# Supplementary material for: Widespread Separation of the Polypyrimidine Tract From 3′ AG by G Tracts in Association With Alternative Exons in Metazoa and Plants
Source: Front Genet. 2019 Jan 14;9:741. doi: 10.3389/fgene.2018.00741 (PMC6339879; doi:10.3389/fgene.2018.00741)
Supplement: TABLE S1 — Nucleotide matrices of purine-rich 3′ SS of 1175 species/lineages. [file Table_1.xlsx]

## Sheet: S_Table 1
Supplementary table 1: Nucleotide matrices of purine-rich 3' SS of 1175 species/lineages.
Ensembl Division Release	Species	N%	-50	-49	-48	-47	-46	-45	-44	-43	-42	-41	-40	-39	-38	-37	-36	-35	-34	-33	-32	-31	-30	-29	-28	-27	-26	-25	-24	-23	-22	-21	-20	-19	-18	-17	-16	-15	-14	-13	-12	-11	-10	-9	-8	-7	-6	-5	-4
Plants_Release38	brassica_napus	A	0.2874	0.286	0.2858	0.2829	0.2833	0.2848	0.2888	0.2857	0.2943	0.2891	0.2835	0.2862	0.2908	0.2887	0.2912	0.2895	0.2932	0.2905	0.289	0.2913	0.2956	0.291	0.289	0.291	0.2855	0.2804	0.2797	0.2723	0.2635	0.2627	0.2518	0.2424	0.2451	0.2383	0.2377	0.2334	0.2417	0.24	0.2543	0.2389	0.3911	0.4272	0.4379	0.443	0.4669	0.4137	0.4724
Plants_Release38	brassica_napus	C	0.165	0.1612	0.1617	0.165	0.1614	0.1614	0.161	0.1588	0.1549	0.1619	0.1559	0.1584	0.158	0.1528	0.1556	0.1578	0.1528	0.1585	0.1554	0.1523	0.1549	0.1539	0.1521	0.151	0.1524	0.1498	0.1516	0.1518	0.1477	0.1426	0.1451	0.1436	0.1402	0.1421	0.1402	0.1402	0.1348	0.1359	0.1306	0.1307	0.0736	0.0792	0.084	0.0774	0.0791	0.0853	0.0593
Plants_Release38	brassica_napus	G	0.172	0.1836	0.1844	0.1772	0.183	0.1861	0.1777	0.1888	0.185	0.1771	0.1903	0.1904	0.1786	0.1907	0.192	0.1779	0.1869	0.1897	0.178	0.1873	0.1849	0.1699	0.1792	0.1806	0.1731	0.1824	0.1823	0.1721	0.1878	0.1922	0.1832	0.1883	0.1935	0.188	0.1967	0.1986	0.1896	0.1982	0.1968	0.2041	0.3356	0.2622	0.2578	0.2765	0.2719	0.2059	0.3788
Plants_Release38	brassica_napus	T	0.3757	0.3692	0.3682	0.3748	0.3724	0.3677	0.3726	0.3667	0.3658	0.3719	0.3702	0.365	0.3726	0.3678	0.3612	0.3748	0.3671	0.3613	0.3776	0.3691	0.3645	0.3853	0.3797	0.3774	0.389	0.3874	0.3864	0.4039	0.4011	0.4025	0.4199	0.4257	0.4211	0.4317	0.4255	0.4278	0.4339	0.426	0.4183	0.4262	0.1996	0.2315	0.2202	0.2031	0.1821	0.2951	0.0895
Plants_Release38	triticum_aestivum	A	0.2527	0.2466	0.2489	0.2588	0.2399	0.2518	0.2544	0.2436	0.2516	0.2565	0.2444	0.2578	0.2594	0.2499	0.2557	0.2609	0.2538	0.2662	0.2694	0.2481	0.2546	0.2685	0.2491	0.2631	0.2639	0.2525	0.2534	0.251	0.2338	0.237	0.2261	0.2101	0.2148	0.2055	0.1894	0.1936	0.2091	0.1875	0.2053	0.1843	0.3274	0.3812	0.4235	0.4124	0.4318	0.3539	0.3381
Plants_Release38	triticum_aestivum	C	0.2051	0.2051	0.2032	0.197	0.2016	0.2009	0.2015	0.2045	0.193	0.1976	0.2048	0.1989	0.1956	0.203	0.1971	0.1994	0.2013	0.1953	0.1986	0.1996	0.1972	0.1967	0.2037	0.1995	0.198	0.1986	0.1938	0.2009	0.2027	0.1934	0.1986	0.1984	0.1877	0.2019	0.1981	0.1961	0.1943	0.1948	0.1855	0.192	0.0963	0.1065	0.105	0.1056	0.0888	0.0893	0.0572
Plants_Release38	triticum_aestivum	G	0.1897	0.2086	0.2033	0.1941	0.2092	0.2066	0.1949	0.2098	0.2113	0.1955	0.2117	0.2078	0.1934	0.215	0.2106	0.1956	0.2053	0.2061	0.1851	0.2036	0.2059	0.1835	0.2007	0.193	0.1757	0.1968	0.1987	0.1779	0.2007	0.2035	0.1829	0.2018	0.2066	0.1833	0.2102	0.211	0.1971	0.2147	0.2182	0.2016	0.4108	0.312	0.2808	0.3029	0.3162	0.2063	0.5574
Plants_Release38	triticum_aestivum	T	0.3526	0.3397	0.3445	0.3501	0.3492	0.3407	0.3492	0.3421	0.344	0.3503	0.3392	0.3355	0.3516	0.3321	0.3366	0.3441	0.3395	0.3324	0.3469	0.3487	0.3423	0.3513	0.3465	0.3444	0.3624	0.3521	0.3542	0.3702	0.3628	0.366	0.3924	0.3896	0.3909	0.4093	0.4023	0.3993	0.3995	0.4031	0.3909	0.422	0.1655	0.2002	0.1907	0.1791	0.1632	0.3505	0.0473
Protists_Release38	reticulomyxa_filosa	A	0.3523	0.3516	0.356	0.3513	0.3497	0.3551	0.3536	0.3564	0.359	0.3538	0.3554	0.3617	0.366	0.3586	0.362	0.3594	0.3605	0.3649	0.3573	0.3594	0.3688	0.3616	0.3638	0.3642	0.3656	0.3602	0.3674	0.3612	0.3652	0.3667	0.374	0.369	0.377	0.3872	0.3986	0.4031	0.4181	0.4234	0.4484	0.4403	0.5303	0.5448	0.5648	0.6257	0.6288	0.6495	0.7259
Protists_Release38	reticulomyxa_filosa	C	0.1382	0.1401	0.138	0.1382	0.14	0.1404	0.1366	0.1397	0.1344	0.1364	0.1368	0.1396	0.1392	0.1372	0.1356	0.1369	0.1387	0.1383	0.1396	0.1398	0.1364	0.138	0.1414	0.1379	0.1353	0.1358	0.1338	0.1378	0.1341	0.1328	0.1315	0.1333	0.1374	0.1282	0.137	0.1362	0.1309	0.1353	0.1247	0.1366	0.0996	0.1006	0.0947	0.0679	0.0695	0.0843	0.0596
Protists_Release38	reticulomyxa_filosa	G	0.1594	0.1592	0.1569	0.159	0.1593	0.1516	0.1603	0.1556	0.159	0.1647	0.1608	0.158	0.1571	0.1597	0.1578	0.1596	0.1575	0.1528	0.1595	0.1569	0.1553	0.1615	0.1564	0.1563	0.1684	0.1537	0.1585	0.165	0.1666	0.16	0.1632	0.163	0.1579	0.1571	0.1572	0.1516	0.1568	0.152	0.1584	0.1573	0.1887	0.1676	0.1793	0.1336	0.1468	0.1187	0.1138
Protists_Release38	reticulomyxa_filosa	T	0.35	0.3491	0.3491	0.3514	0.3511	0.3528	0.3495	0.3483	0.3477	0.3451	0.347	0.3407	0.3377	0.3445	0.3446	0.3441	0.3434	0.344	0.3436	0.3439	0.3395	0.339	0.3384	0.3416	0.3307	0.3503	0.3403	0.336	0.3341	0.3405	0.3312	0.3346	0.3277	0.3274	0.3072	0.3091	0.2943	0.2893	0.2685	0.2657	0.1814	0.187	0.1613	0.1727	0.155	0.1475	0.1007
Protists_Release38	tetrahymena_thermophila	A	0.4149	0.4096	0.4166	0.4174	0.4188	0.4091	0.4246	0.4195	0.408	0.4068	0.4259	0.4189	0.4113	0.4096	0.4317	0.425	0.4215	0.414	0.4269	0.4285	0.4154	0.4241	0.4462	0.4303	0.4391	0.4355	0.4556	0.4396	0.4352	0.4268	0.4116	0.4012	0.3837	0.3731	0.3632	0.3686	0.3783	0.406	0.3679	0.3652	0.5983	0.6027	0.636	0.6124	0.7213	0.7603	0.8259
Protists_Release38	tetrahymena_thermophila	C	0.0817	0.0844	0.0766	0.0702	0.083	0.0761	0.0735	0.0769	0.0757	0.0725	0.0714	0.074	0.0867	0.0734	0.0706	0.0695	0.0716	0.0677	0.0696	0.0707	0.0676	0.0646	0.0614	0.0611	0.0597	0.0632	0.062	0.0607	0.0617	0.0653	0.0598	0.0643	0.0609	0.0828	0.0627	0.0598	0.0791	0.054	0.0531	0.0485	0.0333	0.0288	0.0406	0.0342	0.0289	0.0198	0.0156
Protists_Release38	tetrahymena_thermophila	G	0.078	0.0722	0.0672	0.0671	0.0679	0.0678	0.067	0.0682	0.0709	0.0721	0.0711	0.0777	0.073	0.0744	0.0758	0.08	0.0738	0.0756	0.073	0.0749	0.0713	0.0733	0.0605	0.057	0.058	0.0524	0.052	0.0493	0.0474	0.0493	0.0509	0.0429	0.0441	0.041	0.0388	0.0433	0.0405	0.0397	0.0257	0.026	0.0378	0.0265	0.022	0.024	0.0431	0.0261	0.0351
Protists_Release38	tetrahymena_thermophila	T	0.4255	0.4339	0.4397	0.4453	0.4304	0.447	0.4349	0.4353	0.4454	0.4486	0.4317	0.4293	0.429	0.4426	0.4219	0.4255	0.4331	0.4427	0.4305	0.4259	0.4458	0.438	0.4319	0.4516	0.4433	0.449	0.4304	0.4505	0.4557	0.4586	0.4777	0.4915	0.5112	0.5032	0.5353	0.5284	0.5021	0.5003	0.5534	0.5603	0.3306	0.342	0.3013	0.3294	0.2067	0.1937	0.1235
Fungi_Release38	puccinia_sorghi	A	0.2952	0.2977	0.2986	0.3	0.2952	0.3027	0.2926	0.2976	0.2978	0.2966	0.2974	0.2924	0.3029	0.3081	0.3129	0.3091	0.3076	0.3111	0.3098	0.31	0.3171	0.3046	0.3087	0.3118	0.3024	0.3024	0.3078	0.2971	0.3026	0.2923	0.2877	0.3034	0.3012	0.2853	0.3027	0.2982	0.3039	0.3048	0.3076	0.286	0.4445	0.4527	0.4349	0.4718	0.4652	0.4363	0.5013
Fungi_Release38	puccinia_sorghi	C	0.199	0.1915	0.1918	0.1918	0.1945	0.1927	0.1939	0.1896	0.1875	0.1847	0.18	0.1846	0.1909	0.1925	0.1934	0.1931	0.1978	0.1931	0.1949	0.1945	0.1871	0.1952	0.1922	0.1886	0.1916	0.1954	0.1906	0.1924	0.196	0.1974	0.193	0.1925	0.1902	0.1994	0.1931	0.1948	0.1936	0.1922	0.1851	0.1881	0.1076	0.1067	0.1082	0.1132	0.1	0.1105	0.1206
Fungi_Release38	puccinia_sorghi	G	0.2063	0.206	0.205	0.2075	0.2127	0.2067	0.2146	0.2135	0.2163	0.2185	0.218	0.2147	0.1953	0.2023	0.1937	0.2034	0.199	0.1988	0.1981	0.1976	0.1974	0.1959	0.1964	0.1952	0.2011	0.1887	0.1867	0.1894	0.1896	0.1904	0.1859	0.1849	0.183	0.1851	0.1742	0.1867	0.1827	0.1916	0.1936	0.2104	0.2661	0.2573	0.2605	0.2215	0.2504	0.2468	0.2205
Fungi_Release38	puccinia_sorghi	T	0.2995	0.3048	0.3047	0.3007	0.2976	0.2979	0.2989	0.2993	0.2985	0.3001	0.3046	0.3083	0.3109	0.2971	0.3	0.2944	0.2955	0.297	0.2972	0.2979	0.2984	0.3044	0.3027	0.3043	0.3049	0.3134	0.3148	0.3211	0.3118	0.3199	0.3333	0.3191	0.3256	0.3302	0.3299	0.3202	0.3198	0.3114	0.3137	0.3155	0.1818	0.1833	0.1963	0.1935	0.1844	0.2064	0.1577
Plants_Release38	brassica_oleracea	A	0.2876	0.2859	0.2855	0.2832	0.2859	0.2823	0.288	0.2856	0.2883	0.2861	0.2775	0.2866	0.2839	0.2848	0.2891	0.287	0.2885	0.2847	0.2862	0.2909	0.2908	0.2883	0.2913	0.2933	0.2802	0.2798	0.2756	0.2713	0.2591	0.2539	0.2381	0.2342	0.2294	0.2206	0.2193	0.2134	0.218	0.2181	0.2401	0.2152	0.3865	0.4352	0.4396	0.4494	0.4765	0.4281	0.4841
Plants_Release38	brassica_oleracea	C	0.159	0.1559	0.1549	0.1591	0.155	0.1609	0.15	0.1521	0.1527	0.1488	0.1512	0.146	0.1492	0.1479	0.1475	0.1468	0.1499	0.1517	0.1469	0.1466	0.1458	0.1449	0.1437	0.1393	0.1493	0.14	0.1422	0.1421	0.1406	0.136	0.1356	0.135	0.1323	0.1325	0.1325	0.1268	0.1235	0.1276	0.1214	0.1204	0.0596	0.0693	0.0696	0.0658	0.0668	0.0706	0.0445
Plants_Release38	brassica_oleracea	G	0.1646	0.1732	0.1704	0.1675	0.169	0.1672	0.1662	0.172	0.1666	0.1752	0.1732	0.1762	0.175	0.1773	0.1743	0.1718	0.1716	0.172	0.167	0.174	0.1694	0.1585	0.1653	0.1608	0.1626	0.1621	0.1661	0.1603	0.1714	0.1731	0.1732	0.1723	0.1818	0.18	0.1874	0.1832	0.1798	0.1859	0.1808	0.1954	0.3467	0.2457	0.251	0.2665	0.2619	0.1811	0.3986
Plants_Release38	brassica_oleracea	T	0.3887	0.385	0.3892	0.3902	0.3901	0.3896	0.3958	0.3903	0.3924	0.3899	0.398	0.3912	0.3919	0.39	0.3891	0.3944	0.39	0.3916	0.3998	0.3885	0.394	0.4084	0.3997	0.4065	0.408	0.4181	0.4161	0.4264	0.429	0.437	0.4531	0.4585	0.4564	0.4668	0.4609	0.4766	0.4787	0.4684	0.4577	0.4689	0.2072	0.2499	0.2398	0.2183	0.1947	0.3202	0.0728
Plants_Release38	glycine_max	A	0.2811	0.2871	0.2934	0.2911	0.2876	0.2847	0.2856	0.2883	0.291	0.2901	0.2881	0.3017	0.2868	0.2885	0.2865	0.2946	0.2874	0.2954	0.2864	0.2882	0.2874	0.2875	0.2876	0.284	0.2844	0.2871	0.2775	0.2749	0.27	0.263	0.2493	0.2487	0.244	0.2252	0.2305	0.2339	0.2392	0.2279	0.2342	0.2134	0.3997	0.4407	0.4435	0.4506	0.4516	0.398	0.4436
Plants_Release38	glycine_max	C	0.1527	0.1472	0.1521	0.1534	0.1483	0.1439	0.1465	0.1433	0.1481	0.1446	0.1474	0.1431	0.1483	0.1441	0.1423	0.1463	0.1438	0.1407	0.1458	0.1444	0.1418	0.1437	0.1472	0.1524	0.1488	0.1449	0.1381	0.1416	0.1428	0.1437	0.1473	0.1393	0.1409	0.1439	0.1473	0.1451	0.1339	0.1428	0.1372	0.1345	0.0638	0.0708	0.0708	0.0639	0.0635	0.0587	0.0462
Plants_Release38	glycine_max	G	0.1604	0.1607	0.1594	0.1522	0.1593	0.166	0.1595	0.1614	0.1641	0.1586	0.1581	0.1596	0.1602	0.1633	0.1647	0.1564	0.1636	0.1589	0.1574	0.1617	0.1608	0.1552	0.1546	0.1475	0.1448	0.1465	0.1551	0.1568	0.1569	0.1514	0.152	0.1533	0.1582	0.1686	0.1672	0.1628	0.159	0.1591	0.1687	0.1711	0.3239	0.259	0.2434	0.2614	0.2684	0.2013	0.4348
Plants_Release38	glycine_max	T	0.4057	0.405	0.3951	0.4034	0.4047	0.4054	0.4083	0.407	0.3968	0.4067	0.4065	0.3955	0.4047	0.4041	0.4064	0.4026	0.4052	0.405	0.4104	0.4057	0.4101	0.4136	0.4105	0.4162	0.422	0.4215	0.4293	0.4267	0.4304	0.4419	0.4514	0.4587	0.457	0.4623	0.455	0.4582	0.468	0.4703	0.46	0.481	0.2126	0.2295	0.2423	0.224	0.2165	0.342	0.0754
Plants_Release38	musa_acuminata	A	0.2669	0.2417	0.2559	0.26	0.2448	0.2553	0.2679	0.2453	0.258	0.2634	0.2482	0.2567	0.2652	0.2476	0.2637	0.2653	0.246	0.2572	0.2607	0.2521	0.2528	0.2634	0.2538	0.2529	0.2668	0.2509	0.2623	0.2641	0.2419	0.2499	0.249	0.23	0.2422	0.2356	0.2181	0.2271	0.2414	0.221	0.2312	0.2252	0.3439	0.3782	0.3908	0.3807	0.3963	0.3675	0.3673
Plants_Release38	musa_acuminata	C	0.2033	0.2122	0.1998	0.1966	0.219	0.2012	0.2013	0.2111	0.2017	0.2035	0.2134	0.2022	0.2032	0.2121	0.1957	0.198	0.2106	0.1993	0.2053	0.2094	0.1994	0.2039	0.2034	0.2006	0.1977	0.2047	0.1956	0.1952	0.2063	0.198	0.1898	0.2049	0.1928	0.1913	0.207	0.1955	0.1946	0.2012	0.1919	0.1847	0.1161	0.1109	0.1111	0.1175	0.1055	0.1049	0.0931
Plants_Release38	musa_acuminata	G	0.191	0.2173	0.2148	0.1983	0.2149	0.2246	0.202	0.218	0.2199	0.2007	0.2193	0.2219	0.196	0.2178	0.2255	0.2027	0.2236	0.2254	0.199	0.215	0.2261	0.2024	0.2153	0.2218	0.1963	0.2121	0.2198	0.2	0.2165	0.2262	0.1952	0.2171	0.2211	0.2086	0.2219	0.2316	0.2028	0.2301	0.2368	0.229	0.37	0.3332	0.2958	0.3294	0.3231	0.2619	0.4459
Plants_Release38	musa_acuminata	T	0.3389	0.3288	0.3296	0.3451	0.3213	0.3189	0.3288	0.3256	0.3204	0.3325	0.3191	0.3192	0.3356	0.3225	0.315	0.334	0.3198	0.3182	0.335	0.3235	0.3218	0.3303	0.3274	0.3247	0.3393	0.3323	0.3224	0.3407	0.3353	0.3259	0.366	0.3481	0.3439	0.3645	0.353	0.3458	0.3612	0.3477	0.3401	0.3611	0.1699	0.1777	0.2023	0.1725	0.1751	0.2658	0.0936
Protists_Release38	guillardia_theta	A	0.2374	0.2412	0.2373	0.2287	0.2297	0.2302	0.2237	0.2231	0.2219	0.2258	0.2183	0.2154	0.2181	0.2121	0.2117	0.2089	0.2071	0.2024	0.2014	0.1994	0.2006	0.2063	0.2073	0.2095	0.2069	0.2012	0.2047	0.2034	0.2106	0.2071	0.2064	0.2015	0.2017	0.199	0.201	0.214	0.2515	0.2955	0.3269	0.2219	0.2913	0.3169	0.2993	0.295	0.2501	0.3435	0.2561
Protists_Release38	guillardia_theta	C	0.2124	0.2004	0.1954	0.1923	0.1876	0.1857	0.1895	0.1958	0.2043	0.2167	0.2233	0.2234	0.224	0.2336	0.2342	0.2326	0.2367	0.2382	0.2314	0.2309	0.2304	0.2241	0.2259	0.2252	0.23	0.2299	0.2304	0.23	0.2315	0.2269	0.2235	0.2123	0.2214	0.2188	0.218	0.225	0.1732	0.1966	0.22	0.2488	0.1043	0.1041	0.1166	0.1451	0.1362	0.1038	0.0699
Protists_Release38	guillardia_theta	G	0.3415	0.3446	0.3522	0.3648	0.3571	0.3486	0.3481	0.3415	0.3304	0.3196	0.3237	0.3191	0.3162	0.317	0.3112	0.3089	0.3137	0.3114	0.3146	0.314	0.3153	0.3139	0.3185	0.3159	0.3076	0.3166	0.3153	0.3107	0.3119	0.3107	0.3116	0.3205	0.3012	0.2886	0.2796	0.2586	0.2556	0.3026	0.254	0.2728	0.4691	0.4291	0.429	0.4105	0.4339	0.3611	0.6206
Protists_Release38	guillardia_theta	T	0.2087	0.2138	0.2151	0.2141	0.2255	0.2355	0.2387	0.2396	0.2434	0.2379	0.2347	0.2421	0.2417	0.2373	0.2429	0.2496	0.2425	0.248	0.2526	0.2557	0.2537	0.2557	0.2483	0.2495	0.2555	0.2523	0.2495	0.2559	0.246	0.2553	0.2585	0.2657	0.2758	0.2936	0.3015	0.3024	0.3198	0.2054	0.1991	0.2564	0.1354	0.1499	0.1552	0.1494	0.1798	0.1916	0.0534
Plants_Release38	helianthus_annuus	A	0.2969	0.2954	0.3063	0.3003	0.2937	0.2952	0.3006	0.2977	0.2956	0.2962	0.2993	0.2976	0.3053	0.3036	0.3026	0.3099	0.3099	0.3033	0.3004	0.3043	0.3074	0.3085	0.3044	0.3067	0.3047	0.3022	0.2963	0.2979	0.2919	0.2809	0.2675	0.2653	0.2604	0.2562	0.2444	0.2389	0.244	0.2385	0.2486	0.2258	0.4125	0.4439	0.4695	0.4849	0.4886	0.3959	0.4789
Plants_Release38	helianthus_annuus	C	0.1405	0.1363	0.1374	0.1403	0.1383	0.1369	0.1392	0.1355	0.1324	0.1308	0.1359	0.1334	0.1324	0.136	0.131	0.1319	0.1335	0.1349	0.1364	0.1349	0.1263	0.1287	0.1275	0.1273	0.1303	0.1241	0.128	0.1293	0.1231	0.1255	0.1246	0.1196	0.1187	0.1167	0.1105	0.1172	0.1083	0.1136	0.1183	0.1222	0.0624	0.0692	0.0714	0.0704	0.0644	0.0622	0.0402
Plants_Release38	helianthus_annuus	G	0.1496	0.1599	0.1549	0.1566	0.1605	0.1515	0.1572	0.1561	0.1605	0.159	0.1554	0.1607	0.1555	0.1586	0.1593	0.155	0.1522	0.1567	0.1557	0.1549	0.1576	0.1544	0.1488	0.1444	0.1432	0.146	0.156	0.1454	0.15	0.1533	0.1559	0.1525	0.1681	0.1613	0.1757	0.1751	0.175	0.1705	0.166	0.175	0.3135	0.2415	0.2464	0.2276	0.2331	0.189	0.4047
Plants_Release38	helianthus_annuus	T	0.4131	0.4084	0.4014	0.4029	0.4075	0.4164	0.403	0.4107	0.4114	0.414	0.4094	0.4083	0.4068	0.4019	0.4071	0.4033	0.4043	0.4051	0.4075	0.406	0.4087	0.4084	0.4193	0.4217	0.4217	0.4277	0.4197	0.4274	0.4349	0.4402	0.452	0.4626	0.4528	0.4657	0.4694	0.4687	0.4727	0.4774	0.4672	0.477	0.2116	0.2454	0.2127	0.2171	0.2139	0.3529	0.0761
Metazoa_Release38	helobdella_robusta	A	0.3902	0.3705	0.3828	0.3829	0.3925	0.3685	0.3899	0.373	0.3853	0.3843	0.404	0.3739	0.4016	0.3905	0.3978	0.3837	0.4172	0.3845	0.4113	0.3921	0.4092	0.4006	0.4214	0.391	0.4229	0.4017	0.408	0.3892	0.4166	0.3767	0.4216	0.3879	0.3976	0.3945	0.4157	0.3481	0.3941	0.3875	0.3867	0.3478	0.5661	0.548	0.5784	0.5446	0.5526	0.5512	0.6326
Metazoa_Release38	helobdella_robusta	C	0.1482	0.1617	0.1561	0.1626	0.1511	0.1664	0.1472	0.1658	0.1585	0.1611	0.1409	0.1689	0.1453	0.1603	0.1501	0.1642	0.1454	0.1711	0.1485	0.1699	0.1548	0.1639	0.1479	0.1778	0.1501	0.1683	0.1632	0.1824	0.1466	0.1842	0.1543	0.1846	0.1709	0.1752	0.1598	0.2202	0.1724	0.1823	0.1864	0.2419	0.1147	0.1677	0.1412	0.1617	0.1548	0.1282	0.0757
Metazoa_Release38	helobdella_robusta	G	0.1246	0.1288	0.1237	0.1181	0.122	0.1241	0.1206	0.1214	0.1234	0.1154	0.1199	0.1118	0.113	0.1185	0.1154	0.1112	0.1129	0.1111	0.1096	0.1077	0.1088	0.1	0.1053	0.0989	0.1055	0.1061	0.1032	0.0997	0.1193	0.1076	0.1025	0.0978	0.0991	0.0973	0.0957	0.0877	0.0983	0.0914	0.0882	0.0893	0.1476	0.1095	0.1237	0.1154	0.1303	0.1424	0.2028
Metazoa_Release38	helobdella_robusta	T	0.337	0.339	0.3373	0.3364	0.3344	0.3409	0.3422	0.3398	0.3328	0.3391	0.3351	0.3454	0.3401	0.3307	0.3367	0.3409	0.3245	0.3333	0.3306	0.3303	0.3272	0.3355	0.3255	0.3323	0.3214	0.3239	0.3256	0.3287	0.3175	0.3316	0.3217	0.3297	0.3324	0.333	0.3288	0.344	0.3351	0.3388	0.3387	0.321	0.1717	0.1748	0.1567	0.1783	0.1623	0.1782	0.089
Protists_Release38	bigelowiella_natans	A	0.2744	0.2677	0.2698	0.2639	0.2667	0.2602	0.2677	0.2627	0.2577	0.2551	0.2689	0.265	0.2609	0.2568	0.2607	0.2545	0.2608	0.2602	0.2557	0.2601	0.2596	0.2615	0.2688	0.2647	0.2656	0.2644	0.2701	0.2517	0.2629	0.2521	0.2631	0.2565	0.2554	0.2487	0.2608	0.2426	0.2502	0.2761	0.2789	0.2443	0.4411	0.46	0.487	0.489	0.4809	0.5145	0.609
Protists_Release38	bigelowiella_natans	C	0.2211	0.2262	0.2227	0.2317	0.2275	0.232	0.228	0.2272	0.228	0.2316	0.2217	0.223	0.2283	0.2241	0.228	0.2305	0.2282	0.2235	0.2301	0.2223	0.222	0.2284	0.2164	0.2217	0.2192	0.2218	0.2169	0.2197	0.2179	0.2223	0.2163	0.2144	0.2085	0.2091	0.204	0.2119	0.2037	0.1933	0.2001	0.216	0.1188	0.139	0.114	0.1256	0.1278	0.1192	0.0514
Protists_Release38	bigelowiella_natans	G	0.1795	0.1777	0.1804	0.178	0.1816	0.1812	0.1768	0.1762	0.1794	0.1718	0.1746	0.1723	0.1789	0.1709	0.1773	0.1684	0.1763	0.1655	0.1699	0.1602	0.1691	0.1611	0.1598	0.1544	0.1618	0.1596	0.1533	0.1545	0.1722	0.1635	0.157	0.1591	0.1585	0.1485	0.1597	0.1541	0.1613	0.1614	0.1607	0.1467	0.2596	0.179	0.1849	0.1697	0.1928	0.173	0.2288
Protists_Release38	bigelowiella_natans	T	0.325	0.3285	0.3271	0.3264	0.3243	0.3266	0.3275	0.3339	0.3349	0.3415	0.3348	0.3397	0.3319	0.3482	0.334	0.3466	0.3346	0.3509	0.3443	0.3575	0.3493	0.349	0.355	0.3592	0.3535	0.3541	0.3597	0.3741	0.3469	0.362	0.3636	0.37	0.3775	0.3937	0.3756	0.3914	0.3849	0.3692	0.3602	0.3931	0.1805	0.2221	0.2142	0.2158	0.1985	0.1933	0.1108
Plants_Release38	brassica_rapa	A	0.2887	0.2838	0.2788	0.281	0.2772	0.2871	0.2934	0.286	0.288	0.2833	0.2819	0.2769	0.2916	0.2897	0.289	0.2913	0.2957	0.2832	0.2923	0.3001	0.2934	0.2928	0.2957	0.2918	0.2851	0.2789	0.273	0.2683	0.2553	0.2513	0.237	0.2298	0.2226	0.2123	0.2097	0.2074	0.2132	0.215	0.2301	0.2085	0.3916	0.4337	0.4479	0.4589	0.4822	0.4308	0.5005
Plants_Release38	brassica_rapa	C	0.1542	0.1502	0.1494	0.1519	0.1451	0.1504	0.1449	0.1453	0.1478	0.1569	0.1445	0.1422	0.141	0.1421	0.1437	0.146	0.1375	0.1498	0.1425	0.1412	0.1401	0.1398	0.1359	0.1378	0.1433	0.1357	0.1354	0.1377	0.1368	0.1278	0.128	0.1277	0.1244	0.1243	0.1249	0.1191	0.115	0.12	0.11	0.1045	0.0539	0.0651	0.0623	0.0568	0.0631	0.0648	0.0323
Plants_Release38	brassica_rapa	G	0.159	0.1613	0.1628	0.1682	0.1636	0.1622	0.1593	0.1653	0.1627	0.1642	0.1695	0.174	0.1671	0.1714	0.1711	0.167	0.1666	0.1695	0.1649	0.1612	0.1624	0.1564	0.159	0.1578	0.1569	0.1604	0.1589	0.1596	0.1653	0.1655	0.1685	0.1659	0.1762	0.1796	0.1817	0.1836	0.1771	0.1805	0.1805	0.1963	0.3466	0.2413	0.254	0.257	0.26	0.1759	0.4064
Plants_Release38	brassica_rapa	T	0.3981	0.4047	0.409	0.3988	0.4141	0.4003	0.4024	0.4033	0.4015	0.3956	0.4041	0.4069	0.4003	0.3968	0.3963	0.3957	0.4003	0.3975	0.4003	0.3975	0.4042	0.4109	0.4093	0.4125	0.4147	0.425	0.4327	0.4344	0.4427	0.4554	0.4665	0.4765	0.4768	0.4838	0.4837	0.49	0.4947	0.4845	0.4795	0.4907	0.2079	0.2599	0.2357	0.2274	0.1947	0.3286	0.0608
Plants_Release38	gossypium_raimondii	A	0.2832	0.2832	0.2794	0.2815	0.2745	0.2824	0.2868	0.2817	0.2817	0.2845	0.286	0.2778	0.2884	0.2925	0.2782	0.2907	0.2843	0.2878	0.2853	0.2876	0.2897	0.2896	0.2884	0.2898	0.2881	0.2828	0.2791	0.2772	0.2658	0.2578	0.2555	0.2551	0.2438	0.2344	0.2338	0.2347	0.2346	0.2279	0.2306	0.223	0.3883	0.4327	0.4511	0.4674	0.46	0.3958	0.429
Plants_Release38	gossypium_raimondii	C	0.1507	0.1498	0.1485	0.1533	0.1496	0.1554	0.1497	0.1459	0.1484	0.145	0.1384	0.1496	0.1475	0.1448	0.1504	0.1465	0.1436	0.1498	0.1496	0.1443	0.1459	0.1413	0.1458	0.1438	0.1432	0.1394	0.1478	0.145	0.1377	0.1407	0.1384	0.1335	0.1354	0.1366	0.1352	0.1375	0.128	0.1265	0.1333	0.1212	0.0641	0.0772	0.0704	0.0682	0.0681	0.0547	0.0435
Plants_Release38	gossypium_raimondii	G	0.1614	0.1649	0.1653	0.1627	0.1643	0.1667	0.1643	0.1638	0.1672	0.16	0.1683	0.1691	0.1658	0.1646	0.1693	0.1595	0.1695	0.1657	0.1582	0.1649	0.1655	0.1546	0.1561	0.1562	0.147	0.1584	0.1562	0.1541	0.1586	0.1662	0.1535	0.1606	0.1652	0.1639	0.1797	0.1717	0.166	0.176	0.1744	0.1907	0.3345	0.2599	0.2471	0.2643	0.2566	0.2051	0.4555
Plants_Release38	gossypium_raimondii	T	0.4047	0.4021	0.4067	0.4025	0.4116	0.3955	0.3993	0.4087	0.4027	0.4105	0.4073	0.4035	0.3983	0.398	0.4021	0.4032	0.4026	0.3967	0.4069	0.4032	0.3989	0.4145	0.4096	0.4102	0.4216	0.4193	0.417	0.4237	0.4379	0.4353	0.4525	0.4508	0.4556	0.4651	0.4514	0.4561	0.4714	0.4696	0.4617	0.465	0.2131	0.2302	0.2314	0.2001	0.2153	0.3444	0.072
Plants_Release38	zea_mays	A	0.2487	0.2496	0.2509	0.256	0.2445	0.2562	0.2607	0.2518	0.2551	0.259	0.256	0.2589	0.2564	0.2519	0.2618	0.2623	0.2506	0.2524	0.263	0.2567	0.2551	0.2515	0.248	0.2532	0.2684	0.2483	0.2501	0.2546	0.2431	0.233	0.2357	0.218	0.2197	0.2109	0.2039	0.2112	0.2079	0.2118	0.2311	0.2047	0.3704	0.4113	0.4337	0.4302	0.4249	0.3643	0.3895
Plants_Release38	zea_mays	C	0.1979	0.1997	0.2059	0.1979	0.2099	0.198	0.1937	0.1998	0.1916	0.1925	0.1941	0.1919	0.1909	0.2021	0.1874	0.1926	0.1977	0.1927	0.1945	0.1952	0.1913	0.2021	0.2012	0.1933	0.1941	0.1968	0.1986	0.1958	0.1881	0.1923	0.1921	0.1912	0.1929	0.1873	0.1948	0.1986	0.1986	0.1957	0.1948	0.1971	0.0943	0.1008	0.1059	0.1029	0.0993	0.1049	0.0601
Plants_Release38	zea_mays	G	0.1863	0.1962	0.1947	0.1899	0.1927	0.1865	0.1899	0.1959	0.1957	0.1936	0.1969	0.195	0.1897	0.193	0.2023	0.1937	0.1943	0.1915	0.1884	0.1941	0.1955	0.1807	0.1893	0.1886	0.1823	0.188	0.1887	0.1838	0.1889	0.1929	0.1768	0.1935	0.1927	0.1792	0.1978	0.1919	0.1797	0.1936	0.1893	0.1889	0.3624	0.2893	0.2727	0.2818	0.2948	0.2093	0.4866
Plants_Release38	zea_mays	T	0.3671	0.3546	0.3485	0.3563	0.3529	0.3593	0.3557	0.3525	0.3576	0.3549	0.353	0.3542	0.3629	0.3531	0.3485	0.3513	0.3574	0.3634	0.3541	0.354	0.3581	0.3657	0.3615	0.3649	0.3553	0.367	0.3625	0.3658	0.3799	0.3819	0.3954	0.3973	0.3948	0.4226	0.4035	0.3984	0.4138	0.399	0.3847	0.4093	0.1729	0.1985	0.1877	0.1851	0.1809	0.3214	0.0639
Plants_Release38	populus_trichocarpa	A	0.2751	0.2713	0.2728	0.2798	0.2762	0.274	0.2688	0.2763	0.2741	0.275	0.2864	0.2774	0.2813	0.2809	0.2758	0.2799	0.275	0.2761	0.2706	0.2692	0.2812	0.2783	0.2819	0.277	0.2688	0.2765	0.2718	0.2626	0.2617	0.251	0.2449	0.2486	0.2373	0.2243	0.2295	0.2262	0.2283	0.2206	0.2356	0.2153	0.3818	0.4296	0.4465	0.4565	0.455	0.3787	0.4239
Plants_Release38	populus_trichocarpa	C	0.1567	0.158	0.1596	0.1574	0.1584	0.1606	0.16	0.1577	0.1572	0.1578	0.1558	0.157	0.1533	0.1522	0.1528	0.1552	0.1512	0.1587	0.155	0.157	0.1509	0.152	0.1527	0.152	0.1576	0.1528	0.1577	0.1537	0.1577	0.1502	0.1517	0.1493	0.1487	0.1504	0.1467	0.1534	0.1503	0.148	0.1473	0.1417	0.0704	0.0825	0.0773	0.0759	0.066	0.0678	0.0561
Plants_Release38	populus_trichocarpa	G	0.1756	0.1757	0.1885	0.174	0.1816	0.1781	0.1776	0.1801	0.1817	0.1819	0.1747	0.1759	0.1764	0.1829	0.1804	0.1753	0.1756	0.1814	0.1749	0.1775	0.1773	0.169	0.1698	0.1652	0.1642	0.1627	0.1627	0.1678	0.1685	0.1691	0.165	0.1675	0.1739	0.1708	0.1783	0.1776	0.1699	0.1804	0.1777	0.1848	0.338	0.2685	0.2561	0.2558	0.2682	0.2147	0.4421
Plants_Release38	populus_trichocarpa	T	0.3925	0.395	0.3791	0.3888	0.3838	0.3873	0.3936	0.3859	0.387	0.3853	0.3831	0.3898	0.389	0.3841	0.391	0.3895	0.3983	0.3838	0.3995	0.3964	0.3906	0.4007	0.3956	0.4059	0.4093	0.4081	0.4078	0.416	0.4121	0.4297	0.4383	0.4346	0.4402	0.4545	0.4456	0.4428	0.4515	0.451	0.4394	0.4582	0.2098	0.2195	0.2201	0.2118	0.2108	0.3388	0.0779
Plants_Release38	medicago_truncatula	A	0.302	0.2992	0.3014	0.3133	0.3077	0.3038	0.3011	0.3063	0.3	0.305	0.2948	0.3043	0.311	0.3119	0.3035	0.3044	0.3089	0.3054	0.2998	0.3006	0.3049	0.3057	0.3076	0.3106	0.3016	0.3035	0.3061	0.2861	0.2809	0.2848	0.267	0.2603	0.2612	0.2564	0.2433	0.2509	0.2537	0.2415	0.254	0.2318	0.4265	0.4808	0.4782	0.4767	0.4831	0.4021	0.4678
Plants_Release38	medicago_truncatula	C	0.1418	0.142	0.1446	0.1374	0.1367	0.1393	0.1416	0.1368	0.1423	0.1375	0.1377	0.1458	0.1402	0.1356	0.1474	0.142	0.14	0.1359	0.1416	0.1378	0.1387	0.142	0.1382	0.1413	0.1383	0.1375	0.1323	0.1372	0.137	0.1331	0.1319	0.1314	0.1324	0.1326	0.1324	0.1295	0.1286	0.1251	0.1225	0.127	0.0683	0.0699	0.0666	0.0681	0.058	0.0535	0.0439
Plants_Release38	medicago_truncatula	G	0.1612	0.1582	0.1573	0.1595	0.1631	0.163	0.1572	0.1621	0.1572	0.1563	0.162	0.1512	0.154	0.1555	0.1512	0.1551	0.1526	0.158	0.153	0.1526	0.1554	0.1503	0.1446	0.1411	0.1384	0.1412	0.1488	0.1448	0.156	0.1536	0.1465	0.1461	0.1579	0.1496	0.1621	0.1571	0.1561	0.1504	0.157	0.1671	0.299	0.2184	0.2142	0.2256	0.2382	0.1885	0.403
Plants_Release38	medicago_truncatula	T	0.395	0.4006	0.3966	0.3898	0.3925	0.394	0.4001	0.3949	0.4005	0.4012	0.4055	0.3987	0.3948	0.397	0.3978	0.3986	0.3984	0.4007	0.4056	0.4089	0.401	0.4021	0.4096	0.4071	0.4217	0.4177	0.4127	0.4319	0.426	0.4285	0.4546	0.4622	0.4485	0.4615	0.4621	0.4625	0.4616	0.483	0.4665	0.4741	0.2061	0.2308	0.241	0.2296	0.2207	0.3559	0.0853
Protists_Release38	paramecium_tetraurelia	A	0.3831	0.3779	0.379	0.3841	0.3821	0.3868	0.3733	0.3781	0.3775	0.3767	0.3815	0.3866	0.3824	0.3857	0.3886	0.3908	0.3894	0.389	0.3943	0.3929	0.4107	0.4046	0.4	0.4298	0.4001	0.3526	0.4043	0.4213	0.3461	0.4348	0.4494	0.3892	0.3907	0.3934	0.3888	0.3748	0.3893	0.407	0.3806	0.3671	0.6129	0.5693	0.5512	0.6286	0.5726	0.5726	0.575
Protists_Release38	paramecium_tetraurelia	C	0.1349	0.1337	0.1327	0.1369	0.1364	0.1376	0.137	0.1373	0.1396	0.13	0.1309	0.1335	0.1365	0.1319	0.1333	0.1285	0.1278	0.1248	0.1164	0.1151	0.1114	0.1066	0.0973	0.0834	0.0712	0.0502	0.0424	0.044	0.0533	0.064	0.0782	0.0825	0.0776	0.0856	0.0852	0.0891	0.0898	0.0934	0.0931	0.0884	0.0404	0.0396	0.0403	0.0424	0.0505	0.0564	0.0555
Protists_Release38	paramecium_tetraurelia	G	0.1766	0.1758	0.1767	0.1846	0.177	0.1664	0.1824	0.1807	0.1734	0.1785	0.1786	0.1709	0.1705	0.1755	0.1738	0.1732	0.1736	0.1631	0.1786	0.1828	0.1727	0.2033	0.217	0.1948	0.2798	0.291	0.1862	0.2505	0.1922	0.0968	0.1039	0.1183	0.1003	0.096	0.0958	0.0892	0.0866	0.0817	0.0793	0.0776	0.1018	0.0995	0.1087	0.0871	0.1329	0.1299	0.1314
Protists_Release38	paramecium_tetraurelia	T	0.3054	0.3126	0.3116	0.2944	0.3045	0.3093	0.3074	0.3038	0.3095	0.3148	0.309	0.309	0.3106	0.3068	0.3044	0.3076	0.3092	0.3231	0.3107	0.3093	0.3051	0.2855	0.2857	0.2921	0.2489	0.3062	0.3671	0.2842	0.4084	0.4045	0.3685	0.4099	0.4313	0.425	0.4301	0.4469	0.4342	0.4179	0.4469	0.4669	0.245	0.2917	0.2998	0.242	0.244	0.2411	0.238
Plants_Release38	physcomitrella_patens	A	0.2536	0.2548	0.2572	0.2566	0.2583	0.2571	0.2607	0.252	0.2556	0.2608	0.258	0.2579	0.2558	0.2621	0.2598	0.2599	0.2616	0.2544	0.266	0.2603	0.2639	0.2657	0.2805	0.2737	0.2701	0.2709	0.2687	0.2583	0.2526	0.2437	0.2274	0.2196	0.2044	0.1897	0.1929	0.1836	0.1752	0.1639	0.1597	0.1278	0.2546	0.3045	0.3241	0.3573	0.3363	0.3169	0.338
Plants_Release38	physcomitrella_patens	C	0.1728	0.1756	0.1696	0.1718	0.1707	0.173	0.1664	0.1722	0.1692	0.171	0.1699	0.1703	0.1717	0.1733	0.1717	0.1772	0.1698	0.1778	0.174	0.1777	0.1675	0.1718	0.17	0.1693	0.1664	0.1649	0.1632	0.1595	0.163	0.1569	0.1596	0.1582	0.1533	0.1545	0.1436	0.1497	0.1499	0.1447	0.1378	0.1356	0.0541	0.0647	0.063	0.0604	0.0591	0.0715	0.0274
Plants_Release38	physcomitrella_patens	G	0.2203	0.2185	0.2227	0.2228	0.2202	0.2239	0.2253	0.2229	0.2194	0.2162	0.2212	0.2181	0.2177	0.2173	0.2162	0.2161	0.215	0.2157	0.202	0.2052	0.2025	0.2019	0.1925	0.1999	0.2005	0.2015	0.2115	0.217	0.2232	0.2276	0.2316	0.2338	0.244	0.2575	0.2555	0.263	0.2485	0.2475	0.2537	0.2693	0.4981	0.3933	0.39	0.3554	0.4053	0.2346	0.5928
Plants_Release38	physcomitrella_patens	T	0.3533	0.351	0.3504	0.3489	0.3507	0.346	0.3475	0.3529	0.3558	0.3519	0.3509	0.3537	0.3548	0.3472	0.3523	0.3468	0.3536	0.3521	0.358	0.3568	0.3662	0.3606	0.357	0.3571	0.3629	0.3627	0.3566	0.3652	0.3611	0.3717	0.3813	0.3884	0.3984	0.3984	0.4079	0.4038	0.4263	0.4439	0.4487	0.4672	0.1932	0.2375	0.2228	0.2269	0.1993	0.377	0.0418
Plants_Release38	hordeum_vulgare	A	0.2564	0.2468	0.2532	0.2554	0.244	0.2532	0.2557	0.25	0.2574	0.2649	0.2516	0.257	0.2645	0.2539	0.262	0.2643	0.2542	0.257	0.2687	0.2545	0.2586	0.2676	0.25	0.2637	0.2676	0.26	0.2538	0.2454	0.2384	0.2362	0.2303	0.2179	0.2225	0.212	0.1997	0.2052	0.2131	0.1976	0.2157	0.1969	0.3324	0.3757	0.4121	0.3982	0.4182	0.36	0.3424
Plants_Release38	hordeum_vulgare	C	0.199	0.2141	0.2023	0.2031	0.2033	0.204	0.2	0.2101	0.2032	0.1976	0.2046	0.2001	0.1933	0.2084	0.1992	0.2007	0.1991	0.1948	0.2047	0.2066	0.1995	0.2032	0.2008	0.2019	0.1997	0.1984	0.2007	0.2043	0.2065	0.1976	0.1995	0.1976	0.1933	0.2018	0.1985	0.1945	0.2032	0.1893	0.1928	0.1934	0.1013	0.1123	0.1109	0.1113	0.0951	0.0967	0.0711
Plants_Release38	hordeum_vulgare	G	0.1984	0.2088	0.2041	0.197	0.211	0.2101	0.2026	0.2049	0.2095	0.1929	0.2094	0.211	0.2002	0.2153	0.2081	0.2014	0.2155	0.2123	0.1916	0.206	0.203	0.1869	0.2028	0.1929	0.1845	0.2002	0.1964	0.1862	0.1996	0.2053	0.1884	0.2036	0.2059	0.1842	0.2162	0.2135	0.1925	0.2177	0.2234	0.2029	0.3976	0.3077	0.2895	0.3075	0.3251	0.2287	0.5263
Plants_Release38	hordeum_vulgare	T	0.3462	0.3303	0.3405	0.3445	0.3418	0.3327	0.3417	0.335	0.3299	0.3446	0.3345	0.3319	0.342	0.3224	0.3307	0.3336	0.3312	0.3359	0.3349	0.3329	0.3389	0.3423	0.3465	0.3414	0.3482	0.3414	0.3491	0.364	0.3554	0.3609	0.3817	0.3808	0.3783	0.402	0.3856	0.3868	0.3913	0.3953	0.3681	0.4068	0.1687	0.2043	0.1874	0.183	0.1617	0.3147	0.0602
Protists_Release38	acanthamoeba_castellanii_str_neff	A	0.1948	0.195	0.1928	0.2028	0.1999	0.1965	0.2021	0.1984	0.2015	0.1945	0.1993	0.2013	0.1995	0.2011	0.1928	0.2032	0.2022	0.1954	0.1978	0.1965	0.2012	0.2028	0.1978	0.1853	0.1978	0.1918	0.1875	0.1848	0.1789	0.1703	0.1715	0.1617	0.1594	0.1624	0.1588	0.1528	0.1609	0.1462	0.1637	0.1283	0.2298	0.2449	0.2617	0.3135	0.2581	0.3408	0.3919
Protists_Release38	acanthamoeba_castellanii_str_neff	C	0.2856	0.2837	0.287	0.2772	0.2776	0.278	0.2685	0.2755	0.2688	0.2779	0.2751	0.2745	0.2662	0.2673	0.2639	0.2644	0.2609	0.2738	0.2629	0.2618	0.2605	0.2635	0.2579	0.2727	0.2544	0.2624	0.2524	0.2584	0.2467	0.2623	0.2459	0.2533	0.2509	0.2432	0.2334	0.2392	0.2162	0.231	0.2089	0.2756	0.1155	0.1767	0.1421	0.1684	0.1518	0.1805	0.0496
Protists_Release38	acanthamoeba_castellanii_str_neff	G	0.2504	0.2549	0.2538	0.2501	0.253	0.2594	0.259	0.258	0.2573	0.2522	0.2566	0.2582	0.2635	0.257	0.2719	0.2615	0.2602	0.2616	0.2644	0.2574	0.2636	0.2524	0.2656	0.2535	0.2626	0.2537	0.2708	0.2556	0.2753	0.2745	0.2783	0.2876	0.3022	0.2983	0.3149	0.3164	0.3254	0.3285	0.3706	0.3107	0.5383	0.4117	0.4637	0.3745	0.4999	0.2676	0.5309
Protists_Release38	acanthamoeba_castellanii_str_neff	T	0.2692	0.2665	0.2664	0.2699	0.2695	0.2662	0.2704	0.2681	0.2723	0.2754	0.2689	0.266	0.2708	0.2746	0.2715	0.271	0.2768	0.2691	0.2749	0.2844	0.2747	0.2813	0.2787	0.2886	0.2852	0.2921	0.2893	0.3012	0.2991	0.2929	0.3043	0.2975	0.2876	0.2961	0.2929	0.2916	0.2974	0.2942	0.2568	0.2854	0.1164	0.1667	0.1325	0.1436	0.0902	0.2111	0.0276
Protists_Release38	pseudocohnilembus_persalinus	A	0.455	0.4546	0.4455	0.45	0.4472	0.4453	0.4485	0.4477	0.448	0.4455	0.4555	0.4541	0.4478	0.4521	0.4466	0.4456	0.4485	0.4475	0.4476	0.4396	0.4507	0.4573	0.453	0.4479	0.4506	0.4464	0.4372	0.4357	0.4566	0.4506	0.4487	0.4501	0.4294	0.4165	0.4131	0.41	0.4066	0.4069	0.4067	0.4283	0.6171	0.6411	0.6718	0.6926	0.7133	0.7053	0.7693
Protists_Release38	pseudocohnilembus_persalinus	C	0.0488	0.047	0.0445	0.0488	0.0467	0.0474	0.05	0.0507	0.0505	0.0482	0.0475	0.0449	0.0453	0.048	0.0484	0.0441	0.0455	0.0484	0.0512	0.0512	0.0513	0.0474	0.0446	0.0421	0.0398	0.0429	0.0418	0.0445	0.0473	0.0445	0.0436	0.0411	0.0408	0.0359	0.0371	0.0364	0.0384	0.0402	0.0375	0.0358	0.0261	0.0225	0.0203	0.0229	0.0194	0.0237	0.0261
Protists_Release38	pseudocohnilembus_persalinus	G	0.05	0.0445	0.0453	0.0444	0.0445	0.0472	0.0441	0.0435	0.0445	0.0457	0.0443	0.0449	0.0448	0.0429	0.0441	0.0467	0.047	0.0463	0.0461	0.0438	0.0439	0.0416	0.0385	0.0393	0.0353	0.0303	0.0335	0.0315	0.0233	0.0279	0.026	0.0226	0.0253	0.0234	0.0217	0.0202	0.022	0.0213	0.0218	0.0224	0.0261	0.0257	0.0266	0.0186	0.0244	0.0222	0.0159
Protists_Release38	pseudocohnilembus_persalinus	T	0.4462	0.4539	0.4647	0.4568	0.4617	0.46	0.4573	0.4582	0.457	0.4606	0.4527	0.4561	0.462	0.457	0.4609	0.4637	0.459	0.4578	0.455	0.4653	0.4541	0.4537	0.4639	0.4707	0.4743	0.4804	0.4875	0.4883	0.4728	0.4771	0.4816	0.4862	0.5045	0.5243	0.5281	0.5334	0.533	0.5315	0.534	0.5135	0.3307	0.3107	0.2813	0.2659	0.243	0.2488	0.1887
Plants_Release38	oryza_rufipogon	A	0.2663	0.2641	0.2662	0.2646	0.2546	0.2573	0.266	0.2553	0.2622	0.2629	0.2572	0.2628	0.2654	0.2649	0.2664	0.2608	0.2589	0.263	0.2597	0.2644	0.2631	0.2574	0.2497	0.2591	0.2567	0.2623	0.26	0.2473	0.2464	0.2396	0.2331	0.222	0.2285	0.212	0.2057	0.2079	0.2122	0.1976	0.2088	0.1961	0.3556	0.3952	0.4161	0.389	0.4165	0.3374	0.3379
Plants_Release38	oryza_rufipogon	C	0.1925	0.1975	0.194	0.1939	0.2037	0.1975	0.1971	0.2035	0.1972	0.1959	0.2017	0.201	0.1972	0.1905	0.1808	0.1905	0.1907	0.181	0.1952	0.193	0.1876	0.1863	0.1953	0.1815	0.1891	0.1878	0.1859	0.1898	0.1938	0.1834	0.1866	0.1904	0.181	0.1846	0.1826	0.183	0.1856	0.1844	0.1786	0.1863	0.0915	0.0958	0.0911	0.1046	0.0826	0.0817	0.0543
Plants_Release38	oryza_rufipogon	G	0.1984	0.2037	0.2134	0.2007	0.2101	0.2065	0.2038	0.2067	0.2118	0.2031	0.2096	0.2123	0.2032	0.2047	0.2077	0.1922	0.2032	0.2019	0.1947	0.1998	0.1985	0.1939	0.1978	0.1943	0.1912	0.1899	0.1947	0.1936	0.1976	0.1974	0.1982	0.2015	0.2076	0.1939	0.2148	0.2074	0.2065	0.2108	0.2234	0.2118	0.3797	0.3093	0.2935	0.3149	0.3204	0.2312	0.5376
Plants_Release38	oryza_rufipogon	T	0.3428	0.3347	0.3264	0.3408	0.3316	0.3387	0.3331	0.3345	0.3287	0.338	0.3315	0.3238	0.3343	0.3399	0.3451	0.3564	0.3472	0.3541	0.3504	0.3428	0.3508	0.3625	0.3572	0.3651	0.363	0.3599	0.3594	0.3692	0.3622	0.3797	0.3821	0.3861	0.3828	0.4095	0.3969	0.4017	0.3958	0.4072	0.3893	0.4057	0.1732	0.1997	0.1993	0.1914	0.1805	0.3497	0.0702
Plants_Release38	oryza_nivara	A	0.2659	0.2576	0.2633	0.2613	0.2525	0.2598	0.2642	0.2561	0.2674	0.2637	0.2579	0.2594	0.2598	0.2616	0.2673	0.2641	0.2594	0.2634	0.2579	0.2666	0.2625	0.2564	0.2524	0.257	0.256	0.2585	0.2628	0.2466	0.2432	0.2396	0.2364	0.2275	0.2276	0.2117	0.1999	0.208	0.2131	0.2042	0.209	0.1883	0.3559	0.3951	0.4154	0.3887	0.4139	0.3375	0.3387
Plants_Release38	oryza_nivara	C	0.1953	0.1969	0.196	0.1962	0.2039	0.202	0.1998	0.2064	0.1982	0.1974	0.198	0.202	0.2011	0.1959	0.1836	0.1907	0.1908	0.1839	0.1944	0.1885	0.1899	0.1837	0.1878	0.1821	0.1881	0.1894	0.1817	0.1917	0.188	0.1859	0.188	0.1905	0.1817	0.1774	0.1862	0.1834	0.1827	0.1768	0.1754	0.1903	0.0905	0.0961	0.0932	0.0984	0.0866	0.0822	0.0524
Plants_Release38	oryza_nivara	G	0.1977	0.2076	0.2093	0.2014	0.2133	0.1994	0.1985	0.2099	0.2069	0.2036	0.2066	0.2117	0.2019	0.2008	0.2025	0.191	0.2008	0.2004	0.1917	0.2022	0.1949	0.1918	0.2019	0.1939	0.1903	0.188	0.1934	0.1901	0.2034	0.1966	0.1932	0.1989	0.2011	0.1967	0.2157	0.2078	0.2041	0.2113	0.2246	0.2185	0.3808	0.3084	0.2934	0.318	0.3167	0.2317	0.5412
Plants_Release38	oryza_nivara	T	0.3411	0.3379	0.3314	0.341	0.3303	0.3388	0.3375	0.3276	0.3275	0.3353	0.3375	0.3269	0.3371	0.3417	0.3466	0.3543	0.349	0.3524	0.356	0.3427	0.3527	0.3681	0.3579	0.367	0.3657	0.3641	0.3621	0.3717	0.3655	0.378	0.3824	0.3832	0.3896	0.4142	0.3982	0.4008	0.4001	0.4076	0.3911	0.4029	0.1728	0.2004	0.1981	0.1948	0.1829	0.3487	0.0678
Plants_Release38	oryza_glumaepatula	A	0.2658	0.2626	0.2633	0.2617	0.2515	0.2625	0.2665	0.2536	0.2647	0.2584	0.2563	0.264	0.2614	0.2612	0.2658	0.2591	0.2564	0.2558	0.2611	0.2651	0.2613	0.258	0.2521	0.2542	0.2552	0.2604	0.2596	0.2434	0.2442	0.2407	0.2303	0.2233	0.2255	0.2128	0.1989	0.2109	0.2091	0.1985	0.2107	0.1893	0.354	0.3953	0.4142	0.3963	0.4143	0.3371	0.3369
Plants_Release38	oryza_glumaepatula	C	0.1915	0.1985	0.1992	0.1935	0.2058	0.1987	0.1973	0.2033	0.1957	0.2028	0.2006	0.1958	0.2019	0.1951	0.1821	0.1906	0.1914	0.1847	0.191	0.1872	0.1864	0.1847	0.1873	0.1814	0.1871	0.1876	0.1832	0.1924	0.1881	0.1843	0.1904	0.1876	0.1779	0.1802	0.1847	0.1752	0.1835	0.1826	0.1757	0.1899	0.0925	0.0915	0.094	0.0969	0.0815	0.0837	0.0509
Plants_Release38	oryza_glumaepatula	G	0.2033	0.2022	0.2114	0.2023	0.2141	0.2004	0.2008	0.2069	0.2097	0.205	0.2076	0.2129	0.2008	0.2011	0.205	0.1921	0.2048	0.2032	0.1951	0.1995	0.1985	0.1952	0.1941	0.1943	0.187	0.1932	0.1955	0.1914	0.2001	0.1943	0.1942	0.196	0.2063	0.197	0.218	0.2096	0.2076	0.2073	0.2227	0.2161	0.3793	0.3123	0.293	0.3125	0.3216	0.2295	0.5445
Plants_Release38	oryza_glumaepatula	T	0.3393	0.3367	0.3261	0.3425	0.3286	0.3384	0.3353	0.3362	0.3299	0.3338	0.3356	0.3274	0.336	0.3427	0.3472	0.3583	0.3475	0.3563	0.3528	0.3482	0.3538	0.3621	0.3664	0.3702	0.3707	0.3589	0.3617	0.3728	0.3676	0.3808	0.3851	0.3931	0.3903	0.4101	0.3984	0.4042	0.3998	0.4116	0.3908	0.4048	0.1742	0.2009	0.1988	0.1943	0.1826	0.3497	0.0677
Plants_Release38	arabidopsis_lyrata	A	0.2854	0.2912	0.2858	0.2894	0.2938	0.2872	0.282	0.2894	0.2942	0.2898	0.2884	0.2962	0.2974	0.2931	0.299	0.2912	0.2954	0.2961	0.2933	0.2924	0.2996	0.2927	0.293	0.2993	0.2899	0.2824	0.2861	0.2767	0.2674	0.2617	0.2547	0.2464	0.2417	0.232	0.231	0.2304	0.2353	0.2242	0.2417	0.2123	0.396	0.4461	0.4595	0.4604	0.4823	0.4303	0.4949
Plants_Release38	arabidopsis_lyrata	C	0.1535	0.1459	0.1517	0.1516	0.1497	0.1509	0.1464	0.1501	0.1458	0.1533	0.1429	0.1496	0.1483	0.1388	0.142	0.1501	0.1531	0.1441	0.1426	0.1428	0.1429	0.1436	0.142	0.1383	0.1378	0.1482	0.1324	0.143	0.1363	0.1313	0.1337	0.1333	0.1318	0.131	0.1273	0.1241	0.1228	0.1236	0.1206	0.1239	0.0618	0.0701	0.0684	0.0617	0.0677	0.07	0.038
Plants_Release38	arabidopsis_lyrata	G	0.1631	0.1719	0.1641	0.1676	0.172	0.1737	0.1695	0.1677	0.1709	0.1678	0.1738	0.1696	0.1732	0.1762	0.1731	0.1672	0.1681	0.1681	0.1649	0.1724	0.1606	0.1611	0.1598	0.1589	0.1585	0.1623	0.1666	0.1671	0.1708	0.1731	0.1696	0.172	0.1732	0.1767	0.1913	0.1825	0.1699	0.1802	0.1795	0.1946	0.335	0.2451	0.2413	0.2551	0.2531	0.1742	0.3898
Plants_Release38	arabidopsis_lyrata	T	0.3979	0.391	0.3984	0.3914	0.3845	0.3882	0.4021	0.3928	0.3891	0.3892	0.3948	0.3846	0.3811	0.3919	0.3859	0.3915	0.3834	0.3918	0.3992	0.3924	0.397	0.4026	0.4052	0.4036	0.4137	0.4072	0.4149	0.4133	0.4255	0.4339	0.442	0.4483	0.4533	0.4603	0.4504	0.4629	0.4719	0.4719	0.4582	0.4691	0.2071	0.2387	0.2308	0.2227	0.197	0.3256	0.0773
Plants_Release38	arabidopsis_thaliana	A	0.2854	0.2832	0.2806	0.2828	0.2834	0.2813	0.2819	0.2847	0.2842	0.2907	0.2882	0.2918	0.2965	0.2955	0.2921	0.2939	0.2911	0.2906	0.2958	0.2924	0.2919	0.2943	0.3009	0.2916	0.2909	0.2826	0.281	0.2714	0.2633	0.2562	0.244	0.236	0.228	0.2184	0.2199	0.2167	0.2233	0.2103	0.2261	0.2059	0.3796	0.4368	0.4549	0.4637	0.4897	0.4391	0.48
Plants_Release38	arabidopsis_thaliana	C	0.148	0.1453	0.1544	0.1505	0.1471	0.1466	0.1477	0.141	0.1473	0.1483	0.1432	0.1474	0.1406	0.1392	0.1413	0.1458	0.1469	0.1471	0.1467	0.1444	0.1409	0.137	0.1421	0.1381	0.1403	0.1415	0.1317	0.1381	0.1298	0.1319	0.1308	0.1292	0.1233	0.1291	0.1294	0.1265	0.1197	0.1227	0.1157	0.1181	0.0603	0.0689	0.0632	0.0555	0.0667	0.0622	0.0308
Plants_Release38	arabidopsis_thaliana	G	0.157	0.1661	0.166	0.156	0.1704	0.1698	0.1726	0.172	0.1682	0.1657	0.1696	0.1706	0.1682	0.1687	0.1734	0.167	0.1676	0.1639	0.1635	0.1638	0.1676	0.157	0.1518	0.165	0.1516	0.1562	0.1637	0.1573	0.1656	0.1685	0.1678	0.1729	0.1773	0.1781	0.1908	0.1759	0.1714	0.1706	0.1776	0.1963	0.3532	0.2369	0.2399	0.2647	0.2533	0.1624	0.415
Plants_Release38	arabidopsis_thaliana	T	0.4096	0.4054	0.399	0.4108	0.3992	0.4022	0.3977	0.4024	0.4002	0.3952	0.399	0.3902	0.3947	0.3966	0.3932	0.3934	0.3944	0.3984	0.394	0.3994	0.3996	0.4117	0.4052	0.4053	0.4172	0.4198	0.4235	0.4332	0.4414	0.4434	0.4573	0.4619	0.4714	0.4744	0.4599	0.4809	0.4857	0.4963	0.4806	0.4798	0.2069	0.2574	0.242	0.2161	0.1903	0.3363	0.0741
Plants_Release38	oryza_barthii	A	0.2618	0.2546	0.2616	0.2611	0.2474	0.2569	0.2616	0.2503	0.2659	0.2587	0.2553	0.2552	0.2579	0.2642	0.2662	0.2637	0.2598	0.259	0.2567	0.2644	0.2599	0.2566	0.2529	0.2544	0.2559	0.2558	0.2576	0.2446	0.2498	0.2381	0.2277	0.2147	0.2236	0.2092	0.2017	0.2046	0.2095	0.2002	0.2117	0.1873	0.3559	0.392	0.4167	0.3931	0.4147	0.3313	0.3389
Plants_Release38	oryza_barthii	C	0.195	0.201	0.1932	0.1965	0.207	0.2034	0.2037	0.2028	0.1978	0.1992	0.1971	0.1978	0.2054	0.1975	0.1797	0.1902	0.1943	0.1827	0.1941	0.1939	0.1838	0.1869	0.1904	0.1843	0.189	0.1939	0.1874	0.1911	0.1921	0.1821	0.1944	0.1914	0.1812	0.1832	0.1892	0.1825	0.1858	0.1864	0.1747	0.1895	0.0913	0.0986	0.097	0.0986	0.0839	0.0816	0.0518
Plants_Release38	oryza_barthii	G	0.1996	0.2053	0.2115	0.2036	0.2118	0.2012	0.2006	0.2142	0.2054	0.2056	0.2097	0.2174	0.2011	0.2032	0.2086	0.1934	0.2048	0.2004	0.1974	0.1974	0.2	0.1965	0.1951	0.1973	0.1903	0.19	0.1971	0.1944	0.195	0.199	0.1955	0.2032	0.2051	0.1969	0.2111	0.2124	0.2065	0.2069	0.221	0.2192	0.3832	0.3099	0.2906	0.3137	0.3201	0.2314	0.5401
Plants_Release38	oryza_barthii	T	0.3436	0.3391	0.3337	0.3387	0.3339	0.3385	0.3341	0.3327	0.3308	0.3365	0.3378	0.3297	0.3357	0.3352	0.3455	0.3527	0.3411	0.358	0.3518	0.3444	0.3562	0.3601	0.3616	0.3641	0.3648	0.3603	0.3579	0.3699	0.3631	0.3808	0.3824	0.3907	0.3901	0.4108	0.3981	0.4006	0.3982	0.4066	0.3926	0.404	0.1696	0.1994	0.1958	0.1947	0.1812	0.3557	0.0693
Plants_Release38	oryza_punctata	A	0.2692	0.2636	0.2637	0.2693	0.2595	0.2612	0.2634	0.2616	0.2689	0.2644	0.2592	0.262	0.2614	0.2682	0.2675	0.2669	0.264	0.2624	0.2574	0.271	0.2628	0.2631	0.2582	0.2616	0.259	0.2621	0.264	0.2541	0.2487	0.2471	0.2338	0.2301	0.2247	0.2078	0.208	0.2136	0.213	0.1985	0.2073	0.1913	0.3624	0.3935	0.4181	0.4038	0.4266	0.3384	0.3501
Plants_Release38	oryza_punctata	C	0.194	0.1997	0.1942	0.1918	0.194	0.1973	0.2038	0.196	0.1935	0.1951	0.2024	0.2008	0.194	0.1876	0.1811	0.1814	0.1812	0.1827	0.1846	0.1873	0.1895	0.1809	0.1883	0.1873	0.1874	0.182	0.1851	0.194	0.1889	0.1791	0.1879	0.178	0.1759	0.1833	0.1848	0.1786	0.1809	0.1813	0.1773	0.1852	0.0853	0.0962	0.094	0.0959	0.0813	0.08	0.0491
Plants_Release38	oryza_punctata	G	0.1926	0.1976	0.2049	0.1968	0.2027	0.2038	0.1996	0.2039	0.2041	0.1975	0.2025	0.207	0.2007	0.197	0.2069	0.194	0.1994	0.2	0.1951	0.1946	0.1926	0.1919	0.1909	0.1882	0.1831	0.1894	0.1863	0.1794	0.1896	0.1905	0.1942	0.1898	0.2024	0.1966	0.2039	0.2053	0.2008	0.2078	0.2136	0.2143	0.3734	0.306	0.287	0.3108	0.3045	0.2231	0.5345
Plants_Release38	oryza_punctata	T	0.3443	0.3392	0.3371	0.3421	0.3437	0.3377	0.3332	0.3385	0.3334	0.343	0.3358	0.3302	0.3439	0.3472	0.3444	0.3577	0.3554	0.3549	0.363	0.3471	0.3551	0.3641	0.3626	0.3629	0.3705	0.3665	0.3647	0.3725	0.3728	0.3833	0.3841	0.4021	0.397	0.4124	0.4033	0.4025	0.4054	0.4125	0.4019	0.4091	0.1789	0.2044	0.201	0.1895	0.1875	0.3584	0.0664
Plants_Release38	oryza_meridionalis	A	0.2564	0.2572	0.2664	0.2653	0.2507	0.2547	0.2647	0.2484	0.2634	0.2582	0.2568	0.2585	0.2572	0.2604	0.2666	0.2644	0.2581	0.2599	0.2599	0.262	0.2553	0.2545	0.2577	0.2549	0.2552	0.2489	0.2568	0.2493	0.2422	0.2354	0.2301	0.2194	0.2296	0.2158	0.2039	0.211	0.2124	0.1928	0.2118	0.1942	0.3513	0.3868	0.4103	0.397	0.4169	0.3433	0.3329
Plants_Release38	oryza_meridionalis	C	0.2007	0.1932	0.1966	0.1955	0.2091	0.2002	0.2036	0.2031	0.1976	0.198	0.2059	0.1975	0.2005	0.1947	0.1859	0.1893	0.1934	0.1874	0.1948	0.193	0.1933	0.1899	0.1891	0.1866	0.1947	0.1879	0.1935	0.1934	0.1913	0.1838	0.1914	0.1918	0.1803	0.178	0.1908	0.1825	0.1869	0.1854	0.1739	0.1851	0.0941	0.0992	0.1007	0.1016	0.0863	0.0825	0.053
Plants_Release38	oryza_meridionalis	G	0.2023	0.2099	0.2109	0.2019	0.2093	0.2055	0.1948	0.2153	0.2125	0.2048	0.2132	0.2156	0.2067	0.2054	0.212	0.1939	0.2094	0.2016	0.1912	0.2011	0.1987	0.1974	0.1955	0.1974	0.1833	0.1998	0.2025	0.1947	0.1975	0.2019	0.1968	0.205	0.206	0.1957	0.218	0.2081	0.2089	0.2197	0.2263	0.2211	0.3846	0.314	0.2975	0.314	0.3158	0.2292	0.5429
Plants_Release38	oryza_meridionalis	T	0.3406	0.3396	0.3261	0.3372	0.331	0.3396	0.3369	0.3332	0.3266	0.339	0.3241	0.3284	0.3356	0.3395	0.3355	0.3524	0.3391	0.3511	0.3541	0.3439	0.3526	0.3583	0.3578	0.3611	0.3669	0.3635	0.3472	0.3626	0.369	0.3789	0.3817	0.3839	0.3841	0.4105	0.3874	0.3985	0.3918	0.4021	0.388	0.3997	0.1701	0.1999	0.1914	0.1873	0.1811	0.3451	0.0712
Plants_Release38	selaginella_moellendorffii	A	0.248	0.2367	0.2382	0.2292	0.2277	0.2313	0.2302	0.2241	0.2178	0.2186	0.2153	0.2113	0.2269	0.2167	0.2132	0.2264	0.2222	0.2248	0.2256	0.2207	0.2292	0.2409	0.2296	0.2345	0.2388	0.2356	0.2387	0.2401	0.2331	0.2477	0.2385	0.237	0.2344	0.2412	0.2238	0.2271	0.213	0.1946	0.1941	0.1886	0.3056	0.3634	0.3898	0.402	0.4016	0.3593	0.401
Plants_Release38	selaginella_moellendorffii	C	0.1958	0.1957	0.1932	0.2024	0.2014	0.1996	0.2083	0.2097	0.2094	0.2105	0.211	0.2092	0.2111	0.202	0.2036	0.2019	0.2026	0.2016	0.2063	0.1994	0.2016	0.2017	0.2029	0.2011	0.211	0.2187	0.1978	0.1939	0.2086	0.2011	0.2065	0.2039	0.2134	0.1966	0.2081	0.1951	0.2067	0.2054	0.1991	0.2017	0.1023	0.1095	0.1172	0.1272	0.1016	0.1254	0.0972
Plants_Release38	selaginella_moellendorffii	G	0.2334	0.231	0.2337	0.2219	0.2224	0.2237	0.2075	0.2004	0.2125	0.1919	0.1984	0.1969	0.1828	0.195	0.2013	0.1986	0.2024	0.2061	0.1973	0.2166	0.2132	0.2013	0.2026	0.2063	0.1909	0.1951	0.2011	0.1892	0.2187	0.213	0.1757	0.1838	0.1861	0.1861	0.2022	0.2134	0.201	0.2109	0.2191	0.2227	0.4049	0.3508	0.304	0.2932	0.3182	0.2496	0.4432
Plants_Release38	selaginella_moellendorffii	T	0.3229	0.3365	0.335	0.3466	0.3485	0.3454	0.354	0.3658	0.3603	0.379	0.3753	0.3826	0.3793	0.3863	0.3818	0.3731	0.3728	0.3674	0.3708	0.3633	0.356	0.3561	0.365	0.3581	0.3593	0.3506	0.3625	0.3768	0.3396	0.3382	0.3793	0.3753	0.366	0.376	0.3659	0.3643	0.3793	0.3891	0.3877	0.3871	0.1872	0.1763	0.189	0.1776	0.1785	0.2658	0.0586
Plants_Release38	trifolium_pratense	A	0.2975	0.2962	0.2982	0.2964	0.3038	0.305	0.3071	0.2925	0.3025	0.3084	0.3053	0.3077	0.3103	0.314	0.3013	0.3053	0.3097	0.3097	0.3014	0.2994	0.2925	0.3067	0.3016	0.3004	0.2963	0.3011	0.2996	0.2803	0.2752	0.2704	0.2645	0.2543	0.251	0.2402	0.2361	0.2469	0.2503	0.2394	0.2493	0.2282	0.4254	0.4699	0.4835	0.4913	0.4985	0.3981	0.4807
Plants_Release38	trifolium_pratense	C	0.1424	0.1395	0.1422	0.1368	0.1334	0.1452	0.1366	0.1386	0.1424	0.1368	0.1364	0.1392	0.1384	0.1364	0.14	0.1376	0.1339	0.1373	0.1342	0.1324	0.1386	0.1388	0.1341	0.1371	0.1335	0.1319	0.1258	0.1402	0.1342	0.1353	0.1291	0.1316	0.1297	0.1301	0.1356	0.1341	0.1259	0.1256	0.1282	0.1249	0.0626	0.0635	0.0664	0.0606	0.0591	0.0544	0.0409
Plants_Release38	trifolium_pratense	G	0.1451	0.157	0.1544	0.1519	0.1577	0.1515	0.1485	0.1533	0.1484	0.1494	0.1582	0.1495	0.1519	0.1488	0.1408	0.1502	0.1526	0.1458	0.15	0.1481	0.1438	0.143	0.1394	0.1391	0.1379	0.1354	0.1441	0.1363	0.146	0.142	0.1394	0.1466	0.1482	0.1556	0.1567	0.156	0.1495	0.1524	0.1533	0.1591	0.3021	0.2287	0.2194	0.2218	0.2174	0.184	0.3912
Plants_Release38	trifolium_pratense	T	0.4151	0.4072	0.4053	0.4149	0.4051	0.3983	0.4077	0.4157	0.4066	0.4055	0.4	0.4037	0.3994	0.4007	0.4179	0.4069	0.4038	0.4071	0.4145	0.4201	0.425	0.4115	0.4249	0.4235	0.4324	0.4315	0.4305	0.4433	0.4446	0.4523	0.467	0.4675	0.4711	0.4741	0.4716	0.463	0.4743	0.4826	0.4692	0.4878	0.2099	0.2379	0.2307	0.2263	0.225	0.3635	0.0873
Fungi_Release38	fibulorhizoctonia_sp_cbs_109695	A	0.2189	0.2112	0.2113	0.2232	0.218	0.2112	0.2121	0.2104	0.2135	0.2098	0.2229	0.2084	0.2243	0.2116	0.2197	0.2239	0.2221	0.2271	0.2301	0.23	0.2451	0.2332	0.2445	0.2449	0.2513	0.2553	0.2418	0.2533	0.2477	0.2503	0.2659	0.2571	0.2477	0.2474	0.2381	0.256	0.29	0.3007	0.2906	0.218	0.3468	0.349	0.3645	0.3642	0.3554	0.3355	0.4736
Fungi_Release38	fibulorhizoctonia_sp_cbs_109695	C	0.2245	0.2212	0.2329	0.2434	0.2602	0.2634	0.2679	0.2692	0.2716	0.2703	0.2629	0.2691	0.2594	0.274	0.2605	0.2618	0.2528	0.2525	0.2534	0.2476	0.2497	0.2501	0.2428	0.2464	0.2466	0.236	0.2422	0.2407	0.2582	0.239	0.2279	0.2237	0.237	0.2408	0.2568	0.2416	0.2213	0.2203	0.2385	0.2747	0.1231	0.1425	0.125	0.151	0.1235	0.1663	0.093
Fungi_Release38	fibulorhizoctonia_sp_cbs_109695	G	0.277	0.2774	0.2554	0.2352	0.2282	0.2193	0.2035	0.2055	0.2033	0.1977	0.1902	0.1991	0.1914	0.1993	0.2003	0.1964	0.2204	0.2114	0.218	0.2332	0.2207	0.2275	0.2334	0.2381	0.2313	0.2345	0.2282	0.2286	0.219	0.2212	0.2088	0.2163	0.209	0.2037	0.2012	0.1937	0.1868	0.2098	0.2055	0.2143	0.3921	0.3613	0.3507	0.2986	0.3561	0.2787	0.3622
Fungi_Release38	fibulorhizoctonia_sp_cbs_109695	T	0.2796	0.2902	0.3004	0.2982	0.2936	0.306	0.3165	0.315	0.3116	0.3223	0.324	0.3234	0.3249	0.315	0.3194	0.3179	0.3047	0.309	0.2985	0.2893	0.2845	0.2892	0.2794	0.2706	0.2709	0.2742	0.2877	0.2774	0.2752	0.2895	0.2973	0.3029	0.3063	0.3081	0.3039	0.3088	0.302	0.2692	0.2654	0.2929	0.138	0.1472	0.1598	0.1863	0.165	0.2196	0.0713
Metazoa_Release38	daphnia_pulex	A	0.3122	0.3112	0.3154	0.3089	0.3084	0.3137	0.3196	0.3069	0.314	0.3137	0.3099	0.3034	0.3129	0.3112	0.3168	0.312	0.3121	0.32	0.3215	0.3155	0.3124	0.3165	0.3238	0.3259	0.3235	0.3093	0.2982	0.2999	0.3009	0.2906	0.29	0.272	0.2576	0.2559	0.2516	0.2462	0.2539	0.2458	0.2399	0.2408	0.4224	0.4805	0.5051	0.5114	0.5085	0.5456	0.6125
Metazoa_Release38	daphnia_pulex	C	0.1711	0.1722	0.1678	0.1728	0.1708	0.1711	0.1617	0.1658	0.1677	0.1666	0.1649	0.167	0.1614	0.1616	0.1602	0.1668	0.165	0.1641	0.1627	0.1609	0.1627	0.1624	0.1588	0.151	0.1522	0.1534	0.1507	0.148	0.1497	0.1494	0.1426	0.1529	0.1562	0.1596	0.1558	0.1616	0.1484	0.1418	0.1415	0.1625	0.094	0.1003	0.098	0.0979	0.1013	0.0814	0.0578
Metazoa_Release38	daphnia_pulex	G	0.1506	0.1571	0.1552	0.1544	0.1592	0.1552	0.1549	0.1633	0.1551	0.1542	0.1545	0.1571	0.154	0.1554	0.159	0.1464	0.1538	0.1471	0.1471	0.1499	0.1393	0.1363	0.1429	0.1261	0.1212	0.1191	0.121	0.1237	0.1234	0.1285	0.1226	0.1194	0.1327	0.129	0.1362	0.1324	0.134	0.1375	0.1453	0.1558	0.26	0.2094	0.1909	0.1848	0.1984	0.1519	0.2284
Metazoa_Release38	daphnia_pulex	T	0.366	0.3595	0.3616	0.3639	0.3616	0.36	0.3638	0.364	0.3632	0.3656	0.3707	0.3725	0.3718	0.3718	0.364	0.3748	0.3691	0.3688	0.3688	0.3736	0.3856	0.3849	0.3745	0.397	0.4031	0.4182	0.4301	0.4284	0.4259	0.4314	0.4448	0.4557	0.4535	0.4554	0.4563	0.4598	0.4636	0.475	0.4733	0.4409	0.2236	0.2097	0.206	0.2059	0.1919	0.2212	0.1013
Plants_Release38	vitis_vinifera	A	0.2796	0.274	0.2687	0.268	0.2753	0.2757	0.2814	0.273	0.2822	0.2801	0.2829	0.2776	0.285	0.2897	0.2806	0.2796	0.2818	0.2838	0.2832	0.284	0.2861	0.2842	0.2832	0.2827	0.2838	0.2775	0.2798	0.277	0.2704	0.2635	0.2569	0.2484	0.2437	0.2382	0.2287	0.2322	0.2285	0.222	0.2319	0.22	0.3751	0.4084	0.4463	0.4486	0.4501	0.3761	0.4134
Plants_Release38	vitis_vinifera	C	0.1604	0.1603	0.1638	0.1574	0.161	0.1593	0.159	0.168	0.1515	0.1537	0.1553	0.1568	0.1557	0.1562	0.1523	0.1643	0.1539	0.1562	0.1617	0.1511	0.1516	0.1507	0.1563	0.1499	0.1497	0.1544	0.1599	0.1539	0.1563	0.1495	0.1514	0.1496	0.1434	0.147	0.1507	0.1466	0.1489	0.1444	0.1386	0.1286	0.0677	0.0673	0.0602	0.0668	0.0618	0.0575	0.0433
Plants_Release38	vitis_vinifera	G	0.1711	0.1729	0.1691	0.1718	0.16	0.1695	0.1676	0.1712	0.1656	0.1693	0.1659	0.1746	0.1627	0.1707	0.1732	0.1691	0.1692	0.1771	0.1658	0.1746	0.1656	0.165	0.1566	0.1608	0.1601	0.1582	0.1595	0.1593	0.1624	0.1671	0.1685	0.1695	0.1803	0.1734	0.1804	0.178	0.1714	0.1775	0.1881	0.1941	0.348	0.2908	0.268	0.2718	0.2782	0.2113	0.4623
Plants_Release38	vitis_vinifera	T	0.3889	0.3928	0.3983	0.4028	0.4038	0.3955	0.392	0.3878	0.4007	0.397	0.3959	0.3911	0.3967	0.3834	0.3939	0.3869	0.3951	0.3829	0.3893	0.3904	0.3967	0.4002	0.4039	0.4067	0.4063	0.4099	0.4008	0.4098	0.4109	0.4199	0.4233	0.4324	0.4327	0.4414	0.4402	0.4432	0.4512	0.456	0.4414	0.4574	0.2092	0.2335	0.2255	0.2128	0.2099	0.3552	0.0809
Protists_Release38	emiliania_huxleyi	A	0.1504	0.1438	0.1368	0.1605	0.1443	0.1605	0.1584	0.1412	0.1502	0.1636	0.1421	0.1591	0.1713	0.1662	0.1637	0.1896	0.1597	0.1627	0.1615	0.15	0.1477	0.1653	0.1401	0.1648	0.1715	0.1576	0.1691	0.1883	0.1728	0.1724	0.1951	0.1259	0.1465	0.1654	0.1144	0.1321	0.15	0.1103	0.1462	0.11	0.1524	0.1845	0.2028	0.1835	0.1723	0.3738	0.2465
Protists_Release38	emiliania_huxleyi	C	0.3716	0.3717	0.3439	0.3659	0.3545	0.3382	0.3633	0.3581	0.3361	0.3645	0.3618	0.3316	0.3459	0.3327	0.3215	0.3469	0.3568	0.3305	0.3713	0.3658	0.3445	0.3763	0.3569	0.3312	0.3632	0.3564	0.3346	0.3429	0.3571	0.358	0.3741	0.412	0.3398	0.3578	0.3698	0.3257	0.3418	0.349	0.3202	0.3633	0.217	0.2274	0.1927	0.2108	0.1555	0.1918	0.1839
Protists_Release38	emiliania_huxleyi	G	0.3287	0.3473	0.3705	0.3248	0.358	0.3513	0.3158	0.3562	0.3654	0.3115	0.3531	0.3597	0.3165	0.3496	0.3581	0.3065	0.3324	0.3523	0.3095	0.3314	0.354	0.2893	0.3416	0.3131	0.2723	0.2937	0.3043	0.2623	0.3029	0.3238	0.2562	0.318	0.355	0.2957	0.3463	0.3284	0.2926	0.372	0.3533	0.2979	0.5401	0.4299	0.486	0.4405	0.6	0.3449	0.5238
Protists_Release38	emiliania_huxleyi	T	0.1492	0.1372	0.1487	0.1489	0.1432	0.1499	0.1626	0.1445	0.1483	0.1603	0.1429	0.1497	0.1663	0.1514	0.1566	0.1571	0.1511	0.1544	0.1578	0.1528	0.1538	0.1692	0.1614	0.191	0.193	0.1923	0.192	0.2065	0.1671	0.1459	0.1746	0.1441	0.1587	0.1811	0.1695	0.2137	0.2156	0.1686	0.1803	0.2289	0.0905	0.1582	0.1185	0.1652	0.0722	0.0895	0.0458
Plants_Release38	leersia_perrieri	A	0.261	0.2711	0.2615	0.2723	0.2656	0.2648	0.2663	0.2629	0.2712	0.2717	0.2623	0.2679	0.2714	0.2798	0.2683	0.2722	0.2648	0.2577	0.2639	0.269	0.2693	0.2673	0.267	0.2688	0.2593	0.2635	0.2589	0.2515	0.2546	0.2468	0.2423	0.2282	0.2258	0.2194	0.2043	0.2104	0.2102	0.1989	0.2126	0.1895	0.3696	0.4046	0.4188	0.4095	0.4428	0.3472	0.3594
Plants_Release38	leersia_perrieri	C	0.1899	0.1926	0.1962	0.1944	0.1996	0.187	0.1958	0.1936	0.1934	0.1893	0.1857	0.1885	0.1894	0.1737	0.1816	0.1833	0.1757	0.1791	0.1817	0.1892	0.1821	0.1844	0.1792	0.1801	0.1843	0.1804	0.1778	0.1823	0.1768	0.177	0.1797	0.1771	0.1719	0.1827	0.183	0.1739	0.1808	0.177	0.1684	0.179	0.0857	0.0931	0.0918	0.097	0.0805	0.0809	0.0453
Plants_Release38	leersia_perrieri	G	0.2017	0.1904	0.1954	0.184	0.1884	0.2014	0.1874	0.1995	0.1959	0.1948	0.1993	0.2052	0.1912	0.19	0.1916	0.192	0.1968	0.1959	0.1874	0.1885	0.1851	0.1826	0.1819	0.1796	0.178	0.1813	0.1843	0.1822	0.1896	0.1895	0.1814	0.1868	0.1944	0.184	0.1969	0.2006	0.1937	0.1939	0.2081	0.2044	0.3735	0.2915	0.2912	0.2969	0.2945	0.2127	0.5262
Plants_Release38	leersia_perrieri	T	0.3474	0.346	0.3469	0.3493	0.3464	0.3469	0.3505	0.344	0.3394	0.3442	0.3526	0.3384	0.348	0.3564	0.3585	0.3525	0.3626	0.3673	0.367	0.3534	0.3635	0.3658	0.372	0.3715	0.3784	0.3748	0.379	0.3841	0.3789	0.3868	0.3966	0.4079	0.4078	0.4139	0.4157	0.4152	0.4154	0.4302	0.4109	0.4272	0.1712	0.2107	0.1981	0.1966	0.1823	0.3592	0.0691
Plants_Release38	theobroma_cacao	A	0.2879	0.2908	0.2738	0.2783	0.276	0.2851	0.2739	0.2722	0.2819	0.279	0.2763	0.2795	0.2828	0.2819	0.2811	0.2846	0.2826	0.2817	0.2839	0.2794	0.2835	0.2811	0.2789	0.2837	0.2764	0.2786	0.2799	0.2582	0.259	0.2619	0.2463	0.2433	0.2353	0.2241	0.2226	0.2269	0.2258	0.2211	0.2264	0.2032	0.3793	0.4241	0.4518	0.454	0.4581	0.3737	0.423
Plants_Release38	theobroma_cacao	C	0.1584	0.1524	0.152	0.1552	0.1564	0.1542	0.1514	0.1538	0.1454	0.1499	0.1504	0.1527	0.1534	0.1495	0.1547	0.1544	0.1536	0.1545	0.153	0.1524	0.149	0.1489	0.1544	0.1499	0.1509	0.1532	0.1429	0.1554	0.148	0.1465	0.1417	0.1492	0.1475	0.148	0.1435	0.1538	0.1459	0.1416	0.1453	0.1331	0.0657	0.0788	0.0674	0.0649	0.0632	0.052	0.0403
Plants_Release38	theobroma_cacao	G	0.1618	0.1647	0.1679	0.1663	0.1639	0.1667	0.168	0.1722	0.1694	0.1692	0.1695	0.169	0.1621	0.1718	0.1642	0.1649	0.1673	0.1641	0.1597	0.166	0.1598	0.1531	0.1581	0.1567	0.156	0.1535	0.1564	0.1536	0.1619	0.1601	0.1565	0.1571	0.16	0.1628	0.1738	0.1667	0.1656	0.1704	0.1649	0.1873	0.3435	0.267	0.2475	0.2686	0.2612	0.2252	0.4669
Plants_Release38	theobroma_cacao	T	0.3919	0.3921	0.4062	0.4001	0.4037	0.394	0.4067	0.4018	0.4033	0.4018	0.4037	0.3988	0.4017	0.3967	0.4	0.3961	0.3964	0.3996	0.4034	0.4022	0.4077	0.4169	0.4085	0.4098	0.4167	0.4147	0.4207	0.4328	0.4311	0.4315	0.4555	0.4504	0.4572	0.4651	0.46	0.4526	0.4628	0.4669	0.4633	0.4764	0.2115	0.2301	0.2333	0.2125	0.2175	0.349	0.0698
Plants_Release38	setaria_italica	A	0.2586	0.2502	0.2554	0.2529	0.2479	0.2513	0.2564	0.2577	0.2554	0.2555	0.2642	0.2585	0.2549	0.2647	0.2622	0.2567	0.2567	0.2642	0.2613	0.2523	0.2598	0.2597	0.2624	0.2582	0.2652	0.2596	0.2509	0.2441	0.2425	0.243	0.2367	0.2227	0.2166	0.2089	0.2113	0.2034	0.2146	0.2014	0.2207	0.1879	0.35	0.4064	0.4214	0.4188	0.4155	0.3528	0.3658
Plants_Release38	setaria_italica	C	0.2011	0.1973	0.1965	0.2037	0.2062	0.1963	0.2066	0.2003	0.202	0.1996	0.1986	0.2015	0.1996	0.1971	0.2018	0.2031	0.2014	0.1935	0.1993	0.2027	0.1958	0.197	0.2102	0.2004	0.1947	0.2041	0.2036	0.2061	0.2031	0.1982	0.2119	0.2003	0.2028	0.2056	0.2017	0.1982	0.1996	0.1956	0.1923	0.2108	0.1025	0.1101	0.1059	0.1043	0.0947	0.1009	0.0635
Plants_Release38	setaria_italica	G	0.1987	0.211	0.2032	0.1991	0.2053	0.2055	0.197	0.1986	0.2016	0.2079	0.1988	0.2107	0.1973	0.209	0.2068	0.198	0.1979	0.2046	0.197	0.1965	0.199	0.1891	0.181	0.1983	0.1813	0.1856	0.1909	0.1864	0.2001	0.1984	0.1806	0.1919	0.1942	0.1891	0.2021	0.2046	0.1914	0.1933	0.2014	0.2005	0.38	0.2889	0.2721	0.286	0.3128	0.2155	0.5071
Plants_Release38	setaria_italica	T	0.3415	0.3415	0.3449	0.3443	0.3405	0.3469	0.3399	0.3434	0.341	0.3371	0.3384	0.3293	0.3482	0.3292	0.3292	0.3423	0.344	0.3377	0.3424	0.3485	0.3454	0.3542	0.3464	0.3431	0.3588	0.3507	0.3546	0.3634	0.3542	0.3604	0.3709	0.3851	0.3864	0.3964	0.3849	0.3938	0.3943	0.4097	0.3855	0.4008	0.1675	0.1946	0.2006	0.1909	0.177	0.3308	0.0636
Plants_Release38	manihot_esculenta	A	0.277	0.2799	0.2837	0.279	0.2818	0.2842	0.2851	0.2859	0.2633	0.2856	0.293	0.2855	0.2844	0.2893	0.2797	0.2847	0.2954	0.2873	0.286	0.2833	0.2883	0.2824	0.2873	0.2824	0.2841	0.2798	0.2713	0.269	0.2625	0.2636	0.2532	0.2392	0.2333	0.2345	0.234	0.2265	0.2241	0.2257	0.2194	0.1911	0.3766	0.441	0.4605	0.463	0.455	0.3846	0.4238
Plants_Release38	manihot_esculenta	C	0.1437	0.1465	0.1455	0.148	0.1495	0.1525	0.1459	0.147	0.1498	0.1482	0.1461	0.1483	0.1409	0.1466	0.1532	0.1466	0.1418	0.1469	0.1454	0.1486	0.1421	0.1441	0.1395	0.1401	0.1451	0.1417	0.1398	0.1413	0.1494	0.1439	0.141	0.1407	0.1409	0.1352	0.1397	0.1393	0.142	0.1427	0.1316	0.127	0.0598	0.064	0.0567	0.0555	0.0576	0.0535	0.0322
Plants_Release38	manihot_esculenta	G	0.1545	0.1582	0.1514	0.1634	0.1594	0.1549	0.1608	0.1561	0.1685	0.1572	0.1553	0.1659	0.1585	0.1611	0.1636	0.1638	0.1645	0.1535	0.1561	0.158	0.1502	0.1474	0.1433	0.1497	0.1459	0.1457	0.148	0.1454	0.1491	0.1481	0.148	0.1554	0.1528	0.1518	0.1642	0.1608	0.1581	0.1654	0.164	0.1823	0.3474	0.2656	0.2468	0.2543	0.263	0.191	0.4723
Plants_Release38	manihot_esculenta	T	0.4249	0.4154	0.4194	0.4096	0.4093	0.4084	0.4083	0.411	0.4184	0.4091	0.4056	0.4003	0.4162	0.403	0.4034	0.4049	0.3983	0.4124	0.4125	0.4102	0.4193	0.426	0.4299	0.4278	0.4249	0.4327	0.4408	0.4443	0.439	0.4444	0.4578	0.4647	0.4729	0.4786	0.462	0.4735	0.4759	0.4662	0.4849	0.4996	0.2162	0.2294	0.236	0.2272	0.2244	0.3709	0.0717
Plants_Release38	oryza_sativa	A	0.291	0.2842	0.2889	0.2819	0.2708	0.2778	0.2871	0.2768	0.2801	0.2925	0.2783	0.2863	0.2852	0.2778	0.2836	0.2937	0.2785	0.2859	0.293	0.2886	0.2858	0.2812	0.27	0.2824	0.2849	0.2879	0.278	0.2678	0.2721	0.266	0.263	0.2473	0.2485	0.2381	0.2276	0.2289	0.2398	0.2319	0.2423	0.2189	0.3696	0.4096	0.4389	0.4218	0.4406	0.3711	0.3674
Plants_Release38	oryza_sativa	C	0.1744	0.1803	0.1814	0.1835	0.1865	0.1844	0.1796	0.1843	0.1805	0.174	0.178	0.1764	0.1779	0.1819	0.1782	0.1748	0.1831	0.1758	0.1785	0.1773	0.1759	0.1764	0.1824	0.1686	0.178	0.1776	0.178	0.1802	0.1714	0.173	0.1705	0.1795	0.1746	0.1659	0.1781	0.177	0.1763	0.1741	0.1685	0.1748	0.0852	0.0947	0.0995	0.099	0.089	0.0824	0.0551
Plants_Release38	oryza_sativa	G	0.1807	0.1871	0.1866	0.1814	0.1919	0.189	0.1833	0.1907	0.1947	0.1892	0.1975	0.1923	0.1851	0.1975	0.1936	0.1814	0.1951	0.1932	0.1882	0.1917	0.1893	0.1872	0.1879	0.1917	0.1835	0.1841	0.1846	0.181	0.1923	0.1887	0.1888	0.1901	0.1953	0.1889	0.2065	0.1961	0.1945	0.2033	0.2078	0.2056	0.3677	0.2943	0.2692	0.2871	0.2958	0.2076	0.505
Plants_Release38	oryza_sativa	T	0.3539	0.3484	0.343	0.3533	0.3508	0.3489	0.3499	0.3482	0.3447	0.3443	0.3462	0.345	0.3519	0.3428	0.3446	0.3501	0.3433	0.3451	0.3403	0.3423	0.349	0.3552	0.3597	0.3574	0.3537	0.3504	0.3594	0.371	0.3642	0.3723	0.3777	0.3831	0.3816	0.4071	0.3877	0.3981	0.3894	0.3907	0.3814	0.4008	0.1775	0.2014	0.1924	0.1922	0.1746	0.3388	0.0725
Protists_Release38	vitrella_brassicaformis_ccmp3155	A	0.249	0.236	0.2335	0.2349	0.2311	0.2212	0.2276	0.2103	0.2171	0.1969	0.205	0.1947	0.1945	0.1845	0.1853	0.1653	0.1731	0.1567	0.1657	0.1411	0.1499	0.1334	0.1287	0.1171	0.1246	0.1038	0.1061	0.0922	0.1116	0.083	0.0876	0.0769	0.1119	0.0786	0.0819	0.0774	0.1201	0.0844	0.1047	0.0778	0.2102	0.1698	0.1723	0.2382	0.2703	0.1932	0.2113
Protists_Release38	vitrella_brassicaformis_ccmp3155	C	0.2816	0.273	0.2796	0.2723	0.2795	0.2739	0.2706	0.2742	0.2669	0.2682	0.2686	0.259	0.2661	0.2501	0.2538	0.2499	0.2563	0.2317	0.2428	0.2355	0.2336	0.2181	0.2272	0.2165	0.2198	0.2027	0.2021	0.1973	0.1818	0.1818	0.1837	0.1735	0.1708	0.1619	0.1685	0.1537	0.1526	0.1396	0.1483	0.1596	0.0434	0.071	0.063	0.1017	0.0571	0.069	0.0247
Protists_Release38	vitrella_brassicaformis_ccmp3155	G	0.2675	0.2709	0.2689	0.2637	0.2677	0.2591	0.2691	0.259	0.275	0.2604	0.2742	0.2614	0.2794	0.2632	0.284	0.2697	0.2833	0.2803	0.2881	0.2757	0.2991	0.2825	0.3128	0.289	0.3157	0.2852	0.343	0.2985	0.3575	0.2924	0.3715	0.3146	0.3805	0.297	0.3999	0.3282	0.4178	0.2808	0.4634	0.2706	0.6306	0.3387	0.6201	0.4066	0.5706	0.2676	0.6815
Protists_Release38	vitrella_brassicaformis_ccmp3155	T	0.2019	0.2201	0.218	0.2291	0.2216	0.2458	0.2327	0.2565	0.241	0.2745	0.2521	0.2849	0.2601	0.3022	0.2768	0.3151	0.2873	0.3313	0.3034	0.3477	0.3174	0.3661	0.3312	0.3774	0.3398	0.4083	0.3488	0.412	0.3491	0.4428	0.3571	0.435	0.3368	0.4625	0.3497	0.4407	0.3094	0.4952	0.2835	0.4921	0.1159	0.4206	0.1446	0.2535	0.1019	0.4701	0.0825
Metazoa_Release38	adineta_vaga	A	0.3647	0.342	0.346	0.3683	0.3421	0.3419	0.3517	0.3408	0.3478	0.3448	0.3285	0.3494	0.3539	0.3364	0.3517	0.3555	0.3485	0.3592	0.3705	0.3419	0.3628	0.3683	0.3555	0.3492	0.3505	0.3301	0.3332	0.3384	0.322	0.3236	0.3206	0.288	0.3012	0.2892	0.2724	0.2818	0.3073	0.2857	0.2958	0.299	0.4588	0.5263	0.5557	0.5026	0.5721	0.5912	0.6288
Metazoa_Release38	adineta_vaga	C	0.0941	0.1265	0.1373	0.1053	0.1297	0.1407	0.1144	0.1386	0.1457	0.1219	0.1366	0.1416	0.1093	0.1375	0.1473	0.1156	0.1395	0.1427	0.1171	0.1433	0.1427	0.1116	0.1304	0.146	0.115	0.1326	0.1432	0.1103	0.1363	0.1431	0.1099	0.1281	0.1463	0.121	0.1332	0.1577	0.1117	0.1349	0.1509	0.13	0.0898	0.0897	0.0604	0.0844	0.0897	0.0575	0.0848
Metazoa_Release38	adineta_vaga	G	0.1405	0.1725	0.1604	0.1229	0.1629	0.1392	0.1187	0.159	0.1307	0.1124	0.1493	0.1267	0.124	0.1508	0.1292	0.121	0.147	0.1204	0.1067	0.1512	0.1298	0.1108	0.1447	0.1223	0.114	0.1555	0.122	0.1092	0.1411	0.1137	0.1033	0.1386	0.1107	0.0923	0.138	0.1096	0.1034	0.1348	0.1212	0.125	0.2396	0.1502	0.13	0.1868	0.1779	0.1098	0.1618
Metazoa_Release38	adineta_vaga	T	0.4008	0.359	0.3563	0.4035	0.3653	0.3781	0.4153	0.3616	0.3759	0.4208	0.3856	0.3823	0.4128	0.3753	0.3719	0.4079	0.365	0.3777	0.4058	0.3637	0.3647	0.4093	0.3693	0.3826	0.4204	0.3819	0.4016	0.4422	0.4006	0.4196	0.4663	0.4454	0.4418	0.4976	0.4565	0.451	0.4776	0.4446	0.432	0.4459	0.2119	0.2338	0.2539	0.2262	0.1603	0.2415	0.1246
Plants_Release38	phaseolus_vulgaris	A	0.2849	0.283	0.2817	0.2814	0.2851	0.292	0.2881	0.2811	0.286	0.287	0.291	0.2817	0.2899	0.2832	0.2918	0.2856	0.2906	0.2918	0.289	0.2871	0.2859	0.2956	0.2906	0.3007	0.2772	0.2878	0.2882	0.2655	0.2682	0.2643	0.2482	0.2485	0.2366	0.2245	0.221	0.2189	0.2238	0.2191	0.2201	0.1944	0.3804	0.4405	0.4498	0.4544	0.4628	0.3897	0.4489
Plants_Release38	phaseolus_vulgaris	C	0.1449	0.1432	0.1371	0.1484	0.1436	0.143	0.1431	0.1378	0.132	0.1419	0.1384	0.1464	0.1425	0.1446	0.1375	0.136	0.1365	0.1336	0.1454	0.1388	0.1375	0.1385	0.1393	0.1476	0.144	0.1368	0.1349	0.1409	0.1409	0.1374	0.1406	0.1373	0.1304	0.1313	0.1381	0.1368	0.1271	0.125	0.1267	0.1244	0.0549	0.0681	0.062	0.0616	0.0518	0.0542	0.031
Plants_Release38	phaseolus_vulgaris	G	0.1576	0.1596	0.1688	0.1593	0.1597	0.1623	0.1582	0.1665	0.1648	0.1595	0.1648	0.1607	0.1597	0.1646	0.1609	0.1676	0.1623	0.163	0.1575	0.1548	0.1555	0.1541	0.1537	0.1458	0.1485	0.1447	0.1517	0.1549	0.1517	0.1562	0.1561	0.1512	0.1635	0.169	0.1741	0.1748	0.1642	0.1686	0.1729	0.1834	0.3497	0.2585	0.2386	0.2629	0.2679	0.1866	0.461
Plants_Release38	phaseolus_vulgaris	T	0.4125	0.4143	0.4124	0.4109	0.4116	0.4028	0.4106	0.4145	0.4172	0.4116	0.4058	0.4113	0.4079	0.4076	0.4098	0.4109	0.4106	0.4117	0.408	0.4193	0.4211	0.4118	0.4164	0.406	0.4302	0.4307	0.4252	0.4387	0.4391	0.442	0.4551	0.463	0.4696	0.4751	0.4669	0.4694	0.4849	0.4873	0.4802	0.4978	0.215	0.2328	0.2496	0.2211	0.2174	0.3695	0.0591
Plants_Release38	solanum_lycopersicum	A	0.2845	0.2874	0.2836	0.2919	0.2906	0.287	0.2864	0.2756	0.2853	0.285	0.286	0.2893	0.2937	0.295	0.2979	0.2942	0.289	0.2931	0.2951	0.2809	0.2961	0.2921	0.2932	0.2893	0.2852	0.2855	0.2823	0.274	0.2651	0.2555	0.2475	0.2497	0.2302	0.2251	0.2164	0.2145	0.219	0.2114	0.2173	0.204	0.397	0.4526	0.4866	0.4893	0.4923	0.3908	0.4655
Plants_Release38	solanum_lycopersicum	C	0.1514	0.1483	0.1499	0.1546	0.1459	0.153	0.1544	0.152	0.1481	0.1544	0.1529	0.1511	0.149	0.143	0.1476	0.1511	0.1463	0.1482	0.1508	0.1444	0.1454	0.1434	0.1381	0.1463	0.142	0.1439	0.1389	0.1474	0.1458	0.1473	0.1397	0.1381	0.1404	0.1395	0.1463	0.1415	0.1348	0.1339	0.1328	0.1385	0.0593	0.0676	0.0605	0.0631	0.0492	0.0478	0.0285
Plants_Release38	solanum_lycopersicum	G	0.1564	0.1598	0.1549	0.1551	0.1621	0.1632	0.1577	0.1628	0.159	0.1558	0.158	0.1618	0.1512	0.1634	0.1621	0.1567	0.1615	0.1647	0.1538	0.1635	0.1506	0.1427	0.152	0.1484	0.1433	0.1401	0.1406	0.1346	0.1523	0.1443	0.1394	0.1392	0.1511	0.1438	0.1423	0.1524	0.1459	0.1556	0.1601	0.166	0.3332	0.2422	0.22	0.2268	0.2451	0.1702	0.4399
Plants_Release38	solanum_lycopersicum	T	0.4076	0.4045	0.4116	0.3983	0.4014	0.3967	0.4015	0.4096	0.4076	0.4048	0.4031	0.3977	0.4062	0.3985	0.3924	0.398	0.4032	0.394	0.4002	0.4112	0.4079	0.4218	0.4167	0.416	0.4295	0.4305	0.4382	0.444	0.4368	0.4528	0.4735	0.473	0.4782	0.4916	0.4949	0.4917	0.5003	0.4991	0.4899	0.4915	0.2105	0.2375	0.2328	0.2208	0.2134	0.3912	0.0661
Protists_Release38	ichthyophthirius_multifiliis	A	0.4609	0.4641	0.4738	0.4766	0.4682	0.4873	0.4775	0.4724	0.4799	0.4905	0.476	0.4932	0.4901	0.4876	0.4948	0.4848	0.4859	0.4814	0.4862	0.4829	0.4799	0.4717	0.4756	0.4644	0.4819	0.4715	0.4754	0.4658	0.4693	0.4674	0.4735	0.4715	0.4811	0.4856	0.4948	0.4897	0.5204	0.5255	0.5544	0.5611	0.664	0.6899	0.7494	0.7485	0.7933	0.7568	0.8456
Protists_Release38	ichthyophthirius_multifiliis	C	0.0527	0.0478	0.052	0.0455	0.0456	0.0443	0.0441	0.0385	0.0418	0.0378	0.0382	0.0409	0.038	0.0374	0.0396	0.0402	0.0372	0.0397	0.0364	0.04	0.0418	0.0383	0.0386	0.0424	0.0374	0.0358	0.0377	0.035	0.0389	0.0384	0.0369	0.0347	0.0324	0.0332	0.0362	0.0342	0.0303	0.0283	0.0335	0.0309	0.0246	0.0202	0.02	0.02	0.0192	0.0179	0.014
Protists_Release38	ichthyophthirius_multifiliis	G	0.1029	0.0968	0.0791	0.0891	0.0849	0.0673	0.0784	0.0753	0.0578	0.0613	0.059	0.0451	0.0447	0.0404	0.037	0.0351	0.0397	0.0369	0.0331	0.0371	0.0386	0.035	0.0399	0.0337	0.028	0.0285	0.0285	0.0308	0.034	0.0292	0.0289	0.0251	0.0241	0.0226	0.0235	0.0209	0.0192	0.0192	0.0198	0.0167	0.0199	0.0176	0.0149	0.0141	0.016	0.0164	0.0168
Protists_Release38	ichthyophthirius_multifiliis	T	0.3834	0.3913	0.3951	0.3889	0.4012	0.4011	0.4	0.4138	0.4205	0.4104	0.4268	0.4208	0.4273	0.4346	0.4286	0.4399	0.4372	0.4419	0.4442	0.44	0.4396	0.4549	0.4459	0.4595	0.4527	0.4643	0.4584	0.4685	0.4578	0.465	0.4607	0.4687	0.4624	0.4585	0.4455	0.4552	0.4301	0.4271	0.3924	0.3912	0.2915	0.2723	0.2158	0.2175	0.1715	0.2088	0.1236
Metazoa_Release38	pristionchus_pacificus	A	0.3059	0.3141	0.3148	0.3109	0.3035	0.3062	0.3029	0.2983	0.307	0.3183	0.3183	0.3281	0.3317	0.3281	0.3268	0.3353	0.3332	0.3369	0.3222	0.3346	0.3444	0.3506	0.3561	0.3746	0.3742	0.383	0.3714	0.3678	0.3861	0.4023	0.4072	0.4131	0.439	0.4679	0.5014	0.4818	0.4164	0.4048	0.387	0.3805	0.595	0.623	0.663	0.7271	0.4182	0.1724	0.2783
Metazoa_Release38	pristionchus_pacificus	C	0.1734	0.1657	0.1614	0.1618	0.159	0.1611	0.1442	0.1489	0.1511	0.1472	0.1562	0.1498	0.1527	0.1555	0.1545	0.1549	0.1526	0.1523	0.155	0.1534	0.1438	0.1447	0.1385	0.1154	0.128	0.1365	0.1399	0.135	0.1173	0.1127	0.1147	0.1106	0.1021	0.096	0.1043	0.1072	0.1164	0.1037	0.1139	0.1243	0.0466	0.0502	0.0513	0.0312	0.0378	0.0584	0.0313
Metazoa_Release38	pristionchus_pacificus	G	0.2112	0.2142	0.2146	0.2211	0.2222	0.2233	0.2278	0.2288	0.2192	0.2114	0.1974	0.1937	0.1934	0.1932	0.185	0.1821	0.1892	0.1795	0.1831	0.1809	0.1815	0.1819	0.1817	0.1682	0.1585	0.15	0.1483	0.1647	0.158	0.1501	0.1436	0.1382	0.1281	0.1222	0.1103	0.1138	0.1345	0.1558	0.1635	0.1601	0.2286	0.1668	0.1479	0.1052	0.1333	0.1089	0.4296
Metazoa_Release38	pristionchus_pacificus	T	0.3095	0.306	0.3092	0.3063	0.3154	0.3094	0.3251	0.3239	0.3227	0.323	0.3281	0.3285	0.3222	0.3232	0.3337	0.3278	0.325	0.3314	0.3398	0.331	0.3302	0.3228	0.3237	0.3418	0.3394	0.3305	0.3404	0.3326	0.3385	0.3349	0.3344	0.338	0.3308	0.3139	0.284	0.2973	0.3326	0.3357	0.3355	0.3351	0.1299	0.16	0.1378	0.1364	0.4107	0.6603	0.2608
Plants_Release38	prunus_persica	A	0.2802	0.2832	0.2759	0.273	0.2755	0.2788	0.274	0.2735	0.2789	0.278	0.2771	0.2846	0.2729	0.2728	0.2737	0.2793	0.2765	0.2804	0.2749	0.2858	0.2862	0.2785	0.2814	0.2815	0.2819	0.2758	0.2678	0.2631	0.2589	0.254	0.2511	0.2413	0.2312	0.2234	0.2203	0.2273	0.2209	0.213	0.2225	0.1952	0.3737	0.4336	0.4536	0.4514	0.4547	0.3787	0.406
Plants_Release38	prunus_persica	C	0.1551	0.1507	0.1515	0.1539	0.1521	0.1522	0.1499	0.1541	0.154	0.1448	0.1497	0.1486	0.1572	0.1543	0.1488	0.1447	0.151	0.1457	0.1503	0.1495	0.1395	0.1487	0.146	0.1499	0.1483	0.1479	0.1399	0.1503	0.1425	0.1461	0.1447	0.1458	0.1531	0.1433	0.1476	0.1406	0.1437	0.137	0.1373	0.1328	0.0655	0.0736	0.0654	0.0681	0.0638	0.0576	0.0369
Plants_Release38	prunus_persica	G	0.1638	0.1628	0.1662	0.1615	0.1651	0.1677	0.1715	0.1688	0.1646	0.1651	0.1718	0.1658	0.1598	0.1619	0.1701	0.1698	0.167	0.168	0.1689	0.1637	0.1634	0.1572	0.155	0.1507	0.1497	0.1535	0.1582	0.152	0.16	0.1579	0.1532	0.157	0.1659	0.1615	0.1742	0.1727	0.1653	0.169	0.1715	0.1786	0.3496	0.2695	0.2508	0.2565	0.2744	0.1948	0.4871
Plants_Release38	prunus_persica	T	0.4009	0.4032	0.4064	0.4116	0.4074	0.4012	0.4046	0.4036	0.4024	0.4121	0.4014	0.401	0.41	0.411	0.4074	0.4063	0.4056	0.4059	0.4059	0.401	0.4109	0.4156	0.4176	0.4179	0.4201	0.4228	0.4341	0.4346	0.4387	0.442	0.451	0.4558	0.4499	0.4718	0.4579	0.4594	0.47	0.481	0.4686	0.4934	0.2112	0.2233	0.2302	0.224	0.2071	0.369	0.07
Fungi_Release38	rhizophagus_irregularis_daom_181602_gca_000439145	A	0.3566	0.3634	0.3645	0.3617	0.353	0.3596	0.373	0.3766	0.3711	0.3713	0.3896	0.3785	0.379	0.3821	0.385	0.3951	0.3898	0.3854	0.3823	0.3794	0.3887	0.3709	0.3855	0.3791	0.3711	0.3721	0.3716	0.3662	0.3674	0.3566	0.3535	0.3521	0.3368	0.3236	0.3157	0.3277	0.3157	0.3334	0.3399	0.3333	0.5606	0.5726	0.5818	0.5805	0.6008	0.5914	0.7093
Fungi_Release38	rhizophagus_irregularis_daom_181602_gca_000439145	C	0.1072	0.1154	0.1084	0.1157	0.1159	0.116	0.1069	0.1109	0.1107	0.1082	0.1065	0.1104	0.1111	0.1112	0.1075	0.1076	0.1072	0.1087	0.1121	0.1137	0.1116	0.1134	0.1137	0.1159	0.1124	0.1096	0.117	0.1146	0.118	0.1215	0.1072	0.1049	0.1149	0.1062	0.1117	0.1082	0.102	0.1004	0.1032	0.1023	0.0638	0.0658	0.0591	0.0607	0.0586	0.0478	0.0412
Fungi_Release38	rhizophagus_irregularis_daom_181602_gca_000439145	G	0.1249	0.1229	0.1244	0.1141	0.123	0.124	0.1171	0.1229	0.12	0.1182	0.11	0.1174	0.1167	0.1176	0.1125	0.1098	0.1079	0.1151	0.101	0.1081	0.1062	0.0979	0.1039	0.1016	0.0956	0.1003	0.103	0.0921	0.1042	0.101	0.0789	0.0835	0.0749	0.0787	0.082	0.0798	0.0733	0.0801	0.0831	0.0929	0.1438	0.1198	0.1119	0.1107	0.1119	0.0928	0.1007
Fungi_Release38	rhizophagus_irregularis_daom_181602_gca_000439145	T	0.4113	0.3983	0.4027	0.4085	0.4081	0.4004	0.403	0.3896	0.3981	0.4022	0.3939	0.3937	0.3931	0.3891	0.395	0.3875	0.3951	0.3908	0.4045	0.3988	0.3935	0.4179	0.3969	0.4034	0.4209	0.418	0.4084	0.4271	0.4104	0.4209	0.4603	0.4595	0.4734	0.4915	0.4906	0.4844	0.509	0.4861	0.4737	0.4715	0.2318	0.2418	0.2472	0.2481	0.2287	0.268	0.1488
Metazoa_Release91	rhinopithecus_bieti	A	0.2657	0.2709	0.253	0.263	0.2582	0.2701	0.2579	0.2662	0.2596	0.2701	0.2662	0.2561	0.2578	0.2539	0.2573	0.269	0.2575	0.2545	0.2629	0.2532	0.263	0.2505	0.2514	0.2434	0.2445	0.2528	0.2495	0.2399	0.2387	0.2407	0.2371	0.2337	0.2369	0.2246	0.2355	0.2257	0.2287	0.2313	0.2252	0.2319	0.355	0.3861	0.3841	0.4094	0.389	0.3693	0.4406
Metazoa_Release91	rhinopithecus_bieti	C	0.2244	0.214	0.2258	0.219	0.2171	0.2163	0.2236	0.2262	0.2232	0.2175	0.2208	0.2162	0.2244	0.2201	0.2283	0.2224	0.2325	0.2337	0.2259	0.2323	0.2209	0.239	0.2277	0.2252	0.2338	0.2222	0.228	0.2302	0.2356	0.2227	0.2371	0.2288	0.2252	0.2316	0.2314	0.2257	0.2356	0.225	0.2299	0.2145	0.1349	0.112	0.1245	0.1136	0.1186	0.127	0.1061
Metazoa_Release91	rhinopithecus_bieti	G	0.2342	0.2403	0.2439	0.2412	0.2457	0.2442	0.2381	0.233	0.2379	0.2276	0.2333	0.2443	0.2329	0.2346	0.2333	0.2287	0.2252	0.2354	0.2193	0.2226	0.2207	0.2155	0.218	0.2311	0.2137	0.2209	0.2143	0.2233	0.2136	0.2219	0.2125	0.2191	0.2154	0.2146	0.2161	0.2268	0.214	0.2175	0.2284	0.2356	0.311	0.3303	0.3379	0.316	0.3355	0.3167	0.3211
Metazoa_Release91	rhinopithecus_bieti	T	0.2757	0.2748	0.2773	0.2767	0.279	0.2695	0.2805	0.2745	0.2794	0.2848	0.2796	0.2834	0.2849	0.2914	0.2811	0.28	0.2848	0.2764	0.2919	0.2919	0.2953	0.295	0.303	0.3002	0.308	0.3041	0.3082	0.3066	0.3121	0.3146	0.3133	0.3184	0.3226	0.3292	0.317	0.3218	0.3218	0.3261	0.3166	0.318	0.199	0.1716	0.1534	0.161	0.1568	0.187	0.1321
Fungi_Release38	phycomyces_blakesleeanus_nrrl_1555_	A	0.3675	0.355	0.3667	0.3604	0.3773	0.3648	0.3629	0.3633	0.3653	0.3688	0.366	0.3669	0.3603	0.3646	0.3647	0.3538	0.3495	0.3639	0.3518	0.3544	0.3665	0.358	0.3561	0.3476	0.3445	0.3422	0.3557	0.3428	0.3529	0.3557	0.362	0.3455	0.3565	0.3405	0.3653	0.3498	0.3721	0.3715	0.3852	0.3839	0.5454	0.5704	0.5865	0.5905	0.5962	0.6058	0.7419
Fungi_Release38	phycomyces_blakesleeanus_nrrl_1555_	C	0.1522	0.147	0.1487	0.1461	0.144	0.1444	0.1498	0.1409	0.1404	0.1298	0.1399	0.1435	0.1384	0.1414	0.1431	0.1487	0.1437	0.1355	0.1419	0.1351	0.1425	0.1325	0.136	0.1391	0.1439	0.1339	0.1464	0.1375	0.1332	0.1339	0.1253	0.1317	0.1299	0.1345	0.13	0.1395	0.1298	0.1321	0.1312	0.1392	0.0789	0.074	0.081	0.0831	0.0928	0.0755	0.0639
Fungi_Release38	phycomyces_blakesleeanus_nrrl_1555_	G	0.1418	0.1472	0.1357	0.1466	0.1415	0.1398	0.141	0.1394	0.1383	0.1337	0.1352	0.132	0.1377	0.1293	0.1323	0.1226	0.1254	0.1306	0.1251	0.1252	0.1248	0.1158	0.1183	0.1234	0.1186	0.1232	0.104	0.1031	0.1184	0.1159	0.1073	0.099	0.106	0.0899	0.0999	0.093	0.0988	0.0999	0.1112	0.1062	0.1792	0.1471	0.1366	0.1139	0.1301	0.0891	0.1033
Fungi_Release38	phycomyces_blakesleeanus_nrrl_1555_	T	0.3384	0.3508	0.3489	0.3469	0.3372	0.351	0.3463	0.3563	0.356	0.3677	0.3589	0.3576	0.3635	0.3647	0.3599	0.375	0.3814	0.37	0.3811	0.3853	0.3662	0.3936	0.3896	0.39	0.3931	0.4007	0.394	0.4165	0.3955	0.3945	0.4055	0.4238	0.4077	0.435	0.4048	0.4176	0.3994	0.3965	0.3724	0.3707	0.1965	0.2086	0.1959	0.2125	0.1809	0.2295	0.0908
Plants_Release38	aegilops_tauschii	A	0.2538	0.2528	0.2537	0.2563	0.2534	0.2666	0.2621	0.2489	0.2544	0.2568	0.2616	0.255	0.2565	0.2643	0.2647	0.2688	0.2705	0.2664	0.2682	0.2534	0.2593	0.2715	0.2547	0.2608	0.2627	0.2526	0.2551	0.2482	0.2431	0.2415	0.2267	0.2169	0.2119	0.2048	0.1902	0.1896	0.1954	0.1841	0.1989	0.1602	0.3476	0.3925	0.4337	0.425	0.4419	0.3304	0.3664
Plants_Release38	aegilops_tauschii	C	0.2087	0.2117	0.2036	0.197	0.2053	0.2074	0.2001	0.2044	0.1973	0.194	0.1903	0.1927	0.1945	0.1955	0.1916	0.1886	0.195	0.19	0.1993	0.2005	0.1886	0.189	0.2002	0.1917	0.1916	0.2036	0.2018	0.1959	0.2127	0.197	0.1959	0.1963	0.1776	0.1855	0.194	0.1975	0.196	0.1943	0.1779	0.1852	0.0824	0.101	0.0892	0.1059	0.0767	0.0854	0.0531
Plants_Release38	aegilops_tauschii	G	0.2012	0.2066	0.2094	0.2105	0.2127	0.1993	0.2096	0.2074	0.2182	0.1972	0.2036	0.2092	0.2011	0.2095	0.2005	0.1968	0.1938	0.1989	0.1861	0.1966	0.2001	0.1902	0.1854	0.187	0.1785	0.1854	0.1903	0.1837	0.1979	0.2086	0.1801	0.1854	0.1909	0.1838	0.1948	0.1892	0.1994	0.19	0.2046	0.2065	0.3978	0.2809	0.2717	0.2782	0.2976	0.1924	0.5288
Plants_Release38	aegilops_tauschii	T	0.3362	0.3288	0.3333	0.3362	0.3287	0.3267	0.3283	0.3393	0.3301	0.352	0.3445	0.3431	0.348	0.3307	0.3432	0.3459	0.3407	0.3447	0.3464	0.3495	0.352	0.3493	0.3597	0.3606	0.3672	0.3585	0.3528	0.3722	0.3464	0.3528	0.3972	0.4013	0.4196	0.4259	0.421	0.4237	0.4091	0.4316	0.4186	0.4481	0.1722	0.2256	0.2054	0.1908	0.1838	0.3918	0.0517
Plants_Release38	triticum_urartu	A	0.255	0.2532	0.2551	0.2599	0.2497	0.2572	0.2518	0.2448	0.2531	0.2555	0.2498	0.2572	0.2559	0.2569	0.2616	0.2618	0.2596	0.2719	0.2646	0.2553	0.2611	0.2662	0.254	0.2604	0.2585	0.2531	0.2547	0.2542	0.244	0.2395	0.2262	0.2206	0.2155	0.2041	0.1906	0.1965	0.1969	0.2	0.1991	0.1712	0.3504	0.3904	0.4131	0.4162	0.4283	0.3236	0.3544
Plants_Release38	triticum_urartu	C	0.21	0.2137	0.2111	0.2012	0.2057	0.2041	0.2043	0.2111	0.203	0.1956	0.2028	0.1967	0.1949	0.1976	0.1904	0.1975	0.1998	0.1918	0.1908	0.2011	0.192	0.1936	0.2113	0.1962	0.1968	0.2031	0.2003	0.2054	0.214	0.2004	0.203	0.1996	0.1878	0.1923	0.1965	0.1968	0.1953	0.193	0.1858	0.1896	0.089	0.1039	0.0998	0.1077	0.0822	0.0897	0.0507
Plants_Release38	triticum_urartu	G	0.2026	0.2051	0.2065	0.2126	0.2147	0.2147	0.2188	0.2125	0.2193	0.1997	0.2138	0.2126	0.205	0.2204	0.2109	0.2004	0.2092	0.2062	0.2041	0.2033	0.2064	0.2002	0.1947	0.1966	0.1895	0.1957	0.1916	0.1833	0.1967	0.2121	0.1892	0.2005	0.1966	0.1893	0.1999	0.201	0.2032	0.1976	0.2156	0.2057	0.3943	0.2926	0.2837	0.2885	0.3102	0.2014	0.5394
Plants_Release38	triticum_urartu	T	0.3324	0.328	0.3272	0.3263	0.3298	0.324	0.3251	0.3316	0.3246	0.3493	0.3335	0.3334	0.3442	0.3251	0.337	0.3403	0.3314	0.3302	0.3404	0.3402	0.3405	0.3399	0.34	0.3468	0.3551	0.3481	0.3534	0.357	0.3453	0.348	0.3817	0.3793	0.4002	0.4142	0.413	0.4057	0.4046	0.4094	0.3995	0.4335	0.1663	0.2131	0.2033	0.1875	0.1792	0.3853	0.0555
Plants_Release38	oryza_brachyantha	A	0.2631	0.2578	0.251	0.2715	0.2436	0.2548	0.262	0.252	0.2534	0.2618	0.264	0.2603	0.2615	0.2534	0.2707	0.2699	0.2628	0.2621	0.2684	0.2507	0.2672	0.2642	0.2584	0.2615	0.2676	0.2503	0.2592	0.2578	0.2435	0.2452	0.2436	0.2229	0.2318	0.2175	0.201	0.2178	0.2211	0.206	0.2227	0.2003	0.3546	0.4054	0.4369	0.4038	0.4385	0.3609	0.3644
Plants_Release38	oryza_brachyantha	C	0.194	0.1921	0.1887	0.1914	0.1994	0.1997	0.1998	0.2042	0.1955	0.1963	0.194	0.1878	0.1882	0.1975	0.186	0.1897	0.1933	0.1878	0.1895	0.1967	0.189	0.188	0.1925	0.1877	0.1924	0.1966	0.179	0.1906	0.1911	0.1887	0.1864	0.1884	0.1771	0.1804	0.1916	0.1882	0.1943	0.1768	0.1749	0.1892	0.0892	0.0959	0.0946	0.1013	0.083	0.0885	0.061
Plants_Release38	oryza_brachyantha	G	0.1937	0.2034	0.2147	0.1956	0.2028	0.2163	0.1931	0.2037	0.2111	0.1942	0.2013	0.2095	0.199	0.2069	0.2082	0.199	0.2082	0.2122	0.1989	0.2023	0.2035	0.1923	0.2043	0.2026	0.1884	0.1947	0.2063	0.1904	0.2068	0.211	0.1841	0.2042	0.211	0.1958	0.218	0.2164	0.194	0.2208	0.2236	0.2067	0.3988	0.3044	0.2778	0.313	0.3166	0.2053	0.5187
Plants_Release38	oryza_brachyantha	T	0.3492	0.3468	0.3457	0.3414	0.3542	0.3292	0.3451	0.3401	0.3401	0.3478	0.3406	0.3425	0.3513	0.3422	0.3351	0.3414	0.3358	0.338	0.3433	0.3503	0.3403	0.3554	0.3447	0.3482	0.3515	0.3584	0.3555	0.3612	0.3586	0.3551	0.386	0.3845	0.3801	0.4063	0.3895	0.3776	0.3907	0.3963	0.3788	0.4038	0.1574	0.1943	0.1907	0.182	0.162	0.3453	0.0559
Plants_Release38	oryza_indica	A	0.273	0.2623	0.2661	0.2651	0.2493	0.2656	0.2681	0.2578	0.2657	0.2737	0.2649	0.2639	0.2604	0.2663	0.2752	0.2743	0.2609	0.2731	0.2684	0.2722	0.2635	0.2584	0.2513	0.2626	0.2615	0.2674	0.2599	0.2439	0.2456	0.2384	0.2312	0.223	0.2195	0.2033	0.1967	0.1974	0.2055	0.1973	0.2035	0.1723	0.3551	0.4094	0.4442	0.4227	0.4478	0.3465	0.3757
Plants_Release38	oryza_indica	C	0.1794	0.1851	0.184	0.18	0.1922	0.1904	0.1833	0.1896	0.1816	0.1835	0.1797	0.1826	0.1823	0.182	0.1795	0.1755	0.1857	0.1783	0.1863	0.1827	0.1764	0.1782	0.1808	0.1729	0.185	0.1803	0.1783	0.1835	0.1788	0.1721	0.1798	0.1803	0.1736	0.1701	0.1769	0.1796	0.1769	0.1762	0.1655	0.1757	0.0758	0.0913	0.0821	0.0907	0.0716	0.0792	0.0324
Plants_Release38	oryza_indica	G	0.1886	0.1915	0.1941	0.1858	0.2002	0.1865	0.1878	0.1958	0.197	0.1844	0.1954	0.192	0.1842	0.1968	0.1895	0.1801	0.1909	0.1815	0.1817	0.1816	0.181	0.1818	0.185	0.1796	0.1742	0.1689	0.18	0.1785	0.1846	0.1818	0.1819	0.181	0.1882	0.1854	0.2019	0.187	0.1892	0.1906	0.1975	0.2024	0.3916	0.2747	0.2678	0.283	0.2932	0.177	0.5439
Plants_Release38	oryza_indica	T	0.359	0.3612	0.3558	0.3691	0.3583	0.3576	0.3609	0.3568	0.3557	0.3585	0.36	0.3614	0.3731	0.3549	0.3559	0.3701	0.3625	0.3671	0.3637	0.3635	0.3791	0.3817	0.383	0.3848	0.3793	0.3833	0.3818	0.3941	0.391	0.4078	0.4071	0.4158	0.4187	0.4412	0.4244	0.436	0.4284	0.436	0.4335	0.4496	0.1775	0.2246	0.2059	0.2037	0.1874	0.3972	0.048
Metazoa_Release91	nomascus_leucogenys	A	0.2588	0.2651	0.2662	0.261	0.2546	0.2502	0.2547	0.2599	0.2524	0.2642	0.2609	0.2531	0.2569	0.2497	0.2501	0.2547	0.2563	0.2509	0.2576	0.2527	0.2557	0.2535	0.2425	0.2454	0.2394	0.2441	0.2377	0.2349	0.2248	0.221	0.2226	0.2206	0.2248	0.2144	0.2276	0.2207	0.2238	0.221	0.2252	0.2229	0.3377	0.3665	0.3819	0.4018	0.3966	0.3561	0.419
Metazoa_Release91	nomascus_leucogenys	C	0.2281	0.2245	0.2229	0.2168	0.2357	0.2281	0.2265	0.2313	0.2312	0.2261	0.2267	0.2259	0.2305	0.2357	0.2323	0.2303	0.2324	0.2361	0.232	0.233	0.2271	0.2387	0.2322	0.2318	0.2317	0.2271	0.2335	0.2241	0.2332	0.2307	0.2367	0.2388	0.243	0.2379	0.232	0.2299	0.2339	0.2257	0.2306	0.2161	0.1408	0.1177	0.118	0.1219	0.1163	0.1336	0.1123
Metazoa_Release91	nomascus_leucogenys	G	0.2349	0.244	0.2509	0.2443	0.2409	0.2489	0.2421	0.2421	0.2405	0.2317	0.243	0.2406	0.2313	0.2394	0.2336	0.229	0.2287	0.2406	0.2278	0.2363	0.2348	0.2162	0.226	0.2229	0.2212	0.231	0.2222	0.2238	0.222	0.2302	0.2136	0.2261	0.2199	0.2208	0.2281	0.2386	0.2165	0.2234	0.231	0.2319	0.3232	0.344	0.345	0.3237	0.3363	0.3251	0.3351
Metazoa_Release91	nomascus_leucogenys	T	0.2783	0.2664	0.26	0.278	0.2688	0.2727	0.2767	0.2666	0.2759	0.278	0.2695	0.2803	0.2813	0.2752	0.2839	0.286	0.2826	0.2724	0.2827	0.2781	0.2824	0.2916	0.2993	0.2999	0.3076	0.2978	0.3066	0.3171	0.32	0.3182	0.3271	0.3145	0.3123	0.3268	0.3124	0.3108	0.3258	0.3299	0.3132	0.3291	0.1982	0.1718	0.1551	0.1527	0.1509	0.1852	0.1336
Metazoa_Release91	aotus_nancymaae	A	0.2549	0.2626	0.2599	0.2565	0.2661	0.2646	0.2572	0.261	0.2511	0.2596	0.2585	0.249	0.2629	0.2526	0.2535	0.2654	0.2619	0.2605	0.2533	0.2505	0.2522	0.2437	0.2455	0.2507	0.2382	0.2474	0.238	0.2339	0.2221	0.2209	0.2233	0.2229	0.2203	0.2227	0.2196	0.221	0.22	0.2201	0.2252	0.2251	0.3337	0.3794	0.3821	0.4059	0.3986	0.3481	0.4156
Metazoa_Release91	aotus_nancymaae	C	0.2304	0.2224	0.2227	0.2277	0.2224	0.2261	0.2268	0.2389	0.235	0.2264	0.2307	0.2292	0.2239	0.2318	0.2331	0.2288	0.2324	0.2315	0.2357	0.2353	0.2342	0.2441	0.2299	0.2245	0.2395	0.2248	0.235	0.2323	0.235	0.2363	0.2353	0.2362	0.2284	0.235	0.222	0.2219	0.2353	0.2293	0.2264	0.218	0.1367	0.1178	0.1209	0.1218	0.1133	0.1372	0.1123
Metazoa_Release91	aotus_nancymaae	G	0.243	0.2469	0.2536	0.243	0.2432	0.2498	0.2397	0.2358	0.2482	0.2354	0.2344	0.2451	0.2377	0.2385	0.2401	0.2252	0.2316	0.2377	0.2196	0.2299	0.2275	0.2149	0.2283	0.2336	0.2199	0.228	0.2217	0.2183	0.219	0.2329	0.2185	0.2174	0.2295	0.2175	0.2367	0.2411	0.2184	0.226	0.2281	0.2327	0.3349	0.3386	0.3423	0.324	0.3339	0.3261	0.3341
Metazoa_Release91	aotus_nancymaae	T	0.2717	0.268	0.2638	0.2728	0.2682	0.2595	0.2763	0.2643	0.2658	0.2786	0.2764	0.2766	0.2754	0.2771	0.2733	0.2807	0.2742	0.2704	0.2915	0.2843	0.286	0.2974	0.2963	0.2912	0.3025	0.2998	0.3053	0.3156	0.3238	0.3098	0.3229	0.3235	0.3218	0.3248	0.3217	0.316	0.3264	0.3246	0.3203	0.3242	0.1947	0.1642	0.1547	0.1483	0.1542	0.1886	0.138
Metazoa_Release91	macaca_mulatta	A	0.2535	0.2533	0.2517	0.2613	0.2538	0.2597	0.2613	0.256	0.2431	0.2584	0.2578	0.2583	0.2587	0.2501	0.2551	0.259	0.2534	0.2524	0.2507	0.2529	0.2483	0.2574	0.2388	0.2401	0.2346	0.2362	0.2338	0.2289	0.2257	0.2178	0.2193	0.222	0.2126	0.207	0.2226	0.2082	0.2137	0.2097	0.2141	0.2192	0.3378	0.3684	0.3777	0.3955	0.3915	0.3603	0.4281
Metazoa_Release91	macaca_mulatta	C	0.2277	0.2211	0.2229	0.2233	0.2252	0.2301	0.2279	0.2286	0.224	0.2259	0.2236	0.2223	0.2213	0.2287	0.2263	0.2305	0.2395	0.2317	0.2331	0.2259	0.2326	0.2396	0.2281	0.234	0.2431	0.2282	0.2276	0.2339	0.2386	0.2279	0.2443	0.2314	0.2412	0.2464	0.2283	0.2281	0.2398	0.2279	0.2248	0.2111	0.133	0.1134	0.1249	0.1202	0.1177	0.1324	0.1051
Metazoa_Release91	macaca_mulatta	G	0.2424	0.251	0.2606	0.2392	0.2449	0.245	0.2361	0.2397	0.254	0.2328	0.2458	0.2411	0.2321	0.2394	0.2394	0.2246	0.2311	0.237	0.2163	0.2303	0.2283	0.2052	0.2263	0.228	0.2076	0.2247	0.227	0.2148	0.2204	0.2274	0.2047	0.2162	0.2171	0.2051	0.2239	0.2301	0.2111	0.2228	0.2292	0.2348	0.3256	0.3475	0.3461	0.3303	0.3393	0.3196	0.3376
Metazoa_Release91	macaca_mulatta	T	0.2764	0.2745	0.2648	0.2762	0.2761	0.2652	0.2747	0.2756	0.2789	0.2829	0.2728	0.2782	0.2879	0.2818	0.2792	0.2859	0.2759	0.2789	0.2999	0.291	0.2908	0.2978	0.3068	0.298	0.3147	0.3109	0.3116	0.3224	0.3153	0.3269	0.3317	0.3304	0.329	0.3415	0.3252	0.3336	0.3354	0.3396	0.3319	0.3349	0.2036	0.1707	0.1513	0.154	0.1515	0.1876	0.1292
Metazoa_Release91	ciona_savignyi	A	0.3257	0.3162	0.3226	0.3203	0.3186	0.3224	0.3284	0.3209	0.3212	0.3246	0.3156	0.3267	0.3176	0.3222	0.3298	0.3296	0.318	0.3231	0.3283	0.3176	0.3246	0.3336	0.3194	0.3193	0.3205	0.3177	0.318	0.3284	0.3311	0.3233	0.3343	0.3207	0.3271	0.3199	0.2966	0.3132	0.3139	0.2836	0.2996	0.2983	0.4287	0.4612	0.4584	0.4426	0.4534	0.4312	0.4559
Metazoa_Release91	ciona_savignyi	C	0.1897	0.1922	0.1986	0.1968	0.1896	0.1842	0.1956	0.1948	0.1926	0.1872	0.1893	0.191	0.2011	0.1914	0.1911	0.1825	0.191	0.1991	0.1926	0.1928	0.1945	0.1882	0.1909	0.2028	0.1991	0.1982	0.1987	0.1996	0.1954	0.1993	0.1952	0.2023	0.203	0.1945	0.2028	0.2033	0.2085	0.205	0.21	0.2124	0.1306	0.1316	0.1316	0.1289	0.1202	0.141	0.1297
Metazoa_Release91	ciona_savignyi	G	0.1559	0.1701	0.1683	0.1599	0.1707	0.1678	0.157	0.1632	0.1664	0.1559	0.1665	0.169	0.1557	0.1657	0.1624	0.1632	0.1667	0.161	0.1541	0.1694	0.1653	0.1513	0.1675	0.1596	0.1536	0.1696	0.1626	0.1529	0.1649	0.16	0.157	0.1682	0.1662	0.1666	0.1802	0.1678	0.1656	0.1945	0.1768	0.1721	0.267	0.2316	0.2346	0.2553	0.2429	0.2308	0.2915
Metazoa_Release91	ciona_savignyi	T	0.3287	0.3215	0.3105	0.323	0.3211	0.3256	0.319	0.3211	0.3198	0.3322	0.3287	0.3134	0.3256	0.3207	0.3167	0.3246	0.3243	0.3168	0.3249	0.3201	0.3156	0.327	0.3221	0.3183	0.3269	0.3144	0.3207	0.3192	0.3086	0.3174	0.3135	0.3088	0.3037	0.3191	0.3203	0.3157	0.312	0.3169	0.3135	0.3172	0.1738	0.1756	0.1754	0.1732	0.1836	0.1971	0.1229
Protists_Release38	saprolegnia_parasitica_cbs_223_65	A	0.216	0.2198	0.2155	0.2197	0.2184	0.2067	0.2222	0.2078	0.2099	0.2149	0.203	0.2009	0.2003	0.2041	0.1919	0.1974	0.2019	0.2042	0.2097	0.207	0.2051	0.2159	0.2232	0.2245	0.2301	0.2303	0.2381	0.2384	0.2239	0.2246	0.2251	0.2209	0.2245	0.2297	0.248	0.2642	0.2861	0.2866	0.3048	0.206	0.3435	0.3349	0.2696	0.2439	0.2892	0.2523	0.2194
Protists_Release38	saprolegnia_parasitica_cbs_223_65	C	0.2746	0.2699	0.2642	0.253	0.2493	0.2539	0.2534	0.2698	0.2766	0.278	0.2975	0.2957	0.2989	0.288	0.2932	0.2834	0.2827	0.285	0.2748	0.2753	0.275	0.2702	0.2612	0.2531	0.26	0.2548	0.2578	0.2553	0.2476	0.2464	0.2312	0.2407	0.2553	0.2657	0.2598	0.267	0.25	0.2458	0.2295	0.2782	0.1111	0.1424	0.1466	0.1434	0.1053	0.2424	0.1274
Protists_Release38	saprolegnia_parasitica_cbs_223_65	G	0.2961	0.2908	0.2988	0.3065	0.2946	0.2966	0.2775	0.2656	0.2604	0.2434	0.2362	0.2385	0.2288	0.2308	0.2249	0.2329	0.233	0.2298	0.2422	0.2371	0.248	0.2508	0.254	0.2633	0.2601	0.2824	0.2608	0.26	0.2717	0.2664	0.2661	0.2628	0.2525	0.2138	0.218	0.2137	0.211	0.2289	0.2484	0.2616	0.4557	0.3624	0.4113	0.4674	0.4986	0.3151	0.6135
Protists_Release38	saprolegnia_parasitica_cbs_223_65	T	0.2133	0.2194	0.2215	0.2208	0.2378	0.2428	0.2469	0.2567	0.2531	0.2638	0.2633	0.2649	0.272	0.2771	0.2899	0.2864	0.2825	0.2811	0.2733	0.2807	0.2719	0.2631	0.2616	0.2591	0.2499	0.2325	0.2434	0.2464	0.2568	0.2627	0.2776	0.2756	0.2678	0.2908	0.2742	0.255	0.2528	0.2387	0.2173	0.2542	0.0897	0.1603	0.1725	0.1454	0.107	0.1902	0.0397
Plants_Release38	sorghum_bicolor	A	0.2609	0.2631	0.2521	0.2608	0.256	0.256	0.2563	0.2548	0.2432	0.2543	0.2538	0.2729	0.2528	0.2534	0.2625	0.2715	0.2604	0.2652	0.2652	0.2603	0.2602	0.258	0.2524	0.2492	0.2559	0.2501	0.256	0.2565	0.2346	0.2332	0.2331	0.2202	0.2128	0.212	0.2132	0.2089	0.2062	0.1937	0.2257	0.1906	0.3769	0.4202	0.4328	0.4301	0.4541	0.3576	0.38
Plants_Release38	sorghum_bicolor	C	0.2035	0.1898	0.1898	0.1949	0.1956	0.1982	0.1904	0.1931	0.2077	0.1917	0.2065	0.1896	0.2009	0.1888	0.1924	0.187	0.1908	0.1903	0.1926	0.1855	0.1945	0.197	0.1971	0.1957	0.2041	0.1977	0.1949	0.1867	0.1862	0.1969	0.1978	0.1909	0.1895	0.1938	0.1981	0.1934	0.1902	0.1924	0.1816	0.1874	0.0832	0.1046	0.1041	0.0981	0.0895	0.0885	0.0461
Plants_Release38	sorghum_bicolor	G	0.1863	0.1852	0.2021	0.1846	0.1846	0.1814	0.1817	0.179	0.193	0.1896	0.1919	0.1871	0.1861	0.1904	0.1905	0.1898	0.1947	0.183	0.182	0.1937	0.1889	0.1725	0.1812	0.1796	0.1708	0.174	0.173	0.1722	0.1811	0.1846	0.1831	0.1796	0.1972	0.1744	0.1797	0.1865	0.1825	0.1881	0.1927	0.1894	0.3721	0.2707	0.2606	0.2722	0.2863	0.1956	0.5128
Plants_Release38	sorghum_bicolor	T	0.3492	0.3619	0.356	0.3597	0.3638	0.3644	0.3715	0.3732	0.3561	0.3645	0.3478	0.3504	0.3602	0.3674	0.3546	0.3517	0.354	0.3614	0.3602	0.3606	0.3564	0.3726	0.3694	0.3755	0.3692	0.3782	0.3761	0.3846	0.3981	0.3854	0.386	0.4093	0.4006	0.4198	0.409	0.4112	0.421	0.4259	0.4001	0.4326	0.1679	0.2045	0.2025	0.1996	0.1701	0.3582	0.0611
Metazoa_Release91	pan_troglodytes	A	0.2523	0.2645	0.2612	0.2653	0.2595	0.2633	0.2605	0.2607	0.2581	0.2646	0.267	0.2571	0.2654	0.2523	0.2502	0.2599	0.2584	0.2491	0.263	0.2575	0.2554	0.2579	0.2434	0.25	0.2436	0.247	0.2394	0.2359	0.2315	0.2256	0.2225	0.2109	0.2201	0.2164	0.2269	0.223	0.2169	0.2227	0.2205	0.2246	0.3476	0.3751	0.3852	0.4096	0.4109	0.3704	0.43
Metazoa_Release91	pan_troglodytes	C	0.2246	0.2147	0.2106	0.2163	0.2193	0.2176	0.2322	0.2235	0.2206	0.2222	0.2205	0.2229	0.2189	0.2256	0.2278	0.2312	0.2239	0.2262	0.2247	0.23	0.2261	0.2313	0.2301	0.2218	0.2382	0.2231	0.2288	0.2299	0.2325	0.2251	0.2307	0.2442	0.2299	0.2388	0.2236	0.2162	0.2332	0.2258	0.2242	0.2099	0.1297	0.1147	0.1196	0.1176	0.1143	0.1328	0.1067
Metazoa_Release91	pan_troglodytes	G	0.2377	0.2508	0.2567	0.2375	0.245	0.2473	0.2291	0.2448	0.2485	0.2229	0.2321	0.2355	0.2283	0.2347	0.2336	0.225	0.2272	0.2439	0.2157	0.2279	0.2323	0.2096	0.2182	0.2286	0.2069	0.2208	0.2188	0.2107	0.2107	0.2207	0.202	0.2182	0.2167	0.2062	0.2222	0.2235	0.2097	0.2094	0.2227	0.2244	0.3186	0.3382	0.3391	0.3133	0.3281	0.3091	0.3272
Metazoa_Release91	pan_troglodytes	T	0.2853	0.27	0.2716	0.2808	0.2762	0.2717	0.2782	0.2711	0.2728	0.2903	0.2804	0.2846	0.2874	0.2874	0.2884	0.2839	0.2905	0.2808	0.2965	0.2847	0.2862	0.3013	0.3083	0.2996	0.3112	0.3091	0.313	0.3236	0.3254	0.3285	0.3449	0.3267	0.3332	0.3386	0.3274	0.3373	0.3402	0.3421	0.3326	0.3411	0.2041	0.172	0.1561	0.1595	0.1467	0.1877	0.1361
Fungi_Release38	rhizoctonia_solani_ag_1_ia	A	0.2398	0.2543	0.2524	0.2589	0.2503	0.2607	0.2536	0.25	0.2563	0.2536	0.2447	0.2581	0.2577	0.2627	0.2564	0.26	0.26	0.2703	0.2554	0.262	0.2572	0.2562	0.264	0.2707	0.2651	0.27	0.2756	0.2608	0.2716	0.2683	0.264	0.2687	0.2785	0.2627	0.2865	0.2853	0.2771	0.2954	0.2745	0.2321	0.3872	0.3958	0.3759	0.3927	0.4012	0.3692	0.4693
Fungi_Release38	rhizoctonia_solani_ag_1_ia	C	0.2021	0.2095	0.205	0.2173	0.205	0.216	0.2156	0.2222	0.2228	0.214	0.2334	0.231	0.2217	0.2196	0.221	0.2171	0.2235	0.2094	0.2172	0.2154	0.2175	0.2109	0.2153	0.2156	0.202	0.2097	0.2108	0.2106	0.2099	0.2139	0.2066	0.2124	0.2032	0.2214	0.2147	0.2094	0.2037	0.2071	0.2186	0.2344	0.1217	0.1226	0.1254	0.1356	0.1263	0.1353	0.1355
Fungi_Release38	rhizoctonia_solani_ag_1_ia	G	0.2478	0.2412	0.2344	0.2247	0.2308	0.2139	0.2087	0.2188	0.208	0.2215	0.2109	0.1877	0.1956	0.2011	0.2058	0.1973	0.2057	0.206	0.2108	0.2058	0.211	0.2135	0.2126	0.2093	0.2161	0.2139	0.2117	0.2155	0.2041	0.2029	0.2024	0.208	0.2051	0.2059	0.1815	0.199	0.2105	0.1967	0.2045	0.2107	0.3167	0.3099	0.3127	0.2651	0.299	0.2923	0.2296
Fungi_Release38	rhizoctonia_solani_ag_1_ia	T	0.3104	0.2951	0.3082	0.2991	0.3138	0.3095	0.3222	0.309	0.3129	0.311	0.311	0.3232	0.3251	0.3166	0.3168	0.3256	0.3108	0.3143	0.3165	0.3168	0.3142	0.3194	0.3081	0.3045	0.3168	0.3065	0.3018	0.3131	0.3143	0.3149	0.327	0.3109	0.3131	0.31	0.3174	0.3064	0.3086	0.3008	0.3023	0.3228	0.1744	0.1717	0.1861	0.2066	0.1735	0.2032	0.1655
Plants_Release38	solanum_tuberosum	A	0.2789	0.2783	0.2742	0.2893	0.2814	0.2835	0.2737	0.2764	0.2826	0.2756	0.2812	0.2784	0.2952	0.2802	0.2914	0.2921	0.2887	0.2882	0.2921	0.2816	0.2898	0.2843	0.2866	0.2923	0.2816	0.2738	0.2813	0.2728	0.2642	0.2613	0.2549	0.2374	0.2299	0.2284	0.2158	0.2177	0.2122	0.2002	0.2047	0.2062	0.3984	0.4566	0.4778	0.479	0.4872	0.3829	0.4494
Plants_Release38	solanum_tuberosum	C	0.1554	0.1509	0.1553	0.1528	0.1554	0.1519	0.1575	0.1547	0.1508	0.1558	0.1514	0.1574	0.1473	0.1526	0.1479	0.1543	0.1522	0.1575	0.1522	0.1473	0.149	0.1527	0.1465	0.1515	0.1482	0.1523	0.14	0.1528	0.1516	0.1536	0.1483	0.1347	0.1504	0.1428	0.1483	0.1444	0.1315	0.1358	0.1393	0.1331	0.0614	0.0669	0.0616	0.0627	0.0589	0.0428	0.0322
Plants_Release38	solanum_tuberosum	G	0.1649	0.1673	0.165	0.1576	0.1671	0.169	0.1661	0.1727	0.1672	0.1614	0.1605	0.1652	0.1678	0.1657	0.1703	0.1593	0.1657	0.1688	0.1648	0.1679	0.1633	0.1492	0.1608	0.1472	0.1426	0.1505	0.1593	0.1426	0.1555	0.1503	0.1365	0.1526	0.1565	0.1595	0.1573	0.1602	0.1578	0.1623	0.1664	0.1807	0.3412	0.2467	0.2207	0.2442	0.2449	0.1826	0.4526
Plants_Release38	solanum_tuberosum	T	0.4008	0.4035	0.4054	0.4003	0.3961	0.3956	0.4026	0.3962	0.3994	0.4072	0.4069	0.399	0.3897	0.4015	0.3904	0.3943	0.3934	0.3855	0.3909	0.4032	0.3979	0.4138	0.4061	0.409	0.4277	0.4233	0.4194	0.4318	0.4287	0.4348	0.4603	0.4754	0.4632	0.4693	0.4786	0.4777	0.4985	0.5017	0.4896	0.4801	0.199	0.2298	0.2399	0.2141	0.209	0.3918	0.0658
Fungi_Release38	laccaria_bicolor_s238n_h82	A	0.2262	0.2155	0.2236	0.2099	0.2194	0.2196	0.2204	0.2127	0.2109	0.2114	0.208	0.2084	0.2204	0.2205	0.2196	0.2297	0.2336	0.2247	0.222	0.235	0.2416	0.2431	0.2442	0.2494	0.2675	0.2609	0.2649	0.2573	0.2531	0.2566	0.2584	0.2548	0.2592	0.271	0.2641	0.277	0.3017	0.3058	0.3079	0.2459	0.3926	0.4101	0.4175	0.415	0.4053	0.4084	0.5256
Fungi_Release38	laccaria_bicolor_s238n_h82	C	0.1988	0.2058	0.1967	0.2199	0.229	0.2315	0.2421	0.2488	0.2574	0.2495	0.2566	0.2505	0.2463	0.2464	0.2455	0.2467	0.2482	0.2402	0.2474	0.2233	0.2342	0.226	0.23	0.2278	0.2251	0.2255	0.2305	0.2408	0.2417	0.229	0.2272	0.2141	0.225	0.2256	0.2251	0.2394	0.2101	0.2164	0.2184	0.2405	0.1192	0.1143	0.1214	0.1146	0.1166	0.1419	0.0888
Fungi_Release38	laccaria_bicolor_s238n_h82	G	0.2727	0.2664	0.2497	0.2298	0.2138	0.2112	0.199	0.1858	0.1829	0.1671	0.1669	0.1765	0.1582	0.1684	0.1783	0.1753	0.1824	0.1888	0.1876	0.2041	0.2006	0.194	0.2082	0.2093	0.1963	0.2101	0.2053	0.1926	0.1966	0.2057	0.1888	0.1911	0.1937	0.1715	0.1686	0.1656	0.1578	0.1842	0.1733	0.2027	0.3267	0.3102	0.2959	0.2743	0.3007	0.2401	0.2889
Fungi_Release38	laccaria_bicolor_s238n_h82	T	0.3023	0.3123	0.33	0.3404	0.3377	0.3376	0.3385	0.3527	0.3488	0.372	0.3685	0.3646	0.3751	0.3647	0.3566	0.3483	0.3358	0.3463	0.343	0.3376	0.3237	0.3368	0.3176	0.3135	0.311	0.3034	0.2992	0.3093	0.3087	0.3087	0.3255	0.34	0.322	0.3319	0.3422	0.3181	0.3303	0.2936	0.3004	0.311	0.1615	0.1654	0.1652	0.1961	0.1773	0.2096	0.0967
Plants_Release38	corchorus_capsularis	A	0.2904	0.2881	0.2909	0.2811	0.2843	0.2933	0.2916	0.2848	0.2864	0.288	0.2919	0.2853	0.2933	0.2933	0.296	0.3003	0.2923	0.2863	0.2897	0.2891	0.2828	0.288	0.2927	0.2854	0.286	0.2808	0.2787	0.2777	0.2713	0.2575	0.2512	0.2467	0.2382	0.2235	0.2253	0.2189	0.2197	0.2277	0.2253	0.2015	0.3937	0.4413	0.4534	0.4734	0.4832	0.3981	0.4266
Plants_Release38	corchorus_capsularis	C	0.1432	0.1468	0.1548	0.1513	0.151	0.1462	0.1491	0.1456	0.1477	0.1497	0.1426	0.1544	0.1425	0.1442	0.1435	0.1406	0.1461	0.1461	0.1497	0.141	0.1475	0.148	0.1445	0.1464	0.1398	0.1416	0.1467	0.1428	0.1416	0.145	0.1375	0.1412	0.1456	0.1405	0.1333	0.1395	0.1353	0.1359	0.1357	0.1236	0.0578	0.0648	0.0622	0.0563	0.0506	0.0474	0.0337
Plants_Release38	corchorus_capsularis	G	0.1608	0.1679	0.1565	0.1627	0.1643	0.1645	0.1669	0.1666	0.1672	0.1684	0.1632	0.1644	0.1613	0.1645	0.1649	0.1681	0.1591	0.1579	0.1587	0.1518	0.1616	0.1519	0.1508	0.1441	0.1454	0.1587	0.145	0.1515	0.1518	0.1572	0.1488	0.1501	0.1561	0.1592	0.1656	0.1613	0.1644	0.1612	0.1604	0.1851	0.3382	0.2592	0.2445	0.2448	0.2388	0.1982	0.4776
Plants_Release38	corchorus_capsularis	T	0.4056	0.3973	0.3978	0.4049	0.4003	0.396	0.3924	0.4031	0.3987	0.3939	0.4023	0.3959	0.4029	0.3979	0.3956	0.391	0.4026	0.4097	0.4018	0.4181	0.4081	0.4121	0.4119	0.4241	0.4288	0.4189	0.4296	0.4279	0.4352	0.4402	0.4624	0.462	0.4601	0.4769	0.4758	0.4803	0.4806	0.4752	0.4786	0.4897	0.2103	0.2347	0.2398	0.2254	0.2274	0.3563	0.0621
Fungi_Release38	puccinia_graminisug99	A	0.2866	0.2871	0.2919	0.2944	0.2949	0.2842	0.2857	0.2944	0.2844	0.2841	0.294	0.2925	0.2874	0.2857	0.2803	0.2891	0.2851	0.278	0.2841	0.2724	0.2773	0.2689	0.281	0.2618	0.2639	0.2482	0.2593	0.2529	0.2531	0.2474	0.2398	0.2438	0.2496	0.2467	0.2555	0.2495	0.2499	0.259	0.2682	0.2542	0.4225	0.4711	0.5014	0.4928	0.5243	0.5381	0.6279
Fungi_Release38	puccinia_graminisug99	C	0.2244	0.2227	0.2193	0.2072	0.2154	0.2236	0.2117	0.2089	0.2154	0.2095	0.2111	0.2127	0.2067	0.2097	0.2189	0.205	0.2131	0.2142	0.2189	0.207	0.2065	0.2115	0.2022	0.2037	0.2074	0.2185	0.201	0.2016	0.2044	0.2057	0.2039	0.2048	0.1996	0.1959	0.2013	0.1958	0.2026	0.1972	0.1941	0.2165	0.1086	0.1097	0.1017	0.1225	0.1124	0.1112	0.0864
Fungi_Release38	puccinia_graminisug99	G	0.1769	0.1767	0.1796	0.1903	0.1782	0.1808	0.1824	0.1751	0.1771	0.1825	0.1844	0.1772	0.1879	0.1785	0.1912	0.1797	0.1842	0.1838	0.1772	0.1877	0.1821	0.1789	0.1781	0.1763	0.1724	0.1671	0.1767	0.177	0.1691	0.1693	0.1711	0.1726	0.1662	0.1675	0.172	0.1725	0.1764	0.1714	0.1657	0.1911	0.299	0.2498	0.2336	0.1993	0.2132	0.1755	0.1982
Fungi_Release38	puccinia_graminisug99	T	0.3121	0.3135	0.3091	0.308	0.3116	0.3114	0.3203	0.3215	0.3231	0.3238	0.3105	0.3176	0.318	0.3261	0.3097	0.3261	0.3176	0.3239	0.3198	0.3329	0.3341	0.3407	0.3387	0.3582	0.3563	0.3662	0.363	0.3685	0.3733	0.3776	0.3852	0.3788	0.3846	0.39	0.3713	0.3822	0.3711	0.3724	0.3719	0.3382	0.1698	0.1693	0.1633	0.1854	0.1501	0.1751	0.0875
Fungi_Release38	rhizoctonia_solani	A	0.2466	0.2375	0.2296	0.2423	0.2318	0.2333	0.2215	0.2272	0.2268	0.2319	0.2285	0.2298	0.2358	0.2417	0.2354	0.2326	0.2439	0.2402	0.2539	0.2416	0.2512	0.2478	0.2548	0.255	0.2816	0.2686	0.2847	0.2701	0.2657	0.2657	0.2671	0.2733	0.2866	0.2779	0.2896	0.2772	0.3196	0.3445	0.3215	0.2236	0.3602	0.3535	0.3593	0.3839	0.3758	0.3987	0.5705
Fungi_Release38	rhizoctonia_solani	C	0.1484	0.1509	0.1635	0.1737	0.1838	0.2015	0.2199	0.2248	0.23	0.228	0.2415	0.229	0.2322	0.2321	0.2334	0.2352	0.23	0.2237	0.2075	0.2249	0.2176	0.2161	0.2073	0.2059	0.1991	0.2016	0.2097	0.2204	0.222	0.2161	0.2101	0.2049	0.2038	0.2128	0.2287	0.2359	0.1927	0.2108	0.2301	0.2582	0.1188	0.1162	0.103	0.1253	0.1072	0.1269	0.091
Fungi_Release38	rhizoctonia_solani	G	0.3202	0.3097	0.2916	0.2729	0.2616	0.2316	0.2145	0.2037	0.1983	0.1887	0.1778	0.1807	0.1826	0.18	0.1879	0.1948	0.1974	0.1937	0.2006	0.1995	0.2101	0.2158	0.2204	0.2244	0.2154	0.2281	0.2192	0.2156	0.2035	0.2015	0.2034	0.2018	0.175	0.1743	0.1552	0.1526	0.1574	0.1678	0.1651	0.192	0.3587	0.3698	0.3613	0.306	0.3495	0.2601	0.2522
Fungi_Release38	rhizoctonia_solani	T	0.2848	0.3019	0.3153	0.3111	0.3228	0.3336	0.3441	0.3443	0.3449	0.3514	0.3523	0.3605	0.3493	0.3462	0.3433	0.3374	0.3287	0.3424	0.3379	0.334	0.3211	0.3203	0.3176	0.3148	0.304	0.3018	0.2864	0.2939	0.3088	0.3168	0.3193	0.32	0.3347	0.335	0.3265	0.3343	0.3304	0.277	0.2833	0.3262	0.1623	0.1605	0.1764	0.1848	0.1675	0.2143	0.0864
Metazoa_Release91	cercocebus_atys	A	0.2642	0.2645	0.2613	0.2639	0.2621	0.2695	0.2606	0.2589	0.2543	0.2646	0.2655	0.2551	0.26	0.2508	0.263	0.2613	0.2559	0.2613	0.2571	0.2548	0.2568	0.2532	0.2444	0.2418	0.24	0.2454	0.2366	0.2319	0.2297	0.2288	0.2342	0.2178	0.224	0.2188	0.2263	0.2173	0.2261	0.2183	0.2222	0.2325	0.3534	0.391	0.3941	0.4067	0.4125	0.3743	0.4338
Metazoa_Release91	cercocebus_atys	C	0.2187	0.2188	0.2205	0.2214	0.2143	0.2216	0.2234	0.226	0.2234	0.2256	0.222	0.2178	0.2255	0.2261	0.2187	0.2276	0.2341	0.2249	0.2321	0.2241	0.2204	0.2362	0.2356	0.2301	0.2336	0.221	0.2231	0.2217	0.2354	0.2259	0.2365	0.2311	0.2285	0.236	0.227	0.2228	0.2298	0.2243	0.2204	0.2146	0.1328	0.1144	0.1194	0.1174	0.1124	0.1281	0.0994
Metazoa_Release91	cercocebus_atys	G	0.2358	0.2468	0.2487	0.239	0.2438	0.2415	0.2311	0.2368	0.2429	0.2303	0.2319	0.2405	0.2259	0.2337	0.233	0.2193	0.2201	0.2308	0.2107	0.2276	0.2172	0.2065	0.2129	0.2226	0.2093	0.2209	0.2212	0.2126	0.2166	0.2181	0.2017	0.2151	0.2173	0.2034	0.2167	0.2236	0.206	0.2156	0.2256	0.2187	0.3145	0.3217	0.3323	0.3183	0.325	0.3059	0.3314
Metazoa_Release91	cercocebus_atys	T	0.2813	0.2699	0.2695	0.2757	0.2798	0.2675	0.2848	0.2783	0.2794	0.2795	0.2806	0.2866	0.2886	0.2895	0.2853	0.2918	0.2899	0.283	0.3001	0.2935	0.3056	0.3041	0.307	0.3056	0.3172	0.3126	0.3191	0.3338	0.3183	0.3272	0.3276	0.336	0.3302	0.3418	0.33	0.3363	0.3382	0.3418	0.3318	0.3342	0.1993	0.1729	0.1542	0.1576	0.1502	0.1917	0.1354
Metazoa_Release91	macaca_nemestrina	A	0.2573	0.2523	0.2553	0.2667	0.26	0.2713	0.2624	0.2658	0.2508	0.2649	0.2567	0.2509	0.2579	0.2502	0.2615	0.2599	0.2569	0.2567	0.2562	0.255	0.2506	0.2475	0.2391	0.2452	0.2374	0.2406	0.232	0.2313	0.2238	0.2231	0.2273	0.2174	0.2212	0.217	0.2257	0.2114	0.2185	0.2105	0.2173	0.2264	0.3391	0.3763	0.3857	0.4089	0.3987	0.3647	0.4332
Metazoa_Release91	macaca_nemestrina	C	0.2178	0.221	0.219	0.2167	0.2203	0.2222	0.2215	0.2285	0.226	0.2261	0.2267	0.226	0.2229	0.2259	0.2217	0.226	0.2279	0.2303	0.2325	0.2226	0.2219	0.2372	0.2355	0.2301	0.2317	0.2201	0.2269	0.2287	0.2334	0.2298	0.2409	0.2329	0.237	0.2417	0.2327	0.2297	0.2357	0.2247	0.2211	0.213	0.135	0.1179	0.119	0.1123	0.1136	0.1287	0.1084
Metazoa_Release91	macaca_nemestrina	G	0.2373	0.2503	0.2545	0.2387	0.2436	0.2391	0.2401	0.2346	0.2401	0.2172	0.2363	0.2412	0.227	0.2376	0.231	0.2248	0.2237	0.2305	0.2147	0.2267	0.2201	0.214	0.2205	0.2198	0.21	0.222	0.2237	0.2156	0.2152	0.223	0.2005	0.2182	0.2143	0.2055	0.2089	0.2244	0.2046	0.2187	0.2273	0.2204	0.3233	0.3346	0.3409	0.3201	0.3339	0.3109	0.3335
Metazoa_Release91	macaca_nemestrina	T	0.2876	0.2764	0.2712	0.278	0.2761	0.2674	0.276	0.271	0.2831	0.2919	0.2803	0.2819	0.2922	0.2863	0.2858	0.2893	0.2915	0.2825	0.2966	0.2958	0.3074	0.3013	0.305	0.305	0.3209	0.3173	0.3174	0.3243	0.3276	0.3242	0.3313	0.3315	0.3275	0.3357	0.3327	0.3345	0.3412	0.3461	0.3343	0.3403	0.2026	0.1712	0.1545	0.1588	0.1538	0.1957	0.1248
Fungi_Release38	exidia_glandulosa_hhb12029	A	0.1922	0.1804	0.174	0.1731	0.1773	0.1693	0.1736	0.1717	0.1798	0.1749	0.18	0.1836	0.1795	0.1844	0.1859	0.1898	0.1848	0.1886	0.1931	0.1926	0.1964	0.1964	0.1869	0.1949	0.2104	0.203	0.2105	0.2042	0.2072	0.2085	0.2096	0.208	0.2085	0.1959	0.1987	0.209	0.2464	0.2719	0.3102	0.2045	0.313	0.3237	0.3292	0.3104	0.3047	0.2748	0.4091
Fungi_Release38	exidia_glandulosa_hhb12029	C	0.239	0.2354	0.2388	0.2573	0.2577	0.2749	0.2882	0.2948	0.2999	0.2999	0.3046	0.3021	0.2964	0.3094	0.3084	0.2969	0.3002	0.2907	0.2887	0.2829	0.278	0.2819	0.2823	0.2727	0.2627	0.2621	0.2686	0.2743	0.2771	0.2761	0.2776	0.2684	0.2737	0.2812	0.2815	0.3061	0.2521	0.2654	0.2581	0.3372	0.1524	0.1623	0.1538	0.1872	0.1457	0.2185	0.0756
Fungi_Release38	exidia_glandulosa_hhb12029	G	0.3098	0.3128	0.3106	0.2899	0.2828	0.2702	0.2506	0.2465	0.2251	0.2212	0.2213	0.2131	0.2188	0.2146	0.2176	0.2234	0.2336	0.2323	0.2364	0.2453	0.2487	0.2512	0.2541	0.2612	0.2612	0.2674	0.26	0.2519	0.2502	0.2566	0.2372	0.2508	0.2377	0.2309	0.2401	0.2014	0.2035	0.2348	0.2173	0.2234	0.4306	0.3872	0.3829	0.3564	0.4125	0.2694	0.4736
Fungi_Release38	exidia_glandulosa_hhb12029	T	0.259	0.2714	0.2766	0.2797	0.2822	0.2856	0.2875	0.2871	0.2952	0.304	0.2941	0.3012	0.3052	0.2916	0.2881	0.2899	0.2813	0.2884	0.2817	0.2791	0.2769	0.2704	0.2766	0.2712	0.2656	0.2675	0.2608	0.2696	0.2654	0.2588	0.2757	0.2727	0.2801	0.292	0.2797	0.2836	0.2981	0.2279	0.2145	0.2349	0.104	0.1268	0.1342	0.146	0.1372	0.2374	0.0416
Plants_Release38	oryza_longistaminata	A	0.2724	0.2674	0.2657	0.2659	0.2561	0.2683	0.2653	0.2504	0.275	0.2683	0.2579	0.266	0.2679	0.2692	0.2803	0.2705	0.265	0.276	0.275	0.2667	0.2702	0.2651	0.2648	0.2693	0.2683	0.2599	0.2625	0.2505	0.2464	0.2446	0.2386	0.2265	0.2295	0.2068	0.1899	0.2	0.2054	0.193	0.2079	0.1741	0.3633	0.4142	0.4646	0.4271	0.4532	0.3461	0.3897
Plants_Release38	oryza_longistaminata	C	0.182	0.1845	0.1829	0.1761	0.1958	0.1814	0.1844	0.1909	0.1859	0.1794	0.1832	0.1797	0.178	0.1909	0.1682	0.175	0.1807	0.1752	0.1779	0.1851	0.1734	0.1753	0.1731	0.1738	0.1768	0.1821	0.1746	0.1727	0.1918	0.1823	0.1758	0.1768	0.1641	0.1639	0.1887	0.1828	0.1769	0.172	0.1608	0.1743	0.0773	0.0924	0.0793	0.0938	0.0748	0.0722	0.0475
Plants_Release38	oryza_longistaminata	G	0.1898	0.1943	0.1987	0.1971	0.1975	0.1874	0.1904	0.2007	0.1974	0.1772	0.185	0.1968	0.1823	0.1957	0.1912	0.1781	0.1917	0.1862	0.181	0.182	0.1874	0.173	0.176	0.1709	0.1633	0.1709	0.1802	0.1783	0.1852	0.1907	0.1724	0.178	0.1824	0.1683	0.194	0.1789	0.173	0.199	0.1891	0.1938	0.3803	0.2695	0.2413	0.2714	0.2831	0.178	0.5129
Plants_Release38	oryza_longistaminata	T	0.3558	0.3537	0.3528	0.3609	0.3506	0.363	0.3599	0.358	0.3417	0.3752	0.374	0.3576	0.3718	0.3443	0.3603	0.3764	0.3626	0.3626	0.3661	0.3663	0.369	0.3865	0.386	0.3859	0.3917	0.3871	0.3827	0.3985	0.3766	0.3825	0.4132	0.4187	0.424	0.461	0.4274	0.4383	0.4447	0.4361	0.4422	0.4579	0.1791	0.2239	0.2148	0.2077	0.1889	0.4037	0.05
Metazoa_Release91	papio_anubis	A	0.262	0.2595	0.2525	0.2625	0.2561	0.2601	0.2651	0.2549	0.2545	0.2629	0.2587	0.2547	0.2582	0.2495	0.2625	0.2615	0.2514	0.2635	0.2533	0.2539	0.2562	0.249	0.2461	0.2455	0.2422	0.2495	0.2329	0.2339	0.2249	0.2308	0.2249	0.2185	0.2164	0.2132	0.2199	0.2185	0.2181	0.211	0.2148	0.2242	0.3417	0.3782	0.3797	0.4007	0.395	0.3601	0.4301
Metazoa_Release91	papio_anubis	C	0.2239	0.2179	0.2192	0.2217	0.2231	0.2156	0.2211	0.2343	0.2225	0.2282	0.2308	0.2196	0.2244	0.2283	0.226	0.2356	0.2385	0.2237	0.2326	0.231	0.2302	0.235	0.2286	0.2289	0.2361	0.2232	0.2242	0.2258	0.2421	0.2259	0.237	0.2287	0.2309	0.2415	0.234	0.2203	0.2376	0.2241	0.2255	0.2169	0.1398	0.1147	0.1189	0.1116	0.1138	0.1326	0.11
Metazoa_Release91	papio_anubis	G	0.2356	0.2466	0.2589	0.2351	0.2428	0.2527	0.2361	0.2348	0.2417	0.2278	0.2362	0.241	0.229	0.2306	0.2306	0.2133	0.2278	0.2305	0.2172	0.2256	0.2211	0.2096	0.2203	0.2268	0.2125	0.2162	0.2278	0.2188	0.2144	0.2242	0.2061	0.2159	0.223	0.2064	0.2189	0.2321	0.2106	0.219	0.2297	0.2218	0.3184	0.3358	0.343	0.3266	0.3404	0.3134	0.3316
Metazoa_Release91	papio_anubis	T	0.2785	0.2761	0.2694	0.2807	0.2781	0.2716	0.2777	0.276	0.2814	0.2811	0.2743	0.2846	0.2883	0.2916	0.2809	0.2896	0.2823	0.2823	0.2968	0.2895	0.2926	0.3064	0.305	0.2987	0.3092	0.3111	0.3151	0.3215	0.3187	0.3191	0.3321	0.3369	0.3297	0.3389	0.3271	0.3292	0.3338	0.3459	0.33	0.337	0.2	0.1713	0.1584	0.1611	0.1508	0.1939	0.1283
Metazoa_Release91	homo_sapiens	A	0.2536	0.2528	0.2426	0.2522	0.2402	0.2508	0.2569	0.2578	0.2367	0.2433	0.2557	0.2629	0.2411	0.2427	0.2369	0.2573	0.2482	0.2365	0.2482	0.2367	0.2427	0.2386	0.2243	0.2257	0.2308	0.2254	0.2345	0.2165	0.1901	0.1868	0.1826	0.1824	0.1919	0.1826	0.1875	0.1811	0.17	0.1505	0.165	0.1831	0.3055	0.3581	0.4122	0.4238	0.4427	0.4121	0.4705
Metazoa_Release91	homo_sapiens	C	0.2129	0.214	0.2211	0.2185	0.2226	0.2198	0.2187	0.221	0.2158	0.2154	0.2248	0.2135	0.2197	0.2287	0.2366	0.2077	0.2446	0.2419	0.2281	0.2271	0.2442	0.2424	0.2222	0.2385	0.2308	0.2338	0.2405	0.2264	0.2378	0.255	0.2472	0.2578	0.2364	0.2442	0.2389	0.2333	0.2326	0.2252	0.2514	0.2054	0.1217	0.1141	0.1005	0.0955	0.1087	0.1102	0.088
Metazoa_Release91	homo_sapiens	G	0.2379	0.2311	0.2326	0.2206	0.2211	0.2305	0.226	0.2183	0.2404	0.2218	0.2241	0.2107	0.2207	0.2114	0.2064	0.2175	0.1969	0.2072	0.1824	0.209	0.1705	0.1744	0.1793	0.1765	0.1749	0.1951	0.1569	0.161	0.1706	0.1583	0.1531	0.1553	0.1463	0.1524	0.1633	0.1691	0.1531	0.1789	0.1551	0.1839	0.3326	0.319	0.3132	0.3349	0.292	0.2683	0.3541
Metazoa_Release91	homo_sapiens	T	0.2955	0.3021	0.3037	0.3088	0.3161	0.2989	0.2985	0.3029	0.3071	0.3194	0.2954	0.3129	0.3185	0.3172	0.3201	0.3174	0.3104	0.3144	0.3414	0.3272	0.3427	0.3447	0.3742	0.3593	0.3635	0.3456	0.3681	0.3961	0.4015	0.3999	0.4171	0.4044	0.4255	0.4209	0.4102	0.4164	0.4443	0.4454	0.4284	0.4276	0.2403	0.2088	0.1741	0.1459	0.1565	0.2094	0.0874
Fungi_Release38	phialocephala_subalpina	A	0.2377	0.2424	0.2474	0.2459	0.2479	0.2522	0.2527	0.2461	0.2318	0.2359	0.2336	0.237	0.2402	0.2478	0.261	0.2597	0.2648	0.264	0.268	0.2641	0.2623	0.2725	0.2824	0.2897	0.3023	0.299	0.3035	0.3073	0.3131	0.3049	0.306	0.3048	0.2932	0.2794	0.2707	0.2296	0.25	0.3126	0.3758	0.3612	0.4396	0.3972	0.4324	0.4262	0.4396	0.4865	0.574
Fungi_Release38	phialocephala_subalpina	C	0.2061	0.195	0.2005	0.2057	0.2204	0.2154	0.2406	0.2485	0.2628	0.2703	0.2752	0.2784	0.2796	0.2735	0.2663	0.2615	0.2548	0.2444	0.2381	0.2318	0.2095	0.212	0.2009	0.204	0.1863	0.1986	0.1785	0.1812	0.1971	0.2195	0.2257	0.2177	0.2067	0.1947	0.2107	0.2727	0.2351	0.2096	0.1819	0.2347	0.1683	0.1525	0.1146	0.098	0.1022	0.1122	0.0869
Fungi_Release38	phialocephala_subalpina	G	0.2645	0.2685	0.2494	0.2546	0.2389	0.2223	0.2058	0.2016	0.2006	0.1845	0.1795	0.1899	0.1821	0.1887	0.194	0.1893	0.1876	0.2084	0.2018	0.2075	0.2312	0.2194	0.2265	0.2378	0.2457	0.2473	0.262	0.259	0.2501	0.2282	0.2024	0.2109	0.2209	0.2321	0.2337	0.2083	0.1911	0.1808	0.165	0.1744	0.2336	0.3025	0.3097	0.3157	0.3096	0.2255	0.2758
Fungi_Release38	phialocephala_subalpina	T	0.2917	0.2941	0.3027	0.2938	0.2928	0.3101	0.3009	0.3038	0.3048	0.3094	0.3118	0.2946	0.2981	0.29	0.2787	0.2894	0.2928	0.2832	0.2922	0.2967	0.297	0.2961	0.2901	0.2685	0.2658	0.2551	0.256	0.2526	0.2397	0.2474	0.2659	0.2666	0.2792	0.2938	0.2849	0.2893	0.3237	0.297	0.2773	0.2296	0.1586	0.1478	0.1434	0.1601	0.1487	0.1757	0.0634
Plants_Release38	dioscorea_rotundata	A	0.2919	0.2925	0.2889	0.2873	0.2896	0.2867	0.284	0.2923	0.3021	0.2918	0.2842	0.2791	0.284	0.2919	0.2988	0.2905	0.2899	0.293	0.2953	0.2908	0.2876	0.2821	0.2806	0.2747	0.2827	0.2741	0.2762	0.2735	0.2732	0.2593	0.2505	0.2521	0.2444	0.2258	0.2223	0.2283	0.2307	0.219	0.2396	0.2202	0.3873	0.4204	0.4576	0.4444	0.4712	0.3945	0.4175
Plants_Release38	dioscorea_rotundata	C	0.1449	0.1489	0.149	0.1462	0.1447	0.1571	0.1453	0.1474	0.1417	0.1519	0.1488	0.1509	0.1518	0.1466	0.1498	0.1425	0.1512	0.152	0.1467	0.1418	0.1484	0.1494	0.1484	0.1465	0.1359	0.1463	0.1455	0.1438	0.1406	0.1429	0.146	0.1457	0.1415	0.1433	0.1428	0.1509	0.1484	0.1459	0.1426	0.1378	0.0611	0.0694	0.0675	0.0741	0.0553	0.0625	0.0427
Plants_Release38	dioscorea_rotundata	G	0.1644	0.1628	0.1611	0.1616	0.1681	0.1677	0.1595	0.1632	0.167	0.1636	0.168	0.1667	0.1682	0.164	0.1585	0.1631	0.1694	0.1684	0.1649	0.1711	0.1681	0.1572	0.1514	0.158	0.1583	0.1578	0.1588	0.1593	0.1677	0.1622	0.1597	0.1667	0.1683	0.1604	0.1711	0.1697	0.1651	0.1762	0.1761	0.1617	0.3276	0.284	0.2484	0.2594	0.2553	0.2104	0.4662
Plants_Release38	dioscorea_rotundata	T	0.3988	0.3959	0.4011	0.4049	0.3976	0.3885	0.4112	0.3971	0.3891	0.3928	0.3991	0.4032	0.3961	0.3975	0.3929	0.404	0.3894	0.3866	0.3931	0.3963	0.3959	0.4112	0.4195	0.4209	0.4231	0.4217	0.4196	0.4233	0.4185	0.4356	0.4438	0.4355	0.4458	0.4704	0.4638	0.4511	0.4557	0.4589	0.4417	0.4804	0.224	0.2262	0.2265	0.2222	0.2182	0.3326	0.0735
Fungi_Release38	schizopora_paradoxa	A	0.2291	0.2299	0.2406	0.2367	0.2267	0.229	0.2331	0.237	0.2326	0.2406	0.2311	0.2406	0.2414	0.2376	0.2297	0.2418	0.2459	0.2477	0.248	0.2442	0.2541	0.2628	0.2629	0.2688	0.2637	0.264	0.2631	0.2656	0.2587	0.2583	0.2659	0.2548	0.2672	0.2656	0.2581	0.2679	0.2865	0.3093	0.3064	0.2472	0.3893	0.4055	0.4352	0.4339	0.4136	0.3876	0.5263
Fungi_Release38	schizopora_paradoxa	C	0.1859	0.1879	0.197	0.2239	0.2215	0.229	0.2314	0.2373	0.2415	0.2462	0.2389	0.2388	0.2342	0.2281	0.2412	0.2275	0.2301	0.2254	0.2224	0.2346	0.226	0.2258	0.2168	0.2135	0.217	0.2182	0.2272	0.2275	0.2334	0.2269	0.2184	0.2067	0.2067	0.2221	0.2405	0.236	0.2114	0.2141	0.2155	0.2691	0.1314	0.1319	0.1234	0.1383	0.1295	0.1553	0.0804
Fungi_Release38	schizopora_paradoxa	G	0.2677	0.2598	0.2341	0.218	0.2141	0.2006	0.1844	0.1735	0.1849	0.1623	0.1683	0.1711	0.1729	0.18	0.1838	0.1786	0.1745	0.1898	0.1874	0.1891	0.1917	0.1949	0.2008	0.1951	0.203	0.2003	0.1982	0.1917	0.1894	0.186	0.1794	0.1864	0.1712	0.1652	0.1611	0.1578	0.1595	0.1736	0.1701	0.1902	0.3217	0.2991	0.2721	0.2415	0.2787	0.2253	0.3023
Fungi_Release38	schizopora_paradoxa	T	0.3172	0.3224	0.3282	0.3215	0.3377	0.3414	0.351	0.3522	0.341	0.3508	0.3617	0.3494	0.3515	0.3543	0.3453	0.352	0.3494	0.3371	0.3422	0.3321	0.3281	0.3165	0.3195	0.3227	0.3163	0.3175	0.3115	0.3151	0.3185	0.3288	0.3363	0.3521	0.3549	0.3472	0.3403	0.3382	0.3425	0.303	0.3079	0.2934	0.1576	0.1635	0.1693	0.1863	0.1782	0.2318	0.0909
Metazoa_Release91	pan_paniscus	A	0.2592	0.2648	0.2671	0.2745	0.2591	0.2623	0.2622	0.2664	0.2668	0.2656	0.2703	0.2592	0.264	0.256	0.2578	0.2644	0.2583	0.2522	0.2587	0.2643	0.264	0.2569	0.2495	0.2533	0.2484	0.2512	0.2459	0.2378	0.2321	0.2328	0.2248	0.2243	0.2211	0.217	0.2305	0.2165	0.2193	0.2276	0.2291	0.233	0.3481	0.3857	0.3842	0.413	0.4141	0.3747	0.4368
Metazoa_Release91	pan_paniscus	C	0.2217	0.2179	0.2144	0.2097	0.2162	0.214	0.2321	0.2306	0.2206	0.2253	0.2247	0.2191	0.2197	0.2284	0.224	0.2248	0.2267	0.2291	0.2243	0.2288	0.2247	0.2382	0.2319	0.2175	0.2238	0.2229	0.228	0.2264	0.2317	0.2202	0.2286	0.232	0.2331	0.243	0.2219	0.2212	0.2335	0.2224	0.2184	0.2084	0.1293	0.1125	0.116	0.1127	0.1102	0.1281	0.1056
Metazoa_Release91	pan_paniscus	G	0.2377	0.2428	0.2474	0.2373	0.246	0.252	0.2354	0.2367	0.24	0.2263	0.2289	0.2325	0.2261	0.2321	0.2331	0.2236	0.2233	0.2398	0.2224	0.2202	0.2219	0.2091	0.2127	0.227	0.2119	0.2191	0.2135	0.2119	0.2118	0.2216	0.2018	0.2112	0.2101	0.2063	0.2114	0.225	0.2075	0.2072	0.222	0.2205	0.3169	0.3315	0.3417	0.3176	0.3256	0.31	0.3255
Metazoa_Release91	pan_paniscus	T	0.2814	0.2745	0.2711	0.2785	0.2787	0.2717	0.2703	0.2663	0.2726	0.2828	0.2761	0.2893	0.2901	0.2836	0.2851	0.2872	0.2916	0.2789	0.2947	0.2868	0.2894	0.2958	0.3059	0.3023	0.3159	0.3068	0.3126	0.3239	0.3244	0.3255	0.3448	0.3325	0.3356	0.3337	0.3362	0.3373	0.3396	0.3427	0.3305	0.3381	0.2057	0.1704	0.1582	0.1567	0.1501	0.1873	0.1322
Plants_Release38	cucumis_sativus	A	0.2972	0.2923	0.2902	0.2954	0.2914	0.2914	0.2931	0.2961	0.3078	0.2892	0.2869	0.3038	0.2964	0.3033	0.2943	0.2995	0.3054	0.296	0.2962	0.3064	0.2962	0.2936	0.2974	0.2918	0.2917	0.2988	0.2834	0.2795	0.2771	0.2678	0.2563	0.2527	0.2374	0.2303	0.2363	0.2397	0.234	0.2282	0.2329	0.207	0.3986	0.4642	0.4639	0.4747	0.4672	0.3828	0.4593
Plants_Release38	cucumis_sativus	C	0.1435	0.1347	0.1364	0.1396	0.1454	0.144	0.1419	0.1407	0.1394	0.1324	0.1387	0.1322	0.1413	0.1364	0.1457	0.1356	0.144	0.1465	0.1356	0.129	0.1369	0.1395	0.1373	0.1335	0.142	0.1345	0.1369	0.1365	0.1418	0.1307	0.1333	0.1297	0.1377	0.14	0.1339	0.1272	0.129	0.1263	0.1204	0.1224	0.0527	0.0631	0.0621	0.0611	0.0554	0.0576	0.0319
Plants_Release38	cucumis_sativus	G	0.1584	0.1663	0.1659	0.1617	0.1576	0.1647	0.1608	0.1597	0.1561	0.1688	0.1658	0.1576	0.1652	0.1584	0.1564	0.1607	0.165	0.1594	0.1604	0.1517	0.1556	0.1542	0.1471	0.1553	0.1443	0.1442	0.151	0.1461	0.1557	0.1542	0.1555	0.1496	0.1595	0.156	0.1671	0.1666	0.1717	0.154	0.17	0.1847	0.3269	0.245	0.2435	0.2473	0.2633	0.2024	0.4354
Plants_Release38	cucumis_sativus	T	0.4009	0.4067	0.4075	0.4032	0.4057	0.4	0.4042	0.4035	0.3966	0.4096	0.4086	0.4064	0.3971	0.4019	0.4037	0.4041	0.3857	0.3981	0.4077	0.4129	0.4113	0.4127	0.4183	0.4195	0.422	0.4226	0.4287	0.4379	0.4254	0.4473	0.4549	0.468	0.4654	0.4737	0.4627	0.4665	0.4654	0.4916	0.4766	0.4859	0.2217	0.2277	0.2305	0.217	0.214	0.3572	0.0733
Fungi_Release38	pseudocercospora_fijiensis_cirad86	A	0.2573	0.2441	0.2529	0.2525	0.2473	0.2477	0.2562	0.2421	0.2572	0.2522	0.2478	0.2416	0.2468	0.248	0.2456	0.2448	0.249	0.2454	0.2348	0.2396	0.2404	0.2459	0.2412	0.2472	0.2461	0.2571	0.254	0.2577	0.2696	0.2713	0.241	0.2627	0.2606	0.2486	0.2519	0.2516	0.2619	0.2759	0.2822	0.2529	0.3574	0.3628	0.3537	0.3775	0.3455	0.3244	0.3777
Fungi_Release38	pseudocercospora_fijiensis_cirad86	C	0.2283	0.2332	0.2388	0.2417	0.2417	0.2427	0.2341	0.2389	0.2393	0.2361	0.2392	0.2398	0.2346	0.227	0.2281	0.2326	0.2202	0.2253	0.2229	0.2216	0.2158	0.2148	0.1974	0.2129	0.2126	0.1958	0.2121	0.2118	0.2172	0.2231	0.2416	0.2175	0.2223	0.2304	0.2225	0.234	0.2128	0.2114	0.2135	0.2576	0.1511	0.1473	0.154	0.1356	0.1489	0.1726	0.1589
Fungi_Release38	pseudocercospora_fijiensis_cirad86	G	0.2819	0.2833	0.2698	0.2713	0.274	0.2705	0.274	0.2843	0.264	0.2789	0.2722	0.2766	0.2822	0.2741	0.2811	0.2811	0.2819	0.2747	0.2957	0.281	0.2792	0.3027	0.296	0.2829	0.299	0.2904	0.2872	0.2918	0.2561	0.274	0.2633	0.2753	0.2652	0.2666	0.2739	0.2598	0.2452	0.2679	0.2602	0.256	0.348	0.3418	0.339	0.3377	0.3497	0.3236	0.2989
Fungi_Release38	pseudocercospora_fijiensis_cirad86	T	0.2325	0.2393	0.2386	0.2344	0.2369	0.239	0.2356	0.2348	0.2394	0.2328	0.2408	0.242	0.2364	0.2509	0.2452	0.2415	0.2488	0.2546	0.2466	0.2579	0.2646	0.2366	0.2654	0.257	0.2423	0.2567	0.2468	0.2387	0.2571	0.2316	0.2541	0.2445	0.2519	0.2544	0.2517	0.2546	0.28	0.2448	0.2441	0.2336	0.1436	0.1481	0.1533	0.1491	0.1559	0.1794	0.1645
Protists_Release38	aphanomyces_astaci	A	0.2581	0.2733	0.2721	0.2666	0.2696	0.2753	0.2652	0.2615	0.2692	0.2681	0.2722	0.2662	0.2708	0.268	0.2627	0.2677	0.2633	0.2669	0.2726	0.271	0.2732	0.2748	0.2814	0.2785	0.2769	0.2701	0.2725	0.2678	0.2705	0.2674	0.2713	0.2585	0.2776	0.2597	0.2751	0.2649	0.2691	0.2639	0.2801	0.166	0.3066	0.3199	0.3126	0.2793	0.3174	0.2688	0.2884
Protists_Release38	aphanomyces_astaci	C	0.2211	0.209	0.2127	0.2157	0.2181	0.2087	0.2266	0.2229	0.211	0.2228	0.2158	0.2285	0.2206	0.214	0.2202	0.2171	0.2182	0.2067	0.2152	0.2061	0.2111	0.1965	0.2028	0.1985	0.1985	0.2006	0.2084	0.1853	0.1959	0.1946	0.1962	0.2005	0.1953	0.2023	0.2012	0.203	0.1963	0.1872	0.1675	0.1996	0.0856	0.1028	0.1087	0.1	0.0913	0.1325	0.0602
Protists_Release38	aphanomyces_astaci	G	0.2256	0.2313	0.2188	0.2222	0.2203	0.2056	0.2053	0.2105	0.2183	0.2023	0.2058	0.2023	0.1969	0.2132	0.2155	0.1986	0.2089	0.2119	0.2117	0.2099	0.2129	0.2236	0.2131	0.2136	0.2215	0.2203	0.2153	0.2222	0.2108	0.215	0.2112	0.2113	0.2046	0.1977	0.2099	0.1994	0.2246	0.2384	0.2471	0.2632	0.4807	0.3515	0.391	0.4024	0.4269	0.348	0.6052
Protists_Release38	aphanomyces_astaci	T	0.2953	0.2864	0.2965	0.2955	0.292	0.3104	0.3029	0.3051	0.3014	0.3068	0.3062	0.3031	0.3117	0.3048	0.3016	0.3165	0.3095	0.3144	0.3005	0.313	0.3028	0.3051	0.3027	0.3093	0.3031	0.309	0.3038	0.3247	0.3228	0.3231	0.3212	0.3296	0.3226	0.3404	0.3138	0.3327	0.3099	0.3106	0.3054	0.3711	0.1272	0.2258	0.1877	0.2182	0.1644	0.2506	0.0462
Metazoa_Release91	colobus_angolensis_palliatus	A	0.2678	0.2655	0.2575	0.2607	0.2602	0.2685	0.2652	0.2647	0.2613	0.2707	0.2652	0.2545	0.2635	0.2537	0.2601	0.2701	0.2624	0.2573	0.2655	0.2649	0.2594	0.2522	0.2451	0.2456	0.2485	0.2441	0.2486	0.2358	0.2349	0.2264	0.2244	0.2247	0.2196	0.21	0.2251	0.2181	0.2216	0.2139	0.2187	0.2343	0.3447	0.3922	0.3921	0.4087	0.4043	0.3739	0.4344
Metazoa_Release91	colobus_angolensis_palliatus	C	0.2261	0.2199	0.2213	0.2077	0.2172	0.227	0.2166	0.2306	0.2241	0.2173	0.2215	0.2138	0.2236	0.2194	0.2245	0.2191	0.2253	0.2247	0.2288	0.2223	0.2212	0.2363	0.2301	0.2205	0.2283	0.2207	0.2294	0.2213	0.2322	0.2316	0.2382	0.2309	0.2263	0.2325	0.232	0.2309	0.2344	0.2182	0.2261	0.2043	0.1315	0.1095	0.1175	0.109	0.1139	0.1223	0.1061
Metazoa_Release91	colobus_angolensis_palliatus	G	0.2314	0.2365	0.2479	0.239	0.2417	0.2396	0.2334	0.2316	0.2348	0.2244	0.2326	0.2354	0.2281	0.2363	0.2349	0.2122	0.2287	0.2382	0.2075	0.2186	0.2172	0.2058	0.2145	0.2225	0.2074	0.2162	0.2085	0.217	0.2091	0.2147	0.2	0.2061	0.2156	0.2104	0.2042	0.212	0.2011	0.2175	0.2156	0.2239	0.3175	0.3291	0.3331	0.3187	0.3268	0.3116	0.3272
Metazoa_Release91	colobus_angolensis_palliatus	T	0.2747	0.2781	0.2733	0.2926	0.281	0.2649	0.2847	0.2731	0.2798	0.2876	0.2807	0.2963	0.2848	0.2907	0.2806	0.2986	0.2836	0.2798	0.2983	0.2942	0.3023	0.3057	0.3103	0.3114	0.3158	0.319	0.3135	0.326	0.3237	0.3273	0.3374	0.3384	0.3384	0.3471	0.3387	0.3391	0.3429	0.3504	0.3395	0.3375	0.2064	0.1691	0.1574	0.1636	0.1549	0.1922	0.1323
Metazoa_Release91	mandrillus_leucophaeus	A	0.2603	0.257	0.2555	0.2628	0.2611	0.2697	0.2672	0.2608	0.2608	0.2649	0.2633	0.2569	0.2621	0.249	0.2549	0.2693	0.259	0.2578	0.2639	0.256	0.2655	0.2541	0.2443	0.2481	0.2438	0.2498	0.2385	0.2342	0.2294	0.2329	0.2309	0.2247	0.2208	0.2185	0.2245	0.2139	0.2253	0.2183	0.2191	0.2246	0.3424	0.3896	0.3882	0.4031	0.407	0.3678	0.4329
Metazoa_Release91	mandrillus_leucophaeus	C	0.2195	0.2202	0.2211	0.2178	0.2104	0.2165	0.2224	0.2296	0.2194	0.226	0.2245	0.22	0.221	0.2237	0.2281	0.2255	0.231	0.2255	0.2278	0.2274	0.2223	0.2421	0.2386	0.2264	0.2259	0.2216	0.2253	0.2219	0.2329	0.2285	0.2418	0.2287	0.2267	0.229	0.2236	0.2269	0.2353	0.2198	0.2216	0.2091	0.136	0.1128	0.1103	0.1141	0.1084	0.1321	0.1009
Metazoa_Release91	mandrillus_leucophaeus	G	0.231	0.2434	0.2486	0.2365	0.2491	0.2443	0.2299	0.2351	0.2417	0.2262	0.2322	0.2367	0.2253	0.2306	0.2265	0.2163	0.2203	0.2339	0.2062	0.2196	0.2124	0.2015	0.217	0.2176	0.214	0.2177	0.2123	0.2139	0.2157	0.2177	0.1966	0.2083	0.217	0.2118	0.2148	0.2215	0.1976	0.217	0.2216	0.2288	0.3151	0.3241	0.3419	0.3176	0.3234	0.307	0.3323
Metazoa_Release91	mandrillus_leucophaeus	T	0.2891	0.2794	0.2748	0.2829	0.2794	0.2695	0.2805	0.2746	0.2781	0.2829	0.28	0.2864	0.2917	0.2967	0.2904	0.2889	0.2897	0.2828	0.3021	0.2969	0.2998	0.3023	0.3	0.308	0.3162	0.3109	0.324	0.33	0.3221	0.321	0.3307	0.3383	0.3355	0.3406	0.3371	0.3376	0.3418	0.3449	0.3376	0.3375	0.2065	0.1736	0.1596	0.1652	0.1612	0.1931	0.1339
Protists_Release38	saprolegnia_diclina_vs20	A	0.2215	0.2186	0.2274	0.2181	0.2205	0.2179	0.2215	0.2117	0.2136	0.2125	0.198	0.2003	0.199	0.191	0.197	0.1925	0.193	0.1956	0.1983	0.197	0.214	0.2142	0.2181	0.2313	0.2316	0.2327	0.2368	0.2325	0.2324	0.2358	0.2317	0.2241	0.2341	0.229	0.2415	0.2715	0.2997	0.3009	0.3146	0.2155	0.3516	0.3456	0.2787	0.2534	0.2984	0.2383	0.205
Protists_Release38	saprolegnia_diclina_vs20	C	0.3006	0.2796	0.2651	0.2572	0.2386	0.228	0.2299	0.247	0.2554	0.275	0.2868	0.3003	0.3057	0.3017	0.2894	0.2861	0.289	0.2884	0.284	0.2716	0.2684	0.2568	0.2517	0.2523	0.2505	0.2495	0.2439	0.2617	0.2445	0.2434	0.2299	0.2289	0.2366	0.2517	0.259	0.2633	0.2401	0.2424	0.2232	0.2763	0.1071	0.1318	0.1416	0.1347	0.0956	0.2613	0.0987
Protists_Release38	saprolegnia_diclina_vs20	G	0.2852	0.2925	0.2954	0.3084	0.3156	0.3054	0.3004	0.2817	0.2637	0.2547	0.2413	0.2268	0.2273	0.2141	0.2221	0.2203	0.2169	0.2193	0.2243	0.2313	0.2326	0.2373	0.2514	0.2526	0.2554	0.2652	0.2598	0.2524	0.2722	0.2634	0.2562	0.2745	0.24	0.2179	0.2107	0.1969	0.1906	0.2083	0.2392	0.2407	0.4467	0.3672	0.4111	0.4717	0.5069	0.2908	0.6544
Protists_Release38	saprolegnia_diclina_vs20	T	0.1927	0.2092	0.2121	0.2162	0.2253	0.2487	0.2482	0.2597	0.2674	0.2578	0.2739	0.2726	0.2681	0.2932	0.2915	0.301	0.3012	0.2966	0.2934	0.3002	0.285	0.2916	0.2788	0.2639	0.2626	0.2526	0.2596	0.2535	0.2509	0.2574	0.2821	0.2725	0.2893	0.3014	0.2888	0.2683	0.2696	0.2484	0.223	0.2675	0.0947	0.1554	0.1687	0.1402	0.0992	0.2096	0.0419
Fungi_Release38	moniliophthora_roreri	A	0.2258	0.215	0.2102	0.2201	0.211	0.2209	0.2228	0.2099	0.2089	0.2158	0.2129	0.2148	0.2119	0.2177	0.2242	0.2199	0.213	0.2299	0.2338	0.2346	0.2375	0.254	0.2483	0.2498	0.2558	0.2595	0.2499	0.2642	0.2442	0.2463	0.2424	0.2543	0.2509	0.2652	0.2629	0.2669	0.2885	0.3286	0.3198	0.2472	0.392	0.4005	0.4264	0.4125	0.4142	0.4035	0.5826
Fungi_Release38	moniliophthora_roreri	C	0.1635	0.1771	0.1929	0.207	0.214	0.2274	0.243	0.2472	0.2586	0.2527	0.2569	0.2573	0.263	0.2458	0.2508	0.2485	0.2563	0.2417	0.2461	0.241	0.2364	0.233	0.2277	0.2346	0.2228	0.2242	0.2434	0.2391	0.2452	0.2413	0.2393	0.2229	0.2297	0.2372	0.2573	0.2522	0.2215	0.225	0.2387	0.2607	0.1245	0.1146	0.1141	0.1308	0.1303	0.1428	0.0929
Fungi_Release38	moniliophthora_roreri	G	0.2939	0.2801	0.2636	0.2395	0.2337	0.2038	0.1853	0.1813	0.1812	0.1699	0.1678	0.1668	0.1656	0.1748	0.1788	0.1742	0.1734	0.1894	0.1908	0.198	0.1978	0.196	0.2082	0.2144	0.207	0.2084	0.2137	0.1908	0.1935	0.1971	0.1891	0.1915	0.1861	0.1711	0.1667	0.1514	0.1711	0.1685	0.1607	0.1838	0.3319	0.3296	0.2975	0.2631	0.2864	0.2491	0.2552
Fungi_Release38	moniliophthora_roreri	T	0.3168	0.3278	0.3334	0.3333	0.3413	0.3478	0.3489	0.3616	0.3513	0.3616	0.3623	0.3611	0.3595	0.3617	0.3462	0.3573	0.3573	0.3389	0.3294	0.3264	0.3282	0.317	0.3159	0.3012	0.3143	0.3079	0.293	0.3059	0.3171	0.3153	0.3292	0.3313	0.3333	0.3264	0.3131	0.3295	0.3189	0.2779	0.2808	0.3084	0.1516	0.1553	0.162	0.1935	0.169	0.2047	0.0694
Protists_Release38	thalassiosira_oceanica	A	0.2334	0.2322	0.2424	0.239	0.2257	0.23	0.2326	0.2267	0.2382	0.2398	0.2486	0.2548	0.241	0.235	0.232	0.2366	0.234	0.2255	0.2323	0.2384	0.2386	0.2292	0.2552	0.2385	0.239	0.2425	0.2642	0.2368	0.2487	0.2331	0.2343	0.2304	0.2562	0.2287	0.2539	0.2667	0.2375	0.2313	0.238	0.275	0.394	0.4255	0.4186	0.3847	0.434	0.3497	0.4668
Protists_Release38	thalassiosira_oceanica	C	0.2472	0.2646	0.2586	0.2521	0.2564	0.2644	0.2623	0.2617	0.2565	0.2724	0.2756	0.2612	0.2654	0.2816	0.2678	0.2948	0.2765	0.2673	0.2927	0.2739	0.2824	0.3001	0.2829	0.309	0.2796	0.2813	0.2758	0.3022	0.284	0.3027	0.2797	0.3029	0.269	0.2751	0.2781	0.2663	0.2765	0.2972	0.274	0.2751	0.1603	0.1601	0.1798	0.1952	0.15	0.1813	0.1292
Protists_Release38	thalassiosira_oceanica	G	0.2715	0.2642	0.2619	0.2463	0.2673	0.2452	0.2524	0.2493	0.259	0.2437	0.2363	0.2459	0.2558	0.2442	0.2398	0.209	0.2048	0.2247	0.2016	0.2049	0.2194	0.1963	0.2014	0.1982	0.1979	0.2239	0.2031	0.203	0.2055	0.2116	0.2212	0.2001	0.198	0.198	0.191	0.1996	0.187	0.2073	0.2508	0.2147	0.3167	0.2966	0.2735	0.2716	0.293	0.2868	0.3188
Protists_Release38	thalassiosira_oceanica	T	0.2479	0.2391	0.2371	0.2627	0.2506	0.2605	0.2527	0.2623	0.2463	0.2441	0.2395	0.2381	0.2378	0.2393	0.2604	0.2596	0.2848	0.2825	0.2734	0.2828	0.2596	0.2744	0.2605	0.2543	0.2836	0.2524	0.2569	0.2579	0.2617	0.2526	0.2648	0.2666	0.2768	0.2981	0.2769	0.2674	0.299	0.2642	0.2372	0.2351	0.129	0.1178	0.1281	0.1485	0.1229	0.1822	0.0852
Metazoa_Release91	macaca_fascicularis	A	0.2593	0.2617	0.2578	0.2625	0.2597	0.2662	0.2652	0.2675	0.2571	0.2691	0.263	0.2585	0.2581	0.257	0.2623	0.264	0.2544	0.2577	0.2588	0.2566	0.2582	0.2549	0.2479	0.2465	0.2426	0.2403	0.2347	0.2289	0.2231	0.2264	0.2202	0.2208	0.2149	0.2149	0.2211	0.2079	0.214	0.2061	0.2112	0.2246	0.3476	0.3835	0.3882	0.4092	0.4021	0.3692	0.4373
Metazoa_Release91	macaca_fascicularis	C	0.22	0.214	0.2177	0.2117	0.2197	0.2157	0.2215	0.2167	0.2164	0.2236	0.2234	0.2207	0.2226	0.2229	0.2141	0.222	0.2253	0.2301	0.2265	0.224	0.221	0.2346	0.2304	0.2214	0.2327	0.2172	0.2241	0.2265	0.2374	0.2194	0.2379	0.2237	0.2315	0.2412	0.2303	0.2234	0.2331	0.2235	0.2208	0.2109	0.1333	0.1117	0.1196	0.1116	0.1101	0.1277	0.1034
Metazoa_Release91	macaca_fascicularis	G	0.2382	0.2429	0.2509	0.2395	0.2407	0.2447	0.2338	0.2372	0.2467	0.219	0.2305	0.2387	0.2268	0.2297	0.2299	0.2229	0.227	0.2306	0.207	0.2217	0.2174	0.2088	0.2137	0.2212	0.2046	0.2204	0.222	0.2149	0.2116	0.2197	0.1977	0.2096	0.2118	0.2012	0.2039	0.2248	0.2023	0.2102	0.2246	0.22	0.3189	0.3329	0.336	0.3215	0.3324	0.3101	0.3318
Metazoa_Release91	macaca_fascicularis	T	0.2825	0.2813	0.2735	0.2863	0.2799	0.2734	0.2795	0.2786	0.2799	0.2883	0.2832	0.2821	0.2925	0.2904	0.2937	0.2911	0.2933	0.2815	0.3077	0.2977	0.3034	0.3017	0.308	0.3109	0.3201	0.3221	0.3191	0.3297	0.3279	0.3346	0.3442	0.3459	0.3418	0.3427	0.3447	0.3439	0.3505	0.3602	0.3434	0.3445	0.2002	0.1719	0.1562	0.1577	0.1554	0.193	0.1275
Metazoa_Release91	heterocephalus_glaber_male	A	0.2824	0.2752	0.2749	0.2717	0.281	0.2728	0.2754	0.2716	0.282	0.275	0.2695	0.2731	0.277	0.2729	0.2732	0.2732	0.2658	0.2678	0.2749	0.2791	0.2597	0.2707	0.2731	0.2639	0.2609	0.2562	0.2549	0.2575	0.2467	0.2383	0.2363	0.2357	0.2351	0.2334	0.2303	0.2357	0.2306	0.2393	0.2369	0.2405	0.3586	0.392	0.4086	0.4237	0.4147	0.3859	0.4477
Metazoa_Release91	heterocephalus_glaber_male	C	0.2166	0.2171	0.2116	0.2256	0.2107	0.2306	0.2185	0.2219	0.2161	0.215	0.2229	0.2185	0.2254	0.2216	0.2226	0.2235	0.2274	0.2194	0.2334	0.2232	0.2189	0.229	0.2236	0.2258	0.2274	0.2171	0.224	0.2298	0.2253	0.2146	0.233	0.2268	0.2297	0.228	0.2308	0.2307	0.2358	0.2185	0.2167	0.2011	0.1295	0.1117	0.1179	0.1191	0.115	0.1305	0.1059
Metazoa_Release91	heterocephalus_glaber_male	G	0.2351	0.24	0.2506	0.2353	0.2342	0.2369	0.2372	0.2479	0.2355	0.2318	0.2353	0.2406	0.2229	0.2289	0.2392	0.2127	0.2227	0.2435	0.2101	0.219	0.2355	0.2111	0.2113	0.2308	0.2142	0.2266	0.2251	0.2129	0.2195	0.2381	0.2047	0.2127	0.2241	0.2088	0.219	0.2196	0.1996	0.2124	0.2287	0.2243	0.3087	0.3336	0.3169	0.2982	0.3119	0.2895	0.3144
Metazoa_Release91	heterocephalus_glaber_male	T	0.266	0.2677	0.2629	0.2675	0.2741	0.2597	0.269	0.2587	0.2663	0.2781	0.2724	0.2678	0.2747	0.2766	0.265	0.2906	0.2842	0.2693	0.2816	0.2786	0.2859	0.2892	0.2919	0.2795	0.2975	0.3001	0.296	0.2997	0.3085	0.3091	0.326	0.3248	0.3111	0.3298	0.3199	0.314	0.3339	0.3298	0.3177	0.3341	0.2032	0.1627	0.1566	0.159	0.1584	0.1941	0.1319
Metazoa_Release91	rhinopithecus_roxellana	A	0.268	0.2633	0.2526	0.2678	0.2582	0.2621	0.2639	0.2643	0.2598	0.2692	0.2728	0.2535	0.2626	0.2518	0.253	0.2702	0.2544	0.2571	0.265	0.2583	0.2604	0.2563	0.2461	0.2412	0.2453	0.2466	0.2436	0.235	0.2316	0.2312	0.2288	0.2266	0.2246	0.2225	0.2192	0.2155	0.2176	0.2177	0.2139	0.2261	0.345	0.3859	0.394	0.4157	0.4032	0.3733	0.4408
Metazoa_Release91	rhinopithecus_roxellana	C	0.2234	0.2166	0.2229	0.2152	0.2169	0.2217	0.2199	0.2274	0.2175	0.2231	0.2241	0.2154	0.218	0.2169	0.2278	0.2239	0.2302	0.2317	0.2246	0.2225	0.2231	0.2403	0.2274	0.2249	0.2301	0.2226	0.2299	0.229	0.2287	0.2158	0.2335	0.2283	0.2288	0.2348	0.2309	0.2258	0.2352	0.2231	0.2311	0.2073	0.1324	0.1139	0.1178	0.1095	0.1118	0.1235	0.1038
Metazoa_Release91	rhinopithecus_roxellana	G	0.2252	0.2418	0.2498	0.2384	0.2438	0.2496	0.2304	0.2373	0.2392	0.2222	0.2296	0.2423	0.2287	0.2404	0.2401	0.218	0.2232	0.2291	0.2131	0.2265	0.2225	0.2067	0.2209	0.2271	0.2093	0.2216	0.218	0.2124	0.2128	0.2226	0.2048	0.2116	0.2116	0.2048	0.213	0.2216	0.2009	0.2112	0.215	0.2272	0.3228	0.3263	0.3342	0.3167	0.3287	0.3058	0.3244
Metazoa_Release91	rhinopithecus_roxellana	T	0.2835	0.2783	0.2747	0.2786	0.2811	0.2666	0.2858	0.271	0.2835	0.2856	0.2735	0.2888	0.2906	0.2908	0.279	0.2878	0.2923	0.2821	0.2973	0.2927	0.2941	0.2967	0.3055	0.3068	0.3152	0.3092	0.3085	0.3237	0.3268	0.3304	0.3329	0.3335	0.335	0.338	0.337	0.3371	0.3463	0.348	0.34	0.3394	0.1998	0.1739	0.1539	0.1582	0.1563	0.1974	0.1311
Metazoa_Release91	gorilla_gorilla	A	0.2647	0.2753	0.2635	0.2679	0.2645	0.2609	0.2634	0.2675	0.2579	0.2748	0.2692	0.2602	0.2643	0.2565	0.2583	0.2717	0.2604	0.2594	0.2725	0.2649	0.2642	0.2593	0.2465	0.2466	0.2426	0.2465	0.2482	0.2391	0.2262	0.2293	0.2294	0.217	0.2221	0.2205	0.218	0.2183	0.2203	0.2172	0.2238	0.2253	0.3409	0.3855	0.389	0.409	0.418	0.374	0.4358
Metazoa_Release91	gorilla_gorilla	C	0.2154	0.2122	0.2121	0.2127	0.2111	0.2132	0.2222	0.2276	0.2192	0.212	0.2096	0.2137	0.2233	0.2241	0.2278	0.2187	0.2259	0.2215	0.2221	0.2249	0.2178	0.2284	0.2288	0.224	0.2351	0.2261	0.2291	0.2234	0.2278	0.2227	0.2269	0.2305	0.231	0.2346	0.23	0.2186	0.2321	0.2229	0.2183	0.2049	0.1263	0.1113	0.1178	0.1158	0.1088	0.1266	0.1074
Metazoa_Release91	gorilla_gorilla	G	0.2388	0.2386	0.2501	0.2357	0.2441	0.2509	0.2313	0.2359	0.2422	0.2218	0.23	0.2399	0.2175	0.2323	0.2327	0.2178	0.2229	0.238	0.2103	0.2173	0.2243	0.2021	0.2145	0.22	0.2039	0.2153	0.2055	0.2023	0.2175	0.2192	0.1964	0.2128	0.2092	0.2009	0.2158	0.224	0.197	0.2056	0.2174	0.2174	0.3202	0.3253	0.3355	0.3194	0.3155	0.3077	0.3307
Metazoa_Release91	gorilla_gorilla	T	0.2811	0.2739	0.2743	0.2837	0.2803	0.2751	0.283	0.269	0.2807	0.2914	0.2912	0.2861	0.2949	0.287	0.2812	0.2919	0.2907	0.2811	0.2951	0.2929	0.2938	0.3102	0.3101	0.3093	0.3184	0.3121	0.3173	0.3352	0.3284	0.3288	0.3472	0.3396	0.3377	0.3441	0.3363	0.3391	0.3506	0.3543	0.3404	0.3524	0.2126	0.1778	0.1577	0.1558	0.1578	0.1917	0.1261
Metazoa_Release91	cebus_capucinus	A	0.2651	0.2664	0.2576	0.2647	0.2594	0.2592	0.2658	0.2753	0.2632	0.2689	0.2725	0.2593	0.2636	0.2596	0.2574	0.2693	0.2609	0.2611	0.251	0.2505	0.2583	0.2528	0.2453	0.2517	0.2485	0.2488	0.2436	0.2326	0.2235	0.2189	0.2296	0.215	0.2194	0.2157	0.2274	0.2112	0.2218	0.212	0.224	0.2289	0.3413	0.3707	0.3856	0.4076	0.4027	0.3712	0.432
Metazoa_Release91	cebus_capucinus	C	0.223	0.2126	0.2253	0.2235	0.2137	0.2193	0.2246	0.2219	0.2228	0.2182	0.2167	0.2248	0.2265	0.2233	0.2271	0.2259	0.2286	0.2278	0.2226	0.2349	0.2306	0.2352	0.2261	0.2279	0.2293	0.2198	0.2286	0.2231	0.2231	0.2273	0.2354	0.2349	0.2323	0.2373	0.2265	0.2218	0.2407	0.2286	0.2236	0.2183	0.1383	0.1156	0.1121	0.1124	0.1127	0.128	0.1094
Metazoa_Release91	cebus_capucinus	G	0.2383	0.2522	0.2504	0.2319	0.2418	0.2452	0.2314	0.229	0.242	0.2313	0.236	0.2371	0.2228	0.2341	0.2368	0.2148	0.2271	0.2329	0.2202	0.2234	0.2146	0.2037	0.2182	0.2229	0.2077	0.2213	0.2189	0.207	0.2199	0.231	0.1982	0.2149	0.2162	0.2118	0.2184	0.2307	0.2028	0.2216	0.2242	0.2235	0.3194	0.3404	0.3426	0.3279	0.3268	0.3056	0.3238
Metazoa_Release91	cebus_capucinus	T	0.2735	0.2689	0.2667	0.2799	0.2851	0.2763	0.2782	0.2738	0.272	0.2817	0.2748	0.2788	0.2871	0.283	0.2788	0.29	0.2835	0.2782	0.3062	0.2913	0.2966	0.3084	0.3104	0.2975	0.3145	0.3101	0.3089	0.3372	0.3335	0.3228	0.3369	0.3352	0.3321	0.3352	0.3276	0.3363	0.3347	0.3379	0.3282	0.3293	0.2011	0.1733	0.1596	0.1522	0.1577	0.1952	0.1348
Fungi_Release38	galerina_marginata_cbs_339_88	A	0.2285	0.2241	0.2251	0.2197	0.214	0.2198	0.2157	0.2115	0.2176	0.2155	0.2119	0.2197	0.2305	0.2278	0.2245	0.2324	0.2297	0.2372	0.2427	0.2404	0.2462	0.2538	0.2504	0.2542	0.2573	0.2554	0.2632	0.2644	0.2571	0.2617	0.2542	0.2601	0.2626	0.2618	0.2704	0.2839	0.3035	0.3138	0.3123	0.2533	0.3959	0.4192	0.4357	0.4379	0.4269	0.4187	0.5459
Fungi_Release38	galerina_marginata_cbs_339_88	C	0.1799	0.1878	0.1959	0.2106	0.2191	0.2254	0.2297	0.2422	0.2428	0.243	0.2453	0.2541	0.2401	0.2389	0.2336	0.2381	0.2325	0.2301	0.2345	0.2274	0.2373	0.219	0.2288	0.2271	0.2188	0.2158	0.2287	0.2376	0.2256	0.2322	0.2312	0.2216	0.2303	0.2275	0.2241	0.2339	0.2057	0.2175	0.23	0.2619	0.1217	0.1146	0.118	0.1255	0.131	0.1308	0.0918
Fungi_Release38	galerina_marginata_cbs_339_88	G	0.2663	0.2615	0.2411	0.2232	0.2109	0.1971	0.185	0.1784	0.1637	0.1652	0.1749	0.1666	0.1642	0.1716	0.1787	0.1747	0.1807	0.19	0.1821	0.1963	0.1821	0.1917	0.1979	0.1975	0.1988	0.1966	0.1918	0.1714	0.1898	0.1775	0.1802	0.1851	0.1673	0.1583	0.1599	0.1441	0.1567	0.1669	0.1588	0.1744	0.3238	0.3063	0.279	0.2493	0.2623	0.2274	0.2718
Fungi_Release38	galerina_marginata_cbs_339_88	T	0.3253	0.3266	0.3379	0.3466	0.356	0.3577	0.3695	0.3678	0.3759	0.3763	0.368	0.3596	0.3652	0.3616	0.3632	0.3548	0.3571	0.3427	0.3408	0.3359	0.3344	0.3356	0.3229	0.3212	0.3251	0.3323	0.3163	0.3266	0.3276	0.3285	0.3343	0.3332	0.3398	0.3524	0.3456	0.3381	0.3341	0.3018	0.2989	0.3104	0.1586	0.1599	0.1672	0.1873	0.1799	0.2231	0.0905
Metazoa_Release91	octodon_degus	A	0.2628	0.2587	0.2685	0.2662	0.2571	0.2563	0.2522	0.2652	0.2561	0.2603	0.2575	0.2558	0.2618	0.2539	0.256	0.2673	0.2497	0.2561	0.2573	0.2534	0.2595	0.2567	0.2519	0.2484	0.2544	0.2432	0.2403	0.2431	0.2321	0.2298	0.2261	0.2211	0.2253	0.2241	0.2343	0.222	0.2281	0.2236	0.229	0.2267	0.3396	0.3582	0.3825	0.3912	0.3939	0.3574	0.4068
Metazoa_Release91	octodon_degus	C	0.2248	0.2265	0.2233	0.2274	0.2267	0.2292	0.2416	0.227	0.2281	0.234	0.2246	0.2364	0.2376	0.2308	0.2304	0.2349	0.2302	0.228	0.2426	0.2289	0.2315	0.2394	0.2259	0.234	0.2314	0.2247	0.2348	0.2463	0.2299	0.2263	0.241	0.2323	0.2282	0.2505	0.2324	0.2293	0.2446	0.2372	0.237	0.2192	0.1328	0.1269	0.1299	0.122	0.1255	0.1431	0.1156
Metazoa_Release91	octodon_degus	G	0.2445	0.2544	0.2529	0.2497	0.2507	0.2611	0.2382	0.2535	0.2582	0.2419	0.2502	0.2487	0.2217	0.2429	0.252	0.2258	0.2462	0.2435	0.2212	0.2414	0.2418	0.2189	0.2394	0.2492	0.2143	0.2409	0.2429	0.2096	0.2304	0.245	0.2155	0.2343	0.245	0.2131	0.2324	0.2473	0.2191	0.2316	0.2434	0.2332	0.3376	0.3539	0.329	0.3404	0.3444	0.315	0.3449
Metazoa_Release91	octodon_degus	T	0.2679	0.2604	0.2553	0.2567	0.2655	0.2534	0.268	0.2544	0.2576	0.2638	0.2678	0.2592	0.2789	0.2723	0.2616	0.272	0.2738	0.2724	0.2789	0.2764	0.2672	0.285	0.2827	0.2685	0.3	0.2912	0.2819	0.301	0.3077	0.2989	0.3174	0.3123	0.3016	0.3122	0.3009	0.3014	0.3081	0.3077	0.2906	0.3208	0.19	0.161	0.1586	0.1464	0.1362	0.1844	0.1328
Plants_Release38	brachypodium_distachyon	A	0.2583	0.2612	0.2542	0.2622	0.2511	0.254	0.2639	0.2574	0.25	0.2601	0.2478	0.2556	0.2614	0.2564	0.2687	0.272	0.2551	0.2674	0.2622	0.2633	0.263	0.2689	0.27	0.2694	0.2623	0.2592	0.2613	0.2458	0.2417	0.244	0.2275	0.2255	0.21	0.201	0.2002	0.1968	0.2067	0.1875	0.2026	0.1744	0.3497	0.4058	0.4432	0.4434	0.4605	0.354	0.372
Plants_Release38	brachypodium_distachyon	C	0.1959	0.1874	0.1934	0.195	0.1915	0.1864	0.1949	0.1836	0.1914	0.1839	0.1859	0.1859	0.1811	0.1815	0.1865	0.1832	0.1856	0.1819	0.1862	0.1829	0.1876	0.1832	0.1779	0.176	0.1803	0.1865	0.1775	0.1859	0.182	0.1759	0.1815	0.1759	0.1801	0.1882	0.1814	0.1903	0.1784	0.182	0.1782	0.1732	0.0783	0.101	0.0856	0.0988	0.081	0.0757	0.0396
Plants_Release38	brachypodium_distachyon	G	0.1774	0.1932	0.1887	0.1764	0.1906	0.1808	0.1849	0.1851	0.1926	0.1827	0.1939	0.1876	0.1843	0.2017	0.1786	0.1809	0.1841	0.1826	0.1795	0.1828	0.1754	0.1716	0.1756	0.1702	0.1668	0.1752	0.1782	0.175	0.1733	0.1769	0.1786	0.1742	0.1801	0.1792	0.185	0.1819	0.1767	0.1789	0.1869	0.1885	0.3861	0.2779	0.2681	0.2675	0.2838	0.1761	0.5424
Plants_Release38	brachypodium_distachyon	T	0.3684	0.3583	0.3636	0.3665	0.3669	0.3789	0.3563	0.3738	0.366	0.3733	0.3725	0.3709	0.3732	0.3604	0.3662	0.364	0.3752	0.3681	0.372	0.3709	0.374	0.3764	0.3765	0.3844	0.3906	0.3791	0.3831	0.3933	0.403	0.4032	0.4124	0.4244	0.4298	0.4316	0.4334	0.4309	0.4382	0.4516	0.4323	0.4639	0.1858	0.2153	0.2031	0.1902	0.1748	0.3942	0.046
Metazoa_Release91	cavia_aperea	A	0.2593	0.262	0.2705	0.264	0.2531	0.2612	0.2614	0.2606	0.2596	0.2629	0.2687	0.2607	0.2613	0.2584	0.2564	0.2552	0.2596	0.2644	0.2551	0.2613	0.2651	0.2491	0.2619	0.2476	0.2429	0.2516	0.2445	0.2485	0.246	0.2376	0.2294	0.2345	0.2312	0.2283	0.2463	0.2399	0.232	0.2353	0.243	0.2492	0.3557	0.3792	0.3744	0.4022	0.4	0.3499	0.4128
Metazoa_Release91	cavia_aperea	C	0.2135	0.2173	0.2065	0.2139	0.2127	0.2171	0.2217	0.2176	0.2182	0.2166	0.2152	0.2155	0.22	0.2235	0.2232	0.2281	0.2201	0.2158	0.222	0.2156	0.2143	0.2228	0.2219	0.2172	0.2247	0.2168	0.2197	0.2237	0.2184	0.2222	0.2304	0.2259	0.224	0.2352	0.2161	0.2133	0.2275	0.2229	0.2303	0.2099	0.1309	0.1158	0.1194	0.1167	0.1127	0.1413	0.1046
Metazoa_Release91	cavia_aperea	G	0.2385	0.2371	0.2403	0.2284	0.238	0.2465	0.2321	0.2318	0.2353	0.2267	0.2399	0.2352	0.2241	0.2244	0.234	0.2131	0.2268	0.23	0.222	0.2283	0.2315	0.2204	0.2155	0.2288	0.2187	0.22	0.2334	0.2116	0.2247	0.2323	0.2151	0.2153	0.2343	0.2113	0.2264	0.2396	0.2145	0.2224	0.2299	0.2278	0.3168	0.3404	0.3384	0.3251	0.3311	0.3286	0.3278
Metazoa_Release91	cavia_aperea	T	0.2886	0.2837	0.2827	0.2937	0.2963	0.2752	0.2847	0.29	0.2869	0.2939	0.2761	0.2886	0.2945	0.2937	0.2864	0.3036	0.2935	0.2899	0.3009	0.2949	0.2892	0.3078	0.3008	0.3064	0.3138	0.3116	0.3024	0.3163	0.3109	0.3079	0.3251	0.3243	0.3104	0.3252	0.3111	0.3072	0.326	0.3194	0.2968	0.3132	0.1966	0.1646	0.1677	0.156	0.1561	0.1802	0.1548
Fungi_Release38	sphaerobolus_stellatus_ss14	A	0.2571	0.2518	0.253	0.2716	0.2713	0.2446	0.2539	0.258	0.2563	0.2597	0.2537	0.2547	0.2674	0.2494	0.2683	0.2699	0.2665	0.2667	0.2594	0.2639	0.2665	0.2751	0.2859	0.2947	0.267	0.3018	0.2858	0.2954	0.285	0.2956	0.287	0.2727	0.2753	0.2893	0.2842	0.2772	0.3048	0.3306	0.3277	0.2607	0.4063	0.4241	0.4199	0.431	0.4383	0.4051	0.5399
Fungi_Release38	sphaerobolus_stellatus_ss14	C	0.1604	0.1735	0.1755	0.1845	0.1928	0.1986	0.2067	0.2027	0.213	0.2132	0.2159	0.2158	0.2095	0.2139	0.2043	0.2075	0.2028	0.1996	0.2052	0.2053	0.2088	0.205	0.1856	0.1828	0.2143	0.1886	0.1951	0.2078	0.2	0.1967	0.1988	0.2028	0.1798	0.2077	0.2107	0.2362	0.1957	0.1933	0.2078	0.2346	0.1179	0.0974	0.1137	0.1139	0.1022	0.1135	0.0855
Fungi_Release38	sphaerobolus_stellatus_ss14	G	0.2706	0.2507	0.2546	0.2098	0.2199	0.2092	0.1868	0.1824	0.183	0.1747	0.1628	0.1749	0.1682	0.1811	0.1878	0.1732	0.1874	0.1875	0.1812	0.2028	0.1903	0.2021	0.2042	0.2064	0.1981	0.1951	0.2149	0.1804	0.1957	0.1894	0.1829	0.1732	0.174	0.1575	0.1578	0.1441	0.1473	0.1642	0.1553	0.1699	0.297	0.3139	0.2781	0.2555	0.2675	0.2449	0.2585
Fungi_Release38	sphaerobolus_stellatus_ss14	T	0.312	0.324	0.317	0.3341	0.316	0.3476	0.3527	0.3569	0.3477	0.3524	0.3676	0.3546	0.3549	0.3556	0.3396	0.3495	0.3434	0.3463	0.3543	0.328	0.3344	0.3178	0.3243	0.3161	0.3205	0.3145	0.3042	0.3164	0.3193	0.3182	0.3313	0.3513	0.3709	0.3455	0.3474	0.3425	0.3522	0.312	0.3091	0.3348	0.1789	0.1646	0.1883	0.1997	0.192	0.2365	0.1161
Fungi_Release38	moniliophthora_roreri_mca_2997	A	0.2201	0.2109	0.2071	0.2178	0.2079	0.2103	0.2162	0.2009	0.2047	0.2137	0.2137	0.217	0.2082	0.2159	0.2231	0.2213	0.2051	0.2216	0.2257	0.2324	0.2344	0.2516	0.246	0.2511	0.2588	0.2556	0.2511	0.2664	0.2465	0.2476	0.2523	0.2518	0.2525	0.2694	0.2671	0.268	0.2893	0.3281	0.322	0.2525	0.3921	0.3998	0.417	0.4095	0.4119	0.4021	0.5752
Fungi_Release38	moniliophthora_roreri_mca_2997	C	0.1633	0.1806	0.1947	0.2088	0.2173	0.234	0.2461	0.2557	0.2628	0.2605	0.26	0.2559	0.27	0.2515	0.2529	0.2518	0.2567	0.2497	0.2492	0.2408	0.239	0.2322	0.2304	0.2343	0.221	0.228	0.2349	0.24	0.2446	0.2404	0.2368	0.2216	0.2366	0.2395	0.2509	0.251	0.2239	0.226	0.2377	0.2644	0.1232	0.1194	0.1181	0.1274	0.1299	0.1443	0.0893
Fungi_Release38	moniliophthora_roreri_mca_2997	G	0.2957	0.2821	0.2686	0.2358	0.2348	0.2014	0.1825	0.183	0.1756	0.1664	0.1662	0.166	0.1651	0.1744	0.1767	0.1687	0.1712	0.1897	0.1858	0.2011	0.2002	0.1898	0.2102	0.2152	0.2099	0.2159	0.2165	0.1902	0.1986	0.1984	0.1904	0.2027	0.1833	0.1684	0.1724	0.1594	0.1702	0.1727	0.1659	0.1818	0.3363	0.3329	0.2995	0.275	0.2884	0.2397	0.2647
Fungi_Release38	moniliophthora_roreri_mca_2997	T	0.3209	0.3265	0.3296	0.3376	0.3401	0.3544	0.3552	0.3604	0.3569	0.3594	0.3601	0.361	0.3567	0.3583	0.3473	0.3583	0.367	0.3389	0.3393	0.3257	0.3264	0.3264	0.3134	0.2994	0.3102	0.3005	0.2975	0.3034	0.3102	0.3137	0.3205	0.3238	0.3276	0.3227	0.3095	0.3216	0.3166	0.2733	0.2743	0.3013	0.1484	0.148	0.1654	0.1881	0.1698	0.214	0.0708
Fungi_Release38	peniophora_sp_cont	A	0.2001	0.1835	0.1908	0.1918	0.1926	0.1838	0.1934	0.1889	0.2003	0.2085	0.199	0.2058	0.2093	0.1998	0.2069	0.2139	0.2183	0.2162	0.2174	0.2241	0.225	0.2286	0.2287	0.2246	0.2387	0.2468	0.2474	0.2416	0.2451	0.2369	0.2386	0.2371	0.2466	0.2308	0.2206	0.2204	0.2824	0.3241	0.3432	0.2385	0.3576	0.3581	0.3647	0.3499	0.3556	0.3278	0.488
Fungi_Release38	peniophora_sp_cont	C	0.2014	0.2132	0.2232	0.2445	0.2562	0.2596	0.2657	0.2812	0.2779	0.2773	0.2861	0.2844	0.271	0.2694	0.2648	0.2591	0.2637	0.2584	0.2519	0.2571	0.2477	0.2461	0.239	0.2369	0.2323	0.2334	0.2288	0.2547	0.255	0.2499	0.2423	0.2306	0.2256	0.2565	0.2659	0.2873	0.2131	0.2298	0.2334	0.2874	0.1292	0.1386	0.1329	0.1565	0.1164	0.1629	0.0688
Fungi_Release38	peniophora_sp_cont	G	0.3047	0.2997	0.2749	0.2508	0.2425	0.2232	0.204	0.1961	0.1912	0.1852	0.1867	0.1857	0.1866	0.1994	0.1984	0.199	0.2042	0.2072	0.2156	0.218	0.2275	0.2295	0.2426	0.2496	0.2581	0.2477	0.2481	0.2336	0.2305	0.2405	0.2329	0.2361	0.225	0.2118	0.2085	0.1858	0.188	0.2026	0.1887	0.208	0.3893	0.357	0.3605	0.3121	0.3896	0.2556	0.3813
Fungi_Release38	peniophora_sp_cont	T	0.2938	0.3036	0.3111	0.3129	0.3087	0.3334	0.337	0.3338	0.3306	0.329	0.3282	0.3241	0.3331	0.3314	0.3299	0.328	0.3138	0.3182	0.3151	0.3008	0.2998	0.2958	0.2896	0.2889	0.2709	0.2721	0.2757	0.2702	0.2695	0.2726	0.2863	0.2962	0.3028	0.3008	0.305	0.3065	0.3165	0.2435	0.2347	0.2661	0.124	0.1463	0.1419	0.1815	0.1383	0.2537	0.0619
Metazoa_Release91	equus_caballus	A	0.2744	0.2685	0.2729	0.27	0.2669	0.2623	0.2696	0.2622	0.2708	0.2773	0.2656	0.2665	0.2623	0.2637	0.2658	0.2767	0.2669	0.2533	0.2652	0.258	0.265	0.2723	0.2629	0.2589	0.2548	0.2559	0.243	0.2497	0.2465	0.2331	0.2408	0.2298	0.2232	0.2184	0.2355	0.2362	0.2304	0.2302	0.2257	0.2368	0.3321	0.3689	0.4079	0.3751	0.4135	0.3794	0.4176
Metazoa_Release91	equus_caballus	C	0.2265	0.2204	0.2146	0.2199	0.2225	0.2226	0.2218	0.2242	0.2223	0.215	0.217	0.2207	0.2197	0.223	0.2244	0.225	0.2269	0.2305	0.2236	0.2272	0.2263	0.223	0.2287	0.2251	0.235	0.2226	0.2315	0.2362	0.2268	0.2222	0.2249	0.2313	0.2306	0.2398	0.2387	0.2309	0.2334	0.2301	0.2298	0.2128	0.1296	0.1292	0.1161	0.1267	0.1158	0.1305	0.1012
Metazoa_Release91	equus_caballus	G	0.2279	0.2383	0.2456	0.2435	0.24	0.2426	0.2391	0.245	0.2338	0.2305	0.2406	0.2408	0.2336	0.2354	0.2356	0.2271	0.23	0.2365	0.2221	0.23	0.2268	0.2142	0.2225	0.2266	0.218	0.2225	0.2252	0.2062	0.229	0.2385	0.2193	0.2312	0.2315	0.2257	0.2168	0.228	0.2176	0.2257	0.2293	0.2263	0.3446	0.3354	0.3289	0.3504	0.3247	0.3193	0.3667
Metazoa_Release91	equus_caballus	T	0.2712	0.2729	0.267	0.2666	0.2707	0.2725	0.2695	0.2686	0.273	0.2772	0.2768	0.272	0.2844	0.2779	0.2742	0.2712	0.2763	0.2798	0.2891	0.2848	0.282	0.2904	0.2859	0.2893	0.2922	0.299	0.3002	0.308	0.2978	0.3061	0.315	0.3078	0.3147	0.3161	0.309	0.3049	0.3187	0.3139	0.3152	0.3242	0.1937	0.1664	0.147	0.1478	0.146	0.1709	0.1145
Fungi_Release38	grifola_frondosa	A	0.2098	0.2104	0.2125	0.2278	0.2105	0.2132	0.2141	0.2069	0.216	0.2158	0.2105	0.2218	0.2283	0.2169	0.2255	0.2264	0.2229	0.2169	0.2242	0.2277	0.2339	0.2297	0.2299	0.237	0.241	0.2334	0.2344	0.2297	0.2374	0.235	0.2444	0.2347	0.2441	0.2361	0.2486	0.2654	0.2525	0.2616	0.2726	0.2012	0.3215	0.3452	0.3596	0.3609	0.3597	0.3461	0.4515
Fungi_Release38	grifola_frondosa	C	0.2035	0.2127	0.2187	0.2262	0.2389	0.2409	0.2482	0.2548	0.25	0.2541	0.2558	0.2552	0.2606	0.2517	0.2513	0.2513	0.2523	0.2471	0.249	0.2433	0.2407	0.2454	0.2421	0.2316	0.2339	0.2333	0.2416	0.2395	0.2438	0.2365	0.2434	0.237	0.2424	0.2403	0.2393	0.2416	0.2434	0.2447	0.2383	0.2722	0.1342	0.141	0.1281	0.1423	0.1282	0.1548	0.087
Fungi_Release38	grifola_frondosa	G	0.2969	0.2838	0.2644	0.2506	0.245	0.2223	0.2224	0.2197	0.219	0.2091	0.2137	0.2179	0.2035	0.2187	0.2145	0.2173	0.2097	0.2184	0.2246	0.2246	0.2288	0.2263	0.2339	0.2397	0.2259	0.2362	0.2274	0.2281	0.2149	0.2175	0.2105	0.2165	0.2065	0.2041	0.2027	0.1863	0.1895	0.2148	0.2142	0.2155	0.3967	0.3558	0.343	0.3226	0.352	0.2724	0.3777
Fungi_Release38	grifola_frondosa	T	0.2898	0.2931	0.3044	0.2955	0.3057	0.3236	0.3152	0.3186	0.315	0.3211	0.32	0.3051	0.3076	0.3127	0.3088	0.3051	0.3151	0.3176	0.3022	0.3044	0.2966	0.2987	0.2941	0.2917	0.2992	0.2971	0.2966	0.3027	0.3039	0.3109	0.3017	0.3119	0.3069	0.3196	0.3094	0.3067	0.3145	0.2788	0.2748	0.3112	0.1476	0.158	0.1693	0.1742	0.1601	0.2267	0.0838
Fungi_Release38	pisolithus_tinctorius_marx_270	A	0.2229	0.2287	0.2199	0.2176	0.2267	0.2248	0.2238	0.2271	0.2178	0.2268	0.2105	0.2166	0.2291	0.2228	0.2231	0.2249	0.2304	0.2193	0.2264	0.2419	0.2436	0.2255	0.2418	0.2342	0.2598	0.2308	0.2479	0.2347	0.2483	0.2325	0.2366	0.2393	0.2381	0.2454	0.252	0.2443	0.2755	0.2917	0.3077	0.2394	0.369	0.3543	0.3731	0.385	0.38	0.3609	0.4731
Fungi_Release38	pisolithus_tinctorius_marx_270	C	0.1831	0.1788	0.2014	0.1989	0.2228	0.2186	0.2322	0.2424	0.251	0.2598	0.264	0.2537	0.2404	0.266	0.2492	0.2432	0.2474	0.2503	0.2458	0.2523	0.2519	0.251	0.2371	0.2353	0.2302	0.241	0.2427	0.2365	0.2413	0.2399	0.2483	0.2447	0.2394	0.2434	0.2471	0.2534	0.2292	0.2401	0.2228	0.2725	0.1418	0.1387	0.1305	0.1398	0.1213	0.1397	0.1172
Fungi_Release38	pisolithus_tinctorius_marx_270	G	0.2914	0.2962	0.2842	0.2675	0.2532	0.2464	0.2274	0.2236	0.2221	0.1902	0.2089	0.201	0.2055	0.2019	0.2154	0.2092	0.211	0.2292	0.2174	0.2219	0.2238	0.2248	0.2245	0.2483	0.2315	0.2434	0.2289	0.2305	0.2227	0.2175	0.214	0.2167	0.2059	0.2075	0.1996	0.1981	0.1947	0.2008	0.2081	0.2029	0.3424	0.3553	0.3307	0.3115	0.3268	0.2918	0.3196
Fungi_Release38	pisolithus_tinctorius_marx_270	T	0.3026	0.2963	0.2945	0.316	0.2973	0.3102	0.3166	0.3069	0.3092	0.3232	0.3166	0.3287	0.3251	0.3093	0.3123	0.3227	0.3112	0.3013	0.3104	0.2839	0.2808	0.2987	0.2967	0.2822	0.2784	0.2848	0.2804	0.2983	0.2877	0.3101	0.3011	0.2993	0.3166	0.3036	0.3013	0.3042	0.3007	0.2673	0.2613	0.2851	0.1469	0.1517	0.1657	0.1637	0.1718	0.2076	0.0901
Plants_Release38	beta_vulgaris	A	0.2787	0.2776	0.2832	0.2735	0.2753	0.2794	0.2773	0.2808	0.2879	0.2878	0.2848	0.2762	0.2861	0.2771	0.2826	0.2839	0.2841	0.2847	0.2879	0.2741	0.2766	0.2856	0.2828	0.279	0.2814	0.2834	0.2648	0.2755	0.2605	0.2585	0.2395	0.2455	0.228	0.2231	0.2158	0.2098	0.2147	0.2085	0.2187	0.1976	0.3878	0.4418	0.4624	0.4676	0.4714	0.3714	0.4351
Plants_Release38	beta_vulgaris	C	0.1475	0.1459	0.1457	0.1462	0.1543	0.1483	0.1458	0.1509	0.1449	0.1482	0.1481	0.1525	0.1442	0.1486	0.1433	0.1512	0.1469	0.1432	0.1419	0.1468	0.1478	0.1431	0.1494	0.1436	0.1472	0.1449	0.1483	0.1451	0.1451	0.1431	0.1384	0.1397	0.14	0.1426	0.1451	0.1428	0.1349	0.1327	0.1264	0.1273	0.0581	0.0635	0.0559	0.0583	0.0486	0.043	0.0277
Plants_Release38	beta_vulgaris	G	0.1683	0.1695	0.1658	0.1664	0.1598	0.1618	0.1615	0.1686	0.1642	0.171	0.1603	0.1651	0.1603	0.1601	0.1734	0.163	0.1574	0.1618	0.1558	0.1614	0.1555	0.1438	0.143	0.1395	0.155	0.1465	0.1527	0.1519	0.1592	0.1547	0.1569	0.1519	0.1578	0.1536	0.1558	0.1636	0.1603	0.1706	0.1737	0.1846	0.3405	0.2611	0.2404	0.2517	0.2602	0.189	0.4808
Plants_Release38	beta_vulgaris	T	0.4055	0.4069	0.4053	0.4139	0.4106	0.4105	0.4154	0.3998	0.4031	0.3931	0.4068	0.4061	0.4094	0.4141	0.4007	0.4019	0.4117	0.4102	0.4144	0.4178	0.4201	0.4274	0.4249	0.4379	0.4164	0.4252	0.4343	0.4274	0.4351	0.4437	0.4653	0.4629	0.4741	0.4807	0.4833	0.4839	0.4901	0.4882	0.4812	0.4905	0.2137	0.2336	0.2412	0.2224	0.2198	0.3966	0.0564
Plants_Release38	oryza_glaberrima	A	0.2704	0.2607	0.2709	0.2667	0.2485	0.265	0.2647	0.2563	0.2731	0.2693	0.2585	0.2654	0.261	0.2642	0.2753	0.2694	0.2673	0.27	0.2708	0.2751	0.2624	0.2668	0.258	0.2711	0.2663	0.2676	0.2649	0.2528	0.2509	0.2412	0.232	0.223	0.2271	0.2048	0.19	0.2015	0.2058	0.1942	0.2059	0.1756	0.3627	0.4231	0.4504	0.4314	0.4561	0.341	0.3764
Plants_Release38	oryza_glaberrima	C	0.1744	0.1783	0.179	0.1747	0.1902	0.19	0.1796	0.1872	0.179	0.1753	0.1833	0.175	0.1809	0.1822	0.1688	0.1775	0.1794	0.1696	0.1823	0.1746	0.1753	0.1718	0.1801	0.1647	0.1786	0.1776	0.1728	0.1802	0.1784	0.1682	0.1742	0.1739	0.1665	0.1636	0.1746	0.1743	0.1763	0.1702	0.1665	0.1704	0.0741	0.0836	0.0812	0.0804	0.0693	0.0731	0.0331
Plants_Release38	oryza_glaberrima	G	0.1781	0.185	0.1879	0.1816	0.192	0.177	0.1771	0.1873	0.1853	0.1875	0.186	0.1919	0.1789	0.191	0.1876	0.1796	0.1886	0.1839	0.1793	0.1787	0.1853	0.1733	0.1757	0.17	0.171	0.1608	0.1741	0.1706	0.1777	0.1797	0.1768	0.1776	0.1822	0.1795	0.1976	0.1789	0.1768	0.1846	0.1925	0.2044	0.3865	0.2724	0.2636	0.2774	0.2868	0.1771	0.5428
Plants_Release38	oryza_glaberrima	T	0.377	0.376	0.3622	0.377	0.3693	0.368	0.3786	0.3693	0.3625	0.368	0.3722	0.3677	0.3792	0.3625	0.3683	0.3735	0.3648	0.3766	0.3676	0.3716	0.377	0.3881	0.3862	0.3942	0.3841	0.394	0.3882	0.3965	0.3929	0.4108	0.417	0.4256	0.4241	0.4521	0.4378	0.4452	0.4411	0.451	0.4351	0.4496	0.1768	0.2208	0.2048	0.2107	0.1879	0.4087	0.0477
Fungi_Release38	melampsora_laricipopulina	A	0.2837	0.2835	0.2824	0.2897	0.2919	0.2878	0.2947	0.2911	0.2936	0.2838	0.2957	0.2911	0.2959	0.2907	0.2844	0.2933	0.2832	0.2806	0.2738	0.2797	0.2837	0.2811	0.2664	0.2602	0.2652	0.26	0.2468	0.2495	0.2547	0.2464	0.2335	0.2361	0.2273	0.2248	0.2234	0.2295	0.2161	0.2247	0.2305	0.2125	0.379	0.4335	0.4519	0.4656	0.4736	0.4927	0.6201
Fungi_Release38	melampsora_laricipopulina	C	0.2112	0.2039	0.1953	0.2037	0.1914	0.1902	0.1994	0.1999	0.1974	0.2044	0.1885	0.1953	0.1909	0.1888	0.2006	0.1907	0.1881	0.197	0.2007	0.193	0.1861	0.1998	0.1939	0.1976	0.1957	0.1881	0.1981	0.188	0.1932	0.1978	0.1914	0.1812	0.192	0.1913	0.1852	0.1915	0.1891	0.1778	0.1841	0.202	0.1027	0.1015	0.103	0.1268	0.1287	0.1203	0.0817
Fungi_Release38	melampsora_laricipopulina	G	0.1625	0.1704	0.1797	0.1655	0.1815	0.1857	0.1627	0.1704	0.1736	0.1705	0.1746	0.176	0.1645	0.1688	0.171	0.1649	0.1774	0.1705	0.162	0.1745	0.1749	0.1638	0.1692	0.173	0.1647	0.1766	0.171	0.1711	0.1799	0.1721	0.1662	0.1717	0.1751	0.1769	0.1779	0.1656	0.1782	0.1718	0.1697	0.2097	0.3301	0.2849	0.2497	0.2051	0.2235	0.188	0.1832
Fungi_Release38	melampsora_laricipopulina	T	0.3426	0.3423	0.3426	0.3411	0.3353	0.3362	0.3432	0.3386	0.3354	0.3413	0.3411	0.3375	0.3488	0.3517	0.344	0.3511	0.3512	0.3518	0.3635	0.3528	0.3554	0.3554	0.3706	0.3692	0.3744	0.3753	0.3842	0.3915	0.3723	0.3837	0.4089	0.411	0.4057	0.4071	0.4135	0.4133	0.4166	0.4257	0.4158	0.3758	0.1882	0.18	0.1954	0.2025	0.1743	0.1991	0.115
Fungi_Release38	rhizoctonia_solani_ag_3_rhs1ap	A	0.2356	0.2448	0.2349	0.2302	0.2309	0.2282	0.2264	0.2316	0.2227	0.2269	0.2252	0.2356	0.2393	0.2324	0.2296	0.2406	0.2401	0.2354	0.2419	0.2409	0.2451	0.2447	0.2483	0.2527	0.2689	0.2609	0.2648	0.2719	0.2769	0.2588	0.2671	0.2714	0.2834	0.283	0.2854	0.2819	0.3186	0.3444	0.3295	0.2192	0.3558	0.3552	0.3458	0.3704	0.3764	0.3902	0.5541
Fungi_Release38	rhizoctonia_solani_ag_3_rhs1ap	C	0.1516	0.1556	0.1586	0.1751	0.1803	0.1947	0.2084	0.2155	0.2266	0.229	0.2373	0.2396	0.2319	0.2286	0.2304	0.2247	0.2225	0.2258	0.2319	0.225	0.2248	0.2139	0.2074	0.2043	0.2036	0.2056	0.2097	0.2221	0.2204	0.2243	0.216	0.2061	0.2025	0.2198	0.2368	0.2459	0.1962	0.2173	0.2306	0.2673	0.1157	0.1177	0.1057	0.1294	0.111	0.1276	0.094
Fungi_Release38	rhizoctonia_solani_ag_3_rhs1ap	G	0.3169	0.3114	0.3023	0.2829	0.2621	0.246	0.228	0.2092	0.2018	0.1988	0.1893	0.1881	0.181	0.1896	0.1904	0.198	0.2013	0.2068	0.1991	0.2206	0.2063	0.2231	0.2276	0.2312	0.2241	0.2332	0.2296	0.2157	0.2085	0.2046	0.1972	0.2019	0.1921	0.1791	0.1607	0.1487	0.1629	0.1676	0.1546	0.1923	0.3671	0.3626	0.3724	0.3064	0.3522	0.2628	0.2797
Fungi_Release38	rhizoctonia_solani_ag_3_rhs1ap	T	0.2959	0.2882	0.3042	0.3119	0.3268	0.3311	0.3372	0.3437	0.3489	0.3453	0.3483	0.3367	0.3478	0.3493	0.3496	0.3367	0.3361	0.3321	0.3271	0.3135	0.3238	0.3184	0.3168	0.3117	0.3033	0.3003	0.2959	0.2902	0.2942	0.3123	0.3198	0.3206	0.322	0.3181	0.3172	0.3234	0.3223	0.2707	0.2853	0.3212	0.1614	0.1644	0.1761	0.1938	0.1604	0.2194	0.0722
Metazoa_Release91	saimiri_boliviensis_boliviensis	A	0.2683	0.2713	0.2647	0.2641	0.2595	0.2647	0.267	0.2609	0.2656	0.2654	0.2671	0.2568	0.2564	0.2544	0.2614	0.2647	0.269	0.271	0.2555	0.2542	0.2593	0.2568	0.2524	0.2526	0.2449	0.2475	0.2419	0.2373	0.2288	0.231	0.2239	0.2103	0.2209	0.2232	0.2203	0.2128	0.221	0.2113	0.221	0.2223	0.3369	0.3858	0.3979	0.4099	0.3998	0.371	0.4429
Metazoa_Release91	saimiri_boliviensis_boliviensis	C	0.2124	0.213	0.2176	0.2177	0.2215	0.2176	0.2201	0.2299	0.2231	0.2196	0.2155	0.2168	0.2148	0.2196	0.2212	0.2252	0.2302	0.2273	0.2267	0.2236	0.2141	0.2319	0.2194	0.2214	0.2252	0.2186	0.2271	0.22	0.2253	0.2272	0.2294	0.2313	0.2232	0.233	0.22	0.2169	0.2352	0.2189	0.2239	0.207	0.1324	0.1134	0.1102	0.1124	0.1113	0.127	0.0994
Metazoa_Release91	saimiri_boliviensis_boliviensis	G	0.2395	0.2446	0.2473	0.2305	0.2409	0.2422	0.2358	0.2297	0.2389	0.2268	0.2351	0.2387	0.2264	0.2341	0.2359	0.2131	0.2196	0.2231	0.2132	0.2265	0.2215	0.2123	0.2161	0.2213	0.2081	0.218	0.2137	0.2058	0.2149	0.2148	0.1967	0.2148	0.2128	0.2053	0.2178	0.2315	0.1994	0.2173	0.2182	0.2167	0.3256	0.3271	0.3333	0.3193	0.3311	0.306	0.3273
Metazoa_Release91	saimiri_boliviensis_boliviensis	T	0.2798	0.2711	0.2704	0.2877	0.2781	0.2755	0.2771	0.2795	0.2724	0.2881	0.2823	0.2878	0.3024	0.2919	0.2815	0.297	0.2813	0.2787	0.3046	0.2957	0.3052	0.299	0.3122	0.3047	0.3217	0.3159	0.3174	0.337	0.331	0.3271	0.35	0.3436	0.3432	0.3385	0.3419	0.3389	0.3443	0.3525	0.3369	0.354	0.2051	0.1738	0.1586	0.1584	0.1577	0.1961	0.1304
Fungi_Release38	laccaria_amethystina_laam_08_1	A	0.2214	0.2064	0.218	0.2235	0.2161	0.2061	0.2097	0.2037	0.205	0.2131	0.1973	0.2032	0.2133	0.2069	0.2043	0.215	0.218	0.22	0.2234	0.224	0.2362	0.2496	0.2371	0.2469	0.2548	0.2564	0.2538	0.2616	0.2464	0.252	0.243	0.2446	0.26	0.2632	0.2617	0.2654	0.2932	0.3154	0.3162	0.2567	0.3913	0.4007	0.4095	0.4059	0.4107	0.3946	0.5202
Fungi_Release38	laccaria_amethystina_laam_08_1	C	0.1877	0.1949	0.1938	0.211	0.22	0.2251	0.245	0.2468	0.2632	0.2611	0.2604	0.2528	0.2559	0.2571	0.2529	0.2568	0.2603	0.2551	0.2506	0.2413	0.2452	0.2393	0.2439	0.2234	0.2296	0.2321	0.2374	0.2333	0.2446	0.2369	0.24	0.2346	0.2238	0.2304	0.2247	0.2322	0.2131	0.2123	0.2106	0.2378	0.1176	0.1237	0.1211	0.1186	0.1211	0.135	0.0935
Fungi_Release38	laccaria_amethystina_laam_08_1	G	0.2794	0.2838	0.2608	0.2235	0.2239	0.2082	0.1886	0.1864	0.1745	0.1605	0.1691	0.1689	0.1597	0.1727	0.1713	0.1688	0.1793	0.1739	0.1829	0.1952	0.1982	0.1898	0.1965	0.2135	0.2022	0.196	0.1994	0.1826	0.2053	0.1913	0.194	0.18	0.1799	0.1727	0.1691	0.1703	0.1683	0.1844	0.1767	0.2004	0.3367	0.3198	0.2962	0.291	0.2925	0.2483	0.289
Fungi_Release38	laccaria_amethystina_laam_08_1	T	0.3115	0.315	0.3275	0.3419	0.34	0.3606	0.3568	0.363	0.3572	0.3653	0.3731	0.3751	0.3711	0.3633	0.3715	0.3594	0.3424	0.3511	0.3431	0.3395	0.3204	0.3213	0.3225	0.3162	0.3134	0.3155	0.3095	0.3225	0.3037	0.3198	0.323	0.3408	0.3363	0.3336	0.3444	0.3321	0.3254	0.2879	0.2964	0.3051	0.1544	0.1557	0.1732	0.1844	0.1757	0.2221	0.0973
Fungi_Release38	piloderma_croceum_f_1598	A	0.2317	0.2247	0.2232	0.2305	0.225	0.2264	0.2198	0.2259	0.2318	0.2231	0.2203	0.2315	0.2328	0.2233	0.2319	0.2321	0.2412	0.2351	0.2553	0.2401	0.245	0.2595	0.2583	0.2505	0.2682	0.2608	0.2609	0.2654	0.2634	0.2731	0.2655	0.2632	0.2587	0.2639	0.2727	0.2689	0.3047	0.2942	0.2796	0.2191	0.3715	0.383	0.4021	0.4144	0.3973	0.3817	0.5366
Fungi_Release38	piloderma_croceum_f_1598	C	0.1855	0.1927	0.2017	0.216	0.2225	0.2274	0.2293	0.2317	0.2297	0.2365	0.2388	0.2321	0.2327	0.2322	0.2305	0.2339	0.2308	0.2245	0.2248	0.2269	0.218	0.2208	0.2225	0.214	0.2147	0.2123	0.2155	0.2257	0.2174	0.2228	0.2121	0.2069	0.212	0.2288	0.2153	0.2395	0.1937	0.2073	0.2234	0.2493	0.1179	0.127	0.1177	0.1291	0.1233	0.1467	0.0821
Fungi_Release38	piloderma_croceum_f_1598	G	0.254	0.2509	0.2299	0.2089	0.2054	0.2013	0.1846	0.1801	0.1784	0.1762	0.1809	0.1806	0.1781	0.1881	0.1807	0.1868	0.1851	0.204	0.1961	0.1986	0.2032	0.1966	0.2005	0.2106	0.1986	0.2071	0.1961	0.1966	0.1999	0.1887	0.1847	0.1797	0.1861	0.1657	0.1673	0.1645	0.1729	0.1794	0.1729	0.1877	0.3542	0.3202	0.2992	0.2639	0.3016	0.2424	0.3066
Fungi_Release38	piloderma_croceum_f_1598	T	0.3289	0.3317	0.3453	0.3447	0.3472	0.3449	0.3663	0.3623	0.3601	0.3642	0.3599	0.3558	0.3564	0.3564	0.357	0.3472	0.3429	0.3364	0.3238	0.3344	0.3337	0.3232	0.3188	0.3249	0.3185	0.3198	0.3275	0.3123	0.3193	0.3154	0.3376	0.3502	0.3432	0.3417	0.3447	0.3271	0.3287	0.3191	0.324	0.3438	0.1563	0.1698	0.181	0.1926	0.1778	0.2293	0.0747
Metazoa_Release91	heterocephalus_glaber_female	A	0.277	0.2706	0.2676	0.2786	0.272	0.2771	0.276	0.272	0.281	0.2748	0.2689	0.2706	0.2706	0.2717	0.2681	0.2753	0.267	0.2635	0.2677	0.2747	0.2632	0.2624	0.27	0.266	0.2599	0.2551	0.254	0.2467	0.2401	0.2322	0.2314	0.2318	0.2311	0.2229	0.2244	0.2316	0.228	0.2296	0.2323	0.2388	0.3484	0.3835	0.4094	0.4271	0.4201	0.3873	0.4539
Metazoa_Release91	heterocephalus_glaber_female	C	0.2197	0.2131	0.2188	0.2198	0.2123	0.2239	0.225	0.22	0.2214	0.2223	0.225	0.2199	0.2259	0.2197	0.224	0.2246	0.2313	0.2208	0.2317	0.2254	0.2194	0.231	0.2257	0.2211	0.2254	0.2235	0.2232	0.2324	0.2292	0.2233	0.2385	0.2263	0.2266	0.2318	0.2342	0.2292	0.2417	0.2226	0.2247	0.2102	0.1261	0.1106	0.1202	0.1161	0.1112	0.1322	0.0957
Metazoa_Release91	heterocephalus_glaber_female	G	0.235	0.2507	0.2472	0.23	0.2417	0.2403	0.2323	0.2481	0.2332	0.2302	0.2292	0.2407	0.2214	0.2348	0.2356	0.2139	0.218	0.2382	0.211	0.2196	0.2302	0.2168	0.2155	0.2282	0.208	0.223	0.2226	0.2109	0.2135	0.2281	0.1941	0.2107	0.2212	0.2063	0.2085	0.2212	0.191	0.2053	0.2226	0.205	0.315	0.3353	0.3108	0.3048	0.3114	0.2847	0.319
Metazoa_Release91	heterocephalus_glaber_female	T	0.2683	0.2657	0.2664	0.2716	0.274	0.2587	0.2668	0.2598	0.2644	0.2726	0.277	0.2688	0.2821	0.2738	0.2723	0.2862	0.2837	0.2776	0.2896	0.2803	0.2872	0.2898	0.2889	0.2847	0.3066	0.2983	0.3003	0.31	0.3172	0.3165	0.3359	0.3313	0.321	0.3389	0.3329	0.318	0.3394	0.3425	0.3204	0.346	0.2104	0.1706	0.1595	0.1519	0.1572	0.1958	0.1314
Fungi_Release38	puccinia_striiformis_f_sp_tritici_pst_78	A	0.2899	0.2908	0.2855	0.3001	0.2852	0.2985	0.3016	0.2917	0.3051	0.2951	0.2943	0.2892	0.2938	0.2898	0.2952	0.2832	0.2811	0.2768	0.2824	0.2835	0.2787	0.2701	0.2748	0.2641	0.2609	0.2542	0.2565	0.2525	0.2437	0.2386	0.2359	0.2348	0.2358	0.223	0.2336	0.2334	0.2324	0.2427	0.252	0.2447	0.4071	0.4603	0.4819	0.5089	0.518	0.5348	0.6684
Fungi_Release38	puccinia_striiformis_f_sp_tritici_pst_78	C	0.227	0.2282	0.227	0.2199	0.2188	0.2226	0.2194	0.219	0.2156	0.2177	0.2189	0.2137	0.2213	0.2201	0.2103	0.2126	0.2165	0.2167	0.211	0.2097	0.2116	0.2092	0.2209	0.2171	0.2143	0.2179	0.2162	0.2122	0.2213	0.2137	0.2118	0.2154	0.2167	0.216	0.2168	0.211	0.2045	0.1992	0.204	0.2051	0.1138	0.1108	0.1091	0.1206	0.1151	0.119	0.0708
Fungi_Release38	puccinia_striiformis_f_sp_tritici_pst_78	G	0.1672	0.1755	0.1708	0.1695	0.1828	0.1724	0.1712	0.1822	0.174	0.1759	0.1833	0.1737	0.1684	0.1756	0.1781	0.175	0.1766	0.1795	0.1784	0.1771	0.1742	0.1744	0.1598	0.1615	0.1558	0.1643	0.1638	0.1527	0.1546	0.1601	0.1645	0.1555	0.154	0.164	0.162	0.1625	0.172	0.1634	0.1713	0.2058	0.3125	0.247	0.2421	0.1827	0.2139	0.166	0.1729
Fungi_Release38	puccinia_striiformis_f_sp_tritici_pst_78	T	0.3159	0.3055	0.3167	0.3106	0.3132	0.3065	0.3078	0.3071	0.3053	0.3113	0.3036	0.3234	0.3165	0.3144	0.3164	0.3292	0.3258	0.327	0.3281	0.3297	0.3355	0.3462	0.3444	0.3573	0.3689	0.3636	0.3635	0.3826	0.3804	0.3877	0.3878	0.3943	0.3935	0.397	0.3875	0.3931	0.391	0.3947	0.3727	0.3443	0.1666	0.1819	0.1669	0.1878	0.1529	0.1802	0.0879
Fungi_Release38	amanita_muscaria_koide_bx008	A	0.2386	0.2245	0.2318	0.2331	0.2258	0.2314	0.2305	0.2281	0.2357	0.2355	0.2273	0.2339	0.2355	0.2257	0.2259	0.2311	0.2321	0.2355	0.2333	0.2394	0.2455	0.2516	0.2554	0.2495	0.2582	0.2588	0.2609	0.2688	0.2614	0.2602	0.2545	0.2487	0.2533	0.2585	0.2709	0.2652	0.3003	0.3363	0.3444	0.284	0.3895	0.3858	0.4	0.4281	0.4038	0.4119	0.5371
Fungi_Release38	amanita_muscaria_koide_bx008	C	0.1533	0.159	0.1606	0.1721	0.1833	0.2023	0.2164	0.2391	0.2381	0.2333	0.2551	0.2404	0.2493	0.2493	0.2522	0.2377	0.2425	0.2357	0.2479	0.2346	0.2374	0.2331	0.2279	0.2237	0.2194	0.227	0.2208	0.227	0.2351	0.2409	0.2398	0.2197	0.2217	0.2193	0.2407	0.2479	0.2173	0.216	0.2205	0.2551	0.137	0.1434	0.1327	0.1227	0.1317	0.1375	0.1071
Fungi_Release38	amanita_muscaria_koide_bx008	G	0.3164	0.3089	0.2915	0.2726	0.2581	0.2377	0.213	0.2011	0.1941	0.1807	0.177	0.1726	0.174	0.1805	0.1686	0.188	0.1905	0.1857	0.1929	0.1962	0.1974	0.2056	0.211	0.2136	0.2079	0.2154	0.2185	0.209	0.1987	0.1958	0.1966	0.2021	0.1925	0.182	0.1617	0.1584	0.1603	0.1868	0.1732	0.196	0.3166	0.306	0.3005	0.2794	0.293	0.2667	0.2677
Fungi_Release38	amanita_muscaria_koide_bx008	T	0.2916	0.3076	0.3161	0.3222	0.3328	0.3287	0.3402	0.3317	0.332	0.3506	0.3406	0.3531	0.3412	0.3445	0.3533	0.3432	0.3349	0.3431	0.3259	0.3299	0.3197	0.3098	0.3057	0.3132	0.3145	0.2988	0.2997	0.2953	0.3048	0.3031	0.3091	0.3295	0.3325	0.3403	0.3267	0.3284	0.322	0.2609	0.262	0.2649	0.1569	0.1648	0.1667	0.1698	0.1716	0.1839	0.0881
Fungi_Release38	scleroderma_citrinum_foug_a	A	0.231	0.2244	0.226	0.2222	0.2294	0.2197	0.2338	0.2237	0.2118	0.2321	0.2152	0.2199	0.2215	0.2231	0.2276	0.2425	0.2241	0.2327	0.2383	0.2218	0.2395	0.2412	0.2407	0.2383	0.2599	0.2448	0.258	0.2452	0.2416	0.2358	0.2562	0.2427	0.2385	0.2452	0.2651	0.2457	0.2757	0.2931	0.3235	0.2402	0.378	0.3478	0.3526	0.3813	0.3771	0.3899	0.501
Fungi_Release38	scleroderma_citrinum_foug_a	C	0.18	0.1787	0.1785	0.1881	0.201	0.2153	0.2267	0.24	0.254	0.2475	0.2593	0.2481	0.2562	0.2443	0.2349	0.2447	0.2458	0.2486	0.2473	0.2465	0.2367	0.2347	0.2299	0.2393	0.2202	0.2304	0.2243	0.2368	0.2465	0.2543	0.2451	0.2292	0.2249	0.249	0.2443	0.2569	0.2402	0.2505	0.2222	0.2598	0.1225	0.1423	0.1306	0.133	0.1269	0.1413	0.1098
Fungi_Release38	scleroderma_citrinum_foug_a	G	0.2999	0.2956	0.2985	0.2715	0.2496	0.2515	0.2105	0.2195	0.1954	0.1997	0.1796	0.196	0.1916	0.205	0.1991	0.2012	0.2079	0.2099	0.2024	0.2228	0.21	0.22	0.217	0.2233	0.2152	0.2229	0.2169	0.211	0.2105	0.222	0.1907	0.2091	0.2011	0.1991	0.1843	0.1781	0.1796	0.1876	0.1827	0.1961	0.3512	0.3425	0.341	0.309	0.3237	0.2768	0.2979
Fungi_Release38	scleroderma_citrinum_foug_a	T	0.2892	0.3013	0.2969	0.3182	0.32	0.3135	0.3291	0.3168	0.3388	0.3207	0.346	0.336	0.3308	0.3276	0.3383	0.3116	0.3223	0.3088	0.312	0.3088	0.3139	0.3041	0.3124	0.2992	0.3047	0.3019	0.3008	0.3071	0.3014	0.2879	0.3081	0.3189	0.3355	0.3067	0.3063	0.3193	0.3045	0.2688	0.2716	0.3039	0.1483	0.1674	0.1758	0.1766	0.1723	0.1919	0.0913
Fungi_Release38	cryptococcus_amylolentus_cbs_6039	A	0.2152	0.2082	0.1985	0.1979	0.1941	0.1917	0.1944	0.1873	0.1736	0.1702	0.1719	0.1832	0.1796	0.1873	0.1843	0.2014	0.2104	0.2127	0.2239	0.2215	0.2348	0.2351	0.2428	0.2491	0.2624	0.2762	0.2771	0.2743	0.2912	0.2844	0.2766	0.2825	0.2772	0.2363	0.1847	0.1535	0.1972	0.3092	0.415	0.2943	0.3682	0.3665	0.363	0.3702	0.3291	0.3266	0.4787
Fungi_Release38	cryptococcus_amylolentus_cbs_6039	C	0.2158	0.198	0.2012	0.1938	0.1955	0.2166	0.2271	0.2501	0.2681	0.2838	0.291	0.2926	0.3	0.2996	0.2897	0.2774	0.2715	0.2569	0.2488	0.2327	0.2407	0.2241	0.2199	0.2043	0.1923	0.173	0.1686	0.1676	0.2045	0.2215	0.2269	0.2024	0.2033	0.213	0.2618	0.3335	0.1968	0.164	0.1786	0.2738	0.1395	0.112	0.0965	0.0887	0.1078	0.1374	0.0598
Fungi_Release38	cryptococcus_amylolentus_cbs_6039	G	0.2954	0.3083	0.315	0.312	0.3054	0.2761	0.2677	0.2396	0.2248	0.2028	0.1974	0.1859	0.1829	0.1808	0.1983	0.2024	0.2058	0.2113	0.2194	0.2343	0.2317	0.2577	0.255	0.2772	0.299	0.3222	0.3408	0.3469	0.3009	0.2787	0.2713	0.2828	0.3005	0.3069	0.324	0.2296	0.2356	0.291	0.2075	0.2036	0.3441	0.3853	0.4004	0.408	0.4087	0.2964	0.4021
Fungi_Release38	cryptococcus_amylolentus_cbs_6039	T	0.2735	0.2855	0.2853	0.2963	0.305	0.3156	0.3108	0.323	0.3335	0.3432	0.3397	0.3384	0.3375	0.3323	0.3277	0.3189	0.3123	0.3191	0.3079	0.3115	0.2928	0.283	0.2823	0.2693	0.2463	0.2286	0.2135	0.2113	0.2035	0.2153	0.2252	0.2323	0.2189	0.2438	0.2296	0.2834	0.3704	0.2359	0.1989	0.2283	0.1483	0.1363	0.1401	0.133	0.1545	0.2396	0.0594
Fungi_Release38	cryptococcus_amylolentus_cbs_6273	A	0.2164	0.2073	0.1977	0.2015	0.1918	0.1873	0.1964	0.1865	0.1795	0.1731	0.1727	0.1821	0.18	0.1891	0.1908	0.2008	0.2063	0.2114	0.2237	0.2181	0.2311	0.2358	0.2432	0.2452	0.2614	0.2744	0.273	0.2775	0.291	0.2829	0.2776	0.2834	0.2791	0.2412	0.1862	0.1566	0.1991	0.3034	0.4071	0.2951	0.3648	0.3689	0.3592	0.3638	0.3249	0.321	0.4749
Fungi_Release38	cryptococcus_amylolentus_cbs_6273	C	0.2159	0.2018	0.2052	0.1959	0.2003	0.2172	0.2309	0.2509	0.2644	0.2822	0.2897	0.2888	0.3021	0.3021	0.286	0.2792	0.2704	0.2598	0.2467	0.235	0.2428	0.2267	0.2231	0.2051	0.1945	0.1757	0.1717	0.1712	0.2063	0.2237	0.2242	0.2053	0.2015	0.2177	0.2578	0.327	0.2001	0.1674	0.18	0.2708	0.1366	0.1133	0.0993	0.0942	0.1105	0.14	0.0633
Fungi_Release38	cryptococcus_amylolentus_cbs_6273	G	0.2947	0.3058	0.311	0.3092	0.3023	0.2796	0.2665	0.2415	0.2271	0.2033	0.2017	0.1898	0.1901	0.1829	0.2007	0.2029	0.2065	0.2106	0.223	0.241	0.2339	0.2558	0.2557	0.2772	0.2975	0.3198	0.3424	0.338	0.2975	0.279	0.2723	0.2848	0.3025	0.3066	0.3236	0.2342	0.2358	0.2911	0.2116	0.2052	0.3488	0.3832	0.4009	0.4074	0.4066	0.3057	0.3985
Fungi_Release38	cryptococcus_amylolentus_cbs_6273	T	0.2729	0.285	0.286	0.2935	0.3056	0.3159	0.3062	0.3212	0.329	0.3414	0.3358	0.3393	0.3278	0.3259	0.3224	0.317	0.3167	0.3182	0.3066	0.306	0.2922	0.2817	0.278	0.2725	0.2465	0.2301	0.2129	0.2132	0.2052	0.2143	0.2259	0.2265	0.2169	0.2345	0.2324	0.2822	0.365	0.2381	0.2012	0.2289	0.1498	0.1346	0.1405	0.1346	0.158	0.2333	0.0634
Metazoa_Release91	sus_scrofa	A	0.259	0.2652	0.2478	0.2643	0.2528	0.2528	0.2631	0.2545	0.2579	0.2581	0.2619	0.2499	0.2568	0.261	0.2581	0.2606	0.2596	0.255	0.2519	0.2487	0.252	0.2595	0.2522	0.2455	0.2498	0.2466	0.2333	0.2394	0.2358	0.2287	0.2189	0.2176	0.2135	0.204	0.2118	0.2137	0.2181	0.2093	0.2206	0.2181	0.3271	0.3671	0.3872	0.4119	0.3978	0.3784	0.4398
Metazoa_Release91	sus_scrofa	C	0.2277	0.2304	0.2415	0.2306	0.2366	0.2407	0.2344	0.2287	0.2369	0.2366	0.2302	0.2402	0.2365	0.2328	0.2309	0.2361	0.2373	0.2385	0.238	0.2421	0.2393	0.2302	0.2312	0.243	0.2452	0.2426	0.24	0.2445	0.2427	0.2385	0.2416	0.2455	0.243	0.2506	0.2504	0.2502	0.2481	0.2453	0.2386	0.2148	0.1401	0.1236	0.1237	0.1245	0.1179	0.127	0.1083
Metazoa_Release91	sus_scrofa	G	0.2383	0.239	0.238	0.234	0.2396	0.2398	0.2345	0.2385	0.2335	0.2328	0.2282	0.2324	0.2278	0.2345	0.2338	0.2206	0.217	0.2301	0.2176	0.2142	0.2168	0.2107	0.2183	0.2171	0.2084	0.2047	0.2239	0.203	0.2039	0.2191	0.203	0.2022	0.2111	0.2058	0.2048	0.2149	0.194	0.2089	0.2147	0.2168	0.3257	0.3368	0.3334	0.3166	0.3292	0.3056	0.3347
Metazoa_Release91	sus_scrofa	T	0.275	0.2653	0.2727	0.2711	0.2709	0.2667	0.268	0.2783	0.2717	0.2724	0.2798	0.2774	0.2789	0.2717	0.2771	0.2826	0.2861	0.2764	0.2924	0.295	0.2919	0.2996	0.2984	0.2944	0.2965	0.3061	0.3029	0.3132	0.3176	0.3137	0.3365	0.3347	0.3324	0.3396	0.3329	0.3212	0.3398	0.3364	0.3261	0.3503	0.2071	0.1725	0.1557	0.147	0.1552	0.1891	0.1173
Metazoa_Release91	microcebus_murinus	A	0.2553	0.2443	0.2515	0.2521	0.2562	0.2571	0.2592	0.2482	0.2592	0.2534	0.2533	0.252	0.2553	0.2475	0.2453	0.2441	0.2461	0.2479	0.2499	0.233	0.2467	0.2488	0.2344	0.2386	0.238	0.2237	0.2268	0.2251	0.2207	0.215	0.2149	0.2018	0.2047	0.1992	0.2084	0.2077	0.2008	0.2042	0.213	0.208	0.3201	0.3595	0.3832	0.3916	0.3906	0.3547	0.4301
Metazoa_Release91	microcebus_murinus	C	0.2257	0.2246	0.229	0.2315	0.2164	0.2275	0.2246	0.2349	0.2169	0.2313	0.2292	0.2372	0.2335	0.2344	0.2319	0.2361	0.233	0.2395	0.2405	0.2325	0.226	0.2391	0.2365	0.233	0.2438	0.2417	0.2379	0.2381	0.2415	0.229	0.2383	0.247	0.2364	0.2427	0.2379	0.2346	0.2534	0.2341	0.2408	0.2212	0.1356	0.1223	0.124	0.1306	0.1204	0.1389	0.1097
Metazoa_Release91	microcebus_murinus	G	0.2434	0.2499	0.2466	0.2293	0.2482	0.2459	0.2341	0.2487	0.2422	0.2369	0.2449	0.2347	0.2274	0.2336	0.2406	0.2306	0.2356	0.2336	0.2188	0.2382	0.2357	0.2136	0.2314	0.2278	0.2098	0.2244	0.2303	0.2137	0.2144	0.2345	0.2105	0.2176	0.2182	0.2119	0.2231	0.2369	0.2125	0.2246	0.2233	0.2285	0.3421	0.34	0.3431	0.3358	0.335	0.3229	0.3452
Metazoa_Release91	microcebus_murinus	T	0.2756	0.2812	0.2729	0.2871	0.2792	0.2694	0.2821	0.2683	0.2817	0.2785	0.2726	0.276	0.2838	0.2845	0.2822	0.2892	0.2853	0.279	0.2908	0.2963	0.2915	0.2985	0.2978	0.3006	0.3084	0.3102	0.3051	0.3231	0.3235	0.3215	0.3363	0.3335	0.3407	0.3462	0.3307	0.3209	0.3333	0.3371	0.3229	0.3422	0.2022	0.1782	0.1496	0.142	0.154	0.1835	0.1149
Fungi_Release38	rhizoctonia_solani_123e	A	0.2372	0.2401	0.2377	0.2289	0.2286	0.2303	0.2215	0.2283	0.2185	0.2214	0.228	0.2385	0.2429	0.236	0.2298	0.2385	0.2394	0.2445	0.2437	0.2427	0.245	0.2455	0.2513	0.2553	0.2647	0.2632	0.2659	0.2732	0.2715	0.2594	0.2696	0.2701	0.2817	0.2765	0.2849	0.2835	0.3138	0.3498	0.3278	0.2234	0.3581	0.3503	0.3474	0.3716	0.3712	0.391	0.5604
Fungi_Release38	rhizoctonia_solani_123e	C	0.1524	0.158	0.1623	0.1756	0.1822	0.1963	0.2162	0.2148	0.2222	0.2401	0.2372	0.2365	0.2334	0.226	0.2325	0.2268	0.2223	0.2254	0.2318	0.2219	0.2296	0.2099	0.2052	0.2042	0.2014	0.2038	0.2099	0.2193	0.227	0.2234	0.2165	0.2049	0.2047	0.216	0.2372	0.241	0.2006	0.2116	0.2305	0.2644	0.1174	0.1169	0.1049	0.1301	0.1088	0.1269	0.0888
Fungi_Release38	rhizoctonia_solani_123e	G	0.3161	0.3092	0.2987	0.2814	0.2638	0.2389	0.2268	0.2116	0.2031	0.1962	0.1847	0.1845	0.1802	0.1897	0.1893	0.1961	0.2016	0.2038	0.1962	0.2185	0.2064	0.2227	0.2281	0.2285	0.226	0.2325	0.23	0.2192	0.2079	0.2041	0.2013	0.2051	0.1864	0.1854	0.1643	0.1471	0.1649	0.1686	0.1568	0.1953	0.3627	0.3662	0.3728	0.3046	0.3549	0.2648	0.2765
Fungi_Release38	rhizoctonia_solani_123e	T	0.2942	0.2926	0.3012	0.3141	0.3253	0.3345	0.3355	0.3454	0.3562	0.3423	0.35	0.3405	0.3435	0.3483	0.3484	0.3387	0.3368	0.3263	0.3283	0.3168	0.3189	0.3219	0.3153	0.312	0.3078	0.3005	0.2941	0.2884	0.2935	0.3131	0.3126	0.3199	0.3273	0.3221	0.3136	0.3284	0.3207	0.2701	0.2849	0.3168	0.1618	0.1666	0.1749	0.1937	0.1651	0.2173	0.0742
Metazoa_Release91	callithrix_jacchus	A	0.2606	0.2638	0.2574	0.2648	0.2579	0.2704	0.2738	0.2656	0.2621	0.2773	0.275	0.2575	0.2808	0.2594	0.2611	0.2717	0.2616	0.2677	0.2798	0.2568	0.2582	0.2831	0.2562	0.2495	0.2738	0.2469	0.2446	0.2596	0.2291	0.2369	0.2539	0.2208	0.2356	0.2475	0.235	0.2307	0.2489	0.2101	0.23	0.2582	0.3451	0.3757	0.4085	0.3986	0.4011	0.3927	0.4357
Metazoa_Release91	callithrix_jacchus	C	0.2227	0.2072	0.227	0.2282	0.2201	0.2226	0.2207	0.2163	0.2191	0.2167	0.2128	0.2267	0.2176	0.2167	0.223	0.2099	0.215	0.2245	0.2145	0.2125	0.2302	0.2239	0.2142	0.2324	0.2207	0.2222	0.2297	0.2192	0.2193	0.2312	0.2246	0.2197	0.2269	0.2112	0.2148	0.2264	0.2133	0.2072	0.2321	0.195	0.1147	0.1147	0.1074	0.1112	0.1195	0.1111	0.0832
Metazoa_Release91	callithrix_jacchus	G	0.2463	0.2658	0.2553	0.237	0.249	0.248	0.2346	0.2567	0.2463	0.2376	0.2438	0.247	0.2296	0.2558	0.2463	0.2379	0.2443	0.2413	0.2212	0.2509	0.2292	0.2138	0.233	0.2262	0.213	0.241	0.2208	0.2113	0.2345	0.2155	0.2021	0.2394	0.2213	0.2187	0.234	0.2251	0.2097	0.2517	0.2136	0.2163	0.3292	0.3298	0.331	0.3454	0.3202	0.3048	0.3781
Metazoa_Release91	callithrix_jacchus	T	0.2704	0.2632	0.2603	0.2699	0.273	0.2589	0.2708	0.2614	0.2726	0.2683	0.2684	0.2687	0.272	0.2681	0.2697	0.2805	0.2792	0.2666	0.2845	0.2798	0.2823	0.2792	0.2966	0.2919	0.2925	0.2899	0.3048	0.3099	0.317	0.3164	0.3194	0.3201	0.3162	0.3226	0.3162	0.3178	0.3281	0.3311	0.3243	0.3305	0.2109	0.1798	0.1532	0.1448	0.1592	0.1914	0.1031
Fungi_Release38	aspergillus_niger	A	0.2571	0.2537	0.2576	0.2635	0.2555	0.2571	0.254	0.2491	0.2614	0.2562	0.2531	0.2609	0.2627	0.2633	0.2621	0.2597	0.2753	0.2739	0.2728	0.2787	0.2739	0.2858	0.2823	0.2874	0.2917	0.2886	0.2913	0.2983	0.2871	0.2868	0.2832	0.2805	0.2774	0.265	0.2731	0.264	0.2663	0.2968	0.3095	0.2694	0.4174	0.3986	0.3703	0.3714	0.4081	0.426	0.5105
Fungi_Release38	aspergillus_niger	C	0.2288	0.231	0.2223	0.2318	0.2322	0.2371	0.2462	0.2542	0.2508	0.2485	0.2511	0.2456	0.2382	0.2401	0.2427	0.2372	0.2287	0.2294	0.2268	0.2309	0.2169	0.2151	0.2102	0.2123	0.209	0.216	0.2064	0.2065	0.2174	0.216	0.2016	0.2128	0.1937	0.1992	0.211	0.2148	0.208	0.2106	0.1872	0.2056	0.121	0.1372	0.1138	0.1039	0.102	0.1061	0.0845
Fungi_Release38	aspergillus_niger	G	0.2382	0.2423	0.2374	0.2298	0.23	0.2322	0.2193	0.2235	0.2067	0.2141	0.2135	0.2096	0.2175	0.2129	0.2143	0.2208	0.2136	0.2181	0.2199	0.2282	0.2248	0.2277	0.2392	0.2362	0.2353	0.2377	0.2442	0.2366	0.2332	0.2371	0.2363	0.2243	0.2398	0.2433	0.2224	0.1996	0.2176	0.2118	0.2051	0.2391	0.3249	0.3028	0.3389	0.3458	0.3264	0.257	0.3176
Fungi_Release38	aspergillus_niger	T	0.2759	0.2729	0.2827	0.2749	0.2823	0.2736	0.2805	0.2731	0.281	0.2812	0.2823	0.2839	0.2815	0.2838	0.2809	0.2823	0.2824	0.2785	0.2805	0.2622	0.2844	0.2714	0.2683	0.2641	0.264	0.2577	0.2581	0.2586	0.2624	0.2601	0.2789	0.2824	0.2891	0.2924	0.2934	0.3216	0.3081	0.2808	0.2982	0.2859	0.1367	0.1614	0.177	0.1789	0.1635	0.2109	0.0875
Metazoa_Release91	felis_catus	A	0.2544	0.2476	0.2536	0.2567	0.2447	0.2555	0.2543	0.2574	0.254	0.2657	0.2515	0.2437	0.2518	0.2513	0.2549	0.2558	0.252	0.2433	0.2506	0.2475	0.2515	0.25	0.2476	0.2464	0.2376	0.2346	0.2328	0.2298	0.2266	0.2171	0.2153	0.2166	0.2039	0.2104	0.2093	0.2048	0.1998	0.2078	0.2176	0.2082	0.3238	0.3526	0.3827	0.3817	0.3924	0.3547	0.4288
Metazoa_Release91	felis_catus	C	0.2324	0.2244	0.2261	0.229	0.2293	0.2282	0.2334	0.2273	0.2357	0.2348	0.2367	0.2343	0.2359	0.2327	0.2268	0.2354	0.2352	0.2449	0.2406	0.2363	0.2382	0.2387	0.2481	0.2308	0.2496	0.2382	0.2342	0.2334	0.2354	0.2344	0.2396	0.2349	0.2341	0.2393	0.2366	0.2327	0.2515	0.2353	0.2274	0.2201	0.1403	0.1187	0.1179	0.1295	0.1185	0.1357	0.1107
Metazoa_Release91	felis_catus	G	0.243	0.251	0.254	0.2442	0.2495	0.2514	0.2374	0.2447	0.2379	0.2278	0.2334	0.2461	0.2295	0.2408	0.2413	0.2318	0.2339	0.241	0.2202	0.2338	0.2382	0.2179	0.2239	0.2412	0.216	0.2298	0.2332	0.2216	0.2236	0.2388	0.22	0.2305	0.2328	0.2152	0.2287	0.2417	0.2165	0.2309	0.2352	0.2292	0.3296	0.3607	0.3508	0.3393	0.3435	0.3356	0.3403
Metazoa_Release91	felis_catus	T	0.2702	0.277	0.2662	0.2701	0.2765	0.2649	0.2749	0.2706	0.2724	0.2717	0.2784	0.2759	0.2828	0.2752	0.277	0.277	0.2789	0.2708	0.2885	0.2824	0.2721	0.2934	0.2804	0.2816	0.2968	0.2975	0.2998	0.3152	0.3143	0.3096	0.3251	0.3179	0.3292	0.335	0.3255	0.3208	0.3322	0.326	0.3198	0.3425	0.2063	0.168	0.1485	0.1495	0.1455	0.1739	0.1202
Fungi_Release38	sistotremastrum_niveocremeum_hhb9708	A	0.2164	0.2053	0.2087	0.2159	0.2016	0.2072	0.2018	0.1999	0.1981	0.1981	0.1981	0.2014	0.2073	0.1994	0.2104	0.2128	0.2243	0.2234	0.2346	0.2308	0.2272	0.2249	0.237	0.2423	0.2527	0.2505	0.2665	0.2628	0.2604	0.2472	0.2594	0.2584	0.2554	0.2459	0.2389	0.2318	0.2694	0.3231	0.3464	0.2471	0.3558	0.3712	0.3744	0.3903	0.3786	0.359	0.5074
Fungi_Release38	sistotremastrum_niveocremeum_hhb9708	C	0.193	0.1943	0.1995	0.213	0.2306	0.2422	0.2631	0.2677	0.2717	0.2784	0.2822	0.2741	0.2707	0.2688	0.2571	0.26	0.2617	0.2503	0.2423	0.2337	0.2442	0.2429	0.2412	0.2312	0.2196	0.224	0.2106	0.2386	0.243	0.2345	0.2331	0.2029	0.2093	0.2159	0.2434	0.2595	0.1972	0.193	0.2079	0.2573	0.1286	0.1084	0.1166	0.1187	0.1176	0.1344	0.0846
Fungi_Release38	sistotremastrum_niveocremeum_hhb9708	G	0.2944	0.2935	0.2792	0.2502	0.2429	0.2131	0.2089	0.1838	0.1799	0.1625	0.1682	0.1753	0.167	0.1815	0.1784	0.1732	0.1807	0.1902	0.1912	0.2024	0.2031	0.2087	0.2133	0.2211	0.2245	0.2258	0.2259	0.2077	0.2052	0.2199	0.2047	0.2157	0.2101	0.1958	0.1893	0.1697	0.175	0.2086	0.1782	0.201	0.3653	0.362	0.3447	0.3118	0.3406	0.2712	0.3244
Fungi_Release38	sistotremastrum_niveocremeum_hhb9708	T	0.2963	0.3069	0.3126	0.321	0.3249	0.3376	0.3262	0.3486	0.3503	0.361	0.3515	0.3492	0.3549	0.3503	0.3541	0.3539	0.3333	0.3361	0.3319	0.333	0.3255	0.3235	0.3085	0.3053	0.3031	0.2997	0.297	0.2909	0.2914	0.2984	0.3028	0.323	0.3252	0.3424	0.3284	0.339	0.3585	0.2754	0.2675	0.2947	0.1503	0.1585	0.1643	0.1792	0.1632	0.2354	0.0837
Fungi_Release38	rozella_allomycis_csf55	A	0.343	0.3474	0.3468	0.3384	0.3381	0.3347	0.3468	0.3526	0.3467	0.351	0.3458	0.3483	0.3468	0.3509	0.3454	0.352	0.3548	0.3569	0.3792	0.3882	0.3771	0.3703	0.3541	0.3645	0.3621	0.4457	0.5701	0.4722	0.3913	0.3918	0.3743	0.3704	0.3566	0.3517	0.3429	0.3554	0.3498	0.3326	0.3314	0.3534	0.4667	0.4677	0.4894	0.565	0.5157	0.5371	0.7225
Fungi_Release38	rozella_allomycis_csf55	C	0.156	0.1549	0.1503	0.1535	0.1607	0.1544	0.1478	0.1511	0.1447	0.1578	0.1488	0.1462	0.1579	0.1602	0.1488	0.154	0.1531	0.1532	0.1537	0.1559	0.1478	0.129	0.0881	0.0542	0.0486	0.0654	0.0751	0.0846	0.0915	0.0871	0.0935	0.096	0.0904	0.0951	0.1025	0.1016	0.0979	0.0878	0.1007	0.104	0.0626	0.0647	0.0678	0.042	0.0565	0.0697	0.0567
Fungi_Release38	rozella_allomycis_csf55	G	0.2062	0.1934	0.2019	0.2039	0.1957	0.2103	0.2042	0.1951	0.217	0.2008	0.1948	0.2076	0.2004	0.1904	0.2087	0.194	0.1863	0.1963	0.1893	0.1919	0.2292	0.2636	0.2873	0.3151	0.267	0.0902	0.1076	0.1328	0.1563	0.1394	0.1314	0.1424	0.138	0.1366	0.152	0.1393	0.1351	0.1563	0.1535	0.165	0.2209	0.1899	0.1674	0.1635	0.1732	0.187	0.1061
Fungi_Release38	rozella_allomycis_csf55	T	0.2948	0.3042	0.3009	0.3042	0.3055	0.3006	0.3012	0.3012	0.2916	0.2905	0.3105	0.2979	0.2949	0.2986	0.297	0.3001	0.3059	0.2935	0.2778	0.264	0.2459	0.2371	0.2704	0.2663	0.3222	0.3986	0.2471	0.3104	0.3609	0.3817	0.4008	0.3912	0.415	0.4165	0.4026	0.4038	0.4171	0.4233	0.4144	0.3777	0.2498	0.2778	0.2755	0.2296	0.2547	0.2062	0.1147
Metazoa_Release38	acyrthosiphon_pisum	A	0.3654	0.358	0.3635	0.3772	0.3611	0.3682	0.3673	0.3704	0.3625	0.3636	0.3677	0.3733	0.3659	0.3635	0.3765	0.3835	0.3764	0.3697	0.3805	0.373	0.374	0.3655	0.3844	0.3765	0.3774	0.3757	0.3705	0.3604	0.3663	0.3702	0.3558	0.3525	0.3481	0.3372	0.3327	0.3266	0.3143	0.3063	0.3157	0.2895	0.5168	0.5373	0.5411	0.5374	0.5106	0.514	0.625
Metazoa_Release38	acyrthosiphon_pisum	C	0.1357	0.1384	0.1424	0.1375	0.1403	0.1366	0.1376	0.1329	0.1366	0.137	0.1243	0.1247	0.1264	0.1285	0.1338	0.1295	0.1202	0.1323	0.1204	0.1269	0.1272	0.1285	0.1142	0.124	0.1237	0.1192	0.1238	0.1228	0.1203	0.1231	0.1207	0.125	0.1208	0.12	0.1186	0.1151	0.1155	0.1154	0.1276	0.1305	0.0672	0.0817	0.082	0.085	0.0853	0.0784	0.0646
Metazoa_Release38	acyrthosiphon_pisum	G	0.1418	0.1471	0.1348	0.1313	0.1408	0.1433	0.1386	0.1407	0.1422	0.1477	0.1308	0.1283	0.1328	0.1324	0.1232	0.1208	0.1291	0.12	0.1218	0.1284	0.1199	0.1181	0.1198	0.1183	0.1089	0.1083	0.1093	0.11	0.1162	0.1119	0.1046	0.1185	0.114	0.1083	0.1176	0.1126	0.12	0.1145	0.1122	0.11	0.201	0.1489	0.1471	0.153	0.1567	0.1293	0.1603
Metazoa_Release38	acyrthosiphon_pisum	T	0.3571	0.3566	0.3592	0.354	0.3578	0.3519	0.3564	0.3561	0.3587	0.3516	0.3772	0.3738	0.3749	0.3755	0.3664	0.3662	0.3743	0.3779	0.3773	0.3717	0.3788	0.3878	0.3816	0.3812	0.39	0.3969	0.3964	0.4068	0.3972	0.3948	0.4189	0.404	0.4172	0.4345	0.4311	0.4457	0.4502	0.4638	0.4445	0.4699	0.215	0.2321	0.2298	0.2245	0.2474	0.2783	0.1501
Metazoa_Release91	carlito_syrichta	A	0.2604	0.2403	0.2423	0.2493	0.257	0.2485	0.2538	0.2466	0.2521	0.2578	0.247	0.2631	0.2624	0.25	0.2429	0.2562	0.2453	0.2422	0.2522	0.2532	0.2489	0.2461	0.2503	0.241	0.2441	0.2336	0.2331	0.2362	0.2222	0.2213	0.2219	0.2141	0.2132	0.2176	0.2142	0.2146	0.2179	0.21	0.2207	0.2105	0.3273	0.3674	0.3895	0.4069	0.3945	0.3711	0.4206
Metazoa_Release91	carlito_syrichta	C	0.2189	0.2256	0.2278	0.2296	0.227	0.227	0.2329	0.235	0.2283	0.2286	0.2188	0.2289	0.2248	0.2345	0.2437	0.2336	0.2324	0.2413	0.2407	0.2305	0.2234	0.2414	0.2334	0.2276	0.2419	0.2337	0.2302	0.2302	0.236	0.2315	0.2445	0.2379	0.2314	0.2314	0.2323	0.2304	0.2357	0.2285	0.2274	0.2186	0.1342	0.1134	0.1153	0.1222	0.1155	0.1274	0.1091
Metazoa_Release91	carlito_syrichta	G	0.2365	0.2578	0.257	0.2404	0.2437	0.2562	0.2312	0.247	0.2428	0.2346	0.25	0.2376	0.2275	0.2366	0.2328	0.2223	0.2352	0.2445	0.2179	0.2291	0.2371	0.2143	0.217	0.2397	0.2132	0.2262	0.2288	0.2145	0.2185	0.2317	0.205	0.218	0.2322	0.2124	0.2227	0.2352	0.2084	0.2253	0.2238	0.2333	0.3311	0.3518	0.3426	0.3235	0.334	0.3085	0.3336
Metazoa_Release91	carlito_syrichta	T	0.2842	0.2764	0.2729	0.2807	0.2723	0.2683	0.2821	0.2714	0.2769	0.279	0.2842	0.2704	0.2852	0.2789	0.2805	0.2879	0.287	0.2721	0.2893	0.2871	0.2905	0.2981	0.2993	0.2917	0.3008	0.3065	0.308	0.3192	0.3233	0.3155	0.3286	0.33	0.3232	0.3385	0.3308	0.3198	0.338	0.3361	0.3281	0.3375	0.2075	0.1674	0.1526	0.1475	0.1561	0.1931	0.1367
Fungi_Release38	tsuchiyaea_wingfieldii_cbs_7118	A	0.2158	0.202	0.2006	0.2049	0.1965	0.1902	0.2001	0.1844	0.1807	0.174	0.1671	0.1869	0.1788	0.1884	0.1935	0.2007	0.203	0.2171	0.2254	0.2178	0.2285	0.2353	0.2475	0.2482	0.2585	0.2662	0.2696	0.2769	0.2962	0.2846	0.2817	0.2827	0.2821	0.2477	0.1927	0.1551	0.1907	0.3117	0.4151	0.2924	0.3744	0.3771	0.3576	0.3658	0.3273	0.3237	0.4791
Fungi_Release38	tsuchiyaea_wingfieldii_cbs_7118	C	0.2214	0.2084	0.2003	0.1934	0.196	0.2054	0.2333	0.2504	0.2623	0.2888	0.2902	0.2922	0.3012	0.299	0.2908	0.2777	0.2667	0.2587	0.248	0.2414	0.2401	0.2291	0.2097	0.2111	0.1958	0.1713	0.1692	0.17	0.2041	0.2174	0.2283	0.2102	0.2048	0.2058	0.2615	0.3348	0.2018	0.1657	0.1808	0.2701	0.1419	0.1121	0.1025	0.0911	0.109	0.1419	0.0632
Fungi_Release38	tsuchiyaea_wingfieldii_cbs_7118	G	0.2945	0.3137	0.307	0.3093	0.308	0.2854	0.2596	0.247	0.2311	0.2068	0.2007	0.1861	0.1882	0.1845	0.191	0.201	0.2098	0.2057	0.2165	0.2375	0.2359	0.2542	0.26	0.2742	0.2984	0.3262	0.3436	0.3483	0.2982	0.2788	0.268	0.2769	0.2905	0.3144	0.3254	0.2271	0.2409	0.2951	0.2018	0.2022	0.3395	0.3767	0.3947	0.4088	0.4055	0.2993	0.3985
Fungi_Release38	tsuchiyaea_wingfieldii_cbs_7118	T	0.2684	0.2758	0.2921	0.2924	0.2994	0.3191	0.307	0.3183	0.3259	0.3305	0.342	0.3348	0.3319	0.3281	0.3248	0.3206	0.3205	0.3186	0.3101	0.3033	0.2955	0.2814	0.2828	0.2665	0.2473	0.2363	0.2176	0.2048	0.2015	0.2192	0.222	0.2302	0.2226	0.2321	0.2203	0.2831	0.3666	0.2274	0.2022	0.2352	0.1442	0.1341	0.1452	0.1343	0.1583	0.235	0.0592
Fungi_Release38	phialocephala_scopiformis	A	0.2547	0.2452	0.249	0.2425	0.249	0.2534	0.2495	0.2339	0.2369	0.2303	0.236	0.2363	0.2431	0.2419	0.2425	0.2499	0.2433	0.2606	0.2545	0.2658	0.2646	0.2756	0.2729	0.2894	0.3016	0.3099	0.3002	0.3252	0.3245	0.3058	0.3057	0.2987	0.301	0.2843	0.2834	0.2525	0.2625	0.3155	0.3914	0.3886	0.4645	0.4036	0.434	0.4386	0.4268	0.4742	0.5685
Fungi_Release38	phialocephala_scopiformis	C	0.183	0.1796	0.1821	0.1863	0.1968	0.1967	0.2134	0.2363	0.2463	0.2607	0.2675	0.2703	0.2651	0.2656	0.2737	0.257	0.2603	0.2476	0.2471	0.2314	0.2241	0.2093	0.2016	0.1958	0.1897	0.1849	0.185	0.1822	0.1885	0.2164	0.2197	0.2098	0.2032	0.2002	0.207	0.2543	0.2337	0.2253	0.1574	0.2052	0.1555	0.1634	0.1167	0.0996	0.109	0.1139	0.0885
Fungi_Release38	phialocephala_scopiformis	G	0.2562	0.2742	0.2658	0.2578	0.2351	0.233	0.2126	0.2101	0.198	0.1793	0.1764	0.1821	0.1681	0.1726	0.1756	0.1757	0.1947	0.1909	0.1891	0.2033	0.2122	0.2106	0.2355	0.2274	0.229	0.237	0.2519	0.2443	0.2363	0.2173	0.2108	0.2082	0.2092	0.2101	0.2182	0.1949	0.1822	0.1639	0.1559	0.178	0.2288	0.2712	0.2958	0.3052	0.308	0.2249	0.2703
Fungi_Release38	phialocephala_scopiformis	T	0.3061	0.3011	0.3032	0.3135	0.319	0.3169	0.3245	0.3198	0.3188	0.3297	0.3201	0.3113	0.3236	0.3199	0.3082	0.3174	0.3018	0.301	0.3094	0.2995	0.2991	0.3046	0.2901	0.2874	0.2796	0.2682	0.2628	0.2483	0.2508	0.2604	0.2637	0.2833	0.2866	0.3054	0.2913	0.2982	0.3216	0.2953	0.2953	0.2281	0.1512	0.1617	0.1535	0.1567	0.1563	0.1869	0.0726
Plants_Release38	amborella_trichopoda	A	0.2734	0.2626	0.2768	0.2682	0.2663	0.2702	0.2635	0.2687	0.2668	0.2739	0.2733	0.2701	0.2649	0.2722	0.275	0.263	0.2627	0.2755	0.2687	0.2771	0.2687	0.2678	0.2709	0.2802	0.2635	0.2621	0.2612	0.2558	0.2562	0.2461	0.232	0.2297	0.2211	0.2205	0.2148	0.2086	0.1984	0.1964	0.2044	0.1815	0.3469	0.4065	0.4297	0.439	0.4369	0.3616	0.4053
Plants_Release38	amborella_trichopoda	C	0.1648	0.1649	0.1667	0.1641	0.1652	0.1571	0.1663	0.1611	0.1697	0.1661	0.1598	0.1574	0.1662	0.1616	0.1631	0.1601	0.1708	0.163	0.1604	0.1564	0.1645	0.1663	0.1496	0.1603	0.1464	0.1547	0.1482	0.1551	0.1537	0.1533	0.1521	0.1511	0.1499	0.1476	0.1501	0.1515	0.1511	0.1441	0.1351	0.1198	0.0584	0.0645	0.0627	0.0582	0.057	0.0501	0.0375
Plants_Release38	amborella_trichopoda	G	0.1738	0.1865	0.1746	0.1806	0.1833	0.1857	0.1764	0.1803	0.1863	0.1736	0.1778	0.1757	0.1822	0.1815	0.1807	0.1831	0.1731	0.174	0.1749	0.1724	0.1777	0.1655	0.1792	0.1602	0.1663	0.172	0.1732	0.1724	0.1754	0.1655	0.1731	0.1671	0.1828	0.1731	0.1834	0.1728	0.1726	0.1793	0.1868	0.202	0.3887	0.3158	0.2852	0.2803	0.291	0.1995	0.497
Plants_Release38	amborella_trichopoda	T	0.388	0.386	0.382	0.3871	0.3853	0.3869	0.3938	0.3899	0.3771	0.3864	0.3891	0.3968	0.3867	0.3848	0.3812	0.3938	0.3934	0.3876	0.396	0.3941	0.3891	0.4003	0.4003	0.3993	0.4238	0.4112	0.4174	0.4167	0.4147	0.435	0.4428	0.4521	0.4462	0.4589	0.4517	0.467	0.4779	0.4802	0.4737	0.4967	0.206	0.2132	0.2224	0.2225	0.215	0.3889	0.0602
Protists_Release38	aphanomyces_invadans	A	0.2238	0.2235	0.2175	0.214	0.2147	0.2118	0.2172	0.1993	0.2037	0.2017	0.198	0.1913	0.1975	0.1975	0.1931	0.1964	0.2027	0.2065	0.2012	0.1993	0.2037	0.2077	0.2082	0.2149	0.2197	0.2126	0.2238	0.209	0.2088	0.2071	0.2012	0.222	0.2292	0.2191	0.2201	0.235	0.2339	0.2404	0.2458	0.1424	0.2565	0.2928	0.2656	0.2485	0.278	0.2476	0.2621
Protists_Release38	aphanomyces_invadans	C	0.244	0.2371	0.2412	0.2464	0.2421	0.2437	0.2391	0.269	0.2676	0.2793	0.2758	0.2926	0.2831	0.2881	0.2841	0.2845	0.2762	0.28	0.2781	0.2757	0.2779	0.277	0.2687	0.2639	0.254	0.2536	0.2531	0.2535	0.2508	0.2575	0.2555	0.2487	0.2505	0.2639	0.2652	0.2533	0.257	0.2533	0.2177	0.2602	0.0984	0.1408	0.1408	0.1215	0.1232	0.1748	0.0713
Protists_Release38	aphanomyces_invadans	G	0.3065	0.295	0.3024	0.2862	0.2941	0.2883	0.282	0.2715	0.272	0.2638	0.2694	0.2556	0.2487	0.2556	0.2575	0.255	0.2588	0.2501	0.2598	0.2646	0.2569	0.2653	0.2734	0.2657	0.268	0.2821	0.2646	0.2662	0.2736	0.2674	0.2526	0.257	0.2283	0.2178	0.2298	0.2316	0.2422	0.2871	0.2634	0.2949	0.5294	0.3866	0.4144	0.4532	0.4528	0.3572	0.6366
Protists_Release38	aphanomyces_invadans	T	0.2257	0.2444	0.2389	0.2535	0.2491	0.2561	0.2618	0.2602	0.2566	0.2552	0.2568	0.2605	0.2707	0.2588	0.2652	0.2641	0.2623	0.2633	0.2609	0.2605	0.2615	0.25	0.2497	0.2555	0.2583	0.2518	0.2586	0.2713	0.2667	0.268	0.2908	0.2722	0.2921	0.2992	0.2849	0.28	0.2669	0.2192	0.2731	0.3025	0.1157	0.1797	0.1792	0.1768	0.146	0.2203	0.0299
Fungi_Release38	sistotremastrum_suecicum_hhb10207_ss_3	A	0.2188	0.2039	0.2074	0.2111	0.202	0.2079	0.2016	0.191	0.1972	0.1989	0.1992	0.2013	0.2092	0.2013	0.2115	0.2118	0.2171	0.2266	0.2339	0.2347	0.2283	0.2297	0.236	0.2446	0.2593	0.2521	0.2635	0.263	0.2649	0.2453	0.2588	0.2598	0.2497	0.2439	0.2326	0.2247	0.269	0.3299	0.3442	0.2538	0.3569	0.3796	0.3786	0.3898	0.3815	0.3605	0.5102
Fungi_Release38	sistotremastrum_suecicum_hhb10207_ss_3	C	0.1872	0.1966	0.1993	0.2174	0.2229	0.2419	0.253	0.263	0.2729	0.2781	0.2813	0.2741	0.2716	0.2693	0.2616	0.2604	0.2592	0.2558	0.2444	0.2362	0.2416	0.2379	0.2433	0.2308	0.2197	0.2164	0.2233	0.2259	0.2424	0.2347	0.232	0.2091	0.2141	0.2192	0.2519	0.2642	0.2011	0.1865	0.2165	0.2542	0.1295	0.1156	0.119	0.117	0.114	0.1317	0.0846
Fungi_Release38	sistotremastrum_suecicum_hhb10207_ss_3	G	0.3023	0.2932	0.2785	0.2535	0.2387	0.2092	0.2041	0.1849	0.1787	0.1559	0.1632	0.169	0.1638	0.1749	0.1776	0.1708	0.1768	0.1843	0.1893	0.1929	0.2019	0.2063	0.2102	0.2165	0.2194	0.2291	0.2212	0.2153	0.2071	0.2121	0.2093	0.2098	0.21	0.1931	0.1802	0.1663	0.177	0.2019	0.1813	0.2011	0.3659	0.3451	0.3438	0.321	0.3386	0.2677	0.3254
Fungi_Release38	sistotremastrum_suecicum_hhb10207_ss_3	T	0.2917	0.3062	0.3148	0.318	0.3364	0.341	0.3413	0.3611	0.3513	0.367	0.3563	0.3556	0.3554	0.3546	0.3493	0.357	0.3469	0.3332	0.3323	0.3362	0.3282	0.3262	0.3105	0.3081	0.3016	0.3025	0.292	0.2958	0.2855	0.3078	0.2999	0.3213	0.3263	0.3438	0.3353	0.3449	0.3528	0.2817	0.258	0.2909	0.1477	0.1597	0.1586	0.1722	0.1659	0.2401	0.0798
Fungi_Release38	hypsizygus_marmoreus	A	0.2112	0.2039	0.2068	0.213	0.1948	0.2066	0.2084	0.2062	0.2103	0.2073	0.2113	0.2073	0.2109	0.2182	0.2142	0.22	0.2288	0.22	0.227	0.2161	0.2292	0.234	0.2435	0.2373	0.243	0.2492	0.2487	0.2497	0.2475	0.2368	0.2483	0.2529	0.2526	0.2455	0.2501	0.2732	0.2836	0.3058	0.284	0.2329	0.3726	0.3906	0.4045	0.4082	0.4048	0.3838	0.531
Fungi_Release38	hypsizygus_marmoreus	C	0.1869	0.1975	0.2164	0.2181	0.2347	0.2404	0.2462	0.2456	0.2627	0.2551	0.2525	0.2543	0.261	0.2479	0.2601	0.2499	0.2443	0.2562	0.2475	0.2462	0.2492	0.2395	0.2383	0.2345	0.2383	0.2318	0.2391	0.2382	0.2509	0.2347	0.2357	0.2234	0.2351	0.2361	0.2458	0.229	0.2227	0.2248	0.2456	0.2596	0.1323	0.1192	0.1151	0.1243	0.1274	0.1478	0.0874
Fungi_Release38	hypsizygus_marmoreus	G	0.2817	0.2644	0.2419	0.2231	0.2181	0.2006	0.1961	0.1892	0.1818	0.1769	0.1769	0.1832	0.1812	0.1871	0.1843	0.1869	0.1888	0.1895	0.1899	0.2038	0.2008	0.2143	0.2044	0.2087	0.2062	0.2087	0.2017	0.1939	0.1917	0.194	0.1909	0.1878	0.1803	0.1756	0.1755	0.1701	0.1714	0.1721	0.1739	0.1973	0.3425	0.3296	0.311	0.2855	0.2955	0.2355	0.3
Fungi_Release38	hypsizygus_marmoreus	T	0.3203	0.3342	0.3349	0.3458	0.3525	0.3523	0.3492	0.359	0.3452	0.3608	0.3594	0.3552	0.3469	0.3468	0.3414	0.3432	0.3381	0.3343	0.3356	0.3339	0.3208	0.3122	0.3138	0.3195	0.3125	0.3103	0.3105	0.3182	0.3099	0.3345	0.3251	0.336	0.3321	0.3429	0.3286	0.3277	0.3222	0.2973	0.2965	0.3103	0.1526	0.1605	0.1694	0.1821	0.1723	0.233	0.0816
Metazoa_Release91	propithecus_coquereli	A	0.2577	0.2513	0.2589	0.2621	0.2547	0.254	0.2676	0.2572	0.2569	0.2516	0.2452	0.2461	0.2557	0.2493	0.253	0.2516	0.2492	0.2507	0.2525	0.2473	0.2504	0.2566	0.2334	0.2349	0.2359	0.2331	0.225	0.2173	0.2188	0.219	0.2204	0.1999	0.2019	0.2071	0.2113	0.2037	0.2203	0.2062	0.2104	0.214	0.3334	0.3595	0.39	0.3883	0.3998	0.3669	0.4274
Metazoa_Release91	propithecus_coquereli	C	0.2228	0.22	0.217	0.219	0.2172	0.2222	0.2242	0.231	0.2349	0.231	0.2224	0.2251	0.2264	0.2209	0.2275	0.2306	0.2314	0.2278	0.2341	0.231	0.2308	0.2355	0.2345	0.2325	0.2391	0.2302	0.2295	0.2387	0.2457	0.2301	0.2331	0.2447	0.2387	0.2361	0.2276	0.2405	0.2434	0.2334	0.2294	0.2175	0.129	0.1169	0.1191	0.1195	0.1116	0.1361	0.1094
Metazoa_Release91	propithecus_coquereli	G	0.229	0.2441	0.2366	0.2302	0.2368	0.2426	0.2231	0.2342	0.2247	0.2272	0.2381	0.2411	0.2242	0.2277	0.2341	0.2181	0.2299	0.2282	0.2177	0.2235	0.2242	0.2041	0.2275	0.2278	0.2029	0.2196	0.2254	0.2079	0.2106	0.219	0.1958	0.2172	0.2259	0.2009	0.2198	0.2273	0.1956	0.2186	0.2264	0.2226	0.3312	0.3468	0.3372	0.3351	0.3274	0.3165	0.3306
Metazoa_Release91	propithecus_coquereli	T	0.2905	0.2845	0.2875	0.2887	0.2913	0.2812	0.2851	0.2776	0.2835	0.2903	0.2943	0.2877	0.2937	0.302	0.2855	0.2998	0.2895	0.2933	0.2958	0.2982	0.2946	0.3037	0.3046	0.3047	0.3221	0.3171	0.3201	0.3362	0.3248	0.332	0.3508	0.3382	0.3336	0.356	0.3414	0.3285	0.3407	0.3418	0.3338	0.3458	0.2063	0.1767	0.1537	0.1571	0.1612	0.1805	0.1327
Protists_Release38	phytophthora_sojae	A	0.2686	0.2357	0.2258	0.2432	0.2344	0.2515	0.2301	0.2155	0.2422	0.2414	0.2173	0.2212	0.2602	0.2115	0.2631	0.2409	0.2416	0.2529	0.2273	0.2158	0.2285	0.2483	0.2122	0.2305	0.2507	0.2264	0.2468	0.244	0.2281	0.2286	0.223	0.1947	0.2255	0.2508	0.1929	0.2051	0.2344	0.2048	0.2036	0.2134	0.282	0.3037	0.3185	0.2547	0.3069	0.3482	0.2763
Protists_Release38	phytophthora_sojae	C	0.2439	0.2526	0.2406	0.2457	0.2513	0.2421	0.2472	0.2679	0.2635	0.2418	0.275	0.2365	0.2438	0.2645	0.2302	0.2371	0.2499	0.2278	0.2819	0.2523	0.2393	0.2487	0.2523	0.2446	0.2372	0.2498	0.2451	0.2791	0.2444	0.2447	0.2324	0.2584	0.235	0.2318	0.2443	0.2661	0.2329	0.2432	0.2803	0.2643	0.1514	0.1524	0.164	0.2001	0.1728	0.1514	0.1768
Protists_Release38	phytophthora_sojae	G	0.2626	0.2991	0.29	0.2846	0.3004	0.2965	0.2915	0.2964	0.2965	0.2866	0.2825	0.324	0.2615	0.3082	0.2941	0.2633	0.2799	0.3044	0.2616	0.2756	0.3052	0.2567	0.2747	0.302	0.2765	0.2833	0.2921	0.2344	0.3005	0.3097	0.2854	0.299	0.2974	0.2512	0.3204	0.2823	0.2412	0.2968	0.278	0.2516	0.4347	0.389	0.3317	0.3966	0.3925	0.3091	0.4866
Protists_Release38	phytophthora_sojae	T	0.225	0.2126	0.2436	0.2264	0.2139	0.21	0.2312	0.2203	0.1978	0.2302	0.2252	0.2183	0.2345	0.2157	0.2126	0.2586	0.2286	0.2148	0.2292	0.2563	0.2269	0.2462	0.2609	0.223	0.2355	0.2405	0.2161	0.2425	0.2269	0.217	0.2592	0.2479	0.2421	0.2662	0.2425	0.2465	0.2915	0.2553	0.2382	0.2708	0.1319	0.1549	0.1857	0.1486	0.1278	0.1913	0.0603
Metazoa_Release91	jaculus_jaculus	A	0.2648	0.2539	0.2658	0.2563	0.2491	0.244	0.2545	0.2524	0.2547	0.243	0.2486	0.2536	0.2538	0.2528	0.2511	0.2551	0.2593	0.2485	0.249	0.2476	0.2529	0.2516	0.2533	0.2327	0.2422	0.2375	0.2267	0.2302	0.2177	0.2165	0.218	0.2173	0.2124	0.211	0.2218	0.2096	0.2257	0.215	0.2241	0.2233	0.328	0.3622	0.3908	0.387	0.3959	0.36	0.4173
Metazoa_Release91	jaculus_jaculus	C	0.2306	0.234	0.232	0.2354	0.2284	0.2346	0.243	0.2348	0.2289	0.2466	0.229	0.2199	0.2299	0.2314	0.2327	0.2372	0.2246	0.2338	0.2421	0.2318	0.2251	0.2408	0.2337	0.237	0.2445	0.2346	0.2351	0.2442	0.2429	0.2327	0.244	0.2375	0.2301	0.2448	0.2338	0.2382	0.2452	0.2389	0.238	0.2278	0.1368	0.1246	0.1247	0.1226	0.1283	0.1387	0.1101
Metazoa_Release91	jaculus_jaculus	G	0.2395	0.2515	0.2406	0.2363	0.2476	0.2524	0.2318	0.2425	0.2432	0.2337	0.2383	0.249	0.2319	0.2353	0.2393	0.2239	0.2267	0.2345	0.2165	0.2241	0.2408	0.2213	0.2217	0.2375	0.2046	0.2242	0.2348	0.209	0.2263	0.2342	0.208	0.2251	0.2353	0.2186	0.2243	0.2503	0.2089	0.2314	0.2316	0.2235	0.3367	0.3483	0.3373	0.34	0.3294	0.3147	0.35
Metazoa_Release91	jaculus_jaculus	T	0.2652	0.2606	0.2615	0.272	0.275	0.269	0.2708	0.2704	0.2731	0.2767	0.2841	0.2776	0.2844	0.2806	0.2769	0.2837	0.2895	0.2832	0.2925	0.2966	0.2812	0.2863	0.2913	0.2929	0.3087	0.3037	0.3034	0.3166	0.3132	0.3166	0.3299	0.3201	0.3222	0.3256	0.32	0.302	0.3201	0.3147	0.3063	0.3254	0.1985	0.1649	0.1473	0.1504	0.1464	0.1867	0.1226
Metazoa_Release91	taeniopygia_guttata	A	0.2637	0.2443	0.2629	0.2638	0.26	0.2511	0.259	0.2593	0.2593	0.2598	0.245	0.2531	0.2632	0.246	0.2573	0.2543	0.2479	0.2467	0.256	0.2464	0.2459	0.2409	0.2314	0.2395	0.2375	0.2356	0.232	0.2364	0.231	0.2234	0.231	0.2089	0.2025	0.2069	0.2138	0.214	0.219	0.2115	0.2225	0.2442	0.3124	0.3446	0.3853	0.368	0.3857	0.3854	0.4037
Metazoa_Release91	taeniopygia_guttata	C	0.2121	0.2275	0.2254	0.218	0.2167	0.2213	0.2162	0.214	0.225	0.2224	0.2165	0.2157	0.2087	0.2193	0.2163	0.2242	0.217	0.2136	0.2159	0.2161	0.2218	0.2299	0.2323	0.2235	0.2217	0.2179	0.231	0.2277	0.2192	0.2244	0.2158	0.2201	0.2247	0.2286	0.228	0.2348	0.223	0.226	0.2314	0.2009	0.141	0.1468	0.1239	0.1332	0.1213	0.1279	0.0917
Metazoa_Release91	taeniopygia_guttata	G	0.2375	0.2436	0.2392	0.2309	0.2341	0.2451	0.2297	0.2424	0.2347	0.233	0.248	0.247	0.2242	0.2408	0.2331	0.2175	0.2345	0.2424	0.2182	0.2409	0.2358	0.2201	0.2267	0.2241	0.2233	0.2322	0.2212	0.2127	0.228	0.2403	0.2256	0.243	0.2415	0.2171	0.2326	0.2284	0.2154	0.2413	0.2442	0.2341	0.3568	0.3282	0.3291	0.3511	0.3477	0.314	0.3962
Metazoa_Release91	taeniopygia_guttata	T	0.2866	0.2846	0.2725	0.2873	0.2891	0.2824	0.2951	0.2844	0.2811	0.2849	0.2905	0.2843	0.3039	0.2938	0.2933	0.304	0.3006	0.2973	0.3099	0.2966	0.2964	0.309	0.3096	0.3129	0.3175	0.3144	0.3158	0.3233	0.3218	0.3119	0.3276	0.328	0.3314	0.3473	0.3256	0.3229	0.3426	0.3212	0.3019	0.3208	0.1899	0.1803	0.1616	0.1476	0.1453	0.1728	0.1084
Fungi_Release38	hypholoma_sublateritium_fd_334_ss_4	A	0.2252	0.2143	0.2198	0.215	0.2169	0.2205	0.2107	0.2171	0.2185	0.2116	0.2185	0.2145	0.2361	0.2154	0.2313	0.2235	0.2281	0.2409	0.2338	0.234	0.2383	0.2443	0.2518	0.2442	0.2442	0.2523	0.2611	0.2575	0.2463	0.2437	0.2543	0.2586	0.2529	0.2509	0.2484	0.2598	0.2783	0.3024	0.2917	0.2413	0.3888	0.3815	0.4146	0.4102	0.4192	0.3895	0.5158
Fungi_Release38	hypholoma_sublateritium_fd_334_ss_4	C	0.1953	0.2058	0.216	0.2228	0.2344	0.2404	0.2434	0.2501	0.2581	0.2604	0.2563	0.2569	0.2526	0.259	0.2416	0.2461	0.2482	0.2495	0.2484	0.2425	0.2433	0.2344	0.2298	0.2323	0.2244	0.2342	0.2303	0.241	0.2368	0.2384	0.2316	0.2328	0.235	0.2434	0.2489	0.2435	0.2308	0.2133	0.2451	0.2694	0.1349	0.1337	0.1214	0.1296	0.1152	0.152	0.0913
Fungi_Release38	hypholoma_sublateritium_fd_334_ss_4	G	0.2752	0.2654	0.2505	0.2287	0.221	0.208	0.2012	0.1965	0.1819	0.1863	0.1757	0.1836	0.1838	0.1931	0.1966	0.1925	0.1946	0.194	0.2044	0.2086	0.2067	0.2159	0.2219	0.2227	0.2248	0.2237	0.2113	0.1969	0.2002	0.205	0.191	0.1853	0.1894	0.1705	0.1735	0.1629	0.1673	0.1809	0.1767	0.1998	0.3322	0.3168	0.3056	0.2825	0.3013	0.229	0.313
Fungi_Release38	hypholoma_sublateritium_fd_334_ss_4	T	0.3043	0.3145	0.3137	0.3335	0.3277	0.3311	0.3447	0.3363	0.3416	0.3417	0.3494	0.3451	0.3276	0.3325	0.3305	0.3379	0.3291	0.3155	0.3134	0.315	0.3117	0.3054	0.2965	0.3009	0.3066	0.2897	0.2973	0.3045	0.3167	0.3129	0.3231	0.3234	0.3226	0.3353	0.3293	0.3339	0.3235	0.3034	0.2865	0.2895	0.1441	0.168	0.1584	0.1777	0.1643	0.2295	0.0799
Fungi_Release38	puccinia_graminis	A	0.2926	0.2864	0.286	0.2988	0.3006	0.284	0.2886	0.2999	0.2848	0.2877	0.2907	0.2889	0.3014	0.2981	0.2781	0.2826	0.2818	0.2781	0.2847	0.2763	0.2713	0.2663	0.2691	0.2639	0.2578	0.2533	0.2557	0.2521	0.2529	0.2438	0.2354	0.2466	0.2396	0.2338	0.2538	0.256	0.2496	0.2659	0.2726	0.2521	0.4292	0.4922	0.5218	0.5064	0.5421	0.5549	0.6594
Fungi_Release38	puccinia_graminis	C	0.2146	0.2228	0.2199	0.2125	0.206	0.2144	0.2056	0.2027	0.2016	0.2087	0.2115	0.2073	0.2007	0.2045	0.2207	0.2052	0.2123	0.2024	0.2052	0.1939	0.2077	0.2106	0.1958	0.2022	0.2075	0.2064	0.1976	0.1935	0.2027	0.205	0.1972	0.1848	0.191	0.1894	0.1901	0.184	0.1949	0.1845	0.184	0.2058	0.1046	0.1016	0.0992	0.1209	0.103	0.1096	0.079
Fungi_Release38	puccinia_graminis	G	0.1711	0.1725	0.1736	0.1777	0.1756	0.1761	0.1771	0.1764	0.1792	0.1746	0.1732	0.1802	0.171	0.1671	0.1785	0.1744	0.1765	0.1786	0.1661	0.1711	0.1663	0.1622	0.1693	0.1732	0.1647	0.1714	0.1648	0.1755	0.1643	0.164	0.1629	0.1709	0.1697	0.1669	0.1627	0.1698	0.1726	0.1713	0.1647	0.1998	0.3049	0.24	0.2167	0.1756	0.2062	0.1573	0.1773
Fungi_Release38	puccinia_graminis	T	0.3216	0.3183	0.3205	0.311	0.3178	0.3254	0.3287	0.321	0.3344	0.329	0.3245	0.3236	0.3269	0.3303	0.3227	0.3378	0.3294	0.3408	0.344	0.3587	0.3548	0.3609	0.3658	0.3607	0.37	0.369	0.382	0.3789	0.3801	0.3871	0.4046	0.3977	0.3997	0.4098	0.3934	0.3901	0.3829	0.3783	0.3787	0.3423	0.1613	0.1661	0.1622	0.197	0.1487	0.1781	0.0843
Fungi_Release38	lentinula_edodes	A	0.2284	0.2366	0.2412	0.2332	0.2256	0.2371	0.2421	0.2427	0.2334	0.2412	0.2375	0.2333	0.2373	0.2448	0.2425	0.2493	0.2594	0.2462	0.2506	0.2556	0.2579	0.2659	0.2621	0.262	0.2638	0.2604	0.2734	0.2678	0.2579	0.2542	0.2643	0.267	0.2646	0.2634	0.2802	0.2863	0.2859	0.2905	0.2894	0.2452	0.3976	0.4125	0.4324	0.4218	0.4309	0.4009	0.5258
Fungi_Release38	lentinula_edodes	C	0.1853	0.1934	0.2164	0.2173	0.2129	0.2316	0.2345	0.2291	0.2449	0.2371	0.2303	0.2406	0.2361	0.2309	0.2354	0.2318	0.2267	0.2349	0.2267	0.233	0.2264	0.2222	0.2279	0.2221	0.2289	0.226	0.2231	0.2255	0.2392	0.2304	0.2293	0.2155	0.2144	0.2284	0.2345	0.2373	0.2207	0.2213	0.2269	0.2441	0.1296	0.1217	0.1173	0.1293	0.118	0.138	0.0968
Fungi_Release38	lentinula_edodes	G	0.2701	0.2349	0.2248	0.2092	0.2144	0.1827	0.1872	0.1857	0.1746	0.1691	0.1818	0.1819	0.1802	0.1873	0.186	0.1789	0.1867	0.1795	0.1921	0.1945	0.1955	0.1948	0.202	0.2062	0.195	0.202	0.1871	0.191	0.1839	0.1812	0.1766	0.1828	0.1731	0.1604	0.1672	0.148	0.1672	0.1721	0.1686	0.1898	0.3202	0.2904	0.291	0.2614	0.2741	0.2292	0.2859
Fungi_Release38	lentinula_edodes	T	0.3161	0.3351	0.3176	0.3403	0.347	0.3486	0.3362	0.3425	0.347	0.3526	0.3505	0.3443	0.3465	0.337	0.3361	0.34	0.3272	0.3394	0.3306	0.3169	0.3202	0.317	0.3081	0.3098	0.3123	0.3116	0.3164	0.3157	0.319	0.3342	0.3297	0.3347	0.348	0.3478	0.3181	0.3285	0.3262	0.3161	0.3151	0.3209	0.1526	0.1754	0.1593	0.1875	0.177	0.2318	0.0915
Metazoa_Release38	mayetiola_destructor	A	0.3469	0.3459	0.3381	0.3383	0.3422	0.3398	0.3423	0.3379	0.3377	0.3439	0.3378	0.3488	0.3538	0.34	0.3349	0.3411	0.3363	0.3388	0.3287	0.3288	0.3334	0.3242	0.3374	0.339	0.3253	0.322	0.3118	0.3084	0.305	0.3006	0.3032	0.2878	0.2961	0.2798	0.2866	0.2979	0.2989	0.2942	0.2954	0.2982	0.4924	0.5337	0.5557	0.5456	0.5648	0.5966	0.6964
Metazoa_Release38	mayetiola_destructor	C	0.1424	0.143	0.1457	0.1391	0.1383	0.1396	0.142	0.1362	0.1332	0.1387	0.1328	0.1415	0.1318	0.1284	0.1362	0.1267	0.125	0.1408	0.1285	0.1317	0.126	0.1353	0.1216	0.1208	0.1187	0.1163	0.1292	0.1238	0.1236	0.1211	0.1203	0.135	0.1314	0.137	0.1345	0.1444	0.1377	0.1395	0.1484	0.1792	0.1173	0.1062	0.0904	0.0923	0.0909	0.0739	0.0386
Metazoa_Release38	mayetiola_destructor	G	0.123	0.1288	0.1263	0.1248	0.1267	0.1272	0.1232	0.1304	0.1304	0.1223	0.1305	0.1186	0.1214	0.1179	0.1179	0.114	0.1198	0.1153	0.1125	0.1231	0.1174	0.1121	0.1177	0.1054	0.0998	0.1013	0.1024	0.1042	0.1103	0.1036	0.104	0.1069	0.1017	0.0945	0.1124	0.0998	0.1017	0.1092	0.1108	0.1193	0.1922	0.15	0.1578	0.1387	0.1534	0.1014	0.1485
Metazoa_Release38	mayetiola_destructor	T	0.3877	0.3824	0.3899	0.3977	0.3929	0.3934	0.3925	0.3955	0.3988	0.3951	0.3989	0.3911	0.393	0.4136	0.411	0.4183	0.4189	0.405	0.4303	0.4164	0.4232	0.4285	0.4233	0.4348	0.4561	0.4604	0.4565	0.4637	0.4612	0.4747	0.4724	0.4703	0.4708	0.4887	0.4666	0.4578	0.4618	0.457	0.4454	0.4033	0.1981	0.2102	0.1962	0.2234	0.1909	0.2282	0.1165
Fungi_Release38	rhizophagus_irregularis_daom_197198w_gca_000597685	A	0.3506	0.3548	0.3568	0.3598	0.3548	0.358	0.3572	0.3704	0.3646	0.3674	0.3744	0.3778	0.3805	0.377	0.3831	0.3959	0.3837	0.375	0.3771	0.3734	0.379	0.3621	0.3672	0.3604	0.3713	0.3612	0.3554	0.3506	0.356	0.3433	0.3293	0.3235	0.3103	0.2958	0.2898	0.2995	0.3039	0.3134	0.3316	0.3436	0.5876	0.6069	0.6187	0.6159	0.6258	0.635	0.7444
Fungi_Release38	rhizophagus_irregularis_daom_197198w_gca_000597685	C	0.0981	0.0955	0.0972	0.1004	0.102	0.1016	0.0995	0.1025	0.1	0.0993	0.0985	0.1	0.1016	0.1041	0.1027	0.1041	0.093	0.1055	0.1045	0.1083	0.0995	0.104	0.1031	0.1088	0.0988	0.1057	0.1009	0.1079	0.106	0.106	0.1081	0.1023	0.1043	0.0995	0.1087	0.1049	0.096	0.0919	0.0947	0.1004	0.0566	0.0585	0.0529	0.0542	0.0541	0.0433	0.0342
Fungi_Release38	rhizophagus_irregularis_daom_197198w_gca_000597685	G	0.0992	0.1004	0.0984	0.0976	0.0976	0.0999	0.0955	0.0947	0.1005	0.0967	0.0991	0.1045	0.0995	0.1025	0.0923	0.0903	0.0919	0.0923	0.083	0.0838	0.0858	0.0823	0.0808	0.0776	0.0714	0.0743	0.0784	0.065	0.0704	0.069	0.0558	0.0653	0.0609	0.0605	0.0567	0.0631	0.0599	0.0671	0.0655	0.0759	0.1137	0.0874	0.0851	0.0806	0.0802	0.0683	0.0754
Fungi_Release38	rhizophagus_irregularis_daom_197198w_gca_000597685	T	0.452	0.4493	0.4476	0.4421	0.4456	0.4405	0.4479	0.4324	0.4348	0.4365	0.428	0.4176	0.4184	0.4163	0.4219	0.4096	0.4315	0.4272	0.4353	0.4345	0.4357	0.4516	0.4489	0.4532	0.4585	0.4588	0.4652	0.4765	0.4676	0.4817	0.5067	0.509	0.5246	0.5443	0.5448	0.5324	0.5402	0.5276	0.5082	0.4801	0.2421	0.2473	0.2433	0.2493	0.24	0.2534	0.146
Fungi_Release38	rhizoctonia_solani_ag_8_wac10335	A	0.2358	0.2458	0.2312	0.2236	0.225	0.2243	0.2251	0.2275	0.2274	0.2267	0.2323	0.2215	0.2236	0.2362	0.2291	0.2324	0.2294	0.235	0.2427	0.2486	0.241	0.2441	0.249	0.256	0.2615	0.2588	0.2628	0.2691	0.2624	0.2593	0.271	0.2637	0.2716	0.2755	0.2743	0.2738	0.2961	0.3298	0.3097	0.2185	0.3507	0.3384	0.333	0.3508	0.3481	0.3657	0.5175
Fungi_Release38	rhizoctonia_solani_ag_8_wac10335	C	0.1745	0.17	0.1779	0.1977	0.2076	0.214	0.2314	0.2409	0.2421	0.2429	0.2546	0.2498	0.2538	0.2504	0.2427	0.2498	0.2439	0.2295	0.2407	0.2311	0.2423	0.2274	0.226	0.2254	0.2184	0.2201	0.2258	0.2254	0.2378	0.2369	0.2248	0.2177	0.207	0.222	0.2327	0.2435	0.2098	0.2299	0.2371	0.271	0.1279	0.1152	0.1168	0.1324	0.1271	0.1391	0.1067
Fungi_Release38	rhizoctonia_solani_ag_8_wac10335	G	0.3075	0.2946	0.2938	0.2815	0.2621	0.2391	0.2244	0.2112	0.2053	0.1974	0.1892	0.2016	0.1937	0.1883	0.2089	0.2052	0.2105	0.2113	0.2167	0.2211	0.2252	0.2283	0.2308	0.2366	0.2316	0.2343	0.2316	0.22	0.2213	0.2175	0.2056	0.21	0.2064	0.186	0.1838	0.1684	0.1818	0.1856	0.1768	0.2064	0.3717	0.381	0.3733	0.3274	0.362	0.2861	0.3011
Fungi_Release38	rhizoctonia_solani_ag_8_wac10335	T	0.2822	0.2896	0.297	0.2972	0.3053	0.3226	0.3191	0.3204	0.3253	0.333	0.3238	0.3271	0.3289	0.3251	0.3192	0.3126	0.3162	0.3242	0.2999	0.2992	0.2914	0.3003	0.2941	0.2821	0.2885	0.2867	0.2798	0.2855	0.2785	0.2863	0.2986	0.3085	0.315	0.3164	0.3092	0.3143	0.3123	0.2546	0.2763	0.3041	0.1498	0.1654	0.1769	0.1894	0.1628	0.2092	0.0748
Protists_Release38	salpingoeca_rosetta	A	0.2487	0.219	0.2283	0.2237	0.2485	0.2136	0.2447	0.2251	0.2309	0.2142	0.2487	0.2096	0.236	0.2156	0.2361	0.2142	0.2345	0.2043	0.2307	0.2174	0.2202	0.2009	0.2406	0.1807	0.2229	0.1987	0.212	0.1894	0.2252	0.174	0.2062	0.1826	0.1962	0.1709	0.2198	0.1593	0.2109	0.1853	0.2089	0.1333	0.3489	0.2714	0.322	0.3775	0.2697	0.3852	0.5098
Protists_Release38	salpingoeca_rosetta	C	0.3473	0.3763	0.3674	0.3849	0.3507	0.3968	0.3624	0.3929	0.3716	0.4009	0.3522	0.4039	0.3632	0.3925	0.3694	0.3853	0.3708	0.3927	0.3659	0.3751	0.3654	0.3894	0.3493	0.4003	0.3443	0.367	0.3411	0.3637	0.3317	0.3687	0.3284	0.3565	0.3296	0.3538	0.2935	0.34	0.2796	0.3082	0.2709	0.3575	0.1142	0.2621	0.1524	0.1663	0.2116	0.1367	0.052
Protists_Release38	salpingoeca_rosetta	G	0.1689	0.1605	0.1693	0.1489	0.1691	0.1547	0.1565	0.1496	0.1652	0.1555	0.1609	0.1518	0.1635	0.1524	0.1602	0.1549	0.1624	0.1596	0.1654	0.1608	0.1682	0.164	0.1778	0.1619	0.184	0.1717	0.1953	0.1753	0.2047	0.1792	0.2085	0.1877	0.2183	0.196	0.231	0.1962	0.2473	0.2115	0.2563	0.1966	0.4364	0.2678	0.408	0.2919	0.3656	0.3059	0.4167
Protists_Release38	salpingoeca_rosetta	T	0.2352	0.2442	0.235	0.2425	0.2317	0.2349	0.2364	0.2325	0.2323	0.2294	0.2383	0.2348	0.2373	0.2395	0.2342	0.2457	0.2323	0.2434	0.238	0.2468	0.2462	0.2457	0.2323	0.2571	0.2488	0.2627	0.2516	0.2716	0.2384	0.278	0.2569	0.2732	0.2558	0.2794	0.2557	0.3044	0.2621	0.295	0.2639	0.3125	0.1005	0.1987	0.1177	0.1643	0.1531	0.1722	0.0214
Fungi_Release38	pisolithus_microcarpus_441	A	0.2162	0.2095	0.2207	0.2334	0.2192	0.2133	0.2072	0.2024	0.2185	0.206	0.22	0.214	0.2152	0.2155	0.2131	0.2106	0.2169	0.2201	0.2315	0.2299	0.239	0.2318	0.2427	0.232	0.2261	0.2517	0.2425	0.2385	0.238	0.2311	0.2333	0.2425	0.2266	0.2369	0.2437	0.2514	0.2765	0.2838	0.3048	0.2335	0.3632	0.3562	0.3569	0.3779	0.3695	0.3543	0.4698
Fungi_Release38	pisolithus_microcarpus_441	C	0.1774	0.1935	0.2009	0.1971	0.2114	0.2239	0.2457	0.2585	0.244	0.264	0.2711	0.253	0.2578	0.261	0.2642	0.2621	0.2483	0.2468	0.249	0.2537	0.2438	0.2487	0.2456	0.2451	0.2533	0.2427	0.2392	0.2479	0.2479	0.2585	0.2445	0.2437	0.2498	0.26	0.2365	0.2646	0.2358	0.2488	0.2295	0.2829	0.1406	0.1412	0.1416	0.1406	0.1351	0.1537	0.1034
Fungi_Release38	pisolithus_microcarpus_441	G	0.3043	0.293	0.2783	0.2521	0.2643	0.2449	0.2232	0.219	0.2127	0.2057	0.1968	0.1983	0.198	0.2006	0.2059	0.1967	0.2151	0.2159	0.2113	0.2245	0.2281	0.227	0.2304	0.2327	0.2278	0.2263	0.225	0.2165	0.2282	0.2106	0.2247	0.2062	0.2074	0.1918	0.1946	0.185	0.1841	0.2045	0.1971	0.2089	0.3646	0.3505	0.3283	0.3111	0.3276	0.2926	0.3449
Fungi_Release38	pisolithus_microcarpus_441	T	0.3021	0.3039	0.3002	0.3174	0.3051	0.3178	0.3238	0.3201	0.3249	0.3242	0.3121	0.3346	0.329	0.3229	0.3169	0.3306	0.3197	0.3172	0.3082	0.2919	0.2891	0.2925	0.2812	0.2902	0.2928	0.2792	0.2933	0.2971	0.2858	0.2998	0.2975	0.3077	0.3162	0.3113	0.3252	0.299	0.3036	0.2628	0.2686	0.2747	0.1316	0.1521	0.1732	0.1705	0.1678	0.1994	0.0819
Fungi_Release38	calocera_viscosa_tufc12733	A	0.1752	0.1686	0.1635	0.1688	0.1639	0.1578	0.1646	0.1521	0.1576	0.1619	0.1613	0.1636	0.1612	0.162	0.1733	0.1781	0.1752	0.184	0.193	0.1886	0.189	0.205	0.2149	0.2138	0.2281	0.2296	0.2371	0.2423	0.2418	0.2227	0.2363	0.2208	0.2216	0.1999	0.1771	0.1754	0.2324	0.3291	0.3698	0.2516	0.325	0.3138	0.3192	0.3273	0.3274	0.3224	0.4354
Fungi_Release38	calocera_viscosa_tufc12733	C	0.2126	0.2052	0.2168	0.2321	0.2512	0.2752	0.3042	0.3066	0.3154	0.3197	0.3325	0.3221	0.3179	0.3222	0.3096	0.3119	0.3019	0.2941	0.2804	0.2846	0.2662	0.2626	0.247	0.2467	0.2275	0.2232	0.2217	0.2393	0.2502	0.2738	0.2475	0.2393	0.2212	0.2408	0.2727	0.3113	0.2021	0.1837	0.2101	0.2997	0.1516	0.1466	0.1282	0.1268	0.1166	0.1553	0.0754
Fungi_Release38	calocera_viscosa_tufc12733	G	0.3443	0.3477	0.3317	0.3108	0.292	0.2661	0.2335	0.2264	0.2035	0.198	0.1771	0.1913	0.1972	0.2043	0.2116	0.2013	0.2245	0.2261	0.2497	0.2449	0.2613	0.2607	0.2625	0.2823	0.292	0.3053	0.3112	0.2954	0.28	0.271	0.2613	0.2772	0.2834	0.2763	0.2622	0.2121	0.2227	0.2572	0.2242	0.2156	0.3942	0.4062	0.4071	0.3989	0.441	0.3398	0.4383
Fungi_Release38	calocera_viscosa_tufc12733	T	0.2678	0.2785	0.288	0.2883	0.2929	0.301	0.2977	0.315	0.3235	0.3205	0.3291	0.3229	0.3237	0.3115	0.3055	0.3087	0.2984	0.2958	0.277	0.2819	0.2835	0.2716	0.2756	0.2572	0.2524	0.2418	0.2299	0.223	0.228	0.2325	0.2549	0.2626	0.2738	0.283	0.2879	0.3012	0.3428	0.2301	0.1958	0.2331	0.1291	0.1334	0.1455	0.147	0.115	0.1825	0.0509
Metazoa_Release38	trichoplax_adhaerens	A	0.3397	0.3259	0.3364	0.3318	0.3385	0.3391	0.3336	0.3469	0.3408	0.3429	0.3388	0.3507	0.3414	0.3455	0.3513	0.3422	0.3518	0.3491	0.3461	0.3359	0.3389	0.3426	0.3437	0.3319	0.3304	0.3344	0.3227	0.315	0.3023	0.316	0.2953	0.2848	0.2755	0.2785	0.2809	0.2767	0.2911	0.277	0.2667	0.2426	0.5087	0.5525	0.5322	0.5448	0.52	0.4913	0.6736
Metazoa_Release38	trichoplax_adhaerens	C	0.1465	0.1482	0.1495	0.1451	0.1518	0.1491	0.1452	0.1443	0.1425	0.1463	0.1484	0.1392	0.1423	0.1403	0.144	0.1414	0.1441	0.1402	0.1473	0.1502	0.1367	0.1507	0.1459	0.1441	0.1469	0.1412	0.1487	0.1474	0.144	0.1404	0.1459	0.1507	0.1535	0.1555	0.1482	0.1599	0.1529	0.1417	0.1504	0.162	0.0743	0.0863	0.0787	0.0774	0.085	0.0707	0.0515
Metazoa_Release38	trichoplax_adhaerens	G	0.1447	0.1488	0.1439	0.1425	0.1382	0.1452	0.1467	0.1402	0.1395	0.1322	0.1327	0.1358	0.13	0.1294	0.1259	0.126	0.1202	0.1259	0.1178	0.1143	0.1194	0.1141	0.1045	0.112	0.1073	0.103	0.1013	0.0994	0.1233	0.1134	0.0958	0.1058	0.0958	0.0936	0.0962	0.099	0.0863	0.0951	0.0986	0.104	0.2081	0.1345	0.1305	0.1518	0.1474	0.1488	0.1623
Metazoa_Release38	trichoplax_adhaerens	T	0.3691	0.3771	0.3702	0.3806	0.3714	0.3666	0.3745	0.3687	0.3772	0.3786	0.3801	0.3743	0.3863	0.3848	0.3789	0.3904	0.3838	0.3849	0.3889	0.3996	0.4049	0.3926	0.4059	0.4119	0.4154	0.4214	0.4273	0.4382	0.4305	0.4302	0.463	0.4586	0.4752	0.4723	0.4747	0.4644	0.4696	0.4862	0.4843	0.4914	0.2089	0.2266	0.2586	0.2259	0.2476	0.2892	0.1127
Fungi_Release38	calocera_cornea_hhb12733	A	0.1729	0.1624	0.1641	0.1752	0.175	0.1658	0.168	0.1564	0.1635	0.1676	0.165	0.1728	0.175	0.1767	0.1791	0.183	0.1896	0.1952	0.199	0.2029	0.2053	0.2079	0.2025	0.2163	0.2192	0.23	0.2428	0.2375	0.2384	0.2218	0.2251	0.2182	0.2104	0.1998	0.1797	0.1661	0.2296	0.3089	0.3696	0.2303	0.307	0.2955	0.2994	0.3013	0.309	0.3054	0.4241
Fungi_Release38	calocera_cornea_hhb12733	C	0.2123	0.2265	0.2263	0.2466	0.2577	0.2775	0.2917	0.2986	0.305	0.3118	0.309	0.3154	0.3134	0.2927	0.2953	0.2877	0.2829	0.2818	0.2808	0.2771	0.2673	0.2533	0.2525	0.2387	0.2338	0.2247	0.217	0.2444	0.2665	0.26	0.2544	0.2353	0.2251	0.243	0.2733	0.3171	0.1966	0.1939	0.2369	0.3021	0.1504	0.1328	0.1366	0.141	0.1259	0.1647	0.0754
Fungi_Release38	calocera_cornea_hhb12733	G	0.3473	0.3365	0.333	0.3083	0.2833	0.2622	0.2398	0.2426	0.2251	0.2146	0.2123	0.2091	0.2112	0.2211	0.2375	0.234	0.2361	0.2459	0.2471	0.2521	0.2701	0.275	0.2796	0.2882	0.2997	0.3114	0.3177	0.2863	0.2676	0.2713	0.264	0.283	0.2887	0.27	0.2624	0.2069	0.2251	0.2771	0.2102	0.2221	0.419	0.4384	0.4104	0.4086	0.4483	0.3451	0.4507
Fungi_Release38	calocera_cornea_hhb12733	T	0.2675	0.2746	0.2766	0.27	0.284	0.2944	0.3005	0.3024	0.3064	0.306	0.3137	0.3027	0.3004	0.3096	0.2881	0.2953	0.2914	0.2771	0.2731	0.2679	0.2573	0.2638	0.2654	0.2567	0.2474	0.2339	0.2225	0.2318	0.2274	0.2468	0.2565	0.2635	0.2759	0.2873	0.2847	0.3099	0.3487	0.2201	0.1833	0.2455	0.1237	0.1333	0.1535	0.149	0.1168	0.1848	0.0498
Metazoa_Release91	dipodomys_ordii	A	0.2556	0.2559	0.2603	0.2574	0.2415	0.2473	0.2445	0.2483	0.2517	0.2524	0.2488	0.2462	0.2524	0.2452	0.2427	0.2466	0.2469	0.2419	0.2325	0.2523	0.2455	0.2297	0.2448	0.2307	0.2342	0.2293	0.2351	0.2299	0.232	0.2212	0.2156	0.2158	0.1959	0.2062	0.21	0.2119	0.2085	0.2056	0.2049	0.2191	0.3141	0.3572	0.3848	0.386	0.3786	0.3587	0.406
Metazoa_Release91	dipodomys_ordii	C	0.2371	0.2291	0.2201	0.2304	0.2344	0.2296	0.2497	0.2389	0.2291	0.2412	0.2289	0.239	0.2351	0.232	0.2454	0.2451	0.2465	0.2311	0.2503	0.2344	0.2405	0.2361	0.2338	0.2354	0.2462	0.238	0.2346	0.2407	0.2201	0.2398	0.2515	0.2503	0.2368	0.2553	0.2293	0.2284	0.2505	0.2318	0.2404	0.2239	0.1309	0.1237	0.1176	0.121	0.1167	0.1404	0.1081
Metazoa_Release91	dipodomys_ordii	G	0.2386	0.2537	0.255	0.2487	0.2499	0.2459	0.2347	0.2365	0.2495	0.2347	0.2462	0.2463	0.2209	0.2396	0.2338	0.2203	0.2234	0.2409	0.2242	0.2313	0.2315	0.2295	0.2278	0.2408	0.2133	0.2304	0.2292	0.2101	0.2351	0.2474	0.2057	0.2158	0.2405	0.2074	0.2361	0.2459	0.2161	0.2422	0.243	0.2217	0.3475	0.3557	0.3486	0.3456	0.3578	0.3226	0.3482
Metazoa_Release91	dipodomys_ordii	T	0.2687	0.2614	0.2646	0.2635	0.2741	0.2772	0.2711	0.2763	0.2697	0.2716	0.2761	0.2685	0.2915	0.2832	0.2781	0.2879	0.2832	0.286	0.2929	0.282	0.2824	0.3047	0.2936	0.2931	0.3063	0.3022	0.3011	0.3193	0.3128	0.2915	0.3272	0.3181	0.3268	0.3311	0.3246	0.3138	0.325	0.3204	0.3117	0.3352	0.2075	0.1634	0.1489	0.1475	0.1469	0.1782	0.1377
Fungi_Release38	mortierella_elongata_ag_77	A	0.2883	0.2828	0.2843	0.3026	0.2861	0.2854	0.2944	0.2817	0.2774	0.2687	0.2875	0.2843	0.2825	0.2697	0.2782	0.2727	0.264	0.2621	0.256	0.2459	0.2387	0.2211	0.2229	0.2247	0.2106	0.2112	0.2195	0.2112	0.213	0.2203	0.216	0.221	0.2227	0.2253	0.2292	0.2334	0.2633	0.2504	0.2901	0.2953	0.447	0.4826	0.493	0.5378	0.5197	0.6948	0.7836
Fungi_Release38	mortierella_elongata_ag_77	C	0.2392	0.243	0.2376	0.2366	0.2395	0.2413	0.2534	0.2532	0.2545	0.2538	0.2405	0.2542	0.2539	0.274	0.2604	0.2561	0.2579	0.2691	0.2683	0.2729	0.2697	0.2701	0.2655	0.2535	0.2601	0.254	0.2459	0.2527	0.2525	0.2341	0.2384	0.2289	0.2351	0.2401	0.2528	0.2502	0.2228	0.2153	0.2011	0.2202	0.1209	0.1394	0.1384	0.1394	0.1408	0.0732	0.0476
Fungi_Release38	mortierella_elongata_ag_77	G	0.1738	0.1758	0.1747	0.1657	0.1672	0.1741	0.1589	0.16	0.1579	0.1524	0.1505	0.1438	0.1408	0.1301	0.1332	0.1292	0.1377	0.1318	0.1275	0.1263	0.1335	0.1245	0.129	0.1263	0.1293	0.1333	0.1315	0.1278	0.1282	0.1341	0.124	0.1321	0.1315	0.1364	0.135	0.1409	0.1347	0.1357	0.157	0.1774	0.2713	0.2121	0.2063	0.1827	0.1737	0.1235	0.1098
Fungi_Release38	mortierella_elongata_ag_77	T	0.2986	0.2984	0.3034	0.2951	0.3071	0.2991	0.2933	0.3051	0.3102	0.3251	0.3215	0.3177	0.3228	0.3262	0.3282	0.342	0.3403	0.337	0.3482	0.355	0.3582	0.3843	0.3825	0.3955	0.3999	0.4015	0.4031	0.4084	0.4063	0.4114	0.4215	0.4181	0.4107	0.3983	0.3831	0.3755	0.3792	0.3986	0.3518	0.3071	0.1608	0.1658	0.1622	0.1401	0.1658	0.1086	0.0591
Fungi_Release38	fomitopsis_pinicola_fp_58527_ss1	A	0.1916	0.1949	0.1934	0.1992	0.1941	0.1868	0.1885	0.18	0.1891	0.1936	0.1852	0.1978	0.1999	0.1968	0.2003	0.1979	0.1947	0.201	0.1961	0.2089	0.2038	0.2198	0.2117	0.2182	0.217	0.2163	0.2241	0.2167	0.2173	0.2193	0.2302	0.2228	0.2209	0.2214	0.2249	0.2235	0.2539	0.282	0.2817	0.1945	0.3116	0.2967	0.3171	0.3259	0.3042	0.2746	0.4181
Fungi_Release38	fomitopsis_pinicola_fp_58527_ss1	C	0.227	0.2306	0.2288	0.2577	0.2831	0.2736	0.2896	0.2923	0.2955	0.2998	0.3049	0.2848	0.2924	0.2802	0.2913	0.2857	0.2768	0.2616	0.272	0.2731	0.2693	0.2642	0.2696	0.2586	0.2605	0.256	0.2603	0.2745	0.277	0.2657	0.2539	0.2625	0.2552	0.2686	0.277	0.2913	0.2496	0.2659	0.2567	0.3134	0.1356	0.1602	0.1439	0.1628	0.1361	0.1861	0.0924
Fungi_Release38	fomitopsis_pinicola_fp_58527_ss1	G	0.3071	0.303	0.2928	0.2588	0.2552	0.2539	0.2354	0.2393	0.2306	0.2132	0.2257	0.225	0.2227	0.2343	0.2274	0.2373	0.2435	0.2574	0.2521	0.2607	0.261	0.2575	0.2771	0.2648	0.267	0.2688	0.2621	0.2511	0.2467	0.2495	0.2455	0.2396	0.2446	0.2293	0.2164	0.2082	0.2207	0.2298	0.23	0.231	0.4264	0.4067	0.3867	0.3598	0.4169	0.3413	0.4296
Fungi_Release38	fomitopsis_pinicola_fp_58527_ss1	T	0.2743	0.2716	0.285	0.2843	0.2677	0.2856	0.2864	0.2884	0.2849	0.2934	0.2842	0.2924	0.285	0.2887	0.281	0.2791	0.2849	0.28	0.2798	0.2573	0.2659	0.2585	0.2416	0.2584	0.2556	0.2589	0.2535	0.2577	0.2591	0.2655	0.2705	0.275	0.2793	0.2806	0.2817	0.277	0.2757	0.2224	0.2316	0.2611	0.1264	0.1364	0.1522	0.1515	0.1428	0.1979	0.0599
Fungi_Release38	laetiporus_sulphureus_93_53	A	0.2165	0.2058	0.2081	0.2118	0.2026	0.2086	0.2065	0.2118	0.218	0.2031	0.2084	0.2122	0.2155	0.2133	0.215	0.2288	0.2297	0.224	0.2175	0.2368	0.2297	0.2346	0.2331	0.2371	0.2467	0.2342	0.2373	0.2414	0.2347	0.2335	0.2315	0.2381	0.2378	0.2423	0.2381	0.249	0.2602	0.2896	0.2777	0.2219	0.3349	0.3405	0.3495	0.3601	0.3484	0.3203	0.46
Fungi_Release38	laetiporus_sulphureus_93_53	C	0.2108	0.2125	0.2254	0.2244	0.249	0.2523	0.2547	0.2678	0.2478	0.2655	0.2579	0.2577	0.2502	0.2621	0.2476	0.2487	0.2471	0.2446	0.2432	0.2428	0.2382	0.2242	0.2469	0.2364	0.2306	0.2396	0.2405	0.2484	0.2432	0.2446	0.2381	0.2288	0.2371	0.2414	0.257	0.247	0.2274	0.2289	0.2345	0.2719	0.1259	0.136	0.1385	0.1548	0.1282	0.1598	0.0802
Fungi_Release38	laetiporus_sulphureus_93_53	G	0.2862	0.2885	0.2735	0.257	0.2519	0.235	0.2246	0.214	0.2148	0.2168	0.2257	0.2186	0.2239	0.2161	0.2293	0.2272	0.2246	0.2373	0.2409	0.2371	0.242	0.2536	0.2446	0.2481	0.2484	0.2431	0.232	0.2367	0.2332	0.2416	0.2293	0.2289	0.2173	0.2088	0.2098	0.191	0.2072	0.2197	0.2212	0.2212	0.4001	0.3759	0.3472	0.3119	0.3679	0.3052	0.3838
Fungi_Release38	laetiporus_sulphureus_93_53	T	0.2866	0.2933	0.293	0.3068	0.2966	0.3041	0.3143	0.3065	0.3193	0.3146	0.308	0.3115	0.3104	0.3086	0.3082	0.2953	0.2986	0.2941	0.2984	0.2832	0.2901	0.2877	0.2754	0.2784	0.2743	0.2831	0.2903	0.2735	0.2888	0.2803	0.3011	0.3043	0.3077	0.3075	0.2951	0.313	0.3052	0.2618	0.2666	0.2849	0.139	0.1477	0.1648	0.1732	0.1555	0.2147	0.0759
Fungi_Release38	paxillus_rubicundulus_ve08_2h10	A	0.2196	0.2274	0.2244	0.2381	0.2223	0.2259	0.2266	0.2262	0.2073	0.2182	0.2095	0.2323	0.2193	0.2223	0.2231	0.2298	0.2286	0.2347	0.2294	0.2283	0.2287	0.2252	0.2354	0.2421	0.2509	0.2431	0.2494	0.2451	0.2472	0.2528	0.2365	0.2466	0.2477	0.2392	0.2494	0.2417	0.2732	0.3044	0.2859	0.2379	0.3605	0.3597	0.3717	0.3875	0.3936	0.3735	0.503
Fungi_Release38	paxillus_rubicundulus_ve08_2h10	C	0.1931	0.2027	0.2078	0.2172	0.2256	0.2337	0.2416	0.2409	0.2523	0.2575	0.2634	0.2427	0.257	0.2547	0.2473	0.2539	0.2514	0.2525	0.2418	0.2407	0.2491	0.2494	0.2378	0.2367	0.2406	0.2427	0.2483	0.2442	0.2425	0.2389	0.2579	0.2434	0.2318	0.2467	0.2599	0.2551	0.236	0.2369	0.2446	0.2749	0.1388	0.1341	0.1387	0.1372	0.1211	0.1629	0.1096
Fungi_Release38	paxillus_rubicundulus_ve08_2h10	G	0.2875	0.2743	0.2736	0.2507	0.241	0.2358	0.2216	0.2232	0.2158	0.1966	0.2119	0.199	0.1934	0.2088	0.2144	0.2069	0.2042	0.2057	0.2134	0.2323	0.2195	0.2179	0.2258	0.2427	0.2286	0.2266	0.2272	0.2197	0.2241	0.209	0.2136	0.2101	0.2046	0.2043	0.1948	0.1863	0.1766	0.2042	0.2143	0.2105	0.36	0.34	0.3328	0.3118	0.3254	0.2627	0.2997
Fungi_Release38	paxillus_rubicundulus_ve08_2h10	T	0.2998	0.2956	0.2942	0.2941	0.3111	0.3045	0.3103	0.3097	0.3246	0.3276	0.3152	0.326	0.3303	0.3142	0.3152	0.3094	0.3159	0.3071	0.3153	0.2987	0.3027	0.3075	0.301	0.2785	0.2799	0.2876	0.2752	0.291	0.2862	0.2994	0.292	0.2999	0.3159	0.3097	0.2959	0.3169	0.3142	0.2544	0.2551	0.2767	0.1407	0.1663	0.1568	0.1635	0.16	0.2008	0.0878
Fungi_Release38	cryptococcus_neoformans_var_grubii_h99	A	0.2359	0.2397	0.2305	0.2299	0.224	0.2342	0.237	0.2295	0.2386	0.2404	0.2334	0.2467	0.2496	0.2452	0.2506	0.2532	0.2611	0.2623	0.2756	0.2674	0.2779	0.2904	0.2941	0.2865	0.2917	0.2942	0.3008	0.292	0.2971	0.2894	0.2931	0.2907	0.2774	0.2554	0.2536	0.2499	0.2935	0.3463	0.3635	0.3013	0.4143	0.4159	0.4039	0.4388	0.4335	0.4441	0.5555
Fungi_Release38	cryptococcus_neoformans_var_grubii_h99	C	0.1809	0.1831	0.1844	0.1919	0.1957	0.1988	0.2107	0.2166	0.2201	0.2202	0.2323	0.2216	0.2279	0.2277	0.2156	0.2108	0.2122	0.2176	0.2052	0.2082	0.2044	0.1995	0.188	0.1877	0.1894	0.1964	0.1886	0.1911	0.2101	0.2146	0.2124	0.1973	0.1988	0.219	0.2355	0.2461	0.1954	0.181	0.2009	0.2334	0.1264	0.1093	0.1097	0.1097	0.1108	0.1171	0.0654
Fungi_Release38	cryptococcus_neoformans_var_grubii_h99	G	0.2754	0.2536	0.2567	0.2355	0.2326	0.2198	0.2052	0.2058	0.1835	0.1919	0.1872	0.1886	0.1853	0.1973	0.1999	0.2044	0.2094	0.211	0.2041	0.2195	0.2264	0.2202	0.234	0.2404	0.2502	0.2443	0.2461	0.2499	0.2333	0.217	0.2178	0.2289	0.2324	0.2298	0.2176	0.1858	0.1853	0.2072	0.1771	0.1929	0.3086	0.314	0.3229	0.2876	0.2892	0.2312	0.2878
Fungi_Release38	cryptococcus_neoformans_var_grubii_h99	T	0.3078	0.3236	0.3285	0.3427	0.3477	0.3472	0.347	0.3481	0.3578	0.3474	0.3472	0.3431	0.3371	0.3299	0.3338	0.3316	0.3172	0.3092	0.3151	0.3048	0.2913	0.2899	0.284	0.2854	0.2687	0.2651	0.2645	0.267	0.2595	0.2789	0.2767	0.2831	0.2914	0.2959	0.2934	0.3182	0.3257	0.2655	0.2585	0.2723	0.1507	0.1608	0.1635	0.1639	0.1666	0.2076	0.0913
Protists_Release38	polysphondylium_pallidum_pn500	A	0.3885	0.3937	0.3883	0.3962	0.39	0.3904	0.3932	0.3981	0.4013	0.3897	0.3915	0.3914	0.3854	0.3922	0.406	0.3857	0.3922	0.3938	0.4006	0.3986	0.3964	0.3912	0.3839	0.3824	0.3756	0.3984	0.3822	0.3833	0.3948	0.3726	0.3775	0.3863	0.3716	0.3927	0.4023	0.3758	0.3876	0.4025	0.3951	0.4118	0.6349	0.5867	0.6403	0.6765	0.6309	0.6602	0.8332
Protists_Release38	polysphondylium_pallidum_pn500	C	0.1152	0.1263	0.1237	0.1191	0.131	0.1222	0.1212	0.123	0.1247	0.1182	0.1175	0.1283	0.129	0.1223	0.1277	0.1244	0.1183	0.1254	0.1283	0.123	0.124	0.1213	0.1298	0.1331	0.1256	0.1196	0.1281	0.1262	0.1173	0.1321	0.1192	0.1188	0.1148	0.1122	0.1165	0.0929	0.0983	0.0872	0.1037	0.1048	0.0615	0.0607	0.0634	0.0609	0.0831	0.0494	0.0374
Protists_Release38	polysphondylium_pallidum_pn500	G	0.1092	0.1091	0.0993	0.0982	0.0985	0.0976	0.1081	0.1057	0.0979	0.1068	0.109	0.0985	0.0921	0.1065	0.0874	0.0938	0.1085	0.0989	0.0889	0.0931	0.0895	0.0911	0.0938	0.0885	0.0867	0.0879	0.0828	0.0813	0.0858	0.0844	0.0815	0.0786	0.0817	0.0871	0.0926	0.0401	0.0473	0.0472	0.047	0.0428	0.0692	0.0567	0.0618	0.0496	0.0609	0.048	0.048
Protists_Release38	polysphondylium_pallidum_pn500	T	0.387	0.3709	0.3887	0.3866	0.3806	0.3898	0.3775	0.3732	0.376	0.3853	0.382	0.3819	0.3935	0.3789	0.3789	0.3961	0.3809	0.3819	0.3822	0.3853	0.3901	0.3964	0.3925	0.3959	0.4121	0.3941	0.4069	0.4093	0.402	0.4109	0.4218	0.4164	0.4319	0.408	0.3885	0.4913	0.4668	0.4631	0.4542	0.4405	0.2344	0.2959	0.2346	0.213	0.225	0.2424	0.0814
Fungi_Release38	jaapia_argillacea_mucl_33604	A	0.1978	0.1848	0.1848	0.1829	0.1835	0.1886	0.179	0.1891	0.1851	0.1835	0.1802	0.1931	0.1901	0.1877	0.1919	0.1972	0.1982	0.2066	0.2122	0.2105	0.2177	0.2162	0.2169	0.2356	0.231	0.2291	0.2326	0.2386	0.228	0.2307	0.2266	0.2348	0.2287	0.2339	0.2327	0.2418	0.2488	0.2568	0.2468	0.1818	0.2945	0.3158	0.321	0.3392	0.3424	0.3415	0.4842
Fungi_Release38	jaapia_argillacea_mucl_33604	C	0.2254	0.2464	0.2538	0.2608	0.2679	0.2773	0.2892	0.2809	0.2879	0.2917	0.29	0.2815	0.2795	0.2715	0.2666	0.2732	0.2699	0.2544	0.2684	0.2621	0.2454	0.2522	0.2497	0.2333	0.2314	0.2444	0.2425	0.2427	0.24	0.246	0.2481	0.2233	0.2403	0.2453	0.2313	0.2356	0.2187	0.2132	0.2194	0.248	0.1149	0.1074	0.1188	0.1156	0.1174	0.1292	0.0811
Fungi_Release38	jaapia_argillacea_mucl_33604	G	0.2495	0.2454	0.2223	0.2079	0.1941	0.1885	0.1878	0.1715	0.1752	0.169	0.1911	0.1757	0.1838	0.1899	0.1993	0.1944	0.2005	0.2142	0.2021	0.2214	0.2249	0.2257	0.2262	0.2286	0.2286	0.2256	0.2194	0.2089	0.2165	0.2038	0.2109	0.2079	0.2019	0.1857	0.1989	0.1924	0.1941	0.2179	0.2149	0.233	0.4224	0.4168	0.3736	0.3449	0.3676	0.2932	0.3572
Fungi_Release38	jaapia_argillacea_mucl_33604	T	0.3272	0.3234	0.3391	0.3484	0.3545	0.3455	0.3441	0.3585	0.3518	0.3558	0.3387	0.3498	0.3466	0.3509	0.3421	0.3352	0.3314	0.3248	0.3174	0.306	0.312	0.3059	0.3073	0.3026	0.309	0.3009	0.3054	0.3099	0.3156	0.3195	0.3144	0.334	0.3291	0.3352	0.3371	0.3302	0.3384	0.3121	0.3188	0.3372	0.1683	0.16	0.1867	0.2002	0.1727	0.2361	0.0774
Metazoa_Release91	monodelphis_domestica	A	0.2811	0.2775	0.2709	0.2872	0.2874	0.2832	0.2707	0.2784	0.2879	0.2732	0.2724	0.2809	0.2868	0.269	0.2742	0.2831	0.2845	0.2811	0.2701	0.267	0.2755	0.2687	0.2555	0.2584	0.2521	0.248	0.2437	0.2433	0.2211	0.2157	0.2317	0.213	0.2217	0.2061	0.219	0.2089	0.2196	0.1981	0.217	0.2317	0.3325	0.3763	0.4197	0.4321	0.4474	0.4066	0.4946
Metazoa_Release91	monodelphis_domestica	C	0.2	0.1967	0.2104	0.2034	0.1949	0.2056	0.2073	0.2134	0.2061	0.2073	0.2047	0.2103	0.208	0.209	0.2031	0.2077	0.1989	0.199	0.2106	0.2046	0.2064	0.2121	0.2054	0.2131	0.2153	0.2026	0.2039	0.2116	0.2093	0.2227	0.2099	0.2134	0.2177	0.2131	0.2187	0.2246	0.2141	0.2151	0.2174	0.1863	0.1271	0.1076	0.1014	0.1019	0.1024	0.1166	0.0874
Metazoa_Release91	monodelphis_domestica	G	0.2146	0.2335	0.225	0.2083	0.213	0.223	0.2104	0.218	0.2067	0.2127	0.2158	0.2077	0.1974	0.2108	0.2116	0.1944	0.2006	0.2113	0.193	0.2001	0.1954	0.1903	0.2054	0.1907	0.1904	0.1973	0.2023	0.1849	0.1957	0.1964	0.1819	0.1916	0.1862	0.1944	0.1849	0.1974	0.1764	0.2063	0.1846	0.2026	0.3049	0.3196	0.3156	0.3069	0.2992	0.2925	0.3122
Metazoa_Release91	monodelphis_domestica	T	0.3044	0.2922	0.2936	0.3011	0.3048	0.2882	0.3116	0.2902	0.2992	0.3068	0.3071	0.3011	0.3078	0.3112	0.3111	0.3148	0.3161	0.3086	0.3263	0.3283	0.3226	0.3289	0.3336	0.3378	0.3422	0.3522	0.3502	0.3603	0.3739	0.3652	0.3766	0.382	0.3744	0.3863	0.3774	0.3692	0.3899	0.3804	0.381	0.3794	0.2355	0.1964	0.1633	0.159	0.151	0.1843	0.1058
Metazoa_Release38	nasonia_vitripennis	A	0.3343	0.3329	0.334	0.3388	0.3355	0.3322	0.3415	0.3411	0.3461	0.3496	0.3403	0.3519	0.3555	0.3479	0.3528	0.3505	0.3535	0.3685	0.3798	0.3509	0.3604	0.3655	0.3618	0.3701	0.3694	0.3732	0.3705	0.3615	0.3474	0.3524	0.3546	0.3372	0.327	0.3226	0.3109	0.3112	0.3097	0.2897	0.2916	0.2797	0.4381	0.4785	0.5253	0.5056	0.4747	0.4891	0.5525
Metazoa_Release38	nasonia_vitripennis	C	0.1781	0.1901	0.1795	0.1797	0.1797	0.1828	0.1777	0.179	0.179	0.1794	0.1798	0.174	0.1581	0.1767	0.173	0.1737	0.1698	0.17	0.1655	0.172	0.1651	0.1615	0.1701	0.1725	0.1625	0.1578	0.1658	0.1698	0.174	0.1738	0.1682	0.1754	0.1787	0.1667	0.1705	0.1791	0.1763	0.1794	0.1886	0.2006	0.1223	0.1326	0.1133	0.1243	0.1296	0.1385	0.0901
Metazoa_Release38	nasonia_vitripennis	G	0.1868	0.1928	0.1974	0.1873	0.1957	0.1984	0.1897	0.2036	0.204	0.1863	0.1884	0.1873	0.178	0.1893	0.182	0.1801	0.1916	0.1881	0.1581	0.1757	0.1821	0.1577	0.1698	0.1674	0.1445	0.1644	0.1522	0.1462	0.1707	0.1665	0.1529	0.1705	0.1635	0.1562	0.1705	0.1539	0.1482	0.1657	0.1632	0.1476	0.2624	0.2114	0.1984	0.1991	0.2062	0.1554	0.2691
Metazoa_Release38	nasonia_vitripennis	T	0.3007	0.2841	0.289	0.2943	0.2891	0.2866	0.2911	0.2764	0.271	0.2847	0.2914	0.2868	0.3084	0.2861	0.2923	0.2957	0.2851	0.2734	0.2966	0.3014	0.2924	0.3153	0.2983	0.29	0.3236	0.3046	0.3114	0.3225	0.308	0.3073	0.3242	0.3169	0.3308	0.3545	0.3481	0.3558	0.3658	0.3652	0.3567	0.3721	0.1773	0.1774	0.1629	0.171	0.1896	0.217	0.0883
Fungi_Release38	gloeophyllum_trabeum_atcc_11539	A	0.2092	0.1977	0.1999	0.1966	0.1881	0.1937	0.1963	0.1897	0.192	0.1954	0.1912	0.1935	0.2018	0.1912	0.1943	0.2025	0.2005	0.2058	0.2056	0.2189	0.2251	0.2208	0.2137	0.2193	0.2339	0.2285	0.2346	0.2369	0.232	0.226	0.2396	0.2411	0.2307	0.2296	0.237	0.2435	0.266	0.284	0.2823	0.199	0.3027	0.298	0.3204	0.3308	0.3364	0.2908	0.4222
Fungi_Release38	gloeophyllum_trabeum_atcc_11539	C	0.2071	0.2202	0.2245	0.2405	0.2584	0.2607	0.2562	0.282	0.2765	0.2831	0.2789	0.2771	0.2709	0.285	0.2601	0.2657	0.271	0.2671	0.2604	0.2487	0.2467	0.2447	0.2473	0.2398	0.2393	0.2383	0.2491	0.2545	0.2545	0.2447	0.2317	0.237	0.2402	0.2536	0.2471	0.2592	0.2275	0.2372	0.2288	0.2801	0.1289	0.1375	0.1323	0.1456	0.1286	0.16	0.0854
Fungi_Release38	gloeophyllum_trabeum_atcc_11539	G	0.2946	0.299	0.2834	0.2535	0.2516	0.2429	0.2336	0.229	0.2244	0.2058	0.2179	0.2203	0.2193	0.2209	0.2342	0.2258	0.23	0.238	0.2447	0.2572	0.2548	0.2621	0.2592	0.2768	0.263	0.2609	0.269	0.2425	0.2427	0.2493	0.2477	0.235	0.2363	0.2133	0.2091	0.2038	0.2113	0.2231	0.2209	0.2468	0.4306	0.4116	0.3969	0.3478	0.381	0.3237	0.4182
Fungi_Release38	gloeophyllum_trabeum_atcc_11539	T	0.289	0.2831	0.2922	0.3095	0.302	0.3027	0.3139	0.2994	0.3072	0.3157	0.3119	0.309	0.308	0.3029	0.3115	0.306	0.2985	0.289	0.2893	0.2752	0.2735	0.2725	0.2798	0.2641	0.2638	0.2722	0.2473	0.2661	0.2709	0.2801	0.281	0.2869	0.2928	0.3036	0.3067	0.2935	0.2952	0.2558	0.268	0.274	0.1378	0.1529	0.1503	0.1758	0.1539	0.2255	0.0742
Fungi_Release38	neolentinus_lepideus_hhb14362_ss_1	A	0.2138	0.2131	0.2118	0.207	0.2093	0.2053	0.2073	0.205	0.2093	0.2105	0.2044	0.213	0.2255	0.2075	0.2188	0.2296	0.2163	0.2245	0.2303	0.2255	0.231	0.2339	0.2338	0.2439	0.2425	0.242	0.2428	0.2497	0.2393	0.2445	0.2601	0.2441	0.2526	0.2561	0.2516	0.2575	0.2785	0.2979	0.2948	0.2167	0.3364	0.3326	0.3411	0.3646	0.361	0.3158	0.4786
Fungi_Release38	neolentinus_lepideus_hhb14362_ss_1	C	0.1901	0.195	0.2066	0.2255	0.2269	0.2378	0.2613	0.2484	0.2662	0.2541	0.2614	0.2582	0.2387	0.2587	0.24	0.2339	0.2452	0.237	0.247	0.2358	0.2257	0.225	0.2189	0.2206	0.2284	0.219	0.2286	0.2334	0.2407	0.23	0.2242	0.2138	0.2231	0.2339	0.2438	0.2302	0.2125	0.2234	0.2174	0.261	0.122	0.126	0.1275	0.1304	0.1136	0.1473	0.0845
Fungi_Release38	neolentinus_lepideus_hhb14362_ss_1	G	0.2988	0.2878	0.2624	0.2561	0.2396	0.2303	0.2076	0.2137	0.2041	0.1907	0.2054	0.2072	0.2038	0.212	0.2099	0.2192	0.2232	0.2238	0.219	0.2308	0.2342	0.2389	0.2451	0.25	0.2416	0.2539	0.247	0.2292	0.2279	0.224	0.2185	0.2248	0.2169	0.2007	0.1933	0.195	0.1988	0.2086	0.2073	0.2224	0.3957	0.3825	0.3633	0.32	0.3617	0.2967	0.362
Fungi_Release38	neolentinus_lepideus_hhb14362_ss_1	T	0.2973	0.3041	0.3192	0.3113	0.3242	0.3265	0.3238	0.3329	0.3203	0.3448	0.3287	0.3216	0.3319	0.3219	0.3313	0.3173	0.3152	0.3147	0.3037	0.3079	0.309	0.3022	0.3022	0.2854	0.2875	0.285	0.2817	0.2878	0.2921	0.3015	0.2972	0.3173	0.3074	0.3093	0.3113	0.3173	0.3102	0.2701	0.2804	0.2999	0.146	0.1589	0.1681	0.185	0.1638	0.2402	0.0749
Fungi_Release38	pleurotus_ostreatus_pc15	A	0.2229	0.2188	0.2059	0.2166	0.2141	0.2179	0.2128	0.2063	0.2086	0.2092	0.2115	0.2106	0.219	0.2023	0.2147	0.2198	0.2222	0.2237	0.2179	0.215	0.2261	0.2394	0.226	0.2452	0.2384	0.2355	0.2467	0.2464	0.2416	0.2491	0.2444	0.2477	0.2428	0.2594	0.252	0.2614	0.287	0.3179	0.3057	0.2326	0.351	0.3462	0.3675	0.385	0.3835	0.3565	0.4761
Fungi_Release38	pleurotus_ostreatus_pc15	C	0.1872	0.2025	0.2109	0.228	0.2412	0.2538	0.2507	0.2695	0.2691	0.2772	0.2779	0.276	0.273	0.2742	0.2726	0.2681	0.2533	0.2578	0.2624	0.2575	0.2585	0.2387	0.2538	0.2399	0.242	0.2444	0.2409	0.2564	0.2499	0.2559	0.2468	0.2276	0.2436	0.2394	0.2597	0.2477	0.2407	0.2416	0.2422	0.284	0.1299	0.1395	0.1266	0.1356	0.128	0.1555	0.1039
Fungi_Release38	pleurotus_ostreatus_pc15	G	0.3009	0.2826	0.2752	0.2483	0.2344	0.2323	0.2099	0.2015	0.2078	0.1929	0.1907	0.1868	0.183	0.202	0.2007	0.1988	0.2092	0.2075	0.2124	0.2202	0.2198	0.2271	0.2211	0.2321	0.2386	0.2335	0.2231	0.205	0.2134	0.2072	0.2066	0.2091	0.206	0.1845	0.1784	0.1755	0.1743	0.1788	0.1924	0.2082	0.3772	0.3587	0.3481	0.3069	0.3309	0.258	0.3372
Fungi_Release38	pleurotus_ostreatus_pc15	T	0.2889	0.2962	0.308	0.3071	0.3103	0.296	0.3265	0.3226	0.3145	0.3207	0.3199	0.3265	0.3249	0.3216	0.3121	0.3134	0.3152	0.3111	0.3073	0.3073	0.2956	0.2947	0.2992	0.2828	0.281	0.2866	0.2894	0.2922	0.2951	0.2878	0.3022	0.3157	0.3076	0.3167	0.3099	0.3154	0.2979	0.2617	0.2597	0.2752	0.1419	0.1557	0.1578	0.1726	0.1576	0.23	0.0828
Fungi_Release38	suillus_luteus_uh_slu_lm8_n1	A	0.2218	0.2263	0.2215	0.238	0.2286	0.2225	0.2335	0.22	0.221	0.2254	0.224	0.2261	0.2301	0.2219	0.2283	0.2322	0.2274	0.2315	0.2305	0.2317	0.2415	0.254	0.2373	0.2455	0.2503	0.258	0.2613	0.2529	0.2577	0.2566	0.2503	0.2572	0.2569	0.2491	0.2551	0.2664	0.2862	0.3209	0.3345	0.2414	0.3831	0.3834	0.3911	0.3959	0.4031	0.3802	0.5052
Fungi_Release38	suillus_luteus_uh_slu_lm8_n1	C	0.1648	0.1665	0.1712	0.176	0.1992	0.2013	0.218	0.2366	0.2421	0.2412	0.2442	0.2402	0.2402	0.2367	0.2526	0.2473	0.2404	0.2325	0.2373	0.2314	0.2232	0.219	0.2251	0.2225	0.2099	0.228	0.2225	0.2379	0.229	0.227	0.224	0.2251	0.2253	0.228	0.2347	0.2585	0.2176	0.2232	0.2151	0.2646	0.125	0.1224	0.1314	0.1362	0.1248	0.1474	0.1084
Fungi_Release38	suillus_luteus_uh_slu_lm8_n1	G	0.3254	0.2962	0.2872	0.2614	0.2501	0.2327	0.1971	0.1959	0.1773	0.168	0.1751	0.1729	0.1712	0.1757	0.1828	0.1719	0.1782	0.184	0.192	0.2029	0.2061	0.1975	0.2056	0.2189	0.2115	0.2088	0.2138	0.1942	0.1966	0.2022	0.1921	0.1953	0.1831	0.1719	0.1811	0.1497	0.1581	0.1689	0.1721	0.1805	0.3453	0.3338	0.3043	0.2879	0.2933	0.2508	0.2989
Fungi_Release38	suillus_luteus_uh_slu_lm8_n1	T	0.288	0.311	0.3202	0.3245	0.322	0.3436	0.3514	0.3475	0.3595	0.3654	0.3568	0.3607	0.3585	0.3656	0.3363	0.3485	0.354	0.352	0.3402	0.3341	0.3292	0.3295	0.3319	0.3132	0.3284	0.3052	0.3024	0.3151	0.3167	0.3142	0.3337	0.3223	0.3347	0.351	0.3292	0.3254	0.3382	0.287	0.2783	0.3135	0.1466	0.1604	0.1732	0.1801	0.1788	0.2216	0.0875
Plants_Release38	nicotiana_attenuata	A	0.2908	0.2786	0.2788	0.2779	0.2824	0.2808	0.2817	0.2801	0.2841	0.2844	0.2699	0.2889	0.2772	0.2902	0.2838	0.284	0.2806	0.2913	0.276	0.2856	0.2788	0.2966	0.286	0.2854	0.285	0.2875	0.2844	0.2716	0.2647	0.2631	0.2491	0.2425	0.2348	0.2303	0.2168	0.2203	0.218	0.2018	0.2219	0.2007	0.3978	0.4567	0.4857	0.4794	0.4845	0.3871	0.4348
Plants_Release38	nicotiana_attenuata	C	0.1488	0.1534	0.1531	0.1664	0.1544	0.1541	0.1576	0.1613	0.1524	0.1565	0.1546	0.1534	0.1637	0.1569	0.1533	0.16	0.1521	0.1498	0.1499	0.1509	0.1546	0.1515	0.1511	0.156	0.1509	0.1563	0.1512	0.1505	0.1626	0.1447	0.1499	0.1477	0.1546	0.1474	0.1528	0.1541	0.1429	0.1472	0.138	0.14	0.0691	0.0672	0.0542	0.0587	0.0547	0.0467	0.0311
Plants_Release38	nicotiana_attenuata	G	0.1586	0.1598	0.1661	0.1576	0.164	0.1592	0.165	0.1697	0.17	0.1605	0.1729	0.1672	0.1634	0.161	0.1674	0.1626	0.1661	0.162	0.1634	0.1605	0.1598	0.1473	0.1432	0.1422	0.1397	0.1447	0.1405	0.1437	0.1442	0.1534	0.1442	0.1505	0.1543	0.1531	0.1525	0.161	0.1489	0.1645	0.1664	0.1712	0.3334	0.2494	0.2295	0.2412	0.2488	0.1717	0.4701
Plants_Release38	nicotiana_attenuata	T	0.4018	0.4082	0.4021	0.3981	0.3992	0.4058	0.3957	0.389	0.3935	0.3986	0.4026	0.3904	0.3957	0.3919	0.3955	0.3935	0.4012	0.397	0.4106	0.4029	0.4069	0.4045	0.4197	0.4163	0.4243	0.4115	0.4239	0.4342	0.4285	0.4389	0.4567	0.4592	0.4563	0.4691	0.4778	0.4646	0.4902	0.4865	0.4738	0.4881	0.1997	0.2267	0.2306	0.2206	0.212	0.3945	0.064
Fungi_Release38	cryptococcus_depauperatus_cbs_7841	A	0.2448	0.2565	0.2434	0.2332	0.2415	0.229	0.2427	0.2317	0.2232	0.2284	0.2198	0.2307	0.2223	0.2345	0.2469	0.2428	0.2482	0.2486	0.2502	0.2614	0.2709	0.2749	0.28	0.284	0.2966	0.2918	0.2976	0.3091	0.3071	0.3003	0.2949	0.2918	0.2856	0.2659	0.246	0.2162	0.2568	0.3262	0.3935	0.3237	0.4335	0.4244	0.4012	0.4054	0.3961	0.38	0.5329
Fungi_Release38	cryptococcus_depauperatus_cbs_7841	C	0.1555	0.1487	0.1514	0.1493	0.1424	0.1634	0.1571	0.1737	0.1772	0.1882	0.192	0.1955	0.1996	0.1952	0.1935	0.1996	0.1839	0.196	0.1967	0.1896	0.1837	0.1885	0.1821	0.1808	0.1766	0.164	0.1618	0.1708	0.168	0.185	0.1878	0.1829	0.1792	0.1928	0.2146	0.253	0.1907	0.1705	0.1679	0.2251	0.1244	0.1143	0.1087	0.0995	0.0981	0.1199	0.0886
Fungi_Release38	cryptococcus_depauperatus_cbs_7841	G	0.2947	0.2914	0.2931	0.299	0.2898	0.2712	0.2597	0.2508	0.2326	0.228	0.2124	0.2189	0.2181	0.2173	0.2066	0.2122	0.2214	0.2083	0.2201	0.224	0.2208	0.2185	0.2341	0.2396	0.2428	0.2585	0.2611	0.2546	0.2472	0.2429	0.2332	0.2364	0.2363	0.2441	0.2408	0.2013	0.1932	0.2137	0.1885	0.1782	0.2818	0.2946	0.3266	0.3218	0.3406	0.2797	0.2921
Fungi_Release38	cryptococcus_depauperatus_cbs_7841	T	0.3049	0.3035	0.312	0.3186	0.3263	0.3365	0.3406	0.3438	0.367	0.3554	0.3758	0.3548	0.3601	0.3529	0.3531	0.3454	0.3465	0.3471	0.333	0.325	0.3246	0.318	0.3038	0.2956	0.284	0.2857	0.2795	0.2655	0.2777	0.2717	0.2841	0.2889	0.299	0.2972	0.2987	0.3295	0.3593	0.2896	0.2501	0.2731	0.1603	0.1667	0.1635	0.1733	0.1653	0.2204	0.0864
Protists_Release38	phytophthora_infestans	A	0.274	0.2668	0.2601	0.2816	0.2637	0.2723	0.2665	0.2413	0.2548	0.2727	0.2555	0.2688	0.2848	0.2698	0.2721	0.2857	0.2609	0.2691	0.2796	0.2534	0.2832	0.2812	0.2602	0.2707	0.2832	0.2673	0.2752	0.2767	0.2567	0.266	0.2714	0.2497	0.2656	0.2659	0.2551	0.2448	0.2694	0.2558	0.2592	0.2608	0.3396	0.3706	0.3574	0.3558	0.3524	0.362	0.3848
Protists_Release38	phytophthora_infestans	C	0.2214	0.2196	0.2201	0.226	0.2197	0.2306	0.2362	0.223	0.219	0.2214	0.2191	0.2169	0.2386	0.2343	0.2206	0.2284	0.2193	0.228	0.235	0.2263	0.2235	0.2397	0.229	0.2264	0.235	0.2241	0.229	0.236	0.2284	0.2284	0.2327	0.2217	0.2226	0.2325	0.2111	0.2261	0.2302	0.2241	0.2229	0.237	0.1419	0.1441	0.1623	0.152	0.1627	0.146	0.1458
Protists_Release38	phytophthora_infestans	G	0.245	0.2703	0.2762	0.228	0.2638	0.2733	0.222	0.266	0.2906	0.2381	0.2641	0.2612	0.2267	0.2523	0.2753	0.2257	0.2547	0.2625	0.2309	0.2618	0.2571	0.2216	0.251	0.2567	0.2327	0.2596	0.2622	0.2233	0.2548	0.2633	0.2271	0.2571	0.259	0.2235	0.2666	0.2654	0.2225	0.2641	0.2656	0.237	0.3896	0.3495	0.3008	0.3192	0.3435	0.2866	0.391
Protists_Release38	phytophthora_infestans	T	0.2595	0.2434	0.2436	0.2644	0.2528	0.2238	0.2753	0.2697	0.2356	0.2678	0.2612	0.2531	0.2499	0.2436	0.2319	0.2602	0.2652	0.2404	0.2545	0.2586	0.2362	0.2576	0.2598	0.2462	0.2491	0.249	0.2335	0.264	0.2601	0.2423	0.2688	0.2714	0.2528	0.2781	0.2672	0.2637	0.278	0.256	0.2523	0.2652	0.1289	0.1358	0.1795	0.1731	0.1413	0.2054	0.0784
Fungi_Release38	lichtheimia_corymbifera_jmrc_fsu_9682	A	0.3127	0.3161	0.3104	0.3082	0.3078	0.2951	0.2981	0.303	0.2971	0.3041	0.3062	0.2967	0.3043	0.2857	0.3073	0.3022	0.3019	0.3234	0.3091	0.3091	0.3126	0.3217	0.3084	0.2996	0.3082	0.2984	0.3027	0.2989	0.2929	0.3	0.2926	0.3071	0.2993	0.285	0.3151	0.3174	0.3377	0.3238	0.3155	0.26	0.4241	0.3815	0.4236	0.4836	0.4417	0.5011	0.722
Fungi_Release38	lichtheimia_corymbifera_jmrc_fsu_9682	C	0.1415	0.1489	0.1564	0.1675	0.1575	0.1701	0.173	0.1739	0.1834	0.1789	0.1707	0.1685	0.1672	0.1723	0.1678	0.1667	0.1635	0.1609	0.1692	0.1714	0.172	0.1654	0.171	0.1818	0.1793	0.1824	0.1869	0.1816	0.1867	0.1813	0.1905	0.2027	0.2015	0.2187	0.1993	0.2028	0.1881	0.18	0.1695	0.1743	0.0783	0.1078	0.0799	0.0812	0.1094	0.087	0.0499
Fungi_Release38	lichtheimia_corymbifera_jmrc_fsu_9682	G	0.2449	0.2469	0.233	0.232	0.2305	0.2314	0.2305	0.2295	0.2208	0.2157	0.2177	0.2254	0.2244	0.2279	0.214	0.2211	0.2324	0.2177	0.2243	0.223	0.2194	0.2171	0.2222	0.2183	0.2098	0.2054	0.1929	0.1865	0.1824	0.1799	0.1656	0.1495	0.144	0.1463	0.1483	0.1456	0.1627	0.1667	0.1854	0.2148	0.3254	0.2735	0.2889	0.2381	0.2213	0.1962	0.1662
Fungi_Release38	lichtheimia_corymbifera_jmrc_fsu_9682	T	0.3009	0.2881	0.3002	0.2923	0.3041	0.3034	0.2983	0.2936	0.2987	0.3014	0.3054	0.3094	0.3041	0.3141	0.3108	0.31	0.3021	0.298	0.2974	0.2965	0.296	0.2958	0.2984	0.3003	0.3027	0.3138	0.3176	0.333	0.338	0.3387	0.3513	0.3408	0.3552	0.35	0.3373	0.3342	0.3116	0.3294	0.3295	0.3509	0.1721	0.2373	0.2076	0.1971	0.2276	0.2157	0.0619
Fungi_Release38	xanthophyllomyces_dendrorhous	A	0.2403	0.2452	0.2463	0.2457	0.2349	0.2375	0.2369	0.236	0.2359	0.2332	0.2428	0.2306	0.2442	0.2261	0.2303	0.23	0.2284	0.2294	0.223	0.2166	0.2161	0.2166	0.2125	0.2053	0.2092	0.2027	0.2157	0.2085	0.2024	0.2114	0.2084	0.1997	0.2107	0.2063	0.21	0.2022	0.2139	0.2069	0.2223	0.2095	0.373	0.4365	0.4571	0.4633	0.5243	0.5714	0.7218
Fungi_Release38	xanthophyllomyces_dendrorhous	C	0.2283	0.234	0.2302	0.2346	0.2441	0.2242	0.242	0.2397	0.2385	0.2501	0.2353	0.2324	0.2391	0.2366	0.2417	0.2451	0.2426	0.2356	0.2527	0.2419	0.247	0.2433	0.2375	0.2527	0.247	0.2432	0.2338	0.251	0.2357	0.2334	0.2327	0.2284	0.2243	0.2318	0.236	0.2467	0.2283	0.2252	0.2167	0.2466	0.1222	0.1313	0.1412	0.1733	0.1475	0.1171	0.0616
Fungi_Release38	xanthophyllomyces_dendrorhous	G	0.1855	0.1835	0.1885	0.1831	0.1809	0.1899	0.1892	0.1838	0.1778	0.1782	0.1823	0.1823	0.1763	0.1762	0.1785	0.1719	0.1781	0.1705	0.1705	0.1709	0.1735	0.1636	0.1737	0.1599	0.1656	0.1718	0.1706	0.1626	0.1724	0.1753	0.1633	0.1762	0.1836	0.1841	0.1738	0.1741	0.1648	0.1693	0.1765	0.2281	0.3531	0.2711	0.2337	0.1867	0.2084	0.149	0.1428
Fungi_Release38	xanthophyllomyces_dendrorhous	T	0.3459	0.3373	0.3351	0.3367	0.3402	0.3484	0.3319	0.3405	0.3478	0.3385	0.3396	0.3547	0.3404	0.3611	0.3494	0.3529	0.3509	0.3645	0.3538	0.3706	0.3633	0.3765	0.3764	0.3821	0.3781	0.3824	0.3799	0.378	0.3895	0.3799	0.3957	0.3957	0.3813	0.3778	0.3802	0.3769	0.393	0.3986	0.3845	0.3158	0.1517	0.1611	0.168	0.1768	0.1198	0.1626	0.0737
Metazoa_Release91	danio_rerio	A	0.2966	0.2894	0.2976	0.29	0.2853	0.2901	0.3038	0.2829	0.2851	0.2723	0.278	0.2794	0.2829	0.2679	0.2779	0.2879	0.2807	0.2769	0.2858	0.2776	0.2789	0.2792	0.2567	0.2556	0.2554	0.2533	0.2508	0.2428	0.2257	0.2081	0.2084	0.1922	0.1929	0.1903	0.1797	0.1709	0.1763	0.1704	0.1819	0.1645	0.3304	0.3507	0.4271	0.3979	0.432	0.4573	0.5335
Metazoa_Release91	danio_rerio	C	0.1689	0.1648	0.1647	0.1672	0.1722	0.1695	0.1642	0.1701	0.1648	0.1757	0.1666	0.1728	0.1734	0.1741	0.1713	0.1748	0.1738	0.1672	0.1669	0.1775	0.1675	0.1701	0.1689	0.1675	0.1678	0.161	0.1634	0.1703	0.1753	0.167	0.1617	0.1664	0.1806	0.1745	0.1703	0.1739	0.1776	0.1798	0.185	0.1834	0.0865	0.102	0.0857	0.1057	0.1101	0.0943	0.0488
Metazoa_Release91	danio_rerio	G	0.1807	0.1881	0.1914	0.1813	0.1898	0.1897	0.1809	0.1822	0.1879	0.1885	0.1898	0.1801	0.1841	0.1911	0.1826	0.1709	0.1732	0.1717	0.1687	0.1682	0.1781	0.1682	0.1788	0.1694	0.1717	0.1731	0.1714	0.1625	0.1847	0.1903	0.1744	0.1897	0.1764	0.1594	0.202	0.1751	0.1884	0.1697	0.1997	0.1606	0.343	0.2663	0.277	0.2488	0.3017	0.1966	0.3401
Metazoa_Release91	danio_rerio	T	0.3538	0.3577	0.3463	0.3616	0.3527	0.3507	0.3511	0.3648	0.3622	0.3635	0.3655	0.3677	0.3597	0.3669	0.3682	0.3664	0.3723	0.3842	0.3786	0.3767	0.3755	0.3824	0.3955	0.4076	0.4051	0.4126	0.4144	0.4245	0.4144	0.4346	0.4555	0.4517	0.4501	0.4758	0.448	0.4801	0.4577	0.4801	0.4335	0.4915	0.2401	0.281	0.2101	0.2476	0.1562	0.2519	0.0776
Fungi_Release38	puccinia_striiformis	A	0.2853	0.2926	0.288	0.2935	0.2844	0.302	0.2938	0.2911	0.2986	0.2895	0.2923	0.3009	0.2991	0.292	0.2894	0.2841	0.2892	0.2805	0.2805	0.2832	0.2719	0.2692	0.2751	0.2633	0.2683	0.2536	0.2486	0.2479	0.2461	0.2333	0.2334	0.2311	0.2259	0.2164	0.2405	0.2304	0.2292	0.2421	0.2446	0.2449	0.413	0.4542	0.4823	0.4988	0.528	0.5236	0.6525
Fungi_Release38	puccinia_striiformis	C	0.2292	0.2289	0.2249	0.2118	0.2202	0.2164	0.2196	0.2212	0.2162	0.2183	0.2165	0.2043	0.2237	0.2167	0.2133	0.2175	0.2083	0.2075	0.209	0.217	0.2111	0.2049	0.2195	0.2156	0.2043	0.2114	0.2112	0.2106	0.2136	0.2093	0.2074	0.2052	0.2145	0.2114	0.2081	0.2056	0.1983	0.1866	0.1971	0.2003	0.1117	0.1079	0.0994	0.1167	0.1032	0.1092	0.0679
Fungi_Release38	puccinia_striiformis	G	0.1737	0.1759	0.1743	0.1743	0.1844	0.1732	0.1787	0.1799	0.178	0.1763	0.1812	0.1852	0.1697	0.1724	0.1737	0.1744	0.1747	0.1772	0.1813	0.17	0.1749	0.1781	0.1646	0.1485	0.1419	0.1469	0.1481	0.14	0.142	0.15	0.1554	0.1448	0.1425	0.1545	0.1526	0.1562	0.1659	0.1515	0.1682	0.1887	0.2986	0.2449	0.2433	0.1746	0.2067	0.1837	0.1744
Fungi_Release38	puccinia_striiformis	T	0.3119	0.3026	0.3128	0.3204	0.311	0.3084	0.3079	0.3078	0.3072	0.3159	0.31	0.3097	0.3075	0.319	0.3237	0.324	0.3278	0.3347	0.3291	0.3298	0.3422	0.3478	0.3409	0.3725	0.3855	0.3881	0.3921	0.4015	0.3983	0.4074	0.4037	0.4189	0.4171	0.4177	0.3987	0.4079	0.4067	0.4198	0.3901	0.3661	0.1766	0.193	0.175	0.2099	0.1622	0.1835	0.1052
Fungi_Release38	rhizopogon_vinicolor_am_or11_026	A	0.2338	0.2247	0.2247	0.2264	0.2257	0.2238	0.2258	0.225	0.2226	0.2176	0.2255	0.2173	0.2174	0.2276	0.2196	0.2213	0.223	0.2198	0.2272	0.226	0.2326	0.248	0.243	0.2432	0.2532	0.2435	0.2556	0.2531	0.2445	0.2414	0.2466	0.2477	0.2571	0.2534	0.2581	0.2546	0.2803	0.3256	0.3265	0.2511	0.3803	0.3642	0.3855	0.3956	0.3948	0.3614	0.4916
Fungi_Release38	rhizopogon_vinicolor_am_or11_026	C	0.1752	0.1736	0.1749	0.1823	0.2066	0.2143	0.2211	0.2352	0.2472	0.2551	0.2482	0.2525	0.2497	0.2546	0.2563	0.2384	0.2432	0.2439	0.2421	0.2389	0.2398	0.2276	0.222	0.222	0.2258	0.2251	0.2281	0.2284	0.2389	0.2417	0.2295	0.2226	0.234	0.2322	0.2482	0.255	0.226	0.2189	0.2173	0.2581	0.1328	0.1285	0.1256	0.1399	0.1123	0.1619	0.0983
Fungi_Release38	rhizopogon_vinicolor_am_or11_026	G	0.3102	0.2978	0.2772	0.2682	0.2494	0.2287	0.2079	0.1976	0.1831	0.1715	0.1745	0.1794	0.1754	0.1779	0.1742	0.19	0.1845	0.1906	0.1965	0.1974	0.2001	0.1983	0.2124	0.2093	0.2156	0.2183	0.2088	0.2069	0.1974	0.1993	0.1942	0.1925	0.1877	0.1797	0.172	0.1564	0.1668	0.1791	0.1695	0.1859	0.346	0.345	0.3151	0.2836	0.3262	0.2464	0.325
Fungi_Release38	rhizopogon_vinicolor_am_or11_026	T	0.2807	0.304	0.3232	0.3231	0.3183	0.3333	0.3451	0.3423	0.3472	0.3558	0.3518	0.3509	0.3576	0.3399	0.3499	0.3503	0.3493	0.3457	0.3342	0.3377	0.3275	0.326	0.3226	0.3256	0.3053	0.3132	0.3075	0.3117	0.3192	0.3176	0.3297	0.3371	0.3213	0.3348	0.3217	0.334	0.3269	0.2765	0.2868	0.3049	0.1409	0.1624	0.1737	0.181	0.1666	0.2303	0.0851
Fungi_Release38	cryptococcus_depauperatus_cbs_7855	A	0.246	0.2552	0.2417	0.2324	0.2397	0.2274	0.2382	0.2332	0.2234	0.2307	0.2166	0.2339	0.2173	0.2264	0.2506	0.244	0.2501	0.25	0.2513	0.2599	0.2709	0.2742	0.2786	0.2854	0.2951	0.2954	0.2984	0.3102	0.3108	0.3001	0.2949	0.2918	0.2872	0.2651	0.2491	0.2216	0.2555	0.3242	0.3999	0.3218	0.4371	0.4296	0.4015	0.4122	0.3978	0.3781	0.5332
Fungi_Release38	cryptococcus_depauperatus_cbs_7855	C	0.1563	0.1518	0.1521	0.1516	0.1441	0.1643	0.1588	0.1754	0.1793	0.1894	0.1937	0.194	0.1989	0.1968	0.1903	0.2014	0.1852	0.1976	0.193	0.194	0.1842	0.1848	0.1821	0.1823	0.1766	0.1624	0.1621	0.1682	0.1685	0.187	0.1845	0.1826	0.1796	0.1909	0.216	0.2509	0.1934	0.1722	0.1649	0.2247	0.1266	0.1131	0.1104	0.0999	0.0999	0.1217	0.0871
Fungi_Release38	cryptococcus_depauperatus_cbs_7855	G	0.294	0.2886	0.2946	0.2967	0.2868	0.2709	0.2609	0.2501	0.2347	0.2237	0.2142	0.2192	0.2225	0.2176	0.2023	0.2117	0.2149	0.2087	0.2218	0.2228	0.22	0.2228	0.2344	0.2382	0.2473	0.2583	0.2638	0.2494	0.2451	0.2409	0.2357	0.2376	0.2365	0.2428	0.237	0.1982	0.1937	0.2155	0.1838	0.1786	0.2774	0.2859	0.3273	0.3123	0.3372	0.2773	0.2957
Fungi_Release38	cryptococcus_depauperatus_cbs_7855	T	0.3037	0.3044	0.3116	0.3193	0.3294	0.3374	0.342	0.3412	0.3626	0.3562	0.3755	0.3528	0.3613	0.3592	0.3568	0.3429	0.3497	0.3438	0.334	0.3233	0.3249	0.3182	0.3049	0.294	0.281	0.284	0.2758	0.2722	0.2756	0.2719	0.2848	0.288	0.2967	0.3012	0.2979	0.3294	0.3574	0.2881	0.2514	0.2749	0.1588	0.1714	0.1608	0.1756	0.1651	0.2229	0.084
Metazoa_Release91	nannospalax_galili	A	0.2657	0.2576	0.2552	0.2662	0.2611	0.2643	0.2662	0.254	0.2611	0.2663	0.2629	0.2588	0.2631	0.2461	0.26	0.2568	0.269	0.2476	0.2518	0.2542	0.2559	0.2448	0.2479	0.2503	0.2447	0.2405	0.2415	0.2213	0.2265	0.2193	0.213	0.2071	0.1947	0.201	0.2115	0.2084	0.2029	0.2142	0.2148	0.21	0.3289	0.3696	0.3797	0.3996	0.4069	0.3675	0.4436
Metazoa_Release91	nannospalax_galili	C	0.2212	0.2294	0.223	0.2203	0.2224	0.2296	0.2271	0.2311	0.2338	0.2418	0.227	0.2286	0.2323	0.2363	0.2334	0.2412	0.2224	0.2259	0.2359	0.231	0.2288	0.2359	0.2138	0.2311	0.2363	0.2295	0.2264	0.2356	0.2384	0.235	0.2493	0.2396	0.2374	0.2458	0.2353	0.2225	0.2512	0.2319	0.234	0.2314	0.1312	0.1175	0.1187	0.1225	0.1119	0.1328	0.1034
Metazoa_Release91	nannospalax_galili	G	0.2347	0.2302	0.2378	0.2299	0.2326	0.2304	0.227	0.2301	0.2277	0.2111	0.2311	0.234	0.2173	0.2347	0.2245	0.206	0.2191	0.2316	0.2136	0.2169	0.2246	0.2032	0.2295	0.2234	0.1974	0.2099	0.2209	0.2038	0.2103	0.2169	0.1903	0.208	0.2228	0.1898	0.2109	0.2286	0.1968	0.2074	0.2135	0.2053	0.3292	0.3373	0.3393	0.3223	0.3241	0.3075	0.3272
Metazoa_Release91	nannospalax_galili	T	0.2784	0.2828	0.284	0.2836	0.2839	0.2757	0.2797	0.2848	0.2773	0.2807	0.279	0.2787	0.2873	0.2828	0.2822	0.2959	0.2895	0.2949	0.2987	0.298	0.2907	0.3161	0.3088	0.2952	0.3216	0.3201	0.3112	0.3393	0.3247	0.3289	0.3474	0.3454	0.3451	0.3633	0.3422	0.3405	0.3491	0.3466	0.3378	0.3532	0.2108	0.1756	0.1624	0.1555	0.1572	0.1922	0.1258
Metazoa_Release38	strigamia_maritima	A	0.3721	0.3691	0.378	0.3779	0.3758	0.3688	0.3598	0.366	0.3692	0.3601	0.3682	0.3654	0.3657	0.3633	0.3657	0.3645	0.3742	0.3694	0.3566	0.354	0.3624	0.3515	0.3572	0.3654	0.3646	0.3595	0.363	0.3549	0.3486	0.3525	0.3334	0.3248	0.3215	0.3039	0.3087	0.3027	0.3009	0.2943	0.2866	0.2867	0.5083	0.5694	0.6206	0.6287	0.5914	0.558	0.5979
Metazoa_Release38	strigamia_maritima	C	0.1137	0.1192	0.115	0.1165	0.1138	0.1149	0.1128	0.1199	0.1129	0.1174	0.1153	0.1176	0.1167	0.1153	0.1074	0.1137	0.1058	0.1111	0.1082	0.111	0.1026	0.101	0.1001	0.0803	0.0828	0.08	0.0794	0.0822	0.0806	0.0789	0.0852	0.0795	0.0846	0.084	0.08	0.0861	0.0797	0.0798	0.0844	0.1004	0.0615	0.057	0.0525	0.0504	0.0536	0.0513	0.0536
Metazoa_Release38	strigamia_maritima	G	0.128	0.1274	0.1344	0.1279	0.1253	0.1293	0.1274	0.1331	0.1343	0.1267	0.125	0.1199	0.1271	0.128	0.1243	0.1189	0.1183	0.1256	0.1225	0.1232	0.1249	0.117	0.1147	0.0937	0.0879	0.0837	0.0868	0.0825	0.0821	0.0812	0.0813	0.0852	0.0852	0.0819	0.0777	0.0791	0.0801	0.084	0.0853	0.0912	0.1625	0.1277	0.1311	0.1082	0.1116	0.0985	0.1795
Metazoa_Release38	strigamia_maritima	T	0.3862	0.3843	0.3725	0.3777	0.3851	0.387	0.4	0.381	0.3836	0.3958	0.3915	0.3971	0.3906	0.3934	0.4027	0.403	0.4018	0.3939	0.4128	0.4118	0.4101	0.4306	0.428	0.4607	0.4647	0.4768	0.4708	0.4804	0.4887	0.4874	0.5001	0.5105	0.5087	0.5302	0.5336	0.5321	0.5393	0.5418	0.5436	0.5217	0.2678	0.2459	0.1957	0.2127	0.2435	0.2923	0.169
Fungi_Release38	rhizopus_delemar_ra_99_880	A	0.4024	0.4136	0.418	0.4163	0.4184	0.4196	0.403	0.3966	0.3927	0.4159	0.3965	0.3969	0.4098	0.3918	0.3853	0.388	0.3889	0.3859	0.3954	0.3833	0.3898	0.3813	0.3956	0.3945	0.3665	0.3757	0.3586	0.363	0.3632	0.3433	0.3551	0.3675	0.3726	0.3566	0.3632	0.3799	0.3956	0.4241	0.4265	0.3684	0.5135	0.5063	0.5558	0.6068	0.5723	0.6398	0.8146
Fungi_Release38	rhizopus_delemar_ra_99_880	C	0.1142	0.1154	0.1072	0.1096	0.1094	0.1193	0.127	0.1282	0.1285	0.1209	0.1179	0.1294	0.12	0.1227	0.1275	0.1329	0.1251	0.1261	0.1211	0.124	0.1439	0.129	0.1261	0.1239	0.1375	0.1458	0.1475	0.134	0.1458	0.1369	0.1326	0.1163	0.1555	0.1673	0.1648	0.1644	0.1467	0.1491	0.1397	0.1432	0.0788	0.0693	0.0657	0.0652	0.0725	0.0706	0.0242
Fungi_Release38	rhizopus_delemar_ra_99_880	G	0.2081	0.203	0.1814	0.1832	0.1808	0.1693	0.176	0.1793	0.1672	0.1557	0.1645	0.1561	0.1529	0.1699	0.162	0.1612	0.1772	0.1679	0.1621	0.1715	0.1676	0.1726	0.157	0.1582	0.1687	0.1603	0.1591	0.1539	0.159	0.1652	0.1402	0.1211	0.103	0.0921	0.0751	0.0766	0.0879	0.086	0.0937	0.1294	0.1761	0.1669	0.1576	0.1011	0.1781	0.0972	0.0817
Fungi_Release38	rhizopus_delemar_ra_99_880	T	0.2753	0.268	0.2935	0.2909	0.2914	0.2918	0.2939	0.2959	0.3115	0.3075	0.3211	0.3175	0.3174	0.3156	0.3253	0.318	0.3089	0.32	0.3214	0.3211	0.2987	0.3172	0.3212	0.3233	0.3274	0.3181	0.3348	0.349	0.332	0.3545	0.3721	0.3951	0.3689	0.3839	0.3969	0.3792	0.3698	0.3408	0.3401	0.359	0.2315	0.2575	0.2209	0.2269	0.177	0.1924	0.0796
Fungi_Release38	dacryopinax_primogenitus	A	0.2003	0.1871	0.193	0.1777	0.1909	0.1838	0.1831	0.18	0.1746	0.1735	0.1728	0.1777	0.182	0.1818	0.1819	0.2004	0.1931	0.2	0.2058	0.2203	0.2174	0.2182	0.2101	0.2384	0.2343	0.2415	0.2579	0.254	0.2564	0.2484	0.236	0.231	0.2419	0.2228	0.2053	0.1858	0.2279	0.3175	0.3746	0.277	0.3544	0.3238	0.3426	0.3541	0.3572	0.3613	0.4852
Fungi_Release38	dacryopinax_primogenitus	C	0.1901	0.1883	0.1859	0.2001	0.2148	0.2342	0.2545	0.2655	0.2709	0.2957	0.3053	0.29	0.293	0.2932	0.2923	0.2864	0.2923	0.2652	0.272	0.2699	0.2496	0.2412	0.2409	0.2315	0.2272	0.2189	0.2079	0.2298	0.2325	0.2461	0.2451	0.2318	0.2179	0.234	0.2637	0.3032	0.227	0.205	0.2052	0.263	0.1504	0.1365	0.1162	0.1105	0.1005	0.1393	0.0793
Fungi_Release38	dacryopinax_primogenitus	G	0.3259	0.345	0.3245	0.3187	0.2958	0.2715	0.2457	0.228	0.207	0.1882	0.1807	0.1862	0.1749	0.1822	0.1829	0.1823	0.1998	0.2077	0.2164	0.2249	0.2334	0.2373	0.2518	0.2521	0.2699	0.2731	0.282	0.2703	0.2606	0.2507	0.2421	0.2555	0.2558	0.2524	0.2306	0.1956	0.1961	0.217	0.1976	0.2146	0.349	0.3865	0.3805	0.3699	0.4152	0.3073	0.3756
Fungi_Release38	dacryopinax_primogenitus	T	0.2838	0.2796	0.2966	0.3035	0.2985	0.3105	0.3168	0.3265	0.3475	0.3426	0.3412	0.346	0.3501	0.3429	0.3429	0.3308	0.3148	0.3271	0.3059	0.2849	0.2996	0.3033	0.2972	0.2781	0.2687	0.2664	0.2522	0.2458	0.2504	0.2548	0.2769	0.2817	0.2843	0.2908	0.3003	0.3154	0.349	0.2605	0.2227	0.2454	0.1462	0.1532	0.1607	0.1655	0.1271	0.1921	0.0599
Fungi_Release38	kwoniella_bestiolae_cbs_10118	A	0.2333	0.2315	0.23	0.2354	0.2416	0.2333	0.2393	0.2538	0.2529	0.2558	0.2622	0.2667	0.2623	0.2755	0.2777	0.2782	0.2846	0.2836	0.2913	0.2845	0.2882	0.2865	0.2798	0.2868	0.2695	0.268	0.2761	0.2631	0.2707	0.2562	0.2776	0.2803	0.2611	0.2362	0.2315	0.2407	0.2671	0.2555	0.2501	0.1874	0.3151	0.3513	0.3293	0.3511	0.3891	0.3616	0.6381
Fungi_Release38	kwoniella_bestiolae_cbs_10118	C	0.2414	0.2395	0.2513	0.2538	0.2411	0.2472	0.2422	0.2481	0.2429	0.2357	0.2247	0.2212	0.2181	0.2115	0.194	0.2022	0.1921	0.1895	0.1921	0.1892	0.1907	0.1861	0.1984	0.1897	0.1909	0.1954	0.1936	0.2046	0.2061	0.1991	0.1898	0.1957	0.197	0.2037	0.2061	0.1934	0.1767	0.1904	0.1894	0.2108	0.0845	0.101	0.1003	0.1084	0.0949	0.1248	0.0333
Fungi_Release38	kwoniella_bestiolae_cbs_10118	G	0.2123	0.2181	0.2121	0.2075	0.2015	0.2133	0.2045	0.2073	0.212	0.2206	0.2256	0.2407	0.235	0.2483	0.2486	0.2532	0.2686	0.2731	0.258	0.2728	0.2697	0.2637	0.2647	0.2616	0.2637	0.2682	0.2574	0.2514	0.225	0.238	0.2296	0.2245	0.2294	0.232	0.2208	0.2401	0.2438	0.2266	0.2203	0.2341	0.4466	0.3561	0.3549	0.3448	0.3429	0.2771	0.2706
Fungi_Release38	kwoniella_bestiolae_cbs_10118	T	0.313	0.3109	0.3066	0.3033	0.3158	0.3061	0.3141	0.2907	0.2922	0.2879	0.2876	0.2714	0.2846	0.2647	0.2797	0.2664	0.2547	0.2538	0.2586	0.2535	0.2514	0.2637	0.2571	0.2619	0.2759	0.2685	0.2729	0.2809	0.2982	0.3067	0.303	0.2996	0.3124	0.3281	0.3416	0.3259	0.3124	0.3275	0.3402	0.3677	0.1538	0.1916	0.2155	0.1957	0.1731	0.2365	0.058
Fungi_Release38	gonapodya_prolifera_jel478	A	0.2121	0.2111	0.204	0.2103	0.2115	0.2167	0.2085	0.2143	0.227	0.2276	0.2232	0.2205	0.225	0.2233	0.2221	0.237	0.2238	0.228	0.2327	0.2409	0.2338	0.2317	0.2385	0.2347	0.2335	0.2447	0.2514	0.2449	0.2411	0.2323	0.2436	0.2435	0.2339	0.235	0.2285	0.2246	0.2223	0.2081	0.2034	0.1766	0.3113	0.3619	0.3746	0.3913	0.3919	0.4332	0.5887
Fungi_Release38	gonapodya_prolifera_jel478	C	0.2405	0.2421	0.2491	0.257	0.2547	0.2477	0.2594	0.2573	0.2465	0.2533	0.2488	0.252	0.2579	0.2624	0.2532	0.2623	0.2682	0.2524	0.2662	0.271	0.257	0.2763	0.2682	0.2736	0.2698	0.2812	0.2656	0.2777	0.2767	0.2754	0.2826	0.2848	0.3015	0.2962	0.2868	0.2904	0.2876	0.2948	0.2723	0.3198	0.1678	0.182	0.1772	0.179	0.1819	0.1572	0.093
Fungi_Release38	gonapodya_prolifera_jel478	G	0.2511	0.2441	0.2489	0.2367	0.2414	0.2271	0.2392	0.2279	0.227	0.2252	0.2285	0.229	0.2184	0.2217	0.2379	0.2091	0.2159	0.2188	0.2117	0.214	0.2053	0.2091	0.1999	0.2044	0.2034	0.1847	0.1941	0.1841	0.1844	0.1863	0.1803	0.17	0.1707	0.1708	0.1832	0.1793	0.1716	0.1732	0.1944	0.1961	0.3627	0.3033	0.2824	0.2651	0.2807	0.2368	0.2576
Fungi_Release38	gonapodya_prolifera_jel478	T	0.2963	0.3027	0.298	0.296	0.2924	0.3084	0.2929	0.3006	0.2995	0.2939	0.2995	0.2986	0.2988	0.2925	0.2868	0.2916	0.2921	0.3007	0.2894	0.2741	0.3039	0.2829	0.2935	0.2873	0.2933	0.2894	0.2889	0.2933	0.2978	0.306	0.2935	0.3016	0.2939	0.298	0.3015	0.3057	0.3186	0.3239	0.33	0.3075	0.1582	0.1528	0.1658	0.1646	0.1455	0.1728	0.0607
Fungi_Release38	gelatoporia_subvermispora_b	A	0.2159	0.2159	0.2071	0.2129	0.2042	0.2071	0.2076	0.2033	0.2098	0.2135	0.2091	0.21	0.2209	0.2171	0.2141	0.2141	0.2165	0.2211	0.2161	0.225	0.2361	0.224	0.2247	0.2364	0.2396	0.2405	0.2376	0.2332	0.2305	0.2347	0.2464	0.2267	0.2387	0.2314	0.2445	0.2384	0.2707	0.3008	0.3111	0.2063	0.3442	0.3398	0.3359	0.3512	0.3644	0.3102	0.4807
Fungi_Release38	gelatoporia_subvermispora_b	C	0.1808	0.195	0.2182	0.2205	0.2404	0.2522	0.2624	0.2663	0.2691	0.2774	0.2754	0.271	0.2612	0.2666	0.2587	0.2557	0.2525	0.2537	0.2504	0.247	0.2428	0.2435	0.251	0.235	0.239	0.2411	0.2434	0.2631	0.2428	0.2618	0.2334	0.2394	0.235	0.256	0.2524	0.2797	0.2343	0.2346	0.2454	0.3096	0.1357	0.1338	0.1363	0.1491	0.1291	0.1849	0.0837
Fungi_Release38	gelatoporia_subvermispora_b	G	0.3126	0.2933	0.2804	0.2757	0.2624	0.2323	0.2229	0.2214	0.2159	0.2059	0.2009	0.2083	0.2141	0.2115	0.2244	0.2203	0.2343	0.2305	0.2381	0.2414	0.2419	0.2445	0.2379	0.2587	0.2572	0.2533	0.2534	0.2385	0.249	0.2325	0.2278	0.2329	0.2215	0.2083	0.1986	0.1877	0.1906	0.2117	0.1992	0.2118	0.3964	0.3681	0.3696	0.336	0.3576	0.2844	0.3718
Fungi_Release38	gelatoporia_subvermispora_b	T	0.2906	0.2958	0.2943	0.2909	0.293	0.3084	0.3072	0.309	0.3052	0.3032	0.3146	0.3107	0.3038	0.3047	0.3028	0.3099	0.2967	0.2947	0.2955	0.2865	0.2792	0.288	0.2864	0.2698	0.2642	0.2651	0.2656	0.2651	0.2777	0.271	0.2924	0.3009	0.3047	0.3043	0.3046	0.2943	0.3044	0.253	0.2443	0.2722	0.1236	0.1584	0.1582	0.1637	0.149	0.2205	0.0638
Metazoa_Release38	amphimedon_queenslandica	A	0.356	0.3537	0.3526	0.358	0.3504	0.348	0.348	0.3457	0.3615	0.3501	0.3386	0.3554	0.3606	0.346	0.3782	0.3674	0.3424	0.3381	0.335	0.3543	0.337	0.3222	0.3299	0.3389	0.335	0.3392	0.3432	0.319	0.3198	0.3176	0.3002	0.2941	0.3041	0.2845	0.299	0.2931	0.2696	0.2924	0.2702	0.2455	0.5437	0.5065	0.527	0.5645	0.4544	0.5063	0.6941
Metazoa_Release38	amphimedon_queenslandica	C	0.1297	0.1188	0.1366	0.1262	0.1198	0.1178	0.1166	0.1242	0.118	0.1314	0.1357	0.1496	0.1272	0.1254	0.132	0.1282	0.1386	0.1348	0.1402	0.1232	0.1305	0.142	0.1286	0.1314	0.1209	0.118	0.1232	0.1132	0.1209	0.1265	0.1129	0.1374	0.1359	0.1206	0.1128	0.1229	0.1226	0.1377	0.128	0.1214	0.0547	0.0812	0.0615	0.0655	0.0873	0.0553	0.032
Metazoa_Release38	amphimedon_queenslandica	G	0.2044	0.2158	0.1964	0.201	0.2073	0.2147	0.1939	0.1861	0.1705	0.1707	0.1599	0.1453	0.1372	0.1528	0.1232	0.1288	0.1443	0.1408	0.1238	0.1325	0.1392	0.1349	0.1372	0.1154	0.1157	0.1312	0.1165	0.1075	0.1319	0.1098	0.1101	0.1055	0.0983	0.094	0.1078	0.0981	0.1075	0.0918	0.1035	0.0843	0.1967	0.1283	0.13	0.1523	0.1697	0.1329	0.1912
Metazoa_Release38	amphimedon_queenslandica	T	0.3099	0.3118	0.3144	0.3148	0.3224	0.3195	0.3415	0.3441	0.35	0.3478	0.3658	0.3498	0.3749	0.3758	0.3666	0.3757	0.3746	0.3863	0.401	0.39	0.3933	0.4008	0.4042	0.4144	0.4284	0.4116	0.4171	0.4603	0.4274	0.4461	0.4767	0.463	0.4618	0.5009	0.4804	0.4858	0.5003	0.4781	0.4983	0.5488	0.2049	0.284	0.2816	0.2177	0.2885	0.3055	0.0827
Fungi_Release38	verticillium_longisporum	A	0.2203	0.209	0.217	0.2177	0.2086	0.2174	0.2101	0.2115	0.2097	0.212	0.2104	0.2126	0.2103	0.2183	0.217	0.2143	0.2172	0.2303	0.2283	0.2223	0.22	0.2414	0.2326	0.2402	0.2562	0.2551	0.2693	0.2503	0.255	0.2627	0.2442	0.2355	0.2513	0.2426	0.2423	0.2294	0.269	0.2923	0.3339	0.2929	0.4279	0.398	0.3969	0.3775	0.3835	0.3768	0.4925
Fungi_Release38	verticillium_longisporum	C	0.2564	0.2644	0.2738	0.2739	0.2929	0.287	0.2984	0.2995	0.3034	0.2988	0.3091	0.3034	0.3021	0.3095	0.2938	0.2972	0.2966	0.2727	0.2804	0.2766	0.2813	0.2573	0.2699	0.2598	0.244	0.2593	0.2476	0.261	0.2659	0.2693	0.2793	0.2923	0.2542	0.2614	0.2702	0.3071	0.242	0.2895	0.2596	0.314	0.1902	0.2041	0.1682	0.1457	0.1435	0.1748	0.1303
Fungi_Release38	verticillium_longisporum	G	0.2625	0.2601	0.2577	0.2431	0.2562	0.2409	0.2428	0.2354	0.2403	0.2312	0.2261	0.2391	0.238	0.2274	0.2318	0.2416	0.2391	0.2437	0.2422	0.2477	0.2534	0.2571	0.2537	0.2676	0.2729	0.2781	0.2696	0.2622	0.25	0.2453	0.2419	0.2382	0.2431	0.2537	0.2394	0.2073	0.2095	0.2063	0.1796	0.209	0.2914	0.2963	0.3276	0.3536	0.3374	0.3009	0.323
Fungi_Release38	verticillium_longisporum	T	0.2608	0.2665	0.2514	0.2653	0.2423	0.2547	0.2487	0.2536	0.2466	0.2581	0.2544	0.245	0.2496	0.2448	0.2573	0.247	0.2471	0.2533	0.2491	0.2534	0.2453	0.2442	0.2437	0.2325	0.2269	0.2075	0.2135	0.2265	0.2291	0.2228	0.2346	0.234	0.2514	0.2422	0.248	0.2562	0.2795	0.212	0.2269	0.1841	0.0905	0.1016	0.1073	0.1232	0.1355	0.1475	0.0543
Fungi_Release38	botryobasidium_botryosum_fd_172_ss1	A	0.1976	0.2018	0.1992	0.2111	0.1987	0.2089	0.2085	0.2007	0.2055	0.221	0.2131	0.2119	0.2148	0.2176	0.2229	0.2192	0.2246	0.2289	0.2278	0.2286	0.2116	0.2464	0.2467	0.2543	0.2374	0.2424	0.2357	0.2447	0.2459	0.2467	0.2486	0.2346	0.2503	0.2442	0.2469	0.2368	0.249	0.2286	0.2094	0.1721	0.3184	0.3414	0.3608	0.3882	0.3978	0.3972	0.5722
Fungi_Release38	botryobasidium_botryosum_fd_172_ss1	C	0.2803	0.284	0.2851	0.2727	0.2894	0.2871	0.2818	0.2775	0.2866	0.2781	0.2854	0.2729	0.2806	0.2684	0.278	0.2747	0.2617	0.2619	0.2642	0.2591	0.2687	0.2531	0.2486	0.2535	0.2602	0.2623	0.265	0.2495	0.2544	0.2554	0.2487	0.2583	0.2401	0.2676	0.238	0.2594	0.2418	0.2552	0.2483	0.2747	0.1377	0.1503	0.1381	0.1486	0.1399	0.1518	0.078
Fungi_Release38	botryobasidium_botryosum_fd_172_ss1	G	0.1978	0.199	0.1887	0.1843	0.1808	0.1792	0.1918	0.1987	0.1809	0.1826	0.1894	0.1885	0.1856	0.1936	0.195	0.1989	0.2045	0.2108	0.2074	0.2105	0.2283	0.2082	0.2133	0.2021	0.2062	0.1978	0.1955	0.2029	0.1911	0.1972	0.1817	0.1823	0.1928	0.1795	0.1761	0.1834	0.1794	0.1803	0.1936	0.2127	0.3876	0.3343	0.3328	0.2832	0.308	0.2394	0.2842
Fungi_Release38	botryobasidium_botryosum_fd_172_ss1	T	0.3243	0.3151	0.327	0.3318	0.3311	0.3247	0.3179	0.323	0.3269	0.3182	0.312	0.3267	0.319	0.3204	0.3041	0.3072	0.3092	0.2984	0.3006	0.3018	0.2914	0.2924	0.2914	0.29	0.2962	0.2975	0.3038	0.3029	0.3085	0.3007	0.321	0.3247	0.3168	0.3086	0.339	0.3204	0.3298	0.3359	0.3487	0.3405	0.1563	0.174	0.1684	0.18	0.1543	0.2116	0.0656
Fungi_Release38	serendipita_indica_dsm_11827	A	0.2495	0.2413	0.232	0.2251	0.2166	0.216	0.2203	0.2197	0.2217	0.2027	0.209	0.2116	0.2279	0.2225	0.2153	0.2357	0.2332	0.2295	0.2264	0.2279	0.234	0.245	0.2345	0.2438	0.2533	0.2593	0.2586	0.2707	0.2634	0.2671	0.2488	0.2544	0.264	0.2326	0.2278	0.2046	0.2341	0.3025	0.3935	0.3238	0.4131	0.3958	0.3817	0.389	0.3725	0.3822	0.5692
Fungi_Release38	serendipita_indica_dsm_11827	C	0.2086	0.2029	0.1875	0.1692	0.1552	0.1657	0.1646	0.1855	0.2111	0.2259	0.2461	0.2575	0.2575	0.2763	0.2727	0.2627	0.2634	0.2586	0.2598	0.2573	0.2483	0.2399	0.2542	0.234	0.224	0.2225	0.2082	0.2194	0.2407	0.2432	0.2474	0.2296	0.2132	0.225	0.2526	0.2943	0.2573	0.2363	0.218	0.2895	0.1716	0.1555	0.118	0.1233	0.1224	0.132	0.0951
Fungi_Release38	serendipita_indica_dsm_11827	G	0.2942	0.3106	0.3088	0.3308	0.3416	0.3231	0.2943	0.2881	0.2545	0.2464	0.2144	0.203	0.1836	0.1793	0.1831	0.1828	0.1831	0.1883	0.1942	0.2012	0.21	0.2063	0.2219	0.2243	0.2284	0.2295	0.2393	0.2259	0.2094	0.2077	0.2058	0.2079	0.2096	0.199	0.1978	0.1601	0.1454	0.1715	0.157	0.1774	0.2856	0.3105	0.3481	0.3172	0.352	0.2814	0.2757
Fungi_Release38	serendipita_indica_dsm_11827	T	0.2477	0.2452	0.2718	0.2749	0.2867	0.2952	0.3207	0.3067	0.3127	0.3249	0.3305	0.3279	0.331	0.322	0.3288	0.3187	0.3203	0.3237	0.3197	0.3136	0.3077	0.3088	0.2895	0.2979	0.2943	0.2887	0.294	0.284	0.2865	0.282	0.298	0.3081	0.3133	0.3434	0.3218	0.341	0.3632	0.2896	0.2315	0.2093	0.1297	0.1382	0.1522	0.1706	0.1531	0.2044	0.06
Metazoa_Release38	thelohanellus_kitauei	A	0.3413	0.3289	0.3315	0.3197	0.3303	0.3353	0.3197	0.3399	0.3142	0.3272	0.3295	0.3201	0.3229	0.3287	0.3215	0.3359	0.3309	0.3303	0.3396	0.325	0.3248	0.3335	0.337	0.3465	0.3501	0.3552	0.3776	0.3603	0.3069	0.2686	0.2854	0.3541	0.4086	0.3178	0.2965	0.2787	0.2645	0.2502	0.2728	0.2887	0.4588	0.4755	0.532	0.5901	0.6105	0.5398	0.5515
Metazoa_Release38	thelohanellus_kitauei	C	0.1854	0.1826	0.1897	0.1841	0.1846	0.1841	0.1935	0.1841	0.1933	0.1778	0.1854	0.182	0.1723	0.1848	0.193	0.184	0.1894	0.198	0.1897	0.1863	0.188	0.1785	0.1765	0.1725	0.1793	0.1725	0.1625	0.1517	0.1153	0.0807	0.0695	0.0893	0.1145	0.1388	0.1457	0.1528	0.1427	0.1212	0.1408	0.1594	0.0804	0.0765	0.0601	0.0631	0.0784	0.1013	0.1207
Metazoa_Release38	thelohanellus_kitauei	G	0.194	0.1977	0.1966	0.1926	0.1901	0.1921	0.1983	0.1907	0.1885	0.1979	0.1974	0.193	0.1943	0.1877	0.181	0.1916	0.1855	0.1826	0.1829	0.1821	0.1821	0.1882	0.1753	0.1773	0.1826	0.1869	0.203	0.2518	0.2996	0.3124	0.2709	0.1334	0.1444	0.162	0.1742	0.1564	0.1516	0.1603	0.1514	0.1287	0.2111	0.1751	0.1698	0.1572	0.1298	0.1338	0.1139
Metazoa_Release38	thelohanellus_kitauei	T	0.2793	0.2909	0.2821	0.3036	0.2951	0.2885	0.2885	0.2852	0.3039	0.2972	0.2877	0.3049	0.3105	0.2988	0.3044	0.2885	0.2941	0.2891	0.2877	0.3066	0.305	0.2997	0.3113	0.3038	0.2881	0.2854	0.2569	0.2362	0.2782	0.3384	0.3742	0.4233	0.3325	0.3814	0.3837	0.4121	0.4412	0.4683	0.435	0.4233	0.2497	0.2729	0.238	0.1896	0.1813	0.2251	0.2139
Fungi_Release38	tulasnella_calospora_mut_4182	A	0.2218	0.2164	0.232	0.2176	0.2095	0.2207	0.2207	0.2229	0.2123	0.2197	0.214	0.2209	0.2268	0.2307	0.2349	0.2331	0.2432	0.2404	0.2456	0.2345	0.2407	0.2379	0.2399	0.241	0.2576	0.2402	0.2555	0.239	0.2324	0.2342	0.2534	0.2407	0.241	0.242	0.2505	0.2365	0.2392	0.2343	0.215	0.1788	0.3175	0.3424	0.3523	0.3793	0.3892	0.4042	0.5513
Fungi_Release38	tulasnella_calospora_mut_4182	C	0.2485	0.2591	0.2537	0.2583	0.2738	0.271	0.2601	0.2763	0.2644	0.2691	0.2654	0.2747	0.251	0.2596	0.2583	0.2601	0.2574	0.2566	0.2501	0.2647	0.2523	0.2544	0.2591	0.2576	0.247	0.2591	0.2562	0.2694	0.2758	0.2535	0.2657	0.2833	0.2588	0.2604	0.2671	0.2696	0.2626	0.2629	0.2585	0.3047	0.1402	0.1515	0.1554	0.1407	0.147	0.1448	0.0949
Fungi_Release38	tulasnella_calospora_mut_4182	G	0.2462	0.2323	0.2231	0.2212	0.2201	0.2245	0.2245	0.2228	0.2345	0.2197	0.2168	0.2153	0.2234	0.2184	0.2267	0.2142	0.2265	0.2237	0.2262	0.222	0.2354	0.2207	0.2278	0.2268	0.2162	0.2264	0.2193	0.2144	0.2006	0.208	0.1864	0.1877	0.1984	0.1863	0.1905	0.1934	0.1811	0.1853	0.1988	0.2009	0.3864	0.3462	0.3279	0.3053	0.2939	0.2738	0.2778
Fungi_Release38	tulasnella_calospora_mut_4182	T	0.2835	0.2922	0.2913	0.3028	0.2966	0.2838	0.2947	0.278	0.2888	0.2916	0.3037	0.2891	0.2988	0.2913	0.28	0.2927	0.2729	0.2793	0.2782	0.2788	0.2716	0.2869	0.2732	0.2746	0.2793	0.2743	0.269	0.2772	0.2911	0.3044	0.2945	0.2883	0.3017	0.3114	0.2919	0.3005	0.3172	0.3175	0.3278	0.3156	0.1559	0.1599	0.1644	0.1747	0.1699	0.1772	0.076
Fungi_Release38	talaromyces_stipitatus_atcc_10500	A	0.2479	0.2497	0.2539	0.2464	0.2369	0.2479	0.2425	0.2518	0.2369	0.2468	0.2569	0.2625	0.2522	0.2605	0.2655	0.26	0.2721	0.2764	0.2761	0.2819	0.2875	0.2933	0.2918	0.2983	0.3079	0.3146	0.3033	0.3119	0.3175	0.3074	0.3068	0.3096	0.326	0.309	0.3124	0.298	0.3251	0.3279	0.3513	0.3393	0.4635	0.408	0.4118	0.4326	0.4296	0.4759	0.6406
Fungi_Release38	talaromyces_stipitatus_atcc_10500	C	0.2027	0.2185	0.2216	0.2274	0.2366	0.2439	0.2504	0.253	0.26	0.2669	0.2599	0.2613	0.2632	0.2432	0.2405	0.2383	0.2263	0.2136	0.2119	0.2085	0.1944	0.1938	0.1841	0.1855	0.1814	0.1764	0.1821	0.1789	0.1944	0.208	0.2003	0.2049	0.1966	0.2044	0.2072	0.2303	0.1999	0.2349	0.1867	0.2127	0.131	0.1525	0.1083	0.0977	0.091	0.0877	0.077
Fungi_Release38	talaromyces_stipitatus_atcc_10500	G	0.2332	0.2105	0.2093	0.2061	0.1964	0.1863	0.1721	0.1702	0.1775	0.165	0.1592	0.1716	0.1636	0.1742	0.1864	0.1864	0.1952	0.2005	0.2016	0.2021	0.2136	0.2133	0.2305	0.2357	0.2252	0.2285	0.2324	0.2269	0.2135	0.2047	0.1914	0.1997	0.1922	0.1883	0.1819	0.1585	0.1666	0.1578	0.1474	0.1863	0.2672	0.2672	0.2991	0.2857	0.3124	0.2144	0.2099
Fungi_Release38	talaromyces_stipitatus_atcc_10500	T	0.3163	0.3213	0.3152	0.3201	0.3301	0.3219	0.3351	0.3251	0.3255	0.3213	0.324	0.3046	0.321	0.3221	0.3075	0.3152	0.3065	0.3094	0.3104	0.3075	0.3044	0.2996	0.2936	0.2805	0.2855	0.2805	0.2822	0.2822	0.2746	0.2799	0.3015	0.2858	0.2852	0.2983	0.2985	0.3132	0.3085	0.2794	0.3146	0.2618	0.1383	0.1722	0.1808	0.1841	0.1671	0.2221	0.0725
Fungi_Release38	kwoniella_dejecticola_cbs_10117	A	0.2432	0.2271	0.2401	0.2417	0.2399	0.2445	0.2476	0.2484	0.2561	0.2487	0.2642	0.2525	0.252	0.2662	0.2592	0.2633	0.2562	0.2672	0.2617	0.2675	0.2622	0.2639	0.278	0.2678	0.262	0.267	0.2595	0.2709	0.2556	0.2437	0.2561	0.262	0.2592	0.2294	0.2227	0.2392	0.2742	0.259	0.2449	0.1847	0.3063	0.3453	0.3433	0.3665	0.3831	0.3818	0.5807
Fungi_Release38	kwoniella_dejecticola_cbs_10117	C	0.2451	0.2421	0.2462	0.2531	0.2512	0.2418	0.2492	0.2465	0.2348	0.2385	0.2326	0.2377	0.2337	0.2229	0.2216	0.2157	0.2224	0.2171	0.2133	0.2124	0.2138	0.2172	0.2078	0.2141	0.2244	0.2136	0.2166	0.2202	0.2319	0.2271	0.2158	0.2025	0.2103	0.2392	0.2208	0.2067	0.181	0.2023	0.2128	0.247	0.1063	0.1201	0.1264	0.1306	0.1015	0.1367	0.0446
Fungi_Release38	kwoniella_dejecticola_cbs_10117	G	0.2238	0.2368	0.226	0.2199	0.2277	0.2288	0.2202	0.2254	0.226	0.2312	0.237	0.246	0.2432	0.2404	0.2517	0.2569	0.2587	0.2572	0.2686	0.2558	0.2711	0.2576	0.2553	0.2609	0.2539	0.2501	0.2592	0.2412	0.2302	0.246	0.2381	0.2451	0.2493	0.2316	0.2304	0.2462	0.2309	0.2319	0.2222	0.2393	0.4428	0.3698	0.3372	0.3212	0.3493	0.2677	0.3088
Fungi_Release38	kwoniella_dejecticola_cbs_10117	T	0.2879	0.294	0.2877	0.2854	0.2811	0.2849	0.283	0.2797	0.2832	0.2816	0.2662	0.2637	0.2711	0.2705	0.2675	0.2642	0.2626	0.2586	0.2564	0.2644	0.2529	0.2612	0.2589	0.2572	0.2597	0.2692	0.2647	0.2677	0.2822	0.2832	0.2901	0.2904	0.2811	0.2998	0.3261	0.3079	0.3139	0.3067	0.32	0.3291	0.1446	0.1648	0.1931	0.1817	0.1662	0.2138	0.0658
Metazoa_Release91	takifugu_rubripes	A	0.2635	0.2568	0.2601	0.2648	0.2623	0.2605	0.2679	0.2532	0.2591	0.2582	0.2511	0.2544	0.2652	0.2558	0.2631	0.2607	0.2538	0.2511	0.2593	0.2477	0.2529	0.256	0.2513	0.2562	0.2624	0.242	0.2455	0.2461	0.2389	0.2273	0.2333	0.2218	0.2199	0.2297	0.2243	0.209	0.224	0.2049	0.2165	0.219	0.3488	0.3613	0.2972	0.4134	0.3217	0.3488	0.441
Metazoa_Release91	takifugu_rubripes	C	0.2214	0.2268	0.2226	0.2204	0.2232	0.2328	0.2129	0.2187	0.2177	0.2171	0.2239	0.2159	0.2093	0.2215	0.2215	0.2141	0.2163	0.2154	0.219	0.2231	0.2212	0.213	0.2025	0.2127	0.2185	0.2132	0.2119	0.2221	0.2217	0.2257	0.2151	0.209	0.2293	0.2224	0.2096	0.2181	0.2137	0.2149	0.2154	0.217	0.0839	0.0577	0.1184	0.1317	0.1195	0.0909	0.0447
Metazoa_Release91	takifugu_rubripes	G	0.2351	0.2369	0.2336	0.2408	0.2384	0.2272	0.2295	0.2398	0.2469	0.2337	0.2496	0.2402	0.2416	0.24	0.2358	0.2282	0.2439	0.2417	0.2292	0.2397	0.2308	0.2278	0.2551	0.2289	0.2185	0.2328	0.2414	0.2138	0.2405	0.2325	0.238	0.2508	0.2466	0.2123	0.2599	0.2442	0.2449	0.2529	0.2634	0.2282	0.3345	0.345	0.374	0.2488	0.3568	0.2916	0.4223
Metazoa_Release91	takifugu_rubripes	T	0.28	0.2795	0.2837	0.274	0.2761	0.2795	0.2897	0.2883	0.2762	0.291	0.2754	0.2895	0.2839	0.2826	0.2797	0.2969	0.2859	0.2917	0.2925	0.2895	0.2952	0.3032	0.2911	0.3022	0.3005	0.312	0.3011	0.3179	0.2989	0.3145	0.3137	0.3184	0.3041	0.3356	0.3062	0.3287	0.3174	0.3273	0.3047	0.3358	0.2328	0.2359	0.2104	0.2061	0.2021	0.2687	0.092
Metazoa_Release38	melitaea_cinxia	A	0.3679	0.3505	0.3554	0.3593	0.3573	0.3422	0.3617	0.3609	0.3519	0.3521	0.3386	0.3507	0.3607	0.3574	0.3521	0.3582	0.3546	0.3598	0.3548	0.3523	0.3549	0.367	0.3562	0.4026	0.412	0.4006	0.4177	0.4162	0.417	0.4327	0.4188	0.4195	0.3822	0.3803	0.3764	0.3615	0.3709	0.3614	0.357	0.3541	0.5692	0.5632	0.5651	0.5685	0.4473	0.4371	0.6043
Metazoa_Release38	melitaea_cinxia	C	0.1449	0.1437	0.1496	0.1448	0.1485	0.1468	0.144	0.1488	0.1484	0.1476	0.1506	0.1526	0.1553	0.1473	0.1572	0.1459	0.1471	0.1517	0.1528	0.1531	0.1517	0.1463	0.1402	0.1007	0.1004	0.101	0.0969	0.1065	0.104	0.1007	0.1018	0.1037	0.1045	0.1001	0.1035	0.103	0.1088	0.1062	0.1109	0.112	0.0649	0.0693	0.0682	0.0605	0.0725	0.0781	0.0616
Metazoa_Release38	melitaea_cinxia	G	0.1454	0.1537	0.1521	0.1435	0.1509	0.1601	0.1459	0.149	0.154	0.1513	0.1619	0.1537	0.1484	0.152	0.1586	0.1484	0.1623	0.1487	0.1581	0.1617	0.1625	0.1498	0.1672	0.1146	0.1059	0.1096	0.1024	0.098	0.1029	0.1046	0.0969	0.1054	0.1132	0.1056	0.1115	0.1179	0.1007	0.106	0.1153	0.1015	0.1568	0.1451	0.1626	0.1603	0.1476	0.1319	0.1838
Metazoa_Release38	melitaea_cinxia	T	0.3418	0.3521	0.3428	0.3524	0.3433	0.3508	0.3485	0.3413	0.3457	0.349	0.349	0.343	0.3356	0.3433	0.3322	0.3476	0.3359	0.3399	0.3344	0.333	0.3309	0.3369	0.3364	0.3821	0.3817	0.3888	0.383	0.3792	0.3761	0.362	0.3825	0.3714	0.4001	0.4141	0.4086	0.4175	0.4195	0.4264	0.4169	0.4324	0.2091	0.2224	0.204	0.2106	0.3327	0.3529	0.1503
Metazoa_Release91	peromyscus_maniculatus_bairdii	A	0.2617	0.2602	0.2605	0.2468	0.2451	0.2572	0.2624	0.2445	0.2522	0.2587	0.2434	0.2561	0.2529	0.2484	0.2475	0.2482	0.2438	0.2437	0.2438	0.2481	0.2496	0.2468	0.2402	0.2363	0.2427	0.2231	0.2285	0.23	0.2189	0.2107	0.2059	0.1972	0.1993	0.1954	0.2059	0.1963	0.2158	0.2023	0.2107	0.2048	0.3188	0.3571	0.3857	0.3992	0.3998	0.3697	0.4375
Metazoa_Release91	peromyscus_maniculatus_bairdii	C	0.2252	0.2264	0.2266	0.2368	0.2355	0.2292	0.2322	0.2308	0.2282	0.2347	0.2311	0.2264	0.2462	0.2238	0.2402	0.2429	0.2322	0.2358	0.2451	0.2212	0.2269	0.2501	0.2354	0.2336	0.2292	0.2412	0.2322	0.2435	0.2431	0.2363	0.2518	0.2349	0.2459	0.2518	0.2387	0.2457	0.2434	0.2373	0.2456	0.2272	0.1342	0.1183	0.1225	0.1258	0.1249	0.1395	0.1069
Metazoa_Release91	peromyscus_maniculatus_bairdii	G	0.2437	0.2464	0.2503	0.2349	0.2464	0.2434	0.2376	0.2415	0.2501	0.2267	0.2371	0.2427	0.2183	0.2351	0.2357	0.2137	0.2399	0.2332	0.2098	0.2369	0.2385	0.2015	0.2151	0.2292	0.1987	0.226	0.2253	0.2021	0.212	0.2365	0.1914	0.2236	0.2222	0.199	0.2175	0.2278	0.2043	0.2181	0.2208	0.2194	0.3391	0.3534	0.3411	0.3234	0.3314	0.3066	0.3385
Metazoa_Release91	peromyscus_maniculatus_bairdii	T	0.2694	0.2671	0.2627	0.2815	0.273	0.2702	0.2678	0.2832	0.2696	0.2798	0.2884	0.2748	0.2826	0.2928	0.2766	0.2952	0.284	0.2873	0.3013	0.2937	0.285	0.3016	0.3093	0.3008	0.3294	0.3097	0.314	0.3243	0.3261	0.3165	0.3509	0.3443	0.3327	0.3538	0.338	0.3301	0.3366	0.3424	0.3229	0.3487	0.2079	0.1712	0.1506	0.1516	0.1439	0.1842	0.1172
Fungi_Release38	cryptococcus_neoformans_var_neoformans_b_3501a	A	0.2317	0.2304	0.2257	0.2295	0.235	0.2364	0.2226	0.2303	0.2348	0.2421	0.2241	0.2356	0.2418	0.2424	0.2507	0.2476	0.266	0.2596	0.2646	0.2668	0.2854	0.2676	0.2903	0.2829	0.2761	0.3071	0.3046	0.2956	0.2912	0.2859	0.2879	0.2914	0.2774	0.2525	0.2487	0.2479	0.2881	0.346	0.3605	0.2945	0.4042	0.4046	0.4116	0.4369	0.4316	0.4421	0.5522
Fungi_Release38	cryptococcus_neoformans_var_neoformans_b_3501a	C	0.1866	0.1862	0.1904	0.1966	0.1895	0.2032	0.2207	0.2202	0.2255	0.2224	0.2255	0.2307	0.2394	0.2246	0.2185	0.2205	0.2142	0.2137	0.2153	0.207	0.2077	0.2074	0.192	0.1892	0.1904	0.1947	0.1837	0.1975	0.2134	0.2139	0.2128	0.192	0.2065	0.226	0.238	0.2536	0.1922	0.1813	0.2022	0.2377	0.1273	0.1167	0.1136	0.1082	0.1082	0.1195	0.0759
Fungi_Release38	cryptococcus_neoformans_var_neoformans_b_3501a	G	0.2748	0.2589	0.2608	0.237	0.2323	0.2185	0.212	0.2103	0.1887	0.19	0.1958	0.1906	0.1843	0.2008	0.189	0.2029	0.2	0.2123	0.2115	0.2205	0.218	0.2273	0.2292	0.2489	0.2553	0.241	0.2493	0.2495	0.232	0.2196	0.2213	0.2326	0.2369	0.2315	0.2219	0.1816	0.1911	0.2084	0.1747	0.1958	0.3128	0.3224	0.3163	0.2871	0.3024	0.2259	0.2824
Fungi_Release38	cryptococcus_neoformans_var_neoformans_b_3501a	T	0.3068	0.3245	0.323	0.3369	0.3432	0.3419	0.3448	0.3393	0.3509	0.3456	0.3545	0.343	0.3345	0.3322	0.3418	0.329	0.3197	0.3144	0.3086	0.3057	0.2889	0.2977	0.2885	0.2791	0.2782	0.2572	0.2624	0.2574	0.2633	0.2807	0.278	0.284	0.2793	0.29	0.2914	0.3169	0.3287	0.2643	0.2626	0.272	0.1558	0.1562	0.1586	0.1677	0.1578	0.2125	0.0895
Metazoa_Release91	mesocricetus_auratus	A	0.2638	0.258	0.2608	0.2541	0.2536	0.2512	0.2608	0.2522	0.2638	0.2525	0.2495	0.2536	0.2618	0.2493	0.2512	0.2465	0.2452	0.2555	0.2528	0.2432	0.252	0.2563	0.2433	0.2394	0.2332	0.2435	0.2307	0.2247	0.2258	0.2227	0.2141	0.1985	0.1977	0.2003	0.2069	0.2006	0.2033	0.1925	0.2088	0.2055	0.3235	0.3685	0.385	0.392	0.4071	0.3579	0.434
Metazoa_Release91	mesocricetus_auratus	C	0.2211	0.216	0.2223	0.2301	0.2269	0.223	0.2274	0.2266	0.2206	0.226	0.2198	0.2178	0.24	0.2283	0.2287	0.2293	0.2285	0.2219	0.2353	0.238	0.2263	0.2394	0.2356	0.2214	0.2408	0.2195	0.2283	0.2441	0.2389	0.2282	0.2443	0.2335	0.2332	0.2509	0.228	0.2313	0.2533	0.2378	0.2351	0.2197	0.1303	0.1158	0.1223	0.1152	0.1171	0.133	0.109
Metazoa_Release91	mesocricetus_auratus	G	0.2381	0.25	0.2512	0.2389	0.2391	0.2446	0.2343	0.2343	0.2315	0.2337	0.2463	0.2449	0.216	0.2339	0.2328	0.2258	0.2348	0.2309	0.2197	0.2157	0.2304	0.2017	0.2184	0.228	0.2037	0.2192	0.231	0.2045	0.2097	0.2175	0.1965	0.2264	0.2321	0.198	0.2143	0.2282	0.1947	0.2198	0.2148	0.2279	0.3344	0.3461	0.338	0.3336	0.3237	0.3219	0.3287
Metazoa_Release91	mesocricetus_auratus	T	0.2769	0.276	0.2656	0.2769	0.2804	0.2812	0.2774	0.2869	0.284	0.2878	0.2844	0.2837	0.2822	0.2885	0.2874	0.2984	0.2915	0.2918	0.2923	0.3031	0.2913	0.3027	0.3027	0.3112	0.3222	0.3178	0.3099	0.3267	0.3255	0.3317	0.3451	0.3415	0.3369	0.3508	0.3508	0.3399	0.3487	0.3499	0.3413	0.347	0.2118	0.1696	0.1546	0.1592	0.1521	0.1872	0.1283
Fungi_Release38	hebeloma_cylindrosporum_h7	A	0.2238	0.2073	0.2069	0.2177	0.2177	0.2077	0.2118	0.2113	0.2154	0.2105	0.2161	0.2051	0.2167	0.2219	0.2288	0.2272	0.2264	0.2335	0.2453	0.2283	0.2446	0.2473	0.2473	0.251	0.2658	0.2659	0.2553	0.254	0.2556	0.2583	0.2558	0.2599	0.2623	0.2535	0.2597	0.2602	0.2929	0.318	0.3016	0.2416	0.3891	0.4115	0.4269	0.441	0.4291	0.4248	0.5599
Fungi_Release38	hebeloma_cylindrosporum_h7	C	0.1884	0.193	0.211	0.2289	0.2216	0.2419	0.2435	0.2443	0.2567	0.2578	0.2419	0.2604	0.2565	0.2558	0.2427	0.2451	0.2432	0.2416	0.2424	0.2396	0.2388	0.2335	0.23	0.2299	0.2273	0.228	0.2369	0.2373	0.2308	0.2327	0.22	0.2305	0.2221	0.2321	0.2364	0.2345	0.2221	0.2272	0.2267	0.2619	0.1261	0.1197	0.1199	0.1126	0.1208	0.1318	0.0995
Fungi_Release38	hebeloma_cylindrosporum_h7	G	0.2689	0.251	0.2423	0.2124	0.2016	0.1891	0.1799	0.1742	0.1638	0.1629	0.1627	0.1608	0.1662	0.1676	0.1759	0.1662	0.1756	0.1749	0.178	0.19	0.1861	0.1845	0.1938	0.1951	0.1872	0.1899	0.1832	0.1784	0.1853	0.1765	0.1742	0.1702	0.1678	0.1607	0.1529	0.1573	0.1554	0.1629	0.1611	0.1908	0.3272	0.3094	0.285	0.2605	0.2797	0.2313	0.2488
Fungi_Release38	hebeloma_cylindrosporum_h7	T	0.3188	0.3486	0.3399	0.341	0.3591	0.3613	0.3648	0.3702	0.364	0.3688	0.3793	0.3737	0.3605	0.3547	0.3526	0.3615	0.3548	0.3499	0.3343	0.3421	0.3305	0.3347	0.3288	0.324	0.3197	0.3162	0.3247	0.3302	0.3283	0.3324	0.3501	0.3394	0.3478	0.3537	0.351	0.348	0.3296	0.292	0.3105	0.3056	0.1576	0.1594	0.1683	0.1859	0.1703	0.2121	0.0918
Metazoa_Release91	gadus_morhua	A	0.252	0.2052	0.228	0.2377	0.2004	0.213	0.255	0.2044	0.2151	0.2428	0.2069	0.2257	0.2432	0.1982	0.2087	0.2426	0.194	0.2195	0.2488	0.1987	0.2151	0.2332	0.2012	0.2015	0.2423	0.1769	0.1882	0.2329	0.1773	0.1835	0.2192	0.1565	0.1633	0.2197	0.1587	0.1635	0.2197	0.1498	0.1708	0.2214	0.2289	0.2396	0.3368	0.2619	0.2728	0.3897	0.3327
Metazoa_Release91	gadus_morhua	C	0.2397	0.2534	0.2291	0.2388	0.2534	0.2372	0.2316	0.2576	0.2507	0.238	0.2448	0.245	0.2401	0.2439	0.2533	0.2372	0.2479	0.2509	0.226	0.2471	0.2507	0.2437	0.2499	0.2615	0.2381	0.2552	0.2585	0.2373	0.2431	0.2552	0.2439	0.2488	0.2521	0.2286	0.2348	0.2612	0.2558	0.2429	0.2568	0.2209	0.1366	0.1507	0.1189	0.1307	0.1611	0.1258	0.0992
Metazoa_Release91	gadus_morhua	G	0.2432	0.276	0.2795	0.2393	0.2947	0.272	0.2467	0.276	0.2896	0.2353	0.3031	0.2627	0.2572	0.2805	0.2876	0.2353	0.3091	0.2641	0.2545	0.2805	0.2856	0.2243	0.2947	0.2585	0.2523	0.2829	0.2864	0.2189	0.3179	0.274	0.2603	0.2962	0.3031	0.2365	0.3387	0.2794	0.2599	0.3045	0.3217	0.2381	0.4935	0.4271	0.4113	0.4507	0.4564	0.2969	0.5068
Metazoa_Release91	gadus_morhua	T	0.265	0.2654	0.2635	0.2843	0.2515	0.2778	0.2666	0.262	0.2447	0.284	0.2451	0.2666	0.2595	0.2775	0.2504	0.2849	0.249	0.2655	0.2706	0.2738	0.2486	0.2988	0.2542	0.2784	0.2673	0.2851	0.267	0.3109	0.2617	0.2873	0.2767	0.2985	0.2814	0.3152	0.2677	0.2959	0.2646	0.3028	0.2507	0.3195	0.141	0.1826	0.1329	0.1568	0.1097	0.1877	0.0613
Fungi_Release38	lichtheimia_ramosa	A	0.3516	0.3401	0.3323	0.3465	0.3258	0.329	0.3196	0.3208	0.3208	0.3169	0.3102	0.3202	0.3201	0.3269	0.3127	0.3221	0.3339	0.3205	0.3207	0.332	0.3295	0.3301	0.3409	0.3339	0.3361	0.3283	0.329	0.3132	0.3201	0.3046	0.3177	0.2977	0.307	0.3114	0.318	0.3366	0.3715	0.3624	0.3459	0.262	0.4276	0.3905	0.409	0.488	0.4377	0.4849	0.7631
Fungi_Release38	lichtheimia_ramosa	C	0.1127	0.1211	0.1275	0.1336	0.1419	0.1419	0.1538	0.1538	0.1586	0.1613	0.1583	0.1666	0.1511	0.1527	0.1659	0.156	0.1476	0.1544	0.1568	0.1519	0.1458	0.1627	0.1564	0.1552	0.1613	0.1683	0.1742	0.1755	0.1621	0.1632	0.164	0.1863	0.2059	0.2056	0.2055	0.1886	0.1768	0.1707	0.1564	0.1651	0.0692	0.0937	0.073	0.0779	0.1114	0.0743	0.0456
Fungi_Release38	lichtheimia_ramosa	G	0.2302	0.2423	0.2278	0.2168	0.2085	0.2145	0.2045	0.2064	0.2047	0.1975	0.2123	0.2047	0.1988	0.2005	0.2031	0.2047	0.2039	0.2093	0.208	0.2131	0.2086	0.2061	0.2086	0.2034	0.2023	0.1892	0.1911	0.1812	0.1774	0.1843	0.1664	0.1557	0.1352	0.1278	0.123	0.1376	0.1371	0.1506	0.1712	0.2093	0.3339	0.2756	0.299	0.2321	0.2164	0.2147	0.1347
Fungi_Release38	lichtheimia_ramosa	T	0.3055	0.2965	0.3124	0.3032	0.3239	0.3146	0.3221	0.3189	0.3159	0.3244	0.3193	0.3086	0.3301	0.3199	0.3183	0.3172	0.3146	0.3157	0.3145	0.303	0.3161	0.3011	0.2941	0.3075	0.3003	0.3142	0.3057	0.3301	0.3405	0.3479	0.3519	0.3602	0.3519	0.3551	0.3535	0.3373	0.3146	0.3162	0.3266	0.3636	0.1693	0.2402	0.219	0.2019	0.2345	0.2262	0.0566
Fungi_Release38	verticillium_longisporum_gca_001268145	A	0.2183	0.2095	0.2069	0.2161	0.2021	0.2157	0.2077	0.2141	0.206	0.2122	0.2093	0.2189	0.2122	0.2201	0.2122	0.2108	0.2217	0.2305	0.227	0.2193	0.222	0.2457	0.2363	0.2499	0.2529	0.2516	0.2672	0.2532	0.2601	0.2553	0.2489	0.2439	0.2573	0.2484	0.2449	0.2265	0.2686	0.2957	0.3521	0.3039	0.4286	0.3975	0.4021	0.3876	0.3876	0.3815	0.5073
Fungi_Release38	verticillium_longisporum_gca_001268145	C	0.2598	0.2593	0.2659	0.2744	0.3002	0.2932	0.3034	0.2978	0.3068	0.2986	0.309	0.3026	0.3097	0.3039	0.2996	0.2951	0.2986	0.2714	0.2773	0.2763	0.2722	0.2478	0.2635	0.2593	0.2473	0.2614	0.2532	0.256	0.2686	0.271	0.2824	0.2895	0.2516	0.2691	0.2685	0.3045	0.2398	0.2885	0.2547	0.3103	0.1925	0.209	0.1673	0.1415	0.1468	0.1749	0.1218
Fungi_Release38	verticillium_longisporum_gca_001268145	G	0.2617	0.2577	0.2617	0.2374	0.2446	0.2319	0.2412	0.2271	0.23	0.2265	0.2292	0.2343	0.229	0.2223	0.2295	0.2339	0.2332	0.2441	0.2441	0.2484	0.2536	0.2558	0.2571	0.2574	0.2691	0.2694	0.263	0.2638	0.2457	0.2473	0.2303	0.2303	0.235	0.2379	0.2347	0.2088	0.2103	0.2032	0.1675	0.2021	0.2885	0.2967	0.3241	0.3491	0.3335	0.2932	0.3174
Fungi_Release38	verticillium_longisporum_gca_001268145	T	0.2601	0.2734	0.2654	0.2722	0.2531	0.2592	0.2476	0.2609	0.2573	0.2627	0.2524	0.2441	0.2491	0.2537	0.2587	0.2603	0.2465	0.254	0.2516	0.256	0.2523	0.2507	0.2431	0.2334	0.2306	0.2175	0.2165	0.227	0.2255	0.2263	0.2383	0.2363	0.2561	0.2446	0.252	0.2601	0.2813	0.2125	0.2257	0.1837	0.0904	0.0968	0.1064	0.1218	0.1321	0.1505	0.0535
Fungi_Release38	serendipita_vermifera_maff_305830	A	0.2532	0.2361	0.2272	0.2308	0.2401	0.2377	0.2345	0.2309	0.2224	0.2192	0.2374	0.2413	0.2442	0.2377	0.2408	0.2461	0.2474	0.2479	0.245	0.2468	0.2447	0.2603	0.2624	0.2645	0.2666	0.2681	0.2653	0.2812	0.255	0.2744	0.2731	0.2605	0.2647	0.2526	0.2469	0.245	0.3248	0.3589	0.3664	0.2671	0.4175	0.4021	0.4294	0.3931	0.4115	0.426	0.594
Fungi_Release38	serendipita_vermifera_maff_305830	C	0.1712	0.1575	0.1734	0.173	0.1741	0.1867	0.2103	0.2238	0.2369	0.2466	0.2515	0.2422	0.2456	0.2526	0.256	0.2426	0.2435	0.234	0.2506	0.2397	0.233	0.2285	0.2256	0.2337	0.233	0.2235	0.2221	0.223	0.2589	0.2421	0.2414	0.2308	0.2161	0.2537	0.2526	0.2682	0.2124	0.2298	0.2329	0.2894	0.1428	0.1392	0.119	0.1399	0.1316	0.1436	0.103
Fungi_Release38	serendipita_vermifera_maff_305830	G	0.3156	0.3235	0.3078	0.2925	0.276	0.2628	0.2277	0.2162	0.2122	0.1927	0.1768	0.1825	0.1707	0.1785	0.1812	0.1817	0.198	0.2041	0.2009	0.1941	0.207	0.2095	0.2041	0.2057	0.2007	0.2088	0.2235	0.2103	0.1794	0.1815	0.1846	0.1851	0.1844	0.163	0.1581	0.1432	0.1394	0.1552	0.1445	0.1752	0.3023	0.2981	0.2994	0.2823	0.3004	0.2224	0.2348
Fungi_Release38	serendipita_vermifera_maff_305830	T	0.26	0.2829	0.2915	0.3038	0.3098	0.3128	0.3275	0.329	0.3285	0.3416	0.3343	0.334	0.3395	0.3312	0.322	0.3296	0.311	0.314	0.3035	0.3194	0.3152	0.3017	0.3078	0.296	0.2996	0.2996	0.2891	0.2855	0.3067	0.302	0.3009	0.3236	0.3348	0.3307	0.3424	0.3435	0.3235	0.2561	0.2561	0.2682	0.1374	0.1605	0.1521	0.1848	0.1565	0.208	0.0682
Fungi_Release38	choanephora_cucurbitarum	A	0.3909	0.3677	0.3732	0.3702	0.3666	0.3537	0.353	0.3585	0.3605	0.3556	0.3581	0.3485	0.361	0.3571	0.3425	0.3576	0.3493	0.3547	0.3539	0.3461	0.3467	0.3469	0.3395	0.3396	0.3285	0.3209	0.323	0.3248	0.2994	0.3078	0.3036	0.3127	0.3141	0.3123	0.312	0.3264	0.3605	0.3768	0.3909	0.37	0.5452	0.5526	0.5815	0.6151	0.5576	0.6245	0.7583
Fungi_Release38	choanephora_cucurbitarum	C	0.1222	0.1322	0.1391	0.1362	0.1499	0.1506	0.1488	0.1457	0.1498	0.1551	0.1558	0.1556	0.1472	0.1561	0.1622	0.1446	0.1533	0.1462	0.1499	0.1564	0.155	0.1587	0.1687	0.1632	0.1714	0.185	0.1688	0.1698	0.1711	0.1666	0.1634	0.1643	0.1687	0.1803	0.1855	0.1821	0.1608	0.1622	0.1519	0.1572	0.0767	0.0822	0.0818	0.0853	0.1267	0.0716	0.0512
Fungi_Release38	choanephora_cucurbitarum	G	0.1882	0.1924	0.1768	0.1808	0.1734	0.1766	0.1695	0.1769	0.1718	0.1716	0.1671	0.1714	0.1697	0.1718	0.1634	0.1763	0.1722	0.1763	0.1755	0.173	0.1711	0.169	0.1622	0.158	0.1488	0.1472	0.147	0.1407	0.1385	0.128	0.1196	0.1123	0.1084	0.0999	0.0942	0.0921	0.1071	0.1071	0.1129	0.1362	0.1871	0.1787	0.1687	0.132	0.1703	0.1519	0.0719
Fungi_Release38	choanephora_cucurbitarum	T	0.2988	0.3076	0.3109	0.3128	0.3101	0.3191	0.3286	0.3188	0.318	0.3177	0.3191	0.3244	0.3222	0.3151	0.3319	0.3215	0.3251	0.3228	0.3207	0.3244	0.3272	0.3254	0.3296	0.3392	0.3513	0.3469	0.3611	0.3647	0.391	0.3976	0.4135	0.4107	0.4088	0.4075	0.4083	0.3994	0.3716	0.3539	0.3443	0.3366	0.191	0.1865	0.168	0.1676	0.1454	0.152	0.1186
Plants_Release38	chlamydomonas_reinhardtii	A	0.1903	0.1582	0.179	0.1761	0.1701	0.1827	0.1845	0.1572	0.1826	0.185	0.1632	0.1842	0.1892	0.163	0.1724	0.185	0.1546	0.169	0.1774	0.1478	0.1606	0.1911	0.1436	0.146	0.1693	0.1334	0.1573	0.1641	0.1436	0.1418	0.1596	0.1263	0.1379	0.1544	0.1299	0.1302	0.1717	0.1109	0.1505	0.1189	0.2257	0.2246	0.3053	0.2293	0.3024	0.2175	0.292
Plants_Release38	chlamydomonas_reinhardtii	C	0.3435	0.3473	0.3215	0.3451	0.3312	0.3187	0.3465	0.3355	0.3182	0.3577	0.3428	0.3252	0.3571	0.3528	0.3402	0.3579	0.3545	0.3465	0.365	0.347	0.3414	0.3558	0.3687	0.3622	0.3533	0.3522	0.3593	0.3556	0.3414	0.353	0.368	0.3732	0.3582	0.3765	0.3364	0.3671	0.3404	0.3616	0.3483	0.4164	0.1316	0.2448	0.196	0.2426	0.1895	0.3351	0.0962
Plants_Release38	chlamydomonas_reinhardtii	G	0.2874	0.3189	0.336	0.2796	0.3218	0.3236	0.2781	0.3252	0.3195	0.2625	0.3037	0.3055	0.2555	0.3035	0.3032	0.2557	0.3072	0.3024	0.2526	0.309	0.314	0.2558	0.3097	0.3029	0.2602	0.3208	0.2925	0.2506	0.3393	0.3205	0.2608	0.3163	0.311	0.2557	0.3428	0.3124	0.2633	0.3266	0.3216	0.205	0.5676	0.4225	0.3951	0.4358	0.4432	0.2524	0.5894
Plants_Release38	chlamydomonas_reinhardtii	T	0.1788	0.1756	0.1635	0.1992	0.1769	0.175	0.1908	0.1821	0.1797	0.1949	0.1903	0.1852	0.1983	0.1806	0.1842	0.2015	0.1837	0.1821	0.205	0.1962	0.184	0.1973	0.178	0.1889	0.2172	0.1936	0.1908	0.2296	0.1758	0.1847	0.2115	0.1842	0.1929	0.2135	0.191	0.1903	0.2246	0.2008	0.1795	0.2597	0.075	0.108	0.1037	0.0923	0.0648	0.195	0.0223
Fungi_Release38	oidiodendron_maius_zn	A	0.2649	0.2573	0.2497	0.2562	0.2471	0.2622	0.2615	0.2407	0.2348	0.2576	0.2473	0.2551	0.247	0.2512	0.2497	0.2554	0.2604	0.2547	0.2602	0.258	0.2712	0.284	0.2761	0.2931	0.2866	0.3026	0.2974	0.3071	0.3034	0.2956	0.2987	0.294	0.2961	0.2809	0.2712	0.2505	0.2843	0.334	0.3749	0.3539	0.4351	0.4	0.4169	0.4169	0.4322	0.4436	0.5404
Fungi_Release38	oidiodendron_maius_zn	C	0.1904	0.1973	0.1952	0.1999	0.2124	0.2183	0.2314	0.2363	0.253	0.2439	0.2572	0.2682	0.2641	0.2649	0.258	0.2534	0.2521	0.2468	0.2452	0.2342	0.2175	0.212	0.2098	0.2106	0.1962	0.2018	0.2052	0.1993	0.2067	0.2185	0.2167	0.2232	0.2075	0.218	0.23	0.2683	0.2145	0.2227	0.187	0.2225	0.1536	0.1475	0.1215	0.1116	0.1129	0.1216	0.0962
Fungi_Release38	oidiodendron_maius_zn	G	0.2578	0.2596	0.2578	0.2397	0.2311	0.2128	0.2015	0.2214	0.2075	0.1905	0.1855	0.1792	0.1826	0.1773	0.1879	0.1824	0.1842	0.1904	0.192	0.2038	0.202	0.2044	0.2122	0.209	0.2253	0.2216	0.2224	0.2229	0.2237	0.2246	0.201	0.197	0.2036	0.1944	0.201	0.1661	0.1737	0.1553	0.1485	0.1732	0.2635	0.2851	0.2955	0.3024	0.2968	0.2289	0.2843
Fungi_Release38	oidiodendron_maius_zn	T	0.2869	0.2858	0.2973	0.3042	0.3094	0.3066	0.3055	0.3016	0.3047	0.3079	0.31	0.2976	0.3063	0.3066	0.3044	0.3087	0.3033	0.3081	0.3026	0.3041	0.3092	0.2995	0.302	0.2874	0.2919	0.274	0.2749	0.2707	0.2662	0.2612	0.2835	0.2858	0.2927	0.3066	0.2978	0.3151	0.3275	0.288	0.2897	0.2504	0.1478	0.1674	0.1661	0.169	0.1582	0.2059	0.0791
Fungi_Release38	heterobasidion_irregulare_tc_32_1	A	0.1893	0.1963	0.1858	0.1871	0.1861	0.1992	0.2029	0.1929	0.2002	0.1926	0.1953	0.2026	0.1971	0.2018	0.1931	0.2081	0.2154	0.2178	0.2123	0.2144	0.2102	0.2332	0.2101	0.219	0.2318	0.23	0.2392	0.218	0.2358	0.223	0.2336	0.2247	0.2232	0.2201	0.2295	0.2243	0.2446	0.2358	0.2352	0.1855	0.2977	0.3111	0.3392	0.3563	0.3576	0.3333	0.4908
Fungi_Release38	heterobasidion_irregulare_tc_32_1	C	0.2465	0.2473	0.2517	0.2619	0.275	0.2723	0.2755	0.2732	0.2715	0.2805	0.2682	0.2713	0.2776	0.2755	0.2668	0.2739	0.2596	0.2554	0.2598	0.2514	0.252	0.2577	0.2545	0.2412	0.2454	0.2546	0.2379	0.2509	0.2392	0.2489	0.2533	0.2507	0.2363	0.2627	0.2559	0.2588	0.2475	0.263	0.2447	0.2857	0.1469	0.1484	0.1438	0.1529	0.1398	0.1688	0.1011
Fungi_Release38	heterobasidion_irregulare_tc_32_1	G	0.2648	0.2626	0.2447	0.2389	0.2261	0.2094	0.2115	0.2188	0.218	0.2101	0.2119	0.202	0.2141	0.2106	0.2266	0.2235	0.2235	0.2224	0.2287	0.2345	0.2405	0.231	0.2486	0.254	0.2323	0.2316	0.2397	0.2277	0.2355	0.2339	0.2182	0.2183	0.2302	0.213	0.2104	0.2167	0.2175	0.2141	0.2426	0.2305	0.4201	0.3902	0.3659	0.3196	0.3662	0.2985	0.3387
Fungi_Release38	heterobasidion_irregulare_tc_32_1	T	0.2993	0.2938	0.3178	0.3121	0.3128	0.3191	0.31	0.315	0.3103	0.3168	0.3246	0.3241	0.3111	0.3121	0.3136	0.2945	0.3014	0.3043	0.2992	0.2996	0.2972	0.2781	0.2868	0.2859	0.2906	0.2838	0.2831	0.3034	0.2894	0.2941	0.2949	0.3063	0.3103	0.3042	0.3042	0.3001	0.2904	0.287	0.2775	0.2983	0.1352	0.1503	0.1511	0.1712	0.1364	0.1994	0.0695
Fungi_Release38	rhizopogon_vesiculosus	A	0.2314	0.2221	0.2288	0.226	0.2224	0.228	0.2289	0.2207	0.22	0.2213	0.2307	0.2218	0.2213	0.2341	0.2166	0.2255	0.2174	0.2145	0.2221	0.2218	0.238	0.238	0.2414	0.2446	0.2536	0.2474	0.2515	0.2461	0.2408	0.2331	0.2382	0.2461	0.2591	0.2463	0.2549	0.2626	0.2769	0.3187	0.3286	0.2359	0.3863	0.3708	0.3872	0.3964	0.3972	0.3771	0.4961
Fungi_Release38	rhizopogon_vesiculosus	C	0.1654	0.174	0.1701	0.1861	0.2038	0.2171	0.2176	0.2385	0.2464	0.2448	0.2494	0.2492	0.2451	0.2506	0.255	0.2374	0.239	0.2421	0.2464	0.2403	0.2372	0.2291	0.231	0.2268	0.2231	0.2242	0.2327	0.2383	0.2409	0.245	0.2339	0.2234	0.2194	0.2391	0.245	0.2524	0.2202	0.2278	0.2255	0.2644	0.1349	0.131	0.1216	0.1305	0.1154	0.149	0.0976
Fungi_Release38	rhizopogon_vesiculosus	G	0.3142	0.2951	0.2803	0.2654	0.2489	0.22	0.2043	0.1913	0.1863	0.1764	0.1772	0.1749	0.1792	0.1727	0.1821	0.1879	0.1877	0.1864	0.1921	0.1897	0.1887	0.2035	0.2124	0.2072	0.2203	0.2197	0.21	0.2075	0.1978	0.202	0.196	0.1937	0.1908	0.1788	0.1727	0.1498	0.1602	0.1788	0.1641	0.1864	0.3385	0.3372	0.3163	0.2905	0.3191	0.2495	0.3205
Fungi_Release38	rhizopogon_vesiculosus	T	0.2891	0.3089	0.3208	0.3225	0.3249	0.335	0.3492	0.3495	0.3473	0.3575	0.3427	0.3541	0.3544	0.3426	0.3463	0.3492	0.3559	0.357	0.3393	0.3482	0.3361	0.3294	0.3152	0.3213	0.303	0.3087	0.3059	0.308	0.3205	0.3199	0.3319	0.3367	0.3307	0.3358	0.3275	0.3351	0.3427	0.2746	0.2818	0.3132	0.1402	0.161	0.1749	0.1826	0.1683	0.2244	0.0858
Fungi_Release38	cryptococcus_gattii_e566	A	0.238	0.2401	0.2375	0.2351	0.2333	0.2209	0.2364	0.2401	0.2318	0.2361	0.2317	0.2434	0.2426	0.2494	0.2452	0.2541	0.2661	0.2517	0.2624	0.2705	0.2827	0.2884	0.2918	0.2985	0.2964	0.3003	0.2938	0.3056	0.304	0.29	0.2891	0.2965	0.2881	0.2595	0.2422	0.2531	0.2889	0.3507	0.3629	0.2957	0.4094	0.4268	0.4151	0.4399	0.4429	0.4472	0.5536
Fungi_Release38	cryptococcus_gattii_e566	C	0.1912	0.1769	0.1914	0.1907	0.1887	0.2034	0.2214	0.2182	0.2222	0.2253	0.2312	0.2206	0.2278	0.2227	0.2183	0.217	0.2044	0.213	0.2078	0.2039	0.2008	0.1943	0.1927	0.1837	0.1878	0.1832	0.1891	0.1987	0.2102	0.2092	0.2177	0.1923	0.2037	0.2125	0.2424	0.245	0.1912	0.1766	0.1948	0.2273	0.1273	0.1094	0.1112	0.1027	0.1096	0.1096	0.0693
Fungi_Release38	cryptococcus_gattii_e566	G	0.2601	0.2562	0.2447	0.2346	0.232	0.2156	0.2	0.1944	0.1951	0.1891	0.1914	0.1863	0.1873	0.1938	0.197	0.1944	0.2091	0.2078	0.2141	0.2097	0.2195	0.231	0.224	0.2352	0.237	0.2461	0.2515	0.2346	0.2211	0.2117	0.2099	0.2349	0.2305	0.227	0.2248	0.1889	0.1915	0.2044	0.1809	0.1936	0.3016	0.3082	0.3073	0.2928	0.2928	0.2232	0.2847
Fungi_Release38	cryptococcus_gattii_e566	T	0.3107	0.3268	0.3265	0.3396	0.346	0.3601	0.3422	0.3473	0.3508	0.3495	0.3458	0.3497	0.3424	0.3341	0.3395	0.3344	0.3204	0.3276	0.3157	0.3159	0.297	0.2863	0.2915	0.2826	0.2788	0.2704	0.2656	0.2611	0.2647	0.2891	0.2834	0.2762	0.2777	0.3011	0.2905	0.313	0.3284	0.2684	0.2614	0.2834	0.1618	0.1556	0.1665	0.1645	0.1548	0.22	0.0925
Fungi_Release38	cryptococcus_gattii_ru294	A	0.2369	0.2418	0.2384	0.2358	0.2311	0.2218	0.2369	0.24	0.2311	0.2405	0.2327	0.2441	0.2399	0.246	0.2467	0.2534	0.2654	0.2544	0.2659	0.269	0.2772	0.2874	0.2948	0.2969	0.2967	0.2995	0.2961	0.3019	0.308	0.2886	0.2886	0.2962	0.2861	0.2586	0.2418	0.2563	0.291	0.3523	0.3619	0.2941	0.4124	0.4253	0.4163	0.4406	0.4409	0.4468	0.5514
Fungi_Release38	cryptococcus_gattii_ru294	C	0.1902	0.1779	0.1903	0.1908	0.1885	0.2032	0.221	0.2183	0.221	0.2187	0.2301	0.2232	0.2247	0.2263	0.2182	0.217	0.2078	0.2105	0.2081	0.2078	0.2022	0.1944	0.1923	0.1832	0.1874	0.182	0.1877	0.2016	0.2091	0.2118	0.2159	0.1916	0.2022	0.2153	0.2413	0.2436	0.1905	0.1732	0.195	0.227	0.1261	0.1074	0.1121	0.1041	0.1084	0.1105	0.0702
Fungi_Release38	cryptococcus_gattii_ru294	G	0.2575	0.2547	0.2501	0.2307	0.233	0.2133	0.2009	0.1924	0.1929	0.1864	0.1911	0.1864	0.1887	0.192	0.1983	0.1968	0.2086	0.2076	0.2115	0.2078	0.22	0.2325	0.2205	0.2361	0.2366	0.2464	0.25	0.2338	0.2208	0.2102	0.212	0.2351	0.2315	0.2254	0.2255	0.1882	0.1913	0.2042	0.1827	0.1965	0.3005	0.3114	0.3065	0.2896	0.2956	0.2224	0.2858
Fungi_Release38	cryptococcus_gattii_ru294	T	0.3155	0.3256	0.3212	0.3427	0.3474	0.3617	0.3412	0.3492	0.3551	0.3544	0.3461	0.3463	0.3467	0.3357	0.3368	0.3327	0.3182	0.3275	0.3145	0.3155	0.3006	0.2856	0.2925	0.2839	0.2793	0.2721	0.2663	0.2627	0.2622	0.2894	0.2835	0.277	0.2801	0.3008	0.2913	0.3119	0.3272	0.2703	0.2604	0.2824	0.161	0.1559	0.1651	0.1657	0.1551	0.2203	0.0926
Fungi_Release38	cryptococcus_gattii_wm276	A	0.2376	0.2414	0.235	0.2376	0.2309	0.221	0.2383	0.2392	0.2332	0.2366	0.2334	0.2446	0.2417	0.2477	0.2445	0.2533	0.2661	0.2521	0.2635	0.2714	0.2807	0.2896	0.2927	0.2984	0.2948	0.2996	0.2947	0.3069	0.3035	0.2903	0.2888	0.2991	0.2862	0.2603	0.2414	0.2521	0.2882	0.3509	0.3624	0.296	0.4111	0.4265	0.4137	0.4379	0.4439	0.4462	0.5538
Fungi_Release38	cryptococcus_gattii_wm276	C	0.1911	0.1753	0.1911	0.1902	0.191	0.2038	0.2208	0.2182	0.2241	0.2236	0.2319	0.2223	0.2275	0.2242	0.2197	0.2175	0.2047	0.213	0.2097	0.2048	0.2017	0.1952	0.1921	0.183	0.1877	0.184	0.1908	0.2006	0.2107	0.2091	0.2182	0.1947	0.204	0.2128	0.2422	0.2446	0.1908	0.1773	0.1957	0.2262	0.1256	0.1094	0.1119	0.1029	0.1089	0.1115	0.0695
Fungi_Release38	cryptococcus_gattii_wm276	G	0.2609	0.2551	0.2474	0.2329	0.233	0.2161	0.1998	0.1957	0.1937	0.1871	0.191	0.1833	0.1877	0.1926	0.197	0.1952	0.2078	0.2069	0.2118	0.2076	0.2205	0.2298	0.2216	0.2345	0.2391	0.2479	0.2511	0.2317	0.2193	0.2127	0.212	0.2311	0.2321	0.2273	0.2252	0.19	0.1936	0.2032	0.1813	0.1959	0.302	0.3095	0.3076	0.2945	0.2914	0.2228	0.2847
Fungi_Release38	cryptococcus_gattii_wm276	T	0.3103	0.3283	0.3265	0.3394	0.3451	0.3591	0.3412	0.3469	0.349	0.3527	0.3438	0.3498	0.3431	0.3355	0.3389	0.334	0.3214	0.328	0.3149	0.3162	0.2971	0.2854	0.2935	0.2841	0.2784	0.2686	0.2634	0.2608	0.2665	0.288	0.281	0.2751	0.2777	0.2996	0.2913	0.3133	0.3275	0.2686	0.2606	0.282	0.1613	0.1546	0.1668	0.1647	0.1557	0.2195	0.092
Fungi_Release38	daedalea_quercina_l_15889	A	0.2073	0.1899	0.1988	0.1995	0.1938	0.1892	0.1856	0.181	0.1943	0.1996	0.1974	0.1967	0.1975	0.1965	0.1841	0.2014	0.206	0.2124	0.2001	0.2021	0.2096	0.2166	0.2257	0.2244	0.2259	0.2287	0.2319	0.2259	0.2189	0.216	0.2084	0.2243	0.2226	0.2261	0.2239	0.2283	0.2548	0.2866	0.2926	0.1982	0.3132	0.3081	0.3109	0.3269	0.3362	0.2783	0.4384
Fungi_Release38	daedalea_quercina_l_15889	C	0.2047	0.2084	0.2189	0.2455	0.2487	0.2637	0.2801	0.29	0.2779	0.297	0.2867	0.281	0.2681	0.2786	0.2797	0.2729	0.2745	0.2662	0.2727	0.2677	0.2602	0.2575	0.2522	0.2522	0.2494	0.2496	0.2575	0.2585	0.266	0.2619	0.269	0.2471	0.258	0.2628	0.2665	0.2802	0.2429	0.2429	0.2515	0.304	0.1382	0.1497	0.1422	0.1576	0.1326	0.1853	0.0847
Fungi_Release38	daedalea_quercina_l_15889	G	0.3089	0.3169	0.2892	0.2605	0.2613	0.2482	0.2314	0.227	0.2341	0.2101	0.2205	0.2218	0.2275	0.2231	0.23	0.2319	0.2345	0.2352	0.2497	0.2481	0.2523	0.2593	0.253	0.2605	0.267	0.2603	0.2603	0.2528	0.2482	0.2496	0.2404	0.2381	0.227	0.2176	0.2164	0.2013	0.2104	0.2282	0.2195	0.2285	0.4275	0.4019	0.3941	0.353	0.3874	0.3216	0.4145
Fungi_Release38	daedalea_quercina_l_15889	T	0.2791	0.2848	0.2931	0.2946	0.2962	0.2988	0.3029	0.3019	0.2938	0.2933	0.2954	0.3004	0.3068	0.3017	0.3061	0.2938	0.2849	0.2863	0.2774	0.2822	0.2779	0.2665	0.2691	0.2629	0.2577	0.2615	0.2502	0.2628	0.2668	0.2725	0.2822	0.2905	0.2923	0.2936	0.2931	0.2902	0.292	0.2424	0.2363	0.2693	0.1212	0.1403	0.1528	0.1626	0.1439	0.2148	0.0625
Fungi_Release38	cryptococcus_gattii_nt_10	A	0.2372	0.2419	0.2365	0.2372	0.2313	0.2209	0.238	0.2409	0.2321	0.238	0.2331	0.2427	0.2408	0.2483	0.244	0.254	0.2664	0.2519	0.2638	0.2715	0.2821	0.2894	0.2931	0.2979	0.2964	0.2998	0.2949	0.3039	0.3029	0.2909	0.2884	0.2982	0.2866	0.2594	0.2421	0.2527	0.2889	0.3507	0.3615	0.2972	0.4098	0.4266	0.4137	0.4396	0.4423	0.4458	0.5525
Fungi_Release38	cryptococcus_gattii_nt_10	C	0.1884	0.1777	0.1931	0.1915	0.1894	0.2038	0.2186	0.2165	0.2237	0.224	0.2292	0.2238	0.2274	0.2253	0.2186	0.2166	0.2055	0.2132	0.2096	0.2046	0.201	0.1958	0.1915	0.184	0.1869	0.184	0.1889	0.2003	0.2113	0.2091	0.2173	0.194	0.2042	0.2119	0.2419	0.2452	0.1907	0.1773	0.1959	0.2268	0.1266	0.1093	0.1121	0.1024	0.1101	0.1095	0.069
Fungi_Release38	cryptococcus_gattii_nt_10	G	0.2636	0.2546	0.2455	0.2318	0.2351	0.2152	0.2026	0.1933	0.193	0.1878	0.1918	0.1847	0.1869	0.1915	0.1971	0.1954	0.2085	0.207	0.2131	0.2072	0.2215	0.229	0.2214	0.2349	0.2378	0.2475	0.2512	0.2339	0.2204	0.2114	0.2124	0.2318	0.2312	0.2279	0.2243	0.1874	0.1943	0.2018	0.1814	0.1948	0.3021	0.308	0.308	0.2927	0.2923	0.2238	0.2853
Fungi_Release38	cryptococcus_gattii_nt_10	T	0.3108	0.3258	0.3248	0.3395	0.3442	0.3602	0.3408	0.3493	0.3512	0.3502	0.3458	0.3488	0.3449	0.3349	0.3403	0.3339	0.3196	0.3279	0.3135	0.3168	0.2954	0.2858	0.294	0.2832	0.2788	0.2687	0.2649	0.2618	0.2654	0.2886	0.2819	0.276	0.278	0.3008	0.2917	0.3147	0.3261	0.2701	0.2612	0.2812	0.1615	0.1561	0.1662	0.1653	0.1553	0.2209	0.0931
Fungi_Release38	parasitella_parasitica	A	0.3411	0.3388	0.3314	0.3237	0.32	0.3182	0.3311	0.3087	0.3301	0.3232	0.319	0.3273	0.3152	0.3203	0.3185	0.3298	0.3234	0.3267	0.3262	0.336	0.337	0.3422	0.3416	0.3368	0.3301	0.3347	0.3224	0.3298	0.3329	0.3331	0.3321	0.3394	0.3465	0.348	0.3471	0.3478	0.3592	0.3458	0.365	0.3165	0.5015	0.5119	0.5358	0.5396	0.5592	0.5496	0.7056
Fungi_Release38	parasitella_parasitica	C	0.1385	0.148	0.1453	0.1486	0.1524	0.1643	0.1563	0.1615	0.164	0.1718	0.1679	0.1691	0.1725	0.1774	0.1748	0.1655	0.1668	0.1679	0.1714	0.166	0.1656	0.1637	0.163	0.1753	0.171	0.182	0.1746	0.1812	0.1741	0.1727	0.1822	0.18	0.1733	0.1818	0.1831	0.1931	0.1763	0.1912	0.1818	0.2061	0.0975	0.1097	0.0957	0.1128	0.1085	0.1051	0.0604
Fungi_Release38	parasitella_parasitica	G	0.1993	0.1866	0.189	0.1902	0.1895	0.1864	0.1827	0.1869	0.1786	0.182	0.1702	0.1771	0.1851	0.182	0.18	0.1823	0.1912	0.1895	0.1813	0.1809	0.1867	0.1809	0.1748	0.1769	0.1692	0.1625	0.1748	0.1599	0.1483	0.1502	0.138	0.1205	0.119	0.1111	0.1097	0.109	0.1211	0.1291	0.1301	0.136	0.2268	0.184	0.1977	0.1581	0.174	0.1314	0.1416
Fungi_Release38	parasitella_parasitica	T	0.3211	0.3267	0.3342	0.3375	0.3381	0.3311	0.33	0.3429	0.3273	0.3229	0.3429	0.3265	0.3272	0.3203	0.3267	0.3224	0.3187	0.3159	0.3211	0.3172	0.3106	0.3133	0.3206	0.311	0.3296	0.3208	0.3282	0.3291	0.3447	0.344	0.3478	0.3601	0.3612	0.3591	0.3601	0.3501	0.3434	0.3339	0.3231	0.3414	0.1741	0.1944	0.1707	0.1895	0.1583	0.2139	0.0925
Fungi_Release38	cryptococcus_gattii_ejb2	A	0.238	0.2431	0.2372	0.2359	0.2339	0.2205	0.2385	0.2388	0.2315	0.2367	0.2316	0.2434	0.2425	0.2482	0.2438	0.2541	0.2664	0.2515	0.2631	0.2697	0.2817	0.2897	0.2907	0.3	0.2945	0.299	0.2941	0.3051	0.3038	0.2897	0.2885	0.2964	0.2836	0.2597	0.2415	0.2548	0.289	0.3507	0.3602	0.2949	0.4124	0.428	0.4131	0.439	0.4427	0.448	0.5548
Fungi_Release38	cryptococcus_gattii_ejb2	C	0.1905	0.1759	0.1916	0.1905	0.188	0.2044	0.22	0.2165	0.2216	0.2234	0.2303	0.2234	0.2242	0.2231	0.2188	0.2167	0.2057	0.2119	0.2101	0.2052	0.2013	0.1944	0.1924	0.1834	0.188	0.1847	0.1891	0.1988	0.2111	0.2101	0.2167	0.1947	0.2059	0.2121	0.2426	0.2443	0.1919	0.1781	0.1954	0.2275	0.126	0.1099	0.1124	0.1035	0.1102	0.1102	0.0692
Fungi_Release38	cryptococcus_gattii_ejb2	G	0.2597	0.2548	0.2467	0.2321	0.2334	0.2151	0.2003	0.1959	0.1947	0.1893	0.1906	0.1862	0.1891	0.1923	0.1973	0.1952	0.2088	0.2069	0.2133	0.208	0.2198	0.2297	0.2221	0.2338	0.2379	0.2469	0.2515	0.2343	0.2215	0.2119	0.2128	0.2318	0.2316	0.226	0.2246	0.1875	0.1924	0.2016	0.1813	0.1957	0.3	0.3053	0.3074	0.2913	0.2918	0.2223	0.2833
Fungi_Release38	cryptococcus_gattii_ejb2	T	0.3118	0.3263	0.3245	0.3415	0.3447	0.3601	0.3412	0.3488	0.3522	0.3506	0.3474	0.3469	0.3442	0.3365	0.3401	0.334	0.3191	0.3297	0.3135	0.3171	0.2972	0.2863	0.2948	0.2828	0.2797	0.2694	0.2653	0.2618	0.2636	0.2882	0.282	0.2771	0.2789	0.3022	0.2913	0.3135	0.3266	0.2695	0.2631	0.2818	0.1616	0.1568	0.1672	0.1662	0.1552	0.2195	0.0927
Fungi_Release38	cylindrobasidium_torrendii_fp15055_ss_10	A	0.2155	0.1858	0.1853	0.1804	0.1743	0.1847	0.1794	0.1891	0.1768	0.1807	0.195	0.1893	0.1975	0.2029	0.2022	0.2035	0.2123	0.2039	0.2067	0.2219	0.2077	0.2144	0.2238	0.2277	0.2413	0.2392	0.2497	0.2492	0.242	0.2394	0.2367	0.2385	0.2367	0.2307	0.2187	0.206	0.2566	0.3445	0.3895	0.275	0.3912	0.388	0.393	0.3884	0.3665	0.3294	0.4932
Fungi_Release38	cylindrobasidium_torrendii_fp15055_ss_10	C	0.1876	0.1842	0.1736	0.1947	0.2085	0.2236	0.2412	0.2517	0.2675	0.2744	0.2819	0.2921	0.2916	0.2926	0.2702	0.2758	0.277	0.2816	0.2855	0.2683	0.2702	0.2586	0.2596	0.2479	0.2468	0.2428	0.2284	0.2477	0.2571	0.2632	0.266	0.2311	0.2224	0.239	0.2652	0.3123	0.2318	0.2287	0.2295	0.3113	0.1508	0.1416	0.1204	0.1383	0.1272	0.1738	0.0853
Fungi_Release38	cylindrobasidium_torrendii_fp15055_ss_10	G	0.3323	0.3488	0.3323	0.3284	0.3029	0.2786	0.252	0.2339	0.2098	0.1934	0.1733	0.1722	0.1727	0.17	0.1891	0.1924	0.194	0.1912	0.195	0.2042	0.2101	0.2188	0.2155	0.2302	0.2256	0.2311	0.2359	0.2323	0.231	0.216	0.2096	0.2211	0.2173	0.2039	0.2024	0.1497	0.1541	0.1828	0.1564	0.1697	0.3343	0.3356	0.3448	0.3061	0.359	0.2599	0.3595
Fungi_Release38	cylindrobasidium_torrendii_fp15055_ss_10	T	0.2645	0.2813	0.3087	0.2965	0.3143	0.3131	0.3274	0.3253	0.346	0.3516	0.3498	0.3465	0.3383	0.3345	0.3384	0.3282	0.3167	0.3233	0.3128	0.3056	0.312	0.3082	0.3011	0.2942	0.2863	0.2868	0.286	0.2707	0.2699	0.2814	0.2877	0.3092	0.3235	0.3264	0.3138	0.332	0.3575	0.244	0.2246	0.244	0.1237	0.1347	0.1418	0.1672	0.1474	0.2369	0.0621
Fungi_Release38	serpula_lacrymans_var_lacrymans_s7_3	A	0.2376	0.2322	0.2462	0.2449	0.2391	0.2396	0.2271	0.2357	0.2454	0.2322	0.25	0.2414	0.2294	0.2327	0.2432	0.238	0.2378	0.2469	0.2437	0.2498	0.2622	0.252	0.2582	0.2572	0.2652	0.2619	0.2676	0.2775	0.2768	0.2635	0.2648	0.2711	0.279	0.2612	0.2726	0.2823	0.3118	0.3187	0.2997	0.2413	0.4007	0.3949	0.4074	0.432	0.4371	0.4042	0.5558
Fungi_Release38	serpula_lacrymans_var_lacrymans_s7_3	C	0.1843	0.1879	0.1937	0.2039	0.2153	0.2236	0.2258	0.2269	0.2309	0.2286	0.2179	0.2274	0.2373	0.2332	0.2171	0.2169	0.2153	0.2166	0.2246	0.2233	0.2174	0.2269	0.2143	0.2034	0.2139	0.2139	0.2181	0.2233	0.2139	0.2197	0.2113	0.2069	0.2121	0.2289	0.2205	0.2342	0.2077	0.2039	0.2111	0.2416	0.1133	0.1153	0.1184	0.1161	0.1102	0.1326	0.094
Fungi_Release38	serpula_lacrymans_var_lacrymans_s7_3	G	0.2576	0.2503	0.2311	0.2097	0.2062	0.1854	0.182	0.1823	0.1734	0.1705	0.1733	0.1754	0.1761	0.1792	0.177	0.1861	0.1841	0.1914	0.1881	0.2008	0.1968	0.1983	0.2022	0.2092	0.1973	0.2037	0.1917	0.1826	0.1948	0.1882	0.1841	0.1854	0.178	0.1599	0.1621	0.1579	0.1581	0.1736	0.1708	0.1897	0.3292	0.3034	0.2945	0.2615	0.2834	0.2243	0.2614
Fungi_Release38	serpula_lacrymans_var_lacrymans_s7_3	T	0.3205	0.3295	0.3291	0.3416	0.3394	0.3513	0.3651	0.3551	0.3503	0.3687	0.3589	0.3557	0.3572	0.3549	0.3626	0.359	0.3628	0.3452	0.3435	0.3261	0.3236	0.3228	0.3253	0.3302	0.3236	0.3205	0.3226	0.3165	0.3144	0.3286	0.3398	0.3366	0.3309	0.35	0.3449	0.3256	0.3225	0.3039	0.3183	0.3274	0.1568	0.1864	0.1797	0.1904	0.1693	0.239	0.0888
Metazoa_Release91	cricetulus_griseus_chok1gshd	A	0.2712	0.2677	0.2598	0.2662	0.2583	0.2614	0.2623	0.2642	0.2694	0.2641	0.2667	0.2537	0.259	0.2502	0.2522	0.257	0.2562	0.2492	0.257	0.2441	0.2575	0.2608	0.2525	0.2401	0.2451	0.2353	0.2339	0.2315	0.2282	0.2193	0.2185	0.2078	0.1992	0.2045	0.2058	0.1964	0.2079	0.2097	0.2092	0.2064	0.3351	0.3724	0.3944	0.4137	0.4061	0.3756	0.4466
Metazoa_Release91	cricetulus_griseus_chok1gshd	C	0.219	0.2097	0.2249	0.2203	0.2334	0.232	0.2277	0.2271	0.2231	0.2274	0.2168	0.2268	0.2329	0.2274	0.2277	0.2286	0.2206	0.2299	0.2276	0.2286	0.2266	0.2413	0.2294	0.2266	0.223	0.2287	0.2277	0.2375	0.2248	0.2231	0.233	0.2319	0.2248	0.2424	0.2362	0.233	0.2477	0.2424	0.2284	0.2178	0.1249	0.1145	0.1194	0.1191	0.1179	0.1227	0.1052
Metazoa_Release91	cricetulus_griseus_chok1gshd	G	0.2226	0.2405	0.2325	0.2235	0.2299	0.2287	0.223	0.2307	0.2306	0.222	0.2309	0.2373	0.2193	0.2319	0.2274	0.2043	0.2248	0.2276	0.2046	0.2235	0.2238	0.1873	0.205	0.2112	0.1954	0.2173	0.2188	0.1936	0.2046	0.2197	0.1979	0.2035	0.2164	0.1896	0.2038	0.2183	0.186	0.1891	0.2132	0.2003	0.3224	0.3341	0.323	0.3095	0.3257	0.2946	0.3311
Metazoa_Release91	cricetulus_griseus_chok1gshd	T	0.2872	0.2821	0.2827	0.29	0.2784	0.2778	0.287	0.278	0.277	0.2865	0.2855	0.2822	0.2889	0.2905	0.2927	0.3102	0.2984	0.2933	0.3108	0.3039	0.2922	0.3107	0.3131	0.322	0.3366	0.3186	0.3196	0.3374	0.3424	0.3379	0.3506	0.3569	0.3597	0.3635	0.3543	0.3523	0.3584	0.3587	0.3491	0.3754	0.2177	0.179	0.1632	0.1577	0.1503	0.2071	0.1171
Fungi_Release38	kwoniella_mangroviensis_cbs_10435	A	0.259	0.2469	0.2684	0.2646	0.2619	0.2677	0.2643	0.2697	0.2818	0.2699	0.2755	0.2833	0.2758	0.2765	0.2876	0.2922	0.295	0.2818	0.3005	0.2828	0.3044	0.2816	0.2929	0.2897	0.2861	0.2767	0.2801	0.2785	0.2643	0.2651	0.2697	0.26	0.2605	0.2479	0.2317	0.2525	0.255	0.2585	0.2438	0.1872	0.3317	0.3757	0.3499	0.386	0.4224	0.4091	0.6504
Fungi_Release38	kwoniella_mangroviensis_cbs_10435	C	0.2297	0.2353	0.2292	0.2328	0.2319	0.2289	0.2282	0.2323	0.2143	0.2234	0.2051	0.2051	0.2099	0.2079	0.1971	0.1988	0.1836	0.1998	0.1791	0.1905	0.1808	0.1941	0.1912	0.1912	0.1922	0.1975	0.2036	0.1988	0.1869	0.196	0.1908	0.1783	0.1922	0.1933	0.1991	0.1808	0.1735	0.1622	0.1831	0.2072	0.0731	0.0954	0.0931	0.101	0.0876	0.0971	0.0337
Fungi_Release38	kwoniella_mangroviensis_cbs_10435	G	0.1999	0.2032	0.1951	0.1953	0.193	0.1999	0.197	0.1981	0.2077	0.2041	0.2209	0.2284	0.2221	0.234	0.2266	0.2381	0.2404	0.2474	0.2431	0.239	0.2449	0.2411	0.2337	0.2358	0.2449	0.2358	0.2249	0.2099	0.2342	0.2211	0.2181	0.2345	0.2266	0.2148	0.2158	0.2249	0.2223	0.2094	0.2032	0.2299	0.4396	0.3359	0.3177	0.3036	0.3063	0.2472	0.2459
Fungi_Release38	kwoniella_mangroviensis_cbs_10435	T	0.3114	0.3145	0.3073	0.3073	0.3132	0.3035	0.3106	0.2998	0.2962	0.3026	0.2985	0.2833	0.2922	0.2816	0.2887	0.2709	0.281	0.271	0.2773	0.2877	0.2699	0.2831	0.2823	0.2833	0.2768	0.2901	0.2914	0.3129	0.3147	0.3178	0.3213	0.3273	0.3208	0.344	0.3534	0.3418	0.3493	0.3699	0.3699	0.3757	0.1556	0.193	0.2393	0.2094	0.1837	0.2466	0.07
Fungi_Release38	cryptococcus_neoformans	A	0.2331	0.2324	0.2271	0.2275	0.2348	0.2369	0.2248	0.2326	0.2386	0.2434	0.2245	0.2361	0.2401	0.2449	0.249	0.2488	0.2684	0.2601	0.2626	0.2623	0.2893	0.2676	0.2917	0.2793	0.2795	0.3085	0.3022	0.2979	0.2911	0.286	0.2884	0.2956	0.2763	0.2556	0.249	0.248	0.2898	0.3477	0.3635	0.2937	0.4062	0.409	0.4137	0.4365	0.4341	0.443	0.5553
Fungi_Release38	cryptococcus_neoformans	C	0.1864	0.1822	0.1885	0.196	0.1937	0.2033	0.22	0.2228	0.2258	0.2271	0.2253	0.2295	0.2367	0.2247	0.2208	0.2195	0.2121	0.2154	0.2175	0.2087	0.2071	0.2071	0.1922	0.1938	0.1905	0.1904	0.1851	0.1968	0.218	0.2134	0.2154	0.192	0.2084	0.2276	0.2387	0.2527	0.1884	0.1791	0.2028	0.2386	0.1299	0.113	0.1168	0.1065	0.108	0.1203	0.0721
Fungi_Release38	cryptococcus_neoformans	G	0.274	0.2616	0.2546	0.2402	0.2324	0.2169	0.2107	0.2094	0.1874	0.1874	0.1968	0.19	0.1877	0.2011	0.1895	0.2028	0.2003	0.2134	0.2142	0.2238	0.2155	0.229	0.2273	0.2464	0.2571	0.2429	0.248	0.2495	0.2271	0.2235	0.2194	0.2306	0.2379	0.225	0.2217	0.1829	0.1945	0.2083	0.1693	0.1943	0.3095	0.3189	0.3141	0.2899	0.3012	0.224	0.2838
Fungi_Release38	cryptococcus_neoformans	T	0.3065	0.3237	0.3297	0.3363	0.3391	0.3429	0.3444	0.3352	0.3482	0.3421	0.3534	0.3444	0.3355	0.3294	0.3406	0.3289	0.3193	0.3111	0.3057	0.3052	0.2881	0.2964	0.2888	0.2805	0.2729	0.2583	0.2647	0.2558	0.2638	0.2772	0.2768	0.2818	0.2773	0.2917	0.2906	0.3164	0.3274	0.2649	0.2644	0.2734	0.1544	0.159	0.1554	0.167	0.1567	0.2127	0.0888
Protists_Release38	perkinsus_marinus_atcc_50983	A	0.2841	0.2667	0.2787	0.269	0.2622	0.2622	0.2699	0.2609	0.251	0.2672	0.2498	0.2312	0.2707	0.2377	0.2312	0.2347	0.2317	0.2214	0.2239	0.2229	0.2272	0.2151	0.2261	0.214	0.2153	0.2163	0.2201	0.2193	0.2184	0.2014	0.2252	0.2209	0.2194	0.2329	0.2647	0.2687	0.2616	0.2332	0.1977	0.1674	0.3	0.2655	0.2727	0.3133	0.2067	0.2954	0.2591
Protists_Release38	perkinsus_marinus_atcc_50983	C	0.1768	0.1647	0.1551	0.1619	0.1382	0.1471	0.1402	0.1254	0.145	0.1586	0.1576	0.1778	0.171	0.1917	0.1951	0.1916	0.1954	0.1999	0.1946	0.1985	0.1974	0.1974	0.1926	0.1783	0.182	0.1813	0.1834	0.1768	0.1685	0.1778	0.1674	0.1732	0.1801	0.1684	0.1705	0.1786	0.1679	0.1747	0.1584	0.1757	0.0642	0.0803	0.0773	0.0576	0.0698	0.062	0.0373
Protists_Release38	perkinsus_marinus_atcc_50983	G	0.3009	0.3229	0.3128	0.3193	0.3405	0.3269	0.3327	0.3404	0.3239	0.3158	0.3155	0.3029	0.2866	0.2996	0.2969	0.2798	0.2871	0.2815	0.2991	0.2957	0.282	0.2855	0.283	0.2863	0.3049	0.3024	0.2883	0.3037	0.2961	0.3087	0.3019	0.3108	0.2856	0.2913	0.2886	0.2422	0.2584	0.2634	0.2778	0.2624	0.477	0.3931	0.4444	0.443	0.4153	0.4515	0.5054
Protists_Release38	perkinsus_marinus_atcc_50983	T	0.2382	0.2456	0.2534	0.2498	0.2591	0.2637	0.2573	0.2733	0.2801	0.2584	0.2772	0.2881	0.2717	0.271	0.2768	0.2939	0.2858	0.2972	0.2825	0.2828	0.2934	0.302	0.2984	0.3214	0.2979	0.3	0.3082	0.3002	0.317	0.3122	0.3055	0.2951	0.3148	0.3075	0.2762	0.3105	0.3122	0.3287	0.3661	0.3946	0.1587	0.2611	0.2057	0.1861	0.3082	0.1911	0.1982
Fungi_Release38	rhizoctonia_solani_ag_1_ib	A	0.2458	0.2483	0.2254	0.2388	0.2226	0.2266	0.2297	0.2433	0.2359	0.2378	0.2217	0.2302	0.2405	0.2402	0.2433	0.2443	0.2496	0.245	0.2461	0.2443	0.2455	0.2626	0.2705	0.2639	0.2759	0.2676	0.2707	0.2705	0.2813	0.2815	0.2752	0.2742	0.277	0.2767	0.2695	0.2915	0.3217	0.3407	0.311	0.2159	0.3728	0.3554	0.3761	0.3869	0.3955	0.4101	0.5807
Fungi_Release38	rhizoctonia_solani_ag_1_ib	C	0.1608	0.1651	0.1754	0.1856	0.2091	0.2085	0.2241	0.2299	0.234	0.239	0.2408	0.23	0.2327	0.2367	0.2332	0.2357	0.2131	0.2251	0.2222	0.2085	0.2214	0.2106	0.2138	0.2227	0.2068	0.2181	0.2199	0.2159	0.2267	0.2105	0.2113	0.2085	0.2193	0.2169	0.2397	0.2212	0.1973	0.2284	0.2247	0.272	0.1149	0.115	0.1099	0.1383	0.1155	0.13	0.0893
Fungi_Release38	rhizoctonia_solani_ag_1_ib	G	0.2921	0.2807	0.2822	0.2544	0.2365	0.2302	0.2106	0.1867	0.199	0.1844	0.1957	0.194	0.198	0.1965	0.2028	0.1902	0.2212	0.2134	0.199	0.2199	0.2163	0.2141	0.2207	0.2193	0.2207	0.2299	0.2174	0.2188	0.2007	0.1977	0.1962	0.1949	0.1824	0.1721	0.1695	0.1563	0.1726	0.1701	0.1625	0.2025	0.3728	0.3678	0.3437	0.2966	0.3285	0.2466	0.2549
Fungi_Release38	rhizoctonia_solani_ag_1_ib	T	0.3012	0.3059	0.317	0.3212	0.3318	0.3348	0.3356	0.3401	0.3311	0.3388	0.3417	0.3457	0.3288	0.3266	0.3207	0.3298	0.316	0.3165	0.3326	0.3273	0.3168	0.3127	0.2949	0.2941	0.2966	0.2845	0.292	0.2948	0.2913	0.3104	0.3173	0.3225	0.3213	0.3343	0.3213	0.331	0.3084	0.2607	0.3017	0.3095	0.1396	0.1618	0.1703	0.1783	0.1605	0.2133	0.075
Fungi_Release38	kwoniella_mangroviensis_cbs_8507	A	0.2573	0.2468	0.2644	0.2658	0.2594	0.2664	0.2684	0.2707	0.2837	0.2673	0.2771	0.2841	0.2751	0.2774	0.2875	0.2929	0.2924	0.2811	0.2995	0.2864	0.3023	0.2834	0.2934	0.2919	0.2864	0.2749	0.2814	0.2801	0.2643	0.2696	0.2717	0.2601	0.2584	0.25	0.2303	0.2544	0.2525	0.2559	0.2431	0.1866	0.3296	0.3764	0.3546	0.387	0.4204	0.4089	0.6476
Fungi_Release38	kwoniella_mangroviensis_cbs_8507	C	0.2332	0.2325	0.2307	0.2335	0.2313	0.228	0.2277	0.2335	0.2099	0.2272	0.2052	0.2072	0.2109	0.2099	0.1959	0.1982	0.1849	0.1997	0.1824	0.1929	0.1849	0.1924	0.1908	0.1914	0.1959	0.1927	0.2046	0.1954	0.1866	0.1961	0.1906	0.1813	0.1911	0.1927	0.1997	0.1783	0.1706	0.1638	0.1848	0.2059	0.073	0.0958	0.0898	0.1039	0.0842	0.0973	0.0331
Fungi_Release38	kwoniella_mangroviensis_cbs_8507	G	0.1992	0.2022	0.1949	0.1964	0.1932	0.1991	0.1959	0.1976	0.2046	0.2051	0.2199	0.2248	0.2252	0.2327	0.2262	0.2353	0.2393	0.2445	0.2431	0.2401	0.2443	0.2388	0.2348	0.2348	0.2436	0.2385	0.2267	0.2099	0.2357	0.2187	0.2175	0.2332	0.2272	0.215	0.2159	0.2237	0.2243	0.2104	0.2006	0.2338	0.4405	0.3381	0.318	0.2997	0.3075	0.2453	0.2468
Fungi_Release38	kwoniella_mangroviensis_cbs_8507	T	0.3103	0.3185	0.31	0.3043	0.316	0.3065	0.308	0.2982	0.3018	0.3005	0.2979	0.2839	0.2889	0.2801	0.2904	0.2736	0.2834	0.2747	0.2749	0.2806	0.2684	0.2854	0.2811	0.2819	0.2741	0.2939	0.2874	0.3147	0.3135	0.3156	0.3201	0.3255	0.3233	0.3423	0.3541	0.3436	0.3526	0.3699	0.3715	0.3737	0.1568	0.1898	0.2377	0.2094	0.1879	0.2485	0.0725
Fungi_Release38	kwoniella_mangroviensis_cbs_8886	A	0.2585	0.2477	0.2685	0.2681	0.2618	0.2656	0.2676	0.2685	0.2814	0.2686	0.2763	0.2831	0.2741	0.2774	0.2899	0.2903	0.2957	0.2808	0.2997	0.2841	0.3007	0.2808	0.2949	0.2919	0.2873	0.2759	0.2806	0.2779	0.2631	0.2666	0.2698	0.2613	0.2586	0.2485	0.2275	0.2545	0.2532	0.2562	0.2452	0.1871	0.328	0.3752	0.3533	0.3859	0.423	0.4105	0.6512
Fungi_Release38	kwoniella_mangroviensis_cbs_8886	C	0.2334	0.2289	0.231	0.2339	0.2304	0.2292	0.2277	0.2345	0.2111	0.2277	0.2069	0.2043	0.2104	0.2112	0.1968	0.1993	0.1818	0.1998	0.179	0.1916	0.182	0.1971	0.1918	0.1901	0.1946	0.1913	0.2049	0.1981	0.1881	0.1973	0.1921	0.1781	0.1929	0.1893	0.1981	0.1806	0.1707	0.164	0.1875	0.2048	0.0732	0.0955	0.0908	0.1043	0.0858	0.0973	0.0328
Fungi_Release38	kwoniella_mangroviensis_cbs_8886	G	0.1991	0.2019	0.1915	0.1961	0.1926	0.1968	0.1934	0.1963	0.2054	0.2039	0.2219	0.2262	0.2236	0.2319	0.2236	0.2374	0.2405	0.2455	0.245	0.2387	0.2432	0.2407	0.2315	0.236	0.2432	0.2377	0.2234	0.2081	0.2324	0.2214	0.2184	0.2325	0.2277	0.2137	0.2181	0.2244	0.2224	0.2116	0.1984	0.2312	0.4408	0.3375	0.3197	0.3009	0.3056	0.2425	0.2465
Fungi_Release38	kwoniella_mangroviensis_cbs_8886	T	0.309	0.3215	0.309	0.3019	0.3152	0.3084	0.3112	0.3007	0.3021	0.2997	0.2949	0.2864	0.2919	0.2794	0.2898	0.2731	0.2819	0.274	0.2763	0.2856	0.2741	0.2814	0.2818	0.2819	0.275	0.2951	0.2911	0.3159	0.3164	0.3147	0.3197	0.328	0.3207	0.3485	0.3563	0.3405	0.3538	0.3683	0.3689	0.3769	0.158	0.1918	0.2362	0.2089	0.1856	0.2497	0.0695
Fungi_Release38	kwoniella_pini_cbs_10737	A	0.2839	0.2718	0.2663	0.2781	0.2778	0.2803	0.2798	0.2819	0.2823	0.2839	0.2989	0.2956	0.2959	0.2864	0.3044	0.3054	0.3029	0.3067	0.316	0.3177	0.3255	0.3192	0.309	0.3039	0.3174	0.3066	0.3081	0.3036	0.3041	0.2851	0.2969	0.3092	0.2957	0.2713	0.27	0.2909	0.314	0.31	0.2846	0.2467	0.3935	0.4478	0.425	0.4463	0.48	0.4769	0.6544
Fungi_Release38	kwoniella_pini_cbs_10737	C	0.1988	0.1978	0.1981	0.2058	0.2011	0.2024	0.2092	0.2059	0.2048	0.1968	0.1993	0.1943	0.1921	0.1918	0.1888	0.1903	0.1846	0.1858	0.1801	0.1747	0.1635	0.1647	0.1727	0.1835	0.1708	0.179	0.1813	0.1835	0.1831	0.1865	0.18	0.1643	0.1811	0.1861	0.1919	0.1638	0.1504	0.1708	0.1848	0.1943	0.0905	0.0921	0.0938	0.098	0.0853	0.0956	0.0381
Fungi_Release38	kwoniella_pini_cbs_10737	G	0.1885	0.1908	0.187	0.1653	0.1795	0.1868	0.1703	0.1796	0.1836	0.1845	0.175	0.187	0.1951	0.19	0.1991	0.1998	0.2164	0.2076	0.2061	0.2206	0.2074	0.2192	0.2189	0.2166	0.2144	0.2137	0.2029	0.2003	0.1988	0.1936	0.1888	0.2039	0.1964	0.1898	0.1725	0.1738	0.1776	0.1685	0.1602	0.1885	0.3483	0.2891	0.2512	0.2453	0.251	0.1938	0.2122
Fungi_Release38	kwoniella_pini_cbs_10737	T	0.3288	0.3397	0.3486	0.3508	0.3417	0.3305	0.3407	0.3325	0.3293	0.3348	0.3268	0.3232	0.3169	0.3318	0.3077	0.3046	0.2961	0.2999	0.2977	0.2871	0.3036	0.2969	0.2994	0.2961	0.2974	0.3007	0.3077	0.3127	0.314	0.3348	0.3343	0.3225	0.3267	0.3528	0.3656	0.3714	0.358	0.3506	0.3704	0.3706	0.1677	0.171	0.23	0.2104	0.1836	0.2337	0.0953
Metazoa_Release91	fukomys_damarensis	A	0.2534	0.2573	0.245	0.2648	0.2616	0.2531	0.2727	0.2479	0.2574	0.2516	0.2566	0.2563	0.2524	0.2502	0.2465	0.2445	0.2579	0.2544	0.2475	0.2522	0.2489	0.24	0.2448	0.242	0.2351	0.2301	0.2275	0.2242	0.2111	0.1953	0.1896	0.1933	0.1835	0.1814	0.1788	0.1871	0.1849	0.1827	0.1893	0.1908	0.3147	0.3607	0.3971	0.4208	0.4136	0.3854	0.4598
Metazoa_Release91	fukomys_damarensis	C	0.2217	0.2193	0.2225	0.2193	0.2227	0.2296	0.2212	0.2299	0.2274	0.2378	0.219	0.2243	0.2296	0.2322	0.2312	0.2403	0.225	0.2453	0.2369	0.2279	0.2319	0.2425	0.2317	0.2274	0.2353	0.2282	0.2418	0.245	0.242	0.2354	0.2489	0.24	0.2388	0.2541	0.246	0.2547	0.2519	0.2398	0.2366	0.2195	0.1337	0.1243	0.1191	0.1152	0.1112	0.1278	0.0969
Metazoa_Release91	fukomys_damarensis	G	0.2425	0.2383	0.249	0.2317	0.2233	0.2391	0.2265	0.2334	0.2378	0.2166	0.2269	0.2275	0.223	0.2237	0.2319	0.2181	0.2161	0.2121	0.1973	0.2176	0.2176	0.2032	0.2017	0.2123	0.1822	0.2012	0.1993	0.1778	0.1968	0.2102	0.1896	0.1978	0.2065	0.1874	0.2032	0.2035	0.1854	0.1914	0.2022	0.2079	0.3271	0.3362	0.3167	0.3088	0.3233	0.2966	0.3365
Metazoa_Release91	fukomys_damarensis	T	0.2825	0.2851	0.2835	0.2841	0.2924	0.2783	0.2796	0.2888	0.2774	0.294	0.2976	0.2919	0.295	0.2939	0.2903	0.2971	0.3009	0.2882	0.3182	0.3023	0.3016	0.3144	0.3217	0.3184	0.3474	0.3406	0.3313	0.353	0.3501	0.359	0.372	0.3689	0.3711	0.3772	0.372	0.3547	0.3778	0.3861	0.372	0.3819	0.2245	0.1788	0.1671	0.1552	0.152	0.1903	0.1068
Fungi_Release38	phanerochaete_carnosa_hhb_10118_sp	A	0.2	0.1905	0.2051	0.2089	0.1906	0.1938	0.1864	0.1975	0.1869	0.1938	0.1903	0.2017	0.2007	0.2027	0.2019	0.1942	0.2101	0.2111	0.2231	0.2101	0.2199	0.2219	0.2375	0.2318	0.2353	0.2252	0.2247	0.2367	0.2347	0.2306	0.2289	0.2303	0.231	0.2221	0.2313	0.2414	0.2721	0.3127	0.3113	0.2221	0.3508	0.3357	0.3528	0.3612	0.3607	0.3238	0.4591
Fungi_Release38	phanerochaete_carnosa_hhb_10118_sp	C	0.2014	0.2214	0.2258	0.2345	0.2585	0.2567	0.2777	0.2819	0.2809	0.2807	0.2906	0.2703	0.2821	0.273	0.2817	0.2769	0.269	0.2661	0.2592	0.2532	0.256	0.2708	0.2456	0.2476	0.2402	0.2511	0.2478	0.2627	0.2582	0.2634	0.2498	0.2451	0.2449	0.253	0.273	0.2691	0.2352	0.232	0.2555	0.2992	0.1345	0.1424	0.1531	0.1587	0.134	0.1792	0.0918
Fungi_Release38	phanerochaete_carnosa_hhb_10118_sp	G	0.3143	0.2958	0.2779	0.2585	0.2501	0.2368	0.2249	0.2081	0.2252	0.2131	0.2051	0.2017	0.2057	0.2158	0.2037	0.2175	0.2121	0.2269	0.2241	0.2342	0.2439	0.2439	0.2458	0.2484	0.251	0.253	0.2574	0.2404	0.2352	0.2404	0.2306	0.2353	0.2229	0.212	0.201	0.1878	0.1997	0.2172	0.2004	0.2158	0.3871	0.3838	0.357	0.3206	0.3686	0.2853	0.3811
Fungi_Release38	phanerochaete_carnosa_hhb_10118_sp	T	0.2842	0.2923	0.2913	0.298	0.3007	0.3127	0.311	0.3125	0.3069	0.3123	0.314	0.3263	0.3115	0.3085	0.3127	0.3115	0.3088	0.2958	0.2937	0.3026	0.2802	0.2634	0.2711	0.2721	0.2735	0.2706	0.2701	0.2602	0.272	0.2656	0.2906	0.2893	0.3012	0.313	0.2947	0.3017	0.293	0.2382	0.2328	0.2629	0.1276	0.1382	0.137	0.1595	0.1367	0.2118	0.0681
Metazoa_Release91	microtus_ochrogaster	A	0.2561	0.2602	0.2548	0.2564	0.2511	0.2551	0.2568	0.2505	0.2561	0.2492	0.2465	0.2484	0.2482	0.2472	0.2514	0.2541	0.249	0.2357	0.2403	0.2398	0.2514	0.2401	0.2362	0.234	0.23	0.2327	0.2303	0.2215	0.2168	0.2047	0.207	0.1988	0.1892	0.1966	0.1984	0.1956	0.1905	0.1917	0.202	0.2087	0.3121	0.3517	0.3827	0.3982	0.4018	0.3632	0.437
Metazoa_Release91	microtus_ochrogaster	C	0.22	0.2135	0.2295	0.2426	0.2199	0.2274	0.2307	0.2313	0.2248	0.2372	0.2367	0.215	0.2347	0.2271	0.2258	0.2357	0.2263	0.2359	0.2538	0.2381	0.2334	0.2443	0.235	0.2236	0.2441	0.2253	0.2376	0.247	0.2404	0.2399	0.246	0.2403	0.2344	0.2406	0.2416	0.2332	0.2588	0.2436	0.2431	0.2194	0.1351	0.1165	0.1236	0.1249	0.1163	0.1371	0.102
Metazoa_Release91	microtus_ochrogaster	G	0.2413	0.2527	0.2382	0.2197	0.2403	0.2401	0.2248	0.2339	0.2323	0.2229	0.2286	0.2325	0.2236	0.2296	0.2381	0.2131	0.2273	0.2303	0.2079	0.2101	0.2234	0.2035	0.2119	0.2165	0.1991	0.2038	0.2151	0.1915	0.2042	0.2178	0.1909	0.2109	0.2167	0.1954	0.2067	0.2119	0.1866	0.2054	0.2089	0.2194	0.3465	0.3431	0.3291	0.3237	0.3338	0.3151	0.3384
Metazoa_Release91	microtus_ochrogaster	T	0.2826	0.2736	0.2775	0.2812	0.2888	0.2774	0.2878	0.2843	0.2868	0.2907	0.2881	0.3042	0.2935	0.2961	0.2848	0.2971	0.2974	0.2981	0.2981	0.3121	0.2919	0.3121	0.3168	0.3259	0.3268	0.3382	0.317	0.3399	0.3386	0.3375	0.3561	0.35	0.3598	0.3674	0.3532	0.3593	0.364	0.3593	0.346	0.3526	0.2064	0.1887	0.1646	0.1531	0.148	0.1846	0.1226
Fungi_Release38	cryptococcus_gattii_ca1873	A	0.2387	0.2432	0.2392	0.2326	0.2292	0.2269	0.2407	0.2252	0.2282	0.2346	0.2344	0.2493	0.2442	0.2447	0.2457	0.2515	0.2736	0.2493	0.2596	0.2721	0.2834	0.2893	0.294	0.2952	0.2943	0.3029	0.2947	0.2999	0.3021	0.2891	0.2864	0.2913	0.2785	0.2624	0.2459	0.2518	0.2911	0.3512	0.369	0.2953	0.4139	0.4318	0.4208	0.4421	0.4458	0.4348	0.5603
Fungi_Release38	cryptococcus_gattii_ca1873	C	0.1859	0.182	0.1801	0.1901	0.1958	0.2066	0.2075	0.2216	0.2196	0.2284	0.2339	0.2225	0.2319	0.2242	0.2206	0.2167	0.2063	0.2107	0.214	0.2048	0.2063	0.1994	0.1899	0.1843	0.1881	0.1862	0.1862	0.2002	0.2098	0.2118	0.215	0.2021	0.2054	0.2169	0.2371	0.2506	0.1892	0.1773	0.1913	0.2306	0.1285	0.1071	0.1127	0.1042	0.1083	0.1159	0.069
Fungi_Release38	cryptococcus_gattii_ca1873	G	0.2584	0.255	0.2501	0.2348	0.229	0.2134	0.2059	0.2004	0.199	0.1908	0.1908	0.1847	0.1903	0.1962	0.1999	0.1918	0.208	0.2135	0.2171	0.2102	0.2189	0.2238	0.223	0.2349	0.24	0.2449	0.2456	0.2409	0.2258	0.2144	0.211	0.2265	0.2336	0.2253	0.2218	0.187	0.1859	0.2049	0.1808	0.1953	0.2999	0.306	0.3021	0.2898	0.2876	0.226	0.2815
Fungi_Release38	cryptococcus_gattii_ca1873	T	0.3171	0.3198	0.3306	0.3426	0.3459	0.3532	0.3459	0.3528	0.3532	0.3463	0.3409	0.3436	0.3336	0.335	0.3338	0.34	0.3122	0.3265	0.3093	0.313	0.2914	0.2876	0.2931	0.2855	0.2776	0.266	0.2736	0.2591	0.2623	0.2847	0.2876	0.2801	0.2825	0.2953	0.2952	0.3105	0.3338	0.2667	0.2589	0.2788	0.1577	0.1552	0.1644	0.1639	0.1584	0.2233	0.0892
Fungi_Release38	cryptococcus_gattii_vgiv_ind107	A	0.2391	0.2369	0.2323	0.237	0.2311	0.2221	0.2419	0.2314	0.2385	0.2304	0.233	0.2423	0.246	0.2448	0.2482	0.2529	0.2707	0.2551	0.2593	0.2742	0.2737	0.2876	0.2962	0.2996	0.2859	0.3077	0.3048	0.3004	0.3043	0.2874	0.2872	0.2911	0.285	0.2565	0.2391	0.2556	0.2898	0.3457	0.3638	0.2991	0.4113	0.4299	0.4189	0.4375	0.4448	0.4414	0.5562
Fungi_Release38	cryptococcus_gattii_vgiv_ind107	C	0.1868	0.1819	0.1868	0.1934	0.1926	0.2061	0.2125	0.2254	0.222	0.2274	0.2321	0.2287	0.2213	0.2245	0.2189	0.2211	0.2063	0.2159	0.2034	0.2059	0.2025	0.203	0.1888	0.1843	0.1917	0.1716	0.1902	0.197	0.2057	0.2112	0.2137	0.1922	0.2037	0.2171	0.2369	0.2472	0.1878	0.1779	0.1951	0.2259	0.1295	0.1074	0.1085	0.1052	0.1053	0.1133	0.0659
Fungi_Release38	cryptococcus_gattii_vgiv_ind107	G	0.2641	0.2514	0.2526	0.2269	0.2298	0.2159	0.2046	0.1885	0.1949	0.1912	0.1883	0.178	0.186	0.1978	0.2015	0.1944	0.1993	0.2095	0.2183	0.2064	0.2233	0.2238	0.223	0.2328	0.2392	0.2458	0.2399	0.2385	0.225	0.2169	0.2123	0.2309	0.2286	0.2265	0.226	0.1875	0.1919	0.2032	0.1806	0.1914	0.3014	0.305	0.3087	0.2921	0.2918	0.2206	0.2857
Fungi_Release38	cryptococcus_gattii_vgiv_ind107	T	0.3101	0.3298	0.3283	0.3427	0.3466	0.3559	0.341	0.3547	0.3445	0.351	0.3466	0.351	0.3467	0.3329	0.3314	0.3315	0.3238	0.3195	0.319	0.3134	0.3004	0.2855	0.292	0.2833	0.2832	0.2749	0.2651	0.2641	0.2649	0.2845	0.2867	0.2857	0.2827	0.2999	0.2981	0.3097	0.3305	0.2732	0.2605	0.2837	0.1577	0.1577	0.1638	0.1652	0.1581	0.2247	0.0921
Fungi_Release38	coprinopsis_cinerea_okayama7_130	A	0.2062	0.1984	0.1979	0.1961	0.2062	0.1923	0.1945	0.2015	0.1917	0.1891	0.1937	0.2023	0.1991	0.2069	0.2052	0.1978	0.2179	0.2132	0.2172	0.2247	0.2323	0.2384	0.236	0.2442	0.2374	0.2501	0.2497	0.2616	0.2389	0.2342	0.2438	0.236	0.235	0.2355	0.2406	0.243	0.2838	0.3026	0.2919	0.2115	0.3408	0.352	0.3764	0.3808	0.3559	0.3652	0.5513
Fungi_Release38	coprinopsis_cinerea_okayama7_130	C	0.2001	0.2171	0.2243	0.2392	0.2435	0.267	0.269	0.2697	0.2723	0.2789	0.2775	0.2729	0.2802	0.2611	0.2558	0.266	0.2584	0.2541	0.2611	0.2516	0.2525	0.245	0.2384	0.2282	0.2321	0.2272	0.2398	0.2469	0.2555	0.2472	0.2286	0.2408	0.2421	0.2467	0.2586	0.2646	0.2284	0.2448	0.2587	0.2828	0.1307	0.1121	0.1231	0.1238	0.1241	0.1446	0.0872
Fungi_Release38	coprinopsis_cinerea_okayama7_130	G	0.2884	0.2667	0.2633	0.2413	0.2265	0.2127	0.1957	0.1967	0.1983	0.1841	0.1868	0.1908	0.1944	0.2035	0.2118	0.2071	0.2074	0.2259	0.2211	0.2205	0.2279	0.2201	0.2387	0.2403	0.2511	0.237	0.236	0.213	0.2201	0.2254	0.2193	0.2155	0.1962	0.203	0.1905	0.1879	0.1717	0.1915	0.1805	0.2142	0.3969	0.3935	0.3549	0.3131	0.3529	0.2646	0.285
Fungi_Release38	coprinopsis_cinerea_okayama7_130	T	0.3053	0.3178	0.3144	0.3234	0.3237	0.328	0.3407	0.332	0.3378	0.348	0.342	0.3339	0.3263	0.3285	0.3271	0.3292	0.3163	0.3068	0.3005	0.3033	0.2873	0.2965	0.2868	0.2873	0.2794	0.2856	0.2745	0.2785	0.2855	0.2933	0.3083	0.3077	0.3266	0.3148	0.3104	0.3044	0.3161	0.2611	0.2689	0.2916	0.1316	0.1424	0.1456	0.1824	0.1671	0.2255	0.0765
Fungi_Release38	cryptococcus_gattii_vgii_ca1014	A	0.2387	0.2359	0.236	0.2321	0.2438	0.2249	0.2372	0.2289	0.2381	0.2409	0.2396	0.2491	0.2465	0.2487	0.2563	0.255	0.2751	0.2652	0.2712	0.2711	0.2821	0.2833	0.2863	0.2921	0.2909	0.3065	0.2941	0.307	0.309	0.2779	0.2887	0.2982	0.2753	0.2697	0.2548	0.2575	0.2975	0.3452	0.3639	0.3033	0.4142	0.4331	0.4269	0.4394	0.4438	0.4458	0.5603
Fungi_Release38	cryptococcus_gattii_vgii_ca1014	C	0.1898	0.1883	0.1908	0.1947	0.1913	0.2108	0.2147	0.221	0.2188	0.2376	0.2269	0.2247	0.2205	0.2159	0.2139	0.2184	0.2052	0.2086	0.2115	0.2142	0.1898	0.2003	0.1961	0.1907	0.1913	0.18	0.1961	0.1988	0.2076	0.2139	0.2228	0.1922	0.1981	0.2172	0.2372	0.2409	0.1925	0.1796	0.193	0.2267	0.1289	0.1036	0.1109	0.1009	0.1148	0.1119	0.0716
Fungi_Release38	cryptococcus_gattii_vgii_ca1014	G	0.2579	0.2481	0.2408	0.2364	0.2237	0.2135	0.2086	0.192	0.1925	0.1883	0.1925	0.1852	0.1915	0.1962	0.2015	0.1966	0.2054	0.2074	0.2049	0.2094	0.2303	0.2254	0.2186	0.2303	0.2372	0.2409	0.2418	0.2355	0.2208	0.2186	0.2089	0.2281	0.2274	0.2201	0.2123	0.1888	0.1908	0.2005	0.1805	0.192	0.3039	0.3075	0.299	0.2868	0.2806	0.222	0.277
Fungi_Release38	cryptococcus_gattii_vgii_ca1014	T	0.3136	0.3278	0.3324	0.3368	0.3412	0.3508	0.3395	0.3581	0.3507	0.3332	0.341	0.341	0.3415	0.3391	0.3283	0.33	0.3143	0.3188	0.3124	0.3053	0.2978	0.2911	0.299	0.287	0.2806	0.2726	0.268	0.2587	0.2626	0.2897	0.2795	0.2816	0.2992	0.2929	0.2956	0.3127	0.3192	0.2746	0.2626	0.278	0.1531	0.1558	0.1632	0.1729	0.1609	0.2203	0.0911
Fungi_Release38	cryptococcus_gattii_ca1280	A	0.2425	0.2454	0.2342	0.2347	0.2308	0.2252	0.2386	0.2272	0.2317	0.2345	0.2301	0.2488	0.24	0.2466	0.245	0.2505	0.2669	0.2503	0.2601	0.2722	0.2818	0.292	0.29	0.2989	0.2942	0.3016	0.2974	0.3013	0.3015	0.2893	0.2839	0.293	0.2793	0.2625	0.244	0.2533	0.2932	0.3523	0.3665	0.2955	0.4145	0.4269	0.4191	0.4403	0.4474	0.4382	0.5587
Fungi_Release38	cryptococcus_gattii_ca1280	C	0.1869	0.1805	0.1835	0.1891	0.192	0.2079	0.212	0.2193	0.2171	0.2274	0.2356	0.2249	0.2288	0.2232	0.2223	0.2149	0.2113	0.2115	0.2145	0.2037	0.2054	0.1974	0.1908	0.1844	0.1878	0.1878	0.1883	0.1996	0.2105	0.2088	0.2166	0.2022	0.2066	0.2181	0.2372	0.2489	0.1905	0.1769	0.1927	0.2295	0.1269	0.1103	0.1127	0.1024	0.1102	0.1152	0.0685
Fungi_Release38	cryptococcus_gattii_ca1280	G	0.2596	0.2545	0.2517	0.2364	0.2293	0.215	0.2071	0.1989	0.1978	0.191	0.1922	0.1815	0.194	0.1966	0.2001	0.1898	0.2117	0.2127	0.2144	0.2084	0.221	0.2252	0.2259	0.2311	0.2386	0.245	0.2435	0.2379	0.2262	0.2162	0.2139	0.2266	0.2327	0.2245	0.2222	0.1861	0.1867	0.2013	0.1805	0.1973	0.2974	0.3067	0.3027	0.2935	0.285	0.2272	0.2833
Fungi_Release38	cryptococcus_gattii_ca1280	T	0.311	0.3196	0.3306	0.3398	0.3479	0.3518	0.3423	0.3545	0.3535	0.3471	0.3421	0.3449	0.3372	0.3337	0.3325	0.3449	0.3101	0.3255	0.311	0.3157	0.2918	0.2854	0.2933	0.2855	0.2794	0.2655	0.2708	0.2611	0.2618	0.2857	0.2857	0.2783	0.2815	0.2949	0.2966	0.3116	0.3296	0.2694	0.2603	0.2777	0.1612	0.1561	0.1656	0.1639	0.1574	0.2193	0.0895
Fungi_Release38	cryptococcus_gattii_vgii_2001_935_1	A	0.2403	0.2415	0.2347	0.2344	0.2429	0.225	0.2384	0.2313	0.2384	0.2425	0.2374	0.2488	0.2483	0.2485	0.2561	0.2558	0.2777	0.2633	0.2689	0.2711	0.2852	0.2811	0.2854	0.294	0.2915	0.3047	0.2962	0.3083	0.3059	0.2765	0.2898	0.2961	0.2743	0.2694	0.2542	0.2605	0.2964	0.3455	0.3654	0.3008	0.4171	0.4307	0.4264	0.439	0.4446	0.4454	0.5622
Fungi_Release38	cryptococcus_gattii_vgii_2001_935_1	C	0.1869	0.1844	0.1898	0.1944	0.1924	0.2096	0.2124	0.2221	0.2179	0.234	0.2311	0.2237	0.2196	0.2184	0.2138	0.2177	0.2029	0.2116	0.2097	0.2152	0.1878	0.1999	0.1951	0.1903	0.1898	0.1776	0.1939	0.1968	0.2075	0.2138	0.2225	0.1922	0.2	0.2167	0.2374	0.2388	0.192	0.18	0.1934	0.2279	0.1263	0.1059	0.1101	0.1013	0.1147	0.1139	0.0717
Fungi_Release38	cryptococcus_gattii_vgii_2001_935_1	G	0.2568	0.2486	0.2415	0.2352	0.2247	0.2123	0.2082	0.1927	0.1936	0.1876	0.1927	0.1851	0.1903	0.1963	0.2004	0.1951	0.2053	0.2056	0.2067	0.2077	0.2306	0.2271	0.2199	0.2264	0.2381	0.2427	0.243	0.239	0.2191	0.2208	0.2067	0.2269	0.2279	0.2221	0.2114	0.1847	0.1917	0.2019	0.1778	0.1924	0.3023	0.308	0.2984	0.2855	0.2806	0.2225	0.2755
Fungi_Release38	cryptococcus_gattii_vgii_2001_935_1	T	0.3159	0.3255	0.334	0.336	0.3401	0.3532	0.3409	0.3538	0.3501	0.3358	0.3387	0.3425	0.3418	0.3368	0.3297	0.3314	0.3141	0.3195	0.3148	0.3061	0.2964	0.292	0.2996	0.2893	0.2806	0.275	0.2668	0.2559	0.2675	0.2889	0.2811	0.2848	0.2978	0.2918	0.2969	0.3159	0.3199	0.2726	0.2634	0.2789	0.1543	0.1555	0.165	0.1742	0.1601	0.2182	0.0906
Fungi_Release38	cryptococcus_gattii_vgii_mmrl2647	A	0.2404	0.2375	0.2347	0.2356	0.2426	0.2244	0.2378	0.2274	0.238	0.2421	0.2376	0.2497	0.246	0.2489	0.2596	0.2545	0.2774	0.267	0.2676	0.2696	0.2815	0.2788	0.2851	0.2925	0.2961	0.3066	0.2925	0.3068	0.3053	0.2801	0.2885	0.298	0.2777	0.2694	0.2557	0.2594	0.2959	0.3463	0.3641	0.3015	0.4154	0.4302	0.428	0.4406	0.4418	0.4448	0.5597
Fungi_Release38	cryptococcus_gattii_vgii_mmrl2647	C	0.1911	0.1817	0.1921	0.1938	0.1922	0.2116	0.2138	0.2232	0.2179	0.2368	0.2302	0.2237	0.2198	0.2171	0.2113	0.2169	0.2043	0.2081	0.2121	0.2177	0.1911	0.2019	0.1963	0.1911	0.1905	0.1775	0.1967	0.1972	0.2103	0.2125	0.2223	0.1943	0.197	0.2194	0.238	0.2415	0.1914	0.1773	0.1921	0.2264	0.1278	0.1044	0.1098	0.1005	0.1154	0.1152	0.0722
Fungi_Release38	cryptococcus_gattii_vgii_mmrl2647	G	0.2589	0.2475	0.24	0.2349	0.2249	0.213	0.2048	0.1931	0.1933	0.1834	0.1926	0.1837	0.1934	0.1963	0.1994	0.1941	0.2028	0.2045	0.2058	0.2067	0.2296	0.2279	0.2201	0.2264	0.2358	0.2417	0.2432	0.2385	0.22	0.2188	0.2108	0.2264	0.2286	0.221	0.2123	0.1854	0.1914	0.2016	0.1798	0.1938	0.3041	0.3087	0.299	0.2869	0.2817	0.2223	0.2771
Fungi_Release38	cryptococcus_gattii_vgii_mmrl2647	T	0.3097	0.3333	0.3332	0.3357	0.3403	0.351	0.3435	0.3563	0.3508	0.3378	0.3396	0.3429	0.3408	0.3378	0.3298	0.3345	0.3155	0.3204	0.3145	0.306	0.2978	0.2913	0.2985	0.29	0.2776	0.2742	0.2676	0.2575	0.2645	0.2886	0.2784	0.2813	0.2966	0.2902	0.2941	0.3136	0.3213	0.2749	0.264	0.2783	0.1526	0.1567	0.1632	0.172	0.1611	0.2176	0.0909
Fungi_Release38	cryptococcus_gattii_vgii_r265	A	0.2387	0.2378	0.2356	0.2317	0.2453	0.2262	0.238	0.2288	0.2375	0.2404	0.2393	0.2492	0.2466	0.2494	0.2584	0.2565	0.2747	0.2638	0.2698	0.2706	0.2818	0.284	0.2847	0.2917	0.29	0.3053	0.2958	0.3056	0.3083	0.2791	0.2874	0.2983	0.274	0.2682	0.255	0.2575	0.2987	0.3444	0.3634	0.3032	0.4148	0.4333	0.4277	0.4372	0.4426	0.445	0.558
Fungi_Release38	cryptococcus_gattii_vgii_r265	C	0.1899	0.1873	0.1897	0.1951	0.1907	0.2103	0.2149	0.2211	0.2194	0.2371	0.2256	0.2251	0.2205	0.2164	0.214	0.2181	0.2062	0.2098	0.2109	0.2143	0.1902	0.2007	0.1955	0.1909	0.1907	0.1785	0.1962	0.2007	0.2075	0.2137	0.2227	0.1933	0.1985	0.2193	0.2373	0.2398	0.1929	0.1812	0.1939	0.2254	0.128	0.1045	0.1091	0.1022	0.1152	0.1117	0.0721
Fungi_Release38	cryptococcus_gattii_vgii_r265	G	0.2575	0.2475	0.2417	0.2366	0.2225	0.2142	0.2089	0.1931	0.1929	0.1888	0.1946	0.1843	0.1914	0.1953	0.2011	0.1973	0.2052	0.2082	0.205	0.2101	0.2315	0.2245	0.2235	0.2302	0.2373	0.2412	0.2405	0.2349	0.2201	0.2183	0.2101	0.2269	0.2285	0.2193	0.213	0.1899	0.1907	0.1985	0.18	0.1917	0.3031	0.3061	0.3002	0.2878	0.2815	0.223	0.2779
Fungi_Release38	cryptococcus_gattii_vgii_r265	T	0.314	0.3274	0.333	0.3366	0.3415	0.3493	0.3383	0.357	0.3502	0.3337	0.3405	0.3415	0.3415	0.3389	0.3265	0.3281	0.314	0.3182	0.3143	0.3049	0.2964	0.2907	0.2963	0.2873	0.282	0.275	0.2676	0.2587	0.264	0.289	0.2798	0.2815	0.299	0.2932	0.2947	0.3128	0.3177	0.2759	0.2626	0.2796	0.1542	0.156	0.163	0.1729	0.1606	0.2203	0.092
Fungi_Release38	cryptococcus_gattii_vgii_cbs_10090	A	0.239	0.2375	0.2338	0.231	0.2443	0.2225	0.2382	0.2268	0.2353	0.2426	0.239	0.2484	0.2477	0.2518	0.256	0.2567	0.2756	0.2642	0.2681	0.2724	0.2834	0.2805	0.2858	0.2946	0.2921	0.3075	0.2945	0.3081	0.3086	0.2795	0.289	0.2975	0.2734	0.2712	0.2528	0.2579	0.2965	0.3465	0.3662	0.3013	0.4172	0.432	0.4277	0.4393	0.4427	0.4488	0.5612
Fungi_Release38	cryptococcus_gattii_vgii_cbs_10090	C	0.1879	0.1845	0.1933	0.195	0.1899	0.2108	0.2135	0.2215	0.2181	0.2348	0.2297	0.2246	0.2205	0.2151	0.2135	0.2188	0.2037	0.2096	0.2135	0.2135	0.1892	0.1984	0.1972	0.1919	0.1906	0.1775	0.1957	0.1976	0.2078	0.2142	0.2234	0.1938	0.1972	0.2169	0.2397	0.2407	0.1911	0.1782	0.195	0.2292	0.1273	0.1044	0.1119	0.1017	0.1146	0.1134	0.0724
Fungi_Release38	cryptococcus_gattii_vgii_cbs_10090	G	0.2584	0.2472	0.2404	0.238	0.2251	0.2123	0.2084	0.1918	0.1952	0.1896	0.1919	0.1853	0.1906	0.1957	0.2003	0.1935	0.2049	0.2074	0.2069	0.2086	0.231	0.2268	0.2208	0.2258	0.2382	0.2421	0.2406	0.2377	0.219	0.2197	0.2078	0.2266	0.2295	0.22	0.2122	0.1857	0.1904	0.2018	0.1777	0.1916	0.3033	0.3069	0.2985	0.2834	0.2836	0.2193	0.2752
Fungi_Release38	cryptococcus_gattii_vgii_cbs_10090	T	0.3147	0.3308	0.3325	0.3359	0.3407	0.3543	0.3399	0.3599	0.3514	0.333	0.3393	0.3417	0.3412	0.3375	0.3302	0.331	0.3159	0.3188	0.3115	0.3055	0.2963	0.2943	0.2962	0.2877	0.2792	0.2729	0.2693	0.2567	0.2647	0.2866	0.2798	0.282	0.2999	0.2919	0.2953	0.3157	0.322	0.2735	0.2611	0.278	0.1522	0.1567	0.1618	0.1756	0.1591	0.2185	0.0911
Fungi_Release38	mixia_osmundae_iam_14324	A	0.2096	0.197	0.1912	0.1926	0.1802	0.1792	0.172	0.1734	0.1645	0.1565	0.1807	0.1809	0.1856	0.1863	0.1991	0.1899	0.1996	0.1987	0.2016	0.2069	0.2108	0.2187	0.2171	0.2168	0.2205	0.212	0.2279	0.2168	0.2258	0.2141	0.226	0.2209	0.2139	0.1914	0.1815	0.2166	0.2788	0.3159	0.3096	0.2105	0.3244	0.3103	0.3306	0.3454	0.2897	0.3518	0.4433
Fungi_Release38	mixia_osmundae_iam_14324	C	0.2285	0.2296	0.2299	0.2405	0.2517	0.287	0.2979	0.2977	0.3197	0.3316	0.3205	0.3191	0.3287	0.3193	0.303	0.3028	0.2987	0.3042	0.2929	0.2786	0.2864	0.2854	0.2841	0.2725	0.2633	0.2657	0.2706	0.2776	0.296	0.3001	0.2686	0.2537	0.2585	0.2989	0.2851	0.2749	0.2044	0.2437	0.2578	0.3164	0.1311	0.1679	0.178	0.2183	0.1323	0.1688	0.0458
Fungi_Release38	mixia_osmundae_iam_14324	G	0.3309	0.3234	0.3285	0.3088	0.2902	0.2609	0.2502	0.2527	0.2345	0.2241	0.2057	0.2234	0.218	0.2287	0.2256	0.2354	0.2444	0.2439	0.241	0.2568	0.2618	0.2607	0.2643	0.2643	0.2771	0.2866	0.2687	0.2703	0.2517	0.2473	0.2635	0.282	0.2921	0.2572	0.251	0.2291	0.2476	0.2478	0.2352	0.2507	0.4496	0.4137	0.3798	0.311	0.4598	0.3459	0.4775
Fungi_Release38	mixia_osmundae_iam_14324	T	0.2309	0.25	0.2503	0.2582	0.2779	0.273	0.28	0.2762	0.2813	0.2878	0.2931	0.2766	0.2677	0.2657	0.2723	0.272	0.2573	0.2532	0.2645	0.2577	0.241	0.2352	0.2345	0.2464	0.2391	0.2357	0.2328	0.2354	0.2265	0.2386	0.242	0.2434	0.2355	0.2526	0.2824	0.2795	0.2692	0.1926	0.1974	0.2224	0.0949	0.1081	0.1117	0.1253	0.1182	0.1335	0.0334
Fungi_Release38	cryptococcus_gattii_vgii_99_473	A	0.238	0.239	0.2359	0.2335	0.2424	0.2232	0.2392	0.2281	0.2382	0.24	0.2383	0.2497	0.2458	0.2486	0.2608	0.2535	0.2767	0.2639	0.2665	0.2707	0.2857	0.2806	0.2866	0.2946	0.291	0.3046	0.2944	0.3069	0.3098	0.2777	0.2888	0.2995	0.2751	0.2714	0.2528	0.2591	0.2961	0.3438	0.3662	0.3014	0.4156	0.4308	0.427	0.4407	0.4443	0.4454	0.5586
Fungi_Release38	cryptococcus_gattii_vgii_99_473	C	0.1884	0.1834	0.1906	0.1928	0.1911	0.2109	0.2131	0.2201	0.2194	0.2373	0.226	0.225	0.2191	0.2158	0.2128	0.2191	0.2044	0.2075	0.211	0.2153	0.1875	0.2015	0.1955	0.1897	0.1908	0.1783	0.1954	0.1989	0.2066	0.2158	0.2226	0.1933	0.1976	0.2165	0.2388	0.2404	0.1925	0.1819	0.1913	0.2274	0.1294	0.1043	0.111	0.1013	0.1152	0.1125	0.0723
Fungi_Release38	cryptococcus_gattii_vgii_99_473	G	0.26	0.2484	0.2405	0.2368	0.2262	0.2122	0.2092	0.194	0.1949	0.1884	0.1931	0.186	0.1916	0.1966	0.2003	0.195	0.2056	0.2063	0.2092	0.2081	0.23	0.2267	0.223	0.2281	0.2358	0.2422	0.2431	0.2359	0.2179	0.2201	0.2104	0.2254	0.2295	0.2197	0.2133	0.1872	0.1933	0.2018	0.1792	0.1928	0.3029	0.3082	0.2994	0.2842	0.2806	0.2208	0.2774
Fungi_Release38	cryptococcus_gattii_vgii_99_473	T	0.3137	0.3292	0.3329	0.3369	0.3403	0.3537	0.3386	0.3578	0.3476	0.3343	0.3425	0.3392	0.3435	0.3391	0.3261	0.3324	0.3133	0.3224	0.3133	0.3058	0.2968	0.2912	0.2949	0.2876	0.2825	0.2748	0.2671	0.2583	0.2658	0.2864	0.2782	0.2818	0.2978	0.2924	0.2951	0.3133	0.3181	0.2724	0.2634	0.2784	0.1521	0.1567	0.1626	0.1739	0.1599	0.2213	0.0917
Fungi_Release38	cryptococcus_gattii_vgii_ram5	A	0.2384	0.2384	0.2351	0.2345	0.2428	0.2237	0.2392	0.229	0.2375	0.2403	0.2396	0.2495	0.2461	0.2493	0.2613	0.2548	0.2772	0.264	0.2666	0.2708	0.2857	0.2804	0.2871	0.2942	0.2906	0.3055	0.2937	0.3064	0.3091	0.2773	0.2894	0.3007	0.2761	0.2715	0.2534	0.2594	0.2961	0.3441	0.3661	0.3026	0.416	0.4305	0.4274	0.4409	0.4454	0.4452	0.5596
Fungi_Release38	cryptococcus_gattii_vgii_ram5	C	0.1892	0.1832	0.1919	0.1926	0.1916	0.2109	0.2135	0.2198	0.2199	0.2372	0.2254	0.2244	0.2191	0.2155	0.2126	0.2194	0.2039	0.2077	0.2114	0.2158	0.1868	0.201	0.1952	0.1904	0.1904	0.1781	0.1957	0.1988	0.207	0.215	0.222	0.1918	0.1971	0.2167	0.2379	0.2416	0.1926	0.1815	0.1914	0.2276	0.1288	0.1043	0.1101	0.1009	0.1144	0.1127	0.0724
Fungi_Release38	cryptococcus_gattii_vgii_ram5	G	0.2582	0.2495	0.2399	0.2367	0.2254	0.2114	0.2082	0.1928	0.1947	0.1884	0.193	0.186	0.1907	0.1969	0.1993	0.1942	0.2058	0.2058	0.2088	0.2075	0.23	0.228	0.2228	0.2275	0.2362	0.2418	0.2427	0.2365	0.2179	0.2199	0.2104	0.2254	0.2288	0.2193	0.2135	0.1863	0.1925	0.2018	0.179	0.1918	0.3028	0.3077	0.2999	0.2843	0.2802	0.2206	0.2765
Fungi_Release38	cryptococcus_gattii_vgii_ram5	T	0.3142	0.3289	0.333	0.3362	0.3402	0.354	0.3391	0.3584	0.3478	0.3342	0.342	0.3402	0.3441	0.3383	0.3268	0.3316	0.3132	0.3226	0.3132	0.3058	0.2975	0.2906	0.2949	0.2879	0.2828	0.2746	0.2679	0.2584	0.2661	0.2877	0.2782	0.2821	0.298	0.2925	0.2953	0.3127	0.3188	0.2725	0.2635	0.278	0.1525	0.1574	0.1626	0.1738	0.16	0.2215	0.0915
Fungi_Release38	cryptococcus_gattii_vgii_la55	A	0.2385	0.2391	0.2335	0.232	0.2448	0.2232	0.2385	0.2268	0.2356	0.2427	0.2395	0.2468	0.2484	0.2508	0.2559	0.2554	0.2764	0.2638	0.2677	0.273	0.2843	0.28	0.2867	0.2937	0.2925	0.3062	0.2947	0.3089	0.3092	0.2793	0.2899	0.2974	0.2733	0.2709	0.2533	0.2574	0.2971	0.345	0.3655	0.3005	0.4176	0.4318	0.426	0.4403	0.4431	0.4482	0.5615
Fungi_Release38	cryptococcus_gattii_vgii_la55	C	0.1884	0.1834	0.1932	0.1961	0.1904	0.2097	0.2138	0.2221	0.2178	0.2345	0.2282	0.2246	0.2207	0.2144	0.2137	0.2183	0.2034	0.2099	0.213	0.2137	0.1884	0.1983	0.1974	0.193	0.1906	0.1779	0.1952	0.1991	0.2075	0.2142	0.2236	0.1945	0.1966	0.2169	0.2386	0.2414	0.1909	0.1798	0.193	0.2292	0.1274	0.1041	0.112	0.1015	0.1152	0.1128	0.0723
Fungi_Release38	cryptococcus_gattii_vgii_la55	G	0.2593	0.247	0.2397	0.2374	0.2248	0.2128	0.2077	0.1925	0.1952	0.1896	0.1926	0.187	0.1901	0.1957	0.2005	0.1942	0.2048	0.2075	0.2075	0.2079	0.2308	0.2267	0.2215	0.2258	0.2376	0.2412	0.2415	0.2379	0.2183	0.2203	0.2087	0.2262	0.2304	0.2207	0.2121	0.1856	0.1903	0.2012	0.1793	0.193	0.3032	0.307	0.2995	0.2838	0.2817	0.2212	0.2745
Fungi_Release38	cryptococcus_gattii_vgii_la55	T	0.3138	0.3304	0.3337	0.3345	0.34	0.3542	0.34	0.3586	0.3515	0.3332	0.3397	0.3415	0.3409	0.3391	0.3299	0.3321	0.3154	0.3188	0.3118	0.3055	0.2966	0.295	0.2944	0.2875	0.2793	0.2747	0.2685	0.254	0.265	0.2862	0.2778	0.2819	0.2997	0.2915	0.2959	0.3156	0.3217	0.274	0.2622	0.2773	0.1518	0.1571	0.1626	0.1744	0.16	0.2178	0.0916
Fungi_Release38	agaricus_bisporus_var_burnettii_jb137_s8	A	0.2232	0.2186	0.2413	0.2304	0.2379	0.2266	0.217	0.221	0.2258	0.2172	0.2369	0.2305	0.2316	0.2203	0.2309	0.2348	0.234	0.2328	0.2355	0.2453	0.2521	0.2519	0.261	0.2771	0.2588	0.2707	0.2596	0.2637	0.267	0.2731	0.2562	0.2661	0.2538	0.2682	0.2665	0.2825	0.3072	0.3294	0.3262	0.2571	0.4	0.4202	0.426	0.4223	0.4313	0.4411	0.5617
Fungi_Release38	agaricus_bisporus_var_burnettii_jb137_s8	C	0.1717	0.1753	0.1753	0.1851	0.2087	0.2153	0.2251	0.2276	0.241	0.2434	0.2405	0.2317	0.2367	0.2367	0.25	0.2232	0.2415	0.2295	0.2353	0.2275	0.2276	0.2252	0.2155	0.2129	0.2182	0.2104	0.2199	0.2208	0.2299	0.2145	0.2129	0.2056	0.2199	0.2213	0.2271	0.2196	0.2095	0.2078	0.209	0.255	0.1219	0.1088	0.1031	0.1101	0.1136	0.1213	0.0929
Fungi_Release38	agaricus_bisporus_var_burnettii_jb137_s8	G	0.2837	0.2784	0.2523	0.2348	0.2146	0.2034	0.1888	0.1719	0.1618	0.1691	0.1584	0.1709	0.1618	0.175	0.1697	0.1662	0.1809	0.1794	0.1801	0.1921	0.1859	0.1939	0.197	0.1933	0.2006	0.2056	0.2027	0.1982	0.1907	0.1832	0.1982	0.1758	0.1775	0.1635	0.1587	0.1496	0.1469	0.169	0.1589	0.1885	0.3166	0.3058	0.2914	0.2791	0.2689	0.2271	0.2364
Fungi_Release38	agaricus_bisporus_var_burnettii_jb137_s8	T	0.3214	0.3277	0.3311	0.3498	0.3388	0.3547	0.3691	0.3795	0.3715	0.3703	0.3643	0.3669	0.3699	0.3681	0.3494	0.3757	0.3436	0.3583	0.3491	0.3352	0.3344	0.3289	0.3265	0.3167	0.3224	0.3133	0.3178	0.3173	0.3125	0.3292	0.3326	0.3525	0.3487	0.347	0.3477	0.3482	0.3364	0.2938	0.306	0.2995	0.1615	0.1652	0.1794	0.1885	0.1862	0.2105	0.1091
Fungi_Release38	phlebiopsis_gigantea_11061_1_cr5_6	A	0.2019	0.1985	0.1942	0.2076	0.2048	0.1841	0.1877	0.1829	0.1964	0.2038	0.1894	0.1976	0.1973	0.1995	0.1976	0.2038	0.1939	0.2005	0.21	0.2078	0.2258	0.2074	0.2258	0.2242	0.2266	0.2311	0.2349	0.2383	0.2285	0.2211	0.2318	0.2347	0.2318	0.223	0.2347	0.2313	0.2767	0.3052	0.3081	0.2036	0.3316	0.317	0.3323	0.3332	0.3515	0.2911	0.4603
Fungi_Release38	phlebiopsis_gigantea_11061_1_cr5_6	C	0.1975	0.2064	0.2162	0.2446	0.2429	0.2783	0.2834	0.2966	0.2956	0.2898	0.2961	0.2932	0.2803	0.2934	0.2908	0.2874	0.2709	0.2844	0.2717	0.2819	0.2592	0.2745	0.2668	0.2582	0.2532	0.2479	0.2512	0.2681	0.2716	0.2681	0.2589	0.258	0.2469	0.2676	0.2738	0.292	0.2405	0.264	0.2551	0.322	0.1446	0.153	0.1457	0.1549	0.1364	0.1947	0.0897
Fungi_Release38	phlebiopsis_gigantea_11061_1_cr5_6	G	0.3357	0.3057	0.3035	0.2661	0.2599	0.2488	0.2215	0.2189	0.2088	0.2035	0.2	0.2084	0.2069	0.2086	0.2163	0.2177	0.2301	0.2249	0.2321	0.239	0.2443	0.2474	0.2484	0.2491	0.2647	0.2642	0.2584	0.2335	0.2314	0.2374	0.2367	0.2227	0.2326	0.2074	0.199	0.181	0.1887	0.2052	0.2055	0.2179	0.4141	0.385	0.3791	0.3562	0.3793	0.2976	0.3918
Fungi_Release38	phlebiopsis_gigantea_11061_1_cr5_6	T	0.2649	0.2894	0.2862	0.2817	0.2923	0.2889	0.3074	0.3016	0.2992	0.303	0.3145	0.3007	0.3155	0.2985	0.2952	0.2911	0.3052	0.2901	0.2862	0.2714	0.2707	0.2707	0.259	0.2685	0.2554	0.2568	0.2556	0.2601	0.2685	0.2733	0.2726	0.2846	0.2887	0.3019	0.2925	0.2958	0.294	0.2256	0.2313	0.2565	0.1096	0.145	0.1429	0.1558	0.1328	0.2165	0.0582
Fungi_Release38	talaromyces_marneffei_pm1	A	0.2472	0.2479	0.2373	0.2548	0.2455	0.2411	0.2509	0.245	0.2493	0.2598	0.2497	0.2629	0.2619	0.2741	0.2608	0.2741	0.2787	0.2827	0.2731	0.299	0.2942	0.298	0.3156	0.304	0.3205	0.3143	0.3207	0.3273	0.3009	0.3002	0.3068	0.3076	0.3217	0.2985	0.3075	0.2891	0.3174	0.3285	0.3634	0.3211	0.4515	0.4019	0.3921	0.4143	0.4326	0.4833	0.6569
Fungi_Release38	talaromyces_marneffei_pm1	C	0.239	0.2397	0.2431	0.2423	0.2481	0.2517	0.2571	0.2615	0.26	0.2564	0.2617	0.2572	0.2378	0.2276	0.2288	0.2213	0.2208	0.1943	0.2087	0.1908	0.1903	0.1826	0.1691	0.1817	0.1605	0.1724	0.1781	0.1865	0.2063	0.2125	0.2044	0.2044	0.1994	0.2077	0.2078	0.2263	0.1955	0.2209	0.18	0.2154	0.1332	0.1401	0.1065	0.0884	0.1032	0.0783	0.0714
Fungi_Release38	talaromyces_marneffei_pm1	G	0.2068	0.2011	0.2035	0.1817	0.1843	0.1836	0.1688	0.1752	0.1733	0.1593	0.1695	0.164	0.1765	0.1748	0.186	0.1843	0.1906	0.2013	0.2106	0.2054	0.2063	0.2134	0.2096	0.2159	0.2199	0.224	0.2252	0.2111	0.2171	0.2089	0.2008	0.1891	0.1745	0.1774	0.1808	0.1709	0.1657	0.1555	0.1509	0.1903	0.2624	0.2774	0.3168	0.2999	0.3064	0.2214	0.2121
Fungi_Release38	talaromyces_marneffei_pm1	T	0.307	0.3113	0.3161	0.3212	0.3221	0.3236	0.3233	0.3183	0.3174	0.3245	0.3192	0.3159	0.3238	0.3235	0.3243	0.3204	0.3099	0.3217	0.3076	0.3047	0.3092	0.3061	0.3057	0.2983	0.299	0.2892	0.276	0.2751	0.2756	0.2784	0.288	0.2989	0.3044	0.3164	0.3039	0.3138	0.3214	0.2951	0.3057	0.2732	0.153	0.1807	0.1846	0.1974	0.1578	0.217	0.0595
Protists_Release38	monosiga_brevicollis_mx1	A	0.1836	0.1792	0.1851	0.1753	0.1666	0.1862	0.1773	0.1868	0.1862	0.1751	0.181	0.1749	0.1703	0.1739	0.191	0.1768	0.1753	0.1677	0.1692	0.1653	0.1673	0.1621	0.1656	0.1594	0.1692	0.1639	0.1675	0.1546	0.1659	0.1611	0.1556	0.1506	0.1454	0.1361	0.1452	0.1388	0.1437	0.1356	0.1508	0.1129	0.2535	0.2846	0.2861	0.3195	0.3018	0.3186	0.488
Protists_Release38	monosiga_brevicollis_mx1	C	0.283	0.2924	0.2944	0.2961	0.3053	0.2913	0.2998	0.2998	0.3006	0.2948	0.3037	0.3119	0.2942	0.3063	0.307	0.3048	0.3017	0.3108	0.305	0.3077	0.2961	0.3129	0.2979	0.3089	0.2877	0.2937	0.2927	0.2929	0.2816	0.2911	0.2801	0.2797	0.2711	0.2768	0.2523	0.2551	0.249	0.2735	0.2466	0.2785	0.1036	0.153	0.138	0.1437	0.1452	0.1741	0.0606
Protists_Release38	monosiga_brevicollis_mx1	G	0.2454	0.2435	0.2409	0.2316	0.2388	0.2278	0.2324	0.2236	0.2279	0.2226	0.2197	0.2112	0.2236	0.2214	0.2079	0.2043	0.2202	0.2091	0.2107	0.2134	0.2148	0.2103	0.2124	0.2183	0.2229	0.2127	0.2167	0.2231	0.2385	0.2328	0.2378	0.2426	0.2585	0.258	0.2635	0.2713	0.2742	0.2585	0.2628	0.2652	0.5051	0.392	0.4072	0.3654	0.3965	0.3412	0.4079
Protists_Release38	monosiga_brevicollis_mx1	T	0.288	0.2849	0.2796	0.297	0.2892	0.2948	0.2905	0.2898	0.2853	0.3075	0.2956	0.302	0.3119	0.2984	0.2941	0.3141	0.3029	0.3124	0.3151	0.3136	0.3217	0.3146	0.3241	0.3134	0.3202	0.3296	0.3231	0.3295	0.3139	0.315	0.3265	0.3271	0.325	0.3291	0.339	0.3348	0.3331	0.3324	0.3398	0.3433	0.1378	0.1704	0.1687	0.1715	0.1564	0.1661	0.0435
Fungi_Release38	tuber_melanosporum	A	0.215	0.2055	0.2081	0.2147	0.2074	0.2207	0.2142	0.2149	0.21	0.2197	0.2192	0.2221	0.2247	0.2178	0.2339	0.2384	0.2342	0.2486	0.2424	0.2452	0.2533	0.2578	0.2529	0.2583	0.2576	0.2711	0.2741	0.2761	0.2699	0.2748	0.2768	0.2789	0.2905	0.2784	0.2602	0.2744	0.2893	0.3203	0.3262	0.281	0.3504	0.3461	0.3594	0.3854	0.3755	0.4346	0.5499
Fungi_Release38	tuber_melanosporum	C	0.2626	0.2704	0.272	0.2751	0.2813	0.2798	0.2877	0.2805	0.2929	0.2699	0.2869	0.2618	0.2592	0.2554	0.251	0.2479	0.2436	0.2233	0.2322	0.2173	0.2098	0.2093	0.1941	0.2033	0.2043	0.1925	0.1918	0.1918	0.2057	0.2033	0.1998	0.1821	0.1925	0.1963	0.2043	0.2053	0.1884	0.1967	0.1872	0.1967	0.1165	0.1125	0.1011	0.0933	0.1013	0.1011	0.0784
Fungi_Release38	tuber_melanosporum	G	0.2178	0.22	0.2088	0.1956	0.1975	0.2031	0.1986	0.2117	0.2136	0.2029	0.2095	0.2221	0.2252	0.2261	0.2365	0.2261	0.2356	0.2516	0.2315	0.258	0.2642	0.2576	0.2763	0.2711	0.2626	0.2709	0.2761	0.2718	0.251	0.2528	0.241	0.2531	0.2469	0.2263	0.2403	0.2197	0.2273	0.2211	0.2245	0.2566	0.3805	0.3951	0.3745	0.3601	0.367	0.2755	0.2805
Fungi_Release38	tuber_melanosporum	T	0.3045	0.304	0.3111	0.3146	0.3137	0.2964	0.2995	0.2929	0.2834	0.3075	0.2845	0.294	0.2909	0.3007	0.2786	0.2876	0.2865	0.2765	0.294	0.2796	0.2727	0.2753	0.2767	0.2673	0.2755	0.2654	0.258	0.2602	0.2734	0.2692	0.2824	0.2858	0.2701	0.299	0.2952	0.3006	0.295	0.2619	0.2621	0.2658	0.1525	0.1463	0.165	0.1612	0.1562	0.1889	0.0912
Metazoa_Release91	cricetulus_griseus_crigri	A	0.2673	0.2753	0.2595	0.267	0.2632	0.2642	0.2597	0.2715	0.2592	0.2731	0.2712	0.2569	0.2653	0.2571	0.2616	0.2592	0.2651	0.2597	0.2535	0.2483	0.2644	0.2632	0.2543	0.2439	0.2363	0.2464	0.2365	0.23	0.2346	0.2195	0.2203	0.2056	0.1993	0.2085	0.2129	0.2004	0.2035	0.2016	0.2051	0.2068	0.3428	0.3775	0.4077	0.4178	0.4115	0.3871	0.4492
Metazoa_Release91	cricetulus_griseus_crigri	C	0.2191	0.2075	0.2245	0.2169	0.2294	0.2224	0.2219	0.2203	0.2271	0.2188	0.2162	0.2339	0.2309	0.2261	0.2262	0.2231	0.2177	0.2342	0.2314	0.2269	0.2307	0.2273	0.2313	0.2274	0.2236	0.2245	0.2269	0.2299	0.22	0.2295	0.2335	0.233	0.2274	0.2349	0.2276	0.2356	0.2451	0.2351	0.2262	0.2078	0.1232	0.1048	0.1107	0.1114	0.1188	0.1183	0.1001
Metazoa_Release91	cricetulus_griseus_crigri	G	0.228	0.2332	0.2297	0.2271	0.2254	0.2325	0.2226	0.2283	0.2276	0.2202	0.2167	0.2252	0.2059	0.2177	0.2169	0.2044	0.2179	0.2156	0.2085	0.2132	0.2139	0.198	0.2009	0.2082	0.2014	0.2068	0.199	0.1995	0.195	0.2077	0.1818	0.1967	0.2082	0.1846	0.2045	0.2068	0.1818	0.1901	0.2059	0.2082	0.314	0.3302	0.3218	0.3069	0.3133	0.2876	0.3308
Metazoa_Release91	cricetulus_griseus_crigri	T	0.2856	0.284	0.2863	0.289	0.2821	0.2809	0.2958	0.2798	0.2861	0.288	0.296	0.284	0.2979	0.2991	0.2953	0.3133	0.2993	0.2904	0.3066	0.3116	0.2909	0.3116	0.3135	0.3204	0.3387	0.3223	0.3376	0.3406	0.3505	0.3433	0.3643	0.3647	0.365	0.372	0.355	0.3572	0.3695	0.3732	0.3628	0.3772	0.22	0.1875	0.1598	0.1639	0.1563	0.207	0.1199
Protists_Release38	dictyostelium_discoideum	A	0.4392	0.4357	0.4266	0.4257	0.4348	0.4372	0.4346	0.4278	0.4243	0.4195	0.4156	0.4109	0.4151	0.4031	0.3952	0.4093	0.4111	0.3935	0.4066	0.4158	0.4041	0.3963	0.4038	0.3903	0.4025	0.4041	0.4029	0.3999	0.4252	0.4036	0.4165	0.4273	0.4289	0.436	0.4723	0.4622	0.4939	0.5113	0.5356	0.5797	0.7202	0.7294	0.785	0.7835	0.7641	0.7755	0.8869
Protists_Release38	dictyostelium_discoideum	C	0.0586	0.0643	0.0696	0.064	0.0546	0.0636	0.0622	0.0638	0.0586	0.061	0.0605	0.057	0.0563	0.0607	0.0617	0.0588	0.0563	0.0584	0.0523	0.0502	0.0539	0.0509	0.0533	0.053	0.0528	0.0452	0.0554	0.0469	0.0429	0.0472	0.0415	0.0371	0.0403	0.0413	0.038	0.0368	0.0321	0.0392	0.0352	0.0354	0.0328	0.0284	0.0202	0.0192	0.0274	0.02	0.0106
Protists_Release38	dictyostelium_discoideum	G	0.0366	0.0366	0.0387	0.0385	0.0354	0.0336	0.0338	0.0391	0.0345	0.034	0.0363	0.035	0.0368	0.0357	0.0399	0.0328	0.0331	0.0289	0.0321	0.0295	0.0302	0.0284	0.031	0.0223	0.0279	0.0248	0.0218	0.0174	0.0225	0.0197	0.0202	0.0265	0.0221	0.0197	0.0246	0.0153	0.0143	0.0159	0.0223	0.0197	0.023	0.0209	0.0197	0.0199	0.0188	0.0131	0.0131
Protists_Release38	dictyostelium_discoideum	T	0.4657	0.4634	0.4651	0.4718	0.4752	0.4655	0.4693	0.4693	0.4826	0.4855	0.4876	0.497	0.4918	0.5005	0.5031	0.4991	0.4995	0.5192	0.5091	0.5045	0.5119	0.5244	0.5119	0.5343	0.5167	0.526	0.5199	0.5357	0.5094	0.5295	0.5218	0.5091	0.5087	0.503	0.4651	0.4857	0.4597	0.4336	0.4069	0.3652	0.224	0.2212	0.175	0.1775	0.1897	0.1914	0.0894
Fungi_Release38	fusarium_solani	A	0.2523	0.2469	0.2533	0.2551	0.2463	0.2509	0.2565	0.2365	0.225	0.235	0.2425	0.2423	0.2402	0.2435	0.2423	0.2367	0.2477	0.2446	0.2498	0.2435	0.264	0.2608	0.2488	0.2748	0.2745	0.275	0.2862	0.2848	0.2825	0.2739	0.2787	0.2773	0.2828	0.2666	0.2724	0.2717	0.287	0.3241	0.352	0.3311	0.4235	0.3974	0.3877	0.3637	0.4072	0.4303	0.5487
Fungi_Release38	fusarium_solani	C	0.2086	0.1988	0.1962	0.2084	0.2193	0.2292	0.2427	0.2566	0.2636	0.2767	0.268	0.2694	0.2813	0.2701	0.2687	0.2762	0.2615	0.2622	0.2549	0.2603	0.243	0.2358	0.249	0.2262	0.2219	0.2206	0.2086	0.2161	0.2294	0.2338	0.2411	0.2409	0.2353	0.2458	0.2427	0.2584	0.2392	0.2628	0.2379	0.2642	0.1771	0.1723	0.1403	0.1214	0.1291	0.1326	0.1258
Fungi_Release38	fusarium_solani	G	0.2745	0.2813	0.2717	0.2642	0.2633	0.2519	0.218	0.2325	0.2299	0.1939	0.1958	0.2193	0.206	0.2048	0.2041	0.1997	0.2173	0.2231	0.2126	0.2116	0.221	0.225	0.2385	0.2338	0.2353	0.2503	0.2531	0.2486	0.2404	0.2467	0.2161	0.2175	0.224	0.1992	0.2095	0.1813	0.1731	0.164	0.1537	0.1749	0.2781	0.2966	0.3155	0.3506	0.3187	0.2512	0.253
Fungi_Release38	fusarium_solani	T	0.2647	0.2731	0.2788	0.2724	0.2711	0.268	0.2828	0.2743	0.2814	0.2944	0.2937	0.269	0.2725	0.2816	0.2849	0.2874	0.2734	0.2701	0.2827	0.2846	0.272	0.2783	0.2638	0.2652	0.2683	0.254	0.2521	0.2505	0.2477	0.2456	0.2642	0.2643	0.2579	0.2884	0.2755	0.2886	0.3007	0.2491	0.2563	0.2299	0.1212	0.1336	0.1565	0.1642	0.145	0.1859	0.0725
Metazoa_Release91	cavia_porcellus	A	0.2541	0.2415	0.2548	0.2578	0.2447	0.2426	0.2501	0.2411	0.2401	0.2375	0.2433	0.2471	0.2434	0.2476	0.2541	0.2478	0.2427	0.2373	0.2445	0.2319	0.2429	0.244	0.2369	0.2285	0.2299	0.2199	0.217	0.2147	0.2117	0.1902	0.1933	0.187	0.1879	0.1838	0.1854	0.1854	0.1854	0.1886	0.1826	0.1893	0.3165	0.3554	0.3863	0.4036	0.3922	0.3743	0.4385
Metazoa_Release91	cavia_porcellus	C	0.2136	0.2357	0.2285	0.2291	0.2231	0.2338	0.2261	0.2368	0.2191	0.2301	0.2306	0.2266	0.2571	0.2266	0.2371	0.2443	0.241	0.245	0.2431	0.2326	0.2333	0.242	0.2452	0.2375	0.2415	0.2347	0.2378	0.2424	0.2373	0.2429	0.2555	0.2415	0.2399	0.2601	0.2371	0.2397	0.2482	0.2411	0.2445	0.232	0.125	0.1208	0.1195	0.1209	0.122	0.1358	0.0985
Metazoa_Release91	cavia_porcellus	G	0.2443	0.2433	0.2371	0.2291	0.238	0.2494	0.2352	0.2383	0.2471	0.2327	0.2485	0.2299	0.2117	0.2177	0.2238	0.2064	0.2191	0.2271	0.2059	0.2231	0.2261	0.2005	0.2042	0.2168	0.1989	0.2178	0.2189	0.2079	0.2045	0.221	0.1958	0.2031	0.2264	0.1916	0.2142	0.2114	0.1951	0.2019	0.2191	0.2094	0.3367	0.3437	0.3396	0.3219	0.3344	0.2955	0.3502
Metazoa_Release91	cavia_porcellus	T	0.2879	0.2795	0.2795	0.2841	0.2943	0.2743	0.2886	0.2837	0.2937	0.2997	0.2776	0.2964	0.2878	0.3081	0.285	0.3014	0.2972	0.2906	0.3065	0.3125	0.2978	0.3135	0.3137	0.3172	0.3297	0.3275	0.3263	0.3351	0.3465	0.346	0.3554	0.3684	0.3458	0.3645	0.3633	0.3635	0.3714	0.3684	0.3538	0.3693	0.2219	0.1802	0.1546	0.1535	0.1514	0.1944	0.1129
Fungi_Release38	fusarium_oxysporum_f_sp_pisi_hdv247	A	0.2793	0.2617	0.2656	0.2675	0.2668	0.2512	0.2735	0.2514	0.2419	0.2522	0.2466	0.2491	0.2487	0.2631	0.2385	0.2589	0.2649	0.2704	0.2614	0.2616	0.2633	0.2707	0.2707	0.2741	0.2839	0.2997	0.2989	0.3069	0.2982	0.2923	0.3062	0.2814	0.2853	0.2793	0.283	0.2619	0.3038	0.3386	0.3859	0.3713	0.4776	0.4222	0.4322	0.4169	0.4162	0.4609	0.5668
Fungi_Release38	fusarium_oxysporum_f_sp_pisi_hdv247	C	0.1743	0.1704	0.1704	0.1828	0.1865	0.2062	0.216	0.2311	0.2528	0.2712	0.2735	0.2827	0.2767	0.2762	0.2744	0.2735	0.2679	0.2566	0.2508	0.2419	0.2345	0.2331	0.2273	0.2135	0.2021	0.1909	0.1933	0.2049	0.2218	0.2172	0.2288	0.2234	0.2188	0.2274	0.2281	0.2642	0.228	0.2575	0.2137	0.2524	0.1712	0.1875	0.1314	0.0922	0.1184	0.1126	0.1041
Fungi_Release38	fusarium_oxysporum_f_sp_pisi_hdv247	G	0.2846	0.2888	0.2675	0.2545	0.2496	0.2383	0.2102	0.2148	0.2035	0.1678	0.1821	0.1731	0.177	0.1655	0.1886	0.175	0.178	0.1803	0.197	0.1875	0.2004	0.2102	0.2142	0.2199	0.2338	0.2366	0.2494	0.235	0.2274	0.2288	0.2047	0.2106	0.207	0.1988	0.1951	0.1683	0.1578	0.1479	0.1217	0.1407	0.226	0.2413	0.2844	0.3361	0.3017	0.2339	0.2528
Fungi_Release38	fusarium_oxysporum_f_sp_pisi_hdv247	T	0.2617	0.279	0.2964	0.2952	0.2971	0.3043	0.3003	0.3027	0.3018	0.3087	0.2978	0.2952	0.2976	0.2952	0.2985	0.2925	0.2892	0.2927	0.2908	0.3091	0.3018	0.286	0.2878	0.2925	0.2802	0.2728	0.2584	0.2531	0.2526	0.2616	0.2602	0.2846	0.2888	0.2945	0.2938	0.3055	0.3105	0.2559	0.2786	0.2355	0.1252	0.149	0.152	0.1548	0.1638	0.1926	0.0763
Metazoa_Release91	mus_musculus	A	0.2671	0.2445	0.2569	0.2623	0.2528	0.254	0.2553	0.2537	0.2555	0.2343	0.2516	0.2424	0.2525	0.2319	0.2481	0.2458	0.2562	0.2359	0.2444	0.2514	0.241	0.2393	0.2301	0.2226	0.227	0.2243	0.222	0.1993	0.1856	0.1863	0.1814	0.1592	0.1615	0.1569	0.1578	0.1474	0.1562	0.1407	0.1578	0.1743	0.3049	0.3563	0.4117	0.4423	0.4657	0.4363	0.497
Metazoa_Release91	mus_musculus	C	0.1925	0.2109	0.2092	0.2178	0.2116	0.2087	0.2057	0.2125	0.2129	0.2138	0.2118	0.2097	0.2292	0.2236	0.2138	0.2183	0.2088	0.2255	0.2398	0.2108	0.2176	0.2229	0.2254	0.2361	0.2208	0.2129	0.2359	0.2394	0.221	0.227	0.2393	0.2391	0.2475	0.2301	0.2365	0.2516	0.2502	0.2553	0.2326	0.2065	0.1198	0.1165	0.1195	0.1029	0.1098	0.1038	0.0832
Metazoa_Release91	mus_musculus	G	0.2254	0.2296	0.2185	0.2055	0.2085	0.2078	0.2101	0.2092	0.202	0.1981	0.193	0.2027	0.19	0.1895	0.1819	0.1932	0.1821	0.1893	0.1529	0.178	0.1842	0.1647	0.1636	0.1594	0.1573	0.1585	0.1583	0.1587	0.1561	0.1619	0.1371	0.1557	0.142	0.1534	0.1476	0.1575	0.1328	0.1436	0.1411	0.1531	0.3158	0.3137	0.304	0.2852	0.269	0.2507	0.3359
Metazoa_Release91	mus_musculus	T	0.3151	0.3149	0.3154	0.3144	0.3271	0.3295	0.329	0.3246	0.3297	0.3538	0.3436	0.3452	0.3283	0.355	0.3563	0.3427	0.3529	0.3492	0.3629	0.3598	0.3571	0.3732	0.3809	0.3819	0.395	0.4043	0.3837	0.4025	0.4374	0.4249	0.4423	0.446	0.449	0.4595	0.4581	0.4435	0.4608	0.4604	0.4685	0.466	0.2595	0.2136	0.1648	0.1696	0.1555	0.2092	0.0839
Fungi_Release38	mixia_osmundae_iam_14324_gca_000708205	A	0.208	0.1922	0.1903	0.1921	0.1802	0.18	0.1703	0.1745	0.163	0.1567	0.1823	0.1788	0.1848	0.1843	0.1986	0.1873	0.1981	0.1963	0.1968	0.2029	0.2108	0.2174	0.2181	0.2122	0.2186	0.2126	0.2278	0.2213	0.2252	0.2137	0.225	0.2206	0.2115	0.1908	0.179	0.2167	0.2797	0.3178	0.3091	0.2112	0.3218	0.3114	0.3326	0.3464	0.2924	0.3461	0.4441
Fungi_Release38	mixia_osmundae_iam_14324_gca_000708205	C	0.23	0.2291	0.2294	0.2377	0.2494	0.2852	0.2999	0.2949	0.3232	0.3337	0.3213	0.319	0.3293	0.317	0.3048	0.2985	0.2993	0.3016	0.2916	0.282	0.2873	0.2877	0.2834	0.2772	0.2631	0.271	0.2689	0.2765	0.2981	0.2993	0.2726	0.2549	0.2574	0.2978	0.2885	0.276	0.1999	0.2434	0.2615	0.3162	0.1328	0.1696	0.1756	0.2192	0.1303	0.166	0.0496
Fungi_Release38	mixia_osmundae_iam_14324_gca_000708205	G	0.3294	0.3278	0.3275	0.3105	0.2949	0.2613	0.2473	0.2528	0.2335	0.222	0.205	0.2243	0.2158	0.2301	0.2262	0.2342	0.2457	0.2436	0.2466	0.259	0.2583	0.2588	0.2655	0.2661	0.2756	0.2811	0.2712	0.2712	0.2496	0.2466	0.2639	0.282	0.2914	0.2615	0.2526	0.225	0.25	0.2507	0.2326	0.2485	0.4488	0.4103	0.3799	0.3107	0.4603	0.3526	0.4711
Fungi_Release38	mixia_osmundae_iam_14324_gca_000708205	T	0.2326	0.2508	0.2528	0.2597	0.2754	0.2735	0.2825	0.2777	0.2802	0.2877	0.2914	0.2779	0.2701	0.2685	0.2703	0.28	0.2569	0.2585	0.265	0.2562	0.2436	0.2361	0.233	0.2445	0.2427	0.2353	0.2321	0.231	0.2271	0.2404	0.2384	0.2425	0.2397	0.25	0.2799	0.2824	0.2705	0.1882	0.1968	0.2241	0.0967	0.1087	0.1119	0.1237	0.117	0.1352	0.0352
Fungi_Release38	serpula_lacrymans_var_lacrymans_s7_9	A	0.2328	0.2335	0.2433	0.2415	0.2364	0.2385	0.2305	0.2348	0.2473	0.2334	0.2493	0.236	0.2378	0.2358	0.2374	0.239	0.2307	0.2473	0.2477	0.245	0.2599	0.2523	0.2631	0.2544	0.2665	0.2635	0.2716	0.2838	0.2668	0.2612	0.2723	0.2649	0.2813	0.2635	0.2762	0.2819	0.316	0.3123	0.295	0.2355	0.3973	0.3955	0.4076	0.4297	0.4389	0.4118	0.5721
Fungi_Release38	serpula_lacrymans_var_lacrymans_s7_9	C	0.1827	0.1896	0.1971	0.2045	0.2169	0.2197	0.2273	0.233	0.2307	0.2265	0.2197	0.2289	0.2339	0.2316	0.2261	0.2236	0.2171	0.2218	0.224	0.2234	0.2082	0.228	0.2151	0.1964	0.2217	0.2167	0.2236	0.2158	0.2148	0.2197	0.2137	0.213	0.2116	0.2259	0.2211	0.2374	0.205	0.2066	0.2121	0.2468	0.1128	0.1124	0.1117	0.1216	0.1121	0.1347	0.0853
Fungi_Release38	serpula_lacrymans_var_lacrymans_s7_9	G	0.2587	0.2411	0.2288	0.2137	0.2038	0.1838	0.1746	0.1728	0.1694	0.167	0.1691	0.171	0.1748	0.171	0.1756	0.1772	0.1822	0.1921	0.1833	0.1976	0.1978	0.1964	0.1932	0.2086	0.1948	0.1988	0.1845	0.1815	0.196	0.1834	0.1763	0.1712	0.1737	0.1606	0.1581	0.1537	0.1546	0.1687	0.1705	0.1871	0.3304	0.3028	0.2937	0.2567	0.2803	0.2181	0.2542
Fungi_Release38	serpula_lacrymans_var_lacrymans_s7_9	T	0.3258	0.3357	0.3309	0.3403	0.343	0.358	0.3676	0.3594	0.3525	0.3732	0.3619	0.364	0.3536	0.3615	0.3608	0.3601	0.37	0.3387	0.3451	0.3339	0.3341	0.3233	0.3286	0.3407	0.3171	0.321	0.3203	0.3189	0.3224	0.3357	0.3376	0.3509	0.3334	0.35	0.3445	0.327	0.3244	0.3123	0.3224	0.3306	0.1595	0.1893	0.187	0.1919	0.1687	0.2353	0.0883
Fungi_Release38	termitomyces_sp_j132	A	0.2229	0.2238	0.2158	0.2314	0.2268	0.2249	0.2091	0.2261	0.2302	0.2229	0.2268	0.2426	0.2249	0.2229	0.2249	0.2123	0.2282	0.2343	0.2311	0.2405	0.2502	0.2446	0.25	0.25	0.247	0.2532	0.2536	0.2529	0.2407	0.2624	0.2539	0.2639	0.2601	0.252	0.2635	0.2676	0.2889	0.3078	0.3239	0.2578	0.383	0.4104	0.4016	0.4095	0.412	0.3879	0.5231
Fungi_Release38	termitomyces_sp_j132	C	0.1643	0.1763	0.1894	0.1882	0.202	0.213	0.2274	0.2261	0.2394	0.2369	0.2399	0.2314	0.2422	0.2383	0.2421	0.2474	0.2306	0.2389	0.218	0.2251	0.2293	0.216	0.2148	0.2222	0.222	0.2291	0.2263	0.2236	0.2311	0.2337	0.215	0.2213	0.2197	0.222	0.2275	0.2433	0.2235	0.2137	0.2127	0.2407	0.1357	0.1157	0.1136	0.1182	0.1143	0.1365	0.0978
Fungi_Release38	termitomyces_sp_j132	G	0.3027	0.2855	0.2584	0.25	0.236	0.2141	0.2158	0.1992	0.1785	0.1838	0.1866	0.1756	0.1862	0.1917	0.1774	0.185	0.1785	0.1772	0.196	0.1877	0.1901	0.1987	0.2119	0.1994	0.2017	0.205	0.2052	0.1894	0.1979	0.1866	0.196	0.191	0.176	0.1884	0.1726	0.1581	0.1643	0.1788	0.1758	0.1779	0.334	0.3135	0.3174	0.2823	0.2991	0.2623	0.2745
Fungi_Release38	termitomyces_sp_j132	T	0.3101	0.3144	0.3363	0.3303	0.3351	0.348	0.3477	0.3486	0.3519	0.3564	0.3466	0.3503	0.3466	0.347	0.3557	0.3553	0.3628	0.3496	0.355	0.3468	0.3303	0.3408	0.3232	0.3284	0.3293	0.3126	0.3149	0.334	0.3303	0.3172	0.3351	0.3238	0.3441	0.3376	0.3363	0.331	0.3234	0.2997	0.2876	0.3236	0.1473	0.1604	0.1675	0.19	0.1746	0.2134	0.1046
Metazoa_Release91	echinops_telfairi	A	0.2519	0.2443	0.2611	0.2546	0.2497	0.2517	0.2675	0.2407	0.2522	0.2582	0.2522	0.2567	0.265	0.249	0.2573	0.254	0.2424	0.27	0.2618	0.2499	0.2578	0.2607	0.2411	0.2456	0.2587	0.2339	0.2327	0.2445	0.2255	0.221	0.2348	0.2105	0.2193	0.2208	0.2102	0.2181	0.2352	0.2096	0.2233	0.2384	0.3251	0.3698	0.4067	0.3901	0.4024	0.4261	0.4196
Metazoa_Release91	echinops_telfairi	C	0.2411	0.2522	0.2344	0.2359	0.2488	0.2433	0.24	0.2598	0.2434	0.2373	0.2425	0.2404	0.2355	0.2469	0.235	0.2513	0.2652	0.2368	0.2389	0.247	0.2467	0.2433	0.2497	0.2474	0.2445	0.2578	0.246	0.2499	0.2472	0.2472	0.2461	0.2531	0.2641	0.2517	0.253	0.2591	0.2533	0.2528	0.2614	0.2276	0.1377	0.1248	0.119	0.1275	0.1253	0.1241	0.1293
Metazoa_Release91	echinops_telfairi	G	0.2467	0.2454	0.2454	0.2472	0.2415	0.2566	0.2382	0.2522	0.2393	0.2402	0.2427	0.2497	0.2382	0.2479	0.2512	0.2364	0.2384	0.2327	0.2427	0.2384	0.2395	0.2265	0.2319	0.246	0.2141	0.2346	0.2454	0.2206	0.235	0.2418	0.2228	0.2267	0.2228	0.222	0.2334	0.2242	0.2136	0.2258	0.222	0.2355	0.3499	0.3612	0.3479	0.3468	0.3438	0.3029	0.3625
Metazoa_Release91	echinops_telfairi	T	0.2603	0.258	0.2591	0.2623	0.26	0.2485	0.2542	0.2472	0.265	0.2643	0.2625	0.2531	0.2612	0.2562	0.2566	0.2582	0.254	0.2605	0.2566	0.2647	0.256	0.2695	0.2772	0.2611	0.2826	0.2736	0.276	0.285	0.2923	0.29	0.2963	0.3096	0.2938	0.3055	0.3035	0.2986	0.2979	0.3118	0.2932	0.2985	0.1873	0.1442	0.1264	0.1356	0.1286	0.1469	0.0886
Fungi_Release38	aspergillus_wentii_dto_134e9	A	0.2456	0.2463	0.2393	0.2402	0.2375	0.2332	0.2335	0.2317	0.2294	0.2433	0.2359	0.2326	0.2366	0.2297	0.2436	0.2453	0.2373	0.257	0.2574	0.2682	0.2685	0.2716	0.2902	0.2864	0.2969	0.3003	0.3113	0.3079	0.3111	0.3077	0.3218	0.3207	0.303	0.2927	0.301	0.3124	0.2965	0.3108	0.2799	0.3218	0.5111	0.4727	0.3833	0.447	0.4616	0.4658	0.6257
Fungi_Release38	aspergillus_wentii_dto_134e9	C	0.196	0.198	0.1989	0.1978	0.194	0.1926	0.2077	0.214	0.2241	0.2213	0.2415	0.2548	0.2658	0.2776	0.2713	0.2586	0.2716	0.2505	0.2409	0.2323	0.2346	0.2164	0.198	0.194	0.1747	0.1848	0.177	0.1778	0.1785	0.194	0.1989	0.1917	0.207	0.2171	0.2104	0.2162	0.1825	0.2555	0.2833	0.1808	0.1142	0.1619	0.1958	0.0888	0.0765	0.0794	0.0763
Fungi_Release38	aspergillus_wentii_dto_134e9	G	0.2566	0.2442	0.2384	0.2445	0.2532	0.2397	0.2234	0.2077	0.2054	0.1834	0.1718	0.1686	0.1568	0.1603	0.1489	0.1541	0.1536	0.164	0.1711	0.1691	0.1774	0.1872	0.1888	0.1877	0.2047	0.2052	0.2075	0.2101	0.2214	0.2198	0.2126	0.2061	0.1888	0.1857	0.1859	0.1644	0.1792	0.1677	0.1215	0.1574	0.2435	0.209	0.2476	0.2888	0.3156	0.2456	0.2269
Fungi_Release38	aspergillus_wentii_dto_134e9	T	0.3018	0.3115	0.3234	0.3175	0.3153	0.3346	0.3353	0.3465	0.3411	0.3521	0.3508	0.344	0.3407	0.3324	0.3362	0.342	0.3375	0.3285	0.3306	0.3304	0.3194	0.3249	0.323	0.3319	0.3238	0.3097	0.3041	0.3043	0.2889	0.2785	0.2667	0.2815	0.3012	0.3045	0.3027	0.307	0.3418	0.266	0.3153	0.34	0.1312	0.1565	0.1733	0.1754	0.1462	0.2092	0.0711
Fungi_Release38	fusarium_oxysporum_f_sp_melonis_26406	A	0.2727	0.2642	0.2664	0.2642	0.266	0.2545	0.2664	0.2559	0.2474	0.2424	0.2438	0.2579	0.25	0.2581	0.2418	0.2581	0.2657	0.2693	0.2676	0.2608	0.2682	0.268	0.2685	0.2787	0.2821	0.2978	0.298	0.3028	0.3057	0.2898	0.3059	0.2886	0.2906	0.2823	0.2862	0.2584	0.3019	0.3317	0.3902	0.3701	0.4781	0.4174	0.4274	0.4135	0.4153	0.4674	0.575
Fungi_Release38	fusarium_oxysporum_f_sp_melonis_26406	C	0.1774	0.1729	0.1774	0.1837	0.1823	0.2056	0.2227	0.2285	0.2463	0.2667	0.2732	0.2754	0.2754	0.2801	0.2714	0.2707	0.2657	0.2592	0.2465	0.2467	0.2398	0.2353	0.2299	0.211	0.1992	0.198	0.1911	0.2029	0.2196	0.2193	0.2281	0.2247	0.2171	0.2227	0.2323	0.2711	0.2314	0.2584	0.2088	0.2514	0.1713	0.1853	0.1328	0.0971	0.1162	0.113	0.0935
Fungi_Release38	fusarium_oxysporum_f_sp_melonis_26406	G	0.2814	0.2774	0.2676	0.2602	0.2521	0.2388	0.2072	0.2166	0.2023	0.179	0.1853	0.1781	0.1837	0.1733	0.1852	0.1805	0.1812	0.1848	0.2054	0.1899	0.1924	0.211	0.2108	0.2245	0.231	0.2308	0.2512	0.2382	0.2254	0.225	0.2016	0.2101	0.2023	0.2025	0.1983	0.1673	0.1547	0.1534	0.1218	0.1438	0.2267	0.2444	0.2904	0.3404	0.3019	0.2288	0.2503
Fungi_Release38	fusarium_oxysporum_f_sp_melonis_26406	T	0.2685	0.2855	0.2886	0.2918	0.2996	0.3012	0.3037	0.299	0.3039	0.3119	0.2976	0.2886	0.2909	0.2886	0.3016	0.2907	0.2875	0.2868	0.2805	0.3027	0.2996	0.2857	0.2907	0.2859	0.2877	0.2734	0.2597	0.2561	0.2492	0.2658	0.2644	0.2767	0.29	0.2925	0.2832	0.3032	0.312	0.2565	0.2792	0.2346	0.124	0.1529	0.1494	0.1491	0.1666	0.1908	0.0812
Fungi_Release38	mucor_circinelloides_f_circinelloides_1006phl	A	0.3188	0.3136	0.3232	0.3129	0.3098	0.3047	0.3083	0.3083	0.3185	0.3089	0.3044	0.3197	0.3208	0.3031	0.3156	0.313	0.3309	0.3076	0.3156	0.3335	0.3237	0.3235	0.3221	0.3183	0.3273	0.3268	0.328	0.3224	0.3222	0.3195	0.3204	0.3237	0.3369	0.3264	0.3463	0.3685	0.3788	0.3595	0.3434	0.2883	0.4817	0.4744	0.5037	0.5164	0.5118	0.5223	0.7027
Fungi_Release38	mucor_circinelloides_f_circinelloides_1006phl	C	0.1316	0.1363	0.1509	0.1516	0.1636	0.1625	0.1683	0.1693	0.1713	0.1787	0.1737	0.1556	0.1634	0.1863	0.1717	0.169	0.1637	0.1759	0.169	0.161	0.1663	0.1721	0.1684	0.1858	0.1881	0.1849	0.1798	0.1824	0.1865	0.169	0.1764	0.1865	0.2028	0.2001	0.2044	0.2003	0.1894	0.1968	0.2062	0.2297	0.0985	0.111	0.1043	0.1113	0.1168	0.1083	0.0553
Fungi_Release38	mucor_circinelloides_f_circinelloides_1006phl	G	0.2275	0.2232	0.221	0.2127	0.2091	0.2059	0.2073	0.203	0.1956	0.2021	0.204	0.2021	0.2084	0.2033	0.2059	0.2113	0.2066	0.2048	0.204	0.2127	0.2122	0.2003	0.2062	0.1995	0.1919	0.1782	0.178	0.1804	0.1703	0.1643	0.1534	0.1482	0.1144	0.1225	0.1097	0.1093	0.1193	0.1272	0.1506	0.1536	0.2673	0.2183	0.2046	0.1896	0.2028	0.1755	0.1639
Fungi_Release38	mucor_circinelloides_f_circinelloides_1006phl	T	0.3221	0.3269	0.3049	0.3228	0.3175	0.3269	0.3161	0.3194	0.3147	0.3103	0.3179	0.3226	0.3074	0.3072	0.3069	0.3067	0.2988	0.3118	0.3114	0.2928	0.2978	0.3042	0.3033	0.2964	0.2926	0.3101	0.3141	0.3148	0.321	0.3472	0.3497	0.3416	0.3459	0.351	0.3396	0.3219	0.3125	0.3165	0.2998	0.3284	0.1525	0.1963	0.1874	0.1827	0.1686	0.1939	0.0781
Fungi_Release38	rhizopus_microsporus	A	0.388	0.3958	0.3954	0.4177	0.4016	0.3947	0.3958	0.4032	0.3884	0.3889	0.3788	0.3945	0.3815	0.3833	0.3782	0.3788	0.3759	0.3757	0.3811	0.3898	0.3829	0.3851	0.3744	0.3855	0.3795	0.3789	0.3572	0.3545	0.3547	0.3541	0.342	0.3465	0.3436	0.3382	0.3518	0.3668	0.3976	0.4005	0.4092	0.374	0.5163	0.4967	0.5466	0.5799	0.5879	0.6156	0.7771
Fungi_Release38	rhizopus_microsporus	C	0.0986	0.1111	0.1105	0.1009	0.1156	0.1169	0.1368	0.1348	0.1303	0.1343	0.1417	0.1323	0.1332	0.1386	0.1328	0.135	0.1383	0.135	0.1305	0.1415	0.1357	0.1345	0.1328	0.1397	0.1395	0.143	0.1546	0.1553	0.1519	0.1555	0.1491	0.1444	0.1685	0.1709	0.1691	0.1945	0.1568	0.1506	0.1437	0.1502	0.0843	0.0941	0.0772	0.089	0.0973	0.0768	0.0469
Fungi_Release38	rhizopus_microsporus	G	0.2242	0.2073	0.1952	0.183	0.1838	0.1669	0.168	0.1555	0.1635	0.1569	0.1517	0.156	0.1484	0.1524	0.1537	0.1531	0.1524	0.1499	0.1575	0.1584	0.16	0.1589	0.1627	0.1626	0.1655	0.1542	0.158	0.1522	0.1535	0.1426	0.1388	0.1281	0.1113	0.0982	0.0892	0.0759	0.0899	0.0904	0.1153	0.1174	0.183	0.1673	0.1754	0.1305	0.1555	0.106	0.1055
Fungi_Release38	rhizopus_microsporus	T	0.2892	0.2858	0.2988	0.2983	0.299	0.3215	0.2994	0.3065	0.3179	0.3199	0.3278	0.3171	0.3369	0.3257	0.3353	0.3331	0.3335	0.3394	0.3309	0.3103	0.3213	0.3215	0.33	0.3123	0.3155	0.3238	0.3302	0.338	0.34	0.3478	0.3701	0.3809	0.3766	0.3927	0.39	0.3628	0.3557	0.3585	0.3318	0.3583	0.2164	0.2419	0.2008	0.2006	0.1593	0.2015	0.0705
Fungi_Release38	gymnopus_luxurians_fd_317_m1	A	0.2346	0.2402	0.2382	0.2327	0.2198	0.2282	0.2302	0.2327	0.2357	0.2273	0.2329	0.2311	0.2459	0.2395	0.2311	0.2452	0.2327	0.2495	0.2552	0.2547	0.2647	0.2609	0.2599	0.2579	0.2654	0.2585	0.2634	0.261	0.2623	0.2685	0.2649	0.2439	0.2671	0.262	0.2705	0.2687	0.2934	0.2937	0.2901	0.2455	0.3908	0.4047	0.4299	0.4082	0.4224	0.4087	0.5411
Fungi_Release38	gymnopus_luxurians_fd_317_m1	C	0.1783	0.1798	0.1853	0.1877	0.2192	0.2225	0.2236	0.2265	0.2269	0.2276	0.2291	0.2306	0.2307	0.2291	0.2242	0.2322	0.2251	0.2181	0.2247	0.2231	0.211	0.2097	0.2092	0.2087	0.2194	0.2181	0.2154	0.2269	0.2194	0.2223	0.2271	0.2253	0.2185	0.2435	0.2313	0.232	0.2187	0.2212	0.2327	0.2481	0.1207	0.1145	0.1066	0.1234	0.1123	0.1316	0.0958
Fungi_Release38	gymnopus_luxurians_fd_317_m1	G	0.2594	0.2463	0.2382	0.2284	0.2174	0.2032	0.1897	0.1855	0.1791	0.176	0.1798	0.1787	0.1791	0.1802	0.1851	0.1846	0.1842	0.1948	0.1842	0.1955	0.1939	0.1981	0.201	0.2143	0.2045	0.1911	0.2017	0.1968	0.1833	0.1813	0.1652	0.176	0.1833	0.1515	0.1528	0.1612	0.151	0.1659	0.1679	0.1904	0.3182	0.3091	0.2935	0.2572	0.2939	0.2178	0.2711
Fungi_Release38	gymnopus_luxurians_fd_317_m1	T	0.3277	0.3337	0.3383	0.3512	0.3436	0.3461	0.3565	0.3552	0.3583	0.3691	0.3582	0.3596	0.3443	0.3512	0.3596	0.3381	0.358	0.3375	0.3359	0.3268	0.3304	0.3313	0.3299	0.3191	0.3107	0.3322	0.3195	0.3153	0.335	0.3279	0.3428	0.3549	0.3311	0.343	0.3454	0.3381	0.337	0.3191	0.3092	0.316	0.1703	0.1718	0.17	0.2112	0.1714	0.2419	0.092
Metazoa_Release38	crassostrea_gigas	A	0.3301	0.346	0.3305	0.3443	0.337	0.3411	0.3456	0.3422	0.3454	0.3389	0.34	0.337	0.3392	0.3458	0.3425	0.3584	0.3482	0.3392	0.3363	0.3294	0.3396	0.3389	0.35	0.3582	0.3518	0.342	0.3509	0.3496	0.3418	0.3122	0.2923	0.2861	0.2682	0.2383	0.2436	0.2339	0.2377	0.2207	0.2238	0.2019	0.4344	0.5154	0.5404	0.532	0.4634	0.467	0.664
Metazoa_Release38	crassostrea_gigas	C	0.1537	0.1495	0.1422	0.1377	0.1349	0.1338	0.1378	0.1315	0.1335	0.1437	0.1366	0.1413	0.1419	0.1358	0.1433	0.1419	0.1437	0.1338	0.1442	0.1326	0.1353	0.1375	0.1285	0.1231	0.1254	0.1106	0.126	0.1349	0.1172	0.1203	0.128	0.1231	0.1247	0.1287	0.1344	0.1406	0.1243	0.1234	0.1318	0.1347	0.0765	0.0743	0.0694	0.0699	0.0789	0.0685	0.0458
Metazoa_Release38	crassostrea_gigas	G	0.1559	0.1596	0.1459	0.1554	0.1526	0.1674	0.1554	0.1578	0.159	0.1546	0.1568	0.1545	0.1515	0.1556	0.1565	0.1557	0.1495	0.1567	0.1417	0.1495	0.1424	0.1406	0.1389	0.128	0.1234	0.1388	0.122	0.1183	0.13	0.1254	0.1251	0.1231	0.1238	0.1223	0.1218	0.109	0.103	0.0982	0.099	0.1088	0.2284	0.1678	0.1521	0.1557	0.1665	0.1702	0.1968
Metazoa_Release38	crassostrea_gigas	T	0.3602	0.3449	0.3814	0.3626	0.3754	0.3577	0.3611	0.3686	0.3621	0.3628	0.3666	0.3672	0.3674	0.3628	0.3577	0.344	0.3586	0.3703	0.3778	0.3885	0.3827	0.3831	0.3825	0.3907	0.3993	0.4086	0.4011	0.3971	0.411	0.442	0.4546	0.4678	0.4833	0.5107	0.5003	0.5165	0.535	0.5576	0.5454	0.5545	0.2607	0.2425	0.2381	0.2423	0.2912	0.2943	0.0933
Metazoa_Release91	ictidomys_tridecemlineatus	A	0.2566	0.2624	0.2582	0.2632	0.2613	0.2551	0.2639	0.2571	0.2659	0.2615	0.2535	0.2569	0.2628	0.2463	0.2652	0.2571	0.2579	0.2485	0.2496	0.2454	0.2498	0.2445	0.2321	0.2423	0.2403	0.2279	0.233	0.2259	0.212	0.2092	0.2005	0.1968	0.1944	0.1864	0.1884	0.1815	0.1952	0.1948	0.184	0.1986	0.3335	0.3706	0.4125	0.4167	0.4278	0.3918	0.4667
Metazoa_Release91	ictidomys_tridecemlineatus	C	0.2237	0.2191	0.2178	0.2177	0.2125	0.2175	0.2262	0.2279	0.2135	0.2273	0.2277	0.2242	0.2206	0.2219	0.2125	0.2235	0.2334	0.2222	0.2341	0.2272	0.2334	0.2321	0.2283	0.2273	0.2304	0.2231	0.2328	0.2326	0.2235	0.2231	0.2425	0.2409	0.2292	0.2498	0.2319	0.2434	0.2502	0.2317	0.2315	0.2224	0.1173	0.1153	0.1098	0.1115	0.1073	0.1217	0.0943
Metazoa_Release91	ictidomys_tridecemlineatus	G	0.2295	0.2312	0.2312	0.2209	0.2321	0.2376	0.2175	0.2288	0.2257	0.2138	0.2182	0.2209	0.2089	0.2283	0.2129	0.205	0.2092	0.2191	0.1933	0.2098	0.2052	0.1897	0.2071	0.203	0.1879	0.2007	0.2014	0.1848	0.1976	0.2063	0.1738	0.1877	0.1988	0.1782	0.1952	0.2111	0.1707	0.1849	0.2067	0.1917	0.3202	0.3266	0.3187	0.3109	0.3088	0.2785	0.3291
Metazoa_Release91	ictidomys_tridecemlineatus	T	0.2902	0.2873	0.2928	0.2982	0.294	0.2898	0.2924	0.2862	0.295	0.2973	0.3006	0.2979	0.3077	0.3035	0.3094	0.3143	0.2995	0.3101	0.3229	0.3176	0.3116	0.3337	0.3326	0.3273	0.3414	0.3483	0.3328	0.3567	0.367	0.3613	0.3832	0.3746	0.3776	0.3856	0.3845	0.364	0.384	0.3885	0.3777	0.3872	0.229	0.1875	0.159	0.161	0.1561	0.208	0.1098
Fungi_Release38	aspergillus_glaucus_cbs_516_65	A	0.2341	0.2271	0.2195	0.2161	0.2282	0.2162	0.2219	0.2122	0.2249	0.2039	0.2241	0.219	0.2368	0.2341	0.246	0.2431	0.2545	0.2557	0.2592	0.2594	0.2666	0.2693	0.2714	0.2945	0.3041	0.3147	0.3166	0.3101	0.318	0.3186	0.314	0.3208	0.3059	0.2864	0.3013	0.2807	0.3	0.3046	0.3131	0.3748	0.5262	0.4165	0.3941	0.4336	0.4193	0.4777	0.5997
Fungi_Release38	aspergillus_glaucus_cbs_516_65	C	0.2263	0.2197	0.2297	0.2421	0.2537	0.2688	0.2827	0.2853	0.289	0.2987	0.2947	0.2916	0.2921	0.2895	0.2772	0.2743	0.2532	0.2493	0.2374	0.2313	0.2245	0.2197	0.2082	0.1925	0.1898	0.1773	0.1734	0.1929	0.1935	0.1933	0.2102	0.205	0.2094	0.2161	0.1971	0.2227	0.1949	0.2804	0.2207	0.1834	0.127	0.2267	0.1593	0.0935	0.1078	0.0977	0.088
Fungi_Release38	aspergillus_glaucus_cbs_516_65	G	0.241	0.2374	0.2293	0.2116	0.2071	0.1914	0.1687	0.1698	0.1683	0.1631	0.172	0.1685	0.1578	0.1642	0.1685	0.176	0.181	0.1907	0.1982	0.2043	0.2105	0.2096	0.2207	0.2311	0.2295	0.2357	0.2532	0.2344	0.2403	0.2528	0.2216	0.2087	0.2192	0.2175	0.2282	0.196	0.1955	0.1756	0.1319	0.1653	0.2365	0.2199	0.2859	0.3199	0.3313	0.23	0.2581
Fungi_Release38	aspergillus_glaucus_cbs_516_65	T	0.2985	0.3158	0.3215	0.3301	0.311	0.3235	0.3267	0.3327	0.3178	0.3342	0.3092	0.321	0.3132	0.3121	0.3083	0.3066	0.3114	0.3042	0.3052	0.305	0.2984	0.3013	0.2998	0.2818	0.2767	0.2723	0.2568	0.2625	0.2482	0.2353	0.2543	0.2655	0.2655	0.28	0.2734	0.3006	0.3096	0.2394	0.3344	0.2765	0.1104	0.1369	0.1608	0.153	0.1416	0.1946	0.0542
Fungi_Release38	aspergillus_sydowii_cbs_593_65	A	0.2458	0.2381	0.2409	0.2416	0.2398	0.251	0.2331	0.2376	0.2421	0.242	0.2412	0.237	0.2326	0.25	0.2524	0.2477	0.2449	0.2589	0.2668	0.26	0.2708	0.2646	0.2699	0.2765	0.2714	0.28	0.2963	0.2875	0.2925	0.2936	0.2962	0.2943	0.2895	0.2853	0.294	0.2776	0.2995	0.312	0.3171	0.3419	0.5052	0.4126	0.404	0.4251	0.4334	0.46	0.5627
Fungi_Release38	aspergillus_sydowii_cbs_593_65	C	0.2232	0.23	0.2291	0.237	0.2467	0.2431	0.2631	0.2642	0.2787	0.2695	0.284	0.2829	0.2794	0.2772	0.2736	0.2668	0.2671	0.2491	0.2495	0.2458	0.2271	0.2195	0.2333	0.2162	0.2175	0.208	0.2091	0.2091	0.2105	0.221	0.226	0.2286	0.2311	0.2331	0.2216	0.2344	0.2021	0.2772	0.2388	0.2107	0.124	0.1942	0.1609	0.1067	0.1093	0.1075	0.1034
Fungi_Release38	aspergillus_sydowii_cbs_593_65	G	0.2324	0.2322	0.235	0.2263	0.2104	0.2175	0.2072	0.194	0.1837	0.1786	0.1788	0.1788	0.1863	0.1727	0.1795	0.1788	0.1848	0.1929	0.1946	0.1953	0.205	0.2192	0.2199	0.2197	0.2164	0.2328	0.2157	0.2376	0.2306	0.2317	0.2155	0.2026	0.1982	0.1916	0.1905	0.178	0.1782	0.1624	0.1246	0.1644	0.2442	0.248	0.2829	0.3087	0.3211	0.2267	0.2743
Fungi_Release38	aspergillus_sydowii_cbs_593_65	T	0.2985	0.2997	0.2951	0.2951	0.3031	0.2884	0.2965	0.3042	0.2954	0.3099	0.296	0.3013	0.3017	0.3	0.2945	0.3068	0.3031	0.2991	0.2892	0.2989	0.2971	0.2967	0.2769	0.2875	0.2947	0.2793	0.2789	0.2658	0.2664	0.2537	0.2624	0.2745	0.2811	0.2899	0.294	0.3099	0.3202	0.2484	0.3195	0.2829	0.1266	0.1451	0.1521	0.1595	0.1361	0.2058	0.0595
Fungi_Release38	aspergillus_versicolor_cbs_583_65	A	0.2434	0.2349	0.2371	0.2347	0.2384	0.2266	0.2299	0.239	0.2432	0.248	0.2351	0.2325	0.2325	0.2496	0.2456	0.252	0.2465	0.2546	0.2585	0.2601	0.2638	0.2706	0.278	0.2791	0.2815	0.2721	0.2909	0.299	0.2901	0.2868	0.3058	0.2986	0.2863	0.2877	0.2979	0.2817	0.3108	0.3098	0.2997	0.3455	0.5169	0.4221	0.3976	0.435	0.4164	0.4584	0.5735
Fungi_Release38	aspergillus_versicolor_cbs_583_65	C	0.2272	0.2283	0.2342	0.2231	0.2342	0.2415	0.2518	0.2564	0.2596	0.2745	0.2927	0.285	0.2868	0.2879	0.2929	0.2767	0.2714	0.2726	0.2601	0.2491	0.2419	0.2316	0.2226	0.2126	0.2036	0.1999	0.2032	0.213	0.2112	0.2182	0.2134	0.2095	0.2244	0.2292	0.2143	0.2318	0.1869	0.2831	0.2524	0.1968	0.1154	0.199	0.18	0.1024	0.0981	0.0932	0.0937
Fungi_Release38	aspergillus_versicolor_cbs_583_65	G	0.2358	0.2447	0.2296	0.2388	0.2246	0.2275	0.201	0.1964	0.1848	0.167	0.1707	0.1734	0.1684	0.155	0.1638	0.1655	0.1668	0.1754	0.1703	0.1861	0.1881	0.1904	0.2014	0.2049	0.2102	0.2216	0.224	0.2139	0.2248	0.2266	0.2106	0.206	0.2073	0.1922	0.185	0.1703	0.1804	0.158	0.1147	0.1574	0.2458	0.2309	0.2686	0.3012	0.3404	0.2371	0.2682
Fungi_Release38	aspergillus_versicolor_cbs_583_65	T	0.2936	0.2922	0.2992	0.3034	0.3028	0.3043	0.3172	0.3082	0.3124	0.3106	0.3015	0.3091	0.3122	0.3074	0.2977	0.3058	0.3154	0.2973	0.3111	0.3047	0.3061	0.3074	0.298	0.3034	0.3047	0.3063	0.2818	0.2741	0.2739	0.2684	0.2703	0.2859	0.282	0.2909	0.3028	0.3163	0.322	0.2491	0.3332	0.3003	0.1219	0.148	0.1537	0.1615	0.1451	0.2113	0.0646
Fungi_Release38	aspergillus_calidoustus	A	0.2332	0.2238	0.2179	0.2186	0.2066	0.2144	0.2181	0.2278	0.2195	0.2101	0.2219	0.2251	0.2376	0.2356	0.2232	0.2314	0.2389	0.2493	0.2389	0.2376	0.259	0.25	0.2638	0.2694	0.2703	0.2812	0.2877	0.2915	0.2851	0.3059	0.293	0.2834	0.2834	0.2722	0.2831	0.2781	0.2973	0.3155	0.329	0.3512	0.4815	0.3876	0.3949	0.4119	0.4044	0.4623	0.5655
Fungi_Release38	aspergillus_calidoustus	C	0.2408	0.245	0.2511	0.2685	0.2672	0.281	0.2832	0.2827	0.2995	0.2995	0.3011	0.3052	0.2991	0.2962	0.2927	0.2805	0.2736	0.2742	0.26	0.2655	0.2404	0.2445	0.2341	0.2293	0.2162	0.2186	0.2208	0.2312	0.2243	0.2242	0.2339	0.24	0.2367	0.2312	0.2334	0.2565	0.2177	0.2762	0.2214	0.2345	0.1464	0.2105	0.1516	0.1184	0.1152	0.1156	0.108
Fungi_Release38	aspergillus_calidoustus	G	0.2378	0.2282	0.2262	0.226	0.2203	0.2044	0.1998	0.1959	0.1854	0.1917	0.1865	0.1736	0.1784	0.1848	0.1885	0.1959	0.1955	0.1937	0.2097	0.2099	0.2051	0.2328	0.2206	0.2456	0.2421	0.2371	0.2386	0.2253	0.2369	0.2371	0.2251	0.2145	0.2022	0.2027	0.1998	0.1752	0.187	0.1507	0.1294	0.1734	0.2622	0.2722	0.3095	0.3233	0.3477	0.2349	0.2672
Fungi_Release38	aspergillus_calidoustus	T	0.2882	0.303	0.3048	0.2869	0.3059	0.3002	0.2989	0.2936	0.2956	0.2987	0.2904	0.2962	0.2849	0.2834	0.2956	0.2923	0.2919	0.2829	0.2914	0.2869	0.2954	0.2727	0.2814	0.2557	0.2714	0.2631	0.253	0.252	0.2537	0.2328	0.248	0.262	0.2777	0.2939	0.2838	0.2903	0.298	0.2576	0.3202	0.241	0.1099	0.1298	0.144	0.1464	0.1328	0.1872	0.0593
Fungi_Release38	fusarium_oxysporum_f_sp_vasinfectum_25433	A	0.2777	0.2673	0.2679	0.2699	0.2714	0.259	0.2721	0.2523	0.2445	0.2521	0.2473	0.2528	0.2474	0.261	0.2424	0.2556	0.2628	0.2634	0.2658	0.2614	0.2695	0.271	0.2777	0.2768	0.2836	0.2953	0.2979	0.3048	0.2999	0.2944	0.3064	0.2894	0.2866	0.2886	0.2827	0.2612	0.3018	0.3343	0.3821	0.3762	0.4828	0.4272	0.4277	0.4129	0.4125	0.4673	0.571
Fungi_Release38	fusarium_oxysporum_f_sp_vasinfectum_25433	C	0.1768	0.1773	0.171	0.1771	0.1822	0.2011	0.2183	0.2287	0.2469	0.2649	0.2764	0.2725	0.2781	0.281	0.2762	0.2771	0.2742	0.2593	0.2521	0.2404	0.2361	0.2304	0.2222	0.2115	0.2063	0.1988	0.1937	0.2027	0.2142	0.2168	0.2283	0.2174	0.2224	0.2217	0.235	0.2651	0.2298	0.2569	0.2165	0.2491	0.1718	0.1855	0.131	0.0961	0.1202	0.1102	0.0979
Fungi_Release38	fusarium_oxysporum_f_sp_vasinfectum_25433	G	0.2769	0.2832	0.2729	0.2558	0.2458	0.2358	0.2105	0.2193	0.2048	0.1747	0.1857	0.1788	0.1797	0.1692	0.1881	0.1738	0.1751	0.1924	0.199	0.1972	0.2001	0.2107	0.2085	0.2198	0.2347	0.2334	0.2543	0.2345	0.2326	0.2252	0.2042	0.2161	0.2031	0.1992	0.1968	0.1643	0.1595	0.1525	0.1206	0.1402	0.2248	0.2378	0.2864	0.3335	0.2983	0.2304	0.2528
Fungi_Release38	fusarium_oxysporum_f_sp_vasinfectum_25433	T	0.2686	0.2721	0.2883	0.2972	0.3007	0.3042	0.299	0.2998	0.3038	0.3083	0.2907	0.2959	0.2948	0.2888	0.2933	0.2935	0.2879	0.2849	0.2831	0.3011	0.2942	0.2879	0.2916	0.292	0.2755	0.2725	0.2541	0.258	0.2532	0.2636	0.261	0.2771	0.2879	0.2905	0.2855	0.3094	0.3088	0.2564	0.2808	0.2345	0.1206	0.1495	0.1549	0.1575	0.169	0.1922	0.0783
Metazoa_Release91	gallus_gallus	A	0.243	0.2425	0.2388	0.2507	0.2402	0.243	0.2421	0.2443	0.2384	0.2375	0.2449	0.2432	0.2466	0.238	0.2445	0.2362	0.2523	0.2293	0.2276	0.2224	0.2311	0.2204	0.2183	0.2284	0.2144	0.2068	0.2074	0.2051	0.2153	0.2049	0.1938	0.189	0.1745	0.1797	0.1763	0.1747	0.1797	0.1747	0.1873	0.1858	0.3094	0.3395	0.348	0.375	0.3809	0.3707	0.4548
Metazoa_Release91	gallus_gallus	C	0.2289	0.2219	0.2235	0.2148	0.2261	0.22	0.2243	0.2209	0.2204	0.233	0.2261	0.215	0.215	0.2254	0.223	0.23	0.2194	0.2285	0.2376	0.2289	0.2284	0.2334	0.2362	0.2343	0.2291	0.2261	0.2254	0.2375	0.2311	0.2245	0.2311	0.2315	0.2259	0.2389	0.2479	0.2395	0.2518	0.2278	0.2326	0.2124	0.1395	0.1213	0.1241	0.1291	0.1217	0.1408	0.0827
Metazoa_Release91	gallus_gallus	G	0.2443	0.2495	0.2436	0.2438	0.2514	0.2419	0.2415	0.2408	0.246	0.2367	0.2423	0.244	0.2293	0.2441	0.2388	0.2224	0.2174	0.2354	0.2181	0.2235	0.2209	0.2204	0.215	0.2248	0.2178	0.2224	0.2159	0.1994	0.2168	0.2323	0.2122	0.2211	0.2298	0.2131	0.2306	0.2245	0.2061	0.2254	0.2352	0.2285	0.353	0.3374	0.3619	0.3318	0.3462	0.2958	0.3701
Metazoa_Release91	gallus_gallus	T	0.2837	0.2861	0.2941	0.2908	0.2822	0.2951	0.2921	0.2939	0.2952	0.2928	0.2867	0.2978	0.3092	0.2925	0.2938	0.3114	0.3109	0.3068	0.3166	0.3252	0.3196	0.3259	0.3305	0.3125	0.3387	0.3447	0.3514	0.358	0.3367	0.3384	0.3629	0.3584	0.3698	0.3683	0.3452	0.3614	0.3625	0.3722	0.3449	0.3733	0.1981	0.2018	0.1659	0.1641	0.1512	0.1927	0.0923
Plants_Release38	lupinus_angustifolius	A	0.2914	0.2773	0.294	0.2801	0.2801	0.2804	0.2875	0.291	0.2884	0.2851	0.2782	0.2819	0.2987	0.2869	0.2921	0.3001	0.2918	0.2921	0.294	0.2988	0.2897	0.2864	0.2985	0.2987	0.2843	0.2789	0.292	0.2851	0.2719	0.2534	0.2596	0.2559	0.2253	0.2183	0.2142	0.2043	0.2317	0.2179	0.23	0.1991	0.4016	0.4581	0.4652	0.4779	0.4769	0.3878	0.4511
Plants_Release38	lupinus_angustifolius	C	0.1481	0.1476	0.1491	0.1459	0.1502	0.1437	0.1505	0.1338	0.1559	0.1405	0.1438	0.1466	0.1429	0.1492	0.1375	0.1277	0.1394	0.1476	0.1481	0.1336	0.1491	0.1427	0.1397	0.1342	0.1453	0.1416	0.1373	0.1474	0.1425	0.1466	0.1303	0.1392	0.1344	0.1394	0.1338	0.133	0.1265	0.1358	0.1226	0.1213	0.0612	0.0571	0.0579	0.0586	0.0439	0.0461	0.0374
Plants_Release38	lupinus_angustifolius	G	0.15	0.16	0.147	0.1567	0.1543	0.1522	0.1548	0.1576	0.1539	0.1571	0.1533	0.1544	0.152	0.1474	0.1598	0.1557	0.1533	0.1496	0.1496	0.1509	0.1429	0.1528	0.1383	0.1507	0.1371	0.1344	0.1424	0.1401	0.1409	0.1397	0.1483	0.1368	0.1472	0.1645	0.1571	0.174	0.1567	0.1507	0.1507	0.1673	0.3303	0.2374	0.2285	0.2492	0.246	0.1852	0.4488
Plants_Release38	lupinus_angustifolius	T	0.4105	0.4151	0.4099	0.4174	0.4155	0.4237	0.4071	0.4176	0.4017	0.4174	0.4246	0.417	0.4064	0.4164	0.4105	0.4164	0.4155	0.4107	0.4083	0.4166	0.4183	0.4181	0.4235	0.4164	0.4332	0.4451	0.4284	0.4274	0.4447	0.4602	0.4619	0.4682	0.4931	0.4779	0.495	0.4886	0.4851	0.4955	0.4967	0.5123	0.2069	0.2473	0.2484	0.2144	0.2332	0.3809	0.0627
Fungi_Release38	fusarium_oxysporum_f_sp_raphani_54005	A	0.2716	0.2617	0.2738	0.2666	0.2681	0.2571	0.2688	0.2509	0.2446	0.2511	0.2502	0.2556	0.2487	0.2629	0.2392	0.2614	0.2658	0.2636	0.2636	0.2636	0.2627	0.2656	0.2765	0.2763	0.2835	0.3014	0.2981	0.3068	0.3035	0.2979	0.3044	0.2871	0.291	0.2785	0.2817	0.2597	0.3003	0.3417	0.3834	0.369	0.4855	0.4195	0.4314	0.4178	0.4164	0.4613	0.5766
Fungi_Release38	fusarium_oxysporum_f_sp_raphani_54005	C	0.1753	0.1734	0.1742	0.188	0.18	0.2055	0.2219	0.2316	0.2481	0.2714	0.272	0.2865	0.2779	0.277	0.2748	0.2744	0.2642	0.2586	0.2528	0.2463	0.2349	0.2325	0.2247	0.2131	0.2027	0.1947	0.1991	0.2003	0.2211	0.218	0.2267	0.2187	0.223	0.2254	0.2301	0.2681	0.2308	0.2522	0.2155	0.2561	0.1725	0.1848	0.1334	0.0952	0.1172	0.112	0.0999
Fungi_Release38	fusarium_oxysporum_f_sp_raphani_54005	G	0.2751	0.2867	0.2651	0.2552	0.2476	0.2398	0.2124	0.2161	0.2027	0.1697	0.1826	0.1725	0.1768	0.1645	0.1896	0.1759	0.1759	0.1904	0.1954	0.1827	0.2001	0.2155	0.2116	0.2228	0.2336	0.2364	0.2504	0.2396	0.2234	0.2237	0.2044	0.2129	0.2031	0.1988	0.1956	0.169	0.16	0.1503	0.1233	0.1397	0.2209	0.2416	0.2824	0.329	0.3016	0.2388	0.247
Fungi_Release38	fusarium_oxysporum_f_sp_raphani_54005	T	0.2779	0.2781	0.2869	0.2902	0.3044	0.2977	0.2969	0.3014	0.3046	0.3077	0.2953	0.2854	0.2966	0.2956	0.2964	0.2884	0.2942	0.2874	0.2882	0.3074	0.3023	0.2863	0.2873	0.2878	0.2802	0.2675	0.2524	0.2534	0.252	0.2604	0.2645	0.2813	0.283	0.2973	0.2927	0.3033	0.3089	0.2558	0.2778	0.2351	0.1211	0.1541	0.1528	0.158	0.1649	0.188	0.0766
Fungi_Release38	fusarium_oxysporum_f_sp_conglutinans_race_2_54008	A	0.2746	0.2638	0.2697	0.2666	0.2712	0.2548	0.2761	0.252	0.2447	0.2494	0.2458	0.2554	0.2427	0.2576	0.243	0.2569	0.2645	0.2628	0.2613	0.2632	0.2682	0.2712	0.2725	0.2742	0.2843	0.2936	0.3005	0.3071	0.302	0.2862	0.3052	0.2892	0.2877	0.2854	0.2843	0.2569	0.2944	0.3278	0.3853	0.3767	0.49	0.4247	0.4321	0.4142	0.4181	0.4663	0.5667
Fungi_Release38	fusarium_oxysporum_f_sp_conglutinans_race_2_54008	C	0.1699	0.1725	0.1678	0.1792	0.1837	0.2018	0.2158	0.2313	0.2464	0.2681	0.2768	0.2783	0.2856	0.2724	0.2735	0.2753	0.2658	0.2529	0.2535	0.2367	0.2345	0.2315	0.2255	0.2119	0.2024	0.1982	0.2001	0.2001	0.2203	0.2208	0.2279	0.222	0.2234	0.2177	0.2294	0.2692	0.233	0.261	0.2113	0.2582	0.1714	0.1921	0.132	0.0982	0.1204	0.1118	0.0989
Fungi_Release38	fusarium_oxysporum_f_sp_conglutinans_race_2_54008	G	0.2778	0.2878	0.2677	0.2544	0.2505	0.2378	0.2106	0.2117	0.2012	0.1719	0.1856	0.1682	0.1732	0.1695	0.1884	0.1773	0.1805	0.1895	0.1997	0.1906	0.1986	0.2137	0.2109	0.2253	0.2279	0.2408	0.2505	0.2363	0.2289	0.2279	0.2038	0.21	0.205	0.1992	0.2003	0.1689	0.1577	0.1523	0.1215	0.1389	0.2205	0.2386	0.2822	0.3338	0.2961	0.2339	0.2533
Fungi_Release38	fusarium_oxysporum_f_sp_conglutinans_race_2_54008	T	0.2778	0.2759	0.2948	0.2998	0.2946	0.3056	0.2976	0.305	0.3076	0.3106	0.2918	0.2981	0.2985	0.3005	0.2951	0.2905	0.2892	0.2948	0.2854	0.3095	0.2987	0.2836	0.291	0.2886	0.2854	0.2673	0.2488	0.2565	0.2488	0.2651	0.263	0.2789	0.2839	0.2977	0.286	0.305	0.3149	0.2589	0.2819	0.2262	0.1182	0.1447	0.1536	0.1538	0.1654	0.188	0.081
Fungi_Release38	colletotrichum_gloeosporioides_cg_14	A	0.2522	0.2604	0.2477	0.2395	0.2419	0.2367	0.2374	0.2386	0.2337	0.2419	0.2316	0.2356	0.2438	0.2557	0.2496	0.2535	0.2494	0.2514	0.2438	0.252	0.2662	0.2651	0.2679	0.2798	0.2642	0.2772	0.2778	0.2931	0.2737	0.2754	0.2683	0.2731	0.269	0.2698	0.2638	0.2526	0.2726	0.3439	0.3901	0.3245	0.4355	0.3917	0.402	0.414	0.4252	0.4237	0.5294
Fungi_Release38	colletotrichum_gloeosporioides_cg_14	C	0.212	0.2165	0.2249	0.2356	0.2408	0.2606	0.2602	0.2634	0.28	0.2798	0.2789	0.2854	0.2845	0.2638	0.2567	0.261	0.2608	0.2505	0.2544	0.2451	0.2371	0.2257	0.2249	0.2085	0.2236	0.2174	0.2154	0.2193	0.2397	0.2445	0.2406	0.2333	0.2335	0.2363	0.2546	0.2942	0.2343	0.2516	0.2219	0.2903	0.1831	0.1844	0.1386	0.1268	0.1424	0.1616	0.1003
Fungi_Release38	colletotrichum_gloeosporioides_cg_14	G	0.2613	0.2686	0.2513	0.2442	0.2408	0.229	0.2161	0.2184	0.2077	0.2036	0.2146	0.2096	0.2042	0.2092	0.2098	0.2047	0.2174	0.2232	0.229	0.2277	0.2279	0.2421	0.2507	0.2477	0.2625	0.2567	0.2643	0.2415	0.2453	0.2268	0.2277	0.2307	0.2268	0.2169	0.2229	0.1659	0.1793	0.164	0.144	0.1773	0.2742	0.2854	0.3215	0.3217	0.2933	0.2492	0.3036
Fungi_Release38	colletotrichum_gloeosporioides_cg_14	T	0.2744	0.2544	0.2761	0.2808	0.2765	0.2737	0.2862	0.2797	0.2785	0.2746	0.2748	0.2694	0.2675	0.2712	0.284	0.2808	0.2724	0.2748	0.2727	0.2752	0.2688	0.2671	0.2565	0.264	0.2498	0.2486	0.2425	0.246	0.2414	0.2533	0.2634	0.2628	0.2707	0.277	0.2587	0.2873	0.3138	0.2404	0.244	0.2079	0.1072	0.1384	0.1379	0.1375	0.1392	0.1655	0.0667
Fungi_Release38	colletotrichum_gloeosporioides	A	0.2393	0.2356	0.2455	0.2318	0.2388	0.2275	0.2257	0.221	0.2214	0.2253	0.2234	0.2328	0.2332	0.2405	0.2421	0.244	0.2399	0.2405	0.235	0.2448	0.2479	0.2464	0.2485	0.261	0.2609	0.2809	0.2859	0.2839	0.2614	0.2753	0.2652	0.2629	0.2614	0.2618	0.2616	0.2384	0.27	0.3335	0.3892	0.3205	0.4233	0.3823	0.4004	0.3978	0.4113	0.4197	0.521
Fungi_Release38	colletotrichum_gloeosporioides	C	0.2274	0.2277	0.2358	0.2478	0.2575	0.267	0.2741	0.2876	0.2942	0.297	0.2947	0.2917	0.2841	0.2803	0.2753	0.2659	0.2717	0.2584	0.2612	0.2592	0.2502	0.2403	0.2391	0.2296	0.2232	0.2244	0.2221	0.227	0.2513	0.2444	0.2509	0.2474	0.235	0.2421	0.2565	0.3001	0.2472	0.2554	0.2311	0.3116	0.1926	0.1761	0.1403	0.1374	0.1452	0.1718	0.1097
Fungi_Release38	colletotrichum_gloeosporioides	G	0.2715	0.2717	0.2549	0.2472	0.2397	0.2347	0.2217	0.2216	0.2158	0.2051	0.2176	0.2188	0.2186	0.2156	0.2212	0.2163	0.2275	0.2365	0.2347	0.236	0.2421	0.2521	0.2579	0.2622	0.2695	0.27	0.2695	0.2493	0.2502	0.2418	0.2315	0.2405	0.2371	0.2335	0.2268	0.1894	0.1776	0.1746	0.1607	0.1742	0.2842	0.3104	0.3327	0.3262	0.3095	0.2487	0.3097
Fungi_Release38	colletotrichum_gloeosporioides	T	0.2618	0.265	0.2638	0.2732	0.264	0.2708	0.2784	0.2698	0.2687	0.2726	0.2642	0.2567	0.2642	0.2637	0.2614	0.2738	0.2609	0.2646	0.2691	0.2601	0.2597	0.2612	0.2545	0.2472	0.2464	0.2247	0.2225	0.2399	0.2371	0.2386	0.2524	0.2493	0.2665	0.2625	0.2551	0.2721	0.3052	0.2365	0.2189	0.1937	0.0999	0.1312	0.1265	0.1387	0.134	0.1598	0.0597
Fungi_Release38	fusarium_oxysporum_fo47	A	0.27	0.2625	0.2616	0.2704	0.2632	0.2619	0.2691	0.255	0.2394	0.2492	0.2499	0.2495	0.2454	0.2625	0.2416	0.2535	0.2614	0.2604	0.2604	0.2595	0.2678	0.2685	0.2747	0.2854	0.2818	0.3018	0.2969	0.2973	0.3044	0.2959	0.3014	0.289	0.2854	0.2772	0.2892	0.2623	0.3008	0.3294	0.3891	0.3673	0.4865	0.4233	0.4269	0.4107	0.4117	0.4686	0.5688
Fungi_Release38	fusarium_oxysporum_fo47	C	0.1747	0.1674	0.1747	0.189	0.183	0.1979	0.221	0.2292	0.2522	0.2713	0.2691	0.2764	0.2796	0.279	0.2783	0.2734	0.267	0.2636	0.2492	0.245	0.2321	0.2386	0.2298	0.2074	0.2046	0.192	0.1979	0.2027	0.2183	0.2142	0.2249	0.2166	0.2168	0.2298	0.2304	0.2683	0.2304	0.2614	0.2059	0.2523	0.1672	0.1875	0.1325	0.0921	0.1206	0.1101	0.0943
Fungi_Release38	fusarium_oxysporum_fo47	G	0.2835	0.2875	0.2711	0.248	0.2539	0.2347	0.214	0.2157	0.2054	0.1736	0.1834	0.1753	0.1847	0.1684	0.1789	0.1785	0.1774	0.1898	0.2061	0.1881	0.1992	0.2099	0.2039	0.2163	0.2351	0.2306	0.2467	0.2428	0.227	0.2253	0.2037	0.2131	0.2074	0.1994	0.1977	0.1702	0.1556	0.149	0.1197	0.1496	0.2204	0.2396	0.2911	0.341	0.3031	0.2307	0.2557
Fungi_Release38	fusarium_oxysporum_fo47	T	0.2717	0.2826	0.2926	0.2926	0.2999	0.3055	0.2959	0.3001	0.3031	0.3059	0.2976	0.2988	0.2903	0.2901	0.3012	0.2946	0.2943	0.2862	0.2843	0.3074	0.301	0.283	0.2916	0.2909	0.2785	0.2756	0.2585	0.2572	0.2503	0.2646	0.27	0.2813	0.2903	0.2937	0.2828	0.2991	0.3132	0.2602	0.2852	0.2307	0.1259	0.1496	0.1496	0.1561	0.1646	0.1905	0.0812
Fungi_Release38	rhizopus_microsporus_var_microsporus	A	0.3867	0.3969	0.3975	0.4065	0.4033	0.4048	0.4048	0.4086	0.3865	0.3926	0.3848	0.3948	0.3918	0.3863	0.3873	0.3701	0.3758	0.3739	0.364	0.3792	0.3771	0.3818	0.3788	0.3788	0.381	0.3656	0.3659	0.3535	0.3565	0.3573	0.3471	0.3525	0.351	0.3467	0.3569	0.3686	0.3992	0.3997	0.4141	0.3718	0.5047	0.4911	0.5402	0.5825	0.5912	0.605	0.7662
Fungi_Release38	rhizopus_microsporus_var_microsporus	C	0.1008	0.0997	0.1042	0.1042	0.111	0.1205	0.132	0.1339	0.1275	0.1407	0.1399	0.1324	0.1324	0.138	0.1426	0.1378	0.1367	0.145	0.1375	0.1392	0.1429	0.1309	0.1386	0.1318	0.1397	0.1397	0.1512	0.162	0.1399	0.1494	0.145	0.1533	0.1726	0.1728	0.1771	0.1883	0.1584	0.1605	0.1599	0.1573	0.0872	0.0938	0.0784	0.0848	0.0944	0.0718	0.0504
Fungi_Release38	rhizopus_microsporus_var_microsporus	G	0.2349	0.2088	0.2037	0.1854	0.1809	0.1654	0.1584	0.1543	0.1565	0.146	0.1475	0.1545	0.141	0.1579	0.1452	0.1548	0.1609	0.156	0.1624	0.1624	0.1622	0.1647	0.1639	0.1705	0.173	0.1647	0.158	0.1509	0.1558	0.1516	0.1375	0.131	0.1122	0.0965	0.0887	0.0787	0.0861	0.0961	0.1073	0.1184	0.182	0.175	0.1799	0.1386	0.1565	0.1214	0.1101
Fungi_Release38	rhizopus_microsporus_var_microsporus	T	0.2776	0.2946	0.2946	0.3038	0.3048	0.3093	0.3048	0.3032	0.3295	0.3208	0.3278	0.3184	0.3348	0.3178	0.325	0.3372	0.3267	0.3252	0.3361	0.3193	0.3178	0.3227	0.3187	0.3189	0.3063	0.3301	0.3248	0.3336	0.3478	0.3418	0.3705	0.3631	0.3642	0.3841	0.3773	0.3644	0.3563	0.3437	0.3187	0.3525	0.226	0.24	0.2015	0.1941	0.1579	0.2019	0.0733
Fungi_Release38	fusarium_oxysporum_f_sp_radicis_lycopersici_26381	A	0.272	0.262	0.2608	0.2762	0.2635	0.261	0.2699	0.2582	0.2411	0.2483	0.2459	0.25	0.2459	0.2584	0.2391	0.2518	0.2612	0.2624	0.2658	0.2591	0.2686	0.2697	0.2697	0.2841	0.2785	0.3025	0.2978	0.3012	0.3078	0.2936	0.3067	0.2877	0.283	0.2756	0.287	0.266	0.3016	0.3317	0.3881	0.3681	0.4846	0.4268	0.4264	0.416	0.4149	0.4673	0.5668
Fungi_Release38	fusarium_oxysporum_f_sp_radicis_lycopersici_26381	C	0.1733	0.1688	0.1686	0.1853	0.1832	0.1957	0.2141	0.2237	0.2514	0.2694	0.2675	0.2783	0.2769	0.2815	0.2792	0.2747	0.2608	0.2597	0.2485	0.2444	0.2321	0.2351	0.2279	0.204	0.2036	0.1961	0.2002	0.2036	0.2186	0.215	0.2205	0.218	0.2177	0.2281	0.226	0.2699	0.2317	0.2591	0.2101	0.2485	0.1656	0.1864	0.1339	0.0941	0.1188	0.1087	0.0979
Fungi_Release38	fusarium_oxysporum_f_sp_radicis_lycopersici_26381	G	0.2821	0.2855	0.2739	0.2521	0.2567	0.2383	0.2148	0.2245	0.2	0.1705	0.1866	0.1765	0.1815	0.1729	0.1796	0.1781	0.1826	0.1862	0.2042	0.1879	0.1985	0.2137	0.2089	0.2224	0.237	0.2285	0.2436	0.24	0.2243	0.2228	0.2034	0.2106	0.2086	0.1981	0.2002	0.1667	0.1523	0.1483	0.1173	0.1485	0.2245	0.2389	0.2885	0.3362	0.3048	0.2315	0.2533
Fungi_Release38	fusarium_oxysporum_f_sp_radicis_lycopersici_26381	T	0.2726	0.2838	0.2966	0.2864	0.2966	0.305	0.3012	0.2936	0.3074	0.3118	0.3001	0.2951	0.2957	0.2872	0.3021	0.2955	0.2953	0.2917	0.2815	0.3086	0.3008	0.2815	0.2934	0.2894	0.2809	0.273	0.2584	0.2552	0.2493	0.2686	0.2694	0.2836	0.2908	0.2982	0.2868	0.2974	0.3145	0.2608	0.2845	0.2349	0.1254	0.1479	0.1512	0.1536	0.1616	0.1925	0.082
Fungi_Release38	schizophyllum_commune_h4_8	A	0.206	0.1762	0.1882	0.1882	0.1791	0.1707	0.1825	0.17	0.1848	0.1918	0.1819	0.1884	0.1963	0.1927	0.1982	0.2058	0.1944	0.2005	0.1935	0.1939	0.213	0.2138	0.2103	0.2124	0.2223	0.2211	0.2238	0.2443	0.2206	0.2276	0.2276	0.2126	0.2221	0.2153	0.195	0.1838	0.2424	0.3235	0.34	0.2407	0.347	0.3481	0.3608	0.3371	0.3278	0.2907	0.4292
Fungi_Release38	schizophyllum_commune_h4_8	C	0.1868	0.1975	0.1927	0.2149	0.2174	0.238	0.2636	0.2645	0.2736	0.2879	0.2899	0.3007	0.2772	0.2852	0.2753	0.288	0.288	0.2776	0.278	0.2744	0.2753	0.2579	0.2689	0.2628	0.2494	0.2445	0.2554	0.2577	0.2788	0.2735	0.25	0.2509	0.235	0.2632	0.2956	0.3132	0.234	0.2409	0.2662	0.3383	0.1628	0.144	0.1472	0.1806	0.1489	0.202	0.0957
Fungi_Release38	schizophyllum_commune_h4_8	G	0.3589	0.3669	0.3422	0.3324	0.3229	0.3206	0.275	0.2714	0.2721	0.235	0.2545	0.2352	0.2346	0.242	0.2482	0.2253	0.2456	0.2501	0.2566	0.2702	0.2625	0.2714	0.2702	0.2841	0.2742	0.2987	0.2854	0.264	0.2602	0.2642	0.257	0.2799	0.271	0.2369	0.2354	0.1984	0.2067	0.2354	0.2033	0.2067	0.3953	0.3987	0.3705	0.3297	0.3919	0.2835	0.4179
Fungi_Release38	schizophyllum_commune_h4_8	T	0.2482	0.2594	0.2769	0.2645	0.2807	0.2706	0.2789	0.2941	0.2695	0.2854	0.2736	0.2757	0.2918	0.2801	0.2782	0.2808	0.2719	0.2717	0.2719	0.2615	0.2492	0.257	0.2505	0.2407	0.2541	0.2357	0.2354	0.234	0.2405	0.2348	0.2655	0.2566	0.2719	0.2846	0.274	0.3045	0.3168	0.2003	0.1904	0.2143	0.0949	0.1092	0.1215	0.1525	0.1313	0.2238	0.0572
Fungi_Release38	pyronema_omphalodes_cbs_100304	A	0.2384	0.2292	0.2401	0.2392	0.2468	0.2255	0.2335	0.2263	0.2456	0.2367	0.247	0.2417	0.2589	0.2509	0.2517	0.2638	0.269	0.2582	0.2663	0.2707	0.2758	0.2746	0.282	0.2957	0.3033	0.3086	0.3173	0.3196	0.3277	0.3072	0.3156	0.3127	0.2934	0.2826	0.2665	0.2595	0.3069	0.3762	0.3838	0.3404	0.4342	0.4121	0.4232	0.4426	0.4534	0.5227	0.7009
Fungi_Release38	pyronema_omphalodes_cbs_100304	C	0.1979	0.2041	0.2056	0.2187	0.221	0.2379	0.2403	0.2451	0.2477	0.247	0.2407	0.2292	0.2254	0.2292	0.2309	0.2242	0.2155	0.211	0.1945	0.1945	0.1814	0.185	0.1766	0.1763	0.1585	0.1607	0.1528	0.1766	0.1901	0.1973	0.1943	0.1918	0.1854	0.1962	0.2348	0.2559	0.1956	0.1939	0.1797	0.2225	0.1564	0.1306	0.1046	0.091	0.1145	0.0955	0.0476
Fungi_Release38	pyronema_omphalodes_cbs_100304	G	0.2752	0.2582	0.2436	0.2381	0.2314	0.225	0.2299	0.2197	0.211	0.2098	0.2151	0.2206	0.2193	0.2244	0.2328	0.2172	0.2261	0.2409	0.2417	0.2443	0.25	0.2582	0.2705	0.2633	0.2708	0.289	0.2811	0.2678	0.2303	0.2339	0.2307	0.2305	0.2339	0.2409	0.221	0.1784	0.1729	0.1585	0.1687	0.1893	0.2703	0.2957	0.3118	0.3184	0.2735	0.2094	0.192
Fungi_Release38	pyronema_omphalodes_cbs_100304	T	0.2885	0.3086	0.3107	0.304	0.3008	0.3116	0.2962	0.3089	0.2957	0.3065	0.2972	0.3086	0.2964	0.2955	0.2847	0.2947	0.2894	0.29	0.2976	0.2906	0.2928	0.2822	0.2708	0.2648	0.2674	0.2417	0.2489	0.236	0.2519	0.2616	0.2595	0.265	0.2873	0.2803	0.2777	0.3063	0.3247	0.2714	0.2678	0.2477	0.1391	0.1617	0.1603	0.148	0.1586	0.1723	0.0595
[truncated: 3,624 more rows]
[truncated: 7 more columns]
