# Supplementary material for: Widespread Separation of the Polypyrimidine Tract From 3′ AG by G Tracts in Association With Alternative Exons in Metazoa and Plants
Source: Front Genet. 2019 Jan 14;9:741. doi: 10.3389/fgene.2018.00741 (PMC6339879; doi:10.3389/fgene.2018.00741)
Supplement: TABLE S3 — Percentages of purine-rich, REPAG 3′ SS and corresponding G% of each of the 1031 species/lineages. [file Table_3.xlsx]

## Sheet: S_Table 3
Supplementary table 3: Percentages of purine-rich, REPAG 3' SS and corresponding G% of each of the 1031 species/lineages.
Release	Species_Strain Name	Total_PuR3SS	Total_REPA G tract_3SS	Total_Splice_Sites	G% of Genome ACGT	Genus	Species	PuR3SS%	REPA G tract_3SS%	REPA G tractvsPuR3SS%	REPA G tract_3SSvsG_Index		0.00772103	REPA G tracts% of all 3'SS of Metazoa+Plants
Fungi_Release38	saccharomycetaceae_sp_ashbya_aceri_	16	4	41	0.256634	saccharomycetaceae	sp	39.0244	9.7561	25	1.78655		244674	REPA G tracts in metazoa and plants
Fungi_Release38	tuber_melanosporum	5776	1548	21483	0.224177	tuber	melanosporum	26.8864	7.2057	26.8006	2.7246		230	species/lineages
Fungi_Release38	clavispora_lusitaniae_atcc_42720	2	1	15	0.222495	clavispora	lusitaniae	13.3333	6.66667	50	5.17677		940.986	stdev
Fungi_Release38	pichia_membranifaciens	367	73	1117	0.22276	pichia	membranifaciens	32.8559	6.53536	19.891	2.05352		1063.8	ave
Fungi_Release38	edhazardia_aedis_usnm_41457	11	1	18	0.112256	edhazardia	aedis	61.1111	5.55556	9.09091	3.11624
Fungi_Release38	sugiyamaella_lignohabitans	71	11	204	0.22416	sugiyamaella	lignohabitans	34.8039	5.39216	15.493	1.57533
Fungi_Release38	saitoella_complicata_nrrl_y_17804_gca_001661265	1832	440	8277	0.263063	saitoella	complicata	22.1336	5.31594	24.0175	1.60059		4406944	PuR3'SS_total
Fungi_Release38	moesziomyces_antarcticus	633	198	3770	0.304719	moesziomyces	antarcticus	16.7905	5.25199	31.2796	1.32601		588678	REPAG_total
Fungi_Release38	saitoella_complicata_nrrl_y_17804	3288	673	13780	0.262317	saitoella	complicata	23.8607	4.88389	20.4684	1.37516
Fungi_Release38	cryptococcus_amylolentus_cbs_6273	8076	1714	36898	0.266687	cryptococcus	amylolentus	21.8874	4.64524	21.2234	1.3598
Fungi_Release38	tsuchiyaea_wingfieldii_cbs_7118	7892	1638	35790	0.266542	tsuchiyaea	wingfieldii	22.0509	4.5767	20.7552	1.3319
Fungi_Release38	ashbya_gossypii	89	12	269	0.25796	ashbya	gossypii	33.0855	4.46097	13.4831	0.949758
Fungi_Release38	drechslerella_stenobrocha_248	2548	637	14305	0.262246	drechslerella	stenobrocha	17.812	4.45299	25	1.68093
Fungi_Release38	eremothecium_gossypii_fdag1	91	12	270	0.257802	eremothecium	gossypii	33.7037	4.44444	13.1868	0.930479
Fungi_Release38	cryptococcus_amylolentus_cbs_6039	8080	1673	37738	0.266643	cryptococcus	amylolentus	21.4108	4.4332	20.7054	1.32725
Fungi_Release38	pichia_membranifaciens_nrrl_y_2026	430	50	1169	0.225606	pichia	membranifaciens	36.7836	4.27716	11.6279	1.16391
Fungi_Release38	podospora_anserina_s_mat_	3161	566	13290	0.261129	podospora	anserina	23.7848	4.25884	17.9057	1.21862
Fungi_Release38	thielavia_terrestris_nrrl_8126	3047	730	17199	0.273487	thielavia	terrestris	17.7161	4.24443	23.958	1.42573
Fungi_Release38	calocera_cornea_hhb12733	7268	1842	43873	0.284974	calocera	cornea	16.566	4.19848	25.344	1.33133
Fungi_Release38	moesziomyces_aphidis_dsm_70725	757	199	4779	0.305749	moesziomyces	aphidis	15.8401	4.16405	26.288	1.10201
Fungi_Release38	metschnikowia_bicuspidata_var_bicuspidata_nrrl_yb_4993	422	57	1397	0.23908	metschnikowia	bicuspidata	30.2076	4.08017	13.5071	1.16797
Fungi_Release38	calocera_viscosa_tufc12733	7333	1719	42958	0.282256	calocera	viscosa	17.0702	4.00158	23.442	1.2683
Fungi_Release38	aspergillus_niger	7981	1412	36156	0.252066	aspergillus	niger	22.0738	3.9053	17.692	1.3286
Fungi_Release38	escovopsis_weberi	1989	451	11894	0.28362	escovopsis	weberi	16.7227	3.79183	22.6747	1.20876
Fungi_Release38	dacryopinax_primogenitus	6696	1386	36617	0.261205	dacryopinax	primogenitus	18.2866	3.78513	20.6989	1.40755
Fungi_Release38	pseudocercospora_fijiensis_cirad86	9167	1273	33684	0.225697	pseudocercospora	fijiensis	27.2147	3.77924	13.8868	1.38864
Fungi_Release38	thermothelomyces_thermophila_atcc_42464	3025	592	15711	0.257441	thermothelomyces	thermophila	19.254	3.76806	19.5702	1.38632
Fungi_Release38	nosema_bombycis_cq1	55	7	187	0.154086	nosema	bombycis	29.4118	3.74332	12.7273	2.76995
Fungi_Release38	mixia_osmundae_iam_14324_gca_000708205	5649	885	23798	0.277759	mixia	osmundae	23.7373	3.7188	15.6665	0.890048
Fungi_Release38	mixia_osmundae_iam_14324	5872	911	24756	0.277199	mixia	osmundae	23.7195	3.67992	15.5143	0.886772
Fungi_Release38	ophiocordyceps_unilateralis	2932	559	15444	0.275475	ophiocordyceps	unilateralis	18.9847	3.61953	19.0655	1.11035
Fungi_Release38	drechmeria_coniospora	2562	494	13931	0.274672	drechmeria	coniospora	18.3906	3.54605	19.2818	1.13278
Fungi_Release38	ustilaginoidea_virens	2365	461	13125	0.249821	ustilaginoidea	virens	18.019	3.51238	19.4926	1.49995
Fungi_Release38	pichia_kudriavzevii	774	70	1993	0.191586	pichia	kudriavzevii	38.8359	3.51229	9.04393	1.30987
Fungi_Release38	sporidiobolus_salmonicolor	3327	949	27152	0.306553	sporidiobolus	salmonicolor	12.2532	3.49514	28.5242	1.18535
Fungi_Release38	chaetomium_globosum_cbs_148_51	4186	804	23340	0.277685	chaetomium	globosum	17.9349	3.44473	19.2069	1.09207
Fungi_Release38	acremonium_chrysogenum_atcc_11550	2516	496	14556	0.275736	acremonium	chrysogenum	17.285	3.40753	19.7138	1.14486
Fungi_Release38	ustilaginoidea_virens_gca_000965225	1559	302	8897	0.256072	ustilaginoidea	virens	17.5228	3.3944	19.3714	1.3928
Fungi_Release38	puccinia_sorghi	26617	3504	103335	0.215707	puccinia	sorghi	25.758	3.39091	13.1645	1.46726
Fungi_Release38	rhizoctonia_solani_ag_1_ia	10155	1688	50007	0.237814	rhizoctonia	solani	20.3072	3.37553	16.6224	1.45724
Fungi_Release38	madurella_mycetomatis	3439	649	19284	0.27408	madurella	mycetomatis	17.8334	3.36548	18.8718	1.11585
Fungi_Release38	aspergillus_aculeatus_atcc_16872	4744	792	23738	0.254196	aspergillus	aculeatus	19.9848	3.33642	16.6948	1.22505
Fungi_Release38	sporisorium_scitamineum	1110	179	5382	0.275642	sporisorium	scitamineum	20.6243	3.3259	16.1261	0.937469
Fungi_Release38	acidomyces_richmondensis_bfw	2994	446	13444	0.246864	acidomyces	richmondensis	22.2702	3.31747	14.8965	1.18369
Fungi_Release38	acidomyces_richmondensis	2750	406	12679	0.248748	acidomyces	richmondensis	21.6894	3.20215	14.7636	1.14938
Fungi_Release38	cyberlindnera_jadinii	292	33	1037	0.222404	cyberlindnera	jadinii	28.1581	3.18226	11.3014	1.17126
Fungi_Release38	ustilago_bromivora	658	121	3812	0.261591	ustilago	bromivora	17.2613	3.17419	18.3891	1.24524
Fungi_Release38	ustilago_hordei	642	121	3835	0.260616	ustilago	hordei	16.7405	3.15515	18.8474	1.28987
Fungi_Release38	umbilicaria_pustulata	3424	584	18853	0.256385	umbilicaria	pustulata	18.1616	3.09765	17.0561	1.22216
Fungi_Release38	candida_tanzawaensis_nrrl_y_17324	365	41	1339	0.226109	candida	tanzawaensis	27.2591	3.06199	11.2329	1.11824
Fungi_Release38	rhizoctonia_solani_ag_8_wac10335	7477	1667	54547	0.244087	rhizoctonia	solani	13.7074	3.05608	22.295	1.82584
Fungi_Release38	aspergillus_carbonarius_item_5010	4442	742	24371	0.258794	aspergillus	carbonarius	18.2266	3.0446	16.7042	1.16604
Fungi_Release38	arthrobotrys_oligospora_atcc_24927	5159	752	24896	0.222138	arthrobotrys	oligospora	20.7222	3.02057	14.5765	1.51504
Fungi_Release38	ophiocordyceps_sinensis_co18	1797	332	11011	0.231058	ophiocordyceps	sinensis	16.32	3.01517	18.4752	1.74298
Fungi_Release38	yarrowia_lipolytica_gca_001761485	455	71	2384	0.244895	yarrowia	lipolytica	19.0856	2.97819	15.6044	1.26674
Fungi_Release38	fonsecaea_pedrosoi_cbs_271_37	3429	542	18230	0.261761	fonsecaea	pedrosoi	18.8097	2.97312	15.8064	1.06839
Fungi_Release38	gaeumannomyces_graminis	4418	716	24288	0.284279	gaeumannomyces	graminis	18.1901	2.94796	16.2064	0.857779
Fungi_Release38	diplodia_seriata	3397	567	19610	0.283752	diplodia	seriata	17.3228	2.89138	16.6912	0.888509
Fungi_Release38	nosema_apis_brl_01	1097	60	2102	0.0939262	nosema	apis	52.1884	2.85442	5.46946	2.28782
Fungi_Release38	batrachochytrium_salamandrivorans	4390	941	33010	0.209364	batrachochytrium	salamandrivorans	13.299	2.85065	21.4351	2.55944
Fungi_Release38	cladophialophora_carrionii_cbs_160_54	2192	360	12727	0.271528	cladophialophora	carrionii	17.2232	2.82863	16.4234	0.998366
Fungi_Release38	purpureocillium_lilacinum_gca_001653265	3535	531	18801	0.292234	purpureocillium	lilacinum	18.8022	2.82432	15.0212	0.72925
Fungi_Release38	aschersonia_aleyrodis_rcef_2490	2471	381	13516	0.269381	aschersonia	aleyrodis	18.282	2.81888	15.4189	0.959412
Fungi_Release38	kwoniella_bestiolae_cbs_10118	6690	1300	46186	0.236137	kwoniella	bestiolae	14.4849	2.81471	19.432	1.73487
Fungi_Release38	sporisorium_reilianum	486	85	3031	0.29847	sporisorium	reilianum	16.0343	2.80435	17.4897	0.793488
Fungi_Release38	cladophialophora_psammophila_cbs_110553	3425	507	18159	0.253231	cladophialophora	psammophila	18.8612	2.792	14.8029	1.09767
Fungi_Release38	encephalitozoon_cuniculi_ecuniii_l	1	1	36	0.237447	encephalitozoon	cuniculi	2.77778	2.77778	100	8.80173
Fungi_Release38	fonsecaea_nubica	3182	495	17863	0.262503	fonsecaea	nubica	17.8134	2.77109	15.5563	1.04304
Fungi_Release38	aspergillus_clavatus	3224	522	18846	0.246114	aspergillus	clavatus	17.1071	2.76982	16.1911	1.29708
Fungi_Release38	cladophialophora_bantiana_cbs_173_52	3353	493	17811	0.2567	cladophialophora	bantiana	18.8254	2.76795	14.7033	1.04997
Fungi_Release38	gloeophyllum_trabeum_atcc_11539	6944	1593	57601	0.266152	gloeophyllum	trabeum	12.0553	2.76558	22.9407	1.4784
Fungi_Release38	pyronema_omphalodes_cbs_100304	5276	619	22412	0.239133	pyronema	omphalodes	23.541	2.76191	11.7324	1.01392
Fungi_Release38	aspergillus_ustus	340	46	1681	0.254845	aspergillus	ustus	20.2261	2.73647	13.5294	0.985806
Fungi_Release38	neofusicoccum_parvum_ucrnp2	3444	611	22379	0.28367	neofusicoccum	parvum	15.3894	2.73024	17.741	0.945237
Fungi_Release38	tortispora_caseinolytica_nrrl_y_17796	259	23	844	0.22704	tortispora	caseinolytica	30.6872	2.72512	8.88031	0.875151
Fungi_Release38	babjeviella_inositovora_nrrl_y_12698	288	43	1579	0.240785	babjeviella	inositovora	18.2394	2.72324	14.9306	1.26737
Fungi_Release38	cryptococcus_depauperatus_cbs_7841	6874	798	29429	0.223925	cryptococcus	depauperatus	23.3579	2.71161	11.609	1.18342
Fungi_Release38	phialophora_americana	2566	416	15383	0.26849	phialophora	americana	16.6808	2.70428	16.212	1.01858
Fungi_Release38	fonsecaea_erecta	3176	472	17620	0.265446	fonsecaea	erecta	18.025	2.67877	14.8615	0.965105
Fungi_Release38	fonsecaea_monophora	3385	501	18709	0.260969	fonsecaea	monophora	18.0929	2.67786	14.8006	1.00904
Fungi_Release38	fonsecaea_multimorphosa_cbs_102226	3176	465	17375	0.262843	fonsecaea	multimorphosa	18.2791	2.67626	14.6411	0.978054
Fungi_Release38	purpureocillium_lilacinum	3528	505	18883	0.29243	purpureocillium	lilacinum	18.6835	2.67436	14.3141	0.693439
Fungi_Release38	cladophialophora_immunda	3517	506	19017	0.264108	cladophialophora	immunda	18.494	2.66078	14.3873	0.947985
Fungi_Release38	kwoniella_dejecticola_cbs_10117	6385	1152	43303	0.242214	kwoniella	dejecticola	14.7449	2.66032	18.0423	1.50792
Fungi_Release38	baudoinia_panamericana_uamh_10762	2186	297	11186	0.274051	baudoinia	panamericana	19.5423	2.6551	13.5865	0.803594
Fungi_Release38	eremothecium_cymbalariae_dbvpg_7215	40	6	226	0.2018	eremothecium	cymbalariae	17.6991	2.65487	15	1.94442
Fungi_Release38	neurospora_tetrasperma_fgsc_2509	3872	495	18657	0.24838	neurospora	tetrasperma	20.7536	2.65316	12.7841	0.999251
Fungi_Release38	candida_tenuis_atcc_10573	258	27	1026	0.214621	candida	tenuis	25.1462	2.63158	10.4651	1.18025
Fungi_Release38	trichophyton_verrucosum_hki_0517	2190	332	12624	0.241324	trichophyton	verrucosum	17.3479	2.62991	15.1598	1.27931
Fungi_Release38	cryptococcus_neoformans_var_grubii_h99	7138	998	38222	0.240992	cryptococcus	neoformans	18.6751	2.61106	13.9815	1.18414
Fungi_Release38	cryptococcus_depauperatus_cbs_7855	6737	753	28946	0.223832	cryptococcus	depauperatus	23.2744	2.6014	11.1771	1.14055
Fungi_Release38	trichophyton_rubrum_cbs_202_88	2757	407	15679	0.239844	trichophyton	rubrum	17.584	2.59583	14.7624	1.26597
Fungi_Release38	dichomitus_squalens_lyad_421_ss1	3321	775	29894	0.277879	dichomitus	squalens	11.1093	2.59249	23.3363	1.32406
Fungi_Release38	tremella_mesenterica_dsm_1558	1837	160	6199	0.23319	tremella	mesenterica	29.6338	2.58106	8.70985	0.80289
Fungi_Release38	aspergillus_rambellii	3171	469	18193	0.229623	aspergillus	rambellii	17.4298	2.57791	14.7903	1.41725
Fungi_Release38	diplodia_seriata_gca_001975905	2085	320	12440	0.284342	diplodia	seriata	16.7605	2.57235	15.3477	0.811779
Fungi_Release38	trichophyton_tonsurans_cbs_112818	3211	469	18237	0.240592	trichophyton	tonsurans	17.6071	2.57169	14.606	1.24243
Fungi_Release38	trichophyton_interdigitale_mr816	2769	415	16195	0.239854	trichophyton	interdigitale	17.0979	2.56252	14.9874	1.28512
Fungi_Release38	aspergillus_glaucus_cbs_516_65	5443	557	21767	0.246946	aspergillus	glaucus	25.0057	2.55892	10.2333	0.812432
Fungi_Release38	trichophyton_rubrum_mr850	2705	396	15501	0.236064	trichophyton	rubrum	17.4505	2.55467	14.6396	1.30804
Fungi_Release38	tolypocladium_ophioglossoides_cbs_100239	2862	429	16868	0.286349	tolypocladium	ophioglossoides	16.967	2.54328	14.9895	0.775734
Fungi_Release38	trichophyton_rubrum_mr1448	2684	391	15377	0.236022	trichophyton	rubrum	17.4546	2.54276	14.5678	1.30222
Fungi_Release38	fomitopsis_pinicola_fp_58527_ss1	7199	1574	61932	0.278761	fomitopsis	pinicola	11.624	2.5415	21.8641	1.2287
Fungi_Release38	marssonina_brunnea_f_sp_multigermtubi_mb_m1	4984	627	24680	0.214589	marssonina	brunnea	20.1945	2.54052	12.5803	1.41928
Fungi_Release38	neurospora_tetrasperma_fgsc_2508	3593	443	17461	0.24716	neurospora	tetrasperma	20.5773	2.53708	12.3295	0.97657
Fungi_Release38	trichophyton_rubrum_cbs_100081	2684	388	15412	0.23635	trichophyton	rubrum	17.415	2.51752	14.456	1.28763
Fungi_Release38	trichophyton_rubrum_d6	2673	387	15378	0.236431	trichophyton	rubrum	17.382	2.51658	14.4781	1.28846
Fungi_Release38	cordyceps_militaris_cm01	3388	482	19166	0.257137	cordyceps	militaris	17.6771	2.51487	14.2267	1.01113
Fungi_Release38	aspergillus_terreus	4237	570	22687	0.264059	aspergillus	terreus	18.6759	2.51245	13.4529	0.886892
Fungi_Release38	trichophyton_equinum_cbs_127_97	3352	468	18639	0.23679	trichophyton	equinum	17.9838	2.51086	13.9618	1.23769
Fungi_Release38	coccidioides_immitis_rmscc_3703	3804	549	21894	0.235026	coccidioides	immitis	17.3746	2.50754	14.4322	1.30412
Fungi_Release38	arthroderma_otae_cbs_113480	3609	499	19914	0.237685	arthroderma	otae	18.1229	2.50577	13.8265	1.21383
Fungi_Release38	trichophyton_rubrum_cbs_289_86	2681	386	15407	0.236222	trichophyton	rubrum	17.4012	2.50535	14.3976	1.28421
Fungi_Release38	trichophyton_soudanense_cbs_452_61	2681	386	15438	0.237888	trichophyton	soudanense	17.3662	2.50032	14.3976	1.26119
Fungi_Release38	trichophyton_rubrum_cbs_288_86	2696	386	15446	0.236113	trichophyton	rubrum	17.4544	2.49903	14.3175	1.27859
Fungi_Release38	aspergillus_ochraceoroseus	3145	453	18133	0.242003	aspergillus	ochraceoroseus	17.3441	2.49821	14.4038	1.20659
Fungi_Release38	cladophialophora_yegresii_cbs_114405	1973	298	11956	0.270117	cladophialophora	yegresii	16.5022	2.49247	15.1039	0.932342
Fungi_Release38	stachybotrys_chartarum_ibt_40288	3487	510	20468	0.267057	stachybotrys	chartarum	17.0363	2.49169	14.6258	0.933324
Fungi_Release38	magnaporthe_poae	3634	512	20571	0.284917	magnaporthe	poae	17.6656	2.48894	14.0892	0.740567
Fungi_Release38	aspergillus_niger_atcc_1015	4482	579	23269	0.251731	aspergillus	niger	19.2617	2.48829	12.9183	0.973664
Fungi_Release38	trichophyton_interdigitale_h6	2673	393	15822	0.244189	trichophyton	interdigitale	16.8942	2.48388	14.7026	1.20272
Fungi_Release38	rhizoctonia_solani	9774	1928	77925	0.24191	rhizoctonia	solani	12.5428	2.47417	19.7258	1.65408
Fungi_Release38	trichophyton_rubrum_mr1459	2424	348	14106	0.236045	trichophyton	rubrum	17.1842	2.46704	14.3564	1.28301
Fungi_Release38	trichoderma_reesei_rut_c_30	3454	452	18358	0.268019	trichoderma	reesei	18.8147	2.46214	13.0863	0.826413
Fungi_Release38	metarhizium_album_arsef_1941	2405	340	13827	0.263872	metarhizium	album	17.3935	2.45896	14.1372	0.933906
Fungi_Release38	dactylellina_haptotyla_cbs_200_50	5013	622	25305	0.226115	dactylellina	haptotyla	19.8103	2.45801	12.4077	1.23512
Fungi_Release38	trichophyton_rubrum_cbs_118892	2310	334	13589	0.241604	trichophyton	rubrum	16.999	2.45787	14.4589	1.21646
Fungi_Release38	talaromyces_marneffei_atcc_18224	4861	528	21553	0.233149	talaromyces	marneffei	22.5537	2.44977	10.862	1.00173
Fungi_Release38	plicaturopsis_crispa_fd_325_ss_3	1279	257	10499	0.268674	plicaturopsis	crispa	12.1821	2.44785	20.0938	1.25995
Fungi_Release38	talaromyces_marneffei_pm1	5812	628	25700	0.233683	talaromyces	marneffei	22.6148	2.44358	10.8052	0.990736
Fungi_Release38	cladophialophora_carrionii	1929	310	12717	0.270749	cladophialophora	carrionii	15.1687	2.43768	16.0705	0.98522
Fungi_Release38	stachybotrys_chartarum_ibt_7711	3494	506	20764	0.265452	stachybotrys	chartarum	16.8272	2.43691	14.482	0.940398
Fungi_Release38	aspergillus_ruber_cbs_135680	5099	488	20071	0.244001	aspergillus	ruber	25.4048	2.43137	9.5705	0.7845
Fungi_Release38	rhodotorula_sp_jg_1b	4376	860	35381	0.303081	rhodotorula	sp	12.3682	2.43068	19.6527	0.848068
Fungi_Release38	trichophyton_rubrum_cbs_735_88	2401	341	14056	0.239063	trichophyton	rubrum	17.0817	2.42601	14.2024	1.22832
Fungi_Release38	stachybotrys_chartarum_ibt_40293	3467	501	20659	0.266686	stachybotrys	chartarum	16.782	2.42509	14.4505	0.925874
Fungi_Release38	aspergillus_tubingensis_cbs_134_48	4958	636	26226	0.24575	aspergillus	tubingensis	18.9049	2.42507	12.8278	1.03172
Fungi_Release38	histoplasma_capsulatum_h143	3797	502	20731	0.208476	histoplasma	capsulatum	18.3156	2.42149	13.221	1.59394
Fungi_Release38	coniochaeta_ligniaria_nrrl_30616	3873	520	21507	0.258553	coniochaeta	ligniaria	18.0081	2.41782	13.4263	0.939676
Fungi_Release38	fonsecaea_multimorphosa	3045	420	17413	0.263191	fonsecaea	multimorphosa	17.4869	2.41199	13.7931	0.917937
Fungi_Release38	aspergillus_luchuensis_cbs_106_47	5192	659	27399	0.245334	aspergillus	luchuensis	18.9496	2.4052	12.6926	1.02547
Fungi_Release38	stachybotrys_chlorohalonata_ibt_40285	3242	454	18883	0.26685	stachybotrys	chlorohalonata	17.1689	2.40428	14.0037	0.895644
Fungi_Release38	metarhizium_anisopliae_brip_53293	3573	471	19642	0.257458	metarhizium	anisopliae	18.1906	2.39792	13.1822	0.933633
Fungi_Release38	coccidioides_posadasii_rmscc_3488	3623	525	21954	0.23136	coccidioides	posadasii	16.5027	2.39136	14.4908	1.3626
Fungi_Release38	rhizoctonia_solani_123e	8017	1537	64412	0.24386	rhizoctonia	solani	12.4464	2.3862	19.1718	1.57393
Fungi_Release38	trichophyton_benhamiae_cbs_112371	2180	302	12671	0.243828	trichophyton	benhamiae	17.2046	2.3834	13.8532	1.13769
Fungi_Release38	aspergillus_cristatus	4980	487	20454	0.248385	aspergillus	cristatus	24.3473	2.38095	9.77912	0.764331
Fungi_Release38	trichoderma_reesei	3559	441	18535	0.263937	trichoderma	reesei	19.2015	2.37928	12.3911	0.817974
Fungi_Release38	capronia_epimyces_cbs_606_96	2010	325	13680	0.267012	capronia	epimyces	14.693	2.37573	16.1692	1.03232
Fungi_Release38	metarhizium_anisopliae_brip_53284	3574	465	19676	0.257571	metarhizium	anisopliae	18.1643	2.36329	13.0106	0.920357
Fungi_Release38	cryptococcus_neoformans_var_neoformans_b_3501a	6349	825	34942	0.242398	cryptococcus	neoformans	18.1701	2.36106	12.9942	1.08385
Fungi_Release38	microdochium_bolleyi	3558	507	21524	0.285571	microdochium	bolleyi	16.5304	2.35551	14.2496	0.743698
Fungi_Release38	coccidioides_immitis_rmscc_2394	3804	542	23033	0.23085	coccidioides	immitis	16.5154	2.35315	14.2482	1.34724
Fungi_Release38	metarhizium_anisopliae	2894	393	16724	0.252594	metarhizium	anisopliae	17.3045	2.34992	13.5798	1.01397
Fungi_Release38	colletotrichum_higginsianum	3951	536	22821	0.275702	colletotrichum	higginsianum	17.313	2.34871	13.5662	0.788133
Fungi_Release38	metarhizium_guizhouense_arsef_977	3211	422	17971	0.248237	metarhizium	guizhouense	17.8677	2.34823	13.1423	1.02885
Fungi_Release38	cryptococcus_gattii_vgii_2001_935_1	5884	746	31773	0.2393	cryptococcus	gattii	18.5189	2.34791	12.6785	1.09369
Fungi_Release38	pseudogymnoascus_sp_24mn13	4035	501	21385	0.251169	pseudogymnoascus	sp	18.8684	2.34276	12.4164	0.941553
Fungi_Release38	sphaerulina_musiva_so2202	2339	295	12611	0.255724	sphaerulina	musiva	18.5473	2.33923	12.6122	0.910251
Fungi_Release38	rhinocladiella_mackenziei_cbs_650_93	2865	376	16086	0.251974	rhinocladiella	mackenziei	17.8105	2.33744	13.1239	0.986541
Fungi_Release38	cryptococcus_gattii_vgii_mmrl2647	5883	739	31670	0.239308	cryptococcus	gattii	18.5759	2.33344	12.5616	1.08352
Fungi_Release38	cryptococcus_gattii_ru294	6137	771	33060	0.239419	cryptococcus	gattii	18.5632	2.33212	12.5631	1.08235
Fungi_Release38	coccidioides_immitis_h538_4	3833	518	22215	0.234649	coccidioides	immitis	17.2541	2.33176	13.5142	1.22619
Fungi_Release38	rhizoctonia_solani_ag_3_rhs1ap	8459	1617	69368	0.242042	rhizoctonia	solani	12.1944	2.33105	19.1157	1.60062
Fungi_Release38	cryptococcus_gattii_e566	6151	772	33153	0.239491	cryptococcus	gattii	18.5534	2.3286	12.5508	1.08044
Fungi_Release38	cryptococcus_gattii_wm276	6132	769	33102	0.240183	cryptococcus	gattii	18.5246	2.32312	12.5408	1.07149
Fungi_Release38	cryptococcus_gattii_vgii_ram5	5856	733	31614	0.239624	cryptococcus	gattii	18.5234	2.31859	12.5171	1.07599
Fungi_Release38	cryptococcus_gattii_vgii_la55	5850	734	31667	0.239246	cryptococcus	gattii	18.4735	2.31787	12.547	1.08299
Fungi_Release38	cryptococcus_gattii_vgii_cbs_10090	5882	735	31758	0.239437	cryptococcus	gattii	18.5213	2.31438	12.4957	1.07633
Fungi_Release38	hanseniaspora_valbyensis_nrrl_y_1626	408	19	821	0.133506	hanseniaspora	valbyensis	49.6955	2.31425	4.65686	1.26734
Fungi_Release38	trichosporon_asahii_var_asahii_cbs_2479	3427	412	17823	0.298179	trichosporon	asahii	19.228	2.31162	12.0222	0.547163
Fungi_Release38	cryptococcus_gattii_vgii_ca1014	5906	738	31928	0.239771	cryptococcus	gattii	18.4979	2.31145	12.4958	1.07243
Fungi_Release38	cryptococcus_gattii_vgii_99_473	5866	731	31723	0.23934	cryptococcus	gattii	18.4913	2.30432	12.4616	1.07453
Fungi_Release38	cryptococcus_gattii_vgii_r265	5883	733	31818	0.238927	cryptococcus	gattii	18.4895	2.30373	12.4596	1.07918
Fungi_Release38	cryptococcus_gattii_nt_10	6130	763	33131	0.239973	cryptococcus	gattii	18.5023	2.30298	12.447	1.0659
Fungi_Release38	cryptococcus_gattii_ca1873	5929	733	31874	0.240095	cryptococcus	gattii	18.6014	2.29968	12.363	1.05731
Fungi_Release38	cryptococcus_neoformans	6036	761	33100	0.242926	cryptococcus	neoformans	18.2356	2.29909	12.6077	1.04559
Fungi_Release38	pseudogymnoascus_destructans	2592	353	15386	0.24647	pseudogymnoascus	destructans	16.8465	2.29429	13.6188	1.08681
Fungi_Release38	cryptococcus_gattii_ejb2	6096	758	33041	0.239475	cryptococcus	gattii	18.4498	2.29412	12.4344	1.07061
Fungi_Release38	metarhizium_majus_arsef_297	3198	401	17499	0.25478	metarhizium	majus	18.2753	2.29156	12.5391	0.914296
Fungi_Release38	nannizzia_gypsea_cbs_118893	3460	438	19115	0.242436	nannizzia	gypsea	18.101	2.29139	12.659	1.05545
Fungi_Release38	cryptococcus_gattii_vgiv_ind107	5915	731	31979	0.239871	cryptococcus	gattii	18.4965	2.28588	12.3584	1.05949
Fungi_Release38	heterobasidion_irregulare_tc_32_1	6174	1295	56695	0.261376	heterobasidion	irregulare	10.8898	2.28415	20.9751	1.42369
Fungi_Release38	hirsutella_minnesotensis_3608	2393	313	13725	0.260546	hirsutella	minnesotensis	17.4353	2.28051	13.0798	0.895827
Fungi_Release38	metarhizium_brunneum_arsef_3297	2961	386	16945	0.257641	metarhizium	brunneum	17.4742	2.27796	13.0361	0.921457
Fungi_Release38	aspergillus_brasiliensis_cbs_101740	5175	619	27206	0.252245	aspergillus	brasiliensis	19.0215	2.27523	11.9614	0.896513
Fungi_Release38	sordaria_macrospora	3165	356	15647	0.260685	sordaria	macrospora	20.2275	2.2752	11.248	0.769211
Fungi_Release38	isaria_fumosorosea_arsef_2679	2695	359	15787	0.268206	isaria	fumosorosea	17.071	2.27402	13.321	0.839522
Fungi_Release38	metarhizium_anisopliae_arsef_549	3057	391	17221	0.254736	metarhizium	anisopliae	17.7516	2.27048	12.7903	0.933054
Fungi_Release38	trichophyton_rubrum	2931	402	17706	0.241418	trichophyton	rubrum	16.5537	2.27042	13.7155	1.15624
Fungi_Release38	rhodotorula_toruloides	3516	960	42367	0.309094	rhodotorula	toruloides	8.29891	2.26591	27.3038	1.10376
Fungi_Release38	trichophyton_violaceum	2649	362	15987	0.235846	trichophyton	violaceum	16.5697	2.26434	13.6655	1.22391
Fungi_Release38	saccharomyces_sp_boulardii_	83	10	442	0.191557	saccharomyces	sp	18.7783	2.26244	12.0482	1.74553
Fungi_Release38	cryptococcus_gattii_ca1280	5901	721	31957	0.240343	cryptococcus	gattii	18.4654	2.25616	12.2183	1.04213
Fungi_Release38	kwoniella_mangroviensis_cbs_10435	6047	992	43992	0.224657	kwoniella	mangroviensis	13.7457	2.25496	16.4048	1.65908
Fungi_Release38	jaapia_argillacea_mucl_33604	7013	1598	71150	0.248504	jaapia	argillacea	9.85664	2.24596	22.7863	1.77866
Fungi_Release38	paraphaeosphaeria_sporulosa	4712	539	24007	0.266909	paraphaeosphaeria	sporulosa	19.6276	2.24518	11.4389	0.731131
Fungi_Release38	histoplasma_capsulatum_h88	3757	476	21240	0.209944	histoplasma	capsulatum	17.6883	2.24105	12.6697	1.50332
Fungi_Release38	metarhizium_anisopliae_arsef_23	3218	415	18519	0.257532	metarhizium	anisopliae	17.3767	2.24094	12.8962	0.912646
Fungi_Release38	zygosaccharomyces_bailii_isa1307	92	7	313	0.2123	zygosaccharomyces	bailii	29.393	2.23642	7.6087	0.880003
Fungi_Release38	brettanomyces_bruxellensis_awri1499	31	4	179	0.198105	brettanomyces	bruxellensis	17.3184	2.23464	12.9032	1.7411
Fungi_Release38	colletotrichum_graminicola	3442	468	20943	0.245588	colletotrichum	graminicola	16.4351	2.23464	13.5967	1.09549
Fungi_Release38	trichosporon_asahii_var_asahii_cbs_8904	3509	403	18112	0.296992	trichosporon	asahii	19.3739	2.22504	11.4848	0.52948
Fungi_Release38	allomyces_macrogynus_atcc_38327	4720	958	43078	0.307821	allomyces	macrogynus	10.9569	2.22387	20.2966	0.831915
Fungi_Release38	scheffersomyces_stipitis_cbs_6054	982	57	2567	0.205904	scheffersomyces	stipitis	38.2548	2.22049	5.80448	0.71962
Fungi_Release38	verticillium_alfalfae_vams_102	3218	402	18105	0.279724	verticillium	alfalfae	17.7741	2.22038	12.4922	0.694724
Fungi_Release38	aspergillus_luchuensis	4016	488	22002	0.249479	aspergillus	luchuensis	18.2529	2.21798	12.1514	0.938532
Fungi_Release38	neurospora_crassa_gca_000786625	3403	379	17133	0.244106	neurospora	crassa	19.8623	2.21211	11.1372	0.911887
Fungi_Release38	penicillium_rubens_wisconsin_54_1255	4846	622	28225	0.244919	penicillium	rubens	17.1692	2.20372	12.8353	1.04168
Fungi_Release38	kwoniella_mangroviensis_cbs_8507	6013	968	43926	0.224492	kwoniella	mangroviensis	13.6889	2.20371	16.0985	1.631
Fungi_Release38	kwoniella_mangroviensis_cbs_8886	6012	965	43910	0.224447	kwoniella	mangroviensis	13.6916	2.19768	16.0512	1.62701
Fungi_Release38	eutypa_lata_ucrel1	4140	487	22230	0.232834	eutypa	lata	18.6235	2.19073	11.7633	1.08857
Fungi_Release38	penicilliopsis_zonata_cbs_506_65	3944	452	20688	0.249931	penicilliopsis	zonata	19.0642	2.18484	11.4604	0.88083
Fungi_Release38	coccidioides_posadasii_str_silveira	3328	449	20588	0.233133	coccidioides	posadasii	16.1648	2.18088	13.4916	1.24445
Fungi_Release38	rhodotorula_toruloides_atcc_204091	1345	331	15198	0.308955	rhodotorula	toruloides	8.84985	2.17792	24.6097	0.996356
Fungi_Release38	leptosphaeria_maculans	4456	495	22732	0.225839	leptosphaeria	maculans	19.6023	2.17755	11.1086	1.10912
Fungi_Release38	metarhizium_acridum_cqma_102	2888	362	16630	0.24946	metarhizium	acridum	17.3662	2.17679	12.5346	0.968328
Fungi_Release38	diaporthe_ampelina	2917	415	19092	0.269767	diaporthe	ampelina	15.2787	2.17369	14.2269	0.881553
Fungi_Release38	fibulorhizoctonia_sp_cbs_109695	13802	2474	114003	0.257853	fibulorhizoctonia	sp	12.1067	2.17012	17.9249	1.26411
Fungi_Release38	colletotrichum_higginsianum_imi_349063	4153	550	25360	0.27185	colletotrichum	higginsianum	16.3762	2.16877	13.2434	0.802249
Fungi_Release38	diplodia_corticola	3456	465	21507	0.285435	diplodia	corticola	16.0692	2.16209	13.4549	0.70326
Fungi_Release38	pseudogymnoascus_sp_vkm_f_4515_fw_2607_	4781	561	25955	0.251109	pseudogymnoascus	sp	18.4203	2.16143	11.7339	0.890386
Fungi_Release38	aspergillus_nomius_nrrl_13137	5262	608	28130	0.244558	aspergillus	nomius	18.706	2.16139	11.5545	0.941418
Fungi_Release38	scedosporium_apiospermum	3363	479	22175	0.251462	scedosporium	apiospermum	15.1657	2.16009	14.2432	1.07666
Fungi_Release38	rhizoctonia_solani_ag_1_ib	6025	1088	50468	0.240552	rhizoctonia	solani	11.9383	2.15582	18.0581	1.53672
Fungi_Release38	metarhizium_robertsii	3857	462	21445	0.254063	metarhizium	robertsii	17.9855	2.15435	11.9782	0.880226
Fungi_Release38	histoplasma_capsulatum_nam1	4303	503	23362	0.23069	histoplasma	capsulatum	18.4188	2.15307	11.6895	1.10722
Fungi_Release38	lipomyces_starkeyi_nrrl_y_11557	3081	310	14411	0.234375	lipomyces	starkeyi	21.3795	2.15113	10.0617	0.915649
Fungi_Release38	hydnomerulius_pinastri_md_312	4101	732	34048	0.253215	hydnomerulius	pinastri	12.0448	2.14991	17.8493	1.3238
Fungi_Release38	puccinia_triticina	5237	815	37910	0.231799	puccinia	triticina	13.8143	2.14983	15.5623	1.45641
Fungi_Release38	daedalea_quercina_l_15889	6131	1192	55460	0.27493	daedalea	quercina	11.0548	2.1493	19.4422	1.13901
Fungi_Release38	setosphaeria_turcica_et28a	3632	407	19021	0.257202	setosphaeria	turcica	19.0947	2.13974	11.2059	0.795875
Fungi_Release38	metarhizium_rileyi_rcef_4871	2742	335	15685	0.249584	metarhizium	rileyi	17.4817	2.1358	12.2174	0.94255
Fungi_Release38	verruconis_gallopava	3537	341	15968	0.245401	verruconis	gallopava	22.1506	2.13552	9.64094	0.778353
Fungi_Release38	verticillium_dahliae	3254	401	18827	0.278611	verticillium	dahliae	17.2837	2.12992	12.3233	0.693661
Fungi_Release38	uncinocarpus_reesii_1704	2465	346	16256	0.243234	uncinocarpus	reesii	15.1636	2.12844	14.0365	1.16021
Fungi_Release38	coniosporium_apollinis_cbs_100218	2620	361	16980	0.260687	coniosporium	apollinis	15.4299	2.12603	13.7786	0.942254
Fungi_Release38	trametes_pubescens	4813	1112	52347	0.287708	trametes	pubescens	9.19441	2.12429	23.1041	1.17817
Fungi_Release38	pochonia_chlamydosporia_170	4962	522	24614	0.247432	pochonia	chlamydosporia	20.1593	2.12074	10.52	0.830789
Fungi_Release38	rachicladosporium_antarcticum	4693	540	25692	0.274497	rachicladosporium	antarcticum	18.2664	2.10182	11.5065	0.677284
Fungi_Release38	pseudogymnoascus_destructans_20631_21	2491	307	14632	0.250492	pseudogymnoascus	destructans	17.0243	2.09814	12.3244	0.941476
Fungi_Release38	aspergillus_bombycis	5027	580	27712	0.244026	aspergillus	bombycis	18.1402	2.09296	11.5377	0.945491
Fungi_Release38	neolentinus_lepideus_hhb14362_ss_1	6912	1227	58891	0.254141	neolentinus	lepideus	11.7369	2.08351	17.7517	1.30339
Fungi_Release38	aspergillus_fumigatusa1163	3578	399	19153	0.247935	aspergillus	fumigatusa1163	18.6811	2.08322	11.1515	0.875865
Fungi_Release38	diaporthe_helianthi	3389	437	20999	0.255428	diaporthe	helianthi	16.1389	2.08105	12.8947	0.933628
Fungi_Release38	phaeosphaeria_nodorum	3819	422	20374	0.252325	phaeosphaeria	nodorum	18.7445	2.07127	11.05	0.827491
Fungi_Release38	colletotrichum_orbiculare	4758	557	26917	0.187851	colletotrichum	orbiculare	17.6766	2.06932	11.7066	1.76571
Fungi_Release38	aspergillus_fumigatus	3446	384	18614	0.24911	aspergillus	fumigatus	18.5129	2.06296	11.1434	0.864124
Fungi_Release38	macrophomina_phaseolina_ms6	3340	428	20767	0.261393	macrophomina	phaseolina	16.0832	2.06096	12.8144	0.869612
Fungi_Release38	coccidioides_immitis_rs	3372	427	20775	0.229822	coccidioides	immitis	16.231	2.05535	12.6631	1.2108
Fungi_Release38	rhodotorula_toruloides_np11	3354	877	42775	0.310794	rhodotorula	toruloides	7.84103	2.05026	26.1479	1.03769
Fungi_Release38	bipolaris_maydis_c5	4411	441	21575	0.248965	bipolaris	maydis	20.445	2.04403	9.99773	0.776508
Fungi_Release38	pseudogymnoascus_sp_vkm_f_3808	3987	446	21835	0.25265	pseudogymnoascus	sp	18.2597	2.04259	11.1864	0.834743
Fungi_Release38	histoplasma_capsulatum_g186ar	3608	418	20493	0.222689	histoplasma	capsulatum	17.606	2.03972	11.5854	1.19697
Fungi_Release38	pseudogymnoascus_sp_vkm_f_4520_fw_2644_	4324	495	24315	0.252401	pseudogymnoascus	sp	17.7833	2.03578	11.4477	0.856562
Fungi_Release38	pisolithus_microcarpus_441	7378	1194	58677	0.244263	pisolithus	microcarpus	12.5739	2.03487	16.1832	1.32278
Fungi_Release38	aspergillus_nidulans	4459	505	24890	0.251648	aspergillus	nidulans	17.9148	2.02893	11.3254	0.854371
Fungi_Release38	capronia_coronata_cbs_617_96	1746	227	11236	0.263633	capronia	coronata	15.5393	2.02029	13.0011	0.861087
Fungi_Release38	talaromyces_stipitatus_atcc_10500	6399	574	28458	0.230351	talaromyces	stipitatus	22.4858	2.01701	8.97015	0.852785
Fungi_Release38	trichoderma_virens	4489	476	23606	0.246065	trichoderma	virens	19.0164	2.01644	10.6037	0.849924
Fungi_Release38	dothistroma_septosporum	2304	274	13640	0.26568	dothistroma	septosporum	16.8915	2.0088	11.8924	0.77033
Fungi_Release38	malassezia_sympodialis_atcc_42132	487	69	3435	0.295571	malassezia	sympodialis	14.1776	2.00873	14.1684	0.663364
Fungi_Release38	bipolaris_maydis_atcc_48331	4282	420	20912	0.253639	bipolaris	maydis	20.4763	2.00842	9.8085	0.724113
Fungi_Release38	pseudogymnoascus_sp_vkm_f_4518_fw_2643_	4435	502	24998	0.251089	pseudogymnoascus	sp	17.7414	2.00816	11.3191	0.859092
Fungi_Release38	valsa_mali	3074	370	18455	0.246609	valsa	mali	16.6567	2.00488	12.0364	0.959078
Fungi_Release38	colletotrichum_sublineola	3800	454	22691	0.267939	colletotrichum	sublineola	16.7467	2.00079	11.9474	0.755139
Fungi_Release38	ogataea_polymorpha	261	19	950	0.239187	ogataea	polymorpha	27.4737	2	7.27969	0.628749
Fungi_Release38	pseudogymnoascus_sp_vkm_f_4246	3028	344	17220	0.255445	pseudogymnoascus	sp	17.5842	1.99768	11.3606	0.822402
Fungi_Release38	aspergillus_fumigatus_var_rp_2014	3062	338	16931	0.250114	aspergillus	fumigatus	18.0852	1.99634	11.0385	0.846717
Fungi_Release38	phlebiopsis_gigantea_11061_1_cr5_6	5829	1135	56902	0.273747	phlebiopsis	gigantea	10.2439	1.99466	19.4716	1.15549
Fungi_Release38	phialocephala_subalpina	9471	908	45731	0.229512	phialocephala	subalpina	20.7102	1.98552	9.58716	0.919784
Fungi_Release38	exophiala_oligosperma	3184	347	17485	0.252141	exophiala	oligosperma	18.2099	1.98456	10.8982	0.81775
Fungi_Release38	aspergillus_oryzae_100_8	4356	460	23213	0.241894	aspergillus	oryzae	18.7653	1.98165	10.5601	0.88566
Fungi_Release38	rasamsonia_emersonii_cbs_393_64	4297	491	24794	0.252846	rasamsonia	emersonii	17.3308	1.98032	11.4266	0.850855
Fungi_Release38	valsa_mali_var_pyri	2997	353	17898	0.258574	valsa	mali	16.7449	1.97229	11.7784	0.824164
Fungi_Release38	postia_placenta_mad_698_r	5083	911	46193	0.269345	postia	placenta	11.0038	1.97216	17.9225	1.11564
Fungi_Release38	fusarium_solani	5724	641	32640	0.253887	fusarium	solani	17.5368	1.96385	11.1985	0.824501
Fungi_Release38	aspergillus_calidoustus	5416	575	29317	0.255814	aspergillus	calidoustus	18.4739	1.96132	10.6167	0.765473
Fungi_Release38	trametes_cinnabarina	4800	969	49486	0.278684	trametes	cinnabarina	9.69971	1.95813	20.1875	1.13544
Fungi_Release38	aspergillus_fumigatus_z5	3893	424	21712	0.246067	aspergillus	fumigatus	17.9302	1.95284	10.8913	0.872962
Fungi_Release38	aspergillus_oryzae_3_042	4368	457	23430	0.241397	aspergillus	oryzae	18.6428	1.95049	10.4625	0.88221
Fungi_Release38	exophiala_spinifera	2742	326	16742	0.258659	exophiala	spinifera	16.378	1.9472	11.8891	0.831143
Fungi_Release38	cyberlindnera_jadinii_nrrl_y_1542	503	36	1853	0.221909	cyberlindnera	jadinii	27.1452	1.9428	7.15706	0.745739
Fungi_Release38	verticillium_longisporum	6487	704	36246	0.266943	verticillium	longisporum	17.8971	1.94228	10.8525	0.693395
Fungi_Release38	bipolaris_oryzae_atcc_44560	4005	383	19741	0.252376	bipolaris	oryzae	20.2877	1.94012	9.56305	0.715737
Fungi_Release38	colletotrichum_orchidophilum	4172	472	24351	0.255436	colletotrichum	orchidophilum	17.1328	1.93832	11.3135	0.819077
Fungi_Release38	candida_glabrata_gca_001466565	89	6	312	0.192742	candida	glabrata	28.5256	1.92308	6.74157	0.964229
Fungi_Release38	bipolaris_victoriae_fi3	4132	392	20435	0.250559	bipolaris	victoriae	20.2202	1.91828	9.48693	0.724192
Fungi_Release38	colletotrichum_tofieldiae	3740	442	23048	0.266562	colletotrichum	tofieldiae	16.227	1.91774	11.8182	0.758227
Fungi_Release38	kalmanozyma_brasiliensis_ghg001	503	59	3084	0.290447	kalmanozyma	brasiliensis	16.31	1.9131	11.7296	0.580609
Fungi_Release38	sistotremastrum_niveocremeum_hhb9708	7945	1192	62365	0.246006	sistotremastrum	niveocremeum	12.7395	1.91133	15.0031	1.20333
Fungi_Release38	pseudogymnoascus_sp_vkm_f_4514_fw_929_	3433	371	19426	0.252626	pseudogymnoascus	sp	17.6722	1.90981	10.8069	0.806639
Fungi_Release38	pseudogymnoascus_sp_vkm_f_4281_fw_2241_	3078	335	17623	0.253083	pseudogymnoascus	sp	17.4658	1.90092	10.8837	0.808354
Fungi_Release38	sistotremastrum_suecicum_hhb10207_ss_3	7806	1163	61370	0.246257	sistotremastrum	suecicum	12.7196	1.89506	14.8988	1.19171
Fungi_Release38	punctularia_strigosozonata_hhb_11173_ss5	1090	173	9153	0.275416	punctularia	strigosozonata	11.9087	1.89009	15.8716	0.924937
Fungi_Release38	aspergillus_sydowii_cbs_593_65	5443	535	28320	0.250005	aspergillus	sydowii	19.2196	1.88912	9.82914	0.754843
Fungi_Release38	colletotrichum_gloeosporioides	5344	568	30076	0.268244	colletotrichum	gloeosporioides	17.7683	1.88855	10.6287	0.669575
Fungi_Release38	pseudogymnoascus_sp_vkm_f_4517_fw_2822_	3810	410	21751	0.250535	pseudogymnoascus	sp	17.5164	1.88497	10.7612	0.821674
Fungi_Release38	phialocephala_scopiformis	7864	699	37119	0.23777	phialocephala	scopiformis	21.1859	1.88313	8.88861	0.779617
Fungi_Release38	pisolithus_tinctorius_marx_270	8491	1222	64909	0.244313	pisolithus	tinctorius	13.0814	1.88264	14.3917	1.17571
Fungi_Release38	pseudogymnoascus_sp_vkm_f_4513_fw_928_	3016	329	17485	0.254782	pseudogymnoascus	sp	17.2491	1.88161	10.9085	0.795383
Fungi_Release38	penicillium_oxalicum_114_2	2799	366	19458	0.253103	penicillium	oxalicum	14.3848	1.88097	13.0761	0.970975
Fungi_Release38	colletotrichum_chlorophyti	3318	364	19384	0.250425	colletotrichum	chlorophyti	17.1172	1.87784	10.9705	0.838656
Fungi_Release38	pseudogymnoascus_sp_vkm_f_3557	3553	377	20080	0.251237	pseudogymnoascus	sp	17.6942	1.87749	10.6108	0.804035
Fungi_Release38	blastomyces_dermatitidis_atcc_26199	3215	350	18687	0.183111	blastomyces	dermatitidis	17.2045	1.87296	10.8865	1.72874
Fungi_Release38	neurospora_crassa	3027	300	16022	0.241273	neurospora	crassa	18.8928	1.87243	9.9108	0.836821
Fungi_Release38	paxillus_rubicundulus_ve08_2h10	7145	1093	58408	0.239986	paxillus	rubicundulus	12.2329	1.87132	15.2974	1.30982
Fungi_Release38	claviceps_purpurea_20_1	2583	284	15192	0.25913	claviceps	purpurea	17.0024	1.8694	10.995	0.764707
Fungi_Release38	candida_glabrata_gca_001466575	95	6	322	0.192797	candida	glabrata	29.5031	1.86335	6.31579	0.90279
Fungi_Release38	emmonsia_parva_uamh_139	2715	290	15568	0.222061	emmonsia	parva	17.4396	1.8628	10.6814	1.11113
Fungi_Release38	paxillus_involutus_atcc_200175	4645	724	38911	0.250834	paxillus	involutus	11.9375	1.86066	15.5867	1.18627
Fungi_Release38	verticillium_longisporum_gca_001268145	6239	669	35961	0.279514	verticillium	longisporum	17.3494	1.86035	10.7229	0.597691
Fungi_Release38	blastomyces_gilchristii_slh14081	3310	355	19139	0.178651	blastomyces	gilchristii	17.2945	1.85485	10.7251	1.78764
Fungi_Release38	aspergillus_niger_gca_001515345	4448	465	25127	0.247112	aspergillus	niger	17.7021	1.8506	10.4541	0.828461
Fungi_Release38	bipolaris_zeicola_26_r_13	3989	368	19905	0.254128	bipolaris	zeicola	20.0402	1.84878	9.22537	0.677449
Fungi_Release38	candida_glabrata_gca_001466685	97	6	325	0.192736	candida	glabrata	29.8462	1.84615	6.18557	0.88476
Fungi_Release38	endocarpon_pusillum_z07020	2328	263	14251	0.229986	endocarpon	pusillum	16.3357	1.84548	11.2973	1.07828
Fungi_Release38	sporothrix_insectorum_rcef_264	2771	306	16587	0.270102	sporothrix	insectorum	16.7059	1.84482	11.0429	0.681769
Fungi_Release38	pseudogymnoascus_sp_23342_1_i1	3394	369	20019	0.249929	pseudogymnoascus	sp	16.9539	1.84325	10.8721	0.835626
Fungi_Release38	aspergillus_flavus	4499	449	24370	0.241284	aspergillus	flavus	18.4612	1.84243	9.98	0.842562
Fungi_Release38	pseudogymnoascus_sp_vkm_f_103	3761	399	21668	0.252014	pseudogymnoascus	sp	17.3574	1.84143	10.6089	0.797137
Fungi_Release38	grosmannia_clavigera_kw1407	2547	283	15404	0.266791	grosmannia	clavigera	16.5347	1.83719	11.1111	0.711096
Fungi_Release38	neosartorya_fischeri	3759	378	20597	0.246913	neosartorya	fischeri	18.2502	1.83522	10.0559	0.798629
Fungi_Release38	aspergillus_lentulus	3995	404	22037	0.247087	aspergillus	lentulus	18.1286	1.83328	10.1126	0.801616
Fungi_Release38	scleroderma_citrinum_foug_a	8096	1177	64221	0.242707	scleroderma	citrinum	12.6065	1.83273	14.538	1.20856
Fungi_Release38	coccidioides_posadasii_c735_delta_sowgp	2308	288	15726	0.233013	coccidioides	posadasii	14.6763	1.83136	12.4783	1.15249
Fungi_Release38	aspergillus_parasiticus_su_1	3483	356	19444	0.24058	aspergillus	parasiticus	17.913	1.8309	10.2211	0.869538
Fungi_Release38	aspergillus_udagawae	4211	417	22847	0.24797	aspergillus	udagawae	18.4313	1.82518	9.90264	0.777477
Fungi_Release38	exophiala_xenobiotica	2950	322	17720	0.257823	exophiala	xenobiotica	16.6479	1.81716	10.9153	0.770023
Fungi_Release38	chaetomium_thermophilum_var_thermophilum_dsm_1495	2121	257	14161	0.262866	chaetomium	thermophilum	14.9778	1.81484	12.1169	0.80924
Fungi_Release38	exophiala_dermatitidis_nih_ut8656	1746	210	11578	0.257508	exophiala	dermatitidis	15.0803	1.81378	12.0275	0.851387
Fungi_Release38	coniophora_puteana_rwd_64_598_ss2	488	78	4306	0.262061	coniophora	puteana	11.333	1.81143	15.9836	1.07685
Fungi_Release38	aspergillus_nidulans_fgsc_a4	4427	463	25585	0.251471	aspergillus	nidulans	17.3031	1.80965	10.4585	0.790494
Fungi_Release38	verticillium_dahliaejr2	3027	326	18021	0.269286	verticillium	dahliaejr2	16.7971	1.809	10.7697	0.670827
Fungi_Release38	oidiodendron_maius_zn	6183	585	32444	0.235557	oidiodendron	maius	19.0575	1.80311	9.46143	0.85004
Fungi_Release38	aspergillus_versicolor_cbs_583_65	5432	504	27952	0.249877	aspergillus	versicolor	19.4333	1.80309	9.27835	0.713532
Fungi_Release38	pseudogymnoascus_sp_wsf_3629	3560	367	20361	0.244342	pseudogymnoascus	sp	17.4844	1.80247	10.309	0.841912
Fungi_Release38	zymoseptoria_tritici	2849	316	17532	0.260544	zymoseptoria	tritici	16.2503	1.80242	11.0916	0.759675
Fungi_Release38	beauveria_bassiana	3043	313	17402	0.243136	beauveria	bassiana	17.4865	1.79864	10.2859	0.851098
Fungi_Release38	puccinia_graminisug99	9798	1222	68062	0.217908	puccinia	graminisug99	14.3957	1.79542	12.4719	1.35725
Fungi_Release38	exidia_glandulosa_hhb12029	9652	1756	98026	0.28288	exidia	glandulosa	9.84637	1.79136	18.1931	0.977671
Fungi_Release38	talaromyces_islandicus	4723	426	23804	0.231262	talaromyces	islandicus	19.8412	1.78962	9.01969	0.849052
Fungi_Release38	stereum_hirsutum_fp_91666_ss1	880	135	7545	0.25666	stereum	hirsutum	11.6634	1.78926	15.3409	1.09599
Fungi_Release38	pseudogymnoascus_sp_vkm_f_4516_fw_969_	3572	369	20645	0.252396	pseudogymnoascus	sp	17.302	1.78736	10.3303	0.773003
Fungi_Release38	pseudogymnoascus_sp_vkm_f_4519_fw_2642_	3996	402	22514	0.25125	pseudogymnoascus	sp	17.749	1.78556	10.0601	0.762202
Fungi_Release38	blastomyces_dermatitidis_er_3	3315	341	19203	0.185424	blastomyces	dermatitidis	17.2629	1.77576	10.2866	1.59296
Fungi_Release38	pseudogymnoascus_sp_05ny08	3424	352	19919	0.248969	pseudogymnoascus	sp	17.1896	1.76716	10.2804	0.79843
Fungi_Release38	candida_intermedia	72	7	398	0.217806	candida	intermedia	18.0905	1.75879	9.72222	1.05918
Fungi_Release38	blastomyces_dermatitidis_atcc_18188	3260	336	19117	0.183118	blastomyces	dermatitidis	17.0529	1.7576	10.3067	1.63656
Fungi_Release38	aspergillus_oryzae_gca_002007945	5055	494	28108	0.235965	aspergillus	oryzae	17.9842	1.75751	9.7725	0.87411
Fungi_Release38	aspergillus_oryzae	4186	410	23329	0.241234	aspergillus	oryzae	17.9433	1.75747	9.79455	0.827359
Fungi_Release38	phialophora_attae	2981	266	15143	0.267776	phialophora	attae	19.6857	1.75659	8.92318	0.564994
Fungi_Release38	trametes_versicolor_fp_101664_ss1	353	61	3473	0.288554	trametes	versicolor	10.1641	1.75641	17.2805	0.873136
Fungi_Release38	pichia_kudriavzevii_gca_001983325	576	28	1595	0.192605	pichia	kudriavzevii	36.1129	1.75549	4.86111	0.696309
Fungi_Release38	emmonsia_crescens_uamh_3008	3092	309	17630	0.226041	emmonsia	crescens	17.5383	1.75269	9.99353	0.995599
Fungi_Release38	pyrenophora_triticirepentis	3866	354	20256	0.254699	pyrenophora	triticirepentis	19.0857	1.74763	9.15675	0.668257
Fungi_Release38	xanthophyllomyces_dendrorhous	6834	801	45837	0.236246	xanthophyllomyces	dendrorhous	14.9094	1.7475	11.7208	1.04518
Fungi_Release38	beauveria_bassiana_d1_5	3149	308	17661	0.260084	beauveria	bassiana	17.8302	1.74396	9.78088	0.673258
Fungi_Release38	emergomyces_pasteuriana_ep9510	3008	312	17902	0.222519	emergomyces	pasteuriana	16.8026	1.74282	10.3723	1.07363
Fungi_Release38	trichoderma_harzianum	3673	370	21342	0.242372	trichoderma	harzianum	17.2102	1.73367	10.0735	0.840467
Fungi_Release38	emmonsia_sp_cac_2015a	2861	287	16601	0.2171	emmonsia	sp	17.2339	1.72881	10.0315	1.10128
Fungi_Release38	hyphopichia_burtonii_nrrl_y_1933	406	22	1278	0.174993	hyphopichia	burtonii	31.7684	1.72144	5.41872	0.93978
Fungi_Release38	trichoderma_atroviride_imi_206040	3859	364	21190	0.248725	trichoderma	atroviride	18.2114	1.71779	9.4325	0.734521
Fungi_Release38	rozella_allomycis_csf55	7935	346	20171	0.173751	rozella	allomycis	39.3387	1.71533	4.36043	0.766508
Fungi_Release38	puccinia_graminis	7608	927	54244	0.216722	puccinia	graminis	14.0255	1.70894	12.1845	1.34315
Fungi_Release38	colletotrichum_nymphaeae_sa_01	4379	447	26204	0.263584	colletotrichum	nymphaeae	16.7112	1.70585	10.2078	0.676441
Fungi_Release38	cordyceps_confragosa	2409	233	13661	0.260917	cordyceps	confragosa	17.6341	1.70559	9.67206	0.659772
Fungi_Release38	beauveria_bassiana_arsef_2860	3132	305	17893	0.25761	beauveria	bassiana	17.5041	1.70458	9.73819	0.688573
Fungi_Release38	colletotrichum_gloeosporioides_cg_14	5353	499	29323	0.2661	colletotrichum	gloeosporioides	18.2553	1.70174	9.32188	0.60108
Fungi_Release38	paracoccidioides_sp_lutzii_pb01	3043	306	17995	0.214315	paracoccidioides	sp	16.9103	1.70047	10.0559	1.13787
Fungi_Release38	colletotrichum_incanum	3942	408	24033	0.260767	colletotrichum	incanum	16.4024	1.69767	10.3501	0.707175
Fungi_Release38	coprinopsis_cinerea_okayama7_130	5906	1047	61779	0.258393	coprinopsis	cinerea	9.55988	1.69475	17.7277	1.24289
Fungi_Release38	paracoccidioides_brasiliensis_pb18	2972	294	17357	0.221624	paracoccidioides	brasiliensis	17.1228	1.69384	9.89233	1.03395
Fungi_Release38	pleurotus_ostreatus_pc15	6912	1038	61339	0.254666	pleurotus	ostreatus	11.2685	1.69223	15.0174	1.09635
Fungi_Release38	puccinia_striiformis_f_sp_tritici_pst_78	8278	1025	60593	0.221991	puccinia	striiformis	13.6616	1.69161	12.3822	1.28903
Fungi_Release38	laetiporus_sulphureus_93_53	7178	1052	62225	0.257456	laetiporus	sulphureus	11.5356	1.69064	14.6559	1.03803
Fungi_Release38	peniophora_sp_cont	8639	1226	72637	0.271448	peniophora	sp	11.8934	1.68785	14.1915	0.863446
Fungi_Release38	glarea_lozoyensis_74030	3511	330	19569	0.230348	glarea	lozoyensis	17.9416	1.68634	9.39903	0.89358
Fungi_Release38	cordyceps_confragosa_rcef_1005	3000	289	17155	0.265578	cordyceps	confragosa	17.4876	1.68464	9.63333	0.624699
Fungi_Release38	gelatoporia_subvermispora_b	6586	1032	61267	0.268565	gelatoporia	subvermispora	10.7497	1.68443	15.6696	0.983697
Fungi_Release38	grifola_frondosa	8565	1325	78702	0.249942	grifola	frondosa	10.8828	1.68357	15.4699	1.18884
Fungi_Release38	lichtheimia_corymbifera_jmrc_fsu_9682	6849	813	48430	0.217148	lichtheimia	corymbifera	14.1421	1.67871	11.8703	1.30248
Fungi_Release38	aspergillus_wentii_dto_134e9	5541	431	25696	0.239894	aspergillus	wentii	21.5637	1.6773	7.77838	0.66668
Fungi_Release38	colletotrichum_simmondsii	4523	448	26758	0.259046	colletotrichum	simmondsii	16.9034	1.67427	9.90493	0.689525
Fungi_Release38	aspergillus_flavus_af70	3405	312	18650	0.241657	aspergillus	flavus	18.2574	1.67292	9.163	0.770458
Fungi_Release38	pseudogymnoascus_sp_vkm_f_3775	3127	296	17699	0.245263	pseudogymnoascus	sp	17.6677	1.67241	9.46594	0.765364
Fungi_Release38	cordyceps_brongniartii_rcef_3172	2382	239	14320	0.258863	cordyceps	brongniartii	16.6341	1.66899	10.0336	0.699873
Fungi_Release38	laccaria_amethystina_laam_08_1	8437	1145	68694	0.234536	laccaria	amethystina	12.282	1.66681	13.5712	1.23287
Fungi_Release38	pseudogymnoascus_verrucosus	3054	301	18060	0.251966	pseudogymnoascus	verrucosus	16.9103	1.66667	9.85593	0.740948
Fungi_Release38	paracoccidioides_brasiliensis	3010	297	17836	0.221558	paracoccidioides	brasiliensis	16.876	1.66517	9.86711	1.03204
Fungi_Release38	colletotrichum_salicis	4348	436	26185	0.264434	colletotrichum	salicis	16.6049	1.66508	10.0276	0.658392
Fungi_Release38	melampsora_laricipopulina	8470	1043	62734	0.204845	melampsora	laricipopulina	13.5015	1.66258	12.314	1.54432
Fungi_Release38	blastomyces_percursus	3232	308	18557	0.236633	blastomyces	percursus	17.4166	1.65975	9.5297	0.846231
Fungi_Release38	paracoccidioides_brasiliensis_pb03	2874	282	16997	0.222637	paracoccidioides	brasiliensis	16.9089	1.65912	9.81211	1.01434
Fungi_Release38	bipolaris_sorokiniana_nd90pr	3866	321	19388	0.249436	bipolaris	sorokiniana	19.9402	1.65566	8.30316	0.641602
Fungi_Release38	candida_glabrata_gca_001466535	89	5	302	0.192465	candida	glabrata	29.4702	1.65563	5.61798	0.805941
Fungi_Release38	penicillium_brasilianum_gca_002016555	3197	373	22597	0.250032	penicillium	brasilianum	14.1479	1.65066	11.6672	0.895737
Fungi_Release38	tulasnella_calospora_mut_4182	6410	1147	69498	0.256738	tulasnella	calospora	9.22329	1.65041	17.8939	1.27729
Fungi_Release38	phanerochaete_carnosa_hhb_10118_sp	5949	926	56393	0.265745	phanerochaete	carnosa	10.5492	1.64205	15.5656	1.00756
Fungi_Release38	botryobasidium_botryosum_fd_172_ss1	6461	1190	72513	0.262317	botryobasidium	botryosum	8.91013	1.64109	18.4182	1.23743
Fungi_Release38	candida_arabinofermentans_nrrl_yb_2248	621	30	1829	0.17362	candida	arabinofermentans	33.953	1.64024	4.83092	0.850428
Fungi_Release38	xylona_heveae_tc161	3370	315	19205	0.240206	xylona	heveae	17.5475	1.6402	9.34718	0.798434
Fungi_Release38	exophiala_aquamarina_cbs_119918	2714	262	16076	0.244571	exophiala	aquamarina	16.8823	1.62976	9.65365	0.786428
Fungi_Release38	colletotrichum_incanum_gca_001855235	3606	359	22048	0.260885	colletotrichum	incanum	16.3552	1.62827	9.95563	0.679354
Fungi_Release38	magnaporthe_oryzae	4244	371	22834	0.258236	magnaporthe	oryzae	18.5863	1.62477	8.74175	0.613928
Fungi_Release38	pachysolen_tannophilus_nrrl_y_2460	495	29	1787	0.149414	pachysolen	tannophilus	27.7001	1.62283	5.85859	1.34142
Fungi_Release38	talaromyces_cellulolyticus	825	61	3762	0.233027	talaromyces	cellulolyticus	21.9298	1.62148	7.39394	0.682799
Fungi_Release38	trichoderma_guizhouense	3548	339	20978	0.247897	trichoderma	guizhouense	16.913	1.61598	9.55468	0.750756
Fungi_Release38	sclerotinia_sclerotiorum	3760	295	18268	0.209151	sclerotinia	sclerotiorum	20.5824	1.61485	7.84574	0.938991
Fungi_Release38	colletotrichum_fioriniae_pj7	4493	423	26265	0.262828	colletotrichum	fioriniae	17.1064	1.61051	9.41465	0.629024
Fungi_Release38	paracoccidioides_brasiliensis_gca_001713695	2829	272	16987	0.219343	paracoccidioides	brasiliensis	16.6539	1.60122	9.6147	1.03013
Fungi_Release38	kluyveromyces_marxianus_dmku3_1042	39	3	188	0.200114	kluyveromyces	marxianus	20.7447	1.59574	7.69231	1.01556
Fungi_Release38	candida_glabrata_gca_001466525	93	5	314	0.19282	candida	glabrata	29.6178	1.59236	5.37634	0.768311
Fungi_Release38	saccharomyces_sp_boulardii__gca_001413975	74	7	441	0.191547	saccharomyces	sp	16.78	1.5873	9.45946	1.37064
Fungi_Release38	gonapodya_prolifera_jel478	6604	965	60797	0.262159	gonapodya	prolifera	10.8624	1.58725	14.6124	0.983412
Fungi_Release38	byssochlamys_spectabilis_no_5	3565	345	21774	0.242805	byssochlamys	spectabilis	16.3727	1.58446	9.67742	0.803637
Fungi_Release38	serendipita_indica_dsm_11827	6432	772	48842	0.253236	serendipita	indica	13.169	1.58061	12.0025	0.889969
Fungi_Release38	laccaria_bicolor_s238n_h82	9972	1276	81150	0.234569	laccaria	bicolor	12.2884	1.5724	12.7958	1.16202
Fungi_Release38	penicillium_brasilianum	3310	373	23816	0.247536	penicillium	brasilianum	13.8982	1.56617	11.2689	0.888926
Fungi_Release38	pseudocercospora_musae	2713	256	16487	0.220064	pseudocercospora	musae	16.4554	1.55274	9.43605	1.0031
Fungi_Release38	mitosporidium_daphniae	788	65	4200	0.215069	mitosporidium	daphniae	18.7619	1.54762	8.24873	0.925765
Fungi_Release38	pyrenochaeta_sp_ds3say3a	4615	389	25204	0.25576	pyrenochaeta	sp	18.3106	1.54341	8.42904	0.6081
Fungi_Release38	amanita_muscaria_koide_bx008	8264	908	58831	0.23765	amanita	muscaria	14.047	1.5434	10.9874	0.964953
Fungi_Release38	spathaspora_passalidarum_nrrl_y_27907	283	16	1039	0.186565	spathaspora	passalidarum	27.2377	1.53994	5.65371	0.864736
Fungi_Release38	pseudogymnoascus_sp_03vt05	3284	292	19147	0.246117	pseudogymnoascus	sp	17.1515	1.52504	8.8916	0.712292
Fungi_Release38	pneumocystis_carinii_b80	4623	270	17782	0.139688	pneumocystis	carinii	25.9982	1.51839	5.84036	1.48622
Fungi_Release38	hypholoma_sublateritium_fd_334_ss_4	7638	1093	72435	0.25507	hypholoma	sublateritium	10.5446	1.50894	14.31	1.04014
Fungi_Release38	cyphellophora_europaea_cbs_101466	2026	176	11672	0.27023	cyphellophora	europaea	17.3578	1.50788	8.68707	0.535577
Fungi_Release38	ascochyta_rabiei	3291	279	18516	0.258327	ascochyta	rabiei	17.7738	1.5068	8.47767	0.594797
Fungi_Release38	sclerotinia_borealis_f_4128	3987	322	21407	0.209367	sclerotinia	borealis	18.6247	1.50418	8.07625	0.964315
Fungi_Release38	neonectria_ditissima	3721	375	24992	0.254184	neonectria	ditissima	14.8888	1.50048	10.0779	0.739606
Fungi_Release38	leucoagaricus_sp_symc_cos	161	21	1407	0.2222	leucoagaricus	sp	11.4428	1.49254	13.0435	1.3548
Fungi_Release38	fusarium_oxysporum_f_sp_cubense_race_1	4968	423	28376	0.240288	fusarium	oxysporum	17.5078	1.4907	8.51449	0.726658
Fungi_Release38	fibroporia_radiculosa	4917	756	50817	0.255779	fibroporia	radiculosa	9.6759	1.48769	15.3752	1.109
Fungi_Release38	piloderma_croceum_f_1598	8379	1117	75102	0.230932	piloderma	croceum	11.1568	1.48731	13.3309	1.25939
Fungi_Release38	exophiala_sideris	2236	205	13826	0.253147	exophiala	sideris	16.1724	1.48271	9.16816	0.680463
Fungi_Release38	microbotryum_violaceum	2592	503	34057	0.277528	microbotryum	violaceum	7.61077	1.47694	19.4059	1.10526
Fungi_Release38	fusarium_oxysporum_f_sp_cubense_race_4	4563	382	25997	0.240543	fusarium	oxysporum	17.552	1.4694	8.37169	0.712496
Fungi_Release38	kwoniella_pini_cbs_10737	6012	599	40769	0.201277	kwoniella	pini	14.7465	1.46925	9.96341	1.29889
Fungi_Release38	penicillium_decumbens	2026	215	14676	0.25136	penicillium	decumbens	13.8049	1.46498	10.612	0.803061
Fungi_Release38	saccharomyces_cerevisiae_gca_001983315	159	10	692	0.189821	saccharomyces	cerevisiae	22.9769	1.44509	6.28931	0.928538
Fungi_Release38	stemphylium_lycopersici	3405	290	20180	0.253688	stemphylium	lycopersici	16.8731	1.43707	8.51689	0.62842
Fungi_Release38	pyrenophora_teres	3229	253	17632	0.254482	pyrenophora	teres	18.3133	1.43489	7.83524	0.57316
Fungi_Release38	stagonospora_sp_src1lsm3a	4479	339	23801	0.258724	stagonospora	sp	18.8185	1.42431	7.56865	0.528736
Fungi_Release38	neolecta_irregularis_dah_3	4369	282	19815	0.22026	neolecta	irregularis	22.049	1.42316	6.45457	0.684699
Fungi_Release38	fusarium_oxysporum	5032	426	30026	0.241952	fusarium	oxysporum	16.7588	1.41877	8.46582	0.709562
Fungi_Release38	penicillium_arizonense	3807	367	26247	0.245663	penicillium	arizonense	14.5045	1.39826	9.64014	0.77607
Fungi_Release38	phaeoacremonium_minimum_ucrpa7	2203	219	15718	0.248176	phaeoacremonium	minimum	14.0158	1.39331	9.94099	0.778751
Fungi_Release38	tilletiaria_anomala_ubc_951	1367	211	15343	0.280208	tilletiaria	anomala	8.9096	1.37522	15.4353	0.853896
Fungi_Release38	fistulina_hepatica_atcc_64428	4791	593	43152	0.250977	fistulina	hepatica	11.1026	1.37421	12.3774	0.940554
Fungi_Release38	phaeomoniella_chlamydospora	1810	170	12390	0.235107	phaeomoniella	chlamydospora	14.6086	1.37207	9.39227	0.847964
Fungi_Release38	pestalotiopsis_fici_w106_1	4651	369	27085	0.243647	pestalotiopsis	fici	17.1719	1.36238	7.93378	0.652844
Fungi_Release38	schizophyllum_commune_h4_8	5277	830	61214	0.287879	schizophyllum	commune	8.62058	1.3559	15.7286	0.800572
Fungi_Release38	puccinia_striiformis	6794	687	50701	0.222271	puccinia	striiformis	13.4001	1.355	10.1119	1.04948
Fungi_Release38	fusarium_proliferatum	4782	368	27295	0.243448	fusarium	proliferatum	17.5197	1.34823	7.69552	0.634607
Fungi_Release38	cylindrobasidium_torrendii_fp15055_ss_10	6087	759	56324	0.259698	cylindrobasidium	torrendii	10.8071	1.34756	12.4692	0.861912
Fungi_Release38	spizellomyces_punctatus_daom_br117	4710	576	43128	0.238333	spizellomyces	punctatus	10.921	1.33556	12.2293	1.06609
Fungi_Release38	agaricus_bisporus_var_burnettii_jb137_s8	5847	679	50895	0.233171	agaricus	bisporus	11.4884	1.33412	11.6128	1.07072
Fungi_Release38	alternaria_alternata	3673	276	20741	0.256982	alternaria	alternata	17.7089	1.3307	7.51429	0.534963
Fungi_Release38	fusarium_oxysporum_f_sp_melonis_26406	5541	422	31733	0.237497	fusarium	oxysporum	17.4613	1.32985	7.61595	0.669972
Fungi_Release38	fusarium_proliferatum_et1	5015	381	28686	0.242298	fusarium	proliferatum	17.4824	1.32817	7.59721	0.63437
Fungi_Release38	fusarium_verticillioides	4235	335	25233	0.243462	fusarium	verticillioides	16.7836	1.32763	7.91027	0.652219
Fungi_Release38	fusarium_oxysporum_fo47	5322	404	30489	0.238448	fusarium	oxysporum	17.4555	1.32507	7.59113	0.660927
Fungi_Release38	ustilago_maydis	392	38	2870	0.270076	ustilago	maydis	13.6585	1.32404	9.69388	0.598654
Fungi_Release38	fusarium_oxysporum_fosc_3_a	5097	385	29098	0.238148	fusarium	oxysporum	17.5167	1.32311	7.55346	0.659793
Fungi_Release38	trichoderma_gamsii	3219	259	19648	0.244823	trichoderma	gamsii	16.3833	1.3182	8.04598	0.653676
Fungi_Release38	penicillium_flavigenum	3208	291	22118	0.242335	penicillium	flavigenum	14.504	1.31567	9.07107	0.757136
Fungi_Release38	fusarium_oxysporum_f_sp_raphani_54005	5368	404	30747	0.239055	fusarium	oxysporum	17.4586	1.31395	7.52608	0.650958
Fungi_Release38	rhynchosporium_secalis	4773	349	26609	0.224599	rhynchosporium	secalis	17.9375	1.31159	7.31196	0.73995
Fungi_Release38	fusarium_oxysporum_f_sp_vasinfectum_25433	5391	401	30656	0.238534	fusarium	oxysporum	17.5855	1.30806	7.43832	0.647024
Fungi_Release38	penicillium_camemberti_fm_013	4125	359	27572	0.240915	penicillium	camemberti	14.9608	1.30205	8.70303	0.73771
Fungi_Release38	blumeria_graminis	2491	148	11424	0.219742	blumeria	graminis	21.805	1.29552	5.94139	0.633813
Fungi_Release38	termitomyces_sp_j132	5643	659	50868	0.232363	termitomyces	sp	11.0934	1.29551	11.6782	1.08623
Fungi_Release38	penicillium_nordicum	3535	307	23745	0.239015	penicillium	nordicum	14.8873	1.2929	8.68458	0.751488
Fungi_Release38	fusarium_oxysporum_f_sp_conglutinans_race_2_54008	5357	397	30722	0.238594	fusarium	oxysporum	17.437	1.29223	7.41086	0.644211
Fungi_Release38	fusarium_oxysporum_f_sp_pisi_hdv247	5685	418	32386	0.23796	fusarium	oxysporum	17.5539	1.29068	7.35268	0.643568
Fungi_Release38	fusarium_oxysporum_f_sp_radicis_lycopersici_26381	5279	390	30226	0.238225	fusarium	oxysporum	17.4651	1.29028	7.38776	0.644785
Fungi_Release38	anthracocystis_flocculosa_pf_1	661	100	7754	0.326998	anthracocystis	flocculosa	8.52463	1.28966	15.1286	0.503511
Fungi_Release38	fusarium_oxysporum_f_sp_lycopersici_mn25	5157	380	29474	0.238726	fusarium	oxysporum	17.4968	1.28927	7.36863	0.639622
Fungi_Release38	absidia_glauca	4052	680	52813	0.222145	absidia	glauca	7.67235	1.28756	16.7818	1.74413
Fungi_Release38	serpula_lacrymans_var_lacrymans_s7_3	6072	726	56577	0.226554	serpula	lacrymans	10.7323	1.28321	11.9565	1.18454
Fungi_Release38	candida_glabrata_gca_001466635	124	5	390	0.19266	candida	glabrata	31.7949	1.28205	4.03226	0.577233
Fungi_Release38	penicillium_polonicum	3204	288	22497	0.237605	penicillium	polonicum	14.2419	1.28017	8.98876	0.789814
Fungi_Release38	fusarium_oxysporum_f_sp_cubense_tropical_race_4_54006	4885	362	28279	0.237648	fusarium	oxysporum	17.2743	1.2801	7.41044	0.65083
Fungi_Release38	rhizopogon_vinicolor_am_or11_026	6757	803	62868	0.24079	rhizopogon	vinicolor	10.7479	1.27728	11.884	1.00871
Fungi_Release38	fusarium_fujikuroi_gca_001023065	4493	337	26455	0.243784	fusarium	fujikuroi	16.9836	1.27386	7.50056	0.616274
Fungi_Release38	kwoniella_heveanensis_cbs_569	3432	529	41676	0.259811	kwoniella	heveanensis	8.23496	1.26932	15.4138	1.06414
Fungi_Release38	ascosphaera_apis_arsef_7405	1449	142	11194	0.238071	ascosphaera	apis	12.9444	1.26854	9.79986	0.856736
Fungi_Release38	glarea_lozoyensis_atcc_20868	4537	326	25740	0.229495	glarea	lozoyensis	17.6263	1.26651	7.18536	0.689481
Fungi_Release38	fusarium_mangiferae	4916	354	28108	0.241104	fusarium	mangiferae	17.4897	1.25943	7.20098	0.609136
Fungi_Release38	fusarium_fujikuroi_gca_001023045	4469	332	26369	0.243863	fusarium	fujikuroi	16.9479	1.25905	7.42896	0.60987
Fungi_Release38	penicillium_chrysogenum	2920	275	21897	0.244686	penicillium	chrysogenum	13.3352	1.25588	9.41781	0.766263
Fungi_Release38	fusarium_poae	4567	336	26817	0.231521	fusarium	poae	17.0302	1.25294	7.35713	0.690604
Fungi_Release38	rhynchosporium_commune	4727	326	26058	0.213147	rhynchosporium	commune	18.1403	1.25106	6.89655	0.790332
Fungi_Release38	fusarium_fujikuroi	4644	334	26730	0.237154	fusarium	fujikuroi	17.3737	1.24953	7.19208	0.635045
Fungi_Release38	rhynchosporium_agropyri	5034	348	27856	0.217979	rhynchosporium	agropyri	18.0715	1.24928	6.91299	0.751716
Fungi_Release38	ascoidea_rubescens_dsm_1968	811	31	2494	0.164081	ascoidea	rubescens	32.518	1.24298	3.82244	0.746336
Fungi_Release38	wickerhamomyces_anomalus_nrrl_y_366_8	725	33	2655	0.173081	wickerhamomyces	anomalus	27.307	1.24294	4.55172	0.805982
Fungi_Release38	serpula_lacrymans_var_lacrymans_s7_9	5648	680	54980	0.226503	serpula	lacrymans	10.2728	1.23681	12.0397	1.19344
Fungi_Release38	suillus_luteus_uh_slu_lm8_n1	6881	793	64400	0.240061	suillus	luteus	10.6848	1.23137	11.5245	0.985969
Fungi_Release38	hypsizygus_marmoreus	7700	944	76815	0.248364	hypsizygus	marmoreus	10.0241	1.22893	12.2597	0.958435
Fungi_Release38	hebeloma_cylindrosporum_h7	6299	764	62260	0.241758	hebeloma	cylindrosporum	10.1173	1.22711	12.1289	1.01873
Fungi_Release38	serendipita_vermifera_maff_305830	6192	702	57269	0.244068	serendipita	vermifera	10.8121	1.22579	11.3372	0.928644
Fungi_Release38	kwoniella_heveanensis_bcc8398	3395	514	41939	0.259586	kwoniella	heveanensis	8.09509	1.22559	15.1399	1.0478
Fungi_Release38	exophiala_mesophila	1691	158	12960	0.25206	exophiala	mesophila	13.0478	1.21914	9.34358	0.701718
Fungi_Release38	penicillium_digitatum_pd1	1903	183	15068	0.244399	penicillium	digitatum	12.6294	1.21449	9.6164	0.784862
Fungi_Release38	lachancea_lanzarotensis	39	4	330	0.22138	lachancea	lanzarotensis	11.8182	1.21212	10.2564	1.07484
Fungi_Release38	fusarium_fujikuroi_gca_001023035	4374	312	25966	0.244136	fusarium	fujikuroi	16.8451	1.20157	7.13306	0.583847
Fungi_Release38	lachancea_mirantina	67	4	333	0.225811	lachancea	mirantina	20.1201	1.2012	5.97015	0.596257
Fungi_Release38	lichtheimia_ramosa	6274	577	48267	0.206291	lichtheimia	ramosa	12.9985	1.19543	9.19668	1.13539
Fungi_Release38	penicillium_digitatum_phi26	1913	181	15152	0.244188	penicillium	digitatum	12.6254	1.19456	9.46158	0.774002
Fungi_Release38	penicillium_solitum	3442	290	24287	0.239744	penicillium	solitum	14.1722	1.19405	8.42533	0.723305
Fungi_Release38	mycosphaerella_eumusae	2350	183	15331	0.239635	mycosphaerella	eumusae	15.3284	1.19366	7.78723	0.669318
Fungi_Release38	nadsonia_fulvescens_var_elongata_dsm_6958	429	37	3110	0.195654	nadsonia	fulvescens	13.7942	1.18971	8.62471	1.19516
Fungi_Release38	fomitiporia_mediterranea_mf3_22	177	18	1514	0.204522	fomitiporia	mediterranea	11.6909	1.1889	10.1695	1.27985
Fungi_Release38	penicillium_antarcticum	3583	291	24559	0.244179	penicillium	antarcticum	14.5894	1.1849	8.12169	0.664453
Fungi_Release38	aureobasidium_melanogenum_cbs_110374	2975	193	16325	0.249133	aureobasidium	melanogenum	18.2236	1.18224	6.48739	0.502946
Fungi_Release38	sphaerobolus_stellatus_ss14	8748	972	82452	0.221752	sphaerobolus	stellatus	10.6098	1.17887	11.1111	1.15972
Fungi_Release38	aureobasidium_namibiae_cbs_147_97	3047	192	16328	0.255474	aureobasidium	namibiae	18.6612	1.17589	6.30128	0.456013
Fungi_Release38	mortierella_elongata_ag_77	7231	421	35954	0.240425	mortierella	elongata	20.1118	1.17094	5.82215	0.496144
Fungi_Release38	gymnopus_luxurians_fd_317_m1	5478	651	55603	0.225305	gymnopus	luxurians	9.85199	1.1708	11.8839	1.19343
Fungi_Release38	penicillium_roqueforti_fm164	3391	267	22914	0.243562	penicillium	roqueforti	14.7988	1.16523	7.87378	0.648507
Fungi_Release38	aureobasidium_subglaciale_exf_2481	2623	180	15555	0.253665	aureobasidium	subglaciale	16.8627	1.15718	6.86237	0.506471
Fungi_Release38	penicillium_vulpinum	3053	249	21520	0.237423	penicillium	vulpinum	14.1868	1.15706	8.15591	0.718053
Fungi_Release38	rhizopogon_vesiculosus	6168	696	60177	0.239934	rhizopogon	vesiculosus	10.2498	1.15659	11.284	0.966727
Fungi_Release38	penicillium_freii	2927	243	21071	0.237156	penicillium	freii	13.8911	1.15324	8.30202	0.73304
Fungi_Release38	zymoseptoria_brevis	2020	170	14811	0.263063	zymoseptoria	brevis	13.6385	1.1478	8.41584	0.560853
Fungi_Release38	torrubiella_hemipterigena	2793	193	16856	0.253088	torrubiella	hemipterigena	16.5698	1.14499	6.91013	0.513202
Fungi_Release38	moniliophthora_perniciosa_fa553	2844	370	32322	0.240067	moniliophthora	perniciosa	8.79896	1.14473	13.0098	1.11297
Fungi_Release38	tilletia_controversa	1831	276	24526	0.284144	tilletia	controversa	7.46555	1.12534	15.0737	0.799004
Fungi_Release38	wickerhamomyces_ciferrii	291	13	1168	0.152043	wickerhamomyces	ciferrii	24.9144	1.11301	4.46735	0.994083
Fungi_Release38	penicillium_coprophilum	2703	210	18884	0.241622	penicillium	coprophilum	14.3137	1.11205	7.76915	0.653508
Fungi_Release38	penicillium_subrubescens	2521	229	20729	0.245874	penicillium	subrubescens	12.1617	1.10473	9.0837	0.729604
Fungi_Release38	penicillium_griseofulvum	2814	229	20842	0.236227	penicillium	griseofulvum	13.5016	1.09874	8.13788	0.725831
Fungi_Release38	lentinula_edodes	7570	809	73656	0.229397	lentinula	edodes	10.2775	1.09835	10.6869	1.02657
Fungi_Release38	fusarium_langsethiae	3526	244	22358	0.241594	fusarium	langsethiae	15.7706	1.09133	6.92002	0.582265
Fungi_Release38	penicillium_nalgiovense	3010	249	22860	0.242353	penicillium	nalgiovense	13.1671	1.08924	8.27243	0.690344
Fungi_Release38	phlebia_centrifuga	3782	468	43151	0.244526	phlebia	centrifuga	8.76457	1.08456	12.3744	1.00857
Fungi_Release38	tilletia_caries	1909	275	25363	0.28359	tilletia	caries	7.52671	1.08426	14.4054	0.768182
Fungi_Release38	galerina_marginata_cbs_339_88	8827	947	87654	0.239812	galerina	marginata	10.0703	1.08038	10.7284	0.920348
Fungi_Release38	penicillium_italicum	2635	210	19567	0.235984	penicillium	italicum	13.4666	1.07324	7.96964	0.712705
Fungi_Release38	fusarium_culmorum	4152	268	25081	0.238039	fusarium	culmorum	16.5544	1.06854	6.45472	0.564491
Fungi_Release38	sclerotinia_sclerotiorum_1980_uf_70	3957	225	21105	0.207705	sclerotinia	sclerotiorum	18.7491	1.0661	5.68613	0.691295
Fungi_Release38	lachancea_thermotolerans_cbs_6340	46	3	286	0.236238	lachancea	thermotolerans	16.0839	1.04895	6.52174	0.581616
Fungi_Release38	hanseniaspora_opuntiae	34	1	96	0.175927	hanseniaspora	opuntiae	35.4167	1.04167	2.94118	0.504947
Fungi_Release38	aureobasidium_pullulans_exf_150	2852	177	17011	0.249915	aureobasidium	pullulans	16.7656	1.0405	6.20617	0.477078
Fungi_Release38	penicillium_expansum_gca_000769735	3253	243	23502	0.237914	penicillium	expansum	13.8414	1.03395	7.47003	0.654169
Fungi_Release38	ceratocystis_platani	982	105	10212	0.24126	ceratocystis	platani	9.61614	1.0282	10.6925	0.902953
Fungi_Release38	mucor_circinelloides_f_lusitanicus_cbs_277_49	4566	330	32118	0.21073	mucor	circinelloides	14.2163	1.02746	7.22733	0.850266
Fungi_Release38	moniliophthora_roreri_mca_2997	8745	894	87052	0.234346	moniliophthora	roreri	10.0457	1.02697	10.223	0.930627
Fungi_Release38	botrytis_cinerea	4558	258	25165	0.210112	botrytis	cinerea	18.1125	1.02523	5.66038	0.670406
Fungi_Release38	penicillium_expansum_gca_000769745	3241	240	23502	0.237531	penicillium	expansum	13.7903	1.02119	7.40512	0.651186
Fungi_Release38	penicillium_expansum	3049	224	21951	0.24115	penicillium	expansum	13.89	1.02045	7.34667	0.621149
Fungi_Release38	hanseniaspora_uvarum	28	1	98	0.159197	hanseniaspora	uvarum	28.5714	1.02041	3.57143	0.735316
Fungi_Release38	blumeria_graminis_f_sp_tritici_96224	1143	59	5798	0.217597	blumeria	graminis	19.7137	1.01759	5.16185	0.563634
Fungi_Release38	botrytis_cinerea_t4	4364	252	24969	0.216065	botrytis	cinerea	17.4777	1.00925	5.77452	0.641108
Fungi_Release38	penicillium_steckii	3212	218	21608	0.225647	penicillium	steckii	14.8649	1.00889	6.78705	0.679051
Fungi_Release38	fusarium_graminearum	4036	255	25445	0.239735	fusarium	graminearum	15.8617	1.00216	6.31814	0.542461
Fungi_Release38	schizopora_paradoxa	9304	768	77101	0.246772	schizopora	paradoxa	12.0673	0.996096	8.25451	0.656573
Fungi_Release38	mortierella_verticillata_nrrl_6337	472	31	3118	0.244384	mortierella	verticillata	15.1379	0.994227	6.5678	0.536132
Fungi_Release38	debaryomyces_fabryi	45	2	207	0.178335	debaryomyces	fabryi	21.7391	0.966184	4.44444	0.743336
Fungi_Release38	fusarium_graminearum_gca_000599445	3724	230	23814	0.240133	fusarium	graminearum	15.6379	0.965818	6.17615	0.527985
Fungi_Release38	botrytis_cinerea_bcdw1	3502	193	20092	0.210161	botrytis	cinerea	17.4298	0.960581	5.51114	0.652381
Fungi_Release38	candida_intermedia_gca_900106125	166	7	729	0.217482	candida	intermedia	22.7709	0.960219	4.21687	0.461023
Fungi_Release38	moniliophthora_roreri	9022	859	89641	0.23262	moniliophthora	roreri	10.0646	0.958267	9.52117	0.883132
Fungi_Release38	pneumocystis_jirovecii_ru7	4194	169	17928	0.14361	pneumocystis	jirovecii	23.3936	0.94266	4.02957	0.982662
Fungi_Release38	sporothrix_brasiliensis_5110	1335	94	10163	0.27331	sporothrix	brasiliensis	13.1359	0.924924	7.0412	0.41983
Fungi_Release38	fusarium_pseudograminearum	3698	214	23182	0.238733	fusarium	pseudograminearum	15.952	0.92313	5.78691	0.502289
Fungi_Release38	phycomyces_blakesleeanus_nrrl_1555_	10965	528	57452	0.179306	phycomyces	blakesleeanus	19.0855	0.919028	4.81532	0.796922
Fungi_Release38	saccharomyces_cerevisiae_cen_pk113_7d	32	2	221	0.191198	saccharomyces	cerevisiae	14.4796	0.904977	6.25	0.909032
Fungi_Release38	cyberlindnera_fabianii	456	15	1658	0.222181	cyberlindnera	fabianii	27.503	0.904704	3.28947	0.341743
Fungi_Release38	hanseniaspora_osmophila	26	1	111	0.185909	hanseniaspora	osmophila	23.4234	0.900901	3.84615	0.59248
Fungi_Release38	ceraceosorus_bombacis	1635	208	23337	0.278015	ceraceosorus	bombacis	7.00604	0.891289	12.7217	0.720745
Fungi_Release38	ophiostoma_piceae_uamh_11346	2392	98	11062	0.266664	ophiostoma	piceae	21.6236	0.885916	4.09699	0.262564
Fungi_Release38	lachancea_nothofagi_cbs_11611	58	3	350	0.219106	lachancea	nothofagi	16.5714	0.857143	5.17241	0.555609
Fungi_Release38	tilletia_walkeri	1414	197	22996	0.27431	tilletia	walkeri	6.1489	0.856671	13.9321	0.821725
Fungi_Release38	lachancea_fermentati	61	3	352	0.212436	lachancea	fermentati	17.3295	0.852273	4.91803	0.567968
Fungi_Release38	sporothrix_schenckii_1099_18	1467	86	10318	0.274867	sporothrix	schenckii	14.2179	0.833495	5.8623	0.343674
Fungi_Release38	mucor_circinelloides_f_circinelloides_1006phl	5533	286	35102	0.197205	mucor	circinelloides	15.7626	0.814768	5.16899	0.704323
Fungi_Release38	aureobasidium_pullulans	1692	83	10297	0.252057	aureobasidium	pullulans	16.432	0.80606	4.90544	0.368418
Fungi_Release38	thielaviopsis_punctulata	1439	70	8742	0.241366	thielaviopsis	punctulata	16.4608	0.800732	4.86449	0.41032
Fungi_Release38	malassezia_pachydermatis	737	41	5137	0.275054	malassezia	pachydermatis	14.3469	0.798131	5.56309	0.325472
Fungi_Release38	sporothrix_schenckii_atcc_58251	1373	78	9822	0.275256	sporothrix	schenckii	13.9788	0.794136	5.68099	0.331642
Fungi_Release38	tilletia_indica	1536	200	25590	0.273917	tilletia	indica	6.00234	0.781555	13.0208	0.771263
Fungi_Release38	cutaneotrichosporon_oleaginosus	1703	170	22006	0.304653	cutaneotrichosporon	oleaginosus	7.7388	0.772517	9.98238	0.423478
Fungi_Release38	erysiphe_necator	2330	82	10948	0.194658	erysiphe	necator	21.2824	0.748995	3.51931	0.492992
Fungi_Release38	komagataella_phaffii_cbs_7435	117	5	668	0.205433	komagataella	phaffii	17.515	0.748503	4.2735	0.532534
Fungi_Release38	mucor_ambiguus	4860	261	34968	0.203395	mucor	ambiguus	13.8984	0.746397	5.37037	0.684191
Fungi_Release38	batrachochytrium_dendrobatidis_jam81	3698	211	28345	0.196152	batrachochytrium	dendrobatidis	13.0464	0.744399	5.70579	0.786409
Fungi_Release38	parasitella_parasitica	6110	258	36424	0.194815	parasitella	parasitica	16.7747	0.708324	4.22259	0.590499
Fungi_Release38	choanephora_cucurbitarum	6189	240	35317	0.188548	choanephora	cucurbitarum	17.5241	0.679559	3.87785	0.580483
Fungi_Release38	rhizopus_microsporus_var_microsporus	5296	212	31812	0.187158	rhizopus	microsporus	16.6478	0.666415	4.00302	0.608336
Fungi_Release38	debaryomyces_hansenii_cbs767	105	3	465	0.181821	debaryomyces	hansenii	22.5806	0.645161	2.85714	0.460107
Fungi_Release38	kazachstania_naganishii_cbs_8797	13	1	155	0.229965	kazachstania	naganishii	8.3871	0.645161	7.69231	0.734369
Fungi_Release38	rhizopus_microsporus	5518	211	32891	0.186341	rhizopus	microsporus	16.7766	0.641513	3.82385	0.586283
Fungi_Release38	zygosaccharomyces_rouxii_gca_001972345	55	2	312	0.198886	zygosaccharomyces	rouxii	17.6282	0.641026	3.63636	0.486525
Fungi_Release38	pseudozyma_hubeiensis_sy62	209	21	3476	0.282567	pseudozyma	hubeiensis	6.01266	0.604143	10.0478	0.541796
Fungi_Release38	zygosaccharomyces_rouxii	27	1	166	0.195632	zygosaccharomyces	rouxii	16.2651	0.60241	3.7037	0.513362
Fungi_Release38	ogataea_parapolymorpha_dl_1	77	3	498	0.239141	ogataea	parapolymorpha	15.4618	0.60241	3.8961	0.336676
Fungi_Release38	schizosaccharomyces_octosporus	955	31	5350	0.187622	schizosaccharomyces	octosporus	17.8505	0.579439	3.24607	0.490824
Fungi_Release38	candida_albicans_wo_1	19	1	173	0.167367	candida	albicans	10.9827	0.578035	5.26316	0.991621
Fungi_Release38	schizosaccharomyces_japonicus	957	29	5192	0.218826	schizosaccharomyces	japonicus	18.4322	0.558552	3.0303	0.326496
Fungi_Release38	candida_dubliniensis_cd36	38	2	362	0.166421	candida	dubliniensis	10.4972	0.552486	5.26316	1.00185
Fungi_Release38	pneumocystis_murina_b123	4390	96	18112	0.135076	pneumocystis	murina	24.2381	0.530035	2.18679	0.585062
Fungi_Release38	candida_maltosa_xu316	85	2	389	0.170824	candida	maltosa	21.8509	0.514139	2.35294	0.426974
Fungi_Release38	rhodotorula_graminis_wp1	1410	192	37399	0.339176	rhodotorula	graminis	3.77015	0.513383	13.617	0.397059
Fungi_Release38	millerozyma_farinosa_cbs_7064	224	4	799	0.206733	millerozyma	farinosa	28.035	0.500626	1.78571	0.219403
Fungi_Release38	wallemia_ichthyophaga_exf_994	1636	58	11739	0.226675	wallemia	ichthyophaga	13.9365	0.49408	3.54523	0.350768
Fungi_Release38	saccharomyces_cerevisiae_rm11_1a	27	1	209	0.191184	saccharomyces	cerevisiae	12.9187	0.478469	3.7037	0.538766
Fungi_Release38	geotrichum_candidum	261	18	3915	0.208896	geotrichum	candidum	6.66667	0.45977	6.89655	0.827678
Fungi_Release38	wallemia_mellicola_cbs_633_66	2660	60	13780	0.200008	wallemia	mellicola	19.3033	0.435414	2.25564	0.298139
Fungi_Release38	schizosaccharomyces_cryophilus	1069	24	5642	0.188124	schizosaccharomyces	cryophilus	18.9472	0.425381	2.24509	0.337623
Fungi_Release38	rhizopus_delemar_ra_99_880	6699	155	40501	0.178021	rhizopus	delemar	16.5403	0.382707	2.31378	0.388303
Fungi_Release38	malassezia_sympodialis_atcc_42132_gca_900149145	490	20	5279	0.294639	malassezia	sympodialis	9.28206	0.37886	4.08163	0.193047
Fungi_Release38	rhizophagus_irregularis_daom_181602_gca_000439145	10996	252	71811	0.137901	rhizophagus	irregularis	15.3124	0.350921	2.29174	0.594619
Fungi_Release38	komagataella_pastoris	127	2	576	0.205559	komagataella	pastoris	22.0486	0.347222	1.5748	0.195972
Fungi_Release38	lachancea_meyersii_cbs_8951	38	1	338	0.226523	lachancea	meyersii	11.2426	0.295858	2.63158	0.260801
Fungi_Release38	lachancea_sp_cbs_6924	48	1	342	0.222423	lachancea	sp	14.0351	0.292398	2.08333	0.215867
Fungi_Release38	kuraishia_capsulata_cbs_1993	121	3	1058	0.228489	kuraishia	capsulata	11.4367	0.283554	2.47934	0.240523
Fungi_Release38	candida_albicans_sc5314_gca_000784655	31	1	372	0.166744	candida	albicans	8.33333	0.268817	3.22581	0.61189
Fungi_Release38	candida_albicans_ca6	31	1	375	0.166793	candida	albicans	8.26667	0.266667	3.22581	0.611563
Fungi_Release38	candida_albicans_p76055	31	1	375	0.166763	candida	albicans	8.26667	0.266667	3.22581	0.611764
Fungi_Release38	candida_albicans_p34048	33	1	376	0.167032	candida	albicans	8.7766	0.265957	3.0303	0.57301
Fungi_Release38	candida_albicans_p57072	30	1	376	0.166757	candida	albicans	7.97872	0.265957	3.33333	0.632195
Fungi_Release38	candida_albicans_p37005	33	1	378	0.167233	candida	albicans	8.73016	0.26455	3.0303	0.57176
Fungi_Release38	candida_albicans_p37039	33	1	378	0.166829	candida	albicans	8.73016	0.26455	3.0303	0.574276
Fungi_Release38	candida_albicans_p75010	32	1	378	0.167163	candida	albicans	8.46561	0.26455	3.125	0.59008
Fungi_Release38	candida_albicans_p87	31	1	378	0.167029	candida	albicans	8.20106	0.26455	3.22581	0.609998
Fungi_Release38	candida_albicans_p78048	34	1	379	0.166899	candida	albicans	8.97098	0.263852	2.94118	0.556963
Fungi_Release38	candida_albicans_p76067	32	1	379	0.166724	candida	albicans	8.44327	0.263852	3.125	0.592896
Fungi_Release38	candida_albicans_p37037	31	1	379	0.166846	candida	albicans	8.17942	0.263852	3.22581	0.611214
Fungi_Release38	candida_albicans_p78042	31	1	379	0.166798	candida	albicans	8.17942	0.263852	3.22581	0.611529
Fungi_Release38	candida_albicans_gc75	30	1	379	0.166854	candida	albicans	7.91557	0.263852	3.33333	0.631532
Fungi_Release38	candida_albicans_19f	32	1	380	0.166959	candida	albicans	8.42105	0.263158	3.125	0.591388
Fungi_Release38	candida_albicans_p75063	32	1	380	0.166892	candida	albicans	8.42105	0.263158	3.125	0.591818
Fungi_Release38	candida_albicans_12c	34	1	381	0.166999	candida	albicans	8.92388	0.262467	2.94118	0.55636
Fungi_Release38	candida_albicans_p57055	32	1	381	0.167	candida	albicans	8.39895	0.262467	3.125	0.591122
Fungi_Release38	candida_albicans_p60002	33	1	382	0.167324	candida	albicans	8.63874	0.26178	3.0303	0.571198
Fungi_Release38	candida_albicans_p75016	32	1	382	0.167308	candida	albicans	8.37696	0.26178	3.125	0.589149
Fungi_Release38	candida_albicans_l26	34	1	385	0.166833	candida	albicans	8.83117	0.25974	2.94118	0.557362
Fungi_Release38	candida_albicans_sc5314	34	1	386	0.166885	candida	albicans	8.80829	0.259067	2.94118	0.557049
Fungi_Release38	candida_parapsilosis_cdc317	30	1	386	0.193254	candida	parapsilosis	7.77202	0.259067	3.33333	0.474114
Fungi_Release38	candida_albicans_p94015	34	1	387	0.166869	candida	albicans	8.78553	0.258398	2.94118	0.557146
Fungi_Release38	candida_albicans_sc5314_gca_000182965	36	1	401	0.167232	candida	albicans	8.97756	0.249377	2.77778	0.524122
Fungi_Release38	conidiobolus_coronatus_nrrl_28638	1516	44	18133	0.138367	conidiobolus	coronatus	8.36045	0.242652	2.90237	0.74925
Fungi_Release38	schizosaccharomyces_pombe	838	12	5292	0.180286	schizosaccharomyces	pombe	15.8352	0.226757	1.43198	0.234479
Fungi_Release38	rhizophagus_irregularis_daom_197198w_gca_000597685	7509	122	60050	0.137526	rhizophagus	irregularis	12.5046	0.203164	1.62472	0.423272
Metazoa_Release38	ixodes_scapularis	4713	1140	68198	0.22593	ixodes	scapularis	6.91076	1.6716	24.1884	2.41267
Metazoa_Release38	daphnia_pulex	13212	1024	111011	0.203707	daphnia	pulex	11.9015	0.922431	7.75053	0.984083
Metazoa_Release38	anopheles_gambiae	2712	386	42352	0.221377	anopheles	gambiae	6.40348	0.911409	14.233	1.49162
Metazoa_Release38	anopheles_darlingi	2313	298	37558	0.241758	anopheles	darlingi	6.15847	0.793439	12.8837	1.08212
Metazoa_Release38	thelohanellus_kitauei	6419	225	31479	0.156157	thelohanellus	kitauei	20.3914	0.714762	3.50522	0.745905
Metazoa_Release38	tribolium_castaneum	3395	374	64948	0.169163	tribolium	castaneum	5.22726	0.575845	11.0162	2.03545
Metazoa_Release38	nasonia_vitripennis	6990	461	82699	0.208426	nasonia	vitripennis	8.45234	0.557443	6.59514	0.795555
Metazoa_Release38	culex_quinquefasciatus	2822	283	51931	0.18712	culex	quinquefasciatus	5.43413	0.544954	10.0283	1.52463
Metazoa_Release38	nematostella_vectensis	4579	569	113741	0.203133	nematostella	vectensis	4.02581	0.500259	12.4263	1.58763
Metazoa_Release38	pediculus_humanus	4559	288	58201	0.137591	pediculus	humanus	7.8332	0.494837	6.31717	1.64459
Metazoa_Release38	drosophila_persimilis	1573	171	40883	0.224731	drosophila	persimilis	3.84757	0.418267	10.8709	1.09853
Metazoa_Release38	tetranychus_urticae	4866	197	48611	0.161118	tetranychus	urticae	10.0101	0.405258	4.0485	0.816326
Metazoa_Release38	rhodnius_prolixus	4449	290	73875	0.169624	rhodnius	prolixus	6.02234	0.392555	6.51832	1.19837
Metazoa_Release38	mayetiola_destructor	7555	255	70320	0.16606	mayetiola	destructor	10.7437	0.362628	3.37525	0.645009
Metazoa_Release38	aedes_aegypti	2118	175	48542	0.191346	aedes	aegypti	4.36323	0.360513	8.26251	1.19982
Metazoa_Release38	dendroctonus_ponderosae	1784	213	63508	0.179587	dendroctonus	ponderosae	2.80909	0.335391	11.9395	1.96992
Metazoa_Release38	bombyx_mori	2324	203	64600	0.188284	bombyx	mori	3.59752	0.314241	8.73494	1.31131
Metazoa_Release38	capitella_teleta	4767	436	140030	0.201805	capitella	teleta	3.40427	0.311362	9.14621	1.18553
Metazoa_Release38	drosophila_pseudoobscura	2237	166	53370	0.225959	drosophila	pseudoobscura	4.19149	0.311036	7.42065	0.739937
Metazoa_Release38	sarcoptes_scabiei	3350	67	22246	0.166472	sarcoptes	scabiei	15.0589	0.301178	2	0.380494
Metazoa_Release38	drosophila_ananassae	2065	149	49773	0.209594	drosophila	ananassae	4.14884	0.299359	7.2155	0.859412
Metazoa_Release38	drosophila_simulans	2205	147	51571	0.214837	drosophila	simulans	4.27566	0.285044	6.66667	0.750096
Metazoa_Release38	heliconius_melpomene	3802	220	77243	0.164134	heliconius	melpomene	4.92213	0.284815	5.78643	1.12917
Metazoa_Release38	helobdella_robusta	20021	332	117206	0.164176	helobdella	robusta	17.0819	0.283262	1.65826	0.323446
Metazoa_Release38	zootermopsis_nevadensis	1636	200	71018	0.191005	zootermopsis	nevadensis	2.30364	0.281619	12.2249	1.7818
Metazoa_Release38	trichoplax_adhaerens	7285	239	85471	0.163845	trichoplax	adhaerens	8.52336	0.279627	3.28071	0.64221
Metazoa_Release38	melitaea_cinxia	6376	233	84026	0.162831	melitaea	cinxia	7.58813	0.277295	3.65433	0.72327
Metazoa_Release38	megaselia_scalaris	1965	54	19814	0.16977	megaselia	scalaris	9.91723	0.272535	2.74809	0.504424
Metazoa_Release38	drosophila_willistoni	1985	116	43236	0.186185	drosophila	willistoni	4.59108	0.268295	5.84383	0.897516
Metazoa_Release38	drosophila_virilis	2193	133	49766	0.199753	drosophila	virilis	4.40662	0.267251	6.06475	0.803829
Metazoa_Release38	drosophila_erecta	1886	119	46228	0.211362	drosophila	erecta	4.07978	0.25742	6.30965	0.737227
Metazoa_Release38	anoplophora_glabripennis	3644	207	80744	0.163571	anoplophora	glabripennis	4.51303	0.256366	5.68057	1.11531
Metazoa_Release38	acyrthosiphon_pisum	7906	364	143876	0.148814	acyrthosiphon	pisum	5.49501	0.252996	4.6041	1.06107
Metazoa_Release38	drosophila_melanogaster	2240	130	52343	0.209919	drosophila	melanogaster	4.27946	0.248362	5.80357	0.688808
Metazoa_Release38	solenopsis_invicta	3211	188	76088	0.181063	solenopsis	invicta	4.22011	0.247082	5.85487	0.950646
Metazoa_Release38	drosophila_sechellia	1495	101	41149	0.210604	drosophila	sechellia	3.63314	0.245449	6.75585	0.795893
Metazoa_Release38	bombus_impatiens	3185	142	65377	0.188679	bombus	impatiens	4.87174	0.217202	4.4584	0.666436
Metazoa_Release38	lucilia_cuprina	3719	117	54159	0.146157	lucilia	cuprina	6.86682	0.216031	3.14601	0.746265
Metazoa_Release38	apis_mellifera	3354	146	68207	0.163373	apis	mellifera	4.91738	0.214054	4.35301	0.856493
Metazoa_Release38	drosophila_grimshawi	2411	104	49296	0.18974	drosophila	grimshawi	4.89086	0.21097	4.31356	0.637398
Metazoa_Release38	drosophila_yakuba	1972	107	50973	0.21147	drosophila	yakuba	3.86871	0.209915	5.42596	0.633234
Metazoa_Release38	bombus_terrestris	3168	151	72281	0.187629	bombus	terrestris	4.38289	0.208907	4.76641	0.720653
Metazoa_Release38	pristionchus_pacificus	11105	480	234947	0.213716	pristionchus	pacificus	4.7266	0.204301	4.32238	0.492284
Metazoa_Release38	octopus_bimaculoides	3046	220	111787	0.180219	octopus	bimaculoides	2.72482	0.196803	7.22259	1.18352
Metazoa_Release38	caenorhabditis_japonica	2888	153	78626	0.196131	caenorhabditis	japonica	3.67309	0.194592	5.29778	0.730347
Metazoa_Release38	lepeophtheirus_salmonis	2843	84	43426	0.154397	lepeophtheirus	salmonis	6.54677	0.193433	2.95463	0.640871
Metazoa_Release38	atta_cephalotes	2602	116	61206	0.162881	atta	cephalotes	4.25122	0.189524	4.45811	0.881871
Metazoa_Release38	danaus_plexippus	3066	155	86141	0.158086	danaus	plexippus	3.55928	0.179938	5.05545	1.05349
Metazoa_Release38	drosophila_mojavensis	1983	87	49334	0.197317	drosophila	mojavensis	4.01954	0.176349	4.38729	0.597089
Metazoa_Release38	strigamia_maritima	6703	199	115865	0.178189	strigamia	maritima	5.78518	0.171752	2.96882	0.497327
Metazoa_Release38	lottia_gigantea	3096	203	118576	0.166403	lottia	gigantea	2.61098	0.171198	6.55685	1.24836
Metazoa_Release38	strongylocentrotus_purpuratus	4694	219	140443	0.18496	strongylocentrotus	purpuratus	3.34228	0.155935	4.66553	0.726146
Metazoa_Release38	belgica_antarctica	2261	66	43770	0.194371	belgica	antarctica	5.16564	0.150788	2.91906	0.410182
Metazoa_Release38	schistosoma_mansoni	3814	86	57200	0.176078	schistosoma	mansoni	6.66783	0.15035	2.25485	0.386482
Metazoa_Release38	crassostrea_gigas	5477	229	160605	0.16716	crassostrea	gigas	3.41023	0.142586	4.18112	0.789527
Metazoa_Release38	trichinella_spiralis	4727	98	71451	0.169221	trichinella	spiralis	6.61572	0.137157	2.0732	0.382819
Metazoa_Release38	adineta_vaga	11588	241	203194	0.154168	adineta	vaga	5.70292	0.118606	2.07974	0.452227
Metazoa_Release38	loa_loa	2873	95	83813	0.154671	loa	loa	3.42787	0.113348	3.30665	0.715096
Metazoa_Release38	amphimedon_queenslandica	6492	186	171030	0.179177	amphimedon	queenslandica	3.79583	0.108753	2.86506	0.474824
Metazoa_Release38	lingula_anatina	3666	230	224677	0.182144	lingula	anatina	1.63168	0.102369	6.27387	1.00678
Metazoa_Release38	caenorhabditis_remanei	3066	127	125859	0.189821	caenorhabditis	remanei	2.43606	0.100907	4.1422	0.611545
Metazoa_Release38	caenorhabditis_briggsae	2847	105	104763	0.186816	caenorhabditis	briggsae	2.71756	0.100226	3.68809	0.562558
Metazoa_Release38	strongyloides_ratti	959	21	21392	0.107127	strongyloides	ratti	4.48298	0.0981675	2.18978	0.793628
Metazoa_Release38	caenorhabditis_brenneri	3251	124	128605	0.193303	caenorhabditis	brenneri	2.5279	0.0964193	3.81421	0.542224
Metazoa_Release38	onchocerca_volvulus	3566	76	92910	0.145924	onchocerca	volvulus	3.83812	0.0817996	2.13124	0.506834
Metazoa_Release38	brugia_malayi	3090	62	90187	0.142436	brugia	malayi	3.42621	0.068746	2.00647	0.495582
Metazoa_Release38	mnemiopsis_leidyi	1367	37	74597	0.194281	mnemiopsis	leidyi	1.83251	0.0495998	2.70666	0.380709
Metazoa_Release38	caenorhabditis_elegans	2721	46	112102	0.177084	caenorhabditis	elegans	2.42725	0.0410341	1.69055	0.286613
Metazoa_Release38	stegodyphus_mimosarum	1315	34	88580	0.168137	stegodyphus	mimosarum	1.48453	0.0383834	2.58555	0.483079
Metazoa_Release91	cavia_aperea	8749	2081	116648	0.199136	cavia	aperea	7.50034	1.784	23.7856	3.17377
Metazoa_Release91	petromyzon_marinus	3944	1066	68705	0.229216	petromyzon	marinus	5.74048	1.55156	27.0284	2.60142
Metazoa_Release91	nomascus_leucogenys	10730	2811	188285	0.203813	nomascus	leucogenys	5.69881	1.49295	26.1976	3.32249
Metazoa_Release91	taeniopygia_guttata	7641	1972	138099	0.207149	taeniopygia	guttata	5.53299	1.42796	25.8081	3.15662
Metazoa_Release91	aotus_nancymaae	10570	2695	189285	0.203736	aotus	nancymaae	5.58417	1.42378	25.4967	3.23632
Metazoa_Release91	rhinopithecus_bieti	10968	2662	190111	0.20476	rhinopithecus	bieti	5.76926	1.40023	24.2706	3.04659
Metazoa_Release91	macaca_mulatta	10488	2756	199330	0.204707	macaca	mulatta	5.26163	1.38263	26.2777	3.30045
Metazoa_Release91	equus_caballus	8604	2314	170373	0.207601	equus	caballus	5.0501	1.3582	26.8945	3.27341
Metazoa_Release91	octodon_degus	8821	2169	161259	0.20677	octodon	degus	5.47008	1.34504	24.589	3.01994
Metazoa_Release91	papio_anubis	9584	2484	194143	0.204908	papio	anubis	4.93657	1.27947	25.9182	3.24821
Metazoa_Release91	felis_catus	7964	2187	175244	0.209732	felis	catus	4.54452	1.24797	27.4611	3.26592
Metazoa_Release91	gadus_morhua	6282	1815	145828	0.228577	gadus	morhua	4.30781	1.24462	28.8921	2.80016
Metazoa_Release91	dipodomys_ordii	7234	1940	156796	0.208344	dipodomys	ordii	4.61364	1.23728	26.8178	3.23784
Metazoa_Release91	carlito_syrichta	7899	2039	165314	0.204708	carlito	syrichta	4.77818	1.23341	25.8134	3.24208
Metazoa_Release91	macaca_nemestrina	9692	2394	196984	0.204847	macaca	nemestrina	4.9202	1.21533	24.7008	3.09766
Metazoa_Release91	cercocebus_atys	9749	2376	197284	0.204574	cercocebus	atys	4.94161	1.20436	24.3717	3.06548
Metazoa_Release91	jaculus_jaculus	7659	1894	157871	0.209344	jaculus	jaculus	4.85143	1.19971	24.7291	2.95341
Metazoa_Release91	pan_troglodytes	10230	2518	209988	0.204018	pan	troglodytes	4.87171	1.19912	24.6139	3.1147
Metazoa_Release91	ciona_savignyi	10393	1104	92244	0.182745	ciona	savignyi	11.2669	1.19683	10.6225	1.69355
Metazoa_Release91	pan_paniscus	9275	2298	192205	0.203769	pan	paniscus	4.82558	1.1956	24.7763	3.14373
Metazoa_Release91	mandrillus_leucophaeus	9069	2230	187340	0.203567	mandrillus	leucophaeus	4.84093	1.19035	24.5893	3.12684
Metazoa_Release91	colobus_angolensis_palliatus	9075	2223	188333	0.204055	colobus	angolensis	4.81859	1.18036	24.4959	3.09853
Metazoa_Release91	propithecus_coquereli	7672	1996	169532	0.20603	propithecus	coquereli	4.5254	1.17736	26.0167	3.22104
Metazoa_Release91	microcebus_murinus	8047	2086	180280	0.205006	microcebus	murinus	4.46361	1.15709	25.9227	3.24531
Metazoa_Release91	cebus_capucinus	8882	2181	188892	0.203603	cebus	capucinus	4.70216	1.15463	24.5553	3.12133
Metazoa_Release91	macaca_fascicularis	8990	2260	196624	0.204612	macaca	fascicularis	4.57218	1.1494	25.139	3.1607
Metazoa_Release91	rhinopithecus_roxellana	8971	2185	192133	0.204468	rhinopithecus	roxellana	4.66916	1.13723	24.3563	3.06709
Metazoa_Release91	gorilla_gorilla	8936	2193	193643	0.203488	gorilla	gorilla	4.61468	1.1325	24.5412	3.12341
Metazoa_Release91	saimiri_boliviensis_boliviensis	8451	2089	185944	0.203739	saimiri	boliviensis	4.54492	1.12346	24.719	3.13747
Metazoa_Release91	echinops_telfairi	5562	1290	115627	0.215125	echinops	telfairi	4.8103	1.11566	23.1931	2.6014
Metazoa_Release91	heterocephalus_glaber_male	8981	1906	179440	0.200462	heterocephalus	glaber	5.00502	1.06219	21.2226	2.79129
Metazoa_Release91	callithrix_jacchus	7983	1975	186471	0.204314	callithrix	jacchus	4.28109	1.05915	24.7401	3.12063
Metazoa_Release91	mesocricetus_auratus	6337	1618	160393	0.210074	mesocricetus	auratus	3.95092	1.00877	25.5326	3.02531
Metazoa_Release91	sus_scrofa	8050	1930	195920	0.209424	sus	scrofa	4.10882	0.985096	23.9752	2.86088
Metazoa_Release91	nannospalax_galili	6732	1618	168738	0.206345	nannospalax	galili	3.98962	0.958883	24.0345	2.96546
Metazoa_Release91	heterocephalus_glaber_female	8326	1755	186365	0.201043	heterocephalus	glaber	4.46758	0.9417	21.0785	2.7549
Metazoa_Release91	monodelphis_domestica	7005	1633	179865	0.189111	monodelphis	domestica	3.89459	0.907903	23.3119	3.46832
Metazoa_Release91	notamacropus_eugenii	4206	969	109686	0.193882	notamacropus	eugenii	3.83458	0.883431	23.0385	3.25457
Metazoa_Release91	gallus_gallus	5382	1463	165869	0.216758	gallus	gallus	3.24473	0.882021	27.1832	2.99535
Metazoa_Release91	peromyscus_maniculatus_bairdii	6373	1569	178297	0.211631	peromyscus	maniculatus	3.57437	0.879992	24.6195	2.8682
Metazoa_Release91	ornithorhynchus_anatinus	3640	1166	135938	0.227173	ornithorhynchus	anatinus	2.67769	0.857744	32.033	3.15227
Metazoa_Release91	microtus_ochrogaster	5931	1486	173683	0.21117	microtus	ochrogaster	3.41484	0.855582	25.0548	2.93354
Metazoa_Release91	tupaia_belangeri	4171	913	108325	0.20677	tupaia	belangeri	3.85045	0.842834	21.8892	2.68836
Metazoa_Release91	cavia_porcellus	5706	1464	173962	0.199768	cavia	porcellus	3.28003	0.841563	25.6572	3.40009
Metazoa_Release91	sorex_araneus	3186	719	91605	0.20847	sorex	araneus	3.47798	0.784892	22.5675	2.72094
Metazoa_Release91	cricetulus_griseus_chok1gshd	6055	1379	176707	0.207232	cricetulus	griseus	3.42658	0.780388	22.7746	2.78308
Metazoa_Release91	fukomys_damarensis	5955	1421	182286	0.201778	fukomys	damarensis	3.26684	0.779544	23.8623	3.09395
Metazoa_Release91	erinaceus_europaeus	3692	816	104978	0.207221	erinaceus	europaeus	3.51693	0.777306	22.1018	2.70121
Metazoa_Release91	homo_sapiens	9502	2281	300811	0.205494	homo	sapiens	3.15879	0.758283	24.0055	2.98939
Metazoa_Release91	cricetulus_griseus_crigri	5764	1275	171162	0.206785	cricetulus	griseus	3.36757	0.744908	22.1201	2.71627
Metazoa_Release91	ictidomys_tridecemlineatus	5472	1276	173320	0.199374	ictidomys	tridecemlineatus	3.15717	0.73621	23.3187	3.10342
Metazoa_Release91	ochotona_princeps	3746	911	126534	0.223021	ochotona	princeps	2.96047	0.719965	24.3193	2.50358
Metazoa_Release91	loxodonta_africana	4356	1134	161599	0.203768	loxodonta	africana	2.69556	0.701737	26.0331	3.30322
Metazoa_Release91	chinchilla_lanigera	5199	1236	182650	0.205249	chinchilla	lanigera	2.84643	0.676704	23.7738	2.96844
Metazoa_Release91	procavia_capensis	3643	810	125662	0.20532	procavia	capensis	2.89905	0.644586	22.2344	2.77408
Metazoa_Release91	tursiops_truncatus	3680	910	146767	0.206728	tursiops	truncatus	2.50738	0.62003	24.7283	3.03843
Metazoa_Release91	pteropus_vampyrus	3723	857	147195	0.199731	pteropus	vampyrus	2.5293	0.582221	23.0191	3.05171
Metazoa_Release91	choloepus_hoffmanni	2873	486	83490	0.194998	choloepus	hoffmanni	3.44113	0.582106	16.9161	2.3609
Metazoa_Release91	vicugna_pacos	2589	493	89045	0.198715	vicugna	pacos	2.90752	0.553653	19.0421	2.55249
Metazoa_Release91	tetraodon_nigroviridis	4467	908	171159	0.231964	tetraodon	nigroviridis	2.60985	0.530501	20.3268	1.89889
Metazoa_Release91	myotis_lucifugus	3157	791	153653	0.212529	myotis	lucifugus	2.05463	0.514796	25.0554	2.89065
Metazoa_Release91	takifugu_rubripes	6379	1078	215724	0.227301	takifugu	rubripes	2.95702	0.499713	16.8992	1.6607
Metazoa_Release91	mus_pahari	4898	965	201486	0.209457	mus	pahari	2.43094	0.478941	19.7019	2.35011
Metazoa_Release91	pongo_abelii	3563	768	162430	0.203552	pongo	abelii	2.19356	0.472819	21.5549	2.74145
Metazoa_Release91	ovis_aries	3286	806	171298	0.209223	ovis	aries	1.91829	0.470525	24.5283	2.93329
Metazoa_Release91	gasterosteus_aculeatus	4789	870	187924	0.222925	gasterosteus	aculeatus	2.54837	0.462953	18.1666	1.87213
Metazoa_Release91	dasypus_novemcinctus	3582	788	171151	0.203903	dasypus	novemcinctus	2.09289	0.460412	21.9989	2.78726
Metazoa_Release91	mus_musculus_pwkphj	4586	943	207132	0.208866	mus	musculus	2.21405	0.455265	20.5626	2.46859
Metazoa_Release91	mus_musculus	5684	1084	238935	0.20838	mus	musculus	2.37889	0.45368	19.0711	2.30163
Metazoa_Release91	mus_caroli	4650	919	203498	0.208512	mus	caroli	2.28503	0.451601	19.7634	2.38177
Metazoa_Release91	ficedula_albicollis	2643	666	148620	0.223315	ficedula	albicollis	1.77836	0.448123	25.1986	2.58584
Metazoa_Release91	mus_musculus_dba2j	4594	934	209118	0.209012	mus	musculus	2.19685	0.446638	20.3309	2.43691
Metazoa_Release91	otolemur_garnettii	3303	715	160574	0.205424	otolemur	garnettii	2.057	0.445278	21.647	2.69776
Metazoa_Release91	oryctolagus_cuniculus	3046	707	159254	0.218836	oryctolagus	cuniculus	1.91267	0.443945	23.2108	2.50055
Metazoa_Release91	mus_musculus_cbaj	4591	925	208925	0.208898	mus	musculus	2.19744	0.442743	20.1481	2.41798
Metazoa_Release91	canis_familiaris	3626	815	184489	0.206555	canis	familiaris	1.96543	0.441761	22.4766	2.76694
Metazoa_Release91	mus_musculus_akrj	4649	925	209987	0.208532	mus	musculus	2.21395	0.440503	19.8968	2.39732
Metazoa_Release91	mus_musculus_fvbnj	4554	918	208771	0.208806	mus	musculus	2.18134	0.439716	20.1581	2.42159
Metazoa_Release91	mus_musculus_c3hhej	4580	919	209124	0.208769	mus	musculus	2.19009	0.439452	20.0655	2.41145
Metazoa_Release91	mus_spretus_spreteij	4668	911	207578	0.208272	mus	spretus	2.24879	0.438871	19.5159	2.35809
Metazoa_Release91	mus_musculus_nzohlltj	4583	919	210578	0.208712	mus	musculus	2.17639	0.436418	20.0524	2.41135
Metazoa_Release91	mus_musculus_nodshiltj	4490	905	208006	0.210038	mus	musculus	2.15859	0.435084	20.1559	2.38915
Metazoa_Release91	mus_musculus_129s1svimj	4553	911	209667	0.20886	mus	musculus	2.17154	0.434499	20.0088	2.40226
Metazoa_Release91	mus_musculus_wsbeij	4483	901	207685	0.209032	mus	musculus	2.15856	0.43383	20.0981	2.40847
Metazoa_Release91	mus_musculus_aj	4591	909	209570	0.208529	mus	musculus	2.19068	0.433745	19.7996	2.3857
Metazoa_Release91	mus_musculus_c57bl6nj	4526	912	210308	0.208848	mus	musculus	2.15208	0.43365	20.1502	2.41956
Metazoa_Release91	mus_musculus_casteij	4548	902	208695	0.209175	mus	musculus	2.17926	0.43221	19.8329	2.37301
Metazoa_Release91	mus_musculus_balbcj	4584	905	209753	0.208715	mus	musculus	2.18543	0.43146	19.7426	2.37402
Metazoa_Release91	mus_musculus_lpj	4539	899	209189	0.208936	mus	musculus	2.16981	0.429755	19.8061	2.37596
Metazoa_Release91	ailuropoda_melanoleuca	2709	669	159917	0.207877	ailuropoda	melanoleuca	1.694	0.418342	24.6955	2.99677
Metazoa_Release91	bos_taurus	3129	711	172367	0.209195	bos	taurus	1.81531	0.412492	22.7229	2.71822
Metazoa_Release91	xenopus_tropicalis	4069	656	164425	0.200317	xenopus	tropicalis	2.47468	0.398966	16.1219	2.12378
Metazoa_Release91	mustela_putorius_furo	3270	717	181383	0.207337	mustela	putorius	1.80282	0.395296	21.9266	2.6764
Metazoa_Release91	rattus_norvegicus	3753	742	188528	0.209637	rattus	norvegicus	1.99069	0.393575	19.7708	2.35374
Metazoa_Release91	sarcophilus_harrisii	3140	602	153645	0.180191	sarcophilus	harrisii	2.04367	0.391812	19.172	3.14253
Metazoa_Release91	oryzias_latipes	4165	655	172432	0.202248	oryzias	latipes	2.41544	0.37986	15.7263	2.02866
Metazoa_Release91	lepisosteus_oculatus	3462	654	180255	0.19793	lepisosteus	oculatus	1.92061	0.362819	18.8908	2.55389
Metazoa_Release91	chlorocebus_sabaeus	2671	564	164506	0.204064	chlorocebus	sabaeus	1.62365	0.342845	21.1157	2.67068
Metazoa_Release91	pelodiscus_sinensis	2638	487	144349	0.222153	pelodiscus	sinensis	1.82752	0.337377	18.461	1.91847
Metazoa_Release91	latimeria_chalumnae	4103	508	157451	0.205745	latimeria	chalumnae	2.60589	0.32264	12.3812	1.53764
Metazoa_Release91	meleagris_gallopavo	2396	389	130437	0.202683	meleagris	gallopavo	1.8369	0.298228	16.2354	2.08446
Metazoa_Release91	danio_rerio	6801	716	246529	0.183198	danio	rerio	2.7587	0.290432	10.5279	1.67022
Metazoa_Release91	anolis_carolinensis	3504	471	163962	0.201656	anolis	carolinensis	2.13708	0.287262	13.4418	1.74514
Metazoa_Release91	anas_platyrhynchos	2215	345	128845	0.204798	anas	platyrhynchos	1.71912	0.267764	15.5756	1.95434
Metazoa_Release91	astyanax_mexicanus	4139	504	198125	0.189385	astyanax	mexicanus	2.08909	0.254385	12.1769	1.80629
Metazoa_Release91	poecilia_formosa	4893	569	227248	0.195716	poecilia	formosa	2.15315	0.250387	11.6289	1.61038
Metazoa_Release91	oreochromis_niloticus	4663	560	223822	0.202061	oreochromis	niloticus	2.08335	0.250199	12.0094	1.55234
Metazoa_Release91	xiphophorus_maculatus	3516	419	190916	0.193772	xiphophorus	maculatus	1.84165	0.219468	11.917	1.68548
Metazoa_Release91	ciona_intestinalis	2844	86	92211	0.178475	ciona	intestinalis	3.08423	0.0932644	3.02391	0.504984
Plants_Release38	ostreococcus_lucimarinus	755	129	2177	0.302387	ostreococcus	lucimarinus	34.6808	5.92559	17.0861	0.742892
Plants_Release38	chondrus_crispus	892	168	2922	0.264778	chondrus	crispus	30.527	5.74949	18.8341	1.23199
Plants_Release38	physcomitrella_patens	17273	3899	126890	0.167971	physcomitrella	patens	13.6126	3.07274	22.5728	4.22509
Plants_Release38	musa_acuminata	23039	3611	163003	0.1942	musa	acuminata	14.1341	2.2153	15.6734	2.2065
Plants_Release38	chlamydomonas_reinhardtii	6184	1798	103746	0.319348	chlamydomonas	reinhardtii	5.96071	1.73308	29.075	1.0515
Plants_Release38	brassica_napus	58225	6607	394482	0.180343	brassica	napus	14.7599	1.67485	11.3474	1.85692
Plants_Release38	hordeum_vulgare	16855	2540	158064	0.222184	hordeum	vulgare	10.6634	1.60694	15.0697	1.56553
Plants_Release38	oryza_glumaepatula	15412	2287	146646	0.212192	oryza	glumaepatula	10.5097	1.55954	14.8391	1.71826
Plants_Release38	oryza_rufipogon	15903	2317	149250	0.212976	oryza	rufipogon	10.6553	1.55243	14.5696	1.67276
Plants_Release38	vitis_vinifera	13107	1799	116144	0.17271	vitis	vinifera	11.2851	1.54894	13.7255	2.44021
Plants_Release38	oryza_meridionalis	14177	2056	133799	0.214256	oryza	meridionalis	10.5957	1.53663	14.5024	1.64205
Plants_Release38	oryza_nivara	15700	2267	148981	0.212019	oryza	nivara	10.5383	1.52167	14.4395	1.67514
Plants_Release38	oryza_barthii	14578	2089	141255	0.210551	oryza	barthii	10.3203	1.47889	14.3298	1.68912
Plants_Release38	oryza_punctata	14570	1994	141488	0.214225	oryza	punctata	10.2977	1.40931	13.6857	1.55011
Plants_Release38	brassica_oleracea	26046	2896	208275	0.180505	brassica	oleracea	12.5056	1.39047	11.1188	1.81631
Plants_Release38	amborella_trichopoda	7841	1142	83524	0.187442	amborella	trichopoda	9.38772	1.36727	14.5645	2.20652
Plants_Release38	oryza_sativa	11985	1599	117743	0.217868	oryza	sativa	10.1789	1.35804	13.3417	1.45252
Plants_Release38	oryza_brachyantha	10892	1559	115983	0.202488	oryza	brachyantha	9.39103	1.34416	14.3133	1.84157
Plants_Release38	setaria_italica	12277	1698	127135	0.230799	setaria	italica	9.65666	1.33559	13.8307	1.30848
Plants_Release38	triticum_urartu	10943	1620	122880	0.227653	triticum	urartu	8.90544	1.31836	14.804	1.44925
Plants_Release38	galdieria_sulphuraria	2563	179	13580	0.187285	galdieria	sulphuraria	18.8733	1.31811	6.984	1.05989
Plants_Release38	triticum_aestivum	41439	5908	449820	0.230942	triticum	aestivum	9.21235	1.31341	14.2571	1.34673
Plants_Release38	gossypium_raimondii	18459	2110	160774	0.166053	gossypium	raimondii	11.4813	1.3124	11.4307	2.18458
Plants_Release38	leersia_perrieri	12883	1684	132630	0.213248	leersia	perrieri	9.71349	1.2697	13.0715	1.49633
Plants_Release38	populus_trichocarpa	18107	2041	160839	0.168172	populus	trichocarpa	11.2578	1.26897	11.2719	2.10523
Plants_Release38	prunus_persica	11068	1376	110353	0.187433	prunus	persica	10.0296	1.24691	12.4322	1.88367
Plants_Release38	theobroma_cacao	12471	1442	118365	0.17006	theobroma	cacao	10.5361	1.21827	11.5628	2.11573
Plants_Release38	brassica_rapa	19134	1992	165046	0.176284	brassica	rapa	11.5931	1.20694	10.4108	1.78044
Plants_Release38	zea_mays	18200	2281	197138	0.234401	zea	mays	9.23211	1.15706	12.533	1.14023
Plants_Release38	arabidopsis_lyrata	15019	1427	124674	0.180395	arabidopsis	lyrata	12.0466	1.14459	9.5013	1.55394
Plants_Release38	cucumis_sativus	9274	1051	91986	0.16185	cucumis	sativus	10.082	1.14257	11.3328	2.26701
Plants_Release38	aegilops_tauschii	10952	1494	131966	0.229726	aegilops	tauschii	8.29911	1.13211	13.6413	1.3057
Plants_Release38	glycine_max	24356	2558	232493	0.173805	glycine	max	10.476	1.10025	10.5025	1.84514
Plants_Release38	corchorus_capsularis	9852	1135	105604	0.175973	corchorus	capsularis	9.32919	1.07477	11.5205	1.97687
Plants_Release38	oryza_indica	10732	1362	128843	0.217361	oryza	indica	8.32952	1.0571	12.691	1.38932
Plants_Release38	arabidopsis_thaliana	14811	1307	127602	0.180184	arabidopsis	thaliana	11.6072	1.02428	8.82452	1.44657
Plants_Release38	manihot_esculenta	12222	1315	128803	0.179889	manihot	esculenta	9.48891	1.02094	10.7593	1.76939
Plants_Release38	dioscorea_rotundata	9357	968	96670	0.178024	dioscorea	rotundata	9.67932	1.00134	10.3452	1.73609
Plants_Release38	helianthus_annuus	21963	1911	192306	0.192587	helianthus	annuus	11.4209	0.993729	8.701	1.24657
Plants_Release38	oryza_glaberrima	8490	1037	106447	0.214384	oryza	glaberrima	7.9758	0.974194	12.2144	1.38107
Plants_Release38	selaginella_moellendorffii	13990	1573	162257	0.226109	selaginella	moellendorffii	8.62212	0.96945	11.2437	1.11933
Plants_Release38	brachypodium_distachyon	8795	1079	112122	0.231927	brachypodium	distachyon	7.84413	0.962345	12.2683	1.14654
Plants_Release38	sorghum_bicolor	10245	1168	122719	0.21944	sorghum	bicolor	8.34834	0.951768	11.4007	1.22019
Plants_Release38	beta_vulgaris	8490	886	93536	0.180786	beta	vulgaris	9.07672	0.947229	10.4358	1.69955
Plants_Release38	oryza_longistaminata	9629	1111	121670	0.207972	oryza	longistaminata	7.91403	0.913126	11.5381	1.39868
Plants_Release38	phaseolus_vulgaris	11553	1044	116847	0.174979	phaseolus	vulgaris	9.88729	0.893476	9.03661	1.56748
Plants_Release38	medicago_truncatula	17616	1363	156428	0.165634	medicago	truncatula	11.2614	0.871327	7.73728	1.48546
Plants_Release38	nicotiana_attenuata	6877	632	72719	0.201402	nicotiana	attenuata	9.45695	0.869099	9.19005	1.19644
Plants_Release38	solanum_tuberosum	9980	891	106990	0.174069	solanum	tuberosum	9.32797	0.832788	8.92786	1.564
Plants_Release38	solanum_lycopersicum	11493	915	122210	0.170295	solanum	lycopersicum	9.4043	0.748711	7.96137	1.45304
Plants_Release38	lupinus_angustifolius	5374	420	62917	0.166983	lupinus	angustifolius	8.54141	0.667546	7.81541	1.47863
Plants_Release38	trifolium_pratense	13877	921	138765	0.161902	trifolium	pratense	10.0004	0.663712	6.63688	1.32689
Protists_Release38	thecamonas_trahens_atcc_50062	3657	1738	9243	0.320146	thecamonas	trahens	39.5651	18.8034	47.5253	1.70393
Protists_Release38	leishmania_braziliensis_mhom_br_75_m2904	7	3	20	0.287173	leishmania	braziliensis	35	15	42.8571	2.19818
Protists_Release38	bodo_saltans	27	9	78	0.252203	bodo	saltans	34.6154	11.5385	33.3333	2.4995
Protists_Release38	acanthamoeba_castellanii_str_neff	16404	5321	90251	0.292282	acanthamoeba	castellanii	18.176	5.89578	32.4372	1.57394
Protists_Release38	blastocystis_hominis	4571	1023	18197	0.226125	blastocystis	hominis	25.1195	5.62181	22.3802	2.22759
Protists_Release38	aphanomyces_astaci	9137	2287	57017	0.248695	aphanomyces	astaci	16.025	4.01108	25.0301	1.94976
Protists_Release38	guillardia_theta	22886	5238	132087	0.265109	guillardia	theta	17.3265	3.96557	22.8874	1.49176
Protists_Release38	saprolegnia_parasitica_cbs_223_65	10354	2231	59242	0.292185	saprolegnia	parasitica	17.4775	3.76591	21.5472	1.04663
Protists_Release38	emiliania_huxleyi	12956	3511	94079	0.328694	emiliania	huxleyi	13.7714	3.73197	27.0994	0.885459
Protists_Release38	saprolegnia_diclina_vs20	9042	2026	54479	0.292731	saprolegnia	diclina	16.5972	3.71886	22.4065	1.08194
Protists_Release38	aphanomyces_invadans	7824	1858	50382	0.270964	aphanomyces	invadans	15.5294	3.68783	23.7474	1.45246
Protists_Release38	capsaspora_owczarzaki_atcc_30864	4708	1196	32639	0.269084	capsaspora	owczarzaki	14.4245	3.66433	25.4036	1.58581
Protists_Release38	pythium_aphanidermatum	2956	567	15792	0.268715	pythium	aphanidermatum	18.7183	3.59043	19.1813	1.20219
Protists_Release38	thalassiosira_oceanica	9006	1569	44524	0.266701	thalassiosira	oceanica	20.2273	3.52394	17.4217	1.11606
Protists_Release38	hyaloperonospora_arabidopsidis	2264	463	13192	0.235996	hyaloperonospora	arabidopsidis	17.1619	3.5097	20.4505	1.8286
Protists_Release38	phytophthora_sojae	7663	1222	36242	0.273082	phytophthora	sojae	21.144	3.37178	15.9468	0.953173
Protists_Release38	eimeria_tenella	80	24	712	0.244807	eimeria	tenella	11.236	3.37079	30	2.4377
Protists_Release38	pythium_vexans	3829	692	20838	0.294774	pythium	vexans	18.3751	3.32086	18.0726	0.853517
Protists_Release38	pythium_arrhenomanes	2755	547	17223	0.284741	pythium	arrhenomanes	15.9961	3.17599	19.8548	1.04563
Protists_Release38	plasmodiophora_brassicae	3688	1086	34756	0.296894	plasmodiophora	brassicae	10.6111	3.12464	29.4469	1.35903
Protists_Release38	fonticula_alba_gca_000388065	1914	651	21245	0.340051	fonticula	alba	9.00918	3.06425	34.0125	0.982388
Protists_Release38	monosiga_brevicollis_mx1	5791	1782	59698	0.274312	monosiga	brevicollis	9.70049	2.98502	30.7719	1.81489
Protists_Release38	reticulomyxa_filosa	31807	1755	60647	0.174959	reticulomyxa	filosa	52.4461	2.8938	5.51765	0.95729
Protists_Release38	phytophthora_infestans	6864	856	31729	0.255056	phytophthora	infestans	21.6332	2.69785	12.4709	0.906599
Protists_Release38	nannochloropsis_gaditana	1901	446	16583	0.27461	nannochloropsis	gaditana	11.4635	2.6895	23.4613	1.37927
Protists_Release38	aureococcus_anophagefferens	1993	376	14417	0.347514	aureococcus	anophagefferens	13.824	2.60803	18.866	0.502489
Protists_Release38	thalassiosira_pseudonana	3465	441	17747	0.234461	thalassiosira	pseudonana	19.5244	2.48493	12.7273	1.15715
Protists_Release38	phytophthora_ramorum	3851	607	24648	0.269399	phytophthora	ramorum	15.624	2.46267	15.7621	0.980585
Protists_Release38	eimeria_brunetti	1631	653	26661	0.239499	eimeria	brunetti	6.11755	2.44927	40.0368	3.44628
Protists_Release38	nannochloropsis_gaditana_ccmp526	446	126	5237	0.271982	nannochloropsis	gaditana	8.51633	2.40596	28.2511	1.70893
Protists_Release38	eimeria_mitis	1552	514	21685	0.236229	eimeria	mitis	7.15702	2.3703	33.1186	2.95382
Protists_Release38	phytophthora_lateralis	3839	542	23970	0.265909	phytophthora	lateralis	16.0159	2.26116	14.1183	0.912246
Protists_Release38	eimeria_acervulina	1479	627	28468	0.24152	eimeria	acervulina	5.19531	2.20247	42.3935	3.56991
Protists_Release38	vitrella_brassicaformis_ccmp3155	11763	3806	173576	0.290299	vitrella	brassicaformis	6.77686	2.1927	32.3557	1.60416
Protists_Release38	cyclospora_cayetanensis	2386	786	36226	0.259835	cyclospora	cayetanensis	6.58643	2.16971	32.9422	2.2737
Protists_Release38	eimeria_praecox	1418	411	20045	0.228458	eimeria	praecox	7.07408	2.05039	28.9845	2.81274
Protists_Release38	pythium_ultimum	3781	500	24704	0.261288	pythium	ultimum	15.3052	2.02396	13.224	0.898437
Protists_Release38	phytophthora_kernoviae	4738	559	28076	0.248532	phytophthora	kernoviae	16.8756	1.99102	11.7982	0.92067
Protists_Release38	eimeria_maxima	1342	472	25478	0.233106	eimeria	maxima	5.26729	1.85258	35.1714	3.24512
Protists_Release38	trichomonas_vaginalis_g3	20	1	57	0.164139	trichomonas	vaginalis	35.0877	1.75439	5	0.975649
Protists_Release38	eimeria_necatrix	1358	482	27770	0.25528	eimeria	necatrix	4.89017	1.73569	35.4934	2.574
Protists_Release38	pythium_iwayamai	3387	404	24025	0.275485	pythium	iwayamai	14.0978	1.68158	11.928	0.694594
Protists_Release38	theileria_orientalis_strain_shintoku	2586	204	12498	0.208573	theileria	orientalis	20.6913	1.63226	7.88863	0.950069
Protists_Release38	eimeria_tenella_gca_000499545	1197	437	28398	0.257923	eimeria	tenella	4.21509	1.53884	36.5079	2.57268
Protists_Release38	phytophthora_nicotianae	1245	136	9166	0.251244	phytophthora	nicotianae	13.5828	1.48374	10.9237	0.827689
Protists_Release38	salpingoeca_rosetta	7420	1265	86256	0.280029	salpingoeca	rosetta	8.6023	1.46656	17.0485	0.944975
Protists_Release38	pythium_irregulare	3524	348	23843	0.268711	pythium	irregulare	14.78	1.45955	9.87514	0.618953
Protists_Release38	phytophthora_parasitica_inra_310	3178	372	26726	0.247412	phytophthora	parasitica	11.891	1.3919	11.7055	0.924615
Protists_Release38	phaeodactylum_tricornutum	1053	122	8802	0.243785	phaeodactylum	tricornutum	11.9632	1.38605	11.5859	0.951933
Protists_Release38	perkinsus_marinus_atcc_50983	6029	1482	107131	0.236797	perkinsus	marinus	5.62769	1.38335	24.5812	2.17891
Protists_Release38	plasmopara_halstedii	3787	322	24598	0.226344	plasmopara	halstedii	15.3956	1.30905	8.50277	0.844298
Protists_Release38	albugo_candida	3951	256	20538	0.215934	albugo	candida	19.2375	1.24647	6.47937	0.720388
Protists_Release38	phytophthora_parasitica	2850	318	25573	0.248051	phytophthora	parasitica	11.1446	1.2435	11.1579	0.875266
Protists_Release38	albugo_laibachii	2816	262	21520	0.221734	albugo	laibachii	13.0855	1.21747	9.30398	0.97129
Protists_Release38	phytophthora_parasitica_p10297	2798	301	25073	0.24785	phytophthora	parasitica	11.1594	1.20049	10.7577	0.845714
Protists_Release38	phytophthora_parasitica_p1976	2806	296	25133	0.247723	phytophthora	parasitica	11.1646	1.17773	10.5488	0.830443
Protists_Release38	phytophthora_parasitica_cj01a1	2723	284	25061	0.247727	phytophthora	parasitica	10.8655	1.13323	10.4297	0.821023
Protists_Release38	oxytricha_trifallax_gca_000711775	19	1	91	0.142084	oxytricha	trifallax	20.8791	1.0989	5.26316	1.30493
Protists_Release38	phytophthora_parasitica_gca_000509485	2362	251	22924	0.24789	phytophthora	parasitica	10.3036	1.09492	10.6266	0.835042
Protists_Release38	phytophthora_parasitica_gca_000509525	2385	247	22880	0.247882	phytophthora	parasitica	10.424	1.07955	10.3564	0.813885
Protists_Release38	phytophthora_nicotianae_gca_001483015	1711	212	19804	0.251008	phytophthora	nicotianae	8.63967	1.07049	12.3904	0.941228
Protists_Release38	gregarina_niphandrodes	180	35	3273	0.269103	gregarina	niphandrodes	5.49954	1.06936	19.4444	1.21357
Protists_Release38	babesia_bigemina	839	87	8205	0.252066	babesia	bigemina	10.2255	1.06033	10.3695	0.778712
Protists_Release38	phytophthora_parasitica_gca_000509505	2367	242	22826	0.24805	phytophthora	parasitica	10.3698	1.06019	10.2239	0.802008
Protists_Release38	plasmodium_ovale_wallikeri	1382	144	13647	0.146695	plasmodium	ovale	10.1268	1.05518	10.4197	2.45725
Protists_Release38	plasmodium_ovale_wallikeri_gca_900088485	1306	142	13479	0.143883	plasmodium	ovale	9.68915	1.05349	10.8729	2.64365
Protists_Release38	phytophthora_parasitica_gca_000509465	2402	241	23002	0.247862	phytophthora	parasitica	10.4426	1.04773	10.0333	0.788661
Protists_Release38	plasmodium_ovale_curtisi_gca_900088565	1623	156	16440	0.139156	plasmodium	ovale	9.87226	0.948905	9.61183	2.46014
Protists_Release38	plasmodium_ovale_curtisi	1480	143	15351	0.143221	plasmodium	ovale	9.64107	0.931535	9.66216	2.36621
Protists_Release38	stentor_coeruleus	1450	70	8048	0.147813	stentor	coeruleus	18.0169	0.869781	4.82759	1.12474
Protists_Release38	entamoeba_invadens_ip1	2005	37	4486	0.151037	entamoeba	invadens	44.6946	0.824788	1.84539	0.415149
Protists_Release38	bigelowiella_natans	19484	1207	168662	0.224255	bigelowiella	natans	11.5521	0.715632	6.19483	0.629246
Protists_Release38	plasmodium_malariae	714	50	7386	0.124783	plasmodium	malariae	9.66694	0.676956	7.0028	2.09515
Protists_Release38	plasmodium_vivax_india_vii	424	60	9090	0.204708	plasmodium	vivax	4.66447	0.660066	14.1509	1.77732
Protists_Release38	plasmodium_falciparum_raj116	511	23	3583	0.105645	plasmodium	falciparum	14.2618	0.64192	4.50098	1.65773
Protists_Release38	plasmodium_cynomolgi_strain_b	649	54	8745	0.202003	plasmodium	cynomolgi	7.42138	0.617496	8.32049	1.07619
Protists_Release38	plasmodium_chabaudi_chabaudi_gca_000003075	1032	44	7569	0.121277	plasmodium	chabaudi	13.6346	0.581319	4.26357	1.3251
Protists_Release38	sphaeroforma_arctica_jp610	2832	257	45710	0.209534	sphaeroforma	arctica	6.19558	0.56224	9.07486	1.08158
Protists_Release38	cryptosporidium_ubiquitum	170	7	1264	0.154472	cryptosporidium	ubiquitum	13.4494	0.553797	4.11765	0.892416
Protists_Release38	plasmodium_vivax_mauritania_i	418	49	8947	0.202681	plasmodium	vivax	4.67196	0.54767	11.7225	1.50509
Protists_Release38	hammondia_hammondi	997	201	38868	0.266224	hammondia	hammondi	2.56509	0.517135	20.1605	1.29821
Protists_Release38	toxoplasma_gondii_fou	895	182	35353	0.26177	toxoplasma	gondii	2.53161	0.514808	20.3352	1.37436
Protists_Release38	plasmodium_berghei_gca_000005395	1074	41	7990	0.118821	plasmodium	berghei	13.4418	0.513141	3.8175	1.21854
Protists_Release38	toxoplasma_gondii_vand	878	187	37119	0.261634	toxoplasma	gondii	2.36537	0.503785	21.2984	1.44159
Protists_Release38	plasmodium_vivax_brazil_i	410	45	8943	0.202407	plasmodium	vivax	4.58459	0.503187	10.9756	1.4134
Protists_Release38	naegleria_gruberi	3202	53	10587	0.165755	naegleria	gruberi	30.2446	0.500614	1.65522	0.317361
Protists_Release38	toxoplasma_gondii_gab2_2007_gal_dom2	884	184	36760	0.261541	toxoplasma	gondii	2.40479	0.500544	20.8145	1.41025
Protists_Release38	toxoplasma_gondii_mas	893	178	35587	0.262077	toxoplasma	gondii	2.50934	0.500183	19.9328	1.34268
Protists_Release38	toxoplasma_gondii_rub	885	179	36060	0.261828	toxoplasma	gondii	2.45424	0.496395	20.226	1.36612
Protists_Release38	toxoplasma_gondii_gt1	914	193	39051	0.262121	toxoplasma	gondii	2.34053	0.494225	21.116	1.4217
Protists_Release38	toxoplasma_gondii_ari	896	180	36652	0.261733	toxoplasma	gondii	2.44461	0.491106	20.0893	1.35829
Protists_Release38	toxoplasma_gondii_p89	858	174	36130	0.261632	toxoplasma	gondii	2.37476	0.481594	20.2797	1.37267
Protists_Release38	toxoplasma_gondii_tgcatprc2	883	174	36415	0.261225	toxoplasma	gondii	2.42482	0.477825	19.7055	1.33971
Protists_Release38	toxoplasma_gondii_veg	905	186	38938	0.261657	toxoplasma	gondii	2.32421	0.477682	20.5525	1.39075
Protists_Release38	plasmodium_vivax_north_korean	435	43	9069	0.200576	plasmodium	vivax	4.79656	0.474143	9.88506	1.29852
Protists_Release38	dictyostelium_lacteum	2759	49	10352	0.148844	dictyostelium	lacteum	26.6519	0.473338	1.77601	0.40917
Protists_Release38	stylonychia_lemnae	4608	144	30785	0.157837	stylonychia	lemnae	14.9683	0.46776	3.125	0.652974
Protists_Release38	toxoplasma_gondii	776	161	34848	0.261227	toxoplasma	gondii	2.22681	0.462006	20.7474	1.41052
Protists_Release38	plasmodium_vivax	301	36	7935	0.211079	plasmodium	vivax	3.79332	0.453686	11.9601	1.40175
Protists_Release38	plasmodium_knowlesi	414	37	8193	0.193089	plasmodium	knowlesi	5.05309	0.451605	8.9372	1.27346
Protists_Release38	babesia_microti_strain_ri	579	25	5902	0.180232	babesia	microti	9.81023	0.423585	4.31779	0.707428
Protists_Release38	entamoeba_histolytica_ku27	644	9	2132	0.123969	entamoeba	histolytica	30.2064	0.422139	1.39752	0.42183
Protists_Release38	theileria_parva	828	42	10411	0.169723	theileria	parva	7.95313	0.403419	5.07246	0.931551
Protists_Release38	plasmodium_coatneyi	429	39	10204	0.197962	plasmodium	coatneyi	4.20423	0.382203	9.09091	1.22858
Protists_Release38	oxytricha_trifallax	4849	154	42235	0.15757	oxytricha	trifallax	11.481	0.364626	3.17591	0.665535
Protists_Release38	plasmodium_inui_san_antonio_1	380	29	8014	0.211942	plasmodium	inui	4.7417	0.361867	7.63158	0.886093
Protists_Release38	entamoeba_dispar_saw760	1069	11	3203	0.120387	entamoeba	dispar	33.375	0.343428	1.029	0.322917
Protists_Release38	plasmodium_yoelii_yoelii	737	26	7875	0.12535	plasmodium	yoelii	9.35873	0.330159	3.52782	1.049
Protists_Release38	plasmodium_fragile	373	30	9380	0.205913	plasmodium	fragile	3.97655	0.319829	8.0429	0.99703
Protists_Release38	entamoeba_histolytica_hm_1_imss_b	566	6	1902	0.133994	entamoeba	histolytica	29.7581	0.315457	1.06007	0.286969
Protists_Release38	plasmodium_falciparum_dd2	432	15	4949	0.10531	plasmodium	falciparum	8.72904	0.303092	3.47222	1.28349
Protists_Release38	theileria_annulata	1009	32	10790	0.16274	theileria	annulata	9.35125	0.296571	3.17146	0.628321
Protists_Release38	entamoeba_histolytica_hm_1_imss_a	616	6	2042	0.125024	entamoeba	histolytica	30.1665	0.29383	0.974026	0.290654
Protists_Release38	entamoeba_histolytica	764	7	2493	0.121718	entamoeba	histolytica	30.6458	0.280786	0.91623	0.283403
Protists_Release38	plasmodium_falciparum_hb3	489	21	7481	0.100388	plasmodium	falciparum	6.53656	0.280711	4.29448	1.67459
Protists_Release38	entamoeba_histolytica_hm_3_imss	652	6	2184	0.125211	entamoeba	histolytica	29.8535	0.274725	0.920245	0.274048
Protists_Release38	babesia_bovis	669	17	6495	0.207797	babesia	bovis	10.3002	0.26174	2.54111	0.308627
Protists_Release38	plasmodium_falciparum_fch_4	617	12	4835	0.108381	plasmodium	falciparum	12.7611	0.24819	1.94489	0.695337
Protists_Release38	paramecium_tetraurelia	17444	207	90269	0.140427	paramecium	tetraurelia	19.3245	0.229315	1.18665	0.29956
Protists_Release38	plasmodium_falciparum_7g8	789	20	8880	0.0955283	plasmodium	falciparum	8.88514	0.225225	2.53485	1.04201
Protists_Release38	plasmodium_falciparum_malips096_e11	752	17	7594	0.0971389	plasmodium	falciparum	9.90255	0.223861	2.26064	0.913176
Protists_Release38	plasmodium_yoelii_17x	668	21	9842	0.109631	plasmodium	yoelii	6.78724	0.213371	3.14371	1.10878
Protists_Release38	plasmodium_falciparum_tanzania_2000708_	870	18	8480	0.0981809	plasmodium	falciparum	10.2594	0.212264	2.06897	0.826347
Protists_Release38	plasmodium_knowlesi_strain_h_gca_900004885	296	19	9000	0.191696	plasmodium	knowlesi	3.28889	0.211111	6.41892	0.92857
Protists_Release38	plasmodium_falciparum_igh_cr14	421	14	7099	0.0997725	plasmodium	falciparum	5.93041	0.197211	3.32542	1.30542
Protists_Release38	plasmodium_falciparum_palo_alto_uganda	777	15	7686	0.099965	plasmodium	falciparum	10.1093	0.19516	1.9305	0.756249
Protists_Release38	plasmodium_falciparum_ugt5_1	633	13	6848	0.100381	plasmodium	falciparum	9.24357	0.189836	2.05371	0.800887
Protists_Release38	entamoeba_histolytica_gca_001662325	798	5	2683	0.1234	entamoeba	histolytica	29.7428	0.186359	0.626566	0.190296
Protists_Release38	theileria_equi_strain_wa	855	15	8235	0.197495	theileria	equi	10.3825	0.182149	1.75439	0.238302
Protists_Release38	plasmodium_falciparum_santa_lucia	815	15	8850	0.0948991	plasmodium	falciparum	9.20904	0.169492	1.84049	0.761766
Protists_Release38	plasmodium_falciparum_camp_malaysia	689	14	8310	0.0957895	plasmodium	falciparum	8.29122	0.168472	2.03193	0.832908
Protists_Release38	plasmodium_falciparum_nf54	667	10	6611	0.101375	plasmodium	falciparum	10.0892	0.151263	1.49925	0.578388
Protists_Release38	cryptosporidium_muris_rn66	102	2	1411	0.142459	cryptosporidium	muris	7.22892	0.141743	1.96078	0.484178
Protists_Release38	plasmodium_chabaudi	351	12	8787	0.117494	plasmodium	chabaudi	3.99454	0.136565	3.4188	1.10712
Protists_Release38	plasmodium_falciparum_vietnam_oak_knoll_fvo_	696	10	7988	0.0956897	plasmodium	falciparum	8.71307	0.125188	1.43678	0.589589
Protists_Release38	cryptosporidium_andersoni	116	2	1687	0.142455	cryptosporidium	andersoni	6.87611	0.118554	1.72414	0.425762
Protists_Release38	bigelowiella_natans_gca_000002455	311	1	860	0.141874	bigelowiella	natans	36.1628	0.116279	0.321543	0.0799045
Protists_Release38	dictyostelium_purpureum	3441	21	18324	0.122191	dictyostelium	purpureum	18.7787	0.114604	0.610288	0.187802
Protists_Release38	plasmodium_vinckei_petteri	440	9	8288	0.115033	plasmodium	vinckei	5.30888	0.108591	2.04545	0.680328
Protists_Release38	plasmodium_yoelii_gca_900002395	399	10	9481	0.107884	plasmodium	yoelii	4.20842	0.105474	2.50627	0.900888
Protists_Release38	ichthyophthirius_multifiliis	11375	22	20961	0.0794899	ichthyophthirius	multifiliis	54.2674	0.104957	0.193407	0.0946314
Protists_Release38	plasmodium_reichenowi_gca_001601855	204	7	7021	0.0929876	plasmodium	reichenowi	2.90557	0.0997009	3.43137	1.45001
Protists_Release38	plasmodium_falciparum_nf135_5_c10	808	9	9040	0.0954204	plasmodium	falciparum	8.93805	0.0995575	1.11386	0.458416
Protists_Release38	dictyostelium_discoideum	5736	16	16778	0.111926	dictyostelium	discoideum	34.1876	0.095363	0.27894	0.0959605
Protists_Release38	plasmodium_falciparum	237	8	8522	0.097042	plasmodium	falciparum	2.78104	0.0938747	3.37553	1.36497
Protists_Release38	plasmodium_reichenowi	241	8	8571	0.0964286	plasmodium	reichenowi	2.81181	0.093338	3.3195	1.35129
Protists_Release38	plasmodium_yoelii	417	9	10310	0.108139	plasmodium	yoelii	4.04462	0.0872939	2.15827	0.773658
Protists_Release38	plasmodium_berghei	357	7	8182	0.110141	plasmodium	berghei	4.36324	0.0855537	1.96078	0.68775
Protists_Release38	plasmodium_gaboni	204	6	7609	0.0909866	plasmodium	gaboni	2.68104	0.078854	2.94118	1.27017
Protists_Release38	dictyostelium_fasciculatum	2977	25	31989	0.169064	dictyostelium	fasciculatum	9.30632	0.0781519	0.839772	0.155329
Protists_Release38	polysphondylium_pallidum_pn500	7039	24	33347	0.160156	polysphondylium	pallidum	21.1083	0.0719705	0.340958	0.0694714
Protists_Release38	entamoeba_nuttalli_p19	464	1	1659	0.124007	entamoeba	nuttalli	27.9687	0.0602773	0.215517	0.0650257
Protists_Release38	pseudocohnilembus_persalinus	15927	33	59731	0.0933159	pseudocohnilembus	persalinus	26.6645	0.0552477	0.207195	0.0872438
Protists_Release38	tetrahymena_thermophila	29234	31	88739	0.111686	tetrahymena	thermophila	32.9438	0.0349339	0.106041	0.0365753
