# Supplementary material for: Widespread Separation of the Polypyrimidine Tract From 3′ AG by G Tracts in Association With Alternative Exons in Metazoa and Plants
Source: Front Genet. 2019 Jan 14;9:741. doi: 10.3389/fgene.2018.00741 (PMC6339879; doi:10.3389/fgene.2018.00741)
Supplement: TABLE S4 — Enrichment of alternative exons downstream of REPAG 3′ SS in different species. [file Table_4.xlsx]

## Sheet: S_Table 4
Supplementary table 4: Enrichment of alternative exons downstream of REPAG 3' SS in different species.
Release#_Species_Strain	Total_Pu	Total_REPA G tract	Total_Splice_Sites	Total_Constitutive_Exon	Total_REPA G tract_Upstream of ConstitutiveExons	Folds Enriched_NonConstitutiveExons	p-Value(hypergeometric test)	Genus	Species	Species_Strain_Full name
Metazoa_Release91_aotus_nancymaae	10570	2695	189285	71269	352	1.3944	5.40083e-181	aotus	nancymaae	aotus_nancymaae
Metazoa_Release91_pan_troglodytes	10230	2518	209988	71728	247	1.36981	1.46556e-180	pan	troglodytes	pan_troglodytes
Metazoa_Release91_papio_anubis	9584	2484	194143	72188	302	1.39838	2.40869e-175	papio	anubis	papio_anubis
Metazoa_Release91_callithrix_jacchus	7983	1975	186471	64823	175	1.39705	4.48122e-161	callithrix	jacchus	callithrix_jacchus
Metazoa_Release91_rhinopithecus_bieti	10968	2662	190111	64736	309	1.34033	4.4004e-159	rhinopithecus	bieti	rhinopithecus_bieti
Metazoa_Release91_macaca_mulatta	10488	2756	199330	57692	232	1.28885	1.00142e-157	macaca	mulatta	macaca_mulatta
Metazoa_Release91_cercocebus_atys	9749	2376	197284	70641	287	1.36963	8.78455e-154	cercocebus	atys	cercocebus_atys
Metazoa_Release91_rhinopithecus_roxellana	8971	2185	192133	69108	256	1.37876	4.62852e-148	rhinopithecus	roxellana	rhinopithecus_roxellana
Metazoa_Release91_macaca_nemestrina	9692	2394	196984	70039	303	1.35533	5.56919e-144	macaca	nemestrina	macaca_nemestrina
Metazoa_Release91_mandrillus_leucophaeus	9069	2230	187340	63017	241	1.34403	3.24573e-140	mandrillus	leucophaeus	mandrillus_leucophaeus
Metazoa_Release91_sus_scrofa	8050	1930	195920	88277	348	1.49191	5.02474e-140	sus	scrofa	sus_scrofa
Metazoa_Release91_pan_paniscus	9275	2298	192205	64785	257	1.33974	8.74893e-140	pan	paniscus	pan_paniscus
Metazoa_Release91_macaca_fascicularis	8990	2260	196624	68276	271	1.34826	1.36183e-136	macaca	fascicularis	macaca_fascicularis
Metazoa_Release91_saimiri_boliviensis_boliviensis	8451	2089	185944	68048	267	1.3756	6.42582e-134	saimiri	boliviensis	saimiri_boliviensis_boliviensis
Metazoa_Release91_cebus_capucinus	8882	2181	188892	64484	250	1.34429	3.44443e-133	cebus	capucinus	cebus_capucinus
Plants_Release38_triticum_aestivum	41439	5908	449820	133557	953	1.19287	4.46654e-131	triticum	aestivum	triticum_aestivum
Metazoa_Release91_gorilla_gorilla	8936	2193	193643	64464	245	1.33156	1.4316e-129	gorilla	gorilla	gorilla_gorilla
Metazoa_Release91_colobus_angolensis_palliatus	9075	2223	188333	62083	257	1.31929	3.91135e-123	colobus	angolensis	colobus_angolensis_palliatus
Metazoa_Release91_nomascus_leucogenys	10730	2811	188285	61099	385	1.27763	8.84104e-118	nomascus	leucogenys	nomascus_leucogenys
Metazoa_Release91_microcebus_murinus	8047	2086	180280	64811	296	1.33974	2.79116e-111	microcebus	murinus	microcebus_murinus
Metazoa_Release91_felis_catus	7964	2187	175244	60558	297	1.32052	3.10186e-111	felis	catus	felis_catus
Metazoa_Release91_octodon_degus	8821	2169	161259	44807	204	1.25453	7.05915e-101	octodon	degus	octodon_degus
Metazoa_Release91_gallus_gallus	5382	1463	165869	46328	108	1.28512	6.37179e-88	gallus	gallus	gallus_gallus
Metazoa_Release91_jaculus_jaculus	7659	1894	157871	48349	225	1.27022	6.25522e-84	jaculus	jaculus	jaculus_jaculus
Metazoa_Release91_propithecus_coquereli	7672	1996	169532	50997	244	1.25539	1.03425e-80	propithecus	coquereli	propithecus_coquereli
Metazoa_Release91_carlito_syrichta	7899	2039	165314	49844	254	1.25332	1.19047e-80	carlito	syrichta	carlito_syrichta
Metazoa_Release91_nannospalax_galili	6732	1618	168738	50504	168	1.27897	1.55079e-80	nannospalax	galili	nannospalax_galili
Metazoa_Release91_dipodomys_ordii	7234	1940	156796	45923	222	1.25236	2.2501e-80	dipodomys	ordii	dipodomys_ordii
Metazoa_Release91_peromyscus_maniculatus_bairdii	6373	1569	178297	54104	173	1.27735	4.25007e-75	peromyscus	maniculatus	peromyscus_maniculatus_bairdii
Metazoa_Release91_cavia_aperea	8749	2081	116648	32335	254	1.21464	4.36375e-67	cavia	aperea	cavia_aperea
Metazoa_Release91_mesocricetus_auratus	6337	1618	160393	46052	189	1.2389	7.13894e-62	mesocricetus	auratus	mesocricetus_auratus
Metazoa_Release91_microtus_ochrogaster	5931	1486	173683	52745	183	1.25927	2.23056e-61	microtus	ochrogaster	microtus_ochrogaster
Plants_Release38_gossypium_raimondii	18459	2110	160774	58785	441	1.24691	7.1368e-56	gossypium	raimondii	gossypium_raimondii
Metazoa_Release91_heterocephalus_glaber_male	8981	1906	179440	46855	228	1.1915	4.00368e-53	heterocephalus	glaber	heterocephalus_glaber_male
Metazoa_Release91_heterocephalus_glaber_female	8326	1755	186365	51393	228	1.20139	8.34953e-50	heterocephalus	glaber	heterocephalus_glaber_female
Metazoa_Release91_cricetulus_griseus_chok1gshd	6055	1379	176707	52409	180	1.23607	9.81877e-49	cricetulus	griseus	cricetulus_griseus_chok1gshd
Plants_Release38_oryza_rufipogon	15903	2317	149250	34496	271	1.14849	9.53822e-46	oryza	rufipogon	oryza_rufipogon
Plants_Release38_glycine_max	24356	2558	232493	73914	506	1.17609	4.0982e-43	glycine	max	glycine_max
Plants_Release38_oryza_glumaepatula	15412	2287	146646	34995	287	1.14861	4.11574e-43	oryza	glumaepatula	oryza_glumaepatula
Plants_Release38_oryza_nivara	15700	2267	148981	36739	299	1.15226	9.79029e-43	oryza	nivara	oryza_nivara
Metazoa_Release91_cricetulus_griseus_crigri	5764	1275	171162	45004	147	1.2003	3.17505e-39	cricetulus	griseus	cricetulus_griseus_crigri
Metazoa_Release91_cavia_porcellus	5706	1464	173962	47664	195	1.19393	4.13039e-39	cavia	porcellus	cavia_porcellus
Metazoa_Release91_takifugu_rubripes	6379	1078	215724	65755	151	1.23697	5.84652e-37	takifugu	rubripes	takifugu_rubripes
Plants_Release38_oryza_meridionalis	14177	2056	133799	30369	246	1.13884	1.53766e-36	oryza	meridionalis	oryza_meridionalis
Metazoa_Release91_chinchilla_lanigera	5199	1236	182650	52895	176	1.20721	7.77763e-35	chinchilla	lanigera	chinchilla_lanigera
Metazoa_Release91_loxodonta_africana	4356	1134	161599	39741	117	1.1893	9.18628e-35	loxodonta	africana	loxodonta_africana
Plants_Release38_oryza_barthii	14578	2089	141255	27755	210	1.11943	1.33675e-33	oryza	barthii	oryza_barthii
Plants_Release38_zea_mays	18200	2281	197138	32254	182	1.10022	7.73427e-33	zea	mays	zea_mays
Metazoa_Release91_ciona_savignyi	10393	1104	92244	10926	27	1.10662	5.72298e-31	ciona	savignyi	ciona_savignyi
Metazoa_Release91_ictidomys_tridecemlineatus	5472	1276	173320	49458	192	1.18875	1.90405e-30	ictidomys	tridecemlineatus	ictidomys_tridecemlineatus
Metazoa_Release91_xenopus_tropicalis	4069	656	164425	30588	28	1.17611	2.94237e-28	xenopus	tropicalis	xenopus_tropicalis
Metazoa_Release91_equus_caballus	8604	2314	170373	29006	224	1.08852	1.33259e-24	equus	caballus	equus_caballus
Plants_Release38_oryza_punctata	14570	1994	141488	35064	320	1.11612	4.54882e-22	oryza	punctata	oryza_punctata
Plants_Release38_leersia_perrieri	12883	1684	132630	34419	275	1.12993	5.86193e-22	leersia	perrieri	leersia_perrieri
Plants_Release38_theobroma_cacao	12471	1442	118365	34276	263	1.15089	1.16887e-21	theobroma	cacao	theobroma_cacao
Plants_Release38_prunus_persica	11068	1376	110353	39510	331	1.183	1.18927e-21	prunus	persica	prunus_persica
Plants_Release38_hordeum_vulgare	16855	2540	158064	11253	73	1.04571	2.02287e-21	hordeum	vulgare	hordeum_vulgare
Metazoa_Release91_fukomys_damarensis	5955	1421	182286	38155	167	1.11609	2.7679e-20	fukomys	damarensis	fukomys_damarensis
Metazoa_Release91_homo_sapiens	9502	2281	300811	15114	36	1.03628	1.2187e-18	homo	sapiens	homo_sapiens
Plants_Release38_medicago_truncatula	17616	1363	156428	24073	107	1.0891	1.63346e-17	medicago	truncatula	medicago_truncatula
Metazoa_Release38_octopus_bimaculoides	3046	220	111787	24331	5	1.24916	2.29972e-17	octopus	bimaculoides	octopus_bimaculoides
Metazoa_Release91_gasterosteus_aculeatus	4789	870	187924	33095	69	1.11749	8.03588e-17	gasterosteus	aculeatus	gasterosteus_aculeatus
Plants_Release38_setaria_italica	12277	1698	127135	21214	170	1.08011	8.40031e-16	setaria	italica	setaria_italica
Plants_Release38_arabidopsis_thaliana	14811	1307	127602	47413	353	1.16149	1.40578e-15	arabidopsis	thaliana	arabidopsis_thaliana
Metazoa_Release91_danio_rerio	6801	716	246529	59467	91	1.1504	8.152e-15	danio	rerio	danio_rerio
Plants_Release38_brachypodium_distachyon	8795	1079	112122	20567	109	1.10093	1.72236e-14	brachypodium	distachyon	brachypodium_distachyon
Plants_Release38_sorghum_bicolor	10245	1168	122719	30873	196	1.11192	1.22404e-12	sorghum	bicolor	sorghum_bicolor
Metazoa_Release91_canis_familiaris	3626	815	184489	45455	121	1.12993	2.26286e-12	canis	familiaris	canis_familiaris
Metazoa_Release91_tetraodon_nigroviridis	4467	908	171159	33429	101	1.10448	2.7643e-12	tetraodon	nigroviridis	tetraodon_nigroviridis
Plants_Release38_manihot_esculenta	12222	1315	128803	26432	184	1.08215	1.77781e-10	manihot	esculenta	manihot_esculenta
Metazoa_Release91_drosophila_melanogaster	2240	130	52343	23560	25	1.46882	4.26309e-10	drosophila	melanogaster	drosophila_melanogaster
Plants_Release38_oryza_sativa	11985	1599	117743	14118	119	1.05168	5.61854e-10	oryza	sativa	oryza_sativa
Metazoa_Release91_mus_pahari	4898	965	201486	21135	49	1.06046	6.63619e-10	mus	pahari	mus_pahari
Metazoa_Release91_mus_musculus_nodshiltj	4490	905	208006	21591	44	1.06157	8.17125e-10	mus	musculus	mus_musculus_nodshiltj
Metazoa_Release91_ovis_aries	3286	806	171298	20969	49	1.07021	2.11465e-09	ovis	aries	ovis_aries
Metazoa_Release91_mus_musculus	5684	1084	238935	17851	36	1.04485	3.23396e-09	mus	musculus	mus_musculus
Metazoa_Release91_ornithorhynchus_anatinus	3640	1166	135938	12574	56	1.049	3.66497e-09	ornithorhynchus	anatinus	ornithorhynchus_anatinus
Metazoa_Release91_mus_spretus_spreteij	4668	911	207578	21739	47	1.05935	3.68949e-09	mus	spretus	mus_spretus_spreteij
Metazoa_Release91_mus_musculus_aj	4591	909	209570	21565	46	1.05829	4.98856e-09	mus	musculus	mus_musculus_aj
Metazoa_Release91_mus_musculus_nzohlltj	4583	919	210578	21865	48	1.05758	7.81765e-09	mus	musculus	mus_musculus_nzohlltj
Metazoa_Release91_oreochromis_niloticus	4663	560	223822	46361	66	1.1126	9.44155e-09	oreochromis	niloticus	oreochromis_niloticus
Metazoa_Release91_mus_musculus_pwkphj	4586	943	207132	21375	50	1.05595	1.21776e-08	mus	musculus	mus_musculus_pwkphj
Metazoa_Release91_mus_musculus_dba2j	4594	934	209118	21488	49	1.05605	1.22038e-08	mus	musculus	mus_musculus_dba2j
Metazoa_Release91_mus_musculus_akrj	4649	925	209987	21752	49	1.05646	1.31172e-08	mus	musculus	mus_musculus_akrj
Metazoa_Release91_mus_musculus_casteij	4548	902	208695	21508	47	1.05681	1.43579e-08	mus	musculus	mus_musculus_casteij
Metazoa_Release91_mus_caroli	4650	919	203498	21403	50	1.05674	1.67819e-08	mus	caroli	mus_caroli
Metazoa_Release91_mus_musculus_c57bl6nj	4526	912	210308	21879	49	1.05615	2.1475e-08	mus	musculus	mus_musculus_c57bl6nj
Metazoa_Release91_mus_musculus_wsbeij	4483	901	207685	21549	48	1.05633	2.2097e-08	mus	musculus	mus_musculus_wsbeij
Metazoa_Release91_poecilia_formosa	4893	569	227248	45480	66	1.10519	3.08442e-08	poecilia	formosa	poecilia_formosa
Plants_Release38_solanum_tuberosum	9980	891	106990	18926	101	1.07719	3.88039e-08	solanum	tuberosum	solanum_tuberosum
Metazoa_Release91_mus_musculus_cbaj	4591	925	208925	21739	52	1.05339	8.25851e-08	mus	musculus	mus_musculus_cbaj
Metazoa_Release91_mus_musculus_129s1svimj	4553	911	209667	21751	51	1.05329	1.02608e-07	mus	musculus	mus_musculus_129s1svimj
Metazoa_Release91_mus_musculus_fvbnj	4554	918	208771	21989	53	1.05319	1.2558e-07	mus	musculus	mus_musculus_fvbnj
Metazoa_Release91_mus_musculus_c3hhej	4580	919	209124	21354	51	1.05192	1.45913e-07	mus	musculus	mus_musculus_c3hhej
Metazoa_Release91_mus_musculus_balbcj	4584	905	209753	21436	50	1.05229	1.48736e-07	mus	musculus	mus_musculus_balbcj
Metazoa_Release91_mus_musculus_lpj	4539	899	209189	21687	51	1.05237	1.97082e-07	mus	musculus	mus_musculus_lpj
Metazoa_Release91_latimeria_chalumnae	4103	508	157451	23128	38	1.0845	2.46381e-07	latimeria	chalumnae	latimeria_chalumnae
Metazoa_Release38_solenopsis_invicta	3211	188	76088	20423	23	1.19967	5.49048e-07	solenopsis	invicta	solenopsis_invicta
Metazoa_Release91_lepisosteus_oculatus	3462	654	180255	46542	118	1.10484	5.62447e-07	lepisosteus	oculatus	lepisosteus_oculatus
Metazoa_Release91_taeniopygia_guttata	7641	1972	138099	3492	20	1.01554	5.74858e-07	taeniopygia	guttata	taeniopygia_guttata
Metazoa_Release91_sarcophilus_harrisii	3140	602	153645	31905	82	1.09016	1.51457e-06	sarcophilus	harrisii	sarcophilus_harrisii
Plants_Release38_trifolium_pratense	13877	921	138765	6508	17	1.02984	2.01627e-06	trifolium	pratense	trifolium_pratense
Plants_Release38_phaseolus_vulgaris	11553	1044	116847	17584	110	1.05312	4.06231e-06	phaseolus	vulgaris	phaseolus_vulgaris
Metazoa_Release38_drosophila_pseudoobscura	2237	166	53370	15142	23	1.20266	4.34737e-06	drosophila	pseudoobscura	drosophila_pseudoobscura
Metazoa_Release91_rattus_norvegicus	3753	742	188528	40923	115	1.07929	4.36004e-06	rattus	norvegicus	rattus_norvegicus
Metazoa_Release91_oryzias_latipes	4165	655	172432	21653	49	1.05806	8.51232e-06	oryzias	latipes	oryzias_latipes
Metazoa_Release91_dasypus_novemcinctus	3582	788	171151	22398	67	1.05274	1.39909e-05	dasypus	novemcinctus	dasypus_novemcinctus
Metazoa_Release91_monodelphis_domestica	7005	1633	179865	7668	39	1.01958	1.48224e-05	monodelphis	domestica	monodelphis_domestica
Plants_Release38_populus_trichocarpa	18107	2041	160839	15870	151	1.02739	1.56542e-05	populus	trichocarpa	populus_trichocarpa
Metazoa_Release38_drosophila_yakuba	1972	107	50973	14243	12	1.23214	1.66933e-05	drosophila	yakuba	drosophila_yakuba
Metazoa_Release91_pelodiscus_sinensis	2638	487	144349	22300	46	1.071	2.96717e-05	pelodiscus	sinensis	pelodiscus_sinensis
Metazoa_Release38_caenorhabditis_briggsae	2847	105	104763	15862	3	1.14475	3.45156e-05	caenorhabditis	briggsae	caenorhabditis_briggsae
Metazoa_Release38_anopheles_gambiae	2712	386	42352	5317	25	1.0695	3.48153e-05	anopheles	gambiae	anopheles_gambiae
Metazoa_Release38_drosophila_erecta	1886	119	46228	11128	12	1.18423	5.64366e-05	drosophila	erecta	drosophila_erecta
Plants_Release38_beta_vulgaris	8490	886	93536	9373	58	1.03861	6.46449e-05	beta	vulgaris	beta_vulgaris
Metazoa_Release91_gadus_morhua	6282	1815	145828	2562	13	1.01059	6.80213e-05	gadus	morhua	gadus_morhua
Metazoa_Release91_bos_taurus	3129	711	172367	14290	34	1.03826	8.35096e-05	bos	taurus	bos_taurus
Plants_Release38_physcomitrella_patens	17273	3899	126890	17800	483	1.01908	0.000190485	physcomitrella	patens	physcomitrella_patens
Metazoa_Release38_drosophila_ananassae	2065	149	49773	13167	22	1.15893	0.000246889	drosophila	ananassae	drosophila_ananassae
Protists_Release38_nannochloropsis_gaditana	1901	446	16583	747	7	1.03074	0.00036238	nannochloropsis	gaditana	nannochloropsis_gaditana
Metazoa_Release91_meleagris_gallopavo	2396	389	130437	15578	27	1.0568	0.000372925	meleagris	gallopavo	meleagris_gallopavo
Metazoa_Release91_ficedula_albicollis	2643	666	148620	5992	12	1.02324	0.000533957	ficedula	albicollis	ficedula_albicollis
Metazoa_Release38_drosophila_simulans	2205	147	51571	14902	26	1.15764	0.000601705	drosophila	simulans	drosophila_simulans
Protists_Release38_aphanomyces_astaci	9137	2287	57017	14209	521	1.0285	0.00103879	aphanomyces	astaci	aphanomyces_astaci
Protists_Release38_sphaeroforma_arctica_jp610	2832	257	45710	2729	5	1.0428	0.00122365	sphaeroforma	arctica	sphaeroforma_arctica_jp610
Metazoa_Release91_anolis_carolinensis	3504	471	163962	5846	6	1.02376	0.00139157	anolis	carolinensis	anolis_carolinensis
Metazoa_Release91_caenorhabditis_elegans	2721	46	112102	27103	3	1.23285	0.00145295	caenorhabditis	elegans	caenorhabditis_elegans
Metazoa_Release38_drosophila_virilis	2193	133	49766	12999	21	1.13983	0.00157077	drosophila	virilis	drosophila_virilis
Fungi_Release38_fusarium_oxysporum_f_sp_vasinfectum_25433	5391	401	30656	3261	27	1.04369	0.00199246	fusarium	oxysporum	fusarium_oxysporum_f_sp_vasinfectum_25433
Metazoa_Release38_mayetiola_destructor	7555	255	70320	11315	26	1.07025	0.00204314	mayetiola	destructor	mayetiola_destructor
Fungi_Release38_puccinia_graminisug99	9798	1222	68062	5713	80	1.02016	0.00239467	puccinia	graminisug99	puccinia_graminisug99
Metazoa_Release38_drosophila_willistoni	1985	116	43236	4106	3	1.07636	0.00272986	drosophila	willistoni	drosophila_willistoni
Protists_Release38_phytophthora_parasitica	2850	318	25573	3970	34	1.0572	0.00309482	phytophthora	parasitica	phytophthora_parasitica
Metazoa_Release91_ailuropoda_melanoleuca	2709	669	159917	12987	38	1.02657	0.00341082	ailuropoda	melanoleuca	ailuropoda_melanoleuca
Fungi_Release38_cryptococcus_amylolentus_cbs_6039	8080	1673	37738	5680	223	1.02027	0.00360652	cryptococcus	amylolentus	cryptococcus_amylolentus_cbs_6039
Metazoa_Release91_otolemur_garnettii	3303	715	160574	3761	7	1.01396	0.0036269	otolemur	garnettii	otolemur_garnettii
Metazoa_Release91_pongo_abelii	3563	768	162430	9928	32	1.02072	0.00418011	pongo	abelii	pongo_abelii
Fungi_Release38_trichophyton_interdigitale_mr816	2769	415	16195	285	1	1.01546	0.00437232	trichophyton	interdigitale	trichophyton_interdigitale_mr816
Metazoa_Release38_bombus_terrestris	3168	151	72281	28167	45	1.15021	0.0044416	bombus	terrestris	bombus_terrestris
Fungi_Release38_lichtheimia_corymbifera_jmrc_fsu_9682	6849	813	48430	4296	55	1.0231	0.00483822	lichtheimia	corymbifera	lichtheimia_corymbifera_jmrc_fsu_9682
Metazoa_Release38_caenorhabditis_japonica	2888	153	78626	17927	23	1.10062	0.0050115	caenorhabditis	japonica	caenorhabditis_japonica
Fungi_Release38_fusarium_oxysporum_f_sp_raphani_54005	5368	404	30747	3226	29	1.03702	0.00540626	fusarium	oxysporum	fusarium_oxysporum_f_sp_raphani_54005
Protists_Release38_phytophthora_parasitica_inra_310	3178	372	26726	3177	31	1.04033	0.00613332	phytophthora	parasitica	phytophthora_parasitica_inra_310
Fungi_Release38_trichophyton_rubrum_mr1448	2684	391	15377	768	10	1.02565	0.00622596	trichophyton	rubrum	trichophyton_rubrum_mr1448
Fungi_Release38_fusarium_oxysporum_fosc_3_a	5097	385	29098	3422	32	1.03908	0.00632824	fusarium	oxysporum	fusarium_oxysporum_fosc_3_a
Fungi_Release38_trichophyton_rubrum_cbs_118892	2310	334	13589	739	9	1.02901	0.00645073	trichophyton	rubrum	trichophyton_rubrum_cbs_118892
Fungi_Release38_neurospora_crassa	3027	300	16022	1227	13	1.03601	0.00691535	neurospora	crassa	neurospora_crassa
Fungi_Release38_trichophyton_rubrum_mr1459	2424	348	14106	729	9	1.02723	0.00714021	trichophyton	rubrum	trichophyton_rubrum_mr1459
Metazoa_Release91_astyanax_mexicanus	4139	504	198125	6455	8	1.01727	0.00903882	astyanax	mexicanus	astyanax_mexicanus
Fungi_Release38_fusarium_oxysporum_f_sp_cubense_tropical_race_4_54006	4885	362	28279	2979	27	1.03438	0.0105567	fusarium	oxysporum	fusarium_oxysporum_f_sp_cubense_tropical_race_4_54006
Fungi_Release38_trichophyton_rubrum_d6	2673	387	15378	773	11	1.023	0.0118941	trichophyton	rubrum	trichophyton_rubrum_d6
Fungi_Release38_trichophyton_rubrum_cbs_289_86	2681	386	15407	776	11	1.02303	0.0119584	trichophyton	rubrum	trichophyton_rubrum_cbs_289_86
Fungi_Release38_fusarium_oxysporum_f_sp_conglutinans_race_2_54008	5357	397	30722	3264	31	1.0315	0.0120123	fusarium	oxysporum	fusarium_oxysporum_f_sp_conglutinans_race_2_54008
Fungi_Release38_trichophyton_interdigitale_h6	2673	393	15822	244	1	1.01308	0.0130027	trichophyton	interdigitale	trichophyton_interdigitale_h6
Fungi_Release38_trichophyton_rubrum_cbs_735_88	2401	341	14056	741	10	1.02469	0.0134018	trichophyton	rubrum	trichophyton_rubrum_cbs_735_88
Fungi_Release38_fusarium_oxysporum_f_sp_radicis_lycopersici_26381	5279	390	30226	3484	34	1.03174	0.0137879	fusarium	oxysporum	fusarium_oxysporum_f_sp_radicis_lycopersici_26381
Fungi_Release38_cryptococcus_neoformans_var_grubii_h99	7138	998	38222	3672	82	1.01538	0.0140991	cryptococcus	neoformans	cryptococcus_neoformans_var_grubii_h99
Fungi_Release38_fusarium_oxysporum_f_sp_lycopersici_mn25	5157	380	29474	3635	36	1.03261	0.0146687	fusarium	oxysporum	fusarium_oxysporum_f_sp_lycopersici_mn25
Fungi_Release38_cladophialophora_immunda	3517	506	19017	1182	22	1.01991	0.015617	cladophialophora	immunda	cladophialophora_immunda
Fungi_Release38_fusarium_oxysporum_fo47	5322	404	30489	3505	36	1.02921	0.0165137	fusarium	oxysporum	fusarium_oxysporum_fo47
Metazoa_Release38_drosophila_grimshawi	2411	104	49296	11861	17	1.10159	0.0165779	drosophila	grimshawi	drosophila_grimshawi
Fungi_Release38_trichophyton_soudanense_cbs_452_61	2681	386	15438	794	12	1.02145	0.0168809	trichophyton	soudanense	trichophyton_soudanense_cbs_452_61
Protists_Release38_perkinsus_marinus_atcc_50983	6029	1482	107131	1523	13	1.00552	0.017686	perkinsus	marinus	perkinsus_marinus_atcc_50983
Fungi_Release38_blastomyces_dermatitidis_er_3	3315	341	19203	2110	28	1.03119	0.0179364	blastomyces	dermatitidis	blastomyces_dermatitidis_er_3
Fungi_Release38_blastomyces_gilchristii_slh14081	3310	355	19139	1951	27	1.02882	0.0190856	blastomyces	gilchristii	blastomyces_gilchristii_slh14081
Plants_Release38_chlamydomonas_reinhardtii	6184	1798	103746	410	2	1.00285	0.0199688	chlamydomonas	reinhardtii	chlamydomonas_reinhardtii
Fungi_Release38_trichophyton_rubrum_cbs_100081	2684	388	15412	768	12	1.01989	0.0209549	trichophyton	rubrum	trichophyton_rubrum_cbs_100081
Fungi_Release38_talaromyces_marneffei_atcc_18224	4861	528	21553	929	15	1.01536	0.0211778	talaromyces	marneffei	talaromyces_marneffei_atcc_18224
Fungi_Release38_fusarium_oxysporum_f_sp_pisi_hdv247	5685	418	32386	3517	36	1.02521	0.0214677	fusarium	oxysporum	fusarium_oxysporum_f_sp_pisi_hdv247
Fungi_Release38_puccinia_striiformis_f_sp_tritici_pst_78	8278	1025	60593	3560	50	1.01059	0.0215921	puccinia	striiformis	puccinia_striiformis_f_sp_tritici_pst_78
Metazoa_Release38_drosophila_mojavensis	1983	87	49334	12414	15	1.10585	0.0232972	drosophila	mojavensis	drosophila_mojavensis
Fungi_Release38_cryptococcus_neoformans	6036	761	33100	1595	28	1.01197	0.0234175	cryptococcus	neoformans	cryptococcus_neoformans
Protists_Release38_phytophthora_parasitica_p1976	2806	296	25133	3178	29	1.0326	0.0240527	phytophthora	parasitica	phytophthora_parasitica_p1976
Fungi_Release38_trichophyton_rubrum_cbs_202_88	2757	407	15679	773	13	1.01826	0.0246082	trichophyton	rubrum	trichophyton_rubrum_cbs_202_88
Metazoa_Release91_oryctolagus_cuniculus	3046	707	159254	10804	39	1.0136	0.0251566	oryctolagus	cuniculus	oryctolagus_cuniculus
Fungi_Release38_trichophyton_rubrum_mr850	2705	396	15501	782	13	1.01856	0.025416	trichophyton	rubrum	trichophyton_rubrum_mr850
Metazoa_Release38_onchocerca_volvulus	3566	76	92910	11197	4	1.07718	0.0260823	onchocerca	volvulus	onchocerca_volvulus
Fungi_Release38_botrytis_cinerea	4558	258	25165	3300	26	1.03494	0.0266185	botrytis	cinerea	botrytis_cinerea
Fungi_Release38_talaromyces_marneffei_pm1	5812	628	25700	3401	74	1.01671	0.0271477	talaromyces	marneffei	talaromyces_marneffei_pm1
Fungi_Release38_blastomyces_dermatitidis_atcc_18188	3260	336	19117	1720	23	1.02365	0.0304075	blastomyces	dermatitidis	blastomyces_dermatitidis_atcc_18188
Protists_Release38_capsaspora_owczarzaki_atcc_30864	4708	1196	32639	2916	99	1.00721	0.0304144	capsaspora	owczarzaki	capsaspora_owczarzaki_atcc_30864
Metazoa_Release91_myotis_lucifugus	3157	791	153653	4438	16	1.00891	0.0307617	myotis	lucifugus	myotis_lucifugus
Fungi_Release38_verruconis_gallopava	3537	341	15968	1593	27	1.02286	0.0334791	verruconis	gallopava	verruconis_gallopava
Fungi_Release38_batrachochytrium_salamandrivorans	4390	941	33010	5474	152	1.00515	0.0335632	batrachochytrium	salamandrivorans	batrachochytrium_salamandrivorans
Fungi_Release38_trichophyton_rubrum_cbs_288_86	2696	386	15446	764	13	1.01661	0.0349309	trichophyton	rubrum	trichophyton_rubrum_cbs_288_86
Metazoa_Release91_tursiops_truncatus	3680	910	146767	538	0	1.00368	0.0350036	tursiops	truncatus	tursiops_truncatus
Metazoa_Release91_notamacropus_eugenii	4206	969	109686	553	1	1.00403	0.0361776	notamacropus	eugenii	notamacropus_eugenii
Metazoa_Release91_mustela_putorius_furo	3270	717	181383	1920	3	1.00647	0.0362049	mustela	putorius	mustela_putorius_furo
Fungi_Release38_allomyces_macrogynus_atcc_38327	4720	958	43078	1514	27	1.00722	0.0370601	allomyces	macrogynus	allomyces_macrogynus_atcc_38327
Fungi_Release38_penicillium_brasilianum	3310	373	23816	991	10	1.01544	0.0390346	penicillium	brasilianum	penicillium_brasilianum
Metazoa_Release38_tribolium_castaneum	3395	374	64948	8563	43	1.01943	0.0398126	tribolium	castaneum	tribolium_castaneum
Fungi_Release38_blastomyces_dermatitidis_atcc_26199	3215	350	18687	2297	37	1.01962	0.041879	blastomyces	dermatitidis	blastomyces_dermatitidis_atcc_26199
Protists_Release38_thecamonas_trahens_atcc_50062	3657	1738	9243	50	5	1.00255	0.0420942	thecamonas	trahens	thecamonas_trahens_atcc_50062
Protists_Release38_phytophthora_parasitica_p10297	2798	301	25073	3141	32	1.02168	0.0443352	phytophthora	parasitica	phytophthora_parasitica_p10297
Metazoa_Release38_aedes_aegypti	2118	175	48542	2944	6	1.02806	0.0464448	aedes	aegypti	aedes_aegypti
Fungi_Release38_fusarium_oxysporum_f_sp_melonis_26406	5541	422	31733	3677	44	1.01313	0.0477621	fusarium	oxysporum	fusarium_oxysporum_f_sp_melonis_26406
Fungi_Release38_exophiala_xenobiotica	2950	322	17720	1168	16	1.01737	0.047876	exophiala	xenobiotica	exophiala_xenobiotica
Fungi_Release38_exophiala_dermatitidis_nih_ut8656	1746	210	11578	246	1	1.01684	0.0489978	exophiala	dermatitidis	exophiala_dermatitidis_nih_ut8656
Metazoa_Release38_schistosoma_mansoni	3814	86	57200	3684	2	1.04398	0.0564205	schistosoma	mansoni	schistosoma_mansoni
Protists_Release38_phytophthora_parasitica_gca_000509505	2367	242	22826	3139	29	1.0205	0.0566026	phytophthora	parasitica	phytophthora_parasitica_gca_000509505
Protists_Release38_phytophthora_parasitica_gca_000509465	2402	241	23002	3083	29	1.01582	0.0646068	phytophthora	parasitica	phytophthora_parasitica_gca_000509465
Protists_Release38_phytophthora_parasitica_cj01a1	2723	284	25061	3157	33	1.01118	0.0652079	phytophthora	parasitica	phytophthora_parasitica_cj01a1
Fungi_Release38_rhizophagus_irregularis_daom_197198w_gca_000597685	7509	122	60050	6788	10	1.03503	0.0686628	rhizophagus	irregularis	rhizophagus_irregularis_daom_197198w_gca_000597685
Fungi_Release38_spizellomyces_punctatus_daom_br117	4710	576	43128	2150	26	1.00496	0.0697324	spizellomyces	punctatus	spizellomyces_punctatus_daom_br117
Fungi_Release38_phialophora_americana	2566	416	15383	1095	27	1.00676	0.0703117	phialophora	americana	phialophora_americana
Protists_Release38_phytophthora_parasitica_gca_000509485	2362	251	22924	3135	33	1.00612	0.0724918	phytophthora	parasitica	phytophthora_parasitica_gca_000509485
Fungi_Release38_microbotryum_violaceum	2592	503	34057	2092	30	1.0019	0.0743802	microbotryum	violaceum	microbotryum_violaceum
Fungi_Release38_talaromyces_stipitatus_atcc_10500	6399	574	28458	1170	21	1.00472	0.0761302	talaromyces	stipitatus	talaromyces_stipitatus_atcc_10500
Fungi_Release38_aspergillus_calidoustus	5416	575	29317	429	5	1.00603	0.0768395	aspergillus	calidoustus	aspergillus_calidoustus
Fungi_Release38_exophiala_oligosperma	3184	347	17485	1187	22	1.00481	0.0834442	exophiala	oligosperma	exophiala_oligosperma
Metazoa_Release91_procavia_capensis	3643	810	125662	591	1	1.00348	0.0835623	procavia	capensis	procavia_capensis
Metazoa_Release91_vicugna_pacos	2589	493	89045	441	0	1.00498	0.085908	vicugna	pacos	vicugna_pacos
Fungi_Release38_coccidioides_immitis_rs	3372	427	20775	291	3	1.00708	0.0885182	coccidioides	immitis	coccidioides_immitis_rs
Plants_Release38_galdieria_sulphuraria	2563	179	13580	1665	21	1.00603	0.0906888	galdieria	sulphuraria	galdieria_sulphuraria
Fungi_Release38_exophiala_mesophila	1691	158	12960	966	9	1.01899	0.092557	exophiala	mesophila	exophiala_mesophila
Fungi_Release38_torrubiella_hemipterigena	2793	193	16856	1098	10	1.01426	0.095182	torrubiella	hemipterigena	torrubiella_hemipterigena
Metazoa_Release91_anas_platyrhynchos	2215	345	128845	2831	5	1.00765	0.106149	anas	platyrhynchos	anas_platyrhynchos
Fungi_Release38_beauveria_bassiana	3043	313	17402	189	1	1.00775	0.111203	beauveria	bassiana	beauveria_bassiana
Fungi_Release38_pseudocercospora_musae	2713	256	16487	823	12	1.0032	0.114995	pseudocercospora	musae	pseudocercospora_musae
Fungi_Release38_cryptococcus_neoformans_var_neoformans_b_3501a	6349	825	34942	485	11	1.00055	0.120438	cryptococcus	neoformans	cryptococcus_neoformans_var_neoformans_b_3501a
Fungi_Release38_paxillus_involutus_atcc_200175	4645	724	38911	285	3	1.0032	0.122984	paxillus	involutus	paxillus_involutus_atcc_200175
Metazoa_Release38_loa_loa	2873	95	83813	4571	3	1.02428	0.128957	loa	loa	loa_loa
Protists_Release38_guillardia_theta	22886	5238	132087	130	3	1.00041	0.130816	guillardia	theta	guillardia_theta
Metazoa_Release38_brugia_malayi	3090	62	90187	15713	10	1.01567	0.131682	brugia	malayi	brugia_malayi
Metazoa_Release91_ciona_intestinalis	2844	86	92211	5494	3	1.02626	0.132124	ciona	intestinalis	ciona_intestinalis
Metazoa_Release38_dendroctonus_ponderosae	1784	213	63508	2025	5	1.00869	0.135859	dendroctonus	ponderosae	dendroctonus_ponderosae
Protists_Release38_plasmodium_yoelii_17x	668	21	9842	1370	1	1.10639	0.145691	plasmodium	yoelii	plasmodium_yoelii_17x
Fungi_Release38_magnaporthe_oryzae	4244	371	22834	282	3	1.00432	0.164338	magnaporthe	oryzae	magnaporthe_oryzae
Metazoa_Release91_pteropus_vampyrus	3723	857	147195	594	2	1.00171	0.188224	pteropus	vampyrus	pteropus_vampyrus
Metazoa_Release38_heliconius_melpomene	3802	220	77243	564	0	1.00736	0.19898	heliconius	melpomene	heliconius_melpomene
Fungi_Release38_candida_tenuis_atcc_10573	258	27	1026	58	0	1.05992	0.203513	candida	tenuis	candida_tenuis_atcc_10573
Metazoa_Release38_nasonia_vitripennis	6990	461	82699	275	0	1.00334	0.21442	nasonia	vitripennis	nasonia_vitripennis
Fungi_Release38_pseudogymnoascus_destructans_20631_21	2491	307	14632	156	3	1.0009	0.224608	pseudogymnoascus	destructans	pseudogymnoascus_destructans_20631_21
Metazoa_Release38_daphnia_pulex	13212	1024	111011	145	0	1.00131	0.260642	daphnia	pulex	daphnia_pulex
Fungi_Release38_lichtheimia_ramosa	6274	577	48267	176	2	1.00018	0.271971	lichtheimia	ramosa	lichtheimia_ramosa
Fungi_Release38_tolypocladium_ophioglossoides_cbs_100239	2862	429	16868	48	0	1.00285	0.289873	tolypocladium	ophioglossoides	tolypocladium_ophioglossoides_cbs_100239
Metazoa_Release38_atta_cephalotes	2602	116	61206	676	1	1.00245	0.357458	atta	cephalotes	atta_cephalotes
Fungi_Release38_heterobasidion_irregulare_tc_32_1	6174	1295	56695	53	1	1.00016	0.364202	heterobasidion	irregulare	heterobasidion_irregulare_tc_32_1
Plants_Release38_selaginella_moellendorffii	13990	1573	162257	88	0	1.00054	0.424218	selaginella	moellendorffii	selaginella_moellendorffii
Metazoa_Release91_xiphophorus_maculatus	3516	419	190916	383	0	1.00201	0.430705	xiphophorus	maculatus	xiphophorus_maculatus
Metazoa_Release38_culex_quinquefasciatus	2822	283	51931	125	0	1.00241	0.504658	culex	quinquefasciatus	culex_quinquefasciatus
Fungi_Release38_mortierella_verticillata_nrrl_6337	472	31	3118	60	0	1.01962	0.545913	mortierella	verticillata	mortierella_verticillata_nrrl_6337
Metazoa_Release38_melitaea_cinxia	6376	233	84026	186	0	1.00222	0.596274	melitaea	cinxia	melitaea_cinxia
Fungi_Release38_serpula_lacrymans_var_lacrymans_s7_9	5648	680	54980	41	0	1.00075	0.60023	serpula	lacrymans	serpula_lacrymans_var_lacrymans_s7_9
Fungi_Release38_tulasnella_calospora_mut_4182	6410	1147	69498	29	0	1.00042	0.617109	tulasnella	calospora	tulasnella_calospora_mut_4182
Protists_Release38_plasmodium_falciparum_7g8	789	20	8880	204	0	1.02351	0.627932	plasmodium	falciparum	plasmodium_falciparum_7g8
Metazoa_Release91_erinaceus_europaeus	3692	816	104978	56	0	1.00053	0.645902	erinaceus	europaeus	erinaceus_europaeus
Fungi_Release38_fusarium_verticillioides	4235	335	25233	30	0	1.00119	0.669524	fusarium	verticillioides	fusarium_verticillioides
Fungi_Release38_exidia_glandulosa_hhb12029	9652	1756	98026	21	0	1.00021	0.684111	exidia	glandulosa	exidia_glandulosa_hhb12029
Protists_Release38_plasmodium_falciparum_santa_lucia	815	15	8850	212	0	1.02454	0.6949	plasmodium	falciparum	plasmodium_falciparum_santa_lucia
Protists_Release38_plasmodium_vivax_north_korean	435	43	9069	76	0	1.00845	0.695788	plasmodium	vivax	plasmodium_vivax_north_korean
Metazoa_Release38_anoplophora_glabripennis	3644	207	80744	134	0	1.00166	0.708748	anoplophora	glabripennis	anoplophora_glabripennis
Protists_Release38_plasmodium_falciparum_camp_malaysia	689	14	8310	197	0	1.02428	0.714514	plasmodium	falciparum	plasmodium_falciparum_camp_malaysia
Protists_Release38_plasmodium_falciparum_malips096_e11	752	17	7594	146	0	1.0196	0.718657	plasmodium	falciparum	plasmodium_falciparum_malips096_e11
Protists_Release38_plasmodium_falciparum_tanzania_2000708_	870	18	8480	149	0	1.01789	0.726579	plasmodium	falciparum	plasmodium_falciparum_tanzania_2000708_
Metazoa_Release38_caenorhabditis_remanei	3066	127	125859	306	0	1.00244	0.733957	caenorhabditis	remanei	caenorhabditis_remanei
Fungi_Release38_gelatoporia_subvermispora_b	6586	1032	61267	17	0	1.00028	0.749139	gelatoporia	subvermispora	gelatoporia_subvermispora_b
Fungi_Release38_rhizoctonia_solani_ag_3_rhs1ap	8459	1617	69368	12	0	1.00017	0.753475	rhizoctonia	solani	rhizoctonia_solani_ag_3_rhs1ap
Fungi_Release38_hydnomerulius_pinastri_md_312	4101	732	34048	13	0	1.00038	0.753832	hydnomerulius	pinastri	hydnomerulius_pinastri_md_312
Fungi_Release38_sistotremastrum_niveocremeum_hhb9708	7945	1192	62365	14	0	1.00022	0.763223	sistotremastrum	niveocremeum	sistotremastrum_niveocremeum_hhb9708
Metazoa_Release91_tupaia_belangeri	4171	913	108325	31	0	1.00029	0.769186	tupaia	belangeri	tupaia_belangeri
Protists_Release38_plasmodium_falciparum_palo_alto_uganda	777	15	7686	133	0	1.01761	0.769453	plasmodium	falciparum	plasmodium_falciparum_palo_alto_uganda
Metazoa_Release91_sorex_araneus	3186	719	91605	33	0	1.00036	0.770989	sorex	araneus	sorex_araneus
Fungi_Release38_calocera_cornea_hhb12733	7268	1842	43873	6	0	1.00014	0.773086	calocera	cornea	calocera_cornea_hhb12733
Protists_Release38_plasmodium_gaboni	204	6	7609	286	0	1.03906	0.794576	plasmodium	gaboni	plasmodium_gaboni
Protists_Release38_plasmodium_vivax_brazil_i	410	45	8943	45	0	1.00506	0.796469	plasmodium	vivax	plasmodium_vivax_brazil_i
Protists_Release38_plasmodium_reichenowi_gca_001601855	204	7	7021	218	0	1.03204	0.801805	plasmodium	reichenowi	plasmodium_reichenowi_gca_001601855
Metazoa_Release38_strigamia_maritima	6703	199	115865	126	0	1.00109	0.805163	strigamia	maritima	strigamia_maritima
Fungi_Release38_sphaerobolus_stellatus_ss14	8748	972	82452	18	0	1.00022	0.807769	sphaerobolus	stellatus	sphaerobolus_stellatus_ss14
Metazoa_Release38_caenorhabditis_brenneri	3251	124	128605	218	0	1.0017	0.810201	caenorhabditis	brenneri	caenorhabditis_brenneri
Protists_Release38_plasmodium_falciparum_nf135_5_c10	808	9	9040	206	0	1.02332	0.812569	plasmodium	falciparum	plasmodium_falciparum_nf135_5_c10
Protists_Release38_plasmodium_falciparum_ugt5_1	633	13	6848	105	0	1.01557	0.817872	plasmodium	falciparum	plasmodium_falciparum_ugt5_1
Protists_Release38_plasmodium_vivax_mauritania_i	418	49	8947	36	0	1.00404	0.820295	plasmodium	vivax	plasmodium_vivax_mauritania_i
Metazoa_Release38_anopheles_darlingi	2313	298	37558	24	0	1.00064	0.825931	anopheles	darlingi	anopheles_darlingi
Metazoa_Release38_rhodnius_prolixus	4449	290	73875	48	0	1.00065	0.827905	rhodnius	prolixus	rhodnius_prolixus
Fungi_Release38_hypholoma_sublateritium_fd_334_ss_4	7638	1093	72435	12	0	1.00017	0.833212	hypholoma	sublateritium	hypholoma_sublateritium_fd_334_ss_4
Protists_Release38_plasmodium_falciparum_vietnam_oak_knoll_fvo_	696	10	7988	140	0	1.01784	0.837849	plasmodium	falciparum	plasmodium_falciparum_vietnam_oak_knoll_fvo_
Fungi_Release38_schizosaccharomyces_cryophilus	1069	24	5642	40	0	1.00714	0.84273	schizosaccharomyces	cryophilus	schizosaccharomyces_cryophilus
Fungi_Release38_laccaria_amethystina_laam_08_1	8437	1145	68694	10	0	1.00015	0.845272	laccaria	amethystina	laccaria_amethystina_laam_08_1
Fungi_Release38_piloderma_croceum_f_1598	8379	1117	75102	11	0	1.00015	0.848026	piloderma	croceum	piloderma_croceum_f_1598
Metazoa_Release38_strongylocentrotus_purpuratus	4694	219	140443	104	0	1.00074	0.850136	strongylocentrotus	purpuratus	strongylocentrotus_purpuratus
Fungi_Release38_ustilago_maydis	392	38	2870	12	0	1.0042	0.851926	ustilago	maydis	ustilago_maydis
Fungi_Release38_gonapodya_prolifera_jel478	6604	965	60797	10	0	1.00016	0.852135	gonapodya	prolifera	gonapodya_prolifera_jel478
Fungi_Release38_phycomyces_blakesleeanus_nrrl_1555_	10965	528	57452	17	0	1.0003	0.854722	phycomyces	blakesleeanus	phycomyces_blakesleeanus_nrrl_1555_
Fungi_Release38_trichoderma_atroviride_imi_206040	3859	364	21190	9	0	1.00042	0.855581	trichoderma	atroviride	trichoderma_atroviride_imi_206040
Protists_Release38_plasmodium_falciparum_nf54	667	10	6611	100	0	1.01536	0.858539	plasmodium	falciparum	plasmodium_falciparum_nf54
Fungi_Release38_serendipita_vermifera_maff_305830	6192	702	57269	12	0	1.00021	0.862415	serendipita	vermifera	serendipita_vermifera_maff_305830
Plants_Release38_brassica_rapa	19134	1992	165046	10	0	1.00006	0.885652	brassica	rapa	brassica_rapa
Fungi_Release38_peniophora_sp_cont	8639	1226	72637	7	0	1.0001	0.887663	peniophora	sp	peniophora_sp_cont
Metazoa_Release38_strongyloides_ratti	959	21	21392	114	0	1.00536	0.893809	strongyloides	ratti	strongyloides_ratti
Fungi_Release38_neurospora_crassa_gca_000786625	3403	379	17133	5	0	1.00029	0.894169	neurospora	crassa	neurospora_crassa_gca_000786625
Fungi_Release38_schizophyllum_commune_h4_8	5277	830	61214	8	0	1.00013	0.896533	schizophyllum	commune	schizophyllum_commune_h4_8
Fungi_Release38_cylindrobasidium_torrendii_fp15055_ss_10	6087	759	56324	8	0	1.00014	0.897139	cylindrobasidium	torrendii	cylindrobasidium_torrendii_fp15055_ss_10
Fungi_Release38_agaricus_bisporus_var_burnettii_jb137_s8	5847	679	50895	8	0	1.00016	0.898117	agaricus	bisporus	agaricus_bisporus_var_burnettii_jb137_s8
Protists_Release38_plasmodium_falciparum_fch_4	617	12	4835	43	0	1.00897	0.898236	plasmodium	falciparum	plasmodium_falciparum_fch_4
Fungi_Release38_amanita_muscaria_koide_bx008	8264	908	58831	6	0	1.0001	0.910893	amanita	muscaria	amanita_muscaria_koide_bx008
Fungi_Release38_ustilago_hordei	642	121	3835	2	0	1.00052	0.937885	ustilago	hordei	ustilago_hordei
Fungi_Release38_pisolithus_microcarpus_441	7378	1194	58677	3	0	1.00005	0.940187	pisolithus	microcarpus	pisolithus_microcarpus_441
Protists_Release38_pythium_ultimum	3781	500	24704	3	0	1.00012	0.940499	pythium	ultimum	pythium_ultimum
Fungi_Release38_malassezia_sympodialis_atcc_42132_gca_900149145	490	20	5279	15	0	1.00285	0.944582	malassezia	sympodialis	malassezia_sympodialis_atcc_42132_gca_900149145
Metazoa_Release38_nematostella_vectensis	4579	569	113741	11	0	1.0001	0.946325	nematostella	vectensis	nematostella_vectensis
Fungi_Release38_fusarium_culmorum	4152	268	25081	5	0	1.0002	0.947699	fusarium	culmorum	fusarium_culmorum
Protists_Release38_thalassiosira_pseudonana	3465	441	17747	2	0	1.00011	0.950918	thalassiosira	pseudonana	thalassiosira_pseudonana
Fungi_Release38_trichoderma_reesei	3559	441	18535	2	0	1.00011	0.952979	trichoderma	reesei	trichoderma_reesei
Fungi_Release38_coccidioides_immitis_rmscc_2394	3804	542	23033	2	0	1.00009	0.95349	coccidioides	immitis	coccidioides_immitis_rmscc_2394
Fungi_Release38_rhizopogon_vesiculosus	6168	696	60177	4	0	1.00007	0.954532	rhizopogon	vesiculosus	rhizopogon_vesiculosus
Fungi_Release38_fibulorhizoctonia_sp_cbs_109695	13802	2474	114003	2	0	1.00002	0.957068	fibulorhizoctonia	sp	fibulorhizoctonia_sp_cbs_109695
Metazoa_Release38_pediculus_humanus	4559	288	58201	8	0	1.00014	0.96109	pediculus	humanus	pediculus_humanus
Fungi_Release38_sistotremastrum_suecicum_hhb10207_ss_3	7806	1163	61370	2	0	1.00003	0.962458	sistotremastrum	suecicum	sistotremastrum_suecicum_hhb10207_ss_3
Fungi_Release38_rhodotorula_graminis_wp1	1410	192	37399	7	0	1.00019	0.964609	rhodotorula	graminis	rhodotorula_graminis_wp1
Fungi_Release38_lachancea_fermentati	61	3	352	4	0	1.01149	0.9662	lachancea	fermentati	lachancea_fermentati
Protists_Release38_pythium_vexans	3829	692	20838	1	0	1.00005	0.966791	pythium	vexans	pythium_vexans
Fungi_Release38_fomitopsis_pinicola_fp_58527_ss1	7199	1574	61932	1	0	1.00002	0.974585	fomitopsis	pinicola	fomitopsis_pinicola_fp_58527_ss1
Fungi_Release38_aspergillus_niger_atcc_1015	4482	579	23269	1	0	1.00004	0.975117	aspergillus	niger	aspergillus_niger_atcc_1015
Fungi_Release38_hebeloma_cylindrosporum_h7	6299	764	62260	2	0	1.00003	0.975608	hebeloma	cylindrosporum	hebeloma_cylindrosporum_h7
Protists_Release38_dictyostelium_discoideum	5736	16	16778	25	0	1.00149	0.976413	dictyostelium	discoideum	dictyostelium_discoideum
Fungi_Release38_aspergillus_brasiliensis_cbs_101740	5175	619	27206	1	0	1.00004	0.977248	aspergillus	brasiliensis	aspergillus_brasiliensis_cbs_101740
Fungi_Release38_lipomyces_starkeyi_nrrl_y_11557	3081	310	14411	1	0	1.00007	0.978489	lipomyces	starkeyi	lipomyces_starkeyi_nrrl_y_11557
Fungi_Release38_mucor_circinelloides_f_lusitanicus_cbs_277_49	4566	330	32118	2	0	1.00006	0.979556	mucor	circinelloides	mucor_circinelloides_f_lusitanicus_cbs_277_49
Fungi_Release38_trichoderma_virens	4489	476	23606	1	0	1.00004	0.979836	trichoderma	virens	trichoderma_virens
Fungi_Release38_ogataea_polymorpha	261	19	950	1	0	1.00105	0.98	ogataea	polymorpha	ogataea_polymorpha
Protists_Release38_pythium_iwayamai	3387	404	24025	1	0	1.00004	0.983184	pythium	iwayamai	pythium_iwayamai
Fungi_Release38_pachysolen_tannophilus_nrrl_y_2460	495	29	1787	1	0	1.00056	0.983772	pachysolen	tannophilus	pachysolen_tannophilus_nrrl_y_2460
Metazoa_Release38_drosophila_persimilis	1573	171	40883	3	0	1.00007	0.987504	drosophila	persimilis	drosophila_persimilis
Protists_Release38_naegleria_gruberi	3202	53	10587	2	0	1.00019	0.990012	naegleria	gruberi	naegleria_gruberi
Metazoa_Release38_megaselia_scalaris	1965	54	19814	3	0	1.00015	0.991846	megaselia	scalaris	megaselia_scalaris
Protists_Release38_entamoeba_histolytica_hm_1_imss_a	616	6	2042	2	0	1.00098	0.994131	entamoeba	histolytica	entamoeba_histolytica_hm_1_imss_a
Fungi_Release38_lachancea_sp_cbs_6924	48	1	342	2	0	1.00588	0.994152	lachancea	sp	lachancea_sp_cbs_6924
Metazoa_Release38_drosophila_sechellia	1495	101	41149	2	0	1.00005	0.995097	drosophila	sechellia	drosophila_sechellia
Fungi_Release38_conidiobolus_coronatus_nrrl_28638	1516	44	18133	2	0	1.00011	0.995153	conidiobolus	coronatus	conidiobolus_coronatus_nrrl_28638
Fungi_Release38_schizosaccharomyces_pombe	838	12	5292	1	0	1.00019	0.997732	schizosaccharomyces	pombe	schizosaccharomyces_pombe
Fungi_Release38_aspergillus_carbonarius_item_5010	4442	742	24371	0	0	1	1	aspergillus	carbonarius	aspergillus_carbonarius_item_5010
Fungi_Release38_aspergillus_flavus_af70	3405	312	18650	0	0	1	1	aspergillus	flavus	aspergillus_flavus_af70
Fungi_Release38_aspergillus_fumigatusa1163	3578	399	19153	0	0	1	1	aspergillus	fumigatusa1163	aspergillus_fumigatusa1163
Fungi_Release38_aspergillus_nidulans	4459	505	24890	0	0	1	1	aspergillus	nidulans	aspergillus_nidulans
Fungi_Release38_aspergillus_oryzae_gca_002007945	5055	494	28108	0	0	1	1	aspergillus	oryzae	aspergillus_oryzae_gca_002007945
Fungi_Release38_aspergillus_ustus	340	46	1681	0	0	1	1	aspergillus	ustus	aspergillus_ustus
Fungi_Release38_aureobasidium_pullulans_exf_150	2852	177	17011	0	0	1	1	aureobasidium	pullulans	aureobasidium_pullulans_exf_150
Fungi_Release38_babjeviella_inositovora_nrrl_y_12698	288	43	1579	0	0	1	1	babjeviella	inositovora	babjeviella_inositovora_nrrl_y_12698
Fungi_Release38_baudoinia_panamericana_uamh_10762	2186	297	11186	0	0	1	1	baudoinia	panamericana	baudoinia_panamericana_uamh_10762
Fungi_Release38_blumeria_graminis_f_sp_tritici_96224	1143	59	5798	0	0	1	1	blumeria	graminis	blumeria_graminis_f_sp_tritici_96224
Fungi_Release38_botrytis_cinerea_t4	4364	252	24969	0	0	1	1	botrytis	cinerea	botrytis_cinerea_t4
Fungi_Release38_candida_albicans_19f	32	1	380	0	0	1	1	candida	albicans	candida_albicans_19f
Fungi_Release38_candida_albicans_p75063	32	1	380	0	0	1	1	candida	albicans	candida_albicans_p75063
Fungi_Release38_candida_albicans_sc5314	34	1	386	0	0	1	1	candida	albicans	candida_albicans_sc5314
Fungi_Release38_candida_albicans_wo_1	19	1	173	0	0	1	1	candida	albicans	candida_albicans_wo_1
Fungi_Release38_candida_parapsilosis_cdc317	30	1	386	0	0	1	1	candida	parapsilosis	candida_parapsilosis_cdc317
Fungi_Release38_choanephora_cucurbitarum	6189	240	35317	0	0	1	1	choanephora	cucurbitarum	choanephora_cucurbitarum
Fungi_Release38_claviceps_purpurea_20_1	2583	284	15192	0	0	1	1	claviceps	purpurea	claviceps_purpurea_20_1
Fungi_Release38_clavispora_lusitaniae_atcc_42720	2	1	15	0	0	1	1	clavispora	lusitaniae	clavispora_lusitaniae_atcc_42720
Fungi_Release38_coccidioides_posadasii_c735_delta_sowgp	2308	288	15726	0	0	1	1	coccidioides	posadasii	coccidioides_posadasii_c735_delta_sowgp
Fungi_Release38_colletotrichum_salicis	4348	436	26185	0	0	1	1	colletotrichum	salicis	colletotrichum_salicis
Fungi_Release38_cryptococcus_amylolentus_cbs_6273	8076	1714	36898	0	0	1	1	cryptococcus	amylolentus	cryptococcus_amylolentus_cbs_6273
Fungi_Release38_cryptococcus_gattii_e566	6151	772	33153	0	0	1	1	cryptococcus	gattii	cryptococcus_gattii_e566
Fungi_Release38_cryptococcus_gattii_nt_10	6130	763	33131	0	0	1	1	cryptococcus	gattii	cryptococcus_gattii_nt_10
Fungi_Release38_cryptococcus_gattii_vgii_2001_935_1	5884	746	31773	0	0	1	1	cryptococcus	gattii	cryptococcus_gattii_vgii_2001_935_1
Fungi_Release38_cryptococcus_gattii_vgii_99_473	5866	731	31723	0	0	1	1	cryptococcus	gattii	cryptococcus_gattii_vgii_99_473
Fungi_Release38_cyberlindnera_fabianii	456	15	1658	0	0	1	1	cyberlindnera	fabianii	cyberlindnera_fabianii
Fungi_Release38_cyphellophora_europaea_cbs_101466	2026	176	11672	0	0	1	1	cyphellophora	europaea	cyphellophora_europaea_cbs_101466
Fungi_Release38_drechslerella_stenobrocha_248	2548	637	14305	0	0	1	1	drechslerella	stenobrocha	drechslerella_stenobrocha_248
Fungi_Release38_emmonsia_sp_cac_2015a	2861	287	16601	0	0	1	1	emmonsia	sp	emmonsia_sp_cac_2015a
Fungi_Release38_fusarium_fujikuroi	4644	334	26730	0	0	1	1	fusarium	fujikuroi	fusarium_fujikuroi
Fungi_Release38_fusarium_graminearum	4036	255	25445	0	0	1	1	fusarium	graminearum	fusarium_graminearum
Fungi_Release38_fusarium_graminearum_gca_000599445	3724	230	23814	0	0	1	1	fusarium	graminearum	fusarium_graminearum_gca_000599445
Fungi_Release38_galerina_marginata_cbs_339_88	8827	947	87654	0	0	1	1	galerina	marginata	galerina_marginata_cbs_339_88
Fungi_Release38_hirsutella_minnesotensis_3608	2393	313	13725	0	0	1	1	hirsutella	minnesotensis	hirsutella_minnesotensis_3608
Fungi_Release38_kazachstania_naganishii_cbs_8797	13	1	155	0	0	1	1	kazachstania	naganishii	kazachstania_naganishii_cbs_8797
Fungi_Release38_kuraishia_capsulata_cbs_1993	121	3	1058	0	0	1	1	kuraishia	capsulata	kuraishia_capsulata_cbs_1993
Fungi_Release38_kwoniella_mangroviensis_cbs_8886	6012	965	43910	0	0	1	1	kwoniella	mangroviensis	kwoniella_mangroviensis_cbs_8886
Fungi_Release38_lachancea_thermotolerans_cbs_6340	46	3	286	0	0	1	1	lachancea	thermotolerans	lachancea_thermotolerans_cbs_6340
Fungi_Release38_leptosphaeria_maculans	4456	495	22732	0	0	1	1	leptosphaeria	maculans	leptosphaeria_maculans
Fungi_Release38_malassezia_pachydermatis	737	41	5137	0	0	1	1	malassezia	pachydermatis	malassezia_pachydermatis
Fungi_Release38_mixia_osmundae_iam_14324	5872	911	24756	0	0	1	1	mixia	osmundae	mixia_osmundae_iam_14324
Fungi_Release38_moesziomyces_aphidis_dsm_70725	757	199	4779	0	0	1	1	moesziomyces	aphidis	moesziomyces_aphidis_dsm_70725
Fungi_Release38_mucor_circinelloides_f_circinelloides_1006phl	5533	286	35102	0	0	1	1	mucor	circinelloides	mucor_circinelloides_f_circinelloides_1006phl
Fungi_Release38_neosartorya_fischeri	3759	378	20597	0	0	1	1	neosartorya	fischeri	neosartorya_fischeri
Fungi_Release38_paracoccidioides_brasiliensis_gca_001713695	2829	272	16987	0	0	1	1	paracoccidioides	brasiliensis	paracoccidioides_brasiliensis_gca_001713695
Fungi_Release38_parasitella_parasitica	6110	258	36424	0	0	1	1	parasitella	parasitica	parasitella_parasitica
Fungi_Release38_penicillium_antarcticum	3583	291	24559	0	0	1	1	penicillium	antarcticum	penicillium_antarcticum
Fungi_Release38_penicillium_brasilianum_gca_002016555	3197	373	22597	0	0	1	1	penicillium	brasilianum	penicillium_brasilianum_gca_002016555
Fungi_Release38_penicillium_camemberti_fm_013	4125	359	27572	0	0	1	1	penicillium	camemberti	penicillium_camemberti_fm_013
Fungi_Release38_penicillium_expansum_gca_000769735	3253	243	23502	0	0	1	1	penicillium	expansum	penicillium_expansum_gca_000769735
Fungi_Release38_penicillium_flavigenum	3208	291	22118	0	0	1	1	penicillium	flavigenum	penicillium_flavigenum
Fungi_Release38_penicillium_oxalicum_114_2	2799	366	19458	0	0	1	1	penicillium	oxalicum	penicillium_oxalicum_114_2
Fungi_Release38_penicillium_solitum	3442	290	24287	0	0	1	1	penicillium	solitum	penicillium_solitum
Fungi_Release38_phlebiopsis_gigantea_11061_1_cr5_6	5829	1135	56902	0	0	1	1	phlebiopsis	gigantea	phlebiopsis_gigantea_11061_1_cr5_6
Fungi_Release38_pichia_membranifaciens_nrrl_y_2026	430	50	1169	0	0	1	1	pichia	membranifaciens	pichia_membranifaciens_nrrl_y_2026
Fungi_Release38_plicaturopsis_crispa_fd_325_ss_3	1279	257	10499	0	0	1	1	plicaturopsis	crispa	plicaturopsis_crispa_fd_325_ss_3
Fungi_Release38_postia_placenta_mad_698_r	5083	911	46193	0	0	1	1	postia	placenta	postia_placenta_mad_698_r
Fungi_Release38_puccinia_striiformis	6794	687	50701	0	0	1	1	puccinia	striiformis	puccinia_striiformis
Fungi_Release38_punctularia_strigosozonata_hhb_11173_ss5	1090	173	9153	0	0	1	1	punctularia	strigosozonata	punctularia_strigosozonata_hhb_11173_ss5
Fungi_Release38_pyrenophora_teres	3229	253	17632	0	0	1	1	pyrenophora	teres	pyrenophora_teres
Fungi_Release38_rhizophagus_irregularis_daom_181602_gca_000439145	10996	252	71811	0	0	1	1	rhizophagus	irregularis	rhizophagus_irregularis_daom_181602_gca_000439145
Fungi_Release38_rhynchosporium_agropyri	5034	348	27856	0	0	1	1	rhynchosporium	agropyri	rhynchosporium_agropyri
Fungi_Release38_schizopora_paradoxa	9304	768	77101	0	0	1	1	schizopora	paradoxa	schizopora_paradoxa
Fungi_Release38_serpula_lacrymans_var_lacrymans_s7_3	6072	726	56577	0	0	1	1	serpula	lacrymans	serpula_lacrymans_var_lacrymans_s7_3
Fungi_Release38_sphaerulina_musiva_so2202	2339	295	12611	0	0	1	1	sphaerulina	musiva	sphaerulina_musiva_so2202
Fungi_Release38_sporisorium_scitamineum	1110	179	5382	0	0	1	1	sporisorium	scitamineum	sporisorium_scitamineum
Fungi_Release38_sporothrix_schenckii_1099_18	1467	86	10318	0	0	1	1	sporothrix	schenckii	sporothrix_schenckii_1099_18
Fungi_Release38_sugiyamaella_lignohabitans	71	11	204	0	0	1	1	sugiyamaella	lignohabitans	sugiyamaella_lignohabitans
Fungi_Release38_thielavia_terrestris_nrrl_8126	3047	730	17199	0	0	1	1	thielavia	terrestris	thielavia_terrestris_nrrl_8126
Fungi_Release38_thielaviopsis_punctulata	1439	70	8742	0	0	1	1	thielaviopsis	punctulata	thielaviopsis_punctulata
Fungi_Release38_tilletia_controversa	1831	276	24526	0	0	1	1	tilletia	controversa	tilletia_controversa
Fungi_Release38_trichophyton_benhamiae_cbs_112371	2180	302	12671	0	0	1	1	trichophyton	benhamiae	trichophyton_benhamiae_cbs_112371
Fungi_Release38_tsuchiyaea_wingfieldii_cbs_7118	7892	1638	35790	0	0	1	1	tsuchiyaea	wingfieldii	tsuchiyaea_wingfieldii_cbs_7118
Metazoa_Release38_belgica_antarctica	2261	66	43770	0	0	1	1	belgica	antarctica	belgica_antarctica
Metazoa_Release38_lingula_anatina	3666	230	224677	0	0	1	1	lingula	anatina	lingula_anatina
Metazoa_Release38_sarcoptes_scabiei	3350	67	22246	0	0	1	1	sarcoptes	scabiei	sarcoptes_scabiei
Plants_Release38_dioscorea_rotundata	9357	968	96670	0	0	1	1	dioscorea	rotundata	dioscorea_rotundata
Plants_Release38_helianthus_annuus	21963	1911	192306	0	0	1	1	helianthus	annuus	helianthus_annuus
Plants_Release38_oryza_brachyantha	10892	1559	115983	0	0	1	1	oryza	brachyantha	oryza_brachyantha
Protists_Release38_albugo_candida	3951	256	20538	0	0	1	1	albugo	candida	albugo_candida
Protists_Release38_aureococcus_anophagefferens	1993	376	14417	0	0	1	1	aureococcus	anophagefferens	aureococcus_anophagefferens
Protists_Release38_babesia_bigemina	839	87	8205	0	0	1	1	babesia	bigemina	babesia_bigemina
Protists_Release38_entamoeba_histolytica_hm_1_imss_b	566	6	1902	0	0	1	1	entamoeba	histolytica	entamoeba_histolytica_hm_1_imss_b
Protists_Release38_oxytricha_trifallax_gca_000711775	19	1	91	0	0	1	1	oxytricha	trifallax	oxytricha_trifallax_gca_000711775
Protists_Release38_phytophthora_sojae	7663	1222	36242	0	0	1	1	phytophthora	sojae	phytophthora_sojae
Protists_Release38_plasmodium_chabaudi_chabaudi_gca_000003075	1032	44	7569	0	0	1	1	plasmodium	chabaudi	plasmodium_chabaudi_chabaudi_gca_000003075
Protists_Release38_plasmodium_ovale_wallikeri_gca_900088485	1306	142	13479	0	0	1	1	plasmodium	ovale	plasmodium_ovale_wallikeri_gca_900088485
Protists_Release38_polysphondylium_pallidum_pn500	7039	24	33347	0	0	1	1	polysphondylium	pallidum	polysphondylium_pallidum_pn500
Protists_Release38_toxoplasma_gondii_veg	905	186	38938	0	0	1	1	toxoplasma	gondii	toxoplasma_gondii_veg
Fungi_Release38_absidia_glauca	4052	680	52813	0	0	1	1	absidia	glauca	absidia_glauca
Fungi_Release38_acidomyces_richmondensis	2750	406	12679	0	0	1	1	acidomyces	richmondensis	acidomyces_richmondensis
Fungi_Release38_acidomyces_richmondensis_bfw	2994	446	13444	0	0	1	1	acidomyces	richmondensis	acidomyces_richmondensis_bfw
Fungi_Release38_acremonium_chrysogenum_atcc_11550	2516	496	14556	0	0	1	1	acremonium	chrysogenum	acremonium_chrysogenum_atcc_11550
Fungi_Release38_alternaria_alternata	3673	276	20741	0	0	1	1	alternaria	alternata	alternaria_alternata
Fungi_Release38_anthracocystis_flocculosa_pf_1	661	100	7754	0	0	1	1	anthracocystis	flocculosa	anthracocystis_flocculosa_pf_1
Fungi_Release38_arthrobotrys_oligospora_atcc_24927	5159	752	24896	0	0	1	1	arthrobotrys	oligospora	arthrobotrys_oligospora_atcc_24927
Fungi_Release38_arthroderma_otae_cbs_113480	3609	499	19914	0	0	1	1	arthroderma	otae	arthroderma_otae_cbs_113480
Fungi_Release38_aschersonia_aleyrodis_rcef_2490	2471	381	13516	0	0	1	1	aschersonia	aleyrodis	aschersonia_aleyrodis_rcef_2490
Fungi_Release38_ascochyta_rabiei	3291	279	18516	0	0	1	1	ascochyta	rabiei	ascochyta_rabiei
Fungi_Release38_ascoidea_rubescens_dsm_1968	811	31	2494	0	0	1	1	ascoidea	rubescens	ascoidea_rubescens_dsm_1968
Fungi_Release38_ascosphaera_apis_arsef_7405	1449	142	11194	0	0	1	1	ascosphaera	apis	ascosphaera_apis_arsef_7405
Fungi_Release38_ashbya_gossypii	89	12	269	0	0	1	1	ashbya	gossypii	ashbya_gossypii
Fungi_Release38_aspergillus_aculeatus_atcc_16872	4744	792	23738	0	0	1	1	aspergillus	aculeatus	aspergillus_aculeatus_atcc_16872
Fungi_Release38_aspergillus_bombycis	5027	580	27712	0	0	1	1	aspergillus	bombycis	aspergillus_bombycis
Fungi_Release38_aspergillus_clavatus	3224	522	18846	0	0	1	1	aspergillus	clavatus	aspergillus_clavatus
Fungi_Release38_aspergillus_cristatus	4980	487	20454	0	0	1	1	aspergillus	cristatus	aspergillus_cristatus
Fungi_Release38_aspergillus_flavus	4499	449	24370	0	0	1	1	aspergillus	flavus	aspergillus_flavus
Fungi_Release38_aspergillus_fumigatus	3446	384	18614	0	0	1	1	aspergillus	fumigatus	aspergillus_fumigatus
Fungi_Release38_aspergillus_fumigatus_var_rp_2014	3062	338	16931	0	0	1	1	aspergillus	fumigatus	aspergillus_fumigatus_var_rp_2014
Fungi_Release38_aspergillus_fumigatus_z5	3893	424	21712	0	0	1	1	aspergillus	fumigatus	aspergillus_fumigatus_z5
Fungi_Release38_aspergillus_glaucus_cbs_516_65	5443	557	21767	0	0	1	1	aspergillus	glaucus	aspergillus_glaucus_cbs_516_65
Fungi_Release38_aspergillus_lentulus	3995	404	22037	0	0	1	1	aspergillus	lentulus	aspergillus_lentulus
Fungi_Release38_aspergillus_luchuensis	4016	488	22002	0	0	1	1	aspergillus	luchuensis	aspergillus_luchuensis
Fungi_Release38_aspergillus_luchuensis_cbs_106_47	5192	659	27399	0	0	1	1	aspergillus	luchuensis	aspergillus_luchuensis_cbs_106_47
Fungi_Release38_aspergillus_nidulans_fgsc_a4	4427	463	25585	0	0	1	1	aspergillus	nidulans	aspergillus_nidulans_fgsc_a4
Fungi_Release38_aspergillus_niger	7981	1412	36156	0	0	1	1	aspergillus	niger	aspergillus_niger
Fungi_Release38_aspergillus_niger_gca_001515345	4448	465	25127	0	0	1	1	aspergillus	niger	aspergillus_niger_gca_001515345
Fungi_Release38_aspergillus_nomius_nrrl_13137	5262	608	28130	0	0	1	1	aspergillus	nomius	aspergillus_nomius_nrrl_13137
Fungi_Release38_aspergillus_ochraceoroseus	3145	453	18133	0	0	1	1	aspergillus	ochraceoroseus	aspergillus_ochraceoroseus
Fungi_Release38_aspergillus_oryzae	4186	410	23329	0	0	1	1	aspergillus	oryzae	aspergillus_oryzae
Fungi_Release38_aspergillus_oryzae_100_8	4356	460	23213	0	0	1	1	aspergillus	oryzae	aspergillus_oryzae_100_8
Fungi_Release38_aspergillus_oryzae_3_042	4368	457	23430	0	0	1	1	aspergillus	oryzae	aspergillus_oryzae_3_042
Fungi_Release38_aspergillus_parasiticus_su_1	3483	356	19444	0	0	1	1	aspergillus	parasiticus	aspergillus_parasiticus_su_1
Fungi_Release38_aspergillus_rambellii	3171	469	18193	0	0	1	1	aspergillus	rambellii	aspergillus_rambellii
Fungi_Release38_aspergillus_ruber_cbs_135680	5099	488	20071	0	0	1	1	aspergillus	ruber	aspergillus_ruber_cbs_135680
Fungi_Release38_aspergillus_sydowii_cbs_593_65	5443	535	28320	0	0	1	1	aspergillus	sydowii	aspergillus_sydowii_cbs_593_65
Fungi_Release38_aspergillus_terreus	4237	570	22687	0	0	1	1	aspergillus	terreus	aspergillus_terreus
Fungi_Release38_aspergillus_tubingensis_cbs_134_48	4958	636	26226	0	0	1	1	aspergillus	tubingensis	aspergillus_tubingensis_cbs_134_48
Fungi_Release38_aspergillus_udagawae	4211	417	22847	0	0	1	1	aspergillus	udagawae	aspergillus_udagawae
Fungi_Release38_aspergillus_versicolor_cbs_583_65	5432	504	27952	0	0	1	1	aspergillus	versicolor	aspergillus_versicolor_cbs_583_65
Fungi_Release38_aspergillus_wentii_dto_134e9	5541	431	25696	0	0	1	1	aspergillus	wentii	aspergillus_wentii_dto_134e9
Fungi_Release38_aureobasidium_melanogenum_cbs_110374	2975	193	16325	0	0	1	1	aureobasidium	melanogenum	aureobasidium_melanogenum_cbs_110374
Fungi_Release38_aureobasidium_namibiae_cbs_147_97	3047	192	16328	0	0	1	1	aureobasidium	namibiae	aureobasidium_namibiae_cbs_147_97
Fungi_Release38_aureobasidium_pullulans	1692	83	10297	0	0	1	1	aureobasidium	pullulans	aureobasidium_pullulans
Fungi_Release38_aureobasidium_subglaciale_exf_2481	2623	180	15555	0	0	1	1	aureobasidium	subglaciale	aureobasidium_subglaciale_exf_2481
Fungi_Release38_batrachochytrium_dendrobatidis_jam81	3698	211	28345	0	0	1	1	batrachochytrium	dendrobatidis	batrachochytrium_dendrobatidis_jam81
Fungi_Release38_beauveria_bassiana_arsef_2860	3132	305	17893	0	0	1	1	beauveria	bassiana	beauveria_bassiana_arsef_2860
Fungi_Release38_beauveria_bassiana_d1_5	3149	308	17661	0	0	1	1	beauveria	bassiana	beauveria_bassiana_d1_5
Fungi_Release38_bipolaris_maydis_atcc_48331	4282	420	20912	0	0	1	1	bipolaris	maydis	bipolaris_maydis_atcc_48331
Fungi_Release38_bipolaris_maydis_c5	4411	441	21575	0	0	1	1	bipolaris	maydis	bipolaris_maydis_c5
Fungi_Release38_bipolaris_oryzae_atcc_44560	4005	383	19741	0	0	1	1	bipolaris	oryzae	bipolaris_oryzae_atcc_44560
Fungi_Release38_bipolaris_sorokiniana_nd90pr	3866	321	19388	0	0	1	1	bipolaris	sorokiniana	bipolaris_sorokiniana_nd90pr
Fungi_Release38_bipolaris_victoriae_fi3	4132	392	20435	0	0	1	1	bipolaris	victoriae	bipolaris_victoriae_fi3
Fungi_Release38_bipolaris_zeicola_26_r_13	3989	368	19905	0	0	1	1	bipolaris	zeicola	bipolaris_zeicola_26_r_13
Fungi_Release38_blastomyces_percursus	3232	308	18557	0	0	1	1	blastomyces	percursus	blastomyces_percursus
Fungi_Release38_blumeria_graminis	2491	148	11424	0	0	1	1	blumeria	graminis	blumeria_graminis
Fungi_Release38_botryobasidium_botryosum_fd_172_ss1	6461	1190	72513	0	0	1	1	botryobasidium	botryosum	botryobasidium_botryosum_fd_172_ss1
Fungi_Release38_botrytis_cinerea_bcdw1	3502	193	20092	0	0	1	1	botrytis	cinerea	botrytis_cinerea_bcdw1
Fungi_Release38_brettanomyces_bruxellensis_awri1499	31	4	179	0	0	1	1	brettanomyces	bruxellensis	brettanomyces_bruxellensis_awri1499
Fungi_Release38_byssochlamys_spectabilis_no_5	3565	345	21774	0	0	1	1	byssochlamys	spectabilis	byssochlamys_spectabilis_no_5
Fungi_Release38_candida_albicans_12c	34	1	381	0	0	1	1	candida	albicans	candida_albicans_12c
Fungi_Release38_candida_albicans_ca6	31	1	375	0	0	1	1	candida	albicans	candida_albicans_ca6
Fungi_Release38_candida_albicans_gc75	30	1	379	0	0	1	1	candida	albicans	candida_albicans_gc75
Fungi_Release38_candida_albicans_l26	34	1	385	0	0	1	1	candida	albicans	candida_albicans_l26
Fungi_Release38_candida_albicans_p34048	33	1	376	0	0	1	1	candida	albicans	candida_albicans_p34048
Fungi_Release38_candida_albicans_p37005	33	1	378	0	0	1	1	candida	albicans	candida_albicans_p37005
Fungi_Release38_candida_albicans_p37037	31	1	379	0	0	1	1	candida	albicans	candida_albicans_p37037
Fungi_Release38_candida_albicans_p37039	33	1	378	0	0	1	1	candida	albicans	candida_albicans_p37039
Fungi_Release38_candida_albicans_p57055	32	1	381	0	0	1	1	candida	albicans	candida_albicans_p57055
Fungi_Release38_candida_albicans_p57072	30	1	376	0	0	1	1	candida	albicans	candida_albicans_p57072
Fungi_Release38_candida_albicans_p60002	33	1	382	0	0	1	1	candida	albicans	candida_albicans_p60002
Fungi_Release38_candida_albicans_p75010	32	1	378	0	0	1	1	candida	albicans	candida_albicans_p75010
Fungi_Release38_candida_albicans_p75016	32	1	382	0	0	1	1	candida	albicans	candida_albicans_p75016
Fungi_Release38_candida_albicans_p76055	31	1	375	0	0	1	1	candida	albicans	candida_albicans_p76055
Fungi_Release38_candida_albicans_p76067	32	1	379	0	0	1	1	candida	albicans	candida_albicans_p76067
Fungi_Release38_candida_albicans_p78042	31	1	379	0	0	1	1	candida	albicans	candida_albicans_p78042
Fungi_Release38_candida_albicans_p78048	34	1	379	0	0	1	1	candida	albicans	candida_albicans_p78048
Fungi_Release38_candida_albicans_p87	31	1	378	0	0	1	1	candida	albicans	candida_albicans_p87
Fungi_Release38_candida_albicans_p94015	34	1	387	0	0	1	1	candida	albicans	candida_albicans_p94015
Fungi_Release38_candida_albicans_sc5314_gca_000182965	36	1	401	0	0	1	1	candida	albicans	candida_albicans_sc5314_gca_000182965
Fungi_Release38_candida_albicans_sc5314_gca_000784655	31	1	372	0	0	1	1	candida	albicans	candida_albicans_sc5314_gca_000784655
Fungi_Release38_candida_arabinofermentans_nrrl_yb_2248	621	30	1829	0	0	1	1	candida	arabinofermentans	candida_arabinofermentans_nrrl_yb_2248
Fungi_Release38_candida_dubliniensis_cd36	38	2	362	0	0	1	1	candida	dubliniensis	candida_dubliniensis_cd36
Fungi_Release38_candida_glabrata_gca_001466525	93	5	314	0	0	1	1	candida	glabrata	candida_glabrata_gca_001466525
Fungi_Release38_candida_glabrata_gca_001466535	89	5	302	0	0	1	1	candida	glabrata	candida_glabrata_gca_001466535
Fungi_Release38_candida_glabrata_gca_001466565	89	6	312	0	0	1	1	candida	glabrata	candida_glabrata_gca_001466565
Fungi_Release38_candida_glabrata_gca_001466575	95	6	322	0	0	1	1	candida	glabrata	candida_glabrata_gca_001466575
Fungi_Release38_candida_glabrata_gca_001466635	124	5	390	0	0	1	1	candida	glabrata	candida_glabrata_gca_001466635
Fungi_Release38_candida_glabrata_gca_001466685	97	6	325	0	0	1	1	candida	glabrata	candida_glabrata_gca_001466685
Fungi_Release38_candida_intermedia	72	7	398	0	0	1	1	candida	intermedia	candida_intermedia
Fungi_Release38_candida_intermedia_gca_900106125	166	7	729	0	0	1	1	candida	intermedia	candida_intermedia_gca_900106125
Fungi_Release38_candida_maltosa_xu316	85	2	389	0	0	1	1	candida	maltosa	candida_maltosa_xu316
Fungi_Release38_candida_tanzawaensis_nrrl_y_17324	365	41	1339	0	0	1	1	candida	tanzawaensis	candida_tanzawaensis_nrrl_y_17324
Fungi_Release38_capronia_coronata_cbs_617_96	1746	227	11236	0	0	1	1	capronia	coronata	capronia_coronata_cbs_617_96
Fungi_Release38_capronia_epimyces_cbs_606_96	2010	325	13680	0	0	1	1	capronia	epimyces	capronia_epimyces_cbs_606_96
Fungi_Release38_ceraceosorus_bombacis	1635	208	23337	0	0	1	1	ceraceosorus	bombacis	ceraceosorus_bombacis
Fungi_Release38_ceratocystis_platani	982	105	10212	0	0	1	1	ceratocystis	platani	ceratocystis_platani
Fungi_Release38_chaetomium_globosum_cbs_148_51	4186	804	23340	0	0	1	1	chaetomium	globosum	chaetomium_globosum_cbs_148_51
Fungi_Release38_chaetomium_thermophilum_var_thermophilum_dsm_1495	2121	257	14161	0	0	1	1	chaetomium	thermophilum	chaetomium_thermophilum_var_thermophilum_dsm_1495
Fungi_Release38_cladophialophora_bantiana_cbs_173_52	3353	493	17811	0	0	1	1	cladophialophora	bantiana	cladophialophora_bantiana_cbs_173_52
Fungi_Release38_cladophialophora_carrionii	1929	310	12717	0	0	1	1	cladophialophora	carrionii	cladophialophora_carrionii
Fungi_Release38_cladophialophora_carrionii_cbs_160_54	2192	360	12727	0	0	1	1	cladophialophora	carrionii	cladophialophora_carrionii_cbs_160_54
Fungi_Release38_cladophialophora_psammophila_cbs_110553	3425	507	18159	0	0	1	1	cladophialophora	psammophila	cladophialophora_psammophila_cbs_110553
Fungi_Release38_cladophialophora_yegresii_cbs_114405	1973	298	11956	0	0	1	1	cladophialophora	yegresii	cladophialophora_yegresii_cbs_114405
Fungi_Release38_coccidioides_posadasii_str_silveira	3328	449	20588	0	0	1	1	coccidioides	posadasii	coccidioides_posadasii_str_silveira
Fungi_Release38_colletotrichum_chlorophyti	3318	364	19384	0	0	1	1	colletotrichum	chlorophyti	colletotrichum_chlorophyti
Fungi_Release38_colletotrichum_fioriniae_pj7	4493	423	26265	0	0	1	1	colletotrichum	fioriniae	colletotrichum_fioriniae_pj7
Fungi_Release38_colletotrichum_gloeosporioides	5344	568	30076	0	0	1	1	colletotrichum	gloeosporioides	colletotrichum_gloeosporioides
Fungi_Release38_colletotrichum_gloeosporioides_cg_14	5353	499	29323	0	0	1	1	colletotrichum	gloeosporioides	colletotrichum_gloeosporioides_cg_14
Fungi_Release38_colletotrichum_graminicola	3442	468	20943	0	0	1	1	colletotrichum	graminicola	colletotrichum_graminicola
Fungi_Release38_colletotrichum_higginsianum	3951	536	22821	0	0	1	1	colletotrichum	higginsianum	colletotrichum_higginsianum
Fungi_Release38_colletotrichum_higginsianum_imi_349063	4153	550	25360	0	0	1	1	colletotrichum	higginsianum	colletotrichum_higginsianum_imi_349063
Fungi_Release38_colletotrichum_incanum	3942	408	24033	0	0	1	1	colletotrichum	incanum	colletotrichum_incanum
Fungi_Release38_colletotrichum_incanum_gca_001855235	3606	359	22048	0	0	1	1	colletotrichum	incanum	colletotrichum_incanum_gca_001855235
Fungi_Release38_colletotrichum_nymphaeae_sa_01	4379	447	26204	0	0	1	1	colletotrichum	nymphaeae	colletotrichum_nymphaeae_sa_01
Fungi_Release38_colletotrichum_orbiculare	4758	557	26917	0	0	1	1	colletotrichum	orbiculare	colletotrichum_orbiculare
Fungi_Release38_colletotrichum_orchidophilum	4172	472	24351	0	0	1	1	colletotrichum	orchidophilum	colletotrichum_orchidophilum
Fungi_Release38_colletotrichum_simmondsii	4523	448	26758	0	0	1	1	colletotrichum	simmondsii	colletotrichum_simmondsii
Fungi_Release38_colletotrichum_sublineola	3800	454	22691	0	0	1	1	colletotrichum	sublineola	colletotrichum_sublineola
Fungi_Release38_colletotrichum_tofieldiae	3740	442	23048	0	0	1	1	colletotrichum	tofieldiae	colletotrichum_tofieldiae
Fungi_Release38_coniochaeta_ligniaria_nrrl_30616	3873	520	21507	0	0	1	1	coniochaeta	ligniaria	coniochaeta_ligniaria_nrrl_30616
Fungi_Release38_coniophora_puteana_rwd_64_598_ss2	488	78	4306	0	0	1	1	coniophora	puteana	coniophora_puteana_rwd_64_598_ss2
Fungi_Release38_coniosporium_apollinis_cbs_100218	2620	361	16980	0	0	1	1	coniosporium	apollinis	coniosporium_apollinis_cbs_100218
Fungi_Release38_coprinopsis_cinerea_okayama7_130	5906	1047	61779	0	0	1	1	coprinopsis	cinerea	coprinopsis_cinerea_okayama7_130
Fungi_Release38_cordyceps_brongniartii_rcef_3172	2382	239	14320	0	0	1	1	cordyceps	brongniartii	cordyceps_brongniartii_rcef_3172
Fungi_Release38_cordyceps_confragosa	2409	233	13661	0	0	1	1	cordyceps	confragosa	cordyceps_confragosa
Fungi_Release38_cordyceps_confragosa_rcef_1005	3000	289	17155	0	0	1	1	cordyceps	confragosa	cordyceps_confragosa_rcef_1005
Fungi_Release38_cordyceps_militaris_cm01	3388	482	19166	0	0	1	1	cordyceps	militaris	cordyceps_militaris_cm01
Fungi_Release38_cryptococcus_depauperatus_cbs_7841	6874	798	29429	0	0	1	1	cryptococcus	depauperatus	cryptococcus_depauperatus_cbs_7841
Fungi_Release38_cryptococcus_depauperatus_cbs_7855	6737	753	28946	0	0	1	1	cryptococcus	depauperatus	cryptococcus_depauperatus_cbs_7855
Fungi_Release38_cryptococcus_gattii_ca1280	5901	721	31957	0	0	1	1	cryptococcus	gattii	cryptococcus_gattii_ca1280
Fungi_Release38_cryptococcus_gattii_ca1873	5929	733	31874	0	0	1	1	cryptococcus	gattii	cryptococcus_gattii_ca1873
Fungi_Release38_cryptococcus_gattii_ejb2	6096	758	33041	0	0	1	1	cryptococcus	gattii	cryptococcus_gattii_ejb2
Fungi_Release38_cryptococcus_gattii_ru294	6137	771	33060	0	0	1	1	cryptococcus	gattii	cryptococcus_gattii_ru294
Fungi_Release38_cryptococcus_gattii_vgii_ca1014	5906	738	31928	0	0	1	1	cryptococcus	gattii	cryptococcus_gattii_vgii_ca1014
Fungi_Release38_cryptococcus_gattii_vgii_cbs_10090	5882	735	31758	0	0	1	1	cryptococcus	gattii	cryptococcus_gattii_vgii_cbs_10090
Fungi_Release38_cryptococcus_gattii_vgii_la55	5850	734	31667	0	0	1	1	cryptococcus	gattii	cryptococcus_gattii_vgii_la55
Fungi_Release38_cryptococcus_gattii_vgii_mmrl2647	5883	739	31670	0	0	1	1	cryptococcus	gattii	cryptococcus_gattii_vgii_mmrl2647
Fungi_Release38_cryptococcus_gattii_vgii_r265	5883	733	31818	0	0	1	1	cryptococcus	gattii	cryptococcus_gattii_vgii_r265
Fungi_Release38_cryptococcus_gattii_vgii_ram5	5856	733	31614	0	0	1	1	cryptococcus	gattii	cryptococcus_gattii_vgii_ram5
Fungi_Release38_cryptococcus_gattii_vgiv_ind107	5915	731	31979	0	0	1	1	cryptococcus	gattii	cryptococcus_gattii_vgiv_ind107
Fungi_Release38_cryptococcus_gattii_wm276	6132	769	33102	0	0	1	1	cryptococcus	gattii	cryptococcus_gattii_wm276
Fungi_Release38_cutaneotrichosporon_oleaginosus	1703	170	22006	0	0	1	1	cutaneotrichosporon	oleaginosus	cutaneotrichosporon_oleaginosus
Fungi_Release38_cyberlindnera_jadinii	292	33	1037	0	0	1	1	cyberlindnera	jadinii	cyberlindnera_jadinii
Fungi_Release38_cyberlindnera_jadinii_nrrl_y_1542	503	36	1853	0	0	1	1	cyberlindnera	jadinii	cyberlindnera_jadinii_nrrl_y_1542
Fungi_Release38_dacryopinax_primogenitus	6696	1386	36617	0	0	1	1	dacryopinax	primogenitus	dacryopinax_primogenitus
Fungi_Release38_dactylellina_haptotyla_cbs_200_50	5013	622	25305	0	0	1	1	dactylellina	haptotyla	dactylellina_haptotyla_cbs_200_50
Fungi_Release38_daedalea_quercina_l_15889	6131	1192	55460	0	0	1	1	daedalea	quercina	daedalea_quercina_l_15889
Fungi_Release38_debaryomyces_fabryi	45	2	207	0	0	1	1	debaryomyces	fabryi	debaryomyces_fabryi
Fungi_Release38_debaryomyces_hansenii_cbs767	105	3	465	0	0	1	1	debaryomyces	hansenii	debaryomyces_hansenii_cbs767
Fungi_Release38_diaporthe_ampelina	2917	415	19092	0	0	1	1	diaporthe	ampelina	diaporthe_ampelina
Fungi_Release38_diaporthe_helianthi	3389	437	20999	0	0	1	1	diaporthe	helianthi	diaporthe_helianthi
Fungi_Release38_dichomitus_squalens_lyad_421_ss1	3321	775	29894	0	0	1	1	dichomitus	squalens	dichomitus_squalens_lyad_421_ss1
Fungi_Release38_diplodia_corticola	3456	465	21507	0	0	1	1	diplodia	corticola	diplodia_corticola
Fungi_Release38_diplodia_seriata	3397	567	19610	0	0	1	1	diplodia	seriata	diplodia_seriata
Fungi_Release38_diplodia_seriata_gca_001975905	2085	320	12440	0	0	1	1	diplodia	seriata	diplodia_seriata_gca_001975905
Fungi_Release38_dothistroma_septosporum	2304	274	13640	0	0	1	1	dothistroma	septosporum	dothistroma_septosporum
Fungi_Release38_drechmeria_coniospora	2562	494	13931	0	0	1	1	drechmeria	coniospora	drechmeria_coniospora
Fungi_Release38_edhazardia_aedis_usnm_41457	11	1	18	0	0	1	1	edhazardia	aedis	edhazardia_aedis_usnm_41457
Fungi_Release38_emergomyces_pasteuriana_ep9510	3008	312	17902	0	0	1	1	emergomyces	pasteuriana	emergomyces_pasteuriana_ep9510
Fungi_Release38_emmonsia_crescens_uamh_3008	3092	309	17630	0	0	1	1	emmonsia	crescens	emmonsia_crescens_uamh_3008
Fungi_Release38_emmonsia_parva_uamh_139	2715	290	15568	0	0	1	1	emmonsia	parva	emmonsia_parva_uamh_139
Fungi_Release38_encephalitozoon_cuniculi_ecuniii_l	1	1	36	0	0	1	1	encephalitozoon	cuniculi	encephalitozoon_cuniculi_ecuniii_l
Fungi_Release38_endocarpon_pusillum_z07020	2328	263	14251	0	0	1	1	endocarpon	pusillum	endocarpon_pusillum_z07020
Fungi_Release38_eremothecium_cymbalariae_dbvpg_7215	40	6	226	0	0	1	1	eremothecium	cymbalariae	eremothecium_cymbalariae_dbvpg_7215
Fungi_Release38_eremothecium_gossypii_fdag1	91	12	270	0	0	1	1	eremothecium	gossypii	eremothecium_gossypii_fdag1
Fungi_Release38_erysiphe_necator	2330	82	10948	0	0	1	1	erysiphe	necator	erysiphe_necator
Fungi_Release38_escovopsis_weberi	1989	451	11894	0	0	1	1	escovopsis	weberi	escovopsis_weberi
Fungi_Release38_eutypa_lata_ucrel1	4140	487	22230	0	0	1	1	eutypa	lata	eutypa_lata_ucrel1
Fungi_Release38_exophiala_aquamarina_cbs_119918	2714	262	16076	0	0	1	1	exophiala	aquamarina	exophiala_aquamarina_cbs_119918
Fungi_Release38_exophiala_spinifera	2742	326	16742	0	0	1	1	exophiala	spinifera	exophiala_spinifera
Fungi_Release38_fibroporia_radiculosa	4917	756	50817	0	0	1	1	fibroporia	radiculosa	fibroporia_radiculosa
Fungi_Release38_fistulina_hepatica_atcc_64428	4791	593	43152	0	0	1	1	fistulina	hepatica	fistulina_hepatica_atcc_64428
Fungi_Release38_fomitiporia_mediterranea_mf3_22	177	18	1514	0	0	1	1	fomitiporia	mediterranea	fomitiporia_mediterranea_mf3_22
Fungi_Release38_fonsecaea_erecta	3176	472	17620	0	0	1	1	fonsecaea	erecta	fonsecaea_erecta
Fungi_Release38_fonsecaea_monophora	3385	501	18709	0	0	1	1	fonsecaea	monophora	fonsecaea_monophora
Fungi_Release38_fonsecaea_multimorphosa	3045	420	17413	0	0	1	1	fonsecaea	multimorphosa	fonsecaea_multimorphosa
Fungi_Release38_fonsecaea_multimorphosa_cbs_102226	3176	465	17375	0	0	1	1	fonsecaea	multimorphosa	fonsecaea_multimorphosa_cbs_102226
Fungi_Release38_fonsecaea_nubica	3182	495	17863	0	0	1	1	fonsecaea	nubica	fonsecaea_nubica
Fungi_Release38_fonsecaea_pedrosoi_cbs_271_37	3429	542	18230	0	0	1	1	fonsecaea	pedrosoi	fonsecaea_pedrosoi_cbs_271_37
Fungi_Release38_fusarium_fujikuroi_gca_001023035	4374	312	25966	0	0	1	1	fusarium	fujikuroi	fusarium_fujikuroi_gca_001023035
Fungi_Release38_fusarium_fujikuroi_gca_001023045	4469	332	26369	0	0	1	1	fusarium	fujikuroi	fusarium_fujikuroi_gca_001023045
Fungi_Release38_fusarium_fujikuroi_gca_001023065	4493	337	26455	0	0	1	1	fusarium	fujikuroi	fusarium_fujikuroi_gca_001023065
Fungi_Release38_fusarium_langsethiae	3526	244	22358	0	0	1	1	fusarium	langsethiae	fusarium_langsethiae
Fungi_Release38_fusarium_mangiferae	4916	354	28108	0	0	1	1	fusarium	mangiferae	fusarium_mangiferae
Fungi_Release38_fusarium_oxysporum	5032	426	30026	0	0	1	1	fusarium	oxysporum	fusarium_oxysporum
Fungi_Release38_fusarium_oxysporum_f_sp_cubense_race_1	4968	423	28376	0	0	1	1	fusarium	oxysporum	fusarium_oxysporum_f_sp_cubense_race_1
Fungi_Release38_fusarium_oxysporum_f_sp_cubense_race_4	4563	382	25997	0	0	1	1	fusarium	oxysporum	fusarium_oxysporum_f_sp_cubense_race_4
Fungi_Release38_fusarium_poae	4567	336	26817	0	0	1	1	fusarium	poae	fusarium_poae
Fungi_Release38_fusarium_proliferatum	4782	368	27295	0	0	1	1	fusarium	proliferatum	fusarium_proliferatum
Fungi_Release38_fusarium_proliferatum_et1	5015	381	28686	0	0	1	1	fusarium	proliferatum	fusarium_proliferatum_et1
Fungi_Release38_fusarium_pseudograminearum	3698	214	23182	0	0	1	1	fusarium	pseudograminearum	fusarium_pseudograminearum
Fungi_Release38_fusarium_solani	5724	641	32640	0	0	1	1	fusarium	solani	fusarium_solani
Fungi_Release38_geotrichum_candidum	261	18	3915	0	0	1	1	geotrichum	candidum	geotrichum_candidum
Fungi_Release38_glarea_lozoyensis_74030	3511	330	19569	0	0	1	1	glarea	lozoyensis	glarea_lozoyensis_74030
Fungi_Release38_glarea_lozoyensis_atcc_20868	4537	326	25740	0	0	1	1	glarea	lozoyensis	glarea_lozoyensis_atcc_20868
Fungi_Release38_gloeophyllum_trabeum_atcc_11539	6944	1593	57601	0	0	1	1	gloeophyllum	trabeum	gloeophyllum_trabeum_atcc_11539
Fungi_Release38_grifola_frondosa	8565	1325	78702	0	0	1	1	grifola	frondosa	grifola_frondosa
Fungi_Release38_grosmannia_clavigera_kw1407	2547	283	15404	0	0	1	1	grosmannia	clavigera	grosmannia_clavigera_kw1407
Fungi_Release38_hanseniaspora_opuntiae	34	1	96	0	0	1	1	hanseniaspora	opuntiae	hanseniaspora_opuntiae
Fungi_Release38_hanseniaspora_osmophila	26	1	111	0	0	1	1	hanseniaspora	osmophila	hanseniaspora_osmophila
Fungi_Release38_hanseniaspora_uvarum	28	1	98	0	0	1	1	hanseniaspora	uvarum	hanseniaspora_uvarum
Fungi_Release38_hanseniaspora_valbyensis_nrrl_y_1626	408	19	821	0	0	1	1	hanseniaspora	valbyensis	hanseniaspora_valbyensis_nrrl_y_1626
Fungi_Release38_histoplasma_capsulatum_g186ar	3608	418	20493	0	0	1	1	histoplasma	capsulatum	histoplasma_capsulatum_g186ar
Fungi_Release38_histoplasma_capsulatum_h143	3797	502	20731	0	0	1	1	histoplasma	capsulatum	histoplasma_capsulatum_h143
Fungi_Release38_histoplasma_capsulatum_h88	3757	476	21240	0	0	1	1	histoplasma	capsulatum	histoplasma_capsulatum_h88
Fungi_Release38_histoplasma_capsulatum_nam1	4303	503	23362	0	0	1	1	histoplasma	capsulatum	histoplasma_capsulatum_nam1
Fungi_Release38_hyphopichia_burtonii_nrrl_y_1933	406	22	1278	0	0	1	1	hyphopichia	burtonii	hyphopichia_burtonii_nrrl_y_1933
Fungi_Release38_hypsizygus_marmoreus	7700	944	76815	0	0	1	1	hypsizygus	marmoreus	hypsizygus_marmoreus
Fungi_Release38_isaria_fumosorosea_arsef_2679	2695	359	15787	0	0	1	1	isaria	fumosorosea	isaria_fumosorosea_arsef_2679
Fungi_Release38_jaapia_argillacea_mucl_33604	7013	1598	71150	0	0	1	1	jaapia	argillacea	jaapia_argillacea_mucl_33604
Fungi_Release38_kalmanozyma_brasiliensis_ghg001	503	59	3084	0	0	1	1	kalmanozyma	brasiliensis	kalmanozyma_brasiliensis_ghg001
Fungi_Release38_kluyveromyces_marxianus_dmku3_1042	39	3	188	0	0	1	1	kluyveromyces	marxianus	kluyveromyces_marxianus_dmku3_1042
Fungi_Release38_komagataella_pastoris	127	2	576	0	0	1	1	komagataella	pastoris	komagataella_pastoris
Fungi_Release38_komagataella_phaffii_cbs_7435	117	5	668	0	0	1	1	komagataella	phaffii	komagataella_phaffii_cbs_7435
Fungi_Release38_kwoniella_bestiolae_cbs_10118	6690	1300	46186	0	0	1	1	kwoniella	bestiolae	kwoniella_bestiolae_cbs_10118
Fungi_Release38_kwoniella_dejecticola_cbs_10117	6385	1152	43303	0	0	1	1	kwoniella	dejecticola	kwoniella_dejecticola_cbs_10117
Fungi_Release38_kwoniella_heveanensis_bcc8398	3395	514	41939	0	0	1	1	kwoniella	heveanensis	kwoniella_heveanensis_bcc8398
Fungi_Release38_kwoniella_heveanensis_cbs_569	3432	529	41676	0	0	1	1	kwoniella	heveanensis	kwoniella_heveanensis_cbs_569
Fungi_Release38_kwoniella_mangroviensis_cbs_10435	6047	992	43992	0	0	1	1	kwoniella	mangroviensis	kwoniella_mangroviensis_cbs_10435
Fungi_Release38_kwoniella_mangroviensis_cbs_8507	6013	968	43926	0	0	1	1	kwoniella	mangroviensis	kwoniella_mangroviensis_cbs_8507
Fungi_Release38_kwoniella_pini_cbs_10737	6012	599	40769	0	0	1	1	kwoniella	pini	kwoniella_pini_cbs_10737
Fungi_Release38_laccaria_bicolor_s238n_h82	9972	1276	81150	0	0	1	1	laccaria	bicolor	laccaria_bicolor_s238n_h82
Fungi_Release38_lachancea_lanzarotensis	39	4	330	0	0	1	1	lachancea	lanzarotensis	lachancea_lanzarotensis
Fungi_Release38_lachancea_meyersii_cbs_8951	38	1	338	0	0	1	1	lachancea	meyersii	lachancea_meyersii_cbs_8951
Fungi_Release38_lachancea_mirantina	67	4	333	0	0	1	1	lachancea	mirantina	lachancea_mirantina
Fungi_Release38_lachancea_nothofagi_cbs_11611	58	3	350	0	0	1	1	lachancea	nothofagi	lachancea_nothofagi_cbs_11611
Fungi_Release38_lentinula_edodes	7570	809	73656	0	0	1	1	lentinula	edodes	lentinula_edodes
Fungi_Release38_leucoagaricus_sp_symc_cos	161	21	1407	0	0	1	1	leucoagaricus	sp	leucoagaricus_sp_symc_cos
Fungi_Release38_macrophomina_phaseolina_ms6	3340	428	20767	0	0	1	1	macrophomina	phaseolina	macrophomina_phaseolina_ms6
Fungi_Release38_madurella_mycetomatis	3439	649	19284	0	0	1	1	madurella	mycetomatis	madurella_mycetomatis
Fungi_Release38_malassezia_sympodialis_atcc_42132	487	69	3435	0	0	1	1	malassezia	sympodialis	malassezia_sympodialis_atcc_42132
Fungi_Release38_marssonina_brunnea_f_sp_multigermtubi_mb_m1	4984	627	24680	0	0	1	1	marssonina	brunnea	marssonina_brunnea_f_sp_multigermtubi_mb_m1
Fungi_Release38_melampsora_laricipopulina	8470	1043	62734	0	0	1	1	melampsora	laricipopulina	melampsora_laricipopulina
Fungi_Release38_metarhizium_acridum_cqma_102	2888	362	16630	0	0	1	1	metarhizium	acridum	metarhizium_acridum_cqma_102
Fungi_Release38_metarhizium_album_arsef_1941	2405	340	13827	0	0	1	1	metarhizium	album	metarhizium_album_arsef_1941
Fungi_Release38_metarhizium_anisopliae	2894	393	16724	0	0	1	1	metarhizium	anisopliae	metarhizium_anisopliae
Fungi_Release38_metarhizium_anisopliae_arsef_23	3218	415	18519	0	0	1	1	metarhizium	anisopliae	metarhizium_anisopliae_arsef_23
Fungi_Release38_metarhizium_anisopliae_arsef_549	3057	391	17221	0	0	1	1	metarhizium	anisopliae	metarhizium_anisopliae_arsef_549
Fungi_Release38_metarhizium_anisopliae_brip_53284	3574	465	19676	0	0	1	1	metarhizium	anisopliae	metarhizium_anisopliae_brip_53284
Fungi_Release38_metarhizium_anisopliae_brip_53293	3573	471	19642	0	0	1	1	metarhizium	anisopliae	metarhizium_anisopliae_brip_53293
Fungi_Release38_metarhizium_brunneum_arsef_3297	2961	386	16945	0	0	1	1	metarhizium	brunneum	metarhizium_brunneum_arsef_3297
Fungi_Release38_metarhizium_guizhouense_arsef_977	3211	422	17971	0	0	1	1	metarhizium	guizhouense	metarhizium_guizhouense_arsef_977
Fungi_Release38_metarhizium_majus_arsef_297	3198	401	17499	0	0	1	1	metarhizium	majus	metarhizium_majus_arsef_297
Fungi_Release38_metarhizium_rileyi_rcef_4871	2742	335	15685	0	0	1	1	metarhizium	rileyi	metarhizium_rileyi_rcef_4871
Fungi_Release38_metarhizium_robertsii	3857	462	21445	0	0	1	1	metarhizium	robertsii	metarhizium_robertsii
Fungi_Release38_metschnikowia_bicuspidata_var_bicuspidata_nrrl_yb_4993	422	57	1397	0	0	1	1	metschnikowia	bicuspidata	metschnikowia_bicuspidata_var_bicuspidata_nrrl_yb_4993
Fungi_Release38_microdochium_bolleyi	3558	507	21524	0	0	1	1	microdochium	bolleyi	microdochium_bolleyi
Fungi_Release38_millerozyma_farinosa_cbs_7064	224	4	799	0	0	1	1	millerozyma	farinosa	millerozyma_farinosa_cbs_7064
Fungi_Release38_mitosporidium_daphniae	788	65	4200	0	0	1	1	mitosporidium	daphniae	mitosporidium_daphniae
Fungi_Release38_mixia_osmundae_iam_14324_gca_000708205	5649	885	23798	0	0	1	1	mixia	osmundae	mixia_osmundae_iam_14324_gca_000708205
Fungi_Release38_moesziomyces_antarcticus	633	198	3770	0	0	1	1	moesziomyces	antarcticus	moesziomyces_antarcticus
Fungi_Release38_moniliophthora_perniciosa_fa553	2844	370	32322	0	0	1	1	moniliophthora	perniciosa	moniliophthora_perniciosa_fa553
Fungi_Release38_moniliophthora_roreri	9022	859	89641	0	0	1	1	moniliophthora	roreri	moniliophthora_roreri
Fungi_Release38_moniliophthora_roreri_mca_2997	8745	894	87052	0	0	1	1	moniliophthora	roreri	moniliophthora_roreri_mca_2997
Fungi_Release38_mortierella_elongata_ag_77	7231	421	35954	0	0	1	1	mortierella	elongata	mortierella_elongata_ag_77
Fungi_Release38_mucor_ambiguus	4860	261	34968	0	0	1	1	mucor	ambiguus	mucor_ambiguus
Fungi_Release38_nadsonia_fulvescens_var_elongata_dsm_6958	429	37	3110	0	0	1	1	nadsonia	fulvescens	nadsonia_fulvescens_var_elongata_dsm_6958
Fungi_Release38_nannizzia_gypsea_cbs_118893	3460	438	19115	0	0	1	1	nannizzia	gypsea	nannizzia_gypsea_cbs_118893
Fungi_Release38_neofusicoccum_parvum_ucrnp2	3444	611	22379	0	0	1	1	neofusicoccum	parvum	neofusicoccum_parvum_ucrnp2
Fungi_Release38_neolentinus_lepideus_hhb14362_ss_1	6912	1227	58891	0	0	1	1	neolentinus	lepideus	neolentinus_lepideus_hhb14362_ss_1
Fungi_Release38_neonectria_ditissima	3721	375	24992	0	0	1	1	neonectria	ditissima	neonectria_ditissima
Fungi_Release38_neurospora_tetrasperma_fgsc_2508	3593	443	17461	0	0	1	1	neurospora	tetrasperma	neurospora_tetrasperma_fgsc_2508
Fungi_Release38_neurospora_tetrasperma_fgsc_2509	3872	495	18657	0	0	1	1	neurospora	tetrasperma	neurospora_tetrasperma_fgsc_2509
Fungi_Release38_nosema_apis_brl_01	1097	60	2102	0	0	1	1	nosema	apis	nosema_apis_brl_01
Fungi_Release38_nosema_bombycis_cq1	55	7	187	0	0	1	1	nosema	bombycis	nosema_bombycis_cq1
Fungi_Release38_ogataea_parapolymorpha_dl_1	77	3	498	0	0	1	1	ogataea	parapolymorpha	ogataea_parapolymorpha_dl_1
Fungi_Release38_ophiocordyceps_sinensis_co18	1797	332	11011	0	0	1	1	ophiocordyceps	sinensis	ophiocordyceps_sinensis_co18
Fungi_Release38_ophiocordyceps_unilateralis	2932	559	15444	0	0	1	1	ophiocordyceps	unilateralis	ophiocordyceps_unilateralis
Fungi_Release38_ophiostoma_piceae_uamh_11346	2392	98	11062	0	0	1	1	ophiostoma	piceae	ophiostoma_piceae_uamh_11346
Fungi_Release38_paracoccidioides_brasiliensis	3010	297	17836	0	0	1	1	paracoccidioides	brasiliensis	paracoccidioides_brasiliensis
Fungi_Release38_paracoccidioides_brasiliensis_pb03	2874	282	16997	0	0	1	1	paracoccidioides	brasiliensis	paracoccidioides_brasiliensis_pb03
Fungi_Release38_paracoccidioides_brasiliensis_pb18	2972	294	17357	0	0	1	1	paracoccidioides	brasiliensis	paracoccidioides_brasiliensis_pb18
Fungi_Release38_paracoccidioides_sp_lutzii_pb01	3043	306	17995	0	0	1	1	paracoccidioides	sp	paracoccidioides_sp_lutzii_pb01
Fungi_Release38_paraphaeosphaeria_sporulosa	4712	539	24007	0	0	1	1	paraphaeosphaeria	sporulosa	paraphaeosphaeria_sporulosa
Fungi_Release38_paxillus_rubicundulus_ve08_2h10	7145	1093	58408	0	0	1	1	paxillus	rubicundulus	paxillus_rubicundulus_ve08_2h10
Fungi_Release38_penicilliopsis_zonata_cbs_506_65	3944	452	20688	0	0	1	1	penicilliopsis	zonata	penicilliopsis_zonata_cbs_506_65
Fungi_Release38_penicillium_arizonense	3807	367	26247	0	0	1	1	penicillium	arizonense	penicillium_arizonense
Fungi_Release38_penicillium_chrysogenum	2920	275	21897	0	0	1	1	penicillium	chrysogenum	penicillium_chrysogenum
Fungi_Release38_penicillium_coprophilum	2703	210	18884	0	0	1	1	penicillium	coprophilum	penicillium_coprophilum
Fungi_Release38_penicillium_decumbens	2026	215	14676	0	0	1	1	penicillium	decumbens	penicillium_decumbens
Fungi_Release38_penicillium_digitatum_pd1	1903	183	15068	0	0	1	1	penicillium	digitatum	penicillium_digitatum_pd1
Fungi_Release38_penicillium_digitatum_phi26	1913	181	15152	0	0	1	1	penicillium	digitatum	penicillium_digitatum_phi26
Fungi_Release38_penicillium_expansum	3049	224	21951	0	0	1	1	penicillium	expansum	penicillium_expansum
Fungi_Release38_penicillium_expansum_gca_000769745	3241	240	23502	0	0	1	1	penicillium	expansum	penicillium_expansum_gca_000769745
Fungi_Release38_penicillium_freii	2927	243	21071	0	0	1	1	penicillium	freii	penicillium_freii
Fungi_Release38_penicillium_griseofulvum	2814	229	20842	0	0	1	1	penicillium	griseofulvum	penicillium_griseofulvum
Fungi_Release38_penicillium_italicum	2635	210	19567	0	0	1	1	penicillium	italicum	penicillium_italicum
Fungi_Release38_penicillium_nalgiovense	3010	249	22860	0	0	1	1	penicillium	nalgiovense	penicillium_nalgiovense
Fungi_Release38_penicillium_nordicum	3535	307	23745	0	0	1	1	penicillium	nordicum	penicillium_nordicum
Fungi_Release38_penicillium_polonicum	3204	288	22497	0	0	1	1	penicillium	polonicum	penicillium_polonicum
Fungi_Release38_penicillium_roqueforti_fm164	3391	267	22914	0	0	1	1	penicillium	roqueforti	penicillium_roqueforti_fm164
Fungi_Release38_penicillium_rubens_wisconsin_54_1255	4846	622	28225	0	0	1	1	penicillium	rubens	penicillium_rubens_wisconsin_54_1255
Fungi_Release38_penicillium_steckii	3212	218	21608	0	0	1	1	penicillium	steckii	penicillium_steckii
Fungi_Release38_penicillium_subrubescens	2521	229	20729	0	0	1	1	penicillium	subrubescens	penicillium_subrubescens
Fungi_Release38_penicillium_vulpinum	3053	249	21520	0	0	1	1	penicillium	vulpinum	penicillium_vulpinum
Fungi_Release38_pestalotiopsis_fici_w106_1	4651	369	27085	0	0	1	1	pestalotiopsis	fici	pestalotiopsis_fici_w106_1
Fungi_Release38_phaeoacremonium_minimum_ucrpa7	2203	219	15718	0	0	1	1	phaeoacremonium	minimum	phaeoacremonium_minimum_ucrpa7
Fungi_Release38_phaeomoniella_chlamydospora	1810	170	12390	0	0	1	1	phaeomoniella	chlamydospora	phaeomoniella_chlamydospora
Fungi_Release38_phaeosphaeria_nodorum	3819	422	20374	0	0	1	1	phaeosphaeria	nodorum	phaeosphaeria_nodorum
Fungi_Release38_phanerochaete_carnosa_hhb_10118_sp	5949	926	56393	0	0	1	1	phanerochaete	carnosa	phanerochaete_carnosa_hhb_10118_sp
Fungi_Release38_phialocephala_scopiformis	7864	699	37119	0	0	1	1	phialocephala	scopiformis	phialocephala_scopiformis
Fungi_Release38_phialocephala_subalpina	9471	908	45731	0	0	1	1	phialocephala	subalpina	phialocephala_subalpina
Fungi_Release38_phialophora_attae	2981	266	15143	0	0	1	1	phialophora	attae	phialophora_attae
Fungi_Release38_phlebia_centrifuga	3782	468	43151	0	0	1	1	phlebia	centrifuga	phlebia_centrifuga
Fungi_Release38_pichia_kudriavzevii	774	70	1993	0	0	1	1	pichia	kudriavzevii	pichia_kudriavzevii
Fungi_Release38_pichia_kudriavzevii_gca_001983325	576	28	1595	0	0	1	1	pichia	kudriavzevii	pichia_kudriavzevii_gca_001983325
Fungi_Release38_pichia_membranifaciens	367	73	1117	0	0	1	1	pichia	membranifaciens	pichia_membranifaciens
Fungi_Release38_pisolithus_tinctorius_marx_270	8491	1222	64909	0	0	1	1	pisolithus	tinctorius	pisolithus_tinctorius_marx_270
Fungi_Release38_pleurotus_ostreatus_pc15	6912	1038	61339	0	0	1	1	pleurotus	ostreatus	pleurotus_ostreatus_pc15
Fungi_Release38_pneumocystis_carinii_b80	4623	270	17782	0	0	1	1	pneumocystis	carinii	pneumocystis_carinii_b80
Fungi_Release38_pneumocystis_jirovecii_ru7	4194	169	17928	0	0	1	1	pneumocystis	jirovecii	pneumocystis_jirovecii_ru7
Fungi_Release38_pneumocystis_murina_b123	4390	96	18112	0	0	1	1	pneumocystis	murina	pneumocystis_murina_b123
Fungi_Release38_pochonia_chlamydosporia_170	4962	522	24614	0	0	1	1	pochonia	chlamydosporia	pochonia_chlamydosporia_170
Fungi_Release38_podospora_anserina_s_mat_	3161	566	13290	0	0	1	1	podospora	anserina	podospora_anserina_s_mat_
Fungi_Release38_pseudocercospora_fijiensis_cirad86	9167	1273	33684	0	0	1	1	pseudocercospora	fijiensis	pseudocercospora_fijiensis_cirad86
Fungi_Release38_pseudogymnoascus_destructans	2592	353	15386	0	0	1	1	pseudogymnoascus	destructans	pseudogymnoascus_destructans
Fungi_Release38_pseudogymnoascus_sp_03vt05	3284	292	19147	0	0	1	1	pseudogymnoascus	sp	pseudogymnoascus_sp_03vt05
Fungi_Release38_pseudogymnoascus_sp_05ny08	3424	352	19919	0	0	1	1	pseudogymnoascus	sp	pseudogymnoascus_sp_05ny08
Fungi_Release38_pseudogymnoascus_sp_23342_1_i1	3394	369	20019	0	0	1	1	pseudogymnoascus	sp	pseudogymnoascus_sp_23342_1_i1
Fungi_Release38_pseudogymnoascus_sp_24mn13	4035	501	21385	0	0	1	1	pseudogymnoascus	sp	pseudogymnoascus_sp_24mn13
Fungi_Release38_pseudogymnoascus_sp_vkm_f_103	3761	399	21668	0	0	1	1	pseudogymnoascus	sp	pseudogymnoascus_sp_vkm_f_103
Fungi_Release38_pseudogymnoascus_sp_vkm_f_3557	3553	377	20080	0	0	1	1	pseudogymnoascus	sp	pseudogymnoascus_sp_vkm_f_3557
Fungi_Release38_pseudogymnoascus_sp_vkm_f_3775	3127	296	17699	0	0	1	1	pseudogymnoascus	sp	pseudogymnoascus_sp_vkm_f_3775
Fungi_Release38_pseudogymnoascus_sp_vkm_f_3808	3987	446	21835	0	0	1	1	pseudogymnoascus	sp	pseudogymnoascus_sp_vkm_f_3808
Fungi_Release38_pseudogymnoascus_sp_vkm_f_4246	3028	344	17220	0	0	1	1	pseudogymnoascus	sp	pseudogymnoascus_sp_vkm_f_4246
Fungi_Release38_pseudogymnoascus_sp_vkm_f_4281_fw_2241_	3078	335	17623	0	0	1	1	pseudogymnoascus	sp	pseudogymnoascus_sp_vkm_f_4281_fw_2241_
Fungi_Release38_pseudogymnoascus_sp_vkm_f_4513_fw_928_	3016	329	17485	0	0	1	1	pseudogymnoascus	sp	pseudogymnoascus_sp_vkm_f_4513_fw_928_
Fungi_Release38_pseudogymnoascus_sp_vkm_f_4514_fw_929_	3433	371	19426	0	0	1	1	pseudogymnoascus	sp	pseudogymnoascus_sp_vkm_f_4514_fw_929_
Fungi_Release38_pseudogymnoascus_sp_vkm_f_4515_fw_2607_	4781	561	25955	0	0	1	1	pseudogymnoascus	sp	pseudogymnoascus_sp_vkm_f_4515_fw_2607_
Fungi_Release38_pseudogymnoascus_sp_vkm_f_4516_fw_969_	3572	369	20645	0	0	1	1	pseudogymnoascus	sp	pseudogymnoascus_sp_vkm_f_4516_fw_969_
Fungi_Release38_pseudogymnoascus_sp_vkm_f_4517_fw_2822_	3810	410	21751	0	0	1	1	pseudogymnoascus	sp	pseudogymnoascus_sp_vkm_f_4517_fw_2822_
Fungi_Release38_pseudogymnoascus_sp_vkm_f_4518_fw_2643_	4435	502	24998	0	0	1	1	pseudogymnoascus	sp	pseudogymnoascus_sp_vkm_f_4518_fw_2643_
Fungi_Release38_pseudogymnoascus_sp_vkm_f_4519_fw_2642_	3996	402	22514	0	0	1	1	pseudogymnoascus	sp	pseudogymnoascus_sp_vkm_f_4519_fw_2642_
Fungi_Release38_pseudogymnoascus_sp_vkm_f_4520_fw_2644_	4324	495	24315	0	0	1	1	pseudogymnoascus	sp	pseudogymnoascus_sp_vkm_f_4520_fw_2644_
Fungi_Release38_pseudogymnoascus_sp_wsf_3629	3560	367	20361	0	0	1	1	pseudogymnoascus	sp	pseudogymnoascus_sp_wsf_3629
Fungi_Release38_pseudogymnoascus_verrucosus	3054	301	18060	0	0	1	1	pseudogymnoascus	verrucosus	pseudogymnoascus_verrucosus
Fungi_Release38_pseudozyma_hubeiensis_sy62	209	21	3476	0	0	1	1	pseudozyma	hubeiensis	pseudozyma_hubeiensis_sy62
Fungi_Release38_puccinia_sorghi	26617	3504	103335	0	0	1	1	puccinia	sorghi	puccinia_sorghi
Fungi_Release38_puccinia_triticina	5237	815	37910	0	0	1	1	puccinia	triticina	puccinia_triticina
Fungi_Release38_purpureocillium_lilacinum	3528	505	18883	0	0	1	1	purpureocillium	lilacinum	purpureocillium_lilacinum
Fungi_Release38_purpureocillium_lilacinum_gca_001653265	3535	531	18801	0	0	1	1	purpureocillium	lilacinum	purpureocillium_lilacinum_gca_001653265
Fungi_Release38_pyrenochaeta_sp_ds3say3a	4615	389	25204	0	0	1	1	pyrenochaeta	sp	pyrenochaeta_sp_ds3say3a
Fungi_Release38_pyrenophora_triticirepentis	3866	354	20256	0	0	1	1	pyrenophora	triticirepentis	pyrenophora_triticirepentis
Fungi_Release38_pyronema_omphalodes_cbs_100304	5276	619	22412	0	0	1	1	pyronema	omphalodes	pyronema_omphalodes_cbs_100304
Fungi_Release38_rachicladosporium_antarcticum	4693	540	25692	0	0	1	1	rachicladosporium	antarcticum	rachicladosporium_antarcticum
Fungi_Release38_rasamsonia_emersonii_cbs_393_64	4297	491	24794	0	0	1	1	rasamsonia	emersonii	rasamsonia_emersonii_cbs_393_64
Fungi_Release38_rhinocladiella_mackenziei_cbs_650_93	2865	376	16086	0	0	1	1	rhinocladiella	mackenziei	rhinocladiella_mackenziei_cbs_650_93
Fungi_Release38_rhizoctonia_solani	9774	1928	77925	0	0	1	1	rhizoctonia	solani	rhizoctonia_solani
Fungi_Release38_rhizoctonia_solani_123e	8017	1537	64412	0	0	1	1	rhizoctonia	solani	rhizoctonia_solani_123e
Fungi_Release38_rhizoctonia_solani_ag_1_ia	10155	1688	50007	0	0	1	1	rhizoctonia	solani	rhizoctonia_solani_ag_1_ia
Fungi_Release38_rhizoctonia_solani_ag_1_ib	6025	1088	50468	0	0	1	1	rhizoctonia	solani	rhizoctonia_solani_ag_1_ib
Fungi_Release38_rhizoctonia_solani_ag_8_wac10335	7477	1667	54547	0	0	1	1	rhizoctonia	solani	rhizoctonia_solani_ag_8_wac10335
Fungi_Release38_rhizopogon_vinicolor_am_or11_026	6757	803	62868	0	0	1	1	rhizopogon	vinicolor	rhizopogon_vinicolor_am_or11_026
Fungi_Release38_rhizopus_delemar_ra_99_880	6699	155	40501	0	0	1	1	rhizopus	delemar	rhizopus_delemar_ra_99_880
Fungi_Release38_rhizopus_microsporus	5518	211	32891	0	0	1	1	rhizopus	microsporus	rhizopus_microsporus
Fungi_Release38_rhizopus_microsporus_var_microsporus	5296	212	31812	0	0	1	1	rhizopus	microsporus	rhizopus_microsporus_var_microsporus
Fungi_Release38_rhodotorula_sp_jg_1b	4376	860	35381	0	0	1	1	rhodotorula	sp	rhodotorula_sp_jg_1b
Fungi_Release38_rhodotorula_toruloides	3516	960	42367	0	0	1	1	rhodotorula	toruloides	rhodotorula_toruloides
Fungi_Release38_rhodotorula_toruloides_atcc_204091	1345	331	15198	0	0	1	1	rhodotorula	toruloides	rhodotorula_toruloides_atcc_204091
Fungi_Release38_rhodotorula_toruloides_np11	3354	877	42775	0	0	1	1	rhodotorula	toruloides	rhodotorula_toruloides_np11
Fungi_Release38_rhynchosporium_commune	4727	326	26058	0	0	1	1	rhynchosporium	commune	rhynchosporium_commune
Fungi_Release38_rhynchosporium_secalis	4773	349	26609	0	0	1	1	rhynchosporium	secalis	rhynchosporium_secalis
Fungi_Release38_rozella_allomycis_csf55	7935	346	20171	0	0	1	1	rozella	allomycis	rozella_allomycis_csf55
Fungi_Release38_saccharomyces_cerevisiae_cen_pk113_7d	32	2	221	0	0	1	1	saccharomyces	cerevisiae	saccharomyces_cerevisiae_cen_pk113_7d
Fungi_Release38_saccharomyces_cerevisiae_gca_001983315	159	10	692	0	0	1	1	saccharomyces	cerevisiae	saccharomyces_cerevisiae_gca_001983315
Fungi_Release38_saccharomyces_cerevisiae_rm11_1a	27	1	209	0	0	1	1	saccharomyces	cerevisiae	saccharomyces_cerevisiae_rm11_1a
Fungi_Release38_saccharomyces_sp_boulardii_	83	10	442	0	0	1	1	saccharomyces	sp	saccharomyces_sp_boulardii_
Fungi_Release38_saccharomyces_sp_boulardii__gca_001413975	74	7	441	0	0	1	1	saccharomyces	sp	saccharomyces_sp_boulardii__gca_001413975
Fungi_Release38_saccharomycetaceae_sp_ashbya_aceri_	16	4	41	0	0	1	1	saccharomycetaceae	sp	saccharomycetaceae_sp_ashbya_aceri_
Fungi_Release38_saitoella_complicata_nrrl_y_17804	3288	673	13780	0	0	1	1	saitoella	complicata	saitoella_complicata_nrrl_y_17804
Fungi_Release38_saitoella_complicata_nrrl_y_17804_gca_001661265	1832	440	8277	0	0	1	1	saitoella	complicata	saitoella_complicata_nrrl_y_17804_gca_001661265
Fungi_Release38_scedosporium_apiospermum	3363	479	22175	0	0	1	1	scedosporium	apiospermum	scedosporium_apiospermum
Fungi_Release38_scheffersomyces_stipitis_cbs_6054	982	57	2567	0	0	1	1	scheffersomyces	stipitis	scheffersomyces_stipitis_cbs_6054
Fungi_Release38_schizosaccharomyces_japonicus	957	29	5192	0	0	1	1	schizosaccharomyces	japonicus	schizosaccharomyces_japonicus
Fungi_Release38_schizosaccharomyces_octosporus	955	31	5350	0	0	1	1	schizosaccharomyces	octosporus	schizosaccharomyces_octosporus
Fungi_Release38_scleroderma_citrinum_foug_a	8096	1177	64221	0	0	1	1	scleroderma	citrinum	scleroderma_citrinum_foug_a
Fungi_Release38_sclerotinia_borealis_f_4128	3987	322	21407	0	0	1	1	sclerotinia	borealis	sclerotinia_borealis_f_4128
Fungi_Release38_sclerotinia_sclerotiorum	3760	295	18268	0	0	1	1	sclerotinia	sclerotiorum	sclerotinia_sclerotiorum
Fungi_Release38_sclerotinia_sclerotiorum_1980_uf_70	3957	225	21105	0	0	1	1	sclerotinia	sclerotiorum	sclerotinia_sclerotiorum_1980_uf_70
Fungi_Release38_serendipita_indica_dsm_11827	6432	772	48842	0	0	1	1	serendipita	indica	serendipita_indica_dsm_11827
Fungi_Release38_setosphaeria_turcica_et28a	3632	407	19021	0	0	1	1	setosphaeria	turcica	setosphaeria_turcica_et28a
Fungi_Release38_sordaria_macrospora	3165	356	15647	0	0	1	1	sordaria	macrospora	sordaria_macrospora
Fungi_Release38_spathaspora_passalidarum_nrrl_y_27907	283	16	1039	0	0	1	1	spathaspora	passalidarum	spathaspora_passalidarum_nrrl_y_27907
Fungi_Release38_sporidiobolus_salmonicolor	3327	949	27152	0	0	1	1	sporidiobolus	salmonicolor	sporidiobolus_salmonicolor
Fungi_Release38_sporisorium_reilianum	486	85	3031	0	0	1	1	sporisorium	reilianum	sporisorium_reilianum
Fungi_Release38_sporothrix_brasiliensis_5110	1335	94	10163	0	0	1	1	sporothrix	brasiliensis	sporothrix_brasiliensis_5110
Fungi_Release38_sporothrix_insectorum_rcef_264	2771	306	16587	0	0	1	1	sporothrix	insectorum	sporothrix_insectorum_rcef_264
Fungi_Release38_sporothrix_schenckii_atcc_58251	1373	78	9822	0	0	1	1	sporothrix	schenckii	sporothrix_schenckii_atcc_58251
Fungi_Release38_stachybotrys_chartarum_ibt_40288	3487	510	20468	0	0	1	1	stachybotrys	chartarum	stachybotrys_chartarum_ibt_40288
Fungi_Release38_stachybotrys_chartarum_ibt_40293	3467	501	20659	0	0	1	1	stachybotrys	chartarum	stachybotrys_chartarum_ibt_40293
Fungi_Release38_stachybotrys_chartarum_ibt_7711	3494	506	20764	0	0	1	1	stachybotrys	chartarum	stachybotrys_chartarum_ibt_7711
Fungi_Release38_stachybotrys_chlorohalonata_ibt_40285	3242	454	18883	0	0	1	1	stachybotrys	chlorohalonata	stachybotrys_chlorohalonata_ibt_40285
Fungi_Release38_stagonospora_sp_src1lsm3a	4479	339	23801	0	0	1	1	stagonospora	sp	stagonospora_sp_src1lsm3a
Fungi_Release38_stemphylium_lycopersici	3405	290	20180	0	0	1	1	stemphylium	lycopersici	stemphylium_lycopersici
Fungi_Release38_stereum_hirsutum_fp_91666_ss1	880	135	7545	0	0	1	1	stereum	hirsutum	stereum_hirsutum_fp_91666_ss1
Fungi_Release38_suillus_luteus_uh_slu_lm8_n1	6881	793	64400	0	0	1	1	suillus	luteus	suillus_luteus_uh_slu_lm8_n1
Fungi_Release38_talaromyces_cellulolyticus	825	61	3762	0	0	1	1	talaromyces	cellulolyticus	talaromyces_cellulolyticus
Fungi_Release38_talaromyces_islandicus	4723	426	23804	0	0	1	1	talaromyces	islandicus	talaromyces_islandicus
Fungi_Release38_termitomyces_sp_j132	5643	659	50868	0	0	1	1	termitomyces	sp	termitomyces_sp_j132
Fungi_Release38_thermothelomyces_thermophila_atcc_42464	3025	592	15711	0	0	1	1	thermothelomyces	thermophila	thermothelomyces_thermophila_atcc_42464
Fungi_Release38_tilletia_caries	1909	275	25363	0	0	1	1	tilletia	caries	tilletia_caries
Fungi_Release38_tilletia_indica	1536	200	25590	0	0	1	1	tilletia	indica	tilletia_indica
Fungi_Release38_tilletia_walkeri	1414	197	22996	0	0	1	1	tilletia	walkeri	tilletia_walkeri
Fungi_Release38_tilletiaria_anomala_ubc_951	1367	211	15343	0	0	1	1	tilletiaria	anomala	tilletiaria_anomala_ubc_951
Fungi_Release38_tortispora_caseinolytica_nrrl_y_17796	259	23	844	0	0	1	1	tortispora	caseinolytica	tortispora_caseinolytica_nrrl_y_17796
Fungi_Release38_trametes_cinnabarina	4800	969	49486	0	0	1	1	trametes	cinnabarina	trametes_cinnabarina
Fungi_Release38_trametes_pubescens	4813	1112	52347	0	0	1	1	trametes	pubescens	trametes_pubescens
Fungi_Release38_trametes_versicolor_fp_101664_ss1	353	61	3473	0	0	1	1	trametes	versicolor	trametes_versicolor_fp_101664_ss1
Fungi_Release38_tremella_mesenterica_dsm_1558	1837	160	6199	0	0	1	1	tremella	mesenterica	tremella_mesenterica_dsm_1558
Fungi_Release38_trichoderma_gamsii	3219	259	19648	0	0	1	1	trichoderma	gamsii	trichoderma_gamsii
Fungi_Release38_trichoderma_guizhouense	3548	339	20978	0	0	1	1	trichoderma	guizhouense	trichoderma_guizhouense
Fungi_Release38_trichoderma_harzianum	3673	370	21342	0	0	1	1	trichoderma	harzianum	trichoderma_harzianum
Fungi_Release38_trichoderma_reesei_rut_c_30	3454	452	18358	0	0	1	1	trichoderma	reesei	trichoderma_reesei_rut_c_30
Fungi_Release38_trichophyton_equinum_cbs_127_97	3352	468	18639	0	0	1	1	trichophyton	equinum	trichophyton_equinum_cbs_127_97
Fungi_Release38_trichophyton_rubrum	2931	402	17706	0	0	1	1	trichophyton	rubrum	trichophyton_rubrum
Fungi_Release38_trichophyton_tonsurans_cbs_112818	3211	469	18237	0	0	1	1	trichophyton	tonsurans	trichophyton_tonsurans_cbs_112818
Fungi_Release38_trichophyton_verrucosum_hki_0517	2190	332	12624	0	0	1	1	trichophyton	verrucosum	trichophyton_verrucosum_hki_0517
Fungi_Release38_trichophyton_violaceum	2649	362	15987	0	0	1	1	trichophyton	violaceum	trichophyton_violaceum
Fungi_Release38_trichosporon_asahii_var_asahii_cbs_2479	3427	412	17823	0	0	1	1	trichosporon	asahii	trichosporon_asahii_var_asahii_cbs_2479
Fungi_Release38_trichosporon_asahii_var_asahii_cbs_8904	3509	403	18112	0	0	1	1	trichosporon	asahii	trichosporon_asahii_var_asahii_cbs_8904
Fungi_Release38_tuber_melanosporum	5776	1548	21483	0	0	1	1	tuber	melanosporum	tuber_melanosporum
Fungi_Release38_umbilicaria_pustulata	3424	584	18853	0	0	1	1	umbilicaria	pustulata	umbilicaria_pustulata
Fungi_Release38_uncinocarpus_reesii_1704	2465	346	16256	0	0	1	1	uncinocarpus	reesii	uncinocarpus_reesii_1704
Fungi_Release38_ustilaginoidea_virens	2365	461	13125	0	0	1	1	ustilaginoidea	virens	ustilaginoidea_virens
Fungi_Release38_ustilaginoidea_virens_gca_000965225	1559	302	8897	0	0	1	1	ustilaginoidea	virens	ustilaginoidea_virens_gca_000965225
Fungi_Release38_ustilago_bromivora	658	121	3812	0	0	1	1	ustilago	bromivora	ustilago_bromivora
Fungi_Release38_valsa_mali	3074	370	18455	0	0	1	1	valsa	mali	valsa_mali
Fungi_Release38_valsa_mali_var_pyri	2997	353	17898	0	0	1	1	valsa	mali	valsa_mali_var_pyri
Fungi_Release38_verticillium_alfalfae_vams_102	3218	402	18105	0	0	1	1	verticillium	alfalfae	verticillium_alfalfae_vams_102
Fungi_Release38_verticillium_dahliae	3254	401	18827	0	0	1	1	verticillium	dahliae	verticillium_dahliae
Fungi_Release38_verticillium_longisporum	6487	704	36246	0	0	1	1	verticillium	longisporum	verticillium_longisporum
Fungi_Release38_verticillium_longisporum_gca_001268145	6239	669	35961	0	0	1	1	verticillium	longisporum	verticillium_longisporum_gca_001268145
Fungi_Release38_wallemia_ichthyophaga_exf_994	1636	58	11739	0	0	1	1	wallemia	ichthyophaga	wallemia_ichthyophaga_exf_994
Fungi_Release38_wallemia_mellicola_cbs_633_66	2660	60	13780	0	0	1	1	wallemia	mellicola	wallemia_mellicola_cbs_633_66
Fungi_Release38_wickerhamomyces_anomalus_nrrl_y_366_8	725	33	2655	0	0	1	1	wickerhamomyces	anomalus	wickerhamomyces_anomalus_nrrl_y_366_8
Fungi_Release38_wickerhamomyces_ciferrii	291	13	1168	0	0	1	1	wickerhamomyces	ciferrii	wickerhamomyces_ciferrii
Fungi_Release38_xanthophyllomyces_dendrorhous	6834	801	45837	0	0	1	1	xanthophyllomyces	dendrorhous	xanthophyllomyces_dendrorhous
Fungi_Release38_xylona_heveae_tc161	3370	315	19205	0	0	1	1	xylona	heveae	xylona_heveae_tc161
Fungi_Release38_yarrowia_lipolytica_gca_001761485	455	71	2384	0	0	1	1	yarrowia	lipolytica	yarrowia_lipolytica_gca_001761485
Fungi_Release38_zygosaccharomyces_bailii_isa1307	92	7	313	0	0	1	1	zygosaccharomyces	bailii	zygosaccharomyces_bailii_isa1307
Fungi_Release38_zygosaccharomyces_rouxii	27	1	166	0	0	1	1	zygosaccharomyces	rouxii	zygosaccharomyces_rouxii
Fungi_Release38_zygosaccharomyces_rouxii_gca_001972345	55	2	312	0	0	1	1	zygosaccharomyces	rouxii	zygosaccharomyces_rouxii_gca_001972345
Fungi_Release38_zymoseptoria_brevis	2020	170	14811	0	0	1	1	zymoseptoria	brevis	zymoseptoria_brevis
Fungi_Release38_zymoseptoria_tritici	2849	316	17532	0	0	1	1	zymoseptoria	tritici	zymoseptoria_tritici
Metazoa_Release38_acyrthosiphon_pisum	7906	364	143876	0	0	1	1	acyrthosiphon	pisum	acyrthosiphon_pisum
Metazoa_Release38_adineta_vaga	11588	241	203194	0	0	1	1	adineta	vaga	adineta_vaga
Metazoa_Release38_amphimedon_queenslandica	6492	186	171030	0	0	1	1	amphimedon	queenslandica	amphimedon_queenslandica
Metazoa_Release38_apis_mellifera	3354	146	68207	0	0	1	1	apis	mellifera	apis_mellifera
Metazoa_Release38_bombus_impatiens	3185	142	65377	0	0	1	1	bombus	impatiens	bombus_impatiens
Metazoa_Release38_bombyx_mori	2324	203	64600	0	0	1	1	bombyx	mori	bombyx_mori
Metazoa_Release38_capitella_teleta	4767	436	140030	0	0	1	1	capitella	teleta	capitella_teleta
Metazoa_Release38_crassostrea_gigas	5477	229	160605	0	0	1	1	crassostrea	gigas	crassostrea_gigas
Metazoa_Release38_danaus_plexippus	3066	155	86141	0	0	1	1	danaus	plexippus	danaus_plexippus
Metazoa_Release38_helobdella_robusta	20021	332	117206	0	0	1	1	helobdella	robusta	helobdella_robusta
Metazoa_Release38_ixodes_scapularis	4713	1140	68198	0	0	1	1	ixodes	scapularis	ixodes_scapularis
Metazoa_Release38_lepeophtheirus_salmonis	2843	84	43426	0	0	1	1	lepeophtheirus	salmonis	lepeophtheirus_salmonis
Metazoa_Release38_lottia_gigantea	3096	203	118576	0	0	1	1	lottia	gigantea	lottia_gigantea
Metazoa_Release38_lucilia_cuprina	3719	117	54159	0	0	1	1	lucilia	cuprina	lucilia_cuprina
Metazoa_Release38_mnemiopsis_leidyi	1367	37	74597	0	0	1	1	mnemiopsis	leidyi	mnemiopsis_leidyi
Metazoa_Release38_pristionchus_pacificus	11105	480	234947	0	0	1	1	pristionchus	pacificus	pristionchus_pacificus
Metazoa_Release38_stegodyphus_mimosarum	1315	34	88580	0	0	1	1	stegodyphus	mimosarum	stegodyphus_mimosarum
Metazoa_Release38_tetranychus_urticae	4866	197	48611	0	0	1	1	tetranychus	urticae	tetranychus_urticae
Metazoa_Release38_thelohanellus_kitauei	6419	225	31479	0	0	1	1	thelohanellus	kitauei	thelohanellus_kitauei
Metazoa_Release38_trichinella_spiralis	4727	98	71451	0	0	1	1	trichinella	spiralis	trichinella_spiralis
Metazoa_Release38_trichoplax_adhaerens	7285	239	85471	0	0	1	1	trichoplax	adhaerens	trichoplax_adhaerens
Metazoa_Release38_zootermopsis_nevadensis	1636	200	71018	0	0	1	1	zootermopsis	nevadensis	zootermopsis_nevadensis
Metazoa_Release91_echinops_telfairi	5562	1290	115627	0	0	1	1	echinops	telfairi	echinops_telfairi
Metazoa_Release91_ochotona_princeps	3746	911	126534	0	0	1	1	ochotona	princeps	ochotona_princeps
Plants_Release38_aegilops_tauschii	10952	1494	131966	0	0	1	1	aegilops	tauschii	aegilops_tauschii
Plants_Release38_amborella_trichopoda	7841	1142	83524	0	0	1	1	amborella	trichopoda	amborella_trichopoda
Plants_Release38_arabidopsis_lyrata	15019	1427	124674	0	0	1	1	arabidopsis	lyrata	arabidopsis_lyrata
Plants_Release38_brassica_napus	58225	6607	394482	0	0	1	1	brassica	napus	brassica_napus
Plants_Release38_brassica_oleracea	26046	2896	208275	0	0	1	1	brassica	oleracea	brassica_oleracea
Plants_Release38_chondrus_crispus	892	168	2922	0	0	1	1	chondrus	crispus	chondrus_crispus
Plants_Release38_corchorus_capsularis	9852	1135	105604	0	0	1	1	corchorus	capsularis	corchorus_capsularis
Plants_Release38_cucumis_sativus	9274	1051	91986	0	0	1	1	cucumis	sativus	cucumis_sativus
Plants_Release38_lupinus_angustifolius	5374	420	62917	0	0	1	1	lupinus	angustifolius	lupinus_angustifolius
Plants_Release38_musa_acuminata	23039	3611	163003	0	0	1	1	musa	acuminata	musa_acuminata
Plants_Release38_nicotiana_attenuata	6877	632	72719	0	0	1	1	nicotiana	attenuata	nicotiana_attenuata
Plants_Release38_oryza_glaberrima	8490	1037	106447	0	0	1	1	oryza	glaberrima	oryza_glaberrima
Plants_Release38_oryza_indica	10732	1362	128843	0	0	1	1	oryza	indica	oryza_indica
Plants_Release38_oryza_longistaminata	9629	1111	121670	0	0	1	1	oryza	longistaminata	oryza_longistaminata
Plants_Release38_ostreococcus_lucimarinus	755	129	2177	0	0	1	1	ostreococcus	lucimarinus	ostreococcus_lucimarinus
Plants_Release38_solanum_lycopersicum	11493	915	122210	0	0	1	1	solanum	lycopersicum	solanum_lycopersicum
Plants_Release38_triticum_urartu	10943	1620	122880	0	0	1	1	triticum	urartu	triticum_urartu
Plants_Release38_vitis_vinifera	13107	1799	116144	0	0	1	1	vitis	vinifera	vitis_vinifera
Protists_Release38_acanthamoeba_castellanii_str_neff	16404	5321	90251	0	0	1	1	acanthamoeba	castellanii	acanthamoeba_castellanii_str_neff
Protists_Release38_albugo_laibachii	2816	262	21520	0	0	1	1	albugo	laibachii	albugo_laibachii
Protists_Release38_babesia_bovis	669	17	6495	0	0	1	1	babesia	bovis	babesia_bovis
Protists_Release38_babesia_microti_strain_ri	579	25	5902	0	0	1	1	babesia	microti	babesia_microti_strain_ri
Protists_Release38_bigelowiella_natans	19484	1207	168662	0	0	1	1	bigelowiella	natans	bigelowiella_natans
Protists_Release38_bigelowiella_natans_gca_000002455	311	1	860	0	0	1	1	bigelowiella	natans	bigelowiella_natans_gca_000002455
Protists_Release38_blastocystis_hominis	4571	1023	18197	0	0	1	1	blastocystis	hominis	blastocystis_hominis
Protists_Release38_bodo_saltans	27	9	78	0	0	1	1	bodo	saltans	bodo_saltans
Protists_Release38_cryptosporidium_andersoni	116	2	1687	0	0	1	1	cryptosporidium	andersoni	cryptosporidium_andersoni
Protists_Release38_cryptosporidium_muris_rn66	102	2	1411	0	0	1	1	cryptosporidium	muris	cryptosporidium_muris_rn66
Protists_Release38_cryptosporidium_ubiquitum	170	7	1264	0	0	1	1	cryptosporidium	ubiquitum	cryptosporidium_ubiquitum
Protists_Release38_cyclospora_cayetanensis	2386	786	36226	0	0	1	1	cyclospora	cayetanensis	cyclospora_cayetanensis
Protists_Release38_dictyostelium_fasciculatum	2977	25	31989	0	0	1	1	dictyostelium	fasciculatum	dictyostelium_fasciculatum
Protists_Release38_dictyostelium_lacteum	2759	49	10352	0	0	1	1	dictyostelium	lacteum	dictyostelium_lacteum
Protists_Release38_dictyostelium_purpureum	3441	21	18324	0	0	1	1	dictyostelium	purpureum	dictyostelium_purpureum
Protists_Release38_eimeria_acervulina	1479	627	28468	0	0	1	1	eimeria	acervulina	eimeria_acervulina
Protists_Release38_eimeria_brunetti	1631	653	26661	0	0	1	1	eimeria	brunetti	eimeria_brunetti
Protists_Release38_eimeria_maxima	1342	472	25478	0	0	1	1	eimeria	maxima	eimeria_maxima
Protists_Release38_eimeria_mitis	1552	514	21685	0	0	1	1	eimeria	mitis	eimeria_mitis
Protists_Release38_eimeria_necatrix	1358	482	27770	0	0	1	1	eimeria	necatrix	eimeria_necatrix
Protists_Release38_eimeria_praecox	1418	411	20045	0	0	1	1	eimeria	praecox	eimeria_praecox
Protists_Release38_eimeria_tenella	80	24	712	0	0	1	1	eimeria	tenella	eimeria_tenella
Protists_Release38_eimeria_tenella_gca_000499545	1197	437	28398	0	0	1	1	eimeria	tenella	eimeria_tenella_gca_000499545
Protists_Release38_entamoeba_dispar_saw760	1069	11	3203	0	0	1	1	entamoeba	dispar	entamoeba_dispar_saw760
Protists_Release38_entamoeba_histolytica	764	7	2493	0	0	1	1	entamoeba	histolytica	entamoeba_histolytica
Protists_Release38_entamoeba_histolytica_gca_001662325	798	5	2683	0	0	1	1	entamoeba	histolytica	entamoeba_histolytica_gca_001662325
Protists_Release38_entamoeba_histolytica_hm_3_imss	652	6	2184	0	0	1	1	entamoeba	histolytica	entamoeba_histolytica_hm_3_imss
Protists_Release38_entamoeba_histolytica_ku27	644	9	2132	0	0	1	1	entamoeba	histolytica	entamoeba_histolytica_ku27
Protists_Release38_entamoeba_invadens_ip1	2005	37	4486	0	0	1	1	entamoeba	invadens	entamoeba_invadens_ip1
Protists_Release38_entamoeba_nuttalli_p19	464	1	1659	0	0	1	1	entamoeba	nuttalli	entamoeba_nuttalli_p19
Protists_Release38_gregarina_niphandrodes	180	35	3273	0	0	1	1	gregarina	niphandrodes	gregarina_niphandrodes
Protists_Release38_hammondia_hammondi	997	201	38868	0	0	1	1	hammondia	hammondi	hammondia_hammondi
Protists_Release38_hyaloperonospora_arabidopsidis	2264	463	13192	0	0	1	1	hyaloperonospora	arabidopsidis	hyaloperonospora_arabidopsidis
Protists_Release38_ichthyophthirius_multifiliis	11375	22	20961	0	0	1	1	ichthyophthirius	multifiliis	ichthyophthirius_multifiliis
Protists_Release38_leishmania_braziliensis_mhom_br_75_m2904	7	3	20	0	0	1	1	leishmania	braziliensis	leishmania_braziliensis_mhom_br_75_m2904
Protists_Release38_monosiga_brevicollis_mx1	5791	1782	59698	0	0	1	1	monosiga	brevicollis	monosiga_brevicollis_mx1
Protists_Release38_nannochloropsis_gaditana_ccmp526	446	126	5237	0	0	1	1	nannochloropsis	gaditana	nannochloropsis_gaditana_ccmp526
Protists_Release38_oxytricha_trifallax	4849	154	42235	0	0	1	1	oxytricha	trifallax	oxytricha_trifallax
Protists_Release38_paramecium_tetraurelia	17444	207	90269	0	0	1	1	paramecium	tetraurelia	paramecium_tetraurelia
Protists_Release38_phaeodactylum_tricornutum	1053	122	8802	0	0	1	1	phaeodactylum	tricornutum	phaeodactylum_tricornutum
Protists_Release38_phytophthora_infestans	6864	856	31729	0	0	1	1	phytophthora	infestans	phytophthora_infestans
Protists_Release38_phytophthora_kernoviae	4738	559	28076	0	0	1	1	phytophthora	kernoviae	phytophthora_kernoviae
Protists_Release38_phytophthora_lateralis	3839	542	23970	0	0	1	1	phytophthora	lateralis	phytophthora_lateralis
Protists_Release38_phytophthora_nicotianae	1245	136	9166	0	0	1	1	phytophthora	nicotianae	phytophthora_nicotianae
Protists_Release38_phytophthora_nicotianae_gca_001483015	1711	212	19804	0	0	1	1	phytophthora	nicotianae	phytophthora_nicotianae_gca_001483015
Protists_Release38_phytophthora_ramorum	3851	607	24648	0	0	1	1	phytophthora	ramorum	phytophthora_ramorum
Protists_Release38_plasmodiophora_brassicae	3688	1086	34756	0	0	1	1	plasmodiophora	brassicae	plasmodiophora_brassicae
Protists_Release38_plasmodium_berghei	357	7	8182	0	0	1	1	plasmodium	berghei	plasmodium_berghei
Protists_Release38_plasmodium_berghei_gca_000005395	1074	41	7990	0	0	1	1	plasmodium	berghei	plasmodium_berghei_gca_000005395
Protists_Release38_plasmodium_chabaudi	351	12	8787	0	0	1	1	plasmodium	chabaudi	plasmodium_chabaudi
Protists_Release38_plasmodium_coatneyi	429	39	10204	0	0	1	1	plasmodium	coatneyi	plasmodium_coatneyi
Protists_Release38_plasmodium_cynomolgi_strain_b	649	54	8745	0	0	1	1	plasmodium	cynomolgi	plasmodium_cynomolgi_strain_b
Protists_Release38_plasmodium_falciparum	237	8	8522	0	0	1	1	plasmodium	falciparum	plasmodium_falciparum
Protists_Release38_plasmodium_falciparum_dd2	432	15	4949	0	0	1	1	plasmodium	falciparum	plasmodium_falciparum_dd2
Protists_Release38_plasmodium_falciparum_hb3	489	21	7481	0	0	1	1	plasmodium	falciparum	plasmodium_falciparum_hb3
Protists_Release38_plasmodium_falciparum_igh_cr14	421	14	7099	0	0	1	1	plasmodium	falciparum	plasmodium_falciparum_igh_cr14
Protists_Release38_plasmodium_falciparum_raj116	511	23	3583	0	0	1	1	plasmodium	falciparum	plasmodium_falciparum_raj116
Protists_Release38_plasmodium_fragile	373	30	9380	0	0	1	1	plasmodium	fragile	plasmodium_fragile
Protists_Release38_plasmodium_inui_san_antonio_1	380	29	8014	0	0	1	1	plasmodium	inui	plasmodium_inui_san_antonio_1
Protists_Release38_plasmodium_knowlesi	414	37	8193	0	0	1	1	plasmodium	knowlesi	plasmodium_knowlesi
Protists_Release38_plasmodium_knowlesi_strain_h_gca_900004885	296	19	9000	0	0	1	1	plasmodium	knowlesi	plasmodium_knowlesi_strain_h_gca_900004885
Protists_Release38_plasmodium_malariae	714	50	7386	0	0	1	1	plasmodium	malariae	plasmodium_malariae
Protists_Release38_plasmodium_ovale_curtisi	1480	143	15351	0	0	1	1	plasmodium	ovale	plasmodium_ovale_curtisi
Protists_Release38_plasmodium_ovale_curtisi_gca_900088565	1623	156	16440	0	0	1	1	plasmodium	ovale	plasmodium_ovale_curtisi_gca_900088565
Protists_Release38_plasmodium_ovale_wallikeri	1382	144	13647	0	0	1	1	plasmodium	ovale	plasmodium_ovale_wallikeri
Protists_Release38_plasmodium_reichenowi	241	8	8571	0	0	1	1	plasmodium	reichenowi	plasmodium_reichenowi
Protists_Release38_plasmodium_vinckei_petteri	440	9	8288	0	0	1	1	plasmodium	vinckei	plasmodium_vinckei_petteri
Protists_Release38_plasmodium_vivax	301	36	7935	0	0	1	1	plasmodium	vivax	plasmodium_vivax
Protists_Release38_plasmodium_yoelii	417	9	10310	0	0	1	1	plasmodium	yoelii	plasmodium_yoelii
Protists_Release38_plasmodium_yoelii_gca_900002395	399	10	9481	0	0	1	1	plasmodium	yoelii	plasmodium_yoelii_gca_900002395
Protists_Release38_plasmodium_yoelii_yoelii	737	26	7875	0	0	1	1	plasmodium	yoelii	plasmodium_yoelii_yoelii
Protists_Release38_plasmopara_halstedii	3787	322	24598	0	0	1	1	plasmopara	halstedii	plasmopara_halstedii
Protists_Release38_pseudocohnilembus_persalinus	15927	33	59731	0	0	1	1	pseudocohnilembus	persalinus	pseudocohnilembus_persalinus
Protists_Release38_pythium_aphanidermatum	2956	567	15792	0	0	1	1	pythium	aphanidermatum	pythium_aphanidermatum
Protists_Release38_pythium_arrhenomanes	2755	547	17223	0	0	1	1	pythium	arrhenomanes	pythium_arrhenomanes
Protists_Release38_pythium_irregulare	3524	348	23843	0	0	1	1	pythium	irregulare	pythium_irregulare
Protists_Release38_reticulomyxa_filosa	31807	1755	60647	0	0	1	1	reticulomyxa	filosa	reticulomyxa_filosa
Protists_Release38_saprolegnia_parasitica_cbs_223_65	10354	2231	59242	0	0	1	1	saprolegnia	parasitica	saprolegnia_parasitica_cbs_223_65
Protists_Release38_stentor_coeruleus	1450	70	8048	0	0	1	1	stentor	coeruleus	stentor_coeruleus
Protists_Release38_stylonychia_lemnae	4608	144	30785	0	0	1	1	stylonychia	lemnae	stylonychia_lemnae
Protists_Release38_tetrahymena_thermophila	29234	31	88739	0	0	1	1	tetrahymena	thermophila	tetrahymena_thermophila
Protists_Release38_thalassiosira_oceanica	9006	1569	44524	0	0	1	1	thalassiosira	oceanica	thalassiosira_oceanica
Protists_Release38_theileria_annulata	1009	32	10790	0	0	1	1	theileria	annulata	theileria_annulata
Protists_Release38_theileria_equi_strain_wa	855	15	8235	0	0	1	1	theileria	equi	theileria_equi_strain_wa
Protists_Release38_theileria_orientalis_strain_shintoku	2586	204	12498	0	0	1	1	theileria	orientalis	theileria_orientalis_strain_shintoku
Protists_Release38_theileria_parva	828	42	10411	0	0	1	1	theileria	parva	theileria_parva
Protists_Release38_toxoplasma_gondii	776	161	34848	0	0	1	1	toxoplasma	gondii	toxoplasma_gondii
Protists_Release38_toxoplasma_gondii_ari	896	180	36652	0	0	1	1	toxoplasma	gondii	toxoplasma_gondii_ari
Protists_Release38_toxoplasma_gondii_fou	895	182	35353	0	0	1	1	toxoplasma	gondii	toxoplasma_gondii_fou
Protists_Release38_toxoplasma_gondii_gab2_2007_gal_dom2	884	184	36760	0	0	1	1	toxoplasma	gondii	toxoplasma_gondii_gab2_2007_gal_dom2
Protists_Release38_toxoplasma_gondii_gt1	914	193	39051	0	0	1	1	toxoplasma	gondii	toxoplasma_gondii_gt1
Protists_Release38_toxoplasma_gondii_mas	893	178	35587	0	0	1	1	toxoplasma	gondii	toxoplasma_gondii_mas
Protists_Release38_toxoplasma_gondii_p89	858	174	36130	0	0	1	1	toxoplasma	gondii	toxoplasma_gondii_p89
Protists_Release38_toxoplasma_gondii_rub	885	179	36060	0	0	1	1	toxoplasma	gondii	toxoplasma_gondii_rub
Protists_Release38_toxoplasma_gondii_tgcatprc2	883	174	36415	0	0	1	1	toxoplasma	gondii	toxoplasma_gondii_tgcatprc2
Protists_Release38_toxoplasma_gondii_vand	878	187	37119	0	0	1	1	toxoplasma	gondii	toxoplasma_gondii_vand
Protists_Release38_trichomonas_vaginalis_g3	20	1	57	0	0	1	1	trichomonas	vaginalis	trichomonas_vaginalis_g3
Protists_Release38_vitrella_brassicaformis_ccmp3155	11763	3806	173576	0	0	1	1	vitrella	brassicaformis	vitrella_brassicaformis_ccmp3155
Fungi_Release38_coccidioides_immitis_h538_4	3833	518	22215	42	1	0.99996	0.372598	coccidioides	immitis	coccidioides_immitis_h538_4
Metazoa_Release91_chlorocebus_sabaeus	2671	564	164506	279	1	0.999923	0.368507	chlorocebus	sabaeus	chlorocebus_sabaeus
Protists_Release38_emiliania_huxleyi	12956	3511	94079	18	1	0.999906	0.351933	emiliania	huxleyi	emiliania_huxleyi
Fungi_Release38_coccidioides_immitis_rmscc_3703	3804	549	21894	36	1	0.999823	0.371473	coccidioides	immitis	coccidioides_immitis_rmscc_3703
Fungi_Release38_laetiporus_sulphureus_93_53	7178	1052	62225	12	1	0.999242	0.168208	laetiporus	sulphureus	laetiporus_sulphureus_93_53
Fungi_Release38_gymnopus_luxurians_fd_317_m1	5478	651	55603	18	1	0.998787	0.172554	gymnopus	luxurians	gymnopus_luxurians_fd_317_m1
Fungi_Release38_gaeumannomyces_graminis	4418	716	24288	376	12	0.998701	0.112784	gaeumannomyces	graminis	gaeumannomyces_graminis
Protists_Release38_saprolegnia_diclina_vs20	9042	2026	54479	3934	149	0.998564	0.03365	saprolegnia	diclina	saprolegnia_diclina_vs20
Metazoa_Release91_petromyzon_marinus	3944	1066	68705	4214	67	0.998384	0.0496103	petromyzon	marinus	petromyzon_marinus
Fungi_Release38_oidiodendron_maius_zn	6183	585	32444	3	1	0.998383	0.0521633	oidiodendron	maius	oidiodendron_maius_zn
Fungi_Release38_mycosphaerella_eumusae	2350	183	15331	728	9	0.998221	0.13517	mycosphaerella	eumusae	mycosphaerella_eumusae
Fungi_Release38_puccinia_graminis	7608	927	54244	898	17	0.998186	0.0897442	puccinia	graminis	puccinia_graminis
Protists_Release38_phytophthora_parasitica_gca_000509525	2385	247	22880	3206	35	0.998165	0.0728216	phytophthora	parasitica	phytophthora_parasitica_gca_000509525
Fungi_Release38_calocera_viscosa_tufc12733	7333	1719	42958	12	4	0.997952	0.000913063	calocera	viscosa	calocera_viscosa_tufc12733
Fungi_Release38_coccidioides_posadasii_rmscc_3488	3623	525	21954	76	3	0.99774	0.164502	coccidioides	posadasii	coccidioides_posadasii_rmscc_3488
Fungi_Release38_verticillium_dahliaejr2	3027	326	18021	14	1	0.997708	0.199884	verticillium	dahliaejr2	verticillium_dahliaejr2
Protists_Release38_salpingoeca_rosetta	7420	1265	86256	735	15	0.996635	0.0489249	salpingoeca	rosetta	salpingoeca_rosetta
Metazoa_Release91_choloepus_hoffmanni	2873	486	83490	404	4	0.996592	0.121685	choloepus	hoffmanni	choloepus_hoffmanni
Fungi_Release38_magnaporthe_poae	3634	512	20571	308	10	0.995372	0.0915538	magnaporthe	poae	magnaporthe_poae
Protists_Release38_aphanomyces_invadans	7824	1858	50382	11089	416	0.99513	0.0208692	aphanomyces	invadans	aphanomyces_invadans
Fungi_Release38_exophiala_sideris	2236	205	13826	853	14	0.992969	0.102627	exophiala	sideris	exophiala_sideris
Protists_Release38_plasmodium_vivax_india_vii	424	60	9090	81	1	0.992174	0.316819	plasmodium	vivax	plasmodium_vivax_india_vii
Fungi_Release38_neolecta_irregularis_dah_3	4369	282	19815	135	6	0.985437	0.00963184	neolecta	irregularis	neolecta_irregularis_dah_3
Protists_Release38_fonticula_alba_gca_000388065	1914	651	21245	997	42	0.981547	0.00797446	fonticula	alba	fonticula_alba_gca_000388065
