# Supplementary material for: Widespread Separation of the Polypyrimidine Tract From 3′ AG by G Tracts in Association With Alternative Exons in Metazoa and Plants
Source: Front Genet. 2019 Jan 14;9:741. doi: 10.3389/fgene.2018.00741 (PMC6339879; doi:10.3389/fgene.2018.00741)
Supplement: TABLE S5 — GGG-harboring 3′ SS between the −15 and −3 positions in cancer samples or cell lines. (A) in SF3B1 mutant samples. (B) in U2AF35 mutants. [file Table_5.xlsx]

## Sheet: S_Table 5a
Supplementary table 5: GGG-harboring 3' SS between the -15 and -3 positions in cancer samples or cell lines. 5a: in SF3B1 mutant samples.
Cell/Tissue	Aberrant_3SS	Canonical_3SS	Aberrant_3SS_-15- -3	Canonical_3SS_-15- -3	3SS_aberrant_-3	3SS_Canonical_-3	Aberrant G+1	Canonical G+1	Chromosome	Strand	Gene Symbols	Alternative 3' splice site	Alternative 5' splice site	Exon inclusion	Exon skipping	Intron retention	NMD prediction	Cell/Tissue		Reference source where the 3'SS information was obtained: R.B. Darman, M. Seiler, A.A. Agrawal, K.H. Lim, S. Peng, D. Aird, S.L. Bailey, E.B. Bhavsar, B. Chan, S. Colla, L. Corson, J. Feala, P. Fekkes, K. Ichikawa, G.F. Keaney, L. Lee, P. Kumar, K. Kunii, C. MacKenzie, M. Matijevic, Y. Mizui, K. Myint, E.S. Park, X. Puyang, A. Selvaraj, M.P. Thomas, J. Tsai, J.Y. Wang, M. Warmuth, H. Yang, P. Zhu…
Caconical3SS_Patient_SF3B1m	AGCTGCTAAGTCATTTACCATAAGTCACTGAGAACAGGGG	TACCATAAGTCACTGAGAACAGGGGATGTCTGACCAGATG	AGTCACTGAGAAC	GGGATGTCTGACC	C	C	G	A	chr22	-	TYMP,ODF3B,SCO2	1	0	0	0	0	0	Caconical3SS_Patient_SF3B1m
Caconical3SS_Patient_SF3B1m	ACAGAGGCTTCGGCTCACCGAGAGTGACAAGCTGCAGGTG	ACCAGGCCTCACCCCACTCCTTCCATCTGGGGGACAGAGG	AGTGACAAGCTGC	CCATCTGGGGGAC	C	C	G	A	chr17	+	FMNL1	1	0	0	0	0	0	Caconical3SS_Patient_SF3B1m
Caconical3SS_Patient_SF3B1m	ACATACATCTTAACGCGCTCTTGGGTTTTTCTTCCAGAAG	ACATACATCTTAACGCGCTCTTGGGTTTTTCTTCCAGAAG	GGGTTTTTCTTCC	GGGTTTTTCTTCC	C	C	A	A	chr17	-	ATP2A3	0	0	1	0	0	0	Caconical3SS_Patient_SF3B1m
Caconical3SS_Patient_SF3B1m	TGGAGGCTGCACAGTCTTGACTCCCCGGGTCCCTCAGAAC	TGGAGGCTGCACAGTCTTGACTCCCCGGGTCCCTCAGAAC	CCCCGGGTCCCTC	CCCCGGGTCCCTC	C	C	A	A	chr17	+	SGSM2	0	1	0	0	0	1	Caconical3SS_Patient_SF3B1m
Caconical3SS_Patient_SF3B1m		CACTGACTCTTCTTTTCATGGTCACCCTGGGATATAGACC		CACCCTGGGATAT		T		A	chr5	-	SDHAP3	0	0	0	0	1	No CDS	Caconical3SS_Patient_SF3B1m
Caconical3SS_Patient_SF3B1m	CTGGCTCGCAGAAGATCACTAATGTGTCCCTGTGTAGGCT	CTACGTGGGGAACCACCATCACCTGGGTGACTTCCAGCCA	TGTGTCCCTGTGT	CTGGGTGACTTCC	T	C	G	C	chr1	-	CAPN8	1	0	0	0	0	1	Caconical3SS_Patient_SF3B1m
Caconical3SS_Patient_SF3B1m	AGGGAGTCGGGCTCACGTCCTTCTATCACTGAGCCAGCAA	GATTGAGGAGAAGATATGGATTGGGTATGGATTACAGGGA	CTATCACTGAGCC	GGGTATGGATTAC	C	C	C	G	chr6	+	CUL9	1	0	0	0	0	1	Caconical3SS_Patient_SF3B1m
Caconical3SS_Patient_SF3B1m	GCATGGAGTTGAAGACCCAGTCCTGATGGCCCTGTAGCCT	TGGCCCTGTAGCCTGTCTGACCTGTGGGCCCCTGCAGGCC	CTGATGGCCCTGT	TGTGGGCCCCTGC	T	C	C	G	chr11	+	NDUFV1	1	0	0	0	0	1	Caconical3SS_Patient_SF3B1m
Caconical3SS_Patient_SF3B1m	TCTAGTTTTTGTGATGTCGCCTGAGTGACATACTCAGGGT	TGATGTCGCCTGAGTGACATACTCAGGGTCCCAACAGGTA	GAGTGACATACTC	TCAGGGTCCCAAC	C	C	G	G	chrX	+	PLXNA3	1	0	0	0	0	0	Caconical3SS_Patient_SF3B1m
Caconical3SS_Patient_SF3B1m	TGGGCCTGCAGGGAAGCTGACAGTGGCACAAATCAAGGCA	TCCTAGTTTGGAGTCTGATCTCTGGGTGGGCCTGCAGGGA	GTGGCACAAATCA	TGGGTGGGCCTGC	A	C	G	G	chr14	+	PARP2	1	0	0	0	0	1	Caconical3SS_Patient_SF3B1m
Caconical3SS_Patient_SF3B1m	CTGACGTGGGGACGAGGGTATGCTTGTGTTTTTACAGGAG	TTACAGGAGATGGACAAACCGTGTGGGTGCCCTCCAGGTG	CTTGTGTTTTTAC	GTGGGTGCCCTCC	C	C	G	G	chr19	+	,LOC113386,ERVK3-1,AC010642.1,ZNF8	1	0	0	0	0	No CDS	Caconical3SS_Patient_SF3B1m
Caconical3SS_Patient_SF3B1m	GAGTTCTGCGGAATAATAATTAAGGCTTGGGTTTTAGATC	GAGTTCTGCGGAATAATAATTAAGGCTTGGGTTTTAGATC	AGGCTTGGGTTTT	AGGCTTGGGTTTT	T	T	A	A	chr3	+	EIF4A2	0	0	0	1	0	1	Caconical3SS_Patient_SF3B1m
Caconical3SS_Patient_SF3B1m	AAATTATGCTCATGAAAATATGTTCTGGATATTTTAGATT	TTCACTTTCCGGTTGGATTTTTTTCTTTTTCCGGGAGGTT	TTCTGGATATTTT	TTCTTTTTCCGGG	T	G	A	G	chr5	+	GPX8	0	0	0	1	0	0	Caconical3SS_Patient_SF3B1m
Caconical3SS_Patient_SF3B1m	AGGACTGTGTTTTCTTTATTAATTCCCTTTCCTGTAGAGA	ATCTTTGGTTTGACTTCATATTCTGGGATGTTTGTAGGTA	TTCCCTTTCCTGT	CTGGGATGTTTGT	T	T	A	G	chr6	-	FYN	0	0	1	0	0	1	Caconical3SS_Patient_SF3B1m
Caconical3SS_Patient_SF3B1m	GGGGGTTCCTAAACAGTTTGCCATCTCTTGGAGCAAGAGC	AGTGTTTTTGATTTGTGGTGGGGGGGTTCCTAAACAGTTT	ATCTCTTGGAGCA	GGGGTTCCTAAAC	A	C	A	T	chr17	+	RABEP1	1	0	0	0	0	0	Caconical3SS_Patient_SF3B1m
Caconical3SS_Patient_SF3B1m	GCGGCTGTGGGGACTGCAGTTTGACCTGCTGGACCAGGAC	GTGGCGGGGCTGACGGCCGCGGCTGTGGGGACTGCAGTTT	GACCTGCTGGACC	CTGTGGGGACTGC	C	C	G	T	chr11	+	PCNXL3	1	0	0	0	0	0	Caconical3SS_Patient_SF3B1m
Caconical3SS_Patient_SF3B1m	ACACTGATCATCAAAAAATAACCTGTAATGAGTTTAGGCT	TAGGCTTTCTGTATTTGTCTGAATGCTTTCACGGGAGTGT	CTGTAATGAGTTT	ATGCTTTCACGGG	T	G	G	T	chr11	-	TMEM218	1	0	0	0	0	No CDS	Caconical3SS_Patient_SF3B1m
Aberrant3SS_Patient_SF3B1m	TTCTTCCCTTTCGACCCTGACCCTCCTGGGTGTTCAGAT	GACCCTCCTGGGTGTTCAGATGTCTGTTTATTTTTAGAG	CTCCTGGGTGTTC	TCTGTTTATTTTT	C	T	A	A	chr12	-	APPL2	1	0	0	0	0	0	Aberrant3SS_Patient_SF3B1m
Aberrant3SS_Patient_SF3B1m	CCCTGCCTGATGGTCGCCCTGAGGTCACAGGGACCAGGA	AGGGACCAGGAGCCCTCTCTGTCCCCCGCCCTCCCAGGT	GGTCACAGGGACC	CCCCCGCCCTCCC	C	C	G	G	chr19	+	SF3A2	1	0	0	0	0	0	Aberrant3SS_Patient_SF3B1m
Aberrant3SS_Patient_SF3B1m	CCTCCTGAAACATCAGCCCTGTGGGTCCTGTTTGCAGAA	CGGCCAAGACGTCCTCTTCCCTCTGCCTCCCACCCAGGC	GGGTCCTGTTTGC	CTGCCTCCCACCC	C	C	A	G	chr11	-	RNH1	1	0	0	0	0	0	Aberrant3SS_Patient_SF3B1m
Aberrant3SS_Patient_SF3B1m	AATGATGAGGTGGGACTAATATGGGGGTTTGGGGCAGGT	GCTGTGATGTCCTTAGAACATGGTTTTCTTTCCTAAGGA	GGGGGTTTGGGGC	GTTTTCTTTCCTA	C	A	G	G	chr2	-	GGCX	0	0	1	0	0	0	Aberrant3SS_Patient_SF3B1m
Aberrant3SS_Patient_SF3B1m	ACTGGTTGACAACCATTAACCTGGGTTGCAACTACAGGT	AGTCTACTGATGTTTAAATGTTTTTGTTGTCGTTCAGAG	GGGTTGCAACTAC	TTTGTTGTCGTTC	C	C	G	A	chr3	-	TMEM39A	1	0	0	0	0	0	Aberrant3SS_Patient_SF3B1m
Aberrant3SS_Patient_SF3B1m	ACATACATCTTAACGCGCTCTTGGGTTTTTCTTCCAGAA	ACATACATCTTAACGCGCTCTTGGGTTTTTCTTCCAGAA	GGGTTTTTCTTCC	GGGTTTTTCTTCC	C	C	A	A	chr17	-	ATP2A3	0	0	1	0	0	0	Aberrant3SS_Patient_SF3B1m
Aberrant3SS_Patient_SF3B1m	CAGGGCCACACCCTCCTAAAGTGTACCTTGGGTACAGGT	AAGTGTACCTTGGGTACAGGTCTTTTCTCTCCCACAGGC	GTACCTTGGGTAC	TTTTCTCTCCCAC	C	C	G	G	chr11	+	VEGFB	1	0	0	0	0	0	Aberrant3SS_Patient_SF3B1m
Aberrant3SS_Patient_SF3B1m	GGATTTGCCAGTCTTCATGTGACCAGGGACGGCGTAGAG	ACCAGGGACGGCGTAGAGCCTCTCTGGCCTCTTCCAGGT	CCAGGGACGGCGT	TCTGGCCTCTTCC	T	C	A	G	chr19	+	SCAF1	1	0	0	0	0	0	Aberrant3SS_Patient_SF3B1m
Aberrant3SS_Patient_SF3B1m	CAAAGGGCATTTGGCCTAATTGTGACCCCTTGGGCAGCT	CCCTTGGGCAGCTTCTCCCTTCCTCTCACCCCTGCAGGG	TGACCCCTTGGGC	CTCTCACCCCTGC	C	C	C	G	chr17	-	CYB561	1	0	0	0	0	0	Aberrant3SS_Patient_SF3B1m
Aberrant3SS_Patient_SF3B1m	GGGCTGGTGGTTTCCCCTGACTCGGGCCTCCTTGCAGTA	ACTCGGGCCTCCTTGCAGTACCTCTTTTTACCACCAGGT	CGGGCCTCCTTGC	TCTTTTTACCACC	C	C	T	G	chr11	+	C11orf2,VPS51,TM7SF2	1	0	0	0	0	0	Aberrant3SS_Patient_SF3B1m
Aberrant3SS_Patient_SF3B1m	GCGATGGTAACGGGCGCGTGGCCGGGTCCCGCCCCAGGG	CCAGGGCCCTGACGCGCGGAAAGTCTCTCCCTCACAGCC	CGGGTCCCGCCCC	GTCTCTCCCTCAC	C	C	G	C	chr19	-	CHERP,MED26	1	0	0	0	0	0	Aberrant3SS_Patient_SF3B1m
Aberrant3SS_Patient_SF3B1m	GAGTTCTGCGGAATAATAATTAAGGCTTGGGTTTTAGAT	GAGTTCTGCGGAATAATAATTAAGGCTTGGGTTTTAGAT	AGGCTTGGGTTTT	AGGCTTGGGTTTT	T	T	A	A	chr3	+	EIF4A2	0	0	0	1	0	1	Aberrant3SS_Patient_SF3B1m
Aberrant3SS_Patient_SF3B1m	TACTTTCCTGGGCAAGTGTATTGATGGGGATTTACAGAT	TGATGGGGATTTACAGATTTTTTTTCTTTTTTTACAGTT	GATGGGGATTTAC	TTTCTTTTTTTAC	C	C	A	T	chr4	-	RPL9	1	0	0	0	0	0	Aberrant3SS_Patient_SF3B1m
Aberrant3SS_Patient_SF3B1m	GACCAGTGACTGACTGATGGGGGACAAACTTGGGAAGGA	GAAGGAGCTCTATTCACAGCACCCGACATGCTGCTAGGA	GACAAACTTGGGA	CCGACATGCTGCT	A	T	G	G	chr1	-	HYI	1	0	0	0	0	1	Aberrant3SS_Patient_SF3B1m
Aberrant3SS_Patient_SF3B1m	CAAGTCCTTCAGACCCTTAAAGGGGTCCGCCTCTCAGTT	CCTTAAAGGGGTCCGCCTCTCAGTTTGTCTTTCCTAGAT	GGGTCCGCCTCTC	GTTTGTCTTTCCT	C	T	T	A	chr7	+	STAG3L5P-PVRIG2P-PILRB,PILRB,STAG3L5P	1	0	0	0	0	No CDS	Aberrant3SS_Patient_SF3B1m
Aberrant3SS_Patient_SF3B1m	AGTCCAGGACTCTTCAAACCCTTAGGGATCTCTGCAGGA	GTGGCTGCCATTAGTCCAGGACTCTTCAAACCCTTAGGG	TAGGGATCTCTGC	TCTTCAAACCCTT	C	T	G	G	chr12	-	NOP2	1	0	0	0	0	0	Aberrant3SS_Patient_SF3B1m
Aberrant3SS_Patient_SF3B1m	GCTCTCCCTGTGCCTACAGGCCAAGGGCTGGGCCTAGCC	TACAGGCCAAGGGCTGGGCCTAGCCTTCTACTTACAGCC	AAGGGCTGGGCCT	GCCTTCTACTTAC	T	C	C	C	chr16	+	FBXL8,HSF4	1	0	0	1	0	0	Aberrant3SS_Patient_SF3B1m
Aberrant3SS_Patient_SF3B1m	AAGTTATTTTTCCTCCTCCAAGTGGGAATTTTACTAGTG	CTCCAAGTGGGAATTTTACTAGTGCTTCTGCTTCCAGGA	TGGGAATTTTACT	TGCTTCTGCTTCC	T	C	T	G	chr3	+	CLEC3B,EXOSC7	1	0	0	0	0	0	Aberrant3SS_Patient_SF3B1m
Aberrant3SS_Patient_SF3B1m	GGCTAGCTGGGCGGGGCTGACTGCGGGGACCGGCTAGGG	TGACTGCGGGGACCGGCTAGGGTCTCACACCCTCCAGGG	GCGGGGACCGGCT	TCTCACACCCTCC	T	C	G	G	chr6	+	HLA-F	1	0	0	0	0	0	Aberrant3SS_Patient_SF3B1m
Aberrant3SS_Patient_SF3B1m	CCCCAGGGCAGCATCCTTGACTCCCCTTCTGGGCCAGTG	TGGGCCAGTGCTGCCCTGCTTTCTCTGTCTCTTTCAGGG	CCCCTTCTGGGCC	CTCTGTCTCTTTC	C	C	T	G	chr10	+	TSPAN14	1	0	0	0	0	1	Aberrant3SS_Patient_SF3B1m
Aberrant3SS_Patient_SF3B1m	AGGGCAGCCGAGCTGTCCGCAAACAACGGGCCTTTAGTT	CCTTTTGCCCTTACCACTGCTTCTTCCTCACTTGCAGCA	ACAACGGGCCTTT	CTTCCTCACTTGC	T	C	T	C	chrX	-	CITED1	0	0	1	0	0	0	Aberrant3SS_Patient_SF3B1m
Aberrant3SS_Patient_SF3B1m	GCAGAAAGGGTTGGGAGGCTGAAGGGACTCTGGCCAGGC	CTGAAGGGACTCTGGCCAGGCCTCTCTTCCCGCCCAGGC	AGGGACTCTGGCC	TCTCTTCCCGCCC	C	C	G	G	chr17	-	SGSH	1	0	0	0	0	0	Aberrant3SS_Patient_SF3B1m
Aberrant3SS_Patient_SF3B1m	GATCCACTGGGTGCCAGAGACATACTGGGCTTTGAAGAT	CTGATACCACTGTCTTCCCCTGTCTGTCCCCCTCCAGGC	TACTGGGCTTTGA	TCTGTCCCCCTCC	A	C	A	G	chr19	-	ZNF428	1	0	0	0	0	0	Aberrant3SS_Patient_SF3B1m
Aberrant3SS_Patient_SF3B1m	GCAGGCCCTGAAGTTTCTGACACAGATCCGGGCCCAGCC	ATTCCTTCCCATCCCCAATGCCTGGTGGTACCCCCAGAT	CAGATCCGGGCCC	TGGTGGTACCCCC	C	C	C	A	chr17	-	PLEKHM1	1	0	0	0	0	0	Aberrant3SS_Patient_SF3B1m
Aberrant3SS_Patient_SF3B1m	TGGAGGCTGCACAGTCTTGACTCCCCGGGTCCCTCAGAA	TGGAGGCTGCACAGTCTTGACTCCCCGGGTCCCTCAGAA	CCCCGGGTCCCTC	CCCCGGGTCCCTC	C	C	A	A	chr17	+	SGSM2	0	1	0	0	0	1	Aberrant3SS_Patient_SF3B1m
Aberrant3SS_Patient_SF3B1m	AAAGTTGGGAAATAGGTAAAATAATAACTTGGGGTAGAG	CTACCTATGCCATGAGTAATCTGTTTTCTATCCTTAGAG	AATAACTTGGGGT	GTTTTCTATCCTT	T	T	A	A	chr5	-	SDHAP3	1	0	0	0	0	No CDS	Aberrant3SS_Patient_SF3B1m
Aberrant3SS_Patient_SF3B1m	ATGTCACTTCTTAATAATTAAACCTGCTGGGCTATAGCT	TTAAACCTGCTGGGCTATAGCTCTCTGCCTCTTACAGAT	CCTGCTGGGCTAT	CTCTGCCTCTTAC	T	C	C	A	chr3	+	DZIP3	1	0	0	0	0	1	Aberrant3SS_Patient_SF3B1m
Aberrant3SS_Patient_SF3B1m	CTTCTTCACTGGGGAGAATACATATAGGGATCTCAAGAC	GAGAATACATATAGGGATCTCAAGACTTTTCCCCCAGGT	TATAGGGATCTCA	AGACTTTTCCCCC	A	C	A	G	chr6	+	ZNF76	1	0	0	0	0	1	Aberrant3SS_Patient_SF3B1m
Aberrant3SS_Patient_SF3B1m	TGCAGCGGAGCATGGAGGTGACCCTGGGTTCACCCAGCC	TGGAGGTGACCCTGGGTTCACCCAGCCCTGTTCACAGGT	CCTGGGTTCACCC	CAGCCCTGTTCAC	C	C	C	G	chr20	+	TCEA2	1	0	0	0	0	0	Aberrant3SS_Patient_SF3B1m
Aberrant3SS_Patient_SF3B1m	GATGGTCCCTGAGACCTGCCTTCCAGGGTCCGTGCAGGA	CCCTAGTGCTGAGCTACAGGCCCCTTCCGCCCTGCAGAA	CCAGGGTCCGTGC	CCTTCCGCCCTGC	C	C	G	A	chr19	+	HSH2D,RAB8A	1	0	0	0	0	1	Aberrant3SS_Patient_SF3B1m
Aberrant3SS_Patient_SF3B1m	GCAGGAGCAGAGGCTAAGCCGCTCATCCCCAGGGCAGGT	CCAGGGCAGGTGTAGACGCAGTGCTCCCCCGGCCCAGGC	TCATCCCCAGGGC	GCTCCCCCGGCCC	C	C	G	G	chr4	+	IDUA	1	0	0	0	0	1	Aberrant3SS_Patient_SF3B1m
Aberrant3SS_Patient_SF3B1m	TGCCTCGTCGTACCGCACCTCCAGGGATCTCTTCCAGCT	TCTCTTCCAGCTCTTTTCTGTCTTCTTGGTCTGGCAGGC	AGGGATCTCTTCC	TTCTTGGTCTGGC	C	C	C	G	chr16	-	AARS	1	0	0	0	0	0	Aberrant3SS_Patient_SF3B1m
Aberrant3SS_Patient_SF3B1m	AACCTCCCTGAACAGTCATGTTGAGGGGTCTCTCCAGTT	GGGGTCTCTCCAGTTCTTCTGTTTATGTCTTCCTTAGGA	GAGGGGTCTCTCC	TTATGTCTTCCTT	C	T	T	G	chr9	+	POLR1E	1	0	0	0	0	0	Aberrant3SS_Patient_SF3B1m
Aberrant3SS_Patient_SF3B1m	GCCTGCAGTGACCGGCCTTGTAGGGTCTGACTTGCAGCC	CGGCCTTGTAGGGTCTGACTTGCAGCCAACTCTCAAGGC	GGGTCTGACTTGC	CAGCCAACTCTCA	C	A	C	G	chr2	+	CCDC74A	1	0	0	0	0	0	Aberrant3SS_Patient_SF3B1m
Aberrant3SS_Patient_SF3B1m	TGCGTGTGTCAAGAACGAGGCTGAGCTGGGTCCCTAGTC	CTACTGAATGATCCATGGCACCCCACTGCCTCTGCAGGT	GAGCTGGGTCCCT	CCACTGCCTCTGC	T	C	T	G	chr6	+	C2,CFB	1	0	0	0	0	0	Aberrant3SS_Patient_SF3B1m
Aberrant3SS_Patient_SF3B1m	CATGCCTTCTTACTTTTCCACTAGGGTTTTTTTCCAGGG	AGCTCTGGCTTCTCATGCCTTCTTACTTTTCCACTAGGG	AGGGTTTTTTTCC	TTACTTTTCCACT	C	T	G	G	chr19	-	ZNF562,ZNF561	1	0	0	0	0	1	Aberrant3SS_Patient_SF3B1m
Aberrant3SS_Patient_SF3B1m	GTCTGACAGTGGGGTGGACCTGAGTGGGGATTCTCAGGT	ACCCTGACTTAACTAGCTCCTTCTCCACTCCTCTCAGAT	AGTGGGGATTCTC	CTCCACTCCTCTC	C	C	G	A	chr6	+	PRRC2A,BAT2	1	0	0	0	0	0	Aberrant3SS_Patient_SF3B1m
Aberrant3SS_Patient_SF3B1m	CCCACAGGACATGAGAGTAAACGGGCCTGTCCTACAGAG	GTAAACGGGCCTGTCCTACAGAGTTCATGTCCCACAGGG	GGGCCTGTCCTAC	GTTCATGTCCCAC	C	C	A	G	chr16	-	ACD	1	0	0	0	0	1	Aberrant3SS_Patient_SF3B1m
Aberrant3SS_Patient_SF3B1m	AGAACGTTTCTCTCCTCCTCTTGACCCCGGGTTCTAGCT	CTTGACCCCGGGTTCTAGCTGCCCTTCTCTCCTGTAGGA	GACCCCGGGTTCT	CCTTCTCTCCTGT	T	T	C	G	chr3	-	GPX1	1	0	0	0	0	1	Aberrant3SS_Patient_SF3B1m
Aberrant3SS_Patient_SF3B1m	ATCGTATGCTGAGTGGCCACTCACTGCAGGCGGGCAGTT	GCAGTGACATCAGCATGATTCTTCATCCTTACAACAGGA	ACTGCAGGCGGGC	TCATCCTTACAAC	C	C	T	G	chr7	+	ZNF862	1	0	0	0	0	1	Aberrant3SS_Patient_SF3B1m
Aberrant3SS_Patient_SF3B1m	ACAAACATGATGATTGTTGATCACCTAAAGGGATTAGGT	TGTTGATCACCTAAAGGGATTAGGTTTTATTTTTTAGAT	ACCTAAAGGGATT	GGTTTTATTTTTT	T	T	G	A	chr18	+	ELP2	1	0	0	0	0	1	Aberrant3SS_Patient_SF3B1m
Caconical3SS_Nalm6	TACCCGGGAGATTGCTGACAAACTGATTGAGCTCAAGGCA	CTCAGCAGTCCCTCTCAGCCCCACTCCCTGGGCTCAGGGG	CTGATTGAGCTCA	ACTCCCTGGGCTC	A	C	G	G	chr16	+	E2F4	1	0	0	0	0	1	Caconical3SS_Nalm6
Caconical3SS_Nalm6	CCTTCCTTTCCTAATGCCAACTCTGTTTCCCGGGTAGGTG	CCTTCCTTTCCTAATGCCAACTCTGTTTCCCGGGTAGGTG	CTGTTTCCCGGGT	CTGTTTCCCGGGT	T	T	G	G	chr15	+	TUBGCP4	0	0	1	0	0	0	Caconical3SS_Nalm6
Caconical3SS_Nalm6	ATACTAAGATATTAATTGCTGTTTGGGTTTCTTTTAGACA	ATACTAAGATATTAATTGCTGTTTGGGTTTCTTTTAGACA	TTGGGTTTCTTTT	TTGGGTTTCTTTT	T	T	A	A	chr12	+	LGR5	0	0	0	1	0	0	Caconical3SS_Nalm6
Caconical3SS_Nalm6	TGGGCCTGCAGGGAAGCTGACAGTGGCACAAATCAAGGCA	TCCTAGTTTGGAGTCTGATCTCTGGGTGGGCCTGCAGGGA	GTGGCACAAATCA	TGGGTGGGCCTGC	A	C	G	G	chr14	+	PARP2	1	0	0	0	0	1	Caconical3SS_Nalm6
Caconical3SS_Nalm6	GAGTTCTGCGGAATAATAATTAAGGCTTGGGTTTTAGATC	GAGTTCTGCGGAATAATAATTAAGGCTTGGGTTTTAGATC	AGGCTTGGGTTTT	AGGCTTGGGTTTT	T	T	A	A	chr3	+	EIF4A2	0	0	0	1	0	1	Caconical3SS_Nalm6
Caconical3SS_Nalm6	TGGTTTGCATTTCAAATTATTTTTTGCTTTTTTTTAGGTA	ATCAAGAACAGTTTTAATAAGTGTTTCTTTTGGGCAGGAC	TTTGCTTTTTTTT	GTTTCTTTTGGGC	T	C	G	G	chr6	-	DTNBP1	0	0	0	1	0	0	Caconical3SS_Nalm6
Caconical3SS_Nalm6	CTGACGTGGGGACGAGGGTATGCTTGTGTTTTTACAGGAG	TTACAGGAGATGGACAAACCGTGTGGGTGCCCTCCAGGTG	CTTGTGTTTTTAC	GTGGGTGCCCTCC	C	C	G	G	chr19	+	LOC113386,ERVK3-1,AC010642.1,ZNF8	1	0	0	0	0	No CDS	Caconical3SS_Nalm6
Caconical3SS_Nalm6		TGCCCCCCTACTGGGGTTATTTGTCCTTGGGTTGAAGGGT		GTCCTTGGGTTGA				G	chr5	-	HNRNPH1	0	0	0	0	1	0	Caconical3SS_Nalm6
Aberrant3SS_Nalm6	ATTTGTGATTACAAGATCTTTCAGGGTTCTGTCTCAGATT	CTTTCAGGGTTCTGTCTCAGATTTGTTTTTCATGCAGACC	AGGGTTCTGTCTC	TTGTTTTTCATGC	C	C	A	A	chrX	-	UPF3B	1	0	0	0	0	1	Aberrant3SS_Nalm6
Aberrant3SS_Nalm6	AACTGGGCTTGAAGAAAAATGGCCCAGGGCCTTTCAGTCT	AAATGGCCCAGGGCCTTTCAGTCTCTTTCTTGGACAGGTG	CCCAGGGCCTTTC	CTCTTTCTTGGAC	C	C	T	G	chr14	-	KIAA0317,AREL1	1	0	0	0	0	1	Aberrant3SS_Nalm6
Aberrant3SS_Nalm6	GTCAATGGCCTCCACCCACTGACCCTGCGCTGGGAAGAGA	GCGGAGCCAGTCCCAGCTCCTCCCTCTCTTTCTGCAGCTG	CCCTGCGCTGGGA	CCTCTCTTTCTGC	A	C	A	C	chr19	-	AKT1S1,PNKP	1	0	0	0	0	1	Aberrant3SS_Nalm6
Aberrant3SS_Nalm6	TTCCATGTTCCTCCTTTAGGTCTTTTCCGGGCTGCAGTGC	CCTCTTCACTCCCTCTCATTCCATGTTCCTCCTTTAGGTC	TTTTCCGGGCTGC	ATGTTCCTCCTTT	C	T	T	G	chr12	+	RPL13P5,ENO2,LRRC23	1	0	0	0	0	0	Aberrant3SS_Nalm6
Aberrant3SS_Nalm6	GTCTGACAGTGGGGTGGACCTGAGTGGGGATTCTCAGGTG	ACCCTGACTTAACTAGCTCCTTCTCCACTCCTCTCAGATG	AGTGGGGATTCTC	CTCCACTCCTCTC	C	C	G	A	chr6	+	PRRC2A,BAT2	1	0	0	0	0	0	Aberrant3SS_Nalm6
Aberrant3SS_Nalm6	GTGGGGCTGCCTGTGCTTTTAACACGGGTCCATCTAGCTT	AACACGGGTCCATCTAGCTTCAGCACCCCACCTGCAGGCG	CACGGGTCCATCT	GCACCCCACCTGC	T	C	C	G	chr16	+	CHTF18	1	0	0	0	0	1	Aberrant3SS_Nalm6
Aberrant3SS_Nalm6	GGGCTGGTGGTTTCCCCTGACTCGGGCCTCCTTGCAGTAC	ACTCGGGCCTCCTTGCAGTACCTCTTTTTACCACCAGGTG	CGGGCCTCCTTGC	TCTTTTTACCACC	C	C	T	G	chr11	+	C11orf2,VPS51,TM7SF2	1	0	0	0	0	0	Aberrant3SS_Nalm6
Aberrant3SS_Nalm6	CCTTCCTTTCCTAATGCCAACTCTGTTTCCCGGGTAGGTG	CCTTCCTTTCCTAATGCCAACTCTGTTTCCCGGGTAGGTG	CTGTTTCCCGGGT	CTGTTTCCCGGGT	T	T	G	G	chr15	+	TUBGCP4	0	0	1	0	0	0	Aberrant3SS_Nalm6
Aberrant3SS_Nalm6	ATACTAAGATATTAATTGCTGTTTGGGTTTCTTTTAGACA	ATACTAAGATATTAATTGCTGTTTGGGTTTCTTTTAGACA	TTGGGTTTCTTTT	TTGGGTTTCTTTT	T	T	A	A	chr12	+	LGR5	0	0	0	1	0	0	Aberrant3SS_Nalm6
Aberrant3SS_Nalm6	GACCAGTGACTGACTGATGGGGGACAAACTTGGGAAGGAG	GAAGGAGCTCTATTCACAGCACCCGACATGCTGCTAGGAG	GACAAACTTGGGA	CCGACATGCTGCT	A	T	G	G	chr1	-	HYI	1	0	0	0	0	1	Aberrant3SS_Nalm6
Aberrant3SS_Nalm6	CAAGTCCTTCAGACCCTTAAAGGGGTCCGCCTCTCAGTTT	CCTTAAAGGGGTCCGCCTCTCAGTTTGTCTTTCCTAGATC	GGGTCCGCCTCTC	GTTTGTCTTTCCT	C	T	T	A	chr7	+	STAG3L5P-PVRIG2P-PILRB,PILRB,STAG3L5P	1	0	0	0	0	No CDS	Aberrant3SS_Nalm6
Aberrant3SS_Nalm6	GCTCTCCCTGTGCCTACAGGCCAAGGGCTGGGCCTAGCCT	TACAGGCCAAGGGCTGGGCCTAGCCTTCTACTTACAGCCT	AAGGGCTGGGCCT	GCCTTCTACTTAC	T	C	C	C	chr16	+	FBXL8,HSF4	1	0	0	0	0	0	Aberrant3SS_Nalm6
Aberrant3SS_Nalm6	GAGTTCTGCGGAATAATAATTAAGGCTTGGGTTTTAGATC	GAGTTCTGCGGAATAATAATTAAGGCTTGGGTTTTAGATC	AGGCTTGGGTTTT	AGGCTTGGGTTTT	T	T	A	A	chr3	+	EIF4A2	0	0	0	1	0	1	Aberrant3SS_Nalm6
Aberrant3SS_Nalm6	CTAGGGGAGGCTCATGGTTGTCAGAGGGTCTCCCCAGACA	ATCAGGAAGGGTTCTAGGGGAGGCTCATGGTTGTCAGAGG	AGAGGGTCTCCCC	GCTCATGGTTGTC	C	C	A	A	chr9	+	COQ4,SLC27A4	1	0	0	0	0	1	Aberrant3SS_Nalm6
Aberrant3SS_Nalm6	CCCTTCCTTACAGTCTGATGTCGATTTCTGGGACAAGTTG	GGATCTCCTTTTTCTATCTGCTTTCCCTTCCTTACAGTCT	GATTTCTGGGACA	TTCCCTTCCTTAC	A	C	T	T	chr12	+	PEX5	1	0	0	0	0	0	Aberrant3SS_Nalm6
Aberrant3SS_Nalm6	CCCAGGAGGCAGGCCTGACATGCTGGTGTGGGGCCAGGGG	GTGTGGGGCCAGGGGTCAGGGCTGTGTTTTTTGGCAGAGC	CTGGTGTGGGGCC	TGTGTTTTTTGGC	C	C	G	A	chr15	+	MAN2A2	1	0	0	0	0	1	Aberrant3SS_Nalm6
Aberrant3SS_Nalm6	CCCACAGGACATGAGAGTAAACGGGCCTGTCCTACAGAGT	GTAAACGGGCCTGTCCTACAGAGTTCATGTCCCACAGGGA	GGGCCTGTCCTAC	GTTCATGTCCCAC	C	C	A	G	chr16	-	ACD	1	0	0	0	0	1	Aberrant3SS_Nalm6
Aberrant3SS_Nalm6	ACAAACATGATGATTGTTGATCACCTAAAGGGATTAGGTT	TGTTGATCACCTAAAGGGATTAGGTTTTATTTTTTAGATG	ACCTAAAGGGATT	GGTTTTATTTTTT	T	T	G	A	chr18	+	ELP2	1	0	0	0	0	1	Aberrant3SS_Nalm6
Aberrant3SS_Nalm6	TTCTTCCCTTTCGACCCTGACCCTCCTGGGTGTTCAGATG	GACCCTCCTGGGTGTTCAGATGTCTGTTTATTTTTAGAGC	CTCCTGGGTGTTC	TCTGTTTATTTTT	C	T	A	A	chr12	-	APPL2	1	0	0	0	0	1	Aberrant3SS_Nalm6

## Sheet: S_Table 5b
Supplementary table 5: GGG-harboring 3' SS between the -15 and -3 positions in cancer samples or cell lines. 5b: in U2AF35 mutants.
3SS_Sequence	AS_event_type	gene_name	chr	strand	Exon_Coordinates	Exon_types	3'SS_-17-2	3SS_-15- -3_GGG	3'AG	T/C-3	Reference of the source coordinates and AS types where these sequences were extracted (GRC37/hg19): A.N. Brooks, P.S. Choi, L. de Waal, T. Sharifnia, M. Imielinski, G. Saksena, C.S. Pedamallu, A. Sivachenko, M. Rosenberg, J. Chmielecki, M.S. Lawrence, D.S. DeLuca, G. Getz, and M. Meyerson, A pan-cancer analysis of transcriptome changes associated with somatic mutations in U2AF1 reveals commonly a…
AGGAGGCTTGGGCCCTTTGTAGGTGTTCGGGTGACAATCCAGCCCAGCCCATCCGCTGGTTCCCTGAGCTTGATCCATCCTCTTCTTTCCTGGGGACAAGCT	alternative_acceptor	SYMPK	chr19	-	46357756-46357765	inclusion_exons	TTTCCTGGGGACAAGCT	TTTCCTGGGGACA	1	A
ATAACAAAATAAATCTCACTTGGAATACTGGTTGTTTTGTTTGCTGTTTGGTTCTTTTAGTGTACTTTCCTTTTTACTGTGTTTTTGTTTCTGGGTTAAGAT	alternative_acceptor	SPIN3	chrX	-	57005094-57005855	inclusion_exons	TGTTTCTGGGTTAAGAT	TGTTTCTGGGTTA	1	A
TAAATTGGGTTTCTCGTTGGGGGTGGTCTTTTGAATACTGGGTTTTATATATTCTGCTATTTTTAACGTGTGGTTTTTTTCGATATCTGGGTTCTAAAAGAA	alternative_acceptor	TTC14	chr3	+	180326489-180326505	inclusion_exons	TCTGGGTTCTAAAAGAA	TCTGGGTTCTAAA	1	A
TCAGGGTGGCTGGGATTCAAAAGGGGTGGGGAATAGGTGGGGGCGAGGGTGGGGGAAGGGTTGAAGAGGAACTGGTGGAAAGATTGGGATTCCTGCAAAGGG	alternative_acceptor	CAMTA2,KIAA0909	chr17	-	4885471-4885522	inclusion_exons	GGGATTCCTGCAAAGGG	GGGATTCCTGCAA	1	A
AATACAGGCATGCTTTTGCTTTGGTTCCATAGTATGGTAAGATTAATATTAAGAAAATAGAAGGTATAACTTAATTACCTTTTTTTCTGGGACTGTGAAGAA	cassette	SMG7	chr1	+	183518343-183518423	inclusion_exons	TCTGGGACTGTGAAGAA	TCTGGGACTGTGA	1	A
GCAGGGCTCTCAACCCCTGGATGCAAAACTGTGATTCAGTAAGCAAATATAGCCTAGAACTGGGTCCATTCTATTCCTGGCCTGGTACATGGGGCTGAAGGC	cassette	MTMR9L	chr1	-	32700305-32700415	inclusion_exons	TACATGGGGCTGAAGGC	TACATGGGGCTGA	1	A
TCAGCACTCCCCGCTCAACCTCCATCAGAATATTTAGTTCTTCCCAGCGGCAGCTTGGGTATGGTATAAACATGTTGCCTTGTTTCTGCCCTGGGCAAAGGT	cassette	UNC84B	chr22	-	39150647-39150711	inclusion_exons	CTGCCCTGGGCAAAGGT	CTGCCCTGGGCAA	1	A
CTTAAAAGCTTATACGTTTAAACTGTTGATAGATGGGCCTTTACTAAAATGCATTCATTTATTTTCCTAATCCCTTGGTTGTTAAATAATTCTGGGGAAGGG	coord_cassette	PCNT	chr21	+	47863723-47863861	inclusion_exons	ATAATTCTGGGGAAGGG	ATAATTCTGGGGA	1	A
ACACTCAAACCCTGGGACAGCCTTTAAAGAAATGACAGAGGAGGCCTCCTTCTTCTAGAGTGCTGGCCAGTGTCCAGAACTTCTGTGTTGGGCTTTGCAGGG	alternative_acceptor	ARFIP2	chr11	-	6501654-6501693	inclusion_exons	TGTTGGGCTTTGCAGGG	TGTTGGGCTTTGC	1	C
ACCACATTTCTGAAGAGCAAAACAAATTCTGTCATGTAATCTCTATCTTGGGTCGTGGGTATATCTGTCCCCTTAGTACCTCGCCTCCCTGGGAATACAGTC	alternative_acceptor	ANAPC5,APC5	chr12	-	121766262-121766276	inclusion_exons	TCCCTGGGAATACAGTC	TCCCTGGGAATAC	1	C
ACTTTAAAATTTAAAATTTTGATTATGATTGATAATCTTACTATATTGCTGTAGAAGTACATGTATCTGAATTTATAAATTGCATTTATTTTGGGTACAGGT	alternative_acceptor	ITGB1	chr10	-	33224487-33243415	inclusion_exons	TTATTTTGGGTACAGGT	TTATTTTGGGTAC	1	C
AGATTTACTATGAGATGGTTTCTTAATGAAATGTGAAAAGTCTGTAGTTTTGGTTTATTCCTGAAAGGCAACATTAATAATATAAAGGCCCTTTGGGCAGTT	alternative_acceptor	ZFC3H1	chr12	-	72017962-72018072	inclusion_exons	AGGCCCTTTGGGCAGTT	AGGCCCTTTGGGC	1	C
AGGTAAGCTATGCCTTTCAGTATGCTGTTTCCTACAGAAATTCGGCTGTGGAGTTTTGCACATGTAATTATTTCTTTTTAATGTATTTTGGGTGTTACAGTA	alternative_acceptor	EYA4	chr6	+	133834016-133834083	inclusion_exons	TTTTGGGTGTTACAGTA	TTTTGGGTGTTAC	1	C
ATGAGTACCAAGTGGTCTAAGAGCTAGATAGCCATTGACTCTGAATTTGGTTGGTTTGGGGGAAGAAGTCCCCTCCTTTATAATGGGGGTCTCTCCACAGAG	alternative_acceptor	DCAF11,WDR23	chr14	+	24586126-24586180	inclusion_exons	GGGGTCTCTCCACAGAG	GGGGTCTCTCCAC	1	C
ATGCACCCATCTTCCGGGCCCTCCACATGCAGGTCCCAATCTACCAATTGCCTTTTTAAAGAAACTATGACGTACAGTTCCCTGTTGTAACCACGGGCAGGT	alternative_acceptor	NFIC	chr19	+	3364310-3381709	inclusion_exons	TGTAACCACGGGCAGGT	TGTAACCACGGGC	1	C
CAAAGTTTGAAAGCGTCTGGGGTAGGAGATAGAATCTAGGAAAGGCAGGGAGAAAGTACTGGGGATTGAGGAGAAGATATGGATTGGGTATGGATTACAGGG	alternative_acceptor	CUL9	chr6	+	43153194-43153228	inclusion_exons	GGGTATGGATTACAGGG	GGGTATGGATTAC	1	C
CACTCTCCCTGGGTCTCAGTGTCCCCTTGGGCACTATGGGCAGGGGGGTGGGCTTCTGGACTGTGTCCACCCAGCCTGAATTCTGCCTTGGGCTCCACAGAA	alternative_acceptor	ARHGEF17	chr11	+	73068070-73068072	inclusion_exons	CCTTGGGCTCCACAGAA	CCTTGGGCTCCAC	1	C
CAGATGGGCTCCACCCCGCTGGCCTAGCTTTTCACCACTGCCCCACTTCAGACCACTTTCCCTTTGCTGATTGCACCACCCCTGTTATGCCTGGGTACAGGT	alternative_acceptor	BC024262,CR627053	chr19	-	36032831-36032976	inclusion_exons	TATGCCTGGGTACAGGT	TATGCCTGGGTAC	1	C
CCCTCCTCCTGCTGCCTCTGTCCTGCTCCCATCCTGGCCCTGGCATTCTCCCCACACCCCCACATTGGGTTTCCCCTAACGATGCCATCTTGGGTCCCAGGA	alternative_acceptor	GTF2IRD1,RBAP2	chr7	+	73969723-73969767	inclusion_exons	CATCTTGGGTCCCAGGA	CATCTTGGGTCCC	1	C
CCTAGGCTGTCGGGAAACTGCAGCCCAGCCTCAGGGCCATGGGAGGTGGTATCCAGGCCTGGGTGGGGCCAGGCCTCTGCTCACAGGGATGTGGGGTCAGTG	alternative_acceptor	ACID2,PTOV1	chr19	+	50363823-50363870	inclusion_exons	GGGATGTGGGGTCAGTG	GGGATGTGGGGTC	1	C
CCTTCATGTCTCTGCCTCTCGTGCGTGTTCCATGTCCGCTGTGGTGGGGAACTTGCTGGGTGCTTCGCCTCCTGAATTGGCCATCACTCATGGGATTCAGCA	alternative_acceptor	WDR27	chr6	-	170052105-170058142	inclusion_exons	ACTCATGGGATTCAGCA	ACTCATGGGATTC	1	C
CCTTTACCCGGTTCTTTTTCAGTTTAGGCCAAAATGCCCACAGGGTGGTGGCGACGGGGGCGGGGCTTGGTGGGCGGGACTGACTAAGGGGCGGGGCCAGGG	alternative_acceptor	HLA-E	chr6	+	30458017-30458090	inclusion_exons	AAGGGGCGGGGCCAGGG	AAGGGGCGGGGCC	1	C
CTCAGTGGTGGTGATAAGAACAGTGCTCACTAGTCTTAGAAAACAGCCGCAGAGACCTAAACAATAACCGACTCCCCCCCCCCCCTCTGGGTTTTTGCAGAT	alternative_acceptor	TWIST1	chr7	-	19153547-19155754	inclusion_exons	TCTGGGTTTTTGCAGAT	TCTGGGTTTTTGC	1	C
CTGGGTCTGGGGCTTAGGCGGGGGGCCCACACTGGGGGCGGGGCCTATGGACTGTGAAGTCCGAGGTCGTCGGTAACTGGCGGGCGGGCGTCTTTTGCAGAG	alternative_acceptor	RAI1	chr17	+	17713284-17714047	inclusion_exons	GGGCGTCTTTTGCAGAG	GGGCGTCTTTTGC	1	C
GAGGGCCCTGGGCCACCCGCTCCAAGCACCCTGCTTGCCAATGTAGGAGAGATGCCAAGGCGATCGTGTGCATCTCACCTCTCTCCACCCTGGGCCCCAGCC	alternative_acceptor	PLXNA3	chrX	+	153695020-153695023	inclusion_exons	CACCCTGGGCCCCAGCC	CACCCTGGGCCCC	1	C
GATCAGTAAAATTATTGATGTAAAAACCAATGTACAGTGCATTCCACAACTGTTTATGTTTAGCATTGCACGTACTCACTTTTCTGTATGATGTGGGCAGCT	alternative_acceptor	PCTK2	chr12	-	96674058-96674411	inclusion_exons	GTATGATGTGGGCAGCT	GTATGATGTGGGC	1	C
GATTCCATGGTCAGTCCCCAGGGACTTGGAGCTGGGTATGGACTAGAACCAGAGGAGGGCAGGTGTGTGAAATGACCACTGACCCCACCCCTGGGTGCAGGT	alternative_acceptor	SLC16A5	chr17	+	73096052-73096101	inclusion_exons	CACCCCTGGGTGCAGGT	CACCCCTGGGTGC	1	C
GCCGCAGTCACTTCCTGGAGCGTCTCTGGCTGGGTGTTGCAGTGCTGGCTGGGAGGGTGGGGCAACAATTTACAATTCTGAACACGTGCTTTCTGGGCAGGT	alternative_acceptor	CNDP2	chr18	+	72167117-72167171	inclusion_exons	GTGCTTTCTGGGCAGGT	GTGCTTTCTGGGC	1	C
GCCTTCTCCCTCCCTCAACTTCATGGTGCAGGCAAGGGACATGGGGAGCACAGGGTGGGGGTCTCCCGAGGCCTGATCTCTAACGGGGCCTGGTTTTCAGCC	alternative_acceptor	PPARD	chr6	+	35392106-35392195	inclusion_exons	GGGCCTGGTTTTCAGCC	GGGCCTGGTTTTC	1	C
GGGGCACTGATGGCTTGAGGGGGAAGTGGAAGGCAGTGATCACTCTCCCCTCCCTGGTACCCCGCTCAGGCCGTGTCTCTCTCTCCCACCCTGGGCACAGAT	alternative_acceptor	USP20	chr9	+	132638409-132638460	inclusion_exons	CCACCCTGGGCACAGAT	CCACCCTGGGCAC	1	C
GTGCAGCCAGGCCTCTGGGTGGGCTTGGGGTCTGACCAAACTTGGGGTCTGGCTGGGCCTGGGGTCTGGCCTCAGCTGTCCTTCTCCCTGGGCTCCACAGAA	alternative_acceptor	TRIM11	chr1	-	228588893-228588895	inclusion_exons	CCCTGGGCTCCACAGAA	CCCTGGGCTCCAC	1	C
GTTAAATACTTGCCCAAGGCCACAGTAAGTGACAGAGCCAGGATTCCTGCATAGGCATCAGTTCACTACTGCTCTCATCTCGGGTGGGTGGCATATGCAGGG	alternative_acceptor	KIAA0467	chr1	+	43899705-43900056	inclusion_exons	GGGTGGCATATGCAGGG	GGGTGGCATATGC	1	C
TAGCAAAGGTCTTGTTCTGCAGGTGACATCTCACAGCTGGTACTCTGCGGAGCCTGTGGTAGGCAAGTCCTTCAGACCCTTAAAGGGGTCCGCCTCTCAGTT	alternative_acceptor	PILRB	chr7	+	99947340-99947353	inclusion_exons	GGGTCCGCCTCTCAGTT	GGGTCCGCCTCTC	1	C
TCCAGAGACAAAGGTGGGGAGGGTGCTGAAGAGGAAGTGTTTGCCCAGGGAGAGGCTGCGGCTCCTCCTGAAACATCAGCCCTGTGGGTCCTGTTTGCAGAA	alternative_acceptor	RNH1	chr11	-	502182-502249	inclusion_exons	GGGTCCTGTTTGCAGAA	GGGTCCTGTTTGC	1	C
TCTCCATTCCCTGTAATATTATTTAGAATTTCAAAATATATCAGATATTTTACTATATAGAGAAGCAAGATAACTGTCTTCTTATATGGGTTGTTTTCAGAC	alternative_acceptor	IRAK1BP1	chr6	+	79587188-79595094	inclusion_exons	ATGGGTTGTTTTCAGAC	ATGGGTTGTTTTC	1	C
TGTGAATTCTCTCTCCTCAAACTCCCTGGGGCACAGTGCATAGGCCGCGTCACACTGGCGAGGGCCCAGGGCCTGAGTTTCCTCTGGGTCTCCGCCCCAGAG	alternative_acceptor	UBXN11	chr1	-	26627516-26627544	inclusion_exons	GGGTCTCCGCCCCAGAG	GGGTCTCCGCCCC	1	C
TGTTTGGAAGTGCCCTGGCATGTCTGACACTGTGAAGGCAGCCCGTGTTGTGGTACCCGAATGAGGATGGACTTGGGCGTTGACGGGGCGGTGTGTTCAGGT	alternative_acceptor	TBC1D8	chr2	-	101644816-101644894	inclusion_exons	GGGCGGTGTGTTCAGGT	GGGCGGTGTGTTC	1	C
TTGAATCCTCTGTCTAACCCTGGCCCTGCCCTGTGGGATTCTCTGCCACGGCAAAGAAGGGGGTTGTGGGTGATGGCAGGTGTCTTTGGTGGGTTAACAGCA	alternative_acceptor	KRI1	chr19	-	10673502-10673513	inclusion_exons	TTGGTGGGTTAACAGCA	TTGGTGGGTTAAC	1	C
AACATTTAAAATAGCAATGATTTTGAAATAGTAGTATGTCTTTCATTTAAAATGTAACTGTTACTTTTCTTTTTGGATTTTGCCTGGGTCCAACTGACAGCG	cassette	LEPROT	chr1	+	65895545-65895731	inclusion_exons	GGGTCCAACTGACAGCG	GGGTCCAACTGAC	1	C
AGCAGGGGTGCAGGCTCCGTGGCAGCAGCGTGGCACCAGGCAGGCAGCACCCCCAGCCTCATGTCCGCGTCTAACTTCTGGTATTGCATGTTCTGGGCAGGG	cassette	IQSEC1	chr3	-	12944273-12944322	inclusion_exons	GCATGTTCTGGGCAGGG	GCATGTTCTGGGC	1	C
AGGATGAGATCAGCAGAGGGCCTGGGGAGTATGGACGGGAGGTGAGGGAGAAGAGGGGAGAAGCCAGTCAAGGAAACTGAGGAGCAACACCTGGGGGCAGGT	cassette	CCDC115	chr2	-	131097133-131097335	inclusion_exons	AACACCTGGGGGCAGGT	AACACCTGGGGGC	1	C
ATGCCTTGTTTGCTGGGGTTGGGGGTAGGGGTGGCGGATTGAAGCGCCAGGCTTGGGGGCACCCAGTGGTGTGGGCCTGACCCCGGGGCTGTCCCTGCAGAT	cassette	C19orf28	chr19	-	3546253-3546423	inclusion_exons	GGGCTGTCCCTGCAGAT	GGGCTGTCCCTGC	1	C
ATTGATGTTTTGTTTTATTTATTTTGGCTTCTTTCTAGTTATATTTGAAATTAATGGAGTGTTTCATGACATTTATTTCCTTTTTTGCTCCTGGGTTCAGAC	cassette	CDC42BPA	chr1	-	227235628-227235711	inclusion_exons	TGCTCCTGGGTTCAGAC	TGCTCCTGGGTTC	1	C
CATTTGACATGCTGCTTCCTTTCTGATGGGCTCTAACTTCAGCTTTTCGGTCTCATTCAGAGTAGAGAAATTAACAGATTTTACTGGCGGGTGTTTTCAGAT	cassette	LRRFIP1	chr2	+	238680724-238680841	inclusion_exons	GGCGGGTGTTTTCAGAT	GGCGGGTGTTTTC	1	C
CCAAGCTTGAGCAGGGAGCCGATGCGGGCACCCTGCTCCCAGAGAACGCGGGTGGGGGCCGCACTGGGCGGCCGTCCCATCTCCCTCTCCTCGGGTACAGGC	cassette	C17orf56	chr17	-	79206115-79206318	inclusion_exons	TCTCCTCGGGTACAGGC	TCTCCTCGGGTAC	1	C
CCCCTTTCTTCCTTTATGTCTGGCTCCCCCTCAGCATGTCCCTGGGGGAGGGTCTTTGGGGTCTCCCCTGGGGAGGATCTCACAGGGGTGGTTGCTCCAGGT	cassette	CNTNAP1	chr17	+	40840894-40841065	inclusion_exons	GGGTGGTTGCTCCAGGT	GGGTGGTTGCTCC	1	C
CCCTTTCCCTACCCCTTCCCCAGTCCTGCCTCTTTCTGTGGCACTTATTGCTGGTTTCCCTGAGCTCCTGTTTCCACTTTGTGTTTTTTGTGGGGCCCAGGA	cassette	CUGBP1	chr11	-	47521005-47521156	inclusion_exons	TTTTGTGGGGCCCAGGA	TTTTGTGGGGCCC	1	C
CCTCCCTTCCCTCCCTACCCTCCCCTCCCCTTCCCTCCTCCCCTCCCTTCCCTTCCCCTCCCCTCCCTTCTCCTTCCCCTCCCTCTCCCTTCCTGGGCAGGC	cassette	PCGF3,RNF3A	chr4	+	726189-726287	inclusion_exons	TCCCTTCCTGGGCAGGC	TCCCTTCCTGGGC	1	C
CCTCTCTCCGTGAATCTTAGTCTCTCTCTGTCTCTCATTGCCTCTCTCTCTCTCTCTCTCTCTGCCCTGCCCGGCCCCACATGTCTGGCCGTGGGTCCAGAT	cassette	CELSR3	chr3	-	48681649-48681728	inclusion_exons	TGGCCGTGGGTCCAGAT	TGGCCGTGGGTCC	1	C
CGCCTCCTTCCAAAGCGAGCTTAGGGGGCAGGATTCCAGTGGGAAGGAAGCTCTGAGCAGGCAGCCTCAGCCACCTCTGAGACTCTGTATCCTGGGCCAGGT	cassette	GALE	chr1	-	24125377-24125502	inclusion_exons	TGTATCCTGGGCCAGGT	TGTATCCTGGGCC	1	C
CTCTCTCTCTTTCTCTCTCTCTCCGGCTTCTTCTTCCCTGTGCCCCCCTCCCTGCGTCCCCGCCCCCACCCCCCCACCGTGTCCACCCTGGGTGGACCAGAC	cassette	CLIP2	chr7	+	73787262-73787366	inclusion_exons	CCCTGGGTGGACCAGAC	CCCTGGGTGGACC	1	C
CTGTCCTTGTGGCTCCAGGCTATACCCAGGCAGGGTCGGGTTGGGGGCTGGGGCATCCTGTGGGCAGGAGACTGAGGCCAGTGGCTGGGTCCTGGTGCAGGT	cassette	ALDH3A1	chr17	-	19642309-19642408	inclusion_exons	TGGGTCCTGGTGCAGGT	TGGGTCCTGGTGC	1	C
GCATTATCGTCATAATTGTGTACGGTGGTAGCGTTGAGTAGTTGTGACAGAGACCATATGGCCCACAAAGCTAAAACTATTTATTGTTTGGGCTTTACAGAA	cassette	RAB11FIP2	chr10	-	119793493-119793552	inclusion_exons	GTTTGGGCTTTACAGAA	GTTTGGGCTTTAC	1	C
GCGCCCAGCCTGTGGGACACATGTGGCAGTCCCTGGCTGCTAGGCCGGGAGCGTCCTGTAGGTGCGGTGCACACTACGCCTTCATCTACCTGGGCTGCAGGT	cassette	CHTF18,FLJ00069	chr16	+	841851-841948	inclusion_exons	CTACCTGGGCTGCAGGT	CTACCTGGGCTGC	1	C
GGAAGCAGGGGTTAGGACCTGGGATTTGGGGGTGAAGCTAGACCAGAGAAGAGCACATCCAGAGAACCACAATCTGGCTCACACCCCCTGGGGGCCTCAGGT	cassette	PXMP2	chr12	+	133272470-133272632	inclusion_exons	CCCTGGGGGCCTCAGGT	CCCTGGGGGCCTC	1	C
GGCTGCCTGGTGTCTGCAGGCATGGTTGGTTGTCTGAGAAAGGACATCACAGCCAATCCTGGCCTTCTCTTGTTGCTTGTCCCGTGGGCCCGCACCACAGGC	cassette	TRIM65	chr17	-	73888836-73888931	inclusion_exons	GGGCCCGCACCACAGGC	GGGCCCGCACCAC	1	C
GTTGCCCAGGTGAGGATGTGGATAGGAGAGAAAAGGCGGAATTGCATAGGTGGGAGGATGAGGGAGCAGGACCTCAGGCTTGCCTTCTTTGGGCCTGCAGGA	cassette	ZNF692	chr1	-	249150572-249150621	inclusion_exons	TCTTTGGGCCTGCAGGA	TCTTTGGGCCTGC	1	C
TAAGGGAAAGAAGGCTGGGTTTGAGTACTCATCTTAGGGGCTGGGTTCTGACTGTTCTTTTAGCCACTTCTACTGACTTGGTGTTTGGGTCTTTCTGCAGGG	cassette	PIP4K2C	chr12	+	57993183-57993221	inclusion_exons	TGGGTCTTTCTGCAGGG	TGGGTCTTTCTGC	1	C
TAGTATTCCAATTCCTGCGTGAGTCTTTCATGATTTATAAATAGTTACATGTTGCAAATAGCATTTTTCTATTGAATATCCTTTTTTGGGTACATTGCAGGT	cassette	ASXL2	chr2	-	25976403-25976508	inclusion_exons	TTGGGTACATTGCAGGT	TTGGGTACATTGC	1	C
TCTTGAAAGCCCTTTTCCTGTTTGAAAAAAAGATCGTTTGTATTTGATAGAGCAAAAGAAGGCCACAAAATGAATTGTCTTCTTGTGGGCTGTGTTTCAGAA	cassette	CTNND1	chr11	+	57561482-57561553	inclusion_exons	TGGGCTGTGTTTCAGAA	TGGGCTGTGTTTC	1	C
TGAGCAGACCTTCCTGCAGGTGCGAGGGCTCAGGGCATAGGTGGCGGACTTGCTTCCCTGCCCCTCAGGCCCAGGCTTACTTGTTCTCCCTGGGGCTCAGGA	cassette	TRIM65	chr17	-	73888092-73888266	inclusion_exons	CTCCCTGGGGCTCAGGA	CTCCCTGGGGCTC	1	C
TGCTTCCTTATGTTACACATTTTTTAATGCCACTCTTAGGAGTTGTAAAGTCCAGCTTAGGCAGGAATTTGTAGTGATAGATAATGGGGTCTGTTCTCAGGT	cassette	ZNF434	chr16	-	3443649-3443814	inclusion_exons	GGGGTCTGTTCTCAGGT	GGGGTCTGTTCTC	1	C
TTTCACCCCGGCCTGTACCCTCTCCTGCCTCAGTTTTCCCTATAGCTTAGAACCCCACCTGCCTTACCCCTCCCGGCTCTGAGTTTCTGGGTCTTGGCAGGT	cassette	ST6GALNAC4	chr9	-	130678687-130678773	inclusion_exons	TCTGGGTCTTGGCAGGT	TCTGGGTCTTGGC	1	C
TTTCTTTTAGGTCCTTAATAGATAAAATGGTTTCTGTAATTGTGCCCATATATCATACAGTGTATTCACAATACAATGTCTTTCTTTTTGGGGCTTGCAGTC	cassette	KRIT1	chr7	-	91873316-91873463	inclusion_exons	TTTTGGGGCTTGCAGTC	TTTTGGGGCTTGC	1	C
TTTGAGCTTTGGCTGAAGTCCGGTGCCCAGAGCCTTATCCCTGGTATCATTCCAGGGGCCCTAACTTATATTTCTTCCTTCTTCCTGCCTGGGTTCCCAGGA	cassette	UBXN11	chr1	-	26628185-26628213	inclusion_exons	TGCCTGGGTTCCCAGGA	TGCCTGGGTTCCC	1	C
TTTGTAAATATCATAATACATAATGATTTGAAGAAAAAAATGCGCTTAAGTACAAATTCCAGGTGTTACAATCACAAATAATACTTGTCTTGTTGGGCAGCT	cassette	EFCAB7	chr1	+	63997491-63997702	inclusion_exons	TGTCTTGTTGGGCAGCT	TGTCTTGTTGGGC	1	C
TTTTTCATCTTGGCTCTGAGGGCAGCTCTCCTGCCCACAGGCTGGCTGTCGCACTGTGTTTGTGTCTCTCATACTGTGGGTGTCCTATCCCTCTGGGCAGAA	cassette	BCAT2,PP18	chr19	-	49311013-49311493	inclusion_exons	TATCCCTCTGGGCAGAA	TATCCCTCTGGGC	1	C
ACAACAAAAATTTGAAAGGGGTTTGGCTCATCTTACAGTATCCCAGCCTTAGTGGAATTGGAGATACCAGTTGCATTTGAAATCATTTGGGTTTTCTCAGAA	coord_cassette	ALDH3A2	chr17	+	19576464-19576588	inclusion_exons	TTTGGGTTTTCTCAGAA	TTTGGGTTTTCTC	1	C
AGAGCTCAGGAGTTCAGATGTCAGGGGTTTCGGCCCAGTTTTCTGTCACAGGCCTGAACTCTGACCCAGTGCCTCATGTCATTGATTTGGGTCCTTCCAGAG	coord_cassette	CTNS	chr17	+	3550738-3550816	inclusion_exons	TTTGGGTCCTTCCAGAG	TTTGGGTCCTTCC	1	C
AGGCCAATTTCTTGATACTCTCAATTACTTCTACTTATTGATTTAATTGAGATGAGTTTCACAATCCTGAGAACTGTTGTTTTTCCTCCTCTGGGTACAGTG	coord_cassette	ALX1	chr12	+	85677350-85677654	inclusion_exons	CTCCTCTGGGTACAGTG	CTCCTCTGGGTAC	1	C
CATGTGAACTAAAATGCTCTCTGTGTATTTTCTGTTGTGTAAGTACTTGTTCTAATCCAGTGTTATTGCATTATGTAATTGTTCTCCCTGGGAAAAACAGAA	coord_cassette	PICALM	chr11	-	85689113-85689136	inclusion_exons	CCCTGGGAAAAACAGAA	CCCTGGGAAAAAC	1	C
GCAGAGGGTTCTCAGATATTGAGAAGTAGGGTGAATGACACCCTGGGATGCCAGCTTCTACGGGCAATTTGTTGCTGAGCAGTCTGGGGCCCTTTGGCAGGC	coord_cassette	RAD51L3,TRAD	chr17	-	33445520-33445638	inclusion_exons	GGGGCCCTTTGGCAGGC	GGGGCCCTTTGGC	1	C
TATATTACAATTGACAATGTCAAAATTCTTGTATGTACCTTTTTTTTTTTTTCAGTTGGCTAAATCAAGAACAGTTTTAATAAGTGTTTCTTTTGGGCAGGA	coord_cassette	DTNBP1	chr6	-	15651544-15651594	inclusion_exons	GTTTCTTTTGGGCAGGA	GTTTCTTTTGGGC	1	C
TTCACATCTGACTACTGCAGGGCTGATTACTATAGAGCTTAGAGAGAAAATTTGTCAGAGATGAGTCTTTGCTTAACTGCTAATTTTATGGTCTGGGCAGGA	coord_cassette	TRMT2B	chrX	-	100276957-100277051	inclusion_exons	TTATGGTCTGGGCAGGA	TTATGGTCTGGGC	1	C
TTTGCTACTCGGGCCTTCTCTGGGATCCCTTGGTTCATTTCCCTTGGAGTCTGATGGACCCTGCTCCTTTTGGGTACCCCCAACTATGCTGGGGGTGCAGAG	coord_cassette	DENND4B	chr1	-	153914663-153914832	inclusion_exons	ATGCTGGGGGTGCAGAG	ATGCTGGGGGTGC	1	C
ATCTTCTTCTGCCCCCATCTTTAAAAAAAAAAGGCAGTAGGCTTTATGGCTCTAAAATCAAATGCTTATGTTGGATTCTAATAAGGGGGTTTTATTTCAGGT	mutually_exclusive	HNRNPR	chr1	-	23650049-23650225	inclusion_exons	GGGGTTTTATTTCAGGT	GGGGTTTTATTTC	1	C
CCATGACCTCTGCCAGGGTCCTACCACTGGGCCACCATGAGGGGCGAGTTCCAGGCAGCCAGTAGCCCAGGGTCCTCCTCACTGCGGGTCTCACCCCCAGAT	mutually_exclusive	FOSL1	chr11	-	65661485-65661592	inclusion_exons	GGGTCTCACCCCCAGAT	GGGTCTCACCCCC	1	C
TACAGACAGAACATGACTTGAGAGATTGATAGGATTGGGAACAATCTCTGGAAGCCTTTCTTGGTGCCAGATCCATAGCCAGTTTTCTCTTCTTGGGCAGGA	mutually_exclusive	BECN1	chr17	-	40963673-40963815	inclusion_exons	TCTCTTCTTGGGCAGGA	TCTCTTCTTGGGC	1	C
TTCTTTGTTCAAATGAATTTTCTAATTACACGTGTGATGGGATGTTTTAATTCTTTTCCCTTTTCAAATCCACCTTCCTGTTGCAATGCATGATGGGCAGGC	mutually_exclusive	MBNL1	chr3	+	152173331-152173366	inclusion_exons	ATGCATGATGGGCAGGC	ATGCATGATGGGC	1	C
TTTCCTGGGAAAGCTGATTGGGCTGGGCTGAGTGGTATCCTCAGCCCCTAGGGCTCAGCAGGCATCTTGTGTATTCACCCTCTAATTTGGGTTTCTCCAGGG	mutually_exclusive	EIF6,OK/SW-cl.27	chr20	-	33868457-33868632	inclusion_exons	TTTGGGTTTCTCCAGGG	TTTGGGTTTCTCC	1	C
GATGGGAGAACAAAGGGAGGGGGCGGTTCTGGGGCCCCCGAGGGAATCCAGGGTCCCAGGTACCCGGTCCCGCCCACTGACACTTGGGTTTCTCCCCGAGTC	alternative_acceptor	PLSCR3	chr17	-	7297587-7297590	inclusion_exons	GGGTTTCTCCCCGAGTC	GGGTTTCTCCCCG	1	G
AAGAAAATAAAAGGTTCCTAATTCTCCATTTCTAAGAAATACTAACTTTTTTCTTTTCTCTTTCTTTTTTTTTTTTAATTGTTGTGGGTGTTCAATGTAGAT	alternative_acceptor	CHAK1,TRPM7	chr15	-	50853959-50854005	inclusion_exons	GGGTGTTCAATGTAGAT	GGGTGTTCAATGT	1	T
AAGGGTTTCTGGGGAGTGCCCCGCTGGGCTGTGGGCTGGCCTAGGGCCAGGGCTGCTCGGCGGGAAGGGTTATGAGGGTCCCCTCGGGATCTTCCCCTAGAG	alternative_acceptor	WDR62	chr19	+	36593639-36593653	inclusion_exons	GGGATCTTCCCCTAGAG	GGGATCTTCCCCT	1	T
ACAGGTAGTCATAGAATCTTCTGGAACCTACACGGCAGCATCCCCTTTGCTCACTGGGCGTCTGAAGCTCAGAGCTCACCCCTGAGATGGGCTCTCCTAGGC	alternative_acceptor	RECQL5	chr17	-	73624843-73624905	inclusion_exons	GATGGGCTCTCCTAGGC	GATGGGCTCTCCT	1	T
AGAGCAAAACTTGGTCTCAAAAAAAAAAAAAAAAGAAATCAGAGATGCCGGAACCAGGGCCTGGGGCCTCACTGAGCACCATCTGTGGGCATCCCTGTAGTG	alternative_acceptor	ABCA7,ABCA7/ABCA-SSN	chr19	+	1061781-1061966	inclusion_exons	TGGGCATCCCTGTAGTG	TGGGCATCCCTGT	1	T
CAGTAAATTAGCCCTATATCTGCATTCATGCTCTCTCTTCAGAATCACCTTGAAAACATACACTTTCTTCTTACTGTCCCTTCTCTCTGGGTTATTTTAGAA	alternative_acceptor	TTC19	chr17	+	15930688-15947758	inclusion_exons	TCTGGGTTATTTTAGAA	TCTGGGTTATTTT	1	T
CTATAAGAAAAATAGATCTGATTCTTTGTTCCTTTACCTGTTAGACTTACAAAAAGTTTGTTTTTCTAATAAAATTTGTATCAACTTTGGGGCATATTAGGT	alternative_acceptor	CHEK1	chr11	+	125526101-125547658	inclusion_exons	TTTGGGGCATATTAGGT	TTTGGGGCATATT	1	T
GTTTCTAATTATTAATTCAATAATAAAGTCTCAGAAGATGATAGTAAGTACTGTATTCTCTGTTGATATTCTGTTTTTATCTTTTGTGGGTTTTTTTTAGGT	alternative_acceptor	ASPM	chr1	-	197091139-197091173	inclusion_exons	GTGGGTTTTTTTTAGGT	GTGGGTTTTTTTT	1	T
TAGAGCTCCTGATGTACTAATAGCATGTTAAAATCAGTATACTTATTTCCAGGATATTAGTATGAAGAAAAAAATTTTTTTTAACATGTCTTTGGGTTAGAA	alternative_acceptor	ATR	chr3	-	142266616-142266752	inclusion_exons	ATGTCTTTGGGTTAGAA	ATGTCTTTGGGTT	1	T
CATTAATATTTATGTAGTATGTATTCTTTGACATCACTTGAAAGTAGCAAACCATGGTTGAGTTTCTAAATGTATAATATTTATATTTTCATGGGTCTAGGG	alternative_last_exon	C10orf4,FRA10AC1	chr10	-	95448837-95451850	inclusion_exons	TTTTCATGGGTCTAGGG	TTTTCATGGGTCT	1	T
GATGGTGCTCACTGTGTGCATGTGTGAGAACATACAGCCACCCTGATGTTCCCCGGGGCCCCAGTCACCTCCATTCTCTTTCTCGGATCTGGGTCTTTAGGA	alternative_last_exon	TMCO4	chr1	-	20071537-20072144	inclusion_exons	GATCTGGGTCTTTAGGA	GATCTGGGTCTTT	1	T
GGCCCCGACACGTTCTCTGAATTCATATCTGCTTCCCACTCCGCGGTGCCTTTCCGCGGCCCGCCCTTACTTCTTCCTCCACTCCGGTGGGGACCCGTAGGT	alternative_last_exon	RPS28	chr19	+	8386837-8386975	inclusion_exons	GGTGGGGACCCGTAGGT	GGTGGGGACCCGT	1	T
AATAAATCAGGCATGGGCACTGTGTACAGTGAACATTAAATCTAGTAATGTGTCTACAGTTTGTAATAATTCATGATAATTTTATGGGTCTGCATTTTAGGA	cassette	ZNF669	chr1	-	247265033-247265093	inclusion_exons	GGGTCTGCATTTTAGGA	GGGTCTGCATTTT	1	T
AGAAGCTGAAGAATTACTTAGTTTGGGCTCCTGCCTTTGTTGGACTTGGTAGAGGAGTAATCTGACTCTTGGGGCCCGAGGGGCCTTGTGACCTGGGTAGGT	cassette	CC2D1B	chr1	-	52822673-52822798	inclusion_exons	TTGTGACCTGGGTAGGT	TTGTGACCTGGGT	1	T
AGAAGCTGTACAAAGGCTACTGTGAGTGAGCTGGAATGGGGTGGGGAGGAAGGAGCTCTGCGTCTGGGCCCAGTCTAATTAGGGGCTTGGGGTTGCTTAGCT	cassette	HECTD3	chr1	-	45475658-45475793	inclusion_exons	CTTGGGGTTGCTTAGCT	CTTGGGGTTGCTT	1	T
AGTTACTAAAGGGAGGGAAACTCAAAAGAGAAAGACCTGTGGTCCAGCAGTAAGAATAATATTGGTTTCATTTCCTCCCCTGCCGCACTCTGATGGGTAGAG	cassette	SORL1	chr11	+	121440866-121440979	inclusion_exons	CACTCTGATGGGTAGAG	CACTCTGATGGGT	1	T
ATGGTCACATCAGAACTCCCCTGGGAATATTTTCAGCCCGTGTCTGAACTCTGTGCTCATGTTCCTACCCTCTCAAATGCTGTTTGCTGGGTTTTCTTAGGG	cassette	COL7A1	chr3	-	48608676-48608711	inclusion_exons	GCTGGGTTTTCTTAGGG	GCTGGGTTTTCTT	1	T
ATTAATTAGATCAGCTATTAATCAGACTGTTCTCCTAACACTTTAACTTCATGGATGTACCTTCCTTCCTTTCCTAATGCCAACTCTGTTTCCCGGGTAGGT	cassette	TUBGCP4	chr15	+	43695881-43695997	inclusion_exons	CTGTTTCCCGGGTAGGT	CTGTTTCCCGGGT	1	T
CAAAAAGGTAAGCTAAGCTTGGTTCATTTATACTTGTGTTCCTTTTAGTGACTGCCTCTTTAACGGTACTGCTCATTGCCAGTTTTATTTGGGATAATAGAT	cassette	SPIRE1	chr18	-	12452254-12452390	inclusion_exons	TATTTGGGATAATAGAT	TATTTGGGATAAT	1	T
CAGGGCCATGAACCTCAGGTCAGCTCCCACCCAGGCAGGAGACTGGGGGGCTGGGGAGGGGCTGTCCAGCCTAGGGCTCATGGTGCTTCTGGGTTCCTAGCT	cassette	TCIRG1	chr11	+	67810413-67810498	inclusion_exons	CTTCTGGGTTCCTAGCT	CTTCTGGGTTCCT	1	T
CCAGCCTGGGCAACAAAGAGAGACTTTGTCTCAAAAAAAAAAAAAAAACCTATCAGAGAAATGTGTTCCTCTTCTTGACTGTGTTTTGGGCCTTTTCTAGAT	cassette	WDR59	chr16	-	74943720-74943815	inclusion_exons	TTGGGCCTTTTCTAGAT	TTGGGCCTTTTCT	1	T
CCAGGAGATAGTGAAAAGGATTTGCTGAGGATTTTGCTTAGCTGAATTCATATTTTCACTTTAGTTTTCCTAGAAGCATACTCTTTATTCTGGGTTCTAGGT	cassette	REV1	chr2	-	100022787-100022952	inclusion_exons	TATTCTGGGTTCTAGGT	TATTCTGGGTTCT	1	T
CCAGGGAGCATAAAGATACGTGGAGACTTTGCTCACGATCTGATCCAGGCCTGGGAACCCTGAGCCCGGTCACCTGGTCTCATCCTGCCTCTGGGTCTAGGT	cassette	KIAA1669,TUBGCP6	chr22	-	50665428-50665506	inclusion_exons	TGCCTCTGGGTCTAGGT	TGCCTCTGGGTCT	1	T
CCCTGCCCGGCGCGATTGGGCGGGGGAGACGCGCTGGCGGTGTGGGGTTCGGGCCTCCGCGTCGCTGACCACTGCCCCCTCCCCGCTGTGTGGGTTCTAGGC	cassette	DEDD2	chr19	-	42720832-42721197	inclusion_exons	CTGTGTGGGTTCTAGGC	CTGTGTGGGTTCT	1	T
GCATCTTGGAGGGGGCCATTATTTTGCCTACCACGCCTAGGATCTGGATTAAGTTTTGTTTTGTTTTGTTTTTAAATACTAATTTTGGGTACATTTTTAGCA	cassette	NUP54	chr4	-	77057339-77057565	inclusion_exons	TGGGTACATTTTTAGCA	TGGGTACATTTTT	1	T
GCTGGGATATGTCCAGTTCTACCTACCTGTAACACAAGTATGAACAAACACATCCCAGCAGTGTGTGAGTGTTCCTCTGTACCGTTGGGTTCATTTCTAGAT	cassette	ACLY	chr17	-	40025727-40025840	inclusion_exons	TGGGTTCATTTCTAGAT	TGGGTTCATTTCT	1	T
GTAACCCCTGGCTTGGCTTCCTCTTACTATGAGATTGCTCGTGGGCCCTTAGAAGTTCCAGGTCTTCAGCCCTAATCTGCCTTTTTTTTGGGATTCCTAGAT	cassette	BANF1	chr11	+	65770706-65770844	inclusion_exons	TTTTGGGATTCCTAGAT	TTTTGGGATTCCT	1	T
GTAAGTTTGCCTATTTTTCCATTGAGCTGTTTGTCATTTTCTCATTGGCTTTTATGTCTTCTGGCTTGTCTTGACCATCTTTGTGATTCCTGGGGTTTAGGA	cassette	MYO5A	chr15	-	52646068-52646211	inclusion_exons	ATTCCTGGGGTTTAGGA	ATTCCTGGGGTTT	1	T
GTGATGGTTACTTTGCATTTTGGAATGGGAAACTTAAACATGAACTGTTATACGGTACTCTACTGAATCTTTTAAAATTTTTTTTGGGTTTTGCAAATAGGT	cassette	MPV17L	chr16	+	15494644-15494714	inclusion_exons	GGGTTTTGCAAATAGGT	GGGTTTTGCAAAT	1	T
GTTACTTGTCACTGAGTTTATAAATTGATTGGGAATTCTAAGTTTATAAATAAATACAATTAATATTTGATAATTTAATGTTACATGTGGGCTTTTGTAGGT	cassette	ZNHIT6	chr1	-	86172125-86172190	inclusion_exons	TGTGGGCTTTTGTAGGT	TGTGGGCTTTTGT	1	T
TATACATGAGAATTCAATCTTCATAGCTATTGATTTTTTTTTCAAAAATAATACACATCTTTGAGTTAATCATAGAGTAATCCTGTGGGAATTCATTTAGGA	cassette	C5orf42	chr5	-	37164375-37164429	inclusion_exons	TGGGAATTCATTTAGGA	TGGGAATTCATTT	1	T
TATTGCTGTCTATCAAAGTATAATGTGTTTGGACTCCATTTCTGCTCACCATTCCTAGGAGAATGGGATAAGTATGGGTATGTTTTGTTTGGGCCCTTAGGG	cassette	MPDZ	chr9	-	13122086-13122169	inclusion_exons	TGTTTGGGCCCTTAGGG	TGTTTGGGCCCTT	1	T
TATTGTGTGTCCTTTCATGTCACCTTTACAACATGTGCAACTGATATTTTAGTTCATGGGTAAATTAACAAAAAACTTCTCTCCCTTCTTTGGGCTTTAGGC	cassette	FNTA	chr8	+	42927324-42927450	inclusion_exons	TTCTTTGGGCTTTAGGC	TTCTTTGGGCTTT	1	T
TCTGTGCCACCTAGATGAGTATTGCTTGGCTATACTCTAAAGGTAGCAACATTTTCTTGCTGAAAAATCTAACTTCCCTAATTTGGGGGGCTTGTTTTAGGT	cassette	NCOA6	chr20	-	33328167-33331145	inclusion_exons	GGGGGCTTGTTTTAGGT	GGGGGCTTGTTTT	1	T
TCTTCCTTTTGGTGGATGTCGTGCAGACCCGGGGCAGTAAGGCATGTTAACCTTGAGGACATCGGACCTGGCTGGCCTGACTGTTGGGTCTCCCTCCTAGGA	cassette	PSPH	chr7	-	56087293-56087427	inclusion_exons	GGGTCTCCCTCCTAGGA	GGGTCTCCCTCCT	1	T
TGCAGGCTGGCCTTGAGAGTCTTTAAATGAAGTGACTAATTGCTTTTTGTCTCTGTGGTCCTTGTTGTGTATATGTTTTCTATTCTTTCTGTGGGTATAGTA	cassette	HS6ST2	chrX	-	131803141-131803227	inclusion_exons	TTTCTGTGGGTATAGTA	TTTCTGTGGGTAT	1	T
TGCATGTTAAGGTATTGTAAAACTTATTTCTCAGAAAATATAGCTCTTTTCTTAGTTATTCTAAATTATTAAATACCTATTGACTTGGGTTTCATCCTAGAA	cassette	SPPL2A	chr15	-	51018270-51018323	inclusion_exons	TGGGTTTCATCCTAGAA	TGGGTTTCATCCT	1	T
TGTACACTTGCGTGTACTTTTCTGCCAGTATGTTATATATTTGAGTGAAACATTTATTTAAAAATAATTAGATTTTTTTTCCCCTCTGGGGTTTACTTAGGT	cassette	SECISBP2L	chr15	-	49311615-49311749	inclusion_exons	CTGGGGTTTACTTAGGT	CTGGGGTTTACTT	1	T
TTTTAAATAAAATTACATGTGATATATTAAGAAAGGGCATTATAGTGGTGTCAAAATTCTAAATTATTGAAACTAATTTTTGTTTGGGGCATTCCCCTAGAA	cassette	KIAA1731	chr11	+	93425093-93425196	inclusion_exons	GGGGCATTCCCCTAGAA	GGGGCATTCCCCT	1	T
TTTTGTAAAAGCATAGATCTATTCTTGGAATAGTCTATTAAAAATCACTTTCGACTTCATTTAAATTGTTTGACTCAGTCTCTCACTGGGCATTTTCTAGGA	cassette	PER3	chr1	+	7868953-7869058	inclusion_exons	CTGGGCATTTTCTAGGA	CTGGGCATTTTCT	1	T
ATGGACTCTAGGAAAAAAAGTTTTTAGACTAGTACTAAAAGAGTCATGCTTCTGTTTGATAATATCGCTCACTGCTCTTGTGTTTCTCATGTTGGGTTAGCA	coord_cassette	PCNXL2	chr1	-	233397791-233397911	inclusion_exons	CTCATGTTGGGTTAGCA	CTCATGTTGGGTT	1	T
GAACAGCACATGGGGGAAGAGAGAAGAATGATCTTTACAACATAGCCTTAGTCGAGAACATATCTGTTTTCTAACTCCCTCTCTCTGGGTTGTTCTGTAGCA	coord_cassette	DHX35	chr20	+	37653873-37654002	inclusion_exons	TGGGTTGTTCTGTAGCA	TGGGTTGTTCTGT	1	T
TAAAAATGACTACTAATATAAGCCAGTAATTTCATTTTTAGTTAAGACCCATTTAAAATGTGTTTATTTATTTTGTCTGTTTTCTGTTTGTTTTGGGTAGTC	coord_cassette	ESYT2	chr7	-	158542340-158542414	inclusion_exons	GTTTGTTTTGGGTAGTC	GTTTGTTTTGGGT	1	T
TACCTCTTGGATTTCCTCTTTTGCTTTATCTCATTCTGACTTCTCTTTCTTCCCTATCCCTGCTCCCTCTCAATCAATCCACTGTGCCCTGGGGGTCTAGGC	coord_cassette	LRRC23	chr12	+	7019054-7019190	inclusion_exons	GCCCTGGGGGTCTAGGC	GCCCTGGGGGTCT	1	T
TAGAGTCAGATCTGAAGGGCACACCTTTTCCTCTAAGGTCCACAGCTTTTTTTCACTGTTGACTTTCTAACCATCATCATTTTGGGGGTTTGGCTTTTAGCT	coord_cassette	CD53	chr1	+	111439275-111439355	inclusion_exons	GGGTTTGGCTTTTAGCT	GGGTTTGGCTTTT	1	T
TTAGTTCCGATTTTGTTTCTTTCCATAGTTCAAATAGTGAGATTCAAAATGCCTATATGAACTTTTCTGGTTCTAATGGATGTCTGCTGGGCTCTTTTAGGA	coord_cassette	NUBPL	chr14	+	32319325-32319407	inclusion_exons	GCTGGGCTCTTTTAGGA	GCTGGGCTCTTTT	1	T
TTTAAAGACAAAAGAACATTTAGGGGTGGTAGAGAGAAAGTGGACCCCAGAAACCTTTGTTAGCTATGTATCTGCTTGTCTCTTGCCATTTCTGGGGTAGTG	coord_cassette	DENND4B	chr1	-	153915032-153915101	inclusion_exons	CCATTTCTGGGGTAGTG	CCATTTCTGGGGT	1	T
