# Supplementary material for: Widespread Separation of the Polypyrimidine Tract From 3′ AG by G Tracts in Association With Alternative Exons in Metazoa and Plants
Source: Front Genet. 2019 Jan 14;9:741. doi: 10.3389/fgene.2018.00741 (PMC6339879; doi:10.3389/fgene.2018.00741)
Supplement: TABLE S6 — Conservation levels of REPAG and corresponding 3′AG of 11 individual 3′SS from the several species in Figures 6B,C. [file Table_6.xlsx]

## Sheet: S_Table 6
Table 6: Conservation levels of REPAG and corresponding 3'AG of 11 individual 3'SS from the several species in Figure 6B-C.
3'SS #	Humans (in 100 vertebrates)			Zebrafish (in 8 vertebrates)			Drosophila (in 25 insects)			C elegans (in 26 nematodes)
	REPAG	3'AG		REPAG	3'AG		REPAG	3'AG		REPAG	3'AG
1	0.82	0.79		1	0.75		0.88	0.88		0.423077	0.0769231
2	0.61	0.72		0.875	1		0.8	0.84		0.269231	0.269231
3	0.5	0.38		0.125	0.125		0.52	0.88		0.230769	0.192308
4	0.5	0.61		0.125	1		0.44	0.64		0.0769231	0.0384615
5	0.49	0.37		0.125	0.375		0.36	0.92		0.0769231	0.576923
6	0.37	0.97		0.125	0.125		0.36	0.4		0.0384615	0.0384615
7	0.25	0.27		0.125	0.75		0.32	0.88		0.0384615	0.0384615
8	0.25	0.33		0.125	0.75		0.32	0.48		0.0384615	0.0384615
9	0.2	0.23		0.125	0.625		0.32	0.48		0.0384615	0.0384615
10	0.08	0.13		0.125	1		0.24	0.2		0.0384615	0.0769231
11	0.07	0.05		0.125	0.25		0.04	0.64		0.0384615	0.115385
