# Supplementary material for: Widespread Separation of the Polypyrimidine Tract From 3′ AG by G Tracts in Association With Alternative Exons in Metazoa and Plants
Source: Front Genet. 2019 Jan 14;9:741. doi: 10.3389/fgene.2018.00741 (PMC6339879; doi:10.3389/fgene.2018.00741)
Supplement: DATA FILE S1 — Sequences of REPAG 3′ SS from each species of fungi. [file Data_Sheet_1.zip]

Archive with 1,300 entries (1,297 files):
- Supplementary data 1/
- Supplementary data 1/Fungi_Release38_fonsecaea_erecta.txt
- __MACOSX/
- __MACOSX/Supplementary data 1/
- __MACOSX/Supplementary data 1/._Fungi_Release38_fonsecaea_erecta.txt
- Supplementary data 1/Fungi_Release38_fusarium_fujikuroi_gca_001023035.txt
- __MACOSX/Supplementary data 1/._Fungi_Release38_fusarium_fujikuroi_gca_001023035.txt
- Supplementary data 1/Fungi_Release38_verticillium_longisporum.txt
- __MACOSX/Supplementary data 1/._Fungi_Release38_verticillium_longisporum.txt
- Supplementary data 1/Fungi_Release38_fusarium_verticillioides.txt
- __MACOSX/Supplementary data 1/._Fungi_Release38_fusarium_verticillioides.txt
- Supplementary data 1/Fungi_Release38_aureobasidium_pullulans.txt
- __MACOSX/Supplementary data 1/._Fungi_Release38_aureobasidium_pullulans.txt
- Supplementary data 1/Fungi_Release38_torrubiella_hemipterigena.txt
- __MACOSX/Supplementary data 1/._Fungi_Release38_torrubiella_hemipterigena.txt
- Supplementary data 1/Fungi_Release38_verticillium_alfalfae_vams_102.txt
- __MACOSX/Supplementary data 1/._Fungi_Release38_verticillium_alfalfae_vams_102.txt
- Supplementary data 1/Fungi_Release38_aspergillus_clavatus.txt
- __MACOSX/Supplementary data 1/._Fungi_Release38_aspergillus_clavatus.txt
- Supplementary data 1/Fungi_Release38_penicillium_freii.txt
- __MACOSX/Supplementary data 1/._Fungi_Release38_penicillium_freii.txt
- Supplementary data 1/Fungi_Release38_dothistroma_septosporum.txt
- __MACOSX/Supplementary data 1/._Fungi_Release38_dothistroma_septosporum.txt
- Supplementary data 1/Fungi_Release38_lachancea_meyersii_cbs_8951.txt
- __MACOSX/Supplementary data 1/._Fungi_Release38_lachancea_meyersii_cbs_8951.txt
- Supplementary data 1/Fungi_Release38_candida_tanzawaensis_nrrl_y_17324.txt
- __MACOSX/Supplementary data 1/._Fungi_Release38_candida_tanzawaensis_nrrl_y_17324.txt
- Supplementary data 1/Fungi_Release38_penicillium_griseofulvum.txt
- __MACOSX/Supplementary data 1/._Fungi_Release38_penicillium_griseofulvum.txt
- Supplementary data 1/Fungi_Release38_drechslerella_stenobrocha_248.txt
- __MACOSX/Supplementary data 1/._Fungi_Release38_drechslerella_stenobrocha_248.txt
- Supplementary data 1/Fungi_Release38_pichia_membranifaciens.txt
- __MACOSX/Supplementary data 1/._Fungi_Release38_pichia_membranifaciens.txt
- Supplementary data 1/Fungi_Release38_botrytis_cinerea.txt
- __MACOSX/Supplementary data 1/._Fungi_Release38_botrytis_cinerea.txt
- Supplementary data 1/Fungi_Release38_trichophyton_rubrum_cbs_288_86.txt
- __MACOSX/Supplementary data 1/._Fungi_Release38_trichophyton_rubrum_cbs_288_86.txt
- Supplementary data 1/Fungi_Release38_pseudogymnoascus_sp_24mn13.txt
- __MACOSX/Supplementary data 1/._Fungi_Release38_pseudogymnoascus_sp_24mn13.txt
- Supplementary data 1/Fungi_Release38_aspergillus_nomius_nrrl_13137.txt
- __MACOSX/Supplementary data 1/._Fungi_Release38_aspergillus_nomius_nrrl_13137.txt
- Supplementary data 1/Fungi_Release38_zygosaccharomyces_rouxii_gca_001972345.txt
- __MACOSX/Supplementary data 1/._Fungi_Release38_zygosaccharomyces_rouxii_gca_001972345.txt
- Supplementary data 1/Fungi_Release38_verticillium_longisporum_gca_001268145.txt
- __MACOSX/Supplementary data 1/._Fungi_Release38_verticillium_longisporum_gca_001268145.txt
- Supplementary data 1/Fungi_Release38_pestalotiopsis_fici_w106_1.txt
- __MACOSX/Supplementary data 1/._Fungi_Release38_pestalotiopsis_fici_w106_1.txt
- Supplementary data 1/Fungi_Release38_aspergillus_ochraceoroseus.txt
- __MACOSX/Supplementary data 1/._Fungi_Release38_aspergillus_ochraceoroseus.txt
- Supplementary data 1/Fungi_Release38_debaryomyces_hansenii_cbs767.txt
- __MACOSX/Supplementary data 1/._Fungi_Release38_debaryomyces_hansenii_cbs767.txt
- Supplementary data 1/Fungi_Release38_fusarium_proliferatum_et1.txt
- __MACOSX/Supplementary data 1/._Fungi_Release38_fusarium_proliferatum_et1.txt
- Supplementary data 1/Fungi_Release38_aspergillus_lentulus.txt
- __MACOSX/Supplementary data 1/._Fungi_Release38_aspergillus_lentulus.txt
- Supplementary data 1/Fungi_Release38_coccidioides_posadasii_c735_delta_sowgp.txt
- __MACOSX/Supplementary data 1/._Fungi_Release38_coccidioides_posadasii_c735_delta_sowgp.txt
- Supplementary data 1/Fungi_Release38_metarhizium_majus_arsef_297.txt
- __MACOSX/Supplementary data 1/._Fungi_Release38_metarhizium_majus_arsef_297.txt
- Supplementary data 1/Fungi_Release38_plicaturopsis_crispa_fd_325_ss_3.txt
- __MACOSX/Supplementary data 1/._Fungi_Release38_plicaturopsis_crispa_fd_325_ss_3.txt
- Supplementary data 1/Fungi_Release38_pseudogymnoascus_sp_vkm_f_4517_fw_2822_.txt
- __MACOSX/Supplementary data 1/._Fungi_Release38_pseudogymnoascus_sp_vkm_f_4517_fw_2822_.txt
- Supplementary data 1/Fungi_Release38_trametes_cinnabarina.txt
- __MACOSX/Supplementary data 1/._Fungi_Release38_trametes_cinnabarina.txt
- Supplementary data 1/Fungi_Release38_kwoniella_pini_cbs_10737.txt
- __MACOSX/Supplementary data 1/._Fungi_Release38_kwoniella_pini_cbs_10737.txt
- Supplementary data 1/Fungi_Release38_cryptococcus_neoformans.txt
- __MACOSX/Supplementary data 1/._Fungi_Release38_cryptococcus_neoformans.txt
- Supplementary data 1/Fungi_Release38_emmonsia_parva_uamh_139.txt
- __MACOSX/Supplementary data 1/._Fungi_Release38_emmonsia_parva_uamh_139.txt
- Supplementary data 1/Fungi_Release38_penicillium_vulpinum.txt
- __MACOSX/Supplementary data 1/._Fungi_Release38_penicillium_vulpinum.txt
- Supplementary data 1/Fungi_Release38_exophiala_xenobiotica.txt
- __MACOSX/Supplementary data 1/._Fungi_Release38_exophiala_xenobiotica.txt
- Supplementary data 1/Fungi_Release38_batrachochytrium_salamandrivorans.txt
- __MACOSX/Supplementary data 1/._Fungi_Release38_batrachochytrium_salamandrivorans.txt
- Supplementary data 1/Fungi_Release38_pisolithus_microcarpus_441.txt
- __MACOSX/Supplementary data 1/._Fungi_Release38_pisolithus_microcarpus_441.txt
- Supplementary data 1/Fungi_Release38_sistotremastrum_niveocremeum_hhb9708.txt
- __MACOSX/Supplementary data 1/._Fungi_Release38_sistotremastrum_niveocremeum_hhb9708.txt
- Supplementary data 1/Fungi_Release38_kalmanozyma_brasiliensis_ghg001.txt
- __MACOSX/Supplementary data 1/._Fungi_Release38_kalmanozyma_brasiliensis_ghg001.txt
- Supplementary data 1/Fungi_Release38_talaromyces_stipitatus_atcc_10500.txt
- __MACOSX/Supplementary data 1/._Fungi_Release38_talaromyces_stipitatus_atcc_10500.txt
- Supplementary data 1/Fungi_Release38_amanita_muscaria_koide_bx008.txt
- __MACOSX/Supplementary data 1/._Fungi_Release38_amanita_muscaria_koide_bx008.txt
- Supplementary data 1/Fungi_Release38_sugiyamaella_lignohabitans.txt
- __MACOSX/Supplementary data 1/._Fungi_Release38_sugiyamaella_lignohabitans.txt
- Supplementary data 1/Fungi_Release38_cryptococcus_gattii_ru294.txt
- __MACOSX/Supplementary data 1/._Fungi_Release38_cryptococcus_gattii_ru294.txt
- Supplementary data 1/Fungi_Release38_blastomyces_percursus.txt
- __MACOSX/Supplementary data 1/._Fungi_Release38_blastomyces_percursus.txt
- Supplementary data 1/Fungi_Release38_pseudogymnoascus_sp_wsf_3629.txt
- __MACOSX/Supplementary data 1/._Fungi_Release38_pseudogymnoascus_sp_wsf_3629.txt
- Supplementary data 1/Fungi_Release38_trichoderma_gamsii.txt
- __MACOSX/Supplementary data 1/._Fungi_Release38_trichoderma_gamsii.txt
- Supplementary data 1/Fungi_Release38_penicillium_chrysogenum.txt
- __MACOSX/Supplementary data 1/._Fungi_Release38_penicillium_chrysogenum.txt
- Supplementary data 1/Fungi_Release38_magnaporthe_poae.txt
- __MACOSX/Supplementary data 1/._Fungi_Release38_magnaporthe_poae.txt
- Supplementary data 1/Fungi_Release38_sphaerobolus_stellatus_ss14.txt
- __MACOSX/Supplementary data 1/._Fungi_Release38_sphaerobolus_stellatus_ss14.txt
- Supplementary data 1/Fungi_Release38_cyberlindnera_jadinii_nrrl_y_1542.txt
- __MACOSX/Supplementary data 1/._Fungi_Release38_cyberlindnera_jadinii_nrrl_y_1542.txt
- Supplementary data 1/Fungi_Release38_pseudozyma_hubeiensis_sy62.txt
- __MACOSX/Supplementary data 1/._Fungi_Release38_pseudozyma_hubeiensis_sy62.txt
- Supplementary data 1/Fungi_Release38_malassezia_sympodialis_atcc_42132.txt
- __MACOSX/Supplementary data 1/._Fungi_Release38_malassezia_sympodialis_atcc_42132.txt
- Supplementary data 1/Fungi_Release38_colletotrichum_sublineola.txt
- __MACOSX/Supplementary data 1/._Fungi_Release38_colletotrichum_sublineola.txt
- Supplementary data 1/Fungi_Release38_trichophyton_interdigitale_mr816.txt
- __MACOSX/Supplementary data 1/._Fungi_Release38_trichophyton_interdigitale_mr816.txt
- Supplementary data 1/Fungi_Release38_penicillium_decumbens.txt
- __MACOSX/Supplementary data 1/._Fungi_Release38_penicillium_decumbens.txt
- Supplementary data 1/Fungi_Release38__candida_glabrata_gca_001466535.txt
- __MACOSX/Supplementary data 1/._Fungi_Release38__candida_glabrata_gca_001466535.txt
- Supplementary data 1/Fungi_Release38_mucor_circinelloides_f_circinelloides_1006phl.txt
- __MACOSX/Supplementary data 1/._Fungi_Release38_mucor_circinelloides_f_circinelloides_1006phl.txt
- Supplementary data 1/Fungi_Release38_blumeria_graminis.txt
- __MACOSX/Supplementary data 1/._Fungi_Release38_blumeria_graminis.txt
- Supplementary data 1/Fungi_Release38_lachancea_thermotolerans_cbs_6340.txt
- __MACOSX/Supplementary data 1/._Fungi_Release38_lachancea_thermotolerans_cbs_6340.txt
- Supplementary data 1/Fungi_Release38_phialocephala_scopiformis.txt
- __MACOSX/Supplementary data 1/._Fungi_Release38_phialocephala_scopiformis.txt
- Supplementary data 1/Fungi_Release38_rachicladosporium_antarcticum.txt
- __MACOSX/Supplementary data 1/._Fungi_Release38_rachicladosporium_antarcticum.txt
- Supplementary data 1/Fungi_Release38_madurella_mycetomatis.txt
- __MACOSX/Supplementary data 1/._Fungi_Release38_madurella_mycetomatis.txt
- Supplementary data 1/Fungi_Release38_ceratocystis_platani.txt
- __MACOSX/Supplementary data 1/._Fungi_Release38_ceratocystis_platani.txt
- Supplementary data 1/Fungi_Release38_ophiocordyceps_unilateralis.txt
- __MACOSX/Supplementary data 1/._Fungi_Release38_ophiocordyceps_unilateralis.txt
- Supplementary data 1/Fungi_Release38_neofusicoccum_parvum_ucrnp2.txt
- __MACOSX/Supplementary data 1/._Fungi_Release38_neofusicoccum_parvum_ucrnp2.txt
- Supplementary data 1/Fungi_Release38_colletotrichum_orbiculare.txt
- __MACOSX/Supplementary data 1/._Fungi_Release38_colletotrichum_orbiculare.txt
- Supplementary data 1/Fungi_Release38_ascochyta_rabiei.txt
- __MACOSX/Supplementary data 1/._Fungi_Release38_ascochyta_rabiei.txt
- Supplementary data 1/Fungi_Release38_acidomyces_richmondensis_bfw.txt
- __MACOSX/Supplementary data 1/._Fungi_Release38_acidomyces_richmondensis_bfw.txt
- Supplementary data 1/Fungi_Release38_cladophialophora_carrionii_cbs_160_54.txt
- __MACOSX/Supplementary data 1/._Fungi_Release38_cladophialophora_carrionii_cbs_160_54.txt
- Supplementary data 1/Fungi_Release38_hyphopichia_burtonii_nrrl_y_1933.txt
- __MACOSX/Supplementary data 1/._Fungi_Release38_hyphopichia_burtonii_nrrl_y_1933.txt
- Supplementary data 1/Fungi_Release38_rhizopus_microsporus_var_microsporus.txt
- __MACOSX/Supplementary data 1/._Fungi_Release38_rhizopus_microsporus_var_microsporus.txt
- Supplementary data 1/Fungi_Release38_pseudogymnoascus_sp_vkm_f_4246.txt
- __MACOSX/Supplementary data 1/._Fungi_Release38_pseudogymnoascus_sp_vkm_f_4246.txt
- Supplementary data 1/Fungi_Release38_blumeria_graminis_f_sp_tritici_96224.txt
- __MACOSX/Supplementary data 1/._Fungi_Release38_blumeria_graminis_f_sp_tritici_96224.txt
- Supplementary data 1/Fungi_Release38_stemphylium_lycopersici.txt
- __MACOSX/Supplementary data 1/._Fungi_Release38_stemphylium_lycopersici.txt
- Supplementary data 1/Fungi_Release38_rhizoctonia_solani_ag_1_ib.txt
- __MACOSX/Supplementary data 1/._Fungi_Release38_rhizoctonia_solani_ag_1_ib.txt
- Supplementary data 1/Fungi_Release38_aspergillus_carbonarius_item_5010.txt
- __MACOSX/Supplementary data 1/._Fungi_Release38_aspergillus_carbonarius_item_5010.txt
- Supplementary data 1/Fungi_Release38_moniliophthora_perniciosa_fa553.txt
- __MACOSX/Supplementary data 1/._Fungi_Release38_moniliophthora_perniciosa_fa553.txt
- Supplementary data 1/Fungi_Release38_stachybotrys_chartarum_ibt_40288.txt
- __MACOSX/Supplementary data 1/._Fungi_Release38_stachybotrys_chartarum_ibt_40288.txt
- Supplementary data 1/Fungi_Release38_geotrichum_candidum.txt
- __MACOSX/Supplementary data 1/._Fungi_Release38_geotrichum_candidum.txt
- Supplementary data 1/Fungi_Release38_cordyceps_confragosa_rcef_1005.txt
- __MACOSX/Supplementary data 1/._Fungi_Release38_cordyceps_confragosa_rcef_1005.txt
- Supplementary data 1/Fungi_Release38_sistotremastrum_suecicum_hhb10207_ss_3.txt
- __MACOSX/Supplementary data 1/._Fungi_Release38_sistotremastrum_suecicum_hhb10207_ss_3.txt
- Supplementary data 1/Fungi_Release38_aspergillus_versicolor_cbs_583_65.txt
- __MACOSX/Supplementary data 1/._Fungi_Release38_aspergillus_versicolor_cbs_583_65.txt
- Supplementary data 1/Fungi_Release38_postia_placenta_mad_698_r.txt
- __MACOSX/Supplementary data 1/._Fungi_Release38_postia_placenta_mad_698_r.txt
- Supplementary data 1/.DS_Store
- __MACOSX/Supplementary data 1/._.DS_Store
- Supplementary data 1/Fungi_Release38_penicillium_roqueforti_fm164.txt
- __MACOSX/Supplementary data 1/._Fungi_Release38_penicillium_roqueforti_fm164.txt
- Supplementary data 1/Fungi_Release38_verruconis_gallopava.txt
- __MACOSX/Supplementary data 1/._Fungi_Release38_verruconis_gallopava.txt
- Supplementary data 1/Fungi_Release38_bipolaris_sorokiniana_nd90pr.txt
- __MACOSX/Supplementary data 1/._Fungi_Release38_bipolaris_sorokiniana_nd90pr.txt
- Supplementary data 1/Fungi_Release38_cryptococcus_gattii_wm276.txt
- __MACOSX/Supplementary data 1/._Fungi_Release38_cryptococcus_gattii_wm276.txt
- Supplementary data 1/Fungi_Release38__candida_glabrata_gca_001466525.txt
- __MACOSX/Supplementary data 1/._Fungi_Release38__candida_glabrata_gca_001466525.txt
- Supplementary data 1/Fungi_Release38_fusarium_langsethiae.txt
- __MACOSX/Supplementary data 1/._Fungi_Release38_fusarium_langsethiae.txt
- Supplementary data 1/Fungi_Release38_pseudocercospora_fijiensis_cirad86.txt
- __MACOSX/Supplementary data 1/._Fungi_Release38_pseudocercospora_fijiensis_cirad86.txt
- Supplementary data 1/Fungi_Release38_chaetomium_globosum_cbs_148_51.txt
- __MACOSX/Supplementary data 1/._Fungi_Release38_chaetomium_globosum_cbs_148_51.txt
- Supplementary data 1/Fungi_Release38_aureobasidium_subglaciale_exf_2481.txt
- __MACOSX/Supplementary data 1/._Fungi_Release38_aureobasidium_subglaciale_exf_2481.txt
- Supplementary data 1/Fungi_Release38_moesziomyces_antarcticus.txt
- __MACOSX/Supplementary data 1/._Fungi_Release38_moesziomyces_antarcticus.txt
- Supplementary data 1/Fungi_Release38_fusarium_oxysporum.txt
- __MACOSX/Supplementary data 1/._Fungi_Release38_fusarium_oxysporum.txt
- Supplementary data 1/Fungi_Release38_aureobasidium_melanogenum_cbs_110374.txt
- __MACOSX/Supplementary data 1/._Fungi_Release38_aureobasidium_melanogenum_cbs_110374.txt
- Supplementary data 1/Fungi_Release38_cladophialophora_psammophila_cbs_110553.txt
- __MACOSX/Supplementary data 1/._Fungi_Release38_cladophialophora_psammophila_cbs_110553.txt
- Supplementary data 1/Fungi_Release38_exophiala_oligosperma.txt
- __MACOSX/Supplementary data 1/._Fungi_Release38_exophiala_oligosperma.txt
- Supplementary data 1/Fungi_Release38_penicillium_italicum.txt
- __MACOSX/Supplementary data 1/._Fungi_Release38_penicillium_italicum.txt
- Supplementary data 1/Fungi_Release38_mucor_ambiguus.txt
- __MACOSX/Supplementary data 1/._Fungi_Release38_mucor_ambiguus.txt
- Supplementary data 1/Fungi_Release38_rhizophagus_irregularis_daom_181602_gca_000439145.txt
- __MACOSX/Supplementary data 1/._Fungi_Release38_rhizophagus_irregularis_daom_181602_gca_000439145.txt
- Supplementary data 1/Fungi_Release38__candida_glabrata_gca_001466685.txt
- __MACOSX/Supplementary data 1/._Fungi_Release38__candida_glabrata_gca_001466685.txt
- Supplementary data 1/Fungi_Release38_lachancea_mirantina.txt
- __MACOSX/Supplementary data 1/._Fungi_Release38_lachancea_mirantina.txt
- Supplementary data 1/Fungi_Release38_candida_dubliniensis_cd36.txt
- __MACOSX/Supplementary data 1/._Fungi_Release38_candida_dubliniensis_cd36.txt
- Supplementary data 1/Fungi_Release38_penicillium_brasilianum_gca_002016555.txt
- __MACOSX/Supplementary data 1/._Fungi_Release38_penicillium_brasilianum_gca_002016555.txt
- Supplementary data 1/Fungi_Release38_thielaviopsis_punctulata.txt
- __MACOSX/Supplementary data 1/._Fungi_Release38_thielaviopsis_punctulata.txt
- Supplementary data 1/Fungi_Release38_aspergillus_tubingensis_cbs_134_48.txt
- __MACOSX/Supplementary data 1/._Fungi_Release38_aspergillus_tubingensis_cbs_134_48.txt
- Supplementary data 1/Fungi_Release38__candida_intermedia.txt
- __MACOSX/Supplementary data 1/._Fungi_Release38__candida_intermedia.txt
- Supplementary data 1/Fungi_Release38_exophiala_spinifera.txt
- __MACOSX/Supplementary data 1/._Fungi_Release38_exophiala_spinifera.txt
- Supplementary data 1/Fungi_Release38_glarea_lozoyensis_74030.txt
- __MACOSX/Supplementary data 1/._Fungi_Release38_glarea_lozoyensis_74030.txt
- Supplementary data 1/Fungi_Release38_pyronema_omphalodes_cbs_100304.txt
- __MACOSX/Supplementary data 1/._Fungi_Release38_pyronema_omphalodes_cbs_100304.txt
- Supplementary data 1/Fungi_Release38_candida_maltosa_xu316.txt
- __MACOSX/Supplementary data 1/._Fungi_Release38_candida_maltosa_xu316.txt
- Supplementary data 1/Fungi_Release38_stachybotrys_chartarum_ibt_7711.txt
- __MACOSX/Supplementary data 1/._Fungi_Release38_stachybotrys_chartarum_ibt_7711.txt
- Supplementary data 1/Fungi_Release38_beauveria_bassiana_arsef_2860.txt
- __MACOSX/Supplementary data 1/._Fungi_Release38_beauveria_bassiana_arsef_2860.txt
- Supplementary data 1/Fungi_Release38_cryptococcus_gattii_vgii_r265.txt
- __MACOSX/Supplementary data 1/._Fungi_Release38_cryptococcus_gattii_vgii_r265.txt
- Supplementary data 1/Fungi_Release38_gloeophyllum_trabeum_atcc_11539.txt
- __MACOSX/Supplementary data 1/._Fungi_Release38_gloeophyllum_trabeum_atcc_11539.txt
- Supplementary data 1/Fungi_Release38_paraphaeosphaeria_sporulosa.txt
- __MACOSX/Supplementary data 1/._Fungi_Release38_paraphaeosphaeria_sporulosa.txt
- Supplementary data 1/Fungi_Release38_rhizoctonia_solani_ag_1_ia.txt
- __MACOSX/Supplementary data 1/._Fungi_Release38_rhizoctonia_solani_ag_1_ia.txt
- Supplementary data 1/Fungi_Release38_saccharomycetaceae_sp_ashbya_aceri_.txt
- __MACOSX/Supplementary data 1/._Fungi_Release38_saccharomycetaceae_sp_ashbya_aceri_.txt
- Supplementary data 1/Fungi_Release38_aspergillus_niger.txt
- __MACOSX/Supplementary data 1/._Fungi_Release38_aspergillus_niger.txt
- Supplementary data 1/Fungi_Release38_lipomyces_starkeyi_nrrl_y_11557.txt
- __MACOSX/Supplementary data 1/._Fungi_Release38_lipomyces_starkeyi_nrrl_y_11557.txt
- Supplementary data 1/Fungi_Release38_fusarium_oxysporum_f_sp_conglutinans_race_2_54008.txt
- __MACOSX/Supplementary data 1/._Fungi_Release38_fusarium_oxysporum_f_sp_conglutinans_race_2_54008.txt
- Supplementary data 1/Fungi_Release38_candida_arabinofermentans_nrrl_yb_2248.txt
- __MACOSX/Supplementary data 1/._Fungi_Release38_candida_arabinofermentans_nrrl_yb_2248.txt
- Supplementary data 1/Fungi_Release38_microdochium_bolleyi.txt
- __MACOSX/Supplementary data 1/._Fungi_Release38_microdochium_bolleyi.txt
- Supplementary data 1/Fungi_Release38_aspergillus_luchuensis_cbs_106_47.txt
- __MACOSX/Supplementary data 1/._Fungi_Release38_aspergillus_luchuensis_cbs_106_47.txt
- Supplementary data 1/Fungi_Release38_fibroporia_radiculosa.txt
- __MACOSX/Supplementary data 1/._Fungi_Release38_fibroporia_radiculosa.txt
- Supplementary data 1/Fungi_Release38_beauveria_bassiana.txt
- __MACOSX/Supplementary data 1/._Fungi_Release38_beauveria_bassiana.txt
- Supplementary data 1/Fungi_Release38_hypholoma_sublateritium_fd_334_ss_4.txt
- __MACOSX/Supplementary data 1/._Fungi_Release38_hypholoma_sublateritium_fd_334_ss_4.txt
- Supplementary data 1/Fungi_Release38_aspergillus_parasiticus_su_1.txt
- __MACOSX/Supplementary data 1/._Fungi_Release38_aspergillus_parasiticus_su_1.txt
- Supplementary data 1/Fungi_Release38_sporothrix_insectorum_rcef_264.txt
- __MACOSX/Supplementary data 1/._Fungi_Release38_sporothrix_insectorum_rcef_264.txt
- Supplementary data 1/Fungi_Release38_saccharomyces_sp_boulardii_.txt
- __MACOSX/Supplementary data 1/._Fungi_Release38_saccharomyces_sp_boulardii_.txt
- Supplementary data 1/Fungi_Release38_rhizopus_delemar_ra_99_880.txt
- __MACOSX/Supplementary data 1/._Fungi_Release38_rhizopus_delemar_ra_99_880.txt
- Supplementary data 1/Fungi_Release38_zymoseptoria_brevis.txt
- __MACOSX/Supplementary data 1/._Fungi_Release38_zymoseptoria_brevis.txt
- Supplementary data 1/Fungi_Release38_macrophomina_phaseolina_ms6.txt
- __MACOSX/Supplementary data 1/._Fungi_Release38_macrophomina_phaseolina_ms6.txt
- Supplementary data 1/Fungi_Release38_glarea_lozoyensis_atcc_20868.txt
- __MACOSX/Supplementary data 1/._Fungi_Release38_glarea_lozoyensis_atcc_20868.txt
- Supplementary data 1/Fungi_Release38_penicillium_coprophilum.txt
- __MACOSX/Supplementary data 1/._Fungi_Release38_penicillium_coprophilum.txt
- Supplementary data 1/Fungi_Release38_pseudogymnoascus_sp_05ny08.txt
- __MACOSX/Supplementary data 1/._Fungi_Release38_pseudogymnoascus_sp_05ny08.txt
- Supplementary data 1/Fungi_Release38_saccharomyces_sp_boulardii__gca_001413975.txt
- __MACOSX/Supplementary data 1/._Fungi_Release38_saccharomyces_sp_boulardii__gca_001413975.txt
- Supplementary data 1/Fungi_Release38_rhynchosporium_agropyri.txt
- __MACOSX/Supplementary data 1/._Fungi_Release38_rhynchosporium_agropyri.txt
- Supplementary data 1/Fungi_Release38_cryptococcus_amylolentus_cbs_6039.txt
- __MACOSX/Supplementary data 1/._Fungi_Release38_cryptococcus_amylolentus_cbs_6039.txt
- Supplementary data 1/Fungi_Release38_phialophora_attae.txt
- __MACOSX/Supplementary data 1/._Fungi_Release38_phialophora_attae.txt
- Supplementary data 1/Fungi_Release38_ogataea_parapolymorpha_dl_1.txt
- __MACOSX/Supplementary data 1/._Fungi_Release38_ogataea_parapolymorpha_dl_1.txt
- Supplementary data 1/Fungi_Release38_erysiphe_necator.txt
- __MACOSX/Supplementary data 1/._Fungi_Release38_erysiphe_necator.txt
- Supplementary data 1/Fungi_Release38_valsa_mali.txt
- __MACOSX/Supplementary data 1/._Fungi_Release38_valsa_mali.txt
- Supplementary data 1/Fungi_Release38_aspergillus_fumigatus.txt
- __MACOSX/Supplementary data 1/._Fungi_Release38_aspergillus_fumigatus.txt
- Supplementary data 1/Fungi_Release38_lichtheimia_ramosa.txt
- __MACOSX/Supplementary data 1/._Fungi_Release38_lichtheimia_ramosa.txt
- Supplementary data 1/Fungi_Release38_trichoderma_virens.txt
- __MACOSX/Supplementary data 1/._Fungi_Release38_trichoderma_virens.txt
- Supplementary data 1/Fungi_Release38_umbilicaria_pustulata.txt
[truncated: 1,000 more entries]
