# Supplementary material for: Widespread Separation of the Polypyrimidine Tract From 3′ AG by G Tracts in Association With Alternative Exons in Metazoa and Plants
Source: Front Genet. 2019 Jan 14;9:741. doi: 10.3389/fgene.2018.00741 (PMC6339879; doi:10.3389/fgene.2018.00741)
Supplement: DATA FILE S1 — Sequences of REPAG 3′ SS from each species of fungi. [file Data_Sheet_1.zip › Supplementary data 1/Fungi_Release38_fonsecaea_erecta.txt]

REPA_GGG_Sequence	Exon_Start	Exon_End	Pos_-50	Pos_+2	Strand	Chromosome	GeneID	Gene_Start	Gene_End	Gene_Name	Number_of_REPAs	Number_of_REPAs_has_GGG	Number_of_Intron(Intra_genic_Region)	Upstream_Constitutive_Exon
TCCGGGACTGTCTGTTTACGAAGGAACAACGGCTCACTGCAGGGACACAGAC	326588	326899	326538	326590	1	Scaff1	AYL99_00096	325832	326899	None	3176	472	17620	No_constitutive_exon_found_in_species
ACTTCCCCGCCACATATAATCGAAGGCATCACAGTTGACAAGGGCTGTAGGA	397329	401550	401600	401548	-1	Scaff1	AYL99_00114	397329	401958	None	3176	472	17620	No_constitutive_exon_found_in_species
GATAGGACATCCTCGCCCTCTCCCACCCGTGGCTAACAAGAGGGTCACAGAG	472341	472627	472677	472625	-1	Scaff1	AYL99_00144	470940	472969	None	3176	472	17620	No_constitutive_exon_found_in_species
AGTATGCGGCGGCACTTGAGAATATTGCAGTTAGCTAATGAAGTGGGCAGAC	471547	471616	471666	471614	-1	Scaff1	AYL99_00144	470940	472969	None	3176	472	17620	No_constitutive_exon_found_in_species
TTTGGACGTGTCCAAAGGGTACCTTGCTGATATGAAACTGATGGGACTAGAC	567789	568703	567739	567791	1	Scaff1	AYL99_00180	567407	569176	None	3176	472	17620	No_constitutive_exon_found_in_species
GTCTCCCTCATTGCTTGACTGACGCTCATCGCGTCTGAATGGGACTATAGCT	585311	585536	585586	585534	-1	Scaff1	AYL99_00189	584590	585639	None	3176	472	17620	No_constitutive_exon_found_in_species
GTGAGTGATATATTCAAGAGCTGGTCAACATCGCTGAATTAAGGGGGAAGGT	625102	625270	625320	625268	-1	Scaff1	AYL99_00203	623682	625630	None	3176	472	17620	No_constitutive_exon_found_in_species
TATAATAAGCTAAAAGACCATTGATCTATGTAGCTAACGCTGGGGTACAGCT	744931	745086	745136	745084	-1	Scaff1	AYL99_00247	743863	745388	None	3176	472	17620	No_constitutive_exon_found_in_species
GGGTTCTAGGATAACACCAAGATGACTGACTGAATCCCGGGAACGGATAGGG	869044	869098	869148	869096	-1	Scaff1	AYL99_00296	869044	869533	None	3176	472	17620	No_constitutive_exon_found_in_species
TGAAACGTGTGAACTTCGAGACTGACTTCTTTCATTCTTGTGTGGGGCAGGC	895658	895799	895608	895660	1	Scaff1	AYL99_00305	895456	895799	None	3176	472	17620	No_constitutive_exon_found_in_species
TGGTTCAGATTCTATGATCGGGGAAAGCAACTGACACCTCGGGCGACTAGAT	905974	906100	906150	906098	-1	Scaff1	AYL99_00309	904355	906279	None	3176	472	17620	No_constitutive_exon_found_in_species
CTCCCAGTTGCGTATACGAGCTTGTTGGTTTAACGTTGGGGAACACACAGTA	1196891	1197399	1197449	1197397	-1	Scaff1	AYL99_00400	1196598	1197752	None	3176	472	17620	No_constitutive_exon_found_in_species
TGTTCCGTGTCCACACTCGCAACGGCGCAAGTCACTGACTGCTGGGACAGCG	1401798	1403029	1403079	1403027	-1	Scaff1	AYL99_00482	1401798	1403564	None	3176	472	17620	No_constitutive_exon_found_in_species
AGCTCTGTCTTTGATACCTGACTCTAGTGGCTAACATGATCGGGGTGCAGTG	1481732	1481815	1481682	1481734	1	Scaff1	AYL99_00511	1480716	1481902	None	3176	472	17620	No_constitutive_exon_found_in_species
GTGCTTTCTTAAAGAGAAACGGAACACGGGCGCGGGACTGACGGGTGAAGGA	1491806	1491855	1491905	1491853	-1	Scaff1	AYL99_00515	1490172	1492275	None	3176	472	17620	No_constitutive_exon_found_in_species
GTAAGTTGGTGCATACATGGTGGCCGGAGGACGCTGACTGACTGGGGAAGGT	1511020	1511848	1511898	1511846	-1	Scaff1	AYL99_00523	1509518	1513267	None	3176	472	17620	No_constitutive_exon_found_in_species
GGTAGGTGATATGCAACACTTTCTACAATTGTCTATTAACCGGGGTATAGAG	1543054	1546465	1546515	1546463	-1	Scaff1	AYL99_00535	1543054	1546769	None	3176	472	17620	No_constitutive_exon_found_in_species
AGTAATGAACGAGCAACACTAACCACTCCATTTCCTCTCCGGGGCAAAAGCG	1682693	1683135	1683185	1683133	-1	Scaff1	AYL99_00589	1682693	1683753	None	3176	472	17620	No_constitutive_exon_found_in_species
TTTCCACATACTCTCCAAGTCGTTGAAAATATCGCTAATAGAAAGGGAAGGG	1704454	1705206	1704404	1704456	1	Scaff1	AYL99_00595	1703968	1705206	None	3176	472	17620	No_constitutive_exon_found_in_species
AGGTGAGCTACTACCTACCGCCGAATAGCAGAGATGCTTACGGGGAACAGGC	1931608	1932227	1932277	1932225	-1	Scaff1	AYL99_00674	1931167	1932853	None	3176	472	17620	No_constitutive_exon_found_in_species
GCGCCAACCGGGGAGAAAGAGGGAGATTCAGCTCACTAACGGGGTTGCAGTC	2000061	2000669	2000719	2000667	-1	Scaff1	AYL99_00697	2000061	2000937	None	3176	472	17620	No_constitutive_exon_found_in_species
AGGAAAGCATCTGGCTGAGGCTCGAGCAATACACTGACTGAGTTGGGCAGTT	2146067	2147379	2146017	2146069	1	Scaff1	AYL99_00750	2145814	2147379	None	3176	472	17620	No_constitutive_exon_found_in_species
CCAGACCCAGGTTTCGGTTTCTGTGCACGTTCTGACGATGGGAACGCTAGGT	2310036	2310853	2309986	2310038	1	Scaff1	AYL99_00809	2309112	2310853	None	3176	472	17620	No_constitutive_exon_found_in_species
AGTCCGTCGACGACTCCTGCAGAACGTCCAGCTGCTGACAGGGAATCAAGGC	2350890	2352106	2350840	2350892	1	Scaff1	AYL99_00832	2350283	2352106	None	3176	472	17620	No_constitutive_exon_found_in_species
TCAATCCAACGCATCTCTCCAAGTTCAGTTGGGATCTAATCGGGGAACAGTT	2457538	2457591	2457488	2457540	1	Scaff1	AYL99_00861	2457327	2459159	None	3176	472	17620	No_constitutive_exon_found_in_species
AAGTCGCAGCCAGCACTGTCACTGTCGAAATCAGCTAACGGGCAAGCTAGGT	2477590	2477604	2477654	2477602	-1	Scaff1	AYL99_00869	2476390	2477704	None	3176	472	17620	No_constitutive_exon_found_in_species
GGAAATCTGGGTTGGCAATTTGCAGGGACTAACATACCGGGACTGGACAGTC	2584757	2589385	2584707	2584759	1	Scaff1	AYL99_00908	2584631	2589385	None	3176	472	17620	No_constitutive_exon_found_in_species
TGAGAGACCCTCGCTATAGCTATGATCATACACTGACTTCTGGGGGATAGAC	2657162	2658806	2658856	2658804	-1	Scaff1	AYL99_00929	2656818	2658950	None	3176	472	17620	No_constitutive_exon_found_in_species
GTGCGAACTGGCTTGAGCTTAGCGAGAAGATACTGATGGGAAGACAACAGAG	2780856	2781017	2780806	2780858	1	Scaff1	AYL99_00982	2780487	2781270	None	3176	472	17620	No_constitutive_exon_found_in_species
CAGTGCTTGCACTCAGGATGAGATCGCTGACAGGCTGATTTTGGGGACAGGG	2789265	2789360	2789215	2789267	1	Scaff1	AYL99_00984	2789111	2790334	None	3176	472	17620	No_constitutive_exon_found_in_species
TCGTGGCAACCGATTTTCTCTCAAAGTGCAGAAACTGGGGCAAGCAGAAGGG	3000304	3000311	3000361	3000309	-1	Scaff1	AYL99_01058	3000304	3001430	None	3176	472	17620	No_constitutive_exon_found_in_species
GGTGAGAGACCCGGTAGGCTCTTTGTGGCGTTAGCTAACTCGGGGACCAGGC	3025363	3026162	3026212	3026160	-1	Scaff1	AYL99_01069	3025363	3027023	None	3176	472	17620	No_constitutive_exon_found_in_species
AAGTATGCAGCTCTTCCAATCTGCTTGCTGAGAATTGACGAGGGTTGCAGGA	3030468	3030649	3030418	3030470	1	Scaff1	AYL99_01071	3030401	3032334	None	3176	472	17620	No_constitutive_exon_found_in_species
GTCGAACAACAATCTGGTCGTGAGCCACGTTAGATTAACATGGGTGGCAGCA	3121936	3122624	3121886	3121938	1	Scaff1	AYL99_01110	3121874	3124046	None	3176	472	17620	No_constitutive_exon_found_in_species
AGCGGGATGACAGGCCTTGATCTGAAGGAACATGCTCACTGGGAATTCAGGA	3179366	3179393	3179443	3179391	-1	Scaff1	AYL99_01132	3179114	3179758	None	3176	472	17620	No_constitutive_exon_found_in_species
TCTGTGGCTGTTCGTGCTCTACGTGAAGTCGGCTGACCAGCTGGGAGCAGGC	3233411	3234536	3233361	3233413	1	Scaff1	AYL99_01151	3232689	3235201	None	3176	472	17620	No_constitutive_exon_found_in_species
GGTGTGATCTTTACTGGGGAGCTGTGGCTGACAGCGTCCTATGGGGGCAGCG	3238855	3238936	3238805	3238857	1	Scaff1	AYL99_01153	3238399	3238936	None	3176	472	17620	No_constitutive_exon_found_in_species
GTTGTTGTGCACGTGAAAAAGATGCCGAGTTGCTGACAACCGGGAATCAGGT	3567985	3568370	3567935	3567987	1	Scaff1	AYL99_01256	3566367	3568370	None	3176	472	17620	No_constitutive_exon_found_in_species
TCACGTTTTAGACTCCATCCAAGGCCCCAGCTGACCAGTTGGGACGTCAGGG	3726455	3726882	3726405	3726457	1	Scaff1	AYL99_01312	3726007	3730482	None	3176	472	17620	No_constitutive_exon_found_in_species
AAGTCATCGTGAAGATTCCAGTTCAGGCTCATCAGACTGACAGTGGGCAGAA	3875654	3876143	3876193	3876141	-1	Scaff1	AYL99_01367	3875654	3877337	None	3176	472	17620	No_constitutive_exon_found_in_species
GTACCTCTGCGATAAACATCGTGCTGACCGGCATCGTTACTTGGGAACAGGA	3912676	3913263	3912626	3912678	1	Scaff1	AYL99_01382	3911259	3913263	None	3176	472	17620	No_constitutive_exon_found_in_species
GGTGCCCCTTCCACGAGCAAACAAGCCACAAGCTGATGGGAGAGGACTAGGG	3980862	3980904	3980812	3980864	1	Scaff1	AYL99_01400	3980676	3981151	None	3176	472	17620	No_constitutive_exon_found_in_species
TTTCCGCCATCTCTGTCCGATTTGCCCCTGTTACTGATACCGGGAATTAGCT	3994795	3994862	3994912	3994860	-1	Scaff1	AYL99_01405	3993270	3995134	None	3176	472	17620	No_constitutive_exon_found_in_species
TGTTCATTCCATTCTCTCATCCGTGTGATGATGTACGCTAACATGGGCAGCA	3993270	3993404	3993454	3993402	-1	Scaff1	AYL99_01405	3993270	3995134	None	3176	472	17620	No_constitutive_exon_found_in_species
TCTGTACGAATTGGACAGGGAAGTCGAGAATAGACTAACAGGGGAGTTAGGA	4047613	4049358	4047563	4047615	1	Scaff1	AYL99_01425	4047304	4049358	None	3176	472	17620	No_constitutive_exon_found_in_species
CTCGTTCTTCATCTTCCTCGCTGTGCCCGTACTGACTGAGTTGGGAACAGAG	4057915	4058152	4058202	4058150	-1	Scaff1	AYL99_01429	4057915	4059298	None	3176	472	17620	No_constitutive_exon_found_in_species
ACGTCAAGAACTCCTTAACATAGGTCTAGAGCATGCTGACCGGGGAACAGAT	4127686	4127976	4128026	4127974	-1	Scaff1	AYL99_01457	4126106	4128038	None	3176	472	17620	No_constitutive_exon_found_in_species
TTCACTCACTCACTCACTCACTCATCATCCATGGGACCGGGCGGAGACAGTA	4133993	4134299	4133943	4133995	1	Scaff1	AYL99_01461	4133513	4134299	None	3176	472	17620	No_constitutive_exon_found_in_species
TAGAACGATCAAAGACCGAGACTGTAGACTATGCTAACGCCAGGGACCAGGT	4137336	4137348	4137286	4137338	1	Scaff1	AYL99_01464	4137131	4138287	None	3176	472	17620	No_constitutive_exon_found_in_species
CGACCATGTTTTCCCCCAGGTCGACATCACACTGAATTCCGCGGGTACAGGT	4137450	4138200	4137400	4137452	1	Scaff1	AYL99_01464	4137131	4138287	None	3176	472	17620	No_constitutive_exon_found_in_species
AGATGCAAAGACGCTGGGTGCCTGGGCGCTGTACGAGGGTTTAACAAGAGAT	4142420	4142838	4142370	4142422	1	Scaff1	AYL99_01466	4141609	4142838	None	3176	472	17620	No_constitutive_exon_found_in_species
AATTTCCTGTTGTCTTCCAGTGAATGATAGTAATCTTCGCGGGCACATAGGA	4150128	4150335	4150078	4150130	1	Scaff1	AYL99_01470	4150008	4150568	None	3176	472	17620	No_constitutive_exon_found_in_species
CGTCGGATATCGCAGGTCTACATGTTAACAATGTATTGGGGGGGAAATAGTC	4165566	4166574	4165516	4165568	1	Scaff1	AYL99_01474	4162634	4166574	None	3176	472	17620	No_constitutive_exon_found_in_species
TATGTGGCTAATTTGAAGTCGAAATTCCCCTCAATGACAATAGGGACCAGCT	4257694	4257977	4257644	4257696	1	Scaff1	AYL99_01505	4257330	4257977	None	3176	472	17620	No_constitutive_exon_found_in_species
ATGTAAGCATCTGCAACTACAGGCTGAAATTTTGCTAAAGGGAGTCACAGCG	4258987	4259159	4258937	4258989	1	Scaff1	AYL99_01506	4258758	4259853	None	3176	472	17620	No_constitutive_exon_found_in_species
GGTAAGTTTACACTGACCGTCGCGACGATCATGTACTGATGGGTGTGCAGGG	4280030	4280056	4280106	4280054	-1	Scaff1	AYL99_01516	4279229	4280166	None	3176	472	17620	No_constitutive_exon_found_in_species
GTAAGTTTATTCCTCCTGATCTCACACGCGCCGACACTGAGGGAAAGCAGTT	4279954	4279980	4280030	4279978	-1	Scaff1	AYL99_01516	4279229	4280166	None	3176	472	17620	No_constitutive_exon_found_in_species
TGAGTCACACCGTCTCTACTTTCTCATGTTGGCTTATCCAGTGGGAAAAGCA	4459302	4459381	4459252	4459304	1	Scaff1	AYL99_01596	4459066	4460524	None	3176	472	17620	No_constitutive_exon_found_in_species
ACCGCACTGTTTGATGGAGATTTTTGACAAGGCTGAACTCAGGGGGTCAGGT	4512592	4513123	4513173	4513121	-1	Scaff1	AYL99_01619	4511594	4513413	None	3176	472	17620	No_constitutive_exon_found_in_species
CCCCCAATTCGGCACGCTGTCAGCGCGTTATGTTACTGACCGGGATGTAGCA	4511981	4512535	4512585	4512533	-1	Scaff1	AYL99_01619	4511594	4513413	None	3176	472	17620	No_constitutive_exon_found_in_species
CCAGGAGAAACCTGTAGTTAAGACGCGAACTCACCTTTGGGACAAACCAGGT	4511808	4511903	4511953	4511901	-1	Scaff1	AYL99_01619	4511594	4513413	None	3176	472	17620	No_constitutive_exon_found_in_species
AGGAGACCATCACGCCACTCAAGCCGGCATGATGAATCACGAGGGGACAGAG	4641282	4641650	4641232	4641284	1	Scaff1	AYL99_01658	4634659	4641650	None	3176	472	17620	No_constitutive_exon_found_in_species
GGACGGGTTCCGAGAAACATAAGCTGACAACTCGGGGATGGGGCAATTAGAA	4655854	4656062	4656112	4656060	-1	Scaff1	AYL99_01663	4654145	4656679	None	3176	472	17620	No_constitutive_exon_found_in_species
AGAAGACACATGAACCTCTGACTAGCATTTGACCGGGGGGTAAAGGGGAGAC	4696515	4696522	4696572	4696520	-1	Scaff1	AYL99_01680	4696515	4700737	None	3176	472	17620	No_constitutive_exon_found_in_species
CCACTACTTTCCCAGTTGCTCTATGGTCCAATACTGATGGAGGGTTACAGGC	4748877	4749143	4748827	4748879	1	Scaff1	AYL99_01698	4748401	4749358	None	3176	472	17620	No_constitutive_exon_found_in_species
GGTACAATATATTGTTTTCGTGCACAGGACCGCATGCTGACAGGGTACAGGT	4849887	4852413	4849837	4849889	1	Scaff1	AYL99_01737	4849676	4852413	None	3176	472	17620	No_constitutive_exon_found_in_species
TGGTATGTCTCAGGAAGATCTTCCGTTGCATTACTTACAAAGGGTGACAGAC	8420	8738	8370	8422	1	Scaff2	AYL99_01760	6445	10727	None	3176	472	17620	No_constitutive_exon_found_in_species
ACGGCAAGCTCCTACATGTGGGCGAGACGAGACACTGACCTGGGAGACAGGC	112718	115180	115230	115178	-1	Scaff2	AYL99_01805	112718	115355	None	3176	472	17620	No_constitutive_exon_found_in_species
TTGCCTGTGGAGTTTTGTTGAGAATATCCCAAGCTCACAGATAGGGACAGAT	330954	331248	331298	331246	-1	Scaff2	AYL99_01884	330954	332878	None	3176	472	17620	No_constitutive_exon_found_in_species
GTTTCCCCCCTTCGCCATTTCGACCACCACTGCTGACCTTTGGGAACCAGTC	446517	446603	446467	446519	1	Scaff2	AYL99_01927	446389	447239	None	3176	472	17620	No_constitutive_exon_found_in_species
TGTCGACGCAGCTCGCCAGTCTTGGCTCGATGATACTGATGCATGGGCAGTG	526502	526531	526452	526504	1	Scaff2	AYL99_01959	524644	527059	None	3176	472	17620	No_constitutive_exon_found_in_species
CAGCTTCATAAGTTGAGCAGTAACAATGCTGACAGCGATCTTGGGAATAGCC	692983	693031	693081	693029	-1	Scaff2	AYL99_02024	691433	693151	None	3176	472	17620	No_constitutive_exon_found_in_species
CAGATCCAAGGCACTAGTCGTCGAGGGGTGTGTGCTAATTGGGAAACCAGTG	850690	852301	850640	850692	1	Scaff2	AYL99_02076	850555	852301	None	3176	472	17620	No_constitutive_exon_found_in_species
CTGAAGGGTTTGTCTTTCGGTGGTGACCTGATTGACTGACTGGGATGCAGAT	1129985	1130145	1130195	1130143	-1	Scaff2	AYL99_02169	1129216	1131246	None	3176	472	17620	No_constitutive_exon_found_in_species
ATGTTATGAACGGCATGTATGTGAAGAAGCCAACTTGTTGACGGGCGCAGCG	1354101	1357652	1354051	1354103	1	Scaff2	AYL99_02243	1353898	1357652	None	3176	472	17620	No_constitutive_exon_found_in_species
CGTCCGTGAGTCTGCAGCGAACTCGTGCTGACGCCTCCGGGGAACCATAGGC	1375278	1375371	1375228	1375280	1	Scaff2	AYL99_02251	1375094	1375556	None	3176	472	17620	No_constitutive_exon_found_in_species
GGGAGGAAGGAAAGAGCTAGATGTTTTCTGACACGGCAGCACGGGCACAGAG	1463152	1463224	1463102	1463154	1	Scaff2	AYL99_02283	1460406	1463639	None	3176	472	17620	No_constitutive_exon_found_in_species
GTTCTGTTTCGACAATTATTCAGAGGGAAAGGGGTGCTGACGGGGAACAGGT	1487835	1488111	1488161	1488109	-1	Scaff2	AYL99_02293	1487018	1492137	None	3176	472	17620	No_constitutive_exon_found_in_species
CACCCTCTGGGAACTGTTGGGGGAGTCGCAGCTGAACAACCGGGCAACAGTT	1546968	1547808	1546918	1546970	1	Scaff2	AYL99_02318	1546388	1548858	None	3176	472	17620	No_constitutive_exon_found_in_species
GTTGTTATTGTTGGTGCTAACAGCCTGGATCTTCTTCTTACGGGGTGCAGCA	1605416	1606403	1605366	1605418	1	Scaff2	AYL99_02335	1605099	1606403	None	3176	472	17620	No_constitutive_exon_found_in_species
TAGGTGCAGACCTCATTCTCAGGGGGCAGAGTGGCCGCTGACGGGAACAGTG	1818241	1818251	1818191	1818243	1	Scaff2	AYL99_02417	1817578	1818251	None	3176	472	17620	No_constitutive_exon_found_in_species
TGTAAGTCCCGCCACTCTCTTTACTCGGCGACACACTGATTGGGGTGCAGAT	1923151	1924974	1925024	1924972	-1	Scaff2	AYL99_02448	1923151	1926173	None	3176	472	17620	No_constitutive_exon_found_in_species
GGCCCGAATGTGCCAGAAGACAGATAAGTAAGAGACTGACGGGATGCTAGAA	2000878	2003075	2000828	2000880	1	Scaff2	AYL99_02481	2000506	2003075	None	3176	472	17620	No_constitutive_exon_found_in_species
TCACTTATCCGTTTAGGGGCGTTCAAGTTGGCTAACCAGGGGAAATGCAGGC	2047319	2048306	2048356	2048304	-1	Scaff2	AYL99_02496	2046953	2048664	None	3176	472	17620	No_constitutive_exon_found_in_species
TCACTTCATCGAATATAGACGGATCCATGTCTGACTTGACGTGGGTAAAGGC	2070304	2070537	2070254	2070306	1	Scaff2	AYL99_02504	2069900	2071799	None	3176	472	17620	No_constitutive_exon_found_in_species
AAACGGCACATGGATCATGAGGGGGAATAAAACTGACGGGGAGTGTGCAGGT	2093019	2093393	2092969	2093021	1	Scaff2	AYL99_02512	2092838	2094057	None	3176	472	17620	No_constitutive_exon_found_in_species
TGGTACGTATGTCTATAAAGTCTGTGCGACATAGACTAATGGGAGAGTAGGA	2220718	2221279	2221329	2221277	-1	Scaff2	AYL99_02560	2220718	2221956	None	3176	472	17620	No_constitutive_exon_found_in_species
CCAGAGTCTTTTGCAATGTAACACCAGTCACTGATACATGGGGAATGCAGAC	2224513	2224683	2224733	2224681	-1	Scaff2	AYL99_02561	2223133	2224929	None	3176	472	17620	No_constitutive_exon_found_in_species
AGAAGTACCAAATCGCTGACTGAGTCCTGGGTCATGGGTGGGGAGTACAGCT	2316362	2316438	2316312	2316364	1	Scaff2	AYL99_02595	2315991	2316710	None	3176	472	17620	No_constitutive_exon_found_in_species
TCTTATTCCTGCATAATACGATAGTCGGCGCTCATTTTGCGGGGTGCCAGTC	2356780	2356916	2356966	2356914	-1	Scaff2	AYL99_02613	2355663	2357188	None	3176	472	17620	No_constitutive_exon_found_in_species
GTGAGGAACCCTTGTTCTTCAGATCCAGTCGATGTCAACTGACGGGCCAGGG	2388489	2389241	2389291	2389239	-1	Scaff2	AYL99_02626	2388489	2389367	None	3176	472	17620	No_constitutive_exon_found_in_species
CCCGACATGTTCCACTGACGACCCCCGCTCTCCTCGTCGGGATGATACAGCT	2501124	2501235	2501285	2501233	-1	Scaff2	AYL99_02663	2501124	2503012	None	3176	472	17620	No_constitutive_exon_found_in_species
TTCTGCGGCCCAAGCAAGGACTTGGGCAAGTTACTAACCCAGGGGAATAGGT	2527604	2528002	2528052	2528000	-1	Scaff2	AYL99_02672	2526202	2528540	None	3176	472	17620	No_constitutive_exon_found_in_species
ATCACGAAATTGATCATTGTCTTGTAAATCCATGCTGAACGCTGGGGTAGGT	2526202	2527535	2527585	2527533	-1	Scaff2	AYL99_02672	2526202	2528540	None	3176	472	17620	No_constitutive_exon_found_in_species
TCCGCTCGACGAGGATATCAATTCTGAACAATTGAACTGATTGGGATGAGAC	2554122	2554377	2554427	2554375	-1	Scaff2	AYL99_02683	2554122	2555481	None	3176	472	17620	No_constitutive_exon_found_in_species
CGCGCAACCTTTGCACCTGAACAGAAATCCTGATCGGGGTGATGGCGCAGGG	2632530	2632586	2632636	2632584	-1	Scaff2	AYL99_02705	2630794	2633189	None	3176	472	17620	No_constitutive_exon_found_in_species
CAAAGTCCCCACTGCACAGCATGACTAACCTCGCCGGGGTGATAAAACAGTC	2658463	2658783	2658413	2658465	1	Scaff2	AYL99_02717	2657573	2658783	None	3176	472	17620	No_constitutive_exon_found_in_species
CAGAAAGTTGAAGGGGGCGGTACAAGGACTGACACTTCTCGGGGGAACAGAG	2699832	2700068	2699782	2699834	1	Scaff2	AYL99_02733	2699583	2700290	None	3176	472	17620	No_constitutive_exon_found_in_species
TCTTGGTCTCCCGGTCTGGCGAGAGAAGGGCGCTGCTAACTGTGGGGTAGAT	2791335	2791859	2791285	2791337	1	Scaff2	AYL99_02765	2791113	2793093	None	3176	472	17620	No_constitutive_exon_found_in_species
AATCAAGTGCTGTCCCAGCGTCAGTGAAGATCTGAACTCATGGGAACTAGAC	2813186	2813236	2813136	2813188	1	Scaff2	AYL99_02773	2812984	2814025	None	3176	472	17620	No_constitutive_exon_found_in_species
GAAAGAGCCGGCTGGCTGATTTTAATCTCTTCGCTTTGGGTGGAGGACAGTG	2965232	2966584	2965182	2965234	1	Scaff2	AYL99_02828	2964674	2966584	None	3176	472	17620	No_constitutive_exon_found_in_species
GGGCACCCGGAGATAGTATACTTGCGACAGCGCGACTGACTGCGGGACAGCA	3073933	3074053	3073883	3073935	1	Scaff2	AYL99_02868	3073497	3074140	None	3176	472	17620	No_constitutive_exon_found_in_species
GGCATTTCGGATCCTTGGGAGGGGGAGGAGTTGCTGACGGGGTCGGACAGAG	3145128	3145230	3145280	3145228	-1	Scaff2	AYL99_02898	3143981	3145557	None	3176	472	17620	No_constitutive_exon_found_in_species
TGTCTCTCTCCCCGGGGACCGGGCTTGGGAGCTAACCGTGGGTGATACAGAT	3219085	3219160	3219035	3219087	1	Scaff2	AYL99_02921	3218032	3219873	None	3176	472	17620	No_constitutive_exon_found_in_species
CAGGAAGATTTAGGCTTATCGAATGTCTTGGAGCTGACGGGGAGTCCAAGTT	3332293	3332380	3332243	3332295	1	Scaff2	AYL99_02953	3331915	3332838	None	3176	472	17620	No_constitutive_exon_found_in_species
ATATCCCTGATGCTCTTGGTCAGGTAGAGCTCGTACTGATGGGGCTGCAGCC	3388553	3390403	3388503	3388555	1	Scaff2	AYL99_02975	3388422	3390403	None	3176	472	17620	No_constitutive_exon_found_in_species
AGTTGTCCAAGATCTAGACGGCACTGACCACCTCACCTGGCGGGCGATAGAT	3393562	3394639	3394689	3394637	-1	Scaff2	AYL99_02977	3393150	3395035	None	3176	472	17620	No_constitutive_exon_found_in_species
CTCCTGTTGGAATACGTTCCTGGGCTAATCCCACCGGTTGGGGAAAAAAGGT	3505882	3506249	3506299	3506247	-1	Scaff2	AYL99_03017	3504461	3506550	None	3176	472	17620	No_constitutive_exon_found_in_species
CAAGGTTGATGATCGCATTGAACCTTGTGGCTGATGTTCTTGGGGTCAAGCT	3551173	3551947	3551997	3551945	-1	Scaff2	AYL99_03031	3550710	3552446	None	3176	472	17620	No_constitutive_exon_found_in_species
GGACTCCTGACGGACCAGTCCACGGAGCATTTGCTAACCTGCGGGAACAGGC	3557632	3558430	3557582	3557634	1	Scaff2	AYL99_03033	3557072	3559849	None	3176	472	17620	No_constitutive_exon_found_in_species
ATCCGTGATGATATAGTTCCGAGCCGTCATGGCTAACTTTTGGGTAATAGGA	3584759	3586604	3586654	3586602	-1	Scaff2	AYL99_03042	3584759	3586928	None	3176	472	17620	No_constitutive_exon_found_in_species
AGTAACGATTTCACTAGCAGTCGAGCCTACGAACTAACGGGTGGGCACAGGG	3774828	3775025	3774778	3774830	1	Scaff2	AYL99_03106	3773159	3775134	None	3176	472	17620	No_constitutive_exon_found_in_species
CCATATTTGGATGTTGTTTTTGGTTCTTTCGGATAGGCTGACGGGGAAAGTA	3782909	3782912	3782962	3782910	-1	Scaff2	AYL99_03109	3782909	3784330	None	3176	472	17620	No_constitutive_exon_found_in_species
GTACGTACCATCTATACGCATGCTGGTGTCTAAACTAATGGGTAATATAGTT	3791677	3792703	3792753	3792701	-1	Scaff2	AYL99_03112	3791677	3793065	None	3176	472	17620	No_constitutive_exon_found_in_species
TCTGACCTCCGTTCGGCTTCCAGGACGATACTGACCTCCGGGGCGAGTAGCA	3821623	3821979	3822029	3821977	-1	Scaff2	AYL99_03122	3821398	3822473	None	3176	472	17620	No_constitutive_exon_found_in_species
CCGACAAGCCTGGTCCCATACTTTCGATTAACGTGCCCCCAACTGGGCAGGT	3823454	3823614	3823404	3823456	1	Scaff2	AYL99_03123	3823127	3825024	None	3176	472	17620	No_constitutive_exon_found_in_species
TGTGTTTTGGGAGACCCATCTAAGTTCGCTGTTAATCCGAGGGAAAACAGTC	3829149	3829290	3829099	3829151	1	Scaff2	AYL99_03126	3828735	3829924	None	3176	472	17620	No_constitutive_exon_found_in_species
CGGTATGTAAGCTGGTTCAGAGGCAGAGACTTTGAGCTGATGAGGGCGAGGA	3834898	3835374	3835424	3835372	-1	Scaff2	AYL99_03129	3833384	3835765	None	3176	472	17620	No_constitutive_exon_found_in_species
GGATCAATGCTCTGAAGTTTGGGTGCTTACTGCATGACGGGGAAATCCAGAT	3848591	3849015	3848541	3848593	1	Scaff2	AYL99_03135	3848117	3849807	None	3176	472	17620	No_constitutive_exon_found_in_species
TCTTCAGACGGGAAGATATAAGACACGCTACTAACTAACTGGGGCTGCAGTG	3856898	3857449	3856848	3856900	1	Scaff2	AYL99_03139	3856745	3857929	None	3176	472	17620	No_constitutive_exon_found_in_species
GATACAACTGACTCACAAACACCCCTCTCTTGTTTTTCCCCCGGGAACAGGC	3870492	3870727	3870442	3870494	1	Scaff2	AYL99_03144	3869852	3871174	None	3176	472	17620	No_constitutive_exon_found_in_species
GATTGCCAACATCAAGCTGACCGTCTGCACAGAGATTTGGGGGGTGAGAGTT	3893845	3893851	3893901	3893849	-1	Scaff2	AYL99_03153	3893845	3895151	None	3176	472	17620	No_constitutive_exon_found_in_species
AAACTTCCGTCTTCAAAGCTGGATGGGTCTATGACTGACAATGGGGCTAGAT	3980936	3981848	3980886	3980938	1	Scaff2	AYL99_03181	3980298	3981848	None	3176	472	17620	No_constitutive_exon_found_in_species
CCAGGCTGAGTCGCTAACAGTGGTTGGTAACCCGTTTGTGGGGGATATAGGA	4093672	4093783	4093622	4093674	1	Scaff2	AYL99_03223	4093240	4093783	None	3176	472	17620	No_constitutive_exon_found_in_species
ATTTCTGTATGCCTTTGACCTGGCGAGATCGATTGACGACTGGGATGCAGGG	105965	106117	105915	105967	1	Scaff3	AYL99_03298	104654	106117	None	3176	472	17620	No_constitutive_exon_found_in_species
TCGTTTCTTCCCGTTTACCCACAAACCACGGCGCGCTGACCATGGGCAAGTG	242211	243638	243688	243636	-1	Scaff3	AYL99_03350	242211	243856	None	3176	472	17620	No_constitutive_exon_found_in_species
TATGTTCAGCCACGTCGAATGACTAGAATGAGCTACTGACGGGGCAACAGCG	253908	255012	255062	255010	-1	Scaff3	AYL99_03355	252707	256357	None	3176	472	17620	No_constitutive_exon_found_in_species
GGTGGCCTGGCTCTGTTCTGGGCCAACTCTGCTGAAACATGCCGGGGTAGAT	336746	337734	337784	337732	-1	Scaff3	AYL99_03384	335616	338240	None	3176	472	17620	No_constitutive_exon_found_in_species
AGAGAAGAGGTTTTGTCAAGACTGCGAGAGGCTAACATTGGGTTGCAGAGCG	411639	411644	411694	411642	-1	Scaff3	AYL99_03404	411639	411949	None	3176	472	17620	No_constitutive_exon_found_in_species
TCCTGGGTTTCCCAACAGATGAAATGAGGCGCTGATGGGGCACGGTGAAGTT	747496	747685	747446	747498	1	Scaff3	AYL99_03516	745993	747685	None	3176	472	17620	No_constitutive_exon_found_in_species
CTGGCGGCACGTACAATCCCACAATACTGACTCTCTCCTGGGAATACCAGTG	789043	790962	788993	789045	1	Scaff3	AYL99_03532	788836	793947	None	3176	472	17620	No_constitutive_exon_found_in_species
TGCCTTGAAAGCAGGAAGAATATGCCGGCTGAGTGTCAACAGAGTGGGAGAT	901470	901476	901526	901474	-1	Scaff3	AYL99_03568	901470	902650	None	3176	472	17620	No_constitutive_exon_found_in_species
GTCGACTATTATATTGTGTCGAACATACTGAGTTCGGGGCGAATACGTAGGG	956339	957136	956289	956341	1	Scaff3	AYL99_03589	955812	957136	None	3176	472	17620	No_constitutive_exon_found_in_species
AGGCATCCACTGCGAGCCACTCCGAGCAATAAATAACCATGGGAATACAGAC	1025580	1026342	1025530	1025582	1	Scaff3	AYL99_03615	1025497	1027259	None	3176	472	17620	No_constitutive_exon_found_in_species
AGTCGAGTTTTCGGCTTCAGGTTACGTCCATGCTAACACTGGGCAATCAGGA	1102388	1102515	1102338	1102390	1	Scaff3	AYL99_03638	1101755	1102515	None	3176	472	17620	No_constitutive_exon_found_in_species
GATACGCCGGGCTCCAAGGCTGGGATACACCCATCTGACTCGAGGGTCAGGA	1111321	1111564	1111271	1111323	1	Scaff3	AYL99_03643	1110981	1113015	None	3176	472	17620	No_constitutive_exon_found_in_species
CTTATCTCACATCGATCTTGATCCAACCACTAATTCCCCGGGACCACAAGAT	1115801	1116152	1116202	1116150	-1	Scaff3	AYL99_03645	1115801	1117681	None	3176	472	17620	No_constitutive_exon_found_in_species
AAGTTGGAAAGCATACGGGAAACCCTTGGGCCTTGCTAACGGTTGGGAAGCG	1128096	1128766	1128816	1128764	-1	Scaff3	AYL99_03649	1128096	1129779	None	3176	472	17620	No_constitutive_exon_found_in_species
CAATCCCAACTTCTAGTGAGATATCGAAAACACAGACTGACAGGGGACAGGT	1194397	1194554	1194604	1194552	-1	Scaff3	AYL99_03672	1194397	1195711	None	3176	472	17620	No_constitutive_exon_found_in_species
GAAATCGAATCTCGAGGGACGGTGAAGAAGTCGCGCTAACGGGTATATAGCT	1424309	1426212	1424259	1424311	1	Scaff3	AYL99_03756	1423783	1426212	None	3176	472	17620	No_constitutive_exon_found_in_species
GGCTGTTCTTCCCCCACCATACCAACTCTCGCTCTAACTGGGATCGAAAGTG	1499098	1499303	1499048	1499100	1	Scaff3	AYL99_03788	1498553	1502998	None	3176	472	17620	No_constitutive_exon_found_in_species
CGAGGGTCCGTTTCCTGCAAGAGAAAACGGCTGCTGATACTCTGGGGAAGAG	1730149	1731816	1730099	1730151	1	Scaff3	AYL99_03880	1729642	1731816	None	3176	472	17620	No_constitutive_exon_found_in_species
TTCAAGGTCAGTCGCATGGAAGCCTCATCTGCTAACTTCTTCCGGGAAAGAT	1801934	1802461	1801884	1801936	1	Scaff3	AYL99_03907	1801728	1802461	None	3176	472	17620	No_constitutive_exon_found_in_species
GAATTCTCATGATGAGACCCTTCTGAGTATTGACGAAGGGTATGAGATAGTG	1860364	1860453	1860314	1860366	1	Scaff3	AYL99_03933	1860226	1863057	None	3176	472	17620	No_constitutive_exon_found_in_species
TGAGTATACCATCTTTGCCGCCGTGGCCCCCCATGACTGACGGGGAAAAGAT	1894955	1895016	1895066	1895014	-1	Scaff3	AYL99_03945	1894759	1898431	None	3176	472	17620	No_constitutive_exon_found_in_species
TAAGCGTGTGGTGTTGAGCCTGTAATCATTTTGCTCACGGGGTCAAATAGGG	1933827	1934175	1934225	1934173	-1	Scaff3	AYL99_03959	1933827	1934972	None	3176	472	17620	No_constitutive_exon_found_in_species
CATACGTGTTCAAAGATGTCACTAACCGAGATCGAATGGGACGAATATAGGA	2051060	2051558	2051608	2051556	-1	Scaff3	AYL99_04003	2050499	2051665	None	3176	472	17620	No_constitutive_exon_found_in_species
GATTTTCGAAGACCCTTCTCCATCCACGTCTACTGACCTTGGGACTACAGAG	2148457	2148557	2148607	2148555	-1	Scaff3	AYL99_04040	2148457	2148989	None	3176	472	17620	No_constitutive_exon_found_in_species
AGTCGACGGGAAACCCGTCTGTCCTTCTTTTCGGCGCTAACGATGGGTAGAT	2279608	2280153	2279558	2279610	1	Scaff3	AYL99_04077	2278024	2280153	None	3176	472	17620	No_constitutive_exon_found_in_species
GGATAATTCCCTGGTGGTCGGGAAGTGAGCGCTGACAAAGATGGGTGCAGGA	2344517	2344711	2344761	2344709	-1	Scaff3	AYL99_04097	2341415	2345322	None	3176	472	17620	No_constitutive_exon_found_in_species
TCCCCTCCACCAGACATGCAGGACAGACAGGTTCTCACTTCGGGATGTAGGA	2393381	2393678	2393331	2393383	1	Scaff3	AYL99_04114	2392018	2394188	None	3176	472	17620	No_constitutive_exon_found_in_species
GGTCAGTGTCTTGACTAGAACTCGTGGTTTGTCGCCTAACGGGAGTCCAGGT	2696272	2696313	2696363	2696311	-1	Scaff3	AYL99_04222	2694183	2696434	None	3176	472	17620	No_constitutive_exon_found_in_species
GGTTGGTGATAGAGCCAATTCCGTCCCTGAACTATCTAACAGGGGGACAGGA	2695372	2695468	2695518	2695466	-1	Scaff3	AYL99_04222	2694183	2696434	None	3176	472	17620	No_constitutive_exon_found_in_species
CTGCACCCGATTTCTTCCAGGGATCTCGCCATCGCTAACGGGGCGACAAGTG	2698792	2698917	2698742	2698794	1	Scaff3	AYL99_04223	2697108	2700959	None	3176	472	17620	No_constitutive_exon_found_in_species
ATATCAAGCACTTTGAGAGAGATGAGATGATGCTGACAAATAGGGGATAGTA	2748685	2748787	2748837	2748785	-1	Scaff3	AYL99_04242	2748685	2750285	None	3176	472	17620	No_constitutive_exon_found_in_species
CCAGACGGGGACCAGTGCACTGACGTGCCCCTTTTGGGAGAGGGATATAGGG	2871099	2871792	2871842	2871790	-1	Scaff3	AYL99_04286	2871099	2871915	None	3176	472	17620	No_constitutive_exon_found_in_species
GAGGGAGGGGTAGAGGCGGCGGCGGCGGCAGGGGGCTGGGGGGGAGGCAGGG	2919233	2919567	2919183	2919235	1	Scaff3	AYL99_04306	2918536	2919567	None	3176	472	17620	No_constitutive_exon_found_in_species
ACCCCGGCAGCCATTGGCACAGCCTTAGGTATGTGCTGACAGGGCATAAGTG	2941764	2941835	2941714	2941766	1	Scaff3	AYL99_04316	2941701	2944022	None	3176	472	17620	No_constitutive_exon_found_in_species
CAGAAACACGGCACACACGCAGTGAAGGAAAGCTCATGAGGGACAAACAGGA	2944742	2946758	2944692	2944744	1	Scaff3	AYL99_04317	2944403	2946758	None	3176	472	17620	No_constitutive_exon_found_in_species
AATGGTTCTGCTCTTCGGGTTATCCCGGTATCTAACCAGCAGGGCAATAGAG	3027947	3029542	3029592	3029540	-1	Scaff3	AYL99_04349	3027947	3029811	None	3176	472	17620	No_constitutive_exon_found_in_species
CCGGTACTAGATCTGTCTCGTGACAAGGACTTGCTGACGGGGAAGAACAGCT	3125105	3125146	3125196	3125144	-1	Scaff3	AYL99_04379	3123135	3126084	None	3176	472	17620	No_constitutive_exon_found_in_species
GCTCCAAACCAGTGATGGAGAGCTACAGTCGACTGACAGCAGGGCTCAAGGT	3129030	3129093	3129143	3129091	-1	Scaff3	AYL99_04381	3128301	3129458	None	3176	472	17620	No_constitutive_exon_found_in_species
CTGGGTGGTCTCTTTGGGACTGTGCACGAGTTGCTAATGTTATGGGACAGGT	3302389	3302500	3302550	3302498	-1	Scaff3	AYL99_04442	3302389	3302892	None	3176	472	17620	No_constitutive_exon_found_in_species
GCCTTCCCGCCGTTGGAAAAGCCATACATACTGACCCCCGGGCTGAACAGGT	3314689	3314701	3314751	3314699	-1	Scaff3	AYL99_04446	3312997	3314893	None	3176	472	17620	No_constitutive_exon_found_in_species
GACCGACCTTGACCTCTGGTTGCACGTCGACTAATCACGCGCTGGGACAGTC	3314342	3314629	3314679	3314627	-1	Scaff3	AYL99_04446	3312997	3314893	None	3176	472	17620	No_constitutive_exon_found_in_species
CGTGGAAGGCTTCCCCAATCACCGGGTGGCGTCGACTAAACGGGCAACAGTA	3313550	3314289	3314339	3314287	-1	Scaff3	AYL99_04446	3312997	3314893	None	3176	472	17620	No_constitutive_exon_found_in_species
TGCCTCTTCGCACGTTTCTGCGGTTCACTTTGCTGATGTGGGAGGAATAGTT	3367186	3367289	3367339	3367287	-1	Scaff3	AYL99_04468	3365710	3367521	None	3176	472	17620	No_constitutive_exon_found_in_species
AGGTTTGTCCTTCAATGCCGGGTTAGAGACTGTTTGCTGATGGAGGGCAGGC	3366901	3367138	3367188	3367136	-1	Scaff3	AYL99_04468	3365710	3367521	None	3176	472	17620	No_constitutive_exon_found_in_species
AGCACCGACTTCGGAAAAAACTCAACAGGAAGCTGTGAACCGGGTCAAAGCG	3427846	3428996	3427796	3427848	1	Scaff3	AYL99_04489	3427720	3428996	None	3176	472	17620	No_constitutive_exon_found_in_species
AGGCCCCCTGCGCATTCTGTCTCGAGACCACTGACTAATGGGACACGCAGTC	3492439	3492516	3492566	3492514	-1	Scaff3	AYL99_04511	3491954	3492747	None	3176	472	17620	No_constitutive_exon_found_in_species
ACATCACCTCGGGATGTGTGGACGGATGGGTGGTTGACGACGGGGAATAGTT	3548323	3548434	3548273	3548325	1	Scaff3	AYL99_04534	3548040	3548651	None	3176	472	17620	No_constitutive_exon_found_in_species
TGGGGCATGTCCCCTCCGCACGTCTGACTGAGCTGACCGCGGGCATGTAGAG	3605116	3605783	3605066	3605118	1	Scaff3	AYL99_04555	3604537	3605783	None	3176	472	17620	No_constitutive_exon_found_in_species
CACCCTTCTTCAAGGGGAATCGCGCGGCTAATCTCTTGGTCGTGGGACAGCA	3634523	3634643	3634473	3634525	1	Scaff3	AYL99_04565	3633381	3634960	None	3176	472	17620	No_constitutive_exon_found_in_species
TATGTCCTCCCCTCCGAAGAGATTTATATTCATTGATTGATGTTGGGAAGAC	3686905	3687163	3687213	3687161	-1	Scaff3	AYL99_04587	3685748	3687783	None	3176	472	17620	No_constitutive_exon_found_in_species
TGGTAAGCGAGAGACATTCCTCCTTGGTGAGTGCTGGCTGACCAGGGTAGAC	3986257	3986284	3986207	3986259	1	Scaff3	AYL99_04694	3984800	3987428	None	3176	472	17620	No_constitutive_exon_found_in_species
ATAACATTGTCCACGAGGCAAGCTTCCACCTCACAGACCTGGGCACGCAGAT	118315	118368	118418	118366	-1	Scaff4	AYL99_04777	118315	118873	None	3176	472	17620	No_constitutive_exon_found_in_species
CCTGGCCCACATCATGGAAACTTCCGTCCTGACAGACTGATGGGAAATAGGT	122614	123167	122564	122616	1	Scaff4	AYL99_04779	122123	123750	None	3176	472	17620	No_constitutive_exon_found_in_species
TAGTCGGGACAACATCATTCCTGCTGTCATTTCGCTGACGGGTGATTAAGTG	208662	208760	208810	208758	-1	Scaff4	AYL99_04809	206624	209025	None	3176	472	17620	No_constitutive_exon_found_in_species
GGTAAGTCTTTGTCTGTCGGTCCGCAGACTAGTTGCTCAACAGGGAATAGGA	225798	226367	225748	225800	1	Scaff4	AYL99_04814	224931	226731	None	3176	472	17620	No_constitutive_exon_found_in_species
CCGGGCAGTGTTGTACTGTGTGATCTGCTGACACTGGGGGAATCAAACAGTG	324426	324739	324376	324428	1	Scaff4	AYL99_04853	323762	325283	None	3176	472	17620	No_constitutive_exon_found_in_species
CATGAGAAAAGAGAAGATAGTGCTGACTTGTGTTGGGGGGAAACAAAAAGGC	326283	326417	326233	326285	1	Scaff4	AYL99_04854	325544	326875	None	3176	472	17620	No_constitutive_exon_found_in_species
AGTTCTCAGATCGGACCAGTTGCTGACATAGGCTTTGGCGGGAGGAACAGGT	415442	415981	415392	415444	1	Scaff4	AYL99_04889	415006	417023	None	3176	472	17620	No_constitutive_exon_found_in_species
TCCCCCGTCAGCCAAGAGCCTGGTTGTTACTGACACACATGGGCATGCAGAT	451612	451731	451562	451614	1	Scaff4	AYL99_04905	449915	451904	None	3176	472	17620	No_constitutive_exon_found_in_species
TCAAGGTAGGTTGTGATTGACAGGTTTGAGTCTGGGTCTAAGGGAGACAGAT	457536	457583	457633	457581	-1	Scaff4	AYL99_04908	456999	457804	None	3176	472	17620	No_constitutive_exon_found_in_species
AAGCTTCAGACCCGTGAGAGTTGAGCTGCAAGTGTTCTGATTGGGAGTAGGT	500606	502422	502472	502420	-1	Scaff4	AYL99_04928	500606	503220	None	3176	472	17620	No_constitutive_exon_found_in_species
TGGTTTACGGGGACCCGGTCTTGTTTCTAACCTTGAGACGATTGGGACAGAG	505945	506701	506751	506699	-1	Scaff4	AYL99_04930	505945	507004	None	3176	472	17620	No_constitutive_exon_found_in_species
GAAGGGAGTCAGGCAGGGTTCACTCTTGGTGGATATTGACGGGTGGTCAGGG	511298	511345	511248	511300	1	Scaff4	AYL99_04932	510986	512073	None	3176	472	17620	No_constitutive_exon_found_in_species
ATCAACGACGCCATTCTCACTTTCGATATCAAGCTCTGACCCGGGAGCAGAT	555561	555753	555511	555563	1	Scaff4	AYL99_04948	554487	555753	None	3176	472	17620	No_constitutive_exon_found_in_species
GTTTTTCCAACCCACGATGACTGACCGGCCTGGATTCTTGGGGGTTACAGGT	566713	566914	566663	566715	1	Scaff4	AYL99_04952	565429	566914	None	3176	472	17620	No_constitutive_exon_found_in_species
GCGGAAAGGACTAAACTAACAAACACTCTTCGCCACGGGGTGGGAAAAAGGC	711690	712376	711640	711692	1	Scaff4	AYL99_05007	711040	712376	None	3176	472	17620	No_constitutive_exon_found_in_species
TGGGTCGACACAGCTTTCTTTGGCATGAACCACAGACTGACTGGGAACAGCC	752317	753714	752267	752319	1	Scaff4	AYL99_05027	751917	753714	None	3176	472	17620	No_constitutive_exon_found_in_species
CTCTTTCTACTGCTGCTGCTGCTGCTAACATCTCGCGCCAACCGGGGTAGGA	787388	787460	787338	787390	1	Scaff4	AYL99_05039	787038	787704	None	3176	472	17620	No_constitutive_exon_found_in_species
AGGTTCGACGTCGCGGGTGGTAGCTATGGTCGCTAACGAGGGGGCATTAGAC	806778	806813	806728	806780	1	Scaff4	AYL99_05047	806565	808391	None	3176	472	17620	No_constitutive_exon_found_in_species
ATTCATCTTCTGCAGGTCTCGACAGACGATTCTAACTTCAGGGTTGACAGGT	807398	808157	807348	807400	1	Scaff4	AYL99_05047	806565	808391	None	3176	472	17620	No_constitutive_exon_found_in_species
ATAACGTCTTCTGCAGAAAAGGCTGCAGATCTCTGATGGGGGGGCCACAGAG	817535	817600	817485	817537	1	Scaff4	AYL99_05051	817320	817818	None	3176	472	17620	No_constitutive_exon_found_in_species
TACACGGCCAAGTATCTGGGCTTCCACATGGACTGCTGTACATGCGGGAGCC	914161	914758	914808	914756	-1	Scaff4	AYL99_05081	914161	915657	None	3176	472	17620	No_constitutive_exon_found_in_species
TTGCAGCTCAAGAACCAGAAGTGCTGACATACTCTCTTGTGGGAATCTAGGT	1094081	1095337	1095387	1095335	-1	Scaff4	AYL99_05148	1094081	1098279	None	3176	472	17620	No_constitutive_exon_found_in_species
TCGGTTAGTAGATCTCTGCGGCTCGCGTTTCTTGTACTTACATGGGGCAGAC	1142465	1143463	1143513	1143461	-1	Scaff4	AYL99_05167	1142465	1144265	None	3176	472	17620	No_constitutive_exon_found_in_species
GCCACCCGCCCCCACGGTGGCAGCGGGGGCGTCACTGACGGGCGTGGCAGCG	1154354	1154993	1155043	1154991	-1	Scaff4	AYL99_05172	1154354	1155392	None	3176	472	17620	No_constitutive_exon_found_in_species
CTCGGAACTCGCGAAAGGTGTGGCATAACTGACCGAGACGGGCGCGGCAGGT	1195617	1195931	1195567	1195619	1	Scaff4	AYL99_05190	1194020	1196265	None	3176	472	17620	No_constitutive_exon_found_in_species
AGCTGACGCGAGAGAATAGAAAATGGTTCTCACTAACTTCGGGGCAATAGTG	1206388	1207031	1207081	1207029	-1	Scaff4	AYL99_05195	1206388	1208120	None	3176	472	17620	No_constitutive_exon_found_in_species
GACTGGTCCTCTGTCGAACAAAAAACAAATGCTGACCACTATGGGCACAGTT	1225688	1226436	1225638	1225690	1	Scaff4	AYL99_05204	1225520	1227367	None	3176	472	17620	No_constitutive_exon_found_in_species
CAGATGTGAGCAAATCAGTTGACCCATGTACTTACATTTAGGGGGGACAGGG	1272777	1273517	1272727	1272779	1	Scaff4	AYL99_05224	1271645	1273517	None	3176	472	17620	No_constitutive_exon_found_in_species
CACGCTCTGCAGAACCGAGTCGCTGAGATTTGCTCAATGGGGAAAAAAAGGC	1422679	1422762	1422629	1422681	1	Scaff4	AYL99_05276	1422300	1424234	None	3176	472	17620	No_constitutive_exon_found_in_species
TCGAACACTCGTATGCTAACCCCCCCGACTCGACTCCGGGTGTGGAGCAGAA	1424112	1424234	1424062	1424114	1	Scaff4	AYL99_05276	1422300	1424234	None	3176	472	17620	No_constitutive_exon_found_in_species
CGCACACTGTGTAGGCAATTGGAACACACTGCTAATTTGAAGGGCAACAGAA	1478761	1479745	1478711	1478763	1	Scaff4	AYL99_05293	1478507	1479745	None	3176	472	17620	No_constitutive_exon_found_in_species
GTTTTCCTCCACCGGTTCTCTTGGAGACCTTCGGCCAACTCAGCGGGCAGAA	1497294	1497680	1497730	1497678	-1	Scaff4	AYL99_05303	1496014	1498533	None	3176	472	17620	No_constitutive_exon_found_in_species
TCGCGAGTTGTCATAGGGTGGTGAGATTGCTGACACGACTGGGTGCATAGTC	1573246	1573316	1573196	1573248	1	Scaff4	AYL99_05330	1572813	1573316	None	3176	472	17620	No_constitutive_exon_found_in_species
TGGACAGGAGGTCTCGGTCGTTAACTCCAGATAATCGGTCGACGGGCAAGAC	1580985	1581224	1581274	1581222	-1	Scaff4	AYL99_05333	1580985	1583288	None	3176	472	17620	No_constitutive_exon_found_in_species
GTTGGATCGAGCGTCTCCTTGCGAAGTCCACTTTATAACTGGGATCAAAGCC	1663528	1663574	1663478	1663530	1	Scaff4	AYL99_05360	1663368	1665799	None	3176	472	17620	No_constitutive_exon_found_in_species
CGTGCCCAAATCAGGTAACTCGTTGTATTGTAATCTGATTCCACGGGAAGGC	1699726	1699857	1699676	1699728	1	Scaff4	AYL99_05373	1698589	1700625	None	3176	472	17620	No_constitutive_exon_found_in_species
AGCAACGGTACGTCGCTTAACAATGCCGAAATTTGGCTGACGGGGCGCAGAT	1705346	1705608	1705658	1705606	-1	Scaff4	AYL99_05376	1703582	1707685	None	3176	472	17620	No_constitutive_exon_found_in_species
CTGTTTTGCGTTTCGAGGATGCCGATGCTGACTGTCTGGTGTGGGAATAGTA	1739055	1739084	1739134	1739082	-1	Scaff4	AYL99_05388	1736670	1739668	None	3176	472	17620	No_constitutive_exon_found_in_species
AGGTGAGCGGAATTTCAATGTAACCCTTACCTGGTCTGACGTGTGGGTAGGT	1928948	1929674	1929724	1929672	-1	Scaff4	AYL99_05461	1928948	1929911	None	3176	472	17620	No_constitutive_exon_found_in_species
CTCCTGATTGTGGTGAGTCGTCACTAACGTCGCGTGTGGGACCAAAACAGGT	1938894	1939324	1938844	1938896	1	Scaff4	AYL99_05465	1937964	1939324	None	3176	472	17620	No_constitutive_exon_found_in_species
TATGGTAAGATCACCGATCAGGTACTGGGAAGCCACTGACGTGGGAATAGGA	1951571	1951921	1951971	1951919	-1	Scaff4	AYL99_05468	1950123	1952994	None	3176	472	17620	No_constitutive_exon_found_in_species
GTCACCCATACTCTCTACGCGTGCCAGCCGCTGACGGGACGGAAAACCAGTC	2106197	2106618	2106668	2106616	-1	Scaff4	AYL99_05525	2105450	2106961	None	3176	472	17620	No_constitutive_exon_found_in_species
TGCCAATCTGTCCTTTTGACGACCGCACAGTGTTGCTAACGGGGTGCCAGGT	2200200	2200313	2200150	2200202	1	Scaff4	AYL99_05565	2199597	2201250	None	3176	472	17620	No_constitutive_exon_found_in_species
CCAACGCTCGAAATGTTCTGGTTTTGACCAGTTACTGACGCGGGGGCCAGGA	2233087	2233191	2233037	2233089	1	Scaff4	AYL99_05577	2228699	2233529	None	3176	472	17620	No_constitutive_exon_found_in_species
CACAACTTTTCTGCTGATCTAGTATACTGACAACAAGTCTGGGAGAACAGGC	2382915	2383814	2383864	2383812	-1	Scaff4	AYL99_05627	2382915	2386442	None	3176	472	17620	No_constitutive_exon_found_in_species
ATGTTGCAGAGAAGAAAACAGAACTGACTGATGATCTGGGTGAACAACAGAC	2427175	2427742	2427125	2427177	1	Scaff4	AYL99_05638	2425826	2427742	None	3176	472	17620	No_constitutive_exon_found_in_species
CCACCTGGTAACATGGTGCTTACGATCGCTCTCCTTGGGCGGTGAAATAGGA	2496961	2497340	2496911	2496963	1	Scaff4	AYL99_05664	2496524	2498699	None	3176	472	17620	No_constitutive_exon_found_in_species
ATAACGCATAGATTCTGTGAAGAAGACCATGAGACTAATGATGGGATTAGAG	2503888	2504147	2503838	2503890	1	Scaff4	AYL99_05665	2499782	2504869	None	3176	472	17620	No_constitutive_exon_found_in_species
TCTTCATCATCCCGAGCTACAATCCCAAGTGGCTGAAAAAATGGGGGCAGGT	2539573	2540348	2540398	2540346	-1	Scaff4	AYL99_05679	2539198	2541064	None	3176	472	17620	No_constitutive_exon_found_in_species
GGTGATCTTGCTTCAGGCATTGCCTCAGGCTGACAGGGCACGGAGCGCAGGC	2600764	2602719	2600714	2600766	1	Scaff4	AYL99_05696	2600337	2602719	None	3176	472	17620	No_constitutive_exon_found_in_species
GGGGCCCATGCTTTCGTCTGTACACCGGATCGCTAACTTCAGGGGCATAGTA	2626735	2627195	2627245	2627193	-1	Scaff4	AYL99_05705	2626735	2628324	None	3176	472	17620	No_constitutive_exon_found_in_species
TCAGCCTCTCTGGAAGGCATGTTATGCTGACATGGAATTTTTGGGGATAGGT	2642697	2643362	2643412	2643360	-1	Scaff4	AYL99_05712	2642382	2644225	None	3176	472	17620	No_constitutive_exon_found_in_species
AAGTTTGACCAGGCCCACTAGATTATGAGATACTGACCGGGCACAAACAGAC	2696927	2697174	2696877	2696929	1	Scaff4	AYL99_05728	2696399	2697174	None	3176	472	17620	No_constitutive_exon_found_in_species
CCGGGCGATGCCTCTTCTCTCTCGCTCTCTTGGGACTGACCTGGGGACAGTG	2728739	2729571	2729621	2729569	-1	Scaff4	AYL99_05743	2728739	2731026	None	3176	472	17620	No_constitutive_exon_found_in_species
AGCCCCTCGCATTGAAATGCCCGTCAGGTCTAACTCTGCTGTGTGGGCAGCT	2976194	2976344	2976144	2976196	1	Scaff4	AYL99_05833	2975330	2976859	None	3176	472	17620	No_constitutive_exon_found_in_species
CGACCTGATCTCTCTAGATACCTCGGAGAAGAAAGGCTGACGGGTACAAGCT	3022397	3023829	3022347	3022399	1	Scaff4	AYL99_05850	3020878	3023829	None	3176	472	17620	No_constitutive_exon_found_in_species
CAGAATTTGTACCTGAGACAGCCACGATGCTAACTTTCCGGGAACGGCAGGG	3028834	3029354	3028784	3028836	1	Scaff4	AYL99_05853	3028141	3029446	None	3176	472	17620	No_constitutive_exon_found_in_species
TGCTCAATTCTATTTCTCTGCTGACACGGACGGGACGGGGGAAAAAATAGGT	3067794	3068049	3068099	3068047	-1	Scaff4	AYL99_05868	3067794	3069254	None	3176	472	17620	No_constitutive_exon_found_in_species
TCGACTTTTCCCACTGCGATTGAAGACGTTTCTGACTCTTGGGGGAACAGAC	3076168	3076577	3076627	3076575	-1	Scaff4	AYL99_05871	3075953	3076811	None	3176	472	17620	No_constitutive_exon_found_in_species
TGACCCCGAGAGAGTCGTGGAGAGGCGTCTTTCAGCTGATATTGGGACAGGG	3214654	3214838	3214604	3214656	1	Scaff4	AYL99_05921	3214268	3215615	None	3176	472	17620	No_constitutive_exon_found_in_species
ATGTTGCTAAATCACCAGGATTCTGTAGAATCATACTGACCCGGGAAAAGCT	3215576	3215615	3215526	3215578	1	Scaff4	AYL99_05921	3214268	3215615	None	3176	472	17620	No_constitutive_exon_found_in_species
GTGAGTGCAATTTCTTCTCATTTCGTGAATGTAATTGACTGGTGGGAAAGGT	3309774	3310253	3309724	3309776	1	Scaff4	AYL99_05960	3309542	3310912	None	3176	472	17620	No_constitutive_exon_found_in_species
AGGGACATCCTCACCTAGGGAAGTGAACCACCCAATTAACGGGCTGATAGTG	3438371	3438481	3438531	3438479	-1	Scaff4	AYL99_06002	3437994	3439634	None	3176	472	17620	No_constitutive_exon_found_in_species
ACGGCCATAATGAAAACACTCGCACACTTCGGTAACAGGTGGGCGAACAGGT	3442585	3443122	3443172	3443120	-1	Scaff4	AYL99_06004	3441455	3443364	None	3176	472	17620	No_constitutive_exon_found_in_species
AGGAAGAAGGGAATGCCTGGTTGCTTCTGTGATGTTGATTAAGGGCTTAGGT	111886	115003	111836	111888	1	Scaff5	AYL99_06111	111779	115003	None	3176	472	17620	No_constitutive_exon_found_in_species
TCACACACCCTCCCAGTCGCTCAGTTGACTGACTTGGGAAAAAAACGCAGGT	296785	297495	296735	296787	1	Scaff5	AYL99_06182	296657	297495	None	3176	472	17620	No_constitutive_exon_found_in_species
TCCCAGTTGTTATCCTCCTGGTAGATACTAACGGTGGGGAAAATATACAGCA	310298	310644	310694	310642	-1	Scaff5	AYL99_06188	310061	311850	None	3176	472	17620	No_constitutive_exon_found_in_species
TGCGCCCCTCAGCCTCTACTTGTTGCATGGGTTTCTGATGACAGGGTTAGAA	315461	318350	318400	318348	-1	Scaff5	AYL99_06190	315461	318437	None	3176	472	17620	No_constitutive_exon_found_in_species
AGGGTGAGTGGTACGAATGAGACATTTGATACCTTGACTAACGTGGGTAGAC	322932	324343	322882	322934	1	Scaff5	AYL99_06193	322277	324343	None	3176	472	17620	No_constitutive_exon_found_in_species
CAGGAAGCCGGCAGGTGCATCAGGAGGGATGAGAGGGGGTCGAGGAGCAGGC	567199	567433	567483	567431	-1	Scaff5	AYL99_06273	567199	568386	None	3176	472	17620	No_constitutive_exon_found_in_species
ATGTGTTGGTCATGTTGGGGAGGTGGACCAGATGCTGAGGGAGAATACAGGT	601874	602032	601824	601876	1	Scaff5	AYL99_06287	601537	605863	None	3176	472	17620	No_constitutive_exon_found_in_species
TCCAGGTATTGAGCTCGATTCAAGTCACCAGCGTCAGCTAATGTGGGCAGGC	663503	664026	663453	663505	1	Scaff5	AYL99_06308	662518	666455	None	3176	472	17620	No_constitutive_exon_found_in_species
GACGAATGTCTTCAAGAGTAAAGAATAATAGGAGCTAAGATGTGGGACAGGC	684906	685550	684856	684908	1	Scaff5	AYL99_06313	684636	685550	None	3176	472	17620	No_constitutive_exon_found_in_species
TGCATCGCAAAGCTTGCACGACAGATCGGCGGGACTAACATTGGGAACAGCG	863806	863991	863756	863808	1	Scaff5	AYL99_06376	863597	865410	None	3176	472	17620	No_constitutive_exon_found_in_species
TCACAATCCACAGGGGAAAAGAAGAACCACGCTAACATTCGGGGCCACAGGA	873480	873708	873758	873706	-1	Scaff5	AYL99_06379	873480	875411	None	3176	472	17620	No_constitutive_exon_found_in_species
GGGCACCGCAAGAAGGATCACTGACGCGCCCACACGCGGGAGAGTGACAGAT	936496	936561	936611	936559	-1	Scaff5	AYL99_06401	935841	936822	None	3176	472	17620	No_constitutive_exon_found_in_species
CTGTATTCGGTCTTAGATCATGAGCACGGAGGTTGACGGTCAGGGACAAGCC	970262	971726	970212	970264	1	Scaff5	AYL99_06412	970124	971904	None	3176	472	17620	No_constitutive_exon_found_in_species
CCATGCCGCCCCCGAACTGGGTTAGGGTCGCTGGTGCTAATACTGGGAAGGG	1030226	1030234	1030284	1030232	-1	Scaff5	AYL99_06436	1030226	1030827	None	3176	472	17620	No_constitutive_exon_found_in_species
TCTGCATATCTTTTCGCGCTTGAAGAAATGTGCTGATGTTATGGGGACAGCC	1142285	1142590	1142640	1142588	-1	Scaff5	AYL99_06475	1142285	1144677	None	3176	472	17620	No_constitutive_exon_found_in_species
CTATCTCCGCCGGAAAGGAGAAAGGCTGATGAATTGGGCCGGGAAAACAGGT	1148113	1148530	1148580	1148528	-1	Scaff5	AYL99_06477	1147803	1148796	None	3176	472	17620	No_constitutive_exon_found_in_species
CCCGACATACAGGTGAAACAAAGCATCGAGTCTAACATGGGAGTGACTAGAT	1219599	1219837	1219549	1219601	1	Scaff5	AYL99_06500	1218269	1220213	None	3176	472	17620	No_constitutive_exon_found_in_species
GAGTTTAGTTGCCCTTAAGTAGAGTTTTATCAAGGCTAACATAGGGGCAGAA	1305972	1307971	1308021	1307969	-1	Scaff5	AYL99_06538	1305972	1308076	None	3176	472	17620	No_constitutive_exon_found_in_species
AACAAACACTTGTTGGTTGATCGTTTGCTGACTATGGTCTTGCGGGACAGGC	1348485	1348577	1348435	1348487	1	Scaff5	AYL99_06553	1348282	1348937	None	3176	472	17620	No_constitutive_exon_found_in_species
CCCGTCTTTGCAACTTGACGCTCTTGCTTACGCGCCAACCTGGGTTGAAGAA	1371197	1372131	1372181	1372129	-1	Scaff5	AYL99_06562	1371197	1372567	None	3176	472	17620	No_constitutive_exon_found_in_species
CATACTTCGTCGACAGGGCACATTGCCGTCGAGACTATCAGGGAAAACAGCA	1443085	1443417	1443035	1443087	1	Scaff5	AYL99_06590	1442978	1445525	None	3176	472	17620	No_constitutive_exon_found_in_species
AGACATACGTGACACGGAGCTGTCATACATACTCAAACCCATTGGGGCAGCA	1446670	1446756	1446806	1446754	-1	Scaff5	AYL99_06591	1446160	1447755	None	3176	472	17620	No_constitutive_exon_found_in_species
GTAAGCTACTGACCAATTGCTTTACCTTTCAGTCCTCTAACGGGTAGCAGCT	1471202	1471779	1471152	1471204	1	Scaff5	AYL99_06601	1468199	1472104	None	3176	472	17620	No_constitutive_exon_found_in_species
GTAAGTGATTGGCTCGCTCCAAAGACCCTTGGCTGATAATTTGGGAAAAGGC	1661252	1661920	1661970	1661918	-1	Scaff5	AYL99_06665	1661252	1663078	None	3176	472	17620	No_constitutive_exon_found_in_species
ACCTGCATGCTTTGACGCTGAGTCGTGCTACTGACGTCCCGGGGTTACAGTG	1666223	1666579	1666173	1666225	1	Scaff5	AYL99_06666	1664497	1666579	None	3176	472	17620	No_constitutive_exon_found_in_species
ACATGGTCACTGACTGACTGGCTGACTGATCGATTGGGCGGGAACAACAGCA	1714347	1714411	1714297	1714349	1	Scaff5	AYL99_06685	1712752	1714915	None	3176	472	17620	No_constitutive_exon_found_in_species
GTTGTGGAGGAGACGCAATTCGTGGTAAATACGCAGGGCTAACATGGCAGGA	1748633	1749381	1749431	1749379	-1	Scaff5	AYL99_06696	1748633	1749798	None	3176	472	17620	No_constitutive_exon_found_in_species
GTGGCTCTCGAGGCAATGATTGAGAACAGGTCGCTGACACAGTGGGGCAGAT	1792440	1793006	1793056	1793004	-1	Scaff5	AYL99_06709	1792440	1793327	None	3176	472	17620	No_constitutive_exon_found_in_species
CGTTGACTAACTTGACGCTATTTAGCATGCTTGCTGATATTGGGCAATAGGC	1796229	1796781	1796179	1796231	1	Scaff5	AYL99_06711	1796163	1796781	None	3176	472	17620	No_constitutive_exon_found_in_species
TCTTCGCACGTACGTTTCGTCAACGTACGTGCCGCCTTGGGACGGAACAGAT	1835918	1836458	1835868	1835920	1	Scaff5	AYL99_06728	1834316	1836458	None	3176	472	17620	No_constitutive_exon_found_in_species
GCTCCGCTTCCCCCGCTGTAAAGAGGCCGGCGTCTGATATGGGGGCCCAGGA	1903703	1907439	1907489	1907437	-1	Scaff5	AYL99_06752	1902726	1911635	None	3176	472	17620	No_constitutive_exon_found_in_species
TGCAGATCTACATCTGTCGTGGTTGCTAACCGATCATCCCGGGTGAACAGTA	2030720	2030806	2030670	2030722	1	Scaff5	AYL99_06794	2030575	2033759	None	3176	472	17620	No_constitutive_exon_found_in_species
CTTCGGCTCCTTGATTGCGAGCGATCGATGCTGACTGTAAGGGCGACTAGGG	2064312	2064340	2064262	2064314	1	Scaff5	AYL99_06807	2064188	2066902	None	3176	472	17620	No_constitutive_exon_found_in_species
ATGAAAACCCCAACTCGATGACGGCTCCAGACTAACGTGGGAAACAACAGGT	2139663	2139677	2139613	2139665	1	Scaff5	AYL99_06835	2138500	2139800	None	3176	472	17620	No_constitutive_exon_found_in_species
AAATGGTGCCTTGGTTCCCAGAGGCATTTTTGCTAAGTGGGTGTGTGAAGAA	2205743	2206232	2205693	2205745	1	Scaff5	AYL99_06858	2205443	2206232	None	3176	472	17620	No_constitutive_exon_found_in_species
CCACTTCTGAGAGATCCTAACATTCAAGCAAGTACTGAACATGGGGATAGAG	2247214	2248039	2247164	2247216	1	Scaff5	AYL99_06872	2246802	2249498	None	3176	472	17620	No_constitutive_exon_found_in_species
AGGAGATCTACTCCTGTGTACTCGGAGTGCGTGCTGACACTCCAGGGAAGAG	2342004	2342036	2341954	2342006	1	Scaff5	AYL99_06906	2341007	2342036	None	3176	472	17620	No_constitutive_exon_found_in_species
TGTTGTAGCCTCGACAAACTCAAGATTCGATATGCTCACAAGGGCAATAGAT	2404448	2404594	2404644	2404592	-1	Scaff5	AYL99_06926	2402794	2404996	None	3176	472	17620	No_constitutive_exon_found_in_species
CGCTATAGATGGTGAATTTGGGGCCACTGGTGTCTGACGGGACCGCAAAGGC	2405996	2406149	2405946	2405998	1	Scaff5	AYL99_06927	2405539	2406608	None	3176	472	17620	No_constitutive_exon_found_in_species
GCGTCGGCGACGAGGAAAAGAATACACGCGCTAACATCTGGGGACCGCAGGA	96648	96745	96795	96743	-1	Scaff6	AYL99_07067	93940	96954	None	3176	472	17620	No_constitutive_exon_found_in_species
ACAATCCGAATCCAAGCATCAAGCGCTAATGTGAGTGTGTGGGCAAACAGGT	106138	106552	106088	106140	1	Scaff6	AYL99_07071	104660	106552	None	3176	472	17620	No_constitutive_exon_found_in_species
AGAAGGAAGGGGAGAGAGAAAAGACCACTGACAAGTGGGCAAAATGGCAGTC	177564	178262	177514	177566	1	Scaff6	AYL99_07100	177183	179545	None	3176	472	17620	No_constitutive_exon_found_in_species
AGTCACACTCGGGTAATCGTCCCTGGCTCCGATAGCTAATGGGAAGCCAGGT	243028	243403	243453	243401	-1	Scaff6	AYL99_07120	242222	244739	None	3176	472	17620	No_constitutive_exon_found_in_species
TAAGTACTTTGTACTCTCCATGGCACAGATTCATGTCTGACGGGAGCAAGCA	301393	302555	301343	301395	1	Scaff6	AYL99_07137	298036	303108	None	3176	472	17620	No_constitutive_exon_found_in_species
TTGCGATAAGGACCATCTTCTAGCAGAAGTGCTGATTTTCGGGGGGGTAGAC	386469	386604	386419	386471	1	Scaff6	AYL99_07163	384831	386857	None	3176	472	17620	No_constitutive_exon_found_in_species
CATCGCAAGCAATGGGCTGATGACGCGGCTGGGGTGCGTTGGGTGGGCAGTA	400708	400798	400848	400796	-1	Scaff6	AYL99_07170	400708	401719	None	3176	472	17620	No_constitutive_exon_found_in_species
CCTCGACGGTACAGTTACAAGGTGCACGCATTGCTAATTGCAGGGTATAGAT	423310	423678	423260	423312	1	Scaff6	AYL99_07180	422509	423678	None	3176	472	17620	No_constitutive_exon_found_in_species
CGAGAAACCGGGTGGGCGATGTGTCCGAGAGAGCTGCTGACAGGGAATAGTC	467131	467883	467933	467881	-1	Scaff6	AYL99_07199	467041	468189	None	3176	472	17620	No_constitutive_exon_found_in_species
TTGGTTTAGAATACTAACGTTGCATCCCTGCCGGTCTCTCTGGGGCACAGCT	524896	525013	524846	524898	1	Scaff6	AYL99_07218	523122	525013	None	3176	472	17620	No_constitutive_exon_found_in_species
GACCCCCCTTTCATCCTTCCTTCCAGAGGGTGGCCACTGACGGGCACAAGCG	776784	777063	777113	777061	-1	Scaff6	AYL99_07310	774285	777663	None	3176	472	17620	No_constitutive_exon_found_in_species
GTAAGTGATCGATTGGACGCTCAGACTCAAGATTACTGACCGGGAAACAGAG	802187	802307	802357	802305	-1	Scaff6	AYL99_07317	801384	803365	None	3176	472	17620	No_constitutive_exon_found_in_species
TCGTCTCCCGATTTCCTCTTACAGTGTGGAATGTTCTGACTGAGGGATAGTC	809168	809423	809118	809170	1	Scaff6	AYL99_07319	808210	810149	None	3176	472	17620	No_constitutive_exon_found_in_species
ACTGTTTGCTTCGTCTAACCAATGGCAAAGCCTGCTGACGGGCTGGACAGGC	1267074	1267244	1267294	1267242	-1	Scaff6	AYL99_07486	1265391	1267580	None	3176	472	17620	No_constitutive_exon_found_in_species
GTAAGTTTGATTCGAGAGGCTTCAGGATCCTTACTGACGGGAATCGGAAGGT	1269715	1269756	1269665	1269717	1	Scaff6	AYL99_07487	1269614	1271711	None	3176	472	17620	No_constitutive_exon_found_in_species
AAGAAAGGTCCCAAGCTTGTATGTACTTCATTGCTAACACGGGACCGAAGGC	1270546	1270642	1270496	1270548	1	Scaff6	AYL99_07487	1269614	1271711	None	3176	472	17620	No_constitutive_exon_found_in_species
GTTCACCTGCTTTGATCATACATCGAGCGACGAACTGACTACCGGGAAAGCT	1288727	1288837	1288887	1288835	-1	Scaff6	AYL99_07495	1288161	1290232	None	3176	472	17620	No_constitutive_exon_found_in_species
TTTCTCCATCCATCCATGGCCATTCTAACATTGTTTCCGGGCTGGGGTAGTT	1318811	1318898	1318948	1318896	-1	Scaff6	AYL99_07503	1318281	1319106	None	3176	472	17620	No_constitutive_exon_found_in_species
GTAAGTCTCGTTCAACTGACCCCCGAGTTCCAGCTAATTTGTGGGAACAGGG	1515691	1516603	1515641	1515693	1	Scaff6	AYL99_07577	1514999	1516603	None	3176	472	17620	No_constitutive_exon_found_in_species
AGTCCATACGCCTCGCATCAAGGGGCTGGCTGGCTGACCAGGGCGACCAGGA	1622368	1622684	1622734	1622682	-1	Scaff6	AYL99_07613	1622241	1622877	None	3176	472	17620	No_constitutive_exon_found_in_species
CTACGAGTGCCCATCGTCTCTTGTGCCATCAGCTAACTTGGGTGTGATAGGA	1668065	1668413	1668015	1668067	1	Scaff6	AYL99_07631	1666586	1668413	None	3176	472	17620	No_constitutive_exon_found_in_species
TGGAATGCCATGCGACTCGACAAAGGAGACAGGCTAACATGGGCGACCAGTA	1707064	1707130	1707014	1707066	1	Scaff6	AYL99_07646	1706509	1707638	None	3176	472	17620	No_constitutive_exon_found_in_species
CTCCTATTACTCTTACTTCTTCCTTCTCACTCCCCCGGGCCAAAATATAGGT	1797959	1798137	1797909	1797961	1	Scaff6	AYL99_07679	1796773	1798137	None	3176	472	17620	No_constitutive_exon_found_in_species
GTCTACACCAGTGTCCGTCGACCTCAACCTGCTTACCGGGGGGGAAACAGGC	1831801	1833313	1833363	1833311	-1	Scaff6	AYL99_07692	1831801	1833484	None	3176	472	17620	No_constitutive_exon_found_in_species
GTCCTTGCACGTTCAAGAATGTTGGGCTGACTCGACCGGGCACGGAACAGGT	1914276	1914353	1914403	1914351	-1	Scaff6	AYL99_07717	1912827	1914623	None	3176	472	17620	No_constitutive_exon_found_in_species
CATTCAGCCCGTGCCACTGGTGAGCTAACTTAGCGACCCCGGGGATCCAGGA	1986767	1987312	1986717	1986769	1	Scaff6	AYL99_07745	1986034	1987799	None	3176	472	17620	No_constitutive_exon_found_in_species
AGTCAGTATCGGACGCCGGAACGTCACTGGTACAGCTAACATGGGTGCAGAT	1995589	1995828	1995878	1995826	-1	Scaff6	AYL99_07748	1995112	1996772	None	3176	472	17620	No_constitutive_exon_found_in_species
CGTAGGTCTTGAACCTCGACGTTCGGGGAAGTCTGTTGCTGACCGGGCAGGA	1997592	1997686	1997542	1997594	1	Scaff6	AYL99_07749	1997502	1998696	None	3176	472	17620	No_constitutive_exon_found_in_species
GCACATATCCGTCCTTTTCTCCTTTTCAAACTCTGACTGGGAGCACGCAGTC	2028529	2028842	2028892	2028840	-1	Scaff6	AYL99_07759	2028478	2030525	None	3176	472	17620	No_constitutive_exon_found_in_species
CAGGTATGTTTTGTAGACGAAGAGAAACAACAGTGGCTTTTAGGAGGGAGCT	2028478	2028482	2028532	2028480	-1	Scaff6	AYL99_07759	2028478	2030525	None	3176	472	17620	No_constitutive_exon_found_in_species
TCTAGCACTTGGGGGTACAGAGCACCTAGCTGACCCGTGGGGGGAACCAGAT	2054938	2055017	2055067	2055015	-1	Scaff6	AYL99_07770	2054806	2055327	None	3176	472	17620	No_constitutive_exon_found_in_species
GAGGAGGAGGATGCAAGGGGCCACGTTTTTCTGACAATCTACGATGGGAGAA	2092035	2094057	2091985	2092037	1	Scaff6	AYL99_07780	2091826	2094057	None	3176	472	17620	No_constitutive_exon_found_in_species
CACTCCATATCCTTCGCCGTGCACCTTTTCTGACGTATTTGGGGGAGCAGGC	2214489	2214879	2214929	2214877	-1	Scaff6	AYL99_07819	2214489	2216513	None	3176	472	17620	No_constitutive_exon_found_in_species
AGTGGTGACCCTCCCAGCATTGATGATATTAACACTAATTGTGTGGGTAGCT	2300333	2301231	2301281	2301229	-1	Scaff6	AYL99_07849	2300333	2301541	None	3176	472	17620	No_constitutive_exon_found_in_species
ATCAGTTTTTTTCTTTTCCAACAATTTCTTCACTGACCGGGGGAATATAGGT	52516	53159	53209	53157	-1	Scaff7	AYL99_07868	52516	54172	None	3176	472	17620	No_constitutive_exon_found_in_species
TTGTAGCTGCACAAAATCCATTCGGTTTCTGATTCGGGTCGGTAACCAAGTG	87044	87049	87099	87047	-1	Scaff7	AYL99_07881	87044	90650	None	3176	472	17620	No_constitutive_exon_found_in_species
TTCCTTGTGTGTCATCGACGCTGACTGCCGTGTCCTTCTGGGCGCAACAGAT	129856	129912	129962	129910	-1	Scaff7	AYL99_07900	129311	130061	None	3176	472	17620	No_constitutive_exon_found_in_species
ATGGAAGATTACTTGGATGAAGTTCCAAATCTGACGGACGGGGTTGACAGGG	155171	155715	155765	155713	-1	Scaff7	AYL99_07908	155171	156138	None	3176	472	17620	No_constitutive_exon_found_in_species
CTCATATTTTCCCCTTGCATGGGAACACCTTGGATTAACGAGGGGGACAGGT	215828	216036	216086	216034	-1	Scaff7	AYL99_07933	215432	217190	None	3176	472	17620	No_constitutive_exon_found_in_species
CGGTGTCTCCACGAGATATGGAACCATTCTTACGCAAGCGGGAAATGCAGGG	308022	308112	308162	308110	-1	Scaff7	AYL99_07956	306520	308648	None	3176	472	17620	No_constitutive_exon_found_in_species
GTGGCGGGTCCCGCAACCTTCACGATCGCTGTTGCAGCAGCAGGGGATAGGA	415019	416459	416509	416457	-1	Scaff7	AYL99_07998	415019	418396	None	3176	472	17620	No_constitutive_exon_found_in_species
TGTGAGATTGAATGGAGAGGTGAGCACCAACTGACACGGTGGGCGAGTAGAT	526356	526828	526306	526358	1	Scaff7	AYL99_08044	526062	526828	None	3176	472	17620	No_constitutive_exon_found_in_species
TGCTATTTGCTTCTCAAGCGCTAGTGGCGGAGATCTGACCTGGGGCAAAGGC	728956	729370	728906	728958	1	Scaff7	AYL99_08114	728206	729974	None	3176	472	17620	No_constitutive_exon_found_in_species
GTTCAGACCATTCCAAGTATCCATGGATTCTACTTACATGGGGCATGCAGAA	910225	910296	910346	910294	-1	Scaff7	AYL99_08183	908847	910584	None	3176	472	17620	No_constitutive_exon_found_in_species
GGGATCTTCTGTCTGACTTCGCGACCCTCTTCTTTCGGGGAGGAAAACAGAC	967918	968561	967868	967920	1	Scaff7	AYL99_08206	967199	968561	None	3176	472	17620	No_constitutive_exon_found_in_species
GGAAACTTCCCGCAGTTTTTCCTTGCGTACGGAAACTGACGGGGGAACAGCC	985074	985250	985300	985248	-1	Scaff7	AYL99_08214	982609	985763	None	3176	472	17620	No_constitutive_exon_found_in_species
CCAAGACAAACCCTCGCTCTTCCATTCGAGCCACTGACATCGGGGGATAGGT	1038321	1038960	1038271	1038323	1	Scaff7	AYL99_08235	1037141	1039514	None	3176	472	17620	No_constitutive_exon_found_in_species
GTGCATCGAAGCCATCACCTAACTAACCGATACATTGTTATGGGCGATAGTA	1186859	1188131	1188181	1188129	-1	Scaff7	AYL99_08285	1186859	1188995	None	3176	472	17620	No_constitutive_exon_found_in_species
CCATCCCTGTTTGGAGATGATAACGGTAGACTAACATTTCCTGGGAACAGCC	1295740	1296348	1295690	1295742	1	Scaff7	AYL99_08331	1295339	1296348	None	3176	472	17620	No_constitutive_exon_found_in_species
AACGGCTGCAGCCCAAACAGAGAGTCCATTCGTCTGACAATAGGGAAAAGGC	1352433	1352516	1352566	1352514	-1	Scaff7	AYL99_08350	1351655	1352784	None	3176	472	17620	No_constitutive_exon_found_in_species
GTCAGTGGAGGACAAATGATCTCTTAAGGAACATGCTTATAGGGCTTAAGAT	1364713	1364717	1364767	1364715	-1	Scaff7	AYL99_08355	1364713	1365913	None	3176	472	17620	No_constitutive_exon_found_in_species
CCCACTGTGTCCGATTTGCTAACCGTGTCTGTCTGGCTTGGGATCGGTAGAT	1482317	1482483	1482267	1482319	1	Scaff7	AYL99_08397	1481692	1482483	None	3176	472	17620	No_constitutive_exon_found_in_species
CTCCTCGGAGTGCCTGAGAATGAAAGTACTAATGTTTGTGGTGGGTATAGGA	1505470	1506061	1506111	1506059	-1	Scaff7	AYL99_08405	1505470	1506556	None	3176	472	17620	No_constitutive_exon_found_in_species
AGCGAGGTCCTCCCACTTGAATACCGAAGTGAGACTAAAGGGCGGTGAAGAT	1564353	1564457	1564507	1564455	-1	Scaff7	AYL99_08429	1563973	1564718	None	3176	472	17620	No_constitutive_exon_found_in_species
GCTGCTTTTTTCCACGGCCGGGTGTACTAACAGAAGAGAACGGGAAACAGGT	1572163	1572584	1572113	1572165	1	Scaff7	AYL99_08432	1571482	1572584	None	3176	472	17620	No_constitutive_exon_found_in_species
ATAAATGGGCCATGTCGACATTGTGCGAGTTCTGATTGAGAATGGGGCAGAT	1597769	1598611	1598661	1598609	-1	Scaff7	AYL99_08441	1597769	1601198	None	3176	472	17620	No_constitutive_exon_found_in_species
CATGGGCTCTTTTCACGCAGGAAACTCGGCTGATTCGTCGATGGGGATAGCG	1742886	1743722	1742836	1742888	1	Scaff7	AYL99_08491	1742515	1744454	None	3176	472	17620	No_constitutive_exon_found_in_species
GTCCTCTCCTGCCGGGACCAAGATGGCTTGTTGGTAACGGGAAGAACAAGGC	1769138	1770033	1769088	1769140	1	Scaff7	AYL99_08502	1768967	1770033	None	3176	472	17620	No_constitutive_exon_found_in_species
ATGGTAAGTTAGCTCTCCTGAGCTTTATAGCTGCGCTGACATTGGGACAGGC	1812544	1812934	1812984	1812932	-1	Scaff7	AYL99_08523	1812544	1814152	None	3176	472	17620	No_constitutive_exon_found_in_species
CACGACAGAGACCTTGGAGTCCGGGGCTGCCGATAAGCTGACAGGGTCAGAT	1830069	1830133	1830183	1830131	-1	Scaff7	AYL99_08530	1829557	1830553	None	3176	472	17620	No_constitutive_exon_found_in_species
AAGTCTGGAAGCACAGGCTGTGAGGATAAACGCTAACGTCGAGGGTAAAGAT	1946250	1946524	1946200	1946252	1	Scaff7	AYL99_08575	1945597	1947168	None	3176	472	17620	No_constitutive_exon_found_in_species
GTATTCCCAATGGTTCCGCGGCCAGGTTCATTGAGCTGACCGGGGCGCAGGT	1949110	1949191	1949241	1949189	-1	Scaff7	AYL99_08576	1948933	1949669	None	3176	472	17620	No_constitutive_exon_found_in_species
GACGCTGTGTGACTTGACTGACCAGGGGGTCGACTTGGGGTCGAGGATAGAT	2005018	2005465	2004968	2005020	1	Scaff7	AYL99_08598	2004570	2006533	None	3176	472	17620	No_constitutive_exon_found_in_species
TGAGAGGTACATATGGGGATGAGGGAGGCACTGACTTGGGGAACATGAAGAG	2089980	2090591	2089930	2089982	1	Scaff7	AYL99_08635	2089596	2091350	None	3176	472	17620	No_constitutive_exon_found_in_species
TAAACTCGAGGCCCCTGTTATTGCAAGCTAACAGATTGTGGGGAAAAAAGGT	2090668	2091086	2090618	2090670	1	Scaff7	AYL99_08635	2089596	2091350	None	3176	472	17620	No_constitutive_exon_found_in_species
TTCGCTCGCATTGCTGTTTGCCATCTCACGTCGCAGCTGACATAGGGCAGGT	30729	31463	31513	31461	-1	Scaff8	AYL99_08690	30729	31803	None	3176	472	17620	No_constitutive_exon_found_in_species
GGCCTCCGCTTCTTCTCGATTCCATTTCAGGCATGACTGACCGGGAACAGTG	101326	102470	102520	102468	-1	Scaff8	AYL99_08708	101326	103237	None	3176	472	17620	No_constitutive_exon_found_in_species
CCTCCCCTTCGGCCCCTCTGCGAAACATGACACTGACTCTCGGGACACAGGT	230466	230496	230546	230494	-1	Scaff8	AYL99_08752	228220	230599	None	3176	472	17620	No_constitutive_exon_found_in_species
TTTTACCCGTTGCTGGACATCATGGTGCACCTCTGACCGTAGGGGGACAGGC	230062	230196	230246	230194	-1	Scaff8	AYL99_08752	228220	230599	None	3176	472	17620	No_constitutive_exon_found_in_species
GGCTCTCCAGGATTTGCGCCCCATGTCGGACAGCAACTAAGGGATCATAGGC	229482	230008	230058	230006	-1	Scaff8	AYL99_08752	228220	230599	None	3176	472	17620	No_constitutive_exon_found_in_species
GTCCATCGTGATACTCTTTCACTGGAACCGAATGCTGACACAGGGAACAGAA	231679	235678	235728	235676	-1	Scaff8	AYL99_08753	231398	235852	None	3176	472	17620	No_constitutive_exon_found_in_species
ACCATCGCTCCGTCCCAAGGAATGCTTGCTGACGGAGGGTGTGAGTACAGGC	319935	319975	320025	319973	-1	Scaff8	AYL99_08787	317618	320264	None	3176	472	17620	No_constitutive_exon_found_in_species
GTTTGGCGGTGCCAGATCCTATCATCCTTCAACTGCTGACTGTGGGCAAGGC	374070	374205	374255	374203	-1	Scaff8	AYL99_08809	371094	375402	None	3176	472	17620	No_constitutive_exon_found_in_species
GGTTCCCATTCCAGCTCTTGGTTAATTTTACTGACACGGGGATAAAATAGGG	383420	383545	383370	383422	1	Scaff8	AYL99_08811	378720	383545	None	3176	472	17620	No_constitutive_exon_found_in_species
GTGACTGGGTCTGTCCTCGGACGCAAAATGGCACTCTAACACGGGTACAGTT	385910	385934	385984	385932	-1	Scaff8	AYL99_08812	384600	386508	None	3176	472	17620	No_constitutive_exon_found_in_species
TGGCGGACCTTCTTTTCAGCAGCGTACATCAGCTGACAATGATGGGGTAGAT	473898	474247	474297	474245	-1	Scaff8	AYL99_08846	473416	474415	None	3176	472	17620	No_constitutive_exon_found_in_species
ATGTATGCCTTGCCAGGCAGGCTGGACAGCGGGCTCATCGGGGAGCATAGTC	490418	490820	490870	490818	-1	Scaff8	AYL99_08851	489477	491198	None	3176	472	17620	No_constitutive_exon_found_in_species
TCGGCTCTTTGCTAACCATGACAATGGCCACTTCTGTTGGAGGGAGACAGAA	527344	527738	527788	527736	-1	Scaff8	AYL99_08862	525948	527984	None	3176	472	17620	No_constitutive_exon_found_in_species
CGGGCACCATGCAAACAAAGCTGTGTGGCTGATTGCTGAAAGGGGCCCAGAA	714955	715048	715098	715046	-1	Scaff8	AYL99_08927	714351	715190	None	3176	472	17620	No_constitutive_exon_found_in_species
TAGGCGTCGTGCCGTGGCAATTGAATGCTTGCTGTTAACAAGGGTCTAAGCG	813475	815195	813425	813477	1	Scaff8	AYL99_08967	813281	815195	None	3176	472	17620	No_constitutive_exon_found_in_species
AGGGAAGGTGACGGCAGCCATGTTTACGCAATTCTAACACGGGAATTTAGCA	823530	823953	824003	823951	-1	Scaff8	AYL99_08970	823225	824472	None	3176	472	17620	No_constitutive_exon_found_in_species
CACAAAGCTCCTTCTTTACTCTGCTCGTCCTTCGCTAAAAACCAGGGCAGTT	842516	843169	843219	843167	-1	Scaff8	AYL99_08980	842516	843637	None	3176	472	17620	No_constitutive_exon_found_in_species
GACCATGATGAACAGAACAAGGCTTAACCAAGAACGTTGTGGGTTGGTAGCA	883093	883701	883751	883699	-1	Scaff8	AYL99_08994	883093	885558	None	3176	472	17620	No_constitutive_exon_found_in_species
GAAGTCGAAGTTGCACTTCTAAAAGTCTCCCTCTCCTAACCGAGGGACAGAC	913452	913480	913530	913478	-1	Scaff8	AYL99_09004	913452	913772	None	3176	472	17620	No_constitutive_exon_found_in_species
CTGCACACGGGGAAAAGACAAATTCTTACTTACCAAAATGGGGTCAATAGAT	944578	944947	944997	944945	-1	Scaff8	AYL99_09018	943364	945316	None	3176	472	17620	No_constitutive_exon_found_in_species
AAGTCCTTGAGGTTTCCAAGCAACTCACCAATGTTGACGATAGGGTACAGTT	1002907	1002916	1002857	1002909	1	Scaff8	AYL99_09035	1002178	1002916	None	3176	472	17620	No_constitutive_exon_found_in_species
GCATTGTGTGCCCAGAGTCGAGCCGGGACACCGCACTGAGACGGGAACAGGT	1110732	1111469	1111519	1111467	-1	Scaff8	AYL99_09070	1110732	1112142	None	3176	472	17620	No_constitutive_exon_found_in_species
CAGGCAATCGGGACTGAGAAATATATCGCGGATTACTGACTGGGAGACAGTG	1125507	1126047	1126097	1126045	-1	Scaff8	AYL99_09073	1123455	1126923	None	3176	472	17620	No_constitutive_exon_found_in_species
GCATGATTTTCCCCTCTTACGTGATTAATTGAGACTAACGGGGCAAGCAGAG	1179129	1179263	1179079	1179131	1	Scaff8	AYL99_09091	1177746	1179263	None	3176	472	17620	No_constitutive_exon_found_in_species
GACTACGTTCCATAGTCCTGTGAAGAAAGATCTGATACGGGGAAAAACAGTT	1246145	1246233	1246095	1246147	1	Scaff8	AYL99_09112	1246038	1247949	None	3176	472	17620	No_constitutive_exon_found_in_species
ACCGAGGTGAGTCTGTAATGTGTTGCCTGGCAGAGCGGGCTGACAAGAAGGG	1345416	1345651	1345701	1345649	-1	Scaff8	AYL99_09148	1342461	1345908	None	3176	472	17620	No_constitutive_exon_found_in_species
GGTATGATGGCTTCTCGGTTGAACAGTGTCTTTGGCTGACAGTTCGGGAGCC	1387378	1388250	1387328	1387380	1	Scaff8	AYL99_09160	1387151	1388250	None	3176	472	17620	No_constitutive_exon_found_in_species
AATTTACCGTCCTCTTGTGCGCCAACCTGGATCGCTGACGGGAACAACAGTC	1508118	1508929	1508068	1508120	1	Scaff8	AYL99_09202	1507724	1508929	None	3176	472	17620	No_constitutive_exon_found_in_species
ACAGTAACAACAATCGAGAGAACCCTCGGCTGATAAATCATGGGACGCAGAA	14829	15070	14779	14831	1	Scaff9	AYL99_09236	13730	15787	None	3176	472	17620	No_constitutive_exon_found_in_species
AGAAAGCAATATTGGTGATCCGTGGCCCTGACTTTTGGGGCAAAATATAGAC	127634	127826	127584	127636	1	Scaff9	AYL99_09275	126088	128087	None	3176	472	17620	No_constitutive_exon_found_in_species
AAAACCTCCCTAAAGATACATGCATAGCCCTTAGACTGACGGGTTGACAGAG	183059	183883	183009	183061	1	Scaff9	AYL99_09299	182813	183883	None	3176	472	17620	No_constitutive_exon_found_in_species
GTATGCCATTAACACCATTTGTATGGTCATGGAGCTTACTGGGTAGCCAGCT	605355	605825	605305	605357	1	Scaff9	AYL99_09444	601517	606416	None	3176	472	17620	No_constitutive_exon_found_in_species
TTGAGGCTTGTTGAGTGGAAGAGATCGAGTGCTGATCCGTACCGGGACAGAA	704360	704426	704310	704362	1	Scaff9	AYL99_09479	704220	706663	None	3176	472	17620	No_constitutive_exon_found_in_species
ACGCCGATCCTGAGTCTAAGGACCTGTTTGTTGAGCCTTCGGGAAAGTAGTC	704599	704957	704549	704601	1	Scaff9	AYL99_09479	704220	706663	None	3176	472	17620	No_constitutive_exon_found_in_species
ACCTGCTTTTGTTGCCGTTCATCGCATATATTGATAGATTGAATGGGTAGTC	790220	790416	790466	790414	-1	Scaff9	AYL99_09505	789037	793190	None	3176	472	17620	No_constitutive_exon_found_in_species
CTTGTTGCTGCCTTCTCGACGAGATCTACGATGGCTAAGAAGGGGGTTAGGA	810042	810229	810279	810227	-1	Scaff9	AYL99_09512	807146	810750	None	3176	472	17620	No_constitutive_exon_found_in_species
TCTGATCTCCCCTTGTTCTAGCTAGGTGTCGCTCATACAGGGGAAATCAGGA	847774	847862	847724	847776	1	Scaff9	AYL99_09526	847649	849364	None	3176	472	17620	No_constitutive_exon_found_in_species
AAGTAAGCCCTGCTATGTTTGTGGGTATAACTGCGGCTAACGGGAGATAGTC	1102825	1103427	1103477	1103425	-1	Scaff9	AYL99_09616	1101014	1103802	None	3176	472	17620	No_constitutive_exon_found_in_species
TGTGCTTTCTACCAGCTGGCGATGCCAGAGATAAAGATTGACAGGGCCAGGT	1333063	1333410	1333460	1333408	-1	Scaff9	AYL99_09699	1332276	1333815	None	3176	472	17620	No_constitutive_exon_found_in_species
AGCATCCCCTTCGGACACGGGTAGCGGCTATAGGGCTGATGCGTGGGCAGCG	6567	6953	6517	6569	1	Scaff10	AYL99_09747	6471	6953	None	3176	472	17620	No_constitutive_exon_found_in_species
GCAAAACGCTTCCGCTGACCTGCTCTCACGGTCTTTCGGTGGGTGGGGAGGA	138161	138983	138111	138163	1	Scaff10	AYL99_09774	131073	138983	None	3176	472	17620	No_constitutive_exon_found_in_species
CGCAGGGGAAGACCGAGATCACTGACTTTTGATGTTGTCGAGGGGCGCAGGT	180137	180274	180087	180139	1	Scaff10	AYL99_09791	179757	181429	None	3176	472	17620	No_constitutive_exon_found_in_species
CGTTTTAGCGAACGAACTGCTGACTGCGGACACCGTTAACCGGGGGACAGAC	423647	423727	423597	423649	1	Scaff10	AYL99_09870	422830	424450	None	3176	472	17620	No_constitutive_exon_found_in_species
AAGTCACCGAGGTTGTGCAGAGGTGGAACCTCACTGACCCTGGGAATTAGAT	556820	556969	556770	556822	1	Scaff10	AYL99_09921	555037	557610	None	3176	472	17620	No_constitutive_exon_found_in_species
TATTACGACAAAGCTCTCTTTGCTGGAGTGAACACTGACTGGGGATGTAGCG	850188	851619	851669	851617	-1	Scaff10	AYL99_10015	850188	852682	None	3176	472	17620	No_constitutive_exon_found_in_species
CCCATTTCCTCCCTCTCTTAGCATGTCATCTAACGCACATGGGTAATCAGGC	950335	950676	950726	950674	-1	Scaff10	AYL99_10050	950335	951562	None	3176	472	17620	No_constitutive_exon_found_in_species
AAGTAGTTCAACCAAATGTGTCACACAGAGCAACACGTTTAATCTGGGAGAT	1017905	1017909	1017959	1017907	-1	Scaff10	AYL99_10072	1017905	1019126	None	3176	472	17620	No_constitutive_exon_found_in_species
TTTCTGCAGCGACCGAAGACATCCAGCCGCCTAACCATGGGGAATCATAGGA	1089820	1089902	1089952	1089900	-1	Scaff10	AYL99_10101	1089671	1090126	None	3176	472	17620	No_constitutive_exon_found_in_species
TGACACCCTTGAACGACGGTGAGATTCTATGATTGACTGGGACACACAAGGT	1184102	1184164	1184052	1184104	1	Scaff10	AYL99_10130	1182577	1184164	None	3176	472	17620	No_constitutive_exon_found_in_species
TTTATGGCTCTGATCTCAATGGACAAAGCTCGATGCTAACAGCTGGGCAGAC	1188254	1189265	1189315	1189263	-1	Scaff10	AYL99_10132	1187960	1189649	None	3176	472	17620	No_constitutive_exon_found_in_species
CTGCGCAACTGAGCATGGATTGGATTGACTGATGCACGGCGGGACAACAGGA	1200832	1201371	1200782	1200834	1	Scaff10	AYL99_10138	1200551	1202266	None	3176	472	17620	No_constitutive_exon_found_in_species
GGTTTCTATAGTTCTCCCGCATACGGAAGTCAGCTGATAGAAAGGGCTAGAT	1256055	1256257	1256307	1256255	-1	Scaff10	AYL99_10157	1254876	1256400	None	3176	472	17620	No_constitutive_exon_found_in_species
ATCCTGGTATATCTGGCCCAATCAGACACTAATCTATATGGACCGGGCAGAT	1269683	1269793	1269633	1269685	1	Scaff10	AYL99_10163	1268810	1270816	None	3176	472	17620	No_constitutive_exon_found_in_species
CAGAGACGAGCCCGTGGTGAAGCAGAACACTTACACCAGGGAGGGAAAAGTT	1271696	1271877	1271646	1271698	1	Scaff10	AYL99_10164	1271349	1272450	None	3176	472	17620	No_constitutive_exon_found_in_species
AAGGAGGACACTCTGAATATCTATCAATCAATAAACTAATAAGGGTGCAGTG	1313062	1313107	1313157	1313105	-1	Scaff10	AYL99_10179	1311077	1313571	None	3176	472	17620	No_constitutive_exon_found_in_species
TCATTGCTACCCCAGTTGTACACATCCAGGAAGTTGTTGATCGGGAATAGAC	1314940	1315392	1314890	1314942	1	Scaff10	AYL99_10180	1314606	1316674	None	3176	472	17620	No_constitutive_exon_found_in_species
TGTGTGATTTACTCTTCCACATTGATTTAATAACCTGACAAGGGGCGCAGCT	1346709	1346842	1346659	1346711	1	Scaff10	AYL99_10189	1346627	1347788	None	3176	472	17620	No_constitutive_exon_found_in_species
GGCAAGTCATCGCAGAAGCCTCTCATCGGCAAGACCTAATAGGTGGGCAGTG	20664	20727	20614	20666	1	Scaff13	AYL99_10935	20292	22316	None	3176	472	17620	No_constitutive_exon_found_in_species
AAGTATGTCGTGCTTGGCCCATCCTGGAACGATGCTGACGGTGGGGACAGCT	49619	49799	49569	49621	1	Scaff13	AYL99_10943	48350	49799	None	3176	472	17620	No_constitutive_exon_found_in_species
AAGCGACACGAGACCACTTGCTCTATTCGGTAGGCTGATTATGTGGGCAGCG	64476	64554	64426	64478	1	Scaff13	AYL99_10951	63970	65495	None	3176	472	17620	No_constitutive_exon_found_in_species
TTCACGTCGAGCAGGCGGGAGGAGAGATTGGAGCTAATGGGGAATCATAGGA	79401	79437	79487	79435	-1	Scaff13	AYL99_10958	79401	79907	None	3176	472	17620	No_constitutive_exon_found_in_species
CCTAACTTCTCCGACGGGTTTCGATTGACCTGACTGGTGATGGGGTGTAGAT	197645	198037	198087	198035	-1	Scaff13	AYL99_10993	197645	199038	None	3176	472	17620	No_constitutive_exon_found_in_species
CCTGGTAAGCTTGAATTTCAAGTTGTTCTATGGCAGACTAAGGGAGATAGCT	423130	423522	423080	423132	1	Scaff13	AYL99_11054	422801	423522	None	3176	472	17620	No_constitutive_exon_found_in_species
CATTGCCTCCTTGCTTGGAACCGACACTGCCGATACGCAATACACGGGAGTT	501449	501624	501399	501451	1	Scaff13	AYL99_11079	500705	502984	None	3176	472	17620	No_constitutive_exon_found_in_species
CTCAGTATGTCACCGTGATCCAATACGCATGATTTCGCTAACGACGGGAGGT	638018	638359	637968	638020	1	Scaff13	AYL99_11124	636786	638525	None	3176	472	17620	No_constitutive_exon_found_in_species
GAATGCGCTGACTCTATTCCTCGAACAGACGGCTGACGAGTGGGAAAAAGAT	696966	696997	697047	696995	-1	Scaff13	AYL99_11140	693198	697143	None	3176	472	17620	No_constitutive_exon_found_in_species
CGGTCATTTCCGTGTAATACCCCGACCGCGGCGTTGACACTTGGGGATAGGA	718500	718586	718450	718502	1	Scaff13	AYL99_11150	718242	721086	None	3176	472	17620	No_constitutive_exon_found_in_species
GTCCCCTGTGTGCACCATCAGATCGCGCTCGCTAACACCTTGGGGCAAAGAC	722269	723052	723102	723050	-1	Scaff13	AYL99_11151	722269	724486	None	3176	472	17620	No_constitutive_exon_found_in_species
CTGGTAGGCAGTATGTCGGCCCTTCGAGTTTCGTACTGACGGGGATCTAGAT	734034	734282	733984	734036	1	Scaff13	AYL99_11155	732800	734282	None	3176	472	17620	No_constitutive_exon_found_in_species
CTTTCCTCCGCTTTCTTCACTGACTCTCACGCCTTTACCGAGGGATCCAGAT	830059	830431	830481	830429	-1	Scaff13	AYL99_11186	829635	831451	None	3176	472	17620	No_constitutive_exon_found_in_species
ATAGAGACACACTCACCTGACCTTTTCTTACTCTGTTTCTCGCGGGATAGTC	925472	926170	925422	925474	1	Scaff13	AYL99_11221	924875	926696	None	3176	472	17620	No_constitutive_exon_found_in_species
TTGTAAGACATCCAAGGACAATGAAATCGCGTGACTGATCGGGTGGGCAGAA	986500	987884	987934	987882	-1	Scaff13	AYL99_11246	986183	988297	None	3176	472	17620	No_constitutive_exon_found_in_species
ACCATCCAGGTTCCACCGATCGTATCTTTTGCTAACGAGGGTTGAACAAGAT	1111407	1111558	1111357	1111409	1	Scaff13	AYL99_11296	1111241	1113147	None	3176	472	17620	No_constitutive_exon_found_in_species
TAAGAGACATCTCAATGTCTTCATGGTATGCTGCTAACCAGGGTCGAAAGCA	1130401	1131462	1131512	1131460	-1	Scaff13	AYL99_11305	1130401	1132217	None	3176	472	17620	No_constitutive_exon_found_in_species
TGACTCTCTTCGACTAGGCTGGTGCCCAAGAATATTGACTCTGGGAGTAGGG	84206	84925	84975	84923	-1	Scaff11	AYL99_10230	84206	85015	None	3176	472	17620	No_constitutive_exon_found_in_species
TAGCTACAATTCTAATCCGCACCACCGCAAACCCTACTGAGAACGGGCAGGC	109587	110305	110355	110303	-1	Scaff11	AYL99_10239	108181	110537	None	3176	472	17620	No_constitutive_exon_found_in_species
TCTTAGCCGCTGTCAATCTTGCTGTCGGTATGGCTAACTGATTCGGGGAGAA	154416	154433	154483	154431	-1	Scaff11	AYL99_10256	154416	155374	None	3176	472	17620	No_constitutive_exon_found_in_species
ATCTGGGCGGTCCATGAACAACAGATACTGATACATCTTGGGATGGATAGGT	270379	270953	270329	270381	1	Scaff11	AYL99_10294	269950	271457	None	3176	472	17620	No_constitutive_exon_found_in_species
GTGAGTTGGTTCTGTCCTGCCTGCTGCCTCGATTGCTGACCGGGGTAAAGGT	392001	393126	391951	392003	1	Scaff11	AYL99_10332	391367	393126	None	3176	472	17620	No_constitutive_exon_found_in_species
AGCCCCGGTCCGCCCCATTGGAACGGGAAGTGCTGACGGGACCGAAAAAGTC	534753	535989	534703	534755	1	Scaff11	AYL99_10381	534082	535989	None	3176	472	17620	No_constitutive_exon_found_in_species
AGGAACGGTCCCGTTCGCGGGGGAAAAATCAACACGCTGACGTGGGACAGTA	666496	666631	666681	666629	-1	Scaff11	AYL99_10427	665410	667690	None	3176	472	17620	No_constitutive_exon_found_in_species
GCAATCCCACGGACAAGATTGGAGATGTTGATGCATCCTCGGGCGAGCAGCC	759167	759258	759308	759256	-1	Scaff11	AYL99_10461	758274	759591	None	3176	472	17620	No_constitutive_exon_found_in_species
AGCATCACCGCCCATTCACTCTCCCTTCATCCTGCTGACGACGGGCACAGTA	812364	813723	812314	812366	1	Scaff11	AYL99_10479	810879	813723	None	3176	472	17620	No_constitutive_exon_found_in_species
GTGATCGAACGATATTTCGATGAGCTCCATTAACCATGAATGGGGCACAGTC	823463	823550	823413	823465	1	Scaff11	AYL99_10483	823214	823550	None	3176	472	17620	No_constitutive_exon_found_in_species
TGTTTGGGGCAAAAGGCAAGGATCTCTGCTGACACTGTGGGACGTGACAGGT	835514	835599	835649	835597	-1	Scaff11	AYL99_10488	835514	838461	None	3176	472	17620	No_constitutive_exon_found_in_species
TACGTCCCCTTGTTGACTAATCACTCTGCTTTGGTTGACGGGCGAGAAAGAA	924582	926364	926414	926362	-1	Scaff11	AYL99_10520	924582	926664	None	3176	472	17620	No_constitutive_exon_found_in_species
ATTCTCATCGAATTCTGCTTATGTCGCACTTGCTCATGTCTTGGGACAAGAT	947017	947147	947197	947145	-1	Scaff11	AYL99_10527	945619	947569	None	3176	472	17620	No_constitutive_exon_found_in_species
GAAAGGTACTCGGAAGCTTGCTAATGATTTCATCACTAACTTGAGGGCAGCC	42997	43234	42947	42999	1	Scaff12	AYL99_10581	42239	47073	None	3176	472	17620	No_constitutive_exon_found_in_species
TTGCTTCCTGCATCACCCCTCCTGGTGACACCCATTGACCGTGGGCGTAGGA	225822	226019	225772	225824	1	Scaff12	AYL99_10642	225456	227226	None	3176	472	17620	No_constitutive_exon_found_in_species
ATCCAAGTTGCGGACGACATGGGTGCTAGATGAGCTGACATTGGGGGCAGAG	272382	272904	272954	272902	-1	Scaff12	AYL99_10660	272247	274519	None	3176	472	17620	No_constitutive_exon_found_in_species
CAACCTCTGTGATCTGTCCAGGCTTTTTTTGGACGCTAAATAGAGGGCAGAG	310833	311199	310783	310835	1	Scaff12	AYL99_10672	310091	312139	None	3176	472	17620	No_constitutive_exon_found_in_species
CTCCCTTGAGACGACCTGGTAGGTTAGGGTTACTGATATTTGAGGGCCAGTC	334940	335682	335732	335680	-1	Scaff12	AYL99_10684	334858	336010	None	3176	472	17620	No_constitutive_exon_found_in_species
ACTGCGCCCGACTACACAGGAGACTTTTGGTACTGACGGACGGGAAACAGTC	363843	365340	365390	365338	-1	Scaff12	AYL99_10696	363843	365645	None	3176	472	17620	No_constitutive_exon_found_in_species
TGTTGTCCCTGGCGTTAGAGAGTGTGCCTTTGCTAAAGTTCTGAGGGCAGTG	404395	404651	404701	404649	-1	Scaff12	AYL99_10712	402362	407052	None	3176	472	17620	No_constitutive_exon_found_in_species
TACAGTAGAGACTGCACATCAATCACTGATTCATTTATCGCGGGAAGTAGAA	403716	404324	404374	404322	-1	Scaff12	AYL99_10712	402362	407052	None	3176	472	17620	No_constitutive_exon_found_in_species
AAACATGTTCTAAGAGAGGGAACGTTGACTGATCCTCTGGGATGACGCAGGG	461509	461642	461459	461511	1	Scaff12	AYL99_10732	461228	463165	None	3176	472	17620	No_constitutive_exon_found_in_species
TTCGGTTCTCAGGACCAGTCGATCATCCAAGGCTCTAACGTAACGGGCAGTC	489282	489833	489232	489284	1	Scaff12	AYL99_10741	488837	489833	None	3176	472	17620	No_constitutive_exon_found_in_species
TGGACAAATCGACAGAGATCGGGAATATGAAGCTGACATCGTGTGGGCAGAT	538493	539100	538443	538495	1	Scaff12	AYL99_10760	537342	539654	None	3176	472	17620	No_constitutive_exon_found_in_species
GTCAGTCGATGGGTGATTTTCGAGGCGCAACCTGCTGACGTGGGGAGTAGTC	749726	749766	749816	749764	-1	Scaff12	AYL99_10839	748364	750319	None	3176	472	17620	No_constitutive_exon_found_in_species
GAGTCAGTGATTCGTTCCCGCCCCACGAGGAGTATTGATGGGCTATGAAGTT	990680	990687	990737	990685	-1	Scaff12	AYL99_10923	990680	992666	None	3176	472	17620	No_constitutive_exon_found_in_species
CTGAGAACGTTGGTGCAAATACGAATAATACCGCTCTGTTAGTAAGGGAGAA	1013167	1013306	1013117	1013169	1	Scaff12	AYL99_10928	1011215	1013306	None	3176	472	17620	No_constitutive_exon_found_in_species
TCCTCCTTCCCGCCTGTAAATATATCTTGGATACTAATCTACGGGTACAGGA	158470	158655	158705	158653	-1	Scaff14	AYL99_11375	157682	159876	None	3176	472	17620	No_constitutive_exon_found_in_species
GCTTTGTCGACGCTTTCCGTACTGCTTTCCCGCTGATTAATAGGGATTAGGC	169950	172560	172610	172558	-1	Scaff14	AYL99_11379	169113	173729	None	3176	472	17620	No_constitutive_exon_found_in_species
TCCGTCCCTTTACTAGCCCTCTCACGCAACCATCTGACATGCAGGGCTAGGG	175104	175257	175307	175255	-1	Scaff14	AYL99_11380	174810	178347	None	3176	472	17620	No_constitutive_exon_found_in_species
GAGCACCCCATTCGAATACTTCCTCAAGACATGGCTAACCTGGGACAAAGGC	219054	220567	220617	220565	-1	Scaff14	AYL99_11397	219054	221237	None	3176	472	17620	No_constitutive_exon_found_in_species
GTGGGCAGAACATGCCGAGGCAGGGCGTCAGCTACTAATTCAGGGTGTAGCA	310865	311001	310815	310867	1	Scaff14	AYL99_11430	310475	311781	None	3176	472	17620	No_constitutive_exon_found_in_species
GCCATCTCCCTCCATCACCTTTTGCTCCTCTTGCTAATAAGGGTCGACAGAA	314427	314833	314377	314429	1	Scaff14	AYL99_11432	313296	315172	None	3176	472	17620	No_constitutive_exon_found_in_species
ATTTTGCTTCCATCTCCTCTGGTCTCTAAGCACAGCTGACGGGTGGCAAGAG	524760	524906	524710	524762	1	Scaff14	AYL99_11512	524465	526494	None	3176	472	17620	No_constitutive_exon_found_in_species
CTTGGTCGCGACCATCATGGCATGTGGGGCGGGAACTGACGGGTCGCAAGAC	544243	544697	544193	544245	1	Scaff14	AYL99_11520	543927	545473	None	3176	472	17620	No_constitutive_exon_found_in_species
CACTCGGAGCAACGATCTCAAGAGCACAATGGCTAAAGTGGTGGGTGCAGAT	658875	660853	658825	658877	1	Scaff14	AYL99_11559	658614	660853	None	3176	472	17620	No_constitutive_exon_found_in_species
ATTTGGAATTCTATTCCGTAGACGTTTCCTGAGTTGACTTGGGACATCAGGA	684190	684292	684342	684290	-1	Scaff14	AYL99_11568	683035	684832	None	3176	472	17620	No_constitutive_exon_found_in_species
TCGAGAGGATGCAAACGGAGGGGTTCTCGGGTGCTGGTCATCGGCGGGAGGT	70982	71376	71426	71374	-1	Scaff15	AYL99_11602	70982	71580	None	3176	472	17620	No_constitutive_exon_found_in_species
TCTAGTCTATGCTGAACATGATCATGTACGTGATGATGATGGGAGAGAAGTT	73854	74160	73804	73856	1	Scaff15	AYL99_11605	73545	74160	None	3176	472	17620	No_constitutive_exon_found_in_species
CAGAGGGACGTGCAAGCAAAAGACCAACGATGGCGGTTTCTGAGGGACAGTC	141111	141260	141310	141258	-1	Scaff15	AYL99_11626	141111	142277	None	3176	472	17620	No_constitutive_exon_found_in_species
ATGATGATTAAGTTGGCGAAGCGCTGGGTGGATCGCTGGGGCAGCGACAGAT	193331	193885	193935	193883	-1	Scaff15	AYL99_11635	193331	195016	None	3176	472	17620	No_constitutive_exon_found_in_species
TGAAAACGAGGGGGCGCTCAAGTAGGAGGATGCTGAAAACGATGAGGGAGCC	538917	539043	538867	538919	1	Scaff15	AYL99_11722	538189	539043	None	3176	472	17620	No_constitutive_exon_found_in_species
TCTGTCGTGGGCCTGTATATTCCTGGTAAGCTGCTGAGCAACTGGGACAGAA	558061	558469	558011	558063	1	Scaff15	AYL99_11725	557461	558469	None	3176	472	17620	No_constitutive_exon_found_in_species
CTCCTGATTGTGGTGAGTCGTCACTGACGTCGCGTATGGGACCAAAACAGGT	598322	598740	598272	598324	1	Scaff15	AYL99_11737	598095	598740	None	3176	472	17620	No_constitutive_exon_found_in_species
CAGGTAAGCCCACCCACTCCATCACGTACCAGCAACCTGACAGCGGGCAGAT	92042	92263	92313	92261	-1	Scaff16	AYL99_11770	92042	93129	None	3176	472	17620	No_constitutive_exon_found_in_species
CTCATCCTGGTCGAGATGACCACCTTTTCCTCTTGCTGAAGAAACGGGAGAC	150143	150206	150256	150204	-1	Scaff16	AYL99_11783	149020	150325	None	3176	472	17620	No_constitutive_exon_found_in_species
CTGCAAGATGTACTCGCCCTGGGCATGTGCGGGCTCGTGGGCGAGATTAGGG	26248	26538	26588	26536	-1	Scaff18	AYL99_11881	25926	26943	None	3176	472	17620	No_constitutive_exon_found_in_species
ACCGCAGGCCCAGGTTGTGGTACGATCACATGGACGGGTACGGTGACGAGCT	29042	29242	29292	29240	-1	Scaff18	AYL99_11883	27908	29885	None	3176	472	17620	No_constitutive_exon_found_in_species
ACGTGGCAATCTTGGACTTCATTCCTACGACGAGCTAAACGGACGGGCAGTT	69806	70026	70076	70024	-1	Scaff18	AYL99_11904	69619	70230	None	3176	472	17620	No_constitutive_exon_found_in_species
GGTAGGTCATATGCAGCACTTTACACAATGGCCTATTAACCGGGGTATAGCA	49527	49824	49874	49822	-1	Scaff17	AYL99_11832	49527	50293	None	3176	472	17620	No_constitutive_exon_found_in_species
CGGGCGCAAAGACCATCTACATCCCCACCCGTTCGTGGGCGAACCACAAGGC	194042	194176	194226	194174	-1	Scaff17	AYL99_11869	194042	194836	None	3176	472	17620	No_constitutive_exon_found_in_species
TCGTGAATTGACGCGTTTCACCATCAAGTATATGGACATTAACGGGGCAGTT	100944	101188	100894	100946	1	Scaff19	AYL99_11970	100245	101188	None	3176	472	17620	No_constitutive_exon_found_in_species
GGTATCGAGACATCAACCTAAAACGATGAAAGTGCTGATCCCGGGCAAAGAA	15656	15851	15901	15849	-1	Scaff22	AYL99_12004	15118	15958	None	3176	472	17620	No_constitutive_exon_found_in_species
TCGCAGGACTCTTTTGGCTCATAAACTCGGCAAGCTAAATCTGGGTGAAGGC	18765	18914	18964	18912	-1	Scaff22	AYL99_12005	18765	19238	None	3176	472	17620	No_constitutive_exon_found_in_species
TGTATATCGCGATTGTACCTGGATACGAACGCAAAGGGTTAAATCGGTAGCG	18778	19055	19105	19053	-1	Scaff23	AYL99_12024	18778	21777	None	3176	472	17620	No_constitutive_exon_found_in_species
