# Supplementary material for: Widespread Separation of the Polypyrimidine Tract From 3′ AG by G Tracts in Association With Alternative Exons in Metazoa and Plants
Source: Front Genet. 2019 Jan 14;9:741. doi: 10.3389/fgene.2018.00741 (PMC6339879; doi:10.3389/fgene.2018.00741)
Supplement: DATA FILE S1 — Sequences of REPAG 3′ SS from each species of fungi. [file Data_Sheet_1.zip › Supplementary data 1/Fungi_Release38_fusarium_fujikuroi_gca_001023035.txt]

REPA_GGG_Sequence	Exon_Start	Exon_End	Pos_-50	Pos_+2	Strand	Chromosome	GeneID	Gene_Start	Gene_End	Gene_Name	Number_of_REPAs	Number_of_REPAs_has_GGG	Number_of_Intron(Intra_genic_Region)	Upstream_Constitutive_Exon
GGTGAGTTTATGTGAGCAGTTTCATGCCAGGGACTGACGGATGGGTGCAGGT	74454	74524	74574	74522	-1	seq_122	LW93_294	74277	75439	None	4374	312	25966	No_constitutive_exon_found_in_species
TTGTTCCAAGAATGAGTCAAACAGTCTTGACGTGGCTGACGGGGATACAGGG	88649	89495	89545	89493	-1	seq_122	LW93_299	87564	89785	None	4374	312	25966	No_constitutive_exon_found_in_species
AGTAGCTTCGGGAGTGTAGCGACAGAACGGAGTACTAATTAGGGATGAAGCA	156984	157491	156934	156986	1	seq_122	LW93_328	156664	157491	None	4374	312	25966	No_constitutive_exon_found_in_species
ATCCATTGATTCATGACGACCAGGAGAACAAACAGCTGACTTATGGGAAGTA	194951	195418	195468	195416	-1	seq_122	LW93_341	193546	196401	None	4374	312	25966	No_constitutive_exon_found_in_species
AGTCTTCACACTGGAGAGAAGCCGAAACTAATTGCATATCATGGGACCAGGT	207703	207776	207826	207774	-1	seq_122	LW93_347	206073	208024	None	4374	312	25966	No_constitutive_exon_found_in_species
AGGGGCAGGAGCTCCGAGTACTGCAGCCCTTACGCTGACCTACGGGATAGAA	271077	271235	271285	271233	-1	seq_122	LW93_370	271077	271680	None	4374	312	25966	No_constitutive_exon_found_in_species
GTACGTACCCATTCTTAGATCCTGCGACATGATACTGACGAAAGGGTTAGTC	305130	306105	306155	306103	-1	seq_122	LW93_388	302644	307096	None	4374	312	25966	No_constitutive_exon_found_in_species
GTTTGTCCATCCCTACATACGTAGAATATACAAAGTGCTAACAAGGGCAGAA	765229	765812	765179	765231	1	seq_122	LW93_575	763161	767140	None	4374	312	25966	No_constitutive_exon_found_in_species
GGTACGTATTCGCATTCTCGTCATGGTGAATTGGATGTTAACAAGGGTAGCA	803078	803432	803482	803430	-1	seq_122	LW93_588	800760	804057	None	4374	312	25966	No_constitutive_exon_found_in_species
AGTGCCATGATACTATTTGAACTCAGGTTATTGATATTTCTCATGGGAAGAT	840952	841076	840902	840954	1	seq_122	LW93_600	839837	841550	None	4374	312	25966	No_constitutive_exon_found_in_species
CCGTACGCCATCGATCATACTTCTTGAGCTTCGAGCTAATTGTGGGGCAGGA	943017	943781	943831	943779	-1	seq_122	LW93_648	943017	944024	None	4374	312	25966	No_constitutive_exon_found_in_species
GTGAGTTGCCCTATACCTTGGAGTTCAACCTGGACTAACCAAGGGCATAGCA	946581	946785	946835	946783	-1	seq_122	LW93_650	945785	948758	None	4374	312	25966	No_constitutive_exon_found_in_species
AGTACATTTTAAGCTTGCGTCAAATGAAAAGAAAACTAACAATTGGGCAGTT	950845	951033	951083	951031	-1	seq_122	LW93_651	949808	951948	None	4374	312	25966	No_constitutive_exon_found_in_species
TAGGTTTGCGCGGGGTGCTACGCAAAGCCTTGTTCTAACATACGGGACAGTC	1092030	1093585	1093635	1093583	-1	seq_122	LW93_697	1090120	1093900	None	4374	312	25966	No_constitutive_exon_found_in_species
TAAGATTTCCAAGGTTTTATTTTCCAGCCAGTTCGCTCAGAGGGATACAGTT	1518296	1518739	1518246	1518298	1	seq_122	LW93_810	1517317	1519303	None	4374	312	25966	No_constitutive_exon_found_in_species
TGAGTTGTTGAACTTGTACGACTACTACGAAGTCACTAACTGGGTGATAGTC	1778999	1779064	1778949	1779001	1	seq_122	LW93_886	1778578	1780529	None	4374	312	25966	No_constitutive_exon_found_in_species
GTGAGAATTTGTGATTGATGTTGAGAATTCCTATTAATGTAGGGAAATAGTC	1837557	1837586	1837636	1837584	-1	seq_122	LW93_904	1837221	1839388	None	4374	312	25966	No_constitutive_exon_found_in_species
CTGTCTCTCTCATTTCGGTTTGCTGCCTCAGATACTGACGTGGGATACAGGT	1840937	1842329	1840887	1840939	1	seq_122	LW93_905	1840673	1842329	None	4374	312	25966	No_constitutive_exon_found_in_species
CCAGACTGAGAGTGAGTGAGAGGGGTACTGACTTTGATCCATAAGGGCAGTC	2134210	2134267	2134317	2134265	-1	seq_122	LW93_992	2132905	2134492	None	4374	312	25966	No_constitutive_exon_found_in_species
GCCACCCCTATATCGTTCGAGAATCGAAAATCCGTGCTGACGGGACGCAGTT	2496683	2496784	2496834	2496782	-1	seq_122	LW93_1113	2496683	2501740	None	4374	312	25966	No_constitutive_exon_found_in_species
TGAGTCTCATAGTGGATGTATAATCTGATGCAAGCTTACAGTCGGGGCAGGA	2699902	2700364	2700414	2700362	-1	seq_122	LW93_1180	2699902	2701673	None	4374	312	25966	No_constitutive_exon_found_in_species
CGTAAGTCTTGGGAGAATGTGCGATGGGCAAAACTAACGTGGGATTGTAGAA	2774779	2774931	2774981	2774929	-1	seq_122	LW93_1208	2774779	2776390	None	4374	312	25966	No_constitutive_exon_found_in_species
AGGTAGGGCTGACACATGCTAATTCGGCTCAAATTACTGACTGGGAATAGCT	2869591	2869729	2869779	2869727	-1	seq_122	LW93_1237	2869591	2870256	None	4374	312	25966	No_constitutive_exon_found_in_species
GCGGTAAGGCTTCTAAATATTTGGAGTTGTTGTACTGACGGGGAATATAGAT	2977007	2977275	2977325	2977273	-1	seq_122	LW93_1277	2976379	2978390	None	4374	312	25966	No_constitutive_exon_found_in_species
GGCTTTTGAGCGATCATGAAAGACATGACTGACACTGGGGATGAAATTAGCC	3058201	3058458	3058508	3058456	-1	seq_122	LW93_1312	3056747	3058888	None	4374	312	25966	No_constitutive_exon_found_in_species
TACGCTATCTCTCATTAACACCCATGAATCTTCCGGCTAACGTGGGGCAGAT	3114299	3115803	3115853	3115801	-1	seq_122	LW93_1330	3114299	3116758	None	4374	312	25966	No_constitutive_exon_found_in_species
GTTTCAGTGATGGCTTTTCTTGCTCAATTATACTGACCATGAGGGCGTAGCT	717722	717741	717791	717739	-1	seq_109	LW93_14081	717722	718876	None	4374	312	25966	No_constitutive_exon_found_in_species
CCTGCACAGTTTTGTTAATGAGGGGCGAGGGGTAGCTAACGAGGGGACAGAT	936489	936507	936439	936491	1	seq_109	LW93_14150	936420	938293	None	4374	312	25966	No_constitutive_exon_found_in_species
TAAGCAAACCAAAGTTCTAACCAGCTGATTCAAAACGCTAACGGGTGCAGGT	979381	980145	979331	979383	1	seq_109	LW93_14161	978693	980395	None	4374	312	25966	No_constitutive_exon_found_in_species
ATCGTTACTATTTGTCCTCCTTGAAGAAAACATCGACTAACTGGGAGCAGAT	1283648	1283885	1283935	1283883	-1	seq_109	LW93_14247	1283648	1286307	None	4374	312	25966	No_constitutive_exon_found_in_species
TGATATGCACTGACGCGATATAGTTGAGAGTTACTGACGTGGGGTTATAGCC	1407468	1407749	1407418	1407470	1	seq_109	LW93_14281	1407029	1407875	None	4374	312	25966	No_constitutive_exon_found_in_species
GTTTATCTTCTGCCTCAACTTTCTGTTATGTTGCTAACATAGGAGGGTAGTG	1441429	1442313	1441379	1441431	1	seq_109	LW93_14294	1440281	1442313	None	4374	312	25966	No_constitutive_exon_found_in_species
GTGTACCCGAGTCGCCTCGTTGGTTGCTCAATCATGGGAAGAGACAAGAGGC	1521207	1521445	1521157	1521209	1	seq_109	LW93_14328	1520536	1522238	None	4374	312	25966	No_constitutive_exon_found_in_species
GTAAATCGACCGTACTTTGAGACATAAATTGAGATCTGACCATAGGGTAGGC	1630789	1632015	1632065	1632013	-1	seq_109	LW93_14375	1630789	1632180	None	4374	312	25966	No_constitutive_exon_found_in_species
TCCTTATCTGGACCGTTGGAAGCCGATAGCTGATCGTGGTGGTTGGGTAGGT	1836309	1836432	1836482	1836430	-1	seq_109	LW93_14454	1834080	1836540	None	4374	312	25966	No_constitutive_exon_found_in_species
TGGAATTAACTTCCTGCATTTCAAGAGAGCGACGTTGACTGAAGGGCCAGAG	1900325	1900461	1900275	1900327	1	seq_109	LW93_14480	1900053	1901011	None	4374	312	25966	No_constitutive_exon_found_in_species
ACGAGCCCGGGACAAAGGCTACGAACATATACTAATTCATGGGTTGGCAGAT	1980584	1982725	1982775	1982723	-1	seq_109	LW93_14509	1979323	1983003	None	4374	312	25966	No_constitutive_exon_found_in_species
TGGTACGTTTTGCATACGATCAATACAGAATTCCGGCTAATGTGGGATAGGA	2044190	2044356	2044140	2044192	1	seq_109	LW93_14530	2043781	2045611	None	4374	312	25966	No_constitutive_exon_found_in_species
AGTGGACACGCACTTTTGATCAAAGTGACAAGTACTGACGGGGCAAACAGAT	2177565	2177767	2177515	2177567	1	seq_109	LW93_14568	2175429	2177767	None	4374	312	25966	No_constitutive_exon_found_in_species
GCACGCATCCTTGACGGTCAAAGGCGATCATTACTGAGAGGGGAGCGCAGTT	91138	91399	91088	91140	1	seq_83	LW93_1411	90674	92628	None	4374	312	25966	No_constitutive_exon_found_in_species
GTCATCATCTTTCCGCCATTGCTGCATGTCCATTAGCTAACACGGGAAAGTC	110974	112126	110924	110976	1	seq_83	LW93_1421	110790	112336	None	4374	312	25966	No_constitutive_exon_found_in_species
CGGATACCGCAATGTCTATTTGAGGAATGTAAGGGCTAACAGGGACATAGAC	227388	227420	227470	227418	-1	seq_83	LW93_1465	226565	228025	None	4374	312	25966	No_constitutive_exon_found_in_species
GTTTAACGACCTTTTGTGTATCTGTTTTATGCTGACGAGGCGGGGGTTAGGT	577190	577470	577140	577192	1	seq_83	LW93_1600	576957	578772	None	4374	312	25966	No_constitutive_exon_found_in_species
GAGGTACGCCCCCCGTTTATCATTGTATTGATCTGTACTAATTGGGGTAGGT	577784	578052	577734	577786	1	seq_83	LW93_1600	576957	578772	None	4374	312	25966	No_constitutive_exon_found_in_species
GGTGAGTCGTATGATGTATTTACAAGGGTTGTTTTCTAATCCGGGAACAGGC	580873	580999	581049	580997	-1	seq_83	LW93_1601	578833	581098	None	4374	312	25966	No_constitutive_exon_found_in_species
CTATGGGTGAGCTAACTCTGTGGACATGCAAAGCAAAGCTAACTGGGCAGCA	642794	644010	642744	642796	1	seq_83	LW93_1624	642518	644010	None	4374	312	25966	No_constitutive_exon_found_in_species
TGACTCCACATCACTTAACATATTGAGATGAGATTATTAACAATGGGTAGCG	943188	943270	943138	943190	1	seq_83	LW93_1719	942221	944598	None	4374	312	25966	No_constitutive_exon_found_in_species
ATGACACAACGAAGCGGTAAATAAGGACAATGCTAATACGAGACGGGCAGAA	1205672	1205767	1205817	1205765	-1	seq_83	LW93_1793	1205288	1206149	None	4374	312	25966	No_constitutive_exon_found_in_species
TGTACGTATCTCGCAGAGCTACAAACGCTGCAATTCTAACAGCCGGGTAGAC	1241362	1241660	1241710	1241658	-1	seq_83	LW93_1804	1241127	1241863	None	4374	312	25966	No_constitutive_exon_found_in_species
AGTTCACAACTTCTTGCACAAGTATCGATCCGAGATTAACATTATGGGAGGT	1554766	1554784	1554834	1554782	-1	seq_83	LW93_1906	1554766	1555256	None	4374	312	25966	No_constitutive_exon_found_in_species
GTATGTCTCAATTCAACTACATGCGCATACAGGCCACTAACAAGGGGCAGAT	2162323	2164974	2162273	2162325	1	seq_83	LW93_2083	2161716	2166350	None	4374	312	25966	No_constitutive_exon_found_in_species
ACCATCTATCGATCGGGGAAACATGACTGAAACTGACTTGATATGGGTAGCA	240344	240455	240505	240453	-1	seq_131	LW93_9372	239966	240816	None	4374	312	25966	No_constitutive_exon_found_in_species
GAGTAAGTCATGAATCAATCTTTTATAGGATGAAGCTGACTGGGAATCAGGT	240104	240296	240346	240294	-1	seq_131	LW93_9372	239966	240816	None	4374	312	25966	No_constitutive_exon_found_in_species
CTGTGAGTAAATAATAGTGCGGTGGGAAAGAATGACGCTAATGAGGGTAGTG	246136	246234	246284	246232	-1	seq_131	LW93_9374	244802	246457	None	4374	312	25966	No_constitutive_exon_found_in_species
GGTAAGTATCTAATCAACTAGCACGTACTTCGCTAATTGAGGGACGATAGGG	254166	255450	254116	254168	1	seq_131	LW93_9376	253538	255450	None	4374	312	25966	No_constitutive_exon_found_in_species
CTGAGTATGTTTCCAACGACTCTTCAAGATCTATGCACTGACACGGGCAGAT	494308	495699	495749	495697	-1	seq_131	LW93_9462	494308	495971	None	4374	312	25966	No_constitutive_exon_found_in_species
TCGGTACGTTTTCATGCGGTTCTGGAGATACACGTAGCTAACAAGGGCAGCT	514722	515411	514672	514724	1	seq_131	LW93_9471	513871	515411	None	4374	312	25966	No_constitutive_exon_found_in_species
TACGCAAGCACATGCGCTTCACTGTTGACAACATCTAACGGGAGATAAAGTG	527853	527942	527992	527940	-1	seq_131	LW93_9474	526017	528048	None	4374	312	25966	No_constitutive_exon_found_in_species
GTGAGTAGAGGCGAGAGAATTGACCAAGTAAACAAGCTCATAAGGGATAGTG	950784	951245	951295	951243	-1	seq_131	LW93_9646	949107	951617	None	4374	312	25966	No_constitutive_exon_found_in_species
TGGTAAGACGTCCAACCCAGGTGTTAGTGCTTAAACTGACCAGGGACCAGGG	949107	949597	949647	949595	-1	seq_131	LW93_9646	949107	951617	None	4374	312	25966	No_constitutive_exon_found_in_species
GAAGAAGAATTGTTCTGATGATGCGGCTGCTAATTGAGTTTCGGGAGCAGCT	1026479	1026610	1026429	1026481	1	seq_131	LW93_9681	1026194	1027289	None	4374	312	25966	No_constitutive_exon_found_in_species
TAAGCATCGTCACCTATGATTGCAAGTCATTCCACTAATTTAGGGAACAGAG	1167642	1168116	1167592	1167644	1	seq_131	LW93_9747	1166974	1169173	None	4374	312	25966	No_constitutive_exon_found_in_species
TGTAAGTCATTCGCCAAACATTTTCAGGGTCCTTGCTCATGGGTATGCAGGT	1409016	1409965	1408966	1409018	1	seq_131	LW93_9842	1408830	1411367	None	4374	312	25966	No_constitutive_exon_found_in_species
AAGTCAACAACCCGCATGTATTGTCACCGTAATGCTGATGGGTAGCAAAGAT	1547137	1547444	1547087	1547139	1	seq_131	LW93_9898	1546230	1548633	None	4374	312	25966	No_constitutive_exon_found_in_species
GGTGAGCATTTCTTTGCATTCCCCCAAGTGACGCGCGCTGACTGGGGTAGAA	1743089	1743404	1743039	1743091	1	seq_131	LW93_9973	1742776	1744436	None	4374	312	25966	No_constitutive_exon_found_in_species
TTAGGCTATTTAGAGCGTTAAAGCATTTCAATACTGATATTAGGGACTAGCC	1761903	1761997	1761853	1761905	1	seq_131	LW93_9982	1761102	1763700	None	4374	312	25966	No_constitutive_exon_found_in_species
TTGTACTTTGATGAAGAAAACAAACCTTGGATTCTGACCAAGGAGGGAAGAA	1811610	1811771	1811821	1811769	-1	seq_131	LW93_9996	1809984	1820255	None	4374	312	25966	No_constitutive_exon_found_in_species
ATCATCGGCTGTCACACGCGGTTTGCAAACAGCTGGGGTGACACAAGTAGGC	93993	94358	93943	93995	1	seq_91	LW93_5124	92937	94358	None	4374	312	25966	No_constitutive_exon_found_in_species
TGGCGGTATGTTGAATCTGTCGCTCACAGCAAGTTACTAACAAGGGCAAGAA	310110	310544	310060	310112	1	seq_91	LW93_5218	309449	310544	None	4374	312	25966	No_constitutive_exon_found_in_species
TCATTGAACCAACCACCCCAATTTCTGTTGACCGCTGTGGGGGGCACTAGAA	360704	361232	360654	360706	1	seq_91	LW93_5235	360471	363618	None	4374	312	25966	No_constitutive_exon_found_in_species
TGTGAGCAAATGTTGATAAGAAAATTATTTGCAGGGGCTAACAAGGGTAGTC	486518	486791	486841	486789	-1	seq_91	LW93_5283	486518	487116	None	4374	312	25966	No_constitutive_exon_found_in_species
TCAGCAATGATACAGGAATCTTTGAGACCATGGCCAACTCATAGGGGCAGTT	748413	748842	748892	748840	-1	seq_91	LW93_5375	748276	751078	None	4374	312	25966	No_constitutive_exon_found_in_species
AAGCCCATCTTCGGGTTCAAGGATTGTATTCGACTAACACTGGGTGATAGGC	941544	944018	944068	944016	-1	seq_91	LW93_5438	941544	944228	None	4374	312	25966	No_constitutive_exon_found_in_species
TACGCGCGTGTCGGCCCGCTAATATATATAATGTACTAACATGGGTACAGAG	1228248	1231507	1228198	1228250	1	seq_91	LW93_5516	1227865	1232768	None	4374	312	25966	No_constitutive_exon_found_in_species
CTCCAACACAATTATAAAAGACATGAGGCGACGGCTGACGTTGGGCAAAGAC	1399168	1399269	1399118	1399170	1	seq_91	LW93_5570	1390918	1399269	None	4374	312	25966	No_constitutive_exon_found_in_species
TAAGTGCTACCCAAGATAGATGATTATGCTCAAGCTCATTGGGATAACAGAT	26573	27384	26523	26575	1	seq_76	LW93_8279	26243	27617	None	4374	312	25966	No_constitutive_exon_found_in_species
CCAATATCTTTGGATTTCCTGAAACCTACGATTTGCCTGAGGGAGAGTAGAA	34075	34083	34025	34077	1	seq_76	LW93_8281	33499	35166	None	4374	312	25966	No_constitutive_exon_found_in_species
ATGTTCTTTGCTAGATCCTCCATCAATCGCAACTAACATGTCGGGCAAAGGA	68845	69556	68795	68847	1	seq_76	LW93_8296	68535	71024	None	4374	312	25966	No_constitutive_exon_found_in_species
GGGGGAAATGTTTTTTATTGGCCTTCACAGAGTGCTAACATCAAGGGTAGAT	289208	289526	289576	289524	-1	seq_76	LW93_8370	289208	290007	None	4374	312	25966	No_constitutive_exon_found_in_species
GTCGCCTCCATCTTGCAACCCAGATTCTGAACTGACATTTCGGGAAACAGTG	304662	305696	305746	305694	-1	seq_76	LW93_8377	304662	306220	None	4374	312	25966	No_constitutive_exon_found_in_species
AAGCTGCGCTTATGATATTGAGGTCGCTGACATTTGGGCTTGGGGTGAAGTC	539451	539469	539401	539453	1	seq_76	LW93_8458	539069	541035	None	4374	312	25966	No_constitutive_exon_found_in_species
AGGTAGGAGCAAAGGCAAGAGAAAGAGGACAATCACTAATATGGGTGCAGGT	1158518	1160597	1158468	1158520	1	seq_76	LW93_8660	1157842	1161569	None	4374	312	25966	No_constitutive_exon_found_in_species
CAATCTCTCCCAGCTGAGGAAGACATTGGCTAATGCATTGGGACAAACAGCT	1211784	1211941	1211991	1211939	-1	seq_76	LW93_8679	1210750	1212190	None	4374	312	25966	No_constitutive_exon_found_in_species
TCTTCAGCTTGCGATGTAGACATTGGCGCTGACTCTAGATGGCGGGGTAGCA	1236339	1236451	1236289	1236341	1	seq_76	LW93_8686	1236007	1236942	None	4374	312	25966	No_constitutive_exon_found_in_species
GTAAGAACTTCTACCAACTTTACTCATTTCCGTTACTAATGCATGGGCAGTC	1280935	1281584	1281634	1281582	-1	seq_76	LW93_8703	1280935	1282649	None	4374	312	25966	No_constitutive_exon_found_in_species
TCAGCGTAAGTGACTCAACCCGTGTACACATTTTGCTGACGACAGGGAAGAT	1352883	1352971	1353021	1352969	-1	seq_76	LW93_8727	1352304	1355244	None	4374	312	25966	No_constitutive_exon_found_in_species
AGAGCATCATCACCTCGAGTTATCGACCCCATTGCTAACCTGGGCAATAGTT	58189	58487	58139	58191	1	seq_171	LW93_7160	58053	59125	None	4374	312	25966	No_constitutive_exon_found_in_species
ATCAATCTGGTAAATGATATATCCATTCTCATGCTTGAACATGGGGCCAGGC	263218	264671	263168	263220	1	seq_171	LW93_7233	263134	265801	None	4374	312	25966	No_constitutive_exon_found_in_species
CTATTATAATTCATCGAGGTATCTTGGACGTACTGAACCTGGGTATACAGCG	374333	374590	374283	374335	1	seq_171	LW93_7272	373872	375529	None	4374	312	25966	No_constitutive_exon_found_in_species
CTCTCCATAAAATACTCCGACACGAAGTCTCAACTGCTAACCGGGAATAGCT	451557	453150	453200	453148	-1	seq_171	LW93_7293	451557	453606	None	4374	312	25966	No_constitutive_exon_found_in_species
TTTGCATGGGTTGATCATTACATATGTAACGGAGGATTAGCAGTGGGCAGAC	459923	459968	459873	459925	1	seq_171	LW93_7294	456013	459968	None	4374	312	25966	No_constitutive_exon_found_in_species
TTGTCTTGACGAGCTATCGCGAACGAGCATACTGACATTATTGGGGAAAGTT	549916	550565	550615	550563	-1	seq_171	LW93_7320	549916	550968	None	4374	312	25966	No_constitutive_exon_found_in_species
TTGGGATTTTGGGATTCAATTTGCAAAGGCTCGAGGCTATAGGGTGATAGCT	554753	555193	554703	554755	1	seq_171	LW93_7323	554011	555413	None	4374	312	25966	No_constitutive_exon_found_in_species
ACTCATGGATATCGGCCGTTACAATTGCAGTGACCTAACAAGGGGGATAGAG	783111	783167	783061	783113	1	seq_171	LW93_7387	779882	783632	None	4374	312	25966	No_constitutive_exon_found_in_species
CCCAGATATTGATGACCCTTTCATTATCGTCGACGGGGGGGATGAGGAAGAG	986413	987831	986363	986415	1	seq_171	LW93_7445	985895	987831	None	4374	312	25966	No_constitutive_exon_found_in_species
GTAAGTCACCTTTATTTAGAGAAGAAGTATTGTGCTAACCGAGGGATTAGTT	1309548	1309588	1309638	1309586	-1	seq_171	LW93_7542	1309548	1313871	None	4374	312	25966	No_constitutive_exon_found_in_species
TGATATTCCCAATAGCAGCTTTAATTCTAGACATGCTGACAAGGGCTCAGGA	1510961	1511408	1511458	1511406	-1	seq_171	LW93_7605	1510298	1514878	None	4374	312	25966	No_constitutive_exon_found_in_species
CCCTGCCTTGAAATGCGATGATGAACAAGTTCTAACCATTGATTGGGCAGCG	38116	38432	38066	38118	1	seq_105	LW93_11095	36923	39103	None	4374	312	25966	No_constitutive_exon_found_in_species
GGTATGTGCGCTCCCTGTCGTGTTGTGAAGCTTTGGACTAACATGGGTAGCA	504471	504636	504686	504634	-1	seq_105	LW93_11275	503672	505645	None	4374	312	25966	No_constitutive_exon_found_in_species
CCTAACGTACGTCACTCTCATGCTTTTGGGGGCTTTACTGACAAGGGTAGTG	510248	510540	510590	510538	-1	seq_105	LW93_11278	509904	511899	None	4374	312	25966	No_constitutive_exon_found_in_species
AAGTAATTTCTCGAATTTCGTGTTGTGATAGTACTGACTGGGGTTGTAAGAT	592206	592322	592372	592320	-1	seq_105	LW93_11305	592206	593934	None	4374	312	25966	No_constitutive_exon_found_in_species
TAATGATAGGGTGTGTGTGTGTGTGTGTGTATGTGCTAATGAGGGCATAGAG	596050	596179	596000	596052	1	seq_105	LW93_11306	594432	596179	None	4374	312	25966	No_constitutive_exon_found_in_species
AGTGAGTTCTATGCAGATGAAGGTTACGAGTGAGGAACTAATGGGTATAGTT	706709	707591	707641	707589	-1	seq_105	LW93_11348	706709	708276	None	4374	312	25966	No_constitutive_exon_found_in_species
GACATACCGCTTGGCAGAGGCATATGGCAAATCAACTGACGGGGACATAGAC	738364	738598	738314	738366	1	seq_105	LW93_11354	737342	738598	None	4374	312	25966	No_constitutive_exon_found_in_species
CAAGAATCCAATGAAGGAAAACAACGGGCCAGGCTAACTGGGATAATCAGAT	1227810	1227987	1227760	1227812	1	seq_105	LW93_11499	1227557	1228199	None	4374	312	25966	No_constitutive_exon_found_in_species
GACATATATATGCACTCTTATGAATTGAATAGTGACTGACATCGGGGCAGAT	1246675	1247458	1246625	1246677	1	seq_105	LW93_11506	1245683	1247458	None	4374	312	25966	No_constitutive_exon_found_in_species
GTAGGTGGCGCGACCTGAGAGATACCACAGCGCTTACATGGGTGGGATAGGC	1407443	1407993	1408043	1407991	-1	seq_105	LW93_11560	1405588	1408584	None	4374	312	25966	No_constitutive_exon_found_in_species
GTATGAGGCCCTGCCGTTTGCATGAAATGATGTACTGACTAGGGACCTAGCT	287287	287361	287237	287289	1	seq_25	LW93_10586	287119	289972	None	4374	312	25966	No_constitutive_exon_found_in_species
GGTGAGTTGGCTATTCCCCCGTATAGTCATAGAGCTGACTTATGGGATAGGC	524229	524282	524332	524280	-1	seq_25	LW93_10656	523159	524651	None	4374	312	25966	No_constitutive_exon_found_in_species
ATCAGATATCGACGACGTGAGCATTTGCTGACCTTGGTGGGGTACAATAGGA	745284	745539	745589	745537	-1	seq_25	LW93_10731	744775	745906	None	4374	312	25966	No_constitutive_exon_found_in_species
TAGGCAGACTTTAAGCTTACAAAGGTGGCTAAACTAACGGGATAAATCAGGC	744775	745233	745283	745231	-1	seq_25	LW93_10731	744775	745906	None	4374	312	25966	No_constitutive_exon_found_in_species
GTCGACGACCAGCTACGATCGATAGACCGGTACCAACCAGACCGGGATAGAG	749622	749934	749572	749624	1	seq_25	LW93_10732	747730	750125	None	4374	312	25966	No_constitutive_exon_found_in_species
CAAAATGACGATGAATTTGTCTGTGAGGTAGAACTAATGGGTGAATGTAGGT	757420	757498	757548	757496	-1	seq_25	LW93_10734	756850	759327	None	4374	312	25966	No_constitutive_exon_found_in_species
TGGGCAGAACGTCAACTTATGGTACCACGGAAGAGCACTTCTGGGAAAAGCT	907317	907720	907267	907319	1	seq_25	LW93_10783	906885	908558	None	4374	312	25966	No_constitutive_exon_found_in_species
GGTATTTTCTTCCGAGCGAAGCTCAGAATGCTAAACTAACAGGGCCACAGCT	950746	950871	950921	950869	-1	seq_25	LW93_10798	950071	951517	None	4374	312	25966	No_constitutive_exon_found_in_species
AAGTACAACCACACCTGCTGCACTCAATCGGGTGTGCTAACGGGATACAGAT	1032617	1033642	1033692	1033640	-1	seq_25	LW93_10824	1030625	1034162	None	4374	312	25966	No_constitutive_exon_found_in_species
CGAACGAGATTGACACACTGATTAGGACGCTCGCTGATTTACGGGAATAGTC	1205410	1206407	1205360	1205412	1	seq_25	LW93_10874	1204324	1206407	None	4374	312	25966	No_constitutive_exon_found_in_species
CAAATTCTTGTTGCTGCTTGTCTAATTTAACTGATGATTTACAGGGTAAGAC	1211111	1211310	1211061	1211113	1	seq_25	LW93_10876	1209410	1211741	None	4374	312	25966	No_constitutive_exon_found_in_species
CTGGGTTGCATCGAAGACGGCCTTAGGCTAATACCGGGGGACAAATGTAGGG	1251759	1251901	1251709	1251761	1	seq_25	LW93_10888	1251582	1253384	None	4374	312	25966	No_constitutive_exon_found_in_species
GAACCCATCCTATCGCAGACCAAGGCACTAATAATCTATCGGGCGTACAGTA	80580	81465	80530	80582	1	seq_4	LW93_2987	79972	81465	None	4374	312	25966	No_constitutive_exon_found_in_species
CCTGGGTAAGAACCACTTGCGCTTAATAGACTGGGCTAACAGGGCTGTAGAC	154744	155933	155983	155931	-1	seq_4	LW93_3021	154744	156343	None	4374	312	25966	No_constitutive_exon_found_in_species
ATTTATTAAACGATGTTCGTTTCAATGGAGTATACTAATGGGCAATGAAGGC	162105	162366	162055	162107	1	seq_4	LW93_3023	161956	163701	None	4374	312	25966	No_constitutive_exon_found_in_species
TGAGTAACCATGTACAACAAGATGTACTGGAGAATACTAACGGGGTATAGTC	344696	344814	344864	344812	-1	seq_4	LW93_3100	343992	345468	None	4374	312	25966	No_constitutive_exon_found_in_species
GGTGAGTGTAAGCTAGTGCTTAGATGAACAAGACTAATTTGTTGGGATAGTC	401412	402585	402635	402583	-1	seq_4	LW93_3120	398585	403563	None	4374	312	25966	No_constitutive_exon_found_in_species
GGACGCTTCTCACGAATATTTGACGTTACCGACCTGACTTTGGGGAAAAGAG	642593	642684	642543	642595	1	seq_4	LW93_3214	642401	643759	None	4374	312	25966	No_constitutive_exon_found_in_species
CACGATATTTCTGGCGGTTTTAGAGGCTGATGAGGGTTTATGGGCAACAGGA	808317	808349	808399	808347	-1	seq_4	LW93_3290	806982	808522	None	4374	312	25966	No_constitutive_exon_found_in_species
AAGATCCTATCTGCTCACATCCAGATTTTTATGTTTCTAAAATGGGATAGTT	856588	856758	856808	856756	-1	seq_4	LW93_3309	856588	858316	None	4374	312	25966	No_constitutive_exon_found_in_species
ACTGTAAGTCCTATCCATCAACAAATTACTCACGGCTAACGGTGGGTCAGTT	933301	933664	933714	933662	-1	seq_4	LW93_3344	932581	934311	None	4374	312	25966	No_constitutive_exon_found_in_species
CCGGTAAGTAACAATTGAAAGGGTTCTGACTGGAGAGCTAATGGGCATAGAC	1049643	1049805	1049855	1049803	-1	seq_4	LW93_3391	1047549	1049875	None	4374	312	25966	No_constitutive_exon_found_in_species
CTGATCGTACGTTCGGCCGCCTATCTAGAAACTGTCGCTGACTTGGGGAGGC	1113009	1113144	1113194	1113142	-1	seq_4	LW93_3419	1112010	1113312	None	4374	312	25966	No_constitutive_exon_found_in_species
ATACCAAGCATTCTCACCTATATCAGTGTGACCAAGGCTAATGGGATTAGAA	1150799	1151045	1151095	1151043	-1	seq_4	LW93_3434	1149738	1151947	None	4374	312	25966	No_constitutive_exon_found_in_species
GTCAAGATGGTCTGGGCAAAATTTAACTTGGTCAGCTAACTGGGGTACAGTT	1320788	1320963	1320738	1320790	1	seq_4	LW93_3488	1319216	1320963	None	4374	312	25966	No_constitutive_exon_found_in_species
GCCGAATATAACGAGGAGGAGGAATTGGTCAGCTCTGATAGTAAGGGCAGGA	9417	9508	9367	9419	1	seq_153	LW93_8890	9226	9508	None	4374	312	25966	No_constitutive_exon_found_in_species
CTCTATACCACGAGAGAACTGACAGAATGGCTGACTCATGGGACGCGCAGAA	163746	164546	163696	163748	1	seq_153	LW93_8932	163524	164546	None	4374	312	25966	No_constitutive_exon_found_in_species
GAGGTTTGCAGTAACATGTCGATGCTTTGCTGTCAGACTAACAAGGGTAGAT	219689	220333	219639	219691	1	seq_153	LW93_8948	219425	220333	None	4374	312	25966	No_constitutive_exon_found_in_species
GCTCGTTCCCGTGTCCATTGAGCACAGTTACTGACTTTGGGCTGCGAAAGGA	334765	334914	334715	334767	1	seq_153	LW93_8989	334590	336108	None	4374	312	25966	No_constitutive_exon_found_in_species
ACAGTCTGTCAACTCTGATGCATCATGCTCAGCTGACATTGATGGGCTAGCT	448005	448688	448738	448686	-1	seq_153	LW93_9020	448005	449364	None	4374	312	25966	No_constitutive_exon_found_in_species
GGTAGGATATTGAACATGGCATACTGTTGGAGCTGGCTAACGGGAAGCAGGT	501663	503811	503861	503809	-1	seq_153	LW93_9042	501663	504352	None	4374	312	25966	No_constitutive_exon_found_in_species
ATAACGGTCCCGGAGAATAGAGTCAATACTGATGCTTTTTGGGGTTGCAGGT	613863	614010	613813	613865	1	seq_153	LW93_9072	613556	614224	None	4374	312	25966	No_constitutive_exon_found_in_species
TTATCTTGTTAGTCTTAAACCCTTCCTAACCTGGACCTTGAAGGGTATAGAT	666130	666175	666080	666132	1	seq_153	LW93_9092	665592	666175	None	4374	312	25966	No_constitutive_exon_found_in_species
TTGGTCAGTGTTTTTTATAAGCTCAGTCATTACTCAACTAACGGGCGCAGAT	695788	696121	696171	696119	-1	seq_153	LW93_9102	695788	697116	None	4374	312	25966	No_constitutive_exon_found_in_species
CGTCGGCATTGACAGCTCATCGAGATGGATTACAGACTAATTGGGGGCAGAT	892101	892425	892051	892103	1	seq_153	LW93_9176	891733	893345	None	4374	312	25966	No_constitutive_exon_found_in_species
GTACATTGAGCCATCGACTCATCATGACGAGAAAGCTAACATGGGATCAGGG	1076939	1077239	1076889	1076941	1	seq_153	LW93_9241	1076853	1077591	None	4374	312	25966	No_constitutive_exon_found_in_species
TTGCCTCCCATTTCACACTGCTTTGTATTATACTGACACAATTGGGGAAGGC	1079124	1079309	1079074	1079126	1	seq_153	LW93_9242	1078447	1079537	None	4374	312	25966	No_constitutive_exon_found_in_species
ATGTTCGAAATGACTCTGAATCATGAATCTCTAGCTAATTAAGGGTTTAGGT	72908	73864	73914	73862	-1	seq_175	LW93_2485	72908	74469	None	4374	312	25966	No_constitutive_exon_found_in_species
GTGAGTTCTTTTGAGCAATGATGCAGACTGATGAAACTAACGTTGGGGAGTA	524014	524138	523964	524016	1	seq_175	LW93_2629	523661	524249	None	4374	312	25966	No_constitutive_exon_found_in_species
TTGCATTTGAGATCTTGCAGAAAACGTTTTGTGACTAACTGGGCTGACAGAT	568639	568701	568751	568699	-1	seq_175	LW93_2645	568639	569390	None	4374	312	25966	No_constitutive_exon_found_in_species
TTTCTTGTATATGCCCTCATGCGTCTCTTGCGCCGACTAACAGGGAACAGGT	629717	636723	636773	636721	-1	seq_175	LW93_2663	629717	636880	None	4374	312	25966	No_constitutive_exon_found_in_species
TTGTTGTGCAGTCTTTTCGAGCAAGAACTATCTAATCCTGGGTGGTATAGGA	647016	647383	646966	647018	1	seq_175	LW93_2667	646906	649817	None	4374	312	25966	No_constitutive_exon_found_in_species
TGTTCACAACATCAGTGTGCGCTGTTTGCGCAAGACTAACCGGGCGATAGGG	658776	659640	658726	658778	1	seq_175	LW93_2669	657976	659640	None	4374	312	25966	No_constitutive_exon_found_in_species
CACGAGTGAGTTGAATGCCTAATATGTGATGCCCAGCTAATAAAGGGAAGAC	768584	769068	769118	769066	-1	seq_175	LW93_2704	768584	769870	None	4374	312	25966	No_constitutive_exon_found_in_species
TAGATATTAAAGATGTTGATTAATGATGATGACTCTTGGGATATAGGTAGGA	923574	923652	923702	923650	-1	seq_175	LW93_2752	923574	928644	None	4374	312	25966	No_constitutive_exon_found_in_species
GTACGACACATCATACAGGACATTGTTCCCGCGTGTAACGGCCAGGGCAGTT	180	791	130	182	1	seq_86	LW93_12215	125	1566	None	4374	312	25966	No_constitutive_exon_found_in_species
TATCATAAGTTAAAAAGCCCAATTCGAGGTTAACATGCTAAATTGGGCAGTT	199455	199663	199713	199661	-1	seq_86	LW93_12277	198528	200160	None	4374	312	25966	No_constitutive_exon_found_in_species
TTGAACCCGGTGATAGGTATCACTGCATCTAAGTGTAACTTCAAGGGCAGAA	199227	199364	199414	199362	-1	seq_86	LW93_12277	198528	200160	None	4374	312	25966	No_constitutive_exon_found_in_species
TAAAGGTGAGTAATTGAGATTGAGCGTGAGGGTGTTACTGATGGGCGTAGGG	274411	274505	274361	274413	1	seq_86	LW93_12300	274308	275727	None	4374	312	25966	No_constitutive_exon_found_in_species
TAAGTGTTCACAGCTTTACTTCTTGGAATTTGAATTGATGGGGTGTGCAGAT	312276	312471	312521	312469	-1	seq_86	LW93_12312	312276	318018	None	4374	312	25966	No_constitutive_exon_found_in_species
ACGATTCACGTGGTAACAGACGCAGGGGATGAAGCTAAAAAAGGGACTAGAC	327318	327423	327268	327320	1	seq_86	LW93_12315	326333	329989	None	4374	312	25966	No_constitutive_exon_found_in_species
GAGTCGGAAACCTCCCTATACGTCTTTAATACAAATAGCTGACCAGGGAGAA	330977	331153	330927	330979	1	seq_86	LW93_12316	330698	332486	None	4374	312	25966	No_constitutive_exon_found_in_species
TTGCTGCTGCGCTTATCGAGATGCCTGACTAACCGGGGGGGGGCTTAAAGCT	369762	370666	370716	370664	-1	seq_86	LW93_12333	369218	372723	None	4374	312	25966	No_constitutive_exon_found_in_species
TAACTTCATCTCCACCATGCGGCGCTCTTCAGTGACTAACGGGAAGGCAGCT	681660	681920	681970	681918	-1	seq_86	LW93_12442	680738	683188	None	4374	312	25966	No_constitutive_exon_found_in_species
ATATGACGACACTAGCTCCAAGAGACACGAGACTAATTACAGGGACATAGTT	1139100	1139305	1139355	1139303	-1	seq_86	LW93_12618	1135233	1139657	None	4374	312	25966	No_constitutive_exon_found_in_species
GCAAGTAATGGGCCTTGAGAGATATGATATAGTTACTGACTTGGGGACAGAT	1174026	1174343	1174393	1174341	-1	seq_86	LW93_12635	1174026	1175737	None	4374	312	25966	No_constitutive_exon_found_in_species
GTAAGTATACTCACACGATCGTACTTGTGAACACTGCTGATGGGAGGTAGTC	279153	279665	279103	279155	1	seq_103	LW93_12816	278758	280422	None	4374	312	25966	No_constitutive_exon_found_in_species
CCTTTCTCTTCAGTAGCGCTCGCGTCCGTGTATTGACGAGAGGGTTGCAGCT	522171	523388	522121	522173	1	seq_103	LW93_12907	522016	523388	None	4374	312	25966	No_constitutive_exon_found_in_species
AGATCCTACACCACCAACTCGTAATATCGTTACTGATGATGAGGGCAAAGGT	881163	881244	881113	881165	1	seq_103	LW93_13023	880829	882095	None	4374	312	25966	No_constitutive_exon_found_in_species
GTTACCGCTGAGAATATTCCCATCTTGTTGATATTCTAACTTGAGGGTAGTT	903753	903826	903703	903755	1	seq_103	LW93_13029	901941	904321	None	4374	312	25966	No_constitutive_exon_found_in_species
TGGACGAACATCATGATCCAATGAATGTATGTGAGCTAACGGGTGACCAGAC	1036898	1037542	1037592	1037540	-1	seq_103	LW93_13070	1036898	1040952	None	4374	312	25966	No_constitutive_exon_found_in_species
TTCACATCAGCTCCCGCTCCACTTGGGCCACTCGAGGGTGGACGTAACAGGA	259781	260775	260825	260773	-1	seq_60	LW93_6130	257866	264359	None	4374	312	25966	No_constitutive_exon_found_in_species
CCTGTATGTTTCTAGCCTGCGAGCTTGGTGACACGTGCTAACTTGGGAAGTT	305494	306092	305444	305496	1	seq_60	LW93_6147	305252	307260	None	4374	312	25966	No_constitutive_exon_found_in_species
GCGGTATGTTTGGGTACATCTGGAGGGGGAATTATGCTGATTGGGAGTAGAA	312273	312344	312223	312275	1	seq_60	LW93_6150	312165	312677	None	4374	312	25966	No_constitutive_exon_found_in_species
GGTATGTTTATGATGGTTTGTGATGCTGAGGACGGTGCTAATGGGTACAGGC	385683	385866	385916	385864	-1	seq_60	LW93_6178	385518	386971	None	4374	312	25966	No_constitutive_exon_found_in_species
GTGTTGGTGTTTCGTGAAGTCTAAGGAATTGACTAGACTAATGGGGCCAGCA	433348	434891	434941	434889	-1	seq_60	LW93_6195	433348	434983	None	4374	312	25966	No_constitutive_exon_found_in_species
CGACATCGTGAGAAACGGCGTAGAAGGCATTATGAAAGGGATAGGAGTAGAG	560286	560585	560236	560288	1	seq_60	LW93_6239	559411	560585	None	4374	312	25966	No_constitutive_exon_found_in_species
CTGGTATGTTATCATATAAGCTACCGTATGACCTAGCTAATGTGAGGGAGCA	701651	701787	701601	701653	1	seq_60	LW93_6278	701320	703065	None	4374	312	25966	No_constitutive_exon_found_in_species
AAGCCCCCATCCTTTCGAAAGCGATAACTTGGGTTAACGCAAGGGTATAGCT	765489	765558	765439	765491	1	seq_60	LW93_6300	765138	765921	None	4374	312	25966	No_constitutive_exon_found_in_species
GCTGTAAGTACATCCAGATCGCTTTTCATTGACTTATCTAATGGGAACAGAA	156243	157026	156193	156245	1	seq_16	LW93_2185	152746	158651	None	4374	312	25966	No_constitutive_exon_found_in_species
AGTCACACAGCCACCCTGGTCCAAGCGCTTGCTAACTGGGGATTGAACAGGC	218157	218313	218107	218159	1	seq_16	LW93_2202	216072	218503	None	4374	312	25966	No_constitutive_exon_found_in_species
TTGTCCTTCGGAATCGAATACACAGCGTGTAGCTTACACCGGGATACCAGCC	362295	362541	362591	362539	-1	seq_16	LW93_2248	361976	362887	None	4374	312	25966	No_constitutive_exon_found_in_species
GCTGAGCTTCTTGTCAAGTTTGAGCTTCTGGACTGACTTAGGGCGACTAGTT	741037	741087	740987	741039	1	seq_16	LW93_2379	740934	741640	None	4374	312	25966	No_constitutive_exon_found_in_species
GAACAACAGTCTCTTTCGAGAGGACCAAGCTAATAGAGACGGGTGCACAGGT	883631	883787	883837	883785	-1	seq_16	LW93_2417	883631	884029	None	4374	312	25966	No_constitutive_exon_found_in_species
TGTTCTTTCAAGTCTTTTGTAGCGTTTGACCGGCTAACAAGGAGGGATAGGG	103406	103452	103502	103450	-1	seq_99	LW93_10207	102777	103735	None	4374	312	25966	No_constitutive_exon_found_in_species
AGGTGCTGGTTCTGAAATACTTCGAGCAGCTGGCTGACAATGGGAACTAGGG	300795	300848	300898	300846	-1	seq_99	LW93_10280	299841	300934	None	4374	312	25966	No_constitutive_exon_found_in_species
AGAGCCATGCTGGCCAAGGCGCCCGTGGAGATAACACACCTGATGGGAAGAC	628711	629437	629487	629435	-1	seq_99	LW93_10385	627164	629785	None	4374	312	25966	No_constitutive_exon_found_in_species
TGAGAAATACTACAGTTACAACTGGAAAGGCCAGTTGAGGGGTGAGATAGCG	770979	771469	770929	770981	1	seq_99	LW93_10427	769670	771469	None	4374	312	25966	No_constitutive_exon_found_in_species
CCAGTCCGGTAAGAAAACTCAAAACCACAACCCGGTACGGGCATGACAAGCT	279538	279724	279488	279540	1	seq_46	LW93_11685	279098	282897	None	4374	312	25966	No_constitutive_exon_found_in_species
CAGCACCGCGGAGCTAATCGAAGGCAAGTTAAGACTAATGGGTGCAATAGGG	438280	440876	438230	438282	1	seq_46	LW93_11742	437989	440876	None	4374	312	25966	No_constitutive_exon_found_in_species
GGTGAGTACTGTTGGCTGTCGAGATCTCATCAGGTACTAACAGGGAACAGGC	656600	656626	656676	656624	-1	seq_46	LW93_11805	656600	658248	None	4374	312	25966	No_constitutive_exon_found_in_species
CTCCTCTTTTTCCACATCGGAAAATCGCCCCACTAAAGCGACGGGTGTAGAC	701723	702250	701673	701725	1	seq_46	LW93_11818	698588	702250	None	4374	312	25966	No_constitutive_exon_found_in_species
GGGCACTCTCATGCTCTCCAAGTCGATCAGCACTGCTCACAAGGGAACAGCC	732877	734005	734055	734003	-1	seq_46	LW93_11822	732877	735306	None	4374	312	25966	No_constitutive_exon_found_in_species
GTTTCAACCTTCCAAAGTCGCACATCAGGCAACCGATTGCGAGGGACTAGTC	831507	833607	833657	833605	-1	seq_46	LW93_11849	831507	834882	None	4374	312	25966	No_constitutive_exon_found_in_species
GTACGTTCGCCCGATAACCAATTTACAATCGAGGCTCACAAGGGGCACAGGA	330441	330893	330943	330891	-1	seq_80	LW93_5774	330441	331425	None	4374	312	25966	No_constitutive_exon_found_in_species
AGTGACCTCTGACCTCAATAGCAGAATGGCTAATACTAACTGGGATATAGTC	565282	565309	565232	565284	1	seq_80	LW93_5859	564598	565309	None	4374	312	25966	No_constitutive_exon_found_in_species
AGTACGCATGTACGGAATGATAGAAGAATGTGCTTGGGTGACAAAAACAGCG	685683	685699	685749	685697	-1	seq_80	LW93_5894	685683	685963	None	4374	312	25966	No_constitutive_exon_found_in_species
TAGTATTCCAAAATGATTAGAGGACGGTCAGTACTAACCACTGGGTAAAGAG	823195	823408	823145	823197	1	seq_80	LW93_5938	822521	823501	None	4374	312	25966	No_constitutive_exon_found_in_species
CTAGTAAGTGTACCTTCATGCTGTAACTCATATTACTAACACTGGGTGAGGC	98878	99145	99195	99143	-1	seq_170	LW93_6420	98411	100107	None	4374	312	25966	No_constitutive_exon_found_in_species
TCAATGTAAGTTATCCGGTCTGCCACGATGGACTAGACTAATAGGGATAGGT	395459	395918	395968	395916	-1	seq_170	LW93_6554	395459	396338	None	4374	312	25966	No_constitutive_exon_found_in_species
CGATTGGGTAAGTAAGTAGCAAAACTTCTGAGCGATGCTGATGGGAGTAGTC	412631	412767	412581	412633	1	seq_170	LW93_6562	412377	414296	None	4374	312	25966	No_constitutive_exon_found_in_species
TTCTCTCATCAAGAGGTACTGTTGATGGGAAATATGCTAACACGGGGCAGAT	480550	480599	480500	480552	1	seq_170	LW93_6586	479870	480599	None	4374	312	25966	No_constitutive_exon_found_in_species
ATAAACAGCCTGGGTATTGAGGGAGTGGAATTGGACTGACGAGGGATTAGTT	523723	523751	523801	523749	-1	seq_170	LW93_6603	523184	524059	None	4374	312	25966	No_constitutive_exon_found_in_species
GTGGGCTGCTTCCCGAATTTTCGTGTGTCGCATTGACTAACAAGGGCCAGGA	538485	538633	538683	538631	-1	seq_170	LW93_6610	537938	539038	None	4374	312	25966	No_constitutive_exon_found_in_species
TGATATGTCGTCACGGCCTGTGATACCCCATTCAAACGACAGCGGGTAAGTT	557794	558014	557744	557796	1	seq_170	LW93_6618	557081	558811	None	4374	312	25966	No_constitutive_exon_found_in_species
TAGGTTTGACTTCTCTAGTAATAGTAACTTCACTTCTAACACGGGATTAGTC	662027	662143	662193	662141	-1	seq_170	LW93_6667	658812	662284	None	4374	312	25966	No_constitutive_exon_found_in_species
GCATTGCGATTGCTGCTCCCTCGATTAAACACGTTGCTCACGGGAAATAGAC	883364	883433	883314	883366	1	seq_170	LW93_6734	883194	885372	None	4374	312	25966	No_constitutive_exon_found_in_species
TCCAGGAATAGCGAAAGATCGAGCAAGGATTCTTGCTAACCGTGGGAAAGGG	159515	159528	159578	159526	-1	seq_69	LW93_7690	157507	159844	None	4374	312	25966	No_constitutive_exon_found_in_species
CTTATGCGAGAAGATGAGTAGAGTTCGAAACTAACGTCACTGGTGGGAAGAA	174710	175618	174660	174712	1	seq_69	LW93_7694	174256	175618	None	4374	312	25966	No_constitutive_exon_found_in_species
TAAGCTATGAACCATCGGTTTCTATTTTCACCATATTAACTGGGGTATAGGC	236861	236983	236811	236863	1	seq_69	LW93_7720	235858	237865	None	4374	312	25966	No_constitutive_exon_found_in_species
GTAAATGATTCATTTATGCTGAGATTCCAGACCAGGCTAATAGGGATTAGCT	240666	243800	243850	243798	-1	seq_69	LW93_7722	240666	244448	None	4374	312	25966	No_constitutive_exon_found_in_species
ATTGTCTTCCAACAAAGAGGAAGTGTTGAAGCTGACATGTGGGGCGATAGAG	286450	286582	286632	286580	-1	seq_69	LW93_7734	286394	288419	None	4374	312	25966	No_constitutive_exon_found_in_species
CAAGAAAAGAAGAAAGCTTATCGTCGATTAGCTAGCTAACAGGGGTATAGTC	383114	383420	383064	383116	1	seq_69	LW93_7779	382782	383420	None	4374	312	25966	No_constitutive_exon_found_in_species
CAGTAAGTAAAATAATAAATTGAGTGAAACTACGAGACTAATCGGGGTAGTG	438279	438424	438474	438422	-1	seq_69	LW93_7799	434104	438894	None	4374	312	25966	No_constitutive_exon_found_in_species
GTGAGTGTGATGGTCTCTAACGATGAGAGTCTGCTGACTTTGAGGGCTAGGT	434806	434830	434880	434828	-1	seq_69	LW93_7799	434104	438894	None	4374	312	25966	No_constitutive_exon_found_in_species
CTGTAAGTTACCCAGCCGCTATACTCTTCAACAGGAACTGACGGGAACAGCT	462868	463271	462818	462870	1	seq_69	LW93_7809	462650	464528	None	4374	312	25966	No_constitutive_exon_found_in_species
AGTAATCTCCTTCGACTGATCAATTGACGAGAGATCGCTGAACGGGTCAGAA	470872	471009	470822	470874	1	seq_69	LW93_7812	470376	471097	None	4374	312	25966	No_constitutive_exon_found_in_species
AGACCTGATGGTAATATGATGTTGGTACATGGTGGCTAATGAAGGGGTAGGC	663165	664548	664598	664546	-1	seq_69	LW93_7886	663165	664813	None	4374	312	25966	No_constitutive_exon_found_in_species
AGACGTAAGTTGTTCCGCTTGTTGCCTGGAGATGCGCTAATATGGGGTAGTT	711887	712003	712053	712001	-1	seq_69	LW93_7905	711887	712623	None	4374	312	25966	No_constitutive_exon_found_in_species
ATGTAAGTCGTGTGTTCACTTATTTGTAAGGTATGGACTAACGGGAGTAGGA	800689	800853	800639	800691	1	seq_69	LW93_7934	799572	802463	None	4374	312	25966	No_constitutive_exon_found_in_species
AACCTACCCTCTACTTCTTTTGGCACCCGTTAGCTAACTGAGGGTTAAAGTA	54039	54549	54599	54547	-1	seq_144	LW93_6752	54039	55145	None	4374	312	25966	No_constitutive_exon_found_in_species
GTATGCTCACTATCTTCTCTCAGATTTCGTTTGTATTAACATTGGGCAAGTG	407221	407338	407171	407223	1	seq_144	LW93_6893	407111	408777	None	4374	312	25966	No_constitutive_exon_found_in_species
TGAGTACTCCCTCCTTAACGAAAATTGGATATACTTACTAATGGGCACAGTT	443229	443736	443179	443231	1	seq_144	LW93_6908	441409	444179	None	4374	312	25966	No_constitutive_exon_found_in_species
AACAATATTCCAAGTCTCAGTTGCACAAAAGCTAACTCCAGGGATCATAGTT	495199	495313	495363	495311	-1	seq_144	LW93_6933	494742	496043	None	4374	312	25966	No_constitutive_exon_found_in_species
GCAGAGCCCAAGCCTACTCGTCCGACGTCAAAGACGAAGACTGGGAACAGCC	657790	657902	657952	657900	-1	seq_144	LW93_7002	657607	661723	None	4374	312	25966	No_constitutive_exon_found_in_species
GGGTGAGTTGGACGGCTTGGCGAGGTAAGACACGTGCTGATGTGGGATAGTA	665174	665197	665124	665176	1	seq_144	LW93_7004	664952	666263	None	4374	312	25966	No_constitutive_exon_found_in_species
TGCGTACGCTGTCCCCCTTGACTTGACTAAATGTTTGCTGATACGGGCAGGC	743522	743839	743889	743837	-1	seq_144	LW93_7040	742475	744552	None	4374	312	25966	No_constitutive_exon_found_in_species
CGGTATGTCTACCGTCTGAATCTTGAATTGTGTGCTAATTGGGATCGCAGTT	753042	753087	753137	753085	-1	seq_144	LW93_7045	752956	753495	None	4374	312	25966	No_constitutive_exon_found_in_species
TAGGTCTCACTTCGACTACCAAAGAAAGATATGCTTACCACAATGGGCAGCC	31880	31962	32012	31960	-1	seq_176	LW93_4116	30581	32187	None	4374	312	25966	No_constitutive_exon_found_in_species
TGTGTTTGGGTTATCTTCAAAGCCGCCGTCTTGTACTAATGATGGGGCAGCT	120700	121650	120650	120702	1	seq_176	LW93_4150	118691	121650	None	4374	312	25966	No_constitutive_exon_found_in_species
TGTTGGACTATTGCCTTTATGCAGGATCACCGGTTGAACGGGTGAAGTAGTG	262108	262268	262318	262266	-1	seq_176	LW93_4208	262108	264181	None	4374	312	25966	No_constitutive_exon_found_in_species
ATATCGTAAGTGTCCAAACCACGGATGAAAGCCTCTACTAACGGGCGTAGTA	355425	356330	356380	356328	-1	seq_176	LW93_4239	355199	357043	None	4374	312	25966	No_constitutive_exon_found_in_species
TTTGTAAGTTGCTCGCTTGTATTGTTGTTTCCAACGACTAACGGGAGTAGTG	378339	378407	378289	378341	1	seq_176	LW93_4249	377156	378772	None	4374	312	25966	No_constitutive_exon_found_in_species
GTAAGTAGAGTTCACACGCTGGTGAACGCTGCTGATGGGATGGGATGTAGAT	590081	590248	590298	590246	-1	seq_176	LW93_4340	587273	590638	None	4374	312	25966	No_constitutive_exon_found_in_species
TGTTTTTCTTTTGCTCTCATGAACCATTGCTGATCTGAAACATGGGGTAGCG	82409	82791	82841	82789	-1	seq_77	LW93_033	80805	82955	None	4374	312	25966	No_constitutive_exon_found_in_species
CCCAAGGTGAGTATCAACCTTGATAGCAGATGCGTGGCTAACATGGGTAGTG	481543	481730	481493	481545	1	seq_77	LW93_194	481321	484669	None	4374	312	25966	No_constitutive_exon_found_in_species
GGTGTTGGTTGAGGCTAGACTGACGATGAGCTTTTGCTGGGGATTGACAGCT	556707	556737	556787	556735	-1	seq_77	LW93_225	556109	557299	None	4374	312	25966	No_constitutive_exon_found_in_species
TAAGTCTCCCTTCGATTGAAGAAACAATACAAGGTCTAACGGTTGGGAAGAT	593489	594720	593439	593491	1	seq_77	LW93_239	592938	594720	None	4374	312	25966	No_constitutive_exon_found_in_species
TCTGTTTGGTTAGACGCCGCAAATACCAGGAGCTCACTGGGGAAATTTAGGA	151541	151728	151778	151726	-1	seq_172	LW93_13231	150694	152325	None	4374	312	25966	No_constitutive_exon_found_in_species
ACATATTCACACATCCAGCGTGACGCTCATACGGTGCCTTGAAAGGGCAGCT	303147	303379	303429	303377	-1	seq_172	LW93_13283	301388	303545	None	4374	312	25966	No_constitutive_exon_found_in_species
GTTCAAGTGGAGGTAGTGGTGATCCTGGTGATGGTGATGACAAGGGTAAGGG	310636	311450	311500	311448	-1	seq_172	LW93_13286	310238	313012	None	4374	312	25966	No_constitutive_exon_found_in_species
TCCTGATGGTAACAGGGCTGGTCGCGGGAGGGATGAGTGGGGGGCGGAAGGT	328714	328823	328873	328821	-1	seq_172	LW93_13290	326135	329304	None	4374	312	25966	No_constitutive_exon_found_in_species
TCAGTGCCGCTGCGACGGCGAGGTTGAGGATTAATGCTGACATGGGACAGGT	380985	381063	380935	380987	1	seq_172	LW93_13304	379779	381419	None	4374	312	25966	No_constitutive_exon_found_in_species
TGAGTCAAAGCAGGAGCTTGACACAAAACTCGCGTGCTGACGGGTAACAGTG	32220	32310	32360	32308	-1	seq_152	LW93_4638	30318	32489	None	4374	312	25966	No_constitutive_exon_found_in_species
GTAAGCCATCCCCGGATTCTCTGTTGTGGTACACAAACTGACAGGGACAGGA	54964	55329	54914	54966	1	seq_152	LW93_4649	54281	56526	None	4374	312	25966	No_constitutive_exon_found_in_species
GTAAGTAAAAAAGACCCCGCTTGTTTTAGACATCATGCTGATTTGGGGAGTG	87957	88749	87907	87959	1	seq_152	LW93_4665	87357	88749	None	4374	312	25966	No_constitutive_exon_found_in_species
AGTATAGGCCATTGATCCGTACGAAAGAATATGTTAATGAGGGTGGCTAGCA	124784	124892	124734	124786	1	seq_152	LW93_4679	123330	125094	None	4374	312	25966	No_constitutive_exon_found_in_species
GAGGAATGAAGTGCTTTGGAAGCCTGGTGAATGTGTGCTGATTGGGGTAGTT	256659	257712	257762	257710	-1	seq_152	LW93_4730	256659	258097	None	4374	312	25966	No_constitutive_exon_found_in_species
AGGTGAGTCTTGCCTGGTCCTGGATTGTGGCTTGACTGATAGGGTGGTAGAG	383213	383241	383291	383239	-1	seq_152	LW93_4778	383213	383648	None	4374	312	25966	No_constitutive_exon_found_in_species
AACATATTACTAGGAAGAAAGAAGATAGCAGGAGTGTTGACCGGGAGTAGCC	105319	105763	105269	105321	1	seq_38	LW93_3554	104946	106391	None	4374	312	25966	No_constitutive_exon_found_in_species
AGGTACCATACTCAACACTATGGATAGAAAAACATGCTGATTAAGGGTAGGA	309200	309238	309288	309236	-1	seq_38	LW93_3642	307927	309364	None	4374	312	25966	No_constitutive_exon_found_in_species
TACGTAGTAGTTTATTAAACTTCCGTGAAGTGATATTAATGGGTGCACAGAA	128756	128895	128945	128893	-1	seq_145	LW93_8094	128756	129395	None	4374	312	25966	No_constitutive_exon_found_in_species
GTAAGTTTACGCATGCTTGAGAGAATTGCGGGTTACTGACGTGGGAATAGGT	213606	213782	213556	213608	1	seq_145	LW93_8126	211476	214452	None	4374	312	25966	No_constitutive_exon_found_in_species
GTGAGACTACCCGATATCGACGGACTTGTGGCATTTGCTAACGGGTGTAGTT	224389	224795	224845	224793	-1	seq_145	LW93_8131	223925	225134	None	4374	312	25966	No_constitutive_exon_found_in_species
AAGTTCAGGTCAGGTGTATTCTCTGGGTAGCGCTGACTGAGGGATGATAGTA	408382	408613	408663	408611	-1	seq_145	LW93_8206	403528	409416	None	4374	312	25966	No_constitutive_exon_found_in_species
ACCGCGAATCTGTAGGAAGTCTCGTTATTGGCTACCGGGAAAGAAAATAGGA	467872	469660	469710	469658	-1	seq_145	LW93_8231	467872	469999	None	4374	312	25966	No_constitutive_exon_found_in_species
CGTAAGTCACTCAAATCCATGGATCGAAGCCTGACACTAATAATGGGCAGCA	24552	25031	24502	24554	1	seq_123	LW93_14858	24184	25031	None	4374	312	25966	No_constitutive_exon_found_in_species
TCGTAAGTATATGCTATTGGTAAGGCGTATGAGCATACTAGCGGGAATAGAC	92778	93297	92728	92780	1	seq_123	LW93_14884	91971	93297	None	4374	312	25966	No_constitutive_exon_found_in_species
TGCGATATTGGTTTGGTATTGGAGAATTGTTGAGGCTAACCGGGGGATAGTG	213564	214098	213514	213566	1	seq_123	LW93_14927	213448	215114	None	4374	312	25966	No_constitutive_exon_found_in_species
ATGGTGAGTCATCGTGTATGTGTTATGCTTTGCACTGGCTGACGGGGTAGAT	243945	244132	243895	243947	1	seq_123	LW93_14936	243158	244678	None	4374	312	25966	No_constitutive_exon_found_in_species
TCTGGTTAGTATTATTGTTTCCGTCTTGTGAGTTAGCTAACAGGGTGCAGAT	381852	382098	381802	381854	1	seq_123	LW93_14990	381779	383117	None	4374	312	25966	No_constitutive_exon_found_in_species
GTTTTTGAACACTGCATTGATTGAACTTCGGCTGACGCATGGGGATATAGAC	451119	451311	451361	451309	-1	seq_123	LW93_15020	450193	451820	None	4374	312	25966	No_constitutive_exon_found_in_species
AGTCCTTGATTTGAACCTTGGCACTACTCTCAGCTAACACGATGGGATAGTC	498199	498939	498149	498201	1	seq_123	LW93_15041	497950	499720	None	4374	312	25966	No_constitutive_exon_found_in_species
TATGGTATTCTCGATGCTATCAAAACAAAGCTGCAACCAGGCCATGGGAGCG	51930	52053	52103	52051	-1	seq_120	LW93_4934	51753	52391	None	4374	312	25966	No_constitutive_exon_found_in_species
ATGTATGCCGAAAGTGTTAAGGGTCGAACAAATCAGACTGACGGGTACAGGC	212941	213088	212891	212943	1	seq_120	LW93_4990	212778	214997	None	4374	312	25966	No_constitutive_exon_found_in_species
AACCCTCATCAACATAACGCCTTCTATATACTAACTGATCCGGGTAATAGGA	288060	288462	288512	288460	-1	seq_120	LW93_5022	288060	289322	None	4374	312	25966	No_constitutive_exon_found_in_species
GGTAATTATCTCTACTTATTATTAATGACTTTCAGTTCTAATGGGAATAGTG	418062	419622	419672	419620	-1	seq_120	LW93_5068	418062	419842	None	4374	312	25966	No_constitutive_exon_found_in_species
AGTTACATCCCAGATACAGATGACCATAGCAATGTTCTTACTGGGAGTAGGG	43534	44039	43484	43536	1	seq_71	LW93_14684	43074	44982	None	4374	312	25966	No_constitutive_exon_found_in_species
GTGATGAAGCAACTCATTTTGTACCAACAGAAAACTGACGGGCAGTATAGAA	315154	315261	315311	315259	-1	seq_71	LW93_14795	314545	315578	None	4374	312	25966	No_constitutive_exon_found_in_species
GCAATCCCCTGAGCCACCGTCAATGTTTTATTAGCTAATGGGAGTGTCAGAG	330617	330865	330567	330619	1	seq_71	LW93_14802	329972	331334	None	4374	312	25966	No_constitutive_exon_found_in_species
GTGACTTGATCTGCCGCCAAAACTTCCCGCTTCCAACAGTAGGGAGAAAGCT	369953	370119	369903	369955	1	seq_71	LW93_14817	369664	370957	None	4374	312	25966	No_constitutive_exon_found_in_species
AGGTAAGTTGCCCACTCCGAGTGTTCAGTGACAGCAGGCTGACGGGTCAGTG	8498	8904	8954	8902	-1	seq_67	LW93_11968	8498	11091	None	4374	312	25966	No_constitutive_exon_found_in_species
CGTCGGACCGGATACTCAGACTGACATCGCCACACTCCCATGGGATGAAGTG	44052	44425	44475	44423	-1	seq_67	LW93_11980	42357	44569	None	4374	312	25966	No_constitutive_exon_found_in_species
TAGGGGGGAGTGGGGGACCTGCTAGGCCAAACTATTACCATATGGGAAAGCT	53711	53846	53896	53844	-1	seq_67	LW93_11986	53711	55226	None	4374	312	25966	No_constitutive_exon_found_in_species
TATGCTGAACTGATTCGGGGAGGTGTGGCGAGACTAATCGTGATGGGTAGTG	257893	258435	257843	257895	1	seq_67	LW93_12069	257700	259400	None	4374	312	25966	No_constitutive_exon_found_in_species
CGGTCAGTAAAACACTTGCCATCATACTCCGTTACTCACGGGAGTCACAGAT	3012	3172	2962	3014	1	seq_63	LW93_3952	2897	4328	None	4374	312	25966	No_constitutive_exon_found_in_species
TATTGTTACTTTTTGTGCTGCTGCCTTTCTCTCATGGCTGACATGGGTAGCT	44542	44698	44492	44544	1	seq_63	LW93_3969	43846	45444	None	4374	312	25966	No_constitutive_exon_found_in_species
AGTCCTCGAGATTGACTCCAGCGAAACTGCATTGTCTAATATGGGGACAGTC	105513	106514	106564	106512	-1	seq_63	LW93_3995	105513	107538	None	4374	312	25966	No_constitutive_exon_found_in_species
GGTAAGTTCTTTCGCTACGTGCTTGAGGCGCGGCGCTGATAGGGTTACAGGG	279655	279747	279605	279657	1	seq_63	LW93_4063	278253	280362	None	4374	312	25966	No_constitutive_exon_found_in_species
TGTAAGCGACTCACTCATTCCTCTCATCACGTAGCTAAAAAGGGCATTAGTG	296889	297672	296839	296891	1	seq_63	LW93_4071	296693	297672	None	4374	312	25966	No_constitutive_exon_found_in_species
AGTTCGAATACGAGGTTCACGAGAACAGTGCAGTACTGATGGGAGTTTAGGT	67361	68216	68266	68214	-1	seq_79	LW93_10960	67361	68440	None	4374	312	25966	No_constitutive_exon_found_in_species
TACGTAAGTTAAACACCGACTCAAACAACCGTAAGCTAACGGGAGGACAGCG	121326	121867	121917	121865	-1	seq_79	LW93_10979	120949	122894	None	4374	312	25966	No_constitutive_exon_found_in_species
AGTATATTACCTTACTTACTCTTAAGATGTAATGTGCTGATGGGTGGTAGGT	314435	314950	314385	314437	1	seq_79	LW93_11064	314144	316692	None	4374	312	25966	No_constitutive_exon_found_in_species
TTGGTACGTCCCCTCATCGCAGCATCCATGACGTTCTTCTGACGTGGGAGTC	58057	58089	58139	58087	-1	seq_87	LW93_4439	56642	59244	None	4374	312	25966	No_constitutive_exon_found_in_species
GTGAGTAATCTTCATTCTTTGATCTGACCACTTACTAATGAGGCGGGCAGTT	56642	57231	57281	57229	-1	seq_87	LW93_4439	56642	59244	None	4374	312	25966	No_constitutive_exon_found_in_species
TGGGTGAACTGAATCATGTTGTCACATGTACTAATGTCAAGGGGGCATAGGT	132561	133497	132511	132563	1	seq_87	LW93_4467	131182	133497	None	4374	312	25966	No_constitutive_exon_found_in_species
AATATTTATGACCTCGACGTACTGTTTGCATGGCTAACTCTGGGGTGTAGTC	165816	165934	165984	165932	-1	seq_87	LW93_4475	164039	166504	None	4374	312	25966	No_constitutive_exon_found_in_species
CTGAATTTGAGAACGAACAAATTTTACAACTACCTATGGACGAAGGGTAGTG	219660	220138	219610	219662	1	seq_87	LW93_4493	219358	220138	None	4374	312	25966	No_constitutive_exon_found_in_species
CGGGGGTAAGAGGCTCAATTGAGATAATGGGATGATGCTGACGGGTATAGTT	339610	339691	339560	339612	1	seq_87	LW93_4541	339070	341563	None	4374	312	25966	No_constitutive_exon_found_in_species
CACAGTAAGTCGTCAGCTTTCGATTCGATCTCTTACTAAGAGGGATTTAGTG	106223	106447	106497	106445	-1	seq_11	LW93_10117	105755	106971	None	4374	312	25966	No_constitutive_exon_found_in_species
CCCCGCTGCCCAGAGAAGGCCAATGCAAACTGGAAGCTGGGCGAATACAGCA	216950	217185	217235	217183	-1	seq_11	LW93_10163	216508	218066	None	4374	312	25966	No_constitutive_exon_found_in_species
GTAGGTTTATCTTGATCGACTACGGTTGAAACTGCTGACACAGGGAGCAGAG	25131	25212	25081	25133	1	seq_164	LW93_2909	24793	25454	None	4374	312	25966	No_constitutive_exon_found_in_species
GGCCGATATGCGACGAGATGGGGAGGTGATAACTCATCTAAATGGGGTAGTA	17318	18033	17268	17320	1	seq_39	LW93_13505	15089	18346	None	4374	312	25966	No_constitutive_exon_found_in_species
TAAGTGTTCCTCTGTTACTAGCACAAGGCATGGCTGACAGCGGGAAACAGTC	30639	30805	30855	30803	-1	seq_39	LW93_13511	30639	32365	None	4374	312	25966	No_constitutive_exon_found_in_species
TTTCTCTGGTGACAGGTTGTATTGTATGAGACTGACGGGTGAGCTGATAGAC	35194	35503	35553	35501	-1	seq_39	LW93_13512	34057	35795	None	4374	312	25966	No_constitutive_exon_found_in_species
AAGTCATGCCCCAAAGATGAAGTTGATGGGCTGGTGCTAATTGGGAACAGCA	126663	126928	126978	126926	-1	seq_44	LW93_8855	126663	127630	None	4374	312	25966	No_constitutive_exon_found_in_species
TCGCGAGGACCTGCACGCCGCGCAGAGAGGTCTTTTGGGTGACATTGAAGCA	188966	189479	188916	188968	1	seq_44	LW93_8873	188905	189479	None	4374	312	25966	No_constitutive_exon_found_in_species
AGTTTTCATATGATTTAATTGTTGTTTATGATCATGGGCTAATGAGTAAGGC	50991	52187	52237	52185	-1	seq_90	LW93_3884	50991	52825	None	4374	312	25966	No_constitutive_exon_found_in_species
GTACGTAAACAGTGCGATTGGGTGTGAATGAATGTGCTAATGAGGGTTAGTA	69578	69737	69787	69735	-1	seq_90	LW93_3891	68548	70306	None	4374	312	25966	No_constitutive_exon_found_in_species
TTCTGGTCAAGACTTTCCCAGAAGACAAGAGTAGACTAACAAGGGCCCAGTG	45837	46002	46052	46000	-1	seq_117	LW93_7081	45503	46773	None	4374	312	25966	No_constitutive_exon_found_in_species
GAGCTCCTCCTTAGATCAACTCTGCTTGAGAGAATCTGACTGTGGGACAGGA	103216	103285	103335	103283	-1	seq_117	LW93_7102	103063	103991	None	4374	312	25966	No_constitutive_exon_found_in_species
TCTCGAACTCACTTCTAAGTTTCTGTGACAGCATCTGACGGGACTTGAAGGC	18225	18773	18175	18227	1	seq_40	LW93_3808	18003	19605	None	4374	312	25966	No_constitutive_exon_found_in_species
TTCCGTAAGTAGCCTCATTCACTACGAGAACCACCCTAACTAGGGGACAGCC	148314	148588	148638	148586	-1	seq_6	LW93_13477	147326	148972	None	4374	312	25966	No_constitutive_exon_found_in_species
TGGAGATGGTGAGTCTAACACTTTCTTAACAGCTTATTCTGACAGGGCAGGT	165677	166047	165627	165679	1	seq_73	LW93_4610	164831	168390	None	4374	312	25966	No_constitutive_exon_found_in_species
TAAGTTAACAAATGTGAACAGACCGTGGATTTCGCTGATCATAGGGCCAGAC	161654	161815	161604	161656	1	seq_54	LW93_13169	160287	162017	None	4374	312	25966	No_constitutive_exon_found_in_species
GGGCGCCGTTCTGTTCTATTTCGCGGGCGGAGCTGACTATGGGGTCACAGGC	163936	164407	164457	164405	-1	seq_54	LW93_13171	163571	164713	None	4374	312	25966	No_constitutive_exon_found_in_species
GAGCCCGATTGACTTGAATCTAAAGGTTGCGTAAATGCTAATGGGGCCAGAT	127746	129049	127696	127748	1	seq_111	LW93_6004	127056	132704	None	4374	312	25966	No_constitutive_exon_found_in_species
AAGTAGCGGGTTTCTTACATAAGAAAAGAGCGGTGCTGAATGGGATACAGAA	113659	118920	113609	113661	1	seq_28	LW93_13832	113543	118920	None	4374	312	25966	No_constitutive_exon_found_in_species
ACGTGGAAATTATGAGCTGCCATGTTTGGCTAACCAGCCGAGGGCGTCAGGT	51529	51979	51479	51531	1	seq_9	LW93_6022	48526	51979	None	4374	312	25966	No_constitutive_exon_found_in_species
TTAGCAAGCGACCAGGTAGTCGCGGAAAAAGCAACGCTGACGGGATATAGGT	1840	2000	1790	1842	1	seq_45	LW93_11915	1194	3192	None	4374	312	25966	No_constitutive_exon_found_in_species
AAACTGAAGCACACCTTTGTATGTCAACCATGGCTAACGTGCGGGCACAGCT	22820	22844	22894	22842	-1	seq_48	LW93_12185	22820	24596	None	4374	312	25966	No_constitutive_exon_found_in_species
GTACCCGGCCTTCCCCAGGAAACCTAACTGGCCTTGGGACGGGATCGAAGGC	77276	77323	77373	77321	-1	seq_141	LW93_13426	76126	81797	None	4374	312	25966	No_constitutive_exon_found_in_species
TTCATTTAACTTGGTATAGGAATCGCTGACCGTTCGTGGCTGGGATGGAGCA	36479	37333	36429	36481	1	seq_96	LW93_15057	35870	37625	None	4374	312	25966	No_constitutive_exon_found_in_species
AAATATTACTCAAATCCGGCTGTTTGCACCTGTACTGATAGGGAAAACAGCT	63312	63804	63262	63314	1	seq_50	LW93_12141	62600	63804	None	4374	312	25966	No_constitutive_exon_found_in_species
TCCGAGGTCACACTCTGGTCTGGCACTCCCAGCTCCCTCAGTGGGTCAAGAA	68846	68936	68986	68934	-1	seq_173	LW93_12678	68254	68998	None	4374	312	25966	No_constitutive_exon_found_in_species
