# Supplementary material for: Widespread Separation of the Polypyrimidine Tract From 3′ AG by G Tracts in Association With Alternative Exons in Metazoa and Plants
Source: Front Genet. 2019 Jan 14;9:741. doi: 10.3389/fgene.2018.00741 (PMC6339879; doi:10.3389/fgene.2018.00741)
Supplement: DATA FILE S1 — Sequences of REPAG 3′ SS from each species of fungi. [file Data_Sheet_1.zip › Supplementary data 1/Fungi_Release38_verticillium_longisporum.txt]

REPA_GGG_Sequence	Exon_Start	Exon_End	Pos_-50	Pos_+2	Strand	Chromosome	GeneID	Gene_Start	Gene_End	Gene_Name	Number_of_REPAs	Number_of_REPAs_has_GGG	Number_of_Intron(Intra_genic_Region)	Upstream_Constitutive_Exon
ACTGGTTCGCGAACGAGAAGGCGTTACGGGAGATTCACCGGGTGCTGAAGCC	43704	44006	44056	44004	-1	scaffold_1	BN1723_000013	38142	46462	None	6487	704	36246	No_constitutive_exon_found_in_species
TGGACGAGGTCGGCTTGCTTGTATGAGCAGACGCTAACGGGACCACAAAGTC	90724	91394	91444	91392	-1	scaffold_1	BN1723_000027	90724	92418	None	6487	704	36246	No_constitutive_exon_found_in_species
GCCACTCTTTTACGCTCCGCTAAGGCCTCCAAACTGACATGGGATACCAGGT	298862	299557	299607	299555	-1	scaffold_1	BN1723_000080	298020	301292	None	6487	704	36246	No_constitutive_exon_found_in_species
CCGGCGTTGTTTGACGGGGGGGCTTGGAAACGGGTACTCGGGTGGGACAGAG	308912	309962	308862	308914	1	scaffold_1	BN1723_000081	301956	310463	None	6487	704	36246	No_constitutive_exon_found_in_species
CGAGGCCCATCCACCAGATCAGCCCTGCTACAGCACTGACGTGGGAATAGGA	406065	406121	406015	406067	1	scaffold_1	BN1723_000104	405691	410195	None	6487	704	36246	No_constitutive_exon_found_in_species
GAGGCCCCATTCACCAGATCAGCCCTCCTACAGCATTGACGTGGGAATAGGA	409083	409139	409033	409085	1	scaffold_1	BN1723_000104	405691	410195	None	6487	704	36246	No_constitutive_exon_found_in_species
TGTTCCCGGTCCTTTTTTTTTCCGAGAGTTTGGTGCTAATGAGGGAACAGAC	434281	435987	434231	434283	1	scaffold_1	BN1723_000111	432178	435987	None	6487	704	36246	No_constitutive_exon_found_in_species
ATCTAGAGATACATGACTGCTTCCTCCCTGTCTGTCATCAGCCGGGACAGCA	464063	464849	464013	464065	1	scaffold_1	BN1723_000118	463715	465299	None	6487	704	36246	No_constitutive_exon_found_in_species
GCAGGGGCGGGGTGCAGGCGCAGAGGGTGAGGACGCTCGGGAAGGCGTAGAG	601406	601481	601356	601408	1	scaffold_1	BN1723_000158	594823	603588	None	6487	704	36246	No_constitutive_exon_found_in_species
TACCTTACCTACGTGGGTAGGGTAGGACTTTGCCAACCACCGTGGGACAGTT	606412	606574	606362	606414	1	scaffold_1	BN1723_000162	605795	606574	None	6487	704	36246	No_constitutive_exon_found_in_species
GTTTGTCCACGCCATGCGGGAGAACTGGGCTACCTCGTCGAGGGCGACAGGG	655480	655673	655723	655671	-1	scaffold_1	BN1723_000169	652060	659186	None	6487	704	36246	No_constitutive_exon_found_in_species
AATGCTCGCCACCAGGCACACAACGCTTTTGCTGGCAATCACGGGTACAGTG	684027	684138	683977	684029	1	scaffold_1	BN1723_000173	682066	685329	None	6487	704	36246	No_constitutive_exon_found_in_species
AGCGTGAGCCAAGGGGCAACTGACTAAGCCAACATTCTTGGGACGGACAGCT	739362	739558	739312	739364	1	scaffold_1	BN1723_000186	739248	742520	None	6487	704	36246	No_constitutive_exon_found_in_species
TCATACATCAATGCCTCGCCGTGTTCGGACGTAATACGGGACAAGGCCAGGT	796227	796331	796381	796329	-1	scaffold_1	BN1723_000198	794920	802807	None	6487	704	36246	No_constitutive_exon_found_in_species
AGAGATGGCCCAATAACGTGTGCTCTGCTCCAATGGTGGGAAGGATGAAGGC	823192	823311	823361	823309	-1	scaffold_1	BN1723_000204	822583	840392	None	6487	704	36246	No_constitutive_exon_found_in_species
CCGTCCAGGCTGCGACGAAGAGGGCTGTTGCGATGATGTTGGGGCGGTAGCC	3421	3601	3651	3599	-1	scaffold_2	BN1723_000252	3421	3937	None	6487	704	36246	No_constitutive_exon_found_in_species
CCTTCGCGGATTCTAGCACTTGTTGGGTGGAAAGCTGACGGGACTGGTAGAT	66848	67212	66798	66850	1	scaffold_2	BN1723_000267	64151	69493	None	6487	704	36246	No_constitutive_exon_found_in_species
CTCGCCGAACATTTCGGGAAAGGCATTCGACTGACGAGTAATGGGAACAGAG	76953	77401	76903	76955	1	scaffold_2	BN1723_000270	75742	80443	None	6487	704	36246	No_constitutive_exon_found_in_species
TTTTTCTTTTCCGTGAGGGTGGTCGCTGACGAAAGGGGGAAAAAAAACAGCT	114826	115491	114776	114828	1	scaffold_2	BN1723_000275	114471	115491	None	6487	704	36246	No_constitutive_exon_found_in_species
CTGTCCGGCGAGGTCAACCTTGAATTTCCCTTTGCTTACAAAGGGACTAGTG	189019	189069	189119	189067	-1	scaffold_2	BN1723_000297	188785	189285	None	6487	704	36246	No_constitutive_exon_found_in_species
TCTCAAGGCGAGGTCAACCTTGAATCTCCATTTTCTTACAAAGGGACTAGTG	226841	226889	226939	226887	-1	scaffold_2	BN1723_000309	226841	227097	None	6487	704	36246	No_constitutive_exon_found_in_species
CACACGAACTTTTGACGTCTACAAACAAGGTGGCTGACTTGGGACACTAGGG	239074	239543	239593	239541	-1	scaffold_2	BN1723_000315	238325	241804	None	6487	704	36246	No_constitutive_exon_found_in_species
GTCCTCTACGTACACCTTGTCGGTAGCCCTGTACTGACCTGTGGGAGCAGCA	267106	267246	267056	267108	1	scaffold_2	BN1723_000323	266759	268808	None	6487	704	36246	No_constitutive_exon_found_in_species
CAGCAGGGGCAGGACAGAAACTCAAGTCGACATGGCTGGGATAGGTACAGAC	315395	315438	315488	315436	-1	scaffold_2	BN1723_000334	315395	317062	None	6487	704	36246	No_constitutive_exon_found_in_species
GGCCGTGGCGGTCGGTGTGCCTCTCGGGGTCCTCGCCCTGGCGGGACTAGCT	425550	425575	425500	425552	1	scaffold_2	BN1723_000359	424748	425575	None	6487	704	36246	No_constitutive_exon_found_in_species
GGTTTCTTTTGGCCTGTTTCTGCCTGCTCGCTGAATCTGGGATATGGAAGAC	439538	439674	439488	439540	1	scaffold_2	BN1723_000362	437481	439674	None	6487	704	36246	No_constitutive_exon_found_in_species
TTCGATGGCTACCCTCTCTTCCTGATGCTTCTGAGATGACTTACGGGGAGGT	449291	449419	449469	449417	-1	scaffold_2	BN1723_000364	449291	451164	None	6487	704	36246	No_constitutive_exon_found_in_species
GTCTTGTATTTGATGTGCATGATGTGTTGACAACTGACATTTGGGAACAGTG	466921	467089	466871	466923	1	scaffold_2	BN1723_000367	461968	467089	None	6487	704	36246	No_constitutive_exon_found_in_species
CATGTTCCAGATCATGAGCACGACTGACCCCGCCCAAATGGGCGGAAAAGTT	528050	528351	528000	528052	1	scaffold_2	BN1723_000379	525453	540311	None	6487	704	36246	No_constitutive_exon_found_in_species
CCTTTGCCGGATCATGAACAAGGCTGACCCCGCCCAAATGGGCTAAAAAGTT	556577	556878	556527	556579	1	scaffold_2	BN1723_000382	555686	561286	None	6487	704	36246	No_constitutive_exon_found_in_species
CATTGCCAATGCCGTCGACGGTCGCGTTTTTGTCTGCGGGAGCAGCAAAGGC	584925	585056	584875	584927	1	scaffold_2	BN1723_000386	572780	585056	None	6487	704	36246	No_constitutive_exon_found_in_species
CTTGCTGATGAATGCTGTGGCGGGCTGTTTGCTGACGCTGGGTGTGACAGAA	628876	629798	629848	629796	-1	scaffold_2	BN1723_000400	628791	630566	None	6487	704	36246	No_constitutive_exon_found_in_species
CCACACGTGGAGGACAGGCCCAGCCGATCAGTGAACACTGGGCCGAGCAGCT	641777	642048	642098	642046	-1	scaffold_2	BN1723_000404	637524	653524	None	6487	704	36246	No_constitutive_exon_found_in_species
GGTGTCGTCACCAAGGACGGCAAGAGCTACGTGCGGCGGCGCGAGGGCAGTG	661645	662391	661595	661647	1	scaffold_2	BN1723_000408	658841	662391	None	6487	704	36246	No_constitutive_exon_found_in_species
TTGGCGGCGCAGCAGGGAGCATGCCGGGTCCAAGCCCTGGGCATATGAAGCT	54319	54724	54269	54321	1	scaffold_3	BN1723_000435	48463	55224	None	6487	704	36246	No_constitutive_exon_found_in_species
AGATCCGTGGGACAACATTGTCTCGGGCCTCGAGGCCCTGGGTGGATCAGGC	55211	55224	55161	55213	1	scaffold_3	BN1723_000435	48463	55224	None	6487	704	36246	No_constitutive_exon_found_in_species
TGACGTCAAACGTAGCTATGGCCAGGTATCTTTGCTTCGGGGAGTAGCAGAT	71453	71562	71403	71455	1	scaffold_3	BN1723_000442	71059	72061	None	6487	704	36246	No_constitutive_exon_found_in_species
CCTCTAAGCCTGCCCCGCGGCCTGGGCCTGGGTCTGGGCATGGGCGGCAGCG	101928	102353	102403	102351	-1	scaffold_3	BN1723_000449	101928	102772	None	6487	704	36246	No_constitutive_exon_found_in_species
TAGGCATTGTGGACTAGGAGACAGCGGGATGGTTGCCGTCGTATTGGGAGTA	107393	107522	107572	107520	-1	scaffold_3	BN1723_000451	107393	107864	None	6487	704	36246	No_constitutive_exon_found_in_species
TTCCCTTTTTCTTTCTTTTGTCGGGGGGACCCTACTGACGGGTGGAACAGGG	295904	296216	295854	295906	1	scaffold_3	BN1723_000497	294663	296216	None	6487	704	36246	No_constitutive_exon_found_in_species
AACGAGAAAGGTAGAGTCCAGTCCGGAGGCGGATTGGCACCCGGGGACAGGT	441548	441668	441498	441550	1	scaffold_3	BN1723_000533	440553	442706	None	6487	704	36246	No_constitutive_exon_found_in_species
TAAGTGGGCATAGGGCAACACGAGCAGCAACCAAGTACTGACATGGGCAGAT	444919	445020	445070	445018	-1	scaffold_3	BN1723_000535	444504	445464	None	6487	704	36246	No_constitutive_exon_found_in_species
ACAAGTGTCCCGCCGTGATGGGACGCTCCGCTATGCTGTGGGGTGGGCAGCA	226334	226514	226564	226512	-1	scaffold_4	BN1723_000644	226334	227508	None	6487	704	36246	No_constitutive_exon_found_in_species
AACCAGTGTTGGTCTGTAACCGTCGTGAGTTTGACGCTGACGGGAGGTAGGA	255147	255275	255325	255273	-1	scaffold_4	BN1723_000649	251707	256227	None	6487	704	36246	No_constitutive_exon_found_in_species
CCTTCCTCGTGGGACGCGCTACCTGTGCTGACTGGGCCTCGTGGGTGTAGCT	261328	261446	261278	261330	1	scaffold_4	BN1723_000651	257408	263701	None	6487	704	36246	No_constitutive_exon_found_in_species
AGGAAGACGGTGGATGTTTGGATCGAGCCGAAGCAGGGCGCTGTGAGGAGGG	294693	294751	294801	294749	-1	scaffold_4	BN1723_000663	292436	295095	None	6487	704	36246	No_constitutive_exon_found_in_species
TATGTGCTACACCCCGAAAAATAACCTAAGCTAACGCGGATGGGCAAAAGTG	7748	9087	9137	9085	-1	scaffold_5	BN1723_000722	7748	11170	None	6487	704	36246	No_constitutive_exon_found_in_species
CCCGAGACACCAAGCCTGGTTCAAGCCGCAGGACAGGACAAAAGGGACAGTG	106421	106741	106371	106423	1	scaffold_5	BN1723_000746	105974	108554	None	6487	704	36246	No_constitutive_exon_found_in_species
TGACCGTTCTTGTGCATCGAGTGGAAGACGCTGACGCTGAATGGGAGCAGGC	111335	112389	112439	112387	-1	scaffold_5	BN1723_000747	111335	113859	None	6487	704	36246	No_constitutive_exon_found_in_species
GATAAGCCATACGTCCGGACCCACTTCGTGGGCCTGCCGTGGTGGGGTAGCG	227345	227483	227533	227481	-1	scaffold_5	BN1723_000781	225303	228577	None	6487	704	36246	No_constitutive_exon_found_in_species
GACGGGGGTCCGCCGCCGGGCGTGAGTGAGGAGGATTGGGACATCGAGAGGG	277855	278259	278309	278257	-1	scaffold_5	BN1723_000794	277101	281747	None	6487	704	36246	No_constitutive_exon_found_in_species
TAAAACCCGAGCTACAGAACTACAAGCTGTAAGCTAACTCGTATGGGCAGGC	308665	309260	308615	308667	1	scaffold_5	BN1723_000801	308405	310806	None	6487	704	36246	No_constitutive_exon_found_in_species
GGATTCATTGAAACACGGGGGGGGTCGCCCCTGCCGAACCGGGCTACAAGAG	356067	356310	356017	356069	1	scaffold_5	BN1723_000813	353779	356310	None	6487	704	36246	No_constitutive_exon_found_in_species
TGTAAGTGAAATACATCGGGAATCGTTGGTGCCGTACTAAACAGGGTCAGGT	354933	358210	354883	354935	1	scaffold_6	BN1723_000966	352632	358210	None	6487	704	36246	No_constitutive_exon_found_in_species
GGTTCGTGCATTCAGAAGCGGCGGCCGGGCGAGAATTTCCAAGGGACGAGGC	377368	377584	377318	377370	1	scaffold_6	BN1723_000973	375588	377584	None	6487	704	36246	No_constitutive_exon_found_in_species
TCAAGTTTGGTAATGTTCTACGGTAACATACTACTGAGGGAGGAAGCAAGCG	433240	433472	433522	433470	-1	scaffold_6	BN1723_000988	432955	433529	None	6487	704	36246	No_constitutive_exon_found_in_species
GTGGGTGTTATTGAGCCTTTCTCAAGTTCACTGTGGCGCTAAAGGGTTAGCC	432955	433081	433131	433079	-1	scaffold_6	BN1723_000988	432955	433529	None	6487	704	36246	No_constitutive_exon_found_in_species
GGCGACAAATGTCACAATGCGCTGGCAGCAGGGGCACTTTGTGGGCGGAGGT	2137	2905	2955	2903	-1	scaffold_7	BN1723_001015	1241	3242	None	6487	704	36246	No_constitutive_exon_found_in_species
AGTACATCTCGGGCGACAAGCTGAAGCAAGCCGAGGCCGAGGGCACCAAGTC	84626	84887	84576	84628	1	scaffold_7	BN1723_001036	84195	84887	None	6487	704	36246	No_constitutive_exon_found_in_species
TGCTCGGTCGATCCCTGCGAGCTGCCCGGATGTCCTGACGACAGGGACAGGG	89623	90083	89573	89625	1	scaffold_7	BN1723_001038	87085	90291	None	6487	704	36246	No_constitutive_exon_found_in_species
AGGTCAGAGCCCTTCTCGAGGCGATGTGTTTTCTGTCCATTCGGGCAAAGCA	221873	222497	221823	221875	1	scaffold_7	BN1723_001069	221203	223767	None	6487	704	36246	No_constitutive_exon_found_in_species
GAACAAGAAGCGACAGCCTTCGACCAGCAGAAGGATCTTGATTGGGACAGGA	223710	223767	223660	223712	1	scaffold_7	BN1723_001069	221203	223767	None	6487	704	36246	No_constitutive_exon_found_in_species
GTGACGACACCCCGACGAGTGGTGCACAGTTTTGACTGACCAGGGCACAGTA	372860	378331	372810	372862	1	scaffold_7	BN1723_001113	371110	378331	None	6487	704	36246	No_constitutive_exon_found_in_species
TGATATCAGAACGCAAGTGCTGTCCATTTTCGACAAACAAGTGCGGGAAGGC	42956	42978	43028	42976	-1	scaffold_8	BN1723_001167	42956	43978	None	6487	704	36246	No_constitutive_exon_found_in_species
CGGCGTCCCACTCGTGGAGCTGGGCGATGCCGCGGACCTTGGGATGGTAGAA	94945	96694	94895	94947	1	scaffold_8	BN1723_001184	94834	97266	None	6487	704	36246	No_constitutive_exon_found_in_species
ATATGCTTGAGTGGCTGTTGCTGGGCATCCTTTGAGGCATGGGCAGGCAGAG	218645	219118	219168	219116	-1	scaffold_8	BN1723_001220	218645	219442	None	6487	704	36246	No_constitutive_exon_found_in_species
GCACCCTCGCCGTAGTCACCGAGCACATAGGATGCCACATAGATGGGCAGCG	321690	321968	321640	321692	1	scaffold_8	BN1723_001254	320454	321968	None	6487	704	36246	No_constitutive_exon_found_in_species
ACCGGGCTAACCTGCCCTTGTCTGACATGCTGGACTGGGCTGACGGCAAGGT	6441	16432	16482	16430	-1	scaffold_9	BN1723_001320	6441	16756	None	6487	704	36246	No_constitutive_exon_found_in_species
TCTTCCCTTGACCGCATGAAAATGAAAGAGTAGACAGACAAGCAGGGCAGAA	81381	81768	81331	81383	1	scaffold_9	BN1723_001336	76455	82754	None	6487	704	36246	No_constitutive_exon_found_in_species
GGACACCACGGCATGGGACGGTCGCCGCAGTCATATGCAGGAGGGTACAGCT	94487	96527	94437	94489	1	scaffold_9	BN1723_001338	92433	98661	None	6487	704	36246	No_constitutive_exon_found_in_species
GAATTCCGGAACGTGGGTATCGCGGGGTGAGGCCCCGCGGGACGGGGCAGAA	107786	108341	107736	107788	1	scaffold_9	BN1723_001340	107706	108341	None	6487	704	36246	No_constitutive_exon_found_in_species
CACTTCTTCACTACAAAGGTGCTGCAAAAACGAATACTGACGGGTGGCAGCC	109646	110416	110466	110414	-1	scaffold_9	BN1723_001341	109089	110767	None	6487	704	36246	No_constitutive_exon_found_in_species
GTTTACGCTTGTGAGAAGAGCCTCGTACAGAAGTTTCTGAACATTGGGAGGC	130088	131554	130038	130090	1	scaffold_9	BN1723_001347	124468	132002	None	6487	704	36246	No_constitutive_exon_found_in_species
TTTTGGTCTTGCGTCGGCATTTCGAATTCCACCTGATGGGCAGAGGCTAGAG	380816	381699	381749	381697	-1	scaffold_9	BN1723_001426	380816	382534	None	6487	704	36246	No_constitutive_exon_found_in_species
GGCTATTGAGAAACGAAGAATGGATAACATGCTAACAGAGAGGGATATAGAC	159922	159943	159872	159924	1	scaffold_10	BN1723_001502	159245	159943	None	6487	704	36246	No_constitutive_exon_found_in_species
GGGGGCAACGAGAATTAATTCAAAATCAACACAATGGGCCAAGGTTACAGTC	310717	310935	310667	310719	1	scaffold_10	BN1723_001542	309277	310935	None	6487	704	36246	No_constitutive_exon_found_in_species
TGGGTTGCCACCCTGGGCAGCACACGAAAACGATGATGCTCGGGCTAAAGTG	355287	356388	355237	355289	1	scaffold_10	BN1723_001553	355173	356780	None	6487	704	36246	No_constitutive_exon_found_in_species
GCGGTACATTGCCGTCTTGGCGGAAGCCGGGAGGGGCACTCGGGCCGGAGGG	424084	424373	424423	424371	-1	scaffold_10	BN1723_001576	423229	424443	None	6487	704	36246	No_constitutive_exon_found_in_species
TACCCCGCCAAGCCCGTTCACTACGCGGCTGACCCTTGAGGGTCTGAAAGAG	450539	450640	450690	450638	-1	scaffold_10	BN1723_001586	447720	451792	None	6487	704	36246	No_constitutive_exon_found_in_species
ATGAGGGGACGGGCATGTTGACTGCAGGGAGTTGACGCTGAATCTGGGAGAC	458911	458981	458861	458913	1	scaffold_10	BN1723_001588	457816	458981	None	6487	704	36246	No_constitutive_exon_found_in_species
ATCTGGGAGTACTTCCTCGCCTCCTCCACCATCATCTCCCGCCAGGGCAGTG	85252	85903	85202	85254	1	scaffold_11	BN1723_001614	80865	85903	None	6487	704	36246	No_constitutive_exon_found_in_species
ATCGACGTCTTTTTTTTCCCGTTCGCACCGGTTGACCTCGCGGGACACAGGT	171126	171170	171076	171128	1	scaffold_11	BN1723_001637	169492	171433	None	6487	704	36246	No_constitutive_exon_found_in_species
CGTCCCTACTTCAGTCTACGAGCGGGATGTTGTCTGATATTGGGATGCAGAG	255111	255181	255231	255179	-1	scaffold_11	BN1723_001663	253703	255577	None	6487	704	36246	No_constitutive_exon_found_in_species
CACCCTTGGTCTAGTATGCTAAGATTGCGACACTGACGCGCTGGGAACAGAG	378265	378457	378215	378267	1	scaffold_11	BN1723_001687	377865	378457	None	6487	704	36246	No_constitutive_exon_found_in_species
CATCCCTGGCCTGGTATGCTAAGAATGCGACGCTGACGCGTTGGGAACAGAG	392490	392618	392440	392492	1	scaffold_11	BN1723_001691	392064	392618	None	6487	704	36246	No_constitutive_exon_found_in_species
CCTTGTTTGACGATCATGTTGAGAGCTACTACTAACGTGCTGGGACGTAGCT	62145	62563	62095	62147	1	scaffold_12	BN1723_001724	58296	64522	None	6487	704	36246	No_constitutive_exon_found_in_species
AAGGTAGTGACACCCCGCCTCACACGGCCAACTGGCGCTGACAAGGGCAGAA	120052	120108	120158	120106	-1	scaffold_12	BN1723_001737	107270	122446	None	6487	704	36246	No_constitutive_exon_found_in_species
TTCAACTTCATATACGCTACAGCTGCTTGCAAGTTTCTGACATGGGACAGGC	129876	130350	129826	129878	1	scaffold_12	BN1723_001741	128500	130350	None	6487	704	36246	No_constitutive_exon_found_in_species
TTCCCGGTTGTTTCTCCATGTATCGCATTCGCGCCGCTGAGACGGGCAAGCC	388813	389136	388763	388815	1	scaffold_12	BN1723_001808	386742	389136	None	6487	704	36246	No_constitutive_exon_found_in_species
CCCTTGTCGAAGGAGGGCCCGAGGATTCATGATCTGACGCGGGAGACCAGGG	30832	31574	31624	31572	-1	scaffold_13	BN1723_001837	30439	31840	None	6487	704	36246	No_constitutive_exon_found_in_species
GGCGGGGTAGGACGGCGTCGGAGCCGGTGGCGAAGACGAGGGAATCGTAGGA	122159	122480	122530	122478	-1	scaffold_13	BN1723_001860	122159	125447	None	6487	704	36246	No_constitutive_exon_found_in_species
GCCCGACGGTGTTGTTTTTTCCCACGAGCACCCGACTGATGCTGGGATAGGA	254193	254296	254346	254294	-1	scaffold_13	BN1723_001899	252688	267973	None	6487	704	36246	No_constitutive_exon_found_in_species
CCTCGCGAGGCATTCCTCATTATCGACGGGTGCTAACCAAGGGTGGACAGTG	358022	358239	357972	358024	1	scaffold_13	BN1723_001928	357472	358671	None	6487	704	36246	No_constitutive_exon_found_in_species
CCTCGCGAGGCATTCCTCATTATCGACGGGTGCTAACCGAGGGTGGACAGTG	378822	379039	378772	378824	1	scaffold_13	BN1723_001933	378430	379481	None	6487	704	36246	No_constitutive_exon_found_in_species
AGTCCAACTCTTCGTTTCACCCCGTTCTGTACCATGGGGAAGACAGACAGGC	98532	98816	98866	98814	-1	scaffold_14	BN1723_001983	95797	101334	None	6487	704	36246	No_constitutive_exon_found_in_species
CTACCTGAATATGTATCACATGCGTTGTCCCTGACATTTCGTGGGAAAAGCT	181396	181716	181766	181714	-1	scaffold_14	BN1723_002007	180790	182021	None	6487	704	36246	No_constitutive_exon_found_in_species
CTGCAGTAGCGACCCGAACGGGCGACCATGAGGACTAACAGGGAGACCAGGT	363213	363344	363394	363342	-1	scaffold_14	BN1723_002058	362724	364702	None	6487	704	36246	No_constitutive_exon_found_in_species
GGCAATCACCTAGGTGCAAGTATGTCATATACTGATGAATGGGCATACAGCA	414072	414448	414498	414446	-1	scaffold_14	BN1723_002074	413345	416210	None	6487	704	36246	No_constitutive_exon_found_in_species
TCCTCTTCCGTCGTCGGCCTCGTAAGCTCCGTATCCGGCGCAACGGGCAGAT	11173	11548	11123	11175	1	scaffold_15	BN1723_002083	6488	13656	None	6487	704	36246	No_constitutive_exon_found_in_species
TTTTTTTTTGAGAGAGAGAGAGAGAGACAATTGCTGACAGGGAGACGCAGAG	39795	39813	39863	39811	-1	scaffold_15	BN1723_002094	39264	40122	None	6487	704	36246	No_constitutive_exon_found_in_species
TTCTCTGCAAGCAAGCTCCCCCTAAACCCTCTTGCACGTGGGAACAACAGCT	61294	64264	64314	64262	-1	scaffold_15	BN1723_002103	61294	65040	None	6487	704	36246	No_constitutive_exon_found_in_species
ATCCAGCCACAGGTCGAGACACGTTCAAGCTAACGAAGTGGGAAAAACAGGT	168480	168640	168690	168638	-1	scaffold_15	BN1723_002134	164795	174737	None	6487	704	36246	No_constitutive_exon_found_in_species
CATGTCACTAACACGACAACAGCACTCCTCATCATCCCTCACATGGGAAGGA	333881	334057	333831	333883	1	scaffold_15	BN1723_002180	330274	335354	None	6487	704	36246	No_constitutive_exon_found_in_species
TGAACCCACGCGCCTTACCTGCCTAGGCCGTTGCTGACTTGAGGGGGCAGAA	70817	70881	70931	70879	-1	scaffold_16	BN1723_002224	70276	71438	None	6487	704	36246	No_constitutive_exon_found_in_species
AGATCGTTCCATGAGAGAAATCTTTGATAACAAGCTCACGCGCGGGCGAGCA	205520	205702	205470	205522	1	scaffold_16	BN1723_002264	204553	206820	None	6487	704	36246	No_constitutive_exon_found_in_species
ATCTGTTGCTATCGAGCGAGATCCAGTCACTTACACAGCGGGCTGAACAGGG	266574	267548	267598	267546	-1	scaffold_16	BN1723_002280	262044	278819	None	6487	704	36246	No_constitutive_exon_found_in_species
TCTGTTGCTATTGAGCGAAGGCCCAGTCACTAACACAGCGGGTTGAACAGGG	326503	326829	326879	326827	-1	scaffold_16	BN1723_002295	321520	330492	None	6487	704	36246	No_constitutive_exon_found_in_species
CTTCTTGGTAGCAGAGCAGCCGTCCATCGGGAAACTAATGCGGGAGACAGCC	25993	26432	25943	25995	1	scaffold_17	BN1723_002331	22754	27225	None	6487	704	36246	No_constitutive_exon_found_in_species
TGATAACACTCCTCGACTCTCTTTCTCTGAGCGAACCAACGCGCGGGAAGCC	34055	34779	34829	34777	-1	scaffold_17	BN1723_002333	30593	37414	None	6487	704	36246	No_constitutive_exon_found_in_species
CGACTAGTGTTCCTCCGATGAAACTGGTTGACTGACATTGCTGGGGGCAGGA	142463	142598	142648	142596	-1	scaffold_17	BN1723_002361	140101	144327	None	6487	704	36246	No_constitutive_exon_found_in_species
ACTGCCACCATTTTCCCGCTGCCTCATGCTGATATGACACTGGGAACTAGGG	265076	265168	265218	265166	-1	scaffold_17	BN1723_002390	263662	265559	None	6487	704	36246	No_constitutive_exon_found_in_species
AGGATTGCTGAAAGGGTGTGGATTTTTTGATCATGAGTTAAGGGTACCAGAT	314202	314339	314152	314204	1	scaffold_17	BN1723_002406	313364	314339	None	6487	704	36246	No_constitutive_exon_found_in_species
GCCTATTCTATATGCCCATGACAGCCTCGTCCATGTCGCTACCGGGACAGGA	337907	338174	338224	338172	-1	scaffold_17	BN1723_002413	333966	339245	None	6487	704	36246	No_constitutive_exon_found_in_species
CCCCATGTCGAGAGAGAGAACCAAAAGGGCAGTGCTAACGCGGGGGATAGGA	342456	342561	342611	342559	-1	scaffold_17	BN1723_002415	342456	342959	None	6487	704	36246	No_constitutive_exon_found_in_species
AAGCTGTGGCAAGCGCGGTTGGACAAGACAAGTGACTGACGGGTAACCAGTG	118983	119761	119811	119759	-1	scaffold_18	BN1723_002449	118983	123933	None	6487	704	36246	No_constitutive_exon_found_in_species
ACGATCTCCTCAGGTTCGTGTACGCTGACCAGTGTCGCGCGGGTGTAAAGGC	172675	173026	173076	173024	-1	scaffold_18	BN1723_002464	172089	173455	None	6487	704	36246	No_constitutive_exon_found_in_species
ATCGATCTCATAAGGTTCGGGCCGCTAACCAGTGTCGCGCGGGTGTAAAGGC	194662	195006	195056	195004	-1	scaffold_18	BN1723_002465	173874	198512	None	6487	704	36246	No_constitutive_exon_found_in_species
GCAAACGCTCGAAGCCTTGTATGAACACGTTGTCTGGGCCGGGCCGACAGAG	174630	174766	174816	174764	-1	scaffold_18	BN1723_002465	173874	198512	None	6487	704	36246	No_constitutive_exon_found_in_species
ATTCCCTCCCGACCAACTGCCAAAGGGCCGGGGACTGACCGTTGGGCAAGAC	247324	250770	247274	247326	1	scaffold_18	BN1723_002479	246808	250770	None	6487	704	36246	No_constitutive_exon_found_in_species
GCAATGCCAGTGAGCTTGGTCATGGAGACAGGAAGACTGACGGGATGCAGAT	355907	356782	355857	355909	1	scaffold_18	BN1723_002503	354596	357358	None	6487	704	36246	No_constitutive_exon_found_in_species
GTGTGTCTCTGTGTGTCTGTGTGTGATGACCATGCTAACGGGAACCCAAGAC	374285	375073	375123	375071	-1	scaffold_18	BN1723_002509	374285	375594	None	6487	704	36246	No_constitutive_exon_found_in_species
TCGTGTCGCATCGAGTCGCAACATTCATGTGTAGAGCCAGGGACTAATAGGA	131468	131780	131418	131470	1	scaffold_19	BN1723_002545	123456	136085	None	6487	704	36246	No_constitutive_exon_found_in_species
TCGAGTAGAGTCTGTCGTACCTTCATCTTGCCGGCGCTGGGTGGTGCAAGAA	121882	122377	121832	121884	1	scaffold_20	BN1723_002637	115691	128312	None	6487	704	36246	No_constitutive_exon_found_in_species
TGTGAGTTCGGAATTTTCCAGCCGGAGCCCTTGTCTGACGGGAGGTCCAGAA	144594	144853	144903	144851	-1	scaffold_20	BN1723_002641	139822	146067	None	6487	704	36246	No_constitutive_exon_found_in_species
ATGGCTGCCAACGAGTCGACGGCGGCCGCTGGTCCGTCCAAACGGGAGAGAA	139822	141746	141796	141744	-1	scaffold_20	BN1723_002641	139822	146067	None	6487	704	36246	No_constitutive_exon_found_in_species
TGTGAGTTTGGAATCTTCCAGCCGGAGCCCTTGTCTGACGGGAGGTCCAGAA	221682	221959	222009	221957	-1	scaffold_20	BN1723_002662	221682	222127	None	6487	704	36246	No_constitutive_exon_found_in_species
ACATTGATGGCCTGCCGGGCGAGTCGTCTTTTGCTGACCAAGAGGGATAGCT	308524	308576	308474	308526	1	scaffold_20	BN1723_002686	308173	309183	None	6487	704	36246	No_constitutive_exon_found_in_species
AGAGGGGCCTTCCGGGTGATCCCGGAGGTGGGACGGCGCAACGGGAGCAGGG	384807	384936	384986	384934	-1	scaffold_20	BN1723_002713	384807	385256	None	6487	704	36246	No_constitutive_exon_found_in_species
CTCCCTATCCCCCGCCCCGTCATCTTGCACGCCCGTCTCTGAGGGCTGAGCA	397944	399845	399895	399843	-1	scaffold_20	BN1723_002717	394447	401969	None	6487	704	36246	No_constitutive_exon_found_in_species
CTCATGGTGACTGGTTTTTGAGATAGGCCCGCTGACAGCAGGGACAACAGGG	32618	33097	32568	32620	1	scaffold_21	BN1723_002727	32263	33097	None	6487	704	36246	No_constitutive_exon_found_in_species
AACAAGGAGACCGCCCAGCAGCATGGCGACCAGGCCCTGCAGGGTCTGAGGA	58649	59319	59369	59317	-1	scaffold_21	BN1723_002734	58590	62325	None	6487	704	36246	No_constitutive_exon_found_in_species
GCACCGCTTCTGCTACCCATCATCGGATCACTACTGACAGCGGGGGATAGCA	237203	237264	237314	237262	-1	scaffold_21	BN1723_002777	235399	237988	None	6487	704	36246	No_constitutive_exon_found_in_species
AAGGCTCCGAGAAGAAGGAGAGACCGAGCGGCTGAGATGATTGGGACGAGTG	378164	378327	378114	378166	1	scaffold_21	BN1723_002821	376582	380155	None	6487	704	36246	No_constitutive_exon_found_in_species
TGATGGCTTCGCGGTCGTCGCGACTGTTGACTGAACGCCCAGGGCAACAGCG	21371	21446	21496	21444	-1	scaffold_22	BN1723_002834	21371	23387	None	6487	704	36246	No_constitutive_exon_found_in_species
ATGGAAACGTTGCCGAATACGAGCAGGAGATAGGTTGGCACGCGGGACAGCA	184599	184654	184704	184652	-1	scaffold_22	BN1723_002883	184473	188910	None	6487	704	36246	No_constitutive_exon_found_in_species
CTACACCTACAATCTCATCCTACGCAATCCATGCGGGCATGGGGGCCGAGGC	12511	12982	13032	12980	-1	scaffold_23	BN1723_002943	12511	14010	None	6487	704	36246	No_constitutive_exon_found_in_species
CCTCTTCTGACCACGAGAAAACATTGCTGACGAAAGGGGGAAATGAGCAGCA	46144	46544	46094	46146	1	scaffold_23	BN1723_002953	43268	46665	None	6487	704	36246	No_constitutive_exon_found_in_species
TCTTCTGACGGCGCGAACAAGAAAATGCTGACGAATGGGTGAATACGCAGCA	61645	62228	61595	61647	1	scaffold_23	BN1723_002957	59848	62228	None	6487	704	36246	No_constitutive_exon_found_in_species
CCTCTTTCGTCTGAAGTCTTCTGACTGACTGACTGACTGATGATGGGCAGAC	65817	66139	66189	66137	-1	scaffold_23	BN1723_002959	65817	66360	None	6487	704	36246	No_constitutive_exon_found_in_species
GATTCGACAGACTGCTGTGTGCCTCGACAGACTGCTAACAGGGTGGCCAGAT	202297	202839	202247	202299	1	scaffold_23	BN1723_002991	201234	204705	None	6487	704	36246	No_constitutive_exon_found_in_species
TACCTTACCTCTTGCTTCCCTCCTTCCGAAGATATGTTCATTGGGGCGAGGA	173295	173331	173245	173297	1	scaffold_24	BN1723_003074	166239	195717	None	6487	704	36246	No_constitutive_exon_found_in_species
TCTCACCCAGTCAATTCGAAAGATACTTGAACTCGACTGACTAGGGACAGCG	330576	330659	330526	330578	1	scaffold_24	BN1723_003105	324051	336487	None	6487	704	36246	No_constitutive_exon_found_in_species
ACCTCGGCACCGTCCACGGTGAAAGGCCGCCTGTCGGAGAGGGCGGGCAGGA	340968	341268	340918	340970	1	scaffold_24	BN1723_003107	337603	341268	None	6487	704	36246	No_constitutive_exon_found_in_species
ACTCCACCACCCACTCCGTCTCTTGCCCGTCGCAAAACTCGCTGTGGGAGGT	7929	8241	7879	7931	1	scaffold_25	BN1723_003123	4176	8241	None	6487	704	36246	No_constitutive_exon_found_in_species
CCTACGTCTATCAAACTAAGCTTTGCATACTCATGAAGTTGGGAGTTCAGAC	110491	111336	110441	110493	1	scaffold_25	BN1723_003139	110209	111336	None	6487	704	36246	No_constitutive_exon_found_in_species
CTGCCTTGTCGTACTTCCGCGTGTGATGCTGACCTGACGTAGGGACCAAGAG	176086	177645	176036	176088	1	scaffold_25	BN1723_003161	175910	177645	None	6487	704	36246	No_constitutive_exon_found_in_species
TGGGGACGTCAAGACTGACGTCCGGACCTCGTACTTACACGGGACCACAGTC	245520	245845	245470	245522	1	scaffold_25	BN1723_003179	243136	251686	None	6487	704	36246	No_constitutive_exon_found_in_species
AGCACCTCGACCTTCGACGCCTTCGAGACTTGTACCGGAAAGTAGGGCAGAA	77138	78432	78482	78430	-1	scaffold_26	BN1723_003233	76172	83648	None	6487	704	36246	No_constitutive_exon_found_in_species
ATGACGCGTGGTAGTTGCTGGCTGCAGAACGCAGGTTGACCTGGGAACAGCC	360487	360674	360724	360672	-1	scaffold_26	BN1723_003303	357734	361080	None	6487	704	36246	No_constitutive_exon_found_in_species
CTGGACTGCCGTGTGCCAGCACGGAACCATGACATTGACGGGTGCAAAAGTA	132969	133062	132919	132971	1	scaffold_27	BN1723_003349	130519	135527	None	6487	704	36246	No_constitutive_exon_found_in_species
AGCTTCCTGACAAGCTCCGTTGGCTGTCAAGCGCTAACATATGGGTTGAGTT	208479	209237	208429	208481	1	scaffold_27	BN1723_003372	208184	213685	None	6487	704	36246	No_constitutive_exon_found_in_species
GGCCCCAGGGGATCAGAACGGGGGGGAGGGGGTGGTGCTGACACGGGCAGTG	272823	273012	272773	272825	1	scaffold_27	BN1723_003389	270993	273784	None	6487	704	36246	No_constitutive_exon_found_in_species
GACGGATCACTGACTCGTCTGGCGTTGACAGAGGTCGAGAACGAGGGCAGCC	282356	282528	282306	282358	1	scaffold_27	BN1723_003392	277482	284288	None	6487	704	36246	No_constitutive_exon_found_in_species
ACAAACGTCGTTTGCTGTTCCGGGACTGACGAGCCGGGACGAACCAACAGAT	11527	11581	11631	11579	-1	scaffold_28	BN1723_003411	1094	12284	None	6487	704	36246	No_constitutive_exon_found_in_species
CATTGGCACGGGGAAGGCACCGGGCGTCTCTGGGCTGGTGACAACGGGAGGC	154230	154297	154347	154295	-1	scaffold_28	BN1723_003447	154069	155425	None	6487	704	36246	No_constitutive_exon_found_in_species
AGCAGGGAAGGTCCTTCTTCATCGATGACTCACGATGGGCATATGGACAGTA	199650	200169	199600	199652	1	scaffold_28	BN1723_003458	198627	200169	None	6487	704	36246	No_constitutive_exon_found_in_species
TACGAGACTACCCCCGTTTGAATGCCCATGCCACTCATCAAGGGGGTCAGTG	213003	213976	212953	213005	1	scaffold_28	BN1723_003462	206349	215376	None	6487	704	36246	No_constitutive_exon_found_in_species
CGCGGCGCTGCTACTACAGAGAATGGCCCAGAATTGACTAGAAAGGGTAGGC	304350	304456	304506	304454	-1	scaffold_28	BN1723_003491	302090	304989	None	6487	704	36246	No_constitutive_exon_found_in_species
GAATTGGATCAGTTATGTCGAGGGCGCCCTTGCCGAGACAAGGGAACGAGAC	265564	265606	265514	265566	1	scaffold_29	BN1723_003565	263894	265606	None	6487	704	36246	No_constitutive_exon_found_in_species
CTTCTGATGCAGATTGAGAGAGAATTTTCAAACTAACTTGGGACATATAGTG	290076	290394	290026	290078	1	scaffold_29	BN1723_003568	271473	290394	None	6487	704	36246	No_constitutive_exon_found_in_species
TTATTCTTGCGCTCTGTAAACGTATGCTTCAATTCCTAATACGGGTGCAGAA	81614	81753	81803	81751	-1	scaffold_30	BN1723_003611	81614	81943	None	6487	704	36246	No_constitutive_exon_found_in_species
GTGCCGGGCAACGAGGACGTGGACCCCGTGAAGCGGTCTGTGCAGGGCAGGG	211241	211389	211191	211243	1	scaffold_30	BN1723_003650	208767	211389	None	6487	704	36246	No_constitutive_exon_found_in_species
GTAAGAACTCGGTCGGCACTGATCGTGGGAGCTGCTAATCCGGGATACAGCG	221656	221819	221606	221658	1	scaffold_30	BN1723_003652	221545	222730	None	6487	704	36246	No_constitutive_exon_found_in_species
TATCATTTCCCTGATTGTCTGATCGTGCGATCAGCTAACGGGGGATACAGGA	222007	222110	221957	222009	1	scaffold_30	BN1723_003652	221545	222730	None	6487	704	36246	No_constitutive_exon_found_in_species
ATGGCCCGCCGTCGATGAGAGGAGAGTGAGAGACTGACCGGGAGACTCAGGC	240911	241300	240861	240913	1	scaffold_30	BN1723_003655	236218	241477	None	6487	704	36246	No_constitutive_exon_found_in_species
TCCTGACCATCTCCATGTTCGCCATCCCCATCATTCTCGTCATGGGCAAGCC	325502	325955	325452	325504	1	scaffold_30	BN1723_003681	323679	325955	None	6487	704	36246	No_constitutive_exon_found_in_species
GTTAGTACTTCAATATGGTTCCTCGGCAGCAAAGAGGGATCAACGAACAGGG	16141	16265	16091	16143	1	scaffold_32	BN1723_003788	15639	17474	None	6487	704	36246	No_constitutive_exon_found_in_species
CGCCCTCAAACGTGGCGTGCAGCTCCTTGGGCACAAACTCGGGACAGTAGGG	25006	25651	24956	25008	1	scaffold_32	BN1723_003791	24850	25651	None	6487	704	36246	No_constitutive_exon_found_in_species
TTGTCGCTTGTAACCACGCTTCACTCGGCACATGGCTAATGGGCAAACAGAT	39786	40508	40558	40506	-1	scaffold_32	BN1723_003796	39786	41214	None	6487	704	36246	No_constitutive_exon_found_in_species
TCCCTTGGCTTGCCTGCCCCCTCGAGGACCTTCTTACAGGGATGCAATAGAT	93195	93419	93469	93417	-1	scaffold_32	BN1723_003818	90411	94084	None	6487	704	36246	No_constitutive_exon_found_in_species
GCGTGGTTCTTGAATACGCCGTCTTGCAGATTGCTAACTTTGGGACCGAGGT	260650	260777	260827	260775	-1	scaffold_32	BN1723_003858	260650	261862	None	6487	704	36246	No_constitutive_exon_found_in_species
GACAACAGTACAGTGTCTCCGGAAATCCTCTTTAACGTGGGTTGGACAAGGG	164788	164957	165007	164955	-1	scaffold_33	BN1723_003928	164409	166161	None	6487	704	36246	No_constitutive_exon_found_in_species
CATAAAGCCAGCACGCCTTGCACGTCTTCAGAACTGACAGGGACCAACAGAC	202169	202605	202119	202171	1	scaffold_33	BN1723_003943	199630	203846	None	6487	704	36246	No_constitutive_exon_found_in_species
AGGGGGGGAGAGGTCTTGGATGTTGGTTGCACCAACGTCACGAGGGGCAGCG	247990	251322	251372	251320	-1	scaffold_33	BN1723_003961	247817	255431	None	6487	704	36246	No_constitutive_exon_found_in_species
TCGGGATGGGACTGTGGGTCAACGAAAACACGAAGAGGGAAGTAGCATAGGT	59309	59452	59259	59311	1	scaffold_34	BN1723_004003	59217	59452	None	6487	704	36246	No_constitutive_exon_found_in_species
AAGTCGCGCTCCATCACGTATTCCGTACACGACTGACTCGGGGACTGCAGAC	89479	89853	89429	89481	1	scaffold_34	BN1723_004010	88732	90155	None	6487	704	36246	No_constitutive_exon_found_in_species
ACGCCTGGCATGTCCCTGTGCGTCCTGCGTGGCTGGCGCAGGGCATGCAGGG	260829	260843	260779	260831	1	scaffold_34	BN1723_004059	260180	260843	None	6487	704	36246	No_constitutive_exon_found_in_species
TGAGGCGTAGAGTCTGATGCTGAGAAATGAGCCACTGGGCAAGTCACAAGGA	283189	283257	283139	283191	1	scaffold_34	BN1723_004067	282773	283257	None	6487	704	36246	No_constitutive_exon_found_in_species
GTTTTCTCGTGTTGGGGGCGTGTTGTGTTGGAGGAATTGGCTGGGGGCAGGA	299133	299222	299272	299220	-1	scaffold_34	BN1723_004074	295892	301022	None	6487	704	36246	No_constitutive_exon_found_in_species
CTGCAGTCGATCGAGATGATGTCGTAGTGTTCGTGGGGCTGATGTGCAAGGA	225429	225500	225550	225498	-1	scaffold_35	BN1723_004139	224853	226540	None	6487	704	36246	No_constitutive_exon_found_in_species
CATTCTTCCGGCATTCAAAAAGAAATCCTTCCGCATTCGAAAAGGGATAGCA	109917	110493	109867	109919	1	scaffold_36	BN1723_004190	91660	111782	None	6487	704	36246	No_constitutive_exon_found_in_species
TCATTTTGCGAAAACTTGACAAATGTTTTGCAAGTCTCTTGTGCGGGCAGGA	285852	286251	286301	286249	-1	scaffold_36	BN1723_004240	285852	289631	None	6487	704	36246	No_constitutive_exon_found_in_species
CACGGTCTCGCGTTACAAAGGGCGAGCGTGTCCGGCGCTGGGTAACGCAGGT	294145	297919	294095	294147	1	scaffold_37	BN1723_004321	288451	297919	None	6487	704	36246	No_constitutive_exon_found_in_species
TGTACGAGAAGCGCATCGAGGAGCTGATGCAGGAGATTCGGGATCACGAGTC	301183	301582	301632	301580	-1	scaffold_37	BN1723_004322	298244	301751	None	6487	704	36246	No_constitutive_exon_found_in_species
GACCCCTCATAGACCTGATCATCGTAACGAGGCACTGACATGGGCGAAAGGC	124693	126458	124643	124695	1	scaffold_38	BN1723_004358	120889	126458	None	6487	704	36246	No_constitutive_exon_found_in_species
GGCTTCGCGTGGTAAATGCTGGAGAAGGTCGGGGAAGTCGGGGTAATGAGTG	225080	225318	225368	225316	-1	scaffold_38	BN1723_004387	222944	225619	None	6487	704	36246	No_constitutive_exon_found_in_species
CCTCAAATCTACACGAGGGATGATCACTAACGTTCAATCTGGGGGCACAGGG	129622	129668	129572	129624	1	scaffold_40	BN1723_004536	128933	130337	None	6487	704	36246	No_constitutive_exon_found_in_species
GAGGCATTCCCCTTACCATCCACATCTTCAGCAAGCTAACAGGGGCAAAGGT	157285	157455	157235	157287	1	scaffold_40	BN1723_004545	155546	158010	None	6487	704	36246	No_constitutive_exon_found_in_species
CAGCAAGGCAGCGCTATCTCAGATGAGTATCATTACTAGCCAGGGTATAGGA	178304	178460	178254	178306	1	scaffold_40	BN1723_004554	178169	178460	None	6487	704	36246	No_constitutive_exon_found_in_species
CAGCTGGTCTGAAACGGGCCCAATCCGATCCTATACTGACAGGGGTCAAGGG	16231	16377	16427	16375	-1	scaffold_41	BN1723_004595	11848	28036	None	6487	704	36246	No_constitutive_exon_found_in_species
GGGTGATACACACACACGGACACGCAGACAGTGCTAACAATAGGGGACAGGA	154871	159685	159735	159683	-1	scaffold_41	BN1723_004635	154871	161839	None	6487	704	36246	No_constitutive_exon_found_in_species
ACTGAGGCGATGAGTCGACCGAGTTGACAAGTGACAGCGAAGGGGCCAAGTC	187851	188017	187801	187853	1	scaffold_41	BN1723_004639	186971	188017	None	6487	704	36246	No_constitutive_exon_found_in_species
ATGACTGGATACTTTCAGCAATGAACGAAACTGCATTGGGAAACACGCAGCC	210091	210209	210259	210207	-1	scaffold_41	BN1723_004642	200922	216576	None	6487	704	36246	No_constitutive_exon_found_in_species
AAGAAAAGGAAGTAGAAGAAGAAGAGAGCTGTACCTTGATGGGAAAGTAGAT	249700	251667	249650	249702	1	scaffold_41	BN1723_004656	248563	252331	None	6487	704	36246	No_constitutive_exon_found_in_species
TGCGCTGCACGTCGCTCAACGTCGACTACGCCACGGGGCGGACGGCGCAGGG	79624	81707	79574	79626	1	scaffold_43	BN1723_004769	75985	81707	None	6487	704	36246	No_constitutive_exon_found_in_species
TAAGTGATGTCACTTGCATGTTCAGGAAAACAAACTAACAGCGGGGAAAGCT	131156	131182	131232	131180	-1	scaffold_43	BN1723_004782	130677	134689	None	6487	704	36246	No_constitutive_exon_found_in_species
GTCAGTTTTCTGTAGCACAGGTCGACGGTTCCACAGCTGACACTAGGGAGGG	145937	146044	146094	146042	-1	scaffold_43	BN1723_004784	143462	148395	None	6487	704	36246	No_constitutive_exon_found_in_species
TAAGTGATGTCACTTCCATGTTCAGGAAAACAAACTAACAGCGGGGAAAGCT	145860	145886	145936	145884	-1	scaffold_43	BN1723_004784	143462	148395	None	6487	704	36246	No_constitutive_exon_found_in_species
CCTCCCAGTTCCCACAAAGGCGGCCATTGTTCCTGACATTCGGGCGGAAGTA	175315	175554	175265	175317	1	scaffold_43	BN1723_004790	174701	178823	None	6487	704	36246	No_constitutive_exon_found_in_species
AAGGTAGCGAACAGCGGGGATGTATCCGTTTCAGCCAAAAGGGGGGGAAGAT	25462	25785	25835	25783	-1	scaffold_44	BN1723_004828	21966	25980	None	6487	704	36246	No_constitutive_exon_found_in_species
CCCGTGGGGAAAACTGTCAACTTCTCCAGAGGCTTGCTAACAGGGACCAGTC	99518	99700	99468	99520	1	scaffold_44	BN1723_004854	99190	99700	None	6487	704	36246	No_constitutive_exon_found_in_species
ATGACTCTCTGCCTTGGCACGGTTTTCCTTCCCATACTGATAGGGAGCAGGT	117045	117536	117586	117534	-1	scaffold_44	BN1723_004857	112709	118107	None	6487	704	36246	No_constitutive_exon_found_in_species
ACGTGGGATGAATCTGCGTTTGGCGCGAATCGAGAGGGCGAGACCAATAGCG	205644	206620	206670	206618	-1	scaffold_44	BN1723_004890	205644	209316	None	6487	704	36246	No_constitutive_exon_found_in_species
AGGCATATGCTTGAGTGGCTGTTGCTGGGCATCCTTTGAGGCATGGGCAGGC	58282	58803	58853	58801	-1	scaffold_45	BN1723_004924	58282	59156	None	6487	704	36246	No_constitutive_exon_found_in_species
GGCGGTTTTCTATTGTCTGGCGCAACATGCTAACTACCTGGGATACACAGTC	142589	143126	143176	143124	-1	scaffold_45	BN1723_004952	142589	144236	None	6487	704	36246	No_constitutive_exon_found_in_species
CGTCAGGACGACGAGGCTTGCCGGATCGACTCCAACTCAGGGAATCGCAGAC	240121	240301	240071	240123	1	scaffold_45	BN1723_004977	238969	240301	None	6487	704	36246	No_constitutive_exon_found_in_species
GGTCGAGGTTAATGTCCGTCGAGGCGAGTCGCGGTCTCGAGGGTAGCAAGGA	284891	285854	284841	284893	1	scaffold_45	BN1723_004994	281848	287479	None	6487	704	36246	No_constitutive_exon_found_in_species
GAACCCCGCGGCTTCCGGTCGCAACAATTACTGACAAATGGGATACACAGGT	77675	78238	77625	77677	1	scaffold_46	BN1723_005018	76883	78431	None	6487	704	36246	No_constitutive_exon_found_in_species
TGCGGTTGCCCCTCTGATCGCAGCAAGCTGACCTCCGGGCGAACGAACAGAT	129537	130406	130456	130404	-1	scaffold_46	BN1723_005038	117728	130896	None	6487	704	36246	No_constitutive_exon_found_in_species
AGACTGTACACTACGCAACGCAACCATGGACTGACGGAATTAGCGGGCAGTA	184591	184643	184541	184593	1	scaffold_46	BN1723_005050	181929	196463	None	6487	704	36246	No_constitutive_exon_found_in_species
ATCACGCTTGACGCAAAGGGCCGTCAAAACGAAGCCAGGGAAGCTGACAGGA	184091	184294	184041	184093	1	scaffold_48	BN1723_005208	183188	184695	None	6487	704	36246	No_constitutive_exon_found_in_species
CGACGACCTTGCGCAGTGCACGAAACAAACCTGTGACTAACACGGGATAGCC	139441	139534	139584	139532	-1	scaffold_49	BN1723_005273	139441	140370	None	6487	704	36246	No_constitutive_exon_found_in_species
CTTCTTCGCGACCTGCCAGCGGACGGCAACAGCAAGGGCAAGGACACTAGAG	57311	60315	60365	60313	-1	scaffold_50	BN1723_005329	56912	60397	None	6487	704	36246	No_constitutive_exon_found_in_species
GACATTGTACCTCCCCTCCAAGTTGACTATGACTTACACATGGGGATTAGAT	93633	93692	93583	93635	1	scaffold_50	BN1723_005340	92994	96096	None	6487	704	36246	No_constitutive_exon_found_in_species
TAGTGTTTCCCCAATTGCCGGATGGTGCGATCAGCTAACGGGGGACACAGGA	100543	101143	100493	100545	1	scaffold_50	BN1723_005343	99759	101143	None	6487	704	36246	No_constitutive_exon_found_in_species
CGGTCTTCCGAACCACACCCCCCCGCGTTACACGTCCCATGGGGGTCTAGTC	184482	185286	184432	184484	1	scaffold_50	BN1723_005364	183747	185286	None	6487	704	36246	No_constitutive_exon_found_in_species
CCTTCGAGTAAGGTTCGTGGCCGGTTGTCTTACGGCCGAGGGCTAGGTAGAG	163738	164320	164370	164318	-1	scaffold_51	BN1723_005418	163546	165659	None	6487	704	36246	No_constitutive_exon_found_in_species
ACTGGATATCAAGTCTCCTTGGGAGGCATGACAGAGCTGACGAGGGCCAGCA	228389	228456	228506	228454	-1	scaffold_51	BN1723_005432	226965	228691	None	6487	704	36246	No_constitutive_exon_found_in_species
TGCGGCTGTTCATCTTCCCAACCAAGCCCTGATATTATCTGGGGTTTAAGAA	66153	66254	66304	66252	-1	scaffold_52	BN1723_005469	65257	68252	None	6487	704	36246	No_constitutive_exon_found_in_species
TCGGGGCTGGTGGGAGGATTGGAAGGATGGGCTTGTCGCGCAGGGGAGAGAG	94863	95021	94813	94865	1	scaffold_52	BN1723_005473	87909	95021	None	6487	704	36246	No_constitutive_exon_found_in_species
TGCATTGCCTTCCGTTGCTTCTGGTGCTGGTGGTGTGTTTGGGCAGCCAGGG	164911	165120	164861	164913	1	scaffold_52	BN1723_005499	161898	165821	None	6487	704	36246	No_constitutive_exon_found_in_species
AGTCGATGCAATCCGAGTTGAATTGCTATTGTTAACGTATGGGTCGATAGAA	72952	73045	72902	72954	1	scaffold_53	BN1723_005552	72711	74101	None	6487	704	36246	No_constitutive_exon_found_in_species
CCCTTGCGGATACTTTATCACACTTGGTTCGCGAAGCTGACAGGGTACAGAA	128298	128681	128248	128300	1	scaffold_53	BN1723_005572	127891	128681	None	6487	704	36246	No_constitutive_exon_found_in_species
CCCCAGATCATGAATTCTTGCCCGACTGAAACTGACTCTGGGCACAAAAGGA	185053	186381	185003	185055	1	scaffold_53	BN1723_005592	183434	186381	None	6487	704	36246	No_constitutive_exon_found_in_species
TCTAGGCAGTGGATCATTGTGTCTATACGTGCTGACTTATTTGGGTGAAGTG	213130	213161	213080	213132	1	scaffold_53	BN1723_005600	212252	213161	None	6487	704	36246	No_constitutive_exon_found_in_species
TCTCCGTGGACCCTTACGAAAGCAAGGCATTCACTGACTTGGGGCCATAGAA	236498	236602	236652	236600	-1	scaffold_53	BN1723_005604	232734	238380	None	6487	704	36246	No_constitutive_exon_found_in_species
CTCCTTTCCCTTCCTCGAAGCTACACATGACTGACTGGGCGGGTATGTAGTA	111956	112209	111906	111958	1	scaffold_54	BN1723_005640	109850	113787	None	6487	704	36246	No_constitutive_exon_found_in_species
TTTCAAACATGAGCAGTTCCAGAGCCCATGCTGACGCGCTGGGAAATCAGAT	222084	222196	222034	222086	1	scaffold_54	BN1723_005668	218871	225126	None	6487	704	36246	No_constitutive_exon_found_in_species
CCCCTTGAGCCAAGTGCCCTTGGGAAATGATTTTACTGACTAGGGACAAGGG	77338	77907	77957	77905	-1	scaffold_55	BN1723_005701	73689	79225	None	6487	704	36246	No_constitutive_exon_found_in_species
CATAAACACCCCCAATCAAGCCAGTGAGGGCAGACGCTAACGGGGACCAGGA	190230	190708	190180	190232	1	scaffold_55	BN1723_005725	186042	190708	None	6487	704	36246	No_constitutive_exon_found_in_species
GTGAGCTGACGCGACGATTTCTTCCTTGTGCGCAGCTTTAACAGGGTTAGAT	219121	219434	219484	219432	-1	scaffold_55	BN1723_005729	209421	220486	None	6487	704	36246	No_constitutive_exon_found_in_species
GCCAAGCATCCAGTCAGCGGGTGTCGAAAGCAGGGGTGTCGTGGGCCAAGCT	92263	92290	92213	92265	1	scaffold_56	BN1723_005760	91838	92290	None	6487	704	36246	No_constitutive_exon_found_in_species
TGTTGACGTCGACGCCAAATTTCATTATCGAACGCGACACTGACGGGCAGCA	214180	214276	214130	214182	1	scaffold_56	BN1723_005795	213314	215322	None	6487	704	36246	No_constitutive_exon_found_in_species
GAGCTATGATGACGGTGAGTTCTCCGCCAGCCACCCTGATTAACGGGCAGAT	161267	161685	161217	161269	1	scaffold_57	BN1723_005848	160784	162349	None	6487	704	36246	No_constitutive_exon_found_in_species
AACCCAGCTCGACGGTGAACTGACTGCGAGGGGGGTTGGGGGAATAACAGCC	217044	217868	216994	217046	1	scaffold_57	BN1723_005860	216837	220058	None	6487	704	36246	No_constitutive_exon_found_in_species
CTTCACCAATCCGACGACTCCAACAAACATCACAAAGACGGGGCGCGTAGAC	103802	103816	103866	103814	-1	scaffold_58	BN1723_005908	100843	103892	None	6487	704	36246	No_constitutive_exon_found_in_species
GTTGCGATCTCACACTCACACCAACCTTGATTTGCTGACCAACTGGGCAGGG	146832	147607	147657	147605	-1	scaffold_58	BN1723_005926	146832	147993	None	6487	704	36246	No_constitutive_exon_found_in_species
TCCAGAAACATACAACTTACAGCATAGATGCTCGTGGGGAGGAGATGAAGTT	192623	193263	193313	193261	-1	scaffold_58	BN1723_005940	192623	194070	None	6487	704	36246	No_constitutive_exon_found_in_species
TGTAAAGCGAGCCTTGTCCCATGTGTGGATGACAACTAATGGGAATGCAGGG	22132	24244	22082	22134	1	scaffold_59	BN1723_005976	21485	24244	None	6487	704	36246	No_constitutive_exon_found_in_species
CCTCTGTCTGCGCCAATGCAGCATGCAATGCTAACGAGAAATGGGTGTAGGC	22648	22942	22992	22940	-1	scaffold_60	BN1723_006041	22648	23017	None	6487	704	36246	No_constitutive_exon_found_in_species
CAGCCCCATATCGAGAGAGAAACAAAAGGGCAGTGCTAACGTGGGAACAGGA	147201	147331	147151	147203	1	scaffold_60	BN1723_006075	145737	147331	None	6487	704	36246	No_constitutive_exon_found_in_species
CCGACCGGTCCAGTCTGTCATCGCAGAGCCCGACAAAGGGCAATGGACAGAA	32073	32306	32023	32075	1	scaffold_61	BN1723_006117	31705	34221	None	6487	704	36246	No_constitutive_exon_found_in_species
GCTGTGACAGGGTCAGTAAATGAAGTCATGGCAGTATTGGGGTCAACAAGTC	54752	55367	55417	55365	-1	scaffold_61	BN1723_006123	50813	71351	None	6487	704	36246	No_constitutive_exon_found_in_species
GATCGATGCAGGCGACTTGACGACGCCTCAGCTAACGGGGGACGATGTAGAA	52670	52810	52860	52808	-1	scaffold_61	BN1723_006123	50813	71351	None	6487	704	36246	No_constitutive_exon_found_in_species
CTCTCCTCGCCTGATCCATTGCAAGACGAACAAAATCACGGGATGGCTAGTG	231867	232168	231817	231869	1	scaffold_61	BN1723_006166	227044	232168	None	6487	704	36246	No_constitutive_exon_found_in_species
ACTAGGCGCTTACCGGAGAAAAGGAAACGTTCTTGTCCGTATGGGCACAGAA	150954	151353	150904	150956	1	scaffold_62	BN1723_006222	150562	151353	None	6487	704	36246	No_constitutive_exon_found_in_species
TAAGTAACCAGAAATTGAGCTCCGACAATGCATTGACAACAATTGGGCAGAG	162985	163008	162935	162987	1	scaffold_62	BN1723_006226	162657	164135	None	6487	704	36246	No_constitutive_exon_found_in_species
TCCGCCCGCCCGTGGCACGTGTTGTTGCATGCTGACATGGGATGGAACAGTT	25353	25430	25303	25355	1	scaffold_63	BN1723_006255	24506	27783	None	6487	704	36246	No_constitutive_exon_found_in_species
GCTCCCGCAGCCGCCACAAACTGCCCTCATGCAATGGGCTGATACCAGAGCG	67161	67641	67691	67639	-1	scaffold_63	BN1723_006272	65479	68866	None	6487	704	36246	No_constitutive_exon_found_in_species
ATACCTTGAAAAGAGGAAATGGGCCTGGGCATGACTGTCCTGGGATGGAGCG	162944	163437	162894	162946	1	scaffold_63	BN1723_006292	159829	165350	None	6487	704	36246	No_constitutive_exon_found_in_species
CTCCTCTGCCGCGCCTGGATGCGCCCTTCAAGAATCTGACCCGGGGACAGCT	39767	40514	39717	39769	1	scaffold_64	BN1723_006331	39634	40514	None	6487	704	36246	No_constitutive_exon_found_in_species
CAGCGTAGCATTGTTGCGTCAACGAGAGCACACGACTGACGGGGACCCAGAG	114780	115495	115545	115493	-1	scaffold_64	BN1723_006359	114780	116460	None	6487	704	36246	No_constitutive_exon_found_in_species
TCCACGACACAGGACATTGGAACTTTAAACGTCGCTGACATGGGATCAAGGG	100814	100939	100989	100937	-1	scaffold_65	BN1723_006414	100275	105098	None	6487	704	36246	No_constitutive_exon_found_in_species
CACCTTGAGTCGCAGCTCGCCGGGGAGGGACATGAAGGGGAACGGGTCAGGG	55440	55619	55669	55617	-1	scaffold_66	BN1723_006478	55440	56259	None	6487	704	36246	No_constitutive_exon_found_in_species
AGACACTTGCTTGACCTTGACGAAGAGCAACAGAACTGACAATGGGCAAGAC	241194	241254	241304	241252	-1	scaffold_66	BN1723_006526	239160	241344	None	6487	704	36246	No_constitutive_exon_found_in_species
TGAACGTAGCGAACTTGCCCCAAATATAAGCGCGGCTGACCCCGGGGAAGAA	240694	240791	240841	240789	-1	scaffold_66	BN1723_006526	239160	241344	None	6487	704	36246	No_constitutive_exon_found_in_species
TAAGTTCTTGTAAAAGCAACCGCTCAAGATATACCGCTGACAAGGGACAGGA	18826	22835	18776	18828	1	scaffold_67	BN1723_006532	16499	22835	None	6487	704	36246	No_constitutive_exon_found_in_species
GCGCCGCGCTGGGGACCGGCGACGTCCGGGTCTTCCTTGGCCGGGCGAAGGA	19811	20120	20170	20118	-1	scaffold_68	BN1723_006601	19811	21534	None	6487	704	36246	No_constitutive_exon_found_in_species
AGTTTTGAGGGGGGGGGCTCTTCGGCAGAGGACAAGCTAACAGGGCGCAGGT	28151	28448	28498	28446	-1	scaffold_68	BN1723_006604	28151	29740	None	6487	704	36246	No_constitutive_exon_found_in_species
GTAATGGACTTGCCGACCACGACGGTATCAGAGCTGAGCCGGGAGATCAGAT	159056	159098	159148	159096	-1	scaffold_68	BN1723_006640	154953	159202	None	6487	704	36246	No_constitutive_exon_found_in_species
GGAGAACCTCTGCCCCCTCCAACTCCCCTGGCTGACACATGGGGCCGTAGAT	56809	57114	56759	56811	1	scaffold_69	BN1723_006677	56478	58267	None	6487	704	36246	No_constitutive_exon_found_in_species
TCGTCAAGTCGCTGGACCGCGAGTGGGACGCGCCGTGGGCGGATGACTAGGA	63770	64203	64253	64201	-1	scaffold_69	BN1723_006679	63590	65325	None	6487	704	36246	No_constitutive_exon_found_in_species
CAAGTAAGTCTGATGCCAACCCAATAAGAGCGGATGCTGAGCGGGCGCAGAC	73930	74235	74285	74233	-1	scaffold_69	BN1723_006681	73652	80787	None	6487	704	36246	No_constitutive_exon_found_in_species
GTCTGAGTTGGACATGTTCGTGCATGATCAAAGTGTTCTGACAGGGGCAGAT	86998	87085	86948	87000	1	scaffold_69	BN1723_006682	81440	87853	None	6487	704	36246	No_constitutive_exon_found_in_species
TGCCAAGGCCTGCATGGCTGCGGCGGAGAAGAGCTGACCCGGCGGGCGAGGA	117320	117350	117270	117322	1	scaffold_69	BN1723_006693	116568	117350	None	6487	704	36246	No_constitutive_exon_found_in_species
GCTAACCCAAACCTAGAAGCAGTATTTGGATGCTGACGAACGGGGAACAGGC	166200	166386	166436	166384	-1	scaffold_69	BN1723_006706	165624	167095	None	6487	704	36246	No_constitutive_exon_found_in_species
CACTGAAACAACCTAGAAGCGGTGTTTGAATGCTGACAAACGGGGAACAGGC	187102	187175	187225	187173	-1	scaffold_69	BN1723_006712	186411	187883	None	6487	704	36246	No_constitutive_exon_found_in_species
TGCTGTACTGTAAACTATCTCCTTTTCGGGTGCACGACTGACGGGGAAAGAT	186411	186854	186904	186852	-1	scaffold_69	BN1723_006712	186411	187883	None	6487	704	36246	No_constitutive_exon_found_in_species
TTTGTCGTCGGATGCCGTCCTCGGGACCCTGTGCTAACAAAAGGGAACAGTC	227907	229980	227857	227909	1	scaffold_69	BN1723_006720	219299	229980	None	6487	704	36246	No_constitutive_exon_found_in_species
ACATTCAGACAATGAGTCCCTAACATGCTGCAGTCACCTGGGACGCAGAGCA	96990	97607	96940	96992	1	scaffold_70	BN1723_006742	77525	105452	None	6487	704	36246	No_constitutive_exon_found_in_species
TCCGCCGCACACGAACCCGAGAATGCGCCGACTGACAGGGAAAATGACAGGC	41857	41948	41998	41946	-1	scaffold_71	BN1723_006788	35374	42380	None	6487	704	36246	No_constitutive_exon_found_in_species
CGAAACCCGACACGGAGACGACTTTGACTTCTGCCAAGGCAAAGGGATAGGA	49921	50011	49871	49923	1	scaffold_71	BN1723_006791	49149	50948	None	6487	704	36246	No_constitutive_exon_found_in_species
GAGAGGGCAGCGATCAGCGAGAGGACAGCGACTGACCGAGACGGGAACAGAT	130643	130963	131013	130961	-1	scaffold_71	BN1723_006813	130643	131605	None	6487	704	36246	No_constitutive_exon_found_in_species
TTGCCGAGGCGACTTTGCCTGAGGACCAAGACGAGAAAAACGAGGGGAAGAC	133805	133877	133755	133807	1	scaffold_71	BN1723_006814	132317	134024	None	6487	704	36246	No_constitutive_exon_found_in_species
GGCGGGCCCTGCCGTACGCATTGAGCCGTGGAACTGACCAAGGGCTGTAGCG	182464	182527	182577	182525	-1	scaffold_71	BN1723_006827	178505	195136	None	6487	704	36246	No_constitutive_exon_found_in_species
CAGCTCGAGACTGCAAAGAGTGCCATGAGCTGACATGCGGGAAACGGCAGGC	198172	198418	198122	198174	1	scaffold_72	BN1723_006889	197239	200377	None	6487	704	36246	No_constitutive_exon_found_in_species
AGGGGCACATGTGGTAGAATGAGCGCGAGGTTTCAGCACCCGGGGCACAGTG	37814	40166	37764	37816	1	scaffold_74	BN1723_006956	32102	43974	None	6487	704	36246	No_constitutive_exon_found_in_species
ACCCCGCACCCCGCTCCCTGATTGCGCAATACTGATTATCGGGTAAACAGTA	215767	215793	215843	215791	-1	scaffold_74	BN1723_007005	215022	216461	None	6487	704	36246	No_constitutive_exon_found_in_species
TTGTAAGTTGTCCTCAAGGTCTTTTGCGGCTACAATGACTAACGGGCTAGTC	205670	206842	205620	205672	1	scaffold_75	BN1723_007055	202327	206842	None	6487	704	36246	No_constitutive_exon_found_in_species
TAGTGTTTTCCCAATTGCCTGATCATGCGATCAACTGACAGGGGACACAGGG	26959	27122	27172	27120	-1	scaffold_76	BN1723_007062	26760	27226	None	6487	704	36246	No_constitutive_exon_found_in_species
CCTCTCCGCCGCCGTCCTTGTGTGGGGTTCGTTCGCTTACAGACGGGCAGCG	109687	109928	109637	109689	1	scaffold_76	BN1723_007084	109162	109928	None	6487	704	36246	No_constitutive_exon_found_in_species
GTCTCGTCAGTGCTGTGTCCTCGGAGGAAACGGCGGCAGAGGGAGGGCAGAG	184631	184636	184581	184633	1	scaffold_76	BN1723_007099	181251	184636	None	6487	704	36246	No_constitutive_exon_found_in_species
GTGCATCCGGTCCTCGCAACGTCTGTCTTCACGACTAACAGGGTTGGCAGAC	26132	26246	26296	26244	-1	scaffold_77	BN1723_007118	25197	28022	None	6487	704	36246	No_constitutive_exon_found_in_species
CCGTAAAGATGCCCCCTCGAGAGAACCGAAGCTGACCCGGGCTTGAAAAGGT	60116	60421	60471	60419	-1	scaffold_77	BN1723_007132	59336	60814	None	6487	704	36246	No_constitutive_exon_found_in_species
GCGGGTCTCCATTTCAACCCTTACACAGAGATCATACTGACGACGGGCAGAC	118426	118502	118552	118500	-1	scaffold_77	BN1723_007146	118292	119494	None	6487	704	36246	No_constitutive_exon_found_in_species
GGCGCACTCGCAGGCCTACCTGAAGAACGAGTCTTATAGTTTGGGGACAGCG	128951	128997	128901	128953	1	scaffold_77	BN1723_007149	126906	134373	None	6487	704	36246	No_constitutive_exon_found_in_species
CACGAGCACAGCACATCGTCCGCTCCTGTTGCTGACCATCGATGGGATAGGG	213495	214266	213445	213497	1	scaffold_77	BN1723_007172	209514	214266	None	6487	704	36246	No_constitutive_exon_found_in_species
CTCTGCATGTGCAACGCCTTGCCCTGCCCCTGACCTAAGGGGAGTCACAGGC	135731	135957	136007	135955	-1	scaffold_78	BN1723_007214	135109	137719	None	6487	704	36246	No_constitutive_exon_found_in_species
CTAGAGCCAGGCCGATTGAGATGACGTGGGGAAAGCTAACAAAGGGTCAGAT	168618	168893	168943	168891	-1	scaffold_78	BN1723_007220	168191	172954	None	6487	704	36246	No_constitutive_exon_found_in_species
TGCCGCCCTGTTCCGTTGCCGTTCATCATTGCTAACGCCATTGGGGGTAGTG	89774	89915	89724	89776	1	scaffold_79	BN1723_007263	87781	90620	None	6487	704	36246	No_constitutive_exon_found_in_species
GGCAGGGTCATGACACTTACAGAAGAGAAACTGGGCTGACCGGGATACAGAG	102179	104172	102129	102181	1	scaffold_79	BN1723_007267	99906	104172	None	6487	704	36246	No_constitutive_exon_found_in_species
GCGGCGCCCTAGAGCTTGATGGGATAGCATCACTGACGCCATGGGGCCAGAT	163922	164231	163872	163924	1	scaffold_82	BN1723_007461	162790	164950	None	6487	704	36246	No_constitutive_exon_found_in_species
GTTACCGGTGTTTGGCCAAGGCAGGAGCGCCTGCATGGGCAAGGCGGCAGGC	20731	20807	20681	20733	1	scaffold_83	BN1723_007486	20080	20807	None	6487	704	36246	No_constitutive_exon_found_in_species
GTTGTCCTCCGGATTCAGTGAGAGGAAACAGAGAGAAGCTGACTGGGTAGTG	22596	22966	22546	22598	1	scaffold_83	BN1723_007487	21622	25279	None	6487	704	36246	No_constitutive_exon_found_in_species
CGACGCTTGCGGGCAGCCGCCGTGTCACGTTATACTAATCGGGGGTGTAGGG	33798	34287	33748	33800	1	scaffold_83	BN1723_007490	32364	34287	None	6487	704	36246	No_constitutive_exon_found_in_species
TCTGGGTTGTCATGGGCTCTGGGGAAACAAACCCATGCTAACAGGGCTAGGT	78431	78658	78381	78433	1	scaffold_84	BN1723_007551	75279	78658	None	6487	704	36246	No_constitutive_exon_found_in_species
TACCATGTTCTCCAGGCAAGTCCAGGTACGAGGTGCTGATAACGGGCCAGAT	71416	74478	71366	71418	1	scaffold_85	BN1723_007612	70012	74478	None	6487	704	36246	No_constitutive_exon_found_in_species
CCGCCCTAGGTAATTCGGCGACGTCGTCCTAAGCGATTTTAGGGCCGTAGTT	158934	158993	158884	158936	1	scaffold_85	BN1723_007633	158410	159580	None	6487	704	36246	No_constitutive_exon_found_in_species
CATCGCGGCGCGTTGGGGAAATCACCGCCAGCTGACAACCCGGGAAACAGGC	204316	204433	204483	204431	-1	scaffold_85	BN1723_007649	200609	205035	None	6487	704	36246	No_constitutive_exon_found_in_species
TCACAGCAACCGACGACAATGGACTCCCGGACTAACATCGGGGATCACAGGC	97229	97365	97179	97231	1	scaffold_86	BN1723_007686	96932	97471	None	6487	704	36246	No_constitutive_exon_found_in_species
GAGTGTGTGGCCTGCTTCGCGGGGCTGAGACACCGTTGGGACGGGATGAGGT	143701	144324	143651	143703	1	scaffold_86	BN1723_007703	142149	148935	None	6487	704	36246	No_constitutive_exon_found_in_species
AACCGCAGCCAGCCATGCACTACTGCAACCCTGAGCTGTCAAAGGGACAGCT	147813	148516	147763	147815	1	scaffold_86	BN1723_007703	142149	148935	None	6487	704	36246	No_constitutive_exon_found_in_species
CATGCTCCCCAGGCGTCGGGATCAGACATGTCTAATCTGACTGGGAACAGTA	187587	187637	187537	187589	1	scaffold_86	BN1723_007719	186524	188460	None	6487	704	36246	No_constitutive_exon_found_in_species
ACTTTCACGGTGCAGCAGATGTCACATTATGGGAAGCTAACAGAGGGCAGGC	199900	200776	200826	200774	-1	scaffold_87	BN1723_007769	199670	202128	None	6487	704	36246	No_constitutive_exon_found_in_species
CGAACATGCTAGGGCGCGATACCAGCAAACGAGCCGCAAGAAGCGGGAAGAG	78800	79238	79288	79236	-1	scaffold_88	BN1723_007793	78800	79644	None	6487	704	36246	No_constitutive_exon_found_in_species
TGGTGCGTTACTCCTGTCTCAGGCCTGCCTGTTCATTCTGATGGGTGTAGAT	83206	83821	83871	83819	-1	scaffold_88	BN1723_007795	83206	84476	None	6487	704	36246	No_constitutive_exon_found_in_species
GCTGTGGCCGTCACGCCGTACGTAGTGCTAGCCTACTAACGGGTGTACAGAC	198219	199751	198169	198221	1	scaffold_88	BN1723_007822	197707	202275	None	6487	704	36246	No_constitutive_exon_found_in_species
GCGGTGGATGGACGGTATCGTATGCGACCCGCCCTATGGCGTGCGGGAAGGT	55363	55436	55313	55365	1	scaffold_89	BN1723_007836	52790	55928	None	6487	704	36246	No_constitutive_exon_found_in_species
CAAAGGCACAGGGAGAGGGCTAAGACACTGGAGTTGGCCTCAGGGAGCAGGA	15020	15403	15453	15401	-1	scaffold_90	BN1723_007889	13941	15472	None	6487	704	36246	No_constitutive_exon_found_in_species
GGCTTCTGGACGGGCACATGCGCTGGCGCAACCGGTGCTCACCGTGGGAGGG	52661	53967	54017	53965	-1	scaffold_90	BN1723_007898	52661	55028	None	6487	704	36246	No_constitutive_exon_found_in_species
CAACATTTTCCATGTCGACGTCCCAGTTGGCATACGACTGGACGGGCCAGTC	12690	13035	12640	12692	1	scaffold_91	BN1723_007936	12515	13035	None	6487	704	36246	No_constitutive_exon_found_in_species
TCACCCTCGCCCCGACCGCCTCGCTGTGCCTCCTCGACTGGGTGACGCAGGG	74575	75136	75186	75134	-1	scaffold_91	BN1723_007951	74575	75803	None	6487	704	36246	No_constitutive_exon_found_in_species
CAAGTTGACAAGAAGCTCGCATCGTAAGATATGTTCGAAATGGGCCGAAGGG	176917	177028	176867	176919	1	scaffold_91	BN1723_007983	172791	178472	None	6487	704	36246	No_constitutive_exon_found_in_species
GCCTATGCTTTTGGCTGTGAAGATGCCTGCAGGCTAACCTGGGTACGCAGGA	41057	42253	42303	42251	-1	scaffold_92	BN1723_007998	41057	45516	None	6487	704	36246	No_constitutive_exon_found_in_species
GTCTTCCGACACGAAACGTGGACATGCACGCTAACGCCTGCGGGTGACAGGC	67869	69845	69895	69843	-1	scaffold_92	BN1723_008005	67869	72436	None	6487	704	36246	No_constitutive_exon_found_in_species
TTCCTGTCACCTTGCGCCAACGTTAAGAAACTGATTCTGTTGGGCGGCAGGG	141287	141762	141812	141760	-1	scaffold_92	BN1723_008025	139843	143863	None	6487	704	36246	No_constitutive_exon_found_in_species
GACGAATGCCAGCAAGCTCGCAGTGCATGTACTGACGCCGTGTGGGACAGAT	80964	81126	81176	81124	-1	scaffold_94	BN1723_008108	79284	84515	None	6487	704	36246	No_constitutive_exon_found_in_species
GACGAATGACAGCAAGCTCGCAGTGGATTTACTGACGCCGTGTGGGACAGAT	96626	96788	96838	96786	-1	scaffold_94	BN1723_008111	94940	97732	None	6487	704	36246	No_constitutive_exon_found_in_species
AGAACATTCGAGCGATGTCGTTGGAAATTCCATCTTCTAACGAGGGCTAGAT	156662	156781	156831	156779	-1	scaffold_94	BN1723_008127	154603	160456	None	6487	704	36246	No_constitutive_exon_found_in_species
CCATCCACCTTTCGCAACCTGAGTCGATCGCTAACATCAATGGGTAACAGGT	162948	163906	162898	162950	1	scaffold_94	BN1723_008128	161662	166518	None	6487	704	36246	No_constitutive_exon_found_in_species
CATAGCCACATGACATGTAATGATCGACCAAGACTGACACAATTGGGTAGGC	65340	65425	65290	65342	1	scaffold_95	BN1723_008147	57146	82165	None	6487	704	36246	No_constitutive_exon_found_in_species
TCGGGCATTGGCATGCGATAATGGGAAAGCTGACCTTCTGTGGGGAAAAGGA	11242	11592	11642	11590	-1	scaffold_96	BN1723_008194	11242	14855	None	6487	704	36246	No_constitutive_exon_found_in_species
ATACTACCAGCGAGTATGGCAGCACGCGCTCCCGTCGAACCAGCGGGCAGAC	18351	18898	18301	18353	1	scaffold_96	BN1723_008195	14574	20058	None	6487	704	36246	No_constitutive_exon_found_in_species
ACGTGACAACCCCACAGAACAGTGTTTGGAAACTGACAATTGATGGGCAGTC	143849	144229	144279	144227	-1	scaffold_96	BN1723_008217	143849	144872	None	6487	704	36246	No_constitutive_exon_found_in_species
AGGAGAAGAGGCGCACGCGCGCCCGCAGGGAGGACGAGGCTGAGAGGGAGCT	24149	24314	24364	24312	-1	scaffold_97	BN1723_008238	23416	25110	None	6487	704	36246	No_constitutive_exon_found_in_species
CCTCTCTCGTTTTTCCTGATGAATGTTCGTAAGGCTGACCTGAGGGATAGTG	58358	58652	58702	58650	-1	scaffold_97	BN1723_008251	58358	60293	None	6487	704	36246	No_constitutive_exon_found_in_species
GTGTGGAATGCTGCCATCAATCCCAAATCACTGTTCAGTTCGGGAGTTAGCA	187358	187367	187308	187360	1	scaffold_97	BN1723_008282	185165	187367	None	6487	704	36246	No_constitutive_exon_found_in_species
AGACGCGTATGGTCCAAGTCGACTGACGGCAAGGCTAACAGAGGGTGCAGGT	63435	63506	63385	63437	1	scaffold_98	BN1723_008307	61576	67605	None	6487	704	36246	No_constitutive_exon_found_in_species
GCATGGTCCAAGTCCAAGTCGACTTACGGCAAGGCTAACAGAGGGTGCAGGT	67174	67245	67124	67176	1	scaffold_98	BN1723_008307	61576	67605	None	6487	704	36246	No_constitutive_exon_found_in_species
CCTTGGCCTGGGGGTTCCATCTCAGAGCGCTTGACTGACGGGCAGCACAGCG	20805	21513	21563	21511	-1	scaffold_99	BN1723_008353	20805	28653	None	6487	704	36246	No_constitutive_exon_found_in_species
TGCTTGACACAGGATATTAGTATAGCAGCCTGGCTAACGCGGGCCAAAAGTT	73018	73141	72968	73020	1	scaffold_99	BN1723_008365	72749	73323	None	6487	704	36246	No_constitutive_exon_found_in_species
AGCAGCTCGGCAAAGGTCTGGTCAAAGGCGGCGGCGAGGTCGAGGGGCAGGT	94515	94927	94977	94925	-1	scaffold_99	BN1723_008373	94515	95449	None	6487	704	36246	No_constitutive_exon_found_in_species
GTATACCGTGCGCCGGGAGCAGGAACATGTTGGGTTTTGCCCGGGGGCAGGG	111071	111214	111264	111212	-1	scaffold_99	BN1723_008379	111071	111309	None	6487	704	36246	No_constitutive_exon_found_in_species
CCCGGTGACCCGCAATGCTCAGCGAAAGCACGAGCCCTGGGACCGAGCAGCC	143907	144639	143857	143909	1	scaffold_99	BN1723_008389	141510	144639	None	6487	704	36246	No_constitutive_exon_found_in_species
CGCAAAGGGCTGTTTCATGTTTATCCAGCTGTGTGCTCCGGGGCGCGCAGGT	128031	128432	127981	128033	1	scaffold_100	BN1723_008437	127256	128728	None	6487	704	36246	No_constitutive_exon_found_in_species
CACGAAGGACTCTCCCCTCATGAAGATATATCCCTGACGAGCAAGGGCAGCA	143505	144317	144367	144315	-1	scaffold_100	BN1723_008440	140406	144951	None	6487	704	36246	No_constitutive_exon_found_in_species
GGGTATGCCTTGAGTTCCGAGATGGCGAGACAATACTGACACGGGTATAGGA	171068	171225	171018	171070	1	scaffold_100	BN1723_008449	170540	172432	None	6487	704	36246	No_constitutive_exon_found_in_species
CGTTGTCGTGGTGAAACCTCTCAGGGAGACTAACGTTTGTGGGTGATCAGGT	7820	7933	7983	7931	-1	scaffold_101	BN1723_008453	5355	10622	None	6487	704	36246	No_constitutive_exon_found_in_species
GGCATGCTTCCCGGCGGCGCGCTGCGCGTGGGCGCCGGCATGGGCGTGAGGG	5355	5725	5775	5723	-1	scaffold_101	BN1723_008453	5355	10622	None	6487	704	36246	No_constitutive_exon_found_in_species
TGATGCCAATTGGCCCCCGAACAGCCCAAGCCACTGACACGGGCATGCAGCA	42311	43085	42261	42313	1	scaffold_101	BN1723_008462	42120	43085	None	6487	704	36246	No_constitutive_exon_found_in_species
CATGGTGCATCGCCCGTTGCAGATGGTGTCATTGTGCAGGGCGAGAGCAGCT	71611	71620	71670	71618	-1	scaffold_101	BN1723_008471	71611	82492	None	6487	704	36246	No_constitutive_exon_found_in_species
GAGGTGAGCATCGCCGAACCTGCGACGTAGCGCAAACTGACATGGGACAGGA	94558	94656	94508	94560	1	scaffold_102	BN1723_008528	93848	95356	None	6487	704	36246	No_constitutive_exon_found_in_species
ATGACGGAGCCAGATACGACGGATGGGGCTCGTTTGGGCTGGACTCGAAGAC	101758	102142	101708	101760	1	scaffold_102	BN1723_008532	100152	102142	None	6487	704	36246	No_constitutive_exon_found_in_species
CGTGCTCATCGCCAGCTTCGATGCCGCCGTTCTCCGAACTACGGGTGTAGAG	132171	133474	132121	132173	1	scaffold_102	BN1723_008543	131368	140335	None	6487	704	36246	No_constitutive_exon_found_in_species
CGCGACGCCGACGGCAAGATTATCAAGATCCACTACGCCGACGCGGGCAGGA	162420	162757	162807	162755	-1	scaffold_102	BN1723_008553	162420	163509	None	6487	704	36246	No_constitutive_exon_found_in_species
GTAGGTCGTCAACACGCAGAATGGCTAGCAGAATACTGACACGGGAGTAGAT	118627	120347	120397	120345	-1	scaffold_104	BN1723_008632	118627	122964	None	6487	704	36246	No_constitutive_exon_found_in_species
CCTAAGCTCCATGCCCGTCAAAGTCACGTGCTTTTGCTGACGGGCGATAGCA	14432	14861	14382	14434	1	scaffold_106	BN1723_008690	13754	14861	None	6487	704	36246	No_constitutive_exon_found_in_species
CAGTACACACTGAAAGTCCAACATTGCCCAATTTTAACGGGCGAAAACAGGG	28568	28645	28518	28570	1	scaffold_106	BN1723_008695	26984	37174	None	6487	704	36246	No_constitutive_exon_found_in_species
TGATGTCTGGGCCTATGGTGAGGCACTTCGCTAGATGGCCTGGGCCAAAGGG	42775	43098	42725	42777	1	scaffold_106	BN1723_008698	42008	44349	None	6487	704	36246	No_constitutive_exon_found_in_species
CTTTTTCGAAATCCGTGTCTCGCCTGGATCGTCTAACAAGAGGGACACAGAA	85285	85735	85235	85287	1	scaffold_106	BN1723_008711	83763	86474	None	6487	704	36246	No_constitutive_exon_found_in_species
CTGGTCAACAACGCAGTGCGAGCCGGCCGAGCATGTGGCGGGAAGGGCAGGG	86389	86474	86339	86391	1	scaffold_106	BN1723_008711	83763	86474	None	6487	704	36246	No_constitutive_exon_found_in_species
TCCTTTTGAAATCCGTATTCCGCATGGATCGTCTAACCAGAGGGACACAGAA	107762	109289	107712	107764	1	scaffold_106	BN1723_008719	107561	109289	None	6487	704	36246	No_constitutive_exon_found_in_species
AGCAAAATTCCATGGCAGCAAGGGAAACAGTGCTGATGCTCAGCGGGCAGAC	56734	57457	57507	57455	-1	scaffold_107	BN1723_008755	56734	58319	None	6487	704	36246	No_constitutive_exon_found_in_species
TTTTCCAACGTCCTCGCAGCACATGTGGACTAACACGATGGGGAAAATAGGA	88883	89303	88833	88885	1	scaffold_107	BN1723_008764	87534	93095	None	6487	704	36246	No_constitutive_exon_found_in_species
TGCGTGCTGGTCAGTTGGGCACATGAAGCGGCCAGTGAGGGGCCGTGAAGCG	164560	164663	164510	164562	1	scaffold_107	BN1723_008790	164442	164874	None	6487	704	36246	No_constitutive_exon_found_in_species
TATAAGTCTAGGAGGGGAAGGTCATACCCTCGTCGCTGACGGGAGTGTAGGG	59646	60539	59596	59648	1	scaffold_108	BN1723_008810	56059	60539	None	6487	704	36246	No_constitutive_exon_found_in_species
CTGTGGCCGTCGCGCCGTACGCATTGCTAGTCCTACTAACGGGTGTACAGAC	135667	139060	139110	139058	-1	scaffold_108	BN1723_008835	133508	139980	None	6487	704	36246	No_constitutive_exon_found_in_species
TCGGAGGGACCGTTCGTAAGCACCGGGAGGGCCATGGTGATGGGGGCCAGGA	2601	2626	2551	2603	1	scaffold_109	BN1723_008844	2390	2626	None	6487	704	36246	No_constitutive_exon_found_in_species
GACGATCGCGGCAGGGACCGAGACCGGGACCGGGATCGAGACCGGGACAGAC	31284	31647	31697	31645	-1	scaffold_109	BN1723_008852	31284	34480	None	6487	704	36246	No_constitutive_exon_found_in_species
CGCTGCGGGTACGGCTAAGTTCCTGACGAGAGTTATTGATGGGATTGAAGGT	85222	85356	85172	85224	1	scaffold_109	BN1723_008868	85104	85356	None	6487	704	36246	No_constitutive_exon_found_in_species
AGGTGAGACGCCTCTGTATTGTGCTGAAGCTTTACATTGATGGGAATTAGCG	121895	122205	122255	122203	-1	scaffold_109	BN1723_008879	119557	125621	None	6487	704	36246	No_constitutive_exon_found_in_species
GGCGCAAGGTACTGGAGATTGAGGCCGAAAATGCGGTACTGGGGCACTAGAA	89503	89541	89591	89539	-1	scaffold_110	BN1723_008919	89503	106178	None	6487	704	36246	No_constitutive_exon_found_in_species
CTTATTCATGTCGCCCAGGATTTATCTTCGATGTCTGACTGGGCATGTAGCT	162192	162322	162142	162194	1	scaffold_110	BN1723_008937	161327	163374	None	6487	704	36246	No_constitutive_exon_found_in_species
CTATGCAACCTGGGACTGCTCACAGCATAGGTAACCGATCACACGGGCAGGC	93552	94467	93502	93554	1	scaffold_111	BN1723_008959	93018	94467	None	6487	704	36246	No_constitutive_exon_found_in_species
CCCGCCCCGGCCTAGAGGATCTCGATGTATGGAACTGACATGGGGCACAGTG	7845	7940	7795	7847	1	scaffold_112	BN1723_008979	7609	11214	None	6487	704	36246	No_constitutive_exon_found_in_species
TAGACGACCATTATTCGCTAACCAGACCTGTGTCTTGGGCAGAGACTCAGGC	19929	20643	19879	19931	1	scaffold_114	BN1723_009080	18800	21617	None	6487	704	36246	No_constitutive_exon_found_in_species
CGTATCGCGACGTGTTGATCCCAGGACACTGGCTCGCTGAGGGTGGTCAGTC	62742	63148	63198	63146	-1	scaffold_115	BN1723_009138	55682	71068	None	6487	704	36246	No_constitutive_exon_found_in_species
GACCGCGTCGTTCCTGCCGCTACCGCAACGGTCTGACCGCTAACGGGCAGGA	107361	107416	107311	107363	1	scaffold_115	BN1723_009146	95340	115243	None	6487	704	36246	No_constitutive_exon_found_in_species
CGATTCTGGGCAATACCTTTGCGTCCATGTTTCCCTGGCCGCGTGGGCAGGA	30109	30155	30059	30111	1	scaffold_116	BN1723_009170	28644	31273	None	6487	704	36246	No_constitutive_exon_found_in_species
TTACTTGGTTGTTTAACTGTTTGATTTGAGTGTATTTGGTCGGGCGGCAGCG	36102	36457	36052	36104	1	scaffold_116	BN1723_009172	35274	37262	None	6487	704	36246	No_constitutive_exon_found_in_species
TCAACCAGGATTTGGGATCTGAAGAGAAGAACGCTAACATGAGGGCACAGGT	50329	50512	50279	50331	1	scaffold_116	BN1723_009177	49833	51151	None	6487	704	36246	No_constitutive_exon_found_in_species
TAGTCCCATGAAGCTGCAGAGAGAAAAGCGTGGCTAATGGGATGTAATAGCA	84486	84726	84436	84488	1	scaffold_117	BN1723_009234	80214	84726	None	6487	704	36246	No_constitutive_exon_found_in_species
GCACGCTGCCGAGCACGCATCGCGACATCTCCATCTCAAGGGAGCCGCAGTG	25163	25678	25728	25676	-1	scaffold_119	BN1723_009314	18095	28890	None	6487	704	36246	No_constitutive_exon_found_in_species
AAGGCACCCCATGATTTTTCAGAGACATGAAAACCAGCTGATCAGGGCAGCC	30323	30362	30412	30360	-1	scaffold_119	BN1723_009316	30060	31216	None	6487	704	36246	No_constitutive_exon_found_in_species
GGGTACATCAGATAGTGCCCCTGTGAACTGGTTTAACGGGCAATGGAAAGGA	81732	83590	81682	81734	1	scaffold_119	BN1723_009332	80401	83590	None	6487	704	36246	No_constitutive_exon_found_in_species
TGTTGGCTGCTTGCCAAGTCGCGGGCGACATTTGACGGGAGCAAGCCAAGCT	143085	143203	143253	143201	-1	scaffold_119	BN1723_009356	142317	145511	None	6487	704	36246	No_constitutive_exon_found_in_species
GGGGAGACCGCGTCGTGGTGTGGCCTACCGACACGGGGTCGACGCACAAGGA	7004	7154	6954	7006	1	scaffold_120	BN1723_009367	5356	7154	None	6487	704	36246	No_constitutive_exon_found_in_species
GCTCTCCCAGAGGTTGGCGACTTCGGGTCAGTTTCTCTCACAGGGCATAGAG	54876	55320	54826	54878	1	scaffold_120	BN1723_009380	54512	55320	None	6487	704	36246	No_constitutive_exon_found_in_species
TGATTTCCTCAGGTTCGAGTGTTTCGCCTTGCTGACGGGAGTGAATGCAGTC	35628	36132	36182	36130	-1	scaffold_121	BN1723_009413	35628	36677	None	6487	704	36246	No_constitutive_exon_found_in_species
GATGCTGAATTACTCTGTCTTTTGCCACGCGGTCTGACCAGATCGGGCAGAT	70176	70260	70310	70258	-1	scaffold_121	BN1723_009426	68044	70580	None	6487	704	36246	No_constitutive_exon_found_in_species
AGATGGCCCGCCCGGCTCGATGAGAGTGAGAGACTGACCGGGACACACAGGC	83657	83863	83607	83659	1	scaffold_121	BN1723_009430	78651	83863	None	6487	704	36246	No_constitutive_exon_found_in_species
TCGTGACGGCGGAGAATGCTATGCGGGGCCCTGACGTCGGTGGGATACAGTC	119689	119824	119639	119691	1	scaffold_121	BN1723_009441	118952	119824	None	6487	704	36246	No_constitutive_exon_found_in_species
GTGTTGTCCTGTCTCCTTGCCGCCGATCGGCCTTGCTTACCATGGGATAGGA	139747	140031	139697	139749	1	scaffold_121	BN1723_009449	137465	143275	None	6487	704	36246	No_constitutive_exon_found_in_species
CCGTCCATCGGGCGAGGACACTTCATCATGAGGATACTGACAAAGGGCAGAT	29622	31041	31091	31039	-1	scaffold_124	BN1723_009539	27216	32024	None	6487	704	36246	No_constitutive_exon_found_in_species
ATGGTCGGCAGCGGCTGACACTACACAGGCTCGTCTTCTTGGGTGAGCAGAG	35855	35967	36017	35965	-1	scaffold_124	BN1723_009540	32708	36421	None	6487	704	36246	No_constitutive_exon_found_in_species
CCCGCCCATCGGCGAGGCCACTTGATCCGCAGGATACTGACAAAGGGCAGAT	34834	35065	35115	35063	-1	scaffold_124	BN1723_009540	32708	36421	None	6487	704	36246	No_constitutive_exon_found_in_species
CCTGCCTTTGGCTATGCTGGGGGATGGGGTTTGCTAATTTCCGAGGGCAGTG	140719	140826	140876	140824	-1	scaffold_124	BN1723_009579	137539	143154	None	6487	704	36246	No_constitutive_exon_found_in_species
ATGCTAACAAAAGCAAAACAAATGATCGATTTGCTGACTATGGGTGGTAGTC	44327	44707	44757	44705	-1	scaffold_125	BN1723_009592	44327	52797	None	6487	704	36246	No_constitutive_exon_found_in_species
CATAGTGGCGTGAGTTTGTCGGACCCGTCCGTGGTTCATTGGGCTGACAGTT	114206	114262	114312	114260	-1	scaffold_126	BN1723_009658	113289	114527	None	6487	704	36246	No_constitutive_exon_found_in_species
AAGGGCGACAAGTACTATCTCCCCAAGTGCCACAAGGGCTCGGACCAGAGCT	155252	155334	155202	155254	1	scaffold_126	BN1723_009666	154220	155334	None	6487	704	36246	No_constitutive_exon_found_in_species
GGCGGGAAAGGATGCTGATGAAGCCGACAGTATCCATTTGGGCGGCGCAGCT	150863	154285	150813	150865	1	scaffold_128	BN1723_009736	148795	154285	None	6487	704	36246	No_constitutive_exon_found_in_species
CGGGGTCCGTGGGCGGCGGGGCGACAGCGGCGGTCTGGCGGGCGATCGAGGT	23360	23549	23599	23547	-1	scaffold_130	BN1723_009777	23360	25307	None	6487	704	36246	No_constitutive_exon_found_in_species
AGGATGAAGGTGTGAGACCCGTTGCCGTGCGTCCTCGTCTCGGGGTACAGGC	97245	97658	97708	97656	-1	scaffold_132	BN1723_009839	96769	98892	None	6487	704	36246	No_constitutive_exon_found_in_species
GTGAGTCAACCCCCGTGAACTGTCAAGACGGCATATTGATTCGGGAACAGTG	64035	64110	64160	64108	-1	scaffold_133	BN1723_009873	63711	64333	None	6487	704	36246	No_constitutive_exon_found_in_species
CGCGCGCAAAGAGGTATAGCCACAAGCATGCGCGGCGCGGGCGAGGGCAGAG	106777	106925	106727	106779	1	scaffold_133	BN1723_009882	106375	107490	None	6487	704	36246	No_constitutive_exon_found_in_species
GAGTTGCAGTCGACAGATTGAGCGGGCGACTCCACAAAGCGCGCCGGGAGGT	123127	124844	123077	123129	1	scaffold_133	BN1723_009886	121443	124844	None	6487	704	36246	No_constitutive_exon_found_in_species
CACGGCCAAGAATCGTTCCTCGAGATTGTAGAAGCTACTGACTGGGACAGCA	75670	77235	77285	77233	-1	scaffold_134	BN1723_009911	71472	81835	None	6487	704	36246	No_constitutive_exon_found_in_species
AACAACTCGTGACCGGCCTATTGGTGAGAATTGATGCTAACAGAGGGCAGGT	29707	29770	29657	29709	1	scaffold_135	BN1723_009933	28242	29770	None	6487	704	36246	No_constitutive_exon_found_in_species
AGTTATCGTCACCTTCTCTTTTTCCCACACACCCCATTCTGGGCACACAGTA	36577	37899	37949	37897	-1	scaffold_135	BN1723_009935	36331	38813	None	6487	704	36246	No_constitutive_exon_found_in_species
CCAGACTACATACAGACGTCTGACTTGGTGCGAGCTCAAGGGCGACGAAGCA	12413	12483	12533	12481	-1	scaffold_138	BN1723_010055	11857	12621	None	6487	704	36246	No_constitutive_exon_found_in_species
CAATACCACGCCCTCGTGAGTGCCCCCTTCGTTACTGACGCAGGGAATAGGC	31755	32127	31705	31757	1	scaffold_140	BN1723_010145	31179	32127	None	6487	704	36246	No_constitutive_exon_found_in_species
CGTTACACCATTTCAAATCTTCCCACTCCCTGGTACTAAATGGTGGGCAGGA	34589	34742	34792	34740	-1	scaffold_140	BN1723_010147	33438	35325	None	6487	704	36246	No_constitutive_exon_found_in_species
CCGAGCCGTTTTCCAGCTTGTAGGCCCCCAACGCTGACAAGGCGGGGCAGCC	40761	44305	40711	40763	1	scaffold_141	BN1723_010181	31940	44305	None	6487	704	36246	No_constitutive_exon_found_in_species
GTCTGTGTTAGCCTGCTGGGTCTCGGAAGACGGAGAAACGGAGAGGGGAGAG	31630	31826	31580	31632	1	scaffold_142	BN1723_010217	31107	31826	None	6487	704	36246	No_constitutive_exon_found_in_species
TTTTGGCGGATGGTATTGGAGTGAGATCTAGGACTAACGAGAGGGGATAGTT	105961	105998	105911	105963	1	scaffold_143	BN1723_010278	103581	106595	None	6487	704	36246	No_constitutive_exon_found_in_species
TTTTGGCGGACGGTATCGGGGTGAGATCTAGGACTAACGGGAGGGAATAGTT	110681	110718	110631	110683	1	scaffold_143	BN1723_010280	110160	111112	None	6487	704	36246	No_constitutive_exon_found_in_species
GGGCAAATTGTTGCTAGCCGTAGTCGACTATGAGACTGATGATGGGGTAGCA	47547	47784	47497	47549	1	scaffold_144	BN1723_010309	45032	47784	None	6487	704	36246	No_constitutive_exon_found_in_species
TCTGGCACGTCAACGACGACGCCATCAAGCTGTACCATTCAGGGGCACAGCT	119091	119627	119677	119625	-1	scaffold_144	BN1723_010328	117322	120975	None	6487	704	36246	No_constitutive_exon_found_in_species
ACGTGCTTTATTTGACGCATCACAAACCTGTCCTCTGGGAATAGATCAAGGG	44215	44491	44541	44489	-1	scaffold_145	BN1723_010340	43814	45250	None	6487	704	36246	No_constitutive_exon_found_in_species
AGACAGAGTAAGTCGGCGCGAACCAGCTGAAGGACTATACCGAGGGCCAGAT	130971	131112	130921	130973	1	scaffold_145	BN1723_010358	130817	132234	None	6487	704	36246	No_constitutive_exon_found_in_species
CAAGGTCGATTGGACGCTTTGGGGCCGCCAAGAGTGGGCGAAATGGCCAGGA	114672	114890	114940	114888	-1	scaffold_146	BN1723_010389	111963	121795	None	6487	704	36246	No_constitutive_exon_found_in_species
CTGCCGCACTGCCCTTCTATTCGCACTTTGATTTACTGACTTGGGCGAAGCA	5990	6048	5940	5992	1	scaffold_147	BN1723_010395	5099	7350	None	6487	704	36246	No_constitutive_exon_found_in_species
TCATCGAGAATATCTCTTTCCCCGGCGTCACTCTCGTCTGGGAAGCCCAGAT	5055	5336	5005	5057	1	scaffold_150	BN1723_010508	3758	5730	None	6487	704	36246	No_constitutive_exon_found_in_species
CATGGCCTGTCGTCGTGGTCAGGTCAGAATTGGAAACGTGGGCGTGTAAGGC	97819	98162	98212	98160	-1	scaffold_152	BN1723_010608	94296	103622	None	6487	704	36246	No_constitutive_exon_found_in_species
GTGACTTCAGCAGGTTGTATAAGAGACTTCGGATTGAACTGCCGGGCAAGGT	41334	41506	41284	41336	1	scaffold_153	BN1723_010625	40574	42663	None	6487	704	36246	No_constitutive_exon_found_in_species
CTTGCGGAGTCAATGTGTGTGTGTGATGACCATGCTAACGGGGACCCAAGAT	60390	61173	60340	60392	1	scaffold_153	BN1723_010633	59867	61173	None	6487	704	36246	No_constitutive_exon_found_in_species
AAGGGTCCCATACCCCACTGTGTCTACTGTCATTCATTAGGGTGAGATAGTT	24765	25332	24715	24767	1	scaffold_154	BN1723_010657	21600	29489	None	6487	704	36246	No_constitutive_exon_found_in_species
AGCCACCATGGCGTTGGGTACGTTGACAAAGGCATAGGGAGAGGGCTAAGAC	63736	64323	63686	63738	1	scaffold_154	BN1723_010672	63693	67936	None	6487	704	36246	No_constitutive_exon_found_in_species
TCGAGTTGGATTCCGTTATTTGTAAGCAAACTGACATGCCGGGTATATAGTT	71716	73102	73152	73100	-1	scaffold_155	BN1723_010718	71716	76131	None	6487	704	36246	No_constitutive_exon_found_in_species
CGCGACCTGAACATCCCCCCTCTGGCGGCGCAGCGCGCGTTGGTGGGCAGAT	37455	39671	37405	37457	1	scaffold_157	BN1723_010781	36855	42996	None	6487	704	36246	No_constitutive_exon_found_in_species
GCTGTGATCCATTCGAGGCCGTCACGTCGTGAAGCTAATGGGGCCAAAAGTC	87518	88907	88957	88905	-1	scaffold_157	BN1723_010795	87518	95343	None	6487	704	36246	No_constitutive_exon_found_in_species
TCGTGCTAGCGAGGCCGCTTTACAAATGAACATCATGCTGACGAGGGCAGCA	5487	5635	5685	5633	-1	scaffold_158	BN1723_010806	2	7123	None	6487	704	36246	No_constitutive_exon_found_in_species
CTCTCTCTGATGATGCGGTGGAGGTGGAAGGGGACTGACTGGGACTACAGAA	75948	76233	76283	76231	-1	scaffold_158	BN1723_010827	75948	76396	None	6487	704	36246	No_constitutive_exon_found_in_species
GGGATAGCGATCAAGGGATAGCGATCAAGTCGTGGTCACAACGTGGGCAGAC	33936	34226	33886	33938	1	scaffold_159	BN1723_010853	31822	34226	None	6487	704	36246	No_constitutive_exon_found_in_species
ACATGCATGCTCCTTTTCGAGACGGGATGCCCCAGCTGACAGGGAGCCAGAC	68285	70012	68235	68287	1	scaffold_159	BN1723_010863	63577	70012	None	6487	704	36246	No_constitutive_exon_found_in_species
AGGCTGGGCATTGCCAAAGAGTACTCTCGTTGCTGACGAAGAGGGATAAGGC	109235	109387	109437	109385	-1	scaffold_159	BN1723_010874	105695	110079	None	6487	704	36246	No_constitutive_exon_found_in_species
CCATCCACCCTTCGCAACCTGAGTCGATCGCTGACATCATTGGGTAATAGGT	16576	17660	16526	16578	1	scaffold_160	BN1723_010886	15290	20150	None	6487	704	36246	No_constitutive_exon_found_in_species
ACCATTGGAGGCTAGGGTCGGCGGCAGACATGGCTAACTGCAAGGGTCAGAA	17717	18069	17667	17719	1	scaffold_160	BN1723_010886	15290	20150	None	6487	704	36246	No_constitutive_exon_found_in_species
ACCCGCCCCTCGAACCAGCACGCGGTCCACTAACCCGTGGGAAAACGCAGTC	46438	46617	46667	46615	-1	scaffold_161	BN1723_010922	43224	47144	None	6487	704	36246	No_constitutive_exon_found_in_species
TCTCCCGCGTCGGCGACTGGGCCCTGCGCTGGACCGAGGGCAACGAGCAGCT	2813	3017	3067	3015	-1	scaffold_162	BN1723_010944	2	9772	None	6487	704	36246	No_constitutive_exon_found_in_species
CTCGAGATAGCATTGGTTCTTTGCGACCAAGCCAAAACGCGGGCGAGAAGAT	66568	66761	66811	66759	-1	scaffold_162	BN1723_010963	66568	70929	None	6487	704	36246	No_constitutive_exon_found_in_species
ACAGCAACCTCGACGATCTCGACCGCTCCGACTGGGCGGGCAGGGCGCAGAA	71209	71305	71159	71211	1	scaffold_163	BN1723_011004	67365	71305	None	6487	704	36246	No_constitutive_exon_found_in_species
TGTTTTGATCTGCCTCGTGATACGATGACACACTGACAAACGGGAAACAGTC	96897	98565	96847	96899	1	scaffold_163	BN1723_011008	79404	98565	None	6487	704	36246	No_constitutive_exon_found_in_species
AGCTCGAGACTGCCAAGAGTGACATGAAGCTGACAGGTGGGAAACGGCAGGC	37838	38084	38134	38082	-1	scaffold_164	BN1723_011023	36785	43569	None	6487	704	36246	No_constitutive_exon_found_in_species
TGTGCCTGGTAAATCCCCGTCAATTGCGTTCTTCATCCTGACGAGGGCAGTT	11219	11579	11169	11221	1	scaffold_165	BN1723_011051	10379	12469	None	6487	704	36246	No_constitutive_exon_found_in_species
TAAGACCATCTGCCTGCCACAGTGAAATGGCAGCAACTGACGGGAAGTAGTA	46895	48524	48574	48522	-1	scaffold_165	BN1723_011063	46684	48910	None	6487	704	36246	No_constitutive_exon_found_in_species
AGCGGGGAGACCACCACGAGGGAGAATCTCAAGCTCTAACAATGGGCCAGCC	55255	56305	55205	55257	1	scaffold_165	BN1723_011064	52093	59576	None	6487	704	36246	No_constitutive_exon_found_in_species
TAAGACCATCTGCCTGCCACGGGCAAATGGCAGCAACTGACGGGGACTAGCA	57329	58958	59008	58956	-1	scaffold_165	BN1723_011065	57118	59344	None	6487	704	36246	No_constitutive_exon_found_in_species
TTATGGATGGTATGGTGTTCCCTCTCTTTGCACCGTGCCATGGGTGGTAGTT	71196	71745	71795	71743	-1	scaffold_166	BN1723_011108	69409	72214	None	6487	704	36246	No_constitutive_exon_found_in_species
CTCACCGAACATTTTGGGAAAGGAATTCCACTGACGAGTGACGGGAACAGAG	48036	48484	47986	48038	1	scaffold_167	BN1723_011139	46389	49080	None	6487	704	36246	No_constitutive_exon_found_in_species
CTCGCTATTTCATCCTCATGTAACACCGGCTAACCACTGCGGGTGAACAGGT	80719	80977	80669	80721	1	scaffold_168	BN1723_011191	78669	81949	None	6487	704	36246	No_constitutive_exon_found_in_species
GGTGAGTTGACAAGAATCCTGCTGCCGATCACCGTCTAACATGGGAGTAGTT	103791	105012	105062	105010	-1	scaffold_168	BN1723_011197	103791	105674	None	6487	704	36246	No_constitutive_exon_found_in_species
GGCGGCAGGTAGGGAAAGTAGCCTGCACCCGGTCGAATGGGTGGCAATAGAT	31364	32152	32202	32150	-1	scaffold_169	BN1723_011213	31364	38060	None	6487	704	36246	No_constitutive_exon_found_in_species
TTCTGCTGCAGGAAACACTACGAGATGCTGCCTCCCACGACGGGAGCCAGTC	6933	6961	7011	6959	-1	scaffold_170	BN1723_011241	6933	7312	None	6487	704	36246	No_constitutive_exon_found_in_species
CCCCGCGACTCGTCACTGGCTTTGGCAAATCGGCTGATATAGGGCTGCAGTC	114084	114264	114034	114086	1	scaffold_170	BN1723_011268	112703	118727	None	6487	704	36246	No_constitutive_exon_found_in_species
CCCCGCGACTCGTCGCTGGCTCTGGCAAACCGGCTGATATAGGGCTGCAGTC	120616	120796	120566	120618	1	scaffold_170	BN1723_011270	120275	122337	None	6487	704	36246	No_constitutive_exon_found_in_species
CTCATGAATCCCACTGGAGTGTTTGTTTCCATGCTTACAGGGAAATCCAGGC	30674	30949	30999	30947	-1	scaffold_171	BN1723_011275	29818	31070	None	6487	704	36246	No_constitutive_exon_found_in_species
TCATTTTGCGAAAACTTGACAAATGTTTTGCAAGTCTCTTATGCGGGCAGGA	90995	91394	91444	91392	-1	scaffold_172	BN1723_011323	90995	94782	None	6487	704	36246	No_constitutive_exon_found_in_species
AAGGAGACATGAAGGCAACACGAGCAGCAACCAAGTACTGACATGGGCAGAT	9310	9411	9461	9409	-1	scaffold_174	BN1723_011368	6119	10272	None	6487	704	36246	No_constitutive_exon_found_in_species
CGTCTTTCACTGACACGGAAATATTTGTTGTAGCCATGAGGGGCATCAAGCC	93101	93126	93051	93103	1	scaffold_174	BN1723_011387	92418	94003	None	6487	704	36246	No_constitutive_exon_found_in_species
CAGGGATGTGAAGCTTATGCCGCGCCATACCTAGGACTAACTCAGGGAAGGC	104751	104802	104852	104800	-1	scaffold_174	BN1723_011391	103844	105357	None	6487	704	36246	No_constitutive_exon_found_in_species
TAGAGCCAGGCTGATTGACATGACACACAGGAAAGCTAACAAAGGGTCAGAT	8594	8865	8915	8863	-1	scaffold_176	BN1723_011431	8021	11615	None	6487	704	36246	No_constitutive_exon_found_in_species
CTCCCTCTTCCTCGTCATGCCCTCTCCTACGCGGGCGCGGGCGGGGGGAGGG	25004	25199	24954	25006	1	scaffold_176	BN1723_011434	24576	48045	None	6487	704	36246	No_constitutive_exon_found_in_species
GAGCCCCTCAGAGACGGTGCATCCTGGCTCGATTACTGACGCGGGTGTAGGC	25251	25520	25201	25253	1	scaffold_176	BN1723_011434	24576	48045	None	6487	704	36246	No_constitutive_exon_found_in_species
CGGACCGCCTACCGAAGCCTGCCCGTAGGGTCTCCAGCGAGGGAGGGCAGCG	27891	27911	27961	27909	-1	scaffold_176	BN1723_011435	27891	32827	None	6487	704	36246	No_constitutive_exon_found_in_species
AGAGCGACTCTCGAGCGAGCAACCAGTAACTAACAACACGGGGGCCGCAGAG	52402	52503	52553	52501	-1	scaffold_176	BN1723_011440	52041	53203	None	6487	704	36246	No_constitutive_exon_found_in_species
AGTGTGCCACTGCAGATTCACAAGCAAGCACGTCTAACGGGATGGCACAGGA	56416	56513	56563	56511	-1	scaffold_176	BN1723_011443	56416	60863	None	6487	704	36246	No_constitutive_exon_found_in_species
TGTTGGACTACGTTGTGTCGTTATCGGATGAACCCGATATGGGAACGCAGTA	98457	99132	98407	98459	1	scaffold_176	BN1723_011453	97231	101354	None	6487	704	36246	No_constitutive_exon_found_in_species
TGATGGGGGAGACTTGCATTTTAATGAGGTGTACATGCTCCTGAGGGCAGTG	24162	24277	24327	24275	-1	scaffold_177	BN1723_011466	24162	24974	None	6487	704	36246	No_constitutive_exon_found_in_species
ATTTGGCCCTGTGCATGATGATCCGTCGACTCAATTGACACTGAGGGAAGGT	56059	56317	56367	56315	-1	scaffold_177	BN1723_011470	56059	56803	None	6487	704	36246	No_constitutive_exon_found_in_species
GCAGGTAGGTGATTCGCCGAGTGGGTGTCGACGTGTACTGACAAGGGCAGGC	87353	87403	87303	87355	1	scaffold_178	BN1723_011510	85975	87562	None	6487	704	36246	No_constitutive_exon_found_in_species
TGCCGCCCATGTTCCGTTGCCGTTCATCATTGCTAACTCCATTGGGGTAGTG	97626	97767	97576	97628	1	scaffold_178	BN1723_011513	96374	98372	None	6487	704	36246	No_constitutive_exon_found_in_species
TCGGCCATTGGCATTCGATAAAGAGAAAGCTGACTTTCTGCGGGAAAAAGGA	16987	17334	16937	16989	1	scaffold_179	BN1723_011523	13881	17334	None	6487	704	36246	No_constitutive_exon_found_in_species
ATCCAAACCGACATTCAAACCGTCATTCAAGGACCTTTCCAGGGTCTGAGAC	92806	92917	92756	92808	1	scaffold_179	BN1723_011542	77658	96190	None	6487	704	36246	No_constitutive_exon_found_in_species
TTGTGGCTTGACATGTGCTATCGGGAATCTCTTCTAACATCGGGTCAAAGTT	99678	99712	99762	99710	-1	scaffold_180	BN1723_011580	98226	99923	None	6487	704	36246	No_constitutive_exon_found_in_species
AACGGGACGCATGCCAGTCCGTGTTGAGATCACGAACACGAACAGGGAAGGC	12185	12263	12313	12261	-1	scaffold_182	BN1723_011617	12185	16176	None	6487	704	36246	No_constitutive_exon_found_in_species
ATAATGCGTATTAGCTGCTGGCTTCAGAACGCAGGTTGACCTGGGAACAGCC	45669	45856	45906	45854	-1	scaffold_182	BN1723_011627	44919	46262	None	6487	704	36246	No_constitutive_exon_found_in_species
CTCGTCAACTCCAATCCTAGGTTTCGTTAACTAATCGTTCTGGGTGACAGGT	11807	11948	11998	11946	-1	scaffold_183	BN1723_011651	11021	12505	None	6487	704	36246	No_constitutive_exon_found_in_species
CGGTGAGGTTCATATTGACCTTGTAATCTGATCATGTCTAACAAGGGCAGGA	14614	15538	14564	14616	1	scaffold_183	BN1723_011652	13738	15538	None	6487	704	36246	No_constitutive_exon_found_in_species
TTAGCAAGCTTTTGACTGATCCAGAACGCGACAATAACACCTGGGAGAAGAT	89879	90853	90903	90851	-1	scaffold_183	BN1723_011668	89066	91124	None	6487	704	36246	No_constitutive_exon_found_in_species
GTACCGCTCGAGCGGTTTGACACGTTCCAGGCACGCTGACAGGGTGGCAGAT	42301	43981	42251	42303	1	scaffold_184	BN1723_011687	42154	43981	None	6487	704	36246	No_constitutive_exon_found_in_species
GAGAAGATACGGAGCCGGTGAACGGCATATGCCACTGACTATGGGGGTAGCG	46135	46164	46085	46137	1	scaffold_187	BN1723_011769	39662	48205	None	6487	704	36246	No_constitutive_exon_found_in_species
GGTGGGTAGCGCAAGGTTTCCCATGCGCAAGGGAGCTGACACGAGGGTAGAT	105528	105631	105478	105530	1	scaffold_187	BN1723_011791	99979	109600	None	6487	704	36246	No_constitutive_exon_found_in_species
GCGTTCAACTTTAACAACCCCCTCCGTCTTGTGGCCACTCCCAAGGGCAGGC	44901	45045	45095	45043	-1	scaffold_188	BN1723_011811	44501	51067	None	6487	704	36246	No_constitutive_exon_found_in_species
CTCATGGACCTGATCAGATCATCGTAACGAGGCACTGACATGGGCGAAAGGC	16932	19260	16882	16934	1	scaffold_189	BN1723_011833	15817	19260	None	6487	704	36246	No_constitutive_exon_found_in_species
TCTCCGCAAGTGGTGACAGGAACATCAAAGTGTGGGACTGGGCGAAACAGGT	48756	50425	50475	50423	-1	scaffold_189	BN1723_011842	48756	54066	None	6487	704	36246	No_constitutive_exon_found_in_species
GCAGTCTTACGGTGGGGATGGGCCTTTTTGCTGACCACAGGGGACGATAGTG	81284	82260	81234	81286	1	scaffold_189	BN1723_011846	79791	82260	None	6487	704	36246	No_constitutive_exon_found_in_species
GGTATGTGGTATTCCCCTCTCCGATCGATCCTGGCTGACCACAGGGCTAGCA	25287	25468	25518	25466	-1	scaffold_192	BN1723_011931	25287	26923	None	6487	704	36246	No_constitutive_exon_found_in_species
TGACGGTCAGGAAGGAGCCCCAGAGGCACTGGGTCACGGCGAAGGGCCAGGG	56344	56852	56294	56346	1	scaffold_193	BN1723_011968	56055	57275	None	6487	704	36246	No_constitutive_exon_found_in_species
ACTGTCAGGACGGCGGTGGAAAAGGAAATAAGGACAAAGAAAGGGGACAGCA	92816	93725	93775	93723	-1	scaffold_194	BN1723_011998	92662	94249	None	6487	704	36246	No_constitutive_exon_found_in_species
AGGGGTATGAGACACTATGAGCGCCCGGCGCTAAAGGGTTGACAAAACAGAT	73957	74343	74393	74341	-1	scaffold_195	BN1723_012021	73090	74638	None	6487	704	36246	No_constitutive_exon_found_in_species
CTCGAAGACACCCAGCAACGGTCCCGCTTCGAGGTTGCTGACGGGACCAGGC	58724	58878	58928	58876	-1	scaffold_196	BN1723_012041	58724	59947	None	6487	704	36246	No_constitutive_exon_found_in_species
ACTCACAGCGTCTTGAATACACCGAGACTGCAAGTTGACTGACGGGGCAGGA	78514	78592	78642	78590	-1	scaffold_196	BN1723_012048	75830	79056	None	6487	704	36246	No_constitutive_exon_found_in_species
TCTGGCGGGTGAAGAAGGGCGGGAAGGAGTATTCGCGGGGGAAGACGAAGGG	41034	41100	41150	41098	-1	scaffold_198	BN1723_012090	41034	43170	None	6487	704	36246	No_constitutive_exon_found_in_species
TCGACAGACGAACCGCGAAAGCCCCTGCAATGAAAACTAAGGGGACCCAGAT	73301	73467	73251	73303	1	scaffold_198	BN1723_012098	73024	75246	None	6487	704	36246	No_constitutive_exon_found_in_species
CTGTTAACCAAAATCATATCCCCTTATGTGACGCCGACTAACGGGTGCAGCA	84835	85438	85488	85436	-1	scaffold_198	BN1723_012101	84835	89122	None	6487	704	36246	No_constitutive_exon_found_in_species
ACAGCATGCCTCAAGTGCCAGCATGCTAACACTCGGGGTGGGGGGAAAAGCC	48548	49487	49537	49485	-1	scaffold_202	BN1723_012209	46121	50605	None	6487	704	36246	No_constitutive_exon_found_in_species
CACTGCCAAGCACGCTACATCCCGTTGACCCCGGAGGCTCGGTTGGGAAGGT	55340	55876	55290	55342	1	scaffold_203	BN1723_012242	41190	57688	None	6487	704	36246	No_constitutive_exon_found_in_species
CTTGCTTCGAGAGCCGCCTCAACTGACCAACAGCGCTTTTGGGCCTGAAGCC	26834	27122	26784	26836	1	scaffold_204	BN1723_012258	26364	27247	None	6487	704	36246	No_constitutive_exon_found_in_species
GGTCATGATTTCCCAAGCTACAGTAAGAAACTCAGTCCACTAATCGGGAGGG	33630	34106	33580	33632	1	scaffold_204	BN1723_012261	30871	34585	None	6487	704	36246	No_constitutive_exon_found_in_species
ACCGCCTCATTCGAAGTATATATGGGCTCTCCGGCTAACAGGGATTCAAGAC	57246	57304	57196	57248	1	scaffold_204	BN1723_012268	56013	58680	None	6487	704	36246	No_constitutive_exon_found_in_species
TGGCCGGGTCTACGATGCGACGACGGGATGCTGACAATGGGCGAACACAGGC	85468	85566	85616	85564	-1	scaffold_204	BN1723_012278	85059	86321	None	6487	704	36246	No_constitutive_exon_found_in_species
TTTCCGTGGACCCTTACGAAAGCAAGGCATTCACTAACATGGGGCCATAGAA	77625	78927	78977	78925	-1	scaffold_205	BN1723_012309	77405	79108	None	6487	704	36246	No_constitutive_exon_found_in_species
CTTCTGGAATTGTCTCATCAAGTATCAATCACATCGGCGGAACTTGGGAGGC	47532	48115	48165	48113	-1	scaffold_206	BN1723_012329	47442	49329	None	6487	704	36246	No_constitutive_exon_found_in_species
TCCGACCTTGAGGTGAGAATCTGCAGCTAATCTCGGAAACGGGGGCCTAGAT	1420	1654	1704	1652	-1	scaffold_207	BN1723_012346	1420	2013	None	6487	704	36246	No_constitutive_exon_found_in_species
TGTTACTCCATTTCAAAGCTTCCCACTCCCCAGTACTAAATGGTGGGCAGGA	3118	3271	3068	3120	1	scaffold_207	BN1723_012347	2535	4559	None	6487	704	36246	No_constitutive_exon_found_in_species
CGATAACACGCCCTCATGAGTGCACCCTTCATTACTGACGCAGGGAATAGGC	4691	5063	5113	5061	-1	scaffold_207	BN1723_012348	4691	5925	None	6487	704	36246	No_constitutive_exon_found_in_species
TGCGCATATCGTTGCTAGCCATAGTCGACCATGAGACTGATGATGGGTAGCA	76937	77174	76887	76939	1	scaffold_207	BN1723_012372	74884	77174	None	6487	704	36246	No_constitutive_exon_found_in_species
GCGAGGCTGACGCGCCGTGGCCAACTCCCCTTTCAGCCACGGGAGGTTAGGC	5974	6180	6230	6178	-1	scaffold_208	BN1723_012380	5974	6926	None	6487	704	36246	No_constitutive_exon_found_in_species
CTCGGATACACCCAGCAACGGTCCTGCTTCGAGGTTGCTGACGGGACCAGGC	43193	43347	43143	43195	1	scaffold_208	BN1723_012390	42736	44020	None	6487	704	36246	No_constitutive_exon_found_in_species
GGGGCGCGCAAAGACGAGGGTTGAACGGAACGGTGCTGACAGGGAGCAAGTC	78957	79071	79121	79069	-1	scaffold_209	BN1723_012429	78349	79540	None	6487	704	36246	No_constitutive_exon_found_in_species
GAGCTCCTGGACGTTGACGAGCATGAATAGCCCAACTGACTGGGACACAGAT	84595	86180	86230	86178	-1	scaffold_211	BN1723_012492	84595	88115	None	6487	704	36246	No_constitutive_exon_found_in_species
TAGGATTACAGACTTCAAATTGTAAGTCCTACGCTGACGAGGGTGCGTAGGA	76509	77825	76459	76511	1	scaffold_212	BN1723_012521	76105	77825	None	6487	704	36246	No_constitutive_exon_found_in_species
AAACGGGCCTGCTTCGGACGAAGTCAAGCATTTTGCTGACATGGGCATAGGT	73693	75263	75313	75261	-1	scaffold_215	BN1723_012597	72745	76509	None	6487	704	36246	No_constitutive_exon_found_in_species
AGTAAACTGCCCCCTCAATGACCCTCCCCCCAAGTGACTGACATGGGCAGAC	37639	38143	37589	37641	1	scaffold_220	BN1723_012688	34642	38143	None	6487	704	36246	No_constitutive_exon_found_in_species
TTGCTTCAGACGCATCCATGCTGACACGTATGCCCACAGAATCGGGCGAGAC	57218	60303	57168	57220	1	scaffold_221	BN1723_012717	56481	60303	None	6487	704	36246	No_constitutive_exon_found_in_species
ATAGTCCCCTGGCAGGATTGAGCACAGTTTCCTGATCACTCGGGCAACAGTA	8349	8565	8299	8351	1	scaffold_222	BN1723_012726	7806	14646	None	6487	704	36246	No_constitutive_exon_found_in_species
AATATGCCTCTCACAATCGAACTGTTACAGCATTGGACTGACCGGGACAGAC	9136	9353	9086	9138	1	scaffold_222	BN1723_012726	7806	14646	None	6487	704	36246	No_constitutive_exon_found_in_species
TGAGTCTTTTCAACGCATGTTTCAGCGAACTGAGGACTGAAATTTGGGAGAT	49920	50024	49870	49922	1	scaffold_223	BN1723_012758	49046	50513	None	6487	704	36246	No_constitutive_exon_found_in_species
TGCTTGATCACGCTCTTTCTTGAAGCTGGACGGCCTCCTAACTAGGGCAGAT	68569	68877	68519	68571	1	scaffold_223	BN1723_012768	67431	70752	None	6487	704	36246	No_constitutive_exon_found_in_species
TGCGCTCGACCGACTGGACTCGCTTCTGCGGGACGCACTGGGTCGGGCAGTG	30166	30563	30116	30168	1	scaffold_224	BN1723_012784	28465	32530	None	6487	704	36246	No_constitutive_exon_found_in_species
CTGTCAAGCACATTTGCAAGCTCTACCCACGCTTCAATGGCGGGCAAAAGGG	58321	58458	58271	58323	1	scaffold_229	BN1723_012914	50561	63526	None	6487	704	36246	No_constitutive_exon_found_in_species
AGCTCATGTCCCGGTGTCAGTGCTTGGCGGTCGAGCTTTGGGGTGGCCAGTG	66095	66644	66045	66097	1	scaffold_229	BN1723_012917	65846	67359	None	6487	704	36246	No_constitutive_exon_found_in_species
AGACGCGATGGGTGGGGTGTGAGGCCTGACTGACATGCTTGGGCAACTAGAT	6155	6297	6347	6295	-1	scaffold_230	BN1723_012928	5959	6465	None	6487	704	36246	No_constitutive_exon_found_in_species
GTGTTGATCTCTTTCGCCCTTTCTCCTTGTGAGCGATACTGATCGGGCAGGC	33777	34516	34566	34514	-1	scaffold_231	BN1723_012957	33777	35314	None	6487	704	36246	No_constitutive_exon_found_in_species
GGGTATGCCTTTGGTTCCGAGGTGGAAAGACAATACTGACACGGGTATAGGA	41496	41653	41703	41651	-1	scaffold_232	BN1723_012982	40301	42181	None	6487	704	36246	No_constitutive_exon_found_in_species
TCGGCAGCGGAGGGGGGGGGAGGAGGAAACTTTTGGGGACGCTGCGAAAGCC	61907	63667	61857	61909	1	scaffold_233	BN1723_013009	61096	63667	None	6487	704	36246	No_constitutive_exon_found_in_species
TGGAGGTGCAGGCAGGCGCATGAGCATGAGCACGCTTGGGAAATGGAAAGGC	16235	16666	16716	16664	-1	scaffold_239	BN1723_013132	13327	23296	None	6487	704	36246	No_constitutive_exon_found_in_species
GTGGGCGGCTATGGCGGACGGGAAAGAGGGCAGGGAAAAGGGGGAGGCAGCG	61714	61752	61802	61750	-1	scaffold_241	BN1723_013184	61714	62436	None	6487	704	36246	No_constitutive_exon_found_in_species
TGGTGCTGGGGCTGTACCAGAGGAACGTACGATTGTGCTTCGCGTGGGAGGA	11433	11508	11558	11506	-1	scaffold_242	BN1723_013192	11433	12884	None	6487	704	36246	No_constitutive_exon_found_in_species
GAGACACGCTCCCTGCAATCATGGTGTATGTGTTAACATGGGGATAATAGGC	48233	48394	48444	48392	-1	scaffold_242	BN1723_013202	46870	49922	None	6487	704	36246	No_constitutive_exon_found_in_species
CAGATGGGTAGGCTTTTTTTTTTAATAGTTGCTAACAAAAAGGGTGACAGCT	1438	2435	1388	1440	1	scaffold_243	BN1723_013213	871	2435	None	6487	704	36246	No_constitutive_exon_found_in_species
ACTGGATATCTTATCTCTCTGGAAGCCGTGACAGAGCTGACGAGGGCCAGCA	41663	41730	41780	41728	-1	scaffold_244	BN1723_013254	40237	42322	None	6487	704	36246	No_constitutive_exon_found_in_species
GGGCTTATGGTTCGTGTGAACCTCCTCTAGATGATCCAACGGGCTGGCAGTC	67832	68429	67782	67834	1	scaffold_245	BN1723_013280	66189	68429	None	6487	704	36246	No_constitutive_exon_found_in_species
GGCGATACGAGGCCAAGAATTGACAAGACCCGCTAAATCTGTCGGGGCAGTC	18016	21265	21315	21263	-1	scaffold_246	BN1723_013288	18016	21324	None	6487	704	36246	No_constitutive_exon_found_in_species
GTCACCAGCCTTCCAACATGGTCCGCCATTTCAGCTAACGTAATGGGCAGAT	48300	48582	48632	48580	-1	scaffold_246	BN1723_013294	47002	49721	None	6487	704	36246	No_constitutive_exon_found_in_species
TTTGGCGAAAGGCTCGGTAGTTGCTTCGTACGTAGGCTGACTGGGGGTAGTA	17587	17925	17537	17589	1	scaffold_250	BN1723_013365	16567	18497	None	6487	704	36246	No_constitutive_exon_found_in_species
ATCGGATGTATAAGAGCGTGGGTTATTTAAATGCCTGACGGGCGAATTAGGA	73393	73755	73805	73753	-1	scaffold_250	BN1723_013383	71507	74035	None	6487	704	36246	No_constitutive_exon_found_in_species
CAAACGCTTCCACAAGAGGACAGCTACTGACACGCGAGACGTGGGAACAGAT	48649	48982	49032	48980	-1	scaffold_251	BN1723_013401	48649	49574	None	6487	704	36246	No_constitutive_exon_found_in_species
GAAGAGGGCCTTGAGGTAACTGCATGAAATAAGGACTGACACCGGGGTAGCT	58398	58449	58499	58447	-1	scaffold_256	BN1723_013496	56902	58972	None	6487	704	36246	No_constitutive_exon_found_in_species
TCACAGACATGACACCGAAACGGGGCGTGGTTAACATGGGAAATCAACAGCT	71012	72244	70962	71014	1	scaffold_256	BN1723_013500	69915	72244	None	6487	704	36246	No_constitutive_exon_found_in_species
TCACAGTAACTGACGACAACGGACTCCCGGACTAACATGAGGGATCGCAGGC	39492	39628	39442	39494	1	scaffold_257	BN1723_013519	39091	40150	None	6487	704	36246	No_constitutive_exon_found_in_species
TGGAACGCCTTTTGGTCTCTTATCGTGTTTCTAATGCGGGGCCGAAACAGGA	18620	18782	18832	18780	-1	scaffold_258	BN1723_013540	18308	24095	None	6487	704	36246	No_constitutive_exon_found_in_species
CCCCTGTTATGTGTGTGGCGAAGAAATGGACCTAACATGGGAAAACACAGCA	27469	27591	27419	27471	1	scaffold_261	BN1723_013597	26524	28660	None	6487	704	36246	No_constitutive_exon_found_in_species
CCCTTTAGCCAAGTGCCCCATGGGAAATGATTTTGCTGACTAGGGATAAGGG	50275	54964	55014	54962	-1	scaffold_261	BN1723_013607	50275	56482	None	6487	704	36246	No_constitutive_exon_found_in_species
TGTGCAAGGCATACATGAGCATACGACGTGGTTGGCAAGGGTGTGCAAAGCA	7312	7343	7393	7341	-1	scaffold_263	BN1723_013635	2	8614	None	6487	704	36246	No_constitutive_exon_found_in_species
ACATTGATGGCCTGCCGGGCGAGTCGTCTTTTGCTGACCAAGAGGGATAGCT	16531	16583	16633	16581	-1	scaffold_263	BN1723_013641	14748	16928	None	6487	704	36246	No_constitutive_exon_found_in_species
TGTGGGACTGTATCTTCCCGACGGACCGGAGCGTGCCCGAGGGCCAGCAGGC	68341	68680	68291	68343	1	scaffold_263	BN1723_013654	66799	68758	None	6487	704	36246	No_constitutive_exon_found_in_species
CATCATCTGTCCCAGAGACGCGGCCGGCGCTTGTGCTGATGAGGGACAAGGT	26149	26317	26099	26151	1	scaffold_264	BN1723_013662	25739	27507	None	6487	704	36246	No_constitutive_exon_found_in_species
AGCCTGGTCTTCCGACACGAAACATGCACGCTAACGCCTGCGGGTGACAGGC	66351	68232	66301	66353	1	scaffold_264	BN1723_013674	63635	68232	None	6487	704	36246	No_constitutive_exon_found_in_species
CACGTGCCCAGATGAAAAACGGCGCGCCGGTACATCTCGTGCCGGGAGAGCG	53070	53703	53753	53701	-1	scaffold_265	BN1723_013689	53070	54185	None	6487	704	36246	No_constitutive_exon_found_in_species
TTTGACACGCTCCCTGCAATCATGGTGTATGTATTAACCTGGGATGATAGGC	40144	40305	40355	40303	-1	scaffold_266	BN1723_013706	38790	41822	None	6487	704	36246	No_constitutive_exon_found_in_species
CAAGAGCGGGTGCGAGGTGACGTGTAAGCCGGGCTCCGGGACGGGGACAGCT	28603	28710	28760	28708	-1	scaffold_267	BN1723_013714	28475	34194	None	6487	704	36246	No_constitutive_exon_found_in_species
CGTTGCATGAGCCTACACTTGAAACAGCATGGCCTTTGCCCGGGCCGAAGTT	13429	13559	13379	13431	1	scaffold_268	BN1723_013724	12688	13559	None	6487	704	36246	No_constitutive_exon_found_in_species
AACTTTGGTGCCTTGGCCAAGAATTGCCCGCTTGAACGGGAAAATAACAGCT	37336	37536	37586	37534	-1	scaffold_270	BN1723_013776	37336	37604	None	6487	704	36246	No_constitutive_exon_found_in_species
CCTGGTCCGACGAGCTCATCTCCCTCGCCGCCGGCGGTGGTGGGGACAAGGC	49662	50640	49612	49664	1	scaffold_270	BN1723_013780	49346	50640	None	6487	704	36246	No_constitutive_exon_found_in_species
GAGTGGCCGTCGTGTCGGAGGTGCGATCAGCGACAGCGGCGGGGCCGTAGAC	18089	18296	18346	18294	-1	scaffold_273	BN1723_013825	18089	19473	None	6487	704	36246	No_constitutive_exon_found_in_species
GGTATGTGATTTTCCTAAAATTCTAACCAGTCAAACTGACGAGGGTAAAGAA	52575	52998	52525	52577	1	scaffold_277	BN1723_013909	52134	54153	None	6487	704	36246	No_constitutive_exon_found_in_species
GAACCCCCTGCGCATCAACACCTCGAACCGCTCCACCTCCGTATCGGGAGGT	63890	64690	64740	64688	-1	scaffold_279	BN1723_013949	63890	65491	None	6487	704	36246	No_constitutive_exon_found_in_species
CATCGCGGCGCGTTGGGAAAATCGCCGCCAGCTGACAACCCGGGAAACAGGC	32431	32548	32598	32546	-1	scaffold_280	BN1723_013958	31254	33392	None	6487	704	36246	No_constitutive_exon_found_in_species
TCATCGCGCTGCCCGTGTCGCTGGGCACGGCCTTTGGGCTCGGCTGGAAGCT	37701	37742	37651	37703	1	scaffold_281	BN1723_013976	35048	38964	None	6487	704	36246	No_constitutive_exon_found_in_species
ACTGCGTTGCAGCCGGCTAACCATGGCCCAATCGGCCGGGAAAGAAATAGAT	44316	44454	44504	44452	-1	scaffold_282	BN1723_013997	44091	44884	None	6487	704	36246	No_constitutive_exon_found_in_species
CCTGTTTCCCCAACACATTCTTGCCAGTCGGACAACTGATGAACGGGCAGGA	51268	51721	51218	51270	1	scaffold_282	BN1723_013999	50411	52582	None	6487	704	36246	No_constitutive_exon_found_in_species
GAGCTCCTGGACGTTGACGAGCATGAATAGCCCAACTGACTGGGACACAGAT	2389	3975	2339	2391	1	scaffold_284	BN1723_014013	438	3975	None	6487	704	36246	No_constitutive_exon_found_in_species
CCCTTGCAGATTATAGCACTCGTTGGGTGGAAAGCTGACGGGACTGGTAGAT	30315	30679	30265	30317	1	scaffold_285	BN1723_014042	28640	33069	None	6487	704	36246	No_constitutive_exon_found_in_species
TCTACCTAGACAAACCATGGGAGTAGGACACCTCTAACCTCGGGTGATAGAC	37070	37978	37020	37072	1	scaffold_285	BN1723_014045	36907	38454	None	6487	704	36246	No_constitutive_exon_found_in_species
CTGGAGAGAGAGGGGGAGCGAGAGAACCCGTGCTAACAGGGGAACGGCAGGA	41696	42976	41646	41698	1	scaffold_286	BN1723_014068	41254	42976	None	6487	704	36246	No_constitutive_exon_found_in_species
TTCTCCTTGCGTGAGGCACAACTAGATTCCCAAGGCTGACACTGGGATAGAT	58137	58302	58352	58300	-1	scaffold_287	BN1723_014087	58137	58883	None	6487	704	36246	No_constitutive_exon_found_in_species
CCGCGGCGCTGCTCCTACAGATAAAGGCCCAGAATTGACTAGAAGGGTAGGC	24089	24191	24039	24091	1	scaffold_288	BN1723_014098	23567	26263	None	6487	704	36246	No_constitutive_exon_found_in_species
TTGAAGGCGCACCTGCAGACTCCGTAGTTGTCTGGCTCATAGGGGAACAGGC	61128	61195	61245	61193	-1	scaffold_289	BN1723_014129	60864	61578	None	6487	704	36246	No_constitutive_exon_found_in_species
TATTCTCATTACTGCAGGGGTGGATCGTGAGTGACTGGGGCGCAATGAAGGG	4194	4320	4144	4196	1	scaffold_291	BN1723_014144	3701	10229	None	6487	704	36246	No_constitutive_exon_found_in_species
CAACAGGCCCTGTTATTAGGGGGGGCACAAAGATCTGTGGGACGAATTAGTC	5491	5629	5441	5493	1	scaffold_291	BN1723_014144	3701	10229	None	6487	704	36246	No_constitutive_exon_found_in_species
GGTAGGCCTCTAGCACCTGTCATCATGGGCTCCTCAACTGACGGGAATAGTT	34964	35890	35940	35888	-1	scaffold_293	BN1723_014197	34964	38526	None	6487	704	36246	No_constitutive_exon_found_in_species
TTGCATACATGCGATGACTTTGTTGCTCTTGAACCACGGCTGACGGGTAGTC	59949	59986	59899	59951	1	scaffold_293	BN1723_014203	58061	61132	None	6487	704	36246	No_constitutive_exon_found_in_species
CCTGGACCCGTCGCCGCGCCTCTTCGCCTGCTGCTGCTGTCGAGGGAAAGGC	25405	25590	25355	25407	1	scaffold_296	BN1723_014232	19207	26488	None	6487	704	36246	No_constitutive_exon_found_in_species
TCGAGGGAGGCCTACGCGTGGTGTGCTAGCTAACAGGAGGGGAACAACAGAA	29558	29737	29508	29560	1	scaffold_298	BN1723_014260	28726	29737	None	6487	704	36246	No_constitutive_exon_found_in_species
GCACGTCCATAGTCTATCACTCGTGCTAACCACTGGGGCACAAAAAACAGAC	43917	44870	44920	44868	-1	scaffold_298	BN1723_014266	43917	46135	None	6487	704	36246	No_constitutive_exon_found_in_species
CTGTTGACGAGCGTGCTCCCCTTGCTCTTCGGGAGAAATGGGCGGCGCAGAT	34182	34461	34511	34459	-1	scaffold_299	BN1723_014277	34182	35145	None	6487	704	36246	No_constitutive_exon_found_in_species
GTTGGTTGGGGACGTGGAACGACGACTTTCTATATAAATCGCTACGGGAGAA	14397	15073	15123	15071	-1	scaffold_303	BN1723_014342	14397	15552	None	6487	704	36246	No_constitutive_exon_found_in_species
CAGAGTTCACAGAAGCGATGCTACTGAGAACGTGCTGACCAAGGGCGTAGGC	44075	44095	44025	44077	1	scaffold_304	BN1723_014357	42961	51793	None	6487	704	36246	No_constitutive_exon_found_in_species
TACCATGTTCTCTAGGCAAGTCCGAGTACGAGGTGCTGATAACGGGCCAGAT	36541	40613	40663	40611	-1	scaffold_307	BN1723_014402	36541	42040	None	6487	704	36246	No_constitutive_exon_found_in_species
GGTACTGTTCGCATCGAAGGCAAGCATTTCTTTCAACCTCACAGGGCTAGGA	47154	47352	47402	47350	-1	scaffold_307	BN1723_014406	47154	47674	None	6487	704	36246	No_constitutive_exon_found_in_species
ACCGTATGTTCAATGGTATGTTCAATGTGCTCGTCCTAACAAGGGCCCAGCA	13878	13988	14038	13986	-1	scaffold_309	BN1723_014427	12784	14863	None	6487	704	36246	No_constitutive_exon_found_in_species
GGGTGAGCCACGGGTCCTGGCCGTCCTTGCCGGGCTGGGAGATGGAGTAGAC	13909	14750	13859	13911	1	scaffold_311	BN1723_014458	9960	14750	None	6487	704	36246	No_constitutive_exon_found_in_species
GGGGGCAACGAGAATAAAATCAAAATCAACACAATGGGCCAAGGTTACAGTC	33699	33899	33649	33701	1	scaffold_312	BN1723_014478	32373	33899	None	6487	704	36246	No_constitutive_exon_found_in_species
TCCAAGCTCTTTTTGCCAATTCTGTGCTCCAGACACGGACACGGGCACAGGC	40350	40828	40300	40352	1	scaffold_312	BN1723_014481	39862	41801	None	6487	704	36246	No_constitutive_exon_found_in_species
CTCGCGTAGGTAAGCCGTCCCCCCTGCTTCTGGTGCCCATAACGGGTTAGAC	42991	46330	46380	46328	-1	scaffold_312	BN1723_014482	41995	46763	None	6487	704	36246	No_constitutive_exon_found_in_species
GATTTTCTTGGGTTCGAGTGTTTCAATTTGCTGACGGGGAGTGAATGCAGTC	5263	5383	5433	5381	-1	scaffold_313	BN1723_014484	5263	5930	None	6487	704	36246	No_constitutive_exon_found_in_species
CGATGCTGAAATAATCTGTCTTTGCCACGCGGTCTGACCAGATCGGGCAGAT	45588	45672	45722	45670	-1	scaffold_313	BN1723_014501	43461	46047	None	6487	704	36246	No_constitutive_exon_found_in_species
TTCTGGGCCTCTTCGCTCTATGCCGAGAACGATCCCCAGCACACGGGCAGCA	3459	3943	3409	3461	1	scaffold_323	BN1723_014639	2798	4435	None	6487	704	36246	No_constitutive_exon_found_in_species
AGTAGGAAGGGGGGAAGGAGGCAAAAGGGTCTGAGCGCGCGAGGGAGCAGAG	26075	26149	26199	26147	-1	scaffold_323	BN1723_014644	26075	27993	None	6487	704	36246	No_constitutive_exon_found_in_species
CAGCTGTTCTAAAACGGACCCAATCCGATCCTATACTGACAGGGGTCAAGGG	17074	17188	17024	17076	1	scaffold_328	BN1723_014707	10136	25553	None	6487	704	36246	No_constitutive_exon_found_in_species
AGCTATTTGCCGAGTTTGACACACTCCTCCTCTTGGCCAAGGGTGGCAAGAC	22540	23085	23135	23083	-1	scaffold_332	BN1723_014750	21826	26195	None	6487	704	36246	No_constitutive_exon_found_in_species
GTGAGTCAACCTCCGTGTACAATCAGGCCAGCATATTGATTCGGGAACAGTG	23906	23981	23856	23908	1	scaffold_334	BN1723_014771	23643	24295	None	6487	704	36246	No_constitutive_exon_found_in_species
TCTCCTTGTTGGTATCTCTCGCCACAGCTTGAAGCTGATTATTTGGGAAGTA	24037	24295	23987	24039	1	scaffold_334	BN1723_014771	23643	24295	None	6487	704	36246	No_constitutive_exon_found_in_species
CCCCGTGCCACTCGTGTTCCTTGACTGACATTGCTGGGGCGGGGGGCCAGGA	46307	46442	46257	46309	1	scaffold_336	BN1723_014805	44698	46703	None	6487	704	36246	No_constitutive_exon_found_in_species
GTCGGTTGTCAACACGCAGAATCGCTAGCATAATACTAACACGGGAGTAGAT	8600	10332	8550	8602	1	scaffold_338	BN1723_014822	7476	10332	None	6487	704	36246	No_constitutive_exon_found_in_species
ATGAAATTGATGCGCATGGTCAATACATTCGCGACCAGCGCGGGAACAAGGT	12245	13815	13865	13813	-1	scaffold_338	BN1723_014824	10795	14538	None	6487	704	36246	No_constitutive_exon_found_in_species
ATCGCTGATGAATGCTGTGGCGGGCTCCTTGCTAACGTTGGGTGTGACAGAA	8515	8978	8465	8517	1	scaffold_339	BN1723_014838	7754	10065	None	6487	704	36246	No_constitutive_exon_found_in_species
TCTTGACCTCTCCCGAATCCGAGGCTGTTCGTTGCACGCCAATGGGACAGCG	3566	3635	3685	3633	-1	scaffold_341	BN1723_014866	3566	4136	None	6487	704	36246	No_constitutive_exon_found_in_species
CCCTTCCAGTAGTTTCCCCTTCTGAGACGAGGCGTGTACACGGGAAACAGTC	37975	38080	38130	38078	-1	scaffold_341	BN1723_014877	34829	38352	None	6487	704	36246	No_constitutive_exon_found_in_species
TAGACTCATGCTGTGGAAAGCCTCTAACAAAGCCATCTTGGGCCAGGTAGAC	10022	10243	10293	10241	-1	scaffold_345	BN1723_014917	6253	10511	None	6487	704	36246	No_constitutive_exon_found_in_species
CCTCAAACCTACATGAGGGATGATCACTAACGTTCAAACTGGGGGAACAGGG	966	1012	916	968	1	scaffold_349	BN1723_014963	0	6251	None	6487	704	36246	No_constitutive_exon_found_in_species
TGAATCTGTGTTATGATACGCCCCTAACAAGGTGGATTCTGCGGGACAAGCA	26536	26626	26676	26624	-1	scaffold_351	BN1723_014988	25463	31159	None	6487	704	36246	No_constitutive_exon_found_in_species
CGTGTACTTGCCGGAAGGAGGCCCAAGAGGTCCCTGGGATGATCAAATAGAT	17851	18030	18080	18028	-1	scaffold_352	BN1723_014996	13707	21664	None	6487	704	36246	No_constitutive_exon_found_in_species
CTTGGGACATATTTACTACTACGTTGTGGAGTGGCCTGAAGCGTGGGAAGTG	6954	7696	6904	6956	1	scaffold_353	BN1723_015005	5384	7696	None	6487	704	36246	No_constitutive_exon_found_in_species
GGCAGCCAAGCCTGCCGTAGAGGAGCCAAACCAGCAGCAGGGACAAACAGGG	33478	34140	34190	34138	-1	scaffold_353	BN1723_015011	32655	34272	None	6487	704	36246	No_constitutive_exon_found_in_species
AGTTTTGGGAGAATCCCCGTTGGCATGCAAGCAATCGCTAACATGGGCAGTC	32655	33425	33475	33423	-1	scaffold_353	BN1723_015011	32655	34272	None	6487	704	36246	No_constitutive_exon_found_in_species
TTGCCACACTGCCCTTCGATTCGCACTTTAGTTTACTGACTTGGGCGAAGCA	10249	10307	10357	10305	-1	scaffold_357	BN1723_015049	8959	11389	None	6487	704	36246	No_constitutive_exon_found_in_species
CTATGGCCTCTAGGCATTTCGTTGAGTTTTTCTGACCTGCCATGGGAAAGGA	7217	7395	7445	7393	-1	scaffold_358	BN1723_015056	5944	10273	None	6487	704	36246	No_constitutive_exon_found_in_species
CGTTCATCGGCACCAGCTACTACATGGCGCCTGAGCGAATCACGGGACAGAG	9561	9776	9511	9563	1	scaffold_360	BN1723_015074	8459	10486	None	6487	704	36246	No_constitutive_exon_found_in_species
TCTGGCCGGAGCTCTCTGCGCTGGCGGCGGCTTTTGCGCCGGGGCCAAAGAT	1890	2045	2095	2043	-1	scaffold_361	BN1723_015084	2	12761	None	6487	704	36246	No_constitutive_exon_found_in_species
GCTTGAAACTAGGATATCAGTGTAGCAGCCTGGCTAACGCGGGTCAACAGTT	10630	10769	10580	10632	1	scaffold_362	BN1723_015096	10360	10769	None	6487	704	36246	No_constitutive_exon_found_in_species
CATCCCCCCTCCAATCCCTTTATTCTACTGAGGCATGGGCACTGACGAAGTC	34678	35020	34628	34680	1	scaffold_365	BN1723_015134	34288	35961	None	6487	704	36246	No_constitutive_exon_found_in_species
GAGGTGAGCATTGTCCAACCTGCGACGTAGTGCCAACTGACATGGGACAGGA	6594	6692	6544	6596	1	scaffold_366	BN1723_015139	5884	7392	None	6487	704	36246	No_constitutive_exon_found_in_species
TGTACTGCAACTAAAGGTACCTTACCTACCTCCCTGTACAGAGGGTACAGGC	6837	7320	6787	6839	1	scaffold_371	BN1723_015189	4861	8651	None	6487	704	36246	No_constitutive_exon_found_in_species
TTGTCACGGATGTTTGTATGAGAGACGAGAATGTGCTGACGCATGGGCAGAT	40048	40324	39998	40050	1	scaffold_371	BN1723_015200	39759	40324	None	6487	704	36246	No_constitutive_exon_found_in_species
CTTGGGGCGTGACCGTTCCCGTTCAAGAACGGAATGCTGGGCCGGTGAAGAG	6444	6952	7002	6950	-1	scaffold_374	BN1723_015224	6444	15794	None	6487	704	36246	No_constitutive_exon_found_in_species
AGACGCTTTGCTCTCTGCTGAGCAACTAAGAGGCTGACACGTGGGCCAAGCG	17155	17686	17736	17684	-1	scaffold_377	BN1723_015261	17155	18379	None	6487	704	36246	No_constitutive_exon_found_in_species
GTCCTTGCTGTGGGGGCCAGACGTGTTGGGAGCGGGGCCGGGGTTGACAGAG	11200	11838	11150	11202	1	scaffold_378	BN1723_015270	9655	13299	None	6487	704	36246	No_constitutive_exon_found_in_species
GAGCTGGATGGTGCGGCTCCACTGGAGATCATTGTGGGACAGGATGCCAGGC	30487	30548	30437	30489	1	scaffold_379	BN1723_015285	28770	30548	None	6487	704	36246	No_constitutive_exon_found_in_species
TGAGGTACCCGTCCAGGAGGGCCAGAATGCTCTGTACTTCTGGGGGCAAGAC	11628	11982	12032	11980	-1	scaffold_382	BN1723_015308	11628	12681	None	6487	704	36246	No_constitutive_exon_found_in_species
GTACCGCTCGAGCGGTTTGACACGTTCCAGGCACGCTGACAGGGTGGCAGAT	26321	28001	26271	26323	1	scaffold_386	BN1723_015358	26178	28001	None	6487	704	36246	No_constitutive_exon_found_in_species
GCCCTCCCGCCTCTCGTTCGCGTTCTTCGCTCGAATACTGACTGGGAAAGCC	25594	25950	26000	25948	-1	scaffold_390	BN1723_015403	25594	29956	None	6487	704	36246	No_constitutive_exon_found_in_species
ATGTGTGATTGTTTCCAAAACTCCAACCGGTCAAACTGACGAGGGTACAGAA	19305	19728	19255	19307	1	scaffold_394	BN1723_015434	18854	20877	None	6487	704	36246	No_constitutive_exon_found_in_species
CGAACCCCGGCACGGAGACGGCTTTGACTTCTGCCAAGGCAAAGGGATAGGA	12762	12852	12712	12764	1	scaffold_395	BN1723_015442	11989	13792	None	6487	704	36246	No_constitutive_exon_found_in_species
CCTCTCTCGTCTTTCCTGATGAATGTTCGTAGGGCTGACCTTAGGGATAGTG	29051	29345	29001	29053	1	scaffold_398	BN1723_015465	28714	29345	None	6487	704	36246	No_constitutive_exon_found_in_species
CGGCATTGAATCTGGGGCAACATCCCTCGCCATGTTTTTTCGTGGGCAAGAT	1061	1696	1746	1694	-1	scaffold_399	BN1723_015467	552	2171	None	6487	704	36246	No_constitutive_exon_found_in_species
TAAGTGAGCCCGAAAATTGTATATTTACAGCCATTGACTGCGGGATGTAGAA	16637	16721	16587	16639	1	scaffold_399	BN1723_015470	15969	18042	None	6487	704	36246	No_constitutive_exon_found_in_species
AGACAAACCATTAAAACTTGAAATTATGACAACCACAGCAAGAAGGGTAGCG	24371	24483	24533	24481	-1	scaffold_400	BN1723_015484	22807	26145	None	6487	704	36246	No_constitutive_exon_found_in_species
GTGTGCACATGGTATTATTGTTCGTGCAAGAGAGGAAAGGGGGGTTGCAGTA	7527	7589	7477	7529	1	scaffold_402	BN1723_015499	7222	7589	None	6487	704	36246	No_constitutive_exon_found_in_species
CCATATAAGGGATACCTCATGGGGGATACCCTATACCTCACAGGGGATAGAT	13845	14082	13795	13847	1	scaffold_404	BN1723_015517	13568	14082	None	6487	704	36246	No_constitutive_exon_found_in_species
CCTGCATTTGGCTGTGCTGGGGGACGTGGTTTGCTAATTTTCGAGGGCAGTG	5976	6122	6172	6120	-1	scaffold_405	BN1723_015527	5976	8773	None	6487	704	36246	No_constitutive_exon_found_in_species
CGCTGGTCGACGCGCTCGACACGCTCTGGATCATGGGCCTGCGGGCCGAGTT	24177	24316	24127	24179	1	scaffold_409	BN1723_015569	23793	24494	None	6487	704	36246	No_constitutive_exon_found_in_species
GAGTGGCCTCAATCAGTAATATATAGGACGACGTGCTAACTGGGCCGGAGAC	10572	10961	10522	10574	1	scaffold_413	BN1723_015593	9622	10961	None	6487	704	36246	No_constitutive_exon_found_in_species
CTCACCGACCGCGCGAAGCCAAGTCAAGCGACACTAACCAGGGAAGCCAGCT	26625	26824	26575	26627	1	scaffold_414	BN1723_015599	20943	30899	None	6487	704	36246	No_constitutive_exon_found_in_species
GGATGCTCATGGAGAACTTCATCAACGGCTTCCCTGGCCGGGAGAATTAGAT	13047	13626	12997	13049	1	scaffold_417	BN1723_015621	10794	14533	None	6487	704	36246	No_constitutive_exon_found_in_species
GAGTCGCGCTCCGTCATGTATTCCGTACACGACTGACCCGGGGACTGCAGAC	3316	3690	3266	3318	1	scaffold_422	BN1723_015667	56	3986	None	6487	704	36246	No_constitutive_exon_found_in_species
GATCACAACAAAGTCGAGCGGCGATCGGGTCCTCTTGCCAAGAGGGGAAGCG	20377	21629	21679	21627	-1	scaffold_424	BN1723_015683	20377	23502	None	6487	704	36246	No_constitutive_exon_found_in_species
ACCCCTCCCAAAATACACGAAGACCAAGATTTTTCTCTTGACATGGGCAGCG	26480	26881	26430	26482	1	scaffold_425	BN1723_015689	19042	26987	None	6487	704	36246	No_constitutive_exon_found_in_species
CTTGCATGCCATGCACTTGTCAATCTGTTGTACCCTCTCAAATGGGCAAGCA	25812	26163	25762	25814	1	scaffold_435	BN1723_015739	24085	27259	None	6487	704	36246	No_constitutive_exon_found_in_species
GCGCGTGCCCCTCTGATGGCGGCGGGGGGCGGACTGTCTGGGCCCAAAAGGT	9521	9774	9471	9523	1	scaffold_448	BN1723_015797	0	11649	None	6487	704	36246	No_constitutive_exon_found_in_species
CCTGTTCGCAGGTCAACCGGGCAGTAGTGTGGTCACCTCAAGCCGGGAAGAC	9827	10025	9777	9829	1	scaffold_448	BN1723_015797	0	11649	None	6487	704	36246	No_constitutive_exon_found_in_species
TAAGCCACAAGGCTGTGGTCAACTATCGAATGCTATTGCCGAGGGAAAAGGG	26870	27026	27076	27024	-1	scaffold_452	BN1723_015818	26410	28202	None	6487	704	36246	No_constitutive_exon_found_in_species
GGTTCGGCCTATATCCTTCGACGCTTGCTGACAGGTGCTGGGACTAACAGGC	6624	7740	6574	6626	1	scaffold_458	BN1723_015836	5713	8524	None	6487	704	36246	No_constitutive_exon_found_in_species
TTCCACGTCGCGGGCCAGTCGAGACGGTGCTGACCATGATGGGACGACAGGA	14325	14408	14458	14406	-1	scaffold_458	BN1723_015838	13571	17752	None	6487	704	36246	No_constitutive_exon_found_in_species
ATCATGAAGTTCAACAAACAGTCCATTGACTCGTACGCCCAGGGTGGCAGCT	8575	9498	9548	9496	-1	scaffold_462	BN1723_015873	4873	12648	None	6487	704	36246	No_constitutive_exon_found_in_species
ACCTCCCCGACACGGGACGCCGCTTGTTCGTCTACTGACAATTGGGGCAGCT	3056	3675	3725	3673	-1	scaffold_463	BN1723_015881	3056	4413	None	6487	704	36246	No_constitutive_exon_found_in_species
TCTCGCCGCGTGGGTCATCTGCTTTGTGCCTGCCATGCCGGGCATGGTAGCC	23885	24181	24231	24179	-1	scaffold_465	BN1723_015896	23885	25075	None	6487	704	36246	No_constitutive_exon_found_in_species
CTCGCGGTTGAGGAGCTAGAGCTGAGCTGCCGCATGACGTGGGCTGATAGGA	24983	25025	24933	24985	1	scaffold_469	BN1723_015916	18414	25025	None	6487	704	36246	No_constitutive_exon_found_in_species
ATCAATTTGACGATCATGTTGAGAGCCACGACTAACATGCTGGGACGTAGCT	1095	1363	1045	1097	1	scaffold_472	BN1723_015926	1	3510	None	6487	704	36246	No_constitutive_exon_found_in_species
TCATACCTACGAATACCGGCAGCCGACAGTCCAGCAACAAGGGGATGCAGCG	6597	6758	6808	6756	-1	scaffold_536	BN1723_016163	6597	7370	None	6487	704	36246	No_constitutive_exon_found_in_species
AACAGGCAGACGAGGCTCCCGAGGAAGAAATGGACATGGGCGGCAACGAGAT	7242	7244	7294	7242	-1	scaffold_540	BN1723_016178	7242	17697	None	6487	704	36246	No_constitutive_exon_found_in_species
AACGAGGCACAGATCAGGAATGCAGGCAGACTGATAACTGAAACTGGGAGAG	5039	5151	5201	5149	-1	scaffold_546	BN1723_016199	5039	6004	None	6487	704	36246	No_constitutive_exon_found_in_species
TTCCCAGTCGACTAACGGGAAGAAGAGAGCCCAACGTGGGCACGAAACAGGA	13795	13953	13745	13797	1	scaffold_562	BN1723_016251	13388	14784	None	6487	704	36246	No_constitutive_exon_found_in_species
TCTCGCCCCCCTCCCCCCTTTGGACCATCACTTCGGATGACGGGCGGAAGAT	12067	12257	12307	12255	-1	scaffold_578	BN1723_016275	11327	12455	None	6487	704	36246	No_constitutive_exon_found_in_species
GTGAGTGATACCTTGCCGATGGTTGGGCATAAGTCTAACACCAGGGCAAGAT	4092	4385	4042	4094	1	scaffold_646	BN1723_016446	3352	7207	None	6487	704	36246	No_constitutive_exon_found_in_species
GAGACATACATACTTGAATCGTTGGCTGACCGTGTACCGCGTGCGGGTAGCA	1561	1677	1511	1563	1	scaffold_647	BN1723_016452	945	10953	None	6487	704	36246	No_constitutive_exon_found_in_species
GGTGAGGCATGATGGAATCTCTCTCAGAATTGAGCACTGACGTGGGGCAGAA	5702	5759	5652	5704	1	scaffold_653	BN1723_016471	4914	6131	None	6487	704	36246	No_constitutive_exon_found_in_species
CCGGTTTTCTTCGATGATCGTGTAAGGGGCTCTTGCTAACTAGGGTGCAGCC	11616	12319	11566	11618	1	scaffold_654	BN1723_016479	11482	15161	None	6487	704	36246	No_constitutive_exon_found_in_species
CACAGAAAAAAAGTCCAGGGGCCCTGTGCCTGTGGCTCGCCGGGAATCAGGA	10861	11452	11502	11450	-1	scaffold_660	BN1723_016495	10861	12026	None	6487	704	36246	No_constitutive_exon_found_in_species
GCGCCAAACCTAGCTTAACAATGAACTGACTGCGAGGGGGGGAATAACAGCC	6236	6449	6186	6238	1	scaffold_663	BN1723_016504	6034	6537	None	6487	704	36246	No_constitutive_exon_found_in_species
TCGACGACCGCACGACCGCTTCCATCGGACCCCAAGGCTAACGGGCGCAGAC	10027	10142	9977	10029	1	scaffold_663	BN1723_016505	8646	11038	None	6487	704	36246	No_constitutive_exon_found_in_species
CGCGGAAGAAGGCCTACAAGAACTACGGCCTCGACCTGACCCGGGGTAAGGT	15652	15659	15709	15657	-1	scaffold_663	BN1723_016507	15652	17244	None	6487	704	36246	No_constitutive_exon_found_in_species
CTGCAGTAGCGCACCGAACGGGCGACCACGAGGACTAACAGGGAGACCAGGT	9104	9193	9054	9106	1	scaffold_707	BN1723_016613	4614	9935	None	6487	704	36246	No_constitutive_exon_found_in_species
TGGACAGGCCGCGTGAGGGTGAGACACGACCACGGGCCCGCAGCAGGGAGAC	2210	2311	2361	2309	-1	scaffold_708	BN1723_016616	2210	3178	None	6487	704	36246	No_constitutive_exon_found_in_species
CTGCCCTCAAAGGGAACCCGGCGGCAAAAATGCTGACGCTCGTGGGACAGTC	5352	5852	5302	5354	1	scaffold_708	BN1723_016617	3740	5852	None	6487	704	36246	No_constitutive_exon_found_in_species
GCCGGTATGCTTCCATGGGACAATCAACCGATCTCTGGGTATTGACGAAGAA	11018	11096	10968	11020	1	scaffold_749	BN1723_016668	9334	15243	None	6487	704	36246	No_constitutive_exon_found_in_species
CGGCGGTGGAGGACCTGCTCGGCGAGGGCATGCTGTGGGTGGACAAGCAGAG	1157	1911	1107	1159	1	scaffold_843	BN1723_016757	292	1911	None	6487	704	36246	No_constitutive_exon_found_in_species
GAGGGTTCGGCGCGCGGTTTGGGAAGAGGGATGGCGCTGACGAGGGGCAGCG	9821	9849	9771	9823	1	scaffold_884	BN1723_016806	8837	14656	None	6487	704	36246	No_constitutive_exon_found_in_species
GCGAGATGCGCAACACGAACTGGGGCGCCATGGAAAGCGTCGGGGACCAGAG	14047	14227	13997	14049	1	scaffold_884	BN1723_016806	8837	14656	None	6487	704	36246	No_constitutive_exon_found_in_species
GCAAGCCATCGAATATTAACGAGGTCGGGCCAGCTGACGGGAAACTACAGGA	5459	5520	5409	5461	1	scaffold_886	BN1723_016810	4910	5520	None	6487	704	36246	No_constitutive_exon_found_in_species
GTGAGTGATTCTCCTACCATCCACATCTTCAGCAAGCTAACAGGGCAAAGGT	9887	10275	9837	9889	1	scaffold_897	BN1723_016835	7846	10774	None	6487	704	36246	No_constitutive_exon_found_in_species
TCCCAAAAGTCTTGAAGGGTACTATCAAGAGACCGGACGTGCGGGCAGAGAC	13639	13968	13589	13641	1	scaffold_913	BN1723_016860	7559	13968	None	6487	704	36246	No_constitutive_exon_found_in_species
AACTCGTCAATTCTGCCCCGGCTCTGATTCCACTCCTCCCTTGGGGTAAGGA	7390	8200	8250	8198	-1	scaffold_940	BN1723_016921	7390	8303	None	6487	704	36246	No_constitutive_exon_found_in_species
CTGAGGTAGTGCCCTTTTGACAATACGCTGACGAGGCCTCGGGGAAACAGAA	4183	4694	4133	4185	1	scaffold_957	BN1723_016945	3180	4694	None	6487	704	36246	No_constitutive_exon_found_in_species
TGTTCGGTCGATCCCTGCGAGCTGCCCGGATGTCCTGACGACAGGGATAGGG	4107	4721	4771	4719	-1	scaffold_973	BN1723_016975	3600	9148	None	6487	704	36246	No_constitutive_exon_found_in_species
CTTGATATTTCATCTTCATGTTACACCGGCTAACCACTGCGGGCGAACAGGC	6143	6401	6093	6145	1	scaffold_1010	BN1723_017031	5852	7274	None	6487	704	36246	No_constitutive_exon_found_in_species
ACTGACTCGGATAAGATTTTCACAACCCTCATCTCGGGATCAAACACAAGGC	8996	9005	9055	9003	-1	scaffold_1019	BN1723_017051	8996	11456	None	6487	704	36246	No_constitutive_exon_found_in_species
TGCGAAGTAGCCACTGTAATTGTAGTGAGCTTGACGCTGACGGGAGGTAGGA	6136	6264	6314	6262	-1	scaffold_1044	BN1723_017080	3474	7220	None	6487	704	36246	No_constitutive_exon_found_in_species
CCTGGGGAGGCCATCACATCGACGTGTTTGCTGATGACACGGGATAACAGGT	6068	6707	6018	6070	1	scaffold_1050	BN1723_017089	3766	6954	None	6487	704	36246	No_constitutive_exon_found_in_species
GGACTGTTGTCGTGGACTGTTGTCGTGGAAGCATACTGACGGGCTGGTAGTG	811	868	918	866	-1	scaffold_1057	BN1723_017096	1	1189	None	6487	704	36246	No_constitutive_exon_found_in_species
GCAACCCCCATGACTTTTCAGAGACGTGAAAACCAGCTGATCAAGGGCAGCC	1	292	342	290	-1	scaffold_1057	BN1723_017096	1	1189	None	6487	704	36246	No_constitutive_exon_found_in_species
ACCCCTTCAGCATTGACTCCCATCATCCATCCACCCGAACTGGGACATAGCA	7219	7700	7169	7221	1	scaffold_1131	BN1723_017177	3656	8389	None	6487	704	36246	No_constitutive_exon_found_in_species
CTCGGCTTCAACGTCGACAACATCCGTGTCGTCAAGATCATGGGCGGCAGCC	5053	5345	5003	5055	1	scaffold_1427	BN1723_017374	1	5345	None	6487	704	36246	No_constitutive_exon_found_in_species
ACAAAATCGTCTGGCCTTGGCACAGTTCAAAACCAAGCATGGCTGGGAAGAC	2	370	420	368	-1	scaffold_1445	BN1723_017385	2	10099	None	6487	704	36246	No_constitutive_exon_found_in_species
GAACCCCGCGGCTTCCGGTCGCTACCATTACTGACAAATGGGATACACAGGT	3710	4418	4468	4416	-1	scaffold_1493	BN1723_017410	3710	6323	None	6487	704	36246	No_constitutive_exon_found_in_species
ATGTGACGCTTGCAGGGAAGCAGATTGGCAGCCCGATTGAGGGCGTCAAGGT	2996	3202	2946	2998	1	scaffold_1590	BN1723_017447	1699	3202	None	6487	704	36246	No_constitutive_exon_found_in_species
GGTGAGTTGACAAGAATCCCGCTGCCGATCGCCGTCTAACTTGGGAGTAGTT	3099	4042	3049	3101	1	scaffold_1727	BN1723_017551	1852	4042	None	6487	704	36246	No_constitutive_exon_found_in_species
ACGCATCTTTGATATCATGCCATACAAACTGAAAGCTAACAGGGACGCAGCT	3810	3830	3880	3828	-1	scaffold_1728	BN1723_017555	2446	4697	None	6487	704	36246	No_constitutive_exon_found_in_species
TTCTTCAACTGGATCATCACGAGGAGAAACATGTTTGCTGACTAGGGCAGAA	744	1393	694	746	1	scaffold_1755	BN1723_017583	328	1542	None	6487	704	36246	No_constitutive_exon_found_in_species
TTGCCGCTCTTCTCTTTTGCCGTCATTGTTCCTCTCTCTCCAGGGCCAAGGG	1899	2283	1849	1901	1	scaffold_1938	BN1723_017808	1493	3909	None	6487	704	36246	No_constitutive_exon_found_in_species
TAGGACCATGAAGCTGCAGAGAGAAAAGCGTGACTAATGGGATGTAATAGCA	3307	3418	3257	3309	1	scaffold_1952	BN1723_017824	1361	3418	None	6487	704	36246	No_constitutive_exon_found_in_species
CCTTTGCAAAGAGTGACTGGGCGCAAGGGTGGAGCGAACGGGAACAAAAGCT	1724	1737	1787	1735	-1	scaffold_2070	BN1723_017922	1724	2573	None	6487	704	36246	No_constitutive_exon_found_in_species
TGCTTCGAACACTGGTTCCTAGTTCGACAGACTGCTAACAGGAGGGCCAGAT	384	930	334	386	1	scaffold_2074	BN1723_017925	0	930	None	6487	704	36246	No_constitutive_exon_found_in_species
CGGGGTAGGGGCGCATTGGTCTCACGGGCGACGTGACTGACAGGGATTAGCA	796	2351	2401	2349	-1	scaffold_2229	BN1723_018017	796	5699	None	6487	704	36246	No_constitutive_exon_found_in_species
AATTCGCCCGATGGATCGTGAAAAAACAGTTGGTGACGCGAGGGGAGAAGAT	26	1937	1987	1935	-1	scaffold_2286	BN1723_018050	26	5590	None	6487	704	36246	No_constitutive_exon_found_in_species
TCGAGACTATGCTTGATTGAACCCAACAATACTGACAAAAGGGTTGATAGGA	2	407	457	405	-1	scaffold_2312	BN1723_018065	2	618	None	6487	704	36246	No_constitutive_exon_found_in_species
CTCAGTGGAATCAAGATCTATACTCAGGAGATGTTAACACAGGGGTCCAGAG	1737	2735	2785	2733	-1	scaffold_2538	BN1723_018185	1737	3477	None	6487	704	36246	No_constitutive_exon_found_in_species
ATATCGATTCCCTGATGGGGCCCTGAGCACCGCTGATCCAAGGGGTGCAGGC	670	945	995	943	-1	scaffold_2850	BN1723_018325	670	1261	None	6487	704	36246	No_constitutive_exon_found_in_species
TCGACGTTTCGCCCGTGAGAACTCACAGAGAACTAACTTGGGGGGCATAGAT	4776	4890	4940	4888	-1	scaffold_4276	BN1723_018766	4776	5129	None	6487	704	36246	No_constitutive_exon_found_in_species
CCTCTCCGCCGCCGTCCTTGTGTGGGGTTCGTTCGCTTACAGACGGGCAGCG	5008	5098	4958	5010	1	scaffold_4499	BN1723_018791	4875	5098	None	6487	704	36246	No_constitutive_exon_found_in_species
CGTTGTCGTGGCGAAACCTCTCAAGGAGACTAACGTTTGTGGGTGATCAGGT	484	597	434	486	1	scaffold_4734	BN1723_018818	191	1109	None	6487	704	36246	No_constitutive_exon_found_in_species
CATCATCTGTCCCAGAGACGCGGCCGGCGCTTGTGCTGATGAGGGACAAGGT	592	760	810	758	-1	scaffold_4762	BN1723_018838	2	1166	None	6487	704	36246	No_constitutive_exon_found_in_species
CCCTTCTTCTCCGACGAGGCTTATTACTGGCTATGCAATGGCGGGAAAAGGA	3292	3610	3242	3294	1	scaffold_4768	BN1723_018849	2477	3610	None	6487	704	36246	No_constitutive_exon_found_in_species
CACATCATCCAAGAAGGCCTTAGCGTCACCTTCCGAGCCGAGTCGGGCAGGG	1297	2495	1247	1299	1	scaffold_4845	BN1723_018934	1164	2495	None	6487	704	36246	No_constitutive_exon_found_in_species
GCCGGGATCTGCGCGCATTCTTATCGCAAAGCACAATTGCTGAGGGCCAGGA	309	681	259	311	1	scaffold_5617	BN1723_019268	30	681	None	6487	704	36246	No_constitutive_exon_found_in_species
CATCATCTGTCCCAGAGACGCGGCCGGCGCTTGTGCTGATGAGGGACAAGGT	238	406	456	404	-1	scaffold_5618	BN1723_019270	2	627	None	6487	704	36246	No_constitutive_exon_found_in_species
GTCCGAGCGCGAGCACGCCTGGCGCGGGAAGGCCACGAGGGGACCGGCAGCT	477	482	427	479	1	scaffold_6526	BN1723_019638	48	482	None	6487	704	36246	No_constitutive_exon_found_in_species
GCTGCATTCGTTCCGTTCTTCCCCTACATGACACTAACTGGGTGAACCAGGC	100	449	50	102	1	scaffold_6834	BN1723_019749	1	449	None	6487	704	36246	No_constitutive_exon_found_in_species
ACCGTATGTTCAATGGTATGTTCAATGTGCTCGTCCTAACAAGGGCCCAGCA	105	215	55	107	1	scaffold_7361	BN1723_019948	1	390	None	6487	704	36246	No_constitutive_exon_found_in_species
TGGACTTTATCCACAGAGTACACAGCCAAAGCTTGACCCGGGCAGACAAGCA	78	117	167	115	-1	scaffold_8050	BN1723_020190	78	270	None	6487	704	36246	No_constitutive_exon_found_in_species
TTGCTCACCTGTATGACACAAAAGGTCTTCGGAACTGACAGATCGGGCAGGA	124	344	74	126	1	scaffold_8334	BN1723_020279	0	344	None	6487	704	36246	No_constitutive_exon_found_in_species
CCCGCCGCAGCATGAGCGTCACAAGCGGCTCCAGCGGGAGCAGCAGTGAGCT	167	179	117	169	1	scaffold_15572	BN1723_021032	20	179	None	6487	704	36246	No_constitutive_exon_found_in_species
