# Supplementary material for: Widespread Separation of the Polypyrimidine Tract From 3′ AG by G Tracts in Association With Alternative Exons in Metazoa and Plants
Source: Front Genet. 2019 Jan 14;9:741. doi: 10.3389/fgene.2018.00741 (PMC6339879; doi:10.3389/fgene.2018.00741)
Supplement: DATA FILE S1 — Sequences of REPAG 3′ SS from each species of fungi. [file Data_Sheet_1.zip › Supplementary data 1/Fungi_Release38_fusarium_verticillioides.txt]

REPA_GGG_Sequence	Exon_Start	Exon_End	Pos_-50	Pos_+2	Strand	Chromosome	GeneID	Gene_Start	Gene_End	Gene_Name	Number_of_REPAs	Number_of_REPAs_has_GGG	Number_of_Intron(Intra_genic_Region)	Upstream_Constitutive_Exon
AACAAAGAAGGGTATATATCAGAAGGCTCTGTGGCTAACTAGGGGTCTAGAC	130654	130789	130604	130656	1	1	FVEG_09498	130344	133516	None	4235	335	25233	No_or_no_constitutive_exon
CCCCCAATTCCCGTCCACTCTACTGCATGTGGGAAACGGTAGGGAAATAGGG	196743	196824	196874	196822	-1	1	FVEG_09512	196743	197432	None	4235	335	25233	No_or_no_constitutive_exon
TTACTCCTTTCTAAGGTTCGTTGGTGTAGGAGCTGACAGTTGGGTGATAGAT	202310	202853	202903	202851	-1	1	FVEG_09514	202310	203548	None	4235	335	25233	No_or_no_constitutive_exon
CAAGAATCCACACGACGGGAAACAATGGCCAGGCTAACTGGGATAATCAGAT	458931	459108	459158	459106	-1	1	FVEG_09596	458564	459797	None	4235	335	25233	No_or_no_constitutive_exon
CTCACCTACGAAGGGGCCAACGTAATGTAACCACTTCTGCACTGGGTGAGAA	475812	476100	475762	475814	1	1	FVEG_09603	472812	476100	None	4235	335	25233	No_or_no_constitutive_exon
AAAATGACTTATTGTATCAACAAATTGAATTGTTTTTGGGCAATAAGGAGAC	738609	739380	738559	738611	1	1	FVEG_09679	737103	743367	None	4235	335	25233	No_or_no_constitutive_exon
CAAACCGTGTTCTACATCAGTATTCTGCTTGGCTCTGCCATGGGATATAGCA	847883	847903	847953	847901	-1	1	FVEG_09709	846895	848066	None	4235	335	25233	No_or_no_constitutive_exon
GTGAGTTTTGTTGGGAGTTTGATACAACATTGGAAACTGACGGGTTGAAGAT	851161	851809	851859	851807	-1	1	FVEG_09710	849109	852382	None	4235	335	25233	No_or_no_constitutive_exon
GACACACCGCTTGGCAGAGGCATATGACAAAGCAACTAACAGGGACATAGAC	959867	960095	960145	960093	-1	1	FVEG_09740	959867	960844	None	4235	335	25233	No_or_no_constitutive_exon
TGCCACGCCTGCGAGGGACCAGATATCTAACCTGCTTTTATTGCGGGAAGAG	1004760	1004838	1004710	1004762	1	1	FVEG_09754	1004695	1006896	None	4235	335	25233	No_or_no_constitutive_exon
TCATGGCTTAGCCCTGGTGCTGTTATGGCACTTGTCTTAAAATTCGGGAGAT	1043666	1043834	1043616	1043668	1	1	FVEG_09768	1042745	1043834	None	4235	335	25233	No_or_no_constitutive_exon
GTCTAACGTACGTCACTTGATGTTTCCGAGTTCTCTGCTGACAAGGGTAGTG	1200489	1200781	1200439	1200491	1	1	FVEG_09816	1199123	1201307	None	4235	335	25233	No_or_no_constitutive_exon
CAAGATGAGATCAGATTAAGCTAACACGATTATTTTTCTTTGGGATATAGTT	1205789	1206351	1205739	1205791	1	1	FVEG_09818	1205405	1207370	None	4235	335	25233	No_or_no_constitutive_exon
ACTTTGGGTCTGATACTACGCCAGTGCATGATTTCTGACCGCGGGGCTAGCT	1440883	1441120	1441170	1441118	-1	1	FVEG_09906	1440427	1441419	None	4235	335	25233	No_or_no_constitutive_exon
CATCTCATTTCCGCTGGAAGTAATTGACTAATGAGTTTGGGGAATGGCAGGG	1442280	1442502	1442230	1442282	1	1	FVEG_09907	1441850	1443780	None	4235	335	25233	No_or_no_constitutive_exon
ACTGGCATCGCGATCCCCGTCCTCATCGAGTCTTCTTATGGGCCACGAAGAC	1661783	1662226	1662276	1662224	-1	1	FVEG_00030	1661783	1663871	None	4235	335	25233	No_or_no_constitutive_exon
TGCCTCGATCCATGCCGTTACTTACCGTTCGCTGACAATTGGTGGGACAGAT	1774459	1774829	1774409	1774461	1	1	FVEG_00073	1773300	1776112	None	4235	335	25233	No_or_no_constitutive_exon
TAGCTGAAACTGATTTGTATCTAGTCTTGATCGACAACTGGGTCGAACAGAT	1870958	1871020	1871070	1871018	-1	1	FVEG_00105	1870958	1872183	None	4235	335	25233	No_or_no_constitutive_exon
AGGTGAGTCTTACGTGGTCCTGGATTGAGATTTGACTGATGGGGTTGTAGAG	1909237	1909280	1909187	1909239	1	1	FVEG_00120	1908839	1909280	None	4235	335	25233	No_or_no_constitutive_exon
GTGGCTTCTTCTTTTTATCAAACACGTACTGACTCGGTGTGGGCGGGCAGCA	2014153	2014476	2014103	2014155	1	1	FVEG_00157	2013097	2015656	None	4235	335	25233	No_or_no_constitutive_exon
AGACTGAGGCGCGACTGGCTTAGGAGACTTCTGACAGCGACGCGGGATAGGG	2024314	2024435	2024485	2024433	-1	1	FVEG_00162	2024314	2024704	None	4235	335	25233	No_or_no_constitutive_exon
GAAGCATGTTGTGATCTGAACTCTAGGTGAATGTGGGCTGATTGGGATAGTT	2041554	2042607	2041504	2041556	1	1	FVEG_00169	2041171	2042607	None	4235	335	25233	No_or_no_constitutive_exon
CAGTAAGAGATTCAGCGCCGACCAGCGACGAGCTAGCTAATGGGTAACAGAA	2185310	2185469	2185260	2185312	1	1	FVEG_00228	2183612	2186060	None	4235	335	25233	No_or_no_constitutive_exon
ATGGGACTGACAAGAGCTCGCCGAATGACTACCACTCTGACAGGGATCAGGG	2215976	2216026	2216076	2216024	-1	1	FVEG_00240	2214116	2216217	None	4235	335	25233	No_or_no_constitutive_exon
ACACAAAAGAATATTCTCATGCTTAACAAGATGCAAACCTGGAGGGAAAGAC	2302216	2302711	2302166	2302218	1	1	FVEG_00269	2301960	2302711	None	4235	335	25233	No_or_no_constitutive_exon
TCTCAAGACAAGCGTGACCCAAAGCCCACGCCAACCATCTTCGGGAACAGGT	2360871	2362354	2360821	2360873	1	1	FVEG_00288	2357681	2362354	None	4235	335	25233	No_or_no_constitutive_exon
GTATGTTTGAACTGACACCGAATTATCAATTTAGCTAATTGGGAGTTTAGGT	2615156	2616112	2616162	2616110	-1	1	FVEG_00374	2615156	2616856	None	4235	335	25233	No_or_no_constitutive_exon
AAGCCGTGGGTACAGGTATGGAGCATGTCTTTAATGCTTTGTCTGGGAAGAA	2644921	2645965	2644871	2644923	1	1	FVEG_00383	2644459	2645965	None	4235	335	25233	No_or_no_constitutive_exon
TAAGTTCTTCTGAGCAATGATGCAGACTGGTGAAACTAACATCTGGGGAGTA	3056737	3056861	3056687	3056739	1	1	FVEG_00517	3056173	3058472	None	4235	335	25233	No_or_no_constitutive_exon
CAAATCCTGGTTACTAGGATGTCCAACTGACCCTGCTCCGGGCGACATAGGG	3117288	3117316	3117366	3117314	-1	1	FVEG_00535	3116200	3118893	None	4235	335	25233	No_or_no_constitutive_exon
TTGATGTTCTGACCCCGCCTAACCTAGAGCGATCGCTGACCAGGGTATAGCT	3141524	3142587	3142637	3142585	-1	1	FVEG_00541	3141524	3142918	None	4235	335	25233	No_or_no_constitutive_exon
CCTTAGGTCCCGAGTGCCAATGTTGTCAAAATCTGACTTTGGGAGCACAGAT	3820031	3820151	3820201	3820149	-1	1	FVEG_00756	3817580	3820327	None	4235	335	25233	No_or_no_constitutive_exon
GGCGTTATCCCTTTCTCTCTAGCTGCAGTCAATGTCGAGGGAAACAACAGTC	3855929	3856189	3855879	3855931	1	1	FVEG_00767	3852138	3856441	None	4235	335	25233	No_or_no_constitutive_exon
TGTTGAGGCAACGCGAGCCCTCTGGAGTCGACACAACAACGGGAATCTAGAT	4077566	4078300	4077516	4077568	1	1	FVEG_00837	4077124	4078300	None	4235	335	25233	No_or_no_constitutive_exon
AGCGGAGATGGTGACCATCTGAAGCTACCCTCACTTCTGACTGGGAACAGTG	4148343	4148412	4148293	4148345	1	1	FVEG_00860	4147012	4150170	None	4235	335	25233	No_or_no_constitutive_exon
TGATACAGTCATGGGGAGTTGTTGACCTGTATGAAGAAGAGGGTGTATAGCC	4151130	4151193	4151243	4151191	-1	1	FVEG_00861	4151130	4151606	None	4235	335	25233	No_or_no_constitutive_exon
GTATGTTTCCATGACAAAATTTGTCGTGGTCAACCTTCTAACTGGGATAGTG	4266673	4267384	4266623	4266675	1	1	FVEG_00896	4266432	4267384	None	4235	335	25233	No_or_no_constitutive_exon
TACCCCGGTCCATCCTGCACAGAAGCGCTTGCTGACTGGGGATCGAACAGGC	4535876	4536032	4536082	4536030	-1	1	FVEG_00989	4535012	4539081	None	4235	335	25233	No_or_no_constitutive_exon
AAGGCAGCATTCATCATAAGAACATATTGTCTTATCAAGGGGATCCGGAGTC	4600517	4601912	4601962	4601910	-1	1	FVEG_01008	4596870	4602779	None	4235	335	25233	No_or_no_constitutive_exon
GCAACGAATGTGATCCTTACGATAAGTTTGATTTCTCATCATGGGCGCAGTT	5177699	5177800	5177649	5177701	1	1	FVEG_01199	5175102	5178824	None	4235	335	25233	No_or_no_constitutive_exon
AGAAAACGAACTTCGGAGGAGTCGGCTCAGACACTTACTTGGGCAAACAGGA	5327917	5328273	5328323	5328271	-1	1	FVEG_01247	5327396	5328659	None	4235	335	25233	No_or_no_constitutive_exon
GTAAATGCTCCAGTCACGCCAAGACTTACAACACTAACAGGAGCGGGCAGTA	5586424	5586810	5586860	5586808	-1	1	FVEG_01323	5584332	5587399	None	4235	335	25233	No_or_no_constitutive_exon
ACATGGTGAATTTCAGAATCCCATTTAGAGACTAATGTGGGGCAATGCAGAT	5959484	5959635	5959685	5959633	-1	1	FVEG_01435	5959148	5960900	None	4235	335	25233	No_or_no_constitutive_exon
AGTTACGCCCCCAATGATTATTCTTGACCTTCGCTAACCAACTCGGGAAGTG	21615	21732	21782	21730	-1	10	FVEG_13594	19878	22806	None	4235	335	25233	No_or_no_constitutive_exon
GGGTATTCCCAGAAATTACGGGGGTTTGGAATGTGCTGACACGGGTACAGAT	100821	101207	100771	100823	1	10	FVEG_13630	100406	102612	None	4235	335	25233	No_or_no_constitutive_exon
AGTATACTACCCAACTTACTCTTAAGATGTAATGTGCTGATGGGTGATAGGT	113427	113942	113992	113940	-1	10	FVEG_13635	111575	114268	None	4235	335	25233	No_or_no_constitutive_exon
CCGTATAGATCCGCATCTACTGCATTGCTCCTGAAAAGGGTGAATGTGAGAA	136491	136761	136441	136493	1	10	FVEG_13644	136164	136761	None	4235	335	25233	No_or_no_constitutive_exon
ACTCGAATAAAAAGAACCATAAAACTAACGACAGCTAGGGATCGAGAAAGTT	151804	151947	151997	151945	-1	10	FVEG_13650	151538	153899	None	4235	335	25233	No_or_no_constitutive_exon
AAGACAACTACGAAGGTGGCGTAACCGTTGAAGCCTCTGTACCATGGGAGAA	166714	167419	167469	167417	-1	10	FVEG_13656	166714	168545	None	4235	335	25233	No_or_no_constitutive_exon
CTCTACTACCAGCGCATTTTAGAATTTTGGCACAACATTTGGGTACGTAGGA	202562	202737	202512	202564	1	10	FVEG_13665	199231	202737	None	4235	335	25233	No_or_no_constitutive_exon
GTAACTGGGGTAATGGGGATGAGACTCAGTGCATGGATGATTGGGAGCAGAC	228726	228740	228790	228738	-1	10	FVEG_13677	228726	229337	None	4235	335	25233	No_or_no_constitutive_exon
GTTCGGATACGAGGTTCACGAGACTACAGTAGGTGCTAATGGGAGTACAGGT	354635	355496	354585	354637	1	10	FVEG_13730	354410	355496	None	4235	335	25233	No_or_no_constitutive_exon
CTTGTATGTCTCAACCCACTCTCAAGATAAACTGCTAATGGGGTACAAAGGG	438195	439842	439892	439840	-1	10	FVEG_13760	438195	441341	None	4235	335	25233	No_or_no_constitutive_exon
AAGGTATGTTACAATAATTCCAGCTAAACCACTCGCTGACTCGGGATAAGTG	508984	510267	508934	508986	1	10	FVEG_13790	508798	510267	None	4235	335	25233	No_or_no_constitutive_exon
AAATTGACCTGCATCTGCCTTCTGTGTATACAGTCGCTCACATGGGACAGTG	616238	616932	616982	616930	-1	10	FVEG_13836	616238	617859	None	4235	335	25233	No_or_no_constitutive_exon
GACAGTCAACTAACAAAGAGAAGTGCCGCGCGTATCATGCTGGGCAAAAGTA	654118	654209	654259	654207	-1	10	FVEG_08297	653971	654812	None	4235	335	25233	No_or_no_constitutive_exon
GGTCATCCTTCGAATGGCTGTTTTGAATAGGATCGCTGACTTGGGAGCAGAG	919641	920132	920182	920130	-1	10	FVEG_08398	919641	921115	None	4235	335	25233	No_or_no_constitutive_exon
GAGATAAGGCGGCCCATTTTGTACCAATAGAAAACTGACGGGCAGTATAGGG	1008624	1008731	1008781	1008729	-1	10	FVEG_08432	1008158	1009048	None	4235	335	25233	No_or_no_constitutive_exon
AGGGCTTGCGTAATGAAAGACGACAATAGCTTTCCTAATGGGTGTGGTAGAC	1202453	1202557	1202403	1202455	1	10	FVEG_08505	1201918	1203856	None	4235	335	25233	No_or_no_constitutive_exon
GAGGTGTTGGTTGAGGCTAGACTGACGATACTTTTGCTGGGGATTGACAGCT	1234559	1234589	1234509	1234561	1	10	FVEG_08517	1233945	1235202	None	4235	335	25233	No_or_no_constitutive_exon
CCCAAGGTAAGCGTCAACCTTGATGGCAAATGCGTGGCTAATATGGGTAGTC	1309886	1310073	1310123	1310071	-1	10	FVEG_08545	1306858	1310377	None	4235	335	25233	No_or_no_constitutive_exon
TCAGTGAGCATAAGATAATCATATTTGGTTCGAGCTAACGTAGGGATCAGGC	1346510	1346602	1346460	1346512	1	10	FVEG_08559	1345775	1346916	None	4235	335	25233	No_or_no_constitutive_exon
ATTGTAATAAGGAACACTGTTTGATCAGGCACTTGCTAATTGAAGGGCAGGC	1353726	1353762	1353812	1353760	-1	10	FVEG_08561	1352368	1353836	None	4235	335	25233	No_or_no_constitutive_exon
TCAGTGAGTAGAATTGTGAAAAACTCACTGAGCTTGACTAACCGGGATAGCT	1367244	1367368	1367418	1367366	-1	10	FVEG_08567	1365339	1368249	None	4235	335	25233	No_or_no_constitutive_exon
AGTAAGACTCCAAATTGGCTGAATTGGCTGCTTCTTGTCGACATGGGCAGTG	1450321	1450437	1450487	1450435	-1	10	FVEG_08600	1450321	1451665	None	4235	335	25233	No_or_no_constitutive_exon
CTTCTCCCAGCTACTCCCACAAACAAGACTCATACTACGTGGGAACATAGGC	1552053	1553066	1552003	1552055	1	10	FVEG_08640	1551093	1553066	None	4235	335	25233	No_or_no_constitutive_exon
GAAGCTCTCCAAACATGTGCCGAATAACATAAGCTAATAAGGGATTGCAGTA	1563861	1563928	1563811	1563863	1	10	FVEG_08642	1561431	1564164	None	4235	335	25233	No_or_no_constitutive_exon
AGTATGTTTCAGCTCATTCCCTACTGGCCGTTACTAACCAAAGGGTATAGTT	1865122	1865613	1865663	1865611	-1	10	FVEG_08756	1864632	1865791	None	4235	335	25233	No_or_no_constitutive_exon
AACGTGAGAACTGCTGTGATTATCCCATGCTTCATTTCTAACGGGAATAGGT	1929005	1929294	1929344	1929292	-1	10	FVEG_08777	1927693	1929703	None	4235	335	25233	No_or_no_constitutive_exon
TGACCCAAATCGAGAGCGCCCCCTTAACTAACATTACATAGGGCTGACAGCG	1985967	1986650	1985917	1985969	1	10	FVEG_08796	1985507	1986650	None	4235	335	25233	No_or_no_constitutive_exon
GCTCAACAAATGGGTTTCCTTGTTTGACGCTCTCAGGGAGAAGACAACAGAT	1992965	1993061	1992915	1992967	1	10	FVEG_08799	1992149	1993859	None	4235	335	25233	No_or_no_constitutive_exon
CTACGTGAGTCCTTTTTGATAGACGAAAGACACGTCACTGACGGGGGCAGAA	2231799	2231870	2231920	2231868	-1	10	FVEG_08887	2230080	2232074	None	4235	335	25233	No_or_no_constitutive_exon
GATGCGACTCATCCAAAAGGCTCCACTTGCTAACCAATGATGGGACACAGGC	2248372	2248464	2248322	2248374	1	10	FVEG_08893	2248182	2248547	None	4235	335	25233	No_or_no_constitutive_exon
TTGGGTATGTTCATGGTTTTGAGTTCTGAGGTCTTTACTGATGGGTGTAGAT	58668	58963	58618	58670	1	11	FVEG_12834	57278	59420	None	4235	335	25233	No_or_no_constitutive_exon
CATATGTAAGTCAATCTGCTTCATTCAGACAGCTGTACTAACGGGAACAGGG	236732	236792	236682	236734	1	11	FVEG_12906	235932	237728	None	4235	335	25233	No_or_no_constitutive_exon
TAGTACGGTGGTTGAGACGTGCTTGACATGTCTGGACGAGGGTAATATAGGT	261387	261442	261492	261440	-1	11	FVEG_12915	261072	262883	None	4235	335	25233	No_or_no_constitutive_exon
TACCTTTACCGCCAATCCATTTGCTGTTGCTCGTGAAACTTGGGAAATAGCC	263509	263530	263580	263528	-1	11	FVEG_12916	263509	264151	None	4235	335	25233	No_or_no_constitutive_exon
GTAAGTTTACCCTCCTCAATTGATCAAAAAGCAAGAACTGACGGGAGTAGCC	292485	293656	293706	293654	-1	11	FVEG_12928	292485	294000	None	4235	335	25233	No_or_no_constitutive_exon
CAGTAGGTGGTGCGAAATTGAGTGAAAAAATGTGACTGACAGGGTGATAGAT	358960	359070	359120	359068	-1	11	FVEG_12957	357754	359399	None	4235	335	25233	No_or_no_constitutive_exon
TGATAGGTACGTTGATGGAGATGAATTCTGGGACTGAGCTGACGGGATAGTG	379061	379157	379207	379155	-1	11	FVEG_12966	377906	379341	None	4235	335	25233	No_or_no_constitutive_exon
CTCGTTATTCTTTGCACCCATCTTTGCCTCTATACCTTCTTGGGCAACAGGC	491827	492177	492227	492175	-1	11	FVEG_13009	491483	493427	None	4235	335	25233	No_or_no_constitutive_exon
ACATGGTAGGTGGGACCAGAGACTATCGACAGCACAACTAATGGGGACAGGA	524368	524402	524452	524400	-1	11	FVEG_13019	522272	524533	None	4235	335	25233	No_or_no_constitutive_exon
AATGAGCCTGCCAATGCTGTATGGTATGATTAAAAGGGGTGGAGATATAGAG	542614	542646	542564	542616	1	11	FVEG_13026	541333	542646	None	4235	335	25233	No_or_no_constitutive_exon
TGAGTACCCTTCCCAGCTACATAACTAATACTGATCTTGGGGTAATGCAGCA	610481	612294	612344	612292	-1	11	FVEG_13045	610481	613394	None	4235	335	25233	No_or_no_constitutive_exon
TGATACTTGAGCAATGTGGGGGCCTAAGCGTTAATAACGAGGGAGCACAGTA	640522	640544	640594	640542	-1	11	FVEG_13056	640522	641698	None	4235	335	25233	No_or_no_constitutive_exon
TATCGGCCAGGTTGGATCGGACACGAGGACGACCGACCTGGGTGGCACAGCA	792401	792692	792742	792690	-1	11	FVEG_10511	792401	792998	None	4235	335	25233	No_or_no_constitutive_exon
CGCCCAATCTTAAGTCAGCTCTTAGCTCTAAATACTTCACAGGGCACCAGTG	833753	833884	833703	833755	1	11	FVEG_10524	832042	834353	None	4235	335	25233	No_or_no_constitutive_exon
ATGATGAGAACTCTCGCCTATATCACGGTGACCAACGCTAATGGGATTAGAA	928161	928407	928111	928163	1	11	FVEG_10551	927423	929482	None	4235	335	25233	No_or_no_constitutive_exon
TGGACTTCACCCACTTATCCATTATGGTGTATTCGCGACGGGGGATACAGTA	1041537	1041760	1041487	1041539	1	11	FVEG_10590	1040720	1042722	None	4235	335	25233	No_or_no_constitutive_exon
GTAAGATGTCTCTGTCAATACTTTTGAATCCTTGTATTGATGGGTAATAGCT	1112958	1113026	1112908	1112960	1	11	FVEG_10615	1112383	1113481	None	4235	335	25233	No_or_no_constitutive_exon
TGGTGCTGTTGTTTTTGGACATAGCCGGGGCTTCTCTTGGATCTGGGGAGAC	1211741	1212545	1211691	1211743	1	11	FVEG_10655	1207076	1212946	None	4235	335	25233	No_or_no_constitutive_exon
GGCTGTTAGTCGAGACTGCTGTCTTCTGGTGGCTTTACCCGGAGGGAAAGGC	1244382	1244528	1244332	1244384	1	11	FVEG_10667	1244037	1244528	None	4235	335	25233	No_or_no_constitutive_exon
TAAGTCCACCGTGAAGACCTCTAAGTCGTAACATACTGATGGGTCGATAGGG	1490454	1491412	1490404	1490456	1	11	FVEG_10767	1489709	1491412	None	4235	335	25233	No_or_no_constitutive_exon
TGTAAGCCACGACAGATATTATTGCAAGAACATACCTCATAGGGATCTAGAT	1506917	1507030	1506867	1506919	1	11	FVEG_10773	1506311	1507880	None	4235	335	25233	No_or_no_constitutive_exon
ACATTGGTATAGGTGAGAAGAAGCCACGCGTCTATACCACAAATGGGAAGGA	1511131	1512496	1512546	1512494	-1	11	FVEG_10775	1510952	1513099	None	4235	335	25233	No_or_no_constitutive_exon
TAAGTTAGCCAAATCTTCAGATGTGAGTGACACTAACAGCCTGGGGGCAGGT	1585235	1585338	1585185	1585237	1	11	FVEG_10800	1584956	1586639	None	4235	335	25233	No_or_no_constitutive_exon
GTGAGTGACCATGGACAACGAGATGTGCTGGAGGATACTAACGGGTACAGTC	1650946	1651064	1651114	1651062	-1	11	FVEG_10829	1650242	1651561	None	4235	335	25233	No_or_no_constitutive_exon
TTTGTTTATTCTGCTCCCATAGCCAGATTACTTGTTGACCCAAGGGAAAGGA	1721567	1721720	1721770	1721718	-1	11	FVEG_10853	1721439	1721897	None	4235	335	25233	No_or_no_constitutive_exon
GAGGTAAATCAACTACCTCTCCGGCATAACTCGTGACTAACTGGGCGAAGGC	1765213	1765275	1765325	1765273	-1	11	FVEG_10867	1764202	1765977	None	4235	335	25233	No_or_no_constitutive_exon
TCTAACACAATCAGTGGTTCAATTCATCTTACCTGGAAACTCGGGACAAGTC	1775390	1775722	1775772	1775720	-1	11	FVEG_10872	1775390	1775896	None	4235	335	25233	No_or_no_constitutive_exon
CAACAAGAGCTGTCGCTTCGTTGATGTTAACTTCACCAAAACTGGGATAGTC	1877304	1877427	1877254	1877306	1	11	FVEG_10910	1876712	1877427	None	4235	335	25233	No_or_no_constitutive_exon
TTTAGGCCGCCATCAACAACCAGACCTTAAAGCTGACTGATGGGTAACAGGG	147873	148108	148158	148106	-1	2	FVEG_05850	147645	148805	None	4235	335	25233	No_or_no_constitutive_exon
CGGCCAATCTAGACCATTTGGGGTTGCAGAGCTGGGACTTGGTGGGGTAGCT	245978	246050	246100	246048	-1	2	FVEG_05886	245978	246899	None	4235	335	25233	No_or_no_constitutive_exon
AGAAATGCAAAAGCCAATATAGTCAGATGTTATTCTAACTTGGGCGATAGGA	278764	279172	278714	278766	1	2	FVEG_05896	277881	279172	None	4235	335	25233	No_or_no_constitutive_exon
GCCCACATGTAGGGTAATAAGAATGACGCTGAATCCGTCGAGGGTTACAGCG	332347	332783	332833	332781	-1	2	FVEG_05915	332347	332875	None	4235	335	25233	No_or_no_constitutive_exon
AGTAGACTCCAACCTCAAACCCTCAACGGAACTCATAAATCTGGGAACAGGA	461662	462129	461612	461664	1	2	FVEG_05955	461565	462883	None	4235	335	25233	No_or_no_constitutive_exon
CCGTATGAGTACCTGTGATGCAAATGGCAACTGAACTAATTGGGGAGTAGGG	497490	497887	497937	497885	-1	2	FVEG_05968	494422	499886	None	4235	335	25233	No_or_no_constitutive_exon
CTGAGGAACATTGACGACAAGAGCCTTGCGGTGATTGATGAACTGGGCAGGG	494422	494470	494520	494468	-1	2	FVEG_05968	494422	499886	None	4235	335	25233	No_or_no_constitutive_exon
GGTATACTTGGAGACTGGCATCCCGTCTCGACTTTTCACTATAATGGGAGGA	662931	662951	663001	662949	-1	2	FVEG_06035	662931	663515	None	4235	335	25233	No_or_no_constitutive_exon
GATGATGGTGCAGAATGACAGATGGATGCTAACGAGAGGGAAAAAAATAGGA	1148227	1148344	1148177	1148229	1	2	FVEG_06192	1145688	1148344	None	4235	335	25233	No_or_no_constitutive_exon
CTGCAGTACACGATATCCAATGAAACAAGCAGCTAATGGGATATAAACAGAC	1185854	1186099	1185804	1185856	1	2	FVEG_06206	1185235	1186099	None	4235	335	25233	No_or_no_constitutive_exon
CATGCCACAAATGTGCGGTCTCAGGGCAGGAATGCCTCGGGTATGGCAAGGT	1314719	1315116	1314669	1314721	1	2	FVEG_06250	1314095	1316440	None	4235	335	25233	No_or_no_constitutive_exon
AGACATCGACCATGTGAATAATATTTGCTGACCTCGGCGGGGTACAACAGGA	1323268	1323523	1323218	1323270	1	2	FVEG_06252	1322547	1324032	None	4235	335	25233	No_or_no_constitutive_exon
TAGGCAGATTTTAAGCTTACAAACGTGGCTAAACTAACGGGATAAATCAGGC	1323574	1324032	1323524	1323576	1	2	FVEG_06252	1322547	1324032	None	4235	335	25233	No_or_no_constitutive_exon
GGCGAACCAGAGCAGACATACAATGCAGTTTAGTGAACTTGCATGGGAAGAT	1454609	1456616	1454559	1454611	1	2	FVEG_06301	1453926	1456616	None	4235	335	25233	No_or_no_constitutive_exon
GGTGAGTTGGCTGTTGCCCCGTATGGTCATAGAGCTGACTTGTGGGATAGGC	1544447	1544496	1544397	1544449	1	2	FVEG_06322	1544078	1544607	None	4235	335	25233	No_or_no_constitutive_exon
ACTCTGTACCCGAGACCGGAAACGGCGAGCACTATATTGGGGGCACACAGCG	1597910	1598310	1597860	1597912	1	2	FVEG_06338	1596057	1598310	None	4235	335	25233	No_or_no_constitutive_exon
GCGGAATTACAAGGAAATCAATTTAATATGAATCTTCTGGGCACAGACAGCA	1699661	1701423	1701473	1701421	-1	2	FVEG_06378	1699353	1702097	None	4235	335	25233	No_or_no_constitutive_exon
TCTGTATGTCATTTCCTGAGCGCCGCTTACTATCTGCTGACCGGGAACAGTC	1753981	1754201	1753931	1753983	1	2	FVEG_06391	1752962	1754617	None	4235	335	25233	No_or_no_constitutive_exon
GTATGAGGCCTCGCCGTTTGCATGAAATGATGTACTGACTAGGGACCCAGCT	1782630	1782704	1782754	1782702	-1	2	FVEG_06397	1780019	1782872	None	4235	335	25233	No_or_no_constitutive_exon
TATGTTCGGCGAAGCTGAATTCGTAAGAGATGGATACTAAGGGCATGCAGGA	1948087	1948132	1948182	1948130	-1	2	FVEG_06452	1947869	1948304	None	4235	335	25233	No_or_no_constitutive_exon
CCAGGCGGAGAGCTGGAAAGAAGTGCGGGTGATAGATGGCGCCGGGACAGGT	2022571	2022661	2022711	2022659	-1	2	FVEG_06479	2022571	2023877	None	4235	335	25233	No_or_no_constitutive_exon
ATCCTTTCTCTTCCTCCTCCTTCAAGAAAGCATTGACTGACTGGGAGTAGAT	2340965	2341202	2341252	2341200	-1	2	FVEG_03531	2340965	2343627	None	4235	335	25233	No_or_no_constitutive_exon
ATGTTCAACGGCTATCTTTTATTGATGAATTTCTCTGGGGGAAACTGTAGCT	2390555	2390662	2390712	2390660	-1	2	FVEG_03550	2390555	2392095	None	4235	335	25233	No_or_no_constitutive_exon
TCTTCCGATGCAACGTATATGCGTGTCCACGAGAACTGACAAGGGTTTAGTC	2603208	2603497	2603547	2603495	-1	2	FVEG_03639	2603208	2604146	None	4235	335	25233	No_or_no_constitutive_exon
ACCGTACGGTGCCAACTTCGTGCCGGACTTTCTTACAATGGTATGGGCAGCA	2704144	2704372	2704422	2704370	-1	2	FVEG_03679	2703638	2705651	None	4235	335	25233	No_or_no_constitutive_exon
GTCGGTAAATGTGTCGTATGACAGGAGTAACAGTATGTAAATGGGAATAGGG	2871663	2871710	2871613	2871665	1	2	FVEG_03741	2870197	2871710	None	4235	335	25233	No_or_no_constitutive_exon
AACATATTGAGGATGGGGCATGGACTTCAGTCTGGGAGTGGGTGGACCAGAG	2960983	2961227	2961277	2961225	-1	2	FVEG_03773	2960894	2962356	None	4235	335	25233	No_or_no_constitutive_exon
ACGAGCCCGGGACCCAGGCTACAAACATATACTAATTCATGGGTTGGCAGAT	3022019	3024160	3024210	3024158	-1	2	FVEG_03791	3020760	3024438	None	4235	335	25233	No_or_no_constitutive_exon
TTCTTTACTTTGCAATACAATGATATAAATCTGAACTGGTGGGGAAATAGAA	3117055	3117163	3117213	3117161	-1	2	FVEG_03821	3115880	3119850	None	4235	335	25233	No_or_no_constitutive_exon
AGTGAACAAGCGCTCTTGACTGAAGTCGCAAGTACTAACGGGGCAAACAGAT	3213600	3214164	3213550	3213602	1	2	FVEG_03848	3211334	3214164	None	4235	335	25233	No_or_no_constitutive_exon
TCTTCACCACCTTTACTACAGGTCAGGCTGTATGGGAGAGGGTTGGACAGAA	3239632	3239656	3239706	3239654	-1	2	FVEG_03858	3239632	3240553	None	4235	335	25233	No_or_no_constitutive_exon
ATGTGCCATGCGGTCTTTTGGTCAGATCAGGGCTAACATGGGAATTATAGAT	3312076	3312151	3312026	3312078	1	2	FVEG_03881	3307951	3312250	None	4235	335	25233	No_or_no_constitutive_exon
TCGAGCTCTTCGCTTACCGGAAATAGGCTATAATATGGGACGATATGAAGGG	3461113	3462186	3461063	3461115	1	2	FVEG_03938	3460494	3462186	None	4235	335	25233	No_or_no_constitutive_exon
GAGGGGCTGTCATAGCTTCGAATTTAATGGATCTGTGATTCGGGGTTGAGGG	3506139	3506184	3506089	3506141	1	2	FVEG_03950	3505256	3506184	None	4235	335	25233	No_or_no_constitutive_exon
CCTGCACAGTTTTGTTAATGAGGGGCGAGGGGTAGCTAACGAGGGGACAGAT	3751011	3751029	3751079	3751027	-1	2	FVEG_04015	3749108	3751216	None	4235	335	25233	No_or_no_constitutive_exon
TCCAACCCCAAACTACAACCTAACACATACGGTCTTGACTTTTGGGAGAGTC	3769791	3769889	3769939	3769887	-1	2	FVEG_04022	3768514	3770461	None	4235	335	25233	No_or_no_constitutive_exon
CGTTTGATGTTGTTCACGGTGGCTTATAAAGTATAGGTTTAATTGGGCAGCT	4034828	4034913	4034778	4034830	1	2	FVEG_04108	4034391	4036361	None	4235	335	25233	No_or_no_constitutive_exon
GGACTGCTATTTTCATATCTGGTATGTAATCCCCTTTTGGGGTGGTAAAGGA	4084117	4085121	4084067	4084119	1	2	FVEG_04122	4083312	4085121	None	4235	335	25233	No_or_no_constitutive_exon
TGATCGTCTGCCTCCATGTTGTTTTTGCCAGTTCTGTTGCGTGGGATCAGCT	4205700	4205722	4205650	4205702	1	2	FVEG_04160	4205302	4209424	None	4235	335	25233	No_or_no_constitutive_exon
CTGTAAGTATTATCAAGGATATAGAGGTTACTTTGCTGACTGGGGGATAGGT	386930	387128	387178	387126	-1	3	FVEG_12657	384053	388181	None	4235	335	25233	No_or_no_constitutive_exon
TGACTGTAAGTCTCATGCCATGATATCCAACCGTTTACTGATGGGTGTAGAT	419731	420484	419681	419733	1	3	FVEG_12675	419097	420876	None	4235	335	25233	No_or_no_constitutive_exon
AAGGTAAGTAAGTCCTCAGTTCTTCTCTCCAGTCTTCTAAGGGAATGCAGGA	431265	431510	431215	431267	1	3	FVEG_12679	429924	431510	None	4235	335	25233	No_or_no_constitutive_exon
GCAATGGAGGTGTAACGTGTCGAATCACTTACCAGGTTTGGGAGAACCAGGG	491058	491915	491008	491060	1	3	FVEG_12700	490662	493763	None	4235	335	25233	No_or_no_constitutive_exon
TCTCTCGCCTCTCAGACTACTTACAACATGAATGTCTGGGTGAAAGTAAGAT	510988	511420	510938	510990	1	3	FVEG_12708	510806	511420	None	4235	335	25233	No_or_no_constitutive_exon
AAGTACACCTATCAATCCATCAAACGTTCTAGCTGACGACGAGGGCGTAGCA	517991	518928	518978	518926	-1	3	FVEG_12711	517991	519764	None	4235	335	25233	No_or_no_constitutive_exon
TGAGCAGAAACCTGATGGTGATGTGGTGTTGATGGCTAATGAAGGGGTAGGC	639813	641196	641246	641194	-1	3	FVEG_12757	639813	641506	None	4235	335	25233	No_or_no_constitutive_exon
TAAGTATTGGTGTGCTGGGGTTGATGGGAGTAAAGACTAATGGGGTGTAGAA	738013	738080	737963	738015	1	3	FVEG_12786	737502	738080	None	4235	335	25233	No_or_no_constitutive_exon
GTGGCAAAACTATGGATGTGAAACTTATGGATGTTGATGGGGATGAGCAGTC	1190388	1190422	1190472	1190420	-1	3	FVEG_07893	1190388	1193191	None	4235	335	25233	No_or_no_constitutive_exon
CTCTCCATAAAATACTCCGATACGAAGTCTCGACTGCTAACCGGGAATAGCT	1289855	1291448	1291498	1291446	-1	3	FVEG_07917	1289855	1291904	None	4235	335	25233	No_or_no_constitutive_exon
TTGTGTTGACGAGCTATCGCGAACGAGCATACTGACATCATTGGGGAAAGTT	1387465	1388229	1388279	1388227	-1	3	FVEG_07945	1387465	1388671	None	4235	335	25233	No_or_no_constitutive_exon
CTCAAAGGCTGTGTTCAAGTGCTTAGCTCTATCTATTGTATGGTGGGAAGCC	1557274	1559620	1557224	1557276	1	3	FVEG_07995	1556282	1561181	None	4235	335	25233	No_or_no_constitutive_exon
GAGCTATCGGCCAAAGAAAAGACGGCTCTTAAGTGTGTGTTGACGGGTAGTA	1797863	1797949	1797813	1797865	1	3	FVEG_08062	1797345	1799048	None	4235	335	25233	No_or_no_constitutive_exon
AAGTATACTCAATCTGACGGAACTATCCCTCACTAACGCTTGGGGGGCAGTA	2006610	2007053	2006560	2006612	1	3	FVEG_08125	2005714	2008003	None	4235	335	25233	No_or_no_constitutive_exon
AGACGCTACTTGATTTTACTCGATATTTAGAAGCTAACATAATGGGCCAGAT	2325266	2325460	2325216	2325268	1	3	FVEG_08229	2324821	2326804	None	4235	335	25233	No_or_no_constitutive_exon
GACATTCCCCAATAGCAACTTCAATTCTAGACATGCTGACAAGGGCTCAGGA	2354012	2354459	2354509	2354457	-1	3	FVEG_08237	2353349	2354748	None	4235	335	25233	No_or_no_constitutive_exon
AGTTGGCGGGTGTCTCGTAAAAGTGTAGCTTATACTGGGAAGTACGGTAGCT	2423582	2423653	2423532	2423584	1	3	FVEG_08255	2422985	2423653	None	4235	335	25233	No_or_no_constitutive_exon
CCAGTCTCGGAACGAGCCAGAAGCAGGAATACTGATACGGGCGAGTGCAGGA	2496125	2496449	2496075	2496127	1	3	FVEG_08279	2495487	2496609	None	4235	335	25233	No_or_no_constitutive_exon
AGTTGCTCGACACGACATGCTACTAAATTGTACCGGGGCTGAAGAAACAGAT	2544717	2545273	2545323	2545271	-1	3	FVEG_05103	2544628	2549203	None	4235	335	25233	No_or_no_constitutive_exon
CGAAAGTCCGGTTTCCAAGACGAAGGATGTGGCTGACCTCCATGGGACAGTT	2839077	2839555	2839605	2839553	-1	3	FVEG_05192	2839077	2839735	None	4235	335	25233	No_or_no_constitutive_exon
TTACTCACGATTTCACGAAGCCAATAATGATATGATTATGGATGGGACAGAT	2844505	2844589	2844455	2844507	1	3	FVEG_05194	2841896	2844589	None	4235	335	25233	No_or_no_constitutive_exon
TGCCGCTACAAGAGTTTCACATTCTAATTGACTCTCAAGAGAATGGGTAGGC	2875791	2876128	2876178	2876126	-1	3	FVEG_05206	2875791	2876252	None	4235	335	25233	No_or_no_constitutive_exon
TCATCACCACCTTCATTCTGTTGGGGACAATAAGCTGATAAGGGCCATAGAT	3426157	3426408	3426458	3426406	-1	3	FVEG_05376	3426157	3426668	None	4235	335	25233	No_or_no_constitutive_exon
ATGACAGAATGAAGCGGTAAATAAGGACAATGCTGATACGGGGCGGACAGAA	3492985	3493080	3492935	3492987	1	3	FVEG_05398	3492603	3493453	None	4235	335	25233	No_or_no_constitutive_exon
TTGATCTGCCTGAAAAGCGCATTAGCCTTGATCTAACAGGGAAACGCTAGGC	3549826	3552193	3549776	3549828	1	3	FVEG_05422	3549636	3552193	None	4235	335	25233	No_or_no_constitutive_exon
GAGGCAGAGAGAGTATAGCTTACATGAACGAGCATTGCTAACTAGGGAAGGG	3621737	3622159	3621687	3621739	1	3	FVEG_05448	3621184	3623133	None	4235	335	25233	No_or_no_constitutive_exon
TTTTAGACGACGACATACGCTTGCAATCGAGTTTACTGACGAGGGAACAGGT	3713563	3713801	3713851	3713799	-1	3	FVEG_05469	3713563	3714630	None	4235	335	25233	No_or_no_constitutive_exon
GTCGTACCCGGGCGGACTCCAGTTAACGGTCTTCCAGGGAGGAGGAGCAGTC	4033681	4033823	4033631	4033683	1	3	FVEG_05566	4033379	4033823	None	4235	335	25233	No_or_no_constitutive_exon
GCGATTCGTGTGATACTTTGTAAGTGCTATCTGAAGCTTGGGAACCACAGAC	4103628	4103759	4103578	4103630	1	3	FVEG_05596	4103340	4105032	None	4235	335	25233	No_or_no_constitutive_exon
TTTGTGCCTTTTATGCGGAACCTACTGAGAACTCTGTGGTTGGGAGGTAGAC	4120551	4120579	4120501	4120553	1	3	FVEG_05600	4118982	4122696	None	4235	335	25233	No_or_no_constitutive_exon
CAGATCTTCATGCACTTGTGGAATGGTTGAACCCACCAGCGGGGTATCAGCG	4315273	4315847	4315223	4315275	1	3	FVEG_05673	4314939	4315847	None	4235	335	25233	No_or_no_constitutive_exon
TGAGTTGATATATATCTACACAGAGAAAGGTGAAGCTAACGGGAGATTAGAT	4409964	4410273	4409914	4409966	1	3	FVEG_05705	4408266	4410273	None	4235	335	25233	No_or_no_constitutive_exon
CCGCGTCCCAGTCGCTGGCGTGGAGACTGCTAACAAGATGAGGGACAAAGAG	4629462	4629512	4629562	4629510	-1	3	FVEG_05798	4629462	4630690	None	4235	335	25233	No_or_no_constitutive_exon
AGGGCTACTGCCAATTCGTATCTCTCCTGTCTCTTCTAACCTGAGGGCAGAA	23205	23330	23380	23328	-1	4	FVEG_04308	22678	23670	None	4235	335	25233	No_or_no_constitutive_exon
AAAACATTACGACACTCTGAAAGCGATAATCTAAACCTGGGTAAATATAGAT	39807	40142	40192	40140	-1	4	FVEG_04314	39550	45908	None	4235	335	25233	No_or_no_constitutive_exon
GTACGTAGTAGCTATAAAACTTCTATCTGGCTTTACTAATGGGCGCACAGGA	108700	108839	108889	108837	-1	4	FVEG_04341	108700	112084	None	4235	335	25233	No_or_no_constitutive_exon
GTAAGTTGTTGAATGATTGAGTGGAGCAGGATTACTGATTGTTGGGATAGGT	180065	180241	180015	180067	1	4	FVEG_04368	177939	180911	None	4235	335	25233	No_or_no_constitutive_exon
GTAAGACCCCATGACACTGAAGGGTATGGAGTATGTGCTAACGGGTGTAGTT	199227	199633	199683	199631	-1	4	FVEG_04374	198763	199972	None	4235	335	25233	No_or_no_constitutive_exon
ATGGGATATTCTATCACACACAACATAACGATACAGTCAGGGCTAAACAGAT	231528	231537	231478	231530	1	4	FVEG_04381	228432	231537	None	4235	335	25233	No_or_no_constitutive_exon
TAATAGGAAAAAGGCCGACGATTTATTCTACCGCATAACTGGGTACATAGCT	232691	232745	232795	232743	-1	4	FVEG_04382	232691	234885	None	4235	335	25233	No_or_no_constitutive_exon
GACGTTGATCTTCAGAACGTCAAGTATGTTGCTTTCGGTCTTGGGAATAGCA	277584	278774	277534	277586	1	4	FVEG_04398	277027	279276	None	4235	335	25233	No_or_no_constitutive_exon
TTACCTTAGCTGTGGATCATGTGCTGAGGTCAAAACTAATATCGGGGTAGAC	345383	345579	345629	345577	-1	4	FVEG_04427	345383	347033	None	4235	335	25233	No_or_no_constitutive_exon
TCTCAAGGTGAGTAATAGCCATCAAACATGGACTTGGCTTACGTGGGTAGAC	698225	698352	698175	698227	1	4	FVEG_04555	697298	699366	None	4235	335	25233	No_or_no_constitutive_exon
GGGAAATATTTTTTTTCTTGGCCTTTACAGAGTGCTAACATCAGGGGTAGAT	973118	974337	974387	974335	-1	4	FVEG_04649	973118	974908	None	4235	335	25233	No_or_no_constitutive_exon
TAAGTTTACTCAGCCATGCTCAGGTGCTCGTACTAATGATAGGGATGCAGAT	1178026	1178161	1178211	1178159	-1	4	FVEG_04723	1178026	1178953	None	4235	335	25233	No_or_no_constitutive_exon
AAGCTGCGCTTATGAGATTGAGGCTGCTGACATTTGGCCTTGGGGTGAAGTC	1223634	1223652	1223584	1223636	1	4	FVEG_04736	1223171	1225390	None	4235	335	25233	No_or_no_constitutive_exon
CAATCTCTCCCAGCTGAGGAAGACGTCGGCTAATGCATTGGGACCAACAGCT	1895001	1895158	1895208	1895156	-1	4	FVEG_04961	1893750	1895463	None	4235	335	25233	No_or_no_constitutive_exon
TCTTCAGCTTGCAATGCAGGCATTGGCGCTGACTCTGGATGGTGGGGTAGGA	1919557	1919669	1919507	1919559	1	4	FVEG_04966	1919225	1920160	None	4235	335	25233	No_or_no_constitutive_exon
GTAAGGACTTCCACCAACTTTACGCATTTCTGTTACTGATGCATGGGTAGTC	1963633	1964406	1964456	1964404	-1	4	FVEG_04982	1963633	1965469	None	4235	335	25233	No_or_no_constitutive_exon
TCAACGAAGAAGCACTCAAAAGGGCCAAAGCCTCCTTGTCGGGTGGCAAGCA	2368392	2368632	2368682	2368630	-1	4	FVEG_11818	2368150	2368841	None	4235	335	25233	No_or_no_constitutive_exon
CTTCGCTGTACGTGATCTACTGATCGCCACTCTGAGTTTGGGCTAATGAGAT	2431245	2431281	2431195	2431247	1	4	FVEG_11842	2430780	2431883	None	4235	335	25233	No_or_no_constitutive_exon
TCTCTCCTGCATCTGTCAAGTTATGAGGCTAACAAGAGACCAGGGTATAGGT	2574463	2574530	2574413	2574465	1	4	FVEG_11901	2573252	2575444	None	4235	335	25233	No_or_no_constitutive_exon
ACGTCATGGTTCGTACTAATAGAAGGCAGACTATTTGATCTGGGACGAAGAC	2720818	2721134	2721184	2721132	-1	4	FVEG_11952	2719603	2724849	None	4235	335	25233	No_or_no_constitutive_exon
ATTCATTGTAAGCTATCCTCGTTCTAAGTAGAAATTACTGACGTGGGTAGCT	2822382	2822885	2822332	2822384	1	4	FVEG_11994	2821939	2822988	None	4235	335	25233	No_or_no_constitutive_exon
CGTGGCTAGAGAACTTGGTACAAGACTGACGATGCTTATTGGGGCTATAGTA	2918114	2918131	2918181	2918129	-1	4	FVEG_12028	2917203	2918456	None	4235	335	25233	No_or_no_constitutive_exon
TATGGGCATTCTAGGCTCAGATGACTCGCGTAAAACCAGGGCAAAGACAGCG	3048395	3048439	3048489	3048437	-1	4	FVEG_12075	3046647	3048574	None	4235	335	25233	No_or_no_constitutive_exon
TGGTGAGTTTCGCTTTGCATTCCCTGAGTGACGCACGCTGACTGGGGTAGAA	3120752	3121067	3120702	3120754	1	4	FVEG_12106	3120170	3122260	None	4235	335	25233	No_or_no_constitutive_exon
TGAGGTACTGTTCAACACTCGAGAAATCTCTTCAGTGCTAAGAGGGATAGGT	3140452	3140689	3140402	3140454	1	4	FVEG_12113	3139143	3141278	None	4235	335	25233	No_or_no_constitutive_exon
CCCAGGGCTTGATATGTAATTAGAACCCAGAAACTGACTGGGACGCACAGAG	3280338	3280453	3280288	3280340	1	4	FVEG_12156	3277536	3281093	None	4235	335	25233	No_or_no_constitutive_exon
CAGCAAACAGCTTCGTTTTGCAGCGCTGTCATATGTATGGGGAAGTGCAGCT	3455264	3457048	3457098	3457046	-1	4	FVEG_12226	3455264	3457214	None	4235	335	25233	No_or_no_constitutive_exon
TCACGAACTTTTGGTCACGTTCTTCCTTCACCATACTTTGGGTTGAGAAGTT	3480315	3480666	3480716	3480664	-1	4	FVEG_12237	3480005	3481479	None	4235	335	25233	No_or_no_constitutive_exon
ATTCATCTATTACGATCCCAATGGAAATCAGGACTAACAAGTATGGGCAGGA	3631688	3632427	3632477	3632425	-1	4	FVEG_12301	3631688	3633645	None	4235	335	25233	No_or_no_constitutive_exon
CTACGAACAAAGTCAAATTCACTTACAGGGGTGACTGAAAGTGGGAACAGGT	3637588	3637598	3637648	3637596	-1	4	FVEG_12303	3637280	3637926	None	4235	335	25233	No_or_no_constitutive_exon
TTTGATGGTGTGAATGAGCATCTGGTGAATTACAACGTTGGGCGGCATAGGC	3768619	3768656	3768569	3768621	1	4	FVEG_12349	3764351	3769384	None	4235	335	25233	No_or_no_constitutive_exon
CAAGGAACTTGCTGTGAGACTGGCCATCTTCTATACGGGTAACATGATAGCC	3788578	3788657	3788528	3788580	1	4	FVEG_12359	3787800	3789506	None	4235	335	25233	No_or_no_constitutive_exon
CCGCGGCAGAAGATAACAGCTGGATCTGGTTTGTACTCTGGGATATACAGGG	3866670	3866770	3866620	3866672	1	4	FVEG_12389	3865332	3866770	None	4235	335	25233	No_or_no_constitutive_exon
AGGTATGTTTAGTCCACATAGTGTTGAGTGCCGCTGACCAGGGATTGCAGAT	3952176	3952364	3952126	3952178	1	4	FVEG_12421	3950873	3952599	None	4235	335	25233	No_or_no_constitutive_exon
CAGTGTGAACCTCTATCTGACCTGAAGAGTGCTAACGTTGTGGGATGAAGGT	3967477	3967512	3967427	3967479	1	4	FVEG_12427	3966709	3968975	None	4235	335	25233	No_or_no_constitutive_exon
CCACTTCCAATGTCTACACCTTTCATAGATCAAGCTAACAGGGCAATTAGGC	3982583	3982775	3982825	3982773	-1	4	FVEG_12433	3982446	3983299	None	4235	335	25233	No_or_no_constitutive_exon
TGTGAGTAAATGATGATATTGTGGAGTGGCTATGAAGCTAATGGGAGTAGTG	3987860	3987958	3988008	3987956	-1	4	FVEG_12435	3986527	3988182	None	4235	335	25233	No_or_no_constitutive_exon
TCCTTGGTTCTGTCAGAGATGGCTAGATAATTCTGGGGACGTGCAAACAGAA	4123813	4124307	4123763	4123815	1	4	FVEG_12481	4123389	4124307	None	4235	335	25233	No_or_no_constitutive_exon
ATAAGGTAAAAAAGAGATATAGCTAATAAAGCTAATAGAAAGGGATATAGCT	4230957	4230989	4230907	4230959	1	4	FVEG_12515	4230205	4230989	None	4235	335	25233	No_or_no_constitutive_exon
TACACTCGCCCTTGAGAAGTTCGATGGACGTATCCTTCTCTCTGGGGGAGCC	463150	464346	464396	464344	-1	5	FVEG_02720	463150	464593	None	4235	335	25233	No_or_no_constitutive_exon
TCACCACTACTATCACCATCACGACGACGGCGACTGATTCGACTGGGTAGGA	563109	563287	563059	563111	1	5	FVEG_02744	562953	564528	None	4235	335	25233	No_or_no_constitutive_exon
GGTGAGTGCTGTTGGTTGTCGAGAACTCATCAGGTACTAACAGGGAACAGGC	658820	659222	659272	659220	-1	5	FVEG_02772	658820	660864	None	4235	335	25233	No_or_no_constitutive_exon
CTCCTCTTTTTCCACATCGGAAAATCGCCCCACTAAAGCGACGGGTGTAGAC	703827	704577	703777	703829	1	5	FVEG_02784	700689	704577	None	4235	335	25233	No_or_no_constitutive_exon
TCAGGTTGAACCATTCAACAGAATGCTTGACCTGACCTGACAAGGGCCAGAC	1665467	1665606	1665656	1665604	-1	5	FVEG_03093	1665467	1666332	None	4235	335	25233	No_or_no_constitutive_exon
AGAGGCAATGCGACAGCGGCAACTCCAAGGTTGCCTCTAACGGGAATCAGAG	2331585	2331616	2331535	2331587	1	5	FVEG_03314	2331464	2333044	None	4235	335	25233	No_or_no_constitutive_exon
TACTCCTTCTAGTCACTCACTAATCAATTCTGTGCACAAAGGGCGGACAGAT	2561068	2561632	2561018	2561070	1	5	FVEG_03401	2560015	2561632	None	4235	335	25233	No_or_no_constitutive_exon
ATCACGGACGCACTGATACCAAGAAACGACTTAGCTGACGGGCAAAACAGGA	2567679	2569053	2567629	2567681	1	5	FVEG_03404	2567482	2569053	None	4235	335	25233	No_or_no_constitutive_exon
GTCTGGGACGCAACTATGAAAACGTACCTCTATGACCTTGAGGGACACAGCC	2623301	2624152	2624202	2624150	-1	5	FVEG_03427	2623198	2626522	None	4235	335	25233	No_or_no_constitutive_exon
GGGTTACGAGAAATACCCATGATGTGCTACTACTACCATGGGATTACAAGGC	2623198	2623245	2623295	2623243	-1	5	FVEG_03427	2623198	2626522	None	4235	335	25233	No_or_no_constitutive_exon
TGGACGAACATCGTGACCCAATGGATTTATGAGAGCTAACGGGTGACCAGAC	2719874	2720210	2719824	2719876	1	5	FVEG_08929	2716465	2720415	None	4235	335	25233	No_or_no_constitutive_exon
AAGTATCTGGCTCCATGCTACAAATTAGCTGTACTGACATCATGGGATAGTT	2809997	2810107	2809947	2809999	1	5	FVEG_08954	2809668	2810107	None	4235	335	25233	No_or_no_constitutive_exon
GTATTGCTAGAATGGCATTTTGACTTTTTAAAATGCCATGGGAACCACAGTT	2827004	2827030	2826954	2827006	1	5	FVEG_08959	2824632	2827030	None	4235	335	25233	No_or_no_constitutive_exon
CGTAAGTCTACCCACATGAACAACTCGTGAACACTGCTGATGAGGGTTAGTC	3010836	3011348	3010786	3010838	1	5	FVEG_09020	3010441	3012105	None	4235	335	25233	No_or_no_constitutive_exon
GACTCATTATACACATGAAACGTTTTCTAACCATTCTGTGTGGGAAACAGCT	3180846	3183319	3180796	3180848	1	5	FVEG_09085	3180498	3183500	None	4235	335	25233	No_or_no_constitutive_exon
ATGTAAGTCACCAACCTCCAATGGCATTCCCAACTGACTGATGGGTGTAGTT	3282260	3282932	3282210	3282262	1	5	FVEG_09115	3281473	3282932	None	4235	335	25233	No_or_no_constitutive_exon
GGTCTTGTGATATTGAATCAAAGATGAATTAGTGCTGATCAAGGGAATAGGC	3790132	3790182	3790232	3790180	-1	5	FVEG_09282	3789831	3790369	None	4235	335	25233	No_or_no_constitutive_exon
GGATCCTCCACGCACTATCAGAGCTGACATTCTGTCAGGGGGTACAACAGCT	3862984	3863555	3862934	3862986	1	5	FVEG_09310	3862907	3864152	None	4235	335	25233	No_or_no_constitutive_exon
TTGTAAGTCTGTGCTATTGGTAACTCGTATCGGCATACTAACGGGAATAGAT	3863603	3864152	3863553	3863605	1	5	FVEG_09310	3862907	3864152	None	4235	335	25233	No_or_no_constitutive_exon
AAGAAGGTTATTTTGCTTGTGTTTTTGAGTCTACGTTGGTGGGTGATGAGAT	4157322	4157369	4157419	4157367	-1	5	FVEG_09419	4157322	4159316	None	4235	335	25233	No_or_no_constitutive_exon
TCGTAGTGAACGAAAGATCGACCAAATTGAGGTCCGCTTGGGCAATATAGAA	44015	44467	43965	44017	1	6	FVEG_13097	43274	44467	None	4235	335	25233	No_or_no_constitutive_exon
AAGTCATGCCCTTAAGTTCACCTTCATGGGATGATGCTAATTGGGAACAGCA	128552	128817	128867	128815	-1	6	FVEG_13121	128552	129516	None	4235	335	25233	No_or_no_constitutive_exon
TAAGATCTGCCCATTAACATCTTCATCTTAACTTGTGTTAGGGTATCAAGTT	180154	180472	180522	180470	-1	6	FVEG_13137	178953	181564	None	4235	335	25233	No_or_no_constitutive_exon
TTTCCTCCCCCGCAATTCAGCAGACACACACTAACCATTGGGACCAACAGGG	280376	280683	280733	280681	-1	6	FVEG_13172	280376	281903	None	4235	335	25233	No_or_no_constitutive_exon
TCTTCGGCGTCTTGACGAATCAGCCATCATTACTGTATTCGAACAGGGAGCT	629602	630838	629552	629604	1	6	FVEG_13309	629493	631192	None	4235	335	25233	No_or_no_constitutive_exon
ACACCCCCCGCTTCTACCTTGCAGAGCATAACTAACCTTTCGGGGAATAGGC	704879	706001	706051	705999	-1	6	FVEG_01525	704879	706406	None	4235	335	25233	No_or_no_constitutive_exon
TGTGACCACCTGCATCGATCATGACTGACATTTCTTAGTTTATGGGGTAGCC	852957	854851	854901	854849	-1	6	FVEG_01583	852957	858838	None	4235	335	25233	No_or_no_constitutive_exon
TGCAGGATTCTGTGGCGTATACTTACACTTACCATGATGTATACGGGTAGGA	978291	978311	978361	978309	-1	6	FVEG_01628	976323	978850	None	4235	335	25233	No_or_no_constitutive_exon
CCACTGAGATCTATGCTAACTAGAGTCAGAGATCTTGTCGGGAATGAGAGAG	1013468	1013703	1013753	1013701	-1	6	FVEG_01641	1012559	1014493	None	4235	335	25233	No_or_no_constitutive_exon
CCGGAAGATGTTACATGATAACTGATCTGCAATGCTAACGGGATGAATAGGA	1246424	1246549	1246374	1246426	1	6	FVEG_01731	1245600	1247590	None	4235	335	25233	No_or_no_constitutive_exon
AGGGATGGCAATCCCATAACCACCAGCTTACAGTACTCTGGGAGAAACAGCA	1275361	1275408	1275458	1275406	-1	6	FVEG_01743	1275361	1275813	None	4235	335	25233	No_or_no_constitutive_exon
TCCTCTCCGCGAAGGCTACGACCGCAAAAGCAATTGGGTTGATCAAACAGGC	1298910	1299906	1299956	1299904	-1	6	FVEG_01752	1298910	1300235	None	4235	335	25233	No_or_no_constitutive_exon
AATTACAGAGTTAATCTACGTCAAATGAAAATAGCCTAACAATCGGGTAGTT	1456952	1457140	1456902	1456954	1	6	FVEG_01817	1456050	1458176	None	4235	335	25233	No_or_no_constitutive_exon
ATGAAGTAAGCAGCAGTGTCGACAAAGTAACTGACAGGGCTATGCAAGAGAT	1508380	1508581	1508330	1508382	1	6	FVEG_01831	1506723	1508581	None	4235	335	25233	No_or_no_constitutive_exon
AAGATTCCCAAGTTTTTTTTTCCCAAGTCAGTTCGCTTAGAGGGATACAGTT	2014296	2014739	2014246	2014298	1	6	FVEG_01977	2013289	2015409	None	4235	335	25233	No_or_no_constitutive_exon
AAGCTGCGCATGTCTACACAAACGGATATATGGTTCTGACGGGAGAATAGAA	2242788	2242841	2242738	2242790	1	6	FVEG_02048	2242219	2243623	None	4235	335	25233	No_or_no_constitutive_exon
CTTCCTGTTTCTCTTTTGATTTGCTGCCCAGATACTGACGTGGGATACAGGT	2341268	2342660	2342710	2342658	-1	6	FVEG_02081	2341268	2342930	None	4235	335	25233	No_or_no_constitutive_exon
GTCTAGCGAAGAAACGAACCCAACAAAACAATACTAAGTCAAAGGGACAGGT	2469555	2470439	2469505	2469557	1	6	FVEG_02120	2469068	2470439	None	4235	335	25233	No_or_no_constitutive_exon
GGCAAAGCATGGCGACTTTTCCATGCTAGTGGTATGGCTGGGATTGGAAGCA	3083848	3083880	3083798	3083850	1	6	FVEG_02311	3081498	3083985	None	4235	335	25233	No_or_no_constitutive_exon
CGTAAGTCTTGGGAGAATGTGGTATGATGAACGCTAACGTGGGATTATAGAA	3275261	3275413	3275463	3275411	-1	6	FVEG_02372	3275261	3276872	None	4235	335	25233	No_or_no_constitutive_exon
TGAGCTTAGCGGTCCTGGTACTGGTACTGGAACTTCCTGACAACGGGTAGGA	3370641	3370690	3370740	3370688	-1	6	FVEG_02400	3370454	3371122	None	4235	335	25233	No_or_no_constitutive_exon
GGTATGGCTGTCACATGCTGACGCGACTGAAATTACTGACTGGGGAATAGCT	3370454	3370592	3370642	3370590	-1	6	FVEG_02400	3370454	3371122	None	4235	335	25233	No_or_no_constitutive_exon
GGCTTTTCATCGATCGTGAAAGACATGACTGACACTTGGGATGAAATTAGCC	3556995	3557327	3557377	3557325	-1	6	FVEG_02469	3555523	3557994	None	4235	335	25233	No_or_no_constitutive_exon
TACGTCATCTCTCATCAACGTCGATGAACCTTTCGACTAACGTGGGGCAGAT	3613720	3614165	3614215	3614163	-1	6	FVEG_02486	3613587	3615395	None	4235	335	25233	No_or_no_constitutive_exon
TCGCACGGCGGGTTTCCACATGGTCGAATTACTAACACTCAAGGGTTTAGCA	3719383	3719511	3719561	3719509	-1	6	FVEG_02517	3719383	3720580	None	4235	335	25233	No_or_no_constitutive_exon
ACTACCAATGAGTTCATAATTACTAAGTCTTTTCCTTTAACAGGGCGTAGTC	177261	177536	177211	177263	1	7	FVEG_06556	177090	177536	None	4235	335	25233	No_or_no_constitutive_exon
GAAGCTCTAGAGAAAACGGTAGAGTCGCTCATTTGCCCTTTGGGGGACAGGT	401448	403824	401398	401450	1	7	FVEG_06648	401111	404506	None	4235	335	25233	No_or_no_constitutive_exon
AATTATAATAGAAATCGAGAGACAACCCAAACTATATACAGGGGTTATAGGA	624728	625310	624678	624730	1	7	FVEG_06730	624397	625310	None	4235	335	25233	No_or_no_constitutive_exon
TGAAGCTCTCCTCATGGCTGCGAATCATGTAACTAACCAAAGGGATACAGCT	759847	760350	759797	759849	1	7	FVEG_06779	755819	760785	None	4235	335	25233	No_or_no_constitutive_exon
AGAACTCGTCGTTGACTGTCAAATAGCTGAGAGACTGGGACGAGACCAAGAG	1010933	1011995	1012045	1011993	-1	7	FVEG_06859	1010933	1012855	None	4235	335	25233	No_or_no_constitutive_exon
TAGGCACGTCTTGTGCCATGGTTCTTACATCTTTTGGAATGGGATGGAAGGA	1044938	1044986	1045036	1044984	-1	7	FVEG_06870	1044938	1046427	None	4235	335	25233	No_or_no_constitutive_exon
GAGAAACGAGCATCGTTTTTGAAGATGTGCTAATTTATGGGTGTGAAAAGGA	1214036	1215059	1215109	1215057	-1	7	FVEG_06929	1214036	1215550	None	4235	335	25233	No_or_no_constitutive_exon
CAGGCGGGGATACCCTTCGATATTAACCAGATGACGAACGCGGGGCTGAGCT	1465732	1466123	1466173	1466121	-1	7	FVEG_07003	1465732	1466806	None	4235	335	25233	No_or_no_constitutive_exon
CTGACGATTCATTTCTTTCTGAAAACGTTACTGACTTGACCGGGATAAAGAG	1568348	1569776	1568298	1568350	1	7	FVEG_07038	1568134	1569776	None	4235	335	25233	No_or_no_constitutive_exon
GAGATATGAAAATCTTGAACATAGCATTCGACGGTCTATAACACGGGGAGAT	2113253	2113499	2113203	2113255	1	7	FVEG_11427	2111800	2113499	None	4235	335	25233	No_or_no_constitutive_exon
AACGCCCCCGTCCTCCAGAAAGGGTCAATGTGATTAACGCAAGGGTACAGCT	2409291	2409360	2409410	2409358	-1	7	FVEG_11517	2408724	2409918	None	4235	335	25233	No_or_no_constitutive_exon
CAGCATGCGCTCTTGTGCGAACATGGCTGGATAGTCTGAGAGGGAAACAGCT	2438299	2438401	2438249	2438301	1	7	FVEG_11526	2436805	2439589	None	4235	335	25233	No_or_no_constitutive_exon
GAGTCACACGGTCTCTTGAACATAAGGCTAACTAGTACGTGGGGTTATAGGC	2517632	2518891	2517582	2517634	1	7	FVEG_11554	2516782	2518891	None	4235	335	25233	No_or_no_constitutive_exon
CCCCAACCTTTTCATATTAAGGGAGAGCCATTTCTGACCTGGGTGTACAGTT	2765587	2765676	2765537	2765589	1	7	FVEG_11630	2764989	2765803	None	4235	335	25233	No_or_no_constitutive_exon
CCCTCCAAACTACAACTAGGCATATTTTTAATGTGAGTGGAGGGACGCAGCA	2817312	2817393	2817443	2817391	-1	7	FVEG_11652	2817312	2817681	None	4235	335	25233	No_or_no_constitutive_exon
CAAACCCCTTTTATCTTTGACTGGAGGAGTGAAGAGTGCTAATGGGTTAGTT	2857787	2858434	2858484	2858432	-1	7	FVEG_11670	2857787	2861449	None	4235	335	25233	No_or_no_constitutive_exon
GGCGGTATGTTTAGGGACATTTTGAAGGGGAATTAGCTGATTGGGAGTAGAA	2866762	2866941	2866991	2866939	-1	7	FVEG_11673	2866762	2867048	None	4235	335	25233	No_or_no_constitutive_exon
TGGTGAGTACAATGAGAGAGAGTTGGTGGTGCTTTACTGATGATGGGTAGGT	2953487	2953685	2953437	2953489	1	7	FVEG_11706	2953204	2954946	None	4235	335	25233	No_or_no_constitutive_exon
TCGGCGATGAACCAAGGTGTTCTAGCGTCGATGTTGGGATGGAAGTACAGAC	2956890	2956988	2957038	2956986	-1	7	FVEG_11707	2955559	2957344	None	4235	335	25233	No_or_no_constitutive_exon
CACGAAGTTATCTAGCATTGTCTTTTTACATGGATTACGGGGAGATAGAGAG	3002072	3002230	3002280	3002228	-1	7	FVEG_11728	3001538	3002343	None	4235	335	25233	No_or_no_constitutive_exon
TTGCCCCCCTGACTTTGTGAGTCATTGGCATGGTTCTATTTGCGGGGTAGAA	3060037	3060212	3059987	3060039	1	7	FVEG_11748	3057051	3060212	None	4235	335	25233	No_or_no_constitutive_exon
CCGACAATGTTCACCATCGAACCATCGCGCACTACTCTATGGGTGGACAGCT	3128830	3129723	3129773	3129721	-1	7	FVEG_11768	3128830	3130207	None	4235	335	25233	No_or_no_constitutive_exon
GGATTCTCCGCCATCAACGATACAGATTTCTTGACTGACTTGGGCAATAGAG	3206204	3206765	3206815	3206763	-1	7	FVEG_11794	3205896	3207593	None	4235	335	25233	No_or_no_constitutive_exon
TAAGAGCTCACCATGATTGAGCCTCTCTCCACTATTAACTCAGGGAATAGTC	31641	32279	31591	31643	1	8	FVEG_07172	31440	32279	None	4235	335	25233	No_or_no_constitutive_exon
GTATGCCGCTTCACGAGTTTACGTGTGTCGCATTGACTAACAAGGGCCAGGA	117247	117395	117445	117393	-1	8	FVEG_07208	116700	117874	None	4235	335	25233	No_or_no_constitutive_exon
CTCACCATTTTGAACAATTGACTAACAGACGAAAAGATAAGGGTTGACAGGG	305579	305624	305529	305581	1	8	FVEG_07272	304871	307086	None	4235	335	25233	No_or_no_constitutive_exon
CGCATTGCGATTGCTGCTCCCTCGATCAAACACGTACTCACGGGAAATAGAC	474107	474176	474057	474109	1	8	FVEG_07326	473758	476562	None	4235	335	25233	No_or_no_constitutive_exon
TAAGAAACAGACTCATGTCCAGCCAATCCTGATAACTAACGATTGGGTAGAC	489494	491347	489444	489496	1	8	FVEG_07331	489229	491347	None	4235	335	25233	No_or_no_constitutive_exon
GAGTGACATCAGCAACAAGAGCAGAAAGACCAATGCTAACTGGGATGCAGTC	853074	853195	853245	853193	-1	8	FVEG_07438	853074	853956	None	4235	335	25233	No_or_no_constitutive_exon
GTAAGTTTTGCTTGTTATGGGGTAAGAGCTTGGTGCTAATTATGGGATAGAT	1097359	1097548	1097309	1097361	1	8	FVEG_07523	1096441	1098415	None	4235	335	25233	No_or_no_constitutive_exon
TCTTGTAGTCCTTAAACTCGGGGCTGGCTTTCATTGCTGGGATACGATAGCG	1267574	1267708	1267524	1267576	1	8	FVEG_07589	1267386	1272397	None	4235	335	25233	No_or_no_constitutive_exon
TCCATCTAATCAGGGACAATACTGCCATGGCCGGCTATGTGGGTGTCGAGTA	1389099	1389560	1389049	1389101	1	8	FVEG_07632	1388547	1390706	None	4235	335	25233	No_or_no_constitutive_exon
GTCAGGTATGTGCACTCATCAAATTCATGATGACATGCTCACGGGACCAGGA	1394716	1395067	1394666	1394718	1	8	FVEG_07634	1394059	1396709	None	4235	335	25233	No_or_no_constitutive_exon
AGTCGCTCCCAAGATTGCTCGATGACATTTTACTAACACCTGTGGGATAGAA	1408517	1408575	1408625	1408573	-1	8	FVEG_07640	1408019	1408743	None	4235	335	25233	No_or_no_constitutive_exon
ATCAGAACTTGAATCAGGTCCTACTAACGGCCAATTCATTGTCGGGACAGAT	1442248	1442415	1442198	1442250	1	8	FVEG_07652	1441610	1442415	None	4235	335	25233	No_or_no_constitutive_exon
CGAGTACTCGCAAAGTCTGATCATAGGTTCTGTAGATCATACTGGGGTAGCG	1538101	1538197	1538247	1538195	-1	8	FVEG_07686	1536761	1538559	None	4235	335	25233	No_or_no_constitutive_exon
CCGATCCACTTTGTGGGACTGCCGACTAGCGACCTCTACATGATGGGCAGAC	1625478	1625517	1625428	1625480	1	8	FVEG_07717	1624573	1625517	None	4235	335	25233	No_or_no_constitutive_exon
GAAGCTACCACGCCATCGATCTGACGTCTCTGACATCTTAATGGGAGTAGCC	1706253	1706563	1706613	1706561	-1	8	FVEG_07751	1706253	1706761	None	4235	335	25233	No_or_no_constitutive_exon
TGAGTATAGGAGTTCCGAGTCGGCCGCTATCCTTCCGCTAACGGGGTCAGCT	1800604	1800682	1800732	1800680	-1	8	FVEG_13842	1799937	1802107	None	4235	335	25233	No_or_no_constitutive_exon
GATCGCATCATGTGCTTGGTCTTTTGATGACGGTTTGGGATGGGTGGAAGAG	1856562	1856754	1856804	1856752	-1	8	FVEG_13864	1856562	1858269	None	4235	335	25233	No_or_no_constitutive_exon
CCAGAAGGTAAGACACTTATGCCTTTGAGATGCCGTACTAACCAGGGTAGGA	1891602	1891659	1891709	1891657	-1	8	FVEG_13875	1890405	1892128	None	4235	335	25233	No_or_no_constitutive_exon
CATTGGAGTATTCTTTTTTTGCACACCAATTCAATCTTTTTGGGATGCAGGT	1894669	1894841	1894619	1894671	1	8	FVEG_13876	1894022	1896476	None	4235	335	25233	No_or_no_constitutive_exon
AGACGGACTTCAGCCAAGAACTCTGGAAGTATTTCAGAGTTTGGGGATAGCA	1982524	1983370	1983420	1983368	-1	8	FVEG_13906	1981525	1983724	None	4235	335	25233	No_or_no_constitutive_exon
TCTTTCACATCTGGCTTAACTATTACTATGCCTGGATTGTTATGGGTAAGAT	2008340	2008672	2008722	2008670	-1	8	FVEG_13916	2007874	2010308	None	4235	335	25233	No_or_no_constitutive_exon
TCAATGTAAGTTGTCCGGTCTGCCAAGATGGATTAAACTAATGGGGATAGGT	2170004	2170466	2170516	2170464	-1	8	FVEG_13979	2170004	2170907	None	4235	335	25233	No_or_no_constitutive_exon
CGGATCAAGTATCCATTTCATGGAGATGATTGCTAACCCGCGATGGGAAGAC	2387070	2387093	2387143	2387091	-1	8	FVEG_13394	2386882	2389098	None	4235	335	25233	No_or_no_constitutive_exon
ATGTAAGTACAGTTGATGCGCGGATGAACGTTGCTGATGGGATGGTGTAGAT	2428188	2428331	2428138	2428190	1	8	FVEG_13413	2427800	2430977	None	4235	335	25233	No_or_no_constitutive_exon
ATGTAAGTTGTTCTGTCCCCCTTTACCGATTATCTAATCAACGGGCATAGAA	2486571	2486634	2486521	2486573	1	8	FVEG_13435	2485847	2486936	None	4235	335	25233	No_or_no_constitutive_exon
TGAAGCCAAGCCTTTGACATGAAACTCAAGCTCACTGGGCCGATGAATAGGA	2562089	2562102	2562152	2562100	-1	8	FVEG_13470	2561093	2562740	None	4235	335	25233	No_or_no_constitutive_exon
TGGTACATCTAGCTAACCCCATTATAATGAGAAAGCTAACATGGGAGCAGGG	24697	24997	24647	24699	1	9	FVEG_10966	23893	25353	None	4235	335	25233	No_or_no_constitutive_exon
TAACTTTTTATCTCACCATTCCCTGATAGGCACTGACACCATTGGGGAAGGC	26855	27040	26805	26857	1	9	FVEG_10968	26758	27256	None	4235	335	25233	No_or_no_constitutive_exon
AGAGGAAAAGAAGAGCGTATGTACTGAAAAGAGGGATATTGCGGGTAGAGAA	105749	105755	105805	105753	-1	9	FVEG_10995	105749	106200	None	4235	335	25233	No_or_no_constitutive_exon
GGACCGCAGAGCATTGCTACCAGACTCGCAGGGCGTCTTGGGAACGGCAGAA	136721	136875	136925	136873	-1	9	FVEG_11008	136205	137618	None	4235	335	25233	No_or_no_constitutive_exon
CGCGTTAGACTTAGACTTCAAACTAAGGTCTACCTTTGGCAGGGTAATAGAA	139984	140202	139934	139986	1	9	FVEG_11010	139839	140964	None	4235	335	25233	No_or_no_constitutive_exon
GTGAGTACTCCAGTCCTACTTGGCAAATTGCGTAATTAATAGGGTGTCAGTA	171918	172451	171868	171920	1	9	FVEG_11024	170764	173064	None	4235	335	25233	No_or_no_constitutive_exon
TGGGCCTTGGGGTGCGCTGTTAGCTAATGGCTGGGAAAGGGAGGTCACAGTG	197129	197326	197079	197131	1	9	FVEG_11034	196051	197326	None	4235	335	25233	No_or_no_constitutive_exon
CGTCGGCATTGACACCTCATTAAAATAAATTGAAGACTAATTGGGGACAGAC	295479	295803	295853	295801	-1	9	FVEG_11064	294345	296171	None	4235	335	25233	No_or_no_constitutive_exon
ACATTCTGTTTAGGCGGTGGTATCGGGGCAGGATGGCTAACGGGCAGAAGCC	572571	574048	574098	574046	-1	9	FVEG_11161	572571	574489	None	4235	335	25233	No_or_no_constitutive_exon
GCTCGTTCCCGTGTCCATTGAGCACATTTATTGACTTTGGGCTGCGAAAGGA	844719	844868	844918	844866	-1	9	FVEG_11246	842654	845501	None	4235	335	25233	No_or_no_constitutive_exon
CTCTACACCACGAGAGAACTGACTGAATGGCTGACCCAAGGGACGCGTAGAA	1015224	1016234	1016284	1016232	-1	9	FVEG_11306	1015224	1016517	SSN8	4235	335	25233	No_or_no_constitutive_exon
TGAGTTTGCTGTGACAAACCCGGTTTTATCGGATATGTGGCGGGCTGAAGAG	1419096	1420055	1419046	1419098	1	9	FVEG_10007	1418495	1420055	None	4235	335	25233	No_or_no_constitutive_exon
TCTGTCCTCCGACGAATGGAGCTGATTGGAGGCCAATTCGGGAATTGAAGGG	1459480	1459648	1459698	1459646	-1	9	FVEG_10024	1459480	1462041	None	4235	335	25233	No_or_no_constitutive_exon
CACAATTTTTGATTGACTCTGCGGTTGTGACGAAACTGACTTGGGAATAGAC	1491568	1491669	1491518	1491570	1	9	FVEG_10038	1491199	1493212	None	4235	335	25233	No_or_no_constitutive_exon
GGGAGGTAAGTTTATGTGAGCTGTTTTATGTCTGGTACTAATGGGTGCAGGT	1506374	1506444	1506494	1506442	-1	9	FVEG_10046	1506126	1507362	None	4235	335	25233	No_or_no_constitutive_exon
TATTCGGTATCCTAGTGGAGAGAAGGTGAGTGCTGCTGATGGGAAGCCAGTG	1658727	1658754	1658677	1658729	1	9	FVEG_10112	1658003	1658754	None	4235	335	25233	No_or_no_constitutive_exon
TGAAAGCACTCATAGAAATTAGCGAATCTGGGTGCAATTTGGGTGAACAGAA	1812933	1813602	1812883	1812935	1	9	FVEG_10171	1812642	1813602	None	4235	335	25233	No_or_no_constitutive_exon
CGTGTTCTGACCTACGAACAAAACATTCGAGAGACTAACAAAGGGCCCAGGC	1817257	1817852	1817207	1817259	1	9	FVEG_10173	1817151	1817852	None	4235	335	25233	No_or_no_constitutive_exon
GGAATTCTCTCTGTTGGATCTGTTACCATTGCGGCCATGAAAATGGGTAGCA	1934774	1934917	1934967	1934915	-1	9	FVEG_10210	1934203	1939747	None	4235	335	25233	No_or_no_constitutive_exon
TGGGGTCCTGGATATGCAAAAAAAAGTTGCTGACGTCTGAGGGGCAACAGAA	2192785	2193074	2192735	2192787	1	9	FVEG_10294	2192515	2194133	None	4235	335	25233	No_or_no_constitutive_exon
CCATGAAATTGATGTGTATGGTGGGCTAATAGTGGATGACTTGGGTAAAGCC	2197044	2197112	2196994	2197046	1	9	FVEG_10295	2196148	2197508	None	4235	335	25233	No_or_no_constitutive_exon
AGTGACAAAACTGCTTAAGAAAACTGGCCTGATACTAATTGGGATGTTAGCG	2269906	2270066	2269856	2269908	1	9	FVEG_10314	2268930	2271034	None	4235	335	25233	No_or_no_constitutive_exon
TCTTTTTCGTCAGAAGCCACAAATCTCGGGAGCTCACTGGGGAAATTTAGGA	2378174	2378361	2378124	2378176	1	9	FVEG_10352	2377510	2379478	None	4235	335	25233	No_or_no_constitutive_exon
AGTACAATGCCAACTTTTTCGAGAGTTTATTACAACTGACATCGGGAAAGTC	2627064	2627354	2627404	2627352	-1	9	FVEG_10430	2627064	2627953	None	4235	335	25233	No_or_no_constitutive_exon
ACTCTTTGTCCGATTCTAGCCTTGGCTTGGACAATGGCTAACGGGTGCAGAT	2726389	2726523	2726339	2726391	1	9	FVEG_10468	2725437	2726523	None	4235	335	25233	No_or_no_constitutive_exon
ACATGTTTTGGATGAGGATAGTTGCTGATGAGCTCAATATGGGGGCAGAGAA	115685	116912	115635	115687	1	DS486010	FVEG_14019	115537	117139	None	4235	335	25233	No_or_no_constitutive_exon
AACGTCGATGGGTCATTCCGCTAATATCCCTTGGTTTCTTGGGCGGACAGAT	138175	138623	138673	138621	-1	DS486010	FVEG_14025	138175	138755	None	4235	335	25233	No_or_no_constitutive_exon
CCTCTAAAATCTAGCTGAGTGAAATGAGAGGCAGACTGACCAAAGGGCAGAG	52071	53381	53431	53379	-1	DS022268	FVEG_14099	52071	53690	None	4235	335	25233	No_or_no_constitutive_exon
GTGACTTTAAACTCTCGACCCGTCACTGGTTCAAAGCTAACGGGATAAAGGT	18870	19181	19231	19179	-1	DS486011	FVEG_14126	18687	19440	None	4235	335	25233	No_or_no_constitutive_exon
