# Supplementary material for: Widespread Separation of the Polypyrimidine Tract From 3′ AG by G Tracts in Association With Alternative Exons in Metazoa and Plants
Source: Front Genet. 2019 Jan 14;9:741. doi: 10.3389/fgene.2018.00741 (PMC6339879; doi:10.3389/fgene.2018.00741)
Supplement: DATA FILE S1 — Sequences of REPAG 3′ SS from each species of fungi. [file Data_Sheet_1.zip › Supplementary data 1/Fungi_Release38_aureobasidium_pullulans.txt]

REPA_GGG_Sequence	Exon_Start	Exon_End	Pos_-50	Pos_+2	Strand	Chromosome	GeneID	Gene_Start	Gene_End	Gene_Name	Number_of_REPAs	Number_of_REPAs_has_GGG	Number_of_Intron(Intra_genic_Region)	Upstream_Constitutive_Exon
AGAGAAAGATACAATGGAAAAAGAATACTGAGACTGAAGGGGAAATACAGAT	53146	53493	53543	53491	-1	contig_4	AUREO_001360	52970	53952	None	1692	83	10297	No_constitutive_exon_found_in_species
AGGTAAGTTCACCATCAATCAAGCAGGGACTATCACTGATGGCGGGATAGAT	58874	59000	59050	58998	-1	contig_7	AUREO_002230	54314	61052	None	1692	83	10297	No_constitutive_exon_found_in_species
TGCCGACTCCCTCGGGGCTCGAGCTGGCCTCTTTCTTCCTGGGGGAGTAGCC	64736	64907	64957	64905	-1	contig_10	AUREO_003120	64736	65749	None	1692	83	10297	No_constitutive_exon_found_in_species
AACATGCTTCCATCCTTCGTCATCAACACCCACTGACTCCGGGGTGTTAGCA	43636	43961	43586	43638	1	contig_13	AUREO_003800	39954	44792	None	1692	83	10297	No_constitutive_exon_found_in_species
GCGTGATAGTAGCTGTCGATTGTGCCAAGGCTATGCTGACGGGACAACAGAT	21508	22312	21458	21510	1	contig_17	AUREO_004640	20399	22312	None	1692	83	10297	No_constitutive_exon_found_in_species
CACGATCCGAACACTGCTTCAGACGACCAAGGCTGACAAGATGGGCACAGGC	23382	24557	24607	24555	-1	contig_19	AUREO_005180	23382	25246	None	1692	83	10297	No_constitutive_exon_found_in_species
ACCACAAAATAAACCATTCTGTACCCTGAAGCTGATGGGTTGAAAAATAGTC	12194	15321	15371	15319	-1	contig_31	AUREO_007820	12031	15943	None	1692	83	10297	No_constitutive_exon_found_in_species
AAGTCCTGTCCTTGTAATGCGGGAGGTGTGCTGACAGAGGGAAATTACAGGT	23703	23886	23653	23705	1	contig_32	AUREO_008090	22917	23886	None	1692	83	10297	No_constitutive_exon_found_in_species
ACAAACACAAGATGAAGCAACACAACCTGACAGCAGCCGGGGGAATATAGAA	25896	26738	25846	25898	1	contig_34	AUREO_008480	23631	26738	None	1692	83	10297	No_constitutive_exon_found_in_species
TTCAAGCCCTCGAGAATTGAAAGTCGTATACCATGCTTACATTGGGATAGGT	13198	13353	13148	13200	1	contig_35	AUREO_008610	11570	13353	None	1692	83	10297	No_constitutive_exon_found_in_species
AGATCAGGTTCATTGAGGGTGTGATCTCGAAAGGAAAGCGCAAAGGGCAGAC	30499	30824	30449	30501	1	contig_35	AUREO_008650	24295	31834	None	1692	83	10297	No_constitutive_exon_found_in_species
CAAACCATATGATGACCGAAAGCTTAATTCTGACTCATTGGGAACGATAGGT	842	922	792	844	1	contig_44	AUREO_010140	539	1167	None	1692	83	10297	No_constitutive_exon_found_in_species
GTGTTCAAGATTTTGCTTCCAGAACAAGTCTGGCGCTGACGGGTTAACAGGG	4638	4658	4708	4656	-1	contig_45	AUREO_010360	1912	5319	None	1692	83	10297	No_constitutive_exon_found_in_species
CTAGCCGAAGCTTTGGTTGTAGTTGAGACATGCTAACGTCTTGGGGGCAGAT	7396	8257	7346	7398	1	contig_46	AUREO_010550	7118	8257	None	1692	83	10297	No_constitutive_exon_found_in_species
CTAAACTTGATCTTGTGTTTAAAAGACAAAAGCTAATGGAGGGGAAAAAGTG	8224	8311	8174	8226	1	contig_47	AUREO_010700	6748	8613	None	1692	83	10297	No_constitutive_exon_found_in_species
GGGGACGCGCTGCGGAACATACTGGCATTGCAGTCGTTGACAAGGGACAGGA	39337	39453	39287	39339	1	contig_47	AUREO_010800	39018	39681	None	1692	83	10297	No_constitutive_exon_found_in_species
TACCCGTTAATTCGTCTCAGCTTGCAAATATATGGCTGATGGGATTACAGAT	15667	18318	18368	18316	-1	contig_51	AUREO_011460	12906	27770	None	1692	83	10297	No_constitutive_exon_found_in_species
CATCACGGCAAGCTCAACGAGGGGGCCCAGAGCTGACGACAAGGGGTTAGGA	11929	12810	12860	12808	-1	contig_52	AUREO_011580	11929	12915	None	1692	83	10297	No_constitutive_exon_found_in_species
GTAAGCTGTTTCTTTGCGGGCAAGGTCACGAGACTGACATGCTGGGAAAGAT	12116	12187	12066	12118	1	contig_56	AUREO_012240	9607	14370	None	1692	83	10297	No_constitutive_exon_found_in_species
TGATTATAACGAACAGGTTCCAATGACTTGATCTAACTTGGGAGTGGCAGAG	13287	14076	13237	13289	1	contig_64	AUREO_013680	13133	14584	None	1692	83	10297	No_constitutive_exon_found_in_species
TTGATTCCCCTTTCCCTACGTCGGAGAACATTTGACCTAATACAGGGCAGAA	30415	30436	30486	30434	-1	contig_67	AUREO_014280	26253	30868	None	1692	83	10297	No_constitutive_exon_found_in_species
GCGTAAGTCATACTTGCCCTCATCACTCACCAGGTGGCTAACACGGGTAGAT	31405	33152	31355	31407	1	contig_69	AUREO_014610	30640	38297	None	1692	83	10297	No_constitutive_exon_found_in_species
GCCGGAAGTCAGCAGGGCGACGCGACCGGCGGTGCTGAGAAAGCGGGGAGTT	37409	37840	37890	37838	-1	contig_74	AUREO_015460	37409	40080	None	1692	83	10297	No_constitutive_exon_found_in_species
TGAGTTGTCCTAATGATGCATTGATGAATTTGCTAACCACAGGGATGCAGTG	39683	39957	40007	39955	-1	contig_79	AUREO_016260	39479	41015	None	1692	83	10297	No_constitutive_exon_found_in_species
TCCAGTTGTCCAGCATTTCCCATTTGGTTCACTCTTTCGATGGGAGCAAGAT	5731	6012	5681	5733	1	contig_86	AUREO_017190	4528	7794	None	1692	83	10297	No_constitutive_exon_found_in_species
AAAGTCACAATTCAGTGATTGCAAGATCTGAACCTGACTAGTGGGACTAGGA	10512	10545	10462	10514	1	contig_89	AUREO_017610	8353	10612	None	1692	83	10297	No_constitutive_exon_found_in_species
TGTTTAGCACACCTTGTCAAGCGCCAACAGAGCTAACCGGGTGATGACAGGC	4104	4135	4185	4133	-1	contig_101	AUREO_019280	3611	4225	None	1692	83	10297	No_constitutive_exon_found_in_species
TTACTATTGATATAAGATGGAAATATGATTTTCTAACCTGGGATGGATAGGC	9357	9733	9783	9731	-1	contig_118	AUREO_021680	9357	13940	None	1692	83	10297	No_constitutive_exon_found_in_species
CTTCTGTATTGGGATTTGAGGATGAGTTTCGCTGACGGGTGGGAAAATAGGA	29504	29801	29454	29506	1	contig_128	AUREO_023120	29035	29801	None	1692	83	10297	No_constitutive_exon_found_in_species
AATATACCAGTGAGCTTCCAAGGGATCGAATGCTGACAAGGGTAAAACAGCC	30640	30833	30883	30831	-1	contig_138	AUREO_024630	30640	31236	None	1692	83	10297	No_constitutive_exon_found_in_species
CGTGTGTTGATCTGTACTAACCAATTGTAGGATACTTGGGCGCTGGAAAGAC	27489	27553	27603	27551	-1	contig_142	AUREO_025150	26427	27755	None	1692	83	10297	No_constitutive_exon_found_in_species
ATACACTGGTCATGAAAGAAAGAGCAATGTATGCTGAACATGGGATACAGGC	34761	34853	34903	34851	-1	contig_145	AUREO_025600	34045	35217	None	1692	83	10297	No_constitutive_exon_found_in_species
GCGGCGACGGGCAAAAAAAGTGCAAGATCGCTGACATGGTTCGGGAACAGCA	2727	2784	2834	2782	-1	contig_146	AUREO_025610	1013	2895	None	1692	83	10297	No_constitutive_exon_found_in_species
AGATCAGGTTCATTGAGGGTGTGATCTCGAAAGGAAAGCGCAAAGGGCAGAC	14414	14739	14789	14737	-1	contig_159	AUREO_027350	13404	20943	None	1692	83	10297	No_constitutive_exon_found_in_species
TTCAAGCCCTCGAGAATTGAAAGTCGTATACCATGCTTACATTGGGATAGGT	31885	32040	32090	32038	-1	contig_159	AUREO_027390	31885	33668	None	1692	83	10297	No_constitutive_exon_found_in_species
TGAGTTGCATCGAGTGTTTGTTGGGCTTGATAGCTGACTTGGGGTTGCAGCG	19043	19433	18993	19045	1	contig_177	AUREO_029500	18914	22686	None	1692	83	10297	No_constitutive_exon_found_in_species
AAGTAGATGTAAGGTCTTGATGTCTGCAATGATAGCTGATGGGTAATCAGAA	1972	5443	5493	5441	-1	contig_189	AUREO_030870	15	5503	None	1692	83	10297	No_constitutive_exon_found_in_species
TTTAGCATCCTAACCTACCCTAGTGAGCTTTTCCTGACAAGGGTTGGCAGCG	22685	22842	22635	22687	1	contig_189	AUREO_030920	20206	24685	None	1692	83	10297	No_constitutive_exon_found_in_species
AGTCTGGTTGACAATTTCCTTCGAGAGCGTCGGCTAATGGGGTAAACAAGAA	14679	14955	14629	14681	1	contig_192	AUREO_031190	14617	14955	None	1692	83	10297	No_constitutive_exon_found_in_species
CAAAACCGAGAGAAATCCAACACATGTGAACATGACTGATGGGATCACAGCA	8630	8766	8816	8764	-1	contig_209	AUREO_033030	8630	11155	None	1692	83	10297	No_constitutive_exon_found_in_species
GAGTGGACTCATGGGTTCTCTCAGGGTGCTATTGCTAACAGGGAGGACAGAA	14939	14999	14889	14941	1	contig_216	AUREO_033770	14734	15233	None	1692	83	10297	No_constitutive_exon_found_in_species
TCGACGGCCAAATATCACTCTGAAGTGAAACACACACACACACTGGGAAGAG	2884	3395	3445	3393	-1	contig_224	AUREO_034600	627	3989	None	1692	83	10297	No_constitutive_exon_found_in_species
ATCACTAACCAATCCTGCACTGTAATTCTACTGACAGAAGGGATAAACAGGG	9898	10180	10230	10178	-1	contig_227	AUREO_034890	9108	10386	None	1692	83	10297	No_constitutive_exon_found_in_species
CAGGAGCTTTCGAGGCTCGGGTTTTTTTGCTATTTTGAAGAGGGACATAGGG	6466	6801	6416	6468	1	contig_237	AUREO_035930	5253	7566	None	1692	83	10297	No_constitutive_exon_found_in_species
CGTGAAGAATGCAAGCTTTTTCGCATGCTGATATGTATGGGGTGGCGCAGGT	5070	5454	5020	5072	1	contig_239	AUREO_036110	1873	5454	None	1692	83	10297	No_constitutive_exon_found_in_species
AGGTAAGTTCACCATCAATCAAGCAGGGACTATCACTGATGGCGGGATAGAT	17690	17816	17866	17814	-1	contig_243	AUREO_036490	13130	19868	None	1692	83	10297	No_constitutive_exon_found_in_species
ATGCGCATTCTCGCCTGGTACTTGTGAGCAAGAGACTAACAAGAGGGTAGAT	362	458	312	364	1	contig_249	AUREO_036980	216	955	None	1692	83	10297	No_constitutive_exon_found_in_species
GGTGAGTCAATACAATCAACCTTGGTTGAATTTGGCTAACAAGGGCGTAGAC	23170	23880	23930	23878	-1	contig_259	AUREO_037970	23170	25368	None	1692	83	10297	No_constitutive_exon_found_in_species
ATGGATTGCCTTCTTGATGCTCTCGTGGTCAGTCATGACCATGGGGCTAGGT	9281	9374	9231	9283	1	contig_263	AUREO_038280	8888	10419	None	1692	83	10297	No_constitutive_exon_found_in_species
AAAGTTTCCCGAACCCAAGATGCCTATCATAACACTTATGGGTGATGCAGGC	24571	24581	24521	24573	1	contig_270	AUREO_039010	24081	24581	None	1692	83	10297	No_constitutive_exon_found_in_species
CTACTCCTATCCTCCTCCGCTTCAAGTATGGTTACTAATGGGAGACACAGAT	12653	13487	13537	13485	-1	contig_273	AUREO_039260	12653	13945	None	1692	83	10297	No_constitutive_exon_found_in_species
TTCCCCGCCATGGGTGTGCTGTCAGTCAGGCAGGGCTAACGGGCATGCAGGA	6483	6641	6691	6639	-1	contig_295	AUREO_041070	4061	6984	None	1692	83	10297	No_constitutive_exon_found_in_species
TGTGAGAACAACCCAACTCTAGATCGACTACAATGCCTGACCAGGGGTAGGC	10483	10727	10433	10485	1	contig_321	AUREO_043280	10335	11397	None	1692	83	10297	No_constitutive_exon_found_in_species
TGTACGCCGCATTTGGCTTGGTTTTCAGATAGGACTGTGTTGGGGACTAGGG	2357	2381	2431	2379	-1	contig_322	AUREO_043340	2357	3397	None	1692	83	10297	No_constitutive_exon_found_in_species
TCATCAATACAAACTGTGAGAACGAACAGGTTCTAACGGGATATGAACAGGA	10723	11586	11636	11584	-1	contig_334	AUREO_044250	10723	12117	None	1692	83	10297	No_constitutive_exon_found_in_species
TGAGTAGATTCTTCAATGAGCTCCATGAAAAACTGCTAACATGGGCAAAGGT	7649	7862	7599	7651	1	contig_337	AUREO_044490	7000	9092	None	1692	83	10297	No_constitutive_exon_found_in_species
AAATCCGGATTGTTGCAAGTGTCCTAAAGGATGGTGCTGGGGATGGCTAGGT	18560	18611	18510	18562	1	contig_337	AUREO_044520	16609	18611	None	1692	83	10297	No_constitutive_exon_found_in_species
ATTCGAGCTTCGATGTGCCTTACCGTGTGACCAATCTCTTTGGGAGGCAGAT	8576	8771	8526	8578	1	contig_340	AUREO_044740	6722	9594	None	1692	83	10297	No_constitutive_exon_found_in_species
GTTTGTGTTCTACCGGTCCTTATTGATTGCAAGGCGCTAACGCGGGGTAGAC	10804	10887	10754	10806	1	contig_342	AUREO_044910	9444	12413	None	1692	83	10297	No_constitutive_exon_found_in_species
AGTAAGCATCAAGTATTCATCCTACATGAAAAGGGTCTAACAGGGTACAGGC	9181	9399	9131	9183	1	contig_365	AUREO_046330	8030	9399	None	1692	83	10297	No_constitutive_exon_found_in_species
GAGATGGATGGGCGATTCGAAACGAATGACAGACTAATTGGGAGTTGTAGGC	10458	10535	10408	10460	1	contig_409	AUREO_049280	9576	10535	None	1692	83	10297	No_constitutive_exon_found_in_species
TTGTGCTTCCATGTCTGGGAGACTAAAAGCTAACTTGGGAGAACAAAAAGAA	10020	10116	10166	10114	-1	contig_414	AUREO_049480	8723	11324	None	1692	83	10297	No_constitutive_exon_found_in_species
TTTTGTCTATTCATGTCTCCGTTGTAAAAGCAGACATGATCGACGGGCAGGC	3675	4421	3625	3677	1	contig_445	AUREO_050960	3466	4421	None	1692	83	10297	No_constitutive_exon_found_in_species
ATGCACCATCCGACTCATCACACTGCAAGCGCATACTGACGGGCAGACAGAC	3617	4781	4831	4779	-1	contig_483	AUREO_052620	3369	4872	None	1692	83	10297	No_constitutive_exon_found_in_species
ATGCCTAGAAGTAGAGGCGTGGCAGATCAGACACTGACCGGGAGCAACAGCG	4277	7550	7600	7548	-1	contig_501	AUREO_053420	4180	7868	None	1692	83	10297	No_constitutive_exon_found_in_species
TGAGTAATAACAACACAGATCTACTTTGAGTCGAGCATTGACAGGGACAGGC	6449	6805	6855	6803	-1	contig_513	AUREO_053920	6449	7582	None	1692	83	10297	No_constitutive_exon_found_in_species
TAGTATCTTAGTTTCTCATGTTCCGTAGTTCAAACTAACGGGGAGTTTAGGT	5121	5158	5208	5156	-1	contig_559	AUREO_055330	3896	6206	None	1692	83	10297	No_constitutive_exon_found_in_species
AGTTTCAGGCAACCGGTATAACAGGCTCAATCAGCTGACGCAGGGCACAGTA	1471	2753	1421	1473	1	contig_564	AUREO_055490	1001	6798	None	1692	83	10297	No_constitutive_exon_found_in_species
GCTGCCTAAACCACCCCGAACGAGGCAAACAGCTAAATGGGAGGAAACAGTC	4873	5090	5140	5088	-1	contig_566	AUREO_055560	3479	5258	None	1692	83	10297	No_constitutive_exon_found_in_species
GTTTATGATGTGGCACTACAACCGATTTGACCGTCCGACATGGGGGTCAGGG	6912	7025	7075	7023	-1	contig_570	AUREO_055710	6912	8074	None	1692	83	10297	No_constitutive_exon_found_in_species
GTGACCTCATGACAAGGCTCGACTATCGGAAAATGGCTAATGGGGAACAGGA	1846	1912	1962	1910	-1	contig_668	AUREO_057940	1631	3728	None	1692	83	10297	No_constitutive_exon_found_in_species
TTCAAGCCCTCGAGAATTGAAAGTCGTATACCATGCTTACATTGGGATAGGT	2157	2312	2107	2159	1	contig_707	AUREO_058750	529	2312	None	1692	83	10297	No_constitutive_exon_found_in_species
GTCGAGGTTTGAGATTCGGGTTGGTAATGTGACGGTCGGGATGTGGAAAGGG	4902	4909	4852	4904	1	contig_707	AUREO_058760	2639	4909	None	1692	83	10297	No_constitutive_exon_found_in_species
ACGTGCATTTCTACAGCCACTCCAAAAGTCTTAACTCTGCGGTTGGGCAGAC	3293	3555	3243	3295	1	contig_795	AUREO_060190	2851	3555	None	1692	83	10297	No_constitutive_exon_found_in_species
TCTTGATCAGGACGGGAAAGATTACGCCATTCTCGAAGATGGGTAGGCAGTT	20	49	99	47	-1	contig_856	AUREO_060920	20	652	None	1692	83	10297	No_constitutive_exon_found_in_species
CCGACCGAGACACGACAAGGAGGAATGCGATGCTGACAGATGGGAAACAGGA	1425	2278	1375	1427	1	contig_889	AUREO_061320	1115	2278	None	1692	83	10297	No_constitutive_exon_found_in_species
CTCCCCAGACCCCGGCACAAACAACATGTCATGCTGACTAGAGGGCATAGCA	383	1011	333	385	1	contig_912	AUREO_061530	226	1011	None	1692	83	10297	No_constitutive_exon_found_in_species
GAGATATGTCTCTGTTCCACCCTTGAAAAGTGATGCTGACATGGGACAAGGT	1885	2031	2081	2029	-1	contig_933	AUREO_061720	1415	2268	None	1692	83	10297	No_constitutive_exon_found_in_species
AAGGTAGGCACCGGATGTCCCAACTTCGGGCAACCACTAACCAGGGACAGAT	998	1522	948	1000	1	contig_953	AUREO_061900	629	1522	None	1692	83	10297	No_constitutive_exon_found_in_species
ACTGCTTCATTCGCCACAGCATACAACACGAACAACGTTGGGGGAATAAGAG	669	1017	1067	1015	-1	contig_960	AUREO_061920	669	1974	None	1692	83	10297	No_constitutive_exon_found_in_species
ATGGCCGAGAGCTGCTTGTTGTTGCCATGCGCCAACTGACATGGGTATAGGC	1281	1340	1390	1338	-1	contig_985	AUREO_062110	484	1421	None	1692	83	10297	No_constitutive_exon_found_in_species
TCTTGATCAGGACGGGAAAGATTACGCCATTCTCGAAGATGGGTAGGCAGTT	1238	1267	1188	1240	1	contig_1167	AUREO_063370	635	1267	None	1692	83	10297	No_constitutive_exon_found_in_species
GTATGTTCCTTTCATCTCTCTTCTGAGGACCAAACTGACGGCACGGGCAGAC	570	720	520	572	1	contig_1277	AUREO_063830	21	720	None	1692	83	10297	No_constitutive_exon_found_in_species
