# Supplementary material for: Widespread Separation of the Polypyrimidine Tract From 3′ AG by G Tracts in Association With Alternative Exons in Metazoa and Plants
Source: Front Genet. 2019 Jan 14;9:741. doi: 10.3389/fgene.2018.00741 (PMC6339879; doi:10.3389/fgene.2018.00741)
Supplement: DATA FILE S1 — Sequences of REPAG 3′ SS from each species of fungi. [file Data_Sheet_1.zip › Supplementary data 1/Fungi_Release38_torrubiella_hemipterigena.txt]

REPA_GGG_Sequence	Exon_Start	Exon_End	Pos_-50	Pos_+2	Strand	Chromosome	GeneID	Gene_Start	Gene_End	Gene_Name	Number_of_REPAs	Number_of_REPAs_has_GGG	Number_of_Intron(Intra_genic_Region)	Upstream_Constitutive_Exon
CCTTGTGCATCGACATGCGGCCAAAAATGCTAACGTGACGGGAAACGTAGAA	284723	284791	284841	284789	-1	SCAF1	VHEMI00116	284465	285065	VHEMI00116	2793	193	16856	No_or_no_constitutive_exon
AGTTGACCAGCAACACGAGCCCCAGCCGATTCGCTAATGGAGGGAACCAGTT	293221	298239	293171	293223	1	SCAF1	VHEMI00120	292603	298239	VHEMI00120	2793	193	16856	No_or_no_constitutive_exon
GTACCGGATACCCTCATGCTTAAAGCGAATGATAATGCTAACCAGGGCAGCA	348891	349141	349191	349139	-1	SCAF1	VHEMI00142	348891	351654	VHEMI00142	2793	193	16856	No_or_no_constitutive_exon
GCTGCCGATCCAAATTCCAGCCATCAAAATACTAACCTGGGATAAAATAGGA	490133	491233	490083	490135	1	SCAF1	VHEMI00196	489820	491233	VHEMI00196	2793	193	16856	No_or_no_constitutive_exon
TTCATCCACTATAGCAGATATAAGTGTATATTTTACTAACGATGGGGTAGGC	530162	534725	530112	530164	1	SCAF1	VHEMI00205	525661	534725	VHEMI00205	2793	193	16856	No_or_no_constitutive_exon
TCTGCATAAATGCGTTACTTTGGGTTCATATACTAACGGACGGGGTGTAGAC	682979	683208	683258	683206	-1	SCAF1	VHEMI00257	682979	684208	VHEMI00257	2793	193	16856	No_or_no_constitutive_exon
GGTCCGCGTACCTGTCATCTTCTGAAGCGATACTAATGCCGGGAATTTAGTC	811340	811511	811561	811509	-1	SCAF1	VHEMI00299	807948	812539	VHEMI00299	2793	193	16856	No_or_no_constitutive_exon
CACTATACTCATCATCATACCTAGAAAATGCTAACGTGGGTGAAACGTAGAT	900037	900990	899987	900039	1	SCAF1	VHEMI00327	898816	901298	VHEMI00327	2793	193	16856	No_or_no_constitutive_exon
ATTTTGCACATCATGCTTGGCGTAAGTGCTAACAAATGGTGGGGGGGTAGAT	1038715	1041347	1041397	1041345	-1	SCAF1	VHEMI00382	1038715	1041872	VHEMI00382	2793	193	16856	No_or_no_constitutive_exon
ACTGGCCAACGCTCCTCGAACTCTCTAGCTAACTTCTGATGGGATAATAGGT	1066747	1066822	1066872	1066820	-1	SCAF1	VHEMI00392	1065792	1067276	VHEMI00392	2793	193	16856	No_or_no_constitutive_exon
GTTCTTTGAATTAGGTCTTATTCCACGAATGAACGCTAACAGTGGGCTAGAT	1276400	1277150	1277200	1277148	-1	SCAF1	VHEMI00475	1276400	1278201	VHEMI00475	2793	193	16856	No_or_no_constitutive_exon
CTGATCATCATTTGCCCGACACAGCTATTGACTAGCCTTGCGCGGGACAGCG	1303218	1303300	1303168	1303220	1	SCAF1	VHEMI00487	1302964	1304643	VHEMI00487	2793	193	16856	Yes
GTCCCCAGCTTCGGCGCTGTTCCGTTTTGTCGCAGCTAACAAAGGGGCAGAG	1644762	1645035	1644712	1644764	1	SCAF1	VHEMI00606	1644568	1645650	VHEMI00606	2793	193	16856	No_or_no_constitutive_exon
CTTGATCGAAGTTATCGACTACTAGAAAATAACTAACAATACGGGTATAGAA	1743987	1744167	1744217	1744165	-1	SCAF1	VHEMI00642	1741860	1744934	VHEMI00642	2793	193	16856	No_or_no_constitutive_exon
GCCCCTTTATTTTCACCGAGATGAGTTGACGATTAACTATGGGATGATAGGT	1781956	1782208	1782258	1782206	-1	SCAF1	VHEMI00657	1781956	1782412	VHEMI00657	2793	193	16856	No_or_no_constitutive_exon
CGCACAACGAGTAGAAGCAGACGATGCTAACAATCCCAACATGGGGATAGGC	1834843	1834967	1834793	1834845	1	SCAF1	VHEMI00683	1834717	1835811	VHEMI00683	2793	193	16856	No_or_no_constitutive_exon
GTTTTTGACGTTTACGTGCCAATATGATCTTTTGCTAACTCACAGGGCAGCT	1904141	1904781	1904091	1904143	1	SCAF1	VHEMI00705	1902707	1904781	VHEMI00705	2793	193	16856	No_or_no_constitutive_exon
GTCCATAATCTGTGATAACAACCTGCTAACTAGAGCTTCCGGGCGTACAGCT	1991647	1991726	1991776	1991724	-1	SCAF1	VHEMI00738	1990637	1993110	VHEMI00738	2793	193	16856	No_or_no_constitutive_exon
TTTAGAGTCGACATCTTTGGAACAATTCCTTGCTAACAAATGGGTGGCAGGC	2031157	2032648	2032698	2032646	-1	SCAF1	VHEMI00759	2031157	2033389	VHEMI00759	2793	193	16856	No_or_no_constitutive_exon
AACAGGACATTCGGTTGCTAGATTGGCTTAGACTAACGGGAGGCGGATAGGC	2151523	2151613	2151663	2151611	-1	SCAF1	VHEMI00809	2151523	2152866	VHEMI00809	2793	193	16856	No_or_no_constitutive_exon
TTCTCCCCCATTTATCGTCTTGCTATATAATACTAATCATGAGGGCACAGGA	2310453	2310520	2310403	2310455	1	SCAF1	VHEMI00868	2309479	2311014	VHEMI00868	2793	193	16856	No_or_no_constitutive_exon
ACACACTCTGCAAACGCTGAGGGCTATGCGCTAACTATATATGGGACTAGCC	2338088	2338943	2338038	2338090	1	SCAF1	VHEMI00880	2336183	2338943	VHEMI00880	2793	193	16856	No_or_no_constitutive_exon
TGTAAGTGTATGAATAGTAAAACTTGTATCACGTATTAACGGGATTATAGAT	2433227	2433861	2433177	2433229	1	SCAF1	VHEMI00917	2430841	2434981	VHEMI00917	2793	193	16856	No_or_no_constitutive_exon
AGCACCTAGGCGCCGAAGCCGTTATGCCCACCAACCGATCTACTGGGAAGGG	2667967	2668203	2668253	2668201	-1	SCAF1	VHEMI01013	2667967	2668866	VHEMI01013	2793	193	16856	No_or_no_constitutive_exon
GTAGGTTACAGTTGGTTACCAAGATACCGCAAATGCTAATGGGTTAATAGGG	2711110	2712035	2711060	2711112	1	SCAF1	VHEMI01030	2710449	2712035	VHEMI01030	2793	193	16856	Yes
AATTGACCACACAGAGTGACCAAATGCTAATCAGAGCGGGTAAAATATAGTG	2803995	2804277	2804327	2804275	-1	SCAF1	VHEMI01064	2798818	2804599	VHEMI01064	2793	193	16856	No_or_no_constitutive_exon
CGCATTGTCTGAAACATGAGCTCTCAAAATGCTAACATTCGGGGATACAGCT	2894414	2896613	2896663	2896611	-1	SCAF1	VHEMI01096	2894414	2897586	VHEMI01096	2793	193	16856	No_or_no_constitutive_exon
TTAATTTTTCCAAAGTAATATTCTGCGCTTTTACTAACCGGGTCGGCAAGCT	3226907	3228226	3228276	3228224	-1	SCAF1	VHEMI01222	3226907	3228856	VHEMI01222	2793	193	16856	No_or_no_constitutive_exon
ACCTTGCCTTATGATTTGATCTTACTGATGAATCTTTATGGGGGAAACAGAA	3298011	3298232	3298282	3298230	-1	SCAF1	VHEMI01248	3298011	3298529	VHEMI01248	2793	193	16856	No_or_no_constitutive_exon
AAGTCTCAAGAGACGCGGTAGAAATGGAAATCGATGCTAACGGGGTGTAGTA	3309921	3310871	3310921	3310869	-1	SCAF1	VHEMI01252	3306905	3312089	VHEMI01252	2793	193	16856	No_or_no_constitutive_exon
CACAACCTTTATCAACGAGTGATGGGTGCTAACAGACGGGATGGAAATAGTG	3345379	3345742	3345329	3345381	1	SCAF1	VHEMI01261	3344426	3346527	VHEMI01261	2793	193	16856	No_or_no_constitutive_exon
GTATATCCAACCTCCCCAACCCTAAAGTGAGCATTTGCTAACAGGGGCAGCG	3579610	3579900	3579560	3579612	1	SCAF1	VHEMI01356	3578001	3580618	VHEMI01356	2793	193	16856	No_or_no_constitutive_exon
AGCCTGGAGCACAGCCCACAATGGGAGACTTTTGCTAACTGGGAATCTAGAT	3782327	3783999	3782277	3782329	1	SCAF1	VHEMI01438	3781129	3783999	VHEMI01438	2793	193	16856	No_or_no_constitutive_exon
TTCTTGTTTCGAAACTCTTGAGAACTCGCTAACTTCTAGAGGGAATATAGAC	3845796	3847068	3847118	3847066	-1	SCAF1	VHEMI01468	3845709	3847645	VHEMI01468	2793	193	16856	No_or_no_constitutive_exon
TACTTTAGCAACCGTGATGAGAAACTCTTTGGGCTAACAGCAAGGGACAGAC	3852298	3854541	3854591	3854539	-1	SCAF1	VHEMI01472	3852298	3856804	VHEMI01472	2793	193	16856	No_or_no_constitutive_exon
AGCGCGGCTCGTCTCGGATCGATCTGAGCCGGATGCTAACATGGGAGTAGAG	3862824	3863058	3862774	3862826	1	SCAF1	VHEMI01477	3862571	3863058	VHEMI01477	2793	193	16856	No_or_no_constitutive_exon
GTAAGTCGAAAGATGTCAGGCGATATCATGTTTACAAGCTAACGGGTTAGTT	4037827	4040263	4037777	4037829	1	SCAF1	VHEMI01548	4035629	4040263	VHEMI01548	2793	193	16856	No_or_no_constitutive_exon
TTTGGATCGACATCGAACATAGTTAATCCTAATTTATCTCATGGGAATAGAT	4213908	4214428	4214478	4214426	-1	SCAF1	VHEMI01617	4209567	4215725	VHEMI01617	2793	193	16856	No_or_no_constitutive_exon
ACTGTCCAACACAAAACGAGCCATTGAAATATACTAACTCATGGGTACAGAC	4297223	4297326	4297173	4297225	1	SCAF1	VHEMI01648	4297097	4297505	VHEMI01648	2793	193	16856	No_or_no_constitutive_exon
ACCTTTGCGCAACAGGCGCAAGCAGAATTCAGATACTAACATGGGAACAGTC	4698917	4698963	4699013	4698961	-1	SCAF1	VHEMI01801	4697731	4699911	VHEMI01801	2793	193	16856	No_or_no_constitutive_exon
GGTCGTATACAATATAGATGAGCTGGGGACTGACTTTGGGCGAATAACAGCT	4704662	4704878	4704612	4704664	1	SCAF1	VHEMI01803	4704098	4707778	VHEMI01803	2793	193	16856	No_or_no_constitutive_exon
CCCTGCGACTTTCAATAACAGATTTCCTTTCGCAAAGGGCCGCAGTAAAGGC	4770969	4775663	4770919	4770971	1	SCAF1	VHEMI01822	4768512	4777553	VHEMI01822	2793	193	16856	No_or_no_constitutive_exon
TATGCGACTCGAAATTTAGCAAAGCTAACATTCCATCTTCGACGGGACAGAC	5599587	5599809	5599537	5599589	1	SCAF1	VHEMI02115	5597895	5599809	VHEMI02115	2793	193	16856	No_or_no_constitutive_exon
AGACAACAGTGTTATCTTATCTTTGCGGTTTACTAACCACCCGGGAACAGAG	5729516	5730012	5729466	5729518	1	SCAF1	VHEMI02174	5728950	5730012	VHEMI02174	2793	193	16856	No_or_no_constitutive_exon
AAAACAAAAAGAGTAACACAAAACGAAAGTATACTTATCAGAACGGGCAGTT	6103979	6104014	6104064	6104012	-1	SCAF1	VHEMI02307	6101644	6104654	VHEMI02307	2793	193	16856	No_or_no_constitutive_exon
TGCCCTTTCCGAGGCTATCTTAACGGCATTGAGCTGGGTGAACACGGCAGCT	6161034	6161079	6161129	6161077	-1	SCAF1	VHEMI02329	6160475	6161592	VHEMI02329	2793	193	16856	No_or_no_constitutive_exon
TCATCCTTTCTCTTCGAAGGACAAGTTCTTTACTAACATTTGGGATGCAGAA	6311740	6312434	6311690	6311742	1	SCAF1	VHEMI02378	6309739	6312967	VHEMI02378	2793	193	16856	No_or_no_constitutive_exon
AACCACATATTGTTGGCACTAGTTACTAATTCATAATACTACGTGGGCAGAC	6384053	6384437	6384003	6384055	1	SCAF1	VHEMI02397	6383292	6384437	VHEMI02397	2793	193	16856	No_or_no_constitutive_exon
TTTTTTCTTGGAGTATGTATGAAATTGTATGCTAACGATGGGATGTAAAGCC	6440674	6441433	6440624	6440676	1	SCAF1	VHEMI02415	6439543	6441433	VHEMI02415	2793	193	16856	No_or_no_constitutive_exon
CAGTGAAAGGGCTTAGATGCACAAAAATAGCTAACTTGGTGGGAAAACAGCA	6481311	6481737	6481787	6481735	-1	SCAF1	VHEMI02432	6479939	6482704	VHEMI02432	2793	193	16856	No_or_no_constitutive_exon
ACAAGATTTTGTTTCATGACAAGGTGATGTGCTAATTAATTGGGATGTAGGT	6797674	6797845	6797895	6797843	-1	SCAF1	VHEMI02538	6797499	6799857	VHEMI02538	2793	193	16856	No_or_no_constitutive_exon
ACGCTCCATGGCCCTTCGCCGCAACAACTTGCTAACACCAGCGTGGGCAGTC	7076001	7079171	7075951	7076003	1	SCAF1	VHEMI02631	7073499	7079171	VHEMI02631	2793	193	16856	Yes
TGACATTTAATATGGAATTATATGAAATTAATCGTTATTGTTGGGTGAAGGA	7129049	7129386	7128999	7129051	1	SCAF1	VHEMI02653	7128741	7130235	VHEMI02653	2793	193	16856	No_or_no_constitutive_exon
GTTTGACAGACTAGAACGTGACCAACGCTTTACTCACACAGAGGGTCTAGGT	7129440	7130235	7129390	7129442	1	SCAF1	VHEMI02653	7128741	7130235	VHEMI02653	2793	193	16856	No_or_no_constitutive_exon
TCATATGGACATTTCGTAATTGTCTGTGTCAAACTAACACTGGGAAATAGCG	7255236	7258219	7258269	7258217	-1	SCAF1	VHEMI02696	7255236	7259683	VHEMI02696	2793	193	16856	No_or_no_constitutive_exon
TTTTTGTTAGTGGTGTTTGCTAATTGCTCCTTTGTTGGGTGGTTGAACAGGA	7310213	7310563	7310163	7310215	1	SCAF1	VHEMI02718	7309497	7310563	VHEMI02718	2793	193	16856	No_or_no_constitutive_exon
AATGCCTACTTTTGTAGCGTAGCTGCATCACTGACAGGATGGGTCGACAGAG	7347763	7348288	7347713	7347765	1	SCAF1	VHEMI02731	7347467	7348288	VHEMI02731	2793	193	16856	No_or_no_constitutive_exon
AGTTCGTTAAACGCTTTCCGTTCTTACGTTCTTTTGCTAACGGGATACAGGG	7408761	7408782	7408832	7408780	-1	SCAF1	VHEMI02759	7406215	7409411	VHEMI02759	2793	193	16856	No_or_no_constitutive_exon
GAGCTAGGAGGCTGCTATTGGCGCCAGCATCTGCCGCTCGGGCAAGACAGCC	7425166	7425435	7425485	7425433	-1	SCAF1	VHEMI02768	7425166	7426206	VHEMI02768	2793	193	16856	No_or_no_constitutive_exon
ATTTTTGACCGATTTTTAAAAAGATAAATGGAAGCTAATTGGGTATGTAGAC	7576762	7576809	7576859	7576807	-1	SCAF1	VHEMI02832	7576684	7577137	VHEMI02832	2793	193	16856	No_or_no_constitutive_exon
GTTTGCTTGTGCGAGTGCTGACACACTTTTTTTTTTTCGTGGGTGGATAGAC	7683759	7683983	7683709	7683761	1	SCAF1	VHEMI02875	7683403	7683983	VHEMI02875	2793	193	16856	No_or_no_constitutive_exon
CTAAACCATATATAATCATTAAAGGAAACAGTGCACTAATAATGGGATAGCT	7949833	7950565	7949783	7949835	1	SCAF1	VHEMI02977	7949574	7951752	VHEMI02977	2793	193	16856	No_or_no_constitutive_exon
GGTAGGTTATAGATTGCTCTGATAAATGTCAGCGCTAACAAAGGGCATAGAA	8154813	8155499	8154763	8154815	1	SCAF1	VHEMI03069	8153114	8156579	VHEMI03069	2793	193	16856	No_or_no_constitutive_exon
GGCCTTCAAATTACTAGCATATAAAACTATATTCTAACTTGTGGGTGTAGTT	8176181	8176298	8176348	8176296	-1	SCAF1	VHEMI03079	8176181	8177107	VHEMI03079	2793	193	16856	No_or_no_constitutive_exon
TGGTATGTCTGCAAAAAAGTATCATTTAATACAATGCTAACGGGGAACAGTA	8338696	8339797	8339847	8339795	-1	SCAF1	VHEMI03145	8338696	8340604	VHEMI03145	2793	193	16856	No_or_no_constitutive_exon
TCACAACAATAATCATTACTGCAATCTTTTGGACTCGCACAGGTGGGCAGGG	9067	10036	10086	10034	-1	SCAF2	VHEMI03229	9067	10745	VHEMI03229	2793	193	16856	No_or_no_constitutive_exon
TCAGCAACAAGTGCATCTTGATTCATGCTCTATCTAACCTTGGGGTATAGCA	39455	39853	39405	39457	1	SCAF2	VHEMI03244	38872	39853	VHEMI03244	2793	193	16856	No_or_no_constitutive_exon
ATCACAATCTCATTCCTCCCAAGTCAGGTTGTCTAACTAAGGGTGTATAGCT	144537	145311	144487	144539	1	SCAF2	VHEMI03286	144192	145812	VHEMI03286	2793	193	16856	No_or_no_constitutive_exon
TATATACTATCCCATAAATTTCTTCTCGAAAGACTAATTTGGGACGATAGTC	214531	214971	215021	214969	-1	SCAF2	VHEMI03312	213925	215917	VHEMI03312	2793	193	16856	No_or_no_constitutive_exon
TTAAACTACAGTAGCAATGAACCTCGGATAACTAACAGGGAGATGTATAGAA	269698	269784	269834	269782	-1	SCAF2	VHEMI03342	269367	270091	VHEMI03342	2793	193	16856	No_or_no_constitutive_exon
TGAGTAGCTCACCAAAAACATGCAGTTTAGAGGCTTATCGGGTGATGCAGGC	391736	391924	391686	391738	1	SCAF2	VHEMI03382	391423	393427	VHEMI03382	2793	193	16856	No_or_no_constitutive_exon
GTAACACCGCAGTATACAGCTACGAAGTAGTTTGCTAACATTGGGGATAGAT	442527	442941	442477	442529	1	SCAF2	VHEMI03403	439968	442941	VHEMI03403	2793	193	16856	No_or_no_constitutive_exon
CGCGCGCGGCGCAGCCTTGCAGGTGGCTAGATTACTAACCGGGTGAACAGAT	500189	500968	500139	500191	1	SCAF2	VHEMI03421	498708	500968	VHEMI03421	2793	193	16856	No_or_no_constitutive_exon
ATGTTTGTTTATTGCATGGTAGTGCTTCCGGTGTCGCTAACAGGGAACAGAA	1068998	1069122	1069172	1069120	-1	SCAF2	VHEMI03634	1067130	1072492	VHEMI03634	2793	193	16856	No_or_no_constitutive_exon
CCGACCTTTTCTCTCCTACCACCACAGAACACAGCTAATGGGAGACATAGAC	1092789	1095728	1092739	1092791	1	SCAF2	VHEMI03641	1091957	1095728	VHEMI03641	2793	193	16856	No_or_no_constitutive_exon
GCCAGGTTACTAGCGTAGCTGGCTTTCAGTGTGGCTAACAGATTGGGTAGAT	1112745	1113980	1114030	1113978	-1	SCAF2	VHEMI03647	1111362	1115075	VHEMI03647	2793	193	16856	No_or_no_constitutive_exon
TATATCTTTATCTATTTTTTTCATATTTCTTTTTCTAACTGGGTGTATAGGG	1205972	1206933	1206983	1206931	-1	SCAF2	VHEMI03684	1205972	1207425	VHEMI03684	2793	193	16856	No_or_no_constitutive_exon
CCTCTAAAGCACCACAATGCTCTCAGCCTTGCTAACACTCGGGCGAACAGGA	1360682	1361736	1361786	1361734	-1	SCAF2	VHEMI03741	1359310	1362012	VHEMI03741	2793	193	16856	No_or_no_constitutive_exon
TTATGTGTACTGGTGAAGGGAAACATTTTACTGACGCTTGGGGAATCTAGAG	1481817	1481904	1481767	1481819	1	SCAF2	VHEMI03785	1481339	1481904	VHEMI03785	2793	193	16856	No_or_no_constitutive_exon
CTTGGTGAAACATTGTGAAGGTACAGAGCAGCAGCTAATGTCGGGAACAGAT	1806906	1807734	1807784	1807732	-1	SCAF2	VHEMI03898	1806814	1808009	VHEMI03898	2793	193	16856	No_or_no_constitutive_exon
TATAAGAGAAACAGAAGAAATTGTACTAGGCTAACATACTGGGGTGATAGCT	1814486	1814696	1814436	1814488	1	SCAF2	VHEMI03902	1813051	1819380	VHEMI03902	2793	193	16856	No_or_no_constitutive_exon
CTGGACCGGCCTCAGCACTCGCCGATGCTAACATGAATGGGATTAAACAGCT	2265764	2265822	2265714	2265766	1	SCAF2	VHEMI04058	2265478	2266501	VHEMI04058	2793	193	16856	No_or_no_constitutive_exon
GGTAAGGCCACTTCTGCCGTCCTTGGCCAATTCATAAGCTAACTGGGTAGGC	2673994	2676769	2676819	2676767	-1	SCAF2	VHEMI04212	2673994	2679012	VHEMI04212	2793	193	16856	No_or_no_constitutive_exon
AAAAGTAAGTGTAGGGGTCCTCTTTGTGATTGTTACGTTAACAGGGAAAGAA	3453577	3453830	3453527	3453579	1	SCAF2	VHEMI04546	3453489	3454394	VHEMI04546	2793	193	16856	No_or_no_constitutive_exon
GGTGGTGTATGTAAATCAGACGTTGGACGTGCATTGCTAATGGGCAGTAGGA	3453971	3454394	3453921	3453973	1	SCAF2	VHEMI04546	3453489	3454394	VHEMI04546	2793	193	16856	No_or_no_constitutive_exon
ACTTTCAAACCGGTTGACGAGTCAAGGAGCAGGGCTGACTGTTGGGGCAGGA	3618104	3618266	3618316	3618264	-1	SCAF2	VHEMI04615	3617014	3618500	VHEMI04615	2793	193	16856	No_or_no_constitutive_exon
ACAGTGGGATGTTTTTCGCAACGAATGAAGTGCTAACAGACATGGGATAGAT	3956542	3956567	3956617	3956565	-1	SCAF2	VHEMI04751	3956043	3956719	VHEMI04751	2793	193	16856	No_or_no_constitutive_exon
CCGCATTTCTCCAAGAACCCTTGTATCTCGATGCTAACACTGGGACGTAGGA	4244133	4244236	4244083	4244135	1	SCAF2	VHEMI04853	4243946	4245092	VHEMI04853	2793	193	16856	No_or_no_constitutive_exon
TTCATAACTATTTGATGAAGTTGAACGCATTTACTAACATTTGGGAACAGAT	4489021	4489751	4488971	4489023	1	SCAF2	VHEMI04938	4487172	4489751	VHEMI04938	2793	193	16856	No_or_no_constitutive_exon
TTACTTGACGAGCGGTGAGACTAATACTCTCCCCGGCACGGGGTCGATAGTT	4642616	4644154	4642566	4642618	1	SCAF2	VHEMI04989	4642224	4644154	VHEMI04989	2793	193	16856	No_or_no_constitutive_exon
TACTCCAGGTAGCAAAGTTGGTTCGAGACTAACCAGGGTGAAATAAACAGCA	4731776	4731856	4731906	4731854	-1	SCAF2	VHEMI05021	4731776	4732058	VHEMI05021	2793	193	16856	No_or_no_constitutive_exon
GAGTAACTCTCGTCGCTCAAATGCTAACCGCTGGCTTTGTACGGGTGCAGAA	4797935	4798376	4797885	4797937	1	SCAF2	VHEMI05039	4797620	4799629	VHEMI05039	2793	193	16856	No_or_no_constitutive_exon
ATCTGTGCTGTGCTGTGCTGGCGTCCATTCCACTAACATAGAGAGGGTAGGC	4851136	4851541	4851591	4851539	-1	SCAF2	VHEMI05065	4851136	4851774	VHEMI05065	2793	193	16856	No_or_no_constitutive_exon
CAATTCTTTAGACTGTATTGGTAGGCACAGCTGCTTACCCAGGGATCCAGAT	5481744	5483716	5483766	5483714	-1	SCAF2	VHEMI05290	5481744	5484566	VHEMI05290	2793	193	16856	No_or_no_constitutive_exon
GGTAGATGTCACACGTCAAGAAACTGGTAAATTGCTAACCGTGGGTACAGCG	5603859	5603933	5603983	5603931	-1	SCAF2	VHEMI05333	5601650	5604153	VHEMI05333	2793	193	16856	No_or_no_constitutive_exon
TGTGCCCTCTGTAATGCTCAACCACAACTAACCAGTGGGAATGAAACTAGGC	5630282	5636010	5630232	5630284	1	SCAF2	VHEMI05345	5629235	5636010	VHEMI05345	2793	193	16856	No_or_no_constitutive_exon
GCAAAGGGCGGCTTACCGCCATAGTGGCCTAGGTTGCTAACTGAGGGTAGGG	5641539	5641590	5641489	5641541	1	SCAF2	VHEMI05347	5637918	5644459	VHEMI05347	2793	193	16856	No_or_no_constitutive_exon
AAGTAAGTTGTCTACATATATACAGAGAAACTGGTTACTGACGAGGGTAGGC	5677313	5677521	5677571	5677519	-1	SCAF2	VHEMI05359	5677313	5678290	VHEMI05359	2793	193	16856	No_or_no_constitutive_exon
CGTTTTAGGATCGCATGTGAAGCATGTGGGCTAACTGATATGGGATATAGCG	139595	140715	139545	139597	1	SCAF3	VHEMI05536	138770	140715	VHEMI05536	2793	193	16856	No_or_no_constitutive_exon
TTGTTTAAGTTCTAGATACGTATCATTCTAACCCAAAATGAGGGCTGTAGGC	603787	604003	604053	604001	-1	SCAF3	VHEMI05724	603787	604863	VHEMI05724	2793	193	16856	No_or_no_constitutive_exon
AGTATCGCTCTACAACTTTGTATAAGAGTCCTGCTAATATGGGATTATAGAT	818565	819026	819076	819024	-1	SCAF3	VHEMI05805	818565	819534	VHEMI05805	2793	193	16856	No_or_no_constitutive_exon
AGGTATGTACATACAATCTTCTAGTAAGATGTATTAACTAACGGGAGCAGCA	1076854	1077121	1077171	1077119	-1	SCAF3	VHEMI05910	1075162	1077655	VHEMI05910	2793	193	16856	No_or_no_constitutive_exon
GTAAGTGACTATCTTTTGATATACACGAAAACAGAGCTAACATGGGACAGGC	1103575	1104151	1104201	1104149	-1	SCAF3	VHEMI05920	1103265	1104976	VHEMI05920	2793	193	16856	No_or_no_constitutive_exon
CACTGTGGCTGGCGTGTGTGTGCGTGCCCATCATGCTAACGGGATTACAGTT	1144938	1145148	1144888	1144940	1	SCAF3	VHEMI05937	1144069	1146764	VHEMI05937	2793	193	16856	No_or_no_constitutive_exon
CATGCACAGATAATCCTTCAATTCTAGGCTGTATACTAATGAAGGGCTAGGT	1385322	1385945	1385995	1385943	-1	SCAF3	VHEMI06033	1385322	1386581	VHEMI06033	2793	193	16856	Yes
AGTGCATGACTATGATTTTACTTTCAAGGATACTTTCTAACAATGGGCAGTC	1561659	1562814	1561609	1561661	1	SCAF3	VHEMI06110	1560301	1565416	VHEMI06110	2793	193	16856	No_or_no_constitutive_exon
ATATGACCTGTCTTTACGCAGTCGCACACTAACGTGGGGGGTGGAAACAGTG	1635948	1636267	1635898	1635950	1	SCAF3	VHEMI06132	1635236	1636267	VHEMI06132	2793	193	16856	No_or_no_constitutive_exon
CACTTCTGAATATTAAAACGAAACTCACGGAATGTTGCTAATGGGTAAAGGC	2024139	2024635	2024089	2024141	1	SCAF3	VHEMI06276	2022345	2026843	VHEMI06276	2793	193	16856	Yes
AGTCCCTAATGATTGTGGATCTTTCTTCATTTGCTAATAAAAGGGTACAGCC	2024688	2025359	2024638	2024690	1	SCAF3	VHEMI06276	2022345	2026843	VHEMI06276	2793	193	16856	Yes
GCTGCTGTGTTACAGCATACCAAACAACCGCTAACATGTGGGTTGGGCAGAT	2073607	2073666	2073557	2073609	1	SCAF3	VHEMI06292	2072003	2077854	VHEMI06292	2793	193	16856	No_or_no_constitutive_exon
CATCCAGGTGCACATGAAGTTGCTAACGCGTCTTACTTTGAGGGATATAGGC	2184599	2184713	2184549	2184601	1	SCAF3	VHEMI06340	2184259	2185302	VHEMI06340	2793	193	16856	No_or_no_constitutive_exon
CATCGCACTTTCAATGCCATAATTAGAAGACTGACATTTTGAGGGCATAGGG	2205201	2205642	2205692	2205640	-1	SCAF3	VHEMI06349	2203630	2206838	VHEMI06349	2793	193	16856	No_or_no_constitutive_exon
GTACGTGCAAGATACGGCTAATAATTCAGCTGTTTTACTAATCAGGGTAGGC	2398495	2399094	2398445	2398497	1	SCAF3	VHEMI06421	2396876	2399094	VHEMI06421	2793	193	16856	No_or_no_constitutive_exon
GCACATTGAAGCGAGATATCCATTTGCAATAGTGCTAACGGATTGGGCAGCC	2447025	2447837	2446975	2447027	1	SCAF3	VHEMI06436	2446678	2447837	VHEMI06436	2793	193	16856	No_or_no_constitutive_exon
AGTAATGTGACGCTCTCTTTTGCTTGTGTTTAAATCTAACAGAGGGACAGGA	2825647	2826234	2826284	2826232	-1	SCAF3	VHEMI06577	2825102	2826519	VHEMI06577	2793	193	16856	No_or_no_constitutive_exon
TGTGTTATGCAAATATGGCAGTAGCAGCATACTAATTGGGATACAAATAGAC	3014203	3014978	3014153	3014205	1	SCAF3	VHEMI06658	3013346	3014978	VHEMI06658	2793	193	16856	No_or_no_constitutive_exon
TAGTTGACGTTGAATTTGATTTTTGAGAAGGTACGGCCTTGGGCCGGAAGGG	3234690	3234933	3234983	3234931	-1	SCAF3	VHEMI06737	3234690	3241558	VHEMI06737	2793	193	16856	No_or_no_constitutive_exon
TGATAACTGACATGCTGTGACTTGATGCTAACGTTTGGGGGGATATATAGCA	3296108	3296755	3296058	3296110	1	SCAF3	VHEMI06756	3294915	3296755	VHEMI06756	2793	193	16856	No_or_no_constitutive_exon
GTATAGACAGTCCGCAACTCCGCCTGTTGACTGAGAACTAACAGGGGCAGAT	3607125	3607195	3607075	3607127	1	SCAF3	VHEMI06874	3606793	3607628	VHEMI06874	2793	193	16856	No_or_no_constitutive_exon
TCACATTATACGCATCTGGTAAAATGGAAAGCTAATTTTTTGGGGCGCAGCA	3645641	3646398	3645591	3645643	1	SCAF3	VHEMI06890	3642435	3646398	VHEMI06890	2793	193	16856	No_or_no_constitutive_exon
GAGATCGATACTTCATTATAAATGCATGTGTTTTCTAACATAATGGGCAGGA	3981714	3982427	3981664	3981716	1	SCAF3	VHEMI06992	3981572	3982427	VHEMI06992	2793	193	16856	No_or_no_constitutive_exon
GGATACTGTGGCGAAGCACATCATCCAGTGATTAACACGCGAGGGTATAGCA	4111134	4111472	4111522	4111470	-1	SCAF3	VHEMI07042	4109714	4112521	VHEMI07042	2793	193	16856	No_or_no_constitutive_exon
GACTACTACGAAGCCGATACAGAAGCGGTCCAGTACTAACAAGGGCATAGAG	4147398	4147483	4147348	4147400	1	SCAF3	VHEMI07057	4145993	4147648	VHEMI07057	2793	193	16856	No_or_no_constitutive_exon
TAGATGTGCTCTGATGTATAGGAAATGGTATGCTAACAGTGTGGGCGCAGAC	4437970	4437999	4438049	4437997	-1	SCAF3	VHEMI07163	4437970	4438511	VHEMI07163	2793	193	16856	No_or_no_constitutive_exon
GTAAGTTTGGGCAAGTTCAACAATCAGTTTACCTACTAACCGGGTATAAGCT	34683	35240	35290	35238	-1	SCAF4	VHEMI07237	34683	36144	VHEMI07237	2793	193	16856	No_or_no_constitutive_exon
GACCCTTACCTTATTGGCTACTTTGCTTATTTTGCTCTTGGGGCATATAGGT	191770	192045	191720	191772	1	SCAF4	VHEMI07299	190534	193146	VHEMI07299	2793	193	16856	No_or_no_constitutive_exon
TATAGCTGGCCAACCGTTCAATGAATCTGTCTAACACTAGGGAATTGCAGGT	218631	219225	218581	218633	1	SCAF4	VHEMI07309	217838	219933	VHEMI07309	2793	193	16856	No_or_no_constitutive_exon
CGGAATTGATGCTATTGTTGTGGTGGCTTAAACTAACCCTGGGATTGCAGGC	224734	225306	225356	225304	-1	SCAF4	VHEMI07312	222481	225625	VHEMI07312	2793	193	16856	No_or_no_constitutive_exon
TGAAGGACGGTATAAGACTGATAGTAGGCAAGTGCTAACATGGGGGATAGGT	264267	265585	265635	265583	-1	SCAF4	VHEMI07321	264267	268146	VHEMI07321	2793	193	16856	No_or_no_constitutive_exon
TTCTAAAGAATGCATAGCGGCGAGAATACTTACTAACATGAGGGATACAGAT	352694	353208	353258	353206	-1	SCAF4	VHEMI07357	352694	355002	VHEMI07357	2793	193	16856	No_or_no_constitutive_exon
TGTAAGTCGCGCAGCTGTGCTACCATTAGGATGATTTACTAATGGGACAGAA	475379	475426	475329	475381	1	SCAF4	VHEMI07401	473663	475731	VHEMI07401	2793	193	16856	No_or_no_constitutive_exon
TGCTTGAAATATTATACGCAAGTAAATATACTGATGAATCTTGGGAGCAGCT	479776	480128	479726	479778	1	SCAF4	VHEMI07404	479126	484683	VHEMI07404	2793	193	16856	No_or_no_constitutive_exon
ATATCGGCCAATTGGCTTTGAATTCATTGATAAAAGCTAACGTGGGATAGCC	652054	653364	653414	653362	-1	SCAF4	VHEMI07467	651193	654101	VHEMI07467	2793	193	16856	No_or_no_constitutive_exon
AAGGTGAGTTGCTAGTGAATTGTGTTTGGAATGGCGTTAACTAGGGACAGCC	746163	748094	748144	748092	-1	SCAF4	VHEMI07507	746163	749291	VHEMI07507	2793	193	16856	No_or_no_constitutive_exon
AAGGCCAGATGAACAAGCTTGGTTTTGATAGCTAACCCAACGGGTGACAGAT	985000	986103	986153	986101	-1	SCAF4	VHEMI07593	985000	986569	VHEMI07593	2793	193	16856	No_or_no_constitutive_exon
TTTTCCCGTAGTATTGTTTTCCATGTTCAGCTAATGGGGTTAATGACAAGTG	1008463	1008595	1008645	1008593	-1	SCAF4	VHEMI07604	1007840	1009617	VHEMI07604	2793	193	16856	No_or_no_constitutive_exon
CAGCACGCAAAACACTACGACTTGAAAACAGTCACTAACATGGGATACAGTA	1162940	1162997	1163047	1162995	-1	SCAF4	VHEMI07659	1162414	1163324	VHEMI07659	2793	193	16856	No_or_no_constitutive_exon
TTGGCCATTTGCTTTACCTTGCGACGAACCTGACGCTAACAAGGGCACAGCG	1469766	1469915	1469716	1469768	1	SCAF4	VHEMI07767	1468433	1471113	VHEMI07767	2793	193	16856	No_or_no_constitutive_exon
GTACACAGGCTACAGTAATATGAGAAACATAGAAGGCTAACTGGGAGTAGCT	1887088	1889096	1887038	1887090	1	SCAF4	VHEMI07919	1886328	1889096	VHEMI07919	2793	193	16856	No_or_no_constitutive_exon
TGCAACATTCCGTGTTCTCACTGTTGCCATGATGCTAATGGGCAAAATAGCC	1910885	1912675	1912725	1912673	-1	SCAF4	VHEMI07932	1910885	1913083	VHEMI07932	2793	193	16856	No_or_no_constitutive_exon
GATTCAGTGCTTCTTGCTCTTGTAGATTGAAAAGCTAACAGCGAGGGCAGGT	2021387	2023181	2023231	2023179	-1	SCAF4	VHEMI07979	2021387	2025022	VHEMI07979	2793	193	16856	No_or_no_constitutive_exon
GTCATGGTGGCGGCAGCAGCACAGCAGTAGCCAGCTAACACAGGGACTAGGT	2115209	2115417	2115159	2115211	1	SCAF4	VHEMI08011	2113728	2115673	VHEMI08011	2793	193	16856	No_or_no_constitutive_exon
GCTGCCTTTTGTGTCGTTTTTGACCAGCTAGCTAACATGTTGGGAATCAGAC	2135666	2135707	2135757	2135705	-1	SCAF4	VHEMI08019	2135666	2136399	VHEMI08019	2793	193	16856	No_or_no_constitutive_exon
GGCTGACTTGCTGCTGGCTGAGCTGTTGCTGACTTTTGGGGGATGAACAGAT	2521310	2521415	2521465	2521413	-1	SCAF4	VHEMI08174	2518065	2521530	VHEMI08174	2793	193	16856	No_or_no_constitutive_exon
GCCGCTTGGTCTGATAGTACTTTTATAGCGTTTATTAACGGGAAATGTAGAA	2565456	2565492	2565406	2565458	1	SCAF4	VHEMI08186	2564775	2567176	VHEMI08186	2793	193	16856	No_or_no_constitutive_exon
CTCCACCATCGCTATTGCTCGTCGCAAACTGACTAACAGGGCAATGGCAGTA	2615276	2615398	2615448	2615396	-1	SCAF4	VHEMI08200	2613817	2615663	VHEMI08200	2793	193	16856	No_or_no_constitutive_exon
TAAGTCGCATCTGTATCCCTTCACGAGAGTATCAATTAACTTGGGGCAAGCC	2732784	2732933	2732734	2732786	1	SCAF4	VHEMI08249	2732087	2734380	VHEMI08249	2793	193	16856	No_or_no_constitutive_exon
TGCAATGTATGAGGCAGCATGCAATAAAATACTAATGGGCTAAAATATAGGC	640422	640550	640600	640548	-1	SCAF5	VHEMI08509	637671	640668	VHEMI08509	2793	193	16856	No_or_no_constitutive_exon
GGTAAGCGTTCCCTATATGGCATAAACTAGACAAACGCTAACGGGATCAGTG	658691	659047	658641	658693	1	SCAF5	VHEMI08517	656465	659266	VHEMI08517	2793	193	16856	No_or_no_constitutive_exon
CGTTTATTCTGGTCGATACCTAGTCGTATAGCCGAGTCTAACAGGGCTAGTT	719318	719405	719455	719403	-1	SCAF5	VHEMI08545	718811	720966	VHEMI08545	2793	193	16856	No_or_no_constitutive_exon
CGAACCGCCGCCGCCACCACCGCTCGACTAACTCATCTTGGGAATTGTAGCC	757745	760916	757695	757747	1	SCAF5	VHEMI08560	757263	760916	VHEMI08560	2793	193	16856	No_or_no_constitutive_exon
ATTCTTCAGAGGGAGGCGAAACTGGCGAAGGCTAACTTTGGGACAAACAGCT	907553	907603	907503	907555	1	SCAF5	VHEMI08613	906964	908734	VHEMI08613	2793	193	16856	No_or_no_constitutive_exon
TGCAATGCCCAGCAATTGCTCCATGAAACCTTGGCTAACGGTGGGAATAGGT	1250672	1253596	1253646	1253594	-1	SCAF5	VHEMI08742	1250672	1254040	VHEMI08742	2793	193	16856	No_or_no_constitutive_exon
TAAGTGTCTCAAGACAAGCCCAATTAGAAGGTCATAGTTAACAAGGGCAGCG	1417684	1419730	1419780	1419728	-1	SCAF5	VHEMI08808	1417684	1420670	VHEMI08808	2793	193	16856	No_or_no_constitutive_exon
TAAGTTAAACATGCAGTTGCCATCGGACAACGCGCTTACTGGGATGACAGCT	1607874	1607936	1607986	1607934	-1	SCAF5	VHEMI08872	1606560	1608387	VHEMI08872	2793	193	16856	No_or_no_constitutive_exon
TAGTGAGACGGCTGTGGGAAGATGGATGAATGCTAACATGGGAGAAACAGAT	1700817	1701474	1700767	1700819	1	SCAF5	VHEMI08904	1699880	1701474	VHEMI08904	2793	193	16856	No_or_no_constitutive_exon
CATCTGGTTGGCTGGTTACAGAGGAAGCCGAGGCTAACGAAGGGAAATAGAT	1703900	1704431	1704481	1704429	-1	SCAF5	VHEMI08906	1701814	1705140	VHEMI08906	2793	193	16856	Yes
ATCAACCTAACACGTTTACTTTGGACAGACAGCTAACGCGGGCAATGTAGCA	1714829	1714906	1714956	1714904	-1	SCAF5	VHEMI08909	1713120	1715219	VHEMI08909	2793	193	16856	Yes
TTTTGGCGTTTGGTGTGGTCGAGGAGTATGCTAACGATGTTGGGGTACAGGT	1735652	1735730	1735602	1735654	1	SCAF5	VHEMI08919	1734921	1735730	VHEMI08919	2793	193	16856	No_or_no_constitutive_exon
GGAGCCGAAGAATAGACTTTGGCAAGCACACGACTAATACGGGAACGCAGAA	1851115	1853558	1853608	1853556	-1	SCAF5	VHEMI08971	1847838	1853903	VHEMI08971	2793	193	16856	No_or_no_constitutive_exon
AAGTTTAACTTCGCTAACAGGCACATAAAACATATCTAACTGGGTGATAGTT	1927992	1928760	1927942	1927994	1	SCAF5	VHEMI08999	1925844	1930268	VHEMI08999	2793	193	16856	No_or_no_constitutive_exon
GATTTACAGTTTGAGGAGGGATGTATTGGGGGCTGACTTGGGAACAACAGCT	1954690	1954743	1954640	1954692	1	SCAF5	VHEMI09011	1953279	1956935	VHEMI09011	2793	193	16856	No_or_no_constitutive_exon
GCTGAAAAAACAGTATGAGTGACGATTGATCTAACGGGCGTTGGGAATAGTC	1971779	1972251	1972301	1972249	-1	SCAF5	VHEMI09019	1971380	1973697	VHEMI09019	2793	193	16856	No_or_no_constitutive_exon
CACGCAATCGCGCTCTTTTGCAGCTTTCATGTACTAACTGGGATACAAAGAC	1996234	1996504	1996554	1996502	-1	SCAF5	VHEMI09030	1996234	1996919	VHEMI09030	2793	193	16856	No_or_no_constitutive_exon
GCGTATTCGAAGTCGTATAAGAGGGAAGGGCTAACCCTGCGGGTTGGCAGGC	2155387	2155580	2155337	2155389	1	SCAF5	VHEMI09097	2153592	2158539	VHEMI09097	2793	193	16856	Yes
ATGTAAAATAAGTGTCCAAATCCACAAAACATTAAGCTAACGGGAAGTAGAT	2226941	2226949	2226999	2226947	-1	SCAF5	VHEMI09127	2226941	2227401	VHEMI09127	2793	193	16856	No_or_no_constitutive_exon
GTCAATAACCACTTTTTACAATGGAGTCTTTGCTAACCAAATGGGATTAGGG	2437198	2437503	2437148	2437200	1	SCAF5	VHEMI09204	2435509	2439187	VHEMI09204	2793	193	16856	No_or_no_constitutive_exon
AGCCCCATTCAAAAGTCTAAGCAAGAGAGTTATTAACCATGTGGGAGCAGGT	2450079	2452166	2450029	2450081	1	SCAF5	VHEMI09208	2447124	2452166	VHEMI09208	2793	193	16856	No_or_no_constitutive_exon
TTACCACTTGTATAGTCAATGATTATAAACATACGCTAACGGGAAGATAGTG	2450475	2452135	2452185	2452133	-1	SCAF5	VHEMI09209	2450475	2452420	VHEMI09209	2793	193	16856	No_or_no_constitutive_exon
CCACTAAACAGGCCAGAAGAATTGAATTGCAACTTACGATAGGGGAATAGAT	77462	77544	77594	77542	-1	SCAF6	VHEMI09276	72959	78494	VHEMI09276	2793	193	16856	No_or_no_constitutive_exon
GTAAGTTTAAAAGTAGAGAAAAACTTGACCCCACTAACATTGGGGTACAGAG	80938	81075	80888	80940	1	SCAF6	VHEMI09278	79149	81740	VHEMI09278	2793	193	16856	No_or_no_constitutive_exon
TGTTGTGATGAGATGAGACTAGGTATGGAATTGGCTAACGGGCGATGTAGTG	299461	299525	299575	299523	-1	SCAF6	VHEMI09359	299145	299802	VHEMI09359	2793	193	16856	No_or_no_constitutive_exon
GTATATACATGCACTTGATATCGACTCGAATAACTGCTAACGTTGGGAAGGG	418091	418914	418964	418912	-1	SCAF6	VHEMI09407	418091	420620	VHEMI09407	2793	193	16856	No_or_no_constitutive_exon
AAGCATTTGTCACTACCACCCCGAGACAGCTACTGACTGGGATGATATAGCT	615506	615924	615974	615922	-1	SCAF6	VHEMI09482	615506	617073	VHEMI09482	2793	193	16856	No_or_no_constitutive_exon
TTCACACTGTTTGATCTGCATGCCCTTGTGGTATTGCGGGAAATGAACAGAG	845701	845719	845769	845717	-1	SCAF6	VHEMI09573	845339	846704	VHEMI09573	2793	193	16856	No_or_no_constitutive_exon
GTAAGTCTGAGTTGCCGTAAAAGGAATATATGGATACTGAATCAGGGTAGTT	1002033	1002117	1002167	1002115	-1	SCAF6	VHEMI09634	1001350	1002546	VHEMI09634	2793	193	16856	No_or_no_constitutive_exon
ATTAAAGTCCCATGAGAACCTCCAGCTAACTAAAGCCTCCGGGCGTACAGTT	1185165	1185244	1185294	1185242	-1	SCAF6	VHEMI09701	1183463	1185893	VHEMI09701	2793	193	16856	No_or_no_constitutive_exon
GCTGCTATTCGCACAAGCTTCACAGTAAATACATACTAATTGGGCAAAAGTT	1439551	1439622	1439672	1439620	-1	SCAF6	VHEMI09797	1435224	1440067	VHEMI09797	2793	193	16856	No_or_no_constitutive_exon
TGGCGCAAAGACGTGGCTGAGGCCGTTACCTGTTGCTAATAGTGGGATAGCC	38468	38659	38709	38657	-1	SCAF7	VHEMI09912	35570	40170	VHEMI09912	2793	193	16856	No_or_no_constitutive_exon
GCTTTTGGCTAGCTGCAAAGCTACAAAAGCTTAGCTAACGGGTCAAATAGCT	193874	193935	193985	193933	-1	SCAF7	VHEMI09977	192682	195269	VHEMI09977	2793	193	16856	No_or_no_constitutive_exon
TGAACTTGTAACACCTTTTGTTTTTAAAACTATTCTAATTGAGTGGGCAGTG	205083	205221	205033	205085	1	SCAF7	VHEMI09980	204334	206235	VHEMI09980	2793	193	16856	No_or_no_constitutive_exon
TGCATCCTCACTGTCGGCGAATAATGAGTACTAACAGACAGGGGAAACAGAG	256762	259986	256712	256764	1	SCAF7	VHEMI09995	254634	259986	VHEMI09995	2793	193	16856	No_or_no_constitutive_exon
CGGCTCCATTGGATGAGAGTAGATTTGCTAACAGTTTGGGGTGCAAATAGGG	370544	371463	370494	370546	1	SCAF7	VHEMI10039	369767	371617	VHEMI10039	2793	193	16856	No_or_no_constitutive_exon
TGCCGCAGTGATGTCTGTTATCCAATTAATGGTTGCTGACGGGTGTAAAGCG	472363	472773	472823	472771	-1	SCAF7	VHEMI10087	472363	474013	VHEMI10087	2793	193	16856	No_or_no_constitutive_exon
ACGCTTCTGCCTTAGGCCTGTCATGCTAACCTCTGAAGTTATGGGAAAAGTC	496415	497022	497072	497020	-1	SCAF7	VHEMI10095	496415	497306	VHEMI10095	2793	193	16856	No_or_no_constitutive_exon
CCCGTGAGTCAAGATTTTGCTAACACTGCCCGTCTTTGGGCGCAAAACAGGC	534100	534157	534207	534155	-1	SCAF7	VHEMI10110	533140	534421	VHEMI10110	2793	193	16856	No_or_no_constitutive_exon
TTCCCGTAAGCTGCTGGATAGAGATAGCTGACTTCTTCTTGGGGACGTAGAC	610306	610726	610776	610724	-1	SCAF7	VHEMI10137	609619	611215	VHEMI10137	2793	193	16856	No_or_no_constitutive_exon
ATAGCAGCAGCCTTCGCCAGAAGACCGAATAACGCTGACTGGGAAACCAGAG	639675	639788	639625	639677	1	SCAF7	VHEMI10149	639243	639788	VHEMI10149	2793	193	16856	No_or_no_constitutive_exon
TTTGATTTTGTTTGTTTGGTTTGATATAAGCTAACGTTGGAGAGGGATAGTC	901986	902020	901936	901988	1	SCAF7	VHEMI10256	900473	902237	VHEMI10256	2793	193	16856	No_or_no_constitutive_exon
TATATATCTTTTACCAGCTTTAATACTGGGTACTTACACTGGGTACACAGCC	907059	908147	908197	908145	-1	SCAF7	VHEMI10259	906263	909259	VHEMI10259	2793	193	16856	Yes
TATTTGTCACTACCAAAAATCAGTCGAATCTACTAACTAACTGGGTAAAGTA	1065543	1065650	1065700	1065648	-1	SCAF7	VHEMI10322	1063986	1065823	VHEMI10322	2793	193	16856	No_or_no_constitutive_exon
CACTTACATGGGCTTTGATTTGCTAACGATGTACTAATTGGGTTGAACAGCA	455905	459980	460030	459978	-1	SCAF8	VHEMI10548	455905	461818	VHEMI10548	2793	193	16856	No_or_no_constitutive_exon
GGCGCGAGGCATCTATACCACCAATCTAACATATCCTCTACGGGATACAGCA	169199	169265	169149	169201	1	SCAF9	VHEMI10713	167343	169265	VHEMI10713	2793	193	16856	No_or_no_constitutive_exon
