# Supplementary material for: Widespread Separation of the Polypyrimidine Tract From 3′ AG by G Tracts in Association With Alternative Exons in Metazoa and Plants
Source: Front Genet. 2019 Jan 14;9:741. doi: 10.3389/fgene.2018.00741 (PMC6339879; doi:10.3389/fgene.2018.00741)
Supplement: DATA FILE S1 — Sequences of REPAG 3′ SS from each species of fungi. [file Data_Sheet_1.zip › Supplementary data 1/Fungi_Release38_verticillium_alfalfae_vams_102.txt]

REPA_GGG_Sequence	Exon_Start	Exon_End	Pos_-50	Pos_+2	Strand	Chromosome	GeneID	Gene_Start	Gene_End	Gene_Name	Number_of_REPAs	Number_of_REPAs_has_GGG	Number_of_Intron(Intra_genic_Region)	Upstream_Constitutive_Exon
TCCTCCTCTCTGGCCACTGGCAGGGCCCTCGGGCTGACATGGGGCCGCAGCC	96434	96643	96693	96641	-1	DS985214	VDBG_00039	93487	97178	None	3218	402	18105	No_constitutive_exon_found_in_species
CACCCTCGCCCCGACCCGCCTCGCTGTGCCTCCTCGACTGGGTGACGCAGGG	98318	98883	98268	98320	1	DS985214	VDBG_00040	97859	98883	None	3218	402	18105	No_constitutive_exon_found_in_species
CTCGACATTTCATATTCATGTAACACTGGCTTACCACTGCGGGTGAACAGGC	183434	183692	183742	183690	-1	DS985214	VDBG_00063	183281	184545	None	3218	402	18105	No_constitutive_exon_found_in_species
AGGCCGCATTTTTGGCTGAGGTATGTTTGACCATGTCAGGGGATGAACAGTG	215085	215191	215035	215087	1	DS985214	VDBG_00078	214709	216563	None	3218	402	18105	No_constitutive_exon_found_in_species
TCGCTGCCACACGCCTCCCAAGACAGAGCGCTGACATGCATGGGACGCAGGT	466748	467406	467456	467404	-1	DS985214	VDBG_00152	466748	467867	None	3218	402	18105	No_constitutive_exon_found_in_species
TGTCAAGTTTTACCTACCCGGATGGTGGCATGGGGCCTGAAGGGCCTGAGAG	524070	524084	524134	524082	-1	DS985214	VDBG_00167	524070	525457	None	3218	402	18105	No_constitutive_exon_found_in_species
GAGGTGAGCATTGTCGAACCTGCGACGTAGCGCAAACTGACATGGGACAGGA	556219	556317	556169	556221	1	DS985214	VDBG_00182	555597	556470	None	3218	402	18105	No_constitutive_exon_found_in_species
GTTCGCTCGAGCACCCTGGTGTAACTTATTCAGACTGACCCGTGGGACAGTC	594487	595033	594437	594489	1	DS985214	VDBG_00198	593850	595663	None	3218	402	18105	No_constitutive_exon_found_in_species
CCGGATGAGGATCTGCTTCAAACACTATTCCTCTACTACATCGGGAGGAGCT	665557	666380	666430	666378	-1	DS985214	VDBG_00223	664637	667302	None	3218	402	18105	No_constitutive_exon_found_in_species
TTCATCTTCCACCTTCACACATCACTAGAATTGTACCAGCAAGGGCCCAGTC	751369	752498	752548	752496	-1	DS985214	VDBG_00245	751369	753555	None	3218	402	18105	No_constitutive_exon_found_in_species
ACCCCCCATCTGGAGCAGAGAGCTCTCGCTAACGAGAATTCAGATGGGAGTT	809556	810129	810179	810127	-1	DS985214	VDBG_00267	808414	810545	None	3218	402	18105	No_constitutive_exon_found_in_species
CAACACTTCGGAATTTGCCTGCCCTGCCACGTAAACTACCGGGACCGAAGCC	848832	849118	848782	848834	1	DS985214	VDBG_00278	846236	850062	None	3218	402	18105	No_constitutive_exon_found_in_species
CGGCTCCAACGCACGACCGTGCTGGAGGCGTACTGGGCCTGGAGGGACAGGT	864538	865190	865240	865188	-1	DS985214	VDBG_00283	863498	866820	None	3218	402	18105	No_constitutive_exon_found_in_species
CCGGCATATACGGCAACCCCCATTCCAAGACGCACGCTTACGGATGGGAGAG	1074623	1075267	1074573	1074625	1	DS985214	VDBG_00339	1074199	1076273	None	3218	402	18105	No_constitutive_exon_found_in_species
GGCGGTTTTCTATTGTCTGGCGCAACTTGCTAACTACCTGGGATACACAGTC	1080122	1080169	1080219	1080167	-1	DS985214	VDBG_00342	1080122	1080845	None	3218	402	18105	No_constitutive_exon_found_in_species
GAACCCCGCGGCTTCCGGTCGCAACCATTACTGACAAATGGGATACACAGGT	1086680	1087452	1087502	1087450	-1	DS985214	VDBG_00344	1086251	1087939	None	3218	402	18105	No_constitutive_exon_found_in_species
TCGAGCCAATGTTGGTATGGGACGTCAGAGAAACTAACATGTGGGCGCAGAT	1086454	1086617	1086667	1086615	-1	DS985214	VDBG_00344	1086251	1087939	None	3218	402	18105	No_constitutive_exon_found_in_species
GGCTCCTGGCACGCAGTTTTGGGGCTAACATCACTGGCTCGGGGCTGGAGAA	1157394	1157423	1157344	1157396	1	DS985214	VDBG_00363	1155647	1157423	None	3218	402	18105	No_constitutive_exon_found_in_species
CGCGGCGCGACACAGAGCGCTGGTATCTGGCAACCCGGCGGATGGGCCAGCT	1413278	1414767	1414817	1414765	-1	DS985214	VDBG_00437	1413278	1421302	None	3218	402	18105	No_constitutive_exon_found_in_species
TGGAGAGAATTCTGCCGTGCCAGGCAATGACTTGCCGACCAAGGGTTGAGCT	1457444	1457698	1457394	1457446	1	DS985214	VDBG_00449	1455666	1457698	None	3218	402	18105	No_constitutive_exon_found_in_species
CTTCAGATTGAACACATGTCATGTCTGCACTGCCAACGGTGGGTGGACAGCT	1567123	1567165	1567073	1567125	1	DS985214	VDBG_00478	1565991	1568189	None	3218	402	18105	No_constitutive_exon_found_in_species
AGCAACATGAGCAAATGAATGCTAACAGACCACCAAAGGGAACACGATAGAC	1773043	1775559	1772993	1773045	1	DS985214	VDBG_00537	1772653	1775559	None	3218	402	18105	No_constitutive_exon_found_in_species
TGGTCTTTTAGCCAGTCACCAGCGCCTTCACAAAAGTTTTGGGGCAAGAGCG	1807597	1808326	1808376	1808324	-1	DS985214	VDBG_00544	1807597	1810715	None	3218	402	18105	No_constitutive_exon_found_in_species
CCCCTTTAGCCAAGTGCCTTTGGGAAATGGTTTTGCTGACTTGGGACAAGGG	1884580	1886150	1884530	1884582	1	DS985214	VDBG_00564	1880574	1886150	None	3218	402	18105	No_constitutive_exon_found_in_species
TCACAGCTACCGACGACAACGGACTCTCGGACTAACATGGGGGATCACAGGC	2054189	2054325	2054139	2054191	1	DS985214	VDBG_00621	2053852	2054626	None	3218	402	18105	No_constitutive_exon_found_in_species
CCTGCTTCCCAGGCGTCGGGACCAGACATGTCTAATCTGACTGGGAACAGTA	2142236	2143247	2142186	2142238	1	DS985214	VDBG_00657	2141477	2143835	None	3218	402	18105	No_constitutive_exon_found_in_species
GAAGGACATGAGCTGGGACATCTCACGATGGCAGCCCTTGATTGAGGGAGCG	2157983	2158759	2158809	2158757	-1	DS985214	VDBG_00662	2156041	2159457	None	3218	402	18105	No_constitutive_exon_found_in_species
CCCCGCGACTCGTCACTGGCTTTGGCAAACCGGCTGATACAGGGCTGCAGTC	2242652	2242832	2242882	2242830	-1	DS985214	VDBG_00688	2241257	2243173	None	3218	402	18105	No_constitutive_exon_found_in_species
ACCGTCATCACGGGCGGCGCCCGCGGTCTCTGGCGTCGTCATGGGCCAAGGG	2381188	2381612	2381662	2381610	-1	DS985214	VDBG_00726	2380773	2381986	None	3218	402	18105	No_constitutive_exon_found_in_species
ACTCTGCCAGCTGAATTACGACTAATGACTCGAGGTATTCAAAATGGGAGGG	2398760	2398908	2398958	2398906	-1	DS985214	VDBG_00729	2398760	2401517	None	3218	402	18105	No_constitutive_exon_found_in_species
CTTTTGTTGACGATCATGTTGAGAGCCACGACTAACGTACTGGGACGTAGCT	2415891	2416290	2415841	2415893	1	DS985214	VDBG_00733	2414404	2416290	None	3218	402	18105	No_constitutive_exon_found_in_species
TTCAACCTTCACTACGCTACCACTGCTTGCAAGTTTCTGACATGGGACAGGC	2446684	2447380	2446634	2446686	1	DS985214	VDBG_00744	2445247	2448510	None	3218	402	18105	No_constitutive_exon_found_in_species
TCGACGACTCGCCCGTGAGAACTCACAGAGAACTGATTTGGGGGCAATAGAT	2525953	2529123	2525903	2525955	1	DS985214	VDBG_00772	2525714	2529402	None	3218	402	18105	No_constitutive_exon_found_in_species
CTCAACGAACCACGTAAACCATGAGCGTCCGGCTAACCAGGGAAAATCAGAC	2596497	2596920	2596447	2596499	1	DS985214	VDBG_00796	2595770	2597216	None	3218	402	18105	No_constitutive_exon_found_in_species
CGGACGATATTGTTGACATTCCCGCTTTTCTGCGTTTTGGGTTGGGGCAGCC	2620525	2620790	2620840	2620788	-1	DS985214	VDBG_00803	2620464	2621935	None	3218	402	18105	No_constitutive_exon_found_in_species
CCTTGACTTCGTTGCGCAATACGTCAAACTTTACAATGAAAAGCGGGGAGGA	2960804	2960870	2960920	2960868	-1	DS985214	VDBG_00910	2957281	2970524	None	3218	402	18105	No_constitutive_exon_found_in_species
TAGTCGTAAAACCATGCCGGCATCGAATAGCATCTAACCCCCGAGGGCAGCT	3005879	3006135	3005829	3005881	1	DS985214	VDBG_00920	3005005	3006611	None	3218	402	18105	No_constitutive_exon_found_in_species
CCTGACAAGCTCCGTTGGCTGTCAAGCGCTAAGCTAACATATGGGTTGAGTT	3071233	3072022	3071183	3071235	1	DS985214	VDBG_00942	3071003	3072022	None	3218	402	18105	No_constitutive_exon_found_in_species
CCTCGCGAGGCATTCCTCATTATCGACGGGTGCTAACCAAGGGTGGACAGTG	3096708	3096925	3096658	3096710	1	DS985214	VDBG_00950	3096302	3097316	None	3218	402	18105	No_constitutive_exon_found_in_species
GCGGCGGCTCGATCACTACGACTCGGACGATACCGACGCCGGGTACGAAGGT	3119473	3119630	3119423	3119475	1	DS985214	VDBG_00957	3117983	3119630	None	3218	402	18105	No_constitutive_exon_found_in_species
GTTCGGTCGACAAGCCAGCAGCCCAACCTCCCTGCTCACTCGGGGAACAGAC	3139248	3139614	3139664	3139612	-1	DS985214	VDBG_00960	3139087	3139889	None	3218	402	18105	No_constitutive_exon_found_in_species
AGGTGTCGGGTCGCAACTGGACGCAGGGGTTCTACGCAGCGCGGGCGCAGGA	3139087	3139166	3139216	3139164	-1	DS985214	VDBG_00960	3139087	3139889	None	3218	402	18105	No_constitutive_exon_found_in_species
TGATCCCCCATGACGATATCAAGCCCCTCGACACAACAAAGGGATACCAGTA	3221627	3221922	3221972	3221920	-1	DS985214	VDBG_00980	3221627	3224568	None	3218	402	18105	No_constitutive_exon_found_in_species
TCCCCTCCCAAGCCCAACCGCCCGCACTTATCGCTCTCCAGAATGGGCAGCT	3287061	3287422	3287011	3287063	1	DS985214	VDBG_01000	3286604	3289482	None	3218	402	18105	No_constitutive_exon_found_in_species
TTGGGTGGTTTCTGGCGACTGACTAGGTGGTCTTGCTTCGGGATGAGTAGGA	3319505	3319514	3319564	3319512	-1	DS985214	VDBG_01006	3318855	3319944	None	3218	402	18105	No_constitutive_exon_found_in_species
GACTGGGTCCACGTCGAGACGGGGCTAACAGACAAGTGGGAGGATGTGAGCC	3321732	3324007	3321682	3321734	1	DS985214	VDBG_01007	3321398	3324007	None	3218	402	18105	No_constitutive_exon_found_in_species
CGTATTTGACCGCCTCATGCTGGCCAGATCCCCACAGGCTGGGACGCAAGAA	3381540	3382046	3381490	3381542	1	DS985214	VDBG_01020	3379271	3383792	None	3218	402	18105	No_constitutive_exon_found_in_species
AGCGGAAACCGACGAAACAGCCATGTCCACATTGACGACGGGGGAGACAGGC	3522425	3522437	3522375	3522427	1	DS985214	VDBG_01063	3521251	3522437	None	3218	402	18105	No_constitutive_exon_found_in_species
TTCACAGGCTTCTATGCTGGCGGCGGCACGCCCTACGCCATGACGGGCAGCG	3798458	3799388	3798408	3798460	1	DS985214	VDBG_01152	3797841	3799388	None	3218	402	18105	No_constitutive_exon_found_in_species
GAGAAGGGTGCCGCTGAGTGGGCACCCTTCACAGTCGAGGGGCGCGAGAGGC	3882625	3882812	3882575	3882627	1	DS985214	VDBG_01182	3881298	3882812	None	3218	402	18105	No_constitutive_exon_found_in_species
GCCTGGATGCATCTGATGGTCAAACTAACAAGTGCGAGGGCGGATGATAGAA	4125124	4125207	4125074	4125126	1	DS985214	VDBG_01253	4123051	4125207	None	3218	402	18105	No_constitutive_exon_found_in_species
CGCTCCTGTCGAAGAAGAAGATGCTCAAGTACAAGGGGTCGGGCACGAAGCT	4171793	4172286	4171743	4171795	1	DS985214	VDBG_01264	4169746	4172286	None	3218	402	18105	No_constitutive_exon_found_in_species
ACGTCTTTGTTTGCTTACGAGAAACCCAACCACTGACACTGACGGGACAGGA	4419536	4419791	4419841	4419789	-1	DS985214	VDBG_01347	4418986	4420198	None	3218	402	18105	No_constitutive_exon_found_in_species
AGCGTGAACCAAGGGGCAACTGACTAAGCCAACATTCTTGGGACGGACAGCT	4462701	4462909	4462959	4462907	-1	DS985214	VDBG_01357	4460544	4463076	None	3218	402	18105	No_constitutive_exon_found_in_species
GGAAAGTTAGTTATCCACGAGCTAATAAGCGCTAATGACGGGTGTCAAAGAC	4780095	4780152	4780045	4780097	1	DS985214	VDBG_01478	4779702	4782138	None	3218	402	18105	No_constitutive_exon_found_in_species
CATCTGGTCTAAATCGGGCCCAATCCGATCCTATACTGACAGGGGTCAAGGG	24632	25062	25112	25060	-1	DS985215	VDBG_01483	24357	26694	None	3218	402	18105	No_constitutive_exon_found_in_species
GTGATATAGCGGCAACGGCTGAACATGAAATGCATAACACGAGGGTACAGAT	36570	36693	36520	36572	1	DS985215	VDBG_01486	35927	38043	None	3218	402	18105	No_constitutive_exon_found_in_species
TCGAGACTATGCTTGATTGAACACAGCAATACTGACAAAAGGGTTGACAGGA	37660	37871	37610	37662	1	DS985215	VDBG_01486	35927	38043	None	3218	402	18105	No_constitutive_exon_found_in_species
CACACAAATCGATTGCGGTCCAGAAGATCCTGCTTATGAATCGGGAAAAGCT	37999	38043	37949	38001	1	DS985215	VDBG_01486	35927	38043	None	3218	402	18105	No_constitutive_exon_found_in_species
GTTGTGGCGGCACACATACGCATGCAGACAGCGCTAACAAGAGGGGATAGGA	176019	176436	176486	176434	-1	DS985215	VDBG_01528	176019	178252	None	3218	402	18105	No_constitutive_exon_found_in_species
GGAAGGCGGCAAATGGCCTGCTTGACTTGAGTGACTTCGGCCGGGGCAAGGT	222176	222187	222126	222178	1	DS985215	VDBG_01536	221932	224252	None	3218	402	18105	No_constitutive_exon_found_in_species
CCTGGCCGAATGGAAGGACCTCGGACGGGCGTACTCGTCGCCCAAGGGAGCC	255444	256295	256345	256293	-1	DS985215	VDBG_01549	255185	257682	None	3218	402	18105	No_constitutive_exon_found_in_species
TTCCTTTCCAGCGCTTCGTTAGAGGTACATGACTGACGGGTGGAGTGCAGCA	255185	255365	255415	255363	-1	DS985215	VDBG_01549	255185	257682	None	3218	402	18105	No_constitutive_exon_found_in_species
GTAAAAATGTTCATTGCCTGGACCCAGAGACATCTCTAACCGGGACGCAGCA	272430	272857	272380	272432	1	DS985215	VDBG_01552	272236	272857	None	3218	402	18105	No_constitutive_exon_found_in_species
GGCTGTGGGCTTGTGATGTCGCGGCCGTCAAGTGCTAACGGGAGACGCAGGA	318157	318279	318107	318159	1	DS985215	VDBG_01566	317778	318593	None	3218	402	18105	No_constitutive_exon_found_in_species
GCGTCACTCATCCTTGCCACCGCGAAATACTGATCAATGGGGATGTGCAGCA	440489	440607	440657	440605	-1	DS985215	VDBG_01614	437950	440861	None	3218	402	18105	No_constitutive_exon_found_in_species
CGACACGGTCGGAACCCTCATGGCCCGCTCTTACACGGCAAACGGGCAAGGA	511683	512425	512475	512423	-1	DS985215	VDBG_01639	511683	513307	None	3218	402	18105	No_constitutive_exon_found_in_species
CAAACGTCATTTTGCTGCTCCGGGACTGACGAGTGGGGACGAACGAATAGAT	697760	697814	697710	697762	1	DS985215	VDBG_01685	697494	698240	None	3218	402	18105	No_constitutive_exon_found_in_species
CCGAATCCAATGGTGGAGGATGATGAGACGAGCAAGACCGGGACAGGGAGGC	703958	704052	703908	703960	1	DS985215	VDBG_01686	699352	707643	None	3218	402	18105	No_constitutive_exon_found_in_species
TTTGGCTTGCGTAAGGCGAAACTAGATTCCCAAGGCTGACACTGGGATAGAT	712433	712598	712383	712435	1	DS985215	VDBG_01688	711441	712598	None	3218	402	18105	No_constitutive_exon_found_in_species
GCCATCATCCCGCTGCGCGACAGAGCTGGACGTCGATGAACGAGGGACAGGT	1157101	1158092	1158142	1158090	-1	DS985215	VDBG_01810	1154737	1159764	None	3218	402	18105	No_constitutive_exon_found_in_species
CCTGAGGGGGCCATCACGTCGACGTGTTTGCTGATGACACGGGATAACAGGT	1156403	1157042	1157092	1157040	-1	DS985215	VDBG_01810	1154737	1159764	None	3218	402	18105	No_constitutive_exon_found_in_species
GGTGCAGGGGGGGGCAGAGGAGGGCGAGGGACACACGCCCAGGGTCCAAGGC	1167652	1169466	1167602	1167654	1	DS985215	VDBG_01811	1166973	1169466	None	3218	402	18105	No_constitutive_exon_found_in_species
GCTAATACGGGCGTAGATGACGGTCCGCACGACAATATCACGGGCGAGAGCG	1287256	1288856	1288906	1288854	-1	DS985215	VDBG_01846	1287256	1290067	None	3218	402	18105	No_constitutive_exon_found_in_species
TCATCTTGTATATCCGAGGCATAGATCAGCGGCGTTCGGGGCGAAATCAGGG	1364024	1364071	1363974	1364026	1	DS985215	VDBG_01875	1363018	1364071	None	3218	402	18105	No_constitutive_exon_found_in_species
ATTGTCTGACCCCTTGAATGAACCAGGACAGCTAAGAGGGAGAAACCCAGAT	1431933	1432050	1432100	1432048	-1	DS985215	VDBG_01895	1430563	1432337	None	3218	402	18105	No_constitutive_exon_found_in_species
TCTTCCCTTACCTGGAACCACACATGACTGACAGGTGGGCGGGTATATAGTA	1576567	1578394	1578444	1578392	-1	DS985215	VDBG_01947	1576567	1579207	None	3218	402	18105	No_constitutive_exon_found_in_species
TTCCCCCGCCCATCTTGTTGTCGGCGGGGACATACGCTGACAGGGCACAGGC	1674006	1674942	1673956	1674008	1	DS985215	VDBG_01970	1673592	1674942	None	3218	402	18105	No_constitutive_exon_found_in_species
CCGGCGCCGCTCCACCATGTCCGTCTACTGACCTCGGATCATGGGCACAGCT	1754996	1755475	1755525	1755473	-1	DS985215	VDBG_01990	1754996	1755639	None	3218	402	18105	No_constitutive_exon_found_in_species
AGCCGGCAGGCGGTCAGGGCCCTTGACGCCCGAGCCCACCGATCTGGGAGGC	1772258	1774412	1774462	1774410	-1	DS985215	VDBG_01997	1772258	1774846	None	3218	402	18105	No_constitutive_exon_found_in_species
CCTCCACCCTCCATGAGGGATGGTCGCTAATGTTCAATCTGGGTGAACAGGG	1830402	1830448	1830498	1830446	-1	DS985215	VDBG_02011	1830000	1831003	None	3218	402	18105	No_constitutive_exon_found_in_species
ACCTCCGCCCCATACGACTCGTGTGCCTTGACTGACATTGCTGGGGGCAGGA	2041746	2041881	2041931	2041879	-1	DS985215	VDBG_02094	2041523	2043958	None	3218	402	18105	No_constitutive_exon_found_in_species
AGTGCCACCATCTTCCCGCTGCCTCATGCTGATATGACGCTGGGAACTAGGG	2149496	2149588	2149638	2149586	-1	DS985215	VDBG_02118	2149004	2149884	None	3218	402	18105	No_constitutive_exon_found_in_species
CCCATATCGGGAGAGAGAAACACAAGGGCAGTGCTGACGTGGGGAAATAGGA	2225054	2225159	2225209	2225157	-1	DS985215	VDBG_02147	2225054	2225496	None	3218	402	18105	No_constitutive_exon_found_in_species
CATGCTGACAATGAAAAAGTTGGAAATGCTCGTATTGAGGGAATGACTAGCG	2241901	2241980	2242030	2241978	-1	DS985215	VDBG_02153	2240443	2242344	None	3218	402	18105	No_constitutive_exon_found_in_species
TCTTCTTCCTCAGTGTGCGTCTGTAATCATCGCTGACAAGGGGCGCGTAGGG	2295522	2295643	2295472	2295524	1	DS985215	VDBG_02173	2293320	2295643	None	3218	402	18105	No_constitutive_exon_found_in_species
AGGCGCCGGCCTCATGACACTCGTGCATCGACGGAACCGGGACGACGTAGAC	2329827	2330111	2329777	2329829	1	DS985215	VDBG_02182	2328178	2330111	None	3218	402	18105	No_constitutive_exon_found_in_species
GGCGGGCCGTTCCGTACGCATAGGATCGTGGAACTGACGAAGGGCTGTAGCG	2354284	2354347	2354234	2354286	1	DS985215	VDBG_02190	2353790	2354797	None	3218	402	18105	No_constitutive_exon_found_in_species
CCTCACACCGGGCCATCTCTTGCCAACACCAGACTGACCAGGGATCGCAGGC	2439448	2439735	2439398	2439450	1	DS985215	VDBG_02216	2439144	2439917	None	3218	402	18105	No_constitutive_exon_found_in_species
AGCACACAATAAGGCACATGTCGAAGAGGCTTGCTCGCTAAAAACGGGAGTT	2492798	2493293	2493343	2493291	-1	DS985215	VDBG_02232	2492723	2493786	None	3218	402	18105	No_constitutive_exon_found_in_species
CGGTTGTGAATGTTACTGACAACCCACAGGGCTCGTCTGGAGCGGGAAAGAC	2506205	2506755	2506155	2506207	1	DS985215	VDBG_02236	2505242	2508098	None	3218	402	18105	No_constitutive_exon_found_in_species
AAGGGGCATGAGACACTGTGAGCGCCCGGCGCTAAAGGGTTAACAAACAGAT	2523843	2524233	2523793	2523845	1	DS985215	VDBG_02241	2523686	2527089	None	3218	402	18105	No_constitutive_exon_found_in_species
GCACCCCGATCTACGAGAGTCCTCTACTGACCCATGCTTGGGGTTAGAAGAT	2674216	2674289	2674166	2674218	1	DS985215	VDBG_02289	2674071	2675778	None	3218	402	18105	No_constitutive_exon_found_in_species
CATCGCGGCGCGTTGGGAAAATCACCGCCAGCTGACAACCCGGGAAACAGGC	2674369	2674486	2674319	2674371	1	DS985215	VDBG_02289	2674071	2675778	None	3218	402	18105	No_constitutive_exon_found_in_species
GGCGCGCCAAACACAGCAACAGAGCGCAGTTTTGCGCTCAAGGGTGCTAGAC	2728153	2728575	2728103	2728155	1	DS985215	VDBG_02306	2726529	2728832	None	3218	402	18105	No_constitutive_exon_found_in_species
TCCTTTCGTCAATGTTGTACGCAGCGTCGCTGACTGACCATGGGAAACAGGC	2731318	2731484	2731268	2731320	1	DS985215	VDBG_02307	2729995	2731923	None	3218	402	18105	No_constitutive_exon_found_in_species
TTTTGAGTGAACACGGCTCTGGCTGAGCAGCGATGGCTGACGAGGGACAGAT	2831443	2832026	2832076	2832024	-1	DS985215	VDBG_02338	2831443	2832948	None	3218	402	18105	No_constitutive_exon_found_in_species
TAGGACGATCTGCCTGCCAGAGTGAAATGGCAGCAACTGACGGGAACTAGCA	2870048	2870910	2869998	2870050	1	DS985215	VDBG_02350	2869662	2871861	None	3218	402	18105	No_constitutive_exon_found_in_species
GTGTTGGTCTGCCTCATGACACAGTCACACACTGACAAAGGGAAAAACAGTC	2964344	2965372	2964294	2964346	1	DS985215	VDBG_02378	2963499	2965372	None	3218	402	18105	No_constitutive_exon_found_in_species
CCACCCCGCCAAACCTGATCGTACCTACAGCTGCTGCCACGTCGGGAGAGCT	2972657	2972806	2972856	2972804	-1	DS985215	VDBG_02381	2970910	2973244	None	3218	402	18105	No_constitutive_exon_found_in_species
TGAACCATTCTGCTTATCTTTCGAGGACTATACTGACCTATGGTGGGTAGAT	3007731	3007836	3007681	3007733	1	DS985215	VDBG_02394	3006997	3008442	None	3218	402	18105	No_constitutive_exon_found_in_species
ATAGTCCCCCGGCAGTATTCAGCACAGTTTCCTGATCACTCGGGCAACAGTA	3011486	3011702	3011436	3011488	1	DS985215	VDBG_02396	3011054	3013138	None	3218	402	18105	No_constitutive_exon_found_in_species
AACGACCGTGACGTCACGGCCAATGGCTTGATGCGTATATGGGAAGACAGCA	3316929	3317306	3316879	3316931	1	DS985215	VDBG_02489	3314760	3317864	None	3218	402	18105	No_constitutive_exon_found_in_species
AACCTCAACGACGAGCCAAGAGTGGCCGTTCCGTATGAAGGGATGAATAGGC	3326070	3326241	3326020	3326072	1	DS985215	VDBG_02492	3324536	3327237	None	3218	402	18105	No_constitutive_exon_found_in_species
TTATGCAACCTGGGACTGCTCACAGCATAGGTAACCTATCACATGGGCAGGC	148818	149733	149783	149731	-1	DS985216	VDBG_02562	148818	150267	None	3218	402	18105	No_constitutive_exon_found_in_species
TAGCCCATCGCGACGACCAGATAAGATTGATTGAAATATGGTGGGAACAGGT	196414	196531	196581	196529	-1	DS985216	VDBG_02575	194112	197143	None	3218	402	18105	No_constitutive_exon_found_in_species
ACCAGTACACGAGGCATCGACTGGTTCACTAACCCGTGGGAAAAACGCAGTC	419665	419844	419894	419842	-1	DS985216	VDBG_02636	419449	420401	None	3218	402	18105	No_constitutive_exon_found_in_species
ATATATCAAAATTCGTCGCGGGGCGATACTTACGCTTGAGGGCGAAATAGGA	550754	550877	550927	550875	-1	DS985216	VDBG_02673	550754	551376	None	3218	402	18105	No_constitutive_exon_found_in_species
CACATGCTCACCATCGCAAGGTCCACTAACATCTGGGGCCCATATGAAAGCG	645850	646721	645800	645852	1	DS985216	VDBG_02709	645044	646721	None	3218	402	18105	No_constitutive_exon_found_in_species
CGTCTCTCGCTTGAATGAACCCCATAAACATTTGTAAGTGGCCGGGAAAGGG	755771	755907	755957	755905	-1	DS985216	VDBG_02747	755771	756341	None	3218	402	18105	No_constitutive_exon_found_in_species
TCGCCAAGCTCAATAACAGAACCCCTGACATGGAGTAGGTCGTGGGATAGGG	758464	758806	758414	758466	1	DS985216	VDBG_02748	758286	759268	None	3218	402	18105	No_constitutive_exon_found_in_species
GTGTATCACTTCAAGATAGTTATGGCTTGCTGATTGCTCAAGGGTATTAGAC	1007656	1008282	1007606	1007658	1	DS985216	VDBG_02827	1007450	1009189	None	3218	402	18105	No_constitutive_exon_found_in_species
CATGGCGGAGCAGAGGCGAGCTAAGATGGAGCTCGTGGGAGAATCAAAAGGC	1068280	1068562	1068612	1068560	-1	DS985216	VDBG_02849	1068280	1069777	None	3218	402	18105	No_constitutive_exon_found_in_species
GTGAGATTTATCGACGATGCCCTCCATCCGAAACCTGAAGGAGGGAAAAGAA	1075662	1075902	1075952	1075900	-1	DS985216	VDBG_02851	1074760	1076318	None	3218	402	18105	No_constitutive_exon_found_in_species
AGTCTGTGTAGTTTGGCCACCTGGAACATGTAGGCTGCTGGGTTCAAGAGAG	1366890	1367123	1367173	1367121	-1	DS985216	VDBG_02935	1366890	1368360	None	3218	402	18105	No_constitutive_exon_found_in_species
GGTGTTTCTGCACTCAAAACCCCATACGAGCTGACCCTTCCGGGAACCAGGT	1468587	1468721	1468771	1468719	-1	DS985216	VDBG_02961	1468587	1469691	None	3218	402	18105	No_constitutive_exon_found_in_species
TGGTAGATAGCTTTTGGGCTGGTGGCTGTTGGATAACGTGGGGTACACAGAA	1471722	1472109	1471672	1471724	1	DS985216	VDBG_02962	1470742	1472109	None	3218	402	18105	No_constitutive_exon_found_in_species
GATATCTTCACGCATTCTGTGTTCAATTCTGGACTGCTAACAGGGAGCAGTG	1514334	1514402	1514452	1514400	-1	DS985216	VDBG_02977	1513821	1515172	None	3218	402	18105	No_constitutive_exon_found_in_species
CCGCTGACATTATAGATCGCATCGATTGGTGCTGGCTCACGATGGGCGAGCG	1517867	1518443	1517817	1517869	1	DS985216	VDBG_02978	1517274	1518994	None	3218	402	18105	No_constitutive_exon_found_in_species
ATGTGGACAAAAGAAAGTGTGTAAATATAGCCATTGACTGTGGGATGTAGAA	1561009	1561093	1561143	1561091	-1	DS985216	VDBG_02987	1560171	1561768	None	3218	402	18105	No_constitutive_exon_found_in_species
ACGTGGCGACTCTGTCGTTTACTGCCATTCTTACGACGGGCCAATGGAAGCA	1707320	1708015	1707270	1707322	1	DS985216	VDBG_03022	1706200	1708015	None	3218	402	18105	No_constitutive_exon_found_in_species
TCCCTCTACGCCTGGGAGGACGTACGCCGGCAACGACTGGGGCCAACAAGGG	1714965	1715064	1715114	1715062	-1	DS985216	VDBG_03025	1714612	1715403	None	3218	402	18105	No_constitutive_exon_found_in_species
AGATCGGGAAGCGGGCAAATGGAAATTGCTGACAACCCCCGGGCACACAGCC	1752763	1753447	1752713	1752765	1	DS985216	VDBG_03036	1752453	1753568	None	3218	402	18105	No_constitutive_exon_found_in_species
GCAAGACGCGAAGGACAATCGCTAATATGACAAACTCTAGGGATCACGAGGC	1784435	1784547	1784597	1784545	-1	DS985216	VDBG_03047	1783294	1785322	None	3218	402	18105	No_constitutive_exon_found_in_species
ATCTGTTCTTCGCGTTTTGCCCAGAGCGTCTCTGACAAGGGGAACCACAGGC	1819938	1820389	1820439	1820387	-1	DS985216	VDBG_03057	1819938	1820721	None	3218	402	18105	No_constitutive_exon_found_in_species
TTCATTCGGCTTCTGAAGACCGTGACAGCTTGCTAACAGGGGGGGAAAAGGG	1830346	1830407	1830296	1830348	1	DS985216	VDBG_03062	1829941	1831225	None	3218	402	18105	No_constitutive_exon_found_in_species
CACCATTTTGGGCATACCTTTGCGTCCATGTTTCCGGGCCGCGTGGGAAGGA	1848038	1848084	1848134	1848082	-1	DS985216	VDBG_03068	1847052	1848883	None	3218	402	18105	No_constitutive_exon_found_in_species
TCGGCAAGGGGATCACCGGGGGCAAGGCCTTCACACTGGGTGCTGAAGAGCC	1885369	1885711	1885319	1885371	1	DS985216	VDBG_03084	1884681	1885711	None	3218	402	18105	No_constitutive_exon_found_in_species
TCGAGTACGAACCCTACTTCCTCGTCGCCGTTAAAAAGGGGCCGCGAGAGCG	1889750	1889993	1889700	1889752	1	DS985216	VDBG_03087	1889366	1896187	None	3218	402	18105	No_constitutive_exon_found_in_species
CGCTTTGAGACGAGCCAACCCACGATTTTACGCTACTATGGGGCGACAAGAT	1954638	1954810	1954588	1954640	1	DS985216	VDBG_03102	1953176	1954810	None	3218	402	18105	No_constitutive_exon_found_in_species
CGGCCACTATCGTTCCCAGCAGTGCTGTTCCCATGGACGGTCGGGAACAGGC	1987233	1987953	1988003	1987951	-1	DS985216	VDBG_03113	1987233	1988366	None	3218	402	18105	No_constitutive_exon_found_in_species
CAATTACATGTTGTTGTCCTCTCTACGCTTCGACGACTGACGGGCAGCAGGC	2106181	2106825	2106875	2106823	-1	DS985216	VDBG_03154	2106181	2107171	None	3218	402	18105	No_constitutive_exon_found_in_species
ATGTCGGTCATCGTTTGGAGTTGTGGTTCAGAGATGCTAACATGGGACAGTT	2136889	2137006	2137056	2137004	-1	DS985216	VDBG_03165	2136889	2138651	None	3218	402	18105	No_constitutive_exon_found_in_species
TGGTCAAGTCATTGGACCGCGAATGGGACGCGCCGTGGGCGGATGATTAGGA	2251540	2251969	2252019	2251967	-1	DS985216	VDBG_03205	2251356	2253091	None	3218	402	18105	No_constitutive_exon_found_in_species
GATACCATATACTCGATGGGTTAAGACACAACATGAAATGGGAACGGCAGGG	2288224	2288357	2288407	2288355	-1	DS985216	VDBG_03217	2285975	2289142	None	3218	402	18105	No_constitutive_exon_found_in_species
TGATTTCCTTATCGCCGAGACCAGAAACAGTGTTGACAACGGGCATGTAGCA	2317534	2318096	2318146	2318094	-1	DS985216	VDBG_03225	2317136	2318587	None	3218	402	18105	No_constitutive_exon_found_in_species
CACTGACCCAACCTAGAAGCGGTGGTTGGATGCTGACGAACGGGGAACAGGC	2346246	2346432	2346482	2346430	-1	DS985216	VDBG_03235	2345688	2347140	None	3218	402	18105	No_constitutive_exon_found_in_species
GCCGTCCGAAATGTTCTCGTCCATTGACATGCTGAACATGGGGCTGCAAGTG	2526101	2526137	2526187	2526135	-1	DS985216	VDBG_03300	2525255	2527955	None	3218	402	18105	No_constitutive_exon_found_in_species
CCGTGCATGCAAGCGAGACTGTCGAAACTGACGTTTGTGGGATATTGGAGGC	2537103	2537281	2537331	2537279	-1	DS985216	VDBG_03303	2536459	2537749	None	3218	402	18105	No_constitutive_exon_found_in_species
TTAGGCCCGGTCTAGGCCTGTTTTTGTTTGACTAACAGGGGCGACGATAGGC	2708776	2709536	2709586	2709534	-1	DS985216	VDBG_03355	2708776	2711905	None	3218	402	18105	No_constitutive_exon_found_in_species
CCTCTCCACCGCCGTCCTTGTGTGGGGTTCGTTCGCTTACAGACGGGCAGCG	2720621	2720711	2720761	2720709	-1	DS985216	VDBG_03359	2720621	2721048	None	3218	402	18105	No_constitutive_exon_found_in_species
CATTCATGTCCAACCCAGGTAATTGCACCCGCCTCCTTTGGGCGCGACAGCA	2936387	2936506	2936556	2936504	-1	DS985216	VDBG_03422	2934970	2937522	None	3218	402	18105	No_constitutive_exon_found_in_species
CCTCTCTCTTTTTTCCTGATGAATGATCGTAGGGCTGACCTTAGGGATAGTG	214375	215356	214325	214377	1	DS985217	VDBG_03468	213288	215356	None	3218	402	18105	No_constitutive_exon_found_in_species
CCTACTCACCCTACGCATCGGTCTCAGGGCTCCATGGGCCGCAGCAACAGGC	246440	247055	246390	246442	1	DS985217	VDBG_03481	245416	248402	None	3218	402	18105	No_constitutive_exon_found_in_species
CAAGCCTTTTGAATCGACGCTGCAAAAGGGCGACGACGTCGACCGGGAAGCT	454130	454289	454339	454287	-1	DS985217	VDBG_03550	452627	455881	None	3218	402	18105	No_constitutive_exon_found_in_species
AGTGACGACCCCCCAACGAGTGGTGCGCAGTTCGACTGACCAGGGCAAAGTA	545637	546562	546612	546560	-1	DS985217	VDBG_03581	545637	547178	None	3218	402	18105	No_constitutive_exon_found_in_species
CATGCATGCTCCTTTTCGAGACGGGATGCCCCCAGCTGACAGGGAACCAGAC	563703	564605	563653	563705	1	DS985217	VDBG_03588	563247	564605	None	3218	402	18105	No_constitutive_exon_found_in_species
GAGAGCGAGGTCGTCTTCGGTGGTGTTGATGAGTCCCACTACGAGGGCAGAT	580587	581250	580537	580589	1	DS985217	VDBG_03594	579574	581250	None	3218	402	18105	No_constitutive_exon_found_in_species
GTGAGAAGATTTGATCCTGCAAGAAGCCATGCGAAGCTTACGGGGAACAGAC	631316	631354	631404	631352	-1	DS985217	VDBG_03612	630918	631445	None	3218	402	18105	No_constitutive_exon_found_in_species
AGATTGCGTGGCTGCCCGCCGACTATGACGACTCGCGGTATGGGTGGAAGCG	739596	740247	740297	740245	-1	DS985217	VDBG_03644	737593	741438	None	3218	402	18105	No_constitutive_exon_found_in_species
GAACCCTTCAAATCGATTTTTTTTTCGGAGAGACAATTGCTGACAGGGAGAC	854462	854486	854536	854484	-1	DS985217	VDBG_03683	854030	854714	None	3218	402	18105	No_constitutive_exon_found_in_species
GTTGATGGTTCAGTTTGCGGGTGTTGATGTAGCGTTGCAAGAAGGGTTAGGA	875087	875198	875037	875089	1	DS985217	VDBG_03691	873896	875198	None	3218	402	18105	No_constitutive_exon_found_in_species
GGTCAGGCAAAACGATGTTCCCAGGCAGGACAGAACTTGAAGGGAGGAAGCT	956870	957538	956820	956872	1	DS985217	VDBG_03719	956559	957538	None	3218	402	18105	No_constitutive_exon_found_in_species
AAGAGCGTCATCAATGATGGGAGACGGCTGCGCGGGCCGGGGACACGGAGAT	970199	970409	970459	970407	-1	DS985217	VDBG_03727	970199	971283	None	3218	402	18105	No_constitutive_exon_found_in_species
TAGGACCATGAAGCTGCAGAGGGAAAAGCGTGGCTAATGGGATGTAATAGCA	1234750	1234990	1235040	1234988	-1	DS985217	VDBG_03810	1234750	1235419	None	3218	402	18105	No_constitutive_exon_found_in_species
TCCTCGGCGACGAACACTCTACCCCTCAAATGGTGCTGGGGAAGCATTAGAT	1255308	1256169	1255258	1255310	1	DS985217	VDBG_03818	1254589	1260080	None	3218	402	18105	No_constitutive_exon_found_in_species
AGAAGCACTGCTATCACAATACGATAATGATAATGTTTTGGATGGGCCAGCT	1285005	1285114	1284955	1285007	1	DS985217	VDBG_03829	1284011	1285114	None	3218	402	18105	No_constitutive_exon_found_in_species
CGGGCCCTGGGCGCGGTACAAGCGGCCCGAGTACGAGATTGTGGGGCGAGGG	1504456	1505126	1505176	1505124	-1	DS985217	VDBG_03904	1503889	1505556	None	3218	402	18105	No_constitutive_exon_found_in_species
CATCTTCATCTTCTTCACGCACCTTGAGGACTGACCCGTTGGGTTGATAGCT	1519472	1519793	1519843	1519791	-1	DS985217	VDBG_03910	1519472	1520376	None	3218	402	18105	No_constitutive_exon_found_in_species
AGATGGCAAAGAAAATGTTGAATCCAGTGCGCTTATTGACTGGGGAACAGAT	1552350	1552408	1552458	1552406	-1	DS985217	VDBG_03926	1551389	1552700	None	3218	402	18105	No_constitutive_exon_found_in_species
CGTTTGACCCGTCATCAAAAAGCCGCAGCTGACGTGAAGGGGAATTGCAGCG	1560202	1562321	1562371	1562319	-1	DS985217	VDBG_03929	1560202	1562654	None	3218	402	18105	No_constitutive_exon_found_in_species
AGACGCATATGGTCCAAGTTAACGGACGGCAAGGCTAACAGAGGGTGCAGGT	1565217	1565283	1565167	1565219	1	DS985217	VDBG_03930	1563824	1565353	None	3218	402	18105	No_constitutive_exon_found_in_species
CTTAACGTTTGTTCTGCATCTGAAGTCAATGGCGCTAACGGGTTGGGTAGTT	1630832	1631065	1631115	1631063	-1	DS985217	VDBG_03958	1630746	1631871	None	3218	402	18105	No_constitutive_exon_found_in_species
GTCATCCGCCGCCGCCTCAAACAGAAGACCCTCAAAGCCGAGAGGGCTAGCC	1664412	1664796	1664846	1664794	-1	DS985217	VDBG_03967	1663795	1665583	None	3218	402	18105	No_constitutive_exon_found_in_species
CTCAGATCATGACTTTTTGGTGTGACGGAAACTGACTCTGGGCGCCAAAGGA	1731387	1731751	1731801	1731749	-1	DS985217	VDBG_03988	1731387	1732647	None	3218	402	18105	No_constitutive_exon_found_in_species
GTCTATGCTGTCCGAATTTTCATGGTTGTTGTTAACATATGGGTCGATAGAA	1843042	1843132	1843182	1843130	-1	DS985217	VDBG_04021	1842199	1843339	None	3218	402	18105	No_constitutive_exon_found_in_species
TCTGTTTGGCGAAGCGCCTCGGAAAGACTATTTTTTGGGGGGGGGAACAGGC	1853261	1853398	1853211	1853263	1	DS985217	VDBG_04023	1851720	1854244	None	3218	402	18105	No_constitutive_exon_found_in_species
CTCTTTCTCAGGACGGGTTTGTCTTTCTTGCTTGCTTATGGGGATTGAAGGA	2107991	2108127	2108177	2108125	-1	DS985217	VDBG_04117	2107991	2109934	None	3218	402	18105	No_constitutive_exon_found_in_species
ACTTGGACACGGAGCAATACGAGACCCAAACTAACAAGTGGGCGCAACAGAT	2116388	2116937	2116338	2116390	1	DS985217	VDBG_04120	2115185	2116937	None	3218	402	18105	No_constitutive_exon_found_in_species
CCGGGGGCAAGCCGTAAGGTATTGTGAGTATGGTGCTGACTGCAGGGCAGAT	2189151	2189322	2189101	2189153	1	DS985217	VDBG_04140	2188625	2189322	None	3218	402	18105	No_constitutive_exon_found_in_species
CTTTCCAACGTCCTCGCAGTACATGTGGACTAACACGATGGGGAAAACAGGA	2318843	2319261	2319311	2319259	-1	DS985217	VDBG_04176	2318308	2319501	None	3218	402	18105	No_constitutive_exon_found_in_species
GCGAATATTCCATGGCACCAAGGAAACCAGTGCTGATGCGCAGCGGGTAGAC	2354735	2354932	2354685	2354737	1	DS985217	VDBG_04188	2354441	2358025	None	3218	402	18105	No_constitutive_exon_found_in_species
GGTTCGGCATACATCCTTTGAGGCTTGCTGACAGGTGTTGGGGTTAACAGGC	2431463	2432927	2431413	2431465	1	DS985217	VDBG_04214	2431085	2432927	None	3218	402	18105	No_constitutive_exon_found_in_species
GACCTGTCGGGTGAGAAGGGCCTCGAAGAGAAGGTTGACGTCAAGGGCAGCG	2473083	2474046	2473033	2473085	1	DS985217	VDBG_04224	2472594	2474556	None	3218	402	18105	No_constitutive_exon_found_in_species
AACGAACACATCGCTGTGCAATCGATGGGCTCACCTTGGGGCGGAAACAGAC	2555244	2555801	2555194	2555246	1	DS985217	VDBG_04247	2554764	2557329	None	3218	402	18105	No_constitutive_exon_found_in_species
CGAAGGGGGACAATACGCGTGGCGTGCTAACATGGGGGGAAAAACAATAGAA	2592935	2593222	2593272	2593220	-1	DS985217	VDBG_04259	2592550	2593829	None	3218	402	18105	No_constitutive_exon_found_in_species
GAGCGCTTGGGCTGCCGTTGACATTTGAGGGGCTGACGCGGGAGTGTCAGGA	2678985	2679342	2678935	2678987	1	DS985217	VDBG_04285	2678579	2679342	None	3218	402	18105	No_constitutive_exon_found_in_species
ATCGTGCTCGCGAGGCTGCTCTGCAACGAACATGATGCTGACGAGGGCAGCA	215769	216128	215719	215771	1	DS985218	VDBG_04399	215089	216128	None	3218	402	18105	No_constitutive_exon_found_in_species
CAGCACAAGGGCGCATCAAGATCAAAAAAATCTCCCACTATGGGCAATAGCA	590777	591008	591058	591006	-1	DS985218	VDBG_04504	590332	592366	None	3218	402	18105	No_constitutive_exon_found_in_species
ACTCAGAATCCAATTCTGTGTCAGTATGTTAGCTAACAACCATGGGGCAGAT	617882	618069	618119	618067	-1	DS985218	VDBG_04514	614777	618208	None	3218	402	18105	No_constitutive_exon_found_in_species
AAGCACGAGAGAAGAGAGAATGAAAGAATGCGAAACTAATAGGGGACCAGCA	624393	626070	624343	624395	1	DS985218	VDBG_04516	623850	627366	None	3218	402	18105	No_constitutive_exon_found_in_species
CTCGTACTGCATATATGCTAACACATGACAGACATGCGGGCGTGAAAAAGGT	675371	675405	675321	675373	1	DS985218	VDBG_04530	674448	676095	None	3218	402	18105	No_constitutive_exon_found_in_species
CACACGAAACTTTGACGTCTACAAACAAGGTGGCTGACTTGGGGCACTAGGG	779458	779927	779977	779925	-1	DS985218	VDBG_04563	778835	781323	None	3218	402	18105	No_constitutive_exon_found_in_species
TCGATTTCCTGAGGTTCGCGGCCGCTGACCAGTATCGCGCGGGTGTAAAGGC	917844	918195	918245	918193	-1	DS985218	VDBG_04601	917721	918487	None	3218	402	18105	No_constitutive_exon_found_in_species
CCGGGCCCCGAGATGCGAATGTTCATGTGTGCTTTGGAGAAGGGCGCGAGGA	1032105	1032228	1032278	1032226	-1	DS985218	VDBG_04635	1031808	1033667	None	3218	402	18105	No_constitutive_exon_found_in_species
GCAGTAAGTTAAAGCTGTGTCTGTTTTTGAATGGCCGGGAGCTGATGAAGAC	1122455	1122744	1122794	1122742	-1	DS985218	VDBG_04667	1120437	1123623	None	3218	402	18105	No_constitutive_exon_found_in_species
CATGCAGGACCCTGATGCGGTCAGGCTTAGCGGCAAGCCTGTACCGGGAGAA	1319220	1321757	1321807	1321755	-1	DS985218	VDBG_04723	1319220	1322893	None	3218	402	18105	No_constitutive_exon_found_in_species
CGGGGTAGGGGCGCATTGGTCTCATGGGCGACGTGACTGACAGGGATTAGTA	1365987	1367848	1367898	1367846	-1	DS985218	VDBG_04737	1364135	1369371	None	3218	402	18105	No_constitutive_exon_found_in_species
GTCTTTCGTCCACACCCCAACGCCTTTTCTCACCCACCAGGGCTGGGCAGCC	1702242	1702307	1702192	1702244	1	DS985218	VDBG_04847	1701688	1702307	None	3218	402	18105	No_constitutive_exon_found_in_species
CCGCGGCGCTGCTACTACAGATCATGGCCCAGAATTGACTAGAAGGGTAGGC	1768594	1768696	1768746	1768694	-1	DS985218	VDBG_04870	1766476	1768896	None	3218	402	18105	No_constitutive_exon_found_in_species
AAGAATGGTCTCCGCCTGCTGGGTTAGGGGAACAATGCCCACTTGGGAAGAA	1774303	1774324	1774374	1774322	-1	DS985218	VDBG_04872	1774303	1775542	None	3218	402	18105	No_constitutive_exon_found_in_species
CCTCCCTCTAAGAACACTGTCTCTGACCACCTTCACTTGGGGAAAAAAAGGC	1833303	1833724	1833774	1833722	-1	DS985218	VDBG_04890	1833303	1833921	None	3218	402	18105	No_constitutive_exon_found_in_species
CCAGGCGCTCGTCAGCTACGGTATCGAGTTCCTCTTCAACAAGGGTAAAGAC	1980431	1980939	1980381	1980433	1	DS985218	VDBG_04941	1979621	1981345	None	3218	402	18105	No_constitutive_exon_found_in_species
TGCTCTTCAGAACGGTCGACTGGACTGATAACCCATGGGCAGATTGTGAGAC	2015681	2015761	2015631	2015683	1	DS985218	VDBG_04949	2015133	2015761	None	3218	402	18105	No_constitutive_exon_found_in_species
TCCTCCCTCGGCTGGGGTAGACGGCGCCACGAGGCTAACGGGCAGCACAGTG	2034352	2034483	2034302	2034354	1	DS985218	VDBG_04955	2033607	2035169	None	3218	402	18105	No_constitutive_exon_found_in_species
AGCTGCATTCGTTCCATTCTTCCCCCGCATGACACTAACTGGGTGGCCAGGC	2043644	2044279	2043594	2043646	1	DS985218	VDBG_04957	2042999	2044279	None	3218	402	18105	No_constitutive_exon_found_in_species
GCTGCAGGGCTCCTGTCAAGCCATAAGCCAGTACTACTGGGCAGGGTTAGCT	2185589	2185751	2185801	2185749	-1	DS985218	VDBG_04996	2185589	2186800	None	3218	402	18105	No_constitutive_exon_found_in_species
CGCAGGCTTGAAGAAGTCTGGAAGCGTTGCCGATGTTCTGGGACGATCAGTC	2227037	2227943	2226987	2227039	1	DS985218	VDBG_05004	2225718	2230764	None	3218	402	18105	No_constitutive_exon_found_in_species
GGCCAGGCGTCGCCCATGTAGCAGAATTATACTGGTATAATGGGGAGAAGGC	2409913	2410168	2409863	2409915	1	DS985218	VDBG_05059	2406773	2410168	None	3218	402	18105	No_constitutive_exon_found_in_species
GTTTGTCTTCCCGATTCATTCTACGATAGACCATCCTAACGGGAAAACAGTG	2416284	2416661	2416711	2416659	-1	DS985218	VDBG_05063	2416284	2417429	None	3218	402	18105	No_constitutive_exon_found_in_species
GTGAGTAATTCCCCTACCATCCACATTTTCAGCAAGCTGACAGGGCAAAGGT	2441998	2442386	2442436	2442384	-1	DS985218	VDBG_05074	2441203	2444123	None	3218	402	18105	No_constitutive_exon_found_in_species
CAGAGTCCACAGAATCGATGCTACTGAGAACGTGCTGACCAAGGGCGCAGGC	79232	79599	79182	79234	1	DS985219	VDBG_05113	78597	79761	None	3218	402	18105	No_constitutive_exon_found_in_species
TCGAAGTCTCTACCAATACAGTAAGCTAACCTCTGCGTAGGGTAAAACAGAT	252513	252591	252641	252589	-1	DS985219	VDBG_05163	252513	253550	None	3218	402	18105	No_constitutive_exon_found_in_species
TTCCCCAAATTCCATGGCCGCGAAGAAGAGCAAGCCTGACGGGAAGACAGCG	256296	256559	256246	256298	1	DS985219	VDBG_05164	255494	256713	None	3218	402	18105	No_constitutive_exon_found_in_species
ATCACGTGTGGTAGTTGCTGGCTTCAGAACGCAGGTTGACCTGGGAACAGCC	277656	277843	277893	277841	-1	DS985219	VDBG_05171	275694	278249	None	3218	402	18105	No_constitutive_exon_found_in_species
CATTCCCAAGACGCCGGCAACGCAGGCCGAGGATATGGACTGGGGTGAAGGC	383039	384623	384673	384621	-1	DS985219	VDBG_05212	382400	385476	None	3218	402	18105	No_constitutive_exon_found_in_species
GACCATGTGGCCTGCCAGGCGAGTCGTCTTTTGCTGACCAAAAGGGATAGCT	398911	398947	398997	398945	-1	DS985219	VDBG_05216	396657	399205	None	3218	402	18105	No_constitutive_exon_found_in_species
CTCGACGGGCCCCCCATTTTGAAAAGAACCAGGCTAACAAGATCGGGCAGAT	407240	407538	407588	407536	-1	DS985219	VDBG_05220	406619	407639	None	3218	402	18105	No_constitutive_exon_found_in_species
TACAAGGAGCTCGACTACTCCAAGTGCGGACGCACGGACAAGGGCGTCAGCG	429872	430661	429822	429874	1	DS985219	VDBG_05229	429413	431272	None	3218	402	18105	No_constitutive_exon_found_in_species
GCAGCAGCAGCAGCAGCACACACATCATTGCCCCGCCCCCAAGGGCACAGCT	548912	549419	549469	549417	-1	DS985219	VDBG_05264	548121	551027	None	3218	402	18105	No_constitutive_exon_found_in_species
TTGGTGAAGAGATCATTTGGATGACTAAATACTGCTTCTTGGGGAACAAGAG	581275	581370	581225	581277	1	DS985219	VDBG_05272	578972	581578	None	3218	402	18105	No_constitutive_exon_found_in_species
GCCCACCACGTCCGTGATGCCGACTTGTCCCTGGCTCTCGAGGGAAACAGCG	584242	586491	586541	586489	-1	DS985219	VDBG_05273	582975	589011	None	3218	402	18105	No_constitutive_exon_found_in_species
TGAGTCTTTTCAACGCATGTTCCAGCGAACTGAGGACTGAAATTTGGGAGAT	676463	676567	676617	676565	-1	DS985219	VDBG_05295	675756	677452	None	3218	402	18105	No_constitutive_exon_found_in_species
CGTCTCGGGAGCAGCAGCTGACCATGCTGCAAGTGGCACGCGATTGGGAGCG	883434	883575	883625	883573	-1	DS985219	VDBG_05362	882091	884651	None	3218	402	18105	No_constitutive_exon_found_in_species
GAGGATTACATGAAGCAGGAGAAACCCATATGGACCAAGATTTGGGAGAGGA	960764	960916	960714	960766	1	DS985219	VDBG_05384	958131	961429	None	3218	402	18105	No_constitutive_exon_found_in_species
GCTCCGAACACTGATGCTTGGTGCAACAGACTGCTAACAGGGGTGGCCAGAT	965010	965556	965606	965554	-1	DS985219	VDBG_05386	965010	966473	None	3218	402	18105	No_constitutive_exon_found_in_species
GCCCTCATCGTCTTGATGGAAAAAGTCATGTTAATGGCGGGTAAATGCAGAT	977462	977728	977778	977726	-1	DS985219	VDBG_05389	975813	979284	None	3218	402	18105	No_constitutive_exon_found_in_species
GGGCGGCAGCGGCGGCGAGCTGGGCCTTGTCGGACACGTCGCAGGGGTAGTG	983335	983845	983895	983843	-1	DS985219	VDBG_05391	983335	984085	None	3218	402	18105	No_constitutive_exon_found_in_species
GTCATTGACGGCAAAGTCGCGCGTCGTCATCACCTCGGACGAGGGGCAAGCG	1039831	1039959	1040009	1039957	-1	DS985219	VDBG_05406	1038502	1040798	None	3218	402	18105	No_constitutive_exon_found_in_species
GCGTAGTTTGGCATATCGTGATCATGAGAAAAGGTGCTGACAGGGACCAGTT	1260860	1260950	1260810	1260862	1	DS985219	VDBG_05481	1259856	1261174	None	3218	402	18105	No_constitutive_exon_found_in_species
TAAGTTGTTGTAAAAGCAATCGCTCAAGACATACCACTGACAAGGGACAGGA	1355574	1355649	1355699	1355647	-1	DS985219	VDBG_05510	1355574	1357409	None	3218	402	18105	No_constitutive_exon_found_in_species
AGTTTCCCTCCCCTATGGCTGTTGATTGTGTGGTTTTCTAATGGGTGTAGTA	1489030	1489138	1488980	1489032	1	DS985219	VDBG_05552	1487848	1489138	None	3218	402	18105	No_constitutive_exon_found_in_species
CAGACTGAAGGCAGTGCCCTCGGCACCCTCGCTGAATGATCAGGGAAAAGAA	1509066	1510385	1510435	1510383	-1	DS985219	VDBG_05561	1509066	1511255	None	3218	402	18105	No_constitutive_exon_found_in_species
TTGATTGATGCATGTGACTTGACGACAGCTCAGCTAACGGGACGATGTAGAA	1540497	1540637	1540447	1540499	1	DS985219	VDBG_05573	1540329	1542575	None	3218	402	18105	No_constitutive_exon_found_in_species
TGCGTGGTCTAGCTAGCCTGGTCTGAGAGCGTCGCTGACTTGGGGTGCAGGA	1572725	1572745	1572675	1572727	1	DS985219	VDBG_05586	1572547	1574134	None	3218	402	18105	No_constitutive_exon_found_in_species
GGGTATGACTTTAGTTCCGAGGTGGAAAGAGAATACTGACACGGGTATAGGA	1709633	1709790	1709583	1709635	1	DS985219	VDBG_05633	1709105	1710482	None	3218	402	18105	No_constitutive_exon_found_in_species
GGTGGCCCGGTTGACAGACGCCGTGCAATGCGTCAACGAGGGGTTGAAAGAG	1790656	1790770	1790606	1790658	1	DS985219	VDBG_05656	1789651	1792518	None	3218	402	18105	No_constitutive_exon_found_in_species
AGCTGGGTGACGACCGACAGCAAGCTGCACTTTGTTGACCTGGCGGGCAGTG	1797916	1801676	1801726	1801674	-1	DS985219	VDBG_05659	1797274	1802835	None	3218	402	18105	No_constitutive_exon_found_in_species
GTGTGTCGGGAATGGCTGGGTCTTTCGCCATATCCACGCTGGGTGGACAGGG	1849655	1849952	1849605	1849657	1	DS985219	VDBG_05677	1848862	1850572	None	3218	402	18105	No_constitutive_exon_found_in_species
CTCCAAAGCCCTGGACGCTCTGCCTCTCCTCCATGCCGTCGTGATGGGAGAC	1850099	1850373	1850049	1850101	1	DS985219	VDBG_05677	1848862	1850572	None	3218	402	18105	No_constitutive_exon_found_in_species
TCCCGATGCACCCTCTGGTGGACGGACCCTTGCTGACGATGGGGATGTAGAT	1909174	1909354	1909124	1909176	1	DS985219	VDBG_05701	1908482	1909354	None	3218	402	18105	No_constitutive_exon_found_in_species
TGTTCCTCCATTTCAAAGCTTTCCACGCCCTAGTACTGAATGGTGGGCAGGA	1931890	1932043	1931840	1931892	1	DS985219	VDBG_05710	1931307	1933331	None	3218	402	18105	No_constitutive_exon_found_in_species
CGACCACACGCCCTCATGAATGTACCCTTAATTACTGACGCAGGGTATAGGC	1933604	1933834	1933884	1933832	-1	DS985219	VDBG_05711	1933604	1934693	None	3218	402	18105	No_constitutive_exon_found_in_species
TGTATGCAGCTTTCTCGATCCCACTTATCCATGGTTGGCTGCCGGGAAAGCG	2269759	2271177	2269709	2269761	1	DS985219	VDBG_05810	2268241	2271177	None	3218	402	18105	No_constitutive_exon_found_in_species
GGTATGTGATATTGCCCTCTCCGACCGATCCTAGCTAATCACAGGGGTAGCA	2292294	2292695	2292244	2292296	1	DS985219	VDBG_05820	2289102	2292695	None	3218	402	18105	No_constitutive_exon_found_in_species
CTTGTTTATGTCGGCCAGGACTTGTCTTGAATATCTGATTGGGTATGTAGCT	4148	4278	4328	4276	-1	DS985220	VDBG_05830	3178	5123	None	3218	402	18105	No_constitutive_exon_found_in_species
ATCAGGGAAACAGGTCCCATTAAGGGTCTTCCTGCTTTTGGGTGCGGCAGGG	94507	94759	94457	94509	1	DS985220	VDBG_05866	91478	94759	None	3218	402	18105	No_constitutive_exon_found_in_species
CGCAGACATGCTAGCGAAACGGGCGTGGTTAACAAGGGCGGAAACACCAGCT	252065	252307	252357	252305	-1	DS985220	VDBG_05918	251957	252711	None	3218	402	18105	No_constitutive_exon_found_in_species
AACAGCATATCTTACGCGGGATGTCTTCGTCTGCTGACTGGATGGGCTAGGT	295521	297717	295471	295523	1	DS985220	VDBG_05931	293972	297717	None	3218	402	18105	No_constitutive_exon_found_in_species
TTGGCCCCCAGAAGACAAGGCAAGCTTTTGGATGCTGATACGATGGGCAGCT	370553	370723	370503	370555	1	DS985220	VDBG_05948	370207	371803	None	3218	402	18105	No_constitutive_exon_found_in_species
GGGTGCCACAAGCAACCTTAATAATCAAGCCTAGACGGGCCCTGGAAAAGGC	382404	382429	382354	382406	1	DS985220	VDBG_05950	382133	382970	None	3218	402	18105	No_constitutive_exon_found_in_species
TGGTCTTGAAGGTATGTTGAGATATCGAAACACTGAAGGGAAGCACATAGGG	534143	534263	534093	534145	1	DS985220	VDBG_05995	533657	535856	None	3218	402	18105	No_constitutive_exon_found_in_species
GAGGCCCCATCCACCAGATCAGCCCTGCGACAGCACTGACGTGGGAATAGGA	703455	703511	703561	703509	-1	DS985220	VDBG_06038	702000	704965	None	3218	402	18105	No_constitutive_exon_found_in_species
CATTCCCTTTGGCTACGCCACGTCAACGGTGATCTCAACTCGGGCCAGAGGA	783369	783558	783608	783556	-1	DS985220	VDBG_06054	783247	784726	None	3218	402	18105	No_constitutive_exon_found_in_species
CGAAGGGGTTGAGAAATCACTACTACCTGACGTAAACTTTGGGGCTAGAGGG	815043	815188	815238	815186	-1	DS985220	VDBG_06064	815043	815476	None	3218	402	18105	No_constitutive_exon_found_in_species
GCTCTACTCCTGACAGCGACAAGATAGGAGGATCCCTGGCTGGGTAACAGGC	896203	896226	896153	896205	1	DS985220	VDBG_06091	895958	897022	None	3218	402	18105	No_constitutive_exon_found_in_species
AAATTCTTCCGAGAAGTGATGGGACAACTTATTGACATGCGGGATGATAGGC	1006130	1006316	1006080	1006132	1	DS985220	VDBG_06129	1005654	1006425	None	3218	402	18105	No_constitutive_exon_found_in_species
GTTTGGCGGATGGTCTTGGAGTGCGATGCAGGACTAACGAGAGGGGATAGTT	1008112	1008149	1008062	1008114	1	DS985220	VDBG_06130	1007494	1008939	None	3218	402	18105	No_constitutive_exon_found_in_species
GGTTGCGGGGGGGCGTATCGTTGAGGCCAATGCTTACACGGGACGTGCAGAA	1008504	1008623	1008454	1008506	1	DS985220	VDBG_06130	1007494	1008939	None	3218	402	18105	No_constitutive_exon_found_in_species
GTTCTCTGGGCGGACGAGGTGCTCGGAGCTCTGTTGGCTGACGGGCGCAGAT	1034733	1034914	1034964	1034912	-1	DS985220	VDBG_06138	1033777	1035586	None	3218	402	18105	No_constitutive_exon_found_in_species
ATATCGATTCCCTGATGGGGCCCTGAGCACCGCTGATCCAAAGGGTGCAGGC	1133884	1133925	1133834	1133886	1	DS985220	VDBG_06176	1132986	1133925	None	3218	402	18105	No_constitutive_exon_found_in_species
GGGAATCTGGATGACATGAGCCAGCGCAGTCTGGCGCTTCTGGGGTGCAGGC	1178732	1178808	1178682	1178734	1	DS985220	VDBG_06190	1177199	1179259	None	3218	402	18105	No_constitutive_exon_found_in_species
CCAAAGAACCATGCACTAATGACTGTAGACTACAACCTTGGGAAATACAGTG	1190450	1190582	1190400	1190452	1	DS985220	VDBG_06196	1189796	1191809	None	3218	402	18105	No_constitutive_exon_found_in_species
CTAAGGGGCCGCCCTCTCGAGGGAACCGAAGCTGACCCGGGCTTGAAAAGGT	1303668	1303973	1303618	1303670	1	DS985220	VDBG_06231	1303343	1304735	None	3218	402	18105	No_constitutive_exon_found_in_species
AGCCATTTTTAGATGGAGGTAAGTTCAGCCTAGATCGGTCCGGGGTGAAGGT	1307182	1307252	1307302	1307250	-1	DS985220	VDBG_06232	1306282	1307768	None	3218	402	18105	No_constitutive_exon_found_in_species
TGATGGCTTCGCGGTCGTCGCGACTGTTGACTGAGCGCCCAGGGCAACAGCG	1382421	1383178	1383228	1383176	-1	DS985220	VDBG_06262	1382421	1384274	None	3218	402	18105	No_constitutive_exon_found_in_species
ACAACCAGGCCCTTCCCCCTTCCCACTCCTGACACACAAACAGGGAACAGTA	1433585	1434908	1434958	1434906	-1	DS985220	VDBG_06281	1433585	1435267	None	3218	402	18105	No_constitutive_exon_found_in_species
GAACTGCAACACTTCACGTCGGAGCTCTGCCTGAAGCTGACGGGCCAGAGTG	1503770	1504104	1504154	1504102	-1	DS985220	VDBG_06306	1503770	1504581	None	3218	402	18105	No_constitutive_exon_found_in_species
GCACACAGACTTGCCACGACATTGACGTGCTGATGGTTTGGGACGTCGAGAC	1524509	1524558	1524608	1524556	-1	DS985220	VDBG_06315	1524509	1525686	None	3218	402	18105	No_constitutive_exon_found_in_species
GAATAGGGTCATTGAACTCTCGGATGATGATGTGTTGTCTGCTGGGACAGCT	1553355	1553628	1553678	1553626	-1	DS985220	VDBG_06325	1552087	1553871	None	3218	402	18105	No_constitutive_exon_found_in_species
GATTGTGCCTTCTGTGGGTCAAATTGACAGGCACAACTGTTGGGAAACAGGC	1603005	1603050	1603100	1603048	-1	DS985220	VDBG_06340	1602836	1605083	None	3218	402	18105	No_constitutive_exon_found_in_species
GCCGCCTACGGCAAAGTTCTGGCGGAGGGACTCTGACGGGCACGGGAAAGCC	255584	256499	256549	256497	-1	DS985221	VDBG_06506	254493	257035	None	3218	402	18105	No_constitutive_exon_found_in_species
CAGGGGCGGCCGGGACGTGCTGCTTGCTGCCTCTGGGGAGGGCACGGTAGGT	290933	291078	291128	291076	-1	DS985221	VDBG_06517	287716	291698	None	3218	402	18105	No_constitutive_exon_found_in_species
CCGGAAGCCACCTGGTCCTATGGGGAACGAGACGAACGTCATGATGGGAGGC	287716	287895	287945	287893	-1	DS985221	VDBG_06517	287716	291698	None	3218	402	18105	No_constitutive_exon_found_in_species
TGAGTGTCATCAAGTATCGTGATGAGGGTCCATCGACTAATGGAGGGCAGTC	293711	293830	293880	293828	-1	DS985221	VDBG_06518	293331	294376	None	3218	402	18105	No_constitutive_exon_found_in_species
AAGGCGCCGCCGGCCGTCCGCGGACTACGTCAGCCTCAGCGAGGGGGCAGTT	327046	327276	326996	327048	1	DS985221	VDBG_06530	325920	327276	None	3218	402	18105	No_constitutive_exon_found_in_species
CTGTAGCTCCCAGACAGTGTAAGATGCAGCTGACCATTCGGGGAACAAAGGC	426359	426445	426495	426443	-1	DS985221	VDBG_06555	425936	426882	None	3218	402	18105	No_constitutive_exon_found_in_species
CTTGAACGATGACGACGACGACCCTTTCGGCTTGAACACTAAGGGAAAAGGC	594210	595065	594160	594212	1	DS985221	VDBG_06605	593509	596399	None	3218	402	18105	No_constitutive_exon_found_in_species
ATGGCTAGTGCTGAGAGTGCCGTGTCGACACGACTCTGACACGGGTGTAGGG	680373	680520	680323	680375	1	DS985221	VDBG_06634	679400	683392	None	3218	402	18105	No_constitutive_exon_found_in_species
CTCACGGCGACTTGTTGTTGAGATGGGCCCGCTGACAGCAGGGACAACAGGG	805977	806278	806328	806276	-1	DS985221	VDBG_06674	805977	806575	None	3218	402	18105	No_constitutive_exon_found_in_species
CAACCTGAACGCACAAAGACAAATCGGTCACACAACCACCGCCTGGGAAGGC	883110	883302	883352	883300	-1	DS985221	VDBG_06697	882884	884282	None	3218	402	18105	No_constitutive_exon_found_in_species
CTCACCGACCGCGCGAAGCGAAGTGAAGCGACACTAACCAGGGTAGCCAGCT	905117	905874	905924	905872	-1	DS985221	VDBG_06701	900633	907016	None	3218	402	18105	No_constitutive_exon_found_in_species
CAGCGCGGCACAAGAAGAAAAAAAAAACAGACTAACAAGAAGGGGGACAGTC	1021125	1021215	1021075	1021127	1	DS985221	VDBG_06731	1020509	1021215	None	3218	402	18105	No_constitutive_exon_found_in_species
CAACTTTGGTGCCTTGGCCAGGAATCACCTGCTTGAACGGGAAACAACAGCT	1064644	1064863	1064913	1064861	-1	DS985221	VDBG_06747	1064644	1073244	None	3218	402	18105	No_constitutive_exon_found_in_species
CTTGCTTCGAGAGCCGCCTCGACTGACCAACAGCGCTTTTGGGCCTGAAGCC	1135462	1135750	1135412	1135464	1	DS985221	VDBG_06768	1134992	1136065	None	3218	402	18105	No_constitutive_exon_found_in_species
CCCCCCCCCCTTCCCCCTTGGAGACAAATTTGGGTAATTCGAGGGGGGAGGA	1164391	1164729	1164779	1164727	-1	DS985221	VDBG_06778	1163272	1167371	None	3218	402	18105	No_constitutive_exon_found_in_species
TTCATCCCGGCCAGGTCAGAGTTGTTGCTTTGACCTTGGAGGGCGTCGAGGC	1264141	1265475	1264091	1264143	1	DS985221	VDBG_06811	1262753	1265475	None	3218	402	18105	No_constitutive_exon_found_in_species
ACTACCGACGTCTTAATTTCTTTCGCACCGTTTGACCTCGCGGGACACAGGT	1433744	1433788	1433838	1433786	-1	DS985221	VDBG_06860	1433481	1435224	None	3218	402	18105	No_constitutive_exon_found_in_species
GTCCTTTCCTTCAATCTACGAGCGAAATCTTGTCTGATATTGGGGTGCAGAG	1436668	1436738	1436618	1436670	1	DS985221	VDBG_06861	1436271	1438300	None	3218	402	18105	No_constitutive_exon_found_in_species
TCGTGACGCCCCTCATCTGGCTCTTCGTGCTGCCCGACATGATGGGCAAGGC	1558250	1558310	1558200	1558252	1	DS985221	VDBG_06901	1556638	1558310	None	3218	402	18105	No_constitutive_exon_found_in_species
TGCTGCTGTTAGAGACTTCAGAGCACGCCGACGTTAACATGGGCGGATAGGA	1631455	1631549	1631599	1631547	-1	DS985221	VDBG_06926	1630333	1632712	None	3218	402	18105	No_constitutive_exon_found_in_species
AAGGAATCGTAACTCACCGAAGACTAGCTTCTATGTTGCGGGAAAACCAGCA	187896	187971	187846	187898	1	DS985222	VDBG_07017	186919	190303	None	3218	402	18105	No_constitutive_exon_found_in_species
TGGAGCGCCCTTTGGTTTCTTCTCATGTCACTAATGCGGGGCCGGAACAGGA	281669	281831	281619	281671	1	DS985222	VDBG_07045	281148	281971	None	3218	402	18105	No_constitutive_exon_found_in_species
CGCTTGTAAGAAGAGCCTCGTACAGAAGCTTTCTGAACATTGGGAGGCAGCG	429899	431424	431474	431422	-1	DS985222	VDBG_07089	429899	431837	None	3218	402	18105	No_constitutive_exon_found_in_species
TACGCGGTCTTCCATCGGCATGGCTCTGATCATGTACGGTCGCCAGGGAGGG	473563	474697	473513	473565	1	DS985222	VDBG_07100	471538	474970	None	3218	402	18105	No_constitutive_exon_found_in_species
TAAGTGGCCTTTACCGTATGTTCAATGTGCTCGTACTAATAATGGGCCAGCA	606307	606417	606257	606309	1	DS985222	VDBG_07136	605649	607508	None	3218	402	18105	No_constitutive_exon_found_in_species
GGTTCTACCTCTGCTCCCTGTCGAACAAGAACATTGTTTACAAGGGACAGCT	626683	627389	627439	627387	-1	DS985222	VDBG_07144	626505	627654	None	3218	402	18105	No_constitutive_exon_found_in_species
CTGGGGGCGGTTCGCTAGGAGGTTCTTAATCGCTAGCGACCTGGGAACAGCG	669409	669584	669359	669411	1	DS985222	VDBG_07154	665863	669584	None	3218	402	18105	No_constitutive_exon_found_in_species
CTGCACGCCTCGACCAGCAGCTGCTCGTATGGAAAGTTAATGGGAGACAGCG	709637	709693	709743	709691	-1	DS985222	VDBG_07168	706876	709788	None	3218	402	18105	No_constitutive_exon_found_in_species
GGTTAGGCTAGGCCGACGACGTTTGGACGAGTACTGACTTGATGGGTCAGGT	805526	806937	806987	806935	-1	DS985222	VDBG_07197	805526	807544	None	3218	402	18105	No_constitutive_exon_found_in_species
TTCCTGTCACATTGCGCCAACGTTAAGAGACTGATTTTGTTGGGCGACAGGG	818874	819349	818824	818876	1	DS985222	VDBG_07202	818384	819518	None	3218	402	18105	No_constitutive_exon_found_in_species
CATCATCTGTCTCAGAGACGCGGCCGGCGCTTGTGCTGATGGGGGACAAGGT	851054	851222	851004	851056	1	DS985222	VDBG_07216	850650	852644	None	3218	402	18105	No_constitutive_exon_found_in_species
AACTGGGCCAGAGCTGATGGGGCTCGCTTCTAGCTTCCGAGGGAGCCCAGCT	889477	891803	891853	891801	-1	DS985222	VDBG_07227	889477	893470	None	3218	402	18105	No_constitutive_exon_found_in_species
GCCTACGATTTGGGCTGTGAAGACGCCTGCAGGCTAACCTGGGTACGCAGGA	930346	930570	930296	930348	1	DS985222	VDBG_07239	929210	930570	None	3218	402	18105	No_constitutive_exon_found_in_species
CGTGGGAATGCACCGCGTTTGTCCTCAAATCAGCCGGTGCGCGGGACCAGCA	966495	966550	966445	966497	1	DS985222	VDBG_07251	966137	967398	None	3218	402	18105	No_constitutive_exon_found_in_species
TGGCGTTCGATGCCATGGGGATGGTGGCAGGTGTAGCAATCATGGGAAAGGA	972296	973163	972246	972298	1	DS985222	VDBG_07252	968235	973341	None	3218	402	18105	No_constitutive_exon_found_in_species
CGTATGATTCTCCCAAAACCCCCTGACCGGTCAAATTGACGGGGGTGCAGAA	1072048	1072406	1072456	1072404	-1	DS985222	VDBG_07274	1070903	1072658	None	3218	402	18105	No_constitutive_exon_found_in_species
TGCCGCCGCATTTCCATTGGCATAGCCCTGTTTCTGACCAGACGGGAAAGGC	1095241	1095597	1095191	1095243	1	DS985222	VDBG_07280	1094837	1095597	None	3218	402	18105	No_constitutive_exon_found_in_species
CTGAGGTTGTGATCTGAGGCAACTTACCTTGTTCGCTAATACGGGACTAGGA	4013	4114	4164	4112	-1	DS985223	VDBG_07422	667	4404	None	3218	402	18105	No_constitutive_exon_found_in_species
TTTCTTTCGCCCTTTCTCCTCTCATGAGCGATACTGACTGGACTGGGCAGGC	84722	85461	84672	84724	1	DS985223	VDBG_07452	84280	85461	None	3218	402	18105	No_constitutive_exon_found_in_species
TCTTGAGGAGGAACCTCTGCATGAGGTGTTTGATATCTACTGAGGGGCAGCC	157133	157298	157083	157135	1	DS985223	VDBG_07477	155047	159466	None	3218	402	18105	No_constitutive_exon_found_in_species
TCCCGCAACTGAAGCCACTAATCTGCATTTCTGCGTGCTAACATGGGCAGGA	347330	347709	347280	347332	1	DS985223	VDBG_07533	346450	348093	None	3218	402	18105	No_constitutive_exon_found_in_species
CACAACGCATCGTCAATGCTCTCTTCGACTACTATTGCTTCGAGGGCCAGAA	370179	371008	371058	371006	-1	DS985223	VDBG_07540	368972	371143	None	3218	402	18105	No_constitutive_exon_found_in_species
TCTTTCCGCAGACCATGCCAATTTGACGTAACCTATACTGATGGGCGCAGAA	419092	420129	419042	419094	1	DS985223	VDBG_07560	418382	420129	None	3218	402	18105	No_constitutive_exon_found_in_species
TACGTTTGACCTTCCTTTTTTGGACAGCCTCTGGCTCTTGGGAGAAGCAGTG	525756	525896	525946	525894	-1	DS985223	VDBG_07601	524191	526111	None	3218	402	18105	No_constitutive_exon_found_in_species
CCGCCCCCTCCCGGAATAGTCCAGGGCTGACGTGATGTTGGGACTGACAGCG	584732	585180	585230	585178	-1	DS985223	VDBG_07624	584732	585295	None	3218	402	18105	No_constitutive_exon_found_in_species
GTGCCGCTCGAGCGGTTTGACACGTTCCAGGCACGCTGACAGGGTGGCAGAT	673513	674356	673463	673515	1	DS985223	VDBG_07659	672080	675192	None	3218	402	18105	No_constitutive_exon_found_in_species
AGAGCGAGGCATAGCCATGCTGACCAAATGGCAAAACAGTCGACTGGGAGCA	752447	752560	752397	752449	1	DS985223	VDBG_07684	751838	753120	None	3218	402	18105	No_constitutive_exon_found_in_species
ATCATTGGAGGCTAGGGTTGGCGGCAGACATGGCTAACTGCAAGGGTCAGAA	845377	845729	845779	845727	-1	DS985223	VDBG_07711	843295	848156	None	3218	402	18105	No_constitutive_exon_found_in_species
CGAAGACAAGGGTCTACATTGAACGACATGAAAGAATGCTGACGGGCCAGAC	956400	956806	956350	956402	1	DS985223	VDBG_07740	955655	956806	None	3218	402	18105	No_constitutive_exon_found_in_species
AAATTCTCGCAAAATACCCCGAGGGCTACCGCTACCTGGGGGCAGCACAGGC	973375	973385	973435	973383	-1	DS985223	VDBG_07747	973375	974293	None	3218	402	18105	No_constitutive_exon_found_in_species
GGGGTCTACGATGCGACAACGGGACGCTGACAATGGGGGGGAAAACACAGGC	1170315	1170413	1170463	1170411	-1	DS985223	VDBG_07806	1168576	1170801	None	3218	402	18105	No_constitutive_exon_found_in_species
CGGCCGACCCGCGAAACCCGTAATCACGAGAGCTAACGTTGCACGGGCAGTC	1169682	1170157	1170207	1170155	-1	DS985223	VDBG_07806	1168576	1170801	None	3218	402	18105	No_constitutive_exon_found_in_species
CACGGGACGCCTCTTGTGCGTGCTTGTGCGTCTACTAACAACCGGGGCAGCT	1251820	1253892	1253942	1253890	-1	DS985223	VDBG_07828	1251435	1254640	None	3218	402	18105	No_constitutive_exon_found_in_species
CCGTCATGGAGTGTATCAGCCTTGATTGAATTGACGGGCCGGGGGATCAGAT	132610	132679	132729	132677	-1	DS985224	VDBG_07875	132610	134542	None	3218	402	18105	No_constitutive_exon_found_in_species
CGCTGTCGTGGCGAAACCTCTCAGGGTGACTAACCTTTGTGGGTGATCAGGT	216559	216672	216722	216670	-1	DS985224	VDBG_07902	210722	216965	None	3218	402	18105	No_constitutive_exon_found_in_species
GACTGGACGCCCAAGCCCGACCTGGTCAACGAGATCGAGTGGGCCAAGAGGG	278290	278500	278240	278292	1	DS985224	VDBG_07917	277845	279464	None	3218	402	18105	No_constitutive_exon_found_in_species
AAGAAGGTCGGCGACAATCTTTTTAGGGGTACTGTCAACAAGGGATGCAGCT	283504	285022	285072	285020	-1	DS985224	VDBG_07918	283504	288456	None	3218	402	18105	No_constitutive_exon_found_in_species
GCATCAGATTACGAGAATTGCAGGCTAATGCTAAATCAGGGCGCAAATAGTT	335785	335920	335970	335918	-1	DS985224	VDBG_07930	335065	336568	None	3218	402	18105	No_constitutive_exon_found_in_species
GTCTAACACTGTGCATGATAATCCGTCAACTCGATTGACACTAAGGGAAGGT	388614	388917	388967	388915	-1	DS985224	VDBG_07939	388614	389376	None	3218	402	18105	No_constitutive_exon_found_in_species
GAGTAAGTCACGTCGCTGTGCTATCCCGCTGCTGTCTGACTAGGGATCAGTT	566132	566206	566082	566134	1	DS985224	VDBG_07993	564538	566482	None	3218	402	18105	No_constitutive_exon_found_in_species
AACGAGATGTGCTCTTTGTATTTTGATGGGCCGTGCTGACCTGGGAACAGAG	731912	732539	732589	732537	-1	DS985224	VDBG_08047	731912	734651	None	3218	402	18105	No_constitutive_exon_found_in_species
CAGAGGATCCCCAGGGCACGCTGCAAGATGTCCTCGACAGCCAGAGGGAGAT	743447	743487	743537	743485	-1	DS985224	VDBG_08051	740868	744646	None	3218	402	18105	No_constitutive_exon_found_in_species
TTCAACCCCGGCCGCATCGATGTAGCTAACGACGCTGCCTGGGCCAACAGTC	931807	932315	931757	931809	1	DS985224	VDBG_08107	930317	932315	None	3218	402	18105	No_constitutive_exon_found_in_species
GCTGTGGCCGCCACGCCGTACGTAGTGCTAGCCTATTAACGGGTGTACAGAC	1064374	1065758	1065808	1065756	-1	DS985224	VDBG_08143	1061459	1065898	None	3218	402	18105	No_constitutive_exon_found_in_species
CCAATGAGCCATGGCGGGCTGCCGAACGTGCTGACAAGCTGTGGGCGCAGTG	1216415	1217130	1216365	1216417	1	DS985224	VDBG_08196	1215563	1217130	None	3218	402	18105	No_constitutive_exon_found_in_species
GTCACCAAGACTGGCGGTATCATTGTCGATCTGACGCTCGACGGGTCAAGAC	79872	81499	81549	81497	-1	DS985225	VDBG_08248	79608	81642	None	3218	402	18105	No_constitutive_exon_found_in_species
TAAGTGATGTCACTCTCATGTTCAGGAAAACAAACTAACAGTGGGGAAAGCT	93320	93346	93396	93344	-1	DS985225	VDBG_08254	92953	94105	None	3218	402	18105	No_constitutive_exon_found_in_species
CCTCCCACTTCCCGCAAAGGCGGCCATTGTTCCTGACATTCGGGTTGAAGTA	117557	117796	117507	117559	1	DS985225	VDBG_08262	117095	117969	None	3218	402	18105	No_constitutive_exon_found_in_species
TCGATGCTGCCCGGCTGCCTCCTGAAGCCACTAAGATTGCCGACCGGGAGCT	164328	164758	164278	164330	1	DS985225	VDBG_08284	163278	166301	None	3218	402	18105	No_constitutive_exon_found_in_species
GAATGCCTACGCGATTTTTTTTTGTTCAACGGTCCTGGGAAAAGGAACAGGT	292097	292127	292047	292099	1	DS985225	VDBG_08315	289659	292127	None	3218	402	18105	No_constitutive_exon_found_in_species
CGGGTCGACGTGTCGATGAGGCGGGCTGAGCGCGGCGGGCGGCGGCCGAGGC	304754	305171	305221	305169	-1	DS985225	VDBG_08320	304754	305830	None	3218	402	18105	No_constitutive_exon_found_in_species
CATCACCGTCTCGCAGATGGCCTTGAACCCCCGAATTGGCGGGCCCAAAGAA	368569	370199	368519	368571	1	DS985225	VDBG_08342	368135	370263	None	3218	402	18105	No_constitutive_exon_found_in_species
CGCGTCCATCGGCGAGGACACTGGATTAGCAGGATACTGACAAAGGGCAGAT	377231	377681	377181	377233	1	DS985225	VDBG_08346	376849	377681	None	3218	402	18105	No_constitutive_exon_found_in_species
TCAGAATCGGCCTCATGGAAGGGGAACGAGAATCGCTAATGGGGGAGCAGTG	645499	645535	645449	645501	1	DS985225	VDBG_08430	644955	646227	None	3218	402	18105	No_constitutive_exon_found_in_species
TTGCCACACCGCCCTTTGCTTCACACTTTCATTTGCTGACTTGGGCGAAGCA	710760	710818	710868	710816	-1	DS985225	VDBG_08452	709661	711715	None	3218	402	18105	No_constitutive_exon_found_in_species
TTCAGTACTTGCCTGAACAGCTGAGCTGACCGTGTGGAGGGCAATAACAGCT	836113	836140	836063	836115	1	DS985225	VDBG_08490	835178	836140	None	3218	402	18105	No_constitutive_exon_found_in_species
CCCGGCCTTCGACGAATGCCGAGGGCGTTCGTGTTGACTGGGACACCGAGTG	936876	936907	936957	936905	-1	DS985225	VDBG_08525	936876	938313	None	3218	402	18105	No_constitutive_exon_found_in_species
GACATAGGTCCTAGCTCAGCTTACGGGGAATCGCCCACTGACAAGGGTAGAC	1038828	1039126	1039176	1039124	-1	DS985225	VDBG_08556	1038828	1039589	None	3218	402	18105	No_constitutive_exon_found_in_species
GAGGACCGCCGAAAGGAAGCCAAGGAAGCTAACGCCAAGGGCGGTAACAGGT	1077756	1077944	1077994	1077942	-1	DS985225	VDBG_08571	1077333	1078799	None	3218	402	18105	No_constitutive_exon_found_in_species
TCATCTTGCTCGCAACAGCCACGAACTCTTGCTCACTGATATTGGGAAAGGC	1091840	1092443	1092493	1092441	-1	DS985225	VDBG_08575	1090959	1092723	None	3218	402	18105	No_constitutive_exon_found_in_species
CTTCTCCCCGCAGCCTGGCATCAGTGTACTGACGAGTGGGGGGAAACCAGGT	1104000	1104084	1104134	1104082	-1	DS985225	VDBG_08580	1104000	1104511	None	3218	402	18105	No_constitutive_exon_found_in_species
CCTTCCTCGTGGGACTCGCTACCCGTGCTGACTGGGCCTTGGGTGTGTAGCT	78835	78953	79003	78951	-1	DS985226	VDBG_08655	78483	79366	None	3218	402	18105	No_constitutive_exon_found_in_species
GTAGCCCGTTGGTCTGTAATCGTAGTGAGTCTGACGCTGACGGGAGGTAGGA	84957	85083	84907	84959	1	DS985226	VDBG_08658	84211	87370	None	3218	402	18105	No_constitutive_exon_found_in_species
TGAGTGAACACACGAGATATGCGACGAACAATTGTTCTGACGGGACACAGTG	85963	86232	85913	85965	1	DS985226	VDBG_08658	84211	87370	None	3218	402	18105	No_constitutive_exon_found_in_species
ACAACTGTCCCGCCGTGATGGGACGCTCCGCTATGCTGTGGGGTGGGCAGCA	102685	102865	102635	102687	1	DS985226	VDBG_08664	101666	102865	None	3218	402	18105	No_constitutive_exon_found_in_species
GCCACTGCTCAAGGCAGCCTATGACAGGGGCCTCAATACCTGGGATACAGCC	520658	520781	520831	520779	-1	DS985226	VDBG_08780	519874	521059	None	3218	402	18105	No_constitutive_exon_found_in_species
CGCATACCGACGACCGCCCTTACAAGTGTACCCACGATGGGTGTGACAAGAC	550943	551344	551394	551342	-1	DS985226	VDBG_08790	549988	551735	None	3218	402	18105	No_constitutive_exon_found_in_species
GCGCCTTTGCGCCCATTGCCAACCCGACCAAGTGCCCCTGGGGCGAGAAGGC	558809	558914	558759	558811	1	DS985226	VDBG_08794	558244	559235	None	3218	402	18105	No_constitutive_exon_found_in_species
TGCTGTGATTATGCCATGAGGAGGAAACAGGAGTCTGACACGGGAGACAGAT	624973	625745	624923	624975	1	DS985226	VDBG_08815	624551	625745	None	3218	402	18105	No_constitutive_exon_found_in_species
AAGTAGGCATGGAGGCAACACGAGCAGCAACCAAGTACTGACATGGGCAGAT	764304	764409	764254	764306	1	DS985226	VDBG_08850	764033	764409	None	3218	402	18105	No_constitutive_exon_found_in_species
AGGCGGCAGAGCCATCGCTGCGACCATCAGCCATTCCTTGGGCAAGACAGGC	835703	836599	835653	835705	1	DS985226	VDBG_08873	833001	836599	None	3218	402	18105	No_constitutive_exon_found_in_species
CTTTTTTTTTTCGGGTCAGCGGGAGGTCCTGCTGCTGACGGGTGGAACAGGC	868070	868382	868432	868380	-1	DS985226	VDBG_08882	868070	869163	None	3218	402	18105	No_constitutive_exon_found_in_species
CGCATTCGGTGGAATCGTGATCAAGCAGATTCCGTGCTGATGGGCGGCAGGA	1024040	1024128	1024178	1024126	-1	DS985226	VDBG_08929	1024040	1024581	None	3218	402	18105	No_constitutive_exon_found_in_species
CTCGAAGACACCCGGCAACGCTCCCGCTTCGAGGTTGCTGACGGGACCAGGC	186058	186212	186262	186210	-1	DS985227	VDBG_09023	185409	186669	None	3218	402	18105	No_constitutive_exon_found_in_species
ACTCAGAGCGTATTGGATATACGGAGACGGCAAGTTGACTGACGGGACAGGA	196153	196231	196281	196229	-1	DS985227	VDBG_09027	194804	196356	None	3218	402	18105	No_constitutive_exon_found_in_species
GCACATATGTTGATCCTATGTAGATTCCAAACTGACATGCGGGTAAATAGCA	233076	233321	233371	233319	-1	DS985227	VDBG_09038	233076	234031	None	3218	402	18105	No_constitutive_exon_found_in_species
CTCAGTACGCAGCCTGTCGGAACGACAGGATTCGACTGGGCAGATGATAGAA	308526	309130	308476	308528	1	DS985227	VDBG_09057	308161	309489	None	3218	402	18105	No_constitutive_exon_found_in_species
TACCGGACACGCACAAGGAGACGGAGCTGACGCGAGGGAAACGCAAACAGCC	365550	365824	365500	365552	1	DS985227	VDBG_09076	364986	365824	None	3218	402	18105	No_constitutive_exon_found_in_species
CTGCCGTGATGCCATTCGAGGCCGTGAAGTCGTGACGCTAATAGGGCAAGTC	385332	386548	386598	386546	-1	DS985227	VDBG_09084	385332	387643	None	3218	402	18105	No_constitutive_exon_found_in_species
ATGGATCTCTCGAGAGGAAGAACTTGTGTGACTGACTGGGACGAATATAGTG	392038	392500	392550	392498	-1	DS985227	VDBG_09087	392038	393419	None	3218	402	18105	No_constitutive_exon_found_in_species
GCACCGGCGAGAGGCCTGAATGCCGCCCTTGCGTAAAACGCGGGCAGCAGTG	420454	420766	420816	420764	-1	DS985227	VDBG_09098	420454	421121	None	3218	402	18105	No_constitutive_exon_found_in_species
GTGCGAGTGGGGAGTGAGATCATGATGATGGACTAATGATGGGGACGCAGTC	422850	423002	423052	423000	-1	DS985227	VDBG_09099	422850	423757	None	3218	402	18105	No_constitutive_exon_found_in_species
CTCACAGCATTCTTGACTCGTGACATGCCTGTGTATCAGCTCGAGGGCAGAA	562878	563000	563050	562998	-1	DS985227	VDBG_09143	561998	564470	None	3218	402	18105	No_constitutive_exon_found_in_species
TCCGTCTCTCCCTCTATCTCCCCGAACGAACGCAAACTAACGTGGGGCAGCC	642690	643037	642640	642692	1	DS985227	VDBG_09167	641133	643037	None	3218	402	18105	No_constitutive_exon_found_in_species
TGTGCGTGACGAGAACTCGAGCGGAGAAGGCAGTTGCTGACGATGGGCAGCT	794528	794592	794642	794590	-1	DS985227	VDBG_09218	791819	795171	None	3218	402	18105	No_constitutive_exon_found_in_species
TCTCACCCAGTCAATTCGCCGGATACTTGAACTCGACTGACTAGGGACAGCG	1051048	1051131	1050998	1051050	1	DS985227	VDBG_09294	1050818	1051462	None	3218	402	18105	No_constitutive_exon_found_in_species
GGTGGATCCCCTCCCCGCGGCACATGCAGGCGCCTGCAGTCAGGGTGCAGCG	63263	63455	63505	63453	-1	DS985228	VDBG_09344	63263	65267	None	3218	402	18105	No_constitutive_exon_found_in_species
TGAAGACCATCCTCCATTCTATGAGGCGATGTAGCTGATACCGGGAACAGAG	78115	78316	78366	78314	-1	DS985228	VDBG_09348	77220	78629	None	3218	402	18105	No_constitutive_exon_found_in_species
ACATCAGGCGATGGGACTGGATTTTGCATGGCTAATACGGGGGGAAACAGAG	86732	86803	86682	86734	1	DS985228	VDBG_09353	85939	87724	None	3218	402	18105	No_constitutive_exon_found_in_species
TTGCGGCGTTGGCATATACCCGTTATTGACGTCAGTAGGGTGAGCAACAGGG	154653	154671	154603	154655	1	DS985228	VDBG_09374	153061	154671	None	3218	402	18105	No_constitutive_exon_found_in_species
CTCCTTTATACGCATGGCAGCAGAAAGGCGCTGACAAAAGAGGGCGGCAGGC	181208	181639	181689	181637	-1	DS985228	VDBG_09381	181208	182193	None	3218	402	18105	No_constitutive_exon_found_in_species
GTCTTGTATTTGATGTGCATGATGTTTTGAAGACTGACATTTGGGAACAGTG	328636	328700	328586	328638	1	DS985228	VDBG_09422	327165	328700	None	3218	402	18105	No_constitutive_exon_found_in_species
CCCTTTACAGATCATAAACAAGACTGACCCCGTCCAAATGGGCGAAAAAGTT	380646	380947	380596	380648	1	DS985228	VDBG_09435	380239	381815	None	3218	402	18105	No_constitutive_exon_found_in_species
CGCTGATGAACGCTTGTGGCGGGCTCCTTGCTAACGCTGGGGTGTGACAGAA	438664	439586	439636	439584	-1	DS985228	VDBG_09453	438576	440298	None	3218	402	18105	No_constitutive_exon_found_in_species
CCCCGTCTCCGAATCCTCGTGCGGAACGCGGGCACTGACGGAAGGGCTAGGG	545499	545700	545750	545698	-1	DS985228	VDBG_09487	545499	545857	None	3218	402	18105	No_constitutive_exon_found_in_species
GGATTTCCTGCAATTGGAAAACATGAACAGCTCAATTGACTGGGACACAGAT	636995	637926	636945	636997	1	DS985228	VDBG_09526	635281	637926	None	3218	402	18105	No_constitutive_exon_found_in_species
AGGGCGCGCCCGTCGTGCCGCCGCCGTCGTCGTCGTCGCCGGCCGGGGAGGA	656919	657436	656869	656921	1	DS985228	VDBG_09532	654974	657436	None	3218	402	18105	No_constitutive_exon_found_in_species
TGCGGTCGCACCACACAATCAACACGTGGACGTGGCACCCGGGCATGAAGAA	664585	664672	664535	664587	1	DS985228	VDBG_09535	663517	664672	None	3218	402	18105	No_constitutive_exon_found_in_species
CTTGTGAAAAAAGGGCAACTGATGATGAGTTTTCTGACTGTGGGTGGTAGTC	763927	764116	764166	764114	-1	DS985228	VDBG_09566	763927	765807	None	3218	402	18105	No_constitutive_exon_found_in_species
AAACCTGGCCTATTAAGAATGGCGGACTGCTGGACCGCTCTGGGACACAGTC	871976	872642	871926	871978	1	DS985228	VDBG_09601	869029	872642	None	3218	402	18105	No_constitutive_exon_found_in_species
ATTTTAAGGTAAGTCGCATGCTACGGTTGTGATTTACGCTGACGGGTCAGAC	1076493	1076533	1076583	1076531	-1	DS985228	VDBG_09665	1076493	1076946	None	3218	402	18105	No_constitutive_exon_found_in_species
AAGGAGAGAGATTTAGATTCGGAGACGAGTGAATTTTGGGAGATATGGAGGA	1086233	1086446	1086496	1086444	-1	DS985228	VDBG_09669	1086233	1087057	None	3218	402	18105	No_constitutive_exon_found_in_species
GCTATTTCATCTAAACGACATGAATTGAAAATGCTAATGATAGCGGGTAGGG	1098510	1098750	1098460	1098512	1	DS985228	VDBG_09671	1098100	1099153	None	3218	402	18105	No_constitutive_exon_found_in_species
ACTCTCCCTCGAGCTCCTGTCATCCTACATGCTGCTGACACCGGGCAAAGGC	115211	116199	115161	115213	1	DS985229	VDBG_09720	114827	116199	None	3218	402	18105	No_constitutive_exon_found_in_species
AATTGGCAGGGATTTTCTTCCGGTTGGGCAAAGGCGAATGGGGGAATTAGCA	246831	247008	247058	247006	-1	DS985229	VDBG_09755	246831	248097	None	3218	402	18105	No_constitutive_exon_found_in_species
GTTATCTTCGGGACTCAGTGAGAGGAAACAGAGAGAAGCTGACTGGGTAGCG	354787	355157	354737	354789	1	DS985229	VDBG_09783	353821	355408	None	3218	402	18105	No_constitutive_exon_found_in_species
CTACGTTCGGGGGCAGCCGCCGTGTCACGTTATACTAATTGGGGATGTAGGG	362454	362641	362404	362456	1	DS985229	VDBG_09786	361958	362641	None	3218	402	18105	No_constitutive_exon_found_in_species
CAGTGAGTCTTGTAGTCTTTGACGGGGTACCAATCTGCTAACGGGTACAGCC	437632	437822	437582	437634	1	DS985229	VDBG_09808	436042	437822	None	3218	402	18105	No_constitutive_exon_found_in_species
CCTTCCGACAGATCGACGGGGACATAGACATGGATGACTGGGATGAGGAGGT	36306	37758	36256	36308	1	DS985230	VDBG_09853	35657	40295	None	3218	402	18105	No_constitutive_exon_found_in_species
CCGCCCGTTTCGATGAGAGAGGGGGGTGAGAGACTGACCGGGGGACACAGGC	108754	109156	108704	108756	1	DS985230	VDBG_09880	108087	109299	None	3218	402	18105	No_constitutive_exon_found_in_species
GTGTTGTCCTGTCTCCTTGCCGCCGTTCGGCCTGGCTTACCATGGGATAGGA	173287	173571	173237	173289	1	DS985230	VDBG_09903	173098	174471	None	3218	402	18105	No_constitutive_exon_found_in_species
CGCTTGAGCCCATTGGACAATTGTTGCGGCAAAACTAAGCACGGGATCAGGG	216689	216788	216639	216691	1	DS985230	VDBG_09915	216504	217937	None	3218	402	18105	No_constitutive_exon_found_in_species
ATTCCCACTTCTATAGCGTGGGCTTTTGGCGATGCTGATATTGGGGACAGAC	308868	308993	309043	308991	-1	DS985230	VDBG_09949	308868	310767	None	3218	402	18105	No_constitutive_exon_found_in_species
CAGTCTTATTTTCTGATCGCGAGAGGCGGTATGCTGATACTAGGGCGTAGCT	326513	326611	326661	326609	-1	DS985230	VDBG_09956	326513	328037	None	3218	402	18105	No_constitutive_exon_found_in_species
GTATGCTCATTATTGCAGGGATGGATCGTGAGCGACTGGGCGCAATGAAGGG	403794	403928	403978	403926	-1	DS985230	VDBG_09983	402336	405051	None	3218	402	18105	No_constitutive_exon_found_in_species
GTTAGTGACTACTTTGCATGGAGCCGAAGCACCAGCTTACAATGGGGAAGAC	418673	418699	418749	418697	-1	DS985230	VDBG_09989	417055	419068	None	3218	402	18105	No_constitutive_exon_found_in_species
TTCACATTCACTCGCAGAGCATTGACCATAAGCTTATGGGGGAAAAACAGGC	422172	422369	422122	422174	1	DS985230	VDBG_09990	420611	422369	None	3218	402	18105	No_constitutive_exon_found_in_species
CTGGGCCGCAAGTACAAAGTGATAGGAGGCTACGACTTTGTGGGCGACAGAT	16679	16834	16884	16832	-1	DS985231	VDBG_09997	14429	17681	None	3218	402	18105	No_constitutive_exon_found_in_species
TTGAACGGTTTGGTTGATGTGAGAGTTTTCTCAGAAGAAGGGTGATATAGCA	112388	112689	112338	112390	1	DS985232	VDBG_10126	112237	112689	None	3218	402	18105	No_constitutive_exon_found_in_species
AATCAGAGGCAACGTCGAGATTGTCCAGCTGCTCTTAGACAAGGGGGCAGAC	181382	181906	181332	181384	1	DS985232	VDBG_10144	180743	181906	None	3218	402	18105	No_constitutive_exon_found_in_species
GACCGAGAAAGATGTCTTGTTGATTTTGACAACATTGTGGCAACGGGCAGAC	31514	31612	31464	31516	1	DS985233	VDBG_10167	30724	33462	None	3218	402	18105	No_constitutive_exon_found_in_species
