# Supplementary material for: Widespread Separation of the Polypyrimidine Tract From 3′ AG by G Tracts in Association With Alternative Exons in Metazoa and Plants
Source: Front Genet. 2019 Jan 14;9:741. doi: 10.3389/fgene.2018.00741 (PMC6339879; doi:10.3389/fgene.2018.00741)
Supplement: DATA FILE S1 — Sequences of REPAG 3′ SS from each species of fungi. [file Data_Sheet_1.zip › Supplementary data 1/Fungi_Release38_aspergillus_clavatus.txt]

REPA_GGG_Sequence	Exon_Start	Exon_End	Pos_-50	Pos_+2	Strand	Chromosome	GeneID	Gene_Start	Gene_End	Gene_Name	Number_of_REPAs	Number_of_REPAs_has_GGG	Number_of_Intron(Intra_genic_Region)	Upstream_Constitutive_Exon
CAAGACGGTGTCACTGCAGCCATATCTGACTCAATGCAATGAGGGAATAGGG	28376	28993	29043	28991	-1	278	CADACLAG00002466	27618	29204	ACLA_017910	3224	522	18846	No_constitutive_exon_found_in_species
GTATCACCACGATGAGAATTCGACCGCATGCTCAACAATGGGATGATCAGTG	36030	36062	35980	36032	1	278	CADACLAG00001650	35941	37582	ACLA_017950	3224	522	18846	No_constitutive_exon_found_in_species
GTAAGTCGGCTGCTGTCCCGTTCAACCGGCGGTTGGGCTGACGGCGGGAGAT	44416	44793	44843	44791	-1	278	CADACLAG00002284	43461	45668	ACLA_018000	3224	522	18846	No_constitutive_exon_found_in_species
TGGTAAGGCGGGCTCCCTGACATAGACGACACAGTCAACTGACCGGGTAGAT	56246	56522	56572	56520	-1	278	CADACLAG00001764	56246	58234	ACLA_018060	3224	522	18846	No_constitutive_exon_found_in_species
ACATCTACTTTGGGGTTGAGATGATCGCTAACCATCGTTGGGGGACATAGGC	85222	85292	85342	85290	-1	278	CADACLAG00002805	83335	85504	ACLA_018190	3224	522	18846	No_constitutive_exon_found_in_species
AGCTTTCCCTGGCCGGCTCTGGCAGTGCAATCCACTAACTAGGGCGGCAGTA	268795	268942	268992	268940	-1	278	CADACLAG00002855	268154	269996	ACLA_018920	3224	522	18846	No_constitutive_exon_found_in_species
TACTGCGTCCGTAGAATGGCATCGTCATCGGCTAATAGCTGGGGGTAAAGGG	333705	333775	333825	333773	-1	278	CADACLAG00002746	332882	334579	ACLA_019160	3224	522	18846	No_constitutive_exon_found_in_species
GTGGAAGAAGTTCTATTGCTGACCGGAGAGGATTGTGATTGTGCGGGCAGGT	394079	394912	394962	394910	-1	278	CADACLAG00001997	393569	395183	ACLA_019380	3224	522	18846	No_constitutive_exon_found_in_species
TATGTACTATGTCAAAAAGGTCGACGTCAAACTCAAACTCACGGGACAAGGT	412055	413096	413146	413094	-1	278	CADACLAG00002569	412055	413992	ACLA_019430	3224	522	18846	No_constitutive_exon_found_in_species
CAAGCTCAAAAAAAACACTGAAAGAGCCAGAGCTCACTACGACTGGGCAGGT	534210	534614	534160	534212	1	278	CADACLAG00002984	530728	534961	ACLA_019830	3224	522	18846	No_constitutive_exon_found_in_species
TGGTTCCTGCGGGATCAAATGCTGACTACGGCGATGTTGTTGGGGAATAGGA	563358	563427	563308	563360	1	278	CADACLAG00002652	563237	564749	ACLA_019890	3224	522	18846	No_constitutive_exon_found_in_species
GAAACCCGTATTCTTTCTGTCTTGCTTCATGTTGCTAACGGGCCGAACAGGA	601264	601521	601214	601266	1	278	CADACLAG00001721	599605	601521	ACLA_020060	3224	522	18846	No_constitutive_exon_found_in_species
CGGTTCGTCTTTCGACCCTGCAGTTCTGCGATTCTGACCTGGGAATGTAGAC	629634	630408	629584	629636	1	278	CADACLAG00002323	628887	631631	ACLA_020150	3224	522	18846	No_constitutive_exon_found_in_species
ACTGGCCATCCGCTTGGCATATGCTGACTCGAGCGGTTTCCGGAGGGCAGTG	648138	648420	648088	648140	1	278	CADACLAG00002616	647968	649324	ACLA_020210	3224	522	18846	No_constitutive_exon_found_in_species
TATTGACCTGAGAAGAGGAATGTCAGACTAATACATCGGGGGGGGGGTAGAC	664020	664103	664153	664101	-1	278	CADACLAG00001707	664020	664896	ACLA_020260	3224	522	18846	No_constitutive_exon_found_in_species
TTGTTTGTCGTTTCCCTCGCGGCCCCTCTGACGAACTTGGGGATGTATAGGA	690309	691887	691937	691885	-1	278	CADACLAG00002584	690043	692172	ACLA_020350	3224	522	18846	No_constitutive_exon_found_in_species
CAACTTCCCCTTGTATCCTAGTGGCCCACATATCATACCAACTGGGACAGTA	733535	733570	733485	733537	1	278	CADACLAG00003136	731479	733570	ACLA_020470	3224	522	18846	No_constitutive_exon_found_in_species
ATGTTGGAAGGCAGTTTGCTAAGGACAATTGCTTTTTGGGTGGTGAATAGTT	833112	833212	833062	833114	1	278	CADACLAG00002047	832663	834192	ACLA_020770	3224	522	18846	No_constitutive_exon_found_in_species
CTGGAGATTGGGGAGGGGCGCATGGCTAATCATGAGGGATGGATGGATAGTA	856423	856537	856587	856535	-1	278	CADACLAG00002051	856423	857208	ACLA_020890	3224	522	18846	No_constitutive_exon_found_in_species
CATTCTTACAAGGGCGGTTTATTGATGATTGATTGGGGGGAAAAAAAAAGAT	858498	858913	858448	858500	1	278	CADACLAG00002926	857928	858913	ACLA_020900	3224	522	18846	No_constitutive_exon_found_in_species
TTTTCCCCCTTTACTCCCGTCTATGTGTAGACTTGCTAACTGGTGGGTAGGG	859008	859169	859219	859167	-1	278	CADACLAG00002618	859008	860885	ACLA_020910	3224	522	18846	No_constitutive_exon_found_in_species
TCTTCTCTGCCATGACCAACTAATGCGTAGATATGATCGGGGTGGAAAAGAA	877119	877505	877069	877121	1	278	CADACLAG00001958	876539	878042	ACLA_020960	3224	522	18846	No_constitutive_exon_found_in_species
TCAATTCCATCTCCAGCGCTATCCAGTGCAAATGCTGACGAAGGGTACAGTA	1030510	1033286	1033336	1033284	-1	278	CADACLAG00002894	1028859	1034281	ACLA_021560	3224	522	18846	No_constitutive_exon_found_in_species
TTGGTTTTGTTGGTTTGTTTAGCTGCGGTGCTTGAGTGGGAGCTGACGAGTT	1042898	1044409	1044459	1044407	-1	278	CADACLAG00002656	1042898	1044877	ACLA_021610	3224	522	18846	No_constitutive_exon_found_in_species
CCTGTTGTTTTGGACAAGCACCACGCCGCTGATTGAGGAGGGGCATATAGCC	1134355	1134413	1134305	1134357	1	278	CADACLAG00002375	1134259	1136110	ACLA_021890	3224	522	18846	No_constitutive_exon_found_in_species
CATACCTCCCCCCTCCCTCCCTCGGAGCTTGTAGTCTAATGGGATGACAGAC	1204740	1204875	1204690	1204742	1	278	CADACLAG00001800	1203580	1204875	ACLA_022160	3224	522	18846	No_constitutive_exon_found_in_species
TTTATTTTTTTTTTTGTGGATGGCGGGAGTTGGTAACTAATGGGTGATAGAC	1224023	1224215	1223973	1224025	1	278	CADACLAG00002340	1222963	1224215	ACLA_022200	3224	522	18846	No_constitutive_exon_found_in_species
CGTCAGTGCCTACTCTTTTACTCCCCTTGCTCAAACTGACTGGGAAATAGTT	1344098	1344571	1344621	1344569	-1	278	CADACLAG00002417	1342831	1346615	ACLA_022630	3224	522	18846	No_constitutive_exon_found_in_species
CCCCCCTAAAGGTAGCCGCGCTAACCGGTGCTTTTATCTGGGATGGATAGAT	1388906	1388937	1388856	1388908	1	278	CADACLAG00001957	1388744	1392357	ACLA_022780	3224	522	18846	No_constitutive_exon_found_in_species
CCTTGAGAGGCGTGTGTGTGGATGGTTTGCTGACGTGGATTGGGGTGTAGGG	1415968	1416029	1416079	1416027	-1	278	CADACLAG00002478	1415968	1416436	ACLA_022880	3224	522	18846	No_constitutive_exon_found_in_species
TCATGAAATTGGGAGATGCTGATTGGCCCATTGCATCGGGGGAAATCGAGCT	1435624	1436093	1435574	1435626	1	278	CADACLAG00002441	1434550	1437423	ACLA_022940	3224	522	18846	No_constitutive_exon_found_in_species
TGTATGTGGCCTTCCTAGATATACTTTGCAGGACTAACGGGAAGTCATAGGG	1476883	1477815	1477865	1477813	-1	278	CADACLAG00001951	1476883	1478675	ACLA_023050	3224	522	18846	No_constitutive_exon_found_in_species
AAGGAGGAAAGGGAAGCAAGATCCCGAATGGAAAACTGACTGGGACACAGGT	1517011	1517239	1517289	1517237	-1	278	CADACLAG00002807	1516601	1517360	ACLA_023170	3224	522	18846	No_constitutive_exon_found_in_species
GGGTTGGTGATTTGGTCGTTCATGCTGGGGTGTCGGGCTGACGGGGACAGGG	1696200	1696296	1696150	1696202	1	278	CADACLAG00003116	1695797	1697504	ACLA_023790	3224	522	18846	No_constitutive_exon_found_in_species
CCTGGGATAAGTGCTCATAACGAGGTCCGTCTGGCTGACAAGGGGAAAAGGA	1696355	1696456	1696305	1696357	1	278	CADACLAG00003116	1695797	1697504	ACLA_023790	3224	522	18846	No_constitutive_exon_found_in_species
AGGTTTGCTGTTGAACGAATCTCTGGGAGGATAATGTCTGACGGGATTAGGC	1727846	1728135	1728185	1728133	-1	278	CADACLAG00001807	1726465	1728608	ACLA_023920	3224	522	18846	No_constitutive_exon_found_in_species
CGACGTTGGTAAAGAAGGAGCAAGCTAATATTGTCTGGCGGGAACGACAGGT	1768408	1768630	1768680	1768628	-1	278	CADACLAG00002404	1768245	1769348	ACLA_024120	3224	522	18846	No_constitutive_exon_found_in_species
CCCACCCCAACGGCATACTACCTCAGATATGAATGTTGACACTGGGGCAGGT	1782971	1782999	1782921	1782973	1	278	CADACLAG00002087	1782862	1783724	ACLA_024170	3224	522	18846	No_constitutive_exon_found_in_species
GGCGATTGTTTTGGTGTCCGTTGGGATTATGACGAGGGGGGTGGGTAAAGTT	1814496	1814574	1814624	1814572	-1	278	CADACLAG00002585	1814496	1815486	ACLA_024270	3224	522	18846	No_constitutive_exon_found_in_species
ACTATGATATAGGCCTCGGGATATCTTCATCTGACTGACGGGATGAATAGTG	1916813	1916877	1916763	1916815	1	278	CADACLAG00002583	1916464	1917028	ACLA_024550	3224	522	18846	No_constitutive_exon_found_in_species
TGGGGGCGTTTAGTGTCCAGCAAGAGGCTAAACAGATGCTTGGGTGATAGGG	1933127	1933153	1933077	1933129	1	278	CADACLAG00001688	1932822	1934893	ACLA_024600	3224	522	18846	No_constitutive_exon_found_in_species
GGAAGGTAAAATGGAAACCGGGTGCTAACCATGAGACATCGGGTGGTTAGGA	2044434	2044568	2044384	2044436	1	278	CADACLAG00001921	2044184	2045244	ACLA_024980	3224	522	18846	No_constitutive_exon_found_in_species
ACCTGTAGTCAAGAGACCTCATATTACTGGAGGTCTGCCGGACGGGAAAGAA	2057424	2057510	2057374	2057426	1	278	CADACLAG00001696	2057090	2059382	ACLA_025040	3224	522	18846	No_constitutive_exon_found_in_species
GATCAAACTCGACTGCCAATAAAACACATGGTCACCACTGACTTGGGGAGGC	2077497	2078307	2077447	2077499	1	278	CADACLAG00003073	2077326	2078307	ACLA_025120	3224	522	18846	No_constitutive_exon_found_in_species
AGGATGGGATAGGCTGACCAGGTGTTCCTTTTTTTTTGGGAGGGGTTTAGAA	2197750	2197912	2197700	2197752	1	278	CADACLAG00002606	2197407	2197912	ACLA_025460	3224	522	18846	No_constitutive_exon_found_in_species
GCGTCACCGCCACATGCTAACCACCAACCCTCCTCTGGGGGGTAAATCAGGC	2371377	2371715	2371327	2371379	1	278	CADACLAG00002370	2371227	2371715	ACLA_025960	3224	522	18846	No_constitutive_exon_found_in_species
AAAAATAAAATAGGTGGGATAATGCTCTTGCTAACGTGTGCTGGGATAAGGA	2377696	2378426	2377646	2377698	1	278	CADACLAG00003055	2377152	2378426	ACLA_025980	3224	522	18846	No_constitutive_exon_found_in_species
GGTTTTTTTTGCATGGTGATCACCGACAAATGCTAACCAGGGGGGGTTAGAC	2381004	2381400	2381450	2381398	-1	278	CADACLAG00001746	2380846	2384798	ACLA_026000	3224	522	18846	No_constitutive_exon_found_in_species
CGCCTGGAACTAGCCCAAGGATCCCTGGACTTGCCTATGGGAAATCGCAGGC	2527724	2528996	2527674	2527726	1	278	CADACLAG00002412	2525888	2528996	ACLA_026580	3224	522	18846	No_constitutive_exon_found_in_species
CAGAGAAGCTTGGCGAAAAAGAATATATGAAAGGTAACCGGGCATGACAGGA	2556094	2556495	2556545	2556493	-1	278	CADACLAG00002960	2556094	2557034	ACLA_026680	3224	522	18846	No_constitutive_exon_found_in_species
GGATGGCAATTGTATGTCGTGAAAGATTGCTTCTGGGGCTAAGCGAATAGCG	2755119	2755166	2755069	2755121	1	278	CADACLAG00002549	2754627	2756857	ACLA_026950	3224	522	18846	No_constitutive_exon_found_in_species
AGTTTTATCCTACACAAGAAGAAATCTCTAATAATATCGGGCAATGACAGGT	2758224	2758239	2758289	2758237	-1	278	CADACLAG00001887	2757684	2758933	ACLA_026960	3224	522	18846	No_constitutive_exon_found_in_species
TATGCGCCCAATCTCCCACTTATCACTGCCCCGGCTCTAATGGGCGATAGCC	2773938	2774063	2773888	2773940	1	278	CADACLAG00002480	2773756	2774722	ACLA_027030	3224	522	18846	No_constitutive_exon_found_in_species
GGTGGATGAACATCAAGGATCGCCTGTTCAGTACTTATTAATGGGCATAGGG	2816140	2816234	2816090	2816142	1	278	CADACLAG00002338	2815802	2816505	ACLA_027190	3224	522	18846	No_constitutive_exon_found_in_species
AGTCTTAATGTCACTCGTCTTTCATGAAGAGCCACTGACGGGTGTACAAGGT	2835233	2835790	2835183	2835235	1	278	CADACLAG00001675	2833349	2835790	ACLA_027240	3224	522	18846	No_constitutive_exon_found_in_species
TGGGAATGCGTCGGGACTTGTTTCACGCTCGAAGCTGACTGGGGAAGCAGCC	2869360	2869450	2869500	2869448	-1	278	CADACLAG00001829	2869360	2870103	ACLA_027400	3224	522	18846	No_constitutive_exon_found_in_species
GGAGGAGAAGTGAGAAAGTCGAGGTACAATAGCTAACCGTTGCGGGGCAGTT	2886899	2887051	2886849	2886901	1	278	CADACLAG00002769	2886593	2887837	ACLA_027460	3224	522	18846	No_constitutive_exon_found_in_species
CGGTTCTCCGGTTGGTGCAACCCGGCCATTGCTAACCTGCAGGGACGAAGGC	2945885	2946889	2945835	2945887	1	278	CADACLAG00001684	2944416	2946889	ACLA_027670	3224	522	18846	No_constitutive_exon_found_in_species
GGCAATCACGATACGCTAGCAGCCAGACGATACTGATATCTTGGGGATAGAA	3074744	3074872	3074694	3074746	1	278	CADACLAG00001731	3073970	3075233	ACLA_028200	3224	522	18846	No_constitutive_exon_found_in_species
TCCAATTCACCGTCTGCTCTCCGCCGTCGATCCTTGCTAATAGAGGGAAGGT	3083744	3084233	3084283	3084231	-1	278	CADACLAG00001882	3083435	3084409	ACLA_028230	3224	522	18846	No_constitutive_exon_found_in_species
TGGAGTCATAAGGAACTGACAACTGATGCGTGGGAACACAGGTGGGACAGTT	3113409	3119716	3119766	3119714	-1	278	CADACLAG00001834	3113409	3119867	ACLA_028390	3224	522	18846	No_constitutive_exon_found_in_species
TAGAGGACTAAGCTAAGCTAAGCTAACGTGGGTGCTTGAATGGGAAATAGAC	3144272	3144430	3144480	3144428	-1	278	CADACLAG00002744	3144272	3144815	ACLA_028500	3224	522	18846	No_constitutive_exon_found_in_species
CCCTTCTCTGGCTTGGGCAAACGGCATGGTGAGGCTAAGGGATGCAATAGCT	3315305	3315363	3315413	3315361	-1	278	CADACLAG00001866	3315138	3316264	ACLA_029090	3224	522	18846	No_constitutive_exon_found_in_species
GTTCTTGGAGGATGATGTTCGCTCGCAGAATGCTGACGGAGGGGTCACAGCT	3317254	3317291	3317204	3317256	1	278	CADACLAG00002888	3316816	3318435	ACLA_029100	3224	522	18846	No_constitutive_exon_found_in_species
GTACGTGCCCCCAAGTTTTTAATGCTTGTAACAGAAGCTCACGGGGACAGGG	3401051	3401498	3401548	3401496	-1	278	CADACLAG00002955	3400288	3403576	ACLA_029390	3224	522	18846	No_constitutive_exon_found_in_species
TTTCGTGCTTTGCTGACTATCGGGGGCTTTTTTTTTGGGGGGGGGTACAGTA	3420208	3420812	3420158	3420210	1	278	CADACLAG00002778	3419949	3423222	ACLA_029410	3224	522	18846	No_constitutive_exon_found_in_species
TGTTAGATACCTGACTGATGTGAGTCTGGAAGTCTTTGTTGCAAGGGAAGTA	3481897	3481949	3481847	3481899	1	278	CADACLAG00002517	3481079	3483379	ACLA_029630	3224	522	18846	No_constitutive_exon_found_in_species
GGGGTGGATTGCGGGTGCGAATGCTGGGGGTGGGGAGAAGGGGAAGGGAGGC	3483552	3483668	3483718	3483666	-1	278	CADACLAG00001779	3483552	3484119	ACLA_029640	3224	522	18846	No_constitutive_exon_found_in_species
GAAACCATGCAAACACGGCTTAGTCTCATGAGGATGCTAACCGGGGACAGGT	3541901	3542408	3541851	3541903	1	278	CADACLAG00002334	3541449	3543880	ACLA_029800	3224	522	18846	No_constitutive_exon_found_in_species
GTATGCATGCTTTCCTTTGACAGTGTGAGAGAACCATTGGGGACTAATAGAG	3580964	3581370	3581420	3581368	-1	278	CADACLAG00001972	3580964	3581740	ACLA_029940	3224	522	18846	No_constitutive_exon_found_in_species
GACTCTTCTAGAAATCAATTGGCTGACCCGGTGATGTGGGTGGGTAATAGAT	3615914	3615983	3615864	3615916	1	278	CADACLAG00002016	3615662	3617156	ACLA_030040	3224	522	18846	No_constitutive_exon_found_in_species
TGTGGTTTACCTGGAGAGTTGTGACAAGGCTTAACTGACTGGGGAAATAGAT	3616585	3616898	3616535	3616587	1	278	CADACLAG00002016	3615662	3617156	ACLA_030040	3224	522	18846	No_constitutive_exon_found_in_species
TCTTCTGCAGATTGCGATGGTAGACGCTGCTGGCTGACGGTGGGACGCAGAT	3625772	3625909	3625959	3625907	-1	278	CADACLAG00001788	3624603	3626503	ACLA_030080	3224	522	18846	No_constitutive_exon_found_in_species
CCTTTGCAATACTTCGTATGTCGCTAATCCGCTTGGGGGATAAACAACAGGC	3635810	3635837	3635887	3635835	-1	278	CADACLAG00002688	3633177	3636092	ACLA_030110	3224	522	18846	No_constitutive_exon_found_in_species
TTTCCTTGGGGCACGACACGTCAAATGGTCGCTGACGTCCGACGGGTCAGGT	3633610	3635290	3635340	3635288	-1	278	CADACLAG00002688	3633177	3636092	ACLA_030110	3224	522	18846	No_constitutive_exon_found_in_species
GCTACTCTTAAAGGCTTCCCGATAAAGTGGGCTAACTGATAGGGTTATAGAC	3649663	3649791	3649841	3649789	-1	278	CADACLAG00002552	3648545	3649993	ACLA_030170	3224	522	18846	No_constitutive_exon_found_in_species
CATCCCCTTGATCCTCATTATATGTCGAGAGTAACTGACTGGGGCCACAGGA	3681895	3682155	3681845	3681897	1	278	CADACLAG00002719	3679641	3682245	ACLA_030300	3224	522	18846	No_constitutive_exon_found_in_species
CAGCCGTGTCGCTTTGAATCTTGTGGGAGAAATACTGACTGCGAGGGAAGTC	3898055	3898077	3898005	3898057	1	278	CADACLAG00002382	3897855	3900449	ACLA_031090	3224	522	18846	No_constitutive_exon_found_in_species
GTGTACAAATCGGTAGTGTTGCTGCTTGAAAAGCGACTAATGGGGTAAAGAC	3915434	3916341	3916391	3916339	-1	278	CADACLAG00002516	3915434	3916860	ACLA_031150	3224	522	18846	No_constitutive_exon_found_in_species
TTTCAACCATATCTCGTCAGACTCAGCTAACCCAGGGGGAAACGAATCAGAT	3996040	3996120	3996170	3996118	-1	278	CADACLAG00003125	3994877	3996385	ACLA_031380	3224	522	18846	No_constitutive_exon_found_in_species
ATTATTTGCCGGAGGAAGGAGTTGGTTTTTGCTGACATCTTGGTGGGCAGGA	4050049	4050319	4049999	4050051	1	278	CADACLAG00002354	4049433	4050584	ACLA_031550	3224	522	18846	No_constitutive_exon_found_in_species
CCATCATCCACGTTCTGATCCGAAGGGGCTAATTAACATACGACGGGCAGGC	4055087	4055317	4055367	4055315	-1	278	CADACLAG00002322	4055087	4056610	ACLA_031580	3224	522	18846	No_constitutive_exon_found_in_species
CCTCCACTCTCTGTCGACTTTCAGCAAGGTGAGTATCTCAAGGGAATCAGAC	4060074	4060407	4060457	4060405	-1	278	CADACLAG00002867	4060074	4062247	ACLA_031600	3224	522	18846	No_constitutive_exon_found_in_species
TGAAGCTCTCCCAGATGAGATCTATGATGAATGCTTGAAATGGGTCAGAGGA	4096898	4097127	4096848	4096900	1	278	CADACLAG00002712	4095931	4097127	ACLA_031730	3224	522	18846	No_constitutive_exon_found_in_species
CAACTTGTGTTGTGACCAGCTCATGCAGCTAAACAGGCTGACGGGAACAGCT	4191384	4191922	4191334	4191386	1	278	CADACLAG00002447	4191209	4192242	ACLA_032080	3224	522	18846	No_constitutive_exon_found_in_species
GGGATTGTTTCGGGGAGTGTATGTATGCTAACGGCGCAATGGGGCGATAGAT	4241368	4241533	4241318	4241370	1	278	CADACLAG00002110	4241104	4243834	ACLA_032300	3224	522	18846	No_constitutive_exon_found_in_species
TGGTATGTATCTTTATGACCCCGGTCGATACAGAAGCTCATGGGGCACAGGG	4287950	4288193	4287900	4287952	1	278	CADACLAG00002419	4287796	4291249	ACLA_032390	3224	522	18846	No_constitutive_exon_found_in_species
TTTGCGGTTTATCGTTTCTACCTCCGAAACTGACATTGATGGGTTGGTAGCT	4312069	4312255	4312019	4312071	1	278	CADACLAG00001700	4311158	4312255	ACLA_032490	3224	522	18846	No_constitutive_exon_found_in_species
CCCGCTCTCGCATTGCCTGTAGACCAGGGCTGACAGGGAGAGATAAAAAGGC	4365520	4365950	4366000	4365948	-1	278	CADACLAG00001973	4365134	4366301	ACLA_032730	3224	522	18846	No_constitutive_exon_found_in_species
GGATTGAGGATTGAGGATTGATGCTGATGGCGATGGCGACGGGAACACAGAC	4385131	4388021	4385081	4385133	1	278	CADACLAG00002416	4384737	4388021	ACLA_032810	3224	522	18846	No_constitutive_exon_found_in_species
AACAATGGCCTCCAGGTTGATAGTGATTGACTGACTCTGCCAAGGGAGAGAT	4400554	4400576	4400626	4400574	-1	278	CADACLAG00002100	4398097	4401151	ACLA_032870	3224	522	18846	No_constitutive_exon_found_in_species
CGTCTTTGTTGAGTGTCCTCTGGCCCCTCTTTGTCAAACTAACGAGGGAGGA	4419509	4419766	4419459	4419511	1	278	CADACLAG00002240	4419252	4420776	ACLA_032940	3224	522	18846	No_constitutive_exon_found_in_species
TGTTCCTTCACTGTGCCGACCAAGAGTCTTAAGATCACTGACGGGACTAGAC	4423785	4423886	4423735	4423787	1	278	CADACLAG00002830	4423131	4423886	ACLA_032970	3224	522	18846	No_constitutive_exon_found_in_species
CTATAACTATCTATCTATCTATTGATGAGAGTACCTGATCCGGGATGCAGAT	4456177	4456263	4456127	4456179	1	278	CADACLAG00002573	4455908	4457840	ACLA_033120	3224	522	18846	No_constitutive_exon_found_in_species
GATCACGAAAAAAAGCTATTAAGCTAATCATGACTCGTGGGGAACGCTAGCA	4457419	4457604	4457369	4457421	1	278	CADACLAG00002573	4455908	4457840	ACLA_033120	3224	522	18846	No_constitutive_exon_found_in_species
AGCTTAGCAATAAGGCCCTCACGTGTTACTCAAATCTGACTGGGATATAGGA	52666	53263	53313	53261	-1	286	CADACLAG00003532	51813	53505	ACLA_033450	3224	522	18846	No_constitutive_exon_found_in_species
TCCACTGATTTTTTGTCTGGGCTGGTCCAAACTAACTGAAGATGGGACAGGA	92531	93530	92481	92533	1	286	CADACLAG00003978	90502	93530	ACLA_033570	3224	522	18846	No_constitutive_exon_found_in_species
CAGGACAACAGAACCAGACCGATGCTTACCCTACGCTCTGCGGGAAACAGGT	126617	126685	126567	126619	1	286	CADACLAG00003823	126474	127498	ACLA_033680	3224	522	18846	No_constitutive_exon_found_in_species
TGACCTCCTCCCCTAGCTCTCCATTCCTCTGTTTGCTAATATGGGACCAGGC	245330	245486	245280	245332	1	286	CADACLAG00003470	244131	245486	ACLA_034030	3224	522	18846	No_constitutive_exon_found_in_species
TTGCCCTTTATGTTCTTTGAATCTTGGAGCCATGGCTAACATTGGGACAGTA	250791	251289	250741	250793	1	286	CADACLAG00003364	248524	251289	ACLA_034040	3224	522	18846	No_constitutive_exon_found_in_species
CCCGCGATTTTGATAAAGTTGTTCCGAACTCTGCTGACACAGTTGGGCAGAA	269555	269705	269505	269557	1	286	CADACLAG00003814	267238	271215	ACLA_034100	3224	522	18846	No_constitutive_exon_found_in_species
CGCATGGCGCGCCTGCACAGAAGGACTAAGACTCAGCGGGACCAAAATAGGA	285156	285884	285934	285882	-1	286	CADACLAG00003348	285156	286364	ACLA_034170	3224	522	18846	No_constitutive_exon_found_in_species
ATGTAGGGAGGGTGTCTAGGTTTGTGGCACGCTGACCAGAGGGCACGCAGGA	306649	307256	307306	307254	-1	286	CADACLAG00003647	305135	307670	ACLA_034240	3224	522	18846	No_constitutive_exon_found_in_species
GACTTATCACTGGCGATTGAAAGTCTTTTGGTTACTGACGGGGATTACAGCG	354546	354609	354659	354607	-1	286	CADACLAG00003709	350856	355016	ACLA_034440	3224	522	18846	No_constitutive_exon_found_in_species
TCGTATTCAAGGCTCAATTGAGTAGGGACATCCTCGCTAATACAGGGTAGAA	369416	370165	370215	370163	-1	286	CADACLAG00003547	369416	370401	ACLA_034490	3224	522	18846	No_constitutive_exon_found_in_species
GTTTGCTTGGGTAATCGGGCCAGTTGCTAATGGTATATCTGGGATGATAGAA	402875	402994	403044	402992	-1	286	CADACLAG00003181	402875	403908	ACLA_034650	3224	522	18846	No_constitutive_exon_found_in_species
CATGTCGAAGGTATCTAGCCGATTTCATCGAACTTTATTGGGAAATATAGCC	480796	480847	480897	480845	-1	286	CADACLAG00003611	480195	482951	ACLA_034890	3224	522	18846	No_constitutive_exon_found_in_species
CCCTCGCTCGCGGAGTGCGGCTTTCTGACGAAAGGGGGGGGGGGCGATAGTG	547118	548604	547068	547120	1	286	CADACLAG00003725	546584	548604	ACLA_035090	3224	522	18846	No_constitutive_exon_found_in_species
GATCTGTTGAAGTTTGTCATCCGTTGAGACTGACGGGAAGGGGGGAATAGTG	604805	604987	604755	604807	1	286	CADACLAG00003863	604487	605700	ACLA_035340	3224	522	18846	No_constitutive_exon_found_in_species
TTGACACATCGGAGATGAACTCATCGCGACAACCTCTAATGGGCGTATAGGT	605042	605612	604992	605044	1	286	CADACLAG00003863	604487	605700	ACLA_035340	3224	522	18846	No_constitutive_exon_found_in_species
CGAGATCTTCGATAGAAGAATATGTGGCTGACATGGCTTGGGGACAATAGAA	641905	642228	642278	642226	-1	286	CADACLAG00003202	639826	642457	ACLA_035490	3224	522	18846	No_constitutive_exon_found_in_species
TTTCTTTCTTCCTGGCAGGGATCTCGATCGTGCTAATCATGGGGTTGTAGGT	739123	739213	739263	739211	-1	286	CADACLAG00003621	730576	739350	ACLA_035790	3224	522	18846	No_constitutive_exon_found_in_species
TGCAGGGGCAAAGGAAATTGTGGGCTAACGATTCGTTTCGTTGGGAATAGTT	796401	796710	796351	796403	1	286	CADACLAG00003554	795853	799026	ACLA_035950	3224	522	18846	No_constitutive_exon_found_in_species
CTTTCGAAAAAACGAAGGGGAAAAAAAAAATCATTGCTGACGGGGGACAGGG	803552	803680	803502	803554	1	286	CADACLAG00003947	803051	803680	ACLA_035980	3224	522	18846	No_constitutive_exon_found_in_species
ATCGCGGCTTGATCCTGGTGGGTTTTTTTGCTGACGGTGGGGTGGTGTAGAT	844501	846494	846544	846492	-1	286	CADACLAG00003466	843833	847265	ACLA_036160	3224	522	18846	No_constitutive_exon_found_in_species
AGGAGGCTGACCATCCAACCTCATTGTCTCTGCCTTCGGGGGACAAACAGAA	852266	852423	852473	852421	-1	286	CADACLAG00003274	851025	852736	ACLA_036180	3224	522	18846	No_constitutive_exon_found_in_species
TACATACACCCCGTGAAGATTGGTTCGGTGAAAGGTTGACAGGGGTATAGGA	883464	884133	883414	883466	1	286	CADACLAG00004059	882895	884133	ACLA_036290	3224	522	18846	No_constitutive_exon_found_in_species
GATGGTGATGGTGATGGTGATGGCTATTGGGCTAATTAATGGGTGATGAGCG	922506	922921	922456	922508	1	286	CADACLAG00004014	921999	922921	ACLA_036470	3224	522	18846	No_constitutive_exon_found_in_species
TCTCCATACTCTCACTAAATGAGTATTCGACTGACATTCTGGGACCAAAGGC	960713	963241	960663	960715	1	286	CADACLAG00003286	960350	963455	ACLA_036640	3224	522	18846	No_constitutive_exon_found_in_species
CCACTCCAACTGCTCAATCATGATAGCCTCGCTAACTGGGGTTGGGATAGTG	968841	968909	968791	968843	1	286	CADACLAG00003958	967990	969346	ACLA_036660	3224	522	18846	No_constitutive_exon_found_in_species
CCAGAAGCCCGTCAATTGATACTAACTTCGATGCTCTTCGTGGGAAACAGCG	987623	987883	987573	987625	1	286	CADACLAG00003805	987498	988020	ACLA_036750	3224	522	18846	No_constitutive_exon_found_in_species
GTCACGCGGGGATGTCATTGTAAAGCCACTTCTAACATGAACACGGGAAGAC	990395	990499	990549	990497	-1	286	CADACLAG00003707	988504	992746	ACLA_036760	3224	522	18846	No_constitutive_exon_found_in_species
TTTTTCCGCTTTGCCCCCGGTTATATCACGAGACTAACCGCGGGACACAGTA	1097647	1097858	1097908	1097856	-1	286	CADACLAG00003326	1097647	1099444	ACLA_037220	3224	522	18846	No_constitutive_exon_found_in_species
GTGCTCGCGAATCCTCGCACGGCCTTCTTTCTAACAATCACGGGGAGCAGCT	1244174	1244308	1244124	1244176	1	286	CADACLAG00003899	1243912	1246427	ACLA_037730	3224	522	18846	No_constitutive_exon_found_in_species
GATTTATGGGGATGTTTTGTTTTGGCTAATGCTCAATTGCGTGGGGTTAGGT	1248395	1248519	1248345	1248397	1	286	CADACLAG00003520	1248014	1249214	ACLA_037740	3224	522	18846	No_constitutive_exon_found_in_species
ACGGGTAACCCAGAGGACTGACTGTGTGCTCAACCGGCCGGGGTCAACAGTC	1539604	1539668	1539718	1539666	-1	286	CADACLAG00003414	1538883	1539857	ACLA_038630	3224	522	18846	No_constitutive_exon_found_in_species
GTAAGATGATCAACTTTGATTTGCGAGTGCAAACGGGGCTGACGGTTAAGAA	1555952	1556015	1556065	1556013	-1	286	CADACLAG00003393	1555297	1556818	ACLA_038680	3224	522	18846	No_constitutive_exon_found_in_species
GTCTTTTTCTTGACCCAATCTAACGATTCTTGCCATTGATTGAGGGATAGGC	1555399	1555777	1555827	1555775	-1	286	CADACLAG00003393	1555297	1556818	ACLA_038680	3224	522	18846	No_constitutive_exon_found_in_species
TGTTACCCGGTTCAAAACTTGTAGAAGCTTAGCTAACCGGGCGGCAAAAGCG	1565851	1566217	1566267	1566215	-1	286	CADACLAG00004056	1564652	1566403	ACLA_038720	3224	522	18846	No_constitutive_exon_found_in_species
TTTTTTTTTTTTTTTTTTTTCACTGGTTTCGAATGCTGACCGTTGGGAAGCG	1580866	1581739	1580816	1580868	1	286	CADACLAG00003234	1579742	1581739	ACLA_038750	3224	522	18846	No_constitutive_exon_found_in_species
TCTGATGTTGGGGGTCAAGGGGCGTTTTGCTGACGAGATGGGGGAGACAGTA	1587146	1587295	1587096	1587148	1	286	CADACLAG00003304	1586635	1588971	ACLA_038780	3224	522	18846	No_constitutive_exon_found_in_species
GAAAAGCGGCGGGTACGTATATATGGTCGTTGGCTTAACGGGTGCAATAGGT	1587365	1587453	1587315	1587367	1	286	CADACLAG00003304	1586635	1588971	ACLA_038780	3224	522	18846	No_constitutive_exon_found_in_species
GCACTCTGATGTTACGTGATCCATTCGCAGGAAGACTGAGGGAGGTCTAGGA	1779134	1779276	1779326	1779274	-1	286	CADACLAG00003921	1777804	1779810	ACLA_039340	3224	522	18846	No_constitutive_exon_found_in_species
GGTATGTCTACGGCCTGGAAGTCTGTGAGCGAGCCTAACGGGGAGTCCAGCA	1793123	1793473	1793073	1793125	1	286	CADACLAG00003551	1792600	1794350	ACLA_039390	3224	522	18846	No_constitutive_exon_found_in_species
GTTCCACGGAGTGTCCCAGATCTAGATATCAGTCTGATTGGGGATTATAGCT	1869721	1869844	1869671	1869723	1	286	CADACLAG00003230	1869625	1872384	ACLA_039660	3224	522	18846	No_constitutive_exon_found_in_species
GCCCAATCCCTTTATTTGCTTGACTAACACGGTAAAGTTGGGCGTGGCAGTC	1917691	1918025	1918075	1918023	-1	286	CADACLAG00003373	1917053	1918328	ACLA_039820	3224	522	18846	No_constitutive_exon_found_in_species
AAGTCTCCCTCATCCCAATTTCTGCTTCTTGCTGACTTGAGAATGGGCAGAT	1972465	1973463	1973513	1973461	-1	286	CADACLAG00003519	1972465	1974177	ACLA_040010	3224	522	18846	No_constitutive_exon_found_in_species
CATGGTATGATTTCTCCCAATTGCAGCTGAATTTGTGCTGACCAGGGCAGAA	1991552	1991684	1991734	1991682	-1	286	CADACLAG00003755	1990910	1993591	ACLA_040060	3224	522	18846	No_constitutive_exon_found_in_species
CCGCGACTCTGAAGATCTCAGACTGACTTTTTTCTCCCGCGTGGGTGCAGAT	2042427	2043119	2043169	2043117	-1	286	CADACLAG00003915	2042427	2043689	ACLA_040250	3224	522	18846	No_constitutive_exon_found_in_species
CCCCCTCCTGTTGGCAACGACAAGGAACCAAGTTGACTGAAGGGTGACAGGG	2054729	2054807	2054679	2054731	1	286	CADACLAG00003565	2052133	2054807	ACLA_040270	3224	522	18846	No_constitutive_exon_found_in_species
TGCTAAACTACAGGGATACGGACGTTTCTTCCTTGCTAACAGCGGGCTAGAT	2113128	2115140	2113078	2113130	1	286	CADACLAG00003177	2107789	2115140	ACLA_040380	3224	522	18846	No_constitutive_exon_found_in_species
ATCGGTAAGACACCATTAGCGCAATCGAAACAAGAATCTGACCAGGGCAGAC	2181272	2182388	2182438	2182386	-1	286	CADACLAG00004033	2181272	2183160	ACLA_040600	3224	522	18846	No_constitutive_exon_found_in_species
GCTCGTAAGCGCTTTGCTCTACTTTTGTGTGTTTCGGAAGGGATATACAGGT	2312800	2313187	2313237	2313185	-1	286	CADACLAG00003595	2312800	2313521	ACLA_041060	3224	522	18846	No_constitutive_exon_found_in_species
GAGTAAACCGCGAAGGGCGTTGACTCTCCAGCTGGCTGACGGGGGGACAGAT	2354274	2354300	2354224	2354276	1	286	CADACLAG00003277	2352609	2354300	ACLA_041220	3224	522	18846	No_constitutive_exon_found_in_species
TGGGCAAGTACCCCTTCCTGCCTTGCAACACTTCTGATGGGGTCGAATAGGT	2424690	2424877	2424927	2424875	-1	286	CADACLAG00003916	2422760	2425003	ACLA_041440	3224	522	18846	No_constitutive_exon_found_in_species
CCTGTCTTTCAATACCTGGAGGGTAATGAATGTGCTAATCTGGGTAGCAGAT	2433080	2433679	2433030	2433082	1	286	CADACLAG00003492	2432648	2433679	ACLA_041490	3224	522	18846	No_constitutive_exon_found_in_species
GTGAGAGCCCTATCCGCACGGTCAAGCAAGGTTGATATTGACGGGGACAGTC	2591035	2591570	2591620	2591568	-1	286	CADACLAG00003575	2589896	2591794	ACLA_042090	3224	522	18846	No_constitutive_exon_found_in_species
AGTACCCACCGAAGGAAGGAGGGGGGGACTCGTGTGTGCTAACAGGGTAGAA	2598333	2598396	2598283	2598335	1	286	CADACLAG00003882	2597773	2600377	ACLA_042120	3224	522	18846	No_constitutive_exon_found_in_species
CTGTTCTGGATCGCTTACGAATGTGCCATGGTCCGTTAACGGGGCTATAGAT	2621644	2621952	2621594	2621646	1	286	CADACLAG00003432	2621011	2622408	ACLA_042250	3224	522	18846	No_constitutive_exon_found_in_species
AAGTTCAACCGCCCCGGGACGGAGTGTGAAAGGTGATGCTGACTGGGTAGTG	2624009	2624169	2623959	2624011	1	286	CADACLAG00003631	2622994	2624169	ACLA_042260	3224	522	18846	No_constitutive_exon_found_in_species
GGTCATGTTGTTACCCTCCTTGCTCGCCGTCTTTAACACTGAGAGGGAAGAA	2684704	2685124	2684654	2684706	1	286	CADACLAG00003450	2684442	2686423	ACLA_042460	3224	522	18846	No_constitutive_exon_found_in_species
GTGTTCCTTTCCCTTTTGATACTTCACTAGACTGGACTGACGTGTGGGAGGT	2685176	2685275	2685126	2685178	1	286	CADACLAG00003450	2684442	2686423	ACLA_042460	3224	522	18846	No_constitutive_exon_found_in_species
ACAGTTCTAGATTGTGCGACGTGGGTTTGGCTGATCGGTTGGGGTAACAGCT	78276	78374	78424	78372	-1	344	CADACLAG00007134	77612	78780	ACLA_068030	3224	522	18846	No_constitutive_exon_found_in_species
TTGTTTTGAAAGCTTCATTGAAAAGATATCCCAGCTAACTAGGGAAACAGAG	88233	88335	88183	88235	1	344	CADACLAG00006643	87689	88335	ACLA_068070	3224	522	18846	No_constitutive_exon_found_in_species
CCTCAGCTGGTGGCCCCCGGAAGTAACACATGGACTAATTGGGAACCTAGAG	213360	213393	213310	213362	1	344	CADACLAG00006721	212275	214843	ACLA_068500	3224	522	18846	No_constitutive_exon_found_in_species
AGACCGGCCGGAAACTAATTTGATGGGCTACAGAATGGCAATGGGAGCAGCT	336592	336759	336542	336594	1	344	CADACLAG00006652	336251	338000	ACLA_068910	3224	522	18846	No_constitutive_exon_found_in_species
AAAGGTGCGTTACACCTCTGCCATGCTTTGTCTTTCTAATGGGATAGTAGGC	503173	505012	503123	503175	1	344	CADACLAG00007091	501378	505494	ACLA_069480	3224	522	18846	No_constitutive_exon_found_in_species
GCCCAGTAGAAAGCTCCCTCTTGGACCACGCTGATGGGTATGAAATGCAGCA	505292	505494	505242	505294	1	344	CADACLAG00007091	501378	505494	ACLA_069480	3224	522	18846	No_constitutive_exon_found_in_species
GGGGGATTCATGAAGGACTACCACTAACGCAAGCCTTCCGGGGCGACTAGTT	603691	603941	603641	603693	1	344	CADACLAG00007156	602750	603941	ACLA_069790	3224	522	18846	No_constitutive_exon_found_in_species
CCCCGTGGGTTGTTTGTTATGTGCGCGTGGTGCTGACGATGGGGTGATAGAA	619680	619923	619973	619921	-1	344	CADACLAG00006670	619680	620426	ACLA_069830	3224	522	18846	No_constitutive_exon_found_in_species
CAGCAACCTCATCATCCATGCAATCAATTGCTGACAATATGGCGGGCTAGGT	629184	631066	631116	631064	-1	344	CADACLAG00006730	629184	631468	ACLA_069870	3224	522	18846	No_constitutive_exon_found_in_species
TTGGGCTTTGAGGCTTTGGTTACTGACTGACTGACCTGGGGGGGGTTTAGGC	638788	638838	638888	638836	-1	344	CADACLAG00007161	638788	639939	ACLA_069910	3224	522	18846	No_constitutive_exon_found_in_species
TGATTCTGAACAAGGGTCCAACCTGCAGGGACACAGCTAACGTGGGATAGAA	647317	647339	647389	647337	-1	344	CADACLAG00006501	646363	647895	ACLA_069940	3224	522	18846	No_constitutive_exon_found_in_species
AGTCCCAACTGGTAGGACAATGCGCAAGTGACGTTGTTGACAAGGGTTAGAT	684372	684630	684322	684374	1	344	CADACLAG00007044	682972	684784	ACLA_070110	3224	522	18846	No_constitutive_exon_found_in_species
TGTGTGAAACTGGGATTGGCATCTAAACTGATTGAAATGGGGCAAAACAGGA	704381	705143	705193	705141	-1	344	CADACLAG00007071	704381	705932	ACLA_070150	3224	522	18846	No_constitutive_exon_found_in_species
CCCCAACGGATGGGATAAAGAGTGGCGAAGGGATTCTTAACGGCGGGCAGGT	764492	764549	764442	764494	1	344	CADACLAG00006661	764178	764549	ACLA_070360	3224	522	18846	No_constitutive_exon_found_in_species
ACTGATACAGATCAATCGGCTAACCGGCTCCTTCGTGGACGGGGAAATAGGA	788592	790536	790586	790534	-1	344	CADACLAG00007226	788592	790887	ACLA_070450	3224	522	18846	No_constitutive_exon_found_in_species
AGAAGTGACAAGGCGTGACAGGCTAGAGCTGACAAATTACGCGGGGATAGCG	797004	797388	797438	797386	-1	344	CADACLAG00006656	796825	798029	ACLA_070480	3224	522	18846	No_constitutive_exon_found_in_species
ACACATGTGATTTCGACTTAACTGACATGATTCAAGGGCCTGTGAGGAAGCA	819934	820020	819884	819936	1	344	CADACLAG00007037	818198	820555	ACLA_070570	3224	522	18846	No_constitutive_exon_found_in_species
GTCTGCGATCGCTTGAAGGGATAGAGCTGGGCTAATGGGTGATTCAAAAGTC	999849	999934	999799	999851	1	344	CADACLAG00007094	999492	1000519	ACLA_071170	3224	522	18846	No_constitutive_exon_found_in_species
TGGTAAGTCTGCGCATCCTGTTTTCGATGATAGCTTGCTGATGGGATCAGGG	1136596	1136972	1137022	1136970	-1	344	CADACLAG00006810	1135957	1137191	ACLA_071540	3224	522	18846	No_constitutive_exon_found_in_species
TAAATTCCCGAGGGTGTTTGTATCGGAGACAGTATGGCTGACGGGAGAAGTA	1154805	1155117	1154755	1154807	1	344	CADACLAG00006616	1152663	1155117	ACLA_071620	3224	522	18846	No_constitutive_exon_found_in_species
CATTGAGCTGTTCTTAATCCGTTCCGTTCTGTGGACTAAGATTGGGGAAGGC	1192443	1192469	1192519	1192467	-1	344	CADACLAG00006525	1192443	1192847	ACLA_071650	3224	522	18846	No_constitutive_exon_found_in_species
CCAGATTGTGTCCACTTGTGACATGATAGAAATATACTAAGCATGGGCAGGG	1285748	1285865	1285698	1285750	1	344	CADACLAG00006624	1284621	1285865	ACLA_071970	3224	522	18846	No_constitutive_exon_found_in_species
GCCATGGTCCGCCTTTGAAATCCTGAAAGCTAAGATCCCATGGGATACAGCG	1356531	1357156	1357206	1357154	-1	344	CADACLAG00006881	1355736	1357845	ACLA_072200	3224	522	18846	No_constitutive_exon_found_in_species
GAGTGTGGGAGTAGATCGCGATTTGCTGACTTTGAATCTCTGGGATACAGTC	1358765	1359354	1358715	1358767	1	344	CADACLAG00006470	1358481	1360132	ACLA_072210	3224	522	18846	No_constitutive_exon_found_in_species
ACAATCTGACTCTGTAGCGTCTGTGCTGATTATTATGACTGGGGCTATAGAT	1388135	1388308	1388358	1388306	-1	344	CADACLAG00006960	1388135	1389147	ACLA_072280	3224	522	18846	No_constitutive_exon_found_in_species
GTTGGTTCTGAGCGACTGATCTGACCCGCTTTCCTCTTCTGGGCGATCAGCC	1662673	1662846	1662896	1662844	-1	344	CADACLAG00006900	1662673	1663123	ACLA_073250	3224	522	18846	No_constitutive_exon_found_in_species
AGTTGTTGGCACTTGATTGCCCCTGGTTGGGTGCGCTGACGGGGTTGCAGGA	1667852	1667973	1668023	1667971	-1	344	CADACLAG00006521	1667754	1668372	ACLA_073290	3224	522	18846	No_constitutive_exon_found_in_species
ATCCCATTCAATCTAACCAGTGCTAATATCATCACTAATACGGGCAACAGGC	1677079	1677328	1677029	1677081	1	344	CADACLAG00006674	1675002	1677328	ACLA_073320	3224	522	18846	No_constitutive_exon_found_in_species
TTTGTTTTACCATGATTGTACCTCTGCTATGTGGTTTGTTGACTGGGCAGGC	1679543	1679589	1679493	1679545	1	344	CADACLAG00006802	1679113	1679589	ACLA_073330	3224	522	18846	No_constitutive_exon_found_in_species
GTAAGAAGCACCCTGAGAAATTGTCCCGGAGTCCACTAACATGGGGATAGTT	1752410	1752564	1752360	1752412	1	344	CADACLAG00006582	1750934	1753143	ACLA_073580	3224	522	18846	No_constitutive_exon_found_in_species
TTATTTCGGATCGAGCAGACCCTTGTCTTTATTCTTCACAATGGGCCAAGTG	1773281	1774063	1774113	1774061	-1	344	CADACLAG00007206	1773281	1774693	ACLA_073650	3224	522	18846	No_constitutive_exon_found_in_species
GTGAGTAGCGCGATTGACGGTGAGCATTGACATTGCTAAAAAGGGTCCAGGT	1899179	1899215	1899129	1899181	1	344	CADACLAG00006383	1899067	1908801	ACLA_074030	3224	522	18846	No_constitutive_exon_found_in_species
AGCTATGCTGATGCGGAGCTACTCGTAGTTCTGTCTTGAAACGGGGCAAGAA	1970999	1971029	1971079	1971027	-1	344	CADACLAG00006381	1968652	1971303	ACLA_074230	3224	522	18846	No_constitutive_exon_found_in_species
TAAGTTCGTTCTCTAGACTCGTGTTTATACCGTTTCTGAAAGAGGGACAGCT	1969538	1969798	1969848	1969796	-1	344	CADACLAG00006381	1968652	1971303	ACLA_074230	3224	522	18846	No_constitutive_exon_found_in_species
TGATGCCGAGGCGTGCAGATAGATCGACAGCTGACGCGGGAGATATATAGTC	2003392	2003852	2003342	2003394	1	344	CADACLAG00006524	2002165	2004259	ACLA_074360	3224	522	18846	No_constitutive_exon_found_in_species
TTTCTTGACTCCCGACAGTAACTGACAAGCGCATGCGATGGGGGGGTTAGCA	2068672	2069051	2068622	2068674	1	344	CADACLAG00006680	2068056	2069451	ACLA_074590	3224	522	18846	No_constitutive_exon_found_in_species
CTTCACTTTTTGCGTTTTGTGGTATCGGGCTGAGGCTTTAAGCAGGGAAGAC	2150555	2150642	2150692	2150640	-1	344	CADACLAG00006898	2149833	2151256	ACLA_074900	3224	522	18846	No_constitutive_exon_found_in_species
CTCTGCGGGGACGAATTTGGTTGGCAACAATATGCTAAAAGGGGACACAGCT	2434583	2434681	2434731	2434679	-1	344	CADACLAG00007140	2433637	2434837	ACLA_075880	3224	522	18846	No_constitutive_exon_found_in_species
ATCCATGTCTGTATAGGTTGGGGATCGTTGCTGAAGGGGGTGGTGGGCAGGT	2557251	2557748	2557201	2557253	1	344	CADACLAG00006759	2556709	2558437	ACLA_076270	3224	522	18846	No_constitutive_exon_found_in_species
TTCTTCTCCCCTGTCCAAGCATGACAACTAACCGTTCAGGGTGATTGAAGGA	2567188	2568144	2567138	2567190	1	344	CADACLAG00007259	2566819	2569225	ACLA_076330	3224	522	18846	No_constitutive_exon_found_in_species
AAAAATGTCGTAATGTCCTCTGTGGGATTGAGGAAAGCTAATGGGGGCAGTG	2572417	2572710	2572367	2572419	1	344	CADACLAG00007121	2571691	2573342	ACLA_076360	3224	522	18846	No_constitutive_exon_found_in_species
ATTCAGTAAGTTATTCCCGCTAATTGAGGGGTGAATTCTGAACTGGGCAGTG	2697332	2697408	2697458	2697406	-1	344	CADACLAG00006889	2696390	2698239	ACLA_076840	3224	522	18846	No_constitutive_exon_found_in_species
ATATGATTGCCCCTCTGCCCGTTCAACCCAACTAATCTAGCGGGAGGCAGGA	149791	149941	149741	149793	1	262	CADACLAG00001587	149444	152211	ACLA_009260	3224	522	18846	No_constitutive_exon_found_in_species
TCTCTCTCTTGTTTCGGGGTATCATACTGACTCGATTCGGGGTAAAATAGTA	165019	165380	165430	165378	-1	262	CADACLAG00000946	165019	166208	ACLA_009280	3224	522	18846	No_constitutive_exon_found_in_species
TATAGACCATCCGCCTTTCTTTAAACGAAACTCGCTAACAACAGGGTCAGAT	217402	217641	217352	217404	1	262	CADACLAG00001345	216502	217930	ACLA_009490	3224	522	18846	No_constitutive_exon_found_in_species
CCCTATACTGGCCGTTTACAAGGGCAATACTGACATCTCGGGGTCACAAGAT	239324	239857	239274	239326	1	262	CADACLAG00000765	238591	240679	ACLA_009550	3224	522	18846	No_constitutive_exon_found_in_species
ATGAGGAAAGGAGTCAAGGCTAATGACCGCCGGGGGGGGGGGTCGGACAGGA	329680	329770	329630	329682	1	262	CADACLAG00001574	329325	330051	ACLA_009820	3224	522	18846	No_constitutive_exon_found_in_species
ATCATCTTCCCTTTCAAGATCCTTGGAAAGACTGACGGGGAATAACGTAGAT	373149	373311	373099	373151	1	262	CADACLAG00001533	372826	373311	ACLA_009960	3224	522	18846	No_constitutive_exon_found_in_species
CAAACAAAACAAAGCAAAGCAACTAACCCCCTCTCTCCCCCCGGGAATAGAA	386604	386802	386852	386800	-1	262	CADACLAG00001067	386354	386969	ACLA_010010	3224	522	18846	No_constitutive_exon_found_in_species
CCCGAGACCCAAGCAGATATACTTCCTGCTAAGTAAATTGGTCGGGATAGAC	417775	418166	417725	417777	1	262	CADACLAG00001045	417239	419028	ACLA_010160	3224	522	18846	No_constitutive_exon_found_in_species
CCGAGCACCGAGCACCGAGGAGAGACAATGCTGACCATGTCCGGGAACAGAA	418225	419028	418175	418227	1	262	CADACLAG00001045	417239	419028	ACLA_010160	3224	522	18846	No_constitutive_exon_found_in_species
ATTTGATGTCTATGGTAGGATGCTGATGAGAACCGTGATTGGGGATGTAGGT	477471	477548	477421	477473	1	262	CADACLAG00001407	476888	479828	ACLA_010340	3224	522	18846	No_constitutive_exon_found_in_species
TAAAACTGAATATTCCGGACGGCCTTTTCAATTACTGATGGCGGGCATAGCA	478394	478692	478344	478396	1	262	CADACLAG00001407	476888	479828	ACLA_010340	3224	522	18846	No_constitutive_exon_found_in_species
CGTATGTTCTTTGTAGCCAACCGATCCGTGAAAGATGCTAAATGGGATAGTG	547806	547889	547756	547808	1	262	CADACLAG00000875	546086	548510	ACLA_010570	3224	522	18846	No_constitutive_exon_found_in_species
CATGACTTTTTTTGGGGAAGCTGACTCTTGGTCTTCGGGGAGGATAACAGGC	635887	636704	636754	636702	-1	262	CADACLAG00001185	635887	636987	ACLA_010890	3224	522	18846	No_constitutive_exon_found_in_species
AGGCGCCTCCCTATTGTTCGTGCAGATCTTGTTTTACGAGGGGTGAACAGCA	659066	659487	659016	659068	1	262	CADACLAG00001425	658599	659487	ACLA_010970	3224	522	18846	No_constitutive_exon_found_in_species
CAATTCACACAAAGTTCATGTCTACAGGAGCGAATGCTTACGAGGGACAGAT	743397	744567	743347	743399	1	262	CADACLAG00001173	743071	744567	ACLA_011290	3224	522	18846	No_constitutive_exon_found_in_species
GAAAAACAAAATCGAAATAGCACAGTCAGCTAATACTGCCACGGGGATAGCT	807483	807964	808014	807962	-1	262	CADACLAG00000869	807483	809136	ACLA_011500	3224	522	18846	No_constitutive_exon_found_in_species
TCGTTACGGTCGAATCCAGGCTAATACCAATCGAAGGGTGGGTGGTGTAGTT	912631	912738	912788	912736	-1	262	CADACLAG00001024	911924	912951	ACLA_011790	3224	522	18846	No_constitutive_exon_found_in_species
TGGTCACCAGGGCCTGGGCTGACTCGTGGGCTGCTTGGGGGAGGACACAGTC	965208	965333	965383	965331	-1	262	CADACLAG00001070	964419	965816	ACLA_011960	3224	522	18846	No_constitutive_exon_found_in_species
CCCACATTGATAGATACTGGCACTGAAATTGTTTACTCACATGGGAACAGAA	1115382	1115565	1115615	1115563	-1	262	CADACLAG00001426	1114554	1116482	ACLA_012530	3224	522	18846	No_constitutive_exon_found_in_species
ACCCTCCCCTTTTGTACTATGTCTGGTCGCTCCTCTGACTGGGAGTCTAGGG	1162540	1163573	1162490	1162542	1	262	CADACLAG00001035	1162039	1163573	ACLA_012630	3224	522	18846	No_constitutive_exon_found_in_species
CGCGGGGGGGGGGGTAGGGGGAAGAACACTTATCTAACAGAACGGGCCAGTG	1282722	1283310	1282672	1282724	1	262	CADACLAG00000873	1282507	1284702	ACLA_013000	3224	522	18846	No_constitutive_exon_found_in_species
GGTACGTCTCGGAGATGTCAACCAATGTGTTGCGATACTAAAAGGGCTAGTG	1283544	1283715	1283494	1283546	1	262	CADACLAG00000873	1282507	1284702	ACLA_013000	3224	522	18846	No_constitutive_exon_found_in_species
TGGGTATGTTCTGTCCGCTCGGCTTGGGGGACTTGGTTGACAGCGGGCAGAT	1288731	1288782	1288832	1288780	-1	262	CADACLAG00001457	1287363	1289221	ACLA_013020	3224	522	18846	No_constitutive_exon_found_in_species
CTTTTTCAAGTTCTGCTTGCTCTATAGGACGATAGAACTAAGTGGGACAGAG	1307978	1309587	1307928	1307980	1	262	CADACLAG00000825	1307544	1309587	ACLA_013160	3224	522	18846	No_constitutive_exon_found_in_species
TGCTGTATGCCTTTGATCCCGTCAATGGGGCGTACGGGGGGGGGGCCCAGTC	1341690	1342045	1341640	1341692	1	262	CADACLAG00001033	1338867	1342045	ACLA_013330	3224	522	18846	No_constitutive_exon_found_in_species
TTTTTCAGCCAATCGTGCTCTGCTCCAAAGTCTTAACGAGGGGGGACTAGGC	1351687	1351769	1351819	1351767	-1	262	CADACLAG00000803	1351240	1352857	ACLA_013390	3224	522	18846	No_constitutive_exon_found_in_species
TACTCAAAGCTGGAATTGAACATTTGAACTAATGGCGGCGGGATATATAGGT	1462278	1462379	1462429	1462377	-1	262	CADACLAG00001082	1462123	1462873	ACLA_013790	3224	522	18846	No_constitutive_exon_found_in_species
GCGTTCTGCTCGCGTCCTGTTTCCCCCTCGGACGCTGACCATGGGCGCAGAT	1467336	1467513	1467563	1467511	-1	262	CADACLAG00001411	1467336	1468298	ACLA_013820	3224	522	18846	No_constitutive_exon_found_in_species
TATTTTTTTTTTCTCCAGTGATTTACTAGCTTTGCTAACATGCGGGAAAGGA	1539866	1540032	1540082	1540030	-1	262	CADACLAG00000988	1539866	1542643	ACLA_014080	3224	522	18846	No_constitutive_exon_found_in_species
GCCTGTTTCGGTCGAACATCCACCGCGTAGCTTCGTCGCCGGGTGAGCAGGC	1566474	1566710	1566424	1566476	1	262	CADACLAG00000831	1565580	1566710	ACLA_014210	3224	522	18846	No_constitutive_exon_found_in_species
AATCGCAATGACTCAACTCTTCTGTCACTAACGATAATCGTGGGAGGTAGAC	1640859	1641182	1641232	1641180	-1	262	CADACLAG00000868	1640551	1641398	ACLA_014460	3224	522	18846	No_constitutive_exon_found_in_species
GCGACAGATGCAACGCGTAGAGCTAATCCGTGTCTTCCGGGTGATGATAGAT	1643587	1643793	1643537	1643589	1	262	CADACLAG00001008	1643397	1645037	ACLA_014470	3224	522	18846	No_constitutive_exon_found_in_species
GCGAGAGCTCGTCATATCGGTTCGAGGGTGTACTGACATGACTGGGATAGGT	1974358	1974399	1974449	1974397	-1	262	CADACLAG00001165	1973201	1975183	ACLA_015450	3224	522	18846	No_constitutive_exon_found_in_species
GCTTTTCTCATTTTGATTCTCCTTCGCTGACGGGAGGATGGGAATTGCAGCC	2058711	2059072	2058661	2058713	1	262	CADACLAG00001487	2056321	2059198	ACLA_015720	3224	522	18846	No_constitutive_exon_found_in_species
CGGTATAGTGGACGACCACCCTCTCGAACGGACCTCAGCTGACAGGGCAGTT	2210139	2210402	2210452	2210400	-1	262	CADACLAG00000901	2208887	2210623	ACLA_016270	3224	522	18846	No_constitutive_exon_found_in_species
CAGTCTTCAAAATGGTGCGCGAGTACTGATTGTGTCTGGGGATCAAATAGAC	2237634	2237911	2237584	2237636	1	262	CADACLAG00001245	2237418	2240153	ACLA_016370	3224	522	18846	No_constitutive_exon_found_in_species
ATGAATGATGATGGTACTGGGGCATTTTACTGACGTATCGATGGGCACAGTG	2243406	2243455	2243505	2243453	-1	262	CADACLAG00001453	2240867	2243856	ACLA_016380	3224	522	18846	No_constitutive_exon_found_in_species
AACCATCTCGATCTTAATCGCCGATGTTCAACTAATTGACGGGATCGTAGTT	2263036	2263081	2263131	2263079	-1	262	CADACLAG00001436	2261497	2263308	ACLA_016490	3224	522	18846	No_constitutive_exon_found_in_species
GCTATGGTTCAACATTTTACATTGATTATCTACTGACTGGGAGGGCATAGAT	2285550	2285705	2285755	2285703	-1	262	CADACLAG00001256	2285281	2286684	ACLA_016590	3224	522	18846	No_constitutive_exon_found_in_species
GAGCGGGGAGTAAGTATAGCACAAGACTATCAGGCTGATGGGGGCTACAGAC	2325424	2325559	2325609	2325557	-1	262	CADACLAG00001371	2325424	2326635	ACLA_016720	3224	522	18846	No_constitutive_exon_found_in_species
ATTTAGGTTGAATAGTGGAATAGACAGACTAACAATGACTGGGCTGGTAGCG	2424684	2425085	2424634	2424686	1	262	CADACLAG00000827	2423479	2425085	ACLA_017200	3224	522	18846	No_constitutive_exon_found_in_species
CAGGAGTACGGGCTGTATCTGCTGACCGTTTGCCTAAGCTAACTGGGTAGAC	2432117	2432230	2432280	2432228	-1	262	CADACLAG00000771	2431695	2432726	ACLA_017240	3224	522	18846	No_constitutive_exon_found_in_species
ACAGCTAGGGAAAGATGCACACCTTATACTAATTGCTCACCGGGGATCAGAT	2467382	2467525	2467332	2467384	1	262	CADACLAG00001166	2466627	2468020	ACLA_017400	3224	522	18846	No_constitutive_exon_found_in_species
AGCCCATTCGCAATCACCTTCCTATGCTAAGTCCTACGAGGGAAAGCTAGAC	27110	27566	27616	27564	-1	368	CADACLAG00007600	26360	28117	ACLA_079380	3224	522	18846	No_constitutive_exon_found_in_species
CTCGGGCTCTGGCCATTCATTTTTATTTCTTCTACTAATCGGGAGTCCAGTG	102206	102837	102887	102835	-1	368	CADACLAG00008073	102206	103770	ACLA_079680	3224	522	18846	No_constitutive_exon_found_in_species
CATCCCGTGCAGATGGGGGCGGGGAACAGTGCGCGATGATACGGAGGGAGGT	121694	121724	121644	121696	1	368	CADACLAG00007536	106278	121724	ACLA_079690	3224	522	18846	No_constitutive_exon_found_in_species
ACAGAGCCCAACCCCCTCTCACCCTCGCAACTTCTCCGATCGTGGGCGAGGC	134843	135374	135424	135372	-1	368	CADACLAG00008227	133812	137829	ACLA_079730	3224	522	18846	No_constitutive_exon_found_in_species
TCATTAAGATCGTCCTCAAGAAACGCAGACTAACCTCCCGGGAAAAAAAGAT	185578	185800	185850	185798	-1	368	CADACLAG00007862	185578	190463	ACLA_079870	3224	522	18846	No_constitutive_exon_found_in_species
CAGTACGCTAGACATTCCACAAAGGATCAAATTGGTACTGACACGGGTAGGT	267067	267258	267308	267256	-1	368	CADACLAG00008189	265403	267569	ACLA_079990	3224	522	18846	No_constitutive_exon_found_in_species
TGTACTATGTAGACCCTCGGGCATATTGTATTTGAACTAATGGGCGATAGGT	288550	288603	288653	288601	-1	368	CADACLAG00007462	288550	289903	ACLA_080090	3224	522	18846	No_constitutive_exon_found_in_species
CCAACACTGGCAACCATCCTGGCGCAATGGGATGTATTAACGGGATATAGGT	294787	294900	294950	294898	-1	368	CADACLAG00008148	292983	295232	ACLA_080110	3224	522	18846	No_constitutive_exon_found_in_species
TCCGAGAGAAAAAGAACCGGGCGCTAACGGCCGGCCGATCGGGATTATAGTA	292983	294052	294102	294050	-1	368	CADACLAG00008148	292983	295232	ACLA_080110	3224	522	18846	No_constitutive_exon_found_in_species
ACGGTGGAAGAATGCTAGATTGACATGATTGGGGGGGGGGAAAACAATAGTG	302702	303792	302652	302704	1	368	CADACLAG00008090	302448	303792	ACLA_080130	3224	522	18846	No_constitutive_exon_found_in_species
TCGTTTGGTTAAATTTGTCTGTGTCGTTTGCAAGACTCACGATGGGATAGGA	335077	335155	335027	335079	1	368	CADACLAG00007892	334278	335155	ACLA_080260	3224	522	18846	No_constitutive_exon_found_in_species
TCTTGATTTTCCTACTGGGAATTCAAAGAAGACAACTAACGGGCTGACAGAC	363266	363351	363216	363268	1	368	CADACLAG00007785	363188	363789	ACLA_080340	3224	522	18846	No_constitutive_exon_found_in_species
CAGTAGCTTTGACCGTACAGATGGGGCCTTGAAAGCTGATGGGGGGTTAGAT	479986	480059	479936	479988	1	368	CADACLAG00007439	479667	481414	ACLA_080670	3224	522	18846	No_constitutive_exon_found_in_species
AAACAAAAAAAAAGGAAGCATGTAGGAAGGACTGACGCGCGGGCATATAGTC	480616	480762	480566	480618	1	368	CADACLAG00007439	479667	481414	ACLA_080670	3224	522	18846	No_constitutive_exon_found_in_species
AGGGGAGGGGATCAAGTTTGTGTTAACTAACACGCGGGGAGACATGATAGGT	492929	493112	492879	492931	1	368	CADACLAG00008170	492501	493112	ACLA_080720	3224	522	18846	No_constitutive_exon_found_in_species
CGGAGATTGCAGAATGTTCTTGTTTCGCTGACTGAAGCATGGTCGGGCAGAT	603945	604205	603895	603947	1	368	CADACLAG00008209	603114	605540	ACLA_081150	3224	522	18846	No_constitutive_exon_found_in_species
GACATCCCATCAGGCTCATATCTGTTCCGGAACTGACAGGGAAATATCAGGC	624214	624471	624164	624216	1	368	CADACLAG00007635	623946	624981	ACLA_081220	3224	522	18846	No_constitutive_exon_found_in_species
ATTGCACCTTGAAACATGGGGTTTAGTGCTGATAGGAAGATGCGGGGTAGAA	645874	646265	646315	646263	-1	368	CADACLAG00008254	645126	646613	ACLA_081290	3224	522	18846	No_constitutive_exon_found_in_species
AAGTGCGGTGGAATCAATCGTTTGAATCGGTGGCTAATACGATGGGGCAGCT	657177	657272	657322	657270	-1	368	CADACLAG00007970	656236	657815	ACLA_081310	3224	522	18846	No_constitutive_exon_found_in_species
GTTACCTATGGCTGGCGCAGAGATATCTTTGTTCTGAGCTGATGGGATAGGT	666154	666727	666777	666725	-1	368	CADACLAG00007512	665276	667536	ACLA_081340	3224	522	18846	No_constitutive_exon_found_in_species
AATGAGACGAAAATGGCTCTTTCGAACGTCTGCTAATATCAGGGAAATAGGT	696860	697118	697168	697116	-1	368	CADACLAG00007735	695441	697359	ACLA_081460	3224	522	18846	No_constitutive_exon_found_in_species
GATGCCATACTCGAACATGTCACATTTTTCAGCCAACTAATGGGATGCAGAT	700407	700622	700357	700409	1	368	CADACLAG00007583	700107	701878	ACLA_081480	3224	522	18846	No_constitutive_exon_found_in_species
CGTCCCCGGTTATCAATCCGAATTCATGACTGACTCGTGGGAACCCGAAGAT	765830	766120	766170	766118	-1	368	CADACLAG00007523	764400	766712	ACLA_081700	3224	522	18846	No_constitutive_exon_found_in_species
TGTGAGTGCTCTGGACAATTCAGTCGTCGCACACCGCTGATGGGCGGCAGCT	767456	767499	767406	767458	1	368	CADACLAG00007720	767151	768144	ACLA_081710	3224	522	18846	No_constitutive_exon_found_in_species
TCGATCATGCCGCAAAATAACAAGGAGCTGACATTAAGGGGGGGGAATAGCT	840418	840928	840368	840420	1	368	CADACLAG00007570	839711	842543	ACLA_081960	3224	522	18846	No_constitutive_exon_found_in_species
AACCGTGTATGCGGCTTACATATCATCATACTGACCACGGGGGGATGTAGAT	857620	857727	857570	857622	1	368	CADACLAG00007864	857424	859736	ACLA_082010	3224	522	18846	No_constitutive_exon_found_in_species
TGTGGGCGGGAGAGATGTGGAGGGTTGAGGCTGATGAGGGGTGGTGATAGGA	874432	874485	874382	874434	1	368	CADACLAG00007846	873842	875104	ACLA_082080	3224	522	18846	No_constitutive_exon_found_in_species
TTCCGTGTTTCGCTGCTCCGCTGACACATACTGCTGCGCTGACGGGCCAGCC	877458	877952	878002	877950	-1	368	CADACLAG00007454	877458	878354	ACLA_082100	3224	522	18846	No_constitutive_exon_found_in_species
TTGTGAAATCATGACGGGGTTGCTAACTTCTTCTTTTTATCGGGGGATAGTA	1008744	1010130	1010180	1010128	-1	368	CADACLAG00007859	1008744	1010691	ACLA_082560	3224	522	18846	No_constitutive_exon_found_in_species
CTCATCAGCTCGCTACATACAGGACCGACATTAACGGGCTGGATGGTCAGGA	1042899	1043086	1042849	1042901	1	368	CADACLAG00007522	1042391	1045202	ACLA_082660	3224	522	18846	No_constitutive_exon_found_in_species
GTCCGTCCGATTTAGCAGTCGTTTGATCACTGATGGTTGGGGTGGGGTAGGG	1111817	1113035	1111767	1111819	1	368	CADACLAG00007895	1111221	1113035	ACLA_082830	3224	522	18846	No_constitutive_exon_found_in_species
CTTTTCCCTGTTGATGATGGTGGACGATAGCTGACGCGAAGGGGGACTAGAT	1113154	1113444	1113494	1113442	-1	368	CADACLAG00008011	1113154	1113991	ACLA_082840	3224	522	18846	No_constitutive_exon_found_in_species
CTACGCTTCGCATGACATCGTATCCGACGATAGCTGACATGGGGTGCCAGGG	1119482	1120475	1119432	1119484	1	368	CADACLAG00007550	1119054	1122322	ACLA_082870	3224	522	18846	No_constitutive_exon_found_in_species
TTCCACAAATTTATAGATCTGCCAATTTTGTATACTGACATGGGCAACAGGC	1134966	1135070	1135120	1135068	-1	368	CADACLAG00007746	1134966	1138931	ACLA_082940	3224	522	18846	No_constitutive_exon_found_in_species
CTGAGTTTGAGTCCATGGCTTTTGATTGCCAACCTAACTTGGGATTGTAGCG	1197350	1197892	1197942	1197890	-1	368	CADACLAG00007758	1196765	1198895	ACLA_083160	3224	522	18846	No_constitutive_exon_found_in_species
TCCGATGATCCGGCCGGGTTTCCCAACGATCAACTAACCTTGGGTGATAGAT	1316453	1317312	1317362	1317310	-1	368	CADACLAG00007690	1316453	1317955	ACLA_083650	3224	522	18846	No_constitutive_exon_found_in_species
TCGCGAATCGTTCGGGGAGTCCCGCTGATTGTGATGTTGAATGGGGATAGAC	1345127	1345224	1345077	1345129	1	368	CADACLAG00007907	1341533	1345224	ACLA_083750	3224	522	18846	No_constitutive_exon_found_in_species
ACCCGAGGTCCTCTATGAGAACATCGTCATCGCTGACAGGCAGGGAAAAGCA	1358194	1358923	1358973	1358921	-1	368	CADACLAG00007929	1358194	1361261	ACLA_083820	3224	522	18846	No_constitutive_exon_found_in_species
ATACAGTTCCCGCGTTCTGTAAGCATTATGTGCTAATCTGGGGGGTTCAGAT	1364194	1367601	1364144	1364196	1	368	CADACLAG00008163	1364075	1367601	ACLA_083840	3224	522	18846	No_constitutive_exon_found_in_species
CGAGTACCTTGCTGGATAATGATGATATATGATTTCAAGAAGGGTCGCAGTC	1376227	1376274	1376324	1376272	-1	368	CADACLAG00007608	1376227	1377051	ACLA_083870	3224	522	18846	No_constitutive_exon_found_in_species
TTTCATTGAGCTATATACCATCAGATGAAAGCTAAAGTGGGAATACGCAGGG	1481073	1481228	1481278	1481226	-1	368	CADACLAG00008190	1480302	1481726	ACLA_084210	3224	522	18846	No_constitutive_exon_found_in_species
GATTCGTATGCTTTTTTCCGGTTATCTTTGCTGTGCTGACGTGAGGGCAGTG	1502998	1503040	1503090	1503038	-1	368	CADACLAG00007893	1502792	1504276	ACLA_084320	3224	522	18846	No_constitutive_exon_found_in_species
TTTGAGCTTCTGAACTTGTGCGGATTTTTTTTTGGCTAATGGGCAAACAGGA	1508153	1508955	1509005	1508953	-1	368	CADACLAG00007822	1508153	1509335	ACLA_084350	3224	522	18846	No_constitutive_exon_found_in_species
AAGTCGCAGGCGAGTAATGTCTGCTTAGGATCCACTAATACGGGATATAGAC	1537024	1537465	1536974	1537026	1	368	CADACLAG00007585	1536874	1539504	ACLA_084480	3224	522	18846	No_constitutive_exon_found_in_species
TTTTGTCTGAGTTTTGGAGTTTGAATGCTGAATGTTGAGGGATGATATAGAC	1548693	1548860	1548643	1548695	1	368	CADACLAG00007769	1548425	1550244	ACLA_084530	3224	522	18846	No_constitutive_exon_found_in_species
ATGCATTAGCTCTTTCTTCTTGCCCAGCAGCACTGTTCTGACGTGGGCAGTA	1645369	1649867	1645319	1645371	1	368	CADACLAG00008175	1644931	1649867	ACLA_084850	3224	522	18846	No_constitutive_exon_found_in_species
CTCGGTGCGATGACATCTTTCGAGAGTGATTCTATTTTTGAAGGGGCTAGAT	1665488	1665528	1665438	1665490	1	368	CADACLAG00008230	1665207	1665528	ACLA_084910	3224	522	18846	No_constitutive_exon_found_in_species
TTCTGACCTCCCCCTGCTGGAGATGCATCTGATGGGAAACGGGGAGCCAGAA	1776499	1777541	1776449	1776501	1	368	CADACLAG00007792	1776237	1778519	ACLA_085330	3224	522	18846	No_constitutive_exon_found_in_species
CGTATGTTACATCCCTGTCCCCATATTGAGTGCTGCTGCTAATGGGACAGAT	1817306	1818378	1817256	1817308	1	368	CADACLAG00008182	1816730	1818378	ACLA_085440	3224	522	18846	No_constitutive_exon_found_in_species
GGACATGGATATCAGGGTTGGTGTCTAGTTGCTGACGGGCTATGGGACAGTG	1915258	1915383	1915208	1915260	1	368	CADACLAG00008020	1914970	1917369	ACLA_085780	3224	522	18846	No_constitutive_exon_found_in_species
GTTGAGTCGGTGTGAGCTATGTCGCTGACTGAGGAGGCGATGGGATGCAGAC	1932730	1934040	1934090	1934038	-1	368	CADACLAG00007601	1932730	1934453	ACLA_085830	3224	522	18846	No_constitutive_exon_found_in_species
GCAACGGGACAACGATATGACCAGGGAACATGGGCTGACGGGAGATACAGAT	1965198	1965255	1965305	1965253	-1	368	CADACLAG00007716	1965067	1965591	ACLA_085970	3224	522	18846	No_constitutive_exon_found_in_species
TTTAGATAGGGCGTAACGCCCGTGGGTATGATTCTAACTTGGGAGAGCAGTG	1978328	1978466	1978278	1978330	1	368	CADACLAG00007736	1978053	1979216	ACLA_086000	3224	522	18846	No_constitutive_exon_found_in_species
TCGTGGAATTTCGGGTCTTGAGTATAGAAGAACTGAGCTGATGGGTGTAGAG	2002114	2002233	2002283	2002231	-1	368	CADACLAG00007669	2001444	2003061	ACLA_086110	3224	522	18846	No_constitutive_exon_found_in_species
TCGCAACCCGAGACACCGGCGGCGGACAAAGATATTGTTGTAGGGTTAAGCG	2046373	2048531	2048581	2048529	-1	368	CADACLAG00007665	2046187	2049510	ACLA_086290	3224	522	18846	No_constitutive_exon_found_in_species
GCGGCTATAGCTGTTTCCCACGTCACGCCAAATCGGGGCCTGGGATCAAGCT	2065703	2066651	2065653	2065705	1	368	CADACLAG00007609	2065177	2070032	ACLA_086330	3224	522	18846	No_constitutive_exon_found_in_species
GCTCGCGCTTTTATCCTTTCTGTGTTGAAGAGCGATGCTGACGGGTATAGTT	2112184	2112270	2112134	2112186	1	368	CADACLAG00007849	2111707	2113025	ACLA_086460	3224	522	18846	No_constitutive_exon_found_in_species
TTTTTTCTTTCCTCTCTCCCTCAAAAAGAGCTATAACTGACGGGGAGTAGGG	2169606	2169711	2169761	2169709	-1	368	CADACLAG00008125	2169296	2171382	ACLA_086670	3224	522	18846	No_constitutive_exon_found_in_species
ACTGTCCTTTTGCCATACATGCCATATCAGAACGGGGGCTGACGAGATAGCC	2201096	2201227	2201277	2201225	-1	368	CADACLAG00008195	2200276	2201560	ACLA_086770	3224	522	18846	No_constitutive_exon_found_in_species
GAGTGATAGCCCCCTGGTATCCTCTTGACTGCGGGTGCTGATGGGACCAGGC	2278632	2278716	2278582	2278634	1	368	CADACLAG00007625	2277572	2278716	ACLA_087030	3224	522	18846	No_constitutive_exon_found_in_species
ATGGTGAGGGCACGTTTCTCCTTGACCCATCATGTAGCTAAAGGGGTTAGGG	2284016	2284226	2283966	2284018	1	368	CADACLAG00008217	2283230	2285275	ACLA_087060	3224	522	18846	No_constitutive_exon_found_in_species
TCTTTTTCACTCTTTCACCCTTAGGATTCTGCTCATAGCGGGATCAACAGAG	2284335	2284869	2284285	2284337	1	368	CADACLAG00008217	2283230	2285275	ACLA_087060	3224	522	18846	No_constitutive_exon_found_in_species
CTCTCTCACTTCCGTGCCTCAAGCCGCAAGACTAACCAGGGGGATGATAGTC	2287640	2287753	2287590	2287642	1	368	CADACLAG00008259	2286350	2288214	ACLA_087070	3224	522	18846	No_constitutive_exon_found_in_species
ATACAATGTTCGTGAAACGCTGGCTGGTGTCAGCGCTCTTCGGGGCGTAGTG	2342210	2342471	2342521	2342469	-1	368	CADACLAG00007809	2342210	2344895	ACLA_087270	3224	522	18846	No_constitutive_exon_found_in_species
TAACTGGGCGAGAGAGAATGGACCAAACTGATGATATTCCGGGGTGACAGGT	2354093	2354128	2354043	2354095	1	368	CADACLAG00008152	2354012	2357078	ACLA_087330	3224	522	18846	No_constitutive_exon_found_in_species
TAAGCAAAGGAGGGGCGCGGATCCGCTGACCGACGTATCCGGGGAGACAGGC	2360376	2360672	2360722	2360670	-1	368	CADACLAG00007533	2360133	2361244	ACLA_087350	3224	522	18846	No_constitutive_exon_found_in_species
CCGCCGACGGACCTTGACTTTCAGTAGCTCATATTATACAGGGCGACCAGTC	72986	73170	72936	72988	1	293	CADACLAG00004520	72879	73752	ACLA_045130	3224	522	18846	No_constitutive_exon_found_in_species
TGTGTAAGTTCATATATGCATCACCTTCTACATTACTAATGTGGGAAAAGGT	82114	82198	82248	82196	-1	293	CADACLAG00004805	82114	82865	ACLA_045180	3224	522	18846	No_constitutive_exon_found_in_species
CACTGCTCTTTGTTCTGCAAATATATACTTATATACTTCTGGGTGCATAGTC	86622	87382	87432	87380	-1	293	CADACLAG00004636	86622	87664	ACLA_045210	3224	522	18846	No_constitutive_exon_found_in_species
ATTCCTCCTGCGTCGATCGTCTAATCGCTAATTTGCGCATCGGGAGACAGAC	139606	139637	139687	139635	-1	293	CADACLAG00004719	138726	139899	ACLA_045400	3224	522	18846	No_constitutive_exon_found_in_species
CCCGCTGCATCCCTCTCCCTCGTAGCCGGCGACTGACCATGCGGGCGCAGTA	197580	197868	197918	197866	-1	293	CADACLAG00004959	196899	198561	ACLA_045600	3224	522	18846	No_constitutive_exon_found_in_species
AGTGAGTCTTCTTCTTTCTCGGTGAGTTTGGCCGTGGGCTAACAGATCAGAT	276358	276890	276940	276888	-1	293	CADACLAG00004840	275187	278539	ACLA_045870	3224	522	18846	No_constitutive_exon_found_in_species
CCAGTATGTACATCTACTTATCTCGTCTATCACGAAAATGCTAATGGGAGTC	374320	374361	374270	374322	1	293	CADACLAG00004576	373876	376152	ACLA_046190	3224	522	18846	No_constitutive_exon_found_in_species
GTGAGTACTCTCAAAGTTGTATAGACGAGGCATTACTAACTGGGTAAAAGAG	443880	444034	444084	444032	-1	293	CADACLAG00004970	441553	445972	ACLA_046450	3224	522	18846	No_constitutive_exon_found_in_species
CTCTACTTCCGATTGCTGCTCATACAGATTCGCCTAGCTGGGATTAATAGCA	526682	526774	526824	526772	-1	293	CADACLAG00004983	524185	527140	ACLA_046760	3224	522	18846	No_constitutive_exon_found_in_species
ACGCAACGGGCTGTGAGGAAACCGAGGAGACCTGCTAATAATGGGCATAGAT	674233	674365	674183	674235	1	293	CADACLAG00005103	673815	675760	ACLA_047340	3224	522	18846	No_constitutive_exon_found_in_species
GGTGATACTGGTGCTGGTGCTGGTAGTGCTACAGGGCTAGGGGAACTGAGGT	676840	677054	676790	676842	1	293	CADACLAG00004699	676219	677054	ACLA_047350	3224	522	18846	No_constitutive_exon_found_in_species
TGGATCTTCTGTCCACCAGGAACGAGTCAGCAGGCTTACGGGTCGAGTAGCA	828108	828225	828058	828110	1	293	CADACLAG00005004	827138	828562	ACLA_047960	3224	522	18846	No_constitutive_exon_found_in_species
GGTTGGGGAGGGATTGCGTGGTGCGTTGCTAATGGCTGGGGGAGTCGCAGGT	875751	875859	875701	875753	1	293	CADACLAG00005031	875369	875859	ACLA_048090	3224	522	18846	No_constitutive_exon_found_in_species
GAGGAGCTGTTTTCCTGACGATTTGATCCTAGGGCTTATGGGAGACCTAGAC	876153	877050	877100	877048	-1	293	CADACLAG00004450	876153	878072	ACLA_048100	3224	522	18846	No_constitutive_exon_found_in_species
TGTTATGTTGCGCAATATGGCGGCTGAGGCTGACTGGACTGGGATACAAGCT	1013583	1013801	1013851	1013799	-1	293	CADACLAG00004668	1011832	1014531	ACLA_048500	3224	522	18846	No_constitutive_exon_found_in_species
TTTTTTTTTTTTTTTTACAACGAGGAATCTGACTGGATGGGGGCAAATAGTA	1033441	1033567	1033391	1033443	1	293	CADACLAG00004338	1032368	1033689	ACLA_048570	3224	522	18846	No_constitutive_exon_found_in_species
GGATTGGATTGGAATGGAATCGGTATAACTAATGCGATGATGGGGAATAGGA	1035281	1035389	1035231	1035283	1	293	CADACLAG00005032	1035118	1037280	ACLA_048580	3224	522	18846	No_constitutive_exon_found_in_species
CCCCCCACCCCCTTCTTACGCGAGGCTCGACTGTTCTAAATGGGGTATAGGA	1073272	1073418	1073468	1073416	-1	293	CADACLAG00004862	1072730	1074106	ACLA_048770	3224	522	18846	No_constitutive_exon_found_in_species
GCGTTGGTTTGTGCTGAGGGCTAATGCTGTGGTGTTTATGGGAATATTAGAA	1159135	1159238	1159288	1159236	-1	293	CADACLAG00004895	1158997	1159622	ACLA_049120	3224	522	18846	No_constitutive_exon_found_in_species
TTCAAGCCGCGAGTCAACACCTCGAAGTCTCTCAGGCTAACGGGAACCAGGC	1381665	1382076	1382126	1382074	-1	293	CADACLAG00004650	1380921	1383320	ACLA_049860	3224	522	18846	No_constitutive_exon_found_in_species
GATTTACGTATTCGATATGAGAGTCTCTCCACAAGTCTAACATGGGACAGGC	1391332	1391880	1391930	1391878	-1	293	CADACLAG00004602	1390815	1392371	ACLA_049900	3224	522	18846	No_constitutive_exon_found_in_species
TCAATCGCGTTTTTCTTTCATTTGAACTTGGGTTCTAAGCTCGGGAGCAGTC	1478190	1479348	1478140	1478192	1	293	CADACLAG00005011	1477672	1479348	ACLA_050150	3224	522	18846	No_constitutive_exon_found_in_species
ACTAAGGATATGAAACTGACCGACTGTTATCGAATGCCGGGAAAAAATAGTT	1516199	1516682	1516732	1516680	-1	293	CADACLAG00004627	1516199	1517120	ACLA_050250	3224	522	18846	No_constitutive_exon_found_in_species
AGTGATCATATCTACACCGAATGCAGGTATAGAGTTAACAGCAGGGGCAGTC	1523963	1524387	1523913	1523965	1	293	CADACLAG00004766	1523187	1524730	ACLA_050280	3224	522	18846	No_constitutive_exon_found_in_species
ATGCATTTGTACTCAATTGCTGTTTGACATTTACTGACTGGGACATGAAGAC	1589216	1589339	1589166	1589218	1	293	CADACLAG00004940	1588707	1589534	ACLA_050470	3224	522	18846	No_constitutive_exon_found_in_species
CCTGGTGATGTCAGGGCAGGTTGGTCAATTGCTGATGTGGGGGACTGTAGGA	1681067	1681124	1681174	1681122	-1	293	CADACLAG00004403	1680219	1681396	ACLA_050630	3224	522	18846	No_constitutive_exon_found_in_species
ATTTCTTCTGGTTGATGCTTTTGAGACTTGCTGGCTGATTGGGTGTGTAGAT	1744179	1744232	1744282	1744230	-1	293	CADACLAG00004510	1744179	1744745	ACLA_050800	3224	522	18846	No_constitutive_exon_found_in_species
GCCGTGGTGATCGGCAGATTTGAGACCGATATATGCTAACGATGGGACAGGA	1882144	1883299	1882094	1882146	1	293	CADACLAG00004522	1880511	1883299	ACLA_051390	3224	522	18846	No_constitutive_exon_found_in_species
ATCCAGCTTCATCACGATTGTATTGTTTAACTGACAAAATGGGGAACCAGAG	2048887	2050146	2048837	2048889	1	293	CADACLAG00004623	2047318	2051740	ACLA_051980	3224	522	18846	No_constitutive_exon_found_in_species
GCGTTGTTGGAGAAGTGAACTGATGCTAACTGCCGTCTCCGGGGGGATAGAT	2108065	2108192	2108242	2108190	-1	293	CADACLAG00004641	2107536	2108532	ACLA_052170	3224	522	18846	No_constitutive_exon_found_in_species
CTCGGTTGATCTGCATGTGAAGCAATCCTTTATTGACAGCTGGGAATCAGGA	2187872	2188016	2188066	2188014	-1	293	CADACLAG00004787	2184673	2188305	ACLA_052440	3224	522	18846	No_constitutive_exon_found_in_species
GATCTAGATAAATGTTGGGGACTTGGTGCTGATCAGATCATGCGGGACAGAT	2191470	2192872	2191420	2191472	1	293	CADACLAG00005052	2190849	2192872	ACLA_052460	3224	522	18846	No_constitutive_exon_found_in_species
AGAGATAAGACCAGGGACTCGTTAGCTGATAACGCCGGGGATGATGGTAGAA	2203375	2203448	2203498	2203446	-1	293	CADACLAG00004444	2201162	2203646	ACLA_052490	3224	522	18846	No_constitutive_exon_found_in_species
CTGTTATCCCGTTGCTATCTGGCCCACATTGGCTAACAGGAGGGGTTTAGAA	2301472	2301815	2301422	2301474	1	293	CADACLAG00004934	2301074	2302911	ACLA_052850	3224	522	18846	No_constitutive_exon_found_in_species
CTGCAGTATGTTCCCCCTTCAAAGTTGAATTTCTAGACTGACGGGTAGAGGC	2308111	2308253	2308061	2308113	1	293	CADACLAG00004516	2307337	2308834	ACLA_052880	3224	522	18846	No_constitutive_exon_found_in_species
TGGTATGATCAGCTCCCATGACACATGAGCTTAACGGCTAATGGGACTAGGA	2308301	2308834	2308251	2308303	1	293	CADACLAG00004516	2307337	2308834	ACLA_052880	3224	522	18846	No_constitutive_exon_found_in_species
GGAAAATGGTTGGATGATTCAGGCGACTGTCGCTAACATGATACGGGTAGGC	135635	138019	135585	135637	1	369	CADACLAG00008308	135167	138019	ACLA_088500	3224	522	18846	No_constitutive_exon_found_in_species
TCAACCCTCACCTGCACATTTGCGTGGACTGATCACTCTTGGGTTGACAGGA	148532	148620	148482	148534	1	369	CADACLAG00008602	147590	149072	ACLA_088530	3224	522	18846	No_constitutive_exon_found_in_species
GTGCTTGGTTTGTTACAGCGTTGCTGACGGTGGCTACGGCACGAGGGAAGCC	166637	166765	166815	166763	-1	369	CADACLAG00008700	165776	167693	ACLA_088600	3224	522	18846	No_constitutive_exon_found_in_species
TCAATAGACCCGCAGAAGAGCTAAACGTCAGGAACGGGGAGGGAAAATAGAT	166029	166175	166225	166173	-1	369	CADACLAG00008700	165776	167693	ACLA_088600	3224	522	18846	No_constitutive_exon_found_in_species
AGGTCAATCGGTATCTACTGACAAACAAAACCGTCGCTAACCGGGAGCAGGA	399613	399861	399563	399615	1	369	CADACLAG00008943	398597	401104	ACLA_089340	3224	522	18846	No_constitutive_exon_found_in_species
CTTTCTCTCTCTGACTTACTCTTTGAGCTCCAACTTGCTGACTGGGGCAGGT	400424	400644	400374	400426	1	369	CADACLAG00008943	398597	401104	ACLA_089340	3224	522	18846	No_constitutive_exon_found_in_species
GTTGGGAACTTGCGATTTGCTAATGGTTCTATTTTTGGGGGGGGCTATAGAT	484168	484245	484118	484170	1	369	CADACLAG00008333	483656	484245	ACLA_089550	3224	522	18846	No_constitutive_exon_found_in_species
ATGGTTTTCGGGATTGTTGTTGTGGAGCTGACTGATGTGATGGGATGTAGGC	485265	485375	485215	485267	1	369	CADACLAG00008942	484804	485610	ACLA_089560	3224	522	18846	No_constitutive_exon_found_in_species
ATTCATTTCCTGGCTTCTTTTTTGGTATCATTTGCTGACGATGGGATCAGGA	531245	531939	531989	531937	-1	369	CADACLAG00008748	527494	532097	ACLA_089730	3224	522	18846	No_constitutive_exon_found_in_species
GCCGCTTATGGTGGAGCAGACGTCCATGGAAGAGTTATTCGATCGGGCAGAG	557862	557975	558025	557973	-1	369	CADACLAG00008395	557862	559348	ACLA_089820	3224	522	18846	No_constitutive_exon_found_in_species
AATCTTCCTTCGTTGGCTGACAGTTGGGGTCTTCACCACTAGACGGGCAGTA	562043	563345	561993	562045	1	369	CADACLAG00008858	561573	563345	ACLA_089840	3224	522	18846	No_constitutive_exon_found_in_species
CGGTAGTTTCGGTAGGTACCGAGTCGCCTCTAACCTTGACTGGGCAACAGGG	595944	596077	596127	596075	-1	369	CADACLAG00008544	593807	596217	ACLA_089930	3224	522	18846	No_constitutive_exon_found_in_species
CGTGCTTGTCGAGAAGACTGAGCTAATGCTGGTATTACGGGGGCGAATAGGA	618647	618682	618597	618649	1	369	CADACLAG00008565	618383	620672	ACLA_089980	3224	522	18846	No_constitutive_exon_found_in_species
TAGCGGAGGATGGAAAGAGTGGGCTAAATCTGTGTTGTTTGGGTGGATAGGC	626025	626100	625975	626027	1	369	CADACLAG00008307	625721	628548	ACLA_090000	3224	522	18846	No_constitutive_exon_found_in_species
GATTGTGTTGATTGGATCGTAATTGAGGCTGACATTGATGGGGTCGATAGCT	698636	698675	698725	698673	-1	369	CADACLAG00008922	698636	699343	ACLA_090270	3224	522	18846	No_constitutive_exon_found_in_species
GTCGGATATGGATGGGCATTGGGGTGCTGATGACGTGGGGACGTGGGTAGCT	863530	863696	863746	863694	-1	369	CADACLAG00008567	863530	864030	ACLA_090650	3224	522	18846	No_constitutive_exon_found_in_species
GTTCTCATCCACTCAGTCATGCGCGATCAGTGACACTCACGGGGAAGTAGGT	932166	932246	932296	932244	-1	369	CADACLAG00008886	930563	932553	ACLA_090850	3224	522	18846	No_constitutive_exon_found_in_species
AACACTCGAAACCATCCATTGCTGACCCATTACCTCATTCGGGGGATTAGTG	1059506	1060164	1059456	1059508	1	369	CADACLAG00008644	1059429	1060164	ACLA_091290	3224	522	18846	No_constitutive_exon_found_in_species
AAAAAAAAATAAGTTTTGAGATGATATCAAATCACTAACAAGGGAACTAGGA	1264966	1266266	1266316	1266264	-1	369	CADACLAG00008286	1264966	1267913	ACLA_091750	3224	522	18846	No_constitutive_exon_found_in_species
TCTTTTTTTTCCCTGGTGGCCTCAATTGGTTGACGTTTGTGGGACACTAGGT	1374739	1375586	1374689	1374741	1	369	CADACLAG00008641	1373856	1375586	ACLA_092060	3224	522	18846	No_constitutive_exon_found_in_species
AAGTGTGCTCGAAATCTTTGTTATGTTATGCTAAAAAAAAAGGGGGGTAGAG	1476601	1476930	1476980	1476928	-1	369	CADACLAG00008312	1475729	1477392	ACLA_092430	3224	522	18846	No_constitutive_exon_found_in_species
TCATGACAATCGATTCACTGGAAATGCTGGTCGATGCTAATGAGGGGTAGCG	1552127	1552804	1552077	1552129	1	369	CADACLAG00008758	1550654	1553022	ACLA_092700	3224	522	18846	No_constitutive_exon_found_in_species
AAACAGACAGATGAGAACTGTTTACCACAGATACTAACGTGGGTGACTAGTA	1622437	1622520	1622570	1622518	-1	369	CADACLAG00008926	1620703	1622937	ACLA_093040	3224	522	18846	No_constitutive_exon_found_in_species
AGAATGTAGTCTCATTGTGTGTGAGGAGCGGCTTGCTGACGGGGTTGTAGTT	1700887	1700978	1700837	1700889	1	369	CADACLAG00008470	1699389	1700978	ACLA_093340	3224	522	18846	No_constitutive_exon_found_in_species
CAGCCCTGCATGCTCTACATTTCACAGCACTAAACCGGAGGGTTGAACAGAT	1704365	1704849	1704899	1704847	-1	369	CADACLAG00008588	1703406	1705049	ACLA_093360	3224	522	18846	No_constitutive_exon_found_in_species
GTTGTGACGCATCTGTTTCACGTGTTTGATCCATGAACTGACGGGATCAGGG	1750121	1750630	1750680	1750628	-1	369	CADACLAG00008903	1750121	1752143	ACLA_093540	3224	522	18846	No_constitutive_exon_found_in_species
TCTTGACGTTGCATGACTTCCCATCACTGACGCTATGTGGGTGTGACAAGAG	1783244	1785438	1785488	1785436	-1	369	CADACLAG00008729	1783244	1785785	ACLA_093670	3224	522	18846	No_constitutive_exon_found_in_species
GGTATGATTCAATACTCTTCTTCATCTAGATCACTAGCTAATGGGAGCAGTA	1833216	1841145	1833166	1833218	1	369	CADACLAG00008815	1829402	1848181	ACLA_093780	3224	522	18846	No_constitutive_exon_found_in_species
TTCTCCGGACCATGGATGGATGGGAGAGGATACTAAACAACACGGGATAGTG	1854188	1854422	1854472	1854420	-1	369	CADACLAG00008691	1851014	1855848	ACLA_093800	3224	522	18846	No_constitutive_exon_found_in_species
CCCTGGTCTTGAGCTCACACTAACGGGGAAGGTGATTGGGAGGGGGGCAGAT	1935329	1935732	1935279	1935331	1	369	CADACLAG00008452	1934406	1935732	ACLA_094090	3224	522	18846	No_constitutive_exon_found_in_species
TCGAGGTTCCCTAAGGAGCCGGGAAAGAGAAAGTTGCTGACGGGGGATAGTT	1948375	1948480	1948530	1948478	-1	369	CADACLAG00008830	1948375	1949710	ACLA_094160	3224	522	18846	No_constitutive_exon_found_in_species
GTATGTGATCGAGCGCCCTGTTTGCGACAATGCTAACCGCAGGGCTGAAGAT	1959781	1959925	1959975	1959923	-1	369	CADACLAG00008485	1958780	1960172	ACLA_094210	3224	522	18846	No_constitutive_exon_found_in_species
ACTTAGTAAGTCGGCCTGCAGTTAAGGAAGGATAACAACTGACGGGCCAGTG	1959610	1959736	1959786	1959734	-1	369	CADACLAG00008485	1958780	1960172	ACLA_094210	3224	522	18846	No_constitutive_exon_found_in_species
TTCATGGCAAGGCTGCTCCGCTTGATGGCATGCTGATATCGGGGGTTCAGAA	1959457	1959554	1959604	1959552	-1	369	CADACLAG00008485	1958780	1960172	ACLA_094210	3224	522	18846	No_constitutive_exon_found_in_species
TGTACGTTCTGTTATCCTTCTGGTCGGCAGAGCGATACTGACGGGGTTAGAT	1966806	1966869	1966756	1966808	1	369	CADACLAG00008404	1966546	1968181	ACLA_094240	3224	522	18846	No_constitutive_exon_found_in_species
TGATTGGGTGGAGTGGAGTAGCGGTAGGCTAACACGACGCGGTGGGATAGCT	1981581	1982136	1981531	1981583	1	369	CADACLAG00008859	1981128	1982136	ACLA_094320	3224	522	18846	No_constitutive_exon_found_in_species
CCCGACAAGAGCACCAGAGCACCAGAGCTAAATAAGAACGGGAAATATAGGC	1991959	1992074	1992124	1992072	-1	369	CADACLAG00008884	1990740	1992309	ACLA_094350	3224	522	18846	No_constitutive_exon_found_in_species
TAAGCGATATGCCAAAACGATCTTAGCGAAACGGTGCTAATGAGGGCTAGTG	2046607	2046780	2046557	2046609	1	369	CADACLAG00008630	2045688	2047840	ACLA_094560	3224	522	18846	No_constitutive_exon_found_in_species
TGTTCTATCCTCTCTTCCACAACAGTACTAACGCAGAGTGGGAAAATTAGGG	289305	290195	290245	290193	-1	245	CADACLAG00000351	289305	290797	ACLA_001390	3224	522	18846	No_constitutive_exon_found_in_species
TCCCTTCTGAGTGTTGGAGCCATCGCGGTCTGATAATTGCTGGCGGGTAGAC	331557	331749	331507	331559	1	245	CADACLAG00000301	330873	331876	ACLA_001530	3224	522	18846	No_constitutive_exon_found_in_species
ATGGCTTTTCCTGGCGGCTTTGTCTGGATGGAAGGCTGACCAAAGGGTAGGC	412318	412432	412482	412430	-1	245	CADACLAG00000213	409922	412512	ACLA_001850	3224	522	18846	No_constitutive_exon_found_in_species
TCCTTGAACATCTGTTTCCTCAGCGAACAACACTGATGCAAAGGGAACAGGT	443547	443631	443681	443629	-1	245	CADACLAG00000271	439803	443784	ACLA_001970	3224	522	18846	No_constitutive_exon_found_in_species
CCCCGGTTGTGGTTGTTGTTTGGTTGCTGACTTGGGGGTGGATGATGTAGGG	487094	487433	487483	487431	-1	245	CADACLAG00000041	485475	488000	ACLA_002110	3224	522	18846	No_constitutive_exon_found_in_species
GAGTTTCTTCAATCTCATGTCGTTCGGCGCGCAACTAATGGGGAGTCCAGCT	598963	599038	599088	599036	-1	245	CADACLAG00000065	598883	603229	ACLA_002380	3224	522	18846	No_constitutive_exon_found_in_species
CCCGGTTTGTCCTTTTGTTAGGAGACGACGGTGTTGACGATGGGGGGTAGAT	837026	837137	836976	837028	1	245	CADACLAG00000342	836129	837137	ACLA_003170	3224	522	18846	No_constitutive_exon_found_in_species
TGCTTACGTGGTCTGAGGGATTGGGTGTCGATGCTAACGGTCGAGGGTAGCG	845662	845828	845878	845826	-1	245	CADACLAG00000407	844909	845969	ACLA_003230	3224	522	18846	No_constitutive_exon_found_in_species
TCGTCTGCCCCTTGCGAGTTAGGCCAATCACCTAACAGGGGAATAAATAGGT	845270	845607	845657	845605	-1	245	CADACLAG00000407	844909	845969	ACLA_003230	3224	522	18846	No_constitutive_exon_found_in_species
AGCAGCAGTGGCAGCTTTTCCCTTCATCATCGCATGCTAAGTGGGGTTAGAC	964205	965327	965377	965325	-1	245	CADACLAG00000335	963858	965816	ACLA_003650	3224	522	18846	No_constitutive_exon_found_in_species
GTGAGTATCTTGATAACAGGACAGGTGTAGATTATGCTGACTGGGGATAGAT	966754	966804	966854	966802	-1	245	CADACLAG00000208	966754	966975	ACLA_003660	3224	522	18846	No_constitutive_exon_found_in_species
CACCTAAACCAAATAGCTCCCCACTAATGCCAATACTAATGCCGGGACAGCC	991518	991756	991468	991520	1	245	CADACLAG00000100	991375	992213	ACLA_003820	3224	522	18846	No_constitutive_exon_found_in_species
TGATGCTCCTCCTTACTTGTCTTGCTAGGGCTTCTGCTAATGAGGGACAGGC	1001280	1001326	1001376	1001324	-1	245	CADACLAG00000321	1001154	1001949	ACLA_003870	3224	522	18846	No_constitutive_exon_found_in_species
GTATGTTATTGTTTTCCCGATGGTAGTCGGATTGTGCTAATGGGTGATAGTG	1012532	1012563	1012613	1012561	-1	245	CADACLAG00000296	1012532	1013947	ACLA_003910	3224	522	18846	No_constitutive_exon_found_in_species
CCGGTCTCGTGTCCAGATATCGTCGGATAACTGACTCTGGGATTGAATAGCG	1100451	1100516	1100566	1100514	-1	245	CADACLAG00000379	1100251	1101352	ACLA_004320	3224	522	18846	No_constitutive_exon_found_in_species
CCGGTGGGTTGCCCCTACTGCCAGCGTAGGACTATGGGCTGATTAGATAGAC	1101896	1102039	1102089	1102037	-1	245	CADACLAG00000105	1101824	1102303	ACLA_004330	3224	522	18846	No_constitutive_exon_found_in_species
CCACCACCTGCCATTTTCGAAGAGTTGGGCCTATTTGTTAAGTGGGGAAGCT	1128374	1128634	1128324	1128376	1	245	CADACLAG00000363	1128118	1129130	ACLA_004440	3224	522	18846	No_constitutive_exon_found_in_species
GGACTTTCTCACTGAAAAGGCATCTAACGAAATCTTCCCTTAGGGAATAGAA	1162842	1163046	1163096	1163044	-1	245	CADACLAG00000353	1161999	1163672	ACLA_004520	3224	522	18846	No_constitutive_exon_found_in_species
TTGGTTGTCTGCACTGTCCTAGAAGTCCATTTTGCTGACTAGAGGGCTAGAC	1202778	1203035	1202728	1202780	1	245	CADACLAG00000254	1201135	1203267	ACLA_004680	3224	522	18846	No_constitutive_exon_found_in_species
CAATGCTGAGATATACTATCCAAAGCATATTACCGGAGTCAGGGTCATAGCT	1203984	1204556	1203934	1203986	1	245	CADACLAG00000295	1203755	1204994	ACLA_004690	3224	522	18846	No_constitutive_exon_found_in_species
GTTTGTTTCTCGTTTTCTTGCTGGAAATATCTGGTGTTGATGTAGGGCAGAG	17188	17307	17357	17305	-1	377	CADACLAG00009019	16680	18070	ACLA_095220	3224	522	18846	No_constitutive_exon_found_in_species
ATACCCCCTTCTTGACCGCACATACTCCATGATTTAATCGGGTTGAATAGGT	26275	26407	26457	26405	-1	377	CADACLAG00009088	24798	27568	ACLA_095260	3224	522	18846	No_constitutive_exon_found_in_species
TCGAATTGGGATGCTTCATAATTGGTCCAGATTCTGATTGGGAGAAAAAGCG	29609	30044	29559	29611	1	377	CADACLAG00009177	29152	31750	ACLA_095270	3224	522	18846	No_constitutive_exon_found_in_species
TCATATATATATTGGAATTTTTGTTGATTTGAGTGCTTTTTGGGCGGTAGGC	34123	35119	35169	35117	-1	377	CADACLAG00009287	33500	36472	ACLA_095280	3224	522	18846	No_constitutive_exon_found_in_species
GGTTGGAGTCTCTAGATTGTCATTCGGTCTGGCTTGCTGATCAAGGGCAGCA	84374	84544	84324	84376	1	377	CADACLAG00009014	83794	85983	ACLA_095440	3224	522	18846	No_constitutive_exon_found_in_species
TCTCTTATATCTTGCATACAATAGATAGCTGTACTAACCATAAGGGACAGGA	99103	99329	99053	99105	1	377	CADACLAG00009021	98047	99329	ACLA_095520	3224	522	18846	No_constitutive_exon_found_in_species
TTATCTGGGCTAATCACTGCCATCTCCCATCCTCGCTTCGGGACAAACAGAC	102760	103792	102710	102762	1	377	CADACLAG00009194	102337	104826	ACLA_095540	3224	522	18846	No_constitutive_exon_found_in_species
TCCTTTTATCTCTGAGTGAAACAACTGACAGTGGTTCTTCCTGGGGACAGTC	301535	301588	301485	301537	1	377	CADACLAG00009069	301347	302242	ACLA_096170	3224	522	18846	No_constitutive_exon_found_in_species
GGTACAAAGAGACGAAGGCAAGCAAGAACTGACCGATGATGGGCCAACAGAA	301811	302146	301761	301813	1	377	CADACLAG00009069	301347	302242	ACLA_096170	3224	522	18846	No_constitutive_exon_found_in_species
GCACCCCTGTCAGTTCGTCACAGACCAGCCCAGTCTCTACAGGGTTGCAGGC	455302	456990	455252	455304	1	377	CADACLAG00009075	454925	457969	ACLA_096700	3224	522	18846	No_constitutive_exon_found_in_species
TGAGAATCTGTCGAGGTAGTCTCTGCCAGATACTGATGCTGTGGGTGTAGGT	540985	541013	541063	541011	-1	377	CADACLAG00009001	539512	541509	ACLA_097050	3224	522	18846	No_constitutive_exon_found_in_species
AAACTTGTCAAATGAAAATGAAGGATAAAAAAAGGCTGATGGGGGCTCAGGA	616407	616589	616357	616409	1	377	CADACLAG00009106	616183	616668	ACLA_097350	3224	522	18846	No_constitutive_exon_found_in_species
CTCGCTCCGAGTTCCCCCTTTGGCATTGCAGGTCGGCTGACACGGGATAGGG	616659	616668	616609	616661	1	377	CADACLAG00009106	616183	616668	ACLA_097350	3224	522	18846	No_constitutive_exon_found_in_species
AGGGTGCTCGTGGGGTATGTTTGATTTTGATGCTGATTTGGGGGTGACAGTT	648333	648494	648544	648492	-1	377	CADACLAG00009362	647800	649170	ACLA_097470	3224	522	18846	No_constitutive_exon_found_in_species
AATTTGTCACTGCATTCGCAAGCCAATCTGTGAGCTAACGGGAAGAACAGTG	671354	671675	671304	671356	1	377	CADACLAG00008965	670648	672125	ACLA_097550	3224	522	18846	No_constitutive_exon_found_in_species
GGGCCGTCGGCCTTCGGACGGTTGTGCGTATGGTTTACTGACAAGGGCAGAC	686625	686712	686762	686710	-1	377	CADACLAG00009151	686625	687265	ACLA_097600	3224	522	18846	No_constitutive_exon_found_in_species
AATGCGTTAAGACGCGTGTAGCTGTGTTAACGTCCCAATTGGGTGGTTAGAA	695723	695777	695673	695725	1	377	CADACLAG00009020	695336	696405	ACLA_097650	3224	522	18846	No_constitutive_exon_found_in_species
CATCCTTACACAAATACATCTCATTGAAAGCTACTAACGAATGGGTATAGCT	809532	809912	809962	809910	-1	377	CADACLAG00009176	808404	810617	ACLA_098070	3224	522	18846	No_constitutive_exon_found_in_species
TTTTTTTTCCATTCTCTCTTGACACGAATTCCACTGACGGGTTTGGGAAGCC	1039425	1040144	1040194	1040142	-1	377	CADACLAG00008961	1039425	1041333	ACLA_098660	3224	522	18846	No_constitutive_exon_found_in_species
TTCCTCCTGCCGCATGCCACTAGACAGAATCTAGAAGCTAATGGGCATAGTG	1056133	1056244	1056083	1056135	1	377	CADACLAG00009073	1055880	1056244	ACLA_098740	3224	522	18846	No_constitutive_exon_found_in_species
CCTCGGTTGCTTGCTAGGCAGGGTGGGGTGCTAAACGGGTGGATGCGCAGTC	1057163	1057366	1057113	1057165	1	377	CADACLAG00009150	1056572	1057366	ACLA_098750	3224	522	18846	No_constitutive_exon_found_in_species
AATCTGCCGAGCCCCTGCAATACCTGACTGCTGCTGATGAGATGGGTCAGGT	1074355	1074487	1074305	1074357	1	377	CADACLAG00009155	1073527	1074852	ACLA_098850	3224	522	18846	No_constitutive_exon_found_in_species
AGAATGTAAGTATTTCATCTTCTCGGATAGACAAGTTGCTGATGGGACAGCC	1131115	1131200	1131065	1131117	1	377	CADACLAG00009118	1129850	1131792	ACLA_099100	3224	522	18846	No_constitutive_exon_found_in_species
GTCTGGTATGATTCTCTCTGAACAGTGTGCGAATCTTACTGACGGGTCAGAA	1136731	1136831	1136881	1136829	-1	377	CADACLAG00009270	1136438	1137487	ACLA_099130	3224	522	18846	No_constitutive_exon_found_in_species
GAGTATAATCCTATCGCGTCCCGGATTCGAGCGTTGACAGGGTATGGGAGCT	1172015	1172360	1171965	1172017	1	377	CADACLAG00009272	1171751	1172600	ACLA_099320	3224	522	18846	No_constitutive_exon_found_in_species
CTATTCATTGTTCCCTAGCCTTGAGTACGCCACCACTGACCGTGGGACAGGT	143839	143985	143789	143841	1	322	CADACLAG00005790	142517	144496	ACLA_060900	3224	522	18846	No_constitutive_exon_found_in_species
CCCCCCTCCGCCCGATCAAGCAACTATTACTGAACCCCCCCGGGTACAAGTC	144801	145384	145434	145382	-1	322	CADACLAG00005962	144801	147136	ACLA_060910	3224	522	18846	No_constitutive_exon_found_in_species
AGACCGTGTATCTATACCCTCCTCTGCCTAAAACGACTATGAGGGATGAGGA	206274	206336	206224	206276	1	322	CADACLAG00006023	206107	206571	ACLA_061150	3224	522	18846	No_constitutive_exon_found_in_species
AGTGCATTTCGCAAGGCTAAACTCGACTTCTCATTAATCCATGGGTATAGGC	254052	254210	254260	254208	-1	322	CADACLAG00006003	253819	255678	ACLA_061270	3224	522	18846	No_constitutive_exon_found_in_species
GCAAGTAAGTTATTCTGATGGGGAGGGAGAGAAAACGTGCAAGGGCTGAGTG	394755	394866	394916	394864	-1	322	CADACLAG00005821	393136	395007	ACLA_061660	3224	522	18846	No_constitutive_exon_found_in_species
TCAAAAATTACCTAGATACAAAGTGCTCTACTAACACGACGGGATGGTAGTG	439263	439883	439933	439881	-1	322	CADACLAG00005869	439263	440538	ACLA_061840	3224	522	18846	No_constitutive_exon_found_in_species
GACAGCGATTTCCCCATTGAGCTGATTTCTGACATTAGCGGGATGGACAGGG	456411	456674	456724	456672	-1	322	CADACLAG00005755	456234	457556	ACLA_061910	3224	522	18846	No_constitutive_exon_found_in_species
TTCTACTGATGTATAAAAACATAGCCATCTGCTGATTCGCGAGGGAACAGTA	532806	533007	533057	533005	-1	322	CADACLAG00005865	532444	533205	ACLA_062260	3224	522	18846	No_constitutive_exon_found_in_species
CCCCCAATTTCCTCGGCTGTTCTCCAAATCTTGCTGACGGGGCAATGCAGAC	573474	573529	573579	573527	-1	322	CADACLAG00005827	571191	573677	ACLA_062420	3224	522	18846	No_constitutive_exon_found_in_species
CTCGGACGATTCTTCTTCACTTCTAGTCTTCTAACGTGGAGGGAGTGTAGAT	575731	575881	575681	575733	1	322	CADACLAG00005789	574632	576621	ACLA_062430	3224	522	18846	No_constitutive_exon_found_in_species
TCAACCGGGTCATAGGCCAGAAAATGTCAACTTGCTAACGAGGGGACCAGAC	579025	579607	579657	579605	-1	322	CADACLAG00005768	579025	580570	ACLA_062460	3224	522	18846	No_constitutive_exon_found_in_species
TATGCCTCCCTTCCAGTCAATCAAAGACAAACACACACTGACGGGTGCAGCT	598155	598514	598105	598157	1	322	CADACLAG00006042	596930	598822	ACLA_062550	3224	522	18846	No_constitutive_exon_found_in_species
CCCCCTCTTCTCTGCGTGGTGGACCTCTCACTAACCGATCGGGGAATCAGGC	601594	601881	601931	601879	-1	322	CADACLAG00005938	601594	603318	ACLA_062560	3224	522	18846	No_constitutive_exon_found_in_species
TCCCCCATCCCTCCCTTGCCGATCTGTCGTGTGTTTCTAATTAAGGGTAGAA	618670	618744	618794	618742	-1	322	CADACLAG00005782	618670	620604	ACLA_062610	3224	522	18846	No_constitutive_exon_found_in_species
GGTGTATCAGGTTGTATCCAGCAGCGACTGATGTTGTTGGGTTAATGAAGGG	631981	632302	632352	632300	-1	322	CADACLAG00005863	631367	632943	ACLA_062670	3224	522	18846	No_constitutive_exon_found_in_species
TTTCTGGTGAGTATATCTTCCTTCCTCCATCTATCCCGCTAACCGGGCAGCG	644273	644500	644223	644275	1	322	CADACLAG00005921	643274	644500	ACLA_062750	3224	522	18846	No_constitutive_exon_found_in_species
TTATGGTCTGTTCGCAACAGTGTCATACCTGATGACTGACCGGGGACCAGGC	661625	661797	661575	661627	1	322	CADACLAG00005752	661318	662828	ACLA_062820	3224	522	18846	No_constitutive_exon_found_in_species
GTATGCTCCACTGGTATCGAGTCTGAGAATGCTATTGTTGACGGGGTCAGGT	734393	734701	734751	734699	-1	322	CADACLAG00006043	733985	734962	ACLA_063100	3224	522	18846	No_constitutive_exon_found_in_species
AGCCAACGCAACCAAATCAATCATAGATACTAAAACGAGGGAGCCAATAGCT	887988	888397	887938	887990	1	322	CADACLAG00005998	887437	888397	ACLA_063680	3224	522	18846	No_constitutive_exon_found_in_species
GGTCTTTATTGTATGACTGACTTCGGGACTGACGACTTCAAATCGGGCAGGG	977636	978018	978068	978016	-1	322	CADACLAG00005741	977636	978604	ACLA_064010	3224	522	18846	No_constitutive_exon_found_in_species
TTATCTTATGCGCTCAGGGATCTCAAAAACTGATGTTAGCATGTGGGCAGGG	37232	37514	37564	37512	-1	321	CADACLAG00005493	35737	38773	ACLA_057300	3224	522	18846	No_constitutive_exon_found_in_species
GTGGCACCGATGACTATCTGGTATTGGAATGATTGACTGATTATGGGAAGAT	36111	36572	36622	36570	-1	321	CADACLAG00005493	35737	38773	ACLA_057300	3224	522	18846	No_constitutive_exon_found_in_species
GACCTGACTCGAAAGTCATTTGTGAGCTCTTAATTGATAGGGTGACATAGCT	46336	46412	46286	46338	1	321	CADACLAG00005527	46094	47553	ACLA_057330	3224	522	18846	No_constitutive_exon_found_in_species
TTCTATGTATGATTGCTAGTTCGAAAAGCAAACGCTGATGGGACACACAGTT	58601	58967	58551	58603	1	321	CADACLAG00005670	55920	60599	ACLA_057370	3224	522	18846	No_constitutive_exon_found_in_species
GTGGTTCTGCTCTCCCAATCTTTGTCCCGGTTTCTGACCTGGGGTGGTAGTA	116049	116669	115999	116051	1	321	CADACLAG00005590	115534	117726	ACLA_057470	3224	522	18846	No_constitutive_exon_found_in_species
CTCATTTTGTGGAACTGTGTATGGACCCTTGTTGACTCGGGGCGAAACAGTG	205144	205322	205372	205320	-1	321	CADACLAG00005691	205041	205978	ACLA_057700	3224	522	18846	No_constitutive_exon_found_in_species
TTGTTTCGGGGAACTGTCCACTGACGTCCAATGGTGTTTGGGGTAAATAGGA	275325	275359	275275	275327	1	321	CADACLAG00005537	275137	276986	ACLA_057960	3224	522	18846	No_constitutive_exon_found_in_species
AATTTCGTAGCTTGATGGGCATTCTGAGCTAATGATGGGGGGGTGGAAAGAA	494791	494961	495011	494959	-1	321	CADACLAG00005492	494712	495413	ACLA_058730	3224	522	18846	No_constitutive_exon_found_in_species
TCGTATCAAATTACAATTTTACTGATACCGCATCCTTGGGCGGGTGATAGAA	562992	563472	562942	562994	1	321	CADACLAG00005644	560955	566542	ACLA_058980	3224	522	18846	No_constitutive_exon_found_in_species
TCCCCGCGATGTAGGAGGTGGTCAACACTGCTCGCGCTGCGGGAGTCGAGCT	686243	686330	686380	686328	-1	321	CADACLAG00005696	686037	687179	ACLA_059440	3224	522	18846	No_constitutive_exon_found_in_species
TTCTTTTTCCGCGATTTCGTTTGGTGACTGGCTAATACTAACGGGCGTAGGG	801770	801966	802016	801964	-1	321	CADACLAG00005422	801770	802450	ACLA_059820	3224	522	18846	No_constitutive_exon_found_in_species
GTCATGTTTGTTCAACGACGATCGATAAGTTATGCTGACCCGTTGGGAAGGC	819635	820298	820348	820296	-1	321	CADACLAG00005544	818083	821034	ACLA_059900	3224	522	18846	No_constitutive_exon_found_in_species
AGGTATGTTATCGCACCCATACAGTGAATTTGGCGTGGCTGATGGGGTAGAC	822627	822773	822577	822629	1	321	CADACLAG00005490	822362	822858	ACLA_059910	3224	522	18846	No_constitutive_exon_found_in_species
TTTCTGGGGATTCTACCAATTTCTGGCTGACACGCATGCATCGGGAACAGAT	60130	60699	60749	60697	-1	256	CADACLAG00000675	59425	61170	ACLA_005480	3224	522	18846	No_constitutive_exon_found_in_species
AATTCATGGGACAGAGTATCCGGAATCTTTGCTGATTGATGGCTGGGCAGAC	226599	226650	226549	226601	1	256	CADACLAG00000625	225628	226650	ACLA_006060	3224	522	18846	No_constitutive_exon_found_in_species
GGGGGTAAGTTCCCTTGCCCTTTATATGGTCAGGTACTGACGTGGGATAGTG	302798	302819	302748	302800	1	256	CADACLAG00000722	300792	302819	ACLA_006310	3224	522	18846	No_constitutive_exon_found_in_species
CGCGCGCGCGCGCGCGTGGAGAAAGGCCCCCCTGGATAACGGGAGACTAGTT	336995	337282	336945	336997	1	256	CADACLAG00000455	336659	338239	ACLA_006430	3224	522	18846	No_constitutive_exon_found_in_species
AGGTTCCGTGACTCAATCTTCATGTGCTGAGATGACACTAATGGGAGCAGGA	382574	382685	382735	382683	-1	256	CADACLAG00000645	382460	382978	ACLA_006530	3224	522	18846	No_constitutive_exon_found_in_species
CCATTATCCCCGACCAGAAGTTCCGAGCGCGAGTATCACAGGGTCCGGAGTA	417364	417733	417783	417731	-1	256	CADACLAG00000563	416542	418244	ACLA_006730	3224	522	18846	No_constitutive_exon_found_in_species
GAACCGCAGTCATCGTCTGCGCGAATCTGACGCTAAATTGGGAGAGTTAGGG	416542	416906	416956	416904	-1	256	CADACLAG00000563	416542	418244	ACLA_006730	3224	522	18846	No_constitutive_exon_found_in_species
TTCCTACAGGATCGTCTACAATAGCCCCAGTCTAATAGGGATGGATATAGGT	433401	434053	433351	433403	1	256	CADACLAG00000667	432924	435938	ACLA_006800	3224	522	18846	No_constitutive_exon_found_in_species
GCCTCTTGAAAGCATGCTGATGGAACAGATGCTGATGGGTAGCGTGATAGGT	434121	434410	434071	434123	1	256	CADACLAG00000667	432924	435938	ACLA_006800	3224	522	18846	No_constitutive_exon_found_in_species
CCATTTCCATATGCCTGTATTCCACGCTAATGTGTGATATATTGGGATAGTG	603631	604012	603581	603633	1	256	CADACLAG00000483	603148	604732	ACLA_007330	3224	522	18846	No_constitutive_exon_found_in_species
GTGCTAGTCTTTCGGACGTATCGCTAACCACAATCCTATGGGTGAAATAGCA	636481	636931	636431	636483	1	256	CADACLAG00000639	631704	636931	ACLA_007420	3224	522	18846	No_constitutive_exon_found_in_species
CGCGTAACCCCACGGGCAACATCTACGAGAAACTTTGGGCGGACCGTAAGTG	666233	666573	666183	666235	1	256	CADACLAG00000497	665872	666573	ACLA_007530	3224	522	18846	No_constitutive_exon_found_in_species
CGGTAAGTGCGTCCACTCGTGTCAAGGAACGGGAGAATAACAGGGCACAGGC	817848	818372	818422	818370	-1	256	CADACLAG00000526	817848	819823	ACLA_008150	3224	522	18846	No_constitutive_exon_found_in_species
CCCGATTCTCTCCACAACCTTGTACGCTACGCGGAACTGACGGGAACCAGAT	830169	830203	830119	830171	1	256	CADACLAG00000652	829211	830203	ACLA_008210	3224	522	18846	No_constitutive_exon_found_in_species
TCGCCTTGATTTTTGACGTGCTCGGGATCTGCCTCGGGAATCGGGAATAGCT	839121	839155	839071	839123	1	256	CADACLAG00000556	839056	841261	ACLA_008270	3224	522	18846	No_constitutive_exon_found_in_species
GCAATCTTTGTGGTAAAAAGAGGTGGCATGGCGCTTAACTGACGGGCTAGGG	842847	844155	844205	844153	-1	256	CADACLAG00000741	842847	848373	ACLA_008290	3224	522	18846	No_constitutive_exon_found_in_species
ATGAACTTAGGGCAGTCGCTTGGAAGGAGATATACTGACCACGGGCATAGGT	890719	891032	891082	891030	-1	256	CADACLAG00000445	890719	891836	ACLA_008500	3224	522	18846	No_constitutive_exon_found_in_species
TGCACGCTATGTCCCTGTACATATCAGGTCTCTAATATGGATGAGGGTAGGT	182293	183028	183078	183026	-1	336	CADACLAG00006248	182141	183815	ACLA_065350	3224	522	18846	No_constitutive_exon_found_in_species
GTTCAAGCTTTTTGAGAATTGAATTGTGAACATTCAATGGGGACGAATAGAA	222613	222854	222904	222852	-1	336	CADACLAG00006360	221584	223313	ACLA_065480	3224	522	18846	No_constitutive_exon_found_in_species
TCATATCCAAAGAAAGCTGATATACGATGGCGAGCGGGGGGAAACAAAAGTG	285848	286514	285798	285850	1	336	CADACLAG00006205	285584	288124	ACLA_065730	3224	522	18846	No_constitutive_exon_found_in_species
CCCCTGCTCTTTCTTTCTCCTTTAATGATGAATGATGCTGATGGGTGTAGTA	376647	376735	376785	376733	-1	336	CADACLAG00006251	376647	377358	ACLA_066000	3224	522	18846	No_constitutive_exon_found_in_species
GAACCAATATCATTGCCTTGCGAATGTTAATTCTTTACTAACTGGGGTAGGC	379563	379677	379727	379675	-1	336	CADACLAG00006204	378417	380225	ACLA_066010	3224	522	18846	No_constitutive_exon_found_in_species
GTGGAGAAAATTCCCCGTTGTCGCAAGTCACTGATGACCCGGGGGGTTAGTC	399004	399222	399272	399220	-1	336	CADACLAG00006252	397781	399735	ACLA_066070	3224	522	18846	No_constitutive_exon_found_in_species
GTAAGAGGATTCGTCCTGAGGTCACCAGGGTCAGGCTAATGCGAGGGTAGTG	658767	658871	658717	658769	1	336	CADACLAG00006354	657791	658871	ACLA_066810	3224	522	18846	No_constitutive_exon_found_in_species
TTCATTTAAAGAAAAAGAAAAAGTGCATTCGGTTGCTAACTGGGCGATAGGC	712012	712233	711962	712014	1	336	CADACLAG00006128	711880	712814	ACLA_067030	3224	522	18846	No_constitutive_exon_found_in_species
ATCCCTGGAACGCAAGATTGATTCTGACTACTGGCTGCAAAACGGGCTAGAC	57418	57741	57368	57420	1	297	CADACLAG00005155	56994	57741	ACLA_053530	3224	522	18846	No_constitutive_exon_found_in_species
CTAACTGCCTATACAAATCTAAGTCGGTGAGTTAACGGGGGGGGTTACAGAT	68340	69570	69620	69568	-1	297	CADACLAG00005208	64110	72982	ACLA_053560	3224	522	18846	No_constitutive_exon_found_in_species
GTGATTGAGTTGTGATTTTGCTAACCTATTTTTTTTTTCTTGGGAAACAGGG	105526	105785	105476	105528	1	297	CADACLAG00005255	104437	105785	ACLA_053690	3224	522	18846	No_constitutive_exon_found_in_species
AGGAAACCCGGATTCTTAAGCGTGATGGACTGACTTTTGGGAAATTATAGCC	155453	155612	155662	155610	-1	297	CADACLAG00005365	154880	156059	ACLA_053900	3224	522	18846	No_constitutive_exon_found_in_species
GGTAAGGAGGGATCTAGCAGGAGGAAAAGGATGTCTACTAATGGGCGCAGGA	218953	219029	218903	218955	1	297	CADACLAG00005361	218646	220643	ACLA_054150	3224	522	18846	No_constitutive_exon_found_in_species
CTCGGTTGGTGTATATGTGTGGATTTGGCTGAACTTGAACGGGCGGGTAGAG	252483	252564	252614	252562	-1	297	CADACLAG00005302	251626	252813	ACLA_054240	3224	522	18846	No_constitutive_exon_found_in_species
GTATGTTGTATTCGGCAGTCGGCGCTGGATGACACTGACTGGGGAAACAGTG	251931	252011	252061	252009	-1	297	CADACLAG00005302	251626	252813	ACLA_054240	3224	522	18846	No_constitutive_exon_found_in_species
GACGCCATCTGGCATGTTTGCTATCTCATTTCTGATCACAGCTGGGATAGAT	251626	251875	251925	251873	-1	297	CADACLAG00005302	251626	252813	ACLA_054240	3224	522	18846	No_constitutive_exon_found_in_species
CCTGTGAGTATGTCTGTAATCCTGCCATTGAAGCCGTACTGATCGGGTAGCG	317243	317495	317545	317493	-1	297	CADACLAG00005157	316115	318165	ACLA_054500	3224	522	18846	No_constitutive_exon_found_in_species
GTGTTTTTTTTGTTTTTTTTTCTTGCTGACCGGGGGTGTGGGTGGGTTAGAT	364868	364925	364818	364870	1	297	CADACLAG00005324	362741	365036	ACLA_054660	3224	522	18846	No_constitutive_exon_found_in_species
CATTATTATCTTTTCGTGGTTTCCGAACTGGTCACTAACGAAGAGGGAAGTT	371966	372090	372140	372088	-1	297	CADACLAG00005293	371966	373850	ACLA_054690	3224	522	18846	No_constitutive_exon_found_in_species
TTTGGCTATAGGTGAACCTGGGCTAATGATGGTGGTGGTGGGGACAAAAGGG	399343	399440	399490	399438	-1	297	CADACLAG00005359	399343	399801	ACLA_054800	3224	522	18846	No_constitutive_exon_found_in_species
TGCGCGGACTTCCGCGCGCTCTTTCGCTGCAGCACTGTTGACCGGGATAGGC	480691	480839	480641	480693	1	297	CADACLAG00005260	480237	482265	ACLA_055130	3224	522	18846	No_constitutive_exon_found_in_species
ACCTTAACCCACTGATCGCGGCTCACTGGCCAAAAACCTATAGGGGCCAGGT	504787	504905	504955	504903	-1	297	CADACLAG00005151	504787	508379	ACLA_055220	3224	522	18846	No_constitutive_exon_found_in_species
AAAACCTGTGTCTCCCACGGAAATCCCCTGATGCTTTAACCAGGGAACAGAG	532568	532645	532695	532643	-1	297	CADACLAG00005317	532107	532786	ACLA_055300	3224	522	18846	No_constitutive_exon_found_in_species
TTCCGGGGTGGGATTCAAGGTTGCCGTCGGCCACAGCTCGGGAGAGATAGCT	677276	679372	677226	677278	1	297	CADACLAG00005222	675322	684398	ACLA_055680	3224	522	18846	No_constitutive_exon_found_in_species
GCGGACCCCACACTTTTGACTTGATCTAACAGCCTTAGGGGGAAAAACAGTA	706544	707049	707099	707047	-1	297	CADACLAG00005180	706032	707977	ACLA_055780	3224	522	18846	No_constitutive_exon_found_in_species
AACCCCTTCCCCCGGACAAGTCCGGTACGTACAGCTTCTGACCAGGGCAGGT	715815	717560	715765	715817	1	297	CADACLAG00005287	709433	717560	ACLA_055790	3224	522	18846	No_constitutive_exon_found_in_species
ACAGCTCCCCCCCCTGCCTCTGCACATAAACCTAAACCGTGGGGATGCAGGG	718119	718732	718069	718121	1	297	CADACLAG00005269	717827	719010	ACLA_055800	3224	522	18846	No_constitutive_exon_found_in_species
GACTTTTCCGTATCATGCTAACTCCCAATCGGACTGACACGACCGGGCAGCT	729021	729561	728971	729023	1	297	CADACLAG00005320	728011	729561	ACLA_055850	3224	522	18846	No_constitutive_exon_found_in_species
TCTTGCCCGTGGATGTCAGGAACCGTCTACTGATCGAGGCTGTGGGACAGAT	761250	761503	761200	761252	1	297	CADACLAG00005226	760865	765401	ACLA_055980	3224	522	18846	No_constitutive_exon_found_in_species
GTCAGTGCATAACCCGTATCTTACACTACTTCGTTGCTGACAGGGCGTAGTA	761761	762844	761711	761763	1	297	CADACLAG00005226	760865	765401	ACLA_055980	3224	522	18846	No_constitutive_exon_found_in_species
AAACAGGGTCATCCTAGCCACATTGACAAGCTTATGTCTTAGGGCATCAGAC	180475	180566	180425	180477	1	287	CADACLAG00004112	178878	180566	ACLA_043020	3224	522	18846	No_constitutive_exon_found_in_species
CTGAGCCCGCAAATTGGACCTTCTGACGTGAATAGATACGGGATCAATAGTT	202655	203445	202605	202657	1	287	CADACLAG00004188	201489	203445	ACLA_043110	3224	522	18846	No_constitutive_exon_found_in_species
GTACTCAAAAAGTGAATAATCTCAGAGGGCTAGACTGACAACGGGAAAAGTA	205322	205599	205272	205324	1	287	CADACLAG00004211	204481	205599	ACLA_043130	3224	522	18846	No_constitutive_exon_found_in_species
CGTCTGTCCGCTATGATATCTGACTAGAAGGTTGGGGGGGGAAATTACAGGG	213526	214215	214265	214213	-1	287	CADACLAG00004229	213526	215735	ACLA_043180	3224	522	18846	No_constitutive_exon_found_in_species
ACGCTCAATTTCCCCTTGTAGATTGCTCGGTTGCTAATGTGGGGCAATAGGT	222203	222228	222153	222205	1	287	CADACLAG00004289	221860	223796	ACLA_043200	3224	522	18846	No_constitutive_exon_found_in_species
GGCGCGCGCGCGCGATGCGGGAGCTGATGATTGACATCCTCGGGGAGTAGTT	247170	247255	247120	247172	1	287	CADACLAG00004157	246651	248555	ACLA_043300	3224	522	18846	No_constitutive_exon_found_in_species
CTACAGCATGCAGTGTAGATGTCATATCAAATGCTAACAACGGGTGATAGAC	255677	255804	255627	255679	1	287	CADACLAG00004128	255388	256838	ACLA_043320	3224	522	18846	No_constitutive_exon_found_in_species
CTGGATCCCCTGCGAAGAGAGAAAAAGTCCTTGTTGCTAACGATGGGTAGTT	327917	327991	328041	327989	-1	287	CADACLAG00004114	327917	328936	ACLA_043620	3224	522	18846	No_constitutive_exon_found_in_species
GGTATGTTTGTCTGAGGGATTGCGAGATGTCGTTGGCTGAGGGTGCATAGCG	331637	331770	331587	331639	1	287	CADACLAG00004156	331149	332795	ACLA_043640	3224	522	18846	No_constitutive_exon_found_in_species
GATTACTGGGTTCAGGTATTTTTGGTTTCCCCCCTTCCCTTGCGGGGGAGGT	351889	352101	352151	352099	-1	287	CADACLAG00004251	351889	353302	ACLA_043740	3224	522	18846	No_constitutive_exon_found_in_species
CAAACCCGACCCCCTCCCTGCGTGGGAATCTGCGAGTTGATGACGGGTAGTT	413326	413877	413927	413875	-1	287	CADACLAG00004195	413326	414071	ACLA_043960	3224	522	18846	No_constitutive_exon_found_in_species
CACCATCTCCCCAAACCGACTCGAGTGGTGCCCGAATCAGGGTGCGTAAGGC	477170	477334	477384	477332	-1	287	CADACLAG00004260	477080	477418	ACLA_044260	3224	522	18846	No_constitutive_exon_found_in_species
ACTACTTGCCGCCAAAGCTGGAGTACCTATGTATCCGAGGGTATGAGAAGGG	478518	478665	478468	478520	1	287	CADACLAG00004123	478244	478665	ACLA_044270	3224	522	18846	No_constitutive_exon_found_in_species
TAAGTGAAGCCGATGATATCGGTAAAGAAGCAGATTCGCTGACGGGTCAGGT	596332	596605	596282	596334	1	287	CADACLAG00004254	595853	597200	ACLA_044760	3224	522	18846	No_constitutive_exon_found_in_species
ATGCAGCCATGATCGCGTCTTTGCGCGTGAATTGTACTAACAAGGGGCAGCC	596657	596799	596607	596659	1	287	CADACLAG00004254	595853	597200	ACLA_044760	3224	522	18846	No_constitutive_exon_found_in_species
TGCTCTGCCTGCTCAATCTCGATATCGTACTAACCAGTCGGGAACAATAGGT	236621	236787	236837	236785	-1	355	CADACLAG00007393	236374	237829	ACLA_078280	3224	522	18846	No_constitutive_exon_found_in_species
CCCCCTCCCCATCCTCCTTCTACGCATGCCCCATCTCTAACAGGGACCAGGT	244829	245162	245212	245160	-1	355	CADACLAG00007373	244829	245551	ACLA_078320	3224	522	18846	No_constitutive_exon_found_in_species
AAAGTAAGTGCCATTTATCTATTTATGCTATGATGCTGACGGGCCATAAGAT	307007	307039	307089	307037	-1	355	CADACLAG00007407	307007	310876	ACLA_078500	3224	522	18846	No_constitutive_exon_found_in_species
CAGCGATGACCTTCCACCGTTCGAGGAGAGAAAGGCTGACAAGGGTCTAGTG	374984	375614	374934	374986	1	355	CADACLAG00007284	374884	375614	ACLA_078720	3224	522	18846	No_constitutive_exon_found_in_species
TCTCTGCAGTGTAATCTCTCGCTGGACTTAATCTAAAAGAGGGGATCCAGCA	390748	391118	390698	390750	1	355	CADACLAG00007360	389077	391118	ACLA_078770	3224	522	18846	No_constitutive_exon_found_in_species
