# Supplementary material for: Widespread Separation of the Polypyrimidine Tract From 3′ AG by G Tracts in Association With Alternative Exons in Metazoa and Plants
Source: Front Genet. 2019 Jan 14;9:741. doi: 10.3389/fgene.2018.00741 (PMC6339879; doi:10.3389/fgene.2018.00741)
Supplement: DATA FILE S1 — Sequences of REPAG 3′ SS from each species of fungi. [file Data_Sheet_1.zip › Supplementary data 1/Fungi_Release38_penicillium_freii.txt]

REPA_GGG_Sequence	Exon_Start	Exon_End	Pos_-50	Pos_+2	Strand	Chromosome	GeneID	Gene_Start	Gene_End	Gene_Name	Number_of_REPAs	Number_of_REPAs_has_GGG	Number_of_Intron(Intra_genic_Region)	Upstream_Constitutive_Exon
GGGAATCTCTCGTGTCTTTTGAGTCGGACGTTGTACTAACTTGGGCGAAGGC	6249	6982	6199	6251	1	scaffold_1	ACN42_g5	5460	6982	None	2927	243	21071	No_constitutive_exon_found_in_species
ATATAATGGCCCGTGATCAACCTTGGAAGTCAGGGTACTCAGGGACCTAGGG	124374	124472	124522	124470	-1	scaffold_1	ACN42_g55	124150	124565	None	2927	243	21071	No_constitutive_exon_found_in_species
GACCTCTCCGTTTCAATTGTTTCAAGTCTGACAACAGGGTGATGATACAGCC	182279	182759	182229	182281	1	scaffold_1	ACN42_g76	181570	182971	None	2927	243	21071	No_constitutive_exon_found_in_species
AAGACTGCTATATCATTAGGCCCCTCTTCAAGCGCTTACGGGGTACACAGAG	220074	220780	220024	220076	1	scaffold_1	ACN42_g92	219799	222648	None	2927	243	21071	No_constitutive_exon_found_in_species
TAAGTCATGTTTCACCTGCCTGCTCCCCGTACATGCTAACAAATGGGAAGCA	254049	255446	255496	255444	-1	scaffold_1	ACN42_g106	254049	256281	None	2927	243	21071	No_constitutive_exon_found_in_species
GCACCTGAGACCACTTCAAATCGTTGCATTACTAACGGGAGTGAATATAGAT	35484	35758	35808	35756	-1	scaffold_2	ACN42_g145	32459	35907	None	2927	243	21071	No_constitutive_exon_found_in_species
AAATATTGTCTTCCCTTGCGGTCAAAAGTGGTTATACTAACCTGGGAAAGTA	90920	91096	91146	91094	-1	scaffold_2	ACN42_g167	90316	92465	None	2927	243	21071	No_constitutive_exon_found_in_species
AGGGTGATGCGGAGGATCTTGTCGGACAAACTGTCGGCGATGACGGGGAGAT	179060	180996	179010	179062	1	scaffold_2	ACN42_g200	178983	181060	None	2927	243	21071	No_constitutive_exon_found_in_species
CTTTCTCGAGGAACGGCTACCAAAAAGGACGATTAACAGGAATGGGATAGAT	185002	185221	184952	185004	1	scaffold_3	ACN42_g283	184815	185221	None	2927	243	21071	No_constitutive_exon_found_in_species
GGCTGGGCCGGAAATGCTCAACAATTTGGCTAACGTCGGGGGATGGATAGCA	33512	33806	33856	33804	-1	scaffold_4	ACN42_g296	33512	34808	None	2927	243	21071	No_constitutive_exon_found_in_species
TCCGCGCCCTTCTCTGTTGTGGTTACACTGACCGATTTCCATGCGGGCAGTC	68769	68985	69035	68983	-1	scaffold_5	ACN42_g361	67653	69061	None	2927	243	21071	No_constitutive_exon_found_in_species
CAAGGTCAGGCTACAAGCATGGCTTTCTCTACAAGGCTTCTGGGAATTAGCA	113267	113292	113342	113290	-1	scaffold_5	ACN42_g381	113207	116423	None	2927	243	21071	No_constitutive_exon_found_in_species
CCAAATGATAATTTGATGCCATATGACATGACTGGAGTAAATGCGGGCAGGG	152113	152143	152063	152115	1	scaffold_5	ACN42_g390	149558	152143	None	2927	243	21071	No_constitutive_exon_found_in_species
TTGATTGAATTGGGTTGATTGAATCGGGTTGATTGAATTGGGTTGGATAGAG	147623	147694	147573	147625	1	scaffold_6	ACN42_g463	147403	147842	None	2927	243	21071	No_constitutive_exon_found_in_species
GTACACTCAACCATCATGTCTTTCCCATTGGGAAGCTGCTGGGAATTAAGGC	168464	168513	168414	168466	1	scaffold_7	ACN42_g545	167293	168513	None	2927	243	21071	No_constitutive_exon_found_in_species
GGTCACGTGTCGCACTTTAGCGAGCGCCCGCACCACAATTGGGTCAGTAGCA	23167	23293	23343	23291	-1	scaffold_8	ACN42_g559	22357	23740	None	2927	243	21071	No_constitutive_exon_found_in_species
CATCGTTTCTCCCCAGGTCGCATTGGACAAAAGTATTGATGGGGTTACAGGC	71461	71768	71818	71766	-1	scaffold_8	ACN42_g573	71303	72151	None	2927	243	21071	No_constitutive_exon_found_in_species
TGACTAGGATGGAATGAAACTGGTTTTGAGTATATATCAAGGGTATACAGTA	139440	139606	139656	139604	-1	scaffold_8	ACN42_g604	139104	140608	None	2927	243	21071	No_constitutive_exon_found_in_species
GGATTTTTGAGCTGTATACCATGACCTGAACATCACTAATGGGTTGATAGGA	31623	32734	32784	32732	-1	scaffold_9	ACN42_g625	31396	33299	None	2927	243	21071	No_constitutive_exon_found_in_species
TTTAAAGCCTGGTTGCTTCGCTTTGTTGCATTTTCATCTAATCGGGTAAGGG	96031	97382	97432	97380	-1	scaffold_9	ACN42_g644	96031	97905	None	2927	243	21071	No_constitutive_exon_found_in_species
CCTACCCTTTGTCCCTAGCTTTGTGAATTGACTCATACTGGGTGGTACAGAC	43353	43694	43303	43355	1	scaffold_11	ACN42_g765	42678	43694	None	2927	243	21071	No_constitutive_exon_found_in_species
CTTTCTACCCCACTGCGGGAATATACGTATGCTAACAGTTACGGGTGTAGTT	36320	36848	36898	36846	-1	scaffold_12	ACN42_g818	36320	37439	None	2927	243	21071	No_constitutive_exon_found_in_species
GGGCGAATAGTTAAACTGATGATGCCCGTGCTTTTTTGATGGGAACTCAGTG	138985	139130	139180	139128	-1	scaffold_12	ACN42_g858	138860	139254	None	2927	243	21071	No_constitutive_exon_found_in_species
CGGTAAGTGATGCATGGAACAAGTTGGAATAATCAATAATGTGGGAGTAGAT	28128	28215	28078	28130	1	scaffold_13	ACN42_g875	27894	35803	None	2927	243	21071	No_constitutive_exon_found_in_species
AGTTTTGTTACCTCGGGTGTCTTTCAATGGGCGATCTAACTGGGAACTAGTC	12367	12481	12531	12479	-1	scaffold_15	ACN42_g996	11767	12991	None	2927	243	21071	No_constitutive_exon_found_in_species
CTTGATGACGGATATATGGACATCTCCGCACTTGCTGATCAACTGGGAAGGC	57208	57346	57396	57344	-1	scaffold_15	ACN42_g1014	56451	57585	None	2927	243	21071	No_constitutive_exon_found_in_species
GGCTTTGGTCTCTTGTCTGAGCAATTACTAACTCTATTTCGGGGGTATAGGA	93609	93709	93759	93707	-1	scaffold_15	ACN42_g1026	91633	94338	None	2927	243	21071	No_constitutive_exon_found_in_species
TCCCTAACACACCCAGTCGACCAGAACATATTGCTAAAGGGGGATTGTAGTT	127477	127818	127427	127479	1	scaffold_15	ACN42_g1040	127138	128015	None	2927	243	21071	No_constitutive_exon_found_in_species
AAAGAAAATCAAGCAAGTTCCTTTTTGGGGGAGTCTAATGGGATAACTAGGA	16795	16953	16745	16797	1	scaffold_18	ACN42_g1177	16467	17737	None	2927	243	21071	No_constitutive_exon_found_in_species
TTCGTAAACACGACCCACAATCTCAATTTTAGCTGACCTCGGGTGTACAGGC	19664	20073	20123	20071	-1	scaffold_18	ACN42_g1178	18388	20418	None	2927	243	21071	No_constitutive_exon_found_in_species
CTGCTGGCGCATTAGTGTTGAGAGCGCACTCAGGGCTAAGGTGGGTTAAGGT	38438	38715	38388	38440	1	scaffold_18	ACN42_g1186	38336	38715	None	2927	243	21071	No_constitutive_exon_found_in_species
AGAAAAGAAACGGAAAAAACCAAAAAAACAATCCGAAAAAACGGGGTTAGGA	41009	41039	41089	41037	-1	scaffold_20	ACN42_g1315	41009	45332	None	2927	243	21071	No_constitutive_exon_found_in_species
GATTGGGTGTTCTACTCTTTCTTTGCTTGTGGCTCTAATATCGGGGATAGGA	14234	14306	14184	14236	1	scaffold_21	ACN42_g1351	13608	14948	None	2927	243	21071	No_constitutive_exon_found_in_species
TGAATGGAAACTGTGAGGGAACGAAGTGTGGCTGACAGTTGGGAATCTAGTT	35249	35558	35608	35556	-1	scaffold_22	ACN42_g1412	32913	36026	None	2927	243	21071	No_constitutive_exon_found_in_species
CTCGACTTCAAAAATGGATTTGGATTTTAAAGCTAACTCCGGGGTTACAGGC	32913	33141	33191	33139	-1	scaffold_22	ACN42_g1412	32913	36026	None	2927	243	21071	No_constitutive_exon_found_in_species
CCTTCCATTGTTCCATCACCCCACTAACCGCAGGTGCGAGGGGCATACAGCC	62363	62421	62313	62365	1	scaffold_23	ACN42_g1471	62266	64097	None	2927	243	21071	No_constitutive_exon_found_in_species
CATGGAACTAGCTGAGAATGCAGTTGACTATCATCTGACTGGTGGGATAGTT	108166	108300	108116	108168	1	scaffold_23	ACN42_g1490	107576	108473	None	2927	243	21071	No_constitutive_exon_found_in_species
TACTTGGGTTTCTTTTTAGTTTCGTGGCTAATCTCGGCTCGGGTGTGCAGAC	108900	109085	108850	108902	1	scaffold_24	ACN42_g1526	108308	109507	None	2927	243	21071	No_constitutive_exon_found_in_species
ACTTTTTGATAACGTTGATCTATAAACCAGTTTACTAACTTGGGAATAAGTT	57909	58036	57859	57911	1	scaffold_25	ACN42_g1562	56689	58036	None	2927	243	21071	No_constitutive_exon_found_in_species
CCCTTGACCTGGCCTCGAGGGTCTACAAATGCATACTAAATGGGGAACAGGC	71207	71785	71157	71209	1	scaffold_25	ACN42_g1568	70516	72114	None	2927	243	21071	No_constitutive_exon_found_in_species
AGCTGTCTCATAAAGAGATAATTGGGATCATTGCTAACTGAGAGGGAAAGCA	89792	92533	92583	92531	-1	scaffold_26	ACN42_g1627	89792	92694	None	2927	243	21071	No_constitutive_exon_found_in_species
ATGTATTTCCATTGCCCAAGATCACTATTTAAGGCATTAACTCGGGAAAGTC	8505	8630	8680	8628	-1	scaffold_27	ACN42_g1645	7030	9026	None	2927	243	21071	No_constitutive_exon_found_in_species
TGCAATTGCCCCCGGGGCTTTGTTGTCACACTGACAATGAGGGCACATAGAT	106109	106228	106278	106226	-1	scaffold_29	ACN42_g1768	104915	106449	None	2927	243	21071	No_constitutive_exon_found_in_species
GATCCTCTCTTGCTGCGAGATTACAGTTCACCTTGCTGACTTGGGTAAAGGT	68082	68282	68332	68280	-1	scaffold_30	ACN42_g1810	67148	68486	None	2927	243	21071	No_constitutive_exon_found_in_species
CATGGATATGGATATCAGCCGCTAACGGAATCTTTTTTCCCTGGGAATAGGA	67828	68014	68064	68012	-1	scaffold_30	ACN42_g1810	67148	68486	None	2927	243	21071	No_constitutive_exon_found_in_species
GCTAAGCTCAAGTCGGACGGCGATAAGTATTGCAATATGAAGGGCCACAGCA	113563	115260	115310	115258	-1	scaffold_31	ACN42_g1883	112302	117259	None	2927	243	21071	No_constitutive_exon_found_in_species
AGTGGAATCGCATCTTCCCTTTATGTCTCAAAATTACTAATGATGGGCAGAC	101413	101914	101363	101415	1	scaffold_33	ACN42_g1969	101351	101914	None	2927	243	21071	No_constitutive_exon_found_in_species
CCTGATATTTGAGGCACCAACCCCGTGACCCATCTCGCTTAAGGGCTTAGGG	9637	9722	9772	9720	-1	scaffold_36	ACN42_g2082	8830	9941	None	2927	243	21071	No_constitutive_exon_found_in_species
TCTGTTGTTGTTCCCTTTAGATATATATCTGACGGTTCTGGGAACTATAGAA	23581	23853	23531	23583	1	scaffold_36	ACN42_g2088	22640	24789	None	2927	243	21071	No_constitutive_exon_found_in_species
AAAACGAGATAAATGCACGGGTTCGGATAAAGGTTAACACGGGTGCTGAGAT	84204	84341	84154	84206	1	scaffold_40	ACN42_g2302	83970	85075	None	2927	243	21071	No_constitutive_exon_found_in_species
TAAGATAGTTTGGGGATTGATTGGATTCCAAGAAGTTATGGGTGAACAAGTG	108200	108233	108150	108202	1	scaffold_40	ACN42_g2313	107015	108233	None	2927	243	21071	No_constitutive_exon_found_in_species
CCGCGCACAGCGCTTATATCAAGACATCAATACTGACGCTGGGATGGCAGAG	73245	73333	73195	73247	1	scaffold_42	ACN42_g2377	72814	74292	None	2927	243	21071	No_constitutive_exon_found_in_species
TATGCATATCCTTGGAACGAGAACATGTTATTAACCATCTATGGGTATAGTA	40744	40809	40859	40807	-1	scaffold_43	ACN42_g2409	40047	41482	None	2927	243	21071	No_constitutive_exon_found_in_species
CTCGAAAAGAACGAAATGGTTGACTGACCGATTGTGTGTGGGATATATAGGC	13056	13090	13140	13088	-1	scaffold_45	ACN42_g2492	12101	13310	None	2927	243	21071	No_constitutive_exon_found_in_species
TAAGTTTATATATCTCTTAAAGGAATGTACCGCGGTGACTGACTGGGCAGAC	58003	58866	57953	58005	1	scaffold_47	ACN42_g2595	57571	58866	None	2927	243	21071	No_constitutive_exon_found_in_species
TAATAAGGGCTGGGTTTATCTAATTGTGAATATTTTCCATAATGGGGTAGGG	91156	91265	91106	91158	1	scaffold_47	ACN42_g2612	88956	91265	None	2927	243	21071	No_constitutive_exon_found_in_species
GGTATATCGTCCTCCTAATTTCTTCAATTGGACCAACTGACGGGAAATAGGT	80232	80293	80182	80234	1	scaffold_49	ACN42_g2698	79411	81021	None	2927	243	21071	No_constitutive_exon_found_in_species
CCGAGGAATTGTCCAAGGGATGGATTTTGATGAGATGGAAGGGTAAGTAGCG	87677	87863	87913	87861	-1	scaffold_54	ACN42_g2921	87677	89462	None	2927	243	21071	No_constitutive_exon_found_in_species
AGAAGTCTGATAATCTGCTTTCATCATTCATCTCACTGATTGGGACATAGGT	70244	70354	70194	70246	1	scaffold_57	ACN42_g3033	68737	71125	None	2927	243	21071	No_constitutive_exon_found_in_species
AATTAATTCACTTCCTCGCCCTATGATATACGTTCTAATAAGGGATACAGTA	16299	16461	16511	16459	-1	scaffold_58	ACN42_g3053	15458	17197	None	2927	243	21071	No_constitutive_exon_found_in_species
GTGCGCCTTCGGGGGGTATTACTTTCACAAATATAATGTCGTGGGAAAAGGG	102403	102464	102353	102405	1	scaffold_60	ACN42_g3163	102325	102969	None	2927	243	21071	No_constitutive_exon_found_in_species
GTAGGACCCAAAGAACCTCGACATGAGAAGCAATCACTGATGTGGGACAGGC	62443	62543	62393	62445	1	scaffold_61	ACN42_g3191	62063	63440	None	2927	243	21071	No_constitutive_exon_found_in_species
TTTTATCCTGCTTTGACTCAATGCTAATCTATTTCATCGGGTAACAACAGAT	5641	5959	6009	5957	-1	scaffold_64	ACN42_g3297	5247	6729	None	2927	243	21071	No_constitutive_exon_found_in_species
TTCTTTGACACGCTGTCGATCCGTGGCTCTGACTAAACTGGGGAAATCAGGT	76398	76815	76865	76813	-1	scaffold_65	ACN42_g3368	76113	78378	None	2927	243	21071	No_constitutive_exon_found_in_species
TGCACGGGGGATGTACAGAGCGTGTGCTAACAGCAATTGTGGGGGAATAGTG	44571	44646	44696	44644	-1	scaffold_67	ACN42_g3428	43505	44727	None	2927	243	21071	No_constitutive_exon_found_in_species
TTTGCCAAAGTAGCTGTTTATTTGCTAATCTTGATATAATGGGATTATAGGA	5983	8249	5933	5985	1	scaffold_68	ACN42_g3457	5778	8249	None	2927	243	21071	No_constitutive_exon_found_in_species
AGAGGTATTTTCTTCGCCTATTAAGTAGTTATTTGCTAATACAGGGACAGAG	53542	54020	53492	53544	1	scaffold_68	ACN42_g3474	53044	54522	None	2927	243	21071	No_constitutive_exon_found_in_species
GTGCCTGTACATCACGTGACCTATTTTGCCTGGCAGCGTCAAGGGAGTAGGA	38180	38429	38479	38427	-1	scaffold_73	ACN42_g3666	38044	38586	None	2927	243	21071	No_constitutive_exon_found_in_species
CCCACTCAGTCTCCAAATGAAGAATTGCCGTATAAGCTAACTGGGAGCAGGA	38996	39087	38946	38998	1	scaffold_73	ACN42_g3667	38649	39289	None	2927	243	21071	No_constitutive_exon_found_in_species
GTAAGAAGAAGAAAATAGATTAAGCTACGTCCAAGTAACGCGGGAACTAGGA	66041	66284	65991	66043	1	scaffold_74	ACN42_g3717	65945	66829	None	2927	243	21071	No_constitutive_exon_found_in_species
TGAGTTCTCTCAGAAATCCCTCAGGAAGATCAGTCTAACCTGGGATATAGGA	7286	7415	7465	7413	-1	scaffold_76	ACN42_g3763	6461	7683	None	2927	243	21071	No_constitutive_exon_found_in_species
CTCAATCGCACCCTGGCTCCCGAAACCGACGCTCAACTAGGGTCAAATAGGT	35811	37319	37369	37317	-1	scaffold_77	ACN42_g3811	35811	37400	None	2927	243	21071	No_constitutive_exon_found_in_species
GCAGGGTGGGTATCATATGTCATTTAGCCCGTAGTTCGGGGTGGAGCTAGGA	60135	60214	60264	60212	-1	scaffold_81	ACN42_g3961	60135	61100	None	2927	243	21071	No_constitutive_exon_found_in_species
TTCATTGGAGGAACTGGCTTTGCTAACGGGGTTTTGTTCGCGTGGGACAGCA	72661	72668	72718	72666	-1	scaffold_81	ACN42_g3966	72661	73083	None	2927	243	21071	No_constitutive_exon_found_in_species
TGTATCAAGACCGCCTCTTACAATTGCTCTTCACTAATAACAGGGTACAGAT	83929	83988	83879	83931	1	scaffold_81	ACN42_g3974	83820	84379	None	2927	243	21071	No_constitutive_exon_found_in_species
TGAGTCCATTCCGTATGTCTAGAAGCTAATTTCTCCCTTCGGGAACCCAGCG	11404	11645	11354	11406	1	scaffold_84	ACN42_g4040	9974	12441	None	2927	243	21071	No_constitutive_exon_found_in_species
AAAAGCCAGCTCCACTTTCTCGCACTGTTGCTGATCCTGTGGGACATCAGCC	79349	79862	79299	79351	1	scaffold_85	ACN42_g4099	78047	79862	None	2927	243	21071	No_constitutive_exon_found_in_species
CGTCCGGGAGTGGTCTCTGTCTGTGGTGAACTAACACTTTTGCTGGGAAGGT	50539	50629	50489	50541	1	scaffold_86	ACN42_g4128	50098	51389	None	2927	243	21071	No_constitutive_exon_found_in_species
GGTGTGATACAAAGGGGGGGGAAATCGAGCTAATTCACCCTGGGATACAGCT	29891	29940	29990	29938	-1	scaffold_89	ACN42_g4235	27355	30324	None	2927	243	21071	No_constitutive_exon_found_in_species
ATGTATTCTGATTGATAATTCAGTAAAGAAAGTATTGACAAGCGGGATAGTT	73334	73457	73507	73455	-1	scaffold_89	ACN42_g4258	72592	74051	None	2927	243	21071	No_constitutive_exon_found_in_species
CCCTGAAAATCCCAATCCACACCTTTACATTGGGAAATAGGGCTCAAAAGCA	18356	19141	19191	19139	-1	scaffold_90	ACN42_g4274	18356	19586	None	2927	243	21071	No_constitutive_exon_found_in_species
TGTGTCTCTTAAGTTACTTAGGCCGACTGACACGGTTTTGATCGGGGCAGAC	73957	74090	74140	74088	-1	scaffold_90	ACN42_g4299	69297	74306	None	2927	243	21071	No_constitutive_exon_found_in_species
CTCATTATGTCTGCGTAAGCATTGCAAGAATGGCACTGATAGTGGGATAGAG	80178	80328	80378	80326	-1	scaffold_92	ACN42_g4382	79128	80759	None	2927	243	21071	No_constitutive_exon_found_in_species
TTTGAAATCTCGGATATATCTAAAGGACCAATTGACTAATATGGGATTAGAC	87190	87581	87140	87192	1	scaffold_93	ACN42_g4420	86742	87771	None	2927	243	21071	No_constitutive_exon_found_in_species
CCTTCGAGCCAGAGAGGAATGACATATACTGACTTGACATGGGGAAACAGCT	71952	72045	71902	71954	1	scaffold_94	ACN42_g4445	71771	72804	None	2927	243	21071	No_constitutive_exon_found_in_species
TAAGTTGTCAACCTCTATGTGCTTGCTCCATTGTACTGATGGGAATGCAGCC	86810	86876	86926	86874	-1	scaffold_94	ACN42_g4452	86321	87315	None	2927	243	21071	No_constitutive_exon_found_in_species
GAACCCTGTAGTCTCTTTGCTTTCATCCTGCTAATCAATTTGGGGCATAGGT	78157	78388	78438	78386	-1	scaffold_95	ACN42_g4491	78157	78588	None	2927	243	21071	No_constitutive_exon_found_in_species
GTGGCTTCTCCACTTCAATTGTTGGCACAGGGCTGACATCATTGGGACAGGT	16440	16642	16692	16640	-1	scaffold_96	ACN42_g4500	15449	16848	None	2927	243	21071	No_constitutive_exon_found_in_species
AGCTTCATATCTGTTCTGTTCTTGATCTGACTGGTATGACGGGTACGCAGCG	16015	18008	18058	18006	-1	scaffold_97	ACN42_g4535	15629	18173	None	2927	243	21071	No_constitutive_exon_found_in_species
ACCTTAGGATCTGTATCTGGAGAGGACATTGAAGATACTGACAAGGGTAGCT	50867	51317	51367	51315	-1	scaffold_97	ACN42_g4554	50208	52847	None	2927	243	21071	No_constitutive_exon_found_in_species
CAAGAACTTCGTTCGCAATGAACTCGGTCTAACCCTCACGCGGGGAACAGGC	55256	55690	55206	55258	1	scaffold_97	ACN42_g4556	54949	56005	None	2927	243	21071	No_constitutive_exon_found_in_species
GGGCCTCGACCTCCTAACTCCACATGACACTAATTGGGTTGGCGGAATAGAT	32446	36122	36172	36120	-1	scaffold_98	ACN42_g4580	32261	36400	None	2927	243	21071	No_constitutive_exon_found_in_species
GTAGGCATTTCATGTAATTTGAAAGGACGTGTGACTCACCTCGAGGGTAGGG	73114	73221	73271	73219	-1	scaffold_102	ACN42_g4734	72163	74212	None	2927	243	21071	No_constitutive_exon_found_in_species
TTTCTACTCTCCAACCTTGAAATGCGTATATACTTACTGGGTAATAATAGGG	71769	71931	71719	71771	1	scaffold_103	ACN42_g4755	70951	72729	None	2927	243	21071	No_constitutive_exon_found_in_species
TCTTCCGCCTTCCGTCATGTATTTGCGCTAATGCAAGGGGGGAGGGATAGAA	72409	72729	72359	72411	1	scaffold_103	ACN42_g4755	70951	72729	None	2927	243	21071	No_constitutive_exon_found_in_species
ATAGATATAGTACCAATCTAGGACCGGTGTGATAACTGACGAGGGAATAGTG	46817	46865	46767	46819	1	scaffold_104	ACN42_g4780	45544	46865	None	2927	243	21071	No_constitutive_exon_found_in_species
CTCCAATGATTATCGACCTCCACGAGCAGACATCTGATGGGAATGAATAGAA	48582	48738	48532	48584	1	scaffold_104	ACN42_g4781	47267	48899	None	2927	243	21071	No_constitutive_exon_found_in_species
ACAACAGGGGGTTTGGTGAAATCATATCCTAATAACTAACGGGAATACAGGT	35691	35871	35921	35869	-1	scaffold_105	ACN42_g4811	35691	36415	None	2927	243	21071	No_constitutive_exon_found_in_species
ATTGCCTACTATTAACAATGGCGTAAATGCTAATATATGTGGGGAAACAGAC	30044	30309	29994	30046	1	scaffold_106	ACN42_g4838	29412	31769	None	2927	243	21071	No_constitutive_exon_found_in_species
GCCACGTTTTCTTTTTGAAAATATCACAAGGCGCACTATGGCGGGCATAGAC	20596	20724	20546	20598	1	scaffold_107	ACN42_g4865	19997	23022	None	2927	243	21071	No_constitutive_exon_found_in_species
TTTAGCGAGAGTTCTACAGTTACTGATTACTGACCTTGGGAATACGACAGTC	81688	81707	81638	81690	1	scaffold_108	ACN42_g4925	81440	81774	None	2927	243	21071	No_constitutive_exon_found_in_species
TTCCTTGTCCGAAGGGCCTTGAATCCCAATCAGGTGCTAACAGGGGTTAGGT	39491	39541	39591	39539	-1	scaffold_109	ACN42_g4947	38321	39686	None	2927	243	21071	No_constitutive_exon_found_in_species
GGGTATGTCAAAATGTGTTTAAATTCGCGGAGCTCAAACTAACGGGATAGCT	11836	12103	12153	12101	-1	scaffold_110	ACN42_g4968	10918	13136	None	2927	243	21071	No_constitutive_exon_found_in_species
CCGTCATAGCAAGAGTCCGATGACGCTAATCTGTGGAATGCGGGCAATAGGT	13556	13743	13793	13741	-1	scaffold_112	ACN42_g5038	13216	14203	None	2927	243	21071	No_constitutive_exon_found_in_species
AGCTCCCGAAGTCTCCCCACGGGGGTTTACTAATCGGGCTAAACGTACAGGC	48229	48341	48179	48231	1	scaffold_116	ACN42_g5183	46684	49720	None	2927	243	21071	No_constitutive_exon_found_in_species
GTGGCGATTTACCCCCAAAGGAAGAAAATAGACTGACTGGGTCGAAATAGGG	68918	68996	68868	68920	1	scaffold_117	ACN42_g5218	68363	69063	None	2927	243	21071	No_constitutive_exon_found_in_species
GGACTGGTCACTGAGAAAAGAAACTTGAGGACTAATCTATGGGTGTACAGAT	67691	68029	68079	68027	-1	scaffold_118	ACN42_g5244	66147	73915	None	2927	243	21071	No_constitutive_exon_found_in_species
ATCGTTGTGTTTGTGTCTGTTGGCTGACTTTGGGGTTTCCTTGGGAATAGGT	49823	49849	49899	49847	-1	scaffold_119	ACN42_g5270	47868	50037	None	2927	243	21071	No_constitutive_exon_found_in_species
GTAATCCGCTTTTAAATCTGGGAGGATAATCCGCTGACGGAGGGCCACAGAT	30887	31080	31130	31078	-1	scaffold_122	ACN42_g5348	30141	31696	None	2927	243	21071	No_constitutive_exon_found_in_species
CCTCCTCTGCAGGAGTTTCGAGGAGCACAGCTAACATGACTGGGCAATAGTT	8645	8709	8595	8647	1	scaffold_123	ACN42_g5367	7736	8709	None	2927	243	21071	No_constitutive_exon_found_in_species
GTGATTTGTATGTCAAGATCTATTCAACACATGCTAACTATATGGGGTAGTT	55965	56311	56361	56309	-1	scaffold_124	ACN42_g5414	55523	57450	None	2927	243	21071	No_constitutive_exon_found_in_species
GATAAGCAACCATACGCTGTAAGGTACTGACCTCTTCTGTTCGCGGGAAGCC	63754	63895	63945	63893	-1	scaffold_125	ACN42_g5445	63121	64332	None	2927	243	21071	No_constitutive_exon_found_in_species
GGCCCTCACATCCAGGATATATTCCATATATTAACACATTGGGCATACAGAA	19987	20643	19937	19989	1	scaffold_129	ACN42_g5513	19926	20643	None	2927	243	21071	No_constitutive_exon_found_in_species
TGGATAGAGCTCGCCGGCTCGGTTTCTACGTGACTAACCATGGGGCCAAGAC	67612	68957	69007	68955	-1	scaffold_129	ACN42_g5534	67612	69366	None	2927	243	21071	No_constitutive_exon_found_in_species
TATCTCTACATCTGGTTACCATCCGACTGACTTCCAACTGGGACATAAAGCA	32877	34285	34335	34283	-1	scaffold_130	ACN42_g5551	32659	34662	None	2927	243	21071	No_constitutive_exon_found_in_species
GCTTAGTGCTAGCTTAAGAGTATTTGCTGACGACTTTGGGGGATATATAGCA	58765	58831	58881	58829	-1	scaffold_130	ACN42_g5562	58765	59265	None	2927	243	21071	No_constitutive_exon_found_in_species
TGTCGTGAGTTATATCATAGACTTTCTAATATCATATCTAACAGGGTCAGGA	50096	50149	50199	50147	-1	scaffold_132	ACN42_g5618	49403	50466	None	2927	243	21071	No_constitutive_exon_found_in_species
CTAATACAACTGCCTTTTTGCATTTTGACGGAGATGAGCCAAGGGCGCAGAT	54875	55213	54825	54877	1	scaffold_134	ACN42_g5682	54618	55213	None	2927	243	21071	No_constitutive_exon_found_in_species
AACCCCCGTGAGTCTGGTTGTGCTGTTGGTTGACTGGGATTATGGAATAGGG	10541	10589	10639	10587	-1	scaffold_138	ACN42_g5757	9005	10938	None	2927	243	21071	No_constitutive_exon_found_in_species
AGGTGGACCCATTTGGGAAACAAAGAGGATATAGCTGACGGGGCAATCAGAT	59030	59568	59618	59566	-1	scaffold_139	ACN42_g5807	58299	60129	None	2927	243	21071	No_constitutive_exon_found_in_species
AGTTGGCTCTCTTTCACACTCCGTCAGCTTCTCAATACTGACTGGGATAGTA	23942	24275	24325	24273	-1	scaffold_140	ACN42_g5823	23942	24876	None	2927	243	21071	No_constitutive_exon_found_in_species
TTGGTTGAGCTATATGGGTTTAAAATTAATATATCGGTTGGGGCGCGCAGCT	18157	18275	18325	18273	-1	scaffold_142	ACN42_g5866	18157	20048	None	2927	243	21071	No_constitutive_exon_found_in_species
AGGTATGGAGGAATCATGGACGATCTCTAACTTTCATTGGGGCGATATAGGT	17890	19424	17840	17892	1	scaffold_144	ACN42_g5918	17495	19911	None	2927	243	21071	No_constitutive_exon_found_in_species
CCTCCCAAAAGACCCCGAGACTGACTGCGGAGACGTTGTGGGGTGAATAGTG	60864	61254	60814	60866	1	scaffold_144	ACN42_g5933	60649	61558	None	2927	243	21071	No_constitutive_exon_found_in_species
GTTTTCTCTTCTTCTTTCTCTCCTTTTGTGGTTAACTCATTGGGATACAGCA	46307	46389	46257	46309	1	scaffold_145	ACN42_g5956	45771	46500	None	2927	243	21071	No_constitutive_exon_found_in_species
TTCAAATAACTTGATACAAATCGGATTGGGTAGCTGACATTAAGGGGTAGCT	39442	39491	39541	39489	-1	scaffold_150	ACN42_g6083	37422	39653	None	2927	243	21071	No_constitutive_exon_found_in_species
TCTTGCGGAGGCGAGTAACTGAACCGCAAATTTATTTTACGGGAAACTAGAA	5685	5929	5979	5927	-1	scaffold_152	ACN42_g6121	5685	6047	None	2927	243	21071	No_constitutive_exon_found_in_species
CCTATTCTCCGGTCAGCGCAAGTCCAGCAGGCTGACATTCCATGGGGTAGAT	18231	18293	18343	18291	-1	scaffold_152	ACN42_g6127	17940	18631	None	2927	243	21071	No_constitutive_exon_found_in_species
CCCTGTCGCCGCATTTCCTGCAGGTACACCCGGCTAACGGGAATATACAGAA	5776	6243	6293	6241	-1	scaffold_158	ACN42_g6271	5516	6875	None	2927	243	21071	No_constitutive_exon_found_in_species
ATGGAACGTCTTCCAAGACCAAGGTCTAACATCAGGGGGCGAAATTATAGGA	18889	21010	18839	18891	1	scaffold_159	ACN42_g6303	18299	21997	None	2927	243	21071	No_constitutive_exon_found_in_species
ATTGACCGGTCGGCCTGTGGGCGCCCAGGAAGCGCTGACCATGGGACTAGCC	56646	56912	56596	56648	1	scaffold_163	ACN42_g6423	56090	56912	None	2927	243	21071	No_constitutive_exon_found_in_species
GAAGCCCAAACAATGCAGCTGACCGAGATGCTGATCCAAAACTGGGATAGAA	30617	30770	30820	30768	-1	scaffold_164	ACN42_g6436	29645	30965	None	2927	243	21071	No_constitutive_exon_found_in_species
ATATCATTGTCAGGGGTTACCAATGCTTCGGTACTGACTGCGGGGTACAGAA	55781	56218	56268	56216	-1	scaffold_164	ACN42_g6448	54978	56322	None	2927	243	21071	No_constitutive_exon_found_in_species
CTCCCAGCAGAATATTGAGTGTTGACAGAATGCTAACGAGTGGGATATAGCT	21606	22117	22167	22115	-1	scaffold_169	ACN42_g6545	21606	22851	None	2927	243	21071	No_constitutive_exon_found_in_species
CGAATTATCAAAGAAGCTTTCGGTGTCGCTAACCGCAATTGGGTTAACAGGA	11715	11735	11665	11717	1	scaffold_171	ACN42_g6594	10829	12103	None	2927	243	21071	No_constitutive_exon_found_in_species
ACCCTTGGGGTTCTGATATCTATGACTAACACACTTACGCTGGGAATTAGGT	15090	15101	15040	15092	1	scaffold_174	ACN42_g6669	14956	16048	None	2927	243	21071	No_constitutive_exon_found_in_species
AGGTACCCTTTATAATTAGTGACATAGAATTTTGGCTAATTCGGGGAAAGTC	7074	7896	7946	7894	-1	scaffold_176	ACN42_g6712	7074	8711	None	2927	243	21071	No_constitutive_exon_found_in_species
TGGATTAACATGTTTCTGCTGGTTGGGGCGCCGCTGATTACGGGAAATAGAT	17167	17392	17117	17169	1	scaffold_176	ACN42_g6715	14989	18307	None	2927	243	21071	No_constitutive_exon_found_in_species
TTCTCACTGCATCCCGGAATCGTGACTGATACGTTGGAGGGGAAATACAGGA	12464	12572	12414	12466	1	scaffold_178	ACN42_g6753	10632	13518	None	2927	243	21071	No_constitutive_exon_found_in_species
CCCCTCTAGTCGATATAGATGCAAAACTGATCCCGAGGGAAAAATCACAGGG	29838	30151	29788	29840	1	scaffold_178	ACN42_g6759	29711	30151	None	2927	243	21071	No_constitutive_exon_found_in_species
TGGGTAACGAGCGGAAGTTTATCTTGAAGTAACAAGCTAATTGGGAGTAGGT	5733	5967	5683	5735	1	scaffold_179	ACN42_g6776	5253	6940	None	2927	243	21071	No_constitutive_exon_found_in_species
GGGTAGGTCATAATCCCTTATTTGATTGCCTATTTTCTGATCGGGAGTAGTA	27520	27709	27759	27707	-1	scaffold_179	ACN42_g6785	26655	27787	None	2927	243	21071	No_constitutive_exon_found_in_species
TGCGCAACACAGAGAACCAGATGCCAGACGCTAACATGATTGGGAACTAGAT	11328	11505	11555	11503	-1	scaffold_190	ACN42_g7023	10081	11670	None	2927	243	21071	No_constitutive_exon_found_in_species
TGTGTGTGTCTGGAAATGGCATTAGCAGTTCTTTACTTACGGGGATTTAGGC	13359	13454	13504	13452	-1	scaffold_190	ACN42_g7024	12156	13633	None	2927	243	21071	No_constitutive_exon_found_in_species
AATGATGTCGGCCAGTTTTATAATCAAAGGCACTAACCAAATTGGGATAGCA	51547	52820	51497	51549	1	scaffold_190	ACN42_g7039	51179	52820	None	2927	243	21071	No_constitutive_exon_found_in_species
AACATAGGGGGACCAAATTCAATAGTTCTATGTTTGTTGGGGGGTGTCAGAT	602	708	758	706	-1	scaffold_192	ACN42_g7055	602	1381	None	2927	243	21071	No_constitutive_exon_found_in_species
ATATGGAGGCAAATTGACGTGATCTTACTAACATATATGAATTGGGATAGAT	13123	13467	13073	13125	1	scaffold_192	ACN42_g7059	11841	17129	None	2927	243	21071	No_constitutive_exon_found_in_species
TTCTATAAAATCAAAAACTTGCCACCCAGCTAACTTAAGGGGGAATTTAGGT	21666	21999	21616	21668	1	scaffold_195	ACN42_g7113	20215	22979	None	2927	243	21071	No_constitutive_exon_found_in_species
AATTCTCCCTTGGTTATCTTTGTAAAACCCGCAGCTTATTGGGAATCCAGGC	8294	8703	8753	8701	-1	scaffold_201	ACN42_g7230	7498	9715	None	2927	243	21071	No_constitutive_exon_found_in_species
CACTGGATTCCTTCTAATTGTTTTCCAAGGTTCCTAATTTAGGGGTTTAGGT	49779	49955	50005	49953	-1	scaffold_204	ACN42_g7305	49779	50850	None	2927	243	21071	No_constitutive_exon_found_in_species
ATATCGACGCCTAGAGTATGGTGACTAACAAGCTGTGCCTTGGGAAGCAGAC	18756	19282	18706	18758	1	scaffold_205	ACN42_g7311	18568	20321	None	2927	243	21071	No_constitutive_exon_found_in_species
TTATGCGACGCTTTCTTATGTATGGGATTTGGGATTTTTACGGGGTACAGGA	50771	50886	50936	50884	-1	scaffold_207	ACN42_g7364	50771	51039	None	2927	243	21071	No_constitutive_exon_found_in_species
TACGATGAATCTGGTCCTTTTCAAAGTCTTATACTGATTTCGGGACATAGAT	28055	28306	28005	28057	1	scaffold_210	ACN42_g7413	27088	29019	None	2927	243	21071	No_constitutive_exon_found_in_species
GTAAGAATGCTCTTACTGATTCTTGTTCATACCAACTAACGGGGTACCAGCT	27525	27598	27648	27596	-1	scaffold_212	ACN42_g7461	27525	27837	None	2927	243	21071	No_constitutive_exon_found_in_species
ACCGCTTTTCTTATGGTTTTCCTAGTTCTGGGAACTAATGGATGGGATAGAT	2895	2955	3005	2953	-1	scaffold_217	ACN42_g7551	2513	5110	None	2927	243	21071	No_constitutive_exon_found_in_species
AGGGTTAGTTTCTATATCTTGATTGCTAGAGCACGAACTAATGGGATTAGGG	26196	26328	26146	26198	1	scaffold_219	ACN42_g7601	26095	27309	None	2927	243	21071	No_constitutive_exon_found_in_species
GAATTGATTTTGTTAGTTTAGACTTAGACTGACACCGGGGAAATGAATAGGT	8747	9350	9400	9348	-1	scaffold_221	ACN42_g7633	8747	10299	None	2927	243	21071	No_constitutive_exon_found_in_species
CGCTGGCTATGCTATTATCAAGATGTTTCAGGTTGCTAACAAGGGTACAGGG	45077	45368	45027	45079	1	scaffold_221	ACN42_g7652	44048	45368	None	2927	243	21071	No_constitutive_exon_found_in_species
TTCATTCTTCTTTACAAGAACATGGATTCACTAATGGGATTGATACAAAGCT	42446	42779	42396	42448	1	scaffold_225	ACN42_g7728	42305	43388	None	2927	243	21071	No_constitutive_exon_found_in_species
CGCTTTGCTTCCCGGATGCGGCTGCTGATTTCCGCTTTCCCGGGCAATAGGT	36327	36407	36277	36329	1	scaffold_226	ACN42_g7745	36096	37884	None	2927	243	21071	No_constitutive_exon_found_in_species
TCATAGAGATCTCTGCGGTCTTATCGGGGCTTCGAACTAACCGGGAACAGGA	30927	31664	30877	30929	1	scaffold_230	ACN42_g7820	29531	31664	None	2927	243	21071	No_constitutive_exon_found_in_species
CCTGAAATGCCCCCTCGATGCGAATTAGCCAAGGCTGACAGCAGGGTTAGAT	44714	46769	46819	46767	-1	scaffold_230	ACN42_g7824	44714	47194	None	2927	243	21071	No_constitutive_exon_found_in_species
GACTCTCTCTCCAGCTTGAATACGGATGCTAATATTGGTGGGAATTGCAGAG	23634	23675	23725	23673	-1	scaffold_232	ACN42_g7853	22062	23767	None	2927	243	21071	No_constitutive_exon_found_in_species
ATTATCGGCTCGGTGACATAACAAGAACACTGGCTAACAGACGTGGGCAGAG	23278	23332	23382	23330	-1	scaffold_232	ACN42_g7853	22062	23767	None	2927	243	21071	No_constitutive_exon_found_in_species
ATTGCATCTATCTACTTTTGATTCGCTTAACTGCTTTCTTGGGGTTATAGGA	40500	40680	40730	40678	-1	scaffold_241	ACN42_g8027	38968	40793	None	2927	243	21071	No_constitutive_exon_found_in_species
TAAGTTGGACTACTACCACCTTGGTACTGTCAGTTCTAATGGGTAAATAGGT	8965	9058	9108	9056	-1	scaffold_246	ACN42_g8095	6538	15366	None	2927	243	21071	No_constitutive_exon_found_in_species
TTTTATGAATGACTCAGCATAATTTTCTTGGCGACTCCTAAAAGGGTTAGCG	38945	39066	39116	39064	-1	scaffold_250	ACN42_g8177	38003	40254	None	2927	243	21071	No_constitutive_exon_found_in_species
ATTACCATGGAACTTCACCATACGAACTGACTTTTGTTTTGATGGGATAGTG	41673	41791	41841	41789	-1	scaffold_251	ACN42_g8200	40534	42239	None	2927	243	21071	No_constitutive_exon_found_in_species
GTGAATTTGGTCAGCCCATATCAATTCGATCTAATACGTTGGGTATGTAGAG	39083	39654	39704	39652	-1	scaffold_255	ACN42_g8271	39083	40091	None	2927	243	21071	No_constitutive_exon_found_in_species
GGCTTTGTATTATGATTGTCAAATCAACTCCCGGCGCTGGGGAAGTATAGGT	19213	19338	19388	19336	-1	scaffold_256	ACN42_g8280	18248	19473	None	2927	243	21071	No_constitutive_exon_found_in_species
TCACTTGTTTTATTTTCGGATTCAATTATACTAAACGTGTGGGAATACAGTT	21438	21544	21388	21440	1	scaffold_257	ACN42_g8298	20828	22526	None	2927	243	21071	No_constitutive_exon_found_in_species
AAAGCAATCCAAATGACAGTAACTAATCTTTTGACCCTGGGATCAAACAGGC	37404	40454	40504	40452	-1	scaffold_258	ACN42_g8327	37234	40951	None	2927	243	21071	No_constitutive_exon_found_in_species
GTCCATACTGCATGCGCCTCCCCAGAACTAGAGCTGACTACAGGGCGAAGGG	11779	12090	11729	11781	1	scaffold_262	ACN42_g8382	10916	13132	None	2927	243	21071	No_constitutive_exon_found_in_species
CATTAGTGTGACCAGGACCGAAACTAATTAACATTCTTTTGGGAATTTAGGA	6045	6084	5995	6047	1	scaffold_267	ACN42_g8458	5870	6718	None	2927	243	21071	No_constitutive_exon_found_in_species
TACCCACTATACTCGAATACTCAAGAGCTAGCCGCTGACCTTGGGAACAGTA	23463	23763	23413	23465	1	scaffold_268	ACN42_g8486	23166	24269	None	2927	243	21071	No_constitutive_exon_found_in_species
CTGACTTGGGGAATATTCTGTGAGGGAGTGTACTAATGGCAGGGGAAAAGGT	36998	37024	37074	37022	-1	scaffold_273	ACN42_g8569	36998	37289	None	2927	243	21071	No_constitutive_exon_found_in_species
ACCCGCCCTTCTCCTCATGAGACCTACATCAGCTTACACAGGGTTGAAAGCC	2810	2974	2760	2812	1	scaffold_278	ACN42_g8627	2378	3678	None	2927	243	21071	No_constitutive_exon_found_in_species
AGCAAAGAAACTATGATTCCCTCGCAGCACGTTGCCATTGGGGAATTAAGAA	32157	32661	32711	32659	-1	scaffold_280	ACN42_g8667	32039	32979	None	2927	243	21071	No_constitutive_exon_found_in_species
TCGTCTTATCAGGTGGGGTTGAAAAAAATTTACTAACGGTGGGATACCAGGT	19519	19588	19469	19521	1	scaffold_281	ACN42_g8678	19196	20717	tif-1	2927	243	21071	No_constitutive_exon_found_in_species
TTTGGAATTCGGGATGATGGTAAATGTCATTTTGCTAACGTGGGATACAGGA	26741	26893	26943	26891	-1	scaffold_282	ACN42_g8693	25015	30060	None	2927	243	21071	No_constitutive_exon_found_in_species
CGCTCCAACAACCTATTCAATAACTAGGTTAGCAACATGGGGGGACTCAGTT	36161	36287	36337	36285	-1	scaffold_285	ACN42_g8744	36161	37043	None	2927	243	21071	No_constitutive_exon_found_in_species
CTTGAACATCAATAGTACTGAATGTTGGCTAACCCGGAGAGGGACAATAGGG	30603	30864	30914	30862	-1	scaffold_287	ACN42_g8770	30450	31124	None	2927	243	21071	No_constitutive_exon_found_in_species
ATGGTGGGTACTCAAAGATCCATGCTTGTACAATTGGGTGCAGGGTATAGCT	11166	11299	11349	11297	-1	scaffold_288	ACN42_g8778	9769	11608	None	2927	243	21071	No_constitutive_exon_found_in_species
GAGGTACGATCAATGAGCCAGGTACAATGATACTACTGACTCGGGGACAGAC	18756	18786	18836	18784	-1	scaffold_297	ACN42_g8909	17942	18931	None	2927	243	21071	No_constitutive_exon_found_in_species
CTGTATGTAGTTATCATCATTTACACGTATACGTGACTGACTGGGGATAGAT	30113	30648	30698	30646	-1	scaffold_297	ACN42_g8916	30113	31298	None	2927	243	21071	No_constitutive_exon_found_in_species
ATGCGGTAAGCTTTCATATCATGACAGCTATGCAGATGCTGATGGGATAGTC	16468	16641	16418	16470	1	scaffold_298	ACN42_g8926	15920	17912	None	2927	243	21071	No_constitutive_exon_found_in_species
TTCCGCGATAACGAAACTGTGATCATCTACTGACTCCTGATGGGTGGCAGAT	32714	33334	32664	32716	1	scaffold_298	ACN42_g8933	32528	33712	None	2927	243	21071	No_constitutive_exon_found_in_species
TATTTTAACCCCAAAATTCATCTGAATCAACAATCGAATTGTGGGTGAAGCT	25790	25962	25740	25792	1	scaffold_299	ACN42_g8941	25672	26067	None	2927	243	21071	No_constitutive_exon_found_in_species
ACCTCGAATACCAGTGCCTTTTCGGACTTGGAGCTTATGGGGAAAATTAGCT	24981	25414	25464	25412	-1	scaffold_304	ACN42_g8998	24392	25714	None	2927	243	21071	No_constitutive_exon_found_in_species
GTCTCGAAACCAACCAGACAAGCTAACACTCTACTCCACCCGGGAAACAGAT	14298	14674	14724	14672	-1	scaffold_309	ACN42_g9064	14298	14829	None	2927	243	21071	No_constitutive_exon_found_in_species
GACCCCACATATAGCATGTTATGAATGCGAGACAGATCTAACGGGACTAGGG	26381	27290	27340	27288	-1	scaffold_311	ACN42_g9099	26381	28427	None	2927	243	21071	No_constitutive_exon_found_in_species
ATGTAAGGAACATCCCATTTTAGAGAAAGCAAAAGCTGACATGGGAACAGAA	7331	7434	7281	7333	1	scaffold_320	ACN42_g9204	7235	8715	None	2927	243	21071	No_constitutive_exon_found_in_species
TATGTTGGTTTTATTCCGATTGTCTGCTGGTTACTGACGGGGGTTGGTAGAC	6638	6699	6588	6640	1	scaffold_322	ACN42_g9230	6089	7893	None	2927	243	21071	No_constitutive_exon_found_in_species
AGTGAAATTGTCTTCTAATGGAATTTGATTGACGCTAATTGGGTACGCAGGC	7056	7540	7590	7538	-1	scaffold_323	ACN42_g9239	7056	8378	None	2927	243	21071	No_constitutive_exon_found_in_species
AGATTCCCATTGCAGAATGGTGGTTTCATCTTGAATTAATGGGGAAATAGGA	6556	6623	6506	6558	1	scaffold_325	ACN42_g9269	5699	7998	None	2927	243	21071	No_constitutive_exon_found_in_species
CGTGTATGTGAAGCTCATCCAAGGATATGGCTAAACGCTAACATGGGCAGAC	28276	28863	28226	28278	1	scaffold_332	ACN42_g9365	28172	29326	None	2927	243	21071	No_constitutive_exon_found_in_species
ACTTTGCATGCCATTTCACAGACTGGGAAGAGTCTAACCGGGAATACTAGAT	2871	3071	2821	2873	1	scaffold_333	ACN42_g9367	1081	3071	None	2927	243	21071	No_constitutive_exon_found_in_species
GGCTGTTTGACCAGGGGTCTTACATAACCACGCTAATCCCGATCGGGCAGAA	18627	18759	18809	18757	-1	scaffold_336	ACN42_g9408	17558	18915	None	2927	243	21071	No_constitutive_exon_found_in_species
TGCTTGCCTCAATATGAAGTCTAGGTAAGCATTTCTGACCAGGGAAACAGTG	22530	23404	23454	23402	-1	scaffold_344	ACN42_g9514	22530	24379	None	2927	243	21071	No_constitutive_exon_found_in_species
GTGAAATCGTGATGGATAAACCCCAGGAAGCTGATCCTGCGGGATCGCAGGT	1755	2045	2095	2043	-1	scaffold_348	ACN42_g9550	67	2584	None	2927	243	21071	No_constitutive_exon_found_in_species
GAGCGCGACATATGGAGCAGTGCGGGCTGACTATTTACATCGCGGGATAGAA	18020	23216	17970	18022	1	scaffold_348	ACN42_g9557	17751	24265	None	2927	243	21071	No_constitutive_exon_found_in_species
TCCTTTATGGAGCCTTTTTCTGTGGATGCATACTGACTTGGGAAAACTAGGA	16578	17339	17389	17337	-1	scaffold_351	ACN42_g9589	16578	21212	None	2927	243	21071	No_constitutive_exon_found_in_species
CAGGCGCTGTCGTTCATGTACAACTTGCTGACAACGGTCTGGGACCACAGGA	21405	21718	21768	21716	-1	scaffold_356	ACN42_g9648	20639	22122	None	2927	243	21071	No_constitutive_exon_found_in_species
TGCTCAGAGAGTTCATCTCATCAAAGACAGCAATCTGACCTGGGATGTAGGG	23430	23493	23380	23432	1	scaffold_356	ACN42_g9649	22947	24551	None	2927	243	21071	No_constitutive_exon_found_in_species
ATATATACATTTCACATTTGTGGGATTTGTTTGCTGACTAGTTGGGACAGAT	9877	10585	10635	10583	-1	scaffold_362	ACN42_g9712	8996	11250	None	2927	243	21071	No_constitutive_exon_found_in_species
ACAGTCATTATTGTTACGATACGAATAGTAAATCGCTGACCGGGTGAAAGAT	22420	22857	22907	22855	-1	scaffold_367	ACN42_g9774	21072	23153	None	2927	243	21071	No_constitutive_exon_found_in_species
TTCACCTTTTATCTGCTGCTTTGGCGTCTGACATATTATTGGGTACACAGAC	21072	21377	21427	21375	-1	scaffold_367	ACN42_g9774	21072	23153	None	2927	243	21071	No_constitutive_exon_found_in_species
TCCCTCGCTGTACAAGTCGGGGAAGTCACGATACTAATTAAGTCGGGCAGTC	8495	10708	10758	10706	-1	scaffold_378	ACN42_g9886	5691	13540	None	2927	243	21071	No_constitutive_exon_found_in_species
CTCCTGCCCAAATGGAGCATAAGTTCTCGACATTGGCTACTGCGGGGCAGCC	7106	7630	7056	7108	1	scaffold_383	ACN42_g9932	6403	7852	None	2927	243	21071	No_constitutive_exon_found_in_species
CCCGATTAGGAGTTGGTGTATGATTCTAACATCAAGGTCGTGGGAATTAGAT	4993	5138	4943	4995	1	scaffold_392	ACN42_g10017	4726	12254	None	2927	243	21071	No_constitutive_exon_found_in_species
GAGATTCAACAGCTGATGGAAAACCAGTCCAGCTAAAATGGGTTGAATAGGC	5199	5468	5149	5201	1	scaffold_392	ACN42_g10017	4726	12254	None	2927	243	21071	No_constitutive_exon_found_in_species
CTCTACGATATAACGACGTTGGGTTGCTAATTATTTGGGGGGAAATACAGGT	24858	24972	25022	24970	-1	scaffold_394	ACN42_g10043	23615	25385	None	2927	243	21071	No_constitutive_exon_found_in_species
CTTTCTGCCATTTATGTGTGCCTCGTATGTCGTACTAACACCGGGGGTAGAT	8569	9014	9064	9012	-1	scaffold_395	ACN42_g10046	8569	9775	None	2927	243	21071	No_constitutive_exon_found_in_species
TATTGGTGAACATGACACTTTACGTTTCATTGCTAATCTCTGGGATGTAGTC	11100	11234	11284	11232	-1	scaffold_410	ACN42_g10189	10369	11598	None	2927	243	21071	No_constitutive_exon_found_in_species
AAATGGGATGGAAGGATGAGACTCTGTGCTAACGAAAGTGGGATGTATAGGC	5515	5696	5465	5517	1	scaffold_413	ACN42_g10212	5180	6469	None	2927	243	21071	No_constitutive_exon_found_in_species
GTGGTAAGTTAGATGACCTTCCATCAGGTATACTTCTAACAAGGGTGCAGGT	8426	9116	9166	9114	-1	scaffold_435	ACN42_g10406	6137	12691	None	2927	243	21071	No_constitutive_exon_found_in_species
TCGAATTTGGGGGTTAGGATCAGCAACTAATCGTTTTTGGGATGTGGCAGAT	20083	20137	20187	20135	-1	scaffold_441	ACN42_g10463	19218	20945	None	2927	243	21071	No_constitutive_exon_found_in_species
CACCGTCATTCCTTTACCTTTATATGGCTAATGCTTTACTTTGGGGGCAGGA	995	1095	1145	1093	-1	scaffold_442	ACN42_g10464	360	2034	None	2927	243	21071	No_constitutive_exon_found_in_species
CCTGCAGGCTATTTAGGATATGAACCGAGGCTAATCGCTTGGGACTATAGCA	5492	5611	5661	5609	-1	scaffold_444	ACN42_g10483	5492	7215	None	2927	243	21071	No_constitutive_exon_found_in_species
TATTGGCGTTGTCTTGGTGTTTTTGGTGTTTTTGGTGTTTCAAGGGTCAGTG	11445	11709	11395	11447	1	scaffold_453	ACN42_g10555	11354	11709	None	2927	243	21071	No_constitutive_exon_found_in_species
TCGTCTTCTGCGATCCGCGCACAAAACCTTAACTAATAGACGGGAAACAGAG	2752	3488	2702	2754	1	scaffold_480	ACN42_g10730	2338	4017	None	2927	243	21071	No_constitutive_exon_found_in_species
ATGAGCCGAATGAGTAATTCCCAAGATTATTTCTTCTGACACGGGGTAAGTT	8218	8668	8168	8220	1	scaffold_484	ACN42_g10759	7674	8740	None	2927	243	21071	No_constitutive_exon_found_in_species
GACCTCCGCATAGCCCATAAAGCCTATAGCCCAACCCACTAATGGGTCAGGC	14067	14175	14017	14069	1	scaffold_497	ACN42_g10835	12006	14175	None	2927	243	21071	No_constitutive_exon_found_in_species
ATTGATTTTCCTAAAATCGACGACTTCTGCTAATAAAAAACGGGAAATAGAG	7200	7293	7343	7291	-1	scaffold_501	ACN42_g10856	7007	8265	None	2927	243	21071	No_constitutive_exon_found_in_species
TCCACCAACCGAACGCGAAACAATAGCTGACGATTGGGTAATTGAAATAGGT	9063	9172	9222	9170	-1	scaffold_501	ACN42_g10858	9063	11048	None	2927	243	21071	No_constitutive_exon_found_in_species
CCCAGGCAGTTCAAGTTCAATTCTAATATGCCTAATGTGGGATTGAATAGCT	8758	8885	8935	8883	-1	scaffold_509	ACN42_g10904	6973	9002	None	2927	243	21071	No_constitutive_exon_found_in_species
AACTCACGTCGAAAAGCGAAACAATACTGATATCTTGGCAATGGGGTTAGGG	8113	8672	8063	8115	1	scaffold_512	ACN42_g10928	7764	8672	None	2927	243	21071	No_constitutive_exon_found_in_species
TAATGACTGCGGGGGAACTAAAAAGACGGTGTGCTAATTTTGGGAAATAGTT	6382	6635	6685	6633	-1	scaffold_516	ACN42_g10942	6181	8296	None	2927	243	21071	No_constitutive_exon_found_in_species
CTATCAGCTATCATATCGATTATATTGAGATATTCATATTGGGATTACAGGT	928	2019	2069	2017	-1	scaffold_524	ACN42_g10983	617	2369	None	2927	243	21071	No_constitutive_exon_found_in_species
TATGTGATCGTTCGTCAAGGATGAATTGTTGAAACTGACCACGGGAGTAGGT	10074	10172	10222	10170	-1	scaffold_541	ACN42_g11070	8895	10401	None	2927	243	21071	No_constitutive_exon_found_in_species
TGCGGTGACCCCCGATGGAAATACGGGCGGATGGCTGACTTGGGATACAGGA	12464	12807	12414	12466	1	scaffold_545	ACN42_g11095	12290	13518	fadA	2927	243	21071	No_constitutive_exon_found_in_species
TGCTCTGAAAATCCTCTCTTTTTTAACCCCAGCTGACTTGGGGACATTAGGC	9131	9379	9081	9133	1	scaffold_557	ACN42_g11140	8494	11200	None	2927	243	21071	No_constitutive_exon_found_in_species
TGAAGGGTTCAAACCGTGATATTGGACCCCGGATAATAACATGGGTATAGAG	3325	3506	3556	3504	-1	scaffold_589	ACN42_g11269	2261	3894	None	2927	243	21071	No_constitutive_exon_found_in_species
GTAAGGAGATAAGAAAACCAAACAAAATATAATACTAACGGGAGATTCAGCT	533	1028	483	535	1	scaffold_590	ACN42_g11274	139	1028	None	2927	243	21071	No_constitutive_exon_found_in_species
TAAGTCATCACCCGGTTCTTTGACCTCTAAGATAGCTAATATGGGAACAGGG	8232	8611	8182	8234	1	scaffold_592	ACN42_g11280	6864	8611	None	2927	243	21071	No_constitutive_exon_found_in_species
CAGAATATCAAAGTAATCAGTTGGAGGATCGAGTAGCTTATGTGGGATAGTC	3319	3523	3573	3521	-1	scaffold_601	ACN42_g11323	3319	5053	None	2927	243	21071	No_constitutive_exon_found_in_species
CCGTAATTATCGTCTGAAATTTCCCGAATTGTTTCTAATGTGGGTAGTAGGA	3292	3436	3242	3294	1	scaffold_664	ACN42_g11504	2941	4305	None	2927	243	21071	No_constitutive_exon_found_in_species
TTGACTGTCTTGCAGTGGAAATAGGGAGTTTGCTAAGAATCGGGATGTAGCG	2918	3035	2868	2920	1	scaffold_666	ACN42_g11510	2698	3701	None	2927	243	21071	No_constitutive_exon_found_in_species
TGAGCATCGCTTCTGGATGCGCTCCAAAGTACTTGCTAATATGGGCGCAGGA	3332	3588	3282	3334	1	scaffold_696	ACN42_g11578	3026	7111	None	2927	243	21071	No_constitutive_exon_found_in_species
GAGCCGATCTGACAGAATAGACGACTCAAGATATTAATGAATATGGGCAGTC	3567	3706	3517	3569	1	scaffold_738	ACN42_g11628	3078	3874	None	2927	243	21071	No_constitutive_exon_found_in_species
TGTCACTCAACAATTGTGTTGCACACTACACGCCTAACCCGGGCCAGAAGGA	4279	4302	4229	4281	1	scaffold_787	ACN42_g11684	3557	4302	None	2927	243	21071	No_constitutive_exon_found_in_species
GTGAGTTATTTGTGTTGCGAACTGGGTTTGTTTTGTCTAACAGGGGATAGTT	2268	2357	2407	2355	-1	scaffold_928	ACN42_g11808	1005	2925	None	2927	243	21071	No_constitutive_exon_found_in_species
ACATCGAAATGCAGACCATTGATCAGAGATTCTAACCAATGGGTTGATAGTC	1290	1355	1405	1353	-1	scaffold_937	ACN42_g11811	1290	3635	None	2927	243	21071	No_constitutive_exon_found_in_species
