# Supplementary material for: Widespread Separation of the Polypyrimidine Tract From 3′ AG by G Tracts in Association With Alternative Exons in Metazoa and Plants
Source: Front Genet. 2019 Jan 14;9:741. doi: 10.3389/fgene.2018.00741 (PMC6339879; doi:10.3389/fgene.2018.00741)
Supplement: DATA FILE S1 — Sequences of REPAG 3′ SS from each species of fungi. [file Data_Sheet_1.zip › Supplementary data 1/Fungi_Release38_dothistroma_septosporum.txt]

REPA_GGG_Sequence	Exon_Start	Exon_End	Pos_-50	Pos_+2	Strand	Chromosome	GeneID	Gene_Start	Gene_End	Gene_Name	Number_of_REPAs	Number_of_REPAs_has_GGG	Number_of_Intron(Intra_genic_Region)	Upstream_Constitutive_Exon
ACGTTCTAACATGCGCGCGAATCAGTCAGCTTACTAGACATGGCGGGCAGCT	170745	171966	172016	171964	-1	DOTSEscaffold_1	DOTSEDRAFT_39763	170745	172330	None	2304	274	13640	No_constitutive_exon_found_in_species
GATTCCGATAAACGCCAACCTACCCTGTCGCGAACTCCCGGGCGCCGAAGAC	258950	260642	260692	260640	-1	DOTSEscaffold_1	DOTSEDRAFT_84057	258950	260928	None	2304	274	13640	No_constitutive_exon_found_in_species
TGGTTGCCCGCATTCTCCAGCATTTGTACGTGTATATTGACACGGGGCAGGG	414682	415364	415414	415362	-1	DOTSEscaffold_1	DOTSEDRAFT_19024	414682	416301	None	2304	274	13640	No_constitutive_exon_found_in_species
GCCAATGCCTACACAGCAGGCTGCTCGAGACATACTAATGACAAGGGCAGTC	440247	440835	440197	440249	1	DOTSEscaffold_1	DOTSEDRAFT_67519	439656	442961	None	2304	274	13640	No_constitutive_exon_found_in_species
TCACGCATCGCAGCATCATCCGTACGACCAACACTGACACAAGGGTCCAGAT	459383	459746	459333	459385	1	DOTSEscaffold_1	DOTSEDRAFT_67524	458980	459746	None	2304	274	13640	No_constitutive_exon_found_in_species
ATGGGAGGAGTCGAGAGGGGAGGGCAAAGGGTGCTGACACGGGATAACAGGA	488622	488961	488572	488624	1	DOTSEscaffold_1	DOTSEDRAFT_67542	487931	488961	None	2304	274	13640	No_constitutive_exon_found_in_species
TCAGGCTGATCGTGCACTTCTTTAGCAACTGCGACTGAGAACGGGTAGAGAA	532796	533342	532746	532798	1	DOTSEscaffold_1	DOTSEDRAFT_48995	531762	533342	None	2304	274	13640	No_constitutive_exon_found_in_species
GGCGGCGCGTAATCGTAAGCATAGAAGCTAACATTTCCACGCGGGCACAGCT	639487	639806	639437	639489	1	DOTSEscaffold_1	DOTSEDRAFT_67582	638718	643570	None	2304	274	13640	No_constitutive_exon_found_in_species
TATGTGTACTTTCAGCGCTTGTGGCGGGACGAGTTGCTAATGGAGGGCAGAA	671295	672184	672234	672182	-1	DOTSEscaffold_1	DOTSEDRAFT_67590	671295	672805	None	2304	274	13640	No_constitutive_exon_found_in_species
ATCTGGACCTGCACCAGAAGTACTGACCGCTTGTGAGGGTGGGGCCTAAGCA	709341	709407	709457	709405	-1	DOTSEscaffold_1	DOTSEDRAFT_84193	703520	709662	None	2304	274	13640	No_constitutive_exon_found_in_species
TTTCCAGTGGATAGCAGAGACGGCAGTGGTTGTGCCGACGGGGCGTGGAGAG	709230	709284	709334	709282	-1	DOTSEscaffold_1	DOTSEDRAFT_84193	703520	709662	None	2304	274	13640	No_constitutive_exon_found_in_species
GATCGCGGCGGCCGCCGGCTCGCTGGTGTATGGAAGCTGACGGGTAACAGGA	780954	781175	781225	781173	-1	DOTSEscaffold_1	DOTSEDRAFT_67629	780954	782964	None	2304	274	13640	No_constitutive_exon_found_in_species
AGTCGGAACAGCAAGGAAGATTCGGGACATAGATACTAACGGGAATGTAGCT	855624	856027	856077	856025	-1	DOTSEscaffold_1	DOTSEDRAFT_118200	855624	856394	None	2304	274	13640	No_constitutive_exon_found_in_species
TCCAAGGAGCGCCGAGAAGGCTGTGCAGAAACTGTGAAACCGGGGATAAGGT	1000568	1001487	1001537	1001485	-1	DOTSEscaffold_1	DOTSEDRAFT_19260	998703	1002026	None	2304	274	13640	No_constitutive_exon_found_in_species
GTTGGTGGAGCCACTCATTCAGACAGGTGTACGCGACTGAGGGTGAACAGAT	1258610	1259667	1259717	1259665	-1	DOTSEscaffold_1	DOTSEDRAFT_67796	1258610	1260130	None	2304	274	13640	No_constitutive_exon_found_in_species
CGATATTTCTCTATGGCAGACATACGCGACTAACGGGACGGGACAGTAAGCT	1266285	1266839	1266235	1266287	1	DOTSEscaffold_1	DOTSEDRAFT_49249	1266005	1266839	None	2304	274	13640	No_constitutive_exon_found_in_species
CCGGGACGTTGACGGACCATAGCCGCTGGAGTTGTCGTAGCAGGGGCGAGTG	1346958	1348822	1348872	1348820	-1	DOTSEscaffold_1	DOTSEDRAFT_84402	1346958	1349166	None	2304	274	13640	No_constitutive_exon_found_in_species
ACGGTACGCGAGAATGCTTGAAGCTCGTTCAGCGAATAATCTGGGAACAGGC	1459821	1460950	1461000	1460948	-1	DOTSEscaffold_1	DOTSEDRAFT_67845	1458816	1462156	None	2304	274	13640	No_constitutive_exon_found_in_species
CCGGTCACCCATCAGATCCCTCTGAACTTCATACACTAACAAGGGAATAGAC	1527723	1527828	1527673	1527725	1	DOTSEscaffold_1	DOTSEDRAFT_67861	1526388	1528366	None	2304	274	13640	No_constitutive_exon_found_in_species
TGTGATTGCTGTGTCGCTGCTGCCGGACACGCCACTGACCATTGGGCAAGAT	1602701	1604201	1602651	1602703	1	DOTSEscaffold_1	DOTSEDRAFT_67888	1602453	1604201	None	2304	274	13640	No_constitutive_exon_found_in_species
GGTCCCCTCGTCCTCAATGACTTGTCAGACTGACACTAACACGGGCATAGGC	1759470	1759565	1759615	1759563	-1	DOTSEscaffold_1	DOTSEDRAFT_40298	1759019	1760050	None	2304	274	13640	No_constitutive_exon_found_in_species
TACAAGAGCTAGGAGTAAAGCATTATCGGGCAGACGACTAACGGGCGCAGTA	1768511	1769330	1769380	1769328	-1	DOTSEscaffold_1	DOTSEDRAFT_67944	1768511	1769846	None	2304	274	13640	No_constitutive_exon_found_in_species
TGCTCAGGCCTAATCTCTCCATGCACCTCATTGACTCTAATACGGGACAGCC	1771371	1772550	1771321	1771373	1	DOTSEscaffold_1	DOTSEDRAFT_76495	1770849	1772550	None	2304	274	13640	No_constitutive_exon_found_in_species
TGTCCCATCTTCTACTCAGCCCCAGGAGCTAAAGACTTCCCGTGGGACAGAG	1933422	1933861	1933911	1933859	-1	DOTSEscaffold_1	DOTSEDRAFT_68006	1932077	1934930	None	2304	274	13640	No_constitutive_exon_found_in_species
GCGCTGGCCGTATTCCCCTGCCTGCGCAAGTACTCGCTGACATGGGGCAGGA	1954801	1955100	1954751	1954803	1	DOTSEscaffold_1	DOTSEDRAFT_84595	1954200	1957894	None	2304	274	13640	No_constitutive_exon_found_in_species
GGTCACCATGGCATGCTGCAAGACGAGAACATGCTAAGGGAACGTGATAGAC	1969285	1969399	1969449	1969397	-1	DOTSEscaffold_1	DOTSEDRAFT_68026	1967472	1969542	None	2304	274	13640	No_constitutive_exon_found_in_species
CATCGCATGCTCCTCAAGGACCCTGTGACAATATGCTAACACGGGAGTAGCG	1994943	1994963	1995013	1994961	-1	DOTSEscaffold_1	DOTSEDRAFT_68040	1990957	1995631	None	2304	274	13640	No_constitutive_exon_found_in_species
TGAACGCGAAAAGGTGGATCCCGTGTACATATTCAACTGACAACGGGCAGGT	2129908	2130050	2130100	2130048	-1	DOTSEscaffold_1	DOTSEDRAFT_68095	2128408	2130525	None	2304	274	13640	No_constitutive_exon_found_in_species
CGCCCTTGCTGGCTGACTTCCTGCTGCGGTCGCTGTGGGCGTGGGCGGAGGA	2196673	2196702	2196752	2196700	-1	DOTSEscaffold_1	DOTSEDRAFT_30522	2195202	2196890	None	2304	274	13640	No_constitutive_exon_found_in_species
AAGTTCCATGCCAGTATTTCAGTGTGACTGATAGCATTCTGTTGGGGTAGCA	2387027	2390037	2386977	2387029	1	DOTSEscaffold_1	DOTSEDRAFT_143214	2386444	2390037	None	2304	274	13640	No_constitutive_exon_found_in_species
GTGAGGCAGATGGCAGTGACAGTCTTGAGGTATGTAGGCTGGGATGACAGTT	2593230	2594340	2593180	2593232	1	DOTSEscaffold_1	DOTSEDRAFT_76722	2592693	2594340	None	2304	274	13640	No_constitutive_exon_found_in_species
CGTGTTGAAGGTATCTCCGGCGCATAATGGTAGACACTATGGCGGGGCAGTT	2600352	2600411	2600302	2600354	1	DOTSEscaffold_1	DOTSEDRAFT_30653	2599990	2602110	None	2304	274	13640	No_constitutive_exon_found_in_species
AGGTTTGCACATGCGGAAATACGCGCAGGATCTGCTAATCCATGGGAAAGGT	2603940	2604125	2603890	2603942	1	DOTSEscaffold_1	DOTSEDRAFT_68249	2603049	2605120	gpa2	2304	274	13640	No_constitutive_exon_found_in_species
TGTATGTACATCTTGCTAGGAGGCAAGACTGTTAGCACTGACGGGACTAGGG	2941544	2941818	2941868	2941816	-1	DOTSEscaffold_1	DOTSEDRAFT_68360	2940283	2942055	None	2304	274	13640	No_constitutive_exon_found_in_species
AGCAGCCACCTTCGTGGCCATTAAGAGACATGCTAAATGACGGGAATCAGAT	2940283	2940996	2941046	2940994	-1	DOTSEscaffold_1	DOTSEDRAFT_68360	2940283	2942055	None	2304	274	13640	No_constitutive_exon_found_in_species
GGGTGCTCACATTTTTCAGTCGCAGTGGGGACACACTGACACGGGTGCAGGA	3066409	3066836	3066359	3066411	1	DOTSEscaffold_1	DOTSEDRAFT_68408	3066114	3067744	None	2304	274	13640	No_constitutive_exon_found_in_species
GTGGCCTCGGCAAGATGGTGACGGATAACATACTAACATGCGTGGGATAGTG	3166195	3167022	3166145	3166197	1	DOTSEscaffold_1	DOTSEDRAFT_68431	3165312	3167022	None	2304	274	13640	No_constitutive_exon_found_in_species
TTTTGGGTGCAAGAGCGCAGCCAGACTGACACGATGGGCGTGCAAGATAGAC	3283291	3284613	3284663	3284611	-1	DOTSEscaffold_1	DOTSEDRAFT_68463	3283291	3284956	None	2304	274	13640	No_constitutive_exon_found_in_species
TGGAGCCGTCCTACTCCCGACGCACAATCCAGGCTAAACAGTGGGTACAGAT	3541349	3541600	3541299	3541351	1	DOTSEscaffold_1	DOTSEDRAFT_68558	3539460	3543717	None	2304	274	13640	No_constitutive_exon_found_in_species
GCTATATCAGGTCGTGAAATGGGAGTTGTGCTGACTTGTGAGGGATACAGGA	3901443	3903895	3901393	3901445	1	DOTSEscaffold_1	DOTSEDRAFT_68688	3900956	3903895	None	2304	274	13640	No_constitutive_exon_found_in_species
AAGTTGGCCATAGCGCAGCACTGCTGTCGTTCGACTGCTGACGGGGACAGGT	4026490	4026901	4026951	4026899	-1	DOTSEscaffold_1	DOTSEDRAFT_119695	4026490	4028561	None	2304	274	13640	No_constitutive_exon_found_in_species
GTAAGGTACACAAGAGGGTGGTGTGGGAATGGTGCTGATTGAGGGTACAGCT	4320988	4321449	4320938	4320990	1	DOTSEscaffold_1	DOTSEDRAFT_85352	4320380	4321449	None	2304	274	13640	No_constitutive_exon_found_in_species
CAGTCCAAGAGAGAATAGCAGCGCATCGTGATGCTGAGCTGGGTATACAGCA	4387267	4387336	4387217	4387269	1	DOTSEscaffold_1	DOTSEDRAFT_85379	4385918	4387336	None	2304	274	13640	No_constitutive_exon_found_in_species
AGTGACATTATTGACGGACTCGATCATTTCAGACTGACGTGTGGGCGCAGTG	4505511	4505575	4505461	4505513	1	DOTSEscaffold_1	DOTSEDRAFT_68927	4504328	4506621	None	2304	274	13640	No_constitutive_exon_found_in_species
AAGCTTTGAGGAATTGGGTCCCCTCCAGTCGCTGGGGAATTTGGGTGGAGGA	4541614	4541881	4541931	4541879	-1	DOTSEscaffold_1	DOTSEDRAFT_85429	4539182	4544331	None	2304	274	13640	No_constitutive_exon_found_in_species
TGCCACTGGGAAGGAGGTGGTTGAGGGGCTATGTGAGTGTTGGGCCGAAGGA	4599474	4599573	4599424	4599476	1	DOTSEscaffold_1	DOTSEDRAFT_85449	4597689	4599573	None	2304	274	13640	No_constitutive_exon_found_in_species
AATTGAGATAGCAGGAGACTCGCGCGATCAGACACTGGTGGCTGGGAAAGAG	4785673	4786099	4786149	4786097	-1	DOTSEscaffold_1	DOTSEDRAFT_145060	4785673	4786538	None	2304	274	13640	No_constitutive_exon_found_in_species
AAGCTTCGTGAACACCATATGGTGGGATACAGAAGGCTGATTGGGAGCAGAC	4788352	4788442	4788492	4788440	-1	DOTSEscaffold_1	DOTSEDRAFT_85492	4787581	4788792	None	2304	274	13640	No_constitutive_exon_found_in_species
GCCATTGCGACTTTCTTCGATGGGCGGGTGGGACACCGGGACGTGCAAAGGG	4796205	4796400	4796155	4796207	1	DOTSEscaffold_1	DOTSEDRAFT_77344	4793672	4796400	None	2304	274	13640	No_constitutive_exon_found_in_species
GGCCCTAAGTATACAGGAATCGGAAGGTGCTAATGAAGGGTAAAATGTAGTG	4943458	4943505	4943408	4943460	1	DOTSEscaffold_1	DOTSEDRAFT_59454	4943206	4943505	None	2304	274	13640	No_constitutive_exon_found_in_species
ATATCAACTTTCACCTGCGAGGTACGATCTGATATCTGAGCGGGACACAGAC	4992020	4992382	4992432	4992380	-1	DOTSEscaffold_1	DOTSEDRAFT_69036	4992020	4995258	None	2304	274	13640	No_constitutive_exon_found_in_species
GTATGTCGCTCGGAGCGTAGATTGAAAGTGCGCATACTGACAATGGGCAGGC	5017769	5017925	5017719	5017771	1	DOTSEscaffold_1	DOTSEDRAFT_69046	5017185	5019226	None	2304	274	13640	No_constitutive_exon_found_in_species
GTCAGAATTTGACGATATAGAATGCAGGAACGTACTGACGCGGCGGGTAGTT	5072120	5072257	5072070	5072122	1	DOTSEscaffold_1	DOTSEDRAFT_77415	5070410	5072770	None	2304	274	13640	No_constitutive_exon_found_in_species
TTCTCATGATCGCTGCCGTGGGCAGGGAGCGGACTGATCGGGGCGAATAGAT	24889	25111	24839	24891	1	DOTSEscaffold_2	DOTSEDRAFT_20786	22997	25111	None	2304	274	13640	No_constitutive_exon_found_in_species
TCATTGCAGTGGATATGAAGTAGGGAAGGATGCTGATTGTGGGCACGCAGTA	304775	304847	304725	304777	1	DOTSEscaffold_2	DOTSEDRAFT_41582	304327	306169	None	2304	274	13640	No_constitutive_exon_found_in_species
TCGACTGAGGCATTGAAATCGATCTAAGCTGACACTATCTGGGGTGTTAGCA	363795	363875	363925	363873	-1	DOTSEscaffold_2	DOTSEDRAFT_69163	360615	364798	None	2304	274	13640	No_constitutive_exon_found_in_species
ATGGCCTGCTCCCACCCGACTTTGCTGAATATGCACTGACATGTGGGTAGTT	487495	487607	487445	487497	1	DOTSEscaffold_2	DOTSEDRAFT_69191	486152	488451	None	2304	274	13640	No_constitutive_exon_found_in_species
CGGATACGAAGACTGCATTAATTCGACGTGAAACTGATGCATTGGGACAGCC	499076	499459	499509	499457	-1	DOTSEscaffold_2	DOTSEDRAFT_69195	497072	499711	None	2304	274	13640	No_constitutive_exon_found_in_species
GGTCCTATATTTAAGCTGCCAAATGACAGTCGCTAACGGGTACAAAACAGAC	506992	507317	506942	506994	1	DOTSEscaffold_2	DOTSEDRAFT_69199	505543	507317	None	2304	274	13640	No_constitutive_exon_found_in_species
TGAAGATGCTCATAGCACGTGTACATGGCTGACAGAGCTTTGGGAAATAGGT	554055	554200	554250	554198	-1	DOTSEscaffold_2	DOTSEDRAFT_166018	553203	554419	None	2304	274	13640	No_constitutive_exon_found_in_species
CAAAGCGTGACAATAGCAAGCAATGCGTTCAAGATCTGACAGGCGGGTAGAC	717795	718090	718140	718088	-1	DOTSEscaffold_2	DOTSEDRAFT_69254	717795	718778	None	2304	274	13640	No_constitutive_exon_found_in_species
GGTGAGTTGATAGGAACGCTTGGTCAGTATTGAAGCTGACACGCGGGCAGCT	836073	836567	836617	836565	-1	DOTSEscaffold_2	DOTSEDRAFT_50721	835654	837307	None	2304	274	13640	No_constitutive_exon_found_in_species
GGGAGCCGGCCGTTACGTGCCATCATCTGCATGTACTGACAGCCGGGCAGAT	993824	994206	993774	993826	1	DOTSEscaffold_2	DOTSEDRAFT_69328	991515	994718	None	2304	274	13640	No_constitutive_exon_found_in_species
AGGTTGTGCGTGGATGATCGCGGCTAGACACATACTGAGTCGAGGGTCAGGA	1057733	1057940	1057683	1057735	1	DOTSEscaffold_2	DOTSEDRAFT_69345	1057385	1060805	None	2304	274	13640	No_constitutive_exon_found_in_species
GGCGCAGGAGCGCAATGAAGCATAAGGCATTGCATGGGCTGCAGTAGTAGCA	1168888	1169055	1169105	1169053	-1	DOTSEscaffold_2	DOTSEDRAFT_31863	1167787	1169326	None	2304	274	13640	No_constitutive_exon_found_in_species
CTCACGAACACGGCGCCTGCAGGCAAGATGAGAGCTCAGCAAGCCGGGAGGA	1272951	1273497	1273547	1273495	-1	DOTSEscaffold_2	DOTSEDRAFT_146146	1272951	1275164	None	2304	274	13640	No_constitutive_exon_found_in_species
TGGTAGGTCGAACCGCCTGCAGACTACGGCTCGTGCTGATCGGGAAACAGCA	1276976	1279702	1276926	1276978	1	DOTSEscaffold_2	DOTSEDRAFT_166558	1276050	1279702	None	2304	274	13640	No_constitutive_exon_found_in_species
ATTCGTCCAATACGAGTACAATCGGCGATACTGACAGCAATGGGCAACAGAT	1322994	1323527	1323577	1323525	-1	DOTSEscaffold_2	DOTSEDRAFT_69435	1322994	1324238	None	2304	274	13640	No_constitutive_exon_found_in_species
GACATTCCCACATGTTTTCGAGTACAGCTAACACCCTTTTGTGTGGGTAGGA	1569567	1569684	1569734	1569682	-1	DOTSEscaffold_2	DOTSEDRAFT_69512	1568146	1570408	None	2304	274	13640	No_constitutive_exon_found_in_species
GGTAATATCGCTGTTCATACTCATCGTCCCAGCTGACCCGTGTGGGATAGGA	1794139	1794529	1794579	1794527	-1	DOTSEscaffold_2	DOTSEDRAFT_69594	1792693	1795865	None	2304	274	13640	No_constitutive_exon_found_in_species
AGTCGAAGAAGCTGTCTCCAATTTGCGCGCCATGCTGATCAGGGGTGAAGGG	1801752	1803295	1803345	1803293	-1	DOTSEscaffold_2	DOTSEDRAFT_69595	1801752	1804247	None	2304	274	13640	No_constitutive_exon_found_in_species
GTCCCGCACATATAGTACACCCGGAGAGCCTAGCTGATCGGGTGATACAGCC	1917526	1918051	1918101	1918049	-1	DOTSEscaffold_2	DOTSEDRAFT_69620	1916553	1918262	None	2304	274	13640	No_constitutive_exon_found_in_species
TAAGCAAAGCATCACTCCTAAAATGCGTGGTCATATGCTGACAAGGGTAGTC	1943244	1944148	1944198	1944146	-1	DOTSEscaffold_2	DOTSEDRAFT_69629	1943244	1947926	None	2304	274	13640	No_constitutive_exon_found_in_species
ACGTTCCCAAGTGGTGTTCGAGTATGGCTAACATCCTTCTGATCGGGCAGCA	2056223	2058025	2056173	2056225	1	DOTSEscaffold_2	DOTSEDRAFT_69660	2055446	2065486	None	2304	274	13640	No_constitutive_exon_found_in_species
GTCACTTGTTCCTCAATGATCTTGGTAGACATACACTAACACGGGAGTAGAA	2058762	2059296	2058712	2058764	1	DOTSEscaffold_2	DOTSEDRAFT_69660	2055446	2065486	None	2304	274	13640	No_constitutive_exon_found_in_species
TTAAGGCCACAGTCGACAAGGGTCGTGAGTACGGTACTACAGCGGGCAAGCC	2153026	2153422	2152976	2153028	1	DOTSEscaffold_2	DOTSEDRAFT_78024	2152595	2155487	None	2304	274	13640	No_constitutive_exon_found_in_species
GCATCAAGTTTATGCCGAGTAGAAGCTACGAGGTCCTGACATCAGGGTAGTG	2230208	2230507	2230158	2230210	1	DOTSEscaffold_2	DOTSEDRAFT_69713	2229596	2230507	None	2304	274	13640	No_constitutive_exon_found_in_species
TATGGTCCTCGAACCTGCATGTAGGACACATACTGACATAACCGGGCAAGGT	2296407	2296697	2296747	2296695	-1	DOTSEscaffold_2	DOTSEDRAFT_167338	2294648	2296989	None	2304	274	13640	No_constitutive_exon_found_in_species
TGGTCGCTCGCATTCCCCAACACTTGTAGGCGCAGACTAAAACGGGCAAGGC	2544308	2544682	2544732	2544680	-1	DOTSEscaffold_2	DOTSEDRAFT_147119	2537818	2545466	None	2304	274	13640	No_constitutive_exon_found_in_species
TGAAGAGCACGGTGGAGGATACCAGAGGCGACATACTGACGGGCTGGTAGCC	2551882	2551982	2552032	2551980	-1	DOTSEscaffold_2	DOTSEDRAFT_21726	2551819	2552169	None	2304	274	13640	No_constitutive_exon_found_in_species
CAGCAGAAGTCAAAGCAAGAGACGAGGTCGTGGCCAATGGCGAGGGCGAGCA	2723042	2723858	2722992	2723044	1	DOTSEscaffold_2	DOTSEDRAFT_123020	2722625	2723858	None	2304	274	13640	No_constitutive_exon_found_in_species
GAGTGTTGCTTGGTCTGCGAGGGAATCAAGATGCTGACGATTGGGAAAAGCG	2856118	2856348	2856398	2856346	-1	DOTSEscaffold_2	DOTSEDRAFT_69910	2855043	2856979	None	2304	274	13640	No_constitutive_exon_found_in_species
TTCATATCTGGAGGGGATGGAAGAGCATTATGCTGATCGTGAGGGTGTAGCG	2884922	2885066	2885116	2885064	-1	DOTSEscaffold_2	DOTSEDRAFT_21851	2883641	2885593	None	2304	274	13640	No_constitutive_exon_found_in_species
ATAGTATGTCCGACGCTGCTGATCTGAGGCGGCGATGCTAACGGGTACAGCT	2892497	2892626	2892447	2892499	1	DOTSEscaffold_2	DOTSEDRAFT_69926	2891572	2893705	gpa3	2304	274	13640	No_constitutive_exon_found_in_species
CGCCCAAGCGATTGTGTGGGCATCAAAGTGCAGTCCGTAACATGGGACAGCG	2895794	2896656	2895744	2895796	1	DOTSEscaffold_2	DOTSEDRAFT_147401	2895623	2898120	None	2304	274	13640	No_constitutive_exon_found_in_species
ACGTGCGTAGAAGGATACCCTTTCCCAGGCGTTCACTGACACAGGGACAGAT	2945616	2946083	2945566	2945618	1	DOTSEscaffold_2	DOTSEDRAFT_69946	2944981	2950047	None	2304	274	13640	No_constitutive_exon_found_in_species
CCGGCGACGGGGAAGTTGATTAGTGAGTTTGTGTTTGAGGGGGAGGGGAGGA	2971028	2971115	2970978	2971030	1	DOTSEscaffold_2	DOTSEDRAFT_69956	2969527	2971115	None	2304	274	13640	No_constitutive_exon_found_in_species
ATCGGCCCAGTTGAGTCATTGGATGGACGTGCTAACTGTAGGGACAACAGGC	3097886	3098178	3097836	3097888	1	DOTSEscaffold_2	DOTSEDRAFT_69995	3097297	3099201	None	2304	274	13640	No_constitutive_exon_found_in_species
AGTCGCGGCTAGTATTAATCCTGCGATGAGTTCGTGAATGGGGTTGAAAGCT	3159227	3159775	3159177	3159229	1	DOTSEscaffold_2	DOTSEDRAFT_60584	3158733	3159775	None	2304	274	13640	No_constitutive_exon_found_in_species
GGCTCCTCGATTTAAATGATCTGGATGTGATGCTAACGCTCGGGATGCAGAT	3160035	3160107	3160157	3160105	-1	DOTSEscaffold_2	DOTSEDRAFT_21955	3160035	3161504	None	2304	274	13640	No_constitutive_exon_found_in_species
AAGGTCCTTGGAGGGCGGACTGAGAGGGAGTCATGCTGACTGGGGAATAGTT	3233308	3233361	3233258	3233310	1	DOTSEscaffold_2	DOTSEDRAFT_60608	3232957	3233452	None	2304	274	13640	No_constitutive_exon_found_in_species
GTACGATGCGTGTCACGCCTACAAGAGCCAAAGTCTGACTTGGGTGACAGGC	868118	868972	869022	868970	-1	DOTSEscaffold_3	DOTSEDRAFT_126132	867568	869363	None	2304	274	13640	No_constitutive_exon_found_in_species
TGTACGTTCTGCTAGCGACGTTTCTGTGAACAATGGCTAATGGGTAGCAGTA	919591	920203	920253	920201	-1	DOTSEscaffold_3	DOTSEDRAFT_96244	919591	920375	None	2304	274	13640	No_constitutive_exon_found_in_species
TTGAGGTCTAGTTTGGGAGAGGAACTATGCTGACTTTGTTGGGAATGCAGTA	924643	925327	925377	925325	-1	DOTSEscaffold_3	DOTSEDRAFT_168601	924643	930113	None	2304	274	13640	No_constitutive_exon_found_in_species
TAGAACCAGAGCATAGAGCGTCACCACTGCCATCGAAACGCAGGGTTAAGCT	1162728	1162957	1163007	1162955	-1	DOTSEscaffold_3	DOTSEDRAFT_126730	1162378	1164148	None	2304	274	13640	No_constitutive_exon_found_in_species
TAAGAACATCCAGGCAAACAGGACAATGTTCCCCAGGGCTAATGACACAGGT	1250724	1250783	1250674	1250726	1	DOTSEscaffold_3	DOTSEDRAFT_60980	1250553	1250893	None	2304	274	13640	No_constitutive_exon_found_in_species
GTAAGCACAGAAATCTCAGTAAGCACGCTGACCAGCGTTCAATCGGGTAGCA	1265804	1265811	1265754	1265806	1	DOTSEscaffold_3	DOTSEDRAFT_78650	1264474	1266322	None	2304	274	13640	No_constitutive_exon_found_in_species
GCGGACAAGGTTTGGCGGTGTGTGTTCAGCGCGAGACTGACAGGGTACAGAT	1292324	1294761	1294811	1294759	-1	DOTSEscaffold_3	DOTSEDRAFT_78655	1292324	1296241	None	2304	274	13640	No_constitutive_exon_found_in_species
CTTGGAATTGGGGTGCCCGGTACTCCGTGCTGATATGGGAAGTGATACAGAT	1390640	1390951	1391001	1390949	-1	DOTSEscaffold_3	DOTSEDRAFT_70401	1390640	1391258	None	2304	274	13640	No_constitutive_exon_found_in_species
TAATGATCTCCACCACAAGAGGGAGGGTACTTGACTAAAGGGAAGAACAGTC	1449017	1449374	1448967	1449019	1	DOTSEscaffold_3	DOTSEDRAFT_42929	1448240	1449594	None	2304	274	13640	No_constitutive_exon_found_in_species
TATTGAAGCCAAGTCAGCCTTCAGTATCGCGCAGCTGACGGGGTCTGAAGTG	1699318	1699432	1699482	1699430	-1	DOTSEscaffold_3	DOTSEDRAFT_70506	1698911	1700120	None	2304	274	13640	No_constitutive_exon_found_in_species
TGTCCTGGGAACGTAGCGCGACAGACTTACGCTACAGCTGGATGGGCTAGGC	1705659	1707470	1707520	1707468	-1	DOTSEscaffold_3	DOTSEDRAFT_78784	1705659	1708022	None	2304	274	13640	No_constitutive_exon_found_in_species
GCCAGTGCCTGGCACGGCACCAGCAATTCATGTCTGACGAGGGACAACAGCT	1722551	1722619	1722669	1722617	-1	DOTSEscaffold_3	DOTSEDRAFT_87070	1721494	1723491	None	2304	274	13640	No_constitutive_exon_found_in_species
GAGATAAGGTGACATGCTGCGACGCTCACGGGCTAACTCTGGGGTGATAGGC	1798726	1799641	1798676	1798728	1	DOTSEscaffold_3	DOTSEDRAFT_70542	1793320	1800810	None	2304	274	13640	No_constitutive_exon_found_in_species
ACCTCGCATGTTGTTGAGCTGTCCTCAGCTGACCATCGTCGGGCTTGAAGTT	1828214	1828291	1828341	1828289	-1	DOTSEscaffold_3	DOTSEDRAFT_22624	1828214	1828703	None	2304	274	13640	No_constitutive_exon_found_in_species
CAGCCAATTTTGAGCGAATGATGGGATCCGCGTGCTGATGGGATGCGCAGGC	2052328	2056436	2056486	2056434	-1	DOTSEscaffold_3	DOTSEDRAFT_149072	2052328	2056851	None	2304	274	13640	No_constitutive_exon_found_in_species
TGCGGTTCCGGAAACCATCGATACCGGTGCTGATGTGAAGCAGGGCGCAGTG	2146944	2147078	2146894	2146946	1	DOTSEscaffold_3	DOTSEDRAFT_126445	2146825	2147078	None	2304	274	13640	No_constitutive_exon_found_in_species
TGGTAAGTTGGTGCAGTTGAACACGATGAGAACGTGCTAACAACGGGCAGAA	2270315	2272243	2272293	2272241	-1	DOTSEscaffold_3	DOTSEDRAFT_70672	2270315	2275454	None	2304	274	13640	No_constitutive_exon_found_in_species
AGGTGCGACGACTGCATTCGCGCGAGCAGCCGCCTAAAAGGGAGGGAGAGAT	2284377	2284512	2284327	2284379	1	DOTSEscaffold_3	DOTSEDRAFT_125478	2283592	2284512	None	2304	274	13640	No_constitutive_exon_found_in_species
ACTCATCAAAAGCTCCCTGAAGATTAACGAAATGGACAACACGGGAATAGTG	2336042	2336493	2336543	2336491	-1	DOTSEscaffold_3	DOTSEDRAFT_33333	2335614	2337040	None	2304	274	13640	No_constitutive_exon_found_in_species
ACAATGACAAAGCGTTTATCGTACAGATCACTGATAGTCTGGGATGATAGTG	2418265	2419400	2419450	2419398	-1	DOTSEscaffold_3	DOTSEDRAFT_125706	2418265	2419583	None	2304	274	13640	No_constitutive_exon_found_in_species
GCGACTTTGATTTTGAGACGCATTTCGAGGGTGTGCGTATGAGGGTGAAGTG	2603471	2604020	2603421	2603473	1	DOTSEscaffold_3	DOTSEDRAFT_149383	2603058	2604020	None	2304	274	13640	No_constitutive_exon_found_in_species
TATTAGCCAAATGTGGCCCGAACATGGCAGCCAGCTAACACAGGGCGCAGCG	2624187	2626138	2624137	2624189	1	DOTSEscaffold_3	DOTSEDRAFT_79004	2623766	2626138	None	2304	274	13640	No_constitutive_exon_found_in_species
TTTCGAACATCTCGCGCAGACAGTGCAGTAGGCTGGAGTCGGGATGGCAGTC	2656408	2658698	2658748	2658696	-1	DOTSEscaffold_3	DOTSEDRAFT_87328	2656408	2659874	None	2304	274	13640	No_constitutive_exon_found_in_species
CTCCCGAAAACCGCCGAAGCAAAACATCGACGGTACTAACAATGGGGCAGGG	2732958	2733018	2732908	2732960	1	DOTSEscaffold_3	DOTSEDRAFT_70770	2732780	2733719	None	2304	274	13640	No_constitutive_exon_found_in_species
GTGCAGTAACACGTGATGTGGACAACGAGACAGCGCTGATACTGGGGTAGAG	26602	26704	26552	26604	1	DOTSEscaffold_4	DOTSEDRAFT_70785	26058	27592	None	2304	274	13640	No_constitutive_exon_found_in_species
CTGGTTGCTCGCCGTCCCTTTGCTGAAGTCCTTCACTGACGGGACACAAGGC	100343	100375	100293	100345	1	DOTSEscaffold_4	DOTSEDRAFT_169885	100013	100913	None	2304	274	13640	No_constitutive_exon_found_in_species
GGAAGCAGTGCGTCGAACACTCAGGGCAGCGGTGGAAGCGGGTCGGGGAGCT	115103	115744	115053	115105	1	DOTSEscaffold_4	DOTSEDRAFT_87373	113221	115744	None	2304	274	13640	No_constitutive_exon_found_in_species
CCTTACGCAACTATGCTTGCTGTAAGCGAGGTGGAGCGGGTCTGAAAGAGGC	124824	125070	124774	124826	1	DOTSEscaffold_4	DOTSEDRAFT_33501	123197	125070	None	2304	274	13640	No_constitutive_exon_found_in_species
AAGTTTTGACCAGCACCATTTCTAATATCGAGACTGACACGGGACAATAGTG	126752	126902	126702	126754	1	DOTSEscaffold_4	DOTSEDRAFT_87377	125772	126902	None	2304	274	13640	No_constitutive_exon_found_in_species
GATGGGATGGGAGCATAGTGTATCCGCTGAGGATGCGGGAGGAGGAGGAGGA	260916	260954	261004	260952	-1	DOTSEscaffold_4	DOTSEDRAFT_110190	260661	261482	None	2304	274	13640	No_constitutive_exon_found_in_species
GGCAGCTCTGGTCTCAACAACACGGAAGTGTCGTTCGAGGGGAATGGCAGAG	423971	424183	423921	423973	1	DOTSEscaffold_4	DOTSEDRAFT_61607	422935	425389	None	2304	274	13640	No_constitutive_exon_found_in_species
CGTCGAGTCCATGAAGCAGATTCAGGTATGTCAATACTGACGGGAAGCAGTG	590813	591084	590763	590815	1	DOTSEscaffold_4	DOTSEDRAFT_23164	590705	592006	None	2304	274	13640	No_constitutive_exon_found_in_species
GACGGGACCTTGCGGCGATGACTGGAGAGGTGATACCGGGAAGGGTCAAGAT	698052	698070	698120	698068	-1	DOTSEscaffold_4	DOTSEDRAFT_87559	698052	701066	None	2304	274	13640	No_constitutive_exon_found_in_species
AGCTCAAAAGTGGAAAGACTATCCACACGTGACTGCTATCATATGGGCAGGA	730940	730962	730890	730942	1	DOTSEscaffold_4	DOTSEDRAFT_33711	730381	731407	None	2304	274	13640	No_constitutive_exon_found_in_species
GCAAGCAGCGAATGGTCCCGCGCTCGAGGAAGAAGTGGGGGAAGAGCGAGAT	893527	895408	893477	893529	1	DOTSEscaffold_4	DOTSEDRAFT_170469	891717	895408	None	2304	274	13640	No_constitutive_exon_found_in_species
AAGGATTCAGTGGTGGGAGGGTTGGTGTTAATGCTAATTATGGGGTGCAGGT	1085226	1085351	1085176	1085228	1	DOTSEscaffold_4	DOTSEDRAFT_23327	1084537	1085532	None	2304	274	13640	No_constitutive_exon_found_in_species
CACTGAAAGAACGACAGGTCCGTGTCTGAGCTGGCACGATAAATGGGCAGAA	1226007	1226166	1226216	1226164	-1	DOTSEscaffold_4	DOTSEDRAFT_33868	1226007	1226835	None	2304	274	13640	No_constitutive_exon_found_in_species
ACTCACGTCCAGATACATGGACGACTCAAGCACTGACGAGGCGGGGACAGGT	1313255	1313679	1313205	1313257	1	DOTSEscaffold_4	DOTSEDRAFT_71187	1312824	1314445	None	2304	274	13640	No_constitutive_exon_found_in_species
ACCGACAATGTGCTCATAGCCGCATGTTCGGCCGCTCAATACGGGCACAGTA	1517487	1517569	1517619	1517567	-1	DOTSEscaffold_4	DOTSEDRAFT_150512	1515588	1518204	None	2304	274	13640	No_constitutive_exon_found_in_species
AAGTCGAACCTAGCGTAAACTGAAGGGCAGCGCGCTAATATCGGGAAAAGTT	1654935	1655281	1655331	1655279	-1	DOTSEscaffold_4	DOTSEDRAFT_52766	1654935	1655550	None	2304	274	13640	No_constitutive_exon_found_in_species
TCGCTGCGACCGCGCGGCCCACAATCAGTGCTCGACTGATGGGTAAGTAGTG	1846614	1849546	1846564	1846616	1	DOTSEscaffold_4	DOTSEDRAFT_62083	1846413	1851588	None	2304	274	13640	No_constitutive_exon_found_in_species
CAAGCTCTGCCGCTATCCTCCCACTTCATCTGATGACGAAGAGGGATAAGGC	1882990	1883072	1882940	1882992	1	DOTSEscaffold_4	DOTSEDRAFT_87905	1882266	1883420	None	2304	274	13640	No_constitutive_exon_found_in_species
AGCGCGGCCGATTCATTACTCTGACGTGATCGCTAATCGTGAGGGCGAAGCT	2121861	2122558	2122608	2122556	-1	DOTSEscaffold_4	DOTSEDRAFT_71410	2121861	2124271	None	2304	274	13640	No_constitutive_exon_found_in_species
CCCGACTTTGAGACATATGGGCTAACCTACCGTGACCTTTCGGATGGGAGAT	2131397	2131693	2131347	2131399	1	DOTSEscaffold_4	DOTSEDRAFT_87983	2128493	2131693	None	2304	274	13640	No_constitutive_exon_found_in_species
GCTTTGGGCAGGTCTCTCGAAGTGATAGAGGCTGACTTGGGAGACGACAGGT	2284915	2284980	2285030	2284978	-1	DOTSEscaffold_4	DOTSEDRAFT_23731	2284915	2285468	None	2304	274	13640	No_constitutive_exon_found_in_species
GTTCCGTCCTCCAAGATCTTCCGGGTCGGGAAGTACGACACATGGGACAGTC	2291242	2291435	2291192	2291244	1	DOTSEscaffold_4	DOTSEDRAFT_62213	2290850	2292734	None	2304	274	13640	No_constitutive_exon_found_in_species
TCCCCCCATGCTCGAACTCTGCCGGGTCCTGATTGGATGGATGGGTGTAGAT	2504743	2504962	2504693	2504745	1	DOTSEscaffold_4	DOTSEDRAFT_23812	2504378	2504962	None	2304	274	13640	No_constitutive_exon_found_in_species
AGATCCTAGGAAGCACTATCGCCTGCTGACAGGAACGATGTGGGATACAGAC	38458	38781	38408	38460	1	DOTSEscaffold_5	DOTSEDRAFT_62331	38216	39738	None	2304	274	13640	No_constitutive_exon_found_in_species
CGTATGTCGGACACCAACACATCGGAAGATCATATGCTGACGGGTGGCAGTA	494485	496301	494435	494487	1	DOTSEscaffold_5	DOTSEDRAFT_71657	493831	496301	None	2304	274	13640	No_constitutive_exon_found_in_species
AGGTAGGACAAGACGAATTAAAGAGACATAGCGTGCTGACGGGGATCAAGAG	535799	536650	536700	536648	-1	DOTSEscaffold_5	DOTSEDRAFT_71676	535799	537023	None	2304	274	13640	No_constitutive_exon_found_in_species
ATGACAGCGACCTCGAGCCACAACGACCCACCAAGCCCAGCATGCGGGAGGA	562367	564671	562317	562369	1	DOTSEscaffold_5	DOTSEDRAFT_130915	561611	564671	None	2304	274	13640	No_constitutive_exon_found_in_species
AGATTGCGGCTTTTGTGGGTGAAGGACTCCATGCTGCGGGTAGGGTCGAGGA	620911	621154	620861	620913	1	DOTSEscaffold_5	DOTSEDRAFT_62512	620108	621154	None	2304	274	13640	No_constitutive_exon_found_in_species
ATTTCAATAAAGTGATATTGTTACCACTGCCATGGGCGGTCTGGGGAGAGTG	721956	722654	721906	721958	1	DOTSEscaffold_5	DOTSEDRAFT_62545	721628	722654	None	2304	274	13640	No_constitutive_exon_found_in_species
TTCGGGTATGTACTGGTCGGCTCCTGATAATGTGTCTGAGCTGGAGGGAGGA	770371	770753	770321	770373	1	DOTSEscaffold_5	DOTSEDRAFT_71745	770038	770753	None	2304	274	13640	No_constitutive_exon_found_in_species
CATTGTGCGCGGTCTGACTGACCACATGCAAATGGCTGATCCGGGAAAAGGT	846508	846580	846458	846510	1	DOTSEscaffold_5	DOTSEDRAFT_53288	846241	848521	None	2304	274	13640	No_constitutive_exon_found_in_species
GTACTGCCACATGGTAGTCGACCATAGCTAACATCCCTTCGTTGGGGCAGGC	1002836	1003286	1002786	1002838	1	DOTSEscaffold_5	DOTSEDRAFT_71831	999112	1004366	None	2304	274	13640	No_constitutive_exon_found_in_species
GTTTATGCCGCGGATATGTATAGTCGAAAAAGAGGCTGACCAGGGCACAGAC	1031585	1031778	1031535	1031587	1	DOTSEscaffold_5	DOTSEDRAFT_172214	1031044	1032965	None	2304	274	13640	No_constitutive_exon_found_in_species
AAGATACCATACCGAGCACAGACTGGAAGGACGCACCTGCGCCGAGGGAGGC	1096547	1096691	1096497	1096549	1	DOTSEscaffold_5	DOTSEDRAFT_172260	1095638	1096691	None	2304	274	13640	No_constitutive_exon_found_in_species
AATAGGCTTCGAACAATCGATCTGGCGCATACGCTGACGAAGTGGGACAGGT	1131059	1131608	1131009	1131061	1	DOTSEscaffold_5	DOTSEDRAFT_71875	1130719	1131608	None	2304	274	13640	No_constitutive_exon_found_in_species
GCTACGGGATATGACGCCTTGTCTCACAGCTACAAGACCAGGCTAGGGAGGG	1247293	1247433	1247483	1247431	-1	DOTSEscaffold_5	DOTSEDRAFT_62725	1247062	1248268	None	2304	274	13640	No_constitutive_exon_found_in_species
TCGTGGTGTCGAGTATGTGTCGCAGATAACTTGGCGGATGATATGGGCAGGA	1247062	1247204	1247254	1247202	-1	DOTSEscaffold_5	DOTSEDRAFT_62725	1247062	1248268	None	2304	274	13640	No_constitutive_exon_found_in_species
CACCTTCGTTTAGCGCCCTTGACAGTACACCCCGGCTAAGCCAAGGGTAGGT	1252171	1252896	1252121	1252173	1	DOTSEscaffold_5	DOTSEDRAFT_172363	1252064	1252896	None	2304	274	13640	No_constitutive_exon_found_in_species
CATGCTCGTGTCATGATACGAGAGCGACAGAGGGCTGATGGGCGCAGTAGTG	1361990	1362126	1361940	1361992	1	DOTSEscaffold_5	DOTSEDRAFT_71959	1361415	1363287	None	2304	274	13640	No_constitutive_exon_found_in_species
GTCTTGCGGATGGCAGGTGGAAAGACAAGCTCCTCGCTGACGGGACGCAGAA	1413671	1414518	1413621	1413673	1	DOTSEscaffold_5	DOTSEDRAFT_24386	1412503	1414518	None	2304	274	13640	No_constitutive_exon_found_in_species
GCAGTAAGTACGACAGATTATTTTCACGATCATCGACTAATAAGGGACAGCC	1468331	1468564	1468614	1468562	-1	DOTSEscaffold_5	DOTSEDRAFT_24405	1467056	1468897	None	2304	274	13640	No_constitutive_exon_found_in_species
AGCCGGTCTGATGGCGAGGATGGAATGGATGGCGAGGTTGGGAACGCCAGGG	1740016	1740518	1740568	1740516	-1	DOTSEscaffold_5	DOTSEDRAFT_172696	1740016	1744463	None	2304	274	13640	No_constitutive_exon_found_in_species
TGTAGGTCTTTCAATGGCAGGTACAGAGTAAATATATGCTGATTGGGAAGTC	1781103	1783481	1781053	1781105	1	DOTSEscaffold_5	DOTSEDRAFT_88629	1780961	1783481	None	2304	274	13640	No_constitutive_exon_found_in_species
AGGCTCAAAAGCGCCATCATCGAAGCAGAAAGGTCGGGATGGAGAGACAGAG	1843408	1844841	1844891	1844839	-1	DOTSEscaffold_5	DOTSEDRAFT_172765	1843408	1845133	None	2304	274	13640	No_constitutive_exon_found_in_species
ACGGTCTCATCCGCGGCGTCGGCTCCGTCATTGGCTAGGAGGGTGAGCAGAA	2037619	2038147	2037569	2037621	1	DOTSEscaffold_5	DOTSEDRAFT_80269	2036942	2038147	None	2304	274	13640	No_constitutive_exon_found_in_species
CCACACGAGATCGACGAAACGCGGAGATCAGTACTGATCACATGGGATAGAT	2203688	2204104	2204154	2204102	-1	DOTSEscaffold_5	DOTSEDRAFT_24674	2202557	2204236	None	2304	274	13640	No_constitutive_exon_found_in_species
GGGTAGAGGCAGTGCCGCGAGATGAGACTGCAGCGCTCACAGGGACACAGAC	2290388	2290500	2290550	2290498	-1	DOTSEscaffold_5	DOTSEDRAFT_72243	2286528	2290857	None	2304	274	13640	No_constitutive_exon_found_in_species
CGCTTGCTGATTCGCTGAAGACCTCCACTTTCTGAAATAACGGGATGTAGTC	45872	45940	45990	45938	-1	DOTSEscaffold_6	DOTSEDRAFT_35201	44814	46458	None	2304	274	13640	No_constitutive_exon_found_in_species
ATACACCTCCTTCAATCCTTGTGACCGATCCCTCCTAACGATACGGGCAGAT	193288	193986	193238	193290	1	DOTSEscaffold_6	DOTSEDRAFT_53857	192970	193986	None	2304	274	13640	No_constitutive_exon_found_in_species
AAAGAGATGGAGAGCAGTGCTCCGACTGTGACTGTGACGGATGGGACAAGCA	235375	235525	235575	235523	-1	DOTSEscaffold_6	DOTSEDRAFT_173406	233617	235788	None	2304	274	13640	No_constitutive_exon_found_in_species
AGGTTTGAGGCCCATCTGGAAAGTAAGTTGAGTGCTGATGGGTGATACAGGG	256700	257229	257279	257227	-1	DOTSEscaffold_6	DOTSEDRAFT_72367	254010	257717	None	2304	274	13640	No_constitutive_exon_found_in_species
GAGACCGACGGGGGAGGTGGAGCAGAATTAGCGAAGGGTGGTGTGAAGAGGG	317730	317748	317680	317732	1	DOTSEscaffold_6	DOTSEDRAFT_88948	316427	317748	None	2304	274	13640	No_constitutive_exon_found_in_species
CTGGCCTGATGGACCTCCTTTACGCGATCTGAATTCCAGTCGGGACGGAGTG	449487	450354	449437	449489	1	DOTSEscaffold_6	DOTSEDRAFT_88984	449256	450354	None	2304	274	13640	No_constitutive_exon_found_in_species
TTCCTCATAGAAAGGTCTTGTGTGAAGCTCAGTACTAATCGGGACCACAGAT	485413	485685	485363	485415	1	DOTSEscaffold_6	DOTSEDRAFT_153255	483664	485685	None	2304	274	13640	No_constitutive_exon_found_in_species
TTCAAGCAGATGAATTCGAGCCTCGAGAGGTGGTCTGACCGGGTCAATAGGG	506303	506500	506253	506305	1	DOTSEscaffold_6	DOTSEDRAFT_89002	506017	507822	None	2304	274	13640	No_constitutive_exon_found_in_species
TATGTTTGTCTGTGCTACTTGGTAGCAGCATGTATTAACGGGGCGTGCAGTT	541193	541379	541143	541195	1	DOTSEscaffold_6	DOTSEDRAFT_25026	539679	541379	None	2304	274	13640	No_constitutive_exon_found_in_species
AATGTAGGTACAATTGTGGACAGTAGAACGCAGTACTGACTGGGGCGCAGGT	594618	595982	594568	594620	1	DOTSEscaffold_6	DOTSEDRAFT_72451	594380	595982	None	2304	274	13640	No_constitutive_exon_found_in_species
AGAGGCCGTACAAGACTCCTCTCAGGCGAAAGGAGAAACACGGCGGGAAGCT	615705	616246	616296	616244	-1	DOTSEscaffold_6	DOTSEDRAFT_173704	615705	617359	None	2304	274	13640	No_constitutive_exon_found_in_species
GGTGCTATATGTCATGCGCAATTTCATTGGACTGCGCTAACAGGGAACAGGA	834945	834966	834895	834947	1	DOTSEscaffold_6	DOTSEDRAFT_72525	834825	835888	None	2304	274	13640	No_constitutive_exon_found_in_species
GCAAGCCATCAAACAGCATCAGCAGCAGGGACTAATGCTACGGGCAACAGGT	878904	878999	879049	878997	-1	DOTSEscaffold_6	DOTSEDRAFT_72536	876691	879334	None	2304	274	13640	No_constitutive_exon_found_in_species
TCTGCTACGTTGATGTTCCCTCGCCCGCTGCCATCGCGGGCACGAGAGAGGA	1069893	1069974	1070024	1069972	-1	DOTSEscaffold_6	DOTSEDRAFT_131389	1069893	1071216	None	2304	274	13640	No_constitutive_exon_found_in_species
ATTACCTATTCCTCAATGACTTTGGAAGATGTGCACTAACAAGGGAGTAGAA	1189373	1190371	1189323	1189375	1	DOTSEscaffold_6	DOTSEDRAFT_54173	1187864	1190371	None	2304	274	13640	No_constitutive_exon_found_in_species
ATTGAACATACACCGACGCGGTTGACATAATGACTGGGCGAGGCGGCAAGGC	1375098	1375392	1375048	1375100	1	DOTSEscaffold_6	DOTSEDRAFT_89269	1374159	1376329	None	2304	274	13640	No_constitutive_exon_found_in_species
CGCAGCCGAGCGTCTAGCAGACAGGGTGGCAGCGGGAGAGGGCGGCGTAGGG	1637180	1638270	1637130	1637182	1	DOTSEscaffold_6	DOTSEDRAFT_131138	1636776	1638270	None	2304	274	13640	No_constitutive_exon_found_in_species
CTGAAGGCATCTAAAGTCATCCTTGCGGTCCGACGGCCTCCAAGGGACAGGC	1769492	1770293	1769442	1769494	1	DOTSEscaffold_6	DOTSEDRAFT_35766	1769283	1770293	None	2304	274	13640	No_constitutive_exon_found_in_species
GAAGCTAATGCTGCACTCGCAGTTAGCCGTGGATAAGATCTAGGGAATAGAG	1794656	1794930	1794606	1794658	1	DOTSEscaffold_6	DOTSEDRAFT_35774	1794540	1795565	None	2304	274	13640	No_constitutive_exon_found_in_species
GGTGAGTCTCGAACTACGCCGTAGTATGCGTTGATGCTGACATGGGGCAGGG	1988872	1989393	1989443	1989391	-1	DOTSEscaffold_6	DOTSEDRAFT_25541	1988872	1989455	None	2304	274	13640	No_constitutive_exon_found_in_species
GGGTTAGTGGGGAGGCAGGGGAAAGGAGTGTGCTGATGCTCAGAGGGTAGAT	168610	168752	168802	168750	-1	DOTSEscaffold_7	DOTSEDRAFT_54497	168377	169047	None	2304	274	13640	No_constitutive_exon_found_in_species
ATGTATGCCCATCTGGAGAGGATCCCGTCATCACTGACATAGGGCGATAGTC	170037	170462	170512	170460	-1	DOTSEscaffold_7	DOTSEDRAFT_72954	169522	170841	None	2304	274	13640	No_constitutive_exon_found_in_species
GGGTACGTTCACCAGCGCTGAACGAGTTTCGAAGCTAATGCAGCGGGCAGGA	225816	228010	228060	228008	-1	DOTSEscaffold_7	DOTSEDRAFT_72970	225816	229114	None	2304	274	13640	No_constitutive_exon_found_in_species
AGCTGCAATGTATTGCTCGACTATAACTGATACCACTCATTTGGGGACAGGG	240175	241061	241111	241059	-1	DOTSEscaffold_7	DOTSEDRAFT_72973	237783	241467	None	2304	274	13640	No_constitutive_exon_found_in_species
GTCATACTGAATCGATAGGAAAGTCGTTGAGACAGCTGACCGATGGGCAGGA	347375	347454	347325	347377	1	DOTSEscaffold_7	DOTSEDRAFT_45660	346415	349367	None	2304	274	13640	No_constitutive_exon_found_in_species
TCGGTGCGCGCCCCGAGCGAAACAGGCAGCCAGCTTACTACGGGATACAGAT	421187	421590	421137	421189	1	DOTSEscaffold_7	DOTSEDRAFT_73050	420372	421590	None	2304	274	13640	No_constitutive_exon_found_in_species
TGAGCGTAGAGTGCACCATTTAAGTGAGGCACGAAATTGACACGGGGCAGCA	604943	605077	604893	604945	1	DOTSEscaffold_7	DOTSEDRAFT_73132	603997	607605	None	2304	274	13640	No_constitutive_exon_found_in_species
TCGTACCTACCACAAGTCACTCCGTCTCTATCAAACTGATACAGGGACAGAA	637578	637658	637528	637580	1	DOTSEscaffold_7	DOTSEDRAFT_54646	636420	640589	None	2304	274	13640	No_constitutive_exon_found_in_species
GGAACGAGAAAAGAATGATGGGCCATCGGTTAGCTAACGGGTTGAAACAGAC	641805	643379	643429	643377	-1	DOTSEscaffold_7	DOTSEDRAFT_73142	641805	648292	None	2304	274	13640	No_constitutive_exon_found_in_species
GGTAAGTTGAGTGTTTGTTCGAAAGTGTTTTGCTGACCGGGACGATACAGCA	754661	754951	754611	754663	1	DOTSEscaffold_7	DOTSEDRAFT_73176	753555	754951	None	2304	274	13640	No_constitutive_exon_found_in_species
CGAGGGAGGTGTACAGAAAGACAAGTCGCACCATTGTGCGGTGATGGGAGGA	756805	756857	756907	756855	-1	DOTSEscaffold_7	DOTSEDRAFT_64116	756805	759313	None	2304	274	13640	No_constitutive_exon_found_in_species
ACCGCCGTCTCCTGCAAATGCAGGCTGTGAGGAGTATGAGAGGGTTTGAGGC	863218	863240	863290	863238	-1	DOTSEscaffold_7	DOTSEDRAFT_89736	863218	864464	None	2304	274	13640	No_constitutive_exon_found_in_species
TACAAGCAGGTGGAAGGGAAGGGGGCGGGCTGGGGACTGACTGAGGGCAGGT	922825	923409	923459	923407	-1	DOTSEscaffold_7	DOTSEDRAFT_73227	922825	923930	None	2304	274	13640	No_constitutive_exon_found_in_species
GGAGCGCTCGATTACCAGCACAGATGATGTATGCTGACAGGGAATCACAGCC	998245	1001071	1001121	1001069	-1	DOTSEscaffold_7	DOTSEDRAFT_73255	998245	1001284	vfa1	2304	274	13640	No_constitutive_exon_found_in_species
ATGAGGTGTTCGTAGGGAAGAGTGTGTTGGACATTTGTCTGGCGGGGAAGTT	1197263	1197670	1197213	1197265	1	DOTSEscaffold_7	DOTSEDRAFT_64260	1194371	1197670	None	2304	274	13640	No_constitutive_exon_found_in_species
GCGGCTCCTCCTGTCTTTTGGAAAAGCAAATATTGACGGCTGAGGGACAGTC	1369706	1371080	1369656	1369708	1	DOTSEscaffold_7	DOTSEDRAFT_73377	1369474	1371612	None	2304	274	13640	No_constitutive_exon_found_in_species
TACGTCCGCCACAATCTCGACAAGGAACATTACATGCTAATGGGATGCAGGT	1475461	1475806	1475411	1475463	1	DOTSEscaffold_7	DOTSEDRAFT_73412	1474710	1476821	None	2304	274	13640	No_constitutive_exon_found_in_species
TGCAGCGGTGAACTTGTGTATAACCGTTTTACTGATGGGAAGAATCACAGGT	1725677	1725768	1725818	1725766	-1	DOTSEscaffold_7	DOTSEDRAFT_89963	1723164	1726127	None	2304	274	13640	No_constitutive_exon_found_in_species
CAAATGGCGATGCTGGCGGGAGATCATCGTAGTGACTGACCGGGATCAAGTG	1806775	1806948	1806725	1806777	1	DOTSEscaffold_7	DOTSEDRAFT_73476	1805989	1807824	None	2304	274	13640	No_constitutive_exon_found_in_species
CTTGGTTCCGTCTTGTCTGCATGATGAGCTGATGCTGACAGGGTTGACAGCT	1853595	1857201	1853545	1853597	1	DOTSEscaffold_7	DOTSEDRAFT_73488	1852640	1857201	None	2304	274	13640	No_constitutive_exon_found_in_species
CGCGTATAGAATTGATCGCGGAGCGACGGCAGCGCTGACACATGGGACAGTT	6530	6608	6480	6532	1	DOTSEscaffold_8	DOTSEDRAFT_155806	6434	9351	None	2304	274	13640	No_constitutive_exon_found_in_species
AGCGTCGAAGCGCGAAGTGTGTAAACTTTGCGACCTTGACGAGTGGGCAGGT	66296	66574	66246	66298	1	DOTSEscaffold_8	DOTSEDRAFT_36606	64938	66574	None	2304	274	13640	No_constitutive_exon_found_in_species
AGTGCCCCTTGTCCATCGCTTTTTCCAGGATCGAGGCTGAAATCGGGAAGCC	241893	241940	241990	241938	-1	DOTSEscaffold_8	DOTSEDRAFT_55117	239749	242898	None	2304	274	13640	No_constitutive_exon_found_in_species
TCTTAGAGCTCAAGCTTGTCCCAGGGAGTACTGACAGGGCGCTGACGAAGTC	553372	554422	553322	553374	1	DOTSEscaffold_8	DOTSEDRAFT_55206	552120	555100	None	2304	274	13640	No_constitutive_exon_found_in_species
TGTTCAATCTCCTGCTCTTGACTCTTTGGTTGACATTTTGATGCTGGGAGCG	698974	699079	698924	698976	1	DOTSEscaffold_8	DOTSEDRAFT_90276	698255	699568	None	2304	274	13640	No_constitutive_exon_found_in_species
AGTTCGGCCACGATGCAACGGTGAAAGGCTGATGCTAACTGGGATTGAAGGT	900754	900863	900913	900861	-1	DOTSEscaffold_8	DOTSEDRAFT_73810	900153	905539	None	2304	274	13640	No_constitutive_exon_found_in_species
ATGTGAGTAGGCTTCAAAGGGTGGAGGGTTGGCGCTGACATGCGGGATAGAA	947845	947926	947795	947847	1	DOTSEscaffold_8	DOTSEDRAFT_135060	947530	947926	None	2304	274	13640	No_constitutive_exon_found_in_species
CGGCATTGTCGCCCTGTCTCTTTCCCGCATCGCTGACGTTGGGAACGCAGGA	957032	957952	956982	957034	1	DOTSEscaffold_8	DOTSEDRAFT_73821	955854	957952	aro3	2304	274	13640	No_constitutive_exon_found_in_species
TCTTTACTGTCTGTTTGTGGTGACGATCAAGTTGCTGATGGGAAAATCAGGT	1123140	1123271	1123090	1123142	1	DOTSEscaffold_8	DOTSEDRAFT_135296	1121645	1123271	None	2304	274	13640	No_constitutive_exon_found_in_species
GCGCTGTTTCGACAAATTGAAGGCCATTGTCGATGCTGACGAGGGTGTAGCA	1270693	1275027	1270643	1270695	1	DOTSEscaffold_8	DOTSEDRAFT_81912	1269987	1275027	None	2304	274	13640	No_constitutive_exon_found_in_species
CCAATGATGTGAAGCTGAAAGTTGGTCAGGTTCCGGAGGGGAGGCAAAAGTA	1474384	1474468	1474334	1474386	1	DOTSEscaffold_8	DOTSEDRAFT_177099	1473570	1474468	None	2304	274	13640	No_constitutive_exon_found_in_species
CCTAACACCCTGGGTTGACAAGCTGAAAGCCGGGCTAAAGGGTAATGCAGAC	1539589	1539849	1539899	1539847	-1	DOTSEscaffold_8	DOTSEDRAFT_74002	1536866	1541209	None	2304	274	13640	No_constitutive_exon_found_in_species
ATCGCGTGCCGATTGCTTTGAGGGGTGACCGCTGACTTTGGGGGCATTAGCA	1797388	1797777	1797338	1797390	1	DOTSEscaffold_8	DOTSEDRAFT_74072	1796396	1798501	None	2304	274	13640	No_constitutive_exon_found_in_species
GAATCGAGTGCGGTATTCTTTGCTGACGTGTCTTTTTTGTGGGATGATAGGT	126450	126585	126400	126452	1	DOTSEscaffold_9	DOTSEDRAFT_55680	126277	129263	None	2304	274	13640	No_constitutive_exon_found_in_species
CGCTGGTGGTTTCTTGCAGAAGTGGTGGGTGTATGCTGACGGGGTTATAGGG	126640	126730	126590	126642	1	DOTSEscaffold_9	DOTSEDRAFT_55680	126277	129263	None	2304	274	13640	No_constitutive_exon_found_in_species
TGCCCACTGGATGATGTTGTTGGGGTGTGCTGACGGTGGCGGGATGATAGGG	245094	247304	247354	247302	-1	DOTSEscaffold_9	DOTSEDRAFT_74176	245094	248106	None	2304	274	13640	No_constitutive_exon_found_in_species
GTATGATGGCATAGTGTGGCTGTTGGTCTGGGAGACGACTAATTCGGGAGCA	257478	257884	257934	257882	-1	DOTSEscaffold_9	DOTSEDRAFT_177572	257478	258284	None	2304	274	13640	No_constitutive_exon_found_in_species
GTGCAATCACGCACCTCAGGATAGTAGCAAAGACTGACGACAACGGGCAGGA	286402	286663	286352	286404	1	DOTSEscaffold_9	DOTSEDRAFT_90738	286147	291198	None	2304	274	13640	No_constitutive_exon_found_in_species
GTGGGTTGGTGTGCTTCCATCAGCGAGACCTGTACTAACGATGTGGGTAGAT	465988	467525	465938	465990	1	DOTSEscaffold_9	DOTSEDRAFT_177661	465567	467525	None	2304	274	13640	No_constitutive_exon_found_in_species
TATGCGTCGAATCTGCTGTTCAGTCTGGAGCTTGGCTGATGTGGGATCAGAT	540248	547300	540198	540250	1	DOTSEscaffold_9	DOTSEDRAFT_55777	540016	547300	None	2304	274	13640	No_constitutive_exon_found_in_species
AGTATCGAATCGGCCAATGCGGCGACGCGGACACTGATACGTGAGGGCAGAT	577526	577581	577631	577579	-1	DOTSEscaffold_9	DOTSEDRAFT_82229	572973	577807	None	2304	274	13640	No_constitutive_exon_found_in_species
GCCTTTACATCCACGGCGTCGAGTACACTGTCCCTACCACGGGTCAATAGTA	585474	585999	585424	585476	1	DOTSEscaffold_9	DOTSEDRAFT_82231	583656	585999	None	2304	274	13640	No_constitutive_exon_found_in_species
GAGTTGGATTTGTGCTGTAAGTTGTTGACAATGCGCTGACAGGGCCATAGCT	956021	957481	957531	957479	-1	DOTSEscaffold_9	DOTSEDRAFT_90897	956021	960616	None	2304	274	13640	No_constitutive_exon_found_in_species
AGTTGACATAATCGCTATCTTTGCGAAGACTTACTGACCTGCACGGGCAGGT	1009332	1009541	1009591	1009539	-1	DOTSEscaffold_9	DOTSEDRAFT_27410	1009107	1011125	None	2304	274	13640	No_constitutive_exon_found_in_species
GTATCACGTTCTCTGTGGTCGGGATCATGACGAGCCTAACATGTGGGTAGCT	1203590	1203972	1204022	1203970	-1	DOTSEscaffold_9	DOTSEDRAFT_90970	1203590	1204473	None	2304	274	13640	No_constitutive_exon_found_in_species
ATCCGTGACTCCAAACACCTCCACGGAGTCTACCAAAACTCTGGGACGAGGA	1308184	1308435	1308134	1308186	1	DOTSEscaffold_9	DOTSEDRAFT_91007	1307838	1308756	None	2304	274	13640	No_constitutive_exon_found_in_species
TGTATGTGTGTTTTACTTTCCATGGTGACATGTGGCTGATACAGGGCCAGGT	1578404	1578460	1578510	1578458	-1	DOTSEscaffold_9	DOTSEDRAFT_74551	1577008	1578592	None	2304	274	13640	No_constitutive_exon_found_in_species
ACACTTACTACGCCTGTGATTGCGAGCTGATCATCACGGGTGGGAATGAGAC	1679178	1679376	1679128	1679180	1	DOTSEscaffold_9	DOTSEDRAFT_65663	1678839	1679376	None	2304	274	13640	No_constitutive_exon_found_in_species
AGATATCGAAGAAACACTTTCCTGGATCGACCACAAATACTACCGGGAAGTC	48162	48357	48407	48355	-1	DOTSEscaffold_10	DOTSEDRAFT_91148	47858	48870	None	2304	274	13640	No_constitutive_exon_found_in_species
GGTGAGGACGGGAATGTGGTACAGGCAGAGATGAGACTAACAGGGTGTAGCC	546062	547094	547144	547092	-1	DOTSEscaffold_10	DOTSEDRAFT_74718	546062	547882	None	2304	274	13640	No_constitutive_exon_found_in_species
GTGACACGACGAAGTCGAGTGAGCGGGCTGTACTGATGAGGGTCGCGAAGGT	656707	657333	657383	657331	-1	DOTSEscaffold_10	DOTSEDRAFT_74749	655229	657746	None	2304	274	13640	No_constitutive_exon_found_in_species
GTATGTCGGGTAAGACGGCGACTGTGTATATTTCTGACGTCGGGCAACAGGC	666532	667001	666482	666534	1	DOTSEscaffold_10	DOTSEDRAFT_74753	665579	668315	None	2304	274	13640	No_constitutive_exon_found_in_species
ATGTGAGTAACAGTGCGAAGGGTGTATAAGACAGCGCTGACAACGGGCAGGG	667049	667367	666999	667051	1	DOTSEscaffold_10	DOTSEDRAFT_74753	665579	668315	None	2304	274	13640	No_constitutive_exon_found_in_species
TCGTATATCAAACAGTCATGCAAGTGGCAAGGCGAAATCATGGGAGGAAGAG	761989	763125	761939	761991	1	DOTSEscaffold_10	DOTSEDRAFT_178933	761637	763125	None	2304	274	13640	No_constitutive_exon_found_in_species
CACAATCACTCGGGGTGAACCGCCAAACGTGGACATGGTGGGCTGTGGAGAG	837439	838328	838378	838326	-1	DOTSEscaffold_10	DOTSEDRAFT_91355	837439	839491	None	2304	274	13640	No_constitutive_exon_found_in_species
TACAAATTTGTCTTGTCATCTGTATTAGTCGTATGCTGATGGGATGATAGGA	908478	908699	908749	908697	-1	DOTSEscaffold_10	DOTSEDRAFT_179024	907900	909770	None	2304	274	13640	No_constitutive_exon_found_in_species
CATGGACAGCGATAGATCGATCGATGGGAAGATGTGCGGGAAGATGGCAGAT	990254	990408	990458	990406	-1	DOTSEscaffold_10	DOTSEDRAFT_91393	988909	991571	None	2304	274	13640	No_constitutive_exon_found_in_species
GGTATGATTGCCTGAACTCCTGGCAAGAGATTTACTAATCGCTAGGGCAGCG	1085277	1087186	1085227	1085279	1	DOTSEscaffold_10	DOTSEDRAFT_74860	1085056	1087186	None	2304	274	13640	No_constitutive_exon_found_in_species
TCTCAAAGAATGGAATGCGAAAGTTGCCAGAGCTTTGGCAGAGGGCAAAGAA	1163792	1164599	1163742	1163794	1	DOTSEscaffold_10	DOTSEDRAFT_74877	1163335	1164599	None	2304	274	13640	No_constitutive_exon_found_in_species
AGGTACCAAGACTGGTCACAGCTGTTGAAAACATGCTGACCGGGAAGCAGTA	1335410	1337833	1335360	1335412	1	DOTSEscaffold_10	DOTSEDRAFT_56512	1334880	1337833	None	2304	274	13640	No_constitutive_exon_found_in_species
CACAAGCGATGGTATGAGGAGTTGGGGCCTGAATACTAATGTCAGGGCAGAA	1353816	1354037	1354087	1354035	-1	DOTSEscaffold_10	DOTSEDRAFT_74932	1353816	1354470	None	2304	274	13640	No_constitutive_exon_found_in_species
GATGGTATGTATCGCGAAGTACAACAAAGGCAGCGTCTGATGAGGGACAGGC	1608227	1609998	1610048	1609996	-1	DOTSEscaffold_10	DOTSEDRAFT_75004	1608227	1610636	None	2304	274	13640	No_constitutive_exon_found_in_species
TGGAAGGGGCTTGGGGATGGGAGGAGTCGTGCTTTCTCGTTGTGGGTGAGTG	33968	34120	34170	34118	-1	DOTSEscaffold_11	DOTSEDRAFT_28299	33304	38283	None	2304	274	13640	No_constitutive_exon_found_in_species
TTGAAGTCGAATCTGGAGGTTTCAAGGTATGTCAAGGGATAGGGTGGGAGAT	96178	96697	96747	96695	-1	DOTSEscaffold_11	DOTSEDRAFT_66215	96054	97116	None	2304	274	13640	No_constitutive_exon_found_in_species
TTGCCAAAGACGCCGACGCAACCTCCAAAGGCGAGAACCAGGGTGCGGAGAA	597748	600574	600624	600572	-1	DOTSEscaffold_11	DOTSEDRAFT_179814	597748	600949	None	2304	274	13640	No_constitutive_exon_found_in_species
ACCCTCCGTGGATTTAGTAAGTCGATGATGATGATGATGATGGGACGTAGTG	640796	640849	640746	640798	1	DOTSEscaffold_11	DOTSEDRAFT_38549	640284	640849	None	2304	274	13640	No_constitutive_exon_found_in_species
CACCGCTACGCCCTCTTCACCTTCAGCTAACACTCTCCTCTTGGGAATAGCT	654180	654712	654762	654710	-1	DOTSEscaffold_11	DOTSEDRAFT_75153	653382	656313	None	2304	274	13640	No_constitutive_exon_found_in_species
ATGTGAACTGTACATCGGTCTCATCCACCTACGAAAGCTCACAAGGGTAGGC	696743	697361	696693	696745	1	DOTSEscaffold_11	DOTSEDRAFT_75162	696166	697361	None	2304	274	13640	No_constitutive_exon_found_in_species
GACCATACGTCATCGTCGGGAGAACAAGACCCTAGACGAGAAGGGAGAAGAA	772004	773378	773428	773376	-1	DOTSEscaffold_11	DOTSEDRAFT_179926	770354	773958	None	2304	274	13640	No_constitutive_exon_found_in_species
TACGCAACACGCAGTCTATCGATCTGTTCGATGCTGACCGGGTGGACTAGCG	822017	823993	824043	823991	-1	DOTSEscaffold_11	DOTSEDRAFT_28572	822017	824183	None	2304	274	13640	No_constitutive_exon_found_in_species
GAGTATCATTTCTTCAGTTACTCGACTCAGCCACGCTAACGGGATGAAAGTG	858295	858323	858245	858297	1	DOTSEscaffold_11	DOTSEDRAFT_91782	857860	858831	None	2304	274	13640	No_constitutive_exon_found_in_species
CACTCTGTTCAGAGCTCGTGCACATCAAATCATACTGACTCCAGGGACAGAG	944132	944488	944538	944486	-1	DOTSEscaffold_11	DOTSEDRAFT_75217	944132	945785	None	2304	274	13640	No_constitutive_exon_found_in_species
GTCGAGTGTGACAGCTCATATGGATGACATGACGGTGCTAAGGGGACCAGGA	962825	962878	962928	962876	-1	DOTSEscaffold_11	DOTSEDRAFT_28624	961676	963067	toxD	2304	274	13640	No_constitutive_exon_found_in_species
AAACATGCACTTGAATGCGAGGCATGGTTGTTGACATGGGATACAAACAGGC	1345445	1345690	1345395	1345447	1	DOTSEscaffold_11	DOTSEDRAFT_56957	1345147	1346581	None	2304	274	13640	No_constitutive_exon_found_in_species
AGGATAGCATTATTCATTCACAGTGACACGACCTGACTCGTGACGGGCAGCA	1373207	1373316	1373157	1373209	1	DOTSEscaffold_11	DOTSEDRAFT_160072	1372771	1374384	None	2304	274	13640	No_constitutive_exon_found_in_species
CGACAACGTGGCCGACTAGGACAACGCCGCGAGACTGACAGGGGATACAGAT	1460002	1460035	1460085	1460033	-1	DOTSEscaffold_11	DOTSEDRAFT_75365	1458619	1460202	None	2304	274	13640	No_constitutive_exon_found_in_species
CCAGGCGGGATTCCTCGAAGCACAGAAGCGTCGAGAGTGGGCTCAAGAAGCC	1492006	1493927	1493977	1493925	-1	DOTSEscaffold_11	DOTSEDRAFT_180388	1490651	1494972	None	2304	274	13640	No_constitutive_exon_found_in_species
ACTCAAGACGGCAATGGATGGGGCCAGTGAACACGCGCTGATGGGGACAGCA	38472	39301	38422	38474	1	DOTSEscaffold_12	DOTSEDRAFT_92004	36732	39301	None	2304	274	13640	No_constitutive_exon_found_in_species
ACGGTCGTCGTGCCTTTCACGATTGCTCATGCTGATCATCAGGGTCGCAGTT	306539	306772	306489	306541	1	DOTSEscaffold_12	DOTSEDRAFT_57113	306313	307632	None	2304	274	13640	No_constitutive_exon_found_in_species
CTGACACCAGCGGCTAAAACTTCAACAATGCAAGTGCTAATGGGACACAGGT	310911	311078	311128	311076	-1	DOTSEscaffold_12	DOTSEDRAFT_160388	310911	312237	None	2304	274	13640	No_constitutive_exon_found_in_species
GAGTAGATATGTGAAGGAAGAGATAGGCGACAGGCACTGATGGGGAGTAGTT	331407	331845	331357	331409	1	DOTSEscaffold_12	DOTSEDRAFT_75483	331067	331845	rps14	2304	274	13640	No_constitutive_exon_found_in_species
TGAAGATGCTCCCCCCTTAGACGAGATGCCGACGCTGATGGGTATGACAGCA	459011	459146	458961	459013	1	DOTSEscaffold_12	DOTSEDRAFT_75516	457424	459288	None	2304	274	13640	No_constitutive_exon_found_in_species
GGTGAGCATTGTGACGGCACTGCTGTGTGACCTTCGCTGATAGGGATCAGTG	766820	767562	767612	767560	-1	DOTSEscaffold_12	DOTSEDRAFT_92203	765310	767934	None	2304	274	13640	No_constitutive_exon_found_in_species
GGTAAGTAGATCGAGGTTCTTCGCACATACCTTTGCTAATGGCGGGATAGTG	769106	771745	769056	769108	1	DOTSEscaffold_12	DOTSEDRAFT_92204	768274	771745	None	2304	274	13640	No_constitutive_exon_found_in_species
TGGTGGCTTGGTCCCCTACGGTCTGGTAGAACGACGTTGACGTGGGATAGGA	773821	773975	774025	773973	-1	DOTSEscaffold_12	DOTSEDRAFT_180928	772684	774210	None	2304	274	13640	No_constitutive_exon_found_in_species
GCTTTCTTTCAAGCGACGAAGCGAAGGTCGACCTATCAGTGGGACCACAGAG	314687	314848	314637	314689	1	DOTSEscaffold_13	DOTSEDRAFT_67120	313012	314848	None	2304	274	13640	No_constitutive_exon_found_in_species
AGCTGCAAGTGCCGCCCTGCCTCAAAGCCTGACTGATCATGGGTAACCAGAT	477382	477435	477485	477433	-1	DOTSEscaffold_13	DOTSEDRAFT_48641	475998	477879	None	2304	274	13640	No_constitutive_exon_found_in_species
AAGTCGCAATCCGGGGGCTACGCGACGAAATGTCTTATCGCGGGGTGTAGGC	586475	586545	586595	586543	-1	DOTSEscaffold_13	DOTSEDRAFT_29496	586475	587998	None	2304	274	13640	No_constitutive_exon_found_in_species
ATCCGCATCGTCGACAGCGGAGGTTGATGATTGTGTCTTGGGGCAACCAGCG	883799	883908	883958	883906	-1	DOTSEscaffold_13	DOTSEDRAFT_83911	883799	885955	None	2304	274	13640	No_constitutive_exon_found_in_species
ACTTTTCACCAGGGTGTGTGTCCAACTGCTCATCCTCTTTGGGCGCGTAGTG	129617	129840	129890	129838	-1	DOTSEscaffold_14	DOTSEDRAFT_39625	129295	130148	None	2304	274	13640	No_constitutive_exon_found_in_species
GAGGACGCCATGGTTAGGACTGGGTAGGGGGTGACCATAAGGGCGCAAAGTG	232881	232962	232831	232883	1	DOTSEscaffold_14	DOTSEDRAFT_39657	231997	233815	None	2304	274	13640	No_constitutive_exon_found_in_species
GTATCATCCGATATCTCAGCCGACGACATTTATGACTCACATGGGTGTAGGT	239877	239940	239990	239938	-1	DOTSEscaffold_14	DOTSEDRAFT_39661	239877	240296	None	2304	274	13640	No_constitutive_exon_found_in_species
