# Supplementary material for: Widespread Separation of the Polypyrimidine Tract From 3′ AG by G Tracts in Association With Alternative Exons in Metazoa and Plants
Source: Front Genet. 2019 Jan 14;9:741. doi: 10.3389/fgene.2018.00741 (PMC6339879; doi:10.3389/fgene.2018.00741)
Supplement: DATA FILE S1 — Sequences of REPAG 3′ SS from each species of fungi. [file Data_Sheet_1.zip › Supplementary data 1/Fungi_Release38_candida_tanzawaensis_nrrl_y_17324.txt]

REPA_GGG_Sequence	Exon_Start	Exon_End	Pos_-50	Pos_+2	Strand	Chromosome	GeneID	Gene_Start	Gene_End	Gene_Name	Number_of_REPAs	Number_of_REPAs_has_GGG	Number_of_Intron(Intra_genic_Region)	Upstream_Constitutive_Exon
TGGTGCTGGTGCAAGTTCGTCCAATTTGAAGGTGGAGGAAAAGGAGGGAGAG	447109	447186	447059	447111	1	CANTAscaffold_1	CANTADRAFT_43897	446592	448854	None	365	41	1339	No_constitutive_exon_found_in_species
ACATTGATTCGCATGCATCAAGACTCGCTGCCGGTGCTCCTGGTGGGCAGAG	1988550	1990416	1990466	1990414	-1	CANTAscaffold_1	CANTADRAFT_88113	1988550	1990722	None	365	41	1339	No_constitutive_exon_found_in_species
CCTCAAACTATTAAGCACAATATATGACAAGCAGTCTAAGGGAGTGCCAGAG	2315297	2316168	2316218	2316166	-1	CANTAscaffold_1	CANTADRAFT_29611	2314891	2316631	None	365	41	1339	No_constitutive_exon_found_in_species
CTATGAAGGCAGAGGTGCCTACGAAGGAAGAGGTGCCTATGAGGGAAGAGGT	2522821	2523394	2523444	2523392	-1	CANTAscaffold_1	CANTADRAFT_145849	2522821	2523829	None	365	41	1339	No_constitutive_exon_found_in_species
AAGTGTATTTAGAAGCTCAAACATGGTTCCAAATACCAAGGGTAAGAAAGAG	534357	535316	535366	535314	-1	CANTAscaffold_2	CANTADRAFT_46428	534357	536580	None	365	41	1339	No_constitutive_exon_found_in_species
TGGAGACTTACACAGTCAAAGATCGCAACAACCTGGCGTGGGAACCGGAGTC	778755	779252	778705	778757	1	CANTAscaffold_2	CANTADRAFT_88686	775016	779252	None	365	41	1339	No_constitutive_exon_found_in_species
TGAGCCAGCTCTTCGACCCGAGTCATGGATTCAAGCAAGAGGGTCAGCAGGA	1113466	1114336	1113416	1113468	1	CANTAscaffold_2	CANTADRAFT_88840	1113217	1114336	None	365	41	1339	No_constitutive_exon_found_in_species
AAAACTTCCAGAGCATCCCGAGCCGACAGTAATGCTAGTGCAAAGGGCAGAG	1210362	1211422	1210312	1210364	1	CANTAscaffold_2	CANTADRAFT_47043	1209841	1211422	None	365	41	1339	No_constitutive_exon_found_in_species
AGCACCTCGTACTCGAGCGTGTCGTCTGCATCGTCGGGCAGCGGCAGCAGCA	1399922	1400274	1399872	1399924	1	CANTAscaffold_2	CANTADRAFT_46568	1399722	1400274	None	365	41	1339	No_constitutive_exon_found_in_species
CCAGGGAGGCTACCAAAACTACCAAGGAGGCTACCAGAACTACCAGGGAGGT	1500105	1503449	1500055	1500107	1	CANTAscaffold_2	CANTADRAFT_46512	1499888	1503449	None	365	41	1339	No_constitutive_exon_found_in_species
ATCTCCAGGAAACCGGTCAGACTCTAGTGAACTGAGTTTCGGGGGTGGAGAC	229699	230559	230609	230557	-1	CANTAscaffold_3	CANTADRAFT_29470	229699	232441	None	365	41	1339	No_constitutive_exon_found_in_species
CTTGATTCCTCAGAATCCTCAACAAAACCAACTGCAGGGTCAACAACAAGTA	688794	689687	689737	689685	-1	CANTAscaffold_3	CANTADRAFT_48889	688794	691005	None	365	41	1339	No_constitutive_exon_found_in_species
CCAAGAAGACTGACGAGGCTGCCGACAAGGCCAAGGAATTGAGGGCCGAGGC	694546	694918	694968	694916	-1	CANTAscaffold_3	CANTADRAFT_48547	694546	695683	None	365	41	1339	No_constitutive_exon_found_in_species
ACGACGTGTCAGACCTTCCCGACATCTCGACTTCTACTGGGGTAGACCAGCC	777371	778457	777321	777373	1	CANTAscaffold_3	CANTADRAFT_32849	777203	778457	None	365	41	1339	No_constitutive_exon_found_in_species
TACAGCAGGCAAGCCATCATCATCAGCAATACGCAGACGCCCAGGGACAGCT	1550317	1551553	1551603	1551551	-1	CANTAscaffold_3	CANTADRAFT_48712	1550317	1551787	None	365	41	1339	No_constitutive_exon_found_in_species
TAACTATGAGGACATTGATCTCAGCGACGAAGTCGAAGGGGATGAAAAAGAT	1554970	1555245	1555295	1555243	-1	CANTAscaffold_3	CANTADRAFT_232317	1554970	1556850	None	365	41	1339	No_constitutive_exon_found_in_species
CTAATGGCCACTCGCTTGGACCAGCTTATAATGGAGCCCTGGGAGCCCAGAG	85672	86071	86121	86069	-1	CANTAscaffold_4	CANTADRAFT_39720	84967	87448	None	365	41	1339	No_constitutive_exon_found_in_species
GTTCTATGGCGATTGATAAGGAGATAAAACTCTATATTTGGGGTCACAAGAA	463931	463999	464049	463997	-1	CANTAscaffold_4	CANTADRAFT_26123	463931	464966	None	365	41	1339	No_constitutive_exon_found_in_species
TTCTACATTGAATTCTTCTGCTGCTTCTATCCACAAGGGCAGCTATGGAGCA	493953	494154	493903	493955	1	CANTAscaffold_4	CANTADRAFT_51048	493589	499841	None	365	41	1339	No_constitutive_exon_found_in_species
GATAAGGACCACAATAATGCCAGTATACAACTCCAGGGCTCTAGGGACAGCC	887081	888162	888212	888160	-1	CANTAscaffold_4	CANTADRAFT_27769	887081	888419	None	365	41	1339	No_constitutive_exon_found_in_species
AATCAGATCATGGAGGGAATGAAGAAGATGATGATGAACATCTGGGGGAGCA	899332	899968	899282	899334	1	CANTAscaffold_4	CANTADRAFT_34071	897709	899968	None	365	41	1339	No_constitutive_exon_found_in_species
AGTCTAGCGCTGGTTCAATTGCCCCTAAATCAGTTGATGAGGGTTTGGAGTC	922634	925721	922584	922636	1	CANTAscaffold_4	CANTADRAFT_51274	920654	925721	None	365	41	1339	No_constitutive_exon_found_in_species
AAAACCAATTCGCTCCGAATTATCAGATACTACATCCTTTTTGGGCGAAGTC	1484	1864	1914	1862	-1	CANTAscaffold_5	CANTADRAFT_53805	1484	4430	None	365	41	1339	No_constitutive_exon_found_in_species
TGACTATAGTAAGGACTTACGAGTACCCCAAACAGCCCAGAAGGGGCCAGAT	143427	143714	143764	143712	-1	CANTAscaffold_5	CANTADRAFT_36269	143427	143919	None	365	41	1339	No_constitutive_exon_found_in_species
CCGGGCGTGCAGTTAGGACTAGAAGAATGTGGTGGGGTTTAGCTGGGAAGGT	907641	907780	907830	907778	-1	CANTAscaffold_5	CANTADRAFT_271648	907641	908256	None	365	41	1339	No_constitutive_exon_found_in_species
AACTATCAATCATGAGCAAGTTGGTGCTCGAGATGGTGAGTTGGGTGAAGAT	262817	265051	265101	265049	-1	CANTAscaffold_6	CANTADRAFT_91256	262817	265190	None	365	41	1339	No_constitutive_exon_found_in_species
GCCTCGAAGACTCAAACTTTGAATTGACCTCTCGTCCATTCGCGGGGGAGTC	615950	616799	616849	616797	-1	CANTAscaffold_6	CANTADRAFT_96616	615537	616921	None	365	41	1339	No_constitutive_exon_found_in_species
CAGTTCCCCAGACTCCGACGACACCAAGGAGCCTGTCTCCGCCCAGGGAGAG	642474	644969	645019	644967	-1	CANTAscaffold_6	CANTADRAFT_69325	641529	645499	None	365	41	1339	No_constitutive_exon_found_in_species
TTTACAGCAATTGCAAATATACTCTCGCACCACTTTGAGGGAATACGAAGGA	961465	961668	961718	961666	-1	CANTAscaffold_6	CANTADRAFT_39151	961465	962596	None	365	41	1339	No_constitutive_exon_found_in_species
GCCATCCTGGACCTCCACTACCCGCACCACCACCGGTGCTTAAGGGCAAGAA	1121488	1121998	1121438	1121490	1	CANTAscaffold_6	CANTADRAFT_29121	1120111	1121998	None	365	41	1339	No_constitutive_exon_found_in_species
GTGGCATGTGTATTTGTCGATAATAGTGCGGTAGGCTAACATGGGAATAGAC	164203	164670	164720	164668	-1	CANTAscaffold_7	CANTADRAFT_302266	164203	165127	None	365	41	1339	No_constitutive_exon_found_in_species
GGAGTCGGGTATGGCATTAAAGGCACAAAATTCGGAAAAGGGATTCGAAGTC	466069	466803	466019	466071	1	CANTAscaffold_7	CANTADRAFT_55610	465273	466803	None	365	41	1339	No_constitutive_exon_found_in_species
TCGCGAATCAAAGGCAATTTCAGGTAATGGAGGAGATGAGGGTAGTGGAGAT	759717	760883	759667	759719	1	CANTAscaffold_7	CANTADRAFT_55631	758045	760883	None	365	41	1339	No_constitutive_exon_found_in_species
GCGTTCAACTTTAGCCGTGAAAGGTCAAGACTTGGAGGAGGGTTATGAAGAG	840829	840897	840779	840831	1	CANTAscaffold_7	CANTADRAFT_97202	839720	840897	None	365	41	1339	No_constitutive_exon_found_in_species
TCAACGAGGAAAATGTCAAGACTATGGGATCTGGTCTTAATCAAAGGGAGCA	386593	386836	386886	386834	-1	CANTAscaffold_8	CANTADRAFT_56788	386593	388798	None	365	41	1339	No_constitutive_exon_found_in_species
TGGTACTCAGAATGGCTTGGTAGCAAACCACACTAATGGGCAAGGAAAAGTT	438503	439958	440008	439956	-1	CANTAscaffold_8	CANTADRAFT_71679	438503	444042	None	365	41	1339	No_constitutive_exon_found_in_species
GTCTTGAATCACATACCGGCAATTTATTTTCATTCAATATTGGGAAACAGGT	1733	2356	2406	2354	-1	CANTAscaffold_9	CANTADRAFT_86508	1733	3355	None	365	41	1339	No_constitutive_exon_found_in_species
TTTCCTCGGCCAATTTGGCGGAAACAGCCCCACAAAGGGCCCAAAAACAGTC	358744	360151	358694	358746	1	CANTAscaffold_9	CANTADRAFT_57295	357973	360151	None	365	41	1339	No_constitutive_exon_found_in_species
AGATGAAGATGACAACACTTTGACGGGGTTCACGAAATCTGGGTACATAGAT	416075	416970	417020	416968	-1	CANTAscaffold_9	CANTADRAFT_86865	415655	419305	None	365	41	1339	No_constitutive_exon_found_in_species
GTATCAGATAAGATCGGAAACTCTGTATCAGATACTGTTGATGGGATGAGCG	135528	135543	135593	135541	-1	CANTAscaffold_10	CANTADRAFT_92546	135528	137642	None	365	41	1339	No_constitutive_exon_found_in_species
GCAAGGGCCACGCCAGCCAGGACGGGCGGTGGTTCAACCGTCTGGGGAAGCG	248077	249205	248027	248079	1	CANTAscaffold_10	CANTADRAFT_92587	247561	249205	None	365	41	1339	No_constitutive_exon_found_in_species
