# Supplementary material for: Widespread Separation of the Polypyrimidine Tract From 3′ AG by G Tracts in Association With Alternative Exons in Metazoa and Plants
Source: Front Genet. 2019 Jan 14;9:741. doi: 10.3389/fgene.2018.00741 (PMC6339879; doi:10.3389/fgene.2018.00741)
Supplement: DATA FILE S1 — Sequences of REPAG 3′ SS from each species of fungi. [file Data_Sheet_1.zip › Supplementary data 1/Fungi_Release38_penicillium_griseofulvum.txt]

REPA_GGG_Sequence	Exon_Start	Exon_End	Pos_-50	Pos_+2	Strand	Chromosome	GeneID	Gene_Start	Gene_End	Gene_Name	Number_of_REPAs	Number_of_REPAs_has_GGG	Number_of_Intron(Intra_genic_Region)	Upstream_Constitutive_Exon
GACACAAGGACCTCTATGGTGAGTTTCTGCAGACACACCTGGGGTTGTAGTT	237599	237753	237549	237601	1	contig_80	PGRI_011340	237532	239324	None	2814	229	20842	No_constitutive_exon_found_in_species
AACGCAAATTCATACCCGAATCTATTTGATCGCTGACATTTTGAGGGTAGAG	237818	238010	237768	237820	1	contig_80	PGRI_011340	237532	239324	None	2814	229	20842	No_constitutive_exon_found_in_species
ACCGTGTCGCATTCCTGCAGGTACACCCCGCGGCTAACGGGAATATACAGAT	404017	404484	404534	404482	-1	contig_80	PGRI_011890	403777	405105	None	2814	229	20842	No_constitutive_exon_found_in_species
GGTACCTTTTCGACGTAAATGATGTATTGAAGTGCTAACAACTGGGGCAGAA	449544	450844	450894	450842	-1	contig_80	PGRI_012080	449300	451397	None	2814	229	20842	No_constitutive_exon_found_in_species
GTAGATGGTCAACAACAAGACTACACTGAATTCGAACATGGTACGGGCAGAA	494017	494372	494422	494370	-1	contig_80	PGRI_012200	491312	494762	None	2814	229	20842	No_constitutive_exon_found_in_species
TTGAATATGTCTCGTTTACTGGCTAGTAAGAATATGGGCTAACAAATTAGCT	682340	682623	682290	682342	1	contig_80	PGRI_012900	679477	683443	None	2814	229	20842	No_constitutive_exon_found_in_species
CGATCGACCCTTCTATGTTGTGGTTACACTAACAGATTCCATGCGGGCAGTC	724946	725162	724896	724948	1	contig_80	PGRI_013040	724868	726258	None	2814	229	20842	No_constitutive_exon_found_in_species
GCCCAAGTGCTCAAGCATTGGATGGTATGATGCTAATTAGGGCGTCAAAGAA	727252	739557	739607	739555	-1	contig_80	PGRI_013050	726750	739899	None	2814	229	20842	No_constitutive_exon_found_in_species
GCTAGCTACAAGAACTCTGAAGAGTATGCTAATGATTCTGGGACTAATAGTG	933279	934194	934244	934192	-1	contig_80	PGRI_013720	933116	934687	None	2814	229	20842	No_constitutive_exon_found_in_species
GTATGATGCTGTGTCAAATACATATCACCATTTCGAGCTAACGGGAATAGTC	1016955	1017137	1017187	1017135	-1	contig_80	PGRI_014030	1016401	1019330	None	2814	229	20842	No_constitutive_exon_found_in_species
GGTTGGGTCACGCGATTTGAAGAAATCGGGGTGAAACTATTGGGGTGTAGGA	1024837	1024882	1024932	1024880	-1	contig_80	PGRI_014040	1022383	1026362	None	2814	229	20842	No_constitutive_exon_found_in_species
GACTATACGGTGTTGGAGATACAGGATTTGACTAACTCGATGGGGTATAGAC	1190525	1192481	1190475	1190527	1	contig_80	PGRI_014670	1189782	1192481	None	2814	229	20842	No_constitutive_exon_found_in_species
TGATATTCCTGTCTCGAATCCCGATTAGGGTTGTTAACACAAGGGGCTAGGT	1307118	1307168	1307218	1307166	-1	contig_80	PGRI_015140	1305807	1307308	None	2814	229	20842	No_constitutive_exon_found_in_species
ATGGTGCGTTTAGAAGGGAGAAAGTTGAGCTAATTCATCTTGGGATACAGCT	1480523	1480572	1480622	1480570	-1	contig_80	PGRI_015670	1477993	1480954	None	2814	229	20842	No_constitutive_exon_found_in_species
TCTGACGACAATTTCCCAACCCATTGATTCGCTAACATGCGGGGCTATAGCA	1672969	1673583	1672919	1672971	1	contig_80	PGRI_016440	1672523	1673583	None	2814	229	20842	No_constitutive_exon_found_in_species
GTCATAATTTGCCTGGTTGCTCCTGACTATACATGCTGACAAATGGGAAGCA	1822785	1824182	1824232	1824180	-1	contig_80	PGRI_016970	1822785	1825017	None	2814	229	20842	No_constitutive_exon_found_in_species
CTCAGACTCTTGTCACTGAAAACATCTCGACTGACATATCGGGTTGACAGTT	1856122	1856874	1856924	1856872	-1	contig_80	PGRI_017080	1856122	1857009	None	2814	229	20842	No_constitutive_exon_found_in_species
TTGTATGCCTATCCGTTGGATGGGGTTGTGCTTTGACGGGATGTGATAAGAC	1910906	1910942	1910856	1910908	1	contig_80	PGRI_017240	1910373	1912434	None	2814	229	20842	No_constitutive_exon_found_in_species
AAACTGAGAACCCCCCGATACTTTAATCACAGTTTTATTAATAAGGGAAGGT	2225999	2226196	2226246	2226194	-1	contig_80	PGRI_018400	2224891	2226872	None	2814	229	20842	No_constitutive_exon_found_in_species
CAAAATACCGATGGAAGCTCATGGCTGCGACTATGCTTGGATAAGGGAAGAC	2395505	2396771	2396821	2396769	-1	contig_80	PGRI_018970	2395505	2397227	None	2814	229	20842	No_constitutive_exon_found_in_species
GTTGATTACCAAGGGCGCTCCGAGTTAACGTGCTGATATGAGGGAAATAGTA	2584668	2585072	2585122	2585070	-1	contig_80	PGRI_019670	2584296	2585614	None	2814	229	20842	No_constitutive_exon_found_in_species
AGTGGCAAGTTATCGGAAAGGACACAACGGCGAACTTCGACGCGGGATAGAC	2635369	2635630	2635680	2635628	-1	contig_80	PGRI_019860	2635369	2636479	None	2814	229	20842	No_constitutive_exon_found_in_species
ATGTGTTAGAATTCCCCGGGAGATCTTGATCTGACCACGTATGGGATTAGAG	2733295	2733358	2733408	2733356	-1	contig_80	PGRI_020240	2730016	2734311	None	2814	229	20842	No_constitutive_exon_found_in_species
TTCAGTCCAGATTGTTTGAGTGAGCTTCATTTACTAATACCATGGGGTAGCT	2746282	2746342	2746232	2746284	1	contig_80	PGRI_020300	2745565	2746950	None	2814	229	20842	No_constitutive_exon_found_in_species
TTCAAATAACTCGATACACTTCCGGTTCGGTCACTGACATTAAGGGATAGCT	2772080	2772129	2772179	2772127	-1	contig_80	PGRI_020330	2770065	2772290	None	2814	229	20842	No_constitutive_exon_found_in_species
GAGTCCCAATCATACAGTATGAAGCAAAACAGTATTGACAGTGGGTACAGCA	2994716	2995462	2994666	2994718	1	contig_80	PGRI_021030	2994447	2998603	None	2814	229	20842	No_constitutive_exon_found_in_species
GCATTTTTGATGGTACATGAAATCTCCGTACTTACTGACCAACTGGGAAGGC	3168534	3168672	3168722	3168670	-1	contig_80	PGRI_021580	3167775	3168906	None	2814	229	20842	No_constitutive_exon_found_in_species
ACGCTACGTCTGATGGAATAACCTTGTCCCTCCGCCTTAATGGGAAGCAGAT	3280055	3280394	3280444	3280392	-1	contig_80	PGRI_021980	3280055	3281670	None	2814	229	20842	No_constitutive_exon_found_in_species
TTGTATGCACGATGGCATATACCCAAGTTTAAGTACAGGGACAGTAGCAGAT	3628839	3629114	3629164	3629112	-1	contig_80	PGRI_023060	3628024	3629491	None	2814	229	20842	No_constitutive_exon_found_in_species
TACAGACAGCCGTTGACTGACTTGTATTCGTCTGTGATTTTGGGAGATAGTC	3689206	3689501	3689551	3689499	-1	contig_80	PGRI_023260	3686727	3693541	None	2814	229	20842	No_constitutive_exon_found_in_species
ATTCGCCCTCTTTTATTGCATAGGTGACTAATACTGAACCGATGGGATAGAG	3780607	3781180	3781230	3781178	-1	contig_80	PGRI_023600	3780239	3781601	None	2814	229	20842	No_constitutive_exon_found_in_species
TTTACCTTGCACGATAAATACAAAACTAATGCCATGGTTGGGTGATATAGAC	3881337	3881538	3881588	3881536	-1	contig_80	PGRI_023970	3881337	3883232	None	2814	229	20842	No_constitutive_exon_found_in_species
AGTCACTGTGAATCTGTTTGTGCGTTTGATTGACTAGAATTATGGGACAGGC	4043932	4043980	4044030	4043978	-1	contig_80	PGRI_024600	4042401	4044326	None	2814	229	20842	No_constitutive_exon_found_in_species
GAGATCGTGATATGGATGCACGTCGTGGCTACCGTGACTTCCGGGATGAGCG	4143677	4143961	4144011	4143959	-1	contig_80	PGRI_025000	4142032	4145436	None	2814	229	20842	No_constitutive_exon_found_in_species
GATAGAGAGAATATATATACTGATAGGGTAGCTAGGCTACGTAGGGCCAGTG	4212439	4212497	4212389	4212441	1	contig_80	PGRI_025210	4212132	4213070	None	2814	229	20842	No_constitutive_exon_found_in_species
CTTATCTCTGCATGTGGTTACCATGTGACTGACTTTCAACGGGGATATAGCA	4270838	4272246	4272296	4272244	-1	contig_80	PGRI_025390	4270617	4272635	None	2814	229	20842	No_constitutive_exon_found_in_species
TGCGTAAGTTGTGTTTCTCCTAAAGTGAGTCTTGTCTAACAGGAGGGTAGTT	4364446	4364535	4364585	4364533	-1	contig_80	PGRI_025670	4363185	4365064	None	2814	229	20842	No_constitutive_exon_found_in_species
CATTGTACGATCGGGACTTCCCCTACGTTTCTGCTGGCTAACATGGGTAGTT	4430861	4431037	4430811	4430863	1	contig_80	PGRI_025880	4430364	4432252	None	2814	229	20842	No_constitutive_exon_found_in_species
CTTTTGAACCACCAGGAAAAACCGCTACTTGATTCTGACAGGGATATTAGAC	4587489	4587905	4587439	4587491	1	contig_80	PGRI_026460	4587327	4589702	None	2814	229	20842	No_constitutive_exon_found_in_species
GAGTCTTACCCACATCATCCCCCGAAACCCCCCACATTAACGGGGAACAGGC	4766730	4766863	4766680	4766732	1	contig_80	PGRI_027060	4766575	4768723	None	2814	229	20842	No_constitutive_exon_found_in_species
GAGAGGTATGTCTCCTACCTCACAGCTTAGACCAGACTAACCGGGAACAGGT	4901557	4901618	4901668	4901616	-1	contig_80	PGRI_027470	4900848	4902394	None	2814	229	20842	No_constitutive_exon_found_in_species
CTGTCAAATTAAATTTTTCTTATCGGATTGTTGACTGACGGGGCAGATAGCG	4984068	4985216	4985266	4985214	-1	contig_80	PGRI_027770	4984068	4986013	None	2814	229	20842	No_constitutive_exon_found_in_species
GTCCCCCAGTATGGTTGAACCAACGCATCACTAACGGGCTGGGTATATAGTC	4988282	4988822	4988232	4988284	1	contig_80	PGRI_027780	4987752	4988921	None	2814	229	20842	No_constitutive_exon_found_in_species
GTGCTAAGCCCCTTCTGAAACATGGGCATAAAAGCTGACTAGGGTTGCAGAT	4993916	4994077	4994127	4994075	-1	contig_80	PGRI_027810	4993272	4994759	None	2814	229	20842	No_constitutive_exon_found_in_species
GCCACCGGGCATCGCCGCTGGAGCTGAAGCTGACAATATGATTGGGACAGGG	5129245	5129476	5129195	5129247	1	contig_80	PGRI_028310	5128784	5129476	None	2814	229	20842	No_constitutive_exon_found_in_species
TCCTTGTATGTCGCTTATTGGCATGTCAGAAATACTTATGGGAACAACAGGT	5273383	5273597	5273647	5273595	-1	contig_80	PGRI_028770	5272536	5273905	None	2814	229	20842	No_constitutive_exon_found_in_species
ATATCCCCCAAGGTCAATACATTGCTAGAACATAACTAATCTATGGGAAGAA	5344085	5344300	5344035	5344087	1	contig_80	PGRI_029040	5343698	5344300	None	2814	229	20842	No_constitutive_exon_found_in_species
GACAAATGAGAGCCGATTTGCGCTAGACTAACTAACGGGTGGAATTGCAGGT	5441250	5441493	5441200	5441252	1	contig_80	PGRI_029380	5440868	5443683	None	2814	229	20842	No_constitutive_exon_found_in_species
AATGTGTGGACTCATATCTCCGTTGGGCATTGCTGATATCAACGGGGTAGTT	5466960	5467278	5467328	5467276	-1	contig_80	PGRI_029450	5466329	5468371	None	2814	229	20842	No_constitutive_exon_found_in_species
AGTATATTTAGCTTGACATGGCAAGAACACTAGCTAACAGACGTGGGTAGAG	5515953	5516007	5515903	5515955	1	contig_80	PGRI_029650	5515523	5517223	None	2814	229	20842	No_constitutive_exon_found_in_species
CGTTGCGTTCGGGTTGTTGGATTCGTATCGACTATTAACACTCGGGGAAGCT	5558995	5560284	5558945	5558997	1	contig_80	PGRI_029810	5558825	5560284	None	2814	229	20842	No_constitutive_exon_found_in_species
TGATCCACTCCTTGATGGGAATATGGCATTATGGCTGACTTGGGATACAGGA	5625623	5625966	5625573	5625625	1	contig_80	PGRI_029990	5625452	5626673	None	2814	229	20842	No_constitutive_exon_found_in_species
ACGCAATTGAGTGACATCGACTTTTTTTTGTAATGAGACTAACGGGATAGAT	5947418	5947523	5947368	5947420	1	contig_80	PGRI_031250	5947171	5948630	None	2814	229	20842	No_constitutive_exon_found_in_species
TTCCGACTTCTATTGCCCTACAATTCAATGTACTAATGAATCGGGAACAGTT	6001496	6002129	6002179	6002127	-1	contig_80	PGRI_031480	6001496	6002564	None	2814	229	20842	No_constitutive_exon_found_in_species
TGGTAAAGCAAAGCAAGTGCTTTGAAGAAGGCTATGCTATATGGGGGCAGGC	6078254	6078274	6078324	6078272	-1	contig_80	PGRI_031680	6078254	6079105	None	2814	229	20842	No_constitutive_exon_found_in_species
CCGAGGCTAAAATTACTCCCACGCGCAATGCTAACTCCTAGGGTGAACAGTT	6174948	6175018	6175068	6175016	-1	contig_80	PGRI_032010	6173129	6175298	None	2814	229	20842	No_constitutive_exon_found_in_species
GATGCATGGCTTCAAGGACTCGAACGGGATGTTGGTCCACGACTGGGCAGCT	6282608	6282872	6282922	6282870	-1	contig_80	PGRI_032330	6282608	6283800	None	2814	229	20842	No_constitutive_exon_found_in_species
GATGGATGTTGGTTGAGATAATCGATTTTGAAATATTCTAATGGGTGTAGGT	6446489	6446510	6446560	6446508	-1	contig_80	PGRI_032790	6446489	6448478	None	2814	229	20842	No_constitutive_exon_found_in_species
TGGTGTATTCATCACAGATAATCTTGAACAAAGCTGACTTCGGGACATAGAT	65813	66935	65763	65815	1	contig_79	PGRI_000170	64944	66935	None	2814	229	20842	No_constitutive_exon_found_in_species
CGTTTCTTTCGTGTATGTCTTTAGTGACTAACAAGCTGTGTGGGGGGCAGAC	219562	220088	219512	219564	1	contig_79	PGRI_000720	216330	221116	None	2814	229	20842	No_constitutive_exon_found_in_species
CTGGCCCACTCCACGGATATTTTACTGACATATGAATTTGGGATATGCAGTC	259120	259631	259070	259122	1	contig_79	PGRI_000830	252262	260421	None	2814	229	20842	No_constitutive_exon_found_in_species
TAGAGGTAAGTGGCAACGAACGAATGAACATCATTTAATGGGAACAATAGGT	322864	323087	323137	323085	-1	contig_79	PGRI_001040	322324	323290	None	2814	229	20842	No_constitutive_exon_found_in_species
CTTGTCATCTACCATTCAAAATTGCGCCAATGCTAATACTGGGAAAACAGAC	326507	326772	326822	326770	-1	contig_79	PGRI_001050	325047	327400	None	2814	229	20842	No_constitutive_exon_found_in_species
GCCTTTGAGCCAGAGAGGAATGACATATACTGACATGACATGGGAAACAGCT	500951	501044	500901	500953	1	contig_79	PGRI_001610	500752	502246	None	2814	229	20842	No_constitutive_exon_found_in_species
AAACGCGACCTGTGGTACAGTGCGGGCTGACTATTTACATTGCGGGATAGAA	646725	651987	652037	651985	-1	contig_79	PGRI_002120	645683	652245	None	2814	229	20842	No_constitutive_exon_found_in_species
GTACATTCTTTGTTGCTTATTCCTAGTGCTACCACTCACGGGTTGAACAGAC	709209	709375	709425	709373	-1	contig_79	PGRI_002300	707487	710317	None	2814	229	20842	No_constitutive_exon_found_in_species
ATTCGAGAATATGTAAGTGATTCCCTCTGCGACATGTTCTACAGGGACAGGA	707487	707634	707684	707632	-1	contig_79	PGRI_002300	707487	710317	None	2814	229	20842	No_constitutive_exon_found_in_species
TAGTCATAATCAGGGACTTGTGGACCCTTTGGCTAATACCTGGGATATAGGA	762020	762191	762241	762189	-1	contig_79	PGRI_002480	759256	762548	None	2814	229	20842	No_constitutive_exon_found_in_species
ACAGTATGTGGGTTATGTCTGCAATAAGCGGTTTGATGGTTGGGACACAGTA	825585	825611	825535	825587	1	contig_79	PGRI_002570	824230	825692	None	2814	229	20842	No_constitutive_exon_found_in_species
ATTTTAAACTCCGTGGACGCCGAATCTTGCTAATGTGACTGGATTGGGAGGC	947254	947377	947427	947375	-1	contig_79	PGRI_002990	946041	947444	None	2814	229	20842	No_constitutive_exon_found_in_species
GACCCCTCTCGCGTTCAGGCATCAGCGATGTTATTACCAAGGGTAAATAGGA	1063751	1063920	1063701	1063753	1	contig_79	PGRI_003370	1063552	1065029	None	2814	229	20842	No_constitutive_exon_found_in_species
CATGTTTATGAATAGTGAATATCATACACCGATAACTAACGGGAATACAGGT	1141225	1141405	1141455	1141403	-1	contig_79	PGRI_003660	1141225	1142101	None	2814	229	20842	No_constitutive_exon_found_in_species
TAGGACATACATCTTTCTATTCGCGTCACCTTTGCTAATGATTGGGATAGAA	1242443	1242547	1242393	1242445	1	contig_79	PGRI_004090	1241994	1243317	None	2814	229	20842	No_constitutive_exon_found_in_species
TTTGGACGCGCGATATTATGAGAGAACACCGAATAATGGGGAATGCGCAGCA	1353966	1354080	1354130	1354078	-1	contig_79	PGRI_004480	1352544	1354359	None	2814	229	20842	No_constitutive_exon_found_in_species
CGGTAAGTCATACAAGCAATTTGTCGGAACAATCAATAACATGGGAGTAGAT	1429918	1430005	1429868	1429920	1	contig_79	PGRI_004710	1429621	1437595	None	2814	229	20842	No_constitutive_exon_found_in_species
GCGTAAGTCATGGAAATCCAGTTGGCCGTTCGTCGCTAATGGGAACTCAGCA	1454879	1455042	1455092	1455040	-1	contig_79	PGRI_004770	1454879	1456434	None	2814	229	20842	No_constitutive_exon_found_in_species
TAGTCTGCGAGGGATCGTGGGACCCGCTGACAGTTCGGGAAAGACCATAGAT	1598248	1598651	1598198	1598250	1	contig_79	PGRI_005070	1597671	1599999	None	2814	229	20842	No_constitutive_exon_found_in_species
GCACGGCATTCCCTTGTTTCGCCCAGATAGCTAACGCGCTGGGTATATAGAG	1882114	1882411	1882461	1882409	-1	contig_79	PGRI_006010	1881408	1882923	None	2814	229	20842	No_constitutive_exon_found_in_species
CCTGGCCAGCCCGATCGCCATGCCAAGATTTAACTAACAGGGTTGAGCAGAT	1909319	1909562	1909612	1909560	-1	contig_79	PGRI_006130	1908861	1909818	None	2814	229	20842	No_constitutive_exon_found_in_species
GGTAGGTATTTAGTTATACCAACAGTTGTACAAAGACTGACAGGGAATAGAA	2071018	2071292	2071342	2071290	-1	contig_79	PGRI_006760	2068110	2071497	None	2814	229	20842	No_constitutive_exon_found_in_species
CTTCTGGCCTACTTAACTATATTTATATCTATATACTTACCACGGGATAGGT	2351420	2352040	2352090	2352038	-1	contig_79	PGRI_007830	2351125	2352615	None	2814	229	20842	No_constitutive_exon_found_in_species
GAGTTAGTCTATACATGTCATACATTATGGTACTGACATCATGGGTATAGGT	2420155	2420500	2420550	2420498	-1	contig_79	PGRI_008060	2420155	2420786	None	2814	229	20842	No_constitutive_exon_found_in_species
TTTCCCCCAGAAATCGAGACGGAAGCTGATTTCAATTTCCCGGGGAATAGCC	2450673	2450753	2450623	2450675	1	contig_79	PGRI_008200	2450574	2451484	None	2814	229	20842	No_constitutive_exon_found_in_species
CTCCAGTCCCGACCTAAGATGGGCTGACATTAACTTGAGAGGGAATGTAGGG	2552581	2553501	2552531	2552583	1	contig_79	PGRI_008580	2551888	2553501	None	2814	229	20842	No_constitutive_exon_found_in_species
GAGCTCATCTTAAATCAACGACATGATCACTTATTTTTTTGGGACAATAGGG	2556273	2556988	2557038	2556986	-1	contig_79	PGRI_008610	2555921	2558400	None	2814	229	20842	No_constitutive_exon_found_in_species
CTGTTTGGGTTGTTGGTTGACATATGGTTGCTAACACGGTTCGTGGGAAGAT	2689801	2691242	2691292	2691240	-1	contig_79	PGRI_009080	2685141	2691996	None	2814	229	20842	No_constitutive_exon_found_in_species
ACGAAGGGATACCTCTCCATGTGTCAAATGCTGATTTATTTGGGTAAAAGAA	2842642	2843041	2842592	2842644	1	contig_79	PGRI_009640	2840930	2849742	None	2814	229	20842	No_constitutive_exon_found_in_species
TCCGTAAGTCAAGAGGAACTATCACAACAACAAGTACTAATGGGGATTAGAG	3049091	3049169	3049041	3049093	1	contig_79	PGRI_009900	3048569	3050551	None	2814	229	20842	No_constitutive_exon_found_in_species
AGGCAAATTAATGGGTGGTCATAGTGATGAGTTTCTCACCGGGATTAAAGGA	3061035	3061109	3061159	3061107	-1	contig_79	PGRI_009950	3059037	3061495	None	2814	229	20842	No_constitutive_exon_found_in_species
CACAAGCCATGATGCCTGTCATCACCAGCGCATACTGACTGGGGATCTAGGC	3108268	3108519	3108218	3108270	1	contig_79	PGRI_010120	3107603	3108519	None	2814	229	20842	No_constitutive_exon_found_in_species
AGTTGGAGGCATTTCCTGTACTAAAGTCGGGCTACTAACTTGGGACGTAGTA	3171002	3172131	3170952	3171004	1	contig_79	PGRI_010300	3169677	3172131	None	2814	229	20842	No_constitutive_exon_found_in_species
ACCATGTTTTGGCAAGTTTTATAATCAAGTCACTAACCAAATTGGGACAGTA	67967	69216	67917	67969	1	contig_84	PGRI_045820	67598	69216	None	2814	229	20842	No_constitutive_exon_found_in_species
TTCCCCGTGTCTATACATGGAGAGTTGACTGACATTAATGGGGAATTCAGAG	99543	100324	100374	100322	-1	contig_84	PGRI_045900	99543	100465	None	2814	229	20842	No_constitutive_exon_found_in_species
TTTCCATATCCCCCTCATGCTTGCAGGACTAATCTCATGGGGTGGTGTAGTG	218184	218201	218251	218199	-1	contig_84	PGRI_046360	216754	218798	None	2814	229	20842	No_constitutive_exon_found_in_species
GGATTTTCCCAGAGCATGGCTGACTTTTTTTTTTCCTCTTTGGGTGGTAGCG	253515	253635	253685	253633	-1	contig_84	PGRI_046500	253515	254313	None	2814	229	20842	No_constitutive_exon_found_in_species
GAATCTGCATGTCACCTCCCCATACATGATACTCACATTAGGGACTATAGGG	312793	313558	313608	313556	-1	contig_84	PGRI_046750	312793	314679	None	2814	229	20842	No_constitutive_exon_found_in_species
ACGGTGCCATGTAAGATGACGCAGAGGATATTTGCTGACGGGAGCGGCAGAT	333034	333496	333546	333494	-1	contig_84	PGRI_046820	333034	334891	None	2814	229	20842	No_constitutive_exon_found_in_species
CACACACAGCTTCCCATGGCTTACTGGTCAGGTTATTAACGAGGGCGCAGGG	336912	337082	336862	336914	1	contig_84	PGRI_046830	336078	337727	None	2814	229	20842	No_constitutive_exon_found_in_species
GAGCTCTGCTATCTTGATCTTACAAAGGACACAAAAGTTAATAGGGCTAGGT	405948	406056	406106	406054	-1	contig_84	PGRI_047060	405020	406287	None	2814	229	20842	No_constitutive_exon_found_in_species
TCCCTGAATGGAAATTGTGGAGGATTGTGGCTAACATTTGGGGAATATAGTT	425087	425396	425446	425394	-1	contig_84	PGRI_047150	422755	425854	None	2814	229	20842	No_constitutive_exon_found_in_species
GCATGGCTCATTTGACTGAAAACTTCGTCCTAATGCTAACATGCGGGTAGAA	518749	518830	518880	518828	-1	contig_84	PGRI_047450	517103	519624	None	2814	229	20842	No_constitutive_exon_found_in_species
CTCTTTGCTTCCCGGATGCGATTGCTGATTTCCGCTTTCCCGGGAAATAGGT	723616	723696	723566	723618	1	contig_84	PGRI_048220	723385	725172	None	2814	229	20842	No_constitutive_exon_found_in_species
GAGTATTTGTGTTTGGCTTTTTCATGGATTTGACTGATTGGGTGTGGTAGTG	791117	791304	791067	791119	1	contig_84	PGRI_048450	790481	791304	None	2814	229	20842	No_constitutive_exon_found_in_species
AGGTGAGTGAGATAGAACGAATACCGGTGTAATAACTGACGAGGGAATAGTG	871109	871135	871059	871111	1	contig_84	PGRI_048750	869854	874445	None	2814	229	20842	No_constitutive_exon_found_in_species
GACGGGGGATTACAGGGATTGTGTCTGTGGCTAACTGGTTCGGGGAATAGGT	987811	987837	987761	987813	1	contig_84	PGRI_049170	984422	989741	None	2814	229	20842	No_constitutive_exon_found_in_species
GGCATTGTCTCTTTCTTTTGTTTAGTTGCTGACTATTCCTGGGAACTTAGGT	1310323	1310345	1310395	1310343	-1	contig_84	PGRI_050250	1308927	1310682	None	2814	229	20842	No_constitutive_exon_found_in_species
TACCCTTTTTTGCTGTGCCCTTGCCACTGCGAATGACCTGGGCAATGCAGTA	1416136	1416659	1416709	1416657	-1	contig_84	PGRI_050650	1416136	1416831	None	2814	229	20842	No_constitutive_exon_found_in_species
TAATCATCCAATTCCAGTCTACGAGAATAGACCGCTGACACTAGGGACAGAC	1576483	1577630	1577680	1577628	-1	contig_84	PGRI_051220	1576040	1578187	None	2814	229	20842	No_constitutive_exon_found_in_species
ATCGGTCGCTTTACTAACATCTTCTTGCCTTGTGGTTTTCTGACGGGTAGTG	1611417	1611573	1611367	1611419	1	contig_84	PGRI_051360	1611274	1612503	None	2814	229	20842	No_constitutive_exon_found_in_species
GTTGGGAGCTCTTGTGGGGAAATTGAATACACTAACATTTAAGGGAATAGGT	1695504	1695525	1695454	1695506	1	contig_84	PGRI_051690	1695396	1696784	None	2814	229	20842	No_constitutive_exon_found_in_species
GTTAATACTTGGACTTCTTGACAGATTCAGAGCTAACTCGGTGGGCGCAGGT	2093275	2093412	2093225	2093277	1	contig_84	PGRI_053080	2092658	2093412	None	2814	229	20842	No_constitutive_exon_found_in_species
TTTTCCTCATCTCGTCGTACCCGGCTTCTTACCACTCAGTGGGATTGAAGGT	2233603	2233814	2233553	2233605	1	contig_84	PGRI_053580	2233364	2234628	None	2814	229	20842	No_constitutive_exon_found_in_species
ATTTACTCAATGCAGATATAACACATGTTGGCTAATTATTTGGGTAATAGCA	2391275	2391682	2391225	2391277	1	contig_84	PGRI_054240	2389587	2391682	None	2814	229	20842	No_constitutive_exon_found_in_species
AGCCAGCAGGACCTTACACTGGAGGTCTTTTCATGCAGTGGGTCGAATAGGA	2420973	2421405	2420923	2420975	1	contig_84	PGRI_054320	2418007	2421405	None	2814	229	20842	No_constitutive_exon_found_in_species
TAATATATCCTACCTTGGATCATCGAACGAAGATTTGACTGGCTGGGCAGGT	2450810	2452282	2450760	2450812	1	contig_84	PGRI_054430	2449993	2452282	None	2814	229	20842	No_constitutive_exon_found_in_species
GTTTTATACAACATACTTAGCTATATTCATATGCTAATATAAGGGCTTAGAT	2574319	2574414	2574464	2574412	-1	contig_84	PGRI_054870	2572382	2574538	None	2814	229	20842	No_constitutive_exon_found_in_species
CAATCGTAATATCCAAATCGATAAGAGGGAACTGATGAAAATCGGGATAGCT	124851	125555	125605	125553	-1	contig_95	PGRI_055720	124851	126216	None	2814	229	20842	No_constitutive_exon_found_in_species
TCACGTTCTTAAAGCTTGAAATGACGACACTAACTGGGATATACGGACAGGT	186699	186819	186649	186701	1	contig_95	PGRI_055920	186410	188003	None	2814	229	20842	No_constitutive_exon_found_in_species
CTCTCTCTAGTTCTGCCAATTACAGTTATATCTAATTATATTGGGAACAGAG	212583	212689	212739	212687	-1	contig_95	PGRI_056020	211271	212910	None	2814	229	20842	No_constitutive_exon_found_in_species
GTACTTCTCTGCAATGACCGCCCAAAAGTCTAATACCAATGGGACTGTAGGA	664769	664945	664995	664943	-1	contig_95	PGRI_057690	663066	665158	None	2814	229	20842	No_constitutive_exon_found_in_species
TAGACTCTGAAGCACGGAGTCAGCCTGGTCGTTGTTGGCGGGGGTCATAGCG	753353	754308	754358	754306	-1	contig_95	PGRI_058030	751958	755351	None	2814	229	20842	No_constitutive_exon_found_in_species
GGTTTTGGTAAGTTCGCATTCCAGGTTTGATTCGCTGGCTAACGGGATAGCT	759660	760034	759610	759662	1	contig_95	PGRI_058060	759475	761330	None	2814	229	20842	No_constitutive_exon_found_in_species
CCTCATAGTAATAGTCCGATGACGCTAATCATATGGAATGCGGGCAATAGGT	1877056	1877243	1877293	1877241	-1	contig_95	PGRI_061720	1876716	1877699	None	2814	229	20842	No_constitutive_exon_found_in_species
GGTATGTGTACTACTTGCTATTCGAGTCAAGAAGCTAACATGGGGACTAGTC	1901576	1902230	1901526	1901578	1	contig_95	PGRI_061810	1900599	1902230	None	2814	229	20842	No_constitutive_exon_found_in_species
GGCGGGAGCAGTGATAGGGCCCCTGTAGTAGTTCTAACTTTATGGGAAAGGG	1988407	1988479	1988357	1988409	1	contig_95	PGRI_062120	1986559	1988668	None	2814	229	20842	No_constitutive_exon_found_in_species
TCAGCACCCCAATATCCCCTGGTCCTGACCAGTACCGCTTGGGATCGCAGGC	2077448	2077656	2077706	2077654	-1	contig_95	PGRI_062400	2076340	2079532	None	2814	229	20842	No_constitutive_exon_found_in_species
TTCGACATGCCCAATTTTTATAGACCTGACTAATATGGGGGAAAAAATAGGT	2214598	2214965	2215015	2214963	-1	contig_95	PGRI_062850	2210082	2216532	None	2814	229	20842	No_constitutive_exon_found_in_species
TATTTGAAACACTCAAAGTGATATATCTGCTAAACTTCAATGGGGACCAGTC	2225071	2225449	2225021	2225073	1	contig_95	PGRI_062870	2221502	2226292	None	2814	229	20842	No_constitutive_exon_found_in_species
CTTCGGGCTGGTTTCGTTACACATTCGACTAACACTTGGGAAATAAATAGGT	108775	109378	109428	109376	-1	contig_6	PGRI_071860	108775	110320	None	2814	229	20842	No_constitutive_exon_found_in_species
TATTTGCTTCTTTTTGCCCATGTTATTCAAAAAGACTAATTTGGGAACAGAG	178390	178578	178340	178392	1	contig_6	PGRI_072090	175176	179309	None	2814	229	20842	No_constitutive_exon_found_in_species
CTCGAGATCTCTTTGATTGGTTTTAAATACTAACAGATGGGGAATCACAGGA	344229	344645	344179	344231	1	contig_6	PGRI_072670	343050	345318	None	2814	229	20842	No_constitutive_exon_found_in_species
ATTCCTTCTATTGCCACGTCTAGTTATATGCAAAGCTAACATGGGCGCAGTC	521961	522275	522325	522273	-1	contig_6	PGRI_073290	521961	523680	None	2814	229	20842	No_constitutive_exon_found_in_species
CTCATTATGTCTGCGTAAGCATTGCAAGAATGGCACTGATGGTGGGATAGAA	586988	587135	587185	587133	-1	contig_6	PGRI_073520	584455	587566	None	2814	229	20842	No_constitutive_exon_found_in_species
TGGTAACCATTACTTTTCGCAACATCAATCTGGTCCTGGCAATGGGACAGCG	585966	586126	586176	586124	-1	contig_6	PGRI_073520	584455	587566	None	2814	229	20842	No_constitutive_exon_found_in_species
AGACAAGGAGGAATCATGGACGATTTCTAACTTTTGTTGGGGCGATATAGGT	651694	653228	653278	653226	-1	contig_6	PGRI_073750	651207	653621	None	2814	229	20842	No_constitutive_exon_found_in_species
GTGTTCCCGCGAGAGCAGTTGAGCTCAAGCTCAAGCTCCAGTTGGGGCAGGA	768623	768803	768573	768625	1	contig_6	PGRI_074070	764584	771648	None	2814	229	20842	No_constitutive_exon_found_in_species
GACCCACGCGCTCAAATCCCGTTTCAGATTCAGTTGCTGACGGCGGGTAGAA	804006	804429	803956	804008	1	contig_6	PGRI_074180	803899	805671	None	2814	229	20842	No_constitutive_exon_found_in_species
CCCGCAATGGACAATTCCAAGCAAGAACTGATTAATCTCGATTGGGGCAGAC	874553	875195	875245	875193	-1	contig_6	PGRI_074470	874553	876297	None	2814	229	20842	No_constitutive_exon_found_in_species
GAGGTAAGCCTAATGAAACGCTTATAATACAATTAGCTAATTGGGGAAAGGG	1016908	1017238	1016858	1016910	1	contig_6	PGRI_074970	1016648	1017706	None	2814	229	20842	No_constitutive_exon_found_in_species
TATGACTCTTGGGGAAATTCTTTATGGGGCATAGCTAACACTGGGGATAGTT	1107937	1108001	1107887	1107939	1	contig_6	PGRI_075290	1107107	1108001	None	2814	229	20842	No_constitutive_exon_found_in_species
GGTACAGTACATGTGCTTATCTTTTGCAACCATCGAACTAGGGCTAATAGAG	1194544	1196082	1196132	1196080	-1	contig_6	PGRI_075560	1194544	1196273	None	2814	229	20842	No_constitutive_exon_found_in_species
TTCAGACTGACCATTTGGAGGCTTTGACTGCTAACATGAGGGAATTGGAGGG	1318549	1318568	1318618	1318566	-1	contig_6	PGRI_075970	1318186	1320496	None	2814	229	20842	No_constitutive_exon_found_in_species
ACCGAGGATATTTCTGGAAGTGAACTAAGGCTAATTACTTGGGACTATAGCA	1364381	1364488	1364538	1364486	-1	contig_6	PGRI_076170	1364035	1365214	None	2814	229	20842	No_constitutive_exon_found_in_species
CTGCGGTCAGCCCATATCATTCCGATCAATCTAATACCTTGGGTGCGCAGAG	1774428	1774999	1774378	1774430	1	contig_6	PGRI_077530	1774136	1774999	None	2814	229	20842	No_constitutive_exon_found_in_species
TATGTGTTCGGCCCGAGATCCACTTCTCAGTGTATTAACGGGGGGTTTAGAT	1813942	1814163	1813892	1813944	1	contig_6	PGRI_077710	1813596	1817293	None	2814	229	20842	No_constitutive_exon_found_in_species
AGTAAGTGTCTACAATCTACAGAACAGTCAATTACTAAACGGGTGGATAGAT	43301	43316	43366	43314	-1	contig_86	PGRI_034790	41384	43449	None	2814	229	20842	No_constitutive_exon_found_in_species
AAGGGCTACTGGATAAAAGAAATTCCTAGATTATTATTAACTGGGAATAGGC	43099	43249	43299	43247	-1	contig_86	PGRI_034790	41384	43449	None	2814	229	20842	No_constitutive_exon_found_in_species
TGGCGCTGGTACTGTTCAGTCTCCAAGAACAAGGCTAACTATTGGGACAGGT	233843	233972	234022	233970	-1	contig_86	PGRI_035460	233119	234198	None	2814	229	20842	No_constitutive_exon_found_in_species
CGTAGGTCAGGAAAATTTGCTTCGATTCTAATCAAGCTAAGGGTGTATAGAA	449413	450799	449363	449415	1	contig_86	PGRI_035880	449268	450799	None	2814	229	20842	No_constitutive_exon_found_in_species
ACGTGCGATCACTTTAGCCATTCACATTACCATTGTTGACCAGGGAACAGGT	940823	943362	943412	943360	-1	contig_86	PGRI_036990	940823	944196	None	2814	229	20842	No_constitutive_exon_found_in_species
TAAAAACCTACTGCAACTACCGTATGAACCATACTAATGGGTATGGGCAGGT	435417	435924	435367	435419	1	contig_91	PGRI_064780	434846	435924	None	2814	229	20842	No_constitutive_exon_found_in_species
GGAGGGGGCTTCCTTCCCAGTGGACTTGATCTAACCTTCACGGGTGACAGGC	487899	488333	488383	488331	-1	contig_91	PGRI_064900	487585	490503	None	2814	229	20842	No_constitutive_exon_found_in_species
AGTAGGCCTTTCTCTCGCAAACGACAGAGACGAAACTACGGGGGAGCCAGTG	575055	576251	575005	575057	1	contig_91	PGRI_065290	574974	577230	None	2814	229	20842	No_constitutive_exon_found_in_species
GAAGAATAAGTAAGCTATATCAAGCTGCATCCGACTAATATGGGAATCAGGA	692363	692606	692313	692365	1	contig_91	PGRI_065720	692263	693150	None	2814	229	20842	No_constitutive_exon_found_in_species
CGAGTTCGGCTTTTAAACCGTTTTTCACTGACATCTGACTGGGCATAAAGAG	782055	782116	782005	782057	1	contig_91	PGRI_065990	780865	782906	None	2814	229	20842	No_constitutive_exon_found_in_species
CTTTATGCCACACCTTAGGAACTAAATTCGATCTGATATTAATTGGGCAGGT	923330	923922	923280	923332	1	contig_91	PGRI_066430	922301	925446	None	2814	229	20842	No_constitutive_exon_found_in_species
TGGATTGTGTTCGGTTTGTAATGGATGGCATGCTAACTTTTGGGTAAAAGCT	964178	964236	964286	964234	-1	contig_91	PGRI_066560	964083	966172	None	2814	229	20842	No_constitutive_exon_found_in_species
TGAGTTCTTTCTAAGTAGGGATAACTAAAACATGCTAACCATATGGGTAGTT	1010728	1011074	1010678	1010730	1	contig_91	PGRI_066730	1009611	1011512	None	2814	229	20842	No_constitutive_exon_found_in_species
AGTGAGTAATCACCCGTGGACTGTGAATAGTATCACTGACTGGGATGAAGTC	1212274	1213264	1213314	1213262	-1	contig_91	PGRI_067450	1211276	1213369	None	2814	229	20842	No_constitutive_exon_found_in_species
ACCGGGGGCGGAAATGCTCAACAACTTGGCTAACGTTGAGGGATGGATAGCA	98336	98624	98286	98338	1	contig_11	PGRI_085530	97346	98624	None	2814	229	20842	No_constitutive_exon_found_in_species
CATTTGCACTATGATGGGGGATACAGACAATGCTAATTGTAATTGGGCAGAC	148478	148513	148563	148511	-1	contig_11	PGRI_085700	147422	148722	None	2814	229	20842	No_constitutive_exon_found_in_species
GATATGAGCCCATGGCAAGAAAGAATACGATGCTAACATGTGGGAAATAGGT	150760	151643	150710	150762	1	contig_11	PGRI_085710	150197	151643	None	2814	229	20842	No_constitutive_exon_found_in_species
GGTTTGTCGTCTTGCGATCCGCCCACGAGATACCGACTAATGGGTAACAGAG	181515	182251	181465	181517	1	contig_11	PGRI_085850	180174	182777	None	2814	229	20842	No_constitutive_exon_found_in_species
ATTGATCCATTGGGCGTCTACGTTTTCATAAGCTAACATAGGGATTGCAGAA	811975	812318	812368	812316	-1	contig_11	PGRI_088240	810029	814469	None	2814	229	20842	No_constitutive_exon_found_in_species
CGATATCCCAACCCAATTGATCCTCAACTAACGTGCACTGGGCACAACAGAA	988006	988273	988323	988271	-1	contig_11	PGRI_088890	987859	988472	None	2814	229	20842	No_constitutive_exon_found_in_species
TTTTTTTTTTTTTGCATTAGTAAGACGTATCTGACAGGACAGGGTGGTAGTT	63523	64150	63473	63525	1	contig_10	PGRI_082250	61454	65097	None	2814	229	20842	No_constitutive_exon_found_in_species
TCCGGTCTCTTGCCCCTTTCTTGAATACAAGCGTGCTAATGATGGGGCAGAT	265475	265567	265425	265477	1	contig_10	PGRI_082880	263990	266090	None	2814	229	20842	No_constitutive_exon_found_in_species
ATGTGATTTCCAGTTGGATTCGGGGGTTTGTGTTAATGTATCGGGGGTAGGC	287818	287999	287768	287820	1	contig_10	PGRI_083000	287499	288738	None	2814	229	20842	No_constitutive_exon_found_in_species
TAAGCTACCCAGGTGGTTTCTTATCCGGCATGGGCTAATAAATTGGGCAGCC	391741	393562	391691	391743	1	contig_10	PGRI_083350	391268	393562	None	2814	229	20842	No_constitutive_exon_found_in_species
TTTATTATGGCGGCCTATTCAACGGGACATGGGATTACTAACGGGACAAGGA	464897	465065	465115	465063	-1	contig_10	PGRI_083600	463918	465281	None	2814	229	20842	No_constitutive_exon_found_in_species
TGAGTAGGGGTTTTCATCAGGTCCTTTGGTTGTATGGTGATGAGGGGCAGTG	475947	476196	476246	476194	-1	contig_10	PGRI_083650	475715	476922	None	2814	229	20842	No_constitutive_exon_found_in_species
GGACAAGCCTTACTCTTCGTTGGCCATTTGCTGATATAATGTGGGATTAGAT	547753	547864	547703	547755	1	contig_10	PGRI_083900	546875	547864	None	2814	229	20842	No_constitutive_exon_found_in_species
ATGTGAATATAGCATTAGGAAATTTGGAGCATGCAGCTAACGGGAATTAGAT	583627	583906	583956	583904	-1	contig_10	PGRI_084010	583627	584673	None	2814	229	20842	No_constitutive_exon_found_in_species
TTTTACATATCTAAGAACCTATCTGACTGACCTTCGTTTTGGGAGAACAGTT	826720	827105	827155	827103	-1	contig_10	PGRI_084830	826720	829736	None	2814	229	20842	No_constitutive_exon_found_in_species
TGAACCCTATCAATGAGCGAAAAGAATTGATGGCGCTAACTATGGGGCAGTT	164770	165006	165056	165004	-1	contig_12	PGRI_089480	164368	167308	None	2814	229	20842	No_constitutive_exon_found_in_species
TATGTGCTTTTTAGTACCGACAAGTGCAATGCGTAACTGACGTGGGACAGCT	164368	164719	164769	164717	-1	contig_12	PGRI_089480	164368	167308	None	2814	229	20842	No_constitutive_exon_found_in_species
TCCACTGCATCTCTGTTTTCAATGCGCTAACTGCTTTCCTGGGGATATAGGA	192450	192630	192400	192452	1	contig_12	PGRI_089570	192137	194190	None	2814	229	20842	No_constitutive_exon_found_in_species
GTTACACTGCTATAGAAAGGAGTTTTGACGGCAATTAACCGGTTGGGCAGCT	423629	423760	423810	423758	-1	contig_12	PGRI_090540	423342	426361	None	2814	229	20842	No_constitutive_exon_found_in_species
CTCTTGCGGTTACTAGGCGGTGCCGATCAAACCTAGGGACGAGCTTAAAGCC	631189	631766	631816	631764	-1	contig_12	PGRI_090830	631189	634225	None	2814	229	20842	No_constitutive_exon_found_in_species
GACATATACTTCGCTGCATGCGAGTATGATTGCATTGTATGGGGGGCGAGAG	646004	646065	645954	646006	1	contig_12	PGRI_090880	644700	646065	None	2814	229	20842	No_constitutive_exon_found_in_species
GCACTTCCGAACGAAACTGTGATCATCTACTAACTCCTGACGGGTGGCAGAT	781468	782461	781418	781470	1	contig_12	PGRI_091430	780745	782461	None	2814	229	20842	No_constitutive_exon_found_in_species
TGACCCTTGGAGTTGTGATATGTATGACTAACAGTTATCTTGGGAATTAGGT	161525	161536	161586	161534	-1	contig_89	PGRI_041170	160523	161668	None	2814	229	20842	No_constitutive_exon_found_in_species
TGCGCAATTGAAGTGATGGACCTGGGTCTAATTATGGGAAATCGGAACAGGC	283614	283761	283811	283759	-1	contig_89	PGRI_041550	283614	284138	None	2814	229	20842	No_constitutive_exon_found_in_species
CCCGAGGTGATTCTGTATTTCATGAATTACTCGACTAACACTAGGGACAGCA	615356	615457	615507	615455	-1	contig_89	PGRI_042780	615356	616160	None	2814	229	20842	No_constitutive_exon_found_in_species
GGATTTTCAACTTTTATCATCAAGAATGATTTAAATAACATGGGACGCAGAT	26947	27121	27171	27119	-1	contig_77	PGRI_079440	24700	28552	None	2814	229	20842	No_constitutive_exon_found_in_species
AGTGAACTTTACACTGTGATATTGAAGACCAGATAATAACATGGGTATAGGG	66148	66329	66098	66150	1	contig_77	PGRI_079570	65762	67386	None	2814	229	20842	No_constitutive_exon_found_in_species
CCACTTCTTATCCAAGCACGACCCTCTCCGCTTGTGGACTATCAAGGGAGCA	628923	629172	628873	628925	1	contig_77	PGRI_081410	628031	629524	None	2814	229	20842	No_constitutive_exon_found_in_species
TCGAGGTATGCAGCCCGTTCCACCTTCCAGGAAAAGGCTAACGGGCCAAGGA	105232	105517	105567	105515	-1	contig_92	PGRI_068540	103335	110791	None	2814	229	20842	No_constitutive_exon_found_in_species
GAAAGCCTGTGGTATCTTCTTTTCCTTCTTATGCTAGCTTTCGGGAAAAGCT	443559	443666	443716	443664	-1	contig_92	PGRI_069680	443559	444426	None	2814	229	20842	No_constitutive_exon_found_in_species
AATAGTGTTTCGACATTGGTCTCCGTACAAGTATCTAACTAGTTGGGTAGGG	526530	527608	526480	526532	1	contig_92	PGRI_069960	526047	527608	None	2814	229	20842	No_constitutive_exon_found_in_species
AGGTATACTTGGCGCTCGACATTTTAGTTGCATATGAGACTGTGGGGTAGAA	55151	55280	55101	55153	1	contig_85	PGRI_032960	54770	57579	None	2814	229	20842	No_constitutive_exon_found_in_species
GGATATGGAGAGATGGAGGCAGACACTGACAGCTGCGGGAAAATAATTAGGT	190378	193144	190328	190380	1	contig_85	PGRI_033430	189771	193303	None	2814	229	20842	No_constitutive_exon_found_in_species
ACTGGAATCTCACAGTCGGTCTTAACTACGATGCTGGTTGAGAGGGACAGTG	385565	385641	385691	385639	-1	contig_85	PGRI_034120	385565	386516	None	2814	229	20842	No_constitutive_exon_found_in_species
GAACTAGTCAATTATGGAAAACTTTTATCTAATAATTATTCTGGGAACAGGC	476734	477272	476684	476736	1	contig_85	PGRI_034350	476522	481153	None	2814	229	20842	No_constitutive_exon_found_in_species
TTCCGTCCATTTTTGTTCCAGGGAGATATAGAGGCTGACAATGGGCATAGCA	510781	511450	511500	511448	-1	contig_85	PGRI_034450	510044	514061	None	2814	229	20842	No_constitutive_exon_found_in_species
CAGCATGTAGCGTCTACAACGAATAGATGGGACATCTAGTAAATGGGTAGGC	541250	541300	541350	541298	-1	contig_85	PGRI_034540	541002	541749	None	2814	229	20842	No_constitutive_exon_found_in_species
GTATGTGCAATCGTCCGCAAGTGATTAAATGTCGTTAAAAATCGGGGTAGCT	17723	17992	17673	17725	1	contig_90	PGRI_043430	17277	25402	None	2814	229	20842	No_constitutive_exon_found_in_species
TGTACGTTTATCTAACTTATACCTATGGAATACAAGCTTATAGAGGGCAGTG	60034	60096	59984	60036	1	contig_90	PGRI_043580	59255	60432	None	2814	229	20842	No_constitutive_exon_found_in_species
TGCTTCGAGCTTCAATCTTGAGTTTGCTAACCTCAGGGCTAAAACTACAGGT	104468	104941	104418	104470	1	contig_90	PGRI_043720	104151	105785	None	2814	229	20842	No_constitutive_exon_found_in_species
TATGTATCTGACCATTTTCTTTTTGGGTTATCATACTAACTGGGATATAGAT	176000	176010	175950	176002	1	contig_90	PGRI_043970	175230	176010	None	2814	229	20842	No_constitutive_exon_found_in_species
CTACGGAAAGGAGGAGCAGAGTTGAGGACGAATGCTAACTTTGAGGGCAGAA	463211	463870	463920	463868	-1	contig_90	PGRI_044920	463211	464370	None	2814	229	20842	No_constitutive_exon_found_in_species
GCAGAGCTGATTCGGTTGAAACAAAACCACGGAGCTAACAATGGGTATAGAT	529390	529608	529658	529606	-1	contig_90	PGRI_045190	528702	530529	None	2814	229	20842	No_constitutive_exon_found_in_species
GTATGCAAAGCTCATCCAAGTATACGTGACTCGGAACTAATATGGGACAGAC	109167	109754	109117	109169	1	contig_13	PGRI_091690	109021	110215	None	2814	229	20842	No_constitutive_exon_found_in_species
AGACACCAGTTGGATACTTCGATATCAGCATGCTTACCAAGGGAAATTAGGG	164187	164259	164137	164189	1	contig_13	PGRI_091910	163955	164786	None	2814	229	20842	No_constitutive_exon_found_in_species
GGTAAATAGTCACACTTCTATCTGTTTCAACTTATGACTGACGGGCGTAGCA	378668	379333	379383	379331	-1	contig_13	PGRI_092600	378668	379832	None	2814	229	20842	No_constitutive_exon_found_in_species
ACACCATAACTGGCTTTTGAATTTCAAAGAATTGTTTCTAATGTGGGTAGTA	432712	432859	432662	432714	1	contig_13	PGRI_092820	432361	433705	None	2814	229	20842	No_constitutive_exon_found_in_species
CCTATTTGTCGGTTAGCACAAGTCTAGCAGACTGACATTCCATGGGGTAGAT	189188	189250	189300	189248	-1	contig_15	PGRI_094540	188902	189579	None	2814	229	20842	No_constitutive_exon_found_in_species
GTTTGAGTTATGGTTATTTCGTGAATTGCGAGACTAACTCGACTGGGTAGTG	196565	196730	196780	196728	-1	contig_15	PGRI_094570	196565	197683	None	2814	229	20842	No_constitutive_exon_found_in_species
GCTGTTCATGCTGTGTATAGTAGAAAGCCTATCCCTGACGGGAGTAACAGTT	207924	209260	207874	207926	1	contig_15	PGRI_094620	207295	209260	None	2814	229	20842	No_constitutive_exon_found_in_species
AGTATATTTGTACTATTGTACAGACCATCGGCTAATTTGGGTGGGGTTAGGC	236883	236969	237019	236967	-1	contig_15	PGRI_094760	236346	239371	None	2814	229	20842	No_constitutive_exon_found_in_species
GGGTAGGTGGACCGCCTTGCCTGCGCTTTCACTTCTGACCAGTTGGGCAGCG	42143	42450	42093	42145	1	contig_94	PGRI_070770	42063	47553	None	2814	229	20842	No_constitutive_exon_found_in_species
CTCCAGAACACTCCAATCTTGCACTCTTGTAACTGACACTGTTTGGGAAGGA	56754	56893	56943	56891	-1	contig_94	PGRI_070820	55272	57285	None	2814	229	20842	No_constitutive_exon_found_in_species
GAAATGGGAATCGGAATTCATCAGTCGTGGAGCAGCTTTTGGGCGTGCAGGT	155762	157243	155712	155764	1	contig_94	PGRI_071160	152030	157243	None	2814	229	20842	No_constitutive_exon_found_in_species
TCGAAGGTGTGATCTATGTCTGCAGTGGAGCTGACACTTTTGATGGGAAGGT	160384	160474	160334	160386	1	contig_94	PGRI_071180	159944	161231	None	2814	229	20842	No_constitutive_exon_found_in_species
CCACGGTATGTTACTTACTTTCTTTTCGGTGAACTAGACTGACGGGCTAGCT	162099	162462	162049	162101	1	contig_94	PGRI_071190	161762	162462	None	2814	229	20842	No_constitutive_exon_found_in_species
TAAGTGAAGTCTTTCTGTATATGAATCTCTTGCTAATATAGGGATTATAGCA	183964	184428	184478	184426	-1	contig_88	PGRI_040400	183494	185464	None	2814	229	20842	No_constitutive_exon_found_in_species
TCTTATTCATTCTTTTTTAGAATTATAGTTGTAACTAATGGGATGTATAGAT	204192	204450	204142	204194	1	contig_88	PGRI_040480	203938	205816	None	2814	229	20842	No_constitutive_exon_found_in_species
ATATAGATCGTCTCAGACGGGAATTGGATGTACTAACACCGATGGGCTAGCG	140895	141848	140845	140897	1	contig_76	PGRI_079080	138184	143274	None	2814	229	20842	No_constitutive_exon_found_in_species
CGATGCGATTGGGGACAAATGATATGAGCATGATTGCTGATTGGGAATAGGT	179092	179180	179230	179178	-1	contig_76	PGRI_079230	178291	179531	None	2814	229	20842	No_constitutive_exon_found_in_species
GTAAGTTTAACCCAGGCAAAATATATCGGCACTTCTAATTGGGAACCCAGTC	201634	201716	201584	201636	1	contig_76	PGRI_079310	199974	202719	None	2814	229	20842	No_constitutive_exon_found_in_species
GCTATAATCCTTTTTCCAAATATGCACGTTATTAACTTTGGGAATTGCAGAC	75992	76239	75942	75994	1	contig_87	PGRI_039500	75788	77068	None	2814	229	20842	No_constitutive_exon_found_in_species
GTAAGTCATCATCGGTTCTTTGAAGTCAAACATAGCTAATATGGGAGCAGGG	45274	45659	45224	45276	1	contig_78	PGRI_081760	43910	45659	None	2814	229	20842	No_constitutive_exon_found_in_species
TGAGCTTTTTTTCCAGCCGTTATAAACGACTACGCCTGACGAAGGGACAGAT	74721	75031	74671	74723	1	contig_78	PGRI_081850	74222	75525	None	2814	229	20842	No_constitutive_exon_found_in_species
CTCCGCTTGCTACTAATTTTTCAGTCTAGTTTACTAATTCATGGGTGCAGTT	46093	46585	46043	46095	1	contig_97	PGRI_063320	43197	46585	None	2814	229	20842	No_constitutive_exon_found_in_species
TTCGGTAAGACTACTTTCATTTGTCCTATTCAAAGCTAACGTGGGTACAGGC	45844	46735	45794	45846	1	contig_96	PGRI_063110	45162	47232	None	2814	229	20842	No_constitutive_exon_found_in_species
AATGATGGTATGTTGATTGACCTTTTAGTCGCTCGACTGCGGGCTGATAGTT	43439	43596	43389	43441	1	contig_18	PGRI_095660	42732	44727	None	2814	229	20842	No_constitutive_exon_found_in_species
ATACAATGGAGTCTGCAAAGAACGACTGCTCCAAAGGATGAGGGCACGAGGC	123	613	663	611	-1	contig_21	PGRI_095810	34	3814	None	2814	229	20842	No_constitutive_exon_found_in_species
AGGTAGGACACCAACGAACCTCGACACGAAATACAACTAATATGGGATAGGC	7495	7595	7645	7593	-1	contig_83	PGRI_045490	6616	7747	None	2814	229	20842	No_constitutive_exon_found_in_species
GCTGTGCCCTGACACGTGCGGCGATCAGGCGTCTTCTTAGGGGGACGGAGCT	1046	1057	996	1048	1	contig_71	PGRI_096290	179	1057	None	2814	229	20842	No_constitutive_exon_found_in_species
