# Supplementary material for: Widespread Separation of the Polypyrimidine Tract From 3′ AG by G Tracts in Association With Alternative Exons in Metazoa and Plants
Source: Front Genet. 2019 Jan 14;9:741. doi: 10.3389/fgene.2018.00741 (PMC6339879; doi:10.3389/fgene.2018.00741)
Supplement: DATA FILE S1 — Sequences of REPAG 3′ SS from each species of fungi. [file Data_Sheet_1.zip › Supplementary data 1/Fungi_Release38_drechslerella_stenobrocha_248.txt]

REPA_GGG_Sequence	Exon_Start	Exon_End	Pos_-50	Pos_+2	Strand	Chromosome	GeneID	Gene_Start	Gene_End	Gene_Name	Number_of_REPAs	Number_of_REPAs_has_GGG	Number_of_Intron(Intra_genic_Region)	Upstream_Constitutive_Exon
CTACCTAGTCCACCACACGATCGTGAATAGATTGCTAACGGGCCGAATAGTT	3701	3836	3886	3834	-1	DRE_Scf_1	DRE_00002	3617	4742	None	2548	637	14305	No_constitutive_exon_found_in_species
ATATTCAAAGAGAAACCTAGGCTGTCGCTGACATATTCCTGGGATAACAGCA	9210	9374	9160	9212	1	DRE_Scf_1	DRE_00003	7249	9705	None	2548	637	14305	No_constitutive_exon_found_in_species
GGGTCAATACATCGACCTGCGGATTTACTAACACTGATTCCGGCGGGTAGGT	44100	44271	44050	44102	1	DRE_Scf_1	DRE_00007	43115	44271	None	2548	637	14305	No_constitutive_exon_found_in_species
TATTTTTCGATGTCTATGATTCACGGAATCTTGACTGACAGGGAGCCCAGGC	64654	65010	64604	64656	1	DRE_Scf_1	DRE_00011	64156	66961	None	2548	637	14305	No_constitutive_exon_found_in_species
CTTGCAGTATGATCGGGGTGTGCTAATACTCTTTTTTCATCTGGGGGTAGCG	104121	104334	104071	104123	1	DRE_Scf_1	DRE_00023	100241	104627	None	2548	637	14305	No_constitutive_exon_found_in_species
TATACCTATGCAGTGTGGGCTGATGCGGTAGGGGCGATATGTATGGGCAGGG	106073	106190	106023	106075	1	DRE_Scf_1	DRE_00024	105654	106636	None	2548	637	14305	No_constitutive_exon_found_in_species
CATACAGACAATATGCTGACCTGGCCTCTTTCTATGGGACGGTGTGACAGGA	123209	124904	123159	123211	1	DRE_Scf_1	DRE_00029	122988	124904	None	2548	637	14305	No_constitutive_exon_found_in_species
TTAGCCGACGCCAGCATCTGCCGGCATGCATGCGCTGACGGCGGGAGCAGCG	126726	126797	126847	126795	-1	DRE_Scf_1	DRE_00030	125470	128732	None	2548	637	14305	No_constitutive_exon_found_in_species
TGGCGCATGTGGATATGGTAGAAACGGCTGCTGACTTAAGGGGCGCGTAGAT	144612	144978	144562	144614	1	DRE_Scf_1	DRE_00037	144201	146160	None	2548	637	14305	No_constitutive_exon_found_in_species
GAATAATTTCAGGAATGCTGCAAACTGGAACCATAGCTGATGGGAACTAGAA	179464	179713	179414	179466	1	DRE_Scf_1	DRE_00041	177741	179713	None	2548	637	14305	No_constitutive_exon_found_in_species
GATTATCATTTGTGGGAAGCTTTAGGGGACATGGCTAAGGGGAATAAAAGGA	206551	206622	206501	206553	1	DRE_Scf_1	DRE_00047	206212	208685	None	2548	637	14305	No_constitutive_exon_found_in_species
GTCGGTCCTCTAAGGTCAATGTCCTGGGTTCTTGTCTAACGGGATGATAGCA	207852	208428	207802	207854	1	DRE_Scf_1	DRE_00047	206212	208685	None	2548	637	14305	No_constitutive_exon_found_in_species
CACTCGCTGTGGGCAGCCTGAGCGTCCTCGATAGAAGCCGCGGGGACTAGGT	390213	390822	390872	390820	-1	DRE_Scf_1	DRE_00107	389281	390948	None	2548	637	14305	No_constitutive_exon_found_in_species
TGATTCCGGCGTGATCCGTGCTGACAAGTTGTCTGTGTTCGTGGGATTAGTT	517449	517713	517399	517451	1	DRE_Scf_1	DRE_00146	517326	517963	None	2548	637	14305	No_constitutive_exon_found_in_species
TGGGTTCAAGGACACCCTGGAGCTAACAGGCATGGTGGGGGGACACGCAGCA	518878	519315	518828	518880	1	DRE_Scf_1	DRE_00147	518547	519315	None	2548	637	14305	No_constitutive_exon_found_in_species
TACTTGTATCTCTACCATTTTCTTATACAACGGTTCACTCGGGATCACAGAC	599962	600545	599912	599964	1	DRE_Scf_1	DRE_00167	599510	600662	None	2548	637	14305	No_constitutive_exon_found_in_species
TCCCCTACTCGAGGCCCCACAAACGCTAACCAACATGGGCGAATGAACAGTT	641101	641696	641051	641103	1	DRE_Scf_1	DRE_00178	640439	642500	None	2548	637	14305	No_constitutive_exon_found_in_species
AGAGAGTGTGCAAGGGGATACTAACAGCGTTATTCCTTACGGGCGGGTAGAT	641811	642020	641761	641813	1	DRE_Scf_1	DRE_00178	640439	642500	None	2548	637	14305	No_constitutive_exon_found_in_species
TTTCCGGGTCAACGTTAAATGGCACCGGAGGCTAAAGACGGGCTGAACAGTG	642079	642170	642029	642081	1	DRE_Scf_1	DRE_00178	640439	642500	None	2548	637	14305	No_constitutive_exon_found_in_species
TGCATATGAGCAAAGACGGCTATTGACATGCAAACTTCAACCGGGGATAGGA	723379	724083	723329	723381	1	DRE_Scf_1	DRE_00194	723013	725293	None	2548	637	14305	No_constitutive_exon_found_in_species
GTATACGAGACGTATTGATCTTGGGTTAGCTAACCTTTACTGGGTAACAGAC	724164	724372	724114	724166	1	DRE_Scf_1	DRE_00194	723013	725293	None	2548	637	14305	No_constitutive_exon_found_in_species
ATGTAGGAACCCCGACAGCGGGTACGGCTAACGGCTATTTTCGGGAGAAGGA	825487	825619	825669	825617	-1	DRE_Scf_1	DRE_00225	825487	829486	None	2548	637	14305	No_constitutive_exon_found_in_species
TAGCTTGCTCATAGCTGCGGTATCTAGACTAATCCGACGGGAACATGTAGAT	852614	852967	853017	852965	-1	DRE_Scf_1	DRE_00232	851108	853110	None	2548	637	14305	No_constitutive_exon_found_in_species
TTCCGGGAAGGCTTCTTGATTCCTAATGTTTGGTGTCAGCGGGGTTACAGAT	920403	920693	920353	920405	1	DRE_Scf_1	DRE_00257	919761	921922	None	2548	637	14305	No_constitutive_exon_found_in_species
GCTGTCCGGGTATCGGCGAAATATTTGCTGACTCATGGGGCGAAATATAGGT	941009	941114	940959	941011	1	DRE_Scf_1	DRE_00263	940833	941205	None	2548	637	14305	No_constitutive_exon_found_in_species
AGGAGTGCAGGGTGTGGAGAGTAAAGGCGGGTGCTGATAGAAGGGGATAGGA	1012569	1012651	1012519	1012571	1	DRE_Scf_1	DRE_00282	1012093	1014291	None	2548	637	14305	No_constitutive_exon_found_in_species
GCTTCTGGCAACAGCAGCAGCTAACCCACTCCATTGGGGGAGGACCACAGCT	68716	69149	69199	69147	-1	DRE_Scf_2	DRE_00307	67222	69287	None	2548	637	14305	No_constitutive_exon_found_in_species
CTTCTTTCTGTCTATCGGCAGTTGCAGTTGCTGACCTTTGAGGGGTGTAGGA	67222	67342	67392	67340	-1	DRE_Scf_2	DRE_00307	67222	69287	None	2548	637	14305	No_constitutive_exon_found_in_species
TTTTGGGGGGTATGAGGGCTAACTCTGTGTGTGTGTGGGGGGGGGAGTAGGG	73837	74316	74366	74314	-1	DRE_Scf_2	DRE_00309	72624	74929	None	2548	637	14305	No_constitutive_exon_found_in_species
TGAAAATCGTGGTTCTGTTGTCTGCAGCCATTCTAACATCGTGGGGTTAGGT	204975	205715	205765	205713	-1	DRE_Scf_2	DRE_00342	204098	206776	None	2548	637	14305	No_constitutive_exon_found_in_species
GATTTATTGGGTTTACGGATGGGGGCTGATGGATTGCGGTTGGGTGGTAGGT	239724	239770	239674	239726	1	DRE_Scf_2	DRE_00353	239542	240297	None	2548	637	14305	No_constitutive_exon_found_in_species
GGTGAGCGAGTGAGTGGGTGATTGCTGACTCGGTGGCGGTGGTGGGGTAGCG	239931	240049	239881	239933	1	DRE_Scf_2	DRE_00353	239542	240297	None	2548	637	14305	No_constitutive_exon_found_in_species
TCGTAGAGTTGGGCTGTATGTGCTGACCGGGATTGTGCGCGGCGGGGTAGAT	245896	246127	245846	245898	1	DRE_Scf_2	DRE_00355	245197	246127	None	2548	637	14305	No_constitutive_exon_found_in_species
GTCCGTGTGTGAACTAGCTTGAGCTGACGCTTTGTGCTACTGTGGGATAGAT	283198	283390	283440	283388	-1	DRE_Scf_2	DRE_00368	283019	285550	None	2548	637	14305	No_constitutive_exon_found_in_species
GTATTGCAATGCGAGCGGCCGCTGACGCGTGAAATTTACTGGGCATACAGGC	395817	395888	395767	395819	1	DRE_Scf_2	DRE_00400	394793	397296	None	2548	637	14305	No_constitutive_exon_found_in_species
GTCATAGTTCTAGGAAGGATTGCCTTGCTAATAGCTTACGGGGATAACAGGG	565230	565314	565180	565232	1	DRE_Scf_2	DRE_00441	563562	565314	None	2548	637	14305	No_constitutive_exon_found_in_species
GAGCTTGTCATACAATAGTCGGAATACTAAATCCATTTGGGAGAATATAGTG	649230	649487	649537	649485	-1	DRE_Scf_2	DRE_00461	649094	651937	None	2548	637	14305	No_constitutive_exon_found_in_species
GGATACCAGTCATAAGTACTCATGATGTTGCTCATGCTATGAGGGTGCAGTT	656162	656263	656313	656261	-1	DRE_Scf_2	DRE_00464	654730	656776	None	2548	637	14305	No_constitutive_exon_found_in_species
GTCGTATGAAGGTATGTTGGGGCTGCTACTAACCGGCGGACGGGAGGCAGCG	659958	660106	660156	660104	-1	DRE_Scf_2	DRE_00466	659699	660894	None	2548	637	14305	No_constitutive_exon_found_in_species
TCGTCATTCGAACAACAGTGTTCTCACAATGTTTCTCTCTGGGAGTATAGTG	740853	741187	740803	740855	1	DRE_Scf_2	DRE_00496	740681	742104	None	2548	637	14305	No_constitutive_exon_found_in_species
TCTTGTGAGGAGTTTGGAGGATCTCAAGAGCTAACTTTTGGGACAACTAGGC	6139	6451	6501	6449	-1	DRE_Scf_4	DRE_00696	4786	7226	None	2548	637	14305	No_constitutive_exon_found_in_species
CTCTGGCAGGGATGTTCAAATTGCGGGCGCGACTAACACGAAGGGGCTAGGT	41987	42109	41937	41989	1	DRE_Scf_4	DRE_00706	41415	42752	None	2548	637	14305	No_constitutive_exon_found_in_species
CGCTAAGCCACCGATATTCCGGACAATTGGGCTGACAAGTAGGGAAACAGGG	102734	104728	102684	102736	1	DRE_Scf_4	DRE_00724	101873	104728	None	2548	637	14305	No_constitutive_exon_found_in_species
GTCTATCTCCAGCATGTCATTGCTAACACATAAGTCTTGCGGGGCGATAGGC	155670	155684	155734	155682	-1	DRE_Scf_4	DRE_00737	155670	156056	None	2548	637	14305	No_constitutive_exon_found_in_species
AGTCCGAAGCAACCGTGCTGCGCATCACCGGCGGCTGGGTGCGCGAACAGCA	176182	176426	176132	176184	1	DRE_Scf_4	DRE_00744	175984	176938	None	2548	637	14305	No_constitutive_exon_found_in_species
ACGGTATGGGGTATACAGATGTGCTAACACAAGTACGAGGGGAGGGATAGTA	196931	197416	196881	196933	1	DRE_Scf_4	DRE_00747	196220	198386	None	2548	637	14305	No_constitutive_exon_found_in_species
TCCCTGCCTTATCGGGTTTATGCGGGACGGTTATGCTGACCGGGGGATAGAA	198050	198386	198000	198052	1	DRE_Scf_4	DRE_00747	196220	198386	None	2548	637	14305	No_constitutive_exon_found_in_species
GATTCTACGGAGTTGGGATCAAAAGCTGACAGGTCACGATTGTGGGGCAGAC	200088	200722	200038	200090	1	DRE_Scf_4	DRE_00748	198651	200931	None	2548	637	14305	No_constitutive_exon_found_in_species
ATTCGATCAAGTTGGCTAATTTGTGTAACCCCACCGGTGGGGTGGCAAAGTT	242335	242568	242285	242337	1	DRE_Scf_4	DRE_00759	241511	242568	None	2548	637	14305	No_constitutive_exon_found_in_species
AAACTCCAACGCGGGATAACCCGATGCTAATGCGAGCATTTGACGGGCAGCT	255864	255942	255814	255866	1	DRE_Scf_4	DRE_00763	255630	256204	None	2548	637	14305	No_constitutive_exon_found_in_species
GGCTACCCCTGCCTCCACTATAGGTGCGTTTACTGACATGGGGAAAACAGGA	267573	268386	268436	268384	-1	DRE_Scf_4	DRE_00766	265176	269799	None	2548	637	14305	No_constitutive_exon_found_in_species
GGCGTATGCTGGGTTCACTCTAACTGACTTTGGGGTTTCGGTTGGGGTAGTT	265176	265434	265484	265432	-1	DRE_Scf_4	DRE_00766	265176	269799	None	2548	637	14305	No_constitutive_exon_found_in_species
TTTGAAATTGGAATGAACTGCTGGTAGCCCGATTGCTAACGGGGAGGTAGTA	304267	304520	304570	304518	-1	DRE_Scf_4	DRE_00778	303328	305817	None	2548	637	14305	No_constitutive_exon_found_in_species
ATGGGCGATATCAATGCATTGATGTGAAGCTAACTGTTTGGCGTGGGCAGAT	303328	303345	303395	303343	-1	DRE_Scf_4	DRE_00778	303328	305817	None	2548	637	14305	No_constitutive_exon_found_in_species
ACAGCTCGAGTGCTGATATTTGTTGCGTGTTACGGGTATGGGTGGGATAGAA	371756	372159	371706	371758	1	DRE_Scf_4	DRE_00790	368731	372159	None	2548	637	14305	No_constitutive_exon_found_in_species
CTATCGTTCGGCTTGGGGGGTTGATTGCTGACAAAAGCTTGTGGGATTAGAT	376358	376763	376308	376360	1	DRE_Scf_4	DRE_00791	375053	377171	None	2548	637	14305	No_constitutive_exon_found_in_species
TACCAAGCGAGGCGAGAGTATCCCAGTGCTGACCATGATGGCGGGCGCAGGT	409194	409231	409144	409196	1	DRE_Scf_4	DRE_00798	406905	409231	None	2548	637	14305	No_constitutive_exon_found_in_species
ACGGACAATTGACGGATACGATTGACGATTGATGCTGACGGCTGGGGCAGAG	459508	460161	460211	460159	-1	DRE_Scf_4	DRE_00813	459508	460714	None	2548	637	14305	No_constitutive_exon_found_in_species
TTGTTTAATGCCCTTATTGACCCTTACAACAACTCACCCAGGGAAACTAGAT	486195	487088	487138	487086	-1	DRE_Scf_4	DRE_00821	485807	487603	None	2548	637	14305	No_constitutive_exon_found_in_species
TGCTTTCGCTCGCACAACCTTTAGATTGGTTGCTAATACTCGGGCGATAGTG	559100	559339	559050	559102	1	DRE_Scf_4	DRE_00847	558969	560515	None	2548	637	14305	No_constitutive_exon_found_in_species
AACAATCGAGCTTTGGATAAACTTGCACTAACATGTGACACACGGGGTAGGT	578625	578672	578722	578670	-1	DRE_Scf_4	DRE_00853	578515	579488	None	2548	637	14305	No_constitutive_exon_found_in_species
CGTCTTGCCGCGAGATTTTGACCAAATGTTTGTTTCTTATGGGCCAATAGAG	608548	608741	608791	608739	-1	DRE_Scf_4	DRE_00862	605499	609646	None	2548	637	14305	No_constitutive_exon_found_in_species
ATCCGCATGTAAAGATGGATGCAGTCGAATTGACATTTGTGGGCGCGCAGCA	643242	643963	643192	643244	1	DRE_Scf_4	DRE_00870	642784	643963	None	2548	637	14305	No_constitutive_exon_found_in_species
CCTGAACGCCCTTGGCTCTAGAAAACTGCTGACAGAGGGGGGCACGATAGCG	652856	653952	654002	653950	-1	DRE_Scf_4	DRE_00875	652284	654540	None	2548	637	14305	No_constitutive_exon_found_in_species
TTGCTGAATTATGCGGTTGACGAAATCTGGCTAGTCTAACAGGGCTGGAGAC	684402	684573	684352	684404	1	DRE_Scf_4	DRE_00884	684178	686091	None	2548	637	14305	No_constitutive_exon_found_in_species
AAACACAACCCTCCAGAGTCTATCCGTACTGACTATGTTGGGGGGCTCAGCA	689540	689855	689490	689542	1	DRE_Scf_4	DRE_00886	688530	689855	None	2548	637	14305	No_constitutive_exon_found_in_species
CTAAAAGAACGCTATCGTACCGTGTTTAGCTAACCATTAGTGGGGGCTAGTC	701227	702275	701177	701229	1	DRE_Scf_4	DRE_00890	699391	704295	None	2548	637	14305	No_constitutive_exon_found_in_species
GCATTTACGTCTCGCAGCAGTCTAGGATGCTACTGATGGGGACAGTACAGAT	105718	106206	106256	106204	-1	DRE_Scf_5	DRE_00930	105718	107968	None	2548	637	14305	No_constitutive_exon_found_in_species
CTAAAGACCATTATCCCTAGATCGACAATTGGCTAATCAGGGCGAAACAGTG	205021	205162	205212	205160	-1	DRE_Scf_5	DRE_00946	204316	206203	None	2548	637	14305	No_constitutive_exon_found_in_species
AGATGGTCCTATCAACGGAAAGCCCCTCCTTCTAACGCTAAGGGCTGCAGGA	219119	219378	219069	219121	1	DRE_Scf_5	DRE_00948	218217	219563	None	2548	637	14305	No_constitutive_exon_found_in_species
AAGTTCAATCGGTCTGCTTCACATTATAATGATGCTAACAGGGCATGCAGCG	291799	292367	292417	292365	-1	DRE_Scf_5	DRE_00960	291707	294042	None	2548	637	14305	No_constitutive_exon_found_in_species
TTTTTTTTTTTTTTTTTTGGTCAATGCTAACCGAAGCTTGTGCGGGGTAGGT	362876	362917	362967	362915	-1	DRE_Scf_5	DRE_00976	361203	363187	None	2548	637	14305	No_constitutive_exon_found_in_species
CTAGACCTCGCCCCTTCTCAATATATTGACGCTGACGTGTTTGGGGATAGAA	361908	362557	362607	362555	-1	DRE_Scf_5	DRE_00976	361203	363187	None	2548	637	14305	No_constitutive_exon_found_in_species
CACGCTAATTTCGTGCCGGCTGTGGCGGCAGCTTCAACGCCGGGACAGAGTT	372860	376115	372810	372862	1	DRE_Scf_5	DRE_00979	371601	376115	None	2548	637	14305	No_constitutive_exon_found_in_species
GACTTATTGATAGTGGAGATTTTAACTAACATTATTTCCCCGTGGGATAGAT	405802	405886	405752	405804	1	DRE_Scf_5	DRE_00989	404930	405886	None	2548	637	14305	No_constitutive_exon_found_in_species
GCCGTGTGGGGGTTTGGACTGACGGGTACGGACGGGTGGACGGGTGATAGGA	469196	469492	469146	469198	1	DRE_Scf_5	DRE_01001	468336	470319	None	2548	637	14305	No_constitutive_exon_found_in_species
TCAATTCTCTGGTATCGGTCGTGGAATATAAAGCTAACATGGGAGGATAGTT	483343	484066	484116	484064	-1	DRE_Scf_5	DRE_01005	482224	485245	None	2548	637	14305	No_constitutive_exon_found_in_species
CCAAACCGCCAGGTGTCCAAACGATGAAAGGCTAACTTGAGGGGTGATAGAC	511399	511503	511349	511401	1	DRE_Scf_5	DRE_01013	510724	511986	None	2548	637	14305	No_constitutive_exon_found_in_species
TCTGCTCCCGTCAATTGGCCTGCGTGTCGCTGATGTCTTTGCGCGGGTAGTC	542968	543005	543055	543003	-1	DRE_Scf_5	DRE_01022	540846	543245	None	2548	637	14305	No_constitutive_exon_found_in_species
CGCATATCGTGGCCGGTGGACACGCTGACAGTTCAATCGGGAGTATATAGTC	581090	581805	581855	581803	-1	DRE_Scf_5	DRE_01032	580977	582395	None	2548	637	14305	No_constitutive_exon_found_in_species
GGACGGACGGCTGATGTCTTGATTGATACTCTGGGTTGCGGGGCACGCAGAG	630452	630616	630402	630454	1	DRE_Scf_5	DRE_01045	629689	630887	None	2548	637	14305	No_constitutive_exon_found_in_species
ATTGGCGGGTCGGTACTAGGGGTATGAAGCGAACGGTGCGGCGGGCGAAGGA	633483	633915	633433	633485	1	DRE_Scf_5	DRE_01046	632556	633915	None	2548	637	14305	No_constitutive_exon_found_in_species
TGTACACATGCTCTTTACAGTCGCACTGAGCTTACTGGACGGGGGGGCAGGG	17399	17519	17569	17517	-1	DRE_Scf_6	DRE_01057	16188	18062	None	2548	637	14305	No_constitutive_exon_found_in_species
ATGAGTGCTCTGCTAGTTTAATGCGTACTAATCACGGAACGGGATCACAGAT	51593	51616	51543	51595	1	DRE_Scf_6	DRE_01070	51326	53266	None	2548	637	14305	No_constitutive_exon_found_in_species
TTGGTTTATAAAGGGTCTGATCTGTGGCTGACTTGGTGGTGCGGGAGAAGGG	53047	53168	52997	53049	1	DRE_Scf_6	DRE_01070	51326	53266	None	2548	637	14305	No_constitutive_exon_found_in_species
AGATACGATAGGTGCAACAGCTGGTTGAAACTTACTGATGGGAATTATAGAT	53236	53266	53186	53238	1	DRE_Scf_6	DRE_01070	51326	53266	None	2548	637	14305	No_constitutive_exon_found_in_species
GTACCCGCAGCCGGGAATAAGATCTTGAACTAATACAGTTGGGACTGCAGAG	100404	100461	100511	100459	-1	DRE_Scf_6	DRE_01081	99392	100760	None	2548	637	14305	No_constitutive_exon_found_in_species
TACGTATTCTATTGTTATACTGGTCGAGATTGGTGCTAACTAGAGGGTAGGA	224552	225425	225475	225423	-1	DRE_Scf_6	DRE_01123	224552	227051	None	2548	637	14305	No_constitutive_exon_found_in_species
CCTACTTAATATATATAAAGCACACGTTCTAACGACGCGAAACGGGCTAGGC	278618	278967	278568	278620	1	DRE_Scf_6	DRE_01138	277204	279280	None	2548	637	14305	No_constitutive_exon_found_in_species
AGAAACAGCCCCGTAGTAGAGTATATTACTAAATCGCAAGGGTATAATAGAT	291965	292140	291915	291967	1	DRE_Scf_6	DRE_01142	291013	293148	None	2548	637	14305	No_constitutive_exon_found_in_species
GCTCGGCGATAGATGGGTGGCCGTGCAGGTATACTAACATATGGGACCAGAC	298708	298907	298957	298905	-1	DRE_Scf_6	DRE_01146	298255	299329	None	2548	637	14305	No_constitutive_exon_found_in_species
CCTTTTGCTTTCCAGCGGCTTGGACTAACCGCTGGTGCTACGGGATACAGGG	313295	313475	313525	313473	-1	DRE_Scf_6	DRE_01149	312699	313840	None	2548	637	14305	No_constitutive_exon_found_in_species
CCATTTTAAATGTGTCTTCCATCTAACGGCGCTCTTGTGGGGATTGATAGAT	405605	405905	405555	405607	1	DRE_Scf_6	DRE_01172	403567	405905	None	2548	637	14305	No_constitutive_exon_found_in_species
ATGACGATCCGCTAAACTTTGCATGTCGACTGAGCTAATTTGGGAGAAAGAT	424735	424833	424685	424737	1	DRE_Scf_6	DRE_01180	422842	425494	None	2548	637	14305	No_constitutive_exon_found_in_species
TTACTGCTGCAGCGATGGTGCCGCTAATACGCCTGGGGTGCGATGGACAGTT	424906	424980	424856	424908	1	DRE_Scf_6	DRE_01180	422842	425494	None	2548	637	14305	No_constitutive_exon_found_in_species
TCGTCATACAAATGTCCCGTGCACTCACTGACGTTCGCTGTTGGGAACAGAG	52387	52569	52619	52567	-1	DRE_Scf_7	DRE_01254	48884	53252	None	2548	637	14305	No_constitutive_exon_found_in_species
CGCCTACCAGATCTATAGACTATAGACTTGTTCTGATCCGCAGGGTGTAGCC	112188	112770	112820	112768	-1	DRE_Scf_7	DRE_01265	110761	113817	None	2548	637	14305	No_constitutive_exon_found_in_species
TTTGAGGTTAGACATTGCAATATGGAGTGACTAATGGGAATCAGGAGCAGGA	170365	170428	170478	170426	-1	DRE_Scf_7	DRE_01284	169495	170986	None	2548	637	14305	No_constitutive_exon_found_in_species
CCCTATGTCGGCCTTTGCAGGTTGACGATGCTGATAACTGGGGAATGTAGTC	304997	305041	304947	304999	1	DRE_Scf_7	DRE_01327	304746	306458	None	2548	637	14305	No_constitutive_exon_found_in_species
CAAAGAGTGCATTTTTCTCAATTGCTAACCACGCCAATCGGGTCAAATAGAG	328020	328883	328933	328881	-1	DRE_Scf_7	DRE_01337	326527	329756	None	2548	637	14305	No_constitutive_exon_found_in_species
GTTGCAGCTTTCACGGTAGGGCCCGTATCCGGAGCTAACGCGTGGGATAGAA	331441	332567	332617	332565	-1	DRE_Scf_7	DRE_01338	330588	333107	None	2548	637	14305	No_constitutive_exon_found_in_species
TTCGCTTGCGGCATTGTGTGTATAGAGCGATGGCTAACGGAGGGGTATAGGA	360720	360956	360670	360722	1	DRE_Scf_7	DRE_01343	354693	362409	None	2548	637	14305	No_constitutive_exon_found_in_species
AACACGTGAATGGTTTTGGAGAGTCATGCTGACAATTGTGCGACGGGCAGTC	418472	418577	418627	418575	-1	DRE_Scf_7	DRE_01360	418472	420113	None	2548	637	14305	No_constitutive_exon_found_in_species
AAACACTACACTCCGGGCCTACAAGCCGCAAAAGCCAACAATGGGTGTAGGT	445447	445974	445397	445449	1	DRE_Scf_7	DRE_01367	445360	446126	None	2548	637	14305	No_constitutive_exon_found_in_species
AGTTGGTATGCGAAGCTGCGACTGACATTGTAAAACCTGGGGGTTGACAGCA	451299	451325	451249	451301	1	DRE_Scf_7	DRE_01368	447830	451325	None	2548	637	14305	No_constitutive_exon_found_in_species
CTCTTGTTGCTAGCATTCGGTATTATACTAACGAACGTGAGGGAAACTAGCA	483156	483333	483383	483331	-1	DRE_Scf_7	DRE_01380	482944	485481	None	2548	637	14305	No_constitutive_exon_found_in_species
ACAAAATTGACCTCAAAGACTTTCTAACTGTATTGTCACGGGGATTACAGGG	556490	556649	556440	556492	1	DRE_Scf_7	DRE_01402	556051	557572	None	2548	637	14305	No_constitutive_exon_found_in_species
GACTAGAACGGCCGAGGAAGGTAACTGATACGGTTTATTTGACGGGCTAGGC	561787	561976	561737	561789	1	DRE_Scf_7	DRE_01404	561482	564344	None	2548	637	14305	No_constitutive_exon_found_in_species
AACCCTCGGGGACGCTCAGAAAGCTAATTTGACCGGGGGGGAACACATAGTC	565176	565355	565126	565178	1	DRE_Scf_7	DRE_01405	564739	567353	None	2548	637	14305	No_constitutive_exon_found_in_species
TCAATGATGGATGTGCAAAGGCTAACCAGACACCTTGTGGGAACAAACAGCC	583897	584021	584071	584019	-1	DRE_Scf_7	DRE_01409	582785	584451	None	2548	637	14305	No_constitutive_exon_found_in_species
GTCTTTGTGATCACGATGCTAGAGGTGCGGAATGCTAATGGGACATACAGCA	596116	596616	596666	596614	-1	DRE_Scf_7	DRE_01413	596116	598194	None	2548	637	14305	No_constitutive_exon_found_in_species
TAATGTTACTATTTCCATGTTTGCATGGCTAACGCACGTGGGGGGTCCAGAC	601157	601447	601107	601159	1	DRE_Scf_7	DRE_01414	600535	602369	None	2548	637	14305	No_constitutive_exon_found_in_species
CTGCCCGCTATCAGCGAATCGGAGGATGACGCTAACGATGTCGAGGGTAGCT	613566	614072	614122	614070	-1	DRE_Scf_7	DRE_01417	611524	615347	None	2548	637	14305	No_constitutive_exon_found_in_species
AGAACGAGGACGGGGACGGAGCTAACTCTAATTGTGCGGGGGGGTATTAGAA	611822	612144	612194	612142	-1	DRE_Scf_7	DRE_01417	611524	615347	None	2548	637	14305	No_constitutive_exon_found_in_species
CCTTCCGGTATCGCCTCCATGCTAATTAGACGTCATGATCGGGTGCACAGGG	8516	8595	8466	8518	1	DRE_Scf_8	DRE_01424	8421	8875	None	2548	637	14305	No_constitutive_exon_found_in_species
TCCTTCTTCTAGGCTAATGCAAGGGCCATTGCTGAGCCATTCGGGAACAGGA	15444	15853	15903	15851	-1	DRE_Scf_8	DRE_01427	13558	16254	None	2548	637	14305	No_constitutive_exon_found_in_species
CCTCCTAAACTCGTAGCCTAACGCGTCAATGACTGACTTATGGGGAACAGCC	26297	27241	26247	26299	1	DRE_Scf_8	DRE_01430	25164	27241	None	2548	637	14305	No_constitutive_exon_found_in_species
GCCAGGCCAGACCGCACTTTCTAACCGAGCGATTTGACTCGATGGGGTAGAC	65349	65508	65558	65506	-1	DRE_Scf_8	DRE_01442	64789	65887	None	2548	637	14305	No_constitutive_exon_found_in_species
GTCTGGGAGTCCCTCAGTTCAACTATATGCTAAAGCAAACGGGGCCGTAGGA	124987	125107	124937	124989	1	DRE_Scf_8	DRE_01458	124338	126938	None	2548	637	14305	No_constitutive_exon_found_in_species
CCTCACACACTCACACACCTCCAAAGCCAGTTATTAATACCGGGACGTAGAA	225765	226875	226925	226873	-1	DRE_Scf_8	DRE_01476	225283	227749	None	2548	637	14305	No_constitutive_exon_found_in_species
GCTTCTTTCTGGGGTGGAGAACGGTCGAGCTAATACGGGGACGGAGGTAGGG	231742	231939	231989	231937	-1	DRE_Scf_8	DRE_01478	231742	232386	None	2548	637	14305	No_constitutive_exon_found_in_species
TTTTTTTCTAAGAATATATGGCTGACTATGTTTACTTTGGATGGGTATAGTC	244213	244579	244629	244577	-1	DRE_Scf_8	DRE_01482	244213	247125	None	2548	637	14305	No_constitutive_exon_found_in_species
CTTTTGTTCCTTTTCGGATCAATTGCGGTGCGCTAACGCGGGTGGGCTAGAT	302431	302706	302381	302433	1	DRE_Scf_8	DRE_01497	301696	302706	None	2548	637	14305	No_constitutive_exon_found_in_species
TCTCGGGGACATGCGTCGGCTGTGATCTGCTGGCTAACGAGGGGTGACAGGG	318540	318817	318867	318815	-1	DRE_Scf_8	DRE_01501	317974	322773	None	2548	637	14305	No_constitutive_exon_found_in_species
TAACACTCTTCTATAGAACATTCTAGTCTCGCTAACAAATCGGGGAATAGAA	337778	338020	337728	337780	1	DRE_Scf_8	DRE_01506	336806	338020	None	2548	637	14305	No_constitutive_exon_found_in_species
CTCCCCCTGCAGCTGGTTCCGTCTCGACATCTCTCCCCGCGCTGGGGTAGCA	349191	350234	350284	350232	-1	DRE_Scf_8	DRE_01508	347581	350439	None	2548	637	14305	No_constitutive_exon_found_in_species
TCCTGGGGTGCTGGTGGTCACGGATGAGTGCTGATATATATTGGGAACAGTC	352830	352870	352920	352868	-1	DRE_Scf_8	DRE_01509	351265	353227	None	2548	637	14305	No_constitutive_exon_found_in_species
GAATATAGCCTTAGTTTTGCGTCGTGCTGATGGAGTGTTTGGCGGGCTAGTG	351265	351572	351622	351570	-1	DRE_Scf_8	DRE_01509	351265	353227	None	2548	637	14305	No_constitutive_exon_found_in_species
CCGCTGATTACTGGATATGGTAGAGGTGCTGATTTCTATGGGCGGTATAGTT	366247	366394	366197	366249	1	DRE_Scf_8	DRE_01512	362733	366394	None	2548	637	14305	No_constitutive_exon_found_in_species
ATGGGTAATTTTGACTAACGTTACTTTTCTCGGGTTCTTTGGGGCATCAGTC	389472	389696	389422	389474	1	DRE_Scf_8	DRE_01518	389162	391801	None	2548	637	14305	No_constitutive_exon_found_in_species
CTTTTTCACTACGCTTGTTGGTATCCGCCTTTACTGATTGATTGGGGTAGTG	397976	398152	398202	398150	-1	DRE_Scf_8	DRE_01521	397976	399669	None	2548	637	14305	No_constitutive_exon_found_in_species
TGCTGCTGGCCTAGCCTTTGATAGGATGCTAATTTGCTCGATGGGGGCAGTG	414198	414350	414148	414200	1	DRE_Scf_8	DRE_01526	412062	414350	None	2548	637	14305	No_constitutive_exon_found_in_species
GTGGGATAGATCACAGGCTAATGTGAGTGTAACTCGGTGGATGGGGTTAGAG	425137	425906	425087	425139	1	DRE_Scf_8	DRE_01530	424394	426217	None	2548	637	14305	No_constitutive_exon_found_in_species
GCAAACTCGACCAAACGGAAAAGCTGATGCGGACGTGCGCGGGTGTGCAGAA	467383	468122	468172	468120	-1	DRE_Scf_8	DRE_01543	467383	469223	None	2548	637	14305	No_constitutive_exon_found_in_species
AAAGTAAGGTGCCGGGCCCGGTTAAAGCTGACGGATGGGAATCAAAATAGAT	501261	502032	502082	502030	-1	DRE_Scf_8	DRE_01553	501261	502340	None	2548	637	14305	No_constitutive_exon_found_in_species
AATATGCAATCCTTAGTATAGGTATAAAGATAGAGGTTAAGGGCGTACAGGC	503260	503656	503210	503262	1	DRE_Scf_8	DRE_01554	502675	506195	None	2548	637	14305	No_constitutive_exon_found_in_species
TGCAATATACAAGATAGCATGCACTGAAACGAAAATAATCGGGTATACAGGA	568212	568664	568714	568662	-1	DRE_Scf_8	DRE_01572	568212	569320	None	2548	637	14305	No_constitutive_exon_found_in_species
GCCCGGCTCGCAGTGCTAACCGTTGATGCGATTGCTTGGGTGGTGGGTAGAT	11896	12017	11846	11898	1	DRE_Scf_10	DRE_01748	11044	12198	None	2548	637	14305	No_constitutive_exon_found_in_species
TTCTGCATGTATGTCTTGAAAGGACACCAGTTGCTGACGCGGGATCGTAGAC	62116	62176	62226	62174	-1	DRE_Scf_10	DRE_01764	61854	64852	None	2548	637	14305	No_constitutive_exon_found_in_species
GGTGTCGCTGCATGATGGGACAAGCTTTGACTGACGGGTTGAATGTGTAGGC	93649	93710	93760	93708	-1	DRE_Scf_10	DRE_01773	93649	96645	None	2548	637	14305	No_constitutive_exon_found_in_species
GCCCACCACTGGTTGATCAAATCCGGCGGCTGACGTTGGTGGGAAGATAGTA	108859	108909	108809	108861	1	DRE_Scf_10	DRE_01778	108667	110753	None	2548	637	14305	No_constitutive_exon_found_in_species
TTATTTTCCGTAGCCATCAGGCTCGCGTTGATTATATCGGTGGGAGATAGGA	112567	112763	112813	112761	-1	DRE_Scf_10	DRE_01779	110972	113351	None	2548	637	14305	No_constitutive_exon_found_in_species
TCTATACGTCTGGCATCGGTCAAACTAACGATACGGTGCACTGGGTGAAGTC	115580	116485	116535	116483	-1	DRE_Scf_10	DRE_01780	115268	116684	None	2548	637	14305	No_constitutive_exon_found_in_species
CATATGAGCTTTGGAATCTACAGAACTAGCTGTTAACATGGGTGGTATAGTG	123388	123517	123567	123515	-1	DRE_Scf_10	DRE_01783	120970	123937	None	2548	637	14305	No_constitutive_exon_found_in_species
GCACAATTGCTTACATGTGGGACTGGTGGTGGTGGCGGGAGGGGATTAAGAT	150782	151243	151293	151241	-1	DRE_Scf_10	DRE_01787	150615	152044	None	2548	637	14305	No_constitutive_exon_found_in_species
CGTTTGCTGCAAGTTCAACTTGGAGAGAGCGCGCGCTAATGGGCAAATAGCC	158690	158760	158640	158692	1	DRE_Scf_10	DRE_01789	156241	158760	None	2548	637	14305	No_constitutive_exon_found_in_species
CACTATACGTCACTAAATTGCGGGCTATAACAGTCTAACAATGGGGGTAGGA	165988	166634	165938	165990	1	DRE_Scf_10	DRE_01792	164576	166634	None	2548	637	14305	No_constitutive_exon_found_in_species
GAGGGCGCACGACGACGTACACAAATGGATGAACGGAAACGGCGGGGGAGCC	177225	177962	178012	177960	-1	DRE_Scf_10	DRE_01799	177225	178583	None	2548	637	14305	No_constitutive_exon_found_in_species
GAAGGGGGGGAAATTTATACCCGCTGACGAGAATAATGGGAAACATGCAGGT	185940	186090	186140	186088	-1	DRE_Scf_10	DRE_01804	185138	186526	None	2548	637	14305	No_constitutive_exon_found_in_species
GTCTGCCTGTCTATCTGTCTCCGCGTGTCTAGCTAACCGATTGGGGGTAGGA	185138	185318	185368	185316	-1	DRE_Scf_10	DRE_01804	185138	186526	None	2548	637	14305	No_constitutive_exon_found_in_species
GTCCTGGTCGGTTGTTTTGGGGAGGGTTGGCTAACGGTGAAGGTGGGCAGGT	201110	201180	201060	201112	1	DRE_Scf_10	DRE_01808	200992	203054	None	2548	637	14305	No_constitutive_exon_found_in_species
TTTTGGTGGTTTTTGGCGTGGCGGATGGCTAACTTGCTCGGGGAGGGTAGAT	206885	207037	206835	206887	1	DRE_Scf_10	DRE_01811	205540	207614	None	2548	637	14305	No_constitutive_exon_found_in_species
CGTGTTTTTACGGGGTGGGGGGAGTCACGGAAAAGCTAACGGGTGGATAGGA	272957	273761	272907	272959	1	DRE_Scf_10	DRE_01830	272767	273761	None	2548	637	14305	No_constitutive_exon_found_in_species
CACGTGTTGGAGCTGTTGATGATGGTGACGATGACGAGCGTGGGGATGAGGC	285449	285875	285925	285873	-1	DRE_Scf_10	DRE_01833	285449	287592	None	2548	637	14305	No_constitutive_exon_found_in_species
TCTTTTGACGCGTGTGGTGGTCCGGGGAGCTAATATCGGGGGGGTTATAGAT	292960	293128	293178	293126	-1	DRE_Scf_10	DRE_01835	292125	296229	None	2548	637	14305	No_constitutive_exon_found_in_species
TATCAAGACATTATGTGTGATTGAGAGAGAGGCTGACATTGGGGTCGCAGCA	292125	292902	292952	292900	-1	DRE_Scf_10	DRE_01835	292125	296229	None	2548	637	14305	No_constitutive_exon_found_in_species
CCGCAAAGCCTTGTCGTTTCTCAGACTCCCCGTTCTAACAGAGGGTACAGGT	339269	340320	339219	339271	1	DRE_Scf_10	DRE_01845	338548	340320	None	2548	637	14305	No_constitutive_exon_found_in_species
TATCAACCGAAATCACTACCCAAAGACTCTCAAGCTAATGACCAGGGTAGTG	346648	346731	346598	346650	1	DRE_Scf_10	DRE_01849	345723	347711	None	2548	637	14305	No_constitutive_exon_found_in_species
CCACGTTTGAGATTGTTATCGTTGACCGCAGCGCTGACGGAGGGAAACAGCA	384671	384777	384621	384673	1	DRE_Scf_10	DRE_01861	384570	385563	None	2548	637	14305	No_constitutive_exon_found_in_species
TTCCCACGATAAGCTTGAGTGACATCATAGGGGGTGCTGACGGGGGATAGAC	414455	414488	414405	414457	1	DRE_Scf_10	DRE_01874	413609	414891	None	2548	637	14305	No_constitutive_exon_found_in_species
ACCCCATGGCAGGCTCAAGTCTATATTGCTAACCGATTACTGCGGGGAAGAC	441396	442045	441346	441398	1	DRE_Scf_10	DRE_01880	440869	445532	None	2548	637	14305	No_constitutive_exon_found_in_species
CAGGTATGAACTTCAACGTGTCCCTAACGAAATACATGAAACGGGTATAGTT	464640	464765	464815	464763	-1	DRE_Scf_10	DRE_01885	463652	465054	None	2548	637	14305	No_constitutive_exon_found_in_species
CCAGGAACAAGAACACCAAAGAACGCGGGGCTGATTTTTAAGGGGCAAAGGC	514200	516863	516913	516861	-1	DRE_Scf_10	DRE_01895	510941	517020	None	2548	637	14305	No_constitutive_exon_found_in_species
GCACGCGCCGGTAGCCGCCTGGTGACATTGGGCTAACCTGCTGGGAACAGAG	532706	533313	533363	533311	-1	DRE_Scf_10	DRE_01900	529598	533521	None	2548	637	14305	No_constitutive_exon_found_in_species
GTATAGTAAACATTCGAGTTTTGCTGACTTTTGCGGTCGGCGGGGGACAGAT	554931	555205	555255	555203	-1	DRE_Scf_10	DRE_01907	554931	555759	None	2548	637	14305	No_constitutive_exon_found_in_species
GCTGTGGAGAGGAATGATAGGCTAACAGGATATTTTCCCGCGTGGGGTAGAT	4761	4820	4711	4763	1	DRE_Scf_12	DRE_02089	3922	5465	None	2548	637	14305	No_constitutive_exon_found_in_species
GGTTACGATGACGGGATGTCAAGCTGACACTTATACGTATAATCGGGCAGGA	6655	6790	6605	6657	1	DRE_Scf_12	DRE_02090	5964	11402	None	2548	637	14305	No_constitutive_exon_found_in_species
AACCTGCCTTGATGGAAATTGGTTAGTCAGCACTCACATTACGGGATTAGCA	8640	8721	8590	8642	1	DRE_Scf_12	DRE_02090	5964	11402	None	2548	637	14305	No_constitutive_exon_found_in_species
CTGCGGAGTGTGCACGTGTCCGTTGACGTTGCTAACGGGTGTACGGATAGTG	97075	97112	97025	97077	1	DRE_Scf_12	DRE_02109	95966	97112	None	2548	637	14305	No_constitutive_exon_found_in_species
TGTGGTGGATAGTATGTGGGAAGGGGTTGTTGACGTGCGCGGGGTGTTAGGT	126705	127195	127245	127193	-1	DRE_Scf_12	DRE_02117	124962	128018	None	2548	637	14305	No_constitutive_exon_found_in_species
TATGGGTTTAGGACTTCCAGGCTGATTATAATGTTTTTGGCGGGGTGTAGAG	124962	125565	125615	125563	-1	DRE_Scf_12	DRE_02117	124962	128018	None	2548	637	14305	No_constitutive_exon_found_in_species
CAGCAGTGGTAACGACGGCATCAGCTAATGGTACGCGAGCGGGACGATAGTA	168842	169496	169546	169494	-1	DRE_Scf_12	DRE_02129	168617	170051	None	2548	637	14305	No_constitutive_exon_found_in_species
GGAGTATTGCGAGCCCGAGTTGGCTAATGTATGGATGGGTGAAATTATAGGT	171376	171458	171508	171456	-1	DRE_Scf_12	DRE_02130	171376	174204	None	2548	637	14305	No_constitutive_exon_found_in_species
GGCTGCATTCCCCACTGTCAATTATGGGCGTCGTGCTAACGGGCGTGTAGTT	176723	176852	176902	176850	-1	DRE_Scf_12	DRE_02132	176262	178312	None	2548	637	14305	No_constitutive_exon_found_in_species
GGTCGTTTTATAGCAATAAAGTGCCATTGTTTGTGCTAACATTGGGGCAGAC	176262	176341	176391	176339	-1	DRE_Scf_12	DRE_02132	176262	178312	None	2548	637	14305	No_constitutive_exon_found_in_species
TCAATCGATGCTTGGGTTTATGGGGGGGGTTGCTAACGTGGGTGATGTAGAA	180254	180311	180361	180309	-1	DRE_Scf_12	DRE_02134	180254	182466	None	2548	637	14305	No_constitutive_exon_found_in_species
GCTTTGGTGTAGCGGTTGGCGGAGGGCTAACGGGGGGGATCGATGAACAGAG	204818	204915	204965	204913	-1	DRE_Scf_12	DRE_02143	203542	205843	None	2548	637	14305	No_constitutive_exon_found_in_species
GGCCCTGCGGGTATAGACTAGGAATGCCAATACTGACTTGGGGTAAACAGCC	226619	226814	226569	226621	1	DRE_Scf_12	DRE_02148	223011	227012	None	2548	637	14305	No_constitutive_exon_found_in_species
CGAGTATGGCGTGAGTGGTGTGGTGTGATGCTGACGAGGTGGGTGACTAGGA	257006	257258	256956	257008	1	DRE_Scf_12	DRE_02159	251593	257258	None	2548	637	14305	No_constitutive_exon_found_in_species
TTGTTCGGGTCCGCATCAAGGTTTACTGACGTGTGTGTTTTGCGGGGTAGTG	289835	289956	290006	289954	-1	DRE_Scf_12	DRE_02169	289353	290247	None	2548	637	14305	No_constitutive_exon_found_in_species
TGTCTGGTAAACAGGACATGTGCTGACAGGGTAATCTTCGCGGGCGGTAGTT	289353	289506	289556	289504	-1	DRE_Scf_12	DRE_02169	289353	290247	None	2548	637	14305	No_constitutive_exon_found_in_species
TGCCATTGCAAGTTGTTAAGGGGGAGTTTGTGCTTACTATGGGGTTCAAGGT	411342	411688	411292	411344	1	DRE_Scf_12	DRE_02204	410905	412196	None	2548	637	14305	No_constitutive_exon_found_in_species
GCTTTTTTTTGTTATAGGCCTGCTAACGTGTATCTATGGGGTGGGGATAGAA	442091	442329	442379	442327	-1	DRE_Scf_12	DRE_02214	442091	443175	None	2548	637	14305	No_constitutive_exon_found_in_species
TTAGATGAACCATACAACGAGCTAATGTTCCACATAATGACGGGTCGAAGCT	459980	460478	459930	459982	1	DRE_Scf_12	DRE_02220	459001	461376	None	2548	637	14305	No_constitutive_exon_found_in_species
CGATACAGTCAATATTCCTGGGATTGCATGCACTGATGCGGGGCAAATAGTG	460787	460859	460737	460789	1	DRE_Scf_12	DRE_02220	459001	461376	None	2548	637	14305	No_constitutive_exon_found_in_species
ACTTGTACAAGTGGGCGTACCCTATGCTAACACGGATTGTGGGCATACAGGT	500303	500506	500556	500504	-1	DRE_Scf_12	DRE_02230	500106	501795	None	2548	637	14305	No_constitutive_exon_found_in_species
CACCGTGCTTGCATGCCTCTGAGCTCATGCTGAACTGGGTGTCGAAATAGGG	529089	529133	529183	529131	-1	DRE_Scf_12	DRE_02234	527912	530127	None	2548	637	14305	No_constitutive_exon_found_in_species
AATCTACAGTTATGGGTGAACAACCGCGGTAAAGCTAACGCCGGGTAAAGCG	564432	564641	564691	564639	-1	DRE_Scf_12	DRE_02240	561290	566016	None	2548	637	14305	No_constitutive_exon_found_in_species
ATCAAATGCGTCGTGGAGTGACTAATCCGAATGGCTTCTCCGGGAATTAGGG	21887	22087	21837	21889	1	DRE_Scf_13	DRE_02258	20886	22087	None	2548	637	14305	No_constitutive_exon_found_in_species
AGGGCTAGCTGCTAACGTGGCCGCTGCGCCTTGCTCTTTCGACGGGATAGGT	69416	69604	69366	69418	1	DRE_Scf_13	DRE_02269	69203	70531	None	2548	637	14305	No_constitutive_exon_found_in_species
TGCCATTCCACCCTGATTGTTACCAAAGATTGATGCTAACGGGAACATAGCT	135127	135718	135768	135716	-1	DRE_Scf_13	DRE_02288	134063	138344	None	2548	637	14305	No_constitutive_exon_found_in_species
TTGCTGCTCGAAGTGATGGGACCAGATTCTGATATTTCTCGGGGATATAGGC	152637	152913	152963	152911	-1	DRE_Scf_13	DRE_02295	151969	153489	None	2548	637	14305	No_constitutive_exon_found_in_species
TTGTCTGTGGGGATATTTTGTCTGTGGGGGTTGTCCTAACGGGTTGATAGTT	167721	167942	167671	167723	1	DRE_Scf_13	DRE_02300	167424	169291	None	2548	637	14305	No_constitutive_exon_found_in_species
GGATGGCTTTCATGCGTGCTTCCACTTACGGATTGCTAACGGGGCGATAGAA	168933	168988	168883	168935	1	DRE_Scf_13	DRE_02300	167424	169291	None	2548	637	14305	No_constitutive_exon_found_in_species
GCTTTGGTGGCACATTTACCGGTGAACACGGCTGACTGCGGGGTGTGTAGAT	175019	175289	175339	175287	-1	DRE_Scf_13	DRE_02303	175019	177134	None	2548	637	14305	No_constitutive_exon_found_in_species
ATTGGAGCCGTTAGAGCTGTTTGCTAATATCTTTCCCTGGGGGTGTATAGTA	232185	232301	232351	232299	-1	DRE_Scf_13	DRE_02316	232185	233332	None	2548	637	14305	No_constitutive_exon_found_in_species
GGCACATCCATCTCGAAACCTGGTTTTGCTAACTCGACGGGGAAGCGCAGAT	263842	263869	263792	263844	1	DRE_Scf_13	DRE_02327	263443	267540	None	2548	637	14305	No_constitutive_exon_found_in_species
TGCAGCTCAACTGCTTAACGACTGACAGACTAATCGGGATGGGGTAATAGAT	276815	277744	276765	276817	1	DRE_Scf_13	DRE_02330	275682	277744	None	2548	637	14305	No_constitutive_exon_found_in_species
GGGCCTGAGTACACGAGACGACGGCTAATCCGGGCGGGTCTGGATAATAGAA	311612	311706	311562	311614	1	DRE_Scf_13	DRE_02339	311000	313265	None	2548	637	14305	No_constitutive_exon_found_in_species
ATTGATTTATGGGATTGCTGGGTGCTGACGAGAAGCGTATACGTGGGTAGGA	312370	312513	312320	312372	1	DRE_Scf_13	DRE_02339	311000	313265	None	2548	637	14305	No_constitutive_exon_found_in_species
GTCTCTCGTAAGTGTGATAATATACATGATACTGACGGGGTTGAAAATAGCA	320847	320936	320797	320849	1	DRE_Scf_13	DRE_02343	318332	321172	None	2548	637	14305	No_constitutive_exon_found_in_species
CTTTCACTCCGTTATAAATTCCTGGTGGCATGTTCCTAACGGGGTAGCAGTA	377654	377892	377942	377890	-1	DRE_Scf_13	DRE_02361	377654	380069	None	2548	637	14305	No_constitutive_exon_found_in_species
ACCAGACGCACCAGACGGCTAACCCGTAAGAGATGTGGGTGACGATGTAGGG	404941	405226	405276	405224	-1	DRE_Scf_13	DRE_02368	404941	405468	None	2548	637	14305	No_constitutive_exon_found_in_species
GTTTATCCCCGCAGGAGAAGCTGTCCGCTGACATGGGGGCGACAATGTAGAT	470699	470930	470980	470928	-1	DRE_Scf_13	DRE_02382	470432	472648	None	2548	637	14305	No_constitutive_exon_found_in_species
AAACCCAAGGTTTGATTTAACAGACGGAGTAGCTAATTACTGGGCAACAGGC	506108	506171	506221	506169	-1	DRE_Scf_13	DRE_02392	505295	506264	None	2548	637	14305	No_constitutive_exon_found_in_species
GAAGAATCGTCCTGGGTTCACACGGCTCTAACAATACGGGGGCTGGATAGCT	505916	506037	506087	506035	-1	DRE_Scf_13	DRE_02392	505295	506264	None	2548	637	14305	No_constitutive_exon_found_in_species
GGATAATCTGGTTCCCGTCGTACGGATGGTGCTGACATAAAGGGCCATAGCT	509802	511660	509752	509804	1	DRE_Scf_13	DRE_02393	506994	513810	None	2548	637	14305	No_constitutive_exon_found_in_species
CCAGACAGACCGCACGGTGGAACAGAGTGCTAATCCGGGGACAACAATAGTT	528378	528503	528553	528501	-1	DRE_Scf_13	DRE_02399	527853	528696	None	2548	637	14305	No_constitutive_exon_found_in_species
TGTACGGCGGATTGCTCTTCTAAGCTGGTGCTGACCTTGGGCGACAACAGCC	539266	539373	539423	539371	-1	DRE_Scf_13	DRE_02404	536838	539775	None	2548	637	14305	No_constitutive_exon_found_in_species
ACCTCCTTCGTCTTCAAGCTAACGTGTTTGGCTGGCTTTGGGGGAAACAGAA	551883	552232	551833	551885	1	DRE_Scf_13	DRE_02407	551378	552975	None	2548	637	14305	No_constitutive_exon_found_in_species
GGAAAGTGCCGAGAAGACAAGGCTGACAGATTTATTTTTGGGGATTACAGAT	559922	559940	559872	559924	1	DRE_Scf_13	DRE_02409	559438	561909	None	2548	637	14305	No_constitutive_exon_found_in_species
GGTAGCGAGTAGCCTGTGCCTTTGGAGAAGGTGTCAATACCGGGCAACAGCG	5600	6228	6278	6226	-1	DRE_Scf_15	DRE_02583	5600	8348	None	2548	637	14305	No_constitutive_exon_found_in_species
GGGCGTGCCCGCATCTCGCCATTCTGCTGACAGTCAGCCTGGGACTATAGTT	117555	117774	117824	117772	-1	DRE_Scf_15	DRE_02609	116598	117949	None	2548	637	14305	No_constitutive_exon_found_in_species
TAACGATATCCCCGCCTGTTTCTCTCACCGCGCTGGGGAACACGAAACAGGA	219804	219916	219754	219806	1	DRE_Scf_15	DRE_02635	217871	220241	None	2548	637	14305	No_constitutive_exon_found_in_species
ACCCAGGATGGGGATCGCAGACCCAGCTAATCGGTTTGAGGGGTGAACAGGA	304517	304672	304467	304519	1	DRE_Scf_15	DRE_02657	302993	305043	None	2548	637	14305	No_constitutive_exon_found_in_species
AGTTTGATTTCATCTTGCTATCTGTAGGGTATTTACTGATGCTGGGGTAGGA	332624	332654	332704	332652	-1	DRE_Scf_15	DRE_02662	332624	333931	None	2548	637	14305	No_constitutive_exon_found_in_species
ATATACCGGGGAGATTGGTATGGTGCTGACATGGCCTGCTGGGTTGGAAGGA	361382	361433	361483	361431	-1	DRE_Scf_15	DRE_02670	360043	361950	None	2548	637	14305	No_constitutive_exon_found_in_species
CAGGCGAAGCTACTGCTGCTTCAGGTCCCGTTGTAGGGACCGTGAAACAGAC	364929	365171	365221	365169	-1	DRE_Scf_15	DRE_02671	362449	365579	None	2548	637	14305	No_constitutive_exon_found_in_species
ATGAGGGGAGGTGTTTGATGCGGTGAGTGAAGCTGACGGTGGGTGTGAAGGA	364756	364860	364910	364858	-1	DRE_Scf_15	DRE_02671	362449	365579	None	2548	637	14305	No_constitutive_exon_found_in_species
GAGTCTCGTGATAAGGCAGACGGATGTATGAGATGCTGATGGGAAGATAGAG	364111	364266	364316	364264	-1	DRE_Scf_15	DRE_02671	362449	365579	None	2548	637	14305	No_constitutive_exon_found_in_species
CTGGTTGATAATTCTACTAGACGAATGACTTGTGCTGATGACTGGGATAGAC	469945	470130	470180	470128	-1	DRE_Scf_15	DRE_02697	463183	470709	None	2548	637	14305	No_constitutive_exon_found_in_species
CGGCCTGGCGGCGGGATTGCGGATCATTACTGATGACCGGGCAATGGCAGCT	474039	474134	474184	474132	-1	DRE_Scf_15	DRE_02699	473050	474589	None	2548	637	14305	No_constitutive_exon_found_in_species
TACGGGACGAACCCATTTGCTAAACTCTACCCCTACATGATGGGATACAGTT	517573	517772	517822	517770	-1	DRE_Scf_15	DRE_02712	516479	518234	None	2548	637	14305	No_constitutive_exon_found_in_species
CATTGTACACGAATCAGGTCTTCTTGCTGACTAATTTCTGGGATCTGAAGCA	72290	72533	72240	72292	1	DRE_Scf_16	DRE_02735	72092	75375	None	2548	637	14305	No_constitutive_exon_found_in_species
GTCAAACACTAGTTACGGTGTTAGTCAACCTTGACCTCTGGGCGAAAGAGCC	82518	82625	82675	82623	-1	DRE_Scf_16	DRE_02736	78605	82864	None	2548	637	14305	No_constitutive_exon_found_in_species
GTTTTTTTTTTTTTTTTTTTGGGGGGGGGGCATCTACTAACGGGATATAGTC	172944	173226	173276	173224	-1	DRE_Scf_16	DRE_02748	172432	174754	None	2548	637	14305	No_constitutive_exon_found_in_species
TGCTTGTTATAGTCACCTGGCTCTATTTCTAATGGGATTCGGGTGTATAGTC	194386	195881	194336	194388	1	DRE_Scf_16	DRE_02756	190652	196502	None	2548	637	14305	No_constitutive_exon_found_in_species
TGGTTTAGGTTTAAGAAGCTGCTGCTGACGACTTGAACGCGTGGGTGTAGGT	246125	246327	246377	246325	-1	DRE_Scf_16	DRE_02778	246125	247038	None	2548	637	14305	No_constitutive_exon_found_in_species
GGTTGAGGGCTACGATACGGATGTGGGCTAACTTGTGTTTGGGGGGATAGCT	258259	258954	258209	258261	1	DRE_Scf_16	DRE_02784	257381	258954	None	2548	637	14305	No_constitutive_exon_found_in_species
CCTTCGCCCTTTTCGATTACAATATGGCTAACGTGGAGATACGGGGACAGCC	259190	259339	259389	259337	-1	DRE_Scf_16	DRE_02785	259190	260859	None	2548	637	14305	No_constitutive_exon_found_in_species
TCCCATTCTGCAAAGCATTCTGCAGTGCAACCTAACTGACCGGGTGTAAGTT	286451	287243	287293	287241	-1	DRE_Scf_16	DRE_02799	284222	289192	None	2548	637	14305	No_constitutive_exon_found_in_species
CCTTCCCACCTTTCCTTGAGTAGAGCTAATGACACCCGCGGGCGACATAGGA	294371	295770	294321	294373	1	DRE_Scf_16	DRE_02801	293809	295770	None	2548	637	14305	No_constitutive_exon_found_in_species
AATGGATTGTGGGAGCGGTGGCTAACGCGGGTGCGTGGGAGATGTAGAAGCC	408713	409627	408663	408715	1	DRE_Scf_16	DRE_02836	408664	409627	None	2548	637	14305	No_constitutive_exon_found_in_species
TGGCTGCAAGAAACAAACTTCTGACCGCGGCGACGTGCGCAGGGAAATAGAC	419682	419759	419632	419684	1	DRE_Scf_16	DRE_02841	419390	420441	None	2548	637	14305	No_constitutive_exon_found_in_species
CCCCTCACTTGTACCAAGGGGCGAAGTGCTGATTGGTGGTGGGGTGCGAGGC	423387	423520	423570	423518	-1	DRE_Scf_16	DRE_02842	420739	424129	None	2548	637	14305	No_constitutive_exon_found_in_species
CTACTTGGATCGACTATGTCTTGCAGCTCAAACTAACTCTGGGTGCACAGGA	422703	422781	422831	422779	-1	DRE_Scf_16	DRE_02842	420739	424129	None	2548	637	14305	No_constitutive_exon_found_in_species
ACTTGTCAGAAATCAATCATTTTTAGACTCAGAAATGGGGAATTAAATAGGT	437710	437920	437970	437918	-1	DRE_Scf_16	DRE_02848	437066	438179	None	2548	637	14305	No_constitutive_exon_found_in_species
GCTCCCTTTTTCCGTCGGAAGACAGAATGCTGACTCGGGTGGAACTGTAGTT	455629	455667	455579	455631	1	DRE_Scf_16	DRE_02854	453908	455667	None	2548	637	14305	No_constitutive_exon_found_in_species
CTGAGTTGTAAATAAAAGACGCACAGCTGATATGAGGCGGGGGGGATTAGTC	456827	457908	456777	456829	1	DRE_Scf_16	DRE_02855	456043	458061	None	2548	637	14305	No_constitutive_exon_found_in_species
CCTGCAGGGTCCCGCAGGGTGGTTCCTGGCTAACGGTGCGGGGGGAACAGGG	470549	470615	470499	470551	1	DRE_Scf_16	DRE_02860	469294	470615	None	2548	637	14305	No_constitutive_exon_found_in_species
CGGCATGTTGCACCACGGACCGTACAGAGGGCTGACGAGCGGGGTGATAGGT	505443	505565	505615	505563	-1	DRE_Scf_16	DRE_02871	503400	506184	None	2548	637	14305	No_constitutive_exon_found_in_species
AGCTTTTGCGGAATGTTGTCTTGTTTGGTATATTGACGGATAACGGGCAGTC	504730	505110	505160	505108	-1	DRE_Scf_16	DRE_02871	503400	506184	None	2548	637	14305	No_constitutive_exon_found_in_species
ACGTGGGTTTGTTGGTTGGTTGTGGTGCTGACGCGGTTGGTGGTGGGCAGGA	504299	504662	504712	504660	-1	DRE_Scf_16	DRE_02871	503400	506184	None	2548	637	14305	No_constitutive_exon_found_in_species
GGGGATGGGATTTTACTTTGTGGGAGGGCTAATCTAATGGATTGGGGCAGAC	504054	504233	504283	504231	-1	DRE_Scf_16	DRE_02871	503400	506184	None	2548	637	14305	No_constitutive_exon_found_in_species
AGGGTATTACTTGTGTGGAATTGAGATTAACGGGGCGGCTGGCGGGATAGGG	503400	503824	503874	503822	-1	DRE_Scf_16	DRE_02871	503400	506184	None	2548	637	14305	No_constitutive_exon_found_in_species
GGCGTGAGTGATATGTCTTTGTTGTATTGATTGTAAGGCTTGGGTGATAGGT	545286	545446	545236	545288	1	DRE_Scf_16	DRE_02880	544929	545446	None	2548	637	14305	No_constitutive_exon_found_in_species
TGCGCAGATTGCAAAGGAATCATGTGCGCTAATACGATTGGGTACAATAGGT	548950	549001	548900	548952	1	DRE_Scf_16	DRE_02882	548097	549001	None	2548	637	14305	No_constitutive_exon_found_in_species
CCCATTTTCGAAGAAGAGACCACGCTAATATTATGTGCGGCGGGGTGCAGCT	552470	552572	552622	552570	-1	DRE_Scf_16	DRE_02884	552045	556677	None	2548	637	14305	No_constitutive_exon_found_in_species
CTCGTCTTGACGGCACATCGGATAGATGCTTACAAACTTGGGGTGACTAGGA	552045	552398	552448	552396	-1	DRE_Scf_16	DRE_02884	552045	556677	None	2548	637	14305	No_constitutive_exon_found_in_species
TCAGGTATAACTTGTGTATTATTTGTCTTCATGCCAATTGACAGGGTTAGTC	8379	8446	8496	8444	-1	DRE_Scf_17	DRE_02888	6021	8518	None	2548	637	14305	No_constitutive_exon_found_in_species
GTTCGCTCGTGCACTGTCAATGAGGTGGTACCGCTAACGGATGTGGGCAGTC	147458	147555	147408	147460	1	DRE_Scf_17	DRE_02930	146558	148237	None	2548	637	14305	No_constitutive_exon_found_in_species
CGAATTCGCACCAACCCGGACATAGCTGACAGTTTTGCCGGGGACTGAAGGC	147693	147782	147643	147695	1	DRE_Scf_17	DRE_02930	146558	148237	None	2548	637	14305	No_constitutive_exon_found_in_species
GCCCCCGGCAACTACCCAGAATGATCTTCTAAACCTATGGGAACAGACAGTT	161072	161302	161352	161300	-1	DRE_Scf_17	DRE_02935	161072	162032	None	2548	637	14305	No_constitutive_exon_found_in_species
ATTATTCTATTCAACTGTAACAATATACTAATCTCTTTGGGTGGTGATAGGA	170933	171077	170883	170935	1	DRE_Scf_17	DRE_02937	167312	171077	None	2548	637	14305	No_constitutive_exon_found_in_species
ATGCATGTGCGTAGTATTGGGCTGACCAGACCGCACACCGGGCGGACTAGTA	216745	217076	217126	217074	-1	DRE_Scf_17	DRE_02953	216326	217655	None	2548	637	14305	No_constitutive_exon_found_in_species
CACAGTGATGGCTTATAGAGAGCACAAAGAACTAACCTTGTGGGCAATAGGA	244163	244409	244459	244407	-1	DRE_Scf_17	DRE_02960	241235	247274	None	2548	637	14305	No_constitutive_exon_found_in_species
GTTATCCGGAGGATGCTTTGTTGGCTCAAGCTCACAGACTGGGATTATAGGG	263663	263729	263613	263665	1	DRE_Scf_17	DRE_02966	263597	265201	None	2548	637	14305	No_constitutive_exon_found_in_species
TCTTGTCATCTTCTCGCCGTCTGCGGAGAGCTAACGGGGTATGACAATAGGA	301663	301898	301948	301896	-1	DRE_Scf_17	DRE_02977	300611	302534	None	2548	637	14305	No_constitutive_exon_found_in_species
CATTTGTGTCTATCGGTGGATGGTTGGCTGACTGTGGTTTACGTGGGCAGCA	300611	300653	300703	300651	-1	DRE_Scf_17	DRE_02977	300611	302534	None	2548	637	14305	No_constitutive_exon_found_in_species
TTGCCATGATGATGTAACCACCCGCTGACGAGGGATATCTGGGATATCAGCA	322630	322747	322797	322745	-1	DRE_Scf_17	DRE_02983	320949	323407	None	2548	637	14305	No_constitutive_exon_found_in_species
TAAGGCCTATACGATGGGGATTGGGAACATGCTAACTGGTGGGTTGACAGGT	350456	350586	350636	350584	-1	DRE_Scf_17	DRE_02992	349370	351099	None	2548	637	14305	No_constitutive_exon_found_in_species
GTTGTCGCCAAAGACGCAATGTTTCTGACGGCCTGTGGGCAAGGTGATAGGA	352272	352922	352972	352920	-1	DRE_Scf_17	DRE_02993	351899	353399	None	2548	637	14305	No_constitutive_exon_found_in_species
GTGCTATTCACGTGGAAATGCTAAAAACTCATCTGAATGGGGCGGTATAGGT	385181	385352	385402	385350	-1	DRE_Scf_17	DRE_02999	384851	385690	None	2548	637	14305	No_constitutive_exon_found_in_species
CATTTTATTCCACCAACTTAAGAGAGTACGCTCTAACATGGGACCAACAGAT	463447	464277	463397	463449	1	DRE_Scf_17	DRE_03017	462091	464277	None	2548	637	14305	No_constitutive_exon_found_in_species
GTGAATTTGAGGGATACACAGATGCGGTCTGACTGGCGAGGCTGGGATAGGT	501407	501588	501357	501409	1	DRE_Scf_17	DRE_03024	500986	501957	None	2548	637	14305	No_constitutive_exon_found_in_species
CGATTCTTGTTGCTGCGGTGGTGCTGACTGGGCTCGATGGGTGGGTGTAGTC	535738	535769	535688	535740	1	DRE_Scf_17	DRE_03031	535331	536324	None	2548	637	14305	No_constitutive_exon_found_in_species
GGCTAGGTGATTACCCGACGAGATTCGAACGCGGGCTAACGGTGGGATAGAT	535840	536324	535790	535842	1	DRE_Scf_17	DRE_03031	535331	536324	None	2548	637	14305	No_constitutive_exon_found_in_species
CTACTTGGTGGAGACATCAATGCTTGATGCTGACATCGACGGGAGTACAGTG	2740	3897	2690	2742	1	DRE_Scf_19	DRE_03160	2561	3897	None	2548	637	14305	No_constitutive_exon_found_in_species
TACGCGTGATGCGATGTGCGATGTGCATGCTAACTGGGATTACGGGGTAGGT	30633	31170	31220	31168	-1	DRE_Scf_19	DRE_03168	30633	33734	None	2548	637	14305	No_constitutive_exon_found_in_species
TAAGACCTCTTGGTTACTATACTAACGCCCCCGATTTGATGGGCAACTAGAG	53845	54145	53795	53847	1	DRE_Scf_19	DRE_03174	52336	56219	None	2548	637	14305	No_constitutive_exon_found_in_species
GTGGTGTGACGAACGAAGCCAAACAATATGATACTGACGGGTGAAAATAGCA	54709	55884	54659	54711	1	DRE_Scf_19	DRE_03174	52336	56219	None	2548	637	14305	No_constitutive_exon_found_in_species
CCCCCGTCGCTTATTTCCACGACCAGCTGCTAACGCCGAGGGAATTGCAGGT	75611	75634	75684	75632	-1	DRE_Scf_19	DRE_03180	74144	75740	None	2548	637	14305	No_constitutive_exon_found_in_species
GCCTCTACAGGGAAGCATAATTAACCGGTGTGTATGTTGGGGGGGTGTAGGC	94917	95133	94867	94919	1	DRE_Scf_19	DRE_03185	91894	95662	None	2548	637	14305	No_constitutive_exon_found_in_species
CCCTGCCCGGTTAGAGCTATCGACCAGCTAACGCCCCCCCTGGGTGGCAGAC	117724	117878	117928	117876	-1	DRE_Scf_19	DRE_03194	116719	118462	None	2548	637	14305	No_constitutive_exon_found_in_species
TCGAGAGTGATGTTACATGGCTGACGGGGCGACGGGGCTGGGACGGGTAGTG	119749	120104	119699	119751	1	DRE_Scf_19	DRE_03195	118822	120104	None	2548	637	14305	No_constitutive_exon_found_in_species
AGAGGGAGACGAGTATGGGAGGCGGACGTTAATTGCGGTACGGGGTGTAGGA	139923	140003	139873	139925	1	DRE_Scf_19	DRE_03200	139628	141412	None	2548	637	14305	No_constitutive_exon_found_in_species
TCTTTTTTTTTTGCCCCATGCGCATTGCTAATATCACGGTGTGCGGGCAGCC	167659	167926	167609	167661	1	DRE_Scf_19	DRE_03208	166582	167926	None	2548	637	14305	No_constitutive_exon_found_in_species
CAAGCACATTTCACTGTGATAGGGTCTAACATGTGTTCGTATGGGTACAGTT	170648	170954	170598	170650	1	DRE_Scf_19	DRE_03210	169398	170954	None	2548	637	14305	No_constitutive_exon_found_in_species
CCATGGTCTGTCAACCGTCGCTCCTGTATGTGCGTTTTTTCAGGGATCAGAT	173329	173362	173279	173331	1	DRE_Scf_19	DRE_03211	172779	173362	None	2548	637	14305	No_constitutive_exon_found_in_species
TATGGAGAGAGAGACATAGAGCTAACACTGGCGTCTGTCTGCGGGTGTAGAA	205210	205279	205160	205212	1	DRE_Scf_19	DRE_03224	204895	205480	None	2548	637	14305	No_constitutive_exon_found_in_species
TTGAATAGCCCTTTTTTTTTCATACTAACTTTGCCCGGGGTGGTAAACAGAT	210857	210885	210807	210859	1	DRE_Scf_19	DRE_03226	210481	212042	None	2548	637	14305	No_constitutive_exon_found_in_species
AAAAGGCTGAAACAGGGATATATGCGCTAACACGTGCCCGGGCAATATAGAA	310808	311096	311146	311094	-1	DRE_Scf_19	DRE_03250	310030	311652	None	2548	637	14305	No_constitutive_exon_found_in_species
CCTCACGAGATTGGAATTAGTTACTAAGTCTATCGCACGGGCGGAAATAGGA	390391	391018	390341	390393	1	DRE_Scf_19	DRE_03263	382471	391018	None	2548	637	14305	No_constitutive_exon_found_in_species
TCGCGTCGTTTTGAATGCGGGTGCTGACAGTATGGTATGTGGGATTGCAGAA	402358	402807	402308	402360	1	DRE_Scf_19	DRE_03268	401409	402807	None	2548	637	14305	No_constitutive_exon_found_in_species
AGCTGGCGAAGGACCATTGGAATTGCTGACTGTTGTTTTGGGGGGGACAGAT	419254	419560	419204	419256	1	DRE_Scf_19	DRE_03275	417047	419993	None	2548	637	14305	No_constitutive_exon_found_in_species
TACCCCAAGTTGCGGAACCCCCCCAGCTAACGCTTTCCCCAAACGGGCAGCA	468023	468545	467973	468025	1	DRE_Scf_19	DRE_03291	467603	468736	None	2548	637	14305	No_constitutive_exon_found_in_species
CGCGCATCTTTACCGTACTGCCAAATACACGACTGACGACGGATGGGTAGTT	477107	477303	477353	477301	-1	DRE_Scf_19	DRE_03295	476796	477743	None	2548	637	14305	No_constitutive_exon_found_in_species
GGTGCGGCTGCTGGTGCCGGTGCTCCCGCGGCTGCTGCCGGGCGCGGCAGCA	6058	6102	6152	6100	-1	DRE_Scf_20	DRE_03307	5950	6487	None	2548	637	14305	No_constitutive_exon_found_in_species
GCTTCCATACCCTGCCCCAAAGCTAACGCATCCCGAGGGTCTAAACAAAGAG	19226	19376	19426	19374	-1	DRE_Scf_20	DRE_03311	17693	19478	None	2548	637	14305	No_constitutive_exon_found_in_species
GAGTTTTGAGAGCTATCACTAATTGTTTTCCACGTTCCCCGCATGGGTAGCT	51709	51921	51971	51919	-1	DRE_Scf_20	DRE_03323	51709	53110	None	2548	637	14305	No_constitutive_exon_found_in_species
CCTGGCCTCCCACACACAAAAAGCTGATGAGAACGAGCGCGGGAACATAGGT	98543	98551	98493	98545	1	DRE_Scf_20	DRE_03335	97970	99900	None	2548	637	14305	No_constitutive_exon_found_in_species
TCCTGGCTTCCTGCTCCTTCGACCGCACCGTCAAGATCTGGGAGGAACAGGA	110067	111121	110017	110069	1	DRE_Scf_20	DRE_03342	109649	111121	None	2548	637	14305	No_constitutive_exon_found_in_species
TAGCTGTCCTCCGATAGTGGTAATGGACAGACGGCTAATTGGGTGTATAGAT	151640	152657	152707	152655	-1	DRE_Scf_20	DRE_03355	151344	157194	None	2548	637	14305	No_constitutive_exon_found_in_species
CAGTATCCGTGAAGCGTTCTTTGAGTATTGCGCTAACGATTTGGGTAAAGGT	168905	169137	168855	168907	1	DRE_Scf_20	DRE_03359	167397	169137	None	2548	637	14305	No_constitutive_exon_found_in_species
CCCTAAACCGAGAGCATTGCATAACCTAACCCGTGTGTGAGAGGGAGCAGTC	204785	205937	204735	204787	1	DRE_Scf_20	DRE_03370	201632	207576	None	2548	637	14305	No_constitutive_exon_found_in_species
CTGGCTGTTTTGTGTGACAGTGGGCGGTGATGCTAACAGTATGTGGGCAGGG	348383	348536	348333	348385	1	DRE_Scf_20	DRE_03409	347380	348536	None	2548	637	14305	No_constitutive_exon_found_in_species
CAGACCTCTATTACAGGAAATGACTAATTCAAGAACTTTCGGGAAACCAGAA	353704	356005	356055	356003	-1	DRE_Scf_20	DRE_03411	353704	356666	None	2548	637	14305	No_constitutive_exon_found_in_species
ACCGGGGTGCAACAACGGCTGCTAATGATTGCCCACGTGGGGGGCCACAGCT	402580	402957	402530	402582	1	DRE_Scf_20	DRE_03423	401207	402957	None	2548	637	14305	No_constitutive_exon_found_in_species
TGGCATTATCGGTATCTAATCCTAGCTGACGATGCTGACGGGTGGAGCAGTA	458848	458931	458981	458929	-1	DRE_Scf_20	DRE_03428	457182	459596	None	2548	637	14305	No_constitutive_exon_found_in_species
AGACTGCCCCGGTGCGTGAAAGGTGTTAATTGAAAGGGAGGGATTGATAGAT	457332	457438	457488	457436	-1	DRE_Scf_20	DRE_03428	457182	459596	None	2548	637	14305	No_constitutive_exon_found_in_species
CCCTTTGCGTGTGCTGCGCGTGCTGTCGCTGATGATGCGAGGGGAGGTAGCT	19866	19940	19816	19868	1	DRE_Scf_21	DRE_03438	19785	20524	None	2548	637	14305	No_constitutive_exon_found_in_species
GCCCTCATCTGATCCGTGTTTGCCTGCTCCTTGCTAAAGCAGGGGTTTAGAG	40121	40435	40071	40123	1	DRE_Scf_21	DRE_03445	39547	40435	None	2548	637	14305	No_constitutive_exon_found_in_species
CGTGTAGGTTAAGATTGGGTACTCGTCGTTTGGCTAACAAGGGATTGTAGTA	109278	110361	110411	110359	-1	DRE_Scf_21	DRE_03462	109278	113149	None	2548	637	14305	No_constitutive_exon_found_in_species
TCTGAAAATTGTTGTCTGCAACAAATTCTGATACGCTCCCGGGGTGATAGGG	142514	142571	142464	142516	1	DRE_Scf_21	DRE_03469	141649	143540	None	2548	637	14305	No_constitutive_exon_found_in_species
CAAGAAACTCACATTAACGCCTGTCTATACACATCATGGGTAACGAGCAGCT	179514	179954	179464	179516	1	DRE_Scf_21	DRE_03478	177070	180508	None	2548	637	14305	No_constitutive_exon_found_in_species
TGCGGCTTGAATCCGAACTTGGGGCGGTTCGCTAACATCTGGGGGTGCAGGC	191675	191701	191625	191677	1	DRE_Scf_21	DRE_03482	191418	193149	None	2548	637	14305	No_constitutive_exon_found_in_species
AGAGTGAAGGAAGGGCTGACGGTGACCATGTTTGGGATGGTGGGATGTAGGC	195704	195929	195654	195706	1	DRE_Scf_21	DRE_03483	194778	196757	None	2548	637	14305	No_constitutive_exon_found_in_species
GGTGTTTGGCATTCTACGGGAAAGTGCTGACAAGGGGGCTGGGTGGGTAGGA	196001	196388	195951	196003	1	DRE_Scf_21	DRE_03483	194778	196757	None	2548	637	14305	No_constitutive_exon_found_in_species
GTGAATTCTTCCGGTCGTTCTTATGGAGGACATGCTAACATAATGGGTAGTT	200480	201907	200430	200482	1	DRE_Scf_21	DRE_03485	198513	203327	None	2548	637	14305	No_constitutive_exon_found_in_species
TACGGCTACGGGAGGGTGGTTTGCTAACGGCTGTATACGATGGGGGGTAGTG	260541	261164	261214	261162	-1	DRE_Scf_21	DRE_03494	260541	262192	None	2548	637	14305	No_constitutive_exon_found_in_species
AGGCCCGACGATGCTTCATCATACTCGCGATGCTAACTATGGGGGAATAGAA	273239	273553	273603	273551	-1	DRE_Scf_21	DRE_03498	271937	274300	None	2548	637	14305	No_constitutive_exon_found_in_species
TGGGATACGTGGTTTGTTTCGGGACGAGGCTAAGAGTCTGGGTGGGGCAGGA	315890	315987	315840	315892	1	DRE_Scf_21	DRE_03509	315127	315987	None	2548	637	14305	No_constitutive_exon_found_in_species
GAGGAAGAAGGAGTCGGGTAAAGGAGGAAGAACGAGAAAGTCGGGTAAAGGA	354928	355393	355443	355391	-1	DRE_Scf_21	DRE_03519	354928	356078	None	2548	637	14305	No_constitutive_exon_found_in_species
GAAGGGAATATCTAGCTGTACTAATACGCTCTTGTGATGGGGATGTATAGGA	446503	447099	446453	446505	1	DRE_Scf_21	DRE_03543	445928	448241	None	2548	637	14305	No_constitutive_exon_found_in_species
CCGCGAAGCTCCGAGAGCCCAGTTCTTGGACTAATTCTGAGGGCATATAGAA	464399	464788	464349	464401	1	DRE_Scf_21	DRE_03550	464190	465750	None	2548	637	14305	No_constitutive_exon_found_in_species
CTCCCTATTTCTGGGCCTGAACGGCTAATGTGTTTCGTGTGGGCCCAAAGTG	25619	25731	25781	25729	-1	DRE_Scf_23	DRE_03699	25619	28390	None	2548	637	14305	No_constitutive_exon_found_in_species
CCGTCTGCTGCATATACGTGATTTCCTGGTTGGATGCTAACTGGGAACAGGG	32406	32695	32356	32408	1	DRE_Scf_23	DRE_03702	31038	32695	None	2548	637	14305	No_constitutive_exon_found_in_species
GATTTGATATATTCTTCAGTGATTACTAACAAGTTGTGGGGTGAAAACAGTT	58447	58596	58397	58449	1	DRE_Scf_23	DRE_03707	57883	58596	None	2548	637	14305	No_constitutive_exon_found_in_species
CCCCTCGTTATTGTTATTGTTGCAGCTGTGGCTAACTCGGTGGGGACTAGAT	70390	70600	70650	70598	-1	DRE_Scf_23	DRE_03714	70390	73282	None	2548	637	14305	No_constitutive_exon_found_in_species
CACTTTGGATAATGTTCTACGAGGTATAATACTCACAATTTGGGAAACAGCT	136853	137000	136803	136855	1	DRE_Scf_23	DRE_03730	134544	137146	None	2548	637	14305	No_constitutive_exon_found_in_species
CTTGCGGACCTTTCTAACCGGCAGATATGCCATCTATAGGCGATGGGGAGAG	195675	195770	195625	195677	1	DRE_Scf_23	DRE_03748	195104	197265	None	2548	637	14305	No_constitutive_exon_found_in_species
AAAATGAGTAACTGCTTCACGGTGCTGACTTTGCTGGGGGGGGCGGAAAGGA	197749	197830	197880	197828	-1	DRE_Scf_23	DRE_03749	197749	200816	None	2548	637	14305	No_constitutive_exon_found_in_species
CTTTACGTGTGTATGAGGGTAAAGCCGAGTACTAACGAGTAGGGATGTAGCA	228186	229264	228136	228188	1	DRE_Scf_23	DRE_03756	227255	229264	None	2548	637	14305	No_constitutive_exon_found_in_species
GCATTGATGATCCTTATAACTCCGCGACGGCTAATGGTTGGGGATTACAGGG	255431	255842	255381	255433	1	DRE_Scf_23	DRE_03768	254440	256548	None	2548	637	14305	No_constitutive_exon_found_in_species
CGGTGGAAATTGTTAGAGCAACGATACTGACATGGTTTTCGTATGGGTAGGG	276203	276416	276153	276205	1	DRE_Scf_23	DRE_03772	271191	276956	None	2548	637	14305	No_constitutive_exon_found_in_species
TGTCTTTTTGACACCAGGGCCTGCCAGCTAACAGTTTGCCGGGAATACAGCT	276491	276597	276441	276493	1	DRE_Scf_23	DRE_03772	271191	276956	None	2548	637	14305	No_constitutive_exon_found_in_species
ACCTCCCCAGGGTATATATTTGGGTGATGGAGCTGACCTCGGGCGCGCAGAT	284044	284280	284330	284278	-1	DRE_Scf_23	DRE_03775	283652	285224	None	2548	637	14305	No_constitutive_exon_found_in_species
CGAGGCATATGCTTTGTAACTTGATGGCTGACCATAGGCGCTGGGAATAGCC	361364	361748	361798	361746	-1	DRE_Scf_23	DRE_03796	360560	362076	None	2548	637	14305	No_constitutive_exon_found_in_species
TTTTGATCTGTCACCGGGTGAAACCAGGAGTGCTAACGCGGGATAACTAGTA	360560	361305	361355	361303	-1	DRE_Scf_23	DRE_03796	360560	362076	None	2548	637	14305	No_constitutive_exon_found_in_species
TGTTGCGCCGTGGGGTTCTTTTTTCTGACGGTGATGGTGGTGGGGTGTAGAG	367122	367210	367260	367208	-1	DRE_Scf_23	DRE_03799	366542	367675	None	2548	637	14305	No_constitutive_exon_found_in_species
AGCGTGTGCGGTTTTATGCGATGTGCTAACTGGGTTTATTTGGGTGGTAGAA	366542	366650	366700	366648	-1	DRE_Scf_23	DRE_03799	366542	367675	None	2548	637	14305	No_constitutive_exon_found_in_species
TCCTTGGGGGTTGGCTGGTGGGACGTGCATGCTGACGGGGGGGGAAATAGAA	377403	377521	377353	377405	1	DRE_Scf_23	DRE_03802	376583	377909	None	2548	637	14305	No_constitutive_exon_found_in_species
GGGTAATGTGCAACTACTGACCATAACGTTATCCTTGGGTCGAGATACAGTG	423543	424429	423493	423545	1	DRE_Scf_23	DRE_03818	423215	425730	None	2548	637	14305	No_constitutive_exon_found_in_species
TGGCTATAGGTGGCCGCTGACATTACCTTTACGGAGGGGGGACAAACTAGTG	11973	12245	11923	11975	1	DRE_Scf_24	DRE_03833	11374	13206	None	2548	637	14305	No_constitutive_exon_found_in_species
CTGTTATGGGGAGTCGATAGAACTTACATGCTAACTAACTTGGCGGGTAGAT	68167	68635	68117	68169	1	DRE_Scf_24	DRE_03850	67179	68635	None	2548	637	14305	No_constitutive_exon_found_in_species
GGGAAACATCCGTGTATAAGATGCGACTACTAATTGATACGACGGGACAGTG	131247	131356	131197	131249	1	DRE_Scf_24	DRE_03871	130170	131356	None	2548	637	14305	No_constitutive_exon_found_in_species
CACCTACAACCCTTTTCGGCTCTAAACCGAATACTGACTTTCGGGCAAAGAT	228797	228982	228747	228799	1	DRE_Scf_24	DRE_03896	224210	229684	None	2548	637	14305	No_constitutive_exon_found_in_species
GGGTATTCATCGTGAATCAAGAGATCTGACTTGTATTTTCATGGGTATAGGG	236913	237082	237132	237080	-1	DRE_Scf_24	DRE_03900	236913	239050	None	2548	637	14305	No_constitutive_exon_found_in_species
TACAAAGCTCCCACGAACGGTGCTAAGTGCTAATATGTTTCGGGACACAGAC	244157	246314	244107	244159	1	DRE_Scf_24	DRE_03902	243839	246314	None	2548	637	14305	No_constitutive_exon_found_in_species
GCTGAGTTCCATTCGATTCGGTTCTAACTTGTTTTCCTTTGCGGGTATAGGT	263367	263652	263317	263369	1	DRE_Scf_24	DRE_03906	259629	263652	None	2548	637	14305	No_constitutive_exon_found_in_species
GGGCTCATCTTGCCACGGGCCGGGGCGCTAACGGGACCGCGGGAGTTTAGCT	340912	341275	341325	341273	-1	DRE_Scf_24	DRE_03923	340912	341806	None	2548	637	14305	No_constitutive_exon_found_in_species
TTTCGCCGGGTGAAGGGTTTACGAGAGGGGGCTAATGCGTGGGGGTTTAGGC	434550	434659	434500	434552	1	DRE_Scf_24	DRE_03943	432476	434807	None	2548	637	14305	No_constitutive_exon_found_in_species
CCAAGCTGCGAGGTGTTTCCGCCGTTGTGCTGACTGGGGACTGGGGATAGCT	106645	106719	106769	106717	-1	DRE_Scf_25	DRE_03967	106473	107132	None	2548	637	14305	No_constitutive_exon_found_in_species
CCCCAGCCTCTGCCCCAGCAATGGTAATTGGTTAGCTAATAAGGGTCTAGGC	118155	118282	118105	118157	1	DRE_Scf_25	DRE_03971	116865	119721	None	2548	637	14305	No_constitutive_exon_found_in_species
GCTACCCTTCTATCATTGAGAGATGCGGGCTAATCAATTGGGAGTCGTAGAT	154201	154806	154151	154203	1	DRE_Scf_25	DRE_03983	153170	155014	None	2548	637	14305	No_constitutive_exon_found_in_species
TTGCCGGTGTATATCTGTTGGGGAGATGCTGACCAAGACTGGCTGGGCAGGA	160714	160792	160664	160716	1	DRE_Scf_25	DRE_03985	159469	160792	None	2548	637	14305	No_constitutive_exon_found_in_species
GATATTGTCTACAGGAAAAAGGCTAACAATCAGTGGAGGGGAAACTACAGAC	194031	194705	193981	194033	1	DRE_Scf_25	DRE_03994	192391	194705	None	2548	637	14305	No_constitutive_exon_found_in_species
GTGAGTTGGCGCGGCCCCTTGATGGGTAACGATCGCTAACAGCTGGGTAGGT	347478	347602	347428	347480	1	DRE_Scf_25	DRE_04037	346105	349388	None	2548	637	14305	No_constitutive_exon_found_in_species
TATGCTGCATCCCTCTCAACATGGCATATCACAACCGCTGACGGGTGTAGAC	385091	385260	385041	385093	1	DRE_Scf_25	DRE_04049	384974	386528	None	2548	637	14305	No_constitutive_exon_found_in_species
AACAATTTTTTACCAATGGGTAAATGATAAACTAATGATGGGTGGTACAGCT	407020	407083	407133	407081	-1	DRE_Scf_25	DRE_04054	406550	407441	None	2548	637	14305	No_constitutive_exon_found_in_species
TGCGAGGTGCGATGGCGATGGCCGTTTGCTGATTAGAATGGGGCGTATAGCC	422992	423031	422942	422994	1	DRE_Scf_25	DRE_04057	422398	424628	None	2548	637	14305	No_constitutive_exon_found_in_species
TTTCCTCCCTTCGCGTTCTCCTCTCGGGACGGCGGCTGACTGGGGTGCAGGA	4039	4465	4515	4463	-1	DRE_Scf_26	DRE_04062	3749	5320	None	2548	637	14305	No_constitutive_exon_found_in_species
CGGCGGCGACTTTTTCTTTACTGACGTGTGTTCTTTTGCGGGGCGGATAGAA	7420	7496	7546	7494	-1	DRE_Scf_26	DRE_04063	6582	7658	None	2548	637	14305	No_constitutive_exon_found_in_species
CTTTTACATCCACATAGTTTTCTACGTATATTTTATTAACCGGGATATAGAA	18091	18185	18041	18093	1	DRE_Scf_26	DRE_04067	16773	19312	None	2548	637	14305	No_constitutive_exon_found_in_species
CGGATTAGGAGAATAACCCACTGACACACACTTGAACGCCGGGATGGAAGGT	39939	39963	40013	39961	-1	DRE_Scf_26	DRE_04074	39733	40532	None	2548	637	14305	No_constitutive_exon_found_in_species
ATATCATCAGGGGACGGGGCCGTTTAGTAACAACCTGCGGGGCGGTATAGTC	54427	54540	54377	54429	1	DRE_Scf_26	DRE_04077	54218	56190	None	2548	637	14305	No_constitutive_exon_found_in_species
TTTATCCTGCGAGTCTGTTGGCTGCTAACACGGGGGGATGGGGGGTGTAGGT	55683	55845	55633	55685	1	DRE_Scf_26	DRE_04077	54218	56190	None	2548	637	14305	No_constitutive_exon_found_in_species
GGGTTCTACAGCTGTCTTTCAATGCTGACACGTTACGGTGGGGGTGGCAGCT	55911	56027	55861	55913	1	DRE_Scf_26	DRE_04077	54218	56190	None	2548	637	14305	No_constitutive_exon_found_in_species
CTGAATTGATCGACATTGATCGCTAACACTGCTGCTGCGGGGGACTGTAGGG	66883	66896	66946	66894	-1	DRE_Scf_26	DRE_04081	66883	67264	None	2548	637	14305	No_constitutive_exon_found_in_species
GGTTTCTGTGGGGTTCTCGGGTGATGATGGCTAGCTGATGGTGTGGGTAGAT	78905	78995	79045	78993	-1	DRE_Scf_26	DRE_04083	77626	79479	None	2548	637	14305	No_constitutive_exon_found_in_species
GGTGTATGAAGGTGCTTGCTTTCACGGAGATGCTGACTTGGGGACGATAGTT	78476	78834	78884	78832	-1	DRE_Scf_26	DRE_04083	77626	79479	None	2548	637	14305	No_constitutive_exon_found_in_species
TGCGTGCACGCGACGGGGCAACATGTAATAACCGCGGGCGAGAATCACAGGT	77626	77781	77831	77779	-1	DRE_Scf_26	DRE_04083	77626	79479	None	2548	637	14305	No_constitutive_exon_found_in_species
CACCGATTTGAGGTCTCACGTTTCGCTCACTGTACAGCTTGGGCGGACAGAA	90931	91398	91448	91396	-1	DRE_Scf_26	DRE_04089	90524	91796	None	2548	637	14305	No_constitutive_exon_found_in_species
ATTTTGATAATGCGGTATTGGTGTTGACTATTTACTAAATCCGGGGATAGAT	103986	104162	104212	104160	-1	DRE_Scf_26	DRE_04094	103986	106030	None	2548	637	14305	No_constitutive_exon_found_in_species
CAATATGGCTGTGCATATCAAACTGAGGGTAACACTAACACCGGGAATAGAT	144103	144198	144053	144105	1	DRE_Scf_26	DRE_04106	142063	144198	None	2548	637	14305	No_constitutive_exon_found_in_species
GCCGGATGTTTCAGTTTACTAATATGCTGACGGTGCGGGTGTGATGATAGGT	150763	150950	150713	150765	1	DRE_Scf_26	DRE_04108	150574	153034	None	2548	637	14305	No_constitutive_exon_found_in_species
GTATGATGTTGAAATGTCGCTGGACCTAACAAATACCGCTGGGGTGACAGTT	154659	154695	154609	154661	1	DRE_Scf_26	DRE_04109	153986	155284	None	2548	637	14305	No_constitutive_exon_found_in_species
CCGGAGCGCAATGATGCTACAGGCGAACGAGCTTCTCACCCGGCGGGCAGGA	192209	192552	192602	192550	-1	DRE_Scf_26	DRE_04123	192209	193026	None	2548	637	14305	No_constitutive_exon_found_in_species
GTTTGGAGAAGTCTTGACTGGCTGACCGGTTGTTACGCGGAGGGGAGTAGAA	197758	198348	198398	198346	-1	DRE_Scf_26	DRE_04125	197300	199199	None	2548	637	14305	No_constitutive_exon_found_in_species
CGGCCGTCATTCCCCTCAAATGAGACCAATGTCGGCTAACTCGGGTGAAGAT	204318	204717	204767	204715	-1	DRE_Scf_26	DRE_04126	199918	205644	None	2548	637	14305	No_constitutive_exon_found_in_species
TTTATGGACTGGGTGGGTTTGGAGGCTGCGATCGATGCTGACGGGTGTAGTT	210361	210461	210511	210459	-1	DRE_Scf_26	DRE_04128	208268	211380	None	2548	637	14305	No_constitutive_exon_found_in_species
CCGTCGATTGGTTTCGGTACGGCGGGATTCATCTGACTGGAGGGTATCAGGC	210026	210166	210216	210164	-1	DRE_Scf_26	DRE_04128	208268	211380	None	2548	637	14305	No_constitutive_exon_found_in_species
CGTTTGCATCCATATTTGTTCTTCACGTTCTACTGACAGGGAGACAATAGTT	208377	208586	208636	208584	-1	DRE_Scf_26	DRE_04128	208268	211380	None	2548	637	14305	No_constitutive_exon_found_in_species
TTTAGTACGGATCGAATCGAATGGCTGATCGATGTTGATGCGGTGGGCAGTT	208268	208304	208354	208302	-1	DRE_Scf_26	DRE_04128	208268	211380	None	2548	637	14305	No_constitutive_exon_found_in_species
TGCCGGCCGGTATACGTATTGTTGCAGTCGCTGACGGGTGCGAATGATAGCC	240458	240643	240408	240460	1	DRE_Scf_26	DRE_04135	240056	242636	None	2548	637	14305	No_constitutive_exon_found_in_species
TATACCATCAAATAATATGGGCCGAACTAACTTGCGCTCGGGTACCAAAGCT	261825	262699	261775	261827	1	DRE_Scf_26	DRE_04140	261346	262699	None	2548	637	14305	No_constitutive_exon_found_in_species
TTTCCCCACTACTGCCTCAAGCTCGAGAGCCCTATTGATGGGATACGCAGAC	266907	267557	266857	266909	1	DRE_Scf_26	DRE_04143	266697	267630	None	2548	637	14305	No_constitutive_exon_found_in_species
GACGACCTGTCATACACCCAGTTACCATAGTAGCATTCGCGGGGCCACAGGC	318251	319028	319078	319026	-1	DRE_Scf_26	DRE_04156	316629	320885	None	2548	637	14305	No_constitutive_exon_found_in_species
AAACTCCCGCGACTGGTTGGGTGTCCGGGCCAGCTAACGCGTAGGGCAAGAT	344972	345055	344922	344974	1	DRE_Scf_26	DRE_04165	344001	346079	None	2548	637	14305	No_constitutive_exon_found_in_species
CAATCTTGACATGGCTTCTGACACAGTCGACTTTGAATGGGAAACTACAGGG	405557	405898	405948	405896	-1	DRE_Scf_26	DRE_04181	404989	406096	None	2548	637	14305	No_constitutive_exon_found_in_species
GGCAACGACACGAGATGCTATCCAAGGGCGTGAACTGGGGGCTAAGACAGCT	30109	30222	30059	30111	1	DRE_Scf_27	DRE_04193	29945	30877	None	2548	637	14305	No_constitutive_exon_found_in_species
AGGTGGTTCACAAGACACGGCGGGGTAGTTTTGTGCTAAGGGTGGCGTAGGA	42035	42121	42171	42119	-1	DRE_Scf_27	DRE_04199	41181	44106	None	2548	637	14305	No_constitutive_exon_found_in_species
CCTTTTACCTAAACTTTGCAGACACATATGCTGATACATTGGGTCGGTAGGT	45730	45831	45680	45732	1	DRE_Scf_27	DRE_04200	44380	45831	None	2548	637	14305	No_constitutive_exon_found_in_species
GCGGGGTAGTTTTCGGGCTATTGGAGGATGCTGATTTCGGGATGTGACAGGG	86986	87925	87975	87923	-1	DRE_Scf_27	DRE_04211	86864	88770	None	2548	637	14305	No_constitutive_exon_found_in_species
ATAGCACTTTATCCTTTAGACGGGGCTAATCCATGTCTATCGGGGTACAGGC	128103	128240	128290	128238	-1	DRE_Scf_27	DRE_04223	128103	129246	None	2548	637	14305	No_constitutive_exon_found_in_species
GACACCCGTATCGTATATCGCAAAACATGAGCCTAATCCATGGGACATAGAA	132136	132248	132298	132246	-1	DRE_Scf_27	DRE_04225	130902	132463	None	2548	637	14305	No_constitutive_exon_found_in_species
TTATATATATTACGTCGACCATCAAAACCGTAGGCTAAACGAGGGTACAGCA	172547	173351	173401	173349	-1	DRE_Scf_27	DRE_04232	171840	173964	None	2548	637	14305	No_constitutive_exon_found_in_species
TGATATATGGATAGTTTGGCGACGGGTACTGACCTGGCTGTTGGGAATAGTA	245921	245999	245871	245923	1	DRE_Scf_27	DRE_04258	245585	245999	None	2548	637	14305	No_constitutive_exon_found_in_species
GGACCTGTATATGTTGTGCTGGGGTGGCGCTAACATCGTTGGGACGGTAGAT	267029	267171	266979	267031	1	DRE_Scf_27	DRE_04264	263339	267171	None	2548	637	14305	No_constitutive_exon_found_in_species
TGAGTTTGAAATTATAATTTCAAGAGTCGGTCTGACAACTAGGGCCACAGTC	300614	300658	300564	300616	1	DRE_Scf_27	DRE_04271	298225	302692	None	2548	637	14305	No_constitutive_exon_found_in_species
ACGTAACGATACAGATACAGTCCATTCTAACGACAGCCATGGGTGCGTAGGA	315424	315736	315786	315734	-1	DRE_Scf_27	DRE_04276	315424	316059	None	2548	637	14305	No_constitutive_exon_found_in_species
GTCTTTGGGAATACGAGCGACTTGAGGCTCACAAGGGGTCATGGATACAGCG	318507	318586	318457	318509	1	DRE_Scf_27	DRE_04277	317904	318862	None	2548	637	14305	No_constitutive_exon_found_in_species
GAAGGGGATGTTGACAATAGTTCATTTGCGAAACTAACACTACGGGAAAGGC	368420	368533	368583	368531	-1	DRE_Scf_27	DRE_04286	365719	369601	None	2548	637	14305	No_constitutive_exon_found_in_species
ACTGATACCTTTTTCGCGCTTGTATCAAACTAACTGGCATCGGGATGCAGTA	387745	392545	392595	392543	-1	DRE_Scf_27	DRE_04289	385708	392865	None	2548	637	14305	No_constitutive_exon_found_in_species
CTGTTCGGTGATATTCAACAATTTTATACTAATACTGATTGGGTATATAGTC	77046	77226	76996	77048	1	DRE_Scf_28	DRE_04315	72374	78151	None	2548	637	14305	No_constitutive_exon_found_in_species
TCTAACACCTATAAAATACAACGCAGCGATTAACGCTACAGGGACAACAGGG	164207	164603	164157	164209	1	DRE_Scf_28	DRE_04340	162800	164603	None	2548	637	14305	No_constitutive_exon_found_in_species
GGGAGTTTTGTGTGGAGGGACCGGGGGCTAACGGGGTGACGGGGTGACAGAG	237676	237727	237626	237678	1	DRE_Scf_28	DRE_04361	234875	237727	None	2548	637	14305	No_constitutive_exon_found_in_species
GTGTTCTTGTGATGAATGGAGGCTAACTGCGGATGGGGAGGGGGAGTTAGAC	252753	253261	253311	253259	-1	DRE_Scf_28	DRE_04367	250986	254014	None	2548	637	14305	No_constitutive_exon_found_in_species
GCCCCCGCTACACCGCAGGATTGCTGACCGGAAGTCTTTGGGGCGAGTAGGT	256566	256793	256843	256791	-1	DRE_Scf_28	DRE_04368	254929	257175	None	2548	637	14305	No_constitutive_exon_found_in_species
TCTAATCGAATCGGCTGCAGGCTAATACAAGTGGTTTCGCACGTGGGTAGTC	264348	264433	264298	264350	1	DRE_Scf_28	DRE_04371	262734	264433	None	2548	637	14305	No_constitutive_exon_found_in_species
AGAGGGAGTGGACAACAAGCTGATTCTGACGGTGTGGGGGAAATGAATAGAT	268830	268921	268780	268832	1	DRE_Scf_28	DRE_04374	268142	269086	None	2548	637	14305	No_constitutive_exon_found_in_species
GTAAGACACTCAATGCCTTAGATTACGAATACATATTAACCAAGGGCCAGGG	302276	302484	302226	302278	1	DRE_Scf_28	DRE_04387	301762	304315	None	2548	637	14305	No_constitutive_exon_found_in_species
GTTACGCGGCTAGGGTTTTTATTTCCGCAAGCTAATACGACGACGGGTAGGA	350030	350577	349980	350032	1	DRE_Scf_28	DRE_04392	349049	351543	None	2548	637	14305	No_constitutive_exon_found_in_species
ACACCCGCCGTTAAAGTATTGCAGGGTGTATGAAACTGACGGTGGGTTAGAT	350640	350816	350590	350642	1	DRE_Scf_28	DRE_04392	349049	351543	None	2548	637	14305	No_constitutive_exon_found_in_species
CCACATCATTCAAGGCGTTACCAGGTGCACACTTTGCTAACGGGCTAAAGTC	353014	353303	353353	353301	-1	DRE_Scf_28	DRE_04393	351893	354387	None	2548	637	14305	No_constitutive_exon_found_in_species
TACGTTGGTCCTACTTTTCAAGCCTACGACGGGAGGCTAACTGGGTGAAGGG	28752	28852	28702	28754	1	DRE_Scf_29	DRE_04415	27576	29674	None	2548	637	14305	No_constitutive_exon_found_in_species
GTTTTAACCAGTCTTTCATAGCGAGCTATTGCGCTGACGGGTGAACGTAGCA	33613	33697	33563	33615	1	DRE_Scf_29	DRE_04416	30873	34390	None	2548	637	14305	No_constitutive_exon_found_in_species
ATCAGTGATATAGTGTATTTCCTGGTGCTAACGGATGGGCGTGACGATAGAT	44571	44608	44521	44573	1	DRE_Scf_29	DRE_04419	44164	45094	None	2548	637	14305	No_constitutive_exon_found_in_species
CGCAGCTAACGGGTAAACCCCTCCTTGCATCATGCGGGTGAACAATGTAGGT	115525	115863	115913	115861	-1	DRE_Scf_29	DRE_04440	115525	116833	None	2548	637	14305	No_constitutive_exon_found_in_species
ACCTGTCCTGCCGTTTTGGCTAGCACCACGTTGACTAATTTCGGGAACAGCT	122593	124221	124271	124219	-1	DRE_Scf_29	DRE_04443	122593	124629	None	2548	637	14305	No_constitutive_exon_found_in_species
CAATCTTTTTGTACTCAGAATGGGGGTGCTGACTTACCTGGGGGAGTAAGGT	130414	131032	130364	130416	1	DRE_Scf_29	DRE_04445	129393	131493	None	2548	637	14305	No_constitutive_exon_found_in_species
TTTTTATCGTCTATCTGTCCGACCGACCGACTGACGATTGGGGGATGTAGTA	141957	142407	142457	142405	-1	DRE_Scf_29	DRE_04450	141957	143751	None	2548	637	14305	No_constitutive_exon_found_in_species
GACAAGCTGACCGATGGTCCGAAACCACGTGTCGCATGGGATGGAGATAGGC	145816	147002	147052	147000	-1	DRE_Scf_29	DRE_04451	144547	147711	None	2548	637	14305	No_constitutive_exon_found_in_species
GCAGCAAATGAAGGTGTTATTTGATGCTAACCCAGCTACGTGGGAGACAGGT	171686	172262	172312	172260	-1	DRE_Scf_29	DRE_04459	171686	173678	None	2548	637	14305	No_constitutive_exon_found_in_species
TTTATTAAACATCATTTATATTTTGTGCGTTACTGACATGGGTTACGAAGTC	196024	196710	195974	196026	1	DRE_Scf_29	DRE_04468	195835	197659	None	2548	637	14305	No_constitutive_exon_found_in_species
CCGCGGTTGCTATCTGGAGCATGCAAGCTAAACTATCACTGTGGGTGTAGTC	229010	229486	228960	229012	1	DRE_Scf_29	DRE_04479	227142	229486	None	2548	637	14305	No_constitutive_exon_found_in_species
CCCGCTATAATCTAATACAGATTGCCAAGTTTAACATTTTGGGGCCATAGAT	282745	282806	282856	282804	-1	DRE_Scf_29	DRE_04497	282322	283298	None	2548	637	14305	No_constitutive_exon_found_in_species
AAGACCGTTTGCTGACAGCGACCCCTGCACGCGCGCTGTGGGGTGTGTAGAA	303061	303081	303011	303063	1	DRE_Scf_29	DRE_04501	301550	303081	None	2548	637	14305	No_constitutive_exon_found_in_species
ATCGTACTACTCTACTGGTCACAGTGCAGCTGACATGGGGACGGGGATAGAA	354100	354240	354290	354238	-1	DRE_Scf_29	DRE_04515	354100	355358	None	2548	637	14305	No_constitutive_exon_found_in_species
GTGTATACGAGTATATACGGTATAGACGGATGAGGGCTGACTGGGAGTAGTG	10965	11119	11169	11117	-1	DRE_Scf_30	DRE_04527	10610	13677	None	2548	637	14305	No_constitutive_exon_found_in_species
CAAAATCGGGTAAATAAACGCATGCTAACGAGTCCGCCGGCGGGATAAAGGG	145355	145866	145916	145864	-1	DRE_Scf_30	DRE_04557	145355	146757	None	2548	637	14305	No_constitutive_exon_found_in_species
GTCTGTAGCGCATATCTAGTTATATGAAGCTGAATATACCGGGTGCACAGCT	309239	309332	309382	309330	-1	DRE_Scf_30	DRE_04593	308879	309699	None	2548	637	14305	No_constitutive_exon_found_in_species
TAGACATGGCGATTGGGAATATCAGCTAACGTGCAATGGGGATACGGTAGCA	364451	364573	364623	364571	-1	DRE_Scf_30	DRE_04605	363897	368573	None	2548	637	14305	No_constitutive_exon_found_in_species
CAGTGATCTGGCCGATGGAAGCTGATATCATATCATTGGACGGGTGGAAGGC	369349	370518	370568	370516	-1	DRE_Scf_30	DRE_04606	369078	370659	None	2548	637	14305	No_constitutive_exon_found_in_species
CCCTTCCCTGTGGATCATTACATGGTGGCTAACTCATGGGGGGTGGACAGTC	369212	369284	369334	369282	-1	DRE_Scf_30	DRE_04606	369078	370659	None	2548	637	14305	No_constitutive_exon_found_in_species
TCTGCTCTTCTCCTCTTGGTTGGCAAGGCTCCATCTAACGGGAACTGCAGCT	391289	391441	391491	391439	-1	DRE_Scf_30	DRE_04612	388922	391753	None	2548	637	14305	No_constitutive_exon_found_in_species
CCGCTTCTAACAGAAGACGCCGGATAGATGCTGACTGGGTGAGAGCACAGGC	89733	90189	90239	90187	-1	DRE_Scf_31	DRE_04638	88542	90541	None	2548	637	14305	No_constitutive_exon_found_in_species
CCATAATCCGTTATGGGAAAAGTGGTATACTAACGGGATCAACGGGGCAGTC	113704	113849	113654	113706	1	DRE_Scf_31	DRE_04646	113217	114480	None	2548	637	14305	No_constitutive_exon_found_in_species
GTCTGCCCCGCAAGATAGCTTGATATGATATACTGACATGATGCGGGCAGTC	122450	123571	123621	123569	-1	DRE_Scf_31	DRE_04647	120688	123897	None	2548	637	14305	No_constitutive_exon_found_in_species
ATCGTTGGTTGCGGTGCTTTCGAACCTAGAGCTTACTTTGGGTATGACAGTA	156359	157323	157373	157321	-1	DRE_Scf_31	DRE_04657	155871	157920	None	2548	637	14305	No_constitutive_exon_found_in_species
CATACCACCTTTATATCTTGCCTACCATACTAATGACCGGGTGGAACTAGTT	197660	197695	197745	197693	-1	DRE_Scf_31	DRE_04670	196621	199677	None	2548	637	14305	No_constitutive_exon_found_in_species
TGTCACGTGATAATTGTTGAACTGATCGTGTGCTGATTTGGGGCGTATAGCT	211694	211818	211644	211696	1	DRE_Scf_31	DRE_04673	211090	211818	None	2548	637	14305	No_constitutive_exon_found_in_species
GGTTGGTTCTACCGCTGTGCTGGTAACGGACTATGCTGACGGGATGCTAGAA	253387	253597	253647	253595	-1	DRE_Scf_31	DRE_04683	251640	254453	None	2548	637	14305	No_constitutive_exon_found_in_species
GTATTGAAGACGGCTGTATGTGAATATGCTACTGACACGGATGGGTACAGGG	263520	263874	263470	263522	1	DRE_Scf_31	DRE_04687	262496	263874	None	2548	637	14305	No_constitutive_exon_found_in_species
TTTGGATACGCAACTAGTATCTGGGGTGCAGAACTGACGGGTGCGAGCAGGG	333230	333467	333180	333232	1	DRE_Scf_31	DRE_04701	327758	333467	None	2548	637	14305	No_constitutive_exon_found_in_species
GCGCGCGATTGATCCTTCGGTTTTCTGATCGGGTGACGAGAAACGGGTAGGA	333947	333977	333897	333949	1	DRE_Scf_31	DRE_04702	333716	334533	None	2548	637	14305	No_constitutive_exon_found_in_species
GCCGGCACGGAAGGATGGGGGGTGGTAATGCTATAAACGGGTGTGAATAGTT	334197	334354	334147	334199	1	DRE_Scf_31	DRE_04702	333716	334533	None	2548	637	14305	No_constitutive_exon_found_in_species
CTCTGGTGGGGGGAGGAGCACGGCTGGCTAACGTTGGGTGGGAGGGGCAGAT	340364	340988	341038	340986	-1	DRE_Scf_31	DRE_04705	340364	341707	None	2548	637	14305	No_constitutive_exon_found_in_species
ATCAGTGGAGCAGTCAACTAATATTTTGTCCTCTCGATATGAGGGTATAGAT	380301	380805	380855	380803	-1	DRE_Scf_31	DRE_04715	375408	381271	None	2548	637	14305	No_constitutive_exon_found_in_species
CAAAATTGTATATATACGACTAGCTAATCTACCGACGCTTGGGACAATAGTA	18993	19075	18943	18995	1	DRE_Scf_32	DRE_04728	18476	19226	None	2548	637	14305	No_constitutive_exon_found_in_species
CATGTTGGGGAGTCAATTGCTGACGGGACCGCCGCATTGCCGGGAAACAGAC	24607	24759	24557	24609	1	DRE_Scf_32	DRE_04731	24308	26631	None	2548	637	14305	No_constitutive_exon_found_in_species
GTTGCCATCTAGGGTGTTGGTGATGAGTTGCTAATATGAGGGAAATATAGGT	25184	25305	25134	25186	1	DRE_Scf_32	DRE_04731	24308	26631	None	2548	637	14305	No_constitutive_exon_found_in_species
AGACGGCCACAACGAAATTCCTCGATAACCTGGGCTAACGCGGGGCACAGCT	31793	31905	31955	31903	-1	DRE_Scf_32	DRE_04734	30532	32324	None	2548	637	14305	No_constitutive_exon_found_in_species
CCTCCCCATCGCGTTTTGGCCGCATAACAAAGTCCTAACGAGGGCCGTAGAT	31030	31267	31317	31265	-1	DRE_Scf_32	DRE_04734	30532	32324	None	2548	637	14305	No_constitutive_exon_found_in_species
AGACCCCCCCCCCCCCTTTCGATAGTGGCTATTACTGACCTGTGGGATAGCT	39896	40612	40662	40610	-1	DRE_Scf_32	DRE_04738	38900	41714	None	2548	637	14305	No_constitutive_exon_found_in_species
TGATTCTTAACCCCTTGAACGCTAATCGTAGATACTAACTTGGGATGTAGAT	137419	138401	138451	138399	-1	DRE_Scf_32	DRE_04768	137108	142082	None	2548	637	14305	No_constitutive_exon_found_in_species
CTCCAAGGACGCAAGCGAGGGATGAGGAACTAATACGCTGGGCTGGACAGAT	148683	148829	148633	148685	1	DRE_Scf_32	DRE_04771	148111	149795	None	2548	637	14305	No_constitutive_exon_found_in_species
GGAATTACAATCATATACAGGACTGACTGTTGGCCAATGCCGGGGACTAGAT	185589	185675	185725	185673	-1	DRE_Scf_32	DRE_04780	184681	185913	None	2548	637	14305	No_constitutive_exon_found_in_species
TATGTCCTAATGTTGCGTGTGATGCTGACGATGGGTTGGTGGGCATATAGTA	256295	256397	256245	256297	1	DRE_Scf_32	DRE_04793	255194	256397	None	2548	637	14305	No_constitutive_exon_found_in_species
TGCACGGCTTGCTGACTCGTGTATACGTATGTGCGTGTGTGCGGGGGTAGGC	369065	369416	369015	369067	1	DRE_Scf_32	DRE_04823	368475	369416	None	2548	637	14305	No_constitutive_exon_found_in_species
AATCTTAAATACGGCGGAGGGGAGTGATACTGATGAGGCGATGGGACCAGCT	369595	369812	369862	369810	-1	DRE_Scf_32	DRE_04824	369595	370416	None	2548	637	14305	No_constitutive_exon_found_in_species
GAGACCGGGCACGAACTAGGTAACTGACTCGAATGGTTGGGAAACAATAGGC	18147	18354	18404	18352	-1	DRE_Scf_33	DRE_04834	17350	19258	None	2548	637	14305	No_constitutive_exon_found_in_species
CCCCTGAAAAGGATAGTTAAAGCTAACGAAAACTTGTTGTGGGATCATAGCT	24274	24470	24224	24276	1	DRE_Scf_33	DRE_04836	23238	24470	None	2548	637	14305	No_constitutive_exon_found_in_species
CCATAGGGCGCATGAGCACCAAGTTAACCCGTTAGATACGAGGGTTGTAGGT	48142	49051	48092	48144	1	DRE_Scf_33	DRE_04843	47840	49301	None	2548	637	14305	No_constitutive_exon_found_in_species
GTATTGTGGGGGTTGCGGGGGCCAACGCTCATCCTGTGAGCGGGATATAGAT	49696	49857	49907	49855	-1	DRE_Scf_33	DRE_04844	49493	50440	None	2548	637	14305	No_constitutive_exon_found_in_species
AACTTGGGGCCTCTACAGACTAAACAGGAAGCACATCGGCGGGGATTTAGGG	84366	84471	84521	84469	-1	DRE_Scf_33	DRE_04855	84067	85023	None	2548	637	14305	No_constitutive_exon_found_in_species
GGTTTATTGGATCGCATGGTGGGATCTTTGCAGTCTGACATATGGGGTAGGC	84067	84160	84210	84158	-1	DRE_Scf_33	DRE_04855	84067	85023	None	2548	637	14305	No_constitutive_exon_found_in_species
CTGTCATATTTGATTGTGACCCAAGACCTCTAACTCTCTGGGTTGCGAAGGC	87425	88883	87375	87427	1	DRE_Scf_33	DRE_04856	86448	88883	None	2548	637	14305	No_constitutive_exon_found_in_species
AGATATGATACCACTATACCACTATATACACTAACGGGGGAGGCGCGCAGCA	179229	179437	179179	179231	1	DRE_Scf_33	DRE_04889	179112	179437	None	2548	637	14305	No_constitutive_exon_found_in_species
TCATCCGTGCGAGCCAATATGAGGAGTATGAATTGACAGATGGGATATAGTC	207536	207865	207915	207863	-1	DRE_Scf_33	DRE_04895	205643	208436	None	2548	637	14305	No_constitutive_exon_found_in_species
TTTGTACGGAGCGGTGTTGGTAGGGGGAAAGGTGCTGACGGGTGGAACAGAT	245649	245821	245871	245819	-1	DRE_Scf_33	DRE_04903	244219	246264	None	2548	637	14305	No_constitutive_exon_found_in_species
GTATATGCAATGGAAGAGACATAGGTTGATGCTGACGACAGATGGGCTAGGG	245220	245592	245642	245590	-1	DRE_Scf_33	DRE_04903	244219	246264	None	2548	637	14305	No_constitutive_exon_found_in_species
AACCATGTTCTCTTATCAATAGTAATTTGTTGGTCTAATGGGGGGTATAGGT	302679	302708	302629	302681	1	DRE_Scf_33	DRE_04914	300929	304934	None	2548	637	14305	No_constitutive_exon_found_in_species
CAGAAGGAGAGCCTGCTTTAGGGTGTAGACGCTGACTGCATGGGATGTAGCG	307104	307161	307211	307159	-1	DRE_Scf_33	DRE_04915	306371	308025	None	2548	637	14305	No_constitutive_exon_found_in_species
GTGTCGCATGCTTTGTTTTTGCAGGATGATTCTAATCAAGTGAGGGATAGGT	321223	321432	321173	321225	1	DRE_Scf_33	DRE_04920	318466	321432	None	2548	637	14305	No_constitutive_exon_found_in_species
CAAATCGACCCAAATGAACTTGATAAATAATGGACGGAATCGGGCAATAGGA	33598	33879	33548	33600	1	DRE_Scf_35	DRE_05048	31386	34552	None	2548	637	14305	No_constitutive_exon_found_in_species
AAAGCTACCAATACTATCGTCATTGCGCGTACTAACGCTCATCGGGATAGCG	62417	62857	62367	62419	1	DRE_Scf_35	DRE_05059	61820	63071	None	2548	637	14305	No_constitutive_exon_found_in_species
CTTTCTTTCATGGTCTTTAGCTGGGTGTGTAAGTCTAATGAAGGGAAAAGGC	65300	65501	65551	65499	-1	DRE_Scf_35	DRE_05061	64983	68095	None	2548	637	14305	No_constitutive_exon_found_in_species
GCCAAAGCCGTCCATCCATCCTCTGCCTCTGCTGACTCTCGTGGGGAAAGGA	128840	129251	129301	129249	-1	DRE_Scf_35	DRE_05086	126826	129661	None	2548	637	14305	No_constitutive_exon_found_in_species
GGTGGGGTTTTTTATGACTGTTGGAGAGTAACTGACATTTGGGGATATAGGG	136480	136618	136668	136616	-1	DRE_Scf_35	DRE_05090	135788	138942	None	2548	637	14305	No_constitutive_exon_found_in_species
CGTGCGTGCACTCTCGACCATGGACTAACAGGGCCCTCGGGCGGACGCAGGT	254839	254881	254789	254841	1	DRE_Scf_35	DRE_05125	254181	254881	None	2548	637	14305	No_constitutive_exon_found_in_species
TCTCCCCCGCACGTCCGCTTAGGACCCAGCAACTGATATGGCATGGGTAGGT	285125	285151	285075	285127	1	DRE_Scf_35	DRE_05135	283980	286229	None	2548	637	14305	No_constitutive_exon_found_in_species
ACAGACATTTTTCTCGCTCACGATACTGATGATTGGGGTTGGAGGTGTAGGT	309328	309520	309570	309518	-1	DRE_Scf_35	DRE_05143	309136	310059	None	2548	637	14305	No_constitutive_exon_found_in_species
AGGTGCTATTTTTTTGAACGGAGCCGTCTGTTTACTAACTGCGGGTGCAGCA	326913	327269	326863	326915	1	DRE_Scf_35	DRE_05147	325401	329781	None	2548	637	14305	No_constitutive_exon_found_in_species
TTCTTATTCTTTGACCGCGGAGGCTAGAGGCCACTGCTAACGGGTGGCAGGG	365253	365568	365203	365255	1	DRE_Scf_35	DRE_05158	364666	365900	None	2548	637	14305	No_constitutive_exon_found_in_species
ACCCCGTCCGAACGAAAGAGTGAAGGAAACGCCACTAACGACGGGTGCAGAT	8665	9209	9259	9207	-1	DRE_Scf_36	DRE_05163	8665	9774	None	2548	637	14305	No_constitutive_exon_found_in_species
ATATATGCTGTGTGGTGCGGGGTGTAGCTGTAGGCTGACGGTGGGAATAGGA	18513	18558	18463	18515	1	DRE_Scf_36	DRE_05165	18431	20068	None	2548	637	14305	No_constitutive_exon_found_in_species
GGCAAATCGGGCAAGTGCGCTGACCACGGACCCGGCAAATGGGATGTTAGAC	37846	37892	37796	37848	1	DRE_Scf_36	DRE_05171	37594	39987	None	2548	637	14305	No_constitutive_exon_found_in_species
GTCGCCGGGAAAGGGAATGCTAGCAGGTCGTTGCTAACGGTCGGGGACAGGT	69843	69920	69793	69845	1	DRE_Scf_36	DRE_05180	68990	72663	None	2548	637	14305	No_constitutive_exon_found_in_species
TGTAGGTGCGGGGATGACAGGTGCTAATGTTGACTTTTCGGGGGACCTAGGC	72393	72663	72343	72395	1	DRE_Scf_36	DRE_05180	68990	72663	None	2548	637	14305	No_constitutive_exon_found_in_species
TTGTTACTGGATAAGACGGGTTCTGACTTGAGTTGTTTGGGGTCGGGCAGAT	76642	77263	76592	76644	1	DRE_Scf_36	DRE_05182	75314	78000	None	2548	637	14305	No_constitutive_exon_found_in_species
TTTGGTCCCGTGGTTGTTTCGGAGGGTGTTTGTGTTAATACGGGGTGTAGGG	79764	79868	79714	79766	1	DRE_Scf_36	DRE_05183	79146	79868	None	2548	637	14305	No_constitutive_exon_found_in_species
CGGCCGGGTAAGGGTTTTGGATTCGGGTTTGTGCTGATTGGGTGCGGTAGGC	90207	90256	90157	90209	1	DRE_Scf_36	DRE_05187	89643	91413	None	2548	637	14305	No_constitutive_exon_found_in_species
GGCAGGCCCGTGCCATCCAAGCTTCCATTGCTGACTGCTTGGGCGTGTAGAC	99246	99420	99196	99248	1	DRE_Scf_36	DRE_05191	98793	102701	None	2548	637	14305	No_constitutive_exon_found_in_species
CCATAATAATTGCAGCGCATCATAGGATATGCTAACATTTAGGGCGATAGTA	104730	105099	105149	105097	-1	DRE_Scf_36	DRE_05192	103650	106138	None	2548	637	14305	No_constitutive_exon_found_in_species
ACACTTGGGATTGCTCGCTATATCGCTCCACATCCAGAACGCGGGGTCAGGC	110443	110498	110548	110496	-1	DRE_Scf_36	DRE_05195	110443	112036	None	2548	637	14305	No_constitutive_exon_found_in_species
GCAACCACTAGTGAATATGACTGTCTAACGTACGATGGCGCGAGGGATAGGC	214047	214840	214890	214838	-1	DRE_Scf_36	DRE_05224	213256	215073	None	2548	637	14305	No_constitutive_exon_found_in_species
AGTATCCTTAGTGTAGTGAAACTTTGCTGACCAAGGGGTGCTATGGGAAGGG	233422	233585	233372	233424	1	DRE_Scf_36	DRE_05230	232514	234693	None	2548	637	14305	No_constitutive_exon_found_in_species
CTAGACGGGTTAATCAGCGCGTGATGTCCGCTGACCACATTTGGGCGAAGGT	325529	325684	325479	325531	1	DRE_Scf_36	DRE_05253	325269	328040	None	2548	637	14305	No_constitutive_exon_found_in_species
CGTTATCTCCCCCGTAAGGTTGTTGGTGACATGCTGACGGGACTGTAAAGAT	6640	6884	6590	6642	1	DRE_Scf_38	DRE_05359	5568	9937	None	2548	637	14305	No_constitutive_exon_found_in_species
TGATCATGAGGTTGTAGGCATTGCGGGCTGCTGATGATTTTGGGATACAGTG	48628	48715	48765	48713	-1	DRE_Scf_38	DRE_05373	48436	50385	None	2548	637	14305	No_constitutive_exon_found_in_species
ATCATATCTTTGTCGTCAACTGGCTCGGTGGCTGACTCGCGGGGATACAGAG	123144	123445	123495	123443	-1	DRE_Scf_38	DRE_05394	122323	123878	None	2548	637	14305	No_constitutive_exon_found_in_species
CGCATCATAATGTTATCTGTTGTAGTGATGTTGTTAACAATGGGCGGTAGAT	132668	132803	132853	132801	-1	DRE_Scf_38	DRE_05396	130986	133104	None	2548	637	14305	No_constitutive_exon_found_in_species
ATCAAGGATTCATCTGTTGGAACAGCTGCTAACTCTTCTCTGGGATACAGGG	184947	185070	185120	185068	-1	DRE_Scf_38	DRE_05413	184947	186803	None	2548	637	14305	No_constitutive_exon_found_in_species
TTTATTTTCGTCGAGTGATTGGGGTTTAAATGCTAATACGGGTGAGATAGTA	205333	205999	205283	205335	1	DRE_Scf_38	DRE_05420	201930	206429	None	2548	637	14305	No_constitutive_exon_found_in_species
CAGGGAAGCTCAAGTTGTCTAGTAAACCAAATGCTCGCAGGGAAGCCTAGTT	227141	227378	227091	227143	1	DRE_Scf_38	DRE_05426	226136	229394	None	2548	637	14305	No_constitutive_exon_found_in_species
GGACTCAAATAAGCATGCGTTGAAGCTTCAGCGCTGACTGGCACGGGCAGTC	227638	227938	227588	227640	1	DRE_Scf_38	DRE_05426	226136	229394	None	2548	637	14305	No_constitutive_exon_found_in_species
AGTATGGCCCAGTATGGATGGTTGAGAAAAGACTTATCGAGAGGGTGAAGCA	301004	301696	301746	301694	-1	DRE_Scf_38	DRE_05444	297192	303453	None	2548	637	14305	No_constitutive_exon_found_in_species
CGACTGCTTCTGGATTATGGTGCGGACATTAGTAATCCGATGGGGGACAGCT	299807	300973	301023	300971	-1	DRE_Scf_38	DRE_05444	297192	303453	None	2548	637	14305	No_constitutive_exon_found_in_species
ATGATTGGATTGAATAGTGGTGTGGTGTAGCATGCTAACGGAGGGGATAGGG	322640	322682	322590	322642	1	DRE_Scf_38	DRE_05450	320480	322682	None	2548	637	14305	No_constitutive_exon_found_in_species
TTTTTGTCCGATCAGCGAGACGAATCCAATTGCTGACAATGGGAACGCAGGT	333354	333857	333907	333855	-1	DRE_Scf_38	DRE_05454	332981	334218	None	2548	637	14305	No_constitutive_exon_found_in_species
TGGCGATGCTAACCTTCTTAACCGCGCGGGGCGGGCGGGCGAACACAAAGGC	14760	15471	14710	14762	1	DRE_Scf_45	DRE_05945	14257	15471	None	2548	637	14305	No_constitutive_exon_found_in_species
TTGAGGCAGGTCAGGTGTATATGGATGCTAATCTGTGGGTGACAATGCAGGT	52717	52847	52897	52845	-1	DRE_Scf_45	DRE_05956	52717	53879	None	2548	637	14305	No_constitutive_exon_found_in_species
TACCAAAGACCCTCCCGGCTGGAATCCGTTGTACTCACTGCTGGGGATAGCT	61490	61935	61985	61933	-1	DRE_Scf_45	DRE_05959	60546	62786	None	2548	637	14305	No_constitutive_exon_found_in_species
CGCAGGGCCTCTAGGCGCCGGGGGTTGCTAATAGGGTGGTGGGATTACAGGA	71099	71272	71049	71101	1	DRE_Scf_45	DRE_05963	70712	72188	None	2548	637	14305	No_constitutive_exon_found_in_species
GAGAGCTCGACAGCTACCGCTAGAATCATCACTCTGACCAGGGAATCCAGCC	113888	113920	113838	113890	1	DRE_Scf_45	DRE_05976	113817	118009	None	2548	637	14305	No_constitutive_exon_found_in_species
CTGCACACTTGCGAACTGGGGCCTATCAGTCTAATCCGATACACGGGCAGTG	120651	120731	120601	120653	1	DRE_Scf_45	DRE_05977	120267	121903	None	2548	637	14305	No_constitutive_exon_found_in_species
GCAATAGCACAAAAGCACTTGTTTCTAAAAAGCCGCTAATGGGGCCATAGGT	142356	142437	142306	142358	1	DRE_Scf_45	DRE_05984	141928	144045	None	2548	637	14305	No_constitutive_exon_found_in_species
TCTTTCGAGGGCTCTTTCGAGGGTGTTCTATGCTGACTGGGGGGTTGTAGAT	151116	151142	151192	151140	-1	DRE_Scf_45	DRE_05987	149960	151672	None	2548	637	14305	No_constitutive_exon_found_in_species
ACTTGATATCTTTAACCGGTGCGGCGAGCTGATGGTGAGGGGATGCGCAGGT	150902	151048	151098	151046	-1	DRE_Scf_45	DRE_05987	149960	151672	None	2548	637	14305	No_constitutive_exon_found_in_species
TATATCTGCAGCCATCCCTGGTTACTTTACTTACAGTTCCGTGGGTGCAGGA	208006	208066	208116	208064	-1	DRE_Scf_45	DRE_06001	206522	208187	None	2548	637	14305	No_constitutive_exon_found_in_species
TCCTCTTCTCTTTCGTTCTGGGCGCTAATGTGACCGACGTGGGTGTGTAGCT	248700	249960	250010	249958	-1	DRE_Scf_45	DRE_06011	248132	251287	None	2548	637	14305	No_constitutive_exon_found_in_species
CATATACCCCGGCAAGCCAGGATTTTGCAGCTAACGGGGTGCAAACGCAGAT	251964	252012	252062	252010	-1	DRE_Scf_45	DRE_06012	251964	254852	None	2548	637	14305	No_constitutive_exon_found_in_species
TATGCCAGGGACTCGACGCCCACGAGGAAAGCTTAAGGGGGTTGAAATAGGC	265257	265333	265207	265259	1	DRE_Scf_45	DRE_06014	263908	266259	None	2548	637	14305	No_constitutive_exon_found_in_species
AGCCCGCCCTTATATCCTCAGGGTATCTGGACTGACAATTGGGACGACAGCT	2007	2088	1957	2009	1	DRE_Scf_46	DRE_06023	1715	3110	None	2548	637	14305	No_constitutive_exon_found_in_species
AATATTTACTAGCAACGTGCCTTTGCTAACCGCTTGACGGGGGTAACTAGCG	53223	53540	53173	53225	1	DRE_Scf_46	DRE_06033	50552	53855	None	2548	637	14305	No_constitutive_exon_found_in_species
CGTATCACGACTCAATTGGTATGAGGCTGACTGTAAACTCGGGCTTAAAGAG	78916	78960	78866	78918	1	DRE_Scf_46	DRE_06041	78434	80480	None	2548	637	14305	No_constitutive_exon_found_in_species
AATATGCTGACCAGGCCGTTATCAAATTCACTTTATCGTCGGGAATAAAGCA	86045	87573	85995	86047	1	DRE_Scf_46	DRE_06043	85516	87573	None	2548	637	14305	No_constitutive_exon_found_in_species
TGACAGAGAAAGAAGCGCATTGGTGATGTGTGCTGACTGGGTGGATACAGGA	98052	98422	98002	98054	1	DRE_Scf_46	DRE_06047	97721	99070	None	2548	637	14305	No_constitutive_exon_found_in_species
GCGGGTTGGCTGGGGAGTTTTTGCTAATGATGGGTATTTGCGGGGTATAGGC	120882	121034	120832	120884	1	DRE_Scf_46	DRE_06054	119394	121034	None	2548	637	14305	No_constitutive_exon_found_in_species
GGGAGGGGCCATTACACGGGGTCGCGTGTGCTGACTGTCCGGGTTGATAGTC	178293	178475	178243	178295	1	DRE_Scf_46	DRE_06074	175768	179283	None	2548	637	14305	No_constitutive_exon_found_in_species
CCATTAACTAATTTTTCAACGAAATACCCGCTAACTTGCGGGATCAACAGAG	178545	178723	178495	178547	1	DRE_Scf_46	DRE_06074	175768	179283	None	2548	637	14305	No_constitutive_exon_found_in_species
CGTTCACGCCTGCAGCGCTAATTTAAATATTTTGATCTGGGAACATATAGCC	187502	188951	187452	187504	1	DRE_Scf_46	DRE_06076	186262	189795	None	2548	637	14305	No_constitutive_exon_found_in_species
ATCCCATCTTCAGGGGGTTTGGTAGCTGACAAGGACGGTGTGCGGGGTAGGA	67981	68259	67931	67983	1	DRE_Scf_48	DRE_06213	67112	68648	None	2548	637	14305	No_constitutive_exon_found_in_species
CGGGGTGCCCGTGTGGATGTCAACTGACAATGTGGTTAAATGGGGTGTAGGC	96134	96311	96361	96309	-1	DRE_Scf_48	DRE_06222	96134	97281	None	2548	637	14305	No_constitutive_exon_found_in_species
GCGTGCCAGCGATCCAGCGAAACCCAGAACTAACACGGGTGGATCGATAGAG	100675	100726	100625	100677	1	DRE_Scf_48	DRE_06223	100576	102949	None	2548	637	14305	No_constitutive_exon_found_in_species
AGGCCCTTGGGTTACCATGAGAGGAGCCTGCTGACGCGAATGGGAAATAGAC	106234	106350	106184	106236	1	DRE_Scf_48	DRE_06224	103439	107053	None	2548	637	14305	No_constitutive_exon_found_in_species
TCCGACATGAAGCTACGATCTAGTCTGACACTGCCGGAGGGAGCTTGAAGCA	193621	193713	193763	193711	-1	DRE_Scf_48	DRE_06246	192681	194065	None	2548	637	14305	No_constitutive_exon_found_in_species
TTCTTCAACAGACGTGCGAACGGACGCTGACGGACGGGATGACGGCACAGGG	240198	240238	240288	240236	-1	DRE_Scf_48	DRE_06265	239294	240545	None	2548	637	14305	No_constitutive_exon_found_in_species
TGCCGACGTCGGCGGTTGGAGGCTAATTTAGAACTGGCGGGGGGCTGTAGGG	241820	241942	241992	241940	-1	DRE_Scf_48	DRE_06266	241820	242519	None	2548	637	14305	No_constitutive_exon_found_in_species
TCAGGGCTGAGCCAAAGAACAATAACGTCCTAATCGGGGTGGAATATTAGGT	248408	248569	248358	248410	1	DRE_Scf_48	DRE_06268	246535	249396	None	2548	637	14305	No_constitutive_exon_found_in_species
GTTTTCCGTTTTCAGCTCCGTAATGGGTGAATTAACGAAGGGTGAAATAGAA	263710	264617	263660	263712	1	DRE_Scf_48	DRE_06270	262409	265124	None	2548	637	14305	No_constitutive_exon_found_in_species
ATCTACGTAGGAAATGGATGCTAACTACTATGTTGACTGGGTTGAGGTAGAC	8856	9045	9095	9043	-1	DRE_Scf_49	DRE_06276	8856	9809	None	2548	637	14305	No_constitutive_exon_found_in_species
TAGGGTGGCTGACTAGCGTTCACCCTGGTGAATTTGTATGCGGAGGGCAGGC	213714	213827	213664	213716	1	DRE_Scf_49	DRE_06315	212583	213939	None	2548	637	14305	No_constitutive_exon_found_in_species
TCGATCCTGCTTGCTCTTCTCTAACAGCCCCTTCCTCCCCGGGCATGTAGTG	216741	216892	216691	216743	1	DRE_Scf_49	DRE_06317	215991	216892	None	2548	637	14305	No_constitutive_exon_found_in_species
TCCATGAGCAACAGTATATTCTATGTTGTTGGCACTAACGGGCAGATAAGCC	223273	223361	223223	223275	1	DRE_Scf_49	DRE_06319	221341	223739	None	2548	637	14305	No_constitutive_exon_found_in_species
TGGGTGTATAAATGTATCTTGTTTACTAATTATGGAATATGGGTACACAGAC	231814	232333	231764	231816	1	DRE_Scf_49	DRE_06322	231021	232333	None	2548	637	14305	No_constitutive_exon_found_in_species
GGCGGGTGTCTCGCCATTTACAAGTTAGCTGACCTTTGGGGGAGATATAGAG	31369	31522	31572	31520	-1	DRE_Scf_51	DRE_06413	27708	32075	None	2548	637	14305	No_constitutive_exon_found_in_species
AAGCTGGTCAATCACAAAAAAAAGGAGAATGTTGCTGACGGGCAAAACAGTC	55519	55547	55597	55545	-1	DRE_Scf_51	DRE_06422	52202	58003	None	2548	637	14305	No_constitutive_exon_found_in_species
AGTAGGCAGCTCTTATAGGTAAAATGAAGGAAGCTAACATAGCGGGCAAGTG	53471	53663	53713	53661	-1	DRE_Scf_51	DRE_06422	52202	58003	None	2548	637	14305	No_constitutive_exon_found_in_species
CTGGCCCTGAGTAAGATCACAAGAATATGTTAGCTAACGACGGGCGAAAGCA	205811	206913	205761	205813	1	DRE_Scf_51	DRE_06459	203978	206913	None	2548	637	14305	No_constitutive_exon_found_in_species
CTATGGCGCCTGCGCGGCATGCTCCTCCAAGAGCTGCTGGGGGTGCACAGCT	215534	217245	215484	215536	1	DRE_Scf_51	DRE_06461	215212	217245	None	2548	637	14305	No_constitutive_exon_found_in_species
CCTTCACTTGGGGATCCTTCAGCGGGAACCGAAAGCTGACAGGGCGACAGTG	101478	101537	101428	101480	1	DRE_Scf_52	DRE_06504	100864	102981	None	2548	637	14305	No_constitutive_exon_found_in_species
TGACCATTATAAAGGCTAATCAGACATCCGAACGATTGCCTGGGTAGTAGCC	104316	104413	104463	104411	-1	DRE_Scf_52	DRE_06505	103685	104685	None	2548	637	14305	No_constitutive_exon_found_in_species
GTCATATACCGAGCGTCCCGGACAAATGCTGATGCGGGGTGGCGGAATAGTT	131595	131699	131749	131697	-1	DRE_Scf_52	DRE_06513	125874	132071	None	2548	637	14305	No_constitutive_exon_found_in_species
TTTATCTATCAATCCACCCATGGCATCGTAAGAGTCTGACGGGGAAATAGTT	155788	155946	155996	155944	-1	DRE_Scf_52	DRE_06522	155256	157773	None	2548	637	14305	No_constitutive_exon_found_in_species
TGAGCATGTTGGCTCGGATCGCTGACCTCGGTCTCTTTGGGTGTCAGAAGAG	164324	164425	164475	164423	-1	DRE_Scf_52	DRE_06524	162359	164783	None	2548	637	14305	No_constitutive_exon_found_in_species
CTCTCGCCCTTGCCGATTGTTGCTGAATTGCTTCTAACGGGTTGAAACAGAC	178681	180633	178631	178683	1	DRE_Scf_52	DRE_06528	177471	180828	None	2548	637	14305	No_constitutive_exon_found_in_species
TATCGTGCATGCATCCGGAAATAACGCTAACAGATCGTTTGGGGGAACAGAA	208967	209648	209698	209646	-1	DRE_Scf_52	DRE_06540	208967	210484	None	2548	637	14305	No_constitutive_exon_found_in_species
GATGCTTATGGTTCCTGGTGAAAGCTTTCTAAGCATGGCGGGGTATATAGGA	47864	48063	48113	48061	-1	DRE_Scf_53	DRE_06552	45413	48384	None	2548	637	14305	No_constitutive_exon_found_in_species
TTCAGCGGACCCTTGACCCTTGACGGATTGTTGATGAATTTGGGGTATAGCT	68330	68459	68509	68457	-1	DRE_Scf_53	DRE_06556	67493	76048	None	2548	637	14305	No_constitutive_exon_found_in_species
CGTCGTAATGTGCCGCGCGACTACCCGTTGCTAATCTTTGGGTGAATTAGTT	157896	160284	160334	160282	-1	DRE_Scf_53	DRE_06583	157099	161097	None	2548	637	14305	No_constitutive_exon_found_in_species
TCGCATACGTACTCTCGGGTGGCCTTGTTCACTGACGCTCGGGACGACAGGC	58070	58549	58599	58547	-1	DRE_Scf_54	DRE_06609	54910	58976	None	2548	637	14305	No_constitutive_exon_found_in_species
TGTCGACGAACGGGCGCGAACTGGCTAATGTAACGGCGAGGGAATACTAGAT	5268	6984	5218	5270	1	DRE_Scf_56	DRE_06638	4575	6984	None	2548	637	14305	No_constitutive_exon_found_in_species
GTCCAATGAGGAACAAGGGTTGGAGAACTTGATAGCTAATAGCTGGGCAGGT	66207	66333	66383	66331	-1	DRE_Scf_56	DRE_06657	65582	67009	None	2548	637	14305	No_constitutive_exon_found_in_species
CCCCGCTCCAACCAAAATTCGCTATCAGAACTAACAGTTGCGGGCGATAGAT	79869	79920	79819	79871	1	DRE_Scf_56	DRE_06660	79767	81445	None	2548	637	14305	No_constitutive_exon_found_in_species
CACAGCCTGGTTCATGCTGTCCTGACGGGACATGCATCGTGAGTGGGCAGAC	105090	105109	105040	105092	1	DRE_Scf_56	DRE_06668	104772	106095	None	2548	637	14305	No_constitutive_exon_found_in_species
CACATTGCGCCACCAACAAAATAAGCGTTGCTGACGGAGAGGGGGCATAGGC	75524	75982	76032	75980	-1	DRE_Scf_57	DRE_06707	75227	78329	None	2548	637	14305	No_constitutive_exon_found_in_species
CCAGCTAAAGTCCCAAAGAATACGCTAACGATATCGGGCGCGACGAACAGAT	75227	75244	75294	75242	-1	DRE_Scf_57	DRE_06707	75227	78329	None	2548	637	14305	No_constitutive_exon_found_in_species
TTGCCTTGGGTTTGTGTGAGGGTCGCAAGTGCTGACGGTGGAGAGGGCAGGT	155130	155712	155762	155710	-1	DRE_Scf_57	DRE_06724	155130	156831	None	2548	637	14305	No_constitutive_exon_found_in_species
ATCCCCGCCACATGACAACAATGACGCTAACGTGAGGGACGGGGAAATAGGC	164257	164532	164207	164259	1	DRE_Scf_57	DRE_06726	163943	164853	None	2548	637	14305	No_constitutive_exon_found_in_species
GTGGTTATGGTTACTGACTTTTTTTCTTTTTGGTTGTCTGGTTGGGGAAGAC	52685	52896	52635	52687	1	DRE_Scf_58	DRE_06741	51851	52896	None	2548	637	14305	No_constitutive_exon_found_in_species
TAACCCGGGGACCCTGAAGCAAAGCCTCGAAAAGACTACGGATCGGGCAGAT	60146	60323	60096	60148	1	DRE_Scf_58	DRE_06743	58994	60323	None	2548	637	14305	No_constitutive_exon_found_in_species
AGCCGGCACGATAAAGATCATGAGTCTAACCAATGGCCCGTGGGAAACAGTC	100824	101694	101744	101692	-1	DRE_Scf_58	DRE_06758	100824	101931	None	2548	637	14305	No_constitutive_exon_found_in_species
TCGAACCCCAAGCTCCTGAAGTAGCTTCTTAGCAATTAGAATAGGGGGAGAA	108931	109201	109251	109199	-1	DRE_Scf_58	DRE_06761	105430	109468	None	2548	637	14305	No_constitutive_exon_found_in_species
GCGGGCGTATACCAGGTGTGTTTGGACGCATGCTGACGTGATGGGGTTAGGG	162989	163062	163112	163060	-1	DRE_Scf_58	DRE_06780	161579	163414	None	2548	637	14305	No_constitutive_exon_found_in_species
CAGTATATCTCTATCCATTGGTGCAACGGACGCTAACGCTGGGATTGCAGCT	164937	164969	165019	164967	-1	DRE_Scf_58	DRE_06781	164466	166434	None	2548	637	14305	No_constitutive_exon_found_in_species
TTTGCTCTGTAAATCTGATATAGTTACTGATATGTGGGTTGGGATTGTAGCA	63321	63943	63993	63941	-1	DRE_Scf_59	DRE_06801	62161	64129	None	2548	637	14305	No_constitutive_exon_found_in_species
GATACCATGGCCGCCTTTAGGGGTTTCACTGATTGATGATAGGGTCATAGGA	69003	71127	71177	71125	-1	DRE_Scf_59	DRE_06802	67813	71832	None	2548	637	14305	No_constitutive_exon_found_in_species
GCTATGGGTGAGCTTTTCTAACATGCGCGGGTCGGCCGCTGGCTGGGTAGAT	83510	83732	83460	83512	1	DRE_Scf_59	DRE_06807	82365	83732	None	2548	637	14305	No_constitutive_exon_found_in_species
GCCAGGCTAAACAATTTGCGCGCCGGTCGAGGATTTGGCCGGGTGTGCAGGC	84644	84764	84594	84646	1	DRE_Scf_59	DRE_06808	84232	85997	None	2548	637	14305	No_constitutive_exon_found_in_species
TACGGTAACTTGTTCTTTGGGGTGCGCGTGCTGATATATGCAAGGGGTAGGT	85036	85774	84986	85038	1	DRE_Scf_59	DRE_06808	84232	85997	None	2548	637	14305	No_constitutive_exon_found_in_species
GCTACCCTGCCCCGCTGGCAAGGGGGTCCGCTTGCTAACAGGGAGCTTAGAA	161897	162015	162065	162013	-1	DRE_Scf_59	DRE_06825	159958	162427	None	2548	637	14305	No_constitutive_exon_found_in_species
TACCAATGTCTACCATGGAATGCCGATTTGCTGTCTAACCTGGGGCAAAGCT	4671	4817	4621	4673	1	DRE_Scf_62	DRE_06928	2774	6689	None	2548	637	14305	No_constitutive_exon_found_in_species
TTTGTACTGCGCTTGGCCTCGAAACTCGATGCTAATACAATAGTGGGTAGAT	6030	6689	5980	6032	1	DRE_Scf_62	DRE_06928	2774	6689	None	2548	637	14305	No_constitutive_exon_found_in_species
CTTGCCTTCTGCCATTGGATATTTTCTACTAACACCTTACCGGGATATAGTC	12901	13021	12851	12903	1	DRE_Scf_62	DRE_06930	11509	14391	None	2548	637	14305	No_constitutive_exon_found_in_species
TGAAAATCTCGCCCACAAGGGTCTGACTGCCAATGCGCCGGGCGACCAAGTC	91551	91577	91501	91553	1	DRE_Scf_62	DRE_06951	90862	92625	None	2548	637	14305	No_constitutive_exon_found_in_species
TGCCTACCTCTTGAGGATGTTCGTGTGCGCTTATATTAAGGGCGAATTAGGC	147033	147297	147347	147295	-1	DRE_Scf_62	DRE_06969	146288	153226	None	2548	637	14305	No_constitutive_exon_found_in_species
GAGCGAGCTTTGTGTCTGTGTGTGGATGTTTGGATGCTGACAGGGTATAGCA	155399	156308	155349	155401	1	DRE_Scf_62	DRE_06970	153837	156308	None	2548	637	14305	No_constitutive_exon_found_in_species
ACCCCAAATTACGTGAGCGCAGCCGCTAACCATTGGATTTCGTGGGACAGTA	9906	9993	10043	9991	-1	DRE_Scf_63	DRE_06974	9906	10787	None	2548	637	14305	No_constitutive_exon_found_in_species
TTATTCAAAGCATAATTCAGTAGGCTAAGATGTTACTGTGGGAGCTATAGAA	120909	120948	120998	120946	-1	DRE_Scf_63	DRE_06997	120407	121148	None	2548	637	14305	No_constitutive_exon_found_in_species
CGACGTACGAAAAGTAGGCATGCTGATTGTAACATCTGGGGACGCAACAGGC	135862	136010	136060	136008	-1	DRE_Scf_63	DRE_07002	135503	138096	None	2548	637	14305	No_constitutive_exon_found_in_species
TTATAAACCCCCCACCGTCCGTATGCTAAACTCTTACATCTGGGCAAAAGTG	22200	22731	22150	22202	1	DRE_Scf_68	DRE_07160	21624	23629	None	2548	637	14305	No_constitutive_exon_found_in_species
AAATTGTCTGGCAATAGCTGTCGCGGCCCACTGACCGGGCCGAACAATAGGT	35232	35449	35499	35447	-1	DRE_Scf_68	DRE_07163	34029	36107	None	2548	637	14305	No_constitutive_exon_found_in_species
GCAAAAGAACGACCAGAGGCCGTGAAGCAGGCTAATATCGGGGTTGGTAGCT	42010	42186	41960	42012	1	DRE_Scf_68	DRE_07166	39516	42186	None	2548	637	14305	No_constitutive_exon_found_in_species
CAGTATAGTTGCTAAACTCGGGCTTACACTTTATTACGGACGGGCGAAAGGC	57650	57791	57600	57652	1	DRE_Scf_68	DRE_07175	56867	58458	None	2548	637	14305	No_constitutive_exon_found_in_species
TAGAGGGTCAGCTGATGGGTGTGGGTCAAGGTTAACATCTGGGTGCATAGTG	58177	58234	58127	58179	1	DRE_Scf_68	DRE_07175	56867	58458	None	2548	637	14305	No_constitutive_exon_found_in_species
ATGAACGAGAAACAAAACTAGTCTGGATCACCAACTAAGGGAATCAACAGGT	105818	106535	105768	105820	1	DRE_Scf_68	DRE_07195	104891	106535	None	2548	637	14305	No_constitutive_exon_found_in_species
GGAGAAGGAATGGAGGAAAAAGATAAAGCTGATGCCGGAACGGGGTATAGAT	16150	16278	16100	16152	1	DRE_Scf_70	DRE_07235	15940	17315	None	2548	637	14305	No_constitutive_exon_found_in_species
ACTGGCGCGTATATTTTGGTGAAATACTCTGCTGATATGGGACACGGTAGAA	16362	16768	16312	16364	1	DRE_Scf_70	DRE_07235	15940	17315	None	2548	637	14305	No_constitutive_exon_found_in_species
GAGTGAGCGGTGCGTGAGTGAGATGGCTGCTAACGTCGGTAACTGGGTAGAG	22574	22772	22524	22576	1	DRE_Scf_70	DRE_07239	22115	23712	None	2548	637	14305	No_constitutive_exon_found_in_species
GATGCGCGAACTTGTTTGGTTGATACGTCTGCTGATTTGGGTGGGGACAGCT	22971	23186	22921	22973	1	DRE_Scf_70	DRE_07239	22115	23712	None	2548	637	14305	No_constitutive_exon_found_in_species
CAGTAGCTTTCTTTTGCCTAGTGCTGACGCGTCTACGGTTGGGAGTTTAGAG	28142	28650	28700	28648	-1	DRE_Scf_70	DRE_07242	28142	28906	None	2548	637	14305	No_constitutive_exon_found_in_species
TTTCGTCCTTTCCTTCTTCTTTCGGCGTGCTAACGGTGGGGGTGGGGTAGAC	112004	112085	112135	112083	-1	DRE_Scf_70	DRE_07264	112004	115284	None	2548	637	14305	No_constitutive_exon_found_in_species
CGTCTTCGCTCTCTACGCGGGCATCGGGCATTTTTACTGACTGAGGGCAGGT	37779	38226	38276	38224	-1	DRE_Scf_71	DRE_07274	36219	39402	None	2548	637	14305	No_constitutive_exon_found_in_species
TTTCTGGAAAATGAGCAGATTGCTAATAATAATAATGGCGGCGGGGGTAGAT	78717	78867	78667	78719	1	DRE_Scf_71	DRE_07285	76939	78867	None	2548	637	14305	No_constitutive_exon_found_in_species
AACACAGAACTATGGATCTTCAGTCATGCTAATTCTACTGGGGAATTTAGAA	105146	105325	105096	105148	1	DRE_Scf_71	DRE_07296	104188	106015	None	2548	637	14305	No_constitutive_exon_found_in_species
GTTGGGGATTTGTGGAGTGCAGACTTGCTAACTTTTGGTAAACCGGGTAGGA	61199	61406	61456	61404	-1	DRE_Scf_72	DRE_07312	61199	64048	None	2548	637	14305	No_constitutive_exon_found_in_species
CTGCGTATTCGACGTCGTGCGATGCTGATGGACTGTTCGGGAGGATACAGAG	66366	66379	66429	66377	-1	DRE_Scf_72	DRE_07313	65271	66506	None	2548	637	14305	No_constitutive_exon_found_in_species
CTGGGGGGAGGTTATTGATACCGCTAGTTTCTAACAGGGACATGGAGTAGAT	65271	65676	65726	65674	-1	DRE_Scf_72	DRE_07313	65271	66506	None	2548	637	14305	No_constitutive_exon_found_in_species
GCTGACGAAGTTTCTCTCCTTTTTGGGGGGGTGTGGATGGGTAACGACAGCC	87861	88122	87811	87863	1	DRE_Scf_72	DRE_07320	87361	88376	None	2548	637	14305	No_constitutive_exon_found_in_species
TCTAGTTTAGGGTGGACTGGGCTGAGCTGACTCGACGGCTTGGGTGATAGGT	50738	51000	51050	50998	-1	DRE_Scf_74	DRE_07369	49741	51529	None	2548	637	14305	No_constitutive_exon_found_in_species
CAGTTTCCCGGCATCCAGCCCTCGTTCGGTCGCTAATGGTGGGGTTGTAGAA	50190	50674	50724	50672	-1	DRE_Scf_74	DRE_07369	49741	51529	None	2548	637	14305	No_constitutive_exon_found_in_species
TTGATTGACTTGACTGGTTACTGACGAGTCGGCGGCGGGTGGGCGTATAGGA	18914	19092	19142	19090	-1	DRE_Scf_79	DRE_07457	18680	19555	None	2548	637	14305	No_constitutive_exon_found_in_species
TGCGTCGCTCTTAGCTGGGGAAACAAGCATCACGTTGACCTGGTGGGCAGTG	38472	38706	38756	38704	-1	DRE_Scf_79	DRE_07462	36627	39688	None	2548	637	14305	No_constitutive_exon_found_in_species
GTGCAAAGCCCCAGAAGAGAGTACGTGCTGACGGCCAATGTGCGGGACAGGC	63556	64154	64204	64152	-1	DRE_Scf_79	DRE_07469	63027	64692	None	2548	637	14305	No_constitutive_exon_found_in_species
ATTAGGTTTGCTTAGAAAGCTACGGGGCTCTGACTTGTGCTTGGGGATAGTT	2824	3468	3518	3466	-1	DRE_Scf_80	DRE_07478	2824	4298	None	2548	637	14305	No_constitutive_exon_found_in_species
GGTGGTGGCCGTGAGAGTGACAGCAGCTGACAATAGCTCCGGGAATAAAGTA	43434	43519	43384	43436	1	DRE_Scf_80	DRE_07490	43176	46786	None	2548	637	14305	No_constitutive_exon_found_in_species
ACCCCCGTCTAGCTGGATTCCCAGCAGCTGATTGGAATATGGGGCCGCAGAA	43992	44901	43942	43994	1	DRE_Scf_80	DRE_07490	43176	46786	None	2548	637	14305	No_constitutive_exon_found_in_species
ATCAAACTCTGAAGCTTGATCATAGCGTTGCTGACAGCCCGGGTTGGTAGGT	44986	45527	44936	44988	1	DRE_Scf_80	DRE_07490	43176	46786	None	2548	637	14305	No_constitutive_exon_found_in_species
GCTTGATCCCGACCTGCCGCCGCACACGCGAAAACTGACGGGGCAAACAGGT	49503	50362	49453	49505	1	DRE_Scf_80	DRE_07491	48866	50362	None	2548	637	14305	No_constitutive_exon_found_in_species
CTCGACGACAGAATCGTCCAGTTTCCATATCTGGCGTCCCCGAAGGGCAGGC	58950	59064	58900	58952	1	DRE_Scf_82	DRE_07527	57845	59456	None	2548	637	14305	No_constitutive_exon_found_in_species
ATGCATGCGGAGGGTTGAAGGGATGGCTGACCATGATGCGACGGGTACAGAA	4062	4117	4167	4115	-1	DRE_Scf_84	DRE_07546	1770	4829	None	2548	637	14305	No_constitutive_exon_found_in_species
GGCGGCACTGCGGGGACGGTACGGACAGGAGCTAATTGGGGGGAACCTAGGG	3460	3598	3648	3596	-1	DRE_Scf_84	DRE_07546	1770	4829	None	2548	637	14305	No_constitutive_exon_found_in_species
GGGGTTTTAGTGCGGTTGAACGGACGGCTAACGCAAGAGGGGTATGACAGGC	1770	2468	2518	2466	-1	DRE_Scf_84	DRE_07546	1770	4829	None	2548	637	14305	No_constitutive_exon_found_in_species
AATCCGGGGTGGGTGCGCGGTGCGATACCGATTGCTAACGATGGGTGCAGGT	12260	12402	12452	12400	-1	DRE_Scf_84	DRE_07549	12129	14694	None	2548	637	14305	No_constitutive_exon_found_in_species
TAATTTTCTAGCATTCCTTAGTGCTTGGTAGCTGACGGGAATATAAACAGCT	23945	24087	23895	23947	1	DRE_Scf_84	DRE_07551	23128	25967	None	2548	637	14305	No_constitutive_exon_found_in_species
CTGTGCACTGATATCTTTGATATATGAGATGCTAACAGAGCACGGGATAGAA	52289	52406	52239	52291	1	DRE_Scf_84	DRE_07558	49765	53059	None	2548	637	14305	No_constitutive_exon_found_in_species
CTGTGCACTCCGCTGTTTATACTCCTGCGGCTGGCGGCGCGGGCGGGCAGGT	1363	1717	1313	1365	1	DRE_Scf_85	DRE_07561	157	2009	None	2548	637	14305	No_constitutive_exon_found_in_species
GCGTCAAGATATGGTCAAGGTAGACGGGTCTGACATTGGGGGATCAATAGAT	10722	10778	10828	10776	-1	DRE_Scf_85	DRE_07566	10060	10882	None	2548	637	14305	No_constitutive_exon_found_in_species
GCGTTTGTCTGGCTGGCTGCGGCTAACATACCACGGGGGACAAAATCAAGCT	16511	17199	16461	16513	1	DRE_Scf_86	DRE_07580	16390	17199	None	2548	637	14305	No_constitutive_exon_found_in_species
CGCTCACCCTTCCAGAAACTCTACTGAATGTTCACAGCTGATTGGGACAGTC	35015	35353	35403	35351	-1	DRE_Scf_86	DRE_07587	34623	36913	None	2548	637	14305	No_constitutive_exon_found_in_species
ACGTTGAAGCTATCCGCGACTCGTGATATACAGGGCGTTAACGTGGGCAGTC	44371	44653	44703	44651	-1	DRE_Scf_86	DRE_07591	43528	45062	None	2548	637	14305	No_constitutive_exon_found_in_species
TCCTCCTCTCGCTGTGTGATGTACATCTAACGAAGGGTGATGGGTAACAGCC	43528	44305	44355	44303	-1	DRE_Scf_86	DRE_07591	43528	45062	None	2548	637	14305	No_constitutive_exon_found_in_species
TATACACGGATGTTGTGGGTATATGGTTGTAAATGCTGACGTGGGTGTAGGT	31453	31702	31403	31455	1	DRE_Scf_88	DRE_07618	30615	31910	None	2548	637	14305	No_constitutive_exon_found_in_species
GGGTGCAAGCTGGTGATGGTGGTATACACTGACTTGGGTGGAAACGGTAGAT	32789	33564	32739	32791	1	DRE_Scf_90	DRE_07642	32351	33564	None	2548	637	14305	No_constitutive_exon_found_in_species
CGGGTTACATACGGTGATACAACTGCAGTGCTAACCACGGGCGAGGATAGCT	16622	16750	16800	16748	-1	DRE_Scf_92	DRE_07656	15971	17362	None	2548	637	14305	No_constitutive_exon_found_in_species
TACGCTATTCTATCATTACCCCACTCGGAATCGTACTGACGGGCTAGTAGTT	8513	10072	10122	10070	-1	DRE_Scf_97	DRE_07694	8345	10737	None	2548	637	14305	No_constitutive_exon_found_in_species
TTGTTATTACAGAAGTCTACGGGTGCTGTCGCTAATACGGAGAGGGGCAGGT	21027	22341	20977	21029	1	DRE_Scf_97	DRE_07698	19950	23085	None	2548	637	14305	No_constitutive_exon_found_in_species
GAGTGTGCAAGCGGGTGTGGGGGTTTTTGTTGATGATACGGCGGGGGAAGGC	22405	22646	22355	22407	1	DRE_Scf_97	DRE_07698	19950	23085	None	2548	637	14305	No_constitutive_exon_found_in_species
ATCCGCGTGGACTTGACGCACGAGCACTCGGACGGCTCGATGGGAGAGAGGT	9728	9734	9784	9732	-1	DRE_Scf_98	DRE_07702	9728	10885	None	2548	637	14305	No_constitutive_exon_found_in_species
GGCCGCAGCCGTCCTAGAAGCTCAGAATCGGCTGAGGGCCGGAAAACCAGGG	13584	13943	13534	13586	1	DRE_Scf_100	DRE_07715	11627	17027	None	2548	637	14305	No_constitutive_exon_found_in_species
CTCCGTTGCGACACACCTGGGTCGTGTGGTATCGGGCTCCTGGGACCAAGTT	4945	5310	5360	5308	-1	DRE_Scf_115	DRE_07750	4580	5874	None	2548	637	14305	No_constitutive_exon_found_in_species
TTTCTTTGTTGTTTCCCATGGCTGATGTTGATGTTGATGGGGGGATGTAGGG	1820	2159	2209	2157	-1	DRE_Scf_125	DRE_07770	1423	3694	None	2548	637	14305	No_constitutive_exon_found_in_species
TGATGATTACAGCCAGCTGTCTTACCTTCTAACGCTGGTGGGATATACAGGA	1423	1756	1806	1754	-1	DRE_Scf_125	DRE_07770	1423	3694	None	2548	637	14305	No_constitutive_exon_found_in_species
TGTCGGCGAGGAATGAATGGATGGATGGAGCTGACGGCATGGGTGGATAGTA	249	369	199	251	1	DRE_Scf_132	DRE_07780	71	483	None	2548	637	14305	No_constitutive_exon_found_in_species
TGGACGTAGATTTATATATGGGTCTACGGAGTGCTGACACTGAAGGGTAGGG	1852	2272	1802	1854	1	DRE_Scf_132	DRE_07781	974	2272	None	2548	637	14305	No_constitutive_exon_found_in_species
