# Supplementary material for: Widespread Separation of the Polypyrimidine Tract From 3′ AG by G Tracts in Association With Alternative Exons in Metazoa and Plants
Source: Front Genet. 2019 Jan 14;9:741. doi: 10.3389/fgene.2018.00741 (PMC6339879; doi:10.3389/fgene.2018.00741)
Supplement: DATA FILE S1 — Sequences of REPAG 3′ SS from each species of fungi. [file Data_Sheet_1.zip › Supplementary data 1/Fungi_Release38_pichia_membranifaciens.txt]

REPA_GGG_Sequence	Exon_Start	Exon_End	Pos_-50	Pos_+2	Strand	Chromosome	GeneID	Gene_Start	Gene_End	Gene_Name	Number_of_REPAs	Number_of_REPAs_has_GGG	Number_of_Intron(Intra_genic_Region)	Upstream_Constitutive_Exon
AGTGTATTCAAGGTGGGATTGGGGGCGGGCGACGAGATCCGGGTCGGGAGGG	24068	24088	24138	24086	-1	CON001	PMKS-000011	24068	24747	None	367	73	1117	No_constitutive_exon_found_in_species
AGAAGGAGACGTTCAGAGAGAGGAGATTTTTGGCCTTGCGGGCGAGACAGAG	150094	151339	150044	150096	1	CON069	PMKS-001927	149773	151339	None	367	73	1117	No_constitutive_exon_found_in_species
GGGACGACGAGAAACTACGGGAGTCCGAGCTCGAGCGGGAGAGGCTTGAGCT	170294	170588	170244	170296	1	CON056	PMKS-001570	168720	170588	None	367	73	1117	No_constitutive_exon_found_in_species
GGATGCTTTTTCGGCGCTTTTGTTGGTTACGCGTCCAGCTGGGGGGTCAGAT	175615	176528	175565	175617	1	CON056	PMKS-001572	175244	176528	None	367	73	1117	No_constitutive_exon_found_in_species
CCTAGCGATTAACGAACGAACAAGAATACTAACCAATCCGGGGTAAGGAGTT	191176	191519	191569	191517	-1	CON056	PMKS-001579	191176	191691	None	367	73	1117	No_constitutive_exon_found_in_species
CGTGCGTGGCCGTCGCTGAGCCCGTCTCCGCCAAGTCCCAGGTCCGGGAGAT	118481	118506	118556	118504	-1	CON046	PMKS-001273	118481	119847	None	367	73	1117	No_constitutive_exon_found_in_species
GCCACTGCCGGGCAGCACAAAGGCCACCGGCGACGGGGCAGTCGGGATAGCG	158870	159096	159146	159094	-1	CON036	PMKS-000979	158870	159307	None	367	73	1117	No_constitutive_exon_found_in_species
CGGAGAGCAGCCGGGAGCTGATCGAGCGGTTCAACGGGCGGGAGTTTGAGAA	13164	13349	13399	13347	-1	CON050	PMKS-001403	13164	14840	None	367	73	1117	No_constitutive_exon_found_in_species
CCCGTGCCACGCCACAACAACCCGGGCCGGGCTGCTCCAGGCAGGGAGAGAG	16450	16474	16524	16472	-1	CON050	PMKS-001404	16450	17094	None	367	73	1117	No_constitutive_exon_found_in_species
AAGCCGCCATTCCAAAACTCAATGCGGTACTTCCGTTGGGGTACAGCAAGGC	18914	19449	18864	18916	1	CON050	PMKS-001405	17608	19449	None	367	73	1117	No_constitutive_exon_found_in_species
ATCATCTCGAGCTGCTCGAGGCTCCAGCTCGGGTGCAATAGCAACGGGAGCA	40853	41366	40803	40855	1	CON050	PMKS-001412	39327	41366	None	367	73	1117	No_constitutive_exon_found_in_species
TCAGTCAATTGTGGATCATATAGTGTTCCCATATCTGACCCGGAGGGCAGTG	70287	71069	70237	70289	1	CON092	PMKS-002444	69830	71069	None	367	73	1117	No_constitutive_exon_found_in_species
TCTCGACGGCGACGTCGGTGTCGGCGTGAACATACATCTCGGGAACACAGAG	90443	90841	90393	90445	1	CON092	PMKS-002452	90382	90841	None	367	73	1117	No_constitutive_exon_found_in_species
ATGGTGAGCAGCGGCAGCGGAAGCGACAGTGACAGCGGAAGCGGGTCGAGCG	60321	60639	60271	60323	1	CON108	PMKS-002765	60035	60639	None	367	73	1117	No_constitutive_exon_found_in_species
CGCAGGCGAGACCCCGACGCCGTCTTGGCCCAGGTAGACGGGGCCGATAGTC	70835	70857	70907	70855	-1	CON108	PMKS-002769	70835	71753	None	367	73	1117	No_constitutive_exon_found_in_species
AGTTGCCGATTCGCGTGTACAACAGCGTGCAGACGGTGCAGAGCTGGGAGAT	30038	30353	29988	30040	1	CON105	PMKS-002682	29393	30353	None	367	73	1117	No_constitutive_exon_found_in_species
CGCTCAACAACGGGGTCAAGTTCCCGCAGATCGGGTTCGGGTGCTGGAAGTT	9618	10512	10562	10510	-1	CON088	PMKS-002263	9618	11608	None	367	73	1117	No_constitutive_exon_found_in_species
TTGACGTACAAGTAAAACCCACCGCCGCCCCGGTGTCCTGGGAGGACGAGGC	19988	20726	19938	19990	1	CON088	PMKS-002269	19408	20726	None	367	73	1117	No_constitutive_exon_found_in_species
AAGGACGAGCAGACACAGGAGGCCGAGTTCGGCGGGCTCAAGGGCTACAGAC	69004	69214	68954	69006	1	CON088	PMKS-002291	68238	69214	None	367	73	1117	No_constitutive_exon_found_in_species
GAGAGAGCTCGAGGGAGAGGTTCAATTCCCGGGAGCCCGGACGCGGGAAGGT	81962	82276	82326	82274	-1	CON088	PMKS-002298	81962	83569	None	367	73	1117	No_constitutive_exon_found_in_species
CATACGGGAGCCGGCAGCGGCAACGATCTGAGCGGCGTGGGAGGCGGGAGTG	84850	86348	84800	84852	1	CON088	PMKS-002299	84506	86348	None	367	73	1117	No_constitutive_exon_found_in_species
GAATGTGTGAGTACTGCTCGCCGCTGCCGCCGTGGGACCGGGAGTACCAGGC	12573	12929	12979	12927	-1	CON041	PMKS-001036	12573	13295	None	367	73	1117	No_constitutive_exon_found_in_species
ACACAGTGGAGCAGAATGCCTCCCGGGTGACCCCGCGGGCCAACGTGAAGTC	57749	59150	59200	59148	-1	CON139	PMKS-003302	57749	61226	None	367	73	1117	No_constitutive_exon_found_in_species
GACACTCCAGGCGGCGAGAGGTTGAGAGGCGATGCGTGGGTGCAAACAAGGC	3921	3956	4006	3954	-1	CON034	PMKS-000879	3921	5008	None	367	73	1117	No_constitutive_exon_found_in_species
CGTTGACGAGCAGAAGGCGAAGCTTGCCGCCTTGGAGAGGGCCAAGGTAGAC	58983	59648	59698	59646	-1	CON076	PMKS-002126	58983	59755	None	367	73	1117	No_constitutive_exon_found_in_species
CAGGTTACCGCCCTCCTTTGGTGTGGACAAGAGCGCATTTAAGGGCCTAGCA	64938	66317	64888	64940	1	CON076	PMKS-002128	64118	66317	None	367	73	1117	No_constitutive_exon_found_in_species
AATATTGAAGGCACTGGGTCGAAAAAAACTGCGTGCCATGGGCCAAAGAGTA	61129	61516	61566	61514	-1	CON032	PMKS-000804	61129	62626	None	367	73	1117	No_constitutive_exon_found_in_species
GCAGAACTACCAGAACCAGGTTCAACCGCAGGGCTCTGTTCAGGGGCAAGGC	80514	80526	80464	80516	1	CON032	PMKS-000810	79763	80526	None	367	73	1117	No_constitutive_exon_found_in_species
AAACGAAAACTACCTACCAAGCCGACGAAGACTTTGCAGCGGGGAGCCAGGC	103657	103683	103607	103659	1	CON032	PMKS-000820	102724	103683	None	367	73	1117	No_constitutive_exon_found_in_species
TATCACGAGCAACACTGTAAAGCCCGGACACTATACCTTCGGGGAAGCAGAG	9492	9699	9749	9697	-1	CON062	PMKS-001700	9492	9954	None	367	73	1117	No_constitutive_exon_found_in_species
GCTGGCCATAACGCCGACGTGAACGTGAACATGAACGTGGGAATGATGAGCA	1396	1606	1346	1398	1	CON020	PMKS-000550	725	1606	None	367	73	1117	No_constitutive_exon_found_in_species
ATCGCCTCGAGCATCGAGTGTCAGGGCGAGGACGACTGTGGGGCGTACAGAA	3800	4497	4547	4495	-1	CON061	PMKS-001658	3800	4630	None	367	73	1117	No_constitutive_exon_found_in_species
GATAAAAGAGATACGGGAGATCAATGACTGTTATGCGCCGGGAGCGGTAGGT	95934	96290	96340	96288	-1	CON061	PMKS-001691	95934	97962	None	367	73	1117	No_constitutive_exon_found_in_species
TCGGTAAAATATATGCGTCGGTCAACGGGAAGAGCTGGAAGGGGCCCAAGGC	34673	34885	34623	34675	1	CON018	PMKS-000526	34439	34885	None	367	73	1117	No_constitutive_exon_found_in_species
GACGGGAATTTGAGCGTCGTGGGATCGAGAATTTGCAGAAGCAGGGCAAGGC	15038	15061	14988	15040	1	CON102	PMKS-002593	14693	15061	None	367	73	1117	No_constitutive_exon_found_in_species
ACTACAAGATGTCCCTCGACGAGGTCGACGACATGATGCGGGCCAAGCAGGG	22465	22931	22981	22929	-1	CON158	PMKS-003579	22465	23146	None	367	73	1117	No_constitutive_exon_found_in_species
TCCTACGAGTCACTAATTGCATATACCGCTATGAGTGTTCGGGAGCGTAGAG	88909	89210	88859	88911	1	CON126	PMKS-003056	88571	89210	None	367	73	1117	No_constitutive_exon_found_in_species
CGGTGGGCAGTCGACGAGCAACACGAGTTACAGCTTGCCTGACGGGCAAGGC	67662	67981	67612	67664	1	CON157	PMKS-003560	67545	67981	None	367	73	1117	No_constitutive_exon_found_in_species
ATTCATCGTTTGCGTTCTCAATGACTTCGGAATAGGCCTGGGAAAACAAGGC	25648	26202	26252	26200	-1	CON134	PMKS-003224	25648	26346	None	367	73	1117	No_constitutive_exon_found_in_species
CAATTCTTTTGGACGAGAGACAGGTGCAGATGGCCTGGGAGACGACACAGGC	30351	30677	30727	30675	-1	CON104	PMKS-002645	30351	30773	None	367	73	1117	No_constitutive_exon_found_in_species
AGATTCTGGCGTGAGGAGCCCGTTTGTTTGGGAAAGCCCCAGGGTGGCAGCA	40156	40178	40228	40176	-1	CON104	PMKS-002652	40156	40995	None	367	73	1117	No_constitutive_exon_found_in_species
CATTCCTGTAAACGACGTGGGCGGTGCTCCCCGTGGACCCGCCGTGGGAGGC	83622	84098	83572	83624	1	CON164	PMKS-003740	83114	84098	None	367	73	1117	No_constitutive_exon_found_in_species
GGTGGTGGTGGCGGGTATCAGCGTGGAGGCAGAGACCGGGGCAGAGACAGAG	8662	9035	8612	8664	1	CON114	PMKS-002839	8030	9035	None	367	73	1117	No_constitutive_exon_found_in_species
CCGAAGATGCGAACGCTCGACAAGTACTGCTTCGACCTGGGCTGGCGGAGAC	13933	14584	14634	14582	-1	CON028	PMKS-000727	13933	15324	None	367	73	1117	No_constitutive_exon_found_in_species
ACCGCTCATTGGCGGCCCGCCACGCAGCCACACTCAAGTCCAGGGACAAGGC	28626	29907	28576	28628	1	CON120	PMKS-002919	26520	29907	None	367	73	1117	No_constitutive_exon_found_in_species
CAAGAGCCGACGACAGATGCAGAAAGTGCAAGGGCAAGGGCGTGACAAAGGA	30047	30734	30784	30732	-1	CON120	PMKS-002920	30047	31454	None	367	73	1117	No_constitutive_exon_found_in_species
ACACAAACGCCGGGAGCCTCTGGGACCGATCGAGTACTGTCCGGGAAGAGAT	10805	11772	11822	11770	-1	CON027	PMKS-000697	10805	12032	None	367	73	1117	No_constitutive_exon_found_in_species
GATGGTTGTATTTTAATTACGACTGATGCTTCACTTCAGGGGACACTAAGTA	38103	39109	38053	38105	1	CON176	PMKS-003902	37935	39109	None	367	73	1117	No_constitutive_exon_found_in_species
CATGGAGTAGTTTGCCTTTTCAAGACCGTGCAGCACCTTGTACCAGGGAGGG	8431	9053	9103	9051	-1	CON177	PMKS-003917	8431	9201	None	367	73	1117	No_constitutive_exon_found_in_species
CGACTTGGTGACGATCCAGAACAGCAAACCGGGCGCTATGGGCGGCGTAGAG	25992	26867	26917	26865	-1	CON178	PMKS-003950	25992	27100	None	367	73	1117	No_constitutive_exon_found_in_species
GACACGCTACGATCCGGTGCGACAGCGTCTTCTGGAGGGGAAACTGACAGAA	44703	45218	44653	44705	1	CON107	PMKS-002737	44147	45218	None	367	73	1117	No_constitutive_exon_found_in_species
TTGCGAAGACACCGGAGCAATCAAGGTCGTGAGTGCCCTACACGGGACAGAT	55951	57192	57242	57190	-1	CON107	PMKS-002740	55951	58935	None	367	73	1117	No_constitutive_exon_found_in_species
ACGATTCCGGGATCAAGGCATGCACGGGAGGGATCCTCGGCATGGGCGAGAC	14663	15173	15223	15171	-1	CON174	PMKS-003840	14663	15908	None	367	73	1117	No_constitutive_exon_found_in_species
AGGGCCGTGTGTTCACCTCGGGCTGTTTGGGAACAGACGCCCAGGGAAAGAT	32600	32870	32550	32602	1	CON122	PMKS-002953	32477	32870	None	367	73	1117	No_constitutive_exon_found_in_species
ACAGCAAAAGACGCCTCTTTGACAGTCGAGAGGATCCGATAGGGCGACAGAG	2048	3064	1998	2050	1	CON093	PMKS-002466	1954	3064	None	367	73	1117	No_constitutive_exon_found_in_species
GCCAGACTGGTCTAAAATTTCCCACAAGGAGCTGAAGAGGGTAGGTATAGTT	65358	65388	65438	65386	-1	CON093	PMKS-002492	65358	65900	None	367	73	1117	No_constitutive_exon_found_in_species
CCACAACTGTCAAGAGACAGGCATGCTATCCAATGGCGGGGACAAGAAAGGA	63349	63627	63299	63351	1	CON097	PMKS-002550	62159	63627	None	367	73	1117	No_constitutive_exon_found_in_species
CGATACTCTCGGGCCTCCTTGTCGGGATACGGGACCTGGACGGGGAGCAGGA	43880	44774	43830	43882	1	CON181	PMKS-004011	42837	44774	None	367	73	1117	No_constitutive_exon_found_in_species
AAGGAGAGGAGTCCAATAGACAGCAGGAGGTGAAGGGGAGCGAGGCAGAGGC	13153	13178	13228	13176	-1	CON185	PMKS-004041	13153	13859	None	367	73	1117	No_constitutive_exon_found_in_species
TTTTGATGTAGAGGTGGGCGTGTCTTCCGTAGACAAAGCCTGGGGACAAGGC	36406	37095	36356	36408	1	CON038	PMKS-001007	36197	37095	None	367	73	1117	No_constitutive_exon_found_in_species
TATATAAAATGCTCTTCCCATGTCTGCGCAGACTCATTAAAGGGCGAAAGCG	39363	40514	39313	39365	1	CON145	PMKS-003391	38969	40514	None	367	73	1117	No_constitutive_exon_found_in_species
ACCGGAAGACGCTAGCAAAATCGGACATGCAGGGCAGAATCGAGCGGGAGAT	14784	16293	14734	14786	1	CON039	PMKS-001019	14508	16293	None	367	73	1117	No_constitutive_exon_found_in_species
CGGCAGTGTGCCGGGCGAAGACAAGGCGGGGCCACGGGGGAAAAGGCCAGGC	690	1010	1060	1008	-1	CON188	PMKS-004075	690	1665	None	367	73	1117	No_constitutive_exon_found_in_species
GTGGCTCAATGGCTCTTGCATGGGCTGCGAGTTCTGCGAGCAGGGCGCAGAG	25274	25996	25224	25276	1	CON116	PMKS-002895	24931	25996	None	367	73	1117	No_constitutive_exon_found_in_species
CTCGATCATCGAAAAGAGACGGAGAATCAAAATGAACAGGGAGTTTGAAGCA	3053	3273	3323	3271	-1	CON065	PMKS-001779	3053	3928	None	367	73	1117	No_constitutive_exon_found_in_species
TTGAAAGTTCCGGCGCCACGGCTCTGTAGCTTCCGCTCGAGGGAAGAGAGCG	18324	18624	18274	18326	1	CON070	PMKS-001974	18156	18624	None	367	73	1117	No_constitutive_exon_found_in_species
GCTCGGAGTGGCAGCAGTGAAGTCCGGTCGCCGCAGCCTGGGGCCAGCAGCG	12938	14151	12888	12940	1	CON052	PMKS-001455	11545	14151	None	367	73	1117	No_constitutive_exon_found_in_species
CGGGTCCGTGGGCGTCGGCAAAGTACCCGAGCAGCGGGAGCGTGAGGTAGAG	14658	14686	14736	14684	-1	CON052	PMKS-001456	14658	15836	None	367	73	1117	No_constitutive_exon_found_in_species
GGAAAGAGAAGCCCAGGAACTTAAGTTGCAGGGAGAGAGAAGGGCCACAGAA	36	57	107	55	-1	CON191	PMKS-004105	36	898	None	367	73	1117	No_constitutive_exon_found_in_species
TCTTGTTATGGGAGTGGAAGAGGGCTGCGCCATTCCAGAAGAGGGCGTAGAG	1365	1757	1807	1755	-1	CON091	PMKS-002411	1365	1835	None	367	73	1117	No_constitutive_exon_found_in_species
TCACCCGAGTTCATCGAGCTGACCTCCAACATGGTCAGCGGTCGGGCGAGGT	1831	2798	2848	2796	-1	CON082	PMKS-002208	1831	3541	None	367	73	1117	No_constitutive_exon_found_in_species
CTAGAATTTAGCAAAAAGCCGTCGATATGTTCTTGAAGTTGGGAACTTAGTA	1455	1628	1678	1626	-1	CON182	PMKS-004017	1455	1881	None	367	73	1117	No_constitutive_exon_found_in_species
TCGCCGGCGCTAGCAGGCAATCCAATGGTTTCTTCCCCGGGCACGAATAGTT	8274	8788	8838	8786	-1	CON099	PMKS-002571	8274	8892	None	367	73	1117	No_constitutive_exon_found_in_species
