# Supplementary material for: Widespread Separation of the Polypyrimidine Tract From 3′ AG by G Tracts in Association With Alternative Exons in Metazoa and Plants
Source: Front Genet. 2019 Jan 14;9:741. doi: 10.3389/fgene.2018.00741 (PMC6339879; doi:10.3389/fgene.2018.00741)
Supplement: DATA FILE S1 — Sequences of REPAG 3′ SS from each species of fungi. [file Data_Sheet_1.zip › Supplementary data 1/Fungi_Release38_botrytis_cinerea.txt]

REPA_GGG_Sequence	Exon_Start	Exon_End	Pos_-50	Pos_+2	Strand	Chromosome	GeneID	Gene_Start	Gene_End	Gene_Name	Number_of_REPAs	Number_of_REPAs_has_GGG	Number_of_Intron(Intra_genic_Region)	Upstream_Constitutive_Exon
CAAACCACGAGAGCAGATGAAATCGAATAGGAAACTGATGGGAATAATAGTC	164614	164699	164749	164697	-1	1	Bcin01g00370	163589	165567	Bcpfy1	4558	258	25165	No_or_no_constitutive_exon
TACTATCTTGTGCGGATGGGGGCGTTTTACTGATATTAGGGAATGGATAGGA	244306	244395	244256	244308	1	1	Bcin01g00580	243743	245362	None	4558	258	25165	No_or_no_constitutive_exon
CGAACCCAATCTACAGTCTCGAAATAACTTTACTGACGGGATGGTAATAGAA	487673	487783	487833	487781	-1	1	Bcin01g01210	485999	488394	None	4558	258	25165	Yes
GGCTGGGAATGATATGGCAGGCAGGAGATTAAGGCTGATTATTGGGGCAGTG	808689	808849	808899	808847	-1	1	Bcin01g02120	808362	809280	Bccox13	4558	258	25165	No_or_no_constitutive_exon
GGAGTTAGTGTGAAGTGGCAATGGAAGCTAACACATGCATGGGGACGTAGAG	883959	884197	884247	884195	-1	1	Bcin01g02350	883959	884734	None	4558	258	25165	No_or_no_constitutive_exon
CGTTCAAAATTGAAATTTTATTGACAGTTTCAATCATTGGGATTGCAAAGCT	1061172	1062765	1061122	1061174	1	1	Bcin01g02850	1060807	1062765	None	4558	258	25165	No_or_no_constitutive_exon
GTGAGACCCGATACTCTATATATTTCTACATGTAGCTAACCGGGCAATAGGG	1096630	1098240	1098290	1098238	-1	1	Bcin01g03010	1096630	1099255	None	4558	258	25165	No_or_no_constitutive_exon
GTATGTCCCCTAAGCTATACCTTTGAACCCCAAAACTGACGTGTGGGTAGAT	1101050	1101206	1101256	1101204	-1	1	Bcin01g03020	1099823	1102135	None	4558	258	25165	Yes
TGTTTATCTATTTTCCCTTCCAGATTTGAGCAATTGCTAATAGGGTGCAGTA	1128009	1128300	1128350	1128298	-1	1	Bcin01g03120	1126853	1128920	None	4558	258	25165	No_or_no_constitutive_exon
ATAATCTATTCATTACGTATTTCGAGCAAAGTCAGCTGATTGGGACATAGGA	1630207	1630239	1630157	1630209	1	1	Bcin01g04470	1629543	1633440	None	4558	258	25165	No_or_no_constitutive_exon
GTACATGTAGTCTCTTCAGGAAATCATGATTTCATGGGCTCACGGAATAGAT	1744698	1744885	1744648	1744700	1	1	Bcin01g04800	1744409	1746231	Bcsam50	4558	258	25165	No_or_no_constitutive_exon
GGAATTATTTTGATTTCTGCCGATAACGTATATTAACGAAAGGGTTATAGGT	2109433	2109742	2109792	2109740	-1	1	Bcin01g06020	2109433	2115244	None	4558	258	25165	No_or_no_constitutive_exon
AAGTAAGGCTCTAATTGCTAAAGCCCAATAATCTACTAACAAGGGCTTAGAT	2261632	2263019	2263069	2263017	-1	1	Bcin01g06420	2259723	2264573	Bcage1	4558	258	25165	No_or_no_constitutive_exon
TTCTTGAAATGTGCATTCAGTGATTTAACACGATTCTAACTTGGGAGTAGCC	2706227	2706359	2706409	2706357	-1	1	Bcin01g07690	2704135	2707319	None	4558	258	25165	No_or_no_constitutive_exon
TAAGGACCGGTGATAACTGTCAATAAGGTGCGGGGCTGATGGGTGTGTAGGA	2739008	2739290	2738958	2739010	1	1	Bcin01g07830	2738292	2739290	Bcpam16	4558	258	25165	No_or_no_constitutive_exon
AAGTGCTCGTCGACACGTGGTAGAGGTCTCTATTGACCTGGGAACGAAAGTA	2749921	2750541	2749871	2749923	1	1	Bcin01g07890	2749756	2753538	None	4558	258	25165	No_or_no_constitutive_exon
ATATCAGAAGACCTAAGGAGAGTTTCGAGGCTAATGGGGTCGGAATATAGGT	2815388	2816594	2815338	2815390	1	1	Bcin01g08050	2814536	2816594	Bcass1	4558	258	25165	Yes
TGGGAATTCCTAATGAAGTAATCCTTATAGTAATAGCTAACTGGGTGAAGGC	2839100	2840795	2840845	2840793	-1	1	Bcin01g08110	2839100	2841076	None	4558	258	25165	No_or_no_constitutive_exon
GAGTTGAGAATAAAGAAGAAAGAGCATAATGCTGATGAGGGGAATGACAGTG	2999958	3000116	3000166	3000114	-1	1	Bcin01g08630	2998535	3001841	None	4558	258	25165	No_or_no_constitutive_exon
GAGTTATAGATCGATTGCCAAGCAACAGAATTTATCTAATCATGGGATAGAA	3033983	3036496	3033933	3033985	1	1	Bcin01g08730	3033208	3038792	Bcmon2	4558	258	25165	No_or_no_constitutive_exon
ATTAAGCATCTTATTGCACAGATATCATGATGCTAATACAATGGGTGTAGTT	3194904	3195371	3195421	3195369	-1	1	Bcin01g09160	3194904	3196373	Bcerv2	4558	258	25165	No_or_no_constitutive_exon
GTAAGTTTGAACGCTCCAGGAATGAGAAGTTCGAATTTTAATGGGTATAGAA	3223419	3224382	3224432	3224380	-1	1	Bcin01g09280	3223419	3224962	None	4558	258	25165	No_or_no_constitutive_exon
TTTCCTTTTGTACGGTTCAATCCGTGGTAACAAGCGAGTGGGATGGACAGGA	3384000	3384202	3384252	3384200	-1	1	Bcin01g09730	3382478	3385041	None	4558	258	25165	No_or_no_constitutive_exon
AATCAGCCCAGTTCTTCCTCAATTTACTGACATTTGGACTCGCGGGAAAGCT	3532368	3532408	3532318	3532370	1	1	Bcin01g10110	3532060	3533205	None	4558	258	25165	No_or_no_constitutive_exon
GAGAGAGGGAAAAGGAGACTTCTGGCTAATTTGATTTTTGGGAGTTGTAGCG	3826771	3826806	3826721	3826773	1	1	Bcin01g10940	3826125	3828364	None	4558	258	25165	No_or_no_constitutive_exon
GAAGTGTTGAAGTGTTGAAGTACATAAGCTAACAACTTTTGGGGTTAAAGGC	478746	479189	479239	479187	-1	10	Bcin10g01210	478746	480444	None	4558	258	25165	No_or_no_constitutive_exon
TTCGAGTCTGAGCTTCGTCATCGTGATGAAAGTTGACGTAGCGGGAATAGGT	809268	809538	809588	809536	-1	10	Bcin10g02110	808478	809805	None	4558	258	25165	No_or_no_constitutive_exon
ATAAGCCCCTTATCAGTCATTTGGAACACGAAACTGATTACGGGTAACAGTT	1003386	1003447	1003497	1003445	-1	10	Bcin10g02630	1001121	1004263	Bcbre1	4558	258	25165	No_or_no_constitutive_exon
AGGGTGTGTGTATCGCAATGGTAGCTAATGTGATACGTGGGACTGTGAAGCC	1054103	1054999	1055049	1054997	-1	10	Bcin10g02820	1054103	1055722	None	4558	258	25165	No_or_no_constitutive_exon
GAGCACAATAACCCACACCTATTTCCAATAAATCTTCGCTAAGGGCTGAGAA	1726208	1726358	1726408	1726356	-1	10	Bcin10g04500	1726208	1729743	None	4558	258	25165	Yes
TGCGTTGGATTGGATTGGATCTTTGTGCTGACTTGTGCGTGGGTGTGCAGAT	1922549	1922579	1922629	1922577	-1	10	Bcin10g05090	1921513	1923494	Bcatp16	4558	258	25165	No_or_no_constitutive_exon
AATATTCACAAATAGGCAGAACATGAGAGGCTAACGGGGCATTGGAACAGTT	1921950	1922129	1922179	1922127	-1	10	Bcin10g05090	1921513	1923494	Bcatp16	4558	258	25165	No_or_no_constitutive_exon
GATCGTTGAATTGAGTTTGGTTTCGTGGCTGATTAAATGGGGACATATAGGA	2065716	2065740	2065666	2065718	1	10	Bcin10g05480	2064437	2067089	None	4558	258	25165	No_or_no_constitutive_exon
AAGTTATCTCTTTCATCTTTTGATTGGATCCAAGCTAACGAGGGAAAAAGAA	2265218	2266042	2266092	2266040	-1	10	Bcin10g05900	2264454	2267719	None	4558	258	25165	Yes
TCTATAGTCAGTCCTATAAATTGTTGCGTTCGTACTGACTGGGGATATAGTT	298793	299178	298743	298795	1	11	Bcin11g00810	298349	299178	None	4558	258	25165	No_or_no_constitutive_exon
CATCGCACGACGCTTCAACAAGAAATCTAAAACTAACATTGGGGATATAGTC	1120942	1121620	1120892	1120944	1	11	Bcin11g03270	1120579	1121620	None	4558	258	25165	No_or_no_constitutive_exon
AGCCATCGGAGCTTATCTTATTTTTGATTTTGGAGGCTAATGCGGGGCAGCG	1143405	1143835	1143885	1143833	-1	11	Bcin11g03340	1143405	1144177	None	4558	258	25165	No_or_no_constitutive_exon
CTCCTCGCATTCGAGCTACACGTCGAACTAATGTATATGGTGATGGGCAGGA	1213018	1213152	1212968	1213020	1	11	Bcin11g03470	1212689	1214143	None	4558	258	25165	No_or_no_constitutive_exon
CGTGATGTATTCTGGCACAGAGAAAACTAACAATTGGATTGGGAATACAGGC	1458345	1458380	1458295	1458347	1	11	Bcin11g03890	1458149	1459335	Bccox19	4558	258	25165	No_or_no_constitutive_exon
ACGCAATGAATAAATGGGAACAAGATATACTAACGCGGGAACAAACGCAGAC	1464520	1465727	1464470	1464522	1	11	Bcin11g03920	1463969	1465727	None	4558	258	25165	No_or_no_constitutive_exon
AGGGGGGTGTTCATAGAAATCACAATGGTTGACTGATGGGACGGATATAGAT	1873972	1874047	1873922	1873974	1	11	Bcin11g05250	1872255	1875747	None	4558	258	25165	No_or_no_constitutive_exon
AGATTCCAATGTATATCACGCGTAGTTTCTGACAGAATTGGGTTGAATAGCA	1973292	1973845	1973895	1973843	-1	11	Bcin11g05550	1973292	1975271	None	4558	258	25165	No_or_no_constitutive_exon
AGGAAAGAAATTTAGGCTGGAAGAAGGAAATGCTGATTATTTGGGAATAGAA	2098252	2098430	2098202	2098254	1	11	Bcin11g05920	2097565	2098840	None	4558	258	25165	No_or_no_constitutive_exon
GGGTGTGCTTGGGGAGAGGACTTAATGCTAATGTGGTATTGGGTGAGTAGTT	275115	275220	275270	275218	-1	12	Bcin12g00730	273709	276538	None	4558	258	25165	No_or_no_constitutive_exon
TGTATCATAGCAGCACCGTGGTGCACAGAGAGCTGAAATTGTGGGTATAGGT	364151	365776	365826	365774	-1	12	Bcin12g01080	364151	366178	None	4558	258	25165	No_or_no_constitutive_exon
ATGCTAAAATAAAAAAAAGATGTGGTCATGCTGATATCTTGGGTGTGAAGTG	426367	426418	426317	426369	1	12	Bcin12g01230	424740	429677	None	4558	258	25165	No_or_no_constitutive_exon
TCCAGCCCGCCATTTTGATGAAGCGCGACAATAACTAATGGGTTGAAAAGAC	464733	464871	464921	464869	-1	12	Bcin12g01340	464416	466107	Bcgst13	4558	258	25165	No_or_no_constitutive_exon
TCGAAAATCATTCTACTCTCTTGCTTTGCTCGTGCTAACTAGAGGGACAGAT	967511	967607	967461	967513	1	12	Bcin12g02810	965957	968260	None	4558	258	25165	No_or_no_constitutive_exon
GCCTAATTCTACGGGTCCAATGGCTACTAACCAACATCATTTGGGGACAGGC	1078212	1078939	1078989	1078937	-1	12	Bcin12g03170	1076606	1080358	None	4558	258	25165	No_or_no_constitutive_exon
CCAAACCAATTGGAATATTCAAATCATTTGCTAACATTTCGAGGGGCTAGTG	1503574	1503591	1503641	1503589	-1	12	Bcin12g04410	1502238	1504108	None	4558	258	25165	No_or_no_constitutive_exon
TGTCCATTGACATAATACCAAGAAATTTTATTGATTTAGAGGGGGCGAAGAA	1616889	1617209	1616839	1616891	1	12	Bcin12g04770	1616593	1617818	None	4558	258	25165	Yes
GCTTTTTGCCTAGGATGGGTTTGGAGTTTACTAATGAGAGGGAATCGTAGAA	1654523	1654917	1654967	1654915	-1	12	Bcin12g04880	1653350	1655931	None	4558	258	25165	No_or_no_constitutive_exon
GGAAAGGAACGAGGGGGGCGAAGAGAGCTAATTGATATTTGGGATAATAGCA	1710711	1710846	1710661	1710713	1	12	Bcin12g05050	1709764	1711315	Bclea1	4558	258	25165	No_or_no_constitutive_exon
GGGAATTGGATGTACAGTTATGCTAATAGGGTATTCAATTGGGTAAATAGGT	1767408	1768199	1768249	1768197	-1	12	Bcin12g05210	1766982	1768682	Bcmdh1	4558	258	25165	No_or_no_constitutive_exon
AAGAACTTGAATATATAAAATTGGTTTGACTGATGAACAACTGGGAAAAGGC	1961283	1961473	1961233	1961285	1	12	Bcin12g05680	1961046	1963648	None	4558	258	25165	No_or_no_constitutive_exon
TTTAATGCAGATGTAATTTTGCTGGTTCGACATGTTGATCGTGGGAATAGAT	2182766	2182853	2182903	2182851	-1	12	Bcin12g06290	2181808	2183222	None	4558	258	25165	No_or_no_constitutive_exon
TTTTAGGGATTTGAAGCTGTGGAGATGCTGATAAGTCATGAGGGAAATAGGT	2261136	2261281	2261086	2261138	1	12	Bcin12g06490	2260424	2262782	None	4558	258	25165	No_or_no_constitutive_exon
CAACCCCCGAAATCCAAGCCGCACAAATATCAATTCTAACGATGGGCTAGGG	2277674	2277891	2277941	2277889	-1	12	Bcin12g06540	2277383	2278287	Bcatp17	4558	258	25165	No_or_no_constitutive_exon
TACACCTTTGGATCTTTGTGGATCACTAGATAACTAACAATACGGGGCAGGT	2277383	2277615	2277665	2277613	-1	12	Bcin12g06540	2277383	2278287	Bcatp17	4558	258	25165	No_or_no_constitutive_exon
GGGAAATTGTATAATGGAAGGAAGAACGGTTACTGATGGGAAACTGGCAGAT	2278708	2278819	2278658	2278710	1	12	Bcin12g06550	2278377	2279274	None	4558	258	25165	No_or_no_constitutive_exon
TGGCAGTAGACATGCGCTTCGCAGTGAAACATGATGTTCTACTGGGGCAGTT	71667	72166	71617	71669	1	13	Bcin13g00160	71106	72166	None	4558	258	25165	No_or_no_constitutive_exon
TAATTTTCATCAATGCTCTTCTATCCGAATTCGAGGCTAACGGGTAATAGCT	410222	410307	410172	410224	1	13	Bcin13g01090	409142	412149	None	4558	258	25165	No_or_no_constitutive_exon
CATACAAAATAATGCAGTGACTAACCAGCACATTTTTTGGGAAAAAATAGGG	659158	661692	661742	661690	-1	13	Bcin13g01860	659158	662331	None	4558	258	25165	No_or_no_constitutive_exon
TCGAATTGTGCTACTTAAGTTGTAATTGAACTAACACGTGGGACGTAAAGTG	703380	703962	703330	703382	1	13	Bcin13g01990	703137	705718	None	4558	258	25165	No_or_no_constitutive_exon
TACCAGCCTTCAACATCGATATTTTATATGAGTGACTGATGGGTAAACAGCT	704017	704152	703967	704019	1	13	Bcin13g01990	703137	705718	None	4558	258	25165	No_or_no_constitutive_exon
TTTATCGTAATTCTTGAAGTCTTTTTCCTTTGTTACTAACGGGTGACTAGAG	761126	762260	762310	762258	-1	13	Bcin13g02170	760914	762682	None	4558	258	25165	No_or_no_constitutive_exon
GGGGTTGGGGTTGGGGGGAGGAGAGACGAGATTTTGGGGGGAGGGAGGAGGT	930120	930437	930070	930122	1	13	Bcin13g02710	929308	930437	None	4558	258	25165	No_or_no_constitutive_exon
CTTCTTTCTTTCCCATTTGTCTTGCCAAAATTGCTAATACATGGGTGCAGTA	1083040	1083537	1083587	1083535	-1	13	Bcin13g03070	1083040	1084546	None	4558	258	25165	No_or_no_constitutive_exon
ATTATCGGAGATGGGAGTGGGAAGTAAGCATTGTGCTAACGGGTTGACAGAT	1923959	1924464	1923909	1923961	1	13	Bcin13g05120	1922798	1924464	None	4558	258	25165	No_or_no_constitutive_exon
GCGACAGCCATACTTGGAATGTTCACATTCAATCACTAACGCATGGGCAGAT	1997838	1997881	1997931	1997879	-1	13	Bcin13g05340	1996593	1998421	None	4558	258	25165	No_or_no_constitutive_exon
GTTCTATTCACTTCTCCACATGCGAAATACAGACTGAGAATGGGATAAAGAA	2140075	2140128	2140025	2140077	1	13	Bcin13g05610	2139415	2141124	Bccap1	4558	258	25165	No_or_no_constitutive_exon
TTAATATGTATTCGTGATGTAGGGAAAATGGTATTGATGACATGGGATAGTC	105618	105713	105568	105620	1	14	Bcin14g00270	105249	106921	None	4558	258	25165	No_or_no_constitutive_exon
GGAATGCTATTGATAGAGTTTGTTGACTGACATACTTGGGGCGATAACAGGA	217870	217964	217820	217872	1	14	Bcin14g00550	217138	219897	None	4558	258	25165	No_or_no_constitutive_exon
TTTGACGTTTGAATTGCTTTTGTGTACGATGGGATGCTAATGGGAAATAGTT	366468	367199	367249	367197	-1	14	Bcin14g00830	366468	368344	Bcagx1	4558	258	25165	No_or_no_constitutive_exon
GGTCTCCCTTGCATTTTCTTCCGAACACCTGCTTATGACTGGGTAAACAGGT	747110	747718	747768	747716	-1	14	Bcin14g01730	744935	748430	Bcg2	4558	258	25165	Yes
GTATGTCATTCATCGAAAATAGGTCAAAGCCATTTGCTTATTGGGAACAGCT	883245	884050	883195	883247	1	14	Bcin14g02130	881717	886274	Bcpho81	4558	258	25165	Yes
CGGGTACGTGCTGTGCATTCTGATATTGAAACATACTAATCTAGGGATAGAG	891067	891330	891017	891069	1	14	Bcin14g02170	890297	891330	Bcjlp2	4558	258	25165	No_or_no_constitutive_exon
AATGGATTTTTTGGTAGAAATGTTGACATTGATAACAGCGGGCTACAAAGAA	1022042	1022285	1021992	1022044	1	14	Bcin14g02590	1018945	1023076	None	4558	258	25165	No_or_no_constitutive_exon
TTAGCGCAATTGCTTGAAAGAGTCTGGACGCATGCTGACATGAAGGGTAGAT	1310551	1310675	1310725	1310673	-1	14	Bcin14g03400	1309952	1311044	Bcerv25	4558	258	25165	No_or_no_constitutive_exon
TATTAAAATTGTGATGGAGAGCTTATTTGATGCTAATAAATGGGAAACAGAT	1309952	1310137	1310187	1310135	-1	14	Bcin14g03400	1309952	1311044	Bcerv25	4558	258	25165	No_or_no_constitutive_exon
GTTGAGAAGAGTGAATCAATTGAGTATGAGTAGCTACTAATGGGATATAGGT	1568440	1568445	1568495	1568443	-1	14	Bcin14g03980	1567548	1568962	None	4558	258	25165	No_or_no_constitutive_exon
ACTTGGGGGTTAGTTAATGGTTGCGGAGCGGGGCTAATCATGGGAATCAGTT	1764746	1764889	1764696	1764748	1	14	Bcin14g04520	1764212	1765773	None	4558	258	25165	No_or_no_constitutive_exon
CGTTTCTGCGATCGATTGAGAGGGGAAAATATACTGATGGAGGGGAACAGTT	1797964	1798028	1798078	1798026	-1	14	Bcin14g04620	1797730	1798457	Bccox12	4558	258	25165	No_or_no_constitutive_exon
CTTGGATGGTTCTTTGAAGCACATGCTGAATGAAGCTAATGGGCGTATAGAG	1805201	1806390	1805151	1805203	1	14	Bcin14g04660	1804875	1806390	None	4558	258	25165	No_or_no_constitutive_exon
GGCGGTATCGAGCAACGAGGAGGAACAGTGGACTGATGTGGGATATACAGGC	1864366	1864544	1864594	1864542	-1	14	Bcin14g04860	1863885	1865054	Bcqcr8	4558	258	25165	No_or_no_constitutive_exon
GAAGAGACCCGGACTCTGCGAAATATTGCTAATACTTAGATGTGGGATAGAT	1957340	1957504	1957554	1957502	-1	14	Bcin14g05080	1954376	1958907	None	4558	258	25165	No_or_no_constitutive_exon
TGGGAGATACCGGATTGAGGGATATTGCTAATGTCTATGGGTAAACGTAGTA	209710	209792	209660	209712	1	15	Bcin15g00510	208952	210273	Bccdd1	4558	258	25165	No_or_no_constitutive_exon
GTTTGTCACATCATGGAAATCTTTTAGACGTCACTAAATGGGCATAGCAGGT	217022	217747	217797	217745	-1	15	Bcin15g00540	216063	218184	None	4558	258	25165	No_or_no_constitutive_exon
GAGGTGAAAGCACTAGGATAGGAAGGATGGCTTGCTGATAAATTGGGTAGGC	322380	323349	323399	323347	-1	15	Bcin15g00820	322380	323804	Bcaim24	4558	258	25165	No_or_no_constitutive_exon
TCGAGTCCCCTCGGGGTATGAATGTTCAAAATGCTGATATCTGAGGGCAGGG	512713	513640	512663	512715	1	15	Bcin15g01360	511932	514095	Bctpo5	4558	258	25165	No_or_no_constitutive_exon
ACAATACAAGGAATAAATAAACGTCGAACACGGACTGACACGGGCAACAGCA	719407	719450	719500	719448	-1	15	Bcin15g02080	715573	720086	Bcatp2	4558	258	25165	No_or_no_constitutive_exon
TGCACAGCCAGATTGACATACGGTAAACGCTAATGCAGCTGTGGGGAAAGCT	794692	795075	795125	795073	-1	15	Bcin15g02270	791820	795557	None	4558	258	25165	No_or_no_constitutive_exon
GTTTTCCCGTAGTCAAGACGTATTATTCACATATACTTACTGGGAGATAGTT	916538	916606	916488	916540	1	15	Bcin15g02580	915304	917825	None	4558	258	25165	No_or_no_constitutive_exon
TGAATAGACATTCTTTCTACTGCTTCTATGGCTTTGGCTGACAAGGGTAGAT	929836	931158	929786	929838	1	15	Bcin15g02600	929285	931158	Bcpkp2	4558	258	25165	No_or_no_constitutive_exon
AATTGCAAAGTGATGATGAGTGGCTTGTTCCTGCTAACACCAAGGGTTAGGA	981721	983075	981671	981723	1	15	Bcin15g02840	981229	983075	None	4558	258	25165	No_or_no_constitutive_exon
TTCGGAATTTGGGGGTAGATTTGAAACATGATAATGCTGACGGGGAGTAGTT	992627	992686	992736	992684	-1	15	Bcin15g02900	992119	993577	None	4558	258	25165	No_or_no_constitutive_exon
CTTTATTCTAGAATCATATATCTTCCTGCTAATATGGGGTTTGAAAATAGGC	1279774	1279857	1279724	1279776	1	15	Bcin15g03630	1278784	1280610	None	4558	258	25165	No_or_no_constitutive_exon
GCGCCGTCGCATGTTCGTGCAGCTTCGAGTATATATTAATGGGTCGATAGGT	1303850	1306390	1303800	1303852	1	15	Bcin15g03690	1303081	1306827	Bcctf1a	4558	258	25165	No_or_no_constitutive_exon
TATAATAAATTACCTCGGGCCTCTGTAGGGCTTGCAGCTGACGAGGGTAGCG	1304023	1306390	1303973	1304025	1	15	Bcin15g03690	1303081	1306827	Bcctf1a	4558	258	25165	No_or_no_constitutive_exon
TGTCAAACGGGGAGATGGGGAAGTGAGAGTTAGACTAACGGGAAAGATAGAC	1313929	1314031	1314081	1314029	-1	15	Bcin15g03710	1311356	1314780	None	4558	258	25165	No_or_no_constitutive_exon
ACAGTCTGGGTCTAAAGATACACATTTTGACTTGCTGACCGGGATTGCAGAC	1593686	1594831	1594881	1594829	-1	15	Bcin15g04690	1593046	1595950	None	4558	258	25165	No_or_no_constitutive_exon
TCTGAATTCCGCTCATCTTCGTTCTGATAACTAACATTTGGGAATCATAGAT	1600143	1600628	1600678	1600626	-1	15	Bcin15g04710	1598983	1601604	None	4558	258	25165	No_or_no_constitutive_exon
CAAAAGGTGTGAGAAATTATTAGGCACGATTTGTTGATGCTTGGGAAAAGCA	1631739	1631844	1631894	1631842	-1	15	Bcin15g04820	1629039	1632584	Bcrum1	4558	258	25165	Yes
ATAGCTTTTCTCTCCTTCTAGTAGATCATGGACTAATAAATGGGAAACAGGG	1800880	1801666	1801716	1801664	-1	15	Bcin15g05200	1800880	1802408	None	4558	258	25165	No_or_no_constitutive_exon
GTGAGCGATATTCCGCTTGGAAATAGGAATAGGCATTAACTGGGAGGCAGAC	1875595	1875649	1875699	1875647	-1	15	Bcin15g05350	1868474	1876427	None	4558	258	25165	No_or_no_constitutive_exon
TGTATATGTAATTGAGGGAGGGGGAGGCTAATAGTTCTGGGGACGGGAAGGT	1908536	1908590	1908640	1908588	-1	15	Bcin15g05460	1907778	1909124	Bcarv1	4558	258	25165	No_or_no_constitutive_exon
AAGACTTTCCTCCATGGTCTTCAAGCAACGGACGCTAACGGGTGGCACAGTT	128080	128859	128909	128857	-1	16	Bcin16g00110	128080	131211	None	4558	258	25165	No_or_no_constitutive_exon
TTTTTGGTCCGAATGCAATATATGGGACACGTCTGATATTTGGGCGGCAGAC	274905	275130	275180	275128	-1	16	Bcin16g00600	274263	275693	None	4558	258	25165	No_or_no_constitutive_exon
GTCATTACGTGGATGAGTTGAAAGACTAATGTCTGGTTTTGGGTATATAGGT	290703	290777	290827	290775	-1	16	Bcin16g00640	289364	291427	None	4558	258	25165	No_or_no_constitutive_exon
CACCTTCCCTGTCTTGAAACTGGAAGTTGAGAAAACTAATGGGTAAATAGAA	422471	423014	422421	422473	1	16	Bcin16g01010	421295	423014	None	4558	258	25165	No_or_no_constitutive_exon
AAGTTCAGAATTAGTTGACGGGGATAGATGGGCTGATGTGGAGGGTATAGGT	473622	473704	473572	473624	1	16	Bcin16g01170	472940	474803	None	4558	258	25165	No_or_no_constitutive_exon
GCAAACCTCTTCTTTTCAAAGGCCAGAAGCTGAGTCACGGGATATGACAGGA	564856	565044	565094	565042	-1	16	Bcin16g01370	563531	565229	None	4558	258	25165	No_or_no_constitutive_exon
AAATCAAGATGTACGGAAGACCAAATACTAATGCATATCCGGGGGGACAGCT	1183498	1183576	1183448	1183500	1	16	Bcin16g03080	1183086	1185758	None	4558	258	25165	No_or_no_constitutive_exon
CTATATTTAGGAAAAATAAGCAAGGAAAACGCTAATGAAAATGGGTATAGAT	1189831	1189891	1189781	1189833	1	16	Bcin16g03110	1189173	1191348	Bcrai1	4558	258	25165	No_or_no_constitutive_exon
AGTATGTTTACATCTTATGGTTTGATGATTCGTATCTAACAAGGGTCTAGTA	1190384	1190684	1190334	1190386	1	16	Bcin16g03110	1189173	1191348	Bcrai1	4558	258	25165	Yes
AGCTACCGAATTTGCGAATACTGTCAGGCTTTGCTAATGGGGGATCATAGAA	1386756	1386909	1386706	1386758	1	16	Bcin16g03710	1385807	1386909	Bcrpb9	4558	258	25165	Yes
ATTCAACTTCCGCACCCCTTGATAAGCAAAGAAGCTAACAAGGGTAACAGTC	1594150	1594327	1594100	1594152	1	16	Bcin16g04350	1591799	1594905	None	4558	258	25165	Yes
GGGGTAGCAGTCTATATGCTCATGACAATGGTAACCAATCTGGGCAACAGAA	385537	385589	385487	385539	1	2	Bcin02g00850	383425	387856	Bcsla1	4558	258	25165	No_or_no_constitutive_exon
CATTCTCGGTGGAAGCAGTAGTAATTCCAGCTCACACGGTGGATTGGGAGGC	392869	393264	392819	392871	1	2	Bcin02g00880	392094	394126	None	4558	258	25165	No_or_no_constitutive_exon
CATTCTCGGTGGAAGCAGCAGTAATTCCAGCTCACACGGTGGATTGGGAGGC	392920	393264	392870	392922	1	2	Bcin02g00880	392094	394126	None	4558	258	25165	No_or_no_constitutive_exon
GGTTAGTGATTGATTGTTCATTTGTTTATATATTATTAAAATGGGACTAGGA	1036187	1036375	1036137	1036189	1	2	Bcin02g02870	1035830	1038460	Bcmif2	4558	258	25165	No_or_no_constitutive_exon
GGGATTTCCCACATGCGTATAAATCTTGACAACACTAACTTGGGGTGCAGTC	1051823	1053013	1053063	1053011	-1	2	Bcin02g02920	1051823	1053701	Bcrpt6	4558	258	25165	No_or_no_constitutive_exon
CAAGTTTTCGTTACCCCTTAATGTTTCACACGTTAACGAGTGGGTGATAGAA	1168809	1168975	1168759	1168811	1	2	Bcin02g03260	1167513	1169456	Bmr5	4558	258	25165	No_or_no_constitutive_exon
GATTGATTTGATTTGATGCGAGGAGATGGACTAATTTGTTTGGGGATTAGTT	1250361	1250756	1250311	1250363	1	2	Bcin02g03480	1249173	1250756	None	4558	258	25165	No_or_no_constitutive_exon
GTAAGTTCTCCCTAGATGAATTATCAGTCTTGTTCTTATTGGGCGTATAGAA	1417214	1417273	1417164	1417216	1	2	Bcin02g04040	1416783	1418581	None	4558	258	25165	No_or_no_constitutive_exon
AATGTCTAACAAGCTTATTGTTAATCACGGATTAAACGACTTGGGGCAAGCA	1417849	1418212	1417799	1417851	1	2	Bcin02g04040	1416783	1418581	None	4558	258	25165	No_or_no_constitutive_exon
TTTTACCGATTGCATTCTCGTGGTATTTCGTGAAGCTAACATGGGCCAAGGT	1560638	1561744	1561794	1561742	-1	2	Bcin02g04400	1560638	1563080	None	4558	258	25165	No_or_no_constitutive_exon
CGTCCTGACACATTGCAGAAGACAATAACTAATGCTACTGGGAATTGCAGCG	1677393	1677515	1677565	1677513	-1	2	Bcin02g04690	1676781	1678094	None	4558	258	25165	No_or_no_constitutive_exon
GGTTGGTGCACATCTACAGAATGCTGGGAAAGTAACTAACAGCGGGGTAGTT	1688234	1689150	1688184	1688236	1	2	Bcin02g04710	1687767	1689403	None	4558	258	25165	No_or_no_constitutive_exon
AAGTTCGTTAATTGTATATTGGGAGCGCAAGCTAAAGGAGGGTCGAATAGAG	1753695	1754721	1753645	1753697	1	2	Bcin02g04910	1753074	1755128	None	4558	258	25165	No_or_no_constitutive_exon
CAGTATCACAAGCCGATGGGCAATAGAAACGCTACTGATGGGTGCAATAGGC	2100111	2100169	2100061	2100113	1	2	Bcin02g05900	2099227	2100477	None	4558	258	25165	No_or_no_constitutive_exon
ATCACCTCAGACACACACAAGATAAACACACTAAACCAAAGGGGAATCAGGC	2577415	2577965	2577365	2577417	1	2	Bcin02g07280	2577134	2578410	None	4558	258	25165	Yes
AGTGAGCTGTCAGTATCCTCACAACTCGAAATCTGCTAACAAGGGTATAGTG	2635131	2636312	2635081	2635133	1	2	Bcin02g07420	2634090	2636312	None	4558	258	25165	No_or_no_constitutive_exon
GACTTGAACTGTCTTGACCCTGCCTAGCAAGACCGTTAACAGAGGGTTAGAA	2665276	2665352	2665226	2665278	1	2	Bcin02g07510	2664164	2665745	None	4558	258	25165	No_or_no_constitutive_exon
ATTCGTGTTCTTTCTGAGGGGAGGGGATGTGATAGCTAATTGGGGAGTAGAA	2838278	2838635	2838228	2838280	1	2	Bcin02g07870	2837673	2838635	None	4558	258	25165	No_or_no_constitutive_exon
AAGATATGGATGAAGAAGAGAAAGTATGCTTGCTAATGGGAATGATACAGGG	3167879	3168139	3167829	3167881	1	2	Bcin02g08890	3166691	3168139	None	4558	258	25165	No_or_no_constitutive_exon
TTATTCCTATCAATCGACGTCTTTATTTCACGATACTAACTGTGGGAAAGGG	39105	40045	39055	39107	1	3	Bcin03g00080	38779	40045	None	4558	258	25165	No_or_no_constitutive_exon
TAAGCCTTTCACCCGTTAATGCGTGCTTTGCCTGGTCGTTGATAGGGAAGAC	260087	261795	260037	260089	1	3	Bcin03g00740	259683	261795	None	4558	258	25165	No_or_no_constitutive_exon
ACTTACTCTACCTTCAATTCTCCCTTTAATAACCAATATTACGGGACTAGAT	652460	652548	652598	652546	-1	3	Bcin03g01940	651270	652743	None	4558	258	25165	No_or_no_constitutive_exon
AGGGCTTCTGTCCTAAGCCATTGACTCTTGGTTTAATATTGGGTACATAGGC	825773	826176	826226	826174	-1	3	Bcin03g02460	824076	826974	Bccmk3	4558	258	25165	No_or_no_constitutive_exon
TACTCAATGCTCGAAACGATAGCTGAGAGATTAAAGCTCATGGGAAACAGGT	896802	896883	896752	896804	1	3	Bcin03g02730	896470	897541	None	4558	258	25165	No_or_no_constitutive_exon
AGTTTCGTGAAGCTGATTCTCTTGCCGATAAATCACTGACAGGGTACTAGAT	1038439	1039101	1038389	1038441	1	3	Bcin03g03130	1034293	1039101	None	4558	258	25165	No_or_no_constitutive_exon
ACATATACACAGACTCAAGATTTTACAAACTAATTACTGGGGAATCACAGAG	1122299	1123539	1123589	1123537	-1	3	Bcin03g03350	1122299	1124029	Bcmtg1	4558	258	25165	No_or_no_constitutive_exon
TGGTAAGACACAAACTCCTCTTTTAAATAACTAAGACTAATGATGGGTAGAT	1384652	1385019	1384602	1384654	1	3	Bcin03g04120	1382523	1385019	None	4558	258	25165	No_or_no_constitutive_exon
ATTGATCTAATCGTGTCTGGAGCTTCGTAAACTAATCTTTTGGGTACAAGCA	1439550	1439660	1439500	1439552	1	3	Bcin03g04320	1438665	1441010	None	4558	258	25165	No_or_no_constitutive_exon
TCCAATTCTATCAACAATCTTCAAGAAAACCGAAAGCTAATGATGGGCAGTG	1633241	1633833	1633883	1633831	-1	3	Bcin03g04830	1633241	1636016	None	4558	258	25165	No_or_no_constitutive_exon
GGAGGTATGTGTCAAAATCCCTATGTAATATGGTGTTAATGGGAAATTAGAC	1865347	1866943	1865297	1865349	1	3	Bcin03g05550	1864762	1866943	None	4558	258	25165	No_or_no_constitutive_exon
CTTTCCTCGAATATATGCGTTGAAATATGGCTAACATGGCGGGTATGTAGAT	1975185	1976707	1975135	1975187	1	3	Bcin03g05900	1974365	1976707	None	4558	258	25165	No_or_no_constitutive_exon
AACTCTCATGATCTTTTGACTTGATGCACAGTGTTGACTGGGATATAAAGAC	2013217	2014193	2014243	2014191	-1	3	Bcin03g05980	2012586	2014488	None	4558	258	25165	No_or_no_constitutive_exon
TCTGATTGGCTATTGGGAGGACCTGCGCGCTAATTTTGGGTGCGAGACAGTT	2026550	2026603	2026653	2026601	-1	3	Bcin03g05990	2025595	2027266	Bccnb1	4558	258	25165	No_or_no_constitutive_exon
GTAAGTAAGTAAGTAAGCAGAGTACATAGTAGATGATGACATGGGAATAGAT	2293467	2293630	2293680	2293628	-1	3	Bcin03g06790	2293467	2294575	None	4558	258	25165	Yes
TTGAGGGGTGGGGTGGGGTGGGGTACGGGGGGCTCAGCTCAGGGGAGGAGAG	2324798	2324958	2325008	2324956	-1	3	Bcin03g06890	2324798	2326105	None	4558	258	25165	No_or_no_constitutive_exon
GCAGCTATCACGAATATTAAATGGACTGTTAATACTAACGGGATAGCTAGTA	2389969	2390185	2389919	2389971	1	3	Bcin03g07040	2389544	2390185	None	4558	258	25165	Yes
ATAGGATGAAGATATTGCTGGACATGTACACAGGCTAATTGGGGAACTAGTG	2753335	2753713	2753763	2753711	-1	3	Bcin03g08020	2753335	2754699	None	4558	258	25165	No_or_no_constitutive_exon
AAGACTCGCTTATCAAGAACATAATAACTTGAGTAATGACATGAGGGCAGTT	2785222	2787002	2785172	2785224	1	3	Bcin03g08090	2784946	2787227	Bcztf1	4558	258	25165	No_or_no_constitutive_exon
GCACACGTTTTTGCAGGAAACATAATTGCTAACCTTTTTGGGGTGGATAGAT	2823978	2824712	2824762	2824710	-1	3	Bcin03g08220	2823978	2826538	Bcyrb2	4558	258	25165	No_or_no_constitutive_exon
ACGGGGCATTCGTGAGCTCTTGGGAGTTGTGCTAACGGGTGAAATTGTAGTC	2868503	2868529	2868453	2868505	1	3	Bcin03g08370	2868335	2869121	None	4558	258	25165	No_or_no_constitutive_exon
CTCCAGGTGAGTGGCTAAAAAAAAACACACGCTAATTTTAGGGCTACAAGTT	2997445	2997913	2997395	2997447	1	3	Bcin03g08780	2997163	2999345	None	4558	258	25165	No_or_no_constitutive_exon
CGGAACGGGGATGCGATGACGGAAGGGAAATTACTGACTGTGGGATGTAGAG	3018819	3019336	3018769	3018821	1	3	Bcin03g08830	3016799	3019336	Bctep1	4558	258	25165	No_or_no_constitutive_exon
ACTGAAAACGTCACTCTTGATCCGAAGTACACAAGCTAATGGGTCAATAGAA	3124709	3124973	3124659	3124711	1	3	Bcin03g09110	3123641	3125717	Bcmap2	4558	258	25165	No_or_no_constitutive_exon
GATTGATTATAATTGTTATGCGTTGAGAAATTATTAATAAATGTGGGTAGAT	3125254	3125341	3125204	3125256	1	3	Bcin03g09110	3123641	3125717	Bcmap2	4558	258	25165	No_or_no_constitutive_exon
AGGGGCCTATTGAATTCAGCGCAACTGCACTGAAGCTGACGGGATTGTAGCG	834009	834918	833959	834011	1	4	Bcin04g02190	831552	834918	None	4558	258	25165	No_or_no_constitutive_exon
TGTTCTACCATCGACAGCATACTTTGTTCCATCACTGACGAAGTGGGTAGAT	907328	907413	907463	907411	-1	4	Bcin04g02490	905158	907930	None	4558	258	25165	No_or_no_constitutive_exon
TATACAAAGATGGAAGGTCTGGGGCCGCTCTATGGCTGGGAGAGTAAAAGCT	1005593	1005673	1005723	1005671	-1	4	Bcin04g02830	1005593	1007345	None	4558	258	25165	No_or_no_constitutive_exon
GTATTCTGGACATTCATTGATCCACGGAAATTCTAACATGGGCGGCGCAGCG	1057986	1059951	1057936	1057988	1	4	Bcin04g02940	1057796	1060287	None	4558	258	25165	No_or_no_constitutive_exon
GCTACTATTCCTCACTATTCTCCTGCATACACTGATTCGTGGGTAATTAGGC	1087165	1089693	1087115	1087167	1	4	Bcin04g03040	1086280	1090066	None	4558	258	25165	No_or_no_constitutive_exon
AAAACACAAGGCATTAGGTTGGATTTATAACTGACTGTTGGGGTATAAAGCT	1321606	1322222	1322272	1322220	-1	4	Bcin04g03660	1318618	1323027	Bcvma1	4558	258	25165	No_or_no_constitutive_exon
TTTCGTCTCTTGTCCACATTATGATAAATAAACTAATGCGGGGTAATTAGAA	1461924	1462008	1462058	1462006	-1	4	Bcin04g04120	1458537	1468307	None	4558	258	25165	Yes
ACGTGATGACAATTTCAGCTGCCAAATAATCATGCTCATAGGGTGCATAGGG	1473777	1473825	1473875	1473823	-1	4	Bcin04g04150	1473159	1474205	None	4558	258	25165	No_or_no_constitutive_exon
GACTCTGAGAGGGTACATCAAATTACAGAGTGCTGATATATGGGAAACAGTT	1815485	1815562	1815612	1815560	-1	4	Bcin04g05250	1815093	1815883	None	4558	258	25165	No_or_no_constitutive_exon
TCATCTACGATCAAATTGTGTGACATATCTGACTTGCGATATGGGAATAGAC	1838983	1839094	1839144	1839092	-1	4	Bcin04g05320	1836395	1839505	Bccex1	4558	258	25165	No_or_no_constitutive_exon
GACTTCCCTTATTGATGATTGACCCGAGACTTATCACGTGGGTGGTATAGGG	2368117	2368169	2368219	2368167	-1	4	Bcin04g06770	2365862	2368814	None	4558	258	25165	No_or_no_constitutive_exon
GTCTTGATTTACGCACCATGGGAAAGATTCAAGAGCTAACAATAGGGTAGTT	288586	288728	288778	288726	-1	5	Bcin05g00710	288586	289485	Bclsm5	4558	258	25165	No_or_no_constitutive_exon
TATCAATCCAACTCTCAACTACAGAAAAGCTAATGAGACGGGAATGGTAGGA	516260	516615	516210	516262	1	5	Bcin05g01260	513416	516615	None	4558	258	25165	No_or_no_constitutive_exon
TCTTTAAGCTTAATGTTATCCAGGAAACATGGTACTAACGTGGGGTATAGGC	593508	594018	593458	593510	1	5	Bcin05g01530	592857	596194	None	4558	258	25165	No_or_no_constitutive_exon
GACCCTTATCTTCCTATCTTTGTAAGATGGAAATGCTGATCTGGGAGTAGAA	762109	762236	762059	762111	1	5	Bcin05g02070	760854	762236	None	4558	258	25165	No_or_no_constitutive_exon
TCCTCAACGTCAAACTTAACAAGAGCTCTATACTGATTATTGGGAAATAGAT	788442	789904	789954	789902	-1	5	Bcin05g02160	788442	790541	None	4558	258	25165	No_or_no_constitutive_exon
ATCTACTCGCACGATTTGCAGCGGTAAAAAGAACTCACCTTGGGAAATAGGT	962645	963857	963907	963855	-1	5	Bcin05g02630	962645	964369	Bcwss1	4558	258	25165	No_or_no_constitutive_exon
TGTTCTAGCATTCACGTATATTATAATATCCCTAACGTGATGGGTGGCAGTG	1083718	1084639	1083668	1083720	1	5	Bcin05g02930	1082831	1085171	Bcdet1	4558	258	25165	Yes
AAGCATCACCAAAAATACGATTGTTATTATTCATTGCTGAAAGGGATTAGTG	1187277	1187388	1187438	1187386	-1	5	Bcin05g03240	1185731	1188278	None	4558	258	25165	No_or_no_constitutive_exon
AATTCAATGATATCAATGCCTGAAACTAATTCGCTAACATGGGGAAAAAGGT	1435601	1435674	1435551	1435603	1	5	Bcin05g03990	1433620	1436673	Bcap12	4558	258	25165	No_or_no_constitutive_exon
GCGCCGGAAACAATTCAAGACTCGATGAAAGCTGATACATGGGATTAAAGTA	1732685	1732961	1732635	1732687	1	5	Bcin05g04880	1731405	1735131	None	4558	258	25165	No_or_no_constitutive_exon
ATTACCCGTCTGTTTGAAGAATAACAGAAAACTGATATATGGGGAAATAGCT	1958742	1959543	1958692	1958744	1	5	Bcin05g05590	1958043	1959543	None	4558	258	25165	No_or_no_constitutive_exon
GTAAATAAGTTTCTTCTGTGTATCAGAGACATTTATTAACGAGGGGCTAGAT	2009747	2010640	2009697	2009749	1	5	Bcin05g05800	2009443	2010903	Bcvma6	4558	258	25165	No_or_no_constitutive_exon
TGCGCATTCTGTTGGGTGCATGCGATTTTACAGATGCTAAGCGGGGTTAGGG	2030927	2031076	2030877	2030929	1	5	Bcin05g05880	2029862	2032165	None	4558	258	25165	Yes
TTGCATCACTTGCATCAAATTGTCTAATTCAATCACTAACTTGAGGGTAGGC	2099701	2100443	2099651	2099703	1	5	Bcin05g06140	2099180	2101394	Bcrax1	4558	258	25165	No_or_no_constitutive_exon
TTTCTGTTCCTGCGCCACACAAGTCGAGAGCTAATTGTGGGAACAAACAGGC	2405822	2406677	2406727	2406675	-1	5	Bcin05g06910	2404239	2408265	None	4558	258	25165	No_or_no_constitutive_exon
TATGTATATCATGGTAGCCTTTCGGGGGGGTTTTAGCTGACAATTGGGAGTT	2787444	2787484	2787534	2787482	-1	5	Bcin05g07900	2784304	2787650	Bckip3	4558	258	25165	No_or_no_constitutive_exon
TTCATTTTTATATCATCACGTGACTAATCTCGAACTCGGGGTGTGGATAGGT	2794177	2794300	2794127	2794179	1	5	Bcin05g07920	2793551	2794913	Bccgi121	4558	258	25165	No_or_no_constitutive_exon
TGCGATCAGGAGAGCATCGCTTGATTTGTCACAGAGGAAAAGGGGAGGAGTG	2951224	2951229	2951174	2951226	1	5	Bcin05g08410	2949602	2952226	None	4558	258	25165	No_or_no_constitutive_exon
CCTATTTTTTTTTATGAGGGGGGATGAGGTTTTGACGTTTGGGCATGCAGAA	342038	342152	342202	342150	-1	6	Bcin06g00890	340540	342676	None	4558	258	25165	No_or_no_constitutive_exon
TGGGTATGCCCTGACATAATATACAGCGAACCGCTCACATGGGTTTGAAGAT	428525	430171	428475	428527	1	6	Bcin06g01170	428075	430171	None	4558	258	25165	No_or_no_constitutive_exon
GATCAAACTAGCTATCCAATATTCACATGGTTATTGACTGGGATTGATAGGA	526775	527709	527759	527707	-1	6	Bcin06g01480	526775	528419	None	4558	258	25165	No_or_no_constitutive_exon
GTAGTGTCCATCGACGTCGTCGATTGTGTACCTGGACTGACGGGAGCTAGGT	551197	552254	552304	552252	-1	6	Bcin06g01540	550684	553335	None	4558	258	25165	No_or_no_constitutive_exon
AACCAGGTTATACCTGGAGATCCCAAGTTTTAAGCCCAAAGGGCCGCAAGAT	832275	836272	832225	832277	1	6	Bcin06g02370	831447	836272	None	4558	258	25165	No_or_no_constitutive_exon
ACGGCAAGGCTAGAGCGTGAACTATGGGCTAATATTACTTGGGGAACTAGGT	942361	942412	942311	942363	1	6	Bcin06g02770	941778	942996	None	4558	258	25165	No_or_no_constitutive_exon
TTCCAATATAAGGCGGAATTTTTCGACAAAGAAACTAATGGGCGCAATAGAT	1164721	1165576	1165626	1165574	-1	6	Bcin06g03320	1164721	1166187	None	4558	258	25165	Yes
TGCCTCGGATGCTAGAAGATTCAAGCTAATCTTCATGACGGGATTAAAAGGA	1330086	1330291	1330036	1330088	1	6	Bcin06g03840	1329471	1331763	None	4558	258	25165	No_or_no_constitutive_exon
TATACTATACTTCTCGCGGTCTTACTTGGACCTTTGCTAAGGGCATCAAGGC	1399754	1400283	1400333	1400281	-1	6	Bcin06g04040	1399754	1401137	None	4558	258	25165	No_or_no_constitutive_exon
ATTAGTGAGTACACTCGGACTTTGGCCTAGGACTTGCTAACCAGGGACAGCT	1678750	1679009	1679059	1679007	-1	6	Bcin06g04950	1678750	1680939	None	4558	258	25165	No_or_no_constitutive_exon
TGATATAAAAAAAAGTTATGAAAGACAGCCACTGACAACCTGGGTGGTAGGA	1701700	1702855	1702905	1702853	-1	6	Bcin06g05020	1701700	1703684	None	4558	258	25165	No_or_no_constitutive_exon
AATGGATATGTCGTTGGTTTGGTATGTTACTGACTATGGGGCGTGGACAGAA	2106398	2106468	2106518	2106466	-1	6	Bcin06g06030	2105835	2108164	None	4558	258	25165	No_or_no_constitutive_exon
GGATAAGAAATGGAGGGGTTTAGGATGTATGAGAGCTAATTGAGGGATAGAT	2168590	2168690	2168540	2168592	1	6	Bcin06g06220	2168203	2169012	Bcsdh7	4558	258	25165	No_or_no_constitutive_exon
GTAAATGAGCTCTCTTATCTTCAGCCAACATACTAATGGGATGGGAATAGCA	2443358	2443689	2443739	2443687	-1	6	Bcin06g06980	2441207	2444244	None	4558	258	25165	No_or_no_constitutive_exon
GTAAGTTTTCCTGCAGTTGATTCTACCCTTATATAGTAACGGGGTTGTAGGA	2722770	2723220	2722720	2722772	1	6	Bcin06g07610	2721557	2723220	None	4558	258	25165	No_or_no_constitutive_exon
GGATGTTTCGATACGACAGGATAGGAATGAAACGCTAATGGGCCATAAAGCA	65110	65211	65261	65209	-1	7	Bcin07g00160	64813	66793	None	4558	258	25165	No_or_no_constitutive_exon
AAGGTAGAAAATGTCCTTCTTCCGGCAACAATACTGATGTACAAGGGAAGGT	83244	83479	83194	83246	1	7	Bcin07g00210	82466	84262	None	4558	258	25165	No_or_no_constitutive_exon
TACTGGGCTTCAGTGGTTGGAATTGCAGACTGACAACAAGGGCCTGAAAGAT	312650	313541	313591	313539	-1	7	Bcin07g00880	312650	314886	None	4558	258	25165	No_or_no_constitutive_exon
GATTATTGTATACATGGAATGTGTATACTGATGATTCTCTGGGACTATAGGA	711519	711653	711703	711651	-1	7	Bcin07g01890	710212	711975	None	4558	258	25165	No_or_no_constitutive_exon
GAATATGATCTGGTATCACGACCGAAGATTCCGCTGATGGGAAAATATAGTC	711010	711465	711515	711463	-1	7	Bcin07g01890	710212	711975	None	4558	258	25165	No_or_no_constitutive_exon
TTGCGCATTAATTGTTAAACTTGTAATATGCTGACAAGCTTGGGATATAGTT	812240	812372	812422	812370	-1	7	Bcin07g02150	811593	813460	Bchtz1	4558	258	25165	Yes
CAACTATTCTCTTCTCATTTTTTGGGCTTGGAAAGCTAATACAGGGACAGAA	816340	816836	816886	816834	-1	7	Bcin07g02170	815952	817993	None	4558	258	25165	No_or_no_constitutive_exon
AGGAGGAGATGAAAAGGGAATGGAATGGTGCTGATTTTTCGGGATGATAGGT	1148070	1148520	1148570	1148518	-1	7	Bcin07g03160	1148070	1149352	Bcaps2	4558	258	25165	No_or_no_constitutive_exon
GTCACAATCCATTTAGATCATGAGGATAACTAACAATTTGGGCTGGATAGTT	1368274	1369485	1368224	1368276	1	7	Bcin07g03810	1367640	1370350	None	4558	258	25165	No_or_no_constitutive_exon
GATGTAAGTTTTCTCATGCTGGAGAAGTAGTAATTTGCTAATGGGAATAGTA	1485731	1485841	1485891	1485839	-1	7	Bcin07g04130	1485188	1489108	None	4558	258	25165	No_or_no_constitutive_exon
TGTGGACATTTCTTCAATTACTGATAAAAAACTAATGCGGGTGAAACCAGGC	1571690	1571777	1571640	1571692	1	7	Bcin07g04350	1570918	1573893	None	4558	258	25165	No_or_no_constitutive_exon
GTGTTAATTCTCTTTCTATAATGCTTACTTGTTGACACAGAGTGGGACAGTG	1581867	1583128	1581817	1581869	1	7	Bcin07g04380	1580893	1583128	None	4558	258	25165	No_or_no_constitutive_exon
CGCGCCTCTATTCCAATCGAACTCTCCTGTACTAACACTTGGGCGAACAGTT	1636467	1637319	1636417	1636469	1	7	Bcin07g04540	1635709	1637319	None	4558	258	25165	No_or_no_constitutive_exon
GAGTAGCGCATTATATGTTGTGTTGATTCAGTACTGATCTTAGGGCATAGAT	1763544	1764264	1763494	1763546	1	7	Bcin07g04880	1762427	1764264	Bcsfh5	4558	258	25165	No_or_no_constitutive_exon
CGCATTCCCCGCTTCAATATGTGTAGAGAAATTCTAACGATAGGGATTAGGG	1771289	1771439	1771239	1771291	1	7	Bcin07g04900	1770464	1771439	None	4558	258	25165	No_or_no_constitutive_exon
ATTTCCCCTTGGTCACGACTGGGAATGAAGCTAATTTGGGGGGTGAACAGGC	1773572	1773899	1773522	1773574	1	7	Bcin07g04910	1771795	1773899	Bcprp45	4558	258	25165	No_or_no_constitutive_exon
GACCTATTTTTTTGATCTGCGTAGCTAGAGTGACTCATTTGGGTATACAGCA	1788718	1788773	1788668	1788720	1	7	Bcin07g04960	1785280	1788773	None	4558	258	25165	No_or_no_constitutive_exon
TAGAAGAAAACTGAACCCGCACCTGAAAGTGAAACTAACTCGGGAAACAGAT	2234740	2235354	2235404	2235352	-1	7	Bcin07g06070	2234284	2236141	None	4558	258	25165	No_or_no_constitutive_exon
GCCGCGCAAATTTAAGGACTGAGAATGGAAGCTAATTTCGGGGATCACAGGT	2357078	2357625	2357028	2357080	1	7	Bcin07g06390	2356347	2357625	Bcmrpl4	4558	258	25165	No_or_no_constitutive_exon
GTCGATTTGGGAAAAGTTGATGAGCTTGTATACTGACGTTTTGGGGGTAGAG	2358180	2358240	2358130	2358182	1	7	Bcin07g06400	2357835	2360088	Bcgdi1	4558	258	25165	No_or_no_constitutive_exon
ACATTTGTACACTACATGTCGAGAAACGAATAGAACTAACAAGGGATTAGAA	2444523	2444647	2444473	2444525	1	7	Bcin07g06640	2443868	2445899	None	4558	258	25165	No_or_no_constitutive_exon
GTGAGTGGACCCCGTGAGATGCGCGAATGAACTAACTTGCTGGGGAGTAGGT	91551	92287	92337	92285	-1	8	Bcin08g00200	91551	92747	None	4558	258	25165	Yes
GTCTTATCTCAACAAGCAGAAATATACCTTGACTAATGGGAAGCATATAGAT	156573	157204	156523	156575	1	8	Bcin08g00310	155356	157204	None	4558	258	25165	Yes
TAAGTGCGGGACTTTCAGATTGTAGTAATTGGATTTACTAGTGGGATTAGAT	229128	229217	229078	229130	1	8	Bcin08g00470	228581	231977	None	4558	258	25165	No_or_no_constitutive_exon
ATATATACATATATATATATGCTAATTATTCTATGGTTTTGGGAGAGTAGAA	245237	245250	245300	245248	-1	8	Bcin08g00530	244931	246079	None	4558	258	25165	No_or_no_constitutive_exon
CTCATCCTCGCGCACCGTGATTCGTCTGCTAACCCTCCGCGGGAGGAAAGAG	1021897	1022193	1022243	1022191	-1	8	Bcin08g02680	1019305	1022966	None	4558	258	25165	No_or_no_constitutive_exon
GTAGACAGTGAAAGGAGAGTTTGATGAGATATAAACTAACAGGGACATAGTT	1105210	1106470	1106520	1106468	-1	8	Bcin08g02930	1105210	1107835	None	4558	258	25165	No_or_no_constitutive_exon
TTATTGGTATAAAACGGTCCAAGCTAACTCGTGATCTGGGAACTATAAAGTT	1262862	1262986	1263036	1262984	-1	8	Bcin08g03300	1261148	1264655	None	4558	258	25165	No_or_no_constitutive_exon
AAGCCATGGACCTGCTTGGCAGATTCGCAGATGTTGACTGCGGGATACAGAT	1301395	1301435	1301345	1301397	1	8	Bcin08g03380	1300923	1310671	None	4558	258	25165	No_or_no_constitutive_exon
TTGGAGCAGTATTGGTTGTCCTTAACCTCTTATCTAATTGAGTGGGATAGAA	1419793	1419955	1419743	1419795	1	8	Bcin08g03660	1418915	1421886	Bcste50	4558	258	25165	No_or_no_constitutive_exon
GTGAGTGTAGAGGGTTGCTGAAAGACTGAACTTCACTGACTGTAGGGAAGAT	1709425	1712072	1712122	1712070	-1	8	Bcin08g04360	1709425	1712747	Bcvps34	4558	258	25165	No_or_no_constitutive_exon
TAAGTTAGTTGTATTCAGCCATAGATACATGACAGCTGACGAGGGCTTAGAA	2178061	2178115	2178011	2178063	1	8	Bcin08g05840	2177615	2179318	None	4558	258	25165	No_or_no_constitutive_exon
CATGATCCAGTTTGACCTCAATTCTCATATTACTAATACACAAGGGCCAGAA	2287484	2287863	2287434	2287486	1	8	Bcin08g06120	2285016	2287863	None	4558	258	25165	No_or_no_constitutive_exon
TGGGATATACCCCTGCAAGACTTTGCCGTGCTTATACTGACGATGGGTAGGC	2375069	2375168	2375019	2375071	1	8	Bcin08g06440	2374739	2375692	Bclsm3	4558	258	25165	No_or_no_constitutive_exon
TTCCTTTCGATCTTTGATACCCTAAAATAGCTATACTAACATGGGAGTAGAC	74101	75270	75320	75268	-1	9	Bcin09g00190	74101	77070	None	4558	258	25165	No_or_no_constitutive_exon
TATTTCAATTGAATAGAGAAAATGATAGCTAATTGAACATGGGATAATAGGC	130529	130634	130684	130632	-1	9	Bcin09g00320	128583	130925	None	4558	258	25165	Yes
TGGGATGGATATTAGGTTCCTGAGTCAAGCTAACATTTTTGGGGATGTAGTG	155365	155480	155315	155367	1	9	Bcin09g00380	154315	155856	None	4558	258	25165	No_or_no_constitutive_exon
AGATCCAAGACGATGACTTTGTGATCGATTACTAATCTGTCGGGATATAGAA	371621	371937	371571	371623	1	9	Bcin09g00970	369539	371937	None	4558	258	25165	No_or_no_constitutive_exon
AAGGTAAGACTAGGGTCTTTTTTTATTGGAAACTTACTAATGGGGTATAGAC	701067	702420	701017	701069	1	9	Bcin09g01910	699326	703885	None	4558	258	25165	No_or_no_constitutive_exon
GTGCCTTCTGCGAAGATCCGCGGAGATCGAATACTGACGTGCGAGGGTAGGG	812328	812343	812278	812330	1	9	Bcin09g02210	811997	814890	Bcade12	4558	258	25165	No_or_no_constitutive_exon
ACTGGGTTGGGAGGAATTCGTGTTTGGAAATTTAACTGAGGGTGGATTAGGG	812402	812459	812352	812404	1	9	Bcin09g02210	811997	814890	Bcade12	4558	258	25165	No_or_no_constitutive_exon
GTATGCTTTGTTTCCGAGAGAATTTATATCAATTGACTGACAGGGCGTAGAT	820284	820363	820234	820286	1	9	Bcin09g02230	819453	822373	None	4558	258	25165	No_or_no_constitutive_exon
TCCTATTACACTCACGATAATGGTGGTGGGGTAGTTCTAACATGGGATAGAT	863186	863253	863136	863188	1	9	Bcin09g02390	861999	864703	Bmp3	4558	258	25165	Yes
TGTATTCCTATCCCAGATATAATGATCTTAGTTCATGCTGACGGGCTAAGAA	1043083	1044190	1043033	1043085	1	9	Bcin09g02900	1041763	1044190	None	4558	258	25165	No_or_no_constitutive_exon
TTTGATCACTTGGTACTATTGATTCTTACGCGTACTGATTGGGGCAACAGGA	1128480	1129046	1128430	1128482	1	9	Bcin09g03170	1126793	1129046	None	4558	258	25165	No_or_no_constitutive_exon
TCCGAAAACATGGAAAAGTCGCGCAATCTAACAATTCTTGTTGGGAACAGAT	1630429	1630733	1630379	1630431	1	9	Bcin09g04610	1628600	1630733	None	4558	258	25165	Yes
TCCCGTGATCTTCTGATCGACTCGCTTCGATGCCGTTCTGACAGGGGCAGAT	1658980	1660291	1658930	1658982	1	9	Bcin09g04730	1658236	1661115	Bcatg7	4558	258	25165	No_or_no_constitutive_exon
GTCGTTTCGTAGGGAGGGTGGAGAGACTAATGATTCTATGATACGGGTAGTT	1746720	1747100	1747150	1747098	-1	9	Bcin09g05000	1746720	1748824	None	4558	258	25165	No_or_no_constitutive_exon
TTATCTTTCCCATTGCCAAAGTGATACAGATATTAATTTATGGGGCACAGAT	1776917	1781202	1776867	1776919	1	9	Bcin09g05100	1776449	1781202	None	4558	258	25165	No_or_no_constitutive_exon
TTAATTACTCTAATAACCATATATGTTGGATGATTACTAAATCAGGGTAGAA	1802512	1802581	1802631	1802579	-1	9	Bcin09g05180	1800852	1803301	None	4558	258	25165	No_or_no_constitutive_exon
AACATTCGCAAATCGCCATCAAATACTAATCCTCTTTCCACAGGGCAAAGTG	1846220	1846679	1846170	1846222	1	9	Bcin09g05300	1845473	1847339	None	4558	258	25165	No_or_no_constitutive_exon
ATCAACAGGCCTAGAAAGTTGAAAGTTAACCACTTATACAGGGAGTTTAGAC	2046924	2046960	2046874	2046926	1	9	Bcin09g05830	2045680	2047336	None	4558	258	25165	No_or_no_constitutive_exon
GTTATATCTATTACAAATGTTAGTATTTAGCCACTAATGGGCATGGACAGTC	2331802	2331953	2331752	2331804	1	9	Bcin09g06590	2328826	2332534	None	4558	258	25165	Yes
