# Supplementary material for: Widespread Separation of the Polypyrimidine Tract From 3′ AG by G Tracts in Association With Alternative Exons in Metazoa and Plants
Source: Front Genet. 2019 Jan 14;9:741. doi: 10.3389/fgene.2018.00741 (PMC6339879; doi:10.3389/fgene.2018.00741)
Supplement: DATA FILE S1 — Sequences of REPAG 3′ SS from each species of fungi. [file Data_Sheet_1.zip › Supplementary data 1/Fungi_Release38_trichophyton_rubrum_cbs_288_86.txt]

REPA_GGG_Sequence	Exon_Start	Exon_End	Pos_-50	Pos_+2	Strand	Chromosome	GeneID	Gene_Start	Gene_End	Gene_Name	Number_of_REPAs	Number_of_REPAs_has_GGG	Number_of_Intron(Intra_genic_Region)	Upstream_Constitutive_Exon
GACTCGGAAAAAAAATGACTGAATTCCTGCTAACTCGAGGGAAGAAATAGAG	6631	8349	8399	8347	-1	supercont1.271	H103_06203	5527	8646	None	2696	386	15446	No_or_no_constitutive_exon
CTCTGTCTGCTTGGGATGAACCAGTGAGCTGATTTAACCTTGGGGCATAGTA	79127	79235	79077	79129	1	supercont1.271	H103_06232	78878	79520	None	2696	386	15446	No_or_no_constitutive_exon
CATTCGCTATTCCGAATAACACTATACATAACTAACTCTCTGGGTGGTAGTT	82495	82608	82445	82497	1	supercont1.271	H103_06235	81349	83431	None	2696	386	15446	No_or_no_constitutive_exon
TCAATTGAATATCCTCTTCCTTCACAACAAGTTTTTAATATGGGAAATAGGT	122695	123235	123285	123233	-1	supercont1.271	H103_06250	121595	124815	None	2696	386	15446	No_or_no_constitutive_exon
ACCGCCGCCAGTCCAGAGAGTCAGCTAACACGTACCACAATGGGATGTAGAT	152583	152692	152742	152690	-1	supercont1.271	H103_06263	152133	154121	None	2696	386	15446	No_or_no_constitutive_exon
GCTGCTCGTTTGCTTGTTTGTGTCTGTCCAGCTGCTCACGACGGGTACAGGA	221327	222903	222953	222901	-1	supercont1.271	H103_06291	221327	223295	None	2696	386	15446	No_or_no_constitutive_exon
TCTATCTATCAGCTTTGGAAGGCCTTGTGTATTAACCGGTGGGATGATAGGG	263323	263671	263273	263325	1	supercont1.271	H103_06310	262480	263671	None	2696	386	15446	No_or_no_constitutive_exon
GAGAGAATCGTGTGAGACGAAGCTGACCTGGTTATTATTTAGGGGAAAAGAA	306658	306858	306908	306856	-1	supercont1.271	H103_06331	306658	307158	None	2696	386	15446	No_or_no_constitutive_exon
ACCTTCTTATACCGTTGTCCAGGAGACAGCAAATGCTAACGGGCTGATAGGT	358003	358042	357953	358005	1	supercont1.271	H103_06350	356458	358042	None	2696	386	15446	No_or_no_constitutive_exon
GTTTCCTGCTTGAAAGGAGGGACATTCAAGGGATGCTGACTGGGGGGTAGAA	442843	444087	442793	442845	1	supercont1.271	H103_06382	442315	444087	None	2696	386	15446	No_or_no_constitutive_exon
TTTACAGCATGCATTATTCTTCGACTAACAAATATCATCTACAGGGAGAGGG	462853	463387	463437	463385	-1	supercont1.271	H103_06392	461530	466188	None	2696	386	15446	No_or_no_constitutive_exon
AAGACGTTACCTAAATATCAAATGAAATGGTATGATGCTGACGGGAATAGCT	484064	485637	484014	484066	1	supercont1.271	H103_06399	482813	485637	None	2696	386	15446	No_or_no_constitutive_exon
TGGTCTGCGGTGGTTTTTGGCGCGGGATGGAAGCTGACTTGAGGGCGCAGGC	499705	499731	499781	499729	-1	supercont1.271	H103_06405	498625	500081	None	2696	386	15446	No_or_no_constitutive_exon
GAGAGAGAGAGAGAGGCGTACAACAAAGATGGAGAGACTGACGGGAACAGAC	499064	499467	499517	499465	-1	supercont1.271	H103_06405	498625	500081	None	2696	386	15446	No_or_no_constitutive_exon
TCTTCTTATCTTCTATCTCTATGACGAAGGATACTGATGGCGGGGGATAGAA	524458	524662	524712	524660	-1	supercont1.271	H103_06419	524057	525024	None	2696	386	15446	No_or_no_constitutive_exon
AGGAATGGCAGAGGATCCGGGACGAAGCTAATAGAATGATGGGATAATAGCC	546601	547006	547056	547004	-1	supercont1.271	H103_06427	545716	547168	None	2696	386	15446	No_or_no_constitutive_exon
GGAATTGTCGCCTCGTTGTATGTGAATATGAGCTGACTGAGGGGGTATAGAC	577291	578083	578133	578081	-1	supercont1.271	H103_06434	577291	578291	None	2696	386	15446	No_or_no_constitutive_exon
GGTCGGAGAAAACGGTCGAGAACCGATGGCGCTGACGACGGGGACGGTAGGG	31306	31379	31429	31377	-1	supercont1.247	H103_05032	30541	31503	None	2696	386	15446	No_or_no_constitutive_exon
TTTATCTGTTGTTGCATACGCGAGCGCTGGCTACCAAAGTGAGGGAGCAGAT	89565	89831	89515	89567	1	supercont1.247	H103_05060	88412	89831	None	2696	386	15446	No_or_no_constitutive_exon
CAAGGCAAATCCAAAGCGGACGAGCGAGGGCTAACACGTCTATGGGGCAGGC	141728	143337	143387	143335	-1	supercont1.247	H103_05084	141728	143701	None	2696	386	15446	No_or_no_constitutive_exon
TGAATACCCAACATAAAAAATATGCAAACCAATGCTAATGGGGTATATAGAA	162610	164203	164253	164201	-1	supercont1.247	H103_05092	162610	165093	None	2696	386	15446	No_or_no_constitutive_exon
TGTACCCCCTAGGAGGAGTTTGGAATCAAAGTACTAACAAGGGAACGCAGAC	196240	196754	196190	196242	1	supercont1.247	H103_05106	195709	197026	None	2696	386	15446	No_or_no_constitutive_exon
CCCTTTCCCGTGTTCTTTACAAAGCTGTGTAGTTTCTGACAGGGATGCAGAC	309603	309977	310027	309975	-1	supercont1.247	H103_05161	307999	310758	None	2696	386	15446	No_or_no_constitutive_exon
ATGGTAAATACCCCTGGCTTTGTATAGCTCACCTGCTAACGGGACGATAGCG	416243	416300	416350	416298	-1	supercont1.247	H103_05203	415580	417618	None	2696	386	15446	No_or_no_constitutive_exon
CTTTGGAGTACCTGATCGAATGCTAGGGCTAACTCGCAATTGGGAAACAGGG	418429	418543	418379	418431	1	supercont1.247	H103_05204	418082	418995	None	2696	386	15446	No_or_no_constitutive_exon
TTGTGGGCTATAAAAGGGAAACATACGTCTAATATTGACCGGGCCTGAAGGC	437538	437733	437488	437540	1	supercont1.247	H103_05214	437308	437733	None	2696	386	15446	No_or_no_constitutive_exon
TCAATCACAATCTGCTTGTCTCATGGCATTGCTAACTGATATGGGTGTAGGC	471260	471394	471210	471262	1	supercont1.247	H103_05229	470929	471394	None	2696	386	15446	No_or_no_constitutive_exon
TTTATTTCACTTACATGCTGCCGCAGAATTCTCACTCGATGGGTATATAGAT	39733	39775	39825	39773	-1	supercont1.322	H103_08403	38128	40134	None	2696	386	15446	No_or_no_constitutive_exon
AGAACTGGTAGCGAACTCTGTGCTGACAAGGCGACTGCGGGGTGATATAGAC	347950	348323	347900	347952	1	supercont1.322	H103_08523	347540	349356	None	2696	386	15446	Yes
CCAGGTAAAATGTGCGCGCGAGTGATAAGAAGAGCTGACCGGGGCTGTAGCT	386397	387381	387431	387379	-1	supercont1.322	H103_08540	386039	387642	None	2696	386	15446	No_or_no_constitutive_exon
TACGTCGACATCATCCTTACTACTAAATGACAAGTTCTTACAATGGGTAGGC	449343	450661	450711	450659	-1	supercont1.322	H103_08563	447926	451176	None	2696	386	15446	No_or_no_constitutive_exon
CTGATTTCCCCCGTTGTTGATAAGACATTGTACTAACTCTACGGGCATAGAT	34176	34644	34694	34642	-1	supercont1.212	H103_03780	34176	35463	None	2696	386	15446	No_or_no_constitutive_exon
GTACCAATAGATGGTATATCTTGCAAAGACAGGTCTAACTTCAGGGCAAGAT	77822	78248	78298	78246	-1	supercont1.212	H103_03801	76715	78692	None	2696	386	15446	No_or_no_constitutive_exon
CCCATATATGAAAATGTACCATTCAAAGCTATGTACTAACTTGGGAATAGAA	319779	321609	321659	321607	-1	supercont1.212	H103_03908	319779	321997	None	2696	386	15446	No_or_no_constitutive_exon
GCTGCATGGAATACCCAAAGATATTTACCGAGAAGCTAATGGGGTTGAAGGA	336526	336637	336476	336528	1	supercont1.212	H103_03915	334592	337918	None	2696	386	15446	No_or_no_constitutive_exon
TGATGGCGTTGACTACGAAGAAATAAAAAAGCTAATGGATAGGGTGGTAGAC	86304	86899	86254	86306	1	supercont1.258	H103_05687	85888	86899	None	2696	386	15446	No_or_no_constitutive_exon
CCGCTTGTGCTGACGGTTAAATATATGCATGTATATTGACGGGTATGCAGAC	168565	169115	168515	168567	1	supercont1.258	H103_05717	168251	169115	None	2696	386	15446	No_or_no_constitutive_exon
CTTGTCGCTGATGCTGTACAGATCTTGAGCTGGACTGACGGGTTAGGTAGAT	197961	198082	197911	197963	1	supercont1.258	H103_05733	197500	200841	None	2696	386	15446	Yes
TCTACTAGTTACCGCTTTTTTTAGCGAGTGCTAACTTTTGGGGGTATCAGGA	237172	237460	237510	237458	-1	supercont1.258	H103_05747	236399	238633	None	2696	386	15446	No_or_no_constitutive_exon
ACAAAGAGTGAACATATGGGCTGGCGCTGACTGACTGACTGGATGGGTAGTG	288738	288832	288688	288740	1	supercont1.258	H103_05771	288441	289345	None	2696	386	15446	No_or_no_constitutive_exon
AAAGGCGTGTGTGCTGCATGGCACAGCCTTGGATTCAATCGGGTGTACAGAG	395369	395487	395537	395485	-1	supercont1.258	H103_05813	395308	395678	None	2696	386	15446	No_or_no_constitutive_exon
CTTAATGAGCAGTTGGACTCTTGGTTAACTTGCTTTCGGGATAAAAACAGTA	7604	8213	7554	7606	1	supercont1.239	H103_04711	6147	8726	None	2696	386	15446	No_or_no_constitutive_exon
CTCCAAAGTTCATCCAGTTCAACTCCATGGAAGCTAATTGGGTTGAACAGTT	31967	32090	32140	32088	-1	supercont1.239	H103_04725	30829	35068	None	2696	386	15446	No_or_no_constitutive_exon
CACTTTTATTCCGATTCATACTTCTTGGGGGACTTACTAACTGGGAACAGTG	162906	163514	163564	163512	-1	supercont1.239	H103_04772	161509	164329	None	2696	386	15446	No_or_no_constitutive_exon
GCTGATAATCAATCTCCCTATACCCCTTGCCAGTCGCTGACACAGGGCAGGC	217336	217452	217286	217338	1	supercont1.239	H103_04791	217017	218766	None	2696	386	15446	No_or_no_constitutive_exon
CTCCCCGCGGTACGGTGTTTTAAGAGCCAATGTGCTGATTTGAGGGCTAGAT	223357	223461	223511	223459	-1	supercont1.239	H103_04794	222901	223782	None	2696	386	15446	No_or_no_constitutive_exon
CTACGCGGATGCGACCTGTTTCAGCCAGGCTCTTCTAATGCGGGATATAGAT	4855	4925	4975	4923	-1	supercont1.248	H103_05234	4467	5147	None	2696	386	15446	No_or_no_constitutive_exon
GAGCGGCGGAGAGACACAAGACAGACAGGGGGACTGACGGGCGAATATAGGG	12931	13173	13223	13171	-1	supercont1.248	H103_05236	10198	13735	None	2696	386	15446	No_or_no_constitutive_exon
TTCGGAAATTTCATTTATGCGATAAGTCATATATACTCACAGGGAGACAGGT	15224	15441	15174	15226	1	supercont1.248	H103_05237	14836	16615	None	2696	386	15446	No_or_no_constitutive_exon
ACGATAGATCGATTAGCAGGCCATTTGGGTACTGATGTTTGCGAGGGTAGCA	85082	85210	85260	85208	-1	supercont1.248	H103_05269	84543	85807	None	2696	386	15446	No_or_no_constitutive_exon
TACTGTATCGGCCTGCTATTTAACGGTGGAGGCTTGTGCGGTACGGGCAGAA	97743	98138	98188	98136	-1	supercont1.248	H103_05277	97743	98703	None	2696	386	15446	No_or_no_constitutive_exon
ACACACTATGGTGATTGTATTGTTCAACCGGGGTACTGACAGGGGAATAGGC	168142	169248	169298	169246	-1	supercont1.248	H103_05303	167441	169778	None	2696	386	15446	No_or_no_constitutive_exon
GCGCGATGTTCGTTGATTAGAGGCAGCTTTGCTGACGAAAAGGGGATAAGCG	279254	279402	279452	279400	-1	supercont1.248	H103_05344	276049	280015	None	2696	386	15446	No_or_no_constitutive_exon
TCCTTTTCCTTCCCATTTTCCCTATGGTGGATGCTGACTTACCGGGATAGAA	47410	47681	47731	47679	-1	supercont1.109	H103_01354	47410	48436	None	2696	386	15446	No_or_no_constitutive_exon
CGCTTCAAGAAGTAGATGTTTGAGTATGTTTTGCTGACTGGCTGGGGTAGAT	52527	53725	52477	52529	1	supercont1.109	H103_01356	51548	53725	None	2696	386	15446	No_or_no_constitutive_exon
GCCCGAGCAGAGACGGTCACAAGGGGGCGGTATACTGACGGGTGATATAGAT	56586	58035	56536	56588	1	supercont1.109	H103_01358	56382	58035	None	2696	386	15446	No_or_no_constitutive_exon
TTCCCCCCCTTTTATTGAAGTTTAATGTCTAACAGCCAGGGGGTATATAGAT	47015	48795	46965	47017	1	supercont1.283	H103_06890	42001	48795	None	2696	386	15446	No_or_no_constitutive_exon
ATCCTAAAGATCTAGTAGTAGAAATGCTGACGATGGTTTGGGGGGGTCAGAA	198657	198865	198915	198863	-1	supercont1.283	H103_06950	196961	199214	None	2696	386	15446	No_or_no_constitutive_exon
TCTTTTCATCATTTTGGCTGATGACCAATGGCTAATTTTGATGGGTGCAGCA	229675	229708	229625	229677	1	supercont1.283	H103_06966	229264	230351	None	2696	386	15446	No_or_no_constitutive_exon
TATGCATCTTCTATAGTTTATCAATATATACACATACTCACGGGATATAGAT	257129	257687	257737	257685	-1	supercont1.283	H103_06977	257129	258950	None	2696	386	15446	No_or_no_constitutive_exon
TACTCCAAAGCTGGCCTTCCTTGCTAACACCAATTCAAAGGGATGGACAGGT	52165	53262	53312	53260	-1	supercont1.276	H103_06575	52165	53459	None	2696	386	15446	No_or_no_constitutive_exon
CAGGAGATATCAAGTAGTTTATGTCGCCAAGCTTGGGTTCAGGGCAACAGGG	77362	78229	78279	78227	-1	supercont1.276	H103_06584	77362	78361	None	2696	386	15446	No_or_no_constitutive_exon
AATACCCCATACCTAGTCGCAAGTGAAATATATAACTAATACCGGGATAGGT	90678	90753	90628	90680	1	supercont1.276	H103_06591	90414	91268	None	2696	386	15446	No_or_no_constitutive_exon
TTTGTTGTCAAATGGGAATACCCGTATACTGAGCATTTCTTGGGACATAGAT	115949	116873	115899	115951	1	supercont1.276	H103_06603	115224	116873	None	2696	386	15446	Yes
CTATTCGATTCCGATATAGGCAGATAGGATATATAACTAAAGGGCACTAGGT	250700	250880	250650	250702	1	supercont1.276	H103_06659	250518	252187	None	2696	386	15446	No_or_no_constitutive_exon
TTAAAAACCATGACGTTTTGTGCTAGATAACTAATGTGTTAATTGGGTAGTG	263916	264170	264220	264168	-1	supercont1.276	H103_06668	263916	264673	None	2696	386	15446	No_or_no_constitutive_exon
GCCCCCTCCCTCTCTGCTGTTCATGATATGGTTCTAACGAAAGGGGACAGAT	271350	271647	271697	271645	-1	supercont1.276	H103_06670	269755	271806	None	2696	386	15446	No_or_no_constitutive_exon
TCCGTCAAGTCCCTGGTGGCACACAGAACTTCTCACATAAGGGGGTATAGAC	2961	3072	3122	3070	-1	supercont1.319	H103_08241	2484	4141	None	2696	386	15446	No_or_no_constitutive_exon
TGTCCCTTATCTGTTACAATGAAAGGTTCTTACTAACGCTGTGAGGGCAGAT	55004	55224	54954	55006	1	supercont1.319	H103_08259	54251	55224	None	2696	386	15446	No_or_no_constitutive_exon
CTCTTCGAGAAGTGGTATGGACAGCTTAGACTAACAGGGAAGTGGTGTAGGG	83812	84929	83762	83814	1	supercont1.319	H103_08272	83690	84929	None	2696	386	15446	No_or_no_constitutive_exon
CGATGCATGGTGTATCACCAGAACAATTCCAACTTGGTTAAGGGATACAGCA	152532	152804	152482	152534	1	supercont1.319	H103_08300	152442	152804	None	2696	386	15446	No_or_no_constitutive_exon
CTGCAGTACTACGGAGCAATCCTGACCGAGGATTTGGGGAAGGCACGTAGCT	182440	182586	182636	182584	-1	supercont1.319	H103_08313	181931	182747	None	2696	386	15446	No_or_no_constitutive_exon
TATCTCTTAACTCATTCCAAGTTATATATCTGACTGTTGGGAAATTATAGCT	254152	254357	254102	254154	1	supercont1.319	H103_08346	253900	254800	None	2696	386	15446	No_or_no_constitutive_exon
CACAGAGTTGGAATTGCTACTATTATGATGGCTAACTTTGGGTGGCATAGTT	15048	18205	14998	15050	1	supercont1.136	H103_02066	14701	18205	None	2696	386	15446	No_or_no_constitutive_exon
CTCGGTATACCTTCAAAGAGGACGCTTGGAATGTTAACAAAGGGGCACAGGA	74410	75015	75065	75013	-1	supercont1.136	H103_02088	74410	75551	None	2696	386	15446	No_or_no_constitutive_exon
ATACACCCTGGGAGTTTGTTGCAGGAAAAATACTAATTTCTGGGGTACAGAC	83773	84663	83723	83775	1	supercont1.136	H103_02090	78959	84663	None	2696	386	15446	No_or_no_constitutive_exon
AATAATAATGGCCCCCGGGGAGACTGCAGACAGCTGATCTGGGCGGGTAGAA	149960	150439	150489	150437	-1	supercont1.136	H103_02115	148929	150605	None	2696	386	15446	No_or_no_constitutive_exon
TTGCGCATATATGAATTCAATGCATTGCTAATGCTGGGTAAAAAATATAGAT	197973	198232	198282	198230	-1	supercont1.136	H103_02134	196451	198779	None	2696	386	15446	No_or_no_constitutive_exon
ATTGGGAGTATAGCTCGGTACTGACATTCTCCTTCTTGTCAATGGGAAAGCC	205182	205237	205132	205184	1	supercont1.136	H103_02138	204639	206468	None	2696	386	15446	No_or_no_constitutive_exon
TGGGGACTTCTTTTTCTACGTATCATGGCTCCTAACTACCATGGGAATAGGG	231704	232047	232097	232045	-1	supercont1.136	H103_02152	230752	232840	None	2696	386	15446	No_or_no_constitutive_exon
GTTACTCAATAGCCAGCCCTTTTCTAACCAGATGCCACTGCGGGATATAGGC	243598	243801	243548	243600	1	supercont1.136	H103_02157	243239	244774	None	2696	386	15446	No_or_no_constitutive_exon
TTTGCTACATATGACTAGTTATACTGACTGCATTTTCATCCGAGGGAAAGAG	62677	62967	62627	62679	1	supercont1.79	H103_00522	59857	64338	None	2696	386	15446	No_or_no_constitutive_exon
ATACAACCAGCCGATCCGCGAAACGAGGTATTGCATAAACTTGGGGCAAGGG	103593	104090	104140	104088	-1	supercont1.79	H103_00541	103228	105246	None	2696	386	15446	No_or_no_constitutive_exon
GTAATCTCAACTCTCCGAGGCTGGCCTAACCATGCTGAACACGGGTATAGGA	107736	107944	107686	107738	1	supercont1.79	H103_00544	107447	107944	None	2696	386	15446	No_or_no_constitutive_exon
GTCTCCGTAGAGAGAGGTATATTTGTTAACTCGATGCTTGGGGCCGATAGAT	204336	204442	204286	204338	1	supercont1.79	H103_00588	203360	204744	None	2696	386	15446	No_or_no_constitutive_exon
GTTTTTCAGGTCAGGTTGGCAGATTAGATGGCTGATGGATGGGGGAATAGGC	264449	266140	264399	264451	1	supercont1.79	H103_00616	264336	266140	None	2696	386	15446	No_or_no_constitutive_exon
TTTTTTTTTTTTCGATGTACCTCCTCTCATGTAACTAACTATGGGGACAGGG	15675	15759	15809	15757	-1	supercont1.311	H103_07937	15675	16086	None	2696	386	15446	No_or_no_constitutive_exon
AAAAAAAAAAAAAAAAAGATATTGTCTTGCTGACGAGAGGAGTGGGAAAGGC	62644	62879	62594	62646	1	supercont1.311	H103_07951	62229	65345	None	2696	386	15446	No_or_no_constitutive_exon
ATTACGCAATTGAACAAATTGATGGACTAGGAGACTGACAGGGTATGAAGAC	82330	82390	82280	82332	1	supercont1.311	H103_07959	82105	83446	None	2696	386	15446	No_or_no_constitutive_exon
CGTGTTAATTTGAGACCTCGAAGAAGATGTGCTGACTCTTGGGATATTAGTG	89196	89231	89146	89198	1	supercont1.311	H103_07962	88671	90034	None	2696	386	15446	No_or_no_constitutive_exon
GTTAAGGTTCCAGCCTTACGATCATAACAACGCTGAAGGTGGGCAAACAGCC	148924	149960	150010	149958	-1	supercont1.311	H103_07986	148924	150058	None	2696	386	15446	No_or_no_constitutive_exon
GTGTATTCTGGTTTTACTGGAGACTCCCAGGCTGATGATAGGGGGTATAGGA	155399	155481	155349	155401	1	supercont1.311	H103_07989	154488	155772	None	2696	386	15446	No_or_no_constitutive_exon
AGGACACTGTTGGGTTTGGGGAAGGTCGACATTGACATGGGCGACAATAGGC	259273	259339	259223	259275	1	supercont1.311	H103_08034	258287	260074	None	2696	386	15446	No_or_no_constitutive_exon
TATTCAAGGAACACGACGGACGGTTGGTTGCTAACGGAGGGAAACTATAGTA	102800	103376	102750	102802	1	supercont1.162	H103_02610	102162	103376	None	2696	386	15446	No_or_no_constitutive_exon
GTACTGGTATGAGGTTTCTTTTAATGATGTTTACTAACCTGGGTCAACAGGT	152669	152786	152619	152671	1	supercont1.162	H103_02630	150582	153786	None	2696	386	15446	No_or_no_constitutive_exon
AATTCGGCCATCCAGCATCAGTGACTAACACACAATTCTTCATGGGATAGAC	227648	227709	227759	227707	-1	supercont1.162	H103_02660	227532	228022	None	2696	386	15446	No_or_no_constitutive_exon
GCTTATCATCTATCCATCCGTCAACAAGTGCTGACAGCGAGGGGTTGTAGAA	15665	16255	15615	15667	1	supercont1.172	H103_02784	15484	16255	None	2696	386	15446	No_or_no_constitutive_exon
GTCAACTATACATGTTTGTGCAACGACCGAAAGCTAACCGGGTTGAACAGAC	49529	50948	49479	49531	1	supercont1.172	H103_02800	48805	50948	None	2696	386	15446	No_or_no_constitutive_exon
TATCGTACCATATAACGCATTTAGAAATCTTCACTAACCCGGGAGCATAGAC	112389	112766	112339	112391	1	supercont1.172	H103_02830	111920	113254	None	2696	386	15446	No_or_no_constitutive_exon
GAGGCTTTTCATCTCCGTGAGTCCTCATAAATCACCCTGCATGGGGCTAGGG	202815	203190	203240	203188	-1	supercont1.172	H103_02868	202815	203810	None	2696	386	15446	No_or_no_constitutive_exon
TCCCTTGTGTGTTTGATCTAAGCTTGTTCGTTAACTCGACACGTGGGAAGAC	221034	221871	220984	221036	1	supercont1.172	H103_02878	220238	221871	None	2696	386	15446	No_or_no_constitutive_exon
GGAAAGCTGGTTAACTAGTTAGTTAATTGCTGACTGCTGGGACTGGGCAGGA	242563	242656	242706	242654	-1	supercont1.172	H103_02885	241810	243067	None	2696	386	15446	No_or_no_constitutive_exon
TTGCCCTTGTTCTTTGTACTCGTATAGCGCCGGTGCTAAGGAGGGTTCAGGT	139159	139231	139281	139229	-1	supercont1.291	H103_07276	139159	140021	None	2696	386	15446	No_or_no_constitutive_exon
TCGTGCCACTGTTGGACTGTGAGGACGACTGGATGCTAACAGAGGGATAGAT	186130	186749	186080	186132	1	supercont1.291	H103_07298	185655	186749	None	2696	386	15446	No_or_no_constitutive_exon
ACTCCTGATTCATCTGAATACTGTCTGATACCCGTGCTGACGGGTGATAGTC	118643	120394	118593	118645	1	supercont1.326	H103_08725	118399	120394	None	2696	386	15446	No_or_no_constitutive_exon
GGCTTCTGAAGCCCAGTCTATCTGTGTTGATAACTAACGGGTGAGGACAGTT	143077	143227	143027	143079	1	supercont1.326	H103_08735	142354	144544	None	2696	386	15446	No_or_no_constitutive_exon
TGCAAAATGTTGTACTAGCCGCTAACCGCACCTTTGCTGTGGGGGAATAGAT	178013	178717	177963	178015	1	supercont1.326	H103_08748	177821	179373	None	2696	386	15446	No_or_no_constitutive_exon
CCCAATGAACGGCCATCTTTTCAATCTCCCGATTCTAATTGCTGGGATAGAG	33527	33857	33477	33529	1	supercont1.103	H103_01189	33162	33857	None	2696	386	15446	No_or_no_constitutive_exon
GGATGCATTAGCGTTGATTAAGGACTGAATCTAACACTTTGGGAAACCAGGT	45905	47466	47516	47464	-1	supercont1.103	H103_01196	45905	48001	None	2696	386	15446	No_or_no_constitutive_exon
TGTATACTCCCTTTGTGTATTTTTCTTGCTTAAACTGACGGGGATATCAGAT	106455	106520	106405	106457	1	supercont1.103	H103_01218	106248	107735	None	2696	386	15446	No_or_no_constitutive_exon
TCAGTCCCTTACTACTTCAGCGAATAGTCGCCAACTAATGGGATAATCAGAC	109156	109667	109717	109665	-1	supercont1.103	H103_01220	109156	111341	None	2696	386	15446	No_or_no_constitutive_exon
ATGTTCTTACAACGAAGCCATGCATAAATAAACTAACAGCTCAGGGATAGAC	115447	116596	115397	115449	1	supercont1.103	H103_01221	114663	117237	None	2696	386	15446	No_or_no_constitutive_exon
TGTATGTCTGCTGTTCCATCTGCTTCATCTGCTGACAGGGGCCGAGGCAGAT	216640	216703	216753	216701	-1	supercont1.103	H103_01258	215157	216984	None	2696	386	15446	No_or_no_constitutive_exon
ACGCGAGGGGCATCGCATATACTGATTCGTCCTTTGGGAGGGCCGAGCAGGC	54222	54794	54844	54792	-1	supercont1.131	H103_01888	54083	55125	None	2696	386	15446	No_or_no_constitutive_exon
GAATCATCTTCTTCATTTGCAAGATACTCTTGGCTAACCGGGAAATGTAGAC	63752	65188	65238	65186	-1	supercont1.131	H103_01891	63752	65761	None	2696	386	15446	No_or_no_constitutive_exon
CTCTTTTCGTGCTGTTGTTTAACTCTCCCGATACTAATGTGGGCGCATAGCT	76665	76851	76615	76667	1	supercont1.131	H103_01897	75733	76851	None	2696	386	15446	No_or_no_constitutive_exon
ATACGCTGAGATGCATCGCATATCAAGTTAAATTAATGCTTACAGGGGAGTA	89066	90100	90150	90098	-1	supercont1.131	H103_01903	87703	92317	None	2696	386	15446	No_or_no_constitutive_exon
TGGTTTCTACGCCAGCCACATCTGTGAATGAGTGCTAACCGCTGGGGCAGAC	181544	182199	181494	181546	1	supercont1.131	H103_01939	180910	183050	None	2696	386	15446	No_or_no_constitutive_exon
AGTACAACTCGTCTTCCGTGAATTAGAGCCACCGGCTGACTACGGGATAGTA	205823	206394	205773	205825	1	supercont1.131	H103_01949	205403	206394	None	2696	386	15446	No_or_no_constitutive_exon
AGTAAGTCCCTGTCTCTGTCTTCTGCGTATTCACCCTGCTAACGGGTCAGTA	208605	208840	208555	208607	1	supercont1.131	H103_01951	208470	213588	None	2696	386	15446	No_or_no_constitutive_exon
TGAGCGCAAGTTCAGACGAGATGCTGATATCTTGTTTCTTCGGGAGACAGAT	30089	30185	30235	30183	-1	supercont1.237	H103_04597	29674	30372	None	2696	386	15446	No_or_no_constitutive_exon
CCCTTAACTTTACATAATAACCGTGCTAACACATGTTTGAACGGGTATAGGT	89666	89790	89840	89788	-1	supercont1.237	H103_04632	89666	91985	None	2696	386	15446	No_or_no_constitutive_exon
GTGATAACAGGAGAAGAGGGAAGAATGCTAATTTGGTGCTGGGGGTACAGAT	97364	97476	97526	97474	-1	supercont1.237	H103_04634	96187	97864	None	2696	386	15446	No_or_no_constitutive_exon
TGTCACAAGCAAGTCCAGAAAGAGGAATGGCTAACAGGGGAACAAAAAAGGC	96924	97017	97067	97015	-1	supercont1.237	H103_04634	96187	97864	None	2696	386	15446	No_or_no_constitutive_exon
TATACCTATCCCTTTTATTTCAAATGCGATCCCGCTAACTGGGCAACTAGAG	96448	96555	96605	96553	-1	supercont1.237	H103_04634	96187	97864	None	2696	386	15446	No_or_no_constitutive_exon
TCTAATTTGCATGCTTTGACATAAGGATTTGACCGGCTAATACGGGATAGAT	175728	176919	175678	175730	1	supercont1.317	H103_08204	172706	180333	None	2696	386	15446	No_or_no_constitutive_exon
CGGTTCATCTAGAACCCCATGGCGATGCTAATTACTTGCGATCGGGATAGAA	44215	44397	44447	44395	-1	supercont1.178	H103_03105	43776	45090	None	2696	386	15446	No_or_no_constitutive_exon
ATCTGTACTTATCTTTATCTTCCTTGGCTTTGTGTTCGACGGGAAAAAAGGC	52262	53940	53990	53938	-1	supercont1.178	H103_03109	52262	55258	None	2696	386	15446	No_or_no_constitutive_exon
TTAGTTGTTACCCCCACTTAATAACAAACTTCGACTGGTTGGGTATGTAGTT	82887	83803	83853	83801	-1	supercont1.178	H103_03121	82887	84368	None	2696	386	15446	No_or_no_constitutive_exon
TTTCGTCACTGTTGATAATATGGGTACTTACAAAATAATTGGCGGGTTAGTG	179800	180060	180110	180058	-1	supercont1.178	H103_03158	179800	182931	None	2696	386	15446	No_or_no_constitutive_exon
GTTTTGCTATATATCCGGTACAGGGTCGGATATTAAGTGTGGGCGTATAGGT	122773	122872	122922	122870	-1	supercont1.114	H103_01584	122533	123521	None	2696	386	15446	No_or_no_constitutive_exon
ATCCTGCACACTAGCTAGAGATTTTATGCTAACATTACTGGGTTGATAAGTC	19399	19635	19349	19401	1	supercont1.255	H103_05503	18905	19635	None	2696	386	15446	No_or_no_constitutive_exon
TCCACTTGGATCGTTTCAAGGGATGGGCATTACTGACCGGGGAAAAAAAGGC	64082	64484	64534	64482	-1	supercont1.255	H103_05519	64082	64699	None	2696	386	15446	No_or_no_constitutive_exon
TCTTGTCCGATATTGCTAAGCTTCCATGGCACATGCTGACAGTGGGTTAGGA	94656	94821	94871	94819	-1	supercont1.255	H103_05534	94656	96819	None	2696	386	15446	No_or_no_constitutive_exon
GGTCCAGGCGAACCTTGGCTGGTTCGCTAATGCACGAGTAAAGGGTCAAGCT	136254	136350	136400	136348	-1	supercont1.255	H103_05549	135513	136548	None	2696	386	15446	No_or_no_constitutive_exon
GCACAATGATGAAGTCCAATGGGTACTGATATCTGGTTATGGGGATTTAGCA	175244	175535	175585	175533	-1	supercont1.255	H103_05566	174787	175766	None	2696	386	15446	No_or_no_constitutive_exon
AATCGCTGGCTACCTTTCTTGTTGCGCGGCAATAGCTAATGGGTGGATAGAT	16185	16228	16135	16187	1	supercont1.297	H103_07459	15906	17019	None	2696	386	15446	No_or_no_constitutive_exon
CACGACAACAAAGAAGGGCAAGAAGACTGACTCATTTTTGGGAGGAATAGGT	145004	145109	145159	145107	-1	supercont1.297	H103_07512	144905	145359	None	2696	386	15446	No_or_no_constitutive_exon
ATGTTGGCTTAGTATTATTAGATTCAACCACTAATTACTAACGTGGGTAGGG	158124	158250	158074	158126	1	supercont1.297	H103_07518	157678	158450	None	2696	386	15446	No_or_no_constitutive_exon
TAACTGTGCGGCTTATAAGAGGAGAGATTCATATAAACCCCGGGATATAGGT	34480	34827	34877	34825	-1	supercont1.254	H103_05438	34480	35081	None	2696	386	15446	No_or_no_constitutive_exon
TAGCAACAGATCTAATCCTCAAAGACAGCGATGATGACTGACTGGGATAGAC	47873	49585	49635	49583	-1	supercont1.254	H103_05443	47873	49724	None	2696	386	15446	No_or_no_constitutive_exon
GCAGATCAACCCCCAGGCATAGCTTTATTATGTGACTAACAGGGGTGAAGAA	57729	58001	58051	57999	-1	supercont1.254	H103_05446	57168	59465	None	2696	386	15446	No_or_no_constitutive_exon
GTCACTCCCAATAACTTTCAGCGCTTATAGTATCTTTTATAGGGAGGCAGAA	74057	74152	74007	74059	1	supercont1.254	H103_05454	73796	74152	None	2696	386	15446	No_or_no_constitutive_exon
TCAGATCAAGACGTTGTGGCCGGAGATATAACTGACTGGGAGTATAATAGGA	98308	98519	98258	98310	1	supercont1.314	H103_08116	98224	100416	None	2696	386	15446	No_or_no_constitutive_exon
GTGGGAATACACTCGACTGGGCGGAATAAGCTAACAAAAGGGTGTGATAGTC	114116	115134	115184	115132	-1	supercont1.314	H103_08122	113837	115346	None	2696	386	15446	No_or_no_constitutive_exon
AAAAAAAAAAAAATGCCACAGAAAGAAATAGCATCACTAACGGGAAGCAGCT	176500	177237	177287	177235	-1	supercont1.314	H103_08141	176500	177445	None	2696	386	15446	No_or_no_constitutive_exon
TCCTATTTCCATTTGCTCTGTTTATATGTATCTGACGGGGAAGGGAAAAGGC	62671	62736	62786	62734	-1	supercont1.332	H103_08953	62195	63062	None	2696	386	15446	No_or_no_constitutive_exon
AGAAAAGAGTATTTTTTTTCACTGGCTAACACTTAGTTTGAATGGGTTAGTA	102455	102549	102599	102547	-1	supercont1.332	H103_08969	100821	103552	None	2696	386	15446	No_or_no_constitutive_exon
CACTCATATTTCTTTGAGATGTTGGTCTAACCAATGAATGGGGAGGACAGTT	129317	130262	129267	129319	1	supercont1.332	H103_08980	128886	130944	None	2696	386	15446	No_or_no_constitutive_exon
TCTCCCTGTATTTTGCCAGAGGCAACCTGCTGATGGAGGGTAACGAATAGGC	137495	138990	137445	137497	1	supercont1.332	H103_08983	136691	138990	None	2696	386	15446	Yes
AAAAAGGAAACGATAGACAGTTCATTTTTAATGACTAACAGGGTTTGAAGGC	162415	162528	162578	162526	-1	supercont1.332	H103_08995	162415	163697	None	2696	386	15446	No_or_no_constitutive_exon
CCCAAGAACATGATGTGATGGCAGAAACCAACTTAATTTGGGAAAAATAGAA	51835	51899	51949	51897	-1	supercont1.173	H103_02918	51835	52591	None	2696	386	15446	No_or_no_constitutive_exon
CTTGGACACCCGCGGAACTAGCAACGAAAGTAACTAATGCGGGAAACCAGCA	103531	104100	103481	103533	1	supercont1.173	H103_02941	103444	104100	None	2696	386	15446	No_or_no_constitutive_exon
GGGTTCTCTCCTGTTTTTTTTTTTTTTTTTCCCGCTAACTGTGAGGGTAGTC	125082	125286	125336	125284	-1	supercont1.173	H103_02952	125082	126433	None	2696	386	15446	No_or_no_constitutive_exon
AAACGCCGAGTTAAGAGAAGGTCCATACTGACGAAGCTGTGGGAATACAGAG	20657	20921	20971	20919	-1	supercont1.306	H103_07762	18611	21236	None	2696	386	15446	No_or_no_constitutive_exon
TATATGGCAAATCTTATGGCATTGAGATGGCTGACATGACGGGTTTAAAGGC	125301	126941	125251	125303	1	supercont1.306	H103_07807	124489	126941	None	2696	386	15446	Yes
CGACCACACCCAGCACTCGGACTGGACCTCACACTCCACTGGGACCGCAGCG	130870	131474	130820	130872	1	supercont1.306	H103_07809	130608	131474	None	2696	386	15446	No_or_no_constitutive_exon
ATCCGTTGTTCTCTTGATTGCGTCGATAATTGACATATCTGGGGCCATAGGT	168900	170018	170068	170016	-1	supercont1.306	H103_07821	168900	170584	None	2696	386	15446	No_or_no_constitutive_exon
TGCGCTTGTTCAGTTTCCGGTAATATACTGCCCTACTAACGCTGGGATAGAA	13128	13286	13078	13130	1	supercont1.72	H103_00352	12332	13286	None	2696	386	15446	No_or_no_constitutive_exon
CCTTTTTTTATTTTATTTGTTTTAAAAAATAAAGTTAACCAGAAGGGCAGTA	14676	14852	14902	14850	-1	supercont1.72	H103_00353	13632	16178	None	2696	386	15446	Yes
AACTACGTTACCTGGTCGGAACTTCCGAGCTGACATTTTCCGGGGGATAGAG	100547	102742	100497	100549	1	supercont1.72	H103_00379	99790	102742	None	2696	386	15446	No_or_no_constitutive_exon
CTTTGCAAAGTAGAGTTCACGTTCGACTGACCCCTGGGGGGAATTAATAGAA	6319	6968	6269	6321	1	supercont1.174	H103_02968	5916	7681	None	2696	386	15446	Yes
CATGGGCAGTTTGCTCCCATATAGCCCCATACTGATAAAAAGGGAGGAAGAT	53816	54039	54089	54037	-1	supercont1.91	H103_00859	52868	54664	None	2696	386	15446	No_or_no_constitutive_exon
ATCTACTGTGATACAATTGATGTTGATAGGCGGCTAATGCGGGATATTAGGG	137226	137907	137176	137228	1	supercont1.91	H103_00896	135938	137907	None	2696	386	15446	No_or_no_constitutive_exon
TACTCTTTACTCATTATTTTAATTGTAATGAGTGATACTAACGGGTGCAGAT	3347	4625	4675	4623	-1	supercont1.116	H103_01613	3347	5096	None	2696	386	15446	No_or_no_constitutive_exon
AGCTCTCCCAACGACGGACATACAGGCTAACGATGGCTGTGTGTGGGTAGAA	79493	79652	79443	79495	1	supercont1.116	H103_01641	79395	82063	None	2696	386	15446	No_or_no_constitutive_exon
AGAAGCGCAGAAGCAGAAAATGGAATGATGCTGACAAGCTGGGTTGAAAGCA	17554	17633	17683	17631	-1	supercont1.215	H103_04017	15936	17806	None	2696	386	15446	No_or_no_constitutive_exon
TTGGAAACCTGCGATATGCGTGGTGTGATGTGGTGATGCTGACGGGCCAGAC	28741	28825	28875	28823	-1	supercont1.215	H103_04020	27420	29129	None	2696	386	15446	No_or_no_constitutive_exon
GAACGAAGAAGATGGAAGGAGATCAAAGGTTAACCTGGGTGAAATGATAGAT	47119	47284	47334	47282	-1	supercont1.215	H103_04027	46922	47509	None	2696	386	15446	No_or_no_constitutive_exon
CTATTTTTGTTTTTTTCCCTCCTCTTGCTTAAGTAGCAGTAGGGAATTAGCA	93837	93929	93979	93927	-1	supercont1.215	H103_04046	93173	94191	None	2696	386	15446	No_or_no_constitutive_exon
TCAGTTGAAGCTCACAAATAGATACCAGGTGAACTAACTAGGGTATGCAGAC	117357	117399	117449	117397	-1	supercont1.215	H103_04056	117357	117725	None	2696	386	15446	No_or_no_constitutive_exon
ACAATTCCCTCTTAGCCAAGCTGACATGGGGTTACCTTCTAAAGGGCCAGGA	90387	90775	90337	90389	1	supercont1.301	H103_07620	89905	90775	None	2696	386	15446	No_or_no_constitutive_exon
AATGGCATTTGTTTTATCCAAAACGAATCTCTAATTTTATTGGGATGCAGTG	95657	95732	95607	95659	1	supercont1.301	H103_07621	94602	96411	None	2696	386	15446	No_or_no_constitutive_exon
TTGCATTTCTGTATTTGGATCATATTAAACTGATTGTTCATAGGGAGTAGTC	31300	31992	31250	31302	1	supercont1.259	H103_05842	30371	32233	None	2696	386	15446	No_or_no_constitutive_exon
TGGATTCCACTCCTTTGTCTAATACATTCCATTGCTAACCGGGTAAACAGTG	117409	118291	118341	118289	-1	supercont1.259	H103_05881	117409	119829	None	2696	386	15446	No_or_no_constitutive_exon
TATTCGTCTTGTTATTGTGGCTAGTTATTCATTCTTGTGGGTAGCAACAGTG	50870	50983	51033	50981	-1	supercont1.99	H103_01055	50672	51720	None	2696	386	15446	No_or_no_constitutive_exon
GTGCCGGTACTATTAAGACGACGTGATATATGCTGACTCGAGGGGACCAGGC	74376	74394	74444	74392	-1	supercont1.99	H103_01063	72522	74564	None	2696	386	15446	No_or_no_constitutive_exon
CTCTATCGGTTGTAATATGAAATTATGTTGGCTTAAACTTGAGGGTATAGGG	78425	78524	78574	78522	-1	supercont1.99	H103_01066	77143	80085	None	2696	386	15446	No_or_no_constitutive_exon
GGGAACAACCGGAACTACGGGTTGGAACTTCACCAACTTGCTGGAGGGAGAT	104753	105109	105159	105107	-1	supercont1.268	H103_06151	104753	105818	None	2696	386	15446	No_or_no_constitutive_exon
GTGATCCTGTTCCCATTTCCGTCTTGACTCAACTGATGACGGGATTGCAGAT	113801	114091	114141	114089	-1	supercont1.268	H103_06158	113590	114347	None	2696	386	15446	No_or_no_constitutive_exon
CCGACCTGTGCACCAAGGCAAGGAATTATCTTCTTCTGACGGGGAGACAGAT	128550	128714	128764	128712	-1	supercont1.268	H103_06165	128550	129351	None	2696	386	15446	No_or_no_constitutive_exon
AATGATTTCCCCAAGGATCAAGAATATAATATCAACTGACCGTGGGAAAGGT	83932	84069	84119	84067	-1	supercont1.240	H103_04877	83658	85005	None	2696	386	15446	No_or_no_constitutive_exon
CCCCAGGAATGCTAAGTGGGAGGTGCAATTGCTAATGGGGAAATCGGTAGGA	95643	95999	95593	95645	1	supercont1.240	H103_04884	95256	96154	None	2696	386	15446	No_or_no_constitutive_exon
ATATTTTTTTAAAAAAAAAAAAAAAATTGTGATGACTGACTGGGCGACAGGC	15153	15478	15103	15155	1	supercont1.329	H103_08845	14991	18555	None	2696	386	15446	No_or_no_constitutive_exon
GGCGAGAGTTAATGCAGCAGGGTTCAGGGATGCGTGGTCAAGGGTGGTAGGA	24400	24525	24575	24523	-1	supercont1.329	H103_08848	24400	25279	None	2696	386	15446	No_or_no_constitutive_exon
CCCGTGACAATTATGAATTGAATATTGGCTAAAAAAAAAGGGTGAAATAGCA	35515	36313	35465	35517	1	supercont1.133	H103_02008	33883	36313	None	2696	386	15446	No_or_no_constitutive_exon
TGGTTGGTTGCTGATTCCGGCGTAACTACGTACCTCCCCGGGCATAAAAGAC	65515	65922	65972	65920	-1	supercont1.133	H103_02021	65515	66655	None	2696	386	15446	No_or_no_constitutive_exon
ATAAAACAGGAGGTTGAAGCTCTTCTCCATTTTTAAAAAGTAGGGTGTAGAG	1300	1482	1250	1302	1	supercont1.86	H103_00686	875	1822	None	2696	386	15446	No_or_no_constitutive_exon
GTGATGATACGGGCTACGGGTGCTAATACTCGATTTGCTCGGGGCGATAGTC	11819	12394	11769	11821	1	supercont1.86	H103_00692	11627	12394	None	2696	386	15446	No_or_no_constitutive_exon
AAATATCATCGGTGGATCGATTACGGTTACTGATGGTCATGGGTGCATAGAT	96234	96321	96371	96319	-1	supercont1.86	H103_00721	96234	96834	None	2696	386	15446	No_or_no_constitutive_exon
ATACATACCGGAAATGCTATGGGGTACACTGCGTACTTATGGGAATTTAGGG	98589	100394	100444	100392	-1	supercont1.86	H103_00723	98589	100838	None	2696	386	15446	No_or_no_constitutive_exon
TTAGTAGTTCCGTGGCTTGCGCTTACCTGGAGACGGTCTTGGGAAATTAGCG	127679	128867	127629	127681	1	supercont1.86	H103_00734	126973	130019	None	2696	386	15446	No_or_no_constitutive_exon
TCCGACGTGCCGACGTTGTAACGATGAAATACTGACTGACGGGGGAACAGGT	132589	132712	132539	132591	1	supercont1.86	H103_00736	131428	133306	None	2696	386	15446	No_or_no_constitutive_exon
ACCGTGAAGGAGCCCCTCCTTTCACCGCCAAAGCTGACACAGGGGATCAGCT	31877	32223	32273	32221	-1	supercont1.197	H103_03515	30796	32665	None	2696	386	15446	No_or_no_constitutive_exon
CCCCGGGCTTTAGGGGAGGATGTACATTTTTATTCTGACTGGGTGAGCAGCT	62304	62465	62515	62463	-1	supercont1.197	H103_03527	60583	63112	None	2696	386	15446	No_or_no_constitutive_exon
AGTGAGACCGACTGACTGACTGACTGACTGACTGACTTGCTGGGACGCAGGT	12744	13314	12694	12746	1	supercont1.265	H103_05985	12317	16135	None	2696	386	15446	No_or_no_constitutive_exon
ATGCTGCTCATCATTCTGTTAGGAAGAAACAAATGCTAACGGGATGCTAGAA	19706	19892	19942	19890	-1	supercont1.265	H103_05988	19706	20088	None	2696	386	15446	No_or_no_constitutive_exon
ACATATCTGCTCAATGCGAATAAAACAGCTAGCTAACGTGAGGGTGATAGTA	69850	70966	69800	69852	1	supercont1.265	H103_06008	69452	72155	None	2696	386	15446	No_or_no_constitutive_exon
CTGTGGCTCCTCGAGGCTGAAAATAAGCCCAACTTTCTAACAGGGAGCAGGG	73524	73600	73650	73598	-1	supercont1.265	H103_06009	72353	74588	None	2696	386	15446	No_or_no_constitutive_exon
TTGAGTGGACCACAAGATCATAGACTGATGTTTTGACGGTGCCGGGATAGGT	93373	94411	93323	93375	1	supercont1.265	H103_06018	93253	94983	None	2696	386	15446	No_or_no_constitutive_exon
CCCGTGAACAATTAACTAGCAGGCACCACAATATATTAACGGGTGTATAGCT	117801	118054	117751	117803	1	supercont1.265	H103_06028	117215	121992	None	2696	386	15446	No_or_no_constitutive_exon
GTTACTTTACTTTTTGCGTCTTTATATGTATGTATATACTAACGGGTTAGCC	64452	64668	64402	64454	1	supercont1.292	H103_07363	63020	64956	None	2696	386	15446	No_or_no_constitutive_exon
GTATTTTATCCTCGAGTGTTTTTTAGTCAATGCTAACCACGGGGACTCAGTT	29803	30094	29753	29805	1	supercont1.224	H103_04187	28546	30605	None	2696	386	15446	No_or_no_constitutive_exon
CTAGCCACCTTCACAGAGCTGATGAAGTTGATTTTTGACGGGACCAACAGGA	72944	73062	72894	72946	1	supercont1.224	H103_04204	71662	74564	None	2696	386	15446	No_or_no_constitutive_exon
ATGCTCTTAAAGCAATAGTTTCAACCTACTTGACTGACAGGGGAAATTAGCC	82705	82802	82655	82707	1	supercont1.224	H103_04209	81909	84007	None	2696	386	15446	No_or_no_constitutive_exon
CGGGCATTTTGGACGGAAGACTGATTTGTATTTTCTTGTTGTGGGTATAGGT	45245	45320	45195	45247	1	supercont1.324	H103_08633	44714	45595	None	2696	386	15446	No_or_no_constitutive_exon
AATCACCTACTTCCATTTAACTACCAAACTAACATTACCTTAGGGTAGAGAG	67147	67366	67097	67149	1	supercont1.324	H103_08640	65542	68303	None	2696	386	15446	No_or_no_constitutive_exon
ATGAAAACTGTTTATGTTTAAATTGTATGATGCTAAGCTCCGGGACATAGCC	117235	120278	120328	120276	-1	supercont1.324	H103_08661	117235	120642	None	2696	386	15446	No_or_no_constitutive_exon
GTGGACCTGCGAAGCCAAAAGCCGGTGCTGACGTGAATGGGTAAATACAGGT	116719	116776	116669	116721	1	supercont1.284	H103_07047	115493	117990	None	2696	386	15446	No_or_no_constitutive_exon
TATGTACGAACATACACTGTAGACTGTTAGATAATAATAACGACGGGTAGGG	116833	116995	116783	116835	1	supercont1.284	H103_07047	115493	117990	None	2696	386	15446	No_or_no_constitutive_exon
TGTTGCGTATGGAAGGGAGAGACATACTGAAATTATATCCCGGGATACAGGA	54610	54673	54723	54671	-1	supercont1.61	H103_00090	54007	54869	None	2696	386	15446	No_or_no_constitutive_exon
CCAAGCATAGTATTTCTACCGAACATGAGTGACTAACGCAGGGGTGACAGAA	111702	112761	112811	112759	-1	supercont1.61	H103_00114	111702	113814	None	2696	386	15446	No_or_no_constitutive_exon
TACTACTACCTTCTCTACTGCTGTGTGAATCCTCGCTGACGGGGGCGTAGAA	122063	122147	122197	122145	-1	supercont1.61	H103_00120	122063	122530	None	2696	386	15446	No_or_no_constitutive_exon
AGTAAAAGGTGATTGTGACCAATTTCATTGACTAAACTAACATTGGGAAGAC	38606	38763	38813	38761	-1	supercont1.286	H103_07066	34570	39879	None	2696	386	15446	No_or_no_constitutive_exon
TCCACTGGTATACTACAATATAAAGAAGGTGGATACTAACAAGGGAATAGAT	117503	118144	117453	117505	1	supercont1.286	H103_07105	117257	118144	None	2696	386	15446	No_or_no_constitutive_exon
ATGAAGATTGGTTACGAGAATGCTTCGCTAAGACAACCTTGCGGGAATAGGC	7174	7289	7124	7176	1	supercont1.275	H103_06506	6897	8509	None	2696	386	15446	No_or_no_constitutive_exon
TATGTTAACTTTGCGGCTGTTAAGACATAACTGCTCTAGGGAATCGAAAGGT	22197	22237	22287	22235	-1	supercont1.275	H103_06510	18025	22486	None	2696	386	15446	No_or_no_constitutive_exon
TATAAAAATGGCATAAAAAATCTTTCGGCGGGATACTAATGGGTCAATAGGA	96729	96834	96884	96832	-1	supercont1.275	H103_06542	96729	97357	None	2696	386	15446	No_or_no_constitutive_exon
GGCAGCATATTATCACCACCTGAGGTTCTCGAAATTGACCATGGGGATAGCG	9011	9135	9185	9133	-1	supercont1.117	H103_01669	8146	9638	None	2696	386	15446	No_or_no_constitutive_exon
ATATGTCAATTTTGACGCGAAGAAGAGCCATGCTGATGATGTACGGGTAGAC	24098	24616	24666	24614	-1	supercont1.117	H103_01675	24098	24740	None	2696	386	15446	No_or_no_constitutive_exon
TATTCAACTCTTGACAGCTGATAAACGGACGCAAACTAACTCAGGGACAGAT	74305	74933	74255	74307	1	supercont1.117	H103_01702	73697	74933	None	2696	386	15446	No_or_no_constitutive_exon
ATATGTATATTTATATATATGTGAGATTAAGGCTGACTGTCGGAGGGCAGGT	93575	93661	93711	93659	-1	supercont1.78	H103_00486	92111	94103	None	2696	386	15446	No_or_no_constitutive_exon
CTTATCCTGCGTACTATGAGCTAGTTAGTGTCTAACGCCCGGGGAAGTAGGA	14770	16532	16582	16530	-1	supercont1.128	H103_01747	14604	17160	None	2696	386	15446	No_or_no_constitutive_exon
ATTTGCAAGATCTATGAGTTTCTGGATTAACTTTAAGGGCTAAAATGTAGAA	46125	46377	46075	46127	1	supercont1.128	H103_01759	45662	46796	None	2696	386	15446	No_or_no_constitutive_exon
AAAATTAGGATGAATTACTGCGAGGACATGGCGCTGACTTGGGAGTATAGGA	48567	48603	48517	48569	1	supercont1.128	H103_01760	47563	49940	None	2696	386	15446	No_or_no_constitutive_exon
CGCAGCTGCTTCAATAACGTCCGTCCCGGCTGTTGCTAACGATTGGGTAGTG	12598	12751	12801	12749	-1	supercont1.85	H103_00644	12598	13143	None	2696	386	15446	No_or_no_constitutive_exon
TGCCGTTTTCCATCATTGATACGAGTGGTACTGATGCTAATATGGGACAGAT	64583	64660	64533	64585	1	supercont1.85	H103_00666	63743	64660	None	2696	386	15446	No_or_no_constitutive_exon
ATTGTGAAACTTCGAAATAGTGGATGGAATAGCGCTAACCGGGCGGACAGGA	89077	89268	89318	89266	-1	supercont1.85	H103_00677	87502	89924	None	2696	386	15446	No_or_no_constitutive_exon
CTCAAATTATAGTACAGTGCATTGGAGACCCCCTACTAATTGACGGGTAGGA	18477	18537	18587	18535	-1	supercont1.323	H103_08579	16486	18970	None	2696	386	15446	No_or_no_constitutive_exon
ATCACCATACCTTGTTTCACAATGATGGTATAGGGAGCTGACCTGGGAAGAG	20233	20352	20183	20235	1	supercont1.323	H103_08580	19457	20953	None	2696	386	15446	Yes
GCGGACGGGTATTGACAAGGCAACGCGTATTTATACTAATGGGAATTTAGAT	26893	27018	27068	27016	-1	supercont1.323	H103_08584	25999	27621	None	2696	386	15446	No_or_no_constitutive_exon
GTGCCGGCTCTGAACGCGGTTGTAAAGGTTGACGGTGTGCTGGGTGCAAGGG	47219	47933	47169	47221	1	supercont1.323	H103_08593	46939	47933	None	2696	386	15446	No_or_no_constitutive_exon
GACACCCGCTGATCTTTGTATGACCGACATTTGTAACTGACGGGAAAAAGTC	5049	5477	4999	5051	1	supercont1.67	H103_00209	3620	5477	None	2696	386	15446	No_or_no_constitutive_exon
CAGAATGGCTGAGTAGTGAAACATCATTCCTCTAACTGTTGGGACGGTAGAA	73741	73898	73948	73896	-1	supercont1.67	H103_00241	72840	74291	None	2696	386	15446	No_or_no_constitutive_exon
TCCGGCATCCGCATGTCTATAGAAACACCCGAAATTGACAGGGGATCTAGCA	90664	91680	91730	91678	-1	supercont1.155	H103_02518	90664	92442	None	2696	386	15446	No_or_no_constitutive_exon
ATATATTACTTTGGCCATATTTACGTGACATGCTAACTTCAGGGGGCTAGCA	8591	9391	9441	9389	-1	supercont1.194	H103_03425	8591	10024	None	2696	386	15446	No_or_no_constitutive_exon
CAGCTTGTTTTTCTACGAGGAATTATTTCCTACATGCTGACGGGGGCCAGTG	104181	104334	104384	104332	-1	supercont1.194	H103_03463	104181	104881	None	2696	386	15446	No_or_no_constitutive_exon
AGAGAAAGAAAAAAAAAAAAAAGGGAGAGAAAACTAACGGGTTGATAAAGGT	26410	26470	26520	26468	-1	supercont1.277	H103_06691	25570	28463	None	2696	386	15446	No_or_no_constitutive_exon
CCACCCCTTTGCCGACGGCTCGACTGTGCTGACTGTGAGGTGGGATGTAGTC	42320	42466	42516	42464	-1	supercont1.204	H103_03671	37370	42973	None	2696	386	15446	No_or_no_constitutive_exon
AATTAACCTGATACTTTATTAATGCTTTACCTTTTATTATGGGAATATAGGG	77947	79129	77897	77949	1	supercont1.204	H103_03686	77698	79129	None	2696	386	15446	No_or_no_constitutive_exon
CCCTCTATGGCTGAAAGAGTGAGATATTTACTGACCCGGCGGGCAAATAGAT	21017	21093	20967	21019	1	supercont1.87	H103_00747	20365	23079	None	2696	386	15446	No_or_no_constitutive_exon
ACTGCTGCTGGAGAACCAAGACCAGACACCATTATTGACTGGGCATATAGAC	68869	69054	69104	69052	-1	supercont1.87	H103_00764	62308	69778	None	2696	386	15446	No_or_no_constitutive_exon
CCCATCTATTCAATAATGACTTTCTTCACTAACCAATAATAGGGTGGCAGCT	9505	10015	9455	9507	1	supercont1.100	H103_01103	9368	10015	None	2696	386	15446	No_or_no_constitutive_exon
CCATCGAAACAGCTTGTATCTACACCTATACTAACGGCGGCAATGGGTAGAA	105273	106158	106208	106156	-1	supercont1.100	H103_01142	103530	106343	None	2696	386	15446	No_or_no_constitutive_exon
TGTTTAATGTCTACCGTAAAGACTATATATAACTGACTCTCGGGCTAAAGAT	34467	34711	34417	34469	1	supercont1.280	H103_06768	33433	35203	None	2696	386	15446	No_or_no_constitutive_exon
ATTGAACCAGACTCCCTTGTACACTAAACCTGAATGGGCGGGGACGCTAGTT	70520	70646	70470	70522	1	supercont1.280	H103_06785	69884	70646	None	2696	386	15446	No_or_no_constitutive_exon
CTGCACCGCAGATCCTCAAGATGTCGTTATAACTGACGGGATTGAAACAGAC	8628	8727	8578	8630	1	supercont1.305	H103_07712	8365	10738	None	2696	386	15446	No_or_no_constitutive_exon
GCTTTTATTTGTTTTATCTTCGAGCCGACATGCTGACGGGATAATAATAGGA	16403	16482	16532	16480	-1	supercont1.305	H103_07715	15366	17451	None	2696	386	15446	Yes
ATCAAATGTTCTCTCACATAGTATATAGTCTAACAAACGGGAAATGGTAGAA	61187	62643	62693	62641	-1	supercont1.305	H103_07735	61187	62853	None	2696	386	15446	No_or_no_constitutive_exon
AACGTCTCGGGAGGTTATGGTTGAGAAAACTTTGCTTCTGATCGGGGCAGCG	105564	105925	105514	105566	1	supercont1.282	H103_06870	105122	105925	None	2696	386	15446	No_or_no_constitutive_exon
AATTGTTGATATCATTATCTGGTATATGAGCTAACTGCTTGGGCGTATAGAA	97123	97138	97073	97125	1	supercont1.226	H103_04310	96920	98587	None	2696	386	15446	No_or_no_constitutive_exon
GATCTTCTACATTGAATTACTAACGACATGGGACTAACTAAGGGGCCCAGAC	6951	7583	6901	6953	1	supercont1.186	H103_03326	6351	8033	None	2696	386	15446	No_or_no_constitutive_exon
GCTGGTGATTGAAGCAAAGGCAAAACAAAAACTGATATATGAGGGTTTAGTT	18282	18423	18473	18421	-1	supercont1.186	H103_03332	18045	18982	None	2696	386	15446	No_or_no_constitutive_exon
TCGAACCCTGTTCATATATCACTTCTGACGTTTAACGGGAAATATAATAGAT	58497	59340	59390	59338	-1	supercont1.186	H103_03350	58497	59905	None	2696	386	15446	No_or_no_constitutive_exon
TTGCAGCTGTGTCTGAACATGCAGCTAATGAATGATATCGTGTGGGGCAGAT	77400	77557	77607	77555	-1	supercont1.148	H103_02380	75378	77760	None	2696	386	15446	No_or_no_constitutive_exon
CTTCTGGGACCGGCAGAGGCTGATATATATATGTGGCATTGGGTCAACAGTA	38377	38755	38805	38753	-1	supercont1.236	H103_04562	37751	39349	None	2696	386	15446	No_or_no_constitutive_exon
GTTGACAAGATGGAAGATGCCTGGACAATATTAGCTAACAAGGGGATTAGGG	83991	84127	84177	84125	-1	supercont1.236	H103_04578	83717	86021	None	2696	386	15446	No_or_no_constitutive_exon
GCCTGCGAATAATTACTAAGTGCACAAGTATACTGACTGCAATGGGACAGTG	21229	21250	21300	21248	-1	supercont1.147	H103_02323	18352	21690	None	2696	386	15446	No_or_no_constitutive_exon
CGATTAGTCTTATAATTTTGAGACTTACAAGTATCTAACGGGGTGTACAGAC	25671	25788	25621	25673	1	supercont1.147	H103_02324	24882	26855	None	2696	386	15446	No_or_no_constitutive_exon
ATGGATATATATGTTAGATATATAAGAAAGAGTTGACTAACAGGGTGTAGGC	86851	87520	87570	87518	-1	supercont1.147	H103_02347	86752	87883	None	2696	386	15446	No_or_no_constitutive_exon
TGCATTATAGAATACAGTCAGCTAACGAGGACGTTATATCTGGGATATAGTG	87548	87796	87498	87550	1	supercont1.141	H103_02268	87232	87980	None	2696	386	15446	No_or_no_constitutive_exon
CTTCGAGGCCATTGATAAGGACAGTATTGATATATTCGATGGGCATATAGCG	13327	13518	13568	13516	-1	supercont1.296	H103_07422	13064	13705	None	2696	386	15446	No_or_no_constitutive_exon
CCACGCAACGCTGACCAAGTCAGTTCAAAACACTGACCACTGGGGGTTAGGA	44318	46057	44268	44320	1	supercont1.296	H103_07434	44216	46057	None	2696	386	15446	No_or_no_constitutive_exon
CTCGTTCAATTCGTCTGTAGGTGTAGGATCGCCCGGCTGACTGGGAGTAGAT	973	1081	1131	1079	-1	supercont1.222	H103_04111	14	1685	None	2696	386	15446	No_or_no_constitutive_exon
CTCGTTCTGGATGTGGCCGCATGATCGCTGACCGTTCGTCTCGAGGGTAGCT	65680	65728	65630	65682	1	supercont1.267	H103_06091	65531	67422	None	2696	386	15446	No_or_no_constitutive_exon
CCCTCATGATATATTTATTCAGGGCTAACAATGGTATATCGAACGGGCAGCG	66211	66285	66161	66213	1	supercont1.267	H103_06091	65531	67422	None	2696	386	15446	No_or_no_constitutive_exon
AGGGTATTATCATTATAGTTATAGTGTGGTTCGAGGGGTGGATAGGCTAGTT	77530	77645	77480	77532	1	supercont1.267	H103_06096	76799	77645	None	2696	386	15446	No_or_no_constitutive_exon
CTGAGCATGAGAAATGTCCCGGGGAACACGAAGATACTAACAGGGATTAGAA	59273	59350	59223	59275	1	supercont1.69	H103_00293	57791	59448	None	2696	386	15446	No_or_no_constitutive_exon
CCGGCCCGTTTTAATATGACTGCCCAGCTAGTTGCTTACGGGATATACAGGA	81669	81833	81883	81831	-1	supercont1.69	H103_00303	81669	82112	None	2696	386	15446	No_or_no_constitutive_exon
CAATGGCTAGATTGCTAACCCTCGTTTTTTTTCTTCATGGGCAACGGTAGAA	4610	5045	5095	5043	-1	supercont1.129	H103_01792	3513	5492	None	2696	386	15446	No_or_no_constitutive_exon
GTTCCATTGGCCCATACACCTAAGAAACCTCTCGCTGACCATGGGCACAGGA	35110	35948	35998	35946	-1	supercont1.288	H103_07159	35110	36081	None	2696	386	15446	No_or_no_constitutive_exon
TACAGCCTGGTGTTTACTGCGTCGAACATCTTACTGACTGGGACGACCAGAC	37671	37741	37621	37673	1	supercont1.288	H103_07161	37588	40099	None	2696	386	15446	No_or_no_constitutive_exon
CAAAGTATGCTTGATCATCCCATCTCCACTACTCTAGCTAACGGGCATAGTA	41621	42115	41571	41623	1	supercont1.288	H103_07162	40826	43047	None	2696	386	15446	No_or_no_constitutive_exon
CTCACCAAACGCATATACTTTGTGTGTGCTCGTACTGATTAGAGGGGTAGTT	61368	61890	61318	61370	1	supercont1.288	H103_07172	60362	62266	None	2696	386	15446	No_or_no_constitutive_exon
ACGTGTGGAAGTTAATGAGTACGCTAATATTCTATAATATGTATGGGCAGGG	90372	90516	90322	90374	1	supercont1.288	H103_07182	89658	91709	None	2696	386	15446	No_or_no_constitutive_exon
GACTCTCTACTGTGGTTATATAGCAGTGCAGCTCTAATAGGGAAGTATAGAC	6270	6455	6505	6453	-1	supercont1.227	H103_04315	6270	6995	None	2696	386	15446	No_or_no_constitutive_exon
TTTATGCCTATGATTTGAAAGATTGTCTTTTTAACACATGGGGTGATTAGCT	89158	89327	89108	89160	1	supercont1.227	H103_04356	86936	90039	None	2696	386	15446	No_or_no_constitutive_exon
TGGCATCGGTAAGAAAGAAGAAAAGTACTAACATGATGGGAAACAATCAGGT	10169	13131	10119	10171	1	supercont1.256	H103_05575	9071	13131	None	2696	386	15446	Yes
CGTAAGTGTAGCAAATATCTGAAGGGTATTCATAGTGCTGACGGGTACAGTC	21531	21687	21481	21533	1	supercont1.256	H103_05582	20117	22488	None	2696	386	15446	No_or_no_constitutive_exon
TCCCTATCGGCTTTACGCATAAGTAACCATGCTCACTCTATGGGGTATAGTG	4566	4729	4779	4727	-1	supercont1.158	H103_02531	4128	6079	None	2696	386	15446	No_or_no_constitutive_exon
CAGGATATGAGGGCCCTATTGACGACCCATAACTAATAGGGGAATACCAGGG	8019	8101	7969	8021	1	supercont1.158	H103_02533	7832	8101	None	2696	386	15446	No_or_no_constitutive_exon
CTTTTTTTTTCTTGATCTTGGGAAAATGGCTTTGATCTAACGGGTGGTAGAT	25768	25936	25986	25934	-1	supercont1.185	H103_03298	24200	26613	None	2696	386	15446	No_or_no_constitutive_exon
AACTTCCTCTTGGTGGCTAGCAAAGACCTATCATACTAACTGGGATACAGGC	31816	32958	33008	32956	-1	supercont1.185	H103_03301	31570	33684	None	2696	386	15446	No_or_no_constitutive_exon
TTTATTATTACTATCATACATGTCCGACTTGATATCTAACTCGGGGATAGAT	20055	20600	20005	20057	1	supercont1.310	H103_07899	19471	21557	None	2696	386	15446	No_or_no_constitutive_exon
ATACCTATTCCATACCTCCCTGGGGCAGCAAAGGCTGACAAGTGGGACAGTT	59960	60021	59910	59962	1	supercont1.303	H103_07670	59387	61320	None	2696	386	15446	No_or_no_constitutive_exon
CGACCATTACTTCCCTTGTTGCAAGTAATAATAGCAGCCAACGGGTATAGAT	63807	65803	65853	65801	-1	supercont1.303	H103_07672	63807	66340	None	2696	386	15446	No_or_no_constitutive_exon
GACGACGCGGTTAGATAGTCAATGGGCAAAAGAGCTAACATGGGAAATAGAA	75273	76513	75223	75275	1	supercont1.303	H103_07678	75101	77132	None	2696	386	15446	No_or_no_constitutive_exon
CCCTCTATACAAGATGATATGGTTACTAAACGAAAGGGGGGAATATGTAGTG	9292	9501	9242	9294	1	supercont1.252	H103_05384	9056	11017	None	2696	386	15446	No_or_no_constitutive_exon
TTACCCTTGGCCATTATTGACCTTCAATTTCTCTGTGCTGACTAGGGCAGTT	6525	6586	6636	6584	-1	supercont1.274	H103_06465	6377	8758	None	2696	386	15446	No_or_no_constitutive_exon
TACCTACCTAACAGCAAAACGAGCTAACGCCTAGTGGAAATATGGGGTAGGG	17211	17456	17506	17454	-1	supercont1.274	H103_06472	17211	17585	None	2696	386	15446	No_or_no_constitutive_exon
GTATTCCTGACTTCTTTTCAAAGGAGGACATTCGGCTAAGAACTGGGCAGGG	62795	63371	63421	63369	-1	supercont1.274	H103_06492	62795	64397	None	2696	386	15446	No_or_no_constitutive_exon
AGGATCCCTTCTGTTAATATTATTACAGCCTGCTTGCGGCCGGGATGTAGCG	65904	66317	66367	66315	-1	supercont1.262	H103_05943	65904	66601	None	2696	386	15446	No_or_no_constitutive_exon
AAGAAATGGTTGAAGATGATAAGCTGATTGAATTTGTTGTTGGGATATAGAC	20935	21060	21110	21058	-1	supercont1.213	H103_03966	20484	21594	None	2696	386	15446	No_or_no_constitutive_exon
ATATAACCATCTGACCAGCTACCAAGTTGCTGACTGACGGGCGGGAACAGGC	49998	50034	49948	50000	1	supercont1.221	H103_04097	49285	53269	None	2696	386	15446	Yes
GCTGGTTAATTGAACAGAAAGAAGACATGCTGATACTTCTGGGTAACTAGAG	50215	50319	50165	50217	1	supercont1.221	H103_04097	49285	53269	None	2696	386	15446	Yes
TTATAGACTTGAGCTTGGTTGTTCCCTTGCTAACCTGCTTGGGATGGTAGCT	59255	60790	60840	60788	-1	supercont1.221	H103_04101	59109	61659	None	2696	386	15446	No_or_no_constitutive_exon
TGCATTCCATACATGTCTGTGAGCCCTTTGTTGACGGGATAAGAATGCAGTC	73150	73319	73369	73317	-1	supercont1.221	H103_04106	72636	73588	None	2696	386	15446	No_or_no_constitutive_exon
CTGAAGAGGAGCTATTCTACATGAGATGCAGATGCTGACTGTGGGAATAGTC	2263	2317	2367	2315	-1	supercont1.287	H103_07108	76	2537	None	2696	386	15446	No_or_no_constitutive_exon
AAGCACCGCAACCTACCTCTAAATGGCGACTACCAAACTAATGGGTATAGAT	11826	12203	11776	11828	1	supercont1.287	H103_07112	10699	13017	None	2696	386	15446	No_or_no_constitutive_exon
TAAGTACATCCACGTTTATCTGTATAGAATGAATGCTAACGGGACGGCAGAA	18449	18754	18804	18752	-1	supercont1.287	H103_07116	18449	19599	None	2696	386	15446	No_or_no_constitutive_exon
CCCTATTGGAGTCATTCAAAAGCCAGCAGTTAACTGACGGGATGTAATAGTC	78847	78911	78961	78909	-1	supercont1.287	H103_07142	77543	80018	None	2696	386	15446	No_or_no_constitutive_exon
CATTCGAGTGTTGCATCTAGACTGTTGAGATACTAACTGTGTGGGTTAAGTG	24285	24431	24235	24287	1	supercont1.263	H103_05957	24199	25350	None	2696	386	15446	No_or_no_constitutive_exon
ACACTAAGTGATGAACAACACTGGCTAATCAGTACGTGGCGGGATGATAGCT	12812	12862	12912	12860	-1	supercont1.257	H103_05618	9520	13305	None	2696	386	15446	No_or_no_constitutive_exon
CTGTCATAAGATAGCAGTTAAGTCATCAACGTGCTGACGGAGGGATATAGAT	18499	18537	18587	18535	-1	supercont1.257	H103_05622	18499	19688	None	2696	386	15446	No_or_no_constitutive_exon
TATTACCACGAGACATAGACATGAAGTAATAGCTAATTGGGGCATAACAGGA	20420	20700	20370	20422	1	supercont1.65	H103_00180	20090	21378	None	2696	386	15446	No_or_no_constitutive_exon
TGCGCCGAAGAAAAAGAGGCGTTGTGGTAATGGTTCTGACGGGCGCGCAGCG	43982	44190	44240	44188	-1	supercont1.230	H103_04439	43460	44292	None	2696	386	15446	No_or_no_constitutive_exon
CATAACTAGTTGAACTAACGACGCTCTCCATGAGAGGGGGGAGGATACAGTG	45242	45321	45192	45244	1	supercont1.230	H103_04440	45038	47661	None	2696	386	15446	No_or_no_constitutive_exon
AGTGTCCGCATTGTTCATATAGGAGGAGGACTTGACTGACAAAGGGGTAGAT	7070	8787	8837	8785	-1	supercont1.327	H103_08783	7070	9003	None	2696	386	15446	No_or_no_constitutive_exon
CAAGGACGAACACAGCGTTATCAACGTGCTTGTTAACGGGGAAGTCGCAGTT	54711	54784	54661	54713	1	supercont1.327	H103_08804	54614	55132	None	2696	386	15446	No_or_no_constitutive_exon
ACACATAAAGGAATTCAATATTGAACGTGGAAACTAATTTGGGTAACAAGAT	62291	62328	62241	62293	1	supercont1.209	H103_03747	60923	62928	None	2696	386	15446	No_or_no_constitutive_exon
GCTCTCCAACGCATTGTTACGCACCTGCTAACTCATGTGGGGGTGGCAAGGC	62394	62928	62344	62396	1	supercont1.209	H103_03747	60923	62928	None	2696	386	15446	No_or_no_constitutive_exon
CACACACACACATTCTTCTTCTTCTATCTATAGATGCTAACAATAGGGAGTA	65802	66193	66243	66191	-1	supercont1.266	H103_06060	65052	69996	None	2696	386	15446	No_or_no_constitutive_exon
TACACTGTTTGTTACCTTTACGTTTAACTATATGCTAAGAGGGAGAACAGCC	46639	47231	47281	47229	-1	supercont1.270	H103_06193	43901	48303	None	2696	386	15446	No_or_no_constitutive_exon
GAACCCGGAATTTCTCTAGAACGATACTCATATTACTTTTCGGGATGTAGAA	31579	31942	31992	31940	-1	supercont1.102	H103_01157	30382	32685	None	2696	386	15446	No_or_no_constitutive_exon
CCGTCTACAATGGTTTTTAAATGAAGTTTTGCTGATATTAGGGGCAACAGTT	14543	14691	14493	14545	1	supercont1.328	H103_08815	13991	15548	None	2696	386	15446	No_or_no_constitutive_exon
GAAAAGTTGTACTATTGAGATAAGAAATGTCTAACATGCTAGCGGGGCAGCT	32062	32088	32138	32086	-1	supercont1.328	H103_08822	30389	32239	None	2696	386	15446	No_or_no_constitutive_exon
GTTTGGTACTCTGGGACAATTAATGAGTAGAAAACTAAAGTCGGGGATAGGA	31493	31587	31637	31585	-1	supercont1.328	H103_08822	30389	32239	None	2696	386	15446	No_or_no_constitutive_exon
TTGTTGACCTGCCGTGCTGCTAATCGGTAGCTAATGTGGGATGAAACTAGCT	42430	42595	42645	42593	-1	supercont1.113	H103_01529	41987	43324	None	2696	386	15446	No_or_no_constitutive_exon
CTCGAATCCTAACGTGACTCAACCGAAGTATCTTGTTAACTATGGGACAGTG	51243	51356	51406	51354	-1	supercont1.113	H103_01534	49601	52035	None	2696	386	15446	No_or_no_constitutive_exon
CATTGCATAGATACCCAGCCTATATGACGAAGCTGACGGGATAACAACAGCC	6308	6734	6784	6732	-1	supercont1.234	H103_04520	6052	7358	None	2696	386	15446	No_or_no_constitutive_exon
ACCATTTCCCGAGTAACTCAAAAGATGAATGCTAAACAATTGGGTGGTAGGA	11990	12872	11940	11992	1	supercont1.234	H103_04522	11494	12872	None	2696	386	15446	No_or_no_constitutive_exon
TCCCCCAGACAAGGAGAGCAGAGTGCATGCTAACAGGGTGGTGATAATAGCT	34931	35810	34881	34933	1	supercont1.107	H103_01325	34653	35810	None	2696	386	15446	No_or_no_constitutive_exon
ATCAATGGGAATGGAAGAGACATGAAAACTGAGATATATGGGTAATATAGGG	47582	47813	47532	47584	1	supercont1.107	H103_01330	47344	47813	None	2696	386	15446	No_or_no_constitutive_exon
CTTGGAGTGGGGGCGAGTGCGCTGACCAGGTGAACCCTCGGGATATACAGCC	35690	35801	35640	35692	1	supercont1.163	H103_02690	35472	37232	None	2696	386	15446	No_or_no_constitutive_exon
ACCCTATAGATGAATCATGTTTTGTCCTTTACTGACTATGGGTAATACAGTA	51050	51119	51169	51117	-1	supercont1.331	H103_08922	48324	51964	None	2696	386	15446	No_or_no_constitutive_exon
AGCTGCCTACATACCGTGAGACATGGGGGTAGCTGAAGCCATCATGGGAGCT	60880	61740	61790	61738	-1	supercont1.331	H103_08927	60880	61841	None	2696	386	15446	No_or_no_constitutive_exon
TTCATTAGCACCGGTTTACTGATATATTGCTCAATGTTATGGGGTTATAGGC	35990	36069	35940	35992	1	supercont1.312	H103_08054	35874	36634	None	2696	386	15446	No_or_no_constitutive_exon
ATACGTATACCCCTTGGGTATCACAGTGGCTAACGTAAAAGGGGGTATAGAT	464	1087	1137	1085	-1	supercont1.223	H103_04157	464	2281	None	2696	386	15446	No_or_no_constitutive_exon
GGGCTAGCGTACGAGGTAAAACTTCCATATAGGCAAGGGCTAAAGTAAAGCT	4562	4932	4512	4564	1	supercont1.138	H103_02185	1361	4932	None	2696	386	15446	No_or_no_constitutive_exon
GTACTTTCCTATTAGCTATCTACATTGTCTAGTATGGGCTAACAGATCAGGT	44245	45339	44195	44247	1	supercont1.321	H103_08387	43999	45339	None	2696	386	15446	No_or_no_constitutive_exon
TCAGTTCGCCATTACATCCCTACTGCTATTCCATATACTAACGGGAATAGCT	47386	47674	47336	47388	1	supercont1.246	H103_05015	46595	47674	None	2696	386	15446	No_or_no_constitutive_exon
TATATATCCTAAGTTGGCTTCTCAGAATACAGTGGCTGAACTAGGGACAGGA	53107	53901	53951	53899	-1	supercont1.273	H103_06461	52267	54255	None	2696	386	15446	No_or_no_constitutive_exon
CTGCCTGTTCTACATAATCTCGTGGCTGTATTGCTAACTTCAAGGGGTAGAC	35773	36880	35723	35775	1	supercont1.153	H103_02462	34850	36880	None	2696	386	15446	No_or_no_constitutive_exon
TGAGGGTGGCAGGGGCTGGCTACGGCGGTTTTACTGACGAGCGGGAGCAGAT	15793	15919	15969	15917	-1	supercont1.145	H103_02304	15209	16339	None	2696	386	15446	No_or_no_constitutive_exon
ACAATAGCCACCTAAGTGGTGCCAGTTACGTTGCTAATGCCCGCGGGAAGCT	19481	19548	19598	19546	-1	supercont1.243	H103_04940	17940	19829	None	2696	386	15446	No_or_no_constitutive_exon
CGAAATGCCGTGTTGAGAGATAGTATCTCATCTGATAAAACTGGGTAAAGTG	17886	18487	17836	17888	1	supercont1.50	H103_00006	17171	19063	None	2696	386	15446	No_or_no_constitutive_exon
GGTTAAACCCCGGCGGATCGAATGCGTATAGCTAACGTGGGATATTGAAGCT	14342	14373	14292	14344	1	supercont1.228	H103_04360	13668	15809	None	2696	386	15446	No_or_no_constitutive_exon
CTCTATGACACCTACATGACCGAGCTGGAAATATGCTAACAGGGAAACAGAC	42815	43405	43455	43403	-1	supercont1.90	H103_00834	42014	43515	None	2696	386	15446	No_or_no_constitutive_exon
ACGACCGTGGACGGGATGTTTGATAGCTGACCGCAACCGCCGGGGACCAGGC	19696	19745	19646	19698	1	supercont1.290	H103_07211	19204	21934	None	2696	386	15446	No_or_no_constitutive_exon
ATTGCTTGTCCGTCTATTTTTTTCGGATTTAATCTGACTCGGGGTGGTAGAA	13258	14028	13208	13260	1	supercont1.242	H103_04920	12116	14028	None	2696	386	15446	No_or_no_constitutive_exon
ACTCCTAGTGCTCTATGCGCCCCGTATAGCCGGTTCTAAGTGAAGGGTAGAT	36836	36956	36786	36838	1	supercont1.242	H103_04929	36155	39804	None	2696	386	15446	No_or_no_constitutive_exon
CTTGCAGCGTATATTCATTTTGTCGTGTGCAGAACTAACGGGAGCGGCAGCG	38277	39201	38227	38279	1	supercont1.242	H103_04929	36155	39804	None	2696	386	15446	Yes
TAGATTGTTATTGCGAATAGTGAAGAATTGGGCTAGCTGACAGGGAATAGTA	1708	1773	1823	1771	-1	supercont1.164	H103_02704	1436	2307	None	2696	386	15446	No_or_no_constitutive_exon
TGGCTTTCGTGAGAATGTTGCTGATAATGTGCTGTTTGGGGAGGGTATAGGT	4720	4801	4670	4722	1	supercont1.164	H103_02706	4238	5736	None	2696	386	15446	No_or_no_constitutive_exon
CATTAATTTCTCGAGAGAAAATAGCAATTGACTGTTGACTGGGAGAACAGGG	5041	5160	4991	5043	1	supercont1.164	H103_02706	4238	5736	None	2696	386	15446	No_or_no_constitutive_exon
CTTATGAAAGGTGTTTCTGACTTGTCGACACCAGGTTACGGGAACGCGAGTC	11062	11132	11012	11064	1	supercont1.201	H103_03628	10639	12078	None	2696	386	15446	No_or_no_constitutive_exon
GGGTCATTGATGAGCACCTGATGAAAGCTGACTTGGCTGGGACGATGTAGAG	2470	2635	2685	2633	-1	supercont1.260	H103_05897	2096	3073	None	2696	386	15446	No_or_no_constitutive_exon
TCTACTTGCTTAAATTATCGACTATTCAAACGCTAATTGGCTGGGAATAGGG	3894	4832	4882	4830	-1	supercont1.260	H103_05898	3894	5735	None	2696	386	15446	No_or_no_constitutive_exon
AAGGGAACGCGGAACATTATACTAATTCAATTGTTGTGGGTAAATAATAGGT	37827	38202	38252	38200	-1	supercont1.76	H103_00437	36886	38656	None	2696	386	15446	No_or_no_constitutive_exon
TCCCGTTATCATATACCTACCCTTCCACGTCTAACTGAGGGATCGAATAGAC	39456	39536	39586	39534	-1	supercont1.76	H103_00438	39260	40686	None	2696	386	15446	No_or_no_constitutive_exon
AAAAAAATTGCTGCTCTATGGCTATCTTGCTGAACAAATGGGTTGAACAGAT	435	586	636	584	-1	supercont1.92	H103_00906	72	1031	None	2696	386	15446	No_or_no_constitutive_exon
CTGTACTCGAAGGCTAATGGCGTTGAACTCTTCGCTTGGGAGATACATAGGT	32139	34540	34590	34538	-1	supercont1.92	H103_00920	32139	35494	None	2696	386	15446	No_or_no_constitutive_exon
TTTCTCGATAGAGGCGTCTGGTTCTAACGTTTTTTTTTGTGGGAAAACAGAA	13419	13654	13704	13652	-1	supercont1.181	H103_03239	11672	13774	None	2696	386	15446	No_or_no_constitutive_exon
CCACCCTGTTAATTGAAAATGTCTAGTTAGCTAACTTGTTGGGCTTGAAGGA	22822	23632	22772	22824	1	supercont1.98	H103_01031	22614	23632	None	2696	386	15446	No_or_no_constitutive_exon
CGAATTAACAATAGCTATTGTTTCTCCGGCTAACTCGGGTAAATATACAGCC	26873	27117	26823	26875	1	supercont1.199	H103_03613	25971	27117	None	2696	386	15446	No_or_no_constitutive_exon
CTTAATACGGCCGACGAATCAATATAGCTAATCAGCTCCTGGGCAAACAGGC	3815	4905	3765	3817	1	supercont1.208	H103_03705	3134	4905	None	2696	386	15446	No_or_no_constitutive_exon
TATAATTATCAAAGCCTTCCAGCATATAGATGTTAGACGCTGATGGGAAGCA	19122	19331	19381	19329	-1	supercont1.208	H103_03712	18267	20113	None	2696	386	15446	No_or_no_constitutive_exon
TACCCGCTAAGACTATATCTTCTAACATACGCTCTGGGGGAGTGCCGAAGGG	22188	22512	22562	22510	-1	supercont1.208	H103_03713	20659	22889	None	2696	386	15446	No_or_no_constitutive_exon
TATGGGTTTCCCCTTTATATATTACACCATCTACTAATATGGGATACTAGGA	16158	16452	16108	16160	1	supercont1.84	H103_00628	15887	17145	None	2696	386	15446	No_or_no_constitutive_exon
TTATCTTTCCTCCCTCTTAGTTTCGAAGTCTTCTAACCATGGGTATACAGGC	20079	20965	20029	20081	1	supercont1.299	H103_07556	16264	20965	None	2696	386	15446	No_or_no_constitutive_exon
ATCAAGGGAAGCCAATACTGACGAATGGAACGAACGGGAAAAGCATTAAGGC	22537	22672	22722	22670	-1	supercont1.154	H103_02473	22277	22923	None	2696	386	15446	No_or_no_constitutive_exon
GCCAGCAAGCGTATATAATTGACGGGATATAAAATAGACGTCCGGGAAAGAT	22277	22497	22547	22495	-1	supercont1.154	H103_02473	22277	22923	None	2696	386	15446	No_or_no_constitutive_exon
GTAAGTAGCCTTATGGTCTCTCTGATATTGCGATGTTAACGGGAAGATAGCT	21369	21691	21319	21371	1	supercont1.250	H103_05371	21074	22337	None	2696	386	15446	No_or_no_constitutive_exon
CATATAGTGCATCTAGCCATGGGCTAACTATGACCGTGGGGATATAATAGGA	32672	32789	32622	32674	1	supercont1.250	H103_05377	32577	33197	None	2696	386	15446	No_or_no_constitutive_exon
CAATGATTTCCCCTTTGTTTATTCAAGCGGTTCTAATTCTATGGGTATAGTT	9130	9229	9080	9132	1	supercont1.238	H103_04697	4803	11584	None	2696	386	15446	No_or_no_constitutive_exon
GAGACGCCAGGAAGACCGAGACGGTGTATACAGATACTGACAGGGCGCAGTG	39	221	271	219	-1	supercont1.294	H103_07400	39	972	None	2696	386	15446	No_or_no_constitutive_exon
TTGAATTTGACGGGAGAACGAGACCACTGACCAGGCTATGGTGGGCGCAGAA	20311	20573	20261	20313	1	supercont1.253	H103_05423	20191	21499	None	2696	386	15446	No_or_no_constitutive_exon
CACCCTCAAGGAGCGCTTTTTACTGACTGGCTCGGGCTTTGACGGGACAGGC	30682	30714	30632	30684	1	supercont1.192	H103_03412	30323	30854	None	2696	386	15446	No_or_no_constitutive_exon
TTTCAGCCTCATAAAGGGCTATAGGGAATATAAATGCTAACGGGAGGTAGAT	13433	14004	13383	13435	1	supercont1.315	H103_08147	13016	15927	None	2696	386	15446	No_or_no_constitutive_exon
TGTTTTATGTTGTCGACAGAATGGACGGGATGGACTTATGGGTTAGATAGGT	6687	6785	6637	6689	1	supercont1.127	H103_01735	6524	9012	None	2696	386	15446	No_or_no_constitutive_exon
CCTCGTCATGTTGACTACCTATATACAATGTGTACTAATGGGAAAAATAGAT	15363	15989	16039	15987	-1	supercont1.77	H103_00446	13289	16258	None	2696	386	15446	No_or_no_constitutive_exon
CCATGGAGGGGCAGCCAGCCGTATACTCATCACTCACTGACTGAGGGCAGAT	4262	4382	4432	4380	-1	supercont1.68	H103_00263	3482	4626	None	2696	386	15446	No_or_no_constitutive_exon
CACAATAACTAGTTATAGGTGGTTTTTAGTTTGATCTAACGAGGGAGTAGTA	2962	3293	3343	3291	-1	supercont1.73	H103_00407	2962	3709	None	2696	386	15446	No_or_no_constitutive_exon
ACAGGCAGACCCTGAAGAAATACATTCGCTAACATGATACGGGTATATAGTG	13080	13293	13343	13291	-1	supercont1.144	H103_02293	13080	13852	None	2696	386	15446	No_or_no_constitutive_exon
GATTTATACGTCATAAATACTCTCCAATCAATCCTAACCTTGGGGGACAGAC	12815	12944	12994	12942	-1	supercont1.159	H103_02568	12234	14154	None	2696	386	15446	No_or_no_constitutive_exon
GTGGGGTGATTTGATAGACCCTAAACTGACGGTGTTATCAATGGGTATAGGA	10753	11833	11883	11831	-1	supercont1.149	H103_02392	10753	12251	None	2696	386	15446	No_or_no_constitutive_exon
AGACTGTACATCATGACGGAGCACAGCTGATAAAAAGGGATGAAATATAGGC	11661	11798	11611	11663	1	supercont1.95	H103_00950	10765	12608	None	2696	386	15446	No_or_no_constitutive_exon
CCCGTGTGGCGGCGGCCTGGATTCAATGCTAATATACTCTTGGGATACAGTG	11859	12608	11809	11861	1	supercont1.95	H103_00950	10765	12608	None	2696	386	15446	No_or_no_constitutive_exon
TGTATGAGAGGACTGCATGTGCTGACTTGTATCGAATAGAAAGGGCACAGCT	1853	1957	2007	1955	-1	supercont1.216	H103_04070	1853	2157	None	2696	386	15446	No_or_no_constitutive_exon
GGGGTACTACACTTCACAAGTGATTTTGGAATCTAACGAAGGGACGATAGAT	15110	16029	15060	15112	1	supercont1.216	H103_04075	13806	16029	None	2696	386	15446	No_or_no_constitutive_exon
CACTTTCTAGATATACGTCGATTGTGGTGCTGGTGGACTGACGGGGACAGGA	7795	7922	7972	7920	-1	supercont1.118	H103_01724	7795	8335	None	2696	386	15446	No_or_no_constitutive_exon
TCTGACGCACTTTCAATTAAATGGAGTTGATCAACTAACGGGCTGGGTAGCA	13819	14010	13769	13821	1	supercont1.118	H103_01728	12890	14010	None	2696	386	15446	No_or_no_constitutive_exon
CCGCCGTTGAGCAGCCTGCAAGGCTAACTCGGTAGCTCGTGTATGGGTAGGG	5429	5593	5643	5591	-1	supercont1.135	H103_02058	5429	6021	None	2696	386	15446	No_or_no_constitutive_exon
CATGACCTAGTTAGAGGGAAACGAAACTGACGGGGGGGGAAAAAAAAAAGGC	3200	3256	3150	3202	1	supercont1.142	H103_02274	3006	4562	None	2696	386	15446	No_or_no_constitutive_exon
TGTGACTGGCTTTTTTGGCTGATGCGTTGCGCGTTCCCGGGGAAATACAGAC	1802	2005	2055	2003	-1	supercont1.241	H103_04911	1442	2468	None	2696	386	15446	No_or_no_constitutive_exon
TTTTTCTTCCTGCTTTTCTGGACATTTCGCATCTGACCGGAGGGATGTAGTG	886	1759	836	888	1	supercont1.146	H103_02315	442	2584	None	2696	386	15446	No_or_no_constitutive_exon
