# Supplementary material for: Widespread Separation of the Polypyrimidine Tract From 3′ AG by G Tracts in Association With Alternative Exons in Metazoa and Plants
Source: Front Genet. 2019 Jan 14;9:741. doi: 10.3389/fgene.2018.00741 (PMC6339879; doi:10.3389/fgene.2018.00741)
Supplement: DATA FILE S1 — Sequences of REPAG 3′ SS from each species of fungi. [file Data_Sheet_1.zip › Supplementary data 1/Fungi_Release38_pseudogymnoascus_sp_24mn13.txt]

REPA_GGG_Sequence	Exon_Start	Exon_End	Pos_-50	Pos_+2	Strand	Chromosome	GeneID	Gene_Start	Gene_End	Gene_Name	Number_of_REPAs	Number_of_REPAs_has_GGG	Number_of_Intron(Intra_genic_Region)	Upstream_Constitutive_Exon
TCGATGCCGCGATCAAGTAGTACCAGTAGGAGATGGAGTACAAAGGGAAGGA	105333	105454	105504	105452	-1	scaffold_2	VE04_00095	105333	105819	None	4035	501	21385	No_constitutive_exon_found_in_species
CCATGCTGCCTCGTTTTTAATAAAATATTCTAACCAAGCATGACGGGTAGAT	97425	98117	98167	98115	-1	scaffold_3	VE04_00187	96277	98710	None	4035	501	21385	No_constitutive_exon_found_in_species
AGCCGCGAGGTTTCGAGGAATACAAATTTATTATTAACAAGGGCGGCTAGCA	101737	101817	101687	101739	1	scaffold_3	VE04_00188	99619	102051	None	4035	501	21385	No_constitutive_exon_found_in_species
CGAGGACTTTGGCGACATGTCGTTACCTCCGGGTGGTAGTGGGATTAAAGTT	7286	7293	7343	7291	-1	scaffold_4	VE04_00005	7286	8439	None	4035	501	21385	No_constitutive_exon_found_in_species
CTTCCGGTCCAACCAGCCCATTCTAACTCCGCCCAGTCTCGCGGGTAAAGCG	12443	12964	13014	12962	-1	scaffold_4	VE04_00008	12443	13084	None	4035	501	21385	No_constitutive_exon_found_in_species
GGAGGATGTGGCAGCGACAATGGCAATGGCACTGACGAGGGATGGAATAGGG	18265	18373	18423	18371	-1	scaffold_4	VE04_00010	16612	18703	None	4035	501	21385	No_constitutive_exon_found_in_species
GGGGCGTGTACAGGGTTGGATTTTTGGGGCTCTTGCTAATATGGGGACAGAT	19717	19820	19667	19719	1	scaffold_4	VE04_00011	18993	19820	None	4035	501	21385	No_constitutive_exon_found_in_species
TCTAGGAGATATCTGGGGTATGTGGGGATAGAAGCTGACGGGATAAACAGCA	20247	20607	20657	20605	-1	scaffold_4	VE04_00012	20247	21245	None	4035	501	21385	No_constitutive_exon_found_in_species
TTGGGCGGCTTACACGAGTTTATGGGATAGTTACTAACTGGGGGTTATAGAG	21645	26126	26176	26124	-1	scaffold_4	VE04_00013	21645	26396	None	4035	501	21385	No_constitutive_exon_found_in_species
TCGGCTGGAACGAGGAAGGCGTGGCTGTATAGGAGAATCGGGATCAATAGGG	37415	37421	37471	37419	-1	scaffold_4	VE04_00018	37415	40576	None	4035	501	21385	No_constitutive_exon_found_in_species
AGCCCGCCTTCGACATCCCCTCGCCGTGCTCCTGCTCCCCCAGCGGGTAGCA	56242	56675	56725	56673	-1	scaffold_4	VE04_00024	55201	58043	None	4035	501	21385	No_constitutive_exon_found_in_species
CCCTGCTGCGGCGAGTGGTTATGATGGAGGGCTAACGGGCGGGTGGGCAGGC	63531	63637	63481	63533	1	scaffold_4	VE04_00028	63163	63637	None	4035	501	21385	No_constitutive_exon_found_in_species
CATTTTTCCATTCCATGACCCTCCGGGCTATGATGCTGACGAGGGAATAGCT	92128	92271	92078	92130	1	scaffold_4	VE04_00042	92017	94628	None	4035	501	21385	No_constitutive_exon_found_in_species
GTTTCTGAGGATATTCGCGAGCTGGTCGCGAAGCTCGGCGACGGGTGAAGGA	6643	6743	6593	6645	1	scaffold_5	VE04_00105	6584	7594	None	4035	501	21385	No_constitutive_exon_found_in_species
CGTTTGAGTCAGATGGGAGAGAGGACAGTGCTAATGTGGGGGGGTTATAGGA	11472	11527	11577	11525	-1	scaffold_5	VE04_00108	11472	11746	None	4035	501	21385	No_constitutive_exon_found_in_species
TCACTGCCTCGCGTTGGAGTACCGAACAGAAACACTAACCCACTGGGAAGGG	19800	19868	19750	19802	1	scaffold_5	VE04_00113	19516	22130	None	4035	501	21385	No_constitutive_exon_found_in_species
ACCATCAAGCCATACGAATAGAGAATCAAGTCTAACAACACGGGAAATAGGA	25155	25242	25292	25240	-1	scaffold_5	VE04_00114	22383	25416	None	4035	501	21385	No_constitutive_exon_found_in_species
ACGCGCTGGTAGCCTTGTAGCGACGGGCCTTTGCTAAGTCTTGGGAACAGAG	37962	38027	37912	37964	1	scaffold_5	VE04_00117	37862	38512	None	4035	501	21385	No_constitutive_exon_found_in_species
CGTGCGCCGCGAACGGCGTCAAGGCGTGGAGACAATAGGCGCGGGAGTAGGG	28410	28947	28997	28945	-1	scaffold_6	VE04_00543	28410	29417	None	4035	501	21385	No_constitutive_exon_found_in_species
TACGCTTAGGTTTGCCAAACAAACATTGCTAACGCTGGGGGGGGGGTTAGAG	13067	13158	13017	13069	1	scaffold_7	VE04_00284	12974	13571	None	4035	501	21385	No_constitutive_exon_found_in_species
CATTCAGACTTCCATCATTGATAGGCATTGCTGACTCGGCGGGTAATTAGGA	75888	76045	75838	75890	1	scaffold_7	VE04_00313	75530	76972	None	4035	501	21385	No_constitutive_exon_found_in_species
TGAAGCCGTTCGACGAGTGCCGGAGGTTAGGGCTGACGCCGGAATGGGAGGC	13712	15621	13662	13714	1	scaffold_8	VE04_00602	12776	15934	None	4035	501	21385	No_constitutive_exon_found_in_species
GGGTGTTGGAGAGAGGGAGGGGGGGGATTGGAGCTAATTTGTGGGATTAGGT	16901	17003	16851	16903	1	scaffold_8	VE04_00603	16438	17003	None	4035	501	21385	No_constitutive_exon_found_in_species
GTATGCATCTCTATATGCATTTATACGATGTGTACTAATCCGACGGGTAGAT	72650	72784	72600	72652	1	scaffold_9	VE04_00528	72235	72981	None	4035	501	21385	No_constitutive_exon_found_in_species
TGTTTCTCCATAATCTGATGGAACTGGACATAGTTAACGTTGTGGGACAGTT	48288	48910	48960	48908	-1	scaffold_10	VE04_00487	47960	49355	None	4035	501	21385	No_constitutive_exon_found_in_species
GACACGGTTACGCGGGTCGGCTTTGTGGGGCTGCTACTCTGGGGACATAGAC	64998	65131	65181	65129	-1	scaffold_11	VE04_00269	64998	65961	None	4035	501	21385	No_constitutive_exon_found_in_species
AGGTATGTCTCATAAACTTGATTGTAGGATTCGATACTAACAGGGCGCAGCC	44766	44886	44716	44768	1	scaffold_12	VE04_00375	44532	46410	None	4035	501	21385	No_constitutive_exon_found_in_species
CTCAGATCATTTACCAGCTTACAATCACTTTCCTGGAAAGGGCTAAGTAGGA	44955	45652	44905	44957	1	scaffold_12	VE04_00375	44532	46410	None	4035	501	21385	No_constitutive_exon_found_in_species
TGAAGCTGTAGCAGCTGAGGCTCGCGCGGAGCTATCCGAATGGGACGAAGAG	50090	50607	50040	50092	1	scaffold_14	VE04_00341	49223	50607	None	4035	501	21385	No_constitutive_exon_found_in_species
AAGGCGCCGAGAGGAATGGGGGGTATATTATTGCGAAGTCCGGGGGCAAGGA	72854	72947	72804	72856	1	scaffold_14	VE04_00354	72157	72947	None	4035	501	21385	No_constitutive_exon_found_in_species
ATGCTTCGAATCTTCCTTGTCAGTCATTGTTCACTAACTGGGTCGAATAGAC	80647	80998	81048	80996	-1	scaffold_14	VE04_00358	80163	82140	None	4035	501	21385	No_constitutive_exon_found_in_species
GGTATGCCAACCTGTCCGTATCACAAGGTGGTTGCTAACGATGGGAACAGGG	43330	44863	44913	44861	-1	scaffold_15	VE04_00648	43330	45179	None	4035	501	21385	No_constitutive_exon_found_in_species
TATGTTGTGCTATGTTTCTGAGAGGGGAAGGGTGCTGACGGGGGGAATAGGA	11133	11234	11083	11135	1	scaffold_21	VE04_00397	10845	12113	None	4035	501	21385	No_constitutive_exon_found_in_species
CCAGTCAAGTTCATGGCGCATCAGGCATATCAGCTAATACATGGGATCAGGC	35922	36561	36611	36559	-1	scaffold_21	VE04_00409	35922	37174	None	4035	501	21385	No_constitutive_exon_found_in_species
GCAGGGGCAGGAGAGAAACAGTGGTGGGGAACCGACTAGAAATGGGTCAGGG	72054	72348	72004	72056	1	scaffold_22	VE04_00822	70976	72348	None	4035	501	21385	No_constitutive_exon_found_in_species
CACATTTTGCATCAAATAAGTGCCGCAAACTTGACTAACTGGGAATATAGGA	27108	27225	27275	27223	-1	scaffold_25	VE04_00580	27108	29294	None	4035	501	21385	No_constitutive_exon_found_in_species
GGGACCGGAATTTCCTTCGCGCTGCCGCTTGTAATGGAGGCGGCTGGGAGTG	56969	57501	56919	56971	1	scaffold_25	VE04_00593	55441	57501	None	4035	501	21385	No_constitutive_exon_found_in_species
GCTGAATATAATCTATTCGTGTATCATACCAAACTAACATCGGGCGGCAGGT	21869	22457	21819	21871	1	scaffold_28	VE04_01361	20990	22457	None	4035	501	21385	No_constitutive_exon_found_in_species
ATGTTTGTTCCTTCGTTGTTAATACTACGGCCCCTGACGGGCGATGGCAGGA	21678	21890	21628	21680	1	scaffold_31	VE04_00724	21196	23139	None	4035	501	21385	No_constitutive_exon_found_in_species
TACAATGTAAGTCTCAACCATTGCAATATCTATGCCAACTAACAGGGTAGCC	54343	54753	54803	54751	-1	scaffold_31	VE04_00734	51089	56189	None	4035	501	21385	No_constitutive_exon_found_in_species
GACACGCAATCTCTGCAGATACCCGCTTCTTTTGACATATGATGGGAAAGGT	51089	51093	51143	51091	-1	scaffold_31	VE04_00734	51089	56189	None	4035	501	21385	No_constitutive_exon_found_in_species
GTAAGTACAAACACCATTGTGACTCAAACATAAGCTGATAAATGGGGAAGTG	64733	64850	64683	64735	1	scaffold_31	VE04_00737	62647	64850	None	4035	501	21385	No_constitutive_exon_found_in_species
TGGTTAGTTACTTTCAAACTCCAACCATGCACGAGCTGACCAGCGGGTAGAA	30795	32528	30745	30797	1	scaffold_32	VE04_00675	29168	32528	None	4035	501	21385	No_constitutive_exon_found_in_species
CAGTCTCTCCTTCTTTTAAGTGATAAACGCAGCTGCTGACGAATGGGCAGCT	45026	45076	44976	45028	1	scaffold_32	VE04_00681	44808	45308	None	4035	501	21385	No_constitutive_exon_found_in_species
GTTCCATTGTGATGGAGAAAAATAAGGAATGTGCTAACATGGGACAATAGAA	36365	36498	36315	36367	1	scaffold_33	VE04_01180	34721	36673	None	4035	501	21385	No_constitutive_exon_found_in_species
GTCTCGCAGCATGGCCCTGACGCCGCGCGTCGGCTGCTGGGGGGACGGAGTA	23604	23820	23870	23818	-1	scaffold_36	VE04_01797	23604	24979	None	4035	501	21385	No_constitutive_exon_found_in_species
AGATATTATTATTTGTTCTCTACTTGACAGTGATGCTGATTGGGGTACAGAG	31130	31273	31323	31271	-1	scaffold_39	VE04_02238	31130	32175	None	4035	501	21385	No_constitutive_exon_found_in_species
TGTCAACTGGGGGATGGTGGTGGGGTGATGTGATGTGCTGACAAGGGTAGGC	5512	5563	5462	5514	1	scaffold_40	VE04_02150	4932	5563	None	4035	501	21385	No_constitutive_exon_found_in_species
GTACCCCTCCTTATCTGAAAACCCCCACAATGTCTAACCTGTGGGAATAGCT	45797	47573	45747	45799	1	scaffold_40	VE04_02166	45584	48614	None	4035	501	21385	No_constitutive_exon_found_in_species
AGGTAATGTGCCTATAATGAAACTATTTAACTGGAACTAACGAAGGGAAGTT	75	156	206	154	-1	scaffold_42	VE04_01194	75	1306	None	4035	501	21385	No_constitutive_exon_found_in_species
GGTAAGTGCTTTTGTCTTCATTCCTAGAATATAGTTGACAAGAGGGAAAGGG	45116	45248	45298	45246	-1	scaffold_42	VE04_01212	44450	46637	None	4035	501	21385	No_constitutive_exon_found_in_species
ACAATGGGACGGGATGAGATGGGATGGAATGGGGCTGACGGGAACAATAGTT	59544	59654	59704	59652	-1	scaffold_42	VE04_01216	59193	60019	None	4035	501	21385	No_constitutive_exon_found_in_species
ACCGTCATAAGAGTGCTTGCGAGAAGTAATTCTAACAGCACGGGTGGCAGGT	33777	33798	33848	33796	-1	scaffold_44	VE04_01721	32101	34822	None	4035	501	21385	No_constitutive_exon_found_in_species
CAACCATATTCTTGCTAGTCAAAACATAGAATCTTACTGACGAGGGCTAGAT	16758	16847	16708	16760	1	scaffold_45	VE04_01316	15184	18028	None	4035	501	21385	No_constitutive_exon_found_in_species
AAAAGCCGCTCTCAAGCAGTCGTGTGAATGTAAGCTGATACGGGATACAGAC	38666	39285	38616	38668	1	scaffold_45	VE04_01326	38349	39285	None	4035	501	21385	No_constitutive_exon_found_in_species
TTAATAGTGTGATGATGGAGGCCTGTCGGGTGGGGGTCGGGAGGTCGTAGGG	56898	57695	56848	56900	1	scaffold_46	VE04_00787	56389	57695	None	4035	501	21385	No_constitutive_exon_found_in_species
GTAGATGGGGGGGGTTGAGGGGTGGTAAATAGGGGAGGGAGAACAGTCAGTA	6265	6270	6320	6268	-1	scaffold_48	VE04_01336	6265	8381	None	4035	501	21385	No_constitutive_exon_found_in_species
CAGCAGGTTGCTCTCACCATACTGACCTTGGTAGCCGGTGGGCATGAAAGCC	53579	53614	53529	53581	1	scaffold_48	VE04_01353	53484	58162	None	4035	501	21385	No_constitutive_exon_found_in_species
GCGTCAAGAACGAGCAGAAACAAGATGCGGTGGCTAACCAGGGTGAATAGAT	928	990	1040	988	-1	scaffold_50	VE04_01771	928	1271	None	4035	501	21385	No_constitutive_exon_found_in_species
TAAAGACTAACCACCCCTTATAAAGTGGACATATGCTAACTGGGTGGCAGTC	27093	28554	27043	27095	1	scaffold_50	VE04_01779	23884	28554	None	4035	501	21385	No_constitutive_exon_found_in_species
AGCTCTAGGAGGAGAGAGAGCAAATGCCTAACAATATATACTGGGAATAGTG	55934	56057	55884	55936	1	scaffold_50	VE04_01787	50003	56732	None	4035	501	21385	No_constitutive_exon_found_in_species
CCGACTGTGAGTGCCTTTGCGCCGAGGAAGAAGGGGACGGGGGTTGTGAGGT	28691	28697	28747	28695	-1	scaffold_52	VE04_01555	28691	32179	None	4035	501	21385	No_constitutive_exon_found_in_species
TAAACTTGCCCCTGCACCCCCAACAATACAGAGCAGTAACGAGCGGGAAGGA	17320	17513	17270	17322	1	scaffold_54	VE04_01755	17192	17513	None	4035	501	21385	No_constitutive_exon_found_in_species
ACTACTTCCGCCGCTACCACAATTGACCCCTGAATCATCTGATGGGGAAGAG	25071	26028	25021	25073	1	scaffold_55	VE04_02019	24352	27919	None	4035	501	21385	No_constitutive_exon_found_in_species
ACGCGCACACCTCCGAGATTGCGGCGGAGTGGAGCGCGGTGACGGGGAAGGA	664	889	939	887	-1	scaffold_56	VE04_01262	664	1778	None	4035	501	21385	No_constitutive_exon_found_in_species
AGGTAATAGATTAAATCCGACAGCAAGTCAAGAGATTAATTGATGGGTAGAT	15938	16418	15888	15940	1	scaffold_56	VE04_01268	15653	16753	None	4035	501	21385	No_constitutive_exon_found_in_species
GGCTATTCAATTCCAGATCTGGGGGACATAATGAGCTGACCGGGGGTTAGGT	14770	14892	14720	14772	1	scaffold_59	VE04_02304	14528	15724	None	4035	501	21385	No_constitutive_exon_found_in_species
TGTATATGCTTTGAAAATAATAAGATGAAGTTACGTTACTTGGTTGGGAGTA	22662	22665	22715	22663	-1	scaffold_60	VE04_01821	22662	24450	None	4035	501	21385	No_constitutive_exon_found_in_species
GACGTACGCGTCGGCCCGGCGCGAGGTCGTTCGCCGGGCCGGACGCGAAGAC	45406	45532	45582	45530	-1	scaffold_60	VE04_01831	45325	48205	None	4035	501	21385	No_constitutive_exon_found_in_species
ATGTATCCCCCTTTTATTGAATTTAGGCTTGCTAACAATACGGGCTGAAGCA	14844	14903	14794	14846	1	scaffold_61	VE04_01051	13772	15446	None	4035	501	21385	No_constitutive_exon_found_in_species
ATGTATCCCCCTTTTATTGAATTTAGGCTTGCTAACAATACGGGCTGAAGCA	40045	40104	40154	40102	-1	scaffold_61	VE04_01062	39502	41176	None	4035	501	21385	No_constitutive_exon_found_in_species
CAGTATGTTTTCCGGGCAGAATGGGAAGGAAGGAGAAGGGGATGAATAAGTA	25489	25492	25542	25490	-1	scaffold_62	VE04_01411	25489	25856	None	4035	501	21385	No_constitutive_exon_found_in_species
GAGACGCCGGGGGCTCGTCTTTGAGGATGCGTTTGAGACGGGTGAATCAGGC	49266	52832	49216	49268	1	scaffold_62	VE04_01422	48925	52832	None	4035	501	21385	No_constitutive_exon_found_in_species
TTCTATTATATCATATTTCCCCGCTGCTCATACCAAAACAAAATGGGTAGCA	16729	18524	16679	16731	1	scaffold_63	VE04_02537	16462	18524	None	4035	501	21385	No_constitutive_exon_found_in_species
GGGCGTTGGCCGAAGGGGACCAAGAAGAGCGATTTCGGGAATGCGGATAGTG	14104	14360	14410	14358	-1	scaffold_64	VE04_01991	14104	17617	None	4035	501	21385	No_constitutive_exon_found_in_species
ACTGCACTGCCTGATGCGTCTCCTTCTGGCAGAACCTAACGGTGGGATAGTA	42226	42344	42394	42342	-1	scaffold_64	VE04_02004	42226	43718	None	4035	501	21385	No_constitutive_exon_found_in_species
ACCCCCCTTACTATCATTGCGCGGCTTGCTAATGATGGATGGGATTACAGCG	15173	15241	15291	15239	-1	scaffold_67	VE04_02486	14723	16494	None	4035	501	21385	No_constitutive_exon_found_in_species
TGAACTCAAGAGCGAGGATGGCGATGCGAAGGGCGGAGGGGGGGGATTAGGG	14723	14853	14903	14851	-1	scaffold_67	VE04_02486	14723	16494	None	4035	501	21385	No_constitutive_exon_found_in_species
TGGCCGTCGCGGGCGCTATATGGGTTTCATCGGCTCCTCTAAGAAGGGAGGT	49584	50204	49534	49586	1	scaffold_69	VE04_02050	48369	50204	None	4035	501	21385	No_constitutive_exon_found_in_species
TGTTGGAGTATTTTCGGAGCTTGTATAGGAATGCTAATAAGGGGATTAAGGG	22765	22920	22715	22767	1	scaffold_70	VE04_02099	21533	22920	None	4035	501	21385	No_constitutive_exon_found_in_species
GGAACGTCTACTAATACATGCTGAAACTAGGCTCTCAAACGGTGGGAAAGTT	10223	10322	10372	10320	-1	scaffold_71	VE04_02191	9363	11100	None	4035	501	21385	No_constitutive_exon_found_in_species
AGTTAATGACTGTTGTGTTCGCTCCTCATGCTGACTTATTGGGAATTTAGTT	11896	12057	11846	11898	1	scaffold_71	VE04_02192	11764	13280	None	4035	501	21385	No_constitutive_exon_found_in_species
AGTTAATGACTGTTGTGTTCGCTCCTCATGCTGACTTATTGGGAATTTAGTT	26351	26512	26562	26510	-1	scaffold_71	VE04_02197	25128	26644	None	4035	501	21385	No_constitutive_exon_found_in_species
GGAACGTCTACTAATACATGCTGAAACTAGGCTCTCAAACGGTGGGAAAGTT	28086	29049	28036	28088	1	scaffold_71	VE04_02198	27308	29049	None	4035	501	21385	No_constitutive_exon_found_in_species
AGCATGGGTGTTGAGAGGCCGCTGGAGCTGGAGGCTATGGTGACGGGGAGCA	50868	51002	50818	50870	1	scaffold_71	VE04_02207	48290	51002	None	4035	501	21385	No_constitutive_exon_found_in_species
TTTTTTGCACCTGTTTGATCTCACGACAAATTTGCTGACTGGAGGGATAGGA	9051	10224	9001	9053	1	scaffold_72	VE04_01955	8745	10224	None	4035	501	21385	No_constitutive_exon_found_in_species
CATTCAATTCTGTCAACTTGACGGTGGCACTGATCTGTATTGACGGGCAGGT	3332	4916	3282	3334	1	scaffold_73	VE04_01878	2360	4916	None	4035	501	21385	No_constitutive_exon_found_in_species
AACTTCGCCGGGGACGGCCGTAGCAGCCTCTCGCGCCGCTAGGGCCGCAGCC	13474	13815	13865	13813	-1	scaffold_73	VE04_01881	13304	19036	None	4035	501	21385	No_constitutive_exon_found_in_species
TCAGTTCCCTTACCTGGTATGATTGATGGGGTGCTAACGGGGGTTAATAGTT	13304	13415	13465	13413	-1	scaffold_73	VE04_01881	13304	19036	None	4035	501	21385	No_constitutive_exon_found_in_species
TTTTCTGACGTCGGGAAATGCGTTACCTTACTCTGTGAGTAAATGGGCAGTT	34673	34726	34776	34724	-1	scaffold_73	VE04_01887	34151	35555	None	4035	501	21385	No_constitutive_exon_found_in_species
GAGTTTCAATGGTATTTTTGCTATCCTACCACTGGCTAATTATGGGACAGTA	36732	36890	36682	36734	1	scaffold_73	VE04_01888	36144	38136	None	4035	501	21385	No_constitutive_exon_found_in_species
TCCTTGTTGCATATATGTGGTGTTTTTTACTGACTTGGCTGGGCACAAAGGA	11878	12016	12066	12014	-1	scaffold_74	VE04_01524	11878	12408	None	4035	501	21385	No_constitutive_exon_found_in_species
TTGGTATGTGCTTGGCTCTGATTCGCCATCGTTGACTAACGCAAGGGCAGGG	3005	3138	3188	3136	-1	scaffold_75	VE04_01630	2172	3996	None	4035	501	21385	No_constitutive_exon_found_in_species
ACGCTGTTCCTCTCGGTGCCGTTTACGTTCCATGCCTTTAATGGGGTTAGGC	44844	44959	44794	44846	1	scaffold_77	VE04_01931	44230	44959	None	4035	501	21385	No_constitutive_exon_found_in_species
TCAGTTTGTGTTTATTTAGGTGTTGAGGATGGGAGCTAATGGATGGGCAGGT	11930	12014	11880	11932	1	scaffold_80	VE04_02392	10120	12113	None	4035	501	21385	No_constitutive_exon_found_in_species
GAGCGGCGAGCAGGTTCGTCGCGGTGCCGGGCGGGTATGGGACGATGGAGGA	30925	31171	31221	31169	-1	scaffold_80	VE04_02402	30925	31666	None	4035	501	21385	No_constitutive_exon_found_in_species
AAAAAGGGGCAGGGTAGCGGAGGAAATCAGATTCCGCTGGGAAGGCCAAGGC	7736	8449	7686	7738	1	scaffold_81	VE04_01569	7521	8449	None	4035	501	21385	No_constitutive_exon_found_in_species
GTAGGCGGCTTGGAAAACAACACGAACGCCGCCGCAGCGGCGGGACGGAGGT	43066	43480	43016	43068	1	scaffold_82	VE04_01852	42676	43480	None	4035	501	21385	No_constitutive_exon_found_in_species
GCGGGGAGGCGGCCGCCGAGAACGAGGTGCCGATGGCGCATGGGCTGGAGCC	45377	45614	45664	45612	-1	scaffold_82	VE04_01855	45377	46157	None	4035	501	21385	No_constitutive_exon_found_in_species
GCGTCGGCCATGAGGGAGAAGCCAGTCGTCGTTACCTGCTAGTGGGGGAGGG	6948	7637	7687	7635	-1	scaffold_83	VE04_05023	6948	10490	None	4035	501	21385	No_constitutive_exon_found_in_species
GAGTGATGCCGTGGGGTGAACGAGCTGGCTAACAGGTCTTGTGTGGGCAGGA	27193	27541	27143	27195	1	scaffold_86	VE04_02811	26888	27770	None	4035	501	21385	No_constitutive_exon_found_in_species
GTTATGTATGCGGGGACGCATGATTCACTGGAGGTGATTAGGGATGCGAGTG	23493	23498	23548	23496	-1	scaffold_88	VE04_02967	23493	24884	None	4035	501	21385	No_constitutive_exon_found_in_species
CCCCTGTACATCGACCCCTCGATGACGAGGCTAATAGCGGGGTATAACAGCA	21858	23031	23081	23029	-1	scaffold_89	VE04_02119	21370	23309	None	4035	501	21385	No_constitutive_exon_found_in_species
GGTTGGTGTTTCTCCCGTCACCCTTTGGTGTCGTCGCTGACGGGACGTAGAA	30125	32972	30075	30127	1	scaffold_90	VE04_01603	30007	33214	None	4035	501	21385	No_constitutive_exon_found_in_species
GGATGAGGGCTATTGGAGATGGAATGAACATGGGGATGGGAATGCAGAAGGG	11541	11548	11598	11546	-1	scaffold_91	VE04_02134	11541	13904	None	4035	501	21385	No_constitutive_exon_found_in_species
GGGCACCACTACCTTCCCCGCCAGCGAAGTAAACACTAACACATGGGCAGAA	3293	3371	3421	3369	-1	scaffold_92	VE04_02249	3172	3512	None	4035	501	21385	No_constitutive_exon_found_in_species
GAGTGCTGCGTGTCGTGGGTGGTGGTGGGAAAGATACTGACGGAGGGCAGAC	3172	3241	3291	3239	-1	scaffold_92	VE04_02249	3172	3512	None	4035	501	21385	No_constitutive_exon_found_in_species
CCTGGCTCCATGATAGACGTCCCAACGTACGAATGCTAATGGGATCAAAGAA	13107	13217	13267	13215	-1	scaffold_92	VE04_02253	12890	14054	None	4035	501	21385	No_constitutive_exon_found_in_species
TCTACGATTCACCAATCCACTACGACGCATGGCAAGGCTAACGGGAACAGTT	10457	10529	10407	10459	1	scaffold_99	VE04_02761	9846	13292	None	4035	501	21385	No_constitutive_exon_found_in_species
TGGCCGTGACCGGCGGCTTCCGCGTCAATAACAAGCAGTCTGGGAAACAGTG	1455	2386	2436	2384	-1	scaffold_100	VE04_02513	488	3306	None	4035	501	21385	No_constitutive_exon_found_in_species
CAGTGATGTCAACTTCCTCCGTATAAAATGCTAAGGTTTGGGATGAATAGAC	4815	5280	4765	4817	1	scaffold_103	VE04_01732	4139	5633	None	4035	501	21385	No_constitutive_exon_found_in_species
CAGCAAGTATTTTGGCAAGAATTCCAGCAGGGAGGTGGGGGAAACCGGAGGA	29744	29752	29802	29750	-1	scaffold_103	VE04_01743	29744	30495	None	4035	501	21385	No_constitutive_exon_found_in_species
TAAGATATGCCACATTTATCATATTACTGACCACACTCTGACGGGAATAGCT	36421	36453	36371	36423	1	scaffold_103	VE04_01746	36026	39692	None	4035	501	21385	No_constitutive_exon_found_in_species
GCCATGAGCGCCCCGACAACCCCGCCCTCCTCCTCAAGAAGGGATTCAAGCG	17811	18333	17761	17813	1	scaffold_105	VE04_02326	17518	19188	None	4035	501	21385	No_constitutive_exon_found_in_species
GCGGGCCGTCGCCGCCAGCCAAGCCAGCGTGTTACATTTAAGGGAACAAGTG	40100	41049	40050	40102	1	scaffold_106	VE04_01911	38225	42271	None	4035	501	21385	No_constitutive_exon_found_in_species
TCTGCCAGCCCTACTTAAAATGCGTTGCTTGCTGATGTTTGGGATGATAGAT	43396	43647	43346	43398	1	scaffold_108	VE04_03219	38733	44002	None	4035	501	21385	No_constitutive_exon_found_in_species
TTGCGTTTTTTTGCTATACAAGACACTGGGAACGGACTGACGGCGGGCAGGT	31553	31602	31503	31555	1	scaffold_109	VE04_02704	31337	32036	None	4035	501	21385	No_constitutive_exon_found_in_species
GTTGAGGGCGACGTGCTACAATGGGTGGGGTACTAATAATGGGGCAATAGTT	2152	4216	4266	4214	-1	scaffold_114	VE04_02268	2078	4461	None	4035	501	21385	No_constitutive_exon_found_in_species
TACCGGGATCCCCACAATGTCTTACCATTCATCAAACTAATAACGGGCAGTA	10277	10580	10227	10279	1	scaffold_116	VE04_03266	10174	10580	None	4035	501	21385	No_constitutive_exon_found_in_species
AGGTGGTGGGAATCGAGCATATCAAGGAGCTTGCTGAGTTGGGGAGGGAGAA	11543	11761	11493	11545	1	scaffold_116	VE04_03267	11159	11954	None	4035	501	21385	No_constitutive_exon_found_in_species
GAGTATAATTTGCATGATTTCGTATCACATTAGCTAATAAGGGGAATTAGCT	20105	20253	20055	20107	1	scaffold_117	VE04_02177	19680	21227	None	4035	501	21385	No_constitutive_exon_found_in_species
AATATGCTGCAGTGGCGTCTTATTTTACGTACTGATTTATGGGCGAATAGCG	12885	13399	12835	12887	1	scaffold_119	VE04_02359	12732	13723	None	4035	501	21385	No_constitutive_exon_found_in_species
GGTGAGTAGTGGGGTTTTGTTACGGTGTTACTATACTGATAAATGGGAAGTA	16647	16951	17001	16949	-1	scaffold_119	VE04_02361	16425	17573	None	4035	501	21385	No_constitutive_exon_found_in_species
TCGGAGAAATCCCGTTATCAAGTCTCTCTCTGTATCTGATGGGACGATAGTG	41324	41344	41274	41326	1	scaffold_120	VE04_02616	39025	42280	None	4035	501	21385	No_constitutive_exon_found_in_species
TACGAGATCCAGAAAGCCAACATCTACGCCTCGCAGCTAGGGACGCGCAGCT	3630	4183	4233	4181	-1	scaffold_123	VE04_03113	3630	4487	None	4035	501	21385	No_constitutive_exon_found_in_species
GGATCACTAGAGACTGGGGATTTTTGCGGGTCCAGGAGCTGGGTTGGGAGGA	9114	9119	9169	9117	-1	scaffold_126	VE04_02642	9114	11292	None	4035	501	21385	No_constitutive_exon_found_in_species
GTCTTCTGGCTGTGGAGGAATTCGCTGAACATGCGCTGATAAGGGGATAGGA	30107	30187	30057	30109	1	scaffold_128	VE04_03018	30018	31906	None	4035	501	21385	No_constitutive_exon_found_in_species
CTTCTCTACAGCACATTTCGGGCACCCCGCAGCTAACATTGACGGGATAGGA	10277	10541	10227	10279	1	scaffold_129	VE04_02716	10093	10541	None	4035	501	21385	No_constitutive_exon_found_in_species
TCTCTCAAAAGTGGTGTGATGGCGGAAATAAAAGAAACTGACGCGGGGAGCC	28261	28639	28689	28637	-1	scaffold_132	VE04_01984	26963	31031	None	4035	501	21385	No_constitutive_exon_found_in_species
CACATTTTCTACGCTTCAAGAGATACGTTGGCTAACGGGTTGCGAAATAGGG	26963	27196	27246	27194	-1	scaffold_132	VE04_01984	26963	31031	None	4035	501	21385	No_constitutive_exon_found_in_species
TAGTACTTTCCTTCCTATGGACCTAACTCCAGCTAATATGGGGTATATAGAT	34539	34576	34489	34541	1	scaffold_132	VE04_01986	33915	35893	None	4035	501	21385	No_constitutive_exon_found_in_species
GCTATGAACAATTTTGACAAGTGCGTCTGTTGCAGGAGAGACGTGGGTAGTT	13262	13268	13318	13266	-1	scaffold_134	VE04_02882	13262	16189	None	4035	501	21385	No_constitutive_exon_found_in_species
TGCAGCTCTTCTTCTTGATCTGGACGATCCGTATTGATGGTGTGGGACAGGG	3490	3560	3440	3492	1	scaffold_135	VE04_01069	956	3621	None	4035	501	21385	No_constitutive_exon_found_in_species
CGTACAAAGAGAGCTAGATCATAGCTTTGATAGCGTCTCTGGCGGGCCAGTA	30894	31431	31481	31429	-1	scaffold_135	VE04_01083	30894	33796	None	4035	501	21385	No_constitutive_exon_found_in_species
AGGGACTGCTCCGCTGGCTACCGAGTCCGAAGCCCATACTGACGGGCGAGGA	36883	37119	37169	37117	-1	scaffold_142	VE04_03934	36180	38101	None	4035	501	21385	No_constitutive_exon_found_in_species
TGTCGTGCTCACCAGAAAACACTGCTAATACTCCCGTGTCTGGGGATTAGGA	34104	34111	34161	34109	-1	scaffold_145	VE04_03339	34104	37896	None	4035	501	21385	No_constitutive_exon_found_in_species
AATGACTCATAAGCCTCAATAAATTCAACTCTAACCATTGTGACGGGTAGCG	12582	16127	16177	16125	-1	scaffold_147	VE04_03557	12582	16922	None	4035	501	21385	No_constitutive_exon_found_in_species
CTTCCCCCAGACGAACGTAATGCGACTGATGCTAATTTATGGGTGAATAGCG	19980	20500	19930	19982	1	scaffold_147	VE04_03558	19839	20836	None	4035	501	21385	No_constitutive_exon_found_in_species
ACCGTAAGTCTATCTTTATCACAAATATACATTGCGAGGGTGAGGGGCAGGG	36510	36515	36565	36513	-1	scaffold_148	VE04_03822	36510	37729	None	4035	501	21385	No_constitutive_exon_found_in_species
CATGGGATATGCGGACACGAAGCAACATCCACGTTTTGGCGGGACACAAGGG	15327	15793	15843	15791	-1	scaffold_152	VE04_01674	15189	16522	None	4035	501	21385	No_constitutive_exon_found_in_species
CACGCCAGACCCCACCTCTGTGGATTGCGGAGCTAAAGGGAGAATTACAGGC	17041	17170	16991	17043	1	scaffold_152	VE04_01675	16851	17964	None	4035	501	21385	No_constitutive_exon_found_in_species
ATGTCCCCAGCCTCAATCAAATATGTTTTTCACGTCTCTAACTGGGGTAGAT	30656	31347	31397	31345	-1	scaffold_152	VE04_01682	30147	33158	None	4035	501	21385	No_constitutive_exon_found_in_species
CAGCCAGCGATTCCGCGGAGAGCATAGATGACTAACCGAACTAATGGGAGCA	32156	32339	32106	32158	1	scaffold_154	VE04_03288	30838	33587	None	4035	501	21385	No_constitutive_exon_found_in_species
CATTATCTCCCCTTGGTTAGTATCAGCTTTGATGCTTGCTGAGCGGGGAGCG	2294	2634	2244	2296	1	scaffold_156	VE04_03069	2212	2634	None	4035	501	21385	No_constitutive_exon_found_in_species
GCGCGCAAACGACACTTCCTGACCGCAGTGGAAACGCTAAGGGACCGAAGGA	8194	8308	8144	8196	1	scaffold_156	VE04_03071	7749	8909	None	4035	501	21385	No_constitutive_exon_found_in_species
GTTTGCGCAACACTTATGACCATTTAGACCAACTACTGACCGGGCAATAGCA	27878	27890	27940	27888	-1	scaffold_156	VE04_03077	24696	28079	None	4035	501	21385	No_constitutive_exon_found_in_species
CCTCGTAGGTTCACCGATTCCAGAATCCCGATCGCAGCTAATGGGAGTAGCT	27608	27761	27811	27759	-1	scaffold_156	VE04_03077	24696	28079	None	4035	501	21385	No_constitutive_exon_found_in_species
CGAGGTGGTGGTCACATGACCTCGCTTGTAAATTCCACGCTAAGGGTTAGTC	4593	4853	4543	4595	1	scaffold_160	VE04_04257	4162	5242	None	4035	501	21385	No_constitutive_exon_found_in_species
GTCGACGACATCGCGGGCACGACGAAACTTCCACCGCTAAGGGTGTTGAGAA	26515	27100	27150	27098	-1	scaffold_162	VE04_03158	26515	29765	None	4035	501	21385	No_constitutive_exon_found_in_species
TTTGGGAACTTGGTGAGTGGGCTTCTTGGGAAGCTGGGGAAGGAGTTCAGGA	31423	31496	31373	31425	1	scaffold_162	VE04_03159	30607	31496	None	4035	501	21385	No_constitutive_exon_found_in_species
TATGTGGCCTCTCTCGACAGGCTTGTGAAATGCGGCTAATGGGAGTCCAGCG	29180	29300	29130	29182	1	scaffold_166	VE04_03438	28951	29697	None	4035	501	21385	No_constitutive_exon_found_in_species
TCGGGCGCGAGGGGTGGTGATCATAGTGTCGGGCGCTCGCATGGGATTAGTA	29645	29706	29756	29704	-1	scaffold_167	VE04_03108	26772	29907	None	4035	501	21385	No_constitutive_exon_found_in_species
GCCGCGAGCCGCATCTGGGGCTGGCTGATGAAGTCGGTCGGCGGGCGCAGGC	28988	29098	28938	28990	1	scaffold_170	VE04_05105	24587	29098	None	4035	501	21385	No_constitutive_exon_found_in_species
GTGTCAATGTTCACATAGACTAAATCTATCGAAGCTAATGGCTGAGGGAGAT	26588	26985	26538	26590	1	scaffold_172	VE04_03505	24878	26985	None	4035	501	21385	No_constitutive_exon_found_in_species
ACACGACGCGGGGATTCCGTTGGTGGTTGATAACACTTTCGGCGCGGGAGGT	2856	3009	2806	2858	1	scaffold_173	VE04_04024	1990	3664	None	4035	501	21385	No_constitutive_exon_found_in_species
AATTATAGTAGACCAAAGTTAGACAAGAGATTGCTAATGGGAATGGCTAGAT	16622	18244	18294	18242	-1	scaffold_173	VE04_04028	16622	18937	None	4035	501	21385	No_constitutive_exon_found_in_species
GCGGGAGCCATCAAACGTTTTATTGGAGTGAGAAGAGATATGGGTGCAAGTA	19706	19709	19759	19707	-1	scaffold_173	VE04_04029	19706	20042	None	4035	501	21385	No_constitutive_exon_found_in_species
GGAAGGAGAAGAAGGAAAAGAAGGAGAAGGAGGAGGGGAAGAAGGAGAAGAA	1454	1938	1988	1936	-1	scaffold_177	VE04_02054	1135	2187	None	4035	501	21385	No_constitutive_exon_found_in_species
TGGGTGGGTTTGGGAGCGGGAGGGGAGGAAGTGGGCTAATGGGGCGATAGGG	5045	5360	5410	5358	-1	scaffold_179	VE04_02500	5045	6284	None	4035	501	21385	No_constitutive_exon_found_in_species
TTCCCGAGAGGCGGTGTGGGAGGGAAGGGGAGTGGGCTAATGATGGGTAGTG	18388	18443	18338	18390	1	scaffold_179	VE04_02507	18032	18443	None	4035	501	21385	No_constitutive_exon_found_in_species
GTATGTTGTGTGTGATTATGTATGTGAGGGGCAAGGCTGATTGGGGATAGGT	32614	32752	32802	32750	-1	scaffold_179	VE04_02511	32412	33839	None	4035	501	21385	No_constitutive_exon_found_in_species
GCTTTCTTTCCACCTGCGTATAGCGGAGCCGCACTGACAGGGAATTGCAGAC	11784	11810	11734	11786	1	scaffold_182	VE04_02414	11606	13017	None	4035	501	21385	No_constitutive_exon_found_in_species
TGGAGGAGTTGGTGGAGTGTCGGTGGGTGAAGTTGTCTGAGGCGCGGGAGCT	23989	23997	24047	23995	-1	scaffold_183	VE04_02687	23989	24898	None	4035	501	21385	No_constitutive_exon_found_in_species
AAGTTTACTATCCACATCGTGGCTAGCGATTAAATGCTAACTGGGAATAGGG	8220	8338	8388	8336	-1	scaffold_186	VE04_04057	8220	12289	None	4035	501	21385	No_constitutive_exon_found_in_species
TCGACGGTGCGCGCGCCGAATTACTCGCTGCTGGGGGGGAGGATGCGGAGGA	9882	9887	9937	9885	-1	scaffold_189	VE04_02930	9882	10097	None	4035	501	21385	No_constitutive_exon_found_in_species
GATCTGGTAATTTCGAGACATAAACATATTACTAACGCTAGGGATTATAGAA	1200	1318	1150	1202	1	scaffold_190	VE04_02789	534	1318	None	4035	501	21385	No_constitutive_exon_found_in_species
GAGGTATGAGGAATCTAAATACGTTAGTTGGGCTAGGGCTAACAGGACAGTC	12893	12973	13023	12971	-1	scaffold_194	VE04_04166	10242	15006	None	4035	501	21385	No_constitutive_exon_found_in_species
GAGGCTGTGAAGGAGATTCGACGGCAGGCGGGAGATTTATAGTTTGGGAGAT	17153	17159	17209	17157	-1	scaffold_195	VE04_04248	17153	17837	None	4035	501	21385	No_constitutive_exon_found_in_species
CCTCGGCGTGCGGAGTCGCGCCTGCAACCGAATATCTTAGGGACAACAAGTC	10388	10883	10933	10881	-1	scaffold_196	VE04_04194	10388	12138	None	4035	501	21385	No_constitutive_exon_found_in_species
GTTCCCGTGGGTTTTGGGGGGGATGGGAGGTTAATGTATATGGGGTGAAGTG	31161	31217	31111	31163	1	scaffold_197	VE04_02990	31010	31599	None	4035	501	21385	No_constitutive_exon_found_in_species
GCTTCGGCGACGGCGGCAACGCCGCCGCAGAGTCGAACTGGGATAACCAGAA	33309	33699	33259	33311	1	scaffold_198	VE04_03524	32090	33699	None	4035	501	21385	No_constitutive_exon_found_in_species
AGCGCGCGGAACACGAGGAGCTGGGTGAGCAGGAGCGAGACGATGGGCAGGT	4620	4782	4832	4780	-1	scaffold_199	VE04_03682	4620	6201	None	4035	501	21385	No_constitutive_exon_found_in_species
TGCAATTGTCGATCGATTATAGCTGCACACATACTGACTTGGGTCAAAAGAT	18751	20739	20789	20737	-1	scaffold_199	VE04_03686	17940	21339	None	4035	501	21385	No_constitutive_exon_found_in_species
TCGTTGGTAAGATCCAGCAGAAGAGCGAATATGACAGGCGGCTAAGGGAGGT	2856	2864	2914	2862	-1	scaffold_200	VE04_03024	2856	4244	None	4035	501	21385	No_constitutive_exon_found_in_species
ATGTAACCAAGGTGGTAATATATGTATTGGCTTTATGCTTACCAGGGAAGGC	12239	12568	12189	12241	1	scaffold_201	VE04_05745	12082	14017	None	4035	501	21385	No_constitutive_exon_found_in_species
CGGTTAGTATTTTATCCATAGCTTATTGCTATTCTCTAATAGGGAAACAGAT	5587	5807	5537	5589	1	scaffold_203	VE04_04466	5434	6511	None	4035	501	21385	No_constitutive_exon_found_in_species
GATACTTTTGAGCTACCAACCTCGACAACTTTTTTTTGGGACGCCAAAAGGC	26016	26392	26442	26390	-1	scaffold_203	VE04_04471	23721	26719	None	4035	501	21385	No_constitutive_exon_found_in_species
ACAGGTATGTTACCCCTCAGTATCACTTTGACACGGCTAATGTGGGGTAGAA	11348	12031	11298	11350	1	scaffold_206	VE04_02662	10474	13019	None	4035	501	21385	No_constitutive_exon_found_in_species
CAGGGACAGACGAAATTGATGGATTGAGGCTGACAATTGTGGGATTATAGCG	5955	6129	6179	6127	-1	scaffold_207	VE04_03695	5585	6403	None	4035	501	21385	No_constitutive_exon_found_in_species
GCGACGCGTCGTCGCGTGAGCTAGCGGGCCAGAAGCTGAAGGGCTACGAGAA	28189	28952	28139	28191	1	scaffold_207	VE04_03704	26367	29083	None	4035	501	21385	No_constitutive_exon_found_in_species
GCTGTTTGCTCAGCAAGATACTTATACTAATAAATTCGTGTGGGGTATAGAC	9873	11175	11225	11173	-1	scaffold_215	VE04_03251	7839	14090	None	4035	501	21385	No_constitutive_exon_found_in_species
GACGTCGAGGGTACCGAACAGGTGGACTGGCTGATTGATCTCTGGGGAAGCG	20043	20296	19993	20045	1	scaffold_215	VE04_03254	19196	20296	None	4035	501	21385	No_constitutive_exon_found_in_species
CGATATATATATACTGGGGAATACTGGTTTAGCTAACGAGAGGGATACAGTG	690	1380	1430	1378	-1	scaffold_217	VE04_04280	133	1583	None	4035	501	21385	No_constitutive_exon_found_in_species
GCCGCGCGCACCTGGACAAAGACTCTAAGAAGACGCGCCGGGTGCGCGAGCT	19528	19903	19478	19530	1	scaffold_217	VE04_04287	19070	20155	None	4035	501	21385	No_constitutive_exon_found_in_species
CCCTCAACTACTAGTTGCCTTCGAAGATTAGCTGCTAATGGGCTGTAAAGAG	7776	7987	7726	7778	1	scaffold_219	VE04_03373	5967	8308	None	4035	501	21385	No_constitutive_exon_found_in_species
ATTTTATTGACAAAATGCTTTCTCTGTGCCAGTGCTAATGGGCAATACAGGA	17070	17234	17284	17232	-1	scaffold_219	VE04_03379	16016	20178	None	4035	501	21385	No_constitutive_exon_found_in_species
CGGAACTTAAAAGAAATTCCTTGATTTTCGGCATAATGATAAATGGGTAGAC	27529	27579	27629	27577	-1	scaffold_219	VE04_03382	24413	27759	None	4035	501	21385	No_constitutive_exon_found_in_species
TCGTTATCCTCGCAATTGATGCCGAAAAAAAATATTTACAAGGGATCTAGCA	8910	9028	9078	9026	-1	scaffold_220	VE04_03837	8181	9164	None	4035	501	21385	No_constitutive_exon_found_in_species
GTACTGCCAATGCCTAGGCGTGGGAGGAAGATCAGCGACGATGGGAGCAGTG	8298	8398	8448	8396	-1	scaffold_222	VE04_04014	8298	10772	None	4035	501	21385	No_constitutive_exon_found_in_species
TGCTAAGTGGTTACCTCATTGCTATTCTGCCAGATGCTAATGGGCAATAGAT	10532	12094	12144	12092	-1	scaffold_224	VE04_05004	10532	12235	None	4035	501	21385	No_constitutive_exon_found_in_species
AAGACGCGTACGCCGTCATCCCCTCCCTCCGCTCTTTCTGGGAAGCCCAGCA	30636	30988	30586	30638	1	scaffold_226	VE04_05382	29220	30988	None	4035	501	21385	No_constitutive_exon_found_in_species
TGCGTCTCTCCCAGCTGCCTGCCAAAAATCACCATGATCTGGGCCACAAGCG	9017	9205	9255	9203	-1	scaffold_229	VE04_04173	8515	10355	None	4035	501	21385	No_constitutive_exon_found_in_species
GCCCCCTCCCCACAACCCATCGCCATAACACTGATCGGCGCGGGCGGGAGCG	3709	4248	4298	4246	-1	scaffold_230	VE04_03859	3277	5587	None	4035	501	21385	No_constitutive_exon_found_in_species
TTGACTGAATGCAGCGATGGCTCTTGGTGTTGCGGTGGTGGGAATGATAGTT	16679	16958	16629	16681	1	scaffold_230	VE04_03864	16209	16958	None	4035	501	21385	No_constitutive_exon_found_in_species
CTTGCGACAGTGTCCTATTATTTCGCACACAAGTACTAACATGAGGGCAGCT	4098	4449	4048	4100	1	scaffold_231	VE04_03848	3736	5780	None	4035	501	21385	No_constitutive_exon_found_in_species
GTAAGTATTTTTAATACCGTTTCTGGGACCAGGGCTAATATGGGCGGCAGTC	29611	29990	30040	29988	-1	scaffold_231	VE04_03857	28428	30043	None	4035	501	21385	No_constitutive_exon_found_in_species
TTCCAATTCAGCTCTATCTGAATATCGCATAAACTGACCATGTGGGCGAGTT	16079	16359	16409	16357	-1	scaffold_233	VE04_03637	15370	21537	None	4035	501	21385	No_constitutive_exon_found_in_species
GTACTCACCCTACCCGTTTTCTCCCAAGCGTTGAAATAACCAGGGACCAGGA	30424	30939	30374	30426	1	scaffold_239	VE04_05585	29827	30939	None	4035	501	21385	No_constitutive_exon_found_in_species
GGGCGCTGTTCTGCTCGTCCTCATGCTCCCCGTCGTCGCCGGGTTGGCAGTC	16242	16725	16192	16244	1	scaffold_245	VE04_05481	14963	16725	None	4035	501	21385	No_constitutive_exon_found_in_species
TGAGACAGGCGCGGGGTTGGCTTGGTGGTATGGAGACTAATGGGATATAGAT	13867	13975	13817	13869	1	scaffold_248	VE04_05613	13584	14906	None	4035	501	21385	No_constitutive_exon_found_in_species
ACCCGTGTTTCATCCCCACCAGTGAATCCAGGGACCGGGAGAGGACTTAGTC	18874	18930	18980	18928	-1	scaffold_250	VE04_04712	15279	19537	None	4035	501	21385	No_constitutive_exon_found_in_species
GTACGCAGGCGACGAATAAGAGCGTGTTGGTTGCGGCGGAGGGGACGAAGGC	1387	1392	1442	1390	-1	scaffold_255	VE04_04903	1387	3527	None	4035	501	21385	No_constitutive_exon_found_in_species
CAGCCGCGGTCCACGGTCTGACGACCCTGAAACTGGTTATGGGATGCAAGAA	29106	29662	29056	29108	1	scaffold_258	VE04_04053	28352	29662	None	4035	501	21385	No_constitutive_exon_found_in_species
AATTCTACATCTCATCTTCTGGGTTTGGACTTGCACTAACAGGGCCAAAGGT	1959	1986	2036	1984	-1	scaffold_262	VE04_05181	1540	2450	None	4035	501	21385	No_constitutive_exon_found_in_species
CCCCTACCCGCCCCGTCCTCGATCACCTGGGGCACCTCGGGACCTAAAAGGG	7236	8895	8945	8893	-1	scaffold_262	VE04_05183	7236	9041	None	4035	501	21385	No_constitutive_exon_found_in_species
ATTTGCTTTGCGTGGGAGCAAGAAGATTTTCTCGCTGAGGGGTTGAGGAGAT	16741	16746	16796	16744	-1	scaffold_262	VE04_05186	16741	18064	None	4035	501	21385	No_constitutive_exon_found_in_species
AAGCGTTTTGTAAACCTAGTCCTTCGTGAGTGATTGCTAACAAGGGATAGTA	19228	19308	19178	19230	1	scaffold_262	VE04_05187	18860	20680	None	4035	501	21385	No_constitutive_exon_found_in_species
AAGCCCCCTCATCCCCTAACAATACTCGACTGATAATAAGTACGGGTAAGCG	2114	2379	2064	2116	1	scaffold_266	VE04_05146	2039	2379	None	4035	501	21385	No_constitutive_exon_found_in_species
CCCAGTTCGATATACATCAGTACTGATCCCAATCCCAAAACACAGGGAAGCC	8065	8478	8528	8476	-1	scaffold_267	VE04_05524	7870	9396	None	4035	501	21385	No_constitutive_exon_found_in_species
TGTATAGGGAGATTGGGGAGCATGTGTTTCAGCATGTTAATGCGGGGGAGAT	25911	25937	25861	25913	1	scaffold_270	VE04_04484	24655	25937	None	4035	501	21385	No_constitutive_exon_found_in_species
GCTCCCCTCGCTGGTCATCCAAGAACTTCACTCTGACGCTGGGATTATAGGT	26112	26234	26062	26114	1	scaffold_271	VE04_03678	23478	27217	None	4035	501	21385	No_constitutive_exon_found_in_species
CTCCGACGGTTCCTGAAGGTCGCAAGGCTGAAAGGCTGACGGGGTTCGAGAA	4983	5414	5464	5412	-1	scaffold_272	VE04_05193	3964	6727	None	4035	501	21385	No_constitutive_exon_found_in_species
ACAGCGAGAATGATTGGTTCAGTGTGCTGGTTAAGACTGGGGTGTGGCAGGA	27307	27498	27257	27309	1	scaffold_273	VE04_04584	26069	27498	None	4035	501	21385	No_constitutive_exon_found_in_species
CGGACAAGTCAAGGTGCCCGAGGATAGCGGAGCGCGAGGACACGGGCGAGGC	16659	16827	16609	16661	1	scaffold_276	VE04_04460	16334	16827	None	4035	501	21385	No_constitutive_exon_found_in_species
TCAATATCTAGTACACAGAGCAGAATTTAAAGTTAATTCTGGGGAAATAGAT	370	612	662	610	-1	scaffold_277	VE04_03567	54	1032	None	4035	501	21385	No_constitutive_exon_found_in_species
AGTTTGAATGGACTGGTATTTGTATGAGAATTAATGCTAACGTGGGATAGTC	7644	7734	7784	7732	-1	scaffold_279	VE04_04490	7644	12366	None	4035	501	21385	No_constitutive_exon_found_in_species
ACACCTTCGGCAGCCAAGACAACCCCGAGATGGGCACCACCGGGGGCCAGGA	4347	4552	4297	4349	1	scaffold_287	VE04_05172	4123	6497	None	4035	501	21385	No_constitutive_exon_found_in_species
GGTAAACCTCCCACAAAACGTTTGGTGACCTAAGGCTTACAGGGTAATAGGT	22663	23293	22613	22665	1	scaffold_287	VE04_05178	22302	24185	None	4035	501	21385	No_constitutive_exon_found_in_species
CAGCGCTGGGAGATGATGGGGAGTATGAGCAGAACGTGACCGGGAGTGAGCG	5191	5390	5440	5388	-1	scaffold_289	VE04_04509	5191	6306	None	4035	501	21385	No_constitutive_exon_found_in_species
CGCGAGCCGCCGCGCACACCCATTCCCACCTCGAAACATGGGAACCCGAGAC	7249	7993	8043	7991	-1	scaffold_289	VE04_04510	7249	8593	None	4035	501	21385	No_constitutive_exon_found_in_species
TTTGGGCAGGGGAGTGGGTGGGTGCATTCTGAGATCAAGGAGGGGAATAGTA	8801	8804	8854	8802	-1	scaffold_291	VE04_04697	8801	9285	None	4035	501	21385	No_constitutive_exon_found_in_species
CGCGGGTCTTGTGGACAGTTTGTAAGGGGATGGAGGGCTAACGGGAACAGGT	26438	26547	26597	26545	-1	scaffold_291	VE04_04703	25982	26903	None	4035	501	21385	No_constitutive_exon_found_in_species
AGAGGAGGATGAAGCCGGCGAGGAAGGTGCGGAGGGGGGGATAACGTGAGGA	23695	24686	24736	24684	-1	scaffold_296	VE04_04538	23695	25140	None	4035	501	21385	No_constitutive_exon_found_in_species
GAATTATACCCTACCCTGTTCTAAAGTCTAGGATGCTAACGGGTTTAAAGGT	7149	7475	7525	7473	-1	scaffold_305	VE04_05014	6541	8025	None	4035	501	21385	No_constitutive_exon_found_in_species
AAACATTATCGGAGATTGAAGCCCTGCGACAGCAGCTTCGGGCAGCACAGCA	16379	16583	16633	16581	-1	scaffold_305	VE04_05018	16379	16680	None	4035	501	21385	No_constitutive_exon_found_in_species
CACACGAGGAGTCTGATCCTGGCGACCAGACTTCTAATCGTGGGTGGAAGCG	23043	24272	22993	23045	1	scaffold_309	VE04_03468	22668	25899	None	4035	501	21385	No_constitutive_exon_found_in_species
GGTGGAAGGAGTGACAGAGGCGATAACCGTGACGGCGGGAGAGGTTACAGCC	12938	13032	12888	12940	1	scaffold_311	VE04_10346	11755	13138	None	4035	501	21385	No_constitutive_exon_found_in_species
TCTGCGGTTCAACTCGCTTCCCATAACTTATTGCTAACACTGGGAGATAGGA	9625	10234	9575	9627	1	scaffold_312	VE04_05433	9233	10234	None	4035	501	21385	No_constitutive_exon_found_in_species
GTGAACCCCCATATGAAACAAAGAAGAAAGCAAAAACTAATGGGAAATAGGT	17315	17597	17265	17317	1	scaffold_315	VE04_04238	16088	17597	None	4035	501	21385	No_constitutive_exon_found_in_species
GTATGGGAGCAGGAGGGTGGACGACTGGGGGATCCGCGACAGTGCGGGAGGC	18578	18760	18528	18580	1	scaffold_318	VE04_04920	17678	22939	None	4035	501	21385	No_constitutive_exon_found_in_species
AGCTTATAGGGCTTCTAAGCAGCCCCTTATAGAAGAGCTGGGGCAACTAGGC	21782	21995	21732	21784	1	scaffold_318	VE04_04920	17678	22939	None	4035	501	21385	No_constitutive_exon_found_in_species
GCAAGGGCGGAGGTGGACTCTGGGGCCGGGGGTGCTGGCGGGGAGGCCAGGC	1714	2359	1664	1716	1	scaffold_320	VE04_05681	557	3745	None	4035	501	21385	No_constitutive_exon_found_in_species
AGTGGCAATTAATCCATATTGAAGAAATTAATGCTAATTATTGGGAATAGGC	11414	11607	11657	11605	-1	scaffold_320	VE04_05682	5591	11668	None	4035	501	21385	No_constitutive_exon_found_in_species
CGGCGCCGGTGGCGCGGGGTGGAGCACGCAGTACGCTGCTGATGGGTCAGCG	41	315	365	313	-1	scaffold_324	VE04_04940	41	3703	None	4035	501	21385	No_constitutive_exon_found_in_species
AGACGCTTTTTACCTACTCCTCGCTATGGTCGCGCATATGGGTGATGCAGGC	1924	3137	3187	3135	-1	scaffold_326	VE04_05923	1924	3833	None	4035	501	21385	No_constitutive_exon_found_in_species
GCGCGTCCTGTAGCAAGGAGTACAAGCTCTTCCTGCTGACGTGGGCGCAGGC	4435	4593	4643	4591	-1	scaffold_326	VE04_05924	4435	6302	None	4035	501	21385	No_constitutive_exon_found_in_species
AGTGTATGGCCATCCTTGCCCTCAGCAACAGTCTTGCTGATATGAGGGAGCG	5045	6127	6177	6125	-1	scaffold_332	VE04_05291	5045	7976	None	4035	501	21385	No_constitutive_exon_found_in_species
TCTTGAGGTAAGTTGGCATGGAGAGTGCTCTTACATCAAGGGCTAATAAGTG	12423	12426	12476	12424	-1	scaffold_334	VE04_08255	12423	13772	None	4035	501	21385	No_constitutive_exon_found_in_species
GGTACGCCTGCTGGTGCTCGAGACGGAAGAGCTACGCTAACATGGGATAGCT	3503	3587	3637	3585	-1	scaffold_336	VE04_05551	1863	4074	None	4035	501	21385	No_constitutive_exon_found_in_species
GTAGCTGGGGGCGCCGCCGAAGGGGGGGGATATTCTGGCGGGGCAGGGAGGG	3282	3497	3232	3284	1	scaffold_339	VE04_03984	1595	3497	None	4035	501	21385	No_constitutive_exon_found_in_species
TTTACCTACGTCGTACAATGCCCAAGCCTTACTAACATGGGATTACAAAGAT	11259	11634	11209	11261	1	scaffold_340	VE04_06727	8792	13529	None	4035	501	21385	No_constitutive_exon_found_in_species
GTATGTATTTGCCCTTCGACACCTAGCAGCATGGAACTAAACTGGGACAGTG	23200	23307	23357	23305	-1	scaffold_342	VE04_04188	22362	24330	None	4035	501	21385	No_constitutive_exon_found_in_species
TCGCGTGACCGACTTCCGCGACGGCGTGCTGCCGCCTTAACTCGGGGGAGGG	20732	20900	20682	20734	1	scaffold_343	VE04_06627	20206	20900	None	4035	501	21385	No_constitutive_exon_found_in_species
TGGAGTCATCTTTTAAGGGGCTAAGAAAGCTAACATCCACGGGAAAACAGCA	22401	22965	23015	22963	-1	scaffold_343	VE04_06628	21600	23735	None	4035	501	21385	No_constitutive_exon_found_in_species
TATGTTGTTCCCCCTCGCATGAATGAACAGCAGAACTAACGGGATTGCAGCA	2760	3165	2710	2762	1	scaffold_344	VE04_04342	2116	4881	None	4035	501	21385	No_constitutive_exon_found_in_species
GAAAACCACAACACTGCGTGATAGAATCGAGCTGACGAGAGGGAATATAGAA	13794	13910	13744	13796	1	scaffold_347	VE04_05490	13704	14561	None	4035	501	21385	No_constitutive_exon_found_in_species
GTTGTTGAGGTCGTGCCTGGGGTTGAGGAGGGGTTTAGGGATGCGAGGAGTG	12382	12385	12435	12383	-1	scaffold_348	VE04_04378	12382	14011	None	4035	501	21385	No_constitutive_exon_found_in_species
ACGGAAAAGGGGGGCATATTTTGTTGGATATGTGCTAATGATGGGAATAGAC	2010	2036	1960	2012	1	scaffold_352	VE04_05869	355	2036	None	4035	501	21385	No_constitutive_exon_found_in_species
TGTAAGTTACCCAGAATAAGGGTCTCGCTCAGCGGCTAATATGGGGATAGGG	16453	16518	16568	16516	-1	scaffold_355	VE04_05510	15658	16927	None	4035	501	21385	No_constitutive_exon_found_in_species
CCACCCGGTTGCCAAGCGTATGTGACACGTCGAATCTGACAGGGGAATAGGT	6507	6716	6457	6509	1	scaffold_357	VE04_05775	6123	7602	None	4035	501	21385	No_constitutive_exon_found_in_species
TCGGGCTCGTGCTCGAGGAGGTCGCGGGGCTGTTGGCGAATAGGGCACAGGC	9673	9915	9965	9913	-1	scaffold_357	VE04_05776	9673	10279	None	4035	501	21385	No_constitutive_exon_found_in_species
GAGGTCGTCGGTCGCAAGACCAGCCAAGAAGCTCCGAGCTGGGGACCGAGGT	10269	10870	10219	10271	1	scaffold_359	VE04_07081	9770	12684	None	4035	501	21385	No_constitutive_exon_found_in_species
CCGTAGCTAACTTTATGGGCTGGCTTGAACTGAAGCTGATGGGAATACAGAC	23295	24185	23245	23297	1	scaffold_359	VE04_07085	22969	24185	None	4035	501	21385	No_constitutive_exon_found_in_species
TGCTGTTGCGACGGAGCGACGCGAACGCGGCGTCGGGGGTGACGCGGTAGGA	762	897	712	764	1	scaffold_365	VE04_05725	112	897	None	4035	501	21385	No_constitutive_exon_found_in_species
GTTGTAGAAAACCGAGTACAATCAGAACATGCGGATACGCGGGACAAAAGGG	11553	11838	11503	11555	1	scaffold_373	VE04_06340	8132	11838	None	4035	501	21385	No_constitutive_exon_found_in_species
GTTACCTGTTGCTGGGTGGGTTGGGCGGTTTACTGACTGTGTGGGTGCAGGT	8035	8105	7985	8037	1	scaffold_376	VE04_06511	7796	8721	None	4035	501	21385	No_constitutive_exon_found_in_species
GGTACGTAGTCAAGACTACCCACACTTCAGCGTGTATTAACGGGAAATAGGT	12478	12597	12428	12480	1	scaffold_380	VE04_05237	11311	14495	None	4035	501	21385	No_constitutive_exon_found_in_species
GGATCGGATACAAGAAGGCAACGAATTAGGTGGATATCAGAATTCGGGAGGT	8752	8758	8808	8756	-1	scaffold_384	VE04_06085	8752	13518	None	4035	501	21385	No_constitutive_exon_found_in_species
TGATCATCCCGCCGCAGGGAACGGACATGTATGTTGGGCTGAGGGCGAAGAG	1011	1288	1338	1286	-1	scaffold_385	VE04_05086	1011	6105	None	4035	501	21385	No_constitutive_exon_found_in_species
GGCTGTGAGTTCTTCTCAAGTTGTACGATACTGACTATTTGGGATGATAGAC	10943	11030	10893	10945	1	scaffold_396	VE04_03547	9943	11030	None	4035	501	21385	No_constitutive_exon_found_in_species
GGGGGGGGTTGGATCGGGTGGTCAAGCATGAGGGCTAATGACGCGGGCAGAC	19489	19697	19439	19491	1	scaffold_402	VE04_04819	19163	20758	None	4035	501	21385	No_constitutive_exon_found_in_species
TTCTTGCTGGGTTGAGATGGGTGGGAGGCGATGTGCTGATATGGGGATAGGG	1840	2000	1790	1842	1	scaffold_405	VE04_04739	1014	3908	None	4035	501	21385	No_constitutive_exon_found_in_species
GTGCTTGAGCATTTGGGTGTCTATAATACTATCTTGCCTTATGGGAATAGGT	682	1080	1130	1078	-1	scaffold_407	VE04_04318	470	1776	None	4035	501	21385	No_constitutive_exon_found_in_species
GAGGTGGAGGAGGGCGAGGCGGGGGCGGCGCCGACGAACGAGGGGGATAGGG	12107	13572	13622	13570	-1	scaffold_410	VE04_06206	12107	14184	None	4035	501	21385	No_constitutive_exon_found_in_species
GTATATTCACTTTAAGAAGCTATCTATCGTATATTAGCTGACGGGTATAGCT	2421	4090	2371	2423	1	scaffold_413	VE04_06248	1435	4090	None	4035	501	21385	No_constitutive_exon_found_in_species
GGCTGAGTGTTTTTGCCCTTTTGCTTTTCGATCCACTAATATGGGAATAGGG	6536	6551	6601	6549	-1	scaffold_413	VE04_06250	6536	8597	None	4035	501	21385	No_constitutive_exon_found_in_species
ATCAGTTCCTTTCGACCTGGTAGAGTTCAATTTAAAACTCAGGGAACAAGAA	7927	9316	7877	7929	1	scaffold_414	VE04_04754	7545	9316	None	4035	501	21385	No_constitutive_exon_found_in_species
CTATACACATAGCCATGACCGACGTCAGGGGCGAGACGAGGGATGACTAGGT	5696	6197	5646	5698	1	scaffold_422	VE04_04804	5368	6197	None	4035	501	21385	No_constitutive_exon_found_in_species
CACGTCGTACATATCATGCAGGCCCGTTCACTCTCCTAACTGGGCGGCAGGG	7499	7594	7644	7592	-1	scaffold_422	VE04_04806	7499	8970	None	4035	501	21385	No_constitutive_exon_found_in_species
CCCTTTCACCGTCGGGTTTGTTGGCATGCCGCGTCTAACAGGGATTGTAGAA	3932	5631	5681	5629	-1	scaffold_427	VE04_06631	3932	5764	None	4035	501	21385	No_constitutive_exon_found_in_species
AGGGAATTGTCGTCTAACAGGATCTCCTCGTGCGCGACGAGGGGCGCCAGGC	5678	6352	5628	5680	1	scaffold_430	VE04_06607	4827	6352	None	4035	501	21385	No_constitutive_exon_found_in_species
GTTATTGAGATAGCTAGGAAGGTGCTTGATACGGGCGCAGGAGCGGGTAGAG	11550	11679	11500	11552	1	scaffold_432	VE04_05444	10630	11679	None	4035	501	21385	No_constitutive_exon_found_in_species
TAAAGACGAGACTTTACCTGCTTCCTAGAAGTACTGCGAATACACGGGAGAG	18472	18876	18422	18474	1	scaffold_438	VE04_04603	15593	18876	None	4035	501	21385	No_constitutive_exon_found_in_species
TGAGTTATTCCGCCGAAAGGCACAATATATAATGCTGACACGCGGGGCAGGG	16248	16779	16198	16250	1	scaffold_439	VE04_05565	15783	20807	None	4035	501	21385	No_constitutive_exon_found_in_species
CTACGTTCGAGCGACTGTGGCTGTGCGCCGCCTGGGAAGGGACCCGAAAGGG	9561	9567	9617	9565	-1	scaffold_444	VE04_06304	9561	9813	None	4035	501	21385	No_constitutive_exon_found_in_species
CCATTGCAGCGACTGGTGTGCCTATTATTGTCATCATTAGTGGAGGGCAGGC	7783	8427	7733	7785	1	scaffold_449	VE04_05159	6629	8427	None	4035	501	21385	No_constitutive_exon_found_in_species
GGGACGGAAAACGCGAGCATCAACGCTGACTGAGTTGGGTTGTAGGCAAGAA	18837	18904	18787	18839	1	scaffold_449	VE04_05163	14132	19581	None	4035	501	21385	No_constitutive_exon_found_in_species
AATGTGATTGAATTGGGATCATCCGGATCCAATGCCCAAGGGCGGCCGAGCG	8529	9340	8479	8531	1	scaffold_454	VE04_07161	5205	9340	None	4035	501	21385	No_constitutive_exon_found_in_species
AATGTGATTGAATTGGGATCATCCGGATCCAATGCCCAAGGGCGGCCGAGCG	10934	11745	11795	11743	-1	scaffold_454	VE04_07162	10934	15069	None	4035	501	21385	No_constitutive_exon_found_in_species
GTAAGCTAAGTCTAATATATATGCTGGCCGTTATACTAACATCGGGATAGAA	4889	5812	4839	4891	1	scaffold_458	VE04_05804	3613	6775	None	4035	501	21385	No_constitutive_exon_found_in_species
TAAGGATGGCCTCTCACGACTAAACGATTACTGCTGACGGGGAACTACAGGA	2097	2202	2047	2099	1	scaffold_461	VE04_06592	1677	2202	None	4035	501	21385	No_constitutive_exon_found_in_species
CCTTGTGTTTAGGTGGGGATGTTTGTGCTAACGAGGGGTCGGGTGGGTAGGA	12899	13095	13145	13093	-1	scaffold_461	VE04_06596	12899	13456	None	4035	501	21385	No_constitutive_exon_found_in_species
GGGGGTCGCTGTGATGTGAATGGCCGGGAAGCTAATGTGCGGGCGGATAGAT	18368	18475	18525	18473	-1	scaffold_465	VE04_06661	18368	18892	None	4035	501	21385	No_constitutive_exon_found_in_species
AGCATGGTTAGGCGACGAGGCGGCGGAAGCCTGGGAGCTTGGGAGACGAGGA	13928	14084	14134	14082	-1	scaffold_466	VE04_05907	13928	14992	None	4035	501	21385	No_constitutive_exon_found_in_species
GTAGAGTACAGTATGGATCTTATTATAAATAGTACTAACGGGGTGATTAGTG	7428	7641	7691	7639	-1	scaffold_468	VE04_06244	6278	9800	None	4035	501	21385	No_constitutive_exon_found_in_species
GTCGTAACGGTGGTCGGGACACGCATGGTAGGAGGCTTTGGATGGGCGAGGG	13503	13579	13453	13505	1	scaffold_469	VE04_06141	11176	13961	None	4035	501	21385	No_constitutive_exon_found_in_species
CTTTGGGGTGGGGGGGGGGTATGGGGGTGAAGATGGAGCTGGGCTAATAGGT	11410	12805	12855	12803	-1	scaffold_470	VE04_06901	11010	13183	None	4035	501	21385	No_constitutive_exon_found_in_species
ACGGGAGAGGGCCTTGAATCGTTGGATGAGATAGCTGACAAGGGTTGAAGCA	13541	13612	13491	13543	1	scaffold_473	VE04_06666	13126	13735	None	4035	501	21385	No_constitutive_exon_found_in_species
ATTCGAACCTCTGAATTATTTTAGACACCCTTGCTGGGAAAAAAACCTAGCT	16549	16809	16499	16551	1	scaffold_473	VE04_06667	14354	16809	None	4035	501	21385	No_constitutive_exon_found_in_species
CCCCCTAGACTGTGGGGGGAATTTGACTCGTGGGCTGACGAAGGGGGTAGTC	3524	3652	3474	3526	1	scaffold_478	VE04_06732	3112	5609	None	4035	501	21385	No_constitutive_exon_found_in_species
GGGAGTTTAGGAAACCGAGTATGGGGGAGAGATCGTACTCGGGTGGTCAGAA	4133	4138	4188	4136	-1	scaffold_481	VE04_05347	4133	4699	None	4035	501	21385	No_constitutive_exon_found_in_species
GATGAAGCTATAAATGAGAATAAGAAGCGGTTTCTGACAAAAGGGCGCAGAT	11587	12063	11537	11589	1	scaffold_481	VE04_05351	11446	14059	None	4035	501	21385	No_constitutive_exon_found_in_species
GCTAGAACCCATCTCTCCTCCGATATTCCAACAGCTAACGAGGGATTTAGGA	5210	5276	5160	5212	1	scaffold_483	VE04_05886	4955	5649	None	4035	501	21385	No_constitutive_exon_found_in_species
CAGCGCAGCTCGGGCGGGTCCTCGAGCGGCTCGTGGCTGAGGGAAACCAGTT	14730	15045	14680	14732	1	scaffold_483	VE04_05890	13226	15045	None	4035	501	21385	No_constitutive_exon_found_in_species
CGGGGTGGAACTTTTGCACGTTCTTTGTGCTGACGGACGGGGCTGGCGAGGG	6146	8049	8099	8047	-1	scaffold_484	VE04_06703	4398	10056	None	4035	501	21385	No_constitutive_exon_found_in_species
AGTGGCTCGACGATTAAAAAAACGACTACGATAGCAGACATGGGAACAAGAC	4620	5479	5529	5477	-1	scaffold_492	VE04_07240	4464	6609	None	4035	501	21385	No_constitutive_exon_found_in_species
TTCCCCTTCTTCGCCGTGATGTGGTTTGGTTTGCTAATGTAGGGGATTAGGG	2556	3169	3219	3167	-1	scaffold_494	VE04_05913	2556	3471	None	4035	501	21385	No_constitutive_exon_found_in_species
GTGAGTTTGTCCCAGCCTGTTACATGTAGAGATGGCTGACACGGGGATAGTC	15716	16842	15666	15718	1	scaffold_494	VE04_05921	15086	17150	None	4035	501	21385	No_constitutive_exon_found_in_species
TCTATTGCCATTTACTTTATGAACTTTTTACTGACTTTTCGGGCGAATAGCG	1333	1385	1435	1383	-1	scaffold_497	VE04_05566	1333	2851	None	4035	501	21385	No_constitutive_exon_found_in_species
GGTGGGGCTCGGCGCTCCTGCGCCAGATCCGCGAGCTGGGGAATGTGGAGGA	16971	17355	16921	16973	1	scaffold_498	VE04_06269	15174	17355	None	4035	501	21385	No_constitutive_exon_found_in_species
CCGCCTTACTGCCATAGCCCCATAGTTCTGGTCTGACTTTGGGCATATAGGA	15430	15711	15380	15432	1	scaffold_507	VE04_06065	15128	16838	None	4035	501	21385	No_constitutive_exon_found_in_species
ACACCCTAAAAATATTCTAATTATTTGGGCTAAGTTTTTGTGGGCAATAGTG	9229	9504	9179	9231	1	scaffold_508	VE04_06181	7305	10190	None	4035	501	21385	No_constitutive_exon_found_in_species
TGTCAGCTTGCCCAACCTAAACAACCCATACTTTTGTACTAACTGGGCAGAC	13201	13284	13334	13282	-1	scaffold_508	VE04_06183	12803	13500	None	4035	501	21385	No_constitutive_exon_found_in_species
GGGAGACTAGGCGTGCGGGGCGCGCGGAGCGGGAGAAGGGACGGAGTCAGCC	14422	14427	14477	14425	-1	scaffold_508	VE04_06184	14422	14889	None	4035	501	21385	No_constitutive_exon_found_in_species
ACCGCCGACGCGTCGCGGAGCTCGAGCGTCACGTCACGACGGGCGTGTAGAA	5011	5173	4961	5013	1	scaffold_517	VE04_07325	3334	5173	None	4035	501	21385	No_constitutive_exon_found_in_species
TTCAGCTAATCAACTACACACGGTCAAGCTGACGACGAGGGCAATGACAGGC	11183	12131	11133	11185	1	scaffold_524	VE04_05426	11085	12131	None	4035	501	21385	No_constitutive_exon_found_in_species
ATCTTACAAATGAATGTACTATGGATGTCTAATTATTCTACGGATGGGAGCC	12305	12387	12255	12307	1	scaffold_526	VE04_05710	11934	13075	None	4035	501	21385	No_constitutive_exon_found_in_species
CCTACTGCTGCCGTTTTCCATTTATGGACCCCCGCTAATTATGGGCGTAGCA	14404	14692	14742	14690	-1	scaffold_526	VE04_05712	14039	16105	None	4035	501	21385	No_constitutive_exon_found_in_species
GTTGATCAGGGCTACGCCATCACGGTCATCCCCACTTGCAGGGAATCGAGAA	4174	4507	4557	4505	-1	scaffold_529	VE04_06155	4174	6832	None	4035	501	21385	No_constitutive_exon_found_in_species
GTAAGTCTATGTTTTCCCCGAGGCTTGATGAGATTGCTAACGGGGAGTAGAA	10664	10697	10614	10666	1	scaffold_529	VE04_06157	9013	10697	None	4035	501	21385	No_constitutive_exon_found_in_species
ACACATCCGCTGGCTATGTGGATTAAGACACGATTACTAACGGGAGACAGGC	6362	6557	6312	6364	1	scaffold_538	VE04_07825	2157	6557	None	4035	501	21385	No_constitutive_exon_found_in_species
AGATGTATCGCTCGCTGTGGAAACGCCGTGTTTCCCTTGCTCGGGAAAAGGC	5553	5844	5894	5842	-1	scaffold_548	VE04_07633	5553	6283	None	4035	501	21385	No_constitutive_exon_found_in_species
TCCAGGATCTTCTCCTAGATACTTTGGCTGACTTTTTTGGGGCATGAAAGTG	6475	6689	6739	6687	-1	scaffold_549	VE04_06403	3788	7904	None	4035	501	21385	No_constitutive_exon_found_in_species
CTCATTACAGTGTCTACTCTGCCAGAATTCACGGCTAATGATGGGGACAGGG	16767	17089	16717	16769	1	scaffold_553	VE04_07402	16594	17089	None	4035	501	21385	No_constitutive_exon_found_in_species
TCGTGAGTTTCTATCTGCTGTTAACGATTGCACGATTCTCATGGGAACAGGA	1490	1758	1440	1492	1	scaffold_578	VE04_04846	261	2397	None	4035	501	21385	No_constitutive_exon_found_in_species
CTTTCGGATGCCAAATATAATCCAATCCCAGCCAGCTAACAGGGTACCAGCT	1943	2081	2131	2079	-1	scaffold_582	VE04_06823	254	2377	None	4035	501	21385	No_constitutive_exon_found_in_species
CGCTTCTCACGGTAATATCTTATGTCTGCGTTCTTACTAAAAGGGATTAGGT	2615	2817	2565	2617	1	scaffold_585	VE04_07564	2303	3693	None	4035	501	21385	No_constitutive_exon_found_in_species
ATGGGGGGAATAGGGCGCGTATCGTAGCGCTGACGGGGTTGGCGAGTAAGAG	2678	2686	2736	2684	-1	scaffold_602	VE04_06866	2678	3465	None	4035	501	21385	No_constitutive_exon_found_in_species
GAGGGTCCATAGGGATGGGCTGAGGAAGTTGATGGCTGAGGGGAAGGTAGGG	11225	11233	11283	11231	-1	scaffold_602	VE04_06870	11225	13987	None	4035	501	21385	No_constitutive_exon_found_in_species
TGTCTCTGCCGCGAGTGTGGGGAAACGGGAAATTCTAACGTGGGATATAGCT	6589	6709	6759	6707	-1	scaffold_603	VE04_06030	6510	9022	None	4035	501	21385	No_constitutive_exon_found_in_species
ACCTGAGAAGGTTGGCAAACAGAGGGCGATTCTGACCATGACGGGTATAGGA	14478	14529	14428	14480	1	scaffold_605	VE04_05764	14403	15510	None	4035	501	21385	No_constitutive_exon_found_in_species
CGAAAGAGGGGTAATGTGGCGGTGAGGGGTCAAGCTGACAGTGGGAATAGCT	14519	14550	14469	14521	1	scaffold_608	VE04_07050	14293	15297	None	4035	501	21385	No_constitutive_exon_found_in_species
ACCTCAGACAGCAGGATATCGTGGAAGTGCAATGCTTACGAGAGGGATAGGG	10873	10996	10823	10875	1	scaffold_612	VE04_07437	10212	11418	None	4035	501	21385	No_constitutive_exon_found_in_species
ATCGAGCAGGGCCGCTTCAAGGTGAACCGAGCACGAACGCGGGCAGGAAGCA	5653	5763	5603	5655	1	scaffold_613	VE04_06131	5372	6253	None	4035	501	21385	No_constitutive_exon_found_in_species
TGGTTAGAAACCTCATTCTGTATTTGAGACAAAAGCTAACGAGTGGGCAGTG	5811	6253	5761	5813	1	scaffold_613	VE04_06131	5372	6253	None	4035	501	21385	No_constitutive_exon_found_in_species
GAGTCCTCTGGCGACAAGAGTACGCAGCTTACTAATGGCCATGGTGGGAGTC	40	429	479	427	-1	scaffold_614	VE04_08679	40	4980	None	4035	501	21385	No_constitutive_exon_found_in_species
ATCGCCGGGGCCGTTTGCATCGCCGGGCGATGCGAATGGCGGGTTGGCAGGA	8620	9735	8570	8622	1	scaffold_615	VE04_07755	8233	10242	None	4035	501	21385	No_constitutive_exon_found_in_species
AAACACAGTCCTGATATGAAAACCACCCCACGAGCCGACCAGGGCCACAGCT	3261	3531	3211	3263	1	scaffold_630	VE04_07474	3201	4920	None	4035	501	21385	No_constitutive_exon_found_in_species
ATGAACTCCCTCCGAAAGTCAAACATTAAATATGCTAAAATATGGGATAGTT	9581	9767	9531	9583	1	scaffold_639	VE04_07307	8113	9767	None	4035	501	21385	No_constitutive_exon_found_in_species
ACTGGCATCTCCTGCTTGGAACGAAAACATTTAACTGATGCAATGGGCAGCT	6350	6406	6456	6404	-1	scaffold_646	VE04_07818	2632	6736	None	4035	501	21385	No_constitutive_exon_found_in_species
TCAGGGTCCTCATAGTAGTCTACCGCAATATGGGAAGGGGCGGGACCAAGGC	12805	13623	12755	12807	1	scaffold_646	VE04_07820	11763	13623	None	4035	501	21385	No_constitutive_exon_found_in_species
GACAAAGCCGAGGTGACGGGAGTGTGCATGGGCTAATGGGTGAGGTGCAGGT	10939	11147	10889	10941	1	scaffold_652	VE04_04610	10507	11361	None	4035	501	21385	No_constitutive_exon_found_in_species
GTACAGGCCAGCGGAAAGGGGTCCTTCAGAGGTTGTTACTGGGTATATAGTT	12093	12097	12147	12095	-1	scaffold_653	VE04_06786	12093	12551	None	4035	501	21385	No_constitutive_exon_found_in_species
GCGCCAACTTTTAGTCCTGGAACATCAACTTACTTGGAATCGGGATATAGGA	187	266	316	264	-1	scaffold_656	VE04_06045	34	1455	None	4035	501	21385	No_constitutive_exon_found_in_species
CGTCGAGCTCGATCGCCGAGCTCAAGAGTCTCAAGAAGCTGATGGGTCAGCG	6702	7074	6652	6704	1	scaffold_656	VE04_06047	5802	7074	None	4035	501	21385	No_constitutive_exon_found_in_species
CGAATTACATGCCTATACTTATATTATACCTATATCTAATATGTGGGCAGAT	3093	3806	3856	3804	-1	scaffold_658	VE04_06054	3093	4051	None	4035	501	21385	No_constitutive_exon_found_in_species
CCCGATCGCAGGCACCTACCTTCTCCGAAGCTATGCGCTGGGGATCTGAGGT	8717	9422	9472	9420	-1	scaffold_658	VE04_06057	8717	10162	None	4035	501	21385	No_constitutive_exon_found_in_species
GTATTTACGAAGCAGGTTGATCCGGTGCCGGCGATTAGGGATAATCAGAGTG	2118	2121	2171	2119	-1	scaffold_659	VE04_07627	2118	2774	None	4035	501	21385	No_constitutive_exon_found_in_species
ATGACACACGACGACGGCGCGGTCGAGTTCGACGCGCGGGAGAGAACGAGTT	4781	5478	5528	5476	-1	scaffold_660	VE04_07234	3490	6317	None	4035	501	21385	No_constitutive_exon_found_in_species
CGCGAGCAGCTGGGGCACGGCTACGACGAAGAAGAAGAAGGGAAAGAAAGGC	14149	14394	14099	14151	1	scaffold_665	VE04_07700	12557	14394	None	4035	501	21385	No_constitutive_exon_found_in_species
TAACGCGGCTGTGAGATTGAGCTGACGCGCTGTTTTTGCCGGGATTGCAGTC	2436	2578	2386	2438	1	scaffold_669	VE04_07006	2241	4312	None	4035	501	21385	No_constitutive_exon_found_in_species
CGCGGGTGGTGAGGGGTGTTATGGGAAGGGAATATGCTAACGTGGGATAGTT	8625	8726	8575	8627	1	scaffold_678	VE04_06991	6829	8726	None	4035	501	21385	No_constitutive_exon_found_in_species
TAAATATTCCCCAAATCCACTTGCGGGCTATATCTAACTTGAGGGACTAGGT	6598	6784	6548	6600	1	scaffold_679	VE04_07446	6156	7739	None	4035	501	21385	No_constitutive_exon_found_in_species
ATGCGATTATTATTCTTCGACCAGGTCATTTACTAATGTGGGAATGCTAGAT	3902	4067	4117	4065	-1	scaffold_680	VE04_08202	1968	4581	None	4035	501	21385	No_constitutive_exon_found_in_species
GGTATATTAAAGCATCTCCCTGGCTCTGTGAGGTCTTTCGCAGGGCCGAGCG	920	5299	5349	5297	-1	scaffold_681	VE04_07934	920	6964	None	4035	501	21385	No_constitutive_exon_found_in_species
TCTCGTCAAGGCTGTCGGAGGGAGGGCGCCTCAGTAGGGGAGTTGAGGAGGT	1952	1957	2007	1955	-1	scaffold_685	VE04_06995	1952	2529	None	4035	501	21385	No_constitutive_exon_found_in_species
TGATTTAATTGGATTGAAAGCCTCAGTTTGGATGCTAATGGGGGTCATAGAC	9241	9311	9361	9309	-1	scaffold_693	VE04_07800	5448	9690	None	4035	501	21385	No_constitutive_exon_found_in_species
TCGCGCCAAATGCCATTTGTCTGGATATACAGCTGACGACGGGTTTAAAGGC	1037	1181	987	1039	1	scaffold_702	VE04_06208	109	1938	None	4035	501	21385	No_constitutive_exon_found_in_species
GTCCGCCGTGACGACCACCAGCGGCCGCTGGCCCACCATCTGGGGCGAAGAC	922	1717	1767	1715	-1	scaffold_705	VE04_07011	922	2589	None	4035	501	21385	No_constitutive_exon_found_in_species
TATACTTGCTCTAACGTGGCTTGGGATGATGGCTAATGATGGGGATACAGTC	8922	8961	8872	8924	1	scaffold_706	VE04_06468	8863	9583	None	4035	501	21385	No_constitutive_exon_found_in_species
CTGCCTCCCTCCGTAACTACTCTGGCCATGCGGCCTTACCGGGCGGCAAGGC	9649	10231	10281	10229	-1	scaffold_709	VE04_08358	9468	10692	None	4035	501	21385	No_constitutive_exon_found_in_species
CCCCGGTGGTGAATCCCGTCCTCGGGGACGAGATTGTGGTTGGGAACTAGGC	2834	3083	2784	2836	1	scaffold_719	VE04_08533	2256	3083	None	4035	501	21385	No_constitutive_exon_found_in_species
CGAAGAGTAAGAAGGGGTTCTCGGCTGCGGAGGATCTGTTGACGAGGGAGGA	525	653	703	651	-1	scaffold_720	VE04_08911	444	5951	None	4035	501	21385	No_constitutive_exon_found_in_species
TGTGCAACCTCGTCGAAGAAGGGTAGCAGTTCTAGAGGGAGGGGGAAGAGGG	4383	4389	4439	4387	-1	scaffold_725	VE04_08209	4383	9038	None	4035	501	21385	No_constitutive_exon_found_in_species
GCTATTCGTACTTAAGTAGTTATGTACTAATGTGGCGGGCAGGACTGCAGCT	1185	1419	1135	1187	1	scaffold_730	VE04_09398	861	1419	None	4035	501	21385	No_constitutive_exon_found_in_species
CGTCGTGGCGCTCGCGGACGGGGTTCCCGACTGACGTGGGGGTGCCGGAGCC	12943	13005	12893	12945	1	scaffold_736	VE04_06680	11234	13005	None	4035	501	21385	No_constitutive_exon_found_in_species
TCCAGAAACCTAATTCCGCCCCTAGGGAACTGTACATGAAGACGGGCCAGGG	3883	4111	4161	4109	-1	scaffold_737	VE04_05605	3577	4754	None	4035	501	21385	No_constitutive_exon_found_in_species
GGCATTTATACACATCTGGGATTGAGGGAGTAAGGCTGACAATGGGAAAGGT	11236	11388	11438	11386	-1	scaffold_744	VE04_07151	9538	11736	None	4035	501	21385	No_constitutive_exon_found_in_species
GACGCCGGGCGGATGGGACGTTGTGGACGGCGGCGAAGTGGATTAGGGAGTT	9538	9545	9595	9543	-1	scaffold_744	VE04_07151	9538	11736	None	4035	501	21385	No_constitutive_exon_found_in_species
CTGTCGACCCCCTCACGAACCCTCGACTGACGTAGCTCTATTGGGAGTAGAT	1538	1716	1766	1714	-1	scaffold_746	VE04_07865	156	1877	None	4035	501	21385	No_constitutive_exon_found_in_species
GTGAGCCCACAGATAACGCTGTCGACTTCTACGAGTTCATCACGGGCGAGGA	10094	11446	10044	10096	1	scaffold_750	VE04_09637	9662	11779	None	4035	501	21385	No_constitutive_exon_found_in_species
GAAGCGGCAACCATCAGCTGGTTTGAACACGAGGAGTTCTATCTAGGGAGTG	8338	8344	8394	8342	-1	scaffold_756	VE04_06389	8338	8876	None	4035	501	21385	No_constitutive_exon_found_in_species
CGTCCGCATCCTCGTCGAGCGCGACGAGCTGACCCTCGTCGGGACTTAAGCA	1812	2236	2286	2234	-1	scaffold_757	VE04_06789	1692	3073	None	4035	501	21385	No_constitutive_exon_found_in_species
AACATTTCGATCTCGACCTTAACGGCCTAGTTACTATGGCATAAGGGAAGGC	7744	7966	7694	7746	1	scaffold_760	VE04_09289	7411	8468	None	4035	501	21385	No_constitutive_exon_found_in_species
AGACCCTCGCATCGGGGCTGAAGCGCGTGTACATCGCGTCGGGTGACTAGGA	6583	6913	6533	6585	1	scaffold_763	VE04_07338	5542	6913	None	4035	501	21385	No_constitutive_exon_found_in_species
GGCGGCCAGGTCCGTAACCCCTACAACCTCTCCATGAGCGCATGGGGCAGTT	5202	5658	5708	5656	-1	scaffold_771	VE04_07315	4466	6287	None	4035	501	21385	No_constitutive_exon_found_in_species
ATATTAGTTTGTTGGAGATTTATAAGGTTGTACCCAGTCTACTGAGGGAGTT	8619	8624	8674	8622	-1	scaffold_774	VE04_09197	8619	10067	None	4035	501	21385	No_constitutive_exon_found_in_species
TAGTTTGTCCCAATATAAGAGCGATTGTCACACGCAAACTAATAGGGTAGGT	3672	3815	3622	3674	1	scaffold_776	VE04_06977	3306	6313	None	4035	501	21385	No_constitutive_exon_found_in_species
CGTGAGTATCACTTAATAATTTTTAGGAACGCAATTAATGGGTTGAATAGAT	2482	3097	2432	2484	1	scaffold_783	VE04_08106	1734	3772	None	4035	501	21385	No_constitutive_exon_found_in_species
GGCTCTTGAAAATTGGTGGAAAGACCGCACCTTCGACTCCGGGGGCGCAGGG	3724	4187	3674	3726	1	scaffold_798	VE04_07533	2769	4187	None	4035	501	21385	No_constitutive_exon_found_in_species
GTCCTGGTGCTACGACCCGGTTGCGTGGCGTGAGGGTGGGACATGATAAGTC	6693	6820	6643	6695	1	scaffold_804	VE04_07881	5934	6931	None	4035	501	21385	No_constitutive_exon_found_in_species
TACTGTTGATGTCATCGTTTGCTCTACCGCTTCTAACTTTCACGGGACAGCC	9760	9831	9710	9762	1	scaffold_835	VE04_07503	9012	9831	None	4035	501	21385	No_constitutive_exon_found_in_species
GGTTTTCGGGGGGTTTTTTGGGGTGGCTTTGTGTGCTGACGGAGGGATAGGG	2202	2349	2399	2347	-1	scaffold_841	VE04_08883	30	2540	None	4035	501	21385	No_constitutive_exon_found_in_species
GTACGAGGGCCGAAATACTTTTATGGGAGATGGATACTAATGGGATGTAGAT	4932	5739	4882	4934	1	scaffold_845	VE04_07750	4837	6325	None	4035	501	21385	No_constitutive_exon_found_in_species
AGAACTTGGAGACTTTGCGAAATCCCATTTAATTCCTCGTTCCAAGGGAGCT	7412	8270	7362	7414	1	scaffold_851	VE04_08594	6830	8270	None	4035	501	21385	No_constitutive_exon_found_in_species
GCGACGAGCGTAAATGCAAGATCACTAATCTGCGCCGCGCGGGCGACGAGGA	4416	4839	4366	4418	1	scaffold_860	VE04_08272	2113	4839	None	4035	501	21385	No_constitutive_exon_found_in_species
TGGTGATGGCGGAGGGCTTGATTGGGGAACTGGGGCTAACGGGATTATAGGG	5340	5567	5290	5342	1	scaffold_862	VE04_08432	4737	5774	None	4035	501	21385	No_constitutive_exon_found_in_species
CGGGCGACTACCACAGATTCCACTCCCCCACCGCATGGGTAGCTGAGAAGCG	1373	1840	1890	1838	-1	scaffold_865	VE04_07742	91	3031	None	4035	501	21385	No_constitutive_exon_found_in_species
CCATCACAATACTCAGATGACGGGAAAATAATAATATTGGGATGGCGCAGGC	5814	5946	5996	5944	-1	scaffold_869	VE04_07406	4402	6275	None	4035	501	21385	No_constitutive_exon_found_in_species
TAGTGGTAGTGGTATGATGTGCGTTGTTAACTGTGGACGCGAGGGGATAGGT	620	779	570	622	1	scaffold_880	VE04_08517	298	2535	None	4035	501	21385	No_constitutive_exon_found_in_species
TTCTGGCGCTCCCAAGAAAGCCGCACGCTACGTGCTCGTCTGGGACGCAGCC	5648	5700	5598	5650	1	scaffold_882	VE04_06847	5313	6143	None	4035	501	21385	No_constitutive_exon_found_in_species
ATTTGTGCGGTCGACCGTAGCGGAGAGCGCGGACGCGGGGAACGACGCAGGA	5746	5978	5696	5748	1	scaffold_882	VE04_06847	5313	6143	None	4035	501	21385	No_constitutive_exon_found_in_species
GGCGACTCCTTGCGTTTGAGACGGATGTTAATACTGACGTGGTGGGGTAGCG	9730	10110	10160	10108	-1	scaffold_887	VE04_07873	9730	10356	None	4035	501	21385	No_constitutive_exon_found_in_species
CGTCTTCTTCGTCGTCGATATCTCCATGCCCGACGTCGCCAGCTGGGGAGAC	10015	10307	9965	10017	1	scaffold_888	VE04_07954	9000	10307	None	4035	501	21385	No_constitutive_exon_found_in_species
GAGGTTGCGAGGAGGAGGGCGAGGTTGGCGGGTGTGGCTTGGGACCAGAGGC	9724	9730	9780	9728	-1	scaffold_897	VE04_08892	9724	10251	None	4035	501	21385	No_constitutive_exon_found_in_species
TAAGTTGTCTGCCTCTCCACCGTACCTGTCATGAAGCGGGAGAATATCAGCG	7854	8101	7804	7856	1	scaffold_901	VE04_08237	7705	8101	None	4035	501	21385	No_constitutive_exon_found_in_species
GTATGTCGCACCATGGACTCCCCTTCTCTGCGGGGGGGCAGCAGATGAAGGT	4702	4707	4757	4705	-1	scaffold_902	VE04_09346	4702	8444	None	4035	501	21385	No_constitutive_exon_found_in_species
CACCCCTGCAGCGTCGATGGTGTCTACGCCTGCACAGGTGCGGGACGCAGTC	7891	8404	7841	7893	1	scaffold_908	VE04_07980	7164	8404	None	4035	501	21385	No_constitutive_exon_found_in_species
AGGAGGTGAGCATAGAACCTCTGTTGTAACGAATTGGGCTAACGAAATAGGT	4658	5535	4608	4660	1	scaffold_911	VE04_09318	3914	5535	None	4035	501	21385	No_constitutive_exon_found_in_species
GAATGCGAAGGATGGAGCGAAGGTGGAGTTGATTGGGGATTGGGGAGCAGGG	5141	5323	5373	5321	-1	scaffold_913	VE04_07099	5062	5777	None	4035	501	21385	No_constitutive_exon_found_in_species
TGATATCCCCGTCCTTACCTACCGCGATTTCGAAACTAACAGGGAGCCAGAG	6723	6831	6881	6829	-1	scaffold_916	VE04_07684	5423	7342	None	4035	501	21385	No_constitutive_exon_found_in_species
ACGCCGGAGCAGGTCCCCAGGATGTCGCGGATGCGCTGGGGAATGCGCAGAG	4320	4537	4587	4535	-1	scaffold_925	VE04_09257	21	9334	None	4035	501	21385	No_constitutive_exon_found_in_species
CGATGGGGGTGCTGGGAGAGAGGGAGGGATGGAGGGCTGACAGGGCGCAGGT	1579	1723	1529	1581	1	scaffold_928	VE04_08100	1353	2052	None	4035	501	21385	No_constitutive_exon_found_in_species
CGGGAAGACGACGATCCTGAATCTGATGTCCGGGCGGATGGGGGATGGAGGG	4125	6589	4075	4127	1	scaffold_948	VE04_08653	3688	7836	None	4035	501	21385	No_constitutive_exon_found_in_species
GTGCGCTCCCTAGGTGCGAGGTATGTGGGATGAAGACTGACGATGGGCAGAT	7426	7643	7693	7641	-1	scaffold_952	VE04_08280	7023	7768	None	4035	501	21385	No_constitutive_exon_found_in_species
CCGACCCGACCCCGCCAGCTGCGCACGCCCCCACCGCCGTGATGGGACAGTC	7478	7724	7774	7722	-1	scaffold_957	VE04_09325	7478	8667	None	4035	501	21385	No_constitutive_exon_found_in_species
AGTGTTATTTGGAAGAGTTGGAATATGATAAGGGATTGACTGGGATATAGGG	691	732	641	693	1	scaffold_958	VE04_08368	504	1839	None	4035	501	21385	No_constitutive_exon_found_in_species
TGGAGATGGAGCCGGAGAGAGAGAGAGAGAGAGAAGCTGACGGGGTATAGAA	8457	8562	8612	8560	-1	scaffold_961	VE04_08140	8457	8852	None	4035	501	21385	No_constitutive_exon_found_in_species
GGGATGAGGGGTTTGTGTGTAAGAGGCTTTATGGGCTGGTGGGGATGGAGAG	3328	3439	3278	3330	1	scaffold_966	VE04_07687	949	3439	None	4035	501	21385	No_constitutive_exon_found_in_species
CCGGCGACAAAGCTGCTAGTGAGTCCCCACAAGTGGGCGCGATGGGACAGGC	1142	1552	1602	1550	-1	scaffold_968	VE04_09120	273	4968	None	4035	501	21385	No_constitutive_exon_found_in_species
TGAGCTGGAAGGAGCGCAAGCGCTTGGCGGCCGCGGAGCGGGCGGCATAGAA	6415	8815	6365	6417	1	scaffold_970	VE04_08967	4596	8815	None	4035	501	21385	No_constitutive_exon_found_in_species
CAGCCTCTTCAACTCATTTGTCTCCTTGGCTAACCACAGGGTGATGATAGGA	5445	5517	5567	5515	-1	scaffold_974	VE04_08194	4717	6395	None	4035	501	21385	No_constitutive_exon_found_in_species
TCCACTGTCACTCCGGGCTTTTTATTTCCTTCGAGGCTAACAGGGTACAGTA	2977	4085	2927	2979	1	scaffold_991	VE04_08666	1976	4085	None	4035	501	21385	No_constitutive_exon_found_in_species
CGTTGAGATCTGGCTCGAGCGCCTCACCGCTAGCTTTCCATGGGTAGCAGGT	820	1467	1517	1465	-1	scaffold_994	VE04_09671	285	1656	None	4035	501	21385	No_constitutive_exon_found_in_species
AAACACCACTGCGAATACAATAGAACCACAGCTAACTGGGACACAAACAGGC	6653	6879	6603	6655	1	scaffold_1031	VE04_09050	6554	8244	None	4035	501	21385	No_constitutive_exon_found_in_species
GTGCGTAGGGCGGGTGGCCGCGATGGCGATAAGGGCGCGGGAGGCGCCAGTG	6726	6948	6676	6728	1	scaffold_1034	VE04_07990	5359	7293	None	4035	501	21385	No_constitutive_exon_found_in_species
GCAATGGTGTTAGGAATGTCCCGAATCTAATATGCTCCCCTGGGAAACAGGA	6349	6441	6491	6439	-1	scaffold_1038	VE04_09489	2799	6821	None	4035	501	21385	No_constitutive_exon_found_in_species
GTATCAACAAGACGTTCAATGCCCGCCCAGCGCTGCTATTAACTGGGCAGCT	2799	3920	3970	3918	-1	scaffold_1038	VE04_09489	2799	6821	None	4035	501	21385	No_constitutive_exon_found_in_species
ATGTGCGCGTTGATCGATGGAAGCTTTTATAATAACATTTGGGAATTCAGGT	5529	5603	5653	5601	-1	scaffold_1039	VE04_08835	2057	5780	None	4035	501	21385	No_constitutive_exon_found_in_species
CTCGCTACATGTTCACCACAATTCGCACAACACGCTAACATAATGGGCAGCC	4385	5049	4335	4387	1	scaffold_1046	VE04_08905	3860	5769	None	4035	501	21385	No_constitutive_exon_found_in_species
AGTTTTCGGAGAAGAGTATGGCGGAGAGGTTAGAGGTGTTGATGGGCAAGAT	2627	2742	2577	2629	1	scaffold_1050	VE04_08773	1302	2742	None	4035	501	21385	No_constitutive_exon_found_in_species
ACCCATCGATACCTATATAATATATTCTGGGAGGATAACCCCAGGGGCAGGC	7193	7839	7143	7195	1	scaffold_1063	VE04_09090	6844	7839	None	4035	501	21385	No_constitutive_exon_found_in_species
CTTTTGGTAATATCACATGACAAGCGAGAGCTGATGGAGGTGGGGAACAGAC	6716	7195	6666	6718	1	scaffold_1066	VE04_09018	6159	7298	None	4035	501	21385	No_constitutive_exon_found_in_species
ACCGTCTATGCCGCTACCATTCACGAGCACAACGCTACGGGCGAATGCAGCT	5514	5763	5464	5516	1	scaffold_1069	VE04_09775	5144	5763	None	4035	501	21385	No_constitutive_exon_found_in_species
GTTAAGGGTGTGGTTTTTTGGGGGGGACAATGGCTGACGAGTGGGCGTAGAT	7281	7687	7231	7283	1	scaffold_1091	VE04_08873	6862	7687	None	4035	501	21385	No_constitutive_exon_found_in_species
TAGGGGGTAGGATTGTTCCGAAGTGCAACTCTAATAAGGGAGACGCTGAGAT	5566	5572	5622	5570	-1	scaffold_1093	VE04_08964	5566	6172	None	4035	501	21385	No_constitutive_exon_found_in_species
AACTCATCAGAGATAGTCTCCTTATACGAGTTTACTGACAACGGGTATAGCT	1826	1964	1776	1828	1	scaffold_1115	VE04_07723	1240	2765	None	4035	501	21385	No_constitutive_exon_found_in_species
CGTGTTATGACAAACCTATCGCTCCCAGGAACACCAAACCTGGGGATAAGGC	2360	2630	2680	2628	-1	scaffold_1117	VE04_08343	2360	3945	None	4035	501	21385	No_constitutive_exon_found_in_species
CGTAGCGCGGTTGCCCATCATCCGCCGTTTCAGTGCTAACCGGGTAGCAGTC	1388	1625	1675	1623	-1	scaffold_1119	VE04_09651	23	2424	None	4035	501	21385	No_constitutive_exon_found_in_species
CCAGTATCTAATTGATGCCCACTACGTGCCGAAAACTGACAGCGGGATAGGC	23	599	649	597	-1	scaffold_1119	VE04_09651	23	2424	None	4035	501	21385	No_constitutive_exon_found_in_species
CCTGACCCTTTTTGAGGGTCTTTGACGCGTCCATACTGACTCGGGAACAGAC	3538	3634	3684	3632	-1	scaffold_1125	VE04_08941	3256	3765	None	4035	501	21385	No_constitutive_exon_found_in_species
CGCATGGGGCGGCGCTGCAGCAGTCGGCTCATGGGGGGATTAATGAGCAGGG	927	1040	1090	1038	-1	scaffold_1136	VE04_08403	38	1347	None	4035	501	21385	No_constitutive_exon_found_in_species
ACGCTTGTTGGTGTAACGGGTCTGCTCGCCGTGTCGAACGGGGGCATGAGCT	5061	5780	5830	5778	-1	scaffold_1150	VE04_09086	5061	6298	None	4035	501	21385	No_constitutive_exon_found_in_species
GAGGATAGGGGATTTGATGGATGGGTGTGCTGACGTGATGGGGGATATAGGA	1704	1838	1654	1706	1	scaffold_1151	VE04_08535	1481	2944	None	4035	501	21385	No_constitutive_exon_found_in_species
ACCCGTTCGGCCTGTTTGTGTGGTAGTTGATGAGGTCGATGGGGTTGTAGGT	1357	2723	2773	2721	-1	scaffold_1158	VE04_09063	837	4177	None	4035	501	21385	No_constitutive_exon_found_in_species
TCGTAAGTAGGAAAATCTAGATTTTATAATACAATACTAAGCGGGCACAGAC	3486	3585	3436	3488	1	scaffold_1163	VE04_08269	3426	4154	None	4035	501	21385	No_constitutive_exon_found_in_species
CGCGGTGACCGAGCGCGCGACGCGTTCGCGCGCTGGGTGCGGGCCGGAAGCC	421	2108	2158	2106	-1	scaffold_1169	VE04_08830	108	4543	None	4035	501	21385	No_constitutive_exon_found_in_species
TTGTCGCTGTATGAGACGGAGCGCATGATTCAGGAGTTGGCGGGGTATAGCA	197	441	491	439	-1	scaffold_1172	VE04_08719	197	1775	None	4035	501	21385	No_constitutive_exon_found_in_species
CCTCTATCCCCATCGAGAAAGATGAAAGGGATGAATTCTTACGGCGGGAGAA	5580	6809	5530	5582	1	scaffold_1174	VE04_08695	4090	6915	None	4035	501	21385	No_constitutive_exon_found_in_species
AGTGGGGGGAGGGAGTTTAGGAGGAGGACGAGGCAGTGTGTGAGGGAGAGCT	6291	6296	6346	6294	-1	scaffold_1180	VE04_08154	6291	6878	None	4035	501	21385	No_constitutive_exon_found_in_species
GAGTTTTTTCGTGTATCTGGGGCGTGGGATGAGAGCTAACGGGGCTACAGGT	1393	1460	1343	1395	1	scaffold_1186	VE04_09788	56	1460	None	4035	501	21385	No_constitutive_exon_found_in_species
ACTCCTCTGACGACGCATTGGGCGGCGCACGCGCCGACGCCGGCGGGAAGGA	5109	5260	5059	5111	1	scaffold_1204	VE04_09157	1694	6672	None	4035	501	21385	No_constitutive_exon_found_in_species
CGAGACCTTACCCCAAAAATTTATAGCCCAGATGCTAACCGCGGGCACAGTT	3485	4056	4106	4054	-1	scaffold_1205	VE04_09466	1478	4204	None	4035	501	21385	No_constitutive_exon_found_in_species
CGGCTACGGCCAGAACCTCGCGGCGGTCCGGCGGCTCGGGCGACGAGAAGTC	2668	2927	2618	2670	1	scaffold_1214	VE04_08896	1869	3056	None	4035	501	21385	No_constitutive_exon_found_in_species
CGTCGCCCCGAATCTGGATGATAAGATTGTATGCGCGTGGAACGGGATAGCG	5979	6253	5929	5981	1	scaffold_1214	VE04_08897	4310	6620	None	4035	501	21385	No_constitutive_exon_found_in_species
GTGTATCTGAGGTTGACGGCCGCGGAGGGGGAGAGGTTGAGGGGGGTTAGTT	4555	4561	4611	4559	-1	scaffold_1218	VE04_08995	4555	5490	None	4035	501	21385	No_constitutive_exon_found_in_species
GGGATGCCAGGAGTGGGGGGGGTGTATACTACCGCTACCGACTGTGGGAGAT	4434	5559	4384	4436	1	scaffold_1226	VE04_09491	3123	5559	None	4035	501	21385	No_constitutive_exon_found_in_species
CTGAACGAATCTGGGGGTTTGGTGGGGACAATTGCTAATGGGGTGCACAGGG	3381	3447	3331	3383	1	scaffold_1230	VE04_09480	2905	3535	None	4035	501	21385	No_constitutive_exon_found_in_species
TACTCGCGTCGCGCGCGATGTCGGCGACGGAGGGTATTCTCGGCGGGCAGGC	2424	2925	2975	2923	-1	scaffold_1247	VE04_09388	31	3925	None	4035	501	21385	No_constitutive_exon_found_in_species
GTGAGCCAGGAGGCGCGCGAGCTCGTCACCGAGGGTACGTGGGCGGCCAGGC	1154	2374	2424	2372	-1	scaffold_1247	VE04_09388	31	3925	None	4035	501	21385	No_constitutive_exon_found_in_species
GTAAGTCTTGGTATCCCAGTCACATTTTAACAGAACTGACGGGCAAATAGTC	2457	2528	2578	2526	-1	scaffold_1254	VE04_09012	2366	2813	None	4035	501	21385	No_constitutive_exon_found_in_species
GCCGTGAAGCCAACAGTCGTCGATGCGCCTGCGCCAGCTCGTGGGCCAAGAA	18	169	219	167	-1	scaffold_1275	VE04_08510	18	1114	None	4035	501	21385	No_constitutive_exon_found_in_species
AGTAAGTGATGGACATGATGTAGAAGAGGTAAACTGGCTAATTGGGATAGTC	953	1080	1130	1078	-1	scaffold_1280	VE04_08583	726	1457	None	4035	501	21385	No_constitutive_exon_found_in_species
CTTTGTGTTGAGTGGGATAGTGAGAGGGGATAGAGGCTAACGGGGAACAGAT	2269	2314	2219	2271	1	scaffold_1280	VE04_08584	1673	2314	None	4035	501	21385	No_constitutive_exon_found_in_species
CGTAATTGAGTATTTAGAGAGTCGGTTGCTGACTTTCTGGGGTGAGACAGAC	767	985	1035	983	-1	scaffold_1294	VE04_09425	767	1465	None	4035	501	21385	No_constitutive_exon_found_in_species
ACCTGGGGGGTTGGGTACGGAGGAAATCTGCTAATGGGGGGACGGAATAGGT	2779	2998	3048	2996	-1	scaffold_1298	VE04_09224	2618	3579	None	4035	501	21385	No_constitutive_exon_found_in_species
TGGATTTCTATTCGTTATACTCATTTATTGATCGGGGCTGGGATTAAAAGTT	3818	3824	3874	3822	-1	scaffold_1303	VE04_10128	3818	4738	None	4035	501	21385	No_constitutive_exon_found_in_species
CGGACTGGTGCGTCGACGATTGTCAGGCCGTCGTCGGTTTCGGGATATAGGC	4103	4381	4431	4379	-1	scaffold_1308	VE04_09732	26	5125	None	4035	501	21385	No_constitutive_exon_found_in_species
GGATTGTTTGGGTGCTGGGGAGGGGATGTAGGTTTTTGCTGGGGGGGTAGTG	3013	3019	3069	3017	-1	scaffold_1313	VE04_09281	3013	5677	None	4035	501	21385	No_constitutive_exon_found_in_species
CTCCTTCCCCGCGGAGATGTGAGAATGCAGTCTTGGCTAACAGGGGCTAGCG	4799	4903	4749	4801	1	scaffold_1315	VE04_09132	1979	4903	None	4035	501	21385	No_constitutive_exon_found_in_species
TCGTCCGCGGCGACGCCGGCTTCTTCCCGTTTGCGCCGGGCGGATTGGAGGG	1950	3613	3663	3611	-1	scaffold_1317	VE04_09051	174	4120	None	4035	501	21385	No_constitutive_exon_found_in_species
ATGCTACTACGATGGCCGCACAGGGGATATGGTCTAATCAGGGGTTATAGAA	4742	4795	4845	4793	-1	scaffold_1320	VE04_07894	4141	5487	None	4035	501	21385	No_constitutive_exon_found_in_species
ACGTAAGTATTCCATTTTTATGAGATATATCTCAGTACTAACGGGAACAGGC	351	1246	1296	1244	-1	scaffold_1330	VE04_09591	9	3728	None	4035	501	21385	No_constitutive_exon_found_in_species
GAATGGGGAACGGGGCGAGTTTTGGAGACAATGCTAATACGGGAGAATAGGA	5335	5488	5285	5337	1	scaffold_1339	VE04_08683	4550	5488	None	4035	501	21385	No_constitutive_exon_found_in_species
TCGACACGAGCCCGCGGTCGCCGCCGAGTTCTGCACGGGTAACATGGTAGCG	1319	1663	1713	1661	-1	scaffold_1343	VE04_08922	920	3376	None	4035	501	21385	No_constitutive_exon_found_in_species
TTCTTGTTTACTTTATTTCCCTGGTCAGCTACTAAGTTATGGGTAAACAGGT	4259	4746	4209	4261	1	scaffold_1345	VE04_09228	4134	5151	None	4035	501	21385	No_constitutive_exon_found_in_species
AACCTGCGGAATCACGTTGGCATCCTCGACGACGACGGGCTGACGAGGAGGA	4818	5148	4768	4820	1	scaffold_1351	VE04_09119	2346	5148	None	4035	501	21385	No_constitutive_exon_found_in_species
TTTGGTGAGGGGGTGGGGGATGATGGAGGGCTGACGGGGGGGTTGAACAGCG	3850	3971	3800	3852	1	scaffold_1356	VE04_08788	3695	5396	None	4035	501	21385	No_constitutive_exon_found_in_species
TAGCGCACGCTGCTCGCACGTATTCCAGTAGCCAGGCTACCACGGGACAGGC	1938	2282	2332	2280	-1	scaffold_1370	VE04_09074	1541	4155	None	4035	501	21385	No_constitutive_exon_found_in_species
TATATCAGTGGGATGTTTGGCGAGAGGAGAGGACAGAAGTATGGGCATAGGG	3226	3505	3176	3228	1	scaffold_1372	VE04_08757	1433	3505	None	4035	501	21385	No_constitutive_exon_found_in_species
TTGGGTCAATTCGTGGGGTTTATGAGGCTTTTACTAATTTGGGTGCGCAGAC	1352	3507	1302	1354	1	scaffold_1373	VE04_09351	738	5288	None	4035	501	21385	No_constitutive_exon_found_in_species
TGGAGTCGCCGATTATGATTCAGCGGGGGGATATAGATGGGGCGGGGCAGGA	3574	3935	3985	3933	-1	scaffold_1376	VE04_10364	1252	4625	None	4035	501	21385	No_constitutive_exon_found_in_species
TCTTTTGTGGGATGGCGTTGTATGTGCAGGCGAGCTGGGCGGATGAGCAGTT	2002	2293	2343	2291	-1	scaffold_1403	VE04_09330	2002	2522	None	4035	501	21385	No_constitutive_exon_found_in_species
AGGTATGTATTACACACTTAATTCTAGGACCTGGTACTAGCAGGGCGCAGTT	3300	3874	3250	3302	1	scaffold_1446	VE04_08206	3154	3874	None	4035	501	21385	No_constitutive_exon_found_in_species
CGCCGAAGTGGAATACAAGATACTTGAAGGGGGAGGCGCTGAGGGAACAGAT	902	1528	1578	1526	-1	scaffold_1453	VE04_08865	308	2565	None	4035	501	21385	No_constitutive_exon_found_in_species
CGTCCGACGGTCTATCAGGGGATGTATAATGCGCCGCGCGCGGGGCCGAGGC	13	165	215	163	-1	scaffold_1459	VE04_09620	13	4030	None	4035	501	21385	No_constitutive_exon_found_in_species
CGACGCGTCCACCGTCACCGGCTCTCCGCGCACGACCGTCAAGCCGGGAGAG	769	1358	719	771	1	scaffold_1488	VE04_10073	517	1358	None	4035	501	21385	No_constitutive_exon_found_in_species
TCGCTGGCGGTAAGAAGGGGCGCATCATCCCCCTCGGCGACGGGACCGAGAT	2045	2257	1995	2047	1	scaffold_1513	VE04_08968	773	2257	None	4035	501	21385	No_constitutive_exon_found_in_species
AAGAAGGGTTCGATCGAGAACGAGTAGAGATGTGGCGGACATGGGGACAGCT	4091	4355	4041	4093	1	scaffold_1523	VE04_09707	3975	4355	None	4035	501	21385	No_constitutive_exon_found_in_species
GAGCGGGTGGAGGCACGCCGTCGCCGCCGGGGAGCCCTGTGGGGGGGAAGAA	2637	2801	2851	2799	-1	scaffold_1543	VE04_09917	313	2986	None	4035	501	21385	No_constitutive_exon_found_in_species
GTGTCGGTGTAGTAAGATGATAGATGTATACTGGTGCTAACTACGGGGAGGG	3134	3217	3267	3215	-1	scaffold_1547	VE04_09081	2590	3643	None	4035	501	21385	No_constitutive_exon_found_in_species
TACGGCGCGTCGTCTGGTCTCGTCGCCAATGCAGCTGATATGGGATACAGTC	2588	3210	2538	2590	1	scaffold_1555	VE04_09596	1334	3703	None	4035	501	21385	No_constitutive_exon_found_in_species
CTGTCGGATTTGATGTGCTCGCTCGTTACTAATGATCAGGGTGAGACGAGGT	2132	2415	2082	2134	1	scaffold_1564	VE04_09487	1481	4105	None	4035	501	21385	No_constitutive_exon_found_in_species
GATGTGACGTCGTACTCGGCTGCGGATGGGAGGGGGGCGGGCAGGCGCAGGA	3843	4105	3793	3845	1	scaffold_1564	VE04_09487	1481	4105	None	4035	501	21385	No_constitutive_exon_found_in_species
TAACGAGCGAGGGCGTTGATGTCGATGCGCTGACGAGGCTGATGAGGGAGTA	1149	1154	1204	1152	-1	scaffold_1568	VE04_09702	1149	1435	None	4035	501	21385	No_constitutive_exon_found_in_species
CCTCATCTGGTGAGTAAGTTGGTGTTACTCGCCCCCGCGGGGTTGATAAGGC	284	836	886	834	-1	scaffold_1648	VE04_09886	284	1585	None	4035	501	21385	No_constitutive_exon_found_in_species
CGAGGTAAGTTCACTTCCATACTCAAGAGGTGGAGACTAACGGGATGCAGGG	879	1033	1083	1031	-1	scaffold_1656	VE04_09212	879	1851	None	4035	501	21385	No_constitutive_exon_found_in_species
CCTCGAAGCTCTACAACTTTAATAAAATTCAACTGACACGGGGCAAGCAGGA	120	787	837	785	-1	scaffold_1697	VE04_09471	120	1118	None	4035	501	21385	No_constitutive_exon_found_in_species
CTGCTTGTGAAAGCGCTATCGTGGTTTGCATTTGCTGATTAAGGGATCAGTC	1557	1683	1507	1559	1	scaffold_1715	VE04_09724	798	2039	None	4035	501	21385	No_constitutive_exon_found_in_species
CAATCCAAGAGCGCGAATCCTGGTCCACCACCCTCCAACCCGGCGGGAAGTA	1951	2676	1901	1953	1	scaffold_1753	VE04_09604	1737	2676	None	4035	501	21385	No_constitutive_exon_found_in_species
GTGTGATGTTTAATGGTGATGGTTGCTAATTTGTTTCGTGGGGTGGGCAGAT	1217	1336	1386	1334	-1	scaffold_1764	VE04_09264	249	3002	None	4035	501	21385	No_constitutive_exon_found_in_species
AGGAGGTGGATGGAGAGAAGGAGGTGGTAGGCGCGAATGCCGGGGAGTAGGG	2049	2277	1999	2051	1	scaffold_1767	VE04_09175	1887	2277	None	4035	501	21385	No_constitutive_exon_found_in_species
CAGATGGGACTACAATGTCGAGATGGAATACATGCTGATGGGGGATATAGCT	1231	1316	1181	1233	1	scaffold_1782	VE04_09708	984	1775	None	4035	501	21385	No_constitutive_exon_found_in_species
ATTGCCTGGCAGGAGGTGGGAGGGAGTAAGTTGAATGTGCTGTGGGATAGTA	2105	2110	2160	2108	-1	scaffold_1783	VE04_09860	2105	2925	None	4035	501	21385	No_constitutive_exon_found_in_species
CAAGGTGTTTACGGATAATACGCATATTGTGGCGATACGACATGGGGGAGAG	1721	2730	1671	1723	1	scaffold_1832	VE04_09625	450	2730	None	4035	501	21385	No_constitutive_exon_found_in_species
ATTTATTTGTGAGGACTGAGACACTGACTGGGATTTTTTTGGGTGAACAGTT	332	390	282	334	1	scaffold_1836	VE04_09824	84	2368	None	4035	501	21385	No_constitutive_exon_found_in_species
CCGGCTGTGGACGGCCGGACCAAGCGGCGACGCGATGGGTGGCTACGGAGGC	1631	2368	1581	1633	1	scaffold_1836	VE04_09824	84	2368	None	4035	501	21385	No_constitutive_exon_found_in_species
ATACCCCTCACGTGTGTGGTCGGGGCTAATTCATGGTTTTGGGAATATAGGG	795	803	745	797	1	scaffold_1852	VE04_09467	395	1591	None	4035	501	21385	No_constitutive_exon_found_in_species
TGTTTCTGGTATCGATCTAGTTATGTACTGACACATTGGACAGGGAGCAGAG	1578	2119	2169	2117	-1	scaffold_1857	VE04_10117	1578	2419	None	4035	501	21385	No_constitutive_exon_found_in_species
GCGGGGGGGTTGGTGAGGGATGGGTGCACGGTTCTGACGCATGGGGGTAGTC	424	1079	374	426	1	scaffold_1881	VE04_10033	82	1079	None	4035	501	21385	No_constitutive_exon_found_in_species
AGCCGAACCCCTCATTCCAGCCCTTCGAGACCCTGCGGACGGGCGCGCAGGA	557	1224	1274	1222	-1	scaffold_1890	VE04_09852	55	2175	None	4035	501	21385	No_constitutive_exon_found_in_species
GTGCGTCGAAGAGGCCTCCGTGGTGGCCCGCAATGACGGGACCAAACAAGAT	1674	1711	1624	1676	1	scaffold_1897	VE04_09678	795	2248	None	4035	501	21385	No_constitutive_exon_found_in_species
CGTTCGTTATGGAACGGTGTCTTGCGATTTTCTGGGCGCTAAGGGAGGAGGC	12	118	168	116	-1	scaffold_1916	VE04_09358	12	1151	None	4035	501	21385	No_constitutive_exon_found_in_species
TAAGTCCCCCCCTGTAAGCGATAAGGGGGTTGAGGTGCTGACGGTGGGAGAT	961	1431	911	963	1	scaffold_1961	VE04_09769	537	2125	None	4035	501	21385	No_constitutive_exon_found_in_species
GCCTGCTCGAGGTGCTCGCCCTGGCCGTCGCGCTCAACTCGGGCATCGAGAT	1243	1911	1961	1909	-1	scaffold_1966	VE04_09952	844	2135	None	4035	501	21385	No_constitutive_exon_found_in_species
GATGGCGGTGGCTGATGGCGTTGGATGGATGGGAAGCTGACGGGTGGCAGGG	470	541	420	472	1	scaffold_1995	VE04_09689	296	2086	None	4035	501	21385	No_constitutive_exon_found_in_species
GCGAAGAAGACGGCGGGGAAGAAGAGTGAGGAGGGGGGGAGAAGAAGCAGGG	262	356	406	354	-1	scaffold_2032	VE04_09841	27	1134	None	4035	501	21385	No_constitutive_exon_found_in_species
TTGGAGGAGAAGTATAGGATTGCAGGGAGGTATCTGCTGGTGGGACATAGCT	1367	1713	1317	1369	1	scaffold_2114	VE04_09957	872	1713	None	4035	501	21385	No_constitutive_exon_found_in_species
TGAGGTCAATTGAGGTCCATTGTGGTGAACAGGGTGCTGACGGGCGGCAGTC	679	809	859	807	-1	scaffold_2125	VE04_09801	275	1540	None	4035	501	21385	No_constitutive_exon_found_in_species
AGCGAACGTGGTGTTTATCCCCCTATTGTTCGATTGCTAACACCGGGAAGGT	780	879	730	782	1	scaffold_2126	VE04_09843	95	1585	None	4035	501	21385	No_constitutive_exon_found_in_species
CATGGCCCGGATAACTCCCATAGTGGATTTGGAGGCTGACGGTCGGGCAGCT	26	511	561	509	-1	scaffold_2588	VE04_10113	26	687	None	4035	501	21385	No_constitutive_exon_found_in_species
