# Supplementary material for: Widespread Separation of the Polypyrimidine Tract From 3′ AG by G Tracts in Association With Alternative Exons in Metazoa and Plants
Source: Front Genet. 2019 Jan 14;9:741. doi: 10.3389/fgene.2018.00741 (PMC6339879; doi:10.3389/fgene.2018.00741)
Supplement: DATA FILE S1 — Sequences of REPAG 3′ SS from each species of fungi. [file Data_Sheet_1.zip › Supplementary data 1/Fungi_Release38_aspergillus_nomius_nrrl_13137.txt]

REPA_GGG_Sequence	Exon_Start	Exon_End	Pos_-50	Pos_+2	Strand	Chromosome	GeneID	Gene_Start	Gene_End	Gene_Name	Number_of_REPAs	Number_of_REPAs_has_GGG	Number_of_Intron(Intra_genic_Region)	Upstream_Constitutive_Exon
GTCGTTATTAATATGGCGTGTGTGCGGTAGTGATACTGACGTAGGGGTAGAG	5617	5694	5567	5619	1	contig00001	ANOM_000144	3089	7608	None	5262	608	28130	No_constitutive_exon_found_in_species
TGTGGTAGAAACGATGATACGTTTGGCTTTCTGATTGACCTGGGATATAGTG	82019	82276	82326	82274	-1	contig00001	ANOM_000165	80559	82907	None	5262	608	28130	No_constitutive_exon_found_in_species
TGTAAGAACCTCCGACTTCTGGTTGTTCAGGATACTAATCGGTCGGGAAGGT	95814	95874	95764	95816	1	contig00001	ANOM_000171	95663	96103	None	5262	608	28130	No_constitutive_exon_found_in_species
CCATTTCGAACATTGCTCAAGAGATACAGTACTGACGATGGGATGGGCAGAC	120398	120940	120990	120938	-1	contig00001	ANOM_000179	120023	121722	None	5262	608	28130	No_constitutive_exon_found_in_species
ACACAAACCTAAAACGCGTGTAAGCTAAGTGACTAATAAGGGAATTATAGAC	191332	191412	191462	191410	-1	contig00001	ANOM_000204	191332	192211	None	5262	608	28130	No_constitutive_exon_found_in_species
TATGGGCGCATTTTTGGTTCCCGAGGGCGTCAGTTGTGCTGGGACGCAAGGT	200226	200261	200176	200228	1	contig00001	ANOM_000206	199846	200673	None	5262	608	28130	No_constitutive_exon_found_in_species
AGTATAACAGATAGTTGTTGTTTTTCGTGTGTGTCTGCTTACGGGTATAGTT	395121	395839	395889	395837	-1	contig00001	ANOM_000272	392881	396323	None	5262	608	28130	No_constitutive_exon_found_in_species
AAATTCTCTCCGATAGAGAGGGAGACTAATAACGTATGGGGTGACGATAGGC	444876	444958	445008	444956	-1	contig00001	ANOM_000286	444361	445667	None	5262	608	28130	No_constitutive_exon_found_in_species
TAGGCAGTACTGCTCGCACTCCTAGTTTAATGTGCGTGATTGTGGGAGAGAC	448823	448982	449032	448980	-1	contig00001	ANOM_000287	447605	449333	None	5262	608	28130	No_constitutive_exon_found_in_species
TTGGAAAACCCGGCATGGTACGCAATCCATACTAATTATTTGGGATACAGCT	453342	453461	453511	453459	-1	contig00001	ANOM_000289	453342	454564	None	5262	608	28130	No_constitutive_exon_found_in_species
CCCTACCGAAACTTACACGCCCTCATCACTTACTTGTGGGGAATTGCAAGGC	8565	8655	8515	8567	1	contig00002	ANOM_000002	7795	8655	None	5262	608	28130	No_constitutive_exon_found_in_species
GCGTTTTGCTAGATTATCAGATATTGGTCTAACATGTGTGGGCAATGTAGGA	97560	97820	97510	97562	1	contig00002	ANOM_000039	96927	99305	None	5262	608	28130	No_constitutive_exon_found_in_species
TCTGAACCACTAGGCACTTCTAACCAGCAGACAGCTAACTATATGGGTAGTA	97895	97965	97845	97897	1	contig00002	ANOM_000039	96927	99305	None	5262	608	28130	No_constitutive_exon_found_in_species
TGCTTTCGAGTCTATCTTCAAGGTCTCTCCCTATTATAAACGGGTATAAGAT	229145	230113	230163	230111	-1	contig00002	ANOM_000089	229145	230252	None	5262	608	28130	No_constitutive_exon_found_in_species
TCCTTGTCTGACCCAAAGAATAGTGACAAAATGCTGAACAGACTGGGTAGAT	258559	258603	258509	258561	1	contig00002	ANOM_000101	257176	261547	None	5262	608	28130	No_constitutive_exon_found_in_species
CTTACCTGCTCCCTATACCATCAGGAATGTCTTTAACATGGGGCATATAGTG	258664	259077	258614	258666	1	contig00002	ANOM_000101	257176	261547	None	5262	608	28130	No_constitutive_exon_found_in_species
GTCACAATCTCGCAATGATATTGACACTAATCGATTTTGGGGTATGGCAGGC	292483	292762	292812	292760	-1	contig00002	ANOM_000109	290256	292949	None	5262	608	28130	No_constitutive_exon_found_in_species
ATGTGATTATGTGCATCTGGCAAATGCTGACATTATTGAACGGGATGTAGAT	12682	13802	13852	13800	-1	contig00003	ANOM_000402	11928	15357	None	5262	608	28130	No_constitutive_exon_found_in_species
CTAGACTCTACCCTGATCATTTCCGAAGCATCTTACTGACACGGGCGTAGGC	28415	28486	28365	28417	1	contig00003	ANOM_000406	26974	28486	None	5262	608	28130	No_constitutive_exon_found_in_species
CTGTAAGTAGACTCTCGGAGACCCAATATTGAATCCTGTTAATGGGGTAGAC	270243	270385	270435	270383	-1	contig00003	ANOM_000486	269407	270573	None	5262	608	28130	No_constitutive_exon_found_in_species
TCGGTAGGTTCTTCGACCCCCAAGGATAGTATCATGATTGACGGGTATAGGT	73861	74814	73811	73863	1	contig00004	ANOM_000312	73281	74814	None	5262	608	28130	No_constitutive_exon_found_in_species
AGCTTCCCAACTCGTCCTTGCATTGGGTTTCCGGAGCTAAAGGGACACAGAG	129910	130045	130095	130043	-1	contig00004	ANOM_000333	127881	130513	None	5262	608	28130	No_constitutive_exon_found_in_species
GCATGTGTCACCTCTCTATGGCTTACATGGGGCCGATCTAATAGGGACAGCA	147623	148173	148223	148171	-1	contig00004	ANOM_000341	147623	149552	None	5262	608	28130	No_constitutive_exon_found_in_species
TTCTATCCCAGGATAGCTACGATTTGCCCGCTGGCTAACATATGGGGTAGCA	164719	165967	164669	164721	1	contig00004	ANOM_000345	161243	166872	None	5262	608	28130	No_constitutive_exon_found_in_species
TTGCTGGACGAGACAACACGACTAGCTTTGTCGTCTGGGTTGGTCAAAAGAT	173011	173064	173114	173062	-1	contig00004	ANOM_000348	171654	173436	None	5262	608	28130	No_constitutive_exon_found_in_species
CTTGTCGCTTTATACTTGTGTTTCTTGGATTAACGTGTGCAACGGGGCAGAT	257048	257266	257316	257264	-1	contig00004	ANOM_000377	256057	257730	None	5262	608	28130	No_constitutive_exon_found_in_species
AGCTTTTCCAGCTTTCCAAACTCCACTGCTAAGTTTCATCTGGGAAACAGCT	296824	296863	296913	296861	-1	contig00004	ANOM_000394	296824	298081	None	5262	608	28130	No_constitutive_exon_found_in_species
TATACCTGACTAGGCCATTATCTCACAGGGCAATCTACTAACGGGCGCAGAC	70428	70496	70546	70494	-1	contig00005	ANOM_000542	69427	70866	None	5262	608	28130	No_constitutive_exon_found_in_species
TAAGTGTATTGAAACCACTTCTGCTATGTAAGATAGGGCTAATAGGCTAGCT	151767	152370	152420	152368	-1	contig00005	ANOM_000572	151289	153032	None	5262	608	28130	No_constitutive_exon_found_in_species
GTACGTTGTGCTTCTCTGCCTTGGTTGGGTTTTGATGCTAATGGGAACAGCC	216615	216799	216849	216797	-1	contig00005	ANOM_000595	216615	218038	None	5262	608	28130	No_constitutive_exon_found_in_species
CGCAGCGCGGTGATTGATTGAGACTAACTCGGCCGGGGTTGGGATTATAGAC	240449	240745	240795	240743	-1	contig00005	ANOM_000607	240449	240843	None	5262	608	28130	No_constitutive_exon_found_in_species
GAGTTTCCTGGCAGGGTGCCAAGGCGGATGGATATTAATTGGTTGGGCAGGT	31329	31700	31279	31331	1	contig00006	ANOM_000739	30816	31869	None	5262	608	28130	No_constitutive_exon_found_in_species
TTGACATAGGGCTGGTCGTACTACCTATGATCCTGATGTGGGAGGTCCAGAT	81986	82039	82089	82037	-1	contig00006	ANOM_000758	80367	82755	None	5262	608	28130	No_constitutive_exon_found_in_species
TTTCTTGTGAAGGCAACAGAGACTCCTTACTGATGTATTGGGTGAATTAGTG	197089	197462	197039	197091	1	contig00006	ANOM_000798	195743	197462	None	5262	608	28130	No_constitutive_exon_found_in_species
TGCCTAGTAAGTATCCCGTCGGTACTGATATTCATTGGCTGATGGGATAGCT	237986	238021	238071	238019	-1	contig00007	ANOM_000705	236392	239170	None	5262	608	28130	No_constitutive_exon_found_in_species
TCCATCTCACGTTAAGTGACACTAACAGTGGCTCGGATAATGGGTAATAGTG	269557	270925	269507	269559	1	contig00007	ANOM_000718	269394	271368	None	5262	608	28130	No_constitutive_exon_found_in_species
TCTGATGGTAGGATGGAGTACAAGATGACCGAGGTGCTAACCGGGGGCAGTT	3409	3502	3552	3500	-1	contig00008	ANOM_000920	3156	4191	None	5262	608	28130	No_constitutive_exon_found_in_species
TTCTAATTTGGCCTGTGGCTTTTTAAACGCCGATCCTGACCCGGGGATAGGA	99824	101349	99774	99826	1	contig00008	ANOM_000952	99270	101349	None	5262	608	28130	No_constitutive_exon_found_in_species
GCTTTCTTCTAGTCTGTTGAAACACTTCGTAAATCACTGACGGGGTGTAGGT	115134	115395	115084	115136	1	contig00008	ANOM_000957	113343	115395	None	5262	608	28130	No_constitutive_exon_found_in_species
TCCCGAAAACGACGTCGTAGAACGGTACCAAACCTGAAACGAGGGCCTAGTA	2935	3377	2885	2937	1	contig00009	ANOM_000832	1893	3377	None	5262	608	28130	No_constitutive_exon_found_in_species
GATCAATTGGAAATTTTATGAGAATTTGACTGACAATGATGGGCGCGTAGCT	36054	36142	36004	36056	1	contig00009	ANOM_000847	35836	37789	None	5262	608	28130	No_constitutive_exon_found_in_species
GTGTGATATCTGCTTTGTATGAGATTGGAATGCTAATGTTGGGATAACAGCC	38129	38164	38214	38162	-1	contig00009	ANOM_000848	37811	38527	None	5262	608	28130	No_constitutive_exon_found_in_species
ATAGAAGGCATGTTATGTACAGAAATGCTGGCTAACTAGGACCGGGAAAGTC	91574	91926	91976	91924	-1	contig00010	ANOM_001094	91183	92594	None	5262	608	28130	No_constitutive_exon_found_in_species
ATATACCAGGTTTATTTTGGCGACTGACGATGATATGACCTGGGGGAAAGCT	91426	91480	91530	91478	-1	contig00010	ANOM_001094	91183	92594	None	5262	608	28130	No_constitutive_exon_found_in_species
ATCTCCTTTTCCGAGACTCGCGTTATCACTACAGGACTAAAAGGGGACAGGA	197241	197481	197531	197479	-1	contig00010	ANOM_001127	197241	198303	None	5262	608	28130	No_constitutive_exon_found_in_species
GTGGCACAGGAGATGCTTCTGGGTGCTACGCACCAGGGGAAGCCGGCAAGAG	57407	57651	57701	57649	-1	contig00011	ANOM_001291	56910	58264	None	5262	608	28130	No_constitutive_exon_found_in_species
TACTTTTTCTTTTTGTATAAGCAACATTGACCTGGCTAACGGGATGCCAGCT	62997	63239	62947	62999	1	contig00011	ANOM_001293	62257	63716	None	5262	608	28130	No_constitutive_exon_found_in_species
GATAACCCCGGAGCGTGCTGATGCATTGCCATATTGGGTGGCATACGGAGGA	65233	65377	65427	65375	-1	contig00011	ANOM_001295	65233	67047	None	5262	608	28130	No_constitutive_exon_found_in_species
TTCTATTCGGAGGTTCGGGGTATGGTGTGAATTAATTGTTGACGGGGTAGAA	125904	125981	126031	125979	-1	contig00011	ANOM_001314	125187	126244	None	5262	608	28130	No_constitutive_exon_found_in_species
CATCAAGAAGATAATACACAGTGGTCCCGACTAACCGCATGACTGGGTAGTT	183149	183917	183967	183915	-1	contig00011	ANOM_001341	183149	184065	None	5262	608	28130	No_constitutive_exon_found_in_species
GAGAGTATCCAAGGAGACCTAGTCATTGGGGCAGACGGGATCAAAAGTAGCT	93964	94624	93914	93966	1	contig00012	ANOM_001518	93406	94624	None	5262	608	28130	No_constitutive_exon_found_in_species
AGGAAGGGGTTGCGTGTATAGCTCTAGTCCACTGAAGACTGGGAACACAGAT	137502	137587	137637	137585	-1	contig00012	ANOM_001532	135706	137709	None	5262	608	28130	No_constitutive_exon_found_in_species
AAACTACCTGCAATTGATGAGACTAATGTGATCTTTGGGGGGAAATTCAGTA	8838	8958	9008	8956	-1	contig00013	ANOM_001203	8346	9328	None	5262	608	28130	No_constitutive_exon_found_in_species
GACGGTAAGTCCCGATGATCTCCATGAAGAGTAAAAGCTGAACGGGCTAGGT	56853	57732	57782	57730	-1	contig00013	ANOM_001222	56853	58425	None	5262	608	28130	No_constitutive_exon_found_in_species
ATCACCTACCCTAGATAATCTGTGATGCTCATGGTGCTGACGGGAGGCAGGT	106240	106397	106190	106242	1	contig00013	ANOM_001237	105348	106397	None	5262	608	28130	No_constitutive_exon_found_in_species
CATCTCCACGTAGTTTCGTCGTTATCCGAGGTATGAGCTGACGGGTATAGAG	114992	115657	114942	114994	1	contig00013	ANOM_001241	113507	115657	None	5262	608	28130	No_constitutive_exon_found_in_species
GTAGTACTAATGCTACCATTCCTGAGTACTAATAGCATGTTTGGGAGCAGGA	18796	19004	18746	18798	1	contig00014	ANOM_001004	17802	19980	None	5262	608	28130	No_constitutive_exon_found_in_species
AACATCTGTCAATAGTACGTCGCCATTGACAAGACTAACAAGGGCATCAGTG	6001	6069	6119	6067	-1	contig00015	ANOM_001421	5035	6428	None	5262	608	28130	No_constitutive_exon_found_in_species
GTACGTTGGGAATCTTTCATGCGCTGGGGACCTTGCTGACTGGGGAATAGCG	15490	15997	15440	15492	1	contig00015	ANOM_001423	14502	15997	None	5262	608	28130	No_constitutive_exon_found_in_species
AAGTTTTGTCCCTGGAATATTTTGGAGCATAAGTTCACTTCGGGACGCAGGG	75949	77059	77109	77057	-1	contig00015	ANOM_001444	70822	79229	None	5262	608	28130	No_constitutive_exon_found_in_species
TTTGTTATAGGTCGCAGTGGTATATTCAGAATACTAACTGGGGGACGTAGAT	73146	73842	73892	73840	-1	contig00015	ANOM_001444	70822	79229	None	5262	608	28130	No_constitutive_exon_found_in_species
TTTTACCCATGCAAAATTCAGCCCTAATTATATTTCCTTTCTGGGAACAGGA	70822	71710	71760	71708	-1	contig00015	ANOM_001444	70822	79229	None	5262	608	28130	No_constitutive_exon_found_in_species
AAGCATTTCCGTGTAAACTCACATTTGAACTGCCACTGACAGAGGGATAGAG	108124	108896	108074	108126	1	contig00015	ANOM_001455	107404	108896	None	5262	608	28130	No_constitutive_exon_found_in_species
GTCGTCGTAGGTTCGCAGGGAAGTGACGATCGCTAATGCGTGGGGATCAGAT	115045	115143	114995	115047	1	contig00015	ANOM_001458	114162	118117	None	5262	608	28130	No_constitutive_exon_found_in_species
CCATGAAGACAACTGCCAAACAGTTCTGATTTGTTCCACCTTGGGAACAGAC	124179	124281	124129	124181	1	contig00015	ANOM_001461	122507	124530	None	5262	608	28130	No_constitutive_exon_found_in_species
TTTGTAGAGGACTACTATCAATCCGCCGGATTTCGCTAACGGGCTGATAGAG	118783	118819	118869	118817	-1	contig00016	ANOM_001816	117879	119380	None	5262	608	28130	No_constitutive_exon_found_in_species
TTGCGCTCCACACAGCACGTTATGGCCGTTACTGACAACGTGGGATATAGTA	145521	146049	146099	146047	-1	contig00016	ANOM_001825	144962	146182	None	5262	608	28130	No_constitutive_exon_found_in_species
GGGTTACGGTGTTTGCACCGTTGAGGAAGTACGGCGCCGGGCCGGGGAAGTC	171790	172333	171740	171792	1	contig00016	ANOM_001835	171218	172333	None	5262	608	28130	No_constitutive_exon_found_in_species
TTCCCCCATTCTTCAGCTTCGCTATGGCAATCAAACTAACAAGGGAACAGAA	57613	57889	57939	57887	-1	contig00017	ANOM_002020	57613	59529	None	5262	608	28130	No_constitutive_exon_found_in_species
CCGGATCCCGGGGTCGGGGGCCTCATAGCCCACATACATCACATGGGCAGAC	84097	85689	84047	84099	1	contig00017	ANOM_002028	82518	85952	None	5262	608	28130	No_constitutive_exon_found_in_species
ATTAATCCGAGATAGTCCGCGGGACAGAATGTTCTAATCACCGGGTAAAGGC	149940	153372	153422	153370	-1	contig00017	ANOM_002050	147218	154148	None	5262	608	28130	No_constitutive_exon_found_in_species
AGAGACAAGCGGCGCGATCGTTTGAGTGATAGAAACAAAGACAGGGATAGGG	56133	56426	56476	56424	-1	contig00018	ANOM_001373	56133	57067	None	5262	608	28130	No_constitutive_exon_found_in_species
ACGGTGAGTTTTTCAAGTCGACGTAGTGAGGTTCAGACTGACAGGGACAGTA	87069	87096	87146	87094	-1	contig00018	ANOM_001383	87069	88459	None	5262	608	28130	No_constitutive_exon_found_in_species
GGACACAGCGTTAGGATAAAACGCGAACTGACTACTGACCGGGCCTGAAGGT	103452	103496	103402	103454	1	contig00018	ANOM_001387	102224	103815	None	5262	608	28130	No_constitutive_exon_found_in_species
GCTTGGTGGAGACATTGCTTTTGGCTGACTGACTTACGCTGGTGGGATAGGA	105310	105643	105260	105312	1	contig00018	ANOM_001388	104362	105643	None	5262	608	28130	No_constitutive_exon_found_in_species
CATGAGAGATAATTTATGGGAAGCTAATCAAGCATGAATGGGAGTACTAGAT	116337	116476	116287	116339	1	contig00018	ANOM_001391	115984	120121	None	5262	608	28130	No_constitutive_exon_found_in_species
AGTACGTTACTTTTCGCAAGCCGTCGGCGTTCGTCACTGACATCAGGGAGAG	117198	117267	117148	117200	1	contig00018	ANOM_001391	115984	120121	None	5262	608	28130	No_constitutive_exon_found_in_species
TCCGTGGGCTGCTGGCAGTGCTTTGGGCAAATGTTGACTTGGGAATATAGTG	170105	170161	170211	170159	-1	contig00018	ANOM_001413	169325	170445	None	5262	608	28130	No_constitutive_exon_found_in_species
GTGAGTACTAGGAGAAGGTATTCTTGGGCCAGTATTAACTGGGGATGCAGTC	176279	176343	176229	176281	1	contig00018	ANOM_001416	175849	176808	None	5262	608	28130	No_constitutive_exon_found_in_species
TTTTGGTTGTTTGTATTTTACTGGAATATATACTAATAGAAGGGTCACAGTC	155966	156042	155916	155968	1	contig00019	ANOM_002115	154795	156288	None	5262	608	28130	No_constitutive_exon_found_in_species
TTACGAGTACATGCTTCTTGTGCCACTATCACGAATGCTAACCGGGACAGGG	66940	67125	66890	66942	1	contig00020	ANOM_001576	66837	68950	None	5262	608	28130	No_constitutive_exon_found_in_species
GGGCTCTACATCACTCTAGCCGTCTTTGTTCCTCGCTGACTGGGATGTAGTA	117932	118101	117882	117934	1	contig00020	ANOM_001592	117655	120618	None	5262	608	28130	No_constitutive_exon_found_in_species
GGGTTAAGTGGTTTGTTTAGGATCAGTCGTGTGGCTGACAAAGGGCTTAGGG	159986	160246	159936	159988	1	contig00020	ANOM_001608	159051	163259	None	5262	608	28130	No_constitutive_exon_found_in_species
ATGTTCGGCCTCGGAAAAATATGTGTTGTAGGATGCTAATTGAGGGCTAGAC	58821	58875	58925	58873	-1	contig00021	ANOM_001161	58087	59554	None	5262	608	28130	No_constitutive_exon_found_in_species
GTCGACCACAGGTGACCAGTCAGCTCGCTAAGCGTCCCGAAACGGGTTAGGG	64787	64962	65012	64960	-1	contig00021	ANOM_001162	63430	65397	None	5262	608	28130	No_constitutive_exon_found_in_species
TAGATGACCGAGGATACGCCCCAGATGCGGTTCGTTGACTTGTGGGACAGAG	71743	71859	71693	71745	1	contig00021	ANOM_001164	70658	72795	None	5262	608	28130	No_constitutive_exon_found_in_species
AGCTTCTCATAGCACTTCAGAATTCGAAACGGACGCTAATGGGATCGCAGAT	91062	93056	93106	93054	-1	contig00022	ANOM_001697	91062	93218	None	5262	608	28130	No_constitutive_exon_found_in_species
GTCAAGCGATAGATTCTCGTAGTTCTCAAACAGCTAACAGGGCATAAAAGCC	52730	52995	53045	52993	-1	contig00023	ANOM_001748	51847	53805	None	5262	608	28130	No_constitutive_exon_found_in_species
GGGTACTATTATTTACCACGACTTTCCCGGATCCTAGCTAACGGGGTTAGGC	54596	54671	54721	54669	-1	contig00023	ANOM_001749	54441	56202	None	5262	608	28130	No_constitutive_exon_found_in_species
TATAGTAAGAATATCTATGCATTATCTTCTTCAGTCGCTAATGGGGATAGTT	63102	63286	63336	63284	-1	contig00023	ANOM_001751	58393	64436	None	5262	608	28130	No_constitutive_exon_found_in_species
AACTTGCTTCGCACTAGCTATTGTATGAATAGACTAACATAGGGTTATAGAA	45137	46028	46078	46026	-1	contig00024	ANOM_002840	44697	46478	None	5262	608	28130	No_constitutive_exon_found_in_species
TTATTTCTCTGTCTCATAGCGTTGTTAAATACTAACTTGAGGGTGGCTAGAC	58038	58208	58258	58206	-1	contig00024	ANOM_002846	58038	59956	None	5262	608	28130	No_constitutive_exon_found_in_species
ATATTCTAAGTTTCCAACCGCACAGCATATTGACCGGTACATTGGGACAGTT	65813	65930	65980	65928	-1	contig00024	ANOM_002849	65502	66908	None	5262	608	28130	No_constitutive_exon_found_in_species
CAAAGAACCCCCAAGAGAAGACACCTCCTAACTGCCCTTATCGGGAATAGAA	10467	10936	10986	10934	-1	contig00025	ANOM_001949	10467	12035	None	5262	608	28130	No_constitutive_exon_found_in_species
GAAGGATGAGGTCATTACCCGTGCTCTGACCTTTCCGAGTGGGGAAAAAGTC	19929	21593	21643	21591	-1	contig00025	ANOM_001952	19929	23428	None	5262	608	28130	No_constitutive_exon_found_in_species
TAAATTAGAGAGACGACAGATGGTTGATGATTGGTACTAATGGGATGTAGCA	90608	91128	90558	90610	1	contig00025	ANOM_001981	90225	97696	None	5262	608	28130	No_constitutive_exon_found_in_species
GCGACAATGCAGTCAATGTACAATTCAGACAAATGAGGGCGTCAAGGTAGAT	96032	96293	95982	96034	1	contig00025	ANOM_001981	90225	97696	None	5262	608	28130	No_constitutive_exon_found_in_species
GTGATGTACACCCACCGGGATCGTTGGAGCTAATTCCATCGCATGGGCAGGC	29515	30136	29465	29517	1	contig00026	ANOM_002293	29225	31466	None	5262	608	28130	No_constitutive_exon_found_in_species
AGTAAGTTTCGTCATCACAGCGTCGACTGAATCATATATTGACGGGATAGTT	140474	141222	140424	140476	1	contig00026	ANOM_002335	139823	141222	None	5262	608	28130	No_constitutive_exon_found_in_species
CTACCTCTTATCATAAAAGGTATTAATTTCAAGCTAACATACATGGGAAGAC	162286	163010	162236	162288	1	contig00026	ANOM_002345	161843	163010	None	5262	608	28130	No_constitutive_exon_found_in_species
GTGTATGAGGGTACAGCTGCTCTGCATCGCTGAGCTAAGTGGGGCTCAAGAT	28878	29381	28828	28880	1	contig00027	ANOM_002349	28103	29381	None	5262	608	28130	No_constitutive_exon_found_in_species
TCTTCGTTATCTCGGAAGATACGCCGCTGACTGAACTGAGGGGCATGTAGCC	92363	92421	92313	92365	1	contig00027	ANOM_002370	92268	94155	None	5262	608	28130	No_constitutive_exon_found_in_species
CTGTGATGGGGTCGAGATCCCATCCGGCGCCTTTGTTGAATCTAGGGAAGGG	115041	115575	115625	115573	-1	contig00027	ANOM_002379	115041	116408	None	5262	608	28130	No_constitutive_exon_found_in_species
GAATATCAGGCTTCTAGTAGAATAACAGAGCAACTACTAGCGACGGGTAGAG	9769	10076	10126	10074	-1	contig00028	ANOM_003176	9769	11237	None	5262	608	28130	No_constitutive_exon_found_in_species
ATATGCCGTGTGCCAACATGCGCCCAAGGCGCTCTAACTTATCAGGGTAGGG	35233	35354	35404	35352	-1	contig00028	ANOM_003181	30695	35632	None	5262	608	28130	No_constitutive_exon_found_in_species
ACGCCTTCTTAAGTCCCCATCTGATTATGGAAATACTAACGGGGCAATAGGT	91799	92403	91749	91801	1	contig00028	ANOM_003199	91466	92403	None	5262	608	28130	No_constitutive_exon_found_in_species
TTTCGACCCAGCTCAAGTATACCTGTAATAGCAGCTGACTGTGGGATAAGTT	111063	111294	111344	111292	-1	contig00028	ANOM_003203	104158	112049	None	5262	608	28130	No_constitutive_exon_found_in_species
GCGGGGTTGGGTTTGGGCAGAGGGTCGGCTGACATGGTAAATTGGGATAGAG	26757	26881	26707	26759	1	contig00029	ANOM_001902	26495	27053	None	5262	608	28130	No_constitutive_exon_found_in_species
GAGTATATATTGATGTTCTAATTACATGGCTGACACCCTGGGTGATAAAGAT	71792	71882	71742	71794	1	contig00029	ANOM_001915	69980	72312	None	5262	608	28130	No_constitutive_exon_found_in_species
ATGAATAAAGATTCAGTTCATGATTCCCACTGACACGGGGATAAATACAGGT	116576	116950	116526	116578	1	contig00029	ANOM_001931	115688	116950	None	5262	608	28130	No_constitutive_exon_found_in_species
CAACCCACAATGGCCAGAAGAAAAAAGATACTGACAGGGGGGATGAACAGGG	32463	32701	32413	32465	1	contig00030	ANOM_002239	29916	32701	None	5262	608	28130	No_constitutive_exon_found_in_species
GCCTTGATATTATCATTTTCTCACTTAGACTGTCTTTCTCGGGACTACAGGA	92716	94851	94901	94849	-1	contig00030	ANOM_002259	92312	96985	None	5262	608	28130	No_constitutive_exon_found_in_species
GCATATATCTCCCTCAATTTGTTTCTCCCGTGAGCTAACCTGGGGAATAGCC	111494	111593	111444	111496	1	contig00030	ANOM_002265	109804	112573	None	5262	608	28130	No_constitutive_exon_found_in_species
AAAATGTCACATCCCTTACGCCCTATGTACGTGGCACTAATGATGGGCAGAC	38450	38603	38653	38601	-1	contig00031	ANOM_003140	38234	39077	None	5262	608	28130	No_constitutive_exon_found_in_species
ACAGTGCTCACGGCTTCTTGCTAACTAACGCGGAATCGCGATGGGTGTAGTC	49536	50198	49486	49538	1	contig00031	ANOM_003144	49413	51344	None	5262	608	28130	No_constitutive_exon_found_in_species
CGAGATTAGTTAGTGTATCATACTATGACTAACCAGTCTGGGGGATACAGTA	63043	63228	62993	63045	1	contig00031	ANOM_003148	61026	63908	None	5262	608	28130	No_constitutive_exon_found_in_species
GACCCATTGTTTCTCGTCTTCATCTGCTGATCAGCGGTCGTGGGTGATAGTT	101244	101342	101392	101340	-1	contig00031	ANOM_003158	100243	101448	None	5262	608	28130	No_constitutive_exon_found_in_species
ACCCTTCTTTTCTATGCCGACTCGGCACTCACTAACGGGTGATGGGACAGGC	133302	133362	133412	133360	-1	contig00031	ANOM_003162	131852	133714	None	5262	608	28130	No_constitutive_exon_found_in_species
ACGAGGTCAGACGTTGTGATAGATGGTGAACTAACAATACTGGGATACAGGC	59025	59360	58975	59027	1	contig00032	ANOM_001862	58492	59360	None	5262	608	28130	No_constitutive_exon_found_in_species
ATGCATGGCTTATATTTATTCACACACATAATTTCACTAACATGGGATAGGC	95199	95233	95283	95231	-1	contig00032	ANOM_001872	93862	97939	None	5262	608	28130	No_constitutive_exon_found_in_species
CTGGCTCGGCGTAATTATTTGGAATACAACTGACTATCTTGGGGACATAGTA	111434	111648	111698	111646	-1	contig00033	ANOM_002662	108885	112486	None	5262	608	28130	No_constitutive_exon_found_in_species
ACGCTACCTAATCTTATACCAGGAAATGTCTCTCTGACGGGCGAGGCCAGGG	58669	58870	58920	58868	-1	contig00034	ANOM_001631	58669	61829	None	5262	608	28130	No_constitutive_exon_found_in_species
GTCCGTGGCTCTGCAGTCTAGTCTTCATCTGATAACTAATGGGCAACCAGCC	74662	74809	74612	74664	1	contig00034	ANOM_001636	73942	79411	None	5262	608	28130	No_constitutive_exon_found_in_species
TGCCCTGTGGCTTGCATAGATTTCCATCACAATGCGCTGATCGGGACGAGGT	76451	77610	76401	76453	1	contig00034	ANOM_001636	73942	79411	None	5262	608	28130	No_constitutive_exon_found_in_species
AGTGATGAACCCTATTCTATCCAGGAGCCTAGCTGAAGGGTGAGAAACAGCT	130233	130594	130183	130235	1	contig00034	ANOM_001655	129461	130957	None	5262	608	28130	No_constitutive_exon_found_in_species
TCCCGTCTCATAGTTCTCTAGTTACACTTTCTCATTTCTCGTGGGCATAGAT	44049	44462	44512	44460	-1	contig00035	ANOM_002139	43046	44805	None	5262	608	28130	No_constitutive_exon_found_in_species
GAAAGCTGTACCTTTTCCTGGAGGCTATTCCTGATGCGTGATGGGTATAGTA	43400	43565	43615	43563	-1	contig00035	ANOM_002139	43046	44805	None	5262	608	28130	No_constitutive_exon_found_in_species
AATTTCTTCAGGTGATATGTTTATAATGGGTGGTTAACAGGGATATACAGAG	80455	81107	80405	80457	1	contig00035	ANOM_002152	79496	81288	None	5262	608	28130	No_constitutive_exon_found_in_species
TGATATGCCTGCTCCCGACCTCAAGATTGGCAAGCTAACTAGGGATATAGAC	3271	3458	3508	3456	-1	contig00036	ANOM_002532	1932	3792	None	5262	608	28130	No_constitutive_exon_found_in_species
ATCCTCAACTCCATCGACACCAAGTCTTGCTAACAAGGTTGATTTGGGAGGC	23190	23349	23399	23347	-1	contig00036	ANOM_002539	22017	23608	None	5262	608	28130	No_constitutive_exon_found_in_species
GACTCGGGGATGGGTCGTTGCTCGCCTCGTTCACCCACTTCCAAGGGAAGAC	48094	48970	48044	48096	1	contig00037	ANOM_002980	47816	48970	None	5262	608	28130	No_constitutive_exon_found_in_species
AGCCCACGTCAAACGGTCTGTTCCATGGAAAGAGTTAACCAGGGCAAAAGTA	63108	63376	63426	63374	-1	contig00037	ANOM_002986	61596	63531	None	5262	608	28130	No_constitutive_exon_found_in_species
TCCTCGTACCCATTGAATTGGGTTGGTCGGCCCGGACTCATGTGGGGTAGAT	99259	99548	99209	99261	1	contig00037	ANOM_003001	98643	100349	None	5262	608	28130	No_constitutive_exon_found_in_species
AATGGACTGGTATCGACCCGACGCGTGGTTCTACAATGCGGCGGGGACAGCT	99589	99800	99539	99591	1	contig00037	ANOM_003001	98643	100349	None	5262	608	28130	No_constitutive_exon_found_in_species
TGAATTAATCGAGGTTGAGACTAATATGGTACGATGTATCTTGAGGGTAGAT	107234	107518	107568	107516	-1	contig00037	ANOM_003004	107234	107778	None	5262	608	28130	No_constitutive_exon_found_in_species
TCATCGGTTATGACAATGTTTTGCTTCATTTACTAAAATCATGGGTATAGAT	133463	133519	133413	133465	1	contig00037	ANOM_003010	132219	134856	None	5262	608	28130	No_constitutive_exon_found_in_species
GAGTTTGACTTGAACAGAACATGCAATCTGATATTGACATGGTGGGATAGGT	32023	32231	31973	32025	1	contig00039	ANOM_002931	30718	32231	None	5262	608	28130	No_constitutive_exon_found_in_species
ATCACCCTGCATTCATGTTCATAACGACAACATGGTATACGCGGGACGAGAT	40495	41560	40445	40497	1	contig00039	ANOM_002935	39973	41560	None	5262	608	28130	No_constitutive_exon_found_in_species
TTTGGGGATGACACTAGAAAGTTAAACCCTGCTGAATGAATGGGATACAGGG	77254	77372	77422	77370	-1	contig00039	ANOM_002947	76835	78075	None	5262	608	28130	No_constitutive_exon_found_in_species
AGGTTGGATCTCCTAGTCCCTGAGGTAGCATCACATACTAACCGGGATAGAT	98547	100413	100463	100411	-1	contig00039	ANOM_002954	98547	102255	None	5262	608	28130	No_constitutive_exon_found_in_species
AACAATGTTGCCTCGTATATAGTGTTGTAACACTCACTGTGGGAAAATAGGA	115391	115633	115341	115393	1	contig00039	ANOM_002957	111569	117388	None	5262	608	28130	No_constitutive_exon_found_in_species
TGCGTAAGGCGTCAATCCACATTTATTGGTTCAATACTGAGGAGGGCTAGCA	23205	23348	23155	23207	1	contig00040	ANOM_002404	22984	25350	None	5262	608	28130	No_constitutive_exon_found_in_species
ATATGACGGGGGTCTGTCTTTATGAAAATGAGGCTAACGAGAGGGTTTAGGA	42240	42351	42401	42349	-1	contig00040	ANOM_002412	41014	42476	None	5262	608	28130	No_constitutive_exon_found_in_species
TGCGATGGGCTAGGGGATTGAGTCGACTAACTGGATTGTATGGGAAATAGAC	123201	123283	123333	123281	-1	contig00040	ANOM_002441	123201	123537	None	5262	608	28130	No_constitutive_exon_found_in_species
GTTATTATTGCTGCTGCGTGGGGACACTGGGAATTGCTAACGGGATGTAGGA	20697	20836	20647	20699	1	contig00041	ANOM_002182	19241	21404	None	5262	608	28130	No_constitutive_exon_found_in_species
GATACGGTCAAAACTTGAAAATCGATGGAACCGTATTCAACGCGGGATAGGC	30377	30624	30674	30622	-1	contig00041	ANOM_002188	30377	31366	None	5262	608	28130	No_constitutive_exon_found_in_species
GGATAGGTTGTTCGGTGTATGGTGATGGATGGGCTGATTCTTGGGGACAGCT	78144	78315	78094	78146	1	contig00041	ANOM_002206	77618	78315	None	5262	608	28130	No_constitutive_exon_found_in_species
TTCACACATAAAATCTGGCAAATACTCAAAACAATAGCTAACGGGAAAAGCC	118975	119163	118925	118977	1	contig00041	ANOM_002223	118593	121395	None	5262	608	28130	No_constitutive_exon_found_in_species
CATTATGCCCTCGGTGGCGCCTGAACTCTTGCTAAGTATTGAATGGGCAGAT	13191	13824	13141	13193	1	contig00042	ANOM_002584	12636	18309	None	5262	608	28130	No_constitutive_exon_found_in_species
AACCTGTCCAAACGCATCGAAATACCTAACAATACATGGGTGGAAAGTAGAT	41426	41820	41376	41428	1	contig00042	ANOM_002592	41105	43032	None	5262	608	28130	No_constitutive_exon_found_in_species
TAAGTGGTTGATTGATACTACAATTGGTTGCTTAAGGGCTGAGAATGCAGAC	113667	113746	113796	113744	-1	contig00043	ANOM_003715	111966	113904	None	5262	608	28130	No_constitutive_exon_found_in_species
GTATGTTTTCTCCTGCGTGCTGTCATTGTATCCTGTTTGACTGGGGGTAGAC	57706	57921	57656	57708	1	contig00045	ANOM_002799	55887	57921	None	5262	608	28130	No_constitutive_exon_found_in_species
AAACCTTAAACCGACCCTGTGAGCAGATAGAGTAGAGTTAACGGGACCAGAT	83175	83273	83323	83271	-1	contig00045	ANOM_002809	81693	83574	None	5262	608	28130	No_constitutive_exon_found_in_species
ATAAATAAGTGTCATTTTGTTGAAAACTGAAGCTGGATGAACTGGGATAGAC	84020	84810	84860	84808	-1	contig00045	ANOM_002810	84020	88168	None	5262	608	28130	No_constitutive_exon_found_in_species
TTGTCTACGAGGAGGGTGTTCAGCCGAATCCAGAGGCTGAGAGGGCGCAGGC	41907	42084	42134	42082	-1	contig00046	ANOM_002741	41907	43519	None	5262	608	28130	No_constitutive_exon_found_in_species
AAAGAAAAAGGAGGCAGCCAAAGAGGAGGAGAAGCGGGCGAAAGAAGAAGAA	80368	80441	80318	80370	1	contig00046	ANOM_002757	79652	81868	None	5262	608	28130	No_constitutive_exon_found_in_species
CCGGATGAAGACGTGTCATGGTGTCATTTCTGACCAACTTGGGTAAACAGTA	7995	8361	7945	7997	1	contig00047	ANOM_003091	7462	10771	None	5262	608	28130	No_constitutive_exon_found_in_species
GTTGTCCACAACAGTGCACGCATGTTGAATGGCCAGCTAACAGGGCGTAGTG	18858	19474	18808	18860	1	contig00047	ANOM_003094	17369	19474	None	5262	608	28130	No_constitutive_exon_found_in_species
GCGCCCGTCGCAATCGCACGGGTATGACGACAGACTGACGGGGAAGGCAGCA	32950	33012	32900	32952	1	contig00047	ANOM_003099	32794	33812	None	5262	608	28130	No_constitutive_exon_found_in_species
TCGTCTTCGCTCTTCAACGAACTTGCTGTGTTGATGTTTTGGGGGGATAGGG	81539	81663	81489	81541	1	contig00047	ANOM_003111	81176	83173	None	5262	608	28130	No_constitutive_exon_found_in_species
TGTGCGAGATGGCATTTGAAAGTGGATCTAACTCGTGATTCGGGCGATAGTT	122352	124120	122302	122354	1	contig00048	ANOM_003302	120874	124120	None	5262	608	28130	No_constitutive_exon_found_in_species
AAGCTCGATTATGTCACTCTTATATCTCGGATCTGACGATACGGGTGCAGTA	23689	23943	23639	23691	1	contig00050	ANOM_002686	23436	24133	None	5262	608	28130	No_constitutive_exon_found_in_species
TGAGTATTCAGATCCAAATGTATCGCATTGTCTAATATGCTTGGGAACAGGC	48539	48708	48758	48706	-1	contig00050	ANOM_002695	47581	48968	None	5262	608	28130	No_constitutive_exon_found_in_species
ATGTGTCCACATAATCTGCGTTTACCATCCGACGCGCTGATGACAGGGAGGT	75407	75709	75759	75707	-1	contig00050	ANOM_002705	73150	76667	None	5262	608	28130	No_constitutive_exon_found_in_species
GCTCGGCCTCCACCAGTGACTGAAGATCGAACGGCATTAACGGGGAATAGGT	92489	92746	92439	92491	1	contig00050	ANOM_002710	91836	94166	None	5262	608	28130	No_constitutive_exon_found_in_species
GGTAGATACTATACATAGGGAAAGACTTGTTATGTGACTGACCGGGGTAGAT	116556	116663	116506	116558	1	contig00050	ANOM_002722	116432	117534	None	5262	608	28130	No_constitutive_exon_found_in_species
GCACAAGGACGAAGATGCCACAGGGGCATTCATTCAAGGGGGACACCAAGGT	19531	20123	20173	20121	-1	contig00051	ANOM_003224	19531	20757	None	5262	608	28130	No_constitutive_exon_found_in_species
TCCTTGCAGTACCACTGCCCAGGCAGATTCACTGACATGAGGGATCATAGCT	44669	45903	45953	45901	-1	contig00051	ANOM_003232	42540	46274	None	5262	608	28130	No_constitutive_exon_found_in_species
TCTCAACCGACGATGCTCAATGGGGATCTTCGCCGGGGCAACTTGGGGAGGT	54401	55001	55051	54999	-1	contig00051	ANOM_003237	53588	55937	None	5262	608	28130	No_constitutive_exon_found_in_species
GCTATTTGCCATGTCATATTGTTAACGTTAAGTGAGGGCTATCGGAATAGGC	115612	115964	115562	115614	1	contig00051	ANOM_003259	114656	115964	None	5262	608	28130	No_constitutive_exon_found_in_species
GGCCAGTTGAGTTAATCTCTGATTGCAAGACTAACTTCTAGGGAATATAGCT	46627	46784	46834	46782	-1	contig00053	ANOM_004298	46128	47170	None	5262	608	28130	No_constitutive_exon_found_in_species
CTACGGCTCCAGTTAAACTTGCATGTATAGACTAACCAAAAACCGGGCAGGA	83074	83706	83024	83076	1	contig00053	ANOM_004304	79750	83706	None	5262	608	28130	No_constitutive_exon_found_in_species
CCTTTTCAAGTTTGCAAATTTTGTTGAGTGGCTGCTAATGGGTGATATAGAG	387	519	337	389	1	contig00054	ANOM_003305	1	726	None	5262	608	28130	No_constitutive_exon_found_in_species
GTGTGACGACTCGCGAGGATTGGTTTTGAATTTCTGACAGTGGGTAATAGGC	23403	23515	23353	23405	1	contig00054	ANOM_003314	22939	25233	None	5262	608	28130	No_constitutive_exon_found_in_species
TCTTCTACGCTAAAACGACCATAACTAACAATTCTGCCTGGGTATAATAGCC	42863	44995	45045	44993	-1	contig00054	ANOM_003318	42863	45124	None	5262	608	28130	No_constitutive_exon_found_in_species
TATTCCAGTCCATGCGCCAAGGGTTTATAGCAAGCTAATCAGTTGGGAAGGC	52649	52793	52843	52791	-1	contig00055	ANOM_003593	51479	53202	None	5262	608	28130	No_constitutive_exon_found_in_species
TCGGTCCTTCCGATCAGCAAGGGAGCAACGTTTTACTCAAGGGGATGCAGTC	69481	70258	70308	70256	-1	contig00055	ANOM_003596	59298	71085	None	5262	608	28130	No_constitutive_exon_found_in_species
CTGTAAAGTCCTCTTCAACTGACGAGAGCTCTCTTCCGGGGAGATACTAGGA	114689	114723	114639	114691	1	contig00056	ANOM_002529	114572	116403	None	5262	608	28130	No_constitutive_exon_found_in_species
GCGGCTGTCTATCTGCATGTTGTTATACACACTAACTATGGGGTAAACAGTG	16831	16923	16973	16921	-1	contig00057	ANOM_003055	16831	18053	None	5262	608	28130	No_constitutive_exon_found_in_species
CTATATTCATAAACCACTATCCTGCATGGTAGCTAAGACAAAGGGGAAAGAT	45292	46286	45242	45294	1	contig00058	ANOM_004580	45139	46286	None	5262	608	28130	No_constitutive_exon_found_in_species
GTATGGATGGGCGTGATTCAATGAAGTTTCATAGTTGACCACGGGCATAGCT	62740	62921	62690	62742	1	contig00058	ANOM_004584	62447	63506	None	5262	608	28130	No_constitutive_exon_found_in_species
AGTTAGTAGAATACCTTTCTCGGCTTCAGAGGGCTGATATGCGGGTGCAGCC	65619	67598	67648	67596	-1	contig00058	ANOM_004586	65330	67973	None	5262	608	28130	No_constitutive_exon_found_in_species
CTTATGTGTCTGGTGACGACCAACGGTTAACCTGGTGTATTGGGTAATAGGA	84033	84597	84647	84595	-1	contig00058	ANOM_004590	82920	84806	None	5262	608	28130	No_constitutive_exon_found_in_species
CAATACACGGGTAAACCAGGAGCGGTGTCCTCAGCTGACTATGGGTATAGAT	102070	102261	102020	102072	1	contig00058	ANOM_004597	101786	102880	None	5262	608	28130	No_constitutive_exon_found_in_species
CCAACATTTCTAAGGTGAACCAGTAATGAAGAGAGACTAACTGAGGGCAGAT	107557	107640	107507	107559	1	contig00058	ANOM_004599	106394	108427	None	5262	608	28130	No_constitutive_exon_found_in_species
GGTATGTACAGCTTCAACTTCACTTTGATCAATTGACACTGACGGGCCAGTC	56227	56330	56177	56229	1	contig00059	ANOM_004232	55641	57700	None	5262	608	28130	No_constitutive_exon_found_in_species
TGGTACGTATCCCAATGAGACATCGTCGCGATCCAATCTGACGGGACCAGTA	56378	56836	56328	56380	1	contig00059	ANOM_004232	55641	57700	None	5262	608	28130	No_constitutive_exon_found_in_species
TGTCATTCATTCTTTGTCCACATGTAGCGGTGCATGCTAACGGGACACAGCA	57516	57700	57466	57518	1	contig00059	ANOM_004232	55641	57700	None	5262	608	28130	No_constitutive_exon_found_in_species
AGTGGTCCTCCTCCGTGTGCAAGTGCGAGCGCAAGCTAATGGGGTTGTAGAC	100879	101038	100829	100881	1	contig00059	ANOM_004246	98774	101038	None	5262	608	28130	No_constitutive_exon_found_in_species
AGTCCGATGGCCAAAGACAAGAAGGTACAGGCTAACCGGGGAGCATGAAGGG	42806	42931	42981	42929	-1	contig00060	ANOM_003359	41332	43304	None	5262	608	28130	No_constitutive_exon_found_in_species
TAAACTGGCAAAAACCAAGGAGCATCGAGCTGACGCATAGGGAAACTAAGTC	61228	61400	61178	61230	1	contig00060	ANOM_003367	60962	62646	None	5262	608	28130	No_constitutive_exon_found_in_species
AGGACCACTCAACAGCACCAATCACTATGACAACTAACCGGGAGAGTTAGAT	114381	114451	114331	114383	1	contig00060	ANOM_003383	114163	115466	None	5262	608	28130	No_constitutive_exon_found_in_species
AAACCATAGACGAAAATAGACATATACTACTTAGACATAGAGGGTAAAAGGA	1592	2017	2067	2015	-1	contig00061	ANOM_002880	681	2271	None	5262	608	28130	No_constitutive_exon_found_in_species
AGTGTGGGTATGTCTATCCACCATAAACTATGCCATACGTTGGGTGGCAGTT	9123	9454	9073	9125	1	contig00061	ANOM_002883	8307	9454	None	5262	608	28130	No_constitutive_exon_found_in_species
CGCGGAACATGTTTGAGGATTTGTCCGGCGGGCTGGCGACGGGGTTTAAGTG	49264	49909	49959	49907	-1	contig00061	ANOM_002902	49055	50874	None	5262	608	28130	No_constitutive_exon_found_in_species
TTGGATGTGATCGCGGGGCTAATGAGGCGCTATCTGGGTTGGATGCATAGGA	80549	80687	80737	80685	-1	contig00061	ANOM_002915	78052	80921	None	5262	608	28130	No_constitutive_exon_found_in_species
GTATGCCGCACCACGCCCCTGAAACAAGCCAATGCTAACCGCGGGTATAGTC	78870	79043	79093	79041	-1	contig00061	ANOM_002915	78052	80921	None	5262	608	28130	No_constitutive_exon_found_in_species
TCAAAATCCCGCGCTTGTGACAGAGTCTGGCACTCACTGGGAATTATAAGAC	6722	6907	6957	6905	-1	contig00062	ANOM_004080	6722	7342	None	5262	608	28130	No_constitutive_exon_found_in_species
CATTTGTCATCTGAGTTTGTCACATTCTCTGACTGGGGTTCAAATAATAGCA	50826	50846	50776	50828	1	contig00062	ANOM_004092	50046	51747	None	5262	608	28130	No_constitutive_exon_found_in_species
CCATCACCATTTATATGGGCGGAAGATGACTGATATGTGTGGGCGAATAGAC	356	653	306	358	1	contig00063	ANOM_003012	128	1711	None	5262	608	28130	No_constitutive_exon_found_in_species
AGGTAGCCTACCTTTCACCAGGGGCTCGTTTTCTGACGGGAAAGTCACAGCA	44037	44107	43987	44039	1	contig00063	ANOM_003029	43628	45254	None	5262	608	28130	No_constitutive_exon_found_in_species
GTTCGTTCATACAATTACCCGGTTGCTAACCAATATACTGGGGAGTGCAGCC	34007	34089	33957	34009	1	contig00064	ANOM_004543	33554	35479	None	5262	608	28130	No_constitutive_exon_found_in_species
ACTACCTGGACGTGCACGTCTGCACTCTGCGGGCTAACTTGGTGGGCTAGTG	71617	71823	71873	71821	-1	contig00064	ANOM_004555	71617	72459	None	5262	608	28130	No_constitutive_exon_found_in_species
CCTGGGCTTTTCTCTGGTGTTAGACTAATTTTTTGGGGGGGTGATGGTAGGT	21262	22101	21212	21264	1	contig00065	ANOM_004324	20815	22224	None	5262	608	28130	No_constitutive_exon_found_in_species
AGGAGATGCGGGCATGACTAACTGATATGGCTGGTCGGCTGGGATTACAGGT	38108	38422	38472	38420	-1	contig00066	ANOM_003399	38108	39466	None	5262	608	28130	No_constitutive_exon_found_in_species
GGGTATGCTTTTCCTTGCGCAGTGAATTGACCATGACTGACAGGGACTAGGC	83972	84071	83922	83974	1	contig00066	ANOM_003415	83587	85477	None	5262	608	28130	No_constitutive_exon_found_in_species
AGATATAACTTTTATGCCCTTTTTTTCGGAATATATCTACTGCAGGGTAGTT	14233	14357	14407	14355	-1	contig00068	ANOM_003725	14016	17060	None	5262	608	28130	No_constitutive_exon_found_in_species
CTACGTAGAATGTTGGTTTGGTAGCGGCTTTTTAATCATCGGGAAAACAGAT	79188	79332	79138	79190	1	contig00068	ANOM_003742	78509	80159	None	5262	608	28130	No_constitutive_exon_found_in_species
CCTCCGCCGATATGTGTATCAGCATCGCTAACTATACTGGGATGAAACAGCT	33408	33493	33543	33491	-1	contig00069	ANOM_004423	32811	34057	None	5262	608	28130	No_constitutive_exon_found_in_species
GTGGGTGATGTCCATTTCTGAATACGGAGAAATGACTGACGGGTCAACAGAA	42952	43095	43145	43093	-1	contig00069	ANOM_004425	39524	43746	None	5262	608	28130	No_constitutive_exon_found_in_species
TCTCCACCCCCTCTGTTGACAATGGCCTTGCGCTAAAATGAACGGGCTAGGC	15549	15602	15652	15600	-1	contig00070	ANOM_004610	14210	15866	None	5262	608	28130	No_constitutive_exon_found_in_species
TACGCTGCCTTCACATGGACAAGTAAACAGACTGACAAAGGGGTGGGTAGGT	31058	31089	31139	31087	-1	contig00070	ANOM_004615	29561	31242	None	5262	608	28130	No_constitutive_exon_found_in_species
CGTATTCTAGATAAATAACCTGGCTGACAACGATTCCGTATGGGATAAAGAC	65958	66114	65908	65960	1	contig00070	ANOM_004625	65070	66114	None	5262	608	28130	No_constitutive_exon_found_in_species
TGTCGCAGAGAGAAATACTTGGCGTGGGACGGGTTCTAATAGTCGGGCAGGA	81147	81199	81097	81149	1	contig00071	ANOM_004464	81040	83004	None	5262	608	28130	No_constitutive_exon_found_in_species
TTTTTCTCAAGGAAAACCACCTGTGGTAGTAGTCTAATGGGAGGTGCTAGAT	16381	16493	16331	16383	1	contig00072	ANOM_004993	15433	16721	None	5262	608	28130	No_constitutive_exon_found_in_species
GCCTTGCCACTAATATGTTGTGAGCATACTAATTTCCTTGGGTTGGATAGCA	6997	7408	6947	6999	1	contig00073	ANOM_003887	6511	8171	None	5262	608	28130	No_constitutive_exon_found_in_species
TAAGCCTCTTATGTGTGGATGTCAGCGACTAATCATTGTGGGATGAATAGGC	82708	82780	82830	82778	-1	contig00073	ANOM_003913	81569	83052	None	5262	608	28130	No_constitutive_exon_found_in_species
TTTGCAAAGCCCCCGTCGAGTGGCCAAGACGTAACGGGACGATGGACTAGGT	35945	36214	36264	36212	-1	contig00074	ANOM_004127	33932	36497	None	5262	608	28130	No_constitutive_exon_found_in_species
CGTCCGCCATCCAGGATTGATCGTATAGCTCAGGCTGACACAGGGAACAGTT	35344	35892	35942	35890	-1	contig00074	ANOM_004127	33932	36497	None	5262	608	28130	No_constitutive_exon_found_in_species
TCAAGGGAATGAACCACTATAGGAACGGAATGGTAACTTGGGTGGGGCAGGG	45663	45836	45613	45665	1	contig00074	ANOM_004131	45432	47400	None	5262	608	28130	No_constitutive_exon_found_in_species
CTATACCCTGCAAGGAATTATTGACTAAAACATTATTCCCGGGAAACTAGTC	19600	20045	19550	19602	1	contig00075	ANOM_003621	19443	21150	None	5262	608	28130	No_constitutive_exon_found_in_species
GTTCGAAATTGTCTCCACTAGCCGGTTACCCGGTGCTAATTGGGATACAGGA	20099	20805	20049	20101	1	contig00075	ANOM_003621	19443	21150	None	5262	608	28130	No_constitutive_exon_found_in_species
TCTCTCTTGGGTTAGATGCTTGGCAGAAGTGAGATCGCTAACGGGAGTAGAG	20862	21150	20812	20864	1	contig00075	ANOM_003621	19443	21150	None	5262	608	28130	No_constitutive_exon_found_in_species
AAGAGCTTCCCCTTGCACTCGCTTCTTTGAGCAGTTACTGACCCAGGGAGAT	47089	47156	47039	47091	1	contig00075	ANOM_003629	46009	47669	None	5262	608	28130	No_constitutive_exon_found_in_species
ACCTTGTATATGGTACTTGGTGCTAATACACGTCGAGTTGGGGGGAATAGGA	48806	48867	48756	48808	1	contig00075	ANOM_003630	48605	49849	None	5262	608	28130	No_constitutive_exon_found_in_species
GCTCCTACTTGAGCATGCGCCCGGGTTGACAACCGCGATGAATCTGGGAGGA	77248	77612	77662	77610	-1	contig00075	ANOM_003641	77248	79329	None	5262	608	28130	No_constitutive_exon_found_in_species
GGGACAGGCGAAGCCGCGGCGAACCAGAGTGTTCTGATGGGGGGTATGAGGT	14305	14564	14255	14307	1	contig00077	ANOM_004049	13693	14564	None	5262	608	28130	No_constitutive_exon_found_in_species
TCATGGACCATTCAAGATGCCTGTTGGATACAGAACTGATATATGGGTAGGG	72054	72239	72289	72237	-1	contig00078	ANOM_004405	71646	72606	None	5262	608	28130	No_constitutive_exon_found_in_species
AGGGTTGGTGCAAATCAGCGGTGTGGTTCGTCGGGGCTGACTAGGGACAGGT	33544	33636	33686	33634	-1	contig00080	ANOM_004162	32769	35348	None	5262	608	28130	No_constitutive_exon_found_in_species
ACCGTAAGTAGATGCTCTCCTGCATGCCACCACTATCTGACGGGAAACAGTG	32769	33143	33193	33141	-1	contig00080	ANOM_004162	32769	35348	None	5262	608	28130	No_constitutive_exon_found_in_species
TTTCCCAATTCTGCTAGTATATAGGATTACTGATCAAAAGGGGGAAATAGTG	46141	46590	46640	46588	-1	contig00080	ANOM_004165	46141	47547	None	5262	608	28130	No_constitutive_exon_found_in_species
TACCTTAACTCCCAAATAACCCATTTTCAGGCTACTAATTTAGGGATTAGGA	65560	65746	65796	65744	-1	contig00081	ANOM_004275	65361	67462	None	5262	608	28130	No_constitutive_exon_found_in_species
CTTCCTATTCTTACGGCATGCACATTGGCTCCGTACCCTGGGGATACCAGGG	45680	46642	45630	45682	1	contig00082	ANOM_004023	45368	46642	None	5262	608	28130	No_constitutive_exon_found_in_species
TCGCATCTGAGGGACGCTGAATGTCGTCATTGACTGAGCTCGTGGGGTAGGC	4843	5257	4793	4845	1	contig00083	ANOM_005904	4633	6029	None	5262	608	28130	No_constitutive_exon_found_in_species
GTGTGTAAGAAGGCAATCTTGTTCACATACAGTACTGATCCGGGACACAGGC	59810	59927	59760	59812	1	contig00083	ANOM_005918	59704	60727	None	5262	608	28130	No_constitutive_exon_found_in_species
ACCTTCTTCAAGAAAGATGCGACCCCTGGCCACAAGCCACATGGGGCCAGGT	49290	50892	49240	49292	1	contig00084	ANOM_003936	48697	50892	None	5262	608	28130	No_constitutive_exon_found_in_species
AAACGTCAGGCTACTGTATCTATTCTCGTTGTATTGGATGAATCGGGCAGCA	68264	68646	68696	68644	-1	contig00084	ANOM_003945	68264	69008	None	5262	608	28130	No_constitutive_exon_found_in_species
GCTACGTCTAAAAGCTGCCCAGTGAACAAGGCATAACTAACTGGGAGCAGGC	70034	70270	70320	70268	-1	contig00085	ANOM_003973	70034	71753	None	5262	608	28130	No_constitutive_exon_found_in_species
ATGCCCATCTCTTGTCTAATCGACGCATAGCACACTAACAAGGGAATTAGGC	87277	87701	87227	87279	1	contig00085	ANOM_003978	83928	88479	None	5262	608	28130	No_constitutive_exon_found_in_species
GTAAGACGGGTATCACTACAACATATGGGGTACTGATTTGGGAGTGTTAGAT	73032	73415	72982	73034	1	contig00087	ANOM_003570	72693	73864	None	5262	608	28130	No_constitutive_exon_found_in_species
TACTGATCCCACCCGACCAAACGATAGTGCTTTTTTTGACTGGGATACAGAC	78584	78645	78534	78586	1	contig00087	ANOM_003572	78446	79273	None	5262	608	28130	No_constitutive_exon_found_in_species
ATATCAAGCCGAGGCGGGCCTGGTTACTTTAGAAACTGAAGGGTGTATAGGA	61085	61784	61035	61087	1	contig00088	ANOM_004830	60361	63299	None	5262	608	28130	No_constitutive_exon_found_in_species
CATGCGGGTATGGCTGGACTGCCTCCAAATGGTTACTGACTATGGGATAGAA	90760	90883	90933	90881	-1	contig00088	ANOM_004843	90634	91905	None	5262	608	28130	No_constitutive_exon_found_in_species
AGCAAGACTGTGAGATGAAAATTATGAATCTAATGCTCTCTGGGAAATAGGG	1169	1629	1679	1627	-1	contig00089	ANOM_003750	1169	2053	None	5262	608	28130	No_constitutive_exon_found_in_species
GTCTACAAGGGCCCAGCTAACCTCGATCCGACCATCCTGCGGGCGCACAGTT	51472	52663	52713	52661	-1	contig00089	ANOM_003771	51472	52923	None	5262	608	28130	No_constitutive_exon_found_in_species
TAAGTCACTACCTCACTCATACAAGCGCACCATGACTAACAGGGAACCAGCA	1795	2153	2203	2151	-1	contig00090	ANOM_005090	1795	3005	None	5262	608	28130	No_constitutive_exon_found_in_species
GGCTAATTTGACTTGTGATATAGATTGTTGAGTGCTAATTTGGGAAACAGCC	65753	67221	67271	67219	-1	contig00090	ANOM_005109	65753	67547	None	5262	608	28130	No_constitutive_exon_found_in_species
TTTGGCGATCTTACATGAATGAGAATATGGGGTGGCTTATGGGAGTATAGGT	25403	25548	25598	25546	-1	contig00091	ANOM_004793	20399	26234	None	5262	608	28130	No_constitutive_exon_found_in_species
TATCCTCCAGCTGCGTGACCGACTCAGACTGCTAACAATGGGATTGGCAGAG	9327	9414	9277	9329	1	contig00092	ANOM_005281	8690	9980	None	5262	608	28130	No_constitutive_exon_found_in_species
AAGTTGACTTCCAGAGCTAGGACATATCAACCAGCTAATCAACCGGGCAGAT	12187	12814	12864	12812	-1	contig00094	ANOM_004479	12187	12959	None	5262	608	28130	No_constitutive_exon_found_in_species
TGAGACTCGCAGCAGTCGACTGAAGGCGCCGGAAAAGGCTCAAGGGCCAGGG	68795	69093	68745	68797	1	contig00094	ANOM_004495	66332	71117	None	5262	608	28130	No_constitutive_exon_found_in_species
GATCGTGGACGTAAACCGGCTGAATAAAAACAAAAGTATCTGGGGAGCAGAC	22333	22594	22283	22335	1	contig00095	ANOM_004677	21286	22594	None	5262	608	28130	No_constitutive_exon_found_in_species
AAACGCCGGTCTACTTCCTTCCTCTGAATACCGCTGATCCTGTGGGATAGGC	24376	24593	24643	24591	-1	contig00095	ANOM_004678	23206	24701	None	5262	608	28130	No_constitutive_exon_found_in_species
ATTCCGGGTCGGGTGGGGTTCCTCACGATCGTCTGTCTGGCTTGGGGAAGTT	4469	4564	4614	4562	-1	contig00097	ANOM_004184	2899	4993	None	5262	608	28130	No_constitutive_exon_found_in_species
TGGACATGTTCTCCCCTTGACTGATGTGGTCGGTTAACCAGATGGGACAGGT	2899	3851	3901	3849	-1	contig00097	ANOM_004184	2899	4993	None	5262	608	28130	No_constitutive_exon_found_in_species
GGAACCTCGGCATATTTGCAGACGAAACTGGGACCAACTTACGGGAACAGGG	9772	9915	9965	9913	-1	contig00098	ANOM_005354	9300	10599	None	5262	608	28130	No_constitutive_exon_found_in_species
CCCCGACGCATTATCATTCTGTCGCACTGAATTGACTAACAGATGGGCAGTG	11582	11696	11532	11584	1	contig00098	ANOM_005355	11264	13176	None	5262	608	28130	No_constitutive_exon_found_in_species
CTGTGAAATAGCAAAGTCCCGGTGCATACATGAACTAACGGGAAGAATAGTT	58861	60534	58811	58863	1	contig00098	ANOM_005372	57690	63146	None	5262	608	28130	No_constitutive_exon_found_in_species
GATCTAGAGAGGGATTGGAGCTAACATGTTACACCGGGGGGGAAATGCAGAT	60929	61951	60879	60931	1	contig00100	ANOM_006393	58964	61951	None	5262	608	28130	No_constitutive_exon_found_in_species
ATATGCTATACAGTATTTTGAAGACAGAATGCTGACCGGGTGGAACACAGCG	72770	73192	73242	73190	-1	contig00100	ANOM_006397	72770	73501	None	5262	608	28130	No_constitutive_exon_found_in_species
TACAAGGCCAACGATTAGGCAAGTTGATGTTAAAATATTGGGCATAATAGCT	21672	21758	21808	21756	-1	contig00101	ANOM_004911	20355	21998	None	5262	608	28130	No_constitutive_exon_found_in_species
ACTTGATGGTCGTTCAGCGCGTCAACATGCTAACGGTGCGCTGGGGATAGAT	29132	29349	29082	29134	1	contig00101	ANOM_004915	28807	30894	None	5262	608	28130	No_constitutive_exon_found_in_species
TAACATATAGACAGGATAGAATCTAACTGTGCTCTTTTGATGGGCAAAAGCC	68272	68412	68222	68274	1	contig00102	ANOM_004661	67926	69057	None	5262	608	28130	No_constitutive_exon_found_in_species
GATACTGATGCTGATTCTGATGATGCTGATGATTTGGGGAAATAATGCAGTG	6624	7211	7261	7209	-1	contig00103	ANOM_004762	6624	8582	None	5262	608	28130	No_constitutive_exon_found_in_species
GGTATGAGAAATTCGCCTTCTTATTCGAAAAGATTTAGCTGACGGGTCAGGT	62519	63240	62469	62521	1	contig00104	ANOM_005892	61385	63240	None	5262	608	28130	No_constitutive_exon_found_in_species
ACCGGTTCTGCTTTGTGATCTAACTGAAGTATATATTGATGGGATCACAGGG	69753	70464	70514	70462	-1	contig00104	ANOM_005896	68918	70738	None	5262	608	28130	No_constitutive_exon_found_in_species
GTGACGCGGAAATCGCCCGCCGTCACAGGCGTGGTCCATCGGGATGCGAGTG	19925	20172	19875	19927	1	contig00105	ANOM_005179	18898	20172	None	5262	608	28130	No_constitutive_exon_found_in_species
CCTGTAAGTATATCACTCTTCAGATATACAATGCTCTAACGTGGGGATAGTG	30017	30140	30190	30138	-1	contig00105	ANOM_005183	28589	31672	None	5262	608	28130	No_constitutive_exon_found_in_species
GGGTGGACTTGGCTCGATCATCGCAGTTTGCTTCTGACTTTGGGTAATAGTG	57730	57925	57680	57732	1	contig00105	ANOM_005193	56820	59106	None	5262	608	28130	No_constitutive_exon_found_in_species
GGAGGGGACGGCGGAGGAGAAGGAGCTCGAAAAGGCTGAGGGAGGAGCAGGT	32775	32819	32725	32777	1	contig00106	ANOM_005638	32310	32819	None	5262	608	28130	No_constitutive_exon_found_in_species
CAATGCCACGTATTTACCCCGCTTACTTACACCTGCGCTTGGGAATGTAGGC	73203	73461	73511	73459	-1	contig00106	ANOM_005653	72401	73928	None	5262	608	28130	No_constitutive_exon_found_in_species
CAATCTCCGATTCCCGTGATCGTTGTCCGTCCCTCACTAAACGGGAAAAGAA	37639	38194	38244	38192	-1	contig00107	ANOM_005671	37639	39118	None	5262	608	28130	No_constitutive_exon_found_in_species
GTAAGCTGCCTGGGTCATGATCTCACTTCGTTCGCTTACAGGTGGGCCAGCG	50573	50685	50523	50575	1	contig00109	ANOM_006484	49846	50685	None	5262	608	28130	No_constitutive_exon_found_in_species
CTTCCAGGGCGGGCAAACGATTGGAAGCTGATGCTTGGTGCCGGGAGTAGAT	45953	46029	45903	45955	1	contig00108	ANOM_004369	45522	46195	None	5262	608	28130	No_constitutive_exon_found_in_species
GTAGAGGATAACAAAAGCGAGTATGGAGAGACGCTAACTGGGGTCAATAGAG	8515	8666	8716	8664	-1	contig00110	ANOM_003822	6656	10487	None	5262	608	28130	No_constitutive_exon_found_in_species
GTAAGAACCATTTACAATGCGAAAGATAGATAGAGCTCACGGGACTTAAGCC	12240	12251	12301	12249	-1	contig00110	ANOM_003823	11216	12409	None	5262	608	28130	No_constitutive_exon_found_in_species
GGATAATGCCGAAGTGACTCCGAGAATGGGCTAACAGGGGGATATGATAGGG	11216	11247	11297	11245	-1	contig00110	ANOM_003823	11216	12409	None	5262	608	28130	No_constitutive_exon_found_in_species
TCTGGGTGAGATGAACTAACGATTTACTTTCTTTTTCGCTGGGATTGCAGGA	68144	68277	68094	68146	1	contig00110	ANOM_003845	67736	68277	None	5262	608	28130	No_constitutive_exon_found_in_species
TTTCTTACACGAGGTTATGGTAAAATTTGAAGCTAATGTAAGGGGTCAAGAC	20037	20621	19987	20039	1	contig00111	ANOM_004882	19726	21086	None	5262	608	28130	No_constitutive_exon_found_in_species
GTGAGTATAAACCTACAATACGAGCTACTCCCAAGCACTGACAGGGATAGTT	59800	59946	59750	59802	1	contig00112	ANOM_005246	58994	61033	None	5262	608	28130	No_constitutive_exon_found_in_species
TGACATTTTGAAAGTTTTAGATTTGAATTGGGACTGATTATCAGGGGTAGTC	17838	18018	18068	18016	-1	contig00113	ANOM_005124	17206	18418	None	5262	608	28130	No_constitutive_exon_found_in_species
TTATCTCTTTTAATCACCACTAAAATACCACAATTTTATATGGGGAGTAGAT	42945	43735	42895	42947	1	contig00113	ANOM_005131	42522	43735	None	5262	608	28130	No_constitutive_exon_found_in_species
CATAACCATGACGAGCAGGGCGGTGGAGGTACACTCAAGAACGGGGATAGTG	43805	46092	43755	43807	1	contig00114	ANOM_005059	43575	46966	None	5262	608	28130	No_constitutive_exon_found_in_species
ATCTCCGACTTCGGTGATTTAAGACAAGACTAACATGGGTGATGCGACAGGT	58658	58808	58858	58806	-1	contig00114	ANOM_005064	57857	59235	None	5262	608	28130	No_constitutive_exon_found_in_species
GAGGTAAGCGATCGACCGATCTAAGCGAGAAATTTACTAATAGGGAGCAGAG	77092	77107	77042	77094	1	contig00114	ANOM_005069	74249	77107	None	5262	608	28130	No_constitutive_exon_found_in_species
TGTAATGCACATACAAGACTATGGTATGTACTTACTTACCGGGGATAAAGAA	17627	17835	17577	17629	1	contig00115	ANOM_005258	17073	18165	None	5262	608	28130	No_constitutive_exon_found_in_species
TATTCCCAATGCTTCCGGTTGTCTATGGAATTGCTAATGGGGAATCATAGGA	28591	28716	28766	28714	-1	contig00115	ANOM_005262	27980	29892	None	5262	608	28130	No_constitutive_exon_found_in_species
GATTCTCCAATTGCTTTTTGCTTATATCGGTTTATTGACAAGGGTTGTAGCT	68330	69311	69361	69309	-1	contig00115	ANOM_005274	68330	69874	None	5262	608	28130	No_constitutive_exon_found_in_species
TCCTTACACATTACATCAATCTAATCGTGTAGCACTCATAATTGGGATAGGT	4822	5353	5403	5351	-1	contig00116	ANOM_005484	1053	5515	None	5262	608	28130	No_constitutive_exon_found_in_species
CCAACTCTCCAAGTATGGGGGGAAACACCCAGTAACTAATGGGATACCAGCC	1053	1440	1490	1438	-1	contig00116	ANOM_005484	1053	5515	None	5262	608	28130	No_constitutive_exon_found_in_species
CGGTGATTTCCCTCTTCGCACCGTCAGCTACTAATGTTCTATGGGTGTAGAC	40994	41775	40944	40996	1	contig00116	ANOM_005496	40384	42561	None	5262	608	28130	No_constitutive_exon_found_in_species
ATAGCTGTTTCCTTCCCTGCAAATGCCGGTCAGTTAACGGGTATGCAAAGGC	53782	54259	54309	54257	-1	contig00116	ANOM_005501	52470	54826	None	5262	608	28130	No_constitutive_exon_found_in_species
ATGTAAGTGTACGCTTTCGTCTTCATTGATAGCATACTGACAGGGGAAAGCC	29084	29494	29034	29086	1	contig00117	ANOM_004972	25329	30452	None	5262	608	28130	No_constitutive_exon_found_in_species
AAAAGAATGCCAGAGTAAACTAACATCTTATTGTTGGGATGATAAAATAGAT	61469	61997	62047	61995	-1	contig00117	ANOM_004981	61469	62746	None	5262	608	28130	No_constitutive_exon_found_in_species
TTGTTATTTTCGCATCAGGATCGCTTACCAAAGTTCTCGGGGGAAACCAGGG	75983	76233	75933	75985	1	contig00117	ANOM_004987	75840	76353	None	5262	608	28130	No_constitutive_exon_found_in_species
TATCACCCGCTTCTTTTCCCTCTCTGGCATGTTGTTAATAGGGGAAACAGTC	12741	13813	13863	13811	-1	contig00118	ANOM_007288	12741	14461	None	5262	608	28130	No_constitutive_exon_found_in_species
ATTGGCCGTCGTGCCCTTGTTTGGGAAGAAGCTGTGCTGAACGGGCGTAGTT	73037	76884	76934	76882	-1	contig00119	ANOM_004728	72641	77974	None	5262	608	28130	No_constitutive_exon_found_in_species
CTGCGCTTCCGAAAACGGCTGAGATCGGTTACTGATGGGCGTTGGGATAGGT	7494	7574	7624	7572	-1	contig00122	ANOM_004505	5736	7944	None	5262	608	28130	No_constitutive_exon_found_in_species
CCTCTTGGCATCTTAACTAGTGGATGTGTGGCTGACCAAATGGGCAACAGCT	37427	37534	37584	37532	-1	contig00122	ANOM_004517	36322	37842	None	5262	608	28130	No_constitutive_exon_found_in_species
GTGCTTGGGACGGTTGAGAGGGAGGTTGAGCAGGAGAATAATGCTGGGAGGA	531	707	481	533	1	contig00123	ANOM_005582	1	1517	None	5262	608	28130	No_constitutive_exon_found_in_species
CCATGTAAGTCATCTTCAACGGAACTAAAACACCTCTAACCGGGGTATAGAT	67246	67398	67196	67248	1	contig00125	ANOM_005535	67035	68408	None	5262	608	28130	No_constitutive_exon_found_in_species
TAAGTTTCCTCCAAGGCCATCCACCTCGATCATGACTAACAGGGATGAAGCC	36440	36690	36740	36688	-1	contig00126	ANOM_006591	35981	37812	None	5262	608	28130	No_constitutive_exon_found_in_species
ATCTATCCAGATCCCTTTCAAGATTAACGATTTTTCTTGGGATATGATAGTC	66767	66818	66868	66816	-1	contig00126	ANOM_006598	66486	69758	None	5262	608	28130	No_constitutive_exon_found_in_species
CCTTTTTCACTCGAATTATTGGGTACTATATAATGCTAATGGGGGACTAGGC	65258	65812	65862	65810	-1	contig00127	ANOM_005477	65258	66255	None	5262	608	28130	No_constitutive_exon_found_in_species
TCCGACCATGGCTGGTGCTACGTATACTAAGTCTCTTGGGCGACGTGAAGGC	34016	35160	33966	34018	1	contig00128	ANOM_004858	33710	36840	None	5262	608	28130	No_constitutive_exon_found_in_species
TACGGGGTGGTGATAGTGTATGTTTGAAGATACTAATGGGATGATAATAGGT	34783	35434	35484	35432	-1	contig00131	ANOM_005619	34783	35906	None	5262	608	28130	No_constitutive_exon_found_in_species
AAGGTATCAACGTTCTGTTGGGCCCGTCCGTGGGCCCAATCGGGCGGAAGCC	43137	43413	43087	43139	1	contig00131	ANOM_005623	42649	48135	None	5262	608	28130	No_constitutive_exon_found_in_species
GCCATACCGAAGAAGTGAAGTTTCGCTAATACGTTTGTTGTGGGTGATAGGG	22383	22809	22859	22807	-1	contig00132	ANOM_005793	22383	23369	None	5262	608	28130	No_constitutive_exon_found_in_species
TCTACTACCCGCTGAGAAGTCAAATACACCGGAGACTAACAGGGTATTAGAA	41121	41555	41071	41123	1	contig00136	ANOM_006013	38927	41555	None	5262	608	28130	No_constitutive_exon_found_in_species
TGGTAACTCGATGAAGGAGGTCGTGGTCTTTTTACTAACAAATGGGCCAGAT	35032	35533	35583	35531	-1	contig00137	ANOM_006083	35032	39224	None	5262	608	28130	No_constitutive_exon_found_in_species
AATGTGCCAGGAGCCTTTCCTGGGTTGGAAAACTGACCAACAATGGGCAGAT	18641	20086	18591	18643	1	contig00138	ANOM_003655	18322	20086	None	5262	608	28130	No_constitutive_exon_found_in_species
CCATACAGGGTGGTGTCTTCAACACCGACTTACCTTGTTTGGGGCTATAGTG	28381	28436	28331	28383	1	contig00138	ANOM_003659	27549	29124	None	5262	608	28130	No_constitutive_exon_found_in_species
TCCTTCTAGTTTTCCTTCGTACGTGATCGCTAATCGCTGGTGGGACATAGTT	35134	35253	35303	35251	-1	contig00138	ANOM_003663	33806	35554	None	5262	608	28130	No_constitutive_exon_found_in_species
TAGTGAAAGTGCTTCGCATTTGTTGAATTATAGACTAATCTGGGATACAGAT	9111	9176	9226	9174	-1	contig00139	ANOM_003983	7862	9537	None	5262	608	28130	No_constitutive_exon_found_in_species
CATACGCTGGATCACGGCCAGCTAGCGGACTGAGTAAACGCCGGGGACAGTT	53794	54186	53744	53796	1	contig00139	ANOM_003999	53130	54186	None	5262	608	28130	No_constitutive_exon_found_in_species
CTGGACCTCTTTTAAATTGTGGAATGTCATAACTAATATAAGGGGCTCAGGC	51382	51480	51332	51384	1	contig00142	ANOM_005395	45214	54085	None	5262	608	28130	No_constitutive_exon_found_in_species
TACGTGTACCCCAATTCTCTCTCCTGGTTTCCCACATTAACGGGATGCAGTC	21869	22282	22332	22280	-1	contig00143	ANOM_005719	21404	23188	None	5262	608	28130	No_constitutive_exon_found_in_species
TGTCAGTAAATACGACAGCTGCCGCAGGATCGTATTGACTCTGGGAACAGAT	34194	34322	34372	34320	-1	contig00143	ANOM_005723	33142	35776	None	5262	608	28130	No_constitutive_exon_found_in_species
ATACTATCAGGGGACTCCATAGAACTACTGCTAAAACGTGGGAACAACAGGT	24368	24600	24318	24370	1	contig00145	ANOM_007065	23493	25425	None	5262	608	28130	No_constitutive_exon_found_in_species
ACGATCCGTCAGGTTCTTGAGGATGATCGTTTCCAACTGATCAGGGACAGTG	41109	41670	41720	41668	-1	contig00147	ANOM_005571	41109	43200	None	5262	608	28130	No_constitutive_exon_found_in_species
TTAATCCGTCCAGCTGTTGTGAAGATCGATCGATCGCTGATGGTGGGCAGAT	18061	18322	18372	18320	-1	contig00149	ANOM_006498	17042	19706	None	5262	608	28130	No_constitutive_exon_found_in_species
ACCGCCCGAAACCAAAGGACGAGGATGCATTTAACTGATCAGGGTTATAGCG	22950	23234	23284	23232	-1	contig00149	ANOM_006500	22548	24505	None	5262	608	28130	No_constitutive_exon_found_in_species
AGCGAGGAAGAATTGTTTGGCAGGCCGACTTGAAGACTCCGGGAAATTAGGG	54609	54930	54980	54928	-1	contig00150	ANOM_007247	53664	55067	None	5262	608	28130	No_constitutive_exon_found_in_species
CACCGAGTGCTTCGAAAAGGACCCCCAAACTAACATGGGAAAAAAAACAGGC	20017	20513	20563	20511	-1	contig00151	ANOM_006638	20017	21067	None	5262	608	28130	No_constitutive_exon_found_in_species
TGTAAGTCCCTCCTCTATCGGGTCATAATACATCGCTGACGGGAGAATAGCC	41599	41650	41700	41648	-1	contig00153	ANOM_005862	41599	43003	None	5262	608	28130	No_constitutive_exon_found_in_species
GGGTTCGGATTGACCATTTACAGTATTGTTGGCTAATACTAGAGGGACAGCT	50709	50807	50659	50711	1	contig00153	ANOM_005866	50189	51779	None	5262	608	28130	No_constitutive_exon_found_in_species
GACCATTACAGACGCCCTCCCCTCTTGGAAAGTTCTTCCCGGGATCATAGAC	56894	57206	56844	56896	1	contig00154	ANOM_005759	55364	59521	None	5262	608	28130	No_constitutive_exon_found_in_species
GGAGTGCACAATTCTGAACATGACTTTGTTAAACTAACTGGGTTGCAAAGCA	26991	27186	27236	27184	-1	contig00155	ANOM_005154	26714	27259	None	5262	608	28130	No_constitutive_exon_found_in_species
TGGTCTCAGAGTAATACCTCTTCTAAAGCAAAACTGATAACGATGGGCAGAG	26678	26807	26857	26805	-1	contig00156	ANOM_005837	26100	28857	None	5262	608	28130	No_constitutive_exon_found_in_species
GGGTTTTATGCCACATAAGATGCATCATGACAGCACTGATAGGGTAATAGCC	46582	46797	46532	46584	1	contig00157	ANOM_007923	46061	47168	None	5262	608	28130	No_constitutive_exon_found_in_species
TCTCGTATTACTAATTCATTTCCGGGGACTGATATGGGTGCATGGAACAGAT	3514	3939	3989	3937	-1	contig00159	ANOM_007487	3514	4294	None	5262	608	28130	No_constitutive_exon_found_in_species
TCTCGGACCTGCTAAGAAATCAGCCATGAACTGACAAAATGGGAATCCAGCA	21300	21703	21753	21701	-1	contig00159	ANOM_007492	21300	22095	None	5262	608	28130	No_constitutive_exon_found_in_species
ATGGGTTGATTTTCTATTCGGATATCACGCTGACAGCAGGGGGGCAACAGTC	62418	62541	62591	62539	-1	contig00160	ANOM_005978	60506	62675	None	5262	608	28130	No_constitutive_exon_found_in_species
CGACTTTTCCCGTTATACTGCTTTCTAGTAAAACTAACCTGCGGGATCAGTT	3249	3319	3199	3251	1	contig00162	ANOM_006278	1557	3591	None	5262	608	28130	No_constitutive_exon_found_in_species
AGGTCTTATCAAGAATGCACATTAGCAGTGAGTTAATATAATCTGGGAAGAA	4921	4998	4871	4923	1	contig00162	ANOM_006279	4663	5721	None	5262	608	28130	No_constitutive_exon_found_in_species
ATCTATGTCCACGCCAACCCTTAGGCAGTCTCTAATTACTGGGACCGCAGTT	31756	32242	32292	32240	-1	contig00162	ANOM_006290	31756	32552	None	5262	608	28130	No_constitutive_exon_found_in_species
CTTGACTGATACAGCTTGATACTCATAAAATAATGTCTGCGGGTTGACAGTC	31399	31831	31349	31401	1	contig00163	ANOM_006460	30738	31831	None	5262	608	28130	No_constitutive_exon_found_in_species
AGTAAATATCACGTCCCATAAATATGTGAGGTTTCTGCTTATTTGGGAAGAA	13565	13719	13769	13717	-1	contig00164	ANOM_006359	10424	14646	None	5262	608	28130	No_constitutive_exon_found_in_species
TTTGGTCTGGTGGGATCTGAACCTATACTGATTGCATGGGGAAATGCTAGGG	55751	55880	55930	55878	-1	contig00166	ANOM_006534	55332	56220	None	5262	608	28130	No_constitutive_exon_found_in_species
GTGTATGCTCCGCGGCTTCGTTCGGTGATGCTTTGCTGACAGGGCAGCAGAA	6999	7334	6949	7001	1	contig00168	ANOM_008078	6673	7613	None	5262	608	28130	No_constitutive_exon_found_in_species
CTGGCCGTCATTTGATGTATTGTCTTACGTTGCTGACATTGACGGGTTAGGT	44740	44801	44851	44799	-1	contig00168	ANOM_008088	44442	45145	None	5262	608	28130	No_constitutive_exon_found_in_species
TAGCGTTCTTCCTGCTTGTTGCATCGATTATCTAACACTTGGGCGAGAAGTC	21431	21740	21790	21738	-1	contig00175	ANOM_006962	21431	22373	None	5262	608	28130	No_constitutive_exon_found_in_species
CTGTTATTGCGCTTAATATAGCAAATAATAGTAACTCATTGGGACGATAGTC	28335	28473	28523	28471	-1	contig00176	ANOM_007718	27629	28680	None	5262	608	28130	No_constitutive_exon_found_in_species
GCAAGAGCAGGGAAAAACTAATCTTTCTTTTTTTCTTGTGGGGATAACAGCG	17103	17175	17225	17173	-1	contig00178	ANOM_006544	16744	17662	None	5262	608	28130	No_constitutive_exon_found_in_species
GTATGCCGTTTCTTGGATGTCCCGAAGAGCCGACTGACAGGGACATGTAGAG	58422	58955	58372	58424	1	contig00178	ANOM_006560	58305	59972	None	5262	608	28130	No_constitutive_exon_found_in_species
CAATATTACCTATACTCTCGTATTCATGAGCTAACCATTGGCGGGTATAGCG	16992	17935	16942	16994	1	contig00180	ANOM_005767	16159	17935	None	5262	608	28130	No_constitutive_exon_found_in_species
TGCGTAGTCCTGACCACTGCTGGAAGTTATTGCGTATTGACGGGCAACAGCT	29025	29147	28975	29027	1	contig00180	ANOM_005772	28582	29907	None	5262	608	28130	No_constitutive_exon_found_in_species
GTTTTCTGCCGGGTCGCGATGGTGGTTAATCTTGAGTTCGATTGGGACAGTT	38936	39316	38886	38938	1	contig00180	ANOM_005775	38586	39316	None	5262	608	28130	No_constitutive_exon_found_in_species
AGTACCATCCCACCATTTTAAGCTAGAGATATAGACACTGAAAAGGGTAGAC	48110	48635	48685	48633	-1	contig00180	ANOM_005780	47127	49280	None	5262	608	28130	No_constitutive_exon_found_in_species
GTAAGGCACTCAGTTCCTCCCGAATTCTTGGTTGCTGACACAAGGGTTAGTT	10712	11121	10662	10714	1	contig00181	ANOM_006406	9782	11121	None	5262	608	28130	No_constitutive_exon_found_in_species
AAGCTCTATTCGTGCCGTAGCGTGAGAGATTAATGCTAATGGGACCATAGCT	37166	37513	37116	37168	1	contig00181	ANOM_006416	36377	37513	None	5262	608	28130	No_constitutive_exon_found_in_species
GTATGTTGACACTTACTTTATGCACCATAACAGATCCTGACAGCGGGTAGAA	47240	48029	47190	47242	1	contig00181	ANOM_006421	47075	48029	None	5262	608	28130	No_constitutive_exon_found_in_species
GTGCCGAGACAGGCCCTTGCCACATCGCTCTATCCTGACTGATGGGCCAGAT	8342	9007	9057	9005	-1	contig00182	ANOM_007470	8014	9564	None	5262	608	28130	No_constitutive_exon_found_in_species
TTTCTTTGGTTTCTTTCACTCTCCTCTCAGCTAACGGGGTATGAACCAAGTT	3192	3318	3142	3194	1	contig00183	ANOM_006858	2589	3318	None	5262	608	28130	No_constitutive_exon_found_in_species
TACGCTGACTACGTTTGTCTATCCTCCTCTACCTATTACTGTCGGGGTAGGG	38859	39368	38809	38861	1	contig00184	ANOM_007654	36523	40421	None	5262	608	28130	No_constitutive_exon_found_in_species
TTGCTCGATGGCTCGGCCCGCGTGCACCCGTTGCGTCCGAATGGGGATAGCA	49759	50415	49709	49761	1	contig00186	ANOM_009846	49362	50415	None	5262	608	28130	No_constitutive_exon_found_in_species
TCAGAAAGACTCGGCCGCAAATTTGGTGTTCCGTATTGAGGGTACAACAGTG	40482	40554	40604	40552	-1	contig00188	ANOM_006712	40482	41788	None	5262	608	28130	No_constitutive_exon_found_in_species
TTTCTTGTGGGAGGGGTTCTTATATAGGGCTGATGAGGGGTGATGGATAGAT	47124	47661	47074	47126	1	contig00190	ANOM_006694	46431	47661	None	5262	608	28130	No_constitutive_exon_found_in_species
TTTCAATCATCCCCAAGATCGAAGCCATTTCATCTAACGAGCGGGGATAGGT	5712	5845	5662	5714	1	contig00191	ANOM_005540	5042	6769	None	5262	608	28130	No_constitutive_exon_found_in_species
TGTTGAACCAGGCAGTCTTTTGCTTGGAGGAGAGCTGATTCAGGGCAAAGCG	23596	24242	24292	24240	-1	contig00191	ANOM_005546	21191	26120	None	5262	608	28130	No_constitutive_exon_found_in_species
ACTCCCATGAAGGTGGCTACGCCTAATCCTTCACGCACTCGCGGGGTCAGCT	47970	49160	47920	47972	1	contig00191	ANOM_005556	45405	49160	None	5262	608	28130	No_constitutive_exon_found_in_species
TTCGCAGAAGTCGGGCCTTGGGGTAACTCGCGAACCGCTGGGAAATGGAGGC	50538	52146	52196	52144	-1	contig00191	ANOM_005557	49478	55242	None	5262	608	28130	No_constitutive_exon_found_in_species
CTTGCGAATCATATGGAAGATGTTGATACTGACCCGGGTTATACGGATAGGA	38286	38561	38236	38288	1	contig00192	ANOM_006762	37791	40579	None	5262	608	28130	No_constitutive_exon_found_in_species
GGTAACCCCCTTACACGCAAACCCTAGCCCACAACTCACAGTGGGAACAGGA	10016	10180	9966	10018	1	contig00193	ANOM_008045	8779	10947	None	5262	608	28130	No_constitutive_exon_found_in_species
AAGGTACAGCAGACTGGATCGCTGCAGCCTCTGCTGAGGGAATGGACCAGTT	41506	41605	41456	41508	1	contig00193	ANOM_008053	29460	41605	None	5262	608	28130	No_constitutive_exon_found_in_species
CGGGTGGTAAGTCAAATGCTGATACCTCTGGTGATACCGGGAGGACCGAGTC	33925	34252	33875	33927	1	contig00194	ANOM_006989	27350	34414	None	5262	608	28130	No_constitutive_exon_found_in_species
CTTCCCTTTGGGGTTTATGTGGGGAAGATATGATGCTAATGGGGGGTTAGGA	18543	18844	18894	18842	-1	contig00195	ANOM_006120	18543	20142	None	5262	608	28130	No_constitutive_exon_found_in_species
CATTCACCCCGAAAGTCCACGGTGTAATTGTGTCCCACTGGCCAGGGCAGGG	25622	27424	25572	25624	1	contig00195	ANOM_006123	23582	27424	None	5262	608	28130	No_constitutive_exon_found_in_species
TATTCCATCTCCATGAAAAGGCAAAAGTGGTAGGTCTAATAGGGGTCTAGAT	26210	26703	26753	26701	-1	contig00196	ANOM_006171	21921	26893	None	5262	608	28130	No_constitutive_exon_found_in_species
TCAGTAACCAGCTAAGATGATGGAGCCAACGGGTACTGATGAAGGGCCAGGG	28585	28660	28535	28587	1	contig00197	ANOM_006435	27475	29041	None	5262	608	28130	No_constitutive_exon_found_in_species
ATACTCCCCTATTGCTCTTTGGGGGACCCACGCCGCTGACGGGGACACAGGG	5882	6091	6141	6089	-1	contig00200	ANOM_007306	5603	6894	None	5262	608	28130	No_constitutive_exon_found_in_species
GATGCCAGGGTTTGATGTGCGCGTCGTCGACGACAAGGGTAATGAAGTAGAG	7243	7467	7517	7465	-1	contig00202	ANOM_007962	6748	8888	None	5262	608	28130	No_constitutive_exon_found_in_species
AATTCGATGAGAACAGACGGCCTCGGATTCTAGGTGTGTTTACGGGACAGGG	20986	25752	25802	25750	-1	contig00202	ANOM_007966	15268	27630	None	5262	608	28130	No_constitutive_exon_found_in_species
TCGAGGGAAGAAACGCTGTTGACGGCACAAGCTGACTTCCGGGCTGATAGCG	4430	4691	4380	4432	1	contig00208	ANOM_007595	2497	5239	None	5262	608	28130	No_constitutive_exon_found_in_species
ATCCACCTTTATTCGCTGATAAATATGTATAGAACTGACTGGGTTACAAGTG	18188	19202	19252	19200	-1	contig00210	ANOM_006885	18014	20093	None	5262	608	28130	No_constitutive_exon_found_in_species
GATATCGGCAATGCTTGGCTCGGACGCTGACCGTCCAGCCCGGGATGTAGGC	2789	3425	2739	2791	1	contig00211	ANOM_006841	1123	5431	None	5262	608	28130	No_constitutive_exon_found_in_species
GCCATGTGCTTCTTTATCCGCAAACACTTGATTGACTGGGGACACAATAGGA	16579	16708	16758	16706	-1	contig00213	ANOM_009496	16579	17299	None	5262	608	28130	No_constitutive_exon_found_in_species
CGTTTTCTTTTGGTCCTATTTACAATTGCCAGTGCTAACCAAGTGGGTAGGT	44430	44548	44380	44432	1	contig00214	ANOM_008332	43587	44548	None	5262	608	28130	No_constitutive_exon_found_in_species
CGATCAGATGGCATTGGAAGAGTTTTGGATGGGTCTGACGGGAAGGATAGTT	1155	1210	1260	1208	-1	contig00216	ANOM_007120	2	1705	None	5262	608	28130	No_constitutive_exon_found_in_species
CAAACACACCAAAAAATGTTTAGCATGATTCTTGTCTAACAGGGTCACAGCA	5205	5344	5394	5342	-1	contig00219	ANOM_007396	4689	5595	None	5262	608	28130	No_constitutive_exon_found_in_species
CTACACTGTTGCCCTCACGGGTCAGACTAATTCATACTTGGGTACGGCAGTT	48465	48917	48415	48467	1	contig00221	ANOM_007016	47990	50685	None	5262	608	28130	No_constitutive_exon_found_in_species
CCAGTGGGTATATTAAATGATAGTGTTAATTGGCGTCGGGGGAATGTTAGAT	6643	6717	6767	6715	-1	contig00220	ANOM_007270	6003	7006	None	5262	608	28130	No_constitutive_exon_found_in_species
GGTTTGATGGTATTCATAATACAGTGTAAGGAAGGGTGCTGACTGGGTAGAA	6003	6078	6128	6076	-1	contig00220	ANOM_007270	6003	7006	None	5262	608	28130	No_constitutive_exon_found_in_species
TGGTTGGGAGATGATATGGGGGGTGTTACTGTGGTTTGGCCGGGGGAGAGTG	23623	23699	23749	23697	-1	contig00220	ANOM_007278	23623	25118	None	5262	608	28130	No_constitutive_exon_found_in_species
AGTGATGAAGCTATCCATTGTTCAGTACCACCAGCTAATCTGGGTAATAGCA	23227	23358	23408	23356	-1	contig00229	ANOM_008856	19756	24690	None	5262	608	28130	No_constitutive_exon_found_in_species
TACAAAGCTGAGCGGAGTGTATCTCTAAGACTCTAACGTGGGACTGATAGTG	34645	34873	34595	34647	1	contig00232	ANOM_007561	33440	35728	None	5262	608	28130	No_constitutive_exon_found_in_species
GGTATGTTAGGGTTCCCGGTGGTAAAGATGGTGGTGCTGACAGGGAGCAGAC	40440	40701	40390	40442	1	contig00233	ANOM_007794	39795	41117	None	5262	608	28130	No_constitutive_exon_found_in_species
AAGCAAGATAACCCCGACTCCTGCTTCTGCGTTTCCTTCGGGCGCGCAAGTG	17913	18255	18305	18253	-1	contig00235	ANOM_005340	17043	18677	None	5262	608	28130	No_constitutive_exon_found_in_species
GTATGGCGACGCGATACCAAACATCTTACAAAACTAATCAACGGGTGCAGGC	19903	20061	19853	19905	1	contig00235	ANOM_005341	19442	20316	None	5262	608	28130	No_constitutive_exon_found_in_species
TCCGCTGCCATCGAGGCGAGAACATAACTTGCTAACCAGCAGGGGGGCAGTT	9272	9740	9790	9738	-1	contig00238	ANOM_008339	9272	11214	None	5262	608	28130	No_constitutive_exon_found_in_species
GATACCTCGCATATTCACATACGTTGGGGTAGCTGACATCAGGGACGCAGGA	14205	14538	14155	14207	1	contig00238	ANOM_008340	13442	18545	None	5262	608	28130	No_constitutive_exon_found_in_species
TGGGTTCATTTGATTTATGTGGGTGTTGTTGTGGCTGACTTGCGGGACAGAT	34425	34512	34375	34427	1	contig00241	ANOM_008123	33550	34512	None	5262	608	28130	No_constitutive_exon_found_in_species
GCGGCCAGAGCGGGGTAGAAAGCTGGGACGATCTGACGGTCACGGGGGAGGC	9633	9873	9583	9635	1	contig00243	ANOM_007356	9060	9873	None	5262	608	28130	No_constitutive_exon_found_in_species
CGAGTATCCGTTACCTGCGACGAGTCAATATTAACCCACGGGAAACCAAGGT	34255	34379	34205	34257	1	contig00243	ANOM_007366	34116	35316	None	5262	608	28130	No_constitutive_exon_found_in_species
CTCCTAGTGACAAAGGAAGAGAAGACAAGCTGACTGCTGTGCTGGGACAGGT	26658	27443	27493	27441	-1	contig00245	ANOM_008007	26658	28536	None	5262	608	28130	No_constitutive_exon_found_in_species
CTATAAAGAAGCCAGTCTCTTAACGGCCGGCGTAGTCAAGGGATAACCAGGC	13168	13417	13467	13415	-1	contig00246	ANOM_007379	12477	13766	None	5262	608	28130	No_constitutive_exon_found_in_species
GGGTATGATCATTGCCTTCTTCTTTGCGTGTGCTAACGTTGGGGTGGTAGAT	17670	17960	18010	17958	-1	contig00247	ANOM_008218	17670	20025	None	5262	608	28130	No_constitutive_exon_found_in_species
CTTTTACCCAACCTCGAATTGCCCTTCCGCTGACACCCCGGGGAGGATAGCC	30262	30540	30590	30538	-1	contig00247	ANOM_008220	28945	30973	None	5262	608	28130	No_constitutive_exon_found_in_species
GCTATTTTATCTCACTTTGGAATCACTCCGATCCTAATACGGGAGAACAGAA	37741	38332	38382	38330	-1	contig00247	ANOM_008225	37741	38800	None	5262	608	28130	No_constitutive_exon_found_in_species
CTTTGACTAGATATATTTTTGTCTTACAACACAACTGAGAATGGGAAAAGGC	37839	38472	38522	38470	-1	contig00248	ANOM_007863	36972	38652	None	5262	608	28130	No_constitutive_exon_found_in_species
GGGTTTGGAACGCAAAGAAGAGAGACTAATGGGTGTGTGGGGTGATATAGGA	44976	45304	45354	45302	-1	contig00248	ANOM_007866	44976	46039	None	5262	608	28130	No_constitutive_exon_found_in_species
CAGAGCATCTTAAACTTGCCCGGCAACTCTTCCTCGCACGCCGGGAACAGAT	16349	17009	16299	16351	1	contig00251	ANOM_007839	14718	17150	None	5262	608	28130	No_constitutive_exon_found_in_species
GTAAGCTAGTTTACAACACCCCCATGCACAATAACTGACAACCGGGGCAGCA	24762	24883	24712	24764	1	contig00252	ANOM_007671	22784	31347	None	5262	608	28130	No_constitutive_exon_found_in_species
GGTTTGTCTCGGTCATGCATTCTTTGACGAGTGTTAACTGGAAGGGACAGGG	7667	9561	7617	7669	1	contig00253	ANOM_008200	7076	9561	None	5262	608	28130	No_constitutive_exon_found_in_species
GAGAACGGTCTTACCATTCCTAGCCCTGCTAATGTAACAGGGAGATCCAGTG	29851	29892	29801	29853	1	contig00255	ANOM_008485	29203	31064	None	5262	608	28130	No_constitutive_exon_found_in_species
TTCGCAACTCCGTGTTGCCGGATTGGTAACTGATTGTCGATGGGATTAAGGC	39173	39311	39123	39175	1	contig00255	ANOM_008488	38242	40368	None	5262	608	28130	No_constitutive_exon_found_in_species
TCAGCATCGTATTAAACTGATCACGCTACGGAACTAACTAATGGGGTCAGAC	43866	44187	43816	43868	1	contig00255	ANOM_008490	43528	45171	None	5262	608	28130	No_constitutive_exon_found_in_species
TGTGTTCCCCCACCCCTTACGCAGCTATCAGATACTGATTCAGGGCACAGAC	44238	44384	44188	44240	1	contig00255	ANOM_008490	43528	45171	None	5262	608	28130	No_constitutive_exon_found_in_species
CCCCTGGTCATTATCCGATGTATCATACGCATTAACACTGGCGGGCATAGAT	6402	6685	6735	6683	-1	contig00256	ANOM_007195	6402	7067	None	5262	608	28130	No_constitutive_exon_found_in_species
TTCTTTTCTTTTCTTTCCTTTCCTTTTGAATACTAATTAAACGGGGGTAGCA	31098	31143	31193	31141	-1	contig00256	ANOM_007203	30878	31800	None	5262	608	28130	No_constitutive_exon_found_in_species
TGGTGATGCCACCTCGTGTGAAATATTGGCTGACGAAAAGGGTCAAATAGCG	11928	12865	12915	12863	-1	contig00258	ANOM_007340	11781	13386	None	5262	608	28130	No_constitutive_exon_found_in_species
AAGTGAGATAACAAGCAGGCTTAGCAGGACTGTAGCGCTCACAGGGACAGAA	35248	36085	36135	36083	-1	contig00258	ANOM_007350	33397	36338	None	5262	608	28130	No_constitutive_exon_found_in_species
GGATGTATGATTTCAGCTGATCCTAACACACTTGCTGATGCGAGGGACAGGT	25719	25754	25669	25721	1	contig00259	ANOM_009485	25378	27591	None	5262	608	28130	No_constitutive_exon_found_in_species
CCTTGGTCCTAGCGTACAAGAGATAGATGGGGCTGATGAATAGGGGATAGGC	1223	2117	2167	2115	-1	contig00260	ANOM_009539	1051	2649	None	5262	608	28130	No_constitutive_exon_found_in_species
GTACGAATTCATCCCCGAAATCAATATCTGACATACACTGACCAGGGCAGAG	13460	14011	14061	14009	-1	contig00260	ANOM_009544	13460	16243	None	5262	608	28130	No_constitutive_exon_found_in_species
GTTATCGCCGTCTACTGGTGACTTCATTGTCGACTAACAGGGGTTGGTAGAG	24677	24717	24767	24715	-1	contig00261	ANOM_007422	23762	25045	None	5262	608	28130	No_constitutive_exon_found_in_species
TTAAAATCAACGGTTTACTGTTCTAGTTTTCACTAACAAATGACGGGTAGGA	31467	31712	31762	31710	-1	contig00261	ANOM_007426	30305	32200	None	5262	608	28130	No_constitutive_exon_found_in_species
TTTTTCTGGGTTTTCCATTTAATTGCACACCGTACTTACTGGGAGTGGAGGG	24613	24725	24563	24615	1	contig00263	ANOM_007755	24409	25540	None	5262	608	28130	No_constitutive_exon_found_in_species
TCCTCCTTCTAAGGTTGGGTTGAAGCCGATGCTGATGGGTGAATGAATAGTT	10753	10819	10703	10755	1	contig00265	ANOM_006661	10438	11007	None	5262	608	28130	No_constitutive_exon_found_in_species
TGCCACAGAGCATGCTGTGGGGTGAAGTAGCTGATGAACTGGGGTTCAAGAG	34064	34145	34014	34066	1	contig00265	ANOM_006672	33378	34901	None	5262	608	28130	No_constitutive_exon_found_in_species
ATAAAGATGAAAATCAATCAATTGGATTGATGCGATTTCTGGGACATTAGCC	24427	24467	24517	24465	-1	contig00266	ANOM_007823	19539	25919	None	5262	608	28130	No_constitutive_exon_found_in_species
TTTATCACTTCAGAGATTCCAATCGTCTAACGTTATCGGGTGTGAAACAGCC	26488	26859	26438	26490	1	contig00267	ANOM_008475	25862	27097	None	5262	608	28130	No_constitutive_exon_found_in_species
AGTCTCTTCAGGGTTGACGCTGGGATTCATCTCGTTAACTGGGGATATAGCC	21932	22994	23044	22992	-1	contig00272	ANOM_007737	20408	23935	None	5262	608	28130	No_constitutive_exon_found_in_species
TTATACCCCGGAGCTTTCATTGATTCATGGCCGCGGGGTAAAAAAAAAAGAT	25168	26328	25118	25170	1	contig00272	ANOM_007738	24214	29599	None	5262	608	28130	No_constitutive_exon_found_in_species
CTACGCGACTGAATAGTATAGTGTGTTGGACTGACTGGTGAGGGCAACAGGC	26515	26807	26857	26805	-1	contig00274	ANOM_009043	25809	27159	None	5262	608	28130	No_constitutive_exon_found_in_species
TCCCAGATGGCATTCGGGCGGAAGACTAATTCAACTTTTTGTGGGTATAGTT	41718	41793	41668	41720	1	contig00275	ANOM_009378	39270	42241	None	5262	608	28130	No_constitutive_exon_found_in_species
CCTTCGTTTCCTTGGCTGTTGCCGACCGCTGACGAAAACGCTGGGGGAAGTG	5135	5505	5085	5137	1	contig00276	ANOM_008383	4309	5505	None	5262	608	28130	No_constitutive_exon_found_in_species
GCGCATTGATCGTAATCGTTTCGCATACAGCACGGGCTAACGAGGGTCAGGA	12571	13106	13156	13104	-1	contig00276	ANOM_008386	12571	14586	None	5262	608	28130	No_constitutive_exon_found_in_species
TGCACTTTTCATGACGTCGGTCGCTGAGCAGGTTCTGACGGGTATGGCAGTG	9113	9203	9253	9201	-1	contig00277	ANOM_007570	7833	10471	None	5262	608	28130	No_constitutive_exon_found_in_species
ATAAATTTCTACCCGCTTAGACAGACAGCAATAATAACTTGGGGAACTAGGC	22813	23006	22763	22815	1	contig00281	ANOM_008267	22729	23854	None	5262	608	28130	No_constitutive_exon_found_in_species
ATCATCCCTACCCAAACTCTATCCAATGAGCGAAAACTAACGGGTCAAAGCT	23072	23854	23022	23074	1	contig00281	ANOM_008267	22729	23854	None	5262	608	28130	No_constitutive_exon_found_in_species
ATGGGGCTCCGAGAATTATATCCGAACTATGAAGCTAATACGGGAAGCAGTC	36022	36143	36193	36141	-1	contig00281	ANOM_008272	36022	36493	None	5262	608	28130	No_constitutive_exon_found_in_species
TTGGAATACTATGGCACCGACCGTCTTGCAGCAACTGGGTCAATATGAAGAG	8085	8460	8510	8458	-1	contig00283	ANOM_009088	3251	8817	None	5262	608	28130	No_constitutive_exon_found_in_species
CTATCTCTTTCCAACCGTAAGGGGACGCCGAGAGATAACGCGGGAGATAGAA	23998	24989	25039	24987	-1	contig00285	ANOM_008817	23265	25130	None	5262	608	28130	No_constitutive_exon_found_in_species
TCTTGAGGAGCTGTGAGTGTAATATAGAAGCTGATACTGCGGGGAATTAGGG	15001	15237	15287	15235	-1	contig00287	ANOM_007438	13516	15337	None	5262	608	28130	No_constitutive_exon_found_in_species
ACCATTACGTGATAAGCAGCTTTACTAATAGTACTTGGGGGGATATATAGAA	36070	36838	36020	36072	1	contig00287	ANOM_007447	35602	36838	None	5262	608	28130	No_constitutive_exon_found_in_species
TGCCATCTCCAAGCACTGTCACATTATCCGAGACTGACACGGGACGCTAGAT	27395	27675	27725	27673	-1	contig00288	ANOM_007943	27395	28320	None	5262	608	28130	No_constitutive_exon_found_in_species
AAGTTCCACTGTCTTCCTTCTACTAAGTGGGTTTCTAACTGGGGGTCTAGAA	30316	30577	30266	30318	1	contig00289	ANOM_007992	29300	30577	None	5262	608	28130	No_constitutive_exon_found_in_species
GCATATGGGTTCCGGCCAACCATGCGGCGGAACCCTGTTCGGGGATTAAGGC	8432	8629	8382	8434	1	contig00290	ANOM_009149	7460	9436	None	5262	608	28130	No_constitutive_exon_found_in_species
TACGTTCCTTCCCTTTTCTATATCCTAACCATGTTAATGGGAGTATGAAGAA	374	805	324	376	1	contig00292	ANOM_008058	43	805	None	5262	608	28130	No_constitutive_exon_found_in_species
TCATTGTGTGGGCCACTCGAAATGATCATGCTAATCTTCATATAGGGCAGGT	13962	14095	13912	13964	1	contig00292	ANOM_008062	13571	15873	None	5262	608	28130	No_constitutive_exon_found_in_species
GGTATTCACCATATTACGCCTACTAAACCGATCAATTCTAATGGGGATAGTA	27715	27837	27887	27835	-1	contig00293	ANOM_009237	26690	29145	None	5262	608	28130	No_constitutive_exon_found_in_species
CTGCGGCGTGAAAACGTGTGGTTGACGGTGGCTGGAAGGGATCAAAACAGAC	13083	13189	13033	13085	1	contig00294	ANOM_007586	10697	16081	None	5262	608	28130	No_constitutive_exon_found_in_species
TTGAGGAGAGGGAGATGGGGGTGCAGAATGTTGTTACGGGGGTTAGCGAGGG	20664	20881	20931	20879	-1	contig00296	ANOM_008156	20664	21501	None	5262	608	28130	No_constitutive_exon_found_in_species
CCATAGAACAAAGTGGTCATACACCCACAAGCTAGTCTTTGGGAAAAAAGAC	14242	14408	14458	14406	-1	contig00298	ANOM_009587	14242	14882	None	5262	608	28130	No_constitutive_exon_found_in_species
ATGAGTATTAGGGATAGCAACTATTGAAGCTCATCAAAGATCGGGGATAGGT	32540	33428	32490	32542	1	contig00298	ANOM_009593	32333	33428	None	5262	608	28130	No_constitutive_exon_found_in_species
CATTACCTGCTTACTCTCGATATCATGTACTAATCACTCGGGAATAATAGGT	7902	8068	7852	7904	1	contig00299	ANOM_008746	6859	8306	None	5262	608	28130	No_constitutive_exon_found_in_species
TTTCTGCCTTCGTCGCGGCTGCTGCTGGACAATTGCTAATGTGGGATTAGAA	24724	25186	24674	24726	1	contig00300	ANOM_009116	24152	25186	None	5262	608	28130	No_constitutive_exon_found_in_species
CCCTTTTTCATAACAAGGAGGAAGGTCACCTAACGTACGGGATGCGATAGGA	23916	24250	24300	24248	-1	contig00303	ANOM_009459	23522	24639	None	5262	608	28130	No_constitutive_exon_found_in_species
TTTCTGTCTTGTCTTCTTGCGTGATTCGGGGCTAATTGGGGTTGGAACAGGT	25624	25664	25714	25662	-1	contig00303	ANOM_009460	25624	26859	None	5262	608	28130	No_constitutive_exon_found_in_species
GCAGGTACAGTAAAGCCCTACTGAGTGTATCCTTACCGACGGGAATACAGTT	33915	34336	33865	33917	1	contig00303	ANOM_009464	33551	35069	None	5262	608	28130	No_constitutive_exon_found_in_species
ATCTGATTAAGCATCTGGAACGGTACCCGACGCCTGCGCGGGGACCGTAGAC	10732	11251	10682	10734	1	contig00304	ANOM_007951	10414	13617	None	5262	608	28130	No_constitutive_exon_found_in_species
TACAATCGGTTTTGACTCGAAAACGTCGTCTGACGCAATGGGATATTAAGCC	5003	5049	4953	5005	1	contig00308	ANOM_007523	4241	6604	None	5262	608	28130	No_constitutive_exon_found_in_species
GTGTACATAGGTTAGCCTACGAATTGATGCTCAGGCTAACCATCAGGGAGCA	34617	34705	34755	34703	-1	contig00308	ANOM_007533	33245	34931	None	5262	608	28130	No_constitutive_exon_found_in_species
AAAAGCTAGGCTGCATCTTTGATTGCGACCCGTTGTCGGGAATTCGGAAGCG	16729	17280	17330	17278	-1	contig00309	ANOM_008526	16729	17407	None	5262	608	28130	No_constitutive_exon_found_in_species
CCATTGATGCCGAAGGTGTATCTGGAGCGCCATCTACGGGGGTGGTAAAGTC	34167	34391	34117	34169	1	contig00310	ANOM_009364	33037	34391	None	5262	608	28130	No_constitutive_exon_found_in_species
TGGGTGTGGCTGTTTGGGCTTGGTTTGCTTTGGTTCCTAACGTGGGAAAGGT	32647	32746	32597	32649	1	contig00312	ANOM_008938	32172	34306	None	5262	608	28130	No_constitutive_exon_found_in_species
AAGATGGATTGGTTGGGGGGTGGTTGGAGGATGCGTTGGCGGATGGGGAGCG	21094	21325	21044	21096	1	contig00313	ANOM_009175	16898	21325	None	5262	608	28130	No_constitutive_exon_found_in_species
CCCACAGCGCCCGCAACGGAGTAAACAGACCGCTAACTATATGGGATCAGGA	32804	32937	32987	32935	-1	contig00314	ANOM_009259	32153	35687	None	5262	608	28130	No_constitutive_exon_found_in_species
CCCGCTCTATATAGTATATACTCCTGACTACACAGCTAAGAAAGGGATAGGT	13990	14708	14758	14706	-1	contig00315	ANOM_009164	13990	16160	None	5262	608	28130	No_constitutive_exon_found_in_species
ACCCCGCCATCTCGAAACGGACCTCACATTACGGAACTAACACAGGGCAGTC	29478	29526	29576	29524	-1	contig00315	ANOM_009167	27967	30303	None	5262	608	28130	No_constitutive_exon_found_in_species
ATTCTCCCTACCGATACAGCTCTAACGCCGATTGATGTGATGGGGATCAGGT	26359	26584	26309	26361	1	contig00317	ANOM_008513	26097	28753	None	5262	608	28130	No_constitutive_exon_found_in_species
AAATCCCTATCTCGTATCACTGCTCGAGCAAAGCTGACGTGGGTGATTAGAG	9144	9362	9094	9146	1	contig00320	ANOM_008878	7507	10970	None	5262	608	28130	No_constitutive_exon_found_in_species
AAGGCACACGAAGAAGATAGGTTAATGCTACTGACATTCTGAGGGTAAAGGA	23224	23425	23475	23423	-1	contig00320	ANOM_008883	21958	23821	None	5262	608	28130	No_constitutive_exon_found_in_species
CCAACTCACAATGTCGGAAGTGATGTAGCTAATACAGCCTGGGACAATAGAC	7141	7736	7091	7143	1	contig00323	ANOM_009555	6737	7736	None	5262	608	28130	No_constitutive_exon_found_in_species
GAGGCCAATCCGCCGAGATATAGGCTGCTCCGACAAAACGGGGACCCAAGAC	28767	28899	28949	28897	-1	contig00323	ANOM_009562	28767	29720	None	5262	608	28130	No_constitutive_exon_found_in_species
CCCCTCTGACCCTGGCGTCTTCTCATGTCTCGAAGTGTTGACGGGAATAGGG	20265	21650	20215	20267	1	contig00324	ANOM_008570	19963	21650	None	5262	608	28130	No_constitutive_exon_found_in_species
TTACTCGCCCCAATTGTAATACATCCGAAGCTAATGCAAGGGTTGGACAGGT	18189	18467	18517	18465	-1	contig00326	ANOM_009510	18189	19781	None	5262	608	28130	No_constitutive_exon_found_in_species
TATGATGGAATAGCAATTCGTCCATTGAGCAATCATACTGACGGGAGTAGAC	31891	32013	31841	31893	1	contig00328	ANOM_009815	30925	32618	None	5262	608	28130	No_constitutive_exon_found_in_species
TAGTCTCCCGGTCATGGTTCGCCAGCAGACACCGGCTGACCGGGGGGCAGCA	14513	14584	14634	14582	-1	contig00330	ANOM_009403	14513	16166	None	5262	608	28130	No_constitutive_exon_found_in_species
CGTAAGTATCTTCCGATCTCTCAGAATTTGAGCATTACTGACTAGGGCAGAC	21385	21769	21819	21767	-1	contig00332	ANOM_009963	20785	25556	None	5262	608	28130	No_constitutive_exon_found_in_species
GGTCTTTAATGTACGGGTTATGATATTAATTTCTAAACGCGGGTGACTAGGG	7637	8774	8824	8772	-1	contig00335	ANOM_008982	6882	9141	None	5262	608	28130	No_constitutive_exon_found_in_species
CAAGACCGATTTTAGGGAAAGACTTGCTGGTGGCCTCCGGGGACTAACAGGC	11177	11262	11312	11260	-1	contig00335	ANOM_008984	10830	12121	None	5262	608	28130	No_constitutive_exon_found_in_species
CTGAACACAACAGATATCCGATAACGAAGCAGAAACTGATGGGGTAGCAGAC	34602	35885	34552	34604	1	contig00337	ANOM_009667	34452	36189	None	5262	608	28130	No_constitutive_exon_found_in_species
ATTCGCTATCCGGACAGAGAAGTGGATTAACATGCTAATGGGATACACAGCT	5082	5262	5032	5084	1	contig00340	ANOM_008995	4485	8504	None	5262	608	28130	No_constitutive_exon_found_in_species
AAATCTCCTTATTGCTCGAATCGATGGAAACCACCAACCCGGACGGGGAGAA	24661	25177	25227	25175	-1	contig00340	ANOM_008999	22363	26387	None	5262	608	28130	No_constitutive_exon_found_in_species
ACGCCTGTTTCAGCGCCCTGGAAAAGCTGAGATAGCTCACCGGGGGCCAGGA	9725	10015	10065	10013	-1	contig00341	ANOM_010063	9093	11030	None	5262	608	28130	No_constitutive_exon_found_in_species
TAGCGTACGAGTTTGTCAGGGATGAGTTGATGATCTAATGGGAAATGTAGCT	34319	35510	35560	35508	-1	contig00341	ANOM_010070	34319	35971	None	5262	608	28130	No_constitutive_exon_found_in_species
GGACTGGGTGATGTTCTTGGGTTGGTGGTTTGGTGGGCAGGGGGAGGGAGTC	5475	5665	5715	5663	-1	contig00343	ANOM_010305	4976	7730	None	5262	608	28130	No_constitutive_exon_found_in_species
ATATGATACCAAGGACGAGAAGGCCGCCGGCCGTACTGGTGGGCCTGGAGGG	23130	23652	23702	23650	-1	contig00343	ANOM_010309	23130	25922	None	5262	608	28130	No_constitutive_exon_found_in_species
CAACCCTAATATAATCCTTGGAAAGTGGCATTTAAACTGACGGGACACAGAC	5735	6296	6346	6294	-1	contig00344	ANOM_009274	4568	6426	None	5262	608	28130	No_constitutive_exon_found_in_species
CTTAAGTACATCTTGAGGCTAAACCTCTCCCCTCTTGGCTGGGGCGCTAGAA	20256	20998	21048	20996	-1	contig00344	ANOM_009279	19815	21454	None	5262	608	28130	No_constitutive_exon_found_in_species
CCTCTGTTGATGTTGTTCAGCAAGAAACATGAAAGCTGATCGGGAGCCAGAC	19815	20185	20235	20183	-1	contig00344	ANOM_009279	19815	21454	None	5262	608	28130	No_constitutive_exon_found_in_species
ATCAGATCAAGCAATGGTTAATTGAGAGCTAACGGTAATTGGGACGGCAGGT	9132	9193	9243	9191	-1	contig00347	ANOM_009264	9132	11971	None	5262	608	28130	No_constitutive_exon_found_in_species
CGCCGTCCTCGGGATCCTGATGTGCCTCTTGATCCTCGCCGGGGATGTAGCG	33074	33511	33024	33076	1	contig00349	ANOM_009648	31671	33511	None	5262	608	28130	No_constitutive_exon_found_in_species
AACTGTATTGTGTCGCGGTGCGAGATTATGTGCTAATGCGGGATGTATAGAA	17959	18121	17909	17961	1	contig00352	ANOM_009853	17652	18121	None	5262	608	28130	No_constitutive_exon_found_in_species
TATCGTTCTTTATAAGAGATATCGGAAGATCTTAACTAACGGGAAGTGAGGC	22660	23522	23572	23520	-1	contig00353	ANOM_009736	17829	25039	None	5262	608	28130	No_constitutive_exon_found_in_species
GAGCAATAATAAGACACATTGTCAAAAGTCATAGCTACTAAGGGACAAAGTC	11852	11986	11802	11854	1	contig00355	ANOM_009623	11701	14501	None	5262	608	28130	No_constitutive_exon_found_in_species
CTATTATTTTGCTTTCAAATTCTGGTACTGATATGGCCTGGGTAATGTAGCC	21841	22240	22290	22238	-1	contig00357	ANOM_008947	19718	24886	None	5262	608	28130	No_constitutive_exon_found_in_species
GTCTCAACCGGCTGCCCGCACCCATCTGAGTCATCGCGGGGTAAATAAAGTG	4989	5211	4939	4991	1	contig00358	ANOM_008697	3862	6082	None	5262	608	28130	No_constitutive_exon_found_in_species
GGTTAGCTACTCGTTCTTGATACCTCGCATTCTAGGCTCAGTCGGGATAGGT	759	1362	709	761	1	contig00363	ANOM_009379	488	2352	None	5262	608	28130	No_constitutive_exon_found_in_species
GTCTGGGTGACTACCAACAAGGCCGAAGATTTGGGAACGGGAGCGGACAGGC	4527	5887	4477	4529	1	contig00363	ANOM_009380	3187	10098	None	5262	608	28130	No_constitutive_exon_found_in_species
CCCCGGTTACACTTTGCAATGGATACATGCTGACGGTCAGGGATCAAAAGCA	27973	28554	27923	27975	1	contig00368	ANOM_008463	27192	28554	None	5262	608	28130	No_constitutive_exon_found_in_species
TATTTCTAGATGCAGTTAACCCTGAATGACAGCAATTGACAACGGGCTAGAG	10009	10053	9959	10011	1	contig00370	ANOM_008279	9725	11923	None	5262	608	28130	No_constitutive_exon_found_in_species
ATATGGCTGGCGGGTGGGGGTGGACAGCTAATCATGGGATGGATGGGTAGTG	14606	14893	14556	14608	1	contig00370	ANOM_008281	14491	15223	None	5262	608	28130	No_constitutive_exon_found_in_species
ACTTCCCTACTGAGTACATGTCGGCCATCTCTGATGCGGGAATCGAACAGGT	29618	30128	30178	30126	-1	contig00373	ANOM_009657	29618	30713	None	5262	608	28130	No_constitutive_exon_found_in_species
TTGGAGAGTTTGATATTTGTGGAAGTATTTGGCTGATATTGGGGGCATAGCC	29202	29310	29152	29204	1	contig00376	ANOM_010037	28650	29594	None	5262	608	28130	No_constitutive_exon_found_in_species
GTTGTCTATCGTACCCAATTAGAGATAACAGGCTGACTGAGATTGGGTAGTT	20733	20760	20810	20758	-1	contig00380	ANOM_009823	20733	22458	None	5262	608	28130	No_constitutive_exon_found_in_species
TGTGATTAGGGAAATGGACAAATACTAATGAAGCATTGGGGGAATAATAGGC	10982	11063	11113	11061	-1	contig00388	ANOM_009210	10982	11417	None	5262	608	28130	No_constitutive_exon_found_in_species
ACGGCGATATGCGTCATCGTCTCATAGAGGTTTTGTCTAACGGGGCATAGTG	12954	13047	12904	12956	1	contig00388	ANOM_009211	11889	13624	None	5262	608	28130	No_constitutive_exon_found_in_species
GTCGGTTGGGGGGACATAGTCGCCCGCGGACTCATCGGGGGGCCGGGCAGCG	31528	31641	31478	31530	1	contig00391	ANOM_010286	31081	31641	None	5262	608	28130	No_constitutive_exon_found_in_species
CCCCGATCTCAATTTTCTTCATAGTTGTTTGAGGTGTTGGGGGTGGGTAGGG	5199	5335	5149	5201	1	contig00392	ANOM_008669	4256	5784	None	5262	608	28130	No_constitutive_exon_found_in_species
TGAAATTCTTCTCTAACCTGCAACTCTCCGCTGGGAACTGGGGATGTGAGTA	22093	23700	23750	23698	-1	contig00392	ANOM_008677	21751	24013	None	5262	608	28130	No_constitutive_exon_found_in_species
TGACTTACAAGTGATCTCGTATTCAGGGCATACTGAGGGTGATGGCGTAGAA	8926	9094	8876	8928	1	contig00394	ANOM_008864	8372	9094	None	5262	608	28130	No_constitutive_exon_found_in_species
GCTTGGCAGCATTCCTAAATCTTGGTCGCTAAATGGGGTCGTGGTGGCAGTC	19565	19906	19956	19904	-1	contig00395	ANOM_009725	18383	20311	None	5262	608	28130	No_constitutive_exon_found_in_species
GTTACACTACATCAACCATTCTTAGCAATGGCATGCTAACAATAGGGCAGTT	4353	4539	4303	4355	1	contig00398	ANOM_009331	3226	4539	None	5262	608	28130	No_constitutive_exon_found_in_species
GTCTTTGTTCATATTAGCTGTATCGTGGTCGGCTTTGCTAACGGGCATAGGC	17636	19475	17586	17638	1	contig00398	ANOM_009336	15736	19987	None	5262	608	28130	No_constitutive_exon_found_in_species
CTTTTGCTGCCCTCTACCTTCGAAACGTTCCGTACTAACGGGGATCGTAGTC	4180	4446	4496	4444	-1	contig00399	ANOM_010288	4180	5959	None	5262	608	28130	No_constitutive_exon_found_in_species
TGCGTCATCAGAGGAGGTAATAGGGAACTGGACATGGGCTGATAAGATAGCA	25984	26120	26170	26118	-1	contig00402	ANOM_010762	24169	29693	None	5262	608	28130	No_constitutive_exon_found_in_species
CCCATATTTTCTTCGCAGTGGAACAGGGATAATAACGCGGAGGGGTGCAGCA	12084	12393	12443	12391	-1	contig00405	ANOM_010929	11555	13730	None	5262	608	28130	No_constitutive_exon_found_in_species
GAGACCCCCATTTCCCACGGGGCAAAGCACTGGTCACACACACGGGCAAGCC	123	917	73	125	1	contig00408	ANOM_009062	27	917	None	5262	608	28130	No_constitutive_exon_found_in_species
ACCGGCTTTCCCCAACTTCTACCTTTTCTCACAGCTAATAAAGGGGATAGTG	21846	22154	22204	22152	-1	contig00414	ANOM_009144	21846	23698	None	5262	608	28130	No_constitutive_exon_found_in_species
TTCTGTCTTAACATAACATGAAATCTATACTAACTAACCGGGTGATGAAGAC	28988	29111	28938	28990	1	contig00414	ANOM_009146	27600	29455	None	5262	608	28130	No_constitutive_exon_found_in_species
GTCCCAATCGATATCTTTTCAAAGATCCCGTATACTGACTACATGGGTAGAC	27555	28211	28261	28209	-1	contig00415	ANOM_009935	27555	29171	None	5262	608	28130	No_constitutive_exon_found_in_species
TCCACTCCTGTGCCGGTGTGTTGGATTGTATTGACTGAGGGATAATCAAGAG	1695	2062	1645	1697	1	contig00416	ANOM_008967	1354	2062	None	5262	608	28130	No_constitutive_exon_found_in_species
CATGAGAGCTTGCCATAACATGCAACGTAATAAGGCTCACTCAGGGACAGAT	16859	17031	16809	16861	1	contig00424	ANOM_009766	16183	18093	None	5262	608	28130	No_constitutive_exon_found_in_species
GGTTGCCTCTGAGTGAAGGGTAATTCAGGCTAACGCGACCTGGGGTGAAGCT	2832	2926	2782	2834	1	contig00427	ANOM_009195	1450	5147	None	5262	608	28130	No_constitutive_exon_found_in_species
GTTTACAGACTGTGGTGCGGGTTGTGGGTGAGACTAATTTTGGGATACAGGC	25980	26022	25930	25982	1	contig00427	ANOM_009205	25531	27421	None	5262	608	28130	No_constitutive_exon_found_in_species
TACTATTCAAACCAATGTCCCGAATAAATATTAAACGAAAGGGGAAATAGGT	2634	3079	2584	2636	1	contig00431	ANOM_010514	2493	3079	None	5262	608	28130	No_constitutive_exon_found_in_species
TTGTGAAGATTGGATGTAGGTATTGTGTGGCTGATGCAGTTTGGGAACAGTG	2769	2896	2719	2771	1	contig00438	ANOM_010531	2285	2896	None	5262	608	28130	No_constitutive_exon_found_in_species
AGCTACCTTGGATTGAACCGCGGTGCATAAATGGCTAACGGGTAAGATAGTA	12577	12605	12655	12603	-1	contig00444	ANOM_010017	10806	13051	None	5262	608	28130	No_constitutive_exon_found_in_species
TGTCCTCTTACACTGGAGTTGCACGTTGACTGACTGTCCTTCGGGAACAGAC	7727	8074	8124	8072	-1	contig00443	ANOM_010497	6394	8466	None	5262	608	28130	No_constitutive_exon_found_in_species
AGTGCCATCACCTGTGTACTGCTGCTAACAAGTCGCCGTTGGGACAACAGCC	18944	19160	18894	18946	1	contig00445	ANOM_010027	17295	22518	None	5262	608	28130	No_constitutive_exon_found_in_species
CGTTTATTTCCCTCCCTGAAACACAAGGCATGATTTAACCCGGGTAATAGAA	2831	2890	2781	2833	1	contig00446	ANOM_010175	1248	3566	None	5262	608	28130	No_constitutive_exon_found_in_species
TTGATCGCGGGTTGGATGAGGAGAGTCGGAATGAGTGGGCTATGGAACAGGC	23285	24086	24136	24084	-1	contig00451	ANOM_011214	23285	24508	None	5262	608	28130	No_constitutive_exon_found_in_species
TGTGTGGATTTCTTGGCGTGATTTTGATCCTAACTCAACCGACCGGGTAGAG	3673	3794	3623	3675	1	contig00452	ANOM_010508	3342	5508	None	5262	608	28130	No_constitutive_exon_found_in_species
CCATCTGGAAACACGCGGTTGGTCCTTATCCTGTTCTGACGGGTGTATAGAT	4325	5075	4275	4327	1	contig00452	ANOM_010508	3342	5508	None	5262	608	28130	No_constitutive_exon_found_in_species
TCTTTTCCCAATAAGCGGATTGCTTTCTTTAATGCTCGGGGGGAATGTAGGC	7882	8019	8069	8017	-1	contig00452	ANOM_010509	6962	10125	None	5262	608	28130	No_constitutive_exon_found_in_species
TATCTAGTGTATGGTACAGAAACAGGAGAACTGACGAACCGGGGATACAGAA	16574	16862	16912	16860	-1	contig00457	ANOM_011084	16574	18585	None	5262	608	28130	No_constitutive_exon_found_in_species
GTCCGGCGCGCGGGGTGACCTGCTGGGAGGACTTGTTGTTGGTGGGCGAGGC	15532	15781	15482	15534	1	contig00460	ANOM_010347	14954	15781	None	5262	608	28130	No_constitutive_exon_found_in_species
GCCAAGTGTAAGGTGCTCATGCTGGGGGGCTCTTATGCAATGGGGAGCAGGT	4110	4486	4060	4112	1	contig00463	ANOM_010752	3894	4486	None	5262	608	28130	No_constitutive_exon_found_in_species
GTGAGTGCAGCTTCAGCGGCATCTTCCACATGACTAACATTATGGGGCAGCG	15073	15096	15146	15094	-1	contig00466	ANOM_009568	14297	15309	None	5262	608	28130	No_constitutive_exon_found_in_species
ATATGATAAAACTAGTGTCAATACTCCAGTAGGGCTAACGAAGGGTATAGAT	4124	4233	4074	4126	1	contig00467	ANOM_010200	3747	5160	None	5262	608	28130	No_constitutive_exon_found_in_species
CCGTCTTACCCCCTATCTCAAGTACATAATACTAACCCCCGGGGGTGAAGGA	5078	5295	5028	5080	1	contig00470	ANOM_010585	4816	5616	None	5262	608	28130	No_constitutive_exon_found_in_species
TTCCCTTATCACATGTCGCGCTGGCGAGACTAACTAGATGGGATCAATAGTA	1261	1366	1211	1263	1	contig00473	ANOM_009424	126	2028	None	5262	608	28130	No_constitutive_exon_found_in_species
TAAGTTTATTGACCTATTGTACCGGTCCGGGCGAAAGCTAACGGGTACAGGA	8061	8445	8495	8443	-1	contig00473	ANOM_009426	5351	9680	None	5262	608	28130	No_constitutive_exon_found_in_species
TCCGTCCTCCACTCCTCCCACCTTGTTTATTGCTAACCTGGGAGAGTCAGAT	5872	6172	6222	6170	-1	contig00473	ANOM_009426	5351	9680	None	5262	608	28130	No_constitutive_exon_found_in_species
ACAAAAAAGGTGATACTTCCAGTCACAAAGACAAGCTGACATTGGGACAGAA	22511	23031	22461	22513	1	contig00473	ANOM_009430	21547	23031	None	5262	608	28130	No_constitutive_exon_found_in_species
CTCCGTACACAAGAGACACGGAAACCTTTCTTGACTACTAATGCTGGGAGTT	4147	4683	4733	4681	-1	contig00475	ANOM_010707	2917	5476	None	5262	608	28130	No_constitutive_exon_found_in_species
ATTGACTAGCACAAGGAATTACAGCTAACCTGGATGGAATGGGCATATAGTA	615	1029	1079	1027	-1	contig00478	ANOM_010329	615	1440	None	5262	608	28130	No_constitutive_exon_found_in_species
CCGGTGGATTCGATGACGAAGCTATAGATCGCTAACGGGATGGTGTAAAGGT	9412	9649	9362	9414	1	contig00480	ANOM_010172	8648	10717	None	5262	608	28130	No_constitutive_exon_found_in_species
CTACGAGTACAGATAAGGAAGCCAAGCGCGGGAACGGGAGGCGAATAAAGTG	9756	10760	9706	9758	1	contig00484	ANOM_011165	8923	10965	None	5262	608	28130	No_constitutive_exon_found_in_species
GCTTGAGAAACCCCCAAAGTTGAACAGAAAGCACTCTACTGGAGGGATAGAC	11129	11944	11994	11942	-1	contig00486	ANOM_010859	11129	16056	None	5262	608	28130	No_constitutive_exon_found_in_species
TAGAGCAAGGACAGGAAACAAGTGATGAAACTGACGCATTGGGAAAACAGGA	22441	22600	22650	22598	-1	contig00488	ANOM_009677	21967	23109	None	5262	608	28130	No_constitutive_exon_found_in_species
CTGCAAATGCTCCCTTCTGTCTCAGATGAGAGGCTAACCCACGGGCGTAGAT	4492	4775	4825	4773	-1	contig00492	ANOM_011429	4027	5115	None	5262	608	28130	No_constitutive_exon_found_in_species
AAAAAAAATATCTCAGGCACATCAAGCAAGCGACGGTGCGACGGGTACAGGG	20232	20602	20182	20234	1	contig00501	ANOM_010965	19875	21752	None	5262	608	28130	No_constitutive_exon_found_in_species
GTGGCATTCATTGTTTGACTGCTGCGTGTGTGTACTAAGTGTGGGAACAGGC	10667	10901	10617	10669	1	contig00507	ANOM_010452	10292	10901	None	5262	608	28130	No_constitutive_exon_found_in_species
CCCGATACTGTCTCGGAGAGGAGATATACTGACGGACAGGGGGAAAACAGAG	6858	6931	6808	6860	1	contig00512	ANOM_009680	6576	7891	None	5262	608	28130	No_constitutive_exon_found_in_species
CCCATTTGATTTCCGGGGTCAATACTGAAAGGGAGAGGGAAAAAAAACAGGG	6993	7891	6943	6995	1	contig00512	ANOM_009680	6576	7891	None	5262	608	28130	No_constitutive_exon_found_in_species
GGTTTTGTAATCATGGTGAATTGAATATGTATGCTGATGATAGGGTACAGGC	11549	11616	11666	11614	-1	contig00512	ANOM_009683	11215	11881	None	5262	608	28130	No_constitutive_exon_found_in_species
CATGTCTGCCCCAAAGGCTAAGACGCTAACCAGCTGACGAGGGATGCTAGAA	1516	1649	1699	1647	-1	contig00513	ANOM_010986	308	1917	None	5262	608	28130	No_constitutive_exon_found_in_species
ATCTCCTCTTGTCCGCATATAACTAACAAGAAGTTATGGGGAATATACAGCT	18933	19683	18883	18935	1	contig00514	ANOM_010119	18402	19683	None	5262	608	28130	No_constitutive_exon_found_in_species
TTCAAGTACGCTGTCTATTGGATGATGGATAAATGGATGACAGGGTACAGGC	14763	14944	14994	14942	-1	contig00521	ANOM_010582	14017	15298	None	5262	608	28130	No_constitutive_exon_found_in_species
TATTCCCTCGGCACTTATAGATCGCAATTTGCTAAGACGCAGGGTGTCAGGC	17827	17927	17977	17925	-1	contig00523	ANOM_009785	16538	18338	None	5262	608	28130	No_constitutive_exon_found_in_species
GGAGTGGTATCTGCTGGGGTATTTGAGAGATGATTGTGCGGGCAGGGGAGGG	14680	14795	14845	14793	-1	contig00524	ANOM_009834	14680	15225	None	5262	608	28130	No_constitutive_exon_found_in_species
AGAGTGCAGATTCCTCTGGTTGACGTAGCTAATCATTAATCGTGGGATAGAA	3107	3426	3476	3424	-1	contig00528	ANOM_011012	2777	5116	None	5262	608	28130	No_constitutive_exon_found_in_species
GAGAACTGTGACGGCTAATCTGAGCATCCGGGGTGGGGCTGGATAAGTAGGT	17387	17654	17337	17389	1	contig00529	ANOM_011184	15500	17817	None	5262	608	28130	No_constitutive_exon_found_in_species
TTTTCCTTGGGATGGGCCTTTGGCTGATGTCTTTTGGGGATGGGGTGTAGTG	4545	4698	4495	4547	1	contig00533	ANOM_010905	4113	4698	None	5262	608	28130	No_constitutive_exon_found_in_species
GAAAGGAGCAAACGAAAAAGGCGTTTCCGCAGCCTGAGCCCATTGGGAAGAG	18675	18759	18625	18677	1	contig00534	ANOM_011039	17155	19395	None	5262	608	28130	No_constitutive_exon_found_in_species
TTTTATTTGTCGTTCAAGTAATGGAGCATGAGCTAAGACAATCAGGGCAGTG	5461	5682	5411	5463	1	contig00535	ANOM_011055	5228	6592	None	5262	608	28130	No_constitutive_exon_found_in_species
TCAGAGACAATCTATATCTATCACAATTTTATATGGTCTAACAGGGGTAGCC	10076	10141	10026	10078	1	contig00537	ANOM_010924	9184	12132	None	5262	608	28130	No_constitutive_exon_found_in_species
ACTTTTGGTGGTTTAACGCTAAATTGATGCTAACTTCGTCATCCAGGGAGCT	2055	2893	2943	2891	-1	contig00542	ANOM_010403	2055	5355	None	5262	608	28130	No_constitutive_exon_found_in_species
ATGCCGAAGATGCAGCATCTTTACTGTCGTTACTGAGAATAGGGTACTAGGA	16685	16856	16635	16687	1	contig00550	ANOM_010370	16191	18366	None	5262	608	28130	No_constitutive_exon_found_in_species
ATTTCCAAGCTCCCTCGATTGACAACTCTTACACTAACTACTGGGAACAGTT	3766	4100	3716	3768	1	contig00553	ANOM_011005	2114	4581	None	5262	608	28130	No_constitutive_exon_found_in_species
CGCAAGACACGAGCCAACACCAGGATATTGATGATGCGATGAATGGGCAGTG	8544	9254	9304	9252	-1	contig00557	ANOM_011587	8544	9705	None	5262	608	28130	No_constitutive_exon_found_in_species
ATAGGTTGGATTGCATAGCTGACTGACGCGACTCCTGCATGGGAAATTAGGC	676	812	626	678	1	contig00561	ANOM_010934	357	2705	None	5262	608	28130	No_constitutive_exon_found_in_species
ATATTCTGGGGTTGATTTTCTTTGGTCCTTGGTTGCTAATCGTGGGATAGTG	6299	6407	6249	6301	1	contig00561	ANOM_010936	6003	6492	None	5262	608	28130	No_constitutive_exon_found_in_species
CCTTACGGGTACTGGATTGTATCGCCAGGCTAACAACCGGGGTTGGGCAGAC	1989	2009	2059	2007	-1	contig00568	ANOM_010632	104	3036	None	5262	608	28130	No_constitutive_exon_found_in_species
ATACCTTAGTCGATAGTAGCTGGTGGTGCTAACACGTATGGGGGTTATAGCC	13377	13581	13327	13379	1	contig00575	ANOM_011082	13215	16382	None	5262	608	28130	No_constitutive_exon_found_in_species
GTGTGTATACCCTTCATGCGATCCCAACCGGGTACTGACAAAGGGCATAGAT	5177	5428	5478	5426	-1	contig00577	ANOM_010982	4465	6367	None	5262	608	28130	No_constitutive_exon_found_in_species
GCTCTATAGTGTGGACGGAAAACCACAGTCAGATTGCTAAGGCTGGGCAGAG	1412	2522	1362	1414	1	contig00579	ANOM_011560	1272	2966	None	5262	608	28130	No_constitutive_exon_found_in_species
CTTCCCATATATCTGAAAGGACGCCAAGTTACATACTGACTGGGCATAAGCC	8287	8414	8464	8412	-1	contig00580	ANOM_010831	5197	8741	None	5262	608	28130	No_constitutive_exon_found_in_species
CCCGAATTGCGCTCCTGGCGATGCAAGAGAACTGACTTAGGGGGTTGTAGGT	13728	14071	14121	14069	-1	contig00580	ANOM_010833	12446	14272	None	5262	608	28130	No_constitutive_exon_found_in_species
GTGCTTTTAACCATCATCAAATCGTTCTGTACTAATTCTTGCGGGTGTAGAC	10199	10488	10538	10486	-1	contig00582	ANOM_011280	10199	12673	None	5262	608	28130	No_constitutive_exon_found_in_species
GAATTCCCTTTTGGCCATGTAGCATTGTTCTGATTGGGCTGTATACAAAGGG	7293	7570	7620	7568	-1	contig00605	ANOM_011486	7293	9672	None	5262	608	28130	No_constitutive_exon_found_in_species
CAGGAAATGAAAGACGGGGAGATCATATGCTAACGCGAGGGAAATATTAGAA	10179	10219	10269	10217	-1	contig00607	ANOM_011177	9197	10771	None	5262	608	28130	No_constitutive_exon_found_in_species
CTCCATTTGTGACGGAGTAAAATGCTGAATCAGGGCTGACGGGCAAGCAGTG	501	643	451	503	1	contig00610	ANOM_011111	79	1518	None	5262	608	28130	No_constitutive_exon_found_in_species
TGGTAAAGAGGGCTTTGCTCGGTTGTGATACAAGACTGAAAGATGGGCAGAA	4927	5016	5066	5014	-1	contig00610	ANOM_011112	1712	5834	None	5262	608	28130	No_constitutive_exon_found_in_species
GGTTTTGCACTGAATGCCATTTATAGACATGGCTAATCAAGGGAAACCAGTG	1401	1786	1836	1784	-1	contig00613	ANOM_011570	1401	2543	None	5262	608	28130	No_constitutive_exon_found_in_species
GATGGCCTGTTCTTCAACCCGGCTGTGTTCCATGCCGCGGGCGCAATGAGAC	523	883	473	525	1	contig00616	ANOM_011123	45	883	None	5262	608	28130	No_constitutive_exon_found_in_species
ATTCTTCCAGTGTCCCTGGCTTTGATGATGTCACTGACGGGGAGGCCTAGAC	2094	2192	2242	2190	-1	contig00624	ANOM_011396	1	2508	None	5262	608	28130	No_constitutive_exon_found_in_species
TTATGAATTCATGGATGTTTCAGTTAAGACTGGTACTGACTATGGGACAGGG	3711	3855	3661	3713	1	contig00630	ANOM_011033	2496	6468	None	5262	608	28130	No_constitutive_exon_found_in_species
TGGTACGTATTGCTTTCCTTGCGTTTATGATTCAGCTAACTGGGTAATAGCT	1967	3732	3782	3730	-1	contig00637	ANOM_011673	523	9385	None	5262	608	28130	No_constitutive_exon_found_in_species
TAATCTACCCTTGAAATCTCAGTCAAAGGATCTAATACATAGAGGGCTAGTC	2929	3092	2879	2931	1	contig00639	ANOM_011270	2510	3791	None	5262	608	28130	No_constitutive_exon_found_in_species
TGAAACCACAGGTTTCTCTAGACGGCAAAACTGACCAAGGGAAAACATAGAC	1840	1880	1930	1878	-1	contig00640	ANOM_011536	76	2178	None	5262	608	28130	No_constitutive_exon_found_in_species
TAAGGCTGATTATCTCGTCCCTTTGGCTCAGCCATACTAAACGGGCACAGTT	76	1395	1445	1393	-1	contig00640	ANOM_011536	76	2178	None	5262	608	28130	No_constitutive_exon_found_in_species
AATCATATTGAATTTTGGATGGGCAGCCAGTAATGGTCTCATCTGGGAAGGA	4638	5172	5222	5170	-1	contig00645	ANOM_011525	2998	6377	None	5262	608	28130	No_constitutive_exon_found_in_species
GATGCAGGCGCTAGGTGGTCTCAGACTGGTGTGACTGACGGGCAGTGCAGGA	7998	8076	7948	8000	1	contig00651	ANOM_011053	7693	9329	None	5262	608	28130	No_constitutive_exon_found_in_species
TGTAAGCAACCAACCTGGCTGTGTTTTGATTCAGCCTGACATGGGCATAGGA	6985	7036	6935	6987	1	contig00653	ANOM_010973	3508	8740	None	5262	608	28130	No_constitutive_exon_found_in_species
GTTCTGCCACGGCTAGCTCTGAAGAACTCGCTAAGCTGACGGATGGGCAGAA	7412	8005	7362	7414	1	contig00653	ANOM_010973	3508	8740	None	5262	608	28130	No_constitutive_exon_found_in_species
TTCCAGTGGCAAAACCTCACTCGTTCTCGCCCTACTTGGGATGGTTGAAGTG	8076	8434	8026	8078	1	contig00653	ANOM_010973	3508	8740	None	5262	608	28130	No_constitutive_exon_found_in_species
GATGGTGGTGCGTTGTTTGTGGTGACGAGGGCTGACGCCGGGTGGTACAGAA	4576	4681	4731	4679	-1	contig00654	ANOM_011513	4576	5361	None	5262	608	28130	No_constitutive_exon_found_in_species
CTTGGTGATTCCTTGGTAATAACGGGTTGGGATGAAACTAACTGGGACAGTT	2624	2951	3001	2949	-1	contig00672	ANOM_011172	2624	3644	None	5262	608	28130	No_constitutive_exon_found_in_species
TGTCGTTATCTGTATGGGTTTCTAAGAACGATATTTGACCAGGGTAATAGGG	3098	3268	3048	3100	1	contig00683	ANOM_011122	2975	8692	None	5262	608	28130	No_constitutive_exon_found_in_species
ATTTTCAGAAGCGCCTGCTATCCTTGAGTTTGTCTAACGAGGGGTATCAGAA	4292	4409	4242	4294	1	contig00683	ANOM_011122	2975	8692	None	5262	608	28130	No_constitutive_exon_found_in_species
CCACTTCCAGGTTCTCGAGCCCTTACACGGTGAGTAACGGCGGGAAACAGCG	2312	3283	3333	3281	-1	contig00689	ANOM_011792	1234	5007	None	5262	608	28130	No_constitutive_exon_found_in_species
GTAAGTATTTCCACAACTGTAAAATAACCCCCATGCTAATGTAAGGGCAGTA	5713	6043	6093	6041	-1	contig00715	ANOM_011592	5713	6856	None	5262	608	28130	No_constitutive_exon_found_in_species
GCTTATAACAATAAACGCCTTCCTAGCTGTCAACTAACAACGGGCACAAGAA	1758	2270	2320	2268	-1	contig00724	ANOM_011640	1758	2340	None	5262	608	28130	No_constitutive_exon_found_in_species
GATTGCGCGAGAATGGGTGCATGGGAGGGTTTACGCTGACTGGGTAGTAGGA	1442	1517	1567	1515	-1	contig00736	ANOM_011545	808	2318	None	5262	608	28130	No_constitutive_exon_found_in_species
ATCAAAGACCTCTTCTTCCACCACCGCTAACCGAGCAAACAAGGGCTTAGGG	886	1009	1059	1007	-1	contig00755	ANOM_011623	191	2830	None	5262	608	28130	No_constitutive_exon_found_in_species
CTTCACAGGTCATCTTTCCAAGTCTCGTACTCTGACTGATGGGAACGTAGTT	2036	2226	2276	2224	-1	contig00758	ANOM_011699	1459	3939	None	5262	608	28130	No_constitutive_exon_found_in_species
ACACCCAGTCGACCGTATAACGATCGCGCACTAACTAACCGGGTCAATAGCT	3643	3667	3593	3645	1	contig00771	ANOM_011628	3241	4754	None	5262	608	28130	No_constitutive_exon_found_in_species
AATGGGATCAGATTTTCTCCTCGAAGTAGTTTAGTAACGGAGGGTATCAGTC	657	1292	607	659	1	contig00779	ANOM_011597	1	1292	None	5262	608	28130	No_constitutive_exon_found_in_species
GGGTTAGTTGTGGAGTGTGAATGAGTGCTAATAGACACGGGGAAATACAGCG	2794	3180	2744	2796	1	contig00791	ANOM_011686	2260	3418	None	5262	608	28130	No_constitutive_exon_found_in_species
AACCCTTTGCTAACCAATTTGACTAATGGCTGAGTAGCTAACTGGGGCAGTT	1980	2070	1930	1982	1	contig00798	ANOM_011625	295	2265	None	5262	608	28130	No_constitutive_exon_found_in_species
TTTGTGAAGAAGGGCGTTGGAGTTGTTAGGGCTAATGGGCTGGTTGGAAGCT	3803	3925	3975	3923	-1	contig00800	ANOM_011613	3340	4579	None	5262	608	28130	No_constitutive_exon_found_in_species
GTACGTATTTATCAGCCTGTCCATCGGAAAGTGTGCTAATCCGGGAACAGAT	1219	1306	1356	1304	-1	contig00853	ANOM_011712	1108	2779	None	5262	608	28130	No_constitutive_exon_found_in_species
GGGAGGGTTGCGCGCGCGCGGGCGTGTCGGTTTTCGGGGTTGATGCGGAGCT	510	783	460	512	1	contig00893	ANOM_011745	1	1223	None	5262	608	28130	No_constitutive_exon_found_in_species
