# Supplementary material for: Widespread Separation of the Polypyrimidine Tract From 3′ AG by G Tracts in Association With Alternative Exons in Metazoa and Plants
Source: Front Genet. 2019 Jan 14;9:741. doi: 10.3389/fgene.2018.00741 (PMC6339879; doi:10.3389/fgene.2018.00741)
Supplement: DATA FILE S1 — Sequences of REPAG 3′ SS from each species of fungi. [file Data_Sheet_1.zip › Supplementary data 1/Fungi_Release38_verticillium_longisporum_gca_001268145.txt]

REPA_GGG_Sequence	Exon_Start	Exon_End	Pos_-50	Pos_+2	Strand	Chromosome	GeneID	Gene_Start	Gene_End	Gene_Name	Number_of_REPAs	Number_of_REPAs_has_GGG	Number_of_Intron(Intra_genic_Region)	Upstream_Constitutive_Exon
TTATCGTTCGGGTTCCCTTCCGCCATTGTTACGATGGAACTCGGGGAAAGCG	30285	31231	31281	31229	-1	scaffold_1	BN1708_000006	26144	34492	None	6239	669	35961	No_constitutive_exon_found_in_species
TTTGCAGGCCGTCGAGTCATATGAGGGGCCCGTCCGGCAAGGGCTGACAGAG	105511	106059	106109	106057	-1	scaffold_1	BN1708_000027	102998	106956	None	6239	669	35961	No_constitutive_exon_found_in_species
AGGAAGGCGCCCTGGTAATTGACCTTGCGGCTGTCTGACGAAGTGGGGAGTT	142508	142824	142458	142510	1	scaffold_1	BN1708_000036	141317	143394	None	6239	669	35961	No_constitutive_exon_found_in_species
TGCGACCCACGCCAATGTGCGCGCAGAACTCTAACGGGCCAGCTGGGTAGAA	178823	180201	180251	180199	-1	scaffold_1	BN1708_000048	178823	181356	None	6239	669	35961	No_constitutive_exon_found_in_species
GCTCCCGCAGCCGCCACAAACTGCCCTCATGCAATGGGCTGATACCAGAGCG	222169	222649	222119	222171	1	scaffold_1	BN1708_000056	220103	222879	None	6239	669	35961	No_constitutive_exon_found_in_species
CTCTGCATGTGCAACGCCTTGCCCTGCCCCTGACCTAAGGGGAGTCACAGGC	305769	305995	306045	305993	-1	scaffold_1	BN1708_000079	305164	307390	None	6239	669	35961	No_constitutive_exon_found_in_species
CTAGAGCCAGGCCGATTGAGATGACGTGGGGAAAGCTAACAAAGGGTCAGAT	360875	361554	361604	361552	-1	scaffold_1	BN1708_000090	360875	364352	None	6239	669	35961	No_constitutive_exon_found_in_species
CCGACCCCATTCACCCATTCCCCCCTTACCTTTGCGGCGGACGGGAACAGCG	396689	396748	396639	396691	1	scaffold_1	BN1708_000100	396124	400619	None	6239	669	35961	No_constitutive_exon_found_in_species
AGTGTGCCACTGCAGATTCACAAGCAAGCACGTCTAACGGGATGGCACAGGA	406825	407495	407545	407493	-1	scaffold_1	BN1708_000103	406825	409947	None	6239	669	35961	No_constitutive_exon_found_in_species
AGCTTGAGAGGGCCAGCACTCGACTCCACAGCGTGCAGACAAAAGGGTAGAA	488354	488519	488304	488356	1	scaffold_1	BN1708_000116	461104	489123	None	6239	669	35961	No_constitutive_exon_found_in_species
GCTGTGACTGGCCTTTGCCTCGGCAGCAGCAGCAGCAGCCGAGGGCAAAGAG	805356	805657	805707	805655	-1	scaffold_1	BN1708_000207	805009	805808	None	6239	669	35961	No_constitutive_exon_found_in_species
GGGTATGCCTTTGGTTCCGAGGTGGAAAGACAATACTGACACGGGTATAGGA	880298	880455	880505	880453	-1	scaffold_1	BN1708_000224	879077	880983	None	6239	669	35961	No_constitutive_exon_found_in_species
CACGAAGGACTCTCCCCTCATGAAGATATATCCCTGACGAGCAAGGGCAGCA	949820	950517	949770	949822	1	scaffold_1	BN1708_000248	949100	953731	None	6239	669	35961	No_constitutive_exon_found_in_species
GATCGATGCAGGCGACTTGACGACGCCTCAGCTAACGGGGGACGATGTAGAA	1095422	1095562	1095612	1095560	-1	scaffold_1	BN1708_000290	1085621	1096090	None	6239	669	35961	No_constitutive_exon_found_in_species
GGCTGGCTTGCCTGAGAAACGCTCTAAAAGCAGCGGAAGCAGGCGGGCAGCC	1221969	1222403	1221919	1221971	1	scaffold_1	BN1708_000322	1220629	1224936	None	6239	669	35961	No_constitutive_exon_found_in_species
CTCTCCTCGCCTGATCCATTGCAAGACGAACAAAATCACGGGATGGCTAGTG	1249064	1249365	1249014	1249066	1	scaffold_1	BN1708_000329	1245662	1249365	None	6239	669	35961	No_constitutive_exon_found_in_species
TAAGTTCTTGTAAAAGCAACCGCTCAAGATATACCGCTGACAAGGGACAGGA	1312922	1316080	1312872	1312924	1	scaffold_1	BN1708_000346	1310579	1316080	None	6239	669	35961	No_constitutive_exon_found_in_species
AGGTCAGAGCCCTTCTCGAGGCGATGTGTTTTCTGTCCATTCGGGCAAAGCA	8197	9158	9208	9156	-1	scaffold_2	BN1708_000371	1224	14941	None	6239	669	35961	No_constitutive_exon_found_in_species
GCAAATACTACGGTCAGAATCTCACCCTAACAACCAGGCACGGGGTACAGGT	20465	20860	20910	20858	-1	scaffold_2	BN1708_000372	18797	31620	None	6239	669	35961	No_constitutive_exon_found_in_species
CAGAGTTCACAGAAGCGATGCTACTGAGAACGTGCTGACCAAGGGCGTAGGC	57708	58075	57658	57710	1	scaffold_2	BN1708_000378	57381	62460	None	6239	669	35961	No_constitutive_exon_found_in_species
CAGAGTCAACAGAAGCGGTGCTACTGAGAACGTGCTGACCCAGGGCGTAGGC	97815	98182	97765	97817	1	scaffold_2	BN1708_000383	95373	99190	None	6239	669	35961	No_constitutive_exon_found_in_species
TTGTGGATTTGCGAGCGAAAATGGCCGGGGGCGACGGGGCAGTCGGACAGAA	283753	285450	283703	283755	1	scaffold_2	BN1708_000409	283290	285450	None	6239	669	35961	No_constitutive_exon_found_in_species
GACGGTCGAGCGAACGCCTCTTGCCGCGATGAGGAGGCTTGGGAAAGAAGCC	285441	287556	287606	287554	-1	scaffold_2	BN1708_000410	285441	287890	None	6239	669	35961	No_constitutive_exon_found_in_species
AACCCGCGCGCCTCGAGCGTGCGCGTCAGCTGCGCCAGGAACGGGAGCAGCT	285957	286452	285907	285959	1	scaffold_2	BN1708_000411	285493	287644	None	6239	669	35961	No_constitutive_exon_found_in_species
TCTGCTCCTGGTCGAGCTGCGAGTTGGACTTGTTGATACGGGGGCGGTAGTT	337860	339119	339169	339117	-1	scaffold_2	BN1708_000423	336292	342902	None	6239	669	35961	No_constitutive_exon_found_in_species
AGACGCGATGGGTGGGGTGTGAGGCCTGACTGACATGCTTGGGCAACTAGAT	471571	471713	471521	471573	1	scaffold_2	BN1708_000450	471400	471909	None	6239	669	35961	No_constitutive_exon_found_in_species
AGACGCGGTGGGTGGGGTTTGAGGCCTTACTGACATGCTTGGGCGACTAGAT	475278	475420	475228	475280	1	scaffold_2	BN1708_000451	474213	475616	None	6239	669	35961	No_constitutive_exon_found_in_species
TCGCGCTACTCACCGATGCTGGTTCTGTCACAGAAGAATACGAGGGAAAGGC	558812	558988	558762	558814	1	scaffold_2	BN1708_000467	557082	566284	None	6239	669	35961	No_constitutive_exon_found_in_species
TGCTCGGTCGATCCCTGCGAGCTGCCCGGATGTCCTGACGACAGGGACAGGG	580443	581057	580393	580445	1	scaffold_2	BN1708_000472	576879	586527	None	6239	669	35961	No_constitutive_exon_found_in_species
TGTTCGGTCGATCCCTGCGAGCTGCCCGGATGTCCTGACGACAGGGATAGGG	585000	585614	584950	585002	1	scaffold_2	BN1708_000472	576879	586527	None	6239	669	35961	No_constitutive_exon_found_in_species
AGAGAAGGGCGCGGCCACGAATAAAGATTGCTGACGATGAGGGGCACCAGAT	635240	636333	636383	636331	-1	scaffold_3	BN1708_000726	635240	639459	None	6239	669	35961	No_constitutive_exon_found_in_species
GGACGAGGTCGGCTTGCTTTGTATGCGCAGACGCTGACGGGAGCACAAAGTC	668394	668549	668599	668547	-1	scaffold_3	BN1708_000732	668394	673162	None	6239	669	35961	No_constitutive_exon_found_in_species
TGGACGAGGTCGGCTTGCTTGTATGAGCAGACGCTAACGGGACCACAAAGTC	676449	676692	676742	676690	-1	scaffold_3	BN1708_000734	676449	677724	None	6239	669	35961	No_constitutive_exon_found_in_species
GGCACCATGCACCATGTTGATACAGATGCACATGATTCTGGGCAGGGCAGTT	882512	882573	882462	882514	1	scaffold_3	BN1708_000776	847667	891603	None	6239	669	35961	No_constitutive_exon_found_in_species
ATCGACGTCTTTTTTTTCCCGTTCGCACCGGTTGACCTCGCGGGACACAGGT	37209	37253	37303	37251	-1	scaffold_4	BN1708_000795	36946	38882	None	6239	669	35961	No_constitutive_exon_found_in_species
AGGGCTCCCCTGAGATTGGTGAGTACGAGCGCTTCATGCTGGGCATGAAGTC	402982	404426	402932	402984	1	scaffold_4	BN1708_000893	399284	404426	None	6239	669	35961	No_constitutive_exon_found_in_species
TCGAGGAGCGCACAGCGCGGCAAAAAGAAATACTAACAAGAAGGGGGCAGTT	421704	423366	423416	423364	-1	scaffold_4	BN1708_000899	421704	424224	None	6239	669	35961	No_constitutive_exon_found_in_species
CTCATGGTGACTGGTTTTTGAGATAGGCCCGCTGACAGCAGGGACAACAGGG	783436	783956	783386	783438	1	scaffold_4	BN1708_000985	783140	783956	None	6239	669	35961	No_constitutive_exon_found_in_species
TCGTGCTAGCGAGGCCGCTTTACAAATGAACATCATGCTGACGAGGGCAGCA	254866	255229	255279	255227	-1	scaffold_5	BN1708_001062	254866	258289	None	6239	669	35961	No_constitutive_exon_found_in_species
TAAAAAGGCTGAATTGGTCGAAAGAATCCAGAATTAGAAGAGCTGGGTAGCA	374526	374836	374886	374834	-1	scaffold_5	BN1708_001088	373677	375834	None	6239	669	35961	No_constitutive_exon_found_in_species
GGTGAGGCATGATGGAATCTCTCTCAGAATTGAGCACTGACGTGGGGCAGAA	152111	152168	152061	152113	1	scaffold_6	BN1708_001218	151851	152652	None	6239	669	35961	No_constitutive_exon_found_in_species
TGCGGTTGCCCCTCTGATCGCAGCAAGCTGACCTCCGGGCGAACGAACAGAT	184851	184946	184801	184853	1	scaffold_6	BN1708_001226	184668	188781	None	6239	669	35961	No_constitutive_exon_found_in_species
TCCTCGGGACAGCAGGAAGAAACGTACACTGCGATCTTGGCAGGGATCAGCG	188648	188781	188598	188650	1	scaffold_6	BN1708_001226	184668	188781	None	6239	669	35961	No_constitutive_exon_found_in_species
CCGCGAGACGAGCCAGACCCCACGTCCGACGTGTTTGGGTACGGACGCAGAA	315003	315268	314953	315005	1	scaffold_6	BN1708_001253	310507	315268	None	6239	669	35961	No_constitutive_exon_found_in_species
CGGGGGTCGCCCGGCCTATCTCGGCGTGGAATGACTCGAGCAGGGATGAGAA	359508	360551	360601	360549	-1	scaffold_6	BN1708_001266	359508	361143	None	6239	669	35961	No_constitutive_exon_found_in_species
CTCGCTATTTCATCCTCATGTAACACCGGCTAACCACTGCGGGTGAACAGGT	481923	482181	481873	481925	1	scaffold_6	BN1708_001304	477148	483265	None	6239	669	35961	No_constitutive_exon_found_in_species
CTTGATATTTCATCTTCATGTTACACCGGCTAACCACTGCGGGCGAACAGGC	489101	489359	489051	489103	1	scaffold_6	BN1708_001305	484078	490523	None	6239	669	35961	No_constitutive_exon_found_in_species
GGTGAGTTGACAAGAATCCCGCTGCCGATCGCCGTCTAACTTGGGAGTAGTT	511259	511956	512006	511954	-1	scaffold_6	BN1708_001312	510715	513169	None	6239	669	35961	No_constitutive_exon_found_in_species
GGAAGACATCACGCCCTCAACCTCTTGATCTTGCACTGAGACAGGGACAGTC	514543	516024	514493	514545	1	scaffold_6	BN1708_001313	512992	530519	None	6239	669	35961	No_constitutive_exon_found_in_species
GGTGAGTTGACAAGAATCCTGCTGCCGATCACCGTCTAACATGGGAGTAGTT	536362	536447	536497	536445	-1	scaffold_6	BN1708_001317	534977	537645	None	6239	669	35961	No_constitutive_exon_found_in_species
TAGACATATACATATGCCCGGACTACAACGAGGCGGTGAAAGGGACGCAGGT	610711	610880	610930	610878	-1	scaffold_6	BN1708_001332	610711	612732	None	6239	669	35961	No_constitutive_exon_found_in_species
AGGATGTCAAGTGCGAGTGGGGTGAAGAGGGAGACAAACTACTGGGAAAGGG	81004	81175	80954	81006	1	scaffold_7	BN1708_001377	80896	81175	None	6239	669	35961	No_constitutive_exon_found_in_species
TTCCCTTTTTCTTTCTTTTGTCGGGGGGACCCTACTGACGGGTGGAACAGGG	267604	268171	267554	267606	1	scaffold_7	BN1708_001418	266058	268171	None	6239	669	35961	No_constitutive_exon_found_in_species
CAGCTGGTCTGAAACGGGCCCAATCCGATCCTATACTGACAGGGGTCAAGGG	321077	321223	321273	321221	-1	scaffold_7	BN1708_001427	315519	328237	None	6239	669	35961	No_constitutive_exon_found_in_species
TGCGAGCTGACGGAGAGGTACGCGCGAGAATCGAGGGACAGCTGGGGGAGCT	507529	507656	507706	507654	-1	scaffold_7	BN1708_001470	507529	509276	None	6239	669	35961	No_constitutive_exon_found_in_species
GTGGTGACACACACACATACACGCCGACAGCGCTAACAGATAGGGGACAGGA	524706	530604	530654	530602	-1	scaffold_7	BN1708_001477	524706	554210	None	6239	669	35961	No_constitutive_exon_found_in_species
AGCGCTGTAGGTCTGCCACTCCTAAACTCCAACTCCGGGTGGAAAAGCAGGA	663701	664122	664172	664120	-1	scaffold_7	BN1708_001499	663701	668615	None	6239	669	35961	No_constitutive_exon_found_in_species
TTCCTTTCCAGCACTTCATTAGATGTACATGACTGACGGGCGGAATGCAGCA	681605	681851	681901	681849	-1	scaffold_7	BN1708_001503	681605	684660	None	6239	669	35961	No_constitutive_exon_found_in_species
GGATGCTCATGGAGAACTTCATCAACGGCTTCCCTGGCCGGGAGAATTAGAT	46007	46586	46636	46584	-1	scaffold_8	BN1708_001524	45100	48716	None	6239	669	35961	No_constitutive_exon_found_in_species
CGTCACGCCTCGTTTTTGTCGGCACCGGGCACACACATCTAACGGGCCAGTC	66373	66468	66323	66375	1	scaffold_8	BN1708_001530	66248	72309	None	6239	669	35961	No_constitutive_exon_found_in_species
GTCTTCCGACACGAAACGTGGACATGCACGCTAACGCCTGCGGGTGACAGGC	72254	74319	74369	74317	-1	scaffold_8	BN1708_001531	72254	77298	None	6239	669	35961	No_constitutive_exon_found_in_species
AGCCTGGTCTTCCGACACGAAACATGCACGCTAACGCCTGCGGGTGACAGGC	104732	106828	106878	106826	-1	scaffold_8	BN1708_001538	104732	108713	None	6239	669	35961	No_constitutive_exon_found_in_species
TGTGCCTGGTAAATCCCCGTCAATTGCGTTCTTCATCCTGACGAGGGCAGTT	314577	314937	314527	314579	1	scaffold_8	BN1708_001583	313737	315895	None	6239	669	35961	No_constitutive_exon_found_in_species
CGTTCACCAAGCGAGTTATCATGCATCTAGTTCATTGCTGACCAGGGTAGGA	334780	335076	335126	335074	-1	scaffold_8	BN1708_001589	329933	335513	None	6239	669	35961	No_constitutive_exon_found_in_species
TAAGACCATCTGCCTGCCACAGTGAAATGGCAGCAACTGACGGGAAGTAGTA	340940	342569	342619	342567	-1	scaffold_8	BN1708_001592	340440	342955	None	6239	669	35961	No_constitutive_exon_found_in_species
AGCGGGGAGACCACCACGAGGGAGAATCTCAAGCTCTAACAATGGGCCAGCC	349222	350980	349172	349224	1	scaffold_8	BN1708_001593	347201	350980	None	6239	669	35961	No_constitutive_exon_found_in_species
TAAGACCATCTGCCTGCCACGGGCAAATGGCAGCAACTGACGGGGACTAGCA	365373	367002	367052	367000	-1	scaffold_8	BN1708_001600	365189	367388	None	6239	669	35961	No_constitutive_exon_found_in_species
TACCATGTTCTCCAGGCAAGTCCAGGTACGAGGTGCTGATAACGGGCCAGAT	479589	483451	479539	479591	1	scaffold_8	BN1708_001626	478143	483451	None	6239	669	35961	No_constitutive_exon_found_in_species
CCGAGCTTGATGATGGCGTTGAGAAAGAAAATGCTGACTTGGGGACATAGTC	541656	543031	543081	543029	-1	scaffold_8	BN1708_001641	541106	543885	None	6239	669	35961	No_constitutive_exon_found_in_species
TACCATGTTCTCTAGGCAAGTCCGAGTACGAGGTGCTGATAACGGGCCAGAT	593912	597832	593862	593914	1	scaffold_8	BN1708_001652	592456	597832	None	6239	669	35961	No_constitutive_exon_found_in_species
GCATTGCCATCAGCGAATGCACCGAATCGTCCTGCTGACCGGGAGCCCAGAT	635883	636103	636153	636101	-1	scaffold_8	BN1708_001663	631700	636421	None	6239	669	35961	No_constitutive_exon_found_in_species
CATCGCGGCGCGTTGGGGAAATCACCGCCAGCTGACAACCCGGGAAACAGGC	693041	693158	693208	693156	-1	scaffold_8	BN1708_001680	691051	694044	None	6239	669	35961	No_constitutive_exon_found_in_species
CATTTTCCCCTGATACAAAATTGGGCAAGCGATCAAGCTGACTGGGGCAGTA	705220	705704	705754	705702	-1	scaffold_8	BN1708_001685	705220	708389	None	6239	669	35961	No_constitutive_exon_found_in_species
AAGTCTGGAACATGGCGAGTAAGTCTTGCGCAGCGACCCCGACGGGGCAGGT	708631	709101	708581	708633	1	scaffold_8	BN1708_001686	706036	710914	None	6239	669	35961	No_constitutive_exon_found_in_species
CATAGCCACATGTTATGTAATGATCAACCAAGACTGACACGATTGGGTAGGC	233173	233809	233123	233175	1	scaffold_9	BN1708_001741	230592	233809	None	6239	669	35961	No_constitutive_exon_found_in_species
CGTCAACCTCAGCCTACTGACAGCACGAGTATCACCACAAATTGGGGTAGCG	245560	245801	245510	245562	1	scaffold_9	BN1708_001746	243036	250102	None	6239	669	35961	No_constitutive_exon_found_in_species
ATCAATTTGACGATCATGTTGAGAGCCACGACTAACATGCTGGGACGTAGCT	323682	326089	323632	323684	1	scaffold_9	BN1708_001760	322175	326089	None	6239	669	35961	No_constitutive_exon_found_in_species
ACAGCATGCCTCAAGTGCCAGCATGCTAACACTCGGGGTGGGGGGAAAAGCC	448017	448956	449006	448954	-1	scaffold_9	BN1708_001781	445895	449928	None	6239	669	35961	No_constitutive_exon_found_in_species
GTCCCTCATGAACGAGGTTCGAAAGAACAGGAGCAAATGGGCCAGCGAAGAG	615940	616069	616119	616067	-1	scaffold_9	BN1708_001822	612665	616995	None	6239	669	35961	No_constitutive_exon_found_in_species
ACATGCATGCTCCTTTTCGAGACGGGATGCCCCAGCTGACAGGGCGCCAGAC	688471	690189	690239	690187	-1	scaffold_9	BN1708_001846	688471	694914	None	6239	669	35961	No_constitutive_exon_found_in_species
GTGACGACACCCCGACGAGTGGTGCACAGTTTTGACTGACCAGGGCACAGTA	719548	720607	719498	719550	1	scaffold_9	BN1708_001849	717792	720607	None	6239	669	35961	No_constitutive_exon_found_in_species
ATTCCCTCCCGACCAACTGCCAAAGGGCCGGGGACTGACCGTTGGGCAAGAC	104761	108358	108408	108356	-1	scaffold_10	BN1708_001872	104761	109115	None	6239	669	35961	No_constitutive_exon_found_in_species
GTCATCTCGATAAAGACGATCTTGTGAATGAGGCTGACAGCGGGAATCAGAA	160005	160994	161044	160992	-1	scaffold_10	BN1708_001881	148334	161244	None	6239	669	35961	No_constitutive_exon_found_in_species
ATCGATCTCATAAGGTTCGGGCCGCTAACCAGTGTCGCGCGGGTGTAAAGGC	180735	181086	180685	180737	1	scaffold_10	BN1708_001889	180290	181375	None	6239	669	35961	No_constitutive_exon_found_in_species
GTCAAGGACACGGACGACTTTGCGTTTGAGCGCGCCGCCTGGGGGGACAGGT	325401	327070	325351	325403	1	scaffold_10	BN1708_001920	324686	327070	None	6239	669	35961	No_constitutive_exon_found_in_species
GAGGCATTCCCCTTACCATCCACATCTTCAGCAAGCTAACAGGGGCAAAGGT	343985	344373	343935	343987	1	scaffold_10	BN1708_001925	341910	345222	None	6239	669	35961	No_constitutive_exon_found_in_species
GGAGAACCTCTGCCCCCTCCAACTCCCCTGGCTGACACATGGGGCCGTAGAT	437324	437629	437274	437326	1	scaffold_10	BN1708_001949	436881	438870	None	6239	669	35961	No_constitutive_exon_found_in_species
TCGTCAAGTCGCTGGACCGCGAGTGGGACGCGCCGTGGGCGGATGACTAGGA	444374	444807	444857	444805	-1	scaffold_10	BN1708_001952	444194	445929	None	6239	669	35961	No_constitutive_exon_found_in_species
CAAGTAAGTCTGATGCCAACCCAATAAGAGCGGATGCTGAGCGGGCGCAGAC	457281	457586	457636	457584	-1	scaffold_10	BN1708_001954	457003	463995	None	6239	669	35961	No_constitutive_exon_found_in_species
GTCTGAGTTGGACATGTTCGTGCATGATCAAAGTGTTCTGACAGGGGCAGAT	470206	470293	470156	470208	1	scaffold_10	BN1708_001955	464648	471061	None	6239	669	35961	No_constitutive_exon_found_in_species
GAAGACCGGTGTCGCACCAACGGCCCAGACGGATGGGGATGTTGAAGCAGCT	522526	523139	523189	523137	-1	scaffold_10	BN1708_001974	519957	524260	None	6239	669	35961	No_constitutive_exon_found_in_species
GCTAACCCAAACCTAGAAGCAGTATTTGGATGCTGACGAACGGGGAACAGGC	549108	549294	549344	549292	-1	scaffold_10	BN1708_001978	547923	552241	None	6239	669	35961	No_constitutive_exon_found_in_species
TTTGTCGTCGGATGCCGTCCTCGGGACCCTGTGCTAACAAAAGGGAACAGTC	596837	597594	596787	596839	1	scaffold_10	BN1708_001986	588321	611916	None	6239	669	35961	No_constitutive_exon_found_in_species
TCCTCCTTGGCTTTGGGTCGCGTGACTGCTTGACTGACTGGTGGGTGAAGAT	116836	118473	116786	116838	1	scaffold_11	BN1708_002022	113242	118473	None	6239	669	35961	No_constitutive_exon_found_in_species
TGTGAGTTTGGAATCTTCCAGCCGGAGCCCTTGTCTGACGGGAGGTCCAGAA	199217	199476	199526	199474	-1	scaffold_11	BN1708_002038	197051	201080	None	6239	669	35961	No_constitutive_exon_found_in_species
ACATTGATGGCCTGCCGGGCGAGTCGTCTTTTGCTGACCAAGAGGGATAGCT	350327	350379	350277	350329	1	scaffold_11	BN1708_002071	350068	354059	None	6239	669	35961	No_constitutive_exon_found_in_species
CTCCCTATTCCCCGCCACATCATCTTGCACGCCCGTCTCTGAGGGCTGAGCA	475818	476038	476088	476036	-1	scaffold_11	BN1708_002103	467618	479332	None	6239	669	35961	No_constitutive_exon_found_in_species
ATAATGCGTATTAGCTGCTGGCTTCAGAACGCAGGTTGACCTGGGAACAGCC	520579	520766	520529	520581	1	scaffold_11	BN1708_002114	519342	522736	None	6239	669	35961	No_constitutive_exon_found_in_species
GTAGGGCGGGAGCGAAGCCTGTGGCGTTGGCTGTCGGGGGCGGGGTCGAGGC	567099	567705	567049	567101	1	scaffold_11	BN1708_002121	557311	568835	None	6239	669	35961	No_constitutive_exon_found_in_species
ATGGCCCGCCGTCGATGAGAGGAGAGTGAGAGACTGACCGGGAGACTCAGGC	107567	107956	108006	107954	-1	scaffold_12	BN1708_002167	107390	108616	None	6239	669	35961	No_constitutive_exon_found_in_species
AGATGGCCCGCCCGGCTCGATGAGAGTGAGAGACTGACCGGGACACACAGGC	118561	118950	119000	118948	-1	scaffold_12	BN1708_002170	118384	119611	None	6239	669	35961	No_constitutive_exon_found_in_species
GATGCTGAATTACTCTGTCTTTTGCCACGCGGTCTGACCAGATCGGGCAGAT	132475	132559	132425	132477	1	scaffold_12	BN1708_002175	132105	135375	None	6239	669	35961	No_constitutive_exon_found_in_species
GTGTTGTCCTGTCTCCTTGCCGCCGATCGGCCTTGCTTACCATGGGATAGGA	168688	168972	168638	168690	1	scaffold_12	BN1708_002185	166406	172664	None	6239	669	35961	No_constitutive_exon_found_in_species
ACCCGCCCCTCGAACCAGCACGCGGTCCACTAACCCGTGGGAAAACGCAGTC	356825	357004	356775	356827	1	scaffold_12	BN1708_002227	356298	360333	None	6239	669	35961	No_constitutive_exon_found_in_species
TGCCGCCCATGTTCCGTTGCCGTTCATCATTGCTAACTCCATTGGGGTAGTG	508382	508523	508573	508521	-1	scaffold_12	BN1708_002263	507793	509375	None	6239	669	35961	No_constitutive_exon_found_in_species
ACTGCCACCATTTTCCCGCTGCCTCATGCTGATATGACACTGGGAACTAGGG	547407	547499	547549	547497	-1	scaffold_12	BN1708_002271	544146	549583	None	6239	669	35961	No_constitutive_exon_found_in_species
TAGACTCATGCTGTGGAAAGCCTCTAACAAAGCCATCTTGGGCCAGGTAGAC	63258	63479	63208	63260	1	scaffold_13	BN1708_002302	62980	66395	None	6239	669	35961	No_constitutive_exon_found_in_species
TCATCTGGAAGACAGCTTTCTGGCCGCCCTTGACATGTTTAGGGTGCCAGCT	122176	122212	122126	122178	1	scaffold_13	BN1708_002311	117267	122212	None	6239	669	35961	No_constitutive_exon_found_in_species
TCGTCTCGCTCGACCCCGCCCATCACCACAAACTACAACTCGGGCGGCAGCT	161705	162461	162511	162459	-1	scaffold_13	BN1708_002320	161705	164590	None	6239	669	35961	No_constitutive_exon_found_in_species
GGCCGAGTCGGCGGGTGTCGTTGTGGTGGTCTGTGGGCGAGGGGGAAAAGGC	184071	184359	184409	184357	-1	scaffold_13	BN1708_002329	184071	186208	None	6239	669	35961	No_constitutive_exon_found_in_species
TAGTGTTTCCCCAATTGCCGGATGGTGCGATCAGCTAACGGGGGACACAGGA	289539	290285	290335	290283	-1	scaffold_13	BN1708_002355	289539	291098	None	6239	669	35961	No_constitutive_exon_found_in_species
GACATTGTACCTCCCCTCCAAGTTGACTATGACTTACACATGGGGATTAGAT	301316	301375	301425	301373	-1	scaffold_13	BN1708_002358	300445	304448	None	6239	669	35961	No_constitutive_exon_found_in_species
CCTCTCCGCCGCCGTCCTTGTGTGGGGTTCGTTCGCTTACAGACGGGCAGCG	378161	378436	378111	378163	1	scaffold_13	BN1708_002381	377641	378436	None	6239	669	35961	No_constitutive_exon_found_in_species
CCTCTCCGCCGCCGTCCTTGTGTGGGGTTCGTTCGCTTACAGACGGGCAGCG	439348	439620	439298	439350	1	scaffold_13	BN1708_002397	438838	439620	None	6239	669	35961	No_constitutive_exon_found_in_species
GACGATCGCGGCAGGGACCGAGACCGGGACCGGGATCGAGACCGGGACAGAC	506831	506867	506917	506865	-1	scaffold_13	BN1708_002412	506831	509080	None	6239	669	35961	No_constitutive_exon_found_in_species
TCCCTCTGCCGCCGTTTCCTCCGAGGACACAGCACTGACGAGACGGGCAGCC	529471	530016	530066	530014	-1	scaffold_13	BN1708_002420	529471	530176	None	6239	669	35961	No_constitutive_exon_found_in_species
CCGCGGCGCTGCTCCTACAGATAAAGGCCCAGAATTGACTAGAAGGGTAGGC	104675	104777	104625	104677	1	scaffold_14	BN1708_002466	104144	107082	None	6239	669	35961	No_constitutive_exon_found_in_species
CGCGGCGCTGCTACTACAGAGAATGGCCCAGAATTGACTAGAAAGGGTAGGC	133033	133139	132983	133035	1	scaffold_14	BN1708_002476	132486	135438	None	6239	669	35961	No_constitutive_exon_found_in_species
CCACGCCAGCCAACATGTTCCCTGGCGAGACGGGGACCGAGGGGTAGCAGCA	323968	324423	323918	323970	1	scaffold_14	BN1708_002527	314718	325255	None	6239	669	35961	No_constitutive_exon_found_in_species
GCCTATGCTTTTGGCTGTGAAGATGCCTGCAGGCTAACCTGGGTACGCAGGA	377293	378740	377243	377295	1	scaffold_14	BN1708_002542	374096	378740	None	6239	669	35961	No_constitutive_exon_found_in_species
ACGTGCTTTATTTGACGCATCACAAACCTGTCCTCTGGGAATAGATCAAGGG	513155	513431	513105	513157	1	scaffold_14	BN1708_002573	512396	513745	None	6239	669	35961	No_constitutive_exon_found_in_species
GGTATGTGATTTTCCTAAAATTCTAACCAGTCAAACTGACGAGGGTAAAGAA	586405	586828	586878	586826	-1	scaffold_14	BN1708_002589	585259	587273	None	6239	669	35961	No_constitutive_exon_found_in_species
TGCTTCGAACACTGGTTCCTAGTTCGACAGACTGCTAACAGGAGGGCCAGAT	66848	67390	66798	66850	1	scaffold_15	BN1708_002610	66021	70320	None	6239	669	35961	No_constitutive_exon_found_in_species
AGAACTCCTGGCGTCTTGAAAGACTCGTTCACTAATATACGATGGGACAGCT	68033	68603	67983	68035	1	scaffold_15	BN1708_002610	66021	70320	None	6239	669	35961	No_constitutive_exon_found_in_species
TCATCATCGCCGAGCATGATCCCCGTCGCTCTCGTGACGGGCGGATACAGCG	227806	228039	228089	228037	-1	scaffold_15	BN1708_002635	223110	235997	None	6239	669	35961	No_constitutive_exon_found_in_species
TTCATCACCCCTTGGTTCAAAGCAAGGATCCTCAACCAACCTGCAGGGAGCC	328086	328430	328480	328428	-1	scaffold_15	BN1708_002657	327468	331594	None	6239	669	35961	No_constitutive_exon_found_in_species
CCCGTGGGGAAAACTGTCAACTTCTCCAGAGGCTTGCTAACAGGGACCAGTC	405438	406269	406319	406267	-1	scaffold_15	BN1708_002672	405438	406597	None	6239	669	35961	No_constitutive_exon_found_in_species
CCTTGGCCTGGGGGTTCCATCTCAGAGCGCTTGACTGACGGGCAGCACAGCG	427407	430132	430182	430130	-1	scaffold_15	BN1708_002679	427407	438395	None	6239	669	35961	No_constitutive_exon_found_in_species
TGCTTGACACAGGATATTAGTATAGCAGCCTGGCTAACGCGGGCCAAAAGTT	480351	480474	480301	480353	1	scaffold_15	BN1708_002690	480082	480721	None	6239	669	35961	No_constitutive_exon_found_in_species
TGCCTTGGACGGCTTTCCTAGTACCGCTCCCCTGGCTAACCACGGGGCAGCC	546544	552922	552972	552920	-1	scaffold_15	BN1708_002708	546544	554325	None	6239	669	35961	No_constitutive_exon_found_in_species
TGGCCGGGTCTACGATGCGACGACGGGATGCTGACAATGGGCGAACACAGGC	166432	166530	166382	166434	1	scaffold_16	BN1708_002741	165574	167958	None	6239	669	35961	No_constitutive_exon_found_in_species
ACCGCCTCATTCGAAGTATATATGGGCTCTCCGGCTAACAGGGATTCAAGAC	239501	239559	239609	239557	-1	scaffold_16	BN1708_002755	236197	239838	None	6239	669	35961	No_constitutive_exon_found_in_species
CGACTAGTGTTCCTCCGATGAAACTGGTTGACTGACATTGCTGGGGGCAGGA	477147	477282	477332	477280	-1	scaffold_16	BN1708_002807	475056	479141	None	6239	669	35961	No_constitutive_exon_found_in_species
CCCCGTGCCACTCGTGTTCCTTGACTGACATTGCTGGGGCGGGGGGCCAGGA	492331	492466	492516	492464	-1	scaffold_16	BN1708_002811	492095	494313	None	6239	669	35961	No_constitutive_exon_found_in_species
AGTCAGGCCCACGGGCTGCCTCTGCGTCGCCTCGCCAATGGTGTGGGCAGTT	496230	496307	496180	496232	1	scaffold_16	BN1708_002812	494522	497429	None	6239	669	35961	No_constitutive_exon_found_in_species
CAGCTCAAGCCGCGTAGGTGAGAGGCAGCACTCTGCGGACCAGGGTGAAGCG	554603	554633	554683	554631	-1	scaffold_16	BN1708_002826	554603	555265	None	6239	669	35961	No_constitutive_exon_found_in_species
CGTTACACCATTTCAAATCTTCCCACTCCCTGGTACTAAATGGTGGGCAGGA	20320	20473	20270	20322	1	scaffold_17	BN1708_002839	19574	21862	None	6239	669	35961	No_constitutive_exon_found_in_species
CAATACCACGCCCTCGTGAGTGCCCCCTTCGTTACTGACGCAGGGAATAGGC	21289	22263	22313	22261	-1	scaffold_17	BN1708_002840	21289	23551	None	6239	669	35961	No_constitutive_exon_found_in_species
TGCGCATATCGTTGCTAGCCATAGTCGACCATGAGACTGATGATGGGTAGCA	105388	105775	105338	105390	1	scaffold_17	BN1708_002860	103101	105775	None	6239	669	35961	No_constitutive_exon_found_in_species
GCCACGGTCCGCTGCGGCTTTAACACGGTCTGCGAAGCCGTCAAGGGCAGGG	125483	125625	125675	125623	-1	scaffold_17	BN1708_002865	125483	125791	None	6239	669	35961	No_constitutive_exon_found_in_species
TCTACCTAGACAAACCATGGGAGTAGGACACCTCTAACCTCGGGTGATAGAC	141982	142890	141932	141984	1	scaffold_17	BN1708_002871	141722	145791	None	6239	669	35961	No_constitutive_exon_found_in_species
TCCCTTGGCTTGCCTGCCCCCTCGAGGACCTTCTTACAGGGATGCAATAGAT	280120	280344	280070	280122	1	scaffold_17	BN1708_002900	279428	280748	None	6239	669	35961	No_constitutive_exon_found_in_species
TTGTCGCTTGTAACCACGCTTCACTCGGCACATGGCTAATGGGCAAACAGAT	311313	312017	311263	311315	1	scaffold_17	BN1708_002910	310399	312017	None	6239	669	35961	No_constitutive_exon_found_in_species
AGACGCTTTGCTCTCTGCTGAGCAACTAAGAGGCTGACACGTGGGCCAAGCG	396596	397127	397177	397125	-1	scaffold_17	BN1708_002934	396596	397820	None	6239	669	35961	No_constitutive_exon_found_in_species
TGCGGATCCAGACGCGGGCGCGGTCGGCGTGCGAGACCTTGCGTTGGGAGGA	16856	16897	16947	16895	-1	scaffold_18	BN1708_002979	16856	17493	None	6239	669	35961	No_constitutive_exon_found_in_species
GGCCCCAGGGGATCAGAACGGGGGGGAGGGGGTGGTGCTGACACGGGCAGTG	20799	20988	21038	20986	-1	scaffold_18	BN1708_002981	20020	21659	None	6239	669	35961	No_constitutive_exon_found_in_species
TTGTCACGGATGTTTGTATGAGAGACGAGAATGTGCTGACGCATGGGCAGAT	49281	49519	49569	49517	-1	scaffold_18	BN1708_002987	42933	51646	None	6239	669	35961	No_constitutive_exon_found_in_species
CTGCCACAGATGTTTGTATGAGAGACGAGAATGTGCTGACGCATGGGCAGAT	48236	48497	48547	48495	-1	scaffold_18	BN1708_002987	42933	51646	None	6239	669	35961	No_constitutive_exon_found_in_species
AGCTTCCTGACAAGCTCCGTTGGCTGTCAAGCGCTAACATATGGGTTGAGTT	54209	54961	55011	54959	-1	scaffold_18	BN1708_002989	53461	55480	None	6239	669	35961	No_constitutive_exon_found_in_species
CTGGACTGCCGTGTGCCAGCACGGAACCATGACATTGACGGGTGCAAAAGTA	111944	112037	112087	112035	-1	scaffold_18	BN1708_003002	102365	114836	None	6239	669	35961	No_constitutive_exon_found_in_species
ATCCTCGCTGATGTAGCGATTCGACGCAGTCAGCTGCTAACAGGGCGCAGGA	102365	102518	102568	102516	-1	scaffold_18	BN1708_003002	102365	114836	None	6239	669	35961	No_constitutive_exon_found_in_species
AGTTTACAACTGATTTCAAGTATTGCTCGTTCTGACTTGGGGACGAATAGGT	155431	156107	155381	155433	1	scaffold_18	BN1708_003013	149424	156107	None	6239	669	35961	No_constitutive_exon_found_in_species
TGTAAGTGAAATACATCGGGAATCGTTGGTGCCGTACTAAACAGGGTCAGGT	411263	414389	411213	411265	1	scaffold_18	BN1708_003081	409145	414389	None	6239	669	35961	No_constitutive_exon_found_in_species
CTGCCCTCAAAGGGAACCCGGCGGCAAAAATGCTGACGCTCGTGGGACAGTC	423714	424886	423664	423716	1	scaffold_18	BN1708_003084	422105	424886	None	6239	669	35961	No_constitutive_exon_found_in_species
TTGTGGCTTGACATGTGCTATCGGGAATCTCTTCTAACATCGGGTCAAAGTT	173923	173957	174007	173955	-1	scaffold_19	BN1708_003148	172466	174340	None	6239	669	35961	No_constitutive_exon_found_in_species
GGAGTCGTCTCCTGCTGGGAGGTAATTGTACACCGGCCTTGGGTTTAGAGAG	218429	218521	218571	218519	-1	scaffold_19	BN1708_003160	218429	219327	None	6239	669	35961	No_constitutive_exon_found_in_species
TGAGGCGTTGCCTTTTGACGCACGCTAACGAGGCCTCGGGGCGACAACAGAA	225185	225782	225135	225187	1	scaffold_20	BN1708_003273	224622	225782	None	6239	669	35961	No_constitutive_exon_found_in_species
CGGGGTGAAGGAGATGTGCTTTTTATTTGTTTTTGCTGACCTGGGAACAGAG	225300	226205	226255	226203	-1	scaffold_20	BN1708_003274	225300	228421	None	6239	669	35961	No_constitutive_exon_found_in_species
GGGCGGCACGCAGCGCCCGCGTCAGCGCCGGCGGCTGGTGGCGGGCAAAGCG	328223	328700	328750	328698	-1	scaffold_20	BN1708_003294	328223	333037	None	6239	669	35961	No_constitutive_exon_found_in_species
CGGGGTAGGGGCGCATTGGTCTCACGGGCGACGTGACTGACAGGGATTAGTA	358715	359680	358665	358717	1	scaffold_20	BN1708_003299	355564	363556	None	6239	669	35961	No_constitutive_exon_found_in_species
CGGGGTAGGGGCGCATTGGTCTCACGGGCGACGTGACTGACAGGGATTAGTA	360361	362717	360311	360363	1	scaffold_20	BN1708_003299	355564	363556	None	6239	669	35961	No_constitutive_exon_found_in_species
GAGAGTGACTGGTGGGCGGTCCCGCCCTCGCGCACGAACACATGGGGAAGAC	15670	16935	15620	15672	1	scaffold_21	BN1708_003335	13483	16935	None	6239	669	35961	No_constitutive_exon_found_in_species
GGCAATCACCTAGGTGCAAGTATGTCATATACTGATGAATGGGCATACAGCA	20686	21062	20636	20688	1	scaffold_21	BN1708_003337	19130	21796	None	6239	669	35961	No_constitutive_exon_found_in_species
GCCGGGATTTGCGCGCATTCTTATCGCAAAGCACAATTGCTGAGGGCCAGGA	41281	41848	41898	41846	-1	scaffold_21	BN1708_003343	35854	48106	None	6239	669	35961	No_constitutive_exon_found_in_species
CTGCAGTAGCGCACCGAACGGGCGACCACGAGGACTAACAGGGAGACCAGGT	107510	107641	107460	107512	1	scaffold_21	BN1708_003356	103121	111085	None	6239	669	35961	No_constitutive_exon_found_in_species
GCTGTGGCCGTCACGCCGTACGTAGTGCTAGCCTACTAACGGGTGTACAGAC	286979	290378	286929	286981	1	scaffold_21	BN1708_003401	286839	291279	None	6239	669	35961	No_constitutive_exon_found_in_species
CTAGGTACTTACAGAAATACTTCAGCAACGCACAGTACATACACGGGCAGCA	184370	184579	184320	184372	1	scaffold_22	BN1708_003475	183855	184579	None	6239	669	35961	No_constitutive_exon_found_in_species
CAAGGGCATGAAACACTATGAGCGCCCGGCGCTAAAGGGTTGACAAACAGAT	267561	267947	267997	267945	-1	scaffold_22	BN1708_003492	264903	269627	None	6239	669	35961	No_constitutive_exon_found_in_species
TCCGCCGCACACGAACCCGAGAATGCGCCGACTGACAGGGAAAATGACAGGC	302982	303073	303123	303071	-1	scaffold_22	BN1708_003497	299751	303537	None	6239	669	35961	No_constitutive_exon_found_in_species
CGAAACCCGACACGGAGACGACTTTGACTTCTGCCAAGGCAAAGGGATAGGA	311046	311136	310996	311048	1	scaffold_22	BN1708_003500	310274	312073	None	6239	669	35961	No_constitutive_exon_found_in_species
CAAACGCTTCCACAAGAGGACAGCTACTGACACGCGAGACGTGGGAACAGAT	410731	411063	411113	411061	-1	scaffold_22	BN1708_003529	410731	411691	None	6239	669	35961	No_constitutive_exon_found_in_species
GAGAGGGCAGCGATCAGCGAGAGGACAGCGACTGACCGAGACGGGAACAGAT	415512	415831	415881	415829	-1	scaffold_22	BN1708_003531	415512	416493	None	6239	669	35961	No_constitutive_exon_found_in_species
GGCGGGCCCTGCCGTACGCATTGAGCCGTGGAACTGACCAAGGGCTGTAGCG	460417	460480	460530	460478	-1	scaffold_22	BN1708_003541	453599	463944	None	6239	669	35961	No_constitutive_exon_found_in_species
GGTATGTGGTATTCCCCTCTCCGATCGATCCTGGCTGACCACAGGGCTAGCA	38922	39194	39244	39192	-1	scaffold_23	BN1708_003551	38922	42525	None	6239	669	35961	No_constitutive_exon_found_in_species
TAAGTGGGCATAGGGCAACACGAGCAGCAACCAAGTACTGACATGGGCAGAT	336069	336170	336220	336168	-1	scaffold_23	BN1708_003603	333386	337773	None	6239	669	35961	No_constitutive_exon_found_in_species
AAGGAGACATGAAGGCAACACGAGCAGCAACCAAGTACTGACATGGGCAGAT	343990	344091	344141	344089	-1	scaffold_23	BN1708_003606	342616	345031	None	6239	669	35961	No_constitutive_exon_found_in_species
GGTACGAGGCCGTGGCCGGTTTCGGCGCCGTCGTCCGCTGCGGGGAGTAGTG	350352	350721	350771	350719	-1	scaffold_23	BN1708_003609	350352	351702	None	6239	669	35961	No_constitutive_exon_found_in_species
AACAACAGTGCCTTCGCACAATGGTTCGGCACCACCGGCCGGGGCGCCAGAT	432208	432470	432520	432468	-1	scaffold_23	BN1708_003616	405040	438019	None	6239	669	35961	No_constitutive_exon_found_in_species
GTAGGTCGTCAACACGCAGAATGGCTAGCAGAATACTGACACGGGAGTAGAT	22418	25954	22368	22420	1	scaffold_24	BN1708_003630	21270	25954	None	6239	669	35961	No_constitutive_exon_found_in_species
CCTGGGGAGGCCATCACATCGACGTGTTTGCTGATGACACGGGATAACAGGT	216802	217441	216752	216804	1	scaffold_24	BN1708_003663	213548	219171	None	6239	669	35961	No_constitutive_exon_found_in_species
TCGTGTCGCATCGAGTCGCAACATTCATGTGTAGAGCCAGGGACTAATAGGA	301127	301439	301077	301129	1	scaffold_24	BN1708_003672	294633	305304	None	6239	669	35961	No_constitutive_exon_found_in_species
ACCGGTGTCTACCGCCGTACCTTCAACGTCCCCTCGACCTGGGACGCCAGCT	180784	182389	180734	180786	1	scaffold_25	BN1708_003751	179840	185124	None	6239	669	35961	No_constitutive_exon_found_in_species
TGAGGGCAAAAGAGTTTTGCAACAGGAGCCCCGTTCCATGGGATGTATAGGA	249720	249790	249840	249788	-1	scaffold_25	BN1708_003770	249720	251742	None	6239	669	35961	No_constitutive_exon_found_in_species
TCAAAAGGACACTTGCAACACGATGAAGTCAACTAAGACAGGGGCAACAGTG	345163	345593	345643	345591	-1	scaffold_25	BN1708_003801	343800	346419	None	6239	669	35961	No_constitutive_exon_found_in_species
GGGGCGCGCAAAGACGAGGGTTGAACGGAACGGTGCTGACAGGGAGCAAGTC	366992	367106	367156	367104	-1	scaffold_25	BN1708_003806	366329	367513	None	6239	669	35961	No_constitutive_exon_found_in_species
TCTTCTGACGGCGCGAACAAGAAAATGCTGACGAATGGGTGAATACGCAGCA	28067	28728	28778	28726	-1	scaffold_26	BN1708_003833	28067	30537	None	6239	669	35961	No_constitutive_exon_found_in_species
CCTCTTCTGACCACGAGAAAACATTGCTGACGAAAGGGGGAAATGAGCAGCA	44145	44532	44582	44530	-1	scaffold_26	BN1708_003838	44030	46383	None	6239	669	35961	No_constitutive_exon_found_in_species
CTACACCTACAATCTCATCCTACGCAATCCATGCGGGCATGGGGGCCGAGGC	76488	76959	76438	76490	1	scaffold_26	BN1708_003848	75460	76959	None	6239	669	35961	No_constitutive_exon_found_in_species
CCCGCCCCGGCCTAGAGGATCTCGATGTATGGAACTGACATGGGGCACAGTG	123095	123190	123045	123097	1	scaffold_26	BN1708_003863	122841	126417	None	6239	669	35961	No_constitutive_exon_found_in_species
AAGGCTTCTCGCCGTCCGTGTCGTCTGAGACGGAACCAATGCTGGGAGAGCC	171473	172843	172893	172841	-1	scaffold_26	BN1708_003876	171473	173342	None	6239	669	35961	No_constitutive_exon_found_in_species
CGACGACCTTGCGCAGTGCACGAAACAAACCTGTGACTAACACGGGATAGCC	243462	243684	243734	243682	-1	scaffold_26	BN1708_003898	243462	244520	None	6239	669	35961	No_constitutive_exon_found_in_species
ATCCCACGCCTGACGGAGAAAAGAAAATCACTCACTCAGAGGGAAGGCAGTG	256760	257250	256710	256762	1	scaffold_26	BN1708_003904	256687	257579	None	6239	669	35961	No_constitutive_exon_found_in_species
GCGCGCTCCTTTTCAATGTCGACACGCACCTTGTCGTAGACGGTGGGCAGCG	367999	369229	367949	368001	1	scaffold_26	BN1708_003934	366695	369229	None	6239	669	35961	No_constitutive_exon_found_in_species
TGAGATGGCTTTCTGCTGTCAGGTCTGGCGTTTGGCTAACGTGAGGGCAGAT	371647	372075	371597	371649	1	scaffold_26	BN1708_003935	370252	372075	None	6239	669	35961	No_constitutive_exon_found_in_species
TTATGGATGGTATGGTGTTCCCTCTCTTTGCACCGTGCCATGGGTGGTAGTT	199985	200534	199935	199987	1	scaffold_27	BN1708_003998	199735	200918	None	6239	669	35961	No_constitutive_exon_found_in_species
ATCCGCAACTTGATCGTACCTGACAACGTTTGTTTACCATGGCTGGGCAGGG	223807	223941	223757	223809	1	scaffold_27	BN1708_004004	220292	226278	None	6239	669	35961	No_constitutive_exon_found_in_species
CTACCTGAATATGTATCACATGCGTTGTCCCTGACATTTCGTGGGAAAAGCT	255117	255437	255487	255435	-1	scaffold_27	BN1708_004013	253410	256563	None	6239	669	35961	No_constitutive_exon_found_in_species
AACCATGAGCGAGCCTTATTGTTCACCCTGACCCCGCTTCGGGTGCGAAGGT	293238	294659	293188	293240	1	scaffold_27	BN1708_004025	290203	296696	None	6239	669	35961	No_constitutive_exon_found_in_species
TGGTGCGTTACTCCTGTCTCAGGCCTGCCTGTTCATTCTGATGGGTGTAGAT	315647	317350	315597	315649	1	scaffold_27	BN1708_004032	314990	317350	None	6239	669	35961	No_constitutive_exon_found_in_species
ACGGCATGTACCAGCCCGTCTTTGTCACTCATTATCCCCGGGACATAAAGGC	105787	106171	105737	105789	1	scaffold_28	BN1708_004077	103520	106171	None	6239	669	35961	No_constitutive_exon_found_in_species
CCTAAGCTCCATGCCCGTCAAAGTCACGTGCTTTTGCTGACGGGCGATAGCA	409704	410143	410193	410141	-1	scaffold_28	BN1708_004137	409704	410809	None	6239	669	35961	No_constitutive_exon_found_in_species
GCAAGCCATCGAATATTAACGAGGTCGGGCCAGCTGACGGGAAACTACAGGA	381009	381551	380959	381011	1	scaffold_29	BN1708_004225	379300	381551	None	6239	669	35961	No_constitutive_exon_found_in_species
GCTTGAAACTAGGATATCAGTGTAGCAGCCTGGCTAACGCGGGTCAACAGTT	164286	164425	164236	164288	1	scaffold_30	BN1708_004285	164016	164425	None	6239	669	35961	No_constitutive_exon_found_in_species
TTCTCCTTGCGTGAGGCACAACTAGATTCCCAAGGCTGACACTGGGATAGAT	310250	310393	310443	310391	-1	scaffold_30	BN1708_004326	308296	311532	None	6239	669	35961	No_constitutive_exon_found_in_species
ACCTTGCTTTCACTCCCTTCAATTCGCTTGAAACCGTTTGCGGGCAACAGAA	356919	356957	357007	356955	-1	scaffold_30	BN1708_004339	349271	357509	None	6239	669	35961	No_constitutive_exon_found_in_species
ACCTTGCCTTCACTCCCTTCAATCGAATTGAAACCGTTTGCGGGCAACAGAC	356540	356578	356628	356576	-1	scaffold_30	BN1708_004339	349271	357509	None	6239	669	35961	No_constitutive_exon_found_in_species
CTTGCTGATGAATGCTGTGGCGGGCTGTTTGCTGACGCTGGGTGTGACAGAA	143495	144417	143445	143497	1	scaffold_31	BN1708_004395	142414	144557	None	6239	669	35961	No_constitutive_exon_found_in_species
CATGTTCCAGATCATGAGCACGACTGACCCCGCCCAAATGGGCGGAAAAGTT	207294	207595	207645	207593	-1	scaffold_31	BN1708_004409	198041	210195	None	6239	669	35961	No_constitutive_exon_found_in_species
CGGGCCCGCCGGCCATGTCGAGCAGGCCGTTTGACATTTTGCTGGGGAAGAA	214878	215588	214828	214880	1	scaffold_31	BN1708_004413	214776	215588	None	6239	669	35961	No_constitutive_exon_found_in_species
AATTTCCTCCCACTGGGAAGATACACACCGACCTGACACCGGGGACCTAGAT	264130	265163	265213	265161	-1	scaffold_31	BN1708_004423	260579	269952	None	6239	669	35961	No_constitutive_exon_found_in_species
GTCTTGTATTTGATGTGCATGATGTGTTGACAACTGACATTTGGGAACAGTG	260579	260776	260826	260774	-1	scaffold_31	BN1708_004423	260579	269952	None	6239	669	35961	No_constitutive_exon_found_in_species
ATCGGCGAGTCCCAGGCGACTCAAATGAGCTAAAGCGGGTCCAAGAACAGGC	184665	184703	184753	184701	-1	scaffold_32	BN1708_004480	176816	186755	None	6239	669	35961	No_constitutive_exon_found_in_species
GCGCGAAGCTCACCAGCCTGGCCCTGAGCAAGCTGTCCATAACTTGGGAGGC	183894	184595	184645	184593	-1	scaffold_32	BN1708_004480	176816	186755	None	6239	669	35961	No_constitutive_exon_found_in_species
TGCGCTGCACGTCGCTCAACGTCGACTACGCCACGGGGCGGACGGCGCAGGG	219337	221275	219287	219339	1	scaffold_32	BN1708_004489	212362	221275	None	6239	669	35961	No_constitutive_exon_found_in_species
GTCAGTTTTCTGTAGCACAGGTCGACGGTTCCACAGCTGACACTAGGGAGGG	257632	257739	257789	257737	-1	scaffold_32	BN1708_004497	256917	260084	None	6239	669	35961	No_constitutive_exon_found_in_species
TAAGTGATGTCACTTCCATGTTCAGGAAAACAAACTAACAGCGGGGAAAGCT	257555	257581	257631	257579	-1	scaffold_32	BN1708_004497	256917	260084	None	6239	669	35961	No_constitutive_exon_found_in_species
CCTCCCACTTCCCGCAAAGGCGGCCATTGTTCCTGACATTCGGGTGGAAGTA	291269	291508	291219	291271	1	scaffold_32	BN1708_004501	289165	294773	None	6239	669	35961	No_constitutive_exon_found_in_species
CTTCTTCCGTGAACAATGAAGGGAGGTGCCACGACAAGAGGGCGCAAAAGGG	158138	158428	158478	158426	-1	scaffold_33	BN1708_004559	147173	162491	None	6239	669	35961	No_constitutive_exon_found_in_species
ACGGCTCTGCAAGAGGGTTGAGAATGGCCGGACAAGCTGTCAAGGGATAGAG	184019	184135	184185	184133	-1	scaffold_33	BN1708_004567	180780	197017	None	6239	669	35961	No_constitutive_exon_found_in_species
AGTACCTACAGTACTAGGTACCTAGATGGGGGGCGGCCTGGGGAGACAAGGG	301868	302329	301818	301870	1	scaffold_33	BN1708_004588	301160	303665	None	6239	669	35961	No_constitutive_exon_found_in_species
CACCCTTGGTCTAGTATGCTAAGATTGCGACACTGACGCGCTGGGAACAGAG	377031	377317	377367	377315	-1	scaffold_33	BN1708_004603	377031	377828	None	6239	669	35961	No_constitutive_exon_found_in_species
ATATGCTTGAGTGGCTGTTGCTGGGCATCCTTTGAGGCATGGGCAGGCAGAG	183627	184100	184150	184098	-1	scaffold_34	BN1708_004647	183627	184424	None	6239	669	35961	No_constitutive_exon_found_in_species
AGGCATATGCTTGAGTGGCTGTTGCTGGGCATCCTTTGAGGCATGGGCAGGC	213410	213931	213981	213929	-1	scaffold_34	BN1708_004653	213410	214284	None	6239	669	35961	No_constitutive_exon_found_in_species
GGCGGTTTTCTATTGTCTGGCGCAACATGCTAACTACCTGGGATACACAGTC	349049	349721	349771	349719	-1	scaffold_34	BN1708_004684	349049	350398	None	6239	669	35961	No_constitutive_exon_found_in_species
TCGAGTTGGATTCCGTTATTTGTAAGCAAACTGACATGCCGGGTATATAGTT	67825	69488	69538	69486	-1	scaffold_35	BN1708_004718	67825	72517	None	6239	669	35961	No_constitutive_exon_found_in_species
CTTCACCAATCCGACGACTCCAACAAACATCACAAAGACGGGGCGCGTAGAC	187246	187260	187310	187258	-1	scaffold_35	BN1708_004752	184094	187336	None	6239	669	35961	No_constitutive_exon_found_in_species
CATCATTATGGATGCGCTGGCACGACTTTTGGTACGCCGTGGGCGTCAAGGG	317665	318128	317615	317667	1	scaffold_35	BN1708_004789	316717	318128	None	6239	669	35961	No_constitutive_exon_found_in_species
CCGTCCAGGCTGCGACGAAGAGGGCTGTTGCGATGATGTTGGGGCGGTAGCC	255954	256134	256184	256132	-1	scaffold_36	BN1708_004859	255954	256470	None	6239	669	35961	No_constitutive_exon_found_in_species
CCTTCGCGGATTCTAGCACTTGTTGGGTGGAAAGCTGACGGGACTGGTAGAT	358686	359050	358636	358688	1	scaffold_36	BN1708_004875	353153	368165	None	6239	669	35961	No_constitutive_exon_found_in_species
CTCACCGAACATTTTGGGAAAGGAATTCCACTGACGAGTGACGGGAACAGAG	367121	367569	367071	367123	1	scaffold_36	BN1708_004875	353153	368165	None	6239	669	35961	No_constitutive_exon_found_in_species
GTGTTGAACTCTTTCGCTCTTTCTCCTTGTGAGCGATACTGATTGGGCAGGC	259100	260496	260546	260494	-1	scaffold_37	BN1708_004943	259100	265339	None	6239	669	35961	No_constitutive_exon_found_in_species
AGCTCGCGGCCCTTCATCCACTCGACGCCCTCGACCTGATGGGGCAGCAGCT	40029	40314	40364	40312	-1	scaffold_38	BN1708_004972	39473	42929	None	6239	669	35961	No_constitutive_exon_found_in_species
TCTCACCCAGTCAATTCGAAAGATACTTGAACTCGACTGACTAGGGACAGCG	85667	85750	85617	85669	1	scaffold_38	BN1708_004983	85433	86081	None	6239	669	35961	No_constitutive_exon_found_in_species
CATGCTGATCAAGTTTGGTAATGTTCTACGGTAACATACTACTGAGGGAGGA	239002	239242	238952	239004	1	scaffold_38	BN1708_005014	238387	239393	None	6239	669	35961	No_constitutive_exon_found_in_species
AAGAGAGGAGAGAGAAAGTTTTCGATATATGCTTTAATACCATGGGCGAGAT	328991	329011	328941	328993	1	scaffold_38	BN1708_005032	327184	329011	None	6239	669	35961	No_constitutive_exon_found_in_species
AAGGCTCCGAGAAGAAGGAGAGACCGAGCGGCTGAGATGATTGGGACGAGTG	136602	136765	136815	136763	-1	scaffold_39	BN1708_005076	134774	138347	None	6239	669	35961	No_constitutive_exon_found_in_species
GCACCGCTTCTGCTACCCATCATCGGATCACTACTGACAGCGGGGGATAGCA	234147	234208	234097	234149	1	scaffold_39	BN1708_005107	233361	235492	None	6239	669	35961	No_constitutive_exon_found_in_species
GGTGAGGTTCGCATGCGCAGTCTCGTAGACATTAGCTTATGGGCAAGCAGAA	253787	254114	253737	253789	1	scaffold_39	BN1708_005114	253312	255366	None	6239	669	35961	No_constitutive_exon_found_in_species
CGCCCAGCCGCCCCCTCGGCCATCGTAGACGCGATCCAGGCGACGGGGAGGG	314192	314227	314142	314194	1	scaffold_39	BN1708_005123	313952	314637	None	6239	669	35961	No_constitutive_exon_found_in_species
ACTTTCACGGTGCAGCAGATGTCACATTATGGGAAGCTAACAGAGGGCAGGC	173568	174276	173518	173570	1	scaffold_40	BN1708_005183	169783	174276	None	6239	669	35961	No_constitutive_exon_found_in_species
CCCCGCGACTCGTCGCTGGCTCTGGCAAACCGGCTGATATAGGGCTGCAGTC	84315	84495	84265	84317	1	scaffold_41	BN1708_005256	82870	87156	None	6239	669	35961	No_constitutive_exon_found_in_species
AAGTCGCGCTCCATCACGTATTCCGTACACGACTGACTCGGGGACTGCAGAC	182397	182771	182821	182769	-1	scaffold_41	BN1708_005275	180524	183664	None	6239	669	35961	No_constitutive_exon_found_in_species
TTCAAGCTGTACACAATGCACTTTTCATATATATGGTACTGGGAGTTTAGAA	191402	191594	191644	191592	-1	scaffold_41	BN1708_005277	188640	197574	None	6239	669	35961	No_constitutive_exon_found_in_species
CATGCTCCCCAGGCGTCGGGATCAGACATGTCTAATCTGACTGGGAACAGTA	239190	240201	240251	240199	-1	scaffold_41	BN1708_005287	236015	242094	None	6239	669	35961	No_constitutive_exon_found_in_species
TCACAGTAACTGACGACAACGGACTCCCGGACTAACATGAGGGATCGCAGGC	329842	329978	330028	329976	-1	scaffold_41	BN1708_005316	329318	330381	None	6239	669	35961	No_constitutive_exon_found_in_species
ATCGCTGATGAATGCTGTGGCGGGCTCCTTGCTAACGTTGGGTGTGACAGAA	41033	41955	42005	41953	-1	scaffold_42	BN1708_005336	40802	42922	None	6239	669	35961	No_constitutive_exon_found_in_species
AACAACTCGTGACCGGCCTATTGGTGAGAATTGATGCTAACAGAGGGCAGGT	93319	93382	93269	93321	1	scaffold_42	BN1708_005350	91854	93382	None	6239	669	35961	No_constitutive_exon_found_in_species
ATTATAAGTGTCCTTCCGCTTTTGGGACCACCATGGCTAACAAAGGGCAGAT	108415	109218	108365	108417	1	scaffold_42	BN1708_005354	107907	109884	None	6239	669	35961	No_constitutive_exon_found_in_species
CAGCAAGGCAGCGCTATCTCAGATGAGTATCATTACTAGCCAGGGTATAGGA	339510	339666	339716	339664	-1	scaffold_42	BN1708_005408	339510	339801	None	6239	669	35961	No_constitutive_exon_found_in_species
GTGAGTGATTCTCCTACCATCCACATCTTCAGCAAGCTAACAGGGCAAAGGT	353708	354096	354146	354094	-1	scaffold_42	BN1708_005413	352863	355841	None	6239	669	35961	No_constitutive_exon_found_in_species
CTTCTTGGTAGCAGAGCAGCCGTCCATCGGGAAACTAATGCGGGAGACAGCC	8966	9405	8916	8968	1	scaffold_43	BN1708_005416	6651	10536	None	6239	669	35961	No_constitutive_exon_found_in_species
CTCATCTCTCTTACCTTACTCATCTCCTGATATATGCCATCGGGGACCAGGG	115619	115823	115873	115821	-1	scaffold_43	BN1708_005443	115619	115993	None	6239	669	35961	No_constitutive_exon_found_in_species
TGCGAAGTAGCCACTGTAATTGTAGTGAGCTTGACGCTGACGGGAGGTAGGA	131259	131387	131437	131385	-1	scaffold_43	BN1708_005448	128863	131661	None	6239	669	35961	No_constitutive_exon_found_in_species
AACCAGTGTTGGTCTGTAACCGTCGTGAGTTTGACGCTGACGGGAGGTAGGA	134710	134838	134888	134836	-1	scaffold_43	BN1708_005450	132319	135851	None	6239	669	35961	No_constitutive_exon_found_in_species
GACCACTATCATAAGCTAACGGCCCAGGCTCTGTGCGCACACGGGGAGAGGT	346660	346945	346610	346662	1	scaffold_43	BN1708_005493	345988	351081	None	6239	669	35961	No_constitutive_exon_found_in_species
GTCCGCCTGGCAGTGGCAAAAGCTCGTTCATCCAAGCGCTGGCGGGCGAGCT	5836	9608	5786	5838	1	scaffold_44	BN1708_005495	5133	9608	None	6239	669	35961	No_constitutive_exon_found_in_species
ACGAGGCCCAGGAGGGACTCGAAACAACAACAACAACATGGCGGGCATAGGC	93370	96074	93320	93372	1	scaffold_44	BN1708_005518	90929	105206	None	6239	669	35961	No_constitutive_exon_found_in_species
CTTCTATGCATCTGCCTCGGTGGAGCAGACCCTGACTGCTACGTGGGCAGTG	230319	230629	230679	230627	-1	scaffold_44	BN1708_005556	230319	233069	None	6239	669	35961	No_constitutive_exon_found_in_species
GAGCTCCTGGACTTTGACCAGCATGAACAGCCCAACTGACTGGGACACAGAT	261599	263094	263144	263092	-1	scaffold_44	BN1708_005569	261599	265037	None	6239	669	35961	No_constitutive_exon_found_in_species
ACTTCTTTCGAACCAGTCCCCGACACAGGAACACCTTGGTCGGGACGCAGAG	31673	31706	31623	31675	1	scaffold_45	BN1708_005607	30304	31706	None	6239	669	35961	No_constitutive_exon_found_in_species
AATACCATTCATCATCGCACCTCACGCCTGACACTAACCGGGCAGCACAGCA	124400	126493	126543	126491	-1	scaffold_45	BN1708_005627	124400	129053	None	6239	669	35961	No_constitutive_exon_found_in_species
CGATCGCCATGGCGGTTCCCCCAAGGTGGTACTTTTCGGGTGGAGAATAGTG	252167	252256	252117	252169	1	scaffold_45	BN1708_005649	251717	253405	None	6239	669	35961	No_constitutive_exon_found_in_species
GAGGCCCCATTCACCAGATCAGCCCTCCTACAGCATTGACGTGGGAATAGGA	328428	328484	328534	328482	-1	scaffold_45	BN1708_005672	326397	330949	None	6239	669	35961	No_constitutive_exon_found_in_species
TGTTCCCGGTCCTTTTTTTTTCCGAGAGTTTGGTGCTAATGAGGGAACAGAC	335707	337439	337489	337437	-1	scaffold_45	BN1708_005673	335707	339639	None	6239	669	35961	No_constitutive_exon_found_in_species
GGTTCGGCCTATATCCTTCGACGCTTGCTGACAGGTGCTGGGACTAACAGGC	42698	43823	43873	43821	-1	scaffold_46	BN1708_005687	42698	44485	None	6239	669	35961	No_constitutive_exon_found_in_species
GTTTACGCTTGTGAGAAGAGCCTCGTACAGAAGTTTCTGAACATTGGGAGGC	126755	128375	128425	128373	-1	scaffold_46	BN1708_005705	126461	128463	None	6239	669	35961	No_constitutive_exon_found_in_species
TTCCGCGACCGCGACGGCCTGCCCGAGTGGTTCATGGACGACGAGGGCAGGC	149057	149256	149007	149059	1	scaffold_46	BN1708_005711	146766	149436	None	6239	669	35961	No_constitutive_exon_found_in_species
AGCAAAATTCCATGGCAGCAAGGGAAACAGTGCTGATGCTCAGCGGGCAGAC	219482	219679	219729	219677	-1	scaffold_46	BN1708_005734	215637	231376	None	6239	669	35961	No_constitutive_exon_found_in_species
TTTTCCAACGTCCTCGCAGCACATGTGGACTAACACGATGGGGAAAATAGGA	256620	257040	256570	256622	1	scaffold_46	BN1708_005742	254308	257721	None	6239	669	35961	No_constitutive_exon_found_in_species
ACCCCGCACCCCGCTCCCTGATTGCGCAATACTGATTATCGGGTAAACAGTA	295321	295347	295271	295323	1	scaffold_46	BN1708_005754	294656	296092	None	6239	669	35961	No_constitutive_exon_found_in_species
TCTTCCAACGTCCTCGCCGCACATGTGGACTAACACGATGGGGAAAATAGGA	304607	305626	305676	305624	-1	scaffold_46	BN1708_005760	304607	308627	None	6239	669	35961	No_constitutive_exon_found_in_species
ACTCGACACACCTCTGCTCCGGCTTTCTCTTGACCGTCGTGGGTAAAAAGCA	337918	337946	337868	337920	1	scaffold_46	BN1708_005768	332900	341022	None	6239	669	35961	No_constitutive_exon_found_in_species
GCAAATATTCCATGCCATCAAGGGAACCAGTGCTGATGCTCAGCGGGCAGAC	345407	345604	345357	345409	1	scaffold_46	BN1708_005770	344884	345725	None	6239	669	35961	No_constitutive_exon_found_in_species
TTTCCGTGGACCCTTACGAAAGCAAGGCATTCACTAACATGGGGCCATAGAA	9917	11285	9867	9919	1	scaffold_47	BN1708_005775	8076	13923	None	6239	669	35961	No_constitutive_exon_found_in_species
TCTACGTAGTGGATTATTGTGTCTATACGTGCTGACTTGTTTGGGCGAAGTG	38005	38036	38086	38034	-1	scaffold_47	BN1708_005780	38005	38913	None	6239	669	35961	No_constitutive_exon_found_in_species
CCCCAGATCATGAATTCTTGCCCGACTGAAACTGACTCTGGGCACAAAAGGA	79482	81043	81093	81041	-1	scaffold_47	BN1708_005792	79482	86468	None	6239	669	35961	No_constitutive_exon_found_in_species
CCCTTGCGGATACTTTATCACACTTGGTTCGCGAAGCTGACAGGGTACAGAA	179764	180142	180192	180140	-1	scaffold_47	BN1708_005816	179633	189736	None	6239	669	35961	No_constitutive_exon_found_in_species
CCCTTGCGGATACCTTGTCACACTTGGTTCGCGAAGCTGACAGGGTGCAGAA	207766	208278	208328	208276	-1	scaffold_47	BN1708_005825	207766	209512	None	6239	669	35961	No_constitutive_exon_found_in_species
AGTTTTGGGAGAATCCCCGTTGGCATGCAAGCAATCGCTAACATGGGCAGTC	258635	259224	259274	259222	-1	scaffold_47	BN1708_005838	257857	259917	None	6239	669	35961	No_constitutive_exon_found_in_species
ACGAGGGACGTTGCGGCGGTGTGCAAGGCTGTGCTGACGAGGGGGCCCAGCG	283169	283253	283303	283251	-1	scaffold_47	BN1708_005847	283169	284216	None	6239	669	35961	No_constitutive_exon_found_in_species
ACCCCTTCAGCATTGACTCCCATCATCCATCCACCCGAACTGGGACATAGCA	86994	87461	87511	87459	-1	scaffold_48	BN1708_005879	77190	91026	None	6239	669	35961	No_constitutive_exon_found_in_species
CTCCTTTCCCTTCCTCGAAGCTACACATGACTGACTGGGCGGGTATGTAGTA	146422	146710	146372	146424	1	scaffold_48	BN1708_005889	144298	151119	None	6239	669	35961	No_constitutive_exon_found_in_species
ACACTTCGCCGTCTGACTTGATGTGCACGCGAGCATGTAGCTGATGGGAGGC	289950	290076	289900	289952	1	scaffold_48	BN1708_005924	275059	297175	None	6239	669	35961	No_constitutive_exon_found_in_species
AGACACTTGCTTGACCTTGACGAAGAGCAACAGAACTGACAATGGGCAAGAC	4677	4737	4627	4679	1	scaffold_49	BN1708_005933	4587	6728	None	6239	669	35961	No_constitutive_exon_found_in_species
TGAACGTAGCGAACTTGCCCCAAATATAAGCGCGGCTGACCCCGGGGAAGAA	5140	5237	5090	5142	1	scaffold_49	BN1708_005933	4587	6728	None	6239	669	35961	No_constitutive_exon_found_in_species
AGGTGAGACGCCTCTATATTGTGCTGAAGCTCGACATTGATGGGAATTAGCG	272567	272877	272927	272875	-1	scaffold_49	BN1708_006008	268628	275938	None	6239	669	35961	No_constitutive_exon_found_in_species
GTTCGGTCGACAAGCAAGCAGCCAATCCTCCCTGCTAACTCGGGGAACAGAC	165265	166568	165215	165267	1	scaffold_50	BN1708_006067	164159	166568	None	6239	669	35961	No_constitutive_exon_found_in_species
CCTCGCGAGGCATTCCTCATTATCGACGGGTGCTAACCGAGGGTGGACAGTG	213358	213575	213625	213573	-1	scaffold_50	BN1708_006075	212840	214166	None	6239	669	35961	No_constitutive_exon_found_in_species
ATCCTCGCTGTTGTTGCGATTTGACGCAGCCAGCCGCTAACAGGGCGCAGGA	287288	287379	287429	287377	-1	scaffold_50	BN1708_006093	286795	290931	None	6239	669	35961	No_constitutive_exon_found_in_species
TGCCGTGTGGCTGTGGCGGCACGGAACCATGACATTGACGGGTGCAACAGTA	299114	299207	299257	299205	-1	scaffold_50	BN1708_006098	296757	307642	None	6239	669	35961	No_constitutive_exon_found_in_species
GCCTCGTCGCCCTGAAGCCTGCTGCTGGCGGAGACAAGCAGGGCCGGCAGGG	120338	120413	120288	120340	1	scaffold_51	BN1708_006136	118842	120569	None	6239	669	35961	No_constitutive_exon_found_in_species
CGATGCTGAAATAATCTGTCTTTGCCACGCGGTCTGACCAGATCGGGCAGAT	5070	5154	5020	5072	1	scaffold_52	BN1708_006183	4695	7965	None	6239	669	35961	No_constitutive_exon_found_in_species
TGATTTCCTCAGGTTCGAGTGTTTCGCCTTGCTGACGGGAGTGAATGCAGTC	41763	42267	41713	41765	1	scaffold_52	BN1708_006195	41218	42267	None	6239	669	35961	No_constitutive_exon_found_in_species
TGTAAAGCGAGCCTTGTCCCATGTGTGGATGACAACTAATGGGAATGCAGGG	20403	22148	20353	20405	1	scaffold_54	BN1708_006324	19763	22888	None	6239	669	35961	No_constitutive_exon_found_in_species
ATAACAACTCTAATGATGACCGCCCATTCGATACGCCAACCTCGGGAGAGAT	87273	87574	87624	87572	-1	scaffold_54	BN1708_006342	87273	89681	None	6239	669	35961	No_constitutive_exon_found_in_species
GAACCCCGCGGCTTCCGGTCGCAACAATTACTGACAAATGGGATACACAGGT	133955	134727	134777	134725	-1	scaffold_54	BN1708_006352	133452	135519	None	6239	669	35961	No_constitutive_exon_found_in_species
GCAAGACGGACACTGGTGAGTGGGAGCTGATGCACCCCCTCCGGGGGCAGCC	161688	161765	161638	161690	1	scaffold_54	BN1708_006358	160053	161765	None	6239	669	35961	No_constitutive_exon_found_in_species
GGGGAGACCGCGTCGTGGTGTGGCCTACCGACACGGGGTCGACGCACAAGGA	292356	292506	292306	292358	1	scaffold_54	BN1708_006386	289072	292506	None	6239	669	35961	No_constitutive_exon_found_in_species
TCTGCCGTGCAGAACAGGCCGCTGCAGGCAGCCCAAGCCCAGGGCCATAGCA	149505	149640	149455	149507	1	scaffold_55	BN1708_006422	148564	149640	None	6239	669	35961	No_constitutive_exon_found_in_species
AGTTTTGAGGGGGGGGGCTCTTCGGCAGAGGACAAGCTAACAGGGCGCAGGT	216270	216556	216606	216554	-1	scaffold_55	BN1708_006442	216270	222086	None	6239	669	35961	No_constitutive_exon_found_in_species
CACACGAACTTTTGACGTCTACAAACAAGGTGGCTGACTTGGGACACTAGGG	267229	267698	267179	267231	1	scaffold_55	BN1708_006457	265675	268484	None	6239	669	35961	No_constitutive_exon_found_in_species
CTGTCCGGCGAGGTCAACCTTGAATTTCCCTTTGCTTACAAAGGGACTAGTG	278935	278985	278885	278937	1	scaffold_55	BN1708_006462	275747	279229	None	6239	669	35961	No_constitutive_exon_found_in_species
TGGCTTCAACTTCTCCACCTGACAACCCGACTCTGATCAGGGCGAGGAAGAC	265461	265736	265786	265734	-1	scaffold_56	BN1708_006523	265461	267701	None	6239	669	35961	No_constitutive_exon_found_in_species
CTTGCGGAGTCAATGTGTGTGTGTGATGACCATGCTAACGGGGACCCAAGAT	94831	95163	95213	95161	-1	scaffold_58	BN1708_006635	94831	95674	None	6239	669	35961	No_constitutive_exon_found_in_species
ATATCGATTCCCTGATGGGGCCCTGAGCACCGCTGATCCAAGGGGTGCAGGC	30462	30588	30638	30586	-1	scaffold_59	BN1708_006687	30462	33129	None	6239	669	35961	No_constitutive_exon_found_in_species
TTTTGGCGGATGGTATTGGAGTGAGATCTAGGACTAACGAGAGGGGATAGTT	237440	237477	237527	237475	-1	scaffold_59	BN1708_006739	231477	238390	None	6239	669	35961	No_constitutive_exon_found_in_species
AGGTGGTCGGGCGTATCGTTGAGGCAAATGAGCTTACATGGGACGTGCAGAA	236968	237087	237137	237085	-1	scaffold_59	BN1708_006739	231477	238390	None	6239	669	35961	No_constitutive_exon_found_in_species
TTTTGGCGGACGGTATCGGGGTGAGATCTAGGACTAACGGGAGGGAATAGTT	234696	234733	234783	234731	-1	scaffold_59	BN1708_006739	231477	238390	None	6239	669	35961	No_constitutive_exon_found_in_species
TTACTTGGTTGTTTAACTGTTTGATTTGAGTGTATTTGGTCGGGCGGCAGCG	178867	179222	179272	179220	-1	scaffold_60	BN1708_006794	178062	179992	None	6239	669	35961	No_constitutive_exon_found_in_species
CGATTCTGGGCAATACCTTTGCGTCCATGTTTCCCTGGCCGCGTGGGCAGGA	185111	185157	185207	185155	-1	scaffold_60	BN1708_006796	183911	186622	None	6239	669	35961	No_constitutive_exon_found_in_species
TCAAGGAACAGCTCGATTTGTCGCCCGAGCACGTACTGACAGGGACACAGGT	207123	207683	207073	207125	1	scaffold_60	BN1708_006803	206866	207683	None	6239	669	35961	No_constitutive_exon_found_in_species
TCCTTTTGAAATCCGTATTCCGCATGGATCGTCTAACCAGAGGGACACAGAA	68802	69492	68752	68804	1	scaffold_62	BN1708_006900	66900	71201	None	6239	669	35961	No_constitutive_exon_found_in_species
CTTTTTCGAAATCCGTGTCTCGCCTGGATCGTCTAACAAGAGGGACACAGAA	91904	93428	91854	91906	1	scaffold_62	BN1708_006906	91701	93428	None	6239	669	35961	No_constitutive_exon_found_in_species
CAGTCAGTTGAGTCCTTGTCGCACAGAAATGTCAATTCTAACGGGAACAGAT	240139	240634	240089	240141	1	scaffold_62	BN1708_006944	239590	242743	None	6239	669	35961	No_constitutive_exon_found_in_species
CCTACGTCTATCAAACTAAGCTTTGCATACTCATGAAGTTGGGAGTTCAGAC	95111	95956	96006	95954	-1	scaffold_63	BN1708_006974	95111	96238	None	6239	669	35961	No_constitutive_exon_found_in_species
CTCAGTGGAATCAAGATCTATACTCAGGAGATGTTAACACAGGGGTCCAGAG	104110	105276	104060	104112	1	scaffold_63	BN1708_006977	103262	105276	None	6239	669	35961	No_constitutive_exon_found_in_species
AAGGTAGTGACACCCCGCCTCACACGGCCAACTGGCGCTGACAAGGGCAGAA	4097	5597	5647	5595	-1	scaffold_64	BN1708_007018	7	9226	None	6239	669	35961	No_constitutive_exon_found_in_species
TCGACGTTTCGCCCGTGAGAACTCACAGAGAACTAACTTGGGGGGCATAGAT	58924	60956	58874	58926	1	scaffold_64	BN1708_007027	58617	62225	None	6239	669	35961	No_constitutive_exon_found_in_species
TGGTACGCGTCTTCAACGACGTTCGGAGACCTTCGCTCACAGGGGAACAGGC	155495	155742	155792	155740	-1	scaffold_64	BN1708_007051	153883	156632	None	6239	669	35961	No_constitutive_exon_found_in_species
TAGGACCATGAAGCTGCAGAGAGAAAAGCGTGACTAATGGGATGTAATAGCA	33659	33895	33945	33893	-1	scaffold_65	BN1708_007083	30153	38444	None	6239	669	35961	No_constitutive_exon_found_in_species
CCTCACCCACTCGCGACGGAAGGATGCAGCCGCTGAAGATAGGGAAACAGTT	135624	138220	135574	135626	1	scaffold_65	BN1708_007108	134812	139950	None	6239	669	35961	No_constitutive_exon_found_in_species
CATAAAGCCAGCACGCCTTGCACGTCTTCAGAACTGACAGGGACCAACAGAC	262369	263293	262319	262371	1	scaffold_65	BN1708_007139	261694	263409	None	6239	669	35961	No_constitutive_exon_found_in_species
CTGGCGGTGGATGGGGCGGAGGCTGGGGCGGCGGTGGCGGCGGGTGGCAGCC	149446	149758	149396	149448	1	scaffold_66	BN1708_007168	148166	149758	None	6239	669	35961	No_constitutive_exon_found_in_species
CAGCTCGAGACTGCAAAGAGTGCCATGAGCTGACATGCGGGAAACGGCAGGC	232033	232279	232329	232277	-1	scaffold_66	BN1708_007189	230930	233152	None	6239	669	35961	No_constitutive_exon_found_in_species
CCGAGGACTTCGACAAGCGCCATATCTACGCTGCCCTGGGCGACTGGAAGAC	29865	30515	29815	29867	1	scaffold_67	BN1708_007202	28007	35759	None	6239	669	35961	No_constitutive_exon_found_in_species
GCGAGGCTGACGCGCCGTGGCCAACTCCCCTTTCAGCCACGGGAGGTTAGGC	94901	95107	94851	94903	1	scaffold_67	BN1708_007218	94155	95107	None	6239	669	35961	No_constitutive_exon_found_in_species
CGGTGAGGTTCATATTGACCTTGTAATCTGATCATGTCTAACAAGGGCAGGA	133008	134104	134154	134102	-1	scaffold_67	BN1708_007226	133008	134854	None	6239	669	35961	No_constitutive_exon_found_in_species
CTCGTCAACTCCAATCCTAGGTTTCGTTAACTAATCGTTCTGGGTGACAGGT	136770	136911	136720	136772	1	scaffold_67	BN1708_007227	136213	137697	None	6239	669	35961	No_constitutive_exon_found_in_species
GCAAGGTAAAGCAGGGCAAAGTAAAGCAGGGCAAGGTAAAGCAGGGCAAGGT	49065	49570	49015	49067	1	scaffold_68	BN1708_007269	48914	49570	None	6239	669	35961	No_constitutive_exon_found_in_species
TTCCACGTCGCGGGCCAGTCGAGACGGTGCTGACCATGATGGGACGACAGGA	2354	2437	2487	2435	-1	scaffold_69	BN1708_007316	1822	3666	None	6239	669	35961	No_constitutive_exon_found_in_species
GCACGTCCATAGTCTATCACTCGTGCTAACCACTGGGGCACAAAAAACAGAC	178682	181065	178632	178684	1	scaffold_69	BN1708_007352	178343	181065	None	6239	669	35961	No_constitutive_exon_found_in_species
CGCGACACGAGGGAGGCATACGCGTGGCGTGCTAACGTGAGGGACAATAGAA	183993	184280	184330	184278	-1	scaffold_69	BN1708_007354	183443	184880	None	6239	669	35961	No_constitutive_exon_found_in_species
TTGCCACACTGCCCTTCGATTCGCACTTTAGTTTACTGACTTGGGCGAAGCA	136613	136671	136721	136669	-1	scaffold_71	BN1708_007453	135351	138297	None	6239	669	35961	No_constitutive_exon_found_in_species
TTCTCTGCAAGCAAGCTCCCCCTAAACCCTCTTGCACGTGGGAACAACAGCT	108940	111910	108890	108942	1	scaffold_72	BN1708_007502	108164	111910	None	6239	669	35961	No_constitutive_exon_found_in_species
TTTTTTTTTGAGAGAGAGAGAGAGAGACAATTGCTGACAGGGAGACGCAGAG	131056	131074	131006	131058	1	scaffold_72	BN1708_007512	130748	131958	None	6239	669	35961	No_constitutive_exon_found_in_species
TGGAGACCATCCTCCGTTCGATGAGGCGATGTAGCTGAATTCGGGAACAGAG	55599	55800	55549	55601	1	scaffold_73	BN1708_007551	54876	62742	None	6239	669	35961	No_constitutive_exon_found_in_species
TCTCAAGGCGAGGTCAACCTTGAATCTCCATTTTCTTACAAAGGGACTAGTG	5804	5852	5754	5806	1	scaffold_74	BN1708_007591	5596	5852	None	6239	669	35961	No_constitutive_exon_found_in_species
TTTTTCTTTTCCGTGAGGGTGGTCGCTGACGAAAGGGGGAAAAAAAACAGCT	108858	109830	109880	109828	-1	scaffold_74	BN1708_007617	108858	110298	None	6239	669	35961	No_constitutive_exon_found_in_species
CTCGCCGAACATTTCGGGAAAGGCATTCGACTGACGAGTAATGGGAACAGAG	191679	192127	192177	192125	-1	scaffold_74	BN1708_007634	188091	202397	None	6239	669	35961	No_constitutive_exon_found_in_species
GCATTCATTGGTATCGTGACGGTGCAGATTCCGGGCTGATGGGGCGGCAGGA	60393	60886	60936	60884	-1	scaffold_75	BN1708_007659	60393	63338	None	6239	669	35961	No_constitutive_exon_found_in_species
GATGAGTCTCGATTCTCTTGTCAGTTTTTTTCGCTCACGCACGGGAATAGTG	120123	121774	121824	121772	-1	scaffold_75	BN1708_007675	116474	127523	None	6239	669	35961	No_constitutive_exon_found_in_species
CTTCTGATGCAGATTGAGAGAGAATTTTCAAACTAACTTGGGACATATAGTG	131234	131534	131584	131532	-1	scaffold_75	BN1708_007677	131234	139483	None	6239	669	35961	No_constitutive_exon_found_in_species
TGATGGGGGAGACTTGCATTTTAATGAGGTGTACATGCTCCTGAGGGCAGTG	26839	26954	27004	26952	-1	scaffold_76	BN1708_007707	26839	27651	None	6239	669	35961	No_constitutive_exon_found_in_species
ATTTGGCCCTGTGCATGATGATCCGTCGACTCAATTGACACTGAGGGAAGGT	58767	59025	59075	59023	-1	scaffold_76	BN1708_007711	58767	59511	None	6239	669	35961	No_constitutive_exon_found_in_species
GGGTAAGTCGCTCATTTCATTCATCGCGTCAAGTTGGAAACAGGGACCAGGA	82976	83711	83761	83709	-1	scaffold_76	BN1708_007717	81387	84586	None	6239	669	35961	No_constitutive_exon_found_in_species
GAGGAAGTTTGACCGATGTTGTTACGTTCAACATGATGACGGAGGGACAGAT	126422	126543	126372	126424	1	scaffold_76	BN1708_007725	125099	138308	None	6239	669	35961	No_constitutive_exon_found_in_species
GGCAGGGTCATGACACTTACAGAAGAGAAACTGGGCTGACCGGGATACAGAG	211153	213003	213053	213001	-1	scaffold_76	BN1708_007740	205262	215276	None	6239	669	35961	No_constitutive_exon_found_in_species
TGCCGCCCTGTTCCGTTGCCGTTCATCATTGCTAACGCCATTGGGGGTAGTG	226512	226653	226703	226651	-1	scaffold_76	BN1708_007745	225752	229016	None	6239	669	35961	No_constitutive_exon_found_in_species
TCACAGCAACCGACGACAATGGACTCCCGGACTAACATCGGGGATCACAGGC	119948	120084	120134	120082	-1	scaffold_77	BN1708_007784	119420	120497	None	6239	669	35961	No_constitutive_exon_found_in_species
TCTTCCCTTGACCGCATGAAAATGAAAGAGTAGACAGACAAGCAGGGCAGAA	122373	122799	122323	122375	1	scaffold_78	BN1708_007855	117415	124012	None	6239	669	35961	No_constitutive_exon_found_in_species
TCAGCCACGCTGCTTATCTGTTGAGGACTATACTGACCCATGGCGGGTAGAT	24787	25732	24737	24789	1	scaffold_79	BN1708_007902	23307	25732	None	6239	669	35961	No_constitutive_exon_found_in_species
CTCTCGCCTTGTCGTTCGCATACCGTTGAGAGATCTGACAAGGGGTTCAGTC	26778	27071	27121	27069	-1	scaffold_80	BN1708_007957	25438	30619	None	6239	669	35961	No_constitutive_exon_found_in_species
CTTTCCGTGTTGGTTTCGACCTACAATCCGCTAACCCAAGGGAAAAAAAGTC	26494	26698	26748	26696	-1	scaffold_80	BN1708_007957	25438	30619	None	6239	669	35961	No_constitutive_exon_found_in_species
CTTTCCGTGTTGGTTTCGACCTACAATCCGCTAACCCAAGGGAAAAAAAGTC	26197	26414	26464	26412	-1	scaffold_80	BN1708_007957	25438	30619	None	6239	669	35961	No_constitutive_exon_found_in_species
AGGATTGCTGAAAGGGTGTGGATTTTTTGATCATGAGTTAAGGGTACCAGAT	154936	155073	154886	154938	1	scaffold_81	BN1708_008044	153650	155073	None	6239	669	35961	No_constitutive_exon_found_in_species
CCCCATGTCGAGAGAGAGAACCAAAAGGGCAGTGCTAACGCGGGGGATAGGA	186466	187127	187177	187125	-1	scaffold_81	BN1708_008053	186466	187527	None	6239	669	35961	No_constitutive_exon_found_in_species
CAGCCCCATATCGAGAGAGAAACAAAAGGGCAGTGCTAACGTGGGAACAGGA	200695	201358	201408	201356	-1	scaffold_81	BN1708_008058	200695	201784	None	6239	669	35961	No_constitutive_exon_found_in_species
CCTCCATCTACATGATACTTGGCCGCATCATCCTCCCTACGGAGGGTGAGCT	4031	4600	3981	4033	1	scaffold_82	BN1708_008068	3390	4600	None	6239	669	35961	No_constitutive_exon_found_in_species
AAGGTTGAGTCGTTTGGCGGAATCCCCTTTGCCGAGCCGCCGGTGGGCAGGC	17249	17520	17199	17251	1	scaffold_82	BN1708_008071	15810	23030	None	6239	669	35961	No_constitutive_exon_found_in_species
CTTGCTTCGAGAGCCGCCTCAACTGACCAACAGCGCTTTTGGGCCTGAAGCC	206213	206491	206541	206489	-1	scaffold_82	BN1708_008121	204751	206971	None	6239	669	35961	No_constitutive_exon_found_in_species
ACCTTCACCCATTCGCGGCCCATTTCGCACGATGCCGCGCGGGAAGAGAGGG	78451	78591	78641	78589	-1	scaffold_83	BN1708_008147	71435	80401	None	6239	669	35961	No_constitutive_exon_found_in_species
AAGGGCCGTCAAAACGAAGCCAGGGAAGCTGACAGGAAGGGCGGCAACAGGT	75151	75339	75389	75337	-1	scaffold_83	BN1708_008147	71435	80401	None	6239	669	35961	No_constitutive_exon_found_in_species
TTCCTGTCACCTTGCGCCAACGTTAAGAAACTGATTCTGTTGGGCGGCAGGG	169155	169630	169105	169157	1	scaffold_84	BN1708_008219	167076	171214	None	6239	669	35961	No_constitutive_exon_found_in_species
CATCATCTGTCCCAGAGACGCGGCCGGCGCTTGTGCTGATGAGGGACAAGGT	204119	204287	204069	204121	1	scaffold_84	BN1708_008229	203712	205642	None	6239	669	35961	No_constitutive_exon_found_in_species
CAGTCAAGGTAGGAACGATGAAGAAGGTACTGACTGAGGGCGGGGAACAGCT	45909	46095	46145	46093	-1	scaffold_85	BN1708_008238	32452	49629	None	6239	669	35961	No_constitutive_exon_found_in_species
TTGAAGGCGCACCTGCAGACTCCGTAGTTGTCTGGCTCATAGGGGAACAGGC	208417	208484	208367	208419	1	scaffold_88	BN1708_008436	202330	211218	None	6239	669	35961	No_constitutive_exon_found_in_species
TTGGCGGCGTCGAGCGCGTCGAGGGTGTCGTCGACGCGCTGCGGGAGCAGAT	165877	166530	165827	165879	1	scaffold_89	BN1708_008472	162539	166530	None	6239	669	35961	No_constitutive_exon_found_in_species
ACGCAATCACCAACTTGAAGTTGTGCCCATCCACTGACCAAGCAGGGTAGCG	101232	101296	101182	101234	1	scaffold_90	BN1708_008500	96830	109008	None	6239	669	35961	No_constitutive_exon_found_in_species
TCATTTTGCGAAAACTTGACAAATGTTTTGCAAGTCTCTTATGCGGGCAGGA	138633	139032	139082	139030	-1	scaffold_90	BN1708_008506	138633	143405	None	6239	669	35961	No_constitutive_exon_found_in_species
CTTATTCATGTCGCCCAGGATTTATCTTCGATGTCTGACTGGGCATGTAGCT	208162	208292	208342	208290	-1	scaffold_90	BN1708_008521	207249	209127	None	6239	669	35961	No_constitutive_exon_found_in_species
GGTCCGCGTGGCGGGCCCCGGGGTAGAGGACGTGGCAGGGGACGTGGCAGGG	37471	37875	37421	37473	1	scaffold_91	BN1708_008532	36801	37875	None	6239	669	35961	No_constitutive_exon_found_in_species
ACGATCTCCTCAGGTTCGTGTACGCTGACCAGTGTCGCGCGGGTGTAAAGGC	50143	50502	50093	50145	1	scaffold_92	BN1708_008590	46624	50502	None	6239	669	35961	No_constitutive_exon_found_in_species
GAGTTATCAACGATACCGCTGTCATGCGTCTCTGTTAACCAGGGCAACAGGT	150647	151959	150597	150649	1	scaffold_92	BN1708_008607	146285	151959	None	6239	669	35961	No_constitutive_exon_found_in_species
TCGTTCCATGAGAGAAATCTTTGATAACAAGCTCACGCGCGGGCGAGCAGAT	69976	70155	70205	70153	-1	scaffold_93	BN1708_008647	68573	71146	None	6239	669	35961	No_constitutive_exon_found_in_species
TACGTGTTATTTATCCACATCTGCGGATCCTCATTGCTAACCATGGGAAGCC	183371	183497	183547	183495	-1	scaffold_93	BN1708_008675	183371	184694	None	6239	669	35961	No_constitutive_exon_found_in_species
TAGTAAACCCTTTACCGACACCATGCCCGTTCCCATGACGGGCGCTGGAGGA	22738	23128	23178	23126	-1	scaffold_94	BN1708_008694	20827	32895	None	6239	669	35961	No_constitutive_exon_found_in_species
CGAGGCCCATCCACCAGATCAGCCCTGCTACAGCACTGACGTGGGAATAGGA	110998	111054	111104	111052	-1	scaffold_95	BN1708_008771	108984	114056	None	6239	669	35961	No_constitutive_exon_found_in_species
GCCACTCTTTTACGCTCCGCTAAGGCCTCCAAACTGACATGGGATACCAGGT	184685	185380	184635	184687	1	scaffold_95	BN1708_008782	184070	186656	None	6239	669	35961	No_constitutive_exon_found_in_species
GTACATGCATAGACGGGGCTGGCCGCGCATGTATGATGACAGGGGCTGAGTG	109274	110989	109224	109276	1	scaffold_96	BN1708_008811	104598	112091	None	6239	669	35961	No_constitutive_exon_found_in_species
GTACCGCTCGAGCGGTTTGACACGTTCCAGGCACGCTGACAGGGTGGCAGAT	158838	160779	160829	160777	-1	scaffold_96	BN1708_008826	158838	161223	None	6239	669	35961	No_constitutive_exon_found_in_species
GAGCTATGATGACGGTGAGTTCTCCGCCAGCCACCCTGATTAACGGGCAGAT	28062	28480	28530	28478	-1	scaffold_97	BN1708_008847	27427	28963	None	6239	669	35961	No_constitutive_exon_found_in_species
GTAGTGAATTTTTTGGCCATCAAGCGCCCAAGCCAGAGCTAACGGGGCAGTC	31039	31411	30989	31041	1	scaffold_97	BN1708_008848	30583	33605	None	6239	669	35961	No_constitutive_exon_found_in_species
CGCAAAGAGCGCGAGCGCAAGGAGAGTAAACGCCTGGCGGCGAGGGCAAGGC	134040	134668	134718	134666	-1	scaffold_97	BN1708_008872	134040	139850	None	6239	669	35961	No_constitutive_exon_found_in_species
CAGTGAGTCTCGGAGTCCTGGACGGGGTACCAATCTGCTAACGGGCACAGCC	52433	52801	52851	52799	-1	scaffold_98	BN1708_008905	52433	54032	None	6239	669	35961	No_constitutive_exon_found_in_species
CTTGTCGCAACAGTGTTCCCAGCCGTCGACGCCCGATTTCGAAGGGTCAGAT	41863	42252	41813	41865	1	scaffold_99	BN1708_008945	41381	42252	None	6239	669	35961	No_constitutive_exon_found_in_species
TCGGCCATTGGCATTCGATAAAGAGAAAGCTGACTTTCTGCGGGAAAAAGGA	55324	55561	55274	55326	1	scaffold_99	BN1708_008947	51347	55561	None	6239	669	35961	No_constitutive_exon_found_in_species
CTCTGGCTGATTGTCTCCCCTGGCTCGCCTCAGCTAACAAATGCGGGCAGAT	43854	44798	44848	44796	-1	scaffold_100	BN1708_008988	34594	59927	None	6239	669	35961	No_constitutive_exon_found_in_species
GATAAGCCATACGTCCGGACCCACTTCGTGGGCCTGCCGTGGTGGGGTAGCG	92115	92253	92303	92251	-1	scaffold_101	BN1708_009031	89375	93347	None	6239	669	35961	No_constitutive_exon_found_in_species
GGATTCATTGAAACACGGGGGGGGTCGCCCCTGCCGAACCGGGCTACAAGAG	170555	170798	170505	170557	1	scaffold_101	BN1708_009054	168267	170798	None	6239	669	35961	No_constitutive_exon_found_in_species
GAGGTGAGCATCGCCGAACCTGCGACGTAGCGCAAACTGACATGGGACAGGA	87355	87453	87503	87451	-1	scaffold_102	BN1708_009087	86707	88186	None	6239	669	35961	No_constitutive_exon_found_in_species
CTTGTGCCTCTCCAGATCAGTGGCCCCAGCTAACGCGACACAGGGAGCAGGA	119010	119676	119726	119674	-1	scaffold_102	BN1708_009093	116702	120092	None	6239	669	35961	No_constitutive_exon_found_in_species
TTGTGCCTCTCCAAATCAATGGCCCCAAGCTAACGCAACACAGGGAGCAGGA	117031	118122	118172	118120	-1	scaffold_102	BN1708_009093	116702	120092	None	6239	669	35961	No_constitutive_exon_found_in_species
CGAGTAAGACATCAACATGGCATTTTCACCTCATCTTCTAACGGGGACAGAT	185485	185685	185435	185487	1	scaffold_102	BN1708_009107	181633	186495	None	6239	669	35961	No_constitutive_exon_found_in_species
TGCTTGATCACGCTCCTTCTTGAAGCTGGACAGCCTCCTAACTAGGGCAGAT	66483	67400	67450	67398	-1	scaffold_103	BN1708_009125	66483	76811	None	6239	669	35961	No_constitutive_exon_found_in_species
TCCACGACACAGGACATTGGAACTTTAAACGTCGCTGACATGGGATCAAGGG	84249	84374	84424	84372	-1	scaffold_103	BN1708_009127	83504	85509	None	6239	669	35961	No_constitutive_exon_found_in_species
GTCATCTCAATACAGACGATCGTGTGAATGAGGCTGACAGCGGGAATTAGAA	165057	165863	165007	165059	1	scaffold_103	BN1708_009150	164803	166883	None	6239	669	35961	No_constitutive_exon_found_in_species
TTTGACACGCTCCCTGCAATCATGGTGTATGTATTAACCTGGGATGATAGGC	7824	7985	7774	7826	1	scaffold_105	BN1708_009199	6474	9268	None	6239	669	35961	No_constitutive_exon_found_in_species
TGACCGCCACGATGACCAAGATCTGAGCTCAAGCCATTGATGGTGGGTAGTC	62298	62393	62248	62300	1	scaffold_105	BN1708_009211	58285	62393	None	6239	669	35961	No_constitutive_exon_found_in_species
GACCCCTCATAGACCTGATCATCGTAACGAGGCACTGACATGGGCGAAAGGC	142737	146249	146299	146247	-1	scaffold_105	BN1708_009228	142737	147306	None	6239	669	35961	No_constitutive_exon_found_in_species
GATGGCCACTAGAGCAGGATTCGGAAGAGGTCGCGGACGAGGGAAACCAGGA	3419	3551	3601	3549	-1	scaffold_106	BN1708_009240	3419	3802	None	6239	669	35961	No_constitutive_exon_found_in_species
CGTGTTAGGCTGCGGCTGGCTCTGAACTGTGGGGCCCGTCGGCTGGGCAGGA	54615	54862	54912	54860	-1	scaffold_107	BN1708_009314	49999	67322	None	6239	669	35961	No_constitutive_exon_found_in_species
GCCCCCATCGTCTTTATGGAAAAAGTCATGTTAACGGCAGGGAAATGCAGAT	129721	129987	129671	129723	1	scaffold_107	BN1708_009324	125082	131846	None	6239	669	35961	No_constitutive_exon_found_in_species
AGGCCCTTTGGGGAACCCGCCCAACTAGGATCGTCGTCGGGTATTGGAAGCC	180931	181397	181447	181395	-1	scaffold_107	BN1708_009336	179753	182677	None	6239	669	35961	No_constitutive_exon_found_in_species
TCGACGTTTCGCCCGTGAGAACTCACAGAGAACTAACTTGGGGGGCATAGAT	44675	46986	47036	46984	-1	scaffold_109	BN1708_009392	43613	47225	None	6239	669	35961	No_constitutive_exon_found_in_species
TTCAACTTCATATACGCTACAGCTGCTTGCAAGTTTCTGACATGGGACAGGC	140738	141434	141484	141432	-1	scaffold_109	BN1708_009415	137544	143344	None	6239	669	35961	No_constitutive_exon_found_in_species
CCTTGTTTGACGATCATGTTGAGAGCTACTACTAACGTGCTGGGACGTAGCT	176084	176361	176411	176359	-1	scaffold_109	BN1708_009425	172261	177578	None	6239	669	35961	No_constitutive_exon_found_in_species
TGATGCCAATTGGCCCCCGAACAGCCCAAGCCACTGACACGGGCATGCAGCA	42686	43460	43510	43458	-1	scaffold_110	BN1708_009436	42686	44222	None	6239	669	35961	No_constitutive_exon_found_in_species
CGTTGTCGTGGTGAAACCTCTCAGGGAGACTAACGTTTGTGGGTGATCAGGT	86256	86369	86206	86258	1	scaffold_110	BN1708_009446	85874	95409	None	6239	669	35961	No_constitutive_exon_found_in_species
GGCATGCTTCCCGGCGGCGCGCTGCGCGTGGGCGCCGGCATGGGCGTGAGGG	95046	95409	94996	95048	1	scaffold_110	BN1708_009446	85874	95409	None	6239	669	35961	No_constitutive_exon_found_in_species
AGCTCGAGACTGCCAAGAGTGACATGAAGCTGACAGGTGGGAAACGGCAGGC	107365	107611	107315	107367	1	scaffold_111	BN1708_009501	106576	108693	None	6239	669	35961	No_constitutive_exon_found_in_species
CCTCCCTCGGCTGGGGGTAGACGGCAGCACGAGGCTAACGGGCAGCACAGTG	15279	15410	15229	15281	1	scaffold_112	BN1708_009528	7202	19511	None	6239	669	35961	No_constitutive_exon_found_in_species
GCTGCATTCGTTCCGTTCTTCCCCTACATGACACTAACTGGGTGAACCAGGC	24267	25200	24217	24269	1	scaffold_112	BN1708_009530	23054	25200	None	6239	669	35961	No_constitutive_exon_found_in_species
TGTCTGTCCACTCCAGCCTCAGTCATTCTTTTCCCGTATTGGGGGTTCAGAT	142573	142780	142830	142778	-1	scaffold_112	BN1708_009561	134713	145820	None	6239	669	35961	No_constitutive_exon_found_in_species
CCTCTGTCTGCGCCAATGCAGCATGCAATGCTAACGAGAAATGGGTGTAGGC	111037	111769	111819	111767	-1	scaffold_113	BN1708_009595	111037	112015	None	6239	669	35961	No_constitutive_exon_found_in_species
CCCTCGCCCCCTCGCCCCCTTGGACCATCACTTCGGATGACGGGCGGAAGAT	25676	25866	25916	25864	-1	scaffold_114	BN1708_009604	23384	26071	None	6239	669	35961	No_constitutive_exon_found_in_species
CTCCTCTGCCGCGCCTGGATGCGCCCTTCAAGAATCTGACCCGGGGACAGCT	116330	117039	116280	116332	1	scaffold_114	BN1708_009622	116074	121471	None	6239	669	35961	No_constitutive_exon_found_in_species
TTATTCTTGCGCTCTGTAAACGTATGCTTCAATTCCTAATACGGGTGCAGAA	170049	170176	170226	170174	-1	scaffold_114	BN1708_009629	167762	170546	None	6239	669	35961	No_constitutive_exon_found_in_species
CAGGGAGAAAAGGCAAATGTACGCGCAAATCATATCCATCGCGGGTCAAGTT	153995	154061	153945	153997	1	scaffold_115	BN1708_009671	153269	154061	None	6239	669	35961	No_constitutive_exon_found_in_species
AGTTGGGGTGAAAGGGCCAACAACATTCGAATGCGAGTCTTGCGGGGTAGCG	15911	16198	15861	15913	1	scaffold_119	BN1708_009816	11603	23282	None	6239	669	35961	No_constitutive_exon_found_in_species
CCATCCACCTTTCGCAACCTGAGTCGATCGCTAACATCAATGGGTAACAGGT	129243	130201	130251	130199	-1	scaffold_119	BN1708_009846	126631	131487	None	6239	669	35961	No_constitutive_exon_found_in_species
AGAAGATTCGAGCGATGGTGTTAGAGATTCCAGCTTCTAACGAGGGCTAGAT	136361	136480	136311	136363	1	scaffold_119	BN1708_009848	135950	138625	None	6239	669	35961	No_constitutive_exon_found_in_species
ATGTGTGATTGTTTCCAAAACTCCAACCGGTCAAACTGACGAGGGTACAGAA	112189	112612	112139	112191	1	scaffold_120	BN1708_009890	111734	113752	None	6239	669	35961	No_constitutive_exon_found_in_species
CCGTAAAGATGCCCCCTCGAGAGAACCGAAGCTGACCCGGGCTTGAAAAGGT	10457	10762	10812	10760	-1	scaffold_121	BN1708_009913	9077	11293	None	6239	669	35961	No_constitutive_exon_found_in_species
GCGGGTCTCCATTTCAACCCTTACACAGAGATCATACTGACGACGGGCAGAC	78775	78851	78901	78849	-1	scaffold_121	BN1708_009927	78641	79843	None	6239	669	35961	No_constitutive_exon_found_in_species
GGCACAAGAAGCTTAGGCGGATCTTTGGGCTGAACCGTCGGCAGGGGTAGAA	91947	92595	91897	91949	1	scaffold_121	BN1708_009928	84145	99904	None	6239	669	35961	No_constitutive_exon_found_in_species
GGCGCACTCGCAGGCCTACCTGAAGAACGAGTCTTATAGTTTGGGGACAGCG	98646	98692	98596	98648	1	scaffold_121	BN1708_009928	84145	99904	None	6239	669	35961	No_constitutive_exon_found_in_species
CACGAGCACAGCACATCGTCCGCTCCTGTTGCTGACCATCGATGGGATAGGG	176039	176825	175989	176041	1	scaffold_121	BN1708_009953	171313	176825	None	6239	669	35961	No_constitutive_exon_found_in_species
CCCTTCTTCTCCGACGAGGCTTATTACTGGCTATGCAATGGCGGGAAAAGGA	51398	51650	51348	51400	1	scaffold_122	BN1708_009969	50539	53941	None	6239	669	35961	No_constitutive_exon_found_in_species
CTTCCACAAGAGTCTTGTCTGCAGTAATTGGACTACTCTAACAGGGCCAGCG	88117	88314	88364	88312	-1	scaffold_124	BN1708_010067	83614	90588	None	6239	669	35961	No_constitutive_exon_found_in_species
GCGCACTAAGCGTAACTGTTCTGGAAGTTGAAATAGCCCTCCGAGGGAAGCG	132331	132584	132634	132582	-1	scaffold_126	BN1708_010162	131485	132855	None	6239	669	35961	No_constitutive_exon_found_in_species
CGCTGGTCGACGCGCTCGACACGCTCTGGATCATGGGCCTGCGGGCCGAGTT	168911	169050	168861	168913	1	scaffold_127	BN1708_010218	168527	169228	None	6239	669	35961	No_constitutive_exon_found_in_species
CTGTTGACGAGCGTGCTCCCCTTGCTCTTCGGGAGAAATGGGCGGCGCAGAT	22890	23067	22840	22892	1	scaffold_128	BN1708_010231	22166	26183	None	6239	669	35961	No_constitutive_exon_found_in_species
GCGCCAAACCTAGCTTAACAATGAACTGACTGCGAGGGGGGGAATAACAGCC	68550	69368	68500	68552	1	scaffold_128	BN1708_010240	68348	70187	None	6239	669	35961	No_constitutive_exon_found_in_species
AACCCAGCTCGACGGTGAACTGACTGCGAGGGGGGTTGGGGGAATAACAGCC	104935	105759	104885	104937	1	scaffold_128	BN1708_010247	92729	106568	None	6239	669	35961	No_constitutive_exon_found_in_species
TCGACGACCGCACGACCGCTTCCATCGGACCCCAAGGCTAACGGGCGCAGAC	110253	110368	110203	110255	1	scaffold_128	BN1708_010249	108987	111625	None	6239	669	35961	No_constitutive_exon_found_in_species
CCATTCCCCGTCATCATCGACGTCGATGGCCCAATTCTTTGGGGCCGGAGAC	119944	120075	120125	120073	-1	scaffold_128	BN1708_010254	117967	123232	None	6239	669	35961	No_constitutive_exon_found_in_species
CTGTGGCCGTCGCGCCGTACGCATTGCTAGTCCTACTAACGGGTGTACAGAC	155786	156945	156995	156943	-1	scaffold_129	BN1708_010299	152783	157589	None	6239	669	35961	No_constitutive_exon_found_in_species
TTCCCCCTTGGTCTCTTGCTATCCCGAAATAACCACTGACATGGGAACAGCG	58810	59062	59112	59060	-1	scaffold_130	BN1708_010316	55640	69088	None	6239	669	35961	No_constitutive_exon_found_in_species
TGATGGGACAGACTTGCACTTTAGTGGGGTGTACATGCTCCTGAGGGCAGTG	129728	129843	129893	129841	-1	scaffold_130	BN1708_010330	129728	130536	None	6239	669	35961	No_constitutive_exon_found_in_species
GGGTAAGTCGCTCATTTCATTCATCGCGTCAAGTTGGAAACAGGGACCAGGA	158771	159506	159556	159504	-1	scaffold_130	BN1708_010338	154316	160371	None	6239	669	35961	No_constitutive_exon_found_in_species
CCGGTTTTCTTCGATGATCGTGTAAGGGGCTCTTGCTAACTAGGGTGCAGCC	171465	172243	172293	172241	-1	scaffold_130	BN1708_010342	170099	172963	None	6239	669	35961	No_constitutive_exon_found_in_species
CATCCCTGGCCTGGTATGCTAAGAATGCGACGCTGACGCGTTGGGAACAGAG	8087	8372	8037	8089	1	scaffold_131	BN1708_010347	7632	8372	None	6239	669	35961	No_constitutive_exon_found_in_species
GGGCAAATTGTTGCTAGCCGTAGTCGACTATGAGACTGATGATGGGGTAGCA	46335	46938	46285	46337	1	scaffold_132	BN1708_010398	44034	46938	None	6239	669	35961	No_constitutive_exon_found_in_species
ATGACTCTCTGCCTTGGCACGGTTTTCCTTCCCATACTGATAGGGAGCAGGT	57133	57624	57083	57135	1	scaffold_132	BN1708_010401	55608	62195	None	6239	669	35961	No_constitutive_exon_found_in_species
GGCTTCGCGTGGTAAATGCTGGAGAAGGTCGGGGAAGTCGGGGTAATGAGTG	32754	32992	33042	32990	-1	scaffold_134	BN1708_010492	30375	33293	None	6239	669	35961	No_constitutive_exon_found_in_species
ACAGTGTGTGTCAACTATCTCATGCTATCTGACTGACAATGCCGGGATAGCT	162670	162714	162764	162712	-1	scaffold_135	BN1708_010575	162670	166755	None	6239	669	35961	No_constitutive_exon_found_in_species
CGCTTGCTGCTGCTTCTTCCTCTCTTTCTGGGACATCCTGGGCTGAGAAGCT	2548	2727	2777	2725	-1	scaffold_137	BN1708_010617	1601	3173	None	6239	669	35961	No_constitutive_exon_found_in_species
TTCCACCGATTTCTTCTTCTGAATCCTCAACGGCTCCGGCGAGGGCGCAGAC	33881	34299	33831	33883	1	scaffold_138	BN1708_010657	33583	34299	None	6239	669	35961	No_constitutive_exon_found_in_species
GGCCTGCCACATCAAGCTCCTCATTCGGCGTCGTCGGCAGCGGGAACCAGGA	113040	113298	112990	113042	1	scaffold_138	BN1708_010672	108603	113298	None	6239	669	35961	No_constitutive_exon_found_in_species
GGTGAGAAGGCGGTTACACCTCTCGCCAATGTGACTGGGCGAGTGAGTAGCT	138133	138273	138323	138271	-1	scaffold_138	BN1708_010678	136735	145224	None	6239	669	35961	No_constitutive_exon_found_in_species
GCTGCAAAGGCAGTGAGACACTCTTGGCTAGTGCCGAAGCGGGACCCGAGTG	60899	61528	60849	60901	1	scaffold_139	BN1708_010698	58628	64231	None	6239	669	35961	No_constitutive_exon_found_in_species
CCCTGAAATCCCCCATCTGGGGCAGAGAGCTCTCGCTGACGAGGGTTCAGAT	37071	37651	37021	37073	1	scaffold_140	BN1708_010732	36667	39096	None	6239	669	35961	No_constitutive_exon_found_in_species
CGCGTGGCATTTACTAACGATTTCTTTTTCTTAGGCACGAGAGGGTCCAGTA	99189	99341	99391	99339	-1	scaffold_140	BN1708_010748	99189	100568	None	6239	669	35961	No_constitutive_exon_found_in_species
TTCTTCAACTGGATCATCACGAGGAGAAACATGTTTGCTGACTAGGGCAGAA	7509	8158	7459	7511	1	scaffold_141	BN1708_010767	6047	8307	None	6239	669	35961	No_constitutive_exon_found_in_species
TCGGGCATTGGCATGCGATAATGGGAAAGCTGACCTTCTGTGGGGAAAAGGA	6075	6456	6506	6454	-1	scaffold_142	BN1708_010812	6075	9727	None	6239	669	35961	No_constitutive_exon_found_in_species
GCCGCCATGCCCCCCTCCCCACCGCGTCATGTTGAACCAGGGCAGCGAAGTG	26381	26703	26753	26701	-1	scaffold_144	BN1708_010887	24444	27930	None	6239	669	35961	No_constitutive_exon_found_in_species
CTTGTGAGATCTTGTCCTAGACATGGAATTATTACGGGTGGATGATACAGGA	82411	82704	82754	82702	-1	scaffold_144	BN1708_010900	77783	88643	None	6239	669	35961	No_constitutive_exon_found_in_species
GAGCTCCTGGACTTTGACCAGCATGAACAGCCCAACTGACTGGGACACAGAT	2766	4262	2716	2768	1	scaffold_146	BN1708_010962	816	4262	None	6239	669	35961	No_constitutive_exon_found_in_species
GATCACAACAAAGTCGAGCGGCGATCGGGTCCTCTTGCCAAGAGGGGAAGCG	118251	119503	118201	118253	1	scaffold_146	BN1708_010996	115441	119503	None	6239	669	35961	No_constitutive_exon_found_in_species
ATCAAACAGCAGGGGCAGGACAGAAACTCAAGTCGACATGGCTGGGATAGGT	59301	59350	59400	59348	-1	scaffold_147	BN1708_011012	59301	61532	None	6239	669	35961	No_constitutive_exon_found_in_species
TTGATTGATGCAGGCGACTTGACGACAGCTCAGCTAACGGGACGATGTAGAA	1206	3134	3184	3132	-1	scaffold_149	BN1708_011088	749	3454	None	6239	669	35961	No_constitutive_exon_found_in_species
TATGTGCTACACCCCGAAAAATAACTCAGGCTGACGCGTATGGGCAAAAGTG	146169	147563	146119	146171	1	scaffold_149	BN1708_011126	144169	147563	None	6239	669	35961	No_constitutive_exon_found_in_species
ACCGTATGTTCAATGGTATGTTCAATGTGCTCGTCCTAACAAGGGCCCAGCA	45979	46089	46139	46087	-1	scaffold_151	BN1708_011167	43699	51506	None	6239	669	35961	No_constitutive_exon_found_in_species
ATGCTAACAAAAGCAAAACAAATGATCGATTTGCTGACTATGGGTGGTAGTC	87728	87992	87678	87730	1	scaffold_152	BN1708_011219	85847	87992	None	6239	669	35961	No_constitutive_exon_found_in_species
GCGACTCGATGACGCCGGCGTTTGGACCCAACGCCTCCTGGGCAGAATAGAA	36691	36796	36846	36794	-1	scaffold_153	BN1708_011240	36417	37219	None	6239	669	35961	No_constitutive_exon_found_in_species
CAGTTTGAGCGGACGCCGTACTTTGCGGCGCCCTCGCGCTGGGCGCGCAGGT	107587	107830	107880	107828	-1	scaffold_153	BN1708_011262	107587	108178	None	6239	669	35961	No_constitutive_exon_found_in_species
GCCCGACGGTGTTGTTTTTTCCCACGAGCACCCGACTGATGCTGGGATAGGA	80963	81419	80913	80965	1	scaffold_154	BN1708_011293	79484	84380	None	6239	669	35961	No_constitutive_exon_found_in_species
GGCAGCGTCTCGATGGTGGCCGGTAGGTAGGTTAGCTGGGGCGGGCGCAGGG	146324	146636	146274	146326	1	scaffold_154	BN1708_011308	145980	146636	None	6239	669	35961	No_constitutive_exon_found_in_species
CCTCGCGAGGCATTCCTCATTATCGACGGGTGCTAACCAAGGGTGGACAGTG	48351	48568	48301	48353	1	scaffold_155	BN1708_011325	47779	49083	None	6239	669	35961	No_constitutive_exon_found_in_species
ACACCCTTTCTCGTCGGCGGGGACAAGGCGAGGCGAACCTGGGGCCCAAGAT	128731	128998	128681	128733	1	scaffold_155	BN1708_011339	127243	128998	None	6239	669	35961	No_constitutive_exon_found_in_species
GGGGGCAACGAGAATAAAATCAAAATCAACACAATGGGCCAAGGTTACAGTC	132161	132361	132111	132163	1	scaffold_156	BN1708_011381	131216	132361	None	6239	669	35961	No_constitutive_exon_found_in_species
ACTGGATATCAAGTCTCCTTGGGAGGCATGACAGAGCTGACGAGGGCCAGCA	90311	90378	90428	90376	-1	scaffold_160	BN1708_011510	88897	91210	None	6239	669	35961	No_constitutive_exon_found_in_species
ACTGGATATCTTATCTCTCTGGAAGCCGTGACAGAGCTGACGAGGGCCAGCA	107634	107701	107751	107699	-1	scaffold_160	BN1708_011514	106218	108525	None	6239	669	35961	No_constitutive_exon_found_in_species
GAGGTGAGCATTGTCCAACCTGCGACGTAGTGCCAACTGACATGGGACAGGA	86017	86115	86165	86113	-1	scaffold_161	BN1708_011545	85369	86848	None	6239	669	35961	No_constitutive_exon_found_in_species
GCGTGGTTCTTGAATACGCCGTCTTGCAGATTGCTAACTTTGGGACCGAGGT	140771	140898	140948	140896	-1	scaffold_162	BN1708_011583	140771	141856	None	6239	669	35961	No_constitutive_exon_found_in_species
CGAACCCCGGCACGGAGACGGCTTTGACTTCTGCCAAGGCAAAGGGATAGGA	63266	63356	63406	63354	-1	scaffold_163	BN1708_011600	62046	64129	None	6239	669	35961	No_constitutive_exon_found_in_species
CAAGGTCGATTGGACGCTTTGGGGCCGCCAAGAGTGGGCGAAATGGCCAGGA	115529	115747	115797	115745	-1	scaffold_164	BN1708_011641	110298	117177	None	6239	669	35961	No_constitutive_exon_found_in_species
GTGAGTCAACCCCCGTGAACTGTCAAGACGGCATATTGATTCGGGAACAGTG	6580	6655	6705	6653	-1	scaffold_166	BN1708_011688	6211	6878	None	6239	669	35961	No_constitutive_exon_found_in_species
TTGCCTCTGCGGTACCACCAACCAGCGAATTACAACTGAGCATGGGACAGTC	83612	83628	83678	83626	-1	scaffold_166	BN1708_011704	80125	84876	None	6239	669	35961	No_constitutive_exon_found_in_species
CGCGCGCAAAGAGGTATAGCCACAAGCATGCGCGGCGCGGGCGAGGGCAGAG	87996	88144	87946	87998	1	scaffold_166	BN1708_011707	87594	88709	None	6239	669	35961	No_constitutive_exon_found_in_species
TTGCTTCTGTGATACCACCCACCAGTGAATTACAACTGAGCATGGGACAGCC	97165	97181	97231	97179	-1	scaffold_166	BN1708_011710	93711	102529	None	6239	669	35961	No_constitutive_exon_found_in_species
CTCATGGACCTGATCAGATCATCGTAACGAGGCACTGACATGGGCGAAAGGC	59317	62970	63020	62968	-1	scaffold_167	BN1708_011734	59317	64081	None	6239	669	35961	No_constitutive_exon_found_in_species
CGACGCTTGCGGGCAGCCGCCGTGTCACGTTATACTAATCGGGGGTGTAGGG	21475	23077	23127	23075	-1	scaffold_168	BN1708_011756	21475	23573	None	6239	669	35961	No_constitutive_exon_found_in_species
GTTGTCCTCCGGATTCAGTGAGAGGAAACAGAGAGAAGCTGACTGGGTAGTG	32157	32640	32690	32638	-1	scaffold_168	BN1708_011758	29985	33614	None	6239	669	35961	No_constitutive_exon_found_in_species
GGCTATTGAGAAACGAAGAATGGATAACATGCTAACAGAGAGGGATATAGAC	101284	101305	101355	101303	-1	scaffold_168	BN1708_011776	101284	101982	None	6239	669	35961	No_constitutive_exon_found_in_species
TAAGTTCTTGTAAAAGCAATCGCTCAAGATATACCGCTGACAAGGGACAGGA	129191	131960	129141	129193	1	scaffold_169	BN1708_011807	126863	131960	None	6239	669	35961	No_constitutive_exon_found_in_species
CCCTTGTCGAAGGAGGGCCCGAGGATTCATGATCTGACGCGGGAGACCAGGG	77830	78572	77780	77832	1	scaffold_170	BN1708_011830	75206	79966	None	6239	669	35961	No_constitutive_exon_found_in_species
GTAAGAACTCGGTCGGCACTGATCGTGGGAGCTGCTAATCCGGGATACAGCG	112566	112729	112516	112568	1	scaffold_170	BN1708_011841	112455	112962	None	6239	669	35961	No_constitutive_exon_found_in_species
TATCATTTCCCTGATTGTCTGATCGTGCGATCAGCTAACGGGGGATACAGGA	112917	112962	112867	112919	1	scaffold_170	BN1708_011841	112455	112962	None	6239	669	35961	No_constitutive_exon_found_in_species
AGAGTGACGCAGATTCACTGGTGAGGCGGTTACGGTGGAAGCAAGGGAAGGT	20167	20336	20386	20334	-1	scaffold_171	BN1708_011851	20167	23080	None	6239	669	35961	No_constitutive_exon_found_in_species
CTCATCGAGTCAACTTGGTCCTCGAGGTACTGCTTCGCCGGGTCGAGCAGAG	48520	49084	48470	48522	1	scaffold_172	BN1708_011890	47278	49084	None	6239	669	35961	No_constitutive_exon_found_in_species
ATTCGTGGCATCATTATTAAGCAGCTGAATTAGGACTTACGGGGGCGGAGGG	16175	16288	16338	16286	-1	scaffold_176	BN1708_012010	15415	17831	None	6239	669	35961	No_constitutive_exon_found_in_species
TGAGATGGCTTTCTGCTGATAGGGCTGGCGTTTGGCTAACGTGAGGGCAGAT	124953	125270	125320	125268	-1	scaffold_177	BN1708_012078	124953	126681	None	6239	669	35961	No_constitutive_exon_found_in_species
GCCCTCCCGCCTCTCGTTCGCGTTCTTCGCTCGAATACTGACTGGGAAAGCC	23371	23730	23321	23373	1	scaffold_179	BN1708_012110	19839	23730	None	6239	669	35961	No_constitutive_exon_found_in_species
GAGCGGGTGCGAGGTGACGTGTAAGCCGGGCTCTGGCACGACGGGGACAGTT	94565	94672	94515	94567	1	scaffold_181	BN1708_012191	93666	94803	None	6239	669	35961	No_constitutive_exon_found_in_species
CCGAGGACTTTGACAAGCGCCACATCTACGCTGCCCTGGGCGACTGGAAGAC	35120	35770	35070	35122	1	scaffold_183	BN1708_012240	33277	40865	None	6239	669	35961	No_constitutive_exon_found_in_species
ACTCACAGCGTCTTGAATACACCGAGACTGCAAGTTGACTGACGGGGCAGGA	98708	98786	98836	98784	-1	scaffold_183	BN1708_012253	97427	99248	None	6239	669	35961	No_constitutive_exon_found_in_species
GCATGGTCCAAGTCCAAGTCGACTTACGGCAAGGCTAACAGAGGGTGCAGGT	62714	62785	62664	62716	1	scaffold_185	BN1708_012309	60748	65007	None	6239	669	35961	No_constitutive_exon_found_in_species
GTGAGTGATACCTTGCCGATGGTTGGGCATAAGTCTAACACCAGGGCAAGAT	80379	80672	80722	80670	-1	scaffold_185	BN1708_012316	79407	86885	None	6239	669	35961	No_constitutive_exon_found_in_species
TGTTGACGTCGACGCCAAATTTCATTATCGAACGCGACACTGACGGGCAGCA	10366	10462	10316	10368	1	scaffold_186	BN1708_012331	8070	11398	None	6239	669	35961	No_constitutive_exon_found_in_species
GTGGGCAAACGGCGATCCTACGCAGCCGCCTCCTCCGCCGGGCCGGAAAGCC	13264	13466	13516	13464	-1	scaffold_186	BN1708_012332	11451	15701	None	6239	669	35961	No_constitutive_exon_found_in_species
GATTTTCTTGGGTTCGAGTGTTTCAATTTGCTGACGGGGAGTGAATGCAGTC	21867	22092	21817	21869	1	scaffold_187	BN1708_012362	21320	24821	None	6239	669	35961	No_constitutive_exon_found_in_species
CCTGCCTTTGGCTATGCTGGGGGATGGGGTTTGCTAATTTCCGAGGGCAGTG	7423	7659	7373	7425	1	scaffold_188	BN1708_012384	5534	7659	None	6239	669	35961	No_constitutive_exon_found_in_species
GTCGCCTTGGAATTTCGAATCCGGGAGGGGTGATACCCAAGGCGGGCCAGGA	77566	77665	77715	77663	-1	scaffold_188	BN1708_012405	77342	78430	None	6239	669	35961	No_constitutive_exon_found_in_species
GTGCATCCGGTCCTCGCAACGTCTGTCTTCACGACTAACAGGGTTGGCAGAC	25510	25624	25674	25622	-1	scaffold_189	BN1708_012418	24522	27294	None	6239	669	35961	No_constitutive_exon_found_in_species
GCACAGATGGAGCGGCTAGGATGAGCCAGCTCATGAAGGACGGGACACAGAG	86151	86278	86328	86276	-1	scaffold_192	BN1708_012512	86151	86627	None	6239	669	35961	No_constitutive_exon_found_in_species
CACTCATGGCGTCAGGGGGTGGGTACCTACCGTGCCGACTCGGGAGGTAGGA	76171	76318	76121	76173	1	scaffold_194	BN1708_012565	73291	77573	None	6239	669	35961	No_constitutive_exon_found_in_species
GAAGAAGGCCTTGAGGCAACTGCATGAAATCAGGACTGAGACCGGGGCAGCT	99066	99117	99167	99115	-1	scaffold_195	BN1708_012598	97342	99640	None	6239	669	35961	No_constitutive_exon_found_in_species
CCCTGGCTCATCAGTGGCGATCACAAAAAGTGGCTTCATTGCGGGCGAAGAA	11426	11493	11376	11428	1	scaffold_196	BN1708_012605	10761	11493	None	6239	669	35961	No_constitutive_exon_found_in_species
TTTGCGTGGCACTGTTCATGGTTGTGGTCCCATTGAACTGACAAGGGCAGCA	12216	12298	12348	12296	-1	scaffold_196	BN1708_012606	12065	12737	None	6239	669	35961	No_constitutive_exon_found_in_species
GCCCGACAGTATTCTTTTTTCCCATGAGTACCCGACTGATGATGGGATAGGA	100274	100726	100776	100724	-1	scaffold_196	BN1708_012627	98994	102079	None	6239	669	35961	No_constitutive_exon_found_in_species
CATAGCCACATGACATGTAATGATCGACCAAGACTGACACAATTGGGTAGGC	4408	5758	4358	4410	1	scaffold_198	BN1708_012660	2016	5758	None	6239	669	35961	No_constitutive_exon_found_in_species
ACCTACATCTATCAAACTAAGCTCTTATACTCATGAAGTTGGGGGTTAAGAT	95068	95913	95963	95911	-1	scaffold_199	BN1708_012721	95068	96194	None	6239	669	35961	No_constitutive_exon_found_in_species
GCTTCAACTCGTCCGACACGGAGACGCTGCTCGGTCTGTTTGACGGGCAGGC	32613	33333	33383	33331	-1	scaffold_200	BN1708_012728	25770	43676	None	6239	669	35961	No_constitutive_exon_found_in_species
TTGAGCCCATTGGAGAATGGTCATAGCGGCAAAACTAAGCATGGGCATAGGG	109786	109885	109935	109883	-1	scaffold_201	BN1708_012774	106808	110073	None	6239	669	35961	No_constitutive_exon_found_in_species
CTGAGGTAGTGCCCTTTTGACAATACGCTGACGAGGCCTCGGGGAAACAGAA	31923	32540	31873	31925	1	scaffold_203	BN1708_012811	31346	32540	None	6239	669	35961	No_constitutive_exon_found_in_species
TCGACAGACGAACCGCGAAAGCCCCTGCAATGAAAACTAAGGGGACCCAGAT	69259	69425	69209	69261	1	scaffold_203	BN1708_012819	68982	71204	None	6239	669	35961	No_constitutive_exon_found_in_species
CTGTTAACCAAAATCATATCCCCTTATGTGACGCCGACTAACGGGTGCAGCA	81682	82285	82335	82283	-1	scaffold_203	BN1708_012822	81682	84593	None	6239	669	35961	No_constitutive_exon_found_in_species
CCTGCATTTGGCTGTGCTGGGGGACGTGGTTTGCTAATTTTCGAGGGCAGTG	74998	75228	74948	75000	1	scaffold_204	BN1708_012846	73233	75228	None	6239	669	35961	No_constitutive_exon_found_in_species
AAAATTGACGACACCGACAGCTCAGATGACTCAAGCAGTGGGAATGACAGCT	9284	9340	9234	9286	1	scaffold_205	BN1708_012858	4904	9340	None	6239	669	35961	No_constitutive_exon_found_in_species
CACTGAAACAACCTAGAAGCGGTGTTTGAATGCTGACAAACGGGGAACAGGC	15666	15851	15901	15849	-1	scaffold_205	BN1708_012860	15087	16559	None	6239	669	35961	No_constitutive_exon_found_in_species
TGCTGTACTGTAAACTATCTCCTTTTCGGGTGCACGACTGACGGGGAAAGAT	15087	15530	15580	15528	-1	scaffold_205	BN1708_012860	15087	16559	None	6239	669	35961	No_constitutive_exon_found_in_species
GATTTCAACAAAGGCGAGAGACGGAACCTAACAGTTGGGGGCGGAAACAGGT	97127	99602	99652	99600	-1	scaffold_207	BN1708_012949	97127	100488	None	6239	669	35961	No_constitutive_exon_found_in_species
GTGAGCTGACGCGACGATTTCTTCCTTGTGCGCAGCTTTAACAGGGTTAGAT	93181	93494	93131	93183	1	scaffold_208	BN1708_012966	89399	96351	None	6239	669	35961	No_constitutive_exon_found_in_species
AGCACACACGTGCCCTCACCTGCACCATGGCCGACGCACTGGGCTCGAAGAA	64535	64665	64485	64537	1	scaffold_210	BN1708_013006	62997	68384	None	6239	669	35961	No_constitutive_exon_found_in_species
CGTCCCTACTTCAGTCTACGAGCGGGATGTTGTCTGATATTGGGATGCAGAG	79196	79266	79146	79198	1	scaffold_210	BN1708_013011	78800	80821	None	6239	669	35961	No_constitutive_exon_found_in_species
ATCGGATGTATAAGAGCGTGGGTTATTTAAATGCCTGACGGGCGAATTAGGA	3542	3904	3492	3544	1	scaffold_211	BN1708_013019	3262	6786	None	6239	669	35961	No_constitutive_exon_found_in_species
TTGGCGAAAGGCTCGGTGGTCGCTTCGTACGCCGGCTGACTGGGGGGTAGTA	68384	68713	68763	68711	-1	scaffold_211	BN1708_013041	65801	69698	None	6239	669	35961	No_constitutive_exon_found_in_species
GCAGGTAGGTGATTCGCCGAGTGGGTGTCGACGTGTACTGACAAGGGCAGGC	93702	93753	93652	93704	1	scaffold_213	BN1708_013087	92324	93753	None	6239	669	35961	No_constitutive_exon_found_in_species
ACGGGCAGGGCGGAGCGATGAAGCACTGGAGAACACGGCCAAGGGAGCAGCG	52967	53306	53356	53304	-1	scaffold_216	BN1708_013155	51111	59710	None	6239	669	35961	No_constitutive_exon_found_in_species
CAGTCTTATCTTCTGGTTGCGAGAGGTAGCATGCTAATACCAGGGCGTAGCT	5710	5807	5660	5712	1	scaffold_217	BN1708_013173	3891	11425	None	6239	669	35961	No_constitutive_exon_found_in_species
TAGGATTACAGACTTCAAATTGTAAGTCCTACGCTGACGAGGGTGCGTAGGA	77866	79449	77816	77868	1	scaffold_220	BN1708_013264	77462	79449	None	6239	669	35961	No_constitutive_exon_found_in_species
TGATCGGAAGCTCGAGCAACAACCTTGCCACATTGGGGCTCGTAAAGAAGGC	50250	50265	50200	50252	1	scaffold_221	BN1708_013286	49246	50265	None	6239	669	35961	No_constitutive_exon_found_in_species
CAGCTGTTCTAAAACGGACCCAATCCGATCCTATACTGACAGGGGTCAAGGG	60501	60647	60451	60503	1	scaffold_222	BN1708_013308	53715	63369	None	6239	669	35961	No_constitutive_exon_found_in_species
GGGATAGCGATCAAGGGATAGCGATCAAGTCGTGGTCACAACGTGGGCAGAC	55205	55495	55155	55207	1	scaffold_223	BN1708_013328	53162	55495	None	6239	669	35961	No_constitutive_exon_found_in_species
CCTCAAATCTACACGAGGGATGATCACTAACGTTCAATCTGGGGGCACAGGG	15624	15670	15720	15668	-1	scaffold_225	BN1708_013361	14940	16373	None	6239	669	35961	No_constitutive_exon_found_in_species
GACGAATGCCAGCAAGCTCGCAGTGCATGTACTGACGCCGTGTGGGACAGAT	39119	39281	39069	39121	1	scaffold_226	BN1708_013389	35730	42492	None	6239	669	35961	No_constitutive_exon_found_in_species
GACGAATGACAGCAAGCTCGCAGTGGATTTACTGACGCCGTGTGGGACAGAT	40734	40896	40684	40736	1	scaffold_226	BN1708_013389	35730	42492	None	6239	669	35961	No_constitutive_exon_found_in_species
CCTTTGCCGGATCATGAACAAGGCTGACCCCGCCCAAATGGGCTAAAAAGTT	20424	20725	20775	20723	-1	scaffold_228	BN1708_013424	15846	21592	None	6239	669	35961	No_constitutive_exon_found_in_species
CGTCCCAGCAACGAGTGGGCGCATTCTCGGCCAAGTGGGGGAGATCACAGCC	26089	26825	26875	26823	-1	scaffold_230	BN1708_013468	26089	34429	None	6239	669	35961	No_constitutive_exon_found_in_species
CCCGCCCATCGGCGAGGCCACTTGATCCGCAGGATACTGACAAAGGGCAGAT	62821	64418	62771	62823	1	scaffold_230	BN1708_013477	57540	70558	None	6239	669	35961	No_constitutive_exon_found_in_species
CCGTCCATCGGGCGAGGACACTTCATCATGAGGATACTGACAAAGGGCAGAT	64822	69556	64772	64824	1	scaffold_230	BN1708_013477	57540	70558	None	6239	669	35961	No_constitutive_exon_found_in_species
TCGTCAAGTCGCTGGACCGCGAGTGGGACGCGCCGTGGGCGGATGACTAGGA	64862	65295	65345	65293	-1	scaffold_231	BN1708_013499	64683	66117	None	6239	669	35961	No_constitutive_exon_found_in_species
GGTGGGTAGCGCAAGGTTTCCCATGCGCAAGGGAGCTGACACGAGGGTAGAT	19683	19786	19836	19784	-1	scaffold_232	BN1708_013502	16000	26659	None	6239	669	35961	No_constitutive_exon_found_in_species
ACAAACGTCGTTTGCTGTTCCGGGACTGACGAGCCGGGACGAACCAACAGAT	73691	73745	73641	73693	1	scaffold_236	BN1708_013612	73426	84114	None	6239	669	35961	No_constitutive_exon_found_in_species
ACGCATCTTTGATATCATGCCATACAAACTGAAAGCTAACAGGGACGCAGCT	18727	18747	18677	18729	1	scaffold_237	BN1708_013620	17594	20111	None	6239	669	35961	No_constitutive_exon_found_in_species
CCCCTTGAGCCAAGTGCCCTTGGGAAATGATTTTACTGACTAGGGACAAGGG	55794	57793	55744	55796	1	scaffold_238	BN1708_013642	49306	57793	None	6239	669	35961	No_constitutive_exon_found_in_species
GTGTGTCTCTGTGTGTCTGTGTGTGATGACCATGCTAACGGGAACCCAAGAC	11784	12116	11734	11786	1	scaffold_239	BN1708_013654	11269	12116	None	6239	669	35961	No_constitutive_exon_found_in_species
GCAATGCCAGTGAGCTTGGTCATGGAGACAGGAAGACTGACGGGATGCAGAT	31748	32623	32673	32621	-1	scaffold_239	BN1708_013660	31292	33910	None	6239	669	35961	No_constitutive_exon_found_in_species
TTTGCTTCAGTCTTTGTATCTTTTCTTCGAGCGTGCGCTAACGTGGGCAGGG	50172	50312	50122	50174	1	scaffold_239	BN1708_013662	37845	55484	None	6239	669	35961	No_constitutive_exon_found_in_species
TAAGTGATGTCACTTGCATGTTCAGGAAAACAAACTAACAGCGGGGAAAGCT	20694	20720	20770	20718	-1	scaffold_240	BN1708_013677	20056	23572	None	6239	669	35961	No_constitutive_exon_found_in_species
CCTCCCAGTTCCCACAAAGGCGGCCATTGTTCCTGACATTCGGGCGGAAGTA	43014	43253	42964	43016	1	scaffold_240	BN1708_013682	42362	49978	None	6239	669	35961	No_constitutive_exon_found_in_species
GTGAGTCAACCTCCGTGTACAATCAGGCCAGCATATTGATTCGGGAACAGTG	58411	58486	58536	58484	-1	scaffold_243	BN1708_013742	58053	58790	None	6239	669	35961	No_constitutive_exon_found_in_species
TCTCCTTGTTGGTATCTCTCGCCACAGCTTGAAGCTGATTATTTGGGAAGTA	58053	58355	58405	58353	-1	scaffold_243	BN1708_013742	58053	58790	None	6239	669	35961	No_constitutive_exon_found_in_species
TCCGCCCGCCCGTGGCACGTGTTGTTGCATGCTGACATGGGATGGAACAGTT	3116	3650	3066	3118	1	scaffold_245	BN1708_013765	2269	3650	None	6239	669	35961	No_constitutive_exon_found_in_species
GAATCTGCATAACTGGCCTCCGGCGAGGGGCTGACGGCGTCACGGGACAGAC	44791	44844	44894	44842	-1	scaffold_245	BN1708_013775	31235	46083	None	6239	669	35961	No_constitutive_exon_found_in_species
GCACGCGTCTTGGCTCTACTGTTCGCTGCCAATAACACCTTGGGAGTCAGAC	40673	41757	41807	41755	-1	scaffold_245	BN1708_013775	31235	46083	None	6239	669	35961	No_constitutive_exon_found_in_species
AGTAAACTGCCCCCTCAATGACCCTCCCCCCAAGTGACTGACATGGGCAGAC	40193	41026	40143	40195	1	scaffold_247	BN1708_013804	38286	41026	None	6239	669	35961	No_constitutive_exon_found_in_species
GGACTGTTGTCGTGGACTGTTGTCGTGGAAGCATACTGACGGGCTGGTAGTG	25341	25398	25448	25396	-1	scaffold_248	BN1708_013822	23626	25719	None	6239	669	35961	No_constitutive_exon_found_in_species
GCAACCCCCATGACTTTTCAGAGACGTGAAAACCAGCTGATCAAGGGCAGCC	23626	24823	24873	24821	-1	scaffold_248	BN1708_013822	23626	25719	None	6239	669	35961	No_constitutive_exon_found_in_species
AAGGCACCCCATGATTTTTCAGAGACATGAAAACCAGCTGATCAGGGCAGCC	32153	32336	32386	32334	-1	scaffold_248	BN1708_013824	32153	33618	None	6239	669	35961	No_constitutive_exon_found_in_species
CTGGAGAGAGAGGGGGAGCGAGAGAACCCGTGCTAACAGGGGAACGGCAGGA	44652	46519	44602	44654	1	scaffold_249	BN1708_013848	43903	46519	None	6239	669	35961	No_constitutive_exon_found_in_species
CCTCTCTCGTCTTTCCTGATGAATGTTCGTAGGGCTGACCTTAGGGATAGTG	36135	36429	36479	36427	-1	scaffold_251	BN1708_013879	36135	36895	None	6239	669	35961	No_constitutive_exon_found_in_species
CCTCTCTCGTTTTTCCTGATGAATGTTCGTAAGGCTGACCTGAGGGATAGTG	37097	38394	38444	38392	-1	scaffold_251	BN1708_013880	37097	41305	None	6239	669	35961	No_constitutive_exon_found_in_species
TTGTCTGACCGTCATCAAAAAGCCGTAGCTGACGTGGGGTGAAATTGCAGCG	31935	32824	31885	31937	1	scaffold_255	BN1708_013942	31604	33659	None	6239	669	35961	No_constitutive_exon_found_in_species
TTGCTGTTGGTGTTGGCGCCGGTGCGGGTGCCGGCGGCGGGCGGACCGAGGA	6320	6423	6473	6421	-1	scaffold_256	BN1708_013959	5768	7139	None	6239	669	35961	No_constitutive_exon_found_in_species
TCTGGGGCGCAAGGACGAGGGTTGAACGGAACGGTGCTGACAGGGAGCAGTC	41813	41927	41763	41815	1	scaffold_256	BN1708_013970	41411	42592	None	6239	669	35961	No_constitutive_exon_found_in_species
TGCAGTCTTACGGCGGGGATGGGCCTTTTGCTGACCACTGGGGACGATAGTG	1942	2146	1892	1944	1	scaffold_258	BN1708_013993	453	11554	None	6239	669	35961	No_constitutive_exon_found_in_species
GCAGTCTTACGGTGGGGATGGGCCTTTTTGCTGACCACAGGGGACGATAGTG	9672	11554	9622	9674	1	scaffold_258	BN1708_013993	453	11554	None	6239	669	35961	No_constitutive_exon_found_in_species
TGAACCCACGCGCCTTACCTGCCTAGGCCGTTGCTGACTTGAGGGGGCAGAA	9265	9329	9215	9267	1	scaffold_259	BN1708_014016	8685	9872	None	6239	669	35961	No_constitutive_exon_found_in_species
TAGTCCCATGAAGCTGCAGAGAGAAAAGCGTGGCTAATGGGATGTAATAGCA	61161	62445	62495	62443	-1	scaffold_261	BN1708_014064	61161	68303	None	6239	669	35961	No_constitutive_exon_found_in_species
TCACAGACATGACACCGAAACGGGGCGTGGTTAACATGGGAAATCAACAGCT	4611	6088	6138	6086	-1	scaffold_264	BN1708_014108	4611	7185	None	6239	669	35961	No_constitutive_exon_found_in_species
GAAGAGGGCCTTGAGGTAACTGCATGAAATAAGGACTGACACCGGGGTAGCT	18651	18702	18601	18653	1	scaffold_264	BN1708_014112	18128	20423	None	6239	669	35961	No_constitutive_exon_found_in_species
ACTGTCAGGACGGCGGTGGAAAAGGAAATAAGGACAAAGAAAGGGGACAGCA	49507	50416	49457	49509	1	scaffold_265	BN1708_014136	48743	50570	None	6239	669	35961	No_constitutive_exon_found_in_species
GGCCTCGCGCCTTCAACCAGGTGCTTCGGCTGCCCCACAGGGCGACAAAGGC	24005	24684	23955	24007	1	scaffold_267	BN1708_014166	19507	25505	None	6239	669	35961	No_constitutive_exon_found_in_species
TCAACCAGGATTTGGGATCTGAAGAGAAGAACGCTAACATGAGGGCACAGGT	53553	53736	53786	53734	-1	scaffold_273	BN1708_014279	52914	54232	None	6239	669	35961	No_constitutive_exon_found_in_species
CCCCTGTTATGTGTGTGGCGAAGAAATGGACCTAACATGGGAAAACACAGCA	30954	31076	30904	30956	1	scaffold_274	BN1708_014290	29547	34517	None	6239	669	35961	No_constitutive_exon_found_in_species
GAATATTACGACTTCTCGGACGACGGGGAAACGTGCTCAGGGGACTGGAGAG	62007	62220	62270	62218	-1	scaffold_276	BN1708_014334	62007	63950	None	6239	669	35961	No_constitutive_exon_found_in_species
GAGCCCCTCAGAGACGGTGCATCCTGGCTCGATTACTGACGCGGGTGTAGGC	30701	30970	31020	30968	-1	scaffold_280	BN1708_014385	29414	35661	None	6239	669	35961	No_constitutive_exon_found_in_species
AGAGCGACTCTCGAGCGAGCAACCAGTAACTAACAACACGGGGGCCGCAGAG	36272	36373	36222	36274	1	scaffold_280	BN1708_014387	35572	37111	None	6239	669	35961	No_constitutive_exon_found_in_species
TAGAGCCAGGCTGATTGACATGACACACAGGAAAGCTAACAAAGGGTCAGAT	64260	64531	64210	64262	1	scaffold_280	BN1708_014391	63184	65065	None	6239	669	35961	No_constitutive_exon_found_in_species
GCGGCGCCCTAGAGCTTGATGGGATAGCATCACTGACGCCATGGGGCCAGAT	5315	5624	5265	5317	1	scaffold_281	BN1708_014395	4198	11078	None	6239	669	35961	No_constitutive_exon_found_in_species
TAGTGTTTTCCCAATTGCCTGATCATGCGATCAACTGACAGGGGACACAGGG	8790	8953	9003	8951	-1	scaffold_287	BN1708_014495	8591	9057	None	6239	669	35961	No_constitutive_exon_found_in_species
TGGCAGCAGTCTACCACTTAGACGGCGTGCACGGCTATCACGGGTGGCAGTG	57068	57863	57018	57070	1	scaffold_289	BN1708_014536	56218	57863	None	6239	669	35961	No_constitutive_exon_found_in_species
TAAGTGAGCCCGAAAATTGTATATTTACAGCCATTGACTGCGGGATGTAGAA	15024	15108	15158	15106	-1	scaffold_293	BN1708_014590	13798	15766	None	6239	669	35961	No_constitutive_exon_found_in_species
CGGCATTGAATCTGGGGCAACATCCCTCGCCATGTTTTTTCGTGGGCAAGAT	30285	30920	30235	30287	1	scaffold_293	BN1708_014594	29810	31429	None	6239	669	35961	No_constitutive_exon_found_in_species
CTCTGACTGGCTCTCTCCCCTGGCTCGCCTCAGCTAACAAATGCGGGCAGAT	61846	63204	61796	61848	1	scaffold_293	BN1708_014598	60816	63204	None	6239	669	35961	No_constitutive_exon_found_in_species
ACGCCTGCATCTCGACGTTTCCCAAGAGCTAGGCTGACAAGATCGGGCAGAT	10434	10597	10384	10436	1	scaffold_297	BN1708_014636	9994	15025	None	6239	669	35961	No_constitutive_exon_found_in_species
ACATTGATGGCCTGCCGGGCGAGTCGTCTTTTGCTGACCAAGAGGGATAGCT	18958	19010	18908	18960	1	scaffold_297	BN1708_014638	18612	21502	None	6239	669	35961	No_constitutive_exon_found_in_species
GGCGGACGGCTTCCTCGTAGCGAGGCGGGGCTGTTGTCGTGAACGGGAAGGG	53749	54165	53699	53751	1	scaffold_298	BN1708_014664	48670	55594	None	6239	669	35961	No_constitutive_exon_found_in_species
GCCCCGACGACGGCGCCTCGGAAAAGGCTGACCCCGCGAATGGGGAGCAGGC	33222	34847	34897	34845	-1	scaffold_299	BN1708_014673	32825	38958	None	6239	669	35961	No_constitutive_exon_found_in_species
GTCGGTTGTCAACACGCAGAATCGCTAGCATAATACTAACACGGGAGTAGAT	47386	48969	49019	48967	-1	scaffold_302	BN1708_014722	45073	50202	None	6239	669	35961	No_constitutive_exon_found_in_species
GGGGGCAACGAGAATTAATTCAAAATCAACACAATGGGCCAAGGTTACAGTC	36808	37035	37085	37033	-1	scaffold_308	BN1708_014805	36808	38475	None	6239	669	35961	No_constitutive_exon_found_in_species
GGAGACCGTACTCCGTTTCTATAAGGCCATGTAGCTGAATTCGGGAACAGAG	19852	20053	20103	20051	-1	scaffold_309	BN1708_014814	17393	21514	None	6239	669	35961	No_constitutive_exon_found_in_species
TGTGAGTTCGGAATTTTCCAGCCGGAGCCCTTGTCTGACGGGAGGTCCAGAA	13134	13393	13084	13136	1	scaffold_313	BN1708_014878	11659	15563	None	6239	669	35961	No_constitutive_exon_found_in_species
TTTGCGGCTATCCTATATGGCAGGGTGCTGTGACTGACGTGCGTGGGCAGGT	35835	35918	35968	35916	-1	scaffold_313	BN1708_014883	34194	39442	None	6239	669	35961	No_constitutive_exon_found_in_species
GGTAGGCCTCTAGCACCTGTCATCATGGGCTCCTCAACTGACGGGAATAGTT	15871	16678	15821	15873	1	scaffold_315	BN1708_014903	9327	16678	None	6239	669	35961	No_constitutive_exon_found_in_species
GTCACCAGCCTTCCAACATGGTCCGCCATTTCAGCTAACGTAATGGGCAGAT	33593	33875	33925	33873	-1	scaffold_316	BN1708_014928	29278	35425	None	6239	669	35961	No_constitutive_exon_found_in_species
CTACGTTTGCGGGCAGCGGCCGTGTCACGTCATACTAATCGGGGGTGTAGGG	46062	47661	47711	47659	-1	scaffold_317	BN1708_014940	46062	48744	None	6239	669	35961	No_constitutive_exon_found_in_species
TCCGACCTTGAGGTGAGAATCTGCAGCTAATCTCGGAAACGGGGGCCTAGAT	1544	1778	1828	1776	-1	scaffold_321	BN1708_014984	1544	2137	None	6239	669	35961	No_constitutive_exon_found_in_species
TGTTACTCCATTTCAAAGCTTCCCACTCCCCAGTACTAAATGGTGGGCAGGA	3242	3395	3192	3244	1	scaffold_321	BN1708_014985	2505	4786	None	6239	669	35961	No_constitutive_exon_found_in_species
CGATAACACGCCCTCATGAGTGCACCCTTCATTACTGACGCAGGGAATAGGC	4211	5187	5237	5185	-1	scaffold_321	BN1708_014986	4211	6144	None	6239	669	35961	No_constitutive_exon_found_in_species
CATCGCGGCGCGTTGGGAAAATCGCCGCCAGCTGACAACCCGGGAAACAGGC	9462	9579	9629	9577	-1	scaffold_322	BN1708_015006	8358	10371	None	6239	669	35961	No_constitutive_exon_found_in_species
CCTCAAACCTACATGAGGGATGATCACTAACGTTCAAACTGGGGGAACAGGG	735	781	685	737	1	scaffold_323	BN1708_015018	45	1466	None	6239	669	35961	No_constitutive_exon_found_in_species
TCTCTTCATGACCAGGCCCTTCCACCCCCTGACACACAGACAGGGAACAGTA	32813	34216	32763	32815	1	scaffold_324	BN1708_015035	32452	34919	None	6239	669	35961	No_constitutive_exon_found_in_species
ATGACGCGTGGTAGTTGCTGGCTGCAGAACGCAGGTTGACCTGGGAACAGCC	37429	37616	37379	37431	1	scaffold_331	BN1708_015134	36183	39578	None	6239	669	35961	No_constitutive_exon_found_in_species
GAGTCGCGCTCCGTCATGTATTCCGTACACGACTGACCCGGGGACTGCAGAC	36361	36735	36785	36733	-1	scaffold_333	BN1708_015160	34585	37629	None	6239	669	35961	No_constitutive_exon_found_in_species
CCATCCACCCTTCGCAACCTGAGTCGATCGCTGACATCATTGGGTAATAGGT	25127	26211	25077	25129	1	scaffold_335	BN1708_015181	24030	28701	None	6239	669	35961	No_constitutive_exon_found_in_species
ACCATTGGAGGCTAGGGTCGGCGGCAGACATGGCTAACTGCAAGGGTCAGAA	26268	26620	26218	26270	1	scaffold_335	BN1708_015181	24030	28701	None	6239	669	35961	No_constitutive_exon_found_in_species
GGGGGAAAGCTTACGTCTTCTGGTCGGCATAGACCTTGAAGTCGGGGTAGAT	19256	19586	19636	19584	-1	scaffold_340	BN1708_015234	19256	21903	None	6239	669	35961	No_constitutive_exon_found_in_species
TATGTGCTACACCCCGAAAAATAACCTAAGCTAACGCGGATGGGCAAAAGTG	13526	14761	14811	14759	-1	scaffold_345	BN1708_015285	13526	16729	None	6239	669	35961	No_constitutive_exon_found_in_species
CCGAGCCGTTTTCCAGCTTGTAGGCCCCCAACGCTGACAAGGCGGGGCAGCC	17469	19360	17419	17471	1	scaffold_349	BN1708_015328	8404	22361	None	6239	669	35961	No_constitutive_exon_found_in_species
TGGAGGGGCAAGGCGAGGAGTGCGGTGCGGAGCGTCATGGGCAAGGCCAGGA	22299	22361	22249	22301	1	scaffold_349	BN1708_015328	8404	22361	None	6239	669	35961	No_constitutive_exon_found_in_species
GAGACATACATACTTGAATCGTTGGCTGACCGTGTACCGCGTGCGGGTAGCA	39420	39575	39370	39422	1	scaffold_350	BN1708_015337	35190	41201	None	6239	669	35961	No_constitutive_exon_found_in_species
GACAAGCTGTGCAACAACCATTACCTGCGCGGACCCTGCGTCAAGGGCAGCG	40742	40769	40819	40767	-1	scaffold_350	BN1708_015338	40742	43839	None	6239	669	35961	No_constitutive_exon_found_in_species
TGAGTCTTTTCAACGCATGTTTCAGCGAACTGAGGACTGAAATTTGGGAGAT	36492	36596	36646	36594	-1	scaffold_354	BN1708_015378	35561	37555	None	6239	669	35961	No_constitutive_exon_found_in_species
TCATTTTGCGAAAACTTGACAAATGTTTTGCAAGTCTCTTGTGCGGGCAGGA	11810	12209	12259	12207	-1	scaffold_356	BN1708_015393	11810	16571	None	6239	669	35961	No_constitutive_exon_found_in_species
CTGAGATTCTGATTTTGGTCAACTCACCTTGTTCGCTAATACGGGACTAGGA	6306	6407	6457	6405	-1	scaffold_364	BN1708_015466	5055	6699	None	6239	669	35961	No_constitutive_exon_found_in_species
CATGTCCTCGTCATTACGCGTGGAATTGCTAACGAATCTGGGCAATGCAGGC	5055	5268	5318	5266	-1	scaffold_364	BN1708_015466	5055	6699	None	6239	669	35961	No_constitutive_exon_found_in_species
AGGTGAGACGCCTCTGTATTGTGCTGAAGCTTTACATTGATGGGAATTAGCG	4153	4463	4103	4155	1	scaffold_367	BN1708_015497	1101	8416	None	6239	669	35961	No_constitutive_exon_found_in_species
TCTCCGTGGACCCTTACGAAAGCAAGGCATTCACTGACTTGGGGCCATAGAA	17067	18369	18419	18367	-1	scaffold_374	BN1708_015580	14244	20090	None	6239	669	35961	No_constitutive_exon_found_in_species
CTATGGCCTCTAGGCATTTCGTTGAGTTTTTCTGACCTGCCATGGGAAAGGA	12665	12843	12893	12841	-1	scaffold_375	BN1708_015586	8703	13982	None	6239	669	35961	No_constitutive_exon_found_in_species
CGGGGTCCGTGGGCGGCGGGGCGACAGCGGCGGTCTGGCGGGCGATCGAGGT	25226	25415	25465	25413	-1	scaffold_376	BN1708_015599	25226	27282	None	6239	669	35961	No_constitutive_exon_found_in_species
GTACCGCTCGAGCGGTTTGACACGTTCCAGGCACGCTGACAGGGTGGCAGAT	30720	32684	30670	30722	1	scaffold_382	BN1708_015652	30028	32684	None	6239	669	35961	No_constitutive_exon_found_in_species
GTTGCGATCTCACACTCACACCAACCTTGATTTGCTGACCAACTGGGCAGGG	5772	6639	6689	6637	-1	scaffold_383	BN1708_015655	5772	8548	None	6239	669	35961	No_constitutive_exon_found_in_species
GAAATATACTCGTCAACTTGCCGGCGACCGGCGCCTCCTGGGGCACGTAGCG	10266	10717	10767	10715	-1	scaffold_386	BN1708_015683	9417	10897	None	6239	669	35961	No_constitutive_exon_found_in_species
CATGGTGGTGGTGGTGGTGGCCGTGGCCGTGCGAGTGCCCGCCGTGGGAGCG	9417	9621	9671	9619	-1	scaffold_386	BN1708_015683	9417	10897	None	6239	669	35961	No_constitutive_exon_found_in_species
AGGTACGTATTTGTGTGCAATACGGCAGAGAGTAAAACTGACAGGGTCAGAT	7128	7352	7402	7350	-1	scaffold_387	BN1708_015694	4702	14858	None	6239	669	35961	No_constitutive_exon_found_in_species
GCGGCGTTTGACTCGCCTCAGCATTGTCACCCAGCATTGTGGGATTAAAGCA	23621	23873	23923	23871	-1	scaffold_390	BN1708_015720	23621	24086	None	6239	669	35961	No_constitutive_exon_found_in_species
GTCTCCTCGCCATTGGTGCATGGTTGGTTAGTACGGGGAGGGAACTACAGTA	2112	2274	2324	2272	-1	scaffold_406	BN1708_015841	2112	5249	None	6239	669	35961	No_constitutive_exon_found_in_species
CGCACAGCGCGGCAATAGAAGGAAAAAAAAGGCTAACAAGAAGGGGGCAGTT	14010	14154	13960	14012	1	scaffold_406	BN1708_015846	12814	15025	None	6239	669	35961	No_constitutive_exon_found_in_species
CTGCCGCACTGCCCTTCTATTCGCACTTTGATTTACTGACTTGGGCGAAGCA	14303	14361	14411	14359	-1	scaffold_416	BN1708_015895	13034	15252	None	6239	669	35961	No_constitutive_exon_found_in_species
GCTAGTTTTCATCATTTCTATGTCAATGAAGACAACAGCCGCGCGGGAAGCC	21034	21445	20984	21036	1	scaffold_427	BN1708_015943	15983	26945	None	6239	669	35961	No_constitutive_exon_found_in_species
AATCCTGTTGGCAGCAACTGGATCATCCGTGATCACGTCTGGGGCTACAGTG	19843	19846	19793	19845	1	scaffold_429	BN1708_015954	19175	19846	None	6239	669	35961	No_constitutive_exon_found_in_species
TGGTGCTGGGGCTGTACCAGAGGAACGTACGATTGTGCTTCGCGTGGGAGGA	6274	6349	6224	6276	1	scaffold_438	BN1708_015997	4898	6349	None	6239	669	35961	No_constitutive_exon_found_in_species
TCCATCAGTTCAGCCGGACGGAATTTCAGGCATGGACGGGCAGGCACGAGGT	13103	13113	13053	13105	1	scaffold_448	BN1708_016049	10203	13113	None	6239	669	35961	No_constitutive_exon_found_in_species
GGGTATGCCTTGAGTTCCGAGATGGCGAGACAATACTGACACGGGTATAGGA	10412	10569	10362	10414	1	scaffold_467	BN1708_016114	9884	11794	None	6239	669	35961	No_constitutive_exon_found_in_species
GTACTTTCTCACGCCACAACACAAAGTCAACCACGCCGTGACGGCGGGAGCT	3071	3407	3021	3073	1	scaffold_484	BN1708_016185	2802	5396	None	6239	669	35961	No_constitutive_exon_found_in_species
TAAACCATAACGATACACAATTCTCCCAACACCCTCTCAGAACGGGCCAGGA	11024	11157	11207	11155	-1	scaffold_490	BN1708_016211	11024	12264	None	6239	669	35961	No_constitutive_exon_found_in_species
GTATGAACATGGGCATGAACATGAACATGAAGATGCCAATGGCCGGGCAGGC	16235	16300	16185	16237	1	scaffold_510	BN1708_016278	12142	19255	None	6239	669	35961	No_constitutive_exon_found_in_species
TTTGGCGAAAGGCTCGGTAGTTGCTTCGTACGTAGGCTGACTGGGGGTAGTA	17713	18051	17663	17715	1	scaffold_510	BN1708_016278	12142	19255	None	6239	669	35961	No_constitutive_exon_found_in_species
GTGGAAAACAAAGAGGCCCAAGTAGAAAAAGGCACCTGTATGGGATGTAGCA	15900	16007	16057	16005	-1	scaffold_523	BN1708_016308	14935	16301	None	6239	669	35961	No_constitutive_exon_found_in_species
GAGCTGGATGGTGCGGCTCCACTGGAGATCATTGTGGGACAGGATGCCAGGC	16524	16585	16474	16526	1	scaffold_568	BN1708_016369	14807	16585	None	6239	669	35961	No_constitutive_exon_found_in_species
CGGCCACCAGCCTTGGGGACACCCCCACCGATCCCTGGGGTGAGGCATAGGC	3698	4574	3648	3700	1	scaffold_574	BN1708_016389	3123	4574	None	6239	669	35961	No_constitutive_exon_found_in_species
CATAAACACCCCCAATCAAGCCAGTGAGGGCAGACGCTAACGGGGACCAGGA	16119	16497	16069	16121	1	scaffold_577	BN1708_016399	14494	16497	None	6239	669	35961	No_constitutive_exon_found_in_species
CCCTTGCAGATTATAGCACTCGTTGGGTGGAAAGCTGACGGGACTGGTAGAT	11802	12166	12216	12164	-1	scaffold_590	BN1708_016447	10559	16897	None	6239	669	35961	No_constitutive_exon_found_in_species
CTCGGCTTCAACGTCGACAACATCCGTGTCGTCAAGATCATGGGCGGCAGCC	4891	5210	5260	5208	-1	scaffold_652	BN1708_016538	4891	10279	None	6239	669	35961	No_constitutive_exon_found_in_species
GGGAGTACCAGGCCCGCATCTACAACGACTTTATCACGCTGCGGGACAAGAA	10194	10204	10144	10196	1	scaffold_704	BN1708_016585	9861	10204	None	6239	669	35961	No_constitutive_exon_found_in_species
CCTTTTCCTTCAGGTATACACCACACTTGGCTACTACAATGGGAACATAGCC	10120	10123	10070	10122	1	scaffold_735	BN1708_016597	4839	10123	None	6239	669	35961	No_constitutive_exon_found_in_species
TCGACGTTTCGCCCGTGAGAACTCACAGAGAACTAACTTGGGGGGCATAGAT	9938	10052	9888	9940	1	scaffold_752	BN1708_016609	9699	10052	None	6239	669	35961	No_constitutive_exon_found_in_species
CCAGTCCCGAACCGCAATGGCTCTCCAACATTGTCGCCGCGGCTGGGCAGAG	8444	9011	9061	9009	-1	scaffold_778	BN1708_016653	7114	11117	None	6239	669	35961	No_constitutive_exon_found_in_species
GAGACACGCTCCCTGCAATCATGGTGTATGTGTTAACATGGGGATAATAGGC	2646	2807	2596	2648	1	scaffold_785	BN1708_016672	1145	4099	None	6239	669	35961	No_constitutive_exon_found_in_species
AAGGGCGACAAGTACTATCTCCCCAAGTGCCACAAGGGCTCAGACCAGAGCT	11930	12012	11880	11932	1	scaffold_807	BN1708_016746	10394	12012	None	6239	669	35961	No_constitutive_exon_found_in_species
GGAAGAAGTCCCAGCGCGATTCTTCGACTGTTCTGACTCAGGGATACCAGGA	1822	1901	1772	1824	1	scaffold_809	BN1708_016749	382	3220	None	6239	669	35961	No_constitutive_exon_found_in_species
TAAAACCCGAGCTACAGAACTACAAGCTGTAAGCTAACTCGTATGGGCAGGC	11070	11480	11020	11072	1	scaffold_815	BN1708_016759	10552	11480	None	6239	669	35961	No_constitutive_exon_found_in_species
GTTTGTCCACGCCATGCGGGAGAACTGGGCTACCTCGTCGAGGGCGACAGGG	736	979	686	738	1	scaffold_837	BN1708_016796	0	8061	None	6239	669	35961	No_constitutive_exon_found_in_species
CGTTGTCGTGGCGAAACCTCTCAAGGAGACTAACGTTTGTGGGTGATCAGGT	2150	2263	2313	2261	-1	scaffold_867	BN1708_016834	2	2769	None	6239	669	35961	No_constitutive_exon_found_in_species
CCTCTCCGCCGCCGTCCTTGTGTGGGGTTCGTTCGCTTACAGACGGGCAGCG	5029	5119	4979	5031	1	scaffold_1373	BN1708_017164	4896	5119	None	6239	669	35961	No_constitutive_exon_found_in_species
CGGGGTAGGGGCGCATTGGTCTCACGGGCGACGTGACTGACAGGGATTAGTA	4646	5064	4596	4648	1	scaffold_1473	BN1708_017218	4149	5113	None	6239	669	35961	No_constitutive_exon_found_in_species
AGAACATTCGAGCGATGTCGTTGGAAATTCCATCTTCTAACGAGGGCTAGAT	6050	6169	6000	6052	1	scaffold_1484	BN1708_017233	5639	8302	None	6239	669	35961	No_constitutive_exon_found_in_species
CTGTTTCAGCCGTGCGCGTTGATGCCGGAGACGGCACAAAGGGTGTGCAGCT	3	243	293	241	-1	scaffold_1499	BN1708_017260	3	4665	None	6239	669	35961	No_constitutive_exon_found_in_species
ACGTGACAACCCCACAGAACAGTGTTTGGAAACTGACAATTGATGGGCAGTC	989	1351	1401	1349	-1	scaffold_1513	BN1708_017289	989	2935	None	6239	669	35961	No_constitutive_exon_found_in_species
GATCTCAATTTTCTCCTCTACAAATGTGAGGCTGAGGAGAGGGATGGCAGCG	2	342	392	340	-1	scaffold_1559	BN1708_017354	2	1183	None	6239	669	35961	No_constitutive_exon_found_in_species
CATCATCTGTCCCAGAGACGCGGCCGGCGCTTGTGCTGATGAGGGACAAGGT	4985	5153	4935	4987	1	scaffold_1859	BN1708_017661	4764	5389	None	6239	669	35961	No_constitutive_exon_found_in_species
AACAGGCAGACGAGGCTCCCGAGGAAGAAATGGACATGGGCGGCAACGAGAT	306	309	256	308	1	scaffold_2257	BN1708_017942	1	309	None	6239	669	35961	No_constitutive_exon_found_in_species
TCGTCAAGTCGCTGGACCGCGAGTGGGACGCGCCGTGGGCGGATGACTAGGA	4859	5011	5061	5009	-1	scaffold_2782	BN1708_018200	2	5185	None	6239	669	35961	No_constitutive_exon_found_in_species
AACACACACGGGAACACGCTGTTACGATGACCCAGAACATGACGGGCCAGAG	4759	4772	4822	4770	-1	scaffold_3252	BN1708_018320	4759	5108	None	6239	669	35961	No_constitutive_exon_found_in_species
GCCTATTCTATATGCCCATGACAGCCTCGTCCATGTCGCTACCGGGACAGGA	1596	1863	1546	1598	1	scaffold_3897	BN1708_018388	0	4715	None	6239	669	35961	No_constitutive_exon_found_in_species
GCCGGGATTTGCGCGCATTCTTATCGCAAAGCACAATTGCTGAGGGCCAGGA	29	401	451	399	-1	scaffold_4163	BN1708_018622	29	542	None	6239	669	35961	No_constitutive_exon_found_in_species
