# Supplementary material for: Widespread Separation of the Polypyrimidine Tract From 3′ AG by G Tracts in Association With Alternative Exons in Metazoa and Plants
Source: Front Genet. 2019 Jan 14;9:741. doi: 10.3389/fgene.2018.00741 (PMC6339879; doi:10.3389/fgene.2018.00741)
Supplement: DATA FILE S1 — Sequences of REPAG 3′ SS from each species of fungi. [file Data_Sheet_1.zip › Supplementary data 1/Fungi_Release38_pestalotiopsis_fici_w106_1.txt]

REPA_GGG_Sequence	Exon_Start	Exon_End	Pos_-50	Pos_+2	Strand	Chromosome	GeneID	Gene_Start	Gene_End	Gene_Name	Number_of_REPAs	Number_of_REPAs_has_GGG	Number_of_Intron(Intra_genic_Region)	Upstream_Constitutive_Exon
TTCGTTCCCTTCAATTATGTGCTGTCCACGATGAGCTGATTGATGGGTAGGA	71154	71658	71104	71156	1	PFICI_Scf_1	PFICI_00024	70895	72872	None	4651	369	27085	No_constitutive_exon_found_in_species
GGTGAGTAGCCCAATGGCACGTTGAGTGCGCATTTTATTGATGGGAACAGAC	318016	318359	318409	318357	-1	PFICI_Scf_1	PFICI_00108	317603	318909	None	4651	369	27085	No_constitutive_exon_found_in_species
CATGTAAAAAGAGGGTTGGAGGAGAAAGCTAACAGTATTTGATGGGGCAGGT	320297	320373	320423	320371	-1	PFICI_Scf_1	PFICI_00109	319513	320630	None	4651	369	27085	No_constitutive_exon_found_in_species
AATGCTACAAATACTTGCTAGTCGAGACTGGGCTCTAATCAGTGGGGCAGAT	529582	530155	530205	530153	-1	PFICI_Scf_1	PFICI_00167	529447	531047	None	4651	369	27085	No_constitutive_exon_found_in_species
AAATGCTTTGCGTCTTTCTATGGTGGTTTGCTGATCCAATTTGAGGGTAGTG	940736	940983	940686	940738	1	PFICI_Scf_1	PFICI_00295	940588	942354	None	4651	369	27085	No_constitutive_exon_found_in_species
GTAGATATGGTCCAGTCCACGTCTGCATAGTCACTTACAAAGGGAACCAGAA	1198163	1198422	1198472	1198420	-1	PFICI_Scf_1	PFICI_00379	1197581	1199815	None	4651	369	27085	No_constitutive_exon_found_in_species
CCAGGTGTTCTTGAGGTATACTATCGTGGTACTGACCATTTGAGGGATAGCC	1197909	1197969	1198019	1197967	-1	PFICI_Scf_1	PFICI_00379	1197581	1199815	None	4651	369	27085	No_constitutive_exon_found_in_species
GGTGATCTCACGAGACACTGCTGTACCACCAACTGAAACTTTGGGGATAGAT	1287616	1287697	1287747	1287695	-1	PFICI_Scf_1	PFICI_00404	1287616	1290628	None	4651	369	27085	No_constitutive_exon_found_in_species
AGGCAGGACGGTTTTTGTCCCAGAAGCTGGAGCTGACATGGGTATGACAGCG	1311727	1312586	1311677	1311729	1	PFICI_Scf_1	PFICI_00413	1311545	1312586	None	4651	369	27085	No_constitutive_exon_found_in_species
GGACCTCGCGTATCTTGAGCTTACATCTTGGGATTCTGACAGCTGGGTAGAG	1713529	1713606	1713656	1713604	-1	PFICI_Scf_1	PFICI_00526	1713248	1713735	None	4651	369	27085	No_constitutive_exon_found_in_species
TTTCTCGAGAAAGAACCTCCCACTGACCAGAGAATGCGCCCGGGAAACAGAC	1775472	1775560	1775610	1775558	-1	PFICI_Scf_1	PFICI_00545	1774897	1775656	None	4651	369	27085	No_constitutive_exon_found_in_species
AAATCGACAATAAGCCGTGTGGACGAGCTAACATATCATCCGAGGGACAGGA	2022366	2022672	2022722	2022670	-1	PFICI_Scf_1	PFICI_00619	2022366	2024944	None	4651	369	27085	No_constitutive_exon_found_in_species
AGCTATGTAAAATTCTGACGTGCTTTGAAGGTTGACGAGGGCACAAAAAGTT	2304730	2305084	2305134	2305082	-1	PFICI_Scf_1	PFICI_00698	2303370	2305762	None	4651	369	27085	No_constitutive_exon_found_in_species
ACTGACCTTGAAAGTGAACCGACTTGGACTCTAACATACCATTTAGGGAGAT	2327200	2327397	2327150	2327202	1	PFICI_Scf_1	PFICI_00706	2326087	2328316	None	4651	369	27085	No_constitutive_exon_found_in_species
CAATACGCCACATTCATTCACTCTACAATCACGTACTGATGGGATCAAAGCT	2453073	2453201	2453251	2453199	-1	PFICI_Scf_1	PFICI_00740	2452771	2454709	None	4651	369	27085	No_constitutive_exon_found_in_species
AATGAGGAATGACGAAGCAAAAAGAAGATACTAATAATTGGGTAAATCAGAA	3007472	3008364	3008414	3008362	-1	PFICI_Scf_1	PFICI_00918	3007108	3008632	None	4651	369	27085	No_constitutive_exon_found_in_species
CTAGAATTCTATGGCTATTACAACATTGACTAACCACATGGGACTGACAGCA	3150150	3150288	3150100	3150152	1	PFICI_Scf_1	PFICI_00963	3148449	3150288	None	4651	369	27085	No_constitutive_exon_found_in_species
CACGACCATGGGCACGCTTTGCAAGAAATGCTTTGCTGACAGGGAAATAGTT	3221244	3221306	3221194	3221246	1	PFICI_Scf_1	PFICI_00985	3220597	3221531	None	4651	369	27085	No_constitutive_exon_found_in_species
TGTCTGGGCAGATTCCCTCTCTATGAGAAGCCATCACTAACATGGGACAGTG	3270998	3271345	3270948	3271000	1	PFICI_Scf_1	PFICI_01006	3270527	3271345	None	4651	369	27085	No_constitutive_exon_found_in_species
TCAGAAAAGTTATTTTCTAATGTCGTCGATTAGCCTAACATGGGGAATAGCG	3287085	3287550	3287035	3287087	1	PFICI_Scf_1	PFICI_01010	3284428	3289641	None	4651	369	27085	No_constitutive_exon_found_in_species
TGTTTGGAGTCAGCCGTTGCGTGCGTGGTCTAACTGGACAGTCGGGGCAGCG	3304225	3304891	3304175	3304227	1	PFICI_Scf_1	PFICI_01016	3303737	3305958	None	4651	369	27085	No_constitutive_exon_found_in_species
GCGGCGGCTCGGTAAAAAGTAGAACATGTCAAAACTGACCAGGGCACAAGAT	3461758	3462130	3461708	3461760	1	PFICI_Scf_1	PFICI_01041	3460766	3462130	None	4651	369	27085	No_constitutive_exon_found_in_species
TTGCAGTGTGAGGTTCGGCTGAAGATCAAAGTACTGACCAGGGAATTCAGGT	3561077	3561155	3561205	3561153	-1	PFICI_Scf_1	PFICI_01076	3560143	3561929	None	4651	369	27085	No_constitutive_exon_found_in_species
TAATTTCTTCCACAAGAGTTGTAACTCATGGCTAACATTTTGGGGAAAAGAG	3604997	3605047	3604947	3604999	1	PFICI_Scf_1	PFICI_01089	3604375	3605698	None	4651	369	27085	No_constitutive_exon_found_in_species
GCTTTACGCATGCTTTGATTTGTACTATCCACTAACACCCAGGGAAAAAGAT	3858161	3858412	3858111	3858163	1	PFICI_Scf_1	PFICI_01173	3857819	3859226	None	4651	369	27085	No_constitutive_exon_found_in_species
ATTCATGTATAAATCTCTGCGAAACAAAACTAACAAGATGGGGAAATCAGTT	3904520	3904772	3904470	3904522	1	PFICI_Scf_1	PFICI_01189	3903105	3904772	None	4651	369	27085	No_constitutive_exon_found_in_species
TACGCCGGACATCTTGCAGTTGGATCGTCATGCTCACTAGGGAACCTAAGGG	4006139	4006559	4006609	4006557	-1	PFICI_Scf_1	PFICI_01222	4005495	4007419	None	4651	369	27085	No_constitutive_exon_found_in_species
ATCTAATTGGCAATGTTCATGAGCGCAGCACTAATAAGGGCAATAAACAGAC	4185441	4185526	4185391	4185443	1	PFICI_Scf_1	PFICI_01279	4184914	4186868	None	4651	369	27085	No_constitutive_exon_found_in_species
CATTCATTCAAGTATCTGCGAGAGCACATTTGCTGATAAGGGGAATGCAGCC	4185588	4186096	4185538	4185590	1	PFICI_Scf_1	PFICI_01279	4184914	4186868	None	4651	369	27085	No_constitutive_exon_found_in_species
CAGGCTTGAAAAGAATAAACATGGAACAGCACTACTAAGTGATGGGTTAGGG	4193008	4193127	4192958	4193010	1	PFICI_Scf_1	PFICI_01282	4191610	4194030	None	4651	369	27085	No_constitutive_exon_found_in_species
TGCCTCCATTTATTTTCTGAAATTACGGTACCCTAACATGTGCGGGATAGGT	4259377	4260968	4261018	4260966	-1	PFICI_Scf_1	PFICI_01289	4259083	4263592	None	4651	369	27085	No_constitutive_exon_found_in_species
TTCTTTTCCTTGTTTTCTCATGTACAATGACTAAAGGGATTCATGAAAAGGT	4606646	4606777	4606596	4606648	1	PFICI_Scf_1	PFICI_01382	4606276	4608332	None	4651	369	27085	No_constitutive_exon_found_in_species
CATGTCATGTGTGTATATACCAGAGAGTCAATGCTAAGTGATGGGCACAGAG	4642674	4642842	4642624	4642676	1	PFICI_Scf_1	PFICI_01392	4642158	4644004	None	4651	369	27085	No_constitutive_exon_found_in_species
TTTGTAGAGACCCTCGCATGTGCTTCAACACGACTAACTGGGAGAAAAAGCC	4690517	4691074	4690467	4690519	1	PFICI_Scf_1	PFICI_01405	4690294	4692761	None	4651	369	27085	No_constitutive_exon_found_in_species
CAAAGGACATACAATTTGAGAGGAGACACGACGCTTACACGTGGGAACAGAC	4901281	4901598	4901231	4901283	1	PFICI_Scf_1	PFICI_01450	4901149	4901711	None	4651	369	27085	No_constitutive_exon_found_in_species
AGGAACCCCTTGGATCTGCATGTATTCACAATCAGCTAAACGGGTAACAGGT	4907216	4907435	4907485	4907433	-1	PFICI_Scf_1	PFICI_01452	4906231	4909460	None	4651	369	27085	No_constitutive_exon_found_in_species
GTCCTCCCAACAATGCGCTTGAGGAATACAAACTAACGGGAAACGCATAGGC	5222534	5222692	5222742	5222690	-1	PFICI_Scf_1	PFICI_01536	5222534	5223921	None	4651	369	27085	No_constitutive_exon_found_in_species
GTCGCGGCTCCAGGAGGTTTCAACATGCTGACATCACGCTATGGGAACAGGC	5269248	5269476	5269526	5269474	-1	PFICI_Scf_1	PFICI_01552	5267180	5270478	None	4651	369	27085	No_constitutive_exon_found_in_species
ACACATCAGTATAACATGACAAAATAATAGCTGACCAAGGGCATAAGCAGAT	5340215	5340877	5340927	5340875	-1	PFICI_Scf_1	PFICI_01575	5340215	5341526	None	4651	369	27085	No_constitutive_exon_found_in_species
TGCCTTTTCCCTGTGCACTTAGAATAGAGGAAACTGATAGGGTTGAGCAGGC	5361583	5361900	5361533	5361585	1	PFICI_Scf_1	PFICI_01581	5361080	5362173	None	4651	369	27085	No_constitutive_exon_found_in_species
CTATTGTCAACAGGGTAGAGTAGAAAACTAATATATCCTGATCTGGGAAGGT	5375487	5376993	5375437	5375489	1	PFICI_Scf_1	PFICI_01585	5375029	5376993	None	4651	369	27085	No_constitutive_exon_found_in_species
CCATTTGCTTCACCAAACATCCATCTACTGAACCGAGGGGAAAAAAACAGTG	5391750	5391837	5391887	5391835	-1	PFICI_Scf_1	PFICI_01588	5384931	5392181	None	4651	369	27085	No_constitutive_exon_found_in_species
TATGCACCTCGGTCGATATACCCTTGATCATTGTTACTGATGGGACATAGCC	5795508	5796176	5795458	5795510	1	PFICI_Scf_1	PFICI_01695	5794062	5796176	None	4651	369	27085	No_constitutive_exon_found_in_species
AGGATCGGTGTGCGCTATTGCGGAAGTTTGGTGCTGACGCTCGGGAACAGAT	5948986	5949470	5948936	5948988	1	PFICI_Scf_1	PFICI_01749	5948066	5953366	None	4651	369	27085	No_constitutive_exon_found_in_species
GCCAGATGTCGCTTTTGGTGAAGGCGGAGAGGCATGGGCTCGAGAAGCAGCG	6182375	6183089	6183139	6183087	-1	PFICI_Scf_1	PFICI_01817	6181843	6184566	None	4651	369	27085	No_constitutive_exon_found_in_species
TTTGGCAAAGGCATTGCCAGTATTTGATTGCTGACCCAGGGAGATATCAGGC	6340316	6340522	6340572	6340520	-1	PFICI_Scf_1	PFICI_01859	6340316	6341357	None	4651	369	27085	No_constitutive_exon_found_in_species
ACAATTCAAACTAATACCGTTGCAGGCCGCGGAAGCCTCTGGGGTACAAGTT	6441257	6441583	6441207	6441259	1	PFICI_Scf_1	PFICI_01878	6439740	6443576	None	4651	369	27085	No_constitutive_exon_found_in_species
GAAAAAGAGAGGGAAAAAGAGAGCAGAAAGGACTTACGGGAGGAAATCAGGA	6659501	6659745	6659451	6659503	1	PFICI_Scf_1	PFICI_01941	6659196	6660103	None	4651	369	27085	No_constitutive_exon_found_in_species
AGAAACAAATTTATGGTTCCAAGAATGCTAATGTAGCTGGGTGGGAAAAGCA	6686164	6686255	6686114	6686166	1	PFICI_Scf_1	PFICI_01952	6685614	6687542	None	4651	369	27085	No_constitutive_exon_found_in_species
TGCGTATAATGCCACCTTTCAAACTCGTTAACCAGCTAACGGGCGTGCAGGT	6775908	6776012	6775858	6775910	1	PFICI_Scf_1	PFICI_01979	6775512	6776432	None	4651	369	27085	No_constitutive_exon_found_in_species
CAACCTTGGGGAATTTTGGCCTCGTTGAAGACTAAAATCATGGGGTATAGCA	6777313	6777582	6777263	6777315	1	PFICI_Scf_1	PFICI_01980	6776511	6777701	None	4651	369	27085	No_constitutive_exon_found_in_species
TTCCGTCTCCCCTTCGATCGCCCATGCAGACACTGACATTAGGGCTATAGGG	6780019	6780463	6780513	6780461	-1	PFICI_Scf_1	PFICI_01981	6780019	6781287	None	4651	369	27085	No_constitutive_exon_found_in_species
AAAATAATTGCAGAAGATGCGAGACATTTGCTAACATTGCGGGGCAACAGGT	6875371	6875404	6875454	6875402	-1	PFICI_Scf_1	PFICI_02012	6874922	6875694	None	4651	369	27085	No_constitutive_exon_found_in_species
GAGCTGTCTGATCCGGCGATTCCGTATGAAAACATCTAACAGGGAAACAGTA	6970049	6970432	6970482	6970430	-1	PFICI_Scf_1	PFICI_02028	6969387	6971184	None	4651	369	27085	No_constitutive_exon_found_in_species
CCTACCGGCTTGGACTGCAATGTGTGAAGGTTGTTAATGGAGGGAAACAGGC	7006946	7008007	7006896	7006948	1	PFICI_Scf_1	PFICI_02039	7002749	7008007	None	4651	369	27085	No_constitutive_exon_found_in_species
ATCACCGAGACCCTCTATAGCACGAATTTGCTGACGGGAAATAAAATCAGTT	7037922	7038209	7037872	7037924	1	PFICI_Scf_1	PFICI_02047	7036385	7038209	None	4651	369	27085	No_constitutive_exon_found_in_species
TGACCTATTCTGGCATTTCGAGCCATTTGACATGTTCTGCCGGGAAGCAGGG	7052909	7053261	7053311	7053259	-1	PFICI_Scf_1	PFICI_02053	7052909	7053597	None	4651	369	27085	No_constitutive_exon_found_in_species
GTTAGTCGCACATATCTTCATAATCTTCCATCAATAACTCAAGGGACCAGGC	7162438	7162953	7162388	7162440	1	PFICI_Scf_1	PFICI_02091	7162384	7163406	None	4651	369	27085	No_constitutive_exon_found_in_species
ATGCGTCTTTCATTTGGCAACTCGGACTTGTGACTGATTTGTATGGGTAGGG	42908	43270	43320	43268	-1	PFICI_Scf_2	PFICI_02129	42310	44032	None	4651	369	27085	No_constitutive_exon_found_in_species
AGGAAAAATATACTGTTTTACCAAGAACTGACAGTGATTGGGGCATCAAGTG	84173	84346	84396	84344	-1	PFICI_Scf_2	PFICI_02140	83651	85097	None	4651	369	27085	No_constitutive_exon_found_in_species
TGGCGACGCTCTCGAGAGCAGTTTTAGAGCTATGCAGTCGGGCGGAATAGAA	102808	103425	103475	103423	-1	PFICI_Scf_2	PFICI_02145	102808	103740	None	4651	369	27085	No_constitutive_exon_found_in_species
AGGCCGCAATCTTGAAGTCTTCTAACGATGAAACGCTGACCACGGGAAAGGA	168296	168475	168246	168298	1	PFICI_Scf_2	PFICI_02174	167341	168475	None	4651	369	27085	No_constitutive_exon_found_in_species
TGGATATGATGCGAAGAAGAAACGAAATGGGAAATTGACTGGGAATCTAGGT	275326	275641	275691	275639	-1	PFICI_Scf_2	PFICI_02216	275326	275890	None	4651	369	27085	No_constitutive_exon_found_in_species
GATTCTTGTATCCTGGTCACGAAAAAGAGATCTAATGCTTAGGGAAATAGTT	283190	283306	283140	283192	1	PFICI_Scf_2	PFICI_02220	283065	284630	None	4651	369	27085	No_constitutive_exon_found_in_species
TCAGAACCTGATGGGGACACAACCTTGAGACTAATGTCTGGGACACACAGCG	546139	546500	546550	546498	-1	PFICI_Scf_2	PFICI_02327	542134	546691	None	4651	369	27085	No_constitutive_exon_found_in_species
GAATCAAAATAACGCGCGCAAAAGCATCATGCGGCTAACACGGGGCAAAGTC	947306	947598	947648	947596	-1	PFICI_Scf_2	PFICI_02475	945977	948016	None	4651	369	27085	No_constitutive_exon_found_in_species
GTTGCACTGCACAAGAATGTAATTTTCTTGTACTAACGAAGCACAGGGAGAT	1246255	1248681	1246205	1246257	1	PFICI_Scf_2	PFICI_02560	1245494	1250903	None	4651	369	27085	No_constitutive_exon_found_in_species
AAGCATCTCCCTTTTCTGATCACCAGATCTCTAACAAGCTGTTGGGGTAGGT	1254836	1255167	1254786	1254838	1	PFICI_Scf_2	PFICI_02562	1254673	1255167	None	4651	369	27085	No_constitutive_exon_found_in_species
GCCCCTTGTTTCTAAAGCTACCTCGAAGCAGAAACTAACAGGACGGGCAGCG	1378084	1378697	1378747	1378695	-1	PFICI_Scf_2	PFICI_02607	1378084	1379991	None	4651	369	27085	No_constitutive_exon_found_in_species
TAAGTATCACAGAGCTAGCCATGACGCACTCGGCTAACTTGGGAGTACAGTG	1525891	1525973	1525841	1525893	1	PFICI_Scf_2	PFICI_02659	1525520	1526499	None	4651	369	27085	No_constitutive_exon_found_in_species
AATCCGTTATTGCTTTTGAATAGCTCAAGAGGAACTAAGTCGGGGTATAGGC	1589998	1590040	1590090	1590038	-1	PFICI_Scf_2	PFICI_02678	1588444	1590465	None	4651	369	27085	No_constitutive_exon_found_in_species
TGAGTCAACCTGGCGTGGGCTCACTTCAGGAGGACTGACGCATGGGACAGAT	1887659	1888951	1889001	1888949	-1	PFICI_Scf_2	PFICI_02785	1887303	1889327	None	4651	369	27085	No_constitutive_exon_found_in_species
CCAACAGAGCGTAAAAGCAGTTGCGAACGCCTTACTAACTGGGTAGCTAGAG	2283210	2283358	2283408	2283356	-1	PFICI_Scf_2	PFICI_02888	2282185	2283620	None	4651	369	27085	No_constitutive_exon_found_in_species
ATGATGGCGGGGAAAAGAACTGCCAAGAGCTAGACTGACGGGTCAAACAGTA	2296077	2296408	2296458	2296406	-1	PFICI_Scf_2	PFICI_02891	2296077	2296862	None	4651	369	27085	No_constitutive_exon_found_in_species
ATTGAGGACCTCTTGAGGCAGATCGAAATCCTCGACCTTTGGTCTGGGAGAT	2398125	2398403	2398075	2398127	1	PFICI_Scf_2	PFICI_02928	2397952	2400087	None	4651	369	27085	No_constitutive_exon_found_in_species
TTCAATGCTCCTCTTGAGAACTGGAAAACCATATTAACACGGGTAATTAGCT	2730092	2730249	2730299	2730247	-1	PFICI_Scf_2	PFICI_03022	2730092	2731670	None	4651	369	27085	No_constitutive_exon_found_in_species
ACAAAATAACCCATTTGTACGTTCCGGTCAATCTAACATAAGGGTCGCAGAT	2882578	2883244	2883294	2883242	-1	PFICI_Scf_2	PFICI_03066	2882578	2886175	None	4651	369	27085	No_constitutive_exon_found_in_species
AAGCCTGAAAACATGCCAACACAGATCAATGCTGACGCGCATTGGGACAGCT	2900674	2900989	2901039	2900987	-1	PFICI_Scf_2	PFICI_03070	2898560	2901148	None	4651	369	27085	No_constitutive_exon_found_in_species
ACCCCCCCTGTATGTGACGAATAAAGATGCTGACATTGATGGGGTTATAGCA	2955731	2955798	2955848	2955796	-1	PFICI_Scf_2	PFICI_03085	2955514	2956281	None	4651	369	27085	No_constitutive_exon_found_in_species
ATCCATCAAGTCTCGCTGAAGTCGAGACGGCGCTCTAACAGGGAGAACAGCC	3041002	3041286	3041336	3041284	-1	PFICI_Scf_2	PFICI_03106	3039840	3041515	None	4651	369	27085	No_constitutive_exon_found_in_species
AGGCGTCCTCGAAGAGTATATTGAGACGAAAAAGTTGACTCTGGGAATAGCT	3449552	3449753	3449502	3449554	1	PFICI_Scf_2	PFICI_03224	3449391	3450968	None	4651	369	27085	No_constitutive_exon_found_in_species
AATAATCACATGAGCTTTTGATCATATCGCTGAGCTAGAAATTCGGGGAGCA	3450345	3450413	3450295	3450347	1	PFICI_Scf_2	PFICI_03224	3449391	3450968	None	4651	369	27085	No_constitutive_exon_found_in_species
GTTCTCAGTGATACGATTTGGGAATAGGGCTGATAAGAGTCATGGGACAGCA	3472992	3473297	3472942	3472994	1	PFICI_Scf_2	PFICI_03232	3471748	3473297	None	4651	369	27085	No_constitutive_exon_found_in_species
GCTCAACACGCCTTCGTCTCCACTCTAGGTTCCTGCTAACTGAGGGTCAGTC	3545922	3546099	3545872	3545924	1	PFICI_Scf_2	PFICI_03262	3545472	3546947	None	4651	369	27085	No_constitutive_exon_found_in_species
AGTACGCGACAGGCTACTGATAAACATTTAAAGTTTACTAACGGGAATAGAT	3777840	3777966	3778016	3777964	-1	PFICI_Scf_2	PFICI_03329	3776449	3778126	None	4651	369	27085	No_constitutive_exon_found_in_species
AGTGAATCATCTTCTATGCATTGCTCGCACGTCACTGACAAGGGAAATAGTG	3989798	3991768	3991818	3991766	-1	PFICI_Scf_2	PFICI_03401	3989798	3993284	None	4651	369	27085	No_constitutive_exon_found_in_species
AAGGGAGACGCACAAAGGCAAAACTGTAATGCTGACCGTGGGCGATGCAGGT	4310963	4311899	4311949	4311897	-1	PFICI_Scf_2	PFICI_03485	4310963	4312829	None	4651	369	27085	No_constitutive_exon_found_in_species
TGCGCTCGCCGTTGCTGACCGCTCCACCATTTGGGAGGGGGTGAAAACAGGC	4376428	4377379	4376378	4376430	1	PFICI_Scf_2	PFICI_03497	4376254	4377969	None	4651	369	27085	No_constitutive_exon_found_in_species
CCACCATATATCACCATAATTTGCTGACTCAGTCATTCCTTGGGAAACAGTA	4477647	4477788	4477597	4477649	1	PFICI_Scf_2	PFICI_03525	4476626	4478057	None	4651	369	27085	No_constitutive_exon_found_in_species
TGGTTGTTCTCAATCCCAATTGGAAGCTCGACACTAATGAGGGAAAACAGTG	5203569	5204203	5204253	5204201	-1	PFICI_Scf_2	PFICI_03768	5203569	5205006	None	4651	369	27085	No_constitutive_exon_found_in_species
GTCTGTCCTAAAAAAAATCAAATTGACACGCAGCTGATGTGGGAACTAAGGT	5554148	5554294	5554098	5554150	1	PFICI_Scf_2	PFICI_03861	5553915	5555489	None	4651	369	27085	No_constitutive_exon_found_in_species
AAGCCTCTTCGTTTTTGGCTGGTACAATAAGATACTGACCGGGACCCAAGTG	5774263	5774471	5774213	5774265	1	PFICI_Scf_2	PFICI_03911	5773318	5774471	None	4651	369	27085	No_constitutive_exon_found_in_species
CAACCAATCGGGCATATACATCAAGAATCTCATATAAAATCGGGTGATAGAC	6552177	6552443	6552127	6552179	1	PFICI_Scf_2	PFICI_04184	6551300	6552594	None	4651	369	27085	No_constitutive_exon_found_in_species
TTGTTTGCCCACTAGGACTGAAAACGCATGGCTAATTCAAGGGACATTAGGC	7815	8905	8955	8903	-1	PFICI_Scf_3	PFICI_04198	7471	9007	None	4651	369	27085	No_constitutive_exon_found_in_species
GGATATCAGCTGACAAAGTGCTCGTTGGGATTGTAGTCGAAGGGGAGTAGGA	142603	144627	142553	142605	1	PFICI_Scf_3	PFICI_04248	142488	144627	None	4651	369	27085	No_constitutive_exon_found_in_species
GGCCCTTTTCACTCCTAAATGGCCCACGCTCACATGGGACAAAATAAAAGAC	187947	188226	187897	187949	1	PFICI_Scf_3	PFICI_04256	187510	188226	None	4651	369	27085	No_constitutive_exon_found_in_species
GCTCGCTCAGCTATGGATTTCACAAAACTAACGCAAGTGACGGGAACCAGGT	259906	260500	259856	259908	1	PFICI_Scf_3	PFICI_04276	259719	260979	None	4651	369	27085	No_constitutive_exon_found_in_species
AATCAATAGCTCCCACTTTATACTAAAACAAGTGACTTTGGGGGAAATAGCT	288169	289294	288119	288171	1	PFICI_Scf_3	PFICI_04282	287998	289294	None	4651	369	27085	No_constitutive_exon_found_in_species
ACTCGAGATATACCATACAAGGGTTCATATTAATCAACGGGTTGATAAAGGA	366920	367660	366870	366922	1	PFICI_Scf_3	PFICI_04309	366458	367968	None	4651	369	27085	No_constitutive_exon_found_in_species
AATTCAAACCTTTAAAGATTGAAAAAGTTACTGACTCGTGGGAATAACAGCA	514973	519947	514923	514975	1	PFICI_Scf_3	PFICI_04360	511343	519947	None	4651	369	27085	No_constitutive_exon_found_in_species
GCCACCGTGCTGGAAGTCCTTCGCGTTGCCACTGCTGACCAAGGGACTAGAT	1003473	1003543	1003423	1003475	1	PFICI_Scf_3	PFICI_04508	1003361	1005966	None	4651	369	27085	No_constitutive_exon_found_in_species
TGCCAGCGTGATCGCCAATTCTAGTTGTGGGCTAACTTGGGAAAAACCAGCA	1547839	1547955	1547789	1547841	1	PFICI_Scf_3	PFICI_04610	1545732	1547955	None	4651	369	27085	No_constitutive_exon_found_in_species
AACCTCAATCTGCCTTCGACCAGTCCAGGCTAACCTTTGGGGGGGAAAAGGA	1558287	1558982	1559032	1558980	-1	PFICI_Scf_3	PFICI_04614	1558143	1559270	None	4651	369	27085	No_constitutive_exon_found_in_species
GTCAAGAGTTTCGAAATCCCGCGTGCTAGTGAGCTAATATGGGATTATAGGC	1701279	1702017	1702067	1702015	-1	PFICI_Scf_3	PFICI_04655	1701279	1702170	None	4651	369	27085	No_constitutive_exon_found_in_species
GCTTGTCGGCTTGAGAGGGATGAATTACTTGCTGACGTTTTGATGGGAAGAC	1714716	1715225	1715275	1715223	-1	PFICI_Scf_3	PFICI_04659	1714716	1716953	None	4651	369	27085	No_constitutive_exon_found_in_species
GCCAACCTTTTCGAGTATAAGAAGGGGATTTAATGAATATGGTGGGAAAGAA	1791184	1792629	1792679	1792627	-1	PFICI_Scf_3	PFICI_04677	1790995	1793079	None	4651	369	27085	No_constitutive_exon_found_in_species
GATTTAATTTGGCACAGGATAAGAAATTGATCGATGGGAACAAAACACAGGG	1834623	1834687	1834737	1834685	-1	PFICI_Scf_3	PFICI_04689	1833247	1835474	None	4651	369	27085	No_constitutive_exon_found_in_species
TTCCAGTAATCAGTCCCTGTAAGTCACTTATGTGGTACACGGGAAGCAAGAG	1871300	1871622	1871672	1871620	-1	PFICI_Scf_3	PFICI_04702	1866632	1873088	None	4651	369	27085	No_constitutive_exon_found_in_species
TTTCAATCATTATAGGAGAGTGGGTGTGGCTAATAATCCGAGGGCCGTAGGG	2003203	2003361	2003411	2003359	-1	PFICI_Scf_3	PFICI_04742	2002989	2003898	None	4651	369	27085	No_constitutive_exon_found_in_species
TTTATTCGATATGCGACCTTATTCAAATGTGAGCTAACATTGTGGGACAGCA	2020320	2021283	2021333	2021281	-1	PFICI_Scf_3	PFICI_04748	2019622	2024326	None	4651	369	27085	No_constitutive_exon_found_in_species
GCTTGCATCACTTCGTGTAGGACCCAGATACTGACAATGGGGAACTACAGAT	2105356	2105755	2105805	2105753	-1	PFICI_Scf_3	PFICI_04771	2105356	2106614	None	4651	369	27085	No_constitutive_exon_found_in_species
CATTAATGTACTCCAGTGTATAATGATTATTACTGATTTCGCGGGAAAAGCA	2326343	2326718	2326768	2326716	-1	PFICI_Scf_3	PFICI_04843	2325499	2327643	None	4651	369	27085	No_constitutive_exon_found_in_species
CTCCGCCAAGTGCCTACATGGCAAGGCAAAGCTAACACGAGGGAATCTAGAC	2557706	2557945	2557995	2557943	-1	PFICI_Scf_3	PFICI_04913	2557706	2558987	None	4651	369	27085	No_constitutive_exon_found_in_species
CAAGCGACGCGGGTTCAGCTACAATTGACTAACATTCTCGGGTAATGCAGTG	2747686	2747843	2747636	2747688	1	PFICI_Scf_3	PFICI_04983	2747017	2747843	None	4651	369	27085	No_constitutive_exon_found_in_species
AGACAGACTCTCTGATGACACAAGACAACTAATAGAATGAGGGGAATTAGCC	3003601	3003762	3003551	3003603	1	PFICI_Scf_3	PFICI_05062	3003231	3003762	None	4651	369	27085	No_constitutive_exon_found_in_species
CGATCGCAATCTACAAATAAGGGGATGATATACTCACACAGAGGGAATAGGT	3005354	3005446	3005496	3005444	-1	PFICI_Scf_3	PFICI_05063	3004817	3005680	None	4651	369	27085	No_constitutive_exon_found_in_species
TTCGTAGGCTGGAATTTTATTCGAGATCTTCGAGAAACATGGGTCCGAAGGA	3089951	3090205	3090255	3090203	-1	PFICI_Scf_3	PFICI_05087	3088877	3090450	None	4651	369	27085	No_constitutive_exon_found_in_species
CGCCTGTACGAGGACTGGAAGGACGGCGATCACTGGGGCAATTAGGATAGCC	3214464	3215086	3214414	3214466	1	PFICI_Scf_3	PFICI_05130	3214288	3215086	None	4651	369	27085	No_constitutive_exon_found_in_species
CACGAGGACGAACCAGGGACAAGTTGGCTGATGAGAGATTTGGGCAACAGAT	3356103	3356314	3356053	3356105	1	PFICI_Scf_3	PFICI_05157	3355975	3357573	None	4651	369	27085	No_constitutive_exon_found_in_species
ATTCGAGCACGAGTACGTTAACGAAGCACGGTGCTTACTGGGGAAAACAGTC	3629767	3630028	3630078	3630026	-1	PFICI_Scf_3	PFICI_05242	3629597	3631557	None	4651	369	27085	No_constitutive_exon_found_in_species
TCACTTTATTTGCGATTATTCCAGAGCAAGCACTAACGGGAAGAACACAGTG	4305743	4306166	4306216	4306164	-1	PFICI_Scf_3	PFICI_05448	4305743	4306485	None	4651	369	27085	No_constitutive_exon_found_in_species
CAAGTCCCGTTGGCACGTCCTTTGAAGGAGTACTAACATGATGGGGACAGAA	4600087	4600654	4600037	4600089	1	PFICI_Scf_3	PFICI_05543	4599740	4600840	None	4651	369	27085	No_constitutive_exon_found_in_species
GTATTCGCTGCTAGTGGTGGATTTGAACGACTGACGTTTGGGCACAATAGAC	4883926	4884195	4884245	4884193	-1	PFICI_Scf_3	PFICI_05616	4883767	4887216	None	4651	369	27085	No_constitutive_exon_found_in_species
GAGGAGGGTGGGTGTTTTAAGCAGACAGAAAAGCTGACCTCGGGATATAGCC	5142302	5142430	5142480	5142428	-1	PFICI_Scf_3	PFICI_05673	5142012	5142609	None	4651	369	27085	No_constitutive_exon_found_in_species
CTATTGGGAGGCATCAAAGTTGCATGTAAAACTAACAATGGGTTACAAAGAT	5422293	5422357	5422243	5422295	1	PFICI_Scf_3	PFICI_05752	5421591	5423531	None	4651	369	27085	No_constitutive_exon_found_in_species
GTGCTGACCGAGAGACCCTTCAACGTGGGGCAGGACTAACGGGTATGCAGGG	5525924	5526225	5525874	5525926	1	PFICI_Scf_3	PFICI_05784	5525761	5529324	None	4651	369	27085	No_constitutive_exon_found_in_species
GGGTTCGGTCCCGGTCCAAAGTCTGCTGATCTTGCTGACACGGGAGTCAGAC	5545644	5546631	5545594	5545646	1	PFICI_Scf_3	PFICI_05789	5545191	5547031	None	4651	369	27085	No_constitutive_exon_found_in_species
TCTTGTGTAGGTCATGAGATATCCCGTACAAGATGCTAATGGGAGAATAGCC	5629116	5629560	5629066	5629118	1	PFICI_Scf_3	PFICI_05811	5628441	5629560	None	4651	369	27085	No_constitutive_exon_found_in_species
ACAGTACCATAGAAGCATCTACAAACAGCAGACTAAAATTTGGGACGCAGGA	5716394	5716611	5716344	5716396	1	PFICI_Scf_3	PFICI_05845	5715911	5717086	None	4651	369	27085	No_constitutive_exon_found_in_species
TGGACAACCGACTGTGCGCAACCATACTGACTTGAGGGCCATGACGACAGCC	5948740	5948956	5949006	5948954	-1	PFICI_Scf_3	PFICI_05907	5948238	5949142	None	4651	369	27085	No_constitutive_exon_found_in_species
ACGTGGAAGACACCCCGATCATGGCAACCAAAGGAACAACTGGGTCAAAGGA	5973238	5973394	5973444	5973392	-1	PFICI_Scf_3	PFICI_05914	5972669	5974699	None	4651	369	27085	No_constitutive_exon_found_in_species
CTTTTTTATGTTTGGCCTATACTCGACGTATACTGATTAGAAATGGGCAGAA	5998698	5998717	5998767	5998715	-1	PFICI_Scf_3	PFICI_05923	5996267	5998852	None	4651	369	27085	No_constitutive_exon_found_in_species
TTGAGAGCAACATTGCTAACCCCATCCCTCGGCGGGGGAGGGAAAAAAAGCC	6023413	6023667	6023363	6023415	1	PFICI_Scf_3	PFICI_05929	6022629	6024302	None	4651	369	27085	No_constitutive_exon_found_in_species
CAGGTATGTATACTTGCCATCACCAATGTTGCAAAGACTGAGATGGGCAGAC	6066880	6067208	6066830	6066882	1	PFICI_Scf_3	PFICI_05945	6066732	6067208	None	4651	369	27085	No_constitutive_exon_found_in_species
ATTATATCCCTTATTCACGATGCACTTTTAGACGACTAACTCGGGAGCAGTG	70900	72400	72450	72398	-1	PFICI_Scf_4	PFICI_05978	70900	72665	None	4651	369	27085	No_constitutive_exon_found_in_species
ACCTGACCCATTGCTAATTACTCTATGACACTAATAACATGGGACACCAGTG	274012	275123	275173	275121	-1	PFICI_Scf_4	PFICI_06047	274012	278303	None	4651	369	27085	No_constitutive_exon_found_in_species
CGCTTTTGCCTGGACCATGAATTGACAACTGGGTTTTGGGGAAACAAAAGTA	530257	530480	530207	530259	1	PFICI_Scf_4	PFICI_06136	529722	530480	None	4651	369	27085	No_constitutive_exon_found_in_species
GAGTATTGATATCGTGAGCGATTCTGGTGGCTAACTATCTCGGGTGAAAGAT	575179	575742	575792	575740	-1	PFICI_Scf_4	PFICI_06156	575179	576508	None	4651	369	27085	No_constitutive_exon_found_in_species
AAAGCCAGAGCACTCATCCCAGAGACTAACTCCTTGGGCAAAATATACAGGA	642586	642691	642741	642689	-1	PFICI_Scf_4	PFICI_06173	642586	643070	None	4651	369	27085	No_constitutive_exon_found_in_species
GTATATCAACATCATGGCTGACAAGATCAATTATCAATTGGGAAAAACAGTA	709279	710154	710204	710152	-1	PFICI_Scf_4	PFICI_06195	709279	710718	None	4651	369	27085	No_constitutive_exon_found_in_species
GCGCGATATGAGTTCTTCCTCTTTCTTGTTGGCTAATGGGTAAAACACAGTT	1012517	1013134	1012467	1012519	1	PFICI_Scf_4	PFICI_06288	1011533	1013134	None	4651	369	27085	No_constitutive_exon_found_in_species
GATTACCCTCAGCCGTGTCTTATCCCTTCCATGCTAATGTGGGGAAACAGGA	1066161	1067464	1066111	1066163	1	PFICI_Scf_4	PFICI_06302	1065491	1067464	None	4651	369	27085	No_constitutive_exon_found_in_species
CTGGGAGAATTCAATCAAAAGGGCACAAGAAGCACTAAATGGGGCAGCAGAT	1334638	1334772	1334588	1334640	1	PFICI_Scf_4	PFICI_06382	1334396	1335111	None	4651	369	27085	No_constitutive_exon_found_in_species
GTTAGGATGTGCTACCTCTGTCGGCTCTGCGGTTTACTGATGGGAAGCAGGC	1639589	1639697	1639747	1639695	-1	PFICI_Scf_4	PFICI_06477	1639207	1642088	None	4651	369	27085	No_constitutive_exon_found_in_species
TTTCACAACTCTGGTGTGTTCATGAGCTCGGCTGACTGGGACTGGAAAAGCG	1783648	1784051	1784101	1784049	-1	PFICI_Scf_4	PFICI_06534	1783648	1785490	None	4651	369	27085	No_constitutive_exon_found_in_species
ACACGGTCGCAAAATACAGCGCTGACATGGCCATTGCGGGGCAACAATAGAC	2014012	2014583	2014633	2014581	-1	PFICI_Scf_4	PFICI_06609	2012698	2014771	None	4651	369	27085	No_constitutive_exon_found_in_species
GAAAACGAGTGGATGAATAATTAACCCATCGCAGGTTCAAGGGTCTAGAGAA	2142209	2142322	2142372	2142320	-1	PFICI_Scf_4	PFICI_06647	2141418	2143561	None	4651	369	27085	No_constitutive_exon_found_in_species
TCACGGTCGGTCAAGGACTCCATACTAATGCGATACTGGGGTGGGAAAAGGC	2144465	2144748	2144798	2144746	-1	PFICI_Scf_4	PFICI_06648	2144107	2145515	None	4651	369	27085	No_constitutive_exon_found_in_species
GAAACACTGAAAGGGGGAAAAGAAAATATCTAACAAATTTGGGAATCTAGCT	2195714	2196150	2196200	2196148	-1	PFICI_Scf_4	PFICI_06665	2195714	2196477	None	4651	369	27085	No_constitutive_exon_found_in_species
TGGGAAAAGCTCGAGTAAAAATGTGCCACTGACATGGCGCGGGACATTAGAA	2234796	2236385	2236435	2236383	-1	PFICI_Scf_4	PFICI_06680	2234167	2236676	None	4651	369	27085	No_constitutive_exon_found_in_species
TAATGGTCTTAATGAAGAACAAATAGAATCCAAAGCTAACGTATGGGAAGGA	2385152	2385211	2385261	2385209	-1	PFICI_Scf_4	PFICI_06738	2383215	2388353	None	4651	369	27085	No_constitutive_exon_found_in_species
AGTTTCTACGTGTACCAAGCTCTGAACAAGTGCTAACCTTGGGGCCATAGTT	2515272	2515363	2515413	2515361	-1	PFICI_Scf_4	PFICI_06779	2514659	2517551	None	4651	369	27085	No_constitutive_exon_found_in_species
CATCTGTGCTTCCCGCAACTAGTCCATCTGTTTCTGATTGGGTGACGCAGGA	2609812	2610197	2609762	2609814	1	PFICI_Scf_4	PFICI_06807	2609516	2610643	None	4651	369	27085	No_constitutive_exon_found_in_species
CGCCAATCACGAACTGATTTGCCACCGTCCGCGTTGGGGAAGAATCGCAGTT	2998405	2998669	2998355	2998407	1	PFICI_Scf_4	PFICI_06915	2998168	2998669	None	4651	369	27085	No_constitutive_exon_found_in_species
TGCATTTCGCAAGCTTCAAAGCTCGAGGCTGACATGTTGGGACGATATAGCT	3011190	3011336	3011140	3011192	1	PFICI_Scf_4	PFICI_06919	3010875	3014227	None	4651	369	27085	No_constitutive_exon_found_in_species
GAACCTGGGCCAGAACATCAAGAGGCTGACCGTACGCTCTGGGGAAATAGCT	3089313	3089660	3089263	3089315	1	PFICI_Scf_4	PFICI_06939	3088964	3089660	None	4651	369	27085	No_constitutive_exon_found_in_species
TCCTCGCAAGCCAAATATAAGTTCCCCCATCATACTGACAGGGCGTATAGAC	3099925	3101081	3101131	3101079	-1	PFICI_Scf_4	PFICI_06942	3099925	3101638	None	4651	369	27085	No_constitutive_exon_found_in_species
ACCTACAGTCGAATTGTGCCAATGCAGCTGTGATGCTAATGGGTATGTAGTC	3400878	3401654	3401704	3401652	-1	PFICI_Scf_4	PFICI_07014	3400878	3402105	None	4651	369	27085	No_constitutive_exon_found_in_species
GTCACCAACACCTACACTGTACATGACAGCAGGCACTGACAAGGGACAAGAT	3431088	3431229	3431279	3431227	-1	PFICI_Scf_4	PFICI_07022	3430440	3431520	None	4651	369	27085	No_constitutive_exon_found_in_species
TCTCCTGAGCTACGTTGGGGGCTAGCTACTGATCGACAATGGGGTGCCAGAA	3628462	3628593	3628643	3628591	-1	PFICI_Scf_4	PFICI_07098	3628462	3629583	None	4651	369	27085	No_constitutive_exon_found_in_species
TTTTTTTGCTCTTGCAAGCAAACGATCATTGTAATCTAACAGGGGTGCAGGA	3727060	3727761	3727010	3727062	1	PFICI_Scf_4	PFICI_07118	3726193	3728387	None	4651	369	27085	No_constitutive_exon_found_in_species
AAAAAGCTAATAGATCATCATAGCATGTATCCAGATACTGAATGGGATAGAC	3923271	3923775	3923221	3923273	1	PFICI_Scf_4	PFICI_07178	3922971	3924249	None	4651	369	27085	No_constitutive_exon_found_in_species
ACGCATTCCGCTGAAGAACCAAATGCTAACCATGATTTTGGGAATAACAGTG	4127105	4127180	4127055	4127107	1	PFICI_Scf_4	PFICI_07239	4126852	4127180	None	4651	369	27085	No_constitutive_exon_found_in_species
TCCGCGGGCTCTTTGATCTGATACTAATGAGGCCTTGGGGGGAAAACTAGCG	4170015	4170284	4169965	4170017	1	PFICI_Scf_4	PFICI_07249	4169879	4171419	None	4651	369	27085	No_constitutive_exon_found_in_species
TTCACCAGTTTCTTGCGACCAATCTCCTGACTGAAGAGAGGGGGGGCCAGAT	4297711	4297842	4297892	4297840	-1	PFICI_Scf_4	PFICI_07284	4296159	4298138	None	4651	369	27085	No_constitutive_exon_found_in_species
ATGCCTTCTTGCGACACGATTTATGACAGCTTCCTAAGTTGGGATTATAGGT	4342540	4342679	4342729	4342677	-1	PFICI_Scf_4	PFICI_07297	4342175	4344051	None	4651	369	27085	No_constitutive_exon_found_in_species
CTCTACCGTCTCAACTTTCACATATTTACGTTTTGGGGTCGGATGACTAGGT	353718	354819	354869	354817	-1	PFICI_Scf_5	PFICI_07424	353718	355025	None	4651	369	27085	No_constitutive_exon_found_in_species
TTGCTACTTTAATTACTGTGGATGATGCAGTGCTGATCTTGTGGGTACAGTC	594254	594391	594204	594256	1	PFICI_Scf_5	PFICI_07499	592713	594630	None	4651	369	27085	No_constitutive_exon_found_in_species
GAGTAAGTCAAAGATCAATAATTCTGAGTCAAATGTTTAACTGGGGATAGCG	713674	714054	713624	713676	1	PFICI_Scf_5	PFICI_07538	711115	714619	None	4651	369	27085	No_constitutive_exon_found_in_species
GCTGATGATTTCGCTGCTCAAAGAGCTTTACTAAATGGAGCTGGGAGTAGGA	874974	875126	874924	874976	1	PFICI_Scf_5	PFICI_07581	874813	876897	None	4651	369	27085	No_constitutive_exon_found_in_species
TATGTTCAAATCTAGATCGTGTCGGACGAGATACTAATGCGGGATTATAGCC	992204	992266	992154	992206	1	PFICI_Scf_5	PFICI_07622	991773	992266	None	4651	369	27085	No_constitutive_exon_found_in_species
CAAAATCAAGTTATTTCTACAAGGGCAAAGGCTAATCTGAGGGCTCGAAGAT	1354842	1354927	1354792	1354844	1	PFICI_Scf_5	PFICI_07739	1354570	1356737	None	4651	369	27085	No_constitutive_exon_found_in_species
CGTCTCAAACAACTCAACTTGTACCCAAGCTTACAAATGGGGCAATACAGGA	1527581	1528041	1527531	1527583	1	PFICI_Scf_5	PFICI_07782	1526889	1528836	None	4651	369	27085	No_constitutive_exon_found_in_species
GCCTTTTCCACATCCTTCACCAATACATTTCAAGACTTACGGGAGAATAGCA	1737206	1738086	1737156	1737208	1	PFICI_Scf_5	PFICI_07848	1735791	1738851	None	4651	369	27085	No_constitutive_exon_found_in_species
GCAGCAAGTCGAAAGCTAAATTCTGGAAAAAGGAAAAGAAGGGCAAAAAGGG	1935392	1936483	1935342	1935394	1	PFICI_Scf_5	PFICI_07906	1934349	1938904	None	4651	369	27085	No_constitutive_exon_found_in_species
AGGTCATCTGTTCCTATCTCATCTCTGATCTCTAGCTGACGGGATGGTAGAC	2063199	2063257	2063307	2063255	-1	PFICI_Scf_5	PFICI_07942	2055594	2063733	None	4651	369	27085	No_constitutive_exon_found_in_species
AAAAGAGTCATTATAGCAATTGCGTCAATTCTAATACCTGGGAACAACAGAC	2071988	2072114	2072164	2072112	-1	PFICI_Scf_5	PFICI_07946	2071621	2072373	None	4651	369	27085	No_constitutive_exon_found_in_species
CTTTGCTGGCCCTCCTATTCCAACATTGGCACTAATTTCTAGGGGAATAGCA	2081896	2082314	2081846	2081898	1	PFICI_Scf_5	PFICI_07949	2080595	2082582	None	4651	369	27085	No_constitutive_exon_found_in_species
TGACTGGTCCTATGTGAAAAATGATACATTTACTAATTTCGGGTAAGCAGAT	2296934	2297273	2297323	2297271	-1	PFICI_Scf_5	PFICI_08007	2296396	2298228	None	4651	369	27085	No_constitutive_exon_found_in_species
ACCTTCTCTTGAGAGTTGTCATTAGGCATCGAGGCTGACTTGCGGGATAGTT	2334571	2334737	2334787	2334735	-1	PFICI_Scf_5	PFICI_08015	2332959	2335242	None	4651	369	27085	No_constitutive_exon_found_in_species
GTCGCTCGCTCTTTTTCTGACTTGCACAACTAATCATCCCGGGATATCAGGT	2446274	2446399	2446224	2446276	1	PFICI_Scf_5	PFICI_08051	2444435	2446794	None	4651	369	27085	No_constitutive_exon_found_in_species
ATTCTGTGACATTCTTGCTGCCAATGTTGCTAACTCTATCGGGTGCACAGTA	2516712	2516726	2516662	2516714	1	PFICI_Scf_5	PFICI_08073	2516447	2518226	None	4651	369	27085	No_constitutive_exon_found_in_species
TCAAACAAAGGGGCAAGATCACCATGACTAACTACCGTCGCGGGATACAGGC	2800415	2801528	2801578	2801526	-1	PFICI_Scf_5	PFICI_08153	2800141	2801670	None	4651	369	27085	No_constitutive_exon_found_in_species
ACACTGCCTTGACGTGGGGAAGAAATGAGATTGATCTGGTGGGATCGCAGGG	2901409	2901978	2901359	2901411	1	PFICI_Scf_5	PFICI_08181	2900412	2901978	None	4651	369	27085	No_constitutive_exon_found_in_species
AACCCGAAGCCTTCTTCTCTGTGCTGCCTTGTGCTTACGTGGGATTGCAGGT	2918436	2918555	2918386	2918438	1	PFICI_Scf_5	PFICI_08186	2916539	2918850	None	4651	369	27085	No_constitutive_exon_found_in_species
AACAAGATACTCGACATTCTTTTTTTTTTTTTTTTGACACCGGGACACAGGC	3183217	3183374	3183167	3183219	1	PFICI_Scf_5	PFICI_08263	3182009	3183720	None	4651	369	27085	No_constitutive_exon_found_in_species
CTCCTCCCACGGTGATGAAGATCGCTCACAAAACCATGGGGAAAACACAGGG	3651161	3651416	3651111	3651163	1	PFICI_Scf_5	PFICI_08386	3650364	3652569	None	4651	369	27085	No_constitutive_exon_found_in_species
TTGACTCCAGCACCAGAGATACAACCAGAAACTAATCTCTGAGGGCACAGGA	3936465	3936592	3936415	3936467	1	PFICI_Scf_5	PFICI_08469	3934460	3937447	None	4651	369	27085	No_constitutive_exon_found_in_species
AAGTCATTTAAACTTGGCAAAGAAACAATCTCACACACAAACGGGACAAGCT	295097	295423	295473	295421	-1	PFICI_Scf_6	PFICI_08568	294243	296577	None	4651	369	27085	No_constitutive_exon_found_in_species
GCCGAACATCAATAATTTTTGCTACGAGTGCTGACTTTTGGGGGAAATAGCC	523070	523600	523650	523598	-1	PFICI_Scf_6	PFICI_08645	523070	524537	None	4651	369	27085	No_constitutive_exon_found_in_species
ATAATCACGCAAAGGAAAGTAAATGGGCTGATGAGGGTACGGGCGCACAGGG	868817	869587	869637	869585	-1	PFICI_Scf_6	PFICI_08735	868817	869927	None	4651	369	27085	No_constitutive_exon_found_in_species
TTCCGCCATTGTAGTAAAAGAGACCTGCTCTGCTAATCACTGGGACATAGCA	874836	877244	877294	877242	-1	PFICI_Scf_6	PFICI_08738	874836	878958	None	4651	369	27085	No_constitutive_exon_found_in_species
AGCAATGACCGGATATAGGTAGAGTGTAATTATTGCTAATAGGGCTGTAGAA	971534	972351	972401	972349	-1	PFICI_Scf_6	PFICI_08767	969317	972970	None	4651	369	27085	No_constitutive_exon_found_in_species
AGTCGAAACCGAGTGCGCAAGTGGTGATCTGACAATACTTGGGGATCTAGGT	1029247	1029778	1029828	1029776	-1	PFICI_Scf_6	PFICI_08781	1028468	1030386	None	4651	369	27085	No_constitutive_exon_found_in_species
TATGAAAGAAGAGACTCTCAGGTTTTTGTCGGGCTTGCTAACACGGGCAGGT	1231010	1231169	1231219	1231167	-1	PFICI_Scf_6	PFICI_08840	1230884	1231772	None	4651	369	27085	No_constitutive_exon_found_in_species
TAAGACACCACCCATTGGTAATCTGGGTACCTGGGGCTAACGATGGGTAGAC	1238818	1239436	1239486	1239434	-1	PFICI_Scf_6	PFICI_08843	1238818	1240984	None	4651	369	27085	No_constitutive_exon_found_in_species
GTCGGATCTTCTCCAAATCAGTAAAAAGGAAGCTGACATGGGGTTCAAAGTA	1318162	1318499	1318112	1318164	1	PFICI_Scf_6	PFICI_08862	1316183	1319174	None	4651	369	27085	No_constitutive_exon_found_in_species
AGTATTTCAACATGGGCACTCTGCAATCCGACTGACATTGGGTACGGTAGAC	1701239	1701553	1701603	1701551	-1	PFICI_Scf_6	PFICI_08988	1701239	1703587	None	4651	369	27085	No_constitutive_exon_found_in_species
CCTACAACTCTGCATCCTCAAATCCACGTATTTACTAATCGGGAAACCAGAA	1895220	1895543	1895593	1895541	-1	PFICI_Scf_6	PFICI_09043	1895220	1897566	None	4651	369	27085	No_constitutive_exon_found_in_species
ATGTACCTACTGAACGTCTTTTGCATTTCAACTGCTAACGGGCGAGATAGAT	2245334	2246150	2245284	2245336	1	PFICI_Scf_6	PFICI_09135	2244593	2246150	None	4651	369	27085	No_constitutive_exon_found_in_species
TTCTGCAAGTAGACATTGGGGGCCTTGGTTACTAAACAAAGGGGGTATAGGC	2289948	2290166	2289898	2289950	1	PFICI_Scf_6	PFICI_09153	2289678	2290166	None	4651	369	27085	No_constitutive_exon_found_in_species
TGGATACGCTCATTGCCACTCATGCTCATCGAGATTTCTGAGGGATACAGGT	2301561	2301728	2301511	2301563	1	PFICI_Scf_6	PFICI_09158	2301393	2303696	None	4651	369	27085	No_constitutive_exon_found_in_species
ATCAATATGCCTAAATGTAAAGCACGCGATACTGACATTCGGGGGTTCAGGT	2540337	2540529	2540287	2540339	1	PFICI_Scf_6	PFICI_09232	2539342	2540529	None	4651	369	27085	No_constitutive_exon_found_in_species
TGATACCAAGCACACTTGATGATAATGCCTGACTGACGGGAAAAAATAAGGC	2777960	2779319	2779369	2779317	-1	PFICI_Scf_6	PFICI_09299	2777960	2781150	None	4651	369	27085	No_constitutive_exon_found_in_species
GTAAGGTCTCACTTCTGCCACGTTTAGGCGTGCACTAATAGTGGGCACAGAG	2811596	2811836	2811546	2811598	1	PFICI_Scf_6	PFICI_09310	2810449	2811836	None	4651	369	27085	No_constitutive_exon_found_in_species
CGAGTGACTCAACACGGTACAATTTGTTTGCAGTGCTGACGGGCTCAAAGAA	2831424	2831655	2831374	2831426	1	PFICI_Scf_6	PFICI_09316	2830985	2832413	None	4651	369	27085	No_constitutive_exon_found_in_species
TGCTCCCCAAACTTGAAAGACAAGAAACCATGCTGATAATGGGCAACCAGAT	2901534	2901714	2901764	2901712	-1	PFICI_Scf_6	PFICI_09337	2900666	2901905	None	4651	369	27085	No_constitutive_exon_found_in_species
ACGTAGCTCCAAAAGACCGGTGAGATACTCATCAATTCATCGGGAGATAGAC	3392326	3392549	3392276	3392328	1	PFICI_Scf_6	PFICI_09493	3391532	3392941	None	4651	369	27085	No_constitutive_exon_found_in_species
GTACCAAGACTCATAAACACTAACGCTCAACAATGCTAACGGGGTAACAGAC	3494974	3495657	3495707	3495655	-1	PFICI_Scf_6	PFICI_09516	3494361	3496585	None	4651	369	27085	No_constitutive_exon_found_in_species
ATCCCCCATCTTGTAAATGTTGCTCAAGTCACTGACACCAAGTGGGACAGTC	3771503	3772189	3772239	3772187	-1	PFICI_Scf_6	PFICI_09604	3771503	3773769	None	4651	369	27085	No_constitutive_exon_found_in_species
GTAAGTATTCACGATCAACTCGAGTGTGCTGCTCCTGATTCGGGGAACAGGT	3819137	3819208	3819087	3819139	1	PFICI_Scf_6	PFICI_09616	3816832	3819208	None	4651	369	27085	No_constitutive_exon_found_in_species
TAGGTAATCCATTACGCCCGTGGCCAAATGGTATGCTAATGGGCGTATAGGC	18377	19272	19322	19270	-1	PFICI_Scf_7	PFICI_09650	18377	20570	None	4651	369	27085	No_constitutive_exon_found_in_species
AAATGTATCTCGAGCACATCGAAGCTGACTTTTGAGGGGGAAACCAATAGAT	261539	261765	261815	261763	-1	PFICI_Scf_7	PFICI_09716	260539	262368	None	4651	369	27085	No_constitutive_exon_found_in_species
ATCGCTTGTACGGGTTTTACCGCTACGAATCCTTTGCTAACGGGGCACAGGC	742356	742507	742557	742505	-1	PFICI_Scf_7	PFICI_09866	741645	743266	None	4651	369	27085	No_constitutive_exon_found_in_species
CCTTTATCTCTTTCCTCTTGTTCTCGAAAGCTGAATAGCGAGGGCTGCAGGC	815516	815906	815956	815904	-1	PFICI_Scf_7	PFICI_09892	814959	819871	None	4651	369	27085	No_constitutive_exon_found_in_species
GCCTTGGAAATGTTCCCATAAAGACCTCATTCGCTAATATAAATGGGCAGAA	835242	836259	836309	836257	-1	PFICI_Scf_7	PFICI_09897	835242	837471	None	4651	369	27085	No_constitutive_exon_found_in_species
TTAGTCAACAGTCCGGATCGCGGCGCCACCAACGGCTAACGGGATTATAGTT	853995	854527	854577	854525	-1	PFICI_Scf_7	PFICI_09903	852957	855174	None	4651	369	27085	No_constitutive_exon_found_in_species
CACGACCTAGTATACGCCGCAATGAGAGGCCAGGCTGACTGGAGGGATAGCA	981378	981477	981527	981475	-1	PFICI_Scf_7	PFICI_09936	981302	981745	None	4651	369	27085	No_constitutive_exon_found_in_species
GAGTATCAAGCACATTTGAAAGCAGACTATATTGCTCATCATGGGATCAGAT	1020224	1020367	1020174	1020226	1	PFICI_Scf_7	PFICI_09945	1019587	1021975	None	4651	369	27085	No_constitutive_exon_found_in_species
TGTGAGTCTACTATTCCGATGATGAAAATTGGCAACTAACAGGGATTCAGCG	1106530	1106845	1106480	1106532	1	PFICI_Scf_7	PFICI_09978	1105267	1107081	None	4651	369	27085	No_constitutive_exon_found_in_species
TTGTCCTACAAGGCGATCAGTGAAGCACATTTCATTAATTGGGATAACAGGT	1180283	1181189	1180233	1180285	1	PFICI_Scf_7	PFICI_10003	1180160	1181189	None	4651	369	27085	No_constitutive_exon_found_in_species
GACGCTGCATTGTATCTGGTCTGATAGACGTCCATCTCTCTGGGGCATAGGT	1263401	1263498	1263548	1263496	-1	PFICI_Scf_7	PFICI_10032	1262284	1264088	None	4651	369	27085	No_constitutive_exon_found_in_species
TATACTAAGCAAATGTTGAAAATGGATTTCAGCACTGACGTAGGGTACAGAT	1308200	1308592	1308642	1308590	-1	PFICI_Scf_7	PFICI_10048	1308200	1309403	None	4651	369	27085	No_constitutive_exon_found_in_species
TTCATCCCGGGCTACCCGCAAAATGAAGAGCTCACTGACAAGGGAATAAGGA	1566191	1566665	1566715	1566663	-1	PFICI_Scf_7	PFICI_10126	1565689	1567318	None	4651	369	27085	No_constitutive_exon_found_in_species
GCTAGCCCCTGTCTTCCCTCACAATGGAAACTGACAAGCGGTGGGCGCAGCA	1617056	1618126	1618176	1618124	-1	PFICI_Scf_7	PFICI_10141	1617056	1618810	None	4651	369	27085	No_constitutive_exon_found_in_species
CAAGGAGGTATTGTGGGTACTGTACTACTCTTTGCTAACCACCAGGGCAGCT	1634893	1635195	1635245	1635193	-1	PFICI_Scf_7	PFICI_10145	1634893	1636959	None	4651	369	27085	No_constitutive_exon_found_in_species
CTGACTTCGGCATGTTACCAGATAATGAAGACTAACTCGGGTTGGAACAGAC	1736151	1736546	1736101	1736153	1	PFICI_Scf_7	PFICI_10174	1735295	1736546	None	4651	369	27085	No_constitutive_exon_found_in_species
CACTGTTTTGCCAAAGCATTTCATGGATTTTCTGACATGAGAGGGTACAGGT	1856119	1856204	1856254	1856202	-1	PFICI_Scf_7	PFICI_10215	1856030	1857510	None	4651	369	27085	No_constitutive_exon_found_in_species
GTTGGGCGGGACCAGAACATACACATGCTAATCTTCTGGGACCGAAATAGTG	1875080	1875396	1875446	1875394	-1	PFICI_Scf_7	PFICI_10220	1875080	1876723	None	4651	369	27085	No_constitutive_exon_found_in_species
CTTTGCCATGTACATTGCTTTCTATGGGAAATACACTAACGGGTGTGCAGCT	1879577	1879713	1879763	1879711	-1	PFICI_Scf_7	PFICI_10222	1879577	1881160	None	4651	369	27085	No_constitutive_exon_found_in_species
AGAAAAAGGAAGGAAAATGACAATGCTTAAACTGACATGCGGGGAAATAGCC	1929091	1929612	1929041	1929093	1	PFICI_Scf_7	PFICI_10240	1928725	1930118	None	4651	369	27085	No_constitutive_exon_found_in_species
GCCTTCTTCAATCTTTGATACCATTCTGCTTACACAAAAGTGGGAATTAGTT	2190354	2190666	2190304	2190356	1	PFICI_Scf_7	PFICI_10304	2189420	2190666	None	4651	369	27085	No_constitutive_exon_found_in_species
CTCTCGAATCAGGTCAACAGTACAGTCAACTAACGCATTTCGGGGGGAAGCC	2250826	2251074	2251124	2251072	-1	PFICI_Scf_7	PFICI_10322	2249832	2251538	None	4651	369	27085	No_constitutive_exon_found_in_species
TGCTCGAGAACTTGACTGTTCTGACCGTGTAGCATATTCGGGGAATATAGTT	2259758	2259857	2259708	2259760	1	PFICI_Scf_7	PFICI_10324	2258396	2260338	None	4651	369	27085	No_constitutive_exon_found_in_species
TCACAATACTGGGGAGACATTAACCAGACAAAAAATTCCGGGGAGAGCAGTG	2352135	2352390	2352085	2352137	1	PFICI_Scf_7	PFICI_10350	2351417	2352390	None	4651	369	27085	No_constitutive_exon_found_in_species
GTTGCCTCTTGTTGATATGATTGAGTATCAAATATTGACCAAAAGGGTAGAC	2474118	2475501	2474068	2474120	1	PFICI_Scf_7	PFICI_10385	2472945	2475713	None	4651	369	27085	No_constitutive_exon_found_in_species
CATCGTAGCACTTTTTTCTTCTTGGTCAGGAGTTGACTCTGGGTTGAAAGCC	2516200	2516494	2516150	2516202	1	PFICI_Scf_7	PFICI_10402	2515353	2516837	None	4651	369	27085	No_constitutive_exon_found_in_species
TGTTGTAATTCTCCTTCTAAAGACGTGTTCGAAGCTAAAGTGGGCGACAGTG	2763238	2764337	2763188	2763240	1	PFICI_Scf_7	PFICI_10466	2762780	2765800	None	4651	369	27085	No_constitutive_exon_found_in_species
CCTAATTGCTCCAATTCTACATCTTCGAAAACGTTCGCTTCGGGGCCAAGCC	2804650	2805497	2804600	2804652	1	PFICI_Scf_7	PFICI_10482	2804394	2807520	None	4651	369	27085	No_constitutive_exon_found_in_species
GGTAATTTCCACAAGCGTTTCATCTTCTTCTGTGCTTGGGACGGCAATAGCC	2852032	2852104	2851982	2852034	1	PFICI_Scf_7	PFICI_10497	2850539	2852104	None	4651	369	27085	No_constitutive_exon_found_in_species
GTCAACAATTCCGGGTAGATGTAGCTAAGCTTGTGCTAACCGGGGAGCAGAG	2952363	2952659	2952313	2952365	1	PFICI_Scf_7	PFICI_10530	2949821	2952659	None	4651	369	27085	No_constitutive_exon_found_in_species
AGAGCGGAATGTTGAGTATTCATGAAGAAGCTTACCTCAAAGGTGGGCAGCT	3115916	3116155	3115866	3115918	1	PFICI_Scf_7	PFICI_10568	3115531	3118939	None	4651	369	27085	No_constitutive_exon_found_in_species
TCAATCGATTTGGCATTTCCGATGATCGCTAACGACGGAGAGGGACTAAGAA	3218667	3221261	3221311	3221259	-1	PFICI_Scf_7	PFICI_10597	3218667	3221442	None	4651	369	27085	No_constitutive_exon_found_in_species
TTTTGCCATGACCATGATTTCAAAATCATGAGAGACTGATCGGGGGACAGAA	3253234	3253405	3253455	3253403	-1	PFICI_Scf_7	PFICI_10607	3252333	3255066	None	4651	369	27085	No_constitutive_exon_found_in_species
AGTTAACTCAGCAGAAACTTTCGTCTTTCAAAAATGCTAATGGGGTACAGGC	3261866	3262568	3261816	3261868	1	PFICI_Scf_7	PFICI_10610	3260272	3262568	None	4651	369	27085	No_constitutive_exon_found_in_species
GAGTAGGCTGCGTGAGACGAACTGTTCACATTCTCTGACCTTGGGAGTAGAT	3489524	3489845	3489895	3489843	-1	PFICI_Scf_7	PFICI_10682	3488444	3490377	None	4651	369	27085	No_constitutive_exon_found_in_species
GTAATTATTCTATATTGTTTGTATCTTGCCTTGCTCACTGAAGGGAAAAGTT	3534318	3534458	3534268	3534320	1	PFICI_Scf_7	PFICI_10696	3531861	3534458	None	4651	369	27085	No_constitutive_exon_found_in_species
ATGTCTGCATATTGAGCATTTATAGCCTCAATACTGACTGGTGTGGGCAGGT	158920	159042	158870	158922	1	PFICI_Scf_8	PFICI_10747	158644	159807	None	4651	369	27085	No_constitutive_exon_found_in_species
CTCCTATATTTCGAACAAGAACCGGCTGCTTAACTTGTCGGGGTCGAAAGAA	330590	331469	331519	331467	-1	PFICI_Scf_8	PFICI_10804	329705	333954	None	4651	369	27085	No_constitutive_exon_found_in_species
CCACACCTACTGATGACACCTAGTACAATGAGTACTGATTTGGGACGCAGAT	662822	665809	662772	662824	1	PFICI_Scf_8	PFICI_10906	662614	667014	None	4651	369	27085	No_constitutive_exon_found_in_species
TGGTACAATCTGGTAGTTCGTCGTGATTTGTGCTGACACGGGATGAAAAGCA	853461	853511	853411	853463	1	PFICI_Scf_8	PFICI_10955	849911	854861	None	4651	369	27085	No_constitutive_exon_found_in_species
ACGTATGCACTAACTCGCACCCCTTTTGTTCAAAAATGCGGGCGATATAGAC	1124091	1126625	1126675	1126623	-1	PFICI_Scf_8	PFICI_11022	1124091	1126854	None	4651	369	27085	No_constitutive_exon_found_in_species
GTCTCTGCCTTTCATAACATTGTACTCCAATCTTGCTAACGGGCGGTTAGGG	1271069	1272333	1271019	1271071	1	PFICI_Scf_8	PFICI_11068	1270653	1272333	None	4651	369	27085	No_constitutive_exon_found_in_species
CATCGTATACAAGAAAAAGATTCAAGTGAGGCATTAACTTTATGGGACAGGC	1281800	1282033	1282083	1282031	-1	PFICI_Scf_8	PFICI_11072	1281800	1283279	None	4651	369	27085	No_constitutive_exon_found_in_species
TCCATCGCGGCCATGGGAAATGTTTATACTGATCACACTTTGGGAACCAGGC	1396168	1396357	1396118	1396170	1	PFICI_Scf_8	PFICI_11107	1395857	1398659	None	4651	369	27085	No_constitutive_exon_found_in_species
TGGTTTGGAGGAGGCAATTTGACACAGCACGCCTAGCTGACCGGGAACAGTA	1495017	1495369	1495419	1495367	-1	PFICI_Scf_8	PFICI_11143	1494123	1496337	None	4651	369	27085	No_constitutive_exon_found_in_species
ATAGTGACGTATTGGTCGTACAATCGTGAATGCTAACAGGGCAATGGTAGTT	1509726	1509844	1509676	1509728	1	PFICI_Scf_8	PFICI_11149	1509519	1509844	None	4651	369	27085	No_constitutive_exon_found_in_species
TCCAACAGGCCAACTCAATTAGAGAGAGACATGTGCTGACAGTGGGATAGTC	1648127	1648264	1648077	1648129	1	PFICI_Scf_8	PFICI_11200	1647501	1649183	None	4651	369	27085	No_constitutive_exon_found_in_species
TTCAAACTATGCCCAGATCTGACTTGCAAGTTTCTGACTCATTGGGACAGGA	1735283	1735469	1735519	1735467	-1	PFICI_Scf_8	PFICI_11227	1734685	1738894	None	4651	369	27085	No_constitutive_exon_found_in_species
GTAATATCCCCTGTCCATTTGACGGTGGCCGGGCTGACTCGGGTGATCAGGG	1765672	1766038	1766088	1766036	-1	PFICI_Scf_8	PFICI_11236	1763548	1768733	None	4651	369	27085	No_constitutive_exon_found_in_species
CCTACTTCTATAACTCTTGGCACTAATGACGAGCACTTGATATGGGACAGCC	1794587	1794673	1794537	1794589	1	PFICI_Scf_8	PFICI_11248	1793918	1795383	None	4651	369	27085	No_constitutive_exon_found_in_species
TACAAGCACTTCTCTTCATTTGCTGACAAATGATGGACTTGGGACATCAGTC	1801667	1801778	1801617	1801669	1	PFICI_Scf_8	PFICI_11250	1801445	1802559	None	4651	369	27085	No_constitutive_exon_found_in_species
AGTGGCTGACTTCCTCTTTCGAGTGCTCGGCATGCTAATTGTGGGAACAGCT	1884866	1885678	1884816	1884868	1	PFICI_Scf_8	PFICI_11277	1884696	1886446	None	4651	369	27085	No_constitutive_exon_found_in_species
ACTTCCCACGATGTTAACTCTACCGGCCTTTGGACACTCCTGTGGGCGAGAT	1947247	1947985	1947197	1947249	1	PFICI_Scf_8	PFICI_11302	1946852	1947985	None	4651	369	27085	No_constitutive_exon_found_in_species
CTCCGTTATTGGGCATCGAGTCGTCTAAAATTGTAAATGGGAAATTGTAGGG	2060951	2063501	2060901	2060953	1	PFICI_Scf_8	PFICI_11332	2059871	2063501	None	4651	369	27085	No_constitutive_exon_found_in_species
CCACATCAAGGTAAGCTGACCATTTGTCGTCTTTTGGGTAAAACAAATAGTC	2223564	2224620	2224670	2224618	-1	PFICI_Scf_8	PFICI_11365	2223564	2224741	None	4651	369	27085	No_constitutive_exon_found_in_species
TTTGAAATAATCCTTCTCGTTCTCAAAGTGCGTACTAACCTGGGACATAGGA	34491	34952	34441	34493	1	PFICI_Scf_9	PFICI_11465	33958	35349	None	4651	369	27085	No_constitutive_exon_found_in_species
TTTTTTTCTTTCTTCGTGCAGTAGTGCAATCTTGCTGACTGGGCATATAGGC	208526	208735	208476	208528	1	PFICI_Scf_9	PFICI_11496	207031	208735	None	4651	369	27085	No_constitutive_exon_found_in_species
TGAGTTGTCTCTCAAAACAATCTTGCGCGACATGGTTCTGATCGGGACAGTA	672583	673256	672533	672585	1	PFICI_Scf_9	PFICI_11631	672262	673936	None	4651	369	27085	No_constitutive_exon_found_in_species
CGGCACCAGTCTGCGGCTAACTGGATAGCTACGTATCGGCGTGCGGGCAGAT	836097	836835	836885	836833	-1	PFICI_Scf_9	PFICI_11681	836097	837819	None	4651	369	27085	No_constitutive_exon_found_in_species
ACGATTTCTTCGTCGTGTTCTCTCCGGATCTATGCTCAACGGGTAATTAGGA	1147967	1148218	1147917	1147969	1	PFICI_Scf_9	PFICI_11768	1147657	1148575	None	4651	369	27085	No_constitutive_exon_found_in_species
GATTAGTCCATAAGCGACTCTCACTCGACTGACAAGAATGGGTGTAACAGTA	1320070	1320886	1320020	1320072	1	PFICI_Scf_9	PFICI_11806	1319581	1320886	None	4651	369	27085	No_constitutive_exon_found_in_species
ATCGTATTTCGGTGGCTTTAGAAGACTCACTGACTAACTCGGGGGCACAGTA	1351016	1352713	1352763	1352711	-1	PFICI_Scf_9	PFICI_11813	1349541	1354320	None	4651	369	27085	No_constitutive_exon_found_in_species
GGCACTGCCATTCTTATCGCTGGACCCAAGCTAATGTGGGTGACGACAAGTG	1477351	1477431	1477301	1477353	1	PFICI_Scf_9	PFICI_11862	1477227	1479321	None	4651	369	27085	No_constitutive_exon_found_in_species
GTGAGATTCCCGTCAGGACCTTTTCTCTTTGCAACACTGACCAAGGGTAGCT	1547897	1548206	1547847	1547899	1	PFICI_Scf_9	PFICI_11882	1547390	1550028	None	4651	369	27085	No_constitutive_exon_found_in_species
AGTGAAGAACCAGTATGCGATTGTCGAGGATTGGCTAACTAGGGCCATAGAT	1551477	1551528	1551578	1551526	-1	PFICI_Scf_9	PFICI_11883	1550638	1552163	None	4651	369	27085	No_constitutive_exon_found_in_species
TTTATGCCAAACAGAAACGTTGGTTGCCTTTATCTGACGGAGGGCATTAGGC	1805893	1806041	1806091	1806039	-1	PFICI_Scf_9	PFICI_11962	1804740	1806612	None	4651	369	27085	No_constitutive_exon_found_in_species
CCGCGTTCCAAAAGCACTTATCCATATATCATATCGACGTGGGCTAATAGAA	1829921	1830044	1830094	1830042	-1	PFICI_Scf_9	PFICI_11970	1828873	1830297	None	4651	369	27085	No_constitutive_exon_found_in_species
CTTCCGGATCACATCATCGTCTCCGAGCCATTTCGTTAACAACTGGGTAGCG	1836943	1836966	1836893	1836945	1	PFICI_Scf_9	PFICI_11973	1836835	1837769	None	4651	369	27085	No_constitutive_exon_found_in_species
AATGACCCATTGTCCGAGTCTCTTTGATATCATGTTGACGCGGGAAACAGCC	2179606	2179640	2179556	2179608	1	PFICI_Scf_9	PFICI_12083	2179239	2180484	None	4651	369	27085	No_constitutive_exon_found_in_species
GACGGTTCTCCCTTTTTCATTACTCGGAATCTTTACACGGGATTAAAGAGTA	2266512	2268292	2268342	2268290	-1	PFICI_Scf_9	PFICI_12112	2266512	2268549	None	4651	369	27085	No_constitutive_exon_found_in_species
ACATTACTGATAGAGACAGCGTGGTATTCTGACATGTAAGGGAAATATAGTG	2344516	2344622	2344466	2344518	1	PFICI_Scf_9	PFICI_12137	2343674	2345105	None	4651	369	27085	No_constitutive_exon_found_in_species
TCTGTCCTGGCTATTCTCCTGTTAGTGTCGAGTATTAACCAGATGGGCAGGA	2522709	2522929	2522979	2522927	-1	PFICI_Scf_9	PFICI_12191	2522231	2523570	None	4651	369	27085	No_constitutive_exon_found_in_species
ATCTTGCCAGAGGATTCGCAAGACCAGTTGATTGACAAGGGGAAAAATAGCA	2542834	2543046	2542784	2542836	1	PFICI_Scf_9	PFICI_12199	2542509	2544164	None	4651	369	27085	No_constitutive_exon_found_in_species
ATATTGGGGTCATCGGTGCAGCAGAAGGGCTAACACTACTACCGGGACAGCT	90711	90909	90959	90907	-1	PFICI_Scf_10	PFICI_12244	90561	91386	None	4651	369	27085	No_constitutive_exon_found_in_species
AAAGCTGCCCTGGAAAGTTGTTCAAGTATTGTTTCTAATTGGGCATCAAGCC	204212	204477	204162	204214	1	PFICI_Scf_10	PFICI_12290	203944	208061	None	4651	369	27085	No_constitutive_exon_found_in_species
GTGATAAAGTTTTATCCTCATCTCGATGAACGATACTAACTGGGGAATAGGG	568448	568719	568398	568450	1	PFICI_Scf_10	PFICI_12427	567931	569892	None	4651	369	27085	No_constitutive_exon_found_in_species
GAGAATAGGGATTATAGGTCGACTCAGCACGACTGACAAACGGGAATAAGCG	806670	807469	807519	807467	-1	PFICI_Scf_10	PFICI_12492	805984	809145	None	4651	369	27085	No_constitutive_exon_found_in_species
TCGCAATGGTTCGAGTCCACTTTAACTATCAGTCGTGATGGGTGACATAGAA	917625	918092	917575	917627	1	PFICI_Scf_10	PFICI_12525	916706	918092	None	4651	369	27085	No_constitutive_exon_found_in_species
CGTATTGAAGAAAAGACGGTGAATTCTGAAACGAGTTATGGGATGTGAAGAT	1592618	1592678	1592728	1592676	-1	PFICI_Scf_10	PFICI_12705	1592480	1593154	None	4651	369	27085	No_constitutive_exon_found_in_species
GTCAGGCCAATCGTTGTTGTTATGTGAACTTGTACTGATCTGTGGGATAGGC	1600845	1600911	1600961	1600909	-1	PFICI_Scf_10	PFICI_12709	1600220	1602903	None	4651	369	27085	No_constitutive_exon_found_in_species
AGCTTCAAGGCCCTCATCTCTATCCAAATGAGTACTGACAACGGGTGTAGAT	1600220	1600283	1600333	1600281	-1	PFICI_Scf_10	PFICI_12709	1600220	1602903	None	4651	369	27085	No_constitutive_exon_found_in_species
TGAACACACAGAAAGTTTGCGCGAGTGGGCTGGACAGCTAACGGGTGCAGTG	1649257	1649815	1649207	1649259	1	PFICI_Scf_10	PFICI_12725	1649078	1650925	None	4651	369	27085	No_constitutive_exon_found_in_species
CAACTCGGGTTTCAGCTTTCTTTGAGTTAACCACGCCAAACTGGGAACAGGC	1922910	1923077	1922860	1922912	1	PFICI_Scf_10	PFICI_12815	1922654	1924057	None	4651	369	27085	No_constitutive_exon_found_in_species
GAATTATGACACACAACTTGGTTACTGACCCTGGAGGGGGGAAAAATTAGAC	1941310	1942036	1942086	1942034	-1	PFICI_Scf_10	PFICI_12822	1941310	1942272	None	4651	369	27085	No_constitutive_exon_found_in_species
GACGGCTCACCTATAAATACTTGAACCTTCTTCTCTGACACGTGGGACAGCG	1996243	1997306	1997356	1997304	-1	PFICI_Scf_10	PFICI_12842	1996243	1997742	None	4651	369	27085	No_constitutive_exon_found_in_species
AATATACATCTTCTGAAATTACACCAAATGGCTGCTAATTCGGGCTAAAGGG	2187643	2188096	2188146	2188094	-1	PFICI_Scf_10	PFICI_12909	2186828	2188495	None	4651	369	27085	No_constitutive_exon_found_in_species
CGCGCCGAGATCGTGAAGTAAAGAAGCTGACACTTTTTGTGGGACATTAGAT	2199138	2199357	2199407	2199355	-1	PFICI_Scf_10	PFICI_12913	2198964	2200535	None	4651	369	27085	No_constitutive_exon_found_in_species
GTATGTATCTTTGTCAATAAGTCGGTGCTGTTCTCTGATCGGGGGTATAGTG	2198964	2199088	2199138	2199086	-1	PFICI_Scf_10	PFICI_12913	2198964	2200535	None	4651	369	27085	No_constitutive_exon_found_in_species
TGATGGTAGTTGTCCGTTAGAACGTAGAAGAAAGACTAACAGGGTAGCAGGT	2344905	2345491	2344855	2344907	1	PFICI_Scf_10	PFICI_12954	2343919	2345491	None	4651	369	27085	No_constitutive_exon_found_in_species
GGTACGTCAAAACCTGTCCAGGGTGGAAATGTGTGCTGACAGGTGGGCAGGG	2379561	2380168	2379511	2379563	1	PFICI_Scf_10	PFICI_12965	2378911	2381578	None	4651	369	27085	No_constitutive_exon_found_in_species
CATGTCGACTTGCAACATAGAAATTGTATGATGCTAATGGGAGAAAACAGAG	2436850	2437780	2436800	2436852	1	PFICI_Scf_10	PFICI_12983	2436202	2437780	None	4651	369	27085	No_constitutive_exon_found_in_species
CGTATAGATTGTGGATGAAATTTCAGCTAATACCGAATTTGGGAACCCAGTG	2493355	2493635	2493305	2493357	1	PFICI_Scf_10	PFICI_12999	2492633	2494011	None	4651	369	27085	No_constitutive_exon_found_in_species
GCAAGGAGGCTGCAAGACGACAACAGACTGACGCTTCGGGGATACGACAGAG	2518439	2518768	2518389	2518441	1	PFICI_Scf_10	PFICI_13005	2517265	2519152	None	4651	369	27085	No_constitutive_exon_found_in_species
CTTGTCCCGCTGTCCCTGCGGCTAACGTGATCACCTACTCATCGGGACAGTC	45839	46545	45789	45841	1	PFICI_Scf_11	PFICI_13028	44677	46792	None	4651	369	27085	No_constitutive_exon_found_in_species
ATATATTTACATCTTCCACTCTGGACCACACACTAATTCGAGAGGGACAGGT	183382	185048	185098	185046	-1	PFICI_Scf_11	PFICI_13071	183382	187402	None	4651	369	27085	No_constitutive_exon_found_in_species
AAACTGCGTGATCATTCACCGAAAGCTAATATACTTGGGTGATAAAACAGGG	195020	195222	194970	195022	1	PFICI_Scf_11	PFICI_13074	193875	196171	None	4651	369	27085	No_constitutive_exon_found_in_species
CCCGCTCCTCGCAAATACGAAAATTCTCTACTCACAATCAATGGGACCAGAC	279907	280055	280105	280053	-1	PFICI_Scf_11	PFICI_13099	277937	280144	None	4651	369	27085	No_constitutive_exon_found_in_species
TAACAGTATTTCCCTGGAGTCCTCACCATTCTGACACCGCTGGGACACAGAT	312124	313078	312074	312126	1	PFICI_Scf_11	PFICI_13109	311598	313078	None	4651	369	27085	No_constitutive_exon_found_in_species
CGTGCCACGCTTACAATTATTTCTGTCAGCAACTTACCACGGGCATCAAGGT	511553	511998	511503	511555	1	PFICI_Scf_11	PFICI_13153	511121	514860	None	4651	369	27085	No_constitutive_exon_found_in_species
TCTTAAAATGCCCCCAGATGATGATTGTGAATTGACGGGGAGAAAGTCAGTA	534930	535017	534880	534932	1	PFICI_Scf_11	PFICI_13159	534527	535694	None	4651	369	27085	No_constitutive_exon_found_in_species
GGAAACCAACGTGACTATCCGGTGAAGCACTTGAGATCCGAACGGGACAGAC	604164	604744	604114	604166	1	PFICI_Scf_11	PFICI_13182	604001	604744	None	4651	369	27085	No_constitutive_exon_found_in_species
TATGCCAATAAAACACCCTCCAATGCAGTCATTTCTAACTCAATGGGCAGAT	790497	790617	790667	790615	-1	PFICI_Scf_11	PFICI_13240	789610	791374	None	4651	369	27085	No_constitutive_exon_found_in_species
AAAAAAAAAGAAAGCTTGGGGTTTTTTGTGCTGACTCGAGGGGCACACAGAA	942799	942856	942906	942854	-1	PFICI_Scf_11	PFICI_13280	942799	944457	None	4651	369	27085	No_constitutive_exon_found_in_species
CACGACTTCCAAGACCTGCGTAAAACATGCTAACGGGGACTGGGAGAAAGTG	998104	998239	998289	998237	-1	PFICI_Scf_11	PFICI_13295	993866	1000018	None	4651	369	27085	No_constitutive_exon_found_in_species
AGGCACAAGTAACATCTTCTGATCATTAGACACTAATGAAAAAGGGGTAGCA	1159869	1160408	1159819	1159871	1	PFICI_Scf_11	PFICI_13337	1157809	1160408	None	4651	369	27085	No_constitutive_exon_found_in_species
GTTTTCGGAAATATCCCATCCAGGATGAACCTCATCTAATCCGGGAACAGTT	1203519	1203843	1203893	1203841	-1	PFICI_Scf_11	PFICI_13354	1200998	1203958	None	4651	369	27085	No_constitutive_exon_found_in_species
ATCTGAGCCATGATTCGAGGGTGTTGGACTTGCTAACTCAGGGTGTACAGCA	1231297	1232125	1231247	1231299	1	PFICI_Scf_11	PFICI_13364	1230349	1232886	None	4651	369	27085	No_constitutive_exon_found_in_species
ATGGCGAATGAGAAGCAACATTGTAAATCAGGATACTGACTTGGGGATAGGC	1349746	1349776	1349826	1349774	-1	PFICI_Scf_11	PFICI_13395	1345283	1350243	None	4651	369	27085	No_constitutive_exon_found_in_species
GTAGGAGGCCAGACTACGAGTCCATACTCATTGGCTAATGGGAACCACAGCG	1463375	1464452	1463325	1463377	1	PFICI_Scf_11	PFICI_13421	1462232	1464452	None	4651	369	27085	No_constitutive_exon_found_in_species
ACCAACTTGTAGGTTGTGTTCTTACTATTTCTTCACTCACCGGGACAAAGTT	1466816	1467223	1466766	1466818	1	PFICI_Scf_11	PFICI_13422	1465556	1467223	None	4651	369	27085	No_constitutive_exon_found_in_species
ACTATTTTCAATCATCGCCCCGAGGTTTCCACCACTAACTGGGTGAACAGTG	2135160	2135410	2135110	2135162	1	PFICI_Scf_11	PFICI_13632	2134431	2135410	None	4651	369	27085	No_constitutive_exon_found_in_species
TTGATTCATTTCATCTTTCTACCAAGATACAGTCTAATGCAAGGGTGCAGCA	326372	326497	326322	326374	1	PFICI_Scf_12	PFICI_13861	325464	328247	None	4651	369	27085	No_constitutive_exon_found_in_species
AAAACGAGATATCGATACATTGATACCTACTCATGGTCCAACAGGGAAAGTG	371980	372088	372138	372086	-1	PFICI_Scf_12	PFICI_13878	371256	375904	None	4651	369	27085	No_constitutive_exon_found_in_species
CTTCCATCCTGACCAGCATGTTGTGATCACTCACAATTCGGGTGATGCAGAT	407475	408506	407425	407477	1	PFICI_Scf_12	PFICI_13887	407055	408506	None	4651	369	27085	No_constitutive_exon_found_in_species
CCTTGTGGTCGCCGGGGACAATGATAATTGATCTTACTCACAGGGCATAGCA	421122	421288	421338	421286	-1	PFICI_Scf_12	PFICI_13892	421122	421783	None	4651	369	27085	No_constitutive_exon_found_in_species
GGCCGACGAGGAGGGCGCGGACGGCTGTATGGGTAGAAGTTGGGAAGAAGAC	647585	647836	647886	647834	-1	PFICI_Scf_12	PFICI_13960	646556	648429	None	4651	369	27085	No_constitutive_exon_found_in_species
GTCAAGCTACGAATTAACACAACATTTTCACTGACTTTAGGGGGGAAAAGAC	784438	785085	784388	784440	1	PFICI_Scf_12	PFICI_14001	783925	785550	None	4651	369	27085	No_constitutive_exon_found_in_species
AGACATACCATTGCCCAGGAGGATGTGGGCTAATTAAGGTGGGAATTCAGGC	793772	794501	794551	794499	-1	PFICI_Scf_12	PFICI_14005	793772	794851	None	4651	369	27085	No_constitutive_exon_found_in_species
TCTTGATCTGAAAGAAAAGCAATCATGCTAACATGGTCGGGACAACACAGTG	939302	939403	939453	939401	-1	PFICI_Scf_12	PFICI_14048	938661	939590	None	4651	369	27085	No_constitutive_exon_found_in_species
GCATTTTGTAACCCCCGTAGTCGATTTCGTAATCACATGTCCGGGAATAGAC	956894	957436	956844	956896	1	PFICI_Scf_12	PFICI_14053	956219	957436	None	4651	369	27085	No_constitutive_exon_found_in_species
ACAAGGTCAAGATAAGGTCGCTAACGATGCGGGGCTTTGCGGGTACACAGGC	1672879	1673256	1673306	1673254	-1	PFICI_Scf_12	PFICI_14246	1672746	1674778	None	4651	369	27085	No_constitutive_exon_found_in_species
TACCCCAGCCCTCCTCCTTTCTTGTATATAACTGAATTGGGGAAATATAGAC	1686054	1686885	1686935	1686883	-1	PFICI_Scf_12	PFICI_14251	1685908	1687898	None	4651	369	27085	No_constitutive_exon_found_in_species
GTGCCGGCTCGGCTACAATGTCCGTCTATTCGCTGACATGAAGAGGGCAGGT	1756430	1757084	1756380	1756432	1	PFICI_Scf_12	PFICI_14278	1756243	1757197	None	4651	369	27085	No_constitutive_exon_found_in_species
AATTTATTATTCAAACATGGCTTTGCATATGGCTAATCACAGGGATACAGAC	1786607	1787180	1787230	1787178	-1	PFICI_Scf_12	PFICI_14289	1786068	1787834	None	4651	369	27085	No_constitutive_exon_found_in_species
CTTCCGCTTATTTATCAATCGGCCTCTCACTGACAGGGTCGTTTAAAAAGGA	1820020	1820031	1819970	1820022	1	PFICI_Scf_12	PFICI_14298	1819479	1822204	None	4651	369	27085	No_constitutive_exon_found_in_species
GACAAGGATGCACTCCGGACCACGTTTTCTAAAACTCCGGGAACAGACAGTT	1841256	1842262	1842312	1842260	-1	PFICI_Scf_12	PFICI_14301	1841256	1842445	None	4651	369	27085	No_constitutive_exon_found_in_species
AGTACTGTGGTGTTTTCTTTCGCTGCATTGAGATTGACGGGAAATGACAGTA	1898719	1898900	1898669	1898721	1	PFICI_Scf_12	PFICI_14312	1898138	1899493	None	4651	369	27085	No_constitutive_exon_found_in_species
ATGTATAATGCAGTAGCTTTCTTCGTGACATTTTACTGACTTGAGGGCAGAC	1902122	1902557	1902072	1902124	1	PFICI_Scf_12	PFICI_14313	1900858	1904851	None	4651	369	27085	No_constitutive_exon_found_in_species
GCATAACATTTACACCCATGACAACTCGCTAAAACCTTTGGGCAAACCAGGA	1931029	1931745	1930979	1931031	1	PFICI_Scf_12	PFICI_14321	1930781	1932047	None	4651	369	27085	No_constitutive_exon_found_in_species
TGGCCATGGCCGCGGAGTTGCAAGATATAATTGACTGACGGGATATACAGAA	2055544	2055605	2055655	2055603	-1	PFICI_Scf_12	PFICI_14360	2054460	2058529	None	4651	369	27085	No_constitutive_exon_found_in_species
CCACTGGCATAAATAACTTTCGCAGAAGATTGACTTGGGGAAAAAAAAAGGC	2094020	2094273	2094323	2094271	-1	PFICI_Scf_12	PFICI_14371	2092930	2094851	None	4651	369	27085	No_constitutive_exon_found_in_species
CTCCGCCGGTGGACAGGCCGACTCGGTATCGCGTTCTAATGGGAAGATAGAG	41145	41790	41095	41147	1	PFICI_Scf_13	PFICI_14410	40779	42503	None	4651	369	27085	No_constitutive_exon_found_in_species
GTGCGTGAGCAGGCTCCAAACATAATTCATGCGTTGACTCACGGGAACAGTT	160746	161228	161278	161226	-1	PFICI_Scf_13	PFICI_14448	159721	161518	None	4651	369	27085	No_constitutive_exon_found_in_species
GTTGCTCTTGGACACTGCAGTATTGATTGTGGCTGACTAACCGAGGGTAGGA	183650	184307	183600	183652	1	PFICI_Scf_13	PFICI_14456	182463	184307	None	4651	369	27085	No_constitutive_exon_found_in_species
GTACAATGATTTTGTGAGACTAGCTGACACGCATCTCTTCGAATGGGCAGAG	201827	202155	201777	201829	1	PFICI_Scf_13	PFICI_14462	201037	202357	None	4651	369	27085	No_constitutive_exon_found_in_species
CGTGAACGGCCGCGATGACACATTTTTTTTGACTGATGGGAGAAAAACAGGA	218145	218753	218803	218751	-1	PFICI_Scf_13	PFICI_14468	217801	219166	None	4651	369	27085	No_constitutive_exon_found_in_species
TCGGTCACATCCCAAAGTCCTCGGGCAAAACGAAAGTTAACAAGGGGCAGCA	319061	319421	319011	319063	1	PFICI_Scf_13	PFICI_14504	318633	320466	None	4651	369	27085	No_constitutive_exon_found_in_species
GACATGCTTTGGGAAATCATGTAATAATGCATTCTCACGATTATAGGGAGAT	337529	337741	337479	337531	1	PFICI_Scf_13	PFICI_14511	337169	340824	None	4651	369	27085	No_constitutive_exon_found_in_species
ATAGAGAAAGAATCACCAATGATCAATACAAACTGACCTCGGGGGTTCAGGA	339733	339935	339683	339735	1	PFICI_Scf_13	PFICI_14511	337169	340824	None	4651	369	27085	No_constitutive_exon_found_in_species
ATACTGGAAATGTCTCGAAGGAAAGCATGCTGACATGGATGGGGGATCAGTC	390876	391042	390826	390878	1	PFICI_Scf_13	PFICI_14529	389230	391042	None	4651	369	27085	No_constitutive_exon_found_in_species
AGTGAATTTTCCCAGAAATGAATTGATGTGATGTTGACAAAGGGAAATAGTC	825545	825760	825810	825758	-1	PFICI_Scf_13	PFICI_14666	825545	827049	None	4651	369	27085	No_constitutive_exon_found_in_species
TTTCATATGTTCAAGTGTGAATTTCAGTGCTAATTCAATTATGGGAATAGAT	986371	986405	986455	986403	-1	PFICI_Scf_13	PFICI_14716	985223	986742	None	4651	369	27085	No_constitutive_exon_found_in_species
GGCCTCAAGAAAAAAAAAATTCACCCCGGGTAAACTAATTAGCGGGACAGGG	1080956	1082030	1082080	1082028	-1	PFICI_Scf_13	PFICI_14747	1080956	1082497	None	4651	369	27085	No_constitutive_exon_found_in_species
AGGTAAAATTCAATGTACACAAGCGATGCTACCTACTGACTATGGGGCAGAA	1105048	1105311	1105361	1105309	-1	PFICI_Scf_13	PFICI_14760	1105048	1105951	None	4651	369	27085	No_constitutive_exon_found_in_species
GTAAGAGCCCGCGCTTTCTAAACGGCTGGCAACGCTGACGATGGGTACAGAG	1128914	1129151	1128864	1128916	1	PFICI_Scf_13	PFICI_14768	1127987	1130148	None	4651	369	27085	No_constitutive_exon_found_in_species
TGGTAGCCATCTCCATCATGGTCCCTGTATTCTTGACTAATGGGGCGAAGTG	1236149	1236360	1236410	1236358	-1	PFICI_Scf_13	PFICI_14807	1235274	1236830	None	4651	369	27085	No_constitutive_exon_found_in_species
GAATGAGACTAAGATGGAAACGCATTCACCGAGACTGACATGGGCGGCAGGT	404790	405596	404740	404792	1	PFICI_Scf_14	PFICI_14961	404487	405596	None	4651	369	27085	No_constitutive_exon_found_in_species
TCATACACTTTTATGATGAGTTTCACACATACTGACATGGAGACGGGTAGAC	545058	545225	545008	545060	1	PFICI_Scf_14	PFICI_15003	544556	545459	None	4651	369	27085	No_constitutive_exon_found_in_species
CCAAAACGCTCCGATCCTAAATGACTGGACTCGACTGACTGGGGGAAAAGGT	616670	616908	616958	616906	-1	PFICI_Scf_14	PFICI_15023	616203	617351	None	4651	369	27085	No_constitutive_exon_found_in_species
GAGAGGAAAGAAACAACAAGGGTTGTGGGTCTCTGCTGACAGGGGTATAGTC	619621	619716	619766	619714	-1	PFICI_Scf_14	PFICI_15024	619621	620340	None	4651	369	27085	No_constitutive_exon_found_in_species
GGGTAAGCCACTCTTGATGACGGAAGGATGCCAAGTTAACGTGGGTGTAGGA	58416	58986	59036	58984	-1	PFICI_Scf_15	PFICI_15075	57803	59464	None	4651	369	27085	No_constitutive_exon_found_in_species
TGGCGCACCGACAGGCATGCCCCCTGGCTGACGAACCACTGGGAGCAAAGTA	94089	94187	94237	94185	-1	PFICI_Scf_15	PFICI_15090	93022	94446	None	4651	369	27085	No_constitutive_exon_found_in_species
CTGCCCCCATTTGCCAAAGTGCATCGCTAAGAGGAGGGGAAAAAAACCAGTC	390546	391248	391298	391246	-1	PFICI_Scf_15	PFICI_15163	390257	391572	None	4651	369	27085	No_constitutive_exon_found_in_species
TCCCTTTCTTCTGTGTTCAGGATGGATACTAATTCGAGACTGCGGGACAGAT	42317	42910	42960	42908	-1	PFICI_Scf_16	PFICI_15183	42317	43623	None	4651	369	27085	No_constitutive_exon_found_in_species
TTCCCAAATCCACATCACAGAAGCAGTCACTCATTCGATGGGCCGAGTAGCT	176396	176813	176863	176811	-1	PFICI_Scf_16	PFICI_15226	176396	177129	None	4651	369	27085	No_constitutive_exon_found_in_species
CAAATATGTGACCTGAAGGGAGCAATCACTGACATCTATGGGTGGGTTAGGG	217312	218440	218490	218438	-1	PFICI_Scf_16	PFICI_15240	217312	218740	None	4651	369	27085	No_constitutive_exon_found_in_species
CCTTTGATTACCATCGACTCCTCTACAGCCATGCTAATTTGGGACTACAGCT	38748	38850	38900	38848	-1	PFICI_Scf_17	PFICI_15300	36526	39036	None	4651	369	27085	No_constitutive_exon_found_in_species
GCTAGTGACTTTGGTGCATGACAAGACTAACACACAGGGTGGTAAAATAGTA	135177	135403	135453	135401	-1	PFICI_Scf_17	PFICI_15331	130067	139109	None	4651	369	27085	No_constitutive_exon_found_in_species
