# Supplementary material for: Widespread Separation of the Polypyrimidine Tract From 3′ AG by G Tracts in Association With Alternative Exons in Metazoa and Plants
Source: Front Genet. 2019 Jan 14;9:741. doi: 10.3389/fgene.2018.00741 (PMC6339879; doi:10.3389/fgene.2018.00741)
Supplement: DATA FILE S1 — Sequences of REPAG 3′ SS from each species of fungi. [file Data_Sheet_1.zip › Supplementary data 1/Fungi_Release38_aspergillus_ochraceoroseus.txt]

REPA_GGG_Sequence	Exon_Start	Exon_End	Pos_-50	Pos_+2	Strand	Chromosome	GeneID	Gene_Start	Gene_End	Gene_Name	Number_of_REPAs	Number_of_REPAs_has_GGG	Number_of_Intron(Intra_genic_Region)	Upstream_Constitutive_Exon
AATACCGATTGGAATGATCTAGACAACAGGTTGCTAAGACGGGATTACAGCT	27516	27617	27667	27615	-1	contig00001	AOCH_000013	27350	28173	None	3145	453	18133	No_constitutive_exon_found_in_species
GTGTGGGGTGTTTTTTTTTTTCTCATTCGGCAGCTGATTGGGGTGCACAGGT	35084	35151	35034	35086	1	contig00001	AOCH_000015	34505	36619	None	3145	453	18133	No_constitutive_exon_found_in_species
AGCGCCCGTTCAGATTAGTATGTCAGGCGCGAGCTAATGGGATCGGATAGCC	30559	30795	30845	30793	-1	contig00002	AOCH_000377	29146	31116	None	3145	453	18133	No_constitutive_exon_found_in_species
TACACTTATATGGCTTTGCTGGGGTCGGATCTTTTGCTGAGGGTGGCCAGAT	88365	88391	88315	88367	1	contig00003	AOCH_000171	88174	89606	None	3145	453	18133	No_constitutive_exon_found_in_species
CAACATGTCGCTGTAATCTCTCAGTCCGGCTGACTCCCGGGGAAAACTAGAT	1330	1639	1689	1637	-1	contig00004	AOCH_000074	519	2543	None	3145	453	18133	No_constitutive_exon_found_in_species
GGGAGACAAGGTTCTTATCCATTCAGCAGCTGGGGCCGTGGGCCAAGCAGCC	45716	46252	45666	45718	1	contig00004	AOCH_000091	43889	47317	None	3145	453	18133	No_constitutive_exon_found_in_species
GTCTAGAAGTCAGTATGCAGCGCTTGCACCGTACTCTGGTGGACGGGGAGGG	31009	31172	31222	31170	-1	contig00005	AOCH_000051	29236	34257	None	3145	453	18133	No_constitutive_exon_found_in_species
ATTGTGAAAGAGCCCAACACTCGATGACTTTTTCCGCCATGATCGGGCAGTA	30129	30154	30204	30152	-1	contig00005	AOCH_000051	29236	34257	None	3145	453	18133	No_constitutive_exon_found_in_species
TTCCTGTTCTTTCCACTTTCCAATGTGACGTGACACTAACGGGATAATAGGG	42897	43057	43107	43055	-1	contig00005	AOCH_000056	41610	43553	None	3145	453	18133	No_constitutive_exon_found_in_species
GTCTCTCCTTCAAGACACAGATAGCCTTTGGATCAAAGCTGACTGGGTAGTG	46846	47257	47307	47255	-1	contig00005	AOCH_000058	45264	47367	None	3145	453	18133	No_constitutive_exon_found_in_species
TCTACACCTACGGCCCGCATGCACCAACGGCATTCTGTAACGGGCGACAGGA	56865	57161	56815	56867	1	contig00005	AOCH_000062	55500	57161	None	3145	453	18133	No_constitutive_exon_found_in_species
CGCTGGAGACTGAAACTCTCCGATTGCGCTGATCTTGGGGATAAGAGCAGAA	72703	73332	73382	73330	-1	contig00005	AOCH_000068	72703	73696	None	3145	453	18133	No_constitutive_exon_found_in_species
TCTCTACCTGACTTTACCTACCCTCATTGGATGTTAACTGGGGTTGATAGAT	9492	10495	9442	9494	1	contig00007	AOCH_000109	8970	10966	None	3145	453	18133	No_constitutive_exon_found_in_species
CTCTATTCGACTGTGATGGATTCAAAATTTGCTAACGGGTTAAAATATAGCT	37198	37502	37148	37200	1	contig00007	AOCH_000118	36563	38263	None	3145	453	18133	No_constitutive_exon_found_in_species
GGTAAGACTGCAAGGCGATTGGAGGTTGCAGTTACTGACAGGGTCAACAGGT	58141	58168	58218	58166	-1	contig00007	AOCH_000126	58141	58683	None	3145	453	18133	No_constitutive_exon_found_in_species
TGGCATTCCGTCCCATTTCTACGCCAAGTCACGATCCTTACGGCGGGAAGCC	60949	61373	60899	60951	1	contig00007	AOCH_000127	59898	61373	None	3145	453	18133	No_constitutive_exon_found_in_species
CTTTTTACAAAGGTTCAAGGTTATGGATTATTGCTAACTGATGGGGATAGAT	46761	46916	46966	46914	-1	contig00008	AOCH_000435	46761	53768	None	3145	453	18133	No_constitutive_exon_found_in_species
TCCCGAGAGCTATTATATTGAAGTTATACTGACTGTCTGGGCGGCAAAAGGT	39235	39990	40040	39988	-1	contig00009	AOCH_000262	34154	42342	None	3145	453	18133	No_constitutive_exon_found_in_species
GCTGGATCCAATTATCCCGGGTGGCAAGGCTAATACGATGGGGGTGTTAGGA	47698	48317	48367	48315	-1	contig00009	AOCH_000265	47342	48833	None	3145	453	18133	No_constitutive_exon_found_in_species
GAGTTTATGGGTGGTATAGGGTGTTTTACAAGGCTGACCCCGGGAATCAGAC	65533	66097	65483	65535	1	contig00009	AOCH_000271	64394	66097	None	3145	453	18133	No_constitutive_exon_found_in_species
CCGCTTAGCTGCTCTGCGAAGATCAAGTGCTGATGAAGGGAGAATAACAGAC	3900	4837	4887	4835	-1	contig00011	AOCH_000226	1928	5709	None	3145	453	18133	No_constitutive_exon_found_in_species
ATTCCTGTTTTGCCAGCATCAGGAACGCTTGGAAGCTAAGGGAGAGCTAGGA	7067	7135	7017	7069	1	contig00011	AOCH_000227	7004	9517	None	3145	453	18133	No_constitutive_exon_found_in_species
GAGCCTGTTCTTCACGCGGAGAGGACGATTGTCGGACATGGGCAGGAAAGGG	40021	40654	40704	40652	-1	contig00012	AOCH_000522	40021	41916	None	3145	453	18133	No_constitutive_exon_found_in_species
AGCCATCGTGAATGAAACTTTTTGTTTATAGGAACTAATCTTGGGGGTAGCA	51136	51555	51086	51138	1	contig00012	AOCH_000527	50796	51790	None	3145	453	18133	No_constitutive_exon_found_in_species
ATCTGCTATATGTTGTATAGTCAATATTCTAATGAACCTCCCGGGGATAGCC	27474	27529	27579	27527	-1	contig00014	AOCH_000309	26354	27792	None	3145	453	18133	No_constitutive_exon_found_in_species
CCAGCGCCCGCGTGCACATTGAACATGGAGACTGATTTTTACGGGAGTAGGG	46660	46749	46799	46747	-1	contig00014	AOCH_000316	45050	49437	None	3145	453	18133	No_constitutive_exon_found_in_species
AAATAGAGAAAAGTTTTTCTTCTTCTAAACTGATACATTGGGGTTGATAGGC	12779	13244	12729	12781	1	contig00016	AOCH_000330	12659	13483	None	3145	453	18133	No_constitutive_exon_found_in_species
GACCTGTGGTCGTCTGGATAGACTTCTAATATCTAACTGGGAAATTAAAGCC	31712	31797	31662	31714	1	contig00016	AOCH_000336	31383	32378	None	3145	453	18133	No_constitutive_exon_found_in_species
TTTGCTATTCTGCAATCCCGGCGGAGTTTACATATTGACAAGGGAAATAGAA	36652	36795	36602	36654	1	contig00016	AOCH_000338	36004	39729	None	3145	453	18133	No_constitutive_exon_found_in_species
GTGCTTTAACCGTATAAGCTTAAGAGCTAGCTGACCGGGGTAAACGACAGCT	49787	50489	49737	49789	1	contig00017	AOCH_000417	49034	50489	None	3145	453	18133	No_constitutive_exon_found_in_species
GAACCTGTTTCCCGCATAAAGCATGGGATCATTTGGCTAACGGGGGATAGAA	31000	31072	31122	31070	-1	contig00018	AOCH_001013	30718	31533	None	3145	453	18133	No_constitutive_exon_found_in_species
GGTATGGGGGTTGCCTGCCTCGTTTTGATAATGCACTGACTGGGATACAGAG	50387	50454	50337	50389	1	contig00018	AOCH_001018	50166	51509	None	3145	453	18133	No_constitutive_exon_found_in_species
GCTCTGCTTTCCACTCTCGAAGTCATGGACTAACCAATCGGGAATAATAGGT	31739	31904	31954	31902	-1	contig00019	AOCH_000605	31739	33716	None	3145	453	18133	No_constitutive_exon_found_in_species
GGAGTTGGGAGACACCTTGAAAGACTAATGCATCAGGGTGATGATGGTAGGC	59463	59712	59762	59710	-1	contig00021	AOCH_001123	58517	60460	None	3145	453	18133	No_constitutive_exon_found_in_species
TTGCTTAACCTCACTGGCTGGTGTTTTTGTGACTAACGGCTGGCGGGCAGAA	17172	17396	17122	17174	1	contig00023	AOCH_000351	16068	19140	None	3145	453	18133	No_constitutive_exon_found_in_species
CCGGCTCCATTCCTTATATTTTGCATATCAGGCTAAGTCAGGGTAAACAGCA	12043	12188	11993	12045	1	contig00025	AOCH_000468	11677	12906	None	3145	453	18133	No_constitutive_exon_found_in_species
AGTCTGATACTTTTTCGTCATTTTATGCTTGGTTGCTAACCGGGGACAAGCT	32028	32117	31978	32030	1	contig00025	AOCH_000478	31091	33119	None	3145	453	18133	No_constitutive_exon_found_in_species
TTTCAGATGGGAATGGGTGCGAATCCTGGTGCTGACATGTCCGGGAATAGAC	57989	58822	58872	58820	-1	contig00025	AOCH_000486	57659	59452	None	3145	453	18133	No_constitutive_exon_found_in_species
CATTAGGATATTATTACTACCGCTTGAATCATAAACTGAGACGGGAAAAGGT	53031	54708	52981	53033	1	contig00028	AOCH_000867	52813	54708	None	3145	453	18133	No_constitutive_exon_found_in_species
TGGGCCCCGGATTCCCCAGATATCGATACTAATGAAAAGGGGAAAAAAAGGA	27	663	713	661	-1	contig00029	AOCH_000534	27	2250	None	3145	453	18133	No_constitutive_exon_found_in_species
GATTTCGCGCAGTATGGGTAATTCTATTGGATACTAACTAATGGGGTCAGGT	39223	39677	39727	39675	-1	contig00029	AOCH_000548	38822	40123	None	3145	453	18133	No_constitutive_exon_found_in_species
GTACCATCATCACACACAAAAGAAAGCTGACCCTCATCCCCGGGACATAGGC	43120	43251	43301	43249	-1	contig00030	AOCH_000591	42840	43662	None	3145	453	18133	No_constitutive_exon_found_in_species
TTCCATAATATCATTACGTATACACCTTGTTCACGCAAAACGGGAAATAGTC	23999	24069	24119	24067	-1	contig00032	AOCH_001763	22161	24354	None	3145	453	18133	No_constitutive_exon_found_in_species
AGCTAGCTACCTAGACGTTACATCTCTTGTTAATAGCCACGTGGGATTAGAA	39577	39778	39828	39776	-1	contig00033	AOCH_000634	35596	39957	None	3145	453	18133	No_constitutive_exon_found_in_species
GGGGCTTTGGACTGGGAAGAAATCGAGATGCGCTGCTAACGGGTGACAAGAT	1624	2425	1574	1626	1	contig00035	AOCH_001553	448	3805	None	3145	453	18133	No_constitutive_exon_found_in_species
ATCTCTTGTTCATTATGGTCTCTGATCCGCTGACATTTAAATGGGAGAAGAT	20315	20445	20265	20317	1	contig00035	AOCH_001560	19939	26287	None	3145	453	18133	No_constitutive_exon_found_in_species
ATAATTCCTACCAAACTCTTAGTCAACGTCACTTACTTACTGGGGATTAGGG	20507	20556	20457	20509	1	contig00035	AOCH_001560	19939	26287	None	3145	453	18133	No_constitutive_exon_found_in_species
ACCGATCATACAGGATAACCACTACTAACCTTCAACTCTCGGGCGTGTAGGT	15130	15291	15080	15132	1	contig00038	AOCH_000955	13584	15516	None	3145	453	18133	No_constitutive_exon_found_in_species
TAACCCATACGCCATGGGCCAGGAAAACTACTGGGGACCGGGAGAAACAGTC	41646	42356	42406	42354	-1	contig00038	AOCH_000965	41646	43142	None	3145	453	18133	No_constitutive_exon_found_in_species
TTCTACCCTGCCTCTCGACTACCTAGAAAATGATGCTGATTGGGGAGCAGAC	6688	6837	6638	6690	1	contig00040	AOCH_001488	6394	8004	None	3145	453	18133	No_constitutive_exon_found_in_species
TAGTAACAATAAAAATGGTCGTATTCTGTTGACTAGGGCAAACACACAAGAC	41636	41927	41977	41925	-1	contig00040	AOCH_001501	40371	41984	None	3145	453	18133	No_constitutive_exon_found_in_species
TCGTCTTGTCTGTCCCCCGTGTGCTTTTGTCGTCTAATCGCGGGGAATAGCC	5120	5740	5070	5122	1	contig00041	AOCH_000689	3547	5740	None	3145	453	18133	No_constitutive_exon_found_in_species
GTCTCTTATTATATGAGATGTATGGGCAAGTTGCTGACTGGGTGAATTAGCT	43620	43766	43570	43622	1	contig00041	AOCH_000699	43352	44782	None	3145	453	18133	No_constitutive_exon_found_in_species
GTATAGTGTCATTCTCGAGAATCCATGCACGCTAATGACCATGGGACAAGGC	32549	33299	32499	32551	1	contig00042	AOCH_000882	32336	34062	None	3145	453	18133	No_constitutive_exon_found_in_species
ATCGTGGTCCCATGGCCCGATTTATTGCAGCAAACCGACTGGGAATCTAGTT	52352	52781	52831	52779	-1	contig00043	AOCH_000950	48920	52916	None	3145	453	18133	No_constitutive_exon_found_in_species
TACGGCTGAGAGTTAAGCGCGCGTCCGATCGGGGTACTGATCGAGGGCAGAC	41336	41621	41671	41619	-1	contig00044	AOCH_001373	40881	42415	None	3145	453	18133	No_constitutive_exon_found_in_species
AATTGCTTTGTCTATACAAGTTGATGTGCTGATAACTATGGGCGTAATAGGA	44545	45169	45219	45167	-1	contig00044	AOCH_001375	44545	45793	None	3145	453	18133	No_constitutive_exon_found_in_species
TCATGGAACGGGCTGAAAAGTTTGACGAACTCGTCTAATGACGTGGGTAGCG	37173	37275	37123	37175	1	contig00045	AOCH_000841	35730	37535	None	3145	453	18133	No_constitutive_exon_found_in_species
AGTAGTAGTAGTCGGAGTCTGCAACCCATCTTCCATCTAACGGGTAGTAGGG	41699	41767	41817	41765	-1	contig00045	AOCH_000843	41239	42723	None	3145	453	18133	No_constitutive_exon_found_in_species
GTGGGGATATCCATCATCTTTTCAGCAAGATGTAACGTACAGGGTGTTAGGC	13115	13215	13265	13213	-1	contig00047	AOCH_000972	8419	13394	None	3145	453	18133	No_constitutive_exon_found_in_species
CCTTCCTCCACACCACTACTAAGCAGGAAGACATATTGACGGGAATGTAGGC	1985	2699	1935	1987	1	contig00048	AOCH_000704	1882	3717	None	3145	453	18133	No_constitutive_exon_found_in_species
ACCTTATTGCATAGTGAGGTAAACCAATTTAGCTAATCATGGGTTGGCAGTG	24145	24336	24386	24334	-1	contig00049	AOCH_000801	24035	25232	None	3145	453	18133	No_constitutive_exon_found_in_species
CTCCTTGGCTGTGCCATGGCTGAGGATGTCGGCGTTGGGAAGCGCGACAGTT	35751	36021	36071	36019	-1	contig00050	AOCH_001335	35261	36098	None	3145	453	18133	No_constitutive_exon_found_in_species
ATTCCCCAGGCATACCACAAGCTGAGTGACTGACTGACTTGGGATGTTAGGA	41286	41547	41597	41545	-1	contig00050	AOCH_001338	41286	42685	None	3145	453	18133	No_constitutive_exon_found_in_species
ACGATCAGTACTATACTCCGGGCGCCCCGTGTTCCTCTACGATGCGGGAGAA	23547	23650	23700	23648	-1	contig00051	AOCH_000761	22248	24024	None	3145	453	18133	No_constitutive_exon_found_in_species
TCTTACTCTATTGTGAGGGAGTCTATGGTTCTAACTAATGGGGGGGGAAGTG	44043	45066	43993	44045	1	contig00051	AOCH_000770	43834	45066	None	3145	453	18133	No_constitutive_exon_found_in_species
CGAAAAAAAAAAGAAAGAAACAACACTAACAGTAATGTACGCATGGGCAGGA	47158	47345	47108	47160	1	contig00052	AOCH_001038	46493	47740	None	3145	453	18133	No_constitutive_exon_found_in_species
GTGAAGGAATATCGTGTCTTGCATGGGTTTACTGACAAGCGAGGGACCAGGA	48819	48956	49006	48954	-1	contig00052	AOCH_001039	48411	49224	None	3145	453	18133	No_constitutive_exon_found_in_species
CCCTGTTGCCAGACTGCGCTGAGAAGTGGGCCTAATAGATGAGGGAATAGGG	14054	14195	14245	14193	-1	contig00054	AOCH_000815	13509	14380	None	3145	453	18133	No_constitutive_exon_found_in_species
AGTGCGTCTTATCAAAGTTTGCTACAGAATTCTTGCTAAGGGAGATGAAGGC	42287	42551	42601	42549	-1	contig00056	AOCH_001390	41806	43586	None	3145	453	18133	No_constitutive_exon_found_in_species
GGTAAGATCTTCTACCTTCAATACTCTAGGGGTTCTAATAGGGAGCATAGTC	27583	28882	27533	27585	1	contig00060	AOCH_001137	27222	28882	None	3145	453	18133	No_constitutive_exon_found_in_species
TCGTTTGGTTTTGCTCGTGCGGTATGGTTGACTTGGCTCCGGGGTGGTAGTT	38787	39180	38737	38789	1	contig00060	AOCH_001139	33487	39180	None	3145	453	18133	No_constitutive_exon_found_in_species
GATTGTGAAGGGTTTGGGCACTGGGAATGCTTTACTGACTGAGGGGCTAGTT	14444	14511	14561	14509	-1	contig00061	AOCH_001663	14444	15671	None	3145	453	18133	No_constitutive_exon_found_in_species
CGTCGCCATTAACGTCGACGTTGGGCTAACCGGATGGCGTTGGGGAATAGAT	20588	20667	20538	20590	1	contig00061	AOCH_001666	19788	20788	None	3145	453	18133	No_constitutive_exon_found_in_species
AGATAGGCACTTGGTTTATTTGCAGACAGTGCTAATGGCGGGGAATGTAGAA	29775	30011	30061	30009	-1	contig00061	AOCH_001669	27240	30119	None	3145	453	18133	No_constitutive_exon_found_in_species
AGTTCTTGGTTCACTGGTTTATATTATCTGTGGTTAACTGCCGGGAATAGAT	12619	12828	12569	12621	1	contig00063	AOCH_001303	11736	12828	None	3145	453	18133	No_constitutive_exon_found_in_species
TTGGTTACGATATCTTGACTTGGTCCTTAATCAACTCTCTCGGGCAAAAGGG	42263	44280	42213	42265	1	contig00062	AOCH_001463	39386	44512	None	3145	453	18133	No_constitutive_exon_found_in_species
TGTCTATAATCCAGCCAGACGTTTCTTGAATCTTACTGATAGGGTTAAAGGG	29356	29424	29474	29422	-1	contig00066	AOCH_000732	27923	29622	None	3145	453	18133	No_constitutive_exon_found_in_species
CCCCTTTTTTCTTTATTTACGATAAGAACATTTGCTGACAGAGGGTTTAGAT	21524	21674	21474	21526	1	contig00067	AOCH_001512	18238	21842	None	3145	453	18133	No_constitutive_exon_found_in_species
GAAAGAAAAGAAGCATGAACTAAACTCTCATGAGATGGGGATGGGAGTAGCC	39956	40651	39906	39958	1	contig00067	AOCH_001519	39222	40651	None	3145	453	18133	No_constitutive_exon_found_in_species
CTCTCTTGTTCCATACAGCCAGATAGCTGACGCTTTTTTTGGGGGGTAAGGG	11743	12726	12776	12724	-1	contig00069	AOCH_001192	11651	13923	None	3145	453	18133	No_constitutive_exon_found_in_species
GGGTATGTGTCCATTCTCCATGCTTCTAGATTCGAGACTGATAGGGATAGTT	37530	39733	39783	39731	-1	contig00070	AOCH_001697	35700	40037	None	3145	453	18133	No_constitutive_exon_found_in_species
CTCTATATCTCCTGCACCGTTTGAGTCGAGACTGACAAACACGGGCATAGAG	394	1105	1155	1103	-1	contig00073	AOCH_001610	394	1892	None	3145	453	18133	No_constitutive_exon_found_in_species
CTCGTCGTCATGGGGCCGTATACCTAACTTACCCCCCCCCGGGTGGACAGGA	28465	28604	28654	28602	-1	contig00074	AOCH_001418	28173	31270	None	3145	453	18133	No_constitutive_exon_found_in_species
TTTTATTTCCTTTTTTTTTTCGACATATGTAACTGACGTTGAGGGGGTAGAA	25768	27217	27267	27215	-1	contig00076	AOCH_001168	25624	27426	None	3145	453	18133	No_constitutive_exon_found_in_species
TTGTTGTGTCCCACAACCTTGAAAAAAGGGCTCCGCTGACCAGGGAGTAGAT	33881	33966	34016	33964	-1	contig00077	AOCH_001932	33881	34546	None	3145	453	18133	No_constitutive_exon_found_in_species
TTTCCGAGGATTGAGACCTGAGTTTGATCGTTTTCGTCGTGCGGGAACAGGG	39891	40027	40077	40025	-1	contig00077	AOCH_001935	39532	40362	None	3145	453	18133	No_constitutive_exon_found_in_species
GTGGATTTTGGGAAGAGAAACCGAAGGAGTGCAGTTGTTCCGGTCGGGAGTT	29802	30590	30640	30588	-1	contig00079	AOCH_001154	29802	31849	None	3145	453	18133	No_constitutive_exon_found_in_species
TCTAGATTTGGGTATTTTATCTCTAACATGAGGTTTGCGGGAAAATGCAGGA	21899	22377	21849	21901	1	contig00080	AOCH_001707	21680	23642	None	3145	453	18133	No_constitutive_exon_found_in_species
TTTAGAAGAGGATTCGGGCACTGCATAGATGCTAACTGGGCCGAAAACAGGT	22438	22572	22388	22440	1	contig00080	AOCH_001707	21680	23642	None	3145	453	18133	No_constitutive_exon_found_in_species
CTGCATGCGCAGCAAGGACGCGGCGTGGAGGATGCTAACGAGGGTGATAGTT	27665	28910	27615	27667	1	contig00081	AOCH_002321	27294	30838	None	3145	453	18133	No_constitutive_exon_found_in_species
TTGATTATTCCGATCTGGTAGCCGATTTCGAGGCTGGGAGTCGAAAACAGCG	4668	5013	5063	5011	-1	contig00083	AOCH_001911	3669	7407	None	3145	453	18133	No_constitutive_exon_found_in_species
ACTAAATTCTAGAATTGCCTGAGATCGCTAACAGTGGTTGTGTGGGATAGGA	26587	27308	26537	26589	1	contig00084	AOCH_002183	25851	27424	None	3145	453	18133	No_constitutive_exon_found_in_species
AACTTCTGCGCGGCGGGAAATTTGGGCCGCTACTAAGCAAAGGAGGGAAGCC	23637	23916	23587	23639	1	contig00085	AOCH_001875	22733	23916	None	3145	453	18133	No_constitutive_exon_found_in_species
CATCCTTCGCCTCGCAAACATATGAAGCTCATCTAAATTTTAATGGGCAGGG	6537	6609	6487	6539	1	contig00087	AOCH_001177	5555	10958	None	3145	453	18133	No_constitutive_exon_found_in_species
TCCGACATCTGTACTCCGTACTTGATTTCCCTAAACACGACGGGACGCAGGC	33990	34062	33940	33992	1	contig00087	AOCH_001184	33702	34345	None	3145	453	18133	No_constitutive_exon_found_in_species
TAAAGAAGAAGACCTAACTAACACCCCGTGATTTGATTGGACTGGGATAGAA	39882	40192	39832	39884	1	contig00088	AOCH_002576	33348	40192	None	3145	453	18133	No_constitutive_exon_found_in_species
CCCCCTTGGCCATGCGCAAGACCATACCGTTAACTGTTATTGGGGAATAGGC	39035	39057	39107	39055	-1	contig00089	AOCH_002969	37552	39459	None	3145	453	18133	No_constitutive_exon_found_in_species
ATAACCTCGCGAGGTTTTTTTTTTATTAACTGATACTAAATGGGGTATAGAT	38085	38406	38456	38404	-1	contig00089	AOCH_002969	37552	39459	None	3145	453	18133	No_constitutive_exon_found_in_species
CTCTCTCTCTTTTGGTCACCTGTGTAATCCCTTTTTAATTGTCGGGGTAGGT	10744	11652	10694	10746	1	contig00090	AOCH_001788	9998	11652	None	3145	453	18133	No_constitutive_exon_found_in_species
AACCACGGGCTTAAGGACGTATACTACGAATTCTGATAGCTTGGGAACAGGA	6047	6469	5997	6049	1	contig00091	AOCH_002872	1293	8244	None	3145	453	18133	No_constitutive_exon_found_in_species
TGTAAACCCTCAGAACAGTTTTGCTATCATTAACTGACAACCCGGGAAAGAA	18323	18553	18603	18551	-1	contig00094	AOCH_003583	17361	22058	None	3145	453	18133	No_constitutive_exon_found_in_species
GTCTGACGGGGGTTTATTTATTTATATGAGTTGGCTAACCTGGGTGACAGTC	17825	17873	17775	17827	1	contig00098	AOCH_002661	17042	17873	None	3145	453	18133	No_constitutive_exon_found_in_species
AAGACACCTCAAACAGATCGGAAATAATATACAATGCTTATGGGAGATAGGT	9048	9306	9356	9304	-1	contig00103	AOCH_001524	8183	9389	None	3145	453	18133	No_constitutive_exon_found_in_species
TTTGTGTGCTTCGTTGGGTTATTGTGTAGCTTTACGCTGACGGGGGGTAGGT	31521	31560	31471	31523	1	contig00104	AOCH_001086	31320	33201	None	3145	453	18133	No_constitutive_exon_found_in_species
ATATCCTTGGATTCGATGACACAATTCAGGGCTAATGCAAAGGGGTGTAGGG	26522	26578	26628	26576	-1	contig00106	AOCH_001890	26271	26710	None	3145	453	18133	No_constitutive_exon_found_in_species
TTTCTGTATCCCCTTCTCTATGTCATCAAGTCTAACTGGGGAAAATGCAGGA	36597	36904	36954	36902	-1	contig00106	AOCH_001894	36597	37994	None	3145	453	18133	No_constitutive_exon_found_in_species
AGTGGTTTCACCTCGTTCCCGACGGCGCTTGGTTGATTTGGGATGGAAAGTC	15963	16082	15913	15965	1	contig00108	AOCH_001210	15285	17091	None	3145	453	18133	No_constitutive_exon_found_in_species
CCTGATCTCGCTTTCCTGATTAGAATCATGCCAACTAACAAAACGGGCAGCC	36081	36638	36031	36083	1	contig00109	AOCH_001990	35712	36638	None	3145	453	18133	No_constitutive_exon_found_in_species
CAAGAGGAAGACTGGTTACTATATTGAGTCTGTTTACCACCGGGGGCCAGGT	18428	18786	18378	18430	1	contig00110	AOCH_002074	17535	19507	None	3145	453	18133	No_constitutive_exon_found_in_species
TTGTTTTCTTTCCCCTAGTTTGTGTAAGGTGGGGCTTAACGAGGGTTTAGAG	18148	19135	19185	19133	-1	contig00111	AOCH_002368	15208	19776	None	3145	453	18133	No_constitutive_exon_found_in_species
ACTTTGCTTTGTATATCTCGGACGCAACTGACCAAGGATCGCGGGGATAGAT	20748	21323	20698	20750	1	contig00111	AOCH_002369	20344	21323	None	3145	453	18133	No_constitutive_exon_found_in_species
CTTCTGAGCACTCGTCCTGTAACTGCTCAGCGACCGGATGGGACATATAGAG	30086	30161	30036	30088	1	contig00112	AOCH_002111	29423	31499	None	3145	453	18133	No_constitutive_exon_found_in_species
CCGGGATCAGCCTGGAACCTTCGCGCCCGCCATAGCTAACAGGGCTGCAGTC	8702	9029	9079	9027	-1	contig00114	AOCH_002531	8000	9145	None	3145	453	18133	No_constitutive_exon_found_in_species
TTCTCTAGCCTAATGAAACTCTCGGCTAACATCGAGAAACAATTGGGAAGAT	10252	10437	10202	10254	1	contig00114	AOCH_002532	10003	12071	None	3145	453	18133	No_constitutive_exon_found_in_species
TTTTTACAAGCTGGGTTTGGATTTCAGGAGCTGACTCCGAGGGTGACGAGGT	35741	36014	35691	35743	1	contig00120	AOCH_003285	34864	36014	None	3145	453	18133	No_constitutive_exon_found_in_species
TCTTCTTTCCTAGTTGGTTTGCAGGGCCATTGCTAATAAAGGGAAAAAAGGT	16592	16670	16720	16668	-1	contig00123	AOCH_002544	16592	17693	None	3145	453	18133	No_constitutive_exon_found_in_species
TCTAGTCACTATCTATCAGTTAGAGATGACGACCTAATGTCTGGGAATAGGG	24284	24405	24234	24286	1	contig00123	AOCH_002546	24014	28945	None	3145	453	18133	No_constitutive_exon_found_in_species
AACCTCCTTGGCGATTTTTGCTGGATGAAAGTGCTGACCGGGGTCAATAGAT	606	1514	1564	1512	-1	contig00124	AOCH_002225	490	2440	None	3145	453	18133	No_constitutive_exon_found_in_species
TTTATTTCGTGAAGCATTTGGTTTTCCTCGAAGCTAACAAGGGTGTATAGTT	16449	17201	17251	17199	-1	contig00126	AOCH_003364	16214	19900	None	3145	453	18133	No_constitutive_exon_found_in_species
CTCCCAACACACGCGGAGCGCGTTGATATCTAACCAATTTTGGGTGATAGGT	4646	4999	5049	4997	-1	contig00128	AOCH_001466	2686	5513	None	3145	453	18133	No_constitutive_exon_found_in_species
CTTTTTTTTTTTTTTTCGACGAATTCCGTGATGTGATCTGACGAGGGCAGTG	1648	1854	1904	1852	-1	contig00129	AOCH_002214	1373	2383	None	3145	453	18133	No_constitutive_exon_found_in_species
CCACTCCTCCTCCGTAATATAAGACAGCGACTAAAATGATGGGGGATTAGAT	22406	22964	22356	22408	1	contig00129	AOCH_002221	18330	22964	None	3145	453	18133	No_constitutive_exon_found_in_species
GCGCCATGACCCCCTGAGGGACTTTGCGAAATTATGACTTACGGGACCAGGT	5053	5713	5003	5055	1	contig00130	AOCH_000490	4692	5713	None	3145	453	18133	No_constitutive_exon_found_in_species
CTCTAGGTTGAGTTCCGCGTGTACTTCTGAAACTAATAGCGTGGGACTAGGT	7592	7724	7774	7722	-1	contig00130	AOCH_000491	6136	8882	None	3145	453	18133	No_constitutive_exon_found_in_species
CCGTGCATTGATCCGGCCAGGCTTATACTAAACTGTTCTGGGCACGGTAGAC	11062	12413	11012	11064	1	contig00131	AOCH_002806	10923	12413	None	3145	453	18133	No_constitutive_exon_found_in_species
GCTTCATTTTTCAACCTATCCTACTAGTCTTCAGGTACTAACGGGAACAGCT	12812	14070	12762	12814	1	contig00135	AOCH_003670	12247	14299	None	3145	453	18133	No_constitutive_exon_found_in_species
TATGTTTACAAATCCATATCAGATGGGGGCTCCACTAACTACGGGCATAGAT	15847	16131	15797	15849	1	contig00135	AOCH_003671	15075	16309	None	3145	453	18133	No_constitutive_exon_found_in_species
AGCTAACGTATTTTGTATCTGTTGCTGTTTTTCTTTTGGGGGGGGAATAGTG	38	192	242	190	-1	contig00139	AOCH_001771	38	380	None	3145	453	18133	No_constitutive_exon_found_in_species
GGGGTAAGCGAGATTAATACTAGCTCTACAAGCACGGTCGGGACAGTCAGAC	15326	15635	15276	15328	1	contig00141	AOCH_005455	12355	15635	None	3145	453	18133	No_constitutive_exon_found_in_species
TTCCCTGCCTCTAGGAATGTAACCCCAGGGCCCTTCCTCAACCGGGATAGCA	25118	25592	25068	25120	1	contig00143	AOCH_002360	23936	25676	None	3145	453	18133	No_constitutive_exon_found_in_species
CCTCCATTAGAGTTCACACAGATCGATCTAACATCCAAGCGGGAATATAGAA	7958	8384	8434	8382	-1	contig00144	AOCH_001861	7958	9248	None	3145	453	18133	No_constitutive_exon_found_in_species
ATCCCTATCTCCCGCATAATAGATAACCATAAACTGATCCACGGGTGCAGTG	25723	26156	26206	26154	-1	contig00144	AOCH_001866	25723	27179	None	3145	453	18133	No_constitutive_exon_found_in_species
GGGCCTGCTGGTCTCGTACGGGTTACTGATTCCCTATCACGCGGGCGCAGAT	33649	33745	33795	33743	-1	contig00144	AOCH_001869	33649	34060	None	3145	453	18133	No_constitutive_exon_found_in_species
CCAGAGCAACCATGTTAGGACGTGGAGTTGAAGCTAAATTCGTAGGGCAGAC	14475	14841	14425	14477	1	contig00146	AOCH_002910	12805	15289	None	3145	453	18133	No_constitutive_exon_found_in_species
ATTAAGAGGACTTGACTATTAGGCTCTGACTCACCTGGGCATTTAAAAAGTG	16482	16538	16588	16536	-1	contig00146	AOCH_002911	15670	17301	None	3145	453	18133	No_constitutive_exon_found_in_species
GGAAGGGGGGGGGGGGTCCGAATGTAAATGTGAGATGCTGACGGGTGTAGAA	8290	8523	8573	8521	-1	contig00148	AOCH_002241	7390	8944	None	3145	453	18133	No_constitutive_exon_found_in_species
TGTAATGCCTATGCCAAGTTATATTTGCTAACGTTGGATTCTGGGAATAGAC	15487	15503	15553	15501	-1	contig00149	AOCH_002092	14192	15641	None	3145	453	18133	No_constitutive_exon_found_in_species
AGTTATGTCCTGCCTAAAGCTTTGATTCCCAACCCTAATAGGGCGTATAGGA	15016	15264	14966	15018	1	contig00150	AOCH_001721	13920	15825	None	3145	453	18133	No_constitutive_exon_found_in_species
GTTTTTTTTTTTTTTTTTTGCGTGGGCTAATATGTTCATGGGATGAATAGCT	30017	30083	30133	30081	-1	contig00150	AOCH_001726	29840	30423	None	3145	453	18133	No_constitutive_exon_found_in_species
GAGGCAGTTTGGGTGATCATTGGAGATACGTTGCGGGGACTGAGGCGCAGCT	28002	28607	28657	28605	-1	contig00154	AOCH_002557	28002	29480	None	3145	453	18133	No_constitutive_exon_found_in_species
CTGGGTGGGGGGATAGCCCGGTTGCGTCTACGCTGACGATGCGGCGGGAGGC	30160	30745	30795	30743	-1	contig00155	AOCH_004118	30160	32056	None	3145	453	18133	No_constitutive_exon_found_in_species
CCTAGTATGATTGATGACCGAATACATAGCAACTATGCTAACAGGGCTAGGA	20987	21267	21317	21265	-1	contig00158	AOCH_002751	19072	21879	None	3145	453	18133	No_constitutive_exon_found_in_species
ACGTACGTCTAGACAACATTTGTTCCAGACTCCAAGCTGACGGGAGCTAGGC	13174	13348	13398	13346	-1	contig00159	AOCH_003529	11644	13760	None	3145	453	18133	No_constitutive_exon_found_in_species
CCCTAGTGATACCTACTACTCGCTGTACAGATATCTGACGGGAGAATCAGAA	24565	24999	25049	24997	-1	contig00161	AOCH_003195	23447	25429	None	3145	453	18133	No_constitutive_exon_found_in_species
CTCTGGCGAGGTGCACTGCCAGAAGCAATGGTGTCTCACAAGGGGTCTAGTT	6132	6423	6473	6421	-1	contig00166	AOCH_002326	6132	7015	None	3145	453	18133	No_constitutive_exon_found_in_species
AGCATTCATCACATAATTAATGAAAGGACTTATACTGATCCGGGCAGCAGAT	14310	14524	14574	14522	-1	contig00166	AOCH_002329	14310	16139	None	3145	453	18133	No_constitutive_exon_found_in_species
TTGGGGTTATATGCGTGCAAATCAATGCTAACTGGTCTGGAACCGGGGAGAA	9290	9446	9240	9292	1	contig00168	AOCH_002346	8862	9446	None	3145	453	18133	No_constitutive_exon_found_in_species
ATATATCTATCATGCTAAATTTATTATATTATGTCTACTAACGGGAGTAGGA	1032	1335	1385	1333	-1	contig00170	AOCH_003959	100	3286	None	3145	453	18133	No_constitutive_exon_found_in_species
TGAGCCCGCATTTACCGTGTCCAGAAGCTGACCATCATTCCGAGGGATAGTG	26299	26340	26249	26301	1	contig00174	AOCH_001831	26030	27464	None	3145	453	18133	No_constitutive_exon_found_in_species
TAGAGGGGGTGAAATTGTGGTAGAGAGTTCAGGGCTAAAGGGGCAAATAGGA	22057	23275	22007	22059	1	contig00173	AOCH_001843	21671	23533	None	3145	453	18133	No_constitutive_exon_found_in_species
AACTGCTGAATTCCTGGAGCTGTGCTCTGCTGGGTGCTGACGCGGGGTAGAT	8510	8675	8725	8673	-1	contig00177	AOCH_003710	8423	16303	None	3145	453	18133	No_constitutive_exon_found_in_species
TTACTTTGGTACAGGAGGCTGTCGAGTAGAGATGCTGATGAGGGGTCTAGTA	8423	8453	8503	8451	-1	contig00177	AOCH_003710	8423	16303	None	3145	453	18133	No_constitutive_exon_found_in_species
TAACTCCCCAACCGTGTCTATCCGTTGCATCTGGTATGTGGCTGGGTAAGGA	11816	11895	11945	11893	-1	contig00178	AOCH_004372	10139	13092	None	3145	453	18133	No_constitutive_exon_found_in_species
TTGTGAATTGCTTACTCGATCCGATGCTGATTTTAATCGGTGGGCAATAGCA	5063	5231	5013	5065	1	contig00180	AOCH_002115	4890	5231	None	3145	453	18133	No_constitutive_exon_found_in_species
TTATCGTCTCAAGTCCAAGCTGGCTGATCTTTGGTTTGGGGCACGGATAGCG	22655	22667	22717	22665	-1	contig00180	AOCH_002122	21691	22828	None	3145	453	18133	No_constitutive_exon_found_in_species
TTCTTCATCATCCCCCCCCCCCCCACGAAACAGCCACTAACGTGGGACAGAC	28172	30054	28122	28174	1	contig00180	AOCH_002126	27966	30054	None	3145	453	18133	No_constitutive_exon_found_in_species
ATTCCATTTCCTGATCGGGCAGTTCATTCGTGTAACTAACAGGGACATAGGT	15653	16086	15603	15655	1	contig00184	AOCH_003746	6793	16086	None	3145	453	18133	No_constitutive_exon_found_in_species
ATCTTCCATTGTACAGAGGATAATTCGATGCTGATATCTCCGGGAAACAGGA	8223	8604	8173	8225	1	contig00185	AOCH_002896	7149	8604	None	3145	453	18133	No_constitutive_exon_found_in_species
GCATGATAAAACAAGAAACAAAAGAAAAGTTAACAAACAATGGGGGATAGAT	11917	12120	11867	11919	1	contig00186	AOCH_001650	9130	12356	None	3145	453	18133	No_constitutive_exon_found_in_species
CTTCATATATTCAGACTGTCCTTGGGAATGTCACCACTGATGCGGGATAGAT	10076	10154	10204	10152	-1	contig00189	AOCH_002959	8218	14091	None	3145	453	18133	No_constitutive_exon_found_in_species
TACAAGACTTAGAGGGCCCTATTTTTCTAACCTGAGGTGGGAAAATGTAGCC	15142	15264	15092	15144	1	contig00189	AOCH_002960	14740	18179	None	3145	453	18133	No_constitutive_exon_found_in_species
GAGATTTCTCAGACCAGCTCTGTTTAATTAATAGCTTATAAGGGTTGTAGAT	21580	21617	21667	21615	-1	contig00189	AOCH_002962	20275	21771	None	3145	453	18133	No_constitutive_exon_found_in_species
CCTGTCATTATTCTGTTATTCTGCGGGGAGTTAACTGGCCGTCGGGATAGGG	19808	19840	19890	19838	-1	contig00195	AOCH_002703	19481	19983	None	3145	453	18133	No_constitutive_exon_found_in_species
TGGTCAGACAGTTGCGTCTGCAATATCGGGTTGGGATAAGGGGAACATAGTG	26135	27228	26085	26137	1	contig00199	AOCH_003255	24780	27228	None	3145	453	18133	No_constitutive_exon_found_in_species
CTTTCCTGGTCACTTCAGTCTGCTGAGTTTCGGAACATTTGGGAAACTAGAT	6826	7179	7229	7177	-1	contig00200	AOCH_003353	3852	7579	None	3145	453	18133	No_constitutive_exon_found_in_species
CCGACACAAATGGTGGCTAATCTCGGTCAAAAAACCTCCACGGGATATAGTT	5979	7088	7138	7086	-1	contig00201	AOCH_003297	5979	7206	None	3145	453	18133	No_constitutive_exon_found_in_species
TCCTAAACAACAAGAAAGATCATAACCAGCTGATTGAACGGGATACATAGGC	22161	22248	22111	22163	1	contig00204	AOCH_002633	20958	23688	None	3145	453	18133	No_constitutive_exon_found_in_species
TCTTTTCCGGGAGGCCATGAGGGGTGATGTTGACATACCGGGAATTGCAGCA	16303	16987	17037	16985	-1	contig00205	AOCH_002721	16303	17493	None	3145	453	18133	No_constitutive_exon_found_in_species
GTTTCGTCCTCCATCACCTTCAAAGCTTATTGCGAATCTGTTGGGCGGAGGT	18419	18740	18790	18738	-1	contig00207	AOCH_003395	16380	21210	None	3145	453	18133	No_constitutive_exon_found_in_species
GGACGAGGATCATGCTCTTGCAAATCGCTGGGGGCTGAGGGGGAAGAAAGGC	23035	26265	22985	23037	1	contig00207	AOCH_003396	22756	27783	None	3145	453	18133	No_constitutive_exon_found_in_species
TTTGCGACCATGCCTATACATTCCGCTTGCGCTGACTGGGAACATGACAGAC	16504	17318	17368	17316	-1	contig00214	AOCH_003941	16504	17878	None	3145	453	18133	No_constitutive_exon_found_in_species
TTATACCATTGATATCCATTATACGCTTTTCTCTCACTGAATATGGGTAGAC	24615	24788	24565	24617	1	contig00214	AOCH_003943	23426	25026	None	3145	453	18133	No_constitutive_exon_found_in_species
CTTCAAGACCCCTAAAAGCCAATGCTTCGGTCTTAACGGGATGGATATAGTG	12152	12200	12102	12154	1	contig00219	AOCH_002277	11397	13620	None	3145	453	18133	No_constitutive_exon_found_in_species
GCTGGAGAGTATAGGGTTTAATTATCGATACTGAGATCTTGGGACAACAGGA	4835	5006	5056	5004	-1	contig00220	AOCH_002080	2073	8643	None	3145	453	18133	No_constitutive_exon_found_in_species
GGTAAGAAGCCATCCCCCCCTCAAATACCAGTTGCTTACAAGGGAATCAGAT	3280	4047	4097	4045	-1	contig00220	AOCH_002080	2073	8643	None	3145	453	18133	No_constitutive_exon_found_in_species
TTAAGAGAGCCCAGTCAAATACTAATAATGCCTGGTATCGGGAGGTATAGAG	16579	16733	16783	16731	-1	contig00223	AOCH_002620	15513	17146	None	3145	453	18133	No_constitutive_exon_found_in_species
TCTGAACAATATTGGGAGACTGGTATGCTGATCCTAATGGGTTGGAACAGGT	17338	17370	17288	17340	1	contig00224	AOCH_002052	17108	17729	None	3145	453	18133	No_constitutive_exon_found_in_species
CAGTTCGGCATGTCTGCTAGGTAAAATTGCTAATATGGGAGGGGGAACAGCA	21821	22577	22627	22575	-1	contig00225	AOCH_003906	21821	27049	None	3145	453	18133	No_constitutive_exon_found_in_species
ATCCATATTTTCCGCGGTATTTGATGCTGAGTGATGGGGTTGGTGGATAGGT	6967	7615	7665	7613	-1	contig00228	AOCH_001952	6796	7996	None	3145	453	18133	No_constitutive_exon_found_in_species
GACTTGACCTTTGGTGCAACTCGCATACCGGAACTAACCCCGGGGGATAGAC	26036	26309	26359	26307	-1	contig00228	AOCH_001962	24816	26723	None	3145	453	18133	No_constitutive_exon_found_in_species
GTTTATCTTCATGATTCTATTTAGATAGCTGACTAAATGGGGGAACACAGCT	15635	15811	15861	15809	-1	contig00234	AOCH_003545	15336	16599	None	3145	453	18133	No_constitutive_exon_found_in_species
TAAGTAGATTTCTTCTCGATCCGGATTATAGCCTAATCAAATGGGTATAGCG	1117	2146	2196	2144	-1	contig00236	AOCH_004043	1117	4265	None	3145	453	18133	No_constitutive_exon_found_in_species
AACGAGGCCGTGGAGGCGTTCGAGGAATTGAGCATTGGGGGAGAATCCAGCT	19142	19764	19814	19762	-1	contig00236	AOCH_004047	19142	20209	None	3145	453	18133	No_constitutive_exon_found_in_species
GTTGGTATGTCGTAACCCGTCCCGAAAAGAAAGACGGCGGAGGGATCAAGCT	13463	13591	13413	13465	1	contig00237	AOCH_002731	13290	13591	None	3145	453	18133	No_constitutive_exon_found_in_species
GTATACTTCCTAAGCTTGTTTCCTCCTCTTTTTAAGCTAACGGGTAGAAGAT	12211	12336	12161	12213	1	contig00238	AOCH_001481	4554	13449	None	3145	453	18133	No_constitutive_exon_found_in_species
AAGTGAGAACAGTGCGTGGATTGAACTTTGGCGGCGCTAATGGGATGTAGAC	898	1072	848	900	1	contig00239	AOCH_002925	504	2048	None	3145	453	18133	No_constitutive_exon_found_in_species
CTGATCTTACACATGAAACAAAAGAAAAAAAATCGTATTGACTAGGGCAGAA	13369	13486	13536	13484	-1	contig00239	AOCH_002931	13148	14044	None	3145	453	18133	No_constitutive_exon_found_in_species
CCGAAGACCATGATACTCCGTCCTTGTGCAAGTAATGTCGAATACGGGAGGC	17678	18181	17628	17680	1	contig00239	AOCH_002933	17318	18181	None	3145	453	18133	No_constitutive_exon_found_in_species
CTCGTAAACTCCGAGGAATACCTTGCTGATCCATATTGTGTGGGGGCTAGAT	22081	22110	22160	22108	-1	contig00240	AOCH_003129	22081	22759	None	3145	453	18133	No_constitutive_exon_found_in_species
CCTGTTAACACTAACCTTTTTGTTTTTGTTTTTGTTTTGTTTGGGAATAGCT	17734	18242	18292	18240	-1	contig00241	AOCH_004583	17734	18844	None	3145	453	18133	No_constitutive_exon_found_in_species
TTCCTCGTCCTTCCGTTGGGTCTAGCTGAGTCTAATGAGAATGGGATTAGTA	25141	25449	25499	25447	-1	contig00241	AOCH_004585	25141	26283	None	3145	453	18133	No_constitutive_exon_found_in_species
CAGAGCTCTAGTGAACATTGCTTATGGATAAGGGTATTAAAGGGCACTAGGC	12710	12913	12963	12911	-1	contig00243	AOCH_002255	12403	13223	None	3145	453	18133	No_constitutive_exon_found_in_species
TTGTGGAGTAGCGCATTTGGGGAAAAGGCACTGCGGGGATACGAGCATAGGA	14762	15071	15121	15069	-1	contig00243	AOCH_002256	13830	15667	None	3145	453	18133	No_constitutive_exon_found_in_species
TCTGTTGAGGTTTGGATGTTGCGTGTGTGCTGATCCCGTTGGCGGGGTAGGA	18578	18805	18855	18803	-1	contig00243	AOCH_002258	18578	19377	None	3145	453	18133	No_constitutive_exon_found_in_species
GTGTGGTAGATTTTGAGGTAACAACTGCAACCAGTGGAGGGTATAAACAGAG	20688	20775	20638	20690	1	contig00243	AOCH_002259	20226	22485	None	3145	453	18133	No_constitutive_exon_found_in_species
TCAGAGCCATGGGATGTCAACCGGGAAAAATTGCCTCTCTGGGTGTACAGAC	16685	17073	17123	17071	-1	contig00245	AOCH_004759	16319	17234	None	3145	453	18133	No_constitutive_exon_found_in_species
GGCAAAATGTAAAATCTCTGGGTCCGATCTATTAACTGGGAATTAAGCAGAT	19853	21053	21103	21051	-1	contig00246	AOCH_004136	15025	21272	None	3145	453	18133	No_constitutive_exon_found_in_species
GTCCTTGTTTCCTTGCATAAATGACTAACCAAACGATCACCGGGGATTAGTG	8039	8103	7989	8041	1	contig00247	AOCH_003945	7046	8103	None	3145	453	18133	No_constitutive_exon_found_in_species
TTCTTCTTTGCGCGCATACCACTTTCGCATTGGACTAACTAGGGGAACAGCA	15512	15669	15719	15667	-1	contig00253	AOCH_002993	14735	15743	None	3145	453	18133	No_constitutive_exon_found_in_species
TAATCCATGCTCACTTCCTAATGGCGGGGTGGGCTGGGGGAGAAATGTAGAT	7410	8025	7360	7412	1	contig00259	AOCH_003141	7153	8723	None	3145	453	18133	No_constitutive_exon_found_in_species
CCCCTTATCCAACAATACCACCTTCCTTTCAACTAATCTTCTCGGGAAAGGC	22394	22539	22344	22396	1	contig00261	AOCH_004463	22327	24487	None	3145	453	18133	No_constitutive_exon_found_in_species
TAACAAGGCTTTCCAATTCGGCCATCGACCGTACTGATACAGGGTGACAGAG	4827	5372	5422	5370	-1	contig00263	AOCH_002336	1436	6190	None	3145	453	18133	No_constitutive_exon_found_in_species
GTAAGGATTTCCATATCCGTTCTTTTCTAGTGGAGTCCTAACTGGGATAGTC	2291	2383	2433	2381	-1	contig00263	AOCH_002336	1436	6190	None	3145	453	18133	No_constitutive_exon_found_in_species
CTCGTTCGAGACCGTCATCTTAATGACGGCGAGGCTAACTTGGGGAACAGTA	12990	13213	12940	12992	1	contig00267	AOCH_002689	12149	13213	None	3145	453	18133	No_constitutive_exon_found_in_species
TTCAATTCTATCATATTCCTGGTGGGTCACTAATCTGCTCCGGGGTGTAGAT	1473	2217	2267	2215	-1	contig00269	AOCH_002708	1473	2287	None	3145	453	18133	No_constitutive_exon_found_in_species
TAAGTGCCTATTGTCAACTACTAGTGAACGTTGGACTAATTAGGGAAAAGAT	19251	19435	19485	19433	-1	contig00270	AOCH_003075	19251	21790	None	3145	453	18133	No_constitutive_exon_found_in_species
ACAACCTTCCAGAATATTGGCTTCAACTCGAGATACTACGGGAAATTTAGCA	20503	21447	20453	20505	1	contig00277	AOCH_003412	18717	23466	None	3145	453	18133	No_constitutive_exon_found_in_species
AGATCTGGCCCATAGAAATAATCTAATGGCAAAACCCTCCGGGGCGCCAGCC	7323	7453	7273	7325	1	contig00278	AOCH_002289	6990	8642	None	3145	453	18133	No_constitutive_exon_found_in_species
AGCTCCAGGGCAAAATGGTGGGAACTAGATGCTGACCCTTGGTCGGGCAGGT	9834	9872	9784	9836	1	contig00278	AOCH_002290	9041	10750	None	3145	453	18133	No_constitutive_exon_found_in_species
CCTATGATCTATACCACTGATGACTGGTGGAACACCTGCACGGGGAATAGTG	21433	21613	21663	21611	-1	contig00278	AOCH_002297	21433	22153	None	3145	453	18133	No_constitutive_exon_found_in_species
TCGATTCTTTCTTGTCTTGTCTTATAATCAATGATGGACTGACGGGATAGTG	10810	11410	10760	10812	1	contig00283	AOCH_004005	10512	16015	None	3145	453	18133	No_constitutive_exon_found_in_species
CCCCCCGGATCAATCATAAATGACCCAGAATGAATGCTAACGGGGAATAGGA	18317	18518	18568	18516	-1	contig00285	AOCH_002478	17115	18617	None	3145	453	18133	No_constitutive_exon_found_in_species
TATATCTCTGCTTGGAAGGACACCCCGCTAACTGACCTGAGGGGCATTAGCC	7701	7775	7651	7703	1	contig00291	AOCH_002562	7587	9485	None	3145	453	18133	No_constitutive_exon_found_in_species
TGTCTATTTATGACAGCCTCGAAATGTTACTCTCACTAACACGGGGATAGTT	16545	16903	16495	16547	1	contig00291	AOCH_002565	15239	18131	None	3145	453	18133	No_constitutive_exon_found_in_species
AAAGTTGATGCGCAAGGCGGAAGCCCTAGAACAGCTTGAACGATGGGCAGAC	10814	11296	10764	10816	1	contig00295	AOCH_004520	8736	11463	None	3145	453	18133	No_constitutive_exon_found_in_species
GTGGAATTCCGAAACTGCGCTTTTGAATTTGGCTAACATGACGGGTACAGGT	18227	18371	18177	18229	1	contig00295	AOCH_004523	17189	18371	None	3145	453	18133	No_constitutive_exon_found_in_species
CCTCCAACGGACTGTATAGCTAAGGAATTCATGTTCACGGGGGTTGGCAGGA	20974	21747	20924	20976	1	contig00297	AOCH_003275	20711	21747	None	3145	453	18133	No_constitutive_exon_found_in_species
TGGCAATGCCCTCAAGCCCATGATTAGCGCGGCTTCACTAACGGGCATAGTG	10361	10390	10311	10363	1	contig00300	AOCH_003477	10267	12788	None	3145	453	18133	No_constitutive_exon_found_in_species
GTATGGAGCACCTTTTCTATATAAAGTGGAAAATTCTGATTCCGGGGAAGGA	6050	6205	6000	6052	1	contig00302	AOCH_001639	5607	7648	None	3145	453	18133	No_constitutive_exon_found_in_species
GTGGTAATTTCATTTCAATCTCCGAATGTCGACTAACATGGGGATTGAAGTG	21549	22051	21499	21551	1	contig00302	AOCH_001646	21309	22248	None	3145	453	18133	No_constitutive_exon_found_in_species
CCGGGATCTACCGGGGAAAACACCCACTATATTTCTGACCGTAGGGATAGTT	7172	7403	7453	7401	-1	contig00303	AOCH_005323	263	8167	None	3145	453	18133	No_constitutive_exon_found_in_species
CTGTACCGTCCTAAGAATACTAATGTTTACTAACTGATATGGGCGAAAAGAC	18136	18269	18319	18267	-1	contig00304	AOCH_002862	13479	21198	None	3145	453	18133	No_constitutive_exon_found_in_species
AAGTGCTCGGTGAGGCACTGGCCAAGTTCCTTGCGGATTTGGGCGACCAGCC	9578	9745	9795	9743	-1	contig00305	AOCH_004544	9578	11012	None	3145	453	18133	No_constitutive_exon_found_in_species
TAGATGTCGCTGTTGCTGAGCACATTGTAATGATTCGGGAATGAATGCAGCA	21008	21125	21175	21123	-1	contig00305	AOCH_004548	20402	21736	None	3145	453	18133	No_constitutive_exon_found_in_species
CCTGAACAGCCAGATGAGGCAATATAAGATACTAACATGTGGGGAAATAGGT	12059	13411	13461	13409	-1	contig00306	AOCH_004258	8369	15178	None	3145	453	18133	No_constitutive_exon_found_in_species
CTACAGCAATCCCCACTTGCTATGGCTGTTGCTAATTCGAGGGCACACAGGC	18869	18940	18990	18938	-1	contig00314	AOCH_002853	17440	20770	None	3145	453	18133	No_constitutive_exon_found_in_species
GTATGCGAGGTATGGTTTTGGACAAGACGGATCTAATGGAGGGAATGCAGTA	4420	4440	4370	4422	1	contig00315	AOCH_003200	3136	4440	None	3145	453	18133	No_constitutive_exon_found_in_species
TTCTCGTAAGCTCTCACTATATATATTGAATCTAACTAACCTGGGGATAGAA	15582	15799	15532	15584	1	contig00318	AOCH_006088	12355	16227	None	3145	453	18133	No_constitutive_exon_found_in_species
TCCAATATCCCGTCTTCTTCTTCTTCTTCTCTTTGTTGATTGAGGGTTAGGT	16165	16374	16424	16372	-1	contig00319	AOCH_003136	14475	19321	None	3145	453	18133	No_constitutive_exon_found_in_species
ATTGTCTCTGTTCTCTCTCGATGCTGATAGTATGGAATCATGGGCGACAGGT	19402	20855	19352	19404	1	contig00325	AOCH_002746	18750	20855	None	3145	453	18133	No_constitutive_exon_found_in_species
CTCTTGACAACCAAGACAATGCTAATCTTTTTTTTTTTTTTGTGGGGCAGCT	19653	20484	19603	19655	1	contig00326	AOCH_003571	18413	20484	None	3145	453	18133	No_constitutive_exon_found_in_species
GGTCGACGTGTAAACCGGCCTACCCCTGGGGGCATGGGAATGAGTGGCAGCC	8428	9336	9386	9334	-1	contig00327	AOCH_005709	8084	9636	None	3145	453	18133	No_constitutive_exon_found_in_species
CGCAGCATATCCTGAAGGGGTTGGTTTTCTGACGTGGTTGGGAATAACAGTT	3928	4029	4079	4027	-1	contig00332	AOCH_005565	2284	4837	None	3145	453	18133	No_constitutive_exon_found_in_species
ATAAGTCACACTCCTTCTAACCATCATCCCACCCTTCTCCGCGGGTATAGTC	9300	9604	9654	9602	-1	contig00333	AOCH_003875	9179	10518	None	3145	453	18133	No_constitutive_exon_found_in_species
TCTCTCTCTCTCTCTCTCTCTCTCTCTCTCTCTCATCTAACACGGGATAGCT	11543	12148	12198	12146	-1	contig00333	AOCH_003876	11543	12288	None	3145	453	18133	No_constitutive_exon_found_in_species
TCGTTTGAGTCCCGTTTGGCCTGAAGTTAGTCCTAACTGTGGGACTATAGGG	3813	4546	4596	4544	-1	contig00334	AOCH_004714	3813	5215	None	3145	453	18133	No_constitutive_exon_found_in_species
GAGTAAGGCATCACTCGTTGTCTGCAACTCATTCGCTAAAATTGGGACAGTA	6486	6839	6436	6488	1	contig00337	AOCH_003651	6126	7057	None	3145	453	18133	No_constitutive_exon_found_in_species
GCACCCAACCCTAACAGAACTTGCTTTTTGGGGGGGGGCGGGGAATATAGCA	19383	20502	19333	19385	1	contig00342	AOCH_003935	18862	20502	None	3145	453	18133	No_constitutive_exon_found_in_species
ATTCGTGTCCGTTTCTGGTTAGGGATTTCCTTTGCTAACGCAGGGTATAGAC	10982	12097	10932	10984	1	contig00343	AOCH_005991	8336	13082	None	3145	453	18133	No_constitutive_exon_found_in_species
ATTAACTCAGTGTGAACAAATCCGTATAGCTATCTAACCCGGGTATAAAGAT	14700	14905	14650	14702	1	contig00345	AOCH_003537	11721	15425	None	3145	453	18133	No_constitutive_exon_found_in_species
TATGCTGAGGCTGCGCCGGAAACCGAGATCGAGGTTCCGTGGGCCGGCAGGG	4543	4598	4493	4545	1	contig00350	AOCH_003100	4147	4709	None	3145	453	18133	No_constitutive_exon_found_in_species
GCTGCTGCTAACAATTAGTTTTTTTTTTTTTTTTTTGGGGATATAAATAGAA	19463	19840	19890	19838	-1	contig00351	AOCH_004541	19463	20331	None	3145	453	18133	No_constitutive_exon_found_in_species
TGGAACCACCGTGTGCGACCTGAGCTAACGATACCGGGGCGGACGACCAGAC	3833	4121	3783	3835	1	contig00352	AOCH_002886	3592	7016	None	3145	453	18133	No_constitutive_exon_found_in_species
CTGATATTGGCATGTAAAATTGGGCCTAGCTGACTCGGGGACGGAAACAGCT	6796	7300	7350	7298	-1	contig00353	AOCH_003717	5881	8001	None	3145	453	18133	No_constitutive_exon_found_in_species
TGAAAAAAAAAAAAAAATAGCGCACTGACCACGAGTGATGGCTGGGGCAGTA	16795	16911	16745	16797	1	contig00357	AOCH_003329	14662	16911	None	3145	453	18133	No_constitutive_exon_found_in_species
GGAATCCGTTCTGTGTCTTAGAGCTAATAATACCCCCCCGGGAATCGCAGAC	17643	18098	18148	18096	-1	contig00357	AOCH_003330	17643	18419	None	3145	453	18133	No_constitutive_exon_found_in_species
TTTTTGTTATTTTATTATCGGGGATCTGGTGCTAATATGTGGGTATGTAGAT	2161	2411	2461	2409	-1	contig00360	AOCH_004119	238	6700	None	3145	453	18133	No_constitutive_exon_found_in_species
GTAAGTTGTGGCCTCCACGCATCTCTATAATATCTTGCTAAATGGGTTAGAC	867	959	1009	957	-1	contig00362	AOCH_003148	2	3378	None	3145	453	18133	No_constitutive_exon_found_in_species
GAATTACCCCCCAAAAAAAAAAACAACGTGCTAACGACTAGGGGATATAGAT	10161	12956	10111	10163	1	contig00368	AOCH_004435	9340	12956	None	3145	453	18133	No_constitutive_exon_found_in_species
AAGGGGACGGTGACGTGGAGGGAGCAGGCGGCGGCGGCGGCGGCGGGCAGCT	10379	10637	10687	10635	-1	contig00370	AOCH_003809	10379	12442	None	3145	453	18133	No_constitutive_exon_found_in_species
AGCCCTGCTCTCGTTTACATTTGGGCTTCTAACACAAATCGGGTGATTAGTG	10642	10768	10592	10644	1	contig00374	AOCH_002952	10383	11964	None	3145	453	18133	No_constitutive_exon_found_in_species
GGCCTCCTGGACAAATCAATGTCAAACAAGGATGGGGGATGACCGAGTAGGT	11682	12062	11632	11684	1	contig00377	AOCH_004740	10618	12570	None	3145	453	18133	No_constitutive_exon_found_in_species
CCCTTTCTCCCTTGTAGATATAGAGTTATCTGACTTGGCGGGACCAACAGGG	4448	4508	4398	4450	1	contig00378	AOCH_003848	449	4824	None	3145	453	18133	No_constitutive_exon_found_in_species
CTTTTAGCTGCCCTAGTACAGTTCTTATTGAACTAATAGAGGGATTTAAGGG	11948	12377	11898	11950	1	contig00378	AOCH_003851	11844	13748	None	3145	453	18133	No_constitutive_exon_found_in_species
TTTTTTTTTTGGAGAGGGGACACCAGCAATTAGGGCTAACGGTTGGGTAGTT	8583	8824	8533	8585	1	contig00380	AOCH_004265	7919	9512	None	3145	453	18133	No_constitutive_exon_found_in_species
AGTTAACAGCATTGATGGTGGAATAATGTGATCTAATAAAGGGAAACTAGGC	15876	15957	16007	15955	-1	contig00383	AOCH_004725	14947	16284	None	3145	453	18133	No_constitutive_exon_found_in_species
TTTTGTATTTGATCCTAGGGCAATGGGTGTGTTCTGACGTATAGGGATAGAC	15915	16136	15865	15917	1	contig00384	AOCH_005063	15030	16136	None	3145	453	18133	No_constitutive_exon_found_in_species
TTCAGACCAAAGGTTCTGCTACGAAACGAACACAACTGACGGGAATTTAGCC	1195	1204	1254	1202	-1	contig00387	AOCH_003907	1195	2066	None	3145	453	18133	No_constitutive_exon_found_in_species
CCGAGATAGGCCACGCAGTTTTGGGGGGGGAATTGGAGCGATGGGACCAGAG	17757	17896	17946	17894	-1	contig00387	AOCH_003913	17757	18779	None	3145	453	18133	No_constitutive_exon_found_in_species
TGTACTCCCCTGGACAGAAAAGGTTCTCATCTCAAGGGCTAACAAATCAGAC	5427	5635	5377	5429	1	contig00388	AOCH_005389	4419	5784	None	3145	453	18133	No_constitutive_exon_found_in_species
GTACAGATGATTCTCAATATTAATTCCCACTTTCTAATCAAGGGTTGCAGGG	11465	11521	11571	11519	-1	contig00395	AOCH_004180	9076	13172	None	3145	453	18133	No_constitutive_exon_found_in_species
ATAATAACCCCTACGCGCGCATCCGTCGCTAATCCACGCTTGGGACGCAGAC	40	924	974	922	-1	contig00397	AOCH_004395	40	1772	None	3145	453	18133	No_constitutive_exon_found_in_species
CACGAATCCATGGGAAGGAGACGTTGAGGCTGGCGCCTCTGGGGCTGTAGCG	803	952	1002	950	-1	contig00400	AOCH_003589	444	2340	None	3145	453	18133	No_constitutive_exon_found_in_species
TATCTCCCTCCTTGAATCATGATCCAGTTGCTGACATGGGATGTGTAAAGGG	444	746	796	744	-1	contig00400	AOCH_003589	444	2340	None	3145	453	18133	No_constitutive_exon_found_in_species
ACCCCATACACCAAATCTAGGACAGAGCTAATCCGCTGTGGGGCGACCAGGA	6923	7072	7122	7070	-1	contig00400	AOCH_003592	6059	7675	None	3145	453	18133	No_constitutive_exon_found_in_species
CAGCAGACCGTCGAACATAATAAACGGGCTAACAATTGGGGTGCAAACAGAA	207	300	350	298	-1	contig00408	AOCH_003397	207	609	None	3145	453	18133	No_constitutive_exon_found_in_species
TATTTCGGTAGTATGGTGTTGTTGTATTCTGCCTTAATTAATGGGATTAGTG	10486	10510	10560	10508	-1	contig00409	AOCH_004505	8269	10616	None	3145	453	18133	No_constitutive_exon_found_in_species
AAGGGTCTTTCTAACATCAGATATTTACCGGGGCGGGGGAAAAAAAAAAGGC	11847	12614	11797	11849	1	contig00410	AOCH_003497	11308	12614	None	3145	453	18133	No_constitutive_exon_found_in_species
CTAATCTTCTTCGCGATATAGAAGTGCATACTGACTGATCTGTGGGGTAGTT	4636	4750	4800	4748	-1	contig00415	AOCH_004325	4479	6703	None	3145	453	18133	No_constitutive_exon_found_in_species
AACAATATGGGGTTTTGCGTGGTTAACAAGTACTGGGGTTGAACATATAGAT	513	840	463	515	1	contig00417	AOCH_005041	142	1302	None	3145	453	18133	No_constitutive_exon_found_in_species
TCCCTGTGAGATGTTACTAACCCGGGGGGGGGGGGGGGGGGAGCGAATAGAT	5186	5522	5572	5520	-1	contig00419	AOCH_003922	5186	5911	None	3145	453	18133	No_constitutive_exon_found_in_species
TCTCTCTCTCTCTCTCTCTATTCCAAGAGCTTTCATCTGACTAAGGGTAGTT	6974	7179	7229	7177	-1	contig00419	AOCH_003923	6974	8841	None	3145	453	18133	No_constitutive_exon_found_in_species
CAAAGACTTACTATCCACAACGTTCATTACCTACTGAACTTAATGGGCAGGG	6867	6982	7032	6980	-1	contig00421	AOCH_003983	5556	8485	None	3145	453	18133	No_constitutive_exon_found_in_species
GACTTGGATACCACGATCTGCATCTAACCATAATTCCGAACGGGAAGCAGGT	10547	10717	10497	10549	1	contig00421	AOCH_003984	9365	11879	None	3145	453	18133	No_constitutive_exon_found_in_species
TTCCCCGCGGAATCAGATTGGTTGGCTAATTAATACAATGGGACGCATAGGA	17419	17627	17677	17625	-1	contig00424	AOCH_005398	16004	17782	None	3145	453	18133	No_constitutive_exon_found_in_species
ATCTTGCTTTGTATTCTGTTCTGGGCAAGGAGGGGGGTTAATGGGAGTAGTT	11075	11474	11524	11472	-1	contig00423	AOCH_004515	5711	11798	None	3145	453	18133	No_constitutive_exon_found_in_species
TGACGAACGAACTGATGGCTATGCAAGCCACTGACAGAGGGGGAATATAGAT	6581	6656	6531	6583	1	contig00429	AOCH_002828	5700	7301	None	3145	453	18133	No_constitutive_exon_found_in_species
GTGGCAGCGGTCCTTCGACGAGGTCCCGATTTCTGGGGACAACAGCGTAGGC	15621	16187	15571	15623	1	contig00433	AOCH_005016	13630	16398	None	3145	453	18133	No_constitutive_exon_found_in_species
ACAACAACCCCCCATATTAATTGAGCCCGGGGCGAGGGAGAGGAATACAGTA	11437	11788	11387	11439	1	contig00438	AOCH_004152	9345	12027	None	3145	453	18133	No_constitutive_exon_found_in_species
CTATTCCCCCGCACTGTGTTGTTGCTGTTGCTGTGAGCTAACGGGTGTAGGT	16589	16833	16539	16591	1	contig00448	AOCH_005959	14712	16833	None	3145	453	18133	No_constitutive_exon_found_in_species
TGGTATGTTGCATATCGCTTCTCTGTCCTTACTTACTGACGGGGTTTAAGGA	11549	16637	16687	16635	-1	contig00452	AOCH_004945	6539	16813	None	3145	453	18133	No_constitutive_exon_found_in_species
GCTCTTCCCCCCGGCGGATTCTGTGGGGGTTTCGCTGACTGGGGTTATAGAT	13070	13148	13198	13146	-1	contig00461	AOCH_004070	13070	13911	None	3145	453	18133	No_constitutive_exon_found_in_species
TGCTAGGTTGAAGGAAGGGTTGGTACTGACGTTTGGCTATTTGGGGGTAGAC	7196	7279	7329	7277	-1	contig00466	AOCH_003318	7069	7483	None	3145	453	18133	No_constitutive_exon_found_in_species
CTTGGGTGCAATAATCGTATTTCGGAAAAAAAAAACTGACCTGGGGAAAGGC	10662	11158	10612	10664	1	contig00466	AOCH_003320	10041	11158	None	3145	453	18133	No_constitutive_exon_found_in_species
GCCTACCCCAGGTCCCCTTGGCTTTGCTCAGCGTGCAAATAATGGGAAAGAC	11916	12833	12883	12831	-1	contig00468	AOCH_005153	11916	13760	None	3145	453	18133	No_constitutive_exon_found_in_species
ACATGATATGTGCTCGCGAAGACTGTGTGTCTAACTTTGGTGGTGGGTAGGG	13796	13879	13929	13877	-1	contig00470	AOCH_005637	13221	14056	None	3145	453	18133	No_constitutive_exon_found_in_species
TTTTTGCGGTTCACATTTGCCGGTGCTGAGCTGACCTGGGATGGTGGCAGGC	13694	13889	13644	13696	1	contig00474	AOCH_003602	13359	15148	None	3145	453	18133	No_constitutive_exon_found_in_species
TCATTTTTATGCGCACCTCAGCCGCTGACTCGAAAGACGTGGGACAAAAGAT	5756	7556	7606	7554	-1	contig00475	AOCH_005303	5756	7737	None	3145	453	18133	No_constitutive_exon_found_in_species
TTGATTGTGTTGACGTGGGAAAACATACTAAACTGGGTGGTCGGGAATAGGG	7592	7618	7668	7616	-1	contig00479	AOCH_004330	5928	7869	None	3145	453	18133	No_constitutive_exon_found_in_species
ATTTCCATTTCATCTCTTTATGCAATCTAACCAACGGGCATAAAAATTAGAC	1085	1439	1489	1437	-1	contig00481	AOCH_004889	1085	2739	None	3145	453	18133	No_constitutive_exon_found_in_species
ACAGGCTTACCACATACGGCCCAAATGCAATCAACTAACGGGGTTCGAAGAT	1040	1237	1287	1235	-1	contig00484	AOCH_005066	888	1393	None	3145	453	18133	No_constitutive_exon_found_in_species
TCGCAGTCAATGAAGTGCGCGAGACGATAGTCGCTAACGGGAGAAAATAGCT	3847	3897	3947	3895	-1	contig00488	AOCH_005732	3847	4350	None	3145	453	18133	No_constitutive_exon_found_in_species
CCATTCCTAATTCAGTCTTACAGGGTTGGTATTGACATAACTTGGGAAAGGT	1343	1799	1293	1345	1	contig00493	AOCH_004598	3	7370	None	3145	453	18133	No_constitutive_exon_found_in_species
AGAAGTTTTCTTCAAGGCGAGATTAAGGTGCTGATTCTATGGGATTCAAGGT	8922	9138	8872	8924	1	contig00506	AOCH_004793	8518	10859	None	3145	453	18133	No_constitutive_exon_found_in_species
GGTATGTCAAGGAGCTTCCCACTGCGCTAATGTACACTGACAGGGGGAAGGC	2134	2196	2246	2194	-1	contig00510	AOCH_004702	1318	3520	None	3145	453	18133	No_constitutive_exon_found_in_species
CCCCTTCCAAAACCCCGCTGTTCATTACTCGCCACTAAACAAATGGGCAGAG	4573	5112	4523	4575	1	contig00510	AOCH_004703	4096	5112	None	3145	453	18133	No_constitutive_exon_found_in_species
TACTTCTCTAGGATAATCCGAAAAACAAGCAGTACTGACCCAGGGGCCAGCA	11817	12295	12345	12293	-1	contig00516	AOCH_004783	11244	12374	None	3145	453	18133	No_constitutive_exon_found_in_species
GAACAATATTTGGGATACCAGAACGCCCGGATGCTAACAGGGACAATCAGAT	5914	6350	6400	6348	-1	contig00519	AOCH_004962	5914	6705	None	3145	453	18133	No_constitutive_exon_found_in_species
TTCCTCTCAACGACGATGTAACTAACAGCCAGCCCCTCGCGTGGGAACAGAG	2970	3334	2920	2972	1	contig00521	AOCH_004082	2786	3642	None	3145	453	18133	No_constitutive_exon_found_in_species
ATTTCACCGGGGCCATCCAACAAGCGACAGCTATTACAACGGGAACTCAGAA	6905	9763	6855	6907	1	contig00526	AOCH_005503	4847	12061	None	3145	453	18133	No_constitutive_exon_found_in_species
ATATGCACGACTTAAAAAAAACTTTCCCCTTGAGACTAACACTGGGCAAGTG	2326	2358	2276	2328	1	contig00531	AOCH_005168	1661	3628	None	3145	453	18133	No_constitutive_exon_found_in_species
ATTCTCTTTCTCGGACGCATAGAGCGCACATGGCTAACTTGATGGGTTAGAC	14155	14427	14105	14157	1	contig00531	AOCH_005171	11353	14427	None	3145	453	18133	No_constitutive_exon_found_in_species
GCTCTCATCCGGTGAGGCTGGAGACTTACAAGCCATTGGATGGGATGTAGCT	2860	3020	2810	2862	1	contig00532	AOCH_005073	2742	6592	None	3145	453	18133	No_constitutive_exon_found_in_species
TTTATTTAAAAATGAGAAAGGTACTAATGATTGATGGTGTATGGGTACAGCC	4870	4957	5007	4955	-1	contig00533	AOCH_003916	4761	5103	None	3145	453	18133	No_constitutive_exon_found_in_species
GGCTCTTATAATCGCGCCGCGCCTACGTCTTGCTAATGGGGGGCCAACAGGA	14233	14553	14603	14551	-1	contig00533	AOCH_003919	12535	14901	None	3145	453	18133	No_constitutive_exon_found_in_species
TTGCTCCAATGTGGAAACCACAAGAGAATTCATATTGAACGGGAATTTAGCA	4377	7906	4327	4379	1	contig00535	AOCH_005787	2593	7906	None	3145	453	18133	No_constitutive_exon_found_in_species
ATGTTTCATAACCAGGCGACCTTCTTATTTCAAATGCTAAAGGGAACAAGCT	2064	2276	2326	2274	-1	contig00543	AOCH_005472	2064	5320	None	3145	453	18133	No_constitutive_exon_found_in_species
CCTTATCATTACACCTACAATACCTACTGCAAGGAGCGATGGAGGGATAGGG	12921	12976	12871	12923	1	contig00551	AOCH_004103	12737	14401	None	3145	453	18133	No_constitutive_exon_found_in_species
GTATGTTGAATTGGGACTTGATCGTCGTCCGGCACTGACGGGGCATGTAGGT	5611	5648	5561	5613	1	contig00553	AOCH_004865	5281	6544	None	3145	453	18133	No_constitutive_exon_found_in_species
CTCGACGCTACTCAATTCATCTGGAGACTGTCACTGACTGTTGGGCAAAGTG	8573	8730	8780	8728	-1	contig00558	AOCH_005027	8573	8885	None	3145	453	18133	No_constitutive_exon_found_in_species
GGCTAGGCTCAAGCCGCCTTCAAAACTAACAAATATAATGGGAGGAACAGAA	8994	9329	8944	8996	1	contig00559	AOCH_004623	8574	9466	None	3145	453	18133	No_constitutive_exon_found_in_species
TGATGAAGATCAGGAACGTGGTGTTGTTCTAACGGGGGAGGAAAATTTAGAA	4282	5086	5136	5084	-1	contig00561	AOCH_005945	4282	6709	None	3145	453	18133	No_constitutive_exon_found_in_species
ACGTATATTCCTACAGTGCATTCTCGCAACTAATCAGAAGGGGGGGGAAGCT	8398	8783	8348	8400	1	contig00563	AOCH_005039	6582	8783	None	3145	453	18133	No_constitutive_exon_found_in_species
TTCCTTTCTTTCCTTTTTTTTTTCGACCTCTGGCTCTAACTGGGGATCAGTG	5639	5973	6023	5971	-1	contig00567	AOCH_004930	5341	6823	None	3145	453	18133	No_constitutive_exon_found_in_species
GTGCAACGAGTGCGAAAATGACTTTGGTTTTACTGCTGACGGGGGCAAAGGG	13779	13795	13729	13781	1	contig00577	AOCH_006300	11411	13795	None	3145	453	18133	No_constitutive_exon_found_in_species
GTGGGAGGAACAGCTTCGGAAAGACAGAAAGGCTAACCGGAGGGGAACAGCG	8355	8982	9032	8980	-1	contig00579	AOCH_005699	7736	10370	None	3145	453	18133	No_constitutive_exon_found_in_species
GTCGAGGTTGACCTTGCATGGGAGTGTTGGGTTGAATGAGCGGGGGGTAGTG	4872	5053	4822	4874	1	contig00580	AOCH_005905	4055	5053	None	3145	453	18133	No_constitutive_exon_found_in_species
CCGGTAAGCGACCAACGGCGGCTATCTGACCCCCCTGCTCCATGGGATAGTT	562	1442	1492	1440	-1	contig00589	AOCH_006941	562	1776	None	3145	453	18133	No_constitutive_exon_found_in_species
AAGGCCAAAATAACAAATAGAGGCTAATATGCTCCTGGGAAACGGTACAGCT	11536	11624	11674	11622	-1	contig00602	AOCH_005021	11536	11780	None	3145	453	18133	No_constitutive_exon_found_in_species
AAGTACCTTGCTTCCCTTGGTTGTGCTAGCTTTATCTGACATGGGACTAGGC	1259	2000	1209	1261	1	contig00603	AOCH_003967	352	2000	None	3145	453	18133	No_constitutive_exon_found_in_species
AATCCTCCCGTGATCAATTGCGCAGTGTGTCGACTAACTTGGACGGGCAGGC	3629	3802	3852	3800	-1	contig00603	AOCH_003968	2171	3983	None	3145	453	18133	No_constitutive_exon_found_in_species
TTCCTTTGCATATCCATAATCTAACCACCTCCAACTGGGAATACAAGCAGGC	6586	6601	6651	6599	-1	contig00603	AOCH_003969	5524	6967	None	3145	453	18133	No_constitutive_exon_found_in_species
CACCTTGCGTCTGAGAGTAATCGAATCTCAATATATTTGTCTGGGAATAGAA	10206	11083	10156	10208	1	contig00606	AOCH_006035	9870	11083	None	3145	453	18133	No_constitutive_exon_found_in_species
CTGGTAGCACCAGGGAGACTTGCTAATCATATGCTGGGCAAAATAATTAGCG	1040	2836	2886	2834	-1	contig00607	AOCH_005971	207	2987	None	3145	453	18133	No_constitutive_exon_found_in_species
CGTTTGTTTGACTGACCACGCCACAGAAATCTATTAACAGTGGGACGTAGGG	3126	3368	3418	3366	-1	contig00610	AOCH_005560	210	3473	None	3145	453	18133	No_constitutive_exon_found_in_species
TCGAGGCTATTTTACGGAATTGGGGTTGGCTAACGATTTCGGGTGATTAGTG	5412	7696	7746	7694	-1	contig00610	AOCH_005561	5412	8299	None	3145	453	18133	No_constitutive_exon_found_in_species
GAAAAGGAAGAAAAGAAAGTAGGCTAATGGGTTGGTGAATAATGGGCTAGGT	287	434	237	289	1	contig00615	AOCH_006196	9	434	None	3145	453	18133	No_constitutive_exon_found_in_species
AGACCCTGATTTCGTGTCTGTGGTACATGGGGAGACTTAACGGGGAATAGAT	7843	8259	8309	8257	-1	contig00616	AOCH_004388	7843	8435	None	3145	453	18133	No_constitutive_exon_found_in_species
TCAAAGATCCCCCCAAGCTGATTCAATTTGAACCGATTGGGTTGGAGTAGCC	5125	5261	5075	5127	1	contig00618	AOCH_004649	4680	6480	None	3145	453	18133	No_constitutive_exon_found_in_species
TCAGGTGTCTCTCGCGCGGAACTTTTCTAACGTCAAACGTGGGAATATAGCG	6448	7021	6398	6450	1	contig00620	AOCH_005761	5914	7021	None	3145	453	18133	No_constitutive_exon_found_in_species
TTCCTGTCTTCGTTCCGAAGGTGTACATGCCAATACTGATGGGTTGATAGCC	9798	9883	9933	9881	-1	contig00620	AOCH_005763	9798	10298	None	3145	453	18133	No_constitutive_exon_found_in_species
ATCTTCCAAGACGAGAAGGTCCCCCAAAGCTAACATCGACGGGACGCTAGCT	4256	4547	4206	4258	1	contig00622	AOCH_005194	3916	5130	None	3145	453	18133	No_constitutive_exon_found_in_species
ATTAGACCTCCGGCAAATCGTTATTCTCCAATACTAACGGGGGGGTTTAGGC	849	1951	2001	1949	-1	contig00624	AOCH_006279	849	3476	None	3145	453	18133	No_constitutive_exon_found_in_species
GAGGATCCCACGGCATCCAATCCCTACTGACTGACCGGTGGGGGGTGCAGCT	10579	10935	10985	10933	-1	contig00627	AOCH_004826	10579	12698	None	3145	453	18133	No_constitutive_exon_found_in_species
ATCTATACAGTACACTGATATCTGCAATAACTCACCTACCATGGGGGTAGAT	6850	7156	6800	6852	1	contig00628	AOCH_006564	6377	8712	None	3145	453	18133	No_constitutive_exon_found_in_species
TTGTGTTTTGAATGTAATCGTGAAATAATTAGATTAATTGGGTCGGATAGTT	5774	6552	6602	6550	-1	contig00630	AOCH_005844	5045	6894	None	3145	453	18133	No_constitutive_exon_found_in_species
CTTCTTCACAACATTTACTTTGAGCTTGAGCTGACTGGGCGCGCAAATAGCT	7023	7156	6973	7025	1	contig00642	AOCH_005863	6823	9817	None	3145	453	18133	No_constitutive_exon_found_in_species
TGCTGATTACCTTCCCATTTATCGCGCCACCTCCTTACGAGGGTGCGTAGAT	1449	1611	1661	1609	-1	contig00643	AOCH_006246	1449	3731	None	3145	453	18133	No_constitutive_exon_found_in_species
CTCATTATGAAGTACCCTATATCATGTTATGTAACTAACTTTGGGCGAAGCT	10126	10404	10454	10402	-1	contig00644	AOCH_005496	9482	10783	None	3145	453	18133	No_constitutive_exon_found_in_species
AGCGTTGGAGATGGAGATAATTTCAGAATCTATCATACGCCGGGAGGCAGAT	43	91	141	89	-1	contig00646	AOCH_005227	43	444	None	3145	453	18133	No_constitutive_exon_found_in_species
CGGTGAGATGTATAATATAGGCCCCAATCTGACTAAAGATGGGGTTGAAGTG	978	1113	1163	1111	-1	contig00649	AOCH_004870	19	3034	None	3145	453	18133	No_constitutive_exon_found_in_species
AGCTTCAATTGAGAACCCCCCCCCAAACTGACGCAATCCCAGGGAATGAGCC	587	910	960	908	-1	contig00649	AOCH_004870	19	3034	None	3145	453	18133	No_constitutive_exon_found_in_species
CCCTAATCGTTTTCATCCCAGCACAACATACTAACAGAAATTGGGAGTAGGT	2789	2987	3037	2985	-1	contig00654	AOCH_006287	2789	3796	None	3145	453	18133	No_constitutive_exon_found_in_species
AGTGATTAAGAACATGTGATATATATGTATGTAAGCTAACAGAGGGGCAGAT	1902	2182	2232	2180	-1	contig00658	AOCH_005539	28	4333	None	3145	453	18133	No_constitutive_exon_found_in_species
AGGGGCACACGCGGGGGGACCAGGGGGGAACTCGCGGTGCACTGGGAAAGAC	10557	10720	10507	10559	1	contig00668	AOCH_006004	9876	11801	None	3145	453	18133	No_constitutive_exon_found_in_species
TGACTTGGATCGCTGACTGGCACGGCTTATCGCATGTCGGGAGAACTTAGGC	9993	10132	9943	9995	1	contig00667	AOCH_006720	9844	11589	None	3145	453	18133	No_constitutive_exon_found_in_species
GAACATTGGTATGGACAGCGACGACTATGCTACTGCACTGTGGGCTGAAGTT	8571	8832	8521	8573	1	contig00670	AOCH_004730	8486	11439	None	3145	453	18133	No_constitutive_exon_found_in_species
CAAGTACGGTTCTCTCGTGAACCCTGTGGTTTGTTGCTAACGAGGGACAGGA	3993	4100	4150	4098	-1	contig00674	AOCH_004896	2180	4743	None	3145	453	18133	No_constitutive_exon_found_in_species
GGTTTCCTTCCCTGCTTCTCTACCTATCGTAGATCCTGACGCGGGATAAGAG	4104	4471	4054	4106	1	contig00689	AOCH_004696	3836	4471	None	3145	453	18133	No_constitutive_exon_found_in_species
TATTATGACAAATGTCTGGTTCCAATTCTAACATCCTGGATATGGGGTAGGT	3125	3502	3552	3500	-1	contig00690	AOCH_006364	2661	3759	None	3145	453	18133	No_constitutive_exon_found_in_species
TCAGTCTTACCAACTGTTTTGTCTGGGTTGCGTGCTAACATGGGACGCAGGT	1586	2751	1536	1588	1	contig00694	AOCH_005349	78	2751	None	3145	453	18133	No_constitutive_exon_found_in_species
AATGTAAGAGCTGCTTTTACTAACAGTTTGGCGCCGGGGCCACAAAACAGAA	7714	7772	7822	7770	-1	contig00695	AOCH_006007	7092	8788	None	3145	453	18133	No_constitutive_exon_found_in_species
TGATACATATCAAGCTCAGACTACACCCCCAGACTCTAACAAGGGCTTAGTT	10102	10281	10052	10104	1	contig00695	AOCH_006008	9224	11283	None	3145	453	18133	No_constitutive_exon_found_in_species
CCCCCCTCCGCTATTATGAAGTCTTTGGTTAGACCGCCACGGGCGTAAAGAA	7184	7466	7134	7186	1	contig00698	AOCH_005249	7006	9901	None	3145	453	18133	No_constitutive_exon_found_in_species
CCAGGTCTACCCCATACGTGAATCTAAAGATGATCGGGGGGGGAAAACAGCG	7072	7719	7022	7074	1	contig00705	AOCH_004355	6805	7719	None	3145	453	18133	No_constitutive_exon_found_in_species
TTCTTTCAATGGGGGAAGTATCCCCTGGTGCTAATGTTGGCGTGGGGCAGTC	4127	4218	4268	4216	-1	contig00709	AOCH_005557	3399	4667	None	3145	453	18133	No_constitutive_exon_found_in_species
ACTATATTATATACTAAGAAATGGGTCCGGCATGGTACGGCACGGGATAGAC	8552	8896	8502	8554	1	contig00716	AOCH_005837	8305	9055	None	3145	453	18133	No_constitutive_exon_found_in_species
AGCATAAAAACAGAATCGATCTCTTGGTGGCAAAATTTCTGGGAAATCAGGG	8584	9651	8534	8586	1	contig00720	AOCH_006813	7622	9651	None	3145	453	18133	No_constitutive_exon_found_in_species
CTTGGAGGAATTCCCGTGCCGTTTCCAACCCAAGTGCTGCTGGGGAGCAGCA	9300	10455	9250	9302	1	contig00721	AOCH_006544	6959	10559	None	3145	453	18133	No_constitutive_exon_found_in_species
ATATCCTTCTTTCCGGCTGGGCTGAGCTAATGTGCTCTGCGGGGCGATAGCT	2217	2687	2737	2685	-1	contig00726	AOCH_006254	1254	3130	None	3145	453	18133	No_constitutive_exon_found_in_species
CCTCTCGTCGTCTTTAGCACAATGCGCTAACTTGGACGGGGGTTGGACAGGT	10349	10843	10893	10841	-1	contig00726	AOCH_006257	10240	11068	None	3145	453	18133	No_constitutive_exon_found_in_species
CTTTCTACTTTCTACTTTCTATAACGAAGGCTAATATAATAGGGGTCCAGCC	987	1044	937	989	1	contig00725	AOCH_007490	73	1044	None	3145	453	18133	No_constitutive_exon_found_in_species
CCAAAAGTATGTATGTGTGTTGACGAGACCAAGAGGCTAATGGGAGATAGGA	611	692	561	613	1	contig00728	AOCH_005967	2	692	None	3145	453	18133	No_constitutive_exon_found_in_species
AGATTCTCCCTGGTGCGATTGAGATTGCGACGCCATTGATTACGGGGAAGGC	6581	9064	9114	9062	-1	contig00731	AOCH_006453	6581	9499	None	3145	453	18133	No_constitutive_exon_found_in_species
AGAGCTCTAAAAAAAAAAAAGAAAAAAAAAAAAGATTCTAACCAGGGCAGGC	3287	3986	4036	3984	-1	contig00734	AOCH_005798	2717	4229	None	3145	453	18133	No_constitutive_exon_found_in_species
CATGGATACCCAGCATTCCCACTTCCCCCCAACTCAGCTGCGGGACATAGAG	4658	5232	5282	5230	-1	contig00742	AOCH_006869	4377	8195	None	3145	453	18133	No_constitutive_exon_found_in_species
AGTAGGTGCCCCCGTCAAGCTCGATGAGGCGTAACTAATGTTGGGAAAAGCT	4368	4616	4666	4614	-1	contig00747	AOCH_005111	2842	5868	None	3145	453	18133	No_constitutive_exon_found_in_species
TTTTTTTATTTTTTTTGTTTTCGTGATCAGGCTAATATGATAATGGGCAGTA	2615	3794	3844	3792	-1	contig00753	AOCH_006304	552	4980	None	3145	453	18133	No_constitutive_exon_found_in_species
TTCCCCCCTCGCCACCCTTTCCTCCCGTTCTCTCCGCCTCCAGGGTGCAGCC	1993	2175	2225	2173	-1	contig00753	AOCH_006304	552	4980	None	3145	453	18133	No_constitutive_exon_found_in_species
CTAAGAAAATTGTTCGGAGCCGTGTTCTAATTCGGGGGTCGAATAATCAGCC	3932	4114	4164	4112	-1	contig00754	AOCH_004605	3584	4480	None	3145	453	18133	No_constitutive_exon_found_in_species
TCTGCAGAGTTGATGCCTGTCCGCTGGCCGCTAACTCGTCGGGCATGTAGTC	2065	4291	2015	2067	1	contig00756	AOCH_006529	1547	6962	None	3145	453	18133	No_constitutive_exon_found_in_species
AAAGAAGAACATCGAGAAGTCTTCGGCTGAGCCCGAGGGAATGGAGACAGTG	1349	1812	1862	1810	-1	contig00764	AOCH_005751	1349	2454	None	3145	453	18133	No_constitutive_exon_found_in_species
GAATCCCTCTTGAGAACTCAGTCAGACTGACGATGCGGGCGGACCAACAGCT	5608	5766	5558	5610	1	contig00764	AOCH_005754	5501	8083	None	3145	453	18133	No_constitutive_exon_found_in_species
CTCTCTCTGGAGAACGTCCACCCCGGTTTAACTAACAGCCTGGGTAATAGTG	6378	9017	6328	6380	1	contig00769	AOCH_007129	6200	10528	None	3145	453	18133	No_constitutive_exon_found_in_species
TGCTCTTTCCCTCTGCTGTGGAGACTAGAGCTCTGGTTAATATGGGGTAGCC	9019	9370	8969	9021	1	contig00770	AOCH_006478	8533	9370	None	3145	453	18133	No_constitutive_exon_found_in_species
TGACCACATCGCCCTAACCTTGCGCGATCACCCGGGGGAGAGAAATATAGAC	7712	8270	8320	8268	-1	contig00771	AOCH_006063	6322	8351	None	3145	453	18133	No_constitutive_exon_found_in_species
TCCTTGTATCCTTATCCTTCCATGGAGATGAGTGAGGGCTAAGAAAACAGGT	6322	6586	6636	6584	-1	contig00771	AOCH_006063	6322	8351	None	3145	453	18133	No_constitutive_exon_found_in_species
GAAGAAGAAGAACAAGAGGGATTTACTGGTTTTATTTCCGGGGTCAATAGCA	8417	8593	8367	8419	1	contig00772	AOCH_005366	7794	9193	None	3145	453	18133	No_constitutive_exon_found_in_species
GTTGTGGTTGTTTTACGATGGGATTGCTGATGTGATATATGGGGAGTTAGAT	4611	4808	4858	4806	-1	contig00784	AOCH_006221	4611	5406	None	3145	453	18133	No_constitutive_exon_found_in_species
CCCTTCCTCTTAAGGTAGACCGGATAAAGCTAATGTGTTGGGTTGGACAGTT	4097	4509	4559	4507	-1	contig00787	AOCH_005009	4097	5101	None	3145	453	18133	No_constitutive_exon_found_in_species
AAGCCGCACTCTGCGATATACTATGGGGGTATGTGCTTACTCGGGAGTAGAT	2360	3139	3189	3137	-1	contig00792	AOCH_005435	2360	3600	None	3145	453	18133	No_constitutive_exon_found_in_species
TTCCAAGACACAACACAGAGAGAGGGGAAGAAAGATACTAATGGGAATAGGC	8497	8862	8447	8499	1	contig00793	AOCH_006862	7460	9293	None	3145	453	18133	No_constitutive_exon_found_in_species
CCTCTTCCATCGTCCTCATCTGGATCGGGTAACCATCAACGGGTACATAGAA	6894	7086	7136	7084	-1	contig00795	AOCH_005441	6797	9607	None	3145	453	18133	No_constitutive_exon_found_in_species
CATCATCATCATCATCAAGAAGCTCACTAATCGCTGTAATATGGGAATAGTC	979	1327	929	981	1	contig00801	AOCH_006638	365	1327	None	3145	453	18133	No_constitutive_exon_found_in_species
GAGCACTTGTCTGAGCTCTTTTTGGGGGGGCCTGCGCTAACAGGGCACAGTA	6940	7972	6890	6942	1	contig00804	AOCH_005423	5721	7972	None	3145	453	18133	No_constitutive_exon_found_in_species
TTTCCGCCCTCTGGTATCTCATACCCCGCAACTCACTAACGGGACTACAGAG	3632	3647	3582	3634	1	contig00805	AOCH_005118	3449	5178	None	3145	453	18133	No_constitutive_exon_found_in_species
CAGCTTTTTTTTTTCTGTCCAGTAGCTTACCGAGATCGATCCGGGGACAGGT	7382	8274	7332	7384	1	contig00813	AOCH_006430	6924	8274	None	3145	453	18133	No_constitutive_exon_found_in_species
TCCACTTCCTTCCTTCAGCCAGTATATACTAATCCGAGGGGGGAACACAGAT	2325	2803	2275	2327	1	contig00815	AOCH_005827	779	2803	None	3145	453	18133	No_constitutive_exon_found_in_species
AAGAGTGGGTGGCTAACTATCCGTGTTCGTATATTTTTTTGGGGGGGCAGGT	6675	9047	6625	6677	1	contig00824	AOCH_007263	6263	9047	None	3145	453	18133	No_constitutive_exon_found_in_species
CCATATTCCAATCAGGATCCAAAAAAAGCTTATGTGTATTACGGGAATAGAT	3079	3193	3029	3081	1	contig00825	AOCH_006040	2250	3666	None	3145	453	18133	No_constitutive_exon_found_in_species
AGGCCATCCCCCCTTCTCTGATTTCGATTTCTAGCTAACAGGGTTAATAGAG	5842	6033	5792	5844	1	contig00832	AOCH_005628	4873	6143	None	3145	453	18133	No_constitutive_exon_found_in_species
TCCCATCACTGTATAATTATTCTATTCAAGGCAGCAACTAACGGGACTAGTC	8832	9168	8782	8834	1	contig00837	AOCH_006560	6177	9168	None	3145	453	18133	No_constitutive_exon_found_in_species
CTTCTTCTCTTCTTCGTCAAATGTTTGTCTGGGAATACTAACGGGTGCAGAA	8375	8407	8325	8377	1	contig00838	AOCH_006261	7654	8407	None	3145	453	18133	No_constitutive_exon_found_in_species
AGAAAGAAAGAAAGAAAGAAAGAAAGCTAATATGGAATGGGAATGACAAGTG	5811	6332	6382	6330	-1	contig00836	AOCH_006527	5571	6990	None	3145	453	18133	No_constitutive_exon_found_in_species
AGTGATAAGTGAAGTGTAGGGATTTCTGGTCACTGACTTGGGAATGGTAGAT	5406	5754	5356	5408	1	contig00839	AOCH_006887	5311	7863	None	3145	453	18133	No_constitutive_exon_found_in_species
AACCGGGGAATTTCAGGGGATCTAACTAATAAGAGACCGGGCAAAATCAGGG	5115	5314	5364	5312	-1	contig00853	AOCH_006350	4418	6278	None	3145	453	18133	No_constitutive_exon_found_in_species
GCTGCCCTCTATTATTCTTCTTATCATTTGGGATACTAACAGCGGGCTAGAT	8278	8529	8228	8280	1	contig00855	AOCH_006757	4054	8529	None	3145	453	18133	No_constitutive_exon_found_in_species
ATGCCGACTTCCTTCTTGTCTCTCGAATTCGCAGGCTAACGAGGGTACAGCT	87	765	815	763	-1	contig00873	AOCH_006192	87	937	None	3145	453	18133	No_constitutive_exon_found_in_species
ATGGTCTTGATTCGGACTCGGCCTCGCTAATATGAAATGGGATTGGGTAGGG	4625	4702	4575	4627	1	contig00873	AOCH_006194	4155	4702	None	3145	453	18133	No_constitutive_exon_found_in_species
TTTTTTCCTCTGGAATATTGAAGATATATATTTACTAACGGGAACGATAGTA	3259	3517	3567	3515	-1	contig00884	AOCH_006833	3150	5255	None	3145	453	18133	No_constitutive_exon_found_in_species
CAAATTTAACTACTAGAATACGTGCAGCTCCGCTGATCTTCGAGGGGTAGCT	3048	3386	3436	3384	-1	contig00892	AOCH_006856	2647	4149	None	3145	453	18133	No_constitutive_exon_found_in_species
TGGTATGAGGGGTCGTATCGCATAAATCTGCCGTCACTAATGGGTACAAGGA	6190	6307	6357	6305	-1	contig00928	AOCH_005633	4780	7605	None	3145	453	18133	No_constitutive_exon_found_in_species
CCTGCAGTATGTCACCTTACAGCTGTTTTTGAACCGGGCTAACAATGCAGTT	5738	5906	5956	5904	-1	contig00928	AOCH_005633	4780	7605	None	3145	453	18133	No_constitutive_exon_found_in_species
CCAGGCCACGATTTCGTCTAATGTGGCTGTGACCTCGGGCTCGTGAGAAGGG	1196	1507	1557	1505	-1	contig00938	AOCH_006792	1196	3713	None	3145	453	18133	No_constitutive_exon_found_in_species
GGTTGTACCTGGGTATGGAGGAAGTAGCTGGTTACTGATCGCTAGGGCAGAT	1624	7021	7071	7019	-1	contig00946	AOCH_007014	1277	7219	None	3145	453	18133	No_constitutive_exon_found_in_species
TTTATGTTTATATCTCTTCTTGCACTCAATACAGGCACTAACGGGAAAAGTC	2769	5891	5941	5889	-1	contig00949	AOCH_007097	2769	7742	None	3145	453	18133	No_constitutive_exon_found_in_species
GTTCGTGGAAGGACATATTACCAACCAGACGTGGGTTTCAGCGGGTACAGCG	5845	6029	5795	5847	1	contig00954	AOCH_006771	4985	6157	None	3145	453	18133	No_constitutive_exon_found_in_species
CGATCAGTGAAGAGTATCATTTTGTGGACGGGGTGCTGATGGGGGCCTAGAT	562	1002	1052	1000	-1	contig00958	AOCH_007034	264	1124	None	3145	453	18133	No_constitutive_exon_found_in_species
AAGCTGCTTTTTTTTTAGACAGACTATCCACAAACGGTTGGGAGGGACAGAG	1321	1485	1271	1323	1	contig00975	AOCH_006406	918	2499	None	3145	453	18133	No_constitutive_exon_found_in_species
TCTCTCTCTCTCTGCGTTTTCGTTCAACCTGGAAGACTGACTTGGGGAAGTG	1687	1862	1637	1689	1	contig00984	AOCH_007074	166	2191	None	3145	453	18133	No_constitutive_exon_found_in_species
ACAACAATAAAAATCGGTTCCTATACTCAGGTTGCTAATGGGGTTGACAGGA	2607	2645	2695	2643	-1	contig00992	AOCH_006396	961	2981	None	3145	453	18133	No_constitutive_exon_found_in_species
TCGTGCCTGAGCTGTACAAGAAGTAACTAACCCACACGGGAAAATTGCAGTG	2087	2180	2230	2178	-1	contig00993	AOCH_007060	1338	2328	None	3145	453	18133	No_constitutive_exon_found_in_species
ATCTGGCTTATTCTAGGTTCTTTGGTCGGGTCTAATATCGAGCCGGGCAGAC	1079	1281	1331	1279	-1	contig00997	AOCH_006592	135	1828	None	3145	453	18133	No_constitutive_exon_found_in_species
ACCCTCGGGACGACGATGAGATGAAACGAGTGTGGCTGATGGGGATACAGAT	5783	6011	5733	5785	1	contig01014	AOCH_005928	5639	6446	None	3145	453	18133	No_constitutive_exon_found_in_species
GTTCCCAATCGCTTCTCGGACGAATGCTTATTATATACCCGGGAATACAGGA	3738	4565	3688	3740	1	contig01019	AOCH_006919	3607	4565	None	3145	453	18133	No_constitutive_exon_found_in_species
TGCTGTCTCTTTTAGCACTGGAATATCTGCTGACTTGATTTGGGGTGTAGGG	3465	3496	3546	3494	-1	contig01050	AOCH_006242	3465	5218	None	3145	453	18133	No_constitutive_exon_found_in_species
TCTCTCGGGTCCCGTCGACGGTGACGAAAGAAGGAAGCTGAACGGGCCAGGT	6066	6230	6016	6068	1	contig01050	AOCH_006243	5893	6230	None	3145	453	18133	No_constitutive_exon_found_in_species
TGAAGGGTTTAAGTGGAGATACAATGTTCTGACTGGTTTTGGGAATGTAGTT	3045	3162	2995	3047	1	contig01057	AOCH_006202	2756	5841	None	3145	453	18133	No_constitutive_exon_found_in_species
CGGCAGCGGCGGCGGCGGCGGCGGACGTTGTTGATTCCTAATGGGAGCAGCA	1042	4438	4488	4436	-1	contig01073	AOCH_007600	889	4552	None	3145	453	18133	No_constitutive_exon_found_in_species
TTTTCCGCCTCTGGTGCAACTTTGGCTCATTGTTCGGGTTGAATGAACAGAT	266	775	825	773	-1	contig01075	AOCH_007345	266	1805	None	3145	453	18133	No_constitutive_exon_found_in_species
CAACACATGCACGCACAGGGAGGCGGTTGTCAATCATAAACCGGGACAAGGA	483	597	647	595	-1	contig01078	AOCH_006627	483	1262	None	3145	453	18133	No_constitutive_exon_found_in_species
ATAACAGGACTAGTCGGAGCTCCAGCAATATCCATGAGCGGGAAAAACAGAT	2008	2149	1958	2010	1	contig01084	AOCH_006439	1898	2511	None	3145	453	18133	No_constitutive_exon_found_in_species
TCTCGTCCCTGGTAGCCTAGAAGAATCACTCAGAGCGAGTTGGGGAACAGAC	4607	5222	4557	4609	1	contig01086	AOCH_006354	4050	5982	None	3145	453	18133	No_constitutive_exon_found_in_species
CACATGATTGCTCCAGCCCTGAAGAAGTATTCTTACAAGCCCGGGAACAGAG	1070	1178	1020	1072	1	contig01087	AOCH_007100	853	4856	None	3145	453	18133	No_constitutive_exon_found_in_species
GTAAAGAAATTTTTTTTTTTTTTTGGAGTTTTCCTGATCTGACGGGTTAGAA	5395	5534	5584	5532	-1	contig01089	AOCH_007012	4559	5637	None	3145	453	18133	No_constitutive_exon_found_in_species
AGTAATAAAGGATTGTACACTGACCCGTGCTTGTGTTGGGGGGGGGGCAGCT	1456	1561	1406	1458	1	contig01094	AOCH_006470	961	3017	None	3145	453	18133	No_constitutive_exon_found_in_species
ATCGAGGGTTCGTAATGTCGTTGATCCGTCGAGGGACTTGGGGCATACAGAT	5254	5353	5403	5351	-1	contig01119	AOCH_006773	5053	5719	None	3145	453	18133	No_constitutive_exon_found_in_species
CGTGTAGTCGCGCAAAGTTATCTGACAAGTTCCCCCGTTTGGGCATGTAGGT	2548	3316	2498	2550	1	contig01129	AOCH_007070	1942	5546	None	3145	453	18133	No_constitutive_exon_found_in_species
CTCATCTAATAATATTTTGCCACCAGGTGATTAATTTTTCCGGGTGGTAGGA	1471	1683	1733	1681	-1	contig01133	AOCH_006361	260	2538	None	3145	453	18133	No_constitutive_exon_found_in_species
CACCCAAAGAGCCCCAAGCACAAGTAGACGATCGGAGCTAATGGGCATAGAT	1886	2050	1836	1888	1	contig01138	AOCH_006417	757	2050	None	3145	453	18133	No_constitutive_exon_found_in_species
TGTAAGATACCGTGTCCCCTTTAAATCAATAGCGATTAACGCGGGTATAGAT	2579	2880	2529	2581	1	contig01146	AOCH_006661	1610	4258	None	3145	453	18133	No_constitutive_exon_found_in_species
TCCCCCACGCCCTCTGTTGGCTATGCTGTGGTTCCTAACGGGTGGTGCAGTG	688	1424	638	690	1	contig01154	AOCH_006909	479	2015	None	3145	453	18133	No_constitutive_exon_found_in_species
CGGCAAATATACCTTATTTGATTATCGGTTCTAATTTGGGTGGACAATAGGA	4722	4744	4672	4724	1	contig01156	AOCH_007022	4140	5188	None	3145	453	18133	No_constitutive_exon_found_in_species
AGGTCCCGATACTTGTCTGTCCTTTTGATTAATGTTGTTGGGGAAAAAAGGA	1300	1362	1250	1302	1	contig01169	AOCH_006921	1055	2409	None	3145	453	18133	No_constitutive_exon_found_in_species
ATCGTCAACCTTAACATTAACGCTAACGGGGGTGGGGGGGGGATGGATAGTC	226	388	438	386	-1	contig01170	AOCH_006970	57	789	None	3145	453	18133	No_constitutive_exon_found_in_species
AGAGATATATATTTCGTATCTACATGTATATCGTGCTGACGTGGGGATAGTT	1282	1602	1232	1284	1	contig01195	AOCH_006966	219	2573	None	3145	453	18133	No_constitutive_exon_found_in_species
TAGCGCTTGTCGGGGACGCAGCGCACGTCATTCACCCTCTAGCGGGACAGGG	2684	2963	3013	2961	-1	contig01201	AOCH_007610	2684	4304	None	3145	453	18133	No_constitutive_exon_found_in_species
GCGACTCGGAGAGGGCGATTCCGGATTTATCTAACAAAAAGGGAATGTAGAT	2532	2648	2698	2646	-1	contig01213	AOCH_006907	165	2960	None	3145	453	18133	No_constitutive_exon_found_in_species
TACGGCACTCTTTCACTCGTGACCCCCCGTAGGAACTAACATGGGGACAGAC	310	1635	1685	1633	-1	contig01258	AOCH_007435	310	3032	None	3145	453	18133	No_constitutive_exon_found_in_species
TACTTCTGCTCATTACATTGTTTCGCATGTGGTGCTAATTATTGGGATAGCC	1271	1581	1631	1579	-1	contig01284	AOCH_007410	348	1711	None	3145	453	18133	No_constitutive_exon_found_in_species
GCCACGTTCGCTAACGAAGCTCCGGTACCCCCCCCCCCCCCGGGAAATAGAC	275	1283	1333	1281	-1	contig01285	AOCH_007393	275	1435	None	3145	453	18133	No_constitutive_exon_found_in_species
TTGCGTCCTCGATTGCGAGTTCCCTGGCCACCACTGTAGTCGGGGTGCAGAT	1254	1431	1481	1429	-1	contig01361	AOCH_006587	976	1883	None	3145	453	18133	No_constitutive_exon_found_in_species
CCCAAACCCATTTTATTATATCATCGACTAACAACATGCGTGGGATAAAGAC	2269	2616	2666	2614	-1	contig01361	AOCH_006588	2269	3308	None	3145	453	18133	No_constitutive_exon_found_in_species
GTTCCCACCCTCCACTTTCAACTCGGAGGATTATACTGACTCGGGACAAGTT	2820	3025	2770	2822	1	contig01387	AOCH_006982	2242	3246	None	3145	453	18133	No_constitutive_exon_found_in_species
AACTCAGCATATATCAAGTACGTAAAGGGCTAATAAACTCAAGGGCTAAGCT	1369	1552	1319	1371	1	contig01490	AOCH_007395	631	1552	None	3145	453	18133	No_constitutive_exon_found_in_species
TTGAACTTTGGAAAGAGTAAGTGTCGACTGACCGGACGATACGGGTGCAGCA	994	1493	944	996	1	contig01503	AOCH_007570	802	1633	None	3145	453	18133	No_constitutive_exon_found_in_species
TGAGAGAGTACATTATGGAGAAGGCGCCTGGGAGGTTTACTGCGGGACAGCT	568	731	518	570	1	contig01550	AOCH_007439	18	1734	None	3145	453	18133	No_constitutive_exon_found_in_species
CAAGACAAGTGGTTTTTCTTGGCTAACTTGTATTTTTTTTCTGGGGGTAGGT	1181	1767	1817	1765	-1	contig01586	AOCH_007695	1181	1911	None	3145	453	18133	No_constitutive_exon_found_in_species
TTTCGCCGTGGGATCCGGGACCCAAGTGGACTAACTGTGTGAATGGGCAGAC	1227	1505	1555	1503	-1	contig01597	AOCH_007598	601	1897	None	3145	453	18133	No_constitutive_exon_found_in_species
CAATGCGACCCCATGCACGGCAACACGCAGACCACGCCGTCGGGCGCAAGAC	850	1129	800	852	1	contig01683	AOCH_007668	35	1129	None	3145	453	18133	No_constitutive_exon_found_in_species
TTGTGGTATAACTATCGCCAGTCGCTGACCACATGAAATGAAATGGGTAGTA	343	820	293	345	1	contig01908	AOCH_007635	207	820	None	3145	453	18133	No_constitutive_exon_found_in_species
GTGTATATGTGTGTAACTGACTGACTCATATATATTGGAGGGGTGTGTAGGG	374	570	324	376	1	contig02316	AOCH_007658	65	570	None	3145	453	18133	No_constitutive_exon_found_in_species
