# Supplementary material for: Widespread Separation of the Polypyrimidine Tract From 3′ AG by G Tracts in Association With Alternative Exons in Metazoa and Plants
Source: Front Genet. 2019 Jan 14;9:741. doi: 10.3389/fgene.2018.00741 (PMC6339879; doi:10.3389/fgene.2018.00741)
Supplement: DATA FILE S1 — Sequences of REPAG 3′ SS from each species of fungi. [file Data_Sheet_1.zip › Supplementary data 1/Fungi_Release38_debaryomyces_hansenii_cbs767.txt]

REPA_GGG_Sequence	Exon_Start	Exon_End	Pos_-50	Pos_+2	Strand	Chromosome	GeneID	Gene_Start	Gene_End	Gene_Name	Number_of_REPAs	Number_of_REPAs_has_GGG	Number_of_Intron(Intra_genic_Region)	Upstream_Constitutive_Exon
CACCTTTGGTGTATAATGATAATAGTGCAGTAGGCTAACATGGGATATAGAC	439331	439682	439281	439333	1	B	DEHA2B05412g	439010	439682	None	105	3	465	No_constitutive_exon_found_in_species
TTTGCTTAGATATATATCACTTTCTACAGGAATGGAACTAACAGGGGTAGTA	598421	599435	599485	599433	-1	F	DEHA2F06776g	598421	599509	None	105	3	465	No_constitutive_exon_found_in_species
TTTCAGATTAAAAACATAAAAAGAACAATACTAACAAATTTTAGGGTAAGCA	273857	275879	275929	275877	-1	G	DEHA2G03168g	273857	276357	None	105	3	465	No_constitutive_exon_found_in_species
