# Supplementary material for: Widespread Separation of the Polypyrimidine Tract From 3′ AG by G Tracts in Association With Alternative Exons in Metazoa and Plants
Source: Front Genet. 2019 Jan 14;9:741. doi: 10.3389/fgene.2018.00741 (PMC6339879; doi:10.3389/fgene.2018.00741)
Supplement: DATA FILE S1 — Sequences of REPAG 3′ SS from each species of fungi. [file Data_Sheet_1.zip › Supplementary data 1/Fungi_Release38_fusarium_proliferatum_et1.txt]

REPA_GGG_Sequence	Exon_Start	Exon_End	Pos_-50	Pos_+2	Strand	Chromosome	GeneID	Gene_Start	Gene_End	Gene_Name	Number_of_REPAs	Number_of_REPAs_has_GGG	Number_of_Intron(Intra_genic_Region)	Upstream_Constitutive_Exon
GGGCGCCGTTCTGTGCTATTTCGCGGGCGGAGCTGACTACGGGGTCACAGGC	35998	36469	35948	36000	1	FPRO_scaffold001	FPRO_02141	35692	36834	None	5015	381	28686	No_constitutive_exon_found_in_species
TAAGTTAACAAATGTGAACAGACCTTGGATTCCGCTGATCATAGGGCCAGAC	38591	38752	38802	38750	-1	FPRO_scaffold001	FPRO_02139	38389	40119	None	5015	381	28686	No_constitutive_exon_found_in_species
AGAAAACGGCGAAACAGACTTGTGGACGCTTTGCTGACATGGGATTCAAGAC	341786	341898	341948	341896	-1	FPRO_scaffold001	FPRO_02024	340929	343124	None	5015	381	28686	No_constitutive_exon_found_in_species
CGTAAGCTACACTAATGAACCAATTGAGACTATCATGCTGACCTGGGAAGGG	410177	410445	410495	410443	-1	FPRO_scaffold001	FPRO_01996	410177	411213	None	5015	381	28686	No_constitutive_exon_found_in_species
AGGTGAGTCTTGCCTGGTCCTGGATTGTGACTTGACTGATAGGGTGGTAGAG	442206	442234	442156	442208	1	FPRO_scaffold001	FPRO_01981	441799	442234	None	5015	381	28686	No_constitutive_exon_found_in_species
GAGGAATGGAGTGCTTTGGAAGCCTTGTGAATGTGTGCTGATTGGGGTAGTT	572234	573287	572184	572236	1	FPRO_scaffold001	FPRO_01933	571849	573287	None	5015	381	28686	No_constitutive_exon_found_in_species
CCCGTATCATTAGATATGATGGCGTCATTTTGGGTGATCAGGGGTGGTAGGA	589897	590161	589847	589899	1	FPRO_scaffold001	FPRO_01921	589441	590161	None	5015	381	28686	No_constitutive_exon_found_in_species
AGTTGAGTCCCTTGATCCGTACGAAAGATTATGCTGATGAGGGTGATTAGCA	712070	712178	712228	712176	-1	FPRO_scaffold001	FPRO_01875	711868	713632	None	5015	381	28686	No_constitutive_exon_found_in_species
TCCAGTGTCCCTATCGCATCATCGATTTTTGGTTGATAATGGGATTGCAGTG	800769	800992	800719	800771	1	FPRO_scaffold001	FPRO_01834	800241	802416	None	5015	381	28686	No_constitutive_exon_found_in_species
GACTATGATGATGATGATTCTTTCTCATACCTAGGCTACAGGGGATTTAGAC	834874	835042	834824	834876	1	FPRO_scaffold001	FPRO_01818	833357	835864	None	5015	381	28686	No_constitutive_exon_found_in_species
ATGTTCGAAATGACACTGAATTACGAATCTCTAGCTAATTAAGGGTTTAGGT	1085800	1086756	1086806	1086754	-1	FPRO_scaffold001	FPRO_01729	1085800	1087361	None	5015	381	28686	No_constitutive_exon_found_in_species
TGAGTTCTGTTGAGCAATGATGCAGACTGATGAAACTAACGTTTGGGGAGTA	1531993	1532117	1531943	1531995	1	FPRO_scaffold001	FPRO_01578	1531639	1532228	None	5015	381	28686	No_constitutive_exon_found_in_species
TTGCATTTGAGATCTTGCAGAAAACGTTTTGTGACTAACTGGGCTAATAGAT	1576509	1576571	1576621	1576569	-1	FPRO_scaffold001	FPRO_01562	1576509	1577260	None	5015	381	28686	No_constitutive_exon_found_in_species
ATCATGTTCTGACCCCGCCTCAATTAGAACAACCACTGACCGGGGTATAGCT	1616594	1617525	1617575	1617523	-1	FPRO_scaffold001	FPRO_01553	1616594	1617786	None	5015	381	28686	No_constitutive_exon_found_in_species
TTTCTTGTATATGCCCTCATGCGTCTCTTGCGCCGACTAACAGGGAACAGGT	1637621	1644627	1644677	1644625	-1	FPRO_scaffold001	FPRO_01543	1637621	1644784	None	5015	381	28686	No_constitutive_exon_found_in_species
TTGTTGTGCAGTCTTTTCGAGCAAGAACTATCTAATCCTGGGTGGTATAGGA	1654875	1655242	1654825	1654877	1	FPRO_scaffold001	FPRO_01539	1654765	1657676	None	5015	381	28686	No_constitutive_exon_found_in_species
TGTTCACAACATCAGTGTGCGCTGTTTGCGCAAGACTAACCGGGCGATAGGG	1666808	1667672	1666758	1666810	1	FPRO_scaffold001	FPRO_01537	1666008	1667672	None	5015	381	28686	No_constitutive_exon_found_in_species
CACGAGTGAGTTGAATGCCTAATATGTGATGCCCAGCTAATAAAGGGAAGAC	1776388	1776872	1776922	1776870	-1	FPRO_scaffold001	FPRO_01497	1776388	1777674	None	5015	381	28686	No_constitutive_exon_found_in_species
CTCAAAGGGTTGTCCTCTACCACCACATACTGACATGGCTTGAGGGATAGGT	1784998	1785772	1785822	1785770	-1	FPRO_scaffold001	FPRO_01494	1784707	1786178	None	5015	381	28686	No_constitutive_exon_found_in_species
CCTTAGGTCCTGAGTGCCAATGTCGTCAAAATCTGACTTTGGGAGCACAGAT	2297906	2298026	2298076	2298024	-1	FPRO_scaffold001	FPRO_01335	2295519	2298134	None	5015	381	28686	No_constitutive_exon_found_in_species
GAACAACAGTCTCTTTCGAGAGGACCAAGCTAATAGAGATGGGTGCACAGGT	2352180	2352336	2352130	2352182	1	FPRO_scaffold001	FPRO_01315	2351938	2352336	None	5015	381	28686	No_constitutive_exon_found_in_species
TGTCCTTCGGAATGCGAATACACAACGTGTAGCTTACACCGGGATACCAGCC	2874908	2875154	2874858	2874910	1	FPRO_scaffold001	FPRO_01140	2874561	2875472	None	5015	381	28686	No_constitutive_exon_found_in_species
CACCCTGGTCCATCCTGCACAGAAGCGCTTGCTAACTGGGGATTGAACAGGC	3018983	3019139	3019189	3019137	-1	FPRO_scaffold001	FPRO_01092	3018793	3021722	None	5015	381	28686	No_constitutive_exon_found_in_species
GCTGTAAGTACATCCAGATCGCTTTTCATTGACTAATCTAATGGGAACAGAA	3080371	3081154	3081204	3081152	-1	FPRO_scaffold001	FPRO_01074	3078746	3084651	None	5015	381	28686	No_constitutive_exon_found_in_species
GCGTAAGTTCTCCAGTCTGTTAAATCATGCTACTCGCTCAAGGGGAACAGGA	3185866	3186123	3185816	3185868	1	FPRO_scaffold001	FPRO_01037	3184917	3186892	None	5015	381	28686	No_constitutive_exon_found_in_species
TGTTCTTTCAAGTCTTTTGTAGCGTTTGACCGGCTAACAAAGAGGGATAGGG	3342774	3342820	3342870	3342818	-1	FPRO_scaffold001	FPRO_00991	3342143	3343103	None	5015	381	28686	No_constitutive_exon_found_in_species
CAGGTGAGTTTCTGAAACGCTCTTGATGCCATGGGCTAACAGGGAGGAAGAG	3356099	3356691	3356049	3356101	1	FPRO_scaffold001	FPRO_00986	3353191	3356691	None	5015	381	28686	No_constitutive_exon_found_in_species
AGGTGCTGGTTCTGAAATACTTCGAGCAGCTGGCTGACAATGGGAACTAGGG	3539686	3539739	3539789	3539737	-1	FPRO_scaffold001	FPRO_00920	3538732	3539825	None	5015	381	28686	No_constitutive_exon_found_in_species
TCTCGAACTCGCTTATAAGTTTCTGTGACAGTATCTGACGGGACTTGAAGGC	4549093	4549641	4549691	4549639	-1	FPRO_scaffold001	FPRO_00605	4548261	4549863	None	5015	381	28686	No_constitutive_exon_found_in_species
AAACTGAAGCACACCTTTGTATGTCAACCATGGCTAACGTGCGGGCACAGCT	4678783	4678807	4678733	4678785	1	FPRO_scaffold001	FPRO_00563	4677031	4678807	None	5015	381	28686	No_constitutive_exon_found_in_species
GAGGCAGTAGCCTCATGGCACGAGAAACTGGTAATAATTCGGGACAACAGCG	4691189	4691247	4691139	4691191	1	FPRO_scaffold001	FPRO_00558	4689585	4693158	None	5015	381	28686	No_constitutive_exon_found_in_species
TACTGTACCGCGATGTAAATTTCGGGGCCAATAATATCGTGTGGGAATAGGC	4992796	4992859	4992909	4992857	-1	FPRO_scaffold001	FPRO_00472	4991995	4993168	None	5015	381	28686	No_constitutive_exon_found_in_species
GTAGGTGGCGCGACTTGAGAGATACCACAGCGCTTACATGGGTGGGATAGGC	5025748	5026298	5025698	5025750	1	FPRO_scaffold001	FPRO_00460	5025157	5028153	None	5015	381	28686	No_constitutive_exon_found_in_species
AGACGCCACTCGACTCTACTCGGCATTTAGAAGCTAACATAATGGGCCAGAT	5129246	5129440	5129196	5129248	1	FPRO_scaffold001	FPRO_00424	5128854	5130571	None	5015	381	28686	No_constitutive_exon_found_in_species
GCCATATATATGCACTCTTATGAATTGAATAGTGACTGACATCGGGGTAGAT	5185139	5185919	5185969	5185917	-1	FPRO_scaffold001	FPRO_00402	5185139	5186911	None	5015	381	28686	No_constitutive_exon_found_in_species
CAAGAATCCAATGAAGGAAGGCAACGGGCCAGGCTAACTGGGATAATCAGAT	5204641	5204818	5204868	5204816	-1	FPRO_scaffold001	FPRO_00396	5204429	5205071	None	5015	381	28686	No_constitutive_exon_found_in_species
AGTGGTAAGCGAGTGAATGTAAGAGTAGAGTGTTGTGCTGACGGGCGTAGGT	5396171	5396380	5396430	5396378	-1	FPRO_scaffold001	FPRO_00333	5395912	5397158	None	5015	381	28686	No_constitutive_exon_found_in_species
ATGGTAAGAACTCCAAGACTGTTTGTATACGAGTTGACTAACGGGACTAGGG	5673920	5674529	5673870	5673922	1	FPRO_scaffold001	FPRO_00259	5673695	5675215	None	5015	381	28686	No_constitutive_exon_found_in_species
GATACACCGCTTGGCAGAGGCATATGGCAAATCAACTGATGGGGACATAGAC	5690258	5690492	5690542	5690490	-1	FPRO_scaffold001	FPRO_00256	5690258	5691514	None	5015	381	28686	No_constitutive_exon_found_in_species
GGTGAGTTCTATGCAGATGAAGGTTTTGAGTGAGGAACTAATGGGTATAGTT	5721112	5721994	5721062	5721114	1	FPRO_scaffold001	FPRO_00250	5720427	5721994	None	5015	381	28686	No_constitutive_exon_found_in_species
GACTTAATGATAGGGTGTGTGTGTGTGTGTGTGTGCTAACGGGAGTGTAGAG	5826995	5827124	5827174	5827122	-1	FPRO_scaffold001	FPRO_00208	5826995	5828738	None	5015	381	28686	No_constitutive_exon_found_in_species
AAGTAATTTCTCGAATTTCCTGTTGTGAGGGTGCTAACTGGGGTAACAAGAT	5830821	5830937	5830771	5830823	1	FPRO_scaffold001	FPRO_00207	5829228	5830937	None	5015	381	28686	No_constitutive_exon_found_in_species
CCTAACGTACGTCACTCTCATGCTTTTGGGGGCTTTACTGACCAGGGTAGTG	5912427	5912719	5912377	5912429	1	FPRO_scaffold001	FPRO_00178	5911065	5913124	None	5015	381	28686	No_constitutive_exon_found_in_species
GGTATGTGCGCTCCCTGTCGTGTTCTGAAGCTTTTGACTAACATGGGTAGCA	5918348	5918513	5918298	5918350	1	FPRO_scaffold001	FPRO_00175	5917341	5919314	None	5015	381	28686	No_constitutive_exon_found_in_species
GTATGTAACTACGACCGTCCGCCGTCGAATGCAGCTGACGATATGGGTAGAG	6052468	6052893	6052418	6052470	1	FPRO_scaffold001	FPRO_00119	6051495	6053006	None	5015	381	28686	No_constitutive_exon_found_in_species
ACTCTACACCTTGATACCTTGCCGGTGCATCACTCTGACCGTGGGGCTAGCT	6138198	6138435	6138148	6138200	1	FPRO_scaffold001	FPRO_00084	6138039	6138844	None	5015	381	28686	No_constitutive_exon_found_in_species
CCCTGCCTTGAAATGCGATGATGAACAAGTTCTAACCATTGATTGGGCAGCG	6297678	6298020	6298070	6298018	-1	FPRO_scaffold001	FPRO_00018	6297033	6299217	None	5015	381	28686	No_constitutive_exon_found_in_species
TTCTGGTCAAGACTTTCCGAGAAGACAAGAGTAGACTAACAAGGGCCCAGTG	176650	176815	176865	176813	-1	FPRO_scaffold002	FPRO_03800	176316	177586	None	5015	381	28686	No_constitutive_exon_found_in_species
GTTGATTGATCTGTGTGTGAGTGTGTGTGTGTGTGCTACAGGGGGATTAGGT	408296	408473	408523	408471	-1	FPRO_scaffold002	FPRO_03707	408296	408525	None	5015	381	28686	No_constitutive_exon_found_in_species
ACACGACGAAACGAAAAAAAATCTTTAATGCTGTTCGAAAAATGGGACAGGA	415960	416511	415910	415962	1	FPRO_scaffold002	FPRO_03705	412589	417635	None	5015	381	28686	No_constitutive_exon_found_in_species
TATGTCAATTAGAAGCACGGTCCTCAAGTCGTGTTCTAACAACGGGTTAGCA	444040	444197	444247	444195	-1	FPRO_scaffold002	FPRO_03692	444040	444625	None	5015	381	28686	No_constitutive_exon_found_in_species
GTACGAAAAGGTTCTTTTGTCGTGGCAGCCTTGCTAACATGGGCATGTAGTA	468675	468795	468625	468677	1	FPRO_scaffold002	FPRO_03682	467119	468795	None	5015	381	28686	No_constitutive_exon_found_in_species
TGATATGCACTGACGCGATATAGTTGAGAGTTACTGACGTGGGGTTATAGCC	502874	503155	502824	502876	1	FPRO_scaffold002	FPRO_03670	502432	503281	None	5015	381	28686	No_constitutive_exon_found_in_species
ACATGTAAGTTTCAGTCCTGTTTCTCGGAGATCGGCTACTAATGGGACAGGT	520195	520369	520419	520367	-1	FPRO_scaffold002	FPRO_03663	518384	522852	None	5015	381	28686	No_constitutive_exon_found_in_species
GTTTATCTTCTACCTCTAATTTCTGTTGTGTTGCTAATATCGGTGGGTAGTG	536468	537352	536418	536470	1	FPRO_scaffold002	FPRO_03657	535320	537352	None	5015	381	28686	No_constitutive_exon_found_in_species
AGTGGGGGACGGGTTCCGTTGGTGAATACGAATTTTCCTAAGGGGCATAGGT	808556	808661	808711	808659	-1	FPRO_scaffold002	FPRO_03537	808556	810236	None	5015	381	28686	No_constitutive_exon_found_in_species
TGGAATTAACTTCCTGCATTTCAAGAGAGCGACGTTGACTGAAGGGCCAGAG	992986	993122	992936	992988	1	FPRO_scaffold002	FPRO_03457	992714	993672	None	5015	381	28686	No_constitutive_exon_found_in_species
ACGAGCCCGGGACAAAGGCTACGAACATATACTAATTCATGGGTTGGCAGAT	1073435	1075576	1075626	1075574	-1	FPRO_scaffold002	FPRO_03429	1072174	1075854	None	5015	381	28686	No_constitutive_exon_found_in_species
TGGTACGTTTTGCATACGATTAATACAGAATTCCGGCTAATGTGGGATAGGA	1135320	1135486	1135270	1135322	1	FPRO_scaffold002	FPRO_03404	1134911	1136742	None	5015	381	28686	No_constitutive_exon_found_in_species
AGTGGACACGCGCTTTTGATCAAAGTGACAAGTACTGACGGGGCAAACAGAT	1268813	1269015	1268763	1268815	1	FPRO_scaffold002	FPRO_03362	1266677	1269015	None	5015	381	28686	No_constitutive_exon_found_in_species
CGTATGACAGTAAGTTATTAGAGCTTTTGCAACTGCTCTGGGGCGGCTAGAT	1638817	1639008	1638767	1638819	1	FPRO_scaffold002	FPRO_03231	1638484	1639008	None	5015	381	28686	No_constitutive_exon_found_in_species
TAAGCAAACCAAAGTTCTAACCAGCTGATCCAAAACGCTAACGGGTGCAGGT	1764882	1765646	1765696	1765644	-1	FPRO_scaffold002	FPRO_03196	1764632	1766334	None	5015	381	28686	No_constitutive_exon_found_in_species
CCTGCACAGTTTTGTTAATGAGGGGCGAGGGGTAGCTAACGAGGGGACAGAT	1808121	1808139	1808189	1808137	-1	FPRO_scaffold002	FPRO_03186	1806335	1808208	None	5015	381	28686	No_constitutive_exon_found_in_species
GTTTCAGTGATGGCTTTTCTTGCTCAATTATACTGACCATGAGGGCGTAGCT	2026510	2026529	2026460	2026512	1	FPRO_scaffold002	FPRO_03117	2025375	2026529	None	5015	381	28686	No_constitutive_exon_found_in_species
TGTGGGATAATTTTAATGAAATCGGACTATTCTCTAATTTGGGTTGGAAGAC	2353270	2353570	2353220	2353272	1	FPRO_scaffold002	FPRO_03014	2352931	2353570	None	5015	381	28686	No_constitutive_exon_found_in_species
TCCATCACCTGCATATCGCGACTTATGTGCACATCCTAACAATGGGGTAGAA	2376878	2377072	2376828	2376880	1	FPRO_scaffold002	FPRO_03006	2376583	2378094	None	5015	381	28686	No_constitutive_exon_found_in_species
GTATGAGACCCTGCCGTTTGCATGAAATGATGTACTGACTAGGGACCTAGCT	3066191	3066265	3066141	3066193	1	FPRO_scaffold002	FPRO_02789	3066023	3068876	None	5015	381	28686	No_constitutive_exon_found_in_species
AGCTGACGTTGGAAATGCTTGTGAAACTCAATATCTGACCTAGGGTATAGGC	3161045	3161592	3160995	3161047	1	FPRO_scaffold002	FPRO_02762	3159264	3161827	None	5015	381	28686	No_constitutive_exon_found_in_species
GGTGAGTTGGCTATTCCCCCGTATAGTCATAGAGCTGACTTATGGGATAGGC	3302695	3302748	3302798	3302746	-1	FPRO_scaffold002	FPRO_02715	3301626	3303117	None	5015	381	28686	No_constitutive_exon_found_in_species
ATCAGATATCGACGACGTGAGCACTTGCTGACCTTGGTGGGGTACAATAGGA	3523820	3524075	3524125	3524073	-1	FPRO_scaffold002	FPRO_02640	3523311	3524443	None	5015	381	28686	No_constitutive_exon_found_in_species
TCGGCAGACTTTAAGCTTACAAAGGTGGCTAAACTAACGGGATAAATCAGGC	3523311	3523769	3523819	3523767	-1	FPRO_scaffold002	FPRO_02640	3523311	3524443	None	5015	381	28686	No_constitutive_exon_found_in_species
CAAAATGACGATGAATTTGTCTGTGAGATAGAACTAATGGGTGAATGTAGGT	3535784	3535862	3535912	3535860	-1	FPRO_scaffold002	FPRO_02637	3535214	3537691	None	5015	381	28686	No_constitutive_exon_found_in_species
TGGGCAGAACGTCAACTTATGGTACCACGGAAGAGCACTTCTGGGAAAAGCT	3685023	3685426	3684973	3685025	1	FPRO_scaffold002	FPRO_02588	3684591	3686267	None	5015	381	28686	No_constitutive_exon_found_in_species
AGTATTTTCTTCCGAGCGAAGCTCAGAATGCTAAGCTAACAGGGCCACAGCT	3728339	3728464	3728514	3728462	-1	FPRO_scaffold002	FPRO_02570	3727664	3729110	None	5015	381	28686	No_constitutive_exon_found_in_species
AAGTACAACCACACCTGCTGCACTCAATCGGGTGTGCTAACGGGGTACAGAT	3810336	3811361	3811411	3811359	-1	FPRO_scaffold002	FPRO_02544	3808375	3811881	None	5015	381	28686	No_constitutive_exon_found_in_species
CGAACGAGATTGACACACTGATTAGGACACTCGCTGATTTACGGGAATAGTC	3983154	3984151	3983104	3983156	1	FPRO_scaffold002	FPRO_02494	3982068	3984151	None	5015	381	28686	No_constitutive_exon_found_in_species
CTGGGTTGCATCGAAGACGGCCTTAGGCTAATACCGGGGGACAAATATAGGG	4029500	4029642	4029450	4029502	1	FPRO_scaffold002	FPRO_02479	4029323	4031125	None	5015	381	28686	No_constitutive_exon_found_in_species
AGTACGATGCTCATCTGGCATGGGTATGGATATCGTGTTAACGGGTATAGGA	4048811	4048860	4048761	4048813	1	FPRO_scaffold002	FPRO_02472	4048370	4049197	None	5015	381	28686	No_constitutive_exon_found_in_species
GATCCTAAGGATCTTACCAAGTTATCCTTGCTAACTCGGAACTTGGGAAGAA	4161331	4161363	4161281	4161333	1	FPRO_scaffold002	FPRO_02439	4161184	4162895	None	5015	381	28686	No_constitutive_exon_found_in_species
GTACGTAAACAGTGCGATTGGGTGTGAATGAATGTGCTAATGAGGGTTAGTA	4337230	4337389	4337180	4337232	1	FPRO_scaffold002	FPRO_02372	4336661	4338419	None	5015	381	28686	No_constitutive_exon_found_in_species
TAGACCTGCACCTGAGTCCCTGAATATTACCTCACAAGTCTGGGGAACAGGA	4408948	4409664	4409714	4409662	-1	FPRO_scaffold002	FPRO_02339	4408287	4409763	None	5015	381	28686	No_constitutive_exon_found_in_species
AATCCTCATCAACATAACGCCTTCTATGTACTAACTGATCCGGGTAATAGGA	4578678	4579080	4578628	4578680	1	FPRO_scaffold002	FPRO_02268	4577818	4579080	None	5015	381	28686	No_constitutive_exon_found_in_species
CAACAGAACTCGATAGCACGTCTGAGGCTAACCTATCATGACATTGGGAGTC	4594582	4595314	4595364	4595312	-1	FPRO_scaffold002	FPRO_02260	4594582	4595517	None	5015	381	28686	No_constitutive_exon_found_in_species
ATGTATGCCGAATGTGTTAAGGGTCGAACAAATCAGACTGACGGGTACAGGC	4665650	4665797	4665847	4665795	-1	FPRO_scaffold002	FPRO_02234	4663740	4665960	None	5015	381	28686	No_constitutive_exon_found_in_species
TAGGACCACTTCGAATCATCTCTCACAAGATAAGCTGACCATTGGGGTAGTT	4664635	4664948	4664998	4664946	-1	FPRO_scaffold002	FPRO_02234	4663740	4665960	None	5015	381	28686	No_constitutive_exon_found_in_species
TATGTTGTACCCCCTCCTCTCAACATGACTCATATACTGATGACGGGCAGTC	4726824	4726942	4726992	4726940	-1	FPRO_scaffold002	FPRO_02208	4726639	4727288	None	5015	381	28686	No_constitutive_exon_found_in_species
CTCAGACAATTTGCATATACACAAGACTAATGTACCCGCGGGATGGATAGTG	141643	141843	141593	141645	1	FPRO_scaffold003	FPRO_07172	141411	142933	None	5015	381	28686	No_constitutive_exon_found_in_species
TAGATCGACAATGGTCGTTTATAACGTATTTGCTACTAACACACGGGCAGGA	323442	323453	323392	323444	1	FPRO_scaffold003	FPRO_07090	323011	323529	None	5015	381	28686	No_constitutive_exon_found_in_species
ACCATCTACCGATCGGGAAAACATGACTGAAACTGACTTGATGTGGGTAGCA	346424	346535	346585	346533	-1	FPRO_scaffold003	FPRO_07080	346046	346883	None	5015	381	28686	No_constitutive_exon_found_in_species
GAGTAAGTCATGAATGAATCTTTCATAGGATGACGCTGACTGGGAATTAGGT	346184	346376	346426	346374	-1	FPRO_scaffold003	FPRO_07080	346046	346883	None	5015	381	28686	No_constitutive_exon_found_in_species
CTGTGAGTAAATAATAGTGCGGTGGGAAAGAATGACGCTAATGAGGGTAGTG	352194	352292	352342	352290	-1	FPRO_scaffold003	FPRO_07077	350860	352515	None	5015	381	28686	No_constitutive_exon_found_in_species
TCTACGTACGTCATCCATCTCCCTCGACAGCACCAAACTGACAGGGTTAGGC	351163	352003	352053	352001	-1	FPRO_scaffold003	FPRO_07077	350860	352515	None	5015	381	28686	No_constitutive_exon_found_in_species
GGTAAGGATCTAATCAAGTAGCACGTACTTCGCTAATTGAGGGACGATAGGG	360183	361476	360133	360185	1	FPRO_scaffold003	FPRO_07073	359555	361476	None	5015	381	28686	No_constitutive_exon_found_in_species
GTAAGTGAATCACGCCATCCTATCTTACTACTGGCTGACAAGGGACCTAGAA	405212	405314	405162	405214	1	FPRO_scaffold003	FPRO_07055	404253	406356	None	5015	381	28686	No_constitutive_exon_found_in_species
CGTATATCCGCCTCGTGTAACGCTTGTGGCTGACTGTTGGGGGGAAAAAGAG	575647	576575	575597	575649	1	FPRO_scaffold003	FPRO_06984	575308	577983	None	5015	381	28686	No_constitutive_exon_found_in_species
TCATCCCGCTGCCTTCAAACAGGCTTGCACAGTAATGCTGTGAAAGGGAGGC	591781	592596	591731	591783	1	FPRO_scaffold003	FPRO_06978	589034	593768	None	5015	381	28686	No_constitutive_exon_found_in_species
TCGGTACGTTTTCATGCGGTTCTGGAGATACACGTAGCTAATAAGGGCAGCT	621027	621716	620977	621029	1	FPRO_scaffold003	FPRO_06966	620176	621716	None	5015	381	28686	No_constitutive_exon_found_in_species
TTCGCCAAGTCCTCTCCCAAAACGCCAACTGCTGACACTCGGGCCGACAGCT	820569	821027	821077	821025	-1	FPRO_scaffold003	FPRO_06881	818822	821165	None	5015	381	28686	No_constitutive_exon_found_in_species
TGTAAGTACAGTATCACTAATCAGAGGTCAACATTAACGGGGTAAACAAGAT	859037	859253	858987	859039	1	FPRO_scaffold003	FPRO_06867	858649	860226	None	5015	381	28686	No_constitutive_exon_found_in_species
GTAGGTCTCGAGCATCCCCTGAAAATTATCACGTACTTATATGGGCATAGAA	907085	907405	907455	907403	-1	FPRO_scaffold003	FPRO_06845	907085	908312	None	5015	381	28686	No_constitutive_exon_found_in_species
TTCGCATAGTGTAGTATGAGCGATTCGCTGATTCATCTACTTGGGTAAAGAA	1025963	1025991	1025913	1025965	1	FPRO_scaffold003	FPRO_06791	1025360	1026890	None	5015	381	28686	No_constitutive_exon_found_in_species
GTGAGTAGAGGCGAGAGAATTGACCAAGTAAACAAGCTTATAAGGGATAGTG	1073209	1073670	1073720	1073668	-1	FPRO_scaffold003	FPRO_06774	1072065	1074042	None	5015	381	28686	No_constitutive_exon_found_in_species
GAAGAAGAATTGTTCTGATAATGCGGCTGCTAATTGAGTTTCGGGAGCAGCT	1149908	1150039	1149858	1149910	1	FPRO_scaffold003	FPRO_06739	1149623	1150719	None	5015	381	28686	No_constitutive_exon_found_in_species
AGTTATGAAATTGGACTTGGAATCATTTCACATAAACTAATGAGGGATAGCC	1232915	1233663	1232865	1232917	1	FPRO_scaffold003	FPRO_06699	1232402	1233893	None	5015	381	28686	No_constitutive_exon_found_in_species
TAAGCATCGTCACCTACGATTGCAAGTCATTCCGCTAATTTAGGGAACAGAG	1289902	1290376	1289852	1289904	1	FPRO_scaffold003	FPRO_06674	1289234	1291434	None	5015	381	28686	No_constitutive_exon_found_in_species
GACTGTGAGTACAACATTTCGAAGGGAGAACCTTGCTGACGGGTCATAAGAT	1397576	1398237	1398287	1398235	-1	FPRO_scaffold003	FPRO_06629	1396550	1398412	None	5015	381	28686	No_constitutive_exon_found_in_species
TCGTGAGTGCACGAAACCGAGAATATGGTATTGTTTACTAATGGGAACAGAC	1433261	1434216	1433211	1433263	1	FPRO_scaffold003	FPRO_06616	1432533	1434216	None	5015	381	28686	No_constitutive_exon_found_in_species
CTGTATGTCAATCTATCTAACCTTATACGTCCCGACTAACAACGGGCTAGTC	1514365	1515231	1515281	1515229	-1	FPRO_scaffold003	FPRO_06582	1514365	1516053	None	5015	381	28686	No_constitutive_exon_found_in_species
TGTAAGTCGTTCGCCAACCATTTTCAGGGTCCTTGCTCATGGGTATGCAGGT	1525036	1526036	1524986	1525038	1	FPRO_scaffold003	FPRO_06577	1524850	1526036	None	5015	381	28686	No_constitutive_exon_found_in_species
ATTCATTGTAAGTTATACTCGCTCCAAGTGGACTTCACTGACGTGGGCAGCT	1564032	1564535	1563982	1564034	1	FPRO_scaffold003	FPRO_06559	1563589	1564637	None	5015	381	28686	No_constitutive_exon_found_in_species
TTGCTTCTTCTACTGACCTGTTATCACTGACTGATGCTAACAACGGGCAGCT	1632207	1633317	1632157	1632209	1	FPRO_scaffold003	FPRO_06532	1631592	1633317	None	5015	381	28686	No_constitutive_exon_found_in_species
GGTGAGCATTTCTTTGCATTCCCCCAAGTGACGCGCGCTGACTGGGGTAGAA	1858197	1858512	1858147	1858199	1	FPRO_scaffold003	FPRO_06438	1857884	1859544	None	5015	381	28686	No_constitutive_exon_found_in_species
TTAGGCTATTAAGAGCGTTAAAGCATTTTAATACTGATATTAGGGACTAGCA	1876777	1876871	1876727	1876779	1	FPRO_scaffold003	FPRO_06430	1875976	1878574	None	5015	381	28686	No_constitutive_exon_found_in_species
CACCAGCCTCTTGGGCCATACTGCCGCTCAGGCAACTGACTACGGGCAAGTT	1920571	1923901	1920521	1920573	1	FPRO_scaffold003	FPRO_06415	1920486	1924612	None	5015	381	28686	No_constitutive_exon_found_in_species
ACGATGATCGAGCTACGATGACCACGAACAACACTGACGAGGGAAACCAGGC	2015354	2015417	2015304	2015356	1	FPRO_scaffold003	FPRO_06387	2015098	2016666	None	5015	381	28686	No_constitutive_exon_found_in_species
GTTATGCCTAGGGTTTGATATGTAGAACCCAGAAACTGACTGGGACACAGAG	2017818	2017933	2017768	2017820	1	FPRO_scaffold003	FPRO_06386	2017068	2018384	None	5015	381	28686	No_constitutive_exon_found_in_species
TAAGTACTATTATGCACAAGTATGTGTTACTGCTGACAGGGAATTTAAAGGC	2375967	2376812	2375917	2375969	1	FPRO_scaffold003	FPRO_06278	2374874	2377761	None	5015	381	28686	No_constitutive_exon_found_in_species
TCAGCGTAAGTGACTCAACCCGTGTACACATTTTGCTGACGACGGGGAAGAT	2377147	2377235	2377097	2377149	1	FPRO_scaffold003	FPRO_06278	2374874	2377761	None	5015	381	28686	No_constitutive_exon_found_in_species
TTTGTCGGTTTGCTTGTCACCCTCTTCATATCATTCACTGGGTACAACAGTC	2410186	2410294	2410344	2410292	-1	FPRO_scaffold003	FPRO_06267	2409552	2410854	None	5015	381	28686	No_constitutive_exon_found_in_species
GTAAGAACTTCTACCAACTTTACTCATTTCCGTTACTAATGCATGGGCAGTC	2448538	2449187	2448488	2448540	1	FPRO_scaffold003	FPRO_06250	2447473	2449187	None	5015	381	28686	No_constitutive_exon_found_in_species
GGAGAAACTCATAATGCTTCTGCAACTACTGTTTCTAACTCGGGTGACAGAG	2487548	2487629	2487679	2487627	-1	FPRO_scaffold003	FPRO_06237	2484808	2487775	None	5015	381	28686	No_constitutive_exon_found_in_species
TCTTCAGCTTGCGATGTAGACATTGGCGCTGACTCTAGATGGCGGGGTAGGA	2493389	2493501	2493551	2493499	-1	FPRO_scaffold003	FPRO_06235	2492898	2493833	None	5015	381	28686	No_constitutive_exon_found_in_species
CAATCTCTCCCAGCTGAGGAAGACATTGGCTAATGCATTGGGACAAACAGCT	2517516	2517673	2517466	2517518	1	FPRO_scaffold003	FPRO_06228	2517267	2518707	None	5015	381	28686	No_constitutive_exon_found_in_species
AGGTAGGAGCAAAGGCAAGAGAAAGAGGACAATCACTAATATGGGTGCAGGT	2568830	2570906	2570956	2570904	-1	FPRO_scaffold003	FPRO_06208	2567859	2571582	None	5015	381	28686	No_constitutive_exon_found_in_species
AAGCTGCGCTTATGATATTGAGGTCGCTGACATTTGGGCTTGGGGTGAAGTC	3187156	3187174	3187224	3187172	-1	FPRO_scaffold003	FPRO_05999	3185589	3187556	None	5015	381	28686	No_constitutive_exon_found_in_species
GTCGCCTCCATCTTGCAGCCCAGATTCTGAACTGACATTTCGGGAAACAGTG	3419588	3420622	3419538	3419590	1	FPRO_scaffold003	FPRO_05917	3419064	3420622	None	5015	381	28686	No_constitutive_exon_found_in_species
GGGGGAAATGTTTTCTATTGGCCTTCACAGAGTGCTAACATCAAGGGTAGAT	3435640	3435958	3435590	3435642	1	FPRO_scaffold003	FPRO_05910	3435159	3435958	None	5015	381	28686	No_constitutive_exon_found_in_species
TAAGTTCTACGCAAGATAGATGACTATGCTCAAGCTCATTGGGATAACAGAT	3697698	3698509	3698559	3698507	-1	FPRO_scaffold003	FPRO_05818	3697465	3698839	None	5015	381	28686	No_constitutive_exon_found_in_species
ACCGCGAATCTGTAGGAAGTCTCGTTATTGGCTACCGGGAAAGAAAATAGGA	3974287	3976075	3974237	3974289	1	FPRO_scaffold003	FPRO_05715	3973948	3976075	None	5015	381	28686	No_constitutive_exon_found_in_species
AAGCTCGGGTCAGGTGTACTCTGTGGGTTGCGCTGACTGGGAACTGATAGTA	4035654	4035885	4035604	4035656	1	FPRO_scaffold003	FPRO_05689	4034844	4040740	None	5015	381	28686	No_constitutive_exon_found_in_species
AGTGTCTTCATTATATAGATATGATGTCGCTGAGATTAACGCGGGGACAGCA	4088301	4088766	4088251	4088303	1	FPRO_scaffold003	FPRO_05668	4086619	4088766	None	5015	381	28686	No_constitutive_exon_found_in_species
GCAGTCTTTGGAAAATTGAATGAACGTGACTAATATGGGGAGCGATACAGAA	4105471	4106520	4105421	4105473	1	FPRO_scaffold003	FPRO_05659	4105056	4106520	None	5015	381	28686	No_constitutive_exon_found_in_species
GTGAGACTACCCGATATCGACCGACTTGTGTTATTTGCTAACGGGTGTAGTT	4224761	4225167	4224711	4224763	1	FPRO_scaffold003	FPRO_05605	4224422	4225631	None	5015	381	28686	No_constitutive_exon_found_in_species
TAATCGCTTATGATACTGTCAGAAACGGGCCTTTGGAGTGGGGACAAAAGAA	4398320	4398363	4398270	4398322	1	FPRO_scaffold003	FPRO_05532	4396971	4399614	None	5015	381	28686	No_constitutive_exon_found_in_species
AGTAGTTCGTGCAATTCAACCGTTTGCTGTTATTCACAGGGATTCAAAAGCT	4421321	4421460	4421510	4421458	-1	FPRO_scaffold003	FPRO_05522	4420711	4421851	None	5015	381	28686	No_constitutive_exon_found_in_species
AGAGCATCATCACCTCGAGTTATCGACCCCATTGCTAACCTGGGCAATAGTT	62205	62503	62155	62207	1	FPRO_scaffold004	FPRO_04212	62069	63141	None	5015	381	28686	No_constitutive_exon_found_in_species
GCTCGTACAAACTGTGAAGCTAGTATATAAAAGCTAATGAAGGGATCCAGTA	76675	76798	76848	76796	-1	FPRO_scaffold004	FPRO_04216	74232	76947	None	5015	381	28686	No_constitutive_exon_found_in_species
CTATTATAATCCATCGAGGTATCTTGGACGTACTGAACCTGGGTATACAGCG	374816	375073	374766	374818	1	FPRO_scaffold004	FPRO_04324	374355	376012	None	5015	381	28686	No_constitutive_exon_found_in_species
CTCTCCATAAAATACTCCGACACGAAGTCTCAACTGCTAACCGGGAATAGCT	452541	454134	454184	454132	-1	FPRO_scaffold004	FPRO_04346	452541	454590	None	5015	381	28686	No_constitutive_exon_found_in_species
TTGTCTTGACGAGCTATCGCGAACGAGCATACTGACATTATTGGGGAAAGTT	550272	550921	550971	550919	-1	FPRO_scaffold004	FPRO_04376	550272	551324	None	5015	381	28686	No_constitutive_exon_found_in_species
TTGGGATTTTGGGATTCAATTTGCAAAGGCTCGAGGCTATAGGGTGATAGCT	555115	555555	555065	555117	1	FPRO_scaffold004	FPRO_04378	554373	555775	None	5015	381	28686	No_constitutive_exon_found_in_species
ACTCATGGATATCGGCCGTTACGATTGCAGTGACCTAACAAGGGGGATAGAG	781303	781359	781253	781305	1	FPRO_scaffold004	FPRO_04445	780896	781824	None	5015	381	28686	No_constitutive_exon_found_in_species
TTTAGGACCGAGTTCCTGAGTTGTCTTTCTTCCTCTAACTAGGGTACAAGAA	1067725	1067888	1067675	1067727	1	FPRO_scaffold004	FPRO_04535	1065755	1067888	None	5015	381	28686	No_constitutive_exon_found_in_species
GTAAGTCACCTTTATTTAGAGAAGAAGTATTGTGCTAACCGAGGGACTAGTT	1306343	1306383	1306433	1306381	-1	FPRO_scaffold004	FPRO_04607	1306343	1310663	None	5015	381	28686	No_constitutive_exon_found_in_species
TGATCTTCCCAATAGCAGCTTTAATTCTAGACATGCTGACAAGGGCTCAGGA	1506874	1507321	1507371	1507319	-1	FPRO_scaffold004	FPRO_04669	1506211	1510783	None	5015	381	28686	No_constitutive_exon_found_in_species
TAAGTCTCGCAACACCAAACTTATCACTTTATGTTCTAACGTAGGGCTAGGC	1552588	1553648	1552538	1552590	1	FPRO_scaffold004	FPRO_04681	1551434	1555141	None	5015	381	28686	No_constitutive_exon_found_in_species
GTATGTCTCAATTCAACTACATGCGCATACAGGCCACTAACAAGGGGCAGAT	1768125	1770824	1770874	1770822	-1	FPRO_scaffold004	FPRO_04746	1766749	1771431	None	5015	381	28686	No_constitutive_exon_found_in_species
GGCCCCTTGGTACTACAGTAGGTATGTAGCAGCTTGACCTAACTGGGTAGGT	1832529	1832582	1832479	1832531	1	FPRO_scaffold004	FPRO_04765	1832012	1832582	None	5015	381	28686	No_constitutive_exon_found_in_species
TGTACGTATCTCGCAGAGTTACAAACGCTGCAATTCTAACAGCCGGGTAGAC	2689893	2690191	2689843	2689895	1	FPRO_scaffold004	FPRO_05039	2689690	2690426	None	5015	381	28686	No_constitutive_exon_found_in_species
ATGACACAACGAAGCGGTAAATAAGGACAATGCTAATACGAGACGGGCAGAA	2725678	2725773	2725628	2725680	1	FPRO_scaffold004	FPRO_05050	2725296	2726157	None	5015	381	28686	No_constitutive_exon_found_in_species
GACTCCACATCACTTAACATATTGAGATGAAATTATTAACAAATGGGTAGCG	2990463	2990545	2990595	2990543	-1	FPRO_scaffold004	FPRO_05130	2989135	2991513	None	5015	381	28686	No_constitutive_exon_found_in_species
CATGCAAAGGCCACTTTACAATATGAGTGCTGCTGAATTGGGAGATGTAGCC	3105825	3106313	3106363	3106311	-1	FPRO_scaffold004	FPRO_05171	3105825	3108141	None	5015	381	28686	No_constitutive_exon_found_in_species
CAGCTCTCTTAGATTCTTTCGCTATACTTGATATACTGATGGGTATGCAGTT	3318067	3318954	3319004	3318952	-1	FPRO_scaffold004	FPRO_05241	3318067	3320454	None	5015	381	28686	No_constitutive_exon_found_in_species
GATGTATCTACAAGGGTTGTTTTCTAATCCGTTTTCTAATCCGGGGACAGGC	3354390	3354516	3354340	3354392	1	FPRO_scaffold004	FPRO_05257	3354279	3356556	None	5015	381	28686	No_constitutive_exon_found_in_species
CGTTTAACGACCTTTTGTGTATCTGTATTATGCTGACAAGGCGGGGTTAGGT	3357919	3358199	3358249	3358197	-1	FPRO_scaffold004	FPRO_05258	3356617	3358431	None	5015	381	28686	No_constitutive_exon_found_in_species
GAGGTACGTCCCCCGTTTATCATTGTATTGATCTGTACTAATTGGGGTAGGT	3357337	3357605	3357655	3357603	-1	FPRO_scaffold004	FPRO_05258	3356617	3358431	None	5015	381	28686	No_constitutive_exon_found_in_species
AGTCCTATAAATAATAAATCAGTTAAAGCAAAAGGCTTACGGGCTAAAAGCT	3639692	3639846	3639896	3639844	-1	FPRO_scaffold004	FPRO_05367	3637997	3639967	None	5015	381	28686	No_constitutive_exon_found_in_species
AGGATACCGCAGTGTCTATTTGAGGAATGTCAGGGCTAACAGGGACATAGAC	3712803	3712835	3712753	3712805	1	FPRO_scaffold004	FPRO_05396	3712198	3713658	None	5015	381	28686	No_constitutive_exon_found_in_species
GGACGGTCATAATTGACAAGTGGAATGTTCGCCTTTATACGGAAGGGCAGAT	3746119	3746430	3746069	3746121	1	FPRO_scaffold004	FPRO_05413	3743813	3746430	None	5015	381	28686	No_constitutive_exon_found_in_species
CTTGGCAAGACAAGGCTGTCTCCGGTTATATAAAAGCCTTACATGGGAAGCA	3780034	3780412	3779984	3780036	1	FPRO_scaffold004	FPRO_05427	3778685	3780412	None	5015	381	28686	No_constitutive_exon_found_in_species
GGTATGTTCAGTTCAGTGAATTTGCTCAAGTAATCACTGACGATGGGCAGTC	3784189	3784345	3784139	3784191	1	FPRO_scaffold004	FPRO_05428	3783474	3784771	None	5015	381	28686	No_constitutive_exon_found_in_species
GTCATCATCTTTCTGCCATTGCTGCATGTCCATTAGCTAACACGGGAAAGTC	3838808	3839960	3840010	3839958	-1	FPRO_scaffold004	FPRO_05452	3838597	3840144	None	5015	381	28686	No_constitutive_exon_found_in_species
AACGATTGTATGTCAACCAATTCTGGAGGCGAGCCGGGCTAATTAAGTAGTA	176869	176943	176819	176871	1	FPRO_scaffold005	FPRO_10273	176506	178539	None	5015	381	28686	No_constitutive_exon_found_in_species
TGGAGATGGTGAGTTTATCACTCTATTAATAGTTCATACTGACAGGGCAGGT	177350	177720	177300	177352	1	FPRO_scaffold005	FPRO_10273	176506	178539	None	5015	381	28686	No_constitutive_exon_found_in_species
AGAAGCTCAGAGACAACGGTAGAGTCGCTCATTTGCCCTTTGGGGTACAGGT	450574	451457	450524	450576	1	FPRO_scaffold005	FPRO_10387	450240	453637	None	5015	381	28686	No_constitutive_exon_found_in_species
AGGCGACACACAAGCATCCATCCATCTTTGCAGGCAATTGACGGGGTCAGAC	488385	489249	488335	488387	1	FPRO_scaffold005	FPRO_10405	487828	489249	None	5015	381	28686	No_constitutive_exon_found_in_species
TGGCGGTATGTTGAATCTGTCGCTCACAGCAAGTTACTAACAAGGGCAAGAA	541993	542427	541943	541995	1	FPRO_scaffold005	FPRO_10428	541328	542427	None	5015	381	28686	No_constitutive_exon_found_in_species
TGTGAGCAAATGTTGATAAGAAAATTATTTGCAGGGGCTAACAAGGGTAGTC	719085	719358	719408	719356	-1	FPRO_scaffold005	FPRO_10498	719085	719683	None	5015	381	28686	No_constitutive_exon_found_in_species
GAAGGTATGTCTGTTTACGGCCGTGACATGCTCCTCACTCACATGGGTAGAA	820120	820200	820250	820198	-1	FPRO_scaffold005	FPRO_10535	818179	822005	None	5015	381	28686	No_constitutive_exon_found_in_species
AAGCCCATCTTCGGGTTCAAGGATTGTATTCGACTAACACTGGGTGATAGGC	1175132	1177606	1177656	1177604	-1	FPRO_scaffold005	FPRO_10658	1175132	1177816	None	5015	381	28686	No_constitutive_exon_found_in_species
TGCGCGCGTGTCGGCCCGCCAATATATATAATGTACTAATTTGGGGACAGAG	1460920	1464185	1460870	1460922	1	FPRO_scaffold005	FPRO_10739	1460537	1465361	None	5015	381	28686	No_constitutive_exon_found_in_species
CTCCAACTCAATTATAAAAGACATGAGGTGACGGCTGACGTTGGGCAAAGAC	1630111	1630212	1630061	1630113	1	FPRO_scaffold005	FPRO_10796	1621862	1630212	None	5015	381	28686	No_constitutive_exon_found_in_species
GTGAGCTCTCTCCTCCACCGTCCGGTTCTCATGCTCATAAGGGATTACAGCG	1897884	1898446	1898496	1898444	-1	FPRO_scaffold005	FPRO_10886	1897488	1898912	None	5015	381	28686	No_constitutive_exon_found_in_species
CTGTATGCGGCGTTGGAGCAATTGTGATTGCCGTGGACCTAGGGGCTTAGGC	2100591	2100697	2100541	2100593	1	FPRO_scaffold005	FPRO_10943	2099869	2101342	None	5015	381	28686	No_constitutive_exon_found_in_species
AAGCCCCCATCCTTTCGAAAGCGATAACTTGGGTTAACGCAAGGGTATAGCT	2421122	2421191	2421241	2421189	-1	FPRO_scaffold005	FPRO_11040	2420657	2421542	None	5015	381	28686	No_constitutive_exon_found_in_species
CTGGTATGTTGTCATATAAGCTACCGTATGACCTAGCTAATGTGAGGGAGCA	2483869	2484005	2484055	2484003	-1	FPRO_scaffold005	FPRO_11063	2482591	2484336	None	5015	381	28686	No_constitutive_exon_found_in_species
GGGTCACACGGTCTCTTGAACGTAAGGCTAACTAGTACGTGGGATTATAGGC	2530135	2531394	2530085	2530137	1	FPRO_scaffold005	FPRO_11079	2528999	2531394	None	5015	381	28686	No_constitutive_exon_found_in_species
TCCTGGCCTTTCCATATCGAGGGAGAGACATTTCTAACCTAGGGGTGCAGTT	2772930	2773122	2772880	2772932	1	FPRO_scaffold005	FPRO_11157	2771997	2773122	None	5015	381	28686	No_constitutive_exon_found_in_species
TGATGTTCTATTTTCCCAACGATCCCAGTACTCACCAGAAATCGGGACAGTA	2870820	2870955	2871005	2870953	-1	FPRO_scaffold005	FPRO_11197	2869959	2871363	None	5015	381	28686	No_constitutive_exon_found_in_species
CATGTATGTTTCTAGCCTGCGAGCTTGGTGACACGTGCTAACTTGGGAAGTT	2893754	2894352	2894402	2894350	-1	FPRO_scaffold005	FPRO_11207	2892583	2894603	None	5015	381	28686	No_constitutive_exon_found_in_species
TAAGCGGCGTAACATCTTACATATGAAGTACAAGCTAAGTAGGGATTGAGAT	2925237	2925364	2925187	2925239	1	FPRO_scaffold005	FPRO_11219	2924532	2925364	None	5015	381	28686	No_constitutive_exon_found_in_species
GGTTATGAGTTTTTCCCTATTTGCTTACCTTTTGGCTGACTTGATGGGAGAT	2944140	2944253	2944303	2944251	-1	FPRO_scaffold005	FPRO_11226	2943730	2944516	None	5015	381	28686	No_constitutive_exon_found_in_species
AGCAGAATTTATCCCAAGGATATAGTTTTCGCTGACTTGTGGGGACATAGTT	3061845	3061968	3062018	3061966	-1	FPRO_scaffold005	FPRO_11280	3061845	3063633	None	5015	381	28686	No_constitutive_exon_found_in_species
TACGCTATCTCTCATTAACACCCATGAATCTTTCGGCTAACGCGGGGCAGAT	292184	293688	292134	292186	1	FPRO_scaffold006	FPRO_09168	291229	293688	None	5015	381	28686	No_constitutive_exon_found_in_species
GGCTTTCGAGGGATCATGAAAGACATGACTGACACTGGGGATGAAATTAGCC	349960	350217	349910	349962	1	FPRO_scaffold006	FPRO_09185	349530	351671	None	5015	381	28686	No_constitutive_exon_found_in_species
GGTACGGCTTCTAAATATGCTTGGAGTTGCTGTACTGACGGGGAATGTAGAT	430733	431001	430683	430735	1	FPRO_scaffold006	FPRO_09219	429616	431981	None	5015	381	28686	No_constitutive_exon_found_in_species
GGTAGGGCTGACACATGCTAATTCGGCTCAACTTACTGATTGGGGAATAGCT	538826	538964	538776	538828	1	FPRO_scaffold006	FPRO_09258	538298	538964	None	5015	381	28686	No_constitutive_exon_found_in_species
CGTAAGTTTTGGGAGAATGTGGGATGGGCAACGCTAACGTGGGATTGTAGAA	633997	634149	633947	633999	1	FPRO_scaffold006	FPRO_09287	632538	634149	None	5015	381	28686	No_constitutive_exon_found_in_species
GCCACCCCTATATCGTTCGAGAATTGAGAATCCGTGCTGACGGGACGCAGTT	912113	912214	912063	912115	1	FPRO_scaffold006	FPRO_09379	911602	912214	None	5015	381	28686	No_constitutive_exon_found_in_species
AGCCTCGCAAGAAACGAAAATAACGAAATAATACTAAATCAGAGGGACAGGT	1438916	1439791	1439841	1439789	-1	FPRO_scaffold006	FPRO_09543	1438916	1440248	None	5015	381	28686	No_constitutive_exon_found_in_species
AGTTCCTGGCACCTTATCTTGTTGAGAAGCTTATCTGACTGGGCTGCAAGGC	1457132	1457418	1457468	1457416	-1	FPRO_scaffold006	FPRO_09548	1456458	1458999	None	5015	381	28686	No_constitutive_exon_found_in_species
GTGAGAATTTGTGATTGATGTTGAGGATTCCTATTAATGTAGGGAAATAGTC	1571827	1571856	1571777	1571829	1	FPRO_scaffold006	FPRO_09583	1570025	1572192	None	5015	381	28686	No_constitutive_exon_found_in_species
TGAGTTGTTGGACTTGTACGACTACTACGAAGTCACTAACTGGGTGATAGTC	1630397	1630462	1630512	1630460	-1	FPRO_scaffold006	FPRO_09601	1628933	1630883	None	5015	381	28686	No_constitutive_exon_found_in_species
TAAGATTTCCAAGGTTTTATTTTCCAGCCAGTTCGCTCAGAGGGATACAGTT	1891198	1891641	1891691	1891639	-1	FPRO_scaffold006	FPRO_09681	1890634	1892620	None	5015	381	28686	No_constitutive_exon_found_in_species
TAGGTTTGCGCGGGGTGCTACGCAAAGCCTTGTTCTAACATACGGGACAGTC	2313228	2314783	2313178	2313230	1	FPRO_scaffold006	FPRO_09797	2312913	2316693	None	5015	381	28686	No_constitutive_exon_found_in_species
AGTACATTTTAAGCTTGCGCCAAATGAAAAGAAAATTAACAATTGGGCAGTT	2456168	2456356	2456118	2456170	1	FPRO_scaffold006	FPRO_09845	2455253	2457393	None	5015	381	28686	No_constitutive_exon_found_in_species
GTGAGTTGCCCTATATCTTGGAGTTCAACCTGGACTAACCAAGGGCATAGCA	2460418	2460622	2460368	2460420	1	FPRO_scaffold006	FPRO_09846	2458445	2461418	None	5015	381	28686	No_constitutive_exon_found_in_species
CCGTGCGTCACCGATCATGCTACTTGACCTTCGAGCTAATTGTGGGACAGGA	2463420	2464184	2463370	2463422	1	FPRO_scaffold006	FPRO_09848	2463177	2464184	None	5015	381	28686	No_constitutive_exon_found_in_species
GGTACGTATTCTCATGCTCGTCGTGGTGAAGTGGATGCTAACAAGGGTAGCA	2601480	2601834	2601430	2601482	1	FPRO_scaffold006	FPRO_09909	2600853	2604152	None	5015	381	28686	No_constitutive_exon_found_in_species
GTTAGTCCGTGCCTCTATACGTAGGATATGCAAAGCGCTAACAAGGGCAGAA	2632758	2633341	2633391	2633339	-1	FPRO_scaffold006	FPRO_09922	2631112	2635405	None	5015	381	28686	No_constitutive_exon_found_in_species
GGGACCGTGGACCCAGTACAAATATCAACCCCCCTCGAACAATGGGTCAGGC	2642682	2642853	2642632	2642684	1	FPRO_scaffold006	FPRO_09925	2641414	2647060	None	5015	381	28686	No_constitutive_exon_found_in_species
GTGGCGTTTTGTGTTCCTGTGACGACAGCTTGCTAATTGTGGGGGTTTAGGT	2707945	2708022	2707895	2707947	1	FPRO_scaffold006	FPRO_09953	2707580	2708022	None	5015	381	28686	No_constitutive_exon_found_in_species
CGTCTCCTCATTGTAGCATCCATGACGTTCTTCTGACGTGGGAGTCACAGAC	2765928	2765954	2766004	2765952	-1	FPRO_scaffold006	FPRO_09975	2764392	2767106	None	5015	381	28686	No_constitutive_exon_found_in_species
GGGTGAACTGGATCATGTTGTCACATATACTAATTTCAAGGGGGTCATAGGT	2840553	2841489	2840503	2840555	1	FPRO_scaffold006	FPRO_10006	2839170	2841489	None	5015	381	28686	No_constitutive_exon_found_in_species
AAGAATATGTATGACGAGGTACTGTTTGCATGGCTAACTCTGGGGTATAGTC	2873224	2873342	2873392	2873340	-1	FPRO_scaffold006	FPRO_10018	2871447	2873909	None	5015	381	28686	No_constitutive_exon_found_in_species
TAAGCGAAGTTGACTCCTTTTGGTATCTGGCTACTGACAGAGGGTTACAGAT	2920251	2920753	2920803	2920751	-1	FPRO_scaffold006	FPRO_10034	2920251	2922557	None	5015	381	28686	No_constitutive_exon_found_in_species
GTGTTCTCTTGCTTCTTATAGGGTCCAAGTGCTAATGGCTTGACGGGTAGGC	2981753	2981949	2981703	2981755	1	FPRO_scaffold006	FPRO_10062	2980366	2982257	None	5015	381	28686	No_constitutive_exon_found_in_species
CCGGGGTAAGAGGCTCAATTGAGATGATGGGATGAAGCTGATGGGTATAGTT	3040714	3040795	3040664	3040716	1	FPRO_scaffold006	FPRO_10090	3040552	3042666	None	5015	381	28686	No_constitutive_exon_found_in_species
TTATCGCATGTCAGCCTCAGGAGACTAATGCTTGTTCGATGACGGGCTAGCT	3132870	3133510	3133560	3133508	-1	FPRO_scaffold006	FPRO_10132	3130326	3134165	None	5015	381	28686	No_constitutive_exon_found_in_species
TCGCAACAACTTTACTTCCCGCCAGCTGCTAACATAGGGCGAAACCGCAGTG	3148963	3149274	3148913	3148965	1	FPRO_scaffold006	FPRO_10140	3148471	3150354	None	5015	381	28686	No_constitutive_exon_found_in_species
AAGGATCCCTCCCAACTTTGACCCCATACCATATACTGACTATGGGATAGCG	3202743	3203507	3203557	3203505	-1	FPRO_scaffold006	FPRO_10162	3200213	3206896	None	5015	381	28686	No_constitutive_exon_found_in_species
GGCCTCAAACTCCCAACTATCATTGGTAGTTCAAAGCTGACTGGGTGAAGGT	3239641	3239952	3240002	3239950	-1	FPRO_scaffold006	FPRO_10177	3239456	3240213	None	5015	381	28686	No_constitutive_exon_found_in_species
TAAGTGTTCCTCTGTTACTAGCACAAGACATGGCTGACAGCGGGAAACAGTC	3270198	3270364	3270148	3270200	1	FPRO_scaffold006	FPRO_10189	3268638	3270364	None	5015	381	28686	No_constitutive_exon_found_in_species
TTGGCCAGAGGATGCCGGTGATCCTTGGGAGTGTTGTTGATGTGGGACAGCC	272476	272526	272426	272478	1	FPRO_scaffold007	FPRO_08099	271468	272526	None	5015	381	28686	No_constitutive_exon_found_in_species
CAGCACCGCGGAGCTAATCGAAGGCAAGTTAAGACTAATGGGTGCAATAGGG	439585	442181	439535	439587	1	FPRO_scaffold007	FPRO_08038	439294	442181	None	5015	381	28686	No_constitutive_exon_found_in_species
GGTGAGTACTGTTGGTTGTCGAGATCTCATCAGGTACTAACAGGGAACAGGC	668205	668231	668281	668229	-1	FPRO_scaffold007	FPRO_07971	668205	669683	None	5015	381	28686	No_constitutive_exon_found_in_species
CTCCTCTTTTTCCACATCGGAAAATCGCCCCACTAAAGCGACGGGTGTAGAC	712461	712988	712411	712463	1	FPRO_scaffold007	FPRO_07959	709323	712988	None	5015	381	28686	No_constitutive_exon_found_in_species
GGGCACTCTCATGCTCTCCAAGTCGATCAGCACTGCTCACAAGGGAACAGCC	743803	744931	744981	744929	-1	FPRO_scaffold007	FPRO_07954	743803	746232	None	5015	381	28686	No_constitutive_exon_found_in_species
AAGTAGCGGGTTTCTTACATAAGAAAAGAGCGGTGCTGAATGGGATGCAGAA	1161853	1167114	1161803	1161855	1	FPRO_scaffold007	FPRO_07820	1161737	1167114	None	5015	381	28686	No_constitutive_exon_found_in_species
TGTCACAAGATAAATCGCAATCTGGGTGAGATTGATACAGAGGCGGGTAGCT	1223575	1223707	1223757	1223705	-1	FPRO_scaffold007	FPRO_07798	1223575	1223951	None	5015	381	28686	No_constitutive_exon_found_in_species
TAACTTCATCTTCACCATGCAGCGCTTAAAAGTGACTAACGGGAAGGCAGCT	1574873	1575133	1574823	1574875	1	FPRO_scaffold007	FPRO_07667	1573660	1576055	None	5015	381	28686	No_constitutive_exon_found_in_species
GTGAGATCACCCATCTATCTGATGTTATCGCAAGCTCACATGGGAATCAGAG	1799469	1800811	1800861	1800809	-1	FPRO_scaffold007	FPRO_07587	1799469	1801064	None	5015	381	28686	No_constitutive_exon_found_in_species
GTGAGTGATACTACATGTTTGGGCTGGGGGTGCTGTGCTAATGGGTATAGTT	1803075	1803301	1803025	1803077	1	FPRO_scaffold007	FPRO_07586	1802697	1804442	None	5015	381	28686	No_constitutive_exon_found_in_species
TCTTGCTGCTGCGCTTATCGAGATGCCTGACTAACTGGGGGGGCTTAAAGCT	1888704	1889605	1888654	1888706	1	FPRO_scaffold007	FPRO_07547	1886643	1890149	None	5015	381	28686	No_constitutive_exon_found_in_species
GAGTTGAAAACCTCCCTACACGTCTCCAGTACAAATAGCTGAACAGGGAGAA	1933911	1934087	1934137	1934085	-1	FPRO_scaffold007	FPRO_07527	1932578	1934366	None	5015	381	28686	No_constitutive_exon_found_in_species
TATCATAAGTTCAAAGGCCCAATACGAGGTTAGCATGCTAAATTGGGCAGTT	2064493	2064870	2064443	2064495	1	FPRO_scaffold007	FPRO_07489	2064229	2065609	None	5015	381	28686	No_constitutive_exon_found_in_species
GAGACAACATATGTATTGATTTAGCTGCCAAGCTGACATAACGGGAAAAGCA	2293486	2294100	2294150	2294098	-1	FPRO_scaffold007	FPRO_07403	2293486	2297499	None	5015	381	28686	No_constitutive_exon_found_in_species
ATATGCCGACACTAGCTCCAAGAGATAAGAGACTAATTACAGGGACATAGTT	2324405	2324610	2324660	2324608	-1	FPRO_scaffold007	FPRO_07392	2320538	2324962	None	5015	381	28686	No_constitutive_exon_found_in_species
CAACCCTTTCCTTTAAACATAAAACTGACAGAAGAAATAGATTGGGGCAGGC	131907	132085	132135	132083	-1	FPRO_scaffold008	FPRO_13702	130670	132265	None	5015	381	28686	No_constitutive_exon_found_in_species
ATAGTAGGTTCTCTAGGTAGCCAACATCAGCTCAAGCTAAGATGGGCAAGTC	142154	142821	142871	142819	-1	FPRO_scaffold008	FPRO_13707	140345	143041	None	5015	381	28686	No_constitutive_exon_found_in_species
CACGGTAAGCTGTCAACTCGAGGCTCGATCTCTTACTAACAGGGATTTAGTG	246413	246637	246363	246415	1	FPRO_scaffold008	FPRO_13755	245889	247105	None	5015	381	28686	No_constitutive_exon_found_in_species
TGTGTATTGATGAGAGTCGAGCCCGCTTTCGGTCGCTAACTAAGGGCTAGGT	327861	328563	327811	327863	1	FPRO_scaffold008	FPRO_13794	326350	329020	None	5015	381	28686	No_constitutive_exon_found_in_species
TCCAACGTGAGTGCAGTACTATCTGTGGTATTGCGGGGCTAACGTAGCAGGT	553172	553274	553122	553174	1	FPRO_scaffold008	FPRO_13888	552825	554760	None	5015	381	28686	No_constitutive_exon_found_in_species
AGTATATTACCTTACTTACAATTAAGATGTAATGTGCTGATGGGTGATAGGT	681520	682035	681470	681522	1	FPRO_scaffold008	FPRO_13944	681229	683775	None	5015	381	28686	No_constitutive_exon_found_in_species
GGTCGAAGACAGACGTCGAAGTGATGATGTCGCAGAGCCTGGTAGGGCAGGT	684348	684374	684424	684372	-1	FPRO_scaffold008	FPRO_13945	684348	684771	None	5015	381	28686	No_constitutive_exon_found_in_species
TGTGAGTTATCCCTAGAGCCATGTTTGAGCTTTTGACTAACAGGGATCAGAA	762326	762507	762276	762328	1	FPRO_scaffold008	FPRO_13985	761375	762507	None	5015	381	28686	No_constitutive_exon_found_in_species
TACTGGGAAGAAAGAAGAAAGAAGATAGCAGGAGTGTTGACCGGGAGTAGCC	945391	945835	945341	945393	1	FPRO_scaffold008	FPRO_14043	945011	946463	None	5015	381	28686	No_constitutive_exon_found_in_species
TAAGTCCACTGAATTCTTCCGCCTAACGTTTGTACTGACGGGAGATTTAGGA	1058135	1059507	1059557	1059505	-1	FPRO_scaffold008	FPRO_14090	1057971	1060654	None	5015	381	28686	No_constitutive_exon_found_in_species
TAAGTGATGAGTTTCTCATTGACTGAACCTACACTAACTTGGGTGATTAGTT	1065573	1065710	1065523	1065575	1	FPRO_scaffold008	FPRO_14093	1065257	1066240	None	5015	381	28686	No_constitutive_exon_found_in_species
CAAAAGCCTCTCTTGATATTGCCTCTGACCATTGAATGCCATGGGTATAGGT	1238456	1238826	1238406	1238458	1	FPRO_scaffold008	FPRO_14166	1238247	1239641	None	5015	381	28686	No_constitutive_exon_found_in_species
GGTATGTCCCCTTGACAATTGAACTCGTGCCGTTGTGCTGATACGGGAAGGA	1452542	1452980	1453030	1452978	-1	FPRO_scaffold008	FPRO_14256	1452542	1453345	None	5015	381	28686	No_constitutive_exon_found_in_species
TGTTTTTCTTTTGCTCTCATAAACCATTGCTGATCTGAAACATGGGGTAGCG	1488447	1488829	1488879	1488827	-1	FPRO_scaffold008	FPRO_14266	1486843	1488993	None	5015	381	28686	No_constitutive_exon_found_in_species
GGTGCATCTTCCGTTGAAGCAGCCAGCCTTTCAACCTGAGCGGGCAATAGTC	1746379	1746580	1746329	1746381	1	FPRO_scaffold008	FPRO_14371	1746193	1747577	None	5015	381	28686	No_constitutive_exon_found_in_species
CACAAGGTGAGCATCAACCTTGATGGCAGATGCGTGGCTAACATAGGGAGTG	1890287	1890474	1890237	1890289	1	FPRO_scaffold008	FPRO_14436	1890065	1893413	None	5015	381	28686	No_constitutive_exon_found_in_species
GGTGTTGGTTGAGGCTAGACTGACGATGAGCTTTTGCTGGGGATTGACAGCT	1965090	1965120	1965170	1965118	-1	FPRO_scaffold008	FPRO_14467	1964492	1965683	None	5015	381	28686	No_constitutive_exon_found_in_species
TGGTAACTTGCTTATCGAACCTCTATCGTCAGAAACTGAATGAGGGACAGGA	2124853	2124901	2124951	2124899	-1	FPRO_scaffold008	FPRO_14534	2123592	2125345	None	5015	381	28686	No_constitutive_exon_found_in_species
ACAATCCCCTGAGCCACCGTCAATGTTTTATTAGCTAATGGGAGTGTTAGAG	2165224	2165472	2165522	2165470	-1	FPRO_scaffold008	FPRO_14550	2164755	2166117	None	5015	381	28686	No_constitutive_exon_found_in_species
GATATGAAGCAACTCGTTTTGTATCAACAGAAAACTAACGGGCAGTGTAGGA	2180870	2180977	2180820	2180872	1	FPRO_scaffold008	FPRO_14557	2180553	2181586	None	5015	381	28686	No_constitutive_exon_found_in_species
GCTGCTGAGGCCAGAGATTTATGAGAGCCAGGTACTAACGGGCAACGCAGAA	2230361	2230456	2230506	2230454	-1	FPRO_scaffold008	FPRO_14579	2228891	2230590	None	5015	381	28686	No_constitutive_exon_found_in_species
CGTACATGTCGAATAACGACTAGAGCCTCCTGCTAACGTATGAGGGACAGCC	2311339	2311427	2311477	2311425	-1	FPRO_scaffold008	FPRO_14616	2311339	2311957	None	5015	381	28686	No_constitutive_exon_found_in_species
GGTATGTGACACTACCCTTGAAGTTGATATGAGACACTTACGGGGATTAGAA	2389738	2389877	2389688	2389740	1	FPRO_scaffold008	FPRO_14650	2387187	2390119	None	5015	381	28686	No_constitutive_exon_found_in_species
GAATGCAGCCAAGATTCTTTAAGATGAAGGCATTTCGACTCTGGGAACAGGC	2401660	2401732	2401782	2401730	-1	FPRO_scaffold008	FPRO_14656	2400988	2402304	None	5015	381	28686	No_constitutive_exon_found_in_species
TCTTTTGGTGTGTAAGCGAGAACAAGTACATATACTGATCGGGATAACAGAT	2438767	2439393	2438717	2438769	1	FPRO_scaffold008	FPRO_14673	2438025	2439484	None	5015	381	28686	No_constitutive_exon_found_in_species
GTCAAGATGGCCTGGGCAAAATTTAACTTGGTCAGCTAACTGGGGTACAGCT	136337	136512	136562	136510	-1	FPRO_scaffold009	FPRO_15775	136337	138084	None	5015	381	28686	No_constitutive_exon_found_in_species
GGTATCTTTTCTTTTTCGTACATGAGTTCTGACAGGGGTCATATAGACAGTG	160236	161341	160186	160238	1	FPRO_scaffold009	FPRO_15765	159188	161341	None	5015	381	28686	No_constitutive_exon_found_in_species
CGTGTAAGCAACCGCAATGTCAGATCATCTACGTTACTGATAGGGAGTAGGA	238594	238668	238718	238666	-1	FPRO_scaffold009	FPRO_15734	238217	239359	None	5015	381	28686	No_constitutive_exon_found_in_species
GTAGGTTCTCCTGCAGGGTGAGTGACTTCATGTTCTGACCAGGGGGCCAGAG	318437	318829	318879	318827	-1	FPRO_scaffold009	FPRO_15713	317089	319174	None	5015	381	28686	No_constitutive_exon_found_in_species
CCGGTAAGTAACAATTGAAAGGGTCATGACTGGAGAGCTAATGGGCATAGAC	419804	419966	419754	419806	1	FPRO_scaffold009	FPRO_15672	419734	422060	None	5015	381	28686	No_constitutive_exon_found_in_species
ACTGCAAGTCCTGTCCATCAACAAATTACTTACGGCTAACAGTGGGCCAGTT	528519	528882	528469	528521	1	FPRO_scaffold009	FPRO_15625	527872	529604	None	5015	381	28686	No_constitutive_exon_found_in_species
AAGATCCTATCTGCTCACATCCAGCTTTTTATGTTTCTAAAATGGGATAGTT	606085	606255	606035	606087	1	FPRO_scaffold009	FPRO_15588	604526	606255	None	5015	381	28686	No_constitutive_exon_found_in_species
CAATGATATTTCTGGCGCGATTGGATACTGATGAGAGCCTTGGGTAACAGGA	648992	649024	648942	648994	1	FPRO_scaffold009	FPRO_15571	648820	650356	None	5015	381	28686	No_constitutive_exon_found_in_species
TAAGTTTGAGCAGATGCCGGATCATCTGGGAAATTCGCTAATGGGGCTAGTG	650180	650263	650130	650182	1	FPRO_scaffold009	FPRO_15571	648820	650356	None	5015	381	28686	No_constitutive_exon_found_in_species
CTTGAAAGAAATAGATAGGTTTCGTGGAGAAAGATTCTAACCGGGAAAAGTC	655008	655168	654958	655010	1	FPRO_scaffold009	FPRO_15570	653429	655168	None	5015	381	28686	No_constitutive_exon_found_in_species
GAAAGCCTCAAAAAGCTATTATCAAGGCTGTAGCACTGGCGGGCGCCAAGGT	672328	672741	672791	672739	-1	FPRO_scaffold009	FPRO_15562	672328	673325	None	5015	381	28686	No_constitutive_exon_found_in_species
GGTCGCTTCTCACGAATATTTGACGTTACCGACCTGACTTTGGGGAAAAGAG	817837	817928	817978	817926	-1	FPRO_scaffold009	FPRO_15496	816763	818120	None	5015	381	28686	No_constitutive_exon_found_in_species
ATTGGTAAGACATGTCCCTGGATCTGAAGGGACAAACTAACCGGGAAAAGCC	960287	962083	962133	962081	-1	FPRO_scaffold009	FPRO_15434	960287	962988	None	5015	381	28686	No_constitutive_exon_found_in_species
GGTGAGGGTAACCTAGTGCTTAGAAGAACAAGACTAATTTGTTGGGATAGTC	1045386	1046505	1045336	1045388	1	FPRO_scaffold009	FPRO_15402	1044411	1049335	None	5015	381	28686	No_constitutive_exon_found_in_species
TGAGTAGCCATGTACAACAACATGTACTGGAGAATACTAACGGGGTATAGTC	1109676	1109794	1109626	1109678	1	FPRO_scaffold009	FPRO_15378	1109022	1110498	None	5015	381	28686	No_constitutive_exon_found_in_species
GTACATTTCAGCTGCTTCTCGTTGGTGGTAAACTGACTCGGGTGAACCAGCA	1174663	1175559	1175609	1175557	-1	FPRO_scaffold009	FPRO_15349	1174266	1176021	None	5015	381	28686	No_constitutive_exon_found_in_species
TTATAGAGACTACCATGGCTGGACCAGCCTGCTAACGGGAGGTCAAACAGGT	1301101	1307211	1307261	1307209	-1	FPRO_scaffold009	FPRO_15296	1301101	1310114	None	5015	381	28686	No_constitutive_exon_found_in_species
CCTGGGTAAGAACCACTTGCCCTTAATAGACTAGGCTAACGGGGTTGTAGAC	1324170	1325374	1324120	1324172	1	FPRO_scaffold009	FPRO_15292	1323781	1325374	None	5015	381	28686	No_constitutive_exon_found_in_species
GAACCCATCCTATCGCAGACCAAGGCACTGATAATCTATCGGGCGTACAGTA	1397503	1398388	1398438	1398386	-1	FPRO_scaffold009	FPRO_15258	1397503	1398996	None	5015	381	28686	No_constitutive_exon_found_in_species
TGCGTACGCTGTCCCCCTTGCCTTGACTAAACGTTTATTGACACGGGCAGGC	1557274	1557588	1557224	1557276	1	FPRO_scaffold009	FPRO_15208	1556561	1558634	None	5015	381	28686	No_constitutive_exon_found_in_species
AAGTGGTGGTTCGAGGTCGAAATGGCTTATGTATTGCTCACAAGGGACAGCC	1735519	1735544	1735469	1735521	1	FPRO_scaffold009	FPRO_15134	1734494	1738281	None	5015	381	28686	No_constitutive_exon_found_in_species
AACAATATTCCAAGTCTCAGTTGCACAGGAACTAACTCCAGGGATCATAGTT	1818475	1818589	1818425	1818477	1	FPRO_scaffold009	FPRO_15098	1817744	1819046	None	5015	381	28686	No_constitutive_exon_found_in_species
TGAGTACTCCCTCCTTAACGAAAATTGGATATACTTACTAATGGGCACAGTT	1878524	1879031	1879081	1879029	-1	FPRO_scaffold009	FPRO_15073	1878082	1880853	None	5015	381	28686	No_constitutive_exon_found_in_species
GTAAGTACTGTAAGAGTGGCTGAAAAAAAAGTGACTGACTAGGGCGATAGAT	1911699	1911809	1911859	1911807	-1	FPRO_scaffold009	FPRO_15058	1910612	1912118	None	5015	381	28686	No_constitutive_exon_found_in_species
GTATGCTCACTATCTGCTCTCAGATTTCGTTTGCATTAACATTGGGCAAGTG	1914883	1915000	1915050	1914998	-1	FPRO_scaffold009	FPRO_15057	1913445	1915110	None	5015	381	28686	No_constitutive_exon_found_in_species
TCATAGAAGAGATTGATCGAGTCAGAGGCATGTGATACTAACACGGGCAGTG	2275668	2275998	2276048	2275996	-1	FPRO_scaffold009	FPRO_14905	2274871	2276818	None	5015	381	28686	No_constitutive_exon_found_in_species
AACACTCATTAACGGGAGCCATATTAGGGATTTACTGACTGAATGGGTAGAA	39803	39813	39863	39811	-1	FPRO_scaffold010	FPRO_11390	38932	40185	None	5015	381	28686	No_constitutive_exon_found_in_species
AATTAGGAAGTAAAGCTGATAACAAGTGAACATTTTCATATGGGCGGTAGTT	38932	39612	39662	39610	-1	FPRO_scaffold010	FPRO_11390	38932	40185	None	5015	381	28686	No_constitutive_exon_found_in_species
CTTGAGTCTTTAAATTTCTTTCGTATAATGCTTCGCACTTACACGGGCAGGT	100076	100194	100244	100192	-1	FPRO_scaffold010	FPRO_11424	99872	100672	None	5015	381	28686	No_constitutive_exon_found_in_species
GTATGTTGAGTAAATTTGGGGGTTGCGGCGAGACTAATCGTGATGGGTAGTG	173278	173820	173870	173818	-1	FPRO_scaffold010	FPRO_11457	172313	174012	None	5015	381	28686	No_constitutive_exon_found_in_species
AGGTAAGTTGCCCACTCCGAGTGTTCAGTGACAGCAGGCTGACGGGTCAGTG	406197	406603	406653	406601	-1	FPRO_scaffold010	FPRO_11561	406197	408790	None	5015	381	28686	No_constitutive_exon_found_in_species
GTACGTTCGCCCGATAACCAATTTACAATCGAGGCTCACAAGGGGCACAGGA	731159	731611	731661	731609	-1	FPRO_scaffold010	FPRO_11696	731159	732143	None	5015	381	28686	No_constitutive_exon_found_in_species
TATGCTAACAATCTCTTCCCCTGTAGTTGATGAACTTGGGCAGCAAGTAGGG	759361	759616	759311	759363	1	FPRO_scaffold010	FPRO_11709	758870	759616	None	5015	381	28686	No_constitutive_exon_found_in_species
ATCTTACTGATATAAGGATTTTAAGGCCATCGTGGCTGGAGTGGGAACAGGG	900607	900805	900855	900803	-1	FPRO_scaffold010	FPRO_11760	900607	901303	None	5015	381	28686	No_constitutive_exon_found_in_species
TCTTGTGAGTGACCTCAATAGCTGAATGGCCAATACTAACTGGGATATAGTC	965988	966015	965938	965990	1	FPRO_scaffold010	FPRO_11783	965311	966015	None	5015	381	28686	No_constitutive_exon_found_in_species
TAGTATTCCAAAATGATTAGAGGACGGTCAGTACTAACCACTGGGTAAAGAG	1223827	1224040	1223777	1223829	1	FPRO_scaffold010	FPRO_11857	1223154	1224133	None	5015	381	28686	No_constitutive_exon_found_in_species
AAGTCTTGGTGCCCCCTCCTTGAGATACCATTATGCTAATATGGGAATAGTC	1308308	1308322	1308372	1308320	-1	FPRO_scaffold010	FPRO_11884	1308308	1309014	None	5015	381	28686	No_constitutive_exon_found_in_species
GCATTGCGATTGCTGCTCCCTCGATTAAACACGTTGCTCACGGGAAATAGAC	1369891	1369960	1370010	1369958	-1	FPRO_scaffold010	FPRO_11899	1367952	1370130	None	5015	381	28686	No_constitutive_exon_found_in_species
TAGGTTTGACTTCTCTAGTAATAGTAACTTCACTTCTAACACGGGATTAGTC	1588888	1589004	1588838	1588890	1	FPRO_scaffold010	FPRO_11967	1587310	1592221	None	5015	381	28686	No_constitutive_exon_found_in_species
CTTATGGTGAGTTCACAGCTGAAGTCTGAGATGAAAAGCTAATGGGATAGTC	1639968	1640612	1640662	1640610	-1	FPRO_scaffold010	FPRO_11995	1639968	1640894	None	5015	381	28686	No_constitutive_exon_found_in_species
GTGAGCTGCTTCCCGAATTTCTGTGTGTCGCATTGACTAACAAGGGCCAGGA	1706264	1706412	1706214	1706266	1	FPRO_scaffold010	FPRO_12024	1705859	1706959	None	5015	381	28686	No_constitutive_exon_found_in_species
ATAAACAGCCTGGGTATTGAGGGAGTGGAATTGGACTGACGAGGGATTAGTT	1720975	1721003	1720925	1720977	1	FPRO_scaffold010	FPRO_12033	1720667	1721542	None	5015	381	28686	No_constitutive_exon_found_in_species
TTATCTGGTCAAGAGGTACCGTTGATGGGGAATATGCTAACACAGGGCAGAT	1764151	1764200	1764250	1764198	-1	FPRO_scaffold010	FPRO_12050	1764151	1764878	None	5015	381	28686	No_constitutive_exon_found_in_species
TTTTTTTTTGAATGACTTTCACATGTGAGTTGTGACTGATGGGGACCTAGGC	1806397	1806533	1806347	1806399	1	FPRO_scaffold010	FPRO_12065	1806218	1807757	None	5015	381	28686	No_constitutive_exon_found_in_species
CGATTGGGTAAGTAAGTAGCAAAACTTCTGAGCGATGCTGATGGGAATAGTC	1837188	1837324	1837374	1837322	-1	FPRO_scaffold010	FPRO_12073	1835659	1837539	None	5015	381	28686	No_constitutive_exon_found_in_species
TCAATGTAAGCTATCCGGTCTGCCACGATGGACTAGACTAATAGGGATAGGT	1853720	1854179	1853670	1853722	1	FPRO_scaffold010	FPRO_12081	1853300	1854179	None	5015	381	28686	No_constitutive_exon_found_in_species
ACTGGTATCAAAAGATTGAGAACTTGATGCTAACGCAGGGGAATAGCTAGTC	1887830	1888329	1887780	1887832	1	FPRO_scaffold010	FPRO_12096	1887532	1888329	None	5015	381	28686	No_constitutive_exon_found_in_species
TGTAAGGCAATCCCTCATTGAATTGAGTTCCGCATGCTAACTGGGAATAGAA	2119177	2119198	2119248	2119196	-1	FPRO_scaffold010	FPRO_12198	2119000	2119704	None	5015	381	28686	No_constitutive_exon_found_in_species
CCAGAAGGTAAGACACTTGTTCTTCTGAGATATGGTACTGACGGGGATAGGG	2165001	2165058	2164951	2165003	1	FPRO_scaffold010	FPRO_12214	2164583	2166279	None	5015	381	28686	No_constitutive_exon_found_in_species
CTAGTAAGTATACCTTCATGCTGTAACTCATATTACTAACACTGGGTGAGGC	2165545	2165812	2165495	2165547	1	FPRO_scaffold010	FPRO_12214	2164583	2166279	None	5015	381	28686	No_constitutive_exon_found_in_species
GCTCCGCATCCCCCCAATTTCCAAATGACTGGGAGGGGAACATATGGAAGTA	2220657	2221004	2221054	2221002	-1	FPRO_scaffold010	FPRO_12241	2220657	2221097	None	5015	381	28686	No_constitutive_exon_found_in_species
TGGACGAACATCATGATCCAATGGATTTATGTGAGCTAACGGGTAACCAGAC	106163	106807	106113	106165	1	FPRO_scaffold011	FPRO_08216	102753	106807	None	5015	381	28686	No_constitutive_exon_found_in_species
GTAAGTCTACTCACACGATCGTACTTGTGAACACCGCTGATGGGAGGTAGTC	389446	389958	389396	389448	1	FPRO_scaffold011	FPRO_08311	389051	390715	None	5015	381	28686	No_constitutive_exon_found_in_species
GCGTTGCAGTGATGCTCAGAATTCGAGATTATGCGACTAATATGGGACAGCA	501423	501787	501373	501425	1	FPRO_scaffold011	FPRO_08359	501160	502303	None	5015	381	28686	No_constitutive_exon_found_in_species
CCTTTCTCTTCAGTAGCGCTCGCGTCCGTGTATTGACGAGAGGGTTGCAGCT	639163	640380	639113	639165	1	FPRO_scaffold011	FPRO_08404	639008	640380	None	5015	381	28686	No_constitutive_exon_found_in_species
AGATCCTACACCACTAACTCGTAATATCGTTACTGATGATGAGGGCAAAGGT	996900	996981	996850	996902	1	FPRO_scaffold011	FPRO_08519	996566	997832	None	5015	381	28686	No_constitutive_exon_found_in_species
GTTACCGCTGAGAATATTCCCACCTTGTTGATATTCTAACTTGAGGGTAGTT	1019108	1019181	1019058	1019110	1	FPRO_scaffold011	FPRO_08524	1017295	1019676	None	5015	381	28686	No_constitutive_exon_found_in_species
GCTGTTGGAATACCCTAGTACTTAATAAATTCTCTGAAGGGGGATTATAGAA	1121687	1121867	1121917	1121865	-1	FPRO_scaffold011	FPRO_08555	1121601	1122466	None	5015	381	28686	No_constitutive_exon_found_in_species
TAAGACTCTCCTTGTACGCCGGTACTAGAAGTTGACTAACAGGGAACTAGGC	1367540	1367629	1367490	1367542	1	FPRO_scaffold011	FPRO_08645	1366617	1367629	None	5015	381	28686	No_constitutive_exon_found_in_species
GTTGGTGCGATATTGGCATTGGAAGATTGTTGAGGCTAACGAGGGTATAGTG	1379688	1380222	1379638	1379690	1	FPRO_scaffold011	FPRO_08652	1379577	1381238	None	5015	381	28686	No_constitutive_exon_found_in_species
CTCAAACACACATCCGAGTTAATACATGAGATACTAACTGAAGGGTTCAGTC	1508341	1508438	1508488	1508436	-1	FPRO_scaffold011	FPRO_08704	1507939	1509664	None	5015	381	28686	No_constitutive_exon_found_in_species
GAGGAGTTGGTAATCCATGAATAGAAATTATAGCTGACAGTTGGGAATAGTG	1521503	1521675	1521725	1521673	-1	FPRO_scaffold011	FPRO_08708	1520367	1522108	None	5015	381	28686	No_constitutive_exon_found_in_species
TCTGGTCAGCATTATTGTTTCCGTCTTGTGAGTTAGCTAATAGGGTGCAGAT	1551079	1551325	1551029	1551081	1	FPRO_scaffold011	FPRO_08721	1551006	1552344	None	5015	381	28686	No_constitutive_exon_found_in_species
GTTTTTGAACACTGCAGTGATTGAACTTCGGCTGACGCATGGGGATATAGAC	1656007	1656199	1656249	1656197	-1	FPRO_scaffold011	FPRO_08766	1655081	1656708	None	5015	381	28686	No_constitutive_exon_found_in_species
AGTCCTTTATTTGAACGTTGGCACTACTCTCAGCTAACACGATGGGATAGTC	1705473	1706213	1705423	1705475	1	FPRO_scaffold011	FPRO_08789	1705224	1706994	None	5015	381	28686	No_constitutive_exon_found_in_species
TAATTCAATCTCTCATCTTATTCCGTCGCTAACGTCGGCGGGACATATAGAC	9458	9850	9408	9460	1	FPRO_scaffold012	FPRO_13090	9005	9850	None	5015	381	28686	No_constitutive_exon_found_in_species
TCTGTTTGGTTAGACGCCGCAAATACCAGGAGCTCACTGGGGAAATTTAGGA	379480	379667	379717	379665	-1	FPRO_scaffold012	FPRO_13227	378633	380264	None	5015	381	28686	No_constitutive_exon_found_in_species
TCAGTGCCCCTGCGACGGCGAGGTTGAGGATTAATGCTGACATGGGACAGGT	608693	608771	608643	608695	1	FPRO_scaffold012	FPRO_13297	607487	609127	None	5015	381	28686	No_constitutive_exon_found_in_species
TCTTTATTTTGGGGGCAAGTTTTTATTGGATTTCAATGGCGGGTGGGCAGGG	673191	673256	673306	673254	-1	FPRO_scaffold012	FPRO_13319	672923	673530	None	5015	381	28686	No_constitutive_exon_found_in_species
TACTTGGTAGGTCACCGATTTTCACTAACAGACTTGTCTAACATGGGCAGGA	1072256	1073420	1073470	1073418	-1	FPRO_scaffold012	FPRO_13468	1072256	1074563	None	5015	381	28686	No_constitutive_exon_found_in_species
GTGGCTATAGACACCACGCTATTGGGCAACCTCGAAGCTTACAGGGACAGGT	1161873	1161985	1161823	1161875	1	FPRO_scaffold012	FPRO_13506	1161482	1162789	None	5015	381	28686	No_constitutive_exon_found_in_species
TGACCAATTAGCTCTCAATATCATTGAATTTCTAACAATTGGGAACACAGTT	1182535	1183382	1182485	1182537	1	FPRO_scaffold012	FPRO_13515	1181498	1186028	None	5015	381	28686	No_constitutive_exon_found_in_species
GTATGTACCAATCATTAGATCCTGCGACATGTTACTGACGAAAGGGCTAGTC	1257390	1258365	1257340	1257392	1	FPRO_scaffold012	FPRO_13543	1256402	1260846	None	5015	381	28686	No_constitutive_exon_found_in_species
AGGGGCAGGAGCTCCGAGTACTGCAGCCCTTACGCTGACCTACGGGATAGAA	1286646	1286756	1286596	1286648	1	FPRO_scaffold012	FPRO_13559	1286201	1286756	None	5015	381	28686	No_constitutive_exon_found_in_species
ATCCATTGATTCATGACGACCAAGAGAACAAACAGCTGACTTATGGGAAGTA	1362230	1362697	1362180	1362232	1	FPRO_scaffold012	FPRO_13590	1361254	1364102	None	5015	381	28686	No_constitutive_exon_found_in_species
AGTAGCTCCGGGACTGTAGCGACAAAACGGAGTACTAATTAGGGTTGAAGCA	1403734	1404241	1404291	1404239	-1	FPRO_scaffold012	FPRO_13605	1403734	1406104	None	5015	381	28686	No_constitutive_exon_found_in_species
AGGTTTCTGTTACAGCCTGGGAGGAGAGAATTGAGTGTTAACGGGGTTAGTA	1479608	1479764	1479814	1479762	-1	FPRO_scaffold012	FPRO_13638	1478871	1479969	None	5015	381	28686	No_constitutive_exon_found_in_species
ACTTAGGATATGCCTCAATGCCAATCACATTCATTAACAAGGGGACCCAGTT	20856	22533	22583	22531	-1	FPRO_scaffold013	FPRO_12605	20856	22859	None	5015	381	28686	No_constitutive_exon_found_in_species
CAGTAAAATAATGCGCGTTGCATTTTAACTTCTGACTCTCCGGGTAACAGGT	61909	62058	62108	62056	-1	FPRO_scaffold013	FPRO_12622	61008	62271	None	5015	381	28686	No_constitutive_exon_found_in_species
GTCTCCCTACCTAGGTTTCACTGGAAACCACTAATCCTGGAGGGAGGTAGAG	94635	94751	94585	94637	1	FPRO_scaffold013	FPRO_12636	94499	95817	None	5015	381	28686	No_constitutive_exon_found_in_species
TTGCCTCCCATTTCACACTGCTTTGTATTATACTGACACAATTGGGGAAGGC	175753	175938	175988	175936	-1	FPRO_scaffold013	FPRO_12672	175525	176615	None	5015	381	28686	No_constitutive_exon_found_in_species
CGTCGGCATTGACAGCTCATCGAGATGGATTGCAGGCTAATTGGGGGCAGAT	378409	378733	378783	378731	-1	FPRO_scaffold013	FPRO_12757	377490	379101	None	5015	381	28686	No_constitutive_exon_found_in_species
TTGGTAAGGGTATTTTGTAAGCTCAGTCATTACTCCACTAACGGGCGCAGAT	584331	584664	584281	584333	1	FPRO_scaffold013	FPRO_12831	583336	584664	None	5015	381	28686	No_constitutive_exon_found_in_species
CTCCCTTGATAGTCTCAAACCCTTTCTAATCTGGACCTTGAAGGGTATAGAT	617621	617666	617716	617664	-1	FPRO_scaffold013	FPRO_12843	617621	618166	None	5015	381	28686	No_constitutive_exon_found_in_species
ATAACGGTCCCGGAGAATGGAGTCAATACTGATGCTTTTTGGGGTTGCAGGT	664770	664917	664967	664915	-1	FPRO_scaffold013	FPRO_12862	664556	665224	None	5015	381	28686	No_constitutive_exon_found_in_species
ACAGTCTATCAACTCTGGTGCATCATGCTCTGCTGACATTAATGGGTTAGCT	832361	833044	832311	832363	1	FPRO_scaffold013	FPRO_12913	831703	833044	None	5015	381	28686	No_constitutive_exon_found_in_species
GCTCGTTCCCGTGTCCATTGAGCACAGTTATTGACTTTGGGCTGCGAAAGGA	950217	950366	950416	950364	-1	FPRO_scaffold013	FPRO_12945	949023	950541	None	5015	381	28686	No_constitutive_exon_found_in_species
CTCTATACCACGAGAGAACTGACAGAATGGCTGACTCATGGGACGCGCAGAA	1121411	1122211	1122261	1122209	-1	FPRO_scaffold013	FPRO_13010	1121411	1122433	None	5015	381	28686	No_constitutive_exon_found_in_species
TGAGTTGAACTACACTGATCGCACTATTCTTCTGCTGACTGCCGGGATAGAT	1217822	1218220	1218270	1218218	-1	FPRO_scaffold013	FPRO_13039	1217534	1221228	None	5015	381	28686	No_constitutive_exon_found_in_species
ACGTGGAAATTATGAGCTGCCATGTTTAGCTAACCAGCCGAGGGCGTCAGGT	1349803	1350253	1350303	1350251	-1	FPRO_scaffold013	FPRO_13077	1349803	1353256	None	5015	381	28686	No_constitutive_exon_found_in_species
ATGTAAGTCGTGTGTTCACTTATTTGTAAGGTATGGACTAATGGGAGTAGGA	44442	44606	44656	44604	-1	FPRO_scaffold014	FPRO_04175	42832	45790	None	5015	381	28686	No_constitutive_exon_found_in_species
AGACGTAAGTTGCCCTGCTTGTTGCATAGAGATGCGCTAATATGGGGTAGTT	135378	135494	135328	135380	1	FPRO_scaffold014	FPRO_04146	134758	135494	None	5015	381	28686	No_constitutive_exon_found_in_species
AGGCCTGATGTTAATATGGTGTTGGTACATGGTGGCTAATGAAGGGGTAGGC	183166	184549	183116	183168	1	FPRO_scaffold014	FPRO_04130	182901	184549	None	5015	381	28686	No_constitutive_exon_found_in_species
GAGTGCCGTCTTTACATGAGGAGGAATTGAGGGAGAGGCTGATGGGATAGAC	189354	189467	189304	189356	1	FPRO_scaffold014	FPRO_04126	188948	190772	None	5015	381	28686	No_constitutive_exon_found_in_species
GTATGGTACGTAACTCCATCAAATTAAACTGCACTCACTAACGGGTATAGGA	255827	256883	255777	255829	1	FPRO_scaffold014	FPRO_04103	253862	258985	None	5015	381	28686	No_constitutive_exon_found_in_species
TAAGTTGGCCTCTCCTTGCTAACATGTTCGAGGGTACTAATCAGGGGCAGAA	356616	356697	356566	356618	1	FPRO_scaffold014	FPRO_04062	356040	356792	None	5015	381	28686	No_constitutive_exon_found_in_species
GCAGTAAGTAAGAGCATAGGTTGACTGAGGACACAAGCTTATAGGGTTAGTG	400667	400812	400617	400669	1	FPRO_scaffold014	FPRO_04044	400198	404993	None	5015	381	28686	No_constitutive_exon_found_in_species
CTGTGAGTATTATTCATAGTATGGCGGTCACTTTCTAACCGAGGGGACAGGT	418386	418584	418634	418582	-1	FPRO_scaffold014	FPRO_04039	415503	419639	None	5015	381	28686	No_constitutive_exon_found_in_species
CAAGAAAAGAAGAAAGCTTATCGTCGATTAGCTAGCTAACAGGGGTATAGTC	449579	449885	449935	449883	-1	FPRO_scaffold014	FPRO_04024	449579	450217	None	5015	381	28686	No_constitutive_exon_found_in_species
TTCGAGTAAGATTCCCCAAACGCATATCAGTTGTGGTCTAACATGGGCAGCC	475117	475277	475327	475275	-1	FPRO_scaffold014	FPRO_04014	474524	475393	None	5015	381	28686	No_constitutive_exon_found_in_species
ATTGTCTTCCAACAAAGAGGAAGTGTTGAAGCTGACATGTGGGGTGATAGAG	544057	544189	544007	544059	1	FPRO_scaffold014	FPRO_03980	541684	544295	None	5015	381	28686	No_constitutive_exon_found_in_species
AAGTCATCAATCATCGTTTTTTTCTGTTCACCGTATTGACTGGGGTATAGGC	589681	589803	589853	589801	-1	FPRO_scaffold014	FPRO_03965	588798	590807	None	5015	381	28686	No_constitutive_exon_found_in_species
GTAAGTAGAGTTCACACGCTGGTGAACGTTGCTGATGGGATGGGATGTAGAT	247595	247762	247545	247597	1	FPRO_scaffold015	FPRO_12362	247205	250571	None	5015	381	28686	No_constitutive_exon_found_in_species
AGTAAGTGCATCACCTTATTTTCTCCGCAACTTCTTATCTAACGGGAAAGCT	301982	302398	301932	301984	1	FPRO_scaffold015	FPRO_12380	300757	302398	None	5015	381	28686	No_constitutive_exon_found_in_species
CAGTAAGCCATGGCTCGAAAAGTTCGATAGCCTACTGACAGATCGGGTAGAG	336826	337105	336776	336828	1	FPRO_scaffold015	FPRO_12397	335962	337105	None	5015	381	28686	No_constitutive_exon_found_in_species
TTTGTAAGTTGCTCGATTGTATTGTTGTTTCCAACGACTAACGGGAGTAGTG	481152	481220	481270	481218	-1	FPRO_scaffold015	FPRO_12461	479102	482399	None	5015	381	28686	No_constitutive_exon_found_in_species
AGTCCTCCACATGATTTCTAACAATCATCTCTGTTTAACCATATGGGTAGTT	528602	528917	528552	528604	1	FPRO_scaffold015	FPRO_12481	526923	529359	None	5015	381	28686	No_constitutive_exon_found_in_species
TAGGTTTCATTTCGACTACCAAAGAAAGATATGCTTACCACAATGGGCAGCC	802500	802582	802450	802502	1	FPRO_scaffold015	FPRO_12590	802275	803881	None	5015	381	28686	No_constitutive_exon_found_in_species
AAGTCACTTACACGCAATATGCCCATATGGAGATGGTGCTAAGGGTGTAGAT	46648	47247	47297	47245	-1	FPRO_scaffold016	FPRO_09068	43500	47799	None	5015	381	28686	No_constitutive_exon_found_in_species
AAGTCATGCCTCGAAGATAAAGTTGATGGGCTGGTGCTAATTGGGAACAGCA	132685	132944	132994	132942	-1	FPRO_scaffold016	FPRO_09045	132685	133646	None	5015	381	28686	No_constitutive_exon_found_in_species
GGCAAGCATGTTGTGATGAGCCACGCCCGTACTTTTCATAATGGGGGGAGAG	180992	182060	182110	182058	-1	FPRO_scaffold016	FPRO_09031	180992	182493	None	5015	381	28686	No_constitutive_exon_found_in_species
GCAGTGAGTTCTTCATGCGAGCGTGCTGAGGATAGAACTAACGGGAGCAGTT	212511	212629	212679	212627	-1	FPRO_scaffold016	FPRO_09020	211949	213249	None	5015	381	28686	No_constitutive_exon_found_in_species
TTTGTACAATAGGAGATATAAGATCACTGGAAGCTGATTGGGAGAAACAGTG	361959	362132	361909	361961	1	FPRO_scaffold016	FPRO_08958	360828	362132	None	5015	381	28686	No_constitutive_exon_found_in_species
TGTAAGCGACTCACTCATTCCTCTCAGCACGTAGCTAAAAAGGGTATTAGTG	365233	366016	366066	366014	-1	FPRO_scaffold016	FPRO_08957	365233	366212	None	5015	381	28686	No_constitutive_exon_found_in_species
AGTTTGACCCTGTTAAACGTAACATGACTAACATTTCGGGATATAGTAAGCG	599401	599464	599351	599403	1	FPRO_scaffold016	FPRO_08858	597157	599464	None	5015	381	28686	No_constitutive_exon_found_in_species
TTTCGACAGGTATTGCAAAGGAATCTCGAATGATTGGGAGCAGACACAAGGC	49586	49845	49536	49588	1	FPRO_scaffold017	FPRO_15841	48905	49845	None	5015	381	28686	No_constitutive_exon_found_in_species
GAGCCTGATTGACTTGAATCTAAAAGTTGTGTAAATGCTAATGGGGCCAGAT	458003	459306	457953	458005	1	FPRO_scaffold017	FPRO_15929	457313	462963	None	5015	381	28686	No_constitutive_exon_found_in_species
TGTGGAGATGATTACGTTCAAACGAATATGGTGCTAATTTGTTGGGACAGAC	3850	4000	3800	3852	1	FPRO_scaffold018	FPRO_14898	2483	4000	None	5015	381	28686	No_constitutive_exon_found_in_species
GGTATATCGAGAGCATCGGAACGTCACCGGCGATGGCGATGCTGGGATAGGA	287722	288367	287672	287724	1	FPRO_scaffold018	FPRO_14812	287244	288367	None	5015	381	28686	No_constitutive_exon_found_in_species
AGGTCAGAAGCCAAAAAATATATCAAGTTTCTTCACTGACGGGACCGGAGGC	330288	330684	330734	330682	-1	FPRO_scaffold018	FPRO_14803	330288	330969	None	5015	381	28686	No_constitutive_exon_found_in_species
AGGTAAAGCTCGCAAATAAGTGTGAAAGGGCTTTAACTGACAAAAGGGAGTG	11838	12008	11788	11840	1	FPRO_scaffold019	FPRO_15982	11641	12157	None	5015	381	28686	No_constitutive_exon_found_in_species
ATTGGGGCCCCTAGTGCTAGGGCTATCTCAGTTGCTGACGCAGAGGGGAGAA	104096	104758	104808	104756	-1	FPRO_scaffold019	FPRO_16002	104096	106411	None	5015	381	28686	No_constitutive_exon_found_in_species
ATGTTACATAGTTGAAGATTATGTCAACGTCTCACTAACAAGGGCTGTAGCC	222388	222663	222338	222390	1	FPRO_scaffold019	FPRO_16035	222054	223467	None	5015	381	28686	No_constitutive_exon_found_in_species
CAGGACTCGTCTCAACTTTTAAATAGTACCTACTAAGGGTGAACCGAAAGCA	223076	223110	223026	223078	1	FPRO_scaffold019	FPRO_16035	222054	223467	None	5015	381	28686	No_constitutive_exon_found_in_species
TAAGTCGCTCCACCGCGGAAGAGTGAAGAAAGCTCGCTCACAACTGGGAGCC	81068	81137	81187	81135	-1	FPRO_scaffold020	FPRO_16064	79854	81761	None	5015	381	28686	No_constitutive_exon_found_in_species
GGATTATGTTCAAGAATCGGCTTTGTGAGCAGGGGCTGACGGGAGAACAGGG	122994	123868	122944	122996	1	FPRO_scaffold020	FPRO_16080	121660	123868	None	5015	381	28686	No_constitutive_exon_found_in_species
TTCTATCACAATTGAAGCGTTCAAGAGTTGTCTGACCCTCGTGGGCATAGGT	199528	200035	200085	200033	-1	FPRO_scaffold020	FPRO_16101	198177	200822	None	5015	381	28686	No_constitutive_exon_found_in_species
GTGAGTTCAAGCACTGCCAGGTTCTCGCTACAAGCTAATAAAGGGTCCAGGG	120978	121801	120928	120980	1	FPRO_scaffold021	FPRO_16139	119901	121801	None	5015	381	28686	No_constitutive_exon_found_in_species
