# Supplementary material for: Widespread Separation of the Polypyrimidine Tract From 3′ AG by G Tracts in Association With Alternative Exons in Metazoa and Plants
Source: Front Genet. 2019 Jan 14;9:741. doi: 10.3389/fgene.2018.00741 (PMC6339879; doi:10.3389/fgene.2018.00741)
Supplement: DATA FILE S1 — Sequences of REPAG 3′ SS from each species of fungi. [file Data_Sheet_1.zip › Supplementary data 1/Fungi_Release38_aspergillus_lentulus.txt]

REPA_GGG_Sequence	Exon_Start	Exon_End	Pos_-50	Pos_+2	Strand	Chromosome	GeneID	Gene_Start	Gene_End	Gene_Name	Number_of_REPAs	Number_of_REPAs_has_GGG	Number_of_Intron(Intra_genic_Region)	Upstream_Constitutive_Exon
GTAGCAAAGAAGAAAACAAGCAAGATTTTGGGGTCTAATGGGATAGCTAGGA	19380	19538	19588	19536	-1	Alt08	ALT_3277	18576	19861	None	3995	404	22037	No_constitutive_exon_found_in_species
CATCCAAACTGGCGCTGGGATGCTGACCGTTCCCGTGGGTGGTGGATCAGAT	33919	34417	34467	34415	-1	Alt08	ALT_3283	32588	35056	None	3995	404	22037	No_constitutive_exon_found_in_species
GTGATGGTCGATATCATCGCGGCTGATTTGGTGCCCTTCGGGAGCGGCAGAA	75614	76850	75564	75616	1	Alt08	ALT_3296	75099	76850	None	3995	404	22037	No_constitutive_exon_found_in_species
CGAAGTATTTGCCCTTTTTTTTGCCATTGGAATGCGCTAACGCGGGACAGGT	178629	178751	178801	178749	-1	Alt08	ALT_3328	177642	180494	None	3995	404	22037	No_constitutive_exon_found_in_species
GAGTTTTTTGTCTTTTGGTTTGCTGCTGTATTGTTTGCTGACCAGGGTAGAG	207394	207429	207479	207427	-1	Alt08	ALT_3339	207394	211384	None	3995	404	22037	No_constitutive_exon_found_in_species
GTCCTTTCCTACGTACACCTTCCAACTAACGGCTGCTAACCGGGATATAGGA	254840	255155	255205	255153	-1	Alt08	ALT_3353	254840	256511	None	3995	404	22037	No_constitutive_exon_found_in_species
TCCCCAAGCGTTATACTGGTTAGATCAATTCCCAGCCTGGGTCGTGAGAGAC	369519	369610	369469	369521	1	Alt08	ALT_3388	369084	370187	None	3995	404	22037	No_constitutive_exon_found_in_species
GCGAGCACGGAAGGTTGGAACGTTGTAATCAGGGCTGACGAAGGGTACAGAA	644552	644625	644502	644554	1	Alt08	ALT_3477	644225	646390	None	3995	404	22037	No_constitutive_exon_found_in_species
GTACCAAGAGGTCATGTTCAGGCTCACGTCGACAAATATTGTGGGTATAGGC	784547	784680	784730	784678	-1	Alt08	ALT_3521	783652	785075	None	3995	404	22037	No_constitutive_exon_found_in_species
GTTTCTCGTCCACGATTGACTGATTGGTTCCGCGCGCTTGCGGGCGACAGGT	835605	835823	835873	835821	-1	Alt08	ALT_3540	834755	836070	None	3995	404	22037	No_constitutive_exon_found_in_species
TCGGCATAGCTGAGGCGATTTCTTTGCACTGCTGGGCTCTGGGATTGTAGCC	932759	932848	932898	932846	-1	Alt08	ALT_3574	932759	933262	None	3995	404	22037	No_constitutive_exon_found_in_species
TCTTCGTTGGGTATCCTTTGCTGTGGGTGAGGTTGGGCTAACGGGTGTAGAT	958386	958487	958537	958485	-1	Alt08	ALT_3581	958386	963431	None	3995	404	22037	No_constitutive_exon_found_in_species
AGTATGGTCTTCTCAACGTTCTGGATGCGCCAGTTACTAACAGGGTGCAGTC	985608	985900	985558	985610	1	Alt08	ALT_3588	985405	986673	None	3995	404	22037	No_constitutive_exon_found_in_species
TGTTGTCGTTTGTGCAGCATGAAAGGACGCTGAAGTGCTAACGGGGGTAGGG	1136475	1136565	1136615	1136563	-1	Alt08	ALT_3632	1135231	1136895	None	3995	404	22037	No_constitutive_exon_found_in_species
TGGTGAGTTATGAGTTTACTTCCCTGAGATGTGTCGAGCTAACGGGTTAGGA	1193288	1193348	1193398	1193346	-1	Alt08	ALT_3651	1193288	1196573	None	3995	404	22037	No_constitutive_exon_found_in_species
CGTATTAGCTTGCTCTAGTTAGCATTCTGCTTATCAAGCTGACCGGGCAGCG	1219718	1220649	1220699	1220647	-1	Alt08	ALT_3662	1219575	1221081	None	3995	404	22037	No_constitutive_exon_found_in_species
TATGCTCCCCGCCTTGTTGCATTCGTATATCATGTGCTAACAGGGCATAGAT	1266174	1266315	1266124	1266176	1	Alt08	ALT_3680	1262200	1267865	None	3995	404	22037	No_constitutive_exon_found_in_species
GTGACCGCGTTCCTTCAAGGATAACCGTGTTTATTGACGGGAACTGGTAGAT	1275836	1276630	1276680	1276628	-1	Alt08	ALT_3685	1275836	1283247	None	3995	404	22037	No_constitutive_exon_found_in_species
GTCTTTCAATAGCACGTGAGCTTTACTGACTCGGGTGGCACTGGGAATAGGA	1357789	1359155	1359205	1359153	-1	Alt08	ALT_3712	1354365	1359281	None	3995	404	22037	No_constitutive_exon_found_in_species
TCGATGTTACCGGAAGCCGAGCTTGAGCTAAATCAGAACTACACGGGCAGGT	1409928	1410124	1409878	1409930	1	Alt08	ALT_3722	1409759	1412139	None	3995	404	22037	No_constitutive_exon_found_in_species
TAGAATTGTCCCCCATATCGAACTGAGTAGCACTGACGACGGGGGCATAGAT	1442744	1443877	1442694	1442746	1	Alt08	ALT_3734	1440230	1443877	None	3995	404	22037	No_constitutive_exon_found_in_species
AGACAGGATTTTTCCTTGATTACAAATACTAAGAAATATTGGGATCATAGTC	1462324	1462980	1463030	1462978	-1	Alt08	ALT_3741	1460428	1463346	None	3995	404	22037	No_constitutive_exon_found_in_species
TTTCTGATCCAACCTGCTCAGGTTGACTATTGCTAACTTTGGGGGACTAGGT	1641194	1641239	1641144	1641196	1	Alt08	ALT_3797	1637047	1641239	None	3995	404	22037	No_constitutive_exon_found_in_species
GCGCTATCCTCAAAATCGCAAATTGGCTTTGGATGCTGATTGGGCAATAGAA	1779376	1779812	1779326	1779378	1	Alt08	ALT_3840	1779018	1780059	None	3995	404	22037	No_constitutive_exon_found_in_species
CCGTCTTTGGTTCTGGATATCGGATTACTGATGCAAGGATGGGACATCAGGG	1793176	1794298	1794348	1794296	-1	Alt08	ALT_3844	1792856	1794436	None	3995	404	22037	No_constitutive_exon_found_in_species
GGCGCCTTGAAAATCCGATCAATGAAGGGCAATGCTAACTGGGAATTTAGGA	2132299	2133055	2132249	2132301	1	Alt08	ALT_3951	2131564	2133055	None	3995	404	22037	No_constitutive_exon_found_in_species
ATCGGTAGGTCAACCGAAATCATCGCGCCATGTCTGCCGCACGGGCGAAGTT	2260490	2260856	2260906	2260854	-1	Alt08	ALT_3989	2256274	2263378	None	3995	404	22037	No_constitutive_exon_found_in_species
GAGTCTTATTTACTTTGCCCGATGACTAGCGTTAGTGCTAATGGGAATAGCC	2258719	2260438	2260488	2260436	-1	Alt08	ALT_3989	2256274	2263378	None	3995	404	22037	No_constitutive_exon_found_in_species
ACAGGTATGAGTGACCCCCGATCTCGCAATGCAAATCTGACAGGGAGCAGGA	2515718	2515868	2515668	2515720	1	Alt08	ALT_4072	2515657	2517507	None	3995	404	22037	No_constitutive_exon_found_in_species
TGAGATCCGCAGGCAACACTAAATGACCTAGAACTAACAGTGGGATACAGGC	2583724	2583981	2584031	2583979	-1	Alt08	ALT_4094	2583214	2584231	None	3995	404	22037	No_constitutive_exon_found_in_species
GAGTTTGCCATCTGCTTATGCGGATATAAAGTTGACTAACGAGTGGGTAGGG	2681386	2681525	2681575	2681523	-1	Alt08	ALT_4128	2681386	2683938	None	3995	404	22037	No_constitutive_exon_found_in_species
GTAGGTCTCGTTCCAATGCATCAGCTCAAGCCCTGCTCTGACGGGACCAGCA	2724517	2724796	2724846	2724794	-1	Alt08	ALT_4144	2723687	2725389	None	3995	404	22037	No_constitutive_exon_found_in_species
TCACCCATCCTCAATTATCACTTCCCAAGGCGTGAACTAACGGGAGATAGTG	2803824	2804082	2803774	2803826	1	Alt08	ALT_4170	2802387	2804082	None	3995	404	22037	No_constitutive_exon_found_in_species
GTTCCTTTGTGCGCTGTCTTTGCGAGAGAACCTAACGTATGATTGGGCAGAC	2807256	2810029	2807206	2807258	1	Alt08	ALT_4172	2807112	2811461	None	3995	404	22037	No_constitutive_exon_found_in_species
TGTCAACGTAGCTCAAGCTCATTTCCTTCCACGCTAAATTTGGGATGCAGAT	2875391	2876368	2875341	2875393	1	Alt08	ALT_4196	2875299	2876368	None	3995	404	22037	No_constitutive_exon_found_in_species
TCGCTTGGAATCTTTCTAATGTCTTTCCAACAACTAACTGGGGCAAGTAGCT	2902871	2903267	2902821	2902873	1	Alt08	ALT_4208	2902006	2903626	None	3995	404	22037	No_constitutive_exon_found_in_species
GTATGCGTCCTGCTTTGGGGGGTAATGTAACGATGCTGATGTGTGGGTAGGG	3012320	3013609	3013659	3013607	-1	Alt08	ALT_4229	3012320	3014483	None	3995	404	22037	No_constitutive_exon_found_in_species
GAGAAGAACAACAACGGGGCGTACAAGACCGGGATTGACGACGCGGGCAGCG	3021098	3021335	3021385	3021333	-1	Alt08	ALT_4231	3021098	3022985	None	3995	404	22037	No_constitutive_exon_found_in_species
GTCGGCCATTGCACTCGGACTTGTACTAATGGCTTCGTCTGGGATTACAGTG	3052652	3053456	3053506	3053454	-1	Alt08	ALT_4237	3051289	3053845	None	3995	404	22037	No_constitutive_exon_found_in_species
GCATAACAGACAGTCCAGGAGTTCCTATTAACGGAAAGACGGGTAAATAGCA	3071061	3071162	3071011	3071063	1	Alt08	ALT_4245	3070789	3071774	None	3995	404	22037	No_constitutive_exon_found_in_species
TGAGTGACTGTCCCTGAATCAATCACTGGGCGAGATGCTTATTTGGGAAGGG	3356477	3356744	3356794	3356742	-1	Alt08	ALT_4313	3352006	3357751	None	3995	404	22037	No_constitutive_exon_found_in_species
TATCTGCCCTTTCGATTCTGAGAATCTCGGCATGGCTGATGGGTGATTAGGA	3430452	3430486	3430402	3430454	1	Alt08	ALT_4333	3430369	3432931	None	3995	404	22037	No_constitutive_exon_found_in_species
CTCTCTCATGGGTTGTGCGCGCGTAATAGCTTGATTTTAACGGGATGCAGAT	3456831	3456911	3456961	3456909	-1	Alt08	ALT_4341	3455720	3456984	None	3995	404	22037	No_constitutive_exon_found_in_species
AGGTGTTTGCATCGAGACAGGAGATTACCGGCGGTTGCTAACAGGGATAGTG	3515126	3515184	3515076	3515128	1	Alt08	ALT_4355	3514943	3516792	None	3995	404	22037	No_constitutive_exon_found_in_species
GTGGCTTATGCTCGGTCTTGCTCAAGCGATTGCTGCTAATATTGGGGTAGCA	3515442	3515528	3515392	3515444	1	Alt08	ALT_4355	3514943	3516792	None	3995	404	22037	No_constitutive_exon_found_in_species
CCGAATGAGAGGCGCGTACCCTGATTGGCAACTATCCATCGGGAGAGCAGAA	3531128	3531266	3531078	3531130	1	Alt08	ALT_4359	3531038	3531581	None	3995	404	22037	No_constitutive_exon_found_in_species
TTCGCCCCTTTCTGCCCTGCTTGATATATGAACTAATAAGGGGACTACAGGT	3538065	3538429	3538015	3538067	1	Alt08	ALT_4362	3537094	3538429	None	3995	404	22037	No_constitutive_exon_found_in_species
ACTCCCGTGCGTACAGTTTGATTGATGGGGATGTAGTGCTGACGGGGCAGGC	3591200	3591310	3591150	3591202	1	Alt08	ALT_4378	3590886	3591534	None	3995	404	22037	No_constitutive_exon_found_in_species
TACTCAGGACCGGAGTAAGCTCCGTATGCTGGAGTAACAAAGGGAAACAGCT	3637053	3637156	3637206	3637154	-1	Alt08	ALT_4393	3633382	3637901	None	3995	404	22037	No_constitutive_exon_found_in_species
TTCAATTTCGTGGCTGCGTCGAAAAGGAGAAGCTAATATCGGGTGACTAGGA	3717685	3717720	3717635	3717687	1	Alt08	ALT_4415	3717449	3719698	None	3995	404	22037	No_constitutive_exon_found_in_species
CAGTACTCATCCTGAACACCACGGTGGACGCGGCTGACGGGGAAGTTTAGGT	3726241	3727449	3726191	3726243	1	Alt08	ALT_4417	3724662	3727449	None	3995	404	22037	No_constitutive_exon_found_in_species
TTATTCAAAAGATTACAAGTCCGGTTTCTGATGCGCCTCGACTGGGACAGGG	4054534	4054761	4054484	4054536	1	Alt08	ALT_4513	4053914	4055713	None	3995	404	22037	No_constitutive_exon_found_in_species
TAACCCCGGTCTTTGGCGATCAAGCGAAGCCCTCGGCTAATAAGGGGCAGAG	4227735	4228105	4227685	4227737	1	Alt08	ALT_4562	4227151	4228316	None	3995	404	22037	No_constitutive_exon_found_in_species
CTATTAAGCATGAGAGGTTATGAGCGTGCGGCTAATTGTTGGGAATTTAGGT	4307819	4307874	4307769	4307821	1	Alt08	ALT_4589	4307631	4310344	None	3995	404	22037	No_constitutive_exon_found_in_species
GCTCTCTCTGACAGTTTCGTATTTCTACAGTCTGCTAACTTAGGGCGCAGAA	4366239	4366603	4366189	4366241	1	Alt08	ALT_4605	4363969	4366603	None	3995	404	22037	No_constitutive_exon_found_in_species
TATGATAAGCATTTTGGGCTGACCAGACGTGTGATTTTGTGATGGGGCAGCT	4369294	4369384	4369244	4369296	1	Alt08	ALT_4606	4367116	4369823	None	3995	404	22037	No_constitutive_exon_found_in_species
AATTCGGACGACTTTGAATTTTCCTCGTACTGATTGGGTCTGAAACACAGGC	4469074	4469914	4469024	4469076	1	Alt08	ALT_4640	4468126	4469914	None	3995	404	22037	No_constitutive_exon_found_in_species
GTACGTTATCAAATCTCCTTTATCTAAGAATATATTACTAAGGGAATTAGAT	4497860	4499077	4497810	4497862	1	Alt08	ALT_4653	4496468	4499077	None	3995	404	22037	No_constitutive_exon_found_in_species
CTTCGAGCCAAACCCAACATCATCGATAATGAATCTGACAAGGGTCAAAGAT	4689952	4689971	4690021	4689969	-1	Alt08	ALT_4719	4689228	4690126	None	3995	404	22037	No_constitutive_exon_found_in_species
TGTTCGGTTGGTGGCTAGTGCTTGAGGTGCGTTGCTGACTGTGGGAAAAGGT	4712282	4712400	4712450	4712398	-1	Alt08	ALT_4724	4710606	4712697	None	3995	404	22037	No_constitutive_exon_found_in_species
ATACTGGGCTGCTTCGGCGCACACAAGCTAAATCATACTGGGAACTGTAGGC	4766669	4766784	4766619	4766671	1	Alt08	ALT_4744	4766457	4767933	None	3995	404	22037	No_constitutive_exon_found_in_species
TGGAGATACTAGAGGCCGTTTGAACTGGCAGCTAACCTTGGGATTAAAAGGA	39084	39288	39034	39086	1	Alt16	ALT_7494	36615	39823	None	3995	404	22037	No_constitutive_exon_found_in_species
TGTGAGTTTACCAATACGGGATTACGTTGGGAGACACTGACTGGGGACAGGT	57914	58264	58314	58262	-1	Alt16	ALT_7501	57693	59174	None	3995	404	22037	No_constitutive_exon_found_in_species
ATTTCTCCAGCTTTTAATAGAAAGATTGTCGTACTGACGGGAGGATGTAGAC	117108	117243	117058	117110	1	Alt16	ALT_7521	116313	118405	None	3995	404	22037	No_constitutive_exon_found_in_species
TAAGCATCGCACACACAGACAACTTCGTAAATGGGGATTGAGAGGGGCAGTC	126039	126330	125989	126041	1	Alt16	ALT_7527	125799	126851	None	3995	404	22037	No_constitutive_exon_found_in_species
CAGCCCTGTAAGTCATCCAATAGAGGTTGGAGATGGTCTGACGGGAGTAGGA	136133	136217	136083	136135	1	Alt16	ALT_7532	135383	137913	None	3995	404	22037	No_constitutive_exon_found_in_species
CGGATGTCCAACCTCTACGATTGCTCGTGCATACAGGGCTTTGGGAGCAGCT	189530	189635	189480	189532	1	Alt16	ALT_7546	187726	189635	None	3995	404	22037	No_constitutive_exon_found_in_species
GGTATGCATCAGACATTGAGGTACTATGATACAGAGGTTAACGGGCCAAGGC	449896	450089	450139	450087	-1	Alt16	ALT_7639	449708	450784	None	3995	404	22037	No_constitutive_exon_found_in_species
TATGAAGAAGTTAGAATGAGGAGACAAGGTGAAGTTGGGTATTGGGGAAGCG	527467	527568	527618	527566	-1	Alt16	ALT_7663	523250	528010	None	3995	404	22037	No_constitutive_exon_found_in_species
GGTATGAGTGCGCCCTTCTCAGTCACCTCAAAAGTGCTAAGCGAGGGCAGGA	676460	677233	676410	676462	1	Alt16	ALT_7706	675833	678746	None	3995	404	22037	No_constitutive_exon_found_in_species
CTTTAAGGAGGATTCAAGAAGATGGAGGGAATACTGAAGCTGAAGGGGAGGT	755167	755465	755515	755463	-1	Alt16	ALT_7734	755167	756137	None	3995	404	22037	No_constitutive_exon_found_in_species
GCGACTCTGCTCTGTCCCACCTTAGGAGCTTCGCTAACCCGGGCAATCAGTC	838261	838754	838804	838752	-1	Alt16	ALT_7756	837451	839248	None	3995	404	22037	No_constitutive_exon_found_in_species
AGCACCAGTCGGTGCTTTTATCATCCTGCGCCTCTGACACGGGCTACGAGGC	1088857	1089603	1088807	1088859	1	Alt16	ALT_7832	1088715	1090830	None	3995	404	22037	No_constitutive_exon_found_in_species
AGTGGCTGGGAGCGATTGATAGGTCTGGATACTAATTCGGGAATGTGTAGGA	1154784	1155495	1154734	1154786	1	Alt16	ALT_7854	1154301	1155495	None	3995	404	22037	No_constitutive_exon_found_in_species
AGCAGGGTGTTGATTCAGGAACCATTGGTTGATGTCCGCGGGTAATATAGAT	1427329	1427555	1427605	1427553	-1	Alt16	ALT_7936	1426426	1428024	None	3995	404	22037	No_constitutive_exon_found_in_species
TGGGATTGCGGTGCAACAAGGCAATGGCTAATGGTGCGGTGTGAGGGTAGTG	1441452	1441588	1441638	1441586	-1	Alt16	ALT_7942	1440956	1442170	None	3995	404	22037	No_constitutive_exon_found_in_species
TACTCTGTCCCTCATCGGTGCTTCAGAAAGGTTGCTAACCGGGTTGACAGCT	1488188	1488745	1488138	1488190	1	Alt16	ALT_7956	1487606	1488844	None	3995	404	22037	No_constitutive_exon_found_in_species
CGCCTTGCAGGACCGTTAAATCAGAAAGTAAAGGCTGACTTGTGGGAAAGAT	1560600	1562366	1560550	1560602	1	Alt16	ALT_7980	1559782	1562832	None	3995	404	22037	No_constitutive_exon_found_in_species
GTTGCGCATAAAGTTCAGGGACTGATAGCTAACGTTGGCGACGGGTGTAGGT	1640736	1641164	1641214	1641162	-1	Alt16	ALT_8008	1640586	1641612	None	3995	404	22037	No_constitutive_exon_found_in_species
CCGCCTCCCTTGTGAAAGGCGTGTTTGAATTGGCTAATTCGGGGCTGTAGGG	1656274	1656341	1656391	1656339	-1	Alt16	ALT_8013	1656274	1656694	None	3995	404	22037	No_constitutive_exon_found_in_species
CTGGATCTGCTATGTACCCTGCCCGAGGCAATCTGCAAGCGCGCGGGCAGAT	1949099	1951019	1951069	1951017	-1	Alt16	ALT_8117	1949099	1951428	None	3995	404	22037	No_constitutive_exon_found_in_species
TGGATTCTCCGCGCTTCTTGTGTGATCATGCTGACTGGCTGGGAATACAGAT	1952549	1953358	1953408	1953356	-1	Alt16	ALT_8118	1952549	1955930	None	3995	404	22037	No_constitutive_exon_found_in_species
AAACACGTAAGGCAAGGAAGAAGAGGACGCGTGTCTGACGGGGATAATAGCT	2109019	2109074	2108969	2109021	1	Alt16	ALT_8162	2108489	2110485	None	3995	404	22037	No_constitutive_exon_found_in_species
CACAGTGCTGAAGCAAGATGACAAAGTGAACGGCTGACTCGGGGGCATAGAT	2113568	2114331	2114381	2114329	-1	Alt16	ALT_8164	2113350	2115120	None	3995	404	22037	No_constitutive_exon_found_in_species
GGTATGTAGTTGACCAAAAATTCTCCTTCAATGGCTGATGACGTGGGTAGAT	2124447	2124656	2124397	2124449	1	Alt16	ALT_8166	2123839	2124656	None	3995	404	22037	No_constitutive_exon_found_in_species
TGTTGACTCCGCGACGGTCAATGTCCGCCTTTACTGACTTAAGGGTATAGAC	2136281	2136476	2136526	2136474	-1	Alt16	ALT_8171	2136281	2137670	None	3995	404	22037	No_constitutive_exon_found_in_species
CGATGAGATCAATGATATAAAGTGACTGAACCTGATGGCAAATGGGACAGGT	2244543	2244561	2244493	2244545	1	Alt16	ALT_8209	2244441	2245415	None	3995	404	22037	No_constitutive_exon_found_in_species
TGGATTTGACTTTGCGTCCTCTCGACCGGCATTTGTCTGACGCGGGACAGAT	2437369	2437631	2437319	2437371	1	Alt16	ALT_8268	2437175	2439914	None	3995	404	22037	No_constitutive_exon_found_in_species
GTTATACCAGCCTGTCACGATATACTGCAAAGATGAAACAGGGTCAATAGTC	2589109	2589771	2589821	2589769	-1	Alt16	ALT_8320	2589109	2591026	None	3995	404	22037	No_constitutive_exon_found_in_species
CTGGTCATAAAGAAGATTATTCAGATCATTTACTGATCGAGGGATGACAGGC	2821513	2821848	2821898	2821846	-1	Alt16	ALT_8373	2821513	2822772	None	3995	404	22037	No_constitutive_exon_found_in_species
TCTCTCTGTCCAAATTCATATCCTAGAGATTTTTCTTAACAACCGGGCAGGA	2843100	2843472	2843522	2843470	-1	Alt16	ALT_8380	2842991	2845319	None	3995	404	22037	No_constitutive_exon_found_in_species
CTTGCCCGCAAACACAACTCTCAATGCCGGTTTGATGCTCATGGGTGAAGGG	2863035	2863129	2862985	2863037	1	Alt16	ALT_8388	2862699	2863400	None	3995	404	22037	No_constitutive_exon_found_in_species
CTCAAAGCTGGGATACTCGTATAACGGGACAATGTTGACTGGGTTCAAAGAT	2897795	2897877	2897927	2897875	-1	Alt16	ALT_8398	2897702	2898211	None	3995	404	22037	No_constitutive_exon_found_in_species
AACAGGGGAGACTCCAACCTCATGAGCTTAGCAACTAACGGGATATGCAGTG	2939980	2940198	2939930	2939982	1	Alt16	ALT_8413	2938864	2940198	None	3995	404	22037	No_constitutive_exon_found_in_species
AAAGCAGGATGACATCTTCGACGGTTAACTACAGAGGGCTAAGGTGTTAGTA	3130383	3130823	3130333	3130385	1	Alt16	ALT_8479	3128767	3130823	None	3995	404	22037	No_constitutive_exon_found_in_species
TAGATGGCTCTTTCATGTCTATTGAAGTGGATAGCTGACGGGTTGTGAAGGT	3370789	3370864	3370739	3370791	1	Alt16	ALT_8558	3370514	3372147	None	3995	404	22037	No_constitutive_exon_found_in_species
GGTCCCGTCGGGCTCTCGCAGCTCAAGGTTTGCTTTGCTAACTGGGATAGAT	3552497	3552797	3552447	3552499	1	Alt16	ALT_8613	3551668	3552957	None	3995	404	22037	No_constitutive_exon_found_in_species
TTCGATCGTCGTCCCTTGAGAAGGAGCGCTATATGCTCTGCGGGCGGCAGGT	3577497	3577915	3577965	3577913	-1	Alt16	ALT_8618	3577402	3577980	None	3995	404	22037	No_constitutive_exon_found_in_species
ACCATGGCATTGAGTGATGCGACAGAATTATTGATATTGACTGGGAATAGGT	3584838	3585345	3584788	3584840	1	Alt16	ALT_8620	3584375	3586810	None	3995	404	22037	No_constitutive_exon_found_in_species
AAAGCAAAGGGGGGGGAGGGGAATACGGATGCTGATAAGTGATGGGACAGAT	3658212	3658665	3658162	3658214	1	Alt16	ALT_8642	3657740	3658977	None	3995	404	22037	No_constitutive_exon_found_in_species
CCTACGAAGTCTTGTGATAAGTGAGACAAGTGACTGACATGTTGGGACAGGG	3695796	3696566	3695746	3695798	1	Alt16	ALT_8657	3695148	3696566	None	3995	404	22037	No_constitutive_exon_found_in_species
TAAAGGGTTTTTCTGGGACAGATCCCAAGGAACTAACCTGTCGAGGGCAGAA	4083735	4085516	4085566	4085514	-1	Alt16	ALT_8784	4083735	4085999	None	3995	404	22037	No_constitutive_exon_found_in_species
CTCGACGTTTTCTCCTATACTGACTATGATCTGTGCTCTACTGGGAATAGAT	4126650	4127116	4126600	4126652	1	Alt16	ALT_8794	4125510	4127973	None	3995	404	22037	No_constitutive_exon_found_in_species
GGTAAGCAGTTGCCAGACAACCCGTCTGACGAGGGCTTTGAATGGGTCAGAA	4267260	4267279	4267210	4267262	1	Alt16	ALT_8842	4262719	4269828	None	3995	404	22037	No_constitutive_exon_found_in_species
GTCTGGTTTTGTTTACTCCCATAAAAGCGCTTGTTGCTGACCGGGAGCAGAA	4393932	4395473	4393882	4393934	1	Alt16	ALT_8888	4392188	4396103	None	3995	404	22037	No_constitutive_exon_found_in_species
CTGTGCTAAGTTTATCGATTCTCTCCGTTCGTTTGCTCAGGGACAAGCAGTT	4572958	4573331	4572908	4572960	1	Alt16	ALT_8951	4572496	4573881	None	3995	404	22037	No_constitutive_exon_found_in_species
GTACGTTCCTTGAGCTGTGTGACTGCAATACAGAGGGCTGACGGGAATAGCT	4595829	4596003	4595779	4595831	1	Alt16	ALT_8959	4594948	4596451	None	3995	404	22037	No_constitutive_exon_found_in_species
CTCACGACTTTCACTCTCAGCAACCGTGAGATGATGGTAATAACGGGCAGTC	4606779	4606976	4607026	4606974	-1	Alt16	ALT_8963	4601776	4607850	None	3995	404	22037	No_constitutive_exon_found_in_species
GGGGTATGTCTTTGCTACTGCTGGATTGCCGCTTATGCTAATGGGATCAGAT	4611136	4611283	4611086	4611138	1	Alt16	ALT_8964	4610489	4612671	None	3995	404	22037	No_constitutive_exon_found_in_species
CAGTATGTTCTTCCAGGTCTATAATTCAGGCATATACTGACGGGTGGTAGTG	4653126	4653146	4653196	4653144	-1	Alt16	ALT_8983	4651974	4653958	None	3995	404	22037	No_constitutive_exon_found_in_species
TAGTACACGCTTGCCCTTATATCTGATCGTCTAATATGGTGTATGGGTAGGT	4660792	4661200	4661250	4661198	-1	Alt16	ALT_8986	4659656	4661517	None	3995	404	22037	No_constitutive_exon_found_in_species
GGTAAGTATCACCTTCTCCATGAAGTGCCAGTCGACTAACAATCGGGCAGGC	4660027	4660743	4660793	4660741	-1	Alt16	ALT_8986	4659656	4661517	None	3995	404	22037	No_constitutive_exon_found_in_species
TATTAGCAGTCAGGACTCAAGGACATATGCATTGGCTGACGGGATGTTAGAC	4664275	4664374	4664225	4664277	1	Alt16	ALT_8988	4663759	4664545	None	3995	404	22037	No_constitutive_exon_found_in_species
TGAGTGATTACGGAACAGGTTAGCCGAGGGAATGCTAACGGGAGGTGCAGTT	4671103	4672329	4671053	4671105	1	Alt16	ALT_8990	4670532	4673781	None	3995	404	22037	No_constitutive_exon_found_in_species
GACACTCCTTTGTGTTACAAGCCTTTGCTAATTCTAGGGGAAACAACAAGGC	4799286	4799936	4799236	4799288	1	Alt16	ALT_9031	4798612	4799936	None	3995	404	22037	No_constitutive_exon_found_in_species
GTCAACATCGACGTCGCTAAATATGTGTCTCTGTACGCCCGTGGGGTTAGCG	35404	36686	35354	35406	1	Alt04	ALT_1295	35032	36908	None	3995	404	22037	No_constitutive_exon_found_in_species
ACAACGCAGGATGCAAGGCTCGCTCGCTGACAAGTGACATGGGGAACTAGAT	221413	221703	221753	221701	-1	Alt04	ALT_1365	221199	221978	None	3995	404	22037	No_constitutive_exon_found_in_species
ACCCTCTCCGTGCTCGAGGGTCAGTTGTTGATTATTCCTGGGATAAACAGGT	266958	268445	268495	268443	-1	Alt04	ALT_1379	266958	269267	None	3995	404	22037	No_constitutive_exon_found_in_species
GCCTTGCCTTTGGTGGATGTATGTGGTGTGCTTGCTGATGAGGAGGGTAGAC	304427	304466	304377	304429	1	Alt04	ALT_1392	303909	304466	None	3995	404	22037	No_constitutive_exon_found_in_species
TTCCATCGAGTTGATTGCTCTTTTTGGCCGAATGGCTCACACGGGATCAGGT	384019	384162	383969	384021	1	Alt04	ALT_1414	383684	386049	None	3995	404	22037	No_constitutive_exon_found_in_species
TTACGATTCATGGACTATTTCTTGCTTAAACTAATCGGATGGGGCTGCAGAG	472135	473542	472085	472137	1	Alt04	ALT_1438	471014	473542	None	3995	404	22037	No_constitutive_exon_found_in_species
ACCCTGAACTCAATCAACGCCGAGTCTTGCTAACATGACTGGTTTGGGAGGC	496850	496973	497023	496971	-1	Alt04	ALT_1447	495637	497421	None	3995	404	22037	No_constitutive_exon_found_in_species
ACGCCCTCCGGGGCGCGGGGTGATGAGGAGGAAGGGGGGGAGGAGAGCAGGA	556987	557215	557265	557213	-1	Alt04	ALT_1471	556987	557791	None	3995	404	22037	No_constitutive_exon_found_in_species
ACAAAAAAGCAACGAAGCTATAAATCCGCAAATCAGCTAACATGGGACAGAC	584757	587395	587445	587393	-1	Alt04	ALT_1484	584757	587555	None	3995	404	22037	No_constitutive_exon_found_in_species
ATAGGTGAGTGTTATGCTAAACTAGTATCGGCTGAGCTGATGGGGCGCAGGA	653644	654877	653594	653646	1	Alt04	ALT_1508	652882	657319	None	3995	404	22037	No_constitutive_exon_found_in_species
TAAGTTCTGAGACGAGTCGACAGGTACTCTCGCTGACCATGGGATGGAAGGG	894303	894387	894253	894305	1	Alt04	ALT_1579	894002	899644	None	3995	404	22037	No_constitutive_exon_found_in_species
GAAGCGCGGGTAGAAAACTGACCATCGCAGAAGCTCACGGCTGGGGATAGCG	905787	906016	905737	905789	1	Alt04	ALT_1582	903991	906016	None	3995	404	22037	No_constitutive_exon_found_in_species
TTGCTTAGTTTACTGCCATGGTGTGGCGGCATTTACTGACGTTGGGGCAGGT	972345	972610	972660	972608	-1	Alt04	ALT_1606	972345	973811	None	3995	404	22037	No_constitutive_exon_found_in_species
AGTCCTTAGAAAAAGGTCCAGTGTATCTGAAGCTGACGTGGGCGCGACAGTC	1004671	1005084	1005134	1005082	-1	Alt04	ALT_1616	1003968	1005552	None	3995	404	22037	No_constitutive_exon_found_in_species
CGATATATCTCCAGGCCACTCGGTCTAGCTATTGATGCCGGGGAAACTAGTT	1054999	1055077	1055127	1055075	-1	Alt04	ALT_1632	1054068	1056017	None	3995	404	22037	No_constitutive_exon_found_in_species
TATGTGTTTGTCACTCGTAAGGGTCCATGATGTATACTGATGGGATGCAGAA	1075344	1075562	1075294	1075346	1	Alt04	ALT_1639	1075088	1075562	None	3995	404	22037	No_constitutive_exon_found_in_species
ACTCACCGGGTCATCTGCATTACTAGGCATCTAATCTTGACTTGGGGAAGGA	1091811	1092382	1092432	1092380	-1	Alt04	ALT_1645	1091811	1092795	None	3995	404	22037	No_constitutive_exon_found_in_species
CCGAGGAAAAAGTGACTCCCATTTGGCTCTGGCGCTGATAACGCGGGTAGAT	1300191	1300501	1300551	1300499	-1	Alt04	ALT_1709	1297770	1301359	None	3995	404	22037	No_constitutive_exon_found_in_species
TCGCGTGAGACCGGACGTTCAGAGTGGGCCCGGAGGCTGGGGTGAAAAAGGG	1393207	1393586	1393157	1393209	1	Alt04	ALT_1740	1392020	1393586	None	3995	404	22037	No_constitutive_exon_found_in_species
CAGATGCCTCGTACACGCAGGTCCAACCGCCTATCCGGGGCGAGGACCAGAT	1402805	1404103	1402755	1402807	1	Alt04	ALT_1745	1402631	1405003	None	3995	404	22037	No_constitutive_exon_found_in_species
TTTTGCATTTCCACTCCCCACTACCCCAGGCAAAGCTAACCGGGATACAGGA	1563444	1563658	1563394	1563446	1	Alt04	ALT_1792	1563210	1563984	None	3995	404	22037	No_constitutive_exon_found_in_species
TCCCGAGCGGCAGGTCGGCTTGGGGAGCTGACGGTTGACTCGTGGGATAGCC	1568790	1569925	1569975	1569923	-1	Alt04	ALT_1794	1567737	1570599	None	3995	404	22037	No_constitutive_exon_found_in_species
GCATTTTCTTCTACTAGACTTATTGTTCTCTCTCGCTAATTATGGGGCAGCT	1568274	1568736	1568786	1568734	-1	Alt04	ALT_1794	1567737	1570599	None	3995	404	22037	No_constitutive_exon_found_in_species
TACGTGAAACTAGTATCGAGCGACTAGAGATGCTGATGTGTTGAGGGTAGAT	1577249	1577468	1577518	1577466	-1	Alt04	ALT_1797	1577249	1577811	None	3995	404	22037	No_constitutive_exon_found_in_species
ATGTGACTCCTCTTTGTGGCTAGTGGTCACTATGGAGTCTAACTGGGCAGTC	1614223	1614401	1614451	1614399	-1	Alt04	ALT_1809	1613182	1615120	None	3995	404	22037	No_constitutive_exon_found_in_species
ACCCTACGTAAGTTTCATTGAGTGGACTGTGTCGCTGACGGGAAGAATAGAT	1764020	1764041	1764091	1764039	-1	Alt04	ALT_1862	1761543	1764183	None	3995	404	22037	No_constitutive_exon_found_in_species
TGATTGTGAATGATGAGGTGACTCTGTGTCTGACTGACCGAGGAGGGCAGGC	1862839	1862858	1862789	1862841	1	Alt04	ALT_1902	1862743	1866818	None	3995	404	22037	No_constitutive_exon_found_in_species
TGACGGTTTATGGCGCGGTTTTGAGCAGAACTGACTGACAGGGGGCAAAGGC	1895007	1895261	1895311	1895259	-1	Alt04	ALT_1911	1894373	1895822	None	3995	404	22037	No_constitutive_exon_found_in_species
TCCCCTATAGCGATTCCTATTATTTGATGTAGCTTCTAACAGGGCAGCAGCA	2031479	2032104	2032154	2032102	-1	Alt04	ALT_1960	2031479	2033460	None	3995	404	22037	No_constitutive_exon_found_in_species
TTGTCTAGCGAACCGTGAACTCAACTCACGTCCCTTGGGAACGATGGCAGGA	2047990	2048071	2048121	2048069	-1	Alt04	ALT_1964	2047195	2048179	None	3995	404	22037	No_constitutive_exon_found_in_species
GTAAGTCGTTCCGGCGGTCTGATATAGGGTGAGTTTCTGACAGGGCGTAGAG	2203791	2204138	2204188	2204136	-1	Alt04	ALT_2017	2202703	2209934	None	3995	404	22037	No_constitutive_exon_found_in_species
AAGTGAGCTCCCTTGCAAAACCTGTTTACCAGCGCTGACAAGGGTGGAAGGA	2269523	2269609	2269659	2269607	-1	Alt04	ALT_2040	2269140	2270586	None	3995	404	22037	No_constitutive_exon_found_in_species
CTTTCCTTACTGTACGAGCTTTCAACGCTGATTCGTCATGGGCGATACAGAA	2393969	2394435	2393919	2393971	1	Alt04	ALT_2079	2393344	2397803	None	3995	404	22037	No_constitutive_exon_found_in_species
GACAGCTTCAAGTATAATGAATAGCACAACGACTAACTTTGGGCGGCCAGGA	2459823	2460081	2460131	2460079	-1	Alt04	ALT_2102	2459434	2460969	None	3995	404	22037	No_constitutive_exon_found_in_species
CCGCAGTTTAACCCGCCTCTCTGCCAAACGCTGACCTCTGTGGGTGACAGAC	2526218	2526362	2526168	2526220	1	Alt04	ALT_2128	2524295	2526832	None	3995	404	22037	No_constitutive_exon_found_in_species
GTCACAAACTGTTACCAGGGTGCGCCGTGCAACTGACGCACGGGAAACAGAA	2774758	2775016	2774708	2774760	1	Alt04	ALT_2202	2774031	2775458	None	3995	404	22037	No_constitutive_exon_found_in_species
TGTGACATTCGCTAACTCGCGGCTTTTCTGTTACTTCTTGGGGATAATAGGT	2783088	2783481	2783531	2783479	-1	Alt04	ALT_2207	2782531	2784170	None	3995	404	22037	No_constitutive_exon_found_in_species
GTAAGTAATGTTACTGATTATATGTGGTGCGGAAGCTTACCAGGGTGCAGTT	2787472	2787544	2787422	2787474	1	Alt04	ALT_2209	2787250	2787829	None	3995	404	22037	No_constitutive_exon_found_in_species
TCTCTTTGGGACTGGTATTTCGGGGAAAATGTTACTAATACGGGAATCAGAT	2968328	2968481	2968278	2968330	1	Alt04	ALT_2246	2967426	2968481	None	3995	404	22037	No_constitutive_exon_found_in_species
AAGTCCTGAGTGCCCACGCCCGGAGCAAACATTATACTGAAACCAGGGAGAT	3050668	3051376	3050618	3050670	1	Alt04	ALT_2273	3048819	3051376	None	3995	404	22037	No_constitutive_exon_found_in_species
GTGACGCGCAGTAGCATCCAACTGACGAGTGGCCACTGTACTGGGGAAAGGA	3210270	3210487	3210537	3210485	-1	Alt04	ALT_2332	3209864	3211638	None	3995	404	22037	No_constitutive_exon_found_in_species
AAGGTTATTATGTTCTCCGTCATGCTCGGGCTAATAACGAGGGAGCGCAGAC	3259792	3259927	3259977	3259925	-1	Alt04	ALT_2344	3259486	3261327	None	3995	404	22037	No_constitutive_exon_found_in_species
AGTAAGAATGATCGGACCATTACCCAGGTTAGCATCTAAGGGGGATATAGAT	3286033	3287810	3287860	3287808	-1	Alt04	ALT_2351	3286033	3287945	None	3995	404	22037	No_constitutive_exon_found_in_species
GGTAGATATACTCCGCCAACAGCACCGACGCAATCTAACCGGGATAACAGGA	3301565	3301744	3301794	3301742	-1	Alt04	ALT_2357	3301319	3301997	None	3995	404	22037	No_constitutive_exon_found_in_species
AATTCACCTGCCCACTATGGTTTCGGACAGGGCTGATCGAGGTGGGTCAGTC	3390057	3390190	3390007	3390059	1	Alt04	ALT_2391	3389793	3390748	None	3995	404	22037	No_constitutive_exon_found_in_species
GTGACCGGCCTTTATGTTCTGAATACGATATAAAACTGACATGGGTGCAGGT	3390811	3391477	3391527	3391475	-1	Alt04	ALT_2392	3390811	3396324	None	3995	404	22037	No_constitutive_exon_found_in_species
TGGCCAGTTGGGTAGCCCCTGATTGCAAGACTAACTTCTAGGGAACATAGCT	3445369	3446090	3445319	3445371	1	Alt04	ALT_2395	3444984	3446090	None	3995	404	22037	No_constitutive_exon_found_in_species
TGATGTTGCATCCTCCGCTTATGTTCTATAGTTTGGCTGACATGGGGCAGGT	3517540	3518443	3518493	3518441	-1	Alt04	ALT_2409	3517540	3519204	None	3995	404	22037	No_constitutive_exon_found_in_species
AGCTCTCTCCCTCCCTCTCGTGCTGACTCTGACTGACCGTGAACGGGCAGTG	3550887	3551085	3551135	3551083	-1	Alt04	ALT_2417	3550887	3551740	None	3995	404	22037	No_constitutive_exon_found_in_species
CACGCGATCGAGCTCTCCAGAATCTTCAAGCTATGGGAAGGGACATATAGGC	3592751	3593208	3593258	3593206	-1	Alt04	ALT_2434	3592358	3594878	None	3995	404	22037	No_constitutive_exon_found_in_species
GTTATCATCCATCTACTATCCGTCGAACGCCATACTAACCCGGGAACAAGAC	3688139	3688289	3688089	3688141	1	Alt04	ALT_2472	3687056	3688976	None	3995	404	22037	No_constitutive_exon_found_in_species
AAGCCATCCGTACTCGCAACATGCTGTCCTATATCTAACTGACGGGATAGGC	3844463	3844666	3844413	3844465	1	Alt04	ALT_2526	3842684	3844666	None	3995	404	22037	No_constitutive_exon_found_in_species
AAGTTGTTCCTGGTCTGTACAACCCCTACGGATGAAGGCTAACAGGGCAGAA	3882003	3882188	3882238	3882186	-1	Alt04	ALT_2542	3882003	3883025	None	3995	404	22037	No_constitutive_exon_found_in_species
CTCTATCCCCTTTTTAAACAACAGTTCTAACGTAGCGGGCACAAAATTAGGG	3914226	3915119	3914176	3914228	1	Alt04	ALT_2551	3913214	3915119	None	3995	404	22037	No_constitutive_exon_found_in_species
TTCTGTTGTCTGTCATCGTCCGAGCCTGCGTGGTTTCTGCTCGGGAATAGAC	3924976	3925782	3925832	3925780	-1	Alt04	ALT_2553	3924754	3926677	None	3995	404	22037	No_constitutive_exon_found_in_species
AGTACGCGATTTGAATTTGCACAAGGACGAGCTCTGACATGACCGGGCAGAT	3958463	3958837	3958887	3958835	-1	Alt04	ALT_2568	3958037	3959298	None	3995	404	22037	No_constitutive_exon_found_in_species
AGGCATGCATATATCCAGTGACACAAGTGACTAGCTAACAGGGGTTGCAGCT	4005600	4005874	4005924	4005872	-1	Alt04	ALT_2582	4002566	4006647	None	3995	404	22037	No_constitutive_exon_found_in_species
ATGCCTGCTTCTCATTTTCTTTGTATTCGTTTATAAGCTGGACGGGGTAGAG	4030044	4030336	4029994	4030046	1	Alt04	ALT_2591	4027310	4030727	None	3995	404	22037	No_constitutive_exon_found_in_species
TTGGTCTCTCATAGAAATTGTGAGTGACGTGATGCTGATTGAGGGTATAGGA	4154639	4154661	4154711	4154659	-1	Alt04	ALT_2630	4153621	4155535	None	3995	404	22037	No_constitutive_exon_found_in_species
TCCCACTATGCTTTTCTGGATGAGTTTACAAAAAACTAACGGGAGACCAGGC	16629	16709	16579	16631	1	Alt12	ALT_5959	15653	19642	None	3995	404	22037	No_constitutive_exon_found_in_species
ATGTGAGTATTTATTTACTCTTCAGAATGATTTACGGCTGATGTGGGAAGAT	144610	144829	144879	144827	-1	Alt12	ALT_6000	144369	145718	None	3995	404	22037	No_constitutive_exon_found_in_species
CTCGTCTGATACCAGGGACCACAAGTGTGGCTGACCGGGGAGCGAAATAGTG	211568	212362	211518	211570	1	Alt12	ALT_6030	210908	212362	None	3995	404	22037	No_constitutive_exon_found_in_species
TTATAGGTAAGTTGCTTTTCTCTGGGAATAGAGGAGGGCTGACGGGTTAGTC	233748	233975	234025	233973	-1	Alt12	ALT_6038	232021	234495	None	3995	404	22037	No_constitutive_exon_found_in_species
GTGAGCCATACTATCTCATTCAGAACTACAGCTTCTAATCGGGGGTCCAGAC	288556	288766	288506	288558	1	Alt12	ALT_6057	286941	289110	None	3995	404	22037	No_constitutive_exon_found_in_species
GGTATGTTGCCTCATTCACTTGCCATCAACGCAGATACTAACCGGGGCAGCC	294538	294878	294488	294540	1	Alt12	ALT_6058	292853	294878	None	3995	404	22037	No_constitutive_exon_found_in_species
GTATGTATCTGTCTTCAGCGTTGATGATAGAAGGATGCTGATTGGGGTAGGT	334468	334504	334554	334502	-1	Alt12	ALT_6071	334468	335168	None	3995	404	22037	No_constitutive_exon_found_in_species
TAAGTAGTTAGTCACTCTGGACCCTATCCAGCCAAATACTGACGGGATAGAA	412492	412867	412917	412865	-1	Alt12	ALT_6100	412492	414220	None	3995	404	22037	No_constitutive_exon_found_in_species
TGAGTTGCCTCGTCCAAGTCCTACGATGACGTTGGTGTTGACCGGGGTAGTC	524290	524431	524481	524429	-1	Alt12	ALT_6138	523069	524755	None	3995	404	22037	No_constitutive_exon_found_in_species
TCAGCTTCTCCCTCTTTTCTCTATTGCATGATCCTGACACCGGGTGGTAGGC	533509	534430	534480	534428	-1	Alt12	ALT_6142	533509	535727	None	3995	404	22037	No_constitutive_exon_found_in_species
TCTATGATTTGTTTTTCCTTCTCAATTGACCGTCTGGAATGGGATACTAGAT	553936	554104	554154	554102	-1	Alt12	ALT_6149	552256	554354	None	3995	404	22037	No_constitutive_exon_found_in_species
AGTTATTTGATATGAATTTGGTTTTGGGTTGGTGCTGATTTTGGGGGTAGGT	591204	591258	591308	591256	-1	Alt12	ALT_6163	591204	591551	None	3995	404	22037	No_constitutive_exon_found_in_species
GTGCTCTCGAGAGACGGTCTCTGCGTATCTGCTACTACATGTGGGCACAGCC	686417	686484	686534	686482	-1	Alt12	ALT_6189	686417	687469	None	3995	404	22037	No_constitutive_exon_found_in_species
CTTACGAGCAGACCAGATCAAAAGGTGGTCGATGCTAACGGGGAGGCAAGTT	721032	721122	720982	721034	1	Alt12	ALT_6199	720251	724537	None	3995	404	22037	No_constitutive_exon_found_in_species
TCATCCATGCTTTTCGAATATGTCCACTGATGAAATTCCTTGGGATATAGAT	834794	835097	834744	834796	1	Alt12	ALT_6231	833924	835097	None	3995	404	22037	No_constitutive_exon_found_in_species
CTCCGTTTAATTGGACAACTACGGGTCGAGAGACTAATGGGCAACGACAGGG	1107433	1107452	1107502	1107450	-1	Alt12	ALT_6329	1106538	1107713	None	3995	404	22037	No_constitutive_exon_found_in_species
CCCAATTCTCTTCTGTCAATTATTCGTTTCTAACGCTTAGAGCGGGGTAGAA	1273786	1273948	1273736	1273788	1	Alt12	ALT_6352	1273399	1275216	None	3995	404	22037	No_constitutive_exon_found_in_species
TGCGTCGCATTTTGATATCAACGTGGCTAACAATATCGTCGCGGGAGAAGAC	1290779	1290912	1290729	1290781	1	Alt12	ALT_6356	1287867	1295629	None	3995	404	22037	No_constitutive_exon_found_in_species
ATAGGCACTCCCATCTGGATGGTGTTCTACAAATCTAATTCGGGGATCAGGG	1296925	1296962	1296875	1296927	1	Alt12	ALT_6357	1296345	1297099	None	3995	404	22037	No_constitutive_exon_found_in_species
ACTATACCCGGGCTGGAAGTGCTTTAGTTATCGTGCTAACTGGGGCACAGCG	1299267	1299735	1299785	1299733	-1	Alt12	ALT_6359	1298628	1300318	None	3995	404	22037	No_constitutive_exon_found_in_species
CCTCAGTTGCCTTTTGTTAAATGGGAATTACTGATATAATTGGGCAAAAGAC	1544083	1544741	1544033	1544085	1	Alt12	ALT_6432	1543377	1545962	None	3995	404	22037	No_constitutive_exon_found_in_species
CTGTTTTTCTCCTGTTGTTCTGATCCGGTACTGATCTGCTGGGTGGATAGCA	1615768	1615916	1615966	1615914	-1	Alt12	ALT_6456	1614393	1616226	None	3995	404	22037	No_constitutive_exon_found_in_species
CTAGAATGTGAAGGAATGTGAGCTGCGGATGCTGATACAGTGGGACGCAGGC	1630041	1630122	1629991	1630043	1	Alt12	ALT_6460	1629809	1631500	None	3995	404	22037	No_constitutive_exon_found_in_species
CGCCTTCGGCTCTTTTTGTCAATTACAATGACTGACTGGGGAGGGTATAGAC	1632212	1632343	1632162	1632214	1	Alt12	ALT_6461	1631992	1633725	None	3995	404	22037	No_constitutive_exon_found_in_species
AAGGAATCCCATTACAGCAGATCCTTCGCCGCTAACAAGTGATGGGACAGCT	1737848	1738000	1737798	1737850	1	Alt12	ALT_6499	1736699	1738000	None	3995	404	22037	No_constitutive_exon_found_in_species
TATGAATGCAGCTGATACTATGTATTAAATTTGGCTAACGGAGGGCGTAGGA	1800703	1803290	1800653	1800705	1	Alt12	ALT_6517	1799606	1803290	None	3995	404	22037	No_constitutive_exon_found_in_species
ACTATGCAGCACAGAAAGGTATTGACAACTTCAAGGTTCGGGACATACAGTA	1893873	1895698	1893823	1893875	1	Alt12	ALT_6549	1893020	1895698	None	3995	404	22037	No_constitutive_exon_found_in_species
GTAAGTTGACCCGGCTGGCCGTACTAAGCAGCGTGTGCTGATGGGCGCAGAC	1924424	1924784	1924374	1924426	1	Alt12	ALT_6560	1924121	1926407	None	3995	404	22037	No_constitutive_exon_found_in_species
GTAAGAATTTCCTCGTAGAACGCAACTACGCAAGTACTGATGGGGCATAGCT	1983588	1983725	1983538	1983590	1	Alt12	ALT_6577	1983143	1984546	None	3995	404	22037	No_constitutive_exon_found_in_species
CGTTGTGTTGCTCGTGGTTGTAGATGGTGCTGACTGCGGGTGGGGTGTAGTG	2183049	2183202	2182999	2183051	1	Alt12	ALT_6639	2182612	2183202	None	3995	404	22037	No_constitutive_exon_found_in_species
ATGGCCGAGAAACCTTGCGTAGGATTACGTGGAAGTACTGACTGGGATAGAC	2221974	2222215	2222265	2222213	-1	Alt12	ALT_6654	2221641	2222684	None	3995	404	22037	No_constitutive_exon_found_in_species
GGTACGTTCCACGACCTCCTCGTGGGATTCTCGGCGCTGATGGGTAACAGGT	2270938	2271061	2271111	2271059	-1	Alt12	ALT_6670	2270352	2271405	None	3995	404	22037	No_constitutive_exon_found_in_species
GGTTGAACAAGGAGAAAAGGCATTCTCGCAGGCGAGATTCAAGTCGGGAGCG	2298394	2298746	2298344	2298396	1	Alt12	ALT_6679	2297678	2298746	None	3995	404	22037	No_constitutive_exon_found_in_species
CTATCCGCATCTTTGGCCGGGCTGACGGGCGAGATATTCTGGGATTACAGTG	2311829	2311954	2311779	2311831	1	Alt12	ALT_6683	2311346	2312787	None	3995	404	22037	No_constitutive_exon_found_in_species
TTATCAATTACCTCCTGAGACCTGAACTAATGTGTGGTACGTGGGAACAGAT	2600865	2602420	2600815	2600867	1	Alt12	ALT_6770	2600658	2602420	None	3995	404	22037	No_constitutive_exon_found_in_species
TCATGTTGAACATGCTCACTTGAGACCAATGCTGATATCTACGGGGATAGAC	2847857	2848091	2847807	2847859	1	Alt12	ALT_6857	2847162	2848482	None	3995	404	22037	No_constitutive_exon_found_in_species
ATATCATATTAGTTCCCTGCAGCTAAACGATGTTGTTCCGTTGGGAATAGCT	2989314	2990153	2989264	2989316	1	Alt12	ALT_6906	2987109	2990153	None	3995	404	22037	No_constitutive_exon_found_in_species
CGCTTGCCTGACTGGAAGTAGAGAACTGACCGTTAATCCTTGGGAAACAGAG	2994338	2994391	2994288	2994340	1	Alt12	ALT_6908	2994158	2996399	None	3995	404	22037	No_constitutive_exon_found_in_species
GAGCCTCTGCACACTTGCGACAGATGAGACCCGTACGCTGATAAGGGCAGGT	3012073	3012394	3012444	3012392	-1	Alt12	ALT_6914	3011317	3012980	None	3995	404	22037	No_constitutive_exon_found_in_species
GTAATGCAAGTGTCTTGTGCTCGAAAGAGAATGGCTAACACGGCGGGTAGGT	3290819	3291410	3291460	3291408	-1	Alt12	ALT_7004	3290819	3292213	None	3995	404	22037	No_constitutive_exon_found_in_species
CGAGTCTCACATCGAAGAGGTATATAATGTGATCTGACGCGGGTGATCAGAA	3389397	3391089	3389347	3389399	1	Alt12	ALT_7033	3386010	3391089	None	3995	404	22037	No_constitutive_exon_found_in_species
AGTTTACTCGCTTCTTTTAGTGCGGCTAGTTAGTGCTGACCGGGAAATAGAT	3430519	3430913	3430963	3430911	-1	Alt12	ALT_7051	3430519	3432502	None	3995	404	22037	No_constitutive_exon_found_in_species
GTCCTCCTATAAGCAGGTCATGCAGTCAGTCCTAACTGGCTTGGGAATAGTG	3506375	3506870	3506920	3506868	-1	Alt12	ALT_7071	3503480	3507996	None	3995	404	22037	No_constitutive_exon_found_in_species
CATGTTGTCTTGGACTCCTGTGTCCTTGTATACTATACGGGAGGACGCAGTA	3713452	3713558	3713402	3713454	1	Alt12	ALT_7138	3712789	3713648	None	3995	404	22037	No_constitutive_exon_found_in_species
TGCCAAACAATGATTGCCTCCTTTCAGTGACTGACGTGCTGGGAATACAGAA	3768851	3768934	3768801	3768853	1	Alt12	ALT_7158	3768745	3769287	None	3995	404	22037	No_constitutive_exon_found_in_species
CTTCCTATCTAGCCTAATACTGATAATGATCCCCCTCTCCATGGGGTCAGTC	3850415	3851947	3850365	3850417	1	Alt12	ALT_7192	3848903	3851947	None	3995	404	22037	No_constitutive_exon_found_in_species
GTGTGAGTGATCCAACATGGTCATATGGGGCACATAGCTGAGGGGTCTAGAT	3940726	3940820	3940676	3940728	1	Alt12	ALT_7222	3939791	3942179	None	3995	404	22037	No_constitutive_exon_found_in_species
TTTTTTCTTCCAGGTTGGCTGTCGGGTGTATAGCTGATGTAGGGAAACAGGT	3996187	3996496	3996137	3996189	1	Alt12	ALT_7240	3993056	3996496	None	3995	404	22037	No_constitutive_exon_found_in_species
AGGTAGGAGCATTTGTTCCACCGGGCCAACGGAGCTGATGGGCAGATTAGAA	4079701	4080008	4079651	4079703	1	Alt12	ALT_7271	4079231	4081132	None	3995	404	22037	No_constitutive_exon_found_in_species
AAGTACATGGATAGGTCATTAAGCTGTTACTTGACTTTAATGGGTAACAGAC	4134236	4134623	4134186	4134238	1	Alt12	ALT_7289	4131092	4135989	None	3995	404	22037	No_constitutive_exon_found_in_species
GCGTATTGCGTTGGACCCGTGTCGGGATTTGATGCTACCAACGGGAATAGCA	4147056	4147090	4147140	4147088	-1	Alt12	ALT_7291	4147056	4150567	None	3995	404	22037	No_constitutive_exon_found_in_species
ACCAGGAGGGGAGCGGAGATATAAAGGAATAATCGTCGGGAAGGTGCAAGGT	290543	290768	290493	290545	1	Alt01	ALT_0075	290208	292735	None	3995	404	22037	No_constitutive_exon_found_in_species
AAGGCTTGATTATGACCAGGAATGTGGCTAACACGCTATGGGGTGGACAGAA	304117	304311	304067	304119	1	Alt01	ALT_0079	303676	305866	None	3995	404	22037	No_constitutive_exon_found_in_species
TCCCAAGCCGGAGGAGATTCAAGTGCGCTGACCGTGGCATGGCGGGGTAGGT	320347	320643	320297	320349	1	Alt01	ALT_0086	319198	323617	None	3995	404	22037	No_constitutive_exon_found_in_species
CAATGACTGGCTCTCTCGCGGACAGACTCCAGCTAACAGGGCGAGTACAGGT	320704	320878	320654	320706	1	Alt01	ALT_0086	319198	323617	None	3995	404	22037	No_constitutive_exon_found_in_species
GGTATGTTTTTGTCCTGCATAGCTGCAGTTGAGAGTGCTGACGGGAGTAGTA	432762	432960	433010	432958	-1	Alt01	ALT_0127	432624	433617	None	3995	404	22037	No_constitutive_exon_found_in_species
CCTCTTATTGTCCTTTTGAAGTACGGGCTCAGCGCTGACGGGAGTTGCAGGC	451598	452087	452137	452085	-1	Alt01	ALT_0132	451598	453047	None	3995	404	22037	No_constitutive_exon_found_in_species
CAAGGCTGATGCTGATATATGACATTATCTATCATATTAGGGGGCCTAAGTT	459999	460241	460291	460239	-1	Alt01	ALT_0134	459999	467147	None	3995	404	22037	No_constitutive_exon_found_in_species
CATCCGAGAGGCTAGTTGCTTGTTTAGAAAACTGATTCAAGCGGGTGCAGAC	469783	469988	469733	469785	1	Alt01	ALT_0135	469656	471684	None	3995	404	22037	No_constitutive_exon_found_in_species
TAGGACCTTCAGATATTCACAACAGAAATTGACTGACGCCTGAGGGGTAGAC	470039	470519	469989	470041	1	Alt01	ALT_0135	469656	471684	None	3995	404	22037	No_constitutive_exon_found_in_species
CATCCGGGGATGCGAGCCCTGCACTTCTGCAGCTACGCGTGGGACGTAAGCC	521409	521920	521359	521411	1	Alt01	ALT_0154	516737	532086	None	3995	404	22037	No_constitutive_exon_found_in_species
GTGCGTCTGCTGTCTACGTTGATCTATATTCAGACCATTGATGGGAGTAGGA	666665	666945	666995	666943	-1	Alt01	ALT_0193	664600	667564	None	3995	404	22037	No_constitutive_exon_found_in_species
GGCTAACCTTTTTCTTACTTTTTTTTAAGACGTACTGGGTCACGGGACAGCA	690313	690714	690764	690712	-1	Alt01	ALT_0201	690313	691421	None	3995	404	22037	No_constitutive_exon_found_in_species
GGTCTTTGAAGTACAAAATGATCAAGCGACAGCTCACAAAGGGGGCCTAGAT	710070	710185	710235	710183	-1	Alt01	ALT_0208	708188	710697	None	3995	404	22037	No_constitutive_exon_found_in_species
TGGACCTCTAAGACATCATGCGCGAAGGAGTCATTGCTGAAATCGGGCAGGT	712213	712384	712163	712215	1	Alt01	ALT_0209	711615	713202	None	3995	404	22037	No_constitutive_exon_found_in_species
GAAAGGGAGAACGCAAGGTAGCATCTGACTGACAGTCCATGGGATGACAGAT	731346	731582	731296	731348	1	Alt01	ALT_0216	730996	732287	None	3995	404	22037	No_constitutive_exon_found_in_species
CATCAGAGGCAGCTTCAAATAGACCTAAGCTGATAGTGACCGGGTGACAGCC	734404	734696	734746	734694	-1	Alt01	ALT_0217	732564	736287	None	3995	404	22037	No_constitutive_exon_found_in_species
CACATTCCTGCTCTTCAACAGACACCCAAGCTAACATCTTAGGGAAACAGTT	812330	812940	812280	812332	1	Alt01	ALT_0243	810095	812940	None	3995	404	22037	No_constitutive_exon_found_in_species
CAATTGATCCATGTATAACCTGCCTGGACCTGCAGCTGACATTGGGACAGTC	838007	838913	837957	838009	1	Alt01	ALT_0247	837683	838913	None	3995	404	22037	No_constitutive_exon_found_in_species
AACTGGTATGCTGTCGCCAATATAATCAAGAACTTAGCTAACTGGGACAGGT	893807	893835	893885	893833	-1	Alt01	ALT_0263	893584	894062	None	3995	404	22037	No_constitutive_exon_found_in_species
GGGTGGTGTCGGCGGTTCTTTCTCTAAATATCGTCACGAGGTGGGAGCAGGT	926480	926653	926430	926482	1	Alt01	ALT_0274	925041	929244	None	3995	404	22037	No_constitutive_exon_found_in_species
AAGCACCTTTCAAAACAAGGCTAAAATAAACTAACCTTGAAAATGGGCAGAT	928298	928513	928248	928300	1	Alt01	ALT_0274	925041	929244	None	3995	404	22037	No_constitutive_exon_found_in_species
AAGGCTTCCTTTCTTGTGAGTTGAAGCGCCTGTAACTGACAGGGGCTCAGCC	983114	983454	983504	983452	-1	Alt01	ALT_0294	982722	984711	None	3995	404	22037	No_constitutive_exon_found_in_species
GAGTAACTGAGCAACGAAGCGATCACAAGCCAGTTAACTTGGGCTGATAGGT	1028313	1028410	1028263	1028315	1	Alt01	ALT_0306	1027404	1028816	None	3995	404	22037	No_constitutive_exon_found_in_species
GCCATGGGAAAGCCTTGCGAAAGGACACTTAATGAAGGCTTGGGAGTCAGCG	1051126	1051503	1051553	1051501	-1	Alt01	ALT_0312	1049472	1053017	None	3995	404	22037	No_constitutive_exon_found_in_species
AGGTCTATGTGCCTTTTCCCTAAACAGGATCTTGCTAATTCGGGCGAAAGCT	1049947	1050560	1050610	1050558	-1	Alt01	ALT_0312	1049472	1053017	None	3995	404	22037	No_constitutive_exon_found_in_species
ACCAGTATGTTTCCATCAGTTTCGAAATGAAGGACAAGCTGACGGGATAGAC	1093895	1094632	1093845	1093897	1	Alt01	ALT_0323	1093234	1094632	None	3995	404	22037	No_constitutive_exon_found_in_species
TTGCTTACATTCTGCCCGCATAGAGTAAAAGAAATTAACGGTGGGAACAGCG	1342023	1343119	1341973	1342025	1	Alt01	ALT_0409	1341397	1343604	None	3995	404	22037	No_constitutive_exon_found_in_species
GTACAATCCAATGATGAGAATGAGTATTGTTATAACTAATACGCGGGCAGGT	1393699	1393933	1393983	1393931	-1	Alt01	ALT_0431	1389321	1395166	None	3995	404	22037	No_constitutive_exon_found_in_species
GGCCCTCAAGTGCCCCCCTACAAGGATTGTCCCCGGCTGGGAAAGACCAGAT	1579586	1579883	1579933	1579881	-1	Alt01	ALT_0488	1579586	1580323	None	3995	404	22037	No_constitutive_exon_found_in_species
AACACTTAGTGGAGATAGCGCTGCTTACCAGTTTTGGGTGGAGTGTGTAGAC	1584032	1584642	1584692	1584640	-1	Alt01	ALT_0490	1583332	1585113	None	3995	404	22037	No_constitutive_exon_found_in_species
GTAATTAGAACAGCAAGCAAGGGCGTCGGAAATAGCTGATCAGGGGGTAGAT	1596278	1596573	1596623	1596571	-1	Alt01	ALT_0492	1594435	1596913	None	3995	404	22037	No_constitutive_exon_found_in_species
TAGATTGCTTTTCTTCGTAACTACGATCAATGGCTAAGACGGGATGTTAGGA	1607827	1607928	1607978	1607926	-1	Alt01	ALT_0496	1606699	1608214	None	3995	404	22037	No_constitutive_exon_found_in_species
ACAATTCCCTGCGGCTATTGGCACGGTGACTGATGTTTTTCATGGGACAGCT	1844814	1847274	1847324	1847272	-1	Alt01	ALT_0581	1844346	1850175	None	3995	404	22037	No_constitutive_exon_found_in_species
TACCGTGGATACTTCTGAGGCCAATACCGGGCGGCTGAACAAGGGAGCAGAA	1880979	1881144	1881194	1881142	-1	Alt01	ALT_0592	1879373	1881312	None	3995	404	22037	No_constitutive_exon_found_in_species
TGCATCTTCGATCCTGGGTTGTTGGAGCTGTCAGCTGACAAGGGGACTAGTT	2113932	2114106	2113882	2113934	1	Alt01	ALT_0663	2112418	2115211	None	3995	404	22037	No_constitutive_exon_found_in_species
TGCACGGGTGGATTTTCGGCCCTGTCGCCAAATTCACGTGGGAGACCTAGGC	2163321	2163462	2163271	2163323	1	Alt01	ALT_0679	2160403	2164352	None	3995	404	22037	No_constitutive_exon_found_in_species
GATGCAGATTAAGGTTAGGTGGATGGGCTGGCTGGCTGACGATGGGTTAGAT	2295894	2296172	2295844	2295896	1	Alt01	ALT_0721	2295076	2296172	None	3995	404	22037	No_constitutive_exon_found_in_species
CTTATGAGCTATAACAGCAATATTATGGTTGCTGACGCTACGGGAAATAGAT	2314373	2314631	2314323	2314375	1	Alt01	ALT_0729	2314137	2316049	None	3995	404	22037	No_constitutive_exon_found_in_species
AACCACCGCACTAGATCACATTGCACGACGAGAGCTAATAGGGGCAATAGGC	2337424	2337800	2337374	2337426	1	Alt01	ALT_0737	2337188	2338530	None	3995	404	22037	No_constitutive_exon_found_in_species
CTGCATTATCCTTGGGTGAGTCCGACAGGGTACTAAAGGGCGGGGGTTAGTG	2514334	2515411	2514284	2514336	1	Alt01	ALT_0791	2514025	2517153	None	3995	404	22037	No_constitutive_exon_found_in_species
ATCCATGATATAAAGCTTTCTCATAACTAACAGGCTATTGATTGGGACAGCT	2838949	2839061	2839111	2839059	-1	Alt01	ALT_0872	2838228	2839170	None	3995	404	22037	No_constitutive_exon_found_in_species
CTGCGGAGGTTGAGGACAGGACTGAAAGTGCTGACTGGGGATGGAAACAGAC	2843147	2843245	2843097	2843149	1	Alt01	ALT_0875	2842629	2843369	None	3995	404	22037	No_constitutive_exon_found_in_species
CGGGCATAGTTGACTTGTGTCCCTGCAAGAAATTGACGTTTCGGGATAAGAT	2880922	2881207	2881257	2881205	-1	Alt01	ALT_0887	2876937	2881778	None	3995	404	22037	No_constitutive_exon_found_in_species
TCGATAACATCTTCGTCCTCAAATTCGAAATCTATCATCCGGGATAGCAGAG	2879001	2880016	2880066	2880014	-1	Alt01	ALT_0887	2876937	2881778	None	3995	404	22037	No_constitutive_exon_found_in_species
TCTCGTTATGATTTTATGGCCTATGGTCCGCTCATGTTTTGGGCTGCGAGGT	2951186	2951570	2951136	2951188	1	Alt01	ALT_0910	2950382	2951570	None	3995	404	22037	No_constitutive_exon_found_in_species
GTAAGTTCCAAGTTCGAGGCCTATGTGAAATTGTTTCTAACGGGGTGTAGAT	3005691	3005821	3005871	3005819	-1	Alt01	ALT_0928	3004809	3008194	None	3995	404	22037	No_constitutive_exon_found_in_species
TCTTGGCCTCGCTGCATGATCAAACGGACATACTAATCAAAGGGATGTAGCC	3016399	3016778	3016349	3016401	1	Alt01	ALT_0932	3015224	3018076	None	3995	404	22037	No_constitutive_exon_found_in_species
ATGTGGCTATCCAAAGCCTTTCAAGATAATTTGCTGATGGGATGGTCAAGGC	3516182	3516645	3516695	3516643	-1	Alt01	ALT_1073	3513186	3517888	None	3995	404	22037	No_constitutive_exon_found_in_species
AGTGCTTCTCGTTGAAGATACCGTGAGCATCGGTTCTGATTCAAGGGCAGAA	3521978	3522671	3521928	3521980	1	Alt01	ALT_1075	3520843	3526300	None	3995	404	22037	No_constitutive_exon_found_in_species
ACCTATCTCGTCCTTCAGACATCGCGGTCGTTGACTTTCCAACTGGGCAGAC	3524449	3525387	3524399	3524451	1	Alt01	ALT_1075	3520843	3526300	None	3995	404	22037	No_constitutive_exon_found_in_species
TCGCTTTTTGTTGATCAACATGCTGACAATGGATGATTTAAATCGGGTAGGG	3532574	3532590	3532640	3532588	-1	Alt01	ALT_1078	3532056	3532880	None	3995	404	22037	No_constitutive_exon_found_in_species
CGATTCTCATTATCTCAGTTCTGCAAGAGTAGAAGCTAATGATGGGCTAGCT	3556928	3557352	3557402	3557350	-1	Alt01	ALT_1087	3556552	3559976	None	3995	404	22037	No_constitutive_exon_found_in_species
ACTCGCCGTCTTTCCGCTCAAAGCCATTTTCTAATCCGGGAAACACATAGGT	3640619	3640660	3640569	3640621	1	Alt01	ALT_1113	3640345	3642846	None	3995	404	22037	No_constitutive_exon_found_in_species
GGTCTGGTCTGCCTGTCTGGAGAAACTCGGGGTCTTATGTGCACTGGGAGAT	3722064	3722385	3722014	3722066	1	Alt01	ALT_1139	3721763	3722385	None	3995	404	22037	No_constitutive_exon_found_in_species
CGTGAGTCATCAGGGATCTCGCTTAGACCCCGGTCTGATGCCCAGGGAAGGA	3808178	3808308	3808128	3808180	1	Alt01	ALT_1166	3808082	3815844	None	3995	404	22037	No_constitutive_exon_found_in_species
GCGTTCTGGTATGTTTTCAGGCTGGTTTGTGACTAAAGCTAACTGGGTAGGG	3883339	3884255	3884305	3884253	-1	Alt01	ALT_1188	3883339	3884952	None	3995	404	22037	No_constitutive_exon_found_in_species
AGTATGTCTTGCCTAAGAGCCGGGAACATATTAACTGACCCGGGGTACAGCC	3928961	3929030	3929080	3929028	-1	Alt01	ALT_1208	3928389	3929415	None	3995	404	22037	No_constitutive_exon_found_in_species
GAACGTAAGTTCTTCGCCAGATGTCTTGTGGAAACAACTAACGGGAGAAGAA	3966089	3966398	3966448	3966396	-1	Alt01	ALT_1220	3966089	3967446	None	3995	404	22037	No_constitutive_exon_found_in_species
GGCGGACTACCATGTTTTGAGACCATATCACTGACCGTGGGGAACAATAGGA	4003458	4004432	4003408	4003460	1	Alt01	ALT_1236	4002224	4004432	None	3995	404	22037	No_constitutive_exon_found_in_species
ACCTGTGCGCCACCAGTCACAGAGAGGCGGCCTGCCTGGCAGGGAAGAAGTG	784	1324	734	786	1	Alt09	ALT_4850	85	6440	None	3995	404	22037	No_constitutive_exon_found_in_species
GGTGGCGCACAGGTTCCCTCAGTTGGGCCTCGCTTCAGGAACGGGGGCAGTC	8559	8797	8847	8795	-1	Alt09	ALT_4851	8177	9182	None	3995	404	22037	No_constitutive_exon_found_in_species
TGGCCGAGAGGTCTGGGTAATCTTGTTAAACCCTGTCGTGCTGGGGATAGAG	22680	22856	22906	22854	-1	Alt09	ALT_4854	22139	26185	None	3995	404	22037	No_constitutive_exon_found_in_species
AGTAACAAGGCGAAATAACGGACTCATCTTCTACATCGACGGGAGCGCAGTC	107376	107626	107326	107378	1	Alt09	ALT_4882	107131	107626	None	3995	404	22037	No_constitutive_exon_found_in_species
GTGAGCTTGTCGTTGGTTTATAGATGCTTTCAAGCTAACGGGAGCTACAGGT	177133	177565	177615	177563	-1	Alt09	ALT_4904	175837	178245	None	3995	404	22037	No_constitutive_exon_found_in_species
CGTTGCGAGAAGGTATCACGGCCTCTTACTGACCCTGTTCGGGATTACAGAT	178754	179239	179289	179237	-1	Alt09	ALT_4905	178754	179379	None	3995	404	22037	No_constitutive_exon_found_in_species
TACGGGACTCAGTGTAGTGGAACCTGCCAGACCAACATGATGCGGGTGAGCA	297105	297250	297055	297107	1	Alt09	ALT_4941	294878	297250	None	3995	404	22037	No_constitutive_exon_found_in_species
GTCGATTGCACCTTCCCCCGTACCGTAACTGGCGGTGACTGACGGGCTAGAT	299744	299831	299881	299829	-1	Alt09	ALT_4943	299103	301065	None	3995	404	22037	No_constitutive_exon_found_in_species
TTCCTTCGTCCTCAAAACGAACTAGAAATCTAAGCTAGCTGTGGGATCAGAA	317369	317707	317757	317705	-1	Alt09	ALT_4948	316617	321156	None	3995	404	22037	No_constitutive_exon_found_in_species
CCAGCGTGCGGTTGGGGTAGGGACAGAGCTGAGGAGCTGACGGGGTATAGGA	345464	345504	345554	345502	-1	Alt09	ALT_4957	345464	345829	None	3995	404	22037	No_constitutive_exon_found_in_species
CGACTGGTTCACTCATTGGATGAAGGACAATCACAATTGGGTGTGAGCAGAC	421370	421449	421320	421372	1	Alt09	ALT_4989	419810	421522	None	3995	404	22037	No_constitutive_exon_found_in_species
GAATAGGGACGTGGGTTGAATGTGTGAGATGGGCTGACATGGGATAACAGAG	447865	450117	447815	447867	1	Alt09	ALT_4998	447437	450117	None	3995	404	22037	No_constitutive_exon_found_in_species
CTTGGATTTCAGGATTTATGACGCTGACGTTGGCTAACCGATGCGGGTAGGG	493587	493608	493658	493606	-1	Alt09	ALT_5014	493364	494079	None	3995	404	22037	No_constitutive_exon_found_in_species
GCTTCTGCACTTTTTGTCAATGACTGTTCGCTGACGGGTTGAATTGACAGGT	643957	644064	643907	643959	1	Alt09	ALT_5065	643725	644728	None	3995	404	22037	No_constitutive_exon_found_in_species
TAGAGTTGGCGGAGAATGGAGATGGTCATGACAAGACTGGGGAGATGCAGAT	651389	651683	651339	651391	1	Alt09	ALT_5069	651250	653352	None	3995	404	22037	No_constitutive_exon_found_in_species
CCTTTTACCCCTGCACGAAGACCATCATACTGATCGTAATATGGGAACAGGT	1079675	1079712	1079625	1079677	1	Alt09	ALT_5169	1079084	1080794	None	3995	404	22037	No_constitutive_exon_found_in_species
CATTTCGTCCCATTGCGCGTTGTCAAGCTCTAGTGCTCATTATAGGGAAGGT	1129681	1130351	1129631	1129683	1	Alt09	ALT_5185	1129067	1130579	None	3995	404	22037	No_constitutive_exon_found_in_species
TGACAAGAATCCCTTCGGCTGTCACAACGCTGATGCTAACACGGGAACAGAT	1141617	1142165	1141567	1141619	1	Alt09	ALT_5189	1140528	1142165	None	3995	404	22037	No_constitutive_exon_found_in_species
TTTCTACCTCTGCGACTGGAATAATTAAGACGATTCGCTGACGGGAACAGAT	1142997	1143068	1142947	1142999	1	Alt09	ALT_5190	1142468	1143251	None	3995	404	22037	No_constitutive_exon_found_in_species
TTCGTCGAAAATGCTGCTAACTTTCTGCTCCGCATGCTGACCATGGGAAGGA	1357595	1357727	1357777	1357725	-1	Alt09	ALT_5262	1356292	1358152	None	3995	404	22037	No_constitutive_exon_found_in_species
GTCGCTTGGCACTTGCTCGTCATTTTCTGACCTTGTTGATGGGGTGATAGAT	1387421	1387553	1387371	1387423	1	Alt09	ALT_5278	1387077	1388891	None	3995	404	22037	No_constitutive_exon_found_in_species
GGGTATATGAGGAAATGGCCATTACAGAATACAGGCTTACGGGACGATAGCA	1541253	1541370	1541203	1541255	1	Alt09	ALT_5336	1540311	1541703	None	3995	404	22037	No_constitutive_exon_found_in_species
GGGAACGTCTCCCATTATCCAACGAACACAACACGGTATCGGGTATACAGTC	1634685	1634980	1634635	1634687	1	Alt09	ALT_5362	1634500	1635687	None	3995	404	22037	No_constitutive_exon_found_in_species
GTAAAGGAGCGAGAGCAATCACGAGAGAGACATAAACATACGGGAAGAAGGC	1808060	1808288	1808338	1808286	-1	Alt09	ALT_5414	1801043	1810954	None	3995	404	22037	No_constitutive_exon_found_in_species
GTGCCGAATTTCAGGGGCGGGCTAATGCTCCCAACCTTGGCGGGGGGCAGGC	1869555	1869796	1869505	1869557	1	Alt09	ALT_5434	1864121	1869796	None	3995	404	22037	No_constitutive_exon_found_in_species
TTTTCCCTTTCCCTTTGGGTTTTAGGATTGCGATATGCTGACGAGGGCAGTT	1879388	1879433	1879483	1879431	-1	Alt09	ALT_5439	1879388	1880206	None	3995	404	22037	No_constitutive_exon_found_in_species
ATCGGTGAGTTTTTTACCTACGCTGGAAGTGAATCTGGCTGACGGGGTAGTT	1880819	1881070	1881120	1881068	-1	Alt09	ALT_5440	1880819	1881534	None	3995	404	22037	No_constitutive_exon_found_in_species
ATTGATGATTTCTTCATTTACTGCAACTGTCAGGCTGACTTGGGATTGAGAT	2028713	2029000	2028663	2028715	1	Alt09	ALT_5490	2028356	2030511	None	3995	404	22037	No_constitutive_exon_found_in_species
CATTCAATCTGAATAGGTGTCTGCTACTGGGACGATGCTGACAGGGATAGCA	2157782	2158162	2157732	2157784	1	Alt09	ALT_5531	2157382	2158162	None	3995	404	22037	No_constitutive_exon_found_in_species
CCATGTCCACTCTCTAGTGATCTGGTCTGATGCGCAGACGGGAAATGTAGCT	2240113	2240193	2240243	2240191	-1	Alt09	ALT_5556	2237416	2240752	None	3995	404	22037	No_constitutive_exon_found_in_species
TTCCCGCTGAGAATCTTATCGCGGGCAGCTACTGATTGGGGTCGCAAAAGGT	2242168	2242675	2242725	2242673	-1	Alt09	ALT_5557	2242168	2243247	None	3995	404	22037	No_constitutive_exon_found_in_species
AATGGTAAGTTCATTGGCCTAATGAGTTGGACCATGCTGATAGGGTACAGTC	2476094	2476153	2476044	2476096	1	Alt09	ALT_5618	2473988	2476153	None	3995	404	22037	No_constitutive_exon_found_in_species
CATGTATAGCAGAGTAACATCACTGACTTCGCCGTTTCTGGGTCGAACAGAT	2535809	2536321	2536371	2536319	-1	Alt09	ALT_5642	2535809	2536483	None	3995	404	22037	No_constitutive_exon_found_in_species
AAGTTGGGGTCCCTGAAGTATGCGTGAGGCTGATTGCTAATGCGGGATAGTT	2602391	2605300	2602341	2602393	1	Alt09	ALT_5670	2602143	2605300	None	3995	404	22037	No_constitutive_exon_found_in_species
TCACCAAACGGACAGCTTATGAGTTCCATTTATGCTAAGTGGGAATACAGAC	2720294	2720378	2720428	2720376	-1	Alt09	ALT_5708	2716485	2720713	None	3995	404	22037	No_constitutive_exon_found_in_species
TCAATCCTGAAACCGGAGAAGAATGTCGCTGACGCTGGCTGGGGCTGCAGCA	2725754	2726054	2726104	2726052	-1	Alt09	ALT_5710	2725294	2726400	None	3995	404	22037	No_constitutive_exon_found_in_species
CCTTTCTAGCGGTGGCGGACGTGTTGGCGGTCCTGCTCTGTTGCGGGAAGTC	2813310	2813530	2813260	2813312	1	Alt09	ALT_5740	2813155	2815436	None	3995	404	22037	No_constitutive_exon_found_in_species
ATGTTCCAGCCTCTTGTCTACCATGAATTGATCCATTGACGAACGGGCAGAA	3000689	3001521	3001571	3001519	-1	Alt09	ALT_5800	3000689	3001830	None	3995	404	22037	No_constitutive_exon_found_in_species
GGTCGTCTGGAATGTGCACATGACGAAATTGTGGCTTACTGGGTGGATAGGC	3117648	3117724	3117774	3117722	-1	Alt09	ALT_5845	3116660	3117907	None	3995	404	22037	No_constitutive_exon_found_in_species
GTTTGATTTCCTAGTCGTCGTCGTTACGGCAGCCGTTAACCCTAGGGAAGAC	3249635	3250133	3250183	3250131	-1	Alt09	ALT_5892	3248324	3250559	None	3995	404	22037	No_constitutive_exon_found_in_species
TTGTTGCTCCCAGCTCCAAAGGCGCACCAGCCAACTGACGGGGTGGCCAGAC	3370874	3371438	3370824	3370876	1	Alt09	ALT_5925	3370445	3371719	None	3995	404	22037	No_constitutive_exon_found_in_species
GGATGCGCCGCCCGGCTCTAGAAATGCGAAACGATCGCTGACGGGACCAGGG	43103	44012	43053	43105	1	Alt17	ALT_9043	42150	44012	None	3995	404	22037	No_constitutive_exon_found_in_species
TTGTTGGCACACGAAGCAGGTTTGGGGTGGATTGTACAAGGCGGGCGTAGCT	81885	82106	82156	82104	-1	Alt17	ALT_9057	81885	82785	None	3995	404	22037	No_constitutive_exon_found_in_species
TGTGCCGCTCCAGCATTCTTTAGCTGAACGATGGAACACAGGGTCAATAGGG	148386	148688	148738	148686	-1	Alt17	ALT_9085	146277	150529	None	3995	404	22037	No_constitutive_exon_found_in_species
GTCTACCTTGACGAGTTCCCTTGCATAAGCAGCATAGCTAACATGGGCAGGT	172101	173781	172051	172103	1	Alt17	ALT_9094	171976	173781	None	3995	404	22037	No_constitutive_exon_found_in_species
CAAGCTATATGACGAGACGTGGACGCTCCTTTTGCTAACAATGGGAGCAGAC	271634	271797	271584	271636	1	Alt17	ALT_9130	271268	272026	None	3995	404	22037	No_constitutive_exon_found_in_species
CTCAAACAAGCTTCTGGAGAGGTTTCGCAGATGATGCTGATGATGGGTAGGG	475538	475597	475488	475540	1	Alt17	ALT_9198	474232	475672	None	3995	404	22037	No_constitutive_exon_found_in_species
TGTCACAGATGTTCTCTTTGGCATGGGACTAACAGAAGACGACTGGGCAGCA	548038	548163	547988	548040	1	Alt17	ALT_9224	547898	548251	None	3995	404	22037	No_constitutive_exon_found_in_species
TGTGAGCTTGTCCGGGATCATTGTTTTAGAGACAAATCTGACGGGGACAGGG	730979	731168	730929	730981	1	Alt17	ALT_9281	730352	732627	None	3995	404	22037	No_constitutive_exon_found_in_species
GGTCCTGGCATTTTCCCTCCGCTTTGCAATCCAACATCTCTACGGGACAGAC	830185	830332	830135	830187	1	Alt17	ALT_9315	828322	832494	None	3995	404	22037	No_constitutive_exon_found_in_species
CGTCAACTTCATCCTACTCCGCGCGAACGGACGCTGACAGGGAAAAGTAGCT	892910	893561	892860	892912	1	Alt17	ALT_9335	892228	893561	None	3995	404	22037	No_constitutive_exon_found_in_species
TCTCCGACAATTACGGGCCGTGCAGACCATGCTGAGACTGACGGGCATAGGA	910379	910643	910329	910381	1	Alt17	ALT_9339	909623	912287	None	3995	404	22037	No_constitutive_exon_found_in_species
CGAGGTATTTCCTTCTACAGAGCTGTGATACCAGGACTAACGACGGGAAGAA	951990	952155	952205	952153	-1	Alt17	ALT_9352	950559	956244	None	3995	404	22037	No_constitutive_exon_found_in_species
TTCACCTGTCATCTATCGCACCCTACATACTTACGTTCTTGGGGCAACAGCA	959760	960126	959710	959762	1	Alt17	ALT_9353	956828	961422	None	3995	404	22037	No_constitutive_exon_found_in_species
TGGCCCCTGAGCTAAGCATCACCGTGAAAACCACGCCTGCAGGGTCATAGGT	1201360	1201490	1201310	1201362	1	Alt17	ALT_9395	1195909	1203969	None	3995	404	22037	No_constitutive_exon_found_in_species
CGTACATTTTTGACTTTTGCGGAGGGAGTGTCTGCTGATTGTGGGGATAGGC	1213456	1213597	1213647	1213595	-1	Alt17	ALT_9400	1213456	1214688	None	3995	404	22037	No_constitutive_exon_found_in_species
GTTGGCCTCCACACTGTGAAACAGATGAGTAAAATGCTGACGAGGGATAGGA	1230184	1231156	1230134	1230186	1	Alt17	ALT_9405	1229764	1231673	None	3995	404	22037	No_constitutive_exon_found_in_species
GGTTAGTCATCGGCTATCAAGAAGACCTGAATCCTGACTGAAGGGAATAGAT	1248358	1248509	1248559	1248507	-1	Alt17	ALT_9412	1247551	1250902	None	3995	404	22037	No_constitutive_exon_found_in_species
AGTGGACTGAAGAACCAGGTCTACCAAGTCGTGCTGACGAGGGCATGCAGGA	1291666	1291870	1291616	1291668	1	Alt17	ALT_9427	1291445	1292232	None	3995	404	22037	No_constitutive_exon_found_in_species
CTGGAGAATTTGTCGTTGTTGTGTCTCAAAAGGCTGATGTGGGCAACCAGAG	1299422	1299680	1299372	1299424	1	Alt17	ALT_9431	1298446	1299680	None	3995	404	22037	No_constitutive_exon_found_in_species
TGACCTCCAATCTTATGTTCCCTTCCTGAGAACGAAGTTAACGGGCATAGAT	1301451	1302498	1301401	1301453	1	Alt17	ALT_9432	1300258	1302498	None	3995	404	22037	No_constitutive_exon_found_in_species
GGTCGGAGATCGCTTGCCAACATTGGAAACTAACGCTGTGGGATACATAGGT	1364859	1365813	1364809	1364861	1	Alt17	ALT_9454	1364579	1365813	None	3995	404	22037	No_constitutive_exon_found_in_species
GTGTTTACAATAATAGGCAATGGCTGTCGAACGCTAATAAGGGTAAACAGGA	1512711	1512922	1512661	1512713	1	Alt17	ALT_9505	1512438	1515577	None	3995	404	22037	No_constitutive_exon_found_in_species
CAATAGCAGATAGACAGACCAATTAACATATACACATGGGGAAAAAATAGGA	1518831	1519714	1518781	1518833	1	Alt17	ALT_9506	1518411	1523611	None	3995	404	22037	No_constitutive_exon_found_in_species
CTCCCCTCATTTCAACCACAACGTGCTTGTGCTAACGGGAAATGAAATAGGT	1555243	1555582	1555193	1555245	1	Alt17	ALT_9517	1554826	1555582	None	3995	404	22037	No_constitutive_exon_found_in_species
GTAAGTCTTTCGCAGTTTCATTTATGATGAAGAAACGCTAACAGGGGTAGGA	1705122	1705205	1705072	1705124	1	Alt17	ALT_9566	1703345	1705205	None	3995	404	22037	No_constitutive_exon_found_in_species
GCAGATATACCCATTCCTTAGACCGTGACTAACGGAACGGGAGTGAACAGGG	1790458	1791215	1791265	1791213	-1	Alt17	ALT_9595	1790458	1791800	None	3995	404	22037	No_constitutive_exon_found_in_species
TAGGTAGCCCCTCTGGCAGTGCCCGACGCCTTGTTGATATGTGGGTGAAGGA	1803067	1803129	1803017	1803069	1	Alt17	ALT_9599	1801915	1805264	None	3995	404	22037	No_constitutive_exon_found_in_species
CTGTATCACGATCTGACTTTCGCAAGCTAAGGAATTCTGTTGGGATGAAGCT	1903238	1903360	1903188	1903240	1	Alt17	ALT_9636	1902603	1904625	None	3995	404	22037	No_constitutive_exon_found_in_species
AAAATCTCTCGCTCTGCGCAGAATAGGCCGCGTCTAACCTGGGAGGACAGGC	1951922	1953422	1953472	1953420	-1	Alt17	ALT_9655	1951922	1956516	None	3995	404	22037	No_constitutive_exon_found_in_species
TTCCCTCTCCTGGACATTTTACGACGGTCTCAACTGACACTAGGGTACAGGT	1982805	1982929	1982755	1982807	1	Alt17	ALT_9664	1981487	1988987	None	3995	404	22037	No_constitutive_exon_found_in_species
TGTAAAATGCGCTTCCACATGCCTGTCCTTCGCTAATTTGACACGGGCAGAC	224961	225128	224911	224963	1	Alt05	ALT_2779	224836	225812	None	3995	404	22037	No_constitutive_exon_found_in_species
CTGAGGTGTGTTGCATCCGTCGAATAGATATGAGATACTAACCGGGACAGGC	230321	230676	230271	230323	1	Alt05	ALT_2781	229616	230768	None	3995	404	22037	No_constitutive_exon_found_in_species
AGTCCGGCATTAATTGATCGAGCTAACCATTGCTTTTCCTGGGGCTACAGGT	368561	369515	368511	368563	1	Alt05	ALT_2825	368362	372480	None	3995	404	22037	No_constitutive_exon_found_in_species
GGTAAACAGAGCAGAATGCACGATTATCTCTAAAACTGACCTGGGGGTAGAT	428326	428412	428276	428328	1	Alt05	ALT_2844	427619	429408	None	3995	404	22037	No_constitutive_exon_found_in_species
TCATATTTGCCCTTTTTATGGAGTCATCCGTTGAATGAGTGGGCGGCTAGGG	467223	467731	467173	467225	1	Alt05	ALT_2856	466100	474504	None	3995	404	22037	No_constitutive_exon_found_in_species
TTCCACTATCGGTCTGCAAGGGATCCGAACGACTGACCAGCTGGGAACAGAA	467796	468489	467746	467798	1	Alt05	ALT_2856	466100	474504	None	3995	404	22037	No_constitutive_exon_found_in_species
GCTGCAATTGAATGCCCCTTTGCATACGGACCTGCTAACAGGGCGGTAAGCC	468555	472161	468505	468557	1	Alt05	ALT_2856	466100	474504	None	3995	404	22037	No_constitutive_exon_found_in_species
CCCGCACTGCAATTCATCACGACCGTAACACTCGACGGGTGATGGGACAGGG	486113	486721	486771	486719	-1	Alt05	ALT_2860	484768	486787	None	3995	404	22037	No_constitutive_exon_found_in_species
CGAGAGCGACGTTACAGTCGGAGTCCCAAAAGAAGCTCCTATCGGGACAGAA	627153	627353	627103	627155	1	Alt05	ALT_2904	625711	627353	None	3995	404	22037	No_constitutive_exon_found_in_species
TGCATGAACATAAATAGCGACGTGGTCACTGACGATTTTTGCGGGAATAGGT	657860	658052	658102	658050	-1	Alt05	ALT_2914	657663	658564	None	3995	404	22037	No_constitutive_exon_found_in_species
GTAAGACCCTGTTCATTGTTGTGGTGTATTTGTTGCTAACGCTGGGATAGTG	678949	679418	679468	679416	-1	Alt05	ALT_2921	677348	681660	None	3995	404	22037	No_constitutive_exon_found_in_species
AATCCTGCCATATTCACTAAAGGTCGATTTTGCTGACTCTGGGATGCTAGAC	1041053	1041216	1041003	1041055	1	Alt05	ALT_2993	1040687	1041216	None	3995	404	22037	No_constitutive_exon_found_in_species
TGTTTGTTTTGGGACTAAAGCACGTACTGAATCGGACTGGGGAACACCAGAG	1168776	1168905	1168726	1168778	1	Alt05	ALT_3037	1168503	1169321	None	3995	404	22037	No_constitutive_exon_found_in_species
AGGTGTGTATTTCTTGTAACGTAGTTATACGGTCGTACTGACGGGCGAAGAA	1218022	1218178	1218228	1218176	-1	Alt05	ALT_3048	1218022	1218452	None	3995	404	22037	No_constitutive_exon_found_in_species
GGGTATTGATTTCCAGTCTGTATGCAATCCGTATAGCTGACAGGGACTAGGT	1234294	1234452	1234244	1234296	1	Alt05	ALT_3055	1233383	1236042	None	3995	404	22037	No_constitutive_exon_found_in_species
TTAGTCAGTGCGGCGTGGTGGTAGCATTTCATAGCATTGACAGGGATTAGCC	1246748	1247052	1247102	1247050	-1	Alt05	ALT_3059	1245031	1251105	None	3995	404	22037	No_constitutive_exon_found_in_species
CATGTAGGTATCTGTTTTCTGCAGAAGAGTGGCAGAGACTAATCGGGTAGAT	1320375	1321091	1320325	1320377	1	Alt05	ALT_3082	1317515	1322304	None	3995	404	22037	No_constitutive_exon_found_in_species
ATTGGTACCTCCCTTATTCTGTCTAAAAGCTCACGTGCTAAAGGGTATAGGG	1332353	1332434	1332303	1332355	1	Alt05	ALT_3087	1332195	1336908	None	3995	404	22037	No_constitutive_exon_found_in_species
GAGGATGTATGATTCATTCCCTTTACTACTTGCAGAAACTGACGGGCTAGAT	1333083	1333286	1333033	1333085	1	Alt05	ALT_3087	1332195	1336908	None	3995	404	22037	No_constitutive_exon_found_in_species
CCTCCCTACCCCCTTGTCTTTACAAGATATGCTAATGGTGATGGGTGAAGAA	1345751	1346070	1346120	1346068	-1	Alt05	ALT_3093	1345751	1347068	None	3995	404	22037	No_constitutive_exon_found_in_species
TCATGTTTCCACGGATCTGTCAGAGTTCAACGCTGTTAACACATGGGCAGCC	1384441	1384533	1384583	1384531	-1	Alt05	ALT_3108	1384441	1384955	None	3995	404	22037	No_constitutive_exon_found_in_species
AGAGATCTTTCTATCGCCCACAATTTGGCAGTAACTGACCATGGGAACAGGA	1410821	1410850	1410900	1410848	-1	Alt05	ALT_3115	1408900	1410934	None	3995	404	22037	No_constitutive_exon_found_in_species
AATCGCATCATTACGCAGGACAGTGAAGAGATTAATCTGAAGAGGGAAAGAC	1528137	1528463	1528513	1528461	-1	Alt05	ALT_3152	1527981	1528869	None	3995	404	22037	No_constitutive_exon_found_in_species
ACCAGCCCTTCTGCCTTGATCTTCCTGTCTTCCAACGCTAATTGGGACAGCC	1648958	1649099	1648908	1648960	1	Alt05	ALT_3193	1648534	1650712	None	3995	404	22037	No_constitutive_exon_found_in_species
ATTTCGCCTTGATAACCAGCGATGAAACTGCCGCTGACCGGGAAATCAAGAT	1649151	1649256	1649101	1649153	1	Alt05	ALT_3193	1648534	1650712	None	3995	404	22037	No_constitutive_exon_found_in_species
ACCGTGCCGGAATTTACCCGCTGAGGTAGCTGACGATATCTGGTGGGTAGGT	1661216	1661387	1661166	1661218	1	Alt05	ALT_3198	1660242	1661980	None	3995	404	22037	No_constitutive_exon_found_in_species
CAGGTTTCTTACACGCTCCGGATCCGGACCTGGTTGGGTGACAGAACCAGGA	1711897	1712126	1712176	1712124	-1	Alt05	ALT_3216	1711897	1718326	None	3995	404	22037	No_constitutive_exon_found_in_species
CCCTCTTTGCGTATTATATCAGGGCTAAAGACGTGGGCTCGGGGGCATAGGT	1743329	1743839	1743279	1743331	1	Alt05	ALT_3223	1742807	1743839	None	3995	404	22037	No_constitutive_exon_found_in_species
GCAAGTAGAAGTCTGAATATCTCACTGGCAATCTACTGACGAGGGCTTAGAT	1870197	1870277	1870147	1870199	1	Alt05	ALT_3265	1869102	1870946	None	3995	404	22037	No_constitutive_exon_found_in_species
ATTGCGTGAGTAGACTCTTCCATGTGGGTGTAGTGACGCTGACGGGGCAGGA	1886284	1886420	1886234	1886286	1	Alt05	ALT_3270	1884681	1886512	None	3995	404	22037	No_constitutive_exon_found_in_species
ATACCCCTATCTCTTTACTTCGGCTAACCTTGCATGTTTCCGTGGGATAGAT	112174	112191	112241	112189	-1	Alt13	ALT_7325	109921	112496	None	3995	404	22037	No_constitutive_exon_found_in_species
TAAGTACCCTGTCTTCTCGCAGAGAACTGTAACTAACGGGGGAAATTCAGAC	140905	141004	140855	140907	1	Alt13	ALT_7333	139314	142243	None	3995	404	22037	No_constitutive_exon_found_in_species
AGGGTATGTGGTTATCTAGTGATCTCTGTCTCGTGATTCTCACCGGGAAGGC	257221	257386	257171	257223	1	Alt13	ALT_7363	256817	261455	None	3995	404	22037	No_constitutive_exon_found_in_species
CCCCCCCCTCTCGCAGACGAGCGCAACGTGCCAAATCACCGGATGGGCAGAT	266468	266506	266418	266470	1	Alt13	ALT_7365	264815	266884	None	3995	404	22037	No_constitutive_exon_found_in_species
AAAACATGCGAATGAAATTCGGCGACCATCTGGGCTACAGGGCAAACCAGGG	295026	295297	294976	295028	1	Alt13	ALT_7375	294167	296911	None	3995	404	22037	No_constitutive_exon_found_in_species
AATATTTCTAGTCGACGCCATTTGAAAAAATGCTAAGTTCATGGGACCAGGT	377547	377905	377497	377549	1	Alt13	ALT_7395	376938	378141	None	3995	404	22037	No_constitutive_exon_found_in_species
CGGGAAAAGAGAGAGAGTCCGGGGATGCGTCGAGTCGGGTTAGAGAGTAGGG	574083	574161	574211	574159	-1	Alt13	ALT_7460	573023	576677	None	3995	404	22037	No_constitutive_exon_found_in_species
TTCGCGGGAGGGCATGTTCTTGTTTTGAACACGTCAACTGGCCGGGGTAGTG	573783	573824	573874	573822	-1	Alt13	ALT_7460	573023	576677	None	3995	404	22037	No_constitutive_exon_found_in_species
GGTGGCGCACAGGTTCCCTCAGTTGGGCCTCGCTTCAGGAACGGGGGCAGTC	18665	19281	19331	19279	-1	Alt11	ALT_5933	16395	19666	None	3995	404	22037	No_constitutive_exon_found_in_species
GGTGGCGCACAGGTTCCCTCAGTTGGGCCTCGCTTCAGGAACGGGGGCAGTC	42986	43602	43652	43600	-1	Alt11	ALT_5939	40716	43987	None	3995	404	22037	No_constitutive_exon_found_in_species
GGTGGCGCACAGGTTCCCTCAGTTGGGCCTCGCTTCAGGAACGGGGGCAGTC	75426	76042	76092	76040	-1	Alt11	ALT_5946	73156	76427	None	3995	404	22037	No_constitutive_exon_found_in_species
GGTGGCGCACAGGTTCCCTCAGTTGGGCCTCGCTTCAGGAACGGGGGCAGTC	83541	84157	84207	84155	-1	Alt11	ALT_5948	81272	84542	None	3995	404	22037	No_constitutive_exon_found_in_species
GGTGGCGCACAGGTTCCCTCAGTTGGGCCTCGCTTCAGGAACGGGGGCAGTC	10968	11206	11256	11204	-1	Alt15	ALT_7485	8324	11591	None	3995	404	22037	No_constitutive_exon_found_in_species
TGTAGTTGATGAACAGAACAGATGTAAGAGCTGGAATGGAATGGGGCCAGGG	27359	27786	27836	27784	-1	Alt15	ALT_7488	24524	28157	None	3995	404	22037	No_constitutive_exon_found_in_species
TGGCCGAGAGGTCTGGGTAATCTTGTTAAACCCTGTCGTGCTGGGGATAGAG	25065	25241	25291	25239	-1	Alt15	ALT_7488	24524	28157	None	3995	404	22037	No_constitutive_exon_found_in_species
GGTGGCGCACAGGTTCCCTCAGTTGGGCCTCGCTTCAGGAACGGGGGCAGTC	25611	26226	26276	26224	-1	Alt14	ALT_7482	23344	26638	None	3995	404	22037	No_constitutive_exon_found_in_species
TGGCCGAGAGGTCTGGGTAATCTTGTTAAACCCTGTCGTGCTGGGGATAGAG	23885	24061	24111	24059	-1	Alt14	ALT_7482	23344	26638	None	3995	404	22037	No_constitutive_exon_found_in_species
GGTGGCGCACAGGTTCCCTCAGTTGGGCCTCGCTTCAGGAACGGGGGCAGTC	17873	18488	18538	18486	-1	Alt19	ALT_9679	15603	18873	None	3995	404	22037	No_constitutive_exon_found_in_species
TGGCCGAGAGGTCTGGGTAATCTTGTTAAACCCTGTCGTGCTGGGGATAGAG	16144	16320	16370	16318	-1	Alt19	ALT_9679	15603	18873	None	3995	404	22037	No_constitutive_exon_found_in_species
