# Supplementary material for: Widespread Separation of the Polypyrimidine Tract From 3′ AG by G Tracts in Association With Alternative Exons in Metazoa and Plants
Source: Front Genet. 2019 Jan 14;9:741. doi: 10.3389/fgene.2018.00741 (PMC6339879; doi:10.3389/fgene.2018.00741)
Supplement: DATA FILE S1 — Sequences of REPAG 3′ SS from each species of fungi. [file Data_Sheet_1.zip › Supplementary data 1/Fungi_Release38_coccidioides_posadasii_c735_delta_sowgp.txt]

REPA_GGG_Sequence	Exon_Start	Exon_End	Pos_-50	Pos_+2	Strand	Chromosome	GeneID	Gene_Start	Gene_End	Gene_Name	Number_of_REPAs	Number_of_REPAs_has_GGG	Number_of_Intron(Intra_genic_Region)	Upstream_Constitutive_Exon
TACAATCCAACACTGTCACAATAATACAGGTAGAACTAACGGGTCGCAAGTA	116813	117194	116763	116815	1	gcontig_1105601051781	CPC735_044830	115159	117194	None	2308	288	15726	No_constitutive_exon_found_in_species
CCATTCTTTTCAAATCTGTGAAGGGCGTTACTGATATTAAGAGGGCGCAGCT	197712	197754	197804	197752	-1	gcontig_1105601051781	CPC735_045070	195969	199507	None	2308	288	15726	No_constitutive_exon_found_in_species
TTCGCTGCATGCGCCTTGGGTAGTGGAACTAGTTCTAAGTAAATGGGCAGAT	458452	458491	458541	458489	-1	gcontig_1105601051781	CPC735_045880	455936	459577	None	2308	288	15726	No_constitutive_exon_found_in_species
GCCATAAATGGTCCGGATTCGGCTTTAAGCTAATCTTTTCTGGGAAACAGAC	574010	574461	574511	574459	-1	gcontig_1105601051781	CPC735_046220	573527	575467	None	2308	288	15726	No_constitutive_exon_found_in_species
ATTGCTTGATGCCACCCTCAAACGGAGCACACACTGAGTCACGGGTACAGAA	581191	581556	581606	581554	-1	gcontig_1105601051781	CPC735_046260	579781	581910	None	2308	288	15726	No_constitutive_exon_found_in_species
GCCAGCAAGCGAAGCGGTAAATTGGAAACTTTTGCTAATCTCGGGGATAGTT	716448	717137	717187	717135	-1	gcontig_1105601051781	CPC735_046700	716448	718218	None	2308	288	15726	No_constitutive_exon_found_in_species
AAGGTCGACGAGGAGCTTTGATTAAAGCCAGTTGCTAATGTGGGGGACAGGG	780437	780649	780699	780647	-1	gcontig_1105601051781	CPC735_046900	779830	782557	None	2308	288	15726	No_constitutive_exon_found_in_species
TCATGCAGAGTATATATATTGAAATGCAATGAAACTAACAGAGAGGGTAGGA	1013979	1014150	1013929	1013981	1	gcontig_1105601051781	CPC735_047640	1013361	1017071	None	2308	288	15726	No_constitutive_exon_found_in_species
TTGGTGGTTTGGTAGTAACGAAACTAACTCCCTACCTTTTGGGAATGTAGCT	1014215	1014897	1014165	1014217	1	gcontig_1105601051781	CPC735_047640	1013361	1017071	None	2308	288	15726	No_constitutive_exon_found_in_species
TGTACTGATCCACATATTTACAGCGTTCTATACAATGCTAACAGGGGCAGAG	1019796	1020843	1020893	1020841	-1	gcontig_1105601051781	CPC735_047650	1019240	1022115	None	2308	288	15726	No_constitutive_exon_found_in_species
GTTGATTGAACATATACTCGATGTACTGCATCATTGACTCCAGGGTATAGGC	1028977	1029136	1028927	1028979	1	gcontig_1105601051781	CPC735_047680	1027946	1029726	None	2308	288	15726	No_constitutive_exon_found_in_species
GCTGAAGGTTTCGAGATGTTGACCAGCTAACCCGCGAACGGGATAAACAGTT	1038936	1040526	1040576	1040524	-1	gcontig_1105601051781	CPC735_047720	1038936	1041363	None	2308	288	15726	No_constitutive_exon_found_in_species
CGTGGTCCTTTCCCCTGGGACATGGCGCCGTGCTAACACAGCGGGCGCAGTT	1123515	1123840	1123465	1123517	1	gcontig_1105601051781	CPC735_048000	1123161	1126105	None	2308	288	15726	No_constitutive_exon_found_in_species
GTATAGAACTTATGGCCAATGTACTGCTTGTTCTAACTCTGGCTGGGCAGCT	1137959	1138160	1137909	1137961	1	gcontig_1105601051781	CPC735_048030	1134423	1139461	None	2308	288	15726	No_constitutive_exon_found_in_species
CTCATCCATTAGCCGAGCGCGCTAACATGTCGTTCCCGGGGTATGAATAGGA	1154756	1154874	1154924	1154872	-1	gcontig_1105601051781	CPC735_048100	1154157	1155064	None	2308	288	15726	No_constitutive_exon_found_in_species
CTGGTGGATCGCCGGGCTTATTCTCCGCCGAAAAGACCTGGGTTGGGTAGTC	1164493	1165689	1165739	1165687	-1	gcontig_1105601051781	CPC735_048140	1164178	1166218	None	2308	288	15726	No_constitutive_exon_found_in_species
TAAGGTCCTGAAACCCGTAGTCTTCTTTTTTTCACTGACATGGGAGCCAGAA	1164178	1164442	1164492	1164440	-1	gcontig_1105601051781	CPC735_048140	1164178	1166218	None	2308	288	15726	No_constitutive_exon_found_in_species
GGACGGAAGACTAATTTGTTTCTCTCTTCTTTTCTGTTGTGGGTTAATAGGT	1197683	1197758	1197633	1197685	1	gcontig_1105601051781	CPC735_048230	1197171	1198319	None	2308	288	15726	No_constitutive_exon_found_in_species
CTTCCAGGAATGCTAGCTGACTGTTTTTACGCGTGGGGAGGAAACTGCAGCT	1229762	1229874	1229712	1229764	1	gcontig_1105601051781	CPC735_048320	1229531	1230469	None	2308	288	15726	No_constitutive_exon_found_in_species
CCTTTGGTCTGCAAATCGTTGGGAGAGACGTTGACCCTTTGGGTGGCTAGGC	1466515	1466612	1466662	1466610	-1	gcontig_1105601051781	CPC735_049070	1465169	1467604	None	2308	288	15726	No_constitutive_exon_found_in_species
TTTCCTCGTAAACCTTGATGATTGTGGGACATGTCTAACCTAGGGTGCAGGT	1557945	1558217	1557895	1557947	1	gcontig_1105601051781	CPC735_049310	1557190	1559097	None	2308	288	15726	No_constitutive_exon_found_in_species
TGATTTACCTGCGGGATTAGTTGCTAACTCTTGACCATCTGGGTTGGTAGTC	1569990	1571347	1569940	1569992	1	gcontig_1105601051781	CPC735_049350	1569402	1571347	None	2308	288	15726	No_constitutive_exon_found_in_species
CCAAGGTAAATGCTGACCCCACTCTGTTGCGCTTTTTGAGAGGGTGAAAGAC	1783981	1784383	1783931	1783983	1	gcontig_1105601051781	CPC735_050010	1782982	1784383	None	2308	288	15726	No_constitutive_exon_found_in_species
CCTCCTCCGTCGGACCGTCCCATAAAAGAAAGATAAGGGAAGAACAAAAGTG	1864396	1864645	1864695	1864643	-1	gcontig_1105601051781	CPC735_050230	1864396	1864851	None	2308	288	15726	No_constitutive_exon_found_in_species
CATACTTCAAGAGCATTCTGCTGTGACGTATTACCTGACAAGGGCCATAGGT	1989883	1990093	1990143	1990091	-1	gcontig_1105601051781	CPC735_050640	1988545	1990476	None	2308	288	15726	No_constitutive_exon_found_in_species
GCCATTGTCGCACGGTTTGTACCGGTACTGACGCATGGGATAAAATATAGGC	2073393	2073487	2073343	2073395	1	gcontig_1105601051781	CPC735_050940	2073073	2075879	None	2308	288	15726	No_constitutive_exon_found_in_species
CCGCCGTTTCTCCGATTAATACCCTACAATATGCTAATTTGGGGTTATAGGA	2103984	2104145	2103934	2103986	1	gcontig_1105601051781	CPC735_051060	2102205	2104145	None	2308	288	15726	No_constitutive_exon_found_in_species
GACTCGGCCGCTCCGTATACTCTTTGCTGATCTGGTACTCTTGGGGATAGTG	2119363	2119706	2119756	2119704	-1	gcontig_1105601051781	CPC735_051130	2116235	2119903	None	2308	288	15726	No_constitutive_exon_found_in_species
CCATCGATGGCCTCGGAAAGTACGATGAGGGGGTGAGGGCAAAGCTAAAGGG	2121789	2121794	2121844	2121792	-1	gcontig_1105601051781	CPC735_051140	2120168	2122154	None	2308	288	15726	No_constitutive_exon_found_in_species
CGCTTGCCGAACTATATTAACTGTGCTTGATGCTGATGGGAATTGAACAGAG	2202677	2203012	2202627	2202679	1	gcontig_1105601051781	CPC735_051330	2201144	2203012	None	2308	288	15726	No_constitutive_exon_found_in_species
ATGTAGTCTCAACATCCTAGGTCATACGGTGTGCTAATTTTGGGATGTAGAA	2342495	2345375	2342445	2342497	1	gcontig_1105601051781	CPC735_051720	2341706	2347041	None	2308	288	15726	No_constitutive_exon_found_in_species
ATGTATCCATTTTCAGTGTTGATCCTAATATGTGTCTTGCTTGGGGATAGAT	2365865	2367799	2367849	2367797	-1	gcontig_1105601051781	CPC735_051770	2365865	2368623	None	2308	288	15726	No_constitutive_exon_found_in_species
AAGGTCCCTGTTGGTTGGCGGCCAGGTTTACTAATATGGCGGGACATCAGTT	2369389	2369668	2369718	2369666	-1	gcontig_1105601051781	CPC735_051780	2368851	2370250	None	2308	288	15726	No_constitutive_exon_found_in_species
GTATGTCGCAGCTAACTTGAGATCGGGATGTACGTACTAATAGGGCATAGGT	2459294	2460794	2460844	2460792	-1	gcontig_1105601051781	CPC735_052110	2459294	2462995	None	2308	288	15726	No_constitutive_exon_found_in_species
TTTTTTTCCCCCCCTCTTCCCCTGGAGGCTGACATCATTTTGGGAAACAGGG	2477945	2478287	2478337	2478285	-1	gcontig_1105601051781	CPC735_052160	2477110	2478441	None	2308	288	15726	No_constitutive_exon_found_in_species
ATGGTCGCGCTTTACTGATGACAGAAATATCTAACTCGCCGGGCATGCAGGA	2717356	2718032	2717306	2717358	1	gcontig_1105601051781	CPC735_052900	2716923	2721795	None	2308	288	15726	No_constitutive_exon_found_in_species
TATTAAACACATTGCGACTAAACTTGGCTTCTACCATCCTGGGGTTATAGGC	2740742	2740978	2741028	2740976	-1	gcontig_1105601051781	CPC735_052990	2739237	2741222	None	2308	288	15726	No_constitutive_exon_found_in_species
GGCTAGGTCTTGGGATTGTGTGGTGCATTTATTGACTGGTACATGGGCAGAC	2869836	2869908	2869786	2869838	1	gcontig_1105601051781	CPC735_053410	2868490	2872021	None	2308	288	15726	No_constitutive_exon_found_in_species
TCCCTTAATTCCCTCGTGGATCCAGATACAGTAGGCTGACTGGGGAGCAGCT	2878361	2878592	2878311	2878363	1	gcontig_1105601051781	CPC735_053440	2877572	2880398	None	2308	288	15726	No_constitutive_exon_found_in_species
TTATTTTTCGTTCCCCCTTCGCATTTCGCATCGACTAATTGCGAGGGTAGCT	3102026	3103391	3101976	3102028	1	gcontig_1105601051781	CPC735_054150	3101247	3103391	None	2308	288	15726	No_constitutive_exon_found_in_species
GTCCTCGCCTTGAGGATTGGCGGTAGTTTAGATTTCCTGTTTGGGTAAAGTC	3152232	3152402	3152452	3152400	-1	gcontig_1105601051781	CPC735_054260	3150650	3161074	None	2308	288	15726	No_constitutive_exon_found_in_species
TCCTGGAATATACGCAAAGATACTTTGTTTGACAAGACCTGGGGGGTAAGGT	3278993	3279199	3279249	3279197	-1	gcontig_1105601051781	CPC735_054520	3277405	3279787	None	2308	288	15726	No_constitutive_exon_found_in_species
CATTTTCGAAATCCTCAATTTACGCTATAGATTGCTGATATATGGGATAGGG	3471855	3471978	3472028	3471976	-1	gcontig_1105601051781	CPC735_055140	3470752	3472524	None	2308	288	15726	No_constitutive_exon_found_in_species
AAATCTGTGTTCAGGTGCACCGAACTAACCATGCTTCGGGAACATAATAGAT	3475845	3475965	3476015	3475963	-1	gcontig_1105601051781	CPC735_055160	3474701	3476750	None	2308	288	15726	No_constitutive_exon_found_in_species
TCCAGCCCTTGGTGCGTCTCTTCAAAGGAACTTGCTAATGGGACATGTAGAG	3497803	3497919	3497753	3497805	1	gcontig_1105601051781	CPC735_055230	3495493	3499140	None	2308	288	15726	No_constitutive_exon_found_in_species
GCTCGACAGAAATTTCGCACCCCATTAATCAAAAGCTAATACGGGTATAGGT	3579408	3581196	3579358	3579410	1	gcontig_1105601051781	CPC735_055500	3579155	3582915	None	2308	288	15726	No_constitutive_exon_found_in_species
GTGGTTTCATGTGTTCAGAATGCTAATCCGTTTTAAGCTTTTGGGAGTAGCC	3624658	3624670	3624720	3624668	-1	gcontig_1105601051781	CPC735_055670	3624658	3626020	None	2308	288	15726	No_constitutive_exon_found_in_species
TCCTCTTTGGATTTGGAGGATAGAAGCAGCTGTTGACACGCGGGACGCAGGT	3745802	3746812	3745752	3745804	1	gcontig_1105601051781	CPC735_056020	3745650	3746812	None	2308	288	15726	No_constitutive_exon_found_in_species
GGCATATGAGATCTCTGATCAAAAATGCTGATTTTACTCTGGGCGACTAGAG	3795256	3795610	3795660	3795608	-1	gcontig_1105601051781	CPC735_056180	3794518	3795911	None	2308	288	15726	No_constitutive_exon_found_in_species
ACATCCAACCTTGCACTAACATCTTTATATTCAAAGCTGATGGGGCGTAGAC	3808322	3808807	3808272	3808324	1	gcontig_1105601051781	CPC735_056230	3807240	3808807	None	2308	288	15726	No_constitutive_exon_found_in_species
GATAGCTGATTTATTGCCAGCATTTCAAACCTTCAGTTCAATGGGTTGAGGT	3863135	3863353	3863403	3863351	-1	gcontig_1105601051781	CPC735_056370	3863135	3864606	None	2308	288	15726	No_constitutive_exon_found_in_species
CGTTTTCCCTTAATCTTTCATGCTAATCAAGACTAAGCATGACCGGGCAGGA	3936731	3937439	3937489	3937437	-1	gcontig_1105601051781	CPC735_056630	3936575	3938162	None	2308	288	15726	No_constitutive_exon_found_in_species
TGTAAGACGTACCGATATTCCTCTTTATAAGTCTACTGACATGGGAACAGAT	4080161	4080495	4080111	4080163	1	gcontig_1105601051781	CPC735_057020	4078301	4083284	None	2308	288	15726	No_constitutive_exon_found_in_species
AACCAAATGTCTATCTCAATAATGCAGTGCATAACTAACCTGTTGGGAAGCG	4101282	4101350	4101400	4101348	-1	gcontig_1105601051781	CPC735_057090	4100687	4102670	None	2308	288	15726	No_constitutive_exon_found_in_species
TGGATGTTTGTTTGTGTTGTCTGTGGTACTGACTTTACATGGGAACATAGTA	4133791	4134578	4134628	4134576	-1	gcontig_1105601051781	CPC735_057190	4133791	4136863	None	2308	288	15726	No_constitutive_exon_found_in_species
CATGATCATCAAACGTCTAGACAATTAGCTTACTGAATGTTTCGGGAAAGAC	4161739	4161812	4161689	4161741	1	gcontig_1105601051781	CPC735_057260	4161507	4162721	None	2308	288	15726	No_constitutive_exon_found_in_species
TACCCTCACAATGAGCTTTGACGATACCACTGCTAACGGGGAACCGATAGGT	4216847	4217006	4216797	4216849	1	gcontig_1105601051781	CPC735_057450	4216748	4218432	None	2308	288	15726	No_constitutive_exon_found_in_species
CGTAGAGTTTCTGTCTCACGTCCGATATTGAAACTGACAGGGATAAACAGGA	4268132	4268390	4268440	4268388	-1	gcontig_1105601051781	CPC735_057620	4267700	4269481	None	2308	288	15726	No_constitutive_exon_found_in_species
TGCCCTTCTCCGTGAGCTAACGCGTAACGCTTTTTTCGCCGGGCATACAGGT	4429315	4429681	4429731	4429679	-1	gcontig_1105601051781	CPC735_058210	4429315	4429890	None	2308	288	15726	No_constitutive_exon_found_in_species
ATACATATTATGCGAAAATCCCTTAACTAACAGTGATACTGGGCAAATAGGA	4449004	4449658	4449708	4449656	-1	gcontig_1105601051781	CPC735_058300	4449004	4450005	None	2308	288	15726	No_constitutive_exon_found_in_species
ACAAATTGCTAATGTATGGGTGCTTTTTTCCATTTGCAGGGTCAATGAAGAT	4735634	4735779	4735829	4735777	-1	gcontig_1105601051781	CPC735_059220	4735456	4736188	None	2308	288	15726	No_constitutive_exon_found_in_species
GTCACCGGAAGAAACTTCCAGCCGCTCTAACACCTCAAGGGGAAGAACAGGC	4931403	4931511	4931353	4931405	1	gcontig_1105601051781	CPC735_059660	4930958	4932112	None	2308	288	15726	No_constitutive_exon_found_in_species
TAAGACTTCCGACCTCCTTGGGCATAGCTTCACACTAACAGGGGATATAGAC	5022190	5022308	5022140	5022192	1	gcontig_1105601051781	CPC735_059890	5020841	5022637	None	2308	288	15726	No_constitutive_exon_found_in_species
AAGTAAGACTGTTTCGTCTCCGTCTTTTACGCTGCGAGGGAAACTGACAGGA	5076614	5076654	5076704	5076652	-1	gcontig_1105601051781	CPC735_060070	5075988	5076713	None	2308	288	15726	No_constitutive_exon_found_in_species
TTAACTAATATGATGGTGACTGCGTCGATTGACTGACTTGGGGACTGCAGGC	5144333	5144443	5144493	5144441	-1	gcontig_1105601051781	CPC735_060300	5144333	5146111	None	2308	288	15726	No_constitutive_exon_found_in_species
CGAGGGTTTTGATACCGGATCATAACATAATGCTAACGGGAAAACGGTAGAA	5212493	5212773	5212823	5212771	-1	gcontig_1105601051781	CPC735_060530	5212493	5212992	None	2308	288	15726	No_constitutive_exon_found_in_species
CTGAAGGTACTACAGGATCATATGCAACTATATCACTGGGTGAGGACAAGAG	5269440	5269594	5269390	5269442	1	gcontig_1105601051781	CPC735_060680	5268351	5269594	None	2308	288	15726	No_constitutive_exon_found_in_species
TCGAATGGTTGGCAGTTACGCTCCGAAGATTGACATTCTGGGAGGGGTAGAT	5290290	5290862	5290240	5290292	1	gcontig_1105601051781	CPC735_060690	5289844	5290862	None	2308	288	15726	No_constitutive_exon_found_in_species
CGTGATGTTCTAATCCCCCCCCAAGTCCTGCTTGACTAATGGGCCAATAGTT	5316554	5317156	5316504	5316556	1	gcontig_1105601051781	CPC735_060790	5315241	5320876	None	2308	288	15726	No_constitutive_exon_found_in_species
CTTCCTGAGCAGCATTTGCTAAACTAACTTTTTTCTTTGCTGGGAAATAGAA	121938	122477	121888	121940	1	gcontig_1105601051733	CPC735_022910	121583	122995	None	2308	288	15726	No_constitutive_exon_found_in_species
TCCTTTTTCTTCACTGTTCTTTCCTCTTCTAAAGGCTAACGGGGCCGTAGAA	211427	211730	211377	211429	1	gcontig_1105601051733	CPC735_023110	209683	235241	None	2308	288	15726	No_constitutive_exon_found_in_species
CTGGAGCTGTGGACCGGCGTTAGATCACTAATCCGCCCTTGGGATGGTAGGA	237109	237661	237059	237111	1	gcontig_1105601051733	CPC735_023130	236660	237661	None	2308	288	15726	No_constitutive_exon_found_in_species
CTCGGCTGTTTGTACGAACGCGGATTCTTGTTGGCTAAGTTATAGGGTAGGA	421282	421345	421232	421284	1	gcontig_1105601051733	CPC735_023690	420764	422663	None	2308	288	15726	No_constitutive_exon_found_in_species
AGCCACTTGCACGCGTTGTTTTGTATTTGCGAGCTGATATGGGAGACTAGTG	809258	809612	809662	809610	-1	gcontig_1105601051733	CPC735_024720	808768	810678	None	2308	288	15726	No_constitutive_exon_found_in_species
TGCATTGACTCCTCATCGCACTTTCAGCTCATACTAACTAGGGCGCATAGAA	887117	887190	887240	887188	-1	gcontig_1105601051733	CPC735_024930	886142	887307	None	2308	288	15726	No_constitutive_exon_found_in_species
AATCATTTTTCTACTCTAATTTTACTCGGCGACTAACTCTTGGTGGGAAGAG	897073	897581	897023	897075	1	gcontig_1105601051733	CPC735_024990	896238	898145	None	2308	288	15726	No_constitutive_exon_found_in_species
CCTTTACACGTCCATCCCATTCTTGTTGTATCTAACCGGGAGAGTGGTAGGT	1100664	1100867	1100614	1100666	1	gcontig_1105601051733	CPC735_025630	1098707	1100867	None	2308	288	15726	No_constitutive_exon_found_in_species
TGTAATCTACGCCGGTTGAATCGTGTAATTCGGTCTAACCTGGGGGACAGGA	1276435	1277932	1276385	1276437	1	gcontig_1105601051733	CPC735_026210	1275326	1280756	None	2308	288	15726	No_constitutive_exon_found_in_species
TCCACAGAATGAACCCAGAGTAAATCTTCAGTATCTGACCAGAGGGACAGGT	1325137	1325236	1325286	1325234	-1	gcontig_1105601051733	CPC735_026340	1323566	1325757	None	2308	288	15726	No_constitutive_exon_found_in_species
GTACCAGATCCCATGTGCATTGCACTTTTGGTTAACTGGGCTAACGAAAGGC	1341358	1341502	1341308	1341360	1	gcontig_1105601051733	CPC735_026410	1340616	1342676	None	2308	288	15726	No_constitutive_exon_found_in_species
GGTGAGTCTATTACCTTGAATTAACGCACTTCTGTCACTAATGGGTATAGGT	1411156	1412550	1411106	1411158	1	gcontig_1105601051733	CPC735_026640	1409788	1412550	None	2308	288	15726	No_constitutive_exon_found_in_species
GCTTCGATGTGCTTGAGCTGGAAATTTTTGGCTAAATCCAGGGGGTCCAGGT	1416978	1417350	1416928	1416980	1	gcontig_1105601051733	CPC735_026660	1416140	1417350	None	2308	288	15726	No_constitutive_exon_found_in_species
TGATGGTCTGGTTTGTACTTATATCTTAACTCGTTATGAACTGGGAAAAGGC	1554042	1554869	1553992	1554044	1	gcontig_1105601051733	CPC735_027060	1552974	1554869	None	2308	288	15726	No_constitutive_exon_found_in_species
CGAGCGAGATTAATCGCTAATATCTGTGATCGGTGGATAACATGGGGTAGAA	1598366	1598411	1598316	1598368	1	gcontig_1105601051733	CPC735_027190	1596753	1598411	None	2308	288	15726	No_constitutive_exon_found_in_species
ATATGGTTCTTCAATGGCGATACGCGGCAGACAGGCTAATCGAGGGACAGTC	1601492	1604318	1601442	1601494	1	gcontig_1105601051733	CPC735_027210	1601064	1606689	None	2308	288	15726	No_constitutive_exon_found_in_species
CTGTTACCCAAGTCTCCTTTTTATATGTGTACTAACAAAATGATGGGCAGGC	1604377	1604481	1604327	1604379	1	gcontig_1105601051733	CPC735_027210	1601064	1606689	None	2308	288	15726	No_constitutive_exon_found_in_species
TCCCACTTCATCATGCTCCTTTGAGGTTACTAATGAGTGGGGAAAATCAGGT	1792281	1792482	1792532	1792480	-1	gcontig_1105601051733	CPC735_027690	1792281	1793469	None	2308	288	15726	No_constitutive_exon_found_in_species
GGATGCAGTGCGTTAGGGTACGGTTCGCTAACATTAGAAGATGGGAATAGGG	1877270	1878465	1878515	1878463	-1	gcontig_1105601051733	CPC735_028040	1877270	1879569	None	2308	288	15726	No_constitutive_exon_found_in_species
TCCTTTTGCATTTCAAGGCGATCCAAGCTAATGAAGCTGTGATGGGTCAGGC	2049964	2051656	2051706	2051654	-1	gcontig_1105601051733	CPC735_028500	2049964	2051905	None	2308	288	15726	No_constitutive_exon_found_in_species
AAGTCCGCACATTAGCCTAAACGGTACTATATAACTAAGATTTGGGGAAGAT	2088027	2088173	2088223	2088171	-1	gcontig_1105601051733	CPC735_028660	2085034	2090455	None	2308	288	15726	No_constitutive_exon_found_in_species
TTTCTTAGAAGATCAATTCAGGTATACGGGCTAACCACGGGCACAAACAGAT	2218675	2220193	2218625	2218677	1	gcontig_1105601051733	CPC735_029080	2216862	2220193	None	2308	288	15726	No_constitutive_exon_found_in_species
GTTCCAATGCCGTGCGATTCCTGTTTCCCTGCCTTCTGACTGAGGGGTAGAT	2274408	2276039	2274358	2274410	1	gcontig_1105601051733	CPC735_029300	2273733	2277581	None	2308	288	15726	No_constitutive_exon_found_in_species
TGGCACATTGGAGAGCTGTCGGGTTGCTGACCGATTGTGGGAAATGGTAGCT	2280886	2280944	2280994	2280942	-1	gcontig_1105601051733	CPC735_029310	2277953	2281500	None	2308	288	15726	No_constitutive_exon_found_in_species
CTTTGTCTGTTGAGTATTTCGAAGGAGCCCGGCTGACCTCAAGGGCCTAGAA	2326006	2326410	2325956	2326008	1	gcontig_1105601051733	CPC735_029410	2324337	2327774	None	2308	288	15726	No_constitutive_exon_found_in_species
ATCCGCTGGTCAATTAGTTAACTATTACTGTCTCTGACTGGGGTGCAAAGAA	2419649	2420055	2419599	2419651	1	gcontig_1105601051733	CPC735_029670	2417834	2420367	None	2308	288	15726	No_constitutive_exon_found_in_species
ATGCTGGGTTCTTCCACTAGCCTATTGCTTAGTTTACTGACAGGGCATAGAT	2453441	2453810	2453391	2453443	1	gcontig_1105601051733	CPC735_029770	2452567	2454927	None	2308	288	15726	No_constitutive_exon_found_in_species
GAGACCGGCTTAATATCCTTTTCGATTTCACTCAGTTGACGGGTTGACAGGT	2494433	2494596	2494383	2494435	1	gcontig_1105601051733	CPC735_029910	2493969	2495855	None	2308	288	15726	No_constitutive_exon_found_in_species
ATCCAATATTTGCCCATGATGATACACTAACCTGACTCTTGGGTAATTAGGC	2554475	2554708	2554758	2554706	-1	gcontig_1105601051733	CPC735_030090	2554475	2555634	None	2308	288	15726	No_constitutive_exon_found_in_species
GTGTCTTTGTGCTCAAGTTTTAAGCTTACCTATCCCTCCTTGGGCAACAGGC	2649872	2650234	2650284	2650232	-1	gcontig_1105601051733	CPC735_030410	2648887	2650370	None	2308	288	15726	No_constitutive_exon_found_in_species
GAGTTCCCGCTTACTGACAACCGGATTCTGCTGGGAGCACGGGAGAAAAGGC	2665644	2666365	2666415	2666363	-1	gcontig_1105601051733	CPC735_030480	2665361	2666763	None	2308	288	15726	No_constitutive_exon_found_in_species
CCATTGTTGAGAGATGGCCAATACAGTTAAGCTAAAACCCGGGCAAATAGTT	2733929	2734067	2734117	2734065	-1	gcontig_1105601051733	CPC735_030760	2732160	2734489	None	2308	288	15726	No_constitutive_exon_found_in_species
GACTTGCGAGCTTGAACTTACTGGGCCTTTTCTATTGCTAACGGGAATAGGA	2745257	2745490	2745207	2745259	1	gcontig_1105601051733	CPC735_030800	2744730	2745848	None	2308	288	15726	No_constitutive_exon_found_in_species
CGATCCGTCTGCTCCCTTTAAGAATCCTATTGAGGCTGACACACGGGCAGAC	2855858	2856648	2855808	2855860	1	gcontig_1105601051733	CPC735_031140	2855237	2857524	None	2308	288	15726	No_constitutive_exon_found_in_species
GTCCAGGTTCTTCTATTCTCGCGCTTTTTTCAGCTTCTAATAAAGGGTAGCT	2946696	2948702	2948752	2948700	-1	gcontig_1105601051733	CPC735_031420	2945449	2949582	None	2308	288	15726	No_constitutive_exon_found_in_species
CTTCTATCTGCTTTTCCTTCCGAACAAACAGCCCCTGACCAACCGGGCAGAT	3044677	3045951	3046001	3045949	-1	gcontig_1105601051733	CPC735_031760	3044677	3047015	None	2308	288	15726	No_constitutive_exon_found_in_species
TGCGATGTAAATAAACCGATAGACCTGCTAATGTCGTTTTATGGGTGTAGTG	3105386	3105908	3105336	3105388	1	gcontig_1105601051733	CPC735_031880	3104849	3106411	None	2308	288	15726	No_constitutive_exon_found_in_species
AAGTTTTCCTTTACGATTCCTCTTTGTGTGGTGAGCTAATCAAGGGATAGGC	3166000	3166094	3165950	3166002	1	gcontig_1105601051733	CPC735_032090	3165079	3167018	None	2308	288	15726	No_constitutive_exon_found_in_species
TCCCACTTACCACGCTGTGGATCTAGTCGCTTATACTTGTGGGACAATAGGA	3308126	3308319	3308369	3308317	-1	gcontig_1105601051733	CPC735_032450	3307777	3308771	None	2308	288	15726	No_constitutive_exon_found_in_species
GTATTGCCCCCGATTTTCTATAGAGACTTACATTTTATCTCGGGATAAAGGG	3477213	3477293	3477343	3477291	-1	gcontig_1105601051733	CPC735_032990	3475280	3477923	None	2308	288	15726	No_constitutive_exon_found_in_species
AGAGAATGTTTACGGGAAAATTATGCGTAGCTGATTCATGGGGCATGCAGAG	3498313	3498806	3498856	3498804	-1	gcontig_1105601051733	CPC735_033060	3498026	3499651	None	2308	288	15726	No_constitutive_exon_found_in_species
CTTTCTATACTAAGTGTTTTGTCTATTTCTATGCTAACCTGGGAACATAGAT	3500005	3500274	3500324	3500272	-1	gcontig_1105601051733	CPC735_033070	3500005	3501787	None	2308	288	15726	No_constitutive_exon_found_in_species
TGCAATTATCATGAGAAGTGGAAGGATTCTTACCGCTCGAGGGAGAACAGGC	3504488	3504632	3504682	3504630	-1	gcontig_1105601051733	CPC735_033080	3502308	3505207	None	2308	288	15726	No_constitutive_exon_found_in_species
GGGGTTCATTACGTGGAAAGTGGAAGCTAATATTTCATCCTTGGGAACAGAA	3651981	3652323	3651931	3651983	1	gcontig_1105601051733	CPC735_033340	3651068	3652323	None	2308	288	15726	No_constitutive_exon_found_in_species
CAAACTTCGGGGAGATTTTGGGGGCTAATTATGCATTTTTGAGGGATTAGAT	3711833	3712084	3711783	3711835	1	gcontig_1105601051733	CPC735_033530	3711242	3712986	None	2308	288	15726	No_constitutive_exon_found_in_species
AAAGAAAAGAAAAAAGCGCATGAGGCTAATTGGGGCTAACGGGGTGTTAGGA	3769747	3770390	3770440	3770388	-1	gcontig_1105601051733	CPC735_033740	3769747	3771591	None	2308	288	15726	No_constitutive_exon_found_in_species
CGTTCACCCGAGTTCCAGGCCTAGTCTAATCTGGCCTTGGGGAAATCTAGGT	3774833	3775241	3775291	3775239	-1	gcontig_1105601051733	CPC735_033750	3773375	3775791	None	2308	288	15726	No_constitutive_exon_found_in_species
CTCTATTTTTCCTTTGCCTAAAGGCTAACACTAAGACATGCGGGCATAAGAT	3785952	3787183	3787233	3787181	-1	gcontig_1105601051733	CPC735_033770	3785952	3788773	None	2308	288	15726	No_constitutive_exon_found_in_species
GGAGCTAAGCTCAACGTACGGCCCTGAATTGAAAGCTAACGCGGGTATAGGT	3860457	3860628	3860678	3860626	-1	gcontig_1105601051733	CPC735_033950	3858703	3863336	None	2308	288	15726	No_constitutive_exon_found_in_species
CCTTTTTTTTTTTTCCCCCTGGCAAATCTTGTTTACTAAGGGAATACTAGGT	3859500	3859669	3859719	3859667	-1	gcontig_1105601051733	CPC735_033950	3858703	3863336	None	2308	288	15726	No_constitutive_exon_found_in_species
TCTTCTCTATGACCAATGACAGTGCGAATTAACTGACCATTTGGGAAAAGAC	3897426	3897665	3897376	3897428	1	gcontig_1105601051733	CPC735_034080	3896283	3897665	None	2308	288	15726	No_constitutive_exon_found_in_species
GTATGAAGACCCATTTCAAATAGTAGACCTATCACTAATGCACAGGGTAGCG	3914738	3914847	3914897	3914845	-1	gcontig_1105601051733	CPC735_034140	3913789	3915294	None	2308	288	15726	No_constitutive_exon_found_in_species
CTTCCCAGCTCCATTCGCATTCCGTTCATGCTTACAGGGCATGGATACAGCT	4173485	4173604	4173435	4173487	1	gcontig_1105601051733	CPC735_035100	4172793	4173725	None	2308	288	15726	No_constitutive_exon_found_in_species
CATTTCCGGCTCTAAAGAGACAGGGGAGCAGCAGCTAATCGGGCACATAGAT	4212252	4212455	4212202	4212254	1	gcontig_1105601051733	CPC735_035240	4211961	4212922	None	2308	288	15726	No_constitutive_exon_found_in_species
CTACAGAGCGTCCCAAGACTAATCTAACTCGCTTCTTCGGGGCAAAAAAGCC	4214730	4214870	4214920	4214868	-1	gcontig_1105601051733	CPC735_035250	4212967	4214973	None	2308	288	15726	No_constitutive_exon_found_in_species
TGTCGTAAACGATTGTAAGAGCATCGCGATAGCTTCTAACCGTGGGATAGGA	4213253	4213360	4213410	4213358	-1	gcontig_1105601051733	CPC735_035250	4212967	4214973	None	2308	288	15726	No_constitutive_exon_found_in_species
TCCCATTCAACGGCATAAATAACTGTGGGTGCAAACTAATATGGGACCAGTT	4300454	4300547	4300597	4300545	-1	gcontig_1105601051733	CPC735_035450	4300454	4302310	None	2308	288	15726	No_constitutive_exon_found_in_species
CTTATGTGTAGCATAGAATTCTACTGTTGCTGATACTAGTGAAGGGGTAGGT	4322354	4322895	4322945	4322893	-1	gcontig_1105601051733	CPC735_035480	4322354	4323360	None	2308	288	15726	No_constitutive_exon_found_in_species
ATGGAATGTTGCAGCCTCTTTATCTGTATTATTGACAAGGGGGAGAAAAGCC	80160	80616	80110	80162	1	gcontig_1105601051743	CPC735_001890	79193	81483	None	2308	288	15726	No_constitutive_exon_found_in_species
GCCAAACACACACCGCAACAACCATCGTTACTAAAAGCTAGGGTCAACAGTG	247198	247676	247148	247200	1	gcontig_1105601051743	CPC735_002400	246300	247676	None	2308	288	15726	No_constitutive_exon_found_in_species
CGGGATTTATCATCAAGTCATGAAAACAGCAACTGACAGCATGGGTGCAGCA	325371	326375	325321	325373	1	gcontig_1105601051743	CPC735_002610	321819	326375	None	2308	288	15726	No_constitutive_exon_found_in_species
TGATTTGAATCCTCGTGGTTTACGTCTCCTGGAATTAGGATGGGATATAGTC	345741	346812	345691	345743	1	gcontig_1105601051743	CPC735_002680	344925	347247	None	2308	288	15726	No_constitutive_exon_found_in_species
CAATGTTGTTGTGCCCTCGCAATTGAGAACTGACTGTTGGGGAACAATAGCT	410022	410056	410106	410054	-1	gcontig_1105601051743	CPC735_002880	408687	410276	None	2308	288	15726	No_constitutive_exon_found_in_species
GTCTCTAATCAATTTCCCCCTTTTTTTTTTTGGGAGGGTGGGAACAACAGCT	477437	477582	477632	477580	-1	gcontig_1105601051743	CPC735_003090	476034	478334	None	2308	288	15726	No_constitutive_exon_found_in_species
AGAGAAAATGCAAACAGAGGATCAGATTGCTCATCAAAGGGACTAAATAGTA	476034	476877	476927	476875	-1	gcontig_1105601051743	CPC735_003090	476034	478334	None	2308	288	15726	No_constitutive_exon_found_in_species
GGATAATATTCGTTCTGAAGACAAGTATCTGATGGTATTCTGGGGTATAGGA	674755	674931	674981	674929	-1	gcontig_1105601051743	CPC735_003670	671524	675835	None	2308	288	15726	No_constitutive_exon_found_in_species
CTCCCAGGTGCCAAAACAATTGAATATTGTAATTAATGGGTGGGCGATAGTC	909135	909473	909523	909471	-1	gcontig_1105601051743	CPC735_004390	908419	911605	None	2308	288	15726	No_constitutive_exon_found_in_species
CTCCTGAACACCATCAACATCGAGTTTTGCTAACACGTCTGATTTGGGAGGC	945369	945748	945798	945746	-1	gcontig_1105601051743	CPC735_004530	945033	946177	None	2308	288	15726	No_constitutive_exon_found_in_species
ACTTTTACCTCAAAAGGCGCGATTTTACTAATGCGCGCTGGGATATGAAGGG	1054965	1055651	1054915	1054967	1	gcontig_1105601051743	CPC735_004860	1054682	1055651	None	2308	288	15726	No_constitutive_exon_found_in_species
GTTCTCGGTTTCCTTCAGTTTGTTGTCTAACGAGAGCTCGGGACGCATAGAG	1165383	1165649	1165333	1165385	1	gcontig_1105601051743	CPC735_005160	1164903	1166494	None	2308	288	15726	No_constitutive_exon_found_in_species
AATTCCTTATTCTTGCCCTGAACCTAGGCTATGGGCTAACGGGGGTGTAGAC	1213364	1213570	1213314	1213366	1	gcontig_1105601051743	CPC735_005300	1212913	1213570	None	2308	288	15726	No_constitutive_exon_found_in_species
TTTTCCACGGATTGCGTTACAGGGCTTTTAATGACTGGGTATATGAATAGCT	1228610	1229022	1229072	1229020	-1	gcontig_1105601051743	CPC735_005350	1226383	1229925	None	2308	288	15726	No_constitutive_exon_found_in_species
GGGATTTTCTTTGTGTGCGTGCTGACGTTTGGCCTGTTTGGGGTGGACAGGT	1290126	1290355	1290405	1290353	-1	gcontig_1105601051743	CPC735_005540	1290126	1290856	None	2308	288	15726	No_constitutive_exon_found_in_species
TTGGGAAATATAAGCCGTATTTGAAAGTGAATGGCTGACGATTGGGGCAGTG	1307090	1307168	1307040	1307092	1	gcontig_1105601051743	CPC735_005580	1306307	1307889	None	2308	288	15726	No_constitutive_exon_found_in_species
ATGTAAGAGGGTTCCCACTCGTTTCCTTTGCTATTCTAATGTGGGTATAGGT	1317975	1318434	1317925	1317977	1	gcontig_1105601051743	CPC735_005600	1316332	1319094	None	2308	288	15726	No_constitutive_exon_found_in_species
TTGGGTGTTTTCTATGGGCCTTGCTGACGGGTTGATTTCTGGGATAACAGGT	1445301	1448200	1445251	1445303	1	gcontig_1105601051743	CPC735_005960	1444461	1448200	None	2308	288	15726	No_constitutive_exon_found_in_species
ACCTATGGGAATTTTTATTTTATTGTTTTCGCTAATATATTACGGGACAGGC	1566490	1566685	1566440	1566492	1	gcontig_1105601051743	CPC735_006330	1565685	1567188	None	2308	288	15726	No_constitutive_exon_found_in_species
GTAAAATCAGAAGCATTGACATGACAATAAAGCTGATCCGGGAAGTTTAGCC	1640652	1641354	1640602	1640654	1	gcontig_1105601051743	CPC735_006570	1639989	1641354	None	2308	288	15726	No_constitutive_exon_found_in_species
GTTGCAATGGCATTGATTAAGTCCACTTTTTCCCCTTTGGGAATAAATAGAG	1671333	1671521	1671571	1671519	-1	gcontig_1105601051743	CPC735_006650	1670662	1671793	None	2308	288	15726	No_constitutive_exon_found_in_species
ATTACCTTAACGATTGATGTCTCGCGGGGTAAGATTTTAATGGGTCAAAGGA	2200783	2200836	2200886	2200834	-1	gcontig_1105601051743	CPC735_008280	2199762	2201272	None	2308	288	15726	No_constitutive_exon_found_in_species
TCTGGGACACCAGGTTCAAGTACTTTTTTGCTAATTTAACATGGGGGTAGTA	2492504	2492799	2492454	2492506	1	gcontig_1105601051743	CPC735_009170	2490865	2494695	None	2308	288	15726	No_constitutive_exon_found_in_species
TTCCATTATCCAACGGATAGCCAAAATTGCTGAGTTGAGGGAAAATGCAGTT	2566606	2566857	2566556	2566608	1	gcontig_1105601051743	CPC735_009350	2565778	2566857	None	2308	288	15726	No_constitutive_exon_found_in_species
ACGAACTGTGATTCACTTGAGGCCAGGCTGACAAATCGTGATGGGCATAGAA	2823939	2824497	2823889	2823941	1	gcontig_1105601051743	CPC735_010160	2823573	2824497	None	2308	288	15726	No_constitutive_exon_found_in_species
GAGTCACCCTAGTTTCTATACAAGCTGCTGGATGAGCTAACAGGGACTAGGA	2844081	2846439	2844031	2844083	1	gcontig_1105601051743	CPC735_010260	2843502	2846740	None	2308	288	15726	No_constitutive_exon_found_in_species
CGTTTCTCACTTCTCACATATCGGTCTTTTTCTAGGCTAATGGGAGCAAGTG	2881155	2882251	2881105	2881157	1	gcontig_1105601051743	CPC735_010340	2877926	2882251	None	2308	288	15726	No_constitutive_exon_found_in_species
AAGGTTCCATAGGGTGTTGTGAGTGATTAACGAGTCCTTTCGGGGAATAGAA	2899949	2900577	2900627	2900575	-1	gcontig_1105601051743	CPC735_010410	2899496	2901221	None	2308	288	15726	No_constitutive_exon_found_in_species
CTTGCCCAGATGGTGCCAAGTCTTTGATTGTTAACATCCTGGGGCTGTAGAT	2904879	2905822	2905872	2905820	-1	gcontig_1105601051743	CPC735_010430	2904879	2907284	None	2308	288	15726	No_constitutive_exon_found_in_species
TGCCCACCGGTGTCAGTTCAGTTTATATATAGTGCGTTCTTCGGGAAAAGGC	65587	65719	65769	65717	-1	gcontig_1105601051701	CPC735_068040	64953	67158	None	2308	288	15726	No_constitutive_exon_found_in_species
GGGTCTGAGTTGCGCATTCCGTGGGAGTGCCAATGTACTAACGGGAACAGAA	116889	117149	117199	117147	-1	gcontig_1105601051701	CPC735_068170	115521	117383	None	2308	288	15726	No_constitutive_exon_found_in_species
AAGCTCCACGGAACGGAAGCCACAGTTTCTGAATATTAACTGGGACAAAGAC	116547	116770	116820	116768	-1	gcontig_1105601051701	CPC735_068170	115521	117383	None	2308	288	15726	No_constitutive_exon_found_in_species
TGCATGGCTTTGAGAATAGTGGGGAGCGCGGAAAGCTAACAAGGGATCAGGA	141042	141317	141367	141315	-1	gcontig_1105601051701	CPC735_068250	140229	142622	None	2308	288	15726	No_constitutive_exon_found_in_species
TAACATTCCCACAAAGACAAGAAATCAAGATGTTGCTTCTGGGCTGGAAGGT	178330	181228	178280	178332	1	gcontig_1105601051701	CPC735_068350	177854	181228	None	2308	288	15726	No_constitutive_exon_found_in_species
GGGATGTTGATCTAACGACGTTGAAGCTGGATATGCAATCGGGACGGTAGCT	196383	196838	196888	196836	-1	gcontig_1105601051701	CPC735_068440	196383	198307	None	2308	288	15726	No_constitutive_exon_found_in_species
TTTTTTTTTTGGATAGCTTTGTTGCTGATTGGAAGGCATGGGAGATATAGAT	225337	225429	225287	225339	1	gcontig_1105601051701	CPC735_068550	224917	226164	None	2308	288	15726	No_constitutive_exon_found_in_species
CGCCCTTTTTGGTTGTCGTGGAAACCGTGCGCGGCTAAGATAACGGGCAGAT	310205	310511	310561	310509	-1	gcontig_1105601051701	CPC735_068720	308484	311125	None	2308	288	15726	No_constitutive_exon_found_in_species
CTGTATGTTAACCGCCATCAAGTCTTACGAACGTTGCTAATATAGGGTAGCG	360940	361719	361769	361717	-1	gcontig_1105601051701	CPC735_068890	360493	363091	None	2308	288	15726	No_constitutive_exon_found_in_species
CGAATTCTCTCAGCATAAATTCGGGGTTCGCGCAGCTGGGGAAATCGCAGGA	473869	474211	474261	474209	-1	gcontig_1105601051701	CPC735_069260	473869	474563	None	2308	288	15726	No_constitutive_exon_found_in_species
ATTAGCTCTATGTTTTCAAGGAATATTTTGCTGACTCCACGACTGGGAAGTT	492777	492864	492727	492779	1	gcontig_1105601051701	CPC735_069320	492231	493583	None	2308	288	15726	No_constitutive_exon_found_in_species
TATAAAAAAGATTCTCCTATCCGGTTTGTCGTAGCTGATAGGGTATACAGTA	586981	587545	586931	586983	1	gcontig_1105601051701	CPC735_069620	586761	587545	None	2308	288	15726	No_constitutive_exon_found_in_species
TGAAAAGTTTGGCAAGAAGTCGCTCTCTAATGTAACAGCGGGGAACCTAGAT	624533	626357	626407	626355	-1	gcontig_1105601051701	CPC735_069750	623885	627356	None	2308	288	15726	No_constitutive_exon_found_in_species
GGCCCAAAGTTCTCGGTTCTATGAGAACGAAACCTGCTAACGGGGCACAGGT	727451	727850	727401	727453	1	gcontig_1105601051701	CPC735_070030	726783	728562	None	2308	288	15726	No_constitutive_exon_found_in_species
TGCCAACTTCGTCATTTATACTAATTTGCTTATGATTGTACGGGGGTTAGTT	905012	905140	905190	905138	-1	gcontig_1105601051701	CPC735_070310	904005	905532	None	2308	288	15726	No_constitutive_exon_found_in_species
GCTCTCGTTCCTACTCCCGGTCTCCGTCTCCTCGACGCAATCGGGACGAGTC	1011854	1011901	1011951	1011899	-1	gcontig_1105601051701	CPC735_070590	1011854	1013934	None	2308	288	15726	No_constitutive_exon_found_in_species
ATTGTCCAACCTGTCTAGACAATGAGACAATGTCTGATTCGTGGGGTTAGGG	1286983	1287407	1287457	1287405	-1	gcontig_1105601051701	CPC735_071350	1286983	1288539	None	2308	288	15726	No_constitutive_exon_found_in_species
ATATCTATATCGGCTTTGCATGGTTCATATCTAATTGCATCGGCGGGTAGAT	1654923	1655046	1655096	1655044	-1	gcontig_1105601051701	CPC735_072390	1654492	1655318	None	2308	288	15726	No_constitutive_exon_found_in_species
ATGCTCCGGAGCTATTTGTGGGAAGCTTGCTAACTCACTGGGTCGGGTAGTA	1869793	1870016	1870066	1870014	-1	gcontig_1105601051701	CPC735_073030	1869793	1871583	None	2308	288	15726	No_constitutive_exon_found_in_species
GATGCTGATTAACCAGTGGATTATCTTACTAACATCGCTTGCGGGAACAGGG	1901238	1901613	1901663	1901611	-1	gcontig_1105601051701	CPC735_073090	1901238	1902407	None	2308	288	15726	No_constitutive_exon_found_in_species
CATTTTCTTCTATATCAAGAGCGGCATGCTGATTGAAGCGGTTGGGATAGCA	1927935	1929613	1927885	1927937	1	gcontig_1105601051701	CPC735_073190	1926916	1929613	None	2308	288	15726	No_constitutive_exon_found_in_species
TGCATGTCGGATTTCTGTTGGCTGAGAATATTACTGACAGGGAATGACAGTA	2042049	2042515	2042565	2042513	-1	gcontig_1105601051701	CPC735_073490	2041517	2042591	None	2308	288	15726	No_constitutive_exon_found_in_species
GCTACTGGGAAATCCGTTCTAATGCAATTCGGCCCATCTGGGATAAATAGGT	2142926	2143783	2143833	2143781	-1	gcontig_1105601051701	CPC735_073840	2142926	2144321	None	2308	288	15726	No_constitutive_exon_found_in_species
TGAGCACCAGATCTCTTCCTAGAGGAATTTAGCAGCTAATGGGCACAAAGTA	2194829	2196102	2196152	2196100	-1	gcontig_1105601051701	CPC735_073990	2193876	2197641	None	2308	288	15726	No_constitutive_exon_found_in_species
TCTGTGATTATTTACGGGCTGAAATCATATATTAATGGTTGGGAGAACAGGC	2355075	2355194	2355025	2355077	1	gcontig_1105601051701	CPC735_074230	2354608	2356200	None	2308	288	15726	No_constitutive_exon_found_in_species
TTCCAAAATATGGTGAACTGATAAAAGGTTTTTCTTGATTCTGGGGATAGTC	152654	152880	152604	152656	1	gcontig_1105601051769	CPC735_014210	152352	153058	None	2308	288	15726	No_constitutive_exon_found_in_species
TGCTTTCTTTGAGCAGTGCTGACTCGATATTGGGGGGGTTAAAACCACAGTA	495535	496536	496586	496534	-1	gcontig_1105601051769	CPC735_015230	495535	497259	None	2308	288	15726	No_constitutive_exon_found_in_species
CGTTCTCTCTCCATGTGTTTTGAGGCAATTACATGCTGACGGGACCGCAGCT	714877	714934	714827	714879	1	gcontig_1105601051769	CPC735_015900	711798	715750	None	2308	288	15726	No_constitutive_exon_found_in_species
ATATACCCATTTGCCCGAGCCATGTAGCTTACATACTGACTTGGGAATAGGA	741356	741867	741306	741358	1	gcontig_1105601051769	CPC735_016000	736618	742679	None	2308	288	15726	No_constitutive_exon_found_in_species
CCTTCAGACTTTCTCTCTGACTATTCAACTCCTTTGGGCGGAAATATTAGGA	868658	868914	868608	868660	1	gcontig_1105601051769	CPC735_016380	867743	868914	None	2308	288	15726	No_constitutive_exon_found_in_species
GGAAAATAATACTCCGTGTGTGTGTTCAATGGTATTGACATAGGGCACAGGC	946806	947544	947594	947542	-1	gcontig_1105601051769	CPC735_016630	946806	947977	None	2308	288	15726	No_constitutive_exon_found_in_species
GGTAAGATCACAGCTGATATTCGTCAGTACGAATTCTAATCTGGGGGTAGGG	1033337	1034403	1033287	1033339	1	gcontig_1105601051769	CPC735_016910	1026369	1035729	None	2308	288	15726	No_constitutive_exon_found_in_species
ACGTTTGAAGACAACCTACATTTCACTGTTTGACTAACCGCCGGGGATAGAT	1050118	1050297	1050347	1050295	-1	gcontig_1105601051769	CPC735_016940	1049359	1050592	None	2308	288	15726	No_constitutive_exon_found_in_species
TTTTCAAATCGTATACAGAGTATTTGGAACTTTACTGATGGGAACGTTAGGC	1079604	1079845	1079554	1079606	1	gcontig_1105601051769	CPC735_016990	1077424	1079845	None	2308	288	15726	No_constitutive_exon_found_in_species
TGCGGTATGTTGATAGAGTTGTCGTGATGGTACGGCTAATAGTTGGGAAGAC	1118347	1118746	1118796	1118744	-1	gcontig_1105601051769	CPC735_017160	1116863	1119340	None	2308	288	15726	No_constitutive_exon_found_in_species
AGAAAGCATCGGCATCTAGGAGTGCGGAAAGTGAAGCTTCCAAAGGGCAGGA	1171821	1171955	1171771	1171823	1	gcontig_1105601051769	CPC735_017290	1171509	1172191	None	2308	288	15726	No_constitutive_exon_found_in_species
GGTTTATTTCTTTGGTTGATTTGTTCTGAATTTAACCCTTTGGGCAACAGTT	1215293	1215390	1215440	1215388	-1	gcontig_1105601051769	CPC735_017460	1214752	1216209	None	2308	288	15726	No_constitutive_exon_found_in_species
GCCCGTTTTCGGTTCCTTTCAAGTTCCCGTTCATTTGAGCAGCGGGTAAGGA	1304222	1304574	1304172	1304224	1	gcontig_1105601051769	CPC735_017720	1303855	1304992	None	2308	288	15726	No_constitutive_exon_found_in_species
CCCGCACAACCGAACATGGGCTTTGCTCTATGGCTCTGACAGATGGGTAGAC	1534825	1534870	1534920	1534868	-1	gcontig_1105601051769	CPC735_018550	1532020	1535242	None	2308	288	15726	No_constitutive_exon_found_in_species
GGAGTTTCCGAGTAGATTTTGCCTGAGAACTCGACAACGAAATATGGGAGAG	1666694	1666939	1666644	1666696	1	gcontig_1105601051769	CPC735_018890	1666285	1668553	None	2308	288	15726	No_constitutive_exon_found_in_species
TCATTTGATCTTGCTTTAACGCGTGCCCTTTTACTAACTCGGGTGGTTAGAG	1687297	1690044	1690094	1690042	-1	gcontig_1105601051769	CPC735_018970	1685467	1690676	None	2308	288	15726	No_constitutive_exon_found_in_species
AGGATTGATCGGCCTATTCATTCTTTGCCTATCGGCTAATAAAGGGAAAGAT	1779080	1779157	1779207	1779155	-1	gcontig_1105601051769	CPC735_019270	1777977	1780578	None	2308	288	15726	No_constitutive_exon_found_in_species
GGTATGAAATCGGGGCATGGATCCAGTAACAAAGGCTAACGGGCCGATAGTC	1819900	1820268	1819850	1819902	1	gcontig_1105601051769	CPC735_019420	1819026	1821189	None	2308	288	15726	No_constitutive_exon_found_in_species
GAAGCTTCCTTTTGACGTTTGTTGTTTTGCGTACTGATAGGGAATCAAAGAT	151645	151715	151595	151647	1	gcontig_1105601049384	CPC735_011140	150642	151715	None	2308	288	15726	No_constitutive_exon_found_in_species
TATCCCGTTCCTGAACCGGGCTCTAACAAAACATCCCTGCTGGGGACCAGTG	434434	434929	434384	434436	1	gcontig_1105601049384	CPC735_011360	433747	435766	None	2308	288	15726	No_constitutive_exon_found_in_species
CACAATTCTTCTGAAGATAGATCTTCGGCTACTTCTAACAGGGGAAATAGTG	472867	473152	473202	473150	-1	gcontig_1105601049384	CPC735_011500	472867	475532	None	2308	288	15726	No_constitutive_exon_found_in_species
TGGAATCGACTAATCCTCCTCTATGGGCCTCCGGGAACCGGGAAAACAAGTT	477235	477271	477185	477237	1	gcontig_1105601049384	CPC735_011510	476610	478274	None	2308	288	15726	No_constitutive_exon_found_in_species
AACCCCCCAAAGCTCTGTGAGCCAGATTCTTACCTTGGGAGGAACCATAGGA	477721	478015	477671	477723	1	gcontig_1105601049384	CPC735_011510	476610	478274	None	2308	288	15726	No_constitutive_exon_found_in_species
GCTTAGAATCGAGATGGCATGTTTTCTCTCGATACTGATGGGGGGTTTAGGA	611050	611141	611191	611139	-1	gcontig_1105601049384	CPC735_011820	610272	611366	None	2308	288	15726	No_constitutive_exon_found_in_species
TCAGGGGTTACATAGTTACATAAATCCCATATATTAACAGCCGGGAATAGTG	611894	612498	612548	612496	-1	gcontig_1105601049384	CPC735_011830	611894	613127	None	2308	288	15726	No_constitutive_exon_found_in_species
GGTAAGCCTGGAAATCCGTACTGTAAATTAGATCGCTGACAGGGCATTAGGC	731408	731874	731358	731410	1	gcontig_1105601049384	CPC735_012150	731264	733279	None	2308	288	15726	No_constitutive_exon_found_in_species
CCGCGCCGTTTGACTTATGGTCAGCTAACCACGAATTTATACGGGCATAGTT	752998	753112	753162	753110	-1	gcontig_1105601049384	CPC735_012210	751661	756371	None	2308	288	15726	No_constitutive_exon_found_in_species
TATCCCACGGCTTCCTTTTCGCCGACGGCTTAACTAACTGATGTGGGTAGCC	770065	770350	770015	770067	1	gcontig_1105601049384	CPC735_012250	769632	771847	None	2308	288	15726	No_constitutive_exon_found_in_species
CATGATAAGGGCTTCCTACTGACCGCACACGTGCTCTTCTTGGGAGGTAGTA	792004	792334	792384	792332	-1	gcontig_1105601049384	CPC735_012320	792004	792695	None	2308	288	15726	No_constitutive_exon_found_in_species
CTTGCTGGGCCTCAGGTGGAACCTGTGCTGACGATGTCTTGGGAACAAAGTT	799660	799821	799871	799819	-1	gcontig_1105601049384	CPC735_012360	799013	800597	None	2308	288	15726	No_constitutive_exon_found_in_species
TGGTTCTGCGCTTCATCGGTAAATGGCTGATGGTGGAGATGATGGGATAGGT	1082193	1085385	1082143	1082195	1	gcontig_1105601049384	CPC735_013150	1081574	1085385	None	2308	288	15726	No_constitutive_exon_found_in_species
CCCCTAGACCTACATAGCCGGAGGCAAGATATTAACAATCAATGGGTCAGAT	1204488	1204753	1204803	1204751	-1	gcontig_1105601049384	CPC735_013500	1203530	1205043	None	2308	288	15726	No_constitutive_exon_found_in_species
GTGGTATTATTTCGTTGTTTTGAATGCTCTAATCCTAACAAGTGGGATAGAA	1312258	1312496	1312546	1312494	-1	gcontig_1105601049384	CPC735_013860	1311734	1313752	None	2308	288	15726	No_constitutive_exon_found_in_species
GCAAAGAAATGGACTGCTTGCTAACCACTCCCGCACCTCTCTGGGGACAGCA	253726	254298	254348	254296	-1	gcontig_1105601051765	CPC735_065280	253726	254682	None	2308	288	15726	No_constitutive_exon_found_in_species
AACATTTCTCAATGAGAAGTTCTTGCTAACAAAAAATCTTTGGGATATAGTT	451297	451374	451247	451299	1	gcontig_1105601051765	CPC735_065620	449714	451374	None	2308	288	15726	No_constitutive_exon_found_in_species
TCAACGACGGTGATATTTAAAATCATCTTTTTCCTTAACAAGGGCAATAGGT	472396	474731	474781	474729	-1	gcontig_1105601051765	CPC735_065690	472396	475117	None	2308	288	15726	No_constitutive_exon_found_in_species
TCCTCCTTTCTTGCAGCTTGTCTAACTATTTTTTGTTTCTGGGAGTGTAGCG	543924	544040	544090	544038	-1	gcontig_1105601051765	CPC735_065860	543665	544616	None	2308	288	15726	No_constitutive_exon_found_in_species
TCTTTTCTAGCACAGTTGTCGAATGTTTGCCGATACTGATGCGGGATTAGAT	637037	637170	636987	637039	1	gcontig_1105601051765	CPC735_066140	636097	638057	None	2308	288	15726	No_constitutive_exon_found_in_species
TGGTATCATCAACTTCATACTCGTCTTTACTCATCTTCTTTGGGATGCAGAG	767571	768108	768158	768106	-1	gcontig_1105601051765	CPC735_066540	767571	768665	None	2308	288	15726	No_constitutive_exon_found_in_species
CGCTCTTTGTTGCTATAATGTTGGCTCGAGCGCTGACCTGGGGATTATAGCA	782461	782509	782411	782463	1	gcontig_1105601051765	CPC735_066600	782252	784515	None	2308	288	15726	No_constitutive_exon_found_in_species
ACCCCGCACAGTCACACAGGGCGATCGAGTGCTGATATTGTGGGCGATAGGA	816953	817151	817201	817149	-1	gcontig_1105601051765	CPC735_066700	815505	817762	None	2308	288	15726	No_constitutive_exon_found_in_species
ATCAACTGCTTGCCTCTCTGCTGCCCATGATTCTAATGACAACGGGACAGCA	825237	825393	825187	825239	1	gcontig_1105601051765	CPC735_066740	824000	825796	None	2308	288	15726	No_constitutive_exon_found_in_species
GAAAGAAAAGAAAAACCCGTGTTGACTCTGGCCCCGGGAGGGGAGTACAGTG	966668	967063	966618	966670	1	gcontig_1105601051765	CPC735_067200	965901	967816	None	2308	288	15726	No_constitutive_exon_found_in_species
TTTCACATCACTCCGCTTTACCGTAAAGATGCTGACGAAAGGGGCGGTAGAC	1015743	1015900	1015693	1015745	1	gcontig_1105601051765	CPC735_067360	1014824	1016686	None	2308	288	15726	No_constitutive_exon_found_in_species
CCATAACTTCCAGTCAGTATTTTCACCAACTAACGAGTTAATGGGATTAGTT	1135783	1136170	1136220	1136168	-1	gcontig_1105601051765	CPC735_067660	1135783	1137382	None	2308	288	15726	No_constitutive_exon_found_in_species
GGTGCGTACGAACGATTGTACACAGTCTCGAGCTGACTTCTAGGGTGCAGTG	56599	57077	56549	56601	1	gcontig_1105601051713	CPC735_060950	56018	57699	None	2308	288	15726	No_constitutive_exon_found_in_species
AGTTGAAAGGGACCGGGATTTAAAGCTGACGGACTCTCGGGAGAATTTAGTG	227214	228060	227164	227216	1	gcontig_1105601051713	CPC735_061400	226682	228060	None	2308	288	15726	No_constitutive_exon_found_in_species
TTCCGGCAATTGAACAGGTCCGCTTACATACTCTTTTCGTGGGTACATAGAA	311294	311905	311244	311296	1	gcontig_1105601051713	CPC735_061630	307488	314335	None	2308	288	15726	No_constitutive_exon_found_in_species
TTTTTTTTTAGAGACTAATGGCGAAAGATTTGGACAATTGGGAGCAAAAGCG	375990	376035	375940	375992	1	gcontig_1105601051713	CPC735_061820	375535	376035	None	2308	288	15726	No_constitutive_exon_found_in_species
CTCTCGTTTCCTAAACGCAGGAGTAAATACGGGCTGACGGGGTGGAACAGAT	433858	434194	433808	433860	1	gcontig_1105601051713	CPC735_062010	433545	435401	None	2308	288	15726	No_constitutive_exon_found_in_species
CTTCGCTCGAGCCCAAATAAATTAAACTAACGTGACTGGGGATAAAACAGTT	503544	504513	503494	503546	1	gcontig_1105601051713	CPC735_062210	502090	504513	None	2308	288	15726	No_constitutive_exon_found_in_species
GTATCATCGCTCCTTTCGCTATGTCTCCTGGCCTTGGGTTCACAGAAAAGGG	676994	678081	676944	676996	1	gcontig_1105601051713	CPC735_062660	675935	678081	None	2308	288	15726	No_constitutive_exon_found_in_species
TAAGTTCAACCCAGAGTCCACTCAATGAGATAAATTACTAATGGGCACAGAA	734328	735877	734278	734330	1	gcontig_1105601051713	CPC735_062840	732300	735877	None	2308	288	15726	No_constitutive_exon_found_in_species
TGCCTCCAAGCTAAAATGATGCGGCCATGTGCTAATGTGGGGTCAAACAGAA	807051	807522	807001	807053	1	gcontig_1105601051713	CPC735_063020	804486	810785	None	2308	288	15726	No_constitutive_exon_found_in_species
AGTAAGTTGTTCATCCCACATAATGCGCACGACTTTGTCTAATGGGCTAGGT	854136	854228	854278	854226	-1	gcontig_1105601051713	CPC735_063120	852307	857142	None	2308	288	15726	No_constitutive_exon_found_in_species
CGTAAAGCTCATGCAAGGCCCCAGCAAGTTGTTATATACCACGCCGGGAGTG	955388	955510	955560	955508	-1	gcontig_1105601051713	CPC735_063500	954911	955963	None	2308	288	15726	No_constitutive_exon_found_in_species
TGCCCAACTACCTGATCTGTTCCCGTTACTAATGACATTTGGGAATCAAGTC	1039841	1039918	1039968	1039916	-1	gcontig_1105601051713	CPC735_063770	1038871	1040559	None	2308	288	15726	No_constitutive_exon_found_in_species
GGCGACATAGCCTCAATAATGGTATTAATACTGATCGTGTTGGGATCAAGTC	1039766	1039787	1039837	1039785	-1	gcontig_1105601051713	CPC735_063770	1038871	1040559	None	2308	288	15726	No_constitutive_exon_found_in_species
TTTCCTCCCAGGTGACACGTATCAAAATTTGATTGCTAACCGCGGGATAGGG	1056216	1056345	1056395	1056343	-1	gcontig_1105601051713	CPC735_063810	1056216	1058395	None	2308	288	15726	No_constitutive_exon_found_in_species
GGCTCTTTGGGAGACCTGCAGCCATTGATGCATGTAGTATTGGGAACCAGAT	1096220	1096235	1096170	1096222	1	gcontig_1105601051713	CPC735_063960	1095954	1097686	None	2308	288	15726	No_constitutive_exon_found_in_species
TGAACATCTTATCCAGCTCATAAATCGTTAATATATTCATGGGATTGTAGGC	1256132	1256338	1256388	1256336	-1	gcontig_1105601051713	CPC735_064280	1255322	1256808	None	2308	288	15726	No_constitutive_exon_found_in_species
GTACTGACAACATCCCTTTGTGCTACTTGCAGCCTGCTGAGGGAGTATAGGG	5811	6653	6703	6651	-1	gcontig_1105601051753	CPC735_041260	5551	7268	None	2308	288	15726	No_constitutive_exon_found_in_species
TCTTTTTTTTTTCTTTTTTTGGGGATGATTTGATGCTGATGACGGGTTAGAC	96772	97067	97117	97065	-1	gcontig_1105601051753	CPC735_041480	96772	99072	None	2308	288	15726	No_constitutive_exon_found_in_species
TAATATTTCCTCCACCTATGTGGATAACTGGTTATCTGACACTGGGATAGAT	120418	120523	120573	120521	-1	gcontig_1105601051753	CPC735_041550	118459	122518	None	2308	288	15726	No_constitutive_exon_found_in_species
CCCGACTTCCGCTTTCCAGCCAGCTGTCCTTTGTTGACTTGATGGGTTAGAT	183538	183674	183488	183540	1	gcontig_1105601051753	CPC735_041770	183341	185503	None	2308	288	15726	No_constitutive_exon_found_in_species
GCGAGGCTATCTCGAAGATCCTTTTAATAACTGACAACGTGGGGGTTTAGAA	336628	338800	338850	338798	-1	gcontig_1105601051753	CPC735_042060	335335	339443	None	2308	288	15726	No_constitutive_exon_found_in_species
CGAGCATCCCTTGCGAAGATAAGGCCTGTTCCACTAACATGGGAGTGTAGGA	531966	533144	533194	533142	-1	gcontig_1105601051753	CPC735_042580	531827	533511	None	2308	288	15726	No_constitutive_exon_found_in_species
TAAGTGGTTCTGATCCTTTCGTCAACACTGTTCACTGATATAGAGGGCAGTT	538171	538510	538121	538173	1	gcontig_1105601051753	CPC735_042610	537416	540521	None	2308	288	15726	No_constitutive_exon_found_in_species
GGTGCCCTTTCTCCGCTAACTCGTGGAGAAAGCACTAATGGGATATGCAGTT	558701	558890	558940	558888	-1	gcontig_1105601051753	CPC735_042690	555334	560127	None	2308	288	15726	No_constitutive_exon_found_in_species
TGTGTATTCAAATGGGGCCTTTTTCCACTAAAGGGGAGTTGGGCATGTAGAT	778011	780001	777961	778013	1	gcontig_1105601051753	CPC735_043370	776722	780967	None	2308	288	15726	No_constitutive_exon_found_in_species
TCGGTGAATACTGACTTTTCTTTCTTTCTTTCTTTTTTTTGGGAACGCAGAA	836321	836596	836271	836323	1	gcontig_1105601051753	CPC735_043590	835922	837820	None	2308	288	15726	No_constitutive_exon_found_in_species
AATCGCACCGTCCTTTTTTTTTTTTTCATGGGTTCTGACGAGGGATTAAGAT	845781	846167	845731	845783	1	gcontig_1105601051753	CPC735_043630	845262	846985	None	2308	288	15726	No_constitutive_exon_found_in_species
TGCCTTGCCTCCGAGTTGGATCCCTAATATTTGTTTTCCCTGGGGAACAGTA	883841	884477	883791	883843	1	gcontig_1105601051753	CPC735_043790	883661	885487	None	2308	288	15726	No_constitutive_exon_found_in_species
TCCAGCTCCTTTCCTCTCAATCCTCTCTTTTTGACTAAGTAGGGTGCTAGGA	908823	908948	908773	908825	1	gcontig_1105601051753	CPC735_043860	907595	909748	None	2308	288	15726	No_constitutive_exon_found_in_species
GTTGATGGATAACGACAGACGTATTGCTCATTTGCTGACGACTGGGAAAGGC	983190	984834	984884	984832	-1	gcontig_1105601051753	CPC735_044060	981503	985267	None	2308	288	15726	No_constitutive_exon_found_in_species
TACACCTTCCATACTACCGCTCCCCCATCCTGTTACTGAAAAGGGACCAGGA	31666	31851	31901	31849	-1	gcontig_1105601051711	CPC735_038300	31008	32597	None	2308	288	15726	No_constitutive_exon_found_in_species
TTTCGGCTATGTGAATAGGCGGGCTAACAGGGATTGCTTGGGTGACGCAGCC	200433	200671	200721	200669	-1	gcontig_1105601051711	CPC735_038560	199484	203019	None	2308	288	15726	No_constitutive_exon_found_in_species
TGAGAAGAGTTCAGATTCACTGACCGGCAATCCTCATTTGGGAACAACAGTA	226604	228327	228377	228325	-1	gcontig_1105601051711	CPC735_038630	226604	228705	None	2308	288	15726	No_constitutive_exon_found_in_species
CCTCGCTTTTCATAATGAAGCCTGGAAAAGAAAGCTGACTGGGATATTAGGG	299406	299417	299467	299415	-1	gcontig_1105601051711	CPC735_038880	298276	300105	None	2308	288	15726	No_constitutive_exon_found_in_species
TTGAATACATATGTACAGTACATATACTTTCTAACTCATTTCGAGGGTAGTA	471698	472103	472153	472101	-1	gcontig_1105601051711	CPC735_039290	471290	472462	None	2308	288	15726	No_constitutive_exon_found_in_species
GAACACGGAGCAACATTGATCCAAGGTCTAACAAAAGCATTTGGGCGAAGGG	471290	471527	471577	471525	-1	gcontig_1105601051711	CPC735_039290	471290	472462	None	2308	288	15726	No_constitutive_exon_found_in_species
TAAGTGACAACCCATCCGTTGAGCAGGGCCAATTCTTACGTGGGATATAGCT	648847	649121	649171	649119	-1	gcontig_1105601051711	CPC735_039900	648043	649385	None	2308	288	15726	No_constitutive_exon_found_in_species
ACACGATTACTGATGGGTTATCCCGTTGTGGTTTGGGGGGGAAATATTAGTT	673020	673329	672970	673022	1	gcontig_1105601051711	CPC735_039950	671981	676415	None	2308	288	15726	No_constitutive_exon_found_in_species
CCCCAAACCTACTTATATGTGGTAAAGCCTTCATACTAATGGGGATATAGAC	796648	797285	797335	797283	-1	gcontig_1105601051711	CPC735_040310	795883	798382	None	2308	288	15726	No_constitutive_exon_found_in_species
TACATTCCCTCTTGGTATTGATCATGCTGACACGAAGGGGAAAATGGCAGAT	810935	811657	810885	810937	1	gcontig_1105601051711	CPC735_040340	810062	811657	None	2308	288	15726	No_constitutive_exon_found_in_species
CCTCTTCTCAACCACAACGTTTGTCTTTGCTAATGGGGATACGGACGTAGTT	35109	35613	35059	35111	1	gcontig_1105601051707	CPC735_035580	34812	35765	None	2308	288	15726	No_constitutive_exon_found_in_species
ACAGCGGTGTGCGTGTATGCGACATTGACGGGTTTACTGACGGGAGATAGTG	232531	232649	232699	232647	-1	gcontig_1105601051707	CPC735_036060	231271	233478	None	2308	288	15726	No_constitutive_exon_found_in_species
CGCCTTCTTCTCTGTCCTCCGTGTAATCACTAACCAGGGTGGACGTATAGCT	355337	355809	355287	355339	1	gcontig_1105601051707	CPC735_036430	354774	355809	None	2308	288	15726	No_constitutive_exon_found_in_species
TCATGTTACGCCCAGAAAGATTGGGGTTTACTAATCCGGGGGTAAAATAGTA	571579	571751	571801	571749	-1	gcontig_1105601051707	CPC735_036870	571579	572397	None	2308	288	15726	No_constitutive_exon_found_in_species
GCCGTACGATTCAGAATGTACTGACTGTGTCCCCCTTTTGAGGGTAACAGAC	628356	628777	628827	628775	-1	gcontig_1105601051707	CPC735_037030	626789	629147	None	2308	288	15726	No_constitutive_exon_found_in_species
GGAATAGAATGGCGGTTGGGATGACTGACATCGTTCACGGGAAAGAGTAGCC	639495	640217	639445	639497	1	gcontig_1105601051707	CPC735_037060	639022	640217	None	2308	288	15726	No_constitutive_exon_found_in_species
TCCCCAGCTTTCTCGAAGACCATGGTGTATAGGATACTAAGGGGTAATAGGC	648972	649479	649529	649477	-1	gcontig_1105601051707	CPC735_037090	648972	650679	None	2308	288	15726	No_constitutive_exon_found_in_species
GTGAGGGCTGACCGACTTGCCTGCCGGACACGCGGGTGGGAGGAGTGTAGGT	820334	820415	820284	820336	1	gcontig_1105601051707	CPC735_037650	819826	821307	None	2308	288	15726	No_constitutive_exon_found_in_species
CGATTTCGGCTACAAACTTGAATTGTCGTCGCTGATTATAGGGCTAAAAGGG	951187	951428	951478	951426	-1	gcontig_1105601051707	CPC735_038100	951187	952159	None	2308	288	15726	No_constitutive_exon_found_in_species
AGTCAGGGTACCTCCGGGGTTGTAGATACTAGTTCTAACAACCAGGGCAGAT	25129	25151	25201	25149	-1	gcontig_1105601051785	CPC735_019830	22329	25524	None	2308	288	15726	No_constitutive_exon_found_in_species
GAGAGCCTTCCCTGCTGCTTACAGGGCTGAATTGCTTATCTGGGCGATAGTA	299603	300993	299553	299605	1	gcontig_1105601051785	CPC735_020600	298778	300993	None	2308	288	15726	No_constitutive_exon_found_in_species
CCCTTCCCCGCGACTTTTCTCACATAGAGATTCCACCCGTGGGTATGTAGGA	372808	373345	372758	372810	1	gcontig_1105601051785	CPC735_020820	372591	373345	None	2308	288	15726	No_constitutive_exon_found_in_species
TCCATATTTGATAAGTGATCCCGGTTGCTTTTTATGCCTGAAGGGGGAAGCT	472523	472849	472473	472525	1	gcontig_1105601051785	CPC735_021060	471013	473282	None	2308	288	15726	No_constitutive_exon_found_in_species
ATAAATGAGTCAAACTTGTCGTCTTCTTGACATCTACTGATGGGTCAAAGAT	530374	530727	530777	530725	-1	gcontig_1105601051785	CPC735_021280	530111	531122	None	2308	288	15726	No_constitutive_exon_found_in_species
CGTTCGATGCTGGGTCGAATTCGACATGGTTGCTGACTTTGGGGGACTAGGT	161044	161948	160994	161046	1	gcontig_1105601051771	CPC735_000710	160636	162124	None	2308	288	15726	No_constitutive_exon_found_in_species
CTACGTACCGTTGATAGGAGGTTGACCGTGTATGCTTTGGGGGAAATAAGTC	261144	261190	261240	261188	-1	gcontig_1105601051771	CPC735_001060	260402	261899	None	2308	288	15726	No_constitutive_exon_found_in_species
TGACCAACCTTGTTATAGCCCCATTTCAACCTAACAGATGGGCAATAAAGGC	269782	269950	269732	269784	1	gcontig_1105601051771	CPC735_001090	267648	270119	None	2308	288	15726	No_constitutive_exon_found_in_species
ATCAGAGATTTTACTGACGAATTTCTCTTGTTATGGGGGAAAAAAACCAGGC	313281	313470	313520	313468	-1	gcontig_1105601051771	CPC735_001250	313052	315116	None	2308	288	15726	No_constitutive_exon_found_in_species
AAGAAAAAAGAAATTAATTAGACGAGGTGGCGATTCTGACGATGGGATAGCT	317638	317742	317588	317640	1	gcontig_1105601051771	CPC735_001260	317432	319242	None	2308	288	15726	No_constitutive_exon_found_in_species
GGTCATCCCTGCTGAGGGCTGCGGGATAACTTGAGCTAACGGGCGATCAGGT	9980	11911	11961	11909	-1	gcontig_1105601051787	CPC735_021560	9980	12180	None	2308	288	15726	No_constitutive_exon_found_in_species
CCGCAGGAATGATAGATTTGCTGACGCGGGGGATATTTTTTGGGAATTAGTT	117646	117787	117837	117785	-1	gcontig_1105601051787	CPC735_021850	116893	118351	None	2308	288	15726	No_constitutive_exon_found_in_species
GTGAGTAGTACATCTCTCATTGAAAAAGACACGCTGGCTGATGGGAGTAGTT	43667	45302	43617	43669	1	gcontig_1105601049390	CPC735_000140	43557	45302	None	2308	288	15726	No_constitutive_exon_found_in_species
