# Supplementary material for: Widespread Separation of the Polypyrimidine Tract From 3′ AG by G Tracts in Association With Alternative Exons in Metazoa and Plants
Source: Front Genet. 2019 Jan 14;9:741. doi: 10.3389/fgene.2018.00741 (PMC6339879; doi:10.3389/fgene.2018.00741)
Supplement: DATA FILE S1 — Sequences of REPAG 3′ SS from each species of fungi. [file Data_Sheet_1.zip › Supplementary data 1/Fungi_Release38_metarhizium_majus_arsef_297.txt]

REPA_GGG_Sequence	Exon_Start	Exon_End	Pos_-50	Pos_+2	Strand	Chromosome	GeneID	Gene_Start	Gene_End	Gene_Name	Number_of_REPAs	Number_of_REPAs_has_GGG	Number_of_Intron(Intra_genic_Region)	Upstream_Constitutive_Exon
CCGTATCATCTGCCAAGGGCGGTGTTGGCAAGAGCACAGTCGCGGGTGAGTT	32403	32577	32353	32405	1	Scaffold_1	MAJ_00013	32123	33289	None	3198	401	17499	No_constitutive_exon_found_in_species
GCTACTACTGGTTTGTTTCTGACAACAGTCTAACAGAGGGGGGGCCATAGTA	60763	62404	60713	60765	1	Scaffold_1	MAJ_00025	59896	62404	None	3198	401	17499	No_constitutive_exon_found_in_species
GACGACAACGTTGAACAAGACTTGCGCAAATCATCTATTTGGGGGAAGAGCA	149945	150111	150161	150109	-1	Scaffold_1	MAJ_00046	147743	154059	None	3198	401	17499	No_constitutive_exon_found_in_species
CTATCAATCATACTGTACTGACACAACGCTCTACGGGGCTGATGCGACAGCT	198754	204699	198704	198756	1	Scaffold_1	MAJ_00058	198085	204809	None	3198	401	17499	No_constitutive_exon_found_in_species
TTGGTATTAGTGAAAGTTTCCAATGCTAACGGATTTGGGGGACGATCAAGAG	264435	264615	264385	264437	1	Scaffold_1	MAJ_00071	261075	264615	None	3198	401	17499	No_constitutive_exon_found_in_species
TTACATGAACGAAGGAAACCAGGCCCAGAACGCTAATATGGACGGGCCAGAA	404148	405282	405332	405280	-1	Scaffold_1	MAJ_00110	404148	406507	None	3198	401	17499	No_constitutive_exon_found_in_species
TCTCCATGCCAATGTAAAACTATTGAACACCACTGACAGAGGGGGGTCAGAA	491603	492127	491553	491605	1	Scaffold_1	MAJ_00130	491210	492127	None	3198	401	17499	No_constitutive_exon_found_in_species
TCGGATTCGACCTCGGGTGGTTGACAGAGTGGCTAACCGTGGGAGGAAAGGA	570737	571178	571228	571176	-1	Scaffold_1	MAJ_00157	569712	572370	None	3198	401	17499	No_constitutive_exon_found_in_species
TGCTCGTTTAACCGGGCGCTGAAAAATACAATCGCTGATGGGATAATTAGCG	569712	569977	570027	569975	-1	Scaffold_1	MAJ_00157	569712	572370	None	3198	401	17499	No_constitutive_exon_found_in_species
TCCCCCTTGATTTATTAAAAAAAAAAACCACCCTGCTCACCTGGGAAAAGTC	652250	652663	652713	652661	-1	Scaffold_1	MAJ_00179	652250	653961	None	3198	401	17499	No_constitutive_exon_found_in_species
TCCTGGAGCATCGACCCTTTGGAAGGCTTCGTTTACTAACGGGGTTGCAGTG	866148	866236	866098	866150	1	Scaffold_1	MAJ_00238	865684	866236	None	3198	401	17499	No_constitutive_exon_found_in_species
CCAAGTGAGAACTGTTGGAAGCATTTGAGCTAACATGACTTGGGGAATAGGA	950771	950885	950721	950773	1	Scaffold_1	MAJ_00259	950392	951342	None	3198	401	17499	No_constitutive_exon_found_in_species
CAAATGTATACACGATCCTCGGCGAGGCAAACTAACACGGGCATGGCAAGGC	1185578	1186563	1185528	1185580	1	Scaffold_1	MAJ_00334	1185262	1186563	None	3198	401	17499	No_constitutive_exon_found_in_species
ACAAACAGGCTATGGACAAGGGATTGGCATGCATGCTAATGGGTGAATAGGC	1284604	1284778	1284554	1284606	1	Scaffold_1	MAJ_00367	1281487	1285087	None	3198	401	17499	No_constitutive_exon_found_in_species
TACTTGAGCTGGTGTGCTAACACGGAGCTGGGGCGCGGGGGGGTAAATAGAA	1720489	1721062	1720439	1720491	1	Scaffold_1	MAJ_00486	1719686	1721062	None	3198	401	17499	No_constitutive_exon_found_in_species
CTGCCGCGTTCTTCATCCCAGCTATGATTGTTGACCTTGGGGAATCACAGCT	1807249	1807802	1807199	1807251	1	Scaffold_1	MAJ_00514	1806835	1809278	None	3198	401	17499	No_constitutive_exon_found_in_species
AGCCTCTCCCAAGTCTTTTGCGGGCGAGACCAGGCTAACCAGGGTGCCAGTT	1819086	1819179	1819229	1819177	-1	Scaffold_1	MAJ_00519	1818834	1819680	None	3198	401	17499	No_constitutive_exon_found_in_species
TGGTCACACCTTTCTATCTAAGTTTTGGAAATGAAATCTAACGAGGGCAGAG	1821504	1821588	1821638	1821586	-1	Scaffold_1	MAJ_00520	1820192	1821819	None	3198	401	17499	No_constitutive_exon_found_in_species
GGGCCTCACCGAACCTTTGGAGTTGTACCGTTGCTGATTGGGCGGGCTAGCT	75571	75875	75521	75573	1	Scaffold_2	MAJ_00579	75116	79058	None	3198	401	17499	No_constitutive_exon_found_in_species
CTGGGGTGTTCGGAACCAGGAGAGCATACGCTGACCACAAGGGCGCGCAGAG	126776	126937	126987	126935	-1	Scaffold_2	MAJ_00602	126776	127222	None	3198	401	17499	No_constitutive_exon_found_in_species
GATGGTCGGTGTGTAGTTACTGGCTGGGCTGGGCTGACTGGTTGGGGCAGGG	142691	143032	142641	142693	1	Scaffold_2	MAJ_00608	142034	143032	None	3198	401	17499	No_constitutive_exon_found_in_species
CACGTTTTCATGCGAAAGAGAAAAAAAGGAAAACTAACGTGGGATATTAGTT	231020	232916	232966	232914	-1	Scaffold_2	MAJ_00637	231020	233584	None	3198	401	17499	No_constitutive_exon_found_in_species
TCCAACTGATATGCTGACATAACTGAACCTTGCTCCGCGGGGAAACACAGAT	337471	337602	337421	337473	1	Scaffold_2	MAJ_00662	337025	338068	None	3198	401	17499	No_constitutive_exon_found_in_species
CCGCACACATTTGTTTCTTGAAAACCAGGCTTTTTCTAACACGTGGGTAGCA	405685	406139	405635	405687	1	Scaffold_2	MAJ_00687	401692	406139	None	3198	401	17499	No_constitutive_exon_found_in_species
AAGTCAAGCCAATATGCCCCCATAAGTGCATCATGCTGACACGTGGGTAGTC	533462	538129	538179	538127	-1	Scaffold_2	MAJ_00725	533462	538605	None	3198	401	17499	No_constitutive_exon_found_in_species
GCTGACAGTGACCCGCCGATTGACTTGATAATGGCTAACCATGGGCAAAGAA	704912	706514	706564	706512	-1	Scaffold_2	MAJ_00767	704577	707003	None	3198	401	17499	No_constitutive_exon_found_in_species
CATACACTGGTCCGGATATTGTACTCCCCTAACACGGCGGGAGAGAGCAGCT	753526	753674	753724	753672	-1	Scaffold_2	MAJ_00784	753072	753891	None	3198	401	17499	No_constitutive_exon_found_in_species
TGGGACATGTTTTATTTGAGCTCAAGGGCGGTCCTAACCTGAAGGGGCAGTT	1119603	1119751	1119801	1119749	-1	Scaffold_2	MAJ_00903	1119312	1119900	None	3198	401	17499	No_constitutive_exon_found_in_species
ACTAGGCAGCACTGTTGTAATGCCGAATCGATGCTAATGCGTGGGAACAGAG	1315173	1315301	1315123	1315175	1	Scaffold_2	MAJ_00952	1315016	1320902	None	3198	401	17499	No_constitutive_exon_found_in_species
GCCTAGGGCAGAGACTGATACGGGACGTGTGTGCTGACGTTTGAGGGCAGCC	1335074	1335132	1335024	1335076	1	Scaffold_2	MAJ_00958	1334733	1335282	None	3198	401	17499	No_constitutive_exon_found_in_species
GTATGGTGCACCAGGAATGCTTCACAAATTGGACTTCAGCTGCGGGCAAGCC	1414082	1414911	1414961	1414909	-1	Scaffold_2	MAJ_00981	1414082	1416374	None	3198	401	17499	No_constitutive_exon_found_in_species
TCTTTTTTTTGGACTTGTGTGTGTCGCCCTGCCGCTGACTAGGGTTGTAGGC	36061	36217	36267	36215	-1	Scaffold_3	MAJ_00998	36061	37142	None	3198	401	17499	No_constitutive_exon_found_in_species
GTTTTGAAGAGCTTGGCTGTGATGAGCTGGGCCTCGAACTGGGCTTAGAGGT	260028	261612	261662	261610	-1	Scaffold_3	MAJ_01062	260028	262604	None	3198	401	17499	No_constitutive_exon_found_in_species
TATGTAAGCCAAGCGGCGTGACCCCGTGAATACCTGTACTAATGGGGCAGGG	367680	367826	367876	367824	-1	Scaffold_3	MAJ_01088	367345	368191	None	3198	401	17499	No_constitutive_exon_found_in_species
ACTCACAGCTTGCCCACGTCCAAGACAGACACACTAATTACGGGGTGTAGTT	480646	481303	480596	480648	1	Scaffold_3	MAJ_01125	480111	481303	None	3198	401	17499	No_constitutive_exon_found_in_species
CTGGAGAATCCCTCACAAAATGAGTTGTTATTCATTGACAATCGGGGCAGGT	872811	872829	872879	872827	-1	Scaffold_3	MAJ_01240	872811	873417	None	3198	401	17499	No_constitutive_exon_found_in_species
TGGTGGTTCACTTCAGGCCGGGGACAAGATGAATGCTAATGGGTGGCTAGAT	913507	913576	913457	913509	1	Scaffold_3	MAJ_01254	912920	913969	None	3198	401	17499	No_constitutive_exon_found_in_species
GAGTCCCGAGATGGTGGAGAGTTTCATAGGCTAACGGGTTGAGAAAATAGGA	1254932	1255043	1255093	1255041	-1	Scaffold_3	MAJ_01343	1254847	1255558	None	3198	401	17499	No_constitutive_exon_found_in_species
GCTGCTGGAGAGCCACCGATTGAAACGTTGAAGCTTACTCGGGGAAACAGTG	36812	36955	36762	36814	1	Scaffold_4	MAJ_01369	36355	37413	None	3198	401	17499	No_constitutive_exon_found_in_species
TATGACTTGCTGGGTGAGATGGAATTTGGCTGACTCTTGGGTGAAACTAGAT	152042	153937	153987	153935	-1	Scaffold_4	MAJ_01407	152042	154701	None	3198	401	17499	No_constitutive_exon_found_in_species
TATGAGCGAGTTCTCGAGTAAGTGGAAGCCGGCAAGGCCGAGGGTGCGAGAC	323714	324123	324173	324121	-1	Scaffold_4	MAJ_01463	323714	325421	None	3198	401	17499	No_constitutive_exon_found_in_species
CAACAAGATTCGTCTACAAGGAGACATCAACTAACGACAAGGGGAATTAGGG	634972	636009	636059	636007	-1	Scaffold_4	MAJ_01566	634446	636591	None	3198	401	17499	No_constitutive_exon_found_in_species
CTTTCTAGAGTGTTGGCCCCCAAAATTTCTGACTATGGAACGTGGGATAGTT	668076	668414	668464	668412	-1	Scaffold_4	MAJ_01573	667023	669261	None	3198	401	17499	No_constitutive_exon_found_in_species
CTTTCTCCGCCATCTTATCGCATGGACTCTACTGACTCTCAGGGCAACAGGG	754967	755231	755281	755229	-1	Scaffold_4	MAJ_01601	753330	755473	None	3198	401	17499	No_constitutive_exon_found_in_species
CGTCTTGATGCCGCAGCGCACGATTGCCTTGTACTGACGACGGGACGCAGGT	772057	772224	772274	772222	-1	Scaffold_4	MAJ_01608	772057	772375	None	3198	401	17499	No_constitutive_exon_found_in_species
GATATACTTGATACCTGACCGCTGGTAATAGCTGACCTCGGGTGTGACAGTC	960053	960412	960462	960410	-1	Scaffold_4	MAJ_01663	959893	961298	None	3198	401	17499	No_constitutive_exon_found_in_species
CACACCGTCTAGGGTCGATATCATGGGATGAAATGCTAACAGCTGGGTAGGT	1023439	1023801	1023389	1023441	1	Scaffold_4	MAJ_01689	1022699	1025459	None	3198	401	17499	No_constitutive_exon_found_in_species
GTGAGTGTTTTGTGTGGTGTGCGGTGAAATCGCGAGGCTGACGGGTGTAGGG	1085640	1085734	1085784	1085732	-1	Scaffold_4	MAJ_01712	1085640	1086176	None	3198	401	17499	No_constitutive_exon_found_in_species
GGGTCAGTGATCCACCAACACTGAGAATTTCATGTAACTTGGGTAGCAAGGA	160493	160515	160443	160495	1	Scaffold_5	MAJ_01731	159719	162033	None	3198	401	17499	No_constitutive_exon_found_in_species
TTCGTCCAGATGGAAGAATGATGCCAGGAACACTAACATGTGGGATGAAGAT	191841	192088	192138	192086	-1	Scaffold_5	MAJ_01743	191841	193397	None	3198	401	17499	No_constitutive_exon_found_in_species
GGGTTAGGCGTGGGATCTGGGGATGTGGGCTAACATAGGGTATGAAATAGCC	211178	211463	211128	211180	1	Scaffold_5	MAJ_01748	210803	211463	None	3198	401	17499	No_constitutive_exon_found_in_species
CATGCCGGGATTTCGGCCTCGGCCTGCACCTGCGACTGACGGGCATACAGTT	216928	217397	216878	216930	1	Scaffold_5	MAJ_01750	216680	217565	None	3198	401	17499	No_constitutive_exon_found_in_species
TAGTGCTTCATTGTAGTGATTCGACCGACTTTGCTGATATGGGATAATAGAA	314627	316526	316576	316524	-1	Scaffold_5	MAJ_01786	314627	316988	None	3198	401	17499	No_constitutive_exon_found_in_species
CTATATGCTGAGTCTATATTTTGGCTAATGGCATGGCTGGCACTGGGAAGTC	350454	351849	351899	351847	-1	Scaffold_5	MAJ_01794	348193	352541	None	3198	401	17499	No_constitutive_exon_found_in_species
AAAATGAAAATAAAATGAATACTTACTAATGGAATGTATTGTATGGGTAGCC	446607	446949	446557	446609	1	Scaffold_5	MAJ_01817	445544	446949	None	3198	401	17499	No_constitutive_exon_found_in_species
GGTAGGTGCCATTTGTTGCCCGCTTCATTGGTAGTAACTAATCGGGACAGGT	492692	492764	492814	492762	-1	Scaffold_5	MAJ_01829	491071	495193	None	3198	401	17499	No_constitutive_exon_found_in_species
GCTATTCCTCCTATTATCTTGAGGAGATGAAGATTAACTGGGAAGCCCAGAT	492464	492529	492579	492527	-1	Scaffold_5	MAJ_01829	491071	495193	None	3198	401	17499	No_constitutive_exon_found_in_species
ATCCACGACCAAAAGACTGGGAATCATTGCGTGCTAATGTTGGGATATAGGA	761578	761740	761528	761580	1	Scaffold_5	MAJ_01903	761327	762214	None	3198	401	17499	No_constitutive_exon_found_in_species
CGCAGGCGATCGCACGGGGGTCCATGAATCTGACAAGAATACGTGGGTAGAT	819219	819382	819169	819221	1	Scaffold_5	MAJ_01924	819070	820230	None	3198	401	17499	No_constitutive_exon_found_in_species
TGTAGTTTCAACTGAGAAGATGAGTTGGCCAATGCTGACATGGGAGATAGAT	873534	873627	873484	873536	1	Scaffold_5	MAJ_01939	873212	876573	None	3198	401	17499	No_constitutive_exon_found_in_species
GTCGTTCAGAATTCGTGAGAGACAGCTTCTGACATTTCACACGGGCGCAGAA	904192	904293	904343	904291	-1	Scaffold_5	MAJ_01948	904192	905179	None	3198	401	17499	No_constitutive_exon_found_in_species
GAAATGCGATGAGACAAAGCCGGCTTGCAAAAACTGTATCAAATGGGCAGGG	976337	977092	976287	976339	1	Scaffold_5	MAJ_01971	976034	977092	None	3198	401	17499	No_constitutive_exon_found_in_species
TGAACACATGAAACGTACACAAACAAGCGATCATGGCTAACGGCGGGCAGCT	138821	139387	139437	139385	-1	Scaffold_6	MAJ_02021	136249	140145	None	3198	401	17499	No_constitutive_exon_found_in_species
GATTCTTGAACCCAAGATGCTAGTGCCGATACTAATTTGAGGGCTGATAGGT	264753	264857	264703	264755	1	Scaffold_6	MAJ_02053	264319	266683	None	3198	401	17499	No_constitutive_exon_found_in_species
AGTTGGCGCTGAGCAGCGGCGACATGGTTCTCATGAGGGGGGCGACGCAGTC	339365	339557	339315	339367	1	Scaffold_6	MAJ_02071	338315	339557	None	3198	401	17499	No_constitutive_exon_found_in_species
TTTCAAAACGTGATTATGGCACGGCGGAAGCTAATTGATTCTGGGACAAGCA	448607	448842	448892	448840	-1	Scaffold_6	MAJ_02108	446864	449386	None	3198	401	17499	No_constitutive_exon_found_in_species
TATGTTTGCTATCTTTGTTTGCGTTGCTCAACCGGGAGAGGGGAGTTTAGGG	448393	448533	448583	448531	-1	Scaffold_6	MAJ_02108	446864	449386	None	3198	401	17499	No_constitutive_exon_found_in_species
AATGCAATCAATCCGAAACATGGAATACACTAACGCCTTGGGGAATACAGTT	526075	526462	526512	526460	-1	Scaffold_6	MAJ_02131	525347	526768	None	3198	401	17499	No_constitutive_exon_found_in_species
CATATGCGAATGGGAACAGGTGTGGTACTGGACTAATGTGGGAATGGCAGCG	529480	529540	529430	529482	1	Scaffold_6	MAJ_02133	529085	529540	None	3198	401	17499	No_constitutive_exon_found_in_species
CAGGTACCTGCTAGGTACCTCTCCCGCTGCCGACGCTGCTGGGGGTACAGCC	580064	580150	580200	580148	-1	Scaffold_6	MAJ_02146	577458	582377	None	3198	401	17499	No_constitutive_exon_found_in_species
GGTACGCTAGAGACTTTTCTCATTGAAAATACTTGCTTATACCGGGATAGTT	591572	594337	591522	591574	1	Scaffold_6	MAJ_02147	591327	594337	None	3198	401	17499	No_constitutive_exon_found_in_species
CAAGACGTTTGCCCCAGCTTCCCGGCAGTCAAACTAACGGGAGCACGCAGAT	809248	809584	809198	809250	1	Scaffold_6	MAJ_02207	808386	809584	None	3198	401	17499	No_constitutive_exon_found_in_species
GTCCTACGGTTTGCCCGTCACAAGAATTCTTGATTGAAACGTGGGTGTAGGC	900048	900368	899998	900050	1	Scaffold_6	MAJ_02238	899844	902275	None	3198	401	17499	No_constitutive_exon_found_in_species
AAGGCTCTGGCCGTGAGCTGGAGTCAATTGTTGTTGGGGAAATCCAAAAGGC	26044	26316	26366	26314	-1	Scaffold_7	MAJ_02287	24692	27664	None	3198	401	17499	No_constitutive_exon_found_in_species
TATGTATTGAATATACAATCATTGGGTGACACGCTCTAACGGGAATATAGAA	171083	171320	171033	171085	1	Scaffold_7	MAJ_02335	170934	172797	None	3198	401	17499	No_constitutive_exon_found_in_species
GAATGCAGAAACATCTCCTTTTTCGGAGCTGATACTAAGTCATGGGATAGAC	208012	208188	208238	208186	-1	Scaffold_7	MAJ_02344	205086	208720	None	3198	401	17499	No_constitutive_exon_found_in_species
ATCAAGGAATGGGACATGGGCTTCGTGCTAATCAAGCGGGGTTGGAATAGGA	276949	277099	277149	277097	-1	Scaffold_7	MAJ_02369	275215	277173	None	3198	401	17499	No_constitutive_exon_found_in_species
CCGGTCAGAGTGTACAGAATCTAACACGCCGTACGTCGGGAAAAAAACAGGT	295096	295162	295046	295098	1	Scaffold_7	MAJ_02374	293445	295938	None	3198	401	17499	No_constitutive_exon_found_in_species
TTTTTAACCAAGAGTTCTCCGTCTTTCATGGGTCTAATCTGGGATTGTAGGA	572307	572901	572951	572899	-1	Scaffold_7	MAJ_02437	571980	574818	None	3198	401	17499	No_constitutive_exon_found_in_species
TCTGACGACGCAATTTTCATACACTTTCTAAACCACGACGGGGGGGAAAGAT	605775	606516	606566	606514	-1	Scaffold_7	MAJ_02450	605775	606843	None	3198	401	17499	No_constitutive_exon_found_in_species
AAAGCTCAACCGCTGCTGTGCTGCAGAGCTGACAGGCCCGGGGATACTAGAA	637963	638138	637913	637965	1	Scaffold_7	MAJ_02459	637366	638622	None	3198	401	17499	No_constitutive_exon_found_in_species
AAACCTCTCTGGCCTCTCTTTTTGCACAAGGCTAACCAACTCGGGGGCAGCC	662922	663056	662872	662924	1	Scaffold_7	MAJ_02466	662622	664726	None	3198	401	17499	No_constitutive_exon_found_in_species
TTGTCACTCCCTCTTTTTTATGCGCTCGTGCTGACGTCCGAGGGGCCCAGGT	663344	663855	663294	663346	1	Scaffold_7	MAJ_02466	662622	664726	None	3198	401	17499	No_constitutive_exon_found_in_species
TCTTCTTTCCGTGTTACAAAGCACAGTATTTTTTGACTGTCGGGATACAGGC	665179	666001	666051	665999	-1	Scaffold_7	MAJ_02467	665179	666417	None	3198	401	17499	No_constitutive_exon_found_in_species
GCTCAAAAAAAAGCCGGTAGATTGCTCGGTTTCTAATGATGGGGCCATAGGC	697191	698099	697141	697193	1	Scaffold_7	MAJ_02473	696694	698099	None	3198	401	17499	No_constitutive_exon_found_in_species
AGTCCAGGACGGGACTAACTACTTCCCCCTTTTTGGGGGGCAGACAACAGAT	721873	722032	721823	721875	1	Scaffold_7	MAJ_02480	720325	722303	None	3198	401	17499	No_constitutive_exon_found_in_species
CTACGTATCCGGGCTTCGGCCTTTTGTTGCGAGGCTGACGCGGGACATAGTT	831230	831309	831359	831307	-1	Scaffold_7	MAJ_02508	831093	832089	None	3198	401	17499	No_constitutive_exon_found_in_species
GCCCACTGTGAAGCAATTCTTCAACGGGCAGAATTAACGGGGAAATATAGCT	941349	941846	941299	941351	1	Scaffold_7	MAJ_02545	940404	942034	None	3198	401	17499	No_constitutive_exon_found_in_species
AATGCCTTCTCAATGATGCCTTGGTGACCTTGCGCTGACGGGGATTGAAGCG	22027	23495	23545	23493	-1	Scaffold_8	MAJ_02571	22027	24212	None	3198	401	17499	No_constitutive_exon_found_in_species
AAGAGAAAAAGGCAAAACCGGATAAAACTTGAGGCTAAAAATGGGAGTAGTT	112266	112368	112216	112268	1	Scaffold_8	MAJ_02596	109947	112368	None	3198	401	17499	No_constitutive_exon_found_in_species
TTGGCCGCGATCTGCCTTGCAAGGCCTTGCTACTGACACGGGAACACTAGGT	119519	119645	119695	119643	-1	Scaffold_8	MAJ_02599	118180	119867	None	3198	401	17499	No_constitutive_exon_found_in_species
CCCCCGCCATTGCCTAGGTTTCTTACCACTTGATACTGACCGGGATACAGTC	172402	175648	172352	172404	1	Scaffold_8	MAJ_02614	172317	175648	None	3198	401	17499	No_constitutive_exon_found_in_species
CTTTGGGTGGTCAGTGAGCTGGGAGCTGACGCTGGACTTGGGGGAAATAGAC	455124	455296	455346	455294	-1	Scaffold_8	MAJ_02684	454502	455488	None	3198	401	17499	No_constitutive_exon_found_in_species
AACCCCAACCCGCAAACGCAGACTAACACCGCTTGGGGGGGGGGAAACAGAC	518606	519070	519120	519068	-1	Scaffold_8	MAJ_02701	518606	519520	None	3198	401	17499	No_constitutive_exon_found_in_species
TACCCATTAAACAAAGACAAGGAAAACAAAATCCACTGACACAGGGGCAGTC	526719	527876	527926	527874	-1	Scaffold_8	MAJ_02706	526719	528209	None	3198	401	17499	No_constitutive_exon_found_in_species
ATGCCCGGCCCATAATTGGAAGAGATACGAGAAAAACTAACGAGGGACAGAG	565609	565930	565559	565611	1	Scaffold_8	MAJ_02718	564508	565930	None	3198	401	17499	No_constitutive_exon_found_in_species
AAAAAAAAACAAAAAAAACAAAAAAACACTGCTCCTAACTCGGGAACCAGGG	3701	4207	3651	3703	1	Scaffold_9	MAJ_02816	2558	4329	None	3198	401	17499	No_constitutive_exon_found_in_species
AAGCACTCGCACCGTCCAAGGTAGAAACATCAGAATACTAACGGGGAGAGTC	62581	63087	63137	63085	-1	Scaffold_9	MAJ_02835	62581	63884	None	3198	401	17499	No_constitutive_exon_found_in_species
CGGTGGCAGAAGGGAGACGGCCAAACATGGGCTAACACGGGCGGTGACAGCA	130665	130813	130615	130667	1	Scaffold_9	MAJ_02858	130548	131049	None	3198	401	17499	No_constitutive_exon_found_in_species
TCCCCCCCCCCAACCAACAGTACAGTGTGTCCTGAAACTGACGAGGGTAGAT	131920	131956	131870	131922	1	Scaffold_9	MAJ_02859	131321	132342	None	3198	401	17499	No_constitutive_exon_found_in_species
TACCATTGCAACACATTTTTCTGTAGATGCCGCAGCTAACCAAGGGCCAGGC	203074	204186	203024	203076	1	Scaffold_9	MAJ_02880	197807	204186	None	3198	401	17499	No_constitutive_exon_found_in_species
CCACGCTTATAGTCACAGGTTAGTTGATTCCTCCTAACCGTGTGGGATAGGG	376150	377029	376100	376152	1	Scaffold_9	MAJ_02929	376034	377029	None	3198	401	17499	No_constitutive_exon_found_in_species
TAGTTACTCTAGCAATACGGAGTACAGATAACTTACTCCATACGGGACAGAG	392433	392563	392613	392561	-1	Scaffold_9	MAJ_02932	388923	392660	None	3198	401	17499	No_constitutive_exon_found_in_species
TAGTGATAAAATACATGCATTAGGTCACAGACCAACTGATAGGGAATTAGAC	518260	518893	518210	518262	1	Scaffold_9	MAJ_02966	517043	518893	None	3198	401	17499	No_constitutive_exon_found_in_species
TTTTAATGAACATTCTGGCGAAAACAACTCATAATAACGCGGGCATGTAGAC	581683	582208	582258	582206	-1	Scaffold_9	MAJ_02987	581683	583049	None	3198	401	17499	No_constitutive_exon_found_in_species
TTGCAGATTATAAAAAACACCGAAAGAGAAGCTGATGATGGCCGGGGTAGCA	615867	616577	615817	615869	1	Scaffold_9	MAJ_02996	615133	616995	None	3198	401	17499	No_constitutive_exon_found_in_species
TTTCCCGACAGCACAAAAAATCAAATCAAAGCTAACAATCATGGGTGTAGGA	743655	744121	743605	743657	1	Scaffold_9	MAJ_03029	742142	744121	None	3198	401	17499	No_constitutive_exon_found_in_species
TTGGTATGTTCTGAACTTCTGAATCTGCAATCTGCCTTCTCTGGGCAAAGTG	34465	34875	34925	34873	-1	Scaffold_10	MAJ_03089	31490	35052	None	3198	401	17499	No_constitutive_exon_found_in_species
GGTCTCTCTGTCATGATGACATGGCTGCTGACGGGGGTGTTGGGAGCCAGTG	208575	208654	208704	208652	-1	Scaffold_10	MAJ_03129	207567	209250	None	3198	401	17499	No_constitutive_exon_found_in_species
GAAGCAACCTTGCCAACGAACAACACCGTGATGCTGATACGATGGGATAGAT	300306	300352	300256	300308	1	Scaffold_10	MAJ_03161	300194	301196	None	3198	401	17499	No_constitutive_exon_found_in_species
GCATTCTTGGCCTTGGCGGCGGCGGATGGACGCGCGACTGATGGGTGTAGTG	369363	369442	369492	369440	-1	Scaffold_10	MAJ_03179	369363	371242	None	3198	401	17499	No_constitutive_exon_found_in_species
CGCTCATATGCTACATGCTGGACGACTTGCTGATACCGAGGGAATAACAGGT	394183	394650	394700	394648	-1	Scaffold_10	MAJ_03189	393547	394786	None	3198	401	17499	No_constitutive_exon_found_in_species
TTCGGGCGGAGCTGTCAAAATCGTCCAGCAAGCAGTGCTAATGGGTATAGGC	432687	432862	432912	432860	-1	Scaffold_10	MAJ_03207	432284	434260	None	3198	401	17499	No_constitutive_exon_found_in_species
CAACTGCCAATCTACCAAACACAATAAACATGTGCTGACAAAGGGAACAGAT	889463	890821	890871	890819	-1	Scaffold_10	MAJ_03290	889463	891191	None	3198	401	17499	No_constitutive_exon_found_in_species
TTATTCTTCTTTGGCATGTGAGGAAACAAGAGGCAGGGCTAACGAATTAGGT	80022	80184	79972	80024	1	Scaffold_11	MAJ_03316	78057	80184	None	3198	401	17499	No_constitutive_exon_found_in_species
GGCTGCCTTTGTTATCCAAGATTGATTGTCCAATACTGACAGGGAGCGAGCA	216905	217315	217365	217313	-1	Scaffold_11	MAJ_03361	216905	218872	None	3198	401	17499	No_constitutive_exon_found_in_species
GTTGACGGCGTGAGGATTCCCGCAGCACCGCTTGCTGACCAGGGGAGCAGCG	262412	262535	262585	262533	-1	Scaffold_11	MAJ_03375	261793	262869	None	3198	401	17499	No_constitutive_exon_found_in_species
TTGTGTGATTTTTTTGGAAACGAACCAGGGCTAACTCGGGGGGGTGGCAGAG	350635	350891	350585	350637	1	Scaffold_11	MAJ_03406	349878	351781	None	3198	401	17499	No_constitutive_exon_found_in_species
TCTACATGACGGGATTATTACCAGCGAACAGATACTGACTGGGATTATAGGT	378719	378833	378669	378721	1	Scaffold_11	MAJ_03416	377700	378833	None	3198	401	17499	No_constitutive_exon_found_in_species
GGAGAGAGGGAAACAAATGCCTAGTATGACTAACTTGTGTCGATGGGCAGGT	457945	458819	457895	457947	1	Scaffold_11	MAJ_03439	457616	461015	None	3198	401	17499	No_constitutive_exon_found_in_species
TTTTTGGTGGTTGTTTTGATGCGTGTTGCTAACGGGGGGTTGGGAATTAGTG	510131	510416	510466	510414	-1	Scaffold_11	MAJ_03454	510131	511888	None	3198	401	17499	No_constitutive_exon_found_in_species
TCTTGGAAAGAACCACTGGGCCATGCTAAACACAGTGCTGACGGGACAAGAC	744424	746060	744374	744426	1	Scaffold_11	MAJ_03496	744181	746060	None	3198	401	17499	No_constitutive_exon_found_in_species
GCGCTGCCCACCGGCGCGCCCGTCGACACGCTGCGCCTGCCGGGTGGGAGTT	31790	32310	32360	32308	-1	Scaffold_12	MAJ_03531	31790	33055	None	3198	401	17499	No_constitutive_exon_found_in_species
ATCAACATGCGCGGTCTCGAAGGGAAGGAATTTTACTAATACGGGAATAGGA	318426	318641	318691	318639	-1	Scaffold_12	MAJ_03611	317957	318818	None	3198	401	17499	No_constitutive_exon_found_in_species
TACGGTACGTATGAATAAGTTATTTTTGACGCGGGGGCTAATGGGCGAAGAT	435343	435465	435515	435463	-1	Scaffold_12	MAJ_03646	434482	436907	None	3198	401	17499	No_constitutive_exon_found_in_species
TCGCTGAGAAAGCCACTAACCTGTCCGTGCATCTGTCTTGGGTGTGGTAGAC	448922	449107	448872	448924	1	Scaffold_12	MAJ_03649	446138	449713	None	3198	401	17499	No_constitutive_exon_found_in_species
TGGCACGAGCGCACATGCAAGCTCTGGCTAACACTTGATCTTGGGGGTAGAC	503189	503301	503351	503299	-1	Scaffold_12	MAJ_03665	502150	503450	None	3198	401	17499	No_constitutive_exon_found_in_species
GTACGATTTGGAGGCGGCAAGGGCATTGCAAGCTAACACGATGGGCACAGAT	608609	608765	608815	608763	-1	Scaffold_12	MAJ_03697	608609	609646	None	3198	401	17499	No_constitutive_exon_found_in_species
AGCCCAAACGTCGTGTACAAGCTGAGCTTGTGACTAATGATGAGGGACAGGT	637561	637686	637736	637684	-1	Scaffold_12	MAJ_03708	637215	639531	None	3198	401	17499	No_constitutive_exon_found_in_species
CGTTTGATGGGGGAACATTGTAGACGTACTTATACGGGAGAAAACTGTAGGT	43403	43682	43353	43405	1	Scaffold_13	MAJ_03766	42006	47382	None	3198	401	17499	No_constitutive_exon_found_in_species
TTGTTTTGCTATTTCAAAGACTTTGGGATTGACTAACACAAGGGCGACAGAA	141398	142078	142128	142076	-1	Scaffold_13	MAJ_03798	141398	142650	None	3198	401	17499	No_constitutive_exon_found_in_species
GAAAGCCAATCCTGCGAGACTGTTGAAAACTAACGGCATGGGCTGAATAGTA	146111	146450	146500	146448	-1	Scaffold_13	MAJ_03800	146111	147776	None	3198	401	17499	No_constitutive_exon_found_in_species
CATGCTACCAGTGTCTTGTGTTGAATTTGCAGAAACTAACCGGGAAGTAGAC	222085	222365	222415	222363	-1	Scaffold_13	MAJ_03821	222085	224005	None	3198	401	17499	No_constitutive_exon_found_in_species
TCGCCCCGTCTCGTTGTCTCTCGCCGTTGCTGACAGGGCCAGAAATGTAGCT	489415	490414	489365	489417	1	Scaffold_13	MAJ_03867	489130	490414	None	3198	401	17499	No_constitutive_exon_found_in_species
GACGGACTGCCTCGAGAGGGCCATCCCGCTAATAAATGGCGGGACTATAGAA	511918	512328	511868	511920	1	Scaffold_13	MAJ_03875	511620	512328	None	3198	401	17499	No_constitutive_exon_found_in_species
TCCATAAAGGGCAAAACAAAACATGATGCTAACAATACGGGAATTCAAAGTT	587641	587783	587833	587781	-1	Scaffold_13	MAJ_03895	587389	588097	None	3198	401	17499	No_constitutive_exon_found_in_species
TTTCTTCCGCTTCTTAAAATAGCCGTAATGTACTTACGTGGGTAACACAGAT	779493	782983	779443	779495	1	Scaffold_13	MAJ_03940	778399	782983	None	3198	401	17499	No_constitutive_exon_found_in_species
CTCGGCAAGGTGGCATTGCAGCATTGGCCGCACTAACACGGGAATAACAGAG	6194	6267	6144	6196	1	Scaffold_14	MAJ_03943	6114	8649	None	3198	401	17499	No_constitutive_exon_found_in_species
CGCCGCGTTCCGAGTATAGAGTACAGGGTTACTAATACGCGGGTGTATAGTG	132073	132942	132992	132940	-1	Scaffold_14	MAJ_03970	132073	133327	None	3198	401	17499	No_constitutive_exon_found_in_species
ACCCATGCTGAAATGTGGGAAACTTTCAATGCTAATTCTAGGGACAACAGGG	228636	228775	228586	228638	1	Scaffold_14	MAJ_04003	223562	228775	None	3198	401	17499	No_constitutive_exon_found_in_species
GCGGGCAATAACGTATGCGAAAGATGAGAAAAGGCTAACGGGAATTGTAGAC	395634	397163	397213	397161	-1	Scaffold_14	MAJ_04048	395634	401669	None	3198	401	17499	No_constitutive_exon_found_in_species
CCCAAAAGAAGACTAAGAATTCCATTGCTAAGGCAGGACCGGGACTCAAGGC	417585	417808	417535	417587	1	Scaffold_14	MAJ_04053	417268	418512	None	3198	401	17499	No_constitutive_exon_found_in_species
CCCTTTTGCCTTTTTTTCTTTCTTTTTCAAACTGATACAAATGGGGACAGCA	418021	418305	417971	418023	1	Scaffold_14	MAJ_04053	417268	418512	None	3198	401	17499	No_constitutive_exon_found_in_species
GCAGGTCAAACACAGGAAATGGGAACTTGATGCTGACGAGTGGGATATAGGC	572002	572201	571952	572004	1	Scaffold_14	MAJ_04100	571620	573632	None	3198	401	17499	No_constitutive_exon_found_in_species
TTAACTTTGTTCATCTCGGTGACATTAGAAGCTAACACTTGGGCAAACAGAT	614470	614601	614420	614472	1	Scaffold_14	MAJ_04113	614272	615011	None	3198	401	17499	No_constitutive_exon_found_in_species
GAGCGGCCATGCCTGATTTGCCTCGGCATGTAATGCTAAATGACGGGCAGCC	660101	660269	660319	660267	-1	Scaffold_14	MAJ_04131	659980	660582	None	3198	401	17499	No_constitutive_exon_found_in_species
TATTCATCTCTGTTGTGCCGCAGATTAATCAACTAACACGGCGGGAACAGGC	715351	715870	715920	715868	-1	Scaffold_14	MAJ_04142	715351	716926	None	3198	401	17499	No_constitutive_exon_found_in_species
CTTTTCCTCCATGTCAAGGCAGCGCGGTGCTAACACCCCCGGGTAATCAGGA	146790	147367	146740	146792	1	Scaffold_15	MAJ_04199	145714	147367	None	3198	401	17499	No_constitutive_exon_found_in_species
AAGTAATCTACAATCACTACTGCAAAGTGTGCCTGGCTAACGGTGGGAAGAA	179812	180144	179762	179814	1	Scaffold_15	MAJ_04209	178750	180548	None	3198	401	17499	No_constitutive_exon_found_in_species
CCCTTGGAACCCTTTTGCCCCAAAAGTCACTGACACGAGGGACGTGATAGCT	249474	250263	249424	249476	1	Scaffold_15	MAJ_04226	249230	250263	None	3198	401	17499	No_constitutive_exon_found_in_species
AAGCACAGCACCACCAAAATGAAGACGCAAGCTGACAAAGAGGGCCACAGGA	533164	533590	533640	533588	-1	Scaffold_15	MAJ_04301	533164	533700	None	3198	401	17499	No_constitutive_exon_found_in_species
AGTCTCCTTTTCCGAACCGGAAAATTGCGCCGCTAAAGCGACGGGTATAGAC	690261	690797	690211	690263	1	Scaffold_15	MAJ_04346	687107	690797	None	3198	401	17499	No_constitutive_exon_found_in_species
CACAAGCCAATGACGAAACTTTTCGGACAATGTATTAACAGTGTGGGTAGTT	693220	693451	693170	693222	1	Scaffold_15	MAJ_04347	692086	693451	None	3198	401	17499	No_constitutive_exon_found_in_species
ATGACGCTGACAAGCCATGGACGAATTGCTAAGTACTCTGGGTGTGATAGAT	157872	158034	158084	158032	-1	Scaffold_16	MAJ_04386	157872	158543	None	3198	401	17499	No_constitutive_exon_found_in_species
CTACACGACGACGATAGTACGATTTTGCTAACACTAGGCGGGGGGAAAAGTC	219167	219573	219117	219169	1	Scaffold_16	MAJ_04399	216170	219573	None	3198	401	17499	No_constitutive_exon_found_in_species
TCTTGGTCATTGAAGTTTGTAACGACCCTAATTCTGACCCTGGGATGTAGGC	253112	253553	253603	253551	-1	Scaffold_16	MAJ_04412	252984	254807	None	3198	401	17499	No_constitutive_exon_found_in_species
GGCCTTTTCAACAAAAGACCACATGCTGACATGTCAGGGCCTGAAAACAGTA	316349	316746	316796	316744	-1	Scaffold_16	MAJ_04435	315270	317053	None	3198	401	17499	No_constitutive_exon_found_in_species
TCTTCCATCAATGCCACCAAAGAGACTTTGGCTGACAATTGGGAATATAGAA	561044	561149	561199	561147	-1	Scaffold_16	MAJ_04507	561044	562349	None	3198	401	17499	No_constitutive_exon_found_in_species
TTGCCCAACAGGCACTTCTGAATTGAAACAGGAACTGACAACGGGTGCAGTT	18602	18935	18552	18604	1	Scaffold_17	MAJ_04522	17500	19979	None	3198	401	17499	No_constitutive_exon_found_in_species
CTCCGGTGTACATGTCCCGTGTCTTCCATGCCGCTAACGTGGGAGAACAGTA	87378	88041	87328	87380	1	Scaffold_17	MAJ_04541	86834	88311	None	3198	401	17499	No_constitutive_exon_found_in_species
GTTAGGGATAATGATAGCTGGAAGTTGCACACCGACTAACAGGGGTATAGGG	192633	192744	192583	192635	1	Scaffold_17	MAJ_04565	190043	192744	None	3198	401	17499	No_constitutive_exon_found_in_species
CCGATCGTCTCTGCAGGATTTTGATTTGTTTCTAATTTGGGATAAACAAGGA	385815	386046	386096	386044	-1	Scaffold_17	MAJ_04620	385815	387026	None	3198	401	17499	No_constitutive_exon_found_in_species
TGTGCGGGGTACAGATCCGCACCGACCAGGCCGCTGAAACCGGGACACAGCA	470360	470847	470310	470362	1	Scaffold_17	MAJ_04653	470163	470847	None	3198	401	17499	No_constitutive_exon_found_in_species
CTCGCCCATCCAGCACCTGCCACGCATGTCCAAGGCGCTCGGGGGAAAAGTC	553031	553734	552981	553033	1	Scaffold_17	MAJ_04673	552916	553734	None	3198	401	17499	No_constitutive_exon_found_in_species
TATTATCTGTTGGTGGGGTCCTTTTGCTGACAGACTTGTCATTGGGATAGTG	47623	47964	48014	47962	-1	Scaffold_18	MAJ_04695	44827	48230	None	3198	401	17499	No_constitutive_exon_found_in_species
CCCTCTGAATCACCGATTTGTAAAAACAGTGCTGACTTTGGGCAATACAGTC	255701	255816	255651	255703	1	Scaffold_18	MAJ_04763	254155	256596	None	3198	401	17499	No_constitutive_exon_found_in_species
CCACGCTCAGTCCTGTCGAGCTGAATGCTAATGCTGCATGGGGTCATAAGGC	492527	492655	492705	492653	-1	Scaffold_18	MAJ_04832	489910	492870	None	3198	401	17499	No_constitutive_exon_found_in_species
CCAAACGCTACAAGCTGTTGAGGGGAAGTGCTAATTCGATGGGCAACTAGGG	39044	39134	38994	39046	1	Scaffold_19	MAJ_04850	38450	39331	None	3198	401	17499	No_constitutive_exon_found_in_species
ATGTCCCAGAAACCTCACGTGCACGTATATTCACCCGCAGCGGGCAACAGTT	108453	109081	108403	108455	1	Scaffold_19	MAJ_04865	108251	109081	None	3198	401	17499	No_constitutive_exon_found_in_species
TGCAGACTTCCTATCTGTCAAAACTTTGAGGCTCACAATTAGGGGTATAGAT	152937	153114	152887	152939	1	Scaffold_19	MAJ_04880	152734	153344	None	3198	401	17499	No_constitutive_exon_found_in_species
ATCTAGCGTTACCTAAACGCATCCATCTAACTAAAACACTGGTGGGACAGAT	248358	248451	248501	248449	-1	Scaffold_19	MAJ_04910	246195	249957	None	3198	401	17499	No_constitutive_exon_found_in_species
AGCGTTTTTCAACCATTGCGCAATGCCATAATTCGCTAACAGGGCAGCAGGA	30871	31954	30821	30873	1	Scaffold_20	MAJ_04999	27832	31954	None	3198	401	17499	No_constitutive_exon_found_in_species
GATCCTCTGCCTCGTGGGGGGAAAATTGGGTGACTAATTCGATCGGGTAGGC	247342	247512	247292	247344	1	Scaffold_20	MAJ_05060	246530	247512	None	3198	401	17499	No_constitutive_exon_found_in_species
GAACTTGGCATGCATTGATCAATGAATCTCATGCTAACTTGGGTTGCGAGGC	317755	317949	317999	317947	-1	Scaffold_20	MAJ_05085	316676	318345	None	3198	401	17499	No_constitutive_exon_found_in_species
CAACCTGTTGTAATAATGCAACGGCCACTAATATAGCCCTGGGTCAATAGTT	316676	317682	317732	317680	-1	Scaffold_20	MAJ_05085	316676	318345	None	3198	401	17499	No_constitutive_exon_found_in_species
CTTCCCATGGCGAGCCGGTCTTGACCGATTTACTAACAATGGGCAAATAGCA	336834	337375	337425	337373	-1	Scaffold_20	MAJ_05090	336544	337750	None	3198	401	17499	No_constitutive_exon_found_in_species
CTGAGAATCATACCCCGTCAATAGCAAGCTAATCCAACGCGCGGGGGCAGAC	381923	382575	382625	382573	-1	Scaffold_20	MAJ_05105	381923	383093	None	3198	401	17499	No_constitutive_exon_found_in_species
AGTTGCTTTTGCTACTCCATTGGTCGGCTTGTCATATTAACCAAGGGCAGAT	467890	468651	468701	468649	-1	Scaffold_20	MAJ_05131	467890	469143	None	3198	401	17499	No_constitutive_exon_found_in_species
CCCGTATTATTCACCAGCAAGTAGAAGTCTGACGGGGCTGGGCCAAGTAGAA	28102	28945	28052	28104	1	Scaffold_21	MAJ_05151	27750	29850	None	3198	401	17499	No_constitutive_exon_found_in_species
TAAGTCAATACCAGGCCACCAATGGACTCATGTATGTGGGAAATGTACAGGA	60446	60889	60396	60448	1	Scaffold_21	MAJ_05160	59865	61111	None	3198	401	17499	No_constitutive_exon_found_in_species
GTTGGATGTGAGATTGTGAATGTACCTGCTAACCTTGGGCAACGACGTAGGC	129558	129668	129508	129560	1	Scaffold_21	MAJ_05180	128690	132405	None	3198	401	17499	No_constitutive_exon_found_in_species
TATATCCCCCTTGAACGAAAGGGAACCATTTGCTCATGGGAACAATGTAGGC	399932	400810	400860	400808	-1	Scaffold_21	MAJ_05262	399932	401425	None	3198	401	17499	No_constitutive_exon_found_in_species
CTACATGAGCCGCGCAAAGACTACCGTGCCGTGATGCTGACGGGGAGCAGGT	26042	26360	25992	26044	1	Scaffold_22	MAJ_05287	25821	26360	None	3198	401	17499	No_constitutive_exon_found_in_species
CCGTGTGTCAACTGGAACGACGAGCTCGACTGACCTTGAATGATGGGCAGGT	86691	87011	87061	87009	-1	Scaffold_22	MAJ_05309	86691	87516	None	3198	401	17499	No_constitutive_exon_found_in_species
TTTGCTCGTCGCCAAAAGAACCAGTTCCCTGCGCTGACACGGGGCACCAGGC	218148	218286	218098	218150	1	Scaffold_22	MAJ_05351	216968	218286	None	3198	401	17499	No_constitutive_exon_found_in_species
TTTTTTTTTTTTTTTTAATTCCCCCAATGCAGCGACTGACAAGGGTGCAGAT	218633	218828	218878	218826	-1	Scaffold_22	MAJ_05352	218633	220391	None	3198	401	17499	No_constitutive_exon_found_in_species
AAAAAAAAAAAGACAAGCGCACAAAAGCAAAAACACTGACGTGGGTATAGGT	243616	243748	243798	243746	-1	Scaffold_22	MAJ_05361	243029	244623	None	3198	401	17499	No_constitutive_exon_found_in_species
TCGGTCTTCCTTCCAGACCTTGGAAGAGATTGCTAATGGGAAAAAAACAGGA	306152	307007	306102	306154	1	Scaffold_22	MAJ_05377	298388	307007	None	3198	401	17499	No_constitutive_exon_found_in_species
CTCCCTTTGCCAACCGTCAATTCGGCCTTTGCTAACGGGCAAAAACGCAGCA	38309	38577	38259	38311	1	Scaffold_23	MAJ_05427	38168	38577	None	3198	401	17499	No_constitutive_exon_found_in_species
CATTCTGACGGGCGGTGCCTCCTCTGACATTGAATTCATACGGGAGCCAGAT	99007	99395	98957	99009	1	Scaffold_23	MAJ_05448	98482	100262	None	3198	401	17499	No_constitutive_exon_found_in_species
TCTTTTTTCGCCTTCTCTACACTATGCGCGTTTCTGACATAAGGGCCTAGGT	107743	108559	108609	108557	-1	Scaffold_23	MAJ_05451	107743	109181	None	3198	401	17499	No_constitutive_exon_found_in_species
TGCTGGACCCTGGTGCTGATGAACCGATGAGAGAAAACTGACTGGGGCAGTA	118342	119062	119112	119060	-1	Scaffold_23	MAJ_05456	117507	119815	None	3198	401	17499	No_constitutive_exon_found_in_species
GCTTGCTTCGCAAATTCCTCTTGAGAGCAAGGTGCTAACAGGGCGTACAGGA	315573	315948	315523	315575	1	Scaffold_23	MAJ_05518	314867	315948	None	3198	401	17499	No_constitutive_exon_found_in_species
GCGCATTCCAAGGGCCCAGAGTTGAAATGGCATTTCTAACGGGGACGCAGTT	119966	120526	119916	119968	1	Scaffold_24	MAJ_05590	119830	120526	None	3198	401	17499	No_constitutive_exon_found_in_species
CGCTGTTCCAAAAAAAAAGCCAATATGAGGTATGCGACTGACCAGGGCAGCA	291106	291651	291056	291108	1	Scaffold_24	MAJ_05645	290791	292553	None	3198	401	17499	No_constitutive_exon_found_in_species
GGTACGGCGCTGCTAAGTCTGAGCTCGATAGATTGCTGACAATTGGGCAGAA	318129	319079	319129	319077	-1	Scaffold_24	MAJ_05653	317724	319999	None	3198	401	17499	No_constitutive_exon_found_in_species
CTCACAGAATCGCTCAATCATTTGTCTCGTGTACTAACGCGGGATTGCAGGC	104673	105422	105472	105420	-1	Scaffold_25	MAJ_05703	104673	105989	None	3198	401	17499	No_constitutive_exon_found_in_species
TGTACATGTTCCACTCGCGCAGCAGCCATTACTAATCTGCATGGGTGTAGGT	107407	107638	107357	107409	1	Scaffold_25	MAJ_05704	106500	107638	None	3198	401	17499	No_constitutive_exon_found_in_species
GGTGTGGTAAGTCAAGGTGCCGCGTCGTTCTGTCGTTACAGGGCTAACAGAG	35518	35912	35962	35910	-1	Scaffold_26	MAJ_05791	34623	36229	None	3198	401	17499	No_constitutive_exon_found_in_species
CGCGGCGCAACCTGCTAATTTTAGTTTTCTTCATTCTTTTTGGGGCACAGGA	45377	46364	45327	45379	1	Scaffold_26	MAJ_05795	45098	46364	None	3198	401	17499	No_constitutive_exon_found_in_species
GTGTCATCTTATACCACCCCGCAAATATTTTAAGCTGACAGGGGCAATAGGG	371643	371875	371925	371873	-1	Scaffold_26	MAJ_05885	370063	372950	None	3198	401	17499	No_constitutive_exon_found_in_species
CTGGCATCCTAGACTCTTGGGGAAGAAAACACGGGCTAATGACAGGGCAGCC	15374	15846	15324	15376	1	Scaffold_27	MAJ_05892	14412	16115	None	3198	401	17499	No_constitutive_exon_found_in_species
GCCTAAATCGCCAATTGGTCTTTCGAACCACATCTGACTTGGGGTGGTAGCT	28166	28231	28116	28168	1	Scaffold_27	MAJ_05898	28076	29062	None	3198	401	17499	No_constitutive_exon_found_in_species
ATCATCATCATCACCCCCCTTCTCTTGTACTAACCCGTGGTGGGCGGTAGGA	58139	58479	58529	58477	-1	Scaffold_27	MAJ_05906	57116	58905	None	3198	401	17499	No_constitutive_exon_found_in_species
AAGCCCCCTCCAACGCCATAGCAAGTCCATGGGCTGAAATGGGACAGTAGTT	124307	124500	124550	124498	-1	Scaffold_27	MAJ_05927	122769	124875	None	3198	401	17499	No_constitutive_exon_found_in_species
TTGTGTGTTGTGTATTCGCCAGCGAAGCTTGGCTAATATTGGGGGAAAAGGA	147895	148233	147845	147897	1	Scaffold_27	MAJ_05936	144717	149828	None	3198	401	17499	No_constitutive_exon_found_in_species
TTTTTTCCCAACCAATACTCGTCGGGGGCTAACTACCATGGGGCAATTAGAT	225391	225498	225548	225496	-1	Scaffold_27	MAJ_05960	225084	225629	None	3198	401	17499	No_constitutive_exon_found_in_species
ATGAATTTACTACCCAAAAGCATGCCACAAGTGAAAACTAACAGGGACAGGT	358019	358194	358244	358192	-1	Scaffold_27	MAJ_06007	357457	358809	None	3198	401	17499	No_constitutive_exon_found_in_species
ATGAATTTACTACCCAAAAGCATGCCACAAGTGAAAACTAACAGGGACAGGT	360288	360463	360513	360461	-1	Scaffold_27	MAJ_06008	359726	361264	None	3198	401	17499	No_constitutive_exon_found_in_species
AGAGCCCATCAACCTGTGTAGCGCAGATACTGATCAAAAGGGAAAAAAAGAT	75382	75558	75332	75384	1	Scaffold_29	MAJ_06120	73135	76359	None	3198	401	17499	No_constitutive_exon_found_in_species
GCGCAGTCAACGGGAGCCTTGGGCACATACGAAACTAACAACTGGGATAGTG	261724	261818	261868	261816	-1	Scaffold_29	MAJ_06177	258432	262422	None	3198	401	17499	No_constitutive_exon_found_in_species
GCACAAGCCGGCGGCGCTTGTTTCGCAAACCAACTAACGGCCGGGAGTAGTC	346829	347425	346779	346831	1	Scaffold_29	MAJ_06208	346469	347425	None	3198	401	17499	No_constitutive_exon_found_in_species
TTTTAAGGTTCATTTGGACATGAGAGCAGTCGTGCTAATGAGGGCTGTAGCC	103762	105477	105527	105475	-1	Scaffold_30	MAJ_06234	103643	106881	None	3198	401	17499	No_constitutive_exon_found_in_species
TCAGTTTTCTTTGTCTCGTGCGGGTGCATCAGAAACTGACCGTGGGACAGTC	141818	142759	142809	142757	-1	Scaffold_30	MAJ_06250	139852	143072	None	3198	401	17499	No_constitutive_exon_found_in_species
ACACAAAAGAACACGATGATGCCACGCTTGCTGACCGGGCAGACACGCAGTT	307992	308099	308149	308097	-1	Scaffold_30	MAJ_06302	306340	308333	None	3198	401	17499	No_constitutive_exon_found_in_species
TTCTAATTGCTAGAAGTAGGTCTGTATTATATGCTAACAGGGCTCGAAAGCG	317074	317797	317847	317795	-1	Scaffold_30	MAJ_06304	316678	318318	None	3198	401	17499	No_constitutive_exon_found_in_species
TATTCCCCAGTCAAAACTCCCCTTTAGCTTCATACCACTGACTGGGTAAGTC	328748	328980	328698	328750	1	Scaffold_30	MAJ_06307	326831	330146	None	3198	401	17499	No_constitutive_exon_found_in_species
ACGAGAGAGTGTTGGTGATGCGTCAACCTGCAACTCACCTTGGGGAATAGTT	179871	179938	179988	179936	-1	Scaffold_31	MAJ_06363	179158	180263	None	3198	401	17499	No_constitutive_exon_found_in_species
TCCTCTCCAGCATTGGGCACGATGAGTACGGCGCTAATTGGGGGAAACAGCC	284049	284176	283999	284051	1	Scaffold_31	MAJ_06391	283793	285621	None	3198	401	17499	No_constitutive_exon_found_in_species
ACTCAAGCCACCAAGCCATAAGCATGGTCGTTCTGACCAAAGGGTCAAAGGC	23864	24656	23814	23866	1	Scaffold_32	MAJ_06413	23536	24656	None	3198	401	17499	No_constitutive_exon_found_in_species
TTCCTTACGCTTAACCCGCCCCCGGGACTGACTGTGCGGGAAACCCAGAGAT	88928	89251	89301	89249	-1	Scaffold_32	MAJ_06437	86209	89841	None	3198	401	17499	No_constitutive_exon_found_in_species
GCGCAGGAGATGGACCTGTCAGGATTGCAGAGCTTCTGGGAGACCAACAGGC	225701	225761	225651	225703	1	Scaffold_32	MAJ_06484	224624	225761	None	3198	401	17499	No_constitutive_exon_found_in_species
AGGTTGGACACGGCCTTGGACAAAAGAACATGTGCTGACTCGACGGGCAGAT	5860	6273	6323	6271	-1	Scaffold_33	MAJ_06508	5147	6871	None	3198	401	17499	No_constitutive_exon_found_in_species
CAAGCATGTCCTACTCCAAGTCTAGTGTGGAAGTTGACGGGAAAACCTAGCG	16069	16257	16307	16255	-1	Scaffold_33	MAJ_06510	12353	16472	None	3198	401	17499	No_constitutive_exon_found_in_species
TTGGGTGAGAATCTTGGTGTCCGTACTGAGAAACGCTCTGCGAGGGTTAGGG	109979	110027	109929	109981	1	Scaffold_33	MAJ_06535	107963	110027	None	3198	401	17499	No_constitutive_exon_found_in_species
CTCCCACGTTGTGACTGGGAAATGACGGTTGACCAACCATGGGAATCCAGTT	136364	136639	136689	136637	-1	Scaffold_33	MAJ_06544	135851	137513	None	3198	401	17499	No_constitutive_exon_found_in_species
TAAGTACTCTCGCGTCTCATGTACAGCACGCATACTAACAGAGGGTTTAGCT	10897	11500	11550	11498	-1	Scaffold_34	MAJ_06595	10897	14735	None	3198	401	17499	No_constitutive_exon_found_in_species
TGCCCCTGCAGGCGACATTACATCGCAGTATTGTCTAATGAATTGGGCAGAC	66042	66119	66169	66117	-1	Scaffold_34	MAJ_06606	64904	66279	None	3198	401	17499	No_constitutive_exon_found_in_species
ATCAATACAACACCACCATGGTCGATGCCATTGCTAACCCTGGGATATAGAA	75578	76773	75528	75580	1	Scaffold_34	MAJ_06609	75312	76773	None	3198	401	17499	No_constitutive_exon_found_in_species
TTTTTTTTCCACTCCCGAATCTTTGCCGCGGCGCTAAGCACAGGGTGTAGGG	94733	94823	94873	94821	-1	Scaffold_34	MAJ_06616	94668	95553	None	3198	401	17499	No_constitutive_exon_found_in_species
CCCTGGGCGTATGTATTTGACGGCGCTGGTGATTTGAGTCTGACGGGCAGCA	228509	228669	228459	228511	1	Scaffold_34	MAJ_06660	228103	230043	None	3198	401	17499	No_constitutive_exon_found_in_species
TGTCAATGGACCAGAGAATTTGGTGTTTGTCGCTGACAAGGGATAACTAGTA	244508	244780	244830	244778	-1	Scaffold_34	MAJ_06664	244508	247097	None	3198	401	17499	No_constitutive_exon_found_in_species
GTATGGTGCACCAGGAATGCTTCACAAATTGGACTTCAGCTGCGGGCAAGCC	24743	25572	24693	24745	1	Scaffold_35	MAJ_06680	23280	25572	None	3198	401	17499	No_constitutive_exon_found_in_species
GTATGTGAGTGTATTAAGAGCTGGATAAGTATTCCAAAAGGGAAGAGCAGAC	56398	56422	56472	56420	-1	Scaffold_35	MAJ_06684	56398	58610	None	3198	401	17499	No_constitutive_exon_found_in_species
CGTGCACCCAAACTTCCTTCACGAATTTGCTAACGAAGCCGACGTGGGAGGT	138654	139348	138604	138656	1	Scaffold_35	MAJ_06703	137500	139348	None	3198	401	17499	No_constitutive_exon_found_in_species
AGAAAGGCATATACATGGTTTGGGGTGTATGGTACTGACGCGGGACACAGGC	159719	160161	160211	160159	-1	Scaffold_35	MAJ_06710	159485	161030	None	3198	401	17499	No_constitutive_exon_found_in_species
AAGCTTGAAGGATCGCGCCGCGGTAGGGTCTGCGAAATATGTGGGACAAGGC	243580	243652	243702	243650	-1	Scaffold_35	MAJ_06733	243502	244975	None	3198	401	17499	No_constitutive_exon_found_in_species
GCATCATCTCGAATGCTTTCGTTTCCCAACACGACTGACCATCGGGGCAGGG	99284	99915	99965	99913	-1	Scaffold_37	MAJ_06817	99284	100106	None	3198	401	17499	No_constitutive_exon_found_in_species
GGGAATAGATGGACAAAGTCGGTGAATGCTAACACGTTTCGGGGCGGCAGAA	112915	113191	112865	112917	1	Scaffold_37	MAJ_06821	112432	113688	None	3198	401	17499	No_constitutive_exon_found_in_species
ATGAAGGCCGTGTCTCGCGTGTTTACGTTCAGTCGCTGACGGCGGGGTAGGG	117112	117139	117189	117137	-1	Scaffold_37	MAJ_06823	116160	117506	None	3198	401	17499	No_constitutive_exon_found_in_species
TCGGGTTTCTGCTTTGACCATGTTGAACACGGAGGAGCTGACAGGGGTAGGA	116306	116468	116518	116466	-1	Scaffold_37	MAJ_06823	116160	117506	None	3198	401	17499	No_constitutive_exon_found_in_species
TTCCCAACTCAGCGCCTGAAACTCCAGAGCTGACAGCGAGGGCAACGAAGCA	124267	125249	125299	125247	-1	Scaffold_38	MAJ_06888	124267	125345	None	3198	401	17499	No_constitutive_exon_found_in_species
TCTGTTACAAGTTCAACTGTATTCTCTAGGTACTGACGTTGAGGGGATAGAC	32606	32862	32556	32608	1	Scaffold_39	MAJ_06937	31917	34037	None	3198	401	17499	No_constitutive_exon_found_in_species
TTGGCGCCCGTATTTGTTGATATGACTTTGCTGATTGGGGTAACAAATAGTA	200043	200484	200534	200482	-1	Scaffold_39	MAJ_06984	200043	213249	None	3198	401	17499	No_constitutive_exon_found_in_species
AGTCTGGATTCTACCTCTGGTTTTACGCGTCTCTAAGACGGGAGAAACAGGA	63624	64153	63574	63626	1	Scaffold_40	MAJ_07010	63421	64685	None	3198	401	17499	No_constitutive_exon_found_in_species
CACATGTGGCTATTCCTTTTCGTTCGCTATATGCTGATGCGGGAGCCCAGGG	143931	144162	143881	143933	1	Scaffold_40	MAJ_07031	143310	145247	None	3198	401	17499	No_constitutive_exon_found_in_species
GAGAGAAACCTGCCACGGCTGCGACTTGGTTACTGAAGGGAGGGATGTAGGC	46146	46406	46096	46148	1	Scaffold_41	MAJ_07069	45405	46406	None	3198	401	17499	No_constitutive_exon_found_in_species
TGTAGCATCCGCTGACACGTTTCCCTGTGTTTCTAAAACCCGGGCAATAGAA	62227	62415	62465	62413	-1	Scaffold_41	MAJ_07076	60512	62729	None	3198	401	17499	No_constitutive_exon_found_in_species
CCCACCCGCCTTCTCGGCCACGGAGCAAGGCAACTCACGGGGAGCACTAGGT	160905	161185	160855	160907	1	Scaffold_41	MAJ_07104	159677	164955	None	3198	401	17499	No_constitutive_exon_found_in_species
TTTAATTCCCCGGCCGGGGAGGAGCGCGAGAAGGCTGACAGACGGGGCAGCA	187162	187324	187112	187164	1	Scaffold_41	MAJ_07115	186694	187324	None	3198	401	17499	No_constitutive_exon_found_in_species
GCCCTCGATGATGCTGCGAAGACGAGCCAATTGACTGACAAGGGGATTAGGA	132753	138028	138078	138026	-1	Scaffold_42	MAJ_07161	132753	138359	None	3198	401	17499	No_constitutive_exon_found_in_species
ATGTCGTTTGTACTATGGCGAGAGCATTGGACGCTGACGCTAGGGGAAAGGA	146280	146388	146230	146282	1	Scaffold_42	MAJ_07162	146126	147580	None	3198	401	17499	No_constitutive_exon_found_in_species
TCAGATGGATGCATAAGTAGCTGACCTAGCTGACACTGTGGGAAATTTAGAG	178775	178922	178972	178920	-1	Scaffold_42	MAJ_07171	178775	179793	None	3198	401	17499	No_constitutive_exon_found_in_species
TAAGTTTTTTTGCCTGGTATCGGCTTGACAGTCAATACTGACAGGGATAGAT	188643	188750	188593	188645	1	Scaffold_42	MAJ_07173	187258	189607	None	3198	401	17499	No_constitutive_exon_found_in_species
TGTGTTGTCTAGAGTGTGTCCATTGCTGACTTTGGGGATGTGGGGTGTAGTT	4541	4685	4491	4543	1	Scaffold_43	MAJ_07181	4038	4685	None	3198	401	17499	No_constitutive_exon_found_in_species
TGCCACCTCTTTCAGATGCTCGAGGCCATAGTATTAACACTTAGGGACAGGA	131709	132132	132182	132130	-1	Scaffold_43	MAJ_07221	129635	132785	None	3198	401	17499	No_constitutive_exon_found_in_species
GTGCCGCTTTTCTTCAAGTGTTGTTCCACGTCTGCTAACTCGGGAGATAGAT	137540	137690	137490	137542	1	Scaffold_43	MAJ_07223	136104	137690	None	3198	401	17499	No_constitutive_exon_found_in_species
ACCTTGACGTCTGGCAGGTGGAACTGACATTCTTTTTTTTTCGGGGGCAGAA	86131	87055	87105	87053	-1	Scaffold_44	MAJ_07268	86131	88106	None	3198	401	17499	No_constitutive_exon_found_in_species
TATAGACACCACACCAGTCCATGGCCGCTGACAAACTTGGGGGCGTACAGAT	184583	185808	184533	184585	1	Scaffold_45	MAJ_07354	183561	185808	None	3198	401	17499	No_constitutive_exon_found_in_species
CGTACCGTCTTGAGAACTCCCTTCGGCTAATTGCACTCTTCCGGGAATAGGC	40740	40907	40957	40905	-1	Scaffold_46	MAJ_07374	39121	41083	None	3198	401	17499	No_constitutive_exon_found_in_species
TTCGGAAATTGCATCGCGTCCATGCAATACTAACTTTTGCTGGGTTGAAGGC	157302	157754	157252	157304	1	Scaffold_46	MAJ_07412	156523	157963	None	3198	401	17499	No_constitutive_exon_found_in_species
ATTCGTTTCTCGAAAAGGGCGACCCGAAGAAGACGTGGGGCAGAGGATAGGG	28833	30861	30911	30859	-1	Scaffold_47	MAJ_07430	28833	31326	None	3198	401	17499	No_constitutive_exon_found_in_species
TGAGCGAGTTATTTCTTATGGAAACTACCGTGCTAACGCGGGCGAGTTAGAT	50632	50677	50727	50675	-1	Scaffold_47	MAJ_07434	50284	50749	None	3198	401	17499	No_constitutive_exon_found_in_species
GGATGATCGCCTCGGGATACTATTCATGCTAATAATCTTGTGGGAGAGAGGC	57898	57942	57848	57900	1	Scaffold_47	MAJ_07437	57325	59180	None	3198	401	17499	No_constitutive_exon_found_in_species
TACTTTCAATGTGTCACCAATCCCAACTGTGAATACTGCTGGGTCGGCAGAT	159766	160080	160130	160078	-1	Scaffold_48	MAJ_07513	159553	160424	None	3198	401	17499	No_constitutive_exon_found_in_species
TGTCTGCTTCACTCGGTATAAACTGCATGTCCGTGCTAATAACTGGGCAGCT	171477	171922	171427	171479	1	Scaffold_48	MAJ_07518	170681	171922	None	3198	401	17499	No_constitutive_exon_found_in_species
CACGATATATCCCCCCTTTCGGGGACTTGGGTCAGCTAACCGGGGGACAGAT	74889	75204	75254	75202	-1	Scaffold_49	MAJ_07542	74765	76100	None	3198	401	17499	No_constitutive_exon_found_in_species
CCACCAAACCCAATCTTTGCCATGGCCGAACCTGTCTAACATGTGGGTAGCA	102890	102955	103005	102953	-1	Scaffold_49	MAJ_07546	98535	103531	None	3198	401	17499	No_constitutive_exon_found_in_species
GTGGCCGACGCCGAGGCGGACTGGGGCGCGATCCGCACGGAAAGGGGCAGAG	128827	128977	129027	128975	-1	Scaffold_49	MAJ_07556	128827	129695	None	3198	401	17499	No_constitutive_exon_found_in_species
AGCGGCTCGTCCAAGGGTAGCTCGTCCAAAGATGCTACATCTAAGGGTAGTT	164240	164333	164383	164331	-1	Scaffold_49	MAJ_07571	164240	164951	None	3198	401	17499	No_constitutive_exon_found_in_species
GATCCGGGTCTATCAAGTCTGCGGAGAAGACAAAAACTAAGGGCCAAAAGGG	47691	48064	48114	48062	-1	Scaffold_50	MAJ_07586	47691	48228	None	3198	401	17499	No_constitutive_exon_found_in_species
CAAGGGTGAATGGGAGAATTCTCAGGGAAAGCAGGCTGACAAGAGGGCAGAA	101665	102061	102111	102059	-1	Scaffold_50	MAJ_07604	101665	102751	None	3198	401	17499	No_constitutive_exon_found_in_species
AAATTGGCATACATCTCCTGAAACGTGACCGACGGGGCCGGGAGATTTAGTC	39391	39764	39814	39762	-1	Scaffold_52	MAJ_07691	38793	40685	None	3198	401	17499	No_constitutive_exon_found_in_species
AGCAGGACAGACACATCTCAAGGCAACTTCTCCAGCTGACACCAGGGTAGCA	75153	75387	75103	75155	1	Scaffold_52	MAJ_07702	74140	75387	None	3198	401	17499	No_constitutive_exon_found_in_species
GTATGGTGCACCAGGAATGCTTCACAAATTGGACTTCAGCTGCGGGCAAGCC	17849	18678	17799	17851	1	Scaffold_53	MAJ_07725	16386	18678	None	3198	401	17499	No_constitutive_exon_found_in_species
TACAGGGTATCAGCTCGCCTCACGCAACCACATTACTAATGAGGGCACAGTG	34312	34556	34606	34554	-1	Scaffold_54	MAJ_07767	34312	39777	None	3198	401	17499	No_constitutive_exon_found_in_species
CTCGCCCGCTTTCTTCTTTTCTCTCGTGAAACTAACCATAGGGTATGTAGCT	85804	85923	85973	85921	-1	Scaffold_54	MAJ_07773	85804	86782	None	3198	401	17499	No_constitutive_exon_found_in_species
CTCATGGTCCCTGGATTCCCACCATTCCAAGTCCACTAACAAGGGCACAGCG	82422	82740	82372	82424	1	Scaffold_59	MAJ_07945	81030	82740	None	3198	401	17499	No_constitutive_exon_found_in_species
AGCACTTATTTTGACAAGTCTCATATTCTGTTCTGACATGGGATCACAAGAA	43425	44374	43375	43427	1	Scaffold_61	MAJ_08010	43255	45899	None	3198	401	17499	No_constitutive_exon_found_in_species
GAAGCTTGATAGGCCCAGATTGCAGCTTGACCGTATCTTGGGGAACACAGCA	53697	54226	54276	54224	-1	Scaffold_61	MAJ_08013	53697	55180	None	3198	401	17499	No_constitutive_exon_found_in_species
AAACACATGCCGTTTATGAGGTGTAAGGCGACTTGCTAACGGGACTGCAGGC	74255	74390	74440	74388	-1	Scaffold_61	MAJ_08016	72298	75201	None	3198	401	17499	No_constitutive_exon_found_in_species
GCAAAGTCTCGATACTATCAACATATTGTTGCTTACTACGACGTCGGGAGCA	104313	104396	104263	104315	1	Scaffold_61	MAJ_08026	103164	104396	None	3198	401	17499	No_constitutive_exon_found_in_species
CGCGTCCATTCTGCCAGTACCAGGGAGTCCCACTAACACGGGCAGAGCAGAC	105268	105386	105436	105384	-1	Scaffold_61	MAJ_08027	104573	106390	None	3198	401	17499	No_constitutive_exon_found_in_species
TTCTATTTCATCTTGACATTACTGGGAACACTGCTGACCGGGGACCAAAGGC	26727	27474	26677	26729	1	Scaffold_62	MAJ_08045	25593	28145	None	3198	401	17499	No_constitutive_exon_found_in_species
CTGCACGCTCATCACTAGTCACTAGGGCGAGCTAACACGTAGGGTGCCAGGT	27789	28145	27739	27791	1	Scaffold_62	MAJ_08045	25593	28145	None	3198	401	17499	No_constitutive_exon_found_in_species
AGCTAGCAGGTGAATGATGGGCCGTATACCTTGCTAATGGGAGCAAACAGAA	76971	77868	76921	76973	1	Scaffold_64	MAJ_08134	76071	77868	None	3198	401	17499	No_constitutive_exon_found_in_species
ACGTCTCTTCTCACACCAAGACGTCAAGACATGACACTGACGGCGGGTAGCT	2837	3239	3289	3237	-1	Scaffold_65	MAJ_08148	2047	3671	None	3198	401	17499	No_constitutive_exon_found_in_species
AATCGTTGAATAAATACGATGGGCCTGAACTTGGCAAACTGATTAGGGAGCT	16015	17065	17115	17063	-1	Scaffold_65	MAJ_08154	15577	17630	None	3198	401	17499	No_constitutive_exon_found_in_species
TGCATTTGGCAATTTTGCAAATCTCTGTCAACTGAGTCTAACGGGTCAAGGC	19828	19988	20038	19986	-1	Scaffold_65	MAJ_08155	18654	20417	None	3198	401	17499	No_constitutive_exon_found_in_species
GCCTCTGTCTCTACTCTCTGTCGTGCGCTCCTGTATACTTGGGGCCGCAGAC	33124	34983	35033	34981	-1	Scaffold_66	MAJ_08208	33124	35627	None	3198	401	17499	No_constitutive_exon_found_in_species
GGCCAGACAATATTATATACTTGATTTCGGATCTGCTTTGGGCGGATAAGCA	14425	15933	15983	15931	-1	Scaffold_67	MAJ_08241	14425	16395	None	3198	401	17499	No_constitutive_exon_found_in_species
CCATCGTCCGATTCGGCTTCAATGTTGACAAAAATTAACACGGCGGGCAGAT	45202	45885	45152	45204	1	Scaffold_67	MAJ_08250	44258	45885	None	3198	401	17499	No_constitutive_exon_found_in_species
TCCGTCCATGAGATGCCGGGGGTGAGGGCCCCGGCCGAGCTGATGGGCAGCA	97955	98231	97905	97957	1	Scaffold_67	MAJ_08269	97068	98231	None	3198	401	17499	No_constitutive_exon_found_in_species
ATCATACCGAGTGCATATACTCATCTCTTCTTGTTTCATCTGGGAACCAGGT	124872	125351	124822	124874	1	Scaffold_67	MAJ_08280	124685	125554	None	3198	401	17499	No_constitutive_exon_found_in_species
CTAGGTTACACCGGTACAGGGGCTGCTGACTGACTGGGCGGGAATAACAGTG	10595	10944	10545	10597	1	Scaffold_68	MAJ_08289	9749	10944	None	3198	401	17499	No_constitutive_exon_found_in_species
AGGGAAAGTGAAAGGGAAAGGAAAGCAGGGGAAATTGCTAACGGGCGCAGGG	23437	23540	23590	23538	-1	Scaffold_68	MAJ_08292	23227	23809	None	3198	401	17499	No_constitutive_exon_found_in_species
TTTGTCACCTGCTTGGATACATATTCAACCGAATCTTCACGCGGGTACAGCT	50496	50591	50641	50589	-1	Scaffold_68	MAJ_08299	50496	51970	None	3198	401	17499	No_constitutive_exon_found_in_species
GCCAAGCGACCCAATTCCCACAGGAACTAATACCTCGGGCAAAAAAACAGAA	109412	109878	109928	109876	-1	Scaffold_68	MAJ_08319	109412	110214	None	3198	401	17499	No_constitutive_exon_found_in_species
AGGAAATCACAAAAAAAAAAAAGTGCTTCGTGCGCTAATCAAGTGGGCAGAT	44112	44431	44062	44114	1	Scaffold_70	MAJ_08371	42070	44431	None	3198	401	17499	No_constitutive_exon_found_in_species
AATGTACGGTCGCATATTAGCTATTTCAAGGGTCCAACTGACTGGGGAAGGT	103627	103858	103577	103629	1	Scaffold_70	MAJ_08393	103463	104848	None	3198	401	17499	No_constitutive_exon_found_in_species
CAAGTACACGTTTCTGTATCCTGTAGACGCATATGCTTATAGGGTTGTAGGC	49189	49695	49139	49191	1	Scaffold_71	MAJ_08408	49029	50355	None	3198	401	17499	No_constitutive_exon_found_in_species
AACAAGGACGTCGTAGAGAGCGCCTGCGGAGGAAAAAATCGGGATACCAGAG	53082	53862	53032	53084	1	Scaffold_72	MAJ_08450	52942	61605	None	3198	401	17499	No_constitutive_exon_found_in_species
CTGAATGTGCATTTTCTTGCAAGGGAGGCCTATACTGCGTGGGAGTCTAGGA	67630	68081	67580	67632	1	Scaffold_73	MAJ_08492	67068	68081	None	3198	401	17499	No_constitutive_exon_found_in_species
AATAATGTACAATCGAACCGCGTTGACACGTGCTGATACCATGGGTGCAGAT	101820	102315	101770	101822	1	Scaffold_73	MAJ_08506	100362	102315	None	3198	401	17499	No_constitutive_exon_found_in_species
GTATACTTGGAGGGCGAGGTTGGCTGACTGTCGTGGCAACGGACGGGTAGGC	105106	105271	105321	105269	-1	Scaffold_73	MAJ_08508	105106	105847	None	3198	401	17499	No_constitutive_exon_found_in_species
TCGAGTGCCCTCATTTCACATCAATCGCAATGCTTATATATGGGAACCAGAA	103344	103464	103294	103346	1	Scaffold_74	MAJ_08545	103147	103799	None	3198	401	17499	No_constitutive_exon_found_in_species
GCACATCACCTGGGTCAGTTGAGGAGGAATATGCTAACAAGCTGGGATAGGA	89555	89731	89505	89557	1	Scaffold_75	MAJ_08576	88987	90331	None	3198	401	17499	No_constitutive_exon_found_in_species
CTAGAACTTCAGATACTCGAGATATAACCTGGTGACAAGTCCGGGAGTAGAT	17454	17517	17567	17515	-1	Scaffold_76	MAJ_08585	9203	17991	None	3198	401	17499	No_constitutive_exon_found_in_species
CGCCCGCTCCCATTTCCGCTGCTGCACATGCTGAACATGGGGGTACACAGTG	33667	33993	33617	33669	1	Scaffold_76	MAJ_08591	33180	36222	None	3198	401	17499	No_constitutive_exon_found_in_species
CGGTTAATTTCGTGGGCAGACGAAGACAAAAAACTGACCAAGTCGGGCAGGC	13744	13929	13694	13746	1	Scaffold_79	MAJ_08671	13573	15042	None	3198	401	17499	No_constitutive_exon_found_in_species
AGGTATTTGTTGCTTCAAGTTCTTGAAGTCAAGTTAATAATATCGGGAAGGC	52888	53036	53086	53034	-1	Scaffold_80	MAJ_08711	48478	53541	None	3198	401	17499	No_constitutive_exon_found_in_species
CCCATTCCCCGTCAATTCCTGGCCGATACTGACGGGCACGGGGGGGACAGCT	70101	70390	70051	70103	1	Scaffold_82	MAJ_08786	69180	70998	None	3198	401	17499	No_constitutive_exon_found_in_species
GGACATGCGCTCCCGATGAGGAATCAAAATTATGTATAAAGGGACTCAAGTC	2569	2708	2519	2571	1	Scaffold_83	MAJ_08794	2439	3065	None	3198	401	17499	No_constitutive_exon_found_in_species
GGTCGTCCAAATACAAAGTTGATGTACTGACCGGGCCTGGGGACGGGTAGAC	16122	16497	16072	16124	1	Scaffold_84	MAJ_08825	15432	16719	None	3198	401	17499	No_constitutive_exon_found_in_species
AGGGCTGTCTCGTCTATAATCCAAGCTAATACCATGTTCCTTGGGGGCAGAA	35567	35942	35992	35940	-1	Scaffold_84	MAJ_08833	35567	37620	None	3198	401	17499	No_constitutive_exon_found_in_species
AGGACCAACATAAGCCTAGTTATCGGGACAAGTTAAGCTGATGGGAGTAGAA	59223	59478	59528	59476	-1	Scaffold_84	MAJ_08839	59223	60475	None	3198	401	17499	No_constitutive_exon_found_in_species
AATATCTCAAAACTTCTCCGGACAAAGAGTTGTTCCTCCAAGGGATCCAGGC	15837	16887	16937	16885	-1	Scaffold_86	MAJ_08880	15837	17403	None	3198	401	17499	No_constitutive_exon_found_in_species
TTCGGGTTCGGGTTGTACATGTAGACTAACGAGAACCCGCGGGCCGACAGTC	60635	60737	60585	60637	1	Scaffold_88	MAJ_08942	59973	62337	None	3198	401	17499	No_constitutive_exon_found_in_species
AAGGCCATCGTGGCCTGTTGAGGACATTACTCTCGTGCCGGAGGGCACAGCC	63758	63946	63708	63760	1	Scaffold_88	MAJ_08943	63420	66435	None	3198	401	17499	No_constitutive_exon_found_in_species
AGTTTCAAGGATGCAATGGTTCGGAACAATGGACTAATCAATGGGTACAGAG	38180	38734	38784	38732	-1	Scaffold_89	MAJ_08965	38180	39881	None	3198	401	17499	No_constitutive_exon_found_in_species
ACGTTTTGGTCGGTGAGAGGATTCGCTGTGCGCGTACTGAGTAGGGACAGGC	23858	23977	24027	23975	-1	Scaffold_90	MAJ_08993	20316	24147	None	3198	401	17499	No_constitutive_exon_found_in_species
TGGTTTCTGATTCGCCGGACGGACGGGCCCCCAACTGACCATGGGAATAGCG	71372	71541	71591	71539	-1	Scaffold_91	MAJ_09036	71372	72260	None	3198	401	17499	No_constitutive_exon_found_in_species
TCCATGTACACCTGCCATTGAACGATTTTCGAGCGCTTACCAATGGGCAGCA	26289	26584	26634	26582	-1	Scaffold_93	MAJ_09075	25853	27693	None	3198	401	17499	No_constitutive_exon_found_in_species
TATATGCGTGTGGAATTTCAAATTTTAGGCTAATTTTGTCAATGGGTTAGCT	75250	75967	75200	75252	1	Scaffold_93	MAJ_09093	74778	76117	None	3198	401	17499	No_constitutive_exon_found_in_species
ATATCGATGCGATCTCTCCCCTCGTGGCTCTCGGCTAACCGTGGGCATAGGG	30110	30409	30060	30112	1	Scaffold_94	MAJ_09104	29120	30409	None	3198	401	17499	No_constitutive_exon_found_in_species
CTTCACTGGCGCCCGGGAACAAAAAGGCCCGCGGATACTAATGGGAGCAGCG	45441	45760	45391	45443	1	Scaffold_94	MAJ_09110	44691	45760	None	3198	401	17499	No_constitutive_exon_found_in_species
CCCTCCAAACACCGATCTCGAGGGGCCGTGTACGCTGACAATGGGCGTAGAC	57900	58510	57850	57902	1	Scaffold_99	MAJ_09200	57482	58510	None	3198	401	17499	No_constitutive_exon_found_in_species
TCTTCTCCGTTGCAGTAACAGCTGACACGTTTGTATACTAACGGGGCTAGGA	64292	64930	64980	64928	-1	Scaffold_99	MAJ_09203	64292	66098	None	3198	401	17499	No_constitutive_exon_found_in_species
TCCCCTCGACCCGGCGTCTTCCTGTCGTGGCGCGACTGACATGGGTGCAGTG	20678	20761	20811	20759	-1	Scaffold_102	MAJ_09278	20318	21276	None	3198	401	17499	No_constitutive_exon_found_in_species
CTGCCCCCCGACTTCTGGATCTAGAAGCTTACATTTGAGTCCGGGAACAGGT	70140	70591	70090	70142	1	Scaffold_103	MAJ_09325	70000	70591	None	3198	401	17499	No_constitutive_exon_found_in_species
TTTTTTCCTTCTTTGGGTCGACACAAGCCGCTAACCGGGTGCTGGGATAGCC	24268	24906	24218	24270	1	Scaffold_104	MAJ_09333	23939	26002	None	3198	401	17499	No_constitutive_exon_found_in_species
TCGAACTACGCAACTCGCCTGACGCTGCTGCTAACATGGGAGAACATCAGAT	72100	72653	72703	72651	-1	Scaffold_104	MAJ_09351	72100	73100	None	3198	401	17499	No_constitutive_exon_found_in_species
TTCAGTAACTATGCGATGCAGACCCTAGGAGCTGACGGGCAAAATGACAGCA	69259	69471	69209	69261	1	Scaffold_105	MAJ_09370	68125	72538	None	3198	401	17499	No_constitutive_exon_found_in_species
GCCCCGTCTCTTGGAATATTCAAAGCAAAATTAGCTGACAATGTGGGTAGCT	9079	9751	9029	9081	1	Scaffold_110	MAJ_09456	8784	9751	None	3198	401	17499	No_constitutive_exon_found_in_species
GCTTTTTTTCAGATATTTTGCGCACTCTGCTAACTAGATGGGATACGTAGTC	51183	51328	51378	51326	-1	Scaffold_110	MAJ_09469	51183	53772	None	3198	401	17499	No_constitutive_exon_found_in_species
CCCGTGATGGAATTGATTTAAAGTTTCTAGCGCTAACCCCTGGGCACAAGGC	74525	75088	75138	75086	-1	Scaffold_111	MAJ_09501	74525	76845	None	3198	401	17499	No_constitutive_exon_found_in_species
TACGCTTGGGTGTAAGCATGTTTTGGAATAGACGCTGACATGGGGACTAGTC	64476	64669	64426	64478	1	Scaffold_112	MAJ_09525	62747	64669	None	3198	401	17499	No_constitutive_exon_found_in_species
GTTTCCTATCTCCCGTCAAGAATCTCTTTTGTGGAAACTAACGGGCGTAGTA	14792	15221	14742	14794	1	Scaffold_113	MAJ_09532	14105	16033	None	3198	401	17499	No_constitutive_exon_found_in_species
GCAAGTGGACGAGGGAGATTTTCATGACGGCTAACATGACGGGATGCCAGTG	64337	64618	64287	64339	1	Scaffold_113	MAJ_09549	63765	64618	None	3198	401	17499	No_constitutive_exon_found_in_species
ATGTAAGTTTGCAAAATACGTAACGCAACTCCAGCTAATGAGGGCTACAGGG	52369	52559	52609	52557	-1	Scaffold_115	MAJ_09586	52369	53127	None	3198	401	17499	No_constitutive_exon_found_in_species
TTAGTGGCAACCCTTCTCTGTGATGTCGATTCACTAATGGGTAGGAATAGTT	69037	69224	68987	69039	1	Scaffold_115	MAJ_09591	67535	69958	None	3198	401	17499	No_constitutive_exon_found_in_species
CCAGCGAATGGGCATCGACCGACATCGACATTGCCATTAGCGGGGTCAAGGG	11244	11441	11194	11246	1	Scaffold_117	MAJ_09610	10592	12133	None	3198	401	17499	No_constitutive_exon_found_in_species
TGTTTGAGCGTTGGAGTGACTGTCCCGGGCGGGAGCTGACAGGGGCCTAGGC	25132	25200	25082	25134	1	Scaffold_117	MAJ_09614	23744	25200	None	3198	401	17499	No_constitutive_exon_found_in_species
AAAAAACAAAATAAAGAGATTTTTACGGATTTGTCTAACAAGGGACTCAGGG	26509	27086	26459	26511	1	Scaffold_117	MAJ_09615	25730	27550	None	3198	401	17499	No_constitutive_exon_found_in_species
CCATCTTGCAGCTCATCTACGGTACGTGTGCTGACTGCCGTGGGCGACAGGG	51742	51925	51975	51923	-1	Scaffold_117	MAJ_09623	51742	52439	None	3198	401	17499	No_constitutive_exon_found_in_species
AAGTACGTATGCCCACACAACAGAGCTACTGCAGTGCTAACGGGAGGCAGGG	57585	57872	57535	57587	1	Scaffold_117	MAJ_09625	57067	57872	None	3198	401	17499	No_constitutive_exon_found_in_species
CACATTCAATGCCAAGCCGACCAAGCCTACCCAGCCTACCCAGGGTGAAGTC	67232	67612	67182	67234	1	Scaffold_120	MAJ_09686	66588	68031	None	3198	401	17499	No_constitutive_exon_found_in_species
GCAGAGCGAGCATATCATGCGTGGGAAACCCCAAAACTAACACGGGCGAGCG	43061	43683	43733	43681	-1	Scaffold_123	MAJ_09739	43061	45837	None	3198	401	17499	No_constitutive_exon_found_in_species
ACCGATGACCCATCTGTTGGCCCCTGGAGAAGCGTGCTAATGGGAACAAGTT	11287	12079	11237	11289	1	Scaffold_125	MAJ_09759	11214	12079	None	3198	401	17499	No_constitutive_exon_found_in_species
TTTCAGTCTCCTAGCTGCGCCCTGTCGACTGACTTGATTTGGGGAAATAGTT	48368	48639	48318	48370	1	Scaffold_125	MAJ_09771	48021	49704	None	3198	401	17499	No_constitutive_exon_found_in_species
GGACACGGTCGAGTCTAAGTGAGGACACGGTCGAGTCTAACGGGGAGCAGGT	15680	16406	15630	15682	1	Scaffold_127	MAJ_09798	14993	16406	None	3198	401	17499	No_constitutive_exon_found_in_species
GGTGCCAAGAAAAGAGACATTGGTGTCCTTGCTAATCACTTCAAGGGCAGAA	56333	56618	56283	56335	1	Scaffold_127	MAJ_09813	55734	56618	None	3198	401	17499	No_constitutive_exon_found_in_species
TGGAAGGGATCTGATGGGAATGCCAGACCCGGCATGCTGACGTGGGATAGTT	15044	15475	15525	15473	-1	Scaffold_129	MAJ_09836	14577	16352	None	3198	401	17499	No_constitutive_exon_found_in_species
CGCCCTGTTCAACCTCGCTGCGGAACGAGCTGTTGCTGACATGGGGCCAGGA	28878	29260	29310	29258	-1	Scaffold_129	MAJ_09840	27843	30355	None	3198	401	17499	No_constitutive_exon_found_in_species
TGCCCCCCACCCCTCGGCCCCTGCAACGGCCACACTGCTAACGGGTGCAGCT	37788	37922	37738	37790	1	Scaffold_130	MAJ_09859	37476	37922	None	3198	401	17499	No_constitutive_exon_found_in_species
GGTTCAGCTACGCTTGTTATTTCCGCAAGGATCACTAACAGAATGGGCAGAG	48896	49090	48846	48898	1	Scaffold_133	MAJ_09911	45204	49198	None	3198	401	17499	No_constitutive_exon_found_in_species
GTCTTGATTGATCTTGGGTGTCGCCAGGCGGGCATACTGACGGGTAGCAGCG	18549	19439	19489	19437	-1	Scaffold_136	MAJ_09954	18549	20167	None	3198	401	17499	No_constitutive_exon_found_in_species
TGCCGTCGTCGGCCGGCGTGTACCACTGGGCCTCGGTGACGCCTGGGAAGCG	42219	43410	43460	43408	-1	Scaffold_136	MAJ_09961	42219	43774	None	3198	401	17499	No_constitutive_exon_found_in_species
CATCCCAACATGGAGTAAAGGGAACAAGTTCTGACTCAAAATGGGGGTAGTG	15394	15985	16035	15983	-1	Scaffold_137	MAJ_09969	15394	16909	None	3198	401	17499	No_constitutive_exon_found_in_species
CATGTTCGATGTTGGGGGGCCACCAGTTCCAGTCTGACGGCGGGACAAAGAG	43036	43108	43158	43106	-1	Scaffold_139	MAJ_10021	40061	43477	None	3198	401	17499	No_constitutive_exon_found_in_species
TACACCGAAGAAACACCCGAAACAGAGGCAGACTTCTACAGTGGGGGTAGAG	30504	30672	30454	30506	1	Scaffold_140	MAJ_10033	28533	30672	None	3198	401	17499	No_constitutive_exon_found_in_species
TTTCCTTCTCCTATTTTTCCCTATTGTGTACTAATTAAATGGGCAAACAGAA	22677	23379	23429	23377	-1	Scaffold_142	MAJ_10061	21360	23844	None	3198	401	17499	No_constitutive_exon_found_in_species
ACTATCCCCAAAACGTTGGGGTTCAAATAGGCGGGCTGACAGGGCAATAGCA	21086	22299	21036	21088	1	Scaffold_145	MAJ_10097	20552	22299	None	3198	401	17499	No_constitutive_exon_found_in_species
ATCAAGCGTCCGAGCATCATGTCTTGTAGCTGACAGAATGGGGACCAAAGGA	3361	3887	3311	3363	1	Scaffold_146	MAJ_10106	2653	3887	None	3198	401	17499	No_constitutive_exon_found_in_species
GTTACAACACAACCCCTCCCGTTTGGTCTTATATTCTGACGGGTATACAGGT	8994	9091	8944	8996	1	Scaffold_146	MAJ_10110	8191	9361	None	3198	401	17499	No_constitutive_exon_found_in_species
GCTAACCTTGATATACGACGAGGTCATGACTGACGGGGGAAAAATGACAGGT	19610	19793	19843	19791	-1	Scaffold_152	MAJ_10189	19610	20379	None	3198	401	17499	No_constitutive_exon_found_in_species
ACGGGGGAGTATGTAAGTATCAAGTGGGAAGAAGCTAAGCGGGAGCGTAGTC	24993	25017	24943	24995	1	Scaffold_152	MAJ_10191	24613	25017	None	3198	401	17499	No_constitutive_exon_found_in_species
ACTGGGGCCAGGCGACCGTCTGGCGAGAAATCGCCCGCTACGGGATGCAGGA	34445	34455	34505	34453	-1	Scaffold_152	MAJ_10195	34445	34843	None	3198	401	17499	No_constitutive_exon_found_in_species
TAGGTTGCTTCTCTGCTGTCTGTTGTCGTTGGCTAACGCGAGGGATGCAGAA	35365	35560	35610	35558	-1	Scaffold_153	MAJ_10214	35365	36672	None	3198	401	17499	No_constitutive_exon_found_in_species
CTTCGCCACGTCAAACACACCAGACTCTCTCAGACTCATCATTGGGGTAGGA	10334	10794	10844	10792	-1	Scaffold_155	MAJ_10232	9848	11182	None	3198	401	17499	No_constitutive_exon_found_in_species
AGCTCTATCTGCCATGTCTAGACTCGCCAAGCACTAAACCTGGGATACAGGC	13505	15137	13455	13507	1	Scaffold_158	MAJ_10271	13242	15137	None	3198	401	17499	No_constitutive_exon_found_in_species
ACCAGAAACAAGTATATTCTGTACAGATGACTGATCCTTGGGGAGTATAGCC	27608	27883	27558	27610	1	Scaffold_158	MAJ_10276	27130	28382	None	3198	401	17499	No_constitutive_exon_found_in_species
TTTGCCCGGTTCATCTTGTTCTTAAACCTTCTAATTCAGCGGGGGGCTAGTG	32151	32692	32742	32690	-1	Scaffold_159	MAJ_10289	32151	33605	None	3198	401	17499	No_constitutive_exon_found_in_species
AAACTCTGATGTATGCTATGCTGCTGATGGCATGCACTAATGGGATGTAGAT	8842	10919	10969	10917	-1	Scaffold_164	MAJ_10348	8085	11874	None	3198	401	17499	No_constitutive_exon_found_in_species
ATCCCTTGAAAGTGATTTATTCATGTCGATATCTAATGGGAAACGAATAGCT	2774	3644	2724	2776	1	Scaffold_165	MAJ_10359	2599	3644	None	3198	401	17499	No_constitutive_exon_found_in_species
GTATGGTGCACCAGGAATGCTTCACAAATTGGACTTCAGCTGCGGGCAAGCC	16603	17432	17482	17430	-1	Scaffold_170	MAJ_10420	16603	18895	None	3198	401	17499	No_constitutive_exon_found_in_species
ATTGCTATTTGTTCCTGTATCCGGCTCATCACTAACCACTGGGATTATAGTG	21108	21505	21555	21503	-1	Scaffold_172	MAJ_10435	21108	22422	None	3198	401	17499	No_constitutive_exon_found_in_species
AAAATTTCAGACTATGCGCCATTCCAGCACACCTACTAAATGGGAAATAGGG	8842	9089	9139	9087	-1	Scaffold_177	MAJ_10471	8060	10471	None	3198	401	17499	No_constitutive_exon_found_in_species
CAGCCTAGGCTTTCAAATCACCTCCCACTTTAATGAAAGGGCTTAGAAAGCT	14190	14516	14140	14192	1	Scaffold_181	MAJ_10504	13649	15970	None	3198	401	17499	No_constitutive_exon_found_in_species
TATCCTTGTGCTGTGGTTGGTAGTATCTTCGGGCTGACCATGGGACATAGAT	26822	26849	26772	26824	1	Scaffold_185	MAJ_10540	26752	28042	None	3198	401	17499	No_constitutive_exon_found_in_species
GGTTGTAAGTTGGGGGTCTGCTATCTAAGCAAGGAGACGACAGGGACCAGTT	26902	28042	26852	26904	1	Scaffold_185	MAJ_10540	26752	28042	None	3198	401	17499	No_constitutive_exon_found_in_species
CTAAGCTACTTTTGTAGCTCAGTAAGACAGTATGCTAACAGGGTGACTAGGT	21934	21963	21884	21936	1	Scaffold_193	MAJ_10591	20855	23805	None	3198	401	17499	No_constitutive_exon_found_in_species
CTCTAATCGCTCATTTTGCTCCAACAGCAATGCTGATATAGGGGCTGCAGAA	15372	15496	15546	15494	-1	Scaffold_198	MAJ_10622	15019	15935	None	3198	401	17499	No_constitutive_exon_found_in_species
CATAAACCAGATTATAAAGCTTTCCGGTAACTAATATATAGGGATAATAGAT	1311	1454	1504	1452	-1	Scaffold_204	MAJ_10663	229	1990	None	3198	401	17499	No_constitutive_exon_found_in_species
CGCTCCAAAATCCACCGCCGCCCGCGGTCCATCTTCTGACGCTGGGGTAGAC	18103	18328	18378	18326	-1	Scaffold_205	MAJ_10679	18103	18744	None	3198	401	17499	No_constitutive_exon_found_in_species
CTTCAATCTTCAAAAGGCCGTGTTCGGATTAACAAAGGGCAATATGGTAGCT	10237	10737	10187	10239	1	Scaffold_213	MAJ_10728	9897	11202	None	3198	401	17499	No_constitutive_exon_found_in_species
GCCCACATGCAAGTCTTGGAAAGCGACAACCCTAACCAGCTGGGATGTAGTT	998	1777	948	1000	1	Scaffold_214	MAJ_10732	525	1843	None	3198	401	17499	No_constitutive_exon_found_in_species
TATCCCCTTTGCACTATGAACGATGACGAGGCTGATGGGGCAAAATATAGCT	16084	17706	16034	16086	1	Scaffold_240	MAJ_10863	15772	17706	None	3198	401	17499	No_constitutive_exon_found_in_species
GTATGGTGCACCAGGAATGCTTCACAAATTGGACTTCAGCTGCGGGCAAGCC	10183	11012	11062	11010	-1	Scaffold_249	MAJ_10901	10183	12475	None	3198	401	17499	No_constitutive_exon_found_in_species
CAGCCCCAATCCCTGCATCACGTCACGGAACAACATCTAACAGGGGACAGAT	6814	7385	6764	6816	1	Scaffold_250	MAJ_10902	3894	7385	None	3198	401	17499	No_constitutive_exon_found_in_species
GGAGTCACGGACATGGACGGATGAACCGACGCGCCTGATTGGGCGGCAAGTC	3973	4234	4284	4232	-1	Scaffold_263	MAJ_10959	3973	5470	None	3198	401	17499	No_constitutive_exon_found_in_species
CCGAGATCATTTTCCAAAGAAAAGAGAAAGAAGAAACTAACTATGGGAAGAT	602	797	847	795	-1	Scaffold_268	MAJ_10973	602	2510	None	3198	401	17499	No_constitutive_exon_found_in_species
CATGGTAGACACACAGGAATAGTCAAAAGCTTTGCTACTGCATGGGGTAGCA	11777	12377	11727	11779	1	Scaffold_274	MAJ_10998	11376	13246	None	3198	401	17499	No_constitutive_exon_found_in_species
CGTACCGATGGATTTTGTCCTCAACGATCCGCAAAACGGGCAGAAACCAGGA	10517	10882	10932	10880	-1	Scaffold_289	MAJ_11044	10517	11322	None	3198	401	17499	No_constitutive_exon_found_in_species
CCACTTTCCCACCAACCGCTGCGAGACTGACTGCTGATGGGATGGGGGAGCG	4305	4798	4848	4796	-1	Scaffold_300	MAJ_11071	4305	5544	None	3198	401	17499	No_constitutive_exon_found_in_species
TACTGGCGCCGTCAGTACGCCGTGTGCGATGTCCTTCTCATGGGAAACAGCC	3814	3953	4003	3951	-1	Scaffold_322	MAJ_11120	3574	4222	None	3198	401	17499	No_constitutive_exon_found_in_species
GGTGCCAAGAAAAGAGACATTGGTGTCCTTGCTAATCACTTCAAGGGCAGAA	3958	4243	3908	3960	1	Scaffold_350	MAJ_11168	3359	4243	None	3198	401	17499	No_constitutive_exon_found_in_species
CCCTTCACTACCCGCCTCGGTGCGCCCAACTAATCTTGCCGGGTAAACAGCC	4387	4959	4337	4389	1	Scaffold_351	MAJ_11172	3710	4959	None	3198	401	17499	No_constitutive_exon_found_in_species
AACATAGCTATGGAGGACGACACCCATATTTACCCTTTTAAGCCGGGCAGGC	1330	1818	1280	1332	1	Scaffold_460	MAJ_11320	74	2485	None	3198	401	17499	No_constitutive_exon_found_in_species
TACAGGGTATCAGCTCGCCTCACGCAACCACATTACTAATGAGGGCACAGTG	3678	3922	3972	3920	-1	Scaffold_480	MAJ_11335	3678	4177	None	3198	401	17499	No_constitutive_exon_found_in_species
CGGCGGGCGCTGCGGCAGATGATGCTCCTTGCGGGGCCGACGTGGGGCAGTA	871	1385	821	873	1	Scaffold_503	MAJ_11356	591	1385	None	3198	401	17499	No_constitutive_exon_found_in_species
