# Supplementary material for: Widespread Separation of the Polypyrimidine Tract From 3′ AG by G Tracts in Association With Alternative Exons in Metazoa and Plants
Source: Front Genet. 2019 Jan 14;9:741. doi: 10.3389/fgene.2018.00741 (PMC6339879; doi:10.3389/fgene.2018.00741)
Supplement: DATA FILE S1 — Sequences of REPAG 3′ SS from each species of fungi. [file Data_Sheet_1.zip › Supplementary data 1/Fungi_Release38_plicaturopsis_crispa_fd_325_ss_3.txt]

REPA_GGG_Sequence	Exon_Start	Exon_End	Pos_-50	Pos_+2	Strand	Chromosome	GeneID	Gene_Start	Gene_End	Gene_Name	Number_of_REPAs	Number_of_REPAs_has_GGG	Number_of_Intron(Intra_genic_Region)	Upstream_Constitutive_Exon
GGGCAGATATTGGTGCGACAACTGTGCCAAAAGTTGCAGGGATATTGAAGGG	6780	6888	6938	6886	-1	PLICRscaffold_15	PLICRDRAFT_78107	5422	7311	None	1279	257	10499	No_constitutive_exon_found_in_species
GCTTACTCTGTCTCTGAAGTGATACTCATACTAACGAGGGGTGTAAATAGAT	15206	15260	15156	15208	1	PLICRscaffold_15	PLICRDRAFT_116460	14130	16621	None	1279	257	10499	No_constitutive_exon_found_in_species
GTATGGCAGGTATCTCGGCAAGTTTGCTGACCCTACATCTGGGACCGTAGCC	31737	31847	31687	31739	1	PLICRscaffold_15	PLICRDRAFT_178781	31522	34865	None	1279	257	10499	No_constitutive_exon_found_in_species
ATATCTCATTCACCTATTCTAGATTGACTGACCTCGTTCGGGTGACATAGAC	32125	32249	32075	32127	1	PLICRscaffold_15	PLICRDRAFT_178781	31522	34865	None	1279	257	10499	No_constitutive_exon_found_in_species
GCAAATGTTTCCATTCACGAGGACGTCGTTTGACTCGTCGGGTGGCACAGAT	62126	62490	62076	62128	1	PLICRscaffold_15	PLICRDRAFT_178793	61902	63109	None	1279	257	10499	No_constitutive_exon_found_in_species
TGGGTTAAGGTGGGGTGTGGGACTGATGGTGTATGGTGGGGGAAAAACAGGG	148567	148696	148746	148694	-1	PLICRscaffold_15	PLICRDRAFT_45175	145755	149268	None	1279	257	10499	No_constitutive_exon_found_in_species
TACCACATAGTTTGAATGCCGGAGGTTGCTGCTAACAATACGATGGGAAGAT	168850	168989	168800	168852	1	PLICRscaffold_15	PLICRDRAFT_178829	168707	170696	None	1279	257	10499	No_constitutive_exon_found_in_species
CACCTTGTCATGTTTCTGGGATGCCGAATAATCTGACTTGAGGGGAAAAGAT	172102	172225	172275	172223	-1	PLICRscaffold_15	PLICRDRAFT_178830	171025	173253	None	1279	257	10499	No_constitutive_exon_found_in_species
GTTTTGTCTACGCTGTGTTCGGACCTGACATCTGTTTGGCGGGGATGCAGTA	204159	204365	204415	204363	-1	PLICRscaffold_15	PLICRDRAFT_45202	203934	206027	None	1279	257	10499	No_constitutive_exon_found_in_species
CCTCAGTCCCCCCGTGTCATCCGAATACACGCCCTTACGTGGGTACACAGAA	219854	220137	219804	219856	1	PLICRscaffold_15	PLICRDRAFT_166613	219448	220757	None	1279	257	10499	No_constitutive_exon_found_in_species
ATGTGCGTTTCCGTCGCCTCCCCTTTTTCTTGTCTAACGGGAAATAACAGGG	224738	224762	224688	224740	1	PLICRscaffold_15	PLICRDRAFT_145783	223131	226031	None	1279	257	10499	No_constitutive_exon_found_in_species
TTTTCTTCCATTTTTCTCAACGGCTAAAATTAACGACCGTGGGGCAATAGGC	249813	249934	249763	249815	1	PLICRscaffold_15	PLICRDRAFT_126490	248965	250319	None	1279	257	10499	No_constitutive_exon_found_in_species
GATTATTTTGCTTGTTTCGCCATTCATCTTCTCATTGTTTGGGACCGTAGAT	279696	279931	279981	279929	-1	PLICRscaffold_15	PLICRDRAFT_116369	278094	281313	None	1279	257	10499	No_constitutive_exon_found_in_species
TGACGACTCGACCGACGACTTGCTGTATTGATTTAATCCATGGGAATCAGAT	313413	313792	313842	313790	-1	PLICRscaffold_15	PLICRDRAFT_57104	313413	314015	None	1279	257	10499	No_constitutive_exon_found_in_species
TATCCCTCCTTTTGCCTGTGTCCGTCACGTTGACTCTTCAGGGCGTGAAGTG	333030	333161	333211	333159	-1	PLICRscaffold_15	PLICRDRAFT_126507	332584	335012	None	1279	257	10499	No_constitutive_exon_found_in_species
GGGTATGCTCTGACACCTAGATCTATGTACTACGTCTGACGCGTGGGCAGGG	343386	343493	343336	343388	1	PLICRscaffold_15	PLICRDRAFT_166690	342914	344309	None	1279	257	10499	No_constitutive_exon_found_in_species
TATGGTTCTGCGGATTTTTGGAGTTTTGAACATGTTCTTTCGGGGTGCAGTT	343996	344309	343946	343998	1	PLICRscaffold_15	PLICRDRAFT_166690	342914	344309	None	1279	257	10499	No_constitutive_exon_found_in_species
GTGCCAGCATCAATGTCCCTGGGCTGTCATGTTTTAACGGGCGGAGGCAGAG	351109	351204	351254	351202	-1	PLICRscaffold_15	PLICRDRAFT_333488	348523	351587	None	1279	257	10499	No_constitutive_exon_found_in_species
CACATTTTTATCCTGAGCTTTTCATGACAATGTTTGCAGGGAACTGGAAGTG	371142	371344	371394	371342	-1	PLICRscaffold_15	PLICRDRAFT_116390	370116	371635	None	1279	257	10499	No_constitutive_exon_found_in_species
CCTCATACGGAGTGCTCTTAGGGTTTGGATCACTGACGTGGACGGGTCAGGA	378832	378973	379023	378971	-1	PLICRscaffold_15	PLICRDRAFT_45304	378129	380648	None	1279	257	10499	No_constitutive_exon_found_in_species
GATATGCGTTTCATTGTGGCACCAAGTCGTACTTATCATTGGGCATAAAGGA	397997	398143	398193	398141	-1	PLICRscaffold_15	PLICRDRAFT_166743	397650	399838	None	1279	257	10499	No_constitutive_exon_found_in_species
TGAAACATGCTATCCGACTCGCCTATGGTGCCACTAACGAAGAGGGACAGGG	422202	422322	422372	422320	-1	PLICRscaffold_15	PLICRDRAFT_57116	422202	423369	None	1279	257	10499	No_constitutive_exon_found_in_species
ATCTGCCAGCGCCCAGTGTCTCAACAATTATACTGATTTTTGGGGAAAAGTC	453482	453845	453432	453484	1	PLICRscaffold_15	PLICRDRAFT_45345	452267	453845	None	1279	257	10499	No_constitutive_exon_found_in_species
CGTGTCCTTATTCCTGTCTGCGTGCCATAGTCTGACGCCCTCGGGAACAGAC	457481	457931	457981	457929	-1	PLICRscaffold_15	PLICRDRAFT_335183	456968	458403	None	1279	257	10499	No_constitutive_exon_found_in_species
TCGTCTTTCATGGCACGTATGATGCGCCGCGCTGATGTGAGGGCATGCAGTG	457303	457426	457476	457424	-1	PLICRscaffold_15	PLICRDRAFT_335183	456968	458403	None	1279	257	10499	No_constitutive_exon_found_in_species
TGCGTCTTTCGTGAAGCGTGTCAATTCTGGTGCACTGACTGGGTCGATAGGA	543035	543243	542985	543037	1	PLICRscaffold_15	PLICRDRAFT_45409	541924	544460	None	1279	257	10499	No_constitutive_exon_found_in_species
AATGTGTGGGAGAGACGGGATGTGGGCTGATGTGGGCTTTTGGCGGGAAGAT	584977	585184	584927	584979	1	PLICRscaffold_15	PLICRDRAFT_178983	583941	585184	None	1279	257	10499	No_constitutive_exon_found_in_species
GTATGTACCCTCCTCTTATCCCACGGCTCCTTACTAACATGGGCGCAAAGTC	591568	592123	592173	592121	-1	PLICRscaffold_15	PLICRDRAFT_337205	590030	594606	None	1279	257	10499	No_constitutive_exon_found_in_species
TCTCTCGGAATCCTCGTCGATTGACTGACTGCAGGTCTCTGGGTGCGTAGTC	596259	596402	596209	596261	1	PLICRscaffold_15	PLICRDRAFT_166912	595020	596836	None	1279	257	10499	No_constitutive_exon_found_in_species
TGCGTCGGCTCCGCTCTGAGCATGAGCTCGTGTGCTAATAGGACGGGCAGGC	605160	605238	605110	605162	1	PLICRscaffold_15	PLICRDRAFT_45448	604066	606044	None	1279	257	10499	No_constitutive_exon_found_in_species
ACACGAGCCATTGCACGCGTTTGCGGGATATTTACGCGTTTGGGTGATAGCA	606254	606467	606517	606465	-1	PLICRscaffold_15	PLICRDRAFT_337571	606254	607757	None	1279	257	10499	No_constitutive_exon_found_in_species
TACTCTACTCTACTGGTCGGCGCTTCTGATGCTAAGTGAGGGAAATATAGAA	661126	661273	661076	661128	1	PLICRscaffold_15	PLICRDRAFT_179010	660962	662703	None	1279	257	10499	No_constitutive_exon_found_in_species
TGGTCGCGTACGTGGGATACTGACGAAGGGTGTGCGGGGAAAACTTGAAGGA	735448	735472	735398	735450	1	PLICRscaffold_15	PLICRDRAFT_116666	733837	740074	None	1279	257	10499	No_constitutive_exon_found_in_species
CGACATCTATCTACTCTGCATCCTCGGACGGCTGATAGTGGGTGTAACAGGC	740129	740304	740354	740302	-1	PLICRscaffold_15	PLICRDRAFT_338964	740129	742073	None	1279	257	10499	No_constitutive_exon_found_in_species
TTTCACTCCCTTGTTCGTCATATGAGATGCTGATACGGTTGTGTGGGCAGAT	42709	42777	42659	42711	1	PLICRscaffold_16	PLICRDRAFT_57238	40495	42777	None	1279	257	10499	No_constitutive_exon_found_in_species
ACAGATGTTTCGTGCCACCCTGTCTTTTGACTTTTGGGTGGAACGCACAGGA	43285	43553	43603	43551	-1	PLICRscaffold_16	PLICRDRAFT_57239	43170	45175	None	1279	257	10499	No_constitutive_exon_found_in_species
TACTTTAATGCCTTGGAGTGAAATACGCTTCTCACGTGGGCGAGGGATAGGC	63207	63285	63157	63209	1	PLICRscaffold_16	PLICRDRAFT_179070	62746	64605	None	1279	257	10499	No_constitutive_exon_found_in_species
GAGGCCCTCTTAAATCCATTAGCTTATATGCGAATGATACGTGGGTACAGTG	71534	72490	72540	72488	-1	PLICRscaffold_16	PLICRDRAFT_126611	70262	73289	None	1279	257	10499	No_constitutive_exon_found_in_species
GTCAGTGTAACACGGAATCGGTATCGCATGATTTGCTCATCGGGACGCAGCA	102712	102834	102662	102714	1	PLICRscaffold_16	PLICRDRAFT_126622	102205	104648	None	1279	257	10499	No_constitutive_exon_found_in_species
TTGTCCACGTGTACTGTGACCTTTGTCTCGTTGTTTGACGCGGGGCGCAGGT	111126	111168	111076	111128	1	PLICRscaffold_16	PLICRDRAFT_340741	110487	111332	None	1279	257	10499	No_constitutive_exon_found_in_species
CGGGAGCCCAGAGTCTGCAGAAGTGCGCGCGTCTGAAGTTTGGGAAATAGGC	119449	121326	121376	121324	-1	PLICRscaffold_16	PLICRDRAFT_45557	114111	121669	None	1279	257	10499	No_constitutive_exon_found_in_species
TTATATCTCTTGTTATACGATATGTAATAATATTCCACTGTGGGCAACAGTG	125965	126464	126514	126462	-1	PLICRscaffold_16	PLICRDRAFT_57276	125675	127508	None	1279	257	10499	No_constitutive_exon_found_in_species
TTCGTGGGCGGGCTAACGATGATGCGATGATGTCTCTGCTGGGTACGAAGAA	133272	133353	133403	133351	-1	PLICRscaffold_16	PLICRDRAFT_94907	133272	139048	None	1279	257	10499	No_constitutive_exon_found_in_species
CCAATCCCTACAACAGGATGATCTTGATTGCTCATATTCTCGGGTAACAGTC	224005	224894	224944	224892	-1	PLICRscaffold_16	PLICRDRAFT_45601	223351	225773	None	1279	257	10499	No_constitutive_exon_found_in_species
ATCCGTCGCTGCCCACTATTGTGTCCCTTCATCTTGCTTGGGGCGACCAGTA	249575	249678	249728	249676	-1	PLICRscaffold_16	PLICRDRAFT_342186	249575	251358	None	1279	257	10499	No_constitutive_exon_found_in_species
TTCCCCTTGAGGTGGACTGGACTAAGGACTGACTGACGTTGGGGGAGCAGAT	312496	312607	312657	312605	-1	PLICRscaffold_16	PLICRDRAFT_167211	312180	315164	None	1279	257	10499	No_constitutive_exon_found_in_species
TGCCCTCCCTCGCTTGTTGGACGAGAGCTAACATGTGATGGGGTATACAGAG	312180	312429	312479	312427	-1	PLICRscaffold_16	PLICRDRAFT_167211	312180	315164	None	1279	257	10499	No_constitutive_exon_found_in_species
GCAATATTATTATGAGAAGAGATTGAGCTGATGAGGTTGTGGGTGGGCAGAT	342159	342539	342109	342161	1	PLICRscaffold_16	PLICRDRAFT_45665	340637	342539	None	1279	257	10499	No_constitutive_exon_found_in_species
GGAGGGGTAGAGGGAATGGGTGCTGATGGAATGGTGTGGTGGGGGTACAGGA	344651	344919	344969	344917	-1	PLICRscaffold_16	PLICRDRAFT_117407	342597	346151	None	1279	257	10499	No_constitutive_exon_found_in_species
ACGCGACCGCGACACACCGTATGATGCAATACAATTGGGCGCACAAACAGCC	342952	343110	343160	343108	-1	PLICRscaffold_16	PLICRDRAFT_117407	342597	346151	None	1279	257	10499	No_constitutive_exon_found_in_species
ACGTGAATATGCAGCGTTTACTGACATGCACATTGCTTTTTGGGACACAGGG	342597	342768	342818	342766	-1	PLICRscaffold_16	PLICRDRAFT_117407	342597	346151	None	1279	257	10499	No_constitutive_exon_found_in_species
TCGTCTCCTAATTTTCGGTTTTCGGTGCACGCTGACCTCAGGGCATGCAGGG	386847	387152	387202	387150	-1	PLICRscaffold_16	PLICRDRAFT_701595	383991	387577	None	1279	257	10499	No_constitutive_exon_found_in_species
GTGGATGTCTCGCGACTGACTGACATTTTTTTGTGGGTGGGTGAAAATAGGC	403830	403947	403780	403832	1	PLICRscaffold_16	PLICRDRAFT_117033	403410	404899	None	1279	257	10499	No_constitutive_exon_found_in_species
TCCTTCCTTTCTCCACGGTGTTTCGAAACGTGAGCTGATGGGTAAGACAGGG	404774	404899	404724	404776	1	PLICRscaffold_16	PLICRDRAFT_117033	403410	404899	None	1279	257	10499	No_constitutive_exon_found_in_species
CGTTGTCCTCGAATATGTATAGAACGGCTGACATATAGATATGCGGGTAGCC	497907	498179	497857	497909	1	PLICRscaffold_16	PLICRDRAFT_179240	491830	498179	None	1279	257	10499	No_constitutive_exon_found_in_species
TATTACACGGCTTTTCTGTGTGTGCTAATATAGACGGTGGTGGGGGGTAGGC	516010	516021	516071	516019	-1	PLICRscaffold_16	PLICRDRAFT_117059	513606	516298	None	1279	257	10499	No_constitutive_exon_found_in_species
CCTCTTTACAATATACTGAGGGCGTGGCTAATGTGGGGTGAACCGAACAGAA	515088	515193	515243	515191	-1	PLICRscaffold_16	PLICRDRAFT_117059	513606	516298	None	1279	257	10499	No_constitutive_exon_found_in_species
TTCCCCCCACAACTCCCACGGTGGCTGACGCGAAGGCGCGGGGCGAATAGAC	520353	520551	520303	520355	1	PLICRscaffold_16	PLICRDRAFT_346458	519764	522134	None	1279	257	10499	No_constitutive_exon_found_in_species
CGGTGAGGTTTGTCGGTGGTAGTAGTGTCCCCCAAAGCAGGGCGATACAGAT	528619	529086	529136	529084	-1	PLICRscaffold_16	PLICRDRAFT_116954	527970	532351	None	1279	257	10499	No_constitutive_exon_found_in_species
TCGCAAACTCGTCTCGTGAGACCAACTGGAGCTAATTCGTCGTGGGACAGCG	538753	538846	538896	538844	-1	PLICRscaffold_16	PLICRDRAFT_45781	538394	539094	None	1279	257	10499	No_constitutive_exon_found_in_species
CCTGTGCTTTGACCCGGTCTTTCCGTACCAAGCTGACGCGGGAATTGCAGAC	551879	552261	552311	552259	-1	PLICRscaffold_16	PLICRDRAFT_57440	551879	553562	None	1279	257	10499	No_constitutive_exon_found_in_species
AGGTGTCCTGCCAAGATACGAGCATGTACTAATTCATCGTGGGTGGACAGAC	589874	589952	590002	589950	-1	PLICRscaffold_16	PLICRDRAFT_45809	589422	590469	None	1279	257	10499	No_constitutive_exon_found_in_species
ATCTGTCTCTTGTCATCGTCAATAATCCTGAAGGGTACTGGGAATGACAGGA	628977	629240	629290	629238	-1	PLICRscaffold_16	PLICRDRAFT_45826	628091	630835	None	1279	257	10499	No_constitutive_exon_found_in_species
TGAAGTGCAAGGGAAGGAAAGATGGGCTGACGCGTGTGTATGGGGGACAGAT	651256	651641	651691	651639	-1	PLICRscaffold_16	PLICRDRAFT_32188	650799	652920	None	1279	257	10499	No_constitutive_exon_found_in_species
CTTTCGCATCTTTTAAGTGTCACTGCTAAACGGCGATTGGGCGATGGCAGAT	677290	677938	677988	677936	-1	PLICRscaffold_16	PLICRDRAFT_116968	677290	680523	None	1279	257	10499	No_constitutive_exon_found_in_species
GTACTCAACAAAACGTCAATCGCTCACTAGCGCTTCTCCCCATCGGGGAGCG	82617	84329	84379	84327	-1	PLICRscaffold_17	PLICRDRAFT_179327	82551	85610	None	1279	257	10499	No_constitutive_exon_found_in_species
GACACAGTGGGCGAAGACTATTGCCTACGTGTTGTGCCCAAAAGGGACAGCG	114252	114263	114202	114254	1	PLICRscaffold_17	PLICRDRAFT_117547	113582	116516	None	1279	257	10499	No_constitutive_exon_found_in_species
GGCGTGCCTATCGAGCACAAGAGGACTTACTACGTGGACTGGGAACAAAGAC	121898	121980	121848	121900	1	PLICRscaffold_17	PLICRDRAFT_32214	121501	125242	None	1279	257	10499	No_constitutive_exon_found_in_species
CTCTCCTTCATGTCTCACGTTTATGATCTCACTTCGCCTGGCGGGCACAGAT	185577	185788	185527	185579	1	PLICRscaffold_17	PLICRDRAFT_179353	185319	187457	None	1279	257	10499	No_constitutive_exon_found_in_species
GGGAGGGGTATGGGGAGGGGAAAAGAAGCTAATGGGGGATGGGGTGGTAGAT	187196	187280	187146	187198	1	PLICRscaffold_17	PLICRDRAFT_179353	185319	187457	None	1279	257	10499	No_constitutive_exon_found_in_species
CCGTTCGACCGGACACGCGTGTGCTCATTCTAAGACGCGTCGGTGGGCAGTC	188735	188774	188685	188737	1	PLICRscaffold_17	PLICRDRAFT_701710	188048	190553	None	1279	257	10499	No_constitutive_exon_found_in_species
GTGAGTCGAGTTGCCTGTGCGACAAGTACTGCTCTGATCGTGGGGGGTAGGT	193904	194005	193854	193906	1	PLICRscaffold_17	PLICRDRAFT_45885	193126	195585	None	1279	257	10499	No_constitutive_exon_found_in_species
TTCTTACCCCCTTAGCACGCCGCCCGATGCTTACTTACGTTGGGACACAGGC	197057	197271	197007	197059	1	PLICRscaffold_17	PLICRDRAFT_45888	196280	197633	None	1279	257	10499	No_constitutive_exon_found_in_species
CGCCATTCCCTACCTGTCCCTTCCCCTTGCAGGAGCTAACGGACGGGCAGGT	205178	205209	205259	205207	-1	PLICRscaffold_17	PLICRDRAFT_146639	203427	209133	None	1279	257	10499	No_constitutive_exon_found_in_species
TAAGGTGTGGTGTGGGTACGGTGTGCTGATTGGGTGTCTTGGGGGTGTAGAA	214403	214464	214353	214405	1	PLICRscaffold_17	PLICRDRAFT_117812	209397	215521	None	1279	257	10499	No_constitutive_exon_found_in_species
TGGGTGTGTGGGTATGGGTTTGACTAACGGTGTTGTGTTGGGCGGTGCAGGA	215350	215521	215300	215352	1	PLICRscaffold_17	PLICRDRAFT_117812	209397	215521	None	1279	257	10499	No_constitutive_exon_found_in_species
TCGTTCATCCAAATCCACCAGAAATTACACACTAAATCTTAGGCGGGCAGGG	239505	239593	239643	239591	-1	PLICRscaffold_17	PLICRDRAFT_117712	239130	240429	None	1279	257	10499	No_constitutive_exon_found_in_species
TCTCACCACGGTTGGTGACGACAACGGGGTGCTTACTGGCAAGGGAAAAGAG	260160	260205	260255	260203	-1	PLICRscaffold_17	PLICRDRAFT_57541	260160	261276	None	1279	257	10499	No_constitutive_exon_found_in_species
CGTCTACCACTTCCCGGAAAGACAGTTGCTTTACTCAGCGGGGCGTGTAGGG	279746	279795	279845	279793	-1	PLICRscaffold_17	PLICRDRAFT_57546	277746	280075	None	1279	257	10499	No_constitutive_exon_found_in_species
TTCTGTCGTAGCAGTCAAATTCCTGTTCTCTGACCTGAATGGGCTGATAGTC	302965	303384	302915	302967	1	PLICRscaffold_17	PLICRDRAFT_167537	297158	303384	None	1279	257	10499	No_constitutive_exon_found_in_species
GTGAACGATGAGGATGGCACCCTTCTCGTGCAGGCTGCGGGACGGCAGAGGA	306826	307772	307822	307770	-1	PLICRscaffold_17	PLICRDRAFT_117458	306004	308459	None	1279	257	10499	No_constitutive_exon_found_in_species
TATGCTTAAGATTCAAGCTAGCCCCGCTGACGATACTCGCGGGGTCACAGGA	350849	351038	351088	351036	-1	PLICRscaffold_17	PLICRDRAFT_117651	349517	351547	None	1279	257	10499	No_constitutive_exon_found_in_species
GTCGAAAATGTACGTTCGTTTCGCGGAAATTTGGCCAGCGGGCGGGCGAGGC	392797	392874	392924	392872	-1	PLICRscaffold_17	PLICRDRAFT_354477	391883	393337	None	1279	257	10499	No_constitutive_exon_found_in_species
ACGTGGGCTGGTGCGAGTGCGGGGGCCTGGGGACTCACGCGTAAGGGCAGGT	410982	411160	410932	410984	1	PLICRscaffold_17	PLICRDRAFT_117648	409087	411160	None	1279	257	10499	No_constitutive_exon_found_in_species
CCCGCTTTGCTGTCCTCACAGGCCTGCGCGTCTGATAACTCGGGAACCAGTG	431734	431867	431684	431736	1	PLICRscaffold_17	PLICRDRAFT_355075	429614	432582	None	1279	257	10499	No_constitutive_exon_found_in_species
TCGCTCTGCGAATTATCGCGTTGATCTCGCTAAAACAAGGGTGCGGATAGAT	442488	442956	443006	442954	-1	PLICRscaffold_17	PLICRDRAFT_117694	440284	443754	None	1279	257	10499	No_constitutive_exon_found_in_species
GTGCTGCTGGGCTTGTAGTCGTCAGTTGGCTGATTACTGCGGGGATGTAGCT	446061	446184	446234	446182	-1	PLICRscaffold_17	PLICRDRAFT_701789	445366	446814	None	1279	257	10499	No_constitutive_exon_found_in_species
ACGTCTATCGTTGCGGGTCTTTCGCCCTTATTACAACTAGTAGGGTGCAGGG	554240	554313	554190	554242	1	PLICRscaffold_17	PLICRDRAFT_357399	553476	556552	None	1279	257	10499	No_constitutive_exon_found_in_species
GCGAGGACGGGGAAGAGGGTTCGGGGGCGGGTTCGGGGGGAAGGAATGAGGG	663500	663655	663705	663653	-1	PLICRscaffold_17	PLICRDRAFT_117578	661241	664871	None	1279	257	10499	No_constitutive_exon_found_in_species
AGCACACAGAAAACGATCGTCAATGACGGGAACTGACTACAGGGTTGTAGAT	102102	102323	102373	102321	-1	PLICRscaffold_18	PLICRDRAFT_32355	98109	103763	None	1279	257	10499	No_constitutive_exon_found_in_species
GTGTGCGTGCAAGAATGGTTACTGACTTCGTGTGTTTTCGCGGGGTGTAGGA	116679	116691	116741	116689	-1	PLICRscaffold_18	PLICRDRAFT_126893	116495	118033	None	1279	257	10499	No_constitutive_exon_found_in_species
AGTCGCGTTTTATTGTGTAAAGGTGGGGGGAAGGGCTGATGGGGAAAAAGTG	123481	123839	123431	123483	1	PLICRscaffold_18	PLICRDRAFT_359442	122781	123839	None	1279	257	10499	No_constitutive_exon_found_in_species
ATTCATTCATTCATTCGCGTTCTGTGCTCACATGTGGGTGGGTGGACTAGAC	137778	137877	137728	137780	1	PLICRscaffold_18	PLICRDRAFT_46163	137299	141641	None	1279	257	10499	No_constitutive_exon_found_in_species
TTCCCCGTCCTTCCCTGTAGAGTATACGCTTATCTTTGGGTGTGGGGCAGAT	139524	139949	139474	139526	1	PLICRscaffold_18	PLICRDRAFT_46163	137299	141641	None	1279	257	10499	No_constitutive_exon_found_in_species
GAGTTTGGTGTTCTGGAAGTACAGTGGAAAACTGATCAAGAGGGCCACAGCT	158483	158567	158617	158565	-1	PLICRscaffold_18	PLICRDRAFT_46171	156501	159310	None	1279	257	10499	No_constitutive_exon_found_in_species
ACGAATCTCCCAGATTTTCTTCCACACTACTTCATTGAATGCGCGGGTAGTT	157414	157595	157645	157593	-1	PLICRscaffold_18	PLICRDRAFT_46171	156501	159310	None	1279	257	10499	No_constitutive_exon_found_in_species
GGTGTCATCCGCTAAGTATGTGCAGTCGGATGTTTCTAACGGGACTCAAGGC	157090	157143	157193	157141	-1	PLICRscaffold_18	PLICRDRAFT_46171	156501	159310	None	1279	257	10499	No_constitutive_exon_found_in_species
CTGCTACCGATTTGTAAGTGGAGAGGGTGACTAATGGTGGGAGGGTGTAGGG	256578	256725	256528	256580	1	PLICRscaffold_18	PLICRDRAFT_46221	256213	257983	None	1279	257	10499	No_constitutive_exon_found_in_species
GCTCGTTTTGCATGTCCTTCAAATTTATGCTCACGCAGGGAGATGTGCAGAG	294383	294543	294593	294541	-1	PLICRscaffold_18	PLICRDRAFT_46252	292962	295443	None	1279	257	10499	No_constitutive_exon_found_in_species
TCCTACGTGTGCTCAAATACTGGGCATTTGCTTTCAGAGGCGCGGGGCAGCA	316619	316787	316569	316621	1	PLICRscaffold_18	PLICRDRAFT_59103	315259	316787	None	1279	257	10499	No_constitutive_exon_found_in_species
CTTGTGACACAATACAGTCATGCATGATGCTCACCGAGACGTTTGGGAAGGT	319391	319778	319828	319776	-1	PLICRscaffold_18	PLICRDRAFT_118086	318935	320198	None	1279	257	10499	No_constitutive_exon_found_in_species
TCTCCTTATCGTAGCTGTGCACTTACAAATACCCTTTTTCATTGGGATAGGA	323254	323374	323204	323256	1	PLICRscaffold_18	PLICRDRAFT_362655	322732	324281	None	1279	257	10499	No_constitutive_exon_found_in_species
GTGCGTTTTTTTGCGCGCAAGTGGTTTCCTTCGCTAACAGGAGGGAGTAGAT	348095	348202	348045	348097	1	PLICRscaffold_18	PLICRDRAFT_117909	347478	350238	None	1279	257	10499	No_constitutive_exon_found_in_species
CAGGCACACCGAACCCATACCAATACTTCTCGCCACCATTAGCCGGGCAGCA	355311	356271	355261	355313	1	PLICRscaffold_18	PLICRDRAFT_69836	353884	356271	None	1279	257	10499	No_constitutive_exon_found_in_species
GCGAGATTTATTGGGTTTGCGCGTGAATTGACGAGACTTTGGGTACTAAGCT	382422	382620	382372	382424	1	PLICRscaffold_18	PLICRDRAFT_46308	381119	383967	None	1279	257	10499	No_constitutive_exon_found_in_species
TCGTCAATGGCATCACTGTGTATTAACAGCATTTTCGTGGGATTAAATAGGC	391399	391624	391349	391401	1	PLICRscaffold_18	PLICRDRAFT_179640	389277	392520	None	1279	257	10499	No_constitutive_exon_found_in_species
TCACACCACCTGGGTGCGATCTGGTGCATCTACAACTCGTCGATGGGCAGGT	400494	400539	400589	400537	-1	PLICRscaffold_18	PLICRDRAFT_179642	400494	401491	None	1279	257	10499	No_constitutive_exon_found_in_species
ACCTGGATGACGACGGCAAGGTGTTTCTCAAAGCGACCATCGCGGGCAAGGT	480019	480201	479969	480021	1	PLICRscaffold_18	PLICRDRAFT_365317	479638	480670	None	1279	257	10499	No_constitutive_exon_found_in_species
GTTTTCACTCATTCATTTTTGAACCGTAAAAAATAAACATCTGGGGGCAGAC	528816	528883	528766	528818	1	PLICRscaffold_18	PLICRDRAFT_365946	527781	529751	None	1279	257	10499	No_constitutive_exon_found_in_species
ACCTTCCTACCCGGTCTCTACATTTGCTCACCAAATTGATGCGGGCACAGTT	552254	552411	552204	552256	1	PLICRscaffold_18	PLICRDRAFT_57853	550369	552411	None	1279	257	10499	No_constitutive_exon_found_in_species
CGGTTCACGATTCATAGCTCATAGGGGACTGATACTGACGGGCAGGGCAGGA	601411	601510	601560	601508	-1	PLICRscaffold_18	PLICRDRAFT_32474	601128	601638	None	1279	257	10499	No_constitutive_exon_found_in_species
AGGGTGCCGTCGAAACGCGCATGCCCGTGGGCGCCGTCGAGGGTGCGCAGGG	768	1022	1072	1020	-1	PLICRscaffold_19	PLICRDRAFT_32481	448	2305	None	1279	257	10499	No_constitutive_exon_found_in_species
TCTCGTTGCAACAAGATGGACGCGGTTGCTTATTTTGTGTGCGGGAACAGCG	17830	18090	17780	17832	1	PLICRscaffold_19	PLICRDRAFT_366539	16081	18090	None	1279	257	10499	No_constitutive_exon_found_in_species
GGCGACTTCATCTCAAAGTTTGAATGAGCACTAACGTGACACTGGGATAGAA	27115	27245	27065	27117	1	PLICRscaffold_19	PLICRDRAFT_57869	24563	27245	None	1279	257	10499	No_constitutive_exon_found_in_species
TCATTTTGTTTGTCTTGTCTAACGGCTTTCACTAACCACGGGGAGTATAGAG	33650	33796	33600	33652	1	PLICRscaffold_19	PLICRDRAFT_179725	31282	34583	None	1279	257	10499	No_constitutive_exon_found_in_species
TGAATAGCTCGTTCTGACGTCGGCGGCGGTATGCTCAACGGGAGTCGCAGGC	36376	36525	36326	36378	1	PLICRscaffold_19	PLICRDRAFT_147270	36043	37572	None	1279	257	10499	No_constitutive_exon_found_in_species
TAGGTGCCTTCTTTGTCAAGGCCTCGAAACGCATTAATGGGATAATGCAGGC	107945	108542	108592	108540	-1	PLICRscaffold_19	PLICRDRAFT_367809	107945	111009	None	1279	257	10499	No_constitutive_exon_found_in_species
GTTCTCAATGTGAATATTCATCACAAGGCATGCTGACGAGGGTGCGTAAGAC	126846	126886	126796	126848	1	PLICRscaffold_19	PLICRDRAFT_118324	125727	126886	None	1279	257	10499	No_constitutive_exon_found_in_species
TTCTTGCGTCTACCCATCAAATTGTATGCTTAACTGCTTCGGGAAACCAGAT	225495	225617	225445	225497	1	PLICRscaffold_19	PLICRDRAFT_702060	220140	227218	None	1279	257	10499	No_constitutive_exon_found_in_species
ACGCTCAACAGATGTGCGCGTGGATTGAAACTGAACGCATGCGTGGGCAGAC	253091	253394	253444	253392	-1	PLICRscaffold_19	PLICRDRAFT_179802	249721	253473	None	1279	257	10499	No_constitutive_exon_found_in_species
ATGCATGCCTTGAGATCTTCTGCGATCAAATAACTCACTGGGTGATGCAGGA	250634	250750	250800	250748	-1	PLICRscaffold_19	PLICRDRAFT_179802	249721	253473	None	1279	257	10499	No_constitutive_exon_found_in_species
ACCTCTACCTATGGATTCATCATGAATGCCTAGCTGAAAACGGGCACAAGCT	284323	284390	284273	284325	1	PLICRscaffold_19	PLICRDRAFT_179813	283747	286328	None	1279	257	10499	No_constitutive_exon_found_in_species
CATAGTTCAGTGATCCTTTGTGAGAGGGTGGGACTGACGACACGGGGCAGAT	390649	390853	390903	390851	-1	PLICRscaffold_19	PLICRDRAFT_179855	390206	391472	None	1279	257	10499	No_constitutive_exon_found_in_species
TATGGCGTTACTGATATGCGATGTGTGCTGATGAAGGGGCGGCGGGGTAGGG	397097	397244	397294	397242	-1	PLICRscaffold_19	PLICRDRAFT_373544	396354	398553	None	1279	257	10499	No_constitutive_exon_found_in_species
CCCCGCGCGCATGGGTTGGCACGGAAGCTGATTGACACCGGGTGCGGTAGGC	445129	445404	445079	445131	1	PLICRscaffold_19	PLICRDRAFT_179872	443905	446869	None	1279	257	10499	No_constitutive_exon_found_in_species
GTCTTCCGTCCGGCGCGCCCCAGATATCATTCTAAGCTCGGGAAATCAAGCG	455630	455779	455580	455632	1	PLICRscaffold_19	PLICRDRAFT_374979	455184	457410	None	1279	257	10499	No_constitutive_exon_found_in_species
TGAGCCCCTTGAAATCCCCCTCGTATACTCGCGTACTGACAATCGGGTAGAA	491280	491530	491230	491282	1	PLICRscaffold_19	PLICRDRAFT_46617	489352	492140	None	1279	257	10499	No_constitutive_exon_found_in_species
GTGAGTCCCCGCGAGCTTTCCCTTTAATGGTAGACTGACGAGCGGGGAAGCG	491580	491699	491530	491582	1	PLICRscaffold_19	PLICRDRAFT_46617	489352	492140	None	1279	257	10499	No_constitutive_exon_found_in_species
CAGTACGTAGCAATGTTGAAAGTGTAGCTAGTACGCGGGAGAGCTAACAGGG	499917	500136	500186	500134	-1	PLICRscaffold_19	PLICRDRAFT_118279	499475	500759	None	1279	257	10499	No_constitutive_exon_found_in_species
TTATTTCCTTTGTTACTCATGAACATAGCGGCTCACGAACGGGTGCGCAGCT	506051	506294	506344	506292	-1	PLICRscaffold_19	PLICRDRAFT_95573	504742	509193	None	1279	257	10499	No_constitutive_exon_found_in_species
GTCTTTTGTGCGCTTGCTGACCGTGTGCTTTATGTGGTGGGGGATGACAGGC	19081	19202	19252	19200	-1	PLICRscaffold_20	PLICRDRAFT_179905	18789	20077	None	1279	257	10499	No_constitutive_exon_found_in_species
CCGTTCATCGCACCGGCACCCCGTCCACTATGATACTGACTACGGGGCAGGG	21600	22145	22195	22143	-1	PLICRscaffold_20	PLICRDRAFT_46624	20334	22564	None	1279	257	10499	No_constitutive_exon_found_in_species
CCGCACGGCTGCACGACTGGACAGCAAACGCTGACCCCCTGACGGGATAGCG	24016	24241	23966	24018	1	PLICRscaffold_20	PLICRDRAFT_179907	23253	24533	None	1279	257	10499	No_constitutive_exon_found_in_species
CCTTTCCACATATTCAAGGTACTGGTGCAGAGCTGATGGGGGGTGAGCAGAT	57813	57960	57763	57815	1	PLICRscaffold_20	PLICRDRAFT_118592	55873	57960	None	1279	257	10499	No_constitutive_exon_found_in_species
TCTTTGTGCAACACAACAAACTGGGTGATTGATGATGTTTGACGGGGCAGAT	88062	88543	88593	88541	-1	PLICRscaffold_20	PLICRDRAFT_430623	88062	90429	None	1279	257	10499	No_constitutive_exon_found_in_species
GACACTTGGACGGGGAGTGATGGATGGATGGATGTGTGACGGGGGGACAGAC	92570	92647	92520	92572	1	PLICRscaffold_20	PLICRDRAFT_430736	91834	93529	None	1279	257	10499	No_constitutive_exon_found_in_species
CTGACTCGACTCTGCGTTGATGGTCCTCTACTGACGGGGAGCGGCGGAAGGT	95340	95493	95543	95491	-1	PLICRscaffold_20	PLICRDRAFT_179929	95340	97097	None	1279	257	10499	No_constitutive_exon_found_in_species
GTTTGATCGGCGGGCATACCTCAGTCTGGCTGATGCACACGAGGGTATAGTG	98856	98990	99040	98988	-1	PLICRscaffold_20	PLICRDRAFT_179930	98150	99762	None	1279	257	10499	No_constitutive_exon_found_in_species
CGTACACTAGTACTGGTAATAAAAGCACAGTGTCACTCATTGGGATACAGGT	216752	216847	216702	216754	1	PLICRscaffold_20	PLICRDRAFT_46703	214571	217174	None	1279	257	10499	No_constitutive_exon_found_in_species
GCGGTGGCGGCAATGCGCCACGGGTTCCTTCGAAAGACGGGCGGACCAAGGC	321738	321844	321688	321740	1	PLICRscaffold_20	PLICRDRAFT_118741	320808	323235	None	1279	257	10499	No_constitutive_exon_found_in_species
TTGCACGGCAAGCATATTCATCATCTCCAACGTCTGGTATGGGTGCATAGCT	352202	352294	352344	352292	-1	PLICRscaffold_20	PLICRDRAFT_180008	351241	353193	None	1279	257	10499	No_constitutive_exon_found_in_species
TGTCTACTCATGTTCGGTGATCTATCAAGCTAATACCAACCCGGGGACAGTG	363185	363216	363135	363187	1	PLICRscaffold_20	PLICRDRAFT_46769	362015	364398	None	1279	257	10499	No_constitutive_exon_found_in_species
TGCTTTGCGTGGTGCGATACAAGGCTGATGAGATGGTGCGGGGGCGACAGGG	397518	397617	397667	397615	-1	PLICRscaffold_20	PLICRDRAFT_435591	395595	398218	None	1279	257	10499	No_constitutive_exon_found_in_species
TCATATCTTATCGGCGCCTGGAGTGCTGACGTGTGGTGTGGGGTTGGCAGGA	397435	397445	397495	397443	-1	PLICRscaffold_20	PLICRDRAFT_435591	395595	398218	None	1279	257	10499	No_constitutive_exon_found_in_species
TTCGTTCGATACAGCTTGCAAGGATTGTTGATGTATGCGTGCGTGGGCAGAT	397356	397374	397424	397372	-1	PLICRscaffold_20	PLICRDRAFT_435591	395595	398218	None	1279	257	10499	No_constitutive_exon_found_in_species
TAATCCCAACCCTCTTTTTAACGCGTGCAGGTGGGCTGATGGGGACGAAGGA	396543	396590	396640	396588	-1	PLICRscaffold_20	PLICRDRAFT_435591	395595	398218	None	1279	257	10499	No_constitutive_exon_found_in_species
TTCTCACTCAAGTGTTGGGATGGGTGTTGTGCTGATGGGTGAGAGGATAGGT	396471	396484	396534	396482	-1	PLICRscaffold_20	PLICRDRAFT_435591	395595	398218	None	1279	257	10499	No_constitutive_exon_found_in_species
GTAAAAGTGGGGGAAAGGAAGAAAAGGCTAATGCGGTGGCGGGAAAACAGCA	429833	429913	429783	429835	1	PLICRscaffold_20	PLICRDRAFT_180031	428860	430126	None	1279	257	10499	No_constitutive_exon_found_in_species
GCACCCTTACTATCTTTGTGCATTACGATTGACGTTTTTTGGGGGAACAGTG	432320	432408	432270	432322	1	PLICRscaffold_20	PLICRDRAFT_95677	431873	435038	None	1279	257	10499	No_constitutive_exon_found_in_species
TGTCTGTGGATTTTGTTTTTTGTGAGGTGAGAGTTGACGGGGGCGGATAGGG	433029	433093	432979	433031	1	PLICRscaffold_20	PLICRDRAFT_95677	431873	435038	None	1279	257	10499	No_constitutive_exon_found_in_species
GCCACCGCCCTCCGCAATTTTTGTCTCTTAGGACTCACCGGGCGTGAAAGGT	447016	447094	446966	447018	1	PLICRscaffold_20	PLICRDRAFT_95683	445035	448133	None	1279	257	10499	No_constitutive_exon_found_in_species
CGTCTAAGTTATGTGTTTGTTTCACGGGCTGATCGGGCGGGGGTGCGTAGCC	6446	6586	6396	6448	1	PLICRscaffold_21	PLICRDRAFT_119063	5638	8056	None	1279	257	10499	No_constitutive_exon_found_in_species
TTTGTCTTCGTGTAGAGGATATGATGATGGAATTGACAGAGGGCACACAGAT	26133	26298	26083	26135	1	PLICRscaffold_21	PLICRDRAFT_58168	24847	26298	None	1279	257	10499	No_constitutive_exon_found_in_species
GGTGAGGCTGGCTGCGTGTAGAGAAGCTGACACTTTGCGGTAATGGGCAGAA	35015	35142	34965	35017	1	PLICRscaffold_21	PLICRDRAFT_119013	34494	35478	None	1279	257	10499	No_constitutive_exon_found_in_species
CCGCTCCCCGTACCCGCGTGCCGTGCTGACGAGATTGCGTGACGGGGCAGTT	40501	40770	40820	40768	-1	PLICRscaffold_21	PLICRDRAFT_58175	39846	42182	None	1279	257	10499	No_constitutive_exon_found_in_species
CGCAAGAGTGCGTTTTTTTTTTCGACATTGCCCCTCACGCGGGTCGGCAGAG	49754	49796	49846	49794	-1	PLICRscaffold_21	PLICRDRAFT_32711	48217	50253	None	1279	257	10499	No_constitutive_exon_found_in_species
TTGACTGTACGCAACTGGATTTCAATGTTCTTTGACTCGGGACGCTAAAGGA	55658	55696	55608	55660	1	PLICRscaffold_21	PLICRDRAFT_58180	54665	56118	None	1279	257	10499	No_constitutive_exon_found_in_species
CGCCATCCGATTGTTCTTGAATTTATTATTTGCGTACGCGGCACGGGCAGGA	70627	70708	70758	70706	-1	PLICRscaffold_21	PLICRDRAFT_702303	69458	71189	None	1279	257	10499	No_constitutive_exon_found_in_species
GTGTTTGCGTGTGGGTGTGTGTGTGGGAGGTGCTAACGAGGGCGTGACAGAC	69917	70054	70104	70052	-1	PLICRscaffold_21	PLICRDRAFT_702303	69458	71189	None	1279	257	10499	No_constitutive_exon_found_in_species
CGTCACCTGCCATTTTCTTTGTAAACGAGTCTGATGGAAGGGATGCACAGGT	69650	69768	69818	69766	-1	PLICRscaffold_21	PLICRDRAFT_702303	69458	71189	None	1279	257	10499	No_constitutive_exon_found_in_species
GCCCTGCGAACTTTTGATTGAATGAGCCCCTATTGACAGGGAGACACTAGGA	72633	72714	72764	72712	-1	PLICRscaffold_21	PLICRDRAFT_46890	71462	73473	None	1279	257	10499	No_constitutive_exon_found_in_species
TACGTGACTAATCGTATATTAAAGAGAATGAGTGCTCATACCAGGGATAGTG	114104	114499	114054	114106	1	PLICRscaffold_21	PLICRDRAFT_702322	113477	114499	None	1279	257	10499	No_constitutive_exon_found_in_species
GATTGTGTCTACTTGTGATACGGCAGGATGGGTGCTTATGTTGGGGATAGGG	116025	116197	116247	116195	-1	PLICRscaffold_21	PLICRDRAFT_58208	116025	116687	None	1279	257	10499	No_constitutive_exon_found_in_species
GTGTTATGTGTGTGGGATGGGGAGGGGGGCTGATGGTAGGGGGGAAATAGAG	150072	150154	150022	150074	1	PLICRscaffold_21	PLICRDRAFT_46932	149558	153642	None	1279	257	10499	No_constitutive_exon_found_in_species
CTCTTCCCTCTCTTCCCCTTCCTTGACACCGGTGCTGACGTGGGACACAGAG	152709	153642	152659	152711	1	PLICRscaffold_21	PLICRDRAFT_46932	149558	153642	None	1279	257	10499	No_constitutive_exon_found_in_species
TTCTTGTGTGAGTGTGAGTGAGTGTGTGCGGTTACTGATAGAGGGTGTAGTG	154107	154169	154219	154167	-1	PLICRscaffold_21	PLICRDRAFT_119100	153908	160831	None	1279	257	10499	No_constitutive_exon_found_in_species
CTGTCGAAGCTGCCACTAGTACTAACCAACATACTCGTCGGGGACTATAGCT	177393	177618	177343	177395	1	PLICRscaffold_21	PLICRDRAFT_95749	176046	178074	None	1279	257	10499	No_constitutive_exon_found_in_species
TGGCCGTGATTTTCGTCCTGTATTCCGGGTGGCTGAATGGGGGTGTGTAGGC	178896	178983	178846	178898	1	PLICRscaffold_21	PLICRDRAFT_168657	178182	181480	None	1279	257	10499	No_constitutive_exon_found_in_species
TGTTGTCTCGAGCTTCTAATGTGGATTGGCACTGATATGCAGGGTTACAGAC	239118	239295	239068	239120	1	PLICRscaffold_21	PLICRDRAFT_147866	236852	240608	None	1279	257	10499	No_constitutive_exon_found_in_species
CTCTGCTTTTCTGTAGTCCTTGCGTATGCTGAACTGACTGGGGACCATAGCC	241728	241782	241832	241780	-1	PLICRscaffold_21	PLICRDRAFT_702358	240760	241858	None	1279	257	10499	No_constitutive_exon_found_in_species
GGGTAATTACACTTGAGTAGTTTCTTGTTCACCGCTAAGAGGGCAACCAGGG	245683	245742	245792	245740	-1	PLICRscaffold_21	PLICRDRAFT_95767	242752	246370	None	1279	257	10499	No_constitutive_exon_found_in_species
TGCGTGCTCGTCATTTTCATGTTCCTCTATAAGCTAAACGAGGGCATTAGGA	256901	257275	256851	256903	1	PLICRscaffold_21	PLICRDRAFT_180136	254697	258025	None	1279	257	10499	No_constitutive_exon_found_in_species
GTACGTTCATCAGTTTTGCCTCCATTGCGAGGCTGACTATATGGGAGCAGTA	330560	330601	330651	330599	-1	PLICRscaffold_21	PLICRDRAFT_180165	329810	330920	None	1279	257	10499	No_constitutive_exon_found_in_species
TGTCAAGCCTCGGACGCTCATGTATGCGCACTCTGAACTATTGGGGATAGGT	352308	352322	352258	352310	1	PLICRscaffold_21	PLICRDRAFT_702397	351909	353791	None	1279	257	10499	No_constitutive_exon_found_in_species
CCGCGCAGTTTTAGTTCCAGGTCAGCAGCTCACTTGGGGCATGCGAGCAGGA	352919	352960	352869	352921	1	PLICRscaffold_21	PLICRDRAFT_702397	351909	353791	None	1279	257	10499	No_constitutive_exon_found_in_species
TGAGTCTCCACGTGTGTTCTCGTGTGCTGCACTCAAGCATGACGGGATAGGA	353669	353791	353619	353671	1	PLICRscaffold_21	PLICRDRAFT_702397	351909	353791	None	1279	257	10499	No_constitutive_exon_found_in_species
CGAGCTACGGAATCCTAGCTCGAACGATGACGCTGTCGGGAACGGCGAAGCC	23977	24696	23927	23979	1	PLICRscaffold_22	PLICRDRAFT_83614	23643	25167	None	1279	257	10499	No_constitutive_exon_found_in_species
GCACCCCCTGCAGACGAATGCGGAATGGAGCCGTCAAGTGGGCCGAACAGAG	134303	134675	134253	134305	1	PLICRscaffold_22	PLICRDRAFT_180216	133976	135346	None	1279	257	10499	No_constitutive_exon_found_in_species
GTATGTCTTACGCGATGTCGGAGTATCGTCTCGTGCTTACGGGTGCACAGGC	155933	156010	155883	155935	1	PLICRscaffold_22	PLICRDRAFT_445033	154790	157517	None	1279	257	10499	No_constitutive_exon_found_in_species
TATACTGCTGCAGTGCGTCGTTATCGTAGGCTGATTTCTGGGATGACAAGGG	215764	215939	215714	215766	1	PLICRscaffold_22	PLICRDRAFT_47109	214252	217484	None	1279	257	10499	No_constitutive_exon_found_in_species
AGTATCACTCACCCTGTAGCAAACGACGTCCTCTGACTCTATTGGGCAAGAA	309771	309931	309721	309773	1	PLICRscaffold_22	PLICRDRAFT_180263	308018	310670	None	1279	257	10499	No_constitutive_exon_found_in_species
ACATTGGGATGACCATCACACTCGGGTAGTCCTAAACGATATGTGGGCAGGA	312484	312605	312655	312603	-1	PLICRscaffold_22	PLICRDRAFT_47143	311484	313366	None	1279	257	10499	No_constitutive_exon_found_in_species
CGGCTTATGCCTGCGGCTCGGTTTTTGGTGCGGTGCTGATGGGTACGTAGCT	111102	111150	111200	111148	-1	PLICRscaffold_23	PLICRDRAFT_702479	110697	111903	None	1279	257	10499	No_constitutive_exon_found_in_species
GGCAAACTGGGTGTCTATTCAGTCAGCTAACGACAGGGGGAGAGTGCCAGCG	218041	218508	218558	218506	-1	PLICRscaffold_23	PLICRDRAFT_180334	217507	218796	None	1279	257	10499	No_constitutive_exon_found_in_species
GTGCTGCTGTCGCGTCGCTTTCACGGTGGTAAGCTGACAGGAGGGCACAGGG	79267	80401	79217	79269	1	PLICRscaffold_24	PLICRDRAFT_180364	78677	81537	None	1279	257	10499	No_constitutive_exon_found_in_species
CATCAAGGGACACAGCCAACATGTCCCCATTCCCAGGGATAGACAGTGAGGA	142800	142948	142750	142802	1	PLICRscaffold_24	PLICRDRAFT_119393	142218	142948	None	1279	257	10499	No_constitutive_exon_found_in_species
TCCATCCGTCCGTTCAAACTGTTTGGGTTCGCGCTGACGGGCACGGATAGTG	153430	153609	153659	153607	-1	PLICRscaffold_24	PLICRDRAFT_180388	151880	155689	None	1279	257	10499	No_constitutive_exon_found_in_species
GCACCTCCGAGTCCATTATTGACTTACATATATCACGTTCGCGGGCACAGAG	29919	30495	29869	29921	1	PLICRscaffold_25	PLICRDRAFT_450596	29340	31508	None	1279	257	10499	No_constitutive_exon_found_in_species
TGGCCTTCGTCTTGTCGCCGTAATTTGGGTTGAGCGTATCTGGGTAACAGAC	69179	69247	69129	69181	1	PLICRscaffold_25	PLICRDRAFT_47242	68108	69821	None	1279	257	10499	No_constitutive_exon_found_in_species
TTTTTTGTACTTCTGTTCTCACTGCCGGGCGCTCATTTTGGGCAACGAAGGG	104403	104508	104353	104405	1	PLICRscaffold_25	PLICRDRAFT_119513	101571	104643	None	1279	257	10499	No_constitutive_exon_found_in_species
CAGTATTGTCAAATATCTTATCAGTCCATCTTTCTGACGCGGAGGGTCAGGC	110384	110517	110334	110386	1	PLICRscaffold_25	PLICRDRAFT_148152	107811	113215	None	1279	257	10499	No_constitutive_exon_found_in_species
TGTTCGCGCAGATCAGCTTTTGGGCCTGTCCTGACGAATAGGGCCGACAGAC	125519	125588	125638	125586	-1	PLICRscaffold_25	PLICRDRAFT_180466	125364	127963	None	1279	257	10499	No_constitutive_exon_found_in_species
ATGCTCAGCTTCATATAGCAAAGATGGCCGCTCAAGATTGAAATGGGTAGGT	143596	143645	143546	143598	1	PLICRscaffold_25	PLICRDRAFT_180473	141960	144510	None	1279	257	10499	No_constitutive_exon_found_in_species
CTACTCAACCTGTCGTGTTGTGGGCAATGCTGATTATGGTGGGGATATAGAT	145801	145933	145983	145931	-1	PLICRscaffold_25	PLICRDRAFT_47280	144729	148444	None	1279	257	10499	No_constitutive_exon_found_in_species
TCGTCTGGTCTGGCTGCCTCTCACTATGGATTCTCCGTCGGGGCGTGCAGGG	150420	150485	150370	150422	1	PLICRscaffold_25	PLICRDRAFT_180475	149074	150674	None	1279	257	10499	No_constitutive_exon_found_in_species
TGTACGTCCCTTTTTTCTATATATACACCCGTGCACTGACGGGTAACTAGTT	180630	180743	180793	180741	-1	PLICRscaffold_25	PLICRDRAFT_452566	180630	182515	None	1279	257	10499	No_constitutive_exon_found_in_species
TCCCATCATTCCCGCTCCATAACATCGCATACTGAAGGGTGGACGCGCAGAT	191828	191991	192041	191989	-1	PLICRscaffold_25	PLICRDRAFT_148179	191168	195145	None	1279	257	10499	No_constitutive_exon_found_in_species
CTTGCCTTTCTAGTGGGACTGCCCGCTGACTTACTCAATGGGCAAAATAGAG	191616	191768	191818	191766	-1	PLICRscaffold_25	PLICRDRAFT_148179	191168	195145	None	1279	257	10499	No_constitutive_exon_found_in_species
ATCTTCCTTCACCAGTTAGGCAACCCTGACCCTTTCCCCGGGAAACTTAGTT	201005	201862	200955	201007	1	PLICRscaffold_25	PLICRDRAFT_452681	198312	201862	None	1279	257	10499	No_constitutive_exon_found_in_species
AATAATTTCCTGACAATGGCGGAATCTGACGAAGTGGGTATGTGGGGTAGGT	43160	43590	43110	43162	1	PLICRscaffold_26	PLICRDRAFT_180528	42836	44131	None	1279	257	10499	No_constitutive_exon_found_in_species
TACCCTTGAACTGAGGAATAGTATATCTCAATTTACGACGGCGCGGGAAGAC	43651	43932	43601	43653	1	PLICRscaffold_26	PLICRDRAFT_180528	42836	44131	None	1279	257	10499	No_constitutive_exon_found_in_species
GGCTAGCTGAGTGTGTTACTAAGGTGCTGATGGAATGGGGTGAATTGAAGCC	43990	44131	43940	43992	1	PLICRscaffold_26	PLICRDRAFT_180528	42836	44131	None	1279	257	10499	No_constitutive_exon_found_in_species
TAGCACGTGGCGCGATGTTGAGTAAGTTCCTCGACTACGTACGGGGTCAGCG	60578	60736	60786	60734	-1	PLICRscaffold_26	PLICRDRAFT_453023	60280	60976	None	1279	257	10499	No_constitutive_exon_found_in_species
AGCAGGGCGGAATTTGCTCCGTATTCAATGCCAGCTGACGAGGGGTATAGCA	62472	62601	62651	62599	-1	PLICRscaffold_26	PLICRDRAFT_180536	61038	62768	None	1279	257	10499	No_constitutive_exon_found_in_species
CTCTTGCATTTTAGTCGATCTTTCTCCAGGAAGTTTGCATGGGGCGACAGCT	66004	66214	65954	66006	1	PLICRscaffold_26	PLICRDRAFT_47320	65252	66460	None	1279	257	10499	No_constitutive_exon_found_in_species
GGTGCGTATGCGAATTGAGATCACCTTCATGTAACTAACAATGGGCATAGGT	92638	92870	92920	92868	-1	PLICRscaffold_26	PLICRDRAFT_47339	91896	93667	None	1279	257	10499	No_constitutive_exon_found_in_species
GCCCACTGATTTGGTATTATGCGGTTACTGACGACGATGTGGGCATGCAGGC	143674	143886	143624	143676	1	PLICRscaffold_26	PLICRDRAFT_47354	142350	144401	None	1279	257	10499	No_constitutive_exon_found_in_species
TTTATTGAAGGTGTTGTGATGCGGAAGGCTGAGGCGTTTTGCGTGGGCAGTG	143949	144036	143899	143951	1	PLICRscaffold_26	PLICRDRAFT_47354	142350	144401	None	1279	257	10499	No_constitutive_exon_found_in_species
CCTCCCTGGGATTCTCTGCTCCCAATGCTTACGGATCTGTCGGCGGGCAGAA	179751	179852	179902	179850	-1	PLICRscaffold_26	PLICRDRAFT_58515	179751	180278	None	1279	257	10499	No_constitutive_exon_found_in_species
CCCACCACCATCATTATCGTAGTACTGATGTGAAATCCACGGGTGGGTAGCA	182974	183096	182924	182976	1	PLICRscaffold_26	PLICRDRAFT_47362	181670	183648	None	1279	257	10499	No_constitutive_exon_found_in_species
CCTACCCTTATGCCTCATATGTGGACACTGACGATGTGGGACGGATACAGCG	185807	186295	186345	186293	-1	PLICRscaffold_26	PLICRDRAFT_180576	183957	186903	None	1279	257	10499	No_constitutive_exon_found_in_species
GCGTTGTGCGGGATCGGTGCGATCGGGCTAAAATTTATTGGGGGAAATAGGG	196029	196167	195979	196031	1	PLICRscaffold_26	PLICRDRAFT_180578	195500	196312	None	1279	257	10499	No_constitutive_exon_found_in_species
CAAAGCCATGTTGTCCAGCACAATTACATGATCGTTTAATTACGGGGCAGTG	207786	207922	207972	207920	-1	PLICRscaffold_26	PLICRDRAFT_454863	207195	208647	None	1279	257	10499	No_constitutive_exon_found_in_species
CGCGGCATGATGGGCTACGGCGCCCGCGCTACCCGCCCAACAACGGGCAGCT	32179	32499	32129	32181	1	PLICRscaffold_27	PLICRDRAFT_180596	31884	32741	None	1279	257	10499	No_constitutive_exon_found_in_species
TCCGCGTCGCCGGTGTGGGCGGCGTAGAGACGTTGGGCGGGCCGACGGAGTG	188729	188817	188679	188731	1	PLICRscaffold_27	PLICRDRAFT_119644	186665	192569	None	1279	257	10499	No_constitutive_exon_found_in_species
ATCCTGTGCTTCTTCCAACTGACGGCAAATACGGGAAACACAGTAGGGAGTG	189339	189415	189289	189341	1	PLICRscaffold_27	PLICRDRAFT_119644	186665	192569	None	1279	257	10499	No_constitutive_exon_found_in_species
CCTCCTCCTCCTCCGCCCACTCCTCCTCCTCAAGTAACAAGGGTAACAAGCA	189544	189632	189494	189546	1	PLICRscaffold_27	PLICRDRAFT_119644	186665	192569	None	1279	257	10499	No_constitutive_exon_found_in_species
TTGGTTTAGGAAGAGTAAGCTAACGGGGGTGGGGGTGGGGTGGGGTGTAGTA	191201	191294	191151	191203	1	PLICRscaffold_27	PLICRDRAFT_119644	186665	192569	None	1279	257	10499	No_constitutive_exon_found_in_species
TACACAATATCCACAGTACAGCTGCAGCACGACGGGTAGCAGTTGGGTAGCA	59774	59865	59915	59863	-1	PLICRscaffold_28	PLICRDRAFT_58548	59047	60451	None	1279	257	10499	No_constitutive_exon_found_in_species
AATGGGACTTGCCAAAAATAAATAGCTAAACGAGACACGAATCGGGACAGAG	2103	2213	2053	2105	1	PLICRscaffold_29	PLICRDRAFT_180675	1548	2696	None	1279	257	10499	No_constitutive_exon_found_in_species
GCTCGGGGAAGTTCGATTTGTTGTACTATGCTCGTGCACAGGGGATATAGCT	6098	6174	6224	6172	-1	PLICRscaffold_29	PLICRDRAFT_33061	5535	6377	None	1279	257	10499	No_constitutive_exon_found_in_species
CGACGGCCATCTCGATTTCGAGCAGGAGGAGGAGGGCGGGGACGACACAGGT	60544	60828	60494	60546	1	PLICRscaffold_30	PLICRDRAFT_180719	59822	61596	None	1279	257	10499	No_constitutive_exon_found_in_species
AGTCTACAAAGGTTGCGTATGCCTGGACTATCCAACCGACGGGGAGTCAGAG	48226	48543	48176	48228	1	PLICRscaffold_31	PLICRDRAFT_180741	47315	48899	None	1279	257	10499	No_constitutive_exon_found_in_species
CCGTAATCACGACGCCGGCGCCGACGTAGACATGGATGCGGGGGAAAGAGAG	68227	68508	68177	68229	1	PLICRscaffold_31	PLICRDRAFT_119855	67667	71108	None	1279	257	10499	No_constitutive_exon_found_in_species
GCGCCGTGTTTTGTGTTTCGGGTGGGGAGTACGGGCTGATGGGGGATAAGTG	16223	16322	16173	16225	1	PLICRscaffold_32	PLICRDRAFT_180757	15376	18859	None	1279	257	10499	No_constitutive_exon_found_in_species
TAGTCCCGAGTTTCACACTGATGTGCACCACTGACCTTTTGGGCACATAGGC	32779	33194	32729	32781	1	PLICRscaffold_32	PLICRDRAFT_47413	30861	33194	None	1279	257	10499	No_constitutive_exon_found_in_species
GCACCTCGGCTTTGGACATACTCGTATGGTATTGATGACAGCAAGGGCAGTG	34044	34180	34230	34178	-1	PLICRscaffold_32	PLICRDRAFT_702635	33550	35702	None	1279	257	10499	No_constitutive_exon_found_in_species
TCACACCTTAAGCTTCATCGTTCGCAATCTAAACGTGGATGGTGGGACAGTC	46536	46606	46486	46538	1	PLICRscaffold_32	PLICRDRAFT_180764	46413	47744	None	1279	257	10499	No_constitutive_exon_found_in_species
GCACTGACTCGCGTGTATCGTGCTGCACTCATCGTGTCTCGGGCGGATAGCC	52827	53825	53875	53823	-1	PLICRscaffold_32	PLICRDRAFT_47428	52827	56834	None	1279	257	10499	No_constitutive_exon_found_in_species
TCGTGTGTTGCTGTGATGAGATGTTGATTGCGATGGGGAATGGAATGCAGAA	61531	61638	61688	61636	-1	PLICRscaffold_32	PLICRDRAFT_58578	59027	63236	None	1279	257	10499	No_constitutive_exon_found_in_species
AACCAGCTACGAGTAATCTATACTGATCGATACTCGATATGGGGTTACAGCA	27304	27493	27254	27306	1	PLICRscaffold_34	PLICRDRAFT_47437	26417	29222	None	1279	257	10499	No_constitutive_exon_found_in_species
GGCAGTGTAGCAGGATATGCGGTTCCATTGCATTGACGACAATGGGATAGTT	61049	61497	60999	61051	1	PLICRscaffold_34	PLICRDRAFT_180806	60882	61497	None	1279	257	10499	No_constitutive_exon_found_in_species
GTGTTGGTTTATCAACGGATGAGGAACAGGGAAATGATGGTGGGACACAGTT	18325	18368	18275	18327	1	PLICRscaffold_35	PLICRDRAFT_180814	17930	18914	None	1279	257	10499	No_constitutive_exon_found_in_species
GTCCCTTTGTATTGCGACATGTTGCCTCTTAATATTCATCACACGGGTAGAA	507	671	721	669	-1	PLICRscaffold_36	PLICRDRAFT_180821	507	2132	None	1279	257	10499	No_constitutive_exon_found_in_species
GTCCGTTATATTCTGTTACAGTGTGGGCCATGCTAACTTGTAGGGGACAGAA	13342	13750	13800	13748	-1	PLICRscaffold_36	PLICRDRAFT_119974	12874	16313	None	1279	257	10499	No_constitutive_exon_found_in_species
GTCTCAGCGACAACACATCAATAATGCCATACTTACAGTCGGGATTGAAGGG	9109	10453	9059	9111	1	PLICRscaffold_37	PLICRDRAFT_180832	6337	11464	None	1279	257	10499	No_constitutive_exon_found_in_species
TCGTGTCCTGTATCCCGGTGTACCATACCATTCGCTGGACGGGGAAGAAGCG	28484	28693	28434	28486	1	PLICRscaffold_37	PLICRDRAFT_58595	26941	30664	None	1279	257	10499	No_constitutive_exon_found_in_species
GTGTGCTTATGTATCACTTTTACTTATGTGTTCTAATGTTGCATGGGTAGAA	44322	44730	44272	44324	1	PLICRscaffold_38	PLICRDRAFT_180853	41285	45216	None	1279	257	10499	No_constitutive_exon_found_in_species
GGGTAATTACTTTCTCCCGCCGCTGTCGTCTGGTCTCACGGGATCGGCAGGG	1972	2701	2751	2699	-1	PLICRscaffold_40	PLICRDRAFT_180863	738	2954	None	1279	257	10499	No_constitutive_exon_found_in_species
TCGCGCATCACTCTGAGTGGTTTGAGCGGGGACTTTGCTACTGGGATAAGGT	3355	3591	3641	3589	-1	PLICRscaffold_40	PLICRDRAFT_180864	3355	5774	None	1279	257	10499	No_constitutive_exon_found_in_species
AATGGGACTTGCCAAAAATAAATAGCTAAATGAGACACAAATCGGGACAGAG	385	495	335	387	1	PLICRscaffold_42	PLICRDRAFT_180885	168	978	None	1279	257	10499	No_constitutive_exon_found_in_species
AATGGGACTTGCCAAAAATAAATAGCTAAATGAGACACAAATCGGGACAGAG	423	485	373	425	1	PLICRscaffold_43	PLICRDRAFT_180892	206	485	None	1279	257	10499	No_constitutive_exon_found_in_species
GGCGTGGGCCCATGCACGCGGGCGCGGGGAACTGGGTGCGGGCGTAAAAGGT	10035	10209	9985	10037	1	PLICRscaffold_45	PLICRDRAFT_127445	8839	10489	None	1279	257	10499	No_constitutive_exon_found_in_species
GTATGATTCACTGTTACTTTTCTTTACTTAGTCGCTGACAAGGGTTATAGCC	8755	9109	8705	8757	1	PLICRscaffold_48	PLICRDRAFT_180935	7588	9502	None	1279	257	10499	No_constitutive_exon_found_in_species
CGTCGTTGCGACGTCTATGAAAACCGATTTTAACAGATTGCGCGGGGTAGCC	125	517	75	127	1	PLICRscaffold_53	PLICRDRAFT_33197	41	10846	None	1279	257	10499	No_constitutive_exon_found_in_species
TTGCCACCGCACGCTGATGGATGTTTATGATGAACTACCATTGGGGAAAGGG	1233	1771	1821	1769	-1	PLICRscaffold_59	PLICRDRAFT_33206	497	2445	None	1279	257	10499	No_constitutive_exon_found_in_species
CTGCGCCGGCAGATACAAACGTGAATATCGGAGAGCCAAGTTGGGAACAGTC	3107	3147	3057	3109	1	PLICRscaffold_60	PLICRDRAFT_96050	717	3710	None	1279	257	10499	No_constitutive_exon_found_in_species
CACAATCAACTTTTCTGGCACCTCTAGCCTCAAATTCCGAGGGACTAAAGGA	4203	4373	4153	4205	1	PLICRscaffold_61	PLICRDRAFT_96054	3179	4629	None	1279	257	10499	No_constitutive_exon_found_in_species
TGGGTGTCAGTGAACTTAAGGTGCGTGAGTGGCGATGCCAACGGGGACAGAG	2493	2626	2676	2624	-1	PLICRscaffold_78	PLICRDRAFT_33219	574	3874	None	1279	257	10499	No_constitutive_exon_found_in_species
TTGACAGCGTGCATAATAATGACGCACACACTGACCGTGTGTGGGAGCAGAA	1938	2047	2097	2045	-1	PLICRscaffold_78	PLICRDRAFT_33219	574	3874	None	1279	257	10499	No_constitutive_exon_found_in_species
AAGAGACCGGAGGACAATGTGTGGGTGCTAACAGGGAAAGGATCGGGTAGAT	934	1043	1093	1041	-1	PLICRscaffold_78	PLICRDRAFT_33219	574	3874	None	1279	257	10499	No_constitutive_exon_found_in_species
GGCCCGACCAAAGACGGTGGAGGACGGTAAGGTTCGGAGTTAAGGGACAGTG	640	890	590	642	1	PLICRscaffold_126	PLICRDRAFT_33237	52	1696	None	1279	257	10499	No_constitutive_exon_found_in_species
GGGGGAACGGACGTCTGTGGGTATAATGACTTGCATGGGATAGGTAAAAGGT	1273	1361	1223	1275	1	PLICRscaffold_126	PLICRDRAFT_33237	52	1696	None	1279	257	10499	No_constitutive_exon_found_in_species
CGTCGTTGCGACGTCTATGAAAACCGATTTTAACAGATTGCGCGGGGTAGCC	1703	2074	1653	1705	1	PLICRscaffold_208	PLICRDRAFT_181160	911	2074	None	1279	257	10499	No_constitutive_exon_found_in_species
TCGATCATGCAGGACTTTAATGCATTAATACTACAGCATCAGCTGGGTAGTC	42	570	620	568	-1	PLICRscaffold_242	PLICRDRAFT_181195	42	1734	None	1279	257	10499	No_constitutive_exon_found_in_species
CAGAGAAGGAAACGGTGCGCACGAGTGTAGCTCCAGCGGATGACGGGAAGGT	2014	2125	1964	2016	1	PLICRscaffold_266	PLICRDRAFT_677307	520	2125	None	1279	257	10499	No_constitutive_exon_found_in_species
CCCCGCGGCCACCGTCGCCCATGCCGCCCTCAACGCGCGTACACGGGCAGCG	669	922	972	920	-1	PLICRscaffold_309	PLICRDRAFT_181267	436	2017	None	1279	257	10499	No_constitutive_exon_found_in_species
