# Supplementary material for: Widespread Separation of the Polypyrimidine Tract From 3′ AG by G Tracts in Association With Alternative Exons in Metazoa and Plants
Source: Front Genet. 2019 Jan 14;9:741. doi: 10.3389/fgene.2018.00741 (PMC6339879; doi:10.3389/fgene.2018.00741)
Supplement: DATA FILE S1 — Sequences of REPAG 3′ SS from each species of fungi. [file Data_Sheet_1.zip › Supplementary data 1/Fungi_Release38_pseudogymnoascus_sp_vkm_f_4517_fw_2822_.txt]

REPA_GGG_Sequence	Exon_Start	Exon_End	Pos_-50	Pos_+2	Strand	Chromosome	GeneID	Gene_Start	Gene_End	Gene_Name	Number_of_REPAs	Number_of_REPAs_has_GGG	Number_of_Intron(Intra_genic_Region)	Upstream_Constitutive_Exon
CACAGCCCACGAACTCTACTCATCCTACCCCCGGTCCGAGGGCGCAGTAGCC	36316	36988	36266	36318	1	contig_382	V498_02426	35905	36988	None	3810	410	21751	No_constitutive_exon_found_in_species
TTTAATACGATCTGCTACTCTGCTCTGCACCTTTCACCTCATGGGGAAAGTC	40872	40956	40822	40874	1	contig_382	V498_02428	40718	41139	None	3810	410	21751	No_constitutive_exon_found_in_species
CACCAGAGAGTTACTTGTCTCCAAATGGCATCCAGCTAACTCAGGGATAGAG	139045	139274	139324	139272	-1	contig_382	V498_02469	139045	141177	None	3810	410	21751	No_constitutive_exon_found_in_species
AGGGGAGTGGGGAGATCTGGGGTCCTTGGAGGGAGCTAACAGCGGGGTAGGA	110212	110587	110637	110585	-1	contig_1326	V498_05661	110020	110954	None	3810	410	21751	No_constitutive_exon_found_in_species
ACAAACTCCTCAACAACGGCCACTTCAGTGACTGATTTTCTGGGCAATAGGC	65807	65998	65757	65809	1	contig_228	V498_01665	62661	70258	None	3810	410	21751	No_constitutive_exon_found_in_species
TGGTAAGTCATATCCTATAGTTATTTTGTCCCGCACTAACAGGGAACTAGCC	25777	26362	26412	26360	-1	contig_1277	V498_05476	25777	29007	None	3810	410	21751	No_constitutive_exon_found_in_species
TGTATTGCCCCTTTTATTAAACTCAGACTTGCTAACAATGCGGGCTAAAGCA	69012	69071	68962	69014	1	contig_1277	V498_05489	68071	69628	None	3810	410	21751	No_constitutive_exon_found_in_species
CAAGGTCTGACAGTACATTTGCGGGTCGTTACAAACATGCAGGGGCGTAGTG	5722	5788	5672	5724	1	contig_144	V498_01047	4346	9058	None	3810	410	21751	No_constitutive_exon_found_in_species
TATATTTTAATTTGAACATCAACTCATCATAAATCGCGGGGAAAAAACAGGT	70848	71151	70798	70850	1	contig_144	V498_01065	70700	71909	None	3810	410	21751	No_constitutive_exon_found_in_species
GTCCCCATCGCATCGGTACCATTATGGACAACATCTGACGAGGGCGCCAGGA	31333	31413	31283	31335	1	contig_4173	V498_09727	31055	31622	None	3810	410	21751	No_constitutive_exon_found_in_species
TGTTCAATCTGGTTCGCAACTTTCAAGCATTGGTTCTAATGGGGTTGAAGGA	50458	50583	50408	50460	1	contig_4173	V498_09733	48324	52160	None	3810	410	21751	No_constitutive_exon_found_in_species
TGACGCTCGTCTTCTTGATCTGGACGATCCGTATTGATGGTGTGGGACAGGG	55553	55623	55673	55621	-1	contig_4173	V498_09735	55485	58074	None	3810	410	21751	No_constitutive_exon_found_in_species
AACCATCGAGTGCATAGATACTCTATGAGTGTACGGATTTGGGAGAGCAGGA	27244	27371	27194	27246	1	contig_807	V498_04219	27058	30963	None	3810	410	21751	No_constitutive_exon_found_in_species
CGTCAGAACCTGCTCCCATGGTGGCGTTTGCGTGGGGTTGGAGGGACTAGAT	31772	31855	31722	31774	1	contig_29	V498_00193	29898	34104	None	3810	410	21751	No_constitutive_exon_found_in_species
TATCCTGTAATACTGCCTGTAAAAAGTAATTCTAACAGCATGGGTGGCAGGT	48515	48536	48465	48517	1	contig_29	V498_00198	47178	50218	None	3810	410	21751	No_constitutive_exon_found_in_species
GGAGTGTATATCTCTGCCCCCTCTGGTTCTATGCTAATATTGGGCGATAGAA	86898	87065	87115	87063	-1	contig_29	V498_00213	86898	87968	None	3810	410	21751	No_constitutive_exon_found_in_species
CGTAAGTGCTCTTCACATTTCTTGACTCCATGACGAGAAGCGAGGGTTAGAA	15763	15780	15830	15778	-1	contig_976	V498_04707	15763	16205	None	3810	410	21751	No_constitutive_exon_found_in_species
CCCTTTGTCGCTGATTGCCATCCAAGACCAGGTACTAATGGGCTGAAAAGGG	50180	50391	50441	50389	-1	contig_976	V498_04722	49922	52198	None	3810	410	21751	No_constitutive_exon_found_in_species
CACTCCTAGTGCCCTCCCTGAGTTTCCGAAGCACTGCTAACAAGGGGCAGCT	94458	94719	94408	94460	1	contig_976	V498_04737	94160	94719	None	3810	410	21751	No_constitutive_exon_found_in_species
TATAAATGACAACTAATCCAATAAGAGGCCATATGCTAACTGGGTAGCAGTC	68701	70162	70212	70160	-1	contig_553	V498_03318	68701	73370	None	3810	410	21751	No_constitutive_exon_found_in_species
AACAACCGCCCTTGTTGCAATCGATGTGGCGAGACATGCGAGGGCTATAGCG	43032	43879	43929	43877	-1	contig_1327	V498_05679	42108	44074	None	3810	410	21751	No_constitutive_exon_found_in_species
GAAACATGAGCTACGCCTGGATCAGCTATAACAGGACTGGGAGTATCAAGAT	63508	63969	63458	63510	1	contig_2	V498_00034	63318	63969	None	3810	410	21751	No_constitutive_exon_found_in_species
GTTTGAGCACCAATCTCTTTTTTTTACGCAGCAGTTAACGAGGGATTTAGGA	79946	80012	79896	79948	1	contig_2	V498_00040	79693	81238	None	3810	410	21751	No_constitutive_exon_found_in_species
GGCGTGAGTACTTCATCGAAGCTGATGGGCTCTCAGACTGGGAATTGCAGAA	1779	2028	2078	2026	-1	contig_1468	V498_06085	1779	2291	None	3810	410	21751	No_constitutive_exon_found_in_species
AACACCCGTTTCTCATGGAGTTCCAGGATATATCATCCCCAGGGGAATAGCT	16721	16821	16671	16723	1	contig_536	V498_03238	15120	18588	None	3810	410	21751	No_constitutive_exon_found_in_species
TACTCATGTTTACTTTACTTTCTACCGACATAACTGACATATATGGGCAGCA	49010	49119	48960	49012	1	contig_137	V498_00985	48588	49282	None	3810	410	21751	No_constitutive_exon_found_in_species
GTATGTAGTTCAATATTTCATGTGGCTGTCCCCAACTAAACAGGGTGCAGGA	53708	53806	53856	53804	-1	contig_137	V498_00986	49875	54497	None	3810	410	21751	No_constitutive_exon_found_in_species
CACTTGTGAATCTGAAGTTGACCGCCTCGAACTAACTTCGGGACATACAGAG	66649	67662	67712	67660	-1	contig_137	V498_00992	66649	67746	None	3810	410	21751	No_constitutive_exon_found_in_species
TCGATTTCCCTCACTTCATTCGGGGGGCATGCTGATGATTTGGCGGGTAGGC	82890	83200	83250	83198	-1	contig_97	V498_00663	81136	83617	None	3810	410	21751	No_constitutive_exon_found_in_species
TGTGAGTATATATATGGCTTATATTCTGTGGAATCTAATCATGGGACTAGTG	37851	37932	37982	37930	-1	contig_783	V498_04106	36697	38671	None	3810	410	21751	No_constitutive_exon_found_in_species
GTTCCCAGAACCTCTGCCGCCCACAACCACCCCCCGCCAAATATCGGGAGGC	51635	51917	51585	51637	1	contig_783	V498_04111	50767	51917	None	3810	410	21751	No_constitutive_exon_found_in_species
GGCAGCACTCGCTCACTCCCCGCGAGTCGTATAAGGGGAAATATGGGTAGCA	29406	29596	29356	29408	1	contig_739	V498_03972	26960	30420	None	3810	410	21751	No_constitutive_exon_found_in_species
TGAGTTACTATCCTGTCGCAAGACGTGCTTCGCTGACAATTGGGAATAAGGT	48193	50060	48143	48195	1	contig_11	V498_00121	48046	51637	None	3810	410	21751	No_constitutive_exon_found_in_species
ATCACCTATCCGCCCTCAACTCAGGCCACCGAGCTTACAGCGGGAAACAGCT	50555	50944	50505	50557	1	contig_11	V498_00121	48046	51637	None	3810	410	21751	No_constitutive_exon_found_in_species
CCCCTCCCCCCTTTTATCGTGACTAGTGACTAACAGGGGTCATAAAACAGAT	2638	3040	2588	2640	1	contig_330	V498_02105	1225	3040	None	3810	410	21751	No_constitutive_exon_found_in_species
TCCGTCCACAGTGAGAACCAACGACTGATGGGGAGGTTTACGGGGTGTAGGA	38715	39203	38665	38717	1	contig_330	V498_02115	38337	40865	None	3810	410	21751	No_constitutive_exon_found_in_species
GGTAAGTTTCAACCCTATCTCTTTACACTGTAGTTCTAACGGGAGCTTAGGC	58836	58978	58786	58838	1	contig_330	V498_02122	57932	58978	None	3810	410	21751	No_constitutive_exon_found_in_species
TCCACTTGTGCATAGTAAACTTGGCCTAGGAAGTCGGGTAGGAATTGTAGGC	23726	24168	23676	23728	1	contig_3597	V498_08830	21438	24168	None	3810	410	21751	No_constitutive_exon_found_in_species
GAGTTTGATTGGACTGATATTGTATGAGAATTAATGCTAATGTGGGATAGTC	41568	41652	41518	41570	1	contig_845	V498_04383	36928	41652	None	3810	410	21751	No_constitutive_exon_found_in_species
TTACTTGTTTAATGATGGGTAATGCTCTTGAAAAGCTAAAGGGTGACTAGGC	8593	8689	8739	8687	-1	contig_3987	V498_09220	8593	18846	None	3810	410	21751	No_constitutive_exon_found_in_species
GCGTAAGTTACTCCACTCTACTGTCTGGCTTCAGATGCTAACGGGAACAGGA	60352	61500	60302	60354	1	contig_517	V498_03129	57638	63376	None	3810	410	21751	No_constitutive_exon_found_in_species
AGTCATCATGGGATTGTGATTTTTGACGGAGAAATACTGATGGGTGGTAGGA	52795	53016	52745	52797	1	contig_255	V498_01805	52180	53376	None	3810	410	21751	No_constitutive_exon_found_in_species
CGCATTGCTGGCGCGGAGGGGCGGGTAAAGGCTGGGCTGGGATGAAATAGGG	53094	53376	53044	53096	1	contig_255	V498_01805	52180	53376	None	3810	410	21751	No_constitutive_exon_found_in_species
GTGTCGCAGCTCAATAGGTATATCAGACGCCACGCTGACGGGAACAATAGGG	72365	72443	72315	72367	1	contig_255	V498_01811	71375	72443	None	3810	410	21751	No_constitutive_exon_found_in_species
TAAGCTATGCCGCATATATCATACCAATTGCCAAATCCTGATGGGAATAGCT	17892	17924	17974	17922	-1	contig_52	V498_00284	13608	21684	None	3810	410	21751	No_constitutive_exon_found_in_species
CTTCAAACTCCCCACGAACCCTCGACTGACGTAGCTTCAATGGGGGGTAGAT	72011	72189	71961	72013	1	contig_686	V498_03826	71849	74539	None	3810	410	21751	No_constitutive_exon_found_in_species
ATTTTCCAGTATATTCAAAAACTGCGGGGTTGACTAATTGGCCGGGACAGTG	66821	66978	67028	66976	-1	contig_1447	V498_05973	64238	67109	None	3810	410	21751	No_constitutive_exon_found_in_species
AGAGGGAGAGGATGTGGCCGCCGCAGGCTGAGTTTGTTTCATTGGGGCAGAG	71635	71691	71741	71689	-1	contig_1447	V498_05975	71635	72491	None	3810	410	21751	No_constitutive_exon_found_in_species
GGCTATTCAATTCCAGATCTGGGGAACATAATAAGCTGACCGGGGGGTAGGT	34128	34250	34078	34130	1	contig_956	V498_04611	33889	35081	None	3810	410	21751	No_constitutive_exon_found_in_species
CCATCCTTGCTGCGATAGACAAGTACACCTAGGAGTTTGACGGGGTAAAGGT	59652	59779	59829	59777	-1	contig_91	V498_00605	59078	60022	None	3810	410	21751	No_constitutive_exon_found_in_species
TTGGCCGGCCGAAGGTTATCCCCTGTTTTATGCCGTAGCGGGTTGGGCAGTT	67508	67828	67458	67510	1	contig_91	V498_00607	66417	68432	None	3810	410	21751	No_constitutive_exon_found_in_species
GTGCACGTCATGGATATATGCTGGTATGGCTTTTTACTTACTGGGCGAAGGG	54356	54423	54473	54421	-1	contig_3933	V498_09155	50465	54940	None	3810	410	21751	No_constitutive_exon_found_in_species
TGCCCCTTTCTCCATTTATTCTGATTAGATTAGATTGTGGGGAGCTACAGCA	59537	59750	59487	59539	1	contig_3933	V498_09156	56991	60296	None	3810	410	21751	No_constitutive_exon_found_in_species
TGAAGGATGCGTCCATAGGCGGCAGCATTTGTGTTAACGGGATGGCACAGTT	15902	15991	15852	15904	1	contig_94	V498_00617	15717	16651	None	3810	410	21751	No_constitutive_exon_found_in_species
TCATTTTCGATTCTTGCTCTTATTATTTTTTGTTTAATTTTGTGGGGTAGAG	14699	15295	15345	15293	-1	contig_311	V498_02038	14306	18297	None	3810	410	21751	No_constitutive_exon_found_in_species
AGTTTGCCTTATATTTTGCTTGCTTGGACGTACCTTACTAATGGGAATAGGG	65045	65196	65246	65194	-1	contig_311	V498_02057	65045	65860	None	3810	410	21751	No_constitutive_exon_found_in_species
GCCATTTATTGAGCCCCTCAAGTAGCAAGGTCTTGCTAACAGGGCGATAGAT	26704	26766	26654	26706	1	contig_426	V498_02658	26542	27150	None	3810	410	21751	No_constitutive_exon_found_in_species
GTTTTTTGGCAACAATACGAGTTTATGGATAGTGCTAACTGGGAGTTTAGAG	27986	32467	27936	27988	1	contig_426	V498_02659	27721	32467	None	3810	410	21751	No_constitutive_exon_found_in_species
TACTACACTTTGAGGCGAGCTGAGTTGATATCGATATTCTGGGATTGCAGGT	33021	33062	32971	33023	1	contig_426	V498_02660	32867	33866	None	3810	410	21751	No_constitutive_exon_found_in_species
GGACTGTTTGGCACCGACAATGACAATGGTACTGATGAGGGATGGTATAGGG	35697	35805	35647	35699	1	contig_426	V498_02662	35371	37444	None	3810	410	21751	No_constitutive_exon_found_in_species
CGGTGACGGTTTACTCGAGTCCTCTGCTAACTGCGCGGGGGTGCGAATAGTG	61058	61860	61008	61060	1	contig_426	V498_02673	60654	62032	None	3810	410	21751	No_constitutive_exon_found_in_species
GAGATCTTGCATGGGTAGTTTTGGAGGGATCGAGTGGCTAATGGGCGCAGGT	1496	1683	1446	1498	1	contig_486	V498_02932	1110	2063	None	3810	410	21751	No_constitutive_exon_found_in_species
GCATTTGTGATTGTAGGGATTCCGATATATTACTGGCGTATACGGGGTAGAG	40213	40294	40163	40215	1	contig_486	V498_02944	38396	40294	None	3810	410	21751	No_constitutive_exon_found_in_species
GGCTACGAAGTAACAACTGCTCCGAGTTTAGTTTACTGATGGGAATATAGCT	20516	20668	20718	20666	-1	contig_1093	V498_05079	19497	21049	None	3810	410	21751	No_constitutive_exon_found_in_species
GTAAGCAGAGATGCTAGCAAATGATGAGCAGTTGCTAATCAGGGCGTCAGGC	47977	48162	48212	48160	-1	contig_1309	V498_05580	47977	49188	None	3810	410	21751	No_constitutive_exon_found_in_species
GGTAGGTGGGATTGGGCACCAACCAAGACCAAGTATTGACACGGGTGTAGAT	16225	16987	17037	16985	-1	contig_1881	V498_06998	15909	17602	None	3810	410	21751	No_constitutive_exon_found_in_species
TTCCAATTCAACTCTACCTGAATATCGCATAAACTGACCATGTGGGCGAGTT	37106	37386	37056	37108	1	contig_1881	V498_07005	31635	41484	None	3810	410	21751	No_constitutive_exon_found_in_species
TGTCCCAATAGCATTGAATCTGTCAGAGCCTTGATCTGAGATGGGTACAGAC	43814	44067	43764	43816	1	contig_570	V498_03363	43339	44273	None	3810	410	21751	No_constitutive_exon_found_in_species
ATTGGTATGATCATCCAATGCTTCCCAAACAGCAACTAACAGGGACATAGCG	17307	19064	19114	19062	-1	contig_1467	V498_06070	17307	19144	None	3810	410	21751	No_constitutive_exon_found_in_species
TCTCCGCGCATTAATTTTAAGAATCTTGCTAAGGAGATATATGGGTGTAGCA	10248	10324	10198	10250	1	contig_4172	V498_09698	8979	15629	None	3810	410	21751	No_constitutive_exon_found_in_species
ACCAATTAACCCAGGAACTCTTGTAAACGGCTAGCTAACGGGACTGATAGAA	38499	44009	44059	44007	-1	contig_391	V498_02527	38169	44353	None	3810	410	21751	No_constitutive_exon_found_in_species
TGTGAGTATGCGCTTTAATTTTAATAGGTTCATAGCTGATTATGGGATAGTT	58506	58959	58456	58508	1	contig_391	V498_02531	58181	58959	None	3810	410	21751	No_constitutive_exon_found_in_species
TTTAGAGTCAAAACTCCCATTGCCCTTACTGTAGCTGCTAACGGGACTAGAA	37509	37623	37673	37621	-1	contig_529	V498_03200	34494	39898	None	3810	410	21751	No_constitutive_exon_found_in_species
AATAGACGACGCGTTGATTTGTCGCAGAAGGGAGAGGGCTCAGCGGGCAGTG	55026	56388	56438	56386	-1	contig_267	V498_01871	53045	56526	None	3810	410	21751	No_constitutive_exon_found_in_species
TACGATGAGACTACGATGCCGAGATGGGATACATGCTGATGGGGGAATAGCT	60012	60097	60147	60095	-1	contig_267	V498_01873	59558	60338	None	3810	410	21751	No_constitutive_exon_found_in_species
GCCACACCACGACAGCAACCGCATATACATTCACTGACGCGGGAATCTAGAC	16017	16417	16467	16415	-1	contig_4065	V498_09352	15615	16806	None	3810	410	21751	No_constitutive_exon_found_in_species
TTCAGGACTGGACAAAGAGGCTTGAACGTACAAACTAACGAATTGGGAAGTG	54058	54596	54008	54060	1	contig_1076	V498_05033	53514	55213	None	3810	410	21751	No_constitutive_exon_found_in_species
AAGGTAACGTGTCTATAATGAACTATTCAACTGATGCTAACAAAGGGAAGTT	25125	25221	25271	25219	-1	contig_361	V498_02322	25125	26379	None	3810	410	21751	No_constitutive_exon_found_in_species
GTATGGTTGTACGATGCTATCAAGTTGAATGAGGTTAATAAGCGGGACAGAA	29904	30093	30143	30091	-1	contig_361	V498_02324	28398	30338	None	3810	410	21751	No_constitutive_exon_found_in_species
GATGAAATGCGCCGGTTTACGCGGCAATACTGTAAGTGGTGGGCTAACAGGA	10392	10543	10593	10541	-1	contig_171	V498_01300	10392	16348	None	3810	410	21751	No_constitutive_exon_found_in_species
TTTCGCTCCTGTTTGATCTCACGAAAAATTGTTGCTGACTGGAGGGATAGGA	36487	37663	37713	37661	-1	contig_171	V498_01309	36487	37970	None	3810	410	21751	No_constitutive_exon_found_in_species
CGCGTACGGTGCGCAGGAGTTTGGATGTGCTAATTCGGGGTGGTGAATAGGT	25303	25840	25253	25305	1	contig_192	V498_01429	25180	26971	None	3810	410	21751	No_constitutive_exon_found_in_species
TTACTGGTAAGATACGTTACTTAGCCAAGACACCAGCTAATAACGGGAAGTA	56466	56547	56597	56545	-1	contig_357	V498_02282	54905	57208	None	3810	410	21751	No_constitutive_exon_found_in_species
TTCTGTGATGTGACGGAAGGGGGGACAGTGCTGACGTGAAGGGGGGATAGGA	41195	41296	41346	41294	-1	contig_244	V498_01751	39748	41595	None	3810	410	21751	No_constitutive_exon_found_in_species
TTCCATCTACGCACTTCTAATTCCCGAGATGCTTGCTGACATAGGGACAGAG	34613	34806	34856	34804	-1	contig_7	V498_00074	34613	35485	None	3810	410	21751	No_constitutive_exon_found_in_species
AAGCTGCTGTTTGGAAATTATGGGGATTTTACTGACCTTCTGGGGCGTAGAT	9216	9313	9166	9218	1	contig_2080	V498_07474	9131	12494	None	3810	410	21751	No_constitutive_exon_found_in_species
CTTGAGTTTAGTCAACTATCAGATTGTTGTGCTAACGCCTGGGGTGTTAGAT	13237	13295	13187	13239	1	contig_208	V498_01504	12883	15605	None	3810	410	21751	No_constitutive_exon_found_in_species
AGTGAATATGTCCATAACCGCAGGTTGATAATAATGCTGACGAGGGGCAGAT	13844	13978	13794	13846	1	contig_208	V498_01504	12883	15605	None	3810	410	21751	No_constitutive_exon_found_in_species
TTGGCATCGCGCATTCGACGACCACGACGGTTCTAACGTGGGATTAATAGGG	48792	48873	48923	48871	-1	contig_366	V498_02364	47344	49092	None	3810	410	21751	No_constitutive_exon_found_in_species
CTGTAAAGGATGCATGCTAACAATTACACTTAGACTGGGAACAATATAAGGC	22756	22893	22943	22891	-1	contig_270	V498_01882	20993	26247	None	3810	410	21751	No_constitutive_exon_found_in_species
ACCCCGGCTTAGATGAAATCTTCGAAAACATGTGTCGTGGGATGCGGCAGTC	3284	3895	3234	3286	1	contig_928	V498_04545	2393	4261	None	3810	410	21751	No_constitutive_exon_found_in_species
CACCGTCTCCTCCTTTTACTTCGCGCTAACTGAAACGTAGGAGGGCTCAGTT	31942	32046	31892	31944	1	contig_394	V498_02545	31392	33024	None	3810	410	21751	No_constitutive_exon_found_in_species
GGATACGGGGATCTTTCGGTTCGGCCGTGCTGACGGGACGACTGGGATAGTC	38185	38289	38135	38187	1	contig_394	V498_02546	36202	40668	None	3810	410	21751	No_constitutive_exon_found_in_species
TCTCCTCATCTCATTAGATACCCATTCTAATCAACGCGTGTGGGATATAGAC	21349	22651	21299	21351	1	contig_385	V498_02481	20678	24678	None	3810	410	21751	No_constitutive_exon_found_in_species
GTAGGAATAGCTGAACCCTGTTTACACACCTTTCACTAACGGCCGGGTAGCA	39257	40227	39207	39259	1	contig_81	V498_00525	38918	40319	None	3810	410	21751	No_constitutive_exon_found_in_species
CGCGCGTTTTTTGCTATACAAGACTCTGGGAACGGACTGACGGCGGGCAGGT	40030	40079	39980	40032	1	contig_168	V498_01275	39831	40507	None	3810	410	21751	No_constitutive_exon_found_in_species
CACCCCTATCCATGTCTCCCCTACAAAGCTAAAGAATCCCAGGGTGACAGCG	5203	5252	5153	5205	1	contig_2098	V498_07535	3870	5933	None	3810	410	21751	No_constitutive_exon_found_in_species
GTATGTTATGGCGTGGGATTGCTATGGAGCCATTGCTAACCTGGGAATAGTT	5836	5933	5786	5838	1	contig_2098	V498_07535	3870	5933	None	3810	410	21751	No_constitutive_exon_found_in_species
GAGTGGATGATAGATATATTCTCTTCTCATGCTGATATATCGGGAATTAGTT	14216	14377	14427	14375	-1	contig_70	V498_00405	12236	14508	None	3810	410	21751	No_constitutive_exon_found_in_species
GCTCATGCGGTTTAGAGGCTATGAGTGGGCTGGGCTGATGGGAGACGTAGCC	35689	35938	35988	35936	-1	contig_70	V498_00415	35375	36262	None	3810	410	21751	No_constitutive_exon_found_in_species
TATCGCCGGTTTCAGAATAGATCTTGGAGACGGTCTAATCCGGGGAGCAGGC	24453	25077	24403	24455	1	contig_470	V498_02863	24112	26770	None	3810	410	21751	No_constitutive_exon_found_in_species
CCAGCGTCCATTCACACCCGAACCTTGTTAATCATTATGCGTGGGAATAGCA	10880	11057	10830	10882	1	contig_109	V498_00737	10074	11458	None	3810	410	21751	No_constitutive_exon_found_in_species
ACCAAAATTTAACTTTTACCTACTCAGGATTTACTAATATGGGAATGTAGTC	15822	15942	15992	15940	-1	contig_769	V498_04056	13898	16897	None	3810	410	21751	No_constitutive_exon_found_in_species
GGAATTAAAAAATTATCATTGCATAGCTAGGTTGCATCACAGGGCATCAGAT	20028	20200	20250	20198	-1	contig_1978	V498_07239	20028	23210	None	3810	410	21751	No_constitutive_exon_found_in_species
TAAGGGTGGCATCTCATGACTAAGTGATTACTGCTGACGGGGAATTACAGGA	2213	2318	2163	2215	1	contig_111	V498_00753	1795	2318	None	3810	410	21751	No_constitutive_exon_found_in_species
AAACTACTGGAGGAGTTATGCGAGGACACCGACGACGAGGGAACAAACAGAG	42500	42637	42450	42502	1	contig_111	V498_00769	42026	42637	None	3810	410	21751	No_constitutive_exon_found_in_species
CTATAGGTTCGTTTTATGTCACGGGTGACAGGAGGGCAGCGCGGGTATAGGG	6110	6189	6239	6187	-1	contig_249	V498_01759	1637	6542	None	3810	410	21751	No_constitutive_exon_found_in_species
CATGGCTTGCTACCATAGACCCCCTTCTAGGGTTCCGTGCGGGAACATAGTG	2849	4057	4107	4055	-1	contig_249	V498_01759	1637	6542	None	3810	410	21751	No_constitutive_exon_found_in_species
CCATATGCAATGGACCCTCACACATTGGAAACAATCGGGCTAGAGACTAGAG	13060	13281	13010	13062	1	contig_249	V498_01761	12446	14177	None	3810	410	21751	No_constitutive_exon_found_in_species
TAAAGCCGAAGGCAACCTCCTCCCACTCCGTGCCAATGGGGCGTGAATAGTA	34190	34489	34539	34487	-1	contig_249	V498_01767	29895	40466	None	3810	410	21751	No_constitutive_exon_found_in_species
TTTCTATTTATATCATTACAGATGAATAGTATCATTAACAGGGTATATAGGT	22208	22310	22158	22210	1	contig_1455	V498_06012	13273	25576	None	3810	410	21751	No_constitutive_exon_found_in_species
GTATTAGTTTGACTGCGGGAAGATCAGGGGGTGACTGACATGGGACACAGGG	37145	37287	37337	37285	-1	contig_1455	V498_06017	32754	38808	None	3810	410	21751	No_constitutive_exon_found_in_species
GCGCAACAACTCGATGTCACGCAATACCATAGCTTGAATGCCGGGGATAGAA	45079	45224	45274	45222	-1	contig_481	V498_02903	44001	45424	None	3810	410	21751	No_constitutive_exon_found_in_species
AACTGTAAGTTTCTCTTGTTGACGCATGGATTAGGTCTAATGTGGGGTAGTA	15280	15319	15230	15282	1	contig_103	V498_00718	8246	16611	None	3810	410	21751	No_constitutive_exon_found_in_species
CCGGCGGACAAGAGAGACAAAAGACTCGCATGACATACCAGCGGGCACAGAA	41296	41541	41246	41298	1	contig_4163	V498_09610	40015	41541	None	3810	410	21751	No_constitutive_exon_found_in_species
TTCTGCTCCGTTCTAGAGATCTATTGATTGAGAAATGCGGGGTCGGATAGAA	43286	43911	43961	43909	-1	contig_4163	V498_09611	42117	44420	None	3810	410	21751	No_constitutive_exon_found_in_species
ATCGCGTTTCGGTACAACAATGCGAGGAAGACTGACGCATAAGGGGGAAGGT	15047	15126	15176	15124	-1	contig_197	V498_01467	14071	15347	None	3810	410	21751	No_constitutive_exon_found_in_species
AGCCGGTGTTGTGCTAGCTAATTCCGTTAATATCTTCTAACCAGGGGTAGAT	19520	19804	19854	19802	-1	contig_197	V498_01469	18031	20243	None	3810	410	21751	No_constitutive_exon_found_in_species
TGATCGAATTGGATTGACAGCCTGGATTTGAATGCTAACGGGGACCACAGAC	36818	36888	36768	36820	1	contig_197	V498_01476	36223	40883	None	3810	410	21751	No_constitutive_exon_found_in_species
AGCATCAGCCTACACGAGTTGAGAATCATATCTAACAAGACGGGAAATAGGA	24987	25074	25124	25072	-1	contig_1685	V498_06575	22198	25248	None	3810	410	21751	No_constitutive_exon_found_in_species
TCTACCTAGAACCATAACAATAGTGAGTACTGACTAGCTGGGCAATAGAGAG	39313	39437	39263	39315	1	contig_1685	V498_06578	37886	40142	None	3810	410	21751	No_constitutive_exon_found_in_species
TCGGCCTGCCCAGCCTCTGCTATACTGGGCAGGATACTTTGGGTGTGCAGCG	8757	9202	9252	9200	-1	contig_1188	V498_05309	8757	12180	None	3810	410	21751	No_constitutive_exon_found_in_species
TATTCATTTGAGACTTGATCATCCTCAGTTGTTAACTTTGGGATTGATAGAT	32496	32650	32700	32648	-1	contig_1188	V498_05316	31407	32868	None	3810	410	21751	No_constitutive_exon_found_in_species
GTATGTTACCTGGAAGGTAGGCATGTGAAATGCAGCTAATGGGGATCCAGCG	14786	14906	14956	14904	-1	contig_3398	V498_08668	14389	15134	None	3810	410	21751	No_constitutive_exon_found_in_species
TACGACAAGGGCGTTCCGCAGATCTCGCACTTTTACTTCGGGCAGGACAGCG	1461	1744	1794	1742	-1	contig_334	V498_02146	858	2442	None	3810	410	21751	No_constitutive_exon_found_in_species
TGGCCCGGACAAATCCGCGGGGTAGCTTTGAAGGCTAATTAGCTGGGCAGAA	12634	13024	13074	13022	-1	contig_682	V498_03794	11339	13312	None	3810	410	21751	No_constitutive_exon_found_in_species
CGAAAGGCAGAGACATTGAGGGGAAGAACATTGCTGACATGGGAATGTAGTT	30888	32339	32389	32337	-1	contig_1000	V498_04815	30738	35417	None	3810	410	21751	No_constitutive_exon_found_in_species
GTCCCCCTTCACGTGCCAACCAAGGAGGCTTACTGAGGGAGAATCAATAGGA	20293	20490	20540	20488	-1	contig_2377	V498_07845	17095	20593	None	3810	410	21751	No_constitutive_exon_found_in_species
CTGCTGTGCCGGCTCCTAGCTGGCGGACACCACGCCTGACGGGCGGCCAGAC	13986	16501	16551	16499	-1	contig_23	V498_00163	13539	17601	None	3810	410	21751	No_constitutive_exon_found_in_species
CTTTGTCTCTGTGACGATCCACCCACGTATTTCACATTATCATGGGCAAGAA	9859	9956	9809	9861	1	contig_4196	V498_09866	7468	10824	None	3810	410	21751	No_constitutive_exon_found_in_species
TTCTTTCCACAGTGCACATGCGGAGCCTGGCTGACAGGAGGGGATTACAGAC	34586	34612	34662	34610	-1	contig_178	V498_01349	33373	34793	None	3810	410	21751	No_constitutive_exon_found_in_species
GAGTGGCCCAATAGTCCAGCCCTCACTCTAAAAGGAACACGCGGGAACAGGG	30562	30809	30512	30564	1	contig_3766	V498_08969	30206	30809	None	3810	410	21751	No_constitutive_exon_found_in_species
TATATACATTTATTCGAACGATAGTTACACGACACTAATGATGGGAACAGAA	34299	34335	34385	34333	-1	contig_720	V498_03911	32168	34643	None	3810	410	21751	No_constitutive_exon_found_in_species
ACCTTGGACAGGTTCAACCGTGGAAATGTGCTGACGTTGGGATATGATAGTC	24707	24811	24861	24809	-1	contig_258	V498_01838	21056	24896	None	3810	410	21751	No_constitutive_exon_found_in_species
AAATTATACTATTTGGTGTTTGGGTGTGTGGACTAATATCGTATGGGTAGGA	15411	16159	15361	15413	1	contig_2197	V498_07690	12196	16159	None	3810	410	21751	No_constitutive_exon_found_in_species
AATATAGTGCGACGCCCCTGGCTTTCCAATGCTGATTTATGGGTGAATAGCA	4752	5003	4702	4754	1	contig_735	V498_03942	2562	5606	None	3810	410	21751	No_constitutive_exon_found_in_species
AGGCAAGAATGTTTATATTTTAATCTAATCACAGGCTAATAAGGGTGTAGTT	13454	15222	13404	13456	1	contig_3651	V498_08885	13004	16100	None	3810	410	21751	No_constitutive_exon_found_in_species
TGAATCAGTACTCCTGCAGTCTATTGAAGTTAACTGACGGGATGGTACAGGG	13865	14041	13815	13867	1	contig_3084	V498_08416	13299	19758	None	3810	410	21751	No_constitutive_exon_found_in_species
GTGCATTCTATGAACATACTGTTAACGAGTTGCTGACTTGGGATATGTAGCC	14097	14224	14047	14099	1	contig_3084	V498_08416	13299	19758	None	3810	410	21751	No_constitutive_exon_found_in_species
AACGCCATGTAAGCTGATATATCTAGTTGTATCTAATATGGGCTGTAAAGTT	31647	31721	31597	31649	1	contig_3084	V498_08421	29204	31894	None	3810	410	21751	No_constitutive_exon_found_in_species
CCTAGGCTGGCTGCGGGGAAAATTCGAGTCGTGTGCTGATGAAGGGGTAGTC	2106	2234	2284	2232	-1	contig_182	V498_01378	131	2737	None	3810	410	21751	No_constitutive_exon_found_in_species
TTTTGTTATCTCCTCCAGCCATGGCGCCAATGACTAGACGGGGACGCCAGAC	2908	2986	2858	2910	1	contig_1351	V498_05757	1885	6224	None	3810	410	21751	No_constitutive_exon_found_in_species
TGTCCCAAATTTTTGGGTAGATTGAAGTTTGGGTAGACGGAGGGGTGCAGAG	15699	15948	15998	15946	-1	contig_1351	V498_05761	15567	16943	None	3810	410	21751	No_constitutive_exon_found_in_species
ACCTTAATTATAACGACTTTAAATATGCTAATAGTCTGCTAAAGGGTTAGGT	9760	9960	9710	9762	1	contig_676	V498_03762	9098	10341	None	3810	410	21751	No_constitutive_exon_found_in_species
CGAGAATGAGAAATCCGTGCACATAGAGACTGAGAATGGGGGATACGTAGTT	34827	35106	35156	35104	-1	contig_76	V498_00479	34827	38239	None	3810	410	21751	No_constitutive_exon_found_in_species
GGCGGCGGACTGGCGGGGGTACACCTAATTCCCAAGCGTCGGGGTCGCAGAC	23919	23984	23869	23921	1	contig_1781	V498_06798	18196	23984	None	3810	410	21751	No_constitutive_exon_found_in_species
ATAAACTTATCTCTGGTGGCTTGAGATGATAGCTAATGATGGGAATACAGTC	29595	29634	29684	29632	-1	contig_1781	V498_06801	28968	29692	None	3810	410	21751	No_constitutive_exon_found_in_species
TATTTTAACCCATTCCAAGATTCGCGCGAAATCTAACGTGGGAATTACAGTG	16947	17140	16897	16949	1	contig_342	V498_02186	16156	17140	None	3810	410	21751	No_constitutive_exon_found_in_species
CTCTTCTTTTCTCCACCATTTTGATGTCCCTCTGCTGATTTTGGGAACAGGC	7412	7657	7362	7414	1	contig_527	V498_03167	6957	9979	None	3810	410	21751	No_constitutive_exon_found_in_species
TTGGAGGTGAGTATTCCTTCTGCACCATGAATCCACGCTGATGGGATTAGTG	3786	3900	3736	3788	1	contig_1155	V498_05238	2975	5816	None	3810	410	21751	No_constitutive_exon_found_in_species
ACGAGAGCGTCTTCAGAGTGGTGATTGAATTTGAGAGGTGTATGGGGCAGAG	1454	1771	1404	1456	1	contig_482	V498_02905	0	9381	None	3810	410	21751	No_constitutive_exon_found_in_species
ACTGGCATCCTTACTTGCTTAGCTGGGACACTGACACGTGGGGTAAATAGCC	2422	2692	2372	2424	1	contig_482	V498_02905	0	9381	None	3810	410	21751	No_constitutive_exon_found_in_species
CGAGGTGGTGGTCACATGACCTCGCTTGTTTAATCCACGCTAAGGGTTAGTC	31739	31999	32049	31997	-1	contig_482	V498_02914	31351	33367	None	3810	410	21751	No_constitutive_exon_found_in_species
TTACGAGGCCATGTAGTTGATCAGTGCCGTGCTCACAGAGTTGTGGGAAGCC	16585	16646	16696	16644	-1	contig_3840	V498_09034	12586	16799	None	3810	410	21751	No_constitutive_exon_found_in_species
TAGGCGTTCACGGCTAGGGCTTTGGTGGCATAGAGGCCGTGGGAGAGGAGGA	8847	9105	8797	8849	1	contig_400	V498_02562	8637	9105	None	3810	410	21751	No_constitutive_exon_found_in_species
TCTTCATTTCTGTGTATTGGGGAGTGGATTGACTAATGACGGGTATGTAGAT	27173	27229	27279	27227	-1	contig_400	V498_02568	27173	29365	None	3810	410	21751	No_constitutive_exon_found_in_species
TTTGCTCAGGGGTGCATTCCATTGGGCTTACTGGAGTGGGGGAGTGGAAGGA	894	1179	1229	1177	-1	contig_462	V498_02810	894	1997	None	3810	410	21751	No_constitutive_exon_found_in_species
CCCCTGCACATCAACCCCGCGAAGACGAGGCTAATAGCGGGGTATAACAGCA	24035	25638	23985	24037	1	contig_462	V498_02817	23757	25697	None	3810	410	21751	No_constitutive_exon_found_in_species
GCTTATCGTCGGTTGGGGGAGCTAAAGCAAGAGCTAACGAGGGGGGAGAGGG	27898	28083	27848	27900	1	contig_157	V498_01199	27693	30981	None	3810	410	21751	No_constitutive_exon_found_in_species
GTGAACCCAGGCGTCCAGCACGACAGGTACGACGCCGTGTAGGGCGGCAGCG	10967	11180	11230	11178	-1	contig_1198	V498_05349	10695	14914	None	3810	410	21751	No_constitutive_exon_found_in_species
CTATCAAAGACACCCCACTACACCTGATGGTCTACTAATGAGGGCACTAGCT	5083	5268	5318	5266	-1	contig_1533	V498_06274	4002	5769	None	3810	410	21751	No_constitutive_exon_found_in_species
CGCGCAGAACCGCCCCCACAAACGAAGTAAACACTAACATGGATGGGCAGAA	32453	32531	32403	32455	1	contig_1256	V498_05439	32313	32654	None	3810	410	21751	No_constitutive_exon_found_in_species
AGAGTATACCAATACTATCGTTGAGAGCCACTAACGCTAACGGGATACAGAC	3239	3270	3189	3241	1	contig_184	V498_01390	2570	5046	None	3810	410	21751	No_constitutive_exon_found_in_species
AGGTATGTGGCAGGTGATATAAGCGCGTCGGACTATGGCTAACAGGGCAGTC	21031	21111	20981	21033	1	contig_2478	V498_07952	18992	23743	None	3810	410	21751	No_constitutive_exon_found_in_species
GCTTCCAAGAATGGCATGAACCAGCAAGAAGGCATACTAATGGGTAACAGTG	20934	21017	20884	20936	1	contig_835	V498_04333	19493	21114	None	3810	410	21751	No_constitutive_exon_found_in_species
ACCTGGTAGGTTCACCAATCCAAGAATCCGATCGCAACTAATGGGAGTAGCT	5583	5736	5533	5585	1	contig_677	V498_03776	5266	8485	None	3810	410	21751	No_constitutive_exon_found_in_species
CAAATCGTAGTCAACATTTTCAGATATTATTATATTTTGGGATAAGACAGAA	15434	15592	15642	15590	-1	contig_1377	V498_05811	14901	16731	None	3810	410	21751	No_constitutive_exon_found_in_species
GTCTTTCTGCTTGTGATGCAAACCGGCGAACAAGCGCTGATAAGGGACAGGA	30065	30145	30015	30067	1	contig_1500	V498_06197	29976	31869	None	3810	410	21751	No_constitutive_exon_found_in_species
TTGATAGCTTCTCAGCGATTGAATGCCCTGTGGCTAATACGAGGGACCAGTG	34308	34507	34258	34310	1	contig_359	V498_02297	33659	34507	None	3810	410	21751	No_constitutive_exon_found_in_species
ACTCGGTTTCATATGGAGTTATCGTCGATGTCCTGTCTGCCAGGGGATAGAG	9542	10728	10778	10726	-1	contig_493	V498_02983	9542	11220	None	3810	410	21751	No_constitutive_exon_found_in_species
ACCGCGGCAGCCGGGCCCTCTGTTGGTAGAGAACTGGCTAATCGGGATAGCA	18847	19160	18797	18849	1	contig_139	V498_01010	18550	21992	None	3810	410	21751	No_constitutive_exon_found_in_species
GTGGAGGCGCATGAGAGGTGTGTGCAGAGTGATGGGCTTAGGGGGAATAGAG	19234	19300	19184	19236	1	contig_139	V498_01010	18550	21992	None	3810	410	21751	No_constitutive_exon_found_in_species
TTTGGGCAATTCGCGTGATTTAAGAGGCGTCTACTAATTTGGGTGCGCAGAT	2409	5090	5140	5088	-1	contig_4110	V498_09458	1066	5707	None	3810	410	21751	No_constitutive_exon_found_in_species
TATGACTTTGCAAGTTTTGAATCCTTATCAGCATTATTTGGGCAGTGAAGTA	5109	7485	7535	7483	-1	contig_83	V498_00536	5109	9664	None	3810	410	21751	No_constitutive_exon_found_in_species
TGGGAGATACGGGAGGGGGGGGTGCATTGGACTAATTTGAGGGGAAACAGGT	372	474	322	374	1	contig_90	V498_00576	34	474	None	3810	410	21751	No_constitutive_exon_found_in_species
CGATAATTCATAGACGATCTTGAGATCGGTGTTAGCTGACAAGGGTTAAGTG	5710	5773	5823	5771	-1	contig_10	V498_00093	4766	5915	None	3810	410	21751	No_constitutive_exon_found_in_species
TCTGGGTATTGGGGTTTGAGATGAGTAAGGGAATCAGCTAACGGGCATAGAT	19653	19816	19866	19814	-1	contig_206	V498_01497	19653	21592	None	3810	410	21751	No_constitutive_exon_found_in_species
TTTCTTTGCTTCTAAGCGCACATAAGGTGCTTTGTATAACAGGGTAAAAGCT	24479	24590	24429	24481	1	contig_206	V498_01498	22593	24590	None	3810	410	21751	No_constitutive_exon_found_in_species
GGGAAGTAGCTGCGAAGCCTATTGATCATGCTAATATATCCGAGGGAAAGGT	3482	3814	3432	3484	1	contig_78	V498_00481	987	3814	None	3810	410	21751	No_constitutive_exon_found_in_species
CCCCTGCAAACAGAGACAGGAAATGCCCATCTAACTTTGATTGGGAACAGGG	10295	10658	10245	10297	1	contig_134	V498_00934	4322	10658	None	3810	410	21751	No_constitutive_exon_found_in_species
AATACGCCCGGGTCTGCCAATAAACATTGCTAACGGTGGTGGTGGGTTAGAA	4261	4352	4211	4263	1	contig_431	V498_02682	4170	4764	None	3810	410	21751	No_constitutive_exon_found_in_species
AGACAGGCTTGTTTGAGGGAAGACGCATAGGCTATGGGGAAGACGCATAGGC	4470	4793	4420	4472	1	contig_510	V498_03074	3780	4793	None	3810	410	21751	No_constitutive_exon_found_in_species
TGAGTGCTGTTGCTCAGTAATTGAGATGGTTCAGGCTGATGGGAGTGTAGTT	6638	6686	6736	6684	-1	contig_340	V498_02170	5183	6890	None	3810	410	21751	No_constitutive_exon_found_in_species
CCAGATTTGATGTAGACTATCACGTGGAAGATCACTGTTGGGAGAATTAGAA	15129	15302	15079	15131	1	contig_340	V498_02175	14137	16034	None	3810	410	21751	No_constitutive_exon_found_in_species
AGTTGGCTTGTTGTGACGGGGTGGGTATGCGTGGGCTAACTTGGGAATAGAC	10584	10935	10985	10933	-1	contig_503	V498_03047	9900	11392	None	3810	410	21751	No_constitutive_exon_found_in_species
AGGTCTGCTTCGGCACCTGCATAGAGGACATACTAACCTAGGGATTCAAGTG	2560	2681	2731	2679	-1	contig_1074	V498_05006	1829	3010	None	3810	410	21751	No_constitutive_exon_found_in_species
GACAAGAGTCCAACGCTTACCGACACCGGTACATCGTTGCTGGGGTAAAGGT	14032	14131	14181	14129	-1	contig_1667	V498_06529	13862	14290	None	3810	410	21751	No_constitutive_exon_found_in_species
GGAACTGTGTGGAGGGAGTGCGATTGGGCCTGGTTAACTGGTGGGTGTAGGT	5580	5670	5530	5582	1	contig_3685	V498_08914	5050	6376	None	3810	410	21751	No_constitutive_exon_found_in_species
ATGCTACTGCGATAGTTGCGTGCGGGATGTGGGCTAATAAGGGGTTACAGAA	5722	5775	5672	5724	1	contig_3685	V498_08914	5050	6376	None	3810	410	21751	No_constitutive_exon_found_in_species
CTGCCCTGTAAATCGACATGCCCTACGAGAATACTGACGCTTAGGGATAGGC	27289	27330	27239	27291	1	contig_3685	V498_08924	27229	28116	None	3810	410	21751	No_constitutive_exon_found_in_species
GTACAACTATTTGTGGTTTTGGCCCGACGAGACAGCTGCGGGTAAAACAGTT	20785	20911	20961	20909	-1	contig_160	V498_01214	20785	24591	None	3810	410	21751	No_constitutive_exon_found_in_species
AGTCAACACTCTTTATTCCGCAGCGCGAGAACTAAGCTGACGTGGGACAGTC	18919	19092	18869	18921	1	contig_3011	V498_08344	18444	19092	None	3810	410	21751	No_constitutive_exon_found_in_species
TGTCAAGTCCAAGGTAATGAAGGGTTCTTCGTGCTAATAAAGGGTTACAGTT	16931	17450	17500	17448	-1	contig_1812	V498_06871	16931	17998	None	3810	410	21751	No_constitutive_exon_found_in_species
CTATAAGCTTAGCTGATTGGTGCATAAGACACCTACTAACGGGAGAGTAGAT	14699	15659	14649	14701	1	contig_511	V498_03089	14250	15659	None	3810	410	21751	No_constitutive_exon_found_in_species
ATTTAATTATCATGTTAACAGCGCCAGTGAAAAACAAGTGGGGAGCATAGAG	7109	7532	7059	7111	1	contig_967	V498_04668	6746	13514	None	3810	410	21751	No_constitutive_exon_found_in_species
CGGGTCGCCCAGGGCCTGTGGCGTGGCTTCGCTGACCTTGCGGGGGATAGAT	14057	14156	14007	14059	1	contig_1772	V498_06765	13836	15296	None	3810	410	21751	No_constitutive_exon_found_in_species
TGAGATTCACGAGGATAACAACAATCATGAGGGGCTAACGGGGATGGCAGGG	26026	26133	25976	26028	1	contig_135	V498_00953	25283	26871	None	3810	410	21751	No_constitutive_exon_found_in_species
ATATCTTCATCGCGATGAGCTTGTATTGTCACAGAAACTAATGGGAACAGGA	6110	6365	6415	6363	-1	contig_1552	V498_06313	2292	7227	None	3810	410	21751	No_constitutive_exon_found_in_species
TCTTGTGTCTTGCGGTGAATGGGAATGTGATGTGCTGACACGGGGAACAGAG	20213	20503	20163	20215	1	contig_1552	V498_06317	19682	20868	None	3810	410	21751	No_constitutive_exon_found_in_species
GACTGAGGAGTCTCTCCATGACGCAGTGCTGATAGGGGATGCGGTGATAGTT	14955	17839	14905	14957	1	contig_1282	V498_05509	13381	21598	None	3810	410	21751	No_constitutive_exon_found_in_species
GGGCGCGAAGATATATTTAAATTCCTCTGCCTCTCGGGTTGCGAAGACAGTG	14876	17134	14826	14878	1	contig_609	V498_03512	13839	17134	None	3810	410	21751	No_constitutive_exon_found_in_species
TCCATCATCCTGTCCATCCCCATCGCCTTTGATGTCGGCGGGCGGGACAGCG	26967	27243	26917	26969	1	contig_2093	V498_07522	25978	27243	None	3810	410	21751	No_constitutive_exon_found_in_species
TATGAGCTCATCAAACTCGCGCGACCCAAGCGGCGAACTGACTGGGGCAGAT	1652	1973	2023	1971	-1	contig_67	V498_00393	1133	2285	None	3810	410	21751	No_constitutive_exon_found_in_species
TGTTATGCCCAACTCCGTGGCACTCTATGTTTGGGGGCTAATGATGGGAGAC	9567	9584	9517	9569	1	contig_317	V498_02068	8411	9584	None	3810	410	21751	No_constitutive_exon_found_in_species
TAATACCATATTGTGTTTTCTCTCAATTGGCACTGACTGATGGGAAACAGGA	13889	13997	13839	13891	1	contig_834	V498_04322	13408	14324	None	3810	410	21751	No_constitutive_exon_found_in_species
CAACCAGAGGGTTGCTGGTGGAGAGTAATGTGATGTGCTAACGAGGGTAGGC	548	599	498	550	1	contig_2056	V498_07414	137	599	None	3810	410	21751	No_constitutive_exon_found_in_species
ATATGGGCGATGTGAGCAGTGGTGAATGTGTGCTGATGCTGGGGATGTAGGT	8193	8237	8143	8195	1	contig_2056	V498_07417	7999	11682	None	3810	410	21751	No_constitutive_exon_found_in_species
AGCCTCCCGTCCTCCACTATGTCCACCCCACTGGTACGACGGGGACGCAGGA	19578	19754	19528	19580	1	contig_79	V498_00492	14650	20201	None	3810	410	21751	No_constitutive_exon_found_in_species
TTCCGTTTGGTACTGTCACATAAGCGCGAGCTGACGGGGGTGGGGAACAGAC	3044	3523	3573	3521	-1	contig_563	V498_03330	2941	4074	None	3810	410	21751	No_constitutive_exon_found_in_species
CTCCCCGTATGCTTGTGCCATGAGTATCAATTGCTAACATGAAAGGGAAGAT	18624	18713	18763	18711	-1	contig_1419	V498_05882	18079	19530	None	3810	410	21751	No_constitutive_exon_found_in_species
TCAGGGCAGAAGAAACCAATGGATCGAGGCTGACAATTGTGGGATTATAGCG	17293	17466	17516	17464	-1	contig_1062	V498_04929	16924	18193	None	3810	410	21751	No_constitutive_exon_found_in_species
GTTCTGTCCTTCCGCCGTTTTCTTGTTGATATACTTACACCAGTGGGTAGAC	4147	4598	4097	4149	1	contig_199	V498_01479	492	6924	None	3810	410	21751	No_constitutive_exon_found_in_species
GTGCTACTCGGCATATCGTACTGCTTCCCGAAATGCGGGTTGTCAAAAAGAG	9418	9640	9690	9638	-1	contig_3956	V498_09180	9418	11824	None	3810	410	21751	No_constitutive_exon_found_in_species
ACGGTGTGGGAGGGGGAGCTGCTGAGGAAGCACTTTTGTCCGGGGGTTAGGG	22138	22176	22226	22174	-1	contig_665	V498_03743	16891	24173	None	3810	410	21751	No_constitutive_exon_found_in_species
GGGCGGACAGGTGGATCTACAACGGGTGGATTGGAACTGACGGGCGCGAGGT	7263	7500	7550	7498	-1	contig_5736	V498_10720	6657	7827	None	3810	410	21751	No_constitutive_exon_found_in_species
GCTGTTCCCTCAGACAAATCTTGAGGCTCTAAGTGACTGGGTCGAGATAGTA	17116	17198	17066	17118	1	contig_5736	V498_10724	15481	17198	None	3810	410	21751	No_constitutive_exon_found_in_species
CGCTGGCTTCTCCAATGGCATACTAGGAGTTCTTTGGGCGATCGGGATAGTA	6167	6343	6393	6341	-1	contig_1456	V498_06022	5429	7202	None	3810	410	21751	No_constitutive_exon_found_in_species
GCCAATTTGGGGCAAGGAGCTAGGACTTTTATATTGATGCGGGGGTCCAGAA	12525	12623	12673	12621	-1	contig_1456	V498_06025	10744	13361	None	3810	410	21751	No_constitutive_exon_found_in_species
TGCAATTGTAAAACAATTGTGAGCACCTCCCATTACTGACATCCGGGAAGAC	3971	4009	3921	3973	1	contig_620	V498_03525	3884	6043	None	3810	410	21751	No_constitutive_exon_found_in_species
TAGGTGCATCTACTATTGCAAATGAGATTTATGGTTAACTTGGTGGGTAGTG	4229	4346	4179	4231	1	contig_620	V498_03525	3884	6043	None	3810	410	21751	No_constitutive_exon_found_in_species
TTGAGACAGGGCCACGTCCGACCCTACGAATGGCGTCCCGGGCAGACTAGTT	15996	16649	15946	15998	1	contig_758	V498_04017	15417	20601	None	3810	410	21751	No_constitutive_exon_found_in_species
TAATCCATCTCATATAGTGCTTGGTTTGCTAACAAAAACAAGGGGACTAGCT	4721	4745	4671	4723	1	contig_844	V498_04365	4625	9110	None	3810	410	21751	No_constitutive_exon_found_in_species
GTAGATTCATGCATGATGACGGGGTGGTGGCTGATTTGGGGGGGGGGTAGTT	2659	3703	2609	2661	1	contig_329	V498_02098	983	3703	None	3810	410	21751	No_constitutive_exon_found_in_species
TTGATAAGGGCACCCGAGGCGCATTAAAGATGGTTATCTAATGGGCACAGCG	538	686	736	684	-1	contig_1939	V498_07106	238	1593	None	3810	410	21751	No_constitutive_exon_found_in_species
GAAAACCACGACACATCGTGATGTAATCGTACTGACGAGAGGGAATATAGAA	11444	11560	11394	11446	1	contig_1939	V498_07110	11354	12035	None	3810	410	21751	No_constitutive_exon_found_in_species
ATCACTACCTACGCAGGAAACCTACCCCAATTCGTAGAATGGGAAGATAGCT	1920	2106	2156	2104	-1	contig_866	V498_04454	1537	2846	None	3810	410	21751	No_constitutive_exon_found_in_species
GTGGTCGAACATGGTTGACAAGAAGATGTATTTGACGGGGGGGATCGGAGCA	14774	14899	14949	14897	-1	contig_866	V498_04458	13769	16064	None	3810	410	21751	No_constitutive_exon_found_in_species
GGTTTTCCCCCCCTAATACGAGATGTATTCGTGGTGCTAACGAGGGACAGCC	10374	10603	10324	10376	1	contig_187	V498_01408	9663	10811	None	3810	410	21751	No_constitutive_exon_found_in_species
AGGTGATATAGGGCAAAGTTTGCAAGACGGACTCTGATTGGGCGATGCAGTT	9683	10055	10105	10053	-1	contig_477	V498_02880	9683	10169	None	3810	410	21751	No_constitutive_exon_found_in_species
ACGCGATATATCATAGTTTCAAGTAGTCAGCCATGGACTAAGGGGCTCAGCG	18736	18900	18950	18898	-1	contig_2831	V498_08208	17462	20132	None	3810	410	21751	No_constitutive_exon_found_in_species
TTAGTGAGGGGCCGCGAACCTGATCAGCGCGGGCCGAACGGGACTGACAGGG	2670	3081	3131	3079	-1	contig_763	V498_04038	2670	3170	None	3810	410	21751	No_constitutive_exon_found_in_species
TAAGTTTATTTGCCGCTGGATTTAAGAAGCAATACTGATGGGATATACAGAG	14025	14155	14205	14153	-1	contig_4195	V498_09859	14025	16244	None	3810	410	21751	No_constitutive_exon_found_in_species
GGCCCCTCCCTTTATGCCCGCTAACACGGTCATGCTATAGGGCAAGGTAGTC	19463	20024	20074	20022	-1	contig_785	V498_04133	18334	20147	None	3810	410	21751	No_constitutive_exon_found_in_species
TGTAAGTCTCTGTGCCTGAATTGGCCGACGCTGGATGCTGACTGGGACAGTG	18325	19493	18275	18327	1	contig_5735	V498_10716	17785	19493	None	3810	410	21751	No_constitutive_exon_found_in_species
TACGCATCCTTTCTATGTTGTTGTCCAATAACCACTAACATGGGCAACAGGC	1824	2750	2800	2748	-1	contig_2036	V498_07382	1824	3638	None	3810	410	21751	No_constitutive_exon_found_in_species
ATGCACTTAATTTGTTAAAACGATTGTATTTAAGCTAATATGTAGGGAAGCT	9579	9648	9698	9646	-1	contig_1083	V498_05048	8371	9982	None	3810	410	21751	No_constitutive_exon_found_in_species
TTGAGGCACATGGCTATTTTGGGGTGTAAATGCTAACGGGTTGGAAACAGTG	15674	15710	15760	15708	-1	contig_5734	V498_10711	15674	16160	None	3810	410	21751	No_constitutive_exon_found_in_species
CTTTTAGGCTGTAGTAAACAACATCCTTAATACGTACTAATAGGGACTAGAC	4198	4227	4277	4225	-1	contig_792	V498_04163	4117	5214	None	3810	410	21751	No_constitutive_exon_found_in_species
AGTCGCGTCAAGAACCGCGTCGGGTCACGTGTACTAACTGGGGATTATAGCT	16349	16725	16775	16723	-1	contig_792	V498_04168	14560	16848	None	3810	410	21751	No_constitutive_exon_found_in_species
GGACTTTTTGTGGAATTGCGCTCGTATGACGTCTTACTAACGGGGATCAGGT	7016	7035	7085	7033	-1	contig_3207	V498_08513	7016	7762	None	3810	410	21751	No_constitutive_exon_found_in_species
TTTCTACTCCTTACCCTCCAAATCAGATTGCTGACAAGTTGGGCGGGTAGGC	12366	13714	13764	13712	-1	contig_3207	V498_08516	12012	13950	None	3810	410	21751	No_constitutive_exon_found_in_species
CGTAAGTCACTTCATTTGAAACCCAAATGAGATTTACTGACATGGGATAGTT	16318	16649	16699	16647	-1	contig_2219	V498_07717	16318	17318	None	3810	410	21751	No_constitutive_exon_found_in_species
CATAAAGGTGATGCCGCTGTCGTGTTTCATTTCACTCACTGGCCGGGCAGCT	2479	3137	3187	3135	-1	contig_1580	V498_06395	2257	4424	None	3810	410	21751	No_constitutive_exon_found_in_species
TGTGTAACCCGAGTTGCAATGATGTGCAATGACAGCTAACGGGACACTAGCC	12260	12518	12210	12262	1	contig_411	V498_02609	12140	12518	None	3810	410	21751	No_constitutive_exon_found_in_species
AAACTGTAAGAGATAAGATCGGGGCGTTTTAGGAGTGGAAGGGGGAGCAGGA	17982	18135	17932	17984	1	contig_842	V498_04361	17664	18135	None	3810	410	21751	No_constitutive_exon_found_in_species
GAGTATTACGGGATACCTTTGTGACGCATCATTACTGACGGGTAATATAGAT	3283	3619	3233	3285	1	contig_946	V498_04582	1260	4453	None	3810	410	21751	No_constitutive_exon_found_in_species
TTAATATGTCGGTGTGCTGGATACGGCCGGTACCGAAAAATGGGAACTAGAC	3812	3966	4016	3964	-1	contig_1154	V498_05232	3812	5705	None	3810	410	21751	No_constitutive_exon_found_in_species
GCGGGATGATGTTTCTTCTTCCAAATTCCTTTGGTGCCATGGGATTCAAGGC	15675	16308	16358	16306	-1	contig_1154	V498_05235	14142	17047	None	3810	410	21751	No_constitutive_exon_found_in_species
ATCTTCATCCCACTGAATCAGAGACCATATGGATGCTAACAATAGGGTAGGA	10318	10999	11049	10997	-1	contig_2892	V498_08260	10318	11284	None	3810	410	21751	No_constitutive_exon_found_in_species
TTTGGGGTGCTTTTTTTTTGGAAGGGCCTGTGCTGACGTTGTGTGGGCAGGC	163	210	113	165	1	contig_280	V498_01916	0	210	None	3810	410	21751	No_constitutive_exon_found_in_species
CCTTCGACTCCCTTTTACTCCCTTCTTGATTAGATGCTTACGGGTAGCAGTG	9808	10424	10474	10422	-1	contig_4184	V498_09798	9808	11405	None	3810	410	21751	No_constitutive_exon_found_in_species
CGTGTGGTGAATCGCTGCTATGATACTTGGAGAGACTCTGGGGGACACAGGT	12064	12143	12193	12141	-1	contig_1071	V498_05001	11764	12469	None	3810	410	21751	No_constitutive_exon_found_in_species
CCCCAACAGCGCCCCCAACCCTGGGTACTGCTGACGTAGGGCGGTGAAAGTC	9612	9750	9562	9614	1	contig_1698	V498_06631	6110	9750	None	3810	410	21751	No_constitutive_exon_found_in_species
AATTACTCGCTTGAAGCATTGCGCTCATCGCTGATTTCTGGGGTCGACAGCT	6845	6926	6795	6847	1	contig_5732	V498_10696	4858	8009	None	3810	410	21751	No_constitutive_exon_found_in_species
ATTGAAAAATCCTATAAACCGTAAAATGTTCGTTGTGCACATGGGATGAGAC	8303	8484	8253	8305	1	contig_1933	V498_07099	7014	9063	None	3810	410	21751	No_constitutive_exon_found_in_species
GGGGGAGAGGAGGGGGATGGGGAGTTAAGCGGCTAATAGGGTGTGAATAGGT	396	490	346	398	1	contig_1047	V498_04876	75	1271	None	3810	410	21751	No_constitutive_exon_found_in_species
CATTCTAAACAAGTTGCGCAGATAAAAATCGCTGACGGGATGGAATACAGAA	727	870	677	729	1	contig_1047	V498_04876	75	1271	None	3810	410	21751	No_constitutive_exon_found_in_species
CCAGATTTGAGGTAGACGATCGGGTGGAAGATCACTGCTGGGAGAATTAGGA	13417	13543	13593	13541	-1	contig_578	V498_03389	13115	14535	None	3810	410	21751	No_constitutive_exon_found_in_species
AGTACCAATTGATTCATATTGAAGTAATTAATGCTAATTATTGGGAATAGGC	8549	8742	8499	8551	1	contig_1709	V498_06651	8488	14571	None	3810	410	21751	No_constitutive_exon_found_in_species
ATATGGGTCTTACATTCTCAAAGCTGTTCGACAAGTTGTGGGGGAAGAAGGA	1222	1322	1372	1320	-1	contig_5730	V498_10683	622	1841	None	3810	410	21751	No_constitutive_exon_found_in_species
TGTGAGGCTGCTTCAACCCAGAGAGATACAGTTGCTGAGAGGGCATATAGAG	8229	8335	8385	8333	-1	contig_5730	V498_10688	8229	9611	None	3810	410	21751	No_constitutive_exon_found_in_species
AGAGTACAGTACGCATATATTATTATTACTAGTACTGACGGGGTGATTAGTG	10011	10224	9961	10013	1	contig_1737	V498_06695	6241	11374	None	3810	410	21751	No_constitutive_exon_found_in_species
ATGTGCAAGTTGGTCGATGGAAGCTTTTATATTAACGTTTGGGAACTCAGGT	15852	15926	15976	15924	-1	contig_1737	V498_06696	12655	16126	None	3810	410	21751	No_constitutive_exon_found_in_species
TCGAGACAGGGCCACGTCCGACCCCACGAATGGCGTCCCGGGCAGACTAGTT	11526	11640	11476	11528	1	contig_1206	V498_05366	7803	16110	None	3810	410	21751	No_constitutive_exon_found_in_species
AAACCGTGAGAGATAAGGTCGGGGCGTTTTAGGAGTGGAAGGGGGAGCAGGA	12054	12216	12004	12056	1	contig_1206	V498_05366	7803	16110	None	3810	410	21751	No_constitutive_exon_found_in_species
AGCTGAAGATGCTGAAAACTGTGCTGGAGGGAGTACTTGGGGGGCTGTAGAG	3361	3482	3532	3480	-1	contig_3186	V498_08491	1490	10212	None	3810	410	21751	No_constitutive_exon_found_in_species
AGTTTCTACTCTATGAATAAGTGACGAGCGTGTATATTGACAAGGGATAGCT	3142	4988	3092	3144	1	contig_889	V498_04490	2775	4988	None	3810	410	21751	No_constitutive_exon_found_in_species
CTATTGCGGGAGTTGAATCATACGTTGGGAGCGTGAGCGGGCCGGAGGAGTC	11484	11503	11434	11486	1	contig_1841	V498_06915	11395	12124	None	3810	410	21751	No_constitutive_exon_found_in_species
TATGCCAGGACACCTACTATCTCAACTAATATGGCTTTTCGGGTGTGCAGGA	10359	10755	10309	10361	1	contig_112	V498_00775	8672	10755	None	3810	410	21751	No_constitutive_exon_found_in_species
ACCCTGCTGCAACAGGTGGTGATTATGGGAGGCTAACGAACGTGGGGCAGGC	1506	1609	1659	1607	-1	contig_1124	V498_05157	1506	1977	None	3810	410	21751	No_constitutive_exon_found_in_species
ATCCGTTTGATAGGGTGGGGTTGGGGTATGAGGGCCTGTTTGGGGAACAGAC	1378	1461	1511	1459	-1	contig_761	V498_04030	1378	2873	None	3810	410	21751	No_constitutive_exon_found_in_species
CCGGTGAGACACCGCTGTCGATAGCCACAAGGAAAGGGAGCGAAATAAAGAC	10211	10486	10536	10484	-1	contig_761	V498_04035	10211	13233	None	3810	410	21751	No_constitutive_exon_found_in_species
CAGCCAGACAGATTCCCTCGTATCAGAGCAATGGCTAACTTGGGGTACAGCT	444	488	394	446	1	contig_2103	V498_07559	375	1656	None	3810	410	21751	No_constitutive_exon_found_in_species
GGAGAAAGGGAAAATGGGGTATGAAGCTACGTTGGCGATTAGCGGGGCAGCG	10886	11022	11072	11020	-1	contig_4180	V498_09781	10886	11794	None	3810	410	21751	No_constitutive_exon_found_in_species
GCATACGTACGTAGATCTTTGAAGATTGCTCAAACTAAAGGGATTGGCAGGC	12550	12735	12500	12552	1	contig_107	V498_00734	11826	12735	None	3810	410	21751	No_constitutive_exon_found_in_species
TCCACCGTAGATACGAATTTGTTCGAGGAAGCCGGTGCTGGGGACGAAAGGA	7646	7667	7596	7648	1	contig_1338	V498_05714	5237	7667	None	3810	410	21751	No_constitutive_exon_found_in_species
ACGACAACGACCACGCTTGCGCGCCACCCCATCTCGCTCCCACGGGATAGAA	5852	6032	6082	6030	-1	contig_393	V498_02534	3617	6976	None	3810	410	21751	No_constitutive_exon_found_in_species
TTTGATGGCGACGAGCTACAATGGAGGTGGTGCTAATAATGGGGCAATAGTT	3617	5777	5827	5775	-1	contig_393	V498_02534	3617	6976	None	3810	410	21751	No_constitutive_exon_found_in_species
CATCTCTGTATGAAGACCTGAAATCCCGCTAACTGGCAGGGAAAGATCAGGC	3299	3420	3249	3301	1	contig_3	V498_00044	512	3420	None	3810	410	21751	No_constitutive_exon_found_in_species
CGGAGTCAAAGAATCTCAGGACATCAACACAACACTTCTTCGGGTGACAGCC	6840	8747	8797	8745	-1	contig_2113	V498_07574	6769	10447	None	3810	410	21751	No_constitutive_exon_found_in_species
TCTTCGATACGGACAGCGTCGAATTCCTAGGATTCATCGTAGGGCCATAGGG	8524	8599	8474	8526	1	contig_21	V498_00155	7071	9424	None	3810	410	21751	No_constitutive_exon_found_in_species
ACTGGCATCTCCTGCTTGGAACGAAAACATTTAACTGATGCAATGGGCAGCT	4000	4056	4106	4054	-1	contig_3154	V498_08458	294	4386	None	3810	410	21751	No_constitutive_exon_found_in_species
CTGGGTTGGGAATGAAACCCGGCGATTTCGCCAAACGGGGGCCGGAAAAGGT	10521	10976	10471	10523	1	contig_939	V498_04579	10064	12972	None	3810	410	21751	No_constitutive_exon_found_in_species
AACTGTATTCTGCTTCAGTGGATAGTTTGGATGATCTAACGGGAAAATAGGC	9788	10135	10185	10133	-1	contig_520	V498_03134	9788	10606	None	3810	410	21751	No_constitutive_exon_found_in_species
CTCGCACATCATGAAAAATAGCATATTTTCACTGCTGATATGGGAATCAGGA	8021	8666	8716	8664	-1	contig_2642	V498_08074	8021	8748	None	3810	410	21751	No_constitutive_exon_found_in_species
GATTGCCCGTTCCAAGATTGCATGAGAGACCATGCTCTGGGGGATTGTAGCA	0	918	968	916	-1	contig_2107	V498_07566	0	1280	None	3810	410	21751	No_constitutive_exon_found_in_species
GGAAAATATACCAGCACGTCATTGAAGCTGAACGACGGGGCGAAAAACAGTC	8641	8946	8591	8643	1	contig_839	V498_04344	43	10085	None	3810	410	21751	No_constitutive_exon_found_in_species
ATAATAGCCACGCCACAAACAGCAGCAGATCACTAACCAAGGGAAAACAGGT	6943	7151	6893	6945	1	contig_1111	V498_05125	6674	7151	None	3810	410	21751	No_constitutive_exon_found_in_species
TTTGCTGGGGAGGAATGTTGCCGTGAGCGATTGTACTAACGGGATTATAGGA	10514	10541	10464	10516	1	contig_3863	V498_09065	8999	10541	None	3810	410	21751	No_constitutive_exon_found_in_species
TGTAAGTCTCTTTCCACTGCTACATATGTGTTTTACTTACATATGGGTAGTA	5075	5112	5162	5110	-1	contig_1541	V498_06294	4000	5807	None	3810	410	21751	No_constitutive_exon_found_in_species
ATGCGGGACAACACGTGGAAATGAGCATCATCTTTACTGACGGGAGGCAGCG	374	442	324	376	1	contig_964	V498_04656	82	702	None	3810	410	21751	No_constitutive_exon_found_in_species
CCACACTGCCTGATGCGTCTCTGCTGGCTGAACCTAACTCGGTGGGATAGTA	1426	1529	1579	1527	-1	contig_964	V498_04657	1426	2905	None	3810	410	21751	No_constitutive_exon_found_in_species
CGTCGCGGTGCGTGAGCAAAAAATTAACGTGACACAGGGAAACCGGTGAGAA	2780	3026	3076	3024	-1	contig_2859	V498_08227	2780	4732	None	3810	410	21751	No_constitutive_exon_found_in_species
TCGCTATGAGCACCACCAACCAATATTCGGTAGATGGGTTGAACGGATAGAG	6230	6584	6634	6582	-1	contig_1809	V498_06861	4266	7658	None	3810	410	21751	No_constitutive_exon_found_in_species
TCTTATTCCATCCATTCTAACAACCGGCAGTGCACATCTGGGAGTACCAGAA	10421	10906	10371	10423	1	contig_1582	V498_06409	9702	10906	None	3810	410	21751	No_constitutive_exon_found_in_species
TGTCCAGATGTCATCCTGCAAGAGTTGCTGGCCCAGTTCAAGGGACGTAGCT	1373	1582	1323	1375	1	contig_148	V498_01105	605	1771	None	3810	410	21751	No_constitutive_exon_found_in_species
GTAAACCCTCGTTGGTGACAAGGGTGAACTGACCTATTTCAGGGATGCAGTC	9701	9723	9773	9721	-1	contig_2044	V498_07399	9701	10170	None	3810	410	21751	No_constitutive_exon_found_in_species
GACTCCCCTTGATACTATACCGCGAATGACGAGCTAACATGGGCGACTAGGT	6279	6467	6229	6281	1	contig_977	V498_04740	4886	6467	None	3810	410	21751	No_constitutive_exon_found_in_species
CATGAAGGCGATACTGAGAGAGGGAGGAATGGAGGGCTAACAGGGCGCAGGT	2685	2739	2635	2687	1	contig_2275	V498_07765	2465	3187	None	3810	410	21751	No_constitutive_exon_found_in_species
CTCTCTTCTTCCTCTCTCCGTGGTGAATGAAGCTGATTCGGGGATGGCAGGC	2360	4618	2310	2362	1	contig_1774	V498_06775	1881	5079	None	3810	410	21751	No_constitutive_exon_found_in_species
TATGAAGATTGAAATAGTTTTATTGGGGATGGGAGACTAATGGGATGCAGAT	1739	2980	3030	2978	-1	contig_1579	V498_06390	39	3139	None	3810	410	21751	No_constitutive_exon_found_in_species
GCTCCTATATTTGATCTCTTTGTGACTTCGGTGACTAACAACAGGGGCAGCT	375	431	325	377	1	contig_1818	V498_06881	52	3200	None	3810	410	21751	No_constitutive_exon_found_in_species
GTGCGTGTACACAGTCTCTATGGTGGGCAGAAAGTCTAAAAGGGACCGAGCA	481	1357	431	483	1	contig_1818	V498_06881	52	3200	None	3810	410	21751	No_constitutive_exon_found_in_species
CGAAAGAGGGGTAATTTGGCGGTGAGGGGTCAAGCTGACAGTGGGAATAGCT	779	810	860	808	-1	contig_2251	V498_07744	37	1035	None	3810	410	21751	No_constitutive_exon_found_in_species
GATATCCATCCCGACAAGACCGGGCTCGAAAACAGCAAGTATGGGCATAGTG	7480	7709	7759	7707	-1	contig_1175	V498_05285	7480	7906	None	3810	410	21751	No_constitutive_exon_found_in_species
GGAAGGGGAGGAATAAGGTGGAGAGCTGAACTACTGGGTCGAGGCGTTAGGC	2580	2640	2690	2638	-1	contig_2728	V498_08139	2580	5687	None	3810	410	21751	No_constitutive_exon_found_in_species
GGTGAGATGGGTTAGTCCCAGCTGGACGGATGTGATTGGGACGAGTGTAGAG	6125	6391	6441	6389	-1	contig_3657	V498_08898	862	7271	None	3810	410	21751	No_constitutive_exon_found_in_species
GTGCCAAAGGAGGTGGTTTATGCTGGGTAGATGCTAATGGGATAAAACAGGT	4708	4764	4814	4762	-1	contig_1382	V498_05831	3867	5063	None	3810	410	21751	No_constitutive_exon_found_in_species
TCGATAACGCGGCAGTGAGATTGAGCTGACGCGATATGCCGGGGCTAAAGTG	3059	3201	3009	3061	1	contig_173	V498_01325	2876	4523	None	3810	410	21751	No_constitutive_exon_found_in_species
GCGGGTTGACGTTGGAGCATTTACATGATGGCTGATATCCCGGGTGGTAGCT	6461	6572	6622	6570	-1	contig_2118	V498_07585	6236	6829	None	3810	410	21751	No_constitutive_exon_found_in_species
CGATTTGGGGGTGAGCGGGCTGGCAGGCAGCGGCTGACTCGCGGGTGCAGCA	7264	7330	7380	7328	-1	contig_1412	V498_05871	4937	7549	None	3810	410	21751	No_constitutive_exon_found_in_species
GAACTACATACACATGGAATTGAGGAAGAAAGGCTGACTGTTGTGGGAAGGT	7058	7210	7260	7208	-1	contig_1412	V498_05871	4937	7549	None	3810	410	21751	No_constitutive_exon_found_in_species
GATCTCACCTTATCTCGATGCACAGCTAACGACAAATATGGGAATGGAAGGA	6592	8559	6542	6594	1	contig_1876	V498_06988	5114	8620	None	3810	410	21751	No_constitutive_exon_found_in_species
GTGCGTATGGGCAGGTTAAGCTGGCGAGGAATAAACATACGGGTGCCAAGGT	8609	8620	8559	8611	1	contig_1876	V498_06988	5114	8620	None	3810	410	21751	No_constitutive_exon_found_in_species
GCGCCAACTTTTATTCCTGGAACATCAACTTACTTGGAATCGGGATATAGGA	7058	7135	7008	7060	1	contig_1752	V498_06720	5892	7724	None	3810	410	21751	No_constitutive_exon_found_in_species
ATGGGGATGCGCCGGCTTTGTGATAAGTTCATGGCTAATATATGGGATAGGT	308	452	502	450	-1	contig_1437	V498_05927	308	4632	None	3810	410	21751	No_constitutive_exon_found_in_species
AGGAGGTGAGAACAAAATTTATGTTGTAACGAACTGGGCTAACGGAACAGGC	1475	2316	2366	2314	-1	contig_818	V498_04261	9	3215	None	3810	410	21751	No_constitutive_exon_found_in_species
CTGACGGTGGTTTTGTCTGGGGGTTGGGGGTGATACTGACTGTGGGATAGGT	372	483	533	481	-1	contig_98	V498_00667	372	1072	None	3810	410	21751	No_constitutive_exon_found_in_species
TCATGTGGATGACCCCCCGATTGCCTGGATGGTTGGCTAACTGGGGACAGAA	595	631	545	597	1	contig_2085	V498_07496	447	1610	None	3810	410	21751	No_constitutive_exon_found_in_species
GGAAGGGGAAGAGTTCATTGGGAGGACTATGCTAATATGGGTGCAAACAGGT	1002	1107	952	1004	1	contig_2085	V498_07496	447	1610	None	3810	410	21751	No_constitutive_exon_found_in_species
CTTCCTGCCCATGTCAGTCACCCTTTGGTGTTGTCGCTTACGGGAAATAGAA	4817	5261	4767	4819	1	contig_1966	V498_07202	4678	7945	None	3810	410	21751	No_constitutive_exon_found_in_species
AATATACTAAAAACAATACATATATATCGTGCTCTGCTAATGGGTATAAGGC	56	124	174	122	-1	contig_3836	V498_09025	56	381	None	3810	410	21751	No_constitutive_exon_found_in_species
TGCTGGACATCCACATGAACATCCTGGCGGCGCTGCTGAACGGGATCAAGAA	7356	7439	7306	7358	1	contig_4043	V498_09293	5909	7439	None	3810	410	21751	No_constitutive_exon_found_in_species
GAGTTTAACCGTCCCTGTGGGGTCCGAAATCATGCTAACGGGGATTACAGGG	3418	3611	3661	3609	-1	contig_145	V498_01080	2278	5192	None	3810	410	21751	No_constitutive_exon_found_in_species
GTAACGCCCGCTCCGCGCACATGCACACTATACCGACATGGGATCACAAGGA	654	1066	1116	1064	-1	contig_2650	V498_08084	9	1456	None	3810	410	21751	No_constitutive_exon_found_in_species
TTTGCTAACACGATCGTGATAGGGAGTCATGCACGGGAACGAACGGGCAGAT	4322	4919	4272	4324	1	contig_961	V498_04653	3563	4919	None	3810	410	21751	No_constitutive_exon_found_in_species
CCGTGGAGATGTGAGAATGAATGGATAAACTCGGCTAACAAGGGGAATAGCG	6586	6690	6536	6588	1	contig_3731	V498_08944	3729	6690	None	3810	410	21751	No_constitutive_exon_found_in_species
GCCAGCAAACGGTCATGCTCTTGTCAACAAAACTAACAATAGGGAAACAGCT	1230	1667	1717	1665	-1	contig_9	V498_00091	896	3325	None	3810	410	21751	No_constitutive_exon_found_in_species
TGAGTGCTGTTGCTCAGTAATTGAGATTGCTCGGGCTGATGGGAGTGTAGTT	5594	5642	5692	5640	-1	contig_219	V498_01612	2612	6929	None	3810	410	21751	No_constitutive_exon_found_in_species
ACCTTGTCATGGGCATGGTGCAGACAAGCGTGTACTAATGTGAGGGATAGTA	1042	2090	992	1044	1	contig_5708	V498_10610	604	2908	None	3810	410	21751	No_constitutive_exon_found_in_species
TGGTCTCTGTGGAGGTGCTGGGGAGGGGGGTTTGTTGCTAATTGGGGTAGGT	2485	2656	2435	2487	1	contig_725	V498_03925	2072	2656	None	3810	410	21751	No_constitutive_exon_found_in_species
ACCGAAGCTCTACAACTTCAATAATTTTTGACTGACTCGGGGACAAGCAGGA	120	2303	2353	2301	-1	contig_2686	V498_08105	120	2623	None	3810	410	21751	No_constitutive_exon_found_in_species
CCGATGTAGGCGATCTGTGCCCAGTCGAAGGTTACGGGGAAGAGGCCTAGGC	5717	5942	5992	5940	-1	contig_2344	V498_07805	5717	6308	None	3810	410	21751	No_constitutive_exon_found_in_species
ATCTGTGCGACTGGAGATGTTGATTGCTGACTTTTTTTGGGGGGGTGTAGTT	2969	3854	2919	2971	1	contig_2635	V498_08065	2713	5748	None	3810	410	21751	No_constitutive_exon_found_in_species
AGTGATTCCATTTTAAGAGCGCTGGGCAGAGGTGACAGGCATGGGCATAGTA	1114	1207	1064	1116	1	contig_1727	V498_06678	996	2815	None	3810	410	21751	No_constitutive_exon_found_in_species
CCGCCTATTCCTGATACTAGCCATCATAATGCTAACGGGAGAATATATAGTG	835	5743	5793	5741	-1	contig_2934	V498_08299	835	5804	None	3810	410	21751	No_constitutive_exon_found_in_species
GGAATCCCTACTATGTCAAAGCTTTTTGCAGCTACGGGACAGAATAATAGGA	941	1347	891	943	1	contig_1624	V498_06462	565	2097	None	3810	410	21751	No_constitutive_exon_found_in_species
GTATCACGTGCGAGGTGTCTAACTTGATATCAAAAGATGCGCTGGGGCAGAT	3190	4366	4416	4364	-1	contig_2190	V498_07686	7	5049	None	3810	410	21751	No_constitutive_exon_found_in_species
GGACCGCTGCGTCATTGGGCCGAATGTGAGTCCATCGGGCAGGACGTGAGTA	792	954	1004	952	-1	contig_1697	V498_06628	792	4549	None	3810	410	21751	No_constitutive_exon_found_in_species
CGTCATGTCCCCATCCCCGACGAACAGCAAGCTAATTAATTGGGTTGAAGGT	1625	1766	1816	1764	-1	contig_2328	V498_07793	379	2401	None	3810	410	21751	No_constitutive_exon_found_in_species
CCTCCCCCTCTCCAATTCCACACCAGTTTACTGACTTTTGGGCAAAATAGTT	2653	2667	2717	2665	-1	contig_681	V498_03790	656	2977	None	3810	410	21751	No_constitutive_exon_found_in_species
TGTTGGCAAATCCCTCTTGGCTCATAGTAATCTAATGCGGGCATAAACAGAT	1853	1941	1803	1855	1	contig_4053	V498_09307	193	2207	None	3810	410	21751	No_constitutive_exon_found_in_species
GAAAAGGTCTCAAAATAGAGCTGTTTAAATGAGCTGACAAAATGGGACAGCT	3290	3384	3240	3292	1	contig_3745	V498_08948	2395	3957	None	3810	410	21751	No_constitutive_exon_found_in_species
CGAGTACGCAGCCGCAACAGCCAGCTTAGTCTGACGAGGGCGCGGAGCAGGG	2106	2208	2258	2206	-1	contig_4134	V498_09521	363	2639	None	3810	410	21751	No_constitutive_exon_found_in_species
ACTTAACCCACCTCTCTGAAATTTAAAAAGATAATAACGGGGGAAAATAGAT	543	779	829	777	-1	contig_1171	V498_05276	50	1351	None	3810	410	21751	No_constitutive_exon_found_in_species
TGAGTATTTATGTCGGCTACACAGAGTTTACACCAACTAAGGGTGCATAGTC	3774	3937	3987	3935	-1	contig_1181	V498_05291	1429	4951	None	3810	410	21751	No_constitutive_exon_found_in_species
AGCGTGTGCGTTGTGTCCACCCGTCACCAGGACTAACGAACGGGGGACAGAT	3592	3644	3542	3594	1	contig_2066	V498_07457	3333	4073	None	3810	410	21751	No_constitutive_exon_found_in_species
GTGCGCGTCGATTTTGCCAGCGCACCGGCTAGCAGCAGACACAGGGCCAGAT	2265	2514	2564	2512	-1	contig_931	V498_04565	1402	4243	None	3810	410	21751	No_constitutive_exon_found_in_species
TAGCGTCTGTTCACGACTTCCTGTCCCAAAACGAAGGGCTGAAGCCACAGCT	3676	4179	4229	4177	-1	contig_1711	V498_06653	2608	4364	None	3810	410	21751	No_constitutive_exon_found_in_species
AAAATACCATACTGTAAGCTATAGAGCTGCAGAGCTAATGGGTAGTACAGGT	3988	4193	4243	4191	-1	contig_4031	V498_09277	1154	4750	None	3810	410	21751	No_constitutive_exon_found_in_species
TATGTTTGGGATTGGAATTGTGGATGGGGGCGCTGCTAACGATGGGACAGAG	1194	1753	1803	1751	-1	contig_3182	V498_08486	954	2169	None	3810	410	21751	No_constitutive_exon_found_in_species
CAGCTGTGGTGGTGTCGCGCTTTCGTTTACCCGTCGCTGTGGGCGGGTAGTT	3848	4585	4635	4583	-1	contig_4147	V498_09557	3848	4744	None	3810	410	21751	No_constitutive_exon_found_in_species
CGAGGTAGGTTTGTTGTCCCTATGCTGAGATGGAAACTTATGGGATGTAGGT	2854	3008	3058	3006	-1	contig_998	V498_04802	2854	3835	None	3810	410	21751	No_constitutive_exon_found_in_species
TAAACTCGCCTTTACATTCCCAATAATATAGAGAAATAACGGGTGAAAAGGA	3935	4025	3885	3937	1	contig_1108	V498_05121	3415	4244	None	3810	410	21751	No_constitutive_exon_found_in_species
CCGGGAGTTGTCCGTTCTGTAGCGAGAGCTTCGCTGACTTAGGGGAATAGCT	797	1010	747	799	1	contig_92	V498_00608	464	1330	None	3810	410	21751	No_constitutive_exon_found_in_species
CCGATTCTGCTGGTACGAAGCTGGGGACGAGGTTACTAACGACGGGACAGGC	7	122	172	120	-1	contig_3846	V498_09050	7	316	None	3810	410	21751	No_constitutive_exon_found_in_species
GGATGCTGTGTTGATGGATTTGTGGATGCCGAATGTGGATGGGTATGAAGCT	3958	4097	3908	3960	1	contig_1169	V498_05273	1340	4097	None	3810	410	21751	No_constitutive_exon_found_in_species
GGGCCATAATCCTATTTTAGATTTATATCAGCTAATATGAAGGGGAACAGCC	2334	2754	2804	2752	-1	contig_558	V498_03326	2251	3869	None	3810	410	21751	No_constitutive_exon_found_in_species
TTTCCGTTTTTGCGTTTGAGTTGTGACTAAGGGCTAATTGGTTGGGGCAGGC	383	547	333	385	1	contig_4094	V498_09410	0	547	None	3810	410	21751	No_constitutive_exon_found_in_species
CTTTTTTTGTGTTAGAGGGGGGTATAAACGGGGACGAAGGTTGGGGGGAGGG	2366	3084	2316	2368	1	contig_5677	V498_10562	2109	3084	None	3810	410	21751	No_constitutive_exon_found_in_species
GTAGAATGCGACTAAGAACCTGTAAAAAACAGTGCTGATTGGGGTGATAGCT	2517	2667	2717	2665	-1	contig_2124	V498_07591	1771	3509	None	3810	410	21751	No_constitutive_exon_found_in_species
AGTATTCAGTCTTTCATCCAGGCTAGAATTTCACTGACTTGGGGTGTTAGGG	0	287	337	285	-1	contig_2455	V498_07921	0	2421	None	3810	410	21751	No_constitutive_exon_found_in_species
AAAATAGGTATGCCATCATATCCGCGTCGCGGTAAGGGCTAACAATGCAGCC	572	805	522	574	1	contig_947	V498_04588	125	805	None	3810	410	21751	No_constitutive_exon_found_in_species
TCCTCAGCCACGACGATAGGATTTCGACTTCGACTCCTTGGGACAGTCAGGA	3166	3283	3333	3281	-1	contig_1570	V498_06374	2992	3381	None	3810	410	21751	No_constitutive_exon_found_in_species
GTATGTGTTCTTCTTCGAGGTATGATGGGGAAGGGGCTAACGGGTAGTAGGA	2033	2207	2257	2205	-1	contig_1806	V498_06855	1642	2909	None	3810	410	21751	No_constitutive_exon_found_in_species
TCGGATGGCGCCGCCAATCATCAAAGCCGGCCGAATTATGGGTGGCATAGCG	1049	1203	1253	1201	-1	contig_4133	V498_09520	68	3154	None	3810	410	21751	No_constitutive_exon_found_in_species
TGTTGTGTATGTGACTAAGACCCCCTTTAAATCATGTCTAATGGGAGCAGTG	1324	1457	1274	1326	1	contig_2523	V498_07992	492	2584	None	3810	410	21751	No_constitutive_exon_found_in_species
AATTTCTCCCTGATAGTAAATGCGACTTGTAATACTAAGTCAGGGCGCAGGG	2137	2778	2087	2139	1	contig_1302	V498_05552	1671	2935	None	3810	410	21751	No_constitutive_exon_found_in_species
CTTCAATTCCTGCAGCACGCCCGTTGCGCCGCGGCTAACTCGGGCGACAGTC	1950	2065	2115	2063	-1	contig_204	V498_01491	1552	2161	None	3810	410	21751	No_constitutive_exon_found_in_species
AAAAACGAGTGCAGAAAATCGTATACTATAAACTGACTTGGGGAGAACAGAC	2079	2302	2029	2081	1	contig_1473	V498_06124	1687	2838	None	3810	410	21751	No_constitutive_exon_found_in_species
CAGGTGCGGGAGGGGCAGCATGGGGCAAGCCATTCAGCGTTGAATGGGAGTC	2661	2759	2611	2663	1	contig_5637	V498_10518	762	2759	None	3810	410	21751	No_constitutive_exon_found_in_species
GGCATGAGATAAGCCGTAAATTTGACTGAGCTGACTTGCGGGAACTGTAGAA	1871	2094	1821	1873	1	contig_539	V498_03264	1445	2657	None	3810	410	21751	No_constitutive_exon_found_in_species
TTTTGAATCCTGCATTTTTTGGGGGGCAGCAGCAGGGTCAGGGTCAACAGAG	23	205	255	203	-1	contig_4083	V498_09376	23	2170	None	3810	410	21751	No_constitutive_exon_found_in_species
AGGCGCTAGAGAAAGCGCCATTTATCAGAAACACGACTAGGAGGGTATAGTT	2244	2382	2194	2246	1	contig_2648	V498_08081	211	2382	None	3810	410	21751	No_constitutive_exon_found_in_species
TGCATTGATGCACCACAGAACTGAACTGGACTGGACCGGGGCCGGACAAGAC	1636	2007	1586	1638	1	contig_2986	V498_08329	72	2433	None	3810	410	21751	No_constitutive_exon_found_in_species
TTTTCTTGCTGACGCTGTGTCTGGGAGTGACTCTCGTGGCAGGGGATCAGGC	1752	1784	1834	1782	-1	contig_3900	V498_09098	1752	2473	None	3810	410	21751	No_constitutive_exon_found_in_species
AAGAGTGGTGATGAACTAGGTGAATTTGTGCTAACGGGGGAAAATGACAGAA	1355	2252	2302	2250	-1	contig_5586	V498_10469	1355	2401	None	3810	410	21751	No_constitutive_exon_found_in_species
TTGTTGAGAGCCACTGGGGGAGAGAAACGTCAGCTGGGTTCATGGGGAAGTG	1086	2033	2083	2031	-1	contig_4125	V498_09500	1086	2295	None	3810	410	21751	No_constitutive_exon_found_in_species
GCTTGTGTGTATGACGAAGGAGGAGGCTAAGGTGCATGAGCGGGAGGTAGTA	2367	2388	2317	2369	1	contig_5579	V498_10461	943	2388	None	3810	410	21751	No_constitutive_exon_found_in_species
CCGCAACACTGCGCAAGTTTGATATCTTAAGCTAAACTAACGGGGCCAAGAT	459	498	409	461	1	contig_3077	V498_08407	315	498	None	3810	410	21751	No_constitutive_exon_found_in_species
TTTGAAGAGGGGGGAGTGCAGTAGGATGGGGTATTGACTAGAAGGGATAGGG	904	945	854	906	1	contig_1638	V498_06477	709	2060	None	3810	410	21751	No_constitutive_exon_found_in_species
AGACGTTGCATTGTATTGCTCAAAACACCATCTGATTCCCGGGTAAACAGTT	1167	1729	1117	1169	1	contig_1638	V498_06477	709	2060	None	3810	410	21751	No_constitutive_exon_found_in_species
AGCGCAGCGAGTCTTTTGTGACACAGCCCGTCAATTAGCTTAGGGATAAGGT	538	759	488	540	1	contig_2897	V498_08267	150	2149	None	3810	410	21751	No_constitutive_exon_found_in_species
GTGAGTTTTGTTGTCCGTTTTGGGTGAACTGGGTGCTGACGAAGGGGTAGTC	1515	1645	1465	1517	1	contig_5550	V498_10441	393	2036	None	3810	410	21751	No_constitutive_exon_found_in_species
CTGTAAATCTGATCACATCAAACTGGCGGCTGACAAGGGCATAAAAGCAGTA	0	781	831	779	-1	contig_5504	V498_10409	0	1807	None	3810	410	21751	No_constitutive_exon_found_in_species
TTTACGCATCACCTTCGCGAAGTCCTTTGCACACGTACTCCGGGAGACAGAG	1180	1251	1301	1249	-1	contig_5503	V498_10408	422	1785	None	3810	410	21751	No_constitutive_exon_found_in_species
TGCGGGCCGGAGATGGTTTGCGTTTCTTCGATTATGGCGCCGAGGGTTAGGA	692	977	642	694	1	contig_4074	V498_09371	113	1454	None	3810	410	21751	No_constitutive_exon_found_in_species
AGCAGGCCGGCAGATTCATCCTGACTAACGGTCGGTCCTGGGACAACTAGAT	906	1230	856	908	1	contig_3330	V498_08624	837	1230	None	3810	410	21751	No_constitutive_exon_found_in_species
AGACAAAGGTTTGTATCTTGTGTAGTGGGAAGTGGCATGGGAAGAAGGAGTG	460	579	629	577	-1	contig_3317	V498_08618	0	1689	None	3810	410	21751	No_constitutive_exon_found_in_species
AGTTCATTTGAGGATTACAATATTCTGGAAATAAAACTGACGGGAACTAGGA	66	686	736	684	-1	contig_5444	V498_10369	66	1373	None	3810	410	21751	No_constitutive_exon_found_in_species
AAGTGCAGGAAATCCGAGAATAATATCTTCGTTGCTAACTTGGGGAATAGTT	16	228	278	226	-1	contig_5415	V498_10348	16	605	None	3810	410	21751	No_constitutive_exon_found_in_species
AGAGGTAGGGGACGTGGCTATGGCGAAATTACTAATACAGAGGGGCGCAGAT	1254	1260	1204	1256	1	contig_3844	V498_09042	82	1260	None	3810	410	21751	No_constitutive_exon_found_in_species
CCTAACAATTACCTAAGAGACGAGCAGTGCTAACAAATTCGTGGGAATAGGA	242	691	741	689	-1	contig_3868	V498_09066	242	1111	None	3810	410	21751	No_constitutive_exon_found_in_species
ATGGTATGTACTAGTCGAGTTGAATGAGACTGAAATTCTAACGGGGCCAGAT	564	860	910	858	-1	contig_3012	V498_08348	564	1109	None	3810	410	21751	No_constitutive_exon_found_in_species
CGACCAGTCACTACTGACATATCAAAATTGGCAGATACGGGAATTGGCAGAT	398	490	540	488	-1	contig_1947	V498_07123	25	1172	None	3810	410	21751	No_constitutive_exon_found_in_species
ATGAGGGTGAATGCAACTAGACCCAATGATGGGACAGGACGGGTGAATAGGT	441	546	596	544	-1	contig_5222	V498_10243	441	777	None	3810	410	21751	No_constitutive_exon_found_in_species
CTTCAAACCGTTTGTTGGAAGGGATAGAGTGCTGACAGTTTGGGATACAGTG	605	661	711	659	-1	contig_3624	V498_08867	40	922	None	3810	410	21751	No_constitutive_exon_found_in_species
ATATAGTAAAGACAAGAATGTATAAGAAGGGCACTAATTTGGGGATACAGAA	540	800	490	542	1	contig_5089	V498_10186	120	800	None	3810	410	21751	No_constitutive_exon_found_in_species
GATTTTATTCGAGGGCTCTTGTAACGAGCAAGATGTGGTGGGATGATTAGGC	223	241	291	239	-1	contig_1664	V498_06524	7	761	None	3810	410	21751	No_constitutive_exon_found_in_species
AAGGTAATACATTTCATCAGTGAGTAGTCGCGGGGTTAATTAATGGGTAGAC	203	613	663	611	-1	contig_2199	V498_07697	0	744	None	3810	410	21751	No_constitutive_exon_found_in_species
ACTGCGGCGGACCATGAGCTGGTGCGGGGGACGGAGGGGGGGGATGTGAGTC	731	890	681	733	1	contig_3939	V498_09165	0	890	None	3810	410	21751	No_constitutive_exon_found_in_species
TGAGTGAGATGCTGGGGGTGAAGATGGAGTTTGAGGGGGCGGTGGAGAAGGT	834	905	784	836	1	contig_5006	V498_10152	0	905	None	3810	410	21751	No_constitutive_exon_found_in_species
AGGATGAGGCATGAGGGCGTCGCCGTGGCGTATCTGAGGGATCGGAGTAGGC	814	898	764	816	1	contig_4986	V498_10142	110	898	None	3810	410	21751	No_constitutive_exon_found_in_species
TATCAACGCTAAATTAATTCGCCCTTATCGACGCTAAATTACAAGGGAAGGA	248	440	198	250	1	contig_3266	V498_08565	0	440	None	3810	410	21751	No_constitutive_exon_found_in_species
TTCCCGTTTCTGATAGTTGCTAGGGGACCGGAGGCTAATGGGTCGGGCAGGC	485	519	569	517	-1	contig_4873	V498_10092	485	787	None	3810	410	21751	No_constitutive_exon_found_in_species
GTTTGGAGCTGGATAAGTACCTCTTTAGTTTCACGAGGGGGAGTCGGCAGTG	653	700	603	655	1	contig_4870	V498_10090	53	700	None	3810	410	21751	No_constitutive_exon_found_in_species
GATGTAGCGGGTAGCGTGCGCGCACCCGCTCACTTCTCGGGAATATACAGTT	720	812	670	722	1	contig_3035	V498_08377	90	812	None	3810	410	21751	No_constitutive_exon_found_in_species
GGATGCGTCGTCTACTCGGGCTCGTACACGCCTCCGAAGCCAGGGGATAGGA	566	767	516	568	1	contig_4842	V498_10079	51	767	None	3810	410	21751	No_constitutive_exon_found_in_species
ATAAGGATTAAGTGGATTGAGAATGCGAATACTGATGATTTGGGGTGCAGAT	147	268	97	149	1	contig_4769	V498_10052	13	607	None	3810	410	21751	No_constitutive_exon_found_in_species
GATAGACAGAGGAGACAGGAGAGGTGGCAATGAGGTGGCAGGGGTGGTAGGG	432	555	382	434	1	contig_4593	V498_10002	14	555	None	3810	410	21751	No_constitutive_exon_found_in_species
