# Supplementary material for: Widespread Separation of the Polypyrimidine Tract From 3′ AG by G Tracts in Association With Alternative Exons in Metazoa and Plants
Source: Front Genet. 2019 Jan 14;9:741. doi: 10.3389/fgene.2018.00741 (PMC6339879; doi:10.3389/fgene.2018.00741)
Supplement: DATA FILE S1 — Sequences of REPAG 3′ SS from each species of fungi. [file Data_Sheet_1.zip › Supplementary data 1/Fungi_Release38_trametes_cinnabarina.txt]

REPA_GGG_Sequence	Exon_Start	Exon_End	Pos_-50	Pos_+2	Strand	Chromosome	GeneID	Gene_Start	Gene_End	Gene_Name	Number_of_REPAs	Number_of_REPAs_has_GGG	Number_of_Intron(Intra_genic_Region)	Upstream_Constitutive_Exon
TTCACATATTCTCCGATTGGCCATCGGATACTGATACCATGGGAATGCAGTT	75699	75729	75649	75701	1	scf185007	BN946_scf185007.g26	75107	76697	None	4800	969	49486	No_constitutive_exon_found_in_species
TTCGCTTCGGGCCCTGTCTCCCTGCTATCGTTCGGGATGCGGGCGTGCAGGC	96413	96518	96568	96516	-1	scf185007	BN946_scf185007.g33	94787	98269	None	4800	969	49486	No_constitutive_exon_found_in_species
TACGTGCTCGCTGAACCTATGCATCGCGTCTGGAGCTTACTGTGGGACAGGG	141995	142200	141945	141997	1	scf185007	BN946_scf185007.g44	140274	142830	None	4800	969	49486	No_constitutive_exon_found_in_species
TTACACCCCTTCTTTCCCAACCGCACCTCGCCTAACCCTGGGGTTCGAAGCA	143066	143255	143305	143253	-1	scf185007	BN946_scf185007.g45	143066	147474	None	4800	969	49486	No_constitutive_exon_found_in_species
GTTGTCCCATGGGGTAGGTTGAAGGAGCGGTGGATTGTTCATGGGACCAGGC	175938	175999	175888	175940	1	scf185007	BN946_scf185007.g53	173132	177476	None	4800	969	49486	No_constitutive_exon_found_in_species
TTTGGTCCGAGCACATATATTGACCACGGACCGCGACGGCGGGCGCACAGTG	176494	176616	176444	176496	1	scf185007	BN946_scf185007.g53	173132	177476	None	4800	969	49486	No_constitutive_exon_found_in_species
GGTGGGTTGTAGACAGACCCTTCGAGCTGCTTGTCGTTGACTGGGCAGAGCA	233494	233679	233729	233677	-1	scf185007	BN946_scf185007.g73	233244	237044	None	4800	969	49486	No_constitutive_exon_found_in_species
CCGCCACCCTCACGCACTATTGTTCGCTAAATCTTGACTTGGGCTGGTAGAA	260523	260635	260473	260525	1	scf185007	BN946_scf185007.g80	258261	261288	None	4800	969	49486	No_constitutive_exon_found_in_species
GTAAGTCTTGGCGTATATCGCTACAATTCGTCGTAACTCACTGGGAGTAGGA	297330	297403	297453	297401	-1	scf185007	BN946_scf185007.g90	295142	298921	None	4800	969	49486	No_constitutive_exon_found_in_species
GTCGTTGTCGTAGATTGTGGCGTGTTGCTGACGGCCTGTGGGAACGGTAGCT	296429	296522	296572	296520	-1	scf185007	BN946_scf185007.g90	295142	298921	None	4800	969	49486	No_constitutive_exon_found_in_species
TATACTCAAGGACGGCTGTATAAATCGAACGACTGACGAAGATCGGGCAGTG	311691	311980	311641	311693	1	scf185007	BN946_scf185007.g92	305188	314511	None	4800	969	49486	No_constitutive_exon_found_in_species
TTTGCTGTCTCTCTGAGCGAGAACATCTCTGACCTGACACATGGGTACAGTA	314331	314511	314281	314333	1	scf185007	BN946_scf185007.g92	305188	314511	None	4800	969	49486	No_constitutive_exon_found_in_species
AGTGAGTCGCTCACTTGGTCATCCGAGTTTGTTGCTGAGCGGGCGGTCAGAT	318052	318219	318002	318054	1	scf185007	BN946_scf185007.g93	316124	319094	None	4800	969	49486	No_constitutive_exon_found_in_species
GTGTATATACCGCCCAGCGGGTGTTCTATTGGTGCTCATGGGCATGGCAGTT	325666	325722	325772	325720	-1	scf185007	BN946_scf185007.g96	324840	325961	None	4800	969	49486	No_constitutive_exon_found_in_species
TGCACCCATGTTTGCTCGCGTGTGCCAGATACTGATATATTGGGATCAAGAT	418879	419261	419311	419259	-1	scf185007	BN946_scf185007.g133	418879	424009	None	4800	969	49486	No_constitutive_exon_found_in_species
TCGCGCTCCTGTTATCCGCCCGTCCTTGCATGCATTCAATACGGGGCTAGAC	465914	465958	466008	465956	-1	scf185007	BN946_scf185007.g147	464639	466423	None	4800	969	49486	No_constitutive_exon_found_in_species
AGTCGAAGTGTAACTGCGCGGGTTTACCCAACGCTGACGGGGCACGACAGGC	503545	503664	503714	503662	-1	scf185007	BN946_scf185007.g161	502225	504437	None	4800	969	49486	No_constitutive_exon_found_in_species
TGCGGATTCTGGTAACAGCCGCATTCATTAATTTCACGCATCGAGGGCAGAC	519183	519271	519321	519269	-1	scf185007	BN946_scf185007.g166	515393	519670	None	4800	969	49486	No_constitutive_exon_found_in_species
GGCCTCCTCTATTACGCGGGATGTCGTCTCCATCTCATTTCACGGGATAGCG	522140	522290	522090	522142	1	scf185007	BN946_scf185007.g167	520942	523047	None	4800	969	49486	No_constitutive_exon_found_in_species
CAACAGAATGAGGGCGTTTATGATGCATCATATCGACTTGACGGGCACAGGT	528568	528665	528518	528570	1	scf185007	BN946_scf185007.g169	528173	529581	None	4800	969	49486	No_constitutive_exon_found_in_species
TATGTTGTGATGGGCCTTGTAGTCATGATCGATACTCACGGGAGATTTAGCG	577026	577698	576976	577028	1	scf185007	BN946_scf185007.g183	573323	579093	None	4800	969	49486	No_constitutive_exon_found_in_species
TCCGCTCGCTCATGCCTCCCTCGCTTGGCCGTGCTTATGGAGGGCGGCAGAT	582329	582476	582279	582331	1	scf185007	BN946_scf185007.g185	580272	583936	None	4800	969	49486	No_constitutive_exon_found_in_species
TTAGAACTCCGAGGATGACATTGTACACTGTTGACGGGACGCGGCGATAGCG	583195	583314	583145	583197	1	scf185007	BN946_scf185007.g185	580272	583936	None	4800	969	49486	No_constitutive_exon_found_in_species
TTTCTCCACTCACATACACTCCCCACCTGACATAGAATCTGGGATTGCAGGT	587433	587661	587711	587659	-1	scf185007	BN946_scf185007.g187	586495	591456	None	4800	969	49486	No_constitutive_exon_found_in_species
GAGTAAGACTCTGCAATCGCATCGTGGTAACTTGCTGACAGGGCAGGCAGGC	632965	633144	632915	632967	1	scf185007	BN946_scf185007.g202	631357	633708	None	4800	969	49486	No_constitutive_exon_found_in_species
AATCCTCTACATGTCCCATTCACACGCCGAAGGCTAACTGGGCAACGTAGGC	667906	668196	667856	667908	1	scf185007	BN946_scf185007.g212	666124	668196	None	4800	969	49486	No_constitutive_exon_found_in_species
TCTCGCACACCGCAAATCCCAATTGCACGCTGACGACATCGGGCATGCAGTA	712645	713048	713098	713046	-1	scf185007	BN946_scf185007.g226	712645	713731	None	4800	969	49486	No_constitutive_exon_found_in_species
TCGGAACTACTCCTTCAGAGATGTGGTGTACTCACGCCAATGGGGTGCAGGC	718260	718346	718210	718262	1	scf185007	BN946_scf185007.g229	718007	718484	None	4800	969	49486	No_constitutive_exon_found_in_species
GCGTTAGTTGACTCGCGGTCCCGCGAATGAGTGCTAAACTCGGGGGTTAGGC	721211	721323	721161	721213	1	scf185007	BN946_scf185007.g231	720248	724055	None	4800	969	49486	No_constitutive_exon_found_in_species
CTGTTGCTGTCGGGTGGGCGATACTGACCACCGGGTTTCGGATGGGGTAGAC	817710	817803	817853	817801	-1	scf185007	BN946_scf185007.g265	817710	818341	None	4800	969	49486	No_constitutive_exon_found_in_species
TTAGCACTGCCATGCAGATATGCCGGTGCTGATAATCGCCCTGGGTGAAGCT	864216	864317	864166	864218	1	scf185007	BN946_scf185007.g281	863538	864531	None	4800	969	49486	No_constitutive_exon_found_in_species
GAGCGGCCATAGGCGCCCGTGACGAAACTTCCGAGACGGGAGGACGACAGCG	34780	36388	36438	36386	-1	scf185043	BN946_scf185043.g12	33803	36495	None	4800	969	49486	No_constitutive_exon_found_in_species
CAGCTAGGCCGCTGGTTGATCGATTAGTACTGAACAAAATATTGGGGTAGGA	112192	112240	112142	112194	1	scf185043	BN946_scf185043.g38	111223	113081	None	4800	969	49486	No_constitutive_exon_found_in_species
GAGCAGAACAGGAGCCTGCGATGCTCATACACGACGGTGGGACATGACAGGC	130336	130722	130772	130720	-1	scf185043	BN946_scf185043.g48	130336	132266	None	4800	969	49486	No_constitutive_exon_found_in_species
ATCGTTCTTAAAGGATACCTATCTTGCTTTGCTTATACATATATTGGGAGAC	148885	148963	148835	148887	1	scf185043	BN946_scf185043.g56	148586	151541	None	4800	969	49486	No_constitutive_exon_found_in_species
CGTGCGCGATGGATTCAACTAATGCTGGCGAGCGCGGTGGGATGCTGAAGCG	206997	207080	206947	206999	1	scf185043	BN946_scf185043.g76	203398	209040	None	4800	969	49486	No_constitutive_exon_found_in_species
CAATGTGCATTGTAAAGCTTATATGATTTCGGCCGCTGAGCGGGATGCAGAG	225934	226412	225884	225936	1	scf185043	BN946_scf185043.g82	224725	226514	None	4800	969	49486	No_constitutive_exon_found_in_species
AAACCAAACCGAGCAGCGGACGGATGACGTTGTGCTGACTTCGGGGACAGGA	350532	350560	350610	350558	-1	scf185043	BN946_scf185043.g120	350532	353027	None	4800	969	49486	No_constitutive_exon_found_in_species
GACGTCTGCCGTCTGCTAGAATAGATCGGAACCCTCACCGGGACATGTAGGC	381867	382078	382128	382076	-1	scf185043	BN946_scf185043.g132	380260	382445	None	4800	969	49486	No_constitutive_exon_found_in_species
TTCTTTCCCGGCAGTGATGCAGGACCTGTGCTAACGGGTTGGTGCGATAGAT	380260	380321	380371	380319	-1	scf185043	BN946_scf185043.g132	380260	382445	None	4800	969	49486	No_constitutive_exon_found_in_species
GAATGACGAACATCCACGCACGGGTGCTGACATGGATATGGGGCGTACAGGG	385758	385874	385924	385872	-1	scf185043	BN946_scf185043.g133	384929	388751	None	4800	969	49486	No_constitutive_exon_found_in_species
GTGAGTTCACCGTGGATCTTTGTACACGCCTTATACTCAATGGGTATGAGCA	405578	407397	405528	405580	1	scf185043	BN946_scf185043.g140	405226	407397	None	4800	969	49486	No_constitutive_exon_found_in_species
GCCGTGTATTTCATGTCCCCACCGTTCCTGAAAGCATGGGGTGCATGAAGCT	408751	409361	408701	408753	1	scf185043	BN946_scf185043.g141	408165	413703	None	4800	969	49486	No_constitutive_exon_found_in_species
TTGTATTCTCGGATCACAAGCGCGGCCATGCTGAGCAGCTGGGATTGCAGCA	438272	438473	438523	438471	-1	scf185043	BN946_scf185043.g149	438272	439653	None	4800	969	49486	No_constitutive_exon_found_in_species
GGTCAGTGCCACACTTTCTTGTAATTCACAGCCACTGAACAGGGAAGTAGAT	464048	464167	464217	464165	-1	scf185043	BN946_scf185043.g159	463892	464931	None	4800	969	49486	No_constitutive_exon_found_in_species
TGAGATAGCGTGGAAGAGGGTCGCTCATTTGGGGGGTTCGGGGTGTGTAGGT	547897	548002	548052	548000	-1	scf185043	BN946_scf185043.g192	547665	548501	None	4800	969	49486	No_constitutive_exon_found_in_species
AGTGGTTGGTGTTGCGTTCTGTGTGTGTTTGACTGACTGGGTTGGGGCAGGT	665482	665546	665432	665484	1	scf185043	BN946_scf185043.g226	664351	665546	None	4800	969	49486	No_constitutive_exon_found_in_species
TCAGTCCATCGCTACTCTCAGGATACGCAGAAGGTAAAGTGGGGCTGTAGGT	689031	689128	689178	689126	-1	scf185043	BN946_scf185043.g234	687823	691229	None	4800	969	49486	No_constitutive_exon_found_in_species
CGTCATGGTTCTGATCCCGGCCCGGCTAACGTCTTTCCTTGGGTGCACAGGT	692555	692654	692505	692557	1	scf185043	BN946_scf185043.g235	691991	693334	None	4800	969	49486	No_constitutive_exon_found_in_species
CGTGTACGAACTTATATGTCTCGTCGCAGCTCTTCTCACGATGGGCGAAGGT	738671	739099	738621	738673	1	scf185043	BN946_scf185043.g248	737631	739260	None	4800	969	49486	No_constitutive_exon_found_in_species
GAAGGGAGTTTTGGCGCACGGACTGGACTGATGGCCTCTGCGCGAGGGAGGA	784439	784550	784600	784548	-1	scf185043	BN946_scf185043.g264	783387	785079	None	4800	969	49486	No_constitutive_exon_found_in_species
CGCTGCCATCGCCGAAGTCGAGCATACGTCCTGATCGCGGGGTATGATAGAC	46793	46863	46743	46795	1	scf185042	BN946_scf185042.g14	46090	47053	None	4800	969	49486	No_constitutive_exon_found_in_species
TTTGTCTCAATTTACGCTCCATTACCTAACCTACAATGCCTATGGGCAAGAT	79470	79856	79420	79472	1	scf185042	BN946_scf185042.g23	79039	80757	None	4800	969	49486	No_constitutive_exon_found_in_species
CTATGCGTAGTATTTCCAAGCGCAGACGTAATTGACTCAGGGGTATACAGCT	105284	105378	105234	105286	1	scf185042	BN946_scf185042.g32	103536	107186	None	4800	969	49486	No_constitutive_exon_found_in_species
AGTGCGTGCAGACCCGAGCCCTCAGCGATGGGATGCTTATGGACGGGCAGAC	157245	157271	157321	157269	-1	scf185042	BN946_scf185042.g48	154070	157397	None	4800	969	49486	No_constitutive_exon_found_in_species
TCCACAGGTTGTGTTCGGAGCTGGGAAGGGTGCTAATCGGGATGATGTAGGC	173168	173238	173288	173236	-1	scf185042	BN946_scf185042.g55	172492	174246	None	4800	969	49486	No_constitutive_exon_found_in_species
CGTTCTCCGCGCCGCTACGCGTCATTTCTCTGTTACTCCGCTGACGGGAGAT	172690	173115	173165	173113	-1	scf185042	BN946_scf185042.g55	172492	174246	None	4800	969	49486	No_constitutive_exon_found_in_species
TTCGGTCTACCCAGCTTTCTCGGCTAGGTATCTGACGGATTGGGGTATAGTG	210961	211024	211074	211022	-1	scf185042	BN946_scf185042.g67	210459	212196	None	4800	969	49486	No_constitutive_exon_found_in_species
CCTGAGATCATCGCAGTTGCTGTTGTTCAGAGGCTTATTGTGGGACGTAGGA	276243	276340	276390	276338	-1	scf185042	BN946_scf185042.g86	273411	276646	None	4800	969	49486	No_constitutive_exon_found_in_species
GCCAATACTTCTCTTGTGTCAGGACCAGTGTTCTGACCCGCTGGGGTAAGCT	312811	312876	312761	312813	1	scf185042	BN946_scf185042.g100	311762	314147	None	4800	969	49486	No_constitutive_exon_found_in_species
GTGGGCATCTCTCATCAGTGATCATATAGCATTTACAACAAGTTCGGGAGAA	314830	314924	314974	314922	-1	scf185042	BN946_scf185042.g101	314449	319794	None	4800	969	49486	No_constitutive_exon_found_in_species
AGACACGGTTATGAGTCTACGGAACATGCTTCAACATCTGGGGACATCAGAG	325391	325537	325341	325393	1	scf185042	BN946_scf185042.g105	325041	326021	None	4800	969	49486	No_constitutive_exon_found_in_species
TGCATCTTGCAATGACCGTAAAGTGTCGTCTTTGCTGATGGGTAACGCAGCT	355994	356040	355944	355996	1	scf185042	BN946_scf185042.g112	354126	357245	None	4800	969	49486	No_constitutive_exon_found_in_species
CCTAGGCATCTCCTCTTTTACCAAGTCATTTCACACATTCGGGGATACAGTT	381820	382423	381770	381822	1	scf185042	BN946_scf185042.g123	379588	382423	None	4800	969	49486	No_constitutive_exon_found_in_species
CCGCACCCGCGAGTCTTACAAGTGAATCTATACTGAGTGCGGGTATACAGCG	399454	399522	399404	399456	1	scf185042	BN946_scf185042.g128	398590	400821	None	4800	969	49486	No_constitutive_exon_found_in_species
ATACGCCTCACGATATGCGATGCTGACAATCTGTGGGGCACGGCGAGCAGGA	446390	446537	446587	446535	-1	scf185042	BN946_scf185042.g144	446390	448167	None	4800	969	49486	No_constitutive_exon_found_in_species
TTCGGGAAAAATTTTTCGGTAACCCCCCCCCGAAACGGGGGGGGTCCAAGGG	476075	476155	476025	476077	1	scf185042	BN946_scf185042.g154	475911	476579	None	4800	969	49486	No_constitutive_exon_found_in_species
GCGCGAGGTAAGCCATAGGGGATGCACAACTGATCGATTAACGCGGGCAGAT	485135	485303	485353	485301	-1	scf185042	BN946_scf185042.g157	484167	488190	None	4800	969	49486	No_constitutive_exon_found_in_species
GTTGAGCGGTGGGGGGCAGGATGAGAGGGAGATGGAATGGGAAACTACAGGA	856	902	952	900	-1	scf185015	BN946_scf185015.g2	856	2770	None	4800	969	49486	No_constitutive_exon_found_in_species
CGCACCCTAGGGGACTTCATCTTCCAGGACCTCATCTGTTGTTGGGGCAGTC	91962	92833	91912	91964	1	scf185015	BN946_scf185015.g31	89642	92833	None	4800	969	49486	No_constitutive_exon_found_in_species
GAGGGCCACGCTAGTAGCACATTGGAAGGCTGATTAGGTTGGGTCCAAAGGA	148904	149229	148854	148906	1	scf185015	BN946_scf185015.g51	148161	149459	None	4800	969	49486	No_constitutive_exon_found_in_species
CCTTCTATTCTCTATGAGACGCGGAATCATGACTGATGTATGTGGGGCAGGC	152717	153505	152667	152719	1	scf185015	BN946_scf185015.g52	150450	156109	None	4800	969	49486	No_constitutive_exon_found_in_species
TGAACCTGAACGATCGAGAGGATGCGCGCTGATGTGGGAGAGGTACGTAGCT	181486	181509	181559	181507	-1	scf185015	BN946_scf185015.g60	179793	184365	None	4800	969	49486	No_constitutive_exon_found_in_species
CGTCAGCTGCTCGGAGCGTAGAGTAGCAGCATGCCAACCTCATGGGACAGTA	180959	181054	181104	181052	-1	scf185015	BN946_scf185015.g60	179793	184365	None	4800	969	49486	No_constitutive_exon_found_in_species
AGGCCATTCCGTAGGTGATTTGGGTGGCACAGACTGATGGGGTATACAAGGT	229332	229509	229559	229507	-1	scf185015	BN946_scf185015.g74	226586	229667	None	4800	969	49486	No_constitutive_exon_found_in_species
GTGCTGTTCAAGATAGATTTGTCTCTCTTCTGCTCCGACGGTGGGCGCAGGG	282636	283244	283294	283242	-1	scf185015	BN946_scf185015.g96	282636	283652	None	4800	969	49486	No_constitutive_exon_found_in_species
CACCGCGTGCGAAGTGAGGTGGAGTGGCCAGTCGCTACATGCGGGCGCAGTC	302204	302410	302460	302408	-1	scf185015	BN946_scf185015.g102	301920	303268	None	4800	969	49486	No_constitutive_exon_found_in_species
TCATACGATGTGTGCGATAACGCCGTTCAGCTGCTGACAGGGTGATGCAGGA	315023	315221	314973	315025	1	scf185015	BN946_scf185015.g105	313551	315221	None	4800	969	49486	No_constitutive_exon_found_in_species
AGTCTTAGCGTCGGCATGAGTTTAGCAACGTTACTCACGAGGGGCCATAGCT	326199	326361	326149	326201	1	scf185015	BN946_scf185015.g110	323874	327178	None	4800	969	49486	No_constitutive_exon_found_in_species
ATAATAAGCCTGACATTTTATTCCAACTGATGGGCATGTGGTTGGGGCAGGC	327970	328318	327920	327972	1	scf185015	BN946_scf185015.g111	327675	333827	None	4800	969	49486	No_constitutive_exon_found_in_species
CTTAGCTCTGTTGTGGTCCCTCGTGAAGCTGATGCTAACGGGATGTGTAGGA	458666	458727	458616	458668	1	scf185015	BN946_scf185015.g148	457683	458727	None	4800	969	49486	No_constitutive_exon_found_in_species
CTGTCACCTAGGCAGCGTCGTATTGTTTGCCAGTTCTGAACGATGGGTAGTT	471761	471829	471711	471763	1	scf185015	BN946_scf185015.g152	471231	473654	None	4800	969	49486	No_constitutive_exon_found_in_species
CTGTCCCCTCCTGATTGCTGCGCCTTCTGACCGCGTCTGCACGGGAACAGGC	502906	503128	502856	502908	1	scf185015	BN946_scf185015.g162	501311	503420	None	4800	969	49486	No_constitutive_exon_found_in_species
GAGGCTACACTGACGCCTTGAGGTGCTGACCGGCGACGTTGTGGGTGTAGGT	511219	511256	511169	511221	1	scf185015	BN946_scf185015.g164	510904	512809	None	4800	969	49486	No_constitutive_exon_found_in_species
GAGACGAGCTGTACCCACTCTTCGCAAACTGAGCATCTGCGGGTTAAGAGAC	529798	529814	529748	529800	1	scf185015	BN946_scf185015.g170	529227	530537	None	4800	969	49486	No_constitutive_exon_found_in_species
GTGTTTCAGGGTTACTTCGTGTGAGTGCAGTATTCATGGGGCAAATGCAGAA	143743	143804	143854	143802	-1	scf185013	BN946_scf185013.g42	143743	146036	None	4800	969	49486	No_constitutive_exon_found_in_species
GAATGTCTCCACGGTCTTGAACTCATGTGTTGTTTCGCTTGGGATGCTAGGC	239624	239751	239574	239626	1	scf185013	BN946_scf185013.g71	238603	240745	None	4800	969	49486	No_constitutive_exon_found_in_species
GCATGTGAATTACACCTCGAGAATTCCAGCTCATGCCGATACAGGGGTAGGA	277419	277700	277750	277698	-1	scf185013	BN946_scf185013.g86	277419	281706	None	4800	969	49486	No_constitutive_exon_found_in_species
TACCGCCGTGCTGATCGGTCTCGCGACCTTCTTTGCTCACCGGGCGACAGGG	296763	297469	296713	296765	1	scf185013	BN946_scf185013.g91	292485	297469	None	4800	969	49486	No_constitutive_exon_found_in_species
ACTTGATTTGAACATACCGCATCGTAGAATTGGTATGATTGGGGAGCCAGGG	338069	338226	338276	338224	-1	scf185013	BN946_scf185013.g105	337072	338569	None	4800	969	49486	No_constitutive_exon_found_in_species
GTCATTTATTCAGGGACTTTACCGTTCCTTGCCTGGACGGGTGAAGACAGTG	340806	340828	340878	340826	-1	scf185013	BN946_scf185013.g107	340806	341189	None	4800	969	49486	No_constitutive_exon_found_in_species
GTATGCGGAGTTTGCACAGGTATATTGCCTTTCTCACCTGTGGTGGGCAGAA	399161	399174	399111	399163	1	scf185013	BN946_scf185013.g128	397936	399617	None	4800	969	49486	No_constitutive_exon_found_in_species
GCATCGTCTGATGGTACATCCAGGGGGCGCATGCTGACATGTGGGGACAGGA	408080	408171	408030	408082	1	scf185013	BN946_scf185013.g132	407404	410555	None	4800	969	49486	No_constitutive_exon_found_in_species
TTCCACCAACGCGGCCTGTGTGAGCCATTACTGACGAAAAGGGAATCCAGCT	423871	423894	423821	423873	1	scf185013	BN946_scf185013.g138	423603	424260	None	4800	969	49486	No_constitutive_exon_found_in_species
TGAGTGCCCCCATTTGCTCGCGCCGTAGGACAAGTTCTGAGGGCGAGCAGTA	433471	433716	433766	433714	-1	scf185013	BN946_scf185013.g142	431815	434275	None	4800	969	49486	No_constitutive_exon_found_in_species
TTCCAGTCGACGCGTTCACAGGCTGATTCGCGCGATATGGACACGGGCAGGC	501262	501335	501212	501264	1	scf185013	BN946_scf185013.g164	500833	501497	None	4800	969	49486	No_constitutive_exon_found_in_species
CGGGAGATCGCTTGACTGACTAATCATTCATTGTTATGCTGGGAACACAGGG	502520	502851	502901	502849	-1	scf185013	BN946_scf185013.g165	501972	505965	None	4800	969	49486	No_constitutive_exon_found_in_species
GTCTCCTCTGCTCGAAGGATAATTCGGTGCACTGCCTAGTGGGGCCGAAGCC	20643	20793	20593	20645	1	scf184970	BN946_scf184970.g7	19270	21617	None	4800	969	49486	No_constitutive_exon_found_in_species
GTCTCCTCTGCTCGAAGGATAATTCGGTGCACTGCCTAGTGGGGCCGAAGCC	26940	27092	26890	26942	1	scf184970	BN946_scf184970.g9	26404	27548	None	4800	969	49486	No_constitutive_exon_found_in_species
CTGCCTGCTCAGCTTCCAGTTGGATGGCATCGGTGACCAGTAGGGCATAGGC	51200	51221	51271	51219	-1	scf184970	BN946_scf184970.g18	49842	52226	None	4800	969	49486	No_constitutive_exon_found_in_species
GCAATCGGAACATCTCTGTGTTCGGCTGTTGCGTTGCTGGGAATGCGCAGTC	90782	90879	90732	90784	1	scf184970	BN946_scf184970.g25	90345	91562	None	4800	969	49486	No_constitutive_exon_found_in_species
GGCAATACCCTATCCCTTGTTTGTTCTCGCTGAAAGGATACGGGAATCAGGA	149439	149489	149539	149487	-1	scf184970	BN946_scf184970.g45	148725	151218	None	4800	969	49486	No_constitutive_exon_found_in_species
TAAGTCATTCGCCGTCCACGTCGATGACACTTGCTGAAGCGGGTGTGCAGAT	192495	192970	193020	192968	-1	scf184970	BN946_scf184970.g56	191285	193994	None	4800	969	49486	No_constitutive_exon_found_in_species
TGTTGGCTATCGTGGTATCACAACGATGCTGATTAAGGGGGGTTGAACAGGC	210048	210176	210226	210174	-1	scf184970	BN946_scf184970.g60	205981	210380	None	4800	969	49486	No_constitutive_exon_found_in_species
TATGTAATCCTCAAAACTGTTACTAGCTCGTGCATCTAATGCAGGGAAAGGC	207922	208012	208062	208010	-1	scf184970	BN946_scf184970.g60	205981	210380	None	4800	969	49486	No_constitutive_exon_found_in_species
AGCCGCCTATATACACATGTACAGCATGTAGACCTCACCTCATGGGATAGTT	220726	220751	220676	220728	1	scf184970	BN946_scf184970.g64	218591	220751	None	4800	969	49486	No_constitutive_exon_found_in_species
GTTAGCTCTACTGTTTTCGCCTACGAAGTCTTTTCTGACGGTGTGGGTAGTG	266766	267017	267067	267015	-1	scf184970	BN946_scf184970.g81	265983	268204	None	4800	969	49486	No_constitutive_exon_found_in_species
GTCTCACGGCCTGAAGATTGCTCTACGCTCACCAGTCCTCGGGGACGTAGGC	281197	281332	281382	281330	-1	scf184970	BN946_scf184970.g85	281197	282399	None	4800	969	49486	No_constitutive_exon_found_in_species
TGGCACAGCATGATGTATGAGCGCGCACCCTTCGCGGGAAGCTGAAACAGAT	296380	296493	296330	296382	1	scf184970	BN946_scf184970.g90	296045	297782	None	4800	969	49486	No_constitutive_exon_found_in_species
AGTACATGATTCCTATCTCTTGTCCTCCCTCATGCTCACCGTTCGGGAAGAG	335028	335199	335249	335197	-1	scf184970	BN946_scf184970.g102	332109	335715	None	4800	969	49486	No_constitutive_exon_found_in_species
TTCCACTCACGACGTATGGATATATTGTACCACGGACATTTGAGGGATAGCA	339516	339554	339466	339518	1	scf184970	BN946_scf184970.g103	338854	339554	None	4800	969	49486	No_constitutive_exon_found_in_species
AACGCTCGAACGTTCTCCGAGACTGAGAGAGATGTGTTTGTGCGGGGTAGGT	357104	357176	357054	357106	1	scf184970	BN946_scf184970.g111	356893	357621	None	4800	969	49486	No_constitutive_exon_found_in_species
GTGAGTGGTCGTCGGTGGTGCTATGAGACTCCGCTGACGAGATGGGGCAGGG	460982	460998	460932	460984	1	scf184970	BN946_scf184970.g147	458060	461949	None	4800	969	49486	No_constitutive_exon_found_in_species
CCATCTGCTCTTCGTCACCTTGACGTGCTGATCTGGCAACGTGGGGGTAGCG	467083	467199	467033	467085	1	scf184970	BN946_scf184970.g149	464992	467561	None	4800	969	49486	No_constitutive_exon_found_in_species
TCGGGCGTATCGTTCGTCGCACTATGGATTACTGAACGCTTGATGGGCAGAG	493637	493817	493587	493639	1	scf184970	BN946_scf184970.g155	491790	495649	None	4800	969	49486	No_constitutive_exon_found_in_species
CGTCTCCTCTGCTCGAAGGATAATTCGTGCACTGCCTAGTGGGGCCGAAGCC	1467	1722	1417	1469	1	scf184908	BN946_scf184908.g1	1298	1722	None	4800	969	49486	No_constitutive_exon_found_in_species
TGGAACCCGGCTCGAAGTGGCCATGTACGCTGACAGGTCATTGGGCGAAGTT	22587	22666	22716	22664	-1	scf184908	BN946_scf184908.g7	22005	23413	None	4800	969	49486	No_constitutive_exon_found_in_species
GAGTTCTATTCCCCCGTACGTGCCGTTCGTTTTCTGACATGTGGGTGCAGGT	29748	29765	29815	29763	-1	scf184908	BN946_scf184908.g10	29400	30241	None	4800	969	49486	No_constitutive_exon_found_in_species
TCTCTCCCCAGTCTTGCTCGTACATGCTCGAGACTGAATTCAATGGGAAGGT	53463	53619	53413	53465	1	scf184908	BN946_scf184908.g19	51991	55836	None	4800	969	49486	No_constitutive_exon_found_in_species
TGCTTCGGCCTTTGTGAGTTATCTGACTGGGGTACTCTCCGGGATTGCAGTT	71333	71411	71283	71335	1	scf184908	BN946_scf184908.g24	68925	71411	None	4800	969	49486	No_constitutive_exon_found_in_species
TTGTCCCTATGCCTCAGTCCTCCAGTACAAAATACCAATCGGCTGGGTAGCG	96927	97514	96877	96929	1	scf184908	BN946_scf184908.g33	86183	98276	None	4800	969	49486	No_constitutive_exon_found_in_species
TGGATTCTTGTCCCGAACACTTTCAATCGTTTCGTCACTAAGGGCATTAGTG	132054	132127	132177	132125	-1	scf184908	BN946_scf184908.g46	130517	132425	None	4800	969	49486	No_constitutive_exon_found_in_species
TTTCAATGACCATACTAGGTTTGAGCAGTAGTGCTAATCCATTGGGATAGGG	137926	138175	138225	138173	-1	scf184908	BN946_scf184908.g49	137296	139005	None	4800	969	49486	No_constitutive_exon_found_in_species
GAGACATTGCTTCCATGATGGGGTATTCGGGACTGATATGGAGTGGGCAGTC	143871	143946	143996	143944	-1	scf184908	BN946_scf184908.g52	143098	146097	None	4800	969	49486	No_constitutive_exon_found_in_species
TCAATATCTTCTCTTCCATAATTCCCCTTCTCAATGTACGGGATGGTCAGAG	280321	280612	280271	280323	1	scf184908	BN946_scf184908.g96	277460	280913	None	4800	969	49486	No_constitutive_exon_found_in_species
TTCCCATATTTGCCAAACACGGGCACTGATTTATCACATGGGTAACGCAGAA	280810	280913	280760	280812	1	scf184908	BN946_scf184908.g96	277460	280913	None	4800	969	49486	No_constitutive_exon_found_in_species
CGTGAGTACCGCTGCATGTATGACCCCTAGCGTATCTGATGAGCGGGAAGTC	307808	308364	308414	308362	-1	scf184908	BN946_scf184908.g103	305412	309669	None	4800	969	49486	No_constitutive_exon_found_in_species
GTGGGTGAACAAGTCACGATAGGAGGGCTCTGCTCACAAGGGATGACTAGGT	306824	307021	307071	307019	-1	scf184908	BN946_scf184908.g103	305412	309669	None	4800	969	49486	No_constitutive_exon_found_in_species
TGAGTCTATTCCGTAGAGACACACATACATCTCAGTTAACGGGTATATAGCG	365253	365527	365577	365525	-1	scf184908	BN946_scf184908.g122	360451	367255	None	4800	969	49486	No_constitutive_exon_found_in_species
TTGGCTATCGCGGAGAGTATCTGATTGGAATGATGGTGGTGGGAGCTTAGTT	395882	395963	396013	395961	-1	scf184908	BN946_scf184908.g137	395882	397164	None	4800	969	49486	No_constitutive_exon_found_in_species
TCCACGGTTCAGGGAGATTGTCCTGCGAAGCTGATCGTCGGGAATTAAAGGG	427701	427840	427651	427703	1	scf184908	BN946_scf184908.g148	427311	427840	None	4800	969	49486	No_constitutive_exon_found_in_species
CGTTGTTGCTCTGCGCTCGAATCTCACAATCTCATTCAAACGGGCGGCAGAT	466143	466253	466093	466145	1	scf184908	BN946_scf184908.g161	464587	467551	None	4800	969	49486	No_constitutive_exon_found_in_species
TCAGCACTTGCCTCAGGAGTTGATCACTCGCTTACCTGGGGGAATTGTAGGC	467906	467984	468034	467982	-1	scf184908	BN946_scf184908.g162	467906	468751	None	4800	969	49486	No_constitutive_exon_found_in_species
CAAACTCCCACAGAAGCTGAAGAATTGCTCTGATCCGGTGAGGGCACCAGTC	482551	483001	483051	482999	-1	scf184908	BN946_scf184908.g164	479976	484100	None	4800	969	49486	No_constitutive_exon_found_in_species
CCAGCTGCGATTGGTCCTGTTCACGGATGGAGACTGATAGAATTGGGGAGGT	100036	100133	100183	100131	-1	scf184985	BN946_scf184985.g27	98655	102347	None	4800	969	49486	No_constitutive_exon_found_in_species
TACGATGGTTGTCTAAGTGGGGTCGGACGGAGCTGACCATGGGAGCACAGGT	120958	121579	120908	120960	1	scf184985	BN946_scf184985.g33	118339	121579	None	4800	969	49486	No_constitutive_exon_found_in_species
GGTAAGTCGCATGCCGTGTATTTGGTGACAGAACGCCTGACATGGGGTAGTG	148549	148623	148499	148551	1	scf184985	BN946_scf184985.g41	141585	150796	None	4800	969	49486	No_constitutive_exon_found_in_species
AGACTTCGATGATGTAGCGTAACCCATTCATGCTGACGTTGCCCGGGAAGCT	150540	150796	150490	150542	1	scf184985	BN946_scf184985.g41	141585	150796	None	4800	969	49486	No_constitutive_exon_found_in_species
TTGAATTCTTCGTCCTTTGCGGGTGACTGACGGTGCAAGCGGGATTGCAGAA	174803	174912	174753	174805	1	scf184985	BN946_scf184985.g51	173207	174912	None	4800	969	49486	No_constitutive_exon_found_in_species
CCAGCGCAACACCGTACTACGTACTGACTCCTCTTCCCGGGGTGGCGCAGAT	176749	178604	178654	178602	-1	scf184985	BN946_scf184985.g52	176223	179683	None	4800	969	49486	No_constitutive_exon_found_in_species
TATCATGCTGACGTCTGGCTGGTATACTCGTATGACTGCTGGGTATGCAGAT	182040	182213	181990	182042	1	scf184985	BN946_scf184985.g53	179956	182403	None	4800	969	49486	No_constitutive_exon_found_in_species
GTGGGTATGGATCTCTTACACGCCTCCTGGCCAACCTATGCGTGGGATAGGC	223957	224090	224140	224088	-1	scf184985	BN946_scf184985.g65	221849	224751	None	4800	969	49486	No_constitutive_exon_found_in_species
TCACCTGATACATGGTTTATGCAATGGTTGATAACAACGGGGATATGAAGAA	228913	229068	229118	229066	-1	scf184985	BN946_scf184985.g67	228793	229273	None	4800	969	49486	No_constitutive_exon_found_in_species
TACCGAGCTACGTATGCAAGCGCCTGAGGAACTAACGGTTTGGGATGCAGGA	238429	238519	238569	238517	-1	scf184985	BN946_scf184985.g74	238429	241038	None	4800	969	49486	No_constitutive_exon_found_in_species
AAATTGAGAGGTAACCACGAAACTGAGGCATGCTTGCATCGGGATGACAGCC	305025	305050	304975	305027	1	scf184985	BN946_scf184985.g88	304687	308376	None	4800	969	49486	No_constitutive_exon_found_in_species
CGCGTTCGTCGAGCCTATGCTTTGATATCGGGGTGACTAACAATGGGCAGAC	307690	307807	307640	307692	1	scf184985	BN946_scf184985.g88	304687	308376	None	4800	969	49486	No_constitutive_exon_found_in_species
AAGTCAGATGGCGATTTTTATCATGTTCGCATGCCGATGTGGGACAACAGAC	385597	385651	385701	385649	-1	scf184985	BN946_scf184985.g116	384534	386386	None	4800	969	49486	No_constitutive_exon_found_in_species
GACTAGCCCGCTTATAAAATGCCCATTGGAAGGCTCATGGGCGCGGATAGAT	427034	427124	427174	427122	-1	scf184985	BN946_scf184985.g124	426730	427363	None	4800	969	49486	No_constitutive_exon_found_in_species
GGGCCTCCGCCGCTGCAGACCGACGCTGACCGGCCCGCGTGGGCGCACAGAT	460724	461099	461149	461097	-1	scf184985	BN946_scf184985.g136	460724	462939	None	4800	969	49486	No_constitutive_exon_found_in_species
GTGGGCGCTGTCTGGCGCGGGGACCGCGACGGCTGACATAGGGCGCGCAGCA	464874	464988	465038	464986	-1	scf184985	BN946_scf184985.g137	464874	467566	None	4800	969	49486	No_constitutive_exon_found_in_species
AAGGCATGTCAAGCATCGGCTTTCAGTGATCGATGCTGGGGAAGGCTTAGAT	34191	34208	34258	34206	-1	scf184844	BN946_scf184844.g9	32580	36696	None	4800	969	49486	No_constitutive_exon_found_in_species
CTTGTACGGACTATTCCGAGTGCAAACCGACTGACTACCGGGGGCACTAGGC	33352	33407	33457	33405	-1	scf184844	BN946_scf184844.g9	32580	36696	None	4800	969	49486	No_constitutive_exon_found_in_species
AGGGAGTTGGTCGGTGCTCGGAACCCCGGCTCATCACAAGCATGGGACAGGC	48754	48975	48704	48756	1	scf184844	BN946_scf184844.g14	48421	48975	None	4800	969	49486	No_constitutive_exon_found_in_species
CATGTCCTTATGGTTGGACACGGCCGTCGTTGCAAGGGGTGCAAAGGCAGCG	66235	66385	66185	66237	1	scf184844	BN946_scf184844.g20	65393	66385	None	4800	969	49486	No_constitutive_exon_found_in_species
CCGATCTTCGAACCGCTCGAGCTATTCAATAATCGAAACCGGGTGTGTAGGC	156977	157026	157076	157024	-1	scf184844	BN946_scf184844.g42	155416	157494	None	4800	969	49486	No_constitutive_exon_found_in_species
GTCACCCTCCTCTCTCTCCCCCTGCGCATCACTTGTTGAGGGCCGGACAGAG	175166	175308	175116	175168	1	scf184844	BN946_scf184844.g49	174286	176558	None	4800	969	49486	No_constitutive_exon_found_in_species
ACTTCACTCATGCTTCAGTCGTTCCTTTCTCATCGTGTGTACGGGTGTAGTA	229856	230081	230131	230079	-1	scf184844	BN946_scf184844.g63	228548	231476	None	4800	969	49486	No_constitutive_exon_found_in_species
TCGCTTTCCAAGCCAAGGGCGCTCCCTCCACTGACGCCCGTCGGGAACAGCA	279723	279854	279673	279725	1	scf184844	BN946_scf184844.g82	279249	280118	None	4800	969	49486	No_constitutive_exon_found_in_species
TCCGTAGGCGCATCGTCACCCGAATGTGCATGCTAACGTCGGGATCATAGTT	345754	345767	345817	345765	-1	scf184844	BN946_scf184844.g105	341698	346759	None	4800	969	49486	No_constitutive_exon_found_in_species
CTCGGCACAGGCTGAACAGAGCGTGCGAGCCGCTCATTGGGTGCGGACAGTG	353801	353920	353970	353918	-1	scf184844	BN946_scf184844.g108	352880	354707	None	4800	969	49486	No_constitutive_exon_found_in_species
ATCGCGTCCGACGCGCTCGTGATCGGGATCACTTGGTGGTATGCGGGCAGGG	353542	353610	353660	353608	-1	scf184844	BN946_scf184844.g108	352880	354707	None	4800	969	49486	No_constitutive_exon_found_in_species
AAGTTTCGGTTGACGGCTTTGGTGGCACGCTCAACCGAGGGCTGGTAAAGGT	16209	16806	16159	16211	1	scf184977	BN946_scf184977.g4	14129	17312	None	4800	969	49486	No_constitutive_exon_found_in_species
TCTTTTGATACCGATACCTTAATGCACGTGTCCTTACCGGGTCGACGAAGTG	34899	34990	34849	34901	1	scf184977	BN946_scf184977.g12	34723	35857	None	4800	969	49486	No_constitutive_exon_found_in_species
GTACCCGTTATGCTATCTATGACTTTGTAATGAACCATTGCAATGGGCAGGC	40853	41569	41619	41567	-1	scf184977	BN946_scf184977.g15	40853	41773	None	4800	969	49486	No_constitutive_exon_found_in_species
TTCTGCGTTTGGCTGTATGCTTTCGGAAGCTGAGCAGAGGGAGCATGTAGTT	48796	48955	49005	48953	-1	scf184977	BN946_scf184977.g19	48066	50448	None	4800	969	49486	No_constitutive_exon_found_in_species
TGAACTACGAGGATATATGTCGAGAATGTGTCTGCTGACCACACGGGCAGAT	210165	210334	210384	210332	-1	scf184977	BN946_scf184977.g77	207793	213352	None	4800	969	49486	No_constitutive_exon_found_in_species
CCCTCCCCGTCGCCGTCAGTGCCTGATACAACAGCCACTTGTGGGCGCAGGG	235170	235371	235421	235369	-1	scf184977	BN946_scf184977.g86	234515	236069	None	4800	969	49486	No_constitutive_exon_found_in_species
AGTGGTTATGAAAGCCGTACCCATTCGGGTGACTGACCAGAGGGACGCAGAA	262493	262845	262443	262495	1	scf184977	BN946_scf184977.g94	260010	263384	None	4800	969	49486	No_constitutive_exon_found_in_species
GTATGCCGGTTCATCTCTGTATGCACCACAATACTGATGATGGGGTACAGGA	263171	263384	263121	263173	1	scf184977	BN946_scf184977.g94	260010	263384	None	4800	969	49486	No_constitutive_exon_found_in_species
TTGCTCATGGTGCATGTATGCAGTGTGTTGATGGTGTGTTGTGTGGGCAGAC	326088	326172	326222	326170	-1	scf184977	BN946_scf184977.g119	325766	328630	None	4800	969	49486	No_constitutive_exon_found_in_species
GGTCAGCGATTCACGTTGCCCATATCGCGATGTCTGGGTACTGAAGCGAGAG	373190	373334	373140	373192	1	scf184977	BN946_scf184977.g137	371958	373696	None	4800	969	49486	No_constitutive_exon_found_in_species
TGAAGGCTACTTCTCGAGCGTAGAGCTACCAGACTAACATTGGGACGTAGGG	402239	402560	402189	402241	1	scf184977	BN946_scf184977.g146	401078	403079	None	4800	969	49486	No_constitutive_exon_found_in_species
GGCTGCGCACGCGCGCGGCTGGGAGCTGACCGGACGGGTTGCGTGAACAGGA	443280	443314	443364	443312	-1	scf184977	BN946_scf184977.g160	443280	444192	None	4800	969	49486	No_constitutive_exon_found_in_species
TCTGTTTGGTCATAGACATGCCATTCATGCTGACGCCGCGGGTGATACAGGA	34393	34477	34343	34395	1	scf185014	BN946_scf185014.g15	32584	35066	None	4800	969	49486	No_constitutive_exon_found_in_species
ACCGGTGCTCACTCGCTCTCCATTCTGTGCGTTACCGCAATAGCGGGCAGCA	41399	41519	41349	41401	1	scf185014	BN946_scf185014.g17	41016	41709	None	4800	969	49486	No_constitutive_exon_found_in_species
GTGCGTTGCGCAAGTGCTTTGTGGAGCGGCCACATTGATCAGGGCTGTAGTC	76528	76628	76678	76626	-1	scf185014	BN946_scf185014.g27	74964	79237	None	4800	969	49486	No_constitutive_exon_found_in_species
TCGTGCCATTGTTCCTGTGCTTACCATGGTCGACTTGAACCATGGGGCAGGT	106736	107061	107111	107059	-1	scf185014	BN946_scf185014.g39	106431	107305	None	4800	969	49486	No_constitutive_exon_found_in_species
GCGTCCCACGCGTCCTGCGATGAGAACGACGGGCTGACGGCGGGGCGCAGGT	107695	108145	108195	108143	-1	scf185014	BN946_scf185014.g40	107695	111528	None	4800	969	49486	No_constitutive_exon_found_in_species
TTCCTTTTCATGCTATCTCTGAGCACCGGAAGAGCTGATGGGCGCGACAGGT	147234	147302	147352	147300	-1	scf185014	BN946_scf185014.g52	146022	147775	None	4800	969	49486	No_constitutive_exon_found_in_species
AGGAGGAAGCCTTGGGCACTTGAATGCTAACGTTGCACGCACGGGTGAAGTT	186851	186935	186985	186933	-1	scf185014	BN946_scf185014.g68	185442	187155	None	4800	969	49486	No_constitutive_exon_found_in_species
GTGCGGGTCTCTGCGAAACGCACAAAGTTCTAACGGCGCGTGGGGAACAGGA	186113	186310	186360	186308	-1	scf185014	BN946_scf185014.g68	185442	187155	None	4800	969	49486	No_constitutive_exon_found_in_species
GTCGCTATGTACGACTTGTGTTGACCACGCTCGCCTGGCTGGGACAACAGCA	209187	209408	209137	209189	1	scf185014	BN946_scf185014.g75	208911	210426	None	4800	969	49486	No_constitutive_exon_found_in_species
TGTCGTGAGGTAGTAGAACAGTCTGGGGACTCATACTCATATGCAGGGAGAC	230836	230878	230786	230838	1	scf185014	BN946_scf185014.g80	227574	232137	None	4800	969	49486	No_constitutive_exon_found_in_species
GTGAGTTTCTCCTCCATACATCTCTGCAACTTATGAACGCTGATGGGCAGTC	358555	358947	358505	358557	1	scf185014	BN946_scf185014.g121	357972	361634	None	4800	969	49486	No_constitutive_exon_found_in_species
GATTCGCGTTTTGCTCGAATATCCTGACATGAATGCATACTTGGGGACAGCT	368064	368544	368014	368066	1	scf185014	BN946_scf185014.g123	365101	369581	None	4800	969	49486	No_constitutive_exon_found_in_species
ATCAACTGGTGGCTTGCTGGCTTGTGATACAGTGCTGATGGGGCGTGCAGGA	368626	368689	368576	368628	1	scf185014	BN946_scf185014.g123	365101	369581	None	4800	969	49486	No_constitutive_exon_found_in_species
GAGTAATCCGTGCAACACGCTCGGTAGATTTGAGGCTGATGGAGGGTCAGAT	373871	374216	373821	373873	1	scf185014	BN946_scf185014.g125	373380	375606	None	4800	969	49486	No_constitutive_exon_found_in_species
CCTTGCTGACGCGCCCCGCGGCGATAACAGGCTCGACGATGGGCTCGAAGCG	439171	439392	439121	439173	1	scf185014	BN946_scf185014.g142	437762	439392	None	4800	969	49486	No_constitutive_exon_found_in_species
GTACTGTTGATTGTGCACGTGGGCGTGGGCGAGTGGCATCTGGGAATTAGTG	14303	14565	14253	14305	1	scf185008	BN946_scf185008.g5	10793	15910	None	4800	969	49486	No_constitutive_exon_found_in_species
TGCTCCTCTGCCCTCGTTCTCTCACACGCCCGCTTGGGACGGCGAGGAAGCT	15092	15187	15042	15094	1	scf185008	BN946_scf185008.g5	10793	15910	None	4800	969	49486	No_constitutive_exon_found_in_species
GCACACCTCTTGGCCCTTACGCGGGTTCCAGCTCACCAGGGACGGAATAGGT	25157	25419	25469	25417	-1	scf185008	BN946_scf185008.g7	23112	26590	None	4800	969	49486	No_constitutive_exon_found_in_species
GCTTCGCGCTCTGCATCTTCCGAGTGTGGCGCTGATTTACGCGCGGGTAGGT	89288	89572	89238	89290	1	scf185008	BN946_scf185008.g29	88530	89572	None	4800	969	49486	No_constitutive_exon_found_in_species
GCCCTTTTACCCCCTGGATCGCGTACCGTGTGTATTCATGTGGGACACAGAT	94973	95077	94923	94975	1	scf185008	BN946_scf185008.g31	94301	96859	None	4800	969	49486	No_constitutive_exon_found_in_species
ATCCAGGAGCGGTGGTCTGGGTGCTGACCGAGCGGGCATTGTGGGTGCAGAT	130731	130836	130886	130834	-1	scf185008	BN946_scf185008.g43	130583	133200	None	4800	969	49486	No_constitutive_exon_found_in_species
CCTAATTTCAAGGTACCGCTGCACGGACACTAACATGTGCACTGGGGCAGGA	136776	136848	136726	136778	1	scf185008	BN946_scf185008.g45	136095	140149	None	4800	969	49486	No_constitutive_exon_found_in_species
TTTTCGCTGCTGTTGCGTAGTGGTTTGCTGACGTGTCGATGGGTGCGTAGTT	138780	138910	138730	138782	1	scf185008	BN946_scf185008.g45	136095	140149	None	4800	969	49486	No_constitutive_exon_found_in_species
TGCCCTTTGTTGCTGGGCTGCTGACCCCACGGTCCCACTTGGGTGATTAGCT	154477	154627	154427	154479	1	scf185008	BN946_scf185008.g50	153767	155012	None	4800	969	49486	No_constitutive_exon_found_in_species
ATCCTCTCTAGCTGCAACAGCGGATACTGATACCAGAGGCGGGCGTGCAGGT	154696	154729	154646	154698	1	scf185008	BN946_scf185008.g50	153767	155012	None	4800	969	49486	No_constitutive_exon_found_in_species
GCGGGAGGTGACGAATCTTTCCGGCGCTGGTTGGAAGCGCACGGGGCCAGGC	193890	193946	193996	193944	-1	scf185008	BN946_scf185008.g64	193890	196887	None	4800	969	49486	No_constitutive_exon_found_in_species
CGCCGACGTAGTTGAATATGAGCCGTGTGGTGCTGACAGCAACGGGTTAGTT	340424	341018	341068	341016	-1	scf185008	BN946_scf185008.g104	339714	341534	None	4800	969	49486	No_constitutive_exon_found_in_species
CGAAGCAGTACGAGAAGTTTACTCATGAAGGCCTAATGCGGGAAATATAGGA	362300	362417	362467	362415	-1	scf185008	BN946_scf185008.g112	359928	363003	None	4800	969	49486	No_constitutive_exon_found_in_species
CAAGAGTCTCCTACTGCTTCTCATCTTTGATCCGCGCTTCGGGAGTGCAGCT	401215	402093	401165	401217	1	scf185008	BN946_scf185008.g122	399920	403270	None	4800	969	49486	No_constitutive_exon_found_in_species
CAGGATCGTCTGGGTATGGGACGGGAGGAACTGACGCGCGCGATGGGCAGGG	25763	26392	26442	26390	-1	scf185016	BN946_scf185016.g9	17934	27376	None	4800	969	49486	No_constitutive_exon_found_in_species
GCGTAGGCGAGCTGTTGGGGGTCCGGGCTGACGCGAAGGGATGGTGGCAGTG	25165	25213	25263	25211	-1	scf185016	BN946_scf185016.g9	17934	27376	None	4800	969	49486	No_constitutive_exon_found_in_species
GTCATTTATTCAGGGACTTTACCGTTCCTTGCCTGGACGGGTGAAGACAGTG	43115	43137	43187	43135	-1	scf185016	BN946_scf185016.g14	43115	43498	None	4800	969	49486	No_constitutive_exon_found_in_species
GCAACATTTACACCCTGGCGTAGTGTAGTGTGTTCTGATATCGAGGGCAGTA	98838	98873	98923	98871	-1	scf185016	BN946_scf185016.g33	96155	100345	None	4800	969	49486	No_constitutive_exon_found_in_species
TTGTTCTACTGGCTCCCTTTTCTCAATTGCTGATCAGACCCGGGACGCAGAT	97753	98013	98063	98011	-1	scf185016	BN946_scf185016.g33	96155	100345	None	4800	969	49486	No_constitutive_exon_found_in_species
GTCATTTATTCAGGGACTTTACCGTTCCTTGCCTGGACGGGTGAAGACAGTG	137858	137880	137808	137860	1	scf185016	BN946_scf185016.g44	137497	137880	None	4800	969	49486	No_constitutive_exon_found_in_species
AGTACGCTTCTTTCACTCTCAAGTCACCACCAAGCTGACACAGGGCGTAGGA	262534	262816	262484	262536	1	scf185016	BN946_scf185016.g77	261106	264410	None	4800	969	49486	No_constitutive_exon_found_in_species
TTCAGTGTGTGTGCGCGTGTGTACGGCAACTGACGCGTGGGGCGATATAGGA	310341	310495	310545	310493	-1	scf185016	BN946_scf185016.g87	309800	311976	None	4800	969	49486	No_constitutive_exon_found_in_species
CGATGGTAGGGCTTGGACAGAGTCGCTCATTGGAATATGGGAATATATAGCA	330172	330283	330122	330174	1	scf185016	BN946_scf185016.g92	329584	330366	None	4800	969	49486	No_constitutive_exon_found_in_species
CGTGCCCAGCATGCGCCTGCCTAACCTGACGCTCGCGACGGGTGGCACAGGC	346959	347144	346909	346961	1	scf185016	BN946_scf185016.g96	345814	347144	None	4800	969	49486	No_constitutive_exon_found_in_species
GTCCACGTCCATTCCTAATGTTGACCAGGCACTGACGTAGAGTTGGGCAGGA	370825	371063	371113	371061	-1	scf185016	BN946_scf185016.g104	369613	372778	None	4800	969	49486	No_constitutive_exon_found_in_species
TGACGTCTTTCATATCAGGGATGCTAGTGCTAACAGCATACTGGGACAAGAT	369613	370521	370571	370519	-1	scf185016	BN946_scf185016.g104	369613	372778	None	4800	969	49486	No_constitutive_exon_found_in_species
GAGGCGCGAACGCGTGTTAAGCTGAACGTGGGGCGGGGGGGGGAGCGCAGGT	7133	7525	7083	7135	1	scf185002	BN946_scf185002.g2	6342	8058	None	4800	969	49486	No_constitutive_exon_found_in_species
CGGCTACCACGACCTACATTGTGCCCATACTGACTAAATCACTGGGACAGGA	25053	25074	25003	25055	1	scf185002	BN946_scf185002.g9	24950	25979	None	4800	969	49486	No_constitutive_exon_found_in_species
AACCACTGCTCGTTTCAATACTGATGAAAGCGCGGTTCTGTGTGGGGTAGGT	64461	64531	64411	64463	1	scf185002	BN946_scf185002.g22	63164	64691	None	4800	969	49486	No_constitutive_exon_found_in_species
TCTTGTGAGCATCACTTTATCACTTATTCACTTACATTAGGGGCTAGTAGGC	64577	64691	64527	64579	1	scf185002	BN946_scf185002.g22	63164	64691	None	4800	969	49486	No_constitutive_exon_found_in_species
AAGTTCTCCGGCCTTCCTTTCTCGCGCTAACTCAATGGGAATAAATATAGCC	74968	75009	75059	75007	-1	scf185002	BN946_scf185002.g26	74570	76254	None	4800	969	49486	No_constitutive_exon_found_in_species
GCGTCCGCGCGCGAGGTTTTCGGAGGCTGACCGCTCTTGGGGTAGCACAGGC	81200	81353	81150	81202	1	scf185002	BN946_scf185002.g28	81100	82488	None	4800	969	49486	No_constitutive_exon_found_in_species
AGATTCTTGGCCTAAGCAATTTGGAAGCATACACTGACCGGGCATGGCAGCT	150882	151110	151160	151108	-1	scf185002	BN946_scf185002.g55	148941	151433	None	4800	969	49486	No_constitutive_exon_found_in_species
TGTATGGAAGTCAAAAGGATCATGGTTGGTCTTGACATTGGGAAAAAAAGAT	162053	162166	162216	162164	-1	scf185002	BN946_scf185002.g59	160475	165054	None	4800	969	49486	No_constitutive_exon_found_in_species
GCGTCAATCTGGTCTAGGCTCTACCAACAATTCTAATGTGCGGGACATAGAT	245699	245758	245649	245701	1	scf185002	BN946_scf185002.g82	244079	246222	None	4800	969	49486	No_constitutive_exon_found_in_species
GACATTGCATGTCAGGGGTTCAGAGTCGGCGAGGACTGACGGGTGCGCAGGT	251381	251531	251331	251383	1	scf185002	BN946_scf185002.g84	250019	254442	None	4800	969	49486	No_constitutive_exon_found_in_species
CATTTTTCCGCTCGTACCTCCCTCCAATTCGCTGAACGACGGGGATCGAGCA	253607	254231	253557	253609	1	scf185002	BN946_scf185002.g84	250019	254442	None	4800	969	49486	No_constitutive_exon_found_in_species
GTCACGCGTGATACTGTCGTCCTGTCGGTTAGCTTATGTGGCATTGGGAGGC	281895	282146	282196	282144	-1	scf185002	BN946_scf185002.g93	281895	284461	None	4800	969	49486	No_constitutive_exon_found_in_species
TAAGTCATAGAGTTCTGCATGACCCATCAACCTAATTTACGGGTATACAGCC	335347	335803	335853	335801	-1	scf185002	BN946_scf185002.g115	334780	336487	None	4800	969	49486	No_constitutive_exon_found_in_species
ATGTCTGCGCTCCATTGACATAGCACGAGCGTGCTGACGTATGTGGGTAGGC	344027	344203	344253	344201	-1	scf185002	BN946_scf185002.g120	344027	347519	None	4800	969	49486	No_constitutive_exon_found_in_species
GTGAGTCCTCATGCCTTCGATGTTTGTCGTGGGCCTCATTGGCGGGCCAGTA	41916	41970	42020	41968	-1	scf184911	BN946_scf184911.g10	40836	42421	None	4800	969	49486	No_constitutive_exon_found_in_species
TACGTCCGCTCCTGAGGTTCAACGAGGCGTAAAACCTGATGTCAGGGAAGGC	48720	48961	48670	48722	1	scf184911	BN946_scf184911.g14	48248	51371	None	4800	969	49486	No_constitutive_exon_found_in_species
AGTTCGAGTGGTGTACATGATCCTGTTACTGACCGGACTTGTTGGGATAGTT	114045	114074	114124	114072	-1	scf184911	BN946_scf184911.g35	112640	117574	None	4800	969	49486	No_constitutive_exon_found_in_species
GGTCCTCCAGCGCTGTCTCGTGCGAGTGCTGATCCTCCGAGGGGACGCAGGA	141870	141983	142033	141981	-1	scf184911	BN946_scf184911.g44	139185	142455	None	4800	969	49486	No_constitutive_exon_found_in_species
CGTTCCGATACGAGACTGTGACACGGGTGGAGTCGCTAATGGGGTTGCAGGT	155929	156244	155879	155931	1	scf184911	BN946_scf184911.g48	149271	161199	None	4800	969	49486	No_constitutive_exon_found_in_species
ACACATCTCAGCGCAAGCGCCGCTCTGCTGACATGGAATTGGGCATACAGGT	251545	252025	252075	252023	-1	scf184911	BN946_scf184911.g81	250295	252429	None	4800	969	49486	No_constitutive_exon_found_in_species
GAGTGGGATTGTCTCTGCGCGTGCAGAAAGCGCCGCTCACGGGCGTGCAGGC	256371	256496	256321	256373	1	scf184911	BN946_scf184911.g82	255585	256496	None	4800	969	49486	No_constitutive_exon_found_in_species
CGTCGCAGCGACCGGGACCGGGCTGAAAGTCGCCATAGTCATCGGGATAGGG	272422	272782	272832	272780	-1	scf184911	BN946_scf184911.g89	270805	275081	None	4800	969	49486	No_constitutive_exon_found_in_species
TCTGTTGTTCTGCCTTGAATATGCATGCTCATCTCGCGCCGGGCGAATAGCG	303937	304146	303887	303939	1	scf184911	BN946_scf184911.g100	302573	304146	None	4800	969	49486	No_constitutive_exon_found_in_species
TCTGTTGTTCTGCCTTGAATATGCATGCTCATCTCGCGCCGGGCGAATAGCG	309546	309755	309496	309548	1	scf184911	BN946_scf184911.g103	308712	309755	None	4800	969	49486	No_constitutive_exon_found_in_species
TGCTGGAACGGTACGGAGGGCTCCGAGACTGACGCGTCCTGGAAGGGCAGCT	345768	345888	345938	345886	-1	scf184911	BN946_scf184911.g121	345768	347406	None	4800	969	49486	No_constitutive_exon_found_in_species
GTGGCAGTGAGTGCGTCAGTAAGTGTTGCTGAACGCGTGGGTAACATAAGGG	3858	3979	4029	3977	-1	scf184798	BN946_scf184798.g2	2534	5584	None	4800	969	49486	No_constitutive_exon_found_in_species
GTTGATTCCTACAGATATGAGCTATGCATTGACTCTGGGCCGCAAAATAGCT	10484	10676	10726	10674	-1	scf184798	BN946_scf184798.g6	10484	11478	None	4800	969	49486	No_constitutive_exon_found_in_species
TCTGCGATGGCTCCTGAAAACTCAGAATTTGCGAACTCAACGTCGGGGAGCA	126580	127158	127208	127156	-1	scf184798	BN946_scf184798.g45	125938	127850	None	4800	969	49486	No_constitutive_exon_found_in_species
GACGAGACTTCCTTTCATAGGCTCTAGTGCGCTATTGACCGCGGGGTCAGGT	146232	146530	146580	146528	-1	scf184798	BN946_scf184798.g52	146232	148397	None	4800	969	49486	No_constitutive_exon_found_in_species
GTAAGTGCCTGAGCTGGGCATGCTCCAACTCCCACTGACCCGGGACACAGCT	201144	201333	201094	201146	1	scf184798	BN946_scf184798.g67	200785	201423	None	4800	969	49486	No_constitutive_exon_found_in_species
GTGTCTTTCTCTCAACGAATGAACGCATTCGACTGACGGGATGAACACAGCC	207445	207625	207395	207447	1	scf184798	BN946_scf184798.g70	206431	207625	None	4800	969	49486	No_constitutive_exon_found_in_species
CTCGCTTGCGCCGGTGCGGAAAAGTATATTCAACCGGGTTGCAAGTGAAGGA	210953	211187	210903	210955	1	scf184798	BN946_scf184798.g72	210706	212270	None	4800	969	49486	No_constitutive_exon_found_in_species
ACGTAAGTGTTCTCGCTCCCCTGACGGGCTTTGCTTACCAGGGTGATCAGGG	220108	220294	220344	220292	-1	scf184798	BN946_scf184798.g77	219508	222832	None	4800	969	49486	No_constitutive_exon_found_in_species
GCCGTGCATGTCATGGCATAATATGGTAGGTGACGTTGCTGGGACCGCAGTA	232775	232840	232890	232838	-1	scf184798	BN946_scf184798.g80	231538	232960	None	4800	969	49486	No_constitutive_exon_found_in_species
AAATCCATCTCCGTTCCCTGCAGCGTCTGACGCAACATCCGCCGGGACAGTC	248437	248597	248387	248439	1	scf184798	BN946_scf184798.g87	247664	250505	None	4800	969	49486	No_constitutive_exon_found_in_species
TCACAATTGTTCCTACAGAAGGGCTCATAACAACTTCTGGCAACGGGTAGTG	287487	287567	287437	287489	1	scf184798	BN946_scf184798.g102	286438	288375	None	4800	969	49486	No_constitutive_exon_found_in_species
CCGGACGCGGGTACTGACTGGACGATTTAAACGACCTGTGGGGACGGCAGAC	308429	308501	308551	308499	-1	scf184798	BN946_scf184798.g112	307346	308668	None	4800	969	49486	No_constitutive_exon_found_in_species
GCTGTAGTATAGCAATTGATTGCCTGTCTATGCTGTATCTAGGGTCACAGGC	315716	315893	315943	315891	-1	scf184798	BN946_scf184798.g115	315716	317079	None	4800	969	49486	No_constitutive_exon_found_in_species
TTTCCCTCAGACGCCTGTTCCTATCCTGTTCTGATGATGGGTGCAAATAGCC	8479	8726	8776	8724	-1	scf184940	BN946_scf184940.g3	8479	9575	None	4800	969	49486	No_constitutive_exon_found_in_species
GACGTTGAACCAAAATGTACCATTATATCCAACCATTTCAATGGGACTAGAG	53930	53964	54014	53962	-1	scf184940	BN946_scf184940.g18	52657	55426	None	4800	969	49486	No_constitutive_exon_found_in_species
AGTCTAACGGTTGTCGGAGATCGCTGTGCTGCTTACCAACGGGGCCGCAGGT	140544	140768	140494	140546	1	scf184940	BN946_scf184940.g52	138678	142789	None	4800	969	49486	No_constitutive_exon_found_in_species
GTTGGCTGCTCGCGCCTGATGTACAGCGCATTTTGTGGGGAAATGGCCAGTC	156639	156756	156806	156754	-1	scf184940	BN946_scf184940.g58	155709	157631	None	4800	969	49486	No_constitutive_exon_found_in_species
ACGATACCTGGTTTGTTGGGCGAAATCTCACTGCTGACGTGTGGGCGTAGAC	200432	200462	200382	200434	1	scf184940	BN946_scf184940.g71	198990	201151	None	4800	969	49486	No_constitutive_exon_found_in_species
CGTATCTGATATGCCGTATGCGCCCTTTATGCTCACTGATGATGGGACAGGT	265855	265950	266000	265948	-1	scf184940	BN946_scf184940.g90	265275	268262	None	4800	969	49486	No_constitutive_exon_found_in_species
GTCATTTATTCAGGGACTTTACCGTTCCTTGCCTGGACGGGTGAAGACAGTG	286690	286712	286762	286710	-1	scf184940	BN946_scf184940.g97	286690	287073	None	4800	969	49486	No_constitutive_exon_found_in_species
GTCATTTATTCAGGGACTTTACCGTTCCTTGCCTGGACGGGTGAAGACAGTG	307751	307773	307701	307753	1	scf184940	BN946_scf184940.g103	307390	307773	None	4800	969	49486	No_constitutive_exon_found_in_species
TATATCGTTGGTCTCGAACGTCATTACGTACCGACTGACAGGGATCGCAGGA	335909	336062	335859	335911	1	scf184940	BN946_scf184940.g112	334922	337693	None	4800	969	49486	No_constitutive_exon_found_in_species
ACCCGACAGGATGCCCTGCGTGCTAACTATGGCTTTGAGTGTGGGTGCAGGC	57421	57744	57794	57742	-1	scf184909	BN946_scf184909.g17	57130	58256	None	4800	969	49486	No_constitutive_exon_found_in_species
CCAACCCATGCGGAGTCCGGTTGGTTATGTGGCTAAGCGGGTGGATATAGTT	77291	78290	78340	78288	-1	scf184909	BN946_scf184909.g26	77291	78917	None	4800	969	49486	No_constitutive_exon_found_in_species
CACGATACGGCTGGTTCGGTCGGTCGGGCTGACGGTTGTGGGGCGGGCAGGT	83685	83875	83635	83687	1	scf184909	BN946_scf184909.g29	83191	83875	None	4800	969	49486	No_constitutive_exon_found_in_species
AGGTTGGTACTCCGGATATCTGCCGTGTCTCGTAGTTAATGGGTCGGCAGGG	92875	93030	92825	92877	1	scf184909	BN946_scf184909.g32	91544	93554	None	4800	969	49486	No_constitutive_exon_found_in_species
TCTATTTGACGAAGGTGATCGGCTGACCGTTTCGTCTTCGGGGAGTCTAGGT	161506	161657	161707	161655	-1	scf184909	BN946_scf184909.g53	160751	162905	None	4800	969	49486	No_constitutive_exon_found_in_species
GCTCTCTTCTCATCGTGTTGTCGATGCGGTATGCTGACGAGGGCGCGCAGGA	194448	194518	194398	194450	1	scf184909	BN946_scf184909.g63	192793	194518	None	4800	969	49486	No_constitutive_exon_found_in_species
CGCGCGCAAGAGCCCTTCTCCTGAGGCGCTTTGCTGACCTGCTGGGACAGGA	195624	195699	195749	195697	-1	scf184909	BN946_scf184909.g64	195513	197248	None	4800	969	49486	No_constitutive_exon_found_in_species
CCCTTTACCCTCGCCGGAGCGTCATTAACGTCGCCGCCTGGGATAATCAGGT	231934	232145	231884	231936	1	scf184909	BN946_scf184909.g73	231028	233720	None	4800	969	49486	No_constitutive_exon_found_in_species
TTTGGGTGTGAGAGATGATGATATGCTGACCGGCTTCGCTGGTGGGACAGGA	252318	252493	252268	252320	1	scf184909	BN946_scf184909.g79	251945	254290	None	4800	969	49486	No_constitutive_exon_found_in_species
ACAGTCTCGCACATCCGTCCCCGGAACCGCCTTCCAACTCTCGGGGCGAGTC	256380	256858	256330	256382	1	scf184909	BN946_scf184909.g80	255621	257377	None	4800	969	49486	No_constitutive_exon_found_in_species
GATATCGACCCTCTGTCTACACTTACGGCTTTGACTGAAAGGAGGGACAGTA	270115	270235	270065	270117	1	scf184909	BN946_scf184909.g85	265992	271140	None	4800	969	49486	No_constitutive_exon_found_in_species
ACAGTTTGCGGCAGCACTATTCCAAGAATGGTGCAAGCTGTTGGGAATAGAA	3495	4307	3445	3497	1	scf184851	BN946_scf184851.g1	322	4307	None	4800	969	49486	No_constitutive_exon_found_in_species
AGTACGTTCGCCTATCCCAAATGTTGTTTCGAGTCTCATTTGGCGGGCAGAG	63871	63951	63821	63873	1	scf184851	BN946_scf184851.g23	63549	66385	None	4800	969	49486	No_constitutive_exon_found_in_species
TCGCAAACTTCAAGCTTCTTGCCCATTCGTTACAACTGTGGGAGGCACAGTT	115312	115382	115432	115380	-1	scf184851	BN946_scf184851.g40	114665	117039	None	4800	969	49486	No_constitutive_exon_found_in_species
TGGTATGTGCCTTGTCAGACACGTCGAGAGAGATTTACCGGGTGCTAAAGGA	183860	184113	183810	183862	1	scf184851	BN946_scf184851.g64	182001	187440	None	4800	969	49486	No_constitutive_exon_found_in_species
CTCCGCAGATTGTTTCTCGACTGAATGCGCTGACATGATGCGGGGCACAGCA	184172	184282	184122	184174	1	scf184851	BN946_scf184851.g64	182001	187440	None	4800	969	49486	No_constitutive_exon_found_in_species
TGCTTATACTTTGAGCTTCGCCTTACGAGTCGCTGAACCGAAGTGGGCAGAT	238277	238676	238726	238674	-1	scf184851	BN946_scf184851.g78	233037	238748	None	4800	969	49486	No_constitutive_exon_found_in_species
CGCCGAACTGAAACGAATATACCGATATAGCAACCCGCCTGGGGTCGCAGTC	289190	289327	289377	289325	-1	scf184851	BN946_scf184851.g98	286479	289800	None	4800	969	49486	No_constitutive_exon_found_in_species
AGTGCAGGCTTCCACGTCTTCGAGTTCATTATGGGGCTGAGGTAGGGCAGCG	61525	61667	61717	61665	-1	scf184943	BN946_scf184943.g20	59515	62222	None	4800	969	49486	No_constitutive_exon_found_in_species
ACTCACGCTCCAGCACGCCACAGTCAAGTAACCGCTCACATCGGGCGAAGCT	59765	59875	59925	59873	-1	scf184943	BN946_scf184943.g20	59515	62222	None	4800	969	49486	No_constitutive_exon_found_in_species
CCCCGAGAGTAATCCCTACTAGTAGCACGACTGACTACTGGGTAATACAGGA	73098	73303	73353	73301	-1	scf184943	BN946_scf184943.g24	72489	74986	None	4800	969	49486	No_constitutive_exon_found_in_species
GTCATTTATTCAGGGACTTTACCGTTCCTTGCCTGGACGGGTGAAGACAGTG	157642	157664	157714	157662	-1	scf184943	BN946_scf184943.g50	157642	158025	None	4800	969	49486	No_constitutive_exon_found_in_species
AGTCACGCTGTCTTGGTTTGTGGTGGATCGTCGCTGACGACGCGGGGTAGAT	198476	198591	198426	198478	1	scf184943	BN946_scf184943.g61	195385	198896	None	4800	969	49486	No_constitutive_exon_found_in_species
GTGCGAATTCTCCGTCTTGCAATCGCAACCAATCACGGCGAGATGGGCAGCC	268240	270444	268190	268242	1	scf184943	BN946_scf184943.g84	266277	271058	None	4800	969	49486	No_constitutive_exon_found_in_species
TGTTCACGTACCTCGAGGAGCGGCGCGGCGCGCAGGCGTGGGAGGCGCAGCA	276048	276480	276530	276478	-1	scf184943	BN946_scf184943.g87	276048	277079	None	4800	969	49486	No_constitutive_exon_found_in_species
GTACGTCTGATTTCCTAATAGCGGATGGACGGTGCTGCTGGGCGAGGTAGCT	21547	21831	21497	21549	1	scf184999	BN946_scf184999.g8	21338	21831	None	4800	969	49486	No_constitutive_exon_found_in_species
GACGCTGTTTGTACTCGTCCCGACGCCTAAATGTCAACTGATGGGCACAGGC	44075	44129	44025	44077	1	scf184999	BN946_scf184999.g17	43561	45032	None	4800	969	49486	No_constitutive_exon_found_in_species
CGCACAGCCTCCCGCCGGTTTTCGCGAGCTGATACTAACTGGGATTGCAGCT	46425	46578	46375	46427	1	scf184999	BN946_scf184999.g18	45351	46578	None	4800	969	49486	No_constitutive_exon_found_in_species
AAGCGTGCTTGTAGGTCCCACACTGGGACGACTACTGACAGGGCATGCAGGT	49132	49174	49224	49172	-1	scf184999	BN946_scf184999.g19	46837	50614	None	4800	969	49486	No_constitutive_exon_found_in_species
GTATGTCATCCGATGTGCCCCTCATGCTACTTACTTAATATAGGGCGCAGAG	103367	104026	103317	103369	1	scf184999	BN946_scf184999.g34	102644	104309	None	4800	969	49486	No_constitutive_exon_found_in_species
TTGCTATCGCACGGTCCATATCTGACACGTACTGACCACCGGGCGCGCAGGC	148617	148636	148567	148619	1	scf184999	BN946_scf184999.g47	148491	149260	None	4800	969	49486	No_constitutive_exon_found_in_species
CCACCTCCATTGTGTTTGTCTCGGGCGACACGATTGACGCGCGAGGGCAGCA	179320	179412	179270	179322	1	scf184999	BN946_scf184999.g56	178842	180697	None	4800	969	49486	No_constitutive_exon_found_in_species
TTTCCCCCGCGAGTATGACCGCTCATCACGGCTCATCACGTGTGGGGCAGAT	180065	180377	180015	180067	1	scf184999	BN946_scf184999.g56	178842	180697	None	4800	969	49486	No_constitutive_exon_found_in_species
TCGCGCCGGCGACGCTGATGCATTGGAGTCGCGCACCGGTGTACGGGCAGAT	193691	193805	193855	193803	-1	scf184999	BN946_scf184999.g60	192694	194337	None	4800	969	49486	No_constitutive_exon_found_in_species
CGACCACACTGATCAGTGGTTCGAGCGCGTAGGCTCACTGGTGGGACCAGTC	221704	221780	221654	221706	1	scf184999	BN946_scf184999.g70	220916	223254	None	4800	969	49486	No_constitutive_exon_found_in_species
ATTGGCCTGGAATGCGCTCTGAGAGAACGTGATGAAATGCATGGGAATAGGC	230747	230903	230697	230749	1	scf184999	BN946_scf184999.g74	230537	231031	None	4800	969	49486	No_constitutive_exon_found_in_species
TACGTCGCTATGCACACGTACGGATATCATGAGTGACTTTGTGGGTGCAGTG	86507	86604	86457	86509	1	scf185000	BN946_scf185000.g29	86182	87092	None	4800	969	49486	No_constitutive_exon_found_in_species
AGCAACTTTCGAACAGTGCAACGTTGTTCCGCGGCCGAATGGGCGTGTAGGA	88972	89059	88922	88974	1	scf185000	BN946_scf185000.g30	87674	89241	None	4800	969	49486	No_constitutive_exon_found_in_species
TGTGAGTTAACACATGACTACACGGACGTCGTACTGACGAACACGGGCAGGG	103823	103966	103773	103825	1	scf185000	BN946_scf185000.g36	103716	104897	None	4800	969	49486	No_constitutive_exon_found_in_species
ATATACGTTGGTTACTGCATTGGCAGACAGCTGATACTGCGGGGCACCAGGG	126523	126754	126804	126752	-1	scf185000	BN946_scf185000.g45	126523	127220	None	4800	969	49486	No_constitutive_exon_found_in_species
GGTTCGTCAGTCTTGCTTGCGTTTAGATCCCCGGGCTGACAGACGGGTAGGC	156350	156567	156300	156352	1	scf185000	BN946_scf185000.g53	155379	156931	None	4800	969	49486	No_constitutive_exon_found_in_species
GTGACCGCTAAACATCGATGGGTACCCCTCGCACTCAGATGGGATTGCAGCA	163702	163905	163652	163704	1	scf185000	BN946_scf185000.g55	163211	165844	None	4800	969	49486	No_constitutive_exon_found_in_species
TGTGGGCGCTTTCTCTGTCTATTGGAAGGCAGGGACTGAGGGCGACGCAGCC	172265	173199	173249	173197	-1	scf185000	BN946_scf185000.g60	172265	177126	None	4800	969	49486	No_constitutive_exon_found_in_species
CCTCGCCGCCTCTCCGCGCCGCCGCCCGCGTACTGACCGGGAGACTGTAGAC	185794	185941	185991	185939	-1	scf185000	BN946_scf185000.g65	185794	186590	None	4800	969	49486	No_constitutive_exon_found_in_species
GGCAGCGCATCGAAATCCTCGATTGGCACCATGCGAATGGGGAAAATCAGTC	230989	231482	231532	231480	-1	scf185000	BN946_scf185000.g79	230773	232002	None	4800	969	49486	No_constitutive_exon_found_in_species
TGTGGTAGGCAAAGATGCGGTAATATTCGGAGAAATGCTGGGTTGGGGAGCT	270842	270857	270792	270844	1	scf185000	BN946_scf185000.g89	269290	272591	None	4800	969	49486	No_constitutive_exon_found_in_species
CGCATTTGCATTTCGAAGATGCTGGGAGACTTGCTCTCATGGGGCCGCAGCT	75922	76108	76158	76106	-1	scf184969	BN946_scf184969.g30	75376	77035	None	4800	969	49486	No_constitutive_exon_found_in_species
CGCATTCTCCCTTTTCCGAGTTTCGCTTGAAGCCCATTTTTGACGGGAAGGA	111701	111802	111651	111703	1	scf184969	BN946_scf184969.g41	111515	113976	None	4800	969	49486	No_constitutive_exon_found_in_species
CAGTTGTACGGCTCTATGGGTGCCTGGCTCATGCTAACAGAGCGGGTTAGAT	125019	125048	125098	125046	-1	scf184969	BN946_scf184969.g46	123257	125411	None	4800	969	49486	No_constitutive_exon_found_in_species
GTTGAACCTACACGTCGTCAATCTATGTACTAACAGACCCGGGCCAATAGAA	133766	133936	133986	133934	-1	scf184969	BN946_scf184969.g49	131540	135840	None	4800	969	49486	No_constitutive_exon_found_in_species
GTCTGGTCCGCACAGACAGCACGTAGACACTGACGCGGGCACGCGGACAGTA	144196	144520	144146	144198	1	scf184969	BN946_scf184969.g52	142717	144520	None	4800	969	49486	No_constitutive_exon_found_in_species
TTTCAATCCAAGACGCGTCGGAGTGAACAGCTCACTCTCTTCGGGAACAGTT	183469	183766	183816	183764	-1	scf184969	BN946_scf184969.g61	171603	183865	None	4800	969	49486	No_constitutive_exon_found_in_species
AGCTGTCACGTTTGAGGGATTCGCTCATTTTGTTTTCTGAACGGGATCAGAC	194491	194656	194441	194493	1	scf184969	BN946_scf184969.g65	193791	194656	None	4800	969	49486	No_constitutive_exon_found_in_species
CAGGCTCGCGGGATATCCCCAAAGGTACCGGCCAATTGACACGGGAACAGAT	43091	43392	43041	43093	1	scf184884	BN946_scf184884.g15	42705	44865	None	4800	969	49486	No_constitutive_exon_found_in_species
GTTTGCGCATCACTACAGCAGGCGTCAAACGGTATGGAGCGGGGCGTCAGAC	188327	188400	188277	188329	1	scf184884	BN946_scf184884.g49	186559	192047	None	4800	969	49486	No_constitutive_exon_found_in_species
ATCAACATGGCTACGCCCTCAGAAAGCGCGGAAGCTGTGATTCGGGAAAGCT	198093	198263	198313	198261	-1	scf184884	BN946_scf184884.g51	196118	198358	None	4800	969	49486	No_constitutive_exon_found_in_species
CACGTTGCGTCCCCCGCGAAGCTCACCCGTGACAAAATTGGGACGCGTAGAT	197717	197854	197904	197852	-1	scf184884	BN946_scf184884.g51	196118	198358	None	4800	969	49486	No_constitutive_exon_found_in_species
GGTATGTTCATTCTTCAGATGTGCGCTTTCCATGCTGAACGGGATATCAGGA	206823	206903	206953	206901	-1	scf184884	BN946_scf184884.g54	204905	208213	None	4800	969	49486	No_constitutive_exon_found_in_species
AGATCTCGCCACGCTCTTCCCCGGCGCTTCTACCAGAAGACGGGATAAAGGA	22006	22481	22531	22479	-1	scf184942	BN946_scf184942.g9	22006	23634	None	4800	969	49486	No_constitutive_exon_found_in_species
GTCTGGTCATCTGGCACGTAGGGCTGACTGGCGGCGCGTTGGGATACCAGCA	49740	49815	49690	49742	1	scf184942	BN946_scf184942.g14	46930	49958	None	4800	969	49486	No_constitutive_exon_found_in_species
GTTTTCTGTCTCTACATACCCAGCCGAGACTGACCGGTTGGGATGCGCAGGT	68943	69028	69078	69026	-1	scf184942	BN946_scf184942.g20	68275	70052	None	4800	969	49486	No_constitutive_exon_found_in_species
TCCATACCCCTTGGCAAAAAAATCATTTACTCACTGACGGTGGGGGACAGTC	95509	95668	95718	95666	-1	scf184942	BN946_scf184942.g27	94184	97392	None	4800	969	49486	No_constitutive_exon_found_in_species
GTGGGACCGCACTATTGATCAATCAGGCTGTAACGCTGACGGGGTCGCAGAT	128405	128534	128584	128532	-1	scf184942	BN946_scf184942.g38	127084	129880	None	4800	969	49486	No_constitutive_exon_found_in_species
TACGTCAATTGGAGCTCCTGATACGCACTTGGGCTCACACCAGGGTGCAGAT	137144	137269	137094	137146	1	scf184942	BN946_scf184942.g42	135100	137930	None	4800	969	49486	No_constitutive_exon_found_in_species
TCCCCATCTATCCGGCCGGACCAGAGCTCAGGCTGACCGGGAGGACTCAGTC	158239	158276	158326	158274	-1	scf184942	BN946_scf184942.g48	156376	158379	None	4800	969	49486	No_constitutive_exon_found_in_species
GCGCGGGTGTAGCTGCCTGGAGCGCCAGTTCGGTGTACACCGGCGGGCAGCA	169890	170016	170066	170014	-1	scf184942	BN946_scf184942.g53	169712	170880	None	4800	969	49486	No_constitutive_exon_found_in_species
AAGAGCACCAACCCTGTCGTTCATCCGCGACCGAGGCTGACGTAGGGCAGAG	197187	197358	197408	197356	-1	scf184942	BN946_scf184942.g60	194658	202468	None	4800	969	49486	No_constitutive_exon_found_in_species
GCGCCTTTCTCCTGGCCCGCGTGCGTGCTCTGCTGACCGTGGGCATCAAGCT	227399	227630	227680	227628	-1	scf184942	BN946_scf184942.g70	219378	227947	None	4800	969	49486	No_constitutive_exon_found_in_species
GTATGTTCTGCCGCTTGCTGGTCAGACTTCCAGGCTCACGTGGGCAAAAGTG	220558	220646	220696	220644	-1	scf184942	BN946_scf184942.g70	219378	227947	None	4800	969	49486	No_constitutive_exon_found_in_species
CCGAGCTCAGGCGAGATGCGCCGCCTCATACGCAATTTCAAGGGGTGCAGCT	231368	231743	231318	231370	1	scf184942	BN946_scf184942.g72	229810	234915	None	4800	969	49486	No_constitutive_exon_found_in_species
GTCTTGAGCGCACTTTTAAGGGACTTTTCGACTAACGCAAGGGCGCACAGGC	236620	236689	236739	236687	-1	scf184942	BN946_scf184942.g73	235101	236782	None	4800	969	49486	No_constitutive_exon_found_in_species
AGTAGACTGGACGATCGACATGGCGACTGAAGCAGCTCACGGGTACGCAGCG	22893	23204	23254	23202	-1	scf184939	BN946_scf184939.g6	22893	23604	None	4800	969	49486	No_constitutive_exon_found_in_species
ACCGCTTGCAAGGGAGGCAAGCTATCGCATCATAGACACGGGGGAGTCAGAC	43969	44027	44077	44025	-1	scf184939	BN946_scf184939.g10	41233	46080	None	4800	969	49486	No_constitutive_exon_found_in_species
CTGTGTGATGCCGCCGGTTTTGTTTGTGATGTGCGTGTACGTGGGTGTAGCT	48879	49037	49087	49035	-1	scf184939	BN946_scf184939.g11	46913	51051	None	4800	969	49486	No_constitutive_exon_found_in_species
CTTCCGTGTCTCAAGAACCTTGACGCTTATTTTCTCTATCGGATGGGCAGTG	96151	96531	96101	96153	1	scf184939	BN946_scf184939.g28	94921	96531	None	4800	969	49486	No_constitutive_exon_found_in_species
GTGCGTCGTTGGCCGTGTACGTCATGTGGACAACCGAAGCTGGGGCATAGTC	217475	217517	217567	217515	-1	scf184939	BN946_scf184939.g68	217475	220502	None	4800	969	49486	No_constitutive_exon_found_in_species
CCGTGCCTGCCTACCTTTGTATATCGCGCCTGCTGCGGTCGGGATCGCAGGA	245063	245316	245013	245065	1	scf184939	BN946_scf184939.g74	244382	247547	None	4800	969	49486	No_constitutive_exon_found_in_species
CACACTTTTGCATGAAATGTCCGTGAAGACCTGACCGGGAGGATCAACAGAT	26300	26375	26425	26373	-1	scf184962	BN946_scf184962.g12	25447	26816	None	4800	969	49486	No_constitutive_exon_found_in_species
GACTTACCACTACGACGCTGTCTGACTGCGCATTTCTTGACTGGGGGCAGGT	29639	29729	29589	29641	1	scf184962	BN946_scf184962.g14	29310	31199	None	4800	969	49486	No_constitutive_exon_found_in_species
CGACATTGCGAGAGTCGTTCCAGCCGAATTGCTGACCCGTGGGCTGCAAGAG	67553	67612	67662	67610	-1	scf184962	BN946_scf184962.g28	67180	68026	None	4800	969	49486	No_constitutive_exon_found_in_species
GATGATTGGCACGTATCTCCCTACATCACTGACCAGGGCGCGACGGACAGGG	135522	135726	135776	135724	-1	scf184962	BN946_scf184962.g49	134952	136041	None	4800	969	49486	No_constitutive_exon_found_in_species
GCAGCGCCGGGCGGGATGCAGGCTGACGGCCGGGGCGGGGCGGGACGTAGGA	195642	195872	195592	195644	1	scf184962	BN946_scf184962.g68	195432	198615	None	4800	969	49486	No_constitutive_exon_found_in_species
GTATCGTCTGCACGACTGTGGGCTGCATGGCTGAAATGGGAGACCAACAGGA	213600	213743	213550	213602	1	scf184962	BN946_scf184962.g74	212575	213889	None	4800	969	49486	No_constitutive_exon_found_in_species
TGCTGCTTTACCATGTTCAGTTGGTTCTCAGCTAAGCGACATGGGCGTAGGG	20588	20704	20754	20702	-1	scf185001	BN946_scf185001.g6	18731	22509	None	4800	969	49486	No_constitutive_exon_found_in_species
GATCTGGCCCTCTGTCTGTATGGTCTGTCTTCCTGATTGCGGGTGTGCAGTG	47791	47838	47888	47836	-1	scf185001	BN946_scf185001.g15	46891	48892	None	4800	969	49486	No_constitutive_exon_found_in_species
AGTGGTCCAGTCTAGACATGTGGAGCGCGTGCTGACAAGCGTGGGCGCAGTG	130840	130960	131010	130958	-1	scf185001	BN946_scf185001.g40	130840	132024	None	4800	969	49486	No_constitutive_exon_found_in_species
CGTTCGTGTGGCTGGTGCGATGGCTTGCTCTTGCTCACCCGCATGGGCAGAT	156489	156651	156439	156491	1	scf185001	BN946_scf185001.g46	155945	156651	None	4800	969	49486	No_constitutive_exon_found_in_species
GCAGTCTCGTCGAACCTGCTGAACTTAACCTCACATATTTGATCGGGTAGGT	202824	203264	202774	202826	1	scf185001	BN946_scf185001.g60	199912	203780	None	4800	969	49486	No_constitutive_exon_found_in_species
AGCTTTCATAGTCCCGATGTCGCTCGCACGTTGTTGACGTGTCGGGGCAGTG	222385	222486	222335	222387	1	scf185001	BN946_scf185001.g64	221146	223330	None	4800	969	49486	No_constitutive_exon_found_in_species
CAACTACTCCGAGATCGTCCTTCCCTTAACCCGCCTCACCCGCAAGGGAGTT	19671	20173	20223	20171	-1	scf184996	BN946_scf184996.g11	19671	22320	None	4800	969	49486	No_constitutive_exon_found_in_species
TGTGCCATTATTTTCCCATGCATACATCTTCTGATGCGTAGGGTTGATAGGT	65346	65452	65296	65348	1	scf184996	BN946_scf184996.g26	64860	68039	None	4800	969	49486	No_constitutive_exon_found_in_species
TCCCGCTTCGACGCTGGAACCTCGCGCCTGACGCTTGACGGCGGGGACAGCC	126559	126943	126993	126941	-1	scf184996	BN946_scf184996.g37	125984	127760	None	4800	969	49486	No_constitutive_exon_found_in_species
TGTTCCTCGTTGTGGGACGGACGCTTTGGTTCTGACCATCCGGGCAATAGGT	138937	138952	138887	138939	1	scf184996	BN946_scf184996.g42	137247	139759	None	4800	969	49486	No_constitutive_exon_found_in_species
TCAGCCTCTCTGCTTCCTTGCTGCAGGCTGAACTGAATACCATGGGGCAGCT	139121	139314	139071	139123	1	scf184996	BN946_scf184996.g42	137247	139759	None	4800	969	49486	No_constitutive_exon_found_in_species
AGTCACGATCAAGAACTTGTCTGCTAACCGAAGGATCTCTGGGGAAATAGCG	149832	150000	149782	149834	1	scf184996	BN946_scf184996.g45	148984	150810	None	4800	969	49486	No_constitutive_exon_found_in_species
GCTCACCCTACTCTATCTCAGGACGTGAATTTCGTGGGTGCGACGAACAGCT	151407	151499	151549	151497	-1	scf184996	BN946_scf184996.g46	151271	153157	None	4800	969	49486	No_constitutive_exon_found_in_species
AGTGTATCAGCTACCGGGTTTGGATCGTTACTGGAGCCGGGTGGTGGTAGGA	168866	168956	169006	168954	-1	scf184996	BN946_scf184996.g49	165235	169236	None	4800	969	49486	No_constitutive_exon_found_in_species
TTCGCGCTGAACATGATATGTCTTGCGGAGAACTGACGGGAGCGGACAAGGC	175837	175977	175787	175839	1	scf184996	BN946_scf184996.g52	174064	176437	None	4800	969	49486	No_constitutive_exon_found_in_species
CTCGGATGTGGGGAAGGAACAGTCCTAACGCGGTCGCTTGTGGGATGCAGCA	176745	176907	176957	176905	-1	scf184996	BN946_scf184996.g53	176745	179532	None	4800	969	49486	No_constitutive_exon_found_in_species
GCCCAAGCTTGATGGTTACGGGTCGGGTGACTGAAGTGATGTGCGGGTAGGC	19446	19512	19562	19510	-1	scf184829	BN946_scf184829.g10	19314	20686	None	4800	969	49486	No_constitutive_exon_found_in_species
GGAAGCGCGGAGTCGGGCGTTTGGGGGCGCGGCGAAGCATGTGGGGAGAGTG	43611	43668	43718	43666	-1	scf184829	BN946_scf184829.g19	43611	46204	None	4800	969	49486	No_constitutive_exon_found_in_species
GGCTTGTGACATATGCGCACCGAACGAACACTCATGTTGGAAGGGTCCAGAG	60369	60469	60519	60467	-1	scf184829	BN946_scf184829.g24	59569	62080	None	4800	969	49486	No_constitutive_exon_found_in_species
CGTGTGCAAAGTGGCATGACCTATGTCTTGGTTCTGATGCGGGAGCGCAGCG	68003	68303	68353	68301	-1	scf184829	BN946_scf184829.g26	66408	68845	None	4800	969	49486	No_constitutive_exon_found_in_species
CTCGAGCGCGTTTGGTCTTGTGATGCTGAAGCACTCACAGGACGGGTCAGGA	72655	72719	72605	72657	1	scf184829	BN946_scf184829.g28	71768	73880	None	4800	969	49486	No_constitutive_exon_found_in_species
GAGTCTTACTCGACAATGCCCACAGGACCAATGAATTAAGGGGCATATAGGT	87429	87880	87379	87431	1	scf184829	BN946_scf184829.g34	84488	94091	None	4800	969	49486	No_constitutive_exon_found_in_species
ACGTGTCATATAAGCTCAGGCCGTCCTAAGATTCTCGCTGACCGTGGGAGTC	100793	101318	100743	100795	1	scf184829	BN946_scf184829.g37	100158	104126	None	4800	969	49486	No_constitutive_exon_found_in_species
TACTAGTGAGTTCATGTGAAATTGCAGGCTCGCGATCACTAACCTGGGAGCA	153725	153841	153675	153727	1	scf184829	BN946_scf184829.g55	152689	155707	None	4800	969	49486	No_constitutive_exon_found_in_species
GTACTTCCCGACCAGGAAGAGTCGGATTGCTGATGATTCGGGGCGGGCAGGT	179414	179570	179364	179416	1	scf184829	BN946_scf184829.g64	178318	179701	None	4800	969	49486	No_constitutive_exon_found_in_species
AGTATGTCAGTATGTGTACTGGAGATGTTTACTTGCTCATAGTGGGCTAGGA	238586	238607	238536	238588	1	scf184829	BN946_scf184829.g77	237321	238607	None	4800	969	49486	No_constitutive_exon_found_in_species
ACGAACCTTCTTGCTCAACGCGATGACTGAGCAATCGCTTCGGGGCGCAGTC	158413	158444	158363	158415	1	scf184799	BN946_scf184799.g50	158209	159916	None	4800	969	49486	No_constitutive_exon_found_in_species
CGAGCATGTCTGATATCGTATGAGAGCATAGCTGACGAGAGGGGAGGCAGAG	160656	160753	160803	160751	-1	scf184799	BN946_scf184799.g51	160137	161173	None	4800	969	49486	No_constitutive_exon_found_in_species
GCTTCATCTCGCCGATCCCTGATCGGGTTGGGCGCTCACGGGCAGTGCAGAA	208622	208765	208572	208624	1	scf184799	BN946_scf184799.g70	208429	210742	None	4800	969	49486	No_constitutive_exon_found_in_species
CACGCCCACCCATCATCTACAGTCCTTGCGCGTCTGACCGAATTGGGAAGTG	38349	38461	38511	38459	-1	scf184845	BN946_scf184845.g11	36655	39176	None	4800	969	49486	No_constitutive_exon_found_in_species
TGGCATTGCCTCCCAGATCGCTCGCTTGCGTGACCTGTCGCGGGAAGTAGGA	40439	40495	40545	40493	-1	scf184845	BN946_scf184845.g12	39524	40670	None	4800	969	49486	No_constitutive_exon_found_in_species
AGACAATGTTCATTCGCCCAACAGTTGACAGATGTGATGCGGGTGGTCAGAC	60836	60979	61029	60977	-1	scf184845	BN946_scf184845.g20	60317	61900	None	4800	969	49486	No_constitutive_exon_found_in_species
GCCTGCTGTCGTTCAGTATCCGTTTACGTCTTACTAACTGATGGGTCAAGAT	86562	86594	86644	86592	-1	scf184845	BN946_scf184845.g28	83776	86693	None	4800	969	49486	No_constitutive_exon_found_in_species
GCTGCAACCCCATACTCCACATGGAACAGAGCCTTACCGGGAAACCGTAGCG	86256	86400	86450	86398	-1	scf184845	BN946_scf184845.g28	83776	86693	None	4800	969	49486	No_constitutive_exon_found_in_species
TCTCTGGACCTAGGTAGCTATTGCATCGCTCATTGAGAGGGGCGGACCAGCA	84666	84824	84874	84822	-1	scf184845	BN946_scf184845.g28	83776	86693	None	4800	969	49486	No_constitutive_exon_found_in_species
CGTTTTGAATTTCCACACTTTGAGCCTGACGCAACGCCCGGGCAATACAGGG	104806	105241	104756	104808	1	scf184845	BN946_scf184845.g34	104011	105780	None	4800	969	49486	No_constitutive_exon_found_in_species
CTAACTCCGACGAATTCCCACTTTGCTACCAGGATTGAAAATGGGACCAGCT	106685	106839	106889	106837	-1	scf184845	BN946_scf184845.g35	105947	107405	None	4800	969	49486	No_constitutive_exon_found_in_species
ATTCCATTCAACCACTGGCTCCTGGGTCAGCGACAAGGCGAGAGGGACAGCT	153113	153209	153259	153207	-1	scf184845	BN946_scf184845.g47	152755	153466	None	4800	969	49486	No_constitutive_exon_found_in_species
AGCGGATGGACTTACTCTATACGCAGTCTCATCAGATGGGACGATGGCAGTT	212296	213154	213204	213152	-1	scf184845	BN946_scf184845.g68	211168	216108	None	4800	969	49486	No_constitutive_exon_found_in_species
GACCCCCCTCTGTGGATGCCGACAATTGAAGGCTGACGCTCGGGATGCAGCT	151454	151971	151404	151456	1	scf184998	BN946_scf184998.g39	150430	152473	None	4800	969	49486	No_constitutive_exon_found_in_species
TTGTATCGATAACCTCGCCGGCGCTGACCTACCTTTGATGGGCGCGACAGCC	24244	24429	24194	24246	1	scf184983	BN946_scf184983.g9	23640	24429	None	4800	969	49486	No_constitutive_exon_found_in_species
AAGTGAAGATCTCGTTACACCTTTCGACAGCATTGTAACTGGATGGGTAGTT	28770	28856	28906	28854	-1	scf184983	BN946_scf184983.g10	26700	31048	None	4800	969	49486	No_constitutive_exon_found_in_species
CCCCGCGCTTTGTTCCGTCCCGCGACCGTGTCTCTGACTCGTACGGGCAGTC	178699	178854	178904	178852	-1	scf184983	BN946_scf184983.g49	178699	180371	None	4800	969	49486	No_constitutive_exon_found_in_species
CCCCCGCGCTTCCTTCCTCCCGCGACCATGTCTCTGACTCGTGCGGGCAGTC	198300	198336	198386	198334	-1	scf184983	BN946_scf184983.g54	197784	198629	None	4800	969	49486	No_constitutive_exon_found_in_species
GGTTCCTCGACATACCAAGCATTGCACTCACTTTGCCCTGGGGCGTGCAGCA	31417	31547	31597	31545	-1	scf184569	BN946_scf184569.g13	29725	32155	None	4800	969	49486	No_constitutive_exon_found_in_species
TGCCCTTGTTGATCATAAGCTCAATCATCGGTCTGCTCTGGTTGGGGCAGGT	33575	33713	33763	33711	-1	scf184569	BN946_scf184569.g14	33083	35316	None	4800	969	49486	No_constitutive_exon_found_in_species
TACGATTTCTTGAGTCGAACTTGCGCGTGCTGATGGACGTGTGGGGACAGCT	121402	121440	121352	121404	1	scf184569	BN946_scf184569.g41	120167	122718	None	4800	969	49486	No_constitutive_exon_found_in_species
AGCGTGACCTGACATGTCAGTGGAATGGCGCTTACCATAGTGATGGGCAGAA	181768	183932	183982	183930	-1	scf184569	BN946_scf184569.g60	179144	184493	None	4800	969	49486	No_constitutive_exon_found_in_species
GTTAAGTGCTCACACACACGGAAATCCGTCGCGTGCGTCTGCGGGAGCAGGA	43415	43602	43365	43417	1	scf184994	BN946_scf184994.g13	42254	44743	None	4800	969	49486	No_constitutive_exon_found_in_species
GCTTTAGACAGCTGTGGAAGTCAAGAGCGCGACTGATTCAGGGCACACAGGA	46687	46712	46637	46689	1	scf184994	BN946_scf184994.g14	45796	49426	None	4800	969	49486	No_constitutive_exon_found_in_species
TTGTCGTGCACTTACTCTTGCGGTCGGCCGCTGACAGGTGGGCTGTGAAGAT	48351	48378	48301	48353	1	scf184994	BN946_scf184994.g14	45796	49426	None	4800	969	49486	No_constitutive_exon_found_in_species
CTCGTATGTTCTAGCGTCACGCTGACTTTGACACTCTTGCTCGGGAATAGGT	121167	121393	121443	121391	-1	scf184994	BN946_scf184994.g35	121167	122337	None	4800	969	49486	No_constitutive_exon_found_in_species
CGTGCATCATCATCAGATTCTGTAGGAAAGGCTGACGATAGCGGGCGTAGTC	124121	124379	124071	124123	1	scf184994	BN946_scf184994.g36	123669	124534	None	4800	969	49486	No_constitutive_exon_found_in_species
GGTCATCGCTCGTCTTTATGAAAGCTCATGGGACCTCTCTGGGTTAACAGGG	138652	138722	138602	138654	1	scf184994	BN946_scf184994.g44	138250	140024	None	4800	969	49486	No_constitutive_exon_found_in_species
GACTGGACTCCCGTATAGAGAGTCGGTGCTCACGTCGGGGGGGCACATAGAC	141129	141271	141321	141269	-1	scf184994	BN946_scf184994.g45	140355	143052	None	4800	969	49486	No_constitutive_exon_found_in_species
CCAGTGGTGACCGGTTATGTTCATAGATTGAGACTGACGGAATTGGGCAGGT	218383	218480	218530	218478	-1	scf184994	BN946_scf184994.g65	215982	220705	None	4800	969	49486	No_constitutive_exon_found_in_species
TATCCTGTTCGTCAGCGGAGCGTGCTTATCGAACCTTCCGACGGGTCAAGGT	14081	14150	14200	14148	-1	scf184857	BN946_scf184857.g4	10704	14944	None	4800	969	49486	No_constitutive_exon_found_in_species
CGCGCTTTCGTGTCGAATCGATGACGGCTCGCTCAGTATGGGACGCGTAGGT	56227	56339	56177	56229	1	scf184857	BN946_scf184857.g18	55007	57378	None	4800	969	49486	No_constitutive_exon_found_in_species
CAGTCTTGTGGTCCTCGCTGTGCAGCACTCACCATGGGCGATGGACACAGTC	56822	56981	56772	56824	1	scf184857	BN946_scf184857.g18	55007	57378	None	4800	969	49486	No_constitutive_exon_found_in_species
ATGCTTGCCAACGAGGAAGTTGCTCTAACGTGCACGGCGGGAGAGTGCAGGT	61603	61617	61667	61615	-1	scf184857	BN946_scf184857.g19	57904	61970	None	4800	969	49486	No_constitutive_exon_found_in_species
CTCTGCTTGATGTGGCTTCGGGCTATGCTTACCTTACTGGACGGGTACAGGA	66419	66473	66523	66471	-1	scf184857	BN946_scf184857.g20	63480	67708	None	4800	969	49486	No_constitutive_exon_found_in_species
CGTTTAATTTGCCTTGGGTCTTGTCATGACTGACGTAATCTGGGATGCAGGA	94845	95404	95454	95402	-1	scf184857	BN946_scf184857.g27	93897	100314	None	4800	969	49486	No_constitutive_exon_found_in_species
GTCATTTATTCAGGGACTTTACCGTTCCTTGCCTGGACGGGTGAAGACAGTG	101437	101459	101509	101457	-1	scf184857	BN946_scf184857.g28	101437	101820	None	4800	969	49486	No_constitutive_exon_found_in_species
GTCGTCTTCCCAGGTGCCCGCAACTGACCCGCCGCCGGGCGATACGATAGCT	111425	111820	111375	111427	1	scf184857	BN946_scf184857.g30	109701	111820	None	4800	969	49486	No_constitutive_exon_found_in_species
CGTGGATTGTCGGTCAGGTCATTGGTGGTGCGCTGAGGCTGGCGGGACAGCA	126901	126993	127043	126991	-1	scf184857	BN946_scf184857.g35	124912	128562	None	4800	969	49486	No_constitutive_exon_found_in_species
TAAGTCTTCGTACGTTGAGCCATGTATACGCATGCTAAGAGGGGGTTCAGCT	129980	130072	130122	130070	-1	scf184857	BN946_scf184857.g36	129262	131747	None	4800	969	49486	No_constitutive_exon_found_in_species
CTCATCTGACAATTGGACTTCATGGCAGGTCCTGACTGTAGGGCGTGTAGAA	147673	148159	147623	147675	1	scf184857	BN946_scf184857.g41	147347	148597	None	4800	969	49486	No_constitutive_exon_found_in_species
TCTACAAATTGTTTCATCGCTATGCTTTTGTGACGCGGATGCGGGTAAAGAT	160721	160930	160980	160928	-1	scf184857	BN946_scf184857.g44	156515	161463	None	4800	969	49486	No_constitutive_exon_found_in_species
TTGAAGGACGTGTCACCGTCGAGCTCATCTGTGGTGGCCTGGGTCTGAAGAA	192178	192266	192128	192180	1	scf184857	BN946_scf184857.g50	191800	193315	None	4800	969	49486	No_constitutive_exon_found_in_species
TCAACCACAGAGCTCCGCGGAGATGCTAATGTGCGACGGCCTGGGGTAAGTG	215399	215475	215349	215401	1	scf184857	BN946_scf184857.g57	215130	215904	None	4800	969	49486	No_constitutive_exon_found_in_species
AACCCTTCAGATTGAGGTACCGATCTCCGCTCATGTGGGTGGATGAACAGGT	9389	9468	9339	9391	1	scf184979	BN946_scf184979.g2	8756	12115	None	4800	969	49486	No_constitutive_exon_found_in_species
CACAATCAAGGCTTCGGGTATGCATGATGGCTGACCACATGGGCGTACAGGG	15663	15789	15613	15665	1	scf184979	BN946_scf184979.g4	15000	16192	None	4800	969	49486	No_constitutive_exon_found_in_species
GTCGATGTGCCCACGATGTCTTGGGATAGTACTGACATGGGGACATGCAGGC	22826	22911	22961	22909	-1	scf184979	BN946_scf184979.g7	20827	24888	None	4800	969	49486	No_constitutive_exon_found_in_species
TGTCACGCACCCCTTGCCCCCGGACACGCTGCTGAAGGGTGGATGGACAGCT	54183	54264	54133	54185	1	scf184979	BN946_scf184979.g17	53410	54713	None	4800	969	49486	No_constitutive_exon_found_in_species
CGTAACAACGAATGGCATGTCCAATCGCTAAACGTATGTTGGGAACGCAGGT	61872	61932	61822	61874	1	scf184979	BN946_scf184979.g20	61085	63980	None	4800	969	49486	No_constitutive_exon_found_in_species
GCAAATCCACCCCTACACTTCTGAGTGCATTGACGCACCATGCGGGGTAGCC	67862	67904	67954	67902	-1	scf184979	BN946_scf184979.g23	67862	71123	None	4800	969	49486	No_constitutive_exon_found_in_species
CTTCCCTTCCTCCTTCCGAACAAGCGTCAACCGACTGACGTGGGTGACAGAA	102097	102301	102351	102299	-1	scf184979	BN946_scf184979.g33	99783	103170	None	4800	969	49486	No_constitutive_exon_found_in_species
TGGTCCTTGCTTTTCGGACGTGTTTGATCCGACCAATATCAATGGGCTAGGT	121699	121763	121649	121701	1	scf184979	BN946_scf184979.g41	121103	122328	None	4800	969	49486	No_constitutive_exon_found_in_species
ATTGTAGCGTACGGGAACATCCTTGACTGACTCTGAGAATCGGGGCGCAGTC	194600	194713	194763	194711	-1	scf184979	BN946_scf184979.g67	192291	196107	None	4800	969	49486	No_constitutive_exon_found_in_species
ATGGCCCTGTCCTGAATCATCGCTCGCTTGATGACACGCGACGAGGGCAGAT	16901	16966	16851	16903	1	scf184815	BN946_scf184815.g5	14546	17982	None	4800	969	49486	No_constitutive_exon_found_in_species
ATATGCTTGCATCGGCAACTTCGGTGCTCATGGAGTCAGGGACCGTGAAGTT	31214	31308	31358	31306	-1	scf184815	BN946_scf184815.g6	29500	33323	None	4800	969	49486	No_constitutive_exon_found_in_species
CCCGCGCATCTCGCGCGTGTGTGAGCGTATGGCTGATGCGATGGGGGCAGTG	41756	41905	41706	41758	1	scf184815	BN946_scf184815.g9	39964	42163	None	4800	969	49486	No_constitutive_exon_found_in_species
CCTTCCGGCGGAGATGAAAGGGAAGAACTGAACGAACGGGAACAATACAGGT	101528	101557	101607	101555	-1	scf184815	BN946_scf184815.g26	99023	102684	None	4800	969	49486	No_constitutive_exon_found_in_species
CGGAAAACGACCTGCGCGTGGACGTCGTGCTGGACCTGGTGGGTGTGCAGTC	112538	112575	112625	112573	-1	scf184815	BN946_scf184815.g31	112538	113389	None	4800	969	49486	No_constitutive_exon_found_in_species
ATGTTCCTACCCAGGTCGTTGCGGAATGCTGAGAGGTGAGGGGGGCACAGGT	128585	128660	128535	128587	1	scf184815	BN946_scf184815.g35	126981	131876	None	4800	969	49486	No_constitutive_exon_found_in_species
CCGCTTGGTACGCTAAGCCGAGGTGAGCGGGTGCTAACTGGGCGACGCAGCA	129548	129696	129498	129550	1	scf184815	BN946_scf184815.g35	126981	131876	None	4800	969	49486	No_constitutive_exon_found_in_species
CTTGTATGTGGTTCTTGAGGTGCTGCACATAGACATTGTCGGGCATGTAGGT	134524	134594	134474	134526	1	scf184815	BN946_scf184815.g36	133728	136939	None	4800	969	49486	No_constitutive_exon_found_in_species
CGTTCTGAGGCATGCCGGGACCCGAAATTAGTGCTCACCTGGGGATCCAGGT	192014	192069	192119	192067	-1	scf184815	BN946_scf184815.g57	191173	193470	None	4800	969	49486	No_constitutive_exon_found_in_species
TTTACAGTGCTTGGGGAATGAGCGCTGAAACGACTGCATTTGCGGGACAGAC	194586	194756	194806	194754	-1	scf184815	BN946_scf184815.g58	194244	197242	None	4800	969	49486	No_constitutive_exon_found_in_species
CCAACATCGATCGAATCGTATACCATGTTGATGCGAGGGTACGAGTGCAGTA	24133	24207	24257	24205	-1	scf184945	BN946_scf184945.g8	24056	25273	None	4800	969	49486	No_constitutive_exon_found_in_species
AGGTACATCTCGGTGCAGTCGTGCTGCAAATTCACTAAGATGAGGGCTAGTT	80142	80210	80260	80208	-1	scf184945	BN946_scf184945.g27	78192	80449	None	4800	969	49486	No_constitutive_exon_found_in_species
GGACTGGAGGCATGCCTTCCGATTTGTCTAACCGATCTCTTGGGCGACAGCG	79255	79271	79321	79269	-1	scf184945	BN946_scf184945.g27	78192	80449	None	4800	969	49486	No_constitutive_exon_found_in_species
TCAAATACTCGACTGTGCTACTGTGGCTGCTGACAAGTGTGGGAATGCAGCC	103476	103603	103426	103478	1	scf184945	BN946_scf184945.g33	103284	105232	None	4800	969	49486	No_constitutive_exon_found_in_species
GTGAACTCGCATGCATGGTCAGCAATACTCGGACTAATATGTACGGGTAGAA	143655	143732	143782	143730	-1	scf184945	BN946_scf184945.g47	143151	146320	None	4800	969	49486	No_constitutive_exon_found_in_species
CACTAATAACGAGGGGTGTCAAATGTATCGCTGATGCTGTCGGGATATAGCC	139702	139734	139652	139704	1	scf184989	BN946_scf184989.g37	136968	139926	None	4800	969	49486	No_constitutive_exon_found_in_species
CCATTTGCCTACTCTCGAAATCAATCTCGCGCTCATTTGGAGGGCTTAAGTG	189574	189645	189695	189643	-1	scf184989	BN946_scf184989.g54	187974	190135	None	4800	969	49486	No_constitutive_exon_found_in_species
GCACCAAGCGTTAATCAACCGTGACTTTCACTGACGCGCGGGGTGCACAGGA	43881	44031	43831	43883	1	scf184912	BN946_scf184912.g14	43262	46449	None	4800	969	49486	No_constitutive_exon_found_in_species
TCACCTCGCCCTTGTTTGTTTCTAGAGACGATACAAACTTTGGGAAACAGAC	148918	148974	149024	148972	-1	scf184912	BN946_scf184912.g45	147997	150190	None	4800	969	49486	No_constitutive_exon_found_in_species
GCGAGGTGTTTATGATGCTTCTGCTGATGACCCTGTACGGACATGGGCAGAG	164842	165003	164792	164844	1	scf184912	BN946_scf184912.g49	159496	165175	None	4800	969	49486	No_constitutive_exon_found_in_species
GCCCCTCAGCAGCTGTATGCAGTACTGACCTGACTCGGACGGTCGGGCAGGT	174168	174400	174118	174170	1	scf184912	BN946_scf184912.g52	171735	174400	None	4800	969	49486	No_constitutive_exon_found_in_species
CCTCGTCGTCATCCCCGTGCGCGGGAAAGCCGACGACCCGGGATCGGGAGCG	201110	201560	201610	201558	-1	scf184912	BN946_scf184912.g58	198567	203052	None	4800	969	49486	No_constitutive_exon_found_in_species
CGTATCTTTCTGCCTGACACTGACACGTTACTGGGATTGCGGGATAACAGAA	50019	50089	49969	50021	1	scf184938	BN946_scf184938.g14	48987	51400	None	4800	969	49486	No_constitutive_exon_found_in_species
GGTATGTCTGTCGCATGAATCTCTCTCGACGATTCATCGATGGGAGATAGGT	88229	88299	88179	88231	1	scf184938	BN946_scf184938.g26	87779	88957	None	4800	969	49486	No_constitutive_exon_found_in_species
GACTGTGAGTACCAACCTCTCGGTTGCGTTCTCTGTTGACATGGGCGTAGAT	91824	92626	91774	91826	1	scf184938	BN946_scf184938.g28	91491	92626	None	4800	969	49486	No_constitutive_exon_found_in_species
AGCTCCCGATCATCGGTGTAGAGAGTTATCTGATATGAGGGGACGTACAGGC	103133	103223	103273	103221	-1	scf184938	BN946_scf184938.g31	99265	103420	None	4800	969	49486	No_constitutive_exon_found_in_species
CCGATCAAATGTGTATATGCACACAACTGAACCTATACCCGGGCACATAGGT	4802	5010	5060	5008	-1	scf184980	BN946_scf184980.g2	1258	5379	None	4800	969	49486	No_constitutive_exon_found_in_species
CACTGTGTATGGGGGCGACCCATGTCCTCACATCTAACTCGGGCGTGTAGGA	23509	23730	23459	23511	1	scf184980	BN946_scf184980.g6	23120	24323	None	4800	969	49486	No_constitutive_exon_found_in_species
TGAAGAGAGGAGAGGAGTTTGTTCGATGGTACAATTCCCAGGAGGGGCAGGC	27099	27116	27166	27114	-1	scf184980	BN946_scf184980.g8	27099	28125	None	4800	969	49486	No_constitutive_exon_found_in_species
GCATCAAAGCTCAATTCATTGGAACGCGCAAAGCTCATTGGGCGACGTAGAT	59059	59206	59256	59204	-1	scf184980	BN946_scf184980.g17	58320	60032	None	4800	969	49486	No_constitutive_exon_found_in_species
ACCAAAGATCCACCTCTGCATCGCTGGATTGAACATTCGTGGCGGGCTAGCG	86424	86510	86560	86508	-1	scf184980	BN946_scf184980.g24	85024	87134	None	4800	969	49486	No_constitutive_exon_found_in_species
AGATGGCGATGTCTGCGAGGAATGTTTGCTGAATGGGCATGGGGTGGTAGAC	150181	150273	150131	150183	1	scf184980	BN946_scf184980.g44	149646	151109	None	4800	969	49486	No_constitutive_exon_found_in_species
TACGACAGCCGGGTGTCTGCGCGTTGACTCAATGACGGTGGGGGCAATAGTT	172660	172740	172790	172738	-1	scf184980	BN946_scf184980.g50	171067	174213	None	4800	969	49486	No_constitutive_exon_found_in_species
GGTCAATTTTGCGATGTACCCCAACGACTCACCTGTGCCCGGGCGGGTAGTG	184484	184574	184624	184572	-1	scf184980	BN946_scf184980.g55	184012	185847	None	4800	969	49486	No_constitutive_exon_found_in_species
GAGTACCAGCTTCGCGTTTTGACGGAGGCCGGATCTGACTTGGGAGACAGTT	55063	55191	55013	55065	1	scf184836	BN946_scf184836.g16	54121	56411	None	4800	969	49486	No_constitutive_exon_found_in_species
GACGAGGCGTATGTACGTCTTGGCTCGCCGGGCTCAAGCCCGGGGACCAGCT	55803	55939	55753	55805	1	scf184836	BN946_scf184836.g16	54121	56411	None	4800	969	49486	No_constitutive_exon_found_in_species
CTATGGTCAGAGCTGTCCTAGAACGCGAGACTGACGTGCGCGTGGGTGAGGG	154224	154255	154305	154253	-1	scf184836	BN946_scf184836.g54	153301	157338	None	4800	969	49486	No_constitutive_exon_found_in_species
AGATTCACAACCATCCGCCTCGCATTCTCAACCTGCCTCAATGGGCGTAGGC	12711	12830	12880	12828	-1	scf185010	BN946_scf185010.g4	9932	13578	None	4800	969	49486	No_constitutive_exon_found_in_species
AAAAGTGACTATATATCGGCGGGTCGAAAGACTGACACTGGGATGTGCAGCT	160277	160324	160374	160322	-1	scf185010	BN946_scf185010.g48	159299	161501	None	4800	969	49486	No_constitutive_exon_found_in_species
CGTGACCCGGACTCTGGCTGGCCATAGCCTCGTACTGACGGGAAGCGCAGGA	175272	175536	175222	175274	1	scf185010	BN946_scf185010.g52	174646	176055	None	4800	969	49486	No_constitutive_exon_found_in_species
TGACTCGTGAGGTTGGGTTCTTGCGGCTGACACGCCGTCTTGGGATGTAGGA	175985	176055	175935	175987	1	scf185010	BN946_scf185010.g52	174646	176055	None	4800	969	49486	No_constitutive_exon_found_in_species
GTTTGCTTGACCTCCTTGCCGCGCTGACCCTGACTAGTTCGGGAGTGTAGGA	179180	179297	179347	179295	-1	scf185010	BN946_scf185010.g54	177925	180173	None	4800	969	49486	No_constitutive_exon_found_in_species
ATCTCTAAGTATCATTTGGCGTGAGAGGCGCTGACGGCCGTTGGGGGCAGTG	27582	27632	27532	27584	1	scf184747	BN946_scf184747.g7	26263	27801	None	4800	969	49486	No_constitutive_exon_found_in_species
ATGTCCATGCATCACACACATATTGCGCGGTTCCTGATTGGGATGTGCAGAG	38818	39357	38768	38820	1	scf184747	BN946_scf184747.g11	36976	41713	None	4800	969	49486	No_constitutive_exon_found_in_species
GGATGCGTCCGAGCGGATGGGGCGTGCTGACGTGACGGTGCGGGCGGCAGGT	88176	88459	88126	88178	1	scf184747	BN946_scf184747.g28	86400	88459	None	4800	969	49486	No_constitutive_exon_found_in_species
TCGTGCCCGTTGCTGATCTTTTGCGTGCGCTCATGCGCTGGGACGTATAGTC	93461	93648	93411	93463	1	scf184747	BN946_scf184747.g30	91510	93648	None	4800	969	49486	No_constitutive_exon_found_in_species
TTACCCGTCCGGACCCGCGTCAGGGCAGCGCATACTCACGGAAGGGACAGTT	162252	162346	162396	162344	-1	scf184747	BN946_scf184747.g55	160109	162422	None	4800	969	49486	No_constitutive_exon_found_in_species
ATACCGATACTGGCAAATAAATGCTGATAATCATATACGACGGGGCAAAGAC	6214	6230	6164	6216	1	scf184915	BN946_scf184915.g2	2529	7280	None	4800	969	49486	No_constitutive_exon_found_in_species
TCTGCTCTCGCGCGGTTCGCGTCAATTCCCGCTACTTACCGATTGGGTAGCC	6677	6763	6627	6679	1	scf184915	BN946_scf184915.g2	2529	7280	None	4800	969	49486	No_constitutive_exon_found_in_species
CCTCTTCTTGCCAGCTATGATGGCAAAACTAAGATGCTTTGGGTGTGCAGTG	6824	6849	6774	6826	1	scf184915	BN946_scf184915.g2	2529	7280	None	4800	969	49486	No_constitutive_exon_found_in_species
CGTCGCCACCTTGATTTCCTAGAACAAGTTGCTGACTAAGGGCGAACTAGCA	67895	68330	67845	67897	1	scf184915	BN946_scf184915.g18	67367	68330	None	4800	969	49486	No_constitutive_exon_found_in_species
CGTGAGTACCATCTCGGCCGTTGAGACGCTCGTGCTGACAGGGTGCGCAGAA	98392	98448	98498	98446	-1	scf184915	BN946_scf184915.g27	96211	98621	None	4800	969	49486	No_constitutive_exon_found_in_species
GTGCGTCAGTGGGGCAGACGCCCTATTGTGCTGAGTGCTTGGGATTGCAGAG	96422	96494	96544	96492	-1	scf184915	BN946_scf184915.g27	96211	98621	None	4800	969	49486	No_constitutive_exon_found_in_species
CTTCAAGGACGATTGTTTGTGCACAATCTCTGATCAGGAGTGGGCGACAGGT	101463	101846	101896	101844	-1	scf184915	BN946_scf184915.g29	100782	103094	None	4800	969	49486	No_constitutive_exon_found_in_species
CCTGCAGCAATGTGCGTCAGATAACGCTCACGAAACGTGTTGACGGGCAGAG	127874	128003	127824	127876	1	scf184915	BN946_scf184915.g39	125378	128003	None	4800	969	49486	No_constitutive_exon_found_in_species
CAGTAGCATGCACCTTACATGCACCTGACGTCTTTCACGTATACTGGGAGTG	157174	157882	157932	157880	-1	scf184915	BN946_scf184915.g51	157174	159378	None	4800	969	49486	No_constitutive_exon_found_in_species
ATGCTCCCTTGACCGTCCTGTCTTTGCAATGCTGAATATCGTGGGAATAGGC	59797	59930	59980	59928	-1	scf185011	BN946_scf185011.g12	57295	62240	None	4800	969	49486	No_constitutive_exon_found_in_species
ATCAAAGTACAGATTGCAACCCGTCTTAATGCACGTGCTTGGGATCACAGCC	74849	74978	74799	74851	1	scf185011	BN946_scf185011.g17	73967	76608	None	4800	969	49486	No_constitutive_exon_found_in_species
GCGCTGTGCGCGGGAGAGGACGCTGAGCGGGGCTGGTGGCGCGAGGGCAGGG	167299	167398	167249	167301	1	scf185011	BN946_scf185011.g44	167023	170026	None	4800	969	49486	No_constitutive_exon_found_in_species
GGTCCGACGTTGCGTCGTCTGCGCGGCTCGCTCACGGTCTGACGGGGCAGAT	167955	168012	167905	167957	1	scf185011	BN946_scf185011.g44	167023	170026	None	4800	969	49486	No_constitutive_exon_found_in_species
GTAATATCTCTTTGATGACGTCGTCCTGACCCTGGGTTCCAAGAGGGTAGAC	118954	119103	118904	118956	1	scf184801	BN946_scf184801.g46	118277	119930	None	4800	969	49486	No_constitutive_exon_found_in_species
ATGCACAATAGCAGCCATGTCTCCTCTCTTATACATAGCTTCAGGGACAGGT	119335	119478	119285	119337	1	scf184801	BN946_scf184801.g46	118277	119930	None	4800	969	49486	No_constitutive_exon_found_in_species
GGTGCGTCCATCGCTGTAATTCTATGGCTTCTGGCTGACGATAGGGATAGCT	119527	119675	119477	119529	1	scf184801	BN946_scf184801.g46	118277	119930	None	4800	969	49486	No_constitutive_exon_found_in_species
GGGTGGGTCACATCAAACCCTGTACTGACCTATATCTGGGCGCGGAACAGAT	32553	32726	32503	32555	1	scf185033	BN946_scf185033.g9	30335	32947	None	4800	969	49486	No_constitutive_exon_found_in_species
CCTTGCGCGGTATCTGCGTCATACTTTCGCGCCTGACCACCGGGTGACAGCG	120734	120888	120684	120736	1	scf185033	BN946_scf185033.g43	119414	122212	None	4800	969	49486	No_constitutive_exon_found_in_species
CCAGTAACCTCTTGCGTATAACGGACGCTGATCTATCTCGGGGGAGCCAGAC	6298	6376	6426	6374	-1	scf184652	BN946_scf184652.g3	5533	6487	None	4800	969	49486	No_constitutive_exon_found_in_species
GTGCATGACTGTCCATATGAAGAGTATGTTCGCTGACGGCGGGTCGACAGGG	36174	36214	36264	36212	-1	scf184652	BN946_scf184652.g13	33382	36948	None	4800	969	49486	No_constitutive_exon_found_in_species
GTATGCCCCGAGGTCCATTCGAGTGCGACTATGGCTGACCGGGATCACAGGT	38100	38149	38199	38147	-1	scf184652	BN946_scf184652.g14	37422	39846	None	4800	969	49486	No_constitutive_exon_found_in_species
TGAGGGTCAGTTCTGACACATCAATATTGCTGACTCGGCACGGGATGTAGAA	48224	48317	48367	48315	-1	scf184652	BN946_scf184652.g16	44175	50240	None	4800	969	49486	No_constitutive_exon_found_in_species
GTACGCGCTGTGTCATCCTCTGCTCTATTCACGGCTGATGGGTTGAGCAGGC	98477	98588	98427	98479	1	scf184652	BN946_scf184652.g37	98391	101786	None	4800	969	49486	No_constitutive_exon_found_in_species
CTACATACTGGCACACCGATGTTTGGGTGCTAACATCTCTTGGGATGCAGTT	100776	100908	100726	100778	1	scf184652	BN946_scf184652.g37	98391	101786	None	4800	969	49486	No_constitutive_exon_found_in_species
GTATGCGGACAATCTTCCGGAGGCGTATCTCGGACTGAACAGGGTATCAGAC	117929	118028	117879	117931	1	scf184652	BN946_scf184652.g46	117572	123695	None	4800	969	49486	No_constitutive_exon_found_in_species
CGCCGCCTCCACCGAATCCTGCGCATATTCTCATCAATCTGGGTGTATAGCG	27043	27168	26993	27045	1	scf184868	BN946_scf184868.g9	26164	28824	None	4800	969	49486	No_constitutive_exon_found_in_species
TGTTCCGGCGCTCGATGATGCGGCACCTTGAGGCATGCCTGGGAGTGCAGGT	48192	48341	48142	48194	1	scf184868	BN946_scf184868.g15	47494	49579	None	4800	969	49486	No_constitutive_exon_found_in_species
TGTGAGTACCTGCTCCTGAACGCGTCGTATGCTTACACAGTGGGGAGCAGGT	118976	119036	119086	119034	-1	scf184868	BN946_scf184868.g43	118472	119250	None	4800	969	49486	No_constitutive_exon_found_in_species
GCGTGGACAAGTATGAAGCAGAACCAGCGCTGACTGTTGCGTTGGGACAGAC	14893	14999	15049	14997	-1	scf184858	BN946_scf184858.g5	13706	16035	None	4800	969	49486	No_constitutive_exon_found_in_species
GTGAGTATCACTGGAAATATGCGTGTGGCACGACGTGACGGGAAATTCAGGT	34922	34975	35025	34973	-1	scf184858	BN946_scf184858.g11	33473	35288	None	4800	969	49486	No_constitutive_exon_found_in_species
TGGTATGTTTCCAGTTCTATGTCGCCGTATCCAAATTAAAGGGTTGGCAGAG	42311	42422	42472	42420	-1	scf184858	BN946_scf184858.g15	40851	43744	None	4800	969	49486	No_constitutive_exon_found_in_species
GCTGGTCCGATCCGACGCTCATTTGCGGGTCGCTGATGCGGGGTGTGCAGCC	122218	122478	122528	122476	-1	scf184858	BN946_scf184858.g42	120933	124747	None	4800	969	49486	No_constitutive_exon_found_in_species
GCCCAGCAAAAAGTCATGGGATGGTCGTTGACCAAACTACGCTTGGGAAGAC	130235	130408	130458	130406	-1	scf184858	BN946_scf184858.g44	127426	131170	None	4800	969	49486	No_constitutive_exon_found_in_species
GCACTGTCTTATTCGTCTCATCAAGGGGCTGATCGCTGTTGGGATCATAGAC	145905	146122	146172	146120	-1	scf184858	BN946_scf184858.g50	145287	146937	None	4800	969	49486	No_constitutive_exon_found_in_species
CTCCAAGTTGTTCGCATTTGCTCGTGCACTCAAGCAGTGAATTGGGACAGAG	21385	21647	21335	21387	1	scf184753	BN946_scf184753.g8	18878	22323	None	4800	969	49486	No_constitutive_exon_found_in_species
AGTGCAGACTCGGTACACATGCGCTCATGACTTCTCTTCTATGCGGGCAGTG	34293	34311	34243	34295	1	scf184753	BN946_scf184753.g12	34157	35129	None	4800	969	49486	No_constitutive_exon_found_in_species
GTGTATCGACGTCGCCTTGCATCCTCCTCGCACTGAACGGGTTGGCAAAGCT	50611	50695	50745	50693	-1	scf184753	BN946_scf184753.g16	48732	51070	None	4800	969	49486	No_constitutive_exon_found_in_species
TGCTCATTCGTGCGACGTCCCGATCATAGAGTGACATACCATGTGGGCAGGG	91247	91358	91197	91249	1	scf184753	BN946_scf184753.g32	90596	91358	None	4800	969	49486	No_constitutive_exon_found_in_species
CTCTGCAACGACTTGACTTGTGACTAAGCTGATCAGTTCTTGTGGGGCAGTC	159821	159910	159960	159908	-1	scf184753	BN946_scf184753.g55	158732	161583	None	4800	969	49486	No_constitutive_exon_found_in_species
GTACGAGAACATGTTCACATTTCGATGGTATATCTAACAATTGGGGACAGCC	53778	53807	53728	53780	1	scf184935	BN946_scf184935.g17	50652	54528	None	4800	969	49486	No_constitutive_exon_found_in_species
GTGCGTGAGCATCACGTCTTGCATGGGCGCTGAATCCGACGGGAGGGTAGAG	83467	83569	83417	83469	1	scf184935	BN946_scf184935.g28	83024	84190	None	4800	969	49486	No_constitutive_exon_found_in_species
AACTACAATTCCATGCATAGGATGACCACTGAACGTATGTTGGGGTGCAGTC	97145	97281	97331	97279	-1	scf184935	BN946_scf184935.g33	96162	97579	None	4800	969	49486	No_constitutive_exon_found_in_species
TTCATCTCCATTTCCAGGGGCATGGCGCAGCTGACTGTCATGGGGTACAGTG	104199	104255	104305	104253	-1	scf184935	BN946_scf184935.g37	103624	104825	None	4800	969	49486	No_constitutive_exon_found_in_species
ACGACGGAAATACTGTTTGTTGACCTCGATTCAAGGCGCGGGAGTAATAGCC	135698	135819	135648	135700	1	scf184935	BN946_scf184935.g46	134910	136996	None	4800	969	49486	No_constitutive_exon_found_in_species
TGCTCGCGCGTATCTCACTCTCTAGCTCAACCGTTGGGTTGCACGAATAGCT	150932	151124	151174	151122	-1	scf184935	BN946_scf184935.g51	147993	152113	None	4800	969	49486	No_constitutive_exon_found_in_species
CCGCTCTCCATATGTGGCAAGGAAGACGTTCTGACAATGTATGGGAACAGCG	25901	25918	25968	25916	-1	scf184766	BN946_scf184766.g11	23492	26805	None	4800	969	49486	No_constitutive_exon_found_in_species
GTGGGCGATCACTTCGTTGGGACCCAATGGATGCGTTGACGCGGGAACAGAC	23671	23847	23897	23845	-1	scf184766	BN946_scf184766.g11	23492	26805	None	4800	969	49486	No_constitutive_exon_found_in_species
CGTACCTTCTAGTCGCTTTGTGTAGGCCCATTCTAACTAAAGCGGGCTAGAA	23492	23618	23668	23616	-1	scf184766	BN946_scf184766.g11	23492	26805	None	4800	969	49486	No_constitutive_exon_found_in_species
GATCACATTCCGAGAATGTATCGACCGCCTCGCCATGCTGACGGGTTAAGCA	48104	48487	48054	48106	1	scf184766	BN946_scf184766.g17	46770	49811	None	4800	969	49486	No_constitutive_exon_found_in_species
GCGCCCCTCCTATGACCGCCTCGACGCGTCGGGTCGTCCATGGGATGCAGTT	57403	57556	57353	57405	1	scf184766	BN946_scf184766.g20	56924	60376	None	4800	969	49486	No_constitutive_exon_found_in_species
TCGCGGCTCTCTGCACCCGCGCACCGACATTCTGACATACGACGGGTCAGCC	110431	110720	110381	110433	1	scf184766	BN946_scf184766.g33	108369	110720	None	4800	969	49486	No_constitutive_exon_found_in_species
TGTGGACCTACTGCTCTACGACGGGACGATGCTCAATTTCGGGATTGCAGAC	128001	128566	127951	128003	1	scf184766	BN946_scf184766.g36	125717	129733	None	4800	969	49486	No_constitutive_exon_found_in_species
GGTCTGTCTCCAAACGAGTTGTTTGAGGTGTTGATCTCGCGCCGGGACAGAT	129478	129733	129428	129480	1	scf184766	BN946_scf184766.g36	125717	129733	None	4800	969	49486	No_constitutive_exon_found_in_species
GTCGCGGGGCATTTCATCGAGTGCAGGAGGTCTAACGGCGATGGGGCCAGGA	130569	130759	130809	130757	-1	scf184766	BN946_scf184766.g37	129925	131097	None	4800	969	49486	No_constitutive_exon_found_in_species
GAGACACTATCTTCAGTACGGCTTTTCATACTTTCTCTGAGACTGGGTAGCT	131965	132004	131915	131967	1	scf184766	BN946_scf184766.g38	131242	133334	None	4800	969	49486	No_constitutive_exon_found_in_species
CGTGGTACAGTTGAGTGCTGGAGCAGCTCGAGGTTGAGCAGGGCGTGCAGAT	7603	7697	7553	7605	1	scf184992	BN946_scf184992.g3	7505	8745	None	4800	969	49486	No_constitutive_exon_found_in_species
GATAGCACTGAGACTTCTTTCCACGAGCTCCGATTCTGACGGTAGGGTAGCC	31445	31603	31395	31447	1	scf184992	BN946_scf184992.g9	30114	32950	None	4800	969	49486	No_constitutive_exon_found_in_species
ACTTCTCATCCCTGCCTACCTGAACCCGACGCTTATACAGGATCGGGCAGTG	48617	48659	48567	48619	1	scf184992	BN946_scf184992.g14	47841	49231	None	4800	969	49486	No_constitutive_exon_found_in_species
TGCTCGTACCTATTCTCCCGAAGAGCTGAGGGCTCAGTTGGTTGGGATAGTG	79475	79601	79425	79477	1	scf184992	BN946_scf184992.g25	77467	80669	None	4800	969	49486	No_constitutive_exon_found_in_species
GCGCTCGGTTTTTTTTAAATATGCTGACAGCCCAGTGATGGGCTACGAAGGT	111019	111082	110969	111021	1	scf184992	BN946_scf184992.g35	108848	111082	None	4800	969	49486	No_constitutive_exon_found_in_species
GATGCTCGTGTCGACGTTCGCGGGCGAGGCGTGCACGTTCGGGCGGGCAGCC	133506	133636	133686	133634	-1	scf184992	BN946_scf184992.g43	132540	134570	None	4800	969	49486	No_constitutive_exon_found_in_species
GTCGTTGATGGCGTGAAGCAGGATGGATGGGCACTGACGGGGGTGCATAGGA	146250	146339	146200	146252	1	scf184992	BN946_scf184992.g46	145933	147161	None	4800	969	49486	No_constitutive_exon_found_in_species
CGAACCTTGTGTGGACCGTCTAATCACGTATTGACCATATGGGACCGTAGCT	40552	40723	40773	40721	-1	scf184834	BN946_scf184834.g16	38797	41690	None	4800	969	49486	No_constitutive_exon_found_in_species
GGTACGACGCCTCCTCGGCATCCATCCACGGTACCCTTACAACCGGGCAGCC	39920	40073	40123	40071	-1	scf184834	BN946_scf184834.g16	38797	41690	None	4800	969	49486	No_constitutive_exon_found_in_species
GACAGATTCATCCTGGCGCGTCGAACGGGGAGATTGATGGGGCGAGATAGGT	45735	45809	45685	45737	1	scf184834	BN946_scf184834.g18	45412	46846	None	4800	969	49486	No_constitutive_exon_found_in_species
GTGTTCCTCGATATTTTGTCAACGAGAGCTCATGGTCGGGAGATGCATAGGC	46204	46274	46154	46206	1	scf184834	BN946_scf184834.g18	45412	46846	None	4800	969	49486	No_constitutive_exon_found_in_species
GTGAGTGTGAATTTAACATGTCAGCAATACGGGACGCTGAAAGGGAGTAGCT	84174	84195	84245	84193	-1	scf184834	BN946_scf184834.g33	82588	85088	None	4800	969	49486	No_constitutive_exon_found_in_species
GGTGTCCGCTTTAGCCCCTCGTGAGCCGGGAGACGCTGACGGGGACGCAGAC	101041	101204	100991	101043	1	scf184834	BN946_scf184834.g40	99795	101319	None	4800	969	49486	No_constitutive_exon_found_in_species
CCGGCTACGCGAGGCGCTACGCCTGAACTTGAACGGGGACCAAGCAGCAGAG	116587	116724	116537	116589	1	scf184834	BN946_scf184834.g47	116012	117174	None	4800	969	49486	No_constitutive_exon_found_in_species
CTGGTGCCTTCTCCCAATTGTGTGTAGCTCCATACTGATGAGTGGGACAGAT	133375	134059	134109	134057	-1	scf184834	BN946_scf184834.g53	129460	135067	None	4800	969	49486	No_constitutive_exon_found_in_species
GTCATTTATTCAGGGACTTTACCGTTCCTTGCCTGGACGGGTGAAGACAGTG	141491	141513	141563	141511	-1	scf184834	BN946_scf184834.g56	141491	141874	None	4800	969	49486	No_constitutive_exon_found_in_species
GCGATGACGATCAAAGGGGCAGCTCTGGGCTGACGGGGACGGACTGGCAGGT	29768	29825	29875	29823	-1	scf184920	BN946_scf184920.g13	29572	30252	None	4800	969	49486	No_constitutive_exon_found_in_species
TCCTCCCGCGCTGTTCCGGTGCGTGTGAAGGGATGCTGAACGGGGTGCAGGA	65659	66011	66061	66009	-1	scf184920	BN946_scf184920.g26	65659	67659	None	4800	969	49486	No_constitutive_exon_found_in_species
GTTTCGCCTCTTGCGCGTCCTTAATCTGATCATTCATGTAGGGGGTCCAGAC	75591	76174	75541	75593	1	scf184920	BN946_scf184920.g29	73407	76253	None	4800	969	49486	No_constitutive_exon_found_in_species
CGTTGTACGACTCGAGGAACAAGTTAGGATGCTGACCCCTGGGTTGATAGCC	81426	81584	81634	81582	-1	scf184920	BN946_scf184920.g31	80565	82736	None	4800	969	49486	No_constitutive_exon_found_in_species
AACATTTGTTTTCTGCCAAAGAAGAAGCCTTTGACACGGAAGTGGGACAGAC	86575	86980	87030	86978	-1	scf184920	BN946_scf184920.g32	83164	87678	None	4800	969	49486	No_constitutive_exon_found_in_species
TTTGCCTCGCTTGCCTAACTCTCCTAATCATCCGGGTTCCGGGCATGTAGCC	93542	93907	93957	93905	-1	scf184920	BN946_scf184920.g35	93542	95453	None	4800	969	49486	No_constitutive_exon_found_in_species
GTCATTTATTCAGGGACTTTACCGTTCCTTGCCTGGACGGGTGAAGACAGTG	117468	117490	117540	117488	-1	scf184920	BN946_scf184920.g44	117468	117851	None	4800	969	49486	No_constitutive_exon_found_in_species
ATGATTAGCGTACATGCACTTGTCAGCAGGACTGAAATACGGGACGCTAGGG	32903	33270	33320	33268	-1	scf184817	BN946_scf184817.g7	32215	34061	None	4800	969	49486	No_constitutive_exon_found_in_species
CGTTGAGGACGGAACATGTCTAGACTGGATCTCGAGCTGATCACGGGAAGAA	39063	39169	39013	39065	1	scf184817	BN946_scf184817.g9	38602	43571	None	4800	969	49486	No_constitutive_exon_found_in_species
TTCAGCAAAAGTGGACGAGAGACTCGCCTTACCGCTGCTGCTGGGAACAGAT	81113	81229	81279	81227	-1	scf184817	BN946_scf184817.g21	80709	84366	None	4800	969	49486	No_constitutive_exon_found_in_species
GCTGGCGGTATCCGCTACGAGAATGCGAACGCGTGCGAGTCAGGGTACAGCC	41554	41756	41806	41754	-1	scf184805	BN946_scf184805.g14	41554	42310	None	4800	969	49486	No_constitutive_exon_found_in_species
TCCAACTCGGAAGCGATACTTCAACGTGGACCGCTGACGGGTAGATGCAGGG	120232	120459	120509	120457	-1	scf184805	BN946_scf184805.g45	118853	121556	None	4800	969	49486	No_constitutive_exon_found_in_species
TGCAATGCGCATCTCGATAAATTGCGGATCGGTTACTAAGGGGTGCACAGGC	119275	119519	119569	119517	-1	scf184805	BN946_scf184805.g45	118853	121556	None	4800	969	49486	No_constitutive_exon_found_in_species
CATAGGCGTCGGCGGGTTGGTGGGACTGATACTATGCGCACGGGGGACAGCG	131850	131912	131962	131910	-1	scf184805	BN946_scf184805.g50	131307	132220	None	4800	969	49486	No_constitutive_exon_found_in_species
TGAGGGAGGTGGAGGAGCTGCGCGCGACAGTGGAGCGGGACGAGCGGGAGCG	3521	3746	3796	3744	-1	scf185004	BN946_scf185004.g1	2461	3854	None	4800	969	49486	No_constitutive_exon_found_in_species
TGAGGGCTCCACTATCCAGTGGGAGACTGTCTCCTAATCAAGGGACAAAGGT	68695	68748	68798	68746	-1	scf185004	BN946_scf185004.g15	66077	70245	None	4800	969	49486	No_constitutive_exon_found_in_species
CGGTCTTGAACCAAATCGTGTCTCGTGGACCTACTCACCGGGTTGAATAGAT	67925	67966	68016	67964	-1	scf185004	BN946_scf185004.g15	66077	70245	None	4800	969	49486	No_constitutive_exon_found_in_species
CTGAGTAAGGTCCCCGCTCCGCTCTCTAGCATCATCTCATGGGGTAGTAGGC	101096	101233	101046	101098	1	scf185004	BN946_scf185004.g26	99470	103674	None	4800	969	49486	No_constitutive_exon_found_in_species
GGTGGTGGACGTATGTATTCATGTATGTCGCTGTTTGCTGGGAATGGTAGGG	139155	139502	139552	139500	-1	scf185004	BN946_scf185004.g35	138273	140079	None	4800	969	49486	No_constitutive_exon_found_in_species
CAGTCTCCCAGTGAGGTGACGTGCATCTGAGTTGTGGATACGACGGGCAGCC	9972	10298	10348	10296	-1	scf184803	BN946_scf184803.g4	9390	11109	None	4800	969	49486	No_constitutive_exon_found_in_species
CTGCACCGGACTTCTTTGTCGTGATGTGTTGGATAATGACCATAGGGTAGTC	108824	108947	108997	108945	-1	scf184803	BN946_scf184803.g32	107084	109899	None	4800	969	49486	No_constitutive_exon_found_in_species
TTTTCATGGTGTACACGCTCAACTTCGCCCTTGAACGTCTGAAGGGCGAGGA	107418	107513	107563	107511	-1	scf184803	BN946_scf184803.g32	107084	109899	None	4800	969	49486	No_constitutive_exon_found_in_species
GTGAGATATGTTGCTGCGCTTCATTGCTGCTTGAGCTTAACGGGGAACAGAG	23134	25095	25145	25093	-1	scf184806	BN946_scf184806.g8	23134	26054	None	4800	969	49486	No_constitutive_exon_found_in_species
CCACACGCTAACAGCGCTTTGCTCATACATATCTCTTGCTCACAGGGAAGAG	39999	40268	39949	40001	1	scf184806	BN946_scf184806.g14	39847	40268	None	4800	969	49486	No_constitutive_exon_found_in_species
CTGGTATGTCCCTCTTAGGTCGACAAGAGACGTGGGCTGACGGGGAATAGGT	77031	77152	77202	77150	-1	scf184473	BN946_scf184473.g23	74256	79320	None	4800	969	49486	No_constitutive_exon_found_in_species
GCCGTGTTTAGCTCAGTATTGGGGCTGGAATGAGCTCAATGGGATCGTAGCT	82257	82366	82207	82259	1	scf184863	BN946_scf184863.g25	81386	85707	None	4800	969	49486	No_constitutive_exon_found_in_species
GCTCCTGGTGCCCGCCCTGGCCCCGACTCCTGTGTCGCTAAGGGATCCAGGT	91403	91619	91669	91617	-1	scf184863	BN946_scf184863.g28	91157	92635	None	4800	969	49486	No_constitutive_exon_found_in_species
GTTGTGCTCGCATATCGGCGGCGGTTGACTGAGTAAGGGCACGGTGGTAGAG	96719	96840	96669	96721	1	scf184863	BN946_scf184863.g30	96242	99197	None	4800	969	49486	No_constitutive_exon_found_in_species
GTTGATCATGTACCTCGATGTAATACTATCGCTACTAGCAGTGGGTGCAGCC	98183	98455	98133	98185	1	scf184863	BN946_scf184863.g30	96242	99197	None	4800	969	49486	No_constitutive_exon_found_in_species
AGTCGCTCTCAGAACCCGCGAGATCGACCGTCTACTCACGATTGGGGCAGAA	40156	40342	40392	40340	-1	scf184921	BN946_scf184921.g13	39747	42605	None	4800	969	49486	No_constitutive_exon_found_in_species
ATGTGAAGCTCCGACTTATGTTGTGATGATAGTAATTGACATGGGTGTAGGA	51482	51601	51432	51484	1	scf184921	BN946_scf184921.g16	50216	53847	None	4800	969	49486	No_constitutive_exon_found_in_species
TCCATGCACATCTCGCTTGTCCGACACATTCCGCATACCGGGGTGCACAGGG	55434	55496	55546	55494	-1	scf184921	BN946_scf184921.g17	54586	57190	None	4800	969	49486	No_constitutive_exon_found_in_species
CGTGTTATTTGTGCTACGACACTGCGCTTACTACCACGGGGGACACATAGGA	58281	58616	58666	58614	-1	scf184921	BN946_scf184921.g18	58127	59404	None	4800	969	49486	No_constitutive_exon_found_in_species
CTTTTCATTCTGAATCTACCTAGCCGTCATTGACAGGCTATGGGGCACAGGG	103103	103114	103053	103105	1	scf184921	BN946_scf184921.g33	101903	105928	None	4800	969	49486	No_constitutive_exon_found_in_species
TTATTGCGTCCTGTACCACGCAAAATGCATACTGATGGATCGTGGGACAGAT	114037	114277	113987	114039	1	scf184921	BN946_scf184921.g36	113486	114277	None	4800	969	49486	No_constitutive_exon_found_in_species
TCTCATCTGCTCTCGAAGGATGCCTGGCATGTTGCTGACGGGATCGGCAGGC	121614	121721	121564	121616	1	scf184921	BN946_scf184921.g38	120945	121721	None	4800	969	49486	No_constitutive_exon_found_in_species
GGTAAGCTCAGAATTCCCTCAAAGGTATCCCATATACTCATGGGATACAGGA	6628	6760	6578	6630	1	scf184785	BN946_scf184785.g3	5279	7773	None	4800	969	49486	No_constitutive_exon_found_in_species
GGGTGGCCCGTCCGTTTAACTACGTAGCGTGTGACTAAACAAATGGGCAGAT	24373	24538	24323	24375	1	scf184785	BN946_scf184785.g8	22746	24538	None	4800	969	49486	No_constitutive_exon_found_in_species
CGCCTCACCCCGTCCCACCTTGTGTATTGTGCTCACGCGATGGGTGTAAGGG	32349	32695	32299	32351	1	scf184785	BN946_scf184785.g11	31839	33576	None	4800	969	49486	No_constitutive_exon_found_in_species
GATGTTCTAATACTTTGGCGTAAAACTGCATGCTCATGCACCTGGGAAAGAC	70470	70700	70750	70698	-1	scf184785	BN946_scf184785.g28	68755	73458	None	4800	969	49486	No_constitutive_exon_found_in_species
CTCTGAGCGAGGAGCAGCATGATGCGCGGACTGACGTTCGTGGGATGCAGTG	76612	76753	76803	76751	-1	scf184785	BN946_scf184785.g31	76322	77612	None	4800	969	49486	No_constitutive_exon_found_in_species
GGTGCGTCCCTTCAACCATACTGTGTATGGCTATTGACAGGGAAATGTAGGA	86103	86332	86382	86330	-1	scf184785	BN946_scf184785.g34	85099	88277	None	4800	969	49486	No_constitutive_exon_found_in_species
CCCGCACAGTCCATGCGCACTCGACTAATGCTGAACGTGCACGGGTGCAGGT	38514	38551	38464	38516	1	scf184298	BN946_scf184298.g12	38072	39713	None	4800	969	49486	No_constitutive_exon_found_in_species
GTTGGCAAGCGTGTCCTCGCGGTTCTTTCTGAATGTGCGCACGGGAATAGGG	43991	44347	44397	44345	-1	scf184298	BN946_scf184298.g15	43128	45825	None	4800	969	49486	No_constitutive_exon_found_in_species
TTTTGTAGCTTGCTCAAATGCGGTTCAAAGCTCACACCAATGGGATCAAGCT	64648	64767	64817	64765	-1	scf184298	BN946_scf184298.g21	62919	65469	None	4800	969	49486	No_constitutive_exon_found_in_species
CATCTGGCCGCGGCGTGGGGGTGGATGTTGATTTGCCATCGGATGGGCAGGT	73834	73909	73959	73907	-1	scf184298	BN946_scf184298.g25	73549	74860	None	4800	969	49486	No_constitutive_exon_found_in_species
AGGTGATACTACAGTCATTAGATCGATGCTCCATCTCACCGGGAAGATAGTA	100784	101011	101061	101009	-1	scf184298	BN946_scf184298.g35	100690	102125	None	4800	969	49486	No_constitutive_exon_found_in_species
CAAGTGCTTCATCTGCCACAGAAGCTGAAGGTTAATTGACGGGATTATAGAC	106369	106484	106534	106482	-1	scf184298	BN946_scf184298.g37	104776	107208	None	4800	969	49486	No_constitutive_exon_found_in_species
CGGAATGCTGTGTATTATGTGCCGGCGAAGCTGATGCGTCGGGGCAATAGGC	44450	44794	44844	44792	-1	scf184657	BN946_scf184657.g17	44300	45807	None	4800	969	49486	No_constitutive_exon_found_in_species
TGCTTGTGCGAGGGTGGAAGTCTGACGAGGCGGGGCTGCCGTATGGGTAGGT	61949	62143	61899	61951	1	scf184657	BN946_scf184657.g25	61697	63065	None	4800	969	49486	No_constitutive_exon_found_in_species
CGTTCTCCTTGCGCACCAAAGCACCTGGCTAATTGCGGATTGGGAGATAGTT	101046	101227	100996	101048	1	scf184657	BN946_scf184657.g36	99064	101610	None	4800	969	49486	No_constitutive_exon_found_in_species
TTTCCTCACCCGTCCAACCCGCCATGAGCTAACACGCACGGGTGGAACAGCA	6332	6573	6282	6334	1	scf184941	BN946_scf184941.g3	4671	6573	None	4800	969	49486	No_constitutive_exon_found_in_species
TCATGTGCTGCTTTGAGAGCATGGAGTTCATTCCCCTGCGATGGGACTAGAG	28560	28651	28510	28562	1	scf184941	BN946_scf184941.g11	28495	29199	None	4800	969	49486	No_constitutive_exon_found_in_species
TCACGATCGTCACGTCGTCGCAGATGTGCTGAGAACGACGGGACGCACAGGG	58937	59020	58887	58939	1	scf184941	BN946_scf184941.g19	57298	59136	None	4800	969	49486	No_constitutive_exon_found_in_species
ATGTCTGGATTTACCTGTGTGAGACTAAGGCTGACGGGATGATGTGACAGTA	64588	64687	64538	64590	1	scf184941	BN946_scf184941.g21	62981	64954	None	4800	969	49486	No_constitutive_exon_found_in_species
TGATGCGACCCGACCATATTCCCTGCGTTGATCATGATACGGCTGGGAAGTT	107183	107275	107133	107185	1	scf184941	BN946_scf184941.g36	106389	108351	None	4800	969	49486	No_constitutive_exon_found_in_species
CCTCCATGACGAACGAAGTCTTCGCCGTTACTTAACCTCTGGGTTGGTAGAA	7190	8152	7140	7192	1	scf184783	BN946_scf184783.g3	6791	8597	None	4800	969	49486	No_constitutive_exon_found_in_species
GCGGTTTAAAGCATAGCGGTCGATCTCAGATGCTCATTGGGTGGTCAAAGCT	43766	43838	43716	43768	1	scf184783	BN946_scf184783.g13	42839	43838	None	4800	969	49486	No_constitutive_exon_found_in_species
TTGCTCAGGTCGCAGCGGCTCACATGCCCTTTCCACGCGCGGGCGCGCAGTC	64312	64552	64262	64314	1	scf184783	BN946_scf184783.g19	62279	65887	None	4800	969	49486	No_constitutive_exon_found_in_species
CATCGTGGTTTATACTCTCCTCGCAGAGCACCAAACATTCTGGGAATCAGTG	80366	80502	80552	80500	-1	scf184783	BN946_scf184783.g23	79010	81294	None	4800	969	49486	No_constitutive_exon_found_in_species
TCGCGTGGTTAGACCGCTTTGGCCTCCAGGTCTGACAACAGGGATCGCAGTG	6829	7021	6779	6831	1	scf184775	BN946_scf184775.g3	5121	7729	None	4800	969	49486	No_constitutive_exon_found_in_species
GCATCGGCGCCTTGCCTCCGCTGATTCGCGGATGACCGTGGGTGCGATAGAT	102403	102595	102353	102405	1	scf184775	BN946_scf184775.g26	100081	103653	None	4800	969	49486	No_constitutive_exon_found_in_species
TCCTCTCCGTCGCTTCCTGTCCTTAACGTATGGCAGGTCTAATGGGCCAGGC	119263	119341	119213	119265	1	scf184842	BN946_scf184842.g35	117217	119492	None	4800	969	49486	No_constitutive_exon_found_in_species
TCGAACGTCTGGATGGACGTGGCCTCTGAATGCGACTGCTGGGAGTATAGAA	119402	119492	119352	119404	1	scf184842	BN946_scf184842.g35	117217	119492	None	4800	969	49486	No_constitutive_exon_found_in_species
ACGCAATGCAAGCGTCCTATGAGGTGAATCTCGACTTGATACGGGCACAGAA	6983	7706	7756	7704	-1	scf184951	BN946_scf184951.g2	5864	10182	None	4800	969	49486	No_constitutive_exon_found_in_species
TGCTCGCATTGATGTACCCTCGGGGGCTGATCACACAAATACTGGGACAGCC	31960	32017	31910	31962	1	scf184951	BN946_scf184951.g9	31819	32740	None	4800	969	49486	No_constitutive_exon_found_in_species
AATATGCGCACCGACATGCGGGACTTGCTGATGCTGGCTTGGATAGGGAGAT	85935	86001	86051	85999	-1	scf184951	BN946_scf184951.g27	84132	86506	None	4800	969	49486	No_constitutive_exon_found_in_species
GCGTGAACTTGTTGAATACGTCCGGTTGGTGCGGAAGGACTGACTGGGAGTA	91595	91755	91805	91753	-1	scf184951	BN946_scf184951.g30	91260	92599	None	4800	969	49486	No_constitutive_exon_found_in_species
AATTGTCGATGCCATCTTCGTCTGTATATTGCTCACTTTTCGGGCGACAGAA	111827	112502	112552	112500	-1	scf184951	BN946_scf184951.g35	111827	119022	None	4800	969	49486	No_constitutive_exon_found_in_species
TATTCAACTTGCCATAAGAAAGTCACGGAAGTTCATACATGTGTGGGCAGGC	1619	1988	2038	1986	-1	scf184910	BN946_scf184910.g1	423	2543	None	4800	969	49486	No_constitutive_exon_found_in_species
CACATTTCTCAGCGGGCCAAGACGCGGAGCTGACATTGCGGGATGCGCAGGG	14979	15186	14929	14981	1	scf184910	BN946_scf184910.g5	13534	15822	None	4800	969	49486	No_constitutive_exon_found_in_species
GACGTGAGCATTGACTGTTGCCTTACTGGATTATCTAATCCAGTGGGCAGTA	6892	6997	7047	6995	-1	scf184902	BN946_scf184902.g2	5240	7605	None	4800	969	49486	No_constitutive_exon_found_in_species
CCCTCTCATACGTCTAAAGTACTTTGAGAATACTGAACTCTGGGAATCAGAG	5240	5581	5631	5579	-1	scf184902	BN946_scf184902.g2	5240	7605	None	4800	969	49486	No_constitutive_exon_found_in_species
CGCTCTTCTTCGCGTGTAATCTGGAGGAGATTGTTCACGAATGGGAGTAGGC	41280	41823	41873	41821	-1	scf184902	BN946_scf184902.g11	41280	42751	None	4800	969	49486	No_constitutive_exon_found_in_species
CAACATCATCGTCTCCGACACGGCCGATGCATGCAAGTTACAGGGCATAGTG	50993	51182	51232	51180	-1	scf184902	BN946_scf184902.g16	50674	51357	None	4800	969	49486	No_constitutive_exon_found_in_species
GCACCTCTGCGAGGAGGAGGACCGTGCTGACGGGCGATGTACACGGGCAGGT	81171	81385	81121	81173	1	scf184902	BN946_scf184902.g27	80869	83494	None	4800	969	49486	No_constitutive_exon_found_in_species
ATGCGGTGATCCTCTTCTTCGGTATAGATGTCAACTGAGCGGGACCGTAGCT	66528	66597	66478	66530	1	scf184843	BN946_scf184843.g13	64423	67438	None	4800	969	49486	No_constitutive_exon_found_in_species
GCGACCCGGACATCGCGCGTGCGCTCGCGCGGCACTTCTTCTGGGCGGAGAA	71993	72257	71943	71995	1	scf184843	BN946_scf184843.g15	70473	72257	None	4800	969	49486	No_constitutive_exon_found_in_species
CGTCCCCGACTTTCCGAGCTGATACGTGCGATGACCGGGCGCGGATACAGTG	79245	79454	79504	79452	-1	scf184843	BN946_scf184843.g19	79245	80464	None	4800	969	49486	No_constitutive_exon_found_in_species
GCACATAACGCTTTTCCGTACCGGTCATATACTTGATGTACGGGCAATAGAC	91999	92039	91949	92001	1	scf184843	BN946_scf184843.g22	84483	95899	None	4800	969	49486	No_constitutive_exon_found_in_species
TTCTGAGCTGACCTTGATTCTCTAGCAGGCGAGTGGGGGCTGATAAAGAGCT	17271	17308	17358	17306	-1	scf184791	BN946_scf184791.g7	16034	17788	None	4800	969	49486	No_constitutive_exon_found_in_species
CTCCCCTTCATGTGCTTGTACTGCAGCCTTGCTCAGGGCGACAATGGCAGAT	42278	42335	42385	42333	-1	scf184791	BN946_scf184791.g14	40526	45349	None	4800	969	49486	No_constitutive_exon_found_in_species
GCGTCTGATGACTCTATGGGATGACGACATCTATACTGACAGAGGGGCAGAT	42163	42226	42276	42224	-1	scf184791	BN946_scf184791.g14	40526	45349	None	4800	969	49486	No_constitutive_exon_found_in_species
CTGTTAGCCATCCATCCTCGTCGTCGATCGCTAACGCCGCGGACGGGTAGAA	82378	82471	82328	82380	1	scf184791	BN946_scf184791.g27	82316	85496	None	4800	969	49486	No_constitutive_exon_found_in_species
AACATTCAAATGCGCTGGTGCCCACATCCATTGCTTACGCTGGGGGACAGAG	20377	20407	20457	20405	-1	scf184759	BN946_scf184759.g8	16778	20610	None	4800	969	49486	No_constitutive_exon_found_in_species
ATGTTGTTGGGCCGTGCAGTCCTGATACTCGTCTGACAACAGGGATGCAGGC	79459	79515	79565	79513	-1	scf184759	BN946_scf184759.g26	77940	80579	None	4800	969	49486	No_constitutive_exon_found_in_species
CAACGAATGAACAGGCGGCGATATCGAACATGGACGGCATCGGGGGGAAGCC	61076	61308	61026	61078	1	scf184746	BN946_scf184746.g19	59935	62230	None	4800	969	49486	No_constitutive_exon_found_in_species
TGCCTGCCTATCCATTCCGTGTGTGAAACCCTGACTTGTCCGCTGGGAAGCT	101910	102205	102255	102203	-1	scf184746	BN946_scf184746.g38	101078	102999	None	4800	969	49486	No_constitutive_exon_found_in_species
CGTACCGTTCATATTCAGTGAGAGAGCTGGTGTTCATTGGAATGGGGTAGCT	46280	46359	46230	46282	1	scf184990	BN946_scf184990.g15	46173	47046	None	4800	969	49486	No_constitutive_exon_found_in_species
GACTGCTAACAACCTCTTTGACTTTTGTCTACCGCGGACGGGCTGAACAGGT	35874	36052	35824	35876	1	scf184966	BN946_scf184966.g15	34137	36052	None	4800	969	49486	No_constitutive_exon_found_in_species
ACGCACGTCACTACCTATGAGTTCCTTCACTATGGCTCATGGGCAGATAGAC	77852	78062	78112	78060	-1	scf184966	BN946_scf184966.g25	75564	78816	None	4800	969	49486	No_constitutive_exon_found_in_species
TGCATGCCTCCCCCCTTCGTTCATCCCCGCGGATTTCTAGGCGGGCGAAGAC	11047	11240	10997	11049	1	scf184866	BN946_scf184866.g5	10793	13601	None	4800	969	49486	No_constitutive_exon_found_in_species
TGCTCGTTGGTTTGTGAGGAAGCGACTAGCTCACACGGAGACGTGGGCAGCG	14432	14505	14555	14503	-1	scf184866	BN946_scf184866.g6	13693	14857	None	4800	969	49486	No_constitutive_exon_found_in_species
ATTAGCACCAGGCACTGTACCGGCATCACTGATTTGGTTGGGGGCGGGAGAG	28968	29083	28918	28970	1	scf184866	BN946_scf184866.g12	25459	30169	None	4800	969	49486	No_constitutive_exon_found_in_species
CCCGAACCCGCTCTCGCTTCCGTGCCAGAACGCTCACACGAGGGAGACAGAC	29485	29662	29435	29487	1	scf184866	BN946_scf184866.g12	25459	30169	None	4800	969	49486	No_constitutive_exon_found_in_species
ACGGTCCCTCAGCTCTGCAGCGCGAATGTTCTAATGGTTTGGGGTCGTAGGG	25854	26101	26151	26099	-1	scf184781	BN946_scf184781.g8	24847	26400	None	4800	969	49486	No_constitutive_exon_found_in_species
TTCGCAAACCTCATCTGACCGGATTGACAACTGGTCATACGGGACTGCAGAT	32122	32288	32338	32286	-1	scf184781	BN946_scf184781.g10	29568	32547	None	4800	969	49486	No_constitutive_exon_found_in_species
TCTGTGTACTCCTGCCATGACGCGAGCATCGACCGGTGCGTGGGATACAGGT	37857	37970	37807	37859	1	scf184936	BN946_scf184936.g15	36702	38184	None	4800	969	49486	No_constitutive_exon_found_in_species
TACGTTCCAGGAGGCGTTCGACTTTATTGAGACGCTGATCAGGGCGGCAGAA	78948	79090	79140	79088	-1	scf184936	BN946_scf184936.g27	78408	79919	None	4800	969	49486	No_constitutive_exon_found_in_species
GTGCCGGCCTAAAGGGTCTGTCGCAACACGCTGTCCGACGGTGGGCACAGGC	82212	82341	82162	82214	1	scf184936	BN946_scf184936.g28	80474	82589	None	4800	969	49486	No_constitutive_exon_found_in_species
CGCAGGTTTCTTGGGGTTCTTACCCATCGTCATCCCACCGGGATACACAGTT	2489	2540	2590	2538	-1	scf185044	BN946_scf185044.g1	1648	3081	None	4800	969	49486	No_constitutive_exon_found_in_species
GAATGCGAGCACAGGGTGGACGTGCGGAAGGGTTCTTATGGGAAACGCAGGC	13595	13678	13728	13676	-1	scf184748	BN946_scf184748.g6	12947	13950	None	4800	969	49486	No_constitutive_exon_found_in_species
TAGATCGGGTCTCGACTTGAATCTGTTCGCTCAATGAGCGGGGAACGCAGCA	57257	57405	57455	57403	-1	scf184748	BN946_scf184748.g22	55592	59036	None	4800	969	49486	No_constitutive_exon_found_in_species
GACTTTCGAGGTGCGCTGAATTGCTGACGGACCCGTGATGGGAAACATAGTC	56641	56856	56906	56854	-1	scf184748	BN946_scf184748.g22	55592	59036	None	4800	969	49486	No_constitutive_exon_found_in_species
GTCTCTTGAAATCTGTCAAGGACCTCCGTGCGGATGTCGTCAGGGCGCAGCA	92000	92379	92429	92377	-1	scf184748	BN946_scf184748.g31	91445	93707	None	4800	969	49486	No_constitutive_exon_found_in_species
TATGTATCTTCCTGTCGGCGCCGAAACTGACATGGACGCGACCGGGGCAGAT	49770	50031	49720	49772	1	scf184499	BN946_scf184499.g13	48958	50031	None	4800	969	49486	No_constitutive_exon_found_in_species
TGTGAGCGCGCTTCGCCACCTGTATCAGGAGTCCAGCTGATGAGGGAAAGTT	53000	53345	53395	53343	-1	scf184499	BN946_scf184499.g14	51893	54157	None	4800	969	49486	No_constitutive_exon_found_in_species
GACTCATGTGCCACTCGCGCTGCGGACGGACGACCAACGGGGAGATGCAGGT	75943	76197	76247	76195	-1	scf184499	BN946_scf184499.g21	74876	76489	None	4800	969	49486	No_constitutive_exon_found_in_species
TGGCCGTTTGCTCGTTGCCTCGCAGGCCTCTGATATTCGGGGGATGGCAGCA	74876	74990	75040	74988	-1	scf184499	BN946_scf184499.g21	74876	76489	None	4800	969	49486	No_constitutive_exon_found_in_species
AAGAAATACACTTGCGTCGGTAGGGGCTGTTATCTGGGGGTAAAATGCAGAA	91915	91996	92046	91994	-1	scf184499	BN946_scf184499.g26	91395	92554	None	4800	969	49486	No_constitutive_exon_found_in_species
TCCTTCACAGTGTGCTGACGAGCGTTGTGGGGCTGCGTGCGGGTACACAGGC	61007	63443	63493	63441	-1	scf184470	BN946_scf184470.g27	61007	64017	None	4800	969	49486	No_constitutive_exon_found_in_species
ACGGACGGTCGGCGCGGAACGTGGACGCTGAATGGACATCGGGTGACCAGAT	84184	84295	84345	84293	-1	scf184470	BN946_scf184470.g36	84184	87474	None	4800	969	49486	No_constitutive_exon_found_in_species
GGGATAAGCGGGAAGAGGCGCGGAACGGTTTTCTGACTTCTGCGGGGCAGGC	15726	15785	15835	15783	-1	scf184756	BN946_scf184756.g6	14486	16293	None	4800	969	49486	No_constitutive_exon_found_in_species
GAAGGCCCGCCTGCTTGAGGATATGATTGACCGAAGGGCCGGAACATAAGAT	27072	27158	27022	27074	1	scf184756	BN946_scf184756.g11	26344	29112	None	4800	969	49486	No_constitutive_exon_found_in_species
GTGGTGCTGGTCCTATGACGGAGCACCGACATGATTCATGATGAGGGTAGGC	33707	33820	33657	33709	1	scf184756	BN946_scf184756.g14	33452	37701	None	4800	969	49486	No_constitutive_exon_found_in_species
TTGGCGACCAGTGCATAGGGCTACAGACCGCTCGCTGACGACGGGCACAGAT	39758	40585	39708	39760	1	scf184756	BN946_scf184756.g15	38977	40959	None	4800	969	49486	No_constitutive_exon_found_in_species
ATCGCTCTGAGAAGAGCCCTGTTACGCGGAAAGACTCATAGGGAGTGCAGGT	42345	42410	42295	42347	1	scf184756	BN946_scf184756.g16	41376	43127	None	4800	969	49486	No_constitutive_exon_found_in_species
GGTAAGTTGTCGTGGACTCGACAATGCATAGCATACCCAGCTGGGGACAGGT	52440	52515	52565	52513	-1	scf184756	BN946_scf184756.g19	51094	55861	None	4800	969	49486	No_constitutive_exon_found_in_species
GTATCGCAAGGAACTCGGTTACGCATGCTGACTGGTGGCGGGGGATTTAGGT	56740	56833	56883	56831	-1	scf184756	BN946_scf184756.g20	56319	57408	None	4800	969	49486	No_constitutive_exon_found_in_species
CGGCGGGGAGGAGGTCCAGGCGATTACGGGCAGCCCTTTCGACAGGGCAGGT	78053	78787	78003	78055	1	scf184756	BN946_scf184756.g29	76740	80189	None	4800	969	49486	No_constitutive_exon_found_in_species
GGTAATTTCCTTGTCTCAACATGATTGTGCCCGACTGACCAGTGGGATAGTG	70398	70429	70479	70427	-1	scf184888	BN946_scf184888.g21	66633	71852	None	4800	969	49486	No_constitutive_exon_found_in_species
GAGTAATGTGTCGATCCGTTGGAAATCGCGTTGCTGAATTGGGAACAAAGGA	52383	52585	52333	52385	1	scf184830	BN946_scf184830.g16	48483	53381	None	4800	969	49486	No_constitutive_exon_found_in_species
AGCTGTTTGTTATGGCAGTCTTCTTGTATATCTGACGTGGGTACGGGCAGAA	69597	69732	69547	69599	1	scf184830	BN946_scf184830.g23	69210	70148	None	4800	969	49486	No_constitutive_exon_found_in_species
TGGCTATGCCTACTGGACGTGACGACGTGTGAGGCTCACCAGGGTCGCAGGA	69907	70073	69857	69909	1	scf184830	BN946_scf184830.g23	69210	70148	None	4800	969	49486	No_constitutive_exon_found_in_species
TGGAAACTCGTTGGTGCACTCGGCCATGAGACGTGGAGATCGGGTAATAGCG	78635	78831	78881	78829	-1	scf184830	BN946_scf184830.g26	77816	79004	None	4800	969	49486	No_constitutive_exon_found_in_species
CTTGTGTGAGTGTCCCGCGCGCGCCCTCTACTGACTCGCTGGGCATGAAGTC	52684	52778	52828	52776	-1	scf184354	BN946_scf184354.g16	50567	54819	None	4800	969	49486	No_constitutive_exon_found_in_species
TTCGTATTGAGTGAGGCGCAGCGTAGCAGGCACTGAGCAAGATGGGACAGGG	51493	51532	51582	51530	-1	scf184354	BN946_scf184354.g16	50567	54819	None	4800	969	49486	No_constitutive_exon_found_in_species
GTCATTTATTCAGGGACTTTACCGTTCCTTGCCTGGACGGGTGAAGACAGTG	83532	83554	83482	83534	1	scf184354	BN946_scf184354.g26	83171	83554	None	4800	969	49486	No_constitutive_exon_found_in_species
CACGCTGCGCTCCCCTTATACAAGCCTATTCCTGAATCCTGGCGGGGCAGGT	10720	10841	10670	10722	1	scf184840	BN946_scf184840.g3	8068	12653	None	4800	969	49486	No_constitutive_exon_found_in_species
GGCGGCCAGCATATCGTCCACATTCAATCGTCTCATTCCCCGGGCGATAGAT	37915	37979	37865	37917	1	scf184840	BN946_scf184840.g11	37550	39715	None	4800	969	49486	No_constitutive_exon_found_in_species
ATAAGTCATTTATTCAGGGACTTTACCGTTCCTTGCCTGGACGGGTGAAGAC	84597	84623	84673	84621	-1	scf184840	BN946_scf184840.g23	84597	84976	None	4800	969	49486	No_constitutive_exon_found_in_species
ACTGTCTTCCCAACGAAATCACCTTGACGTATGCGCGTTTGGGAATGTAGGA	7843	7954	8004	7952	-1	scf184993	BN946_scf184993.g3	7843	9780	None	4800	969	49486	No_constitutive_exon_found_in_species
TACCCTTCCACTCTATCTCTTCTTTTCAAGCATCTGATGGTGGGACATAGGG	37675	37779	37829	37777	-1	scf184993	BN946_scf184993.g13	37399	40088	None	4800	969	49486	No_constitutive_exon_found_in_species
AGGTTGTTGGATATGATCTTGAGGAGAGCTACTGACGACGTAGCGGGTAGTT	50483	50577	50433	50485	1	scf184993	BN946_scf184993.g17	48890	51234	None	4800	969	49486	No_constitutive_exon_found_in_species
TTCGGTAAGCACCGCTTTCTGGCTGCCCTCATCGGCGACTGGGTGGGCAGCT	23397	23424	23347	23399	1	scf184876	BN946_scf184876.g7	23171	24015	None	4800	969	49486	No_constitutive_exon_found_in_species
CCATGGCATCACTCGGAAGGGATACGCGCGGACTAACTTCGGGCGAACAGTG	65642	65750	65800	65748	-1	scf184876	BN946_scf184876.g17	64254	66613	None	4800	969	49486	No_constitutive_exon_found_in_species
GGGTGAGCCAAAGACGATTTGCTGAAGTACCATTCGCTAACGGGAAGCAGGT	73080	73088	73030	73082	1	scf184876	BN946_scf184876.g20	72671	74639	None	4800	969	49486	No_constitutive_exon_found_in_species
GCCCCGTTTCATGCACTGGCGCTGACAGCGTGTCCACTTCGGGGCACCAGTG	73924	73996	73874	73926	1	scf184876	BN946_scf184876.g20	72671	74639	None	4800	969	49486	No_constitutive_exon_found_in_species
TAAGCCTTTCATACGATACCAAATGACGCGACAGACTCACGAGGGAGCAGAT	21403	21484	21353	21405	1	scf184403	BN946_scf184403.g7	20914	23508	None	4800	969	49486	No_constitutive_exon_found_in_species
GACACGGCATCCTCACGACGACGACCGGCTAAAGTTTCGTGTGGGCACAGGA	32212	32267	32162	32214	1	scf184403	BN946_scf184403.g12	32074	35449	None	4800	969	49486	No_constitutive_exon_found_in_species
GTGGGTGAACCACATTTTGAAGACGCGTGAAGGCTGACAGGGAGGTGCAGGT	69004	69072	69122	69070	-1	scf184403	BN946_scf184403.g22	68264	69125	None	4800	969	49486	No_constitutive_exon_found_in_species
GACGTTCGCTGAGCTGTCGTCGTGCTGATCAACAATCCTGGGCCGAGTAGAT	64556	64719	64506	64558	1	scf185006	BN946_scf185006.g16	62368	65702	None	4800	969	49486	No_constitutive_exon_found_in_species
ATGTAGTACGTACTTGTCACCTAATACCTTGCTGGGGGAAACAGATTGAGCG	80449	80560	80610	80558	-1	scf185006	BN946_scf185006.g21	80449	83942	None	4800	969	49486	No_constitutive_exon_found_in_species
ATTCTCTTGCAGGGTCCTTTCTCTCCCTGCGAATGCTGCAGCCAGGGCAGGC	27967	28254	28304	28252	-1	scf184847	BN946_scf184847.g8	27833	29489	None	4800	969	49486	No_constitutive_exon_found_in_species
TTACATTCGGTATCTACTCGCAAGAGCGATTCTGACAGTAAACCGGGTAGGA	76738	76807	76688	76740	1	scf184847	BN946_scf184847.g24	74613	76807	None	4800	969	49486	No_constitutive_exon_found_in_species
TGTCTCGCATCGTGTTCTTCTGTGGCAGTCACGGAGCGGACGGGCAACAGGA	9558	9795	9845	9793	-1	scf184697	BN946_scf184697.g3	9416	10618	None	4800	969	49486	No_constitutive_exon_found_in_species
AGCTCTCTGTCAACATCTGTTTCCCTGGTATACTGACGTCGTGAGGGTAGGA	15670	15975	15620	15672	1	scf184697	BN946_scf184697.g5	14748	16332	None	4800	969	49486	No_constitutive_exon_found_in_species
CCCTCCTTGCTGGAATGCCGTCGATCGTTCTGCTAAACTCGACCGGGCAGGT	48651	48673	48601	48653	1	scf184697	BN946_scf184697.g15	47371	48673	None	4800	969	49486	No_constitutive_exon_found_in_species
CTGTCGTTGTGACTCTGAGTATAACGGATCACTCACTCTTGGGCATATAGGG	60413	60829	60879	60827	-1	scf184697	BN946_scf184697.g22	59908	60994	None	4800	969	49486	No_constitutive_exon_found_in_species
TTCCATATCTCCTCATGTTGTCGGAGACTAATGACCCATTTGGGCTGAAGAA	9417	9543	9367	9419	1	scf184787	BN946_scf184787.g4	9130	10710	None	4800	969	49486	No_constitutive_exon_found_in_species
CTAGTTTGCTCGTATCAGCTTCTTAGCGCTCGCTGACTCTCCGGGATAAGCG	14785	14860	14910	14858	-1	scf184787	BN946_scf184787.g6	14332	16553	None	4800	969	49486	No_constitutive_exon_found_in_species
TATGTCACTTCTCTGTCACTTGCCCACCTCATAGACTGACTATCGGGAAGCT	23826	23852	23776	23828	1	scf184787	BN946_scf184787.g8	23087	25084	None	4800	969	49486	No_constitutive_exon_found_in_species
AACTGTCCATCGAGCTTCCCGACGTGCTCGATAACTCATAGGGTGCATAGCT	30894	30914	30964	30912	-1	scf184787	BN946_scf184787.g10	29334	31144	None	4800	969	49486	No_constitutive_exon_found_in_species
ATGTCTTCGTGTACTCGGAATGGTCGTTTGAAAAAGAAGGGGCACGACAGGA	34324	34876	34274	34326	1	scf184787	BN946_scf184787.g11	32724	34876	None	4800	969	49486	No_constitutive_exon_found_in_species
CAGGTCGGCCCAGACGGCCGCACCCCTATCTTTTACTAGTCGGGGGCCAGCC	4905	5090	5140	5088	-1	scf184601	BN946_scf184601.g2	4489	6747	None	4800	969	49486	No_constitutive_exon_found_in_species
CGAAGCCATATATGCGTCCTTAACCTTCACGGTCCTCAACACGGGCGTAGGT	67244	67983	67194	67246	1	scf184601	BN946_scf184601.g26	67119	69499	None	4800	969	49486	No_constitutive_exon_found_in_species
AGCTCCCGTGCTATTCTTGGCTGATGTGCCGCATGCTCACATAAGGGCAGCT	6369	6481	6319	6371	1	scf184883	BN946_scf184883.g2	5041	7394	None	4800	969	49486	No_constitutive_exon_found_in_species
CACCGCAGTGTTCGCGAAGTGGATATTCTTACTGACAAGGAGGGCTGCAGGA	23176	23267	23317	23265	-1	scf184883	BN946_scf184883.g7	19857	24636	None	4800	969	49486	No_constitutive_exon_found_in_species
AGGTTGACCGTCGCCACTGCCCTACTTTCTCAACTGACCATGGGCGGCAGGT	8116	8191	8241	8189	-1	scf184917	BN946_scf184917.g3	7285	9758	None	4800	969	49486	No_constitutive_exon_found_in_species
GTCATTTATTCAGGGACTTTACCGTTCCTTGCCTGGACGGGTGAAGACAGTG	23871	23893	23943	23891	-1	scf184917	BN946_scf184917.g7	23871	24254	None	4800	969	49486	No_constitutive_exon_found_in_species
GTGCGCTCTCCCGTTACGTGCACTCTGTACGGTGTTGACGGGCAGGGTAGAT	33666	33742	33616	33668	1	scf184917	BN946_scf184917.g10	33472	34451	None	4800	969	49486	No_constitutive_exon_found_in_species
GCTTCCAAGGAACAGTGTTAGATTATTTCCGGCATACCTTGGGACGCTAGGG	42967	43255	42917	42969	1	scf184917	BN946_scf184917.g13	41877	43255	None	4800	969	49486	No_constitutive_exon_found_in_species
TCAGAAGTCATCCAGTGTCAACGGGTCGAATGCTGATCGCGGGTAAATAGTC	44374	44404	44454	44402	-1	scf184917	BN946_scf184917.g14	43669	46102	None	4800	969	49486	No_constitutive_exon_found_in_species
CGTGAGTGCTTCAGCAGCTATATCATTCGCATATGCTCAGGATGGGACAGCG	21306	23141	21256	21308	1	scf184579	BN946_scf184579.g6	20477	23141	None	4800	969	49486	No_constitutive_exon_found_in_species
TGCAGCGGCCGTTGATAGGTTCCCTCCTTGTGCACCCCGGGGATCGACAGGG	60725	60891	60941	60889	-1	scf184579	BN946_scf184579.g20	60141	61271	None	4800	969	49486	No_constitutive_exon_found_in_species
CGTGGCAGGGATGCGATCCATATGCTCATTTTTCTCTTGCGCCGGGATAGGT	16389	16494	16339	16391	1	scf184665	BN946_scf184665.g6	16001	16974	None	4800	969	49486	No_constitutive_exon_found_in_species
GCTCTCCCTCCCCGTTCCCTTCGCGTATTCATGATATAGCACACGGGCAGAC	36634	36789	36839	36787	-1	scf185037	BN946_scf185037.g13	32754	37089	None	4800	969	49486	No_constitutive_exon_found_in_species
TTGTATGCCCCTAGGGAAGTTGTGAGAGGGCACTGATTCCTTGGGAACAGGT	47541	47691	47491	47543	1	scf185037	BN946_scf185037.g17	45843	48969	None	4800	969	49486	No_constitutive_exon_found_in_species
TGCATCGCCCTGGGCGAGCATGCGCTAACACGCTTTTTCTTGGGCAATAGCG	5895	5971	6021	5969	-1	scf184696	BN946_scf184696.g1	5595	6306	None	4800	969	49486	No_constitutive_exon_found_in_species
TGTGTGTACACAATCCCGTTTTCCTGCACTTCACACTAACGGGGCCACAGTG	8644	9004	9054	9002	-1	scf184696	BN946_scf184696.g2	8460	9353	None	4800	969	49486	No_constitutive_exon_found_in_species
CGATAATAACAGCGAGACCGAGGTGACGCTTATTCTAATTGGGCGACTAGGG	49199	49395	49445	49393	-1	scf184696	BN946_scf184696.g13	47802	49736	None	4800	969	49486	No_constitutive_exon_found_in_species
CCCCTGGGCCGAACGGCTCAGGCGCATCCTCACATTCCGCTGGGGAGCAGTC	65516	65968	65466	65518	1	scf184696	BN946_scf184696.g17	63904	65968	None	4800	969	49486	No_constitutive_exon_found_in_species
GGAGTTACGGGCGGGTACTACGGCGGCGCAGGGCATGACCGGGGCGCCAGGC	39806	40060	39756	39808	1	scf184788	BN946_scf184788.g11	38028	40174	None	4800	969	49486	No_constitutive_exon_found_in_species
AAGCATTAACAACCCTCCATGTAGTCCCTTACTGACGTCAAGGGTCATAGTT	42305	42433	42255	42307	1	scf184937	BN946_scf184937.g16	41480	43326	None	4800	969	49486	No_constitutive_exon_found_in_species
TTGTTGTGATATGTTGCTGAGAAGTTGCTGATGCGCTCTGGTGGGAGTAGGC	35571	36241	35521	35573	1	scf184493	BN946_scf184493.g10	34388	36569	None	4800	969	49486	No_constitutive_exon_found_in_species
TGGGTCTATGACATACGTCATTTTGCATCATAAGGCTAACTCAGGGGTAGCT	65884	66127	65834	65886	1	scf184493	BN946_scf184493.g20	62984	67310	None	4800	969	49486	No_constitutive_exon_found_in_species
TATCTTGTCGTTGAGGGGCGTCAAGGAACTAAGAGTATTTTGGGACGCAGAG	66821	67040	66771	66823	1	scf184493	BN946_scf184493.g20	62984	67310	None	4800	969	49486	No_constitutive_exon_found_in_species
GTGTGTGCGTTCTCCCTCAATATCGATCCTGACCACAAACGGGATCACAGCG	56025	56179	56229	56177	-1	scf185028	BN946_scf185028.g20	51127	56467	None	4800	969	49486	No_constitutive_exon_found_in_species
CCGTGCCCGCGAGTACTACAAGTATTTCTGTACTGAGTGCGGGTATACAGCG	7485	7553	7435	7487	1	scf184594	BN946_scf184594.g3	6621	8855	None	4800	969	49486	No_constitutive_exon_found_in_species
GTCCTCGCTACATACCATCGATCCACCGTGTCCTCAAAACAAGGGTCTAGAT	19950	20014	19900	19952	1	scf184594	BN946_scf184594.g6	19254	22265	None	4800	969	49486	No_constitutive_exon_found_in_species
ATGGTGATCGTCGCTCTTTCCCTCGAACACTGCGCTGACAAGGGTTACAGGC	30631	31105	30581	30633	1	scf184594	BN946_scf184594.g9	27933	31105	None	4800	969	49486	No_constitutive_exon_found_in_species
CCCTGCTTGACTGCTGCATATTGTGCCCACTCACGTAACTGGGCGCATAGCT	35343	35555	35605	35553	-1	scf184594	BN946_scf184594.g12	35051	36366	None	4800	969	49486	No_constitutive_exon_found_in_species
GACACTATTTAGGGTGACAATCTGGCATAACATTGCTGACGTGGGATCAGGA	14961	15018	14911	14963	1	scf184774	BN946_scf184774.g2	9742	16138	None	4800	969	49486	No_constitutive_exon_found_in_species
GGTTGGCCCGCATGCAAGGGCTTACGAGTCTGACATCCTGGGTGCTAGAGAT	1901	1941	1851	1903	1	scf184804	BN946_scf184804.g1	1387	2801	None	4800	969	49486	No_constitutive_exon_found_in_species
CCTCATAATGTTACATCTATCCAGTTGTGACCATCGGTGCCGGGATACAGTG	38068	38207	38257	38205	-1	scf184804	BN946_scf184804.g14	36985	38694	None	4800	969	49486	No_constitutive_exon_found_in_species
TGTGATGGGAAGACTTTCTGCTTGCGACTGCTTACAGGGGAGGAGCATAGAC	60894	60975	61025	60973	-1	scf184804	BN946_scf184804.g22	58291	61284	None	4800	969	49486	No_constitutive_exon_found_in_species
TAATGGTCTCACTGGCCTCGTGTGATCCATGCTGAACTTGGGCGGCGTAGGG	30057	30165	30215	30163	-1	scf184600	BN946_scf184600.g11	27152	31288	None	4800	969	49486	No_constitutive_exon_found_in_species
CTTGCGACGAGCATGATTCACCTCCGGCACTCACTTTGTTATGGGCATAGAC	15404	15540	15354	15406	1	scf184823	BN946_scf184823.g5	15050	17084	None	4800	969	49486	No_constitutive_exon_found_in_species
GTGAGCATACCCAGACTTCTCTGCTAGAAACCAACTCACAGGGCGACAAGAT	36031	36197	36247	36195	-1	scf184823	BN946_scf184823.g12	35221	41792	None	4800	969	49486	No_constitutive_exon_found_in_species
TCGCTCTCTATATGTGCGGGTGCTTGAGACTGACTGAGTTGGGACGATAGCT	14322	14573	14623	14571	-1	scf184281	BN946_scf184281.g6	9461	17996	None	4800	969	49486	No_constitutive_exon_found_in_species
GCTCTTGCGGCTAATCTCGATCACAAAGGCTGATTCATAGCGGGTAACAGGG	27203	27334	27384	27332	-1	scf184281	BN946_scf184281.g9	25191	27825	None	4800	969	49486	No_constitutive_exon_found_in_species
TCTTCTCCCCAGCTCCCGGGAGCCTCGACGCTCACACATGGGATCGATAGCG	26916	26947	26997	26945	-1	scf184281	BN946_scf184281.g9	25191	27825	None	4800	969	49486	No_constitutive_exon_found_in_species
CGTGATTACTTCATGTCGTTGATGCAAGAAGGTCTGACTTGGGGCCGTAGGT	40403	40478	40353	40405	1	scf184281	BN946_scf184281.g12	40018	43127	None	4800	969	49486	No_constitutive_exon_found_in_species
TCTCCTCTCAGACCTCCCTGACGGGCCTGTTTTTCCTAACGGGATGATAGAA	56564	56755	56514	56566	1	scf184281	BN946_scf184281.g18	56422	58494	None	4800	969	49486	No_constitutive_exon_found_in_species
GTAGCATCTCATGGATAGTGCTGCACGCGACCTCACTCGGAGGGATCTAGGA	31232	31477	31527	31475	-1	scf184813	BN946_scf184813.g9	29015	33388	None	4800	969	49486	No_constitutive_exon_found_in_species
GGTGTATACTAGTTAGCGCATACCTTCTCGCTAACTGTTGGGCAATGTAGCT	44914	45174	45224	45172	-1	scf184813	BN946_scf184813.g13	44054	45856	None	4800	969	49486	No_constitutive_exon_found_in_species
GCAGCGCGATCGCCCTATTGTATGCGCCTGCCCCCTGTGCCGGGGGACAGCT	54335	54451	54501	54449	-1	scf184813	BN946_scf184813.g15	51608	54670	None	4800	969	49486	No_constitutive_exon_found_in_species
CGTGCGTCCTTCTACGAGCGTGTCAGTGACGACCGGGGCGCGAGATGTAGGT	52512	52615	52665	52613	-1	scf184813	BN946_scf184813.g15	51608	54670	None	4800	969	49486	No_constitutive_exon_found_in_species
GTGGCTATGTGTTCGTGTTGGCTGACCATGATCATGGGTGGGTGAAATAGGT	59907	59932	59857	59909	1	scf184813	BN946_scf184813.g16	57358	60047	None	4800	969	49486	No_constitutive_exon_found_in_species
TTGCCCCACGTGGTTTGAGGATTGATTGGTTTTAATCTCGGGGTTAACAGGT	63144	63304	63354	63302	-1	scf184813	BN946_scf184813.g17	62189	63599	None	4800	969	49486	No_constitutive_exon_found_in_species
GTTGGCGCGCTGTGATCCGGGTCGAGATGGGTGCTCATGAGGGCATACAGGT	62631	62740	62790	62738	-1	scf184813	BN946_scf184813.g17	62189	63599	None	4800	969	49486	No_constitutive_exon_found_in_species
TCACCGTTGCTTCGTGTATGTACACAGGCTGAACCCTCTGGGATGCGTAGTA	16404	16800	16850	16798	-1	scf184615	BN946_scf184615.g4	11151	16920	None	4800	969	49486	No_constitutive_exon_found_in_species
CTAAATCCCTTGCATTGAGTGGGTCGCTTATTCGGATACGTATGGGACAGGC	12969	12984	12919	12971	1	scf185003	BN946_scf185003.g6	11035	13739	None	4800	969	49486	No_constitutive_exon_found_in_species
GTAGGTCTAACTGTGACCATTGTCGCGGGCGCGCTCTAACTGGGATGTAGAC	26250	26280	26330	26278	-1	scf185003	BN946_scf185003.g10	23384	27148	None	4800	969	49486	No_constitutive_exon_found_in_species
ACCCAGCGAGTGTGTGCATGTCTGCCGGAGGCTGATCTGGTGGGCGGCAGAG	39673	39759	39623	39675	1	scf185003	BN946_scf185003.g15	38506	39759	None	4800	969	49486	No_constitutive_exon_found_in_species
GTACTGTACGTCCTAGTCGATTCTTTAACGTCGTGCACGTGGGCGTACAGCG	46181	46300	46131	46183	1	scf185003	BN946_scf185003.g17	42184	47714	None	4800	969	49486	No_constitutive_exon_found_in_species
ATGAGGTGTGTGCGGGATCCGGCTGATGCTGGGGCGGCGTGGGCGCACAGGG	47121	47280	47071	47123	1	scf185003	BN946_scf185003.g17	42184	47714	None	4800	969	49486	No_constitutive_exon_found_in_species
TAGAGCCTCCGCCATATATTCTATGATCTTGACTAACGATCGTATGGGAGTT	18690	18948	18640	18692	1	scf184895	BN946_scf184895.g6	18576	20001	None	4800	969	49486	No_constitutive_exon_found_in_species
CGGGGTCTGTGGTCCCGAGACGAGTGCTGACCTGCGCTGTGCACGGGCAGGA	42657	42741	42607	42659	1	scf184895	BN946_scf184895.g11	42207	42741	None	4800	969	49486	No_constitutive_exon_found_in_species
CCGCCTCCACCCCGGGGCGGCGGGGCGCGGCTCACAGTGCGCGGGCGCAGCG	27889	28082	28132	28080	-1	scf184583	BN946_scf184583.g8	27124	28261	None	4800	969	49486	No_constitutive_exon_found_in_species
GACAGCCTGGGAGAAGAAATTAAGGTGCGCAAACCTCACGGGCGCCGAAGGG	35328	35393	35443	35391	-1	scf184583	BN946_scf184583.g11	34899	36155	None	4800	969	49486	No_constitutive_exon_found_in_species
GCGCCATGCTCGACCCACAATGATTGCTTGACGAGGTATATGGGATGCAGGA	45226	45347	45176	45228	1	scf184583	BN946_scf184583.g13	44350	46085	None	4800	969	49486	No_constitutive_exon_found_in_species
GCGCAGAACCCTGCGCAGGAATATAGCTTTGACTCACTCGGGAGAGGCAGAT	51358	51534	51584	51532	-1	scf184583	BN946_scf184583.g15	50905	54133	None	4800	969	49486	No_constitutive_exon_found_in_species
TGTGTTCCTCGACGATCGTCCATACGTTCCGATACTGAAGAGGGTACCAGAT	6365	6434	6315	6367	1	scf184325	BN946_scf184325.g4	5503	6523	None	4800	969	49486	No_constitutive_exon_found_in_species
TGCGTTTGCGAGCCAGTTGTCGACGTTGATGCTAACTCGCAGGGTCGCAGGT	17430	17512	17562	17510	-1	scf184325	BN946_scf184325.g9	16653	18238	None	4800	969	49486	No_constitutive_exon_found_in_species
GGTGCAGTTCTCGCGTGTGGTCTCCCTCTAACTGACGGATGTGGGACCAGAT	31126	31778	31828	31776	-1	scf184325	BN946_scf184325.g12	30705	34990	None	4800	969	49486	No_constitutive_exon_found_in_species
CTCGTTCATCGGCCCACGCATAGCACAGTCGTTCATGCGGGAAAATGTAGCA	9119	10025	9069	9121	1	scf184640	BN946_scf184640.g4	8637	12131	None	4800	969	49486	No_constitutive_exon_found_in_species
GTAAGTCAGTCCCGCATGGCCTCTGGCTGAACGGGCGATTGTTGGGGGAGAC	27652	27867	27917	27865	-1	scf184640	BN946_scf184640.g10	27009	27932	None	4800	969	49486	No_constitutive_exon_found_in_species
CCTTCGACAGGAGGAATCGTGGGTTCGACCTGATGAATGCGTTGGGACAGGC	25369	25402	25452	25400	-1	scf184907	BN946_scf184907.g7	23265	25545	None	4800	969	49486	No_constitutive_exon_found_in_species
CGGTGGGGCTGGATCGCGCGGGAAGTGCCGCGAGGACGAGGGTGAGGAAGCT	20106	20273	20056	20108	1	scf184794	BN946_scf184794.g6	19017	21151	None	4800	969	49486	No_constitutive_exon_found_in_species
AGTCTCCCGTTCACCCGTTTCTGCGGATCCAGGCTGACGCTGGCGGGCAGAT	4437	4680	4387	4439	1	scf184672	BN946_scf184672.g2	3051	4680	None	4800	969	49486	No_constitutive_exon_found_in_species
TATATTTATTCAGGGACTTTACCGTTCCTTGCCTGGACGGGTGAAGACAGTG	53434	53456	53384	53436	1	scf184672	BN946_scf184672.g17	53067	53456	None	4800	969	49486	No_constitutive_exon_found_in_species
CTGGTAGGCTCCGCTTTGCAACGTCGTCTTAACTGTGGAGTGGGACGCAGAT	35652	35733	35602	35654	1	scf184855	BN946_scf184855.g12	33481	36085	None	4800	969	49486	No_constitutive_exon_found_in_species
AGTACCATTCCCTTTGTCAAAGATGCACAAGTGACCTTGGCGGGTACAAGGA	39405	39708	39758	39706	-1	scf184855	BN946_scf184855.g13	36710	40645	None	4800	969	49486	No_constitutive_exon_found_in_species
GCGGTAAGCACGCTGTGCACACCGAATCACCAGTGCTGACAGGGATGTAGGA	39263	39358	39408	39356	-1	scf184855	BN946_scf184855.g13	36710	40645	None	4800	969	49486	No_constitutive_exon_found_in_species
CGTACTGTGCGTGTGGTATGGCATATCGTGCATCGAGTCACCAAGGGCAGGC	37626	37731	37781	37729	-1	scf184855	BN946_scf184855.g13	36710	40645	None	4800	969	49486	No_constitutive_exon_found_in_species
CTTCTTCCCCTGGGGTGCGCCCTTCTTCTGACCGCACGGGCGGGTGATAGGT	16015	16557	15965	16017	1	scf184760	BN946_scf184760.g6	14412	17972	None	4800	969	49486	No_constitutive_exon_found_in_species
TCCCTCGTCCTTTGGTCCTGCATTGAGCTGAGCTGACCCCGCGGGCGCAGAG	2285	2395	2445	2393	-1	scf184497	BN946_scf184497.g1	455	2821	None	4800	969	49486	No_constitutive_exon_found_in_species
GCTGTGCTTGGTTTGTGCGCGCGTCGGGACGGATGCTGACGGGGAGGCAGTA	1325	1507	1557	1505	-1	scf184497	BN946_scf184497.g1	455	2821	None	4800	969	49486	No_constitutive_exon_found_in_species
TATCGTCTTTGCTTCTACGCTCCGGTGACTGATCTCTCCGCGATGGGCAGGT	9330	9438	9488	9436	-1	scf184497	BN946_scf184497.g3	9330	11333	None	4800	969	49486	No_constitutive_exon_found_in_species
CGTAGGTGATATCAATACATGCAGGTCACGCCATCTCATCTGTGGGACAGAC	38925	39055	39105	39053	-1	scf184497	BN946_scf184497.g11	38925	41803	None	4800	969	49486	No_constitutive_exon_found_in_species
TCGGGCGTATCGTTCGTCGCACTATGGATTACTGAACGCTTGATGGGCAGAG	53213	53393	53163	53215	1	scf184934	BN946_scf184934.g17	51365	55225	None	4800	969	49486	No_constitutive_exon_found_in_species
TCCTCCTTCGTGCCCTCACGTTTCGCTGAACTTCGCCGGGGGTGATGTAGAC	21868	22492	21818	21870	1	scf184585	BN946_scf184585.g5	21608	23178	None	4800	969	49486	No_constitutive_exon_found_in_species
CTCGCCCTCGGGACGGGGGGGGGGACGGACGCTGACGCGCGATCGGGCAGAA	33289	33397	33239	33291	1	scf184585	BN946_scf184585.g9	31032	33397	None	4800	969	49486	No_constitutive_exon_found_in_species
CTGCAGCCACTTTCTGTCGTATTGCCTTGATCTGATCACTACGGGGACAGAC	36037	36443	36493	36441	-1	scf184585	BN946_scf184585.g10	34397	37143	None	4800	969	49486	No_constitutive_exon_found_in_species
AGTTATTTCCTGCGCGTTCGGGCCGTGCATGGCTGACTTTGGGGCGGTAGAT	8061	8126	8176	8124	-1	scf184707	BN946_scf184707.g3	8061	9767	None	4800	969	49486	No_constitutive_exon_found_in_species
GAGAGCAGCCGACTGATTTGTTGTTCCGAGACTGACGGGCAGCCACAAAGCC	13816	13907	13766	13818	1	scf184707	BN946_scf184707.g5	13300	14653	None	4800	969	49486	No_constitutive_exon_found_in_species
GACGAAGAACACATACCGTTGTAGGCGAAGGTGCCGGGATGGATACACAGCC	26852	27075	27125	27073	-1	scf184707	BN946_scf184707.g11	26852	27179	None	4800	969	49486	No_constitutive_exon_found_in_species
CACCTCGAGATATTGTCTGTCCAGCTTGGCGCACCAGACGGGAACGCTAGGC	35844	36230	36280	36228	-1	scf184707	BN946_scf184707.g14	35844	36543	None	4800	969	49486	No_constitutive_exon_found_in_species
CTTCACGTCCGGGGAAGCCTGTCACTCACAAAGCGGCGGGACCGAACAAGCT	3413	3532	3363	3415	1	scf184828	BN946_scf184828.g2	1251	5213	None	4800	969	49486	No_constitutive_exon_found_in_species
CTACAAGTTTAGATGTCGAGGCAAACCCTGATATCGTGTGACAGGGGAAGCT	14271	14419	14469	14417	-1	scf184828	BN946_scf184828.g6	11188	16556	None	4800	969	49486	No_constitutive_exon_found_in_species
AATTTATTTGTTGTTGTTTTGCAAAAGCTAAAGGTGCTCTCGGGAATCAGGC	32998	33079	33129	33077	-1	scf184654	BN946_scf184654.g10	30812	33330	None	4800	969	49486	No_constitutive_exon_found_in_species
TTCATTTATTTCAGAAATGGCGAGCCTATGCTGACAATTGGGCGGTGCAGTT	36861	36870	36811	36863	1	scf184780	BN946_scf184780.g10	35230	36870	None	4800	969	49486	No_constitutive_exon_found_in_species
GAATCGCATGCGCGGTATGAGGCTGATCGCAGAACGTCGGGCGACGGTAGGT	14878	14989	15039	14987	-1	scf184833	BN946_scf184833.g4	14406	15108	None	4800	969	49486	No_constitutive_exon_found_in_species
TATACCATAGTCGCTCGGCCCAGCTTTACTCAAGTGTCGTACCTGGGAAGAT	26792	26820	26870	26818	-1	scf184833	BN946_scf184833.g7	25160	29122	None	4800	969	49486	No_constitutive_exon_found_in_species
TGATTCCATCGCATGCGGCTAGGCTGCGGAGCACCTCAGCGGGCATATAGGC	5113	5257	5307	5255	-1	scf184636	BN946_scf184636.g3	5030	6009	None	4800	969	49486	No_constitutive_exon_found_in_species
CTCGGGACAATCTGGGCCGTGTCTTGCTGTGCTGATGATTCGGGGTGCAGAC	7619	7721	7569	7621	1	scf184636	BN946_scf184636.g4	6304	7813	None	4800	969	49486	No_constitutive_exon_found_in_species
CCTTCAGCATTATGGCCGGAGTGCTGACGCTGTGTTCGACGGGGAAACAGGT	18693	19420	18643	18695	1	scf184636	BN946_scf184636.g9	16302	24815	None	4800	969	49486	No_constitutive_exon_found_in_species
TAACCGCGAGCATATGCACCGGTGATCCTGACTGCGGGTGTGGATGACAGGT	43674	43801	43851	43799	-1	scf184636	BN946_scf184636.g17	43404	44491	None	4800	969	49486	No_constitutive_exon_found_in_species
TAGCCATTGACGCGTTCTGCAACCGCGCATTGATTCAAGCAGGGATCCAGGA	28664	28781	28831	28779	-1	scf184965	BN946_scf184965.g10	26846	30528	None	4800	969	49486	No_constitutive_exon_found_in_species
TAGCGCACTTGGAGCGGTTTTTCTGATAGCGGATGGATGTGGGAATGCAGCA	31287	31626	31237	31289	1	scf184965	BN946_scf184965.g11	31117	31626	None	4800	969	49486	No_constitutive_exon_found_in_species
GACACGTGTGGTTTGCTGACATGCTGGCCTTCTTCGTGCGGATGGGATAGTG	4712	4870	4920	4868	-1	scf184782	BN946_scf184782.g1	4712	5975	None	4800	969	49486	No_constitutive_exon_found_in_species
CAGCACGCACTGCTCCGGTCCCAGATGATCAGATCGCGTATAGAGGGCAGTG	24114	24205	24064	24116	1	scf184782	BN946_scf184782.g8	22630	26892	None	4800	969	49486	No_constitutive_exon_found_in_species
TTGCCTTGAATACGCAAGGTTCGATCGATTTCGAACGACTAGGGAATCAGAG	37573	37642	37692	37640	-1	scf184913	BN946_scf184913.g13	35510	38449	None	4800	969	49486	No_constitutive_exon_found_in_species
GTGAACGATCGGCTGTGGTATACAGTAATGCATGCTCAACGACGGGGCAGGT	42194	42220	42144	42196	1	scf184916	BN946_scf184916.g14	41942	45117	None	4800	969	49486	No_constitutive_exon_found_in_species
TCAGGCGTATGAACTAGTTGACGGAGTCTTTGCTTCGTCTGCGGGGTCAGGG	20801	20961	21011	20959	-1	scf184674	BN946_scf184674.g6	19433	21141	None	4800	969	49486	No_constitutive_exon_found_in_species
GTTTATGCGGGAAATCATACTTACGATCGTTGCTAATATGGGCGTAACAGCG	20509	20723	20773	20721	-1	scf184674	BN946_scf184674.g6	19433	21141	None	4800	969	49486	No_constitutive_exon_found_in_species
CTTTGTGTCGTCCTGGTGCAGTATTCCACGAACTCAGAGGGATGGCATAGGT	39473	39645	39423	39475	1	scf184850	BN946_scf184850.g14	39207	41551	None	4800	969	49486	No_constitutive_exon_found_in_species
GCGCAACGATCATAACATTATCCGCTGACATGCTAACCTCCGGGCGATAGGA	7453	7723	7773	7721	-1	scf184632	BN946_scf184632.g4	6679	8297	None	4800	969	49486	No_constitutive_exon_found_in_species
GACTGCTCAGCGGGAACCATATATCAGCTTACATACCACGGAGGGAATAGAC	46275	46426	46476	46424	-1	scf184632	BN946_scf184632.g17	46275	48319	None	4800	969	49486	No_constitutive_exon_found_in_species
AAGTGCTTCCGATACCTCACCTGGAGTCCGACAGCTGAGGAGGGCCACAGGC	31031	31075	30981	31033	1	scf185012	BN946_scf185012.g9	30745	31440	None	4800	969	49486	No_constitutive_exon_found_in_species
GCGTCGTAGTGTGCCTGTGCTATGTGCTGAGACTGATCTGTGGGGTGTAGGT	20827	20932	20982	20930	-1	scf185027	BN946_scf185027.g8	18829	22602	None	4800	969	49486	No_constitutive_exon_found_in_species
TTGTGAGTACTTTGCCTCAAGCCAGGGATGCACGTCTTCACAGGGAACAGCA	25294	25502	25244	25296	1	scf184777	BN946_scf184777.g13	24878	30059	None	4800	969	49486	No_constitutive_exon_found_in_species
ACGTCAGTATCTCGAGCGTTCCGCTTTACTGACCATTTGTGGGCGGCTAGTT	11436	11651	11386	11438	1	scf184871	BN946_scf184871.g4	8657	13167	None	4800	969	49486	No_constitutive_exon_found_in_species
GTGTTGTCATCGAGTTCACTGGTGAGGTCTGAGAAAGCGGGTGAATACAGCG	14036	14109	14159	14107	-1	scf184871	BN946_scf184871.g5	13621	15190	None	4800	969	49486	No_constitutive_exon_found_in_species
GTCTGCTTCCTGTGGCGTGATTGTCGTGACATTGACCGTGATCGGGGCAGGT	7583	7606	7656	7604	-1	scf184961	BN946_scf184961.g3	3389	10874	None	4800	969	49486	No_constitutive_exon_found_in_species
TTGTTGTTCGCTCACTGCTCCGTGGTTGTGGTGGTGCTTATGATGGGTAGGC	5835	6772	6822	6770	-1	scf184961	BN946_scf184961.g3	3389	10874	None	4800	969	49486	No_constitutive_exon_found_in_species
GGTAAGCATCATAGGTACCTTTTCTGCATGGAGGCTAAGTGAGGGCGGAGAT	24337	24461	24287	24339	1	scf184961	BN946_scf184961.g8	24127	26425	None	4800	969	49486	No_constitutive_exon_found_in_species
TTGTCTCGTCTACAGATGTAGCCTGCGCGAGAGGCTCATTCGGGATGCAGTC	33935	34026	34076	34024	-1	scf184961	BN946_scf184961.g13	32450	34580	None	4800	969	49486	No_constitutive_exon_found_in_species
TTTTACCTTGCCTGGACGTGTATGCACCTGATATATCTGTGGGATTGCAGTT	33798	33872	33922	33870	-1	scf184961	BN946_scf184961.g13	32450	34580	None	4800	969	49486	No_constitutive_exon_found_in_species
CCAACCGTTTAACCAGTGCAACTACGTGTTGACCCAGGGCGAACGCGCAGCT	40672	40979	40622	40674	1	scf184961	BN946_scf184961.g16	39985	45281	None	4800	969	49486	No_constitutive_exon_found_in_species
GTGATCCGCAGAGATGCGACGGGCGAACGCTCATGGCGGGCGGGATACAGGG	43852	43953	43802	43854	1	scf184961	BN946_scf184961.g16	39985	45281	None	4800	969	49486	No_constitutive_exon_found_in_species
GTACATTATTATCCATCGCTGAGTGCGAGGCCGCTCATACGAAGGGGCAGAG	13938	14047	14097	14045	-1	scf184593	BN946_scf184593.g5	12623	16363	None	4800	969	49486	No_constitutive_exon_found_in_species
GTAAAGATTTTTGTGACTGCGCTGACGTGAAGCTGACGTTCGGGGTGTAGAC	33093	33331	33043	33095	1	scf184593	BN946_scf184593.g9	31883	34394	None	4800	969	49486	No_constitutive_exon_found_in_species
ACGCCTCTTGACATCGTGTGGACAGACGAGATTCATAGCTGAGGGCCTAGTA	38015	38091	38141	38089	-1	scf184593	BN946_scf184593.g11	37125	38197	None	4800	969	49486	No_constitutive_exon_found_in_species
TCTCCCTGTGTCCTATGGGAACCTTTCCATAGCTCACGCGATTAGGGTAGCG	42525	43130	43180	43128	-1	scf184750	BN946_scf184750.g11	41804	43513	None	4800	969	49486	No_constitutive_exon_found_in_species
CGGTACATCAGCGTGCCCATCTCTGTCGCGTGTCTGACGCCAGCGGGTAGGT	17588	17638	17538	17590	1	scf184355	BN946_scf184355.g9	16634	18504	None	4800	969	49486	No_constitutive_exon_found_in_species
TGCTGCGCAGTGCGGGGAGGATGCGTGCTGATGTGCGGTTGCACGGGCAGGC	18206	18355	18156	18208	1	scf184355	BN946_scf184355.g9	16634	18504	None	4800	969	49486	No_constitutive_exon_found_in_species
GGTATTGCGATATGGGCCACATACTTCCCATGTTGAACCCACTGGGGTAGGC	24765	24872	24715	24767	1	scf184693	BN946_scf184693.g7	23870	25618	None	4800	969	49486	No_constitutive_exon_found_in_species
TCTCAAGAACGCCGTGGCGGCGAAGGGCGCAACGTTACTGGGAACCGCAGCG	12362	12393	12312	12364	1	scf184761	BN946_scf184761.g6	11626	12393	None	4800	969	49486	No_constitutive_exon_found_in_species
CAGTGTGCACTTCCCGCACCGCCGGTAAAGAGACATGGGCTGATGCGGAGCG	17512	17828	17462	17514	1	scf184603	BN946_scf184603.g4	16927	18703	None	4800	969	49486	No_constitutive_exon_found_in_species
TCCGAGGCTCATAGGCCACTCTCGAGCCATGTCGCTATTCATCACGGGAGCG	31668	31985	32035	31983	-1	scf184687	BN946_scf184687.g10	31570	32822	None	4800	969	49486	No_constitutive_exon_found_in_species
AAAAAAGTGAGTAATGGTCTACGTATGCTGTTAATGAGACGGGACTGAAGCA	37808	38392	38442	38390	-1	scf184687	BN946_scf184687.g12	37808	39086	None	4800	969	49486	No_constitutive_exon_found_in_species
CCGCTTAGATATCTGTATCGCTGCGGCGGGGATTTTACGAGGGGCTACAGAC	12754	12789	12704	12756	1	scf184305	BN946_scf184305.g4	12103	13405	None	4800	969	49486	No_constitutive_exon_found_in_species
TTGGTATTGGTTTCCGTGTATCTCTTTGTGTTCCCGCGCCGGGTTTGAAGGG	31400	31472	31522	31470	-1	scf184875	BN946_scf184875.g10	31400	32614	None	4800	969	49486	No_constitutive_exon_found_in_species
TCACCTCCTTTGCGGCTGTACGGCGGTCTGAGAGGTTCGATGACGGGTAGAT	35330	35421	35280	35332	1	scf184353	BN946_scf184353.g10	34521	36974	None	4800	969	49486	No_constitutive_exon_found_in_species
ATACCTGCGCGGACACGCCCCTTCGCGACACTGAGCTGGGAGATCGACAGTT	17355	17434	17305	17357	1	scf184705	BN946_scf184705.g7	17183	19171	None	4800	969	49486	No_constitutive_exon_found_in_species
GTACGTTGCCGATGCCCCCCTCGTTGGTGATGCGCTAACACGGGGCATAGTC	30261	31083	30211	30263	1	scf184705	BN946_scf184705.g11	29184	31083	None	4800	969	49486	No_constitutive_exon_found_in_species
TTTATAGCTTCTCGTACCGGCGCACAACAGGCTGATAGCTATTGGGACAGAT	38978	39155	39205	39153	-1	scf184705	BN946_scf184705.g12	36460	41286	None	4800	969	49486	No_constitutive_exon_found_in_species
TGAGTATGGTTCGTGGCTCGTTCCACGTGGAGACTGACGGGAATGCATAGGC	1400	1505	1350	1402	1	scf184786	BN946_scf184786.g1	891	1896	None	4800	969	49486	No_constitutive_exon_found_in_species
TATCTATCGGACGATCGTGAGAATCCGTACATCCTTACTGTGGGGTATAGCA	21336	21413	21463	21411	-1	scf184786	BN946_scf184786.g8	21094	22509	None	4800	969	49486	No_constitutive_exon_found_in_species
GAGTGCCCTTCCATGGCACTGCTCATCTGCATGCTGACTCGGGAATAAAGAC	18463	18623	18673	18621	-1	scf184926	BN946_scf184926.g7	17634	20118	None	4800	969	49486	No_constitutive_exon_found_in_species
GGTTGTGGATTGGATAGGAAGCGCTGAGCCGTCGTCGTCGGTGGGTACAGTT	17664	17753	17803	17751	-1	scf184671	BN946_scf184671.g5	14452	18164	None	4800	969	49486	No_constitutive_exon_found_in_species
TAAACGTATCGTGCTTCCGCCGCCCTCTGGCACACTTCCGGGACGTGCAGGC	27734	27834	27684	27736	1	scf184671	BN946_scf184671.g8	27390	28348	None	4800	969	49486	No_constitutive_exon_found_in_species
GCTGGAATCTCCTTCTTGCCCTATCTGCCACTTCTCTTGACAGGCGGGAGAA	28235	28348	28185	28237	1	scf184671	BN946_scf184671.g8	27390	28348	None	4800	969	49486	No_constitutive_exon_found_in_species
CCTTGGGTGAAGTCAATACATCTCTTGCTAATGAAGTTACATGGGGAAAGGG	5979	6180	6230	6178	-1	scf184722	BN946_scf184722.g3	5317	6591	None	4800	969	49486	No_constitutive_exon_found_in_species
GTCATTTATTCAGGGACTTTACCGTTCCTTGCCTGGACGGGTGAAGACAGTG	3941	3963	4013	3961	-1	scf184605	BN946_scf184605.g3	3941	4324	None	4800	969	49486	No_constitutive_exon_found_in_species
TCCTCCTTCGCTCTCTTTGCCTGCCTGCATACAAACTCGTGGGACAACAGGA	30489	30626	30676	30624	-1	scf184605	BN946_scf184605.g9	29593	31111	None	4800	969	49486	No_constitutive_exon_found_in_species
GAGATCAAGGCGCTCGCCAGTTTGCCCGCGTCTCTCCTTGGGACTGGCAGCG	18198	18463	18148	18200	1	scf184622	BN946_scf184622.g4	17825	19410	None	4800	969	49486	No_constitutive_exon_found_in_species
TGCTTGTGCTTGCGGGACCTCCGCTTTGGCGCCGTGCTCATGGGAAGCAGCT	19176	19278	19126	19178	1	scf184622	BN946_scf184622.g4	17825	19410	None	4800	969	49486	No_constitutive_exon_found_in_species
GTCCGCCTTGGTTGCGTGGAGATAGTTTCTTAAGGAGGTCGCGGGATTAGGC	33539	33625	33675	33623	-1	scf184971	BN946_scf184971.g13	33366	34047	None	4800	969	49486	No_constitutive_exon_found_in_species
GTCATTTATTCAGGGACTTTACCATTCCTTGCCTGGACGGGTGAAGACAGTG	35353	35375	35425	35373	-1	scf184986	BN946_scf184986.g11	35353	35736	None	4800	969	49486	No_constitutive_exon_found_in_species
AACGTCATGGCCATTGGGAATGGCTTGGAATAACCTTATTGCTGGGACAGGA	10672	10803	10853	10801	-1	scf184972	BN946_scf184972.g6	9267	10921	None	4800	969	49486	No_constitutive_exon_found_in_species
CGAGTGATTCGCGCGGTTATGTATGCCTATGGGCGCTGACGTCGGGCAAGGT	15921	15981	15871	15923	1	scf184972	BN946_scf184972.g8	15578	17593	None	4800	969	49486	No_constitutive_exon_found_in_species
TGGTGCTCTGGATCTCCGTCCCGTGCTGTGCTGATAACATGGGAATACAGCG	16994	17022	16944	16996	1	scf184972	BN946_scf184972.g8	15578	17593	None	4800	969	49486	No_constitutive_exon_found_in_species
TCGCCCACGTCGCATGGGAATATGTTCTGATTCGCGCGCATGGGAACCAGCC	35360	35597	35647	35595	-1	scf184819	BN946_scf184819.g10	33355	35701	None	4800	969	49486	No_constitutive_exon_found_in_species
AGTCCACCGATCCGTGTACTGTGAGAACACTGATCTGAGAGGGTAGACAGGT	18367	18488	18538	18486	-1	scf184950	BN946_scf184950.g5	17137	18954	None	4800	969	49486	No_constitutive_exon_found_in_species
AACCGGCTGTTACACAATCATTCATTGGTACTCAACGGGAACAACGGCAGAA	30189	30329	30379	30327	-1	scf184712	BN946_scf184712.g9	27930	30651	None	4800	969	49486	No_constitutive_exon_found_in_species
TCGGGCGTATCGTTCGTCGCACTATGGATTACTGAACGCTTGATGGGCAGAG	33961	34141	34191	34139	-1	scf184712	BN946_scf184712.g10	32129	35609	None	4800	969	49486	No_constitutive_exon_found_in_species
GCACCTCCAACCGAGAGCGGGGGTGACTGACGAGGGTTCGTGCGGGACAGGG	21227	21394	21177	21229	1	scf184501	BN946_scf184501.g8	20490	21828	None	4800	969	49486	No_constitutive_exon_found_in_species
CCTTCTCCTGCACGTTCTCATGTCATTGGATAATTGAAGGGGTGGTGTAGCC	6503	6556	6606	6554	-1	scf184903	BN946_scf184903.g4	6386	6859	None	4800	969	49486	No_constitutive_exon_found_in_species
CTATCGGGCGCATGATCCCCGTGTTCACCATTCACGGGCGACGGCAACAGGA	26978	28377	26928	26980	1	scf184903	BN946_scf184903.g13	25643	28931	None	4800	969	49486	No_constitutive_exon_found_in_species
GCCCCTCCAATGGGTTTCAACGATGCTGACTGCCTGTACGGGATATGCAGGT	4223	4389	4439	4387	-1	scf184575	BN946_scf184575.g2	3958	4567	None	4800	969	49486	No_constitutive_exon_found_in_species
TCGATTCCGCGGCTAGACATGTATGCTGGAGATCGCTAACGGGGTTACAGTC	12316	12405	12266	12318	1	scf184414	BN946_scf184414.g4	10291	12405	None	4800	969	49486	No_constitutive_exon_found_in_species
GACGAGGTGGCGAAGGCCTTAGCGGCCTACTTCGGAAACGAGGGGTCCAGCC	30811	30932	30761	30813	1	scf184414	BN946_scf184414.g10	29790	30932	None	4800	969	49486	No_constitutive_exon_found_in_species
GGCGGCTTCTACTTTGATGGGAAGTGCCAGTAAAGTATATGGGAACGCAGTG	17487	17603	17653	17601	-1	scf184701	BN946_scf184701.g6	16668	20094	None	4800	969	49486	No_constitutive_exon_found_in_species
TTAGACCGCGATTGTGGAGGCGCTGACCGCCGGGTGGTGGGGCGATGTAGCG	20771	20797	20847	20795	-1	scf184411	BN946_scf184411.g7	20771	23255	None	4800	969	49486	No_constitutive_exon_found_in_species
ACGTCCCTACAACTGGACATGGTAAGCGCCGTCGCTGACAAGAGGGATAGAA	6704	7145	7195	7143	-1	scf184679	BN946_scf184679.g3	6082	7509	None	4800	969	49486	No_constitutive_exon_found_in_species
CCCCGCTCGAGGACCTGCGCGAGCACCTACGCGCGCGCTTGGGTGCGCAGGC	19875	20157	20207	20155	-1	scf184679	BN946_scf184679.g9	19875	20416	None	4800	969	49486	No_constitutive_exon_found_in_species
GTAGGAGGTCGGGGTACGATAGCTCGGCGACTACTCATCACGGGACACAGGT	13088	13197	13038	13090	1	scf184771	BN946_scf184771.g4	12776	16490	None	4800	969	49486	No_constitutive_exon_found_in_species
CTCAAAAAACAAGGGATTCCGCGCCGCTTATTCGCTTTTGCGGGGGCAAGCT	14949	15285	14899	14951	1	scf184771	BN946_scf184771.g4	12776	16490	None	4800	969	49486	No_constitutive_exon_found_in_species
GTGAACCGTCTCCCTACCAAGCATCGATCATGAACTAAGGCGGGATATAGGA	15335	15370	15285	15337	1	scf184771	BN946_scf184771.g4	12776	16490	None	4800	969	49486	No_constitutive_exon_found_in_species
CTCATCTTGTCCTGTGCAGTGCATACTGACGCGTTGGACTATGGGAATAGAT	15800	15947	15750	15802	1	scf184771	BN946_scf184771.g4	12776	16490	None	4800	969	49486	No_constitutive_exon_found_in_species
ATCCGGTGGGGAGCATGATTGTCCAAGCGACGCTCACGCAAATCGGGTAGGT	17656	17759	17809	17757	-1	scf184831	BN946_scf184831.g8	16633	18747	None	4800	969	49486	No_constitutive_exon_found_in_species
CGCATCCCCTCGTGTTTGCCGAATACGAATACCGCGCGACGGGTCGGGAGCG	17349	17815	17865	17813	-1	scf184392	BN946_scf184392.g5	17017	19319	None	4800	969	49486	No_constitutive_exon_found_in_species
CGTGTCTGCGCGCGAGACCGCGAGAAGTGCGCTGATCCACGCGGGTGCAGGC	6649	6755	6599	6651	1	scf184944	BN946_scf184944.g2	4752	8511	None	4800	969	49486	No_constitutive_exon_found_in_species
TGGAGGAGGAAGGCGGCGGCGGAGAACGACGAGGAGTACGAGGGGTCGAGTG	28248	28312	28198	28250	1	scf184944	BN946_scf184944.g8	27477	28312	None	4800	969	49486	No_constitutive_exon_found_in_species
CATCCAAACCTCGCGAGGGCTGATCATCCTCTCTGGATCGTGATGGGTAGGG	8496	8661	8711	8659	-1	scf184772	BN946_scf184772.g3	8496	10907	None	4800	969	49486	No_constitutive_exon_found_in_species
CGTGTGTTGAGGGAGGCGGAGGAGCTACGCGCGGCGGGGAGCGGGACGAGGG	1912	2071	2121	2069	-1	scf185022	BN946_scf185022.g2	1299	2181	None	4800	969	49486	No_constitutive_exon_found_in_species
GCGGTAAGGTGGAGCACTTCGTGCCTGCCGTCTGGGTGCCCGACGGGAAGAC	10917	11072	11122	11070	-1	scf185022	BN946_scf185022.g5	10917	14459	None	4800	969	49486	No_constitutive_exon_found_in_species
TGAGTTGCTCTCCGATGTGTTGTATCACGACATGCTGAGGGACAGTGCAGTG	7405	7530	7580	7528	-1	scf184346	BN946_scf184346.g3	6389	9566	None	4800	969	49486	No_constitutive_exon_found_in_species
TCCTTGGAAGCCTATGTATATTTCTCACCTTCTAGACGGTGATGGGCCAGCA	22396	22537	22587	22535	-1	scf184839	BN946_scf184839.g11	21048	26706	None	4800	969	49486	No_constitutive_exon_found_in_species
GTTTGCAATACGGCGGTCCCGATCTTTTCGGGTTTTTGACAACGGGTTAGGC	14656	14716	14766	14714	-1	scf185034	BN946_scf185034.g6	13679	15585	None	4800	969	49486	No_constitutive_exon_found_in_species
TTCCGGGTTGGATGTCGAAGGGCATGACTCTGACAAATTCTGGGGCGTAGTC	8868	9039	9089	9037	-1	scf184870	BN946_scf184870.g2	7474	9325	None	4800	969	49486	No_constitutive_exon_found_in_species
GTCCACGCGCCCCTTCGTAATACAAAAAGTGCTGATTGATTCTGGGAAAGTG	18102	18387	18052	18104	1	scf184382	BN946_scf184382.g6	12750	22017	None	4800	969	49486	No_constitutive_exon_found_in_species
GGCAATCCTGCGGGGAATATGGCAGTGCTCACTGGGCAATGTGCGGGCAGGT	1541	1679	1729	1677	-1	scf184848	BN946_scf184848.g1	1541	3904	None	4800	969	49486	No_constitutive_exon_found_in_species
TTTATAGCTTCTCGTACCGGCGCACAACAGGCTGATAGCTATTGGGACAGAT	3357	3534	3307	3359	1	scf184779	BN946_scf184779.g1	1701	4105	None	4800	969	49486	No_constitutive_exon_found_in_species
TCTGAGGACGCTCGCAAGCTGAACCCACCATCCGTGCGCTTGGGAAACAGGG	13491	13597	13647	13595	-1	scf184703	BN946_scf184703.g3	11119	14060	None	4800	969	49486	No_constitutive_exon_found_in_species
ATCATGTCGCGGTACTGAACGGGATGTACCCCACGGAAACGCGGGGCCAGCC	15179	15399	15129	15181	1	scf184677	BN946_scf184677.g6	14620	16864	None	4800	969	49486	No_constitutive_exon_found_in_species
GTGCTCGCACCGGTCGCGGACGTATCGCTGATGGGTCGTCGGGCGGACAGAT	14092	14116	14166	14114	-1	scf184370	BN946_scf184370.g8	12937	15054	None	4800	969	49486	No_constitutive_exon_found_in_species
CGTGCGCTCTGACATGTCTGATTGAGCGGGCAGGCTGACTGTGGGATCAGCG	13715	13973	13665	13717	1	scf184599	BN946_scf184599.g2	10647	14450	None	4800	969	49486	No_constitutive_exon_found_in_species
ACGTTATGCCTCATCTTCAGGAGAGTGCGATGCTCACATGGGGCATGCAGTC	12818	13277	12768	12820	1	scf184455	BN946_scf184455.g3	12720	13826	None	4800	969	49486	No_constitutive_exon_found_in_species
ACGTGCAGCCCATGTACATAGGTGGCTTATCGTATCTCAATGGGGTATAGGG	4594	5014	5064	5012	-1	scf184568	BN946_scf184568.g1	468	5453	None	4800	969	49486	No_constitutive_exon_found_in_species
GAATGAATATTGAGCGATGTCCCCGCGCTGCGTGGCTGACGGGGTGGCAGGC	24256	24428	24206	24258	1	scf184568	BN946_scf184568.g11	21801	25536	None	4800	969	49486	No_constitutive_exon_found_in_species
AGATAGCACCGCGTGCTGACGGCGACGATTTTCTTGGGCCGGATACGCAGGG	8491	8597	8647	8595	-1	scf184826	BN946_scf184826.g3	8491	10566	None	4800	969	49486	No_constitutive_exon_found_in_species
TCTGGCGTCTCGAGCTGGCATCATCTGACGGGGCACACGCGGGCGCGCAGGC	13317	13444	13494	13442	-1	scf184776	BN946_scf184776.g3	11857	14421	None	4800	969	49486	No_constitutive_exon_found_in_species
GACTGCTCAGCGGGAACCATATATCAGCTTACATACCACGGAGGGAATAGAC	24906	25006	24856	24908	1	scf184663	BN946_scf184663.g11	23013	25462	None	4800	969	49486	No_constitutive_exon_found_in_species
AGGATGGCAAAGTCGAAACCCTGTTGCTACGGCCGCTGACGGGGGACAAGTG	16063	16237	16013	16065	1	scf184280	BN946_scf184280.g8	14444	16645	None	4800	969	49486	No_constitutive_exon_found_in_species
CATCTACGTAGCAGCATCAACTCTGAACTGATTGATCCGGGGACGCGCAGTG	10862	11004	11054	11002	-1	scf184704	BN946_scf184704.g5	10666	17112	None	4800	969	49486	No_constitutive_exon_found_in_species
GTTATGTTTGCCAAGCCTTGCTGCAGATGTGCTAACGAAGAGTGGGGAAGCA	23502	23574	23624	23572	-1	scf184704	BN946_scf184704.g7	23254	24357	None	4800	969	49486	No_constitutive_exon_found_in_species
GCCGTTGTGTCTATTCTCGCTCGGCGAGGGCATGCCTCAAAGGGACGTAGGG	12992	13277	13327	13275	-1	scf184332	BN946_scf184332.g4	10534	15197	None	4800	969	49486	No_constitutive_exon_found_in_species
ATGTAATAAAACATACCATATTTGGCAGATAGCATTCTGAGGGGCCATAGGC	21946	22050	21896	21948	1	scf184461	BN946_scf184461.g5	21810	22488	None	4800	969	49486	No_constitutive_exon_found_in_species
TCGCTTTCGCTCTTGTATCACGGCAGAGGACACCTTTGTTAACCAGGGAGCA	21733	21823	21873	21821	-1	scf184923	BN946_scf184923.g6	19629	23201	None	4800	969	49486	No_constitutive_exon_found_in_species
GTCATTTATTCAGGGACTTTACCGTTCCTTGCCTGGACGGGTGAAGACAGTG	3941	3963	4013	3961	-1	scf184952	BN946_scf184952.g3	3941	4324	None	4800	969	49486	No_constitutive_exon_found_in_species
CTCAACCAACGGTTCCATGGAAGGTAGTTGGCTGATCGCCGTGGGATGAGCA	11716	11851	11901	11849	-1	scf184709	BN946_scf184709.g5	10405	14860	None	4800	969	49486	No_constitutive_exon_found_in_species
CTCCGACCGGCTTTGATGAGTTGTGCAACGCCTGACCTTGGGATATGTAGAC	21588	21744	21794	21742	-1	scf184709	BN946_scf184709.g8	21340	21929	None	4800	969	49486	No_constitutive_exon_found_in_species
TCTTTCAATAGTCTTTGGCTCGTGCAGGTATAATGCTAACATGCGGGCAGGG	8179	8555	8605	8553	-1	scf184692	BN946_scf184692.g3	8179	12940	None	4800	969	49486	No_constitutive_exon_found_in_species
GTCTCTTAGGCACACGTGGCTTCAGGCGACTCACCGTATAATGGGCGCAGGT	17966	18085	18135	18083	-1	scf184692	BN946_scf184692.g6	17578	19120	None	4800	969	49486	No_constitutive_exon_found_in_species
CAGCTACAATTGTGCATCTCTCGCGTGACTGATCCACCGTGAAGGGTCAGTC	17578	17778	17828	17776	-1	scf184692	BN946_scf184692.g6	17578	19120	None	4800	969	49486	No_constitutive_exon_found_in_species
TCACTATTCGCAAGTATCGCTGAGCTGCGAGGCTTATAGAAGGGAACCAGGC	11933	12061	12111	12059	-1	scf184645	BN946_scf184645.g4	10748	12260	None	4800	969	49486	No_constitutive_exon_found_in_species
CTCGTCTGACCATGGCGCGTGCCGCTCTACTCAATCTAAAGGGGACGCAGTA	4034	5531	3984	4036	1	scf184664	BN946_scf184664.g1	2337	5531	None	4800	969	49486	No_constitutive_exon_found_in_species
AGTTCAGCTGCTCATTGTCGTCTTATCAGCTCCTGACAAGGGACACGCAGCC	12260	13239	12210	12262	1	scf184548	BN946_scf184548.g2	9123	13239	None	4800	969	49486	No_constitutive_exon_found_in_species
TGAGTCGTTCATTTGTACGCCTTGCAATTCATACTGACGGGCAGGTGCAGGT	14972	14986	14922	14974	1	scf184548	BN946_scf184548.g3	14479	15810	None	4800	969	49486	No_constitutive_exon_found_in_species
GATGGAGATACCCTCGGTGCCATGCGCATTGTGCAGGGCACTGAAAGCAGGC	4916	5477	5527	5475	-1	scf184811	BN946_scf184811.g3	4254	6496	None	4800	969	49486	No_constitutive_exon_found_in_species
TAGAGTTGTCACTTGAAGCGGCGCCATCCTCACTAGCCTTGTTTGGGAAGGT	17186	17390	17440	17388	-1	scf184900	BN946_scf184900.g5	12902	17640	None	4800	969	49486	No_constitutive_exon_found_in_species
TTGAGGAGGCACGCCTCACTCCGTCCTGGTAGCTTTTTTCGGGATCATAGAC	18832	18885	18782	18834	1	scf184900	BN946_scf184900.g6	18354	20058	None	4800	969	49486	No_constitutive_exon_found_in_species
TCTTCTCACAATTGCCGAAGAGATGGTAGTTCTTACTCCATAGGGATCAGCT	8781	9197	9247	9195	-1	scf184517	BN946_scf184517.g2	8615	9310	None	4800	969	49486	No_constitutive_exon_found_in_species
GGCGTTTTGGCTCTCGCGCTGACATTGACAGGCGGAGGGGGGCGGTGCAGGG	4179	4341	4391	4339	-1	scf184523	BN946_scf184523.g3	4179	5272	None	4800	969	49486	No_constitutive_exon_found_in_species
CGCCGCCCATCATGTGCTCACCTCGTCCCGTGTCCCTCTTTGATGGGCAGGC	17538	17942	17992	17940	-1	scf184449	BN946_scf184449.g6	17333	18742	None	4800	969	49486	No_constitutive_exon_found_in_species
AATATCAGGTAGTTGTTGGGCTCTTGGCATCTTGTACTCTGGGGTTGCAGGT	10138	10245	10295	10243	-1	scf184725	BN946_scf184725.g4	7889	11004	None	4800	969	49486	No_constitutive_exon_found_in_species
TGAGCGGTTTTAGCCAGTTTGCAAGTGTACGTCTGACACTAGGGCTGTAGGT	7142	7249	7299	7247	-1	scf184814	BN946_scf184814.g3	6686	7636	None	4800	969	49486	No_constitutive_exon_found_in_species
CGTGCCATCCACAATCATTCGCGTCCCTTGCCTCTGAGAACATGGGATAGGT	3588	3835	3538	3590	1	scf184334	BN946_scf184334.g2	3470	6680	None	4800	969	49486	No_constitutive_exon_found_in_species
TGTTCTGTCCCCAAACTGTGGAAAAGTAGGGCTGATACCTCGGGGCACAGTG	7044	7123	7173	7121	-1	scf184706	BN946_scf184706.g3	6942	7834	None	4800	969	49486	No_constitutive_exon_found_in_species
GAACGCCTCTCGGTGTGACTTTGGCGTGGCTATAACGTGAACGGGCGCAGGT	15953	16117	16167	16115	-1	scf184491	BN946_scf184491.g9	13649	16415	None	4800	969	49486	No_constitutive_exon_found_in_species
GTGCTTGGAAGGACTATCTCTAATATCATAACTCCCCCGGGACGGTGCAGAT	16880	16891	16830	16882	1	scf184491	BN946_scf184491.g10	16677	18109	None	4800	969	49486	No_constitutive_exon_found_in_species
GTCATTTATTCAGGGACTTTACCGTTCCTTGCCTGGACGGGTGAAGACAGTG	2789	2811	2739	2791	1	scf184963	BN946_scf184963.g1	2428	2811	None	4800	969	49486	No_constitutive_exon_found_in_species
GATACTGCTTTCAAATATCTGCTATTCTCACTAGAGGAATACTGGGGCAGGA	7218	7303	7168	7220	1	scf184660	BN946_scf184660.g2	5442	7789	None	4800	969	49486	No_constitutive_exon_found_in_species
ATGTTCCTGGTGCCATGCTCCCCGCATGGTTTCATATTGACGGGCAACAGGT	6971	7205	7255	7203	-1	scf184613	BN946_scf184613.g2	5810	7999	None	4800	969	49486	No_constitutive_exon_found_in_species
GTCATTTATTCAGGGACTTTACCGTTCCTTGCCTGGACGGGTGAAGACAGTG	6670	6692	6742	6690	-1	scf184864	BN946_scf184864.g2	6670	7053	None	4800	969	49486	No_constitutive_exon_found_in_species
GAACCAACCTTACGCGAGAGCAGATGCGGGTGATCATGACGGGCTGGTAGAA	5519	6520	6570	6518	-1	scf184689	BN946_scf184689.g2	3329	8871	None	4800	969	49486	No_constitutive_exon_found_in_species
ATGACGCCATGTGACACCATTTGCATCGTGGGCTCATAACGAGGGCACAGAC	15312	15407	15457	15405	-1	scf184643	BN946_scf184643.g6	13416	17623	None	4800	969	49486	No_constitutive_exon_found_in_species
GGATACGTGTCCGAGCGAAGGTATGTACCTGACACTGGTGGGGTGGATAGCT	13779	13827	13877	13825	-1	scf184643	BN946_scf184643.g6	13416	17623	None	4800	969	49486	No_constitutive_exon_found_in_species
TCGGGCGTATCGTTCGTCGCACTATGGATTACTGAACGCTTGATGGGCAGAG	1590	1770	1540	1592	1	scf184792	BN946_scf184792.g1	65	3601	None	4800	969	49486	No_constitutive_exon_found_in_species
ATGCGTCGAGTGCCAGCGCCTCAAGATCACCCCCTGCGTTGGGGTGAAAGGA	15379	15667	15329	15381	1	scf184793	BN946_scf184793.g3	14989	16124	None	4800	969	49486	No_constitutive_exon_found_in_species
CCCCGGGGAGGGGGCCAGCGACTCTCGCGCTGGCCCGCGAGGGCGGTGAGTG	15722	16124	15672	15724	1	scf184793	BN946_scf184793.g3	14989	16124	None	4800	969	49486	No_constitutive_exon_found_in_species
CCTCAATCCACCAGCCTACGTACTTCGGTTGACCGTCATTGGGGTTATAGTA	15274	15353	15224	15276	1	scf184596	BN946_scf184596.g4	14995	15353	None	4800	969	49486	No_constitutive_exon_found_in_species
CGGTGCGCTCGATGCCAGAGCTACGACGGTCATTTTGCCCGGGACTGCAGGG	13630	13778	13580	13632	1	scf184347	BN946_scf184347.g5	12319	13861	None	4800	969	49486	No_constitutive_exon_found_in_species
TCGGGCGTATCGTTCGTCGCACTATGGATTACTGAACGCTTGATGGGCAGAG	1590	1770	1540	1592	1	scf184637	BN946_scf184637.g1	65	3602	None	4800	969	49486	No_constitutive_exon_found_in_species
CTTCCACAACTACCTCCACGGATGTGTCTCATGCTTTCGGTGGGGCAAAGCG	12895	14376	12845	12897	1	scf184765	BN946_scf184765.g2	11523	14883	None	4800	969	49486	No_constitutive_exon_found_in_species
CTGTATGTCCACAAGACCTTTGCCTACCCTCGTCACCGCGGGGAGTCCAGTC	7405	8400	7355	7407	1	scf184820	BN946_scf184820.g3	6965	8484	None	4800	969	49486	No_constitutive_exon_found_in_species
TACCCCACCTTTACAGTTGTCTATAAGCAGGATGTTGATGGGATGTATAGAA	6690	7283	6640	6692	1	scf184710	BN946_scf184710.g4	6111	13191	None	4800	969	49486	No_constitutive_exon_found_in_species
AACCCTCGACGCCCGCACAGCGCGGTGACTGATCTTCGGGGACGGCGCAGTG	9181	9387	9131	9183	1	scf184778	BN946_scf184778.g4	8921	9387	None	4800	969	49486	No_constitutive_exon_found_in_species
GTACAAGCAGTGCAATGCTAGCTCATTATATTGACAAGGAGGGGCGGCAGCG	9450	9744	9400	9452	1	scf184612	BN946_scf184612.g3	7911	9970	None	4800	969	49486	No_constitutive_exon_found_in_species
GTGAGGCTGCATCCGTAATTGTATTCTGACATCTCTGATGGAGCGGGCAGCT	4627	4688	4577	4629	1	scf184667	BN946_scf184667.g1	1584	4688	None	4800	969	49486	No_constitutive_exon_found_in_species
TCATCACCCATTTCATCAATTAAAGCCCTTCTCTGACGCTAGGCGGGCAGCG	9978	10087	10137	10085	-1	scf184348	BN946_scf184348.g2	8960	10266	None	4800	969	49486	No_constitutive_exon_found_in_species
CCTCCGCGCCCGGCATATATTGAAGCGGATGTGCTTGAACTGATGGGCAGAT	10046	10725	9996	10048	1	scf184681	BN946_scf184681.g1	9404	11729	None	4800	969	49486	No_constitutive_exon_found_in_species
CATCGTGTAAAACTTCAGGATGTCGCATCAGATTAAGGGCAAGTTTGAAGCT	9835	9872	9922	9870	-1	scf184287	BN946_scf184287.g4	8486	10147	None	4800	969	49486	No_constitutive_exon_found_in_species
AGTTCTTTCCTGCGCGTTCGGGCCGTGCATGGCTGACTTTGGGGCGGTAGAT	945	1010	1060	1008	-1	scf184711	BN946_scf184711.g1	945	1614	None	4800	969	49486	No_constitutive_exon_found_in_species
AGTATGTCTAGCATACTTATAAATGAATTTTAGCTCATCAGGGGTGTTAGTG	7395	7476	7345	7397	1	scf184589	BN946_scf184589.g2	6372	9577	None	4800	969	49486	No_constitutive_exon_found_in_species
TGGTCGTTCGTACTGTGCGCGTTTGCTGATCGGCGTGTCTACGTGGGCAGGA	9764	9780	9830	9778	-1	scf185036	BN946_scf185036.g5	8958	10994	None	4800	969	49486	No_constitutive_exon_found_in_species
CCGTGCCGACGTATTATACGCGTGGTATCGCGTTGTCCGATGTGGGGGAGCG	6495	6780	6830	6778	-1	scf184931	BN946_scf184931.g2	5728	6971	None	4800	969	49486	No_constitutive_exon_found_in_species
TTCTTCCGCGCCCGGCGACTGAATAGCGCGCTCACCCGGGGGACATGCAGGC	3769	4153	3719	3771	1	scf184512	BN946_scf184512.g1	1226	5674	None	4800	969	49486	No_constitutive_exon_found_in_species
TTTCTGCTCACCGTGGACGGCTTGGGCCGCCCTCTCGGGGGCGGATGCAGGG	4336	4571	4286	4338	1	scf184512	BN946_scf184512.g1	1226	5674	None	4800	969	49486	No_constitutive_exon_found_in_species
CGTGCGGGGGTGTGGACTGTCGGGCGGGGTTCGCTGACGGGAGGTGATAGGT	4624	4711	4574	4626	1	scf184512	BN946_scf184512.g1	1226	5674	None	4800	969	49486	No_constitutive_exon_found_in_species
GAGTGTGTGGTGCTGGGGATGAGAGGATGAGGTGCTGACGAGGGAGGTAGAT	4763	4883	4713	4765	1	scf184512	BN946_scf184512.g1	1226	5674	None	4800	969	49486	No_constitutive_exon_found_in_species
TGGGGTGAGGGCTGTCGGGTGAGGAGAGAAGCTGACGGGGTCGGGAGCAGAA	5066	5469	5016	5068	1	scf184512	BN946_scf184512.g1	1226	5674	None	4800	969	49486	No_constitutive_exon_found_in_species
GACTGCTCAGCGGGAACCATATATCAGCTTACATACCACGGAGGGAATAGAC	2540	2691	2490	2542	1	scf184987	BN946_scf184987.g1	647	2691	None	4800	969	49486	No_constitutive_exon_found_in_species
TGGAAGGAAGTCCATGGAAATGCGACTGCCATCGTGTCTGTGGGGGGAAGCT	434	620	384	436	1	scf184874	BN946_scf184874.g1	136	3645	None	4800	969	49486	No_constitutive_exon_found_in_species
TGGTCAGGTCCGCTGTCTGTTCTTGACTGATGGGCCTTGGCACGGGGTAGAC	3849	3873	3923	3871	-1	scf184808	BN946_scf184808.g3	3575	5017	None	4800	969	49486	No_constitutive_exon_found_in_species
ACATAGCCCCTGAAACGATCTTTTGCTTGGGGCTGCTTTCGGGCAACAAGGG	7713	8058	7663	7715	1	scf184808	BN946_scf184808.g5	7034	8058	None	4800	969	49486	No_constitutive_exon_found_in_species
GACACAGCCGCTTGAACTTCACTCATGCTCACATATACATCTGAGGGCAGCT	4915	5287	4865	4917	1	scf185020	BN946_scf185020.g1	2427	5287	None	4800	969	49486	No_constitutive_exon_found_in_species
GTGCGTAAATCATTTCTAAATTGTTCATTTGATCTCAAGCGGGCCATAAGCT	6215	6491	6541	6489	-1	scf185020	BN946_scf185020.g2	5881	6681	None	4800	969	49486	No_constitutive_exon_found_in_species
CGGACCCGGAGTCCGGAGCCTCGGGCTCTGGGGGCGGAGTCGGGGGTAAGCC	1728	2001	2051	1999	-1	scf184957	BN946_scf184957.g1	1326	2693	None	4800	969	49486	No_constitutive_exon_found_in_species
GACGAGGTGGCGAAGGCCTTAGCGGCCTACTTCGGAAACGAGGGGTCCAGCC	1574	1672	1722	1670	-1	scf184957	BN946_scf184957.g1	1326	2693	None	4800	969	49486	No_constitutive_exon_found_in_species
CATTTCCGACGCTTCGTGCGCTACTACGCTATTACGCGTCCACGGGCGAGCT	6422	6665	6715	6663	-1	scf184395	BN946_scf184395.g3	5242	7893	None	4800	969	49486	No_constitutive_exon_found_in_species
GTCCATCACCACTCTCTGGTGTTCTCTTATGCTGACATCTGGGTATACAGGT	7732	7912	7682	7734	1	scf184807	BN946_scf184807.g2	5530	7912	None	4800	969	49486	No_constitutive_exon_found_in_species
TTCTGCCGACTCTACCTCCTCTATCCGAAGCTCCCCGCTCACCGGGGTAGAT	3293	3484	3534	3482	-1	scf184717	BN946_scf184717.g3	3293	4784	None	4800	969	49486	No_constitutive_exon_found_in_species
GGTGAGTCCCCGCTATGCCTCTCATGTGCATTGCGCTAATAAGGGAGCAGGC	2443	2667	2393	2445	1	scf184550	BN946_scf184550.g1	829	9671	None	4800	969	49486	No_constitutive_exon_found_in_species
GGTAGAGAAAGTCCTCACAGGAGTCATGATGCGAAGACTATACGGGGTAGCG	3190	3316	3366	3314	-1	scf184614	BN946_scf184614.g1	3190	4187	None	4800	969	49486	No_constitutive_exon_found_in_species
GTTCTTACTGCGGATGGGCACTAACTGCGGAAAACACGATGGGATCACAGAT	5035	5197	5247	5195	-1	scf184684	BN946_scf184684.g2	2737	5690	None	4800	969	49486	No_constitutive_exon_found_in_species
CATTGCATGCCTCGTGTGTCTGGGACTGCTTGCTCACGGGGGGCCGACAGCC	4611	4818	4561	4613	1	scf184745	BN946_scf184745.g1	3580	4818	None	4800	969	49486	No_constitutive_exon_found_in_species
GTCATTTATTCAGGGACTTTACCGTTCCTTGCCTGGACGGGTGAAGACAGTG	5651	5673	5723	5671	-1	scf184673	BN946_scf184673.g2	5651	6034	None	4800	969	49486	No_constitutive_exon_found_in_species
TGATGCGGTGGTACTACTCTGGGTCAGCTGTGAATCTGCCGGGGAGTTAGAC	1915	2664	2714	2662	-1	scf184460	BN946_scf184460.g1	44	3473	None	4800	969	49486	No_constitutive_exon_found_in_species
TATGTATCATTCGCGCCACTTTAAGCGTCTTATTGAAGACGCGTGGGAAGAT	4017	4023	4073	4021	-1	scf184314	BN946_scf184314.g1	4017	5755	None	4800	969	49486	No_constitutive_exon_found_in_species
GTCATTTATTCAGGGACTTTACCGTTCCTTGCCTGGACGGGTGAAGACAGTG	4114	4136	4186	4134	-1	scf184879	BN946_scf184879.g1	4114	4497	None	4800	969	49486	No_constitutive_exon_found_in_species
CTCGCTCCCGTCTAGGCTCAGCGTACGCAGCGGTTCTGACGCCGGGATAGGC	5219	5336	5386	5334	-1	scf184581	BN946_scf184581.g2	4890	6383	None	4800	969	49486	No_constitutive_exon_found_in_species
TAAACATTCTCCTGGTTGTGAAGTACTGAGCTCTGATGGAATGTGGGCAGGT	4903	4962	5012	4960	-1	scf184534	BN946_scf184534.g3	3413	5038	None	4800	969	49486	No_constitutive_exon_found_in_species
GCGATCCACTTTTGGCCGCATGGGGCATGCGGCCCGGGTTATATGGATAGGC	3389	3500	3550	3498	-1	scf184893	BN946_scf184893.g1	2550	4311	None	4800	969	49486	No_constitutive_exon_found_in_species
