# Supplementary material for: Widespread Separation of the Polypyrimidine Tract From 3′ AG by G Tracts in Association With Alternative Exons in Metazoa and Plants
Source: Front Genet. 2019 Jan 14;9:741. doi: 10.3389/fgene.2018.00741 (PMC6339879; doi:10.3389/fgene.2018.00741)
Supplement: DATA FILE S1 — Sequences of REPAG 3′ SS from each species of fungi. [file Data_Sheet_1.zip › Supplementary data 1/Fungi_Release38_kwoniella_pini_cbs_10737.txt]

REPA_GGG_Sequence	Exon_Start	Exon_End	Pos_-50	Pos_+2	Strand	Chromosome	GeneID	Gene_Start	Gene_End	Gene_Name	Number_of_REPAs	Number_of_REPAs_has_GGG	Number_of_Intron(Intra_genic_Region)	Upstream_Constitutive_Exon
AGGCAGAACTCACTCTAGACCCGCAGATGAGGAGAATCGCCCTGAGGGAGCT	37472	37735	37785	37733	-1	supercont1.1	I206_00016	34122	39152	None	6012	599	40769	No_constitutive_exon_found_in_species
TCATGTTTAAGCGTTCATTGGTTTATAGGTGGCTGATGACGGGTACATAGTT	62077	62330	62027	62079	1	supercont1.1	I206_00025	60439	62601	None	6012	599	40769	No_constitutive_exon_found_in_species
GTTTATCCATCTGTCTGGTGATATGAGAAAGATGACTGATGGGAATGTAGAA	164471	164806	164856	164804	-1	supercont1.1	I206_00064	159941	167070	None	6012	599	40769	No_constitutive_exon_found_in_species
GATTGCTCATTAGTCATTCCGAACACACTGCTAATTAAATGGGTGACTAGGC	178522	178638	178688	178636	-1	supercont1.1	I206_00070	178326	180063	None	6012	599	40769	No_constitutive_exon_found_in_species
GCTTGACGGAGTATGATCCGAGTGAGACTGATTCTGATTCGGGTAAATAGGG	188425	188468	188375	188427	1	supercont1.1	I206_00072	184081	188555	None	6012	599	40769	No_constitutive_exon_found_in_species
CGAATATGAGGATTATGATGACTTAGATGATGCGTCGGTGGACATGGGAGAA	234880	235074	234830	234882	1	supercont1.1	I206_00093	233798	235955	None	6012	599	40769	No_constitutive_exon_found_in_species
ATAATATTAGTGTTGCATTTGCAGTATTGATCTTTTAATGGAGGGAATAGGT	248784	248801	248851	248799	-1	supercont1.1	I206_00097	245425	249711	None	6012	599	40769	No_constitutive_exon_found_in_species
AAGTGAGTTATCTCAGCAGATCATGCAATGATACGCAGGGGAATTGACAGTG	392960	393087	392910	392962	1	supercont1.1	I206_00158	392056	396997	None	6012	599	40769	No_constitutive_exon_found_in_species
TCCTCATCGACCATATTTAGGATGAGGCAGCTGATGACTGGGACTGGTAGAA	573518	573601	573468	573520	1	supercont1.1	I206_00230	572752	573783	None	6012	599	40769	No_constitutive_exon_found_in_species
CCTCTCATTCACCGTTCAATGGATGCAGCGCTAAATTTGGGAATTGACAGGT	620578	620646	620528	620580	1	supercont1.1	I206_00247	619778	621992	None	6012	599	40769	No_constitutive_exon_found_in_species
ACGACGGGTTAAGGATCAGTCATTTACTGAAGTTGTTGCGTCGAGGGTAGTC	681986	682060	682110	682058	-1	supercont1.1	I206_00268	681986	683702	None	6012	599	40769	No_constitutive_exon_found_in_species
CTAAGACGTATAAATGAAACAATTATTTGACAAACTTTTTCTGGGAATAGGC	726828	727385	726778	726830	1	supercont1.1	I206_00282	725717	728828	None	6012	599	40769	No_constitutive_exon_found_in_species
GAAGATACGAACCCAGAGTCCTATCAGCTAACCACAAGGTGGGTTCAAAGGA	731720	731805	731670	731722	1	supercont1.1	I206_00284	730710	732213	None	6012	599	40769	No_constitutive_exon_found_in_species
ACAATACAAACGGATTCTACCATATACTAGTATTGACAAACAGGGACTAGAT	741811	741918	741968	741916	-1	supercont1.1	I206_00289	738693	742221	None	6012	599	40769	No_constitutive_exon_found_in_species
TGGCAGCTTGTTGTACCGTATCTCTTCACAGCTAATACGAGGGACAACAGCT	811590	811726	811540	811592	1	supercont1.1	I206_00316	806525	812625	None	6012	599	40769	No_constitutive_exon_found_in_species
TCTTGCTCGATGGAAAAGTAATGGCTGAGGCTGAAGGGTGGTCGGGATAGGT	898323	898465	898273	898325	1	supercont1.1	I206_00347	896725	901644	None	6012	599	40769	No_constitutive_exon_found_in_species
TATCAACACGACGCATCTCATAGCTAAATACAACATTATGGGATCAAAAGAA	932305	932559	932609	932557	-1	supercont1.1	I206_00362	932129	934802	None	6012	599	40769	No_constitutive_exon_found_in_species
GCTTTCAACCAAAACTTGTTCTGCAGGTGAGCTGATAAACAAATGGGCAGCA	1003947	1004020	1003897	1003949	1	supercont1.1	I206_00393	1001248	1006284	None	6012	599	40769	No_constitutive_exon_found_in_species
ATGAACGCTTGAAGAATAGCTTATCTAATTGATGGAAGGGCTGAGAATAGCA	1013142	1013202	1013252	1013200	-1	supercont1.1	I206_00398	1012494	1013708	None	6012	599	40769	No_constitutive_exon_found_in_species
TCGGCGTAAAGAATCCGCAGAGGCTAATAAAGGTTGGGAAATGTGAATAGTC	1059197	1059272	1059322	1059270	-1	supercont1.1	I206_00416	1057957	1059571	None	6012	599	40769	No_constitutive_exon_found_in_species
GCTTTTGCAGTCTCTGGGTGAGATCAATTGGGCTGACGAGATGGGTACAGCC	1071834	1072065	1072115	1072063	-1	supercont1.1	I206_00419	1069333	1073097	None	6012	599	40769	No_constitutive_exon_found_in_species
CACATCAATAATCCTAATCTCACATCCTCTCAATGCGCTTGCGGGAACAGCC	1082754	1082889	1082704	1082756	1	supercont1.1	I206_00424	1082049	1083207	None	6012	599	40769	No_constitutive_exon_found_in_species
TCAAATCGTATTATTTCGAATATTTACTGATTATTGAGGGAAAATGATAGTC	1094555	1094956	1095006	1094954	-1	supercont1.1	I206_00429	1093968	1097049	None	6012	599	40769	No_constitutive_exon_found_in_species
ATACATGGATTTCGAAATTATGATTTTTACTGATGTGGGTCTAAGGACAGAT	1100661	1100720	1100611	1100663	1	supercont1.1	I206_00431	1100359	1101494	None	6012	599	40769	No_constitutive_exon_found_in_species
CAATTGCTGCTACTGATGGAGAATCTCTAACGCAAGTGACGTTGGGGGAGGT	1224248	1224315	1224198	1224250	1	supercont1.1	I206_00476	1222769	1227429	None	6012	599	40769	No_constitutive_exon_found_in_species
CTAAGCGAATCTGTAGCACTAACTTGCGTATATTTGGGATCATGGAACAGTC	1307725	1310447	1310497	1310445	-1	supercont1.1	I206_00510	1307725	1310619	None	6012	599	40769	No_constitutive_exon_found_in_species
GCGTTAGGAATGGAAGTTGCCAGGAAAGTCAATTGCTTGCGGGCAATTAGCA	1317960	1318065	1318115	1318063	-1	supercont1.1	I206_00512	1316521	1319429	None	6012	599	40769	No_constitutive_exon_found_in_species
TTGATTATGACAGTATTGCTTACCCGTTCTGTATTTGTATGGGCGGCCAGTT	1353047	1353142	1353192	1353140	-1	supercont1.1	I206_00520	1352292	1354880	None	6012	599	40769	No_constitutive_exon_found_in_species
TTCCTTAGACATCCAGATTAATATTGCTTATTTAATGGGAAAATCAACAGGT	1418261	1418358	1418408	1418356	-1	supercont1.1	I206_00545	1417811	1419445	None	6012	599	40769	No_constitutive_exon_found_in_species
ATTTTCTACCCAAGTCATGTAAAAGAATATAGCTAAGACGGGGTGCGAAGGC	1434235	1434388	1434438	1434386	-1	supercont1.1	I206_00550	1434235	1435559	None	6012	599	40769	No_constitutive_exon_found_in_species
AGTTGAAATTCTACTACGACGCGCGGGACATACTGATGGGAATGAAATAGGT	1519513	1519602	1519652	1519600	-1	supercont1.1	I206_00587	1519513	1523485	None	6012	599	40769	No_constitutive_exon_found_in_species
AAACGGTTTGATATACTGATCTAATGACTTATCTCAATCATGGGGATCAGGT	1599554	1600134	1600184	1600132	-1	supercont1.1	I206_00613	1599554	1600526	None	6012	599	40769	No_constitutive_exon_found_in_species
CAAGAGAATTACTAAATCCCTTTGGGGGTTTTTGTTTTTTTGGGTGATAGTT	1606105	1606262	1606312	1606260	-1	supercont1.1	I206_00616	1605828	1607208	None	6012	599	40769	No_constitutive_exon_found_in_species
GCAACCTTGCTTTTGCGCAGAAAGAAAGCTGACCTAGACGAACTGGGCAGTT	1637771	1637921	1637971	1637919	-1	supercont1.1	I206_00628	1636318	1638861	None	6012	599	40769	No_constitutive_exon_found_in_species
GGCTAAAGTACTCGGCAGTCTATTGTCATTTCTGATCGTTGGGGTCACAGGA	1654306	1654411	1654256	1654308	1	supercont1.1	I206_00633	1652902	1654411	None	6012	599	40769	No_constitutive_exon_found_in_species
GCATCTACACTATTTATACGATTTTCATATATTGACTCTAGATGGGTTAGGA	1687689	1687764	1687639	1687691	1	supercont1.1	I206_00644	1684574	1687764	None	6012	599	40769	No_constitutive_exon_found_in_species
AGTCTCGATACAGCTCAACTCAACGAAGCTCTAACTGACTGGGAACTCAGGG	1720515	1720582	1720632	1720580	-1	supercont1.1	I206_00657	1719015	1720794	None	6012	599	40769	No_constitutive_exon_found_in_species
CACTGCTGGAATGGGAGGTGGCTTCGGTCAAGCTAGAGGGGATGTGGAAGGT	1784696	1784774	1784824	1784772	-1	supercont1.1	I206_00676	1780392	1787144	None	6012	599	40769	No_constitutive_exon_found_in_species
CTATCTTGTTCCAAATCCACATTGTTGCGTTTGTCGCTTCGGGTCGATAGTC	1818006	1818085	1818135	1818083	-1	supercont1.1	I206_00685	1817208	1818271	None	6012	599	40769	No_constitutive_exon_found_in_species
CCAAATGGAGTGCAAATCTCGCTGGAGATGTATTTTGTATGGGTACTAAGTT	1817851	1817944	1817994	1817942	-1	supercont1.1	I206_00685	1817208	1818271	None	6012	599	40769	No_constitutive_exon_found_in_species
TATACTTGTTGAGCAATACAAAGCTGACAATTTGACTTGGGCGAAATCAGAC	1854641	1855036	1855086	1855034	-1	supercont1.1	I206_00704	1854512	1855282	None	6012	599	40769	No_constitutive_exon_found_in_species
TCGCTTCGCTCGCCAAGCAGTGATTGATGCTGATTCCTCCATGGGAATAGGG	1942235	1942409	1942185	1942237	1	supercont1.1	I206_00734	1941744	1943000	None	6012	599	40769	No_constitutive_exon_found_in_species
TGCGTCTGTCAACCATATGTTTGATAAGCTGATCTTATGGGAGCCGACAGGG	1962434	1962562	1962612	1962560	-1	supercont1.1	I206_00749	1961906	1964404	None	6012	599	40769	No_constitutive_exon_found_in_species
TAATCGGACACGTTCTCTCGAAAATCAGCTGACAGGTCGAACTGGGATAGAA	1973069	1973129	1973019	1973071	1	supercont1.1	I206_00754	1970757	1975316	None	6012	599	40769	No_constitutive_exon_found_in_species
TCAAGCTGCTGCCGGTGGTTTACCACCAGCTCAAAAGGGTAAATTGGAAGGA	2073024	2073122	2072974	2073026	1	supercont1.1	I206_00787	2072402	2073406	None	6012	599	40769	No_constitutive_exon_found_in_species
CATGTATATATTGTAGAGTGTATACCTGTATGCTAAAATTTGGGATATAGAC	2085003	2085082	2084953	2085005	1	supercont1.1	I206_00791	2083438	2085319	None	6012	599	40769	No_constitutive_exon_found_in_species
ATCGCCATATCGTAATATGTACTTAGGCTGATTAACGCATTGGGATAAAGGA	2095284	2095392	2095442	2095390	-1	supercont1.1	I206_00796	2094641	2095644	None	6012	599	40769	No_constitutive_exon_found_in_species
CTCTTCACCTTCCCCTTCTTCATCAAAGCATCCGTTGACGGGATTAGTAGAA	2096546	2096706	2096756	2096704	-1	supercont1.1	I206_00797	2095935	2098544	None	6012	599	40769	No_constitutive_exon_found_in_species
TTGACAGTCGGCTGACAGATGGATAATCCTTTCATGCTGACGGGATACAGAA	2112022	2112069	2111972	2112024	1	supercont1.1	I206_00802	2111693	2112145	None	6012	599	40769	No_constitutive_exon_found_in_species
CGATAAATTGATTTGGATATATCCTGATAATGTACTCATTGTGGGTGCAGGC	2166656	2166757	2166807	2166755	-1	supercont1.1	I206_00829	2165608	2167756	None	6012	599	40769	No_constitutive_exon_found_in_species
AATCGTTTCCATAAGTTCAAGGAGTGACTAACTTTTGTGAGGGAATATAGAT	2267071	2267170	2267021	2267073	1	supercont1.1	I206_00870	2266982	2269407	None	6012	599	40769	No_constitutive_exon_found_in_species
CTATTCGTATTACAATATGATGTGTCTGATTCACTTGGGAAAACAACTAGAT	2348811	2349081	2348761	2348813	1	supercont1.1	I206_00898	2344890	2349334	None	6012	599	40769	No_constitutive_exon_found_in_species
GTGCGTGACGCCTCAGGGTAGTAGCGCCATCAGCTGATTATAGTGGGCAGGT	2421111	2421276	2421326	2421274	-1	supercont1.1	I206_00923	2420407	2423430	None	6012	599	40769	No_constitutive_exon_found_in_species
TCTTCTTTGCAGTAAGTCATGACGAGAGAGGGGCGAAGCTGATTGGGTAGAT	2429280	2429364	2429414	2429362	-1	supercont1.1	I206_00925	2426772	2431843	None	6012	599	40769	No_constitutive_exon_found_in_species
AACTGTCATCATCTCGCATTTTAGCTGATTATCCATTTTGCGGGGTATAGTT	2510569	2510713	2510519	2510571	1	supercont1.1	I206_00953	2510319	2511974	None	6012	599	40769	No_constitutive_exon_found_in_species
CTTCTGAGATACAAAAGAAGAGCTAATCAAAATTGTGGGTTCGAGAATAGAA	2527128	2527224	2527274	2527222	-1	supercont1.1	I206_00960	2525322	2527432	None	6012	599	40769	No_constitutive_exon_found_in_species
TTATTTTCAAAATTCGTATTACAATCCTTTTGTTGATAAAAGGGAAATAGTC	2531600	2531688	2531550	2531602	1	supercont1.1	I206_00963	2531114	2532094	None	6012	599	40769	No_constitutive_exon_found_in_species
TCTTCCATTTGCTAGTCAAATATGCTTCGCTCATACTTGCGGGATCATAGAG	2536990	2537069	2536940	2536992	1	supercont1.1	I206_00965	2535613	2540559	None	6012	599	40769	No_constitutive_exon_found_in_species
TTGAATGATACGGACTTAATGATTGGACAGACACTGACATAAGGGTGTAGCG	2639821	2639851	2639901	2639849	-1	supercont1.1	I206_01003	2637883	2639956	None	6012	599	40769	No_constitutive_exon_found_in_species
GTAAGTTTGTCTTTCTTGTTCCCATATATCAAGCGCTAAGTATGGGATAGTT	2667825	2668175	2667775	2667827	1	supercont1.1	I206_01014	2667214	2669944	None	6012	599	40769	No_constitutive_exon_found_in_species
GTCGAATCCGCTATATTCAGCTTCTTAGAGCTGACTCGGGGAATGCACAGGC	2688378	2688657	2688328	2688380	1	supercont1.1	I206_01023	2687803	2690608	None	6012	599	40769	No_constitutive_exon_found_in_species
CATTCTATCTGACCGCATGCAGCAAGTAAAGCTGATATTTGGGAGCACAGAG	2710520	2711032	2711082	2711030	-1	supercont1.1	I206_01032	2708471	2711203	None	6012	599	40769	No_constitutive_exon_found_in_species
AGAAATTTACCATAATTGACGTAAATGTTTTTTTTGGGTAAAATGATTAGTT	2766942	2766994	2767044	2766992	-1	supercont1.1	I206_01058	2766594	2767334	None	6012	599	40769	No_constitutive_exon_found_in_species
ATCCAGAATTCCAGAAAGAATTTCGTACCCTGCTTATGGGAACTGGACAGGC	2865798	2865841	2865748	2865800	1	supercont1.1	I206_01094	2865013	2867044	None	6012	599	40769	No_constitutive_exon_found_in_species
AGTCACTCGTGGGTAGTATAATAAATAGAGCTAATTCTGGGCGATAATAGGA	2883427	2883758	2883808	2883756	-1	supercont1.1	I206_01100	2883427	2886877	None	6012	599	40769	No_constitutive_exon_found_in_species
GCGATTCCCCTCATTTACTCCGAAGGGTAGCACGCTGATGGATTGGGCAGGA	2935355	2935458	2935508	2935456	-1	supercont1.1	I206_01121	2933641	2937255	None	6012	599	40769	No_constitutive_exon_found_in_species
GATTGCATGGAAACGGTCTTAGACTATGCTGAGATGTTTCATACGGGTAGAA	2974914	2975017	2975067	2975015	-1	supercont1.1	I206_01137	2973548	2975941	None	6012	599	40769	No_constitutive_exon_found_in_species
TGCTGCAATTAGAAATGGACTAGAGTGCTGACTTTAGCTGTGGGGACTAGGC	2987216	2987432	2987166	2987218	1	supercont1.1	I206_01140	2985944	2991161	None	6012	599	40769	No_constitutive_exon_found_in_species
GCTGAATATCATCCTGCCCAGATCAAAGCTCACGCCCTCTACAGGGCCAGAA	3003554	3004116	3004166	3004114	-1	supercont1.1	I206_01143	2996379	3007283	None	6012	599	40769	No_constitutive_exon_found_in_species
CTTCTTCAAAGTCCCGTGCCGGCTCCGATTATGCTGACCTTGGGATATAGAA	3009099	3009170	3009220	3009168	-1	supercont1.1	I206_01145	3009099	3010593	None	6012	599	40769	No_constitutive_exon_found_in_species
ATTGTTGGCTGTTTTTAGCTTATGTTTGACTTTTGATGTCGGGATTACAGGA	3025989	3026088	3025939	3025991	1	supercont1.1	I206_01151	3025753	3027330	None	6012	599	40769	No_constitutive_exon_found_in_species
TGTCTGCTGGAACTTATGGATTGATTGCTGATGACTCATTTGGGAAATAGGA	3090034	3090121	3090171	3090119	-1	supercont1.1	I206_01176	3090034	3090806	None	6012	599	40769	No_constitutive_exon_found_in_species
GTTAGTCAAATGTTTAAGAGTGGGATTTAGCTGATATTTTCGGGGAAAAGAT	3104939	3105118	3104889	3104941	1	supercont1.1	I206_01182	3104084	3106182	None	6012	599	40769	No_constitutive_exon_found_in_species
TGTGAGCATTTTCCTCAGTCTCGAGATTTCAGTGCTGAAGCAGCGGGCAGGT	3119910	3120036	3119860	3119912	1	supercont1.1	I206_01187	3118646	3121626	None	6012	599	40769	No_constitutive_exon_found_in_species
CAAGAGAGATATACTAAATTCATCGAGTTTTCTTCTTTCCGGGAAAAAAGAC	3121711	3122514	3122564	3122512	-1	supercont1.1	I206_01188	3121711	3122842	None	6012	599	40769	No_constitutive_exon_found_in_species
TGATTATGCTTCTCTGGCTAAGGTATGACTAACATTACATGGGTATATAGTG	3213277	3213465	3213227	3213279	1	supercont1.1	I206_01223	3211478	3214254	None	6012	599	40769	No_constitutive_exon_found_in_species
TCTGTCGGATCTTGAAATAAGATGCTAAAATCTCACTTCGGGATGTGCAGAA	3223712	3223887	3223662	3223714	1	supercont1.1	I206_01229	3222160	3226381	None	6012	599	40769	No_constitutive_exon_found_in_species
CCCAATCGATCTGAGGGATAGAGATTATGCTAATATCTGAAGAAGGGAAGCT	3239699	3240105	3239649	3239701	1	supercont1.1	I206_01234	3234987	3241843	None	6012	599	40769	No_constitutive_exon_found_in_species
GAATCTGAAGCTGATTCTAAGACTGTATTGTGAATTTTGGGAATATATAGCA	3262284	3262665	3262715	3262663	-1	supercont1.1	I206_01245	3262284	3269336	None	6012	599	40769	No_constitutive_exon_found_in_species
TGTAAGCGCCCTGGTCTGACAACTCAGAGTTGTTCTGATGGGTATAATAGGG	29171	29261	29311	29259	-1	supercont1.2	I206_01260	27276	29779	None	6012	599	40769	No_constitutive_exon_found_in_species
CGTCGCATTCGCATTATGAGACGCTACTGAGAAATTGTGTGGGAAATTAGGA	155482	155554	155432	155484	1	supercont1.2	I206_01319	153982	160042	None	6012	599	40769	No_constitutive_exon_found_in_species
CAATTCTATAATCGACTGAAAGCGTTGCTGATCTTTTATGGGACTGGTAGAT	156256	157122	156206	156258	1	supercont1.2	I206_01319	153982	160042	None	6012	599	40769	No_constitutive_exon_found_in_species
TCACACCATTTCATGTCTATTAAGGTTTCAAATACTGATTAATTGGGCAGAA	166522	166830	166472	166524	1	supercont1.2	I206_01321	165195	166830	None	6012	599	40769	No_constitutive_exon_found_in_species
TCTAGAACATCAAATTGGAAGGAATCTAATGCACCAACCAATCGAGGGAGCT	212397	212565	212347	212399	1	supercont1.2	I206_01338	211778	213851	None	6012	599	40769	No_constitutive_exon_found_in_species
CTTTGTCGCCCGGTTCGTCGCTCAGATTCAGCTAACACCAGCGGGGACAGGA	261330	261579	261280	261332	1	supercont1.2	I206_01354	258909	263222	None	6012	599	40769	No_constitutive_exon_found_in_species
CGAGTCTTGCGAGCTCGGCGAAAATCGATCAAGCTGATATATCGGGAAAGCT	295192	295636	295142	295194	1	supercont1.2	I206_01368	294043	302226	None	6012	599	40769	No_constitutive_exon_found_in_species
TCATCGTTGAGCGATATATATGGGCGATACGAGGAATGGGACAGGCCAAGAA	389350	389556	389300	389352	1	supercont1.2	I206_01401	387114	392360	None	6012	599	40769	No_constitutive_exon_found_in_species
AAATGTCCAACGATGGATTATTGGCGAGCTGATGTTCGACCGGGCGGCAGCT	431106	431227	431056	431108	1	supercont1.2	I206_01413	430057	431227	None	6012	599	40769	No_constitutive_exon_found_in_species
GTACGTTATGGAAGATACGGCTAAAGCAGGTTCGCTGACTAAGGGTCCAGCT	519326	519578	519628	519576	-1	supercont1.2	I206_01452	515217	521794	None	6012	599	40769	No_constitutive_exon_found_in_species
ATGTCTAAATCATGAGGAATCCTCATAATATGAGCTGACCAGGGTTATAGAC	517630	517696	517746	517694	-1	supercont1.2	I206_01452	515217	521794	None	6012	599	40769	No_constitutive_exon_found_in_species
CTTTATAAGTCTCAATGAACGTTAATTGTTTTGCTTTTGGGGTAAATCAGTT	593120	593174	593224	593172	-1	supercont1.2	I206_01476	593120	594686	None	6012	599	40769	No_constitutive_exon_found_in_species
GATTCATCGTGAGCCGAATCGAGCTGACCAGTCGATCCATTGGCGGGTAGAC	602660	602741	602791	602739	-1	supercont1.2	I206_01480	601429	604762	None	6012	599	40769	No_constitutive_exon_found_in_species
TGAGCTATTTCCCAACGAATGTAATTCTCGCAACTCATAATGGGAATTAGGT	605507	605589	605457	605509	1	supercont1.2	I206_01481	605169	606832	None	6012	599	40769	No_constitutive_exon_found_in_species
TAAGTTGAAAGTCTTAGTGTATTGAGGCATCAACTGACGACGGGAAATAGAT	637527	637590	637477	637529	1	supercont1.2	I206_01495	636174	640231	None	6012	599	40769	No_constitutive_exon_found_in_species
AATTTCGGTGAGCTGAAACGCTAAATTGATAATTTTGGGTATAAATGTAGTT	639893	640135	639843	639895	1	supercont1.2	I206_01495	636174	640231	None	6012	599	40769	No_constitutive_exon_found_in_species
GATGTTATCAAGGAATCACATTGACTGACTATCGATATGCGGTTGGGTAGTT	652728	652825	652678	652730	1	supercont1.2	I206_01500	652141	653206	None	6012	599	40769	No_constitutive_exon_found_in_species
TCTACGGAAATTTGCAATCAAATGCTGATCGATGGTTTTGGGTTAAACAGGG	670480	670699	670430	670482	1	supercont1.2	I206_01505	666219	670699	None	6012	599	40769	No_constitutive_exon_found_in_species
CCTTCCTGTGAGGGATCAACCGAGCTGATGGGCATTCTCGGGTTGAATAGGG	692800	693060	692750	692802	1	supercont1.2	I206_01513	691464	695622	None	6012	599	40769	No_constitutive_exon_found_in_species
ACTATAATATTCGGTATTGTACTTCTTGAGCTGAACAGAATTATGGGAAGGC	697223	697432	697482	697430	-1	supercont1.2	I206_01514	696209	698349	None	6012	599	40769	No_constitutive_exon_found_in_species
CGGTTGAATCTGCTTTGCAACAATCTCGAGCTGATAATGTGGGAAATCAGTT	707816	707963	707766	707818	1	supercont1.2	I206_01518	706627	709631	None	6012	599	40769	No_constitutive_exon_found_in_species
CAGCGTCTCTCGTAAAACCGAGATGGAAAAGCTCATGTCTCGGGATATAGGC	724633	724801	724583	724635	1	supercont1.2	I206_01524	723497	726494	None	6012	599	40769	No_constitutive_exon_found_in_species
GCTAGCGCTTATTCGAGTTCATGAATTTTGGTTTATGTAGATTGGGACAGGA	732334	732493	732543	732491	-1	supercont1.2	I206_01528	731586	732634	None	6012	599	40769	No_constitutive_exon_found_in_species
TTCAATCTATCATTCGAAAAAAGGGCAGAGAAGCTAATGGGATGATAAAGGG	789906	790302	790352	790300	-1	supercont1.2	I206_01550	789906	791080	None	6012	599	40769	No_constitutive_exon_found_in_species
TGACGTATGAGGTGATGTTGCTGATTTAATCTAATATCGATGGGATATAGCA	858446	858573	858623	858571	-1	supercont1.2	I206_01577	858242	859887	None	6012	599	40769	No_constitutive_exon_found_in_species
CTTCATCGTGCTTGTTTCAGGATGAACACAACTGATATGGGTGAAAACAGGT	881942	882281	881892	881944	1	supercont1.2	I206_01583	877855	883826	None	6012	599	40769	No_constitutive_exon_found_in_species
TAAGCCGTTTTCGTTCTGCTCAGCTCAAGACTTCGCTGATTGGGGCGCAGCC	1018920	1019811	1018870	1018922	1	supercont1.2	I206_01637	1017090	1020499	None	6012	599	40769	No_constitutive_exon_found_in_species
TCAAGCTGAGTATTGAATGACATACTGATTTTTTTGTGTTGGGAATATAGCA	1069515	1069593	1069643	1069591	-1	supercont1.2	I206_01657	1069515	1071331	None	6012	599	40769	No_constitutive_exon_found_in_species
CGTTCAGCTGTACGGTCTAGAATCGCGCGCTCATGGGGACGCAAACATAGGA	1075800	1075891	1075941	1075889	-1	supercont1.2	I206_01659	1075586	1077048	None	6012	599	40769	No_constitutive_exon_found_in_species
TTATCCATCCATGCAGTTTAGAAATCGTAGCTCATATTGTTGGGGAAAAGGA	1099086	1099374	1099424	1099372	-1	supercont1.2	I206_01667	1098747	1101474	None	6012	599	40769	No_constitutive_exon_found_in_species
CAACCAACATGAATCTCGTCATGAAGCTGATACTGAGACCTTGGGAATAGTT	1102894	1102954	1102844	1102896	1	supercont1.2	I206_01668	1102144	1104209	None	6012	599	40769	No_constitutive_exon_found_in_species
TCACTGGCGAATGTACTTAAGCTTTTTACTGATGTTTTTGGGTAAATTAGTC	1107081	1107094	1107031	1107083	1	supercont1.2	I206_01670	1106786	1109025	None	6012	599	40769	No_constitutive_exon_found_in_species
TAGTGGTTAAATTTGGAAGTATGAATGATTGACGTAGGGGGGAAACTTAGTG	1107588	1107674	1107538	1107590	1	supercont1.2	I206_01670	1106786	1109025	None	6012	599	40769	No_constitutive_exon_found_in_species
ATTTATGATTTAAGCTAATTTTTTTTTAAAAATTTTTTTTGGGGGTTCAGAC	1108648	1108721	1108598	1108650	1	supercont1.2	I206_01670	1106786	1109025	None	6012	599	40769	No_constitutive_exon_found_in_species
AAAAATCAAAATTAAATTCTGATATTTTTTTTTTGGGGGGGTTGAAAAAGGC	1269478	1269796	1269428	1269480	1	supercont1.2	I206_01728	1267680	1269796	None	6012	599	40769	No_constitutive_exon_found_in_species
TTTATTTCACTCTGATTCTACAAATATAGTTGGCTGAAGGGGTATAATAGGG	1308131	1308237	1308081	1308133	1	supercont1.2	I206_01743	1308029	1308876	None	6012	599	40769	No_constitutive_exon_found_in_species
CTATCAGTTGTCATGCTGTATGGTACTTGGCTAACATAGTGGGTACGTAGAA	1309856	1310716	1310766	1310714	-1	supercont1.2	I206_01744	1309490	1311679	None	6012	599	40769	No_constitutive_exon_found_in_species
GTACTTGTAAGTTCATAGCTGATGAGAAGATTTGCATAGGGGTAAGCGAGTG	1331113	1331114	1331164	1331112	-1	supercont1.2	I206_01751	1329216	1331364	None	6012	599	40769	No_constitutive_exon_found_in_species
GCTACCATCTTCCAGGGGGAAGCCGTAGTGTTAACATATCGTGGGTATAGCT	1344420	1344750	1344800	1344748	-1	supercont1.2	I206_01756	1343183	1346146	None	6012	599	40769	No_constitutive_exon_found_in_species
TATATTCGCTGGAGAAATGGACAAAATGCTTACTATATCATTGGGAATAGAT	1400847	1401525	1401575	1401523	-1	supercont1.2	I206_01778	1400057	1401772	None	6012	599	40769	No_constitutive_exon_found_in_species
AGTAGTGCTTCTTCGAGCAATATACGTCGATTCGCTGATGAATGGGATAGCT	1407060	1407340	1407010	1407062	1	supercont1.2	I206_01780	1405686	1408437	None	6012	599	40769	No_constitutive_exon_found_in_species
GATGTTCTGTCATTTGGCACCCAAGAGCTCATGTTTCATACGGGAATTAGAT	1484884	1484937	1484834	1484886	1	supercont1.2	I206_01813	1484445	1486725	None	6012	599	40769	No_constitutive_exon_found_in_species
GGTATCGGAATCATGATGCGACCTAGCCCAGCATTGACAGGGCTGAATAGAT	1486059	1486188	1486009	1486061	1	supercont1.2	I206_01813	1484445	1486725	None	6012	599	40769	No_constitutive_exon_found_in_species
TTGAACCGACGGAACGGGATAAGTAGCTGACGAACACTTTGGGTGCATAGAC	1518214	1518235	1518285	1518233	-1	supercont1.2	I206_01826	1518214	1519648	None	6012	599	40769	No_constitutive_exon_found_in_species
TGCGTGAGTTCGTTTGCAAGGTCTACCTTAGCATACTGACTGACGGGGAGCC	1523051	1523181	1523231	1523179	-1	supercont1.2	I206_01829	1522280	1524734	None	6012	599	40769	No_constitutive_exon_found_in_species
CTAGTCTGTTGATATCTGTCGGCCTACCGCAGCTGATTAATGGGATACAGCA	1639517	1639624	1639674	1639622	-1	supercont1.2	I206_01883	1638172	1641622	None	6012	599	40769	No_constitutive_exon_found_in_species
AGTAAGATGACATTTCTGTTGCCTAGAAATTGAGCTGACATGTAGGGTAGTA	1657353	1657553	1657303	1657355	1	supercont1.2	I206_01888	1653273	1658515	None	6012	599	40769	No_constitutive_exon_found_in_species
CCAGTCATCGTTTGTCAGTCAGCTGACATACCTTTGGGATACGGAAATAGCA	1702233	1702540	1702590	1702538	-1	supercont1.2	I206_01905	1701375	1702934	None	6012	599	40769	No_constitutive_exon_found_in_species
CGTGAGTGTGCGATTTTCCCTGCGACTGGTAGTAGCTGACGATGGGACAGAT	1729986	1730062	1730112	1730060	-1	supercont1.2	I206_01916	1728560	1730865	None	6012	599	40769	No_constitutive_exon_found_in_species
TTAAATTGTAATAAATTAATTTTGTTTTGTTTTTATTTTTTGGGTAATAGTC	1752876	1753037	1753087	1753035	-1	supercont1.2	I206_01923	1752673	1754236	None	6012	599	40769	No_constitutive_exon_found_in_species
ATCAGTTCATGGTATTTATCGATCCTCCGCTGATCAACAGGGTTGAATAGTC	1766335	1766451	1766501	1766449	-1	supercont1.2	I206_01930	1765317	1767429	None	6012	599	40769	No_constitutive_exon_found_in_species
GCTTTTTTTGTGCTCGGTGAACCCTGTTTGACTCATCGGTGGTGGGATAGAT	1770094	1770410	1770460	1770408	-1	supercont1.2	I206_01931	1769695	1771280	None	6012	599	40769	No_constitutive_exon_found_in_species
CTACATAGTAGATTTAATTACTAACTTTGGATTATCTACGACTGGGGCAGGT	1793755	1794003	1794053	1794001	-1	supercont1.2	I206_01941	1793427	1794366	None	6012	599	40769	No_constitutive_exon_found_in_species
TTACTCGGCAATATCCTCACAAACAGCTAGCTAATATGACAGGGTACTAGAC	1810401	1810524	1810351	1810403	1	supercont1.2	I206_01946	1809311	1811600	None	6012	599	40769	No_constitutive_exon_found_in_species
CAGAAGCCGAACCATTACATGACACGTGTGCTGACTCATATGGGGGACAGGT	1835446	1835484	1835534	1835482	-1	supercont1.2	I206_01955	1833629	1835657	None	6012	599	40769	No_constitutive_exon_found_in_species
AGTCGATCGATTACTCTCATCAGATCACTCCGGCTTACGGGAAACGATAGGG	1869559	1869654	1869704	1869652	-1	supercont1.2	I206_01968	1868276	1870859	None	6012	599	40769	No_constitutive_exon_found_in_species
GTGCTCATCTTGCCCCTTTTGTAGAAGCAAGGCTGATTCAGGGCGATTAGAA	57430	57578	57628	57576	-1	supercont1.3	I206_02020	56416	59962	None	6012	599	40769	No_constitutive_exon_found_in_species
ATGGATGGTCCAGAGAGAATAAAAGCTTACTTTAAAACGGAATGGGATAGGG	100838	100932	100982	100930	-1	supercont1.3	I206_02037	100621	101284	None	6012	599	40769	No_constitutive_exon_found_in_species
AGTGACTCCATTTGCAGGGATTTATTGCTGATTGTCCTGGGAGGATATAGCG	111349	111478	111299	111351	1	supercont1.3	I206_02040	108668	115399	None	6012	599	40769	No_constitutive_exon_found_in_species
CATTGATTCGCGGACTGGAAATAGCTTGCTAACCATCCTCTGTCGGGAAGTG	120082	120263	120032	120084	1	supercont1.3	I206_02043	119631	120263	None	6012	599	40769	No_constitutive_exon_found_in_species
CAGTACGAAGTATGAAAAGGTTGAAGCTAACTTTTCGGTTCGGGGAATAGTG	258045	258144	257995	258047	1	supercont1.3	I206_02093	257589	259739	None	6012	599	40769	No_constitutive_exon_found_in_species
GTAAGTGTCTCGATTCCAATTTGAAAAGATGGAGCTAAGTGTGGGATTAGGT	259051	259128	259001	259053	1	supercont1.3	I206_02093	257589	259739	None	6012	599	40769	No_constitutive_exon_found_in_species
GTACAATACTATTGTGGACTTTTTATAGGTACTGATATATGGGAATGCAGCG	276229	276503	276179	276231	1	supercont1.3	I206_02099	274360	281303	None	6012	599	40769	No_constitutive_exon_found_in_species
AGTATCGCCCCTTACCGATAAGATCTAGCTAATCATAGATGGGTAATTAGTA	383642	383790	383592	383644	1	supercont1.3	I206_02135	381385	383790	None	6012	599	40769	No_constitutive_exon_found_in_species
TGATTTCCTCTTCTATTTCAGTTCAGCTGAGATTGACTTTGGGTGAATAGTA	384332	384351	384282	384334	1	supercont1.3	I206_02136	384218	384983	None	6012	599	40769	No_constitutive_exon_found_in_species
CTCCATTCTTGAGGAAGACCAATGTGAACTAATCTGGAACGTGGGAGTAGGT	437849	438048	438098	438046	-1	supercont1.3	I206_02157	434488	438401	None	6012	599	40769	No_constitutive_exon_found_in_species
CAGCTAGACGGACTCCAAATGTTTCATCAGCTTAATTATTGATTGGGTAGTT	524395	525260	525310	525258	-1	supercont1.3	I206_02193	520339	526135	None	6012	599	40769	No_constitutive_exon_found_in_species
GTCAACCTATATTCTTTCAACAAGTTAAGGAGTTCACGGGAAAATTGTAGGG	527078	527151	527028	527080	1	supercont1.3	I206_02194	526653	528359	None	6012	599	40769	No_constitutive_exon_found_in_species
TGATGTCTACATGTCGGATCATGTGTATTGTGCTGACGGGGAAAAACTAGAT	527231	528359	527181	527233	1	supercont1.3	I206_02194	526653	528359	None	6012	599	40769	No_constitutive_exon_found_in_species
ATAGCCATGCCATTGGAGTATGAACTGATCGTAATGATTCGGGATTGTAGGT	531135	531322	531085	531137	1	supercont1.3	I206_02196	530144	532847	None	6012	599	40769	No_constitutive_exon_found_in_species
GCGGAGTTGGGGGTGCGAAGGACCTCTTGCCCGACTTGGAACCGGGTAAGAC	588964	589207	589257	589205	-1	supercont1.3	I206_02215	585411	590914	None	6012	599	40769	No_constitutive_exon_found_in_species
GATCAATCTTCTTACTACCAGTAATTAAGCTGAATAAGACTGTGGGATAGCG	610832	610992	611042	610990	-1	supercont1.3	I206_02223	610241	613028	None	6012	599	40769	No_constitutive_exon_found_in_species
TCTGAGACATAGTTATAGAATACAGTCGGACTGATAGGGAATGAACGTAGGC	636923	637081	637131	637079	-1	supercont1.3	I206_02230	636269	644314	None	6012	599	40769	No_constitutive_exon_found_in_species
TGACGAAGAGGGTGGATTGATTAACGAAGATATAGGGGTAGAAGAGGAAGAT	676128	676313	676078	676130	1	supercont1.3	I206_02241	675544	676533	None	6012	599	40769	No_constitutive_exon_found_in_species
AGCTTTTGTCATAGTACACACGGCTTGCAAGCTGACATGCGCGGGCGTAGAT	694715	694915	694965	694913	-1	supercont1.3	I206_02248	694286	696986	None	6012	599	40769	No_constitutive_exon_found_in_species
GGTGAGCTCCTCTATCGAAGAGACTTTTGCCAAGCTGACGGGAGCAACAGGT	704800	704881	704750	704802	1	supercont1.3	I206_02252	703768	708473	None	6012	599	40769	No_constitutive_exon_found_in_species
CAATTTAGACAGATCATCTCGCTGATATCATTTCGTCTGGGGTCAATAAGGC	826808	826905	826758	826810	1	supercont1.3	I206_02301	825861	829111	None	6012	599	40769	No_constitutive_exon_found_in_species
CTATCCACTGAAGTATGTAACAATTTGAGTTGACATAAATGGGATCGAAGGT	848950	848968	849018	848966	-1	supercont1.3	I206_02308	847457	849870	None	6012	599	40769	No_constitutive_exon_found_in_species
TCTGTTCCTTATTTGGCTTGCAGATCTGACAAATAATGGGGATATGATAGTG	939003	939144	938953	939005	1	supercont1.3	I206_02339	938909	940107	None	6012	599	40769	No_constitutive_exon_found_in_species
GTAAGTCAGCCGTTCTCCAATTCACGAGATGCTGATTGAAGGGTGTACAGGA	1030771	1030846	1030896	1030844	-1	supercont1.3	I206_02364	1028814	1033622	None	6012	599	40769	No_constitutive_exon_found_in_species
TTGAATGCGAAATTCAGCTAATGGCCAATACGAATTATTGGGAATTGCAGGT	1065001	1065154	1064951	1065003	1	supercont1.3	I206_02377	1064489	1065612	None	6012	599	40769	No_constitutive_exon_found_in_species
GCATGAGCGATTGCAACTTGCTGAACTCATTGACTCTTAATGGGTAACAGAA	1069463	1069549	1069599	1069547	-1	supercont1.3	I206_02381	1068333	1069684	None	6012	599	40769	No_constitutive_exon_found_in_species
TTTGACAATTACTTTAGGGGTCAAGTTAACGATACAATCTGGGATTGTAGCG	1107061	1107148	1107198	1107146	-1	supercont1.3	I206_02392	1106299	1109531	None	6012	599	40769	No_constitutive_exon_found_in_species
GCTGTCGAACAAGCTATAGACTTGAGCATAAAGACTGACTGGGCTGATAGAT	1166682	1166724	1166774	1166722	-1	supercont1.3	I206_02416	1164123	1167189	None	6012	599	40769	No_constitutive_exon_found_in_species
TCACTTATCTAATCGTTATGTAAGCGAATTAATATTAAGAGGGAGTACAGTT	1196637	1196710	1196760	1196708	-1	supercont1.3	I206_02430	1194883	1197286	None	6012	599	40769	No_constitutive_exon_found_in_species
AATCAGTCATGGGATAATGCAGCTGATATGCGAGCGGATTGTGCGGGTAGAT	1238299	1238390	1238249	1238301	1	supercont1.3	I206_02448	1237998	1239742	None	6012	599	40769	No_constitutive_exon_found_in_species
GAGTGATTTCTAGGTCAAATTCTCGGTTAGGCGCTGAGCTGGGTTAACAGGC	1331431	1331544	1331381	1331433	1	supercont1.3	I206_02481	1329421	1333685	None	6012	599	40769	No_constitutive_exon_found_in_species
TAATTGTCAAATCTCATCGTCTGATTTCAAACTGATAGAGTATGGGACAGGT	1374165	1374334	1374384	1374332	-1	supercont1.3	I206_02500	1374165	1375725	None	6012	599	40769	No_constitutive_exon_found_in_species
AGATTTCATCTCCGATGAGAAAACCTGAGTTGACAAAATGGATGGGATAGAT	1396968	1397840	1396918	1396970	1	supercont1.3	I206_02506	1394085	1397840	None	6012	599	40769	No_constitutive_exon_found_in_species
GCAGCTACTTCATACGTTAGACTGATAGCTGATACGAACAACGGGGTTAGCA	1400654	1400791	1400841	1400789	-1	supercont1.3	I206_02508	1400441	1401410	None	6012	599	40769	No_constitutive_exon_found_in_species
TCTCTACTAATAAGTCTAGTGAAATTGATCACACGAGGGTATGGGTACAGAG	1412105	1412248	1412298	1412246	-1	supercont1.3	I206_02512	1411504	1412338	None	6012	599	40769	No_constitutive_exon_found_in_species
ACGTGAAACCTCATGAGTACGAAAAATTATTGATTCTTCTTTGGGAATAGCC	1411504	1411746	1411796	1411744	-1	supercont1.3	I206_02512	1411504	1412338	None	6012	599	40769	No_constitutive_exon_found_in_species
TCCTCCTGTTGAATTTACGAAAACATGCTGATGTTAAATTTTGGGAATAGAT	1497254	1497427	1497477	1497425	-1	supercont1.3	I206_02546	1497254	1499144	None	6012	599	40769	No_constitutive_exon_found_in_species
CTCTCGCTTGCTCAGTCTTGCAAAGACACCGTGCTGAGGAAGAAGGGTAGCC	1554972	1555078	1555128	1555076	-1	supercont1.3	I206_02561	1554435	1556738	None	6012	599	40769	No_constitutive_exon_found_in_species
CATTCGCATTCTAGAATGAAATAGCGTGAACGGGCTAATTATAAGGGTAGAT	1646770	1646927	1646977	1646925	-1	supercont1.3	I206_02598	1646770	1647725	None	6012	599	40769	No_constitutive_exon_found_in_species
TTGGAAGAGCAATGAGCTGAGACTTGTGCTGATGCGTTTGGGTGGAATAGAT	1649356	1649499	1649306	1649358	1	supercont1.3	I206_02599	1648124	1649499	None	6012	599	40769	No_constitutive_exon_found_in_species
CTAGAAGAGATCCAAGCTCCGGAAAATTCAGCTAAGGGTCATGATGGCAGGA	1729754	1729925	1729975	1729923	-1	supercont1.3	I206_02639	1728640	1731140	None	6012	599	40769	No_constitutive_exon_found_in_species
AGCTCAATAGTGGTGAACAAATTCTGATGATTCCACTTTGATGGGAATAGGA	1742823	1743046	1743096	1743044	-1	supercont1.3	I206_02643	1741131	1745944	None	6012	599	40769	No_constitutive_exon_found_in_species
ACAGTGAAATGAAATCGGGTTGTAGAGGCTCATGCTTTATGGGACAATAGAT	1742165	1742545	1742595	1742543	-1	supercont1.3	I206_02643	1741131	1745944	None	6012	599	40769	No_constitutive_exon_found_in_species
GTTTCCATAAAGCCTCTTGTCCATTCGGTTGTTAACGAACTGTAGGGTAGCC	1777510	1777670	1777460	1777512	1	supercont1.3	I206_02661	1776779	1778805	None	6012	599	40769	No_constitutive_exon_found_in_species
AAAGTCTCCTTGACTTATACAGAATCTTATGCTGATTTTGGGATGTGTAGGT	73718	73890	73668	73720	1	supercont1.4	I206_02708	73422	74213	None	6012	599	40769	No_constitutive_exon_found_in_species
TACATGTCCGATTCGGACGATTAAGCTGATTCGCGTTTGGGAATATGCAGAT	153312	154263	154313	154261	-1	supercont1.4	I206_02740	153312	158835	None	6012	599	40769	No_constitutive_exon_found_in_species
GTAAGTCGTTCAACTGGATCTTATGGTCAAACACTGACAAATGGGGTCAGCC	208813	209104	209154	209102	-1	supercont1.4	I206_02759	207157	209424	None	6012	599	40769	No_constitutive_exon_found_in_species
TCCCTCTATTGAGATGTGCAACGCTCTCCTAACTCAACCTGAGGGAATAGGA	244494	244558	244444	244496	1	supercont1.4	I206_02771	242959	245910	None	6012	599	40769	No_constitutive_exon_found_in_species
TTGAAATCGACCGCCTTGATGATGCTTGCTGATCGTTCGGGGCGATGTAGGG	253717	254651	253667	253719	1	supercont1.4	I206_02774	251549	254651	None	6012	599	40769	No_constitutive_exon_found_in_species
AAATAAATTGATACTTATATGTTTCTTTTCTTTTTTTTGGGGGGGAATAGTC	337485	337594	337435	337487	1	supercont1.4	I206_02804	335249	337594	None	6012	599	40769	No_constitutive_exon_found_in_species
CTATATATGAGATTGCGGACATCTGACACGAAGCTGATGATAAAGGGCAGAA	353440	353492	353542	353490	-1	supercont1.4	I206_02810	352839	355055	None	6012	599	40769	No_constitutive_exon_found_in_species
TGTGCAACATCGAGAACTTATGCGATCTAAGGCTGACAACGGGGGTGTAGAT	469133	469205	469255	469203	-1	supercont1.4	I206_02858	468704	471021	None	6012	599	40769	No_constitutive_exon_found_in_species
ACTCCATCCCTACTGCTCTTTATATACTCGCTCAAATAAGGGTAATACAGGC	473311	473490	473540	473488	-1	supercont1.4	I206_02859	472021	473725	None	6012	599	40769	No_constitutive_exon_found_in_species
TTCTCCTTTCTTCGTGTGGAGACTTATGTAGGTATACATGGGACAACTAGGG	547078	547586	547636	547584	-1	supercont1.4	I206_02885	546875	549483	None	6012	599	40769	No_constitutive_exon_found_in_species
TTTACGATAAGGAGATATAATGCTTCGAATTAATATTCAAGGGAAATTAGAT	559796	560118	560168	560116	-1	supercont1.4	I206_02890	559796	561227	None	6012	599	40769	No_constitutive_exon_found_in_species
AGCTCTCAAAAGGGATGGGTTGAGTACAACAGCTGATCGGGATTGAGTAGTT	616083	616181	616231	616179	-1	supercont1.4	I206_02906	614262	617120	None	6012	599	40769	No_constitutive_exon_found_in_species
CTGTCCTTCAATCTGTCAAATTAACCCTAGGCTCACAAATGGGCATGCAGTT	629016	629451	628966	629018	1	supercont1.4	I206_02910	627954	630004	None	6012	599	40769	No_constitutive_exon_found_in_species
GTTTAAATCTTCTATAAAAACTGTTTATACTGACAATTTGGGATATACAGAA	632595	633098	632545	632597	1	supercont1.4	I206_02911	630669	633671	None	6012	599	40769	No_constitutive_exon_found_in_species
ATCAAAATTGATAGATAATTTTTTGCTAACAATTAGTATTGGGTCAATAGGG	652003	652102	652152	652100	-1	supercont1.4	I206_02920	652003	653776	None	6012	599	40769	No_constitutive_exon_found_in_species
CAATTCTTGGTCATGAATTCCAGTATCACTAATATTTGTGGGTATGGTAGAA	656632	656972	657022	656970	-1	supercont1.4	I206_02921	654546	661068	None	6012	599	40769	No_constitutive_exon_found_in_species
ATCTTCTGATCGACCCTACGGACTGCACAGAATCTAATGATGATGGGTAGTA	687250	687315	687365	687313	-1	supercont1.4	I206_02929	686194	687534	None	6012	599	40769	No_constitutive_exon_found_in_species
CTTGATGACGATTCTAAAGCTGTGATACTGATTTCGATGTGGGTCGATAGTG	687119	687156	687206	687154	-1	supercont1.4	I206_02929	686194	687534	None	6012	599	40769	No_constitutive_exon_found_in_species
CCCTTCTTAATCGGTCAGATGCGCAAGAAAGCTAATATGTTACTGGGAAGAC	740981	741372	741422	741370	-1	supercont1.4	I206_02950	739888	744524	None	6012	599	40769	No_constitutive_exon_found_in_species
GAACACATTGTTATCGAGTGGATCTCCTTTCCTAAACATCAGGGGCGTAGTG	753001	753103	752951	753003	1	supercont1.4	I206_02953	749763	754931	None	6012	599	40769	No_constitutive_exon_found_in_species
GTTGTTCCAAAATCGCCATCATTTAGGCAGTGTACTGACGGGATATATAGTA	753379	753611	753329	753381	1	supercont1.4	I206_02953	749763	754931	None	6012	599	40769	No_constitutive_exon_found_in_species
CTAAAATATTTTGCATCGCTGAATACTAATCCGCTCATCGGGAATCGTAGAT	795298	795892	795942	795890	-1	supercont1.4	I206_02971	794919	798914	None	6012	599	40769	No_constitutive_exon_found_in_species
AAGTAAGCTGCGATTGTACTTCGAAATCGTCCTGCTGATCAGCTGGGTAGTC	805346	805373	805296	805348	1	supercont1.4	I206_02973	803641	806554	None	6012	599	40769	No_constitutive_exon_found_in_species
ATATACATATTTATACATATCGATTCTAATCTTGGTCCATGGGAATCTAGCA	853440	853518	853390	853442	1	supercont1.4	I206_02993	851763	853986	None	6012	599	40769	No_constitutive_exon_found_in_species
TTCAAGCCCTTTCGGGGATCAAAGCTGACCAGGGCTTTCGGTGGGAATAGAT	873373	873577	873627	873575	-1	supercont1.4	I206_03001	872347	875333	None	6012	599	40769	No_constitutive_exon_found_in_species
TTGAAGTTATAATTTAAATTGATTATATTAGTTTTTTTTTAATGGGGCAGAT	872705	872885	872935	872883	-1	supercont1.4	I206_03001	872347	875333	None	6012	599	40769	No_constitutive_exon_found_in_species
TCAGTCATCTTCTGTTGGCGCTACAGAAAACTGACGAATTAGGGGTTCAGGC	885595	885773	885545	885597	1	supercont1.4	I206_03006	883596	886280	None	6012	599	40769	No_constitutive_exon_found_in_species
TCTTTGCCCTCACCCTACATGACCCTAACTCTCTGAAACACTGGGAACAGAC	895542	895740	895492	895544	1	supercont1.4	I206_03011	893580	897775	None	6012	599	40769	No_constitutive_exon_found_in_species
GAGTTTCATCCTCTTTCACGCAGCGGCTGCGCTAAGTAGCGGGAATCTAGGA	983598	983662	983548	983600	1	supercont1.4	I206_03043	983029	985506	None	6012	599	40769	No_constitutive_exon_found_in_species
TTATGCCACATCAAATTCGTGAAAAGCTGATTTGGTGGGTTGAAAGGGAGAT	1052774	1052822	1052724	1052776	1	supercont1.4	I206_03067	1051754	1055045	None	6012	599	40769	No_constitutive_exon_found_in_species
ATTCTTCTCGATCTGGGCTGAGGCAAGCTGACAGATGAGACGGGAAACAGGG	1094429	1094523	1094379	1094431	1	supercont1.4	I206_03082	1093947	1099211	None	6012	599	40769	No_constitutive_exon_found_in_species
TGAGACATATTTCGGCTGGTTTGCTGATCCTGTATTCTTTCGGGATACAGTA	1116696	1116826	1116646	1116698	1	supercont1.4	I206_03089	1115664	1117431	None	6012	599	40769	No_constitutive_exon_found_in_species
ACATTATATTATACATGCGATCGAGCTGATATATCGTGCTGGGACTATAGGA	1147190	1147260	1147310	1147258	-1	supercont1.4	I206_03101	1145542	1147592	None	6012	599	40769	No_constitutive_exon_found_in_species
GATCGACTTCATCAAATCGCAAAGTGGCTGATGTAACTCGGGGTAAATAGTG	1160746	1161547	1160696	1160748	1	supercont1.4	I206_03106	1158490	1162047	None	6012	599	40769	No_constitutive_exon_found_in_species
CACCCTTGAAATTCCAACTAGCCACCAGGATTGACGTTTCGGGAAAATAGGC	1177172	1177432	1177122	1177174	1	supercont1.4	I206_03113	1175573	1179027	None	6012	599	40769	No_constitutive_exon_found_in_species
CTGACAGCTGTGTATAGTGAGGCAAAATTGCCTGATGAATCGTTGGGAAGAA	1199871	1200830	1199821	1199873	1	supercont1.4	I206_03122	1198163	1201617	None	6012	599	40769	No_constitutive_exon_found_in_species
CTCAATCATCCGCGATGACACGATACTTATTGGGCTCATGGGCTGGGTAGTT	1225201	1225259	1225309	1225257	-1	supercont1.4	I206_03129	1223613	1225363	None	6012	599	40769	No_constitutive_exon_found_in_species
CCTCCCAAAAAGGTAAATTGCTACCATCGGAAGTCCAAGGCGGTGGGGAGGA	1239500	1239683	1239733	1239681	-1	supercont1.4	I206_03136	1238624	1241655	None	6012	599	40769	No_constitutive_exon_found_in_species
CCGGCTCACATCAGCCTGCAGAATATGCAGATCACTAATCTAGGGTATAGAG	1347421	1347483	1347371	1347423	1	supercont1.4	I206_03176	1344113	1350594	None	6012	599	40769	No_constitutive_exon_found_in_species
CTACAAATCGTGAGTGTCGTTAAGATTGGAACACCGCTAACGTAGGGCAGGG	1408415	1409902	1408365	1408417	1	supercont1.4	I206_03203	1407075	1411550	None	6012	599	40769	No_constitutive_exon_found_in_species
GAGCTATCTGACCCTTGGATATCTTGATGGCTGACAGTCTTACGGGAAAGTG	1437744	1437807	1437857	1437805	-1	supercont1.4	I206_03211	1437744	1438635	None	6012	599	40769	No_constitutive_exon_found_in_species
ACTCATCAATTTATTGCTTTCGATGAGATTCGTAGCTGACGGGACCACAGTC	1453171	1453771	1453121	1453173	1	supercont1.4	I206_03217	1452260	1453771	None	6012	599	40769	No_constitutive_exon_found_in_species
AAGTAAGGGTCGGGGATCAGACATAACTCCGCCGACAGGGAAAGCTCAAGAC	1483786	1483951	1483736	1483788	1	supercont1.4	I206_03228	1481584	1484979	None	6012	599	40769	No_constitutive_exon_found_in_species
GATTAACGTGGGATCGACACTGAAATTTTGAGGTTGGTTGATGGGGATAGTA	1549344	1549471	1549521	1549469	-1	supercont1.4	I206_03253	1548950	1551415	None	6012	599	40769	No_constitutive_exon_found_in_species
TCCAACCTGCCTCTGGGATGTCAATCGCTGATATGTCCTCAACGGGTCAGAT	1572098	1572573	1572623	1572571	-1	supercont1.4	I206_03261	1570399	1574618	None	6012	599	40769	No_constitutive_exon_found_in_species
TCATTCACAACGACTAAAGTATTGGAAATGGCTGATGAGGGAAACCACAGGC	1570940	1571025	1571075	1571023	-1	supercont1.4	I206_03261	1570399	1574618	None	6012	599	40769	No_constitutive_exon_found_in_species
AATCAAAGCCTTGAATCTCATGACTGATGATTGCAATGTGGGAAACACAGGT	1596358	1596564	1596614	1596562	-1	supercont1.4	I206_03268	1595675	1599212	None	6012	599	40769	No_constitutive_exon_found_in_species
GGGCTTTCTCATACACCTTACTTTTGCAGTACGCTGATAGGGCGGTATAGTT	1654527	1654642	1654477	1654529	1	supercont1.4	I206_03292	1653106	1654841	None	6012	599	40769	No_constitutive_exon_found_in_species
TCAATGAGATTTATTCTGATATTGGATGGGGTTTTTTTGGGATATAATAGGA	1664035	1664151	1664201	1664149	-1	supercont1.4	I206_03296	1663545	1666166	None	6012	599	40769	No_constitutive_exon_found_in_species
ATATTAGTGCCTTATATGGATTTGGAAATCTTCTGTGTCCATGGGGTTAGAT	1679132	1679189	1679082	1679134	1	supercont1.4	I206_03303	1677645	1680533	None	6012	599	40769	No_constitutive_exon_found_in_species
CATCGTCATACTTTGGAAAGCTTCGTTTATTAATTTGGGTGAATGTATAGGT	1718364	1718391	1718441	1718389	-1	supercont1.4	I206_03319	1718364	1720218	None	6012	599	40769	No_constitutive_exon_found_in_species
ATCTTCCCTCGCTTCTCATCAGGTTCTAGCTGATCGATTATGGGGCATAGTT	1721243	1721277	1721193	1721245	1	supercont1.4	I206_03320	1720581	1721626	None	6012	599	40769	No_constitutive_exon_found_in_species
TTCATCATGGATAGTAAAGCAGGAGCTGAATGAGGATATGACTGGGATAGCA	1740272	1740323	1740222	1740274	1	supercont1.4	I206_03329	1739937	1742969	None	6012	599	40769	No_constitutive_exon_found_in_species
TATACAGTCTAACTTCGTATAAAGTGCTAAGTCTGGCTGTGGGATGATAGCG	1740383	1740409	1740333	1740385	1	supercont1.4	I206_03329	1739937	1742969	None	6012	599	40769	No_constitutive_exon_found_in_species
TCGTCTGTCACTACCACTCTTCGTATTGCCAAGCTGATGATAGGGCACAGTA	1748088	1748200	1748038	1748090	1	supercont1.4	I206_03331	1747557	1749527	None	6012	599	40769	No_constitutive_exon_found_in_species
GCTGGATTCACAGAAAATTGCTGATGAAGTCAACATCATCTGGGTAAAAGAT	1770688	1770778	1770638	1770690	1	supercont1.4	I206_03340	1769126	1771536	None	6012	599	40769	No_constitutive_exon_found_in_species
TATCATCTTTGATCTTCGCGATGGGTATAGCTAACGTCTTGGGCGAAAAGAT	1791334	1791388	1791438	1791386	-1	supercont1.4	I206_03347	1791080	1794180	None	6012	599	40769	No_constitutive_exon_found_in_species
ATATTCTTTTCACAGCGCATTTTGCTGATCACCCTGATACCGGGATATAGTT	12781	12847	12897	12845	-1	supercont1.5	I206_03355	12781	14653	None	6012	599	40769	No_constitutive_exon_found_in_species
TCGCTTCATGTGGTATGAGAGAGAAAGGTGACTGATATTGGGAAAAACAGAT	41202	41374	41424	41372	-1	supercont1.5	I206_03365	40790	43062	None	6012	599	40769	No_constitutive_exon_found_in_species
GTGTTCTTGACCCCTACCGGACATTTCGGTCTAGCTGATCGAATGGGTAGAT	41075	41148	41198	41146	-1	supercont1.5	I206_03365	40790	43062	None	6012	599	40769	No_constitutive_exon_found_in_species
AAATAATAGGTGAAACCATTTTGACTGATTTTGGAATATTGGGTATACAGTT	66374	66652	66702	66650	-1	supercont1.5	I206_03374	66084	66883	None	6012	599	40769	No_constitutive_exon_found_in_species
TATTAATCCGGCCACGAGCTATAAAACATGAAGCTTATCGAAGGGAACAGTC	93935	94427	93885	93937	1	supercont1.5	I206_03386	92544	94935	None	6012	599	40769	No_constitutive_exon_found_in_species
ATTGCAATCGCATGGCGACCAATTGCTAATTTAAGATTGGGATACAATAGGT	95324	95458	95274	95326	1	supercont1.5	I206_03387	95218	97973	None	6012	599	40769	No_constitutive_exon_found_in_species
AGGGCCATCAATTAGGGGCAAGGAAGCTGACGAACGCGGGGACGGTATAGAC	98658	98948	98998	98946	-1	supercont1.5	I206_03388	98207	102078	None	6012	599	40769	No_constitutive_exon_found_in_species
ATTCATACATGTCGTATGGATATCAAGTTGAGCTAGTTGGGATTGAGCAGGA	152019	152436	151969	152021	1	supercont1.5	I206_03404	150863	153966	None	6012	599	40769	No_constitutive_exon_found_in_species
CATCTTGTTCCGTAATGCGGAGCTGATCGACGGAATGCTGGGAATCATAGAA	175441	175588	175391	175443	1	supercont1.5	I206_03412	172422	175837	None	6012	599	40769	No_constitutive_exon_found_in_species
AGATAAATTCTGCTTTTGTGATTAATTCTTTTTTTTTTGGGGGGGGATAGAT	190667	190764	190617	190669	1	supercont1.5	I206_03420	189579	191399	None	6012	599	40769	No_constitutive_exon_found_in_species
TTTTTCCCATTTGAATGGGATGTGTAATCCTGATGAAATGGGAATCATAGCG	205159	205254	205109	205161	1	supercont1.5	I206_03425	204114	208936	None	6012	599	40769	No_constitutive_exon_found_in_species
CCATCGAGTCTAAGGTTTGATCTGAGCTGATATCGCCGAGGGTGGGTTAGGC	215295	215355	215405	215353	-1	supercont1.5	I206_03428	214398	215592	None	6012	599	40769	No_constitutive_exon_found_in_species
TTGAAACTCATCTCCTTGGGTAAGATACTAAATGGCTTGGGGGAGTGTAGGG	264977	265141	265191	265139	-1	supercont1.5	I206_03445	264205	266177	None	6012	599	40769	No_constitutive_exon_found_in_species
GATATGGAATGGAAAGGAAACTGATACGAGTTTGGTATTTTGGGAAATAGTA	278683	278999	279049	278997	-1	supercont1.5	I206_03453	278446	280601	None	6012	599	40769	No_constitutive_exon_found_in_species
TTTCTTTGCTTGATAACAATCCGGCTGAACTAATGTCAACGGGAATTTAGAT	285421	285577	285371	285423	1	supercont1.5	I206_03455	285022	286501	None	6012	599	40769	No_constitutive_exon_found_in_species
ATTGCTATCCGTTCGTATACATGATCTTGCTAAAACAATTGGGTTGATAGAT	315158	315454	315504	315452	-1	supercont1.5	I206_03467	314610	315987	None	6012	599	40769	No_constitutive_exon_found_in_species
CTGAATTGTACAATCATAACGTTGTATAGCTAATGAATCAAGGGCAATAGAT	387785	387859	387735	387787	1	supercont1.5	I206_03495	387634	389724	None	6012	599	40769	No_constitutive_exon_found_in_species
TCTTTTATAAATTATTAATCAAACTTTTTTTGGGTGGGTGGGGAATATAGAT	443768	444277	444327	444275	-1	supercont1.5	I206_03518	443768	445204	None	6012	599	40769	No_constitutive_exon_found_in_species
CTCTATATAGGAGGTTGAAGTTCTAGCTGATTGTTTGGTTTGGGATATAGTA	521926	522020	521876	521928	1	supercont1.5	I206_03546	518802	522359	None	6012	599	40769	No_constitutive_exon_found_in_species
ATTTACATGGAATGTAAAGCTAACGATGTATTCTTGGGTTAATAATATAGCA	665997	666136	666186	666134	-1	supercont1.5	I206_03601	665997	672328	None	6012	599	40769	No_constitutive_exon_found_in_species
GAGTTTGCTTGTATAATACAATTTAGTGCGCTTGCTGAACGGGATCGTAGAT	792027	792094	792144	792092	-1	supercont1.5	I206_03643	791129	793565	None	6012	599	40769	No_constitutive_exon_found_in_species
ATGAGCTCATCTTATTAATCAGGCTGATACCTGTTTTCCTTGGGCAAAAGAT	803351	803470	803301	803353	1	supercont1.5	I206_03647	801975	805694	None	6012	599	40769	No_constitutive_exon_found_in_species
CCTTCATTACGATGAGATCGAGGAAAAAGCTTATGTGTTTTGGGTGATAGCT	812456	812585	812406	812458	1	supercont1.5	I206_03651	812033	815266	None	6012	599	40769	No_constitutive_exon_found_in_species
TTTTTCCATCCAATTACCTTCCTGACTGACGATATTTATACGGGAAATAGCT	827150	827860	827100	827152	1	supercont1.5	I206_03657	826686	828657	None	6012	599	40769	No_constitutive_exon_found_in_species
ATTGCCTTCTGAATTGATATGGCAAGATATGGCAAGAGATGGGCTGATAGAT	828320	828394	828270	828322	1	supercont1.5	I206_03657	826686	828657	None	6012	599	40769	No_constitutive_exon_found_in_species
ATGGACAAAAAGAAAGAACTGATTTATTACTGTTTTGGGGGGCCGGATAGAA	828483	828657	828433	828485	1	supercont1.5	I206_03657	826686	828657	None	6012	599	40769	No_constitutive_exon_found_in_species
TTGCATCAAGCAACTTCCACATTTCGCTAATTCCGCTGATCGGGTAACAGCT	852876	852936	852826	852878	1	supercont1.5	I206_03665	852314	855302	None	6012	599	40769	No_constitutive_exon_found_in_species
CCAATGTCCTCACTCCGTCTCATCAAATTTATGCTGATATGATTGGGCAGCT	854840	854870	854790	854842	1	supercont1.5	I206_03665	852314	855302	None	6012	599	40769	No_constitutive_exon_found_in_species
GTCCATTCTTCAGTCTGAAGCCGGCCGATCTTCGCCGACAAGGGAAAGAGAA	862437	862545	862595	862543	-1	supercont1.5	I206_03668	861333	864189	None	6012	599	40769	No_constitutive_exon_found_in_species
AGGTTCGAGTTTAATTCATAACACCATGCTGATAATATGGGAGGAAACAGCT	879398	879488	879538	879486	-1	supercont1.5	I206_03673	876952	880653	None	6012	599	40769	No_constitutive_exon_found_in_species
CTCATTCACCTGGGAGCTCCAATATACAGATTGAGCTAATCGTGGGGTAGTT	915543	915743	915793	915741	-1	supercont1.5	I206_03685	911408	916568	None	6012	599	40769	No_constitutive_exon_found_in_species
GAGTTCTTGCTTTTCAAAGGTCCATGTCATATTGACGAAAGGGGGAATAGTA	918314	918674	918264	918316	1	supercont1.5	I206_03686	916851	918674	None	6012	599	40769	No_constitutive_exon_found_in_species
GCCCACTGCTATTTATTTTAGGTGAACTGGCTGACCAAGCAATCGGGTAGAG	923869	924003	923819	923871	1	supercont1.5	I206_03688	921035	927370	None	6012	599	40769	No_constitutive_exon_found_in_species
CAAAAAGCTGATTGCTAAAACCCCTTTTTTTCTTTTGGGCAAATGAATAGGC	964456	964599	964406	964458	1	supercont1.5	I206_03702	961267	964892	None	6012	599	40769	No_constitutive_exon_found_in_species
CACTGGCTCTGACTTCCAGCTGAACGCTGACGTACAAATGGGTGCAATAGGT	1064379	1064424	1064329	1064381	1	supercont1.5	I206_03742	1061124	1064707	None	6012	599	40769	No_constitutive_exon_found_in_species
TTCAGCTACTTCCTACCGAGATACGGACAACAGCTGATTTGGGTGAACAGGT	1094780	1094955	1094730	1094782	1	supercont1.5	I206_03753	1090730	1095270	None	6012	599	40769	No_constitutive_exon_found_in_species
ACATGTTGCCGAGGAATCATGCTGATCTTTTTATTATGGGAAATGAGCAGAT	1134927	1135413	1135463	1135411	-1	supercont1.5	I206_03769	1134927	1137439	None	6012	599	40769	No_constitutive_exon_found_in_species
ATGTATCTTTACTTGTCGAGAAATGAAATAACTGCTGATGGGTGATATAGAA	1150890	1151001	1150840	1150892	1	supercont1.5	I206_03774	1148592	1151157	None	6012	599	40769	No_constitutive_exon_found_in_species
ATTCAGCTCAAGCTGTGTGATGTACGATGCTAATCGACTTTGGGGCGTAGCG	1201217	1201868	1201167	1201219	1	supercont1.5	I206_03794	1198576	1201868	None	6012	599	40769	No_constitutive_exon_found_in_species
ACATCTCAAGAGATATTCTGGATTGAGCTCATTCGTTCTCGGGCGTACAGGA	1261339	1261419	1261469	1261417	-1	supercont1.5	I206_03816	1254407	1262085	None	6012	599	40769	No_constitutive_exon_found_in_species
AGTGGAAGCTTTTCTTTATAGAGAGCAGTCATCAACTGACAGGGAATCAGGA	1305468	1305499	1305418	1305470	1	supercont1.5	I206_03830	1303367	1306618	None	6012	599	40769	No_constitutive_exon_found_in_species
CTATCAATGTGTAAATTATACTGACGTGGGGGGTTTTGGGGAAAAACTAGTG	1318386	1318800	1318336	1318388	1	supercont1.5	I206_03835	1317370	1318985	None	6012	599	40769	No_constitutive_exon_found_in_species
CGTCCGATTTATGAATGCATCGTGCGAACTAACGCATTCTTGGGGATCAGTC	1343052	1343167	1343217	1343165	-1	supercont1.5	I206_03847	1341960	1343774	None	6012	599	40769	No_constitutive_exon_found_in_species
CGGGATTTCCGGTAAGATCGAGCGATCGACTTACTCTCTCGGGTGATTAGCC	1367807	1367872	1367757	1367809	1	supercont1.5	I206_03856	1367724	1369613	None	6012	599	40769	No_constitutive_exon_found_in_species
ATAACACATACAACAAAAAATTCTGCTAATCGGAATTCATGGGTATAAAGGA	1462093	1462269	1462043	1462095	1	supercont1.5	I206_03886	1459842	1462584	None	6012	599	40769	No_constitutive_exon_found_in_species
TGGTTGCGATGATGGGTCTGGACGACAGCTGACCTTGTTCTGGGATGTAGTC	1466342	1466545	1466595	1466543	-1	supercont1.5	I206_03887	1463245	1466608	None	6012	599	40769	No_constitutive_exon_found_in_species
CTCTGTTCGTAGAAAGAAAGGCTAGCTGATTTTTCAAATCGTTCAGGGAGCC	1468117	1468292	1468067	1468119	1	supercont1.5	I206_03888	1467150	1468875	None	6012	599	40769	No_constitutive_exon_found_in_species
CTATCCCGTCTATATTCTGAGCCGATCTGATTATCATTATTGGGTGACAGGA	1501061	1501121	1501011	1501063	1	supercont1.5	I206_03900	1500068	1501702	None	6012	599	40769	No_constitutive_exon_found_in_species
TCAACAAACGTGGTCGTCAAGGACATTTCGCAGGTATGGGAATGAGTGAGCC	1503865	1503992	1503815	1503867	1	supercont1.5	I206_03901	1502261	1504725	None	6012	599	40769	No_constitutive_exon_found_in_species
TCATTTGAAGTAATACATAGGCTGAATAGTTTCATTGGCACGGGATATAGTG	1507078	1507398	1507028	1507080	1	supercont1.5	I206_03902	1505632	1508198	None	6012	599	40769	No_constitutive_exon_found_in_species
ATAATTGATCTTAATTTCGTTCAAAAATTTCTTATACGATTTGGGAATAGCT	1530564	1530607	1530514	1530566	1	supercont1.5	I206_03911	1530322	1531367	None	6012	599	40769	No_constitutive_exon_found_in_species
ACCCTGTGCTTAGTCCGTATCAGGCGGTACTGATTGTCTGGGATGGGTAGGA	1599244	1599406	1599194	1599246	1	supercont1.5	I206_03941	1597919	1599840	None	6012	599	40769	No_constitutive_exon_found_in_species
TTCGCAACAAACACTGATGATGTCGCTAACAAATAATTTGATGCGGGTAGGT	1615109	1615259	1615059	1615111	1	supercont1.5	I206_03949	1613963	1617582	None	6012	599	40769	No_constitutive_exon_found_in_species
TCGTAAGTCAGACTGCATAAGATAGGATTAATGACTGACGCCGGGGATAGAG	12844	13366	12794	12846	1	supercont1.6	I206_03956	11168	15208	None	6012	599	40769	No_constitutive_exon_found_in_species
AAGTGGATACAAATCGAGAGTAAGAATCTGCGTTAATCTCAATGGGACAGAT	68533	68651	68701	68649	-1	supercont1.6	I206_03980	67029	69711	None	6012	599	40769	No_constitutive_exon_found_in_species
TGTCCTCTTCTCACTTGATTGTGTGAGCTGACAATCCAGGGAATAATCAGTT	77097	77360	77410	77358	-1	supercont1.6	I206_03983	76944	78327	None	6012	599	40769	No_constitutive_exon_found_in_species
AGCGGGCTTATCTTCTTGGAAAAATAGCTTATGCTGGGAAACGAACGTAGCC	83110	83277	83327	83275	-1	supercont1.6	I206_03985	81567	84114	None	6012	599	40769	No_constitutive_exon_found_in_species
ATGAGTAAGTCTTCAATCATATATAACGTTGTCGTCAAATCGGGTATGAGCT	139679	139772	139629	139681	1	supercont1.6	I206_04006	138528	140378	None	6012	599	40769	No_constitutive_exon_found_in_species
CTTAATTCTGTTGGCAACGTCATTATGGCTGACCCCTTCTCGGGAACCAGTG	177519	177881	177469	177521	1	supercont1.6	I206_04021	174052	178797	None	6012	599	40769	No_constitutive_exon_found_in_species
TGATCCATTCTAAATAGATCGCATGAGCTGATTGTCGTGTTGGGGTATAGCC	196036	196168	196218	196166	-1	supercont1.6	I206_04029	194947	197463	None	6012	599	40769	No_constitutive_exon_found_in_species
ATGATCTCTCACTGGTGATGGGATTCGGCTTACGGCTATAACGGGTGTAGAT	209152	209180	209230	209178	-1	supercont1.6	I206_04034	208851	209375	None	6012	599	40769	No_constitutive_exon_found_in_species
ACATCGTTGCTGGGCGATATAAGCTGACTTGCGGAATTGATGGGAATTAGCA	261791	261869	261919	261867	-1	supercont1.6	I206_04053	260173	262506	None	6012	599	40769	No_constitutive_exon_found_in_species
TAGGATTCCAACTTAGTGATCAGTCGATCTGACCAACGGGATGATGACAGGC	303935	304761	303885	303937	1	supercont1.6	I206_04067	303660	305292	None	6012	599	40769	No_constitutive_exon_found_in_species
TCCTCAGAAATTTCAAGAACTGATTTTATTTTTTGGGTGGGAATAAATAGCT	338480	338619	338669	338617	-1	supercont1.6	I206_04083	338171	339154	None	6012	599	40769	No_constitutive_exon_found_in_species
TCACCCGATGACACGCTATCGATGCCAGGCTGATTTGGGAACGACGATAGCC	363900	364020	364070	364018	-1	supercont1.6	I206_04091	363426	365315	None	6012	599	40769	No_constitutive_exon_found_in_species
AGCTGCACTGACGTACAGATCAATAAATTCTGATAAGTACAGGGGGTCAGAC	451396	451475	451346	451398	1	supercont1.6	I206_04121	450864	452384	None	6012	599	40769	No_constitutive_exon_found_in_species
GTATTTCCCTCACCCTTCTCTTTCTATGTTGATGTTTAATGGGACGATAGTA	530677	530744	530794	530742	-1	supercont1.6	I206_04154	530090	534629	None	6012	599	40769	No_constitutive_exon_found_in_species
CTCACATTCATTGCTCTCGCACCGTTAACTGAAGCTAATGACCGGGACAGGG	550837	551869	551919	551867	-1	supercont1.6	I206_04159	550514	553362	None	6012	599	40769	No_constitutive_exon_found_in_species
GAAAGGCTACTGTACTTATTGGGTAGCTGATAACTGGGCTGCAATGATAGTT	617717	617817	617867	617815	-1	supercont1.6	I206_04178	614435	618038	None	6012	599	40769	No_constitutive_exon_found_in_species
AACCGTCCTCACTTTGAGTCAAACGTGCTGATTCTAAGGGGATATAACAGGT	709522	709637	709687	709635	-1	supercont1.6	I206_04220	709437	710308	None	6012	599	40769	No_constitutive_exon_found_in_species
TTTTATCTAACATTACAGGGTAGTGGACTGATTCCACTACGCATGGGTAGAC	715663	715868	715613	715665	1	supercont1.6	I206_04224	715467	716079	None	6012	599	40769	No_constitutive_exon_found_in_species
TTTTCCTTCCACTATAACAACATCTTACTTATTTCGTGATGGTGGGGTAGTA	717615	718225	717565	717617	1	supercont1.6	I206_04225	716666	718225	None	6012	599	40769	No_constitutive_exon_found_in_species
TTAGTCAGCAATTCTCTTCATGATCATGTTTTACGCTAACGGGCGAACAGCT	824203	824391	824153	824205	1	supercont1.6	I206_04264	822664	824946	None	6012	599	40769	No_constitutive_exon_found_in_species
ATTCAATTTGATAAGACAAAGCCACTGAATGTTGCCCATTTGGGATATAGTG	846099	846189	846239	846187	-1	supercont1.6	I206_04273	845371	846784	None	6012	599	40769	No_constitutive_exon_found_in_species
ATATCCTTTAAATTGCTAAATTCGTTTCATTTTGGGGGGGTGGACAATAGCG	874462	874610	874660	874608	-1	supercont1.6	I206_04283	874163	875282	None	6012	599	40769	No_constitutive_exon_found_in_species
GTCATATAGACATTCAGTACTAGTTCTGATGTTATTCGGGGAAATTATAGTA	905666	905834	905616	905668	1	supercont1.6	I206_04297	904959	906245	None	6012	599	40769	No_constitutive_exon_found_in_species
AAGGTATGTCAGCTTCGTTATATGTGAGATGTACTGATATGGGTGTGTAGTG	924636	924817	924867	924815	-1	supercont1.6	I206_04306	921994	925950	None	6012	599	40769	No_constitutive_exon_found_in_species
GAGTCGGTGCGACTGACTGGGCGAGTCGGACTTGTCTCGACTGTGGGAAGTA	983446	983568	983396	983448	1	supercont1.6	I206_04331	981972	987619	None	6012	599	40769	No_constitutive_exon_found_in_species
AGCGGGAATGAGAGTGAGTGCATAATACAAGTGCCGGGCTGACAATATAGGT	1028855	1028954	1028805	1028857	1	supercont1.6	I206_04347	1026919	1031463	None	6012	599	40769	No_constitutive_exon_found_in_species
GTTATTGTCGATTTTAACGTGACAGGCTTGAAGCTGACAGGGGAATCCAGGT	1047761	1047821	1047711	1047763	1	supercont1.6	I206_04355	1043285	1048566	None	6012	599	40769	No_constitutive_exon_found_in_species
TGGCTATTAGCGCAGATTTGACATCAGCTGACTAATTTGGGTAATAACAGGA	1069934	1070074	1069884	1069936	1	supercont1.6	I206_04362	1068671	1071989	None	6012	599	40769	No_constitutive_exon_found_in_species
CTCTCATCGCTTTGTCGGGAGCATAGCTGATCGAAGCTGGGTGAAATTAGAC	1130124	1130247	1130297	1130245	-1	supercont1.6	I206_04384	1128513	1130987	None	6012	599	40769	No_constitutive_exon_found_in_species
CTATTGATATTTTCATCAATAGGAAGTTAGCTAATATGGGGAGAGTGTAGAT	1183262	1183332	1183382	1183330	-1	supercont1.6	I206_04405	1182412	1186045	None	6012	599	40769	No_constitutive_exon_found_in_species
TACCCATCGTCCAAATTCGAGGGCATTTTAATGACGTTTGTGGGACATAGGC	1210981	1211105	1211155	1211103	-1	supercont1.6	I206_04417	1210431	1213606	None	6012	599	40769	No_constitutive_exon_found_in_species
TCAACTTAGGATATCTGCTGTAGGGCGCTAATTCACCCTTGGGCACACAGTG	1257322	1257544	1257594	1257542	-1	supercont1.6	I206_04438	1254564	1258501	None	6012	599	40769	No_constitutive_exon_found_in_species
TGAGCCCAACTCGCTCATTGCGGTATACCTATACTGATTAAATGGGGTAGAC	1301361	1301564	1301311	1301363	1	supercont1.6	I206_04462	1300358	1301564	None	6012	599	40769	No_constitutive_exon_found_in_species
CTGATCCTCATTTCATTCACTCGAAAAATAGCCAGCTGATAGGGCATCAGCT	1306524	1306603	1306653	1306601	-1	supercont1.6	I206_04465	1305811	1309663	None	6012	599	40769	No_constitutive_exon_found_in_species
GATTTGCTTGACAGTCAGGTACGATGTAAACTGATAGTTCGGGATTGTAGCC	1329363	1329676	1329313	1329365	1	supercont1.6	I206_04474	1326697	1331152	None	6012	599	40769	No_constitutive_exon_found_in_species
ATGAATATTAAGGATTATAGGGGACTGGGAGCTAACAAGAATGGGCGTAGTT	1353523	1353576	1353473	1353525	1	supercont1.6	I206_04482	1352505	1356523	None	6012	599	40769	No_constitutive_exon_found_in_species
TGAGGGACCCATCATTCTCGCTTGACGGTAGCTGATTTGAAGGGAGATAGGG	1400222	1400330	1400172	1400224	1	supercont1.6	I206_04500	1399496	1402684	None	6012	599	40769	No_constitutive_exon_found_in_species
TAAACCCAACTTAAGCTAATTTTTTTACTTCGTATTGGTTGGGAATTTAGAT	1457450	1457610	1457400	1457452	1	supercont1.6	I206_04517	1456677	1459140	None	6012	599	40769	No_constitutive_exon_found_in_species
CGCATAGTTTGTGAATACTGAAGACTGATATCGAATTAATGGGTATATAGTT	1476324	1476350	1476400	1476348	-1	supercont1.6	I206_04524	1475118	1477593	None	6012	599	40769	No_constitutive_exon_found_in_species
GAAATTATGAAGTTGATTGTTTTTTTTGGATTTTTTTTTGAATGGGTTAGGA	1523324	1523370	1523420	1523368	-1	supercont1.6	I206_04545	1522519	1523643	None	6012	599	40769	No_constitutive_exon_found_in_species
CTGATAACTACAAATGGTTTGCGTATGCTCACCTGATGAAATGGGAACAGAG	122239	122307	122189	122241	1	supercont1.7	I206_04616	119484	124614	None	6012	599	40769	No_constitutive_exon_found_in_species
TATGAAAATATTATTTTAAAAAGTTGAATTTCATAATTTGGGGAATTTAGAG	141032	141109	140982	141034	1	supercont1.7	I206_04622	140461	141847	None	6012	599	40769	No_constitutive_exon_found_in_species
AAATAAGTGTTTACACGGGAGGACTAGCTAATCTATGTTCGAGGGATCAGGT	154064	154190	154240	154188	-1	supercont1.7	I206_04628	153624	156560	None	6012	599	40769	No_constitutive_exon_found_in_species
TTCTTCAACATAGCGTATGGTGTATATAAACTAATGATGTTTGAGGGCAGCT	157536	157658	157708	157656	-1	supercont1.7	I206_04629	157056	158896	None	6012	599	40769	No_constitutive_exon_found_in_species
CTGATCGTGGTGGAAAGGGAAGTCGCTAATACTGTGATTTGGGCGACTAGAT	269532	269667	269482	269534	1	supercont1.7	I206_04673	269228	271671	None	6012	599	40769	No_constitutive_exon_found_in_species
CCGAAGGCAATGTGGAAGCTGTACTGTGAACGCTGACTGAGGGCGTGTAGAC	270908	270985	270858	270910	1	supercont1.7	I206_04673	269228	271671	None	6012	599	40769	No_constitutive_exon_found_in_species
ATTTTGGTTCGATCTTGAAGCTAATCTGTGAAGCGTGTAATGGGTAATAGCG	273008	273085	273135	273083	-1	supercont1.7	I206_04674	271908	273494	None	6012	599	40769	No_constitutive_exon_found_in_species
AAATTTTAAATATCAAAAGCTGATGAATTTTTTTTGCTGATGGGAAATAGTG	316880	317022	317072	317020	-1	supercont1.7	I206_04689	316880	319378	None	6012	599	40769	No_constitutive_exon_found_in_species
AAGAATGAGAAAAAAAAGCTAATTTAATATATTGTTGTGGGTTGGGATAGTT	325372	325710	325322	325374	1	supercont1.7	I206_04691	323881	326076	None	6012	599	40769	No_constitutive_exon_found_in_species
AAAAGATGATTTCGAAACTATGTGATACTAAACTAAATATGGGAATATAGCT	337597	337866	337547	337599	1	supercont1.7	I206_04698	335763	338196	None	6012	599	40769	No_constitutive_exon_found_in_species
GTATAGACCAGGTTCGATTATAAACAAAGCTGATCTGCTAATTGGGACAGAG	404102	404118	404052	404104	1	supercont1.7	I206_04722	403463	405689	None	6012	599	40769	No_constitutive_exon_found_in_species
GGGGGGAGAAGGGGAATTTGCTGAATTTTGTGATATTTGGGAAAATTTAGTT	416317	416646	416696	416644	-1	supercont1.7	I206_04728	415846	416817	None	6012	599	40769	No_constitutive_exon_found_in_species
AAGTCTCATAGTGTCACTAGTAAGGGACATTCAGCTGATTGTATGGGTAGCT	426961	427799	427849	427797	-1	supercont1.7	I206_04734	426961	433049	None	6012	599	40769	No_constitutive_exon_found_in_species
AGGTTTAGAGGTGGAGAAGAAGATTTATTTGGACAAGAAGGGTATGAGAGGT	441628	441906	441578	441630	1	supercont1.7	I206_04739	440120	442010	None	6012	599	40769	No_constitutive_exon_found_in_species
GACACAAATGCAACCCCCTCCTCAGAACGCTGACCATTGCTTGGGGATAGCT	499545	499615	499665	499613	-1	supercont1.7	I206_04757	496942	499718	None	6012	599	40769	No_constitutive_exon_found_in_species
CAATTTCTCAATAACTATAATTGATTATTTCGTTAACGATTTGGGAATAGAT	502739	503297	502689	502741	1	supercont1.7	I206_04759	502233	503297	None	6012	599	40769	No_constitutive_exon_found_in_species
TTTACAAGAAACGTGAGGAAAGTGCTCCGAGCTGATTTTGATATGGGTAGAC	527256	527304	527354	527302	-1	supercont1.7	I206_04767	525711	527623	None	6012	599	40769	No_constitutive_exon_found_in_species
TGGATCCGTTAGATACCTGAAAGATTCTTGCTGATTTGTGAAGGGGTTAGGT	571796	572038	572088	572036	-1	supercont1.7	I206_04783	571001	572620	None	6012	599	40769	No_constitutive_exon_found_in_species
TTATTCGTTTAGTTTTCTCATGAGCTGATTTTTTTCTTTTTGGGTAATAGGT	649198	650055	649148	649200	1	supercont1.7	I206_04813	647970	650055	None	6012	599	40769	No_constitutive_exon_found_in_species
CATATTTTCGGGTGATCACATAGATAGCTGAAACGATTTGGATGGGGCAGTC	665723	665841	665673	665725	1	supercont1.7	I206_04819	663485	666249	None	6012	599	40769	No_constitutive_exon_found_in_species
TTAATACCAAAAGAAAACACGAGCTGAGTAGGAGTAATTTGACGGGTCAGGC	668406	668586	668636	668584	-1	supercont1.7	I206_04821	668406	670183	None	6012	599	40769	No_constitutive_exon_found_in_species
CTTTTCCGCTGGGGAATCGATTTGCTAACCTTTCGTTGGGATAAAAATAGCC	824405	824591	824355	824407	1	supercont1.7	I206_04884	823859	826132	None	6012	599	40769	No_constitutive_exon_found_in_species
CGGAGTCGAGGCAGCCTTCACCGGAAAGTCAAGATGTTGCAATGGGTAAGTG	947244	949446	949496	949444	-1	supercont1.7	I206_04933	945792	957225	None	6012	599	40769	No_constitutive_exon_found_in_species
CAGGCGAGAGCGATACCGGGTATTGGTCAAAGTCTTGCTGACAGGGTAAGCA	973303	973317	973367	973315	-1	supercont1.7	I206_04943	972157	975533	None	6012	599	40769	No_constitutive_exon_found_in_species
TCGTCTAGGGAATGGCAGCTCTTTGTTATCGCTAATAAGGGCGGAAATAGGA	978996	979705	978946	978998	1	supercont1.7	I206_04944	976247	979794	None	6012	599	40769	No_constitutive_exon_found_in_species
TCATTAGCTTTGGTATGTCTCATGATGTGCCGCTGATTATGGGTTAATAGAA	1018670	1018749	1018620	1018672	1	supercont1.7	I206_04961	1014220	1019682	None	6012	599	40769	No_constitutive_exon_found_in_species
TAACGGTAGTCATGTAGATGAAAATGGTAATGGTGTAGTGGGGGAAGAAGAT	1058518	1058562	1058612	1058560	-1	supercont1.7	I206_04977	1057468	1059428	None	6012	599	40769	No_constitutive_exon_found_in_species
AAAGAGTTGTCCTGAATTGTGATTATTATCATTTTTCTTTTGGGATATAGAT	1126036	1126227	1125986	1126038	1	supercont1.7	I206_05003	1124363	1126227	None	6012	599	40769	No_constitutive_exon_found_in_species
AGCTTCTGCTAGACGAGAAAGCAGGGTTCAAGCTGATTGGGAGACAAAAGTC	1154285	1154395	1154445	1154393	-1	supercont1.7	I206_05015	1152314	1155919	None	6012	599	40769	No_constitutive_exon_found_in_species
ATATACCAAAGATTGCTCAATGTTGTAGATGATTAATAAGGGAAATCTAGCC	1153979	1154087	1154137	1154085	-1	supercont1.7	I206_05015	1152314	1155919	None	6012	599	40769	No_constitutive_exon_found_in_species
CGTCTATAAATTCTTGTCACGAGGTGTAATACTGATTCCTGGGATGACAGTG	1152314	1152869	1152919	1152867	-1	supercont1.7	I206_05015	1152314	1155919	None	6012	599	40769	No_constitutive_exon_found_in_species
ACTTAAAATCTTTGAGAGATTGAAGCGCTGACGTGGGGTTGGTGGCATAGGA	1170738	1170930	1170688	1170740	1	supercont1.7	I206_05019	1168908	1171739	None	6012	599	40769	No_constitutive_exon_found_in_species
AAGTGATTACCCTCTCTCACTTCGATCACATTGCTGATGAACGGGGACAGAT	1199780	1201715	1201765	1201713	-1	supercont1.7	I206_05029	1199780	1202578	None	6012	599	40769	No_constitutive_exon_found_in_species
TTACTCCTTGAGTACTTAATCCTCTGACAAGCTGCTAATGGGATGAGTAGAT	1230380	1230711	1230761	1230709	-1	supercont1.7	I206_05038	1226412	1231151	None	6012	599	40769	No_constitutive_exon_found_in_species
AAGTCCCGCTTAGCCTCAGAAACGATAAGCAAGCTGACCAAGGGGTTTAGAG	1269986	1270094	1270144	1270092	-1	supercont1.7	I206_05054	1268093	1271867	None	6012	599	40769	No_constitutive_exon_found_in_species
AGTTTTGTATACCCACGCCATATGCAAAGCTAATCCGGGTGAGGGTAAAGCA	1302837	1303000	1303050	1302998	-1	supercont1.7	I206_05065	1301718	1304587	None	6012	599	40769	No_constitutive_exon_found_in_species
AAAGATCGAAAGCACTGAATCGGCTTGCTGACCCAACGAACGGGTGACAGGC	1346769	1347011	1346719	1346771	1	supercont1.7	I206_05081	1343298	1348148	None	6012	599	40769	No_constitutive_exon_found_in_species
CGGGACAATCACATTGATGCTGATGCTGACACTGAATTATGGGGGAAAAGAG	1349213	1349894	1349944	1349892	-1	supercont1.7	I206_05082	1348357	1350721	None	6012	599	40769	No_constitutive_exon_found_in_species
ACCCTGTCAGTATGCTCATTTACTCCCTTGCTGATGATATGATGGGATAGGT	1356649	1356776	1356599	1356651	1	supercont1.7	I206_05085	1356185	1359550	None	6012	599	40769	No_constitutive_exon_found_in_species
GCGTTACATCTTGGTCGGATTATGCTAATGATGCTCTCAAGTGGGAATAGCA	1395414	1395488	1395538	1395486	-1	supercont1.7	I206_05100	1395170	1396889	None	6012	599	40769	No_constitutive_exon_found_in_species
CATTCGCCTTTGGGAGAGACACAAGTAGCTGAATGCTTTTTGGGTGGTAGCT	1448758	1448823	1448708	1448760	1	supercont1.7	I206_05120	1448420	1450603	None	6012	599	40769	No_constitutive_exon_found_in_species
AATGTTAGATATGTATAATTTTATGATGTTCCTTCTATTTGGGATGAAAGCG	24515	24690	24465	24517	1	supercont1.8	I206_05134	23387	24690	None	6012	599	40769	No_constitutive_exon_found_in_species
ATCATTTGATTTGACCAAGAACGTCTGGCTAATCCACCATGTGGGTGTAGGT	25532	25728	25482	25534	1	supercont1.8	I206_05135	25462	27787	None	6012	599	40769	No_constitutive_exon_found_in_species
CATATAAATGTCCAGATCTGAATAACTGAAATCATTGATGGGAAATTTAGCG	82345	82416	82295	82347	1	supercont1.8	I206_05155	82133	83577	None	6012	599	40769	No_constitutive_exon_found_in_species
TGATAATAATGGATATTGTTTACTAATTTCTGAATTTTATAATTGGGTAGTC	154753	154861	154703	154755	1	supercont1.8	I206_05186	153402	155107	None	6012	599	40769	No_constitutive_exon_found_in_species
ATTAAAATTCATATATTGATTTTTTTCGGTTTTTCCTTGGGGGGGAGTAGAA	155986	156027	155936	155988	1	supercont1.8	I206_05187	155737	157582	None	6012	599	40769	No_constitutive_exon_found_in_species
AAAATGTATTAATATTATTTAAGTTAACTTTGTTTTTTCTTGGGGAATAGAG	199719	200012	199669	199721	1	supercont1.8	I206_05208	198024	200909	None	6012	599	40769	No_constitutive_exon_found_in_species
CGTTCTACATCCGAGAGTGACATCAATGGGCTAATGAAGGGAGAGTGCAGAG	221386	221485	221336	221388	1	supercont1.8	I206_05216	221293	224007	None	6012	599	40769	No_constitutive_exon_found_in_species
GTTTTTTTGTTATTGAATTTAGCTTATGATGTTGATTTTTTTGGGGGTAGCT	234861	235147	234811	234863	1	supercont1.8	I206_05220	233111	235313	None	6012	599	40769	No_constitutive_exon_found_in_species
CTACTACCGATCTTGAATATTCGGATCAATACGGTATCGTGGGTATATAGCC	254880	255113	255163	255111	-1	supercont1.8	I206_05224	252795	255318	None	6012	599	40769	No_constitutive_exon_found_in_species
TCCTTGGAGCTGAAGCGCCAAACGGTGCACCGGGTATAGATAGGGAGAAGGG	270101	270140	270190	270138	-1	supercont1.8	I206_05232	268636	271309	None	6012	599	40769	No_constitutive_exon_found_in_species
TGAGTAATCATCTTAAGAGAGCCTTTTTGTCGAGCTGACAAGCTGGGTAGAC	305604	305727	305554	305606	1	supercont1.8	I206_05246	305176	307290	None	6012	599	40769	No_constitutive_exon_found_in_species
TACTCAGATGCCATTTCAACCTCCTTCTGGACCGACAGGGAATAGGGGAGCT	396848	396901	396951	396899	-1	supercont1.8	I206_05273	394191	397424	None	6012	599	40769	No_constitutive_exon_found_in_species
CTAATATCAATCTAGACATTTATGATCACAAGCGCTGACGGGGCGTACAGAT	400139	400305	400355	400303	-1	supercont1.8	I206_05275	399003	403355	None	6012	599	40769	No_constitutive_exon_found_in_species
TTTTTACAAGTCTGACATTTTTTTTTAATTTTTTTTCGGGAGTAGTAAAGTC	412765	412983	413033	412981	-1	supercont1.8	I206_05280	412385	414008	None	6012	599	40769	No_constitutive_exon_found_in_species
GTGGTCAACCAAATAGCTGTTGTATGCATCTTAGCTGACTTGGGAGGCAGGT	499145	499172	499095	499147	1	supercont1.8	I206_05318	498482	500748	None	6012	599	40769	No_constitutive_exon_found_in_species
TATCTGCTCTATTTTTGCGGCCTTACGAAGCTAAATTCATGGGTTGGTAGTA	618474	618891	618424	618476	1	supercont1.8	I206_05364	617712	620209	None	6012	599	40769	No_constitutive_exon_found_in_species
TTTATTGAATAGCAGCGATTTTAGCTGACTTGACAATGACGGGAATACAGGT	667575	667884	667525	667577	1	supercont1.8	I206_05386	665743	668332	None	6012	599	40769	No_constitutive_exon_found_in_species
ATCAAACAGTCGAAACGCTTGCTGATGTCCGTGTCGTCATGGGAGGGCAGTA	668100	668332	668050	668102	1	supercont1.8	I206_05386	665743	668332	None	6012	599	40769	No_constitutive_exon_found_in_species
CGCATTCGACAAGACTCCGCGTAGGTCGCTGATCAAGACTATCGGGAAAGGC	702592	703069	703119	703067	-1	supercont1.8	I206_05398	700191	703760	None	6012	599	40769	No_constitutive_exon_found_in_species
TCAAATGTCTACTTCGCTTCAATTTCGATCGCTAATTTATGAGTGGGAAGAT	704886	704934	704984	704932	-1	supercont1.8	I206_05399	704886	705556	None	6012	599	40769	No_constitutive_exon_found_in_species
TTATTCCATCAAAGTGAAATTAACGATATTCTATTTTATCGGGTGAATAGGC	719893	720234	720284	720232	-1	supercont1.8	I206_05404	718529	720554	None	6012	599	40769	No_constitutive_exon_found_in_species
GTTCTTCGGCCCACCTGCGACACAATTCCTCATTCTGACGAAAGGGATAGGT	764203	764276	764326	764274	-1	supercont1.8	I206_05424	760311	770205	None	6012	599	40769	No_constitutive_exon_found_in_species
GCTCAATCAACCAACCGTTTGTCCTTCCAAACTAATCCCGGGAGATACAGTT	780040	780271	780321	780269	-1	supercont1.8	I206_05428	778737	780965	None	6012	599	40769	No_constitutive_exon_found_in_species
TGATCTCCGAACTCACTTAGTGAATGTGCTAATTCACTATGTATGGGTAGAA	810167	810293	810117	810169	1	supercont1.8	I206_05438	810041	811394	None	6012	599	40769	No_constitutive_exon_found_in_species
ATCATTCCTTTTGAACGTGATGTAAGCTGATCAAAGGGAATCGAGGATAGCT	859880	859944	859994	859942	-1	supercont1.8	I206_05454	857873	860351	None	6012	599	40769	No_constitutive_exon_found_in_species
GATTTAAGAAATGCTAATATTTGAAATTGATGATTTTTTGGGTAATCAAGTT	932695	932957	933007	932955	-1	supercont1.8	I206_05479	932287	933473	None	6012	599	40769	No_constitutive_exon_found_in_species
AGAAAAGTTGTAAGAACAATTACTGATTTGATTTGTTTGTGGGAATGTAGGC	946557	946716	946766	946714	-1	supercont1.8	I206_05487	946557	948754	None	6012	599	40769	No_constitutive_exon_found_in_species
ACCACGTCTTTTGAAAACATCTACTAGCGCAGACTAATCGGGTGGAGTAGTA	951268	951658	951218	951270	1	supercont1.8	I206_05489	950218	957953	None	6012	599	40769	No_constitutive_exon_found_in_species
CACCATTCATTGATCTGTCCCGATGAAGCGAGCTGATCAGTGGGCAAAAGGC	956784	956938	956734	956786	1	supercont1.8	I206_05489	950218	957953	None	6012	599	40769	No_constitutive_exon_found_in_species
GTCAAGAAGCGGTATAGAAGTTTCATGAGCTAACTTATTTTGGGATATAGTT	977094	977197	977044	977096	1	supercont1.8	I206_05497	976912	977519	None	6012	599	40769	No_constitutive_exon_found_in_species
TCTAATAAAGAAGAAATGAAGGCTGATTATATTGTGGGATAAAATTGTAGAG	992527	992630	992477	992529	1	supercont1.8	I206_05503	991088	992630	None	6012	599	40769	No_constitutive_exon_found_in_species
GCTGTAATCACCTCCGCCTCAAGTCAGCTGATGCAGGATTGGGACGATAGAC	1002430	1003054	1003104	1003052	-1	supercont1.8	I206_05507	998733	1004027	None	6012	599	40769	No_constitutive_exon_found_in_species
AGTCGTTCTCTTGATCTCCATCAAAGCTTATACATATTCGGGATAAACAGGG	1023995	1024154	1023945	1023997	1	supercont1.8	I206_05516	1022870	1025980	None	6012	599	40769	No_constitutive_exon_found_in_species
GCATGCGGTCTGCAACGAACAAAAGCTGATTCGATCATTCAATGGGATAGTA	1024486	1024654	1024436	1024488	1	supercont1.8	I206_05516	1022870	1025980	None	6012	599	40769	No_constitutive_exon_found_in_species
ATCTTCCAAGGAACGGAATGATGCTGATTAGATAGTGACGGGGAATGTAGCG	1028894	1029037	1028844	1028896	1	supercont1.8	I206_05518	1028658	1032008	None	6012	599	40769	No_constitutive_exon_found_in_species
AAATCAAAGTCGATGGACAACGACACTGGGCTGAATGTGGGAGTGATCAGAT	1029094	1029356	1029044	1029096	1	supercont1.8	I206_05518	1028658	1032008	None	6012	599	40769	No_constitutive_exon_found_in_species
ATCTCGAAATGCCTTGAAACTGCAATAGTAAGCTGAAAGGGAAAATCTAGAC	1037660	1037726	1037776	1037724	-1	supercont1.8	I206_05521	1036556	1037789	None	6012	599	40769	No_constitutive_exon_found_in_species
TACAAGGATTTAATTAAGATTTTTTTCTTTTTTTTGGGGGGGTTGAATAGAA	1132533	1133008	1132483	1132535	1	supercont1.8	I206_05557	1132167	1133350	None	6012	599	40769	No_constitutive_exon_found_in_species
AGTGTCAAAAAACCAAATTCGGGCATGCTGATTTATATTGTGATGGGCAGTG	1219109	1219275	1219059	1219111	1	supercont1.8	I206_05590	1217985	1219528	None	6012	599	40769	No_constitutive_exon_found_in_species
TGATTCAGCGCTTCGTAATGTACGATGACAAGCTAATGATAGGGTGATAGCC	1228056	1228242	1228292	1228240	-1	supercont1.8	I206_05594	1225496	1229771	None	6012	599	40769	No_constitutive_exon_found_in_species
TAACAATCACCAATATAAAAGCTGATTATTTAATTGAATTGGGAATATAGTC	1272592	1272677	1272727	1272675	-1	supercont1.8	I206_05610	1272432	1274040	None	6012	599	40769	No_constitutive_exon_found_in_species
ATTATTGAATCGAATGGTAGAAGCTTAAATGACTTTTTTGATGGGAACAGGC	1307563	1307916	1307966	1307914	-1	supercont1.8	I206_05623	1307563	1309264	None	6012	599	40769	No_constitutive_exon_found_in_species
TGTTAAAGCGATTAGAAGGTAGCAGTTGACATAGCTGATTCGGGAACTAGTC	1358315	1358637	1358687	1358635	-1	supercont1.8	I206_05640	1355778	1359836	None	6012	599	40769	No_constitutive_exon_found_in_species
TCTATTACTTGTGCGTTATTCGTAGCTGATTTTTGCGGAATGGGATATAGTC	68572	68853	68522	68574	1	supercont1.9	I206_05688	67631	69288	None	6012	599	40769	No_constitutive_exon_found_in_species
TTTGCCAATCTTGTTGAATTAGGCGTTAAGCTCACAGGGTGGCTGTAAAGGA	90539	91089	91139	91087	-1	supercont1.9	I206_05697	89672	93672	None	6012	599	40769	No_constitutive_exon_found_in_species
TCCTCCTTGATCTTCCGTCCTTGCGACTGACCTTGGCATGGCGGGAAAAGAC	116947	117214	116897	116949	1	supercont1.9	I206_05707	114343	118356	None	6012	599	40769	No_constitutive_exon_found_in_species
TCGGAAGTCAGAATTCTTATACGCTTATTATGATGTTTTCGGCGGGACAGAT	134315	134331	134265	134317	1	supercont1.9	I206_05715	133894	135140	None	6012	599	40769	No_constitutive_exon_found_in_species
TCGTCAAGTCTCAGCGGGGTAATCAAGCTGATATGATTCGGTGGGAGTAGGT	152257	152288	152207	152259	1	supercont1.9	I206_05722	149108	152370	None	6012	599	40769	No_constitutive_exon_found_in_species
TTACGCGCAGTCGGGCATTAGGTTGATGACAATTTGGGCTCATGAAATAGCA	218579	218949	218529	218581	1	supercont1.9	I206_05748	216853	221237	None	6012	599	40769	No_constitutive_exon_found_in_species
TATAAAAACCTGGAAAACTATAATAGAGGGATAAGCTGACAAACGGGAAGTG	245384	245537	245587	245535	-1	supercont1.9	I206_05756	244116	246782	None	6012	599	40769	No_constitutive_exon_found_in_species
TTTTCACTACGCATGCGATAATGTAGTTGGCTAATATGTGGAATGGGTAGCT	265102	265245	265052	265104	1	supercont1.9	I206_05763	262208	265245	None	6012	599	40769	No_constitutive_exon_found_in_species
AGTAGCGAAGTCTTTACAAAGGTTATCCAGTTGACAAAATGGGAATTCAGGG	265812	265883	265933	265881	-1	supercont1.9	I206_05764	265352	266085	None	6012	599	40769	No_constitutive_exon_found_in_species
TGCAATCGTAAATCACAGAGAGACTAGGTATTGATACACTTGGGATATAGTC	266689	267044	266639	266691	1	supercont1.9	I206_05765	266521	269667	None	6012	599	40769	No_constitutive_exon_found_in_species
GGACGGGGAAGATGTCATGATGCTAGGTAGCGATGATGATGGGGAGGCAGAG	311129	311794	311079	311131	1	supercont1.9	I206_05783	307074	312478	None	6012	599	40769	No_constitutive_exon_found_in_species
TGGCCACGGGACAGATCATTGGAAGTATTTACCGAAAAGATCGGGAACAGCT	319218	319290	319168	319220	1	supercont1.9	I206_05786	318489	321526	None	6012	599	40769	No_constitutive_exon_found_in_species
TTGGTTTGAGCGTTCAATGGAGAGATTTCAGCTGACAGTTATGGGTAAAGAT	384817	384861	384767	384819	1	supercont1.9	I206_05813	383436	387598	None	6012	599	40769	No_constitutive_exon_found_in_species
ATTGCGACTTGACCGGGAGATCGGGGGAAATGCTGATAATTGGGTGATAGAG	394851	394925	394975	394923	-1	supercont1.9	I206_05817	394650	395809	None	6012	599	40769	No_constitutive_exon_found_in_species
CCTTGGCATTGCGTGCCGAGCTTAAACTGATCCCGAGGGTGGATTTGAAGGA	402898	403116	403166	403114	-1	supercont1.9	I206_05820	401498	405170	None	6012	599	40769	No_constitutive_exon_found_in_species
CAGCTATCTAAACCGTTGACGCCTGCGGGGAAGCTGACACACGGGTACAGGT	445308	445419	445469	445417	-1	supercont1.9	I206_05832	444134	447800	None	6012	599	40769	No_constitutive_exon_found_in_species
GTGAGTGTTGACGTGGACAATAACGAACCCAAGGCTAACAATGGGATCAGGA	445141	445258	445308	445256	-1	supercont1.9	I206_05832	444134	447800	None	6012	599	40769	No_constitutive_exon_found_in_species
CTTTTAGTGATCCGAGTCAGGAAGAGAGATGCTAAGGGTATGAGATCAAGTC	477919	477962	477869	477921	1	supercont1.9	I206_05844	475951	479652	None	6012	599	40769	No_constitutive_exon_found_in_species
AGTTGGTGTATCCTCTTATAGGAAAGAGTTTCAACTGATTATGGGCACAGCT	505489	505572	505439	505491	1	supercont1.9	I206_05853	504238	505917	None	6012	599	40769	No_constitutive_exon_found_in_species
CAGCAGTAGTAGTACATTCTGATTAATTAATTTTATTTTTGAGGGCGTAGAG	533710	533818	533660	533712	1	supercont1.9	I206_05865	533019	533818	None	6012	599	40769	No_constitutive_exon_found_in_species
TCTACTGGATTCATATCTTTTCTGTCAGCTGACGATGAAGGGACAATCAGAA	554851	555032	555082	555030	-1	supercont1.9	I206_05875	553366	556114	None	6012	599	40769	No_constitutive_exon_found_in_species
TGAACTTTTTTGGTTGTATCATTGGAAAAATTGGAATTTGGGATAAACAGAA	580397	580502	580347	580399	1	supercont1.9	I206_05888	580077	580900	None	6012	599	40769	No_constitutive_exon_found_in_species
AGAAACACGATCTCATTGATGTTTTTACAGCTAATGCATCACGGGCATAGCA	583845	583977	584027	583975	-1	supercont1.9	I206_05889	581272	586103	None	6012	599	40769	No_constitutive_exon_found_in_species
TCACGAATTGTATCAAGGAAGTGCATTGACTGACACCAAAATCGGGACAGGC	598983	599012	599062	599010	-1	supercont1.9	I206_05894	596034	602714	None	6012	599	40769	No_constitutive_exon_found_in_species
TGATCATCTCCCCAGAGGTATATCAATAGCTGACGCATTCGGGGTGACAGAC	630630	630746	630580	630632	1	supercont1.9	I206_05904	629579	633770	None	6012	599	40769	No_constitutive_exon_found_in_species
ATTCATCAAAAAATGAACTGATTTTTTTTTTTTTTTTGGGGGGAATATAGGT	649670	649891	649620	649672	1	supercont1.9	I206_05910	646080	649891	None	6012	599	40769	No_constitutive_exon_found_in_species
GGATATCGAAACAGATTGGCAAATTTTCAGGACCTGTCAAATGGGAAGAGAT	660742	660834	660692	660744	1	supercont1.9	I206_05914	660081	662669	None	6012	599	40769	No_constitutive_exon_found_in_species
ACTGTTCCCATTCATTTACTGAGATATATTGATAAAATCTTGGGATATAGGT	680114	680922	680064	680116	1	supercont1.9	I206_05920	678981	680922	None	6012	599	40769	No_constitutive_exon_found_in_species
GTTCCTTGTCTTCGTGAAAAAAGTGAAGTTGACAAACACTGGGAATTCAGCA	696859	696962	696809	696861	1	supercont1.9	I206_05928	695707	698116	None	6012	599	40769	No_constitutive_exon_found_in_species
CATTTAATTCGATATCTAAATAATTAACTTTGTTTTGTTTGGGTTTAAAGGA	755929	756478	755879	755931	1	supercont1.9	I206_05955	755498	756478	None	6012	599	40769	No_constitutive_exon_found_in_species
AGCAATCTGGCAATATCTTGAACAGGCAGCTAATATTGATGGGATTGTAGCA	801358	801897	801947	801895	-1	supercont1.9	I206_05972	801358	803566	None	6012	599	40769	No_constitutive_exon_found_in_species
TGAGCTATCACTCTGCTCCATCTACTTCGAATGCTGACTCCGGGGAGTAGCG	844471	844560	844421	844473	1	supercont1.9	I206_05992	844294	847257	None	6012	599	40769	No_constitutive_exon_found_in_species
GAGTTATCATTTCCAACGAGCTCGACTGATGCAACTTGTAGGGCTAAAAGTG	867505	867615	867665	867613	-1	supercont1.9	I206_06001	864531	868068	None	6012	599	40769	No_constitutive_exon_found_in_species
GCTGTTGTACACTAATCTATGATTGTGTGATTGCTGACGGGATGATATAGGT	889643	889694	889744	889692	-1	supercont1.9	I206_06009	888683	889782	None	6012	599	40769	No_constitutive_exon_found_in_species
ATATCCCAAGTAACTGGCTGATGTCGATCCGTTCAACCAGGGAGATCTAGAT	912351	912385	912435	912383	-1	supercont1.9	I206_06020	911500	913074	None	6012	599	40769	No_constitutive_exon_found_in_species
TCTCATTACTATTATTGGTATGAAAAGCCGCTAATTCAGCGCATGGGCAGTA	932802	932967	933017	932965	-1	supercont1.9	I206_06026	929016	935559	None	6012	599	40769	No_constitutive_exon_found_in_species
TGTGATTAAAAACTTGATACTTATAATTACTTATTTTTTGGGAATCATAGAC	937142	937391	937092	937144	1	supercont1.9	I206_06027	936059	937391	None	6012	599	40769	No_constitutive_exon_found_in_species
TCTATCTCGTTATTGAGAAGGAAGATAGCTTATGGGTATGATTGGGATAGTA	954207	954536	954586	954534	-1	supercont1.9	I206_06036	954207	955843	None	6012	599	40769	No_constitutive_exon_found_in_species
CTTTCGGCAAGGTCGTCTTTGAGCAATATGCTGATGTAACATGGGGATAGCT	968577	968727	968777	968725	-1	supercont1.9	I206_06043	968577	970899	None	6012	599	40769	No_constitutive_exon_found_in_species
ATGCAGATATGAATTAGTCGTATTGTCTAGCTTACGACGGGAGTTGGCAGGA	976042	976219	976269	976217	-1	supercont1.9	I206_06045	973244	977128	None	6012	599	40769	No_constitutive_exon_found_in_species
TAAGCTTATCTTGAATCAATAGCAATAACAAGTAGCTAATCAGGGAATAGTC	1082716	1083024	1082666	1082718	1	supercont1.9	I206_06088	1082411	1084043	None	6012	599	40769	No_constitutive_exon_found_in_species
ACAGAAGCTGGAGGGAGGAATGTCAAGCTGATCTTTCACTATGGGTGCAGTA	1090927	1091123	1091173	1091121	-1	supercont1.9	I206_06091	1088915	1091619	None	6012	599	40769	No_constitutive_exon_found_in_species
GTACGACTTTGTCATTGATTGAGCGCTAGCTGACTAGAGGGAGAAACCAGAC	1118137	1119171	1119221	1119169	-1	supercont1.9	I206_06104	1117738	1122039	None	6012	599	40769	No_constitutive_exon_found_in_species
TTACACACTGAGATCTTTGATAAAAGGTATGAGTTGACAGGGAGATTTAGAC	1136069	1136184	1136019	1136071	1	supercont1.9	I206_06111	1135671	1136499	None	6012	599	40769	No_constitutive_exon_found_in_species
TCATATTCGTTGAGGTACATTTATGCTGATTTCAATGTTTGGGAAAATAGGG	1137085	1137388	1137035	1137087	1	supercont1.9	I206_06112	1136847	1138987	None	6012	599	40769	No_constitutive_exon_found_in_species
GGATGAAGGATAGAAGAGCTAATGGAACTTTGAATTGATGGGAAAAGTAGAC	1185838	1185924	1185788	1185840	1	supercont1.9	I206_06131	1185423	1188191	None	6012	599	40769	No_constitutive_exon_found_in_species
TATGGATATCTCAAATCAGAATGACTGACTGATTCTATTGAGGGTTGTAGGA	1233029	1233189	1233239	1233187	-1	supercont1.9	I206_06151	1232135	1233824	None	6012	599	40769	No_constitutive_exon_found_in_species
CATGCTTCCCCTCTAGCTACAGATCACTGCTGACAAGAACTCGGGAACAGGG	1266811	1267146	1266761	1266813	1	supercont1.9	I206_06166	1265230	1267472	None	6012	599	40769	No_constitutive_exon_found_in_species
TCTCCCTTCGAGTCTCAGCAAGTCGGTGAGCTGATCACAAACACGGGCAGTG	1301397	1301533	1301347	1301399	1	supercont1.9	I206_06178	1299177	1301533	None	6012	599	40769	No_constitutive_exon_found_in_species
AGTATTTCTTCAATTAGTCTGAGTACATGCCGAGCTCGAAAGGGTTATAGAT	1329974	1330045	1329924	1329976	1	supercont1.9	I206_06189	1328370	1330045	None	6012	599	40769	No_constitutive_exon_found_in_species
CCATGGTATCTACTGTCCAGGATACATCGATTGCTGACAGGGTGTGATAGCT	1362057	1362156	1362206	1362154	-1	supercont1.9	I206_06204	1362057	1364682	None	6012	599	40769	No_constitutive_exon_found_in_species
TATTATCTATTTTGCATTGCTTTTTTTTTTCTGATTTGTGGGTGGTATAGAC	24316	24667	24717	24665	-1	supercont1.10	I206_06227	24316	27255	None	6012	599	40769	No_constitutive_exon_found_in_species
GTTCTTCATACTTTATCTCTCATTCTGACATATACCTTTGGGATGTACAGGG	143120	143462	143512	143460	-1	supercont1.10	I206_06277	142132	144343	None	6012	599	40769	No_constitutive_exon_found_in_species
ATGTATTGCTATTCAACAAGTTTGGATTAAAGCTTAACGGGTGAATGTAGTG	189821	190022	189771	189823	1	supercont1.10	I206_06297	189001	190022	None	6012	599	40769	No_constitutive_exon_found_in_species
CGTAAATGGGGAAGAGCTGATGTAGCGAGATGGCTTCATTGGGTTCAAAGGA	208157	208214	208264	208212	-1	supercont1.10	I206_06307	207627	209484	None	6012	599	40769	No_constitutive_exon_found_in_species
GTCAGTTGATCTGGACAACACGTTGAGCATACTGCTGATCTAGGGCGTAGGG	224121	224210	224071	224123	1	supercont1.10	I206_06314	223736	225621	None	6012	599	40769	No_constitutive_exon_found_in_species
GACATGACTCAATTTGCAATTTCACTTCACTTATATGTTACATGGGATAGTG	226577	227081	227131	227079	-1	supercont1.10	I206_06316	226310	229338	None	6012	599	40769	No_constitutive_exon_found_in_species
CAAGAAATTCCTCTGCTGCCTTACTCGATGCAGGCTGACTCGGGATGCAGCC	334489	334846	334896	334844	-1	supercont1.10	I206_06359	334489	335627	None	6012	599	40769	No_constitutive_exon_found_in_species
GCTGAGCATTTTGATGAAATTAAACCTGATGTCGTGGGCCGGTCAAGCAGGA	339483	339669	339719	339667	-1	supercont1.10	I206_06362	339318	340887	None	6012	599	40769	No_constitutive_exon_found_in_species
GTCAGAATAGGATAAAAGCTGAATTCGATTATATTACCTAATGGGAATAGTC	360739	360783	360689	360741	1	supercont1.10	I206_06369	358776	362042	None	6012	599	40769	No_constitutive_exon_found_in_species
CGTATATTACTACCTTTTCGTTGTCGAAGATACTGATTCTGGGTATGTAGGA	410107	410157	410207	410155	-1	supercont1.10	I206_06389	409249	410842	None	6012	599	40769	No_constitutive_exon_found_in_species
TGAAGATGATTTAGATGATTTGGAAGAAGAAGACGAGGGGAAAAAGAAAGAA	418604	418699	418749	418697	-1	supercont1.10	I206_06392	418172	419199	None	6012	599	40769	No_constitutive_exon_found_in_species
TCCGTCATCGTAATAGCTGCAACGACTGACTCTTCTGGGCATAATGGTAGTT	428866	428926	428976	428924	-1	supercont1.10	I206_06397	427268	429857	None	6012	599	40769	No_constitutive_exon_found_in_species
AAATATAAGAGGATTTCTGTTAATCATCTTGGCACCGGCGGGTCAAATAGAA	449669	449683	449619	449671	1	supercont1.10	I206_06404	448828	451345	None	6012	599	40769	No_constitutive_exon_found_in_species
CGAACCCTCCGATATTGTATGGGGCAATACTGATTGTTATGGGGCTACAGTC	494628	494721	494578	494630	1	supercont1.10	I206_06416	489652	494915	None	6012	599	40769	No_constitutive_exon_found_in_species
ATTTTACTTAATTGAGCGAAATCCAGGGCTGATCAGATTTTGGGAAATAGTG	530543	530630	530493	530545	1	supercont1.10	I206_06429	528441	534903	None	6012	599	40769	No_constitutive_exon_found_in_species
TGCAATGAGATCAGCGAGCGTTGCTTATTACTTGATGGGTGTGAATATAGTC	569500	569645	569450	569502	1	supercont1.10	I206_06441	568596	572676	None	6012	599	40769	No_constitutive_exon_found_in_species
AGGTCTGTCTATATGATTATCGTCTTACATTTACTAACTGGGATGCCAAGGT	678108	678225	678058	678110	1	supercont1.10	I206_06480	677094	679495	None	6012	599	40769	No_constitutive_exon_found_in_species
AAGTACGACAGCTATGAATGGGAATAGTAATAAGAAGGGAAATAAGAGAGAC	704587	704670	704720	704668	-1	supercont1.10	I206_06488	703144	705793	None	6012	599	40769	No_constitutive_exon_found_in_species
TCGCAATTATCTGTTGTGAAAGTAGAAGTAATTGACATTTTGGGATATAGTG	712817	712925	712767	712819	1	supercont1.10	I206_06491	711177	713468	None	6012	599	40769	No_constitutive_exon_found_in_species
ACAAAACGCATGAAGGGATACGTTGAAATAAAGCTAAATTGGGAGGATAGGT	746992	747437	746942	746994	1	supercont1.10	I206_06504	745952	748538	None	6012	599	40769	No_constitutive_exon_found_in_species
ACAAAGTCGCTCCTGGAATTAGGGCTGACTGTGTGTTCTGGGATAATTAGGA	775084	775524	775574	775522	-1	supercont1.10	I206_06517	773105	777004	None	6012	599	40769	No_constitutive_exon_found_in_species
TGACGTGCGAGATACCCTCAAAATCAGCTGACGATTGAAATGGGCGACAGTC	904347	904451	904501	904449	-1	supercont1.10	I206_06572	903307	904930	None	6012	599	40769	No_constitutive_exon_found_in_species
TAATAAATGCTCATTCTACTATTTTTCTAATTTTTTTTGGGAATCAATAGGA	937504	937579	937629	937577	-1	supercont1.10	I206_06584	937107	938025	None	6012	599	40769	No_constitutive_exon_found_in_species
AGCTAATTGAGTTTGGTTTTTCTTTGTTTTTTTTTTTGGGGAATATAAAGCC	1015156	1015411	1015106	1015158	1	supercont1.10	I206_06614	1013124	1015411	None	6012	599	40769	No_constitutive_exon_found_in_species
GCCTAAAGAATATAAAATTGGTGCTGAAACTTTGTTTTTTGGGATTCAAGGT	1015726	1016008	1016058	1016006	-1	supercont1.10	I206_06615	1015726	1018592	None	6012	599	40769	No_constitutive_exon_found_in_species
GCATTGATGTAAAAATCTCGATTACTGATTGCCATATCTGTACGGGGCAGAC	1022610	1022720	1022560	1022612	1	supercont1.10	I206_06617	1021584	1025066	None	6012	599	40769	No_constitutive_exon_found_in_species
AGTTGTCTTTGCATCGAGCAACTTGACATGTCAACTAATGGGAAACATAGTG	1236552	1237043	1237093	1237041	-1	supercont1.10	I206_06695	1236297	1238275	None	6012	599	40769	No_constitutive_exon_found_in_species
GCTCCATTATCAGCAAGTCAATACTGAGCTAACGTGTTCGGGTGGGCTAGTG	1254561	1254584	1254634	1254582	-1	supercont1.10	I206_06702	1251984	1254789	None	6012	599	40769	No_constitutive_exon_found_in_species
AGTTGAACGACGATACATAAAATCTGCTTGCGCTGACCTGATTCGGGAAGTA	1263988	1264138	1263938	1263990	1	supercont1.10	I206_06706	1262890	1264255	None	6012	599	40769	No_constitutive_exon_found_in_species
TTTGAACCTTTTGAAGCTGAAGAAGTGAGTAACTGACGGGAAGATGGCAGAC	1265884	1266058	1265834	1265886	1	supercont1.10	I206_06707	1265048	1270306	None	6012	599	40769	No_constitutive_exon_found_in_species
TCGTAATTTCATTGGGATGCAGCTTTTGATCATATATGCGGGCTACAAAGGT	29013	29216	29266	29214	-1	supercont1.11	I206_06717	27688	30134	None	6012	599	40769	No_constitutive_exon_found_in_species
ATCATGCTCTGTACTGGGCTGCATCTTTTGCTGATCGGGTGAAAATGTAGTA	48212	48254	48304	48252	-1	supercont1.11	I206_06724	48212	50107	None	6012	599	40769	No_constitutive_exon_found_in_species
TGATTTTGGGTAATCAGATGAGGGTCAGGACAGCTAAAGACATGGGACAGTT	53826	53922	53776	53828	1	supercont1.11	I206_06726	53410	54854	None	6012	599	40769	No_constitutive_exon_found_in_species
CTATGGTTGAAATGATATTGGCGAACGAAACAGGCCTGACGAGGGCACAGAG	54191	54367	54141	54193	1	supercont1.11	I206_06726	53410	54854	None	6012	599	40769	No_constitutive_exon_found_in_species
TCGTCTGACATACAGCTGATATATCTCCCTGATATATCTGGGACAATTAGCT	181131	181202	181252	181200	-1	supercont1.11	I206_06780	180488	182191	None	6012	599	40769	No_constitutive_exon_found_in_species
TATTGTACAGCTTAAAGCTTGGGTGAGAGCTGATATTTATAGGGTTATAGTG	184316	184361	184411	184359	-1	supercont1.11	I206_06781	182587	184539	None	6012	599	40769	No_constitutive_exon_found_in_species
CAGCTCTACTGCTATTCGATGAGGAAGTTAGCTAATACGTGGGTATGCAGCG	242204	242290	242340	242288	-1	supercont1.11	I206_06801	242108	247034	None	6012	599	40769	No_constitutive_exon_found_in_species
TACAAATTGGCTGTAACGAACAGAGCTGATGCGTAGGGACAATGGAATAGGA	260350	260855	260905	260853	-1	supercont1.11	I206_06806	258862	261753	None	6012	599	40769	No_constitutive_exon_found_in_species
TGTGATAGTTGAGATAGGACTGCAGCTGACGGTTGGTATCACGGGATCAGTG	285078	285191	285241	285189	-1	supercont1.11	I206_06814	285078	286838	None	6012	599	40769	No_constitutive_exon_found_in_species
TGTTGCATTCAAGTCGGTATGTATGATTTGGAATCTACTAGGGAAACAAGCT	320640	320693	320743	320691	-1	supercont1.11	I206_06828	319095	321999	None	6012	599	40769	No_constitutive_exon_found_in_species
TAGGCATGTCATTTCCAACTGAAAGATTAACTAATGTTATGGGATGTCAGTA	348962	349070	348912	348964	1	supercont1.11	I206_06837	348741	350837	None	6012	599	40769	No_constitutive_exon_found_in_species
AATACGATTTTGTTTTGCACCTTACTGATGAACTATATTCTGGGTGATAGAA	437009	437225	437275	437223	-1	supercont1.11	I206_06870	436573	438108	None	6012	599	40769	No_constitutive_exon_found_in_species
CAATACTGCGAAGCTGATGACGCTTACCTGACATACATTTCGGGGCGCAGTC	453049	453485	453535	453483	-1	supercont1.11	I206_06877	453049	456002	None	6012	599	40769	No_constitutive_exon_found_in_species
TGGCAATACTCTGTCCGCGCCAAACGAAGTAACGCTGATTTGGGTGGAAGCT	469777	470812	469727	469779	1	supercont1.11	I206_06884	468616	474498	None	6012	599	40769	No_constitutive_exon_found_in_species
TTTCCATATATAGATACAACAGGTTGACTTGTATTTTTGGGAAAACAAAGTT	508141	508477	508527	508475	-1	supercont1.11	I206_06900	508141	511912	None	6012	599	40769	No_constitutive_exon_found_in_species
TCTACTCAAGAGTGGGCTACTCAAGCTGAATTATGTTTTGGGTAAAATAGAA	536918	536952	537002	536950	-1	supercont1.11	I206_06909	536352	537492	None	6012	599	40769	No_constitutive_exon_found_in_species
GGATCGACTGAAGTCGAAGGGTTTCAAGCTGATGTCGATGGGATTAATAGTT	599044	599238	598994	599046	1	supercont1.11	I206_06933	595936	599238	None	6012	599	40769	No_constitutive_exon_found_in_species
TAATGGGAATTTTATACTAATGACGTTTTTGTTTTTTTGGGAAATTATAGGA	627550	627715	627500	627552	1	supercont1.11	I206_06943	626593	627715	None	6012	599	40769	No_constitutive_exon_found_in_species
ACAAACGTAAGTCAAAGGACCCTAGAAAGGATCATTAAAGGGAATTTGAGCT	658505	658589	658455	658507	1	supercont1.11	I206_06954	657537	660085	None	6012	599	40769	No_constitutive_exon_found_in_species
GCAATCTTTCAGACTTACTGAAACTTGATGCTGATTGTTGGGAATGATAGAC	671067	671137	671017	671069	1	supercont1.11	I206_06958	666158	672222	None	6012	599	40769	No_constitutive_exon_found_in_species
TGTTTCACATTTGGTGAATATTTACTCATGTAAAATTGGGCGATGAATAGAA	677444	677562	677394	677446	1	supercont1.11	I206_06960	673621	677562	None	6012	599	40769	No_constitutive_exon_found_in_species
GTCTAATTGTGCATCAGTCAATCTGACTAAAACTATTTTTATGGGTGTAGAT	740099	740200	740049	740101	1	supercont1.11	I206_06985	739362	740828	None	6012	599	40769	No_constitutive_exon_found_in_species
TTTATTCTTTTTAAAAAATCGAAAAGCTGAATAGAATGGGAAACAAAAAGTC	758092	758545	758595	758543	-1	supercont1.11	I206_06996	757627	759223	None	6012	599	40769	No_constitutive_exon_found_in_species
GCTTAGTCTATATACCCAAATGACAATGCTAATATTACTTGCGGGCATAGGT	767320	767451	767270	767322	1	supercont1.11	I206_06999	764452	767944	None	6012	599	40769	No_constitutive_exon_found_in_species
TGAGTAAAATGGGCATATGGTTAGGGTTCGCAACTAACAGGCGGGTGAAGCG	816396	816492	816346	816398	1	supercont1.11	I206_07018	814230	819921	None	6012	599	40769	No_constitutive_exon_found_in_species
ATATCTGGCTTGACAAATGAAGCGCGATAATGATATGTATGGTGGGTCAGAG	835328	835388	835278	835330	1	supercont1.11	I206_07026	834876	837095	None	6012	599	40769	No_constitutive_exon_found_in_species
AGCGCATTCTCTTTTCTCGGTCTAGTATACCGTGTTGACACGTAGGGTAGTC	857916	858052	857866	857918	1	supercont1.11	I206_07033	857615	861919	None	6012	599	40769	No_constitutive_exon_found_in_species
TGTGTCATGAGTGAAGCCCCAAAAGGATCTAACAAATCGATGGGTGATAGGG	858445	858572	858395	858447	1	supercont1.11	I206_07033	857615	861919	None	6012	599	40769	No_constitutive_exon_found_in_species
TAGTACATTCTGCGATTTATCAGTGGTGCTGATACATTGGGATGTTGAAGGC	881329	881370	881420	881368	-1	supercont1.11	I206_07040	880535	882695	None	6012	599	40769	No_constitutive_exon_found_in_species
CGATGTATAGAAAGTGGGCGCTCATACTTAGGGTTGCGTTTGGGCAATAGGA	883068	883093	883143	883091	-1	supercont1.11	I206_07041	882983	885640	None	6012	599	40769	No_constitutive_exon_found_in_species
TTGTCAGTCATTGCTTCAGATGATAGTCAGCTGATGTCATGGGTATATAGGT	892311	892688	892738	892686	-1	supercont1.11	I206_07043	892311	895124	None	6012	599	40769	No_constitutive_exon_found_in_species
ATCAGCTTAGCCGCAATGAGCGAGAGAGCTGACAAGATTGGGTGATATAGAG	962276	962386	962226	962278	1	supercont1.11	I206_07069	958772	962963	None	6012	599	40769	No_constitutive_exon_found_in_species
AGTTGCCTGATAGAGACCATTGTCAAAGCTGATCCGGCAAATGCGGGTAGTG	997950	998484	997900	997952	1	supercont1.11	I206_07081	995779	998620	None	6012	599	40769	No_constitutive_exon_found_in_species
ATTTCTATATTCAGATTGTTCATATCAAGCTGAACAGAATCGGGCAACAGGG	998541	998620	998491	998543	1	supercont1.11	I206_07081	995779	998620	None	6012	599	40769	No_constitutive_exon_found_in_species
TTATCTGGAATGTGTACACCATCATGAGCTTACCGTACGGGATCATGAAGGG	42716	42793	42666	42718	1	supercont1.13	I206_07337	41376	43788	None	6012	599	40769	No_constitutive_exon_found_in_species
TGAATGTTGTTTATCCGTGTCATCAATCTTCTAGCTGATGAGGGATGCAGCT	47785	47989	47735	47787	1	supercont1.13	I206_07339	46768	47989	None	6012	599	40769	No_constitutive_exon_found_in_species
GCTGAATGTTCTCAGCAAAGAGGAAATCAGAGCTCATTAGGGTGGAACAGAA	95187	95232	95282	95230	-1	supercont1.13	I206_07357	94375	96563	None	6012	599	40769	No_constitutive_exon_found_in_species
ATCGAATAGTATCCGTGTGTTAGGGTCAAGCTGATTCGTGTGGGAATCAGGA	94998	95128	95178	95126	-1	supercont1.13	I206_07357	94375	96563	None	6012	599	40769	No_constitutive_exon_found_in_species
CGCTAAATCTGGAAAAGGTGGCAAGAAAGCTCAATCTGGGAATGCAAAAGGT	117219	117250	117300	117248	-1	supercont1.13	I206_07366	114918	118344	None	6012	599	40769	No_constitutive_exon_found_in_species
TTGGATTCATTGCAAAACCTTTCACGAAAGCTAATTAATGAGGGATATAGCA	131617	131676	131726	131674	-1	supercont1.13	I206_07372	131389	133525	None	6012	599	40769	No_constitutive_exon_found_in_species
CGTGACGTCCGACGGGCCTTTACTGAGGTATCGTTATCTGGGGACTATAGGA	144762	144999	145049	144997	-1	supercont1.13	I206_07377	142574	147750	None	6012	599	40769	No_constitutive_exon_found_in_species
TGTATGAGATTCATTCGACTGTTGCAGATATTGATGGGGTGAAAATGTAGTA	151376	151430	151326	151378	1	supercont1.13	I206_07378	148329	151692	None	6012	599	40769	No_constitutive_exon_found_in_species
AAATTCATTGACAGTTGTAGGTACGAAGATAATTGACGAGAGGGGTTCAGCT	167969	168233	168283	168231	-1	supercont1.13	I206_07385	167300	168910	None	6012	599	40769	No_constitutive_exon_found_in_species
ATGATGTCTCTTAGTCATATCAGACCCAGGCTGACACAAGGGGTCAATAGCT	179759	179939	179709	179761	1	supercont1.13	I206_07387	176408	182834	None	6012	599	40769	No_constitutive_exon_found_in_species
GAATTCAGGTCAAAGTGCTTTTGATCCCCCTTCGTATTTAGGGGAGGAAGAT	218360	218471	218310	218362	1	supercont1.13	I206_07397	217518	221473	None	6012	599	40769	No_constitutive_exon_found_in_species
CGAAGAAGTCTTGTTCGCTGATTCGGACTTCTTTTCTGATGGGAATATAGTC	224156	224323	224373	224321	-1	supercont1.13	I206_07399	223450	226362	None	6012	599	40769	No_constitutive_exon_found_in_species
TTGATTCTCTAAATCTCACGAAAAAAAAGCTAATAGGATTGATTGGGTAGAA	314804	314959	314754	314806	1	supercont1.13	I206_07435	313872	314959	None	6012	599	40769	No_constitutive_exon_found_in_species
TACAACTCAATGTAAGTCCACTTTGTTGAAATATTGGCTAACGGGATTAGAT	355773	356116	355723	355775	1	supercont1.13	I206_07453	354039	357476	None	6012	599	40769	No_constitutive_exon_found_in_species
AAGTGAGTGCCAGTCGTTTGCTGCGCCCTTGGTAGCTGACAAATGGGCAGGT	356353	356593	356303	356355	1	supercont1.13	I206_07453	354039	357476	None	6012	599	40769	No_constitutive_exon_found_in_species
GAGTCAAGCTCAAACCGTGTGAATCTTTTGTTGACTCGGGAATGGAATAGAA	356942	357476	356892	356944	1	supercont1.13	I206_07453	354039	357476	None	6012	599	40769	No_constitutive_exon_found_in_species
CATGATCCACTCGATGTCAGGATCCGGAGCTGAGGTTAAATGAGGGGTAGCT	387161	387329	387379	387327	-1	supercont1.13	I206_07467	387161	389625	None	6012	599	40769	No_constitutive_exon_found_in_species
AAGCCTTTTCGCCTAGCTTCTGTACAGCAGTACCTGATCATGGGAAATAGAC	426990	427190	427240	427188	-1	supercont1.13	I206_07481	425434	427829	None	6012	599	40769	No_constitutive_exon_found_in_species
TCTGGCACTAGCTTCGTGGTGAGACGAGCGATTCTGACATCTGGGAACAGCA	449340	449539	449290	449342	1	supercont1.13	I206_07490	445776	450089	None	6012	599	40769	No_constitutive_exon_found_in_species
TTCTAGTGAAGGTAGGAGGAGGCCATTAGCTGACTTGAAGGGTAAACCAGTT	491309	491403	491259	491311	1	supercont1.13	I206_07506	490200	492863	None	6012	599	40769	No_constitutive_exon_found_in_species
GTCGGCCTCCTAGTCCTGCAAGCTGGGGATACTGATCTAAGATTGGGTAGGG	500141	500203	500091	500143	1	supercont1.13	I206_07507	494397	500594	None	6012	599	40769	No_constitutive_exon_found_in_species
GTTTCCATACATCCCACTAATGGCAGACATAGCTGATGGGTAGACAACAGAT	540904	541014	540854	540906	1	supercont1.13	I206_07524	540207	542215	None	6012	599	40769	No_constitutive_exon_found_in_species
CTCAATTTGATAAATCTCAATTTACCTAACGTCACATTCGAGGGATGTAGAC	557947	558166	557897	557949	1	supercont1.13	I206_07532	557010	558835	None	6012	599	40769	No_constitutive_exon_found_in_species
GACGGAATCCACCTGACAAGGTAGTAGAGCTGATAACTGTGAGGGAACAGAT	606049	606162	606212	606160	-1	supercont1.13	I206_07553	605612	611344	None	6012	599	40769	No_constitutive_exon_found_in_species
CTTTTTTCACGGTTTAAGTTCTACTTGCTAATTCAAAGATTGGGATGTAGGT	621339	621793	621843	621791	-1	supercont1.13	I206_07559	621339	623883	None	6012	599	40769	No_constitutive_exon_found_in_species
ATTTTAATTAAATTATAACTAATTTATCATTTTTACGGTTACGGGAATAGAC	626822	627551	626772	626824	1	supercont1.13	I206_07560	624385	627551	None	6012	599	40769	No_constitutive_exon_found_in_species
AGGCTGGGCTTGTGTGGAATACAGCTAATGAGTAATGGGGCGACGAGTAGCG	77922	78113	78163	78111	-1	supercont1.12	I206_07127	77204	79139	None	6012	599	40769	No_constitutive_exon_found_in_species
GTTACTAAAGGTTTTTCAAGCTTGTCCAGCTGATTAAAGTGGGACTGCAGAG	90079	90156	90206	90154	-1	supercont1.12	I206_07131	88020	90442	None	6012	599	40769	No_constitutive_exon_found_in_species
TTGTGAAAATCTAATGATTACTAATTACGTCTTTGATTTGGGAATGTTAGGG	143009	143230	142959	143011	1	supercont1.12	I206_07151	141741	145581	None	6012	599	40769	No_constitutive_exon_found_in_species
GATCTTTATTGAGGAGATCATAGCTGATGAATGTTGAATTGGGAAAACAGAT	152849	152952	153002	152950	-1	supercont1.12	I206_07154	152264	154641	None	6012	599	40769	No_constitutive_exon_found_in_species
TTCACCAAACCATATAATCAATCCAGATACTAACGTATATTGATGGGCAGCG	247177	247246	247127	247179	1	supercont1.12	I206_07182	246111	248689	None	6012	599	40769	No_constitutive_exon_found_in_species
CTTATCTGTTTCCACTCACAGATCTAGACTGATTTCAATTGACCGGGCAGAT	298710	299088	299138	299086	-1	supercont1.12	I206_07199	296727	301661	None	6012	599	40769	No_constitutive_exon_found_in_species
TCACCAGTAAGCGAGGTAAAAGGCTAACACGACTTATTTCGGGGCTATAGTC	297746	297849	297899	297847	-1	supercont1.12	I206_07199	296727	301661	None	6012	599	40769	No_constitutive_exon_found_in_species
ATTATCGCTGCATGATACTCTTCTGGTTATCTGACAGGGAGAGATGGTAGTC	306787	308539	306737	306789	1	supercont1.12	I206_07202	306168	309406	None	6012	599	40769	No_constitutive_exon_found_in_species
TCCCGATGAACCAACATTCGAACAGACCTCGGCTGATCCGGGAAAAACAGTA	311685	311773	311635	311687	1	supercont1.12	I206_07204	311043	312019	None	6012	599	40769	No_constitutive_exon_found_in_species
ATCCGAATGCAATTCTGTATAGTACATCTGAAGCTGATGAGGGAGTATAGAT	359673	360095	359623	359675	1	supercont1.12	I206_07222	356117	360924	None	6012	599	40769	No_constitutive_exon_found_in_species
CGTCATGTGACTCTCAGCTGAAATTAGTAGCTGACAAATGGGACGATCAGGT	375948	375959	376009	375957	-1	supercont1.12	I206_07227	374474	376165	None	6012	599	40769	No_constitutive_exon_found_in_species
TCTTGAGGAGGCAGTTCCAGGGGGTTAATCGATACGATACGGGTTAATAGGT	378769	378859	378719	378771	1	supercont1.12	I206_07228	378062	379575	None	6012	599	40769	No_constitutive_exon_found_in_species
TGGCCGGATCGGAACTTTGCTTGGACAGACTGCTAACTAATGGGCAACAGAC	465594	465875	465925	465873	-1	supercont1.12	I206_07260	465594	466168	None	6012	599	40769	No_constitutive_exon_found_in_species
AATTTGCAAATACCTCTTAGGGTTTCCGTACTGATGAGATGGTCGGGTAGTT	610132	610419	610082	610134	1	supercont1.12	I206_07310	607231	610419	None	6012	599	40769	No_constitutive_exon_found_in_species
TCACCCAGGTTTGAGCATACATGGAGGTGAACAAGGTAAATTGGGCAAAGCA	613529	613609	613479	613531	1	supercont1.12	I206_07311	611626	616334	None	6012	599	40769	No_constitutive_exon_found_in_species
CCTTATTGTTTATGATTAGAACAGGAAGCTTATGTGGTTTCGGGTATAAGTG	632709	632898	632659	632711	1	supercont1.12	I206_07319	632055	635947	None	6012	599	40769	No_constitutive_exon_found_in_species
ATATCATTGAACCGAATCACAAGCTGAGAAATCCTGATGGGAATAAATAGCG	632958	633235	632908	632960	1	supercont1.12	I206_07319	632055	635947	None	6012	599	40769	No_constitutive_exon_found_in_species
TACTTTCTGACAACGTAATGACTTCGAGATCTAATTAATAGGGAAGATAGAC	636564	636689	636514	636566	1	supercont1.12	I206_07320	636366	639655	None	6012	599	40769	No_constitutive_exon_found_in_species
AAGAGACAACTTTCAATTAACCTGGAAGTCGAACTGATGGCGGGTAGTAGGT	31536	31657	31707	31655	-1	supercont1.14	I206_07580	30553	32305	None	6012	599	40769	No_constitutive_exon_found_in_species
TATACATTTGCTTTGTTTACACTACTAGATACTTACAAAGGGAAAATTAGTT	79476	79696	79746	79694	-1	supercont1.14	I206_07598	78935	83344	None	6012	599	40769	No_constitutive_exon_found_in_species
TAACGTTTTTGTCCATAATGGTCGATCTAGCTGATATTTTGGGTGTATAGCG	79388	79419	79469	79417	-1	supercont1.14	I206_07598	78935	83344	None	6012	599	40769	No_constitutive_exon_found_in_species
ACAAAGCGCATGATTCGACTTCGATGGATAATGTTTGCCTTGGGGCATAGTT	195886	196229	196279	196227	-1	supercont1.14	I206_07645	194690	196357	None	6012	599	40769	No_constitutive_exon_found_in_species
CTATTTTAGGATCTTGAATTGACAAACTTATGCCCTACATGATGGGATAGGA	219359	219882	219932	219880	-1	supercont1.14	I206_07657	218738	220629	None	6012	599	40769	No_constitutive_exon_found_in_species
GGTGGATTCACGGCGTCAGCTTGATATTGATGATTTGATGGGGTACATAGGA	271049	271181	271231	271179	-1	supercont1.14	I206_07674	270162	274716	None	6012	599	40769	No_constitutive_exon_found_in_species
ATACTGCTTAGCGAAGTTCTCTTCATACATAATTTATTTGGGTATAACAGGA	304960	305017	305067	305015	-1	supercont1.14	I206_07686	304719	305428	None	6012	599	40769	No_constitutive_exon_found_in_species
TATATAATATACCGAATCGAGTTGATCTTATCTTTCGAGGGGGCCAATAGAT	316236	316378	316428	316376	-1	supercont1.14	I206_07693	315914	318113	None	6012	599	40769	No_constitutive_exon_found_in_species
TGGAGATGGATGAGTAAAACATCTGACTACAAGACTTGCTGGGAATGCAGGA	34491	34505	34555	34503	-1	supercont1.15	I206_07716	32983	34865	None	6012	599	40769	No_constitutive_exon_found_in_species
GCTAGCTGTCAAGTTATAGTTGGGCTCCCATCAAGCTGACTGTGGGACAGCC	40484	40584	40634	40582	-1	supercont1.15	I206_07719	39143	41139	None	6012	599	40769	No_constitutive_exon_found_in_species
TTTCTCCGGAAAGGAACTCGTTGTAGCTGATGTAATAGAATGATGGGCAGAC	71535	72010	71485	71537	1	supercont1.15	I206_07729	69560	73331	None	6012	599	40769	No_constitutive_exon_found_in_species
TCATTAGATGAGCTGATGAGATATACCTTTTTTGGGGGGGTAATGAATAGAT	112377	112615	112327	112379	1	supercont1.15	I206_07746	112040	112872	None	6012	599	40769	No_constitutive_exon_found_in_species
TTTAATTTTATCTTGGAAATACTTTGTGGCTAATAAGGGGTAAAAAATAGGA	121914	122016	122066	122014	-1	supercont1.15	I206_07751	121009	122632	None	6012	599	40769	No_constitutive_exon_found_in_species
GTAATCTACGTTGCCTAGAGGAGTCTAAACTGACAAGATGGGAAATGTAGGC	181286	181489	181539	181487	-1	supercont1.15	I206_07778	179943	182004	None	6012	599	40769	No_constitutive_exon_found_in_species
GAGGGATACATCGTCACATAGAGATATTAACTGAATTATCACATGGGTAGAA	200000	200169	199950	200002	1	supercont1.15	I206_07784	199526	201074	None	6012	599	40769	No_constitutive_exon_found_in_species
TGTATCGGTTCTTGCAAACGCATGGACTTTAACTGAACGGAGGGTTGTAGTG	242791	242951	242741	242793	1	supercont1.15	I206_07798	241112	244621	None	6012	599	40769	No_constitutive_exon_found_in_species
TTTCTGGCCTGCTCGCTCGGTCTCAAAGCTGACAGGGCATCTGTAGGGAGGT	265812	265859	265909	265857	-1	supercont1.15	I206_07810	264763	268315	None	6012	599	40769	No_constitutive_exon_found_in_species
CAGCACACTGCGTTCGCGTGCTTATAGCTGGCTTAGGGCAAACTGGATAGAC	6311	6358	6408	6356	-1	supercont1.16	I206_07819	4943	6442	None	6012	599	40769	No_constitutive_exon_found_in_species
AGGATTCTTCTTTTACAGCTCAAGCTGAACAATGGTGGGGGCTGAAATAGGA	15893	16109	16159	16107	-1	supercont1.16	I206_07824	15893	18214	None	6012	599	40769	No_constitutive_exon_found_in_species
ACACGATCATAGCAGTACGCGTACGACAGTTGACTTCTGACAACGGGTAGTG	31664	31786	31614	31666	1	supercont1.16	I206_07830	30692	33141	None	6012	599	40769	No_constitutive_exon_found_in_species
TGTTTTTGGTCATCATCAATATCGAGTATCAAAACTGACAAGGGTTACAGCC	53095	53187	53045	53097	1	supercont1.16	I206_07838	52378	53187	None	6012	599	40769	No_constitutive_exon_found_in_species
ACCTCAGACCTGATTGATAAGTAAAATATTATTGATACGGGAACGTATAGGT	114255	114284	114205	114257	1	supercont1.16	I206_07864	112400	115976	None	6012	599	40769	No_constitutive_exon_found_in_species
AATGAATATTGAAAAGTTGTATGCTGATATATTAAATTCGGGAATTATAGTT	129029	129165	129215	129163	-1	supercont1.16	I206_07871	128476	129423	None	6012	599	40769	No_constitutive_exon_found_in_species
AGTTAGCCAATCAGTCATTACCGAAGATGATGAATTGACTGGGACCATAGCC	146023	146126	146176	146124	-1	supercont1.16	I206_07877	142423	146773	None	6012	599	40769	No_constitutive_exon_found_in_species
AGCTATAAATATCGTGTCGAATATGAGCAAGCTGATGAGGAGGGATTCAGCA	169737	169912	169962	169910	-1	supercont1.16	I206_07892	168679	172399	None	6012	599	40769	No_constitutive_exon_found_in_species
CCAATTTTTTCTTTCTTTGATCTCAGCTCATCATCGCTTGGGCGGAACAGGC	83889	84090	83839	83891	1	supercont1.17	I206_07923	73466	85584	None	6012	599	40769	No_constitutive_exon_found_in_species
ATATGAGTAGGTTCGAAAAGCTGATTGTTTTTGTGATTTGGGAATAATAGCA	93076	93513	93026	93078	1	supercont1.17	I206_07926	92114	94639	None	6012	599	40769	No_constitutive_exon_found_in_species
