# Supplementary material for: Widespread Separation of the Polypyrimidine Tract From 3′ AG by G Tracts in Association With Alternative Exons in Metazoa and Plants
Source: Front Genet. 2019 Jan 14;9:741. doi: 10.3389/fgene.2018.00741 (PMC6339879; doi:10.3389/fgene.2018.00741)
Supplement: DATA FILE S1 — Sequences of REPAG 3′ SS from each species of fungi. [file Data_Sheet_1.zip › Supplementary data 1/Fungi_Release38_cryptococcus_neoformans.txt]

REPA_GGG_Sequence	Exon_Start	Exon_End	Pos_-50	Pos_+2	Strand	Chromosome	GeneID	Gene_Start	Gene_End	Gene_Name	Number_of_REPAs	Number_of_REPAs_has_GGG	Number_of_Intron(Intra_genic_Region)	Upstream_Constitutive_Exon
ACGTGAGTGTTGGTCGGGTTTAGTCTATGCTATACTGAAAATGGGAAAAGGA	38068	38217	38018	38070	1	1	CNA00110	35850	38610	None	6036	761	33100	No_or_no_constitutive_exon
TTACTACCTCGTTTACTATTCATGCTGAAGCCGGTGTTTTTGGGGAGTAGAT	53391	54254	53341	53393	1	1	CNA00170	50134	54254	None	6036	761	33100	No_or_no_constitutive_exon
TTTCCCCTCCTTTTTTGACTGTGCTGACAAGCGTGCGGTACGGGCAATAGGG	54487	54792	54842	54790	-1	1	CNA00180	54487	57199	None	6036	761	33100	Yes
TTTTGATACGATACAGATGCACAAGAGGGTAGAACTGATATGGGGTGTAGGT	58447	58903	58953	58901	-1	1	CNA00190	57716	59788	None	6036	761	33100	No_or_no_constitutive_exon
AGACATTGTTATCATGATATGAGCCTTGAATAACTGACGTTAATGGGCAGCA	60907	61342	60857	60909	1	1	CNA00200	60466	63152	None	6036	761	33100	No_or_no_constitutive_exon
ACTGGTGCAACAAAATGTATGAGAAGCTGATTCGTGGGAAATAAAAATAGCT	65958	66133	66183	66131	-1	1	CNA00210	64201	66515	None	6036	761	33100	No_or_no_constitutive_exon
CTTGCATTTCCGTTCAGATTTCACGGATCAGGGCCAAACGGGCATGACAGAT	69196	69300	69146	69198	1	1	CNA00220	66910	69614	None	6036	761	33100	No_or_no_constitutive_exon
TTGACCTGTTTGAGATGGAGTAATCGTCTTGGCTGATGGGTAGCGAACAGGA	90532	90619	90669	90617	-1	1	CNA00280	89519	91165	None	6036	761	33100	No_or_no_constitutive_exon
TTGTGGAGAAAAAAACTATGCTAACGTACGCTACGTTCTGGGAAACACAGGA	154205	154485	154155	154207	1	1	CNA00540	153344	154485	None	6036	761	33100	No_or_no_constitutive_exon
TAATAGGGCGGGAACGTGCTGTAAATAGCTGCTGACGTCGGGACGCGTAGAC	219352	219427	219477	219425	-1	1	CNA00750	218704	219753	None	6036	761	33100	No_or_no_constitutive_exon
TGTAAGTTTTCTTGCGTTCCCCACCCCACATAATCATTAACAGCGGGCAGGG	233025	233352	232975	233027	1	1	CNA00820	232094	234071	None	6036	761	33100	No_or_no_constitutive_exon
TTGCCTATTTCCATACAAATGTAGAAAGTTGATCATTGGGGAATAATCAGAA	261340	261647	261290	261342	1	1	CNA00940	260679	261647	None	6036	761	33100	No_or_no_constitutive_exon
CATTTAGTTTATCAAAGGGAAGGATATCGAGAAACTGACCGGGAAAACAGTG	271493	271609	271659	271607	-1	1	CNA00970	268829	273121	None	6036	761	33100	No_or_no_constitutive_exon
GTGAGTTCTGTCAATCGATGTAAAGGCAGCATGAAATAACAAATGGGCAGAC	278540	278889	278939	278887	-1	1	CNA01010	278540	280964	None	6036	761	33100	No_or_no_constitutive_exon
AGTGAGTGATTTAGTGTGTCCTGCCATGACTTAGTCCTGACAATGGGTAGAC	281371	281675	281321	281373	1	1	CNA01020	281126	283597	None	6036	761	33100	No_or_no_constitutive_exon
AGTGCCCTATCGTTTTTAAAGTAGTTGTCATAAGTAATGGGAAGAGGTAGGG	287786	287956	288006	287954	-1	1	CNA01050	287321	288844	None	6036	761	33100	No_or_no_constitutive_exon
CTCTTCAGGCAGAATCAGGAGGGGAATGTAGGAGCTGACAAGAGGGACAGTA	291077	291149	291027	291079	1	1	CNA01060	290348	291424	None	6036	761	33100	No_or_no_constitutive_exon
ACGTCGCCCTCTCTTGCTCCGGTAGTGTCTGCAAGGCTAATCGGGAACAGGT	293435	293653	293703	293651	-1	1	CNA01070	291851	294149	None	6036	761	33100	No_or_no_constitutive_exon
ATTGTATTTCGTTTGAAAGAGATGAGATAGCTGATGGATGGGGCGAGTAGAC	292677	292751	292801	292749	-1	1	CNA01070	291851	294149	None	6036	761	33100	No_or_no_constitutive_exon
TCTTTGCATGTCTCTTGCATGCCGTGTTTTGCTAACGTTGGCCGGGGTAGAA	292580	292606	292656	292604	-1	1	CNA01070	291851	294149	None	6036	761	33100	No_or_no_constitutive_exon
GTTGTTTGTGGTGAGAAAGCGGCTAACGACAAGGCCTTTGAATTGGGTAGTA	291851	292143	292193	292141	-1	1	CNA01070	291851	294149	None	6036	761	33100	No_or_no_constitutive_exon
TGGATGTGTCTGGAGAAATGCTGATTCCCGCTGGGATGGGCGATATGAAGAA	294701	294777	294827	294775	-1	1	CNA01080	294347	295106	None	6036	761	33100	No_or_no_constitutive_exon
TTTTCCTTGTCTCTCTCTTCTTATTTTATACCAACTAACTGTCGGGAAAGGG	298362	298546	298596	298544	-1	1	CNA01100	297334	299357	None	6036	761	33100	Yes
TCACAAACAGTGAGCTGACTTTTGGGACTTTCTTTCTTTCCGGGATGCAGGA	383534	383685	383735	383683	-1	1	CNA01400	382811	384548	None	6036	761	33100	Yes
GAGCGATGCGCTAGCTCGTAATTAAGCACAGGCATTAACTACGGGCGCAGGC	398057	398092	398142	398090	-1	1	CNA01470	396590	398960	None	6036	761	33100	No_or_no_constitutive_exon
TGTACTGCTTGGCAGCACATGTGGAAAATGAGCTGATGATGGGATAATAGAT	413727	413825	413875	413823	-1	1	CNA01530	413727	415020	None	6036	761	33100	No_or_no_constitutive_exon
TCTATCAAAATTTTTGATCGATACTGATTGCCACCCTATATGGGGAACAGGA	416018	416160	416210	416158	-1	1	CNA01540	416018	418212	None	6036	761	33100	No_or_no_constitutive_exon
CAGCCTTTCGACTAACATACATCCTCGTCGTATGCGACTGGGTATAATAGGA	442701	443129	442651	442703	1	1	CNA01650	442576	444745	None	6036	761	33100	No_or_no_constitutive_exon
CTTTTCCCTCGTTATATTATATGTATGATTAGTTTACGGGTGAGAAACAGAT	471903	471980	471853	471905	1	1	CNA01760	471293	473648	None	6036	761	33100	No_or_no_constitutive_exon
CTCGCCTCATGATCCCATTGTCCTGCTGCCTCGCTGACATTGATGGGTAGCT	529842	530646	530696	530644	-1	1	CNA01990	527947	531769	None	6036	761	33100	No_or_no_constitutive_exon
CGGTGGGTTCATTTTTCCCGTTTCTCAAGTCTAAGCTTACGGGCTGGCAGAT	558512	558625	558675	558623	-1	1	CNA02100	557673	558995	None	6036	761	33100	No_or_no_constitutive_exon
AGCATTGCAAGGTTTCATTTGTCTCATCTGACTCTTGGTGGTGGGCACAGAT	634530	634640	634480	634532	1	1	CNA02420	632813	635958	None	6036	761	33100	No_or_no_constitutive_exon
CGTGCTATTTACCCAACCTCAGGAAAAATAGCTGCTAATATGGGTAATAGTG	701353	701428	701478	701426	-1	1	CNA02690	701075	702306	None	6036	761	33100	No_or_no_constitutive_exon
TTTATAGGCAACCCACTTGACAAGTAACCCGCTCCTGACGGGATGTGAAGCT	725265	725346	725215	725267	1	1	CNA02790	724844	727099	None	6036	761	33100	No_or_no_constitutive_exon
GCCGCAATTTCGTACATGTTGCAGACATTCGGAGCTGATGCAAAGGGCAGGG	727519	727640	727469	727521	1	1	CNA02800	727174	729248	None	6036	761	33100	No_or_no_constitutive_exon
GCAGGTCTTTCGCATTCATTCGACAGAGAGCTGACTTCCAGGGTCCAAAGGT	780272	780287	780222	780274	1	1	CNA02960	776764	780684	None	6036	761	33100	No_or_no_constitutive_exon
AGTGTCCCTGGAAATACGGTTAAAAGAAAAGTTCTGATCCAGGGCCGTAGTG	805176	805654	805704	805652	-1	1	CNA03070	805176	808000	None	6036	761	33100	No_or_no_constitutive_exon
GGGACAGGGGAGCGAGCAAGTGTAGAAGGGACTAACCAATGGGTATGAAGTG	823378	823447	823497	823445	-1	1	CNA03130	821701	824003	None	6036	761	33100	No_or_no_constitutive_exon
GTAAGTCGACGTGTTCCCCGACATGCGTATGTCGACTGACTGGGTGAAAGTG	825008	825118	825168	825116	-1	1	CNA03140	824583	829164	None	6036	761	33100	No_or_no_constitutive_exon
CTTGTCCTCAGTATGTGTATTTTCAGATCATGCCGAAATGGGCTGACAAGTA	844663	844735	844785	844733	-1	1	CNA03200	843941	845039	None	6036	761	33100	No_or_no_constitutive_exon
AAGAGTACGTGCAGAACTTGTCGATTAATCACGTTGGCTGATGGGAGCAGTG	865987	866380	865937	865989	1	1	CNA03310	865158	867534	None	6036	761	33100	No_or_no_constitutive_exon
ATCGTAGGTACTTCTCTTCCTGATGCTAGGACAAACTGACACTAGGGCAGTC	899846	900212	899796	899848	1	1	CNA03450	898798	900212	None	6036	761	33100	No_or_no_constitutive_exon
AGGGATCTAAATAAACTGAAAAAAGTCCGAAGCTGACAGTTGACGGGCAGGG	1033260	1033501	1033551	1033499	-1	1	CNA03840	1031577	1033945	None	6036	761	33100	No_or_no_constitutive_exon
TAGGTCATCATTACAACTCTTTGCACATGGCAGCTGACTTGGGGGTGTAGCT	1082081	1082218	1082031	1082083	1	1	CNA04030	1081085	1083008	None	6036	761	33100	No_or_no_constitutive_exon
GTGATTCAGGGATGGACTCTTGTCACTCGAAGCTAATTTAAGATGGGCAGCT	1093885	1094007	1094057	1094005	-1	1	CNA04070	1093076	1094432	None	6036	761	33100	No_or_no_constitutive_exon
TTAATTTATAGATCATAGTGGTGGCCGATGCTCATTTGGGGCGCGTAAAGTT	1104411	1104482	1104532	1104480	-1	1	CNA04110	1104272	1107017	None	6036	761	33100	No_or_no_constitutive_exon
ACTTCATTGGCTGTATAGGATGCTTTTTTAGCTAACAAGGGAAAATCTAGTG	1111966	1112046	1112096	1112044	-1	1	CNA04140	1110684	1112818	None	6036	761	33100	No_or_no_constitutive_exon
AAGCGAGATGACTTTGTCATGGCGTGCCAAAGATGACGACGGGGACGTAGGA	1201189	1201363	1201139	1201191	1	1	CNA04470	1200891	1201650	None	6036	761	33100	No_or_no_constitutive_exon
CAACGACGGCAGAAAGAACATGATGCGAAAGTTCAAGCAAAGCGGGAAAGAC	1202111	1202435	1202485	1202433	-1	1	CNA04480	1201676	1202535	None	6036	761	33100	No_or_no_constitutive_exon
TCTTCATCATTCAAATGAGTTTCGAGTGCTAAAATTACTGGGCCGAATAGTC	1212528	1212651	1212478	1212530	1	1	CNA04560	1211502	1212651	None	6036	761	33100	No_or_no_constitutive_exon
GTGTTTGACGTAACTCCTGGATGAAAAAGCTGCTGACCTATGGGAAATAGAC	1356661	1357207	1356611	1356663	1	1	CNA05110	1354977	1357207	None	6036	761	33100	Yes
TCTCCGCTCTACACTAAGCTTCCCAAGCTCACCCTGTACTTGGGTTAAAGCT	1385821	1385916	1385771	1385823	1	1	CNA05240	1385245	1387453	None	6036	761	33100	No_or_no_constitutive_exon
GCGAGTCTTGAAGTTGAAATAAATGAGAAAAAGACTGAAGGGTGATATAGGA	1389146	1389293	1389343	1389291	-1	1	CNA05250	1388045	1389963	None	6036	761	33100	No_or_no_constitutive_exon
AGGTTTCTGTCAAACATACTTTCTAATTAGCAGTGATTTACGGGCAACAGGG	1420811	1420847	1420897	1420845	-1	1	CNA05320	1417665	1422026	None	6036	761	33100	No_or_no_constitutive_exon
GTAAGTAGCTTGCAGACGTTCCCAAACAAGTGGCTGATGCCATAGGGTAGGT	1472900	1473255	1473305	1473253	-1	1	CNA05490	1472900	1474420	None	6036	761	33100	No_or_no_constitutive_exon
TTTCAAGGTGTCTTCTTTCCCGGACGAAGCTAATGAGACGATGGGCGCAGGG	1482109	1482360	1482059	1482111	1	1	CNA05520	1481094	1482360	None	6036	761	33100	No_or_no_constitutive_exon
TGATCGACCGAAGCCATGCCCGAGAGAAGAGGTGGCTTACCAAAGGGTAGGG	1551128	1551232	1551078	1551130	1	1	CNA05800	1550809	1553045	None	6036	761	33100	No_or_no_constitutive_exon
CTGAGCTGTTCACTTTTAGTTGAAATCGGAGCTGATCATTGGGGTTGCAGCC	1566944	1567027	1567077	1567025	-1	1	CNA05860	1566738	1567987	None	6036	761	33100	No_or_no_constitutive_exon
GGTTTGTTTTTCTTTTCTCGTTGCGCAAACCTCTGACGTTATACGGGTAGTG	1591722	1592024	1591672	1591724	1	1	CNA05940	1590269	1593440	None	6036	761	33100	No_or_no_constitutive_exon
AGTTGTTTTGGGCTCGAGAAAATCTTGGTTTGTACTGACGGGACGAATAGGC	1592503	1593135	1592453	1592505	1	1	CNA05940	1590269	1593440	None	6036	761	33100	No_or_no_constitutive_exon
AGGGAATTTCTAAAGTTTCCGGACATAGCTAACATGATAATGGGTAATAGGG	1624459	1624609	1624409	1624461	1	1	CNA06060	1624155	1625203	None	6036	761	33100	No_or_no_constitutive_exon
GTAAAGAAAATCATTGTAATGCGAACTTCCTTCACTGATGGGTTGAATAGTG	1664038	1664248	1664298	1664246	-1	1	CNA06150	1661562	1666927	None	6036	761	33100	No_or_no_constitutive_exon
ATGTCACTCAATTAACCTGCTGATTGGGAAAATTAATCATAAGTGGGTAGAC	1673431	1673546	1673596	1673544	-1	1	CNA06180	1672573	1674935	None	6036	761	33100	No_or_no_constitutive_exon
GTCATCTGGGACCTCTGAGCAATGTACCTGAATCACTCATTGAGGGTGAGAT	1689146	1689781	1689096	1689148	1	1	CNA06220	1683937	1695368	None	6036	761	33100	No_or_no_constitutive_exon
TGGAAAGCGGAGGGGAAAATGGTGAAAGTTGAAAAGAATGGGAAGCGGAGAA	1706470	1706573	1706623	1706571	-1	1	CNA06280	1705585	1707183	None	6036	761	33100	No_or_no_constitutive_exon
ATGTGGGGATTGCGGTGGTTATGGATGCTGATAAAGGAGGAGGGAATCAGGG	1706271	1706403	1706453	1706401	-1	1	CNA06280	1705585	1707183	None	6036	761	33100	No_or_no_constitutive_exon
GTCTGCCGAGATTGTTTTAGTTTTTGCAAACTGACGGGATGGGGCGCAAGGC	1713379	1713796	1713846	1713794	-1	1	CNA06310	1713379	1717070	None	6036	761	33100	No_or_no_constitutive_exon
CAAATGTTGCCTGCAGGGCACGAACTGATGGCGAATGGTGCAAGTGGGAGCG	1736790	1736893	1736740	1736792	1	1	CNA06400	1735573	1738279	None	6036	761	33100	No_or_no_constitutive_exon
GTCATTCTATCATCATTACTAAGGCGTGTACTGACATTAGGGATGTGAAGCT	1769610	1771619	1771669	1771617	-1	1	CNA06520	1769610	1772043	None	6036	761	33100	No_or_no_constitutive_exon
GGTGAGTAGCTCTTGTTGTTTGGAATAATTTATGACTGACATGGGCGCAGGT	1798907	1798930	1798857	1798909	1	1	CNA06610	1798636	1804972	None	6036	761	33100	No_or_no_constitutive_exon
CTGTGAGTCTATGTTTTTGACATTTTTCATTAACTAAAATGGGGGTTAAGAC	1799355	1799371	1799305	1799357	1	1	CNA06610	1798636	1804972	None	6036	761	33100	No_or_no_constitutive_exon
CTCTCTCACCTTCCTCACCGGTATGGATTATTCTAATTGCTGGGCAATAGGG	1800216	1800413	1800166	1800218	1	1	CNA06610	1798636	1804972	None	6036	761	33100	No_or_no_constitutive_exon
GTTCATTTGGGCAGTAGAAGGAGTATGGGGCTCATTTTTGGGGAAAAAAGGC	1813470	1813691	1813741	1813689	-1	1	CNA06650	1812899	1814243	None	6036	761	33100	Yes
CCCCAAAGAGTAGTGTACAGCTTCCAGAGAGTGGCGCTGAATGGGAAAAGAA	1813745	1813829	1813879	1813827	-1	1	CNA06650	1812899	1814243	None	6036	761	33100	No_or_no_constitutive_exon
GAGTAGTACATTTCTATGCGATAGGCCGAAGGATCTGACACGGGAGTCAGGA	1822156	1822405	1822106	1822158	1	1	CNA06670	1820493	1822405	None	6036	761	33100	No_or_no_constitutive_exon
GGACAGGAAACGACGTGAGTTGATAAGCATCTGCGAGGGCTGATGAGTAGCG	1826879	1826915	1826829	1826881	1	1	CNA06700	1826592	1828362	None	6036	761	33100	No_or_no_constitutive_exon
GCACCATTGTAAATCGATGGGAGAGCGCATGGCGACTAACGGGCATGTAGCG	1860339	1860442	1860289	1860341	1	1	CNA06810	1860073	1862511	None	6036	761	33100	No_or_no_constitutive_exon
ACTGTCCGCTTTTTTTCCGCCTGCCAAAGCATGCTGACGAACGCGGGTAGTT	1861687	1861783	1861637	1861689	1	1	CNA06810	1860073	1862511	None	6036	761	33100	No_or_no_constitutive_exon
GGATGTAAGTCAACGATGAGATAATTTGCCTGTAAACTAACAATGGGCAGAC	1869780	1870238	1870288	1870236	-1	1	CNA06840	1869421	1871235	None	6036	761	33100	No_or_no_constitutive_exon
GGACAGGGAGAGGGATAGGGACAGGGAGAGGGATAGGGACAGGGAGAGAGGT	1882918	1883070	1883120	1883068	-1	1	CNA06910	1882918	1884327	None	6036	761	33100	No_or_no_constitutive_exon
TGTGTCTAGGAGTTCAGCCATCTTTGTGTCAAGCTAATCGGCGGGGGTAGGC	1885372	1885568	1885322	1885374	1	1	CNA06920	1884511	1886307	None	6036	761	33100	No_or_no_constitutive_exon
TGTGACTCGTTCATTCGTCTCAATTCCAAACTGACTTCCAATGGGGATAGGC	1958971	1959081	1958921	1958973	1	1	CNA07180	1957260	1959081	None	6036	761	33100	No_or_no_constitutive_exon
AGTGACAGTTGCGGATACTGGGATCAGACGCTGACGGGAGGTGAAAAAAGCT	1984343	1984464	1984293	1984345	1	1	CNA07250	1981924	1984464	None	6036	761	33100	Yes
TGGACATTCAGGGCAATATGATATTCACGATACTATCTGTGATCGGGTAGAA	1997886	1998165	1997836	1997888	1	1	CNA07300	1997512	1999170	None	6036	761	33100	No_or_no_constitutive_exon
TTGCACTTCAACGACAGGTACTATTGTCCGTGGCTAAACTGTGGGTACAGAA	1999001	1999170	1998951	1999003	1	1	CNA07300	1997512	1999170	None	6036	761	33100	No_or_no_constitutive_exon
GTACTGTCATCCTACGTTTTGAGTCCGAAGCTGACAATGATGATGGGAAGAT	2008508	2010007	2008458	2008510	1	1	CNA07340	2007410	2010007	None	6036	761	33100	No_or_no_constitutive_exon
TCATTTGTAGAGAGATGGCCAAGTTGCTGACGGACAGGCGGGGCGATTAGAG	2025514	2025839	2025464	2025516	1	1	CNA07390	2025162	2027629	None	6036	761	33100	No_or_no_constitutive_exon
AGTAGAGGTGGTATGTGCTTTAGATGAATAAGTGCTGACGAGTGGGGTAGCT	2089587	2089768	2089537	2089589	1	1	CNA07620	2089108	2091351	None	6036	761	33100	No_or_no_constitutive_exon
CGCTACTTGTTACTGTTGCGGATTGGAGATGAAGAGCTGATGGGAATCAGTC	2119705	2119762	2119812	2119760	-1	1	CNA07700	2116783	2123884	None	6036	761	33100	No_or_no_constitutive_exon
GGCTGATGTGATTGACTTCTTTTTTTCTTTCTTTTTTTTTGGGAAAACAGGG	2167949	2168368	2167899	2167951	1	1	CNA07840	2164496	2168368	None	6036	761	33100	No_or_no_constitutive_exon
GCTAACGTCTTCACGTTACATTCCTATTTCTTTCCTCTTGATGGGAGAAGAT	2173514	2173766	2173816	2173764	-1	1	CNA07870	2172441	2174355	None	6036	761	33100	No_or_no_constitutive_exon
GGGAAGCAAAGGGCTGACGACGGGGTGGTATGGTACGGCGCTGGGATGAGGT	2190872	2190886	2190822	2190874	1	1	CNA07940	2190249	2192414	None	6036	761	33100	No_or_no_constitutive_exon
ACCAAATTTGACAACGGGACGAGCGCAAGGTGCTGACAAGGGAATTGCAGAC	2199119	2199198	2199248	2199196	-1	1	CNA07980	2198849	2199681	None	6036	761	33100	No_or_no_constitutive_exon
GAGCATTTCAAATCCATCAACGATATGGCTAGACTAATCGTGATGGGAAGAC	2257071	2257587	2257021	2257073	1	1	CNA08210	2256722	2258682	None	6036	761	33100	No_or_no_constitutive_exon
GTGTCTTGGAGTGAGTGATTTATTCGTCTGGTTAAGATGGGGCTGACAAGAA	2264132	2265467	2264082	2264134	1	1	CNA08240	2263074	2265612	None	6036	761	33100	No_or_no_constitutive_exon
GGAAGGATGCTAAGGAAAGGACCAAGGCTGACTTGATTTGACGGGGTTAGTA	2278658	2278764	2278608	2278660	1	1	CNA08280	2278072	2279562	None	6036	761	33100	No_or_no_constitutive_exon
GATTTGGCCTTTGCCTGTGTTCCTTTTTTTTCTTTTTTTTGGGATTATAGTC	2284153	2284166	2284103	2284155	1	1	CNA08310	2281424	2285010	None	6036	761	33100	No_or_no_constitutive_exon
TCTTTTTTTTAATGCAAGATACTAGAGCCAGGAACTGATAAATGGGGCAGAA	37135	37255	37305	37253	-1	10	CNJ00160	36050	39074	None	6036	761	33100	No_or_no_constitutive_exon
CGTGTTTCTTGTCGTTTGTCCGTTTGGTTCTTCCGCTGATAGGGGAACAGGT	47487	47604	47654	47602	-1	10	CNJ00200	46849	49233	None	6036	761	33100	No_or_no_constitutive_exon
GTGTACGTCCCGGGTTCTTTCCTGAAGCAGCGAGCTGACGCGGGGGATAGCC	46849	47188	47238	47186	-1	10	CNJ00200	46849	49233	None	6036	761	33100	No_or_no_constitutive_exon
CATCACTTGTCCTATCTGACCGTTTACGAAAGCTGATGCAGGATGGGCAGTT	90635	90912	90585	90637	1	10	CNJ00330	88535	91324	None	6036	761	33100	No_or_no_constitutive_exon
TGAAACAAATGAGAGAAAAGGAACGCTGATAGAAGCTTTTTGGGAAGTAGGA	107734	107818	107868	107816	-1	10	CNJ00400	104470	108218	None	6036	761	33100	No_or_no_constitutive_exon
GGCTTGTCCGAACAACCCGAAAGCCCGTTGTGGGTTCTTCCAATGGGAAGAT	104470	104584	104634	104582	-1	10	CNJ00400	104470	108218	None	6036	761	33100	No_or_no_constitutive_exon
GGCCATCTTTCAGAGCGTTGAATAAAGTGTGATGTTGATGGGATGGGTAGTA	120673	120737	120623	120675	1	10	CNJ00460	120442	122029	None	6036	761	33100	No_or_no_constitutive_exon
TCTCTTGCCATCGGCTTGTCTTTGCAATGGATGAACGGGGGGAAAAATAGAT	126251	126361	126411	126359	-1	10	CNJ00480	125310	126578	None	6036	761	33100	No_or_no_constitutive_exon
TTCATCTCATTTCCTACTGATCAGGAATGATTTAATGGGAGAAAATGCAGCA	141129	141543	141593	141541	-1	10	CNJ00520	139181	141870	None	6036	761	33100	No_or_no_constitutive_exon
CTCTCTTACTCTCATCCGCGTTTCACAGAGCTAACGATGAGGGGGAATAGAT	184241	184651	184191	184243	1	10	CNJ00630	181790	186272	None	6036	761	33100	No_or_no_constitutive_exon
CGTCGGTTTCCATCTATCATCCTATCCTGGCTAATGGGGGGGGAACTTAGGC	197983	198302	197933	197985	1	10	CNJ00680	196965	199430	None	6036	761	33100	No_or_no_constitutive_exon
TCAGGTGAGTGCTATTCTGGTACAGTCGCAAATAGGCCTAATGGGAACAGAG	234625	234749	234575	234627	1	10	CNJ00810	233847	237676	None	6036	761	33100	No_or_no_constitutive_exon
TGGTTTTTTTTACATCATTGTCAAGAACTGATGGAAGCGGGGGGAAAAAGAA	295719	296157	296207	296155	-1	10	CNJ01030	295265	296672	None	6036	761	33100	No_or_no_constitutive_exon
GTATGTGTCTTATTTATTCTATCACAACTGACTTACCATCGGGGGGTTAGCA	304400	304784	304350	304402	1	10	CNJ01070	303420	305870	None	6036	761	33100	No_or_no_constitutive_exon
CCAGGGTGCATCGAAAAAGAAGGCTAAGTAAAAGACTGTGGGGTAAACAGTT	305382	305870	305332	305384	1	10	CNJ01070	303420	305870	None	6036	761	33100	No_or_no_constitutive_exon
TGAGTACTGCATTTCATATGATGTGCTGGGAATTTCTGACGGGACTGTAGTC	314132	314536	314586	314534	-1	10	CNJ01100	312557	315173	None	6036	761	33100	No_or_no_constitutive_exon
GAGTACCAGGGACGTGACTGACGCGACTTCTGCTTATGTCCTGGGAATAGAA	321561	321630	321680	321628	-1	10	CNJ01130	317856	321798	None	6036	761	33100	No_or_no_constitutive_exon
AACCGCATTAGGAAGGGAAGGGAATTAATGGGAGTTTGCTGGGGGAACAGTT	322501	322903	322451	322503	1	10	CNJ01140	322116	322903	None	6036	761	33100	No_or_no_constitutive_exon
TTTTCCCAGAAGTGTTTTCTCCATTTATCCGGCTAACATTGAGGGTGCAGGA	335930	336061	335880	335932	1	10	CNJ01190	334309	336581	None	6036	761	33100	No_or_no_constitutive_exon
CGACGACAACCAAGGCAAAGGCGACAAAAGGCAAAAAGAAAACTGGGAAGAA	408141	409204	409254	409202	-1	10	CNJ01400	408141	410672	None	6036	761	33100	No_or_no_constitutive_exon
ACAATCCCAAGCATATCGGAGCCTCGCTGACATAGGATATACTGGGATAGTT	433432	433457	433382	433434	1	10	CNJ01490	433124	434048	None	6036	761	33100	No_or_no_constitutive_exon
ATTACAAGATAAGGGCAGATGATCTCGTGATACCTCTGCCGGGCAGTAAGGT	433931	434048	433881	433933	1	10	CNJ01490	433124	434048	None	6036	761	33100	No_or_no_constitutive_exon
TCGCGTATCCTCTCCCAGTTCTACCAAGACCTGACATTGCCGGGGTACAGTC	454755	455188	455238	455186	-1	10	CNJ01550	454755	458162	None	6036	761	33100	No_or_no_constitutive_exon
TGAGAAGCTGGTGAGTTTGAAACGTCCGCTGGCGAGAACTAATGGGGCAGGT	499129	499193	499243	499191	-1	10	CNJ01700	496017	499508	None	6036	761	33100	No_or_no_constitutive_exon
GTACGCAATTTCGCTTATTTTCCCGTACTAGGCCGCTCACTGGGTGATAGGT	535164	535561	535114	535166	1	10	CNJ01840	533422	535561	None	6036	761	33100	No_or_no_constitutive_exon
TCGGGGGGAGCTGAGTGCCAGTGACTGGAGCGATCTGGGACATGAAGCAGAG	538568	539221	538518	538570	1	10	CNJ01850	536841	543098	None	6036	761	33100	No_or_no_constitutive_exon
TGCTGATGGATGTCTTTGTCGAATATCTCGGCTAAACAAAAGGGTAATAGGG	555415	555515	555365	555417	1	10	CNJ01890	553887	557411	None	6036	761	33100	No_or_no_constitutive_exon
AGTGAATCCCGTTTCGCCTTTTTTTTAAAAAATTGCTAACGTGGGGATAGCT	557015	557411	556965	557017	1	10	CNJ01890	553887	557411	None	6036	761	33100	No_or_no_constitutive_exon
GTACGTGGTAGCAATTAGCTAATACTCGTCATTAATTAACGGGAGTATAGGC	580866	580946	580996	580944	-1	10	CNJ02000	580273	581693	None	6036	761	33100	No_or_no_constitutive_exon
TCTTTGGGAATGACTATAGCTGTGGAGTGTCACTGACAGGGATGGGGCAGAT	586543	586620	586493	586545	1	10	CNJ02020	585885	587911	None	6036	761	33100	No_or_no_constitutive_exon
GTATCTCTATCGCTCATGTGGGATTTTGCTAACATTTCGGGGCCAAACAGCG	592011	592082	591961	592013	1	10	CNJ02030	590341	594519	None	6036	761	33100	No_or_no_constitutive_exon
TCCAACTGTTATTTTGGATAAAAAAGGACTCACATATATGGGTTTAAAAGCA	620211	620228	620161	620213	1	10	CNJ02110	618868	621157	None	6036	761	33100	No_or_no_constitutive_exon
GAGTTTGTCGAAACCAACATTATGAAGTTTGCTATAACTTAGGGTGATAGGC	621152	621157	621102	621154	1	10	CNJ02110	618868	621157	None	6036	761	33100	No_or_no_constitutive_exon
GAAGTAAGTCTCCAGTGAAGCAATACCCGCCCATGTTGACAAACGGGTAGTT	638085	638865	638915	638863	-1	10	CNJ02180	638085	639323	None	6036	761	33100	No_or_no_constitutive_exon
ATCACTGGTAAGTTATGATTAGACTCGTGCATATCGCTGATGGGGTATAGTG	652869	652895	652945	652893	-1	10	CNJ02230	650669	653711	None	6036	761	33100	No_or_no_constitutive_exon
AGTTATGCTGTACCTGATTGTGTGTCAATGCAAGAGCTCATGGGAGCCAGCT	654390	654538	654340	654392	1	10	CNJ02240	653908	655151	None	6036	761	33100	No_or_no_constitutive_exon
ATTATCCAGCGTCCATAAATATTTACATAAACTAATGGGGGATAACGCAGAG	661223	661352	661173	661225	1	10	CNJ02270	660251	662467	None	6036	761	33100	No_or_no_constitutive_exon
GTAAGTAATCGGCTAATTATGAGGGCAGGCTAGCTAATGGGAGAAATAAGGT	677042	677254	677304	677252	-1	10	CNJ02320	677042	679289	None	6036	761	33100	No_or_no_constitutive_exon
CAGTCCTGTGTCCGACGGGTGCGGTGCGGTGCTGATGGATTGGGTGGCAGAT	698455	698557	698405	698457	1	10	CNJ02380	697616	698633	None	6036	761	33100	No_or_no_constitutive_exon
ACGGGAGGTGAGTCGCAGCCGCCACAGGGCCCTGGCTGACGGGCGCACAGTC	698813	698896	698946	698894	-1	10	CNJ02390	698672	699373	None	6036	761	33100	No_or_no_constitutive_exon
TTTTTAACATCTCAAAAATGGGAGCTGACGAGTACGGGTACCGGGAACAGAA	706961	707051	706911	706963	1	10	CNJ02410	706335	707740	None	6036	761	33100	No_or_no_constitutive_exon
TCAATCTTTGCATTTTTCACAAACCCAAAAATCAAAACCATGGGAATTAGAT	707935	708111	708161	708109	-1	10	CNJ02420	707935	708635	None	6036	761	33100	No_or_no_constitutive_exon
ACGGGTAAGCTGGCCAGGAGAGCGGTGTGCATGCGCTGACCGGGCGACAGCT	722870	722895	722945	722893	-1	10	CNJ02470	720358	723153	None	6036	761	33100	No_or_no_constitutive_exon
TGCTGTTATATTTGGTAGATACGGTGGGAAAAGCTAATGGGTGGGAATAGAT	761274	761388	761224	761276	1	10	CNJ02630	760807	763766	None	6036	761	33100	No_or_no_constitutive_exon
TTTTGGCTTGTCTTCTGCGTATGGACCTAGGGCTAACATGGAGGGTGTAGTC	769275	769404	769225	769277	1	10	CNJ02660	767328	771542	None	6036	761	33100	No_or_no_constitutive_exon
CGTAAGTGAGCTCTTTTGCTATCTACGTACAGGCGCTGAACAGGGAAAAGGA	883657	884177	883607	883659	1	10	CNJ02870	882177	884510	None	6036	761	33100	No_or_no_constitutive_exon
TCTTGATTGTTCAGTGTTTGTATACAAGAGGCTAAACAGATAGGGGTTAGAT	927651	928486	928536	928484	-1	10	CNJ02980	927651	930736	None	6036	761	33100	No_or_no_constitutive_exon
TAAGTAATGATATGACAACAACGATCAGTAAGGGACTAACAGGATGGGAGAC	938453	938588	938638	938586	-1	10	CNJ03020	938453	940062	None	6036	761	33100	No_or_no_constitutive_exon
TTTATTTTATTGAAGGAGTTGGTGGCATGGTTCTGACTTTGGGATTATAGAC	967856	967958	967806	967858	1	10	CNJ03120	967755	968478	None	6036	761	33100	No_or_no_constitutive_exon
GTTTACCTAGCAAACCCAACTTGGAAAAAAAGTTTAATCACAAGGGACAGTT	1010984	1011859	1011909	1011857	-1	10	CNJ03230	1010984	1012516	None	6036	761	33100	No_or_no_constitutive_exon
GCGTGCGTATTCTTATTGATTGGGGAATGCGAGCTAACATTGGGTCAAAGTC	1022647	1022688	1022738	1022686	-1	10	CNJ03270	1021197	1027204	None	6036	761	33100	No_or_no_constitutive_exon
GTCTTCACCCCATACTTGTTTCTTAGCAATCACTGATCAGGGATGAATAGTC	1021466	1021663	1021713	1021661	-1	10	CNJ03270	1021197	1027204	None	6036	761	33100	No_or_no_constitutive_exon
AAAAGTCAAAAAGCAACAGAAAGCTAACGTGTTAATTCGTGGGATAATAGGT	6875	7490	6825	6877	1	11	CNK00020	5191	7490	None	6036	761	33100	No_or_no_constitutive_exon
GATCGGGGCGAAGCAAAAGGGAGTCCGCTAATACAGATTTTGGGATAAAGAT	8901	8937	8851	8903	1	11	CNK00030	8308	11682	None	6036	761	33100	Yes
TTTTTTGTTTTTTTGTCTCGTGGTCTGACAGCGTTTGTTCGGGTGACTAGAA	30893	31470	31520	31468	-1	11	CNK00100	30893	34689	None	6036	761	33100	No_or_no_constitutive_exon
ACTTTTACTGAAGTGAATTTTTTGGGAGATAGTATGTGACGTAGGGCAAGGT	42801	42901	42751	42803	1	11	CNK00140	40602	44073	None	6036	761	33100	No_or_no_constitutive_exon
AAAGTTGCTGGATTATTTGGATAAGAGGGCTAATGGGGAGGGGGGTATAGAA	44204	44701	44751	44699	-1	11	CNK00150	44204	45648	None	6036	761	33100	No_or_no_constitutive_exon
TAGTTACCTTCTCTGCCCCACTGACACTTTCCGGTGTGTTGGGAGAACAGTC	61518	61865	61468	61520	1	11	CNK00200	60291	61865	None	6036	761	33100	No_or_no_constitutive_exon
TTATGGATATTATGCTAACCAACAAGCAAACTGACTGGCGGGATAAACAGTC	67148	67591	67641	67589	-1	11	CNK00220	67148	68299	None	6036	761	33100	No_or_no_constitutive_exon
AGTATTTCGTCTTCTTATTTCAAAGTGTGACACAACGCGAGGGAATAAAGGC	72183	72840	72133	72185	1	11	CNK00230	68929	73307	None	6036	761	33100	No_or_no_constitutive_exon
GTTTTTTTGCCAGCAAAATCATCTGTAGCATTGCTGACAGGGTTGAACAGAG	88896	88995	89045	88993	-1	11	CNK00280	88896	90922	None	6036	761	33100	No_or_no_constitutive_exon
TACGTCTCGCAACTACTCTTTCTCTCCGTCCGTTTCTCCGCCGTGGGGAGAT	105930	105950	105880	105932	1	11	CNK00340	105765	106459	None	6036	761	33100	No_or_no_constitutive_exon
ACCCGTAGACTTGTCTTTTTCACAAATGGGATGACGCAACAGGGTGCAAGTA	106073	106169	106023	106075	1	11	CNK00340	105765	106459	None	6036	761	33100	No_or_no_constitutive_exon
CTATGTCTCCATCGTCATGAAAGTGCTGATCAGAGGGCATGGGGTCGCAGGC	124641	124765	124591	124643	1	11	CNK00420	124175	128574	None	6036	761	33100	No_or_no_constitutive_exon
TCCATCATTTCGATGTCGTAGATTCTAACCTAATTCTGGTGGGATTATAGAT	214207	214378	214157	214209	1	11	CNK00640	210242	214378	None	6036	761	33100	No_or_no_constitutive_exon
TGCTGGCTTGGATGGGGTGGAACAAGGAGACAGATGGTGGGGTACGACAGGG	255580	255684	255530	255582	1	11	CNK00800	253959	256973	None	6036	761	33100	No_or_no_constitutive_exon
TATTTCCACACACAGTGATTAGTACTGACCTATCGTTTTCTGGCGGGTAGCG	271499	271735	271785	271733	-1	11	CNK00850	271173	272175	None	6036	761	33100	No_or_no_constitutive_exon
TAGTGAGCCCCATCTCTTTCTGCGGAAGCAAGACTGACATAGGGCATCAGCC	283580	283745	283795	283743	-1	11	CNK00900	281594	285527	None	6036	761	33100	No_or_no_constitutive_exon
GGTGAGCTCGATACTGTATTTCGGAATAACAACTGGCTGATGGGACACAGGC	282150	282171	282221	282169	-1	11	CNK00900	281594	285527	None	6036	761	33100	No_or_no_constitutive_exon
CCGCCGAACATTTACTGATTTATTTATTTATTTATTTTTTGGGTAAAAAGGC	299769	301432	301482	301430	-1	11	CNK00960	299769	302700	None	6036	761	33100	No_or_no_constitutive_exon
CATTTCCCAAACCACAAACGTGCGAACAGATTGCTAACAATGATGGGTAGCG	304240	304418	304190	304242	1	11	CNK00980	304072	306055	None	6036	761	33100	No_or_no_constitutive_exon
CAAGTTTATATCTCCCACACACGACACAGATCTAATCAACGGGGATCCAGCT	305003	305945	304953	305005	1	11	CNK00980	304072	306055	None	6036	761	33100	No_or_no_constitutive_exon
TGAAATGGTGTTCTGACCTTTTCTTTTTTCTTTTTTCCTTGGGATTAAAGCT	306227	306613	306663	306611	-1	11	CNK00990	306227	307430	None	6036	761	33100	No_or_no_constitutive_exon
GATTGGGACCGAAAAAGAGGCTGATAAGAGTTTGTGGAATGGGTGGATAGTA	309635	309665	309585	309637	1	11	CNK01000	307623	310230	None	6036	761	33100	No_or_no_constitutive_exon
CACCTTTCTGCTCTTGAAAAGTGTGAAATTGACCAGGAATGGGATCACAGAG	325176	325367	325417	325365	-1	11	CNK01050	324099	326344	None	6036	761	33100	No_or_no_constitutive_exon
TCAATCCCGATTGTTTCTGCAGACAAGTGCTGACTGATTGGGGACAACAGAG	329938	330025	329888	329940	1	11	CNK01070	329044	330384	None	6036	761	33100	No_or_no_constitutive_exon
CAAGGTTTTGTCGTGTTTTTCAAAGGGTGCATACTGACTCGGGCGTACAGGA	331096	331228	331046	331098	1	11	CNK01080	330661	331892	None	6036	761	33100	No_or_no_constitutive_exon
TACCTGCCGTTACTGAAAAGTTTGGGTTGCTGAATAATTTGGGTAAGCAGCT	331771	331892	331721	331773	1	11	CNK01080	330661	331892	None	6036	761	33100	No_or_no_constitutive_exon
GCAATGTAAGCTTCATCTGTCAATTAGTCCTGCGGCTAACGATGGGACAGAC	361965	362122	362172	362120	-1	11	CNK01200	360414	363142	None	6036	761	33100	No_or_no_constitutive_exon
TGGATTATGCTGAATAGTAACCGGTAGACTGATAAAGTTTGCCGGGGTAGCC	383498	383658	383448	383500	1	11	CNK01290	383374	384447	None	6036	761	33100	No_or_no_constitutive_exon
AATCTCGTCTTCATTCTGCTAGCGAGCATGAGAGCTGACACGGGACAAAGGT	403443	404059	403393	403445	1	11	CNK01370	401975	406538	None	6036	761	33100	No_or_no_constitutive_exon
CGTCTATCTTGTATGGTCCCCACACGCCAACTGGTCTGATGGGCAAGCAGAA	408670	409253	408620	408672	1	11	CNK01390	407783	409494	None	6036	761	33100	No_or_no_constitutive_exon
GTATGTAAAATACCATTGGTTGGTTTATGCTGCACTAACAACCAGGGTAGAG	487640	487711	487590	487642	1	11	CNK01660	486867	488239	None	6036	761	33100	No_or_no_constitutive_exon
CTCTGTAACCTTCTATAGTCACTGATGCTGACCGAAAACTGATGGGACAGGC	493805	493951	493755	493807	1	11	CNK01680	491249	496767	None	6036	761	33100	No_or_no_constitutive_exon
GCTGGTCTTAGAGAAGCTGATAAGGAAGGTTTGCACGCATGGGCGGAAAGGT	518222	518332	518172	518224	1	11	CNK01740	515197	518335	None	6036	761	33100	No_or_no_constitutive_exon
GCTCCTTTCCGTCATGGCGTACGAATGAAGTGACTCAGCAGGATGGGTAGGA	538105	538214	538264	538212	-1	11	CNK01830	535708	538689	None	6036	761	33100	No_or_no_constitutive_exon
GTATGTGTTTTGTTTCTTTACACTCATAACGATCTAACTGGGTAAACCAGCC	539329	539543	539279	539331	1	11	CNK01840	538899	543400	None	6036	761	33100	No_or_no_constitutive_exon
ACAAACAGCAATCTTCCAAGAAGAAAAAGAAGAAGAAGAAGGGTAATCAGGA	552043	553568	553618	553566	-1	11	CNK01870	550832	555505	None	6036	761	33100	No_or_no_constitutive_exon
AGTCATATCCCTCCCGTTCATCTAGCATCAAGACTTCTGGGGATACTAAGAA	616661	618731	618781	618729	-1	11	CNK02060	616661	620672	None	6036	761	33100	No_or_no_constitutive_exon
AAGCCTCGGTCGTGACAAATGAAATTTCAGTTGCTGAAAGAGGGGCTTAGGT	779569	779896	779519	779571	1	11	CNK02680	778556	781408	None	6036	761	33100	No_or_no_constitutive_exon
AGACGTAGTTGGGTGGTGAAACATTACTGATGCAAGGCATGGGATGTTAGCC	825441	825585	825391	825443	1	11	CNK02800	825254	826591	None	6036	761	33100	No_or_no_constitutive_exon
GTTAGTGTCTTGTCTGAATCAATGGCTGCGTGCTGATTGTAGTGGGACAGTT	856322	856354	856272	856324	1	11	CNK02910	855187	857110	None	6036	761	33100	No_or_no_constitutive_exon
ACCCATATGTTGACCTCAAAATTACTGACTTTCATTGGGTCAAATGGTAGAT	857919	858003	858053	858001	-1	11	CNK02920	857510	859161	None	6036	761	33100	No_or_no_constitutive_exon
TGAATTATCATAAATAACCTATCCCAACTATCAACTGACGGGACTGGTAGAA	882089	882162	882212	882160	-1	11	CNK03020	881119	884554	None	6036	761	33100	No_or_no_constitutive_exon
GGTGGTGGTTTCTCTGTAAAATGTATTATTAGCTCACAGGGACGTAAAAGTA	981669	982175	981619	981671	1	11	CNK03330	980692	982602	None	6036	761	33100	No_or_no_constitutive_exon
ACATAGTGAAGATGTTGACGCAAATTGTAAAATGGATGGGAAATCGACAGGG	990624	990679	990729	990677	-1	11	CNK03360	987115	991697	None	6036	761	33100	No_or_no_constitutive_exon
ACTGACTGACGCTCTCTCCGGCCCCGGCCATGTTGCGTGGGACGAAATAGCA	989113	989640	989690	989638	-1	11	CNK03360	987115	991697	None	6036	761	33100	No_or_no_constitutive_exon
GGTGAGTTTTCATCATTATTTTTTAGAGTTAAAGGCTGACTGGGAACTAGAT	13770	13798	13848	13796	-1	12	CNL03700	11590	14321	None	6036	761	33100	No_or_no_constitutive_exon
AGGTGAGAAGCTGTTAAAAGAAGAGAAATAATTGCTGAAAAGCGGGATAGTA	12696	12814	12864	12812	-1	12	CNL03700	11590	14321	None	6036	761	33100	No_or_no_constitutive_exon
TAGTATCATGTGCATTGTTGCATCATGGAACCGAGCTGATTGCGGGGTAGAT	64461	64873	64411	64463	1	12	CNL03880	60608	64873	None	6036	761	33100	No_or_no_constitutive_exon
GTATATCACTGTTATTTGGAAATCAAAGTCTCAGCTGACGGGACGTATAGCA	88630	88795	88845	88793	-1	12	CNL03970	87463	91176	None	6036	761	33100	No_or_no_constitutive_exon
TATTCAAGCAGACAATAAGAATCACGAGATGCTAATATACAGGGATGAAGCT	115503	115621	115671	115619	-1	12	CNL04090	113268	118102	None	6036	761	33100	No_or_no_constitutive_exon
CCCCCCGTCTCGTTTCCCATTTCCCAACTGCTAACGGGTAGAAAAATTAGGG	204722	204901	204672	204724	1	12	CNL04340	203534	205071	None	6036	761	33100	No_or_no_constitutive_exon
GCCCCAAAACTCGTCTCTGATATATATACATATTGACACTGGGAAAACAGAC	206370	206441	206491	206439	-1	12	CNL04350	205080	206965	None	6036	761	33100	No_or_no_constitutive_exon
AGTGCTTGCCATAACACTGCTGTGGACATTATAATGACTTCAGGGATCAGTT	221084	221169	221219	221167	-1	12	CNL04400	218776	221632	None	6036	761	33100	No_or_no_constitutive_exon
TTCTTCCTTCTATTTTGCTAGTTGAAGATTGAGGCTGATTGATGGGGAAGGA	298781	298914	298964	298912	-1	12	CNL04650	298781	301631	None	6036	761	33100	No_or_no_constitutive_exon
TCAGTTATCTTTTTTCTTTATAATGGTCACGGCTTATGGGAAAATCGCAGCC	349232	349827	349877	349825	-1	12	CNL04820	349232	352045	None	6036	761	33100	No_or_no_constitutive_exon
GAGAACTACTTATTTGTCATCGAAAACCGTGTTAACTGATGGGTTAACAGGG	460154	460465	460104	460156	1	12	CNL05200	457234	460465	None	6036	761	33100	No_or_no_constitutive_exon
ATGTCTCTTCTTTTGCAATTTGTGGGACTGTTATTGATATGTGAGGGTAGTG	465637	465795	465587	465639	1	12	CNL05240	464930	465865	None	6036	761	33100	No_or_no_constitutive_exon
GCGTTTGTTTAGTATCGTATGTTCAAAGTGAAAATTGACGAAAGGGATAGTG	488574	488872	488922	488870	-1	12	CNL05350	488176	491387	None	6036	761	33100	No_or_no_constitutive_exon
GTCTGCTTTACTATCATATTTGGAAACTAAGCTTACACGAGGGGAACTAGCT	504105	504197	504247	504195	-1	12	CNL05400	501112	505202	None	6036	761	33100	Yes
ACGTGGATGTACTATGGGTAATATGGTGACTGACACTGGGAAACGATTAGTC	561730	561811	561861	561809	-1	12	CNL05570	559574	562278	None	6036	761	33100	No_or_no_constitutive_exon
CTACGTTTATGGGGTGGGGACGCTCAATGGCTAAATACTTGGGATTGCAGAG	561244	561421	561471	561419	-1	12	CNL05570	559574	562278	None	6036	761	33100	No_or_no_constitutive_exon
AGTTTGTGTGATAAGTTCAGAGAAACTGATTCTGGTCGGTGGGTGATTAGAC	591016	591137	590966	591018	1	12	CNL05710	588181	592460	None	6036	761	33100	No_or_no_constitutive_exon
AGTATGCCCTCACAAGAGATGGGGGAGGAGCTGATGAGGGGTATGGAAAGTA	614312	614377	614262	614314	1	12	CNL05810	613869	615839	None	6036	761	33100	No_or_no_constitutive_exon
TCTTATCGCTGTAACTGGATGCACGGTTGAATGCTGATATGGGATGTAAGCA	622347	623850	622297	622349	1	12	CNL05840	622095	623850	None	6036	761	33100	No_or_no_constitutive_exon
GTGATTTGTTTACTGTTTGCCGAAAACGTACTCATGAGGGGAGTATACAGTC	654737	654848	654687	654739	1	12	CNL05990	654207	654848	None	6036	761	33100	No_or_no_constitutive_exon
CTGTTTACGATTGTGAGGCTGTGCTTGGCGCTAATGAAACATGGGCACAGGA	676508	677048	677098	677046	-1	12	CNL06070	676508	678830	None	6036	761	33100	No_or_no_constitutive_exon
ACGAACAGCGGGAACAGCGAGAATTAAAAGCTAATATGGGGTGATAATAGTG	741215	742040	741165	741217	1	12	CNL06290	739376	742040	None	6036	761	33100	No_or_no_constitutive_exon
CAACCGCGATGACTTTATGTAATTATCCGAGCTAACTAGCAGGGGCAAAGGT	748518	748620	748670	748618	-1	12	CNL06320	747593	748852	None	6036	761	33100	No_or_no_constitutive_exon
GAGTCTGGAATTCCCGACGAGTGCAATACAGTCTGATTGAAAGGGACTAGTG	780219	780311	780169	780221	1	12	CNL06430	778371	781506	None	6036	761	33100	No_or_no_constitutive_exon
CTCTTCCTATTATTTTTTTCGTGGGCTGTATGCTGACATGAGGGGTATAGGT	839211	839730	839780	839728	-1	12	CNL06610	838803	842926	None	6036	761	33100	No_or_no_constitutive_exon
TCGACTTTTCTCCCTTTTCTCCCGATCGAACGCTAACCATCGACGGGTAGTT	20798	20835	20748	20800	1	13	CNM00090	20340	22384	None	6036	761	33100	No_or_no_constitutive_exon
AAGATGTGATAGCAGGACAGCTGATGCGGTAATGTCATAATGGGAACTAGAG	29207	29346	29396	29344	-1	13	CNM00130	28830	30494	None	6036	761	33100	No_or_no_constitutive_exon
TCTTTACTCCATTCTCGTTTCCTCTCGCTGATAGCGTTTTTGGGAAACAGCA	35226	35462	35512	35460	-1	13	CNM00150	33992	35629	None	6036	761	33100	No_or_no_constitutive_exon
CATGACGCCGTTATTATATTTGTTGTTTATTGTTCCGAAAACTGGGGCAGGA	38657	38875	38607	38659	1	13	CNM00170	37126	38875	None	6036	761	33100	No_or_no_constitutive_exon
GTTCTGTACCTTTCCTCGCTTTTCAAGGATATCACTGATGCGGGGCACAGTG	54745	54804	54854	54802	-1	13	CNM00240	54171	55701	None	6036	761	33100	No_or_no_constitutive_exon
GAGGACGGTGAGTGTGTGGGCGTGCTGGGCATGCGCTGACTGGGACGCAGGG	81986	82163	81936	81988	1	13	CNM00320	81459	84727	None	6036	761	33100	No_or_no_constitutive_exon
GTACGTCCCATGTCTTTTTCACAAACCAAAACGCTAACGGCGGGACACAGGT	83434	83591	83384	83436	1	13	CNM00320	81459	84727	None	6036	761	33100	No_or_no_constitutive_exon
GTCTAGCAAGGCGATGAAAGAGAGAGAGCTAACATGAGAGGGAACGGCAGGA	83953	84292	83903	83955	1	13	CNM00320	81459	84727	None	6036	761	33100	No_or_no_constitutive_exon
CCTCCCTGCCCTTTTATTCTCTGATTGGATATGGAAATTCTGGGAAACAGGG	84711	85401	85451	85399	-1	13	CNM00330	84711	86474	None	6036	761	33100	No_or_no_constitutive_exon
CACACCATCTCCTACCCCTTGTCCCATGATTGTGATTGAATGGGATATAGAA	87806	88091	88141	88089	-1	13	CNM00350	87260	88683	None	6036	761	33100	No_or_no_constitutive_exon
TGGAGAAAGATGAGGTAGAAATCTGGGAGAGGCTAACAACAAGGGAATAGAT	87260	87735	87785	87733	-1	13	CNM00350	87260	88683	None	6036	761	33100	No_or_no_constitutive_exon
GAGTGTTTTTCTATGTTGGATGCTGGGAATGAAAGTGCTGATGGGAGTAGTT	121847	121903	121797	121849	1	13	CNM00480	119292	122411	None	6036	761	33100	Yes
GAAGGTGAGTGATCACTTAACTGACCCAGCAAAGACTAACGGGAAGTTAGAT	256723	256816	256866	256814	-1	13	CNM00880	256723	258338	None	6036	761	33100	No_or_no_constitutive_exon
TTGCGGTCTTTTCTTTGTCAATCTGAGATCTGAAACTAACTGGTGGGTAGTG	283807	283922	283757	283809	1	13	CNM00940	280599	283922	None	6036	761	33100	No_or_no_constitutive_exon
CTTACCTATCAGACACCTACTGATCTCACTGAAATATCGGGGAATAATAGCC	315622	315897	315947	315895	-1	13	CNM01050	314874	316724	None	6036	761	33100	No_or_no_constitutive_exon
TTTGGCGGTCTTTGATAGTTTGACCTTGTGCTGACATGGGATGATGATAGTG	315437	315559	315609	315557	-1	13	CNM01050	314874	316724	None	6036	761	33100	No_or_no_constitutive_exon
TTTCTTTTTTTTTGATTCATGTTCAACTTTTGTCTGATATAAGGGAATAGAG	362263	362387	362213	362265	1	13	CNM01200	361723	363931	None	6036	761	33100	No_or_no_constitutive_exon
TTCGAAAAGGTGCGTGGCGTGGGCGTGGGCGGGTGCTGACGGGCGCAGAGAT	365548	365659	365709	365657	-1	13	CNM01220	365049	366365	None	6036	761	33100	No_or_no_constitutive_exon
CGTAGGTGTTCTGGTACTCAATATGATGAATAAGCTAACGAGGGATAAAGAG	396119	396216	396069	396121	1	13	CNM01340	395889	397170	None	6036	761	33100	No_or_no_constitutive_exon
GCCAGAAACCACAGTTTGCTGCAAGTGTCCGAGCTGACTCCCAGGGACAGTA	441469	441476	441419	441471	1	13	CNM01510	441048	443385	None	6036	761	33100	No_or_no_constitutive_exon
GATGGTGGGTCTATCTCCTGTCATTTGGGTGCGAAGCTGATTGGGAGCAGAG	450729	450835	450679	450731	1	13	CNM01550	449941	451897	None	6036	761	33100	No_or_no_constitutive_exon
TCCCCGCATGATTCACTGTATACTATTGGCTGATATACTTGGGTGAATAGAT	510773	510948	510998	510946	-1	13	CNM01690	510537	512507	None	6036	761	33100	No_or_no_constitutive_exon
CTGGGAATGCGACCCGCCTACGTTAGGATAGGAGCTGATTGGGATGTTAGAT	520315	520372	520265	520317	1	13	CNM01720	519309	520372	None	6036	761	33100	No_or_no_constitutive_exon
TTTTTCCTTTTCTTTGATGTTTCTGTGAAGATAGATTAATTGGGGTATAGGT	609318	610397	609268	609320	1	13	CNM01980	604972	610397	None	6036	761	33100	No_or_no_constitutive_exon
TCTCTTTTCTGAAAATATTTGATACACAAATGCTGAAGGGCGGCAAACAGGG	631612	631996	632046	631994	-1	13	CNM02040	631612	633615	None	6036	761	33100	No_or_no_constitutive_exon
TTTCAAGGTGTCTTCTTTCCCGGACGAAGCTAATGAGACGATGGGCGCAGGG	647159	647421	647109	647161	1	13	CNM02080	646111	647697	None	6036	761	33100	No_or_no_constitutive_exon
GTATTGAATTGCTTGGTGTGAGGCGTCTGTGCTGATTGGGTGGGGTGCAGTT	691631	691701	691751	691699	-1	13	CNM02270	691631	692130	None	6036	761	33100	No_or_no_constitutive_exon
CCTCACTTCCATTAAATTCGACACTTGCGCTAAGTCATTCTCATGGGAAGAT	781350	781406	781300	781352	1	13	CNM02580	781013	783018	None	6036	761	33100	No_or_no_constitutive_exon
CCATTGGGAATAAAACTGATCATCGATTTTTCGCGCCTTGGTGGGAATAGAG	23681	23848	23898	23846	-1	14	CNN00070	21711	26823	None	6036	761	33100	No_or_no_constitutive_exon
GCTCTATCTACGTCAAGGTGGCTTAGAGATGCTGACGAGCGGGCGAATAGGA	46012	46052	46102	46050	-1	14	CNN00130	45698	48498	None	6036	761	33100	No_or_no_constitutive_exon
CAACACCCCTCCTCTACCCCTACCTTCCTGAAAAATCTGGGAAAAAACAGTG	71752	72236	71702	71754	1	14	CNN00170	69029	72826	None	6036	761	33100	No_or_no_constitutive_exon
ACTTTCCGTGTGCTTCTTTACCTGGATATCCGACTGATGAACACGGGCAGGT	91779	91861	91911	91859	-1	14	CNN00220	91099	91954	None	6036	761	33100	No_or_no_constitutive_exon
ATGATAGATCACCGCATTTTACTAAAGTTGATTTTCCATTGGGATAACAGTG	93017	93190	92967	93019	1	14	CNN00230	92736	93779	None	6036	761	33100	No_or_no_constitutive_exon
GTTCGATGAGTTATAATGAATAGTGAAGCTAAAGTTTTGAGGGTAAACAGGG	95282	95335	95385	95333	-1	14	CNN00240	93907	96347	None	6036	761	33100	No_or_no_constitutive_exon
ACATTTCCAAACTTAAAAAGTATCATGACTGATGAATCGGGACGAACTAGGT	130491	130622	130441	130493	1	14	CNN00390	129340	131181	None	6036	761	33100	No_or_no_constitutive_exon
CTCATTTCTCAGGCTTTTGGGATGTTGATGCTCGTTGGATGGGATGATAGGG	204829	204894	204779	204831	1	14	CNN00630	204547	206460	None	6036	761	33100	No_or_no_constitutive_exon
GGTACGTGGCAGCAACTGTAAAAAAGCGCAAAGACTGACCAAGGGCCTAGAT	211410	211480	211530	211478	-1	14	CNN00650	209715	212927	None	6036	761	33100	No_or_no_constitutive_exon
GAGTGTTCGTGTAGAACAGATACAACTGGCCAGAACTGAGGGAATGTCAGCA	265839	265993	265789	265841	1	14	CNN00820	264611	266723	None	6036	761	33100	No_or_no_constitutive_exon
TGTACCTGTACACCATTCGCAATGGATGTCAAGCTGAATCAAATGGGCAGTC	304891	305179	304841	304893	1	14	CNN00970	304166	306109	None	6036	761	33100	No_or_no_constitutive_exon
CGACCCGAAAGCAATGTGTTGTTTGTTCAGATCGCTAATGGGATACGCAGAT	321655	321761	321605	321657	1	14	CNN01030	321334	322951	None	6036	761	33100	No_or_no_constitutive_exon
CGTTGGCCGGTGGGCCGTGCAGCGTGCGCCGGTGCTGACGGGTCGGGCAGGG	355642	355708	355592	355644	1	14	CNN01170	355475	357217	None	6036	761	33100	No_or_no_constitutive_exon
CACATAGGAGAGTGTATTACCAGGGCGAAGGCGCGGATGCGGGGAATAAGAC	356047	356082	355997	356049	1	14	CNN01170	355475	357217	None	6036	761	33100	No_or_no_constitutive_exon
AATGACTGGGCTGACGAGTGATAAAATATGCGGGGTGGGAAATGGAATAGAA	356687	357217	356637	356689	1	14	CNN01170	355475	357217	None	6036	761	33100	No_or_no_constitutive_exon
CACACGACAGACAGTACCAGGAGGAGGATTGAAAGTTGACCGATGGGTAGAA	399509	399581	399631	399579	-1	14	CNN01320	399003	400050	None	6036	761	33100	No_or_no_constitutive_exon
GGTGATACGTGTGTGCTAATCGACGGAATGGAATTTGGGGGGGTTGATAGGA	408075	408244	408294	408242	-1	14	CNN01370	407416	408538	None	6036	761	33100	No_or_no_constitutive_exon
AATCTTGCTTTCATTTACATGCTGATCATGTTCGTCATACGGGTACACAGCG	417605	418248	418298	418246	-1	14	CNN01410	415249	418793	None	6036	761	33100	No_or_no_constitutive_exon
ATGTTTTTCTCTTTTTTCCCTTTTCTTTGGCTACGGGTTGGGATGAAAAGGA	416377	416479	416529	416477	-1	14	CNN01410	415249	418793	None	6036	761	33100	No_or_no_constitutive_exon
GGGAATGTCGCTCTTGGAGGAATAAAAAAAGAGCTGATTGGGATGATTAGAG	415838	415902	415952	415900	-1	14	CNN01410	415249	418793	None	6036	761	33100	No_or_no_constitutive_exon
TCCTTGTCTCTTTGTAAAGCTGCGCGACTAACAAGATGGGTGATCAAAAGGC	427693	427876	427643	427695	1	14	CNN01470	426855	427876	None	6036	761	33100	No_or_no_constitutive_exon
CACCAAGCCCCCAAGATGAAATACATGAGCTGATCATGTGGGATGAACAGAT	429117	429186	429236	429184	-1	14	CNN01480	428496	432366	None	6036	761	33100	No_or_no_constitutive_exon
AGGGTTGTCGTTCCTGTACGCTTATTTCAATTTATACAGTATGGGTGGAGGG	433364	433439	433489	433437	-1	14	CNN01490	432473	435801	None	6036	761	33100	No_or_no_constitutive_exon
AAAGAGACGGATACTAACCCCAGATGGCGGGGGGGAAATGGGGGCAATAGAT	476318	476693	476743	476691	-1	14	CNN01650	476318	481613	None	6036	761	33100	No_or_no_constitutive_exon
TTATGTGGATGAGTAAACGAAACAAGTAACTGATCGGACGGGAAAATCAGAG	514765	514903	514715	514767	1	14	CNN01780	513633	516281	None	6036	761	33100	No_or_no_constitutive_exon
GTAGTTTCCTGCCCCCTTCTAATTTGGCCAAACTGATAGATCAGGGAAAGGG	530803	530966	531016	530964	-1	14	CNN01840	530803	535370	None	6036	761	33100	No_or_no_constitutive_exon
GATACTTTGCTTAGTCATGTGGCTTATGCTAAATCGTTTGGGACGAATAGCA	558036	558619	558669	558617	-1	14	CNN01930	557555	561389	None	6036	761	33100	No_or_no_constitutive_exon
GTATGTGTATTTGGTTCGTCTTTATCACCCAACTAACGATGGGTTGATAGAA	565181	565596	565131	565183	1	14	CNN01950	564680	568029	None	6036	761	33100	No_or_no_constitutive_exon
CAGCAACTGTTGCATGTCTATACAGATAGCCTAACAAAGGGAAAAAATAGGC	660202	660277	660152	660204	1	14	CNN02110	657230	661816	None	6036	761	33100	No_or_no_constitutive_exon
GTAGATGATGATGATGATGATGATGATGAGCCGTGGGGTCGAGGAGCAAGAA	661969	662039	662089	662037	-1	14	CNN02120	661969	663322	None	6036	761	33100	No_or_no_constitutive_exon
GGTGGCCCATCGGAAGGACTGTGTCCTTTGCTGACAATGGACGGGTGCAGGG	695234	695331	695381	695329	-1	14	CNN02240	693997	695734	None	6036	761	33100	No_or_no_constitutive_exon
TCTTTTGTATATCTTGGGCTAACGGTAAGGTTTTCCGGTGGGATACATAGGT	22711	22828	22878	22826	-1	2	CNB00080	19758	23789	None	6036	761	33100	No_or_no_constitutive_exon
TCTTTTTTTGTATCCTAGTGAGGGACATTCTGACATTGTCTGGGTGATAGAT	22540	22633	22683	22631	-1	2	CNB00080	19758	23789	None	6036	761	33100	No_or_no_constitutive_exon
GTCATACATGATGTCTGCTGCATTTGATGCTGACATACTATGGGTAATAGTC	68839	68923	68789	68841	1	2	CNB00230	67913	70117	None	6036	761	33100	No_or_no_constitutive_exon
ATTCCATCCTTTAACTGTTGTGGAGCACCACTTACTTTGGGGAACGCTAGAT	149559	149936	149986	149934	-1	2	CNB00510	148074	150266	None	6036	761	33100	Yes
TGTCACTTTTGCCACTCTTTTGACTTTGCACGCGCTGACAGGGACAATAGTA	162883	163027	162833	162885	1	2	CNB00560	162501	163264	None	6036	761	33100	No_or_no_constitutive_exon
TGACGTAAGTCGATGCTTTGTGGTTGACGAAGAGGCTGATGGGAAGCTAGCA	176714	176813	176863	176811	-1	2	CNB00620	174037	177831	None	6036	761	33100	No_or_no_constitutive_exon
CTGCACATTTCTGTTAGGGTATTTAAAATTGACTAGTGTGGGGATCACAGAC	188305	188530	188255	188307	1	2	CNB00650	185367	188530	None	6036	761	33100	No_or_no_constitutive_exon
GGCGTACGTGCTTTATTTAATCGGCTGTACGATTCCTTACGCTAGGGTAGTA	198235	198346	198396	198344	-1	2	CNB00690	197016	198634	None	6036	761	33100	No_or_no_constitutive_exon
AGTATATTCTTTTCGTTATCATCATAATTTGGCTAAGAGTAGGGCAACAGGT	197016	197772	197822	197770	-1	2	CNB00690	197016	198634	None	6036	761	33100	No_or_no_constitutive_exon
ATCGAGCACTAGTGAATCTTATGTGCTGATCGCTGGGACGTGGGGATTAGGG	245038	245144	244988	245040	1	2	CNB00850	243158	248136	None	6036	761	33100	No_or_no_constitutive_exon
TTGATGTTGAAGGAAAACTGACTATGTATCGATTGTCACTGGGGTAACAGGG	257187	257198	257248	257196	-1	2	CNB00910	256673	257516	None	6036	761	33100	No_or_no_constitutive_exon
GTCCATTTACAAAAGAGGGCTAATTGTGTCTGACATGCCCAGGGTTGAAGCG	302904	303095	303145	303093	-1	2	CNB01000	301085	304024	None	6036	761	33100	No_or_no_constitutive_exon
TACGCTTGGGAAATCTTTATACAACAGTTGTGCTAACCTCGGGACTACAGAA	317233	317365	317415	317363	-1	2	CNB01040	314880	320568	None	6036	761	33100	No_or_no_constitutive_exon
AGTTACTCTGTTACTGACATCGTTGTGGCGTGCCGACTAAAGGGTTACAGAT	341091	341223	341041	341093	1	2	CNB01130	340754	342598	None	6036	761	33100	No_or_no_constitutive_exon
GGTGTGTATTTTTCTAGATCAAGAATACCAAATGCTGAAAGGGGAGACAGTT	364701	364878	364651	364703	1	2	CNB01200	363453	364878	None	6036	761	33100	No_or_no_constitutive_exon
GCGTTAGTATTACCACCACCCACAGGAATCACCAACTGACAGGGATGTAGGG	385292	385378	385428	385376	-1	2	CNB01260	383355	385467	None	6036	761	33100	No_or_no_constitutive_exon
TAAGTGGGTGACGCGAAAATGTGGCGAAAAACGAGCTGAGGGTGTAATAGCT	412272	412337	412387	412335	-1	2	CNB01380	412098	415411	None	6036	761	33100	No_or_no_constitutive_exon
TGTGAGTGTAGAATACATTGGTGGGCTGAGTCATAACTGAAATGGGACAGGC	432575	432659	432525	432577	1	2	CNB01440	431560	434016	None	6036	761	33100	Yes
AAGATGGGAAGAATGCCTTGTGGGATTCACCGTTACCTGGGCAATGGCAGGT	453711	453773	453823	453771	-1	2	CNB01540	453224	454896	None	6036	761	33100	No_or_no_constitutive_exon
TACACTGATGAATAGCATTCCGCGAGTTGGTGCAATTGCAAAATGGGCAGAT	529591	529799	529541	529593	1	2	CNB01780	526784	530597	None	6036	761	33100	No_or_no_constitutive_exon
GTCCATCACTTGTTAGCCTTGGGTAGGACTGATTATTGGGGAATGGAAAGTA	529856	530264	529806	529858	1	2	CNB01780	526784	530597	None	6036	761	33100	No_or_no_constitutive_exon
CTTCCATTATAGGTATTCCCCTTGCATGTGTTGACATGGGGATGATGCAGGG	532883	533083	532833	532885	1	2	CNB01790	531051	533801	None	6036	761	33100	No_or_no_constitutive_exon
CAGTTTATGATGTTGCCGTGACTCACTGGATGTGCTGATAAGGGAAATAGGG	553537	553641	553691	553639	-1	2	CNB01880	551366	555364	None	6036	761	33100	No_or_no_constitutive_exon
TGCGGTATGTACATGCGGATAAAGTCTTGTGCGAGCTGACGGCTGGGCAGAT	556874	557108	556824	556876	1	2	CNB01890	555556	557561	None	6036	761	33100	No_or_no_constitutive_exon
GGTATGCTGTCTGGACTGAAATCATACCGCCTTATTAACAGGGTACACAGCG	563401	563463	563351	563403	1	2	CNB01930	562594	564058	None	6036	761	33100	No_or_no_constitutive_exon
CTTAGCCCACCAAAACGTTTTTGAAGCTGACAATATTATCGGGAACTCAGTG	590428	590560	590378	590430	1	2	CNB02030	589546	592145	None	6036	761	33100	Yes
CTTTTTTTTCCAATGGACATGAAGTCACTGGAAACTAATGACTGGGGTAGGA	619413	619531	619363	619415	1	2	CNB02120	618913	620678	None	6036	761	33100	No_or_no_constitutive_exon
TTCACCTCTCCAAACGTTTTTGATTCCTGTGTTAACGGATGGGTATCAAGTA	660428	660478	660378	660430	1	2	CNB02270	657695	660558	None	6036	761	33100	No_or_no_constitutive_exon
TTTGATCCCTTAAAACTGACCTTTTCCATTACAATTTGACGGGAATGAAGTG	663068	663079	663018	663070	1	2	CNB02290	661817	663991	None	6036	761	33100	No_or_no_constitutive_exon
ACACGTCAAACTGATGAATTATCTTTTTTAAATTTTTGTTGGGAGAGCAGCG	675318	675472	675268	675320	1	2	CNB02330	672721	675593	None	6036	761	33100	No_or_no_constitutive_exon
AGTATCGAAATGCTAAAATTGTTTGTCCTGAAGCTAATGTCGGGAAACAGTT	682962	683090	682912	682964	1	2	CNB02360	682196	683090	None	6036	761	33100	No_or_no_constitutive_exon
CCTACTAGTAATTTGATGGGGAAAAGAAAGGCTCACATTGCGGGGCACAGCG	718538	718638	718688	718636	-1	2	CNB02480	717755	718913	None	6036	761	33100	No_or_no_constitutive_exon
GTTGCGCTCATTTGTCATGTCGTCTTTTGAGCCTGACACAAGGGAAAAAGCA	764002	764228	763952	764004	1	2	CNB02600	763805	764837	None	6036	761	33100	No_or_no_constitutive_exon
CTTTTTTGGCTCCCATCTTGTAGCGTGATTGCGGTACTGACGGGGCGTAGAG	768318	768463	768268	768320	1	2	CNB02610	765442	769132	None	6036	761	33100	No_or_no_constitutive_exon
GTGTCAATTCTCACGGATTGAAGGAATATACGCTAAAGAGGGCCGGATAGTC	780636	780707	780586	780638	1	2	CNB02650	779012	782832	None	6036	761	33100	No_or_no_constitutive_exon
TTACCTGGAGGTCATGCCGTAAGGATGGCAGTTGACATGGGGATCAATAGAT	781002	781105	780952	781004	1	2	CNB02650	779012	782832	None	6036	761	33100	No_or_no_constitutive_exon
TGAGTCACGAGGTAAGGGGGTAAGTTGAACTGGACTAACGGGATCAATAGAC	782002	782122	781952	782004	1	2	CNB02650	779012	782832	None	6036	761	33100	No_or_no_constitutive_exon
ACGAGGATTTCTAGTCACTCAGTGCAAGTAGTCGCTTACGGGAAACGCAGCG	785720	786007	785670	785722	1	2	CNB02660	783457	786007	None	6036	761	33100	No_or_no_constitutive_exon
AGTAATGCAATCAGGAGATCGCATGTCACTAAGACTGACTTTGGGGACAGCT	818763	818911	818713	818765	1	2	CNB02750	818265	819105	None	6036	761	33100	No_or_no_constitutive_exon
ATCCTACCAAGGCCAAAAATAGGCTTACTGTCCCGTTTCGGGGTCAATAGAC	826984	827465	827515	827463	-1	2	CNB02780	826984	829358	None	6036	761	33100	No_or_no_constitutive_exon
ATAGAGTACAACAAGTATCCAATGTTCATTGCTGACCGTGGGGCATATAGGT	920642	920765	920815	920763	-1	2	CNB03020	918684	921588	None	6036	761	33100	Yes
CTCGCAACTACTACTACCTCTTCCGGGGGCGGTTCGGTCAACGTGGGAAGCA	1037143	1037261	1037093	1037145	1	2	CNB03460	1036147	1038464	None	6036	761	33100	No_or_no_constitutive_exon
CCCGGACAGCGAGCTATCAGAGATTGTAGCTCATACGATGCGGGGGCCAGAT	1051102	1051703	1051052	1051104	1	2	CNB03510	1050623	1051703	None	6036	761	33100	No_or_no_constitutive_exon
GTCTGATGACAGGAAACACTGACATCGGGCGCTTCCTGTTCTGGGAAAAGCT	1064773	1064881	1064931	1064879	-1	2	CNB03580	1063653	1065431	None	6036	761	33100	No_or_no_constitutive_exon
TTAGTACTTCCAGTACTCCGAGAAGTTTGTATGCTAACCCTAAGGGTTAGGG	1111869	1111889	1111939	1111887	-1	2	CNB03740	1110794	1112090	None	6036	761	33100	No_or_no_constitutive_exon
TTCTTTTGTTGGTCGACGAAAAATGTTGGAGCTGAGGGAAAAATAACTAGAG	1131134	1131399	1131084	1131136	1	2	CNB03810	1129077	1131399	None	6036	761	33100	No_or_no_constitutive_exon
GTCAGTGGTTCTTTTGGAGGTTCAACTGACGAGCACGGGGATAGATCAAGAT	1153596	1153646	1153696	1153644	-1	2	CNB03920	1151741	1155913	None	6036	761	33100	No_or_no_constitutive_exon
GTATGATGGTGTCTGACTACACGCAATATCGATACTGACAGGGAAACTAGAT	1213482	1213758	1213432	1213484	1	2	CNB04130	1212874	1214142	None	6036	761	33100	No_or_no_constitutive_exon
CGTGTAAGTACTTTCATATGCCATAAGTGATTGGCGCTTACGGGGCACAGAT	1232843	1232932	1232982	1232930	-1	2	CNB04230	1232843	1236199	None	6036	761	33100	No_or_no_constitutive_exon
TGCTTCGCGCAATCATGGTAATCGGTAATGTTGATACGTCGGGAAAATAGTC	1268383	1268512	1268333	1268385	1	2	CNB04350	1268080	1269979	None	6036	761	33100	No_or_no_constitutive_exon
ATCATGTTCTACATCATCATCAGGAGATGGAGCTGACCTTGGGATTTAAGAG	1282311	1282417	1282261	1282313	1	2	CNB04420	1282115	1283039	None	6036	761	33100	No_or_no_constitutive_exon
GTAAATATCTTGGACAAGGGACCAAGAGTAAAGGCTGACTGGGAAAATAGCC	1302318	1302437	1302268	1302320	1	2	CNB04540	1301900	1303763	None	6036	761	33100	No_or_no_constitutive_exon
AGATTCTCTCTATGTCAAGGGGGGGGGAATGGAAGTTGACTGTAGGGCAGCT	1329532	1329647	1329482	1329534	1	2	CNB04650	1328547	1330303	None	6036	761	33100	No_or_no_constitutive_exon
CAGTACTTCTGCCCCATGCCGCATGCTGACAAACCCTTTTTTGGGAACAGTT	1340844	1340920	1340970	1340918	-1	2	CNB04690	1338957	1341289	None	6036	761	33100	Yes
AGCAGGCAACCGGAACGGGAATCAAGCCAAAGGTGAAATGAATGGGGGAGAG	1351226	1351321	1351371	1351319	-1	2	CNB04740	1349338	1352714	None	6036	761	33100	No_or_no_constitutive_exon
GTCATTCTTAGGTGTATACCATATTCCATAAACTGATTGGGAAATTATAGGC	1407017	1407120	1407170	1407118	-1	2	CNB04920	1406778	1408479	None	6036	761	33100	No_or_no_constitutive_exon
TCGGATGGGCTTTGCTGAGTGTATGGGTCAAGAGCTAATTAGGGTTACAGAC	1447637	1447783	1447587	1447639	1	2	CNB05080	1447306	1448769	None	6036	761	33100	No_or_no_constitutive_exon
GTGTGTCTACATGTTTCGTGCTGTGCTCGAGAATGCTGACAGGGATACAGAT	1449829	1450000	1450050	1449998	-1	2	CNB05090	1448879	1452258	None	6036	761	33100	No_or_no_constitutive_exon
ATATCTTTCCATTGGTACGTTTCAAGTGTAAATGCTAATGGGTATGGTAGCC	1457554	1457705	1457755	1457703	-1	2	CNB05120	1456362	1458794	None	6036	761	33100	No_or_no_constitutive_exon
CGTCCTTCCAATCGAGTATGGGTGCTTACCAAAGTTCTGGGGAAAACTAGCA	1487678	1487837	1487628	1487680	1	2	CNB05230	1485062	1489155	None	6036	761	33100	No_or_no_constitutive_exon
TCGTGAGTGTCCGGACGCAAGCTAACGTTTACAAGCTAACCATGGGGTAGGC	1498286	1498464	1498514	1498462	-1	2	CNB05270	1497104	1498882	None	6036	761	33100	No_or_no_constitutive_exon
TTTAGGCGTCCAGGTCCTGTTTATGTAAATGAGCTGACGGGAAGTTATAGAG	1544914	1544964	1545014	1544962	-1	2	CNB05500	1544410	1545172	None	6036	761	33100	No_or_no_constitutive_exon
CTTGTTCAATCGTTCTTTCGTCGGCATCAAAAAGCTAAACCCTAGGGAAGAT	1566202	1566420	1566152	1566204	1	2	CNB05570	1565425	1568531	None	6036	761	33100	No_or_no_constitutive_exon
TTCTCTTCACATCCCTTTGCAGGATGAACATTCATTCAAAACGGGTACAGAT	1588852	1589177	1589227	1589175	-1	2	CNB05660	1588170	1589948	None	6036	761	33100	No_or_no_constitutive_exon
GTGTTAAGGAGTCTTCCCCCCGGGCCTTGCAGAAACTGATGTGGGTATAGGG	1592016	1592093	1591966	1592018	1	2	CNB05670	1590595	1592921	None	6036	761	33100	No_or_no_constitutive_exon
GCACTTTCGGAAATACAAATGACTATGCAGTATTGATATATGGGATATAGAT	13051	13167	13001	13053	1	3	CNC00040	11104	14777	None	6036	761	33100	No_or_no_constitutive_exon
CTCACACCAGCTTACAGGCGATGGCGGTGTGTTGCTAATAGGTTGGGTAGTT	19995	20050	20100	20048	-1	3	CNC00050	19048	23574	None	6036	761	33100	No_or_no_constitutive_exon
GGTGAGTGATGTATGAGCTTAGCCGAGGCAAAGGGCTGACATATGGGAAGGC	40229	40316	40179	40231	1	3	CNC00130	38878	41216	None	6036	761	33100	No_or_no_constitutive_exon
CAGTTTATCATGAAAAGTGGATGGGACAAAGAAGCTGAGAGGGGGAACAGGA	56392	56783	56833	56781	-1	3	CNC00180	55548	57274	None	6036	761	33100	No_or_no_constitutive_exon
GTATGAGAACTTACTTTGAGCGCATTCGAATACTGATAAGGGGCACACAGAG	58559	58642	58692	58640	-1	3	CNC00190	57929	59003	None	6036	761	33100	No_or_no_constitutive_exon
TTCAAAATAAGAAGAGTGGAGGAGTTAATTGAGAATGGGAAATGGAATAGTA	188706	188851	188656	188708	1	3	CNC00660	186992	190469	None	6036	761	33100	No_or_no_constitutive_exon
TGTAGGTCATCACGCTGTGCCGCTAAGTCAGGTGCTTACTTTGGGGATAGCT	192068	192305	192355	192303	-1	3	CNC00670	190670	194144	None	6036	761	33100	No_or_no_constitutive_exon
GCCGTAAGTTTGAACGCTAAGGATGAGACAACAACTGACAAGTGGGTTAGAT	297742	298728	298778	298726	-1	3	CNC01040	297398	300625	None	6036	761	33100	No_or_no_constitutive_exon
CCTTGATAGATCGCTGTCTACCTCCAAATTTTTGCTGACCAAAGGGGAAGCA	297398	297557	297607	297555	-1	3	CNC01040	297398	300625	None	6036	761	33100	No_or_no_constitutive_exon
TCGTATATATCTCGCTAGTACGATTGGCTGACGAAAAAGGGCGGCGATAGAA	313329	313437	313487	313435	-1	3	CNC01100	312842	313654	None	6036	761	33100	No_or_no_constitutive_exon
CTCCACCGCGTGCTCTACAATTTACTGACCTTTTTCTTTGCGGGAATTAGAG	314484	314600	314434	314486	1	3	CNC01110	314302	315588	None	6036	761	33100	No_or_no_constitutive_exon
GGCCGTTGGATAGAGAGAGAGAGAGAGGTGTGCTGATGGGGTACGAGTAGTT	319184	319286	319336	319284	-1	3	CNC01140	318221	320005	None	6036	761	33100	No_or_no_constitutive_exon
CAGATGGGCGCCGTCGTTACTGACAAATGGATTTGTTTCGGGGGAGCCAGGC	373843	373969	373793	373845	1	3	CNC01330	371472	374174	None	6036	761	33100	No_or_no_constitutive_exon
GGGTGAACATTCACTGCGGCGTTGCTGATAAGAATGGGCTGGGTACGTAGAT	396266	396364	396216	396268	1	3	CNC01440	394682	397472	None	6036	761	33100	No_or_no_constitutive_exon
TAAGTACCTCCCAGTTTTGCAAAGAATCTCGATTGACGGGGCGGTGATAGGA	411680	411804	411630	411682	1	3	CNC01500	409864	411914	None	6036	761	33100	No_or_no_constitutive_exon
TGAGAGTTGTTTTTTATTTCGGGAGTGGCATCTGACATAGGGATCAACAGCA	432697	432929	432979	432927	-1	3	CNC01550	431366	436718	None	6036	761	33100	No_or_no_constitutive_exon
CTCTTCAAGCTTTTTGATGGTATGGCTTGATGCTCATGTGTGGCGGGCAGGT	485984	486148	485934	485986	1	3	CNC01750	485047	486640	None	6036	761	33100	No_or_no_constitutive_exon
TGAGTTTTGTGTCTCGGGTGTTGGCGGGTATGCTGACGGAGGGTGTGCAGAG	488846	488934	488796	488848	1	3	CNC01770	488009	488934	None	6036	761	33100	No_or_no_constitutive_exon
ACTGAATATCATTACAGGCGGCAGAAAGGGAAGAGCTTACGGGCCAATAGGA	495492	495745	495795	495743	-1	3	CNC01820	495492	497975	None	6036	761	33100	No_or_no_constitutive_exon
AGTAGGTCTCTTTAGTCGATCACAGAAGTTCCGATGCTGATTGGGAATAGTC	509199	509477	509527	509475	-1	3	CNC01870	507800	509877	None	6036	761	33100	No_or_no_constitutive_exon
GTAAGGTCATTCAGCTTTGAGGCTCCATAAGGCTGATCAGGACTGGGCAGGC	522090	522813	522040	522092	1	3	CNC01920	521278	523892	None	6036	761	33100	No_or_no_constitutive_exon
AGACAATTGAACATTCTCATGGGTGTCATTCGGCTAAGGAATAGGGCTAGCC	539542	539795	539845	539793	-1	3	CNC01950	539341	540486	None	6036	761	33100	No_or_no_constitutive_exon
TAAGTGACTGCACATCAGAGATACACGTTTGTATGCCGACAGGGAAACAGAC	567770	568070	568120	568068	-1	3	CNC02030	567292	569131	None	6036	761	33100	No_or_no_constitutive_exon
TGTAGAACAGAGAAACTGGCGGATTATACTGAATCGACCGATGGGAGCAGAA	599352	599534	599584	599532	-1	3	CNC02130	598936	603492	None	6036	761	33100	No_or_no_constitutive_exon
TCTCGTAGCGAACATTCTAGAACATCTACTGATGTTGATGGGTTGAGCAGAG	614015	614064	614114	614062	-1	3	CNC02160	611657	614733	None	6036	761	33100	No_or_no_constitutive_exon
TGTCACATACACCATCCGGTCACGCGCACTAACGCGTATATGGGTAAAAGGG	676390	678542	678592	678540	-1	3	CNC02360	676390	678874	None	6036	761	33100	No_or_no_constitutive_exon
GTGAGTCCTTAGCTTGCCGCCAACGAAGAATTGTTCTAATATGGGACTAGTC	732722	732961	733011	732959	-1	3	CNC02560	732041	735287	None	6036	761	33100	No_or_no_constitutive_exon
GAGATAATTCTATTGTCCGTCATTATTAAAGCTGACTTCGGGCATTGAAGGA	747757	748000	748050	747998	-1	3	CNC02610	746773	749087	None	6036	761	33100	No_or_no_constitutive_exon
TAATATTCCATTCCCAATACGGTTTGTTGACTAACCCTCGGGACAGCAAGCG	933819	934031	933769	933821	1	3	CNC02870	932041	934374	None	6036	761	33100	No_or_no_constitutive_exon
ACAGTGCGTGCCAGCGGCGGTGCGCGGTGGTGAGCTGACGGGCGCGGCAGGA	940116	940218	940066	940118	1	3	CNC02910	939747	940218	None	6036	761	33100	No_or_no_constitutive_exon
ATGAACGTGAAGAGACTGAGAACGGGATGGGTATGTCGGGGGGGATATAGTA	955803	955806	955856	955804	-1	3	CNC02970	955803	957362	None	6036	761	33100	No_or_no_constitutive_exon
TAAGGTGGTCGCATTGTTGATTTTCCTCGATCAGCTGACAGGGATTGAAGAT	999340	999384	999434	999382	-1	3	CNC03140	998578	999627	None	6036	761	33100	No_or_no_constitutive_exon
ATGCCTATGGTGAGTGCCGGTTCGGAGGGATGTATATGAATATGGGCAAGGT	1037563	1037871	1037921	1037869	-1	3	CNC03290	1037563	1039904	None	6036	761	33100	No_or_no_constitutive_exon
AAGTATCTTTGCAACTAGCTTTTTGGAGTCATTCACTTACAGGGCACTAGCT	1050612	1051010	1051060	1051008	-1	3	CNC03320	1050075	1053110	None	6036	761	33100	No_or_no_constitutive_exon
TCGGTTAATAATCTATGTAAGACATTCGAGCTGATGGCGAGGGTATGTAGGA	1092392	1092486	1092536	1092484	-1	3	CNC03460	1091780	1094247	None	6036	761	33100	No_or_no_constitutive_exon
GAGCAAAATCTCTAGCCTACCAGCAGGCACTGCGCTGCCTGGGGGTGCAGTG	1146066	1146280	1146330	1146278	-1	3	CNC03620	1146066	1146669	None	6036	761	33100	No_or_no_constitutive_exon
CTTCCTTGATATAATATTCAAGTTGTCTCCGCTGATCTAGGGCATTAAAGAG	1179107	1179207	1179057	1179109	1	3	CNC03740	1178103	1179687	None	6036	761	33100	No_or_no_constitutive_exon
TTTTGCTAGTAAATCGGTTGGGGATGAGCCGAGCTTATCTGGGAGATCAGGT	1316928	1316987	1316878	1316930	1	3	CNC04340	1316448	1318043	None	6036	761	33100	No_or_no_constitutive_exon
TGCGTTGTGTATCGGACACCGAGTGCCATCCAGCTGATGCAGGGATACAGAT	1320266	1320348	1320216	1320268	1	3	CNC04360	1319890	1321681	None	6036	761	33100	No_or_no_constitutive_exon
AGGAAAGCGAGTTTCATACAGTAGCGTACTGACGATGCCTTGGGTGATAGAA	1415208	1415289	1415158	1415210	1	3	CNC04680	1414662	1416532	None	6036	761	33100	No_or_no_constitutive_exon
GTGTATGTACCAACCTTCCGTTCTGTCTCTCAATACTAACAGGGACGTAGTC	1438223	1438393	1438443	1438391	-1	3	CNC04750	1436869	1438619	None	6036	761	33100	No_or_no_constitutive_exon
AGTAATAACGTTCAAAATCCGATGAGATTTTCATCTGACAAGTGGGACAGCC	1436869	1437174	1437224	1437172	-1	3	CNC04750	1436869	1438619	None	6036	761	33100	No_or_no_constitutive_exon
ATGTTTCTCACATTACTGGCCTGAGAAGCACGTACTGACGAGTTGGGTAGAT	1439797	1439926	1439747	1439799	1	3	CNC04760	1438841	1441010	None	6036	761	33100	Yes
CCATTCTTATGAAAACTCCTGGGCGCTAATCCCTAATCTGGGACGAATAGAT	1503189	1503294	1503139	1503191	1	3	CNC04980	1501294	1503486	None	6036	761	33100	No_or_no_constitutive_exon
TGATGCGATTTGTAGTCGAGGAAATTCCGTAAGTCCTCTATAGGGGGAAGGG	1645568	1645650	1645518	1645570	1	3	CNC05510	1645130	1646521	None	6036	761	33100	No_or_no_constitutive_exon
GTTGATTTTGCGTATTATTTCTTTGCTGATGAGTTGCTGGGGAAAATTAGCA	1654851	1655084	1654801	1654853	1	3	CNC05540	1652659	1655084	None	6036	761	33100	No_or_no_constitutive_exon
TGTATATGGTTGATTTTAGAAGGGGTGAGCTGACTGGGACGATATAATAGCA	1669763	1670033	1669713	1669765	1	3	CNC05590	1666809	1670033	None	6036	761	33100	No_or_no_constitutive_exon
TTTCGCTGGGCTGACTGGAGTCTTTGCTGATTTGAGGTACTGGGTATAAGCG	1697725	1697884	1697934	1697882	-1	3	CNC05710	1696635	1698372	None	6036	761	33100	No_or_no_constitutive_exon
GCGTTTTGATTTTGCGGCTGACATTTTTTGGCTTTTTTTGGGGAGAGTAGTC	1736913	1737014	1736863	1736915	1	3	CNC05860	1733301	1738657	None	6036	761	33100	No_or_no_constitutive_exon
TTATCTTGTTTTCTATCAAGGCAGAATCACTAACGTAAAATGGGAAATAGGA	1744566	1745964	1746014	1745962	-1	3	CNC05900	1742934	1748127	None	6036	761	33100	No_or_no_constitutive_exon
CACTATTCTCCATCACTATTAGTCTTCCTCTAACTTGAAAATGGGTATAGAC	1759659	1759868	1759609	1759661	1	3	CNC05950	1758609	1759868	None	6036	761	33100	No_or_no_constitutive_exon
TTTACTTTCTGCTCGTCCGTTGCAGTGAGTTACGTACTGACAGGGTGCAGTA	1770953	1771059	1771109	1771057	-1	3	CNC06000	1769988	1773187	None	6036	761	33100	No_or_no_constitutive_exon
AGAACAAAAAGATTGAAGCGTGGAATGATGGCTGATGTTTAATGGGACAGTG	1788436	1788599	1788649	1788597	-1	3	CNC06080	1787078	1789682	None	6036	761	33100	No_or_no_constitutive_exon
TTTACTTTCAATGGGAATGGAACAGCTGAACAGAACGCGGGGGAGTATAGGG	1801702	1802097	1801652	1801704	1	3	CNC06150	1801107	1802097	None	6036	761	33100	No_or_no_constitutive_exon
TTTCAAGGTGTCTTCTTTCCCGGACGAAGCTAATGAGACGATGGGCGCAGGG	1816648	1816899	1816598	1816650	1	3	CNC06230	1815633	1816899	None	6036	761	33100	No_or_no_constitutive_exon
AGTAGCCCTGTCGGCATTCGATGCAAAATGGCGCTAACATGCAGGGATAGCA	1830370	1830873	1830320	1830372	1	3	CNC06250	1828239	1831538	None	6036	761	33100	No_or_no_constitutive_exon
GTCGTAATCAGGTGACTGTGGAATTTGTATTTGCTTACGGGAAGGTGCAGAT	1843574	1843631	1843681	1843629	-1	3	CNC06320	1843205	1843911	None	6036	761	33100	No_or_no_constitutive_exon
TTAAAAAAAAATCTTTGGCTGATGAGGCAATGATGGATTCGGGAATGTAGAT	1846567	1846740	1846790	1846738	-1	3	CNC06340	1846567	1847820	None	6036	761	33100	No_or_no_constitutive_exon
AGTTGGTTTATTGTCTGTGTACGGTGTTTTCTCTGACCATATGGGTGTAGGT	1859102	1859233	1859052	1859104	1	3	CNC06400	1857940	1860121	None	6036	761	33100	No_or_no_constitutive_exon
GTATGTGCATTCAATCTTGAATGGAATTGCGAAAACTAATAATCGGGCAGTG	1889986	1890046	1889936	1889988	1	3	CNC06480	1887931	1890584	None	6036	761	33100	No_or_no_constitutive_exon
ATGTAATGTGGTGTGAGCTGGTGGGAGGCTGATGAGCACTTGGGACATAGGA	1898284	1898309	1898359	1898307	-1	3	CNC06500	1896441	1901450	None	6036	761	33100	No_or_no_constitutive_exon
AGTGAGTATTGAATGAAGGTTGTTTGAAATTGAGCTGACGGCTGGGGTAGCG	1897872	1897931	1897981	1897929	-1	3	CNC06500	1896441	1901450	None	6036	761	33100	No_or_no_constitutive_exon
GCGGAAGAAGGGTTCTGTAAAGACGAATGAAAGGCATGATGGGGTGATAGAA	1904466	1904608	1904416	1904468	1	3	CNC06510	1901738	1906021	None	6036	761	33100	No_or_no_constitutive_exon
GAGAGTCTCGTATGATAAGGTGTGGGATGCTAACGCCTAGGGAAAAACAGGT	1935306	1935398	1935448	1935396	-1	3	CNC06620	1933716	1935879	None	6036	761	33100	No_or_no_constitutive_exon
GTGTGTGTCGTTTCCTGGCGATAGCGGAAAGGCTGATAACACGGGCAAAGGT	2083008	2083368	2082958	2083010	1	3	CNC07120	2082643	2085404	None	6036	761	33100	No_or_no_constitutive_exon
CCCTTACGGGGTGTGAACGGGAGTATAAAGGCTCATCCGATGGGAAATAGGT	2086619	2086698	2086748	2086696	-1	3	CNC07130	2085651	2087540	None	6036	761	33100	No_or_no_constitutive_exon
CTTGCCTAGGTTTGTCTTGCATAGCCGCTAATCGAGGCTTGGGAAAACAGTA	2088904	2089540	2088854	2088906	1	3	CNC07140	2088032	2090995	None	6036	761	33100	Yes
AAAGAAAAAGAAAAGGAAGAGAAAGTACTGACATGGAGAGGGTAAATCAGTT	2090150	2090225	2090100	2090152	1	3	CNC07140	2088032	2090995	None	6036	761	33100	Yes
TTTCGTGACGTGATCTTCGCTCAGCGGAAACGCACTAACGAGCTGGGTAGAT	66302	66942	66992	66940	-1	4	CND00200	66302	69128	None	6036	761	33100	No_or_no_constitutive_exon
ATAGAGAAAAAGAGCAGGGATGTGTGCGCTGACCTATTACACTGGGGTAGAT	112257	112275	112207	112259	1	4	CND00380	110371	113011	None	6036	761	33100	No_or_no_constitutive_exon
ATGTCATTTTTGTCCCGGTGACAGTCGCATGCATTGACGATAATGGGTAGAT	129021	129121	129171	129119	-1	4	CND00450	128759	130737	None	6036	761	33100	No_or_no_constitutive_exon
CCCCTTCTTCCGTCTCAATAAAAATGACGACACTAATAATACATGGGCAGTT	163733	163898	163948	163896	-1	4	CND00570	162954	165099	None	6036	761	33100	No_or_no_constitutive_exon
TCTCATGGTACGTGTAAATGATCGCCACGAAAACTAAATCTTGGGAATAGGC	203879	203948	203829	203881	1	4	CND00750	202693	204456	None	6036	761	33100	No_or_no_constitutive_exon
ATGTGAGTATTCCTACTGTACGCGAGAATAATGGGCTGATGGGATTGCAGTA	281964	282125	282175	282123	-1	4	CND00900	278991	283658	None	6036	761	33100	No_or_no_constitutive_exon
GAGCATTTTGAGCAATCCTGTATATCATTCGCTGACAGGGGATTGCAAAGTG	329984	330182	330232	330180	-1	4	CND01120	329096	330527	None	6036	761	33100	No_or_no_constitutive_exon
TGCACTTGTGTATATGCGAGCGCATCGAACTTTATGCTGACAGGGCATAGTT	329388	329451	329501	329449	-1	4	CND01120	329096	330527	None	6036	761	33100	No_or_no_constitutive_exon
AATATGGGAGTGACTTTGAAACACATCAACTAACTGGCATGGGTGATTAGTT	366793	366890	366940	366888	-1	4	CND01280	362759	367790	None	6036	761	33100	No_or_no_constitutive_exon
AGTGGCATACTGAACAATCAGGAGATTGTAATCTAACTATGGGGCGATAGTC	412845	413108	412795	412847	1	4	CND01470	407515	413982	None	6036	761	33100	No_or_no_constitutive_exon
GTTTCTGGTGGCTTTTCTACCCAAGAGTCATGGCTGACAAAAAGGGGCAGAT	415309	415431	415481	415429	-1	4	CND01480	414049	416157	None	6036	761	33100	No_or_no_constitutive_exon
TGTTTACCAACTGATTATTTTTTGGCGGGCGGGCGGGGGTGGGGAAACAGAA	430503	430620	430670	430618	-1	4	CND01560	429618	432585	None	6036	761	33100	No_or_no_constitutive_exon
TCAGTTAAGGGGGACTCTTCTTGCTCACAATCAACTCTAATGGCGGGCAGGC	463162	463173	463112	463164	1	4	CND01710	462941	463173	None	6036	761	33100	No_or_no_constitutive_exon
TAAAGTTCCACGCTTTCATTTGGATGACGCCTTGACGGGCGGGACAACAGGC	471569	471711	471519	471571	1	4	CND01750	470280	472974	None	6036	761	33100	No_or_no_constitutive_exon
TTCGTCATATTCATAGCGTGAGAAATAGGCACTGCTGATGGGTAACAAAGAT	488698	488798	488648	488700	1	4	CND01810	485775	490401	None	6036	761	33100	No_or_no_constitutive_exon
AGCTACACTAGTCAATCACGCCGTCGGAGTAGAACTAACTGGGTAGCAAGCG	491543	491801	491493	491545	1	4	CND01820	490604	492867	None	6036	761	33100	No_or_no_constitutive_exon
AAAGGCTGTTTTTATGTGTTGAAGAAAAACTCACGTATATGGGTACACAGAT	517373	517526	517576	517524	-1	4	CND01920	514504	517904	None	6036	761	33100	No_or_no_constitutive_exon
GTCTGGTTGCTGCTTCTTATGAGGCGCCAAGCTGACACTGGAGGGCACAGGC	530917	531219	531269	531217	-1	4	CND01960	530917	532849	None	6036	761	33100	No_or_no_constitutive_exon
CCGGTGGGTGATATCTATCGTACACTATTGCAAACTAACGGGGCCGACAGAC	543326	543342	543392	543340	-1	4	CND02010	540445	543535	None	6036	761	33100	No_or_no_constitutive_exon
GTCAGTGGATAAATCAATCTTATCGTGTTTAGGCGCTGACGCTGGGGTAGAA	577617	577878	577928	577876	-1	4	CND02150	577093	579233	None	6036	761	33100	No_or_no_constitutive_exon
GAGTTGATCTCTTTTTACAGTTATAAATATCGCTGACAGAAGGGCAATAGGT	581675	582284	582334	582282	-1	4	CND02170	581519	585155	None	6036	761	33100	No_or_no_constitutive_exon
TACTGTGAGTTGGATCTGGAGGTGATGGATAAGCCTGATCAAGGGAGTAGTC	592863	592945	592995	592943	-1	4	CND02230	592573	594068	None	6036	761	33100	No_or_no_constitutive_exon
GTATGTAAATTTCATGTCTTCCGTTGCCACAGAATTGACCCAGAGGGCAGAA	596621	596694	596744	596692	-1	4	CND02240	594407	596850	None	6036	761	33100	No_or_no_constitutive_exon
AAGGACAGTTTAATCTATGCTAACAAGACCAGGCATTGGACGCTAGGGAGCA	607585	608356	607535	607587	1	4	CND02270	605621	609657	None	6036	761	33100	No_or_no_constitutive_exon
CGTGAGTATCCTGGCCTTGAAAGGAAGAGGTTCATGCTGACGAAGGGTAGAA	632648	632699	632598	632650	1	4	CND02370	631601	632699	None	6036	761	33100	No_or_no_constitutive_exon
CTTTCGCAACGTTGGAAGTCTCTGGTGGGCTCACATCATGGGAAAACCAGGT	647597	647751	647801	647749	-1	4	CND02410	646251	648574	None	6036	761	33100	No_or_no_constitutive_exon
ATCGTAAGTGATTCATGGCGTTAATTTAAGCTTGCTAACGGGCGATGCAGTT	660796	661256	660746	660798	1	4	CND02440	659342	662127	None	6036	761	33100	No_or_no_constitutive_exon
TTGCATTCCCCAACAGGAGATCCGAGAAAGCTGACATGAAGGGCGATAAGTG	696810	697086	696760	696812	1	4	CND02540	695711	697086	None	6036	761	33100	No_or_no_constitutive_exon
TTCTTTTTTAATTTATTCTTCTTCTTCCTACATCGGGCTGACGGGATTAGCT	709601	709773	709823	709771	-1	4	CND02610	709134	710455	None	6036	761	33100	No_or_no_constitutive_exon
GTTGTCGTCGTGTGGAAAAGAGGGAGTGGGAAAACTGACAATGGGGTTAGGA	709134	709547	709597	709545	-1	4	CND02610	709134	710455	None	6036	761	33100	No_or_no_constitutive_exon
AGTAAGTTGTTCCAATCACTCAAGTATCCGATTCTGATGGGCGATACAAGAC	733360	733633	733310	733362	1	4	CND02690	732931	735358	None	6036	761	33100	No_or_no_constitutive_exon
GTACGTACCTCACTTTACTTCCCACGAATTACTGTTGATAGAAGGGGCAGCG	742872	743022	742822	742874	1	4	CND02730	742232	744057	None	6036	761	33100	No_or_no_constitutive_exon
TGTTAGCTCTTAGCTCATTGCCCCTCGAGGTTCGTGCTGATGGGTGACAGGA	748985	749369	748935	748987	1	4	CND02740	744199	749776	None	6036	761	33100	No_or_no_constitutive_exon
GTACAAGTGAGCAGAATACTTGCCAGTGCACTCGCTGACTGGGTGAATAGTG	764848	765040	764798	764850	1	4	CND02810	763205	765779	None	6036	761	33100	No_or_no_constitutive_exon
TTACGTGTTAATCGTCTGCGCCAATTTTTCCTGACGCCTTGGGTGTATAGCT	817504	817586	817454	817506	1	4	CND03010	816756	817836	None	6036	761	33100	No_or_no_constitutive_exon
AATCAGCCATCACTGGCAAGTCAATAATGTAACTAATGGGAAGATGTTAGGA	835025	835072	835122	835070	-1	4	CND03080	833159	835618	None	6036	761	33100	No_or_no_constitutive_exon
TCATTCCCTACCAGGCCCCTCTAATGTGCGAGCTGATTTGAATGGGCAAGGT	888466	888559	888416	888468	1	4	CND03300	886912	889117	None	6036	761	33100	No_or_no_constitutive_exon
TGAGTAAAATATCATCAAGATGTAGCTTTGGACTTATGAAAGGGCAACAGGC	899100	899258	899050	899102	1	4	CND03320	892319	899936	None	6036	761	33100	No_or_no_constitutive_exon
GATTTTCGTCTCTTTTTGTATGCCCTTCACTGACAGAAACTATGGGGCAGAT	900637	900705	900755	900703	-1	4	CND03330	899985	908056	None	6036	761	33100	No_or_no_constitutive_exon
GCTTCTCCCATCGTCTTCATCCAGAGAATGTTCTTGACGCGGGTGTACAGCT	982897	983013	982847	982899	1	4	CND03580	981982	984230	None	6036	761	33100	No_or_no_constitutive_exon
CTCGATTGGTGTCAAGACACAATGAAAAGCTTAGAGCTAGGGGGTAACAGGA	987956	988785	987906	987958	1	4	CND03590	987146	988785	None	6036	761	33100	No_or_no_constitutive_exon
TGGATAGTGAAATGGTCCGTCTGGATCAGACTGACGACGGGGCGCGACAGCC	1060425	1060647	1060375	1060427	1	4	CND03820	1055888	1060752	None	6036	761	33100	No_or_no_constitutive_exon
GTTCAACAGCCGACGTGCCATTAAAGAATATATGACTGACTCAGGGATAGGT	1137316	1137517	1137266	1137318	1	4	CND04070	1135511	1137517	None	6036	761	33100	No_or_no_constitutive_exon
CCATGATCGAACAAGGCTGTTATAAAAAAGCTGACAGCTGGGTGAATAAGAC	1143540	1143925	1143490	1143542	1	4	CND04120	1141991	1145564	None	6036	761	33100	No_or_no_constitutive_exon
TTGCTCAGCACTAGAATATGGCCGTGAGCTGACTCAGAAGGGAATAACAGGG	1165044	1165166	1164994	1165046	1	4	CND04180	1162024	1168145	None	6036	761	33100	No_or_no_constitutive_exon
GCCCCCACGTTCCGTTATTTTCTTTCATGGTTCTGAGGAAATGGGCACAGAA	1166427	1166926	1166377	1166429	1	4	CND04180	1162024	1168145	None	6036	761	33100	No_or_no_constitutive_exon
CAGTTCAACGTATGATTATCTACAGCAAAGTCGTTGACCGAAAGGGACAGTC	1251122	1251184	1251072	1251124	1	4	CND04540	1248876	1252969	None	6036	761	33100	No_or_no_constitutive_exon
GTTATTTTCCAAGATTGGTACGACAGAAGATGTTAAATTGGGGGCATCAGGA	1268376	1268767	1268326	1268378	1	4	CND04600	1268053	1269213	None	6036	761	33100	No_or_no_constitutive_exon
CAGTGATATTTCTTTCAATGTTGAAGTCGGTTGTACTGAACAGGGGCTAGAT	1307383	1307556	1307333	1307385	1	4	CND04760	1304859	1309544	None	6036	761	33100	No_or_no_constitutive_exon
GCTTATCAGAATTAGTACATTAACATGGAAGGCTGACTGGGAAAAATTAGAT	1316128	1316389	1316078	1316130	1	4	CND04780	1313295	1316389	None	6036	761	33100	No_or_no_constitutive_exon
TCATGAAAATCATTGTTGTATGTTATATTTCATCGCTAATGAAAGGGTAGAT	1350353	1350607	1350657	1350605	-1	4	CND04910	1349155	1351194	None	6036	761	33100	No_or_no_constitutive_exon
GTAGAGTTACCACAATGAGGAGAACAATCACTGACCATCTTGACGGGTAGAT	1377880	1378027	1377830	1377882	1	4	CND05050	1377640	1378740	None	6036	761	33100	No_or_no_constitutive_exon
ATACATTCCCTTTTTTGGATTCACTGGATCATGCTAATGGGATGGCATAGAT	1390894	1390952	1390844	1390896	1	4	CND05090	1387301	1390952	None	6036	761	33100	No_or_no_constitutive_exon
ATATAAGATTGATTTTTCGATCATGAGCTGACGTAGGGATTGTATAAAAGCA	1429111	1429260	1429310	1429258	-1	4	CND05230	1427657	1431867	None	6036	761	33100	No_or_no_constitutive_exon
AGTGAGTTGAGTAGTCAATACTGTGCGGACAGGTCTGACAGGGAGTGAAGAC	1445393	1445509	1445559	1445507	-1	4	CND05300	1444937	1445901	None	6036	761	33100	No_or_no_constitutive_exon
GTATGTCATATCGATTCGCGGTGTAATGAATGCTAATCATAATGGGACAGAA	1446895	1447039	1446845	1446897	1	4	CND05310	1446083	1449364	None	6036	761	33100	No_or_no_constitutive_exon
TGTTTCCTTCGCCGCTGTATATGTGAGATGGCTAAAACGGATGGGAACAGAT	1497044	1497223	1496994	1497046	1	4	CND05520	1493970	1497223	None	6036	761	33100	No_or_no_constitutive_exon
TTTTTCCCCTACCTATCGCTCAATGTGAGAATGCTGATTGGGACATATAGGT	1512806	1513682	1512756	1512808	1	4	CND05590	1510647	1513879	None	6036	761	33100	No_or_no_constitutive_exon
GTGAGCTCAACCGAGCGAATCAACGAGAACAACAACTAACTAGGGATTAGTC	1580651	1580709	1580601	1580653	1	4	CND05810	1580089	1583287	None	6036	761	33100	No_or_no_constitutive_exon
GTTTCAAGTGATGAGCGCTTCATTTGAGTGCTGATCGGGAGGGTGCGTAGAT	1606315	1606479	1606529	1606477	-1	4	CND05870	1602837	1609142	None	6036	761	33100	No_or_no_constitutive_exon
GTGAGTTGTATACAGTGTCATTTGTAGTAATCACTGACGCAATCGGGCAGAT	1627591	1627831	1627881	1627829	-1	4	CND05920	1623535	1629015	None	6036	761	33100	No_or_no_constitutive_exon
TAGTGTTCAAAGAAAAATCTTGAGTTAGGCGTACGCTAAATTGTGGGAAGAA	1624967	1625239	1625289	1625237	-1	4	CND05920	1623535	1629015	None	6036	761	33100	No_or_no_constitutive_exon
GTCTTTTCGTAATATATTTTGCGCAACTCAGTGACTTATGGGCGGGTCAGCT	1663233	1663283	1663183	1663235	1	4	CND06030	1662144	1665093	None	6036	761	33100	Yes
TTGTGGTGAGCAATTGTAAAGGCATTGATCCTGATTATGGCTAACGGGAGGC	1666634	1666726	1666584	1666636	1	4	CND06040	1665948	1668508	None	6036	761	33100	No_or_no_constitutive_exon
TTTCGTCTCGTGATTTATACTAGCATAAGATAATACGCTGACGGGAACAGCT	1669936	1670226	1670276	1670224	-1	4	CND06060	1669936	1672576	None	6036	761	33100	No_or_no_constitutive_exon
TCGTGTGAGTACCTTGCGTTTGATAAGATCATGGGACTAATCGGGAGCAGCT	1696282	1696435	1696232	1696284	1	4	CND06150	1695871	1699212	None	6036	761	33100	No_or_no_constitutive_exon
GAGTCTCTACATCTCGTCTCCAACATGAACCAGGGTTGACCCGGGGACAGAC	1705357	1705476	1705307	1705359	1	4	CND06170	1704076	1705978	None	6036	761	33100	No_or_no_constitutive_exon
GCATCTAAAAATACAATGAATATAATGGGCTGATTGATCGCGGGCGATAGAG	1720986	1721141	1721191	1721139	-1	4	CND06230	1718530	1722881	None	6036	761	33100	No_or_no_constitutive_exon
ATATTCTCAGAATAAGGATGAGGGCGAACGCTGACGGGCTATGGGATTAGTT	1728075	1728139	1728189	1728137	-1	4	CND06250	1727309	1732917	None	6036	761	33100	No_or_no_constitutive_exon
ATAGTCTCCCTTGGGCTGTGGATGCATCTGCTGATGGGTTGCGGGTGTAGGA	1727892	1728009	1728059	1728007	-1	4	CND06250	1727309	1732917	None	6036	761	33100	No_or_no_constitutive_exon
TCCGTCATGACCATTTTTTCATACAGATGGTGGCTGACGATGGGAAATAGTC	1743512	1743602	1743462	1743514	1	4	CND06300	1742779	1745415	None	6036	761	33100	No_or_no_constitutive_exon
GCGTGAGTTCTCTGCCAGATATTGAACCCAACTCACCATTGACGGGCCAGCA	7680	7790	7630	7682	1	5	CNE00050	6397	9319	None	6036	761	33100	No_or_no_constitutive_exon
TCCTTTCTGTGCACTAGCCAAGTCCAACGAGTTGATTCTGGGGTAACTAGCG	48085	48129	48035	48087	1	5	CNE00210	47583	49264	None	6036	761	33100	No_or_no_constitutive_exon
TTATTTTCTACCTTTTGGTATTGGAAAAGAGACTGACTGACGAGGGACAGGG	59484	59533	59583	59531	-1	5	CNE00260	59484	61710	None	6036	761	33100	Yes
CCTACTTTTCCTTATCAAGATACATGTTCTAACCAAAAGGGAAAATATAGAT	69632	70055	70105	70053	-1	5	CNE00290	69196	71079	None	6036	761	33100	No_or_no_constitutive_exon
CTCCCAAGGCTCTAGCCCGTGCCAAGGAATGGGCTGACCGCTACGGGAAGGC	78884	79103	79153	79101	-1	5	CNE00340	78064	80751	None	6036	761	33100	No_or_no_constitutive_exon
AGGTAGGTGATCTTGTTACGACAAAAAAAGAGTATAGCTAATGGGAATAGTG	108736	108848	108898	108846	-1	5	CNE00420	106243	109830	None	6036	761	33100	No_or_no_constitutive_exon
GTGAATTTTGAATATGTCTAGATATGATCAGAGCTGATGGGCGTGATAAGGA	137959	137979	137909	137961	1	5	CNE00520	137220	139756	None	6036	761	33100	No_or_no_constitutive_exon
GGGCTGCAGCCATATGACAGCTAATAGCTAACGAATGTCGGGGTGTACAGCA	153068	153152	153018	153070	1	5	CNE00570	151209	153530	None	6036	761	33100	No_or_no_constitutive_exon
TGTCAAGTATTGGCTTGGTGGGAGGAAGCTGATGGCGTATGGGATTGAAGTG	157731	157850	157900	157848	-1	5	CNE00590	156696	158941	None	6036	761	33100	No_or_no_constitutive_exon
TTTCCATTGTACCGTTTGCCTTGCTGATTGTGCAATTATTCGATGGGTAGAT	188214	188234	188164	188216	1	5	CNE00700	185834	189214	None	6036	761	33100	No_or_no_constitutive_exon
GGACCCCAAGTCATGTCCATTACTGACATTCTGTGCGATGGGAAACGCAGGA	199325	199857	199907	199855	-1	5	CNE00740	199051	200185	None	6036	761	33100	No_or_no_constitutive_exon
AAGTCTCATATCTCGATCTGGGTGTTCTTCGCTGCTTATTATGAGGGAAGCT	241985	242080	241935	241987	1	5	CNE00900	241390	242939	None	6036	761	33100	No_or_no_constitutive_exon
TGAGTCTCACGCTTTTATACTGTGTAAAGTAAGGGCTGACCAAGGGCTAGCT	260134	260226	260084	260136	1	5	CNE00950	258926	263684	None	6036	761	33100	No_or_no_constitutive_exon
TCAATCGCCATGCCCCTAAAAAAATGAAAACTGACGGGTCGATGGATTAGTA	276278	276757	276807	276755	-1	5	CNE01000	276278	280533	None	6036	761	33100	No_or_no_constitutive_exon
AGGTTCACTTGAAATTGCATATGAGAAAAAGCCTGATGCGAGGGACGTAGGA	314925	315315	314875	314927	1	5	CNE01130	314464	316663	None	6036	761	33100	No_or_no_constitutive_exon
TACCTTTTCTTGTCGAACAAATAGCTCAGAAGCTGATACGGGGATCGTAGAC	415043	415160	414993	415045	1	5	CNE01520	414969	415855	None	6036	761	33100	No_or_no_constitutive_exon
CTGTACGCACTTACTTCCCTTTGATGGAGCGTGCTAACAAAGAAGGGCAGAT	452742	452850	452692	452744	1	5	CNE01630	450488	455131	None	6036	761	33100	No_or_no_constitutive_exon
AAGACCATTCCTTCTAGACATCTGTATCCTCGTATTGACTTGGGACACAGAA	471514	471764	471464	471516	1	5	CNE01700	471367	473169	None	6036	761	33100	No_or_no_constitutive_exon
GAGTGTCAAGATGACTCCAAGGTGACCATGGTAGCTAAACGTAGGGATAGCC	497119	497200	497250	497198	-1	5	CNE01820	496674	498003	None	6036	761	33100	No_or_no_constitutive_exon
GTGGCATATCTCAAGGAATAGTCGCACGTATTGAGGGAAGACGGGACTAGGA	499450	499601	499651	499599	-1	5	CNE01830	498149	500218	None	6036	761	33100	No_or_no_constitutive_exon
GGTCGCCTTTTGTAATTCGAGACAATAGCTGACGAACGATGGGAACAAAGGG	498149	498531	498581	498529	-1	5	CNE01830	498149	500218	None	6036	761	33100	No_or_no_constitutive_exon
GAAAAAAAAAGGTCTTGAGACCGCGCGCTGACATGGGGTATGGGATGTAGAC	535672	536042	536092	536040	-1	5	CNE01990	535118	537897	None	6036	761	33100	No_or_no_constitutive_exon
GGTCAGTGTTGCACCCGGTAAGCAGAAACAAAAGGTTAACTTGGGGATAGAT	551432	551501	551382	551434	1	5	CNE02040	550247	551626	None	6036	761	33100	No_or_no_constitutive_exon
ATGTTACCGTCTTATTTTTCCGTTTTCTTTTGCTCATAAAGGGGGGACAGTA	601616	601689	601566	601618	1	5	CNE02220	600842	602202	None	6036	761	33100	No_or_no_constitutive_exon
GTCATCTAATATATTTGAGAGGCCTAAGGGAGATCTGATCCGGGAAATAGTC	607506	608017	608067	608015	-1	5	CNE02240	604813	608688	None	6036	761	33100	No_or_no_constitutive_exon
TTAGTCAGAAACTCCTGAGAGTGACGTCTCCCCCTACTGACGATGGGTAGAG	606608	606668	606718	606666	-1	5	CNE02240	604813	608688	None	6036	761	33100	No_or_no_constitutive_exon
AGTAATCTTTTTTTCTTTGTACGATACTCGTTTCTGACGTAGGGCGATAGGT	648406	648496	648356	648408	1	5	CNE02410	646018	648820	None	6036	761	33100	No_or_no_constitutive_exon
CATATCCTCCGATCAAGCCTCTTAGCTGATCGTATGTGCCGGGCATGCAGGG	649861	649924	649974	649922	-1	5	CNE02420	648926	650076	None	6036	761	33100	No_or_no_constitutive_exon
TTGCATGATTAGTTCACATTGCAGTGTGTTGTGACTGACGGGGTCGACAGTT	652950	653082	652900	652952	1	5	CNE02430	650410	655408	None	6036	761	33100	No_or_no_constitutive_exon
GTAGCTGTCTTTGCTTAATATGAGAGTTCTCAGCTGAACTGTATGGGCAGGT	664795	664857	664745	664797	1	5	CNE02460	663197	665771	None	6036	761	33100	No_or_no_constitutive_exon
ATCGCGACACGCTGTTTACCTCGCGATTCTGGACGACATTATGGGACCAGCA	683615	683713	683763	683711	-1	5	CNE02530	683016	684597	None	6036	761	33100	No_or_no_constitutive_exon
GTGCAGTTAACACCTTAATCTAAGGGTTGTCGTATTAATGTAGGGTGCAGTG	689442	689586	689392	689444	1	5	CNE02570	688679	690295	None	6036	761	33100	No_or_no_constitutive_exon
TCCCCGACGCATGATCAGCCCAAAACTGACAAGGCGGGAAAAAAAAATAGAC	735360	735565	735310	735362	1	5	CNE02770	734139	736195	None	6036	761	33100	No_or_no_constitutive_exon
GTAGGTGCACGTGCATTCTGACCCACGCCTGCTGACCGTCGGGCACACAGGT	738629	739044	739094	739042	-1	5	CNE02790	738022	739528	None	6036	761	33100	No_or_no_constitutive_exon
GTCTAAATATAGGACATCTGTTGCTGTTGCTGATTTTTGGGGGATACCAGGA	859375	859426	859325	859377	1	5	CNE03020	857749	859539	None	6036	761	33100	No_or_no_constitutive_exon
ATGGACGATCTTGAGGTAAGCTATCAATTCAAAATGGGACTGACAGACAGCT	883600	883892	883942	883890	-1	5	CNE03100	881348	885194	None	6036	761	33100	No_or_no_constitutive_exon
TATCTCCATGTCATATTTCTTTGTTGTTTAAGCTGATGATATGGGTGAAGAT	892307	892348	892398	892346	-1	5	CNE03140	891737	893946	None	6036	761	33100	No_or_no_constitutive_exon
TAACTAGATGATAATATGCGAGCATACTTTTGACCAGGGACAATGAGCAGAA	923913	924062	924112	924060	-1	5	CNE03240	921623	925754	None	6036	761	33100	No_or_no_constitutive_exon
TCATCTAGTCTATAAATGGAGGAGTTGTTGATGTGATGGAGGGGGTGCAGGG	922559	922685	922735	922683	-1	5	CNE03240	921623	925754	None	6036	761	33100	No_or_no_constitutive_exon
ACGCGCAACACGAAGACGACGACGAGGAAGTTCAAGATGGGCGAAAAAAGCG	933298	933369	933419	933367	-1	5	CNE03260	933298	934032	None	6036	761	33100	No_or_no_constitutive_exon
AAGGCAGTGCCCGCTGCGCCTGCGCAGTAGTTGCTGACGCGGGAAAATAGAT	934748	934815	934698	934750	1	5	CNE03270	934224	935542	None	6036	761	33100	No_or_no_constitutive_exon
GTTTTGTCCCTTGTTCCCAGATTAGAGCTAACACTCGGGGAAAAAAACAGTC	963035	963131	963181	963129	-1	5	CNE03380	962503	963395	None	6036	761	33100	No_or_no_constitutive_exon
GGGTCGTTTATTTCACGGCAAAAAAATGGCTGGGGCTGATGGAAGGGCAGTT	971289	971427	971239	971291	1	5	CNE03430	970796	972635	None	6036	761	33100	No_or_no_constitutive_exon
TGGGTACGTCTTCATCTTACATATCTCAACGGAAATGCTAATGGGAGTAGCG	972316	972635	972266	972318	1	5	CNE03430	970796	972635	None	6036	761	33100	No_or_no_constitutive_exon
TGATACAATTTCAACTGGCACAAGTGTCTGAAAGCTGATGGGGCGGAAAGAT	991543	991893	991493	991545	1	5	CNE03490	990306	991893	None	6036	761	33100	No_or_no_constitutive_exon
GTAAGTGTTTGTTTTGACTGTCCGGGAAGTATGCAGCTGATGGGAATCAGCT	1000879	1001082	1001132	1001080	-1	5	CNE03530	998106	1004392	None	6036	761	33100	No_or_no_constitutive_exon
ACGTGTTTCATCTCCCTCTTCCGTTGACTATGCTTACTCGGGATGCGCAGGG	1031488	1031800	1031438	1031490	1	5	CNE03630	1030029	1032518	None	6036	761	33100	No_or_no_constitutive_exon
ATTTTTTTTTGGGAGGCACACGTCGACTGACAATAACATGGGATAAATAGGA	1064131	1064239	1064289	1064237	-1	5	CNE03730	1063521	1067096	None	6036	761	33100	No_or_no_constitutive_exon
TACTATCTTATTTTACGCCAGGTTATTTGCTTATCATAAGGGTGGAACAGAT	1091964	1092117	1092167	1092115	-1	5	CNE03820	1091191	1094090	None	6036	761	33100	No_or_no_constitutive_exon
GTAAGTCAAGATCATTACATTGAAAGAGCTTAGTTGACAAGAAGGGGTAGTA	1110688	1110874	1110638	1110690	1	5	CNE03900	1109605	1111247	None	6036	761	33100	No_or_no_constitutive_exon
ATCTGTTAACCGTCTTTAATAGGAGATGATGCTGACTGGGCGGGTGACAGAG	1122497	1122593	1122643	1122591	-1	5	CNE03970	1120957	1123863	None	6036	761	33100	No_or_no_constitutive_exon
GGGTCATTTTGTTTCTGATTGATGTGATCGATAGCTGATTCAATGGGAAGGT	1134866	1135034	1134816	1134868	1	5	CNE04010	1134542	1135927	None	6036	761	33100	No_or_no_constitutive_exon
GACGTAAAAAAAAAGAAAAATATACTGATGTGCGTTACGGGCAATGGCAGTG	1135109	1135222	1135059	1135111	1	5	CNE04010	1134542	1135927	None	6036	761	33100	No_or_no_constitutive_exon
GAGTTCGACCAGCATGTTCGTCTGGAGTAGTCGCTGAATGTGTGGGATAGTG	1176545	1176575	1176625	1176573	-1	5	CNE04210	1176440	1177405	None	6036	761	33100	No_or_no_constitutive_exon
CTCCTTTGGCTATTTTAGAAGCAAGCTGACAAAGGGGGATTGGAAAATAGAA	1187609	1188244	1188294	1188242	-1	5	CNE04270	1187609	1190909	None	6036	761	33100	No_or_no_constitutive_exon
TGGCATGATCTCGATTTGGACATGTAACTGACTGGGAGAGGGGCAAATAGGT	1195406	1195713	1195356	1195408	1	5	CNE04280	1191161	1195713	None	6036	761	33100	No_or_no_constitutive_exon
AAGTAGGGAATATAGTTTGTAGAGAGAATGGGTTGCTGACGGGTGACTAGGT	1247255	1247354	1247404	1247352	-1	5	CNE04450	1246337	1249390	None	6036	761	33100	No_or_no_constitutive_exon
CCCAGCGTCTCTCTGTTGCTTTCCAAAAGCGGCGGCTGATGGGAATACAGGG	1256026	1256190	1256240	1256188	-1	5	CNE04480	1255186	1257557	None	6036	761	33100	No_or_no_constitutive_exon
AGAGATCGATGACGTCGTGGGAGTGACATTACTAACGCCTAGGGCTGTAGTG	1275005	1275024	1274955	1275007	1	5	CNE04550	1274467	1277064	None	6036	761	33100	No_or_no_constitutive_exon
AAATCTTTTTATCACGCAGTTCGGCCTCGCTGATATTTTGCGGGGAATAGTG	1289708	1289808	1289658	1289710	1	5	CNE04600	1287891	1290258	None	6036	761	33100	No_or_no_constitutive_exon
CCATCGCCCGATCCGTTCTTCTCGACCACTAATCTTGACGGGAAAAATAGAA	1290802	1290994	1291044	1290992	-1	5	CNE04610	1290320	1291537	None	6036	761	33100	No_or_no_constitutive_exon
GGTGCTTTATGTACTGTAATTTAAAGTGAACTAATGGACGGGACATGTAGGT	1293708	1294085	1294135	1294083	-1	5	CNE04630	1293708	1296696	None	6036	761	33100	No_or_no_constitutive_exon
GTCCGAAATATGCCTTGAACAGGCTCTAATGAGCGTGATGGGACATATAGTC	1309130	1309210	1309260	1309208	-1	5	CNE04680	1307990	1309623	None	6036	761	33100	No_or_no_constitutive_exon
CGAAAAAAAAAGGCCTGCTAACGATTTGCCTTTTGATGCGGGATGATTAGAC	1390743	1390812	1390693	1390745	1	5	CNE04990	1389667	1392050	None	6036	761	33100	No_or_no_constitutive_exon
GCCTTCAGGGCGAGTCGGTCGATGGGTTGACTGACATTTCACGCGGGTAGCA	1397530	1397646	1397696	1397644	-1	5	CNE05030	1396963	1402368	None	6036	761	33100	No_or_no_constitutive_exon
GTCTATCGTTTTTTTTTTTTTTTTGAAAATGAGCTGAATGAATGGGATAGCT	1428501	1428593	1428451	1428503	1	5	CNE05080	1428193	1429816	None	6036	761	33100	No_or_no_constitutive_exon
TTTTATCCCTCATGTTGGTGACTGATGCTGACTATCCCGGGATGAAACAGCG	1430959	1431019	1431069	1431017	-1	5	CNE05090	1430959	1432560	None	6036	761	33100	No_or_no_constitutive_exon
CTTTATCGGAATGTTATGCATTGGCGCTGATGTGGACGAGGGCGGAAAAGCA	1446677	1446728	1446627	1446679	1	5	CNE05160	1446295	1449453	None	6036	761	33100	No_or_no_constitutive_exon
GCTTGGCATGCTTCGTTGACTGGATCTTCATGCTGATGATATGGGTACAGTG	1455168	1456109	1455118	1455170	1	5	CNE05180	1453739	1456109	None	6036	761	33100	No_or_no_constitutive_exon
GCGTGAGTTCTCTGCCAGATATTGAACCCAACTCACCATTGACGGGCCAGCA	1469442	1469674	1469724	1469672	-1	5	CNE05240	1468034	1470972	None	6036	761	33100	No_or_no_constitutive_exon
GCTTCTTCCAGGTAAGAATTCTCCTAGTTGGAGTTTCGCTGACAGGGCAGGG	1495748	1495890	1495940	1495888	-1	5	CNE05340	1494569	1496530	None	6036	761	33100	No_or_no_constitutive_exon
GGAAATGAGAGTGAGCGGAGTGTATCGGAGAAAATGACAACCAGGGACAGCT	8270	8297	8220	8272	1	6	CNF00040	7612	8297	None	6036	761	33100	No_or_no_constitutive_exon
TGATATCAATGTCGGTGGGAAGAGTTTGGGGCTAAACATAGATGGGATAGGT	19170	20268	20318	20266	-1	6	CNF00080	16425	23916	None	6036	761	33100	No_or_no_constitutive_exon
TTGATGAGGTGAGTCCGTGGAGGGGAAAACGTGGACTGACGTGGGAATAGGC	46553	46616	46666	46614	-1	6	CNF00160	46553	47302	None	6036	761	33100	No_or_no_constitutive_exon
GCTTCCTTGTGATTTGGAGCGTAAAGGCTGACATGCGGGCATGGGAATAGCC	113174	113317	113367	113315	-1	6	CNF00330	112686	115710	None	6036	761	33100	Yes
AAACGCAAAAAAAGGAATGGGTGCTGTTATACTAACAGAAAGGGTGACAGTT	123617	123743	123567	123619	1	6	CNF00350	122078	124488	None	6036	761	33100	No_or_no_constitutive_exon
GTGAGTAGATAACGCGAAGCCAAATTTTTAAAGCTAAAGGGGGAATTTAGTC	145978	146053	145928	145980	1	6	CNF00390	144720	149952	None	6036	761	33100	No_or_no_constitutive_exon
AAGATCGATATCGTTAACAACGGTCCTACGACTAATGATGGGATGAATAGTT	152139	152218	152268	152216	-1	6	CNF00410	151674	152918	None	6036	761	33100	No_or_no_constitutive_exon
TCTGCGTTATACTGCAACACAAGCGTCTACGATCCGTGCGGCCGGGACAGTA	162657	163029	162607	162659	1	6	CNF00450	160784	164430	None	6036	761	33100	No_or_no_constitutive_exon
ATGTTGCTGAATTTGGTATTGTGAACGATATGTGCTAAATAGGGTAAAAGAT	168883	168964	169014	168962	-1	6	CNF00470	168486	169387	None	6036	761	33100	No_or_no_constitutive_exon
GGGTAATATCATTCAGTGAACTGATTGACGATGGTAGCTCGGGGACTGAGTA	176625	176692	176575	176627	1	6	CNF00510	176164	177253	None	6036	761	33100	No_or_no_constitutive_exon
TTGAATTTGTTTCTCTCGAGTAAAGCAGCCACTGATTGCATGGGTGGTAGTG	226697	226790	226647	226699	1	6	CNF00680	226351	228504	None	6036	761	33100	No_or_no_constitutive_exon
CCGTGGAGTAGTATGGTAAAAGAGGATGGAGCGCTAATGTTGGGACGTAGCT	268247	268290	268197	268249	1	6	CNF00810	267162	268551	None	6036	761	33100	No_or_no_constitutive_exon
CTTCCGCCAATAGAGCTCGGTCTTGCTAACTTGAGGGGGCGCGAATATAGGT	291451	291607	291657	291605	-1	6	CNF00910	290431	293142	None	6036	761	33100	No_or_no_constitutive_exon
TCCTTGCGATACGGAATGGTTTGACAGTATCGCTGACAATGGGTATGCAGAT	303099	303365	303415	303363	-1	6	CNF00980	303099	305558	None	6036	761	33100	No_or_no_constitutive_exon
TGCTCATCATGTTATGTACGGGTGACATGCTAACACGCCGAGGGTGGTAGCA	345928	346102	346152	346100	-1	6	CNF01130	345159	347537	None	6036	761	33100	No_or_no_constitutive_exon
TTACCCTGTTATATATACGCCTGTTTTGGCCGCTGACTGGGTGCGGTAAGGG	388903	389092	389142	389090	-1	6	CNF01310	388903	391284	None	6036	761	33100	No_or_no_constitutive_exon
AAGGTAAGGCGCAGCGTTTGTTCTTTGAAAGCAGCTGACAAGTGGGTTAGGA	397418	397549	397599	397547	-1	6	CNF01350	396019	399264	None	6036	761	33100	No_or_no_constitutive_exon
GTAAGCATGATAGATCAAGTCCGTAAATGCGCTCATTTTTGGGACTGCAGTG	407387	407499	407549	407497	-1	6	CNF01390	406247	407686	None	6036	761	33100	No_or_no_constitutive_exon
GTAAGCATTGGTTGACGACTGGCATGACCATAAGTCTAACAACTGGGAAGGT	433321	433493	433271	433323	1	6	CNF01470	432945	435282	None	6036	761	33100	No_or_no_constitutive_exon
GTAGGTCGAATGGCTTTCGCATAATGTGCACAACTCATCTGGCTGGGTAGCA	433742	433927	433692	433744	1	6	CNF01470	432945	435282	None	6036	761	33100	No_or_no_constitutive_exon
GCTATTAATCAATTACTTTGCCGATGATTATGATCTAACAGGGTGAATAGAC	434298	434512	434248	434300	1	6	CNF01470	432945	435282	None	6036	761	33100	No_or_no_constitutive_exon
ATAGTAAGCACTTGCTCTAAGCTGATAAGGAAACGTCCTAACGGGAACAGCA	458866	459756	458816	458868	1	6	CNF01550	457963	460873	None	6036	761	33100	No_or_no_constitutive_exon
GGTAAGTGCTCAAGTGCAAATAACACTACGGGTTACTGATCGGGAGACAGTC	578267	578352	578217	578269	1	6	CNF01960	576925	578633	None	6036	761	33100	Yes
ACGATACATCGCCACTTCAGACGCATTGCTAACCGATATGCTGGGAAAAGCA	620906	620981	621031	620979	-1	6	CNF02120	619803	622280	None	6036	761	33100	No_or_no_constitutive_exon
CGCATTGTGTAGCTGCAAGAACAATTGGCCGAGGCTGATGGGCATGACAGGG	653273	653321	653371	653319	-1	6	CNF02250	653134	656563	None	6036	761	33100	No_or_no_constitutive_exon
ACATTGGTGATTGGTGAAACAGTAGTTGATGCGGATGCTGGGGATTGCAGAC	667631	667747	667581	667633	1	6	CNF02300	667189	671659	None	6036	761	33100	No_or_no_constitutive_exon
GAGTGGTCATGCAGGTGACATTCAAATGGTGATCTGACCGAGCTGGGTAGGT	696507	696600	696457	696509	1	6	CNF02390	694362	697654	None	6036	761	33100	No_or_no_constitutive_exon
TCCCCACCATCCATTTTAAGAGTCATTTTCTGATTCTCGGGGGCATGCAGCC	751582	751848	751898	751846	-1	6	CNF02620	751582	756386	None	6036	761	33100	No_or_no_constitutive_exon
TAAGGTAACCCCGGTGTGTCAATGTAGATGTACTGATGAAGGGTTGAAAGAC	794127	794199	794249	794197	-1	6	CNF02770	791971	796480	None	6036	761	33100	No_or_no_constitutive_exon
CAATAGGCTCCAACAGGAAAACGTCGTTTACTGAAGGAATGGGTTGAAAGGT	801693	801888	801938	801886	-1	6	CNF02800	800601	802385	None	6036	761	33100	No_or_no_constitutive_exon
CTTAGGACCCTGGTTCCAGAATGTAACGTTACTGACAGGGAAGTAAACAGTC	803626	803724	803774	803722	-1	6	CNF02810	802924	804733	None	6036	761	33100	No_or_no_constitutive_exon
GCTCAGTGAGTACCTATGTCAGTTAAGCAATTAATACTCATGGGACGTAGCA	829272	829388	829222	829274	1	6	CNF02900	827712	829707	None	6036	761	33100	No_or_no_constitutive_exon
CTGGTGATGGGACACTTGGGGATGACTCACAGCTGCATGTCATGGGATAGGT	847756	847906	847706	847758	1	6	CNF02970	845539	849405	None	6036	761	33100	No_or_no_constitutive_exon
TGTGGGTCCCACTTGATTCTTTGAAAATTGTATACTGATATAGAGGGCAGAA	1050202	1050277	1050152	1050204	1	6	CNF03550	1049173	1051484	None	6036	761	33100	No_or_no_constitutive_exon
TAGAGTTAAGGGGCGAGAAAAAAAAATGACTAATTGTGGGGAACTGGTAGAA	1066501	1066614	1066664	1066612	-1	6	CNF03630	1065982	1067761	None	6036	761	33100	No_or_no_constitutive_exon
CGCCTTTTCCTATTGAGAGAAACGAAAGGATACTAATGCGATGGGTGCAGAT	1065982	1066179	1066229	1066177	-1	6	CNF03630	1065982	1067761	None	6036	761	33100	No_or_no_constitutive_exon
GTAAGGTTTTGGTGGTAAAAACGAGCTGATGTATGGTGTGGGGGTTGTAGGG	1069808	1070375	1070425	1070373	-1	6	CNF03650	1069808	1071188	None	6036	761	33100	No_or_no_constitutive_exon
GTCAACTTTTCGACTTGATTGGGAGCTAATGTCGGACTGTGGGAATTCAGAG	1097919	1097999	1097869	1097921	1	6	CNF03750	1097593	1099608	None	6036	761	33100	No_or_no_constitutive_exon
TTTCTTTCATATGGTTAATAATAGGCGGTAGGCTGACGGTAAAGGGACAGTT	1147232	1147339	1147389	1147337	-1	6	CNF03940	1147232	1148949	None	6036	761	33100	No_or_no_constitutive_exon
GTGAGAATAGGCAAACTAGATGATGAAATTTATTCTGACGGGATATATAGAT	1212161	1213109	1213159	1213107	-1	6	CNF04170	1210457	1213926	None	6036	761	33100	No_or_no_constitutive_exon
TTCTTCATTAATATTTTCAAGGAATTTGTGATTGACAACAATGGGCGTAGGA	1210457	1210509	1210559	1210507	-1	6	CNF04170	1210457	1213926	None	6036	761	33100	No_or_no_constitutive_exon
GTGCGGGAAAGATAAGATGGATTGCTTACCTATGATAAAGGGTAAATAAGAC	1236521	1236591	1236641	1236589	-1	6	CNF04250	1233520	1236757	None	6036	761	33100	No_or_no_constitutive_exon
GCTTGTTTCGTTCAAGTCGAGCTAGTTACTAACGCAATGAATTGGGACAGTG	1262850	1263009	1262800	1262852	1	6	CNF04340	1262560	1265139	None	6036	761	33100	No_or_no_constitutive_exon
GCGCACGAGATTTAGGACGGGCTTGCTGACAATTTGTTGGGGGAAAACAGTT	1291845	1291953	1291795	1291847	1	6	CNF04450	1291528	1293308	None	6036	761	33100	No_or_no_constitutive_exon
CACAGATGCAGATGAGGACGTGAGTTTCTCCGTGATATTGGGCAGAGCAGAT	1297123	1297464	1297514	1297462	-1	6	CNF04470	1296284	1297551	None	6036	761	33100	No_or_no_constitutive_exon
GAGGAGAGATTGCTGACTGTTACTTCTGCTGTGTATTGGGGATAAAATAGAT	1332652	1333848	1333898	1333846	-1	6	CNF04590	1332652	1336234	None	6036	761	33100	No_or_no_constitutive_exon
AAACTGTAAGGTGTGGATTTATCTTATTTATCATGCTGAAGGGAATTCAGTG	1339791	1339937	1339741	1339793	1	6	CNF04610	1338758	1340794	None	6036	761	33100	No_or_no_constitutive_exon
GGAGTTACCATTGAGTGGGACGAACAAAAAAGCTGATCAGGAGGGGACAGTG	1345128	1345218	1345078	1345130	1	6	CNF04630	1343481	1345739	None	6036	761	33100	No_or_no_constitutive_exon
GGAAGTCAACTGTTGTGAAACATTGGAACTGACACTGAGGGGAAACGTAGTA	1346434	1346726	1346776	1346724	-1	6	CNF04640	1346434	1348375	None	6036	761	33100	No_or_no_constitutive_exon
GGTAGGATGTCTCATTCAAAAAGAAGGAAAATGTTGATGTACGGGATCAGGA	1353807	1353911	1353757	1353809	1	6	CNF04660	1351995	1355042	None	6036	761	33100	No_or_no_constitutive_exon
TGCACTTTTACACAACTAACCCCCCCTTTTTTTTCTCTGGGACACAACAGAT	1412345	1412612	1412662	1412610	-1	6	CNF04860	1411867	1416161	None	6036	761	33100	No_or_no_constitutive_exon
GGTTTCTCTAAACGTGCTGCCGGAGGGTATAGCGCTGAGGGAACGGCCAGAC	1416567	1416706	1416517	1416569	1	6	CNF04870	1416301	1419734	None	6036	761	33100	No_or_no_constitutive_exon
GTTGCATTGGCGCCGGTGCTGGTAATTGACTAATGCCCTTGGGGATGTAGGG	1416760	1416834	1416710	1416762	1	6	CNF04870	1416301	1419734	None	6036	761	33100	No_or_no_constitutive_exon
GATTGTATCATACGAATACGAGTAATTGACGAACCTTGCGCCGGGAAAAGCT	10807	11489	10757	10809	1	7	CNG00050	10412	12582	None	6036	761	33100	No_or_no_constitutive_exon
CTCCAGCATTTATTTTTTTCCAATTGAATGGAAGGGCTGATGAGGGGTAGTG	17008	17174	16958	17010	1	7	CNG00070	15764	17174	None	6036	761	33100	No_or_no_constitutive_exon
AAGTCCTGTTTTGCTTCGTACTAATTTGACATGACTGATTATGGGAAAAGGA	130423	130600	130373	130425	1	7	CNG00500	128689	132035	None	6036	761	33100	No_or_no_constitutive_exon
TTTCTCATGACTAGGTTTTTCACATCTGACAATCAGCCACCGGGGATCAGGT	171423	171845	171895	171843	-1	7	CNG00620	168933	172270	None	6036	761	33100	No_or_no_constitutive_exon
ACGTTCCGAGGATTTTTCGCGCGGAAAGAGGGTTGCTGATTGATGGGCAGGA	191251	191282	191201	191253	1	7	CNG00690	189264	192157	None	6036	761	33100	No_or_no_constitutive_exon
GTGTAAGCCATTCTACGTTCATGGAGAAGGTATAGCTAATGCTAGGGCAGGC	212683	212957	212633	212685	1	7	CNG00750	211995	214876	None	6036	761	33100	No_or_no_constitutive_exon
TGTGTGTTTCTTCCACATGTGCTCTCAGGATTTCGCTGATGAGGGCTTAGTG	214005	214083	213955	214007	1	7	CNG00750	211995	214876	None	6036	761	33100	No_or_no_constitutive_exon
TTTTTTTTTTTTGGGCCACAAAAAGATAATGAGCTGATACGGATGGGTAGAC	228340	228491	228290	228342	1	7	CNG00800	227158	228491	None	6036	761	33100	No_or_no_constitutive_exon
CGAGGTGAGTGCGCAGGACAGTCGCGAGTGCCGTGCTCACCCGGGGACAGCA	235105	235403	235055	235107	1	7	CNG00860	234718	236547	None	6036	761	33100	No_or_no_constitutive_exon
GTACTATTGACATAGTATCAGGAAGAGTAGAACGCTGATAGCCGGGATAGGT	283919	283946	283996	283944	-1	7	CNG01010	282980	284032	None	6036	761	33100	No_or_no_constitutive_exon
GGGTTTTCGCTACGGTTATGAAGGACTGATGTGCTGATATGGGTGGACAGGC	286324	286393	286443	286391	-1	7	CNG01030	286324	287420	None	6036	761	33100	No_or_no_constitutive_exon
TTTCTCCCCTTGTGCTCCTTCTCTTCTCTTTTTCTTACGTGGGATATTAGTG	295964	296122	295914	295966	1	7	CNG01070	294143	297318	None	6036	761	33100	No_or_no_constitutive_exon
TTGTGTAAACAATCACGAATCGCGATCAGTGGCTAATCTGAATGGGTTAGCC	349997	350191	349947	349999	1	7	CNG01230	347709	352967	None	6036	761	33100	Yes
CCAATCGCTCATTTGTGCTTTGCATGCTAACGCTCTTACTTGGGAAACAGGT	352084	352242	352034	352086	1	7	CNG01230	347709	352967	None	6036	761	33100	Yes
GTAAAGAGCTGTCATGAGTACAAAGGAGAGTACTGATATGGGCCGAGTAGTT	377859	377927	377809	377861	1	7	CNG01310	377532	379666	None	6036	761	33100	No_or_no_constitutive_exon
TAAGCTTATTGGTTCATACCTTGGGTCGAAAATTGCTAATAAAAGGGCAGAC	398945	399064	399114	399062	-1	7	CNG01370	397611	403757	None	6036	761	33100	No_or_no_constitutive_exon
GCTCTACACTGCCTTGATCTATAGAAACTTCACTAATAGGGGAATTAAAGGT	411904	412345	412395	412343	-1	7	CNG01410	411262	413272	None	6036	761	33100	No_or_no_constitutive_exon
TTGTTGCTGCAACGTGGGCATGGAAATCTAATGGGAATTGGGATGAATAGGA	423359	423430	423309	423361	1	7	CNG01470	423157	424310	None	6036	761	33100	No_or_no_constitutive_exon
TCTCTGCGCCTCCCTGACTACAGAATTATGCTGATCTGTTGGGATTGTAGGA	429706	430259	429656	429708	1	7	CNG01480	427628	430259	None	6036	761	33100	Yes
ACTTGAACTGGAGCTCATCATTCGTCGATGGTGCTGACAGATGAGGGTAGTA	455399	455495	455349	455401	1	7	CNG01600	455059	457082	None	6036	761	33100	No_or_no_constitutive_exon
GTTTATCAAAGACACAAGGCCAATGGGACTCATGCTTGGTCGGCGGGTAGAT	461676	461849	461626	461678	1	7	CNG01620	461197	465328	None	6036	761	33100	No_or_no_constitutive_exon
TTCTCAATCCACTTTATCGTAGCGGATTTCTGACTTACGGGTCGAAATAGAA	471130	471238	471288	471236	-1	7	CNG01640	470915	473570	None	6036	761	33100	No_or_no_constitutive_exon
GCGTTGGGAGTAAACTTGTCAAACGAGCAGAAAGCTAATGGGATGATCAGAG	485927	485960	486010	485958	-1	7	CNG01700	485217	486531	None	6036	761	33100	No_or_no_constitutive_exon
AGTCTTTGAGATGTGCAATGGTGGACAGAACATTGCTGACTGGGAATCAGAG	491718	491827	491668	491720	1	7	CNG01720	489603	491827	None	6036	761	33100	No_or_no_constitutive_exon
AGTGACCTAATCACCATCGCAACATTCACTGACGGTTTGGGTAAATGTAGGC	554551	554981	554501	554553	1	7	CNG01970	553735	556350	None	6036	761	33100	No_or_no_constitutive_exon
GTTGTTTTTTTGCACTGCAGAATGATGTTCTGGAAGGTTTGGGTGCAAAGCT	605058	605108	605158	605106	-1	7	CNG02140	597915	605745	None	6036	761	33100	No_or_no_constitutive_exon
CTATCCTCCGCCCAGTATAAGCATGAAGTTAATATATGAGGGGATATCAGTG	608017	608490	607967	608019	1	7	CNG02150	606049	608490	None	6036	761	33100	No_or_no_constitutive_exon
TGTAAGTGGCCTGAAGGTAGCATGATTATTCATGAACTGATAATGGGTAGTT	716430	716496	716380	716432	1	7	CNG02520	713761	717559	None	6036	761	33100	No_or_no_constitutive_exon
GTTCATTCCTTACGGCCGTCTGTCGCAGTCTGGCTGATCCGGGGTTAAAGCT	719989	720082	720132	720080	-1	7	CNG02530	717599	720638	None	6036	761	33100	No_or_no_constitutive_exon
CCAGCCCACCTTCCACGCCGAGAGCACTCGTGCTGACCACGGGCGAACAGGA	724254	724335	724204	724256	1	7	CNG02560	724095	726298	None	6036	761	33100	No_or_no_constitutive_exon
TTTTTCTATTGAGAGATAGACATGAATACTGACAGATGAGGCGGGATTAGTT	727178	727251	727128	727180	1	7	CNG02570	726435	729110	None	6036	761	33100	No_or_no_constitutive_exon
TGCTCTTAGCCTGCTATGACATGGGGGGTTATATCTCATGGGACGTGTAGGT	758668	758779	758829	758777	-1	7	CNG02710	757921	759122	None	6036	761	33100	No_or_no_constitutive_exon
TAAGTCTGATAAGTACATGACATAAAAAGAGTCAAGCTGATGGGATGTAGGT	760373	760446	760323	760375	1	7	CNG02720	759309	761640	None	6036	761	33100	No_or_no_constitutive_exon
GAGATTAGACCAACTGCGTCATTAAAGTATATACTGATGAGGGACATTAGCT	767960	768008	767910	767962	1	7	CNG02760	767713	768287	None	6036	761	33100	No_or_no_constitutive_exon
GTAATATCAGGGGATGCTCAAGAGGGTGTGCTCATAATGGGGGTATGTAGAT	792473	792613	792423	792475	1	7	CNG02840	791878	792947	None	6036	761	33100	No_or_no_constitutive_exon
GTGAGTTAGGCAACGATCTCCTGGTACCAGTAAACTGATATGAGGGATAGTT	794869	795312	794819	794871	1	7	CNG02850	793182	795545	None	6036	761	33100	No_or_no_constitutive_exon
ATCATTCTCCCGATTGTTGAACGCGCTGATCACATCCTTCGGGGGGATAGGT	814285	814425	814235	814287	1	7	CNG02960	814012	816807	None	6036	761	33100	No_or_no_constitutive_exon
GTACTTTCTGCAACTAAGCCCTCTCAAAGATGACAGCTGATTGGGAGCAGAA	838238	838261	838188	838240	1	7	CNG03020	838034	840051	None	6036	761	33100	No_or_no_constitutive_exon
GAGATCAAGTTTATGAGCTTTTGAAATGTGTGCTTACCGTGTGGGAGAAGTG	838825	838891	838775	838827	1	7	CNG03020	838034	840051	None	6036	761	33100	No_or_no_constitutive_exon
ACACTTCAAGCTCGGTGAAGAAGGTCTTGATACTGATGAAAGGGGCAAAGAT	1091519	1091665	1091715	1091663	-1	7	CNG03880	1091519	1093348	None	6036	761	33100	No_or_no_constitutive_exon
GATTTTGGCTGCGATGGGTATGGTGCTGACTTGCGGAATGGGAAATGTAGGG	1093963	1094092	1094142	1094090	-1	7	CNG03890	1093625	1095685	None	6036	761	33100	No_or_no_constitutive_exon
ACTGTTCTTGCCCTGTAATGAATTACTAGTTATGCTAACATGGGATGCAGAT	1138543	1139000	1139050	1138998	-1	7	CNG04030	1136565	1139173	None	6036	761	33100	No_or_no_constitutive_exon
CGTTTCCTTTTTGGCGTGGAGGAAACCAAGCTGATAAAAATGGGAATGAGGG	1148963	1149075	1149125	1149073	-1	7	CNG04070	1148584	1151622	None	6036	761	33100	No_or_no_constitutive_exon
TAGCCATTTTCAAAAGGTCTCAACAAATCCAATCACTAACGGGGCGGCAGGT	1148759	1148841	1148891	1148839	-1	7	CNG04070	1148584	1151622	None	6036	761	33100	No_or_no_constitutive_exon
CGTATGCAAAGATGTTTGTGCTGATCATGATTCTCGTCGTGGGTAAACAGTC	1167066	1167111	1167161	1167109	-1	7	CNG04130	1166266	1168044	None	6036	761	33100	No_or_no_constitutive_exon
GCCTACCGTAACGTTCCATCATCTGCAAAACACTAACATGGGCCAAACAGAC	1169244	1169315	1169194	1169246	1	7	CNG04140	1168252	1170233	None	6036	761	33100	No_or_no_constitutive_exon
GTGAGTTATTCTACGTTGGTAGCTTATCCAGGAATTAATTGGGATCATAGAA	1215571	1215601	1215521	1215573	1	7	CNG04300	1214943	1216260	None	6036	761	33100	No_or_no_constitutive_exon
TTTCTTCAGATTTCAAGCCCAAAGCTATACCTGTGTTCACCGGGAATTAGCC	1229764	1230079	1230129	1230077	-1	7	CNG04350	1228761	1231260	None	6036	761	33100	No_or_no_constitutive_exon
AGTGAGTGGTTGCCGTATTCCAAGTTGCGAGATTTACTAAAGAAGGGTAGCT	1229502	1229715	1229765	1229713	-1	7	CNG04350	1228761	1231260	None	6036	761	33100	No_or_no_constitutive_exon
TAAGTTCCATCGTAAATTATATTAAGGTCAATACTGATGGGACGATAAAGGT	1229001	1229210	1229260	1229208	-1	7	CNG04350	1228761	1231260	None	6036	761	33100	No_or_no_constitutive_exon
TCACTTTTTCATTATTTTTAAACGCAAGCTGACTAAACGTGGGATGATAGGA	1235362	1235655	1235705	1235653	-1	7	CNG04370	1235362	1237784	None	6036	761	33100	Yes
AAAGCTAACGTCATTTCCTGTCTACCGACGACGATGGCAACAACGGGTAGCG	1307326	1307455	1307276	1307328	1	7	CNG04600	1307153	1307999	None	6036	761	33100	No_or_no_constitutive_exon
GTGCGTGCCTTTTTCTTTTGGGGGTTAAAGTAACTTACAAGGGGTGATAGAG	1308246	1308348	1308398	1308346	-1	7	CNG04610	1308246	1311030	None	6036	761	33100	No_or_no_constitutive_exon
GGTGAGTTTTCATCATTATTTTTTAGAGTTAAAGGCTGACTGGGAACTAGAT	49193	49221	49143	49195	1	8	CNH03700	48670	51401	None	6036	761	33100	No_or_no_constitutive_exon
AGGTGAGAAGCTGTTAAAAGAAGAGAAATAATTGCTGAAAAGCGGGATAGTA	50177	50295	50127	50179	1	8	CNH03700	48670	51401	None	6036	761	33100	No_or_no_constitutive_exon
TTGGCTCGATCTCACCAAAGGTACCATTTTCCCTCACGGGGGGAAAGTAGAA	77487	77666	77716	77664	-1	8	CNH03580	75503	77916	None	6036	761	33100	No_or_no_constitutive_exon
GACCATCTATTCTTTCATTTTGATTAGATGCTGACGTTCAACGGGTGTAGAG	119032	119814	118982	119034	1	8	CNH03440	118213	119814	None	6036	761	33100	No_or_no_constitutive_exon
GTCAAATTATGATGTATATGTCATGCTCTGCTGATTCGTTGGGAAATTAGTG	122641	122760	122810	122758	-1	8	CNH03430	121695	123180	None	6036	761	33100	No_or_no_constitutive_exon
TCTTACAATCGTTCTGTGATGGATGGGTGGACTAACGGAGACGGGTGTAGTG	150909	151612	150859	150911	1	8	CNH03360	150491	152814	None	6036	761	33100	No_or_no_constitutive_exon
GAGCTTCGTATTGCAAACTGCGATGGTCAAGCTGATTATGAGGGGCACAGAT	165125	165139	165075	165127	1	8	CNH03310	163412	165678	None	6036	761	33100	No_or_no_constitutive_exon
ACGAAGGATTCATTTGTTGGTTAGACATGACTGATTTGGGGGAACCATAGGA	165662	165678	165612	165664	1	8	CNH03310	163412	165678	None	6036	761	33100	No_or_no_constitutive_exon
CTCTCCTTCATGTTCGTTAAGCTGACTCGTTTTCGGTGGGGAATTGACAGCG	166285	166387	166437	166385	-1	8	CNH03300	165800	169781	None	6036	761	33100	No_or_no_constitutive_exon
TTTTTCTTACCCATATGATACTTGATATAAGGGGCTTATTGGGACTGTAGCA	323044	323158	322994	323046	1	8	CNH02830	321513	323658	None	6036	761	33100	No_or_no_constitutive_exon
CATGTTTTACGACAAGCTTGAAGTTTTGGTCTGATTGCGTTGGGAATTAGGA	355142	355263	355092	355144	1	8	CNH02730	354586	356586	None	6036	761	33100	No_or_no_constitutive_exon
AAATTATCCTCACGATCACACTTCAAGCCCGTTACTGATTTTGGGAGTAGAT	358482	358924	358432	358484	1	8	CNH02720	357299	358924	None	6036	761	33100	No_or_no_constitutive_exon
ACCCGCCAGCTTTATATAAGATCATTAGGCTAACTTTGACGGGAACAAAGGT	396953	398320	398370	398318	-1	8	CNH02570	396953	401178	None	6036	761	33100	No_or_no_constitutive_exon
TGGTGGTAATGCCGAATGGAACTCTAGACAACTGCTGAAGGGTTGAGCAGGT	404188	404486	404138	404190	1	8	CNH02550	403601	404855	None	6036	761	33100	No_or_no_constitutive_exon
AGAGTATTCTTTTAATTTATACGAGGCGAGATGCTAAAGGGGAAGAGCAGTT	506810	506952	507002	506950	-1	8	CNH02240	506440	509369	None	6036	761	33100	No_or_no_constitutive_exon
AGTAAGTCGCAAGTATGTCCGCTCCTCTTAAGCAATCAAACGGTGGGTAGCC	509661	509833	509611	509663	1	8	CNH02230	509625	509988	None	6036	761	33100	No_or_no_constitutive_exon
GTTGACTTCCATTGAAAAGCATCAACCAAGGCTAATGGGTCCGACAAAAGTT	527508	527857	527907	527855	-1	8	CNH02150	527106	528702	None	6036	761	33100	No_or_no_constitutive_exon
TGAGTTAGCGCCCTTGTAACAGAAAAGTTGTATCGCTGATGATGGGATAGAG	574033	574115	574165	574113	-1	8	CNH01970	572091	575765	None	6036	761	33100	No_or_no_constitutive_exon
GTCTGAAGCATGCAAAGTACATCACCAAATGCTGACTATTATGGGAACAGTG	584737	585231	584687	584739	1	8	CNH01900	584026	587471	None	6036	761	33100	No_or_no_constitutive_exon
CTAGTTGGCTATTTCAATTGACAACAGACTGATACATTCTGGGACAATAGGT	589315	589349	589399	589347	-1	8	CNH01890	587814	592894	None	6036	761	33100	No_or_no_constitutive_exon
GTAAGTGGCGGGAGTAGATCTGATTAATGATTCATCTAATGGGATATCAGGT	610417	610555	610605	610553	-1	8	CNH01820	609140	613541	None	6036	761	33100	Yes
GTCTAACAAGTAAGTTGTTCAATATTTGAAAAGAATTGACACGGGTACAGAT	618311	619058	618261	618313	1	8	CNH01790	617839	620275	None	6036	761	33100	No_or_no_constitutive_exon
GTGAGTGTTTCATCCGTGCATGTACTGTATTTTATCTTACGGGGGGCTAGCG	636484	637413	636434	636486	1	8	CNH01750	635042	638295	None	6036	761	33100	No_or_no_constitutive_exon
GTACATCATACCGGCCATGTGCCTTTCCCCTCCTTACTGATGGGAGATAGGC	641253	641349	641203	641255	1	8	CNH01730	640749	642157	None	6036	761	33100	No_or_no_constitutive_exon
CCTTCTTTCCAAAGACCACTCAAACCTAAAATTGCATCGGGCGCGGAAAGGT	657063	657214	657013	657065	1	8	CNH01690	655689	658662	None	6036	761	33100	No_or_no_constitutive_exon
TTTACCAAAGAGAAGAAAAATGGATAGCATGCTAATGTCTGGGATGTTAGCG	676340	676443	676493	676441	-1	8	CNH01620	676340	677195	None	6036	761	33100	No_or_no_constitutive_exon
TACGCTCCCAACTTCATGTGAATGTATCAGACGCTAAACATAGGGCAAAGCT	807008	807088	807138	807086	-1	8	CNH01300	805380	811378	None	6036	761	33100	No_or_no_constitutive_exon
TTGGAGGACAGGAGAGCATTTGGAAGAAAAAAGCTGATTGGGTAATGTAGCG	821834	821954	821784	821836	1	8	CNH01270	821354	822878	None	6036	761	33100	No_or_no_constitutive_exon
GGTCGTGGCTACTAATGTCGTTTTTGTTTGTGAGCTAAACGATGGGATAGTG	848408	849142	849192	849140	-1	8	CNH01160	848040	850961	None	6036	761	33100	No_or_no_constitutive_exon
CTCTGTCTATTTTGACTCCTGCACGAAAAACCACATGGGTTAAATGATAGGC	888992	889169	889219	889167	-1	8	CNH01040	888435	889343	None	6036	761	33100	No_or_no_constitutive_exon
TGTTATTTTTATGTCTGCTTTGCGCAGCTCAAAGCTAAATGTTGGGGTAGTG	904072	904158	904208	904156	-1	8	CNH00990	902763	905135	None	6036	761	33100	No_or_no_constitutive_exon
TTAAGCAATCTATACCGGGCCTGGAGCAAAGTGAACTGACAATGGGATAGGC	918468	918547	918597	918545	-1	8	CNH00940	916242	919215	None	6036	761	33100	No_or_no_constitutive_exon
AAAAAGGTCCTAACAAGGCATGCTGAGAATGTGCTGACTTTTGGGACAAGGT	959892	959917	959842	959894	1	8	CNH00800	958767	961768	None	6036	761	33100	No_or_no_constitutive_exon
CCGAAGGTGAGCAAAATCCTTCCAAAAAGACCACTAGCTTACGGGAGTAGGG	965103	965522	965053	965105	1	8	CNH00790	963710	965921	None	6036	761	33100	No_or_no_constitutive_exon
TAGTAAATCGCATGAGGATGAAAGAAAAAACTGATGGGTGAGGTGTGTAGTT	969697	969777	969647	969699	1	8	CNH00770	969217	971316	None	6036	761	33100	No_or_no_constitutive_exon
ATCTCCGGGGAACAATGTGCTCATGGAATGGGAATGGGGGGGAATTGTAGAG	970088	970241	970038	970090	1	8	CNH00770	969217	971316	None	6036	761	33100	No_or_no_constitutive_exon
TCGCCTTCCCTTTTTCTTTTTGTTTCTACGTACTGACCTCAATGGGATAGGT	970599	970720	970549	970601	1	8	CNH00770	969217	971316	None	6036	761	33100	No_or_no_constitutive_exon
AATTACCATCTGGGAATGAGAGAGAGATAAAGCTGATTTTTATGGGGTAGCG	975015	977038	974965	975017	1	8	CNH00750	974611	977038	None	6036	761	33100	No_or_no_constitutive_exon
GTCAGAGGGATCCTGCGCTTGTTGCTAACCTTACGTCTCTGGGGAATTAGCT	990241	990417	990191	990243	1	8	CNH00700	990015	992671	None	6036	761	33100	No_or_no_constitutive_exon
TGGTAAGTCAGGTCTTTAATGGTTTAAACCACAACTGACATGGGATGCAGGT	995611	995701	995751	995699	-1	8	CNH00670	995611	996992	None	6036	761	33100	No_or_no_constitutive_exon
TAAGCCTGTGTCATTTCATTCGAAGACTAACTGACTAATTGGGATATCAGCC	997492	998697	997442	997494	1	8	CNH00660	997176	998697	None	6036	761	33100	No_or_no_constitutive_exon
CCCCCCCCCCCCCCCCGACGGGGTGATGGCTGATTCAGTGGGTGATGTAGAA	1002833	1002904	1002783	1002835	1	8	CNH00630	1000445	1004430	None	6036	761	33100	No_or_no_constitutive_exon
TCTTTTCTTTTTTTTAATGGTAGATGGTTAACGTGATTGCCGGGGAACAGAG	1003515	1003618	1003465	1003517	1	8	CNH00630	1000445	1004430	None	6036	761	33100	No_or_no_constitutive_exon
CAACCCGCCGGAAATGGAGACTCACCAATTACTGCTCGTTTCGGGGATAGGG	1005780	1005805	1005855	1005803	-1	8	CNH00620	1004432	1007739	None	6036	761	33100	Yes
GTATTAGTGAAGACACTTTCCGAGCATGGACTGACTGGGGGGTACTGAAGGG	1023636	1023767	1023817	1023765	-1	8	CNH00560	1021861	1024308	None	6036	761	33100	No_or_no_constitutive_exon
GGTTGACCAGGTGGGTTTACTGGGTAGCAGAAGCATATCTGATGGGGTAGAA	1037991	1038122	1038172	1038120	-1	8	CNH00520	1035729	1038561	None	6036	761	33100	No_or_no_constitutive_exon
TCGAGGATTCTGCGCAACTCCAAGGAGATCACTGACTAGAGGGATCATAGAG	1097019	1097336	1096969	1097021	1	8	CNH00330	1096132	1097763	None	6036	761	33100	No_or_no_constitutive_exon
GATATTAATTTTTCTCTGAAGGATGGAAATGCTGACAAGTGGGAATGCAGTA	1102907	1103006	1103056	1103004	-1	8	CNH00290	1101632	1103958	None	6036	761	33100	No_or_no_constitutive_exon
AGGTTCGTCTACCAACTTCTCTTTTGACCCATTAGTCTGACGCGGGGCAGGG	1102712	1102859	1102909	1102857	-1	8	CNH00290	1101632	1103958	None	6036	761	33100	No_or_no_constitutive_exon
TTCTATACATGTCTGTTCCCACGATAGATGCTAATGAGGCACGGGCACAGAG	1134980	1135189	1134930	1134982	1	8	CNH00170	1134492	1135777	None	6036	761	33100	No_or_no_constitutive_exon
TGTGGGTGTTTTCATGTAATCATGCACTGCCCGAGCTGATAGGGTTGTAGGA	1141495	1144544	1141445	1141497	1	8	CNH00150	1139881	1145641	None	6036	761	33100	Yes
CTGGAGACGTTATATCTGAGGCGTATTGGAACTGACGATATGGGATAGAGGT	1185820	1185871	1185921	1185869	-1	8	CNH00030	1185633	1188578	None	6036	761	33100	No_or_no_constitutive_exon
TATTTCGCTTTAGTTCTCATATATCTTGAACTAATGGGGGGTGGTGATAGGG	18807	18940	18757	18809	1	9	CNI00060	17696	19727	None	6036	761	33100	No_or_no_constitutive_exon
GTGGGTTGCCATCTCTTTCCGTGTGGGCTCCGATATTGATCGTGGGGCAGAG	29939	30018	30068	30016	-1	9	CNI00090	29415	31191	None	6036	761	33100	No_or_no_constitutive_exon
GGATACCCAAGAATAGTGTCGCAAGAAAATGGCTGATACTTGGGGTGTAGGA	37791	37823	37741	37793	1	9	CNI00120	36824	37823	None	6036	761	33100	No_or_no_constitutive_exon
TCTGTTGTTATCCTTGGAAAAGAAACCGGAAACTGATAACGTGGGATTAGAG	42409	42512	42562	42510	-1	9	CNI00150	42221	43461	None	6036	761	33100	No_or_no_constitutive_exon
CATCTTGGATTTACGTTAACTTGTTACTGATTTACGGGAATGATGGACAGGG	43900	44066	44116	44064	-1	9	CNI00160	43626	46176	None	6036	761	33100	No_or_no_constitutive_exon
CTGCGAGCGCCACTTCAGCCGCTGCATCATCAGCTTTTACTGGGGATCAGTA	71706	71963	72013	71961	-1	9	CNI00290	70629	72275	None	6036	761	33100	No_or_no_constitutive_exon
GGTAGGTGTCTTGGTCCTGCCTTGGTATGTTTGCTGACAATGTGGGATAGGT	77098	77343	77048	77100	1	9	CNI00310	75195	78921	None	6036	761	33100	No_or_no_constitutive_exon
TACGTTCTGGACCTTTATAATCTAATGCCGATTGCTAAGTGATGGGAAAGCC	116580	116748	116530	116582	1	9	CNI00490	116201	117580	None	6036	761	33100	No_or_no_constitutive_exon
TGAGTAGGTTCGGCAGAAATAAGATAAAAAAAACTCACTCGTGGGACTAGTT	118722	119406	118672	118724	1	9	CNI00500	118046	119533	None	6036	761	33100	No_or_no_constitutive_exon
ATTTTTCCTTGGCTTTTCTGTGGGCTTTTGGCTAAGAAAGGTGGGAATAGCA	143178	143295	143128	143180	1	9	CNI00600	140150	143890	None	6036	761	33100	No_or_no_constitutive_exon
ACGGCCTTGGATATTGCATGGCAGGACAGCTGACCTTGGATGGGTTAAAGAT	155818	156389	155768	155820	1	9	CNI00640	152845	157420	None	6036	761	33100	No_or_no_constitutive_exon
TTATCCGTGGCTCTTGACGAATAAGGGTAACTGATCCTGGGATGGACAAGCT	164302	164622	164252	164304	1	9	CNI00680	163819	165090	None	6036	761	33100	No_or_no_constitutive_exon
GTGAGTCATCAAATTTGTAATGAAAAGCACTACTGATGGGAGAACTATAGGT	240281	240361	240411	240359	-1	9	CNI00970	235196	241576	None	6036	761	33100	No_or_no_constitutive_exon
TCGTTCATTCTGTAAGCCCAGTATTGCAATAGGCTGACGGAAGGGCAAAGGC	274914	275002	274864	274916	1	9	CNI01100	274096	275645	None	6036	761	33100	No_or_no_constitutive_exon
TACGCCGAGGTTTGGTACGCCGAGGTTTGGGACTCCGCGACAGGGGCAAGGG	301503	301530	301580	301528	-1	9	CNI01230	300269	303560	None	6036	761	33100	No_or_no_constitutive_exon
CAAGGAAATAGTAAGCAACCAATCTATTAAACAGTCAAACTGAAGGGTAGGT	311122	311284	311334	311282	-1	9	CNI01250	309630	311883	None	6036	761	33100	No_or_no_constitutive_exon
TACACGTGTGAATGAACACTTGTGCTGACCGCCGGTCACGGGGGTAACAGTC	416772	416862	416722	416774	1	9	CNI01400	414958	416862	None	6036	761	33100	No_or_no_constitutive_exon
AAGCATAAATTGACAGTCATTCCACTTGAAACTGACTGACGAGGGCTTAGCC	423762	423847	423897	423845	-1	9	CNI01440	422785	425715	None	6036	761	33100	No_or_no_constitutive_exon
AGTTGTGGAGGAAATCTTGAATATGGGTGGATACTGATGTTCGGGGATAGGG	438367	438450	438500	438448	-1	9	CNI01520	438061	438896	None	6036	761	33100	No_or_no_constitutive_exon
CTAAAGCGTAGGGAATGGCCTTCTCAATCTGACTTTTCGATGGGTGGTAGTC	466694	466800	466644	466696	1	9	CNI01640	466464	467509	None	6036	761	33100	No_or_no_constitutive_exon
AAGCCTCACCGCTGATTCGTAAATTTCCTGCAATGCATGGGACAACGTAGAT	474825	475056	475106	475054	-1	9	CNI01680	474825	475689	None	6036	761	33100	No_or_no_constitutive_exon
CGTGCGTGACCCTTTCTTCCCAAAGTTGAACGTGGCTGAGACCAGGGTAGTT	564209	564289	564159	564211	1	9	CNI02050	563658	567317	None	6036	761	33100	No_or_no_constitutive_exon
GGTGAGTCACGGCATGTCACCTGGGACTAAGCGGCTCACGGTTGGGACAGTA	594651	594801	594601	594653	1	9	CNI02140	589942	597256	None	6036	761	33100	No_or_no_constitutive_exon
TACATTTCTCCTGTTTTTGGTCTTCGCCCCGCCTCAGGCGGGGTGTCAAGTA	600303	600565	600615	600563	-1	9	CNI02160	599179	601497	None	6036	761	33100	No_or_no_constitutive_exon
GAGCTATCGCATGCCCGTTAGATTTCATCATGCTGACGAGTAATGGGTAGTT	620769	620946	620996	620944	-1	9	CNI02240	620365	621664	None	6036	761	33100	No_or_no_constitutive_exon
ACACTGGTAGTTGTTATAGGTTATAGGACGATTACTGACTATATGGGCAGAT	654177	654246	654296	654244	-1	9	CNI02360	652873	654469	None	6036	761	33100	No_or_no_constitutive_exon
GAGTGCGGTCTGTAGTCAGTGTGACTGTCGGCTAATGTGCGGGAGTCTAGTT	670608	671222	670558	670610	1	9	CNI02460	669924	672251	None	6036	761	33100	No_or_no_constitutive_exon
GCTTCTCTCTCAACTTTGCAATGTTCTAGTGGATTGATGTCCAAGGGAAGGG	678785	678921	678971	678919	-1	9	CNI02490	678205	679369	None	6036	761	33100	No_or_no_constitutive_exon
GTTCTTTGTTTTCACGGATATCAGTCAGTAGATACTGACACAGGGACCAGAC	698753	698816	698866	698814	-1	9	CNI02570	697807	699568	None	6036	761	33100	No_or_no_constitutive_exon
TTAGAAGTGCGTTTGTTCTGATCGTCAGGATACGGCTGATGGCGGGTTAGCG	769079	769154	769029	769081	1	9	CNI02820	768611	769939	None	6036	761	33100	No_or_no_constitutive_exon
CACTGATATAACATCTGAAGACAATGATTGACTGATGTTTGGGTTGGTAGTC	790212	790555	790605	790553	-1	9	CNI02880	786371	790994	None	6036	761	33100	No_or_no_constitutive_exon
CGTCATTTTCCATGCCCCGTTATCCCAGCTGATCTCAAAGGCGCGGGCAGTT	792164	792270	792114	792166	1	9	CNI02890	791306	793178	None	6036	761	33100	No_or_no_constitutive_exon
TGTACGGCAGGTTGGAAGAACACAACACTCATAGGTCGTGGGAAAAGCAGGA	793589	793926	793976	793924	-1	9	CNI02900	793144	794168	None	6036	761	33100	No_or_no_constitutive_exon
TCTGCCCAATTGACTGAATGATGACATAACTAACCTGGGAATGAAACCAGGG	796040	796140	796190	796138	-1	9	CNI02920	795840	796520	None	6036	761	33100	No_or_no_constitutive_exon
GTCCTTCAATGGGTTCTGTCATTAGGAAATGCTTATAATTGGGATCGCAGGC	878708	879401	878658	878710	1	9	CNI03250	878434	880564	None	6036	761	33100	No_or_no_constitutive_exon
CGCAGAGCCGTGGTGGATAAGATGGATGAAGGATATGGTGCCGGGACAAGAT	919952	920084	920134	920082	-1	9	CNI03390	918101	922878	None	6036	761	33100	No_or_no_constitutive_exon
GTCAAACGGGGTAATGTAAAGGAGGCTGACGTAGAGATCACGGGGAGTAGAT	931202	931311	931361	931309	-1	9	CNI03430	930930	931498	None	6036	761	33100	No_or_no_constitutive_exon
CCCTCAAACAAGACCGGACAGCTGACAAAAAGTGGGATCGGGATGAACAGAT	930930	931117	931167	931115	-1	9	CNI03430	930930	931498	None	6036	761	33100	No_or_no_constitutive_exon
AGCTGAACGAAGATATTGTACAAGCGAATGAGTAATGATGGGAGTAATAGCG	941256	941291	941206	941258	1	9	CNI03480	940943	943041	None	6036	761	33100	No_or_no_constitutive_exon
AGGTGAGTTACGATTACTTATTGACCGTCTTCATTGCTCAGGGGTTATAGTG	945168	945477	945118	945170	1	9	CNI03490	943950	946552	None	6036	761	33100	No_or_no_constitutive_exon
TCATAGCGTGTGGTGGACTTTGTTGATTTTAAGCTAAGGGCGAAAATCAGCA	983114	983264	983064	983116	1	9	CNI03650	981504	984161	None	6036	761	33100	No_or_no_constitutive_exon
AGTTAACCGAATTGCGTCTTCGAGCATAGAATCGTTGACCAAGGGAGTAGAG	997854	997887	997804	997856	1	9	CNI03690	996213	998107	None	6036	761	33100	No_or_no_constitutive_exon
CCATTGTGGTTGGGACGATAAAGATTGAAAGCTGATTTCGCGGGAATCAGTG	999542	999754	999804	999752	-1	9	CNI03710	999542	1001955	None	6036	761	33100	No_or_no_constitutive_exon
TTCGTCGCTTGAACTTACCTCTAGTACGGACTAACAATTCGGGACATCAGAA	1067978	1068183	1067928	1067980	1	9	CNI03990	1067493	1068857	None	6036	761	33100	No_or_no_constitutive_exon
GCTTAATATTCATTTGATCAACGTAAGTGTGACTGTCTTCTGGGAACGAGCA	1106375	1106548	1106325	1106377	1	9	CNI04160	1103176	1107457	None	6036	761	33100	No_or_no_constitutive_exon
TATATTCATAAAAACATTCTTCGCCTCAGATACTGACTGTAATGGGTTAGTC	1108480	1108663	1108713	1108661	-1	9	CNI04170	1107458	1110750	None	6036	761	33100	No_or_no_constitutive_exon
CAACCGCGACGGTTTTATGTAATTATCCGAGCTAACTAGCAGGGGCAAAGGT	1117468	1117570	1117620	1117568	-1	9	CNI04200	1116634	1117802	None	6036	761	33100	No_or_no_constitutive_exon
TTTATATCTGAATGGGAATACTAATAATACTTCGAAACTGGGATTGGTAGTA	1121050	1121126	1121000	1121052	1	9	CNI04220	1120775	1121724	None	6036	761	33100	No_or_no_constitutive_exon
TGGTGAGTTCTTTTCGTTGTTGTGAATGATGTATGCTGATGATTGGGAAGAT	1136335	1136763	1136813	1136761	-1	9	CNI04280	1134992	1139884	None	6036	761	33100	No_or_no_constitutive_exon
TCCTTCACATGTTCGCATCCGGTAAACATGTGTTAACATTGGGAATGAAGGC	1161259	1162901	1161209	1161261	1	9	CNI04350	1160389	1163742	None	6036	761	33100	No_or_no_constitutive_exon
