# Supplementary material for: Widespread Separation of the Polypyrimidine Tract From 3′ AG by G Tracts in Association With Alternative Exons in Metazoa and Plants
Source: Front Genet. 2019 Jan 14;9:741. doi: 10.3389/fgene.2018.00741 (PMC6339879; doi:10.3389/fgene.2018.00741)
Supplement: DATA FILE S1 — Sequences of REPAG 3′ SS from each species of fungi. [file Data_Sheet_1.zip › Supplementary data 1/Fungi_Release38_emmonsia_parva_uamh_139.txt]

REPA_GGG_Sequence	Exon_Start	Exon_End	Pos_-50	Pos_+2	Strand	Chromosome	GeneID	Gene_Start	Gene_End	Gene_Name	Number_of_REPAs	Number_of_REPAs_has_GGG	Number_of_Intron(Intra_genic_Region)	Upstream_Constitutive_Exon
AGTAACCTCAAACAAAATGTTCAGAGTGTCTTAGTAGCTGACGGGCAAAGCC	104446	106693	104396	104448	1	supercont1.242	EMPG_09706	101328	106693	None	2715	290	15568	No_constitutive_exon_found_in_species
CAACGTCTGGATTTGTGTAGTAGCTAATTGTTTTGCGGCTGGGGAATTAGTG	209023	209662	208973	209025	1	supercont1.242	EMPG_09739	208616	209662	None	2715	290	15568	No_constitutive_exon_found_in_species
ATTAGTTGCGGTACGCTGACATTATGGTTGCACTGAGGGGGCATAAAAAGCC	4359	4717	4309	4361	1	supercont1.88	EMPG_09331	3637	4717	None	2715	290	15568	No_constitutive_exon_found_in_species
TCTGGTACGTGAAATTCATATATATATCAAATGCTAACGGGGTACAATAGAT	112229	112664	112714	112662	-1	supercont1.88	EMPG_09366	111019	113162	None	2715	290	15568	No_constitutive_exon_found_in_species
TCTACATTGATAATATGAATTTGCTGAGATGGGTTTCTACGGGAGGATAGGG	59548	59680	59730	59678	-1	supercont1.679	EMPG_10591	59548	60489	None	2715	290	15568	No_constitutive_exon_found_in_species
GAGCGAGATCAAAGCCTAGCGTGGGATCGATGCTACGACTGGGTTCAAAGGG	98839	98973	98789	98841	1	supercont1.679	EMPG_10603	98287	98973	None	2715	290	15568	No_constitutive_exon_found_in_species
CCTTCCCCCCGTCAGACGAGACTAACAACGATTGTTCTTCTGGGAAATAGTG	112464	112509	112559	112507	-1	supercont1.3120	EMPG_15240	112317	112985	None	2715	290	15568	No_constitutive_exon_found_in_species
ATCGAAAAAACTAACTCTAACGCGCTCCTTCTCCCCACGGGCAAAAACAGGC	45053	45359	45003	45055	1	supercont1.917	EMPG_11040	44732	45359	None	2715	290	15568	No_constitutive_exon_found_in_species
ATGTCCATGGTGCTCTGGTGGTGAAGCATGCTAACGGCGTGGGTATATAGTT	1280	1352	1230	1282	1	supercont1.2862	EMPG_14248	915	1948	None	2715	290	15568	No_constitutive_exon_found_in_species
AGGATATACATGTCATTTTGAAATGCGCTGGTGCTAATTCGGGGTATTAGAT	75338	75436	75486	75434	-1	supercont1.2862	EMPG_14273	72863	75888	None	2715	290	15568	No_constitutive_exon_found_in_species
TTTCTGGGCTGAGCAAATAACAAACCCGATGCTGACTAGGGGAAATCCAGCT	34809	35168	34759	34811	1	supercont1.649	EMPG_10542	33300	35271	None	2715	290	15568	No_constitutive_exon_found_in_species
AAACTGGTCGGTTTTATTAGCTATCAAAGCTGACGATAGGGGATCAAAAGCC	37872	40144	37822	37874	1	supercont1.649	EMPG_10543	36963	40144	None	2715	290	15568	No_constitutive_exon_found_in_species
TAAACGTCCAGATAATTCAGGACCAACGCTAACAAAGGGGGAAACTGCAGGT	59157	59436	59486	59434	-1	supercont1.649	EMPG_10550	58330	59694	None	2715	290	15568	No_constitutive_exon_found_in_species
TGGTGGTTAATGCGAAAATTCCGTTAACATATCTTTTTTGGGGGGGTTAGAA	7226	7472	7176	7228	1	supercont1.892	EMPG_10940	6412	9424	None	2715	290	15568	No_constitutive_exon_found_in_species
ACTACAGCGTGCCATGACCGCTGACCGTTTCCTAGGGCCTAAGCGGGAAGAA	13389	13474	13339	13391	1	supercont1.892	EMPG_10942	12848	15846	None	2715	290	15568	No_constitutive_exon_found_in_species
TCGCGGTCACGAAGGAAACCACTCAGTTCTAACAAGGGAAAAATAAACAGCG	55225	55293	55343	55291	-1	supercont1.892	EMPG_10957	54755	58795	None	2715	290	15568	No_constitutive_exon_found_in_species
GAGTTAAATTTCTCCGGTGGTACCATGATCCTAATAAAAATCGGGAATAGGG	28335	28360	28285	28337	1	supercont1.1357	EMPG_11738	27605	29330	None	2715	290	15568	No_constitutive_exon_found_in_species
CTTTTTTGTTTCAAATGGAAGGAATATCCGATCTAATAGCACGGGAATAGTA	91193	91480	91143	91195	1	supercont1.1357	EMPG_11753	89991	91615	None	2715	290	15568	No_constitutive_exon_found_in_species
TCTTTTGATAAGGACGGATGGCTAACTGCTCGTGCGAGCCTGGGAAATAGGC	19726	19795	19676	19728	1	supercont1.394	EMPG_10082	19334	20834	None	2715	290	15568	No_constitutive_exon_found_in_species
GTAATCCAACAAAAACCCCTTAATCAAAGGCTTCAACTAACAGGGTACAGCG	41447	41532	41582	41530	-1	supercont1.394	EMPG_10086	38588	42766	None	2715	290	15568	No_constitutive_exon_found_in_species
AAACCGTACACTGCGCCTGTTGTTCTGTGTTTACTAATAGGTACGGGAAGGA	26482	26765	26432	26484	1	supercont1.2985	EMPG_14636	26383	31209	None	2715	290	15568	No_constitutive_exon_found_in_species
TGTGTATTACTCAATCTGGTTATCTAAACTAGCATTTTGGGTGACAACAGGC	49267	49437	49217	49269	1	supercont1.1409	EMPG_11857	48931	51399	None	2715	290	15568	No_constitutive_exon_found_in_species
TTTGCAATAGCTTTGGCACTTCACAGAAAACCTCCTTAATTGGGTACAAGAA	74031	74153	74203	74151	-1	supercont1.267	EMPG_09839	73496	75594	None	2715	290	15568	No_constitutive_exon_found_in_species
AAGATGACATCGGGCTGTGTTTGCGGGAACGTGCTAAATGGGGTTTGAAGAC	9056	9261	9006	9058	1	supercont1.624	EMPG_10446	8221	12342	None	2715	290	15568	No_constitutive_exon_found_in_species
CACGGCCATCCTGTCCCTCTCCGGGAAGGCATGCGATGTCTATGGGACAGAT	23574	23992	24042	23990	-1	supercont1.624	EMPG_10449	21124	24299	None	2715	290	15568	No_constitutive_exon_found_in_species
GGTCGCGTGAACCATACTTTGTTTGCATGCGGCTGATGCTTGGGATATAGCC	74487	74902	74952	74900	-1	supercont1.624	EMPG_10467	71817	75568	None	2715	290	15568	No_constitutive_exon_found_in_species
CGTCCTGGAAGACGAAACAAGATACGTCGAGGATGAAGATGGGAATTTAGTA	38404	38422	38354	38406	1	supercont1.1024	EMPG_11288	37521	38422	None	2715	290	15568	No_constitutive_exon_found_in_species
GGAAATAAGGAGCAAATAGCTAATAAATACCCCGGGTCCGGGAATGACAGCT	43061	43170	43011	43063	1	supercont1.3089	EMPG_15011	42503	44126	None	2715	290	15568	No_constitutive_exon_found_in_species
ATTCGACACTGTACGAAACCAGTATATCCAAAAGCTAATTTGGGGTGTAGAT	78196	78259	78146	78198	1	supercont1.3089	EMPG_15025	77145	81701	None	2715	290	15568	No_constitutive_exon_found_in_species
TTAGCATGAACTTCTCTAATTACGTGCTGATATCCCAAAACGGGAACTAGCT	81119	81194	81069	81121	1	supercont1.3340	EMPG_16179	80885	83782	None	2715	290	15568	No_constitutive_exon_found_in_species
TGGGCTCAAATGCACACGTGTGGTACAATCCGCGACTAATGGGTTGGTAGCA	37880	38013	37830	37882	1	supercont1.3368	EMPG_16308	36900	39259	None	2715	290	15568	No_constitutive_exon_found_in_species
AATTCCATGATTGCCCATATGTAATTCTAATTTGTGTAATTGTAGGGGAGTC	50905	51168	50855	50907	1	supercont1.3368	EMPG_16313	50029	54092	None	2715	290	15568	No_constitutive_exon_found_in_species
AAGTTCGGGCACTTTTATATCCATTGAAGACAAACCGCTAATGGGTGTAGAT	52925	52982	52875	52927	1	supercont1.3368	EMPG_16313	50029	54092	None	2715	290	15568	No_constitutive_exon_found_in_species
TTTATTTCCCATCTTTCAACTCACTGTTTAGTGGCTAATTAAAAGGGCAGAT	70826	71180	71230	71178	-1	supercont1.3368	EMPG_16320	69351	72501	None	2715	290	15568	No_constitutive_exon_found_in_species
ATGGGATGAAATATTTCGGTTGTACTGATATGAATTTGCGGGAATCGCAGCG	80213	80309	80163	80215	1	supercont1.3368	EMPG_16325	79971	81811	None	2715	290	15568	No_constitutive_exon_found_in_species
GTTTCCCGGATATTATTCTTCCTGGGGATAGACTGACTGGGTGGGAGCAGAA	67422	67668	67372	67424	1	supercont1.187	EMPG_09539	66931	68398	None	2715	290	15568	No_constitutive_exon_found_in_species
ACCAAAACACACGAGATCATGTCATTTCTCCCACTAACATGGGTATGTAGTC	75220	75508	75170	75222	1	supercont1.3218	EMPG_15576	74146	75877	None	2715	290	15568	No_constitutive_exon_found_in_species
ATTTATATTATCGTTTAATTTAAAGGCCAATTTACTGACAGGGCTGGTAGTG	835	996	785	837	1	supercont1.3525	EMPG_17005	715	2599	None	2715	290	15568	No_constitutive_exon_found_in_species
TGATTGAATGATTCTTTAGTGTATCATACTCACACAATTTGGGTGTATAGGC	29630	29682	29732	29680	-1	supercont1.1425	EMPG_11911	27164	29831	None	2715	290	15568	No_constitutive_exon_found_in_species
GTTTGTTCCTAACGTTAGTTTACATTCGCTGCTAACAGCTTTGGGGATAGAC	38007	38462	37957	38009	1	supercont1.1425	EMPG_11915	37778	38462	None	2715	290	15568	No_constitutive_exon_found_in_species
AACGTAGAATGAATATCCTGACTTTTTTTTTGTGTCGGGGTGGAATGTAGAT	10445	10569	10619	10567	-1	supercont1.542	EMPG_10274	6750	11005	None	2715	290	15568	No_constitutive_exon_found_in_species
CGCCACATTTTAATCCCTTTCAAATCCCCCTCATTTACCCCGGGAATTAGGA	77276	77356	77406	77354	-1	supercont1.3073	EMPG_14964	76523	78005	None	2715	290	15568	No_constitutive_exon_found_in_species
AACTGGCAGCGCTTGGTATCGGCACCAACCGTATCTACGGGACAGACCAGAT	28549	28849	28899	28847	-1	supercont1.294	EMPG_09906	26706	29317	None	2715	290	15568	No_constitutive_exon_found_in_species
CTTTTCCATCACAGAATGCAATCATTCTAACTCAAAACCTTCGGGAACAGCC	41863	42038	41813	41865	1	supercont1.294	EMPG_09910	39566	47316	None	2715	290	15568	No_constitutive_exon_found_in_species
TTGGTGTCCATAAGTTATAGTGGACAATGCTAAAGTTTTTGGGGTGTTAGTT	56365	56751	56801	56749	-1	supercont1.294	EMPG_09912	55546	57398	None	2715	290	15568	No_constitutive_exon_found_in_species
ACATAGTTTGAATAAACCTCAAGAGCCTCCCATATCTGCTTGGGGGAAAGGT	14100	15881	15931	15879	-1	supercont1.2281	EMPG_13116	14100	16641	None	2715	290	15568	No_constitutive_exon_found_in_species
TGGGGGCTATTATGCGAAAAAACTAATCCTGCGACTTGCTCTGGGGATAGAT	37526	37606	37476	37528	1	supercont1.2281	EMPG_13123	37011	39294	None	2715	290	15568	No_constitutive_exon_found_in_species
AACATCACTGACTATTCCAGGGGTATATTTAAGTGACTTGGGGGGCTCAGCA	16836	16959	16786	16838	1	supercont1.3289	EMPG_15854	16351	16959	None	2715	290	15568	No_constitutive_exon_found_in_species
CAAATATTTGAGTAAAGGGCATACCTGCTGATTCCTGATGGGATAAATAGTC	57968	58096	58146	58094	-1	supercont1.3035	EMPG_14811	57740	58595	None	2715	290	15568	No_constitutive_exon_found_in_species
GGGTCACCGGAGGAAATAATCCCGTGGCAACAACTGCAAGCATGGGACAGCC	11502	11995	11452	11504	1	supercont1.2441	EMPG_13397	8690	13137	None	2715	290	15568	No_constitutive_exon_found_in_species
GGAGCCATTTTCCAGAAAAATTATTCATTGACGTTCGGGCGCATAAATAGGC	25332	25363	25413	25361	-1	supercont1.2441	EMPG_13399	24650	25470	None	2715	290	15568	No_constitutive_exon_found_in_species
TTCACAGGACTTTTTAACAACCATTTCATTGACTAACATGGGAATGACAGGC	37392	38330	38380	38328	-1	supercont1.2441	EMPG_13404	37392	39329	None	2715	290	15568	No_constitutive_exon_found_in_species
CCTTTATGATTCTGATGCTCATGCTGGGTTTCTAACCGTTGTGGGTGCAGTA	49705	50038	49655	49707	1	supercont1.1716	EMPG_12403	49445	50722	None	2715	290	15568	No_constitutive_exon_found_in_species
CAATGCACTTATCCTGTAGGCATCCTACGAGAATAATGGAATTGGGACAGTA	12227	12303	12353	12301	-1	supercont1.1630	EMPG_12218	12227	12609	None	2715	290	15568	No_constitutive_exon_found_in_species
CGTCGTTAAGGGTTGCCTGCCACTTGCTAGATTTCTTACCAATGGGATAGGT	21394	21703	21344	21396	1	supercont1.1630	EMPG_12222	20705	22763	None	2715	290	15568	No_constitutive_exon_found_in_species
GTACTAACCGTGTAGCAATCCTCTAGCAACTTAGCTAACGGGAATGCTAGAA	40442	41080	41130	41078	-1	supercont1.3458	EMPG_16656	40442	41489	None	2715	290	15568	No_constitutive_exon_found_in_species
TATTGGAAGCGGTAGGGACATATGCTCATCAGCGTCACTGGGACAAACAGAA	7861	8167	8217	8165	-1	supercont1.3515	EMPG_16927	7861	8589	None	2715	290	15568	No_constitutive_exon_found_in_species
CCATCAATTCCAGAGCATCACACGAGCACTAACACGCTGGGAATAAATAGGC	6786	6911	6736	6788	1	supercont1.2575	EMPG_13608	4749	6911	None	2715	290	15568	No_constitutive_exon_found_in_species
AGGCCTATTCAGCTGGTTCTGTATAGAGCCAGACTGAAGGGGCTAAATAGCA	20630	21723	20580	20632	1	supercont1.2575	EMPG_13612	20107	23317	None	2715	290	15568	No_constitutive_exon_found_in_species
TAGGATCTTGCAAAGAACTGCATTTCGTGCCATAGCTAACAAGGGACCAGGC	31231	33383	31181	31233	1	supercont1.2575	EMPG_13615	30023	33383	None	2715	290	15568	No_constitutive_exon_found_in_species
GTCCAGATCCCCGTACTGCCCCTCCCACGAGGCTAACTGGGGTTGGACAGCA	63100	63307	63357	63305	-1	supercont1.2575	EMPG_13623	61728	63931	None	2715	290	15568	No_constitutive_exon_found_in_species
TAAGTGAAGCCACATGTTCGTCTGCAGTTTGGTGCTAAACAAGGGACCAGGC	57339	57498	57289	57341	1	supercont1.1419	EMPG_11898	57074	59503	None	2715	290	15568	No_constitutive_exon_found_in_species
AGCTTTGGTTTTATCTTCTTAACTCATAGTTATGCTAATCGGGAGGGTAGAC	30593	31039	31089	31037	-1	supercont1.1398	EMPG_11815	30593	31527	None	2715	290	15568	No_constitutive_exon_found_in_species
CCTTTAAAAGCATGAATTCCTCAAAAATATCACTACTAACTGGGATGTAGCG	36040	36246	36296	36244	-1	supercont1.1398	EMPG_11817	35222	42955	None	2715	290	15568	No_constitutive_exon_found_in_species
CAAAAAACAAAACAAAACCTGCATTAACTAACCATTCTGCTGGGTGATAGGG	537	632	682	630	-1	supercont1.3547	EMPG_17112	537	1927	None	2715	290	15568	No_constitutive_exon_found_in_species
AGTGATATGACAGCCCTTTTGATTTTCTCTTTACATATGAATCGGGACAGTA	3157	3310	3107	3159	1	supercont1.3547	EMPG_17113	2677	3310	None	2715	290	15568	No_constitutive_exon_found_in_species
GTACTTCTTATTCCTATAACTTGAAGTTGGTATGCTAATTGAGGGTCAAGGA	47572	47695	47745	47693	-1	supercont1.889	EMPG_10926	47572	48850	None	2715	290	15568	No_constitutive_exon_found_in_species
TCGTCACACATGGAAGGAATACATCCGCGGTATTCACGAAGGGTGGTTAGGA	41365	42421	42471	42419	-1	supercont1.3333	EMPG_16130	41365	43109	None	2715	290	15568	No_constitutive_exon_found_in_species
TAGCGGGCTAGTGCACACTCCTTATGTATAGCTAACTATTGTACGGGTAGGT	38948	39140	39190	39138	-1	supercont1.2297	EMPG_13182	37544	40775	None	2715	290	15568	No_constitutive_exon_found_in_species
TTCGATTTTCCGAGGAAAGAAGTGTTGATTATCTGACCTTGTTGGGATAGAT	61015	61172	60965	61017	1	supercont1.791	EMPG_10774	60842	62561	None	2715	290	15568	No_constitutive_exon_found_in_species
CGAATACACCTCACCGCTAGTGGCTAACGCATCCATGTGTGGGTGTATAGGT	62686	63013	62636	62688	1	supercont1.2167	EMPG_12983	61290	63464	None	2715	290	15568	No_constitutive_exon_found_in_species
ATGATGTGCGCATTATTTATTATTTAGTTGATGAGCTGACTGGGAAATAGAT	28931	28994	28881	28933	1	supercont1.477	EMPG_10177	28616	31024	None	2715	290	15568	No_constitutive_exon_found_in_species
AAAAGTGCTCCTCGAGCACTTATATTTTAGCAATAGCTAACAGAGGGCAGAC	41283	41329	41233	41285	1	supercont1.477	EMPG_10181	39192	41860	None	2715	290	15568	No_constitutive_exon_found_in_species
CTCTGATTGATGTTGTTTGGGAAAATTTGGATCTAACTCCGGGTATATAGGG	58532	58580	58630	58578	-1	supercont1.477	EMPG_10184	58078	58818	None	2715	290	15568	No_constitutive_exon_found_in_species
GTTCAGAACGGACTTGGAGCATGACCGATTGGGACTGACCCTGGGAATAGCA	42411	42722	42772	42720	-1	supercont1.821	EMPG_10799	39763	42864	None	2715	290	15568	No_constitutive_exon_found_in_species
CCCTCCATCCAGACCCCCCGAGTTTTACATCGCTAAATCGTGGGGAATAGCT	14509	14778	14828	14776	-1	supercont1.1321	EMPG_11648	13041	15107	None	2715	290	15568	No_constitutive_exon_found_in_species
CCCATGACGGCGACGGGGCACTTTGGAAAACAGACACTTACGGGCAATAGGG	14215	14247	14297	14245	-1	supercont1.1321	EMPG_11648	13041	15107	None	2715	290	15568	No_constitutive_exon_found_in_species
AAGATTCTATGGAAATTTTTTGTCGTTTTGCTGATTTAGGGGAATCATAGAA	13677	13883	13933	13881	-1	supercont1.1321	EMPG_11648	13041	15107	None	2715	290	15568	No_constitutive_exon_found_in_species
ATGTTCCCGGTGCTGGTACCGGTGCGAGACAGAACGGGGAAGAAGGGCAGGA	5297	5410	5460	5408	-1	supercont1.3391	EMPG_16413	4828	7057	None	2715	290	15568	No_constitutive_exon_found_in_species
GCGATGCGATGCGGGGGTGGCTGACTGATTGATTGATTTATGTGGGATAGTT	4828	4884	4934	4882	-1	supercont1.3391	EMPG_16413	4828	7057	None	2715	290	15568	No_constitutive_exon_found_in_species
CCCCACTCTTTCTTCGTGCCCTGGTCGGTGTACTAATTGTGGGCGACTAGAT	48184	48561	48611	48559	-1	supercont1.3460	EMPG_16686	47057	49685	None	2715	290	15568	No_constitutive_exon_found_in_species
TTGCACTCCCCAATGTCCCCAATGCCCCATCCGCCGCTCCGGGGCTTGAGTC	46559	46596	46646	46594	-1	supercont1.3297	EMPG_15935	43499	48105	None	2715	290	15568	No_constitutive_exon_found_in_species
GTAAGTACATTCATGTCCCATGGCGTTGGTTTTGCTAACCAGGGTGCTAGAT	27887	28040	28090	28038	-1	supercont1.3503	EMPG_16877	26022	29009	None	2715	290	15568	No_constitutive_exon_found_in_species
GGCTCTTTATTTTTTATTTTTTTTCTAAACTGTATTGTACGTACAGGGAGAA	1921	2198	2248	2196	-1	supercont1.393	EMPG_10069	777	2601	None	2715	290	15568	No_constitutive_exon_found_in_species
TGTGATTATTTTATAGATATGACGCTAATATTTGGTGCATCATCAGGGAGAG	29616	29697	29747	29695	-1	supercont1.1002	EMPG_11211	29360	31446	None	2715	290	15568	No_constitutive_exon_found_in_species
ACCCTTTTGCAAAAGAAATTATTCTGTAGCTAACTAATGGGGGTGGACAGTG	33378	33514	33564	33512	-1	supercont1.1002	EMPG_11212	32519	33795	None	2715	290	15568	No_constitutive_exon_found_in_species
CATCTTAAAATTTGTCGATAATTGGTTTGAGTATTAATGCGTTAGGGTAGCC	21452	21921	21971	21919	-1	supercont1.2995	EMPG_14685	20851	22496	None	2715	290	15568	No_constitutive_exon_found_in_species
GGAAAAATTGTCCATGAAATATCATAGCCGGTGAGCTAACGGGGCAATAGGA	52308	52390	52440	52388	-1	supercont1.2995	EMPG_14695	51230	53378	None	2715	290	15568	No_constitutive_exon_found_in_species
TAAGGAAACGCTGCACAACTCTAGTACATAATACTGATTACTGGGGATAGTG	30764	30960	30714	30766	1	supercont1.1789	EMPG_12483	30429	31796	None	2715	290	15568	No_constitutive_exon_found_in_species
GGTCATTGACGCTAACGACTACTTTCTACGATACTATTCGGGCAAAATAGTG	31463	31796	31413	31465	1	supercont1.1789	EMPG_12483	30429	31796	None	2715	290	15568	No_constitutive_exon_found_in_species
CCCTCACATCATTCGCCTTCAACGCCAAGTTTCCTTTTTTGGGGATAAAGAA	53364	53618	53668	53616	-1	supercont1.1789	EMPG_12490	53364	54333	None	2715	290	15568	No_constitutive_exon_found_in_species
GCCACCGATTGTTGCCTTGTGAGTGGGACTGTTGCTGATGGGATAAATAGTG	2313	2398	2448	2396	-1	supercont1.2544	EMPG_13538	590	3052	None	2715	290	15568	No_constitutive_exon_found_in_species
ATTATTGTTTATCTGTGCGGATTTATTGACGATGCCCGGGAGGGTTATAGGT	27978	28068	28118	28066	-1	supercont1.2715	EMPG_13854	27142	28601	None	2715	290	15568	No_constitutive_exon_found_in_species
ACCCCTGTGTTCGAATATGAGGTTAAATTTGTCTGATTTACTGGGAACAGTT	15511	15606	15461	15513	1	supercont1.1684	EMPG_12321	14780	15606	None	2715	290	15568	No_constitutive_exon_found_in_species
CTGTTTGGGCTTTCCTTGTATTCTTTTCTCTGACTTAACATGGGACACAGAG	37325	38006	38056	38004	-1	supercont1.1684	EMPG_12332	37325	41660	None	2715	290	15568	No_constitutive_exon_found_in_species
GGCACTGCAAATGGAGACAAGAACTTCTCAAGTGGCTGTGTGATGGGCAGGG	7216	7425	7475	7423	-1	supercont1.2287	EMPG_13137	6702	8088	None	2715	290	15568	No_constitutive_exon_found_in_species
TTTCCATTTTGGTTTGCTGAAGCTAATGTGACCGGTGTGATGGGATATAGTA	6357	6964	6307	6359	1	supercont1.1353	EMPG_11704	5877	7702	None	2715	290	15568	No_constitutive_exon_found_in_species
CTCCATCCTGATATAGAGATACTTGCTAATTCTGACTGTGGGGAATATAGTG	9285	9889	9939	9887	-1	supercont1.1353	EMPG_11705	8886	11054	None	2715	290	15568	No_constitutive_exon_found_in_species
GAAATCTTGCGTTTTAAATCGTTAACAGTTGCCAACACTCGATGGGACAGAT	35973	36318	36368	36316	-1	supercont1.1353	EMPG_11721	35973	36728	None	2715	290	15568	No_constitutive_exon_found_in_species
TCTTGATATTCTTCCTTAAAGTCTAATCCATAATGACTGATGGGTAATAGGG	12773	13068	13118	13066	-1	supercont1.2116	EMPG_12884	11678	13571	None	2715	290	15568	No_constitutive_exon_found_in_species
TTCCTCGCGAACTGATCAAGTTCGCCAAGTGCTAATCAATTGGGATATAGCT	7770	8115	7720	7772	1	supercont1.3249	EMPG_15696	7408	8115	None	2715	290	15568	No_constitutive_exon_found_in_species
CCAATCTATGTATAACTTTTCTTTCTTGACTAACGGGGGGAGGATTACAGTT	26280	26982	26230	26282	1	supercont1.1560	EMPG_12125	25629	27233	None	2715	290	15568	No_constitutive_exon_found_in_species
CGACTTAAAACCTGCCACGGGTAATTGGCTAACAACACGGGATTGAATAGGT	16745	16778	16828	16776	-1	supercont1.292	EMPG_09885	16150	17062	None	2715	290	15568	No_constitutive_exon_found_in_species
TCTATTTAACAAACTTGCGTTAATTTACTAATGACGGCTGGGCTGGGCAGAA	7215	7289	7165	7217	1	supercont1.1014	EMPG_11244	6628	8990	None	2715	290	15568	No_constitutive_exon_found_in_species
ACAAAATCATGCTCATAAATTTTACCCATCCCACATACTGACAAAGGGAGCA	7923	8363	7873	7925	1	supercont1.1014	EMPG_11244	6628	8990	None	2715	290	15568	No_constitutive_exon_found_in_species
CTTCATATTTGTCCACGTCCGGCCCTTTCGCTAACTTCTGACTGGGATAGGT	18984	20694	20744	20692	-1	supercont1.1014	EMPG_11247	18984	21017	None	2715	290	15568	No_constitutive_exon_found_in_species
CCCTGGCTCTAGGCATACATGTTTCGTTGCCTCGATGACGCATGGGTGAGCC	34344	34383	34433	34381	-1	supercont1.1014	EMPG_11253	34026	35560	None	2715	290	15568	No_constitutive_exon_found_in_species
TCTAGAAGAATCTGATCCAAGATCCTGGAGGTTTCCGTTCATGGGTTGAGGC	34256	34292	34342	34290	-1	supercont1.1014	EMPG_11253	34026	35560	None	2715	290	15568	No_constitutive_exon_found_in_species
ACAAAAGAGAGACTATGGCTGACATTTCAATTTTTTGGGGACGATAATAGGG	9454	9638	9688	9636	-1	supercont1.2381	EMPG_13304	9240	9837	None	2715	290	15568	No_constitutive_exon_found_in_species
TTCTCCCACGCTCTTTATACCCGGGTCCCACTAGCTAACTGGGATGACAGTT	25661	29688	29738	29686	-1	supercont1.2957	EMPG_14550	14105	30049	None	2715	290	15568	No_constitutive_exon_found_in_species
TTTTTATTTGGGTGAATTTACGGTAGACTAACCTACGGTGGGGAAAATAGCC	32010	32067	32117	32065	-1	supercont1.2957	EMPG_14551	31193	33842	None	2715	290	15568	No_constitutive_exon_found_in_species
GAGGCAAGAGCCACTTTTGGACTGACTTGGAGTACTTTTATGGGACATAGGT	19555	19660	19710	19658	-1	supercont1.1613	EMPG_12156	19412	19946	None	2715	290	15568	No_constitutive_exon_found_in_species
TCTATGCATTTATCTGTTGTTACTAATCGTAACTGTCTTTCGGGTGACAGTT	21551	21956	21501	21553	1	supercont1.226	EMPG_09647	20266	23143	None	2715	290	15568	No_constitutive_exon_found_in_species
GCTATTTCACTCATTAGCTAACCTGTTGTTCCTTTTTCTTTGCGGGGTAGGA	9025	9412	8975	9027	1	supercont1.3474	EMPG_16750	6543	9412	None	2715	290	15568	No_constitutive_exon_found_in_species
AACTGAAGTGCCTCTTGGTGATGTGAGAGCTAATAGGGGTCGTAAAACAGGG	41840	41893	41943	41891	-1	supercont1.2960	EMPG_14576	41672	45152	None	2715	290	15568	No_constitutive_exon_found_in_species
TCAAGGCATACAATGCTTTCAGTAGCGGCCCTGCAAGGGGTGAGTGCAAGAG	19637	19886	19587	19639	1	supercont1.550	EMPG_10309	18491	19886	None	2715	290	15568	No_constitutive_exon_found_in_species
GTGACTGCGCATTTGGGATGTGGTTGATTTAAGGCTGAGTGGGGAACCAGTT	26407	26623	26673	26621	-1	supercont1.550	EMPG_10311	25042	27036	None	2715	290	15568	No_constitutive_exon_found_in_species
GGTCTTGAACATTGTTCCAGGAGAAGTCGTGTTACTGACAGTGGGAATAGTA	27764	27935	27985	27933	-1	supercont1.550	EMPG_10312	27764	33742	None	2715	290	15568	No_constitutive_exon_found_in_species
AGCGGTAAACTCAGCTTTACATCCAGAAACTGATGCGGGTGGGATTATAGAT	11604	12311	12361	12309	-1	supercont1.1485	EMPG_11981	10724	14673	None	2715	290	15568	No_constitutive_exon_found_in_species
ACTAGCCGTGGTAGCTTCCCGCCGTTCAGTGCTGACAAGGGGGAATTGAGGT	17771	17914	17721	17773	1	supercont1.591	EMPG_10376	16957	22185	None	2715	290	15568	No_constitutive_exon_found_in_species
GAGCGCTCTAGGCAGTTTCTGGAAAATGGGATGTGCTGATATGGGTATAGCG	17993	18306	17943	17995	1	supercont1.591	EMPG_10376	16957	22185	None	2715	290	15568	No_constitutive_exon_found_in_species
AGCTAGCTATTCTTAGTCAAGAAGCAACTTCTGATCGGGTTCAAATAAAGGC	41042	41113	41163	41111	-1	supercont1.591	EMPG_10382	39973	41521	None	2715	290	15568	No_constitutive_exon_found_in_species
ATTGTAAAACGCAATATTAACTTCTGACACTGTTGGCGTGGGGATTACAGGA	13565	13744	13515	13567	1	supercont1.2937	EMPG_14477	11491	13744	None	2715	290	15568	No_constitutive_exon_found_in_species
TTTCTTTTTAAATCTTTCCTGCTCTTACTAATATTCGGGGGAAAAAATAGGT	43364	43501	43551	43499	-1	supercont1.1811	EMPG_12530	43364	45432	None	2715	290	15568	No_constitutive_exon_found_in_species
CCCGAATCCTCCTCTCCTTGTGCTGAAGTAGACGAATTCGGGAACGAAAGGG	6326	6864	6276	6328	1	supercont1.3520	EMPG_16961	6206	6864	None	2715	290	15568	No_constitutive_exon_found_in_species
CAACGCCAAAACTCCCACACGCAGGTTCTCTATTTCTAATGGGCATATAGCT	32215	32400	32165	32217	1	supercont1.883	EMPG_10908	31055	35370	None	2715	290	15568	No_constitutive_exon_found_in_species
TTTTGACGATAGCCGGTAACTAAATAACGATCGTTGTGCGGGAAAAACAGGA	10708	11015	11065	11013	-1	supercont1.3353	EMPG_16232	10708	11710	None	2715	290	15568	No_constitutive_exon_found_in_species
GGGCTATTTCAAGCAAGGATCTGGGAACATCGGAGCTAACCTAGGGGTAGAT	40123	40193	40073	40125	1	supercont1.3353	EMPG_16244	39911	42665	None	2715	290	15568	No_constitutive_exon_found_in_species
CCGCATCTCACGAGTAAGGTTTTGTGCTGAGAGTGATCCACTGGGAGCAGAT	12764	13513	12714	12766	1	supercont1.2588	EMPG_13655	12345	14811	None	2715	290	15568	No_constitutive_exon_found_in_species
TTATTTTTTAAAGCATGTTAAGTAAAAGTGTTTCTAACGGGACGGAACAGGC	13586	13731	13536	13588	1	supercont1.2588	EMPG_13655	12345	14811	None	2715	290	15568	No_constitutive_exon_found_in_species
CGTCGGATGTGACTTTTAGAACTACGCCTGACCATGGGGCTTGAGAGCAGAA	2228	2305	2355	2303	-1	supercont1.3319	EMPG_16015	710	2612	None	2715	290	15568	No_constitutive_exon_found_in_species
CCTTTTGCTGAAGTTCTTACGGAACGGGGTTACTGACTGTTGCGGGGTAGGG	22220	23327	23377	23325	-1	supercont1.341	EMPG_09974	22220	23650	None	2715	290	15568	No_constitutive_exon_found_in_species
TCACCCCTCTTCGCGAATGCACAGCTAACAAAACAAAACCAACGGGATAGGT	5958	5978	5908	5960	1	supercont1.142	EMPG_09417	5697	7246	None	2715	290	15568	No_constitutive_exon_found_in_species
GGGACTGGAAAATAACCTGGACGTATGGACTAATGTCGACGGGCAACTAGAC	34663	34784	34613	34665	1	supercont1.142	EMPG_09428	34552	37293	None	2715	290	15568	No_constitutive_exon_found_in_species
TTCAACCATGTACTGAGTTGAGATATATAAACTAATATTCGACGGGATAGAC	21122	21275	21072	21124	1	supercont1.3164	EMPG_15396	18928	27827	None	2715	290	15568	No_constitutive_exon_found_in_species
GCTTTATCCCAACTTGTTGAACGAAATATAATAACGCAAAGGGAATATAGGA	32364	32408	32458	32406	-1	supercont1.3112	EMPG_15140	31774	35019	None	2715	290	15568	No_constitutive_exon_found_in_species
AATGCCTGTTTCCTCTCGAATGTCCACTAACAGCCGGTTGGGGGATTTAGAG	33248	33282	33198	33250	1	supercont1.1648	EMPG_12282	32993	33712	None	2715	290	15568	No_constitutive_exon_found_in_species
CATGTTCGTCCGTTTCGAAGGTATGGCTTGGTTGCTCACGGGAAATCCAGTT	33601	33712	33551	33603	1	supercont1.1648	EMPG_12282	32993	33712	None	2715	290	15568	No_constitutive_exon_found_in_species
TGGATGAAATTTTAAACATGGATGGTGGTTCTGACAAATGGGTGAATCAGGT	17566	17690	17516	17568	1	supercont1.3247	EMPG_15681	17249	18104	None	2715	290	15568	No_constitutive_exon_found_in_species
CGTCGCAAAAGAAAAACAAAAAATACACAGCTAACACAGGGGTAATATAGAT	10298	10605	10248	10300	1	supercont1.2668	EMPG_13766	9954	11224	None	2715	290	15568	No_constitutive_exon_found_in_species
AGGCTACTACTTGAGGATGTCGAAGCTAATAATGCCCCCCGGGTCAATAGGT	11537	12082	11487	11539	1	supercont1.3350	EMPG_16213	11315	12082	None	2715	290	15568	No_constitutive_exon_found_in_species
CTTTTTTTTAAGGCACACTTTTTCTGATGAATTGGTTTGGGGAATACTAGAT	6886	7201	7251	7199	-1	supercont1.1017	EMPG_11262	6728	8058	None	2715	290	15568	No_constitutive_exon_found_in_species
GTCGTCTAATGTCCTTTCCTTTATGCTAATAGGGGGGGATAAACAAATAGGA	13624	13739	13789	13737	-1	supercont1.1017	EMPG_11265	12368	14239	None	2715	290	15568	No_constitutive_exon_found_in_species
TCTCCGAGCGCATGTTGTTATCGAGGTTGGTTGACTAATTGGGTTAACAGGC	18901	19038	19088	19036	-1	supercont1.3690	EMPG_17810	17284	19826	None	2715	290	15568	No_constitutive_exon_found_in_species
AGTTGCGGGATATGCGGGAATTCGAAATAACTAATAGTCGCGGGATATAGAC	36858	37094	37144	37092	-1	supercont1.1378	EMPG_11794	36148	37452	None	2715	290	15568	No_constitutive_exon_found_in_species
CCTCCCGCAAAAAGAATTTCACCTCTAACACACCCCGGGTGGGACATCAGGG	1551	1848	1898	1846	-1	supercont1.738	EMPG_10672	1551	2961	None	2715	290	15568	No_constitutive_exon_found_in_species
CTCCGTAATGCTCCTTTTTTCATTTAACTTTGCTAATTTTCTACGGGAAGGC	15976	16056	16106	16054	-1	supercont1.2645	EMPG_13743	13811	16794	None	2715	290	15568	No_constitutive_exon_found_in_species
GGTCTTTGGCACGAAAATATTGGTTTTGTACTAACATGGGAAAATCATAGCT	13811	15374	15424	15372	-1	supercont1.2645	EMPG_13743	13811	16794	None	2715	290	15568	No_constitutive_exon_found_in_species
AAGTCATTTATCCCCTCTGCGAAAGACTTGCAGTGCCTAACAACGGGCAGAT	5391	5583	5341	5393	1	supercont1.2728	EMPG_13925	4706	7075	None	2715	290	15568	No_constitutive_exon_found_in_species
GGTAAGCGCTGGTGAGGAGGCGAGGAAAGCGTTTGAGGAAGGGGGTTGAGGA	6925	7184	7234	7182	-1	supercont1.1622	EMPG_12208	6925	7407	None	2715	290	15568	No_constitutive_exon_found_in_species
CTTCCGCAAAAGACCCGTGCTGAACTGAACTGACTGGGAAAAAACAACAGAT	11909	12001	11859	11911	1	supercont1.156	EMPG_09445	10048	12001	None	2715	290	15568	No_constitutive_exon_found_in_species
CCCAAATGACGATTGAATATCTCCTAATTCATATGTGGGCATGAAAACAGTA	28499	28650	28700	28648	-1	supercont1.3104	EMPG_15101	26927	28812	None	2715	290	15568	No_constitutive_exon_found_in_species
CTCTTTGTTTTGTTATTATAAGCCAATGCTAATAAGGGATTTGGGAATAGGT	17123	17149	17199	17147	-1	supercont1.109	EMPG_09379	15860	17510	None	2715	290	15568	No_constitutive_exon_found_in_species
GTCCAAGACTACTAGACTCGTGCAGGATGCTGATTAACAAGGGAGCACAGTG	4792	5094	5144	5092	-1	supercont1.636	EMPG_10524	1678	5189	None	2715	290	15568	No_constitutive_exon_found_in_species
CAAAACGGAGCCCGCCCAGGCGTCACAGCCAGCCCCTGGAAACAGGGAAGAG	4361	4369	4419	4367	-1	supercont1.860	EMPG_10869	3272	5360	None	2715	290	15568	No_constitutive_exon_found_in_species
TGCATGGTTCTATTTTCCAATGACTCGCTAACGTTTTGGTGGACAGGGAGCA	6370	6408	6320	6372	1	supercont1.860	EMPG_10870	5854	6643	None	2715	290	15568	No_constitutive_exon_found_in_species
TGGATGAAGACTTTTTTATCACTTGTGTGGTTCTAATGCATTGGGAACAGCT	26190	26354	26404	26352	-1	supercont1.3026	EMPG_14765	25288	26944	None	2715	290	15568	No_constitutive_exon_found_in_species
CGTTGCTTGGAGGCTAATTAGTTCCTGGTTTGGGGGGGAGGGAAAACTAGTC	2392	2441	2342	2394	1	supercont1.2440	EMPG_13386	2174	4525	None	2715	290	15568	No_constitutive_exon_found_in_species
AATCGACTACGCCCCTTATGATTGAAATATGTTGCTAATACTTGGGAAAGGA	16934	16999	17049	16997	-1	supercont1.1649	EMPG_12291	14255	17195	None	2715	290	15568	No_constitutive_exon_found_in_species
CTAATCATGACACATTGGCATGGCTATGTGGCTGACAGGGATGAGGATAGGG	21322	21430	21272	21324	1	supercont1.3687	EMPG_17787	20318	22294	None	2715	290	15568	No_constitutive_exon_found_in_species
GCCATGCCAACCTGCCCAAACTGGACCCCATCAGCGTATTTGGGGAAAAGGG	23380	23593	23643	23591	-1	supercont1.325	EMPG_09946	23380	25013	None	2715	290	15568	No_constitutive_exon_found_in_species
GGACATGGTTAACTTTTTATTCCGTAAAATGGAAAAATGGGGTACAATAGGA	29227	29713	29177	29229	1	supercont1.375	EMPG_10045	28555	31661	None	2715	290	15568	No_constitutive_exon_found_in_species
CGTGATAGTCGTGTCTTGCCGGTTAGTGCGCTGATGGGAAGCGGGGTGAGAG	17126	17213	17076	17128	1	supercont1.1501	EMPG_12027	16318	17213	None	2715	290	15568	No_constitutive_exon_found_in_species
AACGTGGAAGGATGCAAGAGGAAGGATTCTAACTGCCAACGGGCGCATAGTG	25365	26088	25315	25367	1	supercont1.343	EMPG_09991	25236	26923	None	2715	290	15568	No_constitutive_exon_found_in_species
GCTGTGCTCTACCTATCATCCAGATCAATAATTGACAAACGGGATATCAGGC	10418	10735	10785	10733	-1	supercont1.2342	EMPG_13258	9749	11238	None	2715	290	15568	No_constitutive_exon_found_in_species
GTGAAGATGATGTCTGTTTAAGAATGCTAACTTTCTGTGGATTGGGATAGAT	22938	22974	23024	22972	-1	supercont1.1405	EMPG_11837	22521	23619	None	2715	290	15568	No_constitutive_exon_found_in_species
TTTATTGATTTATTCGTTGAGGGCAAAACATGGACTAATAGCACGGGTAGGC	24558	25562	25612	25560	-1	supercont1.1350	EMPG_11699	24558	26350	None	2715	290	15568	No_constitutive_exon_found_in_species
TTTCGAGGTTATCGCAGCTATCTAACAAGAAGTATGGGGGGCGGATATAGAA	23008	23162	22958	23010	1	supercont1.2978	EMPG_14622	22466	23680	None	2715	290	15568	No_constitutive_exon_found_in_species
GGGGGTTAAAAACTGGATACTAAAGATTATTCTGTTTTGGGAAAAAATAGTG	29251	29486	29201	29253	1	supercont1.1210	EMPG_11480	28905	30454	None	2715	290	15568	No_constitutive_exon_found_in_species
TCATCACGCTCCTTTTTGAGGTTACTATACTAATGAGTGGGGAAAATCAGGT	26155	26321	26105	26157	1	supercont1.564	EMPG_10331	25065	26591	None	2715	290	15568	No_constitutive_exon_found_in_species
CAATTTCCCTTCGGAGATTGAGGCCCCTTATTCTAACATCAAGGGTATAGGT	22287	22369	22419	22367	-1	supercont1.118	EMPG_09394	22287	23528	None	2715	290	15568	No_constitutive_exon_found_in_species
TTTGGTTCTAGTTCTTATATGCATTTACTTACGGATTGGGATAAAAACAGGC	31389	31498	31339	31391	1	supercont1.3113	EMPG_15149	30018	32024	None	2715	290	15568	No_constitutive_exon_found_in_species
ACAAACTCACACATATCTGGTTTACAGAAGAGGCGCTAACCGGGCAACAGAT	14052	14143	14002	14054	1	supercont1.2961	EMPG_14584	13258	16841	None	2715	290	15568	No_constitutive_exon_found_in_species
GCTTCTTAAATCGGTTTGACCCGCGGCAAAAGCTTACCTGATGGGTACAGTA	24628	24914	24578	24630	1	supercont1.2430	EMPG_13380	23462	25527	None	2715	290	15568	No_constitutive_exon_found_in_species
ACGCCAAAAGGAGGAACAGGGAATGTCGATATGCTGATTGGGAAAAATAGCT	1337	3309	3359	3307	-1	supercont1.3224	EMPG_15586	1337	3941	None	2715	290	15568	No_constitutive_exon_found_in_species
TCGCCCCTTGAGTGGTTAAGCAGTGTTAAAACTGATAAACGGGTCAACAGGA	22276	22778	22226	22278	1	supercont1.774	EMPG_10747	21766	22778	None	2715	290	15568	No_constitutive_exon_found_in_species
TTTTTCTAACGTTGTAATTCCTTATTTTGGTTTTGGGCGGGGTGTAAAAGGC	12563	12838	12888	12836	-1	supercont1.2288	EMPG_13153	11633	13163	None	2715	290	15568	No_constitutive_exon_found_in_species
TGCTTTTTGAAAACTGACTGTGAATATGCGATACCCGTTGGGAAACCCAGTC	17518	19255	19305	19253	-1	supercont1.2288	EMPG_13155	17518	19520	None	2715	290	15568	No_constitutive_exon_found_in_species
CGTTCTAGTTTTAAACACACCCGGGATTTGCTAATGGTTTAAATGGGAAGGG	20045	20152	19995	20047	1	supercont1.3541	EMPG_17094	18371	21126	None	2715	290	15568	No_constitutive_exon_found_in_species
AAACTGAAAGAGGGCTAGCTGGCTAACCACGTGCTCCTGGGCGACGACAGAC	22103	22178	22053	22105	1	supercont1.3541	EMPG_17095	21789	22563	None	2715	290	15568	No_constitutive_exon_found_in_species
TGCCAGTTTTTCATTTAACTAACAGTTCGGTTTGTCTGGGGGATATATAGAT	25389	25516	25566	25514	-1	supercont1.1414	EMPG_11876	24798	25916	None	2715	290	15568	No_constitutive_exon_found_in_species
CACCTGTAAAAAACCCAAAGAGGGGAAACAAGAACTGACTGGGAACATAGGC	7258	7535	7208	7260	1	supercont1.3230	EMPG_15607	6942	9003	None	2715	290	15568	No_constitutive_exon_found_in_species
TCCTGACAATCTCTCCTAGTAAAAACCTAATACTAATCTGGGAAAAACAGTT	18875	19660	19710	19658	-1	supercont1.3230	EMPG_15610	17924	23160	None	2715	290	15568	No_constitutive_exon_found_in_species
AATTGCTTGACCGTTTTTGTTTATTTTGGTCTGTTGGGCGAAGTAAATAGGT	5344	5476	5526	5474	-1	supercont1.3549	EMPG_17161	3988	6028	None	2715	290	15568	No_constitutive_exon_found_in_species
ATCCAAGCCAGCAAGGAAATATTCTTGACGATTTCGGTTAACAAGGGCAGTG	11346	11399	11296	11348	1	supercont1.989	EMPG_11172	9660	11646	None	2715	290	15568	No_constitutive_exon_found_in_species
TTTGCTTCCGTACCTTGAGCCTTGTCTCAGGAGCTTACTTGGGAGGCCAGCA	2941	3711	2891	2943	1	supercont1.1659	EMPG_12298	2681	4442	None	2715	290	15568	No_constitutive_exon_found_in_species
AGCCCTTTGGTGGTGAATTACAACGTGCTAATAAGGGGATAAACAAACAGGC	8822	9256	8772	8824	1	supercont1.1659	EMPG_12301	8441	9602	None	2715	290	15568	No_constitutive_exon_found_in_species
CCGAATTAGTTTCTCGCCCGAGCTGACCCTGTATATTCCCCGGGAACCAGCT	22866	22932	22982	22930	-1	supercont1.3203	EMPG_15519	22229	23033	None	2715	290	15568	No_constitutive_exon_found_in_species
GGGGGGTACGAATGTGGGGTGGAGTGCTAGGGTGGTGCTGAGGGATAGAGAA	24660	24866	24916	24864	-1	supercont1.3152	EMPG_15344	24432	26520	None	2715	290	15568	No_constitutive_exon_found_in_species
ATGATCACCCCGCAAGGCAATACTAATATGCGTTTCTGAGGGAGCCACAGGT	18502	18581	18452	18504	1	supercont1.3279	EMPG_15818	16876	18581	None	2715	290	15568	No_constitutive_exon_found_in_species
GATGACAGTGCATACATGATCTTACATATTTAACTTGGGAACGGGGATAGGG	13519	13562	13469	13521	1	supercont1.228	EMPG_09657	12934	15256	None	2715	290	15568	No_constitutive_exon_found_in_species
ATTTATCAATGTTTATAAACGCTTGCTAACCAGCTGTTCGTGGGGAAAAGTG	18996	19099	19149	19097	-1	supercont1.3356	EMPG_16260	18415	19639	None	2715	290	15568	No_constitutive_exon_found_in_species
TGTTGTTGAAGGAGTACAAAGGCTGATTTGAAGGACTTCCGGGTATACAGAC	25411	25536	25586	25534	-1	supercont1.1329	EMPG_11678	24947	26250	None	2715	290	15568	No_constitutive_exon_found_in_species
ATAGAAAAGAACGATGAGGGACGACAAGAAACCACTAACTGGGAAGGTAGGT	11746	12145	12195	12143	-1	supercont1.47	EMPG_09266	11746	12510	None	2715	290	15568	No_constitutive_exon_found_in_species
CGAAACGCTGGCTTCGGAATAGAAAAATATGCTAACTCAGGGGAAAATAGTG	19277	19776	19227	19279	1	supercont1.47	EMPG_09269	18883	20049	None	2715	290	15568	No_constitutive_exon_found_in_species
TCATATCCCCCCCGAAAGTTTCCTGTAGCGTGAACTAACCAATGGGTCAGTG	10464	10621	10414	10466	1	supercont1.3390	EMPG_16404	6811	10926	None	2715	290	15568	No_constitutive_exon_found_in_species
TCCAAAAACTCTGTTGTGAAATTTTGACTGAAGCTAATTTTGGGCAAAAGTA	11992	12038	11942	11994	1	supercont1.3585	EMPG_17283	10075	12038	None	2715	290	15568	No_constitutive_exon_found_in_species
TCTGAGCTTCTATTCTTTGTGGGCCAACCGGATACTAAATCAAGGGAAAGAA	23555	23726	23505	23557	1	supercont1.3680	EMPG_17755	22680	24228	None	2715	290	15568	No_constitutive_exon_found_in_species
GGGAACGGGAAAAGGAAAGGGAACGGGAAAGGGAACGGGAGAGGGAAAAGGA	26055	26652	26005	26057	1	supercont1.3680	EMPG_17756	25388	26652	None	2715	290	15568	No_constitutive_exon_found_in_species
CTTTGGGAATGTTGTTGAACTAACCAGATTATTTTGTCGTGGGGGTATAGGT	4766	5602	5652	5600	-1	supercont1.3454	EMPG_16626	3300	6083	None	2715	290	15568	No_constitutive_exon_found_in_species
AATTTCCCCTCTGCCATGTTTGGATTTTGGTAGTTAATTTTGGGATGTAGCT	18501	18758	18451	18503	1	supercont1.1116	EMPG_11378	18111	19981	None	2715	290	15568	No_constitutive_exon_found_in_species
GTTCGGGCTATATATATTTGAGATCTTGTCTGACGAAAGTGGGAGTGCAGGC	1115	1255	1305	1253	-1	supercont1.2876	EMPG_14298	422	2983	None	2715	290	15568	No_constitutive_exon_found_in_species
TATGTCTCCCACCGGTTATAATTTTGCTTTTGCTAAACGGGAATGTACAGTT	15787	16162	15737	15789	1	supercont1.996	EMPG_11199	14636	16162	None	2715	290	15568	No_constitutive_exon_found_in_species
TTAGCTGGTATCGTTTTTATAAACATCACTGACTTGTTCCCGGGAAACAGAA	10959	10977	10909	10961	1	supercont1.2421	EMPG_13365	10880	13261	None	2715	290	15568	No_constitutive_exon_found_in_species
AAGTTTATTGTTCTCCGTTTACTGTTAATATAAAACTAACTTGGGGGCAGAG	17343	18586	17293	17345	1	supercont1.2730	EMPG_13936	16119	18586	None	2715	290	15568	No_constitutive_exon_found_in_species
CGAATGAAAGACATCACTTTCACTGACAACTTTGTGCCAAAGGGATGCAGAA	21595	21815	21865	21813	-1	supercont1.2044	EMPG_12773	20544	22390	None	2715	290	15568	No_constitutive_exon_found_in_species
GTTGGTGCGTATGTCGCTATGGAGCTCATAAGACGACACCGGGAGAGTAGTA	13187	13332	13382	13330	-1	supercont1.3235	EMPG_15646	12128	14024	None	2715	290	15568	No_constitutive_exon_found_in_species
CTTTTCGTTTTGGCTGTGTTACAATTACAATTGAGATTCCGGGCTAATAGGA	4387	4713	4763	4711	-1	supercont1.1181	EMPG_11436	2735	4848	None	2715	290	15568	No_constitutive_exon_found_in_species
GCCAAAAAGAAAAAGGGGGGATGGAGAATCTCCCTAACACAGCAGGGTAGAA	5786	5949	5999	5947	-1	supercont1.2349	EMPG_13280	4982	6643	None	2715	290	15568	No_constitutive_exon_found_in_species
TTGATGGCTAACTGCGTATATTTTGCCCTGGGCTTCATCGGGCATGATAGTC	14555	14699	14749	14697	-1	supercont1.381	EMPG_10052	14194	15056	None	2715	290	15568	No_constitutive_exon_found_in_species
ACCATGGATCTAATGATGTTCACATATATTAACTATATTGGGGTATGTAGCC	14194	14428	14478	14426	-1	supercont1.381	EMPG_10052	14194	15056	None	2715	290	15568	No_constitutive_exon_found_in_species
TTCTGTTCCATATAACTGACCAAGATCTCGACTTCACTTCGGGAACATAGTG	16073	16463	16023	16075	1	supercont1.1705	EMPG_12364	15826	16862	None	2715	290	15568	No_constitutive_exon_found_in_species
TGATGGGAACTTCAGATGGAACATAATTGCTGATGCTGCAGGGGGTTTAGTG	8578	8778	8828	8776	-1	supercont1.3456	EMPG_16635	7324	8985	None	2715	290	15568	No_constitutive_exon_found_in_species
TCGTTTTTTTTGGAAAAGGAAGCAACATTCTGAACTAATTGGGAACCTAGAG	5671	6025	6075	6023	-1	supercont1.1802	EMPG_12503	1452	6262	None	2715	290	15568	No_constitutive_exon_found_in_species
CGCTAGTCTCATCCAAAAGTCGCGGAAGCTAATAGTCTCCTTGGGCGGAGTA	7682	7822	7632	7684	1	supercont1.1698	EMPG_12354	5960	7822	None	2715	290	15568	No_constitutive_exon_found_in_species
CCTATTCTTACCCATATCAAGATTAGTAGGCTAACAGAGCGGGTGCGAAGTC	16823	16947	16997	16945	-1	supercont1.3187	EMPG_15485	15917	17480	None	2715	290	15568	No_constitutive_exon_found_in_species
TCCTTCCGTTTTGACCCGTGTAGGTTGAACTGACATTTACTGGGGAATAGTC	5489	5587	5439	5491	1	supercont1.3433	EMPG_16554	4546	5587	None	2715	290	15568	No_constitutive_exon_found_in_species
TCCCGCTATCTAAATATCCAAACTAACACGCTCCTTTACGGGGAAAACAGAC	19256	19410	19206	19258	1	supercont1.2868	EMPG_14291	18607	20314	None	2715	290	15568	No_constitutive_exon_found_in_species
CTAACGGAAATTTCATTGCTTATTATTGTATTTGTTTTTAGGGACGCTAGAC	7695	7786	7836	7784	-1	supercont1.906	EMPG_11008	6610	11570	None	2715	290	15568	No_constitutive_exon_found_in_species
TAAGTGATAACTGGAGGGTATGATTGGTCTCCTCATTAACGGGAATACAGAT	8518	8735	8468	8520	1	supercont1.2947	EMPG_14519	7101	8735	None	2715	290	15568	No_constitutive_exon_found_in_species
GCATATCGGGAGAGAAAAGAGTGCCTCTAACGTTGCTCTGCTACAGGGAGTC	4722	4846	4896	4844	-1	supercont1.729	EMPG_10662	4722	5497	None	2715	290	15568	No_constitutive_exon_found_in_species
TTACATTATATATTTTGTAGCCACTCTAACCGAACCTTGGGGAAATTTAGAT	9616	10258	10308	10256	-1	supercont1.729	EMPG_10663	7291	11584	None	2715	290	15568	No_constitutive_exon_found_in_species
ATACTCCAAGATATTCCAATCCAGAATGCAGAAGCTGATTGGGTCAATAGGT	8122	8566	8072	8124	1	supercont1.1951	EMPG_12684	7126	9184	None	2715	290	15568	No_constitutive_exon_found_in_species
ATGAGTATTCAGAGTTAGATCCTAGGCCTACATGCTAATGCGGGAGACAGGC	4177	4274	4324	4272	-1	supercont1.3662	EMPG_17662	4177	5895	None	2715	290	15568	No_constitutive_exon_found_in_species
TTTACATAAAACGTCCTCGATGGTGTTTCGATCTTTCTAACGGGACATAGGT	12866	13047	13097	13045	-1	supercont1.3662	EMPG_17665	12415	13404	None	2715	290	15568	No_constitutive_exon_found_in_species
TAGTATAATGTATATTCTTACAATTTGCTTTTTTTGGGGAGCGTGAACAGGA	800	3329	3379	3327	-1	supercont1.1807	EMPG_12512	800	3570	None	2715	290	15568	No_constitutive_exon_found_in_species
TCTTCTTGACCATTATAGGGGGATATAGATTGCTAATATGTGGGAAACAGTG	518	545	468	520	1	supercont1.2255	EMPG_13095	93	2648	None	2715	290	15568	No_constitutive_exon_found_in_species
TAATCGAAAACTCCTTGAACGTGGCACACTGCCGTTCATCCCGGGCGAAGGA	6608	6718	6558	6610	1	supercont1.2255	EMPG_13098	6258	7745	None	2715	290	15568	No_constitutive_exon_found_in_species
CACCTACCCTACTACCATGCTAACCCCCTCGTCCTTTCGGGACAATACAGTC	17744	17969	17694	17746	1	supercont1.3401	EMPG_16480	17574	17969	None	2715	290	15568	No_constitutive_exon_found_in_species
CGCGGAGCCGAGATATAGTTCGGATCGTTTGTGGAAATCTGGGTTCAAAGGA	11527	11731	11781	11729	-1	supercont1.3490	EMPG_16821	11527	12005	None	2715	290	15568	No_constitutive_exon_found_in_species
TGTCGTTGTTAAATTTAGTGGTGAAATACTGACATACGGGGAAAACGCAGAG	2591	2885	2541	2593	1	supercont1.2806	EMPG_14131	737	3770	None	2715	290	15568	No_constitutive_exon_found_in_species
AGGATAGGGCGTATTTAGACACAGGGCTCATTGAAAATTTTGGGGTATAGAT	13606	13678	13556	13608	1	supercont1.3637	EMPG_17507	13120	15424	None	2715	290	15568	No_constitutive_exon_found_in_species
TTTATGTTTATGTTTATTTTTTTTATTTTTGTTCCTAACGGGCGAGGCAGCT	5674	6071	5624	5676	1	supercont1.3699	EMPG_17861	4944	6994	None	2715	290	15568	No_constitutive_exon_found_in_species
TTTAAAGACGGTAAGGGGGGATGCTAACGAGGGGACATTGGGGACAACAGCG	13622	13687	13572	13624	1	supercont1.3413	EMPG_16507	13367	13929	None	2715	290	15568	No_constitutive_exon_found_in_species
TTTCATCGATTGCCTTCTAAATATTCCTGTTCTAATGTGAAGGGGCGTAGGA	11420	11536	11370	11422	1	supercont1.441	EMPG_10127	10884	11903	None	2715	290	15568	No_constitutive_exon_found_in_species
CCAGCAGCAGCTACTGACTACATCGACTAACATTAATACTTACGGGACAGGC	15129	15209	15079	15131	1	supercont1.3430	EMPG_16551	13843	15387	None	2715	290	15568	No_constitutive_exon_found_in_species
TACCCCAACTCTACGGAGTCCCTGTTGATTTACTTTAATAGGGTGCGAAGCA	8552	8742	8502	8554	1	supercont1.121	EMPG_09399	8298	8742	None	2715	290	15568	No_constitutive_exon_found_in_species
TGTCAGCACTAACACCCTCTTCCATTTTCATTTGCCTCCGGGAAAAACAGCG	3398	3997	4047	3995	-1	supercont1.2817	EMPG_14151	2805	4145	None	2715	290	15568	No_constitutive_exon_found_in_species
GTAGCACTAGATGGCTTTTTTAATCTAACCAACAAGGGAAAAAACAACAGGC	14562	15119	14512	14564	1	supercont1.3425	EMPG_16530	14287	15119	None	2715	290	15568	No_constitutive_exon_found_in_species
AGGTGAGAGCATACTTGACATTTAGTTAGATTCATCTAACAGGGAATTAGCT	3914	4000	3864	3916	1	supercont1.2398	EMPG_13344	3662	4532	None	2715	290	15568	No_constitutive_exon_found_in_species
CCCCCCCCTTCTTTTGGATTCGTTAAGCTGATTTGCGGGGGTTGGTGGAGGG	2145	2368	2095	2147	1	supercont1.3492	EMPG_16824	1650	2948	None	2715	290	15568	No_constitutive_exon_found_in_species
CACCCCCTTTTCTATCCCCTTGAGCTAACCACAGGGACGGGACGGAAAAGCA	4170	4734	4120	4172	1	supercont1.3492	EMPG_16825	4069	4734	None	2715	290	15568	No_constitutive_exon_found_in_species
GAAAATCGGACCAAGCGCGATTTAAACGAGGGCTACATCGTCGGGCGAAGTT	4822	5364	5414	5362	-1	supercont1.2195	EMPG_13035	4822	5663	None	2715	290	15568	No_constitutive_exon_found_in_species
CAATCGCCATGAAAGGAACCCTGATGTTAATGGGGGGGAAAATGGAACAGGG	7046	7244	6996	7048	1	supercont1.1577	EMPG_12139	6058	7244	None	2715	290	15568	No_constitutive_exon_found_in_species
AGATACATATGCTGCTGTCAACAAACTGGACCAACGGGGGGAATATCAAGAG	2844	3598	3648	3596	-1	supercont1.1264	EMPG_11549	379	4704	None	2715	290	15568	No_constitutive_exon_found_in_species
GGTTCTAATGCTAACTCGGCGCCGAACGATTCGGGGGGGAACCAAAACAGCA	7573	7660	7523	7575	1	supercont1.3481	EMPG_16788	4928	8032	None	2715	290	15568	No_constitutive_exon_found_in_species
TATTCCCTCAAATGCTGCTTCGCATGCTAATCCCCTGGGAGATAAACTAGAC	4061	4525	4011	4063	1	supercont1.3478	EMPG_16774	3960	4525	None	2715	290	15568	No_constitutive_exon_found_in_species
AGCCTTTGGATCAATAATGGCAATGGTATTCGCTAACATTTGGGAAACAGTG	1698	2069	2119	2067	-1	supercont1.38	EMPG_09261	1014	2921	None	2715	290	15568	No_constitutive_exon_found_in_species
GTTTGCTTTCTGTTGTCATCGGGCTAATAATACATTTGTGGGAAAATCAGGC	10084	10241	10291	10239	-1	supercont1.1521	EMPG_12056	8163	10467	None	2715	290	15568	No_constitutive_exon_found_in_species
TTAATATGTCGTCCAAGAAGCTGTTTAGCTAAATAATCGGGAGGTTATAGGC	12143	12389	12093	12145	1	supercont1.3642	EMPG_17531	10365	12389	None	2715	290	15568	No_constitutive_exon_found_in_species
TGATTCGTGCTTTCAGGAGTATACTTTCTTTGCTAACGAATGGGAGTTAGAA	11951	12334	11901	11953	1	supercont1.3559	EMPG_17192	11556	13549	None	2715	290	15568	No_constitutive_exon_found_in_species
AGAAAGCGGCACCTCAATACGGATATCGTTTACTGACTTGTGGGAGGTAGAG	4696	4767	4817	4765	-1	supercont1.3436	EMPG_16571	2996	5041	None	2715	290	15568	No_constitutive_exon_found_in_species
AGGCGCAGCAGTTTTATTCTTTTCAGAAAACGAATTTAACATGGGTATAGGT	10442	10501	10392	10444	1	supercont1.3037	EMPG_14820	10341	10861	None	2715	290	15568	No_constitutive_exon_found_in_species
CTAGCCTGTACCGCGTAAATAGACTTTGGTTGTACTAATATGGCGGGCAGAT	7274	7361	7411	7359	-1	supercont1.2852	EMPG_14230	6360	8187	None	2715	290	15568	No_constitutive_exon_found_in_species
AGTATAAACCCAGTCGAACTGGTCAGCTCGGCTACTAATAATGAGGGCAGAA	7824	7983	8033	7981	-1	supercont1.3215	EMPG_15547	6930	8888	None	2715	290	15568	No_constitutive_exon_found_in_species
CTTTCCTTCTCAACATACGGGCTGACGGGGTTTATTGGGGAACAAAACAGCT	6951	7115	7165	7113	-1	supercont1.3287	EMPG_15840	6951	8657	None	2715	290	15568	No_constitutive_exon_found_in_species
GACGAGCGAGAGAAGATTTACTGACGGGTTGATGATTGCGATTGGGATAGGC	1574	1632	1682	1630	-1	supercont1.3502	EMPG_16864	981	1743	None	2715	290	15568	No_constitutive_exon_found_in_species
ACTTCCTTTCGTTTCCTTTCGGGGTCCCGAATAATACTAACAAGGGTTAGAT	11307	11505	11257	11309	1	supercont1.153	EMPG_09435	11142	11505	None	2715	290	15568	No_constitutive_exon_found_in_species
AGTCCAAATGATCCAATTGCTGAGATGAATCGTTTTACGATGGGGAATAGGT	3748	4088	4138	4086	-1	supercont1.1908	EMPG_12616	2800	4431	None	2715	290	15568	No_constitutive_exon_found_in_species
TATACGTGTATAGTTCGTACTAAACATGTCATCGCTGGGGAAATATATAGGT	6635	6730	6585	6637	1	supercont1.3114	EMPG_15151	4240	7089	None	2715	290	15568	No_constitutive_exon_found_in_species
GTTAAGGGTAGAAGAAGTGTTGAAGTGCGCCAAATACCGGGGTAGCACAGCT	4224	4546	4174	4226	1	supercont1.3674	EMPG_17723	4157	4546	None	2715	290	15568	No_constitutive_exon_found_in_species
GAGTATGATCTCCAATAGTTGACGGACGCTAAAAACTAAGGGATGACGAGCA	3888	4208	3838	3890	1	supercont1.3086	EMPG_14981	1917	7393	None	2715	290	15568	No_constitutive_exon_found_in_species
ATGTAGTGTGCAAGATGCCATCTGATCTAACTTCTACTTCGATGGGTTAGGG	4739	4895	4689	4741	1	supercont1.3086	EMPG_14981	1917	7393	None	2715	290	15568	No_constitutive_exon_found_in_species
AAGAATCTTCTAATACGATATATCAAAAAAATATGGGGATGGAGATAAAGGT	2907	3380	3430	3378	-1	supercont1.3685	EMPG_17775	2019	3895	None	2715	290	15568	No_constitutive_exon_found_in_species
TGTGCCGGGAACAGATAGGCAAAGATCTGGTAACCCACTCCGGGATTAAGCT	8457	8533	8407	8459	1	supercont1.3475	EMPG_16762	8033	8806	None	2715	290	15568	No_constitutive_exon_found_in_species
AAGGACGGAGCTTCAGCCAAAAAACAAGTACTGACAATCAAGGGCAAAAGGT	6789	7045	6739	6791	1	supercont1.1389	EMPG_11805	6647	7475	None	2715	290	15568	No_constitutive_exon_found_in_species
GTCTCCTCCACGCCATATTCTGAATTACCCCATAACTAATGCGGGAGTAGGA	2898	3046	3096	3044	-1	supercont1.3684	EMPG_17769	1603	3152	None	2715	290	15568	No_constitutive_exon_found_in_species
GTTTATCGTTTTTGGTGATTCGTTATGTGTCATACTGACCCGGGGTGCAGGT	9112	10193	9062	9114	1	supercont1.3380	EMPG_16370	8013	10193	None	2715	290	15568	No_constitutive_exon_found_in_species
TCTTGGGGCTTGTCAAAATTGGGGGTATAATGCTAATTGGAAAAGGGTAGGC	6779	6852	6902	6850	-1	supercont1.1918	EMPG_12622	5941	6936	None	2715	290	15568	No_constitutive_exon_found_in_species
TACTTCGGTATAAAGAGTAGCAGCGGTGCTAATATAGTTGGGACCAATAGGG	8403	8612	8353	8405	1	supercont1.2129	EMPG_12903	7759	8796	None	2715	290	15568	No_constitutive_exon_found_in_species
AAAGGGAAGAATGTATTTGCGTATGTACCTGCTAACCGTTAGGGGCAAAGGA	5589	5744	5539	5591	1	supercont1.3651	EMPG_17602	2003	7747	None	2715	290	15568	No_constitutive_exon_found_in_species
TTCTTGACAAGGCTGGTTCCTTTCTGCCTAATCAATCGCCTGGGCGAAAGGG	5518	5574	5468	5520	1	supercont1.3148	EMPG_15334	5370	8913	None	2715	290	15568	No_constitutive_exon_found_in_species
TATTTATCGCGAGGACCATAAGCTCATTGGATTTTATATTGGGACTATAGGC	131	264	314	262	-1	supercont1.3506	EMPG_16894	131	491	None	2715	290	15568	No_constitutive_exon_found_in_species
GCGTTGATAAGTGCTGATTGCAATGATATGTGTCGGGGGGGGATATGCAGTT	4485	4591	4435	4487	1	supercont1.2954	EMPG_14534	3222	7824	None	2715	290	15568	No_constitutive_exon_found_in_species
TTTATTGTCTTCAAACCTCCTCCGAAACTGATTGTTATCTGGGTTAAAAGAC	4800	5466	4750	4802	1	supercont1.3039	EMPG_14825	4408	5787	None	2715	290	15568	No_constitutive_exon_found_in_species
AAATAATTTCCCTATCTACAGCACTAACAGTCATGTGTGGGAAACTACAGAG	2266	2502	2552	2500	-1	supercont1.3678	EMPG_17742	2266	3298	None	2715	290	15568	No_constitutive_exon_found_in_species
GTTTCCGCACGCTACTGGCTCGCGGAATGCTAACCCGTGCGTGCGGGCAGAG	2816	2869	2766	2818	1	supercont1.3155	EMPG_15367	2109	7234	None	2715	290	15568	No_constitutive_exon_found_in_species
GTTTTTATTTCTTGTTTTTATTTTTTTCGGTTCTTGGTTTAGGGGAGGAGAC	5098	5476	5048	5100	1	supercont1.3321	EMPG_16035	4692	5476	None	2715	290	15568	No_constitutive_exon_found_in_species
ATACAAGAAAAGAAAAAACTAACAATATCTCTTTCATTTTGGGTTGATAGGG	5817	5924	5767	5819	1	supercont1.518	EMPG_10250	5191	6268	None	2715	290	15568	No_constitutive_exon_found_in_species
TTGTCCCAGTTCTCCCGATGTTATAACAAAATGCGCTTGCGGGAAGACAGCT	1147	1294	1344	1292	-1	supercont1.3664	EMPG_17677	1147	2723	None	2715	290	15568	No_constitutive_exon_found_in_species
TGTTGGAATGGCATGACAATGGACATGATACTGACGTAGGGGGGATATAGTA	4025	4098	3975	4027	1	supercont1.3241	EMPG_15660	3689	4913	None	2715	290	15568	No_constitutive_exon_found_in_species
GGTGTTATACATGGTTAATTTCTAACTATCCCGTGGGGAATAAAATATAGTA	6493	6561	6443	6495	1	supercont1.3242	EMPG_15663	5249	6561	None	2715	290	15568	No_constitutive_exon_found_in_species
GTGCGTGTGTGTGTGTGTGTGTATCGTTATCGCTAATTAGGGGATTATAGAC	3096	3203	3046	3098	1	supercont1.3658	EMPG_17640	994	3203	None	2715	290	15568	No_constitutive_exon_found_in_species
AATCTACGCTGTGGGGTATTTGCGAACTTTTACTGACGGGGGGAACCAAGGC	3881	4049	3831	3883	1	supercont1.3327	EMPG_16095	3677	5936	None	2715	290	15568	No_constitutive_exon_found_in_species
CAAATGGTTTGCGTTAAGAACAAGCGCTAACATCATATCCAATGGGAAAGGT	1621	3474	3524	3472	-1	supercont1.3219	EMPG_15580	1438	4171	None	2715	290	15568	No_constitutive_exon_found_in_species
CTTATTATTATTATATCTCAATGTCTCGCATACTAAATCTGGGGGTAAAGTG	3795	3988	4038	3986	-1	supercont1.1162	EMPG_11413	3795	4465	None	2715	290	15568	No_constitutive_exon_found_in_species
TTGAAACTAACGCCACAAAAATTTCTTACTCCTGATTGATGGGAAAACAGAC	358	530	308	360	1	supercont1.3600	EMPG_17335	61	530	None	2715	290	15568	No_constitutive_exon_found_in_species
ATAGTCGCGGTGATGTGCGCAATCCTATTCTCCCGCTGGGAAACAAACAGTT	1334	1457	1507	1455	-1	supercont1.2859	EMPG_14247	1206	3248	None	2715	290	15568	No_constitutive_exon_found_in_species
GCTCTTTTGAAATATATCTACTTCTCATATACAGTCTAACGGGAAAATAGTG	2714	3652	2664	2716	1	supercont1.288	EMPG_09878	2046	3825	None	2715	290	15568	No_constitutive_exon_found_in_species
CCGCGATTTGCGTCCATTACGCACATTCATACTAACTCGGGAAACAAAAGGC	1906	2454	1856	1908	1	supercont1.3557	EMPG_17186	71	2454	None	2715	290	15568	No_constitutive_exon_found_in_species
