# Supplementary material for: Widespread Separation of the Polypyrimidine Tract From 3′ AG by G Tracts in Association With Alternative Exons in Metazoa and Plants
Source: Front Genet. 2019 Jan 14;9:741. doi: 10.3389/fgene.2018.00741 (PMC6339879; doi:10.3389/fgene.2018.00741)
Supplement: DATA FILE S1 — Sequences of REPAG 3′ SS from each species of fungi. [file Data_Sheet_1.zip › Supplementary data 1/Fungi_Release38_penicillium_vulpinum.txt]

REPA_GGG_Sequence	Exon_Start	Exon_End	Pos_-50	Pos_+2	Strand	Chromosome	GeneID	Gene_Start	Gene_End	Gene_Name	Number_of_REPAs	Number_of_REPAs_has_GGG	Number_of_Intron(Intra_genic_Region)	Upstream_Constitutive_Exon
TATGACCAACTTTTCACGGTGGGCTTATTCCGTCTCTCGAATGGGAACAGCG	6919	7333	6869	6921	1	PENVUL_contig001	PENVUL_c001G10040	6515	7333	None	3053	249	21520	No_constitutive_exon_found_in_species
GTGTGTTATACTTACTCAAATGAAGTGACGCAGCTAACAAGTGGGAGCAGGG	58291	58434	58484	58432	-1	PENVUL_contig001	PENVUL_c001G10133	57722	59433	None	3053	249	21520	No_constitutive_exon_found_in_species
CACATCGATAGATCCTATTTTGGCTGTTACTAACGATATATCTGGGAAAGGC	61610	61634	61560	61612	1	PENVUL_contig001	PENVUL_c001G07239	60500	62593	None	3053	249	21520	No_constitutive_exon_found_in_species
TTGACATGCCCCCATCCATCACCTTCACTAAAATGGGCGGGAAAAAACAGAT	62078	62593	62028	62080	1	PENVUL_contig001	PENVUL_c001G07239	60500	62593	None	3053	249	21520	No_constitutive_exon_found_in_species
GATGACCTATTGTAAGGCTTAGCAGTATGTCCGTTTTCTCATGGGTATAGCT	210508	211811	211861	211809	-1	PENVUL_contig001	PENVUL_c001G00187	210508	212262	None	3053	249	21520	No_constitutive_exon_found_in_species
TTCCTCGCCATACAAGTCGAGAAAGCCCCAATACTGATTGAGTCGGGCAGTC	330743	332959	330693	330745	1	PENVUL_contig001	PENVUL_c001G06678	329677	335769	None	3053	249	21520	No_constitutive_exon_found_in_species
GATCTTTATCCATACCACACAGAGCATGTCACTGACGAGGGTCAAAATAGGC	388067	389727	388017	388069	1	PENVUL_contig001	PENVUL_c001G09078	387508	395682	None	3053	249	21520	No_constitutive_exon_found_in_species
CGTCGTAGTAAGAGTCCGATGACGCTAATCATTTGGAATGCGGGCAATAGGT	408798	408985	408748	408800	1	PENVUL_contig001	PENVUL_c001G02867	408200	409325	None	3053	249	21520	No_constitutive_exon_found_in_species
ATTCCCAATAGATAGAAATTAGCGAAAGAGACTAACTCTGGGGAATATAGAA	415552	415805	415855	415803	-1	PENVUL_contig001	PENVUL_c001G00457	414980	416251	None	3053	249	21520	No_constitutive_exon_found_in_species
CATCTCGGGGCTGCAAGATTGAGTAAAAGGACATACTGACCGGGGTACAGCC	475057	475379	475007	475059	1	PENVUL_contig001	PENVUL_c001G07381	474258	476754	None	3053	249	21520	No_constitutive_exon_found_in_species
GACAATCAAGGGCCTGGGCAAAAGCCACAAAAACCGACTGAAAGGGAAAGCG	606662	606786	606612	606664	1	PENVUL_contig001	PENVUL_c001G01930	606563	607921	None	3053	249	21520	No_constitutive_exon_found_in_species
ACGTATGTATCAATCAATTACCAGTCAATTGCTTTGGCTGATGGGCACAGAA	1038476	1038666	1038716	1038664	-1	PENVUL_contig001	PENVUL_c001G05841	1037766	1039181	None	3053	249	21520	No_constitutive_exon_found_in_species
CCGCGCGGCGCGGTTATATCAAGCTATCAATACTGACACTGGGTTGACAGAG	1334779	1334894	1334729	1334781	1	PENVUL_contig001	PENVUL_c001G00127	1334240	1336885	None	3053	249	21520	No_constitutive_exon_found_in_species
TCATCTATGAGATGCATATTCTAACGTAGACCCTGATTCTGGGCATGAAGAA	1510041	1510081	1509991	1510043	1	PENVUL_contig001	PENVUL_c001G04019	1509675	1510639	None	3053	249	21520	No_constitutive_exon_found_in_species
CATTTGCTGCGCAACCTTGAACATGGCTGGTATACTAACAATGGGAATAGGT	1784157	1784331	1784107	1784159	1	PENVUL_contig001	PENVUL_c001G07724	1783064	1785877	None	3053	249	21520	No_constitutive_exon_found_in_species
CTATATCCTAGCTTTGGGGAGATGCAATTGACTGATTTGGGTATCGAAAGGG	1805635	1805714	1805764	1805712	-1	PENVUL_contig001	PENVUL_c001G02444	1804013	1806201	None	3053	249	21520	No_constitutive_exon_found_in_species
GATTGGGTGCTGTACTCTTTCTTGGCTTGTGGCTCTAATCTCAGGGATAGGA	1993350	1993422	1993300	1993352	1	PENVUL_contig001	PENVUL_c001G09712	1992144	1996057	None	3053	249	21520	No_constitutive_exon_found_in_species
CACGGCTTTCCTTTGATTTGCCCAAATAGCTAACGCGTTGGGATATACAGAG	268361	268658	268708	268656	-1	PENVUL_contig002	PENVUL_c002G07718	267490	269434	None	3053	249	21520	No_constitutive_exon_found_in_species
CGACCTCGAAGATCAATGTGCTATTATATATACCTAACGGGCTGGAACAGCT	540994	541046	540944	540996	1	PENVUL_contig002	PENVUL_c002G00594	540795	543990	None	3053	249	21520	No_constitutive_exon_found_in_species
ACGGCTTTACTTGTGATTGTTCGAGTGCTGGAAACTGATGGATGGGATAGAT	559616	559676	559566	559618	1	PENVUL_contig002	PENVUL_c002G09222	557066	560318	None	3053	249	21520	No_constitutive_exon_found_in_species
ATCTTGACTTCGTGCTGCTTTCGTATTGCTAACAGCCACCCGGGGATTAGTT	941974	942076	941924	941976	1	PENVUL_contig002	PENVUL_c002G10110	941862	943474	None	3053	249	21520	No_constitutive_exon_found_in_species
GTATCGATCATGGAATAGGGCGAGCGACAGACCGACTACGGGAACAACAGGG	947422	947480	947372	947424	1	PENVUL_contig002	PENVUL_c002G03373	947226	947480	None	3053	249	21520	No_constitutive_exon_found_in_species
CACATATCCCCTTCTCCACCGGGAGATTTGATTATTGGGTCGATGAAAAGTT	1128297	1128303	1128353	1128301	-1	PENVUL_contig002	PENVUL_c002G07766	1128297	1129070	None	3053	249	21520	No_constitutive_exon_found_in_species
TGGTTTTGGTGGTAGTGGTTTTTGGTATGGATGTGCTGATACCGGGATAGTG	1272889	1272939	1272989	1272937	-1	PENVUL_contig002	PENVUL_c002G01399	1271509	1273410	None	3053	249	21520	No_constitutive_exon_found_in_species
GATGCCCGTGAGTCTAGTTATGCTATTAATTGGCTGAGATTAGGGAATAGGG	97559	97607	97657	97605	-1	PENVUL_contig003	PENVUL_c003G05033	96030	97991	None	3053	249	21520	No_constitutive_exon_found_in_species
TTTATTTCTACATCTTGTTACCAGCTGACTGACTTTATATGGGAATATAGCA	296568	297976	298026	297974	-1	PENVUL_contig003	PENVUL_c003G07824	296114	298503	None	3053	249	21520	No_constitutive_exon_found_in_species
CGCGCTCAGTCCCCAAATGAAGATGCACTGTATAAGCTAACTAGGGGCAGGA	534410	534501	534360	534412	1	PENVUL_contig003	PENVUL_c003G03776	533939	534907	None	3053	249	21520	No_constitutive_exon_found_in_species
ATATCCAAGCAGCATAGACCACTCCTTGATAATGCTAACAGGGATATTAGAC	625082	625498	625548	625496	-1	PENVUL_contig003	PENVUL_c003G05286	622661	625661	None	3053	249	21520	No_constitutive_exon_found_in_species
GTAGGTCAAGACACGGTCCAGTTGCTAAGCTTTATCTAACATGGGACCAGAG	658546	658627	658677	658625	-1	PENVUL_contig003	PENVUL_c003G00542	657319	660103	None	3053	249	21520	No_constitutive_exon_found_in_species
CATGAAGACTCGGTTTTGACGGAATCATCGGAGACTAATGAATTGGGTAGCT	776190	776314	776364	776312	-1	PENVUL_contig003	PENVUL_c003G02519	774960	777050	None	3053	249	21520	No_constitutive_exon_found_in_species
GATGGACTCTGCACGGTGTGACGGAATTTGCTGACTTTGGGGATGAGTAGAT	797656	797871	797921	797869	-1	PENVUL_contig003	PENVUL_c003G02980	797656	798596	None	3053	249	21520	No_constitutive_exon_found_in_species
GTGAGTTTTCCCCGCATCACCCAATATCCACCCATTAACGGGGAGGGCAGGC	847215	847348	847165	847217	1	PENVUL_contig003	PENVUL_c003G02389	846835	850519	None	3053	249	21520	No_constitutive_exon_found_in_species
AACCGTTGCTTGTAAAATGCACACCAGATGCTAATTAAGGGATATAACAGAC	880010	880869	880919	880867	-1	PENVUL_contig003	PENVUL_c003G08417	880010	883362	None	3053	249	21520	No_constitutive_exon_found_in_species
TGAGTATTGAGCAGAGGTTTATCTTGAAGTAACAAGCTGATTGGGAGTAGGT	890512	890746	890462	890514	1	PENVUL_contig003	PENVUL_c003G04370	890032	891721	None	3053	249	21520	No_constitutive_exon_found_in_species
AATCTCCCTCATGTGGCCACGAATATTTATCTCTTAACGGGGAGAAATAGAC	988758	989642	989692	989640	-1	PENVUL_contig003	PENVUL_c003G05621	988221	989827	None	3053	249	21520	No_constitutive_exon_found_in_species
TACTCACCTTCCTTCCCAAGAAACCCACACCAGCTAACGGGGGTTGAAAGCC	999905	1000069	999855	999907	1	PENVUL_contig003	PENVUL_c003G09717	998495	1001296	None	3053	249	21520	No_constitutive_exon_found_in_species
GGTTTTCACTTTTATTGATTCCGAAAACACAAGATATTAATGGGCAGCAGAG	1043174	1043293	1043124	1043176	1	PENVUL_contig003	PENVUL_c003G07777	1041767	1044266	None	3053	249	21520	No_constitutive_exon_found_in_species
ATGACTTGCTCTATTACTCTAGCGAATGTACGCTGATTTCACACGGGCAGAC	1170785	1171129	1171179	1171127	-1	PENVUL_contig003	PENVUL_c003G00514	1167377	1172392	None	3053	249	21520	No_constitutive_exon_found_in_species
TATCATATTTGAATAACATCCCAATTGAAGCGAAGGCTGATAGGGTACAGGG	1168433	1169366	1169416	1169364	-1	PENVUL_contig003	PENVUL_c003G00514	1167377	1172392	None	3053	249	21520	No_constitutive_exon_found_in_species
AAGTTCAAGAACCCCTCCTCGGAAAATAACCGGAGCTGACTGGGGTACAGAT	20465	20905	20415	20467	1	PENVUL_contig004	PENVUL_c004G06207	20235	20905	None	3053	249	21520	No_constitutive_exon_found_in_species
TTTGCAAATCCCCTCTACTAGATTAAAAAATTAATCACTATAGGGGCTAGGC	28066	28232	28282	28230	-1	PENVUL_contig004	PENVUL_c004G07530	27767	29302	None	3053	249	21520	No_constitutive_exon_found_in_species
GCGTGAGTTACCCACTTCCCTCGGTCAATCTCAGTGTGGGGGAGACATAGAT	72543	72548	72598	72546	-1	PENVUL_contig004	PENVUL_c004G01828	72543	73667	None	3053	249	21520	No_constitutive_exon_found_in_species
CCGGTTGCCTTCCTTGCTTGCGTCTTAGGCTGACAAGTGGGGCATGATAGAT	79494	79625	79444	79496	1	PENVUL_contig004	PENVUL_c004G00893	79014	80344	None	3053	249	21520	No_constitutive_exon_found_in_species
ACTGTACTCCTCACAGGAAACAAGACCGCTAAGACAAGGGTAAATAACAGGT	135302	135997	136047	135995	-1	PENVUL_contig004	PENVUL_c004G00512	134729	140083	None	3053	249	21520	No_constitutive_exon_found_in_species
CGATCGACCCTGTCATGTTGTGGTTATACTGACCAATTCCATGCGGGCAGTC	302548	302764	302814	302762	-1	PENVUL_contig004	PENVUL_c004G05596	301220	304378	None	3053	249	21520	No_constitutive_exon_found_in_species
AAAATTGTTGAACTCCAGCTGACTGCGAACCCGTGAATCGGGAGGTACAGGC	686702	686852	686652	686704	1	PENVUL_contig004	PENVUL_c004G03705	686102	687923	None	3053	249	21520	No_constitutive_exon_found_in_species
ACCATGTCGCCGCATTCCTGCAGGTACACCCGGCTAACGGGAATATACAGAT	686911	687378	686861	686913	1	PENVUL_contig004	PENVUL_c004G03705	686102	687923	None	3053	249	21520	No_constitutive_exon_found_in_species
AAACATCGAAACTGTCCCCATTTTACAACGGCTAATTTCGGAGGGAAAAGTC	1045374	1046535	1045324	1045376	1	PENVUL_contig004	PENVUL_c004G01263	1044950	1046535	None	3053	249	21520	No_constitutive_exon_found_in_species
GTGACCGAGAAAAGTTCTCCGCTGATACCGAGAGGCTAATCAGGGAAAAGGA	1133295	1133659	1133245	1133297	1	PENVUL_contig004	PENVUL_c004G00834	1132939	1134791	None	3053	249	21520	No_constitutive_exon_found_in_species
GCCTATCCTACGGTTAGCAAGAGGACGGACAGCATTCTAACAGGGAATAGCT	1136748	1137077	1137127	1137075	-1	PENVUL_contig004	PENVUL_c004G01640	1136748	1137598	None	3053	249	21520	No_constitutive_exon_found_in_species
GGGTTTTTATTGCTCTCTACTCTCTTTGATCTCTAACAGAGGGGTGATAGTA	18584	19027	19077	19025	-1	PENVUL_contig005	PENVUL_c005G06428	16921	19888	None	3053	249	21520	No_constitutive_exon_found_in_species
ATCGGTGATTACCTGAGATGATCAGAGCTGACTAAATTTGGGTGTGATAGTC	85091	85630	85041	85093	1	PENVUL_contig005	PENVUL_c005G04673	84320	85630	None	3053	249	21520	No_constitutive_exon_found_in_species
GTATCATTATCGTGATGAGTGAAGATGGCTAATCCCATATGGGAGTACAGAG	134257	136667	134207	134259	1	PENVUL_contig005	PENVUL_c005G02416	133380	136667	None	3053	249	21520	No_constitutive_exon_found_in_species
GAAGCTTCCCTTGCTCTACGTGGATTCTATTCTAATATTTGAGGGCACAGAC	205682	207584	205632	205684	1	PENVUL_contig005	PENVUL_c005G07265	205133	207584	None	3053	249	21520	No_constitutive_exon_found_in_species
GCAAGAGCTTTCTTGGCAATGAACTTGATCTAACCCTCACGCGGGAACAGGC	366576	367010	366526	366578	1	PENVUL_contig005	PENVUL_c005G00609	366043	367579	None	3053	249	21520	No_constitutive_exon_found_in_species
AGGCACCTCGATAGCACTGGGTGCAAATTGTTCGCCCACCTGTGGGATAGAT	455787	456321	455737	455789	1	PENVUL_contig005	PENVUL_c005G07133	455654	456321	None	3053	249	21520	No_constitutive_exon_found_in_species
AATACATGTTCTCACCGTAGAAGATATCAGACTGATATCGGGTTGAACAGCT	561435	562051	562101	562049	-1	PENVUL_contig005	PENVUL_c005G03138	560952	562227	None	3053	249	21520	No_constitutive_exon_found_in_species
ATGTCATAATCCATCGTCTATTTGGCCTCACTCCATGCTAACAGGGACAGAT	680807	680922	680972	680920	-1	PENVUL_contig005	PENVUL_c005G06772	678436	681396	None	3053	249	21520	No_constitutive_exon_found_in_species
AAGAGGGCAAGCAGTCAATGGTTGGACCAGTTTATCTGACTGGGAAACAGGG	95210	95308	95358	95306	-1	PENVUL_contig006	PENVUL_c006G01103	92999	96888	None	3053	249	21520	No_constitutive_exon_found_in_species
AAATCTCCATGCCAACGCTCCATACATGATACTCACACTAGGGACTATAGGG	200600	201998	202048	201996	-1	PENVUL_contig006	PENVUL_c006G01153	200600	203617	None	3053	249	21520	No_constitutive_exon_found_in_species
CCTTGGTCTTATCAGGTGGGGTTGAAAAAAAAATACTGACGGGATTGCAGGT	239065	239134	239015	239067	1	PENVUL_contig006	PENVUL_c006G02801	238524	240756	None	3053	249	21520	No_constitutive_exon_found_in_species
GTAAGTGTCCCATATGAGGAAATTTTGAATTTGGAACTGACCGGGCAAAGGT	254850	255079	255129	255077	-1	PENVUL_contig006	PENVUL_c006G03701	253773	257363	None	3053	249	21520	No_constitutive_exon_found_in_species
CACTGAATGGAAACCAGAGGAACAGAGTGACTGACAAGTTGGGGATATAGTT	313903	314212	314262	314210	-1	PENVUL_contig006	PENVUL_c006G09359	311374	314983	None	3053	249	21520	No_constitutive_exon_found_in_species
TCCTCCCGCGGCGCTTTTCACATACTGACGGGGTGATGGGCAACAAACAGGG	488366	488567	488316	488368	1	PENVUL_contig006	PENVUL_c006G03396	488005	489047	None	3053	249	21520	No_constitutive_exon_found_in_species
CCTTTGGCCCAGTAGCTTGCGTACCTAGGCACTTCCTGACGGGGAAAAAGAC	490401	491231	490351	490403	1	PENVUL_contig006	PENVUL_c006G09303	489613	491231	None	3053	249	21520	No_constitutive_exon_found_in_species
ATAGTGAGTGCCAATGACCACACAATGTACCAACCTGCTAACATGGGTAGGT	519507	519927	519977	519925	-1	PENVUL_contig006	PENVUL_c006G08919	519507	520733	None	3053	249	21520	No_constitutive_exon_found_in_species
ATTTCCAGATTGTATTCTTTTCCTGTTCGATTTGCTAACTTGGGAATCAGCG	602946	603073	603123	603071	-1	PENVUL_contig006	PENVUL_c006G02328	602601	603866	None	3053	249	21520	No_constitutive_exon_found_in_species
ATCCGAGAGAGATAAGGGGAGTATTGCTACCTTCCTCTCTCTAGGGATAGAG	694451	694835	694401	694453	1	PENVUL_contig006	PENVUL_c006G02080	694165	694835	None	3053	249	21520	No_constitutive_exon_found_in_species
AAATGCTACCTGTTGGAATTGAGTCGAAACTAACATTTCTATGGGATCAGTT	728220	728333	728383	728331	-1	PENVUL_contig006	PENVUL_c006G09923	726781	728560	None	3053	249	21520	No_constitutive_exon_found_in_species
GTCTCGAATGGGCTTCCTGAACCCATGGCTTTATAGCCACGGGAAAATAGGT	826863	827042	826813	826865	1	PENVUL_contig006	PENVUL_c006G05709	825198	827042	None	3053	249	21520	No_constitutive_exon_found_in_species
TGAGTGATAGAATAGATCTAGCACTGGTGCGATAACTGACAAGGGACTAGTG	844396	844532	844346	844398	1	PENVUL_contig006	PENVUL_c006G04706	843081	844532	None	3053	249	21520	No_constitutive_exon_found_in_species
TTATGTCTGTCTGTTGTTTAGGTATTCGGTGCTAACTGTGCGGGCAATAGGT	10947	11072	11122	11070	-1	PENVUL_contig007	PENVUL_c007G08065	10125	12193	None	3053	249	21520	No_constitutive_exon_found_in_species
ACTTCAGTCAGTCTATATGAAAAGCAAGATGTACTGACTCGGGGAAACAGGT	182218	182340	182168	182220	1	PENVUL_contig007	PENVUL_c007G09347	180900	182961	None	3053	249	21520	No_constitutive_exon_found_in_species
GGAGCTACCCACGTACCTATTGTTCTGTGCTTACACAATCACATGGGCAGTG	326637	326698	326587	326639	1	PENVUL_contig007	PENVUL_c007G00448	325544	328801	None	3053	249	21520	No_constitutive_exon_found_in_species
TCTTGCTGACATGACATGTATGAACAGGGTACTTTCCCATAATGGGCGAGAA	334887	334893	334943	334891	-1	PENVUL_contig007	PENVUL_c007G04285	334887	335206	None	3053	249	21520	No_constitutive_exon_found_in_species
GTAATTCAGTCAGGTCAAAAGTGAGCAACAGCTAATTCGGGAAAATTTAGAC	454922	454993	454872	454924	1	PENVUL_contig007	PENVUL_c007G03533	454510	461513	None	3053	249	21520	No_constitutive_exon_found_in_species
CAGGGGATTTGTTGTGTCTGTGGCTAACGTGGTGTTTTTCTCGGGAATAGGT	676160	676186	676236	676184	-1	PENVUL_contig007	PENVUL_c007G06747	674143	677129	None	3053	249	21520	No_constitutive_exon_found_in_species
TAGTAGCCGGAGTGTGTGTACTTTGTGAGAAGCTAACGGGGAGGCGATAGAA	30912	31582	31632	31580	-1	PENVUL_contig008	PENVUL_c008G00851	30912	32149	None	3053	249	21520	No_constitutive_exon_found_in_species
GCGAGTATGTGAGGAACTCTTTGTTGCGCGGGTGGTGGGTTGAGATCAAGAT	173513	173517	173567	173515	-1	PENVUL_contig008	PENVUL_c008G08251	173513	175336	None	3053	249	21520	No_constitutive_exon_found_in_species
GCCTTCGAGCCAGTGGGGAATGACATATACTGACTTGACATGGGAAACAGCT	230449	230542	230592	230540	-1	PENVUL_contig008	PENVUL_c008G07058	228893	230909	None	3053	249	21520	No_constitutive_exon_found_in_species
TTGCTTTTGATCCTTTTTGTGTGCCAATAATTGACAATCGAGGGATCTAGTT	241608	241913	241963	241911	-1	PENVUL_contig008	PENVUL_c008G05928	241402	242555	None	3053	249	21520	No_constitutive_exon_found_in_species
GTTACCTATCATTCGCGATTGCACCAATGCTAATATATGTGGGAAAACAGAC	416100	416365	416050	416102	1	PENVUL_contig008	PENVUL_c008G07160	415213	417952	None	3053	249	21520	No_constitutive_exon_found_in_species
TGTTTGAGAACATCATTCAGTTGGGACCCTTTTCTAAAAATCAGGGACAGGT	487366	487671	487316	487368	1	PENVUL_contig008	PENVUL_c008G08358	486526	487671	None	3053	249	21520	No_constitutive_exon_found_in_species
GTGTCCATGCCGGGAGTATGGTGACTAACATGCTGTGCCTTGGGGAGCAGAT	570710	571236	571286	571234	-1	PENVUL_contig008	PENVUL_c008G02003	568977	571825	None	3053	249	21520	No_constitutive_exon_found_in_species
CCTGTCTTTTAAGTCGTTGGGGCCGGCTGACACTGTTTTGATCGGGGCAGAC	317531	317664	317714	317662	-1	PENVUL_contig009	PENVUL_c009G00146	312617	318129	None	3053	249	21520	No_constitutive_exon_found_in_species
TGGCAAAAGACGAATAATGTCCTAGTTTTGATACTAATATATGGGACTAGGG	323659	323767	323609	323661	1	PENVUL_contig009	PENVUL_c009G06140	321096	326314	None	3053	249	21520	No_constitutive_exon_found_in_species
AAATTTGATTACGGGAGAGATTATGACTGCTAACATGTTGGGAAATTTAGGT	418854	422269	418804	418856	1	PENVUL_contig009	PENVUL_c009G10207	418114	422269	None	3053	249	21520	No_constitutive_exon_found_in_species
TCTAAAATTGCATCAGATTGAGTGACTACTGACTTTTTGTGGGATATTAGGT	521464	521807	521414	521466	1	PENVUL_contig009	PENVUL_c009G08589	520812	522793	None	3053	249	21520	No_constitutive_exon_found_in_species
AATATCAGCCCATGGCATGAAGAGTTACAATGCTAACCTCCGGGAAACAGAT	548025	549020	549070	549018	-1	PENVUL_contig009	PENVUL_c009G02719	548025	550691	None	3053	249	21520	No_constitutive_exon_found_in_species
GGGCGGGGCGAGAATGCTCAATAATTTGGCTAACGTCGGGGGATGGACAGCA	621100	621989	622039	621987	-1	PENVUL_contig009	PENVUL_c009G05905	621100	623091	None	3053	249	21520	No_constitutive_exon_found_in_species
GATCTTATGCAACACTAAATCATGGCATGGTACTAATTGGGTAACAACAGGA	180886	181405	181455	181403	-1	PENVUL_contig010	PENVUL_c010G03002	176944	183413	None	3053	249	21520	No_constitutive_exon_found_in_species
TGGAATGGTGATACATATTTACATAAACTGACATTTCTCTTGGGAGCTAGGT	338972	338983	338922	338974	1	PENVUL_contig010	PENVUL_c010G01439	338408	340059	None	3053	249	21520	No_constitutive_exon_found_in_species
GCCAAACATGTATGTCTTCGGAACATCTCAACTGATAAAGATCGGGATAGGG	514991	515144	514941	514993	1	PENVUL_contig010	PENVUL_c010G02360	514719	516005	None	3053	249	21520	No_constitutive_exon_found_in_species
CTCATCGCTCGGTTCTTCGTGAATATGACATCTGATGAAAGATGGGTTAGAT	644917	646526	644867	644919	1	PENVUL_contig010	PENVUL_c010G08069	644354	646526	None	3053	249	21520	No_constitutive_exon_found_in_species
ACGCTACAGGACGCACACATATAAATCTGATACTAACTGGGAGAGCACAGTT	65410	66659	65360	65412	1	PENVUL_contig011	PENVUL_c011G08377	64310	66659	None	3053	249	21520	No_constitutive_exon_found_in_species
CTCGAATAACTTGATACAACTCGGATTCCGTTGCTGACGTTAAGGGGTAGCT	68438	68487	68388	68440	1	PENVUL_contig011	PENVUL_c011G05179	68139	70651	None	3053	249	21520	No_constitutive_exon_found_in_species
TTGAATCCCTCATGTGGATTAAACGCTAATGTATCTGGTTGGGTGGGTAGGC	205490	206687	206737	206685	-1	PENVUL_contig011	PENVUL_c011G05780	204432	207021	None	3053	249	21520	No_constitutive_exon_found_in_species
AGTAGGCTTTCTGCGTTGGCCAAATTGTGATTCTGACTAGGGAAAAATAGGG	361551	362812	362862	362810	-1	PENVUL_contig011	PENVUL_c011G03695	361551	367840	None	3053	249	21520	No_constitutive_exon_found_in_species
TCGTTGCGCTATTATTCTGGTTCTTCCGTCGGCGCTAGACAAAAGGGCAGGA	608692	608938	608988	608936	-1	PENVUL_contig012	PENVUL_c012G00633	608692	609777	None	3053	249	21520	No_constitutive_exon_found_in_species
GTGAATCGGAGATTGCATCGATCAGACTTCGAGGGACTAACGGGACCAAGTT	46793	47422	46743	46795	1	PENVUL_contig013	PENVUL_c013G03171	46385	48322	None	3053	249	21520	No_constitutive_exon_found_in_species
TATCTTTTTTATCCTATCCAGGGGCGCGAGCGTTGGTTGGGGGTTGAAAGTT	49999	50007	50057	50005	-1	PENVUL_contig013	PENVUL_c013G06052	49999	51342	None	3053	249	21520	No_constitutive_exon_found_in_species
GTTAGTCTTATTGCTGGAGATAACGAAACAAGTACTGACATGTGGGGTAGGT	154961	155071	154911	154963	1	PENVUL_contig013	PENVUL_c013G02870	154629	156865	None	3053	249	21520	No_constitutive_exon_found_in_species
CGTGTCTCTTCCGAAAGAGACGGTTTGGACACATGTTAATAGGGCCATAGAA	158151	158546	158596	158544	-1	PENVUL_contig013	PENVUL_c013G09853	158151	159526	None	3053	249	21520	No_constitutive_exon_found_in_species
CGTGTGCAACCACTTAGCATCCGACAGTTATCAATCTAACATGAGGGTAGTA	442654	443873	442604	442656	1	PENVUL_contig013	PENVUL_c013G05252	441992	443873	None	3053	249	21520	No_constitutive_exon_found_in_species
TATGTACTCATATATGCAATCTCACACAATTCGTGCTAACACGCGGGTAGTG	475085	475328	475035	475087	1	PENVUL_contig013	PENVUL_c013G00578	474400	476232	None	3053	249	21520	No_constitutive_exon_found_in_species
TACTTGGCGTTTTTTTACATTCAATTGGTAGGCTGACAAAAGGGAAATAGAT	19356	19548	19598	19546	-1	PENVUL_contig014	PENVUL_c014G06751	18495	20081	None	3053	249	21520	No_constitutive_exon_found_in_species
CGTTGTTATACTGGCGTACGGAACTGGATTCTAACGTTACGTGGGTATAGAT	51528	51868	51918	51866	-1	PENVUL_contig014	PENVUL_c014G07433	51528	52304	None	3053	249	21520	No_constitutive_exon_found_in_species
TTTTTTTTCAGATCTCATATAATGTCAGATTGCTAATTCAAATGGGGTAGAT	147770	148346	147720	147772	1	PENVUL_contig014	PENVUL_c014G03786	146522	148346	None	3053	249	21520	No_constitutive_exon_found_in_species
TCCAAAACCCGGTCAAAAACGCACCCGCTGACTCGCTTCGGGCATAACAGGT	240180	242237	240130	240182	1	PENVUL_contig014	PENVUL_c014G09816	239534	242237	None	3053	249	21520	No_constitutive_exon_found_in_species
CCTGCCTGAGGAGTTGAGTCTCGATTAGGCATATTAACACAAGGGGCTAGGT	324029	324079	324129	324077	-1	PENVUL_contig014	PENVUL_c014G00943	322165	324226	None	3053	249	21520	No_constitutive_exon_found_in_species
ACGATACGGTACTAGAACTTATCACATCTGCAAGACGTGATAAGGGATAGAT	484988	485429	485479	485427	-1	PENVUL_contig014	PENVUL_c014G02495	484988	486484	None	3053	249	21520	No_constitutive_exon_found_in_species
GTATGCAAATAATTTCGAGGGTTTATAACATACAGCTGACGGGGAACTAGAT	94460	94739	94789	94737	-1	PENVUL_contig015	PENVUL_c015G02938	94460	95890	None	3053	249	21520	No_constitutive_exon_found_in_species
TCAAGATGTCTAGTATATTAGACTAGGACACATACTAATATGGGATATAGAG	331237	331938	331988	331936	-1	PENVUL_contig015	PENVUL_c015G05694	331237	335421	None	3053	249	21520	No_constitutive_exon_found_in_species
TAAGATTTCCAAGGTACAATGATATAGTTCCGCACTAACAAGGGCTATAGGT	337771	337925	337721	337773	1	PENVUL_contig015	PENVUL_c015G02787	336334	338677	None	3053	249	21520	No_constitutive_exon_found_in_species
CGCTTCCAAGCAATTATTCATCCCGTGGCATACTAACAGGGCAAATACAGGG	368562	369506	368512	368564	1	PENVUL_contig015	PENVUL_c015G00732	367869	369506	None	3053	249	21520	No_constitutive_exon_found_in_species
GATCGCGCGAAATATCTTGGGTAGCAACTAATCAAATTTGGGTAAAATAGCT	436798	436855	436905	436853	-1	PENVUL_contig015	PENVUL_c015G09436	435656	437478	None	3053	249	21520	No_constitutive_exon_found_in_species
TTTCCATTTACATTTCCGACCAACCCACTGATAGAATCGGGCATGGATAGAC	490373	490646	490696	490644	-1	PENVUL_contig015	PENVUL_c015G06237	489116	491447	None	3053	249	21520	No_constitutive_exon_found_in_species
CAGTGAGTAATCATCCGTGACTATGAATAGTATCACTGACTGGGTCGAAGTC	491718	492729	491668	491720	1	PENVUL_contig015	PENVUL_c015G02169	491226	493937	None	3053	249	21520	No_constitutive_exon_found_in_species
AGATGGAGACTCTACGATCTATGCGCTCTCCACTGCAACTGGGCGAGCAGCC	509055	509096	509146	509094	-1	PENVUL_contig015	PENVUL_c015G03259	506932	509234	None	3053	249	21520	No_constitutive_exon_found_in_species
GCTGTTAAGCCACACACAGTCGAGAAATACTTCCCCAAAAAGGGGGCCAGTC	558296	558474	558246	558298	1	PENVUL_contig015	PENVUL_c015G06563	558082	558951	None	3053	249	21520	No_constitutive_exon_found_in_species
GATAAATCCCTTGGTTTTAGTCCCAGCACGACTAATAAACAGGGTAAAAGGC	558756	558951	558706	558758	1	PENVUL_contig015	PENVUL_c015G06563	558082	558951	None	3053	249	21520	No_constitutive_exon_found_in_species
TTGTCACATTGGAAATTCAAGAGATGGTTAATTAATGGTGGGAACAAAAGTT	237894	238686	238736	238684	-1	PENVUL_contig016	PENVUL_c016G01652	235835	240875	None	3053	249	21520	No_constitutive_exon_found_in_species
ACGAAGGCCATTATTTTAGACTTCCGTGACGTTAACATTTCTAATGGGAGCC	440093	440694	440744	440692	-1	PENVUL_contig016	PENVUL_c016G01920	438541	441617	None	3053	249	21520	No_constitutive_exon_found_in_species
TCCTCAGGGGAATCCGCACGATGCTACCTGTGCTAACGGGGAAACGATAGAT	446737	446824	446874	446822	-1	PENVUL_contig016	PENVUL_c016G07711	444996	447706	None	3053	249	21520	No_constitutive_exon_found_in_species
TATTCCCATGAGCCGGAGGAACCGAGACTGACCAAAGAAATGGGATACAGGC	558636	559944	558586	558638	1	PENVUL_contig016	PENVUL_c016G00074	557780	559944	None	3053	249	21520	No_constitutive_exon_found_in_species
GCGTATTTCCTTTTTTTCTAGAAGCACTTTCACTGACGGGCCGATGAAAGTT	52233	53331	52183	52235	1	PENVUL_contig017	PENVUL_c017G05149	49789	53331	None	3053	249	21520	No_constitutive_exon_found_in_species
TTTGTTTTGCTTCTTAATTGCCGTTGGTTCGTTGCTGACGGGCATGGTAGCA	145391	145457	145341	145393	1	PENVUL_contig017	PENVUL_c017G02751	145156	147321	None	3053	249	21520	No_constitutive_exon_found_in_species
TAAAGTGTCCAAGGCAATCCGATAATGGGACTTTACTAATGGGGTTATAGCG	339363	339628	339678	339626	-1	PENVUL_contig017	PENVUL_c017G02640	339363	340357	None	3053	249	21520	No_constitutive_exon_found_in_species
TTTCCTCTTCTTCTCTCTCTTTCTTTCTGTGGCTTATTGGGACCATAAAGTA	416062	416144	416012	416064	1	PENVUL_contig017	PENVUL_c017G01426	414173	416264	None	3053	249	21520	No_constitutive_exon_found_in_species
TTTTCGTTAACCAGCTTCATCCAGGGTTGTGGTCTAAAATGCGGGACTAGCT	569035	569325	568985	569037	1	PENVUL_contig017	PENVUL_c017G01981	568320	569937	None	3053	249	21520	No_constitutive_exon_found_in_species
GTATGTGGAAATAATTGCTTTGATATGATTATGCTAACTGTCAGGGACAGCA	569523	569937	569473	569525	1	PENVUL_contig017	PENVUL_c017G01981	568320	569937	None	3053	249	21520	No_constitutive_exon_found_in_species
TCTATTCACAGCTAACAAAACATGAACTGTAGAGTGGGGGAATAGAGGAGTG	439284	439290	439340	439288	-1	PENVUL_contig018	PENVUL_c018G05227	439284	439472	None	3053	249	21520	No_constitutive_exon_found_in_species
AAATCTGCGTCATTGTCTCAGTATACTGACACTGACACGGAAGGGCGTAGAC	65176	65627	65677	65625	-1	PENVUL_contig019	PENVUL_c019G04520	65176	66361	None	3053	249	21520	No_constitutive_exon_found_in_species
ACGCTAATTGAGAATAGTCAAAGGTTTCGGTGCTGACAATGGGGATATAGCT	369354	369518	369304	369356	1	PENVUL_contig019	PENVUL_c019G08810	368962	370132	None	3053	249	21520	No_constitutive_exon_found_in_species
ACAGTGTCTCGATTGCGGATATGTTGCTGACGGGGTATATGAGAGGGTAGTG	471416	473657	471366	471418	1	PENVUL_contig019	PENVUL_c019G09323	470745	474731	None	3053	249	21520	No_constitutive_exon_found_in_species
GGTATAATGAGGAGAACGCCACTGACATTCTATTCGGGCAATAAACACAGGC	500802	501684	500752	500804	1	PENVUL_contig019	PENVUL_c019G05182	500628	501684	None	3053	249	21520	No_constitutive_exon_found_in_species
GTACATATGGTCTGTTGCCATGTTAGTCATTATGCTTACGATCTGGGGAGGT	1625	2295	1575	1627	1	PENVUL_contig020	PENVUL_c020G02408	407	2675	None	3053	249	21520	No_constitutive_exon_found_in_species
GTGCGTGAAGTATCCTCTAATTGACTCCGATCTAGACTAATGGGATGCAGAC	31524	33329	33379	33327	-1	PENVUL_contig020	PENVUL_c020G08001	31524	34053	None	3053	249	21520	No_constitutive_exon_found_in_species
ATTGATCTCTTGGGCGTCTCTGTCTTCATAAGCTAACATTGGGATTACAGAA	41591	41934	41984	41932	-1	PENVUL_contig020	PENVUL_c020G01420	39561	44262	None	3053	249	21520	No_constitutive_exon_found_in_species
TTTTTTATACCAGAAAGTGCAAGTCAATGCTTACACAGTGAGGGTGCTAGGG	325485	326095	325435	325487	1	PENVUL_contig020	PENVUL_c020G02627	323112	328394	None	3053	249	21520	No_constitutive_exon_found_in_species
CATAACGGATTTTCTATCAGGCGGATGAAGCTCACCACGGTACGGGGTAGAT	408399	408779	408829	408777	-1	PENVUL_contig020	PENVUL_c020G08223	407862	409292	None	3053	249	21520	No_constitutive_exon_found_in_species
CCGACCACAATGAAATATGGGGCAATTTTGCTAATAATACACGCGGGCAGCT	171996	172167	171946	171998	1	PENVUL_contig021	PENVUL_c021G02845	171933	172167	None	3053	249	21520	No_constitutive_exon_found_in_species
GTGAGTGAAAAGTGGAATATTTATTAGTAATTTACTAATAAAGGGATTAGAC	416057	416123	416007	416059	1	PENVUL_contig021	PENVUL_c021G06128	415663	416878	None	3053	249	21520	No_constitutive_exon_found_in_species
GATCTAAACTCCTGCCTATTCCTTGCGCCGCTGACTGGGAAAACTCAAAGTT	44280	44721	44771	44719	-1	PENVUL_contig022	PENVUL_c022G09422	43327	45483	None	3053	249	21520	No_constitutive_exon_found_in_species
CTACGAAATGTAAAATGTTCGATGATCTGGTTGCTGACATCCAGGGGTAGTC	180783	180843	180733	180785	1	PENVUL_contig022	PENVUL_c022G08426	179783	181330	None	3053	249	21520	No_constitutive_exon_found_in_species
TCTTGAATTCCATTAAAATATATATACCTAGAATACTAATGGGCATATAGTG	22987	23286	22937	22989	1	PENVUL_contig023	PENVUL_c023G00701	22516	24721	None	3053	249	21520	No_constitutive_exon_found_in_species
CAGTTAGTGCGCCGCTAATTTGAATGAGCTGCAGCTAATTTTGGGAACAGAA	69254	69948	69998	69946	-1	PENVUL_contig023	PENVUL_c023G03274	68151	70179	None	3053	249	21520	No_constitutive_exon_found_in_species
TCTATCAAACCTTATTTGACTGAGAATACTGGCTAACGCAGGGATTACAGAG	93667	93695	93745	93693	-1	PENVUL_contig024	PENVUL_c024G09143	93348	95287	None	3053	249	21520	No_constitutive_exon_found_in_species
GGCTTTAATCTCCTATCTATGTACTTACTGACGCTATTTTGGGGATATAGGA	154548	154648	154498	154550	1	PENVUL_contig024	PENVUL_c024G04699	153915	156633	None	3053	249	21520	No_constitutive_exon_found_in_species
CCCCAACTGGCAACCAAACCACTTCTTGGCAGAGGCTAACCGGGATATAGAC	237067	238034	237017	237069	1	PENVUL_contig024	PENVUL_c024G04906	235676	238034	None	3053	249	21520	No_constitutive_exon_found_in_species
CACCGAACCTTGAAAGACTAAGGCAGCATGCTGACGGAGAGGGACGACAGAC	316749	318113	316699	316751	1	PENVUL_contig024	PENVUL_c024G08483	315917	318113	None	3053	249	21520	No_constitutive_exon_found_in_species
GGGGACATATACGGTACTATCTGTGGTAAGCTTACTAAACTAATGGGCAGCC	39228	39361	39411	39359	-1	PENVUL_contig025	PENVUL_c025G03028	37610	41405	None	3053	249	21520	No_constitutive_exon_found_in_species
AGGGCATATCGCTTTCTATTCGGGTCCCCTTTACTAAAAAGTTGGGATAGAA	60518	60622	60468	60520	1	PENVUL_contig026	PENVUL_c026G02370	59995	61456	None	3053	249	21520	No_constitutive_exon_found_in_species
GCTAGTATTTCTATCAATCGTCAGCACTAATTATAAGGGCGTGAATGCAGGT	319731	320161	320211	320159	-1	PENVUL_contig026	PENVUL_c026G07499	318857	320937	None	3053	249	21520	No_constitutive_exon_found_in_species
AGCCAATTCGACCCCTAATGAAGCCAAAAAAAGTACTAACATGGGCGCAGTA	96069	96841	96019	96071	1	PENVUL_contig027	PENVUL_c027G03235	94442	97816	None	3053	249	21520	No_constitutive_exon_found_in_species
AATTCAGACCTTTTGACAGTCAAAGACTCTACTGACATGGGATAATGTAGCA	195369	195419	195469	195417	-1	PENVUL_contig027	PENVUL_c027G05176	194664	195837	None	3053	249	21520	No_constitutive_exon_found_in_species
GTATGTAACTGTGCCTACCTTATGTCTTCGACATTTCTAACAGTGGGCAGAC	232661	232834	232884	232832	-1	PENVUL_contig027	PENVUL_c027G09071	231358	234215	None	3053	249	21520	No_constitutive_exon_found_in_species
AGAGGTATTTTCTCAAGCTATTTGTTGGTTCTTTTCTAATACAGGGACAGAG	334230	334681	334180	334232	1	PENVUL_contig027	PENVUL_c027G10146	333369	335189	None	3053	249	21520	No_constitutive_exon_found_in_species
TACGTAATGTTTCACCTGACTGCTCCCTATATACGCTAACAAGTGGGAAGCA	103493	105080	103443	103495	1	PENVUL_contig029	PENVUL_c029G04771	102569	105080	None	3053	249	21520	No_constitutive_exon_found_in_species
TATTATATCATTGGGCCCCTCTTTTACCAATCGCTTACGGGTACACAGAGAG	137941	138645	138695	138643	-1	PENVUL_contig029	PENVUL_c029G08592	136747	139241	None	3053	249	21520	No_constitutive_exon_found_in_species
GGAGAATGAAGGGATGTGTTGATGGCGGGGCGTGTCAATATTAGGGGGAGGT	290201	290205	290255	290203	-1	PENVUL_contig030	PENVUL_c030G09336	290201	291949	None	3053	249	21520	No_constitutive_exon_found_in_species
CGCAGGCTGAGCTGGACCAAGAATGAATGCGATACTAATGAGGGATACAGAC	113145	113318	113368	113316	-1	PENVUL_contig031	PENVUL_c031G00011	112873	115744	None	3053	249	21520	No_constitutive_exon_found_in_species
ATACACCATTTTCTCGTACGCTCAATGATTTGGTACTGACGGGGAGCAAGCA	140348	140479	140529	140477	-1	PENVUL_contig031	PENVUL_c031G02437	140348	140898	None	3053	249	21520	No_constitutive_exon_found_in_species
TATATTTTTAGAGCACATTTCGTTTTATAACTTGACTAATGGGAATACAGAT	22427	27999	22377	22429	1	PENVUL_contig032	PENVUL_c032G06574	22020	27999	None	3053	249	21520	No_constitutive_exon_found_in_species
TCAACATTTCATTATTAGGTTTCAAAATGCTAACAGTTGGGGAATTACAGGA	86302	86718	86252	86304	1	PENVUL_contig032	PENVUL_c032G00616	84790	87756	None	3053	249	21520	No_constitutive_exon_found_in_species
TTGATCTACATAGATCAATATCACTTACTCACTGACGAGATGAGGGTTAGAA	84268	84438	84488	84436	-1	PENVUL_contig035	PENVUL_c035G10196	84080	85663	None	3053	249	21520	No_constitutive_exon_found_in_species
ACCCATGCCATAGAGTGATAGTCGAGACCATTGCTAATTTAGAGGGAAAGCA	234172	235487	235537	235485	-1	PENVUL_contig035	PENVUL_c035G03668	232263	236298	None	3053	249	21520	No_constitutive_exon_found_in_species
GTTTTGTGTGTCTTCATCCAATTGGCGAGGGCTAATTGGGAGAGATATAGCG	92847	92918	92797	92849	1	PENVUL_contig036	PENVUL_c036G10035	92582	94264	None	3053	249	21520	No_constitutive_exon_found_in_species
AACATAATTCCCCGAGAGCCGAACCAATCTAATTGAACCGGGACAAACAGTG	133929	134467	133879	133931	1	PENVUL_contig036	PENVUL_c036G03983	132816	134467	None	3053	249	21520	No_constitutive_exon_found_in_species
CTATTCATGGAATTACCATCTAGGCAACAGAGCTGATAGGGAATGAACAGGA	147198	147241	147148	147200	1	PENVUL_contig036	PENVUL_c036G08967	145418	151878	None	3053	249	21520	No_constitutive_exon_found_in_species
TTTTGGTGTTCGTTTCCTTCACAAAAGAGAGAAATTGAGAAAAGGGTGAGTA	154191	154199	154249	154197	-1	PENVUL_contig036	PENVUL_c036G03482	154191	156215	None	3053	249	21520	No_constitutive_exon_found_in_species
AAAAAAATTCCCATGAGCCATTGGAATCGCAACTAACGAACGGGTAAAAGTC	174493	176343	174443	174495	1	PENVUL_contig036	PENVUL_c036G00607	173308	176343	None	3053	249	21520	No_constitutive_exon_found_in_species
GCCTACCCTGCCTATGCGCGACAACGATTTGATTGCTGACTGGGAAATAGGA	136837	136994	136787	136839	1	PENVUL_contig037	PENVUL_c037G07267	136178	142699	None	3053	249	21520	No_constitutive_exon_found_in_species
GAAAACGTCTCTTTTATATTCATGCTAAATCTATGCATGCTCAAAGGGAGAG	2843	2849	2899	2847	-1	PENVUL_contig038	PENVUL_c038G01456	2843	3251	None	3053	249	21520	No_constitutive_exon_found_in_species
AATTGTATCTCATAAAGTATCTATTTTGAATTTGTTAACGGGATGACTAGGT	230897	232980	233030	232978	-1	PENVUL_contig038	PENVUL_c038G02919	229750	233117	None	3053	249	21520	No_constitutive_exon_found_in_species
TAGAAGCACTTTGTTCTATAATTGATTGAAAAGCTGACAAGGGAATTTAGAT	232909	234785	234835	234783	-1	PENVUL_contig039	PENVUL_c039G07906	232909	236428	None	3053	249	21520	No_constitutive_exon_found_in_species
GGTTCTATCAATTACCGTTATATCTAATTATATGTATTCATTGGGAACAGAG	42075	42181	42231	42179	-1	PENVUL_contig040	PENVUL_c040G03974	40706	42639	None	3053	249	21520	No_constitutive_exon_found_in_species
CAACCTTATAGATGGACACTCGGATACTGACAGCGAGGGACTGAAAACAGAC	48058	48679	48729	48677	-1	PENVUL_contig040	PENVUL_c040G09716	47474	49430	None	3053	249	21520	No_constitutive_exon_found_in_species
CGGATATTGGTTGTGACATATTTTCTGATGATTTCGGGGGGGGGGTTCAGAG	12321	12408	12458	12406	-1	PENVUL_contig041	PENVUL_c041G00140	9161	12678	None	3053	249	21520	No_constitutive_exon_found_in_species
GAGTTATACGAGCAGACCAAGAGGGATGCACAATGCTGATATATGGGAAGGG	66537	66600	66487	66539	1	PENVUL_contig041	PENVUL_c041G06367	65989	67356	None	3053	249	21520	No_constitutive_exon_found_in_species
GGAACACTAAAACCCCGTGCCCCCAAAGTCAACTAACTGGTGGGCAATAGGG	160104	160541	160054	160106	1	PENVUL_contig041	PENVUL_c041G04134	159560	160541	None	3053	249	21520	No_constitutive_exon_found_in_species
TGTTAAGTCTTCGGTCTCTGGCAAACAGCACGTTAACCACTCGGGAAAAGCT	166282	166340	166232	166284	1	PENVUL_contig044	PENVUL_c044G01364	164348	166618	None	3053	249	21520	No_constitutive_exon_found_in_species
ATCACTTCATAGCTTTAATTGAAACTCATGTTTGCTGACCAATTGGGTAGGG	8096	8852	8046	8098	1	PENVUL_contig045	PENVUL_c045G02326	6417	12229	None	3053	249	21520	No_constitutive_exon_found_in_species
ACGGAAGTGAGAGAAATTGACCTGTCCTGTAAATGAGGCTAACGGGATAGAT	28493	28598	28443	28495	1	PENVUL_contig045	PENVUL_c045G05448	28024	30214	None	3053	249	21520	No_constitutive_exon_found_in_species
TCGTGAACTGAACAAACGAACATGGAATGAAATATACTAACGGGCAAAAGTT	28978	29121	28928	28980	1	PENVUL_contig045	PENVUL_c045G05448	28024	30214	None	3053	249	21520	No_constitutive_exon_found_in_species
CGGTAAGCCATACATGCAATGAGACGGAATAACCAATAATGTGGGAATAGAT	44471	44558	44421	44473	1	PENVUL_contig045	PENVUL_c045G02045	44174	52153	None	3053	249	21520	No_constitutive_exon_found_in_species
GTTAATTGACATCAAGGCCATGGATTGAATTAAATGGGCTGACAAAATAGGA	155631	156371	156421	156369	-1	PENVUL_contig045	PENVUL_c045G09165	154491	156753	None	3053	249	21520	No_constitutive_exon_found_in_species
AGTCCCTCACTGCCCTCTTACGTAAGGGCTCATTAACTGACAATGGGCAGTA	109011	109111	109161	109109	-1	PENVUL_contig046	PENVUL_c046G10033	107952	109440	None	3053	249	21520	No_constitutive_exon_found_in_species
AATGATGTCGGCAAGTTTTATAATCAAGGCACTAACCAAAGTGGGAATAGCA	129256	133540	129206	129258	1	PENVUL_contig046	PENVUL_c046G08652	128697	133540	None	3053	249	21520	No_constitutive_exon_found_in_species
AGTTCCCCCTCCATGGACGGCGGAGATCAGTTGCTGATGGGAACAAATAGTC	156139	158063	158113	158061	-1	PENVUL_contig047	PENVUL_c047G08197	156139	158603	None	3053	249	21520	No_constitutive_exon_found_in_species
AATCATTTCATCTATGTCTAGAAGCTGACATCTCTCCCTCGGGAACCCAGCG	82717	82958	83008	82956	-1	PENVUL_contig048	PENVUL_c048G04325	82196	85098	None	3053	249	21520	No_constitutive_exon_found_in_species
TAACACCACTGTGGCCTCATTCTCGTCAAAAATATTCATACCGGGAACAGGT	23270	23887	23220	23272	1	PENVUL_contig049	PENVUL_c049G06143	22896	23887	None	3053	249	21520	No_constitutive_exon_found_in_species
TTTGCATAAGATCTCCCTGCATGCAAATTAGAGACTGACAAGCGGGCTAGAT	142324	144731	142274	142326	1	PENVUL_contig049	PENVUL_c049G08478	141493	144731	None	3053	249	21520	No_constitutive_exon_found_in_species
CCCCAAATCGAGTTTTGCTTGAGATCTAATCTTCAAATTTAGGGGTACAGTG	175826	176222	176272	176220	-1	PENVUL_contig049	PENVUL_c049G06055	172596	176444	None	3053	249	21520	No_constitutive_exon_found_in_species
GCAAATTTACCCTGCATGATCATCATAAAAATTCATCTGACGGGGTGTAGGC	4168	4416	4466	4414	-1	PENVUL_contig050	PENVUL_c050G01130	4168	4764	None	3053	249	21520	No_constitutive_exon_found_in_species
CTCATTATGTCTGCGTAAGCATTGCAAGAATGGCACTGATGGTGGGATAGAA	6408	6558	6608	6556	-1	PENVUL_contig050	PENVUL_c050G07378	5260	7140	None	3053	249	21520	No_constitutive_exon_found_in_species
GAGGACGCGGAGTGATGGAGAAAACAAATGCTGACAAAAGGGTAAAACAGAG	59623	61913	59573	59625	1	PENVUL_contig050	PENVUL_c050G04347	58108	62372	None	3053	249	21520	No_constitutive_exon_found_in_species
AGAAATGGAGGAAACATGGATGATCTCTAACCTTCGTTGGGGCGGTATAGGT	64931	66468	66518	66466	-1	PENVUL_contig050	PENVUL_c050G07049	64184	66949	None	3053	249	21520	No_constitutive_exon_found_in_species
GTATGAACACCATGCATGTTGCTAAAAGGAACTACTCACATAGGGATTAGGT	74219	74579	74629	74577	-1	PENVUL_contig050	PENVUL_c050G02522	72233	75121	None	3053	249	21520	No_constitutive_exon_found_in_species
TGTGCTACCTTTCGGAAATTTGTTGTGGATTCTGCTAATGGTGGGTGTAGTG	118723	118912	118962	118910	-1	PENVUL_contig051	PENVUL_c051G00208	116616	119237	None	3053	249	21520	No_constitutive_exon_found_in_species
ATATGTGTATAGCATATTCGAGGCTGACATTGGCTCAAATGCGTGGGCAGTT	141049	141156	141206	141154	-1	PENVUL_contig051	PENVUL_c051G05946	140668	142698	None	3053	249	21520	No_constitutive_exon_found_in_species
GATATTTTTCTTGGAAAAGTGACGCAATACTAATTGGGCCCATAAAACAGGC	148308	148420	148258	148310	1	PENVUL_contig051	PENVUL_c051G07876	147842	150771	None	3053	249	21520	No_constitutive_exon_found_in_species
AGGTTTGTTCACGTCAAACATACGTAAAAGCGAGCTTGCTAACAGGGAAGGT	81891	81994	82044	81992	-1	PENVUL_contig052	PENVUL_c052G02521	80683	82719	None	3053	249	21520	No_constitutive_exon_found_in_species
GCATATTATTTGGTGGCATAGCAAGAACACTGGCTAACAGACGTGGGCAGAG	12211	12265	12161	12213	1	PENVUL_contig053	PENVUL_c053G10009	11777	13481	None	3053	249	21520	No_constitutive_exon_found_in_species
GATCCTCTCTTTGTACATCTATCGATAGAATACTGACATTCGAGGGAAAGGC	44246	44544	44594	44542	-1	PENVUL_contig053	PENVUL_c053G09780	35867	45183	None	3053	249	21520	No_constitutive_exon_found_in_species
GGATTATGGGTTGTTGCTATTCTAATTGTTTATGTTGGGCCGAAGTTGAGGT	151177	151184	151234	151182	-1	PENVUL_contig053	PENVUL_c053G08361	151177	152308	None	3053	249	21520	No_constitutive_exon_found_in_species
GTTTTTTCTGCCCCCGAGCGAGAAGGGCTAGAAGTAATTGAGGGATACAGGG	21552	22033	22083	22031	-1	PENVUL_contig054	PENVUL_c054G01128	21552	22834	None	3053	249	21520	No_constitutive_exon_found_in_species
TGAGAATAGCCTCTGGGTGCGATCCAAAGCACTTGCTGATATTGGGGCAGGA	36910	37166	36860	36912	1	PENVUL_contig055	PENVUL_c055G02006	36472	41238	None	3053	249	21520	No_constitutive_exon_found_in_species
ATCTAGATGCTTTAAAAACTATATATGGCATTAATAAGGGATATCAAAAGGT	63983	64274	63933	63985	1	PENVUL_contig055	PENVUL_c055G03586	63674	65605	None	3053	249	21520	No_constitutive_exon_found_in_species
ATAGTTGGCATGGTCTTTTCATTGTATCTGTTAGGTGGGCTAACGAAAAGTA	11907	11961	12011	11959	-1	PENVUL_contig056	PENVUL_c056G10186	11907	12596	None	3053	249	21520	No_constitutive_exon_found_in_species
TCCTGTTCGAGCATAGCCTTCCTTTAATTAATGGTTTCGGGTAATAAAAGCT	42405	42674	42724	42672	-1	PENVUL_contig056	PENVUL_c056G09741	42296	43003	None	3053	249	21520	No_constitutive_exon_found_in_species
ATGCTACTTAACCTAATTATTTCAAACAAGATTTTCTAACACGTGGGTAGGA	14606	15408	14556	14608	1	PENVUL_contig058	PENVUL_c058G06145	14497	15621	None	3053	249	21520	No_constitutive_exon_found_in_species
ATGATTGTCCCACAGAAGAATGCAATTGCTAATTTGGGGTCAAACGGCAGTA	25735	25933	25983	25931	-1	PENVUL_contig058	PENVUL_c058G01736	24244	26503	None	3053	249	21520	No_constitutive_exon_found_in_species
CCACTTTTTCCATTTTGTTTCACTGTTGAAAAACTAACTTTGGGATATAGAT	42944	43049	43099	43047	-1	PENVUL_contig059	PENVUL_c059G07627	42717	45387	None	3053	249	21520	No_constitutive_exon_found_in_species
ATCACTATGGTCTCTTGTGGCAATCTCATACTAATATAATGACGGGTTAGGC	46633	47138	47188	47136	-1	PENVUL_contig059	PENVUL_c059G00877	46633	47836	None	3053	249	21520	No_constitutive_exon_found_in_species
ACGAAAGATCAATTATGACGGAAATTATATCCTAATGACGGCGGGGGTAGTT	70400	70657	70707	70655	-1	PENVUL_contig059	PENVUL_c059G00865	69819	72574	None	3053	249	21520	No_constitutive_exon_found_in_species
GTAAGTTGAATATTCACCGTCGCTAACTATTTGGCTAACAAGGGCTATAGGT	55451	57378	57428	57376	-1	PENVUL_contig062	PENVUL_c062G01247	55451	57904	None	3053	249	21520	No_constitutive_exon_found_in_species
TTGGATTGGGATCTGATCTCTTTGCGTTCGTCTTGCTAATATGGGTATAGGT	60024	60251	59974	60026	1	PENVUL_contig062	PENVUL_c062G00167	59124	61720	None	3053	249	21520	No_constitutive_exon_found_in_species
ATGCAACACTGCGCGAATTGCCATTAGGATCGTCAGTCTGATCGGGGCAGCT	82359	82367	82417	82365	-1	PENVUL_contig062	PENVUL_c062G05681	82359	82636	None	3053	249	21520	No_constitutive_exon_found_in_species
TGTCTCCCGCCCTTTAATATATCTATATTTTACTAATTTGGGTATGGTAGGG	96976	97669	97719	97667	-1	PENVUL_contig062	PENVUL_c062G04804	94632	98736	None	3053	249	21520	No_constitutive_exon_found_in_species
GATGCTTCTGTTGTCGGGGGTGGTAGGGTTCATACGGGCTGACATGAAAGGG	8811	9380	9430	9378	-1	PENVUL_contig065	PENVUL_c065G02460	8811	10058	None	3053	249	21520	No_constitutive_exon_found_in_species
CCTAAAAATAAGCTCCATTGTGTCCAATGCCGCAACTAACGATTGGGTAGTG	61529	62233	62283	62231	-1	PENVUL_contig065	PENVUL_c065G08880	56730	68854	None	3053	249	21520	No_constitutive_exon_found_in_species
GGGCTCACCTCTTCGAATCTATCACAACACCCCAGAGAGGGGCTAGTGAGTG	101748	101755	101805	101753	-1	PENVUL_contig067	PENVUL_c067G08438	101748	104072	None	3053	249	21520	No_constitutive_exon_found_in_species
AGCTATATCCAAGGATTTGGAGGACCCCTTGGCTGATATCTGGGATATAGGA	44512	44683	44733	44681	-1	PENVUL_contig068	PENVUL_c068G04495	41543	45472	None	3053	249	21520	No_constitutive_exon_found_in_species
ATCCCACAACTATAAATCAACTTGGAACAATCTCCGCTGCGGGCCCGGAGGA	56606	56938	56988	56936	-1	PENVUL_contig071	PENVUL_c071G02851	55507	57150	None	3053	249	21520	No_constitutive_exon_found_in_species
TTGGATGCTCTAGGAAATATTGCCGGGCTGTTCTTAACACAATTGGGTAGGT	45508	45720	45770	45718	-1	PENVUL_contig072	PENVUL_c072G04319	41860	46092	None	3053	249	21520	No_constitutive_exon_found_in_species
GTAAGAGGATCCTCTGAGTGGTGAGGCCCTACTAATCACCAGTCGGGCAGAT	53490	53706	53756	53704	-1	PENVUL_contig072	PENVUL_c072G06114	52473	54663	None	3053	249	21520	No_constitutive_exon_found_in_species
CAATTTGCTTCCCTCTCTTCTATAATGCGAGTACTAACGTGGGATCTAAGCA	62434	62564	62384	62436	1	PENVUL_contig072	PENVUL_c072G09824	62009	63436	None	3053	249	21520	No_constitutive_exon_found_in_species
TACAACCAATTCTAGGATATGGAATGCTAATCTGTGTCTTGGGGCGTTAGAT	58700	58737	58787	58735	-1	PENVUL_contig077	PENVUL_c077G02509	56660	59204	None	3053	249	21520	No_constitutive_exon_found_in_species
CTTGAATCCGACTCTCATTAGGCTTTATGATTGCTGATGGGAACATACAGCT	47503	47979	47453	47505	1	PENVUL_contig084	PENVUL_c084G04622	46376	48656	None	3053	249	21520	No_constitutive_exon_found_in_species
GGTTGAATCTGTCTGTTAAGGTCCCCTCACCGAATGCTAATGGGGACCAGGC	5285	5393	5235	5287	1	PENVUL_contig085	PENVUL_c085G08971	5178	6214	None	3053	249	21520	No_constitutive_exon_found_in_species
TTAGTGTTATGTCCTCCGCCGGTATCACCTTATTTGCTAACAGGGAATAGTA	7609	8283	8333	8281	-1	PENVUL_contig085	PENVUL_c085G05860	6546	8735	None	3053	249	21520	No_constitutive_exon_found_in_species
TCCACAAAATCACCCCAAATCCACAAACTAACCAGCGGGACAAAAAAAAGTG	19523	20247	20297	20245	-1	PENVUL_contig085	PENVUL_c085G06915	19523	20454	None	3053	249	21520	No_constitutive_exon_found_in_species
TGCAGGGATTGTGCCAGACAGCGGATTGGATGCTAACACCGGGGGGCCAGTG	33704	34657	34707	34655	-1	PENVUL_contig085	PENVUL_c085G03574	32183	35258	None	3053	249	21520	No_constitutive_exon_found_in_species
GAAGGCCGGCGTAGAATGTTTCGACAAAAGACCGCTGAGATGGGTCAAAGGC	36564	36783	36514	36566	1	PENVUL_contig092	PENVUL_c092G09138	36325	38130	None	3053	249	21520	No_constitutive_exon_found_in_species
CCTCAATTCAACGTTAATTTATGATTCTAACATCAAGATCATGGGATTAGAT	6763	6908	6958	6906	-1	PENVUL_contig094	PENVUL_c094G02629	6152	7177	None	3053	249	21520	No_constitutive_exon_found_in_species
GAAATTCAAATATTTATGGAAAAACAGTCAAGCTAAAATGGGCAAAACAGGC	6427	6696	6746	6694	-1	PENVUL_contig094	PENVUL_c094G02629	6152	7177	None	3053	249	21520	No_constitutive_exon_found_in_species
TGTTGTTTATCGCTTCCCCCGCCAGTGAATAAGACTGACGAAGGGCATAGCT	19281	19685	19735	19683	-1	PENVUL_contig095	PENVUL_c095G09479	19281	20199	None	3053	249	21520	No_constitutive_exon_found_in_species
CCTCGGGAGTGGTCTATGCATGCGATGAAGCTCACACCTTTACTGGGAAGGT	21344	21434	21484	21432	-1	PENVUL_contig095	PENVUL_c095G04113	20585	21986	None	3053	249	21520	No_constitutive_exon_found_in_species
ATTTTTAAAGGGTACAGTCAGCTCTTCGTGGTTCTAACAGGGAGTACTAGTG	32065	32405	32455	32403	-1	PENVUL_contig095	PENVUL_c095G00264	31488	32826	None	3053	249	21520	No_constitutive_exon_found_in_species
GAGTTTTCTTCAGCCTTTTACTCTATCCTTCTTATTCTGATTGGGAGTAGGA	2267	2673	2217	2269	1	PENVUL_contig099	PENVUL_c099G02447	2045	3766	None	3053	249	21520	No_constitutive_exon_found_in_species
CAAGTTCTCTCGGAAATACCTCAAGGAGATCAGCCTAACCTGGGATACAGGA	20790	20919	20740	20792	1	PENVUL_contig102	PENVUL_c102G05245	20306	22193	None	3053	249	21520	No_constitutive_exon_found_in_species
GGTACCAGTTCCCCATAAGACCTTGTCGTCCTTAACTAACAATGGGCCAGGA	23679	23895	23945	23893	-1	PENVUL_contig104	PENVUL_c104G05615	21976	24154	None	3053	249	21520	No_constitutive_exon_found_in_species
CCGGTAGATTCTCGGCGGAGTATACCGATCGGCTGAAATATAGGGTACAGAA	11207	11329	11379	11327	-1	PENVUL_contig107	PENVUL_c107G02110	10475	11501	None	3053	249	21520	No_constitutive_exon_found_in_species
AGATTATCCAAAGGAGGGACGTGCTTTATACAGAACTGACTGCGGGATAGTC	8304	8667	8254	8306	1	PENVUL_contig131	PENVUL_c131G08615	6324	8941	None	3053	249	21520	No_constitutive_exon_found_in_species
GAAGTAAAAGTAATCCGGTTCACTAATAACGCGAGTTGGGCAAGAGATAGCA	2527	2533	2583	2531	-1	PENVUL_contig135	PENVUL_c135G03585	2527	2688	None	3053	249	21520	No_constitutive_exon_found_in_species
GGTACCAGTTCCCCATAAGACCTTGTCGTCCTTAACTAACAATGGGCCAGGA	427	745	377	429	1	PENVUL_contig160	PENVUL_c160G02920	168	745	None	3053	249	21520	No_constitutive_exon_found_in_species
GGTACCAGTTCCCCATAAGACCTTGTCGTCCTTAACTAACAATGGGCCAGGA	1464	1656	1414	1466	1	PENVUL_contig306	PENVUL_c306G01518	1205	1656	None	3053	249	21520	No_constitutive_exon_found_in_species
GGTACCAGTTCCCCATAAGACCTTGTCGTCCTTAACTAACAATGGGCCAGGA	11	203	253	201	-1	PENVUL_contig309	PENVUL_c309G05495	11	462	None	3053	249	21520	No_constitutive_exon_found_in_species
