# Supplementary material for: Widespread Separation of the Polypyrimidine Tract From 3′ AG by G Tracts in Association With Alternative Exons in Metazoa and Plants
Source: Front Genet. 2019 Jan 14;9:741. doi: 10.3389/fgene.2018.00741 (PMC6339879; doi:10.3389/fgene.2018.00741)
Supplement: DATA FILE S1 — Sequences of REPAG 3′ SS from each species of fungi. [file Data_Sheet_1.zip › Supplementary data 1/Fungi_Release38_exophiala_xenobiotica.txt]

REPA_GGG_Sequence	Exon_Start	Exon_End	Pos_-50	Pos_+2	Strand	Chromosome	GeneID	Gene_Start	Gene_End	Gene_Name	Number_of_REPAs	Number_of_REPAs_has_GGG	Number_of_Intron(Intra_genic_Region)	Upstream_Constitutive_Exon
GAGTGATATTTGCTTATCTATAGTTCCGCCGCTGATGTGGGAAATTACAGGG	38045	38358	38408	38356	-1	supercont1.1	PV05_00017	38045	39515	None	2950	322	17720	No_or_no_constitutive_exon
TTCGTGACGGGACCCATGACAACAAACGAGAAATTCTGAAGGGCGACTAGGC	56919	57211	56869	56921	1	supercont1.1	PV05_00026	56845	58134	None	2950	322	17720	No_or_no_constitutive_exon
AGTGATTGTATCTTCCTTTTCCTTGGCTGATGATAGTATGTGACGGGCAGTG	83146	83362	83096	83148	1	supercont1.1	PV05_00034	81926	85910	None	2950	322	17720	No_or_no_constitutive_exon
ATCATAAAATCCCTATCTTCACCTCCAGCCAGACGCTGATTGCGGGACAGAT	83429	85910	83379	83431	1	supercont1.1	PV05_00034	81926	85910	None	2950	322	17720	No_or_no_constitutive_exon
ACGTAAGCTTCTTCCTGTTCTGCGAGGAGTTCTCGGCTGAGGCAGGGCAGTG	85945	86098	86148	86096	-1	supercont1.1	PV05_00035	85367	86970	None	2950	322	17720	No_or_no_constitutive_exon
TGACTTCTTGACCCAGTGGCTGACTTCCAAAATCGCTGACAGGGGCCCAGAA	122460	123429	122410	122462	1	supercont1.1	PV05_00051	122367	123564	None	2950	322	17720	No_or_no_constitutive_exon
GGTCACCGTGAACCAAATATCCCACAGCGATCTCTTTTGGGCGTTGAAAGGC	195871	196230	195821	195873	1	supercont1.1	PV05_00082	195177	196806	None	2950	322	17720	No_or_no_constitutive_exon
AAGTATGTTCTCTAGGCTCCTGCTCTGCTCAAACGCTAACGGGGAGACAGGC	584117	584128	584178	584126	-1	supercont1.1	PV05_00235	583225	584453	None	2950	322	17720	No_or_no_constitutive_exon
GTACGTCGCGTGCTCTTTCGGGCTTCGGACAGTACTAACTGTATGGGTAGGA	813211	813361	813161	813213	1	supercont1.1	PV05_00322	812744	814118	None	2950	322	17720	No_or_no_constitutive_exon
GGTGAGTTAGTTCCTTGGACACCTGTATCCCGGCTAACGTGGGGGATCAGGT	905105	905567	905617	905565	-1	supercont1.1	PV05_00362	903941	906200	None	2950	322	17720	No_or_no_constitutive_exon
TTTTTCCACTTTCAGACCGGAGCAGTGTTGCTGATGCGAACGGGGCAAAGGG	1005892	1006285	1006335	1006283	-1	supercont1.1	PV05_00400	1005892	1007747	None	2950	322	17720	No_or_no_constitutive_exon
GATGACTCACTATGCAGCTTTGGCACTGGAACTGATCAGGGCGTGAACAGCA	1008987	1009107	1008937	1008989	1	supercont1.1	PV05_00401	1008401	1009975	None	2950	322	17720	No_or_no_constitutive_exon
GGTATGGAAGACATTGTCTCTCAGTGATTTCCTTGTTAACAAGTGGGCAGCC	1084504	1085564	1084454	1084506	1	supercont1.1	PV05_00431	1083712	1085564	None	2950	322	17720	No_or_no_constitutive_exon
GGTAAGATCTTTTCATACACACCGCTTGCGCAAAGCTGACTGGGAGATAGTG	1124287	1125083	1124237	1124289	1	supercont1.1	PV05_00446	1123893	1125483	None	2950	322	17720	No_or_no_constitutive_exon
TACCGTGGTACAAGTTGCTTCTGTTATGCATTCTAACATCAGGGCACCAGGA	1218164	1218315	1218114	1218166	1	supercont1.1	PV05_00475	1216246	1218625	None	2950	322	17720	No_or_no_constitutive_exon
CACCTAGAGAAGTCCCTTCAGGACTATGCTGATGGACCGGGGGAAAAAAGCT	1287993	1288080	1287943	1287995	1	supercont1.1	PV05_00501	1287381	1289071	None	2950	322	17720	No_or_no_constitutive_exon
CGATCTTCCCCCACCGAAGGCCGAAGAGTCTAGCTGACACATGGGCATAGCG	1305076	1305162	1305212	1305160	-1	supercont1.1	PV05_00506	1303139	1305625	None	2950	322	17720	No_or_no_constitutive_exon
CGCTACTATTGTCTGGCGCTACATCGATTGCTCTAACAGCGAAGGGGAAGGC	1371724	1371778	1371674	1371726	1	supercont1.1	PV05_00533	1371502	1373887	None	2950	322	17720	No_or_no_constitutive_exon
TTCTATGTTTTGTACTCGTCTTCACCGGACGGTTTTCTGACTAAGGGTAGCT	1390173	1390295	1390123	1390175	1	supercont1.1	PV05_00542	1389663	1391804	None	2950	322	17720	No_or_no_constitutive_exon
CAGTGTATATGCTGCGTCCTTCGAAAGCTTATCATCAAGGGAGAACACAGGT	1414628	1415007	1414578	1414630	1	supercont1.1	PV05_00552	1414323	1416328	None	2950	322	17720	No_or_no_constitutive_exon
GGTCACCCAAGCCTATCTGAATAACAGACCATACTAATACGGGACATTAGGA	1519506	1521437	1519456	1519508	1	supercont1.1	PV05_00596	1518943	1521437	None	2950	322	17720	Yes
TATGAACAGCTTCTGATTTCTTTGTGGCCTGCTACTAATCATGGGGCCAGAG	2017010	2017509	2017559	2017507	-1	supercont1.1	PV05_00775	2017010	2018987	None	2950	322	17720	No_or_no_constitutive_exon
ACTCAAGCTTTGAGGCTCAAAGCCCGATGCACTGACAACTGCTGGGGTAGTG	2102072	2102591	2102022	2102074	1	supercont1.1	PV05_00808	2101278	2102591	None	2950	322	17720	No_or_no_constitutive_exon
AGTTTCTTGCTGTGGTCGGAGACTAGGGCTAACGAGCTTGTGGGGTGCAGGG	2126144	2127769	2127819	2127767	-1	supercont1.1	PV05_00817	2126144	2128161	None	2950	322	17720	No_or_no_constitutive_exon
CCTGTAAGAAGTGGCCGAGCAAATCCGCTGAAATAGCTGACAGAGGGTAGGG	2257879	2260058	2257829	2257881	1	supercont1.1	PV05_00878	2257107	2260058	None	2950	322	17720	No_or_no_constitutive_exon
TCTACTGCACGTTGCCATAAAACGCTCGTTACTGACTCCCAGGGGAACAGTC	2339293	2340939	2340989	2340937	-1	supercont1.1	PV05_00908	2339293	2341631	None	2950	322	17720	No_or_no_constitutive_exon
CGGTACGCATTGTCTTCAGCTTCTCTGCCAACATTTTAACGGGAGAATAGGT	2345517	2348813	2348863	2348811	-1	supercont1.1	PV05_00910	2344912	2349292	None	2950	322	17720	No_or_no_constitutive_exon
CGTAGTACGTCGATCTACTATTGTTTCGGGAGCTCATTCGCTGGGAATAGGC	2395495	2395881	2395931	2395879	-1	supercont1.1	PV05_00925	2393067	2398053	None	2950	322	17720	No_or_no_constitutive_exon
ATGATTGCACCAGATTGGGCTCAGTGGAACTCATACTGACACGGGTACAGGA	2466744	2467115	2466694	2466746	1	supercont1.1	PV05_00951	2465649	2467115	None	2950	322	17720	No_or_no_constitutive_exon
GACGCAAGAGGGTAGGAGGGATTGTGTTGGGGGGCTGATCGTGGGTACAGAC	2511346	2511483	2511533	2511481	-1	supercont1.1	PV05_00973	2510281	2512538	None	2950	322	17720	No_or_no_constitutive_exon
AGGTCTTTATCATGCTTCGTAAAAACAAGTCCAGTTGCTGACACGGGAAGTG	2510281	2510778	2510828	2510776	-1	supercont1.1	PV05_00973	2510281	2512538	None	2950	322	17720	No_or_no_constitutive_exon
TGGCACTGCTTCTACACGGTAATAGATTGCTAACGGATTGGGGCCGACAGAG	2560304	2560439	2560254	2560306	1	supercont1.1	PV05_00995	2558128	2560863	None	2950	322	17720	No_or_no_constitutive_exon
GGAGGTAGCGGGAAGGAGGTGAAGTGCACGGCTGACATAGGCTGGGACAGAT	2604024	2604426	2603974	2604026	1	supercont1.1	PV05_01013	2603252	2604426	None	2950	322	17720	No_or_no_constitutive_exon
ATTGTAACTTTACTGTTATTCTAATGCTTACATTACTTTGGGGAAATCAGGG	2648899	2649770	2648849	2648901	1	supercont1.1	PV05_01028	2648070	2649770	None	2950	322	17720	No_or_no_constitutive_exon
GTCCGCCTTCTATTAACCTTTTGATTGTATGAATCACTGATCAGGGACAGTC	2655961	2656720	2656770	2656718	-1	supercont1.1	PV05_01031	2654889	2657157	None	2950	322	17720	No_or_no_constitutive_exon
AAGTTTGACAGAGGTGGTCGACGTGCCTTGCTAACTACGAGTGGGAACAGCA	2862729	2863518	2862679	2862731	1	supercont1.1	PV05_01120	2861716	2863518	None	2950	322	17720	No_or_no_constitutive_exon
CGACGTGACCGTTGACGGTGGTGTATTGTGCCTGACCTGACGTGGGGAAGAT	2885330	2885533	2885583	2885531	-1	supercont1.1	PV05_01127	2884214	2885751	None	2950	322	17720	No_or_no_constitutive_exon
GGAGCATCACTGGAGCCATGTCAACACAGCAGGCTAACCAAAGGGTATAGTC	3015271	3015528	3015221	3015273	1	supercont1.1	PV05_01177	3013859	3017052	None	2950	322	17720	Yes
GGCCATGCCGGTGTTTTACCATCGTGTGCGTTAATCAGGGACAATGATAGGC	3044364	3045690	3044314	3044366	1	supercont1.1	PV05_01189	3043261	3045690	None	2950	322	17720	No_or_no_constitutive_exon
GTGTAAGTCTTCCAACACAAGGGGTGTTCCTTGCTAACATGGGATTGCAGTG	3199489	3199697	3199747	3199695	-1	supercont1.1	PV05_01248	3199489	3200962	None	2950	322	17720	No_or_no_constitutive_exon
GAATTTCATCCTGAGATTGATACAGAACAAGTACTGACAGCTGGGAATAGCT	3272273	3272825	3272875	3272823	-1	supercont1.1	PV05_01277	3272273	3273462	None	2950	322	17720	No_or_no_constitutive_exon
CCCTTCCCTTGGTACTTGGGTATGATGACTGACTTTGGTTGGGTGAACAGGT	3406937	3407538	3406887	3406939	1	supercont1.1	PV05_01327	3402943	3407538	None	2950	322	17720	No_or_no_constitutive_exon
AAGTACATTCAGCAGCATTGTTAAAGGATACGGCTGACGAGACGGGATAGAA	3446082	3446251	3446032	3446084	1	supercont1.1	PV05_01343	3444362	3448339	None	2950	322	17720	No_or_no_constitutive_exon
TAGGTCACCTCCTGAATCTCATCAGGATGTTTGTGCTAATGGGAAACCAGTG	3513267	3513501	3513217	3513269	1	supercont1.1	PV05_01366	3512588	3514341	None	2950	322	17720	Yes
GCCTCGTTTTCGGAAATGAATCAAAAACTGACACATTTCTGGGTATATAGGT	3552165	3552260	3552310	3552258	-1	supercont1.1	PV05_01384	3551974	3553796	None	2950	322	17720	No_or_no_constitutive_exon
AAATCTTAGACCGTCTGCATTTGATCTGCCTTGTTCTAAATGGGTCAAAGGT	3614505	3614992	3615042	3614990	-1	supercont1.1	PV05_01408	3614505	3615200	None	2950	322	17720	No_or_no_constitutive_exon
TATCAGCAAAGCTCAAGATGCGATCTGATGATCGATTGACACGTGGGCAGGC	3687262	3687614	3687212	3687264	1	supercont1.1	PV05_01438	3687101	3688037	None	2950	322	17720	No_or_no_constitutive_exon
CCCACACTTCTGGACGAGCTATTTCGGCCGCAAACGTTGAGCCAGGGAAGTG	3687745	3688037	3687695	3687747	1	supercont1.1	PV05_01438	3687101	3688037	None	2950	322	17720	No_or_no_constitutive_exon
CGAAGCTTGCAGGACCGACGCTAACTCCTGGTCTTCATCTGTGGGCGCAGAC	3777446	3777628	3777678	3777626	-1	supercont1.1	PV05_01475	3777446	3778587	None	2950	322	17720	No_or_no_constitutive_exon
TGAGGTTTCACAACGCGGAGGAGTTACATTGTTTACTGACTCGAGGGTAGGG	3919420	3920078	3920128	3920076	-1	supercont1.1	PV05_01536	3919420	3923368	None	2950	322	17720	No_or_no_constitutive_exon
CAAGAGAAGTAGAGAGGAGGCAAAGCTGATCCTCGTCTCGGGAATGGCAGAT	3994089	3994253	3994039	3994091	1	supercont1.1	PV05_01563	3992887	3995192	None	2950	322	17720	No_or_no_constitutive_exon
GTAAGGTCCACTACAATGTCGGATTGAATGCCTCTCCTAACCGAGGGTAGAT	4744310	4744412	4744462	4744410	-1	supercont1.1	PV05_01861	4744310	4744942	None	2950	322	17720	No_or_no_constitutive_exon
GTGAGTGCACCTCGGATCATGGCCCGTGGACATTGCTGACATGGGAACAGAT	4820080	4820892	4820030	4820082	1	supercont1.1	PV05_01888	4818399	4820892	None	2950	322	17720	No_or_no_constitutive_exon
TTTCTTGGACTCCCCTACGATGAGCGCCGATACTGATAGTGTGGGAACAGAT	4836950	4838119	4838169	4838117	-1	supercont1.1	PV05_01898	4836950	4839765	None	2950	322	17720	No_or_no_constitutive_exon
CAGCCGCAAGATTGTTCCGCCGCTATATGCTGACGAGCCGGGCCGCAAAGTT	4912158	4912611	4912661	4912609	-1	supercont1.1	PV05_01923	4912158	4918079	None	2950	322	17720	No_or_no_constitutive_exon
CATCATCTCTTCTTCCTGGAACATTGGCCAGTGCTGACCGGGAATGATAGGT	4919408	4920338	4919358	4919410	1	supercont1.1	PV05_01924	4918566	4920338	None	2950	322	17720	No_or_no_constitutive_exon
TGTGGCGTTTGACGACGGAGATGACAAGGACATAGCTAACGGGCAAGCAGAA	4941690	4941916	4941966	4941914	-1	supercont1.1	PV05_01933	4941690	4942685	None	2950	322	17720	No_or_no_constitutive_exon
GTATTGACGCGTAAATATAATAGATTGAGATATTGAATATTGGGCCAAAGTG	5021312	5021638	5021688	5021636	-1	supercont1.1	PV05_01969	5021312	5023374	None	2950	322	17720	No_or_no_constitutive_exon
AGGTTGGTTTCGCACGTATGAGGAGGAATCCGTCACTAAGATGGGGGCAGGT	5120473	5120621	5120671	5120619	-1	supercont1.1	PV05_02006	5117867	5121325	None	2950	322	17720	No_or_no_constitutive_exon
AAGACTCTTTGTGGCACCTCCTTGGACCACGCTGATCGTTGGCGGGACAGGC	5132742	5132975	5132692	5132744	1	supercont1.1	PV05_02012	5131925	5134258	None	2950	322	17720	No_or_no_constitutive_exon
GAGTTAGATATCCTTAAAATGTCTAAGAACTAATGAAGGGGTCACAAAAGGG	5225411	5226405	5225361	5225413	1	supercont1.1	PV05_02048	5225067	5226405	None	2950	322	17720	No_or_no_constitutive_exon
TGCGGGAAACTGCGCATTTTCTTGTGATAGACTAGCTGACGGGTTAACAGGC	5504938	5507537	5507587	5507535	-1	supercont1.1	PV05_02169	5504938	5507984	None	2950	322	17720	No_or_no_constitutive_exon
GTTTGATTGCCTACGATGAGAGTTGATATCTTTCACTGACAGGGTTGTAGGC	232967	233164	232917	232969	1	supercont1.2	PV05_02260	232383	234593	None	2950	322	17720	No_or_no_constitutive_exon
CCAAGGCGCTCGCCATGGCATGCAACTCGCTCACTGAATGGGAACTGCAGAC	403506	404593	403456	403508	1	supercont1.2	PV05_02329	403298	406672	None	2950	322	17720	No_or_no_constitutive_exon
TTGGCTGGTACCGTCGGAAGATCACGACCACGAATGCTGACAAGGGCAAGGC	417911	418288	418338	418286	-1	supercont1.2	PV05_02333	416181	420906	None	2950	322	17720	No_or_no_constitutive_exon
TGCTGCCTTTGTGCATACTCTCGGTAATTGCGATTGACTTGGGCTCAAAGCG	605468	605774	605824	605772	-1	supercont1.2	PV05_02409	605468	606341	None	2950	322	17720	No_or_no_constitutive_exon
CCATGCTCGGAGAGAACATGTTATAACGTACTGACCTAATGGGCGTATAGTG	617291	617362	617412	617360	-1	supercont1.2	PV05_02414	615619	618125	None	2950	322	17720	No_or_no_constitutive_exon
TTGGCCTTCAGTCTGGTCAAGATCAACCGTACTGACTTCAGGGGACTCAGGC	634365	634780	634315	634367	1	supercont1.2	PV05_02421	633211	634780	None	2950	322	17720	No_or_no_constitutive_exon
TTCTTTTTCGGGAGTGAAAGGGAATGCAGCTACTGAAGTCATGGGTGTAGAT	667058	667279	667329	667277	-1	supercont1.2	PV05_02434	667058	668374	None	2950	322	17720	No_or_no_constitutive_exon
TAGGTCGCCTGTTTACGAGACTAAGTGAAAGCTAATTCAGGGACACACAGTT	792095	792218	792268	792216	-1	supercont1.2	PV05_02487	791213	792766	None	2950	322	17720	No_or_no_constitutive_exon
ACCACTGCTCTCTCTCTCGCTGCGGCCCAAGGCAACAAGGGGAATTGCAGCC	947691	947845	947641	947693	1	supercont1.2	PV05_02546	947597	949101	None	2950	322	17720	No_or_no_constitutive_exon
TCTTCGCCATATATCCGGGATATTGAGCTGACTATGTGCACGGGGACAAGCG	951417	952810	951367	951419	1	supercont1.2	PV05_02548	950624	952810	None	2950	322	17720	No_or_no_constitutive_exon
ATTGGTAAGGAAGTCAAGTTTCGCATCTGACCGCTTCTGGGATTGTAAAGAA	1139489	1139708	1139758	1139706	-1	supercont1.2	PV05_02609	1139020	1139967	None	2950	322	17720	No_or_no_constitutive_exon
ACCATCACAGATTGTATCGCTCCCAGCCATATCTAACACCATGGGCACAGGC	1151238	1152878	1152928	1152876	-1	supercont1.2	PV05_02613	1149616	1152974	None	2950	322	17720	No_or_no_constitutive_exon
TGTATGAGCCTTCTGGAAATCCATACACAATAGCTGATGGGAAGGAATAGGT	1159331	1159542	1159281	1159333	1	supercont1.2	PV05_02616	1158945	1160901	None	2950	322	17720	No_or_no_constitutive_exon
CTGTGAGTACTTGTGAGTTGATACTGGCGTAATGATGACTGACGGGCTAGAT	1166812	1166898	1166948	1166896	-1	supercont1.2	PV05_02619	1165965	1167688	None	2950	322	17720	No_or_no_constitutive_exon
TATGGTACGTACCTCCCTCAACCCCTGCATACTTGGCTCAATGGGCACAGAA	1169047	1169545	1168997	1169049	1	supercont1.2	PV05_02620	1168113	1170717	None	2950	322	17720	No_or_no_constitutive_exon
AGCAGTGGCAATCAAAAAAGAGGCGGAGGTGGCTGACATAGGGAATACAGGT	1279041	1279110	1278991	1279043	1	supercont1.2	PV05_02662	1278791	1280201	None	2950	322	17720	No_or_no_constitutive_exon
GCGAAATAGCTGCAAGAGAAAAGGATCCGGAGCGTTGACGGGTGAACCAGAT	1293442	1293500	1293392	1293444	1	supercont1.2	PV05_02669	1292801	1296056	None	2950	322	17720	No_or_no_constitutive_exon
GTATATATTCTGCGGTCATTTATGGCATCACTTGCTCACCAATGGGTCAGCA	1387522	1388052	1388102	1388050	-1	supercont1.2	PV05_02705	1387025	1388440	None	2950	322	17720	No_or_no_constitutive_exon
ATGCACCGCGCAGTCAAAAGGTGGAGAGCCGGATGCTGAACATGGGGCAGAT	1575376	1575512	1575562	1575510	-1	supercont1.2	PV05_02778	1573811	1577103	None	2950	322	17720	No_or_no_constitutive_exon
GGTAAGCTTTCAGTTCACATCTCTGGTTGGTCATGGCTGATATGGGAAAGCA	1684924	1685720	1684874	1684926	1	supercont1.2	PV05_02817	1684463	1685720	None	2950	322	17720	No_or_no_constitutive_exon
ATCCACAGACCTACTCCCTAAGTCTCTGCCAGGTCTGACCCGGGATACAGCA	1848293	1848506	1848243	1848295	1	supercont1.2	PV05_02882	1847102	1849953	None	2950	322	17720	No_or_no_constitutive_exon
CAGCCACCACTCTATTTGCACGCTTCATGCAAGGCTAACTCAGGGGATAGGT	1918331	1918772	1918822	1918770	-1	supercont1.2	PV05_02909	1918331	1920519	None	2950	322	17720	No_or_no_constitutive_exon
GGTACGTCATTCTGTGTTCATGACCCAAAAGTCCTGTCTAACAAGGGGAGTG	1929884	1930050	1929834	1929886	1	supercont1.2	PV05_02913	1928575	1930840	None	2950	322	17720	No_or_no_constitutive_exon
TATTAGTGATACCTGATGAGTGAGGTGAATTCTGACCTGTGGCCGGGCAGGC	2010646	2011807	2010596	2010648	1	supercont1.2	PV05_02944	2009736	2011807	None	2950	322	17720	No_or_no_constitutive_exon
AAAGACCCCCTGAGATCCGAACAAAAGAGCTGGCTGACTTGGGACATAAGCG	2397418	2397657	2397707	2397655	-1	supercont1.2	PV05_03092	2396262	2398034	None	2950	322	17720	No_or_no_constitutive_exon
CATACTGGGGTCTTTCTTGCTCGAACGTAAAAGGCTGACCGGGATCATAGCT	2413590	2413814	2413864	2413812	-1	supercont1.2	PV05_03099	2412265	2414254	None	2950	322	17720	No_or_no_constitutive_exon
CCAGCCTTCCATGGGGGAAAGAGATAGACTGATATGTTGGGAACATACAGGG	2436507	2436640	2436457	2436509	1	supercont1.2	PV05_03106	2436083	2438391	None	2950	322	17720	No_or_no_constitutive_exon
TGATCTGATGTCCTTGGCCCCTAAAGGCAGAAGCTGACTGGGTGGAACAGAT	2472453	2472690	2472403	2472455	1	supercont1.2	PV05_03119	2471006	2472690	None	2950	322	17720	No_or_no_constitutive_exon
CCGTGTAGCTTACACGCAGGATGATTCTGATCTGACCAACTTGGGAGCAGAG	2548794	2549276	2548744	2548796	1	supercont1.2	PV05_03152	2548463	2553245	None	2950	322	17720	No_or_no_constitutive_exon
GCAGGCAGGTCTCCATTGTATCTTCCAAAGGGCTCTGTTGACAGGGACAGTT	2616178	2616588	2616128	2616180	1	supercont1.2	PV05_03178	2615535	2617768	None	2950	322	17720	No_or_no_constitutive_exon
AGTGAGTTCATGGTGGACTATGTGCGAGGTGCTCCGACTAATGGGGACAGAT	2735039	2735606	2734989	2735041	1	supercont1.2	PV05_03220	2734825	2735606	None	2950	322	17720	No_or_no_constitutive_exon
TCAACGGCCATGAGCACCCTTACTGACTCACATATATTCTGGGCTGACAGGG	2759224	2759320	2759174	2759226	1	supercont1.2	PV05_03229	2756564	2759515	None	2950	322	17720	No_or_no_constitutive_exon
TGCAAGGCTGACTCTGCCGATGTTTTACTTCGATGCTGACGGGTGAGCAGGA	3318317	3318674	3318724	3318672	-1	supercont1.2	PV05_03422	3318317	3319632	None	2950	322	17720	No_or_no_constitutive_exon
CCTGAAGTCAACTCTTTCTGACTCAAAAACTAATACTCACGGGGATTTAGCA	3341205	3342009	3341155	3341207	1	supercont1.2	PV05_03427	3340175	3342009	None	2950	322	17720	No_or_no_constitutive_exon
TTCGTTTGTTCGTGTTGATCCTCGTGGAACATGGTGGTCGGAGGGTACAGAA	3487655	3487728	3487605	3487657	1	supercont1.2	PV05_03482	3487182	3488773	None	2950	322	17720	No_or_no_constitutive_exon
TTTTCGATATTGCTTTCTCAAGACGATGCGTGCTGACCCGGGAGATTCAGAC	3804104	3804368	3804054	3804106	1	supercont1.2	PV05_03604	3803620	3804517	None	2950	322	17720	No_or_no_constitutive_exon
CACATTCCCGTGTTCACTCACGTTGCTGGCTGATAATGTCGGGAAACCAGGC	3804425	3804517	3804375	3804427	1	supercont1.2	PV05_03604	3803620	3804517	None	2950	322	17720	No_or_no_constitutive_exon
GGACAGTATTTCCACGCTTGGAACATGCCAACTAACCTTTGGGCCGGCAGGA	3826471	3827543	3827593	3827541	-1	supercont1.2	PV05_03615	3826471	3829111	None	2950	322	17720	No_or_no_constitutive_exon
GAGATCAAAGCTTTTCCAGCTCATTGAATGCGCTACTGACGAGTGGGAAGGT	3857198	3857702	3857752	3857700	-1	supercont1.2	PV05_03626	3857198	3858363	None	2950	322	17720	No_or_no_constitutive_exon
ACCAATCGAAATCCTAGGCTTGTCATCATATGATGCTAACGACAGGGCAGCT	3991475	3991606	3991425	3991477	1	supercont1.2	PV05_03682	3990658	3992674	None	2950	322	17720	No_or_no_constitutive_exon
ATCTGCCAAGTCATATCCAGGCGGCTGACAAGTGTGAACGGGGAAAACAGGG	4127746	4129291	4129341	4129289	-1	supercont1.2	PV05_03736	4127746	4130398	None	2950	322	17720	No_or_no_constitutive_exon
TGAGTACTCAGCTTCGCCTTGGTGATGGGTTTTTGCTGACGAGGGAACAGGA	4161914	4162356	4161864	4161916	1	supercont1.2	PV05_03750	4160032	4162356	None	2950	322	17720	No_or_no_constitutive_exon
ATACTGACTCGGGCATCAACGCGCTGACTCTGCTCCCGGGATGACAATAGTA	4302297	4302445	4302247	4302299	1	supercont1.2	PV05_03812	4301287	4302910	None	2950	322	17720	No_or_no_constitutive_exon
CTACCTCCTTGTCCATATCCAATAAGGCTGGAATTTACTAATGGGAACAGAT	4414107	4414592	4414642	4414590	-1	supercont1.2	PV05_03862	4414107	4415691	None	2950	322	17720	No_or_no_constitutive_exon
GGAAACAATCATTGGAAGACATTAGAAAAGACACTAACAGGGCATGATAGGG	4432670	4432842	4432620	4432672	1	supercont1.2	PV05_03868	4432130	4434898	None	2950	322	17720	No_or_no_constitutive_exon
CGAGTATGTAAATGCTAGAATGTCTTCTGCGTCTCTCTAACGGGTACAAGGG	4491936	4492268	4491886	4491938	1	supercont1.2	PV05_03889	4490930	4494070	None	2950	322	17720	No_or_no_constitutive_exon
GCACAAACCTCTCAAAGTAACCACTCCTTAACATCTGACGGGAACAACAGGC	4620300	4620810	4620250	4620302	1	supercont1.2	PV05_03941	4619778	4621948	None	2950	322	17720	No_or_no_constitutive_exon
CTTGGTGTGTGAAAGACTAGCAGATGTCGCTGACCGACTGGGGATTATAGTA	4640352	4641062	4640302	4640354	1	supercont1.2	PV05_03946	4639355	4641062	None	2950	322	17720	Yes
GTATATTGTGTTGCGCTCGTCCAGAAGGGGAACCACTAACACGGGAATAGTC	4702618	4702935	4702985	4702933	-1	supercont1.2	PV05_03972	4702618	4703905	None	2950	322	17720	No_or_no_constitutive_exon
TAACCACGATCCCTATCATTGGATTACAGTACTGATTCCAGGGAAAACAGGC	4805581	4806320	4806370	4806318	-1	supercont1.2	PV05_04014	4805581	4807231	None	2950	322	17720	No_or_no_constitutive_exon
ACTGATTTTCTCTTCGCCTACTATTATATCGCTGACATGAGGGACGGCAGGT	5012681	5012839	5012889	5012837	-1	supercont1.2	PV05_04088	5010279	5013861	None	2950	322	17720	No_or_no_constitutive_exon
TGTAAGCCTAAGTATTATTACCATAGATGATAAGCTCATTAGGGGCACAGCG	55638	56127	55588	55640	1	supercont1.3	PV05_04178	55262	56854	None	2950	322	17720	No_or_no_constitutive_exon
GTCATGGTAAGTCGAGTCTGCATATTCTTATCAGTGCTGACGGGGTCAAGTC	154622	154826	154572	154624	1	supercont1.3	PV05_04217	153270	155028	None	2950	322	17720	No_or_no_constitutive_exon
CGTGGGTCGTTGCCCGTACACATGGCTCGAAGACACTGACTAGGGAGCAGAA	183601	184170	184220	184168	-1	supercont1.3	PV05_04230	183601	184502	None	2950	322	17720	No_or_no_constitutive_exon
AGTCATGCACGGCCAGTGCCATCCAATATCGGGCTGACAGCGGGAATTAGAG	222197	222490	222147	222199	1	supercont1.3	PV05_04242	221043	223976	None	2950	322	17720	No_or_no_constitutive_exon
GTAAGTGTTTCGGTTCAGAGGAAGATATCGCTCGCTAACTTCGGGAACAGGT	357087	357519	357569	357517	-1	supercont1.3	PV05_04295	357087	359115	None	2950	322	17720	No_or_no_constitutive_exon
ACACCTCCTTATACTTATGATTGAACAACAAACTGATCGAATATGGGAAGTA	547569	547797	547847	547795	-1	supercont1.3	PV05_04375	545822	548017	None	2950	322	17720	No_or_no_constitutive_exon
CAAAACACTGAGCCCTGCCATTCGATGTTGTTTTGCTGACAGGGGTATAGAT	1043718	1043857	1043907	1043855	-1	supercont1.3	PV05_04587	1042942	1046307	None	2950	322	17720	Yes
TTCGTCTTCCTAGATCGGTGCCATTTGGTCTTCTCTAACTTGGGAAACAGGC	1113020	1113043	1112970	1113022	1	supercont1.3	PV05_04616	1112647	1116675	None	2950	322	17720	Yes
AGCCATGGCTACTCTGTCAATGTCCGTTTGCGGCACTCACACGGGTACAGGA	1364164	1364235	1364114	1364166	1	supercont1.3	PV05_04705	1362978	1365984	None	2950	322	17720	No_or_no_constitutive_exon
TCCGATACCTATCCTGTTTGGCAATCATGAACGCTAACCATGGCGGGCAGGA	1365773	1365984	1365723	1365775	1	supercont1.3	PV05_04705	1362978	1365984	None	2950	322	17720	No_or_no_constitutive_exon
GAAGATCAGACACCATATATTGTGCTCTTGCCTAACAGCTGGGGTTATAGGT	1370876	1371205	1370826	1370878	1	supercont1.3	PV05_04707	1369425	1371295	None	2950	322	17720	No_or_no_constitutive_exon
GTCAACTCGACAGGGAATTCAATCTGAACATTTGAACTGATTGGGATGAGAC	1385269	1385909	1385959	1385907	-1	supercont1.3	PV05_04712	1385269	1387863	None	2950	322	17720	No_or_no_constitutive_exon
TGCTGTTTCCCATCTTCTTCTCGTTCGGGGTGGTTGACACGGGGCAACAGTC	1398262	1398466	1398516	1398464	-1	supercont1.3	PV05_04715	1397743	1400903	None	2950	322	17720	No_or_no_constitutive_exon
GCCAGTGTTTGGCTGGAGCGTTTCGCTGAATACGGCTGACTCGGGAGCAGAA	1479527	1480644	1480694	1480642	-1	supercont1.3	PV05_04747	1479527	1482199	None	2950	322	17720	No_or_no_constitutive_exon
TCCTCCATCCCCGATCTACCGAAGGAAAACGACTGACGCTGGGGTCGAAGCT	1566427	1567994	1566377	1566429	1	supercont1.3	PV05_04776	1564320	1567994	None	2950	322	17720	No_or_no_constitutive_exon
GTGAGTTTTGACAAGCACATCCATATCAAGCACGCTCTGACACTGGGAAGCT	1615323	1617459	1615273	1615325	1	supercont1.3	PV05_04795	1614580	1617459	None	2950	322	17720	No_or_no_constitutive_exon
TACGTCTATCTGCCGAGAATAGTCATTACCCTACTGACTGGGAGGTTTAGAT	1967839	1968212	1967789	1967841	1	supercont1.3	PV05_04937	1966681	1968476	None	2950	322	17720	No_or_no_constitutive_exon
GTGGGTTTTGTACAATCTGCACCCATCTTAACGACTAACCAGGGGTGCAGAT	2041515	2041638	2041688	2041636	-1	supercont1.3	PV05_04965	2040369	2042520	None	2950	322	17720	No_or_no_constitutive_exon
ACGGCACCACGATAGTACCTAGTTTATGCTGATCCAATGTCGGGTGGCAGGT	2087930	2087966	2088016	2087964	-1	supercont1.3	PV05_04979	2086896	2089086	None	2950	322	17720	No_or_no_constitutive_exon
CCGAGGAAACCTTCAAGGCTAATACTGTGCGTCCTTTTCCGGGGTGGCAGAC	2156820	2157187	2157237	2157185	-1	supercont1.3	PV05_05005	2156140	2158296	None	2950	322	17720	No_or_no_constitutive_exon
TCGTGCAAGAAATGAGAGAACAAGGCTGATGACAAGGGCGGGCAAATTAGGT	2170433	2170842	2170892	2170840	-1	supercont1.3	PV05_05009	2170433	2172433	None	2950	322	17720	No_or_no_constitutive_exon
GTGAGTAAGGCGAGCGTTCGAGACACAAGTTGCTGACTTGGGAATCACAGGA	2201951	2202404	2202454	2202402	-1	supercont1.3	PV05_05022	2201951	2203486	None	2950	322	17720	No_or_no_constitutive_exon
CTGTCACTGTGGCCCGACCGACAGACGATGTTTTGCTAACTGGGTGACAGAT	2286121	2286424	2286071	2286123	1	supercont1.3	PV05_05057	2285573	2286424	None	2950	322	17720	No_or_no_constitutive_exon
TTAATCAACCGCTTCGAGTTGGGGGCATTGACTTACTTTTCGGGGCATAGCT	2303420	2303492	2303370	2303422	1	supercont1.3	PV05_05062	2302080	2304245	None	2950	322	17720	No_or_no_constitutive_exon
TTGGTTTTCTCCTGGGACGCATATTGAGCTTCATTGACATGAGGGCTTAGAT	2323793	2325836	2325886	2325834	-1	supercont1.3	PV05_05073	2323793	2326875	None	2950	322	17720	No_or_no_constitutive_exon
CGTATTCGTCTCTGCAAGGAACCGCCAGTCAGTTTACTAATATGGGACAGAG	2361611	2361663	2361561	2361613	1	supercont1.3	PV05_05088	2361134	2364099	None	2950	322	17720	No_or_no_constitutive_exon
CCCACATCACTAGCATCCAACAAACAATTTGCTAACAAAAAACCGGGCAGTC	2380021	2380604	2380654	2380602	-1	supercont1.3	PV05_05096	2380021	2383980	None	2950	322	17720	No_or_no_constitutive_exon
GCTCACGCTCTTTTGGCGGCTGGACATGGCTAATGTATGCGGGCTGATAGTG	2386470	2386877	2386420	2386472	1	supercont1.3	PV05_05097	2384503	2386877	None	2950	322	17720	No_or_no_constitutive_exon
GGCGGAGTCGTCTATCGCAGGTAAGGATATTCAAGCTGACAGAAGGGTAGCC	2425093	2425274	2425043	2425095	1	supercont1.3	PV05_05113	2421538	2425704	None	2950	322	17720	No_or_no_constitutive_exon
CCTTGAGGCCCGACCAGGTTGAGATGTGCTAACTGGGTGGGGACAAATAGGC	2518655	2518860	2518605	2518657	1	supercont1.3	PV05_05148	2517884	2520773	None	2950	322	17720	No_or_no_constitutive_exon
GCCCTTGGGATCTTCTTGTAGTAGTGGTACTCACAAGTGGGCACAAATAGAA	2677813	2678817	2677763	2677815	1	supercont1.3	PV05_05207	2677398	2678817	None	2950	322	17720	No_or_no_constitutive_exon
CTTGCTCGATAATTCTAACAACCGCCATGGCTAAATGTAATGGGCGGTAGGT	2732897	2733252	2732847	2732899	1	supercont1.3	PV05_05230	2732341	2734475	None	2950	322	17720	No_or_no_constitutive_exon
GCTTTTCAGCCAACCACGTCAACTCGAGGATGGGCTGATGGGCAGAATAGGT	2867201	2867502	2867552	2867500	-1	supercont1.3	PV05_05277	2865039	2867814	None	2950	322	17720	No_or_no_constitutive_exon
GTCGTCATCAGTCATGTCACATGCAGGAATTCTACTAATCTGGGGTACAGCG	2867947	2869372	2869422	2869370	-1	supercont1.3	PV05_05278	2867947	2871135	None	2950	322	17720	No_or_no_constitutive_exon
TGAGTGCTAGCTACTTCCGGGCTATGGTCCACTGTTGCTGACAAGGGCAGGC	2900264	2900521	2900571	2900519	-1	supercont1.3	PV05_05290	2900264	2905399	None	2950	322	17720	No_or_no_constitutive_exon
AGCTACTTGCTCCGATACTGTGGTTGTAATCTGACTCTGGGGTGAAATAGCA	2917437	2917548	2917598	2917546	-1	supercont1.3	PV05_05296	2917437	2918417	None	2950	322	17720	No_or_no_constitutive_exon
GTTGATTGACCGCACTTGGAAGAAGCTGCGACCTGACTGCGGATGGGCAGAC	2983030	2983664	2982980	2983032	1	supercont1.3	PV05_05330	2982677	2983664	None	2950	322	17720	No_or_no_constitutive_exon
CCCTGTCTTTATTGATACGGCCTTTTCTGATGAGACCTCGGGAGTTGCAGAT	3198969	3200285	3198919	3198971	1	supercont1.3	PV05_05420	3198442	3200285	None	2950	322	17720	No_or_no_constitutive_exon
GTAGGACAGCATTCTGGAGCACGGAGTCGAATACTGAACGGGAACGGCAGCC	3218839	3220994	3221044	3220992	-1	supercont1.3	PV05_05428	3218839	3221199	None	2950	322	17720	No_or_no_constitutive_exon
CTGTAAGTCTTTGCCTCAGACGCGTACACCACACTTGTAACCGGGAACAGGA	3343003	3343583	3343633	3343581	-1	supercont1.3	PV05_05482	3343003	3344719	None	2950	322	17720	No_or_no_constitutive_exon
TGACACCGCGGGTGTCAACGTATTGACCATCGATGGGGGGGGGCGTCAAGGG	3357419	3357519	3357569	3357517	-1	supercont1.3	PV05_05488	3355849	3359090	None	2950	322	17720	No_or_no_constitutive_exon
GGGACGTGGAAAACTGTAAACTGACAATAGCACACCTGCCTGGGATGTAGGA	3368562	3369815	3368512	3368564	1	supercont1.3	PV05_05496	3368072	3369815	None	2950	322	17720	No_or_no_constitutive_exon
TATCGATGGGTTCGAAATCACAATTACGGCCGATGATAAGGGGTATATAGAC	3390630	3390709	3390759	3390707	-1	supercont1.3	PV05_05504	3390630	3391103	None	2950	322	17720	No_or_no_constitutive_exon
AGAGAGGCCCAACTTCCGATACCAAGGGCTGACCACAACCGGTTGGGCAGTT	3449773	3449887	3449937	3449885	-1	supercont1.3	PV05_05522	3448069	3450737	None	2950	322	17720	No_or_no_constitutive_exon
GCAGACGTGAAAAGGGGCTTGAGCAAAAGCTGACACGATTGAATGGGCAGGA	3498809	3499044	3498759	3498811	1	supercont1.3	PV05_05544	3498076	3499578	None	2950	322	17720	No_or_no_constitutive_exon
GGTACAACCCGACAAGCCTACTGTTACGTCTTGAATACTGACACGGGTAGCT	3509351	3510199	3509301	3509353	1	supercont1.3	PV05_05549	3509130	3513922	None	2950	322	17720	No_or_no_constitutive_exon
GCTGTGAGTACTTGATCCATAAGTATGGAAGTGAAGCTTACGGGAGATAGGT	3512802	3513253	3512752	3512804	1	supercont1.3	PV05_05549	3509130	3513922	None	2950	322	17720	No_or_no_constitutive_exon
TGTAATATCGGCTGTGCTATCTTGATAGAGCAGCGCTGAAAACGGGACAGGA	3514875	3515385	3514825	3514877	1	supercont1.3	PV05_05550	3514366	3516680	None	2950	322	17720	No_or_no_constitutive_exon
GCGTCCCAAGAGAAGCCATACTGACAGAAACCGCGATTTGGGGAGGGCAGGG	3615025	3615559	3615609	3615557	-1	supercont1.3	PV05_05584	3615025	3616492	None	2950	322	17720	No_or_no_constitutive_exon
TACATCTCGGGGTTTGGTTTCCTTGGAGGCTGACAACTGGTGGGCGGCAGAC	3762228	3762344	3762178	3762230	1	supercont1.3	PV05_05646	3760200	3762344	None	2950	322	17720	No_or_no_constitutive_exon
TTCAGTCACCCTTCTTACTCTCACATGGTTTGTTTCTGACAGTCGGGAAGAA	3793724	3794328	3794378	3794326	-1	supercont1.3	PV05_05662	3793724	3796307	None	2950	322	17720	No_or_no_constitutive_exon
AGGCATGACCCAGATCATCAGGAGACGAGACTAACACACGGGTGGCGCAGAT	3835356	3836086	3835306	3835358	1	supercont1.3	PV05_05680	3834565	3836086	None	2950	322	17720	No_or_no_constitutive_exon
GGTGAGCCTGGTGGACTGAAAGAACGTTCGAAGACTCCTAACAATGGGAGTG	3883072	3885073	3883022	3883074	1	supercont1.3	PV05_05699	3882649	3885073	None	2950	322	17720	No_or_no_constitutive_exon
CTCCTTTCCCGAGCTTGTCATTGAAAGGCAAAGGCTGACAGGAGGGGTAGGA	3924962	3925013	3925063	3925011	-1	supercont1.3	PV05_05717	3924962	3925518	None	2950	322	17720	No_or_no_constitutive_exon
GAGTAAGGTTCGCGCTCCTGGTCATATGTGAAGATGTTAATAGGGCACAGCA	3930853	3933685	3933735	3933683	-1	supercont1.3	PV05_05720	3930416	3933911	None	2950	322	17720	No_or_no_constitutive_exon
AGGTACGCCAATGGAGAGGTTGACAGCCTTGCAAGACCTGACAGGGACAGGG	4353011	4353137	4352961	4353013	1	supercont1.3	PV05_05877	4352264	4353302	None	2950	322	17720	No_or_no_constitutive_exon
GGTATGGACCCTCACTCCTGAACTGGATGATTTCCTAACCGGGTGCACAGGA	4404681	4404761	4404631	4404683	1	supercont1.3	PV05_05893	4403636	4406082	None	2950	322	17720	No_or_no_constitutive_exon
CGCCCACGCCCTTATTCATCACAATGACTAACCACTCGTACTGGGAGCAGTT	4453478	4453659	4453709	4453657	-1	supercont1.3	PV05_05910	4452214	4455532	None	2950	322	17720	No_or_no_constitutive_exon
AGCATGGACATGGCAGATGAAACAAGAGACTGACAGCATTGCGGGCACAGCA	4538676	4538792	4538842	4538790	-1	supercont1.3	PV05_05950	4537425	4539401	None	2950	322	17720	No_or_no_constitutive_exon
GCGACATCAGACTGGGAAGAGAGGAGACTATACTGACTTGGGGTGTACAGCT	4603649	4604559	4604609	4604557	-1	supercont1.3	PV05_05975	4603649	4605176	None	2950	322	17720	No_or_no_constitutive_exon
GGGTATGAATGCAGCAAGACTCCGAACAGGGGAGAGGCTTACTGGGGCAGGC	4676933	4676970	4677020	4676968	-1	supercont1.3	PV05_06005	4676211	4677267	None	2950	322	17720	No_or_no_constitutive_exon
GTGGCATCCGAAATCAAACGTCTTTCTCCGGTTGCTGACAATTGGGACAGGT	4716718	4716775	4716825	4716773	-1	supercont1.3	PV05_06023	4714709	4717187	None	2950	322	17720	Yes
CTCGCTCTTCCTTGAGAAGAGGTCGACGACCATATGCTAACAAAGGGCAGGC	4772557	4772869	4772919	4772867	-1	supercont1.3	PV05_06043	4771858	4775697	None	2950	322	17720	No_or_no_constitutive_exon
AGTAATACCTTGATCACTCTGATCTGTTATGTGCTAACACATTGGGTGAGAA	73689	73922	73972	73920	-1	supercont1.4	PV05_06183	70876	74560	None	2950	322	17720	No_or_no_constitutive_exon
CTAATGGTGCTCGGTACTCTACATCATGACTCCGCTCAGGGTGTGAAAAGGC	134860	135670	134810	134862	1	supercont1.4	PV05_06208	132983	137783	None	2950	322	17720	No_or_no_constitutive_exon
ACCATCAAGACTTTGTATCGACTAGAAAGGCTATACTGACATGCGGGTAGAC	163940	163989	164039	163987	-1	supercont1.4	PV05_06222	163244	164212	None	2950	322	17720	No_or_no_constitutive_exon
TTAGCCAGGGACAATTTTACGATGCAGAAGAGATACTGACCGTGGGATAGGC	523277	524254	523227	523279	1	supercont1.4	PV05_06362	522747	524254	None	2950	322	17720	No_or_no_constitutive_exon
CGGTAAGTCTACCATCCCTGCTGTACTTGCTCCGTGCTGACTGGGGACAGGA	593946	593961	594011	593959	-1	supercont1.4	PV05_06384	593633	595562	None	2950	322	17720	No_or_no_constitutive_exon
GCGTAGGTACGGTGGTGCGAAAGATAAATACAGTCTCTGATGGGGTGCAGAA	719509	719994	720044	719992	-1	supercont1.4	PV05_06435	719509	720109	None	2950	322	17720	No_or_no_constitutive_exon
CCGAGAGCATCCTCCTGGAACTACCGTCTTGCTTATAACTCGATGGGCAGTT	735243	735404	735454	735402	-1	supercont1.4	PV05_06442	734661	736912	None	2950	322	17720	No_or_no_constitutive_exon
CTGGGGCCGCAGATGCAGATTTACTGACCTTTTTTCTTGGGGGATAACAGGA	869815	870556	869765	869817	1	supercont1.4	PV05_06493	867357	870556	None	2950	322	17720	No_or_no_constitutive_exon
AAGGGGATACTCCGTATAACATATACTGATTGACGATGCGCGGGAATTAGGG	881533	881998	882048	881996	-1	supercont1.4	PV05_06498	881533	883429	None	2950	322	17720	No_or_no_constitutive_exon
GGTAGGTCCTAATGAGTGTGCGCCCTACCGGCTCTTCTGACGGGGCATAGGA	1039119	1040186	1039069	1039121	1	supercont1.4	PV05_06556	1036678	1040186	None	2950	322	17720	No_or_no_constitutive_exon
TGGGCTCAAGATTCTGGTTGATGAAATATCCAAGACTTACGGGACAACAGGA	1134536	1135455	1134486	1134538	1	supercont1.4	PV05_06591	1133642	1135455	None	2950	322	17720	No_or_no_constitutive_exon
CGTGGTAAGCAAATTTTAGCTCCTCGCTATTTCGCACTGACAGGGATTAGAC	1199046	1200217	1198996	1199048	1	supercont1.4	PV05_06618	1197545	1200217	None	2950	322	17720	Yes
GTTTGGGTGAGTATACCATCCGGTTGTTGCGTCCCAGCTGACATGGGAAGGC	1291354	1292551	1292601	1292549	-1	supercont1.4	PV05_06657	1291354	1293365	None	2950	322	17720	No_or_no_constitutive_exon
CAGTTGAAATGAGTGATTCTCGCAAGGATGCAACTGACGGGAAGTCGTAGGG	1375382	1375466	1375332	1375384	1	supercont1.4	PV05_06690	1375133	1375466	None	2950	322	17720	No_or_no_constitutive_exon
ACAATCTGTCGTGTGACTGTACTGACCGGGTCGATCTGGGGATACGATAGAT	1457114	1457558	1457064	1457116	1	supercont1.4	PV05_06725	1456671	1460036	None	2950	322	17720	No_or_no_constitutive_exon
ACGGTACGTTGCTCTGGAATACGAAAGCATTGTATTCTAACGGGATGAAGTT	1644558	1644791	1644841	1644789	-1	supercont1.4	PV05_06798	1640404	1645861	None	2950	322	17720	Yes
AATCTCTTTCCTCTGGGGCTGAATGTTTCTTCGCTAATGGGGCTGCAAAGGC	1694246	1694507	1694196	1694248	1	supercont1.4	PV05_06819	1693941	1694507	None	2950	322	17720	No_or_no_constitutive_exon
TGAACCTCGTGTCGAAGCGTGACACAGCCCAGCTGATCTCGTGGGTGCAGTC	1714114	1715384	1715434	1715382	-1	supercont1.4	PV05_06828	1714114	1715725	None	2950	322	17720	No_or_no_constitutive_exon
ATCTGTGTTTCATGATGAATTTGAATATATCGTGCTAAATCCAAGGGCAGAT	1740033	1740869	1740919	1740867	-1	supercont1.4	PV05_06841	1740033	1742020	None	2950	322	17720	No_or_no_constitutive_exon
AAAACCAAAAACTGATATACCTTACTGACTCTTTTGGGTCAAAAAAACAGCG	1791087	1791598	1791648	1791596	-1	supercont1.4	PV05_06862	1789906	1792225	None	2950	322	17720	No_or_no_constitutive_exon
ACACGAACTTGAGGAAGGCGAAGGCACGTGACTAATGGGAGACACAATAGGT	1797361	1797868	1797918	1797866	-1	supercont1.4	PV05_06864	1797361	1798637	None	2950	322	17720	No_or_no_constitutive_exon
CTCTCCTATCAATCTGATGGCCAACAACTAACGTGCTCGATGGGCAATAGGC	1938180	1938316	1938130	1938182	1	supercont1.4	PV05_06926	1937858	1940248	None	2950	322	17720	No_or_no_constitutive_exon
TCTCTCCCTGCATCATAAGACTAGTAAGTTTCTGACTCTGGGGGACGCAGCC	1938717	1938785	1938667	1938719	1	supercont1.4	PV05_06926	1937858	1940248	None	2950	322	17720	No_or_no_constitutive_exon
GTATAATCTCCCTAATGGACCCAACTCTCTGTGACTGACCACGGGAACAGGG	2049275	2049438	2049225	2049277	1	supercont1.4	PV05_06968	2048845	2049438	None	2950	322	17720	No_or_no_constitutive_exon
GGAGATGTGTTCCAGACTCTATACAAAGACGCATGCTATCGTGTGGGCAGGA	2055991	2056506	2055941	2055993	1	supercont1.4	PV05_06972	2054838	2058086	None	2950	322	17720	No_or_no_constitutive_exon
TGTTCCCTCCCGCCTCTTTCAGGCTTTCGGCCAGCTCACAGGGCCACAAGGT	2057179	2058086	2057129	2057181	1	supercont1.4	PV05_06972	2054838	2058086	None	2950	322	17720	No_or_no_constitutive_exon
CTCATATTTTCGTTCCCTAGCTCCTCTGGGCGCACTAATGTACAGGGCAGAC	2231405	2232002	2231355	2231407	1	supercont1.4	PV05_07045	2230493	2232002	None	2950	322	17720	No_or_no_constitutive_exon
TCCATGACCACTTTCCGCGCACTGAGCAGAGTGTTGACTATGGGCAATAGGA	2378631	2379777	2378581	2378633	1	supercont1.4	PV05_07100	2377782	2379777	None	2950	322	17720	No_or_no_constitutive_exon
CTAGGTACGAAGTTCAGAGAGTGCCGGCGGTCCAGGCTAACAGCTGGGAGGG	2411690	2412016	2412066	2412014	-1	supercont1.4	PV05_07115	2410401	2412742	None	2950	322	17720	Yes
AGGCATCACCCCTCGTGAAGCATATTGCAACTAACGTATATGGGAATCAGGA	2467593	2467985	2467543	2467595	1	supercont1.4	PV05_07133	2466926	2470359	None	2950	322	17720	No_or_no_constitutive_exon
TCCTCTTGTTTTCGGTCTTATCATCTTTCTTACTCTTTTGGGTGTCAAAGGG	2689548	2690456	2690506	2690454	-1	supercont1.4	PV05_07229	2689548	2692854	None	2950	322	17720	No_or_no_constitutive_exon
TTCGGGCCTCGTGAGATCTGAACAGACTTTGCTGACTTGAAGGGGAATAGGT	3070329	3071304	3071354	3071302	-1	supercont1.4	PV05_07319	3070329	3072539	None	2950	322	17720	No_or_no_constitutive_exon
CGAGAGATTGGCATATTCTGCGCATTTTTTGATAAAGACGCGGGTGGCAGCT	3164839	3165184	3165234	3165182	-1	supercont1.4	PV05_07360	3164839	3165386	None	2950	322	17720	No_or_no_constitutive_exon
TTCACCTGACAGGCCCCCGGAGAACCAGGACGGTGCTAAACAGGGAACAGGT	3175422	3175696	3175746	3175694	-1	supercont1.4	PV05_07365	3174697	3176788	None	2950	322	17720	No_or_no_constitutive_exon
AGTGAGGTCTTGAACCCCTATTATCAGCAAGATGGCGCTGAACGGGCCAGAC	3178702	3178983	3179033	3178981	-1	supercont1.4	PV05_07366	3178430	3179207	None	2950	322	17720	No_or_no_constitutive_exon
AAGGTCTGATCTGTTATCGAATTGGCATCACAGCACTGACGGGGGCCAAGGT	3344804	3344873	3344754	3344806	1	supercont1.4	PV05_07424	3342589	3349920	None	2950	322	17720	No_or_no_constitutive_exon
GCGTTGTATTCGAGTCAGTATGGCTGCAGTAATTGACCTTTTGGGAACAGAC	251848	251974	252024	251972	-1	supercont1.5	PV05_07787	251780	252508	None	2950	322	17720	No_or_no_constitutive_exon
ACAGTCTTGACTTGACTTGAGCACTAACTAACCTGGCGGGAAAATCGTAGCA	299219	299343	299393	299341	-1	supercont1.5	PV05_07806	297029	299625	None	2950	322	17720	No_or_no_constitutive_exon
TTCATCAAATCACAGGTATGAACTTTTAGTAATTCATGGCGGGCGCACAGGG	339819	340429	339769	339821	1	supercont1.5	PV05_07823	339355	340929	None	2950	322	17720	No_or_no_constitutive_exon
AACGTTCTTTTCACTCGCTGAATGCTTACTACTCTGGGTGAAAAATATAGCC	478095	479507	478045	478097	1	supercont1.5	PV05_07885	476775	479507	None	2950	322	17720	No_or_no_constitutive_exon
TCCCACCAGAGCATATGAAATGCTTGACTTGGTTCTAATGGGTGCGACAGCG	515967	516534	515917	515969	1	supercont1.5	PV05_07901	513990	517254	None	2950	322	17720	Yes
TTTGCACGCCCTGGAGAAGGGTTGATCGAGTCTGGCTGACTGGGTGGTAGGA	747366	747802	747316	747368	1	supercont1.5	PV05_07988	746931	748076	None	2950	322	17720	No_or_no_constitutive_exon
GTTCTCGACCGAATCTCATCTAATGAATGATATGCTGATAGGGTATATAGAA	799760	799856	799906	799854	-1	supercont1.5	PV05_08009	796222	801525	None	2950	322	17720	No_or_no_constitutive_exon
AGGAGACACTTGAGAGAGAAAGCATGTGGGCTAACCTGACGGGGCCATAGGA	868341	868848	868291	868343	1	supercont1.5	PV05_08035	867927	868848	None	2950	322	17720	No_or_no_constitutive_exon
GATGTAAGAAGGCCATCTAGAATCCCTTAACGATTTACTGACGGGATTAGTG	953965	955885	953915	953967	1	supercont1.5	PV05_08070	953743	955885	None	2950	322	17720	No_or_no_constitutive_exon
CCTCGGTTGGGACCGTTAGGCTGCCTGCATACTAATGCTTGGGCGACTAGCA	1000930	1003330	1003380	1003328	-1	supercont1.5	PV05_08095	1000930	1003490	None	2950	322	17720	No_or_no_constitutive_exon
TACACTCATCCCAGCATCTTATTTTGGACGCTGAGAGCTGACGAGGGCAGAC	1051774	1052063	1051724	1051776	1	supercont1.5	PV05_08116	1051279	1052535	None	2950	322	17720	No_or_no_constitutive_exon
CCTGTCTCGGTGAATTTTTGTGACGGATGTAAACTGACTGGATGGGTTAGGG	1052514	1052535	1052464	1052516	1	supercont1.5	PV05_08116	1051279	1052535	None	2950	322	17720	No_or_no_constitutive_exon
CTGTTGTTGTCCAAACGCCCGATAACCGAGTGATTGACTGGGTTGAGCAGGT	1065720	1066410	1066460	1066408	-1	supercont1.5	PV05_08122	1065720	1067015	None	2950	322	17720	No_or_no_constitutive_exon
CCCGGAAGTCTGAGATTCCAGATCTAACAAACATCCGCCTGGGACAACAGGG	1086444	1086645	1086394	1086446	1	supercont1.5	PV05_08130	1085868	1088591	None	2950	322	17720	No_or_no_constitutive_exon
CCCCGATGGATGGGTCGCGATCTATGCTGACCATAACATGGATGGGATAGAT	1225638	1225833	1225588	1225640	1	supercont1.5	PV05_08189	1224784	1225921	None	2950	322	17720	No_or_no_constitutive_exon
CAAGAGTCAGTTATTCTATAACGATGGAAGTCCATGCTAATGGGTAGCAGTG	1579076	1579313	1579026	1579078	1	supercont1.5	PV05_08332	1578628	1580053	None	2950	322	17720	No_or_no_constitutive_exon
GTGAGGATGCCGCATCGAACACTCTATTAGGTTCTGACAAGGGTCGACAGCG	1743975	1745861	1745911	1745859	-1	supercont1.5	PV05_08399	1743975	1746259	None	2950	322	17720	No_or_no_constitutive_exon
AGCTGCGATGGGGAAGAAGGAGACAGAATGCTGACTGGTTGGGAATACAGAC	1746795	1747330	1746745	1746797	1	supercont1.5	PV05_08400	1746432	1747330	None	2950	322	17720	No_or_no_constitutive_exon
CCAAGCCCGCGCACGACATTTATGATCACGGGGCCTAACGTGGGAAATAGTA	1858651	1858739	1858789	1858737	-1	supercont1.5	PV05_08450	1858069	1860931	None	2950	322	17720	Yes
AAGTGCCGATTGATCCTTCGGGTTGAACCATGCTAACAACATTGGGAAAGTG	1919896	1920210	1920260	1920208	-1	supercont1.5	PV05_08473	1919896	1921028	None	2950	322	17720	No_or_no_constitutive_exon
AAAGGTGAGAATCTGCATTTCTTTTGCCGGCGTTGATTGAGAATGGGAAGGT	2045899	2046428	2045849	2045901	1	supercont1.5	PV05_08522	2045174	2047083	None	2950	322	17720	No_or_no_constitutive_exon
AGCTCTTGTGCTCTGTACGATGAGTCTGTGCAATCTAACGTGAGGGATAGGA	2350436	2350723	2350773	2350721	-1	supercont1.5	PV05_08652	2350436	2352844	None	2950	322	17720	No_or_no_constitutive_exon
TCGTTTTCGGTTTTGGCCTGATCGGAGCGGCAATGCTAATGAGTGGGTAGAA	2381244	2381315	2381365	2381313	-1	supercont1.5	PV05_08664	2380050	2382174	None	2950	322	17720	Yes
AGAGCTCTCTTCCGCAAGACAAATTGAATTCCAAGCTAACAACCGGGTAGAT	2425236	2425435	2425485	2425433	-1	supercont1.5	PV05_08686	2423656	2426159	None	2950	322	17720	No_or_no_constitutive_exon
GGAGGTAAGTCACCCCTCGAGTTCTGGAAACCATCCTCATTAGGGCACAGTA	2423656	2425112	2425162	2425110	-1	supercont1.5	PV05_08686	2423656	2426159	None	2950	322	17720	No_or_no_constitutive_exon
GATTACGCATGCATCTGTTGAATTGCTGGTCGGCTAACCCATGGGAGCAGCT	2672594	2672635	2672685	2672633	-1	supercont1.5	PV05_08777	2669225	2673050	None	2950	322	17720	No_or_no_constitutive_exon
AGACCAGATCCAGTGAGTTTGTCGACCACCTATGCTGAACTCGGGAATAGAT	2772808	2773857	2773907	2773855	-1	supercont1.5	PV05_08814	2772808	2774537	None	2950	322	17720	No_or_no_constitutive_exon
CCTTTTCTCAAACCACTGATCGAGAAACATGCGCTGACGGGAACACAAAGAT	2819831	2820397	2820447	2820395	-1	supercont1.5	PV05_08831	2819831	2820717	None	2950	322	17720	No_or_no_constitutive_exon
GTATTTCTGTATGAAGCTGGATGAAAAGGCTGACATGTAGGGCGTAATAGGT	2945726	2945906	2945956	2945904	-1	supercont1.5	PV05_08883	2945726	2946491	None	2950	322	17720	No_or_no_constitutive_exon
CCCAGAGAGGTTGAACACGGACTGGTCATGGCTAATCGAGGGGTTGACAGAT	3041070	3041795	3041020	3041072	1	supercont1.5	PV05_08918	3039474	3041795	None	2950	322	17720	No_or_no_constitutive_exon
CTTGTTTCTCCCCTCGACATGCACAATATTTACTCTCATCGGGACGGCAGTA	3123539	3124109	3123489	3123541	1	supercont1.5	PV05_08949	3122712	3124109	None	2950	322	17720	No_or_no_constitutive_exon
GGAGGACCGCACCACTAATCTGGGATGGCAAGCCAACGCTGTGGGTGTAGAT	3177391	3177453	3177503	3177451	-1	supercont1.5	PV05_08967	3175416	3177829	None	2950	322	17720	No_or_no_constitutive_exon
GGCAAAGAGATCGGCGCAACATGAGGCACACAGACGGCTAACGGGTGCAGCA	3184492	3187546	3184442	3184494	1	supercont1.5	PV05_08971	3183636	3187546	None	2950	322	17720	No_or_no_constitutive_exon
CCTCGAAACACTGCATCCATCTCTTCTTACCAGCAGCTGACGGGTGGTAGAT	3234917	3235040	3235090	3235038	-1	supercont1.5	PV05_08994	3233526	3238274	None	2950	322	17720	No_or_no_constitutive_exon
CGTGGGACAGCATCCACTTCTAAGATCTGCCTTACTAATGGGGATAAAAGGT	3328582	3328709	3328532	3328584	1	supercont1.5	PV05_09032	3327081	3328709	None	2950	322	17720	No_or_no_constitutive_exon
ATGGTCCGTATGAGTATGATATGTGAGACTGGTACTAATGGGAAGCTCAGGT	3514763	3516115	3516165	3516113	-1	supercont1.5	PV05_09103	3514763	3520983	None	2950	322	17720	No_or_no_constitutive_exon
AGTAAGTCTGAAAATTCATTGCTCCCGCAGTGTAAGCTAACCGGGGGCAGCT	3539359	3544598	3539309	3539361	1	supercont1.5	PV05_09110	3538994	3544598	None	2950	322	17720	No_or_no_constitutive_exon
GGTGTAATAGCTTGAGCCCAGGATTGATGATGACCGACTGGGGACAGCAGTT	3631577	3631730	3631780	3631728	-1	supercont1.5	PV05_09150	3631577	3632342	None	2950	322	17720	No_or_no_constitutive_exon
TCGTGGGTCGACACGCACTCCTTTGGCGGAAGACGTGGGCGATCAAAAAGGG	3654204	3654459	3654509	3654457	-1	supercont1.5	PV05_09162	3654204	3655055	None	2950	322	17720	No_or_no_constitutive_exon
AGGTGAGACTTGGGTACTCCAGCAGACTATAGTTGAGCTGACGAGGGCAGGT	66563	66646	66513	66565	1	supercont1.6	PV05_09310	66416	67264	None	2950	322	17720	No_or_no_constitutive_exon
ACAACAGTGACAGGTAAGTGCTGAAGAGTCTATGTTGATTACACGGGAAGGA	92818	93113	93163	93111	-1	supercont1.6	PV05_09322	92818	93564	None	2950	322	17720	No_or_no_constitutive_exon
GTCGGTACGAAGATCAAGAAATAACGCAACGCTAACCGCCCGGGACGCAGGA	250765	253439	253489	253437	-1	supercont1.6	PV05_09381	250765	254109	None	2950	322	17720	No_or_no_constitutive_exon
TCACTCAGCCTCGCGCTTGATAAAGATTTGCTGACGGACATGGGGCGCAGAA	297868	298063	298113	298061	-1	supercont1.6	PV05_09396	296219	298687	None	2950	322	17720	No_or_no_constitutive_exon
CCCTTTCATTGAGCTGTTTGCTGAATCCGGTGTCATATTGGGGCCGGAAGTG	331214	331854	331904	331852	-1	supercont1.6	PV05_09411	331214	332446	None	2950	322	17720	No_or_no_constitutive_exon
TGTAAGGCAGACGCCTGGAAGGGAATGGACAGAGCTGACAGTGTGGGCAGAT	384264	384865	384214	384266	1	supercont1.6	PV05_09435	383166	385774	None	2950	322	17720	No_or_no_constitutive_exon
TACCACGGAAGACTCGGTGTGCTTATTGCTGACACCGCGGGGTAAAAAAGGG	542657	543450	542607	542659	1	supercont1.6	PV05_09500	541638	543450	None	2950	322	17720	No_or_no_constitutive_exon
CAAAATTTCGTCCTTCGGAGAGTCTCGTTGCAACTGACATCGGGATACAGCG	625282	627612	625232	625284	1	supercont1.6	PV05_09532	625082	627612	None	2950	322	17720	No_or_no_constitutive_exon
GTACCACTTATTGTAGGCATCGAACAAGGGAGATTCCTGATACGGGACAGAT	761550	761974	761500	761552	1	supercont1.6	PV05_09587	760554	763080	None	2950	322	17720	No_or_no_constitutive_exon
AGTGGCCTTCCGACCTAATCAGGAAAATGCGGAACTAAAGGGTTGAATAGGA	921911	922210	921861	921913	1	supercont1.6	PV05_09641	920964	923544	None	2950	322	17720	No_or_no_constitutive_exon
GTGAGTTGTTCCTTTGCTGTAGATGTGAACGATATTGACGGGTTGAACAGGC	934132	934331	934381	934329	-1	supercont1.6	PV05_09645	932252	934791	None	2950	322	17720	No_or_no_constitutive_exon
GCAAGTCACTTGGGGGTTGGGTCTTGGATTGTACTGACCTGGGCGTGCAGAT	976288	976843	976893	976841	-1	supercont1.6	PV05_09661	975861	977740	None	2950	322	17720	No_or_no_constitutive_exon
CTACACCCACCGCGGTGTGGCAGAATACGAGGCTGACACCGGGCACACAGGT	1194274	1194294	1194224	1194276	1	supercont1.6	PV05_09745	1193599	1195673	None	2950	322	17720	No_or_no_constitutive_exon
GCCGTGCCAATTAGATGAACAGATGAAGCTGATCATTACAAACCGGGCAGAC	1209539	1210798	1210848	1210796	-1	supercont1.6	PV05_09751	1209539	1213521	None	2950	322	17720	No_or_no_constitutive_exon
TGTGAATGCTTGCGTATTCGTGAACAGGACGAGATACTAACCAGGGACAGAT	1417767	1418150	1418200	1418148	-1	supercont1.6	PV05_09826	1417016	1423082	None	2950	322	17720	Yes
AGATGTTACCTGGCCGTCCAATCTGTGCAGGATGGATAACGGGTTGACAGGT	1449876	1450021	1449826	1449878	1	supercont1.6	PV05_09841	1449712	1450800	None	2950	322	17720	No_or_no_constitutive_exon
AGATCCCCCACGCCCTTCACCCAGGTTTATCTGACCATGTTCTGGGAAAGTG	1453215	1455573	1453165	1453217	1	supercont1.6	PV05_09843	1453044	1455573	None	2950	322	17720	No_or_no_constitutive_exon
ACACCGCTTATTGAGCCGTGCCGAGTCTACTTACTTACCCGTGGGCGCAGAA	1613032	1613311	1612982	1613034	1	supercont1.6	PV05_09898	1612705	1613722	None	2950	322	17720	Yes
CAAAATGCCTAATATTTCCTTTGGTCAAGAACCTTCACTCCGGGAATCAGGC	1729739	1730908	1730958	1730906	-1	supercont1.6	PV05_09907	1729739	1732493	None	2950	322	17720	No_or_no_constitutive_exon
CATGACTGTCGGTCATTGCATCGAGGAGTATATATTGCTGGGCGCCGAAGTA	1814927	1815105	1814877	1814929	1	supercont1.6	PV05_09926	1814229	1816200	None	2950	322	17720	No_or_no_constitutive_exon
GGTAGGTGATCGCAAAGCCATCTGACACCCCTCAATGCTAACGGGAGCAGAC	2052658	2053830	2053880	2053828	-1	supercont1.6	PV05_10028	2052658	2055161	None	2950	322	17720	No_or_no_constitutive_exon
CTATATGGATTGCTTGGTACCCAAAATACTGATCGCGAGGGACAATGTAGCA	2213181	2213845	2213895	2213843	-1	supercont1.6	PV05_10092	2213181	2214680	None	2950	322	17720	No_or_no_constitutive_exon
GAGTGCGAAAAGCAGAGAAGCATAAGAGCAGGGGGCTGACATGGGTGCAGGC	2219746	2219912	2219962	2219910	-1	supercont1.6	PV05_10093	2215094	2220418	None	2950	322	17720	No_or_no_constitutive_exon
CTTGCCCCATTCAAGAAACTCCTGATAACCTTCAACATCGGGATGGTCAGTT	2298836	2299750	2298786	2298838	1	supercont1.6	PV05_10123	2297388	2299750	None	2950	322	17720	No_or_no_constitutive_exon
CAGTACGGTGGAACCCGCTGGCGTGACGCCGTGACTGACATGGGAGCCAGAT	2380605	2380757	2380555	2380607	1	supercont1.6	PV05_10154	2380031	2383869	None	2950	322	17720	No_or_no_constitutive_exon
CTCATTTTGCCGACACGATGTTAAAAAATCAATTTGGCTAATGGGTGCAGGG	2601207	2603382	2601157	2601209	1	supercont1.6	PV05_10248	2601029	2603382	None	2950	322	17720	No_or_no_constitutive_exon
CTTTGTCCAGGTTGGATGGAAAATGATCTGGTGCTGACGTGTGGGGATAGAT	2653043	2653073	2652993	2653045	1	supercont1.6	PV05_10266	2651292	2654451	None	2950	322	17720	No_or_no_constitutive_exon
CCGTCTTTTGGAAGACAATCTGGGACAAAGGAATACTAAGGGTGGCACAGGT	2744803	2745006	2745056	2745004	-1	supercont1.6	PV05_10301	2739825	2745522	None	2950	322	17720	No_or_no_constitutive_exon
AAGTCCTGCGCACCCTGCAACGTGGGAAGGGAGGCGTTAACATGGGACAGGC	2808690	2808746	2808640	2808692	1	supercont1.6	PV05_10323	2808319	2810612	None	2950	322	17720	No_or_no_constitutive_exon
AATGAACTCTGTACCATTGGGGATGCTGACCAGCTGCTGGGAAAATCCAGGT	3191719	3192744	3191669	3191721	1	supercont1.6	PV05_10449	3191345	3192744	None	2950	322	17720	No_or_no_constitutive_exon
TGCGTTTCTGCGTCTTATCGTATGGGGGTAGGGGTACTGACGGGATGCAGAG	3246405	3246420	3246470	3246418	-1	supercont1.6	PV05_10473	3244887	3246704	None	2950	322	17720	No_or_no_constitutive_exon
GCGCCTAACTACTAGACATCTGGACTGGTCACCAACATCAAGGGGAAAAGAT	3303507	3303627	3303677	3303625	-1	supercont1.6	PV05_10501	3302787	3303908	None	2950	322	17720	No_or_no_constitutive_exon
GGCGTAAGTGAAAGCAGCTCAAAACAAGACTATAACTGATGGGCACACAGTG	3489288	3489777	3489238	3489290	1	supercont1.6	PV05_10573	3488632	3490765	None	2950	322	17720	No_or_no_constitutive_exon
ATAGTAAGCAGCTGCCTTGTGTGCTGGGACGCAAACTGACACCGGGATAGTG	3490482	3490765	3490432	3490484	1	supercont1.6	PV05_10573	3488632	3490765	None	2950	322	17720	No_or_no_constitutive_exon
GCCTCCCAAAAAAGGAGAGCTATAGACTAATACGCTCCTCGTTGGGACAGTC	3555024	3555090	3555140	3555088	-1	supercont1.6	PV05_10598	3554209	3555727	None	2950	322	17720	No_or_no_constitutive_exon
CGTGGTTTGCCCATAGGCGTCGACTGACGGCTTTTCGAATGGGGGATTAGTC	3569786	3570350	3570400	3570348	-1	supercont1.6	PV05_10606	3569786	3570979	None	2950	322	17720	No_or_no_constitutive_exon
ATATGAGTTTTTGTCAAAATGCCTTGCTGACACATCCTGCTTGGGAACAGGT	3588262	3588465	3588212	3588264	1	supercont1.6	PV05_10613	3587222	3588465	None	2950	322	17720	No_or_no_constitutive_exon
TTTCTCGGCCAGGAGCGCTGTGAACTGACGGAGCTGACTAGGTTGGGTAGAT	3596424	3599563	3596374	3596426	1	supercont1.6	PV05_10617	3596000	3599563	None	2950	322	17720	No_or_no_constitutive_exon
TATCATGTTCTGATTCTGGAGCAAGCTTGCGCTGACATGCATGTGGGCAGAT	214003	214115	213953	214005	1	supercont1.7	PV05_10775	213371	214652	None	2950	322	17720	No_or_no_constitutive_exon
CGCTTTTTTGATGGAACAGAGGAGGCCACAGCTGACTTGAGGGACATTAGGC	323974	324088	324138	324086	-1	supercont1.7	PV05_10826	323447	324578	None	2950	322	17720	No_or_no_constitutive_exon
GAGACCGCGCTTCGAGTTTCCAGAAATCGTAACTTGCTGACAGGGGACAGTT	515492	515690	515740	515688	-1	supercont1.7	PV05_10900	515067	516872	None	2950	322	17720	No_or_no_constitutive_exon
CCTCTCGCAGCTCTCAGCCGGCTAACGATGAGGCTTTTTGGAAAGGGCAGAA	821178	821885	821128	821180	1	supercont1.7	PV05_11008	820288	821885	None	2950	322	17720	No_or_no_constitutive_exon
ATCTTCGTCAATAGGCGCTCACGACTACATGTCTGCTAACACAAGGGTAGAT	1237835	1239308	1239358	1239306	-1	supercont1.7	PV05_11158	1237835	1239898	None	2950	322	17720	No_or_no_constitutive_exon
ATTTGGCCTAGAGATGCTCTATTGTCCGTTGACTGACTGCGTGGGCATAGAA	1389749	1390786	1390836	1390784	-1	supercont1.7	PV05_11214	1389749	1391238	None	2950	322	17720	No_or_no_constitutive_exon
CCTGACGTTCGGCATTCTAGGATATGAAAGCTGACACTCTGGGGGTGAAGAC	1404924	1405763	1404874	1404926	1	supercont1.7	PV05_11218	1403843	1405763	None	2950	322	17720	No_or_no_constitutive_exon
AAGTGCACGATGGTCCCCTCCGAAATCTGGGGCTGACAGGGGGGTTACAGCA	1455037	1455599	1455649	1455597	-1	supercont1.7	PV05_11237	1455037	1457870	None	2950	322	17720	No_or_no_constitutive_exon
TAATCGCTTCTCTCTCCTGCTAAGTAAAGCTACTGACAGCTTGAGGGTAGCT	1494122	1494131	1494181	1494129	-1	supercont1.7	PV05_11249	1493379	1494978	None	2950	322	17720	No_or_no_constitutive_exon
TGATGCGCGATGTGAAAAGATGGAGATTATGTGACTGACCTGCAGGGCAGTG	1506542	1506676	1506726	1506674	-1	supercont1.7	PV05_11254	1506270	1509092	None	2950	322	17720	No_or_no_constitutive_exon
CTCTGGTATGTTACCTAAGCTATGCCGGCACTGGACGATTCGGGCAATAGTA	1727403	1727619	1727353	1727405	1	supercont1.7	PV05_11333	1726024	1728912	None	2950	322	17720	No_or_no_constitutive_exon
GCGAGGTATGTAATCCCAGACTTCTGCAACTTCGTCGCTGACTGGGATAGAT	1821019	1821045	1821095	1821043	-1	supercont1.7	PV05_11362	1819195	1821370	None	2950	322	17720	No_or_no_constitutive_exon
TGGTATGTTGGCATGGTGGAATGTTCCAATCACTGGCTAATGGGGTGAAGAA	1945503	1945574	1945453	1945505	1	supercont1.7	PV05_11410	1944814	1946397	None	2950	322	17720	No_or_no_constitutive_exon
CAGAGCAGTTGGACCTTTGGTGCAAGAGCTAATATAACTCGGGATACTAGGC	1955785	1955891	1955941	1955889	-1	supercont1.7	PV05_11415	1955323	1956318	None	2950	322	17720	No_or_no_constitutive_exon
TGTAGCACATCTCTTTGCCTAAGATTGCGGCTGACAATATATGGGAACAGGT	2176976	2177129	2176926	2176978	1	supercont1.7	PV05_11499	2176042	2180025	None	2950	322	17720	No_or_no_constitutive_exon
TGCAGATCCGATGCATAATTGTGAAAGAGCATGGCGGCTAAGGGACCTAGGA	2226074	2226134	2226024	2226076	1	supercont1.7	PV05_11511	2225796	2228415	None	2950	322	17720	No_or_no_constitutive_exon
CACACCTCATATTTGGAACATTCGGACAGGCTGACGCGAGGGGAACCTAGAT	2230201	2230323	2230151	2230203	1	supercont1.7	PV05_11512	2228470	2231351	None	2950	322	17720	No_or_no_constitutive_exon
TGACCGTCTTACTCGTATGTAGCTTGTTCCTAAGCTAACCCTAGGGATAGTC	2238233	2239735	2239785	2239733	-1	supercont1.7	PV05_11514	2238233	2240231	None	2950	322	17720	No_or_no_constitutive_exon
GGTACGTATCGACCGCCTTTGTATTATTTGACAGTTTCTGACGGGTGCAGGG	2306716	2306971	2307021	2306969	-1	supercont1.7	PV05_11540	2306716	2308552	None	2950	322	17720	No_or_no_constitutive_exon
TTGACAAGGAAGGGGATGGTGTTTGATAGAGGCAGTGGGAGTGTAGATAGTT	2409447	2409618	2409397	2409449	1	supercont1.7	PV05_11582	2408478	2409618	None	2950	322	17720	No_or_no_constitutive_exon
CTTACTTTTCTTGGGGCATGCGCATCATTGCAATTGACAGGGGCGACCAGAA	2574172	2574505	2574555	2574503	-1	supercont1.7	PV05_11643	2574015	2575329	None	2950	322	17720	No_or_no_constitutive_exon
GTCAGTCGCAGATATTGAGTGTAGCTTGACTCGCTGACAGGGACGCACAGGA	2652629	2653072	2653122	2653070	-1	supercont1.7	PV05_11674	2652629	2654035	None	2950	322	17720	No_or_no_constitutive_exon
AGTCCACCTACACTGATTGTGCTGGGCAGATGTCTAATGGGAAAATCAAGCC	2768688	2769625	2768638	2768690	1	supercont1.7	PV05_11717	2768470	2770833	None	2950	322	17720	No_or_no_constitutive_exon
TTCTGGCGGCCTGCTCTTTACTCCGGTTGCTGACGCCTTTGGGAACTCAGGT	2830784	2831058	2831108	2831056	-1	supercont1.7	PV05_11743	2830784	2832042	None	2950	322	17720	No_or_no_constitutive_exon
TCGTTGCTTTTCTTCAATCACTAAGTATGCTAACACTCGGGCAATGGCAGAG	2892678	2892896	2892946	2892894	-1	supercont1.7	PV05_11770	2892291	2894068	None	2950	322	17720	No_or_no_constitutive_exon
GTCGCGACTCTGCTGCAAGGATCAAGGACAAGTGCTAACGTCAGGGACAGAA	2991758	2992087	2991708	2991760	1	supercont1.7	PV05_11810	2991569	2992815	None	2950	322	17720	No_or_no_constitutive_exon
ATCTTTCTACATACACGAGAGCTATACCTCAGATACTGATGCGGGAGCAGAA	3315496	3315831	3315881	3315829	-1	supercont1.7	PV05_11935	3315056	3316593	None	2950	322	17720	No_or_no_constitutive_exon
AGAGAGAACATTCCCATTCGCCCATATGTTCAAACTAACTAGAAGGGTAGGT	3367616	3368204	3367566	3367618	1	supercont1.7	PV05_11958	3366492	3368204	None	2950	322	17720	Yes
CCATGCTTTCCAGGTCTGAAATCGACCGGCTAACCTATATGGGCGTATAGCT	3466253	3466579	3466203	3466255	1	supercont1.7	PV05_11997	3464845	3467096	None	2950	322	17720	No_or_no_constitutive_exon
ATTGTAAGATTCTGACGAAGACACCTATGCAATGGCTTACCACAGGGCAGTC	3583640	3584052	3584102	3584050	-1	supercont1.7	PV05_12050	3583095	3584836	None	2950	322	17720	No_or_no_constitutive_exon
CGGGACGTGGCGAACATGTGTCTACGTATGCGCTGATTCTAGGGGGACAGGT	3595607	3597176	3597226	3597174	-1	supercont1.7	PV05_12054	3595607	3597360	None	2950	322	17720	No_or_no_constitutive_exon
TCTCATAATCATTGTCGTCGATGACAACGCTGAAAGGGTTGACGATGCAGGA	3603610	3603780	3603560	3603612	1	supercont1.7	PV05_12057	3603291	3604291	None	2950	322	17720	No_or_no_constitutive_exon
TGGTCAATCTTCAAAAGAAGGCGGATGGATCTGCATCTAACAGGGAGCAGCG	3617882	3617974	3617832	3617884	1	supercont1.7	PV05_12064	3617537	3618967	None	2950	322	17720	No_or_no_constitutive_exon
