# Supplementary material for: Widespread Separation of the Polypyrimidine Tract From 3′ AG by G Tracts in Association With Alternative Exons in Metazoa and Plants
Source: Front Genet. 2019 Jan 14;9:741. doi: 10.3389/fgene.2018.00741 (PMC6339879; doi:10.3389/fgene.2018.00741)
Supplement: DATA FILE S1 — Sequences of REPAG 3′ SS from each species of fungi. [file Data_Sheet_1.zip › Supplementary data 1/Fungi_Release38_batrachochytrium_salamandrivorans.txt]

REPA_GGG_Sequence	Exon_Start	Exon_End	Pos_-50	Pos_+2	Strand	Chromosome	GeneID	Gene_Start	Gene_End	Gene_Name	Number_of_REPAs	Number_of_REPAs_has_GGG	Number_of_Intron(Intra_genic_Region)	Upstream_Constitutive_Exon
TTGTCTACTTGTTGTAGCTCACACTCATCACTATATGGGGGGAACAAAAGAA	6815	6926	6976	6924	-1	supercont1.2	BSLG_00025	5105	7358	None	4390	941	33010	No_or_no_constitutive_exon
TCTGACTCCTTTTTTTAAAAAAAATATATCGATGCTTTGGGAATATATAGGT	21621	21808	21858	21806	-1	supercont1.2	BSLG_00031	19034	22413	None	4390	941	33010	No_or_no_constitutive_exon
AGATGACCTATGAGGTAATATTGACTGACTTTTATATATGGGTACGACAGCC	53219	53283	53169	53221	1	supercont1.2	BSLG_00041	51467	55262	None	4390	941	33010	No_or_no_constitutive_exon
TCCCTGTTGTGTGTGTATGTGCTTTATATATATGTTTGGGGGGAGTGTAGGT	54306	55262	54256	54308	1	supercont1.2	BSLG_00041	51467	55262	None	4390	941	33010	No_or_no_constitutive_exon
TTTTTTTTTTATACTTTTTTATTGGAATGCAATCTGGGGAGGGGATTTAGCC	23038	23173	22988	23040	1	supercont1.3	BSLG_00054	22653	23715	None	4390	941	33010	No_or_no_constitutive_exon
TCACACTCATGCATATACCCATTTATTATTGCTCATATGATGGGTGGCAGTC	45246	45434	45484	45432	-1	supercont1.3	BSLG_00060	44458	46386	None	4390	941	33010	No_or_no_constitutive_exon
GCATATTACAGGATCTATATGTTGACATTGAGCTATGGCTGGGATATTAGAT	52475	52618	52668	52616	-1	supercont1.3	BSLG_00063	49814	55975	None	4390	941	33010	No_or_no_constitutive_exon
CTTCCTACCCTCCATGGACTTCACCTTGGTGTCCTATCTGGGAATTGTAGCT	50843	50935	50985	50933	-1	supercont1.3	BSLG_00063	49814	55975	None	4390	941	33010	No_or_no_constitutive_exon
GTATATGTTTGCTACTGTTGTATTGTTGTTGTTGGGGGGAGAGTAAATAGCT	19258	19506	19556	19504	-1	supercont1.5	BSLG_00088	18632	21167	None	4390	941	33010	No_or_no_constitutive_exon
TTTGTCATATAATTATCTTGGTGTGCGCGTACGGTGCATGGGGGGAGCAGAG	39494	39648	39444	39496	1	supercont1.5	BSLG_00092	37771	39648	None	4390	941	33010	No_or_no_constitutive_exon
TATTAAACTCACATTGTCTTTTGGATATATATATATTGGGGGGATATTAGAA	50412	51000	51050	50998	-1	supercont1.5	BSLG_00096	50006	57255	None	4390	941	33010	No_or_no_constitutive_exon
CTACCATGTTTAAAATTGAGCATTGCTGAAATTAATATCTGCTGGGATAGAT	40	136	186	134	-1	supercont1.6	BSLG_00098	40	737	None	4390	941	33010	No_or_no_constitutive_exon
GGAGGGCGGACTGACAGTAGCAGCCACAGCTACACGCTGATATGGGATAGTC	4839	4898	4789	4841	1	supercont1.6	BSLG_00100	4054	5707	None	4390	941	33010	No_or_no_constitutive_exon
AATACAACCATCAGCCAACTTACAGTTTTTATTTTAATGGGACGAAATAGAC	12509	12782	12832	12780	-1	supercont1.6	BSLG_00104	11726	20030	None	4390	941	33010	No_or_no_constitutive_exon
TTTTCTTTTTCTTTTCTTCCTTTTGTTGTGGGGATGGGGGGGGGCGACAGAT	40904	41103	41153	41101	-1	supercont1.7	BSLG_00125	39731	42708	None	4390	941	33010	No_or_no_constitutive_exon
TATCATATCTCTCTCCATGGGTTCGTTATGTGGCATCCTTCTGGGAATAGGT	20148	20196	20246	20194	-1	supercont1.9	BSLG_00147	19733	20562	None	4390	941	33010	No_or_no_constitutive_exon
GGTATGGGTAACTAATCACTCATTGAATGGTATCCTGGGGGGCGTAACAGAA	25912	26108	25862	25914	1	supercont1.9	BSLG_00149	24766	26108	None	4390	941	33010	No_or_no_constitutive_exon
TTTATTATGATGTATGTCATTTCCAATCTGTTTTTTCTCGAATGGGTCAGGC	18583	18797	18533	18585	1	supercont1.10	BSLG_00165	15907	19161	None	4390	941	33010	No_or_no_constitutive_exon
TTTGGGCTCATTGTTATATGTTAATGCATTGTTGGGGGAGGGGATTACAGAT	6613	7238	6563	6615	1	supercont1.11	BSLG_00175	5903	10113	None	4390	941	33010	No_or_no_constitutive_exon
GCGACTGATTTAGTGTTGTCATTTCTCTTGTGGAATTTCTTGGGATACAGGA	38352	38434	38484	38432	-1	supercont1.11	BSLG_00184	37639	39049	None	4390	941	33010	No_or_no_constitutive_exon
CGAATGGCTTCATCGCTAATAATGAGTGATTTATTCTTTCGGGTATGTAGAA	48602	48751	48552	48604	1	supercont1.11	BSLG_00187	48131	49938	None	4390	941	33010	No_or_no_constitutive_exon
TGGTTCTTTCTGCTTTTGATCTTTGGTGCTGGCGGATATGGGCAAAACAGAT	5265	5329	5215	5267	1	supercont1.13	BSLG_00203	4212	5606	None	4390	941	33010	No_or_no_constitutive_exon
CATGGTTTAATTTCATAATGCCTATCTCTATTGTTGTTGGGGGGCTGCAGAA	19422	19851	19372	19424	1	supercont1.13	BSLG_00206	13518	19851	None	4390	941	33010	No_or_no_constitutive_exon
CATTGCATTTTGTTTCTTTCTAATTCGACGTCGGGTTTCTGATGGGGTAGAT	22054	22202	22252	22200	-1	supercont1.13	BSLG_00207	20186	26243	None	4390	941	33010	No_or_no_constitutive_exon
TGTGTAGAGTATTGACCTCCTACTTATCTTATATATATATGGGATGGTAGCT	29415	29505	29365	29417	1	supercont1.13	BSLG_00208	26808	29505	None	4390	941	33010	No_or_no_constitutive_exon
TGTTTGAAGCTATGCTAACATATAATTTTTTTGGGGGGGAGGGGGTCTAGCA	43954	44158	43904	43956	1	supercont1.13	BSLG_00214	42552	47800	None	4390	941	33010	No_or_no_constitutive_exon
TTTTTGTGACATCATCATCACCCCCTCCCCTTTTTATTATGGGTTAACAGAA	34342	35010	35060	35008	-1	supercont1.17	BSLG_00267	33260	36798	None	4390	941	33010	No_or_no_constitutive_exon
CAAGCTAATTTAATGCTTGTACCTGTCATTGGGGGGCATGGGGACACAAGGC	21189	22068	22118	22066	-1	supercont1.18	BSLG_00279	21189	26393	None	4390	941	33010	No_or_no_constitutive_exon
TCACCAGCTAACTCTATCCCTCTAAACCATGCTGTGTGTTGGGGGTGCAGAA	36882	38062	36832	36884	1	supercont1.18	BSLG_00284	36099	41483	None	4390	941	33010	No_or_no_constitutive_exon
GATTCAAAAATACATATACGTGCCTGATTTTTGCTTGTTGGGTCAAATAGTG	42441	42448	42391	42443	1	supercont1.18	BSLG_00285	41464	44916	None	4390	941	33010	Yes
AATAATAATAATACTAACAACAACTATTTCATATTTGCAATGGGGTGTAGGT	6435	6446	6385	6437	1	supercont1.19	BSLG_00288	5224	9541	None	4390	941	33010	No_or_no_constitutive_exon
CATTTGATCAATTCATGCCTACTAATATGAATAACTGGGGGGTGATGCAGAA	22655	22757	22605	22657	1	supercont1.19	BSLG_00293	22415	23070	None	4390	941	33010	No_or_no_constitutive_exon
AAAATCAAACTTGCTTAGATTAGAGTATTCTCATATTTCCAATGGGTCAGAT	26422	27582	27632	27580	-1	supercont1.19	BSLG_00295	24808	27899	None	4390	941	33010	No_or_no_constitutive_exon
CTGGTACAACCTTTCTGGTTACTTCTCAAACGAACCCTATGGGAGTTTAGAT	13601	13915	13551	13603	1	supercont1.20	BSLG_00304	12847	14143	None	4390	941	33010	No_or_no_constitutive_exon
GATGAATAACTTATTATCTTATGTGTATGTGTATATGGGGGGGAGTGTAGGT	19762	20205	20255	20203	-1	supercont1.20	BSLG_00306	19297	22650	None	4390	941	33010	No_or_no_constitutive_exon
TTACTTTTTGAATTATGAATATTGTTCTGTTTTTGTCACATCGGGAATAGAC	43728	43843	43678	43730	1	supercont1.20	BSLG_00313	41134	44520	None	4390	941	33010	Yes
GTATTGTATGACACCTAATTAACAATTCCATACACATGGGGGGGTCATAGGT	174	746	796	744	-1	supercont1.21	BSLG_00314	174	1789	None	4390	941	33010	No_or_no_constitutive_exon
TTGGTTTTGTTTTAACTATGTTGTGTGGGGTGGGGGGGCTAATACTAAAGCC	29447	29967	30017	29965	-1	supercont1.21	BSLG_00322	28993	32422	None	4390	941	33010	No_or_no_constitutive_exon
TATAGACATCTAATGTTGGTATCTATTTATTTGTGATTGGGGGGTGTTAGAC	41720	41842	41892	41840	-1	supercont1.21	BSLG_00325	39506	43589	None	4390	941	33010	No_or_no_constitutive_exon
AATCATTCAGCTACTCACATAAACCGCTACTATCTGCATTCGATGGGTAGAC	8147	10312	8097	8149	1	supercont1.22	BSLG_00328	7538	10312	None	4390	941	33010	No_or_no_constitutive_exon
GAATGTTTTTTTAACCGTATTTATTTTTCTTTGGTGCTTGGGTTGGACAGAT	17691	17832	17641	17693	1	supercont1.22	BSLG_00332	13998	18927	None	4390	941	33010	Yes
TAATATATAAAAATCGACCTTTATTTTGTCATACTTGGGATGGATCAAAGTT	20315	20408	20265	20317	1	supercont1.22	BSLG_00333	19702	23360	None	4390	941	33010	Yes
ATGATACATGGATATGTTGGTAATGAATTCCTGACATTTTGTATGGGCAGAT	16005	16120	16170	16118	-1	supercont1.23	BSLG_00343	15462	18250	None	4390	941	33010	No_or_no_constitutive_exon
GGGGGTTGTTATTTTGTTGCCTGATCTCTATATTTGTGGGGTTGGCAAAGGC	21925	22111	21875	21927	1	supercont1.23	BSLG_00344	18787	23348	None	4390	941	33010	No_or_no_constitutive_exon
TTTTTTAATTCGTGTATATCTCTTGTTGTATATGCGGATGGGGGAGATAGGT	4158	4572	4622	4570	-1	supercont1.24	BSLG_00354	3220	7974	None	4390	941	33010	No_or_no_constitutive_exon
CATTTTTTAATTCATCAGATCCTTTTTTTTCATCCCGTTGGTGGGGCTAGGT	17424	17637	17374	17426	1	supercont1.25	BSLG_00369	15842	27940	None	4390	941	33010	No_or_no_constitutive_exon
GGAAATGACCCAAAAGCTAATACTATCTTGTATTTTTGGGGGATGGGAAGGA	18786	18885	18736	18788	1	supercont1.25	BSLG_00369	15842	27940	None	4390	941	33010	No_or_no_constitutive_exon
ATGCATATATATATATAATTGACATCATGGTTGGTCCTGGGATGTTAAAGAC	21043	21293	20993	21045	1	supercont1.25	BSLG_00369	15842	27940	None	4390	941	33010	No_or_no_constitutive_exon
ACTTCTCCTCCCCTCTGTCGATGGCTCCTTGTTCACTACTGGGTCGATAGCT	5052	5160	5210	5158	-1	supercont1.26	BSLG_00376	4547	5797	None	4390	941	33010	No_or_no_constitutive_exon
GTTGGATGTAGATATATTAATGCCTTGTTTTTTTTTGTTGGGGTATATAGCT	10827	10906	10777	10829	1	supercont1.26	BSLG_00378	9060	10906	None	4390	941	33010	No_or_no_constitutive_exon
CCTAGCATTTTTATTTATTTTTCATTCATGATGCATTATTATGGGTATAGGG	27641	27784	27591	27643	1	supercont1.26	BSLG_00384	26871	30384	None	4390	941	33010	Yes
CTAATAACTGTTATTATTACCAACATATCATATATTGCGGGTGGAATTAGAT	39843	40295	39793	39845	1	supercont1.26	BSLG_00387	35252	43753	None	4390	941	33010	Yes
CTGATCGATCCATTATTCTCTGTCTGTCTGTCTGTCTGGGGGGAGGGCAGCT	8413	9479	8363	8415	1	supercont1.27	BSLG_00392	7462	9479	None	4390	941	33010	No_or_no_constitutive_exon
CAATTTTGATCCTTTCTGCTGGCACTCTGACTGTAATTATGTATGGGCAGCC	4487	4509	4437	4489	1	supercont1.28	BSLG_00403	3085	5608	None	4390	941	33010	No_or_no_constitutive_exon
TTTTGCTATTTAGGCTATACTGACACATCACTTTCTATGATGGGTTAAAGAT	20984	21317	21367	21315	-1	supercont1.28	BSLG_00408	18301	23724	None	4390	941	33010	No_or_no_constitutive_exon
CTTTTAATAATAATAATAATAATTCTGATGCATCTCTATAATGGGTGTAGGA	35749	36120	35699	35751	1	supercont1.28	BSLG_00411	32750	36120	None	4390	941	33010	Yes
ATTTATATATATATACTCTACCATGACATGATATGACATGGGCCACAAAGAC	22840	23148	22790	22842	1	supercont1.29	BSLG_00419	22225	23148	None	4390	941	33010	No_or_no_constitutive_exon
GAAGTCGCCATTCAAATAAGGGGCATGCTACTTTTGGGCTTATTGGAAAGGC	31441	31530	31391	31443	1	supercont1.30	BSLG_00433	25302	35325	None	4390	941	33010	No_or_no_constitutive_exon
ATATGTATATATGATTTGCTTCATTGACATCTTTTTTTGGGGTGGATTAGCA	32486	32641	32436	32488	1	supercont1.30	BSLG_00433	25302	35325	None	4390	941	33010	No_or_no_constitutive_exon
ATACGGTATTTTGCTATTGGCTACACTTTAAATGTTTGGGAAATATACAGGC	34472	34575	34422	34474	1	supercont1.30	BSLG_00433	25302	35325	None	4390	941	33010	No_or_no_constitutive_exon
ATAAACAATGTGGATATGCACTTTATGAACATATTATGGGTGGGATCAAGTT	10336	10374	10424	10372	-1	supercont1.31	BSLG_00439	9877	17008	None	4390	941	33010	No_or_no_constitutive_exon
ACTACTATATATATATATATATTCGTCAATTTATTTTGGGGAAAACTCAGAC	18675	19468	18625	18677	1	supercont1.31	BSLG_00440	17442	19468	None	4390	941	33010	No_or_no_constitutive_exon
GCCTTTATTCGGGTATACTCATTACATGTATATATCTGGGGGATAACTAGGA	20729	20835	20885	20833	-1	supercont1.31	BSLG_00441	19491	21524	None	4390	941	33010	No_or_no_constitutive_exon
GTATGTGCAAACTTACATAACCATGTGTCATACGATTTGGAGGGTTGCAGTA	41113	41166	41063	41115	1	supercont1.32	BSLG_00459	40088	41333	None	4390	941	33010	No_or_no_constitutive_exon
TACTGTCTGTGTATGTATATATATGCGTGTGTGTTTGATTACTGGGATAGAC	11440	11639	11689	11637	-1	supercont1.33	BSLG_00465	10540	13608	None	4390	941	33010	No_or_no_constitutive_exon
GTCCTTTGTCACTGATGTTATATTTTGCTGTCTTGGGGGTGGGGAATAAGGT	17592	17775	17825	17773	-1	supercont1.33	BSLG_00466	14407	20494	None	4390	941	33010	No_or_no_constitutive_exon
ACTATCATTTGGATTTTTGTTATTGTTGTTACTAAATCTGGGATATGCAGTC	1331	1689	1739	1687	-1	supercont1.35	BSLG_00482	28	6097	None	4390	941	33010	No_or_no_constitutive_exon
TACATTCATTCTTTGTGGATGCATGTGTGTATTGTTTGTGTGGGAATGAGAG	7489	7534	7439	7491	1	supercont1.35	BSLG_00483	6288	7534	None	4390	941	33010	No_or_no_constitutive_exon
TGCTTTTCTTATGGGTTAAATGACTATATATATATTGGATTGGGATATAGGC	7580	8215	8265	8213	-1	supercont1.35	BSLG_00484	7580	11416	None	4390	941	33010	No_or_no_constitutive_exon
ATTCTAATAAAATGTGTTTGGTGGTGGTGATGATATTTGGTGGGATGTAGAT	19231	19357	19407	19355	-1	supercont1.35	BSLG_00486	18685	21780	None	4390	941	33010	No_or_no_constitutive_exon
TCTTCTCTGGGATCTCTTTTTTTTTATATAATGGGGATTGTGATGGGTAGAT	1125	1546	1596	1544	-1	supercont1.37	BSLG_00507	1125	2536	None	4390	941	33010	No_or_no_constitutive_exon
CCATGATTAACACTGCTGCCCTATCTACTGCTGTCGCTGGGCTGGGATAGAT	9689	9887	9937	9885	-1	supercont1.37	BSLG_00509	6829	10393	None	4390	941	33010	No_or_no_constitutive_exon
TGTAAGATGTAGCAATTCGAGCTGATACATATACGTTTTTGGGAAACCAGGA	30993	31303	31353	31301	-1	supercont1.37	BSLG_00516	30422	34022	None	4390	941	33010	No_or_no_constitutive_exon
CACTCTTATCTGAACTTGGGTGAATATTTACACGTATGATGGGCATATAGGT	16613	17346	17396	17344	-1	supercont1.39	BSLG_00531	16613	19065	None	4390	941	33010	No_or_no_constitutive_exon
TCTATCTCATTTGGGGTGATGGCTCTAACATGAAACTGGGAAAAATATAGGT	13729	13873	13679	13731	1	supercont1.42	BSLG_00565	12451	14769	None	4390	941	33010	No_or_no_constitutive_exon
AATCCCATCTATTTATTAACGCCTATAACGTCTTTATCTGGGGGGAAAAGTA	14349	14821	14871	14819	-1	supercont1.43	BSLG_00578	14111	25689	None	4390	941	33010	No_or_no_constitutive_exon
TGGAGGTTATGTGAGACTAATATTTATGTACTTTACGATGGGGGATACAGTG	36696	36788	36646	36698	1	supercont1.43	BSLG_00580	34000	38475	None	4390	941	33010	No_or_no_constitutive_exon
TGTGCATGGATCATCCTTGGAACATTTGACTTTGCTTTTGGGAACCAAAGCT	22466	22529	22579	22527	-1	supercont1.44	BSLG_00586	19280	24561	None	4390	941	33010	No_or_no_constitutive_exon
ATTTCTCTGGATACAAACTGAATTGCTGACTGATCAACGGACTGGGAAAGGC	9527	9705	9755	9703	-1	supercont1.46	BSLG_00605	7175	10272	None	4390	941	33010	No_or_no_constitutive_exon
TGATAGTATCGAAGATGACGCTGATATCTCAGTGTTTATGGGGATGACAGAA	8722	8856	8906	8854	-1	supercont1.46	BSLG_00605	7175	10272	None	4390	941	33010	No_or_no_constitutive_exon
CTTCTCACACACGCCCTTGACTACTCACCAATGATTCTTTTGGGAAATAGTC	16312	16455	16505	16453	-1	supercont1.46	BSLG_00607	12714	17736	None	4390	941	33010	No_or_no_constitutive_exon
GATTTGACTCAATTGGACTACTCGACTTTTCCATGTAAATGAGGGAGTAGCT	14433	14610	14660	14608	-1	supercont1.46	BSLG_00607	12714	17736	None	4390	941	33010	No_or_no_constitutive_exon
CTGGGTATTGTCATTCTTTCATGTATGTTGTCTTTGGGTCTGGAGGACAGAA	36083	36123	36173	36121	-1	supercont1.46	BSLG_00613	32686	36349	None	4390	941	33010	No_or_no_constitutive_exon
TCTATGTGTGTTTTTTCTTACGCAATATCGGCTATGGGGTGGGAGGACAGTC	20219	20547	20169	20221	1	supercont1.48	BSLG_00629	18822	24492	None	4390	941	33010	No_or_no_constitutive_exon
AACAATTTTTATTTACCTCCTGCTGATATGCATGATTGTTTATGGGGTAGGG	23700	24004	23650	23702	1	supercont1.48	BSLG_00629	18822	24492	None	4390	941	33010	No_or_no_constitutive_exon
CACTAGTTTACTTACACTAGTTTCAATATATATTATATGGGGGGTATTAGAT	21603	21807	21857	21805	-1	supercont1.49	BSLG_00640	21352	23840	None	4390	941	33010	No_or_no_constitutive_exon
GATGGAAACTTGTAGCTAACGGTACTTTGTTTCTGGGTGGGGGGTTGAAGCA	28367	28532	28582	28530	-1	supercont1.49	BSLG_00643	27503	30194	None	4390	941	33010	Yes
AACTATATACGCTTGACATTTTGTGTGTGTTAAAACTTTGGGGAGAAAAGAA	32468	32613	32663	32611	-1	supercont1.49	BSLG_00644	30250	34246	None	4390	941	33010	Yes
TCTATTTTTATATGACTATGCTGATACGTTGATGTTTCATGGGACTGAAGAT	30766	30885	30935	30883	-1	supercont1.49	BSLG_00644	30250	34246	None	4390	941	33010	No_or_no_constitutive_exon
TTATCTTTTACTAACTCTATTTAAACATGCGTGTTCTGGGTGGTGAATAGCT	24475	24660	24425	24477	1	supercont1.52	BSLG_00674	22322	25820	None	4390	941	33010	No_or_no_constitutive_exon
ATTCGACTCTTACTATCTGTGCCTTTGGGGTTCTGGGGGAATAAATGCAGGA	32892	33019	33069	33017	-1	supercont1.52	BSLG_00676	29257	33355	None	4390	941	33010	Yes
GTCTATGGTTTTACATTTATTATTGTGATTATTTTGTTGGGGGGGTATAGAT	3761	3953	3711	3763	1	supercont1.56	BSLG_00713	2912	5096	None	4390	941	33010	No_or_no_constitutive_exon
ATTCAATCGTTGAAACTAATGCATGCAAATGCCTATTTGGACGGGGATAGGC	6662	6937	6612	6664	1	supercont1.56	BSLG_00714	5899	7604	None	4390	941	33010	No_or_no_constitutive_exon
TTCCGCTCTGCCTAATGTTTCGCCATAACTTTGCATCGATGGGGCATTAGAT	25896	26124	25846	25898	1	supercont1.56	BSLG_00721	24274	28428	None	4390	941	33010	No_or_no_constitutive_exon
ACTGCCCCTCCCCTCTCTTTTCTTCTTGCCTTGATATTGGGGGGTATCAGCA	2691	2910	2960	2908	-1	supercont1.57	BSLG_00727	2350	9957	None	4390	941	33010	No_or_no_constitutive_exon
TTCTACATTGGCATATGTAACCACACTCGTATGTTTTCTGGGCGATAAAGGC	30927	31008	30877	30929	1	supercont1.59	BSLG_00754	30492	31629	None	4390	941	33010	No_or_no_constitutive_exon
CCTATTCTAGATGTTTGCTAATCAAAAATTTACTTTTAATGGGAAAACAGCT	32995	33226	33276	33224	-1	supercont1.59	BSLG_00755	31947	35827	None	4390	941	33010	No_or_no_constitutive_exon
TTTTGCGAGGGTATTGGTTCTAACTCTTATTTCCTTTATGAAATGGGCAGCT	31259	31446	31209	31261	1	supercont1.61	BSLG_00777	31002	34954	None	4390	941	33010	No_or_no_constitutive_exon
CATACTCTTTTTATATGTATTCCTTGTGATCTTGGGTTGAGGGTATACAGCT	16285	16380	16235	16287	1	supercont1.63	BSLG_00792	14900	17172	None	4390	941	33010	No_or_no_constitutive_exon
TTGAGGGTGATTCTACATTGAATTGCTTTTTACTGGGGAGGGGGGTCTAGGC	33055	33337	33005	33057	1	supercont1.63	BSLG_00800	32532	33337	None	4390	941	33010	No_or_no_constitutive_exon
ATCGCCCCAATCTACATTGGACCATTTATGCATGTCTTTGGGGTGTGCAGAG	1401	1601	1651	1599	-1	supercont1.64	BSLG_00801	1098	4637	None	4390	941	33010	No_or_no_constitutive_exon
TTTGATAACAAAAATAGATTTTTACACATTGCTGTTTTTGGGTAATGTAGAT	8217	8305	8167	8219	1	supercont1.65	BSLG_00809	3924	10042	None	4390	941	33010	No_or_no_constitutive_exon
AAACAAAAATGCCACTGATGCTAACAAACCGATATGGGTTTGGAATATAGAT	9792	10042	9742	9794	1	supercont1.65	BSLG_00809	3924	10042	None	4390	941	33010	No_or_no_constitutive_exon
TGGTATACGACTGGATATGTATATGTGTCCATGGGTGGAGGGGAGTATAGAA	1280	2006	2056	2004	-1	supercont1.66	BSLG_00816	1280	2732	None	4390	941	33010	No_or_no_constitutive_exon
ATTTATACATTAAATTCTGGCGCGTGTTTGTGATCTGACGGGGCGTATAGAC	20153	20298	20348	20296	-1	supercont1.66	BSLG_00821	18246	22009	None	4390	941	33010	No_or_no_constitutive_exon
CAGCAAGGTAACTACAGCCTTTTTTTGATGCCGTTTTCTATTATGGGAAGGC	259	279	329	277	-1	supercont1.67	BSLG_00826	259	557	None	4390	941	33010	No_or_no_constitutive_exon
CGTTTAGTACTCTCAAATGTTAACGCTAGATTTGATGTTGGGGAATCTAGAA	11149	11501	11551	11499	-1	supercont1.68	BSLG_00835	2380	17479	None	4390	941	33010	No_or_no_constitutive_exon
TTTTTTAGATGTTGAGTTCTGACAATTTAATCACTTTTAATGGGTTAAAGGC	27516	28452	27466	27518	1	supercont1.68	BSLG_00838	25325	32260	None	4390	941	33010	No_or_no_constitutive_exon
GACATATCACTTTTTATATATATATATCCTGAATGCCGAGGGATAACTAGGT	32676	32829	32879	32827	-1	supercont1.68	BSLG_00839	32451	33695	None	4390	941	33010	No_or_no_constitutive_exon
CTTCCTCTTGCTATTGATGACGGGTCGGATTGGCTTGCTCTTGAGGGTAGCT	28728	28865	28678	28730	1	supercont1.69	BSLG_00848	27986	28865	None	4390	941	33010	No_or_no_constitutive_exon
TGTATTTTCCGTGCGTGTGTGTGGACTTGTGTGTATGTGGGGTATGGAAGAC	10704	11830	11880	11828	-1	supercont1.70	BSLG_00855	10337	15373	None	4390	941	33010	No_or_no_constitutive_exon
ACATTTACCTATAAACATGGCATGCAACTCATCTACATGGGACAATATAGGT	28803	28885	28753	28805	1	supercont1.72	BSLG_00879	28321	31941	None	4390	941	33010	No_or_no_constitutive_exon
TATGACGGGATGCGTACAGTACTTCTAACGCTCTGCGGGTGAATGATCAGAA	500	972	1022	970	-1	supercont1.74	BSLG_00889	500	2482	None	4390	941	33010	No_or_no_constitutive_exon
TTCTAATTAATATTCTAATTAATATCCTGGTTAATGTTCTGTGGGTATAGTA	27712	28104	27662	27714	1	supercont1.74	BSLG_00896	26872	33120	None	4390	941	33010	Yes
TTATCTCTTCTTCTTCCCTATACTTTTTTTTTTGGTCTTTGGGGTTGTAGGA	30501	30578	30451	30503	1	supercont1.74	BSLG_00896	26872	33120	None	4390	941	33010	Yes
TACCCTTGGTATACAATATGTTTATGCATAGTTTGGGGGAGGGGATATAGTC	4302	4434	4252	4304	1	supercont1.77	BSLG_00921	1467	7136	None	4390	941	33010	No_or_no_constitutive_exon
ATACATCAAAATTGAAATGATGGCATATGTTATTCATGGGACATGAATAGAT	17634	17844	17894	17842	-1	supercont1.77	BSLG_00925	16176	24416	None	4390	941	33010	No_or_no_constitutive_exon
GACTGCAACCATATTTACATTTTATTTTGTTTTGTTATGGGGGAAATTAGAT	16176	16823	16873	16821	-1	supercont1.77	BSLG_00925	16176	24416	None	4390	941	33010	No_or_no_constitutive_exon
TTCATATTAACCAGACTTGATAACACCTTAATGTTATAATGGGAAAATAGGG	25405	25560	25355	25407	1	supercont1.77	BSLG_00926	24455	32767	None	4390	941	33010	Yes
TCTCATTGGTGTATGCGCACCAATCGCCTCAATACGGGTAAAATCAAAAGTC	1227	1542	1592	1540	-1	supercont1.78	BSLG_00928	39	2859	None	4390	941	33010	No_or_no_constitutive_exon
TATTTTTTTTTTCTTTTTTTGTGTTGATGTTTTTCGATGGGGGGTTATAGTG	4176	4279	4329	4277	-1	supercont1.78	BSLG_00929	3132	6880	None	4390	941	33010	No_or_no_constitutive_exon
TCTCTGGTGTGTCTTTTTTTTTAAAAAACAAACTTGTGGTGGGGGTGTAGGA	3449	3528	3578	3526	-1	supercont1.78	BSLG_00929	3132	6880	None	4390	941	33010	No_or_no_constitutive_exon
AACCATTCTAATAATTTTTGCTCTGACTTTTTATTTTGGGGATGATACAGGC	15324	15719	15274	15326	1	supercont1.78	BSLG_00932	10669	16566	None	4390	941	33010	Yes
ACACTTATGGTGATGTGATATCTTGTATTTTGATATGGGGGGATAATCAGTA	19624	19976	19574	19626	1	supercont1.78	BSLG_00933	16544	19976	None	4390	941	33010	No_or_no_constitutive_exon
TATATACTAACTGTTTGAATTTACTCATATCCCTATGTTGGGTGTATAAGGA	27568	27768	27518	27570	1	supercont1.78	BSLG_00936	25996	29639	None	4390	941	33010	Yes
AGTTAGTCAAGTTGCTAACACTACTTTGCTCTTTGGGGGGAGGGATTCAGTT	18505	19388	19438	19386	-1	supercont1.79	BSLG_00940	18136	25794	None	4390	941	33010	No_or_no_constitutive_exon
TTATGTTCTTCCCCTCCCCTCCTTTCTCATGGGGCTCGCTGGGGATCTAGGC	3963	4156	4206	4154	-1	supercont1.80	BSLG_00945	2771	5829	None	4390	941	33010	No_or_no_constitutive_exon
TTGGATTAACTCTGTGGTTTTAACATTGGGTTCTATTTTCGTGGGTGCAGTA	23040	23297	22990	23042	1	supercont1.80	BSLG_00952	20561	23297	None	4390	941	33010	No_or_no_constitutive_exon
TCCTAAAACACCTTTATCAACCCTATGGTTGATGAATTTTGGGCAGATAGAG	24414	25309	25359	25307	-1	supercont1.81	BSLG_00960	13438	25697	None	4390	941	33010	No_or_no_constitutive_exon
ATGTATGTATGTATATATATATGTGTGTGTGTATGCATGAGGGAGATTAGGA	32168	32273	32118	32170	1	supercont1.82	BSLG_00974	30281	32273	None	4390	941	33010	No_or_no_constitutive_exon
AATATCTGTAAAGGACTTTAAAAACTAATTTATGTTTTTGGGGATGCTAGTG	14377	14781	14327	14379	1	supercont1.83	BSLG_00977	10283	14781	None	4390	941	33010	No_or_no_constitutive_exon
GGGGGTATTCTGTGTAATTTGTTTTTTTTTTGGGGGGGGGGGAATTGAAGAA	25149	25411	25099	25151	1	supercont1.84	BSLG_00986	23230	26179	None	4390	941	33010	Yes
TGTTTCCTAACATCGTATAATGTATATATATATATATTTGGGGGGATTAGAA	2458	2782	2408	2460	1	supercont1.87	BSLG_01009	847	2782	None	4390	941	33010	No_or_no_constitutive_exon
TATATTCGGATGATGTCATAGACTCAGAGACAGGGGCCAGGGAGTATCAGCA	23410	23618	23360	23412	1	supercont1.88	BSLG_01025	21522	25507	None	4390	941	33010	No_or_no_constitutive_exon
TCATTCGCAATACCTTGTTTTGGGCCATGAATTTTTGGGGGGATATGCAGTT	16569	16639	16519	16571	1	supercont1.89	BSLG_01036	15983	17879	None	4390	941	33010	No_or_no_constitutive_exon
AACTAACTTGATGTTTTCTGGTGATCATTTCTAGTCATACACCACGGGAGGG	9231	9464	9514	9462	-1	supercont1.90	BSLG_01044	8920	11751	None	4390	941	33010	No_or_no_constitutive_exon
GGGGTGCCATATTAACATGTACTCTATTGATGGCTGCTTTTGGGGCACAGAA	22494	22546	22444	22496	1	supercont1.90	BSLG_01047	22204	23448	None	4390	941	33010	No_or_no_constitutive_exon
TAGATGCATTGAATGCTGACATGGATATATTCATCAACTGAATGGGCCAGAT	27449	27516	27566	27514	-1	supercont1.90	BSLG_01049	26479	28434	None	4390	941	33010	Yes
GGATTTTTAATTAATAATGTGTTGTGGGACGGTAATGGGGTGGAATATAGGC	14903	15037	14853	14905	1	supercont1.91	BSLG_01055	11821	16727	None	4390	941	33010	Yes
AGGCCAAGGTCAGGGCCAAGACAAATCTAAAGATCAGGGAATGAACCAAGGT	12033	12045	11983	12035	1	supercont1.92	BSLG_01063	11240	13274	None	4390	941	33010	No_or_no_constitutive_exon
ATTTTTTTCTAACATGTGATGGTCATGGTTTGCAATGGGGGTGAAAAAAGCC	19157	19482	19107	19159	1	supercont1.92	BSLG_01065	17391	19697	None	4390	941	33010	No_or_no_constitutive_exon
CAATTTTGATGGTATTAGAAAAAGTTATTCATATGTATGGGTGAATATAGGA	9970	10117	9920	9972	1	supercont1.94	BSLG_01082	7771	12114	None	4390	941	33010	No_or_no_constitutive_exon
TTAGATAGGAATAATTTACAATATGCCTTTTTTTGGGGGGGGGGTCACAGGA	25556	25691	25506	25558	1	supercont1.94	BSLG_01088	24049	29971	None	4390	941	33010	No_or_no_constitutive_exon
CGGTTCCCTTTTTTTTAACCTTTTCCTTTATTTATGTATGGGAACAATAGAA	27920	28169	27870	27922	1	supercont1.94	BSLG_01088	24049	29971	None	4390	941	33010	No_or_no_constitutive_exon
ACCATTTACATATATATATATATATATAATCCCTTGATGGGCGGGATCAGTC	30875	31057	30825	30877	1	supercont1.94	BSLG_01089	29998	31057	None	4390	941	33010	No_or_no_constitutive_exon
TTGATAACTGATTTTCATATTTCTTTTTTTGTCGGTTTCTGGGGATTCAGAT	13981	14349	13931	13983	1	supercont1.95	BSLG_01092	9832	14349	None	4390	941	33010	No_or_no_constitutive_exon
TGAACTGTTTTGCGATTAAATGGACTCTACTGTGCGTATTTGGGATACAGGG	28153	28595	28103	28155	1	supercont1.96	BSLG_01105	27572	28595	None	4390	941	33010	No_or_no_constitutive_exon
GTCATTTCGTGTTGGATGCGACCTTTGTGGGATGGGATGGGGGGTCACAGCT	15636	15995	15586	15638	1	supercont1.97	BSLG_01109	7462	15995	None	4390	941	33010	No_or_no_constitutive_exon
TATTTATTATCAATTTATTTCTTATGTTTGGGTGTGGGGGGAGGGTTTAGCA	24954	25436	25486	25434	-1	supercont1.97	BSLG_01112	22824	30580	None	4390	941	33010	Yes
CTATTCCAGATACGTTGTACTTAAATCCGATACTTTTTTGGGAAAAAAAGAC	2536	2610	2486	2538	1	supercont1.98	BSLG_01114	1258	4696	None	4390	941	33010	Yes
TAAAAAAAAAACAACAACAACAATAACAACAACTATGTGTCTGGGAATAGGA	3439	3598	3389	3441	1	supercont1.98	BSLG_01114	1258	4696	None	4390	941	33010	Yes
CCTCAATCTAACCTCGATATCATATTATTTATATCTGTACGGGATGCAAGCT	7964	8137	7914	7966	1	supercont1.98	BSLG_01116	6507	8939	None	4390	941	33010	No_or_no_constitutive_exon
CGTGTTTATTATTATTATTATTACTATTATTATTATTGGGCGGGGGTTAGAT	11536	11883	11933	11881	-1	supercont1.98	BSLG_01118	11536	13102	None	4390	941	33010	No_or_no_constitutive_exon
ATATAATGTCGTTGTTGTGCAATGTAATACCTTTTTTTTTGGGGGTGTAGGT	22850	22967	22800	22852	1	supercont1.98	BSLG_01122	21106	23323	None	4390	941	33010	No_or_no_constitutive_exon
CCTCCTTGTTTTTTTGTTGAAACTGACTTTTACTTTTTTTTGGGAAATAGGA	4504	4603	4454	4506	1	supercont1.99	BSLG_01124	0	6917	None	4390	941	33010	No_or_no_constitutive_exon
TGACAAGACATTTACTGATATATCTGATCATGACTGGGTGGTGCAAATAGAC	8067	8652	8017	8069	1	supercont1.99	BSLG_01125	6896	8652	None	4390	941	33010	No_or_no_constitutive_exon
TCTCTCTCTTTTTTTTGTATATGATATATCATTCTGCGGGGGTGGGGTAGGA	9192	9465	9515	9463	-1	supercont1.101	BSLG_01146	7101	12240	None	4390	941	33010	Yes
GAGTATTTCATGCTACCATTGACATTTTGTGTTTATTTGGGTGAATGTAGTC	7101	7487	7537	7485	-1	supercont1.101	BSLG_01146	7101	12240	None	4390	941	33010	No_or_no_constitutive_exon
TTTCTTTTTCTAACGATTCCCTTTTTTTCTTCTTTTTTTGGGGGATTTAGGT	7299	7838	7249	7301	1	supercont1.103	BSLG_01162	5416	7838	None	4390	941	33010	No_or_no_constitutive_exon
CAATGATCAACCTTGCTTATATGTGTAATCTATCTCTTTGGGAAATGCAGCT	14719	14868	14669	14721	1	supercont1.103	BSLG_01164	10459	14868	None	4390	941	33010	No_or_no_constitutive_exon
ATCATACTTTAATTGCGTGTGTATTTGTATCTATTTTTTGGGGGATTTAGTG	22084	22242	22034	22086	1	supercont1.104	BSLG_01176	17890	24700	None	4390	941	33010	No_or_no_constitutive_exon
GGTCTTGCTTAGTTAAGTTTTTATTGATTTATTGTCATTTGGGATTACAGCA	22332	22593	22282	22334	1	supercont1.104	BSLG_01176	17890	24700	None	4390	941	33010	No_or_no_constitutive_exon
ATTCCGCTCCCCGCTGTTGTTGTTGTTGCGTGTGTGTATGGGGAGTATAGAA	23920	24062	23870	23922	1	supercont1.104	BSLG_01176	17890	24700	None	4390	941	33010	No_or_no_constitutive_exon
TTCCCTTAATATGAATTTTGATGGTGATGCATGATTTATGGGATATATAGCT	19698	19924	19974	19922	-1	supercont1.105	BSLG_01184	17619	23392	None	4390	941	33010	Yes
TGTCATAGACATTTGTATACTGAATAATTGATACAATTTGGGGTTAACAGAC	1923	2239	1873	1925	1	supercont1.106	BSLG_01186	737	4213	None	4390	941	33010	No_or_no_constitutive_exon
GTGTATCATTGATCTATTTGGCTAATGCCCCCTTTTTTTTGGGAACGCAGAA	3808	3880	3758	3810	1	supercont1.106	BSLG_01186	737	4213	None	4390	941	33010	No_or_no_constitutive_exon
ATTTTAATTTAATTTACACACCTCAACGGACTTACTGGGGGGGAGGGTAGAC	18224	18316	18174	18226	1	supercont1.109	BSLG_01212	16323	18676	None	4390	941	33010	No_or_no_constitutive_exon
AACCCTATTTCGGTGGCACTGTACCCTATTATTCTTATTTGGGTATACAGGA	28964	29069	28914	28966	1	supercont1.109	BSLG_01215	26257	29650	None	4390	941	33010	No_or_no_constitutive_exon
TTTTGGCACCGATCTAATCTTCTTGTGTTTTTGAATGGGGGGGGGCATAGTG	22869	23093	23143	23091	-1	supercont1.111	BSLG_01229	17100	25747	None	4390	941	33010	No_or_no_constitutive_exon
ACGGCAATGTATATATATTCTGTGCATTTTTTTCGGGGGGGGGAGTGTAGAT	7885	8008	7835	7887	1	supercont1.112	BSLG_01234	5566	8533	None	4390	941	33010	No_or_no_constitutive_exon
ACGGTATAAATACTTTTGTTTTCATGGATTTTTTGGGGGGGGGGATTTAGGA	21250	21359	21409	21357	-1	supercont1.112	BSLG_01238	19089	23151	None	4390	941	33010	Yes
GCATAGCTTGCTATTTTACCAACTCTTTTTTTTTGGGGGGGGGGGATTAGAA	17471	17578	17628	17576	-1	supercont1.113	BSLG_01245	15796	20741	None	4390	941	33010	No_or_no_constitutive_exon
AAAATGTATAATATGGTGGTGTTTGATTCCATACAATCTAAACTGGGCAGCT	9479	9791	9841	9789	-1	supercont1.114	BSLG_01253	9479	10418	None	4390	941	33010	No_or_no_constitutive_exon
CTTTGTTGTCGTTTTGATTTGGGATACTAACTCGTTTGGGGGATATCAAGGC	8403	8555	8353	8405	1	supercont1.116	BSLG_01266	3353	10042	None	4390	941	33010	No_or_no_constitutive_exon
ACTATGATATGTATACTGAGATATGTCTCTGCGATTTGGGGATGAAATAGAT	12969	13116	13166	13114	-1	supercont1.117	BSLG_01276	8202	13867	None	4390	941	33010	No_or_no_constitutive_exon
TTACGGGTTGAGATACAAATGTAGCATCTGACTAACACAGGGAAATACAGAA	8687	8894	8944	8892	-1	supercont1.117	BSLG_01276	8202	13867	None	4390	941	33010	No_or_no_constitutive_exon
GATCTCACTCTACCCAAACCTTTGGACTATACATTTTTGAATTGGGATAGTG	1243	1453	1193	1245	1	supercont1.118	BSLG_01281	114	2261	None	4390	941	33010	No_or_no_constitutive_exon
TTTTTATTTTTTACTATTTGAACTTTTCTATTGGGGGGTGAGGGACACAGCT	7812	8081	7762	7814	1	supercont1.118	BSLG_01284	7097	9346	None	4390	941	33010	No_or_no_constitutive_exon
ACTGACATTGTAGCCGTACACTCTCCCTTTTTTGGTTTCTTGGGCGATAGGG	15532	15657	15707	15655	-1	supercont1.118	BSLG_01287	13355	16129	None	4390	941	33010	No_or_no_constitutive_exon
TTGAGCTGACTCCCCATATCTACTGATCTTGTGTTACCGGGGGGAAATAGGC	9644	9827	9877	9825	-1	supercont1.119	BSLG_01292	8996	11557	None	4390	941	33010	No_or_no_constitutive_exon
CTATCGAGCTTTTAAAATGGAATATTCCACTGCTTCATTTGAGGGTATAGAT	17006	17172	17222	17170	-1	supercont1.119	BSLG_01295	16191	18476	None	4390	941	33010	No_or_no_constitutive_exon
TTGGTAATCCATTGACTTATCTCATCCATGATCTATACTCGGGTGATTAGGA	8383	12720	8333	8385	1	supercont1.120	BSLG_01301	5228	12720	None	4390	941	33010	No_or_no_constitutive_exon
TATTTACTTATCCAACTTGTCTTTTTGGGTTGGCTGTATGGGGGTGATAGGT	18513	18723	18773	18721	-1	supercont1.120	BSLG_01304	16615	21299	None	4390	941	33010	No_or_no_constitutive_exon
TTGGCATATTGACATTTCATCGGTTACACCCCGTGTCACAATTGGGATAGGT	26088	26225	26275	26223	-1	supercont1.122	BSLG_01324	25478	28470	None	4390	941	33010	No_or_no_constitutive_exon
AATGGTTGTGGGATACGATTTATATCTGGATACAAAATGGGATATGGCAGGC	1963	2044	2094	2042	-1	supercont1.124	BSLG_01337	1522	2894	None	4390	941	33010	No_or_no_constitutive_exon
TCAATGTAATGGCTGGCTGATTATGGTATTATCTGAACTTTGGGGGGCAGTT	12399	12472	12522	12470	-1	supercont1.127	BSLG_01361	12175	13406	None	4390	941	33010	No_or_no_constitutive_exon
TTCTCCTCATGAATACAGAAAGAATGGCGAGATAATAATAGGGAATTTAGGA	6507	6558	6457	6509	1	supercont1.128	BSLG_01369	5919	6558	None	4390	941	33010	No_or_no_constitutive_exon
ATCACTGTCTTTTATAAACCTTACTGCCTTATTCTTGATGGGGGTTATAGTG	13989	14123	13939	13991	1	supercont1.128	BSLG_01373	12061	14123	None	4390	941	33010	No_or_no_constitutive_exon
GTTTTTTTAAAATATGCATTACTGTATATATACATATGTGTGGGATATAGCT	24218	24393	24443	24391	-1	supercont1.128	BSLG_01379	23614	27381	None	4390	941	33010	No_or_no_constitutive_exon
CCAAGATTAACTCTTTGTGCTTTCTTTTCACCCTATTTATGGGATTGCAGTG	13766	14341	13716	13768	1	supercont1.129	BSLG_01383	13028	14341	None	4390	941	33010	No_or_no_constitutive_exon
TTATTAGCATCTTACATTATCATAATATGTCTTTGGGGGTGGGGTATTAGAC	19284	19598	19234	19286	1	supercont1.130	BSLG_01394	15391	20048	None	4390	941	33010	No_or_no_constitutive_exon
ATTTACCTCGTGTAGATTAAAATGCTAACATATAGGGTTTGGGGATATAGGA	23043	23167	22993	23045	1	supercont1.130	BSLG_01395	21797	26071	None	4390	941	33010	No_or_no_constitutive_exon
TTGTTATACACACTAACCTATTCGCGTTGTTCACTGGGGGGGGGCATCAGGA	8256	8330	8206	8258	1	supercont1.135	BSLG_01429	7405	11688	None	4390	941	33010	No_or_no_constitutive_exon
TTTTAATTAATTCTAACATGGTATATAATTAAACTCAATTGGGTATACAGTG	4295	4413	4245	4297	1	supercont1.136	BSLG_01436	3334	7751	None	4390	941	33010	No_or_no_constitutive_exon
CCTTTGTTGAATTTGCTTATAACATTTCTGTTACAATTGTGGGTGCATAGCT	8707	8895	8945	8893	-1	supercont1.136	BSLG_01437	7662	11407	None	4390	941	33010	No_or_no_constitutive_exon
ATGTGGATCTATATTGACATTTGTTTTTTTTACTACGGGCACGAGTGTAGAT	2419	2533	2369	2421	1	supercont1.139	BSLG_01452	591	4428	None	4390	941	33010	Yes
GAATTTCATATTGATTCGGTTTCTGTTGTATATGTGGGTGGGGGATATAGGT	4159	4428	4109	4161	1	supercont1.139	BSLG_01452	591	4428	None	4390	941	33010	No_or_no_constitutive_exon
GCTAAATATGGATGCGACAGTTATTAATAGTATCTATTTGGGGTTATAAGAG	3913	3995	3863	3915	1	supercont1.141	BSLG_01471	2326	5780	None	4390	941	33010	Yes
CTCACAATTAAAACTGACATTTATCTTTGTGTATGTATGGGGGGGTATAGCC	5130	5213	5263	5211	-1	supercont1.142	BSLG_01481	5130	6310	None	4390	941	33010	No_or_no_constitutive_exon
CTCATATTGATTACTCTTTTTTCTGTGTGTGTATGTGTGGGGGATATTAGTG	16072	16151	16201	16149	-1	supercont1.142	BSLG_01484	12474	17277	None	4390	941	33010	No_or_no_constitutive_exon
ATACTTATGATAAACCTATGCTGTTTTGGTGTTTTTAATGGGGGGTATAGTG	14993	15191	15241	15189	-1	supercont1.142	BSLG_01484	12474	17277	None	4390	941	33010	No_or_no_constitutive_exon
CCTTTCACCCTTTTTTTTTTAAATCCGTACTACTGATATATGGGACATAGTT	6482	6541	6432	6484	1	supercont1.143	BSLG_01489	4816	10326	None	4390	941	33010	Yes
CTCTTCCAACTCATCCGTGCCACATTTGGGTATATTATGGGGGAGAAAAGTA	24625	24910	24575	24627	1	supercont1.143	BSLG_01491	18696	25384	None	4390	941	33010	No_or_no_constitutive_exon
TATTTCTATTTGAATACTAAGCTTGTTTTTCTTTTTTTTTGGGGATATAGGG	24449	24561	24399	24451	1	supercont1.144	BSLG_01499	22483	24561	None	4390	941	33010	No_or_no_constitutive_exon
TTTGTGATTTAATGGATTTACCTAACGTATAACTGGTATTGGGAACATAGCT	12101	12331	12381	12329	-1	supercont1.145	BSLG_01505	12101	14513	None	4390	941	33010	No_or_no_constitutive_exon
ATTCCTAATGATGTCTTTTTATTGGGTGCTATGGGATATAATGAGGGCAGGA	8806	8891	8941	8889	-1	supercont1.146	BSLG_01514	7283	10706	None	4390	941	33010	No_or_no_constitutive_exon
TTCTTTATTTGGTGCTAAAATATTTGTTCTTTTGGGCCATTTGGGAATAGGA	7697	7914	7964	7912	-1	supercont1.146	BSLG_01514	7283	10706	None	4390	941	33010	No_or_no_constitutive_exon
TTTTGTTTTATTTTGGCTTGTGTATTTGTGGCGGGCGGGGGGCGATACAGAA	14906	18282	14856	14908	1	supercont1.146	BSLG_01516	13174	18282	None	4390	941	33010	No_or_no_constitutive_exon
CATATCGGATACTTTCATGTGTTTGTTATTTATTTGGTATTGGGGAGTAGAT	19261	19489	19539	19487	-1	supercont1.148	BSLG_01534	15447	22927	None	4390	941	33010	Yes
TTTATCAATGGTGTGATGATGATGATGTTTTGATTTATGGGGTATAATAGAA	18850	19095	19145	19093	-1	supercont1.148	BSLG_01534	15447	22927	None	4390	941	33010	Yes
TTGATATTGTATGTGTGTGTGTTGTTGTGGATGGGCGGGTGGGTGAATAGAC	5485	5667	5717	5665	-1	supercont1.149	BSLG_01540	5096	10108	None	4390	941	33010	No_or_no_constitutive_exon
AAATGGAATGTATGCCACTATCTACTCTCCATTTATTTATGGGAGTTTAGGT	12917	12967	12867	12919	1	supercont1.149	BSLG_01542	12465	15987	None	4390	941	33010	No_or_no_constitutive_exon
GGTTTTGTCCCTACATTACTAACCTATATTAAATATCGGGAATGGTATAGAG	19142	19524	19092	19144	1	supercont1.149	BSLG_01543	16677	20368	None	4390	941	33010	No_or_no_constitutive_exon
TCAATTAGAGTGTCACATATGCTTATTATATTTCTTTGGGGTTGAAATAGAC	22572	22682	22732	22680	-1	supercont1.149	BSLG_01544	21183	25531	None	4390	941	33010	No_or_no_constitutive_exon
TTTAGCCTTTTTTTTGTTTGTTGAATCCATGCTGTGAGTGGGGGTAATAGCC	4351	4955	5005	4953	-1	supercont1.150	BSLG_01548	4351	6866	None	4390	941	33010	No_or_no_constitutive_exon
GTTTGTGTTTGTGTGTGTGTGTGTGTGTGTGGATGGGGGGGGGTGGTTAGAC	8487	8774	8437	8489	1	supercont1.150	BSLG_01549	6843	8774	None	4390	941	33010	No_or_no_constitutive_exon
TACTTGGGTCCTTGTTGCTGACTCTCGACCATTTCTGGGTGTGAATGTAGGA	22619	24681	24731	24679	-1	supercont1.151	BSLG_01559	22619	25459	None	4390	941	33010	No_or_no_constitutive_exon
AAACTAACTCCCCTTGGCTTTTGACATGGATGGTTGGACGGGGGTTGTAGTA	12228	12274	12178	12230	1	supercont1.152	BSLG_01563	11163	12895	None	4390	941	33010	No_or_no_constitutive_exon
TTGATATAACGTTGTGTTAATCGAAATCTATCCCCTTGCTGGGAAAATAGGC	13375	13557	13607	13555	-1	supercont1.152	BSLG_01564	12844	14231	None	4390	941	33010	No_or_no_constitutive_exon
GTAACCAAAATTTGCCATTTGTGTGGTGCTTCTGCTGGGGGGGGGTTCAGGC	23899	23998	23849	23901	1	supercont1.155	BSLG_01591	18091	25942	None	4390	941	33010	No_or_no_constitutive_exon
ATTTCTTATAAGCTCTTTTTGTATCTTGTTTATTTTTTGGGTGAATACAGAG	13267	13740	13217	13269	1	supercont1.156	BSLG_01595	10786	15108	None	4390	941	33010	No_or_no_constitutive_exon
CTCCTCGAGTACCATGTTAATATCAAAATGTTTCTGGGTAAAATCCAAAGTG	16894	17046	17096	17044	-1	supercont1.156	BSLG_01596	15255	20134	None	4390	941	33010	No_or_no_constitutive_exon
GGGATTCATCGTGGATATGTATGTGTATATGTATGTGGTGGGGACACAAGTC	8236	8504	8554	8502	-1	supercont1.157	BSLG_01602	8236	9741	None	4390	941	33010	No_or_no_constitutive_exon
GTTGATTATATTATGATTCATTGTATGCCGACCATTTGGGCGGGATATAGCC	23550	23682	23500	23552	1	supercont1.158	BSLG_01614	19935	24671	None	4390	941	33010	No_or_no_constitutive_exon
ACCGGAAATTATAAATAACTAAATACGAAACCGGGGGGGGGGATAATTAGAT	2869	3409	3459	3407	-1	supercont1.160	BSLG_01624	1592	6563	None	4390	941	33010	Yes
TTTCCCTCGATATTAATTCCCTTTTTTTGGGGGTGGGGTGGGATTAATAGGT	17432	17907	17382	17434	1	supercont1.161	BSLG_01635	15353	19374	None	4390	941	33010	No_or_no_constitutive_exon
CATATTCAACTTCATATCGTATCGTATCGTATCGGGGGGGGGCAATGCAGGC	4713	4962	4663	4715	1	supercont1.162	BSLG_01642	3877	4962	None	4390	941	33010	No_or_no_constitutive_exon
TTTGGTTTAATTTGGATTCACTACCGGCATGATGGGGGATTGAAAAATAGTC	7287	7703	7753	7701	-1	supercont1.162	BSLG_01643	5630	8664	None	4390	941	33010	No_or_no_constitutive_exon
TTGTAACTCAAGTAGAGTGCTGACCCCCTATTTTTGGGTTATAAAATTAGAT	13166	13555	13116	13168	1	supercont1.164	BSLG_01666	11476	21820	None	4390	941	33010	No_or_no_constitutive_exon
AGTTTTCCTTTTCTATTGACAACCCCATTTGTGTGATTGGGATGGCATAGAT	9752	10013	10063	10011	-1	supercont1.166	BSLG_01678	9429	12010	None	4390	941	33010	No_or_no_constitutive_exon
ATGAGGGCTAATTCAAATTCGACATGTTTTTTTTTTGTGGGGATGAATAGAT	14159	14993	14109	14161	1	supercont1.166	BSLG_01679	12885	15833	None	4390	941	33010	No_or_no_constitutive_exon
TCTCTATATTAATATATCTTGTTTAAACTCTGTCCGGGGGGGCTGAATAGGT	7680	7824	7874	7822	-1	supercont1.168	BSLG_01692	6548	10020	None	4390	941	33010	Yes
TGAGACTATCGATTTGCTGACAGCTAGATGCAAATTGGGAGGGGGTATAGGT	1364	1793	1843	1791	-1	supercont1.169	BSLG_01697	980	4084	None	4390	941	33010	Yes
TACAAAACTCCAACTTTATGCCTTTTTGGGATGGATGGGTGGATATATAGGG	24682	24781	24831	24779	-1	supercont1.171	BSLG_01720	21978	25340	None	4390	941	33010	No_or_no_constitutive_exon
ATTCCTCTCCTCTCTTTGTTTTGACTGCAATATGGATGGGGACGACACAGGC	11327	11760	11277	11329	1	supercont1.172	BSLG_01721	591	11760	None	4390	941	33010	No_or_no_constitutive_exon
GGGTGCTATTCTGACATGTATATTACACCACTGATGGGGATGGACAACAGGT	10671	10772	10621	10673	1	supercont1.174	BSLG_01739	10200	11794	None	4390	941	33010	No_or_no_constitutive_exon
GTTTCTTTTGTCTCTTCATATGATGCTTTTAGTCTAACTGGGAAGCTTAGAT	16576	16701	16751	16699	-1	supercont1.177	BSLG_01763	11820	19805	None	4390	941	33010	No_or_no_constitutive_exon
CTCCCCTCCCTCAAAAAAAAAATGCCTTTCACTGGATATGGGGAGTGTAGTC	12825	13011	12775	12827	1	supercont1.178	BSLG_01769	12208	13591	None	4390	941	33010	No_or_no_constitutive_exon
TGTGCTAATATCTGTGAGTCGCTATATGCACGTGTCTATTTTGGGAATAGCT	4024	4274	3974	4026	1	supercont1.179	BSLG_01774	3565	7585	None	4390	941	33010	No_or_no_constitutive_exon
GTAGCCTACTTACCAATTAACCTCTGTTTTCTCTCCTCGGAGGGATATAGAT	5525	5824	5475	5527	1	supercont1.179	BSLG_01774	3565	7585	None	4390	941	33010	No_or_no_constitutive_exon
GTTCCATTCCAATTTGCTTTGTAACGATTTTTTTTGGGGGGGGGCATCAGAC	22925	23160	22875	22927	1	supercont1.180	BSLG_01786	21572	24120	None	4390	941	33010	No_or_no_constitutive_exon
GGGGGGGGGTGATTCTAAACTAATTTCGTGGTGTTTATAACTGAGGGCAGGT	13082	13200	13250	13198	-1	supercont1.183	BSLG_01803	13082	14435	None	4390	941	33010	No_or_no_constitutive_exon
TTAGATGCACATGTGTATATCGTCACTAACTACGCGACGGGACAGAACAGGA	14611	14726	14561	14613	1	supercont1.183	BSLG_01804	14527	15259	None	4390	941	33010	No_or_no_constitutive_exon
ATTTGGTATTTCTGGGGAAAGGTATGCTTACTAATTCTACTGGGAGTTAGAT	1555	1898	1505	1557	1	supercont1.184	BSLG_01809	94	3905	None	4390	941	33010	Yes
GTGCGCTTCCTCGCGGGTGGGTGTATGGATCATTGGGGACATGTATAAAGCT	2928	3344	2878	2930	1	supercont1.184	BSLG_01809	94	3905	None	4390	941	33010	No_or_no_constitutive_exon
TGCTTTTGTAGTTGCCACACACTAATGCATGTATCTGGGGGGAGGTACAGAC	22773	22995	22723	22775	1	supercont1.184	BSLG_01816	22069	23937	None	4390	941	33010	No_or_no_constitutive_exon
TTTTATATTTTATTTCTGCAATACTTTTTTGTTTTGTGGGGGGGGGGCAGAT	207	351	401	349	-1	supercont1.186	BSLG_01824	7	6254	None	4390	941	33010	No_or_no_constitutive_exon
TATAAATAATACTATCCCATACTTACTTATCTTATGGGCGATATGAATAGCA	9449	9552	9399	9451	1	supercont1.186	BSLG_01825	6894	11510	None	4390	941	33010	Yes
TGTTTCTTGCACTATTTCATGGGGCGATGACTCGCTATATGGTGGGATAGAG	7487	7528	7437	7489	1	supercont1.186	BSLG_01825	6894	11510	None	4390	941	33010	No_or_no_constitutive_exon
TTGAATAGCGGATGTTAACCTTTTTTTTTGTTTTGGTGGGGATGGTACAGAC	21381	22491	22541	22489	-1	supercont1.186	BSLG_01830	21381	24187	None	4390	941	33010	No_or_no_constitutive_exon
TTTTTTGCATCTCACTATGGTTGTGTGGGTGTTTTGATAATTGGGAATAGAT	12796	13369	12746	12798	1	supercont1.187	BSLG_01834	12317	14340	None	4390	941	33010	No_or_no_constitutive_exon
ATCAATCCAGTGCAGTGTAAATAACTCAAATTGGGGGGGAGGGAAAATAGTT	21067	21235	21285	21233	-1	supercont1.187	BSLG_01837	20300	24193	None	4390	941	33010	No_or_no_constitutive_exon
TGTATGAACTTTTATTGGTTTCTTCTTCTTATTTAAATGGGGGAATATAGTT	16467	16944	16417	16469	1	supercont1.188	BSLG_01843	15001	16944	None	4390	941	33010	No_or_no_constitutive_exon
ATATATATTATTAGCATTGCCATTTTACTGACTTATGCAATGGGATATAGAA	12380	12694	12330	12382	1	supercont1.189	BSLG_01850	11516	13060	None	4390	941	33010	No_or_no_constitutive_exon
CCCCCCTCCCTCACTCCCGATATTTGCGCTATCGCTATATGGGCACATAGCT	14195	14246	14145	14197	1	supercont1.189	BSLG_01851	13400	16357	None	4390	941	33010	No_or_no_constitutive_exon
TTTGTGATACTGAATGATTTTCTTTATTGGATATTGTGGGGCTGGAATAGAA	16502	16655	16705	16653	-1	supercont1.190	BSLG_01860	14883	22260	None	4390	941	33010	Yes
TTTTTTTGTGGTATCATGACGCTGACTTTTTCCCTGACGAGGGGCACTAGAA	13418	13529	13579	13527	-1	supercont1.192	BSLG_01872	6950	14026	None	4390	941	33010	Yes
TTTCTTCTTCTTTTTTTTGGGGGTGGTGGTGATGGTGGTGGGGGGTACAGAT	10113	10270	10320	10268	-1	supercont1.192	BSLG_01872	6950	14026	None	4390	941	33010	Yes
TCATATTGAGTATTATTCCTATTCATATATATTATTGGGGGGAGTGACAGAA	20413	21013	20363	20415	1	supercont1.194	BSLG_01892	18762	22141	None	4390	941	33010	No_or_no_constitutive_exon
TCCTCCAACCGTCCATGATCAACACTGCCTATACTTTTGAGGGACCACAGTC	1950	2003	1900	1952	1	supercont1.195	BSLG_01894	1313	5365	None	4390	941	33010	No_or_no_constitutive_exon
TGGTGTTTGCGGTGTATTGTTTTATCTGGTTATTGTCGTGGGGGTTTAAGAG	4051	4151	4001	4053	1	supercont1.195	BSLG_01894	1313	5365	None	4390	941	33010	No_or_no_constitutive_exon
ACTGTCCAATGTATCTATTGCTTCACTCACGTTAATGTTTGGGAATGTAGTC	16725	17797	17847	17795	-1	supercont1.202	BSLG_01953	16725	18220	None	4390	941	33010	No_or_no_constitutive_exon
AAATGTCATTGATTTATCCTTTTTTTTTTGGTGTGGTGCGTGGGGAGCAGAT	15031	15210	14981	15033	1	supercont1.203	BSLG_01961	14222	15759	None	4390	941	33010	No_or_no_constitutive_exon
ATTTGTATATTTGATTTATAATATATCTCTGTACTGGGCTGGGGATACAGAG	12213	12338	12388	12336	-1	supercont1.204	BSLG_01968	11737	16232	None	4390	941	33010	No_or_no_constitutive_exon
TCACTCCTCATTCTATGTTATTTTGCTTTTGGTGTGTTTTGGGAGAGCAGGA	6108	6210	6058	6110	1	supercont1.205	BSLG_01974	4786	7206	None	4390	941	33010	No_or_no_constitutive_exon
TGCCATTCCTCTATTTCGGTCTTATGGCATGGATTGTCGGGTGGGTGCAGAC	2094	4822	2044	2096	1	supercont1.207	BSLG_01987	0	4822	None	4390	941	33010	Yes
TGATTTTGGCAATAACCAAGGCTTCTCTGGGGGTGGTATGGGACAATCAGGC	8681	9403	8631	8683	1	supercont1.207	BSLG_01988	7555	9586	None	4390	941	33010	No_or_no_constitutive_exon
AGGACTAGGCGGTATGGGAGGAGCACCAGGTGGTATGGGAGGAGCACCAGGT	9050	9586	9000	9052	1	supercont1.207	BSLG_01988	7555	9586	None	4390	941	33010	No_or_no_constitutive_exon
GTGTGTGTGTGTGTGTATATATATTTTTTTTTTGTGGGATGGGATTATAGTG	15981	16144	15931	15983	1	supercont1.207	BSLG_01991	14725	16749	None	4390	941	33010	No_or_no_constitutive_exon
GATATATTAATATTGTTTTATATTTGTGTGTGGATATGGGGATGAGTTAGAG	19424	19621	19374	19426	1	supercont1.211	BSLG_02018	16874	23045	None	4390	941	33010	No_or_no_constitutive_exon
TATGTGTATGTTATGCTTCGGTTACACCATATGTGGATTTCGGGAACTAGTT	21868	22000	21818	21870	1	supercont1.211	BSLG_02018	16874	23045	None	4390	941	33010	No_or_no_constitutive_exon
TTTTAAAAAAAATATTTTGGGGGACTCGCCATATCCCTCCATGGGTGTAGGT	11967	12096	12146	12094	-1	supercont1.214	BSLG_02038	9170	13716	None	4390	941	33010	Yes
TATATATTGTCCCGTATGATATTCTGATTGTTTTTACACGGCGGGTATAGAT	9170	11463	11513	11461	-1	supercont1.214	BSLG_02038	9170	13716	None	4390	941	33010	No_or_no_constitutive_exon
AATTTTACGTTTGTGGGGATTTTGTCTTCCCTGCACTATTTGGGCAATAGGT	6758	6828	6878	6826	-1	supercont1.216	BSLG_02052	4727	7625	None	4390	941	33010	No_or_no_constitutive_exon
TTTTTGAAATGATGTGGCCATATATATATATATATATACCTTGGGAGCAGGC	13084	13528	13578	13526	-1	supercont1.217	BSLG_02059	12720	14132	None	4390	941	33010	No_or_no_constitutive_exon
ATTGTACTGCTTTGCTTCATTTCTGTCGATTTGGGGGATGGGATGGATAGAT	17202	17329	17379	17327	-1	supercont1.217	BSLG_02061	16662	22723	None	4390	941	33010	No_or_no_constitutive_exon
TTGTAGGGTACAATGCTCATACTCTATTTCTTTTGTGTGATGGGAACTAGGC	8996	9045	8946	8998	1	supercont1.220	BSLG_02074	8115	9892	None	4390	941	33010	No_or_no_constitutive_exon
TACCGTCAACTTCTAACAGCTCTTTAACTATATACACTTGGGATTGACAGAT	13480	13665	13715	13663	-1	supercont1.220	BSLG_02077	12618	13845	None	4390	941	33010	No_or_no_constitutive_exon
ATTTATTCATATATATATATATATATATATTTGCTGTTTTTGGGATATAGAT	11285	11404	11454	11402	-1	supercont1.221	BSLG_02083	11285	14931	None	4390	941	33010	No_or_no_constitutive_exon
ATATATACCCACTAACGATATCTTGTATACTATGTGTGAGGGGGATAAAGCA	4147	4284	4097	4149	1	supercont1.222	BSLG_02086	0	6439	None	4390	941	33010	Yes
ACATCTGGATATTATGGGTGATTTTATTCAATGGGCATGGGGGGGGTAAGCC	9760	9967	10017	9965	-1	supercont1.222	BSLG_02088	7590	10433	None	4390	941	33010	No_or_no_constitutive_exon
TTAACTGTTGCAACTATTCTCTATGATTTTGCCATGGGCGTATACAAAAGGT	4123	4307	4073	4125	1	supercont1.224	BSLG_02099	3783	8366	None	4390	941	33010	No_or_no_constitutive_exon
GTCCATGTGAATCTGACAACAATTCGACTGATAATGGGGCATGATGGCAGGC	16369	16421	16319	16371	1	supercont1.227	BSLG_02121	13601	17524	None	4390	941	33010	No_or_no_constitutive_exon
TTTTGTTGCTTGGTGTGGCGGGTATTTGTATTGTTTGGTACTGGGGATAGAT	16232	16321	16182	16234	1	supercont1.230	BSLG_02144	13814	20131	None	4390	941	33010	No_or_no_constitutive_exon
CATAACTAACATTGAGAGTATTTATTTTTTACATATGTATGGGATGGTAGGA	16500	16560	16450	16502	1	supercont1.230	BSLG_02144	13814	20131	None	4390	941	33010	No_or_no_constitutive_exon
TTTCATCCCTGGCTAATCTTATATTGACGTTGTTACTTGGGGGGGGGTAGAC	18099	18221	18049	18101	1	supercont1.230	BSLG_02144	13814	20131	None	4390	941	33010	No_or_no_constitutive_exon
GTCGATGCGGATTTGATGGTACTGATGCGTGCGTGGGGAGGGGGTTAAAGGT	19579	19773	19529	19581	1	supercont1.230	BSLG_02144	13814	20131	None	4390	941	33010	No_or_no_constitutive_exon
GTTGTTTTGCTGTTGTTTTGCTGTTGGTTGGTTTGGGGGGAGGGATCTAGGG	7814	8620	8670	8618	-1	supercont1.233	BSLG_02159	6204	9495	None	4390	941	33010	No_or_no_constitutive_exon
ATTATTACTATCATGGATGGATGGTGTATATGTTTGGGAAATGGGGGTAGGC	10622	10691	10741	10689	-1	supercont1.234	BSLG_02168	10465	11501	None	4390	941	33010	No_or_no_constitutive_exon
AGTTGGTCACCACTGACATTTTTTTTTGGGGGGGGGGATCAATTGGGCAGTG	13890	14094	14144	14092	-1	supercont1.234	BSLG_02169	12634	15411	None	4390	941	33010	No_or_no_constitutive_exon
CGCTACTATTCTATTCTATGCTAACCCTTGTGTATCATGTGGGACTATAGGA	1497	1631	1447	1499	1	supercont1.237	BSLG_02186	4	5615	None	4390	941	33010	No_or_no_constitutive_exon
ACTTTACACACTTTTTGCGTGTGTGTGTTGCCAAATTATGGATTGGGCAGCC	18019	19294	19344	19292	-1	supercont1.237	BSLG_02191	18019	22184	None	4390	941	33010	No_or_no_constitutive_exon
TCTGTAGGAGTGTCTAGCAGTGCTGACTCTTGTACTAATGGTGGGTGCAGTA	21208	21720	21770	21718	-1	supercont1.238	BSLG_02200	21208	22174	None	4390	941	33010	No_or_no_constitutive_exon
GGATATTTGCCAACTCATACTCTATGTTTATTCCTGTCTTGGTGGGTTAGAC	1465	1652	1415	1467	1	supercont1.241	BSLG_02212	430	2399	None	4390	941	33010	No_or_no_constitutive_exon
TAATAATAATAATAATAATAATTGTTGAATTTCACCCTCGATGGGGGCAGCT	16943	18773	16893	16945	1	supercont1.244	BSLG_02236	15967	21216	None	4390	941	33010	No_or_no_constitutive_exon
ATGGTCTATTGAACTAAACGTGTGTATGTTTGATATAATTTGGGATCAAGGT	6008	6156	6206	6154	-1	supercont1.245	BSLG_02238	2662	7919	None	4390	941	33010	Yes
CTGTTCTATTCCATATCTGTCACCATACTCTACCTTGTCGTGGGAGAAAGGC	18730	21232	18680	18732	1	supercont1.245	BSLG_02240	17534	21232	None	4390	941	33010	No_or_no_constitutive_exon
TTTGTGTTTGTGTGTGGGGTGGGATCTCTCTTTTCGTGGGCATGGAATAGCT	7772	8616	7722	7774	1	supercont1.249	BSLG_02260	5887	8616	None	4390	941	33010	No_or_no_constitutive_exon
AAAATTTATTTATTCTTGGTTCGAATTCTATATTTACGTGGGGGATGTAGGG	9848	10909	9798	9850	1	supercont1.250	BSLG_02267	6811	12306	None	4390	941	33010	No_or_no_constitutive_exon
ATATTTCTTACTGGATGTTACTTGGTGTGAATGGGGGGAGGGTGATGTAGCA	3158	3262	3108	3160	1	supercont1.252	BSLG_02278	2941	4127	None	4390	941	33010	No_or_no_constitutive_exon
TTTGTCTGTGGGGTGGGCATGGCATGGCATGGATGGGGGGGGGGATTTAGGC	8226	8329	8176	8228	1	supercont1.253	BSLG_02288	7005	9000	None	4390	941	33010	No_or_no_constitutive_exon
GCTTTTTGGCTGTAATATATATATATATATATTACAACGTGGGGTTACAGTC	1260	1599	1649	1597	-1	supercont1.255	BSLG_02300	21	5284	None	4390	941	33010	No_or_no_constitutive_exon
CGATATGTTTTAATTGACTTTGACTGACGGTCTATCATGGGAACTACAAGAT	15370	15525	15320	15372	1	supercont1.257	BSLG_02319	13957	15814	None	4390	941	33010	No_or_no_constitutive_exon
TTATTCTTTTTTTTTTGGGGGGGGGGGTATGGCTTTACTTGGGAATGTAGTT	16739	16949	16689	16741	1	supercont1.258	BSLG_02327	14388	16949	None	4390	941	33010	No_or_no_constitutive_exon
TTTTTAAAAAAAAATTGTTTCACATTTTTTGGGATATTTGGGGGTACTAGGT	7399	7478	7349	7401	1	supercont1.259	BSLG_02330	4497	7776	None	4390	941	33010	Yes
AAATTATTTCTAATTATATATATATATTGATGGTGGTGGTGGGGGAGTAGAT	12766	12897	12716	12768	1	supercont1.259	BSLG_02332	10884	12897	None	4390	941	33010	No_or_no_constitutive_exon
ACAGTTATATATATATATGCAGTCATACATTCTAATTATGGGATATATAGGA	13187	13754	13137	13189	1	supercont1.262	BSLG_02348	10892	13754	None	4390	941	33010	Yes
ACGTGTTCTTTTTTTTCTTCTTTTGTGTGCGCGCGTGTGTGGGGGATTAGAA	15776	17349	17399	17347	-1	supercont1.264	BSLG_02361	7966	19332	None	4390	941	33010	No_or_no_constitutive_exon
AACTAAAAAAACTCATTATCCCATCCTATTATCTGGGGGAAACAATATAGGT	12958	13128	13178	13126	-1	supercont1.266	BSLG_02369	11423	17292	None	4390	941	33010	No_or_no_constitutive_exon
TTTCTGAAACAACTTTGACATGCTAATGTAATGTATATGGGGGGCAACAGGT	7172	7222	7122	7174	1	supercont1.267	BSLG_02374	6036	7675	None	4390	941	33010	No_or_no_constitutive_exon
CTTTGATGAATCTAATCCTGTACTGATTGGGACAATTGTGGGAAATACAGAT	17608	17701	17751	17699	-1	supercont1.267	BSLG_02377	12417	18853	None	4390	941	33010	Yes
TTGATTGTTCTTTTTTTGTTTGTTGTGTGATTTTCTTCTTGGGATTTAAGGA	16887	17047	17097	17045	-1	supercont1.267	BSLG_02377	12417	18853	None	4390	941	33010	Yes
ATATGTATAGATAGCTTACCACTTTTTTTTGCTGATCGGGTAAAATATAGAC	16414	16799	16849	16797	-1	supercont1.267	BSLG_02377	12417	18853	None	4390	941	33010	Yes
ACTACTGTCATTAATTATTGCGTATCATTGTCTATGTTGGGGGTTTAAAGTG	14443	14640	14690	14638	-1	supercont1.267	BSLG_02377	12417	18853	None	4390	941	33010	Yes
CCCCCCCCCCGCCCTGAATAATTAATGTCTAACATGCTATGATGGGTCAGTG	20012	20134	19962	20014	1	supercont1.267	BSLG_02378	19241	20722	None	4390	941	33010	No_or_no_constitutive_exon
CCCATTGCAAACAACAACAACAATGATGATGATGATGATGGGGTTCAAAGGC	1857	2008	1807	1859	1	supercont1.268	BSLG_02381	1640	3465	None	4390	941	33010	No_or_no_constitutive_exon
ATTTTTATCTACCTTGGCATTTTTTTTATATTTTTTTGAGGGGAGTCTAGAC	10533	11110	11160	11108	-1	supercont1.268	BSLG_02383	10533	14563	None	4390	941	33010	No_or_no_constitutive_exon
GATTATGTATATACGAGCCTTGCTAACACTATATATATATATACGGGTAGAT	6375	6606	6656	6604	-1	supercont1.269	BSLG_02388	2684	12267	None	4390	941	33010	Yes
CTCAAACACACACTCTTTTTTTGGTGGTGGTGGTGGTTGGGCTAGGACAGGC	5894	7242	7292	7240	-1	supercont1.273	BSLG_02408	5894	8920	None	4390	941	33010	No_or_no_constitutive_exon
TTTTTCTTTGGTTTTAACTGTTTGATCTTATTTTTGGGATGATGGTATAGAG	5937	6084	6134	6082	-1	supercont1.277	BSLG_02433	5431	7432	None	4390	941	33010	No_or_no_constitutive_exon
TAGACTGATTATTATTATTTTTAAAATGTATGTTGTGGGGGTGAGTGTAGGT	1423	1652	1702	1650	-1	supercont1.279	BSLG_02442	204	6106	None	4390	941	33010	No_or_no_constitutive_exon
AATTCGGATTCTATCGATTGTCTGGGAATATGTGTGGGATGGGATGCTAGGT	8268	8374	8218	8270	1	supercont1.279	BSLG_02443	7106	10456	None	4390	941	33010	No_or_no_constitutive_exon
CTTTGTGCCTATCTGACTTTTTTTACGTGTTGTGGAATGGGTGTGGACAGGA	9626	9769	9576	9628	1	supercont1.279	BSLG_02443	7106	10456	None	4390	941	33010	No_or_no_constitutive_exon
AACCCCCCTCTCCCACAATAACTGGCTTTACACACTCGTGGGGGAAACAGTT	13178	13206	13256	13204	-1	supercont1.279	BSLG_02444	10471	13522	None	4390	941	33010	Yes
AGTGTGTTTAAAATGGTTTTAACTGTGGTTCTGTATTCACGGGAGGTTAGAG	11676	11770	11820	11768	-1	supercont1.279	BSLG_02444	10471	13522	None	4390	941	33010	Yes
ATATGCCAGCATGTGTATATATATATATGTGTGTGTGGGAGTGGATATAGCT	10008	10282	9958	10010	1	supercont1.281	BSLG_02455	8516	11609	None	4390	941	33010	No_or_no_constitutive_exon
CTTATTTATACTTGTTGATGTAATTGATATGCATGGGGGGGGGAATCTAGGT	10548	11609	10498	10550	1	supercont1.281	BSLG_02455	8516	11609	None	4390	941	33010	No_or_no_constitutive_exon
CACTTTGTGGGCGGATGGGGATCAACATCACATATATTTGGGATATAAAGTG	10850	10959	10800	10852	1	supercont1.285	BSLG_02481	9620	13022	None	4390	941	33010	No_or_no_constitutive_exon
CGGGTAAAATCACTAATACTATAGCGATGGTATATATGGGAGGGGATTAGTT	7995	8331	7945	7997	1	supercont1.286	BSLG_02484	1569	10567	None	4390	941	33010	No_or_no_constitutive_exon
ATTAATCATATCTTGGACTTATCTATTTCTTTTTTTTGGGGGGGGGGTAGCG	9084	9268	9034	9086	1	supercont1.286	BSLG_02484	1569	10567	None	4390	941	33010	No_or_no_constitutive_exon
AGATTTCTAATCTTCTTTGTGATTAATATTGTCTGATTGGGAATGAGTAGGA	16719	17014	16669	16721	1	supercont1.286	BSLG_02486	15392	17014	None	4390	941	33010	Yes
GGCTTACACCCTTTATATATATATACTATACCTATGTTTTATGGGCGTAGAC	17459	17794	17409	17461	1	supercont1.287	BSLG_02493	14798	17794	None	4390	941	33010	No_or_no_constitutive_exon
TATCCAATCCCAATACCAATTATTGATGTTGCTTCTTTCTGGGGCTACAGGG	5465	5549	5415	5467	1	supercont1.289	BSLG_02501	4775	7256	None	4390	941	33010	No_or_no_constitutive_exon
CTTTTACTAACGTTGGTTTATTCTGCTGATTCCATTTTGGGGGCTATAAGTG	1362	1761	1811	1759	-1	supercont1.290	BSLG_02508	1362	1984	None	4390	941	33010	No_or_no_constitutive_exon
ATAGTGTACTTTGATCTCACTGTTTACTTGGTTGGTATTGTGGGGAATAGGG	4591	4779	4829	4777	-1	supercont1.291	BSLG_02518	2843	7283	None	4390	941	33010	No_or_no_constitutive_exon
GAAAAAGAGAAAGCTGTTTGATGCTGACACAGTTGTATGGGGGATAATAGAG	3709	4321	3659	3711	1	supercont1.294	BSLG_02533	1467	4321	None	4390	941	33010	No_or_no_constitutive_exon
TGGGTGAAGGGTCATTATTGTTCTAATCAGTGTTTTGTGGGGTTGTAAAGTC	11167	11252	11302	11250	-1	supercont1.296	BSLG_02548	7962	15971	None	4390	941	33010	No_or_no_constitutive_exon
AATTCTCTCTCTTTTTTTTTACTGTGATGTGTGGGGATTGGGGATTATAGGG	10514	10925	10975	10923	-1	supercont1.296	BSLG_02548	7962	15971	None	4390	941	33010	No_or_no_constitutive_exon
GTATTATATATCTGATTTTACTAAAATCTAATGTATGGGCCATATGAAAGCG	6432	6525	6575	6523	-1	supercont1.297	BSLG_02552	4340	8079	None	4390	941	33010	Yes
TATATGGTGCATAGATTAACGTTTTCCCTTTTGACTGTTTTGGGAAACAGGT	8959	9035	9085	9033	-1	supercont1.297	BSLG_02553	8959	12882	None	4390	941	33010	No_or_no_constitutive_exon
TCTAATGAATGTATTATCATATGTGGGGCACTGACTGGGTGAGATACTAGAT	3534	3893	3484	3536	1	supercont1.299	BSLG_02560	1287	5170	None	4390	941	33010	No_or_no_constitutive_exon
TATGCTGCTGTTGTTTTTGGTTATTTGGTTATTTGGATGGGGTGGCGCAGAT	12069	12198	12019	12071	1	supercont1.299	BSLG_02562	9937	14826	None	4390	941	33010	No_or_no_constitutive_exon
AAATCTAACTAAAGAACTACATGATATTTAATTATGGGGTAGTAATACAGGT	9550	9823	9873	9821	-1	supercont1.301	BSLG_02571	8789	14213	None	4390	941	33010	No_or_no_constitutive_exon
CTTTTGAGGTTGTGTTTCATCTAACTCCATAGATGTTATATGGGAATTAGCG	6455	6554	6405	6457	1	supercont1.302	BSLG_02574	5056	8129	None	4390	941	33010	Yes
AAAATGGTCGAACCTCTTTTTTTAAAACAAATTTATTTTGGGATAAATAGTA	17770	18010	17720	17772	1	supercont1.303	BSLG_02583	12950	19145	None	4390	941	33010	No_or_no_constitutive_exon
TGTTTCTTACTCAATTATGGGGGGGTATCCTTATTCTTGAGGGAAATTAGAC	14588	14715	14538	14590	1	supercont1.305	BSLG_02592	7001	15279	None	4390	941	33010	No_or_no_constitutive_exon
TAATACTATAATTGTCATTTTCTTTGGAATGCTTTTTGGGGGAGTATTAGGT	14919	15279	14869	14921	1	supercont1.305	BSLG_02592	7001	15279	None	4390	941	33010	No_or_no_constitutive_exon
TCCCTTCATAACAGTATAATAGCTAACATTCGGGGTATCTCGCATGGGAGGG	8871	8911	8821	8873	1	supercont1.307	BSLG_02600	8111	11156	None	4390	941	33010	No_or_no_constitutive_exon
TCTTTGTGACAAAAAAAAATATAGTCATGCTAACCCTACAGGGTGAACAGGT	14211	14520	14161	14213	1	supercont1.308	BSLG_02607	6812	14520	None	4390	941	33010	No_or_no_constitutive_exon
TTTGGAGTGGGGCTATGTTTAACCATTCATTGGCTTATTGGGAAATATAGGC	15847	15968	16018	15966	-1	supercont1.308	BSLG_02608	14628	16703	None	4390	941	33010	No_or_no_constitutive_exon
TTTTTGAAAAAATATGCAAGTAATAATTGAGGGCTGGGCTGGGTTTGAAGAC	15308	15401	15451	15399	-1	supercont1.308	BSLG_02608	14628	16703	None	4390	941	33010	No_or_no_constitutive_exon
TGACGCTATACATATGTTTGTTGTTGGGTACGTATCTCTATGGGCGGCAGCT	15539	15686	15736	15684	-1	supercont1.310	BSLG_02619	13932	16999	None	4390	941	33010	No_or_no_constitutive_exon
TCAGCTGTGTTTTAAATCCGCTACAACTTTTTTTAAATGGGTGTAAATAGAC	10003	10110	10160	10108	-1	supercont1.312	BSLG_02630	10003	13807	None	4390	941	33010	No_or_no_constitutive_exon
GTCATTATCTATATAATTGAATATTTAATATATGCATATGTGGGGTGTAGTT	3723	3846	3673	3725	1	supercont1.315	BSLG_02647	870	8205	None	4390	941	33010	Yes
TGGCCTGGGTACTATAAACTCCTTTTTTTTTGGGGGGGGGGGATAATTAGCC	6589	6853	6539	6591	1	supercont1.316	BSLG_02653	1323	7764	None	4390	941	33010	Yes
ATTCTGTGAATTAATCTATATTTTGTTTTTTTTTGGGGGGGGGGTGACAGCG	13981	14310	14360	14308	-1	supercont1.316	BSLG_02655	10535	16061	None	4390	941	33010	No_or_no_constitutive_exon
CTCAATCATACATTCCAATCTACTAACCTGGTTTATTGTTATGGGTACAGGT	2036	2300	1986	2038	1	supercont1.317	BSLG_02656	627	3326	None	4390	941	33010	No_or_no_constitutive_exon
TCTCTTATTATGGAAATATCTAATTTCTGTGCAACTGTGGGGATGTATAGGG	17202	17648	17152	17204	1	supercont1.317	BSLG_02660	14937	18510	None	4390	941	33010	No_or_no_constitutive_exon
TTCCTTTTTTCTCTCTCTCTTTCTGTTTGTGCTGTGGGTTGATGGGACAGTG	16319	16410	16269	16321	1	supercont1.319	BSLG_02671	13204	16410	None	4390	941	33010	No_or_no_constitutive_exon
CCTTTTATCCTATACAATGGCTACTGTGGGGGGGGGTATTGCGGGTGTAGGC	14979	15029	15079	15027	-1	supercont1.322	BSLG_02685	14577	16651	None	4390	941	33010	No_or_no_constitutive_exon
GTGACCTAATTTCCTTTTTTTTGGTGGGGGGCGGTGACTTGATGGGTTAGGT	11819	12054	11769	11821	1	supercont1.325	BSLG_02700	6896	14951	None	4390	941	33010	No_or_no_constitutive_exon
GTAACATATATGCATTTTTTTTGGGGGGGGGGTATTGACATTGGGAACAGTG	10217	10451	10501	10449	-1	supercont1.326	BSLG_02708	9376	11192	None	4390	941	33010	No_or_no_constitutive_exon
GGATGATGTTGTTGATTTTGATTTTTGGTGGTATGGGGTGAGGGGTTCAGTT	13087	13373	13423	13371	-1	supercont1.327	BSLG_02717	13087	15343	None	4390	941	33010	No_or_no_constitutive_exon
TCTGTTTATCAACTTTATTGCTAAAAATGACATACTATCCGGGAATTTAGTG	5832	5993	5782	5834	1	supercont1.328	BSLG_02720	5060	5993	None	4390	941	33010	No_or_no_constitutive_exon
CTTTCTCCTCCGCTGGGCTCGTTTGTATATTTCCTCTTGATGGGAAACAGGA	14566	14709	14516	14568	1	supercont1.328	BSLG_02725	13513	16167	None	4390	941	33010	No_or_no_constitutive_exon
AATACCATACCTCATTCCCTCATCACGTATTTACTGACATGGGTGTATAGGA	7105	7216	7266	7214	-1	supercont1.330	BSLG_02734	4911	8841	None	4390	941	33010	No_or_no_constitutive_exon
TTGGTTATGGGGAAATCTAATGACCCGTTATTTGATGCGGGGGGGGGCAGGC	16141	16780	16091	16143	1	supercont1.330	BSLG_02737	13769	18103	None	4390	941	33010	No_or_no_constitutive_exon
CTTTCCTTGATTGTGACTGCGATTGCGTATTTGGGGGGGTGGTGAGCTAGGT	3988	4172	3938	3990	1	supercont1.331	BSLG_02740	3647	7537	None	4390	941	33010	No_or_no_constitutive_exon
TGACTCGCGTCATATTGAAATTTAACGTTTTCTTTTTGGGTGGTGGGTAGGA	6846	7537	6796	6848	1	supercont1.331	BSLG_02740	3647	7537	None	4390	941	33010	No_or_no_constitutive_exon
GAATGGGGGTGTTCTGTTTATTAAATTCATGACTGGGGGGGGGTTAAAAGGA	1556	1718	1768	1716	-1	supercont1.334	BSLG_02757	25	4734	None	4390	941	33010	Yes
GATCTCACTCTACCCAAACCTTTGGACTATACATTTTTGAATTGGGATAGTG	25	129	179	127	-1	supercont1.334	BSLG_02757	25	4734	None	4390	941	33010	No_or_no_constitutive_exon
TTGTATTTCTTGGGTGCGGGGTGGTATGTGCATGTGCATGTGATGGGTAGTT	6855	6997	7047	6995	-1	supercont1.334	BSLG_02758	5062	13846	None	4390	941	33010	No_or_no_constitutive_exon
ATGCATATATATTGGGTATGGATGAATGAATGGTTGGATGGGTGATGAAGGG	11559	11891	11509	11561	1	supercont1.336	BSLG_02771	9784	12195	None	4390	941	33010	No_or_no_constitutive_exon
ACTTTTAGTTGAGTAAAGTATATACGACGCTAACTTGATGATGAGGGTAGAT	5118	5212	5262	5210	-1	supercont1.337	BSLG_02776	4121	7047	None	4390	941	33010	Yes
TATTGGTCATACGATTTAACCAAAATTGTTGTTGGCTGGTGGGGTGATAGGT	4121	4743	4793	4741	-1	supercont1.337	BSLG_02776	4121	7047	None	4390	941	33010	Yes
TGGCTCCTAACGAAGTTGCATGTATGCTGTTTAATGGGTGAATGACATAGGT	16361	16497	16311	16363	1	supercont1.337	BSLG_02779	15613	18805	None	4390	941	33010	Yes
ATGTGTTGAAAATTAAACTATGATGATGATGATGATGCTGGAATGGGTAGAT	12839	13398	12789	12841	1	supercont1.339	BSLG_02789	10455	15828	None	4390	941	33010	No_or_no_constitutive_exon
ACGGTATGAAATACAACTTTTCGGGGGATGGGGGAATATGGGAGATTTAGCT	10023	10202	10252	10200	-1	supercont1.343	BSLG_02805	7647	11024	None	4390	941	33010	No_or_no_constitutive_exon
TAGATTCTCATTTGATTTTTGGTATGCAATGTGTTGGTATGGGAGTATAGAA	4066	4159	4016	4068	1	supercont1.345	BSLG_02818	3169	5639	None	4390	941	33010	No_or_no_constitutive_exon
ACATTTTTGTTTTTATTCGTTTCTCTGCGGGTGACAACCACGGGAGTTAGAC	16624	16690	16740	16688	-1	supercont1.346	BSLG_02825	15759	17727	None	4390	941	33010	No_or_no_constitutive_exon
TGTGTGACGGCATTCTTACTGTATTTTTTTTTGGGTGGTGGTGGGACTAGGA	998	1054	1104	1052	-1	supercont1.347	BSLG_02826	718	3065	None	4390	941	33010	No_or_no_constitutive_exon
GGGCATTGGTTTTGTTGGTTTTGTTGGTGATGGTGGTGATGGGTGATTAGCG	8703	9420	9470	9418	-1	supercont1.347	BSLG_02829	8703	11955	None	4390	941	33010	No_or_no_constitutive_exon
TATGCAGTACTGTATTGTATTATCTAACCATGCTATTGCTCACGGGGTAGAT	11663	11818	11613	11665	1	supercont1.349	BSLG_02841	10771	12641	None	4390	941	33010	No_or_no_constitutive_exon
TGAGCTTAATAATAATAATCACAATTTGTTTTTTTTTTGTGGGAGAATAGGT	6591	7247	6541	6593	1	supercont1.350	BSLG_02844	4552	7247	None	4390	941	33010	No_or_no_constitutive_exon
AAGCGTCGCTGTACTGTGCTCATATCTTCAGTATGGTGTTGGGATTATAGAC	5859	5965	6015	5963	-1	supercont1.353	BSLG_02857	3840	7783	None	4390	941	33010	No_or_no_constitutive_exon
GTTGGTATTCACCCATTTTGCTACTATTCAATATCTATGGGGGGGACAAGGT	5245	5363	5413	5361	-1	supercont1.353	BSLG_02857	3840	7783	None	4390	941	33010	No_or_no_constitutive_exon
TGTTCGCTTTGGTGGTGATTGTCGTCGTTATTATCGTTGGGGGGATGCAGAC	1184	1665	1715	1663	-1	supercont1.354	BSLG_02862	1184	3427	None	4390	941	33010	No_or_no_constitutive_exon
AATTTTATATGTCAACGGGGATATATGTTTTCAACTTGGATGATGGGTAGCC	3731	3838	3888	3836	-1	supercont1.354	BSLG_02863	3731	4586	None	4390	941	33010	No_or_no_constitutive_exon
ATTTTTTACTACTTGGGGGGGGTATTTGGTATGGGCGGATGGGATTCAAGTC	6193	6564	6614	6562	-1	supercont1.354	BSLG_02865	6193	8090	None	4390	941	33010	No_or_no_constitutive_exon
GTATATATATATTTATTATTATTATTATTATTTTGTGTGGGGGAGGGCAGAC	7478	7814	7428	7480	1	supercont1.355	BSLG_02870	3489	16243	None	4390	941	33010	No_or_no_constitutive_exon
CTGATCCACCTTTTACCTATTTCACTACTGCCTTTGCCTCGGGGATGCAGTT	6802	6847	6897	6845	-1	supercont1.356	BSLG_02873	5686	8414	None	4390	941	33010	Yes
GTGTTGTACAGGTATGACAACTAATCCTATAAACAATAATGGGAATTTAGAG	12840	12930	12790	12842	1	supercont1.356	BSLG_02876	11079	15210	None	4390	941	33010	No_or_no_constitutive_exon
TTTTCTCTCTTTCTTCTTTCTCTTTTATTTTCCTTTTTGGGGGGTTGTAGTG	5920	6737	5870	5922	1	supercont1.358	BSLG_02883	4246	6737	None	4390	941	33010	No_or_no_constitutive_exon
TTTTGTTTTTTTTTATATAGTATTGATTTACTGACTTTTTGATCGGGTAGGT	10584	10706	10534	10586	1	supercont1.358	BSLG_02884	6908	12540	None	4390	941	33010	Yes
TGGCTGTCTGACTGTTGGCATGTTTATTCCTGGGCGAGGGTGGTGAGTAGAT	11949	12088	11899	11951	1	supercont1.358	BSLG_02884	6908	12540	None	4390	941	33010	No_or_no_constitutive_exon
GTCAAGTATAATTGACTCTTGGGGTACATGTCATCATGGGGGTCGGATAGAC	2187	2307	2357	2305	-1	supercont1.359	BSLG_02887	1819	7520	None	4390	941	33010	No_or_no_constitutive_exon
AAACTGAAATAGTATGCCTAACATTCATTTTCCCATATGGCGGGGGTCAGAA	14106	14252	14302	14250	-1	supercont1.359	BSLG_02890	9915	17667	None	4390	941	33010	No_or_no_constitutive_exon
TTGACATCTAACCTTATCTCACATGATATTATTTTTTTTGGGGTATGTAGCG	6750	6907	6700	6752	1	supercont1.364	BSLG_02908	4746	8917	None	4390	941	33010	No_or_no_constitutive_exon
CTTGATTGGAATGTTCAGAGTTTCTTACCACATGAATTGGGGGGGGGTAGAT	4137	4329	4379	4327	-1	supercont1.368	BSLG_02931	3880	4901	None	4390	941	33010	No_or_no_constitutive_exon
TCTACACTAACTGCATCATACTACTTTTTCTTTCTCCTACGGGTAATTAGGA	12864	13026	12814	12866	1	supercont1.368	BSLG_02935	11556	17132	None	4390	941	33010	Yes
GGATATCTCGGCATAATATATATACACAATGGGTATGGGCTGGCAAACAGAG	3765	3892	3942	3890	-1	supercont1.371	BSLG_02947	6	4723	None	4390	941	33010	No_or_no_constitutive_exon
TGATGCCACCTTGTTTGTTTTTATTCTTGCCTTTGGGGTGGGGGGCTAAGAC	10308	10647	10697	10645	-1	supercont1.374	BSLG_02968	9293	13303	None	4390	941	33010	No_or_no_constitutive_exon
TCAAATGCGTCTACTTTCAACATTTGCTGTTTCGTGGGAGGGGGTGCCAGAT	9293	9791	9841	9789	-1	supercont1.374	BSLG_02968	9293	13303	None	4390	941	33010	No_or_no_constitutive_exon
TGACTCCTTTTCCCCTTTTCCTTTTTTTTTGTTTCACTGGGGGGTAAAAGTA	16170	16401	16120	16172	1	supercont1.378	BSLG_02989	13719	16401	None	4390	941	33010	No_or_no_constitutive_exon
CAACATTGGTTTTTATTGTTCGTTCTGTCTGTATGGGGGGGGGCAAATAGGT	4002	4884	4934	4882	-1	supercont1.380	BSLG_02997	1800	5761	None	4390	941	33010	Yes
ATGGCGAGTCTAACATCAGCATGATTGATCTTTTGTATGTGTGGGGATAGGC	6626	6785	6835	6783	-1	supercont1.381	BSLG_03005	5271	9157	None	4390	941	33010	No_or_no_constitutive_exon
TTACAGTGCGAGAAGTAGACTAACATCTTATTTGTGACTGGGGGGTATAGTC	5769	5885	5935	5883	-1	supercont1.381	BSLG_03005	5271	9157	None	4390	941	33010	No_or_no_constitutive_exon
CTGATATGCTAATAATGAATGTGTCCATTTATTATATGTTGGGGGATTAGAT	10330	10594	10644	10592	-1	supercont1.381	BSLG_03006	9373	13433	None	4390	941	33010	No_or_no_constitutive_exon
TGTATCGTTCTCACTATCTTTCTGTTTTTTTTTTGAAATGGGGTGACTAGTT	4827	5416	4777	4829	1	supercont1.383	BSLG_03010	1777	5416	None	4390	941	33010	No_or_no_constitutive_exon
TTACATTTGGTTTTATTTTGTTTTGTTTGTGGGGGGGGCGGGATGAAAAGAT	12204	12578	12628	12576	-1	supercont1.383	BSLG_03012	10283	14157	None	4390	941	33010	Yes
ACATATATATAAACTTACGGTGTTCTTTTTTGTGTGTGGGGGGGATCAAGCG	7881	7958	7831	7883	1	supercont1.384	BSLG_03019	7288	9955	None	4390	941	33010	No_or_no_constitutive_exon
TATTCCCTTTTTTTAAAAAAAAAATCATTTGCGCTGGGTATGGGGCACAGGT	11925	12035	12085	12033	-1	supercont1.389	BSLG_03044	9455	13444	None	4390	941	33010	Yes
ATACTGTATTGTAATTCATGCTATTATGTTGTTTGTGGGTGGGGTCATAGTA	3390	3526	3576	3524	-1	supercont1.390	BSLG_03048	1822	5916	None	4390	941	33010	No_or_no_constitutive_exon
ACTTACTATTATTCTGATAAATGCTTAAATTGGGGGTGGGGTATGCAAAGCC	9154	9238	9288	9236	-1	supercont1.390	BSLG_03050	8903	9776	None	4390	941	33010	No_or_no_constitutive_exon
AGTGCTCGATTTCTTTTAACATTTTATATTTCGATTATGAGGGTAATTAGGC	4143	4224	4093	4145	1	supercont1.397	BSLG_03083	3361	4776	None	4390	941	33010	No_or_no_constitutive_exon
TGTGTATTGTATGATTTGATTAATGAACAGATACTGTGAAAGCGGGAGAGCC	15054	15166	15004	15056	1	supercont1.397	BSLG_03086	11935	16332	None	4390	941	33010	No_or_no_constitutive_exon
GTTTGTGTCGTAAAACATATGCTGATCACTAGTCACTTGGGTTGAAATAGGT	5597	5810	5547	5599	1	supercont1.398	BSLG_03089	4831	7852	None	4390	941	33010	No_or_no_constitutive_exon
ACTATGCTCATCTCTTCACTCTCTTACTCATCCTTGTCTGGGATGCATAGAC	5920	6359	5870	5922	1	supercont1.398	BSLG_03089	4831	7852	None	4390	941	33010	No_or_no_constitutive_exon
TGCTGATTTGGGTTTCGTTTGTGTATGTGTGGGGGGTGGGTGGAGTGTAGCA	8225	8340	8175	8227	1	supercont1.400	BSLG_03098	6269	9973	None	4390	941	33010	No_or_no_constitutive_exon
AGTAATTGATTATTCTTTTTTTTCTAAATTGTTTGCGATGGGTGGGGTAGGG	9239	9352	9189	9241	1	supercont1.400	BSLG_03098	6269	9973	None	4390	941	33010	No_or_no_constitutive_exon
ATAACTTTGTATGTCATCTATATGCTGAAATTTGGCGGGCGGGGGTATAGAT	9619	9858	9908	9856	-1	supercont1.401	BSLG_03103	8478	12306	None	4390	941	33010	Yes
TGGTATCTGTCAACTGTTGAAAATCATAAATACTGATACGGGGTGGGTAGGA	13986	14093	13936	13988	1	supercont1.401	BSLG_03104	12510	15093	None	4390	941	33010	No_or_no_constitutive_exon
AGTGGAACTTTTGTTGTGTTTTGGGTTTGATATTTTTTTGGGGGAAATAGGT	11924	12305	12355	12303	-1	supercont1.402	BSLG_03109	10275	16894	None	4390	941	33010	No_or_no_constitutive_exon
GTATTTTTTTTCTCTATACTTTTATTTGATGCTTTTGTGGGGGGGGGCAGTT	10275	10470	10520	10468	-1	supercont1.402	BSLG_03109	10275	16894	None	4390	941	33010	No_or_no_constitutive_exon
TTTGTGTATGGTGAATGCTTTGTCCTTGTGTGGGTTGGGGGGAAATCCAGCT	7695	7760	7645	7697	1	supercont1.403	BSLG_03112	5422	8443	None	4390	941	33010	No_or_no_constitutive_exon
ATGCCCTGCCCTGCCCTTTCCTCTTCCCCAATTCTTATTTTGGGAACCAGTA	12165	12441	12491	12439	-1	supercont1.404	BSLG_03119	10885	14376	None	4390	941	33010	No_or_no_constitutive_exon
TTAGAAACCCGTGTATCTTTTGGTGGTATGATTTTCTGGGGGTAATATAGGA	10735	10863	10913	10861	-1	supercont1.405	BSLG_03122	8527	12122	None	4390	941	33010	No_or_no_constitutive_exon
ATGGGATTTCATCAACTCATATCCATTTGATTTTGGGGGGTGTGAATAAGAT	6047	6921	5997	6049	1	supercont1.407	BSLG_03130	4738	9859	None	4390	941	33010	No_or_no_constitutive_exon
TATTTTTTTTTAACACTCAGTTTTCTAAACCCCATTTTTTGGGATAGTAGGT	9437	9513	9387	9439	1	supercont1.409	BSLG_03141	7106	13125	None	4390	941	33010	No_or_no_constitutive_exon
TATTTATCATTTATCTTGTTTTTACTGGTGATTTGGGGAGGGGGGTTTAGTT	10483	10723	10433	10485	1	supercont1.409	BSLG_03141	7106	13125	None	4390	941	33010	No_or_no_constitutive_exon
GGCTTTTGCATTGCTTATTTCTGGGGTAATATTGGGGGTGTGAATCAAAGTT	2955	3723	2905	2957	1	supercont1.412	BSLG_03156	2315	5013	None	4390	941	33010	No_or_no_constitutive_exon
GTATTTATCTAACAGGTGAAATGCGCGTGGGTTGTGGGGGGCAATGGTAGGT	10649	10886	10936	10884	-1	supercont1.413	BSLG_03162	10649	13431	None	4390	941	33010	No_or_no_constitutive_exon
CATATCTACTAACGCGCTCTTTTTTTTTGGGGTGGGGGGTGGGTGAGTAGGA	6796	6934	6984	6932	-1	supercont1.415	BSLG_03168	4642	8138	None	4390	941	33010	No_or_no_constitutive_exon
CCTCACATTGCATGGTCTGGTGTACAATTGTGATGATGATGGGGGGGTAGAC	3921	6517	6567	6515	-1	supercont1.416	BSLG_03174	3921	7727	None	4390	941	33010	No_or_no_constitutive_exon
TACAGTGCTATCGAAAAAGATAATTGGGTATATGATATGGGTAAGGTTAGCC	9063	9141	9013	9065	1	supercont1.416	BSLG_03176	7990	10415	None	4390	941	33010	No_or_no_constitutive_exon
TGATTGTGAAATTGGCCTTTGGTTGGGATTGGGACGGGGGGTTACAAAAGGT	13314	13518	13568	13516	-1	supercont1.418	BSLG_03186	12800	16408	None	4390	941	33010	No_or_no_constitutive_exon
TAGTGTGGTGCTGCAATCATTAACATGATAACTGACTCTGGCGTGGGCAGGC	2316	2422	2266	2318	1	supercont1.420	BSLG_03190	1049	3837	None	4390	941	33010	No_or_no_constitutive_exon
TCTTATCCACGTTGTATTGCATGAACTCTTTGGTGATGTGGGATTGACAGTA	15008	15309	14958	15010	1	supercont1.421	BSLG_03196	11393	15309	None	4390	941	33010	No_or_no_constitutive_exon
TGTCTTTGTCGCTAACTGTTTATATATATATATATTATTGGGAAACTTAGAT	8212	8331	8381	8329	-1	supercont1.423	BSLG_03204	8212	9030	None	4390	941	33010	No_or_no_constitutive_exon
TTTTCGAGATGACTGGAACTCATATCAAATTCTATCACGGGGGGAAAAAGGA	11824	11911	11961	11909	-1	supercont1.426	BSLG_03223	10943	13643	None	4390	941	33010	Yes
TCTTTTTAAAAGTAGCTGACTTTTTTTGTTTTCATTCGGGTGAGAAACAGGA	11180	11315	11365	11313	-1	supercont1.426	BSLG_03223	10943	13643	None	4390	941	33010	Yes
GAACAATGCTAACCCATGTACTCATTGGCGGATCTCACAATAGTGGGGAGCA	14883	14951	15001	14949	-1	supercont1.426	BSLG_03224	14029	15278	None	4390	941	33010	No_or_no_constitutive_exon
CTCGCTTAACGTTATTTACCTATTTGATATTCTTCTTTGGGTGGAACTAGGT	3914	4019	3864	3916	1	supercont1.427	BSLG_03227	2422	5934	None	4390	941	33010	No_or_no_constitutive_exon
TGCCATTGCTGATCTGTTTGATGTATCTGTGGTTGAACGTGGGACAACAGTG	7835	9180	9230	9178	-1	supercont1.431	BSLG_03248	7835	10925	None	4390	941	33010	No_or_no_constitutive_exon
ATATTTTGACATTCTCTTTATTTCTGTATATGCCATGTATGAGGGTATAGTC	11742	11888	11692	11744	1	supercont1.433	BSLG_03259	9390	16381	None	4390	941	33010	Yes
TTTTTTTTATCTGTAAAGAGGCGCTTATTGATTTATTGCATGGGATGTAGGC	12579	12918	12529	12581	1	supercont1.433	BSLG_03259	9390	16381	None	4390	941	33010	Yes
TCTCTAACTCTTGTTGTGCATGACGTATCCCACTGTATTGGGTTAAACAGCT	6807	6966	7016	6964	-1	supercont1.445	BSLG_03321	6466	7232	None	4390	941	33010	No_or_no_constitutive_exon
ATATATTATCATTATCACTATCATTATTCTGGGTGGGGATGAGTGTACAGGT	11911	13609	13659	13607	-1	supercont1.445	BSLG_03324	11911	16135	None	4390	941	33010	No_or_no_constitutive_exon
ATCCCTGTCGGTCATGCGCTTTTTTTTGGGTCTTTGGGGAGGGGATTTAGAC	9965	10439	10489	10437	-1	supercont1.446	BSLG_03328	8533	11414	None	4390	941	33010	No_or_no_constitutive_exon
TGCCTGATGGTGTTATATACATGGGGGTTCTTTCATTGTGGAATGGGTAGCG	8533	9805	9855	9803	-1	supercont1.446	BSLG_03328	8533	11414	None	4390	941	33010	No_or_no_constitutive_exon
TTTTTTTTTTATTTATTTTTTTACTTTTATGCTTCACTATTGGGAGATAGGT	13069	13161	13211	13159	-1	supercont1.446	BSLG_03329	11992	14513	None	4390	941	33010	No_or_no_constitutive_exon
AATATGTCTTTACCAATAATGCTGTTTTTTGTTTTACTCTGGGAATAAAGGT	10480	10681	10430	10482	1	supercont1.447	BSLG_03334	9823	12327	None	4390	941	33010	No_or_no_constitutive_exon
AGCCTATCGGAAATGCATCTAACCCAAGAGGAAATGATGGGGGGTATTAGAT	11984	12281	12331	12279	-1	supercont1.449	BSLG_03347	9804	13424	None	4390	941	33010	No_or_no_constitutive_exon
CGGGGGGTTTATTATATTATCTATGTCTTTTGTTGTTTGAGGGGAGTTAGGG	10189	10463	10513	10461	-1	supercont1.449	BSLG_03347	9804	13424	None	4390	941	33010	No_or_no_constitutive_exon
TCACTTTATCGATTGTTGTCTTTCTTTATTATGGACTTTGATATGGGTAGAG	14407	14741	14357	14409	1	supercont1.450	BSLG_03352	9260	16225	None	4390	941	33010	No_or_no_constitutive_exon
ACAAAGCAAATACTGATTAAAATCCATATTACGAAATGGGCAAAATACAGCA	1793	2137	1743	1795	1	supercont1.451	BSLG_03355	1110	2522	None	4390	941	33010	No_or_no_constitutive_exon
TGTATTATGGGTTCTATTAAACTTATATCTATTTACGTGGGAAAAAATAGAT	2019	2453	1969	2021	1	supercont1.453	BSLG_03369	809	4565	None	4390	941	33010	No_or_no_constitutive_exon
TGTGTTTTACTTTGATGCTAACATGAATTCTCGATATGGGAAAACTGTAGGA	15708	16023	15658	15710	1	supercont1.456	BSLG_03385	5041	16023	None	4390	941	33010	No_or_no_constitutive_exon
GCTAAAACGTATCACTTATTTTTTCCTACTTATACATTGGGGGGTTATAGAG	990	1074	1124	1072	-1	supercont1.457	BSLG_03386	164	5502	None	4390	941	33010	Yes
TTTTGGATATTGCATATATTGTACTTTACGCTGGGTGTGTGGGGTTGAAGCT	11344	11500	11294	11346	1	supercont1.457	BSLG_03388	10126	12072	None	4390	941	33010	No_or_no_constitutive_exon
AGAATGCATTATATCAATACTAACCCCCCTCTCCAATTCATTGGGAATAGTG	14182	14484	14534	14482	-1	supercont1.462	BSLG_03414	14182	15948	None	4390	941	33010	No_or_no_constitutive_exon
GGGCTTTGAGTCGTTGGAATAATAACCTTGAGTTTCAATTGGGGATTTAGTG	13813	14044	14094	14042	-1	supercont1.463	BSLG_03416	12490	15119	None	4390	941	33010	No_or_no_constitutive_exon
ATGGTCCCCTCTCTCTTGATAGCATGGCTAATGTCGGGTTGGTGATATAGAT	3603	3809	3553	3605	1	supercont1.466	BSLG_03428	2473	9813	None	4390	941	33010	Yes
TATTGGTTCTCTTTTTGGACTATGCTCTAATTATTGGCTTGGGGTTTAAGAA	13187	13414	13464	13412	-1	supercont1.466	BSLG_03429	10426	15823	None	4390	941	33010	Yes
AAGCTCACTGACAGGAGATACACATGTGTTCACCTACATTGGGTGTATAGAT	2596	3048	3098	3046	-1	supercont1.467	BSLG_03430	486	5778	None	4390	941	33010	No_or_no_constitutive_exon
TTCTTTTTTGAATATAATCTATACCATGTATGATGGTGGGATATAAACAGAT	3900	4000	3850	3902	1	supercont1.474	BSLG_03462	1498	4755	None	4390	941	33010	No_or_no_constitutive_exon
TCTTTTGTAATCAAAATATGGTTTCCTGCATCTGGGATTTGGGCTGATAGGT	10051	10151	10001	10053	1	supercont1.474	BSLG_03465	8678	13304	None	4390	941	33010	No_or_no_constitutive_exon
ATGACCATTTATTATTATTGTTGTATATACTTTTTGCGCTGGGATTTAAGCA	14382	15395	14332	14384	1	supercont1.475	BSLG_03469	8957	15395	None	4390	941	33010	No_or_no_constitutive_exon
TTATTTATATATATATATACTCATTTTGACTAATGGCGGGGGATATAAAGGG	7799	7917	7967	7915	-1	supercont1.479	BSLG_03486	7159	12501	None	4390	941	33010	No_or_no_constitutive_exon
TCTTCCAAGTGTGTTGATTTTATTTTACTAATGTAGTGTATGGGGGGTAGGT	1366	1483	1316	1368	1	supercont1.486	BSLG_03517	272	1888	None	4390	941	33010	No_or_no_constitutive_exon
TTATCTCCCTCTTTTTTTTTGTCGATTTAACCGCCGTACGATCGGGATAGTC	7967	8735	7917	7969	1	supercont1.486	BSLG_03518	2185	10558	None	4390	941	33010	No_or_no_constitutive_exon
AGAGAAAACTAATATTTTTCTCTTTTTTCTTCTCTCCATTGGGGGGTTAGGG	7424	7593	7374	7426	1	supercont1.487	BSLG_03522	737	8158	None	4390	941	33010	Yes
GTTTCCACGATATGTTCTGACAGTGTTTTTCTTTCTCATGGGAATAACAGAG	8952	9412	9462	9410	-1	supercont1.487	BSLG_03523	8307	11945	None	4390	941	33010	Yes
ATCTTTTTTTTTATATTAATTTAATGATTGTGAAACCATTGGGATATAAGCT	14562	14745	14512	14564	1	supercont1.487	BSLG_03524	11521	15454	None	4390	941	33010	Yes
ACTGTATGTGATTGCTTTTTTGAAAAAAAAAACAATGTGGGTGGATATAGGG	8672	8729	8622	8674	1	supercont1.488	BSLG_03527	6334	9554	None	4390	941	33010	Yes
TACACATTTTGTTATTCAATATGATCTGCGTCTTCGTGGGGAGGGTTCAGAT	3631	3793	3581	3633	1	supercont1.491	BSLG_03535	82	3793	None	4390	941	33010	No_or_no_constitutive_exon
ATCCTTCATGCTAGGGGGATTTATATATAATATTGACTTTGGGTGATTAGAT	6432	7002	7052	7000	-1	supercont1.492	BSLG_03540	6432	10127	None	4390	941	33010	No_or_no_constitutive_exon
GTATGGGATTTCCTTCTAACCAATTCACTTTATGTGTACGATGGGTGTAGAT	6293	7087	7137	7085	-1	supercont1.499	BSLG_03572	6293	9630	None	4390	941	33010	No_or_no_constitutive_exon
CCTTTTCTTTTTGAAATCTATTTTTGCTTGGTGCTATTGGTGATGGGTAGTT	2808	2960	3010	2958	-1	supercont1.502	BSLG_03585	4	5649	None	4390	941	33010	No_or_no_constitutive_exon
ATCTAATATTTCTTCCTATAATGATGTCCCAATTTGATCGGGTTGAAAAGGC	612	1005	1055	1003	-1	supercont1.504	BSLG_03594	612	4569	None	4390	941	33010	No_or_no_constitutive_exon
TTTTTTCTCCCCTCACTGTATGTTGTTGTATGGGTGGGTGGGGGATTTAGTC	9556	9727	9506	9558	1	supercont1.505	BSLG_03599	7607	9727	None	4390	941	33010	No_or_no_constitutive_exon
TCTTAGTCTCATAATCTGTTCCTATTTATATTGCTTGATAATGGGATTAGCT	5671	5725	5621	5673	1	supercont1.507	BSLG_03606	4196	8579	None	4390	941	33010	No_or_no_constitutive_exon
TATCGTGCTGATTCCTTTTTTCGTTTGTTTTTGTGGTTGGTATGGGGTAGAT	4395	4458	4345	4397	1	supercont1.508	BSLG_03610	972	5869	None	4390	941	33010	No_or_no_constitutive_exon
TGGTCGATGCTGAAATTTCATTTTTTTTCTATATGGGGGAGGGGGTTTAGAA	4456	4582	4406	4458	1	supercont1.510	BSLG_03619	179	8254	None	4390	941	33010	Yes
TTTTATATTTTATTTCTGCAATACTTTTTTGTTTTGTGGGGGGGGGGCAGAT	13913	14057	14107	14055	-1	supercont1.513	BSLG_03637	12812	15027	None	4390	941	33010	Yes
AATGGCCTAATCAACCTTTCTTTCTGGGGGTGGATGGGATGGAATAATAGAT	1202	1432	1152	1204	1	supercont1.516	BSLG_03645	0	1432	None	4390	941	33010	No_or_no_constitutive_exon
TGGTACTAATATATAATTTATTTACATTTTCAATGCTGGGATATGGATAGAT	2444	2548	2394	2446	1	supercont1.516	BSLG_03646	2074	5169	None	4390	941	33010	No_or_no_constitutive_exon
CCCAAAACGATCGGATGGCAATATTAATCATAATACTGGGGGATAAATAGAC	14193	14770	14143	14195	1	supercont1.517	BSLG_03652	7575	14770	None	4390	941	33010	No_or_no_constitutive_exon
GAGTGCACGCCCTCTACATAATTCTAACTTCATTTCGGGGGGGGGGTTAGTC	9245	9313	9363	9311	-1	supercont1.527	BSLG_03692	7382	13090	None	4390	941	33010	No_or_no_constitutive_exon
TAATGGATATTTAACTTTACTTGAAATCAACTGTATTTTTTTGGGAATAGGG	6530	6595	6480	6532	1	supercont1.528	BSLG_03695	4463	12351	None	4390	941	33010	Yes
ATCTTGCTGTGAATCTATATGGGATATGACGCGCGCATGGGGGGTATTAGTA	5753	5858	5703	5755	1	supercont1.529	BSLG_03698	2786	12079	None	4390	941	33010	No_or_no_constitutive_exon
TTTTGTTTTGATCTTTTTTTTTCTCTCCACTGGTAATGATGGGGGTTAAGGG	6531	6601	6481	6533	1	supercont1.529	BSLG_03698	2786	12079	None	4390	941	33010	No_or_no_constitutive_exon
AATATGTTACTTTCCTTATCTGCGTTGAATTTGGGGGGGGGGGGTTATAGGG	10385	10529	10335	10387	1	supercont1.529	BSLG_03698	2786	12079	None	4390	941	33010	No_or_no_constitutive_exon
CGGGTGTGTTTGTATATATATCATGACGTGTATATGGATGGGGGGTTTAGAA	10735	10795	10685	10737	1	supercont1.529	BSLG_03698	2786	12079	None	4390	941	33010	No_or_no_constitutive_exon
GATATATATATATATATATATATATATTCTTGGTTGGCGGGCGGATACAGGT	11568	12079	11518	11570	1	supercont1.529	BSLG_03698	2786	12079	None	4390	941	33010	No_or_no_constitutive_exon
CATCACTCTTTATACTGACTCTAGTTTTGGAAACTGGTGAGGGGATTCAGAT	10621	11421	10571	10623	1	supercont1.530	BSLG_03704	9133	12053	None	4390	941	33010	No_or_no_constitutive_exon
GACTCCTCCTCTCCCTCCTTCCATACACCTATACATATAAATGGGGGTAGGC	11525	11650	11700	11648	-1	supercont1.533	BSLG_03717	8459	12235	None	4390	941	33010	No_or_no_constitutive_exon
TTAACTCTGTTTGACTGTGTTTGTGGGGTCTAATTTGGGGGGGAGTTTAGAT	10488	10538	10588	10536	-1	supercont1.534	BSLG_03723	9952	11699	None	4390	941	33010	No_or_no_constitutive_exon
GCAAATGATAGCCGGTATAGAGCTAACTGTATCTGGGGTTGTCGAAACAGAG	11963	12311	12361	12309	-1	supercont1.535	BSLG_03729	10257	13194	None	4390	941	33010	No_or_no_constitutive_exon
TGTGTGTATATTTGCTTTTTTTTTGGGGGGGGGGCGGGGGGTACAAACAGTT	3650	4062	4112	4060	-1	supercont1.536	BSLG_03731	2960	5075	None	4390	941	33010	No_or_no_constitutive_exon
GTGATATGCATGTTTATTTTTTGTTGTTGTTTTTTGTTGGATGGGATTAGTG	3062	3609	3012	3064	1	supercont1.537	BSLG_03735	1022	3609	None	4390	941	33010	No_or_no_constitutive_exon
ACACTAGCTAATAATAGAGTTCTTGTGTATTATGGGCGATGGGAATCTAGAT	4792	4920	4742	4794	1	supercont1.547	BSLG_03784	4040	7228	None	4390	941	33010	No_or_no_constitutive_exon
TCTCTAGGGAATCTAATTATGTATCTTTGCTTTAATTTTGGGATTAATAGGT	3582	4266	4316	4264	-1	supercont1.551	BSLG_03799	1278	5251	None	4390	941	33010	No_or_no_constitutive_exon
CATATGATGCATATCTAATACAACGGGAATACTTTTTTTGGGGGGTTTAGAT	3281	3430	3480	3428	-1	supercont1.551	BSLG_03799	1278	5251	None	4390	941	33010	No_or_no_constitutive_exon
AGATATAATTCTTATAATCTCATCTCTTTTCTTTTTTGGGGGTGGTATAGCT	7907	7924	7857	7909	1	supercont1.551	BSLG_03801	5236	9529	None	4390	941	33010	Yes
CCTGCTTTGCTTACTCTCTCTCCTTGAATATTACAAATGAGGGGATATAGCT	4713	4889	4939	4887	-1	supercont1.553	BSLG_03808	4170	5930	None	4390	941	33010	No_or_no_constitutive_exon
ATAGTAGTTGAGTGGAGCTTGAGTCTAATTTGTGGGGTTCTGGGATGTAGGA	6755	7136	7186	7134	-1	supercont1.556	BSLG_03820	3831	7496	None	4390	941	33010	No_or_no_constitutive_exon
ACTTTATTGGCAGTCGAAATACTAATGGATCACGATTGGGTGGAGGGTAGTT	4429	5295	5345	5293	-1	supercont1.557	BSLG_03826	4429	6303	None	4390	941	33010	No_or_no_constitutive_exon
CTGACCATTGTTTTTTTATTATTATTTATTTATTCATTTATGGGAAAAAGTG	9205	9340	9155	9207	1	supercont1.559	BSLG_03835	7456	11749	None	4390	941	33010	No_or_no_constitutive_exon
TAACATCTTGATAAATGTGTTTCCCGAAACCCCCCCCACTACGGGTTAAGCT	4341	4457	4291	4343	1	supercont1.560	BSLG_03838	2703	5198	None	4390	941	33010	No_or_no_constitutive_exon
TCCAATGACATCGACAAATTGTACTTGCTATGTATAAATGGGATATAAAGAT	7799	7885	7935	7883	-1	supercont1.560	BSLG_03840	6944	8411	None	4390	941	33010	No_or_no_constitutive_exon
TTTTAGTCACTCGAATAATCATCTTTCTTACGAATACAATGGGGAGGTAGGC	8641	8818	8591	8643	1	supercont1.561	BSLG_03845	7841	9624	None	4390	941	33010	No_or_no_constitutive_exon
TGATGCTGATTGATGATGGTTGCCTTTGGGGGGTTTGTGTGGGTATATAGAC	8978	9524	9574	9522	-1	supercont1.565	BSLG_03866	6728	11351	None	4390	941	33010	Yes
TATATATTAAATACAGAAAAATTGACCACAACATTATTTGATGTGGGTAGAT	3262	3376	3212	3264	1	supercont1.567	BSLG_03873	2012	5449	None	4390	941	33010	Yes
TTTGCTTGTGGTTGTTGTTGTTGTTGTTGTTTTTTGGGGGGGGAGGGTAGGT	12648	12748	12598	12650	1	supercont1.568	BSLG_03880	12068	14030	None	4390	941	33010	No_or_no_constitutive_exon
TAGAGCTGATATGCCAGATTGTTTGCTGATATTTTAAAAACGGGGATCAGTG	8949	9101	9151	9099	-1	supercont1.569	BSLG_03883	6364	13364	None	4390	941	33010	No_or_no_constitutive_exon
GTTTATACGTCCATGTCCCTTGTCCTGAATTCATCGCTCTGGTGGGTTAGTC	5335	5745	5795	5743	-1	supercont1.570	BSLG_03884	879	6439	None	4390	941	33010	No_or_no_constitutive_exon
CTTGATGCTCATTTATTATTTTTTTGTGGGTCTATTTTGTGTGTGGGTAGTG	11906	12003	11856	11908	1	supercont1.574	BSLG_03905	10807	13049	None	4390	941	33010	No_or_no_constitutive_exon
TTATCAGTTGTTTTTTTTTATCTTTTTAAAAATATATGGGGATGGTGTAGTG	6195	6329	6379	6327	-1	supercont1.579	BSLG_03918	4491	8293	None	4390	941	33010	No_or_no_constitutive_exon
TTTTAATACATTATACCCTCCCCCTACTTTTTGATATATTGGGGATCCAGTG	7118	7435	7485	7433	-1	supercont1.581	BSLG_03925	1706	9435	None	4390	941	33010	Yes
ACCTGACCGTGCCACAATTTTTGTGATAATACTACTGGGTGGCATAACAGAA	6393	6446	6496	6444	-1	supercont1.581	BSLG_03925	1706	9435	None	4390	941	33010	Yes
AGATGTATCACCTTGACTCACATGTAGCTTTTTGATGTGGGAATTGGCAGAT	7120	7305	7355	7303	-1	supercont1.582	BSLG_03928	5319	10736	None	4390	941	33010	No_or_no_constitutive_exon
CCAAACGTATGCATCTACTCATACTGTTGTGTCACGGGGAGGGACTATAGGA	10052	10166	10216	10164	-1	supercont1.583	BSLG_03933	9892	10456	None	4390	941	33010	No_or_no_constitutive_exon
ATGCTGGTGGTGTTTGTGGGGTTGCTACTTTTTTTTTGGGGGGGGGATAGAT	5807	5842	5757	5809	1	supercont1.584	BSLG_03938	3055	5842	None	4390	941	33010	No_or_no_constitutive_exon
TATCAATGTGGATCAAACTCACTGCCCCCTGCTCTGGGATGCATAAATAGCT	11411	11567	11617	11565	-1	supercont1.585	BSLG_03945	8379	12883	None	4390	941	33010	No_or_no_constitutive_exon
CTCTTTTAATCTCGTGAATCCATCATTTGCAATATTAATTATGGGCAAAGTT	12826	12880	12930	12878	-1	supercont1.586	BSLG_03948	9082	13692	None	4390	941	33010	No_or_no_constitutive_exon
TGGAGGTTTCTGACGACCCTCCCTTTGAAGCTGTGCTTGACGGGATGGAGAC	5268	5740	5218	5270	1	supercont1.592	BSLG_03967	576	8514	None	4390	941	33010	Yes
TCGCTACTCACGATATATCTACGCTATTGTTTTTTTTCGGGGGGGTGTAGGA	7739	7903	7953	7901	-1	supercont1.593	BSLG_03971	4268	11491	None	4390	941	33010	No_or_no_constitutive_exon
CATAACTATTTATTGATTTTTGATGTTTATCTTCTTGGATGGGCAACCAGAG	12675	12844	12894	12842	-1	supercont1.593	BSLG_03972	11905	13468	None	4390	941	33010	No_or_no_constitutive_exon
GAGATATACTGAATTCCTTGCATATGATAACCACTAATAACAACGGGTAGGC	9137	9732	9087	9139	1	supercont1.595	BSLG_03979	7125	11500	None	4390	941	33010	Yes
CCTTTAACTTATGCGGGGGGTGGGGATGATGTGTGTGTTTGGGAGGTTAGAC	9124	9309	9074	9126	1	supercont1.602	BSLG_04007	7207	9604	None	4390	941	33010	No_or_no_constitutive_exon
TCTGTTTCACCGTATTGACCTTTAGTTATTGAATTGGGATAAATGTGCAGAT	11676	11731	11781	11729	-1	supercont1.609	BSLG_04038	6358	12332	None	4390	941	33010	No_or_no_constitutive_exon
GGGTTACAAGGACTAAGATAAATTTCTGGTTGAATGGGGGGGGGCTACAGGT	9721	9961	10011	9959	-1	supercont1.609	BSLG_04038	6358	12332	None	4390	941	33010	No_or_no_constitutive_exon
ATATACTTGATCCCGCCCTTTCCATTTTCTCACATTGTATTGGGGCGAAGCT	4385	4828	4335	4387	1	supercont1.611	BSLG_04045	1080	9747	None	4390	941	33010	No_or_no_constitutive_exon
CCATTGCCTTTGTCTAATAATAACACGCTATTGTGCATGGGGGGTCACAGTC	2233	2318	2368	2316	-1	supercont1.612	BSLG_04048	781	3651	None	4390	941	33010	No_or_no_constitutive_exon
TTTAATTATTATTATTTCTTGTTTCTTCTTCTTCTTCGTGGTGGGGATAGAC	9711	9725	9775	9723	-1	supercont1.612	BSLG_04051	7972	10831	None	4390	941	33010	No_or_no_constitutive_exon
AAGCGGCATGGCTCATGTGTATTGACTCTTCCCATGGGGGGTGATGACAGGT	4055	4158	4208	4156	-1	supercont1.614	BSLG_04058	2435	5220	None	4390	941	33010	No_or_no_constitutive_exon
CTTTCTTTGTCTTGCATATATCATCTATTCCTTTGTGGGGGATGGATCAGCA	9452	10175	10225	10173	-1	supercont1.614	BSLG_04060	8094	11171	None	4390	941	33010	No_or_no_constitutive_exon
TCTCTGTTTCTAATGCATCTCTTATGTGTGTGTATGGGTCATTACGAAAGAG	7290	7587	7637	7585	-1	supercont1.616	BSLG_04068	7290	9475	None	4390	941	33010	No_or_no_constitutive_exon
TAGTAATGGAATCCGAGTCTATACTAATACTAACTTGTGGGGATGCATAGCT	9472	9708	9758	9706	-1	supercont1.624	BSLG_04100	9472	13150	None	4390	941	33010	No_or_no_constitutive_exon
TTGTTGTTCTGATTATTTCTGGGTGGGGGTTTTGATATTGGGATGGGTAGGA	5179	5304	5354	5302	-1	supercont1.625	BSLG_04103	4517	10235	None	4390	941	33010	No_or_no_constitutive_exon
AATGCATTGATTGTTAATGCTCTCTTTTTTCCCCTCTTCTTGGGGAGTAGCC	1405	2112	1355	1407	1	supercont1.629	BSLG_04119	562	3280	None	4390	941	33010	No_or_no_constitutive_exon
CCTTTTTTTTGTTTTTTTTTAAACTTTGCTGATACATTGGGGGGTATTAGAG	5560	5623	5673	5621	-1	supercont1.635	BSLG_04141	4022	8798	None	4390	941	33010	No_or_no_constitutive_exon
TGGATGGGGCTATCAACTTGTTTTGGTGATTGCCGGGGATGGTGGATTAGAT	12708	12959	12658	12710	1	supercont1.636	BSLG_04145	10554	12959	None	4390	941	33010	No_or_no_constitutive_exon
CTTATTTTTTAACTTTCTTATTTGGTCATTTCTTGGGCGGGGTTGGATAGTT	8064	8199	8249	8197	-1	supercont1.638	BSLG_04153	6335	9843	None	4390	941	33010	No_or_no_constitutive_exon
TTGGTTGTATGATGGGTGGTGCAAATATTCTTGATGGGTGGTGCAAATAGGC	12123	12365	12415	12363	-1	supercont1.639	BSLG_04158	12123	12771	None	4390	941	33010	No_or_no_constitutive_exon
GGGGGGGCTATTCTCTAACAAACGATCATGAAAACTACAATGGGATGCAGGG	9829	13026	9779	9831	1	supercont1.641	BSLG_04165	8909	13026	None	4390	941	33010	No_or_no_constitutive_exon
AATGCATGTGATTCTCACTATTTGTTCTTTTTTTTTGCGGGTGTGATAAGAA	1436	1747	1386	1438	1	supercont1.642	BSLG_04167	0	2359	None	4390	941	33010	No_or_no_constitutive_exon
CGCCTCTTTTCTTGTTCATAAAACTGACTTTGTGATGCCATGGGGAATAGCG	11246	11713	11196	11248	1	supercont1.645	BSLG_04176	8135	12617	None	4390	941	33010	Yes
CACTATGGCTTTTATTTTCTTGATTTTTAATTTTACGGGGGGTAATATAGAT	5965	6083	6133	6081	-1	supercont1.648	BSLG_04187	4235	12937	None	4390	941	33010	Yes
TTTTTTGTGTGTATGTCTATGTTTTTGTCGGACTCTTTTGGGCTCAAAAGTT	4235	5221	5271	5219	-1	supercont1.648	BSLG_04187	4235	12937	None	4390	941	33010	Yes
CCAAATTTGGATTTATCCCGTGATAATACTACGACCGTGTGGGTATACAGCA	9451	9991	9401	9453	1	supercont1.650	BSLG_04194	7063	10160	None	4390	941	33010	No_or_no_constitutive_exon
TATATTGAATTTCCTTGTTGTTGCTGTTTTTTTTTGGGGGGGAAGGATAGGC	7223	7779	7173	7225	1	supercont1.656	BSLG_04215	4718	7779	None	4390	941	33010	No_or_no_constitutive_exon
ATTTGTTTTTACCAACATATCGGTGCAATCACATTCTGGGGGGGGGATAGAT	729	978	679	731	1	supercont1.658	BSLG_04221	217	978	None	4390	941	33010	No_or_no_constitutive_exon
ATATTATATGCATACGCTTCACCACCTTTTTGTTTTGGGGGGGGGTTTAGAT	8668	9179	8618	8670	1	supercont1.658	BSLG_04224	7469	9179	None	4390	941	33010	No_or_no_constitutive_exon
TGAATCCATAACCATGCTTATATATTTATTACTGTGAAATGGGAAAGCAGTA	4120	4327	4377	4325	-1	supercont1.661	BSLG_04237	1569	6612	None	4390	941	33010	Yes
TGCCGTTTTTTTTTGGATGCTGGTGATTTATATCTGATGGGAAATCGTAGTA	1569	2121	2171	2119	-1	supercont1.661	BSLG_04237	1569	6612	None	4390	941	33010	No_or_no_constitutive_exon
TTATTGCACTGGTGATGTTGCGTGTTTGCTTTGGGATGTGGGATAATCAGGG	2102	2200	2052	2104	1	supercont1.663	BSLG_04244	913	4298	None	4390	941	33010	No_or_no_constitutive_exon
CCCCATTATTATTTATTTATTTATTTTTAAACTCGCATAATGGGAAGCAGTG	5538	5656	5706	5654	-1	supercont1.666	BSLG_04258	3909	6455	None	4390	941	33010	No_or_no_constitutive_exon
AGGTTATGCTAATGCATTCGTGTGTTTTAATCATGGATTTGGGACTACAGTG	1862	2066	1812	1864	1	supercont1.667	BSLG_04261	153	3860	None	4390	941	33010	No_or_no_constitutive_exon
TGTCACAATGATGGGTTTCAGCTGACTTTTTATTGATTCGGGGAAAATAGAG	8461	8952	9002	8950	-1	supercont1.668	BSLG_04268	8461	12081	None	4390	941	33010	No_or_no_constitutive_exon
TCATTTTGGTCTTATTTTGATGGTGATGGTGGTGATGGGGGGTAACGTAGAT	2053	2149	2003	2055	1	supercont1.676	BSLG_04297	797	12040	None	4390	941	33010	No_or_no_constitutive_exon
TCCTGTTTGATTGTATTATTAATTATTCAGTGGATTTGGGGGATGTATAGTG	6985	7135	7185	7133	-1	supercont1.677	BSLG_04300	6552	8172	None	4390	941	33010	No_or_no_constitutive_exon
CCACATCGAATTCACACATACATTCCGATTATTGGGTGGGGGACAATTAGGT	4253	4299	4203	4255	1	supercont1.678	BSLG_04304	3377	4299	None	4390	941	33010	No_or_no_constitutive_exon
TGAAAAAAATTAGAGGCTTTTCTTACTAACAAAAATTGGGTAAAATATAGAT	8101	8173	8051	8103	1	supercont1.681	BSLG_04319	6431	11527	None	4390	941	33010	No_or_no_constitutive_exon
TACTGTTTTGCTAAACTATTTTTGGTCATGATGTGGGGGTGGGGTGATAGCA	8293	8470	8243	8295	1	supercont1.681	BSLG_04319	6431	11527	None	4390	941	33010	No_or_no_constitutive_exon
GTTTGCTGACCTCGTAGATCCAAATGTTGTATGTGACTCTGGGGGTATAGAA	84	169	219	167	-1	supercont1.682	BSLG_04321	84	696	None	4390	941	33010	No_or_no_constitutive_exon
TGCTCAACACTATGTACTTTATGACTATCAATGGTTACGGAGGGACTCAGAA	6286	6372	6236	6288	1	supercont1.687	BSLG_04341	5734	11521	None	4390	941	33010	No_or_no_constitutive_exon
ATACTTTTTCTTATCAGCGATTTTATTCCACGAATGTGTGGGTGATATAGGA	9880	10174	9830	9882	1	supercont1.688	BSLG_04345	8436	11566	None	4390	941	33010	No_or_no_constitutive_exon
ATAAATGTGTACATTGCTAATACAAATAATACAATGGGTTGGGACTGTAGGT	2823	2925	2773	2825	1	supercont1.698	BSLG_04388	2251	3385	None	4390	941	33010	No_or_no_constitutive_exon
TATATATATATATATATATGTGTGTTCTATTCTCTTATGGGAGGGAACAGGT	6338	6875	6288	6340	1	supercont1.698	BSLG_04389	3745	9988	None	4390	941	33010	No_or_no_constitutive_exon
TTAAACTCGTGTCGGTTTGTTGTGGATATATTGGGGGAGAGGGGGTTTAGAC	3597	3730	3780	3728	-1	supercont1.700	BSLG_04396	1441	5808	None	4390	941	33010	Yes
TGACATGCTTATTTACTTGTTTGTTCTTGAATGGGTGTGGGTGTGGATAGGT	11178	11518	11128	11180	1	supercont1.700	BSLG_04398	8342	12258	None	4390	941	33010	No_or_no_constitutive_exon
TATACACACCTCTGATGCATGGATTTTTGTTATTAATGGGGGGGCTACAGTA	9480	9565	9430	9482	1	supercont1.703	BSLG_04409	6060	10499	None	4390	941	33010	Yes
TCTAATCATATCGAATCATTTTTTTTGGGTGATGGGGTGGGGGGTAATAGGA	3896	4072	3846	3898	1	supercont1.705	BSLG_04416	1821	4602	None	4390	941	33010	No_or_no_constitutive_exon
TCTTTGTATGAATGGTATTCTCTCTCTCTCTTTTTTTTCTGGGTAATTAGAG	4766	4970	5020	4968	-1	supercont1.707	BSLG_04423	4267	5384	None	4390	941	33010	No_or_no_constitutive_exon
CAGTACTATATTTTGATTCTGTTTTTTTCTTCTTTTGGGGTGAGGAATAGGA	2727	2794	2677	2729	1	supercont1.708	BSLG_04426	442	5719	None	4390	941	33010	No_or_no_constitutive_exon
TGTTCTTTTCGTGTTGTATTGATGCAAATGGCTGTATTCCGTGGGAGAAGAC	7887	8505	7837	7889	1	supercont1.710	BSLG_04433	4105	9470	None	4390	941	33010	No_or_no_constitutive_exon
ACTATGCTTGGGTAGGCTAGACTTTCTAATCTACGCTTTGATGGGACTAGGC	11782	12094	11732	11784	1	supercont1.712	BSLG_04439	11489	12094	None	4390	941	33010	No_or_no_constitutive_exon
TTCTTTCCTTTTCTTTCCTTTTCTTTCTTTTTCCCTCTGGGTGTGGATAGCT	1589	1795	1539	1591	1	supercont1.713	BSLG_04440	665	3268	None	4390	941	33010	No_or_no_constitutive_exon
TTGTATTTTTGAGATTCTGTTTATAACCCTATTTCTTTGTATGGGAATAGCT	637	811	587	639	1	supercont1.716	BSLG_04452	62	6127	None	4390	941	33010	Yes
CCCTTCTACCTATTTTGTTTATACCTCACTCAACACATTCATGGGATTAGAC	5525	6127	5475	5527	1	supercont1.716	BSLG_04452	62	6127	None	4390	941	33010	No_or_no_constitutive_exon
ACCCTTTTATGAGGAAAATAAATAAATAAATTACAAATGACTGTGGGAAGAT	8101	8251	8301	8249	-1	supercont1.716	BSLG_04453	7097	11523	None	4390	941	33010	No_or_no_constitutive_exon
GTCATAAATGGTTTTGGTACGCACTTTGTAATACGGGGGGGGGCAATCAGAT	2258	2912	2962	2910	-1	supercont1.722	BSLG_04472	2258	8400	None	4390	941	33010	No_or_no_constitutive_exon
CTTGATATAATTTTAACATCTTCTGATTATTTTATTTTTTTGATGGGTAGCT	5526	5668	5476	5528	1	supercont1.723	BSLG_04477	4066	8176	None	4390	941	33010	No_or_no_constitutive_exon
TCCTCTTTATGGTCGAATACCAATCACATATACTCATTTATAATGGGTAGTG	7610	7740	7790	7738	-1	supercont1.726	BSLG_04490	4506	8117	None	4390	941	33010	Yes
ACTACCCTAAATGACTGTCGATCTGCTGAAAAATCTGGGTGTGACAATAGGC	3036	3160	3210	3158	-1	supercont1.728	BSLG_04497	87	4792	None	4390	941	33010	No_or_no_constitutive_exon
ACAGTTTCTGATGTCCTTTTGCTTGAATATTTGATTTGGGTGGAGAATAGTC	10172	10483	10122	10174	1	supercont1.732	BSLG_04510	7434	11157	None	4390	941	33010	No_or_no_constitutive_exon
TATGGATATTGTTTCTTCACTGGGAATCCCTATTCTACTGGGGGGGATAGGA	1347	1555	1605	1553	-1	supercont1.733	BSLG_04511	0	2161	None	4390	941	33010	No_or_no_constitutive_exon
GATACTTTTTGATTGCGGGTATATTATGGATGGGTGGGGTGGAGTCGTAGCG	3541	3646	3696	3644	-1	supercont1.739	BSLG_04533	1222	6678	None	4390	941	33010	No_or_no_constitutive_exon
AGCATTGATCACTTACTCTATCCCCCTGATCCACCACATGGGAATATTAGAT	2015	2222	1965	2017	1	supercont1.742	BSLG_04540	421	2222	None	4390	941	33010	No_or_no_constitutive_exon
TATTCATTTTGTGATGCAATTTGGTGTATCCCATATTATGGGTGGTACAGAT	2164	2443	2493	2441	-1	supercont1.742	BSLG_04541	2164	4185	None	4390	941	33010	No_or_no_constitutive_exon
TTTCGATACATCTCATCTATCGGGTGCATATTTTGGGCGAGGGATTATAGGA	6395	11437	6345	6397	1	supercont1.751	BSLG_04574	5200	11437	None	4390	941	33010	No_or_no_constitutive_exon
GTTTCTTTTTTTAAATATCGATATCTATTCCTGATTCTGATGGGGTGTAGCT	975	1052	925	977	1	supercont1.753	BSLG_04576	132	1912	None	4390	941	33010	No_or_no_constitutive_exon
AGCGTGATAAGCATGAAAAAACAGCGTCAATTAACCATGGGGAAATATAGGA	4398	4499	4549	4497	-1	supercont1.753	BSLG_04578	3470	6063	None	4390	941	33010	No_or_no_constitutive_exon
ATGTATTTGGTTTATCCTACTACGCTTACTGGCATTATTGTGGGGTGTAGAT	1074	1165	1024	1076	1	supercont1.755	BSLG_04582	0	3754	None	4390	941	33010	No_or_no_constitutive_exon
TAACTTGGTATACTGCGCCATTATTGGGTGGGTTGGGTTGGGGGGAATAGAT	4749	7280	4699	4751	1	supercont1.758	BSLG_04594	4	7280	None	4390	941	33010	Yes
GGAGGGGGGGTTTGATTTGAGACTAATGTATCTTTCTCTGGAATGGGTAGAT	3305	3513	3563	3511	-1	supercont1.760	BSLG_04599	2995	8371	None	4390	941	33010	No_or_no_constitutive_exon
AATCTGATCACGTCGCTGCGAATACAATGTATTTGGCTTTGTGGGTACAGGC	10352	10512	10562	10510	-1	supercont1.761	BSLG_04603	7604	11128	None	4390	941	33010	No_or_no_constitutive_exon
ATCTCTTTTGCGTAAGCCACTTATGTTTTTTTCTGGGGGGGGGGGGTTAGGT	7512	7560	7610	7558	-1	supercont1.762	BSLG_04606	6220	10516	None	4390	941	33010	No_or_no_constitutive_exon
TTAATTGCGCTCGCTGGTATTTCTTGCATATGTTCTATTGCTGGGAAAAGAT	6972	7118	7168	7116	-1	supercont1.763	BSLG_04609	6007	7549	None	4390	941	33010	No_or_no_constitutive_exon
GTGGTGTTCCTTATTCGATTTATTTGTTTATTGGGGGGTTTAAAAAAAAGTT	9371	9536	9586	9534	-1	supercont1.767	BSLG_04622	8660	11468	None	4390	941	33010	No_or_no_constitutive_exon
ATATATGTGTGTGTGTGTGTGTGTTGGTATCCAATCTATGGGAAGAAAAGGT	6652	7027	7077	7025	-1	supercont1.769	BSLG_04628	6652	9049	None	4390	941	33010	No_or_no_constitutive_exon
CTGTATTTGGACTTTTATTATTTGTGATGGTATTTGTTACGGGTGATTAGGA	9127	9340	9390	9338	-1	supercont1.770	BSLG_04634	8374	11460	None	4390	941	33010	No_or_no_constitutive_exon
TTGGTGTGATCTCTTAAGCTATCAACCTAATCCACTTGGGCATGGAATAGGA	8122	8770	8072	8124	1	supercont1.777	BSLG_04660	3815	10421	None	4390	941	33010	No_or_no_constitutive_exon
AACTTGAAGCTCAGGTTATTTATATTTCTTTTGGTATGACCTATGGGAAGGC	1707	2357	1657	1709	1	supercont1.778	BSLG_04662	0	2357	None	4390	941	33010	Yes
AATTTTGACCACCGTTCCATTTTACTGACTATATGCAATGGGTGAAATAGTT	8541	8668	8718	8666	-1	supercont1.778	BSLG_04666	8098	9724	None	4390	941	33010	No_or_no_constitutive_exon
TCTTAATCCCTCCCTCCTTTATATTCATCACCATCCTCATGGGAGTATAGGA	3366	3487	3316	3368	1	supercont1.779	BSLG_04667	135	5510	None	4390	941	33010	No_or_no_constitutive_exon
ATGTATATGCATACGCACTGTGATATGGCTCCATCCTGGGTGAATTAAAGAC	4432	4498	4382	4434	1	supercont1.785	BSLG_04689	3468	6231	None	4390	941	33010	Yes
GGGTTTTAAATACTGATAAGCGTGGTTTCTTGTTTTGGGCGGGGGGATAGAC	5272	6231	5222	5274	1	supercont1.785	BSLG_04689	3468	6231	None	4390	941	33010	No_or_no_constitutive_exon
GTTTTGTGGTGGTGGTGGCGGTGGTTATGATGTATGAATTGGGGTCATAGTT	6300	6522	6572	6520	-1	supercont1.785	BSLG_04690	6300	11175	None	4390	941	33010	No_or_no_constitutive_exon
GTGTGTGTGGGTGGGGCACGCTGCACTACACACAATGGGCGATTTGGAAGAT	402	1012	1062	1010	-1	supercont1.787	BSLG_04693	402	1989	None	4390	941	33010	No_or_no_constitutive_exon
AGCTTATTGGCATACACGCCGTTTTTTTGTTTCGTGCTGCATGGGAGTAGTC	5423	5617	5667	5615	-1	supercont1.789	BSLG_04703	2631	11179	None	4390	941	33010	No_or_no_constitutive_exon
TAGATATTTCATGGCTATGCTATTATTTATGTTTGATGGGGGGAGGGTAGAT	3523	3718	3768	3716	-1	supercont1.795	BSLG_04718	742	5625	None	4390	941	33010	No_or_no_constitutive_exon
CTTTTTGGTTTGGGTATTTATTTGTGTGTGTGTGTGTTTTTGTGGGGTAGGC	7038	7431	7481	7429	-1	supercont1.795	BSLG_04719	6301	9185	None	4390	941	33010	No_or_no_constitutive_exon
ATTCTCTGACTAACCAGGTTTATACACATAATGATGATGGCGGAGGGTAGAC	9931	11009	9881	9933	1	supercont1.801	BSLG_04741	7403	11009	None	4390	941	33010	No_or_no_constitutive_exon
CCTATTGTATTTGAAGTGCTTACTCATGTGTGCTTCTATCGGGGCTACAGTG	7680	7757	7630	7682	1	supercont1.802	BSLG_04744	6206	10285	None	4390	941	33010	No_or_no_constitutive_exon
TTGGTTGTATGATGGGTGGTGCAAATATTCTTGATGGGTGGTGCAAATAGGC	10043	10285	9993	10045	1	supercont1.802	BSLG_04744	6206	10285	None	4390	941	33010	No_or_no_constitutive_exon
TTGTGGGTCGATCACGTTTATTTTTTATGGCTGCGTTTCGGGCATGATAGAT	6885	6913	6835	6887	1	supercont1.803	BSLG_04746	5691	7752	None	4390	941	33010	No_or_no_constitutive_exon
TCTTCTTTTTTCTATTTGATTTGTAAATGTCCTATTCTGGGGGGTATTAGCT	6293	6548	6598	6546	-1	supercont1.804	BSLG_04749	6293	9483	None	4390	941	33010	No_or_no_constitutive_exon
ACTCATGCTAATTTCATTTCATTTCATTTTTTTTTGTGTGGGGAATATAGCT	4463	4562	4413	4465	1	supercont1.806	BSLG_04753	21	5356	None	4390	941	33010	No_or_no_constitutive_exon
TGTGTGAATTGCTTTTGGTTTTTTGAAATTTACGGTGGTGGTGGGTACAGAT	5063	5356	5013	5065	1	supercont1.806	BSLG_04753	21	5356	None	4390	941	33010	No_or_no_constitutive_exon
TATTCTTGTATCACTTGGGCTACATTTGATGGATCTTGGATACGGGATAGTT	9521	9566	9471	9523	1	supercont1.809	BSLG_04760	6690	10867	None	4390	941	33010	No_or_no_constitutive_exon
TATTTATTTACGTTATTTTTTTTGGCTTTTGGATTGCTGGGGGTATGTAGAT	9725	9841	9675	9727	1	supercont1.809	BSLG_04760	6690	10867	None	4390	941	33010	No_or_no_constitutive_exon
GTCCGTACCCTGTACTCACTCGATATTGTATTTTTGGTGAGGGGGTGTAGGA	3418	3737	3787	3735	-1	supercont1.811	BSLG_04764	3418	6095	None	4390	941	33010	No_or_no_constitutive_exon
TTTGTCTAACACAATATATATATATATATATATCTAATCCATTGGGATAGGT	9854	9968	9804	9856	1	supercont1.813	BSLG_04774	5173	10149	None	4390	941	33010	No_or_no_constitutive_exon
TTTTTTAAAAAAACAACAACAACAACACACACACACTTGACGGGCAAAAGAC	8207	8436	8486	8434	-1	supercont1.815	BSLG_04781	7432	9537	None	4390	941	33010	No_or_no_constitutive_exon
TCTATATATGATTGACCCACTTTTCTTTTTTTAAAAAAATGGGATGATAGTA	7826	7909	7776	7828	1	supercont1.825	BSLG_04810	5790	9055	None	4390	941	33010	No_or_no_constitutive_exon
TGTATTATTATTATTATTATTATTATTATTATTATTTTTGGGGGGAATAGAC	920	2094	870	922	1	supercont1.827	BSLG_04816	126	3134	None	4390	941	33010	No_or_no_constitutive_exon
TATATATCTGTGCATTGATATATCAACTGGTGATATGGGTGAGGGCATAGCT	3180	3537	3130	3182	1	supercont1.828	BSLG_04820	148	4718	None	4390	941	33010	No_or_no_constitutive_exon
GGTTGATATGTGGGGACTAATCCATGTCACTTAATGGTGGTGGGGAATAGTC	2191	2541	2141	2193	1	supercont1.834	BSLG_04839	1569	3591	None	4390	941	33010	No_or_no_constitutive_exon
TTTTTTGTTTTTGTTTTTTGCTGATATATGCGATCGGGTGGGGTAACTAGTT	2740	3132	2690	2742	1	supercont1.834	BSLG_04839	1569	3591	None	4390	941	33010	No_or_no_constitutive_exon
GGGTTGTGGTCTATGAATACAATGGTGGTTTTTTGGGGGGGGATGAATAGGC	221	497	547	495	-1	supercont1.838	BSLG_04853	221	1352	None	4390	941	33010	No_or_no_constitutive_exon
CTAATGGATGACTATTTCAATCATGATTGTTGTTGTTTGGGGGGGGGCAGTG	10026	10546	9976	10028	1	supercont1.841	BSLG_04867	8774	10546	None	4390	941	33010	No_or_no_constitutive_exon
ATATCTAACGGGTTTTCATTACATGTACGTTTACTGGGATGGTGGTGTAGTT	7373	7507	7557	7505	-1	supercont1.842	BSLG_04870	6646	8282	None	4390	941	33010	No_or_no_constitutive_exon
CATTTTCTGAATTTCTCATTCTATTTTTTATAAACGGTCTGGGTTGATAGGA	1462	4368	4418	4366	-1	supercont1.843	BSLG_04873	1462	8160	None	4390	941	33010	No_or_no_constitutive_exon
TTTTGAGCAGGGTGCTAATGATGATATATTTTGCCGATGGGTGGTGGTAGAA	7240	7435	7190	7242	1	supercont1.847	BSLG_04883	2856	8028	None	4390	941	33010	No_or_no_constitutive_exon
ATTGCCATTGACCATTTATATATATATAATCCCTTGATGGGCGGGATCAGTC	8884	9025	9075	9023	-1	supercont1.849	BSLG_04889	7954	9295	None	4390	941	33010	No_or_no_constitutive_exon
CTCTACACGGGGACATGATAGGCTAATACGGATAAGGGGGGGTTGAAAAGTT	1001	1096	1146	1094	-1	supercont1.852	BSLG_04897	155	1572	None	4390	941	33010	No_or_no_constitutive_exon
ACGTCGCTTTGCTTTTTTTTTTTGGTCTCTTATGGTGGGTGATATGATAGGT	2701	2772	2822	2770	-1	supercont1.864	BSLG_04931	3	3730	None	4390	941	33010	Yes
TTTGCGTTTACTAACCCACTTGATTGTGTGTATGGATTGGGGGGGTATAGTC	9475	9793	9425	9477	1	supercont1.865	BSLG_04936	5258	10057	None	4390	941	33010	No_or_no_constitutive_exon
ATGTATTTGGTTTATCCTACTACGCTTACTGGCATTATTGTGGGGTGTAGAT	9915	10006	9865	9917	1	supercont1.869	BSLG_04951	8052	10455	None	4390	941	33010	No_or_no_constitutive_exon
TATATAATGTTGACATTTTTGACCTCTATCCTACTACTATGGGTATACAGGA	5889	6074	5839	5891	1	supercont1.873	BSLG_04965	4395	8663	None	4390	941	33010	Yes
CATGTTATTGACTGAATCTAATCGGGGGATGACTGTGATGGGGGGATTAGAT	5477	5579	5427	5479	1	supercont1.874	BSLG_04968	3381	5579	None	4390	941	33010	No_or_no_constitutive_exon
CTATTGCATGATAATAGCACATCACCTAACGCATTTATTTAATGGGGTAGCT	7102	7185	7235	7183	-1	supercont1.874	BSLG_04969	5816	10031	None	4390	941	33010	No_or_no_constitutive_exon
CAAATATGGCGATTTGCGGGGGGTTTTGGTTGATTCTGTGGGATCAATAGTT	6738	6963	7013	6961	-1	supercont1.874	BSLG_04969	5816	10031	None	4390	941	33010	No_or_no_constitutive_exon
GCATTTATGTGTATTTAACGCTGAATGTATGTATATGGGGGGGGTTATAGAT	6199	6512	6562	6510	-1	supercont1.874	BSLG_04969	5816	10031	None	4390	941	33010	No_or_no_constitutive_exon
TATATACGCATTCAATGATTTATATTGGTTGGATACTTTGGGAATTATAGAT	5678	6128	6178	6126	-1	supercont1.875	BSLG_04972	5235	8251	None	4390	941	33010	No_or_no_constitutive_exon
AATTGTTTTTTCAACTAACTTGGGAATACACGATACAATGGGCTGGATAGAA	9394	10049	10099	10047	-1	supercont1.875	BSLG_04973	9394	10480	None	4390	941	33010	No_or_no_constitutive_exon
ACTCGTACTTTAATACCACGCTGACTTTCTTTGGCCTCTGGGGGGTCCAGCA	9346	9359	9409	9357	-1	supercont1.876	BSLG_04975	7729	9786	None	4390	941	33010	Yes
CTATGGATATTATTTCTTCACTGGGAATCCCTATTCTACTGGGGGGATAGGA	397	610	347	399	1	supercont1.878	BSLG_04979	25	2084	None	4390	941	33010	No_or_no_constitutive_exon
ATTTTTATTGTGAATCCTGGTTGGGGTTGTTTTGGTGATTTTGTGGGAAGGA	801	933	751	803	1	supercont1.878	BSLG_04979	25	2084	None	4390	941	33010	No_or_no_constitutive_exon
TATTTGCAAGTCGCGTCATTATGAACTAATGAACATCATATGGGTTAAAGGG	8536	8706	8756	8704	-1	supercont1.881	BSLG_04989	6508	10348	None	4390	941	33010	Yes
CTTGAAATGCTCTGGATTCGGCTGTTGTTTTTTTGTGGGGGATCTGAAAGAT	9025	9501	9551	9499	-1	supercont1.882	BSLG_04992	6545	10349	None	4390	941	33010	No_or_no_constitutive_exon
ATACATAAAATCGAAATGAATTTATTCTATGGGTTGAATCGGGTAAAAAGGA	8109	9733	8059	8111	1	supercont1.885	BSLG_04999	6229	9733	None	4390	941	33010	Yes
CACATAATACTGACTTGTATGTATCTTTGCGTTCTTTATGGGGGGTTTAGGG	10005	10381	9955	10007	1	supercont1.886	BSLG_05004	8007	10381	None	4390	941	33010	No_or_no_constitutive_exon
TATCTCCCTACTCTTATATTGATATTCTATTTAATGTAACATGGGGTTAGAT	5277	5461	5227	5279	1	supercont1.889	BSLG_05011	3433	8301	None	4390	941	33010	Yes
GCTCTAGCTTACCATTTGTTCTTTCTGTTTTTTTTTTGGAGGGGATCTAGAA	1212	1351	1401	1349	-1	supercont1.891	BSLG_05015	76	3602	None	4390	941	33010	No_or_no_constitutive_exon
ACTACATTGGTCTGTGCTAAACTGTTCACGTGTATAAATGGGTTCGAAAGGA	516	610	660	608	-1	supercont1.891	BSLG_05015	76	3602	None	4390	941	33010	No_or_no_constitutive_exon
CTTTCTGCTTTGATTGAACATGTATTTACTTTTTATGGACACGGGTGTAGCT	8350	8476	8526	8474	-1	supercont1.891	BSLG_05016	3986	8959	None	4390	941	33010	No_or_no_constitutive_exon
GTATACATTAAACTCATCTTTTGTATGCCATTTTGATTTGATGGGTGTAGAT	4229	6221	4179	4231	1	supercont1.894	BSLG_05026	2818	6221	None	4390	941	33010	No_or_no_constitutive_exon
TTGATTGATTTACTGACACAATTCAAAATGGATGATGATGGGGAGTTTAGGT	849	3705	3755	3703	-1	supercont1.928	BSLG_05113	849	6392	None	4390	941	33010	No_or_no_constitutive_exon
TATATATATATATATCTGTACCTACTGTTACTATGAATTATGGTGGGCAGTA	9648	9772	9598	9650	1	supercont1.930	BSLG_05119	6756	10036	None	4390	941	33010	No_or_no_constitutive_exon
GCATGCTTCTTCATTTTAATATTTTCAATGATGGGCTATGGGAATTATAGTT	7680	7847	7630	7682	1	supercont1.933	BSLG_05129	6111	8655	None	4390	941	33010	No_or_no_constitutive_exon
TTATGACACAATGATTATTGCGTGATGGTGGTGGTGGTGGTGGGGAATAGCT	2326	2496	2276	2328	1	supercont1.934	BSLG_05130	273	2496	None	4390	941	33010	No_or_no_constitutive_exon
ATTAACTCTAATGTCTCTGGTCTCTACCTGTTTTCTTGTGGCGAGGGAAGGC	6271	6447	6497	6445	-1	supercont1.934	BSLG_05131	2886	9993	None	4390	941	33010	Yes
TCTTTGTGCCTAATTATTATTGTCTTTTTTTTGAATTTAAATTGGGGTAGCT	3323	3487	3537	3485	-1	supercont1.942	BSLG_05153	777	5376	None	4390	941	33010	Yes
AGCTGAATCTGTAATTATTCGCTAACAACGGAGGGGAGGGGGATTTGAAGGA	1172	1231	1122	1174	1	supercont1.943	BSLG_05155	35	2158	None	4390	941	33010	No_or_no_constitutive_exon
GACTAATCTAATCTATTCTTGGTATTGGGTGGGGTGGGATGGGAATGTAGGA	6722	6925	6975	6923	-1	supercont1.943	BSLG_05156	2769	8531	None	4390	941	33010	No_or_no_constitutive_exon
ATGCAACTGATCCCTGTCATATTGTGGTCTGCTTGTGTTGGATGGGTTAGTG	6430	6654	6380	6432	1	supercont1.946	BSLG_05167	5862	8867	None	4390	941	33010	No_or_no_constitutive_exon
ACAACATTTACTCTGCATCTCAACTCTGCCAACGATTTGTGGGCATATAGGC	8086	8106	8156	8104	-1	supercont1.952	BSLG_05188	7340	8663	None	4390	941	33010	No_or_no_constitutive_exon
TATGGCTGATCTGTATTGCTGCATCATGAATTTTATCTACTTGGGAATAGCT	948	3853	3903	3851	-1	supercont1.958	BSLG_05201	948	4880	None	4390	941	33010	No_or_no_constitutive_exon
GGGATATATACATTTACGTATATCTTATTTTCTCAACCTTGAGGGTTCAGTC	1072	1185	1235	1183	-1	supercont1.960	BSLG_05205	311	4152	None	4390	941	33010	No_or_no_constitutive_exon
CTCGGGGGTTCTCTCCCTGATTTGTGGTATATATGTGGATGGGATTATAGAC	1796	1978	2028	1976	-1	supercont1.962	BSLG_05211	357	4409	None	4390	941	33010	Yes
TGTAGTTTACTATACACTAATTCATGGTAATGGTATACGATGGGATATAGTT	1165	1288	1115	1167	1	supercont1.975	BSLG_05250	40	2307	None	4390	941	33010	No_or_no_constitutive_exon
AAACCAATCACTACTAACACAAATCGTCATTGTTTCTCGGGGGGTAACAGTA	2998	3516	3566	3514	-1	supercont1.986	BSLG_05280	2998	4507	None	4390	941	33010	No_or_no_constitutive_exon
CTCGAATTTTGGATGTGTGTGTGTGTATTTATATCTTTTGGGGAGTATAGAT	6308	7088	6258	6310	1	supercont1.988	BSLG_05286	0	8177	None	4390	941	33010	Yes
GTTTCTTATTCTTTTTTTTCTTTCCATATTTTATTATTTGGGGAGATTAGGT	7304	8177	7254	7306	1	supercont1.988	BSLG_05286	0	8177	None	4390	941	33010	Yes
TGCTGTGTGCATCTCACTCTACTGATTCATTATCTATTACGGGAAGGTAGGC	728	800	850	798	-1	supercont1.997	BSLG_05316	22	1287	None	4390	941	33010	No_or_no_constitutive_exon
GGAAATAAAATGTTTAATTATCCTACTGTAATACTGGGGGGGGGATATAGGC	7197	7471	7147	7199	1	supercont1.1003	BSLG_05336	4866	8270	None	4390	941	33010	No_or_no_constitutive_exon
ATGACCGGGGGTTCATACTGCTGGACCAACTGATGGATAATGGGTAATAGTT	9197	9317	9147	9199	1	supercont1.1003	BSLG_05337	8826	9317	None	4390	941	33010	No_or_no_constitutive_exon
GTATGTGTGATGACCATTGTGATTCTTTACGTTGGGGGGGGGTATAATAGGA	8435	8631	8681	8629	-1	supercont1.1004	BSLG_05341	8435	9414	None	4390	941	33010	No_or_no_constitutive_exon
TACTATTTTGAGCGCGAATTATTTACTGACTTGAAGCACTCATGGGATAGTT	8518	8591	8468	8520	1	supercont1.1010	BSLG_05357	6243	9417	None	4390	941	33010	No_or_no_constitutive_exon
TTTATATTCTGATATGATATTTGTATATATATATATATGGGGGGAAACAGCA	2291	2414	2241	2293	1	supercont1.1012	BSLG_05361	2056	3191	None	4390	941	33010	No_or_no_constitutive_exon
GCTGTTCCCACATATTGAGCTTCTTCTAACGTATATCGATGGGTTGGTAGAT	4633	4850	4583	4635	1	supercont1.1013	BSLG_05365	3570	6619	None	4390	941	33010	No_or_no_constitutive_exon
AATACATCTGAACTATTGGTGTATTATTTTGGCGGGCTTGGGTTGAATAGAA	2648	3138	3188	3136	-1	supercont1.1026	BSLG_05397	1146	4655	None	4390	941	33010	No_or_no_constitutive_exon
CTCATTTCAATATATATATATATATATATTTCAACCATGGGCAATGGTAGGA	3149	4411	3099	3151	1	supercont1.1029	BSLG_05406	2080	6114	None	4390	941	33010	No_or_no_constitutive_exon
TTGTTGACTTTATTTGAATAACTGGTTTCATCATGTGGGTGGAATTACAGGT	3633	6376	3583	3635	1	supercont1.1030	BSLG_05408	1012	9276	None	4390	941	33010	Yes
CCTAATATAACTTTTTGGTATGCATTTTTCTCTCTCTTTTGAATGGGTAGTC	2707	3169	2657	2709	1	supercont1.1044	BSLG_05445	1238	3641	None	4390	941	33010	Yes
ATGTGTATATGTTTACTAATGCAACACCCTGTTGGTATGTGGGCGAGCAGAA	8754	8823	8873	8821	-1	supercont1.1046	BSLG_05453	7925	9034	None	4390	941	33010	No_or_no_constitutive_exon
ATTTCTGATTTCGTTTTACTTTTGGTGTGTGTGGGGATGGGATGGATTAGGT	884	965	1015	963	-1	supercont1.1051	BSLG_05466	419	4760	None	4390	941	33010	No_or_no_constitutive_exon
CATAACTATTTATTGATTTTTGATGTTTATCTTCTTGGATGGGCAACCAGAG	8055	8224	8005	8057	1	supercont1.1051	BSLG_05468	7431	8884	None	4390	941	33010	No_or_no_constitutive_exon
ACGCCTTTTTTTCCATTTCATGTTTTGGCTTGGCGGGGTTGGTGCGGCAGAT	8052	8820	8002	8054	1	supercont1.1052	BSLG_05472	5713	8820	None	4390	941	33010	No_or_no_constitutive_exon
TTTATGAAACTGTTTCTCATCTTTAAATGCTACTCTATTGGGGGGTATAGAT	2300	2435	2250	2302	1	supercont1.1057	BSLG_05485	519	4102	None	4390	941	33010	No_or_no_constitutive_exon
CTTTCGTGCTTTTTTACAAAAAAATATGTGCCGATGAACATGGGTGGTAGAG	8750	9065	8700	8752	1	supercont1.1060	BSLG_05498	6192	9065	None	4390	941	33010	Yes
GGATACACAACGCTAATATTCTCTTGTTTTGAAACTTGAATGGGAAACAGGA	3206	3739	3789	3737	-1	supercont1.1063	BSLG_05506	3206	5381	None	4390	941	33010	No_or_no_constitutive_exon
CAGGCATTATATATCTAGCCGATTTTAATCATTAATACTTGGGTATATAGGT	1339	1540	1590	1538	-1	supercont1.1065	BSLG_05513	342	3139	None	4390	941	33010	No_or_no_constitutive_exon
TTAATCGACTTGGTTGTCTATGTGGTCGTTCTTTGGAAATGGGGTCACAGGC	4388	4478	4338	4390	1	supercont1.1068	BSLG_05522	1766	5253	None	4390	941	33010	No_or_no_constitutive_exon
TATTCTTGTATCACTTGGGCTACATTTGATGGATCTTGGATACGGGATAGTT	566	611	516	568	1	supercont1.1074	BSLG_05540	2	3336	None	4390	941	33010	No_or_no_constitutive_exon
TATTTATTTACGTTATTTTTTTTGGCTTTTGGATTGCTGGGGGTATGTAGAT	770	886	720	772	1	supercont1.1074	BSLG_05540	2	3336	None	4390	941	33010	No_or_no_constitutive_exon
ACCATTGCATGCTATCAATCTCCTGGTGGTGGTGGTGGGGGTAAAAACAGCC	4846	4901	4951	4899	-1	supercont1.1076	BSLG_05547	4120	5981	None	4390	941	33010	No_or_no_constitutive_exon
TGGCGTGTGTTAATACCAGGCACTGTTACTAACTCTATCAATGGGTATAGCT	6616	6912	6566	6618	1	supercont1.1079	BSLG_05555	2031	8923	None	4390	941	33010	No_or_no_constitutive_exon
GTGTTTTTTTTTGGCCTTGTGGAATGTGTATGGTGTGGTGGGAGATATAGGG	7445	7511	7561	7509	-1	supercont1.1082	BSLG_05563	5610	8834	None	4390	941	33010	Yes
TACGTTGACGTGACTGTGATTGTTTTGATATATTTGGTGGGGAAACACAGTA	8223	8334	8173	8225	1	supercont1.1089	BSLG_05582	1460	8796	None	4390	941	33010	No_or_no_constitutive_exon
CGTAATAACATCTATGCACAACTCTGTATGATTGGGTTTGGGGATGGCAGAG	3249	3654	3704	3652	-1	supercont1.1091	BSLG_05587	3249	7163	None	4390	941	33010	No_or_no_constitutive_exon
ATATGGGATGATGACACGTTGCTAACAGTGACGGATGGAGGGATGTATAGCT	3212	3412	3162	3214	1	supercont1.1100	BSLG_05612	962	6131	None	4390	941	33010	No_or_no_constitutive_exon
AATCTAACTATATGGTTATATCGCTATTCTTTTTTTGGGGGGGACTAAAGGT	925	1531	875	927	1	supercont1.1101	BSLG_05614	0	1531	None	4390	941	33010	No_or_no_constitutive_exon
GTGCACTTTCCCCCCTTTGGTGATTTTGGGTTATGTGCTGGGGATAATAGCT	6730	7671	7721	7669	-1	supercont1.1104	BSLG_05626	6730	8719	None	4390	941	33010	No_or_no_constitutive_exon
CGTCGTTGCGGGAATGTGTGGCGGGTTTTTATACTCTTTGGGGGGGATAGAC	6185	7164	6135	6187	1	supercont1.1107	BSLG_05633	2916	8019	None	4390	941	33010	No_or_no_constitutive_exon
GGCAGTGTGAATTTTATTCTTTAGACACTAATCTTTTTTGGATGGGACAGAA	6550	6713	6763	6711	-1	supercont1.1110	BSLG_05641	5640	8156	None	4390	941	33010	No_or_no_constitutive_exon
CTTTCTATTTCCCTTGTTTTCTCAATACTATGGACGGATTGGGTATACAGGC	5246	5828	5878	5826	-1	supercont1.1112	BSLG_05646	160	6608	None	4390	941	33010	No_or_no_constitutive_exon
AGCAATGATTAACTAATTGGTATGGTGTGTATATGTATGGGGGGATTTAGGC	1929	2060	2110	2058	-1	supercont1.1113	BSLG_05648	263	3346	None	4390	941	33010	Yes
TATGTATGGGATTCATCCACATTTGGATGTGTGATATGGATGGGGGTTAGCT	1645	1783	1595	1647	1	supercont1.1114	BSLG_05650	903	4292	None	4390	941	33010	No_or_no_constitutive_exon
CCACTTTCAGTCTTTCTAGATATACTTAAATGGTATTTGGGGGGGGATAGGT	1594	1825	1544	1596	1	supercont1.1115	BSLG_05653	89	5919	None	4390	941	33010	Yes
GGGCATGTGGATTTCCATCTAACTTTTTTTCCTCAACTGGGTGATGGTAGAT	4943	5482	5532	5480	-1	supercont1.1118	BSLG_05664	513	7698	None	4390	941	33010	No_or_no_constitutive_exon
ATCACCTGTACTGACATGATGGTATTGTGATGTGTAATGGCGGGTGGTAGGC	581	689	739	687	-1	supercont1.1127	BSLG_05685	581	2663	None	4390	941	33010	No_or_no_constitutive_exon
TGGGGTTCTATGGAATTGTATTCTAACACATTTTTCTTCTTGGGTAAAAGGT	5091	5320	5370	5318	-1	supercont1.1133	BSLG_05701	4800	7905	None	4390	941	33010	No_or_no_constitutive_exon
CATTTTTTGTTATCTTTATTATGTTTTCAATATTGATTATGGGGGTTCAGGA	2153	2254	2304	2252	-1	supercont1.1137	BSLG_05711	759	3489	None	4390	941	33010	No_or_no_constitutive_exon
AAGTCATTTATATATGCATTGGTATTGGTATTGGGGTGGGGGTAGAATAGAT	4772	5043	5093	5041	-1	supercont1.1137	BSLG_05712	3812	6557	None	4390	941	33010	No_or_no_constitutive_exon
TCATGAATGTCAATATTGATATGTCCAACTTTTTTTTTGGGGGGGTCCAGAT	2052	2279	2329	2277	-1	supercont1.1150	BSLG_05743	528	4632	None	4390	941	33010	Yes
TAACAAAAAAAAAACAATGTGCCCATTTTTTTATTTTTCGGGTGGTATAGAG	1882	2065	1832	1884	1	supercont1.1154	BSLG_05753	87	3226	None	4390	941	33010	No_or_no_constitutive_exon
CATTGCAAACTGGTTCTTGGCTCGATTTGATTGCTGGGGGTATAAAACAGCG	3916	4001	3866	3918	1	supercont1.1155	BSLG_05756	3004	4866	None	4390	941	33010	No_or_no_constitutive_exon
AACCGCTGACTAACAATTAATGCATTTCCAATCTACTACCGGGTGAATAGAT	1225	1990	2040	1988	-1	supercont1.1159	BSLG_05767	556	2849	None	4390	941	33010	No_or_no_constitutive_exon
GGAGGTTGACTACATTACACGAGCTAACTGTGACTGCTGTGGGATAATAGAG	3560	3671	3721	3669	-1	supercont1.1170	BSLG_05798	1735	5132	None	4390	941	33010	Yes
TGGGATGCCGTTGGGCTTGATCTATTCTGGGCTGGGGGGGGGGGGTTCAGTT	6600	6648	6550	6602	1	supercont1.1174	BSLG_05811	3412	8198	None	4390	941	33010	Yes
TTATTATTATTATTGTTTTTGTTTTTGTACCTTGTGTACTATGGGGATAGAC	3832	4270	3782	3834	1	supercont1.1180	BSLG_05826	1732	4270	None	4390	941	33010	No_or_no_constitutive_exon
TAACCCTATGCATCACTTGTGTATGAAATTCTGCTAATTGGGCACTAAAGCA	7586	8109	7536	7588	1	supercont1.1182	BSLG_05831	6090	8109	None	4390	941	33010	No_or_no_constitutive_exon
ATGATAATATGATATGATACAATTGTTTGTATTGGGGGGGAGGGATCCAGGA	7600	7706	7756	7704	-1	supercont1.1186	BSLG_05843	7340	8123	None	4390	941	33010	No_or_no_constitutive_exon
GGTCATGGGTGTTTACGGGGGGTTGTCGTGTTGGTGGGATGGTGTTAAAGTC	5864	6675	5814	5866	1	supercont1.1187	BSLG_05844	163	6675	None	4390	941	33010	No_or_no_constitutive_exon
TATAGTGTGATGTGATATTGTAGATCTAATCATTTGGGCTGCAAATGTAGAC	56	233	283	231	-1	supercont1.1213	BSLG_05910	56	1078	None	4390	941	33010	No_or_no_constitutive_exon
TCTTTATTTGTCATATATTATCTTTATTTTTTTTGGGGGGGGGTATATAGAA	3729	3871	3679	3731	1	supercont1.1219	BSLG_05930	485	7217	None	4390	941	33010	No_or_no_constitutive_exon
TTACGAAATGTGCGTGTGTGTGTGTGTGTTTTTTTGAGTTGGGTAATCAGTC	2922	3034	2872	2924	1	supercont1.1224	BSLG_05941	1371	3569	None	4390	941	33010	No_or_no_constitutive_exon
CCTCTTTTTTTTTTTGTACTACGACTTAATGTTTTTATTTGGGTTGATAGTT	2539	2636	2489	2541	1	supercont1.1226	BSLG_05947	258	4118	None	4390	941	33010	Yes
TTGTGTCTGTATTGGTCGTGGAATTGGAATGCGCGCGGGGGGGGTTGTAGAA	4851	4944	4801	4853	1	supercont1.1236	BSLG_05973	3184	7153	None	4390	941	33010	No_or_no_constitutive_exon
TAACAGGATTGGTAAATATGTCGGCTGTGATTTGGTGGGTGGATATACAGGC	5802	5931	5752	5804	1	supercont1.1236	BSLG_05973	3184	7153	None	4390	941	33010	No_or_no_constitutive_exon
CGGTGGTGTTTTTTTATGGTGATGATGCGGCGGCGATTTATGGGAAATAGGG	6225	7153	6175	6227	1	supercont1.1236	BSLG_05973	3184	7153	None	4390	941	33010	No_or_no_constitutive_exon
TTTCGTTTTTGTTGAGTTTCTTACTCACATAGATATTGGGGAGGATCTAGCG	2068	2102	2018	2070	1	supercont1.1237	BSLG_05974	195	3916	None	4390	941	33010	No_or_no_constitutive_exon
CACTTACACTCAACATTCCGATATTTTTTTTTGGGGGGGGGGGGTGGCAGGT	6742	6939	6692	6744	1	supercont1.1248	BSLG_06002	4627	7648	None	4390	941	33010	Yes
TCATTTTTTTGAATTGGCTTACCCATGCTATTGGTTACGGGATGGATTAGGT	3213	3313	3163	3215	1	supercont1.1252	BSLG_06013	1563	7726	None	4390	941	33010	No_or_no_constitutive_exon
TGGTTATGACTTAATTTTTCATGCATGGATGGGCGATGGTGGGTATACAGGC	3050	3414	3464	3412	-1	supercont1.1257	BSLG_06027	3050	7631	None	4390	941	33010	No_or_no_constitutive_exon
CGGACGGGACTCTACATGATCGGAACTATCTCGGGCGGCGGGGGTGATAGGC	1496	2139	2189	2137	-1	supercont1.1269	BSLG_06055	1496	3239	None	4390	941	33010	No_or_no_constitutive_exon
AGCATGTATTATTTAAAACTGACTCTTGGCATTTTTTTGGGGGTATACAGAG	721	1228	671	723	1	supercont1.1276	BSLG_06071	0	3434	None	4390	941	33010	No_or_no_constitutive_exon
AGTTGATATCCTGGAATTCTATTCTATTGTCCACCGTGGTGGGTAACTAGGA	4115	4290	4065	4117	1	supercont1.1279	BSLG_06080	1741	6132	None	4390	941	33010	Yes
TAGAAATAGTTTGGACCATTACTGATTGAGTATATGATTGGGGAAAACAGAT	2079	2324	2029	2081	1	supercont1.1280	BSLG_06081	8	3107	None	4390	941	33010	Yes
CTCTCTACACTCCTGATTTACTTGATGGCATGTGTTTCTATGGGATATAGAT	5952	6164	6214	6162	-1	supercont1.1285	BSLG_06092	5952	7519	None	4390	941	33010	No_or_no_constitutive_exon
GTTATTCGATATTTAACCTCGCCTGAATTTTATTTGGGAAAATAAAATAGTC	4972	5090	5140	5088	-1	supercont1.1292	BSLG_06107	1452	5679	None	4390	941	33010	Yes
TTCTGTCCCCTTTCCTGACTACTACTCCCCTTCCAACTTGGGGGTACAAGTC	6456	6701	6751	6699	-1	supercont1.1296	BSLG_06116	6082	7383	None	4390	941	33010	No_or_no_constitutive_exon
CGCTCGCTAACCTCAACCATCACTCCTGCTATATCGTCTGGGGGAGGAAGTG	4387	5456	5506	5454	-1	supercont1.1312	BSLG_06150	4387	7240	None	4390	941	33010	No_or_no_constitutive_exon
ATTCCTATCTGTGACTCTTTTGATTTGTTTTATGCGGGGTGGGGTTTAAGGC	3205	3354	3404	3352	-1	supercont1.1313	BSLG_06152	1538	3935	None	4390	941	33010	No_or_no_constitutive_exon
TATGTAAGGGGGTACAACTCACTAATATTGTATATTTTATGGGAATATAGTC	5218	5451	5501	5449	-1	supercont1.1317	BSLG_06164	5218	6987	None	4390	941	33010	No_or_no_constitutive_exon
GGCGAGATCTTCTTTATCTGATGAGTTGATATTTTGTTTTGGGAGTACAGAT	1738	1800	1688	1740	1	supercont1.1321	BSLG_06174	24	6650	None	4390	941	33010	Yes
ATGATCGTTGAGCTGACTTATAGTTGATACTTTTTTTTTCGGGGTAAAAGAT	4382	4490	4540	4488	-1	supercont1.1333	BSLG_06206	2819	5706	None	4390	941	33010	No_or_no_constitutive_exon
AATTGTTTTTTCAACTAACTTGGGAATACACGATACAATGGGCTGGATAGAA	993	1648	1698	1646	-1	supercont1.1340	BSLG_06224	993	5577	None	4390	941	33010	No_or_no_constitutive_exon
CTACTGTATATGTTGCCCACGTCTGTACTGCCCAAATACTGGGTCTAAAGGG	4945	5012	4895	4947	1	supercont1.1341	BSLG_06226	4126	6875	None	4390	941	33010	No_or_no_constitutive_exon
ACCTACGATTTATTGCATGGATATTATTATTATTATTATTTGGGGGTTAGGC	1713	1971	1663	1715	1	supercont1.1351	BSLG_06242	160	5583	None	4390	941	33010	No_or_no_constitutive_exon
GCCGTTGATTGGAATCATGCCATGACCCTATGCGGTGGGAGGCAACATAGTA	3738	4360	3688	3740	1	supercont1.1351	BSLG_06242	160	5583	None	4390	941	33010	No_or_no_constitutive_exon
TAAATTCTGACGTAGTAGTATTGTGAATCGATAATATGAGGGGAGTTTAGCT	6698	6886	6648	6700	1	supercont1.1351	BSLG_06243	5742	7132	None	4390	941	33010	No_or_no_constitutive_exon
ATTCATTGTTGACTTTCTGAAGTTTTTGTTCTGAACTGTGAGGGGTTTAGTT	5149	5277	5099	5151	1	supercont1.1363	BSLG_06279	3341	5771	None	4390	941	33010	No_or_no_constitutive_exon
CTCACCCTAATACCCTGCGATTCGTCTCTTCTGACTGTGGGGATGCATAGAC	393	452	343	395	1	supercont1.1368	BSLG_06290	0	2028	None	4390	941	33010	Yes
TTTTCTGATTTAACATGTCATGTTTATATTTAATTATTTGTGGGTAAAAGGT	1914	5050	1864	1916	1	supercont1.1369	BSLG_06293	0	5050	None	4390	941	33010	No_or_no_constitutive_exon
GCCGTCTAAACACTATTACGAATCCCATCTCTGGTCTATGGGCGGGTTAGTT	3865	4034	3815	3867	1	supercont1.1372	BSLG_06300	3496	6979	None	4390	941	33010	No_or_no_constitutive_exon
TCAAACCCATTTGTTGTTTAATATATATATATACGGGAATGTGGGATTAGGT	4713	4765	4663	4715	1	supercont1.1374	BSLG_06305	2658	6466	None	4390	941	33010	No_or_no_constitutive_exon
AATAATTTGATGGGACTTTAATATATATATATTATTGGGGGGAAAAATAGGA	5315	5371	5265	5317	1	supercont1.1377	BSLG_06311	2439	7049	None	4390	941	33010	No_or_no_constitutive_exon
TTGTGTGTGTGTGTGTGTGTGTGTGTTCGATTGGGGGATTGGGCATATAGGA	1390	2971	1340	1392	1	supercont1.1380	BSLG_06316	0	3398	None	4390	941	33010	No_or_no_constitutive_exon
CACAACAAACTCTGCTTTTCACATATGAATGGGGTGATGGGGAATGATAGAA	4404	4690	4354	4406	1	supercont1.1394	BSLG_06345	3604	6953	None	4390	941	33010	No_or_no_constitutive_exon
TGACATGCTTATTTACTTGTTTGTTCTTGAATGGGTGTGGGTGTGGATAGGT	641	981	591	643	1	supercont1.1406	BSLG_06372	3	2674	None	4390	941	33010	Yes
TTGACAATGAGTATCATTTCACTGTGATTGGTGGGTGTTGGGAAATGTAGAT	1094	2606	2656	2604	-1	supercont1.1409	BSLG_06378	386	6887	None	4390	941	33010	No_or_no_constitutive_exon
TATCTGGAATTGACTTTGGTTACGCTGTGGAACTATTTGGGGGGATATAGCC	1291	1437	1487	1435	-1	supercont1.1412	BSLG_06384	0	2377	None	4390	941	33010	No_or_no_constitutive_exon
TATTTTGGTAATGATGTCTTTTGCACGTACTGTTTTTTGGGGATGTGTAGGC	1570	1743	1793	1741	-1	supercont1.1415	BSLG_06392	19	2900	None	4390	941	33010	Yes
TTGAGCTGACTTTTGATTGGGTCTTTTGGAATTGAAATCTTGGGATATAGGT	4042	4123	3992	4044	1	supercont1.1420	BSLG_06402	2889	4123	None	4390	941	33010	No_or_no_constitutive_exon
ACATCACTAATCTCGCCTCAAAAACGTTTATCCTATTTTGGGTGTAATAGCA	3598	3775	3825	3773	-1	supercont1.1432	BSLG_06424	730	4988	None	4390	941	33010	No_or_no_constitutive_exon
CGTGTGTGTGTACATATATATATATACTTTTTTTTGGGGGGGGTGTATAGTG	4466	6197	4416	4468	1	supercont1.1437	BSLG_06436	178	6551	None	4390	941	33010	No_or_no_constitutive_exon
TCTCTCTTTTTTTTTGTGGTGGTGGTGGTGGTGGTGGGGGTGATAAATAGTT	1834	2181	2231	2179	-1	supercont1.1438	BSLG_06438	1408	6747	None	4390	941	33010	No_or_no_constitutive_exon
CTCCTTTTGGCGAATTCATGTCTGCGCATTTATGGGTATGTGGGTGATAGAC	2370	2433	2483	2431	-1	supercont1.1457	BSLG_06478	1404	4390	None	4390	941	33010	No_or_no_constitutive_exon
CCATTGAAATCACTTGGATAACCTATTTGTATACTTGTTGGGACGTCAAGGG	5723	6021	5673	5725	1	supercont1.1457	BSLG_06479	4448	6021	None	4390	941	33010	No_or_no_constitutive_exon
CTGATATTCCTTTTTTTAATTGATGCTGATGTTTCTTTGGGGGGAGATAGGA	3008	3089	2958	3010	1	supercont1.1464	BSLG_06491	434	4842	None	4390	941	33010	No_or_no_constitutive_exon
GGCTTAACCGCTTTTTATCTTTTTTAAAATTCTGATCTACTGGGGAATAGAA	3659	3780	3609	3661	1	supercont1.1469	BSLG_06505	6	4384	None	4390	941	33010	No_or_no_constitutive_exon
TGGGATGATCCCCATTTCCTCCCATGTCAACCACCTAACGCTGAGGGTAGAT	5168	5339	5118	5170	1	supercont1.1474	BSLG_06517	4335	6515	None	4390	941	33010	Yes
CTGTTCTGCTGAACTTTGTCATATGGCCAATGACTACCGGGAAAAAAAAGTA	2982	3009	3059	3007	-1	supercont1.1479	BSLG_06525	52	4571	None	4390	941	33010	No_or_no_constitutive_exon
CTTACAGCTGGATGTTTTTTTTAAATTCTAATTCATTGGCGGGAACTCAGGT	4002	4086	4136	4084	-1	supercont1.1497	BSLG_06568	1541	6524	None	4390	941	33010	No_or_no_constitutive_exon
GTTATATACCATTATGATGCTAATGTAAAGTGGGTGGGTTTAATTGGAAGAC	1859	2012	2062	2010	-1	supercont1.1500	BSLG_06573	0	3243	None	4390	941	33010	No_or_no_constitutive_exon
CCCTCCTTTTTCTTTTCTTTCCCCCCCCCCGTGCATCAATGGGAGGGTAGAT	302	1410	1460	1408	-1	supercont1.1504	BSLG_06580	302	2585	None	4390	941	33010	No_or_no_constitutive_exon
ATATCTTTTTTTTTCTTCTTCTTCTTATCATCATTGGGGGGTTGATAAAGGG	4949	5368	4899	4951	1	supercont1.1504	BSLG_06581	3343	5368	None	4390	941	33010	No_or_no_constitutive_exon
CTTTCTGTCTTATTTTAATTTAATTTTTTATACCTTTTCTGGGTCGCAAGGT	1250	1340	1200	1252	1	supercont1.1518	BSLG_06609	355	2438	None	4390	941	33010	No_or_no_constitutive_exon
CTTGAACGCGTTTTATTCGTTGTATGCATGTGGTGGGGGCGGGGGTACAGTA	5179	5586	5636	5584	-1	supercont1.1530	BSLG_06638	3240	6115	None	4390	941	33010	No_or_no_constitutive_exon
TAATTATGGGCATTTGATGAAATTCTAATATTGGGGGTGGGGATGAATAGAT	1365	1690	1315	1367	1	supercont1.1546	BSLG_06665	124	2271	None	4390	941	33010	No_or_no_constitutive_exon
CCACCTGGATTTCTGTTTTGTTTTGTTTTTTTGGGGGGAGGGGCATGCAGCT	1828	1889	1778	1830	1	supercont1.1577	BSLG_06723	0	2575	None	4390	941	33010	No_or_no_constitutive_exon
AGCTTACCATTTGTTCTTTTTTTTTGGTTTCTTTTGGGGAGGGGATCTAGAA	5309	5448	5498	5446	-1	supercont1.1582	BSLG_06733	4190	6055	None	4390	941	33010	Yes
ACTACATTGGTCTATACTAAACTATTCATGTGTATAAATGGGTTCGAAAGGA	4613	4707	4757	4705	-1	supercont1.1582	BSLG_06733	4190	6055	None	4390	941	33010	Yes
AGAAAAAAGCCAAACTCACATATACAACACATATTGTGTTTGGGAGATAGCT	5167	5198	5248	5196	-1	supercont1.1584	BSLG_06737	3140	6026	None	4390	941	33010	Yes
GGGGCTGAATGTGTACATTGCTGATCATTTTGGAATGATGGTGGGCACAGGT	4716	4837	4666	4718	1	supercont1.1589	BSLG_06745	754	6097	None	4390	941	33010	No_or_no_constitutive_exon
GACTAATAATGATGGGCATTTGATGAAATTTTAATATTGGGGGTGAATAGAT	5938	6097	5888	5940	1	supercont1.1589	BSLG_06745	754	6097	None	4390	941	33010	No_or_no_constitutive_exon
TATTGGGCTCTTTTGCTATGATTGTATTATGGCATGGTGGATGGGAGTAGTG	4688	4813	4863	4811	-1	supercont1.1590	BSLG_06748	4083	5658	None	4390	941	33010	No_or_no_constitutive_exon
TTGGGGCGTTGTATATTTCTTTTTTACAATTAATATTCTACGGGGTATAGTG	2484	4207	4257	4205	-1	supercont1.1595	BSLG_06756	2484	5127	None	4390	941	33010	No_or_no_constitutive_exon
ACTTGTGACTGTGATTATGGGTGGTTTTCGTTTGGCATGGGAGGGTGTAGAA	4425	4513	4375	4427	1	supercont1.1596	BSLG_06758	3210	5835	None	4390	941	33010	No_or_no_constitutive_exon
TTTTCTAATCCGTGTATATTTAAACAATATGTTTTTGGGGGGTTTAAAAGGA	5489	5546	5439	5491	1	supercont1.1596	BSLG_06758	3210	5835	None	4390	941	33010	No_or_no_constitutive_exon
TGCATAGTCTAGTCACTCACTCTATGAACGTCTTGTGGGAATGGGTGTAGGG	5452	5607	5657	5605	-1	supercont1.1602	BSLG_06772	2524	6049	None	4390	941	33010	Yes
TGCTGACCATGGTTTTACTATGTATTTCTGTTCTCTTTTCGGGTTGGAAGTG	2380	2481	2330	2382	1	supercont1.1611	BSLG_06785	1281	4468	None	4390	941	33010	No_or_no_constitutive_exon
AACATGGATCTAATCATACGCATTTTTATAACTCTTTATGGGATAAATAGCG	834	913	963	911	-1	supercont1.1612	BSLG_06786	316	2410	None	4390	941	33010	No_or_no_constitutive_exon
TACTTTTTGGTTTTTGCTGCATGCTTTATGCTGGGGGGGGGGTATGACAGAC	4994	5160	5210	5158	-1	supercont1.1612	BSLG_06787	3592	5998	None	4390	941	33010	No_or_no_constitutive_exon
ACTCTTTTGGACTGTCTTTTTCATATATGTATATCGTGCGGGGGTACCAGCC	3090	3261	3311	3259	-1	supercont1.1635	BSLG_06828	52	4566	None	4390	941	33010	No_or_no_constitutive_exon
ATGCTTTGACATTCCTCTTTTTTTTTTAAAAAAAATGGGTGATGTGATAGGC	2062	2377	2427	2375	-1	supercont1.1635	BSLG_06828	52	4566	None	4390	941	33010	No_or_no_constitutive_exon
GTATTCATATCACACTCTAATTTGGTGCTCATGCCATGCGGGTGGATTAGCC	1189	1527	1139	1191	1	supercont1.1637	BSLG_06832	495	5518	None	4390	941	33010	No_or_no_constitutive_exon
TATACTCAATCTTGGTTAATACTCCACCCTCACAATATGGGTGGAATTAGAA	4340	4637	4290	4342	1	supercont1.1637	BSLG_06832	495	5518	None	4390	941	33010	No_or_no_constitutive_exon
ATGATAATATGATATGATACAATTGTTTGTATTGGGGGGGAGGGATCCAGGA	5202	5308	5152	5204	1	supercont1.1637	BSLG_06832	495	5518	None	4390	941	33010	No_or_no_constitutive_exon
TATATGTAAAATGGTCTGTTTGATTTTTTTTGGGGGGTGGGGATGAATAGGG	622	742	792	740	-1	supercont1.1650	BSLG_06848	46	2540	None	4390	941	33010	No_or_no_constitutive_exon
GTAACATGTATCTACATATGGAATTCATGCGTGGGGCTCGGGATCAACAGAA	3135	3412	3085	3137	1	supercont1.1652	BSLG_06853	2229	4492	None	4390	941	33010	No_or_no_constitutive_exon
AATATGTTTTTGGAATTGGTGGGGTCTATATCCTGTTGCTATGGGATTAGAT	1047	1217	997	1049	1	supercont1.1656	BSLG_06861	346	1217	None	4390	941	33010	No_or_no_constitutive_exon
TCTGATTTTACACCTTTGTCATTGTGGTCATCAAACGTTTTGGGGAATAGCT	3886	3969	4019	3967	-1	supercont1.1658	BSLG_06866	1116	4809	None	4390	941	33010	No_or_no_constitutive_exon
CGATCATCACTGTTTACTCCAACTGCTCTGTTCCTACTACTGGGGAGTAGTT	1209	1538	1159	1211	1	supercont1.1670	BSLG_06887	537	4908	None	4390	941	33010	No_or_no_constitutive_exon
TTCATTTGTTACTGTGTGCTTGGCTTTGTATTTTTCTTTATTGAGGGAAGTG	915	1112	865	917	1	supercont1.1676	BSLG_06896	0	2690	None	4390	941	33010	No_or_no_constitutive_exon
TGCATAGTCTAGTCACTCACTCTATGAACGTCTTGTGGGAATGGGTGTAGGG	4421	4576	4371	4423	1	supercont1.1677	BSLG_06899	3618	5754	None	4390	941	33010	Yes
ACTTTGCATACATTTATTCATATTTGTTATTATACCTATGGGGAGAATAGCC	1486	2887	2937	2885	-1	supercont1.1680	BSLG_06902	1486	5705	None	4390	941	33010	No_or_no_constitutive_exon
ACGCTTTTTTTTTGTTGGGTTGTGTGGTTTCTCTGGGGATGGTGGGTTAGGT	1026	1154	976	1028	1	supercont1.1681	BSLG_06903	189	3133	None	4390	941	33010	Yes
ATATGCAATTCTGGGATCGTGTATGTATTTGTGTGGATGTGGGACCAAAGCG	2665	2753	2615	2667	1	supercont1.1691	BSLG_06918	73	2753	None	4390	941	33010	No_or_no_constitutive_exon
TACTAAGACTATATGATAATACTATTTATACTGTTGTGTATGGGGATCAGTT	2157	2336	2386	2334	-1	supercont1.1692	BSLG_06920	85	4103	None	4390	941	33010	No_or_no_constitutive_exon
GGATTTGAGTTTGTTGACCATATTAAACTATGATCTGGAGGGAATTGTAGGA	2790	2876	2740	2792	1	supercont1.1697	BSLG_06929	1491	5304	None	4390	941	33010	Yes
TATCAAAGTTGAACTTTTCTTAACACAATCATTGGGTGGGTGGGGGTTAGGT	2529	2666	2479	2531	1	supercont1.1710	BSLG_06954	637	5597	None	4390	941	33010	Yes
TTCGTTGAATGTGCTCTTATACTGTGGAATTGGGGGGGTGGCTAAAATAGAT	1297	1437	1247	1299	1	supercont1.1742	BSLG_07009	533	2229	None	4390	941	33010	No_or_no_constitutive_exon
AGTAATAATTGGGTGTGTGTGTGGCATCCTTGTGTATGGGGAATGGATAGTA	4072	4198	4022	4074	1	supercont1.1747	BSLG_07021	3414	4198	None	4390	941	33010	No_or_no_constitutive_exon
AACCATATATATATATATATTCTCTTGTTCTATTCAATTTGGGTTGGTAGTT	2451	2851	2401	2453	1	supercont1.1762	BSLG_07046	2247	4157	None	4390	941	33010	No_or_no_constitutive_exon
GGCATATGATATGGAATCTTTAATGCTGATCTGTGGGGGGGGGTACACAGAA	1073	1362	1412	1360	-1	supercont1.1773	BSLG_07067	411	4547	None	4390	941	33010	No_or_no_constitutive_exon
ATATTCTCTCTTTTTCCCCCCTTTTCTACCTGGTATTTGGGCGATAACAGAT	2459	3422	2409	2461	1	supercont1.1780	BSLG_07075	0	4667	None	4390	941	33010	No_or_no_constitutive_exon
CAATATTTGTATCTGAAACTGATGAATATGTTTTCTTGGGGGTTTAAAAGCA	2260	2510	2210	2262	1	supercont1.1791	BSLG_07095	0	3539	None	4390	941	33010	No_or_no_constitutive_exon
GACTGGTCATTTGTATTATTGTGGCGGTTTGTTTATTTTTGGGGGTACAGCT	3376	3605	3326	3378	1	supercont1.1792	BSLG_07097	1362	3605	None	4390	941	33010	No_or_no_constitutive_exon
ATATATAACTGTCTATGTTGACAATTGCTTTTACATTGGGTGGAATACAGCT	2672	3788	3838	3786	-1	supercont1.1807	BSLG_07123	2672	5183	None	4390	941	33010	No_or_no_constitutive_exon
TTTAAATACTTGTGACTTATAACCCATTCTGTAACTTTGAATCTGGGAAGGA	2490	2705	2755	2703	-1	supercont1.1808	BSLG_07124	22	5169	None	4390	941	33010	Yes
TATTGGACTTTGGATGATGGGGATTTTTCCCTATATGATAACATGGGTAGAT	1655	1834	1884	1832	-1	supercont1.1808	BSLG_07124	22	5169	None	4390	941	33010	Yes
ACGATTCTATTTTATATCCTGATGCTCTTCTATTATGGGATGGGTGATAGTG	1913	2132	1863	1915	1	supercont1.1809	BSLG_07126	1255	2132	None	4390	941	33010	No_or_no_constitutive_exon
TTCTGCTAATTTATCATTATTATTTTGGGTTTCTGTTGATGGGGCGATAGCT	1469	1641	1691	1639	-1	supercont1.1812	BSLG_07131	0	4781	None	4390	941	33010	No_or_no_constitutive_exon
ACTATGCTTGGGTAGGCTGGACTTTCTAATCTACGCTTTGATGGGACTAGGC	813	1401	1451	1399	-1	supercont1.1822	BSLG_07146	813	4997	None	4390	941	33010	No_or_no_constitutive_exon
TATGTTGTTGTTTCCCCATGAATACATCTAAAAAAATTGGCGGGCGATAGCA	1082	1375	1425	1373	-1	supercont1.1835	BSLG_07167	0	4793	None	4390	941	33010	No_or_no_constitutive_exon
TTGTGTGTGTATATATATGTATGTATGTATGTATGTATGTGGGGATCTAGCC	3426	3798	3376	3428	1	supercont1.1842	BSLG_07181	1940	4603	None	4390	941	33010	Yes
GACAACCTCTTCATCCTACCCCCCTCTCCGCATTTGGGAAAATATAAAAGTT	1925	4119	4169	4117	-1	supercont1.1848	BSLG_07194	1925	5086	None	4390	941	33010	No_or_no_constitutive_exon
TACATGTGTACGTATCTATACTATTATCATCTTTTATGGGAAAGATACAGGT	1134	1218	1084	1136	1	supercont1.1897	BSLG_07280	90	4940	None	4390	941	33010	Yes
ATAATAACAAATAATAATAACTAATTCTGTGTTGGGATGGGGGGGATTAGTA	0	1745	1795	1743	-1	supercont1.1898	BSLG_07281	0	4907	None	4390	941	33010	No_or_no_constitutive_exon
AACCATGATTCTGTTTTTCCGTCTATATTGACTTTGTGGGGGGAGGACAGAT	1367	1567	1617	1565	-1	supercont1.1899	BSLG_07283	1367	3059	None	4390	941	33010	No_or_no_constitutive_exon
AATGCATGTGATTCTCACTATTTGTTCTTTTTTTTTGCGGGTGTGATAAGAA	0	299	349	297	-1	supercont1.1903	BSLG_07291	0	1882	None	4390	941	33010	No_or_no_constitutive_exon
CTTTCGTGCTTTTTTACAAAAAAATATGTGCCGATGAACATGGGTGGTAGAG	3139	3542	3592	3540	-1	supercont1.1913	BSLG_07311	655	4892	None	4390	941	33010	Yes
GTATTGTTGTTGTTGGTGTTTTTCTTCTTCTTTGGATCTGGGACGATTAGTA	3043	3753	2993	3045	1	supercont1.1927	BSLG_07328	1083	3753	None	4390	941	33010	Yes
TGTATTATATACTTATCACTATGTCTTTTATGAACGGAATGGGAGTACAGAG	3512	3683	3462	3514	1	supercont1.1926	BSLG_07326	1819	4807	None	4390	941	33010	No_or_no_constitutive_exon
ATATATATATTGAAGTGTATTCTCACCCAACAGTGGTTTGGGTGGCATAGGT	1265	1478	1215	1267	1	supercont1.1936	BSLG_07342	279	1990	None	4390	941	33010	Yes
TGTATATTTCTTTTGTATGCGGTATGCATAACGCTATTTGGGGAGTGTAGAT	887	1089	837	889	1	supercont1.1941	BSLG_07352	7	1482	None	4390	941	33010	No_or_no_constitutive_exon
TTCTGGCGAATGCAATATGGGGGTGTTGTGTGTGGGGGGGGGGGGTTTAGAC	1150	1542	1592	1540	-1	supercont1.1947	BSLG_07361	91	3848	None	4390	941	33010	No_or_no_constitutive_exon
CCATTATGGGGAATTTACTATATTGAATTGTGTATATATGGGTGAGGTAGAC	1089	1385	1435	1383	-1	supercont1.1948	BSLG_07362	44	2664	None	4390	941	33010	No_or_no_constitutive_exon
AAGTCATTCTCCTTTCTAATCTGGCTCTTTTTTTTGGGGGGGGGGATAAGAT	3915	4160	4210	4158	-1	supercont1.1948	BSLG_07364	3915	4707	None	4390	941	33010	No_or_no_constitutive_exon
CCTCTCTTTGCTTCTGTTCATTTTTGGTTGGTTGGGTGGGTGGTGGATAGCT	697	777	827	775	-1	supercont1.1987	BSLG_07416	176	1644	None	4390	941	33010	No_or_no_constitutive_exon
GATCCCATCTATATTTTCCATATCCATTTATGCACTGATGGGATGTATAGAT	878	1794	1844	1792	-1	supercont1.1989	BSLG_07420	269	3846	None	4390	941	33010	No_or_no_constitutive_exon
TCCTTATTATTTTCATGGCTATCTTTTTTTTTTGGGGGGGGGGGATTTAGAT	3276	3556	3606	3554	-1	supercont1.2012	BSLG_07458	404	4515	None	4390	941	33010	No_or_no_constitutive_exon
CTATACTCTATGCTATGATGTGGTGTGATGTACTGGGGGGGATGAAACAGCC	752	1280	702	754	1	supercont1.2022	BSLG_07470	9	1280	None	4390	941	33010	No_or_no_constitutive_exon
TTATTATAGATCTATAATGATAAACTAACTGGTGAATTGGGTGTGAATAGGC	2751	3239	2701	2753	1	supercont1.2033	BSLG_07493	2067	4504	None	4390	941	33010	No_or_no_constitutive_exon
CGACTACTATCATCATATACTGTTTAATTGATCAGTTTGGGTATAAATAGGA	1094	1206	1256	1204	-1	supercont1.2037	BSLG_07498	132	4515	None	4390	941	33010	No_or_no_constitutive_exon
TTTTTTTTTGGTACTCATATAGGTTTTCTCTTTTTGTGACTGGTGGGTAGGT	132	966	1016	964	-1	supercont1.2037	BSLG_07498	132	4515	None	4390	941	33010	No_or_no_constitutive_exon
TTTTTTTTCAAATCCCCTATTGGTATTGTTTGTAATGGTGGGGCGTATAGGC	305	618	255	307	1	supercont1.2042	BSLG_07503	0	3500	None	4390	941	33010	Yes
TAGATTCTGACGTAGTATTAATGTGAATTGATAATACGAGGGGAGTTTAGCT	1569	1757	1519	1571	1	supercont1.2054	BSLG_07524	0	4468	None	4390	941	33010	Yes
TTTTTAATGTTTTTGTTTTGTGCGATCGCATTATGGATGGGGGAAAATAGAT	2307	2521	2257	2309	1	supercont1.2054	BSLG_07524	0	4468	None	4390	941	33010	Yes
TGTATATTTCTTTTGTATGCGGTATGCATAACGCTATTTGGGGAATGTAGAT	3908	4110	3858	3910	1	supercont1.2054	BSLG_07524	0	4468	None	4390	941	33010	No_or_no_constitutive_exon
TCACATTTGTCGTTGCTTATATGTTGTATCCTTGTACTGTGGGAGGACAGAA	1831	1999	2049	1997	-1	supercont1.2064	BSLG_07542	128	4070	None	4390	941	33010	Yes
TGGGGTTTATTTTTTATTTTCTTGTGACGTGATGTGATTGGGATGCATAGCT	1570	1660	1710	1658	-1	supercont1.2064	BSLG_07542	128	4070	None	4390	941	33010	Yes
TCAATACTATTTACTGTATATGCAAATGATTCCACATCCATGGGAGCTAGGA	0	151	201	149	-1	supercont1.2067	BSLG_07545	0	855	None	4390	941	33010	No_or_no_constitutive_exon
GATACTTTTCATTGGTGGGTAATGGTGGATGGGGTATGACGGGAATCTAGCG	411	530	361	413	1	supercont1.2069	BSLG_07548	58	930	None	4390	941	33010	No_or_no_constitutive_exon
GTTGTCAGCTAACACTCTTGCCTATAAAACATGGTGATATGGGGGGGCAGTA	635	2616	2666	2614	-1	supercont1.2071	BSLG_07552	635	4278	None	4390	941	33010	No_or_no_constitutive_exon
TGTTCTATCCCTGCAACGTGTGCGCGAATATTGGATTTTCTTGGGAGTAGGT	87	177	227	175	-1	supercont1.2091	BSLG_07583	87	669	None	4390	941	33010	No_or_no_constitutive_exon
TTATTGTTATTATCATTTTGTTGTTGTTGTTATGGGGGGCGGATGAGCAGGC	891	1124	1174	1122	-1	supercont1.2095	BSLG_07591	891	3563	None	4390	941	33010	No_or_no_constitutive_exon
CATGTCTGACGTTTTAAAATCTGTCATCTTAAACTTGATGGGGGGTAAAGTG	4087	4322	4037	4089	1	supercont1.2108	BSLG_07610	1988	4322	None	4390	941	33010	No_or_no_constitutive_exon
AGCGACTTATATTTTACTATTAAAATGTCAATGATGTCGTATTGGGGAAGAT	2018	2307	1968	2020	1	supercont1.2128	BSLG_07633	1062	3694	None	4390	941	33010	No_or_no_constitutive_exon
GTTATTTTTTGTTTTGTAAATGGGTGAAATGGTGGTGGTGGGGAGATTAGAC	3766	4203	3716	3768	1	supercont1.2150	BSLG_07665	2770	4203	None	4390	941	33010	No_or_no_constitutive_exon
GATAGCAATAGAGATCTAACACGGACTTTGATATTGGTGCGGGGGGGTAGTT	2887	3024	2837	2889	1	supercont1.2153	BSLG_07670	1867	3275	None	4390	941	33010	No_or_no_constitutive_exon
TTTTTTTTCCCACTGGGATCCCTTGTATCTATTATTCGAAACGGGAAAAGTA	1874	2026	2076	2024	-1	supercont1.2162	BSLG_07685	75	3493	None	4390	941	33010	No_or_no_constitutive_exon
CTATCAACAATTCACCTCTTCTCCTGTCTTCCTAAATATGGGGAATTTAGAA	2659	2893	2943	2891	-1	supercont1.2175	BSLG_07702	2223	3926	None	4390	941	33010	No_or_no_constitutive_exon
TCCTTATTATTTTCATGGCTATCTTTTTTTTTTGGGGGGGGGGGGTTCAGAT	3920	4105	3870	3922	1	supercont1.2183	BSLG_07713	368	4105	None	4390	941	33010	No_or_no_constitutive_exon
TAAGTTTACAAGTTGTAAGGGTGTTTAAATTATTTTGGCTGGGACACCAGAT	1098	1160	1048	1100	1	supercont1.2191	BSLG_07725	756	1160	None	4390	941	33010	No_or_no_constitutive_exon
CATGTCTGACGTTTTGAAATCTGTCATCTTAAACTTGATGGGGGGTAAAGTG	3247	3678	3728	3676	-1	supercont1.2197	BSLG_07733	3247	4080	None	4390	941	33010	No_or_no_constitutive_exon
CCAAACATGTGTGTATGGGGGGGTCTTTGTTTCTGAATGGGTGGTAATAGCC	300	568	618	566	-1	supercont1.2202	BSLG_07739	300	2131	None	4390	941	33010	No_or_no_constitutive_exon
GTCTCCGGAATTTTCTTTTCTTTCTCGAGTCGGTGTCGACGGGCCAACAGGG	611	1106	561	613	1	supercont1.2205	BSLG_07742	118	2446	None	4390	941	33010	No_or_no_constitutive_exon
TCACTGTTTCTACCTACTTGTCCCCATTTATTCCTGGGAAATGAGATTAGAT	2301	2570	2251	2303	1	supercont1.2211	BSLG_07749	425	2570	None	4390	941	33010	No_or_no_constitutive_exon
TCAATACTATTTACTGTATATGCAAATGATTCCACATCCATGGGAGCTAGGA	2906	2991	3041	2989	-1	supercont1.2227	BSLG_07773	2108	3677	None	4390	941	33010	No_or_no_constitutive_exon
AAGTATTAAGATTAATAAGAATATATGTTTGTATGTGACGGGTGGTATAGGC	419	556	369	421	1	supercont1.2243	BSLG_07795	165	1522	None	4390	941	33010	No_or_no_constitutive_exon
TCTAAACTCTAAAAACACTGCTACCAAATTTGGGATGGTGGGAAATCAAGAC	0	410	460	408	-1	supercont1.2247	BSLG_07803	0	3935	None	4390	941	33010	No_or_no_constitutive_exon
GACGCATAACTATGTTATTTTATATATGTTTTTTGTGGGGGGGCACATAGTT	35	178	228	176	-1	supercont1.2256	BSLG_07814	35	3205	None	4390	941	33010	No_or_no_constitutive_exon
GTATGTGCAAACTTACATAACCATGTGTCATACGATTTGGAGGGTTGCAGTA	2269	2322	2372	2320	-1	supercont1.2274	BSLG_07840	1500	3314	None	4390	941	33010	No_or_no_constitutive_exon
CACTTACACTCAACATTCCGATATTTTTTTTTGGGGGGGGGGGGTGGCAGGT	386	583	336	388	1	supercont1.2311	BSLG_07884	68	3532	None	4390	941	33010	No_or_no_constitutive_exon
ATATTTTCTCTATTTGCTCTATTTTGTTTTGATTTGCAATGGGGGTGCAGCT	704	839	889	837	-1	supercont1.2324	BSLG_07903	58	1495	None	4390	941	33010	No_or_no_constitutive_exon
ATCTCTTACGCTGATGTTATCGTTCTTTTGTTGTCGTTGTACTGGGATAGTC	0	140	190	138	-1	supercont1.2341	BSLG_07924	0	3159	None	4390	941	33010	No_or_no_constitutive_exon
CTAAGGAAGAGTGATTGCTTATGCAGCTGCTTTGGGTATTGTGGGTTAAGAG	2983	3147	3197	3145	-1	supercont1.2377	BSLG_07970	2305	3740	None	4390	941	33010	Yes
TGATCTGGGGCGGGGTGGATATGCTTGGTCGGTTCTATATGGGAACTCAGGC	2707	2773	2657	2709	1	supercont1.2386	BSLG_07979	0	3726	None	4390	941	33010	No_or_no_constitutive_exon
GCATGTCGTCGCTATTTGGGGTGATGGTTTTTTTTTGTTGGGATGGATAGCC	14	236	286	234	-1	supercont1.2394	BSLG_07990	14	1451	None	4390	941	33010	No_or_no_constitutive_exon
ACCATGTACTTTGGTGGATGACTGCTGTATGTGGGGGATGGGATGTATAGGA	2199	2274	2324	2272	-1	supercont1.2394	BSLG_07991	2199	3380	None	4390	941	33010	No_or_no_constitutive_exon
TTCATCTAATGTGCTAAATATGCGGATATGCGTTACTGGGGTGGAGATAGAC	2633	2767	2817	2765	-1	supercont1.2408	BSLG_08010	293	3605	None	4390	941	33010	No_or_no_constitutive_exon
AACTGTCATGAATATCTCCAACCTTTGTGTGTTTTTGGATGGGATTATAGAT	2360	2457	2310	2362	1	supercont1.2409	BSLG_08011	10	3670	None	4390	941	33010	No_or_no_constitutive_exon
TTCACGAGTGTCATGTATTTATTCTGATTCATTCTTGTATGGGACGCTAGTT	2943	3126	2893	2945	1	supercont1.2419	BSLG_08030	1045	3661	None	4390	941	33010	No_or_no_constitutive_exon
TATTACCCTTTCTTTTTTTGTATACGATGTATTCTATTTGTGGGGAGTAGAT	2113	2287	2337	2285	-1	supercont1.2462	BSLG_08081	2113	3496	None	4390	941	33010	No_or_no_constitutive_exon
TTTCCTTGTGCTTACTCGATGTTACCTTGATTTGACTGTGTCGGGAGTAGTA	2564	2828	2514	2566	1	supercont1.2477	BSLG_08098	32	2828	None	4390	941	33010	No_or_no_constitutive_exon
ATCGGATTAGTTATTAATATGCCGAGCTTTTATTGTTATCGGGTACACAGAC	1797	1945	1747	1799	1	supercont1.2481	BSLG_08100	480	2543	None	4390	941	33010	No_or_no_constitutive_exon
GGCAGTGTGAATTTTATTCTTTAGACACTAATCTTTTTTGGATGGGACAGAA	0	81	131	79	-1	supercont1.2560	BSLG_08191	0	2705	None	4390	941	33010	No_or_no_constitutive_exon
TTTTTTTTCAAATCCCCTATTGGTATTGTTTGTAATGGTGGGGCGTATAGGC	1942	2255	1892	1944	1	supercont1.2576	BSLG_08215	1395	3386	None	4390	941	33010	Yes
GGAAATCTCATATTGACGCTGTGCTTCCGACTCTACCTTGACATGGGCAGCA	1817	1921	1767	1819	1	supercont1.2598	BSLG_08238	574	3329	None	4390	941	33010	No_or_no_constitutive_exon
CTACCATGTTTAAAATTGAGCATTGCTGAAATTAATATCTGCTGGGATAGAT	1451	1547	1401	1453	1	supercont1.2604	BSLG_08244	10	3117	None	4390	941	33010	Yes
GATGATTATGATTATGATGGTGTATGTGTATATGTTGGGTCGCAATGAAGGA	1679	1998	2048	1996	-1	supercont1.2632	BSLG_08281	1679	3249	None	4390	941	33010	No_or_no_constitutive_exon
GATTTGTTTTTACCAACATATCGGTGTAATCACATTCTGGGGGGGGGTAGAT	2414	2594	2364	2416	1	supercont1.2640	BSLG_08290	0	3281	None	4390	941	33010	No_or_no_constitutive_exon
AGAGAGAGATATAGACTTTTCTAACAACTATTTATGGGTGGATGAAATAGGC	1526	3203	1476	1528	1	supercont1.2685	BSLG_08340	154	3203	None	4390	941	33010	No_or_no_constitutive_exon
CCATTATGGGGAATTTACTATATTGAATTGTGTATATATGGGTGAGGTAGAC	2754	3050	3100	3048	-1	supercont1.2687	BSLG_08342	27	3221	None	4390	941	33010	Yes
TTTGTTTTGTTTTGCTTTATTTTATTTTATTATGGGACTGGGAAAATTAGCT	31	275	325	273	-1	supercont1.2689	BSLG_08343	0	3220	None	4390	941	33010	No_or_no_constitutive_exon
TTAGCTAACTCACACCTAAATATGCTGCTCGTGTTGCGGGGGGATCACAGCT	633	1679	1729	1677	-1	supercont1.2719	BSLG_08377	633	3178	None	4390	941	33010	No_or_no_constitutive_exon
GTATCTCTAATCTATCATTTCATATCTTTGTTTTTTGCGGGAGAGTGCAGTC	2129	2434	2484	2432	-1	supercont1.2727	BSLG_08384	49	2582	None	4390	941	33010	No_or_no_constitutive_exon
TATTGTGGAACTCTGATATCGATTTACGTGTGTGGTATGTGGGGATCTAGTC	49	162	212	160	-1	supercont1.2727	BSLG_08384	49	2582	None	4390	941	33010	No_or_no_constitutive_exon
TGGGATATATGGGATATCATGATGGGGTGTTCTGGGGAAGGGGAGTTTAGAT	1298	1402	1452	1400	-1	supercont1.2734	BSLG_08391	17	2354	None	4390	941	33010	No_or_no_constitutive_exon
TTGTGCATGAGGAATAATTTGGATTTTCAAACGGGGGAGATGGGGGGTAGAG	2840	2962	2790	2842	1	supercont1.2776	BSLG_08430	1829	2962	None	4390	941	33010	No_or_no_constitutive_exon
ACTTTTTGTGTGTGTGCTGTTTCTGTATATTTATCGTGAGGGGGGTTTAGAA	1457	3068	1407	1459	1	supercont1.2781	BSLG_08437	204	3068	None	4390	941	33010	No_or_no_constitutive_exon
CCAGTATATATATTCCATTGAATGCTAATCAATTTGGGTGGGGGTTATAGAA	1795	2236	1745	1797	1	supercont1.2785	BSLG_08441	22	2907	None	4390	941	33010	No_or_no_constitutive_exon
ATCATGTTCTGGATGACGATACGGTTGATATGGATGGTTGGGATATGCAGAT	781	877	927	875	-1	supercont1.2787	BSLG_08443	0	1923	None	4390	941	33010	No_or_no_constitutive_exon
CGTAGTTAGTTCTTGGAAGCTAATGATTTACTTATTTTTTGGGGATGTAGGT	398	445	495	443	-1	supercont1.2822	BSLG_08483	11	2074	None	4390	941	33010	No_or_no_constitutive_exon
TTTATAACGATATGATCAAACTATACTACGATGCTGTCTGGGGAAGCTAGTG	1461	1703	1753	1701	-1	supercont1.2906	BSLG_08568	0	2769	None	4390	941	33010	No_or_no_constitutive_exon
CCTCTCTTTGCTTCTGCTCATTTTTGGTTGGTTGGGTGGGTGGTGGATAGCT	493	573	443	495	1	supercont1.2918	BSLG_08579	119	1012	None	4390	941	33010	No_or_no_constitutive_exon
GATGTTGAAAAAAAACTAGCTCTAATATTCTTAAATGATCCGGGAAATAGAC	1010	1175	960	1012	1	supercont1.2923	BSLG_08585	1	2879	None	4390	941	33010	No_or_no_constitutive_exon
ACCTTGAATTCTCACATCTCATCTGCAATTGTGGCACTTGGGCAGCATAGCG	767	1552	1602	1550	-1	supercont1.2926	BSLG_08588	767	2320	None	4390	941	33010	No_or_no_constitutive_exon
CAACATTAATTAATATTTTTCCAATATACATTTTATTTATGGGTGACAAGGG	1883	1979	1833	1885	1	supercont1.2985	BSLG_08646	985	2802	None	4390	941	33010	No_or_no_constitutive_exon
TAATAACCCCATGTTCAATCCAATCACTGTTTTTTTTGGGAATGATATAGCC	1555	1813	1505	1557	1	supercont1.3009	BSLG_08669	592	2555	None	4390	941	33010	No_or_no_constitutive_exon
ACTCACAAACGTAAATTTCTGCATATATATGTTTCCTTTTGGGGATAAAGGT	1496	1596	1446	1498	1	supercont1.3019	BSLG_08680	30	1904	None	4390	941	33010	No_or_no_constitutive_exon
AATTCTTCTGGGTTTCTTTTTTTTCTTTTTTGTGTTGTGGGTGATATAAGGT	830	1022	780	832	1	supercont1.3092	BSLG_08746	14	2170	None	4390	941	33010	No_or_no_constitutive_exon
ATTGCAATGGGGGGGGGGTAATGCATGGATTAAACCTGGGGTATAAATAGTC	752	918	702	754	1	supercont1.3127	BSLG_08777	0	2326	None	4390	941	33010	No_or_no_constitutive_exon
ATACTGTTGTATTATTGTGTACGGTATTGGTGGTGGTGGTGGGTATGCAGTC	1240	1388	1190	1242	1	supercont1.3127	BSLG_08777	0	2326	None	4390	941	33010	No_or_no_constitutive_exon
TGCATAGTGCTCCCATATCTTTTCTACGGGGTCTGCTAGGGGGGTGGTAGCT	1965	2042	1915	1967	1	supercont1.3174	BSLG_08824	1674	2042	None	4390	941	33010	No_or_no_constitutive_exon
AACTTTTAATCCTGGTGTTTATTTTCTGTCAATTAGGGTAAATCCAAAAGAC	1220	1285	1335	1283	-1	supercont1.3284	BSLG_08912	1220	1751	None	4390	941	33010	No_or_no_constitutive_exon
GCGTGATCTGCATCACCATTGACGGAGTGGCTATAACTACCGGGAATCAGGT	686	1901	636	688	1	supercont1.3292	BSLG_08918	110	2189	None	4390	941	33010	No_or_no_constitutive_exon
ACACAATATATATATATATATATATATATATATCTAATTCATTGGGGTAGGT	2030	2144	2194	2142	-1	supercont1.3364	BSLG_08983	1725	2345	None	4390	941	33010	No_or_no_constitutive_exon
CTACAACGGAATAGTTGTGCTACTACTGTAATTGTTCACATGGGTAGTAGAA	346	363	413	361	-1	supercont1.3457	BSLG_09067	346	1820	None	4390	941	33010	No_or_no_constitutive_exon
TATAACATTTGTGATGCTCCTGGTGCTGATATTGGACTTGGGGGTGGCAGGT	1462	1853	1412	1464	1	supercont1.3492	BSLG_09092	24	1853	None	4390	941	33010	No_or_no_constitutive_exon
TCTTTCTTTTTTTTTGATGGGGTTGATGTTGTGTGATTATGGGGTGGTAGTG	1047	1178	997	1049	1	supercont1.3534	BSLG_09125	16	1682	None	4390	941	33010	No_or_no_constitutive_exon
TGTATTTTAAAACCCCTAGTGGCGGTTGATTTTTTTTGGGGGGGATATAGCC	298	542	592	540	-1	supercont1.3631	BSLG_09201	0	1959	None	4390	941	33010	No_or_no_constitutive_exon
AACCACTTTATCCTACCCATTTGGATCTTTTAAATCTGGGGTGGAAATAGTC	1948	2107	1898	1950	1	supercont1.3677	BSLG_09237	64	2107	None	4390	941	33010	No_or_no_constitutive_exon
AAAATATAGTTATTTGTGGTACGGCTCTCAACCTCATTATGTGGGTACAGTG	1916	2036	1866	1918	1	supercont1.3727	BSLG_09282	436	2036	None	4390	941	33010	No_or_no_constitutive_exon
GTCCTCACTCGCTCGATTTTTGACTTTACAATCATGGGGGAGGTATACAGTA	439	677	727	675	-1	supercont1.3738	BSLG_09290	439	1878	None	4390	941	33010	No_or_no_constitutive_exon
ATTTGTTTGTATATTTGCTCTATTTTGTTTTGATTTGCAATGGGGTGCAGCT	639	774	589	641	1	supercont1.3834	BSLG_09353	485	1971	None	4390	941	33010	No_or_no_constitutive_exon
TTTGTTTGTATATTTGCTCTCTTTTTTTTTTGATTTGCAATGGGGTGCAGCT	1232	1367	1417	1365	-1	supercont1.3852	BSLG_09364	0	1966	None	4390	941	33010	No_or_no_constitutive_exon
AATAATGGTTGGAATAATGGTTGGTCTGGCCAACACATGGGATTGAATAGAT	1828	1869	1778	1830	1	supercont1.3873	BSLG_09375	1544	1869	None	4390	941	33010	No_or_no_constitutive_exon
TAGTGTGAGATAATTGTAGCACTCATCACATTTGCAATGGGGGGGTTTAGAT	8	227	277	225	-1	supercont1.3911	BSLG_09401	8	1919	None	4390	941	33010	No_or_no_constitutive_exon
CCTTATGAGGCTGAAATGCAAAAGTACTTGACGTAGCCTGATCATGGGAGTC	542	754	492	544	1	supercont1.3917	BSLG_09407	73	1326	None	4390	941	33010	No_or_no_constitutive_exon
TATTGTGGAACTCTGATATCGATTTACGTGTGTGGTATGTGGGGATCTAGTC	1201	1284	1334	1282	-1	supercont1.4043	BSLG_09488	618	1828	None	4390	941	33010	No_or_no_constitutive_exon
GGCAGATCGAGCAGGTTGGGCAGGTGGGGCAGGTTGGGCAGGTGGGGCAGGT	862	1350	812	864	1	supercont1.4331	BSLG_09660	642	1350	None	4390	941	33010	No_or_no_constitutive_exon
GCGTGATCTGCATCACCATTGACGGAGTGACTACAACTACCGGGAATCAGGT	691	1186	641	693	1	supercont1.4890	BSLG_09965	110	1186	None	4390	941	33010	No_or_no_constitutive_exon
