# Supplementary material for: Widespread Separation of the Polypyrimidine Tract From 3′ AG by G Tracts in Association With Alternative Exons in Metazoa and Plants
Source: Front Genet. 2019 Jan 14;9:741. doi: 10.3389/fgene.2018.00741 (PMC6339879; doi:10.3389/fgene.2018.00741)
Supplement: DATA FILE S1 — Sequences of REPAG 3′ SS from each species of fungi. [file Data_Sheet_1.zip › Supplementary data 1/Fungi_Release38_pisolithus_microcarpus_441.txt]

REPA_GGG_Sequence	Exon_Start	Exon_End	Pos_-50	Pos_+2	Strand	Chromosome	GeneID	Gene_Start	Gene_End	Gene_Name	Number_of_REPAs	Number_of_REPAs_has_GGG	Number_of_Intron(Intra_genic_Region)	Upstream_Constitutive_Exon
ATGGGGATGTCTTCCTAACGTCGATGGAGTATCTGATGCGGGGGGAGCAGTT	26454	26630	26680	26628	-1	scaffold_1	PISMIDRAFT_125053	25588	28681	None	7378	1194	58677	No_or_no_constitutive_exon
AGTTCACCAGTTTTTTACGTGCTTTGCGGCCTATTTGATGGGTACAGCAGGG	32532	33096	33146	33094	-1	scaffold_1	PISMIDRAFT_5490	31799	33690	None	7378	1194	58677	No_or_no_constitutive_exon
CTCTGCATCTTCTTTTATTCTGCGTCGCTGCCACTCATGGGACGCTAAAGGA	66961	67207	66911	66963	1	scaffold_1	PISMIDRAFT_86096	66421	68549	None	7378	1194	58677	No_or_no_constitutive_exon
TCTTTGATTTCACGATCCATATTCATCCCTGTGACGTATTCGGTGGGAAGGT	76263	76313	76363	76311	-1	scaffold_1	PISMIDRAFT_669858	75464	77042	None	7378	1194	58677	No_or_no_constitutive_exon
TTTGTCGGCGCTTGTTCATACTTGCGGATGACGTGACAGTGTTGGGACAGGC	193253	193467	193517	193465	-1	scaffold_1	PISMIDRAFT_86032	192512	197434	None	7378	1194	58677	No_or_no_constitutive_exon
TGAGGACACAGGTCATTTGCCCAACCCACGGACTGATTACATGGGAAAAGAG	211265	211413	211215	211267	1	scaffold_1	PISMIDRAFT_85861	209018	213025	None	7378	1194	58677	No_or_no_constitutive_exon
TCCAGGTCAGATCAATCGCGTGCAACTTTACTGTAACTAATCATGGGAAGTT	244591	244781	244831	244779	-1	scaffold_1	PISMIDRAFT_5571	240429	246602	None	7378	1194	58677	No_or_no_constitutive_exon
GTAGGTTCTTGTTACTCCATCAAATAGCCGTCTAATTCAAGGGGAGAAAGCC	264601	264880	264551	264603	1	scaffold_1	PISMIDRAFT_26031	263870	265886	None	7378	1194	58677	No_or_no_constitutive_exon
ACACCATAGACCTGGTCTTGTGAATACGTGCTATGAATTGCCAGGGACAGAA	271593	271664	271543	271595	1	scaffold_1	PISMIDRAFT_128886	271247	272460	None	7378	1194	58677	No_or_no_constitutive_exon
AATACCGCCTTGACATCGAGCAGACCAGGGTTGGTAATTTTGGGATACAGTT	283164	283263	283313	283261	-1	scaffold_1	PISMIDRAFT_20525	282853	284353	None	7378	1194	58677	No_or_no_constitutive_exon
GTGTTCCTACGTCTTTCGTGGGCTTTGCTACTGATGCGTGGGCATGACAGAC	313043	313175	313225	313173	-1	scaffold_1	PISMIDRAFT_669990	312207	314304	None	7378	1194	58677	No_or_no_constitutive_exon
AGTTGAGGTCGTCCTCGCAACTTTCCCTATCTAACGACGGCTATGGGAAGAT	373983	373988	373933	373985	1	scaffold_1	PISMIDRAFT_670021	373667	374376	None	7378	1194	58677	No_or_no_constitutive_exon
TTTTCGTACTCCTGTTGTTCAACCGATGACTGATTTCGGGGGTGAATCAGAC	424340	424358	424408	424356	-1	scaffold_1	PISMIDRAFT_670055	422916	425948	None	7378	1194	58677	No_or_no_constitutive_exon
GGTGTCGTAGCCTCCCGTATGGGTTTCCGTGCTGACTTACGGGCTGACAGGT	426906	427302	426856	426908	1	scaffold_1	PISMIDRAFT_132041	426560	427771	None	7378	1194	58677	No_or_no_constitutive_exon
TGTTACTATCTGTTTGACGAATTATCTTCTACTTACATCCGGGCGAGCAGCT	428461	428633	428683	428631	-1	scaffold_1	PISMIDRAFT_85621	427465	430250	None	7378	1194	58677	No_or_no_constitutive_exon
GTAAAACTACTGTTGTCTTGCAAGCTGTGTGCTCAATGTGAGGGCGCTAGCT	480903	480945	480853	480905	1	scaffold_1	PISMIDRAFT_85632	480624	484550	None	7378	1194	58677	No_or_no_constitutive_exon
GCTTTCTGTTCTGATTTCGTGATTGCGTTCTCATCCTGGTGGTGGGACAGCG	493861	493928	493978	493926	-1	scaffold_1	PISMIDRAFT_670109	493581	495382	None	7378	1194	58677	No_or_no_constitutive_exon
GTGAGATATTTTGCGTTGCACCCCGCTCACTTATCGAACATTAGAGGGAGAG	569558	569600	569508	569560	1	scaffold_1	PISMIDRAFT_85522	563516	571439	None	7378	1194	58677	No_or_no_constitutive_exon
GTCCCCGTCCTCATGGATGTTAAAAAAAAAAATTCCGTGTGGGGTCACAGAT	606832	606998	606782	606834	1	scaffold_1	PISMIDRAFT_670189	606291	606998	None	7378	1194	58677	No_or_no_constitutive_exon
AGCACGTGTCGTCAGTAGGCGTCTCGCAATGTGACTGACCGATGGGACAGAC	643409	643504	643554	643502	-1	scaffold_1	PISMIDRAFT_85411	641743	645151	None	7378	1194	58677	No_or_no_constitutive_exon
AGCTCCACATCCGTCACCCGTTATTCAAGACCTCACGTCATCGGGGCAAGAT	687538	687645	687695	687643	-1	scaffold_1	PISMIDRAFT_26179	686828	688267	None	7378	1194	58677	No_or_no_constitutive_exon
TATTCGCGACACAGGCGTTCGATGCACAGGTACTTCCCTCGGGACACGAGCC	748766	749079	748716	748768	1	scaffold_1	PISMIDRAFT_139247	746643	749079	None	7378	1194	58677	No_or_no_constitutive_exon
GGTACCGTTGGTAGTCTCCCATACTTCACGCAGCTAACGATTTGGGAAAGGG	789864	789915	789814	789866	1	scaffold_1	PISMIDRAFT_628253	788251	791451	None	7378	1194	58677	No_or_no_constitutive_exon
TCTTGCTATGGAATGGTGCTAATCGACCGGGCTCAACCAAAGACGGGCAGAT	790718	790775	790668	790720	1	scaffold_1	PISMIDRAFT_628253	788251	791451	None	7378	1194	58677	No_or_no_constitutive_exon
TGCGCCCCGTCGAGCCGTTGCCAACACGCTGGGACTGACTGCAGGGCAAGGG	805093	805559	805609	805557	-1	scaffold_1	PISMIDRAFT_85894	803141	806513	None	7378	1194	58677	No_or_no_constitutive_exon
CCCCGTCGAGCCGTTGCCAACACGCTGGGACTGACTGCAGGGCAAGGGAGAA	807424	807466	807516	807464	-1	scaffold_1	PISMIDRAFT_140187	807424	808475	None	7378	1194	58677	No_or_no_constitutive_exon
GGTTTTTTCATGTTCGTGGGAGGCACGTGTCTGATGAACGGGTGGGGTAGGA	828385	828535	828585	828533	-1	scaffold_1	PISMIDRAFT_140428	828181	829724	None	7378	1194	58677	No_or_no_constitutive_exon
AAGGTACATGGAGATCTCGACCGACTCAGCTGACGCTCATGGGCTGATAGAG	829575	829851	829901	829849	-1	scaffold_1	PISMIDRAFT_670360	829575	830578	None	7378	1194	58677	No_or_no_constitutive_exon
AAGTACCCGGTCATTCAACGTGGCCTCGATTTTTGAAGAAAACGGGATAGTG	910062	910091	910141	910089	-1	scaffold_1	PISMIDRAFT_26244	909800	911242	None	7378	1194	58677	No_or_no_constitutive_exon
GCAGCCAAAGCCAGTGGTGATGAAGCAATCAAAGGGAGATGGGCAACAAGAG	929583	929724	929774	929722	-1	scaffold_1	PISMIDRAFT_54226	929583	929957	None	7378	1194	58677	No_or_no_constitutive_exon
GGGTCTTCGGTATTTGTTGATGGTGACATCAACACTTCACTAACGGGTAGGC	22795	22870	22920	22868	-1	scaffold_2	PISMIDRAFT_293252	21994	24826	None	7378	1194	58677	No_or_no_constitutive_exon
TATAGTTTCTCAATAGTGCTGCACTACAACACCATGATGAGGGAGCCTAGGT	36794	37346	37396	37344	-1	scaffold_2	PISMIDRAFT_293887	36486	37821	None	7378	1194	58677	No_or_no_constitutive_exon
TAGTGGGTACTTGCACCATTTCTGTACTGCAGCCATCTTACGAGGGCCAGGT	79833	80110	79783	79835	1	scaffold_2	PISMIDRAFT_670467	79201	80110	None	7378	1194	58677	No_or_no_constitutive_exon
TCCTTTCCCCGTGCATGGTGCTCGTGTTCAACCATGGGTATGGCATGAAGGT	210493	210700	210443	210495	1	scaffold_2	PISMIDRAFT_5925	209853	212217	None	7378	1194	58677	No_or_no_constitutive_exon
GTGCGTTTCCTAGGACTTGCGCCTGCCAACGCTCACCCATGGGTGTATAGGT	299992	300645	299942	299994	1	scaffold_2	PISMIDRAFT_670643	297810	300645	None	7378	1194	58677	No_or_no_constitutive_exon
TGGAACACCCTTCTGGAATCCTGCAACGACTCTCATATTCATCGGGGCAGCA	352710	352874	352660	352712	1	scaffold_2	PISMIDRAFT_26393	352292	353348	None	7378	1194	58677	No_or_no_constitutive_exon
TATCTTCTTTGCGGTCATAGATTCGTTTCTGACGACATTTGGGCTTGAAGTG	356015	356425	356475	356423	-1	scaffold_2	PISMIDRAFT_58246	356015	357241	None	7378	1194	58677	No_or_no_constitutive_exon
GGCAAAGACCCCCCGTGTCCCCACTCCCCTTCACAACTCGGGTGCTGAAGTG	368089	369268	368039	368091	1	scaffold_2	PISMIDRAFT_26400	367403	369268	None	7378	1194	58677	No_or_no_constitutive_exon
TTTTCCGTGTGTTCTTATCGCAGATTGTTGATTGCTTTCTGGGTATTAAGTA	382822	383113	382772	382824	1	scaffold_2	PISMIDRAFT_86387	382330	383614	None	7378	1194	58677	No_or_no_constitutive_exon
GCTGCCAAGCAGTTACCATAGAAAATATCGTAGCTGACTCGGGCCATAAGTT	406600	406738	406788	406736	-1	scaffold_2	PISMIDRAFT_87043	406600	412846	None	7378	1194	58677	No_or_no_constitutive_exon
AGTAAGTGCTCGTCTGCGTTCCGGAGCTGTTGACTCATGGGCAATCGAAGTT	425089	425151	425039	425091	1	scaffold_2	PISMIDRAFT_26423	422807	426220	None	7378	1194	58677	No_or_no_constitutive_exon
TTAATCCCAATCCCTCGCTCAATGATGGATAGATATTCAAGGAGGGTCAGAT	426799	426950	427000	426948	-1	scaffold_2	PISMIDRAFT_304315	426282	427449	None	7378	1194	58677	No_or_no_constitutive_exon
TTATCCGGGCAGCTCGGAGCGCATCGTGCTCACGACTCCTCGGGGCATAGTC	538050	538222	538000	538052	1	scaffold_2	PISMIDRAFT_20814	536138	540303	None	7378	1194	58677	No_or_no_constitutive_exon
ATTATATTACATCTCCCCCAAATTTTCAGGTTGTTTTAGGGATAGATAAGGT	541358	541665	541715	541663	-1	scaffold_2	PISMIDRAFT_87350	540430	542908	None	7378	1194	58677	No_or_no_constitutive_exon
AGTTGGCGTGCTGACCGAACCTTTGAGGACTGAGTTAATGGGACGTGGAGTT	548240	548263	548313	548261	-1	scaffold_2	PISMIDRAFT_26465	546860	548743	None	7378	1194	58677	No_or_no_constitutive_exon
GTAAAAGCAAGCTACCCTCTTGAATTTGATACTTATCTTGGGTCACAAAGAT	553689	554355	553639	553691	1	scaffold_2	PISMIDRAFT_670828	552996	555358	None	7378	1194	58677	No_or_no_constitutive_exon
GTAGGTCCGGCGCTATTGCTGTATTTTGACGTTGACCCACTGGGTGGAAGTC	555317	555488	555267	555319	1	scaffold_2	PISMIDRAFT_6065	555220	558705	None	7378	1194	58677	No_or_no_constitutive_exon
AGGTTTCCTTTGTAGTGGTTGCGCTACGAAGTTTGCTCATGGGACGCAAGAA	572846	572900	572796	572848	1	scaffold_2	PISMIDRAFT_308832	572036	574135	None	7378	1194	58677	No_or_no_constitutive_exon
GGAAGCGCTACGAGGTCATCCTTACCCTCGGGACTTGGTGCGGGAGGTAGAG	615868	616031	615818	615870	1	scaffold_2	PISMIDRAFT_86625	615686	616933	None	7378	1194	58677	No_or_no_constitutive_exon
ATATCCTGCGAGTCCTGGTGACTCGACGCAGTAACGTCATGGGGTCGCAGTA	697106	697194	697244	697192	-1	scaffold_2	PISMIDRAFT_87052	695539	697681	None	7378	1194	58677	No_or_no_constitutive_exon
TTTGCTATGGCTTTAAATGTCATATCTCTCTGATTCCCGCGGGGATGCAGGT	700313	700552	700602	700550	-1	scaffold_2	PISMIDRAFT_6124	698231	701596	None	7378	1194	58677	No_or_no_constitutive_exon
TTGTGCATCTTCCCCCCGCGTTACTCACCTTCCTTTTTGGGGTGATATAGAT	711219	711366	711416	711364	-1	scaffold_2	PISMIDRAFT_86862	710130	712800	None	7378	1194	58677	No_or_no_constitutive_exon
TTGCTCAATGAGGGGGTACTTGATAATGACTGTCCTCGGGGAATATGTAGGA	710130	710294	710344	710292	-1	scaffold_2	PISMIDRAFT_86862	710130	712800	None	7378	1194	58677	No_or_no_constitutive_exon
GGTCGCTTTCGCTATGCAGAGAGCTGTCACACTTACGTCTCGGGAAACAGCC	727326	727389	727439	727387	-1	scaffold_2	PISMIDRAFT_311330	725555	727587	None	7378	1194	58677	No_or_no_constitutive_exon
GTGATGATTTTTTGCCGCGTACTGTTGTTATGTTTATATACGGGATACAGAT	726501	726635	726685	726633	-1	scaffold_2	PISMIDRAFT_311330	725555	727587	None	7378	1194	58677	No_or_no_constitutive_exon
GTCAGTTTGTTTTCCAATGGCGTCGGTTTACTTATGCTGAGGGAGATCAGTA	745636	747142	747192	747140	-1	scaffold_2	PISMIDRAFT_670966	745636	748474	None	7378	1194	58677	No_or_no_constitutive_exon
GTGAGACAGGCCATAGCTGTTTCTTCTGTTCCCTCTCACTGACTGGGCAGCA	763533	763627	763677	763625	-1	scaffold_2	PISMIDRAFT_6147	762239	764209	None	7378	1194	58677	No_or_no_constitutive_exon
CTTCTCACGTCGGTCTTCTGGGGTTAACCTTACTACGTGGGTGGTACAAGAT	775146	775203	775096	775148	1	scaffold_2	PISMIDRAFT_312612	774474	776061	None	7378	1194	58677	No_or_no_constitutive_exon
ACGTGTTGACGGATCAGTGTGTAGGAGAGACACTTGTTTTGGGCGCCGAGTC	824958	825728	825778	825726	-1	scaffold_2	PISMIDRAFT_639858	824958	826535	None	7378	1194	58677	No_or_no_constitutive_exon
GCGTGAACTGCCCTTCCTTCCCTTCCACATCTTCTGATCTGGGGGCGTAGAT	834525	834730	834475	834527	1	scaffold_2	PISMIDRAFT_26577	831832	834730	None	7378	1194	58677	No_or_no_constitutive_exon
ACGCGAGGGGAGGTGCCAGGGAGCTAAGCTGTGGCAGGGTGGGAGGACAGTG	873469	873780	873830	873778	-1	scaffold_2	PISMIDRAFT_671029	873183	873901	None	7378	1194	58677	No_or_no_constitutive_exon
TTCGTGGAATTTTATTGGAACTCCGTGTTGCTCACGAAAGGCGGGGTCAGAC	24299	24614	24664	24612	-1	scaffold_3	PISMIDRAFT_26586	21677	25723	None	7378	1194	58677	No_or_no_constitutive_exon
GTAGATGAGCACGTTTCTGATTAGTTCATTGCGTTAATTTGGGATGTCAGAG	26701	26832	26651	26703	1	scaffold_3	PISMIDRAFT_26587	25915	28794	None	7378	1194	58677	No_or_no_constitutive_exon
GTGAGCCTTCTTCCAGCGACCGATGGTCGATTTCTCAGATGCGGGGATAGGT	72060	72158	72208	72156	-1	scaffold_3	PISMIDRAFT_382554	70566	74186	None	7378	1194	58677	No_or_no_constitutive_exon
AGTACATATTAAGGGGACTCCTGGAATTCGCCGACCGAAGGGGAAAATAGGG	86560	86787	86510	86562	1	scaffold_3	PISMIDRAFT_26604	86226	88095	None	7378	1194	58677	No_or_no_constitutive_exon
TAGGGCTTGCCTGACCTTGCCTGTATGACATTGACGTCTCATGGGTTAAGGG	99059	99339	99389	99337	-1	scaffold_3	PISMIDRAFT_26608	98797	99856	None	7378	1194	58677	No_or_no_constitutive_exon
TGAGAGGAATCGTGTTCGTTGCTATACCGCGTCACTTACGGGGGTGGTAGAC	105792	106059	105742	105794	1	scaffold_3	PISMIDRAFT_383256	105150	112075	None	7378	1194	58677	No_or_no_constitutive_exon
GTTTGTGTCTCTTTCCTGTCGCTTGAACTGCGGAGATGAAGATTGGGCAGGT	130984	131272	131322	131270	-1	scaffold_3	PISMIDRAFT_671112	129428	134028	None	7378	1194	58677	No_or_no_constitutive_exon
AAGCATACCGACGCCTAGCGCAAGCACAGCCGGAAGTAAGGGAGGCGAAGAT	162408	162560	162610	162558	-1	scaffold_3	PISMIDRAFT_26626	162366	163105	None	7378	1194	58677	No_or_no_constitutive_exon
GTGTCTTTCCTCACACTTTGACGCGCGGCAACTTACGGGCATGGTGACAGGG	169548	169621	169671	169619	-1	scaffold_3	PISMIDRAFT_671143	163249	170011	None	7378	1194	58677	No_or_no_constitutive_exon
GTACGCACTCACAACCACAACCCTTTAACATGATTCCATCCGGGGGATAGAT	185831	186111	186161	186109	-1	scaffold_3	PISMIDRAFT_671152	183805	186581	None	7378	1194	58677	No_or_no_constitutive_exon
GTGTGATTCAATTCTCGCATTCCATAAACGCAGTCCTAATTGGGAAACAGAA	197366	197527	197316	197368	1	scaffold_3	PISMIDRAFT_671164	196003	199446	None	7378	1194	58677	No_or_no_constitutive_exon
TACACCTGCCCAAGTCGATAGCGTGCACCGTCTAAAGGAGGGGATGACAGGA	245691	245805	245855	245803	-1	scaffold_3	PISMIDRAFT_87676	245691	246885	None	7378	1194	58677	No_or_no_constitutive_exon
TAACGGTTCCATGAGTGAATTGTCTCTAAACTTGCTCGGAAACTGGGAAGTG	255147	255533	255583	255531	-1	scaffold_3	PISMIDRAFT_88127	254852	255888	None	7378	1194	58677	No_or_no_constitutive_exon
AGCATCCATATTTTATCGCGATGCTCATTCTCTCCGGGAATAGGATGCAGAA	303739	303859	303909	303857	-1	scaffold_3	PISMIDRAFT_386933	302127	305689	None	7378	1194	58677	No_or_no_constitutive_exon
CGAAGGTCTGTCTATATCTTCCTAGTCGACAGATTCCTTACGTGGGGTAGGT	307301	307396	307446	307394	-1	scaffold_3	PISMIDRAFT_26669	305808	307581	None	7378	1194	58677	No_or_no_constitutive_exon
TTATTCACTAGCAGCGACTCCAATGCACTGAACGATTCCCGTCAAGGGAGAT	313303	313370	313420	313368	-1	scaffold_3	PISMIDRAFT_87837	310080	314203	None	7378	1194	58677	No_or_no_constitutive_exon
GCGTGTCTGGGGTCGAGCTTGCTGGGTTCCTCGCTCATCTCATGGGATAGGC	335615	335684	335734	335682	-1	scaffold_3	PISMIDRAFT_387870	331007	335781	None	7378	1194	58677	No_or_no_constitutive_exon
GATGGTATGAAGTTGCTCCTTTGATGAATGCCTGCCGACGAAATGGGTAGGT	332312	332434	332484	332432	-1	scaffold_3	PISMIDRAFT_387870	331007	335781	None	7378	1194	58677	No_or_no_constitutive_exon
GGCTCAACTTAATCATTTCCTCCGCGCCACTACTGATAACCATGGGTAAGGT	342687	344229	344279	344227	-1	scaffold_3	PISMIDRAFT_644702	341705	345789	None	7378	1194	58677	No_or_no_constitutive_exon
ACGTACATTCAACCATCTTCTGCTACTGTGGTTCACCCGGGGAAACCCAGCT	356741	356888	356691	356743	1	scaffold_3	PISMIDRAFT_87980	356127	357694	None	7378	1194	58677	No_or_no_constitutive_exon
CACCTCCTGTCTAGCTGCCCTCACTTAGTACTTCGATTGGGGGGATGCAGGT	407105	407246	407296	407244	-1	scaffold_3	PISMIDRAFT_644792	405124	407424	None	7378	1194	58677	No_or_no_constitutive_exon
GCGTCATACTCACTATTTCACGACAGTGTCGTGTTGACACGGGAGATCAGGA	433719	435068	433669	433721	1	scaffold_3	PISMIDRAFT_671401	432566	435068	None	7378	1194	58677	No_or_no_constitutive_exon
GTACCTCGTGCACTTGTATCACCAGACCACCGGCTCAATCTACGGGACAGTG	446202	446247	446297	446245	-1	scaffold_3	PISMIDRAFT_390193	443305	446688	None	7378	1194	58677	No_or_no_constitutive_exon
TTGTCCTGAATGTGACCATGACGTTCTTTGAATGTATTTCGAAAGGGCAGAG	445984	446142	446192	446140	-1	scaffold_3	PISMIDRAFT_390193	443305	446688	None	7378	1194	58677	No_or_no_constitutive_exon
AGGTGCGGGTCCTTTCATAGGCTTAGAAACCGTCCTTATTTGGGTGGCAGTT	443611	443898	443948	443896	-1	scaffold_3	PISMIDRAFT_390193	443305	446688	None	7378	1194	58677	No_or_no_constitutive_exon
TCTCCACAACTTCGATCCCGGTCTAGTCAATGACAATGGGAATCGGGCAGGT	463812	463911	463961	463909	-1	scaffold_3	PISMIDRAFT_390466	462912	464717	None	7378	1194	58677	No_or_no_constitutive_exon
GTGTGCCTCTTGTCGTGTTTTGCTGACGTTGTCCGCTGAAGGGACATGAGGT	483760	484270	484320	484268	-1	scaffold_3	PISMIDRAFT_390741	482632	484940	None	7378	1194	58677	No_or_no_constitutive_exon
GTAGGCAAAGCACCATGAGTCTGATATCCTTTCTCAACGGGAATGAACAGAA	482972	483710	483760	483708	-1	scaffold_3	PISMIDRAFT_390741	482632	484940	None	7378	1194	58677	No_or_no_constitutive_exon
TGTTGTTGTTTCCCCCGTTTGTAACCTGTTATAATGATGAGAGGGCGTAGGT	485823	486052	485773	485825	1	scaffold_3	PISMIDRAFT_26737	484704	487356	None	7378	1194	58677	No_or_no_constitutive_exon
GTACAGCGTCCTGATCCGAGCATCAAGAATTCACGAATATGGGGATGTAGTT	486978	487356	486928	486980	1	scaffold_3	PISMIDRAFT_26737	484704	487356	None	7378	1194	58677	No_or_no_constitutive_exon
TTTGCACCCGCCGAACCGACATTAGATTTACTCAACTTGATGCGGGGCAGGT	491388	491465	491515	491463	-1	scaffold_3	PISMIDRAFT_390870	489983	492239	None	7378	1194	58677	No_or_no_constitutive_exon
GTGAGTCAATTCAATTCAGAACAAGACGACCATTGATCGGAATGGGACAGAT	498813	498981	499031	498979	-1	scaffold_3	PISMIDRAFT_671445	498813	500076	None	7378	1194	58677	No_or_no_constitutive_exon
CCTAAACGTTATTTCAACGAGGTGAACTTTTCTGAAAGTGGGGGATGTAGCT	515704	515989	516039	515987	-1	scaffold_3	PISMIDRAFT_26748	514283	519019	None	7378	1194	58677	No_or_no_constitutive_exon
ACCGGTGTGTTTACTACTTATCTCCGCCTTGCCCTTTCTCACGGGCGCAGTT	534653	534757	534807	534755	-1	scaffold_3	PISMIDRAFT_391791	533376	536732	None	7378	1194	58677	No_or_no_constitutive_exon
GACTCTACGTCGTTCTTAGATAAAATCTTCACAAAGCCGGGGAAAACTAGTC	586727	586816	586677	586729	1	scaffold_3	PISMIDRAFT_87567	586373	587722	None	7378	1194	58677	No_or_no_constitutive_exon
AATTAGGCTCTGGCGTAGATCTGCGAGGTCAATTGACACGGGTTGGGTAGAA	661762	661874	661924	661872	-1	scaffold_3	PISMIDRAFT_26796	661565	662344	None	7378	1194	58677	No_or_no_constitutive_exon
TACTGAGGTCACTTTTACCACTGTGCTGACCGTTCCCATAGGGTACCGAGGC	759920	760014	759870	759922	1	scaffold_3	PISMIDRAFT_26823	756837	761265	None	7378	1194	58677	No_or_no_constitutive_exon
TGTTTGGCTGCTAATTTCTGCCGTTGTAACGGATAAAAATGGGGGTTAAGAT	760752	760891	760702	760754	1	scaffold_3	PISMIDRAFT_26823	756837	761265	None	7378	1194	58677	No_or_no_constitutive_exon
GAGCTTTTACACTTGTCCAATGGTATTTCGAGTTAACGCCAAAGGGCCAGCC	791593	791661	791543	791595	1	scaffold_3	PISMIDRAFT_671603	790583	792213	None	7378	1194	58677	No_or_no_constitutive_exon
TATGACGAGACGATGAAGTACTGATGGAGAACGGTTGGATGTGGGAACAGGG	20	304	354	302	-1	scaffold_4	PISMIDRAFT_6481	20	422	None	7378	1194	58677	No_or_no_constitutive_exon
GTTTCCGGTATTCTACTCTGGTTGACCGAAGCTGAAATTGGGTGACGCAGCC	23276	23462	23226	23278	1	scaffold_4	PISMIDRAFT_6484	17592	23766	None	7378	1194	58677	No_or_no_constitutive_exon
GCGTCAATGTGCTTCTTGCAATTCCTCGTTAACTGACGACGGGAGTGGAGCC	120993	121093	120943	120995	1	scaffold_4	PISMIDRAFT_88265	120336	121719	None	7378	1194	58677	No_or_no_constitutive_exon
GCTGTAACTTACCCATACATGGTACCTAACGGACTTGGCGGATGGGACAGGC	130919	131005	131055	131003	-1	scaffold_4	PISMIDRAFT_671683	130673	131465	None	7378	1194	58677	No_or_no_constitutive_exon
CTTATTTCCTGGTGAAGAACGACAACCACGCCCGAAGAGTGGGTCAAAAGGG	170044	170146	170196	170144	-1	scaffold_4	PISMIDRAFT_6529	167206	175806	None	7378	1194	58677	No_or_no_constitutive_exon
GATTATTTTATCTGTGCAGTTTTGCCAGCTGATATATGGGAGGTATGCAGGA	234981	235089	234931	234983	1	scaffold_4	PISMIDRAFT_671720	233239	238947	None	7378	1194	58677	No_or_no_constitutive_exon
CTTGGCCACACTTTTCGAGCCGCGCCCATTCCTCACGGTGGGCACAACAGAA	258261	258366	258416	258364	-1	scaffold_4	PISMIDRAFT_88205	256766	258651	None	7378	1194	58677	No_or_no_constitutive_exon
TGCCGCTTCGCAGGCTTGATCAAGACGGAGATGACGACGAGGGGGGGAAGGA	350834	350906	350956	350904	-1	scaffold_4	PISMIDRAFT_443029	350593	351196	None	7378	1194	58677	No_or_no_constitutive_exon
ACGACCTCGGGCTCTTCATTTGTTGCCGCTCCATCCGATATGGGAGGCAGTG	372395	372793	372843	372791	-1	scaffold_4	PISMIDRAFT_443563	372395	373254	None	7378	1194	58677	No_or_no_constitutive_exon
TAAGAGGCTCCGTTATGTGGTGGGCTGGGAATGACTGATGTGGGATGCAGAG	480275	480544	480594	480542	-1	scaffold_4	PISMIDRAFT_6625	480141	481592	None	7378	1194	58677	No_or_no_constitutive_exon
CAAATCAGTAGGTAAAAACAGTGAAATAAAACAATTCCCCTAGTAGGGAGGC	575849	576122	576172	576120	-1	scaffold_4	PISMIDRAFT_88686	575849	576634	None	7378	1194	58677	No_or_no_constitutive_exon
TCTCTCGTTTTCGTTTGTAGGGTTCTTGGGCTGACAGCGGGGGACCCAAGTG	608370	608472	608522	608470	-1	scaffold_4	PISMIDRAFT_88428	607458	609842	None	7378	1194	58677	No_or_no_constitutive_exon
CGCAGGTGGTTCGGTGCGTCTCTCTCTTCCTCTTTCGTATTGGGTCAAAGTC	613435	613636	613686	613634	-1	scaffold_4	PISMIDRAFT_648197	611533	613800	None	7378	1194	58677	No_or_no_constitutive_exon
TCTCTCGTTTCATTTTGTAGGGTTCTTGATCTGATGATGGGAAATCCAAGTG	619319	619425	619475	619423	-1	scaffold_4	PISMIDRAFT_648208	618246	619926	None	7378	1194	58677	No_or_no_constitutive_exon
TCTTCCGGTTCGGGCATAATCGGGCGCATAGGTTCGTCCTGGGCTACAAGGG	632147	632786	632097	632149	1	scaffold_4	PISMIDRAFT_88250	631998	632786	None	7378	1194	58677	No_or_no_constitutive_exon
AGCGAATCTTTCACTTGTTGCTTCGAGTTCAGGCATAATCGGGCATGTAGGT	686517	687252	687302	687250	-1	scaffold_4	PISMIDRAFT_672003	686517	687539	None	7378	1194	58677	No_or_no_constitutive_exon
CCCGCCCCATTTCTCGTTAATTGAGCCACTTGATTAAGGGAGGGAAATAGCT	719679	719833	719629	719681	1	scaffold_4	PISMIDRAFT_672029	717865	721399	None	7378	1194	58677	No_or_no_constitutive_exon
GTGAGTACAGTCGTGTCATCTGCTTCCCATCTATTCACTTCAGGGAATAGGA	9099	9319	9369	9317	-1	scaffold_6	PISMIDRAFT_672389	9099	10362	None	7378	1194	58677	No_or_no_constitutive_exon
TATGTTGTTTTGGGATTTCCAAATTCCGGCTAATCATCCTGGGCGGATAGGC	38513	38935	38463	38515	1	scaffold_6	PISMIDRAFT_672407	37143	38935	None	7378	1194	58677	No_or_no_constitutive_exon
CCGCATGTTTTATACATTCATGGGAAAATTCTAACGGTCGATGTGGGTAGGC	61571	61776	61826	61774	-1	scaffold_6	PISMIDRAFT_516114	59492	62386	None	7378	1194	58677	No_or_no_constitutive_exon
GAAGAGGTATGTCTCCATCGTGACCCGGGGGACGTCGTTTACGGGGCTAGGC	72283	72361	72233	72285	1	scaffold_6	PISMIDRAFT_672434	72061	72953	None	7378	1194	58677	No_or_no_constitutive_exon
TCTAACATTTCTGGTTGTGCGAAGACATACTGCTCCGACTCGGGACGCAGGT	80754	81142	81192	81140	-1	scaffold_6	PISMIDRAFT_6944	76527	81651	None	7378	1194	58677	No_or_no_constitutive_exon
GGTGCGTAGGTCAGAGATTTCATCTAAGGCCATTCATTATATGGGAGCAGCA	103057	103164	103214	103162	-1	scaffold_6	PISMIDRAFT_516528	103057	103479	None	7378	1194	58677	No_or_no_constitutive_exon
TAAGGTGTAGTCCTTGTTTGGCGATGGTTCGTGTGCTAATGGGCGATCAGTT	134931	135017	135067	135015	-1	scaffold_6	PISMIDRAFT_89673	134421	136753	None	7378	1194	58677	No_or_no_constitutive_exon
GGTATGGTCAATCTCTTATATGCCTGAGCCTAACTAACTGGGAGTCATAGCC	147854	148116	148166	148114	-1	scaffold_6	PISMIDRAFT_21362	147248	149020	None	7378	1194	58677	No_or_no_constitutive_exon
AACCCCTTCGTTTCTTGACTTTTTTTCCCCTTCGTTCCTTGGGTGGGAAGGC	157495	157619	157669	157617	-1	scaffold_6	PISMIDRAFT_27108	157211	159653	None	7378	1194	58677	No_or_no_constitutive_exon
GGAGCACTGGAAAGCTGGGGGGGAAACGTCTGGTTTGCTGATGGGGTTAGAC	175333	175573	175623	175571	-1	scaffold_6	PISMIDRAFT_89895	175333	178871	None	7378	1194	58677	No_or_no_constitutive_exon
TCGCGAGCGGGTTTTCATTGTACGCCAAACTAATACTTCTGTCGGGGTAGCG	210785	211189	210735	210787	1	scaffold_6	PISMIDRAFT_517748	210333	211876	None	7378	1194	58677	No_or_no_constitutive_exon
CTGGTACCTCGGCTTATCTGCCTGCTAGTATCGATGACATGCGGGTACAGAA	243624	243729	243574	243626	1	scaffold_6	PISMIDRAFT_672524	242797	244235	None	7378	1194	58677	No_or_no_constitutive_exon
AGGTAAGTCGCTTCTTCCACTTTAAGGCAGACATGCTCACGTGGGTGTAGGA	253980	254595	253930	253982	1	scaffold_6	PISMIDRAFT_672528	252655	255442	None	7378	1194	58677	No_or_no_constitutive_exon
TGTTTCTGTTACTCGACTGCGAAGATATCTACAAACTGACTTGGGGGTAGGT	284257	284620	284670	284618	-1	scaffold_6	PISMIDRAFT_7020	284158	285081	None	7378	1194	58677	No_or_no_constitutive_exon
CCTACATTGAAGGGTAAGCTGACACGGGGGAAGCCGAAGAATGGGGCCAGGT	328676	329279	328626	328678	1	scaffold_6	PISMIDRAFT_672586	328502	329279	None	7378	1194	58677	No_or_no_constitutive_exon
CTTGAATCTCGCCCGAGAAGATGTCACACCTCAGCTGATGAGGGCGGCAGAG	330818	330943	330768	330820	1	scaffold_6	PISMIDRAFT_672589	330682	332058	None	7378	1194	58677	No_or_no_constitutive_exon
ACCGGTATGTAACAGGGTCAGTCCGACATTCATACCGACACCGAGGGCAGGT	354088	354197	354038	354090	1	scaffold_6	PISMIDRAFT_7047	352655	354465	None	7378	1194	58677	No_or_no_constitutive_exon
GTTTTCGGTTCGTACTATCCGTCAAATTATTCTGATATTTGGGCCATAAGCG	365830	365982	365780	365832	1	scaffold_6	PISMIDRAFT_89671	365079	366073	None	7378	1194	58677	No_or_no_constitutive_exon
CAGCAGCTACTGTCTCTGATCCTAATGTTTGGTGGATCGCGACGGGCCAGGC	382844	382864	382794	382846	1	scaffold_6	PISMIDRAFT_519790	382141	383879	None	7378	1194	58677	No_or_no_constitutive_exon
TAACATACCGCATTTCCTTCCCATATACTTTCGGCTAACTGGGGTGACAGGT	403177	403287	403337	403285	-1	scaffold_6	PISMIDRAFT_672633	402367	405732	None	7378	1194	58677	No_or_no_constitutive_exon
TTCGTGTAAACGTCGCACTGTCCTCGAGTGTCTGATTGGGGTGAACGTAGGT	417556	417603	417506	417558	1	scaffold_6	PISMIDRAFT_520837	417107	419968	None	7378	1194	58677	No_or_no_constitutive_exon
ACCGTAAGAGTACCTTGGCTATGTCATGAATGCTAACTAAAGAGGGCTAGGG	424518	424663	424713	424661	-1	scaffold_6	PISMIDRAFT_653145	423457	426112	None	7378	1194	58677	No_or_no_constitutive_exon
ACACAGGTATGCCACTACCAGTTTGTTCATGTTCCGTGGGACGATTAAAGCC	498519	498606	498469	498521	1	scaffold_6	PISMIDRAFT_7098	497811	500005	None	7378	1194	58677	No_or_no_constitutive_exon
CTTCGTGACGACCATATGAGCATTCATGCTTACACCTACATGGGATGCAGAT	509357	509830	509307	509359	1	scaffold_6	PISMIDRAFT_672709	509010	513557	None	7378	1194	58677	No_or_no_constitutive_exon
CGGTATATATATGCTCTCCATTCTACCTTCTACTGCTGACGGGGATTTAGGG	511283	511350	511233	511285	1	scaffold_6	PISMIDRAFT_672709	509010	513557	None	7378	1194	58677	No_or_no_constitutive_exon
GCTGCCTCTTATTCTGTGTTTGTAACTTAATAACGCCTGTTGGGTGACAGCG	524666	524974	525024	524972	-1	scaffold_6	PISMIDRAFT_672712	519466	525461	None	7378	1194	58677	No_or_no_constitutive_exon
GTCTAAAGTATCGTTTACTAAGTTGCGCTGATTCGCTTTTGGGAATGAAGAA	541572	542062	541522	541574	1	scaffold_6	PISMIDRAFT_27226	540836	543586	None	7378	1194	58677	No_or_no_constitutive_exon
CTCCAATGCACGTGCTGCATTCCACAACAACGTTTGGATTGGGCACGCAGAT	559262	559375	559425	559373	-1	scaffold_6	PISMIDRAFT_524794	559262	560300	None	7378	1194	58677	No_or_no_constitutive_exon
TATTGCATCGCGGAGTGTGCGCAGGGCGAAGGCTAAGGGTGGTGGTACAGAG	581225	581377	581175	581227	1	scaffold_6	PISMIDRAFT_672757	581101	582117	None	7378	1194	58677	No_or_no_constitutive_exon
GTAAGTATTTTTGCTTAGCTGCAACTCTAGGGAGCTAAGCATGGGAGAAGAA	616542	616884	616934	616882	-1	scaffold_6	PISMIDRAFT_7151	615743	618085	None	7378	1194	58677	No_or_no_constitutive_exon
CACATACTTATCTTTCCCTCACTAACGGCCCGAATCACTCACGGGCGTAGGG	37573	37577	37627	37575	-1	scaffold_5	PISMIDRAFT_672048	34949	39562	None	7378	1194	58677	No_or_no_constitutive_exon
AAGTGAGTTGTTCACAAATCATTCTACACGAGCAGCTTAACCGGGAACAGGC	37009	37145	37195	37143	-1	scaffold_5	PISMIDRAFT_672048	34949	39562	None	7378	1194	58677	No_or_no_constitutive_exon
CCCACCATGCTCGCAGCAGCTGAATGTTCTGCTGAATAGGGGAATCACAGTT	36721	36770	36820	36768	-1	scaffold_5	PISMIDRAFT_672048	34949	39562	None	7378	1194	58677	No_or_no_constitutive_exon
TTTGGGTTGCACTTCGTTTACGTTATGTCGTCCACGGGTCACGACAATAGGC	44264	44419	44214	44266	1	scaffold_5	PISMIDRAFT_672061	44124	45199	None	7378	1194	58677	No_or_no_constitutive_exon
GAGTTCCTCCCATTTTATTCTGCATGGAATCTCTGACAAGTGGTGGGCAGCA	50466	50582	50416	50468	1	scaffold_5	PISMIDRAFT_672072	49379	51533	None	7378	1194	58677	No_or_no_constitutive_exon
GTAAGCATAATTTTCTTTGACCTGCTTGGCACTCGTTGAAGGGAATATAGGA	50771	51149	50721	50773	1	scaffold_5	PISMIDRAFT_672072	49379	51533	None	7378	1194	58677	No_or_no_constitutive_exon
TCATGGACGCAACTCTGGCGCCTACCATTGCTAATATGAATGCTGGGAAGGC	88896	88994	88846	88898	1	scaffold_5	PISMIDRAFT_26951	88721	89932	None	7378	1194	58677	No_or_no_constitutive_exon
CAAGACATACTGATGTCAACCTTGTTTTTACCGGTCATCGGGGAACGTAGCT	127455	127565	127615	127563	-1	scaffold_5	PISMIDRAFT_26961	126741	127690	None	7378	1194	58677	No_or_no_constitutive_exon
CTGGCGCCTATCTCACACCTATCCTCGTCGTTTCGCCGGGGGGCGCACAGTG	127210	127384	127434	127382	-1	scaffold_5	PISMIDRAFT_26961	126741	127690	None	7378	1194	58677	No_or_no_constitutive_exon
TTGGTATCTATACGTGCTGTCGTACCGTACCGAACTTACGGGACGTACAGAT	128181	128407	128457	128405	-1	scaffold_5	PISMIDRAFT_672126	127781	129121	None	7378	1194	58677	No_or_no_constitutive_exon
TCTGCCGTTTATGATACCTGTTATGATCGCTCTGATCGACGGGGTAACAGAC	164855	164983	164805	164857	1	scaffold_5	PISMIDRAFT_89120	164516	165120	None	7378	1194	58677	No_or_no_constitutive_exon
TTCGGCTTCCTTGGTTTCACGTTGTTTGGCTCATCCGAGGGAACCGGCAGTC	202004	202081	202131	202079	-1	scaffold_5	PISMIDRAFT_26984	201410	203940	None	7378	1194	58677	No_or_no_constitutive_exon
TAGCTAACGAGCCCGTCTTTATACCAAAAACTGATGTGGGGAATCTGAAGGC	222911	223050	222861	222913	1	scaffold_5	PISMIDRAFT_672170	221060	224787	None	7378	1194	58677	No_or_no_constitutive_exon
CGACGCGTTGACGACTCCTGATAATGGATTGTATTCTGGGAACGGAGCAGGA	242715	242944	242994	242942	-1	scaffold_5	PISMIDRAFT_672176	242715	243803	None	7378	1194	58677	No_or_no_constitutive_exon
TACTTCGACAGTAAGCCCTCGGTGTGTGCGTGTCCTAAGATAGGGTGTAGCA	261002	261402	260952	261004	1	scaffold_5	PISMIDRAFT_672190	260735	261402	None	7378	1194	58677	No_or_no_constitutive_exon
CTCATCCTTCATACTTGGATGTCTGCGATCTCTGATTAGGGAGGGATTAGGT	282994	283256	283306	283254	-1	scaffold_5	PISMIDRAFT_484520	282397	284077	None	7378	1194	58677	No_or_no_constitutive_exon
TATATGGATATGCGGCGGTGACAGGACTGATGCTTCCGTCATGTGGGCAGGT	282856	282923	282973	282921	-1	scaffold_5	PISMIDRAFT_484520	282397	284077	None	7378	1194	58677	No_or_no_constitutive_exon
GGGTTTCTGGCCGGCGGATTCCTCAAGTGAGATTAATTTGGGCGATGCAGAA	338843	338934	338793	338845	1	scaffold_5	PISMIDRAFT_27010	336907	338997	None	7378	1194	58677	No_or_no_constitutive_exon
TGTATTTCTCTCATCTCCTGCATGACGATTTATCGCAATGGGAAGTATAGGC	342661	342787	342837	342785	-1	scaffold_5	PISMIDRAFT_650883	341607	345218	None	7378	1194	58677	No_or_no_constitutive_exon
GTGCGATTGTTTGTATATCTGAATTCGCTTTTTAATTCTTGGGGGAACAGGA	351448	351555	351605	351553	-1	scaffold_5	PISMIDRAFT_672254	349876	351862	None	7378	1194	58677	No_or_no_constitutive_exon
CGTTCGTGGGCTGCTGTTGACAGGCGTTTGATTCGTGTTGCCAAGGGTAGAT	373458	373809	373408	373460	1	scaffold_5	PISMIDRAFT_672265	372125	374649	None	7378	1194	58677	No_or_no_constitutive_exon
GTGGATGAACACTCTGGTCAAAGTTAGTAGACACTGACCCTGGGTGGCAGCG	374189	374833	374883	374831	-1	scaffold_5	PISMIDRAFT_672269	374189	375959	None	7378	1194	58677	No_or_no_constitutive_exon
TCCGTTGTCGTCTCTTGACCGCCAGCTCCAAGGTTTGACTGGGAATGCAGAT	378208	378355	378158	378210	1	scaffold_5	PISMIDRAFT_650915	376025	378355	None	7378	1194	58677	No_or_no_constitutive_exon
TGAGTGACGTTACCCATGCTAGGCTTTCACAACATTGAGGGGTAAGGGAGCA	395191	395548	395141	395193	1	scaffold_5	PISMIDRAFT_486773	394030	398297	None	7378	1194	58677	No_or_no_constitutive_exon
CACTATTCTTGCACCGTACCATCCCAGACTAATTTCTTTGGGACACCAAGGT	402946	403756	402896	402948	1	scaffold_5	PISMIDRAFT_486647	402232	403756	None	7378	1194	58677	No_or_no_constitutive_exon
ACGCTGACTTTGTATGGTGATAATCTTTCATTCTATGTCCACGTGGGCAGAC	428608	428704	428558	428610	1	scaffold_5	PISMIDRAFT_487456	428012	429303	None	7378	1194	58677	No_or_no_constitutive_exon
AGTTCTGGAGAACGTCTGCGGCTCGCACCTCCCACCCAGCCCAAGGGGAGTC	439578	439669	439528	439580	1	scaffold_5	PISMIDRAFT_89325	439281	440572	None	7378	1194	58677	No_or_no_constitutive_exon
GATGGCAATGCTTCTGGAATACCAAATTTTGAATGTGGGATGTGGAATAGCT	458206	458359	458156	458208	1	scaffold_5	PISMIDRAFT_672321	457509	459422	None	7378	1194	58677	No_or_no_constitutive_exon
TGTACGTGGAATGTGTGTTTGATGATAGCGTATTGACGTTGAGCGGGTAGAC	499778	499856	499906	499854	-1	scaffold_5	PISMIDRAFT_672353	498763	501938	None	7378	1194	58677	No_or_no_constitutive_exon
GAGTCGTTAACGCAGTTCCCAGGGTGTCTTGACCATAGATGGGAGTACAGGA	13472	13558	13608	13556	-1	scaffold_7	PISMIDRAFT_7181	12473	13811	None	7378	1194	58677	No_or_no_constitutive_exon
TAACTTCTGGATGGTGAATCGATAATAATCAACTGGTGGGATAATGCAAGGT	46859	46880	46930	46878	-1	scaffold_7	PISMIDRAFT_90338	45632	47096	None	7378	1194	58677	No_or_no_constitutive_exon
CGAGAACGAGTGGAACCCGTCTGACACGGCGTGTCTTGGGGGGACGACAGGA	59561	59735	59511	59563	1	scaffold_7	PISMIDRAFT_90050	59166	60798	None	7378	1194	58677	No_or_no_constitutive_exon
GTGTACGTGCTCACGTATATTTCCTGGCACGTCAATTGAAAGGGACATAGAG	102328	102418	102278	102330	1	scaffold_7	PISMIDRAFT_551133	100214	103297	None	7378	1194	58677	No_or_no_constitutive_exon
GTTTACAGGGTTTGTTGCTCAGAGGGAGTTAGACCTTGCGGGAATTATAGTA	124679	124736	124786	124734	-1	scaffold_7	PISMIDRAFT_672928	123539	126256	None	7378	1194	58677	No_or_no_constitutive_exon
TTTTTGCCTTTTCTGTTTCATGCTCACTTACTGACCACGGCGGGCAATAGGC	208709	208750	208659	208711	1	scaffold_7	PISMIDRAFT_90627	208276	210130	None	7378	1194	58677	No_or_no_constitutive_exon
AACCTCCGCCATTGGCCAAGTCCCTGACCAGTAGTTGACGAACGGGAAAGAG	229392	229724	229774	229722	-1	scaffold_7	PISMIDRAFT_672971	227772	230415	None	7378	1194	58677	No_or_no_constitutive_exon
GGTATGTAATCCCGCCCCTTGCGTATTTCTTGACTGATGAGCATGGGTAGAC	228828	228883	228933	228881	-1	scaffold_7	PISMIDRAFT_672971	227772	230415	None	7378	1194	58677	No_or_no_constitutive_exon
AGTTGATGGTCAGTCGTTGACCAACAAATGGTAACAGATGCGGGTAAAAGAA	248741	248773	248691	248743	1	scaffold_7	PISMIDRAFT_27292	247958	249086	None	7378	1194	58677	No_or_no_constitutive_exon
ATCAACTTTGAATTATTTTCCTTACAGCTGATGCAAATGGGAATCGCAAGCG	254845	255015	255065	255013	-1	scaffold_7	PISMIDRAFT_552984	253430	255582	None	7378	1194	58677	No_or_no_constitutive_exon
CTTGTTCGTACTCTTTCGGCTGATGCATATCGGATCGCTCTACGGGGCAGTT	269283	269356	269233	269285	1	scaffold_7	PISMIDRAFT_27300	266925	272859	None	7378	1194	58677	No_or_no_constitutive_exon
GCTCCCTTCCCGCTCGAAGGAATGGAGGGACGTCTTCACTTGGGTGACAGTG	306610	306888	306560	306612	1	scaffold_7	PISMIDRAFT_90557	301511	307554	None	7378	1194	58677	No_or_no_constitutive_exon
CAACACTACAGTGGTTGTATGTACAAGGGGGACTGGGGGGGAATGGGCAGAC	338848	338975	339025	338973	-1	scaffold_7	PISMIDRAFT_673065	338848	339187	None	7378	1194	58677	No_or_no_constitutive_exon
CAACTCAGATACGTTTGTTTCTGAATGACAAAACGAGGATCTGGGAACAGGT	365933	366113	366163	366111	-1	scaffold_7	PISMIDRAFT_673084	360373	367202	None	7378	1194	58677	No_or_no_constitutive_exon
GTGCGTGGCAGTCTCGCACCGGAGCGTTACGTTGCTGACGGGGAGTTCAGGA	365161	365212	365262	365210	-1	scaffold_7	PISMIDRAFT_673084	360373	367202	None	7378	1194	58677	No_or_no_constitutive_exon
CGAGTACATGATCGTCAAGTCGAGCGCTGCTGATTGAGTTTGGGGAACAGGA	381497	381566	381447	381499	1	scaffold_7	PISMIDRAFT_555842	380422	382745	None	7378	1194	58677	No_or_no_constitutive_exon
GTAACGTTTCTTTTTCGTACCACTGATACTCAGTTTCATCGGGCTTGAAGTG	405135	405186	405236	405184	-1	scaffold_7	PISMIDRAFT_655098	404267	405836	None	7378	1194	58677	No_or_no_constitutive_exon
ATGGACTGAGACTCTCGCCGATGCTTTCTGCTCAACAGAGGTCGGGGTAGGT	428999	429108	429158	429106	-1	scaffold_7	PISMIDRAFT_90505	427448	429520	None	7378	1194	58677	No_or_no_constitutive_exon
TTTTCGCTAGCTGGTTGAAATCGTGCCATGTTGTGACACGGGGACTACAGGT	430537	430626	430676	430624	-1	scaffold_7	PISMIDRAFT_673135	429898	431519	None	7378	1194	58677	No_or_no_constitutive_exon
TCAGACCCGTCCTTACTAACTCCTCGCGAAGTTATTGAACAGTTGGGTAGAT	440415	440465	440365	440417	1	scaffold_7	PISMIDRAFT_673145	439489	441487	None	7378	1194	58677	No_or_no_constitutive_exon
TGTAAGACCCGCAACTTTCACAGAGTCATGCTAAGTGCTTTGAATGGGAGGA	458905	458999	458855	458907	1	scaffold_7	PISMIDRAFT_673163	458526	459666	None	7378	1194	58677	No_or_no_constitutive_exon
CTTCTCTCCCGTCGTCCCAGGAACTGAGAGTCATTCACTGGGGTGAGCAGGC	486505	486586	486636	486584	-1	scaffold_7	PISMIDRAFT_90499	484282	487543	None	7378	1194	58677	No_or_no_constitutive_exon
TATTGTCGTTTGCACGAAACCTGAACTTACAAAGCGCGGGACAATGACAGGA	510156	510250	510106	510158	1	scaffold_7	PISMIDRAFT_90213	509675	510574	None	7378	1194	58677	No_or_no_constitutive_exon
TCTATATCCTCTTGGTGCACCTTTGACTGACTTTTGTCTGGGAACTACAGGG	513386	513415	513336	513388	1	scaffold_7	PISMIDRAFT_673206	512773	513962	None	7378	1194	58677	No_or_no_constitutive_exon
TATTTATATCCTCTTGGTGCACCTTTGACTGACTTGTCTGGGAATTGCAGGG	515685	515714	515635	515687	1	scaffold_7	PISMIDRAFT_673208	514206	516483	None	7378	1194	58677	No_or_no_constitutive_exon
GGCGTTCGTATAACAGCTAAGACAGTGTCATTAGCTAACAAGGGTCATAGTG	567591	567651	567701	567649	-1	scaffold_7	PISMIDRAFT_655353	566967	568484	None	7378	1194	58677	No_or_no_constitutive_exon
GTGTTTCGAGTCCTTCCGGTGACCATCATCTTTGACCTGGGCGGGGACAGGG	584398	584560	584610	584558	-1	scaffold_7	PISMIDRAFT_673279	583112	586148	None	7378	1194	58677	No_or_no_constitutive_exon
CGAATCAGAGCATGCCAACAACACTGGTCTGTCTGCTCGTCCACAGGGAGTC	43249	43539	43199	43251	1	scaffold_8	PISMIDRAFT_90711	42948	44049	None	7378	1194	58677	No_or_no_constitutive_exon
GTGAATTGCGGATGCCCTATCGGTTTTGGACCTGCTGACGGGACCGGCAGAG	50453	50540	50403	50455	1	scaffold_8	PISMIDRAFT_580103	49810	50884	None	7378	1194	58677	No_or_no_constitutive_exon
GGTGTGTATTCCATGATTACGTACTTGCGCTAGAATCTGACCTAGGGAAGAT	59910	60034	59860	59912	1	scaffold_8	PISMIDRAFT_7417	57951	61050	None	7378	1194	58677	No_or_no_constitutive_exon
GTGCATCCTTCCACTCCGTCCCTGCGATGCCTCACGGGGGATGAGTATAGAT	75714	75857	75907	75855	-1	scaffold_8	PISMIDRAFT_91089	74920	79652	None	7378	1194	58677	No_or_no_constitutive_exon
GGTAAGTGCTTTGTGTAATAGATGGCTGCTTAGTGCTAATTGTGGGGCAGTC	114700	115042	114650	114702	1	scaffold_8	PISMIDRAFT_673398	113645	115042	None	7378	1194	58677	No_or_no_constitutive_exon
CAGGTTTGTCCTAAACATGTCATGGCATGTGCATTAACCTGGGAGAACAGGG	116127	116307	116077	116129	1	scaffold_8	PISMIDRAFT_673402	115081	118012	None	7378	1194	58677	No_or_no_constitutive_exon
ACTGCTCCAGCCTTGTAATTGCTTGTTAAGACTAATTATGGGCGGTGCAGGA	119845	119861	119911	119859	-1	scaffold_8	PISMIDRAFT_673405	117322	120906	None	7378	1194	58677	No_or_no_constitutive_exon
TCTCAAATTAAATTTCTAGATGGCAGAATTTGATTTTTGGGGGGTGCTAGAC	144795	145050	145100	145048	-1	scaffold_8	PISMIDRAFT_581987	142067	147866	None	7378	1194	58677	No_or_no_constitutive_exon
TGTATATTGTTGCAGTTGAACTGAATCCTGAGCTTTGTTAGGGACACGAGCT	142905	143508	143558	143506	-1	scaffold_8	PISMIDRAFT_581987	142067	147866	None	7378	1194	58677	No_or_no_constitutive_exon
AACTCAAATGATCGGTCAACCATGTCTCCGGCGACACTTTGGGCGAAAAGAC	156846	157089	157139	157087	-1	scaffold_8	PISMIDRAFT_91085	156555	157309	None	7378	1194	58677	No_or_no_constitutive_exon
TACGTACCAGGTTTGCCGTTATTCTGTTTTAGCCTCACACCAAAGGGTAGGC	163989	164113	164163	164111	-1	scaffold_8	PISMIDRAFT_673441	163681	164746	None	7378	1194	58677	No_or_no_constitutive_exon
AAGGTTATTCATCACCACTTTTGCCAACCACACATCTGAAAAGGGTACAGGC	204714	204797	204847	204795	-1	scaffold_8	PISMIDRAFT_673462	203785	205767	None	7378	1194	58677	No_or_no_constitutive_exon
GAGTTGGAGCTTGCTTGAAGACGTGGATCCGTCATTAACGCTTGGGGAAGAG	209658	209724	209608	209660	1	scaffold_8	PISMIDRAFT_673465	205861	210360	None	7378	1194	58677	No_or_no_constitutive_exon
AGGAGGGACGCGCTCAGTGGGTATGGATGTTGACGTCGTTGGGATATCAGCG	213837	213933	213983	213931	-1	scaffold_8	PISMIDRAFT_673469	213561	214656	None	7378	1194	58677	No_or_no_constitutive_exon
GTGCGTGTCGATTTACCGTTGGCGTGTTATCACTCACTCCCGGGCAATAGTT	222996	223088	222946	222998	1	scaffold_8	PISMIDRAFT_673479	222490	223373	None	7378	1194	58677	No_or_no_constitutive_exon
GCGATCAGGCGTGTATTACCAAGACTCACACACCCCCAAGGGATATGAAGCA	225200	225286	225150	225202	1	scaffold_8	PISMIDRAFT_90735	223489	226462	None	7378	1194	58677	No_or_no_constitutive_exon
TGGTAGGTATAACCCGCTAATCTTCTTCATCGTACTCAAAGGGCAGGTAGGT	233894	234101	234151	234099	-1	scaffold_8	PISMIDRAFT_656874	231544	235327	None	7378	1194	58677	No_or_no_constitutive_exon
CGTACCCGATCCATTTCTCTCCTGGACTGGCCGCTGACGCGCATGGGTAGTT	245215	245437	245487	245435	-1	scaffold_8	PISMIDRAFT_7488	245215	246103	None	7378	1194	58677	No_or_no_constitutive_exon
TATGTCCACAGTCCCAATGTCGGTTACTTCAAGCACTGACGGGATGATAGAT	253314	253770	253820	253768	-1	scaffold_8	PISMIDRAFT_673500	253314	254683	None	7378	1194	58677	No_or_no_constitutive_exon
CACCAGTATATCGACACTTTCTGAACTCGTAGTGACGCTCTGCGGGGAAGCT	262487	262631	262681	262629	-1	scaffold_8	PISMIDRAFT_90979	261325	263239	None	7378	1194	58677	No_or_no_constitutive_exon
CGTCTATATCTCCTTATGATCTGGGTTTCCTATGTGACGCTGGGCAACAGTG	326948	327018	327068	327016	-1	scaffold_8	PISMIDRAFT_586245	326353	327929	None	7378	1194	58677	No_or_no_constitutive_exon
AGTAAGTCCAGAGGCACATGGGTGTTATCTTTGATTAATGAACGGGTTAGCT	355967	356418	356468	356416	-1	scaffold_8	PISMIDRAFT_673580	355720	356560	None	7378	1194	58677	No_or_no_constitutive_exon
GTCAGTTGACTTCAATCACCTCTCTTTGTTTTCAAAACCTGGGGATTCAGCA	374909	374957	375007	374955	-1	scaffold_8	PISMIDRAFT_587023	373776	375272	None	7378	1194	58677	No_or_no_constitutive_exon
GTGCTGACGTAAATTTCAATGACGCAGTCTGTCAATGTGTCTAAGGGCAGGT	374215	374281	374331	374279	-1	scaffold_8	PISMIDRAFT_587023	373776	375272	None	7378	1194	58677	No_or_no_constitutive_exon
TTACCTCGGCGTCGTTGCAACCATCACTGATCACGTATGATATGGGATAGTG	386009	387447	387497	387445	-1	scaffold_8	PISMIDRAFT_7541	386009	388493	None	7378	1194	58677	No_or_no_constitutive_exon
AGTGAGTATGATATTCGTGGAAGACATTTATACGCATTGACAGGGATCAGAC	422110	422445	422495	422443	-1	scaffold_8	PISMIDRAFT_27574	420019	423135	None	7378	1194	58677	No_or_no_constitutive_exon
GAGTTACTCGCCCCATGGTCGACTCAGTGTGACTGACCAGGGGGAATTAGGG	424278	424384	424434	424382	-1	scaffold_8	PISMIDRAFT_673634	423810	426377	None	7378	1194	58677	No_or_no_constitutive_exon
CATTCTTTACTCGATCAGACTGCAGCTGATTTCTGGTGGACGCCGGGAAGGA	433846	433906	433956	433904	-1	scaffold_8	PISMIDRAFT_588406	432577	435509	None	7378	1194	58677	No_or_no_constitutive_exon
AGTGTTCCGCGAGATCAACACTCGTATGTCCTTGTTGACGACGGGGACAGCC	432577	433405	433455	433403	-1	scaffold_8	PISMIDRAFT_588406	432577	435509	None	7378	1194	58677	No_or_no_constitutive_exon
TGTACGTGCTAGCACATTATATGCGACCTAGCGTAACGAGGGGATGACAGGT	438991	439432	438941	438993	1	scaffold_8	PISMIDRAFT_588760	438172	440411	None	7378	1194	58677	No_or_no_constitutive_exon
ACGTTGGTTTCGAACTGTCACGTGAACATCTTACGAGAATGAACGGGTAGCT	558453	558549	558599	558547	-1	scaffold_8	PISMIDRAFT_90882	558066	559721	None	7378	1194	58677	No_or_no_constitutive_exon
CTCTGTTTCGTTGTTCGGTGGTGTTAAGGTACTGAGCGACTGCGGGGCAGTG	583832	584016	583782	583834	1	scaffold_8	PISMIDRAFT_90770	582781	584308	None	7378	1194	58677	No_or_no_constitutive_exon
GGTGAGTCACGGCTTATCTTTTACTTACCGGACGTTGACCAGGGACTCAGCC	591958	592061	592111	592059	-1	scaffold_8	PISMIDRAFT_91140	590787	593235	None	7378	1194	58677	No_or_no_constitutive_exon
CTCCGTAAGTTAATCCGATCGTATACGTACTTTGCTAAGCCCGAGGGTAGGT	594213	594357	594407	594355	-1	scaffold_8	PISMIDRAFT_591904	593646	595041	None	7378	1194	58677	No_or_no_constitutive_exon
AGTCGCCGGGAGCCTTCCACCCAGAATGCACTGACCTCGGGGGTGCACAGCT	599038	599394	599444	599392	-1	scaffold_8	PISMIDRAFT_673751	599038	600820	None	7378	1194	58677	No_or_no_constitutive_exon
CCATGAGTAGGTGTAATTGATGACATCTGACATTAGATTGAAGGGCCAAGAT	13612	14145	13562	13614	1	scaffold_9	PISMIDRAFT_91791	11963	15571	None	7378	1194	58677	No_or_no_constitutive_exon
ACCATATGTCTGCAGTTAGTTCAGTCGCTTTCTGTCCAGATGGGAAGAAGAT	14776	14957	14726	14778	1	scaffold_9	PISMIDRAFT_91791	11963	15571	None	7378	1194	58677	No_or_no_constitutive_exon
GATTGTCTCAGGAGGAGATGGCCCTGTGAGGGTCTGGGATATTGAGAGAGGT	15083	15294	15033	15085	1	scaffold_9	PISMIDRAFT_91791	11963	15571	None	7378	1194	58677	No_or_no_constitutive_exon
TGAGCCTCTAGATGCGCTCTTAGATAACGATAACTGAACCGGGTGCATAGGA	40516	40666	40466	40518	1	scaffold_9	PISMIDRAFT_604902	39520	40847	None	7378	1194	58677	No_or_no_constitutive_exon
CCTGTTCCTTCTATCGTCTCCATCACAGAACCAACGTATAAGGGGCAAAGCT	65761	65915	65965	65913	-1	scaffold_9	PISMIDRAFT_605612	64974	67098	None	7378	1194	58677	No_or_no_constitutive_exon
TCATTCTGTACTACCTGGATGCTAGCGCTGAAATCTTGACATTGGGAAAGAT	92053	92982	92003	92055	1	scaffold_9	PISMIDRAFT_605986	91425	93208	None	7378	1194	58677	No_or_no_constitutive_exon
ATGCTGAAAGGAGGGTCCAGATTGACAGCCATCTTGAGGGGCATACAGAGAG	188806	189071	189121	189069	-1	scaffold_9	PISMIDRAFT_606419	188360	192733	None	7378	1194	58677	No_or_no_constitutive_exon
GGGTGGGTTGCTGATGCGCACCATCGATTAGACACGACTTCCTGAGGGAGCC	203899	204759	203849	203901	1	scaffold_9	PISMIDRAFT_91452	202937	204759	None	7378	1194	58677	No_or_no_constitutive_exon
TTTAAGTTGCGTAGTAGTGCGATCGATGATACCCTCTTTTGGGTGTGTAGGG	218419	218535	218585	218533	-1	scaffold_9	PISMIDRAFT_606598	218265	221328	None	7378	1194	58677	No_or_no_constitutive_exon
TGCTATCTTGCTAATTCGGAAAAACGAATACGGTGACATCATGGGGATAGTC	244519	244652	244702	244650	-1	scaffold_9	PISMIDRAFT_7693	242342	245614	None	7378	1194	58677	No_or_no_constitutive_exon
TCAGTAACATTTCACTTACTCCCGCGTGGTACTAATTTGGGGACGAGTAGAT	329215	329302	329165	329217	1	scaffold_9	PISMIDRAFT_27674	328209	329879	None	7378	1194	58677	No_or_no_constitutive_exon
TCTCCCCGAACTTGGGGGTCGGTCGTGTTCAAGAGTTTGCTGCGGGACAGGT	386103	386171	386053	386105	1	scaffold_9	PISMIDRAFT_658358	382315	386991	None	7378	1194	58677	No_or_no_constitutive_exon
TTTAGTGGCATTTTTTATGCACCCTGCTTAATTTGCATGTGGTCGGGAAGGC	387021	387099	387149	387097	-1	scaffold_9	PISMIDRAFT_658364	386401	389745	None	7378	1194	58677	No_or_no_constitutive_exon
TTTGTATTTTCCACTCATTACTGCAACATGTTTTTAATGTTAGGGGGTAGGT	473738	473896	473946	473894	-1	scaffold_9	PISMIDRAFT_91657	469266	474592	None	7378	1194	58677	No_or_no_constitutive_exon
TTGTCCGTGGAGTACAACGAAGGCTGACGTTGAGTAGATGGGACTGAAAGAC	471946	472118	472168	472116	-1	scaffold_9	PISMIDRAFT_91657	469266	474592	None	7378	1194	58677	No_or_no_constitutive_exon
TTCGTATTCCAATCATTTCAAAGCCGATTCTGGCTGATGCGACACGGGAGGT	586158	586168	586108	586160	1	scaffold_9	PISMIDRAFT_674086	585273	586773	None	7378	1194	58677	No_or_no_constitutive_exon
TACGTTTCATTCCCACTTGTGTGTAAAAACTATGCTCAGGGAAGTGATAGTG	28037	28479	27987	28039	1	scaffold_11	PISMIDRAFT_8009	24056	28752	None	7378	1194	58677	No_or_no_constitutive_exon
CCAGATTCCATATACACCATCCAAACGCTCATTTCGTTTCGGTGGGCCAGGT	46265	46637	46215	46267	1	scaffold_11	PISMIDRAFT_162394	45652	47048	None	7378	1194	58677	No_or_no_constitutive_exon
TAATCAGTAGAGCGAGATCTAATTCTACTTACACGGTGGGTGGGCAATAGAG	148730	148988	149038	148986	-1	scaffold_11	PISMIDRAFT_163818	147513	149383	None	7378	1194	58677	No_or_no_constitutive_exon
TCAATCTTCACTCATGCATCAACCTCTCGTGCTGTCCTTCTAATGGGCAGGC	153816	153927	153766	153818	1	scaffold_11	PISMIDRAFT_674542	153613	154364	None	7378	1194	58677	No_or_no_constitutive_exon
AGTATTTTCACTGCTGAACATCACTCCACCTTCTCCGACACGGGACGCAGCA	207289	207409	207239	207291	1	scaffold_11	PISMIDRAFT_674584	206541	208320	None	7378	1194	58677	No_or_no_constitutive_exon
GAGCACGAACGCAGTGGATAGACATCTTCTTGACATCGCCTTGGGAGTAGTT	221841	222072	222122	222070	-1	scaffold_11	PISMIDRAFT_165440	220167	223524	None	7378	1194	58677	No_or_no_constitutive_exon
AAAGACAGATTTGACTCATACATTCACTTAAGAATCGTAAATGGGCACAGCT	234449	234475	234525	234473	-1	scaffold_11	PISMIDRAFT_8089	234449	234783	None	7378	1194	58677	No_or_no_constitutive_exon
GACCCAGCATCCTATCATGAGAGTGGTTTGGTTCATCTGTTCATGGGGAGGC	272460	272485	272535	272483	-1	scaffold_11	PISMIDRAFT_166069	269461	272753	None	7378	1194	58677	No_or_no_constitutive_exon
ATGCTCAATGTCGCTGTTTACATATAACAAGTGTTCTAAGGGGTTGACAGGA	274011	274147	274197	274145	-1	scaffold_11	PISMIDRAFT_27964	273697	276034	None	7378	1194	58677	No_or_no_constitutive_exon
TGAAGCCATCTCGTTGACTTCTTTTCTGCCGCACTGACCATGGGGCACAGCC	276422	276478	276528	276476	-1	scaffold_11	PISMIDRAFT_166314	275980	284958	None	7378	1194	58677	No_or_no_constitutive_exon
GTTCTGTCGAACCGGGGAGGGATTATAGAGCTTGCTAACTAGAGGGTCAGGT	320246	320438	320196	320248	1	scaffold_11	PISMIDRAFT_167454	319032	321089	None	7378	1194	58677	No_or_no_constitutive_exon
AGTAAGGATTTTCGCTCTCCATAATCCTGGGGTATCTAATCAAGGGCTAGGT	347871	348145	347821	347873	1	scaffold_11	PISMIDRAFT_92555	345834	356480	None	7378	1194	58677	No_or_no_constitutive_exon
GGAGAAATAGACGAATCGTGAAAAAGTACAGCTGATGGCGGGTGATGCAGGA	375460	375567	375617	375565	-1	scaffold_11	PISMIDRAFT_54126	375096	375648	None	7378	1194	58677	No_or_no_constitutive_exon
TTAGAAGCGCGAGACCTTCGGTAGGTTTGTTTATACATGTCGGGATACAGGA	383162	383250	383112	383164	1	scaffold_11	PISMIDRAFT_92817	380762	383250	None	7378	1194	58677	No_or_no_constitutive_exon
CCGGTGGGTCAAGCGAAGTACTATCAAATCTAAGACTGACTGGGTAACAGAT	387882	387951	387832	387884	1	scaffold_11	PISMIDRAFT_674672	384152	395993	None	7378	1194	58677	No_or_no_constitutive_exon
ACTCGATTGAGACTGTATCTGGCACGACCTTTACTAATGCGTGCGGGTAGAG	45595	45659	45545	45597	1	scaffold_10	PISMIDRAFT_7822	45293	50030	None	7378	1194	58677	No_or_no_constitutive_exon
GTGAACAACAGGATCCATCATGATTCTAGTTGAACTCATGGGCATGGCAGTT	57878	57937	57828	57880	1	scaffold_10	PISMIDRAFT_7825	54118	58588	None	7378	1194	58677	No_or_no_constitutive_exon
ATTGCTCTCTTCTCTCAAGGGAGTCGTCGATCTCATTCTGGGCGTAACAGGT	86447	86548	86598	86546	-1	scaffold_10	PISMIDRAFT_674134	85966	87718	None	7378	1194	58677	No_or_no_constitutive_exon
TGGATCCCACGCTCGTTCGACTACGGACCCATTCTACTTACTGCGGGGAGCG	96466	96849	96899	96847	-1	scaffold_10	PISMIDRAFT_674139	96466	98293	None	7378	1194	58677	No_or_no_constitutive_exon
GCAGACTAGAATGAAGCGTTGTGGTTTGATCATATATAGTAGGGACACAGTG	157540	157685	157490	157542	1	scaffold_10	PISMIDRAFT_27762	157236	159640	None	7378	1194	58677	No_or_no_constitutive_exon
TTGTATGTTTTCCGTTCGGCGTTTTTCGTTTTGCTAAGTTGGGCACGTAGGC	176926	177401	177451	177399	-1	scaffold_10	PISMIDRAFT_674197	174804	178581	None	7378	1194	58677	No_or_no_constitutive_exon
CGCCGGGCATGCTTGCGTGACCGGAATACCGGATAACAGAGGGCCAGAAGGG	186361	186678	186728	186676	-1	scaffold_10	PISMIDRAFT_145192	186361	187361	None	7378	1194	58677	No_or_no_constitutive_exon
AATATATGCTCCGGTATCAAGTTTTCGTTGCTCAAGACCCTTCGGGAAAGCA	202792	203125	202742	202794	1	scaffold_10	PISMIDRAFT_674228	202346	207211	None	7378	1194	58677	No_or_no_constitutive_exon
AGGTATACTCGAGTTCCAGGTCGAGTTAGATAATACTGATGGGTCGGCAGCA	205730	205834	205680	205732	1	scaffold_10	PISMIDRAFT_674228	202346	207211	None	7378	1194	58677	No_or_no_constitutive_exon
ATTTTCACTGGCCTTGAACGGGAGCAAAAGATGGAAGCTTGGTGGGAAAGAA	214861	215395	215445	215393	-1	scaffold_10	PISMIDRAFT_674234	214861	216525	None	7378	1194	58677	No_or_no_constitutive_exon
ACTCTTCGCAGCTTGGAGAAACCAGCTTCAACTTGGCAAATAGGGTAAAGGC	327682	329626	329676	329624	-1	scaffold_10	PISMIDRAFT_92308	327210	329777	None	7378	1194	58677	No_or_no_constitutive_exon
TTTCGTCGATCGAAAAGGAAGGATAGAGAACTGACTTGGCGGTGGGATAGCT	348687	348738	348788	348736	-1	scaffold_10	PISMIDRAFT_7933	348319	352176	None	7378	1194	58677	No_or_no_constitutive_exon
CAGAAGCCTTTGCCTTGTTCTCGATGTTCAGAGGGCCTATCGGGCAACAGTG	379670	379838	379888	379836	-1	scaffold_10	PISMIDRAFT_674336	378432	380507	None	7378	1194	58677	No_or_no_constitutive_exon
GTGTTTTTTTCGAGGTGACTGGCTAATATTTTGATATCCGTCACAGGGAGCA	383827	383862	383777	383829	1	scaffold_10	PISMIDRAFT_91885	383506	385241	None	7378	1194	58677	No_or_no_constitutive_exon
GTTCATTCGTTAGGTATGCTCTATCTCTGACCACGCAATACGGGAATCAGGT	384147	384194	384097	384149	1	scaffold_10	PISMIDRAFT_91885	383506	385241	None	7378	1194	58677	No_or_no_constitutive_exon
TCGCTTCACTTTCGCCATTGTAGGAGGTCATAACTGACGGGAGAGAAAAGTT	412514	412625	412675	412623	-1	scaffold_10	PISMIDRAFT_92305	410330	414598	None	7378	1194	58677	No_or_no_constitutive_exon
TGTACAGTACTTTGACCCAACCACAATGATGAACACGTTCGGGGTGGTAGCG	418342	418801	418292	418344	1	scaffold_10	PISMIDRAFT_674361	418045	418801	None	7378	1194	58677	No_or_no_constitutive_exon
CAGGTACGCTGACTACTTGTAAATACCATGATCCGTGCTGAAGGGCTCAGGT	432476	432603	432426	432478	1	scaffold_10	PISMIDRAFT_7966	431040	432894	None	7378	1194	58677	No_or_no_constitutive_exon
GGCCTCTTTCATGATTACGGACAGCTGAATCTGACCAGTAGGGAGTATAGGT	451986	452096	451936	451988	1	scaffold_10	PISMIDRAFT_674391	451085	452614	None	7378	1194	58677	No_or_no_constitutive_exon
AGGCTCCTGACCCCTTCGGTAGTATTTCCGACGATAGATGGGCATGAAAGGG	457264	457366	457416	457364	-1	scaffold_10	PISMIDRAFT_674400	457069	457441	None	7378	1194	58677	No_or_no_constitutive_exon
GCAGGTACGCTACTTTCGATTCGGTTGATAAGTCACTGAGTGGGGTATAGAA	463555	463912	463505	463557	1	scaffold_10	PISMIDRAFT_674402	462580	464470	None	7378	1194	58677	No_or_no_constitutive_exon
TATTTTTACATCTCTTTCTTTATGCTTTGGTTAATTACTCTGCGGGAAAGGT	510469	511343	511393	511341	-1	scaffold_10	PISMIDRAFT_92321	510469	512090	None	7378	1194	58677	No_or_no_constitutive_exon
TCTCAATTGTTGTGGGCATGGCTGGGATCTGATTGAAGTCTGGGACATAGCC	3677	3859	3909	3857	-1	scaffold_12	PISMIDRAFT_8182	2669	4855	None	7378	1194	58677	No_or_no_constitutive_exon
GCGAGTATGCTAATGAACCTCCGCATTTCTTGACTGAAGGGGATATGTAGTG	127657	127824	127874	127822	-1	scaffold_12	PISMIDRAFT_183344	127055	129079	None	7378	1194	58677	No_or_no_constitutive_exon
CGTCAGCCTTTCTCCCTTCTCTTTCCGGTTTATTCTGAACCAAAGGGAAGTG	141668	141814	141618	141670	1	scaffold_12	PISMIDRAFT_674729	140066	142497	None	7378	1194	58677	No_or_no_constitutive_exon
CCTGCATTCTCACATCCATTTGCATCGCACCCACGTCACGCGGGTAAAAGGT	158579	158668	158529	158581	1	scaffold_12	PISMIDRAFT_674738	157862	160411	None	7378	1194	58677	No_or_no_constitutive_exon
GTGCGTGACGAACATCCAATGCGCGACTACTAAACTAACGGGGCAATCAGAT	166085	166246	166296	166244	-1	scaffold_12	PISMIDRAFT_184056	166085	169053	None	7378	1194	58677	No_or_no_constitutive_exon
TGCTGACTTAGTCTTCTGTCCTATAATCTTGTTTCTACACGGGTGGACAGGT	188813	188956	188763	188815	1	scaffold_12	PISMIDRAFT_674752	185963	190319	None	7378	1194	58677	No_or_no_constitutive_exon
CATTGCTTACATTTCTGTTACTGGCCGGAACTGATCGATAACGGGCATAGCT	249080	249539	249030	249082	1	scaffold_12	PISMIDRAFT_28052	247761	249539	None	7378	1194	58677	No_or_no_constitutive_exon
AGGTGCCTTTTGTCGTAGTCATTGGACAACACAGACCGATGGGCATATAGGT	309157	309631	309107	309159	1	scaffold_12	PISMIDRAFT_674823	304949	309631	None	7378	1194	58677	No_or_no_constitutive_exon
TCTGGCCAGTGGGCGCTTTTGGTTGTAAGCTCACGGTTTCGGGGGCTTAGGC	336884	337036	337086	337034	-1	scaffold_12	PISMIDRAFT_674844	336497	338556	None	7378	1194	58677	No_or_no_constitutive_exon
AACAAGTGTTGAAGTCGCGCATCCACATCTGACCCCATTGGGCATGGCAGCT	416550	417052	417102	417050	-1	scaffold_12	PISMIDRAFT_674898	416550	417755	None	7378	1194	58677	No_or_no_constitutive_exon
GACCTAGGCCTTTGTCATGAATGATTCCGTAATACCTGGGAGTGGTGTAGAC	478361	478406	478456	478404	-1	scaffold_12	PISMIDRAFT_92876	476267	480565	None	7378	1194	58677	No_or_no_constitutive_exon
GTCGGTCCACTTCGTTAGTTACGGGAGTCCCTCGACTGACGGGGCAGCAGGT	129948	130041	129898	129950	1	scaffold_13	PISMIDRAFT_93504	125234	133769	None	7378	1194	58677	No_or_no_constitutive_exon
TGATTAGTTTATATTTACACTCTTTGCATCTCCTGATAAGGGGTGTATAGGT	132099	132414	132049	132101	1	scaffold_13	PISMIDRAFT_93504	125234	133769	None	7378	1194	58677	No_or_no_constitutive_exon
GTAAGCTAAGCGGCATAGATCTTAGGACCACTCTCATGATCGGGAAACAGGA	132633	132808	132583	132635	1	scaffold_13	PISMIDRAFT_93504	125234	133769	None	7378	1194	58677	No_or_no_constitutive_exon
CGTTAACTTTTGCCTGATGGTTACAACGCGCATACTGAATACGGGCGTAGAT	137834	137913	137963	137911	-1	scaffold_13	PISMIDRAFT_674992	135097	145953	None	7378	1194	58677	No_or_no_constitutive_exon
GTAAGCTAAGCGGCATAGATCTTAGGACCACTCTCATGATCGGGAAACAGGA	136155	136330	136380	136328	-1	scaffold_13	PISMIDRAFT_674992	135097	145953	None	7378	1194	58677	No_or_no_constitutive_exon
CACATCGCATCATCTGACTGGTGAAACCTTGGGGACTTTCGTGGGAGCAGCT	186763	186804	186854	186802	-1	scaffold_13	PISMIDRAFT_200687	186481	187528	None	7378	1194	58677	No_or_no_constitutive_exon
GCTCTTTTTTCAGTTGTTCATCCTCTCTTTACCCATTCTGAGGGTGGTAGGC	239822	239951	239772	239824	1	scaffold_13	PISMIDRAFT_675047	238783	240479	None	7378	1194	58677	No_or_no_constitutive_exon
CGCGTTGCATTCACTGGGTGCGCTCTCCCGAATACTTCTGGGAACCATAGTC	326678	326742	326628	326680	1	scaffold_13	PISMIDRAFT_22205	325957	328140	None	7378	1194	58677	No_or_no_constitutive_exon
GTGCGTATATCCTTCTGTGACAGGTTCAAGGAGCTGAAACGGGACCGTAGAC	354954	355498	354904	354956	1	scaffold_13	PISMIDRAFT_203933	354490	355498	None	7378	1194	58677	No_or_no_constitutive_exon
CGACCCCAGTGAAATCAGCGCGATTCGAATGTCCTCTGACGGGGCACTAGCT	365372	365506	365556	365504	-1	scaffold_13	PISMIDRAFT_28163	362820	365833	None	7378	1194	58677	No_or_no_constitutive_exon
CGTCTCTTCATATACTGAGTGCGTATGCTGGATGAAGGGGAACGGCATAGGT	365237	365319	365369	365317	-1	scaffold_13	PISMIDRAFT_28163	362820	365833	None	7378	1194	58677	No_or_no_constitutive_exon
AGGCAAGTTCTATTCAGTACTCGATAGAATGCTGTTAAGCGGGATAGCAGGG	364885	365003	365053	365001	-1	scaffold_13	PISMIDRAFT_28163	362820	365833	None	7378	1194	58677	No_or_no_constitutive_exon
TCATTGAAGTACCTTTTCCTGTCTGTCCCTCATCCTGTAAATTGGGACAGTG	383357	383506	383307	383359	1	scaffold_13	PISMIDRAFT_675148	382175	384591	None	7378	1194	58677	No_or_no_constitutive_exon
TGACTGACGAGGTGGAAACAAACCCCGAACGACCTGGGAAACCTGAAAAGCG	390218	390322	390168	390220	1	scaffold_13	PISMIDRAFT_93616	388034	391302	None	7378	1194	58677	No_or_no_constitutive_exon
TACGTTGCTGCAGCCGTCGTGAATTGCAATGTACTGACGGGGAAATGTAGTC	392985	393995	394045	393993	-1	scaffold_13	PISMIDRAFT_675160	392985	395765	None	7378	1194	58677	No_or_no_constitutive_exon
GGTCATCATGCTGTTGGCCCTCTATCACTCCTCAGCATTGAGGGTACTAGTA	445611	446028	445561	445613	1	scaffold_13	PISMIDRAFT_205865	445225	446236	None	7378	1194	58677	No_or_no_constitutive_exon
GATTTATTCTTACTCGACCTTCAAGTCTTACACATCGATGGGACGTACAGCA	463851	463992	464042	463990	-1	scaffold_13	PISMIDRAFT_93364	463851	465076	None	7378	1194	58677	No_or_no_constitutive_exon
TGTCGTAAACCAGTTGCAGCAACACAACGCCAACACAGAAGGGTGGAGAGCA	8628	8646	8696	8644	-1	scaffold_14	PISMIDRAFT_8488	8628	9487	None	7378	1194	58677	No_or_no_constitutive_exon
GCTTCGTGTCCTTGTTAATTGACGTGACTAACACGAACACTGGGTGACAGTG	13478	13590	13428	13480	1	scaffold_14	PISMIDRAFT_93879	12966	16614	None	7378	1194	58677	No_or_no_constitutive_exon
TTCTCACTTCTGTGACGGAAGTGCTTTTTAACACGAACGTCGGGAAACAGTC	37723	38243	38293	38241	-1	scaffold_14	PISMIDRAFT_216137	37723	39270	None	7378	1194	58677	No_or_no_constitutive_exon
AGCAGTTTTTTATCGATCCTCTGGCTACTCACTCCATGTGGTGGGTGCAGTC	61108	61124	61174	61122	-1	scaffold_14	PISMIDRAFT_675247	59954	62564	None	7378	1194	58677	No_or_no_constitutive_exon
CAGTTCTGTTACACTCATTACTTACGCTAACTGCGGGACATGCGGGACAGAA	96115	96568	96065	96117	1	scaffold_14	PISMIDRAFT_8521	95280	98297	None	7378	1194	58677	No_or_no_constitutive_exon
GTTGGTTAACCGTTGTGCCTCGTCTCTGGTTTGGGCTGATTGGGATACAGGT	97005	97489	96955	97007	1	scaffold_14	PISMIDRAFT_8521	95280	98297	None	7378	1194	58677	No_or_no_constitutive_exon
GTGTGTGCTTATCATCGACCTCAGCGGTGTAGTGTCTGAAGAGGGTACAGTG	261123	262066	262116	262064	-1	scaffold_14	PISMIDRAFT_675364	261123	262775	None	7378	1194	58677	No_or_no_constitutive_exon
GTTTGTCCTGGCCATTGCTGTTGTCACGCCGCACTGATGGGGCACATAAGTG	274522	274558	274472	274524	1	scaffold_14	PISMIDRAFT_93750	273677	275093	None	7378	1194	58677	No_or_no_constitutive_exon
TTTCTTATTTCCCGTCTAGTCTTTTGAAGCCGCAGCTGATATTGGGGCAGGT	277978	278181	277928	277980	1	scaffold_14	PISMIDRAFT_28253	277071	280513	None	7378	1194	58677	No_or_no_constitutive_exon
CTCATGTCCTCTGATTTGAGATGGTCGTGCTGAGGATGTTCGGGAAAAAGGG	290185	290263	290313	290261	-1	scaffold_14	PISMIDRAFT_8575	285500	290531	None	7378	1194	58677	No_or_no_constitutive_exon
GGTATGTACTCGGCAGTGAAATCATAATCTGTCCTTTATCGGGCCAGTAGAT	299152	299219	299269	299217	-1	scaffold_14	PISMIDRAFT_220508	298463	299701	None	7378	1194	58677	No_or_no_constitutive_exon
CTCAAGGTTCACGTCCGGGTAGAGCATGCATTTGCAGCTCTAAAGGGTAGGT	359618	359898	359948	359896	-1	scaffold_14	PISMIDRAFT_94021	359618	360477	None	7378	1194	58677	No_or_no_constitutive_exon
GGATCACTTCGTGTAGTATAGTGTTACTGATGCTGTGTTACGGGATATAGGG	18264	18283	18333	18281	-1	scaffold_15	PISMIDRAFT_675444	16443	19430	None	7378	1194	58677	No_or_no_constitutive_exon
GCGGTAGGGAGGCACATGGAATGATGGGAGAAGAAGGAAGCGGGAAAAAGGC	86597	86796	86547	86599	1	scaffold_15	PISMIDRAFT_675477	86138	86796	None	7378	1194	58677	No_or_no_constitutive_exon
AACATGAATTTGTATGACCCTGTGGGGTGGGCGATTTGCAGAAGGGTGAGTG	379173	379175	379123	379175	1	scaffold_15	PISMIDRAFT_28289	378036	381224	None	7378	1194	58677	No_or_no_constitutive_exon
TTTTTCCCATTCTTGTGTCGTTCGCATTGGCTCACTGGATGGGATTGCAGTT	379908	380041	379858	379910	1	scaffold_15	PISMIDRAFT_28289	378036	381224	None	7378	1194	58677	No_or_no_constitutive_exon
AGCCCATGCTGCCATCCTCACACTCCATGGTATGGGTCCCTGGGAATGAGAA	380859	380913	380809	380861	1	scaffold_15	PISMIDRAFT_28289	378036	381224	None	7378	1194	58677	No_or_no_constitutive_exon
TGGTGGCATTGACATTCCAAGTGCCATCATTGATTCCAATGGGTGCCAAGTG	380961	381036	380911	380963	1	scaffold_15	PISMIDRAFT_28289	378036	381224	None	7378	1194	58677	No_or_no_constitutive_exon
TCTCTCCACTCTCGAGGCCATCTTTCCTGACTCACGGTCAGCTAGGGCAGCC	24190	24286	24336	24284	-1	scaffold_16	PISMIDRAFT_241072	22058	24920	None	7378	1194	58677	No_or_no_constitutive_exon
TGTCGCCTCTGTGCTAGTTGGTCTGACGACTATATGTGCGGGATTGGTAGAC	30058	30208	30258	30206	-1	scaffold_16	PISMIDRAFT_675529	29732	30892	None	7378	1194	58677	No_or_no_constitutive_exon
TACAGTTAGGGTGCGCGGTGTGCATTCACCACACTGGCTCGGGGTCTGAGAA	40143	40654	40704	40652	-1	scaffold_16	PISMIDRAFT_94553	37514	41075	None	7378	1194	58677	No_or_no_constitutive_exon
GAAATGAATGCGAGGACCAGCCTGAGTATAAGAACATGGGTAGGAGTAAGAG	68213	68329	68163	68215	1	scaffold_16	PISMIDRAFT_94529	67901	69105	None	7378	1194	58677	No_or_no_constitutive_exon
ATGTAGTGGATACTCAGGGAGTGTCCAGTGCAAAACTGACGCTGGGACAGGA	116690	116787	116640	116692	1	scaffold_16	PISMIDRAFT_94508	115902	117382	None	7378	1194	58677	No_or_no_constitutive_exon
TGCGTGCGCCTAACTTGCTTATTTTCTCGTTCTGAATAGTTGGGATCAAGGA	162982	163197	162932	162984	1	scaffold_16	PISMIDRAFT_8742	161897	165793	None	7378	1194	58677	No_or_no_constitutive_exon
TGCGTTCTGCGAATTTTCAGTAGGGTCCATCTGAATAGGGAGCACAATAGGG	182840	183145	182790	182842	1	scaffold_16	PISMIDRAFT_94543	178897	184011	None	7378	1194	58677	No_or_no_constitutive_exon
GTACGAGCTCCCGCGGCCCTCACTCCGGGGGGTATTAACAACGGGAAAAGGT	190936	191130	190886	190938	1	scaffold_16	PISMIDRAFT_675634	189271	191715	None	7378	1194	58677	No_or_no_constitutive_exon
ATTTTTTATGGTGCTGTGTCATGATAGTACGGGCTCGTAATACCGGGAAGCG	208478	208661	208428	208480	1	scaffold_16	PISMIDRAFT_675643	208272	208661	None	7378	1194	58677	No_or_no_constitutive_exon
GTAAGTCTATCATCGTCCTTTGATTCCGTCTTGCTTAGTGTGTGGGATAGGT	212766	212789	212716	212768	1	scaffold_16	PISMIDRAFT_675646	211398	214436	None	7378	1194	58677	No_or_no_constitutive_exon
AGGTAATTGCGTGCTAACCATGGGTCGTAAATTCTGATTGGGACGAGTAGGC	247426	247749	247799	247747	-1	scaffold_16	PISMIDRAFT_28352	244779	248881	None	7378	1194	58677	No_or_no_constitutive_exon
TTCAGCTCTTTTACTCGTGGAGCGGTCAACTAACACTACGGGTTGGACAGCG	357419	357473	357523	357471	-1	scaffold_16	PISMIDRAFT_675727	356775	360630	None	7378	1194	58677	No_or_no_constitutive_exon
GAGCCCTTTGTCATTGACGATTGACCTCTACTTCGAACTAAGGGAACCAGTG	374973	375104	374923	374975	1	scaffold_16	PISMIDRAFT_28377	373770	378317	None	7378	1194	58677	No_or_no_constitutive_exon
TTACCGTTGGCCGACTTTTTGATAGGGGTAAGATTTAACAATGGGGTTAGGA	375158	375641	375108	375160	1	scaffold_16	PISMIDRAFT_28377	373770	378317	None	7378	1194	58677	No_or_no_constitutive_exon
TGACACGTTTGAGCCTGGGTCGAGCTGACGCTGAATACACGGGCGTCAAGAA	389151	389294	389344	389292	-1	scaffold_16	PISMIDRAFT_8812	389151	389369	None	7378	1194	58677	No_or_no_constitutive_exon
TTATCTATCTGTGCGATGCATGGGCAAAACAGCTAACACGTATGGGATAGCA	7174	7751	7124	7176	1	scaffold_18	PISMIDRAFT_270737	6109	7751	None	7378	1194	58677	No_or_no_constitutive_exon
TTGGTGAGTGGGTTTAACAATTATGCCGGGGAGACATTGACGAGGGACAGAC	47812	48204	47762	47814	1	scaffold_18	PISMIDRAFT_271223	45830	54002	None	7378	1194	58677	No_or_no_constitutive_exon
TACATCATCCTCACTAACCTGGTTTCTGTTGCTAACGTAGCGGGCGGCAGTA	51145	51218	51095	51147	1	scaffold_18	PISMIDRAFT_271223	45830	54002	None	7378	1194	58677	No_or_no_constitutive_exon
CGCCCTTTGACGTGTCCTGATAGAACCATATCTGAATGGTGGGCGTACAGGT	51908	52035	51858	51910	1	scaffold_18	PISMIDRAFT_271223	45830	54002	None	7378	1194	58677	No_or_no_constitutive_exon
TTTTACTACATCCTACATCCACTGCGAAGGTCGGTTGACGGGATCGGCAGTC	52383	52524	52333	52385	1	scaffold_18	PISMIDRAFT_271223	45830	54002	None	7378	1194	58677	No_or_no_constitutive_exon
GCGATATGATGATTACAAGTTGCCCTATGTTTGTATTTAATCGGGGACAGGG	71152	71209	71102	71154	1	scaffold_18	PISMIDRAFT_95040	69763	71209	None	7378	1194	58677	No_or_no_constitutive_exon
TTATATACCGTTGGCGACGAGTGGCTGACGATGGCGGCGGGGGTAAATAGGC	137506	137598	137456	137508	1	scaffold_18	PISMIDRAFT_676116	137133	138278	None	7378	1194	58677	No_or_no_constitutive_exon
GTAAATCGTCTAGTTAGGCGTTATGATACCTCTAGCTCACAGGGCGTCAGGA	264832	264944	264782	264834	1	scaffold_18	PISMIDRAFT_274025	264412	266520	None	7378	1194	58677	No_or_no_constitutive_exon
GTACGCGCTTGATGTCATCGGGAATTCTAGACTAACCTAGGGGGTTACAGTA	308268	308327	308218	308270	1	scaffold_18	PISMIDRAFT_676238	306509	309327	None	7378	1194	58677	No_or_no_constitutive_exon
GGAATCTCTGTCTCCGCGTTTTCCGTCACATTGACAGAAAGGGTACTAAGGA	339799	339987	339749	339801	1	scaffold_18	PISMIDRAFT_275021	339595	339987	None	7378	1194	58677	No_or_no_constitutive_exon
AATCGATGGCCTCGATTTGGTTGAATGATTCTGTTGAACGGGCTGGACAGGC	346130	346500	346080	346132	1	scaffold_18	PISMIDRAFT_275088	345529	346500	None	7378	1194	58677	No_or_no_constitutive_exon
TACTTGGCCCTCATTTATACTTCCCACACCCATGTGTTGGGCAATGGTAGGT	38421	38550	38371	38423	1	scaffold_17	PISMIDRAFT_94732	36263	38768	None	7378	1194	58677	No_or_no_constitutive_exon
AGTTAATCGTTCCCTTCAGTGGCCGACACTCACCATACGTTGGGTGGAAGAT	38603	38768	38553	38605	1	scaffold_17	PISMIDRAFT_94732	36263	38768	None	7378	1194	58677	No_or_no_constitutive_exon
AAATAACAGCGACCTCTGCCATAGGTACGATATCAATTTGCGATGGGTAGCA	102377	102524	102574	102522	-1	scaffold_17	PISMIDRAFT_94616	102114	108931	None	7378	1194	58677	No_or_no_constitutive_exon
GTCAGTATGATGTTGATATGCGTTTTTTCACTAAACTCACCAGGGTGCAGAC	110555	110635	110505	110557	1	scaffold_17	PISMIDRAFT_28412	109328	112231	None	7378	1194	58677	No_or_no_constitutive_exon
CCATTCCAATCGTGCAGACAGTTTGGATTGTCTCAATAGGGGGGTGACAGTA	201104	201330	201380	201328	-1	scaffold_17	PISMIDRAFT_261188	199906	201666	None	7378	1194	58677	No_or_no_constitutive_exon
GGTGAGCGTTTCCGTGTGATTGTGATGATCACCTTTCAACGGGGCAACAGTA	234713	234924	234974	234922	-1	scaffold_17	PISMIDRAFT_675935	233823	236345	None	7378	1194	58677	No_or_no_constitutive_exon
ACACTATTCCCAGCTTTTCTCCATAAACAAGGCACTGAGGGAAGTTGTAGAA	250262	250391	250212	250264	1	scaffold_17	PISMIDRAFT_94701	249383	251230	None	7378	1194	58677	No_or_no_constitutive_exon
CTCCGTAAGACGAAGGAAGGACTCATGATATTGTTTTGGGCCAAAAAAAGGA	259947	260062	260112	260060	-1	scaffold_17	PISMIDRAFT_94787	258586	263909	None	7378	1194	58677	No_or_no_constitutive_exon
GCACTGCTCGAGTTAACTTGATTCTTTTTGGTTTTGGTTGGGTCGCGAAGGC	303698	303790	303840	303788	-1	scaffold_17	PISMIDRAFT_94867	303698	305103	None	7378	1194	58677	No_or_no_constitutive_exon
TGATTGTTCACCTCTGATCTATCTGCTTGTCTTACACAATGGCTGGGTAGCG	309795	310134	309745	309797	1	scaffold_17	PISMIDRAFT_8922	307673	310134	None	7378	1194	58677	No_or_no_constitutive_exon
GGATGCCGTCTGCAGTTGTTTCATCACATCTCTGAGACGAGGGTCGGTAGAT	313023	313131	313181	313129	-1	scaffold_17	PISMIDRAFT_94735	313023	315515	None	7378	1194	58677	No_or_no_constitutive_exon
AGTACGTTGACACTTGCACCAAAATACTCGCAGACTGACCGGGTATGCAGGC	359824	359982	360032	359980	-1	scaffold_17	PISMIDRAFT_264755	359115	360886	None	7378	1194	58677	No_or_no_constitutive_exon
TAAGTCGCGACCACTCCCCCGACGTTTACTTACTCTTGGGACAGCGATAGAA	377322	377459	377272	377324	1	scaffold_17	PISMIDRAFT_265104	376772	377459	None	7378	1194	58677	No_or_no_constitutive_exon
GAGTTTTTTCTTTGATGATTAAACATTGCTATATGCTGACAGGGGAGTAGAA	29842	29939	29989	29937	-1	scaffold_23	PISMIDRAFT_22812	29011	30042	None	7378	1194	58677	No_or_no_constitutive_exon
TCTCTTCCAGCCTATGTAGCTGACCAACCATGTTAATTATTAGGGAAAAGCC	35133	35270	35320	35268	-1	scaffold_23	PISMIDRAFT_96579	34898	35929	None	7378	1194	58677	No_or_no_constitutive_exon
CCTGGCTCTTTACAACTGCCTCAGTCGAAGGATCTGACCTTTTGGGGGAGCC	43280	43499	43549	43497	-1	scaffold_23	PISMIDRAFT_96544	42811	45747	None	7378	1194	58677	No_or_no_constitutive_exon
CGTAGGTGGACGAGGCAGCAAAGTGAACCATTGACAGAGGGGCACAATAGTT	108509	108703	108459	108511	1	scaffold_23	PISMIDRAFT_338520	108268	109642	None	7378	1194	58677	No_or_no_constitutive_exon
GTCGACGGCAAACCTTCCTGCGAGCGTTGGACTAAGCTTCGACCGGGTAGCG	109491	109642	109441	109493	1	scaffold_23	PISMIDRAFT_338520	108268	109642	None	7378	1194	58677	No_or_no_constitutive_exon
ACGCATGTTTATACCGGGCGACATTGTTCAACCTACCGACCGGCGGGTAGGT	163186	163369	163136	163188	1	scaffold_23	PISMIDRAFT_677154	163069	163369	None	7378	1194	58677	No_or_no_constitutive_exon
CTGTCTAATGCCTCCACTCGACTGACTGACCTATTTATTTAAACGGGCAGTC	177469	177699	177419	177471	1	scaffold_23	PISMIDRAFT_677161	176977	178853	None	7378	1194	58677	No_or_no_constitutive_exon
ATCTGTGGGTGAACATGAGGTGAGCTGCCAGCTGTCAGGGGGGCGAACAGAT	223026	223830	222976	223028	1	scaffold_23	PISMIDRAFT_96695	222104	223830	None	7378	1194	58677	No_or_no_constitutive_exon
TCTGTCCCTCTCCATCTCTTTTCGTAAAAATTTCCTGATGGGTATTAAAGAA	280756	280951	281001	280949	-1	scaffold_23	PISMIDRAFT_96499	280756	281376	None	7378	1194	58677	No_or_no_constitutive_exon
ATACAGTTTCAGAGCAGGTGTCCTCTGGCGAATCCGCTGGGGGGAAGAAGAA	282540	282630	282680	282628	-1	scaffold_23	PISMIDRAFT_28829	282540	283637	None	7378	1194	58677	No_or_no_constitutive_exon
TGCCCTCCTCTTGGTCCCAACCAGATAGATGGCTAAATTAAACGGGATAGCG	285668	285793	285843	285791	-1	scaffold_23	PISMIDRAFT_641865	284690	287477	None	7378	1194	58677	No_or_no_constitutive_exon
ATAGGTAGTCCAAGTTTTTACAGCCCATCGCGATGCTTACGGGTAGACAGAC	295092	295502	295552	295500	-1	scaffold_23	PISMIDRAFT_677224	293394	297862	None	7378	1194	58677	No_or_no_constitutive_exon
TTTGATGCTTTTAACTAAACCCATTGTACACTTACTTGTCACGGGAACAGAT	317115	317140	317190	317138	-1	scaffold_23	PISMIDRAFT_677233	314539	318224	None	7378	1194	58677	No_or_no_constitutive_exon
TAGCGCGCTCATTCTTCTTTCTTGTCTCAGTTCTGAAGGACGGGAAAAAGCG	81498	82315	82365	82313	-1	scaffold_20	PISMIDRAFT_95832	81498	83212	None	7378	1194	58677	No_or_no_constitutive_exon
CTCGTTCAGGATTTTCCGCCGTGCTGCAGATGGTTCTGACGAAAGGGTAGCC	216758	216946	216708	216760	1	scaffold_20	PISMIDRAFT_676578	215733	217305	None	7378	1194	58677	No_or_no_constitutive_exon
TGCTCATTTACGTCCGTGTGGTCGTGTGACTTGCTTGGGGGCGGCAACAGGA	260424	260540	260590	260538	-1	scaffold_20	PISMIDRAFT_676612	259851	261971	None	7378	1194	58677	No_or_no_constitutive_exon
GAGTGAATTTTGCCAAAAATTTGACCCAGAGTTCACCGTCGGGCTCGAAGTA	273677	273743	273627	273679	1	scaffold_20	PISMIDRAFT_676623	269977	276436	None	7378	1194	58677	No_or_no_constitutive_exon
GGTACGTAAAAATCTTGGTTGACTGTGCTGATGCTGAATGGTGCGGGAAGGC	285624	285729	285574	285626	1	scaffold_20	PISMIDRAFT_95794	283918	287374	None	7378	1194	58677	No_or_no_constitutive_exon
TTCCAAGGATGGCCCGATGTTTTCATGGAGAGGCTGACCGCGGGGCACAGAA	294694	294762	294812	294760	-1	scaffold_20	PISMIDRAFT_676632	293177	295249	None	7378	1194	58677	No_or_no_constitutive_exon
CAACGTTCAACTATGGCGATCTTGTATTGATGACTGACGATGGGGGATAGGC	303361	303453	303503	303451	-1	scaffold_20	PISMIDRAFT_676644	302568	306645	None	7378	1194	58677	No_or_no_constitutive_exon
GAGTTTCCGTCCAACTGATGTGGCGATAGTTAGACTCGGAAGTTGGGCAGAT	309503	309776	309453	309505	1	scaffold_20	PISMIDRAFT_28712	308226	309940	None	7378	1194	58677	No_or_no_constitutive_exon
GTGAGTTCTATCCGTCAAGGATGAACGAGGCCACTGAAGGGCAATGGCAGAA	314217	314267	314167	314219	1	scaffold_20	PISMIDRAFT_676654	313141	314910	None	7378	1194	58677	No_or_no_constitutive_exon
TTCCTTTTTCTTAACTGTATTTCCATGTGCTGCACTGAATGGGTGAACAGTT	340477	340556	340427	340479	1	scaffold_20	PISMIDRAFT_676664	335277	341149	None	7378	1194	58677	No_or_no_constitutive_exon
CGTGCTAGGATTTGCGGAGACTGATTTTTTTATTTTGTTTCTGGGAACAGTG	344934	345262	345312	345260	-1	scaffold_20	PISMIDRAFT_676666	344934	347094	None	7378	1194	58677	No_or_no_constitutive_exon
TCTAGCCACCTGCATTTCCCTACGTGACCCCCTCATTTTTGGGATGCTAGCT	347303	349323	349373	349321	-1	scaffold_20	PISMIDRAFT_676667	347303	350166	None	7378	1194	58677	No_or_no_constitutive_exon
CCCTTATAGAGCCACAGACAGGGAAGATGGATCTGGAAAGGACAAGGGAGCC	362866	362948	362998	362946	-1	scaffold_20	PISMIDRAFT_640647	361639	364104	None	7378	1194	58677	No_or_no_constitutive_exon
TCGTTCCTAGGTTTGAACTCTGTCTTTGGTCCTAACAAGGGCTGAGATAGTA	361639	361750	361800	361748	-1	scaffold_20	PISMIDRAFT_640647	361639	364104	None	7378	1194	58677	No_or_no_constitutive_exon
CTGGAAGAAGCTTGTGGGAATGGGTGAGTTTTTTTTTCTCTGAGGGGAAGTA	24668	24856	24618	24670	1	scaffold_21	PISMIDRAFT_96051	23675	25019	None	7378	1194	58677	No_or_no_constitutive_exon
GTGTCTCGATCACTTCCCGCTCAATTACATCCGACTCAAGGGCGAGGCAGGG	59253	59317	59367	59315	-1	scaffold_21	PISMIDRAFT_96153	56756	85442	None	7378	1194	58677	No_or_no_constitutive_exon
TTCGTTCTCAAAACCGGCTCTACTGAACGGTGTGCTGGATGGGGATAAAGTG	169654	169756	169806	169754	-1	scaffold_21	PISMIDRAFT_326021	168225	170991	None	7378	1194	58677	No_or_no_constitutive_exon
GGGTGGAACCCGTCGAGTTAATTCGTCGTCGCTCACGGGTAGTCATAAAGGA	185017	185123	185173	185121	-1	scaffold_21	PISMIDRAFT_96208	183307	185507	None	7378	1194	58677	No_or_no_constitutive_exon
TCAACCATGCTGGTACTTGAGGTTATCTCATGTGATTTGGAAGGGTCAAGAT	199333	199660	199710	199658	-1	scaffold_21	PISMIDRAFT_96108	197475	201308	None	7378	1194	58677	No_or_no_constitutive_exon
GCTGTTTCTGGAAGCATGATCGACGCGGTGCTGATATATGGGTGTGACAGTG	225880	225886	225936	225884	-1	scaffold_21	PISMIDRAFT_326785	224754	226734	None	7378	1194	58677	No_or_no_constitutive_exon
CGTTTCGTGCATCGACGACGACGGAATGTCTGGGTGGTTGATTGGGGGAGTA	270082	270332	270382	270330	-1	scaffold_21	PISMIDRAFT_96212	269824	272018	None	7378	1194	58677	No_or_no_constitutive_exon
GTACGTATTCGTATCTTGGTAGTTGTTTCAGCATTTTCACGGGATGACAGGT	316075	316350	316025	316077	1	scaffold_21	PISMIDRAFT_28756	308412	317697	None	7378	1194	58677	No_or_no_constitutive_exon
AAGCGAACACGTTCAGGGACCTCCATTACGTCTGATCGTCTGGGTACAAGCC	333448	333511	333561	333509	-1	scaffold_21	PISMIDRAFT_328302	331443	335468	None	7378	1194	58677	No_or_no_constitutive_exon
AACAAAAAGCAGCAGCTGAGGCAGCTGAGCATGAGCGCTGAGCAAGGGAGGA	50462	50792	50842	50790	-1	scaffold_19	PISMIDRAFT_9075	50192	51002	None	7378	1194	58677	No_or_no_constitutive_exon
TAAGCGTTTCTATGCATTGCTAAACGTGCGCCCCGCTAAGGGATTCAAAGGA	128788	128843	128893	128841	-1	scaffold_19	PISMIDRAFT_95551	126619	131157	None	7378	1194	58677	No_or_no_constitutive_exon
ACATGTGCCCGGAACATAGATTGTATTAATTCACGCTGGGGAAATGTCAGGC	236271	236442	236221	236273	1	scaffold_19	PISMIDRAFT_28596	233490	236660	None	7378	1194	58677	No_or_no_constitutive_exon
AACACGTTGGTTTATTTCCACTGCAACACCGGGACTGCGGGTGCGAACAGGT	252257	252320	252370	252318	-1	scaffold_19	PISMIDRAFT_22596	250818	253697	None	7378	1194	58677	No_or_no_constitutive_exon
AAGAAGCCCGTCATAACGAAGAGGACAAGTGTTGCTAGTGGGGCGGAGAGGA	287629	287677	287579	287631	1	scaffold_19	PISMIDRAFT_28610	287008	287677	None	7378	1194	58677	No_or_no_constitutive_exon
GTAGGGTTGGTGGTGCGAAGGAAGCAACAGGGAAAGGTGCGAAGGGAAAGGG	312963	313065	312913	312965	1	scaffold_19	PISMIDRAFT_638033	311110	313065	None	7378	1194	58677	No_or_no_constitutive_exon
GTACATTCTAAACACTGCCCTGCAAACCATCTAAACAGCTTTGAGGGTAGTC	320771	320901	320721	320773	1	scaffold_19	PISMIDRAFT_9168	320531	320901	None	7378	1194	58677	No_or_no_constitutive_exon
GAAGGCACGGGTTATTGATATTTAGCGGAGTGTTTTCGGGAAACGAACAGAC	323292	323475	323242	323294	1	scaffold_19	PISMIDRAFT_288193	320962	323717	None	7378	1194	58677	No_or_no_constitutive_exon
TCGTCCATGAAACCCGTGTTGATTCGAACTTGGATATCTGGGTTGAATAGTC	324127	324264	324077	324129	1	scaffold_19	PISMIDRAFT_95381	323907	324604	None	7378	1194	58677	No_or_no_constitutive_exon
AAGTCCCAGCCATGATCACAACGCCCGAGTCTCACCGGGAAAAATGCTAGGA	68470	68508	68558	68506	-1	scaffold_22	PISMIDRAFT_332445	68114	69039	None	7378	1194	58677	No_or_no_constitutive_exon
CGTAATGCTATCTCGACGATGAATGAATGATACCGGGGTGAGGAGGACAGAT	79194	79957	79144	79196	1	scaffold_22	PISMIDRAFT_641351	77533	79957	None	7378	1194	58677	No_or_no_constitutive_exon
GTAGGTGAACTACCAGTGTCCGGCTGTTGGTGCTTACACAATTGGGACAGGA	188918	189002	188868	188920	1	scaffold_22	PISMIDRAFT_9458	188484	192372	None	7378	1194	58677	No_or_no_constitutive_exon
GTTATGCACCTCTCGTCGGTGACCAGAATGTGGAATTTCTGACGGGGTAGGA	293675	293802	293852	293800	-1	scaffold_22	PISMIDRAFT_677073	293675	294203	None	7378	1194	58677	No_or_no_constitutive_exon
TGAGTGTGCTTGCTGCCCAGGTTTGTCAATGAGATTTAATTGCAGGGTAGGT	335391	335640	335341	335393	1	scaffold_22	PISMIDRAFT_677096	333447	336150	None	7378	1194	58677	No_or_no_constitutive_exon
TGAGTGCTTTGATGGCCCTTTGTTGTCGTTTGGCTGATTCGGGACGGGAGCA	338886	339147	338836	338888	1	scaffold_22	PISMIDRAFT_335437	336981	339651	None	7378	1194	58677	No_or_no_constitutive_exon
AATTCCATTGTGAACTCAATTTTATTGAGTTTTTCTGGGGAAAGGTAAAGAA	69482	69692	69742	69690	-1	scaffold_25	PISMIDRAFT_28841	69482	72085	None	7378	1194	58677	No_or_no_constitutive_exon
TGGTAATCTCTTCGTTTGAACACGCTAGTATCCAGGCTGACGTAGGGTAGTT	59149	59240	59099	59151	1	scaffold_28	PISMIDRAFT_97694	58220	61185	None	7378	1194	58677	No_or_no_constitutive_exon
GTATGTACTGTCCCTAACTAACATGTTCCTCATCTAATACCCGGGGTAAGCG	70482	70633	70683	70631	-1	scaffold_28	PISMIDRAFT_97744	69432	71816	None	7378	1194	58677	No_or_no_constitutive_exon
GGCAAGCCTTACGGGTACTGATAGGTACTGACATCGGGGTGAAATTGCAGCT	107748	108042	107698	107750	1	scaffold_28	PISMIDRAFT_677687	106721	108954	None	7378	1194	58677	No_or_no_constitutive_exon
GAAACATGCCCTCGACAATCGAAGGTAAGTGGGTGTGGGCGAGAATGCAGGT	133150	133336	133100	133152	1	scaffold_28	PISMIDRAFT_22997	133105	134297	None	7378	1194	58677	No_or_no_constitutive_exon
CGTATCTCTTGCACCATTCAGTCGACGAGGCTCAATTGATAGTCGGGTAGTC	163503	163701	163751	163699	-1	scaffold_28	PISMIDRAFT_28996	163162	163934	None	7378	1194	58677	No_or_no_constitutive_exon
TAACTAAACTGACAAATCCCCCCTTCCCTGGGCGGTTGAAACGGGTATAGCA	185157	185244	185294	185242	-1	scaffold_28	PISMIDRAFT_677729	184431	186522	None	7378	1194	58677	No_or_no_constitutive_exon
TCTTGTAAGTCGTACGTGGCCACCAAGGTCGCGACTAAAGGGATTGGCAGGT	199538	199776	199488	199540	1	scaffold_28	PISMIDRAFT_368621	198413	202772	None	7378	1194	58677	No_or_no_constitutive_exon
CAGATTCTTCAAACATGTTGAGAAATCTCTGATGCAAGTTATGGGTACAGAA	201767	201880	201717	201769	1	scaffold_28	PISMIDRAFT_368621	198413	202772	None	7378	1194	58677	No_or_no_constitutive_exon
TTCTGCCATCCTGTCATTTCCGGCGAATACTCATCCGCTGGGCAACTAAGAT	264136	264244	264086	264138	1	scaffold_28	PISMIDRAFT_677784	263483	267020	None	7378	1194	58677	No_or_no_constitutive_exon
CACCCTCCAATTTTACAATTGTCATAGGTTACTGATTGAGAGGGTACTAGGT	267984	268058	268108	268056	-1	scaffold_28	PISMIDRAFT_369822	266688	271664	None	7378	1194	58677	No_or_no_constitutive_exon
CACGCGAGTTATGTGCATCTCTACATCGACATTCACGTACCGTGGGTAAGCA	267125	267194	267244	267192	-1	scaffold_28	PISMIDRAFT_369822	266688	271664	None	7378	1194	58677	No_or_no_constitutive_exon
CATACGTTCTCCGTATTGTTTCAGTTGCAAACGTTCATCGGGTAACACAGCA	286002	286074	286124	286072	-1	scaffold_28	PISMIDRAFT_9978	285487	288359	None	7378	1194	58677	No_or_no_constitutive_exon
TATGTGGTTTCATACACTTCGTCGTGACCAGCACTGACGGTCGGGGACAGTA	24028	24161	23978	24030	1	scaffold_26	PISMIDRAFT_677357	23578	24161	None	7378	1194	58677	No_or_no_constitutive_exon
TTCCGCCGTTGAATTTGACCGGAAGAGAAGTAATGGTGAGGGCGAGAGAGGT	124712	124822	124662	124714	1	scaffold_26	PISMIDRAFT_642586	122704	125655	None	7378	1194	58677	No_or_no_constitutive_exon
TGCAGCCGCTCGCTATCATGTGATGTCTCTCTCACCAAAGGGTATGACAGCC	221672	221687	221622	221674	1	scaffold_26	PISMIDRAFT_356245	220804	223070	None	7378	1194	58677	No_or_no_constitutive_exon
GTGAGGGATCGATAACTGCCAACCCGACGGTATCGGCGGGTGCAGGCGAGTC	247907	248013	247857	247909	1	scaffold_26	PISMIDRAFT_97144	247418	249009	None	7378	1194	58677	No_or_no_constitutive_exon
GCCCTGTTTCCTCTACTTGTTCCAGTCGAAGTATTGATCACTGGGAGAAGCC	280732	280924	280682	280734	1	scaffold_26	PISMIDRAFT_97293	278456	283339	None	7378	1194	58677	No_or_no_constitutive_exon
TCTGTCGTTGATGATACACTCCTGCATGGTTGGATGATCCGTGGGCACAGAT	51238	51276	51188	51240	1	scaffold_27	PISMIDRAFT_60850	51106	51550	None	7378	1194	58677	No_or_no_constitutive_exon
GTACGTTCATGTACTTGTCGATGATTTCACTCTGTTCACGTCGGGTAAAGTC	74602	75211	74552	74604	1	scaffold_27	PISMIDRAFT_643165	73227	75211	None	7378	1194	58677	No_or_no_constitutive_exon
GGTATTTCTGGCTGTTCCGTTCCCTGAACTCTTCTGACTATCTGGGGAAGAT	88024	88051	87974	88026	1	scaffold_27	PISMIDRAFT_362134	86077	89255	None	7378	1194	58677	No_or_no_constitutive_exon
TGGCGTCTGTCTTATCCTACCCTATGTCTCGTGCACCCGGGACGATAAAGGA	97707	97834	97884	97832	-1	scaffold_27	PISMIDRAFT_362584	97171	98572	None	7378	1194	58677	No_or_no_constitutive_exon
TCATATACGTGCCCTAATTTTCAGACACTGATGACATGGAACTGGGGCAGGC	97543	97651	97701	97649	-1	scaffold_27	PISMIDRAFT_362584	97171	98572	None	7378	1194	58677	No_or_no_constitutive_exon
CGGCGGGTCGGATTGTCGTTGCTGTAGCGTAACCGAGCCTTCGGGGGAAGTG	134513	134797	134847	134795	-1	scaffold_27	PISMIDRAFT_97511	134513	135853	None	7378	1194	58677	No_or_no_constitutive_exon
TCATTCCAGAATTGTGGGTCTCCATGATACTCATGTCATTCATAGGGCAGAA	248936	249172	248886	248938	1	scaffold_27	PISMIDRAFT_97347	248433	249172	None	7378	1194	58677	No_or_no_constitutive_exon
CACTTCCCGCGTCCATTCTCCGATTTTACTAACATGGAATATGAGGGCAGGG	25418	25576	25368	25420	1	scaffold_29	PISMIDRAFT_97985	25291	26557	None	7378	1194	58677	No_or_no_constitutive_exon
AAGATCCATAGGGGTCAATGGGTGCAGGGAGGTTGTAAAAACTGGGGAAGAC	34033	34062	34112	34060	-1	scaffold_29	PISMIDRAFT_29041	33018	34247	None	7378	1194	58677	No_or_no_constitutive_exon
ACTCCCATTCTCGCTTCGACGGTTGTACTCACGCTTTACAGGAACGGGAGGG	48502	48597	48647	48595	-1	scaffold_29	PISMIDRAFT_643804	47725	50065	None	7378	1194	58677	No_or_no_constitutive_exon
TTACTGACGTCACATTCTTGCTGTGCGGTGGTTTTTTATGGGCGATACAGAC	62143	62156	62093	62145	1	scaffold_29	PISMIDRAFT_677841	59918	63030	None	7378	1194	58677	No_or_no_constitutive_exon
TCGTCGCGTGTGCTCAATGTTCACTGACGTCCCTCCGTGGGTTGGGATAGTT	65874	65948	65824	65876	1	scaffold_29	PISMIDRAFT_677845	65591	67650	None	7378	1194	58677	No_or_no_constitutive_exon
CCTCGTTTCCTTACCTCGAATGATTTGATGCCTAACCCACTCGTGGGAAGCT	98738	99324	99374	99322	-1	scaffold_29	PISMIDRAFT_374256	97722	100035	None	7378	1194	58677	No_or_no_constitutive_exon
GGGACGTGGTTGAGGATCAGCGGCAAACCGATTTTAATGTGGGGATACAGAG	97995	98095	98145	98093	-1	scaffold_29	PISMIDRAFT_374256	97722	100035	None	7378	1194	58677	No_or_no_constitutive_exon
TCAGTTTACCTTTTCCCTTCAAAGAATCGCGATCTTACGGGAATTGACAGGA	102731	103403	103453	103401	-1	scaffold_29	PISMIDRAFT_29057	102731	105333	None	7378	1194	58677	No_or_no_constitutive_exon
TAGTTGTACTCGTATTGGTTTGGGAGTTTCGCTGACAGATGGGGGTATAGCT	140671	141042	140621	140673	1	scaffold_29	PISMIDRAFT_97959	139937	142351	None	7378	1194	58677	No_or_no_constitutive_exon
TCTTTTTGTACTTTCCAACGTGGCCCATGACTAGGAACGCGGGCAAGTAGGG	173470	173580	173420	173472	1	scaffold_29	PISMIDRAFT_97982	171616	174316	None	7378	1194	58677	No_or_no_constitutive_exon
TGCGTTTTCTCATCAATCTGGTGATATTCCACCCCTAAGCGGATGGGCAGGA	177448	177532	177398	177450	1	scaffold_29	PISMIDRAFT_29074	176089	177686	None	7378	1194	58677	No_or_no_constitutive_exon
TCGATTCAATCGCACGTGGCGGGCGCGCACATGAATTCGGGAAATCATAGCT	183019	183065	183115	183063	-1	scaffold_29	PISMIDRAFT_97847	182377	183235	None	7378	1194	58677	No_or_no_constitutive_exon
TTTGGCCATTACCAATACTAATTCACGCGTATGGACATGGGCCAAGGCAGGC	189565	189637	189515	189567	1	scaffold_29	PISMIDRAFT_61013	188354	190506	None	7378	1194	58677	No_or_no_constitutive_exon
ATCGTTTCAGGATGCAGTGCTATATTGACTGTGGTGACTGGGTGGATCAGAA	230406	230520	230570	230518	-1	scaffold_29	PISMIDRAFT_677963	229892	234503	None	7378	1194	58677	No_or_no_constitutive_exon
TGTTCTCTTACCCTGGGACTTCTTATCCTGATGTCGCACGGGACTTGGAGGA	229892	230241	230291	230239	-1	scaffold_29	PISMIDRAFT_677963	229892	234503	None	7378	1194	58677	No_or_no_constitutive_exon
CGCTTATCGTTCGTGTCTGGTCCTTTTTGATGATATGACCGCGGGTGTAGAG	94423	94513	94563	94511	-1	scaffold_32	PISMIDRAFT_678253	93792	96172	None	7378	1194	58677	No_or_no_constitutive_exon
TGCTCGCTCAGTGAGATGTTGGTTGAGCTGATCGAATGGGGCGGGAGCAGAG	122822	122923	122973	122921	-1	scaffold_32	PISMIDRAFT_678271	122207	126445	None	7378	1194	58677	No_or_no_constitutive_exon
GTAATTGGTGAAATCTCGCTTGGTACCGTCATTTGATGCGAGGGATTTAGGA	122207	122448	122498	122446	-1	scaffold_32	PISMIDRAFT_678271	122207	126445	None	7378	1194	58677	No_or_no_constitutive_exon
TATTCAAGTTCCTCTGTCGACATGTGTACATGACTTGCATCCACGGGAAGCC	148378	148391	148328	148380	1	scaffold_32	PISMIDRAFT_23177	148230	148801	None	7378	1194	58677	No_or_no_constitutive_exon
GGTGGGGGGTTCCGGTTGCCCATTAGGCCTAACGCGTTTGGGGGGGACAGGA	275929	276040	276090	276038	-1	scaffold_32	PISMIDRAFT_98531	275705	277816	None	7378	1194	58677	No_or_no_constitutive_exon
CACTTCATCTACTCGCACACGAAATCCAGGAACGGCTAAACAAGGGACAGAT	282231	282297	282181	282233	1	scaffold_32	PISMIDRAFT_678358	281564	282297	None	7378	1194	58677	No_or_no_constitutive_exon
CGATGATCAAATATCGTACTTCTGATTGACCGAATCTCCTATGTGGGCAGCC	91961	92073	91911	91963	1	scaffold_30	PISMIDRAFT_645314	91425	95551	None	7378	1194	58677	No_or_no_constitutive_exon
GTGAACCACATTGATGCCTGATGTCATCTAATGGGAACTCCAAGGGCCAGGA	107495	107835	107885	107833	-1	scaffold_30	PISMIDRAFT_645323	104350	109476	None	7378	1194	58677	No_or_no_constitutive_exon
GTGAGTCGCAAGTCTCTCTCTTGTGGCTCAGCAGTGACAAGGGTACGTAGTG	149305	149926	149255	149307	1	scaffold_30	PISMIDRAFT_10103	148423	150588	None	7378	1194	58677	No_or_no_constitutive_exon
GGAACTGACAGAGAAACCACTGGTGTTTGTTAGACTAAAATGGGAACTAGAG	180386	180434	180484	180432	-1	scaffold_30	PISMIDRAFT_398184	179878	180681	None	7378	1194	58677	No_or_no_constitutive_exon
CCCTCTTCCCCGTTTCTTGTCATGTGGCTGCGTCTAAGGGGGGGTCAAAGTT	203407	203903	203953	203901	-1	scaffold_30	PISMIDRAFT_678081	203407	207380	None	7378	1194	58677	No_or_no_constitutive_exon
GCATGTTGCACATCATCTGACTTACCGCGCCATTCTGATTGATCGGGTAGAT	33332	33453	33503	33451	-1	scaffold_31	PISMIDRAFT_98460	32360	34018	None	7378	1194	58677	No_or_no_constitutive_exon
TTTCCTATCTCTCGTTATCTGAGCGAGATATACTGATATCGGGGCGGAAGTA	88810	88970	89020	88968	-1	scaffold_31	PISMIDRAFT_645727	86553	92721	None	7378	1194	58677	No_or_no_constitutive_exon
GGGTAAGTTGTCGGGATATTTGTCATACGCTCTGGTGATGCGGGAAGCAGAT	99434	99514	99564	99512	-1	scaffold_31	PISMIDRAFT_98244	98225	100844	None	7378	1194	58677	No_or_no_constitutive_exon
GCTTTCACCCATGTTTCTTGGCGAGGCGTTGATCTTAGGTGGGGTAACAGTT	111955	112086	112136	112084	-1	scaffold_31	PISMIDRAFT_678143	111155	113056	None	7378	1194	58677	No_or_no_constitutive_exon
GCAAGGATTGGGGTGTGGTACCCGCGTATGGACTGACAGAGGGTGTGTAGGA	128389	128478	128339	128391	1	scaffold_31	PISMIDRAFT_678154	127764	130071	None	7378	1194	58677	No_or_no_constitutive_exon
TATGGTTTATTGCAGTGGCGACGGTGCAATTTCACTCACGTGAAGGGCAGAA	128529	128703	128479	128531	1	scaffold_31	PISMIDRAFT_678154	127764	130071	None	7378	1194	58677	No_or_no_constitutive_exon
ATCATATCGAGTTCTCCGTTGGGTACGAACGCTGACTTGGGAGGACGAAGGG	241515	241556	241465	241517	1	scaffold_31	PISMIDRAFT_678203	241156	245139	None	7378	1194	58677	No_or_no_constitutive_exon
TCTCAATTGTTGTGGGCATGGCTGGGATCTGATTGAAGTCTGGGACATAGCC	59346	59528	59296	59348	1	scaffold_33	PISMIDRAFT_10294	58963	59995	None	7378	1194	58677	No_or_no_constitutive_exon
GTGATCTACGACACACAGGAATACAACCATAAATCATAGTCGTCGGGAAGTA	152955	153058	153108	153056	-1	scaffold_33	PISMIDRAFT_29207	151940	154351	None	7378	1194	58677	No_or_no_constitutive_exon
TTGGAGATACCCAGTCACTGACAGATGCTGTGCAGCTTCGGAATGGGCAGCC	152297	152580	152630	152578	-1	scaffold_33	PISMIDRAFT_29207	151940	154351	None	7378	1194	58677	No_or_no_constitutive_exon
CGTTCAATCATGTCTTCTGATATGCTTCCACTGATTGTAACGGGGAGCAGGA	262344	263090	262294	262346	1	scaffold_33	PISMIDRAFT_412845	261987	263090	None	7378	1194	58677	No_or_no_constitutive_exon
TCCTCGAATTGGTATAATCCACACTTACGGTGACGAACGGGGGAAAACAGGG	146356	146455	146306	146358	1	scaffold_34	PISMIDRAFT_414489	146065	148216	None	7378	1194	58677	No_or_no_constitutive_exon
GGTTGCGTCTTGCTAGGTCGTGGATGATACCCTGTCTCACGGGAAATTAGGT	155095	155122	155172	155120	-1	scaffold_34	PISMIDRAFT_98893	154745	158072	None	7378	1194	58677	No_or_no_constitutive_exon
GTGAGTCTCAAGTCTCTCTCTTGTGGCTCAGCGGTGACAAGGGTAAGTAGCG	186115	186415	186065	186117	1	scaffold_34	PISMIDRAFT_10373	185234	186415	None	7378	1194	58677	No_or_no_constitutive_exon
GTCGTTCGTGCTGCATCGAAACGCGCATTCATGGCCGGTTGGGATCGTAGTT	199787	199859	199737	199789	1	scaffold_34	PISMIDRAFT_98854	199178	200548	None	7378	1194	58677	No_or_no_constitutive_exon
TCGTTCCGTCCTAGCCCGTGGATGAAAATTTAATCATCGTGGGAATGAAGAT	200468	200548	200418	200470	1	scaffold_34	PISMIDRAFT_98854	199178	200548	None	7378	1194	58677	No_or_no_constitutive_exon
GCTCGTTTCATGGCGGGGAGGAAGATACACGCTGACGTCGGGACAATTAGCA	246774	246820	246870	246818	-1	scaffold_34	PISMIDRAFT_416278	245742	246976	None	7378	1194	58677	No_or_no_constitutive_exon
GTTCACCATTCCCACCGCGTTCTGGCAACACTGCTGACGGGTACGGGGAGTT	246404	246426	246476	246424	-1	scaffold_34	PISMIDRAFT_416278	245742	246976	None	7378	1194	58677	No_or_no_constitutive_exon
ACAGTTGTATTTATACAAGGTACAATCCCACACACAATGCAGTGGGATAGGC	1805	1941	1755	1807	1	scaffold_35	PISMIDRAFT_99191	1123	3678	None	7378	1194	58677	No_or_no_constitutive_exon
GTGACTGTGGTTCTCATCCACCGGATTAGTAGCAATGACCAAGGGAGCAGGT	86101	86158	86208	86156	-1	scaffold_36	PISMIDRAFT_678527	85362	88003	None	7378	1194	58677	No_or_no_constitutive_exon
TAAAGTCATTAATCATGCTTCTTAACCGAATGCTTCACGGCAGGGGTTAGGG	96818	96944	96994	96942	-1	scaffold_36	PISMIDRAFT_678539	96422	98959	None	7378	1194	58677	No_or_no_constitutive_exon
TAATGGAGTGACTCTCATGATTAGTTCGCACCTGACAAGCAGGGTATCAGAT	103827	104159	103777	103829	1	scaffold_36	PISMIDRAFT_678544	101703	106006	None	7378	1194	58677	No_or_no_constitutive_exon
GGCCACGCAGGATTTCGCACGATACTTAGGACTTATCACGGGACGAACAGGT	126215	126261	126311	126259	-1	scaffold_36	PISMIDRAFT_678563	124329	128269	None	7378	1194	58677	No_or_no_constitutive_exon
AGTCTACCACCATAAACCTACGATAGACGGACATTGATGGGGATTAGCAGCG	174192	175376	174142	174194	1	scaffold_36	PISMIDRAFT_678604	174049	176354	None	7378	1194	58677	No_or_no_constitutive_exon
GAGTAGTACGAAAACCTCTCAAGTGAGTTAGCGGTGACAGGGACACGCAGCA	255388	255499	255549	255497	-1	scaffold_36	PISMIDRAFT_10518	254830	256366	None	7378	1194	58677	No_or_no_constitutive_exon
GGACGAGGCTCCCAGTGGTGAGTTTGAAGCTGATTGATCGGGGGATGAAGGC	254830	255117	255167	255115	-1	scaffold_36	PISMIDRAFT_10518	254830	256366	None	7378	1194	58677	No_or_no_constitutive_exon
AGAGATGACTGGGCTGATGAAGATGGAAGAAAAACAGAAGAGGGATGAAGTC	102104	102790	102840	102788	-1	scaffold_39	PISMIDRAFT_100064	102104	102989	None	7378	1194	58677	No_or_no_constitutive_exon
GAATCGCTTCGTATGGTATGGTGTGACTTATACCGTGCTTGGGGATCTAGGG	106587	106615	106665	106613	-1	scaffold_39	PISMIDRAFT_436471	104855	107884	None	7378	1194	58677	No_or_no_constitutive_exon
CTGCTGGGCCGAATGCCACTAAACTCGGGGACGTCGTAGAAGGGATCTAGGG	205141	205264	205314	205262	-1	scaffold_39	PISMIDRAFT_679002	205141	205486	None	7378	1194	58677	No_or_no_constitutive_exon
GCTGCGAGCGCCCGCCCACTGTCCCCCCTATTCCACTTTGGGGCGTACAGAC	118140	118229	118090	118142	1	scaffold_37	PISMIDRAFT_29261	117768	118613	None	7378	1194	58677	No_or_no_constitutive_exon
AGGTTCACACGTCAAGGAGGAAAATAGTTCACTGATCGCCTGTGGGACAGCT	131543	131631	131493	131545	1	scaffold_37	PISMIDRAFT_678643	129940	131631	None	7378	1194	58677	No_or_no_constitutive_exon
CCGATGCTCAGTTTCCACCCTCACTTAATCATTGGTGGACATGGGAATAGTG	140599	140968	140549	140601	1	scaffold_37	PISMIDRAFT_678660	138936	140968	None	7378	1194	58677	No_or_no_constitutive_exon
TGCTTTACTCGCAGATCGGTTCATGTAGCCGTTTCTTTTTGGGGGGGCAGAT	144867	144928	144817	144869	1	scaffold_37	PISMIDRAFT_678666	143856	145490	None	7378	1194	58677	No_or_no_constitutive_exon
GGTACACGACGCTATTGCCTCTCCGCTTAGGTTTTGCTGATGGGATGCAGGC	146434	146543	146384	146436	1	scaffold_37	PISMIDRAFT_10560	145645	146742	None	7378	1194	58677	No_or_no_constitutive_exon
TCGTAAGTAGTGTGAAGGATTATGGCACGTACAGGCGCTGAATTGGGTAGAC	163651	163690	163601	163653	1	scaffold_37	PISMIDRAFT_678685	163310	165004	None	7378	1194	58677	No_or_no_constitutive_exon
AAAGTACGTACGGGATCTATGTGGTTCGTGATTTTCTGAACAGTGGGCAGTG	175701	175834	175884	175832	-1	scaffold_37	PISMIDRAFT_99677	174801	176233	None	7378	1194	58677	No_or_no_constitutive_exon
AAGCCTAACACCTCCAAGGCTAAACTGCGGCGACTTCATAGGGATTACAGTA	211612	211714	211562	211614	1	scaffold_37	PISMIDRAFT_99488	211438	213592	None	7378	1194	58677	No_or_no_constitutive_exon
AACATGTCACTTCTCAGTACCGGTGGCTGGCCCATCTTCAGGGATAGCAGTG	9577	9779	9527	9579	1	scaffold_38	PISMIDRAFT_99780	9329	9779	None	7378	1194	58677	No_or_no_constitutive_exon
ACCTCTGCCGACTGCATCAGGGGGCAATACACTCAACACACGGTGGGCAGGC	23539	23659	23489	23541	1	scaffold_38	PISMIDRAFT_678761	22630	24867	None	7378	1194	58677	No_or_no_constitutive_exon
ACTATTTCTCATTGTAACGCTGCGTGAACGAACATGGATGCTGGGAATAGTC	24009	24090	23959	24011	1	scaffold_38	PISMIDRAFT_678761	22630	24867	None	7378	1194	58677	No_or_no_constitutive_exon
ATGTTATTCAACCTGCATACCTTGCACCCACGTTGACATCTGGGCCAAAGGG	66029	66080	66130	66078	-1	scaffold_38	PISMIDRAFT_429521	64794	66738	None	7378	1194	58677	No_or_no_constitutive_exon
TCCACGATGGCATTGTCAAAAAATAAATCCTAACCTTCAGCTTGGGAAAGGT	65746	65847	65897	65845	-1	scaffold_38	PISMIDRAFT_429521	64794	66738	None	7378	1194	58677	No_or_no_constitutive_exon
TGTCTACCATTTCATTTCCGAGTCGTTACTGATCTCTGTTGGGTACAAAGCT	71869	71955	71819	71871	1	scaffold_38	PISMIDRAFT_99816	68382	73229	None	7378	1194	58677	No_or_no_constitutive_exon
TGCGTCGAGATCAAGTTCCTTCCAACTTCAAAGTGCTAACGAAGGGCTAGCA	97611	97740	97561	97613	1	scaffold_38	PISMIDRAFT_430331	96895	99933	None	7378	1194	58677	No_or_no_constitutive_exon
CTTTGCGAACTTACGCGCCAAAACCTGGACTCGTAGGGTTGGCGACGGAGCC	129107	129274	129057	129109	1	scaffold_38	PISMIDRAFT_647397	128345	129914	None	7378	1194	58677	No_or_no_constitutive_exon
TGATCGGCTGTTCGGTACCAGTGGTGTTGACGACGGAACTTGGGCAATAGGG	153976	154052	153926	153978	1	scaffold_38	PISMIDRAFT_431587	153546	155906	None	7378	1194	58677	No_or_no_constitutive_exon
CTCCTTCATTTTTGTGGCCTGCTACTCAAGGAAATTGTGCATCGGGGTAGTC	154236	154392	154186	154238	1	scaffold_38	PISMIDRAFT_431587	153546	155906	None	7378	1194	58677	No_or_no_constitutive_exon
TAACTACCTCCGTTCCTTCCACCACTAGTACATCTCCTGAGGGATATCAGTT	231562	231708	231758	231706	-1	scaffold_38	PISMIDRAFT_10673	229008	232853	None	7378	1194	58677	No_or_no_constitutive_exon
CACTCATCCCTACCAGACTCATCAACTGAGACGACCGTGTGGTCGGGAAGAA	59173	59316	59366	59314	-1	scaffold_40	PISMIDRAFT_449455	59173	60011	None	7378	1194	58677	No_or_no_constitutive_exon
AAGACAAGCTCAACATCATTTGTCCGTTCATCACTGATGTTCGGGTAAAGAA	83539	83627	83489	83541	1	scaffold_40	PISMIDRAFT_679042	79622	84188	None	7378	1194	58677	No_or_no_constitutive_exon
GGTTGGTATGCATTCTCTGATCCTTTTGAAGCGGCTGACGGGGAGCACAGCT	183678	183706	183628	183680	1	scaffold_40	PISMIDRAFT_451638	180743	184152	None	7378	1194	58677	No_or_no_constitutive_exon
TGCACTGGCTTCACTTTCAGGCCGTTTGATTTATCTTCTGGGGATGACAGTT	194598	194844	194548	194600	1	scaffold_40	PISMIDRAFT_29414	192692	196243	None	7378	1194	58677	No_or_no_constitutive_exon
TACATTATATCTCGCCCGGTCAGGGGTCGAATCTTATTGGGATGGTGTAGCT	215475	215762	215425	215477	1	scaffold_40	PISMIDRAFT_679140	210661	216813	None	7378	1194	58677	No_or_no_constitutive_exon
TATGTCCATTCATTTTATCGGTGGAACTGACTGACAACGGGGGCTTGAAGAA	48104	48196	48246	48194	-1	scaffold_42	PISMIDRAFT_459084	46893	48750	None	7378	1194	58677	No_or_no_constitutive_exon
CCGTATCGTTATTCTCTCGCTCGTTTGAATGATATTCATGGGTCAAATAGTG	52065	52567	52617	52565	-1	scaffold_42	PISMIDRAFT_459498	49246	52716	None	7378	1194	58677	No_or_no_constitutive_exon
GCCTCTCCTAATGCCCACCGTTCCACTAAACTAACCTCGCGGGCGCGCAGGA	79027	79202	78977	79029	1	scaffold_42	PISMIDRAFT_459868	78453	80378	None	7378	1194	58677	No_or_no_constitutive_exon
TGAGTCGTTAATGCACTTCCAAGGTGTCTTGACCATAGATGGGAGTACAGGA	38723	38984	39034	38982	-1	scaffold_43	PISMIDRAFT_10952	37724	39236	None	7378	1194	58677	No_or_no_constitutive_exon
GAGTAGTACAAAAACCTCTCGAGTGAGTTAGCGGTGACAGGGACACGCAGCA	37724	38369	38419	38367	-1	scaffold_43	PISMIDRAFT_10952	37724	39236	None	7378	1194	58677	No_or_no_constitutive_exon
GCAGCCAAAGCCAGTGGTGACAAAGCAATCAAAGGGAGATGGGCAACGAGAG	55088	55256	55306	55254	-1	scaffold_43	PISMIDRAFT_59880	55088	55489	None	7378	1194	58677	No_or_no_constitutive_exon
GTGAGGTAAGGTCTCCGTTTACATTGGTGTGATTCTATTTGATGGGTCAGAT	110260	110661	110711	110659	-1	scaffold_43	PISMIDRAFT_462742	110260	113765	None	7378	1194	58677	No_or_no_constitutive_exon
AATGCAACTCCCTTACCTCACTTGGTTTTCTCACCGGATGGGATGCATAGTC	225322	225431	225481	225429	-1	scaffold_43	PISMIDRAFT_100572	224602	226215	None	7378	1194	58677	No_or_no_constitutive_exon
GTCATCCCTCTTACCCTCTTGGGCCTCTCAATCTCGATGGGGTGCGCAAGGC	230268	230323	230373	230321	-1	scaffold_43	PISMIDRAFT_463830	228537	230987	None	7378	1194	58677	No_or_no_constitutive_exon
TTCGAGGGTTATGACTCATACAGCCTGACTCCGATGTAATGGGAACGTAGAT	231887	232069	232119	232067	-1	scaffold_43	PISMIDRAFT_463669	230949	234392	None	7378	1194	58677	No_or_no_constitutive_exon
CCCGTCAATCAGCCTCACGATCTGTGTGTTTACTTGAGTGTTGGGAGTAGAT	88871	88937	88821	88873	1	scaffold_41	PISMIDRAFT_679228	88262	90161	None	7378	1194	58677	No_or_no_constitutive_exon
GTCCCCTGACCACTCCTTCCTTTATCAGTGTTGACTCGGTTTCGGGAAAGCA	127561	129919	127511	127563	1	scaffold_41	PISMIDRAFT_10850	122020	138233	None	7378	1194	58677	No_or_no_constitutive_exon
TCCCACCTCCGTCGAATCCACGTGGGTGCACTCATGTTGATATGGGGCAGAC	142234	142315	142184	142236	1	scaffold_41	PISMIDRAFT_455717	140696	142797	None	7378	1194	58677	No_or_no_constitutive_exon
CTCGTTTGTGTGGTCTTTCAGACTTCAGCGTTAAAAGCAGGGATGTGTAGGT	157087	157232	157282	157230	-1	scaffold_41	PISMIDRAFT_455869	156531	157786	None	7378	1194	58677	No_or_no_constitutive_exon
ATTCGGTTCCTTGATCTCCGCTGCGGGTATCTTTAGGGAGTGATGACGAGAA	162580	162712	162530	162582	1	scaffold_41	PISMIDRAFT_100265	160700	163154	None	7378	1194	58677	No_or_no_constitutive_exon
ATAACTGTTCGAACTTCATGTGGTGTTTCCCTCATTGGTTATGTGGGTAGGT	174877	175210	174827	174879	1	scaffold_41	PISMIDRAFT_648805	169668	176753	None	7378	1194	58677	No_or_no_constitutive_exon
TTGCAGGTGGGGGTAATGTTACTCACTTATCGAATACTCACGCGGGGCAGTC	181090	181366	181040	181092	1	scaffold_41	PISMIDRAFT_10866	180171	182217	None	7378	1194	58677	No_or_no_constitutive_exon
TTAACTGGTTGTTGGCACGTAACCCCTAACGCGACATCTCCGGGGAACAGTC	199597	200022	199547	199599	1	scaffold_41	PISMIDRAFT_679314	198428	200022	None	7378	1194	58677	No_or_no_constitutive_exon
CACCCCATTCCCCCCTAACATGCATCTGAAGGACCAGGTGGGATTTGAAGAT	31503	32504	31453	31505	1	scaffold_44	PISMIDRAFT_63421	29531	33272	None	7378	1194	58677	No_or_no_constitutive_exon
TTGCATTTTCCCCTGATGGCAGGAGGGTTGTCTCTGGGTCAGCTGACAAGAC	32564	33272	32514	32566	1	scaffold_44	PISMIDRAFT_63421	29531	33272	None	7378	1194	58677	No_or_no_constitutive_exon
TGCCTTGTCACTCTCTTAGCGGACTAGCTGAAAACTGGGCGATAAACCAGGA	56600	56737	56787	56735	-1	scaffold_44	PISMIDRAFT_100846	55031	57123	None	7378	1194	58677	No_or_no_constitutive_exon
GTCCATCAAGTGTGCCTGAATCGAACAAAACAAACGTTCACGGGGGCTAGGC	187610	187792	187842	187790	-1	scaffold_44	PISMIDRAFT_466371	187391	188376	None	7378	1194	58677	No_or_no_constitutive_exon
GCGGCAACTTTTAGCCTACATGAAGCGAGTAGAGGACGTACTGGGCAAAGGG	208622	208764	208572	208624	1	scaffold_44	PISMIDRAFT_11055	208051	210466	None	7378	1194	58677	No_or_no_constitutive_exon
CGTACGGTCAAACGCTGGACTCGGTGGAAAAGAATCAGGGAATCGAGTAGCT	208997	209043	208947	208999	1	scaffold_44	PISMIDRAFT_11055	208051	210466	None	7378	1194	58677	No_or_no_constitutive_exon
GTCCTTCAAGTGTGCCTGAATCGAACAAAACAGACGTTCACGGGGGCTAGGC	219947	220129	220179	220127	-1	scaffold_44	PISMIDRAFT_466802	219714	220391	None	7378	1194	58677	No_or_no_constitutive_exon
ATCGTCTCATCGCTAGCGGCCACTTGAACACCTGATATATGGGATAATAGCT	66888	67210	66838	66890	1	scaffold_47	PISMIDRAFT_679644	65528	68288	None	7378	1194	58677	No_or_no_constitutive_exon
CCTATATCCGTAAATCAGAAGTTGCTAACACTACACGTGTGGGGTTACAGCA	118164	118192	118242	118190	-1	scaffold_47	PISMIDRAFT_472958	116321	118817	None	7378	1194	58677	No_or_no_constitutive_exon
AAGCTCCGTTCGCTTCTACAGCACTTGCTAGCTCAACAACAGTCGGGTAGAT	187513	187904	187954	187902	-1	scaffold_47	PISMIDRAFT_101215	184523	188070	None	7378	1194	58677	No_or_no_constitutive_exon
TCCCCTTTATTTGTTGATTGGCAGTACCCTAAGCAGGCGAGGGTATGTAGAT	204290	204353	204240	204292	1	scaffold_47	PISMIDRAFT_679724	203425	204925	None	7378	1194	58677	No_or_no_constitutive_exon
TGTAATCATGCCACCAAGCAGTACACTATCCATCACATGTAGGGATCCAGGT	193634	193719	193769	193717	-1	scaffold_46	PISMIDRAFT_23533	193634	194182	None	7378	1194	58677	No_or_no_constitutive_exon
GGAACGACCAGTCAATGAAAGAAGTGGTGGAGACTTGACATTAGGGTGAGTT	58784	58963	59013	58961	-1	scaffold_59	PISMIDRAFT_680612	58784	59134	None	7378	1194	58677	No_or_no_constitutive_exon
GTTGGTCAATTATATATCTCGTACTTGCCCTTACTGACAGGTGGGTGTAGGT	76032	77082	77132	77080	-1	scaffold_59	PISMIDRAFT_680628	73547	78596	None	7378	1194	58677	No_or_no_constitutive_exon
GTATCCAATCGAAGCTCTTTATTTATCTATTCCTGTTTCCTGGGGTGCAGTA	85701	85780	85830	85778	-1	scaffold_59	PISMIDRAFT_680638	84464	87326	None	7378	1194	58677	No_or_no_constitutive_exon
CGTATTCACGTGATCTTGGATGGCGATGGCTGACACGGGCATGCAAACAGGC	91714	91819	91664	91716	1	scaffold_59	PISMIDRAFT_29758	91629	92391	None	7378	1194	58677	No_or_no_constitutive_exon
ACTGTCAGAAGTCCAAGGGAACCCTCTGCTCACGATTTGGGGAAAAAAAGAC	92601	92714	92764	92712	-1	scaffold_59	PISMIDRAFT_680646	92091	92805	None	7378	1194	58677	No_or_no_constitutive_exon
GGCGGGTGCTGCTAAGGCTCAGACACGCGAACGGCAGGGAGAGCAGCAAGAC	111376	111424	111326	111378	1	scaffold_59	PISMIDRAFT_70100	111090	111679	None	7378	1194	58677	No_or_no_constitutive_exon
GAAATAAAATATGAGAAATGTTGGAAGCGATAACACTTTGGGGAGGACAGGA	196538	196638	196488	196540	1	scaffold_59	PISMIDRAFT_11857	194237	198934	None	7378	1194	58677	No_or_no_constitutive_exon
TATGGAGTTCGGACGTGAAGATGTGACTGACATGGACGGTGGGATTGCAGCT	198554	198934	198504	198556	1	scaffold_59	PISMIDRAFT_11857	194237	198934	None	7378	1194	58677	No_or_no_constitutive_exon
TATGGTGTTCGGATGTGAAGGTGTAACTGACATGGATGGTGGGATTGCAGCT	203072	203398	203022	203074	1	scaffold_59	PISMIDRAFT_23793	200911	203671	None	7378	1194	58677	No_or_no_constitutive_exon
CAAAAACTAAAGTAGAAACAATAAAATAAATGAATTTACCTAGTAGGGAGTT	11065	11381	11015	11067	1	scaffold_45	PISMIDRAFT_100977	10608	11381	None	7378	1194	58677	No_or_no_constitutive_exon
CATTCTGTACTACCTGGATGCTAGCGCTGAAATCTTGATTTTGGGGAAAGAT	152683	153612	153662	153610	-1	scaffold_45	PISMIDRAFT_468562	151869	154104	None	7378	1194	58677	No_or_no_constitutive_exon
TCTCAATTGTCATGGGCATGGCTGGGATCTGATTGAAGTCTGGGACATAGCC	196190	196372	196422	196370	-1	scaffold_45	PISMIDRAFT_11096	195162	197568	None	7378	1194	58677	No_or_no_constitutive_exon
AGGAAGAGGAGCACCGAAAGGCAGAAGAAGAATGACTGGCCCGGGAGCAGGC	18619	18756	18569	18621	1	scaffold_48	PISMIDRAFT_11223	18355	19229	None	7378	1194	58677	No_or_no_constitutive_exon
TGAGTCGTTAATGCACTTCCAAGGTGTCTCGACTGTAGATGGGAGTATAGGA	91757	91862	91707	91759	1	scaffold_48	PISMIDRAFT_11239	91505	93047	None	7378	1194	58677	No_or_no_constitutive_exon
GAGTAGTACAAAAACCTCTCAAGTGACTTAGCAGTGACAGGGACACACAGCG	92372	93047	92322	92374	1	scaffold_48	PISMIDRAFT_11239	91505	93047	None	7378	1194	58677	No_or_no_constitutive_exon
GTATTTCTGCTTCTGTGCAGCACAACATACTGGTGCTTACAGGGATGCAGAT	164302	164625	164675	164623	-1	scaffold_48	PISMIDRAFT_11247	164302	165006	None	7378	1194	58677	No_or_no_constitutive_exon
TTCTTGTGGTATATTCTATGTGATACTGCCCGCATAATTTGATGGGACAGGG	204118	204788	204838	204786	-1	scaffold_48	PISMIDRAFT_11255	204118	205387	None	7378	1194	58677	No_or_no_constitutive_exon
TAAGTTTTATTACAGTCGATAGCATAATGTTATGACGTGGAGGGCTGTAGTG	28477	28626	28427	28479	1	scaffold_52	PISMIDRAFT_102023	25541	29351	None	7378	1194	58677	No_or_no_constitutive_exon
AGTAATTTCATGAGTCGACACTACGGATGTGAGGTCTCACTCAAGGGAAGAC	28679	28726	28629	28681	1	scaffold_52	PISMIDRAFT_102023	25541	29351	None	7378	1194	58677	No_or_no_constitutive_exon
GGATTCAGGGTCGAATGGTCAAGTGAATGTCGGTGGAGTTGGGTCGCAAGCC	46847	46919	46797	46849	1	scaffold_52	PISMIDRAFT_29598	45896	49464	None	7378	1194	58677	No_or_no_constitutive_exon
TGAGTGACCAGTCACCACTTCTGTTGATACCTCATTGAGCTGGGGTATAGGG	98132	98157	98207	98155	-1	scaffold_52	PISMIDRAFT_679940	96450	99070	None	7378	1194	58677	No_or_no_constitutive_exon
GTTCCATTCGTGGTTTTCCTTCCCAAAACTTTCTAACCGAGTGGGAAAAGAT	103766	103905	103955	103903	-1	scaffold_52	PISMIDRAFT_11433	103405	105763	None	7378	1194	58677	No_or_no_constitutive_exon
GTAAGCATACTATCCTACCCAAATATCTGTCCGTCATAATACGGGTGAAGCA	107502	107623	107673	107621	-1	scaffold_52	PISMIDRAFT_679944	106546	109392	None	7378	1194	58677	No_or_no_constitutive_exon
GTGTGATGGACAAACTCGCTTAGGGAGGACTGCTTAGAAGGGCATGGCAGAC	117695	117834	117884	117832	-1	scaffold_52	PISMIDRAFT_102025	117313	119682	None	7378	1194	58677	No_or_no_constitutive_exon
CATTTCTTGCACTGAATTGCTGCGGATGAATGTACTCATGGGATTTGAAGGT	167507	167584	167634	167582	-1	scaffold_52	PISMIDRAFT_29621	165991	167803	None	7378	1194	58677	No_or_no_constitutive_exon
CTCTTTTGCCATGCTCTAACCTCATGTTGTACGCTCATTGCTAGGGTGAGGG	185736	186716	185686	185738	1	scaffold_52	PISMIDRAFT_102003	185079	188405	None	7378	1194	58677	No_or_no_constitutive_exon
TCCCTCCCTACAACGATACAACAACACCAAGTACTCCCCCGCTAAGGGAGTA	15835	16032	16082	16030	-1	scaffold_55	PISMIDRAFT_102364	15835	16884	None	7378	1194	58677	No_or_no_constitutive_exon
GGGCGTAGCAGAACAAGGCAGCCGTACGCCTCTTTTGGGTGATCGACAAGGG	127568	127710	127760	127708	-1	scaffold_55	PISMIDRAFT_102428	124365	128782	None	7378	1194	58677	No_or_no_constitutive_exon
CCGATGTATTGCGAGCTGAATGTGTGTTCGTTTCTTTTTGGGCACAGCAGCC	156901	157485	156851	156903	1	scaffold_55	PISMIDRAFT_680289	153992	158710	None	7378	1194	58677	No_or_no_constitutive_exon
GGGTGGGTTGCTGATGCACACCATCGATTAGACACGACTTCCTGAGGGAGCC	193037	194283	194333	194281	-1	scaffold_55	PISMIDRAFT_651948	192876	194595	None	7378	1194	58677	No_or_no_constitutive_exon
TTACTATGAATGGCGTCGACAAACCGAGCAGCTACTCTTGGGACAGGGAGTG	17790	18265	17740	17792	1	scaffold_56	PISMIDRAFT_83192	17696	19196	None	7378	1194	58677	No_or_no_constitutive_exon
CCCCACACCTGGTCCGGGCTCAGAGTATGCAAATGCCGCTGTCCAGGGAGGA	18597	19196	18547	18599	1	scaffold_56	PISMIDRAFT_83192	17696	19196	None	7378	1194	58677	No_or_no_constitutive_exon
TCGAACACCCACGATCCGAATGCTGATTGGTTCCCATAGTGCAAGGGCAGAT	34164	34514	34114	34166	1	scaffold_56	PISMIDRAFT_504059	32553	34514	None	7378	1194	58677	No_or_no_constitutive_exon
AATGTTTCTTTCCACTCAATCGACGTGGAAACTGATGGGGACAATTAAAGCG	46815	46966	46765	46817	1	scaffold_56	PISMIDRAFT_102567	43177	47436	None	7378	1194	58677	No_or_no_constitutive_exon
CATCTCGGAACACCCTTCTACTGAATCCTGACTATTAAGGGAATCGATAGAC	51862	52061	51812	51864	1	scaffold_56	PISMIDRAFT_102686	51600	52833	None	7378	1194	58677	No_or_no_constitutive_exon
CTTTACTGCTCTCCCTAACTAACGATCGGCACCCGTCGTGGGTGAAACAGGA	93622	93823	93572	93624	1	scaffold_56	PISMIDRAFT_680358	93070	94129	None	7378	1194	58677	No_or_no_constitutive_exon
AAGTTTTTCTAGGCTTTCCATGACGCACTGATAAACTCTGGGATGCACAGGA	93884	94129	93834	93886	1	scaffold_56	PISMIDRAFT_680358	93070	94129	None	7378	1194	58677	No_or_no_constitutive_exon
CGTGGTAGGTCTATCGGCGGGAGTTACATATACCCTCATCTGTGGGGTAGGG	114126	114270	114320	114268	-1	scaffold_56	PISMIDRAFT_11688	113985	116268	None	7378	1194	58677	No_or_no_constitutive_exon
TAGCTGGATCAGACATGCTATCAATGTTGGCACGTTGACACGGGGTGTAGAG	180407	180517	180357	180409	1	scaffold_56	PISMIDRAFT_680432	179601	181879	None	7378	1194	58677	No_or_no_constitutive_exon
TCGTGAGCGCTATAACTTCGTATACTAATCGTTATTGAGATCGACGGGAGAA	183538	183800	183850	183798	-1	scaffold_56	PISMIDRAFT_680433	182360	184253	None	7378	1194	58677	No_or_no_constitutive_exon
TTACTACACCATCATTAGCGGTAAACGCCTAACGTAGTTTGGGGATCTAGGC	187496	187779	187446	187498	1	scaffold_56	PISMIDRAFT_102688	186874	188505	None	7378	1194	58677	No_or_no_constitutive_exon
CCCATTGCCGTTTGACCAATCTCGTTTGCTGCCATGGGTGGAATGTACAGAG	200376	200710	200760	200708	-1	scaffold_56	PISMIDRAFT_680444	200376	201980	None	7378	1194	58677	No_or_no_constitutive_exon
ATCATCTCATCGCTTGTGTACGCGTGCGGCTGAACGCCTTGGGATTGCAGGT	1102	1327	1052	1104	1	scaffold_49	PISMIDRAFT_679731	182	1327	None	7378	1194	58677	No_or_no_constitutive_exon
TTGTGGAATGGGCATATGCATCAATAAGGGCTCATATCACGGGAACACAGAA	18627	18738	18788	18736	-1	scaffold_49	PISMIDRAFT_11264	16947	19192	None	7378	1194	58677	No_or_no_constitutive_exon
TGTTCGTTCTCGATCGGTGACGACACGTCTCATGGGTAGGACTTGGGAAGCT	30648	30861	30911	30859	-1	scaffold_49	PISMIDRAFT_477181	28626	31159	None	7378	1194	58677	No_or_no_constitutive_exon
TCTATGGATTCGATAATGATGTGCATGGCCCATGATGCGTGGGCATACAGAA	30482	30593	30643	30591	-1	scaffold_49	PISMIDRAFT_477181	28626	31159	None	7378	1194	58677	No_or_no_constitutive_exon
AGACGGGTCGCCCTCCACTGTCGTAGGGAAATTTGATCTTTGCTGGGAAGGC	51113	51467	51063	51115	1	scaffold_49	PISMIDRAFT_477818	50755	51467	None	7378	1194	58677	No_or_no_constitutive_exon
TTCTTATCATCATCATCCCCGAATGTATTGTCACAGACCGGGAATGGCAGGC	19788	19822	19872	19820	-1	scaffold_60	PISMIDRAFT_680717	19456	19930	None	7378	1194	58677	No_or_no_constitutive_exon
TGCTTACCGTTGACTGCTGGGTTGATGGAACCAACCGGTTCTGGGGAAAGTT	48636	48640	48586	48638	1	scaffold_60	PISMIDRAFT_528330	48075	48963	None	7378	1194	58677	No_or_no_constitutive_exon
GGCCTTGCGTTGTGGTTGTTGCAAAAGTTCCTGACGTGCCGGGGTTGAAGGG	76492	77375	77425	77373	-1	scaffold_60	PISMIDRAFT_680773	76492	77550	None	7378	1194	58677	No_or_no_constitutive_exon
TTCTTTTCTAAGTCTGATTGACGATCTTTGTTCATTGTGTGTACGGGTAGCG	91207	91319	91369	91317	-1	scaffold_60	PISMIDRAFT_680790	88737	93293	None	7378	1194	58677	No_or_no_constitutive_exon
TTTGTCAATCCAACGCGACTGTATCATTGATGGGTTTGGTTTGGGGACAGGA	90265	90511	90561	90509	-1	scaffold_60	PISMIDRAFT_680790	88737	93293	None	7378	1194	58677	No_or_no_constitutive_exon
TATTCCACTGTTTGAGTTGCTGCTAAATGCTGTGTTGGGATGTGGGATAGGT	89618	89736	89786	89734	-1	scaffold_60	PISMIDRAFT_680790	88737	93293	None	7378	1194	58677	No_or_no_constitutive_exon
GTGGGTATCAAACGGTGTGCTTTGCGCGATTCACGATTGACGCGGGATAGGT	99381	100496	100546	100494	-1	scaffold_60	PISMIDRAFT_103093	98500	101566	None	7378	1194	58677	No_or_no_constitutive_exon
TCAGAGCATTGTTGGTATGCGAGCTGAGTCAATTATTTGTGGGTGACTAGTT	160243	160369	160419	160367	-1	scaffold_60	PISMIDRAFT_680836	159882	164603	None	7378	1194	58677	No_or_no_constitutive_exon
AGCTTTGAGCCTTTTTATTTGCGTTTGTGGGATACTGAGGGAAGGCGAAGGC	41466	41619	41669	41617	-1	scaffold_53	PISMIDRAFT_680027	40561	44757	None	7378	1194	58677	No_or_no_constitutive_exon
CGTGGTGTGGTGTGGCAGACGTGGCATGGATCTTGACAGGGGAGTGGCAGAC	58527	59336	59386	59334	-1	scaffold_53	PISMIDRAFT_496028	55506	59787	None	7378	1194	58677	No_or_no_constitutive_exon
AAAACTGTAAGGTAAAAACAAAGAAATAAAAGAAATAACCTGGTAGGGAGGA	103932	104031	103882	103934	1	scaffold_53	PISMIDRAFT_78150	103404	104031	None	7378	1194	58677	No_or_no_constitutive_exon
GTGAGTCTCAAGGCCCTCTCCTGTGGCTCAGCAGTGACAAGGGTATGTAGTG	155913	156156	155863	155915	1	scaffold_53	PISMIDRAFT_11510	155022	156156	None	7378	1194	58677	No_or_no_constitutive_exon
ATGTAAGTGGAGGAGGCAGTAAAGTGAACCATTGACAGAGGGGCATGTAGTT	202002	202196	201952	202004	1	scaffold_53	PISMIDRAFT_651623	201535	202766	None	7378	1194	58677	No_or_no_constitutive_exon
AGGACGGGCGAGAAGACGTTGAGGGTTCGAACGTCACGGTTGCTAGGGAGGA	40069	40159	40019	40071	1	scaffold_54	PISMIDRAFT_102302	37993	40303	None	7378	1194	58677	No_or_no_constitutive_exon
TACGTTCATGGCTTCTACCGGGTACAACGATAGCTATATACCAGGGACAGTA	41722	41794	41844	41792	-1	scaffold_54	PISMIDRAFT_72930	40577	43060	None	7378	1194	58677	No_or_no_constitutive_exon
GAAGTTGGTCTGTATTACCGTCGGTTGACCTCGTCGGGTGGTGGTGCAAGGC	124525	125596	125646	125594	-1	scaffold_54	PISMIDRAFT_680147	121532	125859	None	7378	1194	58677	No_or_no_constitutive_exon
CTTCCCTTGTGGTCGCCAAATACCGACGTCGCATTCTCGGGTAATGGTAGGT	139140	139232	139282	139230	-1	scaffold_54	PISMIDRAFT_498603	138339	141012	None	7378	1194	58677	No_or_no_constitutive_exon
AAGTTTACGTTCGTGCCCAGTAAGTTGTCAATTGTCTCACGTTGGGGTAGTA	184410	184458	184508	184456	-1	scaffold_54	PISMIDRAFT_102340	182194	185076	None	7378	1194	58677	No_or_no_constitutive_exon
TCACCTTCCACCTCCAGCAGCCATGAACAGTGTGTCACCTTTGGGAACAGGA	60429	60822	60872	60820	-1	scaffold_51	PISMIDRAFT_11353	58640	62602	None	7378	1194	58677	No_or_no_constitutive_exon
GTGCACCTGGAGGGTTGGAGGGTCTGGGCAGGTCTGGGAGGGTCTGGGAGGT	135083	135291	135033	135085	1	scaffold_51	PISMIDRAFT_49434	132444	135291	None	7378	1194	58677	No_or_no_constitutive_exon
GTATATACATGTTCCGACTGAACGAATGTTGATAAAGAAGTGGGCGATAGTC	162882	162944	162994	162942	-1	scaffold_51	PISMIDRAFT_491582	162536	163480	None	7378	1194	58677	No_or_no_constitutive_exon
TCGTACGTAACGCAACATTGTTCTAACGTGAACTACTAAAGCGGGAACAGGT	58720	58802	58670	58722	1	scaffold_62	PISMIDRAFT_680965	54887	60870	None	7378	1194	58677	No_or_no_constitutive_exon
GAGGGCCATAGAGGAAGAAACAAGACGTACCAGGAGGGCCAAAGAAGAAGCT	93258	94064	93208	93260	1	scaffold_62	PISMIDRAFT_103351	87463	94064	None	7378	1194	58677	No_or_no_constitutive_exon
ATGTATTCGCCCCATTGGTGGATGTACCTCTCATGGAATTGGGTATATAGGA	142108	143379	142058	142110	1	scaffold_62	PISMIDRAFT_103262	142015	148293	None	7378	1194	58677	No_or_no_constitutive_exon
GTGCGGCAGCAGCCAAAGCCAGTGGTGACGAAGCGATCAAAGGGAGACAGGC	161783	161962	162012	161960	-1	scaffold_66	PISMIDRAFT_54742	161783	162238	None	7378	1194	58677	No_or_no_constitutive_exon
CGTCTGATCGGCGTCGGGTATTGCAGTGCTGAATGCATCGGGCGAATTAGCA	65806	65973	65756	65808	1	scaffold_57	PISMIDRAFT_508216	65403	66331	None	7378	1194	58677	No_or_no_constitutive_exon
TGTTTCTCTTCAGCCGAATTCATGTTGATGACATGTTCATCAACGGGCAGAT	78185	78563	78135	78187	1	scaffold_57	PISMIDRAFT_59602	76223	78742	None	7378	1194	58677	No_or_no_constitutive_exon
GGCAGACTGCATGACAAATCACTGCAGGAATGCAACAAGAGGGAGCTGAGTG	90090	90206	90040	90092	1	scaffold_57	PISMIDRAFT_680483	88551	90336	None	7378	1194	58677	No_or_no_constitutive_exon
ATCGTGTTTTGGGGTTGCTTCCTCTGGAGGAATACTCAACGGGACGGGAGAG	55497	55639	55447	55499	1	scaffold_65	PISMIDRAFT_12141	55059	56496	None	7378	1194	58677	No_or_no_constitutive_exon
CGTCTGCGATAGACGCGCGTCAACGACGTCTGAACGAAGCGCGGGCGCAGGG	65845	66133	66183	66131	-1	scaffold_65	PISMIDRAFT_103741	65845	66582	None	7378	1194	58677	No_or_no_constitutive_exon
CAGCATTAAAAAATGCGTCGGGCAGGGTTCCGATGTTTGTGGGATCACAGAT	68343	68728	68293	68345	1	scaffold_65	PISMIDRAFT_538166	66659	68728	None	7378	1194	58677	No_or_no_constitutive_exon
TATGACGAGACGATGAAGTACTGACGGAGAACGGTTGGATGTGGGAACAGGG	4953	5569	5619	5567	-1	scaffold_67	PISMIDRAFT_12231	1913	5687	None	7378	1194	58677	No_or_no_constitutive_exon
CTCATCACCCCACATCAAATCTGACTTGGTACTGACTCATGGGTAAACAGCT	32712	33186	33236	33184	-1	scaffold_67	PISMIDRAFT_681150	32712	35389	None	7378	1194	58677	No_or_no_constitutive_exon
CTCTGGTGCTATAATCCATCGCGAACGCACGTCCAGTGTCGGGTGCTAAGCG	38011	38078	37961	38013	1	scaffold_67	PISMIDRAFT_104003	37339	38963	None	7378	1194	58677	No_or_no_constitutive_exon
GCCAAAGAATAGCTCGAAATTGGAGGATGCTGAGTCCGTGGGACGCGCAGTG	79324	79367	79274	79326	1	scaffold_67	PISMIDRAFT_12252	78391	80134	None	7378	1194	58677	No_or_no_constitutive_exon
CCACAGAGACCATGTCTGATCAGAAACAGGAAGCCATCCAGGGTAAGCAGTC	100549	100558	100608	100556	-1	scaffold_67	PISMIDRAFT_681183	99819	100607	None	7378	1194	58677	No_or_no_constitutive_exon
GGTTTCTTCATCTTCTGTTTAGCGATGTTAAGAGCGGGACGGACAATCAGGT	118157	118245	118295	118243	-1	scaffold_67	PISMIDRAFT_12265	116886	118737	None	7378	1194	58677	No_or_no_constitutive_exon
GGTTACAGGCGGCTGTGGATCGATACGTGTTGTATTGACGGGGAGAGCAGCA	123749	124139	124189	124137	-1	scaffold_67	PISMIDRAFT_12267	123749	124647	None	7378	1194	58677	No_or_no_constitutive_exon
TGAGTGGCACTTGGTCAGTGCAGGGACAGCGCTGACACGCCGGGGAACAGCC	141466	141590	141640	141588	-1	scaffold_67	PISMIDRAFT_541397	140288	141988	None	7378	1194	58677	No_or_no_constitutive_exon
CGACGACCCCCGTGGTCCCAGGTAGAACTATACTGACTGAAACTGGGTAGTG	112302	112327	112252	112304	1	scaffold_58	PISMIDRAFT_680523	112087	114652	None	7378	1194	58677	No_or_no_constitutive_exon
GTACGCCCGATTTGATGCGAAAAGAATTCTGACTCATGGGCACGGCGAAGTG	113674	113693	113624	113676	1	scaffold_58	PISMIDRAFT_680523	112087	114652	None	7378	1194	58677	No_or_no_constitutive_exon
GTAAGACGACTGTCTCATCTATGTTTGGGATACAGATGAAAGGGTTACAGGG	151620	152360	151570	151622	1	scaffold_58	PISMIDRAFT_680555	151449	152360	None	7378	1194	58677	No_or_no_constitutive_exon
GTGGTCCAAACATCATCTCACTTTCGCCATTCGCTGATCCAACGGGCCAGGT	172297	172454	172504	172452	-1	scaffold_58	PISMIDRAFT_680570	170931	173424	None	7378	1194	58677	No_or_no_constitutive_exon
TGCTTCTATCGTCTTGTTTTCCTGTGTGTACTAACGTGCTAGTTGGGCAGCT	51111	51208	51258	51206	-1	scaffold_63	PISMIDRAFT_653842	50505	52287	None	7378	1194	58677	No_or_no_constitutive_exon
TACGGCGGTCAATGGCACAGAAGCGGGGACAAGAACGAGTAATGGGACAGAC	82504	82790	82840	82788	-1	scaffold_63	PISMIDRAFT_103455	82112	84340	None	7378	1194	58677	No_or_no_constitutive_exon
GATTCGGGTTCTGATGCGCTCGTTACACTTGCAATGGGGAAAACGTGTAGGA	108872	108953	108822	108874	1	scaffold_63	PISMIDRAFT_681063	108272	109701	None	7378	1194	58677	No_or_no_constitutive_exon
GGTGAGTATTTCATCCTTCTTTGCTTATAACCGCTGAAACATGGGATCAGAC	172369	172715	172765	172713	-1	scaffold_61	PISMIDRAFT_23833	170944	173101	None	7378	1194	58677	No_or_no_constitutive_exon
ACACTCCGCAATCGACCGCGGATGACGACGGCAACTCAAAGGGTGCGGAGTC	11253	11468	11518	11466	-1	scaffold_74	PISMIDRAFT_72924	11132	13174	None	7378	1194	58677	No_or_no_constitutive_exon
CCTCGTCATCAGGCGCGATTGTACCACCCAACAACTGACCGGGCGCGAAGGC	18713	19040	19090	19038	-1	scaffold_74	PISMIDRAFT_12633	18559	19327	None	7378	1194	58677	No_or_no_constitutive_exon
GTAAGGTATAGACGACAAGTTTACGCAATATGCACCCAGTGCGGGTGCAGAC	22644	22917	22594	22646	1	scaffold_74	PISMIDRAFT_12635	21806	23272	None	7378	1194	58677	No_or_no_constitutive_exon
GTGTATTTTATGTAAATGGTGACCTCCGAATGACTTTGACAATTGGGTAGTG	88381	88472	88331	88383	1	scaffold_74	PISMIDRAFT_681881	88124	91094	None	7378	1194	58677	No_or_no_constitutive_exon
GTTCTTGGATTGACGGTTTTTCGCGGGTGGTGTGATTTGGGGATGGGTAGTG	92698	92765	92815	92763	-1	scaffold_74	PISMIDRAFT_681883	91345	95881	None	7378	1194	58677	No_or_no_constitutive_exon
TGTTAGCCAGTACGGAGCTAGGGAATTGTGCACTAACGGGAAAGTTGTAGTA	104218	104545	104168	104220	1	scaffold_74	PISMIDRAFT_12663	103708	104948	None	7378	1194	58677	No_or_no_constitutive_exon
ATGAGCAGGGAGGCTTGGGTACGAGGGAGGGTATGAAGAGTGGGGGTCAGAA	146006	146056	145956	146008	1	scaffold_74	PISMIDRAFT_12676	144870	146056	None	7378	1194	58677	No_or_no_constitutive_exon
TGATACTTCAGGAGGGTGTGCTATCTTCCACTCTTGACAACTGGGCGAAGGA	94056	94200	94006	94058	1	scaffold_64	PISMIDRAFT_12109	93782	94200	None	7378	1194	58677	No_or_no_constitutive_exon
CCTCGGAGACCGTAGAGAACCGGTCTTGACAGTGGGATATGGTTGGGTAGAT	172291	172426	172476	172424	-1	scaffold_64	PISMIDRAFT_29839	171642	173625	None	7378	1194	58677	No_or_no_constitutive_exon
GTGTCCTGCCATTAACTTTTGCGCAAATGACAACTGACGCAGGGGGCCAGGC	57194	57395	57144	57196	1	scaffold_69	PISMIDRAFT_12370	54849	57848	None	7378	1194	58677	No_or_no_constitutive_exon
TGTGTCGCTGTTCCGAGCCACCTGTGTATGCATTCTGACAGGGAATTCAGCC	66112	66331	66381	66329	-1	scaffold_69	PISMIDRAFT_29929	66112	67314	None	7378	1194	58677	No_or_no_constitutive_exon
TGTTGTTGCCGGTTTTTTACCGGGGTTTTGTTTCTTGGTTTGGGGGGGAGGT	82565	82655	82705	82653	-1	scaffold_69	PISMIDRAFT_104265	77980	84537	None	7378	1194	58677	No_or_no_constitutive_exon
GTCCGTTATCTTCTTCTTTTTCTTTTGCAGCTGAGTGTTGCATGGGGTAGAC	117166	117841	117891	117839	-1	scaffold_69	PISMIDRAFT_548188	117166	119132	None	7378	1194	58677	No_or_no_constitutive_exon
ATTACTTCGTCATCGGACATCACAACACACTTGTTGGCATGCACGGGTAGGA	161416	161701	161366	161418	1	scaffold_69	PISMIDRAFT_29956	160886	161701	None	7378	1194	58677	No_or_no_constitutive_exon
GTACGTCACACCTCGTGCTGACAACGGTTTCTGGACTCCTATGTGGGCAGAT	244	427	194	246	1	scaffold_76	PISMIDRAFT_105300	38	1045	None	7378	1194	58677	No_or_no_constitutive_exon
GGCGATGTCACCTGCAGACGAAAAATAACGTCCATCACTCGGTTGGGAAGCT	117257	117391	117207	117259	1	scaffold_76	PISMIDRAFT_105312	110435	117391	None	7378	1194	58677	No_or_no_constitutive_exon
TCGTTCCTTTCGTAACTGAGAGGTCGACCGCCACGTTCAGAGGGCCAAAGAG	123569	124183	124233	124181	-1	scaffold_76	PISMIDRAFT_12797	123569	124937	None	7378	1194	58677	No_or_no_constitutive_exon
GTTATTGTCATTACAGCATCCGCTCACTTCATGGTGGGTTGGGAGTACAGTC	95931	96003	95881	95933	1	scaffold_71	PISMIDRAFT_681658	94567	96275	None	7378	1194	58677	No_or_no_constitutive_exon
TCTCTGCTTACTCACCTCACCTATCGGTTGGTGGTGTGTCGGGAATACAGCC	98166	98238	98116	98168	1	scaffold_71	PISMIDRAFT_565348	97709	100323	None	7378	1194	58677	No_or_no_constitutive_exon
TCTCTGCTGACTCACCTCACCTATCGGTTGGTGGTGTATCGGGAATACAGCC	109370	109442	109320	109372	1	scaffold_71	PISMIDRAFT_565680	107915	109535	None	7378	1194	58677	No_or_no_constitutive_exon
GGTGTGTGTCTTTGAGGACGAGCGTCCTTCAATTGTGGGTTGACGAACAGCG	139965	140037	140087	140035	-1	scaffold_71	PISMIDRAFT_655620	136923	141039	None	7378	1194	58677	No_or_no_constitutive_exon
TTGATCCTGCAGGCCATGTAGGAAACGAAAAAAGAAGTGCAGTTGGGCAGCT	49770	49889	49720	49772	1	scaffold_70	PISMIDRAFT_12439	49134	50319	None	7378	1194	58677	No_or_no_constitutive_exon
GACTGCCTCGGTGACAAAGACGCGATGCAACCAACTGATCAGTGGGTCAGTT	7896	8103	7846	7898	1	scaffold_68	PISMIDRAFT_12293	7342	8686	None	7378	1194	58677	No_or_no_constitutive_exon
GTAGTGAGTGTCCCCTTTAAAACACCCATGAACTCTGACGAGTTGGGCAGTG	18056	18076	18126	18074	-1	scaffold_68	PISMIDRAFT_542692	16916	18700	None	7378	1194	58677	No_or_no_constitutive_exon
GGTGAGTCCGGAGCCATCTTACAGCCTGAGATTCATCTGAGGGAAAACAGGA	47689	47831	47639	47691	1	scaffold_68	PISMIDRAFT_104189	46820	50105	None	7378	1194	58677	No_or_no_constitutive_exon
ACCCGTAGTTACAAGATTGGTTTTTACATCGTCTCGGGCGCTGGGGTAAGTC	57354	57834	57884	57832	-1	scaffold_72	PISMIDRAFT_104752	55735	59364	None	7378	1194	58677	No_or_no_constitutive_exon
GTAAGTAACGTTTACTTGACGTTTGGAAGCCTCCGTTGACAGGGATGCAGGT	108117	109155	108067	108119	1	scaffold_72	PISMIDRAFT_12558	107809	109155	None	7378	1194	58677	No_or_no_constitutive_exon
GTATCTAGATTTTTTTCCCAAACTTCCTAGCCGAATTGAATGGGTGACAGCT	121900	122047	121850	121902	1	scaffold_72	PISMIDRAFT_681765	118984	123508	None	7378	1194	58677	No_or_no_constitutive_exon
TTACTTTTCTTATTTTCGCCGCATATTCCTTGTTTTTTGTGTGGGACCAGGA	133367	135063	135113	135061	-1	scaffold_72	PISMIDRAFT_24066	133367	137514	None	7378	1194	58677	No_or_no_constitutive_exon
CTCCCACTTCTATACACACTGGTTCAGATGGTCTGACGTCGAGGGGGCAGTC	163808	163856	163906	163854	-1	scaffold_72	PISMIDRAFT_30007	162614	164293	None	7378	1194	58677	No_or_no_constitutive_exon
GGTTGAGTACTTCAGTTGGCATCTATTGATTCCATTGACGGGAGACGTAGGG	94335	94526	94285	94337	1	scaffold_73	PISMIDRAFT_569878	94049	94948	None	7378	1194	58677	No_or_no_constitutive_exon
GGTTGAGTACTCTAGTTAGTATCTATTCATTCCATTGACGAGGGACGTAGGG	99763	99853	99713	99765	1	scaffold_73	PISMIDRAFT_66967	99475	99853	None	7378	1194	58677	No_or_no_constitutive_exon
GTTGCTTGCATCCTCTTTATCTCCCACTGTCCTCTGATGGGTCACAAAAGGA	39814	39892	39764	39816	1	scaffold_81	PISMIDRAFT_657527	39009	41008	None	7378	1194	58677	No_or_no_constitutive_exon
TATGTGATCTATGAGTTCGTTTTGCTTTGATGATTGAACGGGCTGAACAGGT	42162	42387	42112	42164	1	scaffold_81	PISMIDRAFT_12997	41626	44593	None	7378	1194	58677	No_or_no_constitutive_exon
GAGAATTTCATTACTCTTCTAAACCATGGCCCTAATCTGCATGGGTATAGTG	87239	87575	87625	87573	-1	scaffold_81	PISMIDRAFT_13007	87239	89237	None	7378	1194	58677	No_or_no_constitutive_exon
TTGCAGCCATTCCACATTCCGGTGTTACATTGATCTGGGTAGCGAATTAGGG	91614	91677	91727	91675	-1	scaffold_81	PISMIDRAFT_13008	89704	91747	None	7378	1194	58677	No_or_no_constitutive_exon
GGTGGTGAAGAAGGAGTGAAGGGTGGAGGTTTGTTGACAGAGGGCTGAAGAG	136275	136477	136527	136475	-1	scaffold_81	PISMIDRAFT_13017	136030	136676	None	7378	1194	58677	No_or_no_constitutive_exon
ACGTGAGTCATAATCTATCGGACCGCTCTGTCCATCTAACGATGGGGAAGAT	25685	25791	25635	25687	1	scaffold_75	PISMIDRAFT_681942	25524	26409	None	7378	1194	58677	No_or_no_constitutive_exon
CCCATATCTAGTACGTGTCGACAGTTTGGGATTCATGTATGGGGATTTAGCT	40824	40987	40774	40826	1	scaffold_75	PISMIDRAFT_572937	39929	42146	None	7378	1194	58677	No_or_no_constitutive_exon
GTGAGTGGACCTGACTATTTCTTTGATACTGTGGTTCATGAAGGGGTCAGTT	52273	52385	52435	52383	-1	scaffold_75	PISMIDRAFT_573013	51315	54080	None	7378	1194	58677	No_or_no_constitutive_exon
ACCCATTTACATCTTCACCTCTCTAGAGATGATCGCTGACTGATGGGCAGAC	10686	10795	10636	10688	1	scaffold_80	PISMIDRAFT_24174	6693	11245	None	7378	1194	58677	No_or_no_constitutive_exon
GTGAGCAATCTGTGGGACTATTTTGGCGATCGGTAGTAACGAGGGGAAAGAT	76610	76667	76560	76612	1	scaffold_80	PISMIDRAFT_682279	75732	77125	None	7378	1194	58677	No_or_no_constitutive_exon
GAATACTGCGGGTGATAATTTTAGGGGCTCAAGCTTGGGCGTAAACGTAGCG	78009	78333	77959	78011	1	scaffold_80	PISMIDRAFT_593057	77782	82934	None	7378	1194	58677	No_or_no_constitutive_exon
GTAGCTGATTAATGAAATTGTTGCAAAAACGACCGCATTCGCCGGGATAGTG	102035	102231	101985	102037	1	scaffold_80	PISMIDRAFT_682293	101236	102231	None	7378	1194	58677	No_or_no_constitutive_exon
AAGCTGCGCCACTCCGTGTCGGGTATCAGCGCATTCTAACGGGCGGACAGAG	108822	109008	109058	109006	-1	scaffold_80	PISMIDRAFT_657461	107871	109817	None	7378	1194	58677	No_or_no_constitutive_exon
GTAGGCCACTGCGAAAATGTCTGGTGGATGGTGACTGACTGGGTGTCGAGTT	142235	142390	142440	142388	-1	scaffold_80	PISMIDRAFT_105693	141997	143554	None	7378	1194	58677	No_or_no_constitutive_exon
CTCAGGTGAGTACAGTGCCTGATGCCTATGTGCCTTTGTACCAAGGGAAGGG	121183	121392	121442	121390	-1	scaffold_77	PISMIDRAFT_12847	121183	121462	None	7378	1194	58677	No_or_no_constitutive_exon
ATTAACCCTGAGGCGTTGGCGTCAATCTCTTTTGGGCTTCGGGTAACTAGGT	67946	68053	68103	68051	-1	scaffold_86	PISMIDRAFT_596785	67576	69782	None	7378	1194	58677	No_or_no_constitutive_exon
TGGGTGTTTACTCGATCGTCGTGGGTCATTGACTAAGTTTGGGACCACAGAT	97397	97433	97483	97431	-1	scaffold_86	PISMIDRAFT_598019	96470	101105	None	7378	1194	58677	No_or_no_constitutive_exon
TGCTGCTTCCTCTACTATGCATCCGTCTGGTCTACATGTCATCGGGACAGGA	104382	104411	104332	104384	1	scaffold_86	PISMIDRAFT_682483	104156	105197	None	7378	1194	58677	No_or_no_constitutive_exon
GTGAGTTTCCAGTCTCTCTCCTGTAGCTCAGCAGTGACAAGGGTACGTAGCG	68608	68743	68793	68741	-1	scaffold_78	PISMIDRAFT_12864	68608	70508	None	7378	1194	58677	No_or_no_constitutive_exon
CTTCGCACCGTTCAATCTAGAGCATTATCTAGAGCATTAAACGGGTCAAGGT	137796	138660	137746	137798	1	scaffold_78	PISMIDRAFT_578525	137384	139058	None	7378	1194	58677	No_or_no_constitutive_exon
TATGTAGTCCCTCTAAAACCAGAAGGCATTTACTGATGCATTGGGGAAAGAT	4087	4216	4266	4214	-1	scaffold_79	PISMIDRAFT_682226	3656	4570	None	7378	1194	58677	No_or_no_constitutive_exon
TGATACTTCGGGTGGGTGTGCTATCTTCCGCTCTTGATGACTGGGTGAAGGA	30504	30648	30454	30506	1	scaffold_79	PISMIDRAFT_12898	30230	30648	None	7378	1194	58677	No_or_no_constitutive_exon
GTATGTAGTCCCTCTAAAACCAAAGATGTTTATTGATGCACTGGGGAAAGGT	107308	107437	107258	107310	1	scaffold_79	PISMIDRAFT_682232	106964	107863	None	7378	1194	58677	No_or_no_constitutive_exon
TCATGACTCAGGATACAGTTACTTTTCCTGACTTTGCCGGGTGCATAAAGGT	17359	17419	17469	17417	-1	scaffold_82	PISMIDRAFT_595221	16379	17871	None	7378	1194	58677	No_or_no_constitutive_exon
AAATGCTGCTGAATGATATGACAACACCAAGTACTCCCCTGCTAAGGGAGTA	54552	54749	54502	54554	1	scaffold_82	PISMIDRAFT_105930	54125	54749	None	7378	1194	58677	No_or_no_constitutive_exon
AGATGGACTTAACCTTATCCTCGGACATAGTTAAACCGTCGGGAGATAAGAA	102712	102840	102890	102838	-1	scaffold_82	PISMIDRAFT_105964	102523	102976	None	7378	1194	58677	No_or_no_constitutive_exon
ATTCCACAGACAAAGGTTGTTTTGCTGATGCTGGGACACTCACATGGGAGGG	145017	145512	144967	145019	1	scaffold_82	PISMIDRAFT_105880	144483	145512	None	7378	1194	58677	No_or_no_constitutive_exon
GAGTAGTACGAAAACCTCTCGAATGAGTTAGCAGTGACAGGGACACGCAGCG	82	751	801	749	-1	scaffold_88	PISMIDRAFT_13224	82	1618	None	7378	1194	58677	No_or_no_constitutive_exon
TACCAAAGAGCGCCGTGGGAAAAAGAGCGCTACCATCCCTATATGGGGAGCG	46632	46792	46582	46634	1	scaffold_88	PISMIDRAFT_13235	46533	46792	None	7378	1194	58677	No_or_no_constitutive_exon
TGAGTTCTATTTTGATTTGATCCTAATATTCGTCTAATTCGGGTGGGTAGCG	94047	94431	94481	94429	-1	scaffold_88	PISMIDRAFT_600283	91243	94574	None	7378	1194	58677	No_or_no_constitutive_exon
TGTGTCTTCTTTTTGTTGTTTGAGCTTCGAACTGAAGGAGGTGGGGATAGGC	99793	99826	99876	99824	-1	scaffold_88	PISMIDRAFT_601298	98410	100540	None	7378	1194	58677	No_or_no_constitutive_exon
CTCCTTTTTGGCGTGTATGCTGAAACGTCGGTGATGGACGACGTGGGCAGTG	104932	105163	104882	104934	1	scaffold_88	PISMIDRAFT_682582	103665	106783	None	7378	1194	58677	No_or_no_constitutive_exon
AACGCGGCATGCTGGTTCCACCTCGAAACGAGAGGGGGGGACTGAAGGAGGT	124770	125150	124720	124772	1	scaffold_88	PISMIDRAFT_106388	124469	125501	None	7378	1194	58677	No_or_no_constitutive_exon
TGATTCGGCGCAGATGACGGGCGACAATGAAAAAAAATCGGGATGGGAAGAT	127864	128079	127814	127866	1	scaffold_88	PISMIDRAFT_106418	127566	128079	None	7378	1194	58677	No_or_no_constitutive_exon
TTGAGTAGTCGAAGGTTTTCAGTCTCACCTGGCATTAATGGGGCCGATAGCA	140791	140982	140741	140793	1	scaffold_88	PISMIDRAFT_682616	139496	142665	None	7378	1194	58677	No_or_no_constitutive_exon
ATGCTCTTATTTCTAACTTCCTGTGCCTACATCGCTGCTGGCGTGGGCAGTC	23380	23465	23330	23382	1	scaffold_89	PISMIDRAFT_13267	23235	23561	None	7378	1194	58677	No_or_no_constitutive_exon
TGTGAGTATATTCCCAGCGCGATTTGGTATCGTTGACGCTTTGCGGGAAGAT	108374	108601	108651	108599	-1	scaffold_89	PISMIDRAFT_603606	108066	109167	None	7378	1194	58677	No_or_no_constitutive_exon
TTGTTATCGTGATCTTACCTGGGACTACGTTCTTACGAATATTGGGATAGGA	145497	145925	145447	145499	1	scaffold_85	PISMIDRAFT_682433	144689	145925	None	7378	1194	58677	No_or_no_constitutive_exon
AAACCACGAGGGTTGTTTTTTCCAGTCCACCGCTGACGGTTGGGGGGCAGCG	70	317	367	315	-1	scaffold_96	PISMIDRAFT_13489	8	4907	None	7378	1194	58677	No_or_no_constitutive_exon
CATTATACTGGGTTCGCGTGGTCTCTCAGCCCTAATCAACATCGGGGCAGTC	112800	112880	112750	112802	1	scaffold_96	PISMIDRAFT_658811	111748	113338	None	7378	1194	58677	No_or_no_constitutive_exon
CTGACCATACTGAACACTATCTCATAATTTGTTCTCTCGGGGGATGTTAGTC	117435	117512	117385	117437	1	scaffold_96	PISMIDRAFT_107109	117256	118352	None	7378	1194	58677	No_or_no_constitutive_exon
GGTCATCGTCGTGTGTTTCTGTCTTGGAAAAATGAGGACCCCAGGGACAGGG	132018	132036	131968	132020	1	scaffold_96	PISMIDRAFT_30214	127179	132036	None	7378	1194	58677	No_or_no_constitutive_exon
TCCCAGCCACTCTTCGCGCGCATCGATATTGCTGACACATATGGGTGTAGTC	132761	132843	132711	132763	1	scaffold_96	PISMIDRAFT_682874	132171	134318	None	7378	1194	58677	No_or_no_constitutive_exon
CAGTTCATTCTTTACGCATTCATGTGATGGGTACTTGATGGGGCTAACAGGC	69466	69576	69626	69574	-1	scaffold_87	PISMIDRAFT_13193	68847	71677	None	7378	1194	58677	No_or_no_constitutive_exon
CTGATCAATTAGCCAGTATGGGACCTTACGGCTTAATGGGCGGATAACAGGC	79998	80181	80231	80179	-1	scaffold_87	PISMIDRAFT_106333	78220	81376	None	7378	1194	58677	No_or_no_constitutive_exon
AGGTTCTTTCTGCCCATCTAGCTGACCAACCTTGTTGATTATTAGGGCAGAG	18424	18563	18613	18561	-1	scaffold_90	PISMIDRAFT_13303	18077	19353	None	7378	1194	58677	No_or_no_constitutive_exon
TGAGTCATTAATGCACTTCCAAGGTGTCTCAACTGTAGATGGGAGTACAGGA	21824	21925	21774	21826	1	scaffold_90	PISMIDRAFT_13304	21572	23108	None	7378	1194	58677	No_or_no_constitutive_exon
GACGCAATTCTCGTTTCCTTCCGTATCGGCGAGGCGCAAGGGAGGAGAAGAC	72029	72144	71979	72031	1	scaffold_90	PISMIDRAFT_682701	71526	72540	None	7378	1194	58677	No_or_no_constitutive_exon
GAGCGATCTTCGAACGATCAAGTTGCGAGTTTCATCTAACGCAAGGGCAGGC	82646	82808	82858	82806	-1	scaffold_90	PISMIDRAFT_682707	81859	84433	None	7378	1194	58677	No_or_no_constitutive_exon
AGAGGTGAGTTCAAGGCCAATGGTCTGGTGCATTGATTCACGGCGGGTAGGT	91406	91549	91356	91408	1	scaffold_90	PISMIDRAFT_106626	91136	92683	None	7378	1194	58677	No_or_no_constitutive_exon
AGAAGCGAACATATCGAAACATCAGCTGTGGCTCGATGCTCGGGCTAGAGAA	123062	123356	123406	123354	-1	scaffold_90	PISMIDRAFT_616447	123062	124558	None	7378	1194	58677	No_or_no_constitutive_exon
GTGCAATCGCTTTGTTTGGGTGGTGTTACTGATACTGCTTGGGGATCTAGGG	133929	133957	134007	133955	-1	scaffold_90	PISMIDRAFT_682743	132094	135749	None	7378	1194	58677	No_or_no_constitutive_exon
GAGTCGCTTCGTGTAGTGTAGTGTCACTGATACTGTGCTTGGGGATGTAGGG	144831	144883	144933	144881	-1	scaffold_90	PISMIDRAFT_13326	144089	146795	None	7378	1194	58677	No_or_no_constitutive_exon
AGTATGTAGTCTCTCCAAAACCAAAGACGTTTACTGACCCATTGGGAAAGAC	27330	27462	27280	27332	1	scaffold_94	PISMIDRAFT_682790	26803	27885	None	7378	1194	58677	No_or_no_constitutive_exon
GCGCGATAATGTATACCGTCTTGCTGGAATGTCTGATGGGAAAGGAAAAGAA	98590	98828	98540	98592	1	scaffold_95	PISMIDRAFT_13475	98231	99697	None	7378	1194	58677	No_or_no_constitutive_exon
GCGCGATAATATATACCGTCTTGCAGGAATGTTTGATGGGAAGGGATCAGAA	104504	104723	104454	104506	1	scaffold_95	PISMIDRAFT_13477	104425	104723	None	7378	1194	58677	No_or_no_constitutive_exon
GCCAAGATATTGAAGTCAACGTCCATACTGACTTCCATTCCGGGATGCAGGC	142991	143252	142941	142993	1	scaffold_91	PISMIDRAFT_13347	142588	143252	None	7378	1194	58677	No_or_no_constitutive_exon
GTCCTACGAAACTCCAGGAGGTGGTAGGGAGGCATATGGAATAATGGGAGAA	20863	21108	21158	21106	-1	scaffold_111	PISMIDRAFT_683699	20863	21725	None	7378	1194	58677	No_or_no_constitutive_exon
TTGCTTCACATGCGTAACTCAGTTGCAAAATGCACTCCGGGTGCAAGCAGAT	51688	51835	51638	51690	1	scaffold_111	PISMIDRAFT_108669	50747	51835	None	7378	1194	58677	No_or_no_constitutive_exon
GGTAAGTAAACTTGCACTTGGGGCAAACATATGTCACGGAGGGACTGTAGGA	64847	65454	64797	64849	1	scaffold_111	PISMIDRAFT_683722	64226	65454	None	7378	1194	58677	No_or_no_constitutive_exon
CAGACCTCGGCTGCATCAGGTTAAAGGGAAGTTGTCAATCGCGAGGGCAGAG	88229	88337	88387	88335	-1	scaffold_111	PISMIDRAFT_173702	87591	88936	None	7378	1194	58677	No_or_no_constitutive_exon
AGTCTCTTAAGTATTATTCTTAGGAAAGTCTTCAACGGGAAAGCGAAAAGCG	20658	21022	21072	21020	-1	scaffold_102	PISMIDRAFT_61861	20658	21908	None	7378	1194	58677	No_or_no_constitutive_exon
TGTTGTGCGTCCTGCGAGCTTTGGCTAGCCGTTTGCTAATCAGGGTGTAGAC	74815	74889	74939	74887	-1	scaffold_102	PISMIDRAFT_107742	73220	76639	None	7378	1194	58677	No_or_no_constitutive_exon
GTTCCACTTTTTCTACACTGAGGACAAATTGCACTAATCCAGGGGTCCAGAT	1713	1999	1663	1715	1	scaffold_112	PISMIDRAFT_683786	1601	5149	None	7378	1194	58677	No_or_no_constitutive_exon
GTATGCCCAGAATTGCCAAATTTGCCGGTGAACGATATCTCTGGGAAAAGGC	5860	5953	5810	5862	1	scaffold_112	PISMIDRAFT_683788	5352	6737	None	7378	1194	58677	No_or_no_constitutive_exon
GTAACAATCAATTCAGTGCGTCCATCCTTACGGCTGATTGGGAGGTTTAGGA	6591	6737	6541	6593	1	scaffold_112	PISMIDRAFT_683788	5352	6737	None	7378	1194	58677	No_or_no_constitutive_exon
CTGGGGGGATACCACTGATGCCGATTTTGCATCTAAAGCCGGGATGCTAGAT	17404	17522	17572	17520	-1	scaffold_112	PISMIDRAFT_683791	16017	17927	None	7378	1194	58677	No_or_no_constitutive_exon
GGCGTCCTGCTTCTGTGAATGATGAACCTGACTAGCCTTTCTGGGAGGAGCT	33098	33160	33048	33100	1	scaffold_112	PISMIDRAFT_683803	31589	33953	None	7378	1194	58677	No_or_no_constitutive_exon
TCATTGCTTTGATGAGTCCTATGTTCGCGCATCTATCATGGGACTTAAAGCT	43311	43535	43261	43313	1	scaffold_112	PISMIDRAFT_30431	42073	44740	None	7378	1194	58677	No_or_no_constitutive_exon
AGGCGCCACACTTAGAGGAGTCGGTAACGACGGCTCACAGGGATTGACAGAA	57926	58043	57876	57928	1	scaffold_112	PISMIDRAFT_108742	55359	58844	None	7378	1194	58677	No_or_no_constitutive_exon
GGTTCACCGACTTAGTTTAATTTTGCAAGCGATTTATCTTGGGGTAAAAGCG	101181	101810	101860	101808	-1	scaffold_112	PISMIDRAFT_30442	100857	103402	None	7378	1194	58677	No_or_no_constitutive_exon
AGTTCTGCCGTTTGCGTAACTCGTTCATTTGGGTGTTTACAGTGGGCTAGGC	126616	126682	126566	126618	1	scaffold_112	PISMIDRAFT_14110	126467	126935	None	7378	1194	58677	No_or_no_constitutive_exon
TGCCCACTAGTTTTATTGGATGATATCTGACATGGCATGGAAGGGCAAAGAT	14926	15225	15275	15223	-1	scaffold_98	PISMIDRAFT_58368	13106	16799	None	7378	1194	58677	No_or_no_constitutive_exon
GGATTGTCTCTGGTTCAAGGGACAAGACTGTGAGGGTGTGGGATATTGAGGG	23268	23482	23532	23480	-1	scaffold_98	PISMIDRAFT_622276	22813	28176	None	7378	1194	58677	No_or_no_constitutive_exon
TATTTTGTGCGTGCGATGTAGCTGATGATACACCTTGATGGGCGAACAAGGC	60123	60254	60073	60125	1	scaffold_98	PISMIDRAFT_622906	59228	60893	None	7378	1194	58677	No_or_no_constitutive_exon
GTGAGTATGCTGGCAGAGGCCTATGTGTCTTACTGAATTGGGCTGGGCAGAG	80209	80268	80159	80211	1	scaffold_98	PISMIDRAFT_623038	77637	81444	None	7378	1194	58677	No_or_no_constitutive_exon
AGGACTTCTTCCCCACTTCTACCGCTGACCACCTCATGACGGGCGAACAGAA	50436	50519	50386	50438	1	scaffold_97	PISMIDRAFT_620890	49899	52154	None	7378	1194	58677	No_or_no_constitutive_exon
TACTGCATCCCCGCTGTGTTTTCCACTGCGACTGACCGGGATAGGCGTAGGT	80523	80603	80473	80525	1	scaffold_97	PISMIDRAFT_658945	79584	81293	None	7378	1194	58677	No_or_no_constitutive_exon
GTACATGTATCATCTGTCTACTGCCGGGATCCAACTGACGAGTGGGTCAGTT	93683	94318	94368	94316	-1	scaffold_97	PISMIDRAFT_682940	93683	94797	None	7378	1194	58677	No_or_no_constitutive_exon
TGGCACATACTAGTATCAGTTGTAGATCCGCCTCACACGGGTGACGACAGTC	104246	104417	104196	104248	1	scaffold_97	PISMIDRAFT_621942	102088	106695	None	7378	1194	58677	No_or_no_constitutive_exon
ACAACTGGGACCCCCAGAATTGTCACGAAGTAAATTCTGGGATCACAAAGGA	65947	65998	66048	65996	-1	scaffold_93	PISMIDRAFT_106874	65550	66121	None	7378	1194	58677	No_or_no_constitutive_exon
ACTCCTCACTGACTCCACTGTCTTTTCCTCAATCGGATTTGGGAGCACAGAC	85587	85831	85537	85589	1	scaffold_93	PISMIDRAFT_13401	84717	85831	None	7378	1194	58677	No_or_no_constitutive_exon
TTTTATTTTGGCGTGGATTGGTCTTCGTTCACACTCGATCTGGGGGCTAGAG	99085	99184	99234	99182	-1	scaffold_93	PISMIDRAFT_106882	98174	100053	None	7378	1194	58677	No_or_no_constitutive_exon
AGGTAAGCATGTGTCTGACCATAAGTCAAAGCCGTGTAATTGGGAAACAGAC	102258	102346	102396	102344	-1	scaffold_93	PISMIDRAFT_106867	100322	103306	None	7378	1194	58677	No_or_no_constitutive_exon
CACGTTCCGCAGGTGCACGCTGGCGGGACGATCCTCATTTCGGGTGACAGAA	135300	135411	135250	135302	1	scaffold_100	PISMIDRAFT_107630	133507	137727	None	7378	1194	58677	No_or_no_constitutive_exon
TGCGATACGCTCCACTCCACGCTACTGAATGCATGCGTACAAACGGGTAGTA	66175	66209	66125	66177	1	scaffold_103	PISMIDRAFT_683350	64616	68018	None	7378	1194	58677	No_or_no_constitutive_exon
CAGTCTGGACCCAGTTGGAAGGGCCAGGATTGATATGTGGAGGGCATCAGCA	121250	121534	121200	121252	1	scaffold_103	PISMIDRAFT_13798	120935	121534	None	7378	1194	58677	No_or_no_constitutive_exon
TGTAAACTAGCTCAATGTCTAGCTCTCAATGATTATGCATTGTGGGGCAGGA	77341	77424	77291	77343	1	scaffold_107	PISMIDRAFT_13923	76909	82484	None	7378	1194	58677	No_or_no_constitutive_exon
GTGAGTCTCAAGTCTCTCTCTTGTGGCTCAGCGGTGACAAGGGTATGTAGCG	116	635	685	633	-1	scaffold_106	PISMIDRAFT_13876	116	1517	None	7378	1194	58677	No_or_no_constitutive_exon
TATGCTTCCCAGATGGCATGCCAATTCGCTGAATGAATGGGTTGTGGAAGGC	74133	74346	74083	74135	1	scaffold_106	PISMIDRAFT_24502	73321	74346	None	7378	1194	58677	No_or_no_constitutive_exon
CAGCTGCTTTTTAGCATCTGGAAACTATAACGAGATAATTAGGGGGCGAGCC	121601	121720	121551	121603	1	scaffold_106	PISMIDRAFT_30369	120881	122876	None	7378	1194	58677	No_or_no_constitutive_exon
TGGGGATAGTTCGATTTGATGCCGTGATTCGGCTGATCCAAGGGTCGTAGCG	8585	8751	8801	8749	-1	scaffold_104	PISMIDRAFT_683382	8585	9248	None	7378	1194	58677	No_or_no_constitutive_exon
GTTAGCTATTTGACTTATCCCCCAGCGCTAGTTATCGATCGGGATTGTAGAC	28189	28330	28139	28191	1	scaffold_104	PISMIDRAFT_108018	26879	28330	None	7378	1194	58677	No_or_no_constitutive_exon
GAGTCATCAAGCTTATTGTCTCTAAAATTATCTCATCTTGATGTGGGCAGCT	37858	37941	37808	37860	1	scaffold_104	PISMIDRAFT_13818	36993	38101	None	7378	1194	58677	No_or_no_constitutive_exon
AGTGAGTATCTAATCGAAAGGTGTACTATTCAATACCGGTCTGGGAGCAGAG	88404	88538	88354	88406	1	scaffold_104	PISMIDRAFT_158034	86616	89339	None	7378	1194	58677	No_or_no_constitutive_exon
TCCTGCCCGCTCTCACTTGTTTTCAATGTGGACGCTGTTCAACCGGGCAGCG	100276	100407	100226	100278	1	scaffold_104	PISMIDRAFT_158452	99470	101278	None	7378	1194	58677	No_or_no_constitutive_exon
TACTTCATCCTCCCATGAATGTTTTCTGTCGTTGCACGGGTTGGGGACAGGT	29026	29130	29180	29128	-1	scaffold_99	PISMIDRAFT_107463	28751	29804	None	7378	1194	58677	No_or_no_constitutive_exon
AAGCGTTTCTTCTCCTGAGTATCTCGTGCAGTCGTTTGACCAGTGGGCAGGG	47227	47288	47177	47229	1	scaffold_99	PISMIDRAFT_683108	47041	47856	None	7378	1194	58677	No_or_no_constitutive_exon
TATCTTCTGTGTAACGCCCTGGACCGCAAGATCGCCTTATGGGAACGCAGGT	103396	103693	103346	103398	1	scaffold_99	PISMIDRAFT_683169	102719	104873	None	7378	1194	58677	No_or_no_constitutive_exon
GGATGCATGCTGACCATTTCACTGCCTCCCTGTTGCATTTGGGGTCATAGTC	28150	28385	28100	28152	1	scaffold_101	PISMIDRAFT_153699	27854	28385	None	7378	1194	58677	No_or_no_constitutive_exon
CAGGTAAGCGTGACTTTGCACCGTTCAAGCAGAGTATTAAACGGGTCAAGGT	1841	2702	1791	1843	1	scaffold_115	PISMIDRAFT_178147	1304	2948	None	7378	1194	58677	No_or_no_constitutive_exon
GAGTGCAGCTGACAAGTATGATTGAACTAGGTTTGAATATGACAAGGGAGCC	65425	65691	65741	65689	-1	scaffold_115	PISMIDRAFT_109019	65425	66097	None	7378	1194	58677	No_or_no_constitutive_exon
CAGTAAGTTGTTTCCCCCATTGTAGTAGTCATACTAATGCGGGATTACAGGG	121105	121560	121610	121558	-1	scaffold_115	PISMIDRAFT_61623	121105	121708	None	7378	1194	58677	No_or_no_constitutive_exon
TGGATGACACAGGCGAGGAGCCTGCTGCTGCTGAAACCACTGAATGGGAGCG	20700	20926	20976	20924	-1	scaffold_109	PISMIDRAFT_160270	20700	21205	None	7378	1194	58677	No_or_no_constitutive_exon
TGATTTCTGCACTTCACGAATTGCTGATCTTATCGCGTCTATTGGGGTAGCT	95857	96394	96444	96392	-1	scaffold_109	PISMIDRAFT_683598	95857	97769	None	7378	1194	58677	No_or_no_constitutive_exon
TGAGTCGTAAACGCACTTCCAAGGTGTCTCGACCGTAGACGGGAGTACAGGA	19210	19301	19351	19299	-1	scaffold_119	PISMIDRAFT_14290	18496	19553	None	7378	1194	58677	No_or_no_constitutive_exon
GAGTAGTATGAAAACCTCTCAAACGAGTTAGCGGTGACAGGGACACGCAGCG	18575	18686	18736	18684	-1	scaffold_119	PISMIDRAFT_14290	18496	19553	None	7378	1194	58677	No_or_no_constitutive_exon
TTCGTGTGTTTCGGCATACTGCAGAGATGACAAGCATTAGGGTCAGCAAGGG	24628	25412	24578	24630	1	scaffold_119	PISMIDRAFT_49248	23722	25412	None	7378	1194	58677	No_or_no_constitutive_exon
TTATGACGACGACCCCGAGAACAGGACCATTAATTCGAAAGGGAAGGAAGGA	45132	45356	45406	45354	-1	scaffold_119	PISMIDRAFT_109326	45132	45888	None	7378	1194	58677	No_or_no_constitutive_exon
GCATACGAAAGGCACGATTGACCGTAGCGCGTTGCTTACTTGGTGGGTAGAT	124114	124328	124064	124116	1	scaffold_119	PISMIDRAFT_182859	123718	124608	None	7378	1194	58677	No_or_no_constitutive_exon
TCGTCTGGTCGACACAGGCGGTGTTGACGAGCTCGGACACGGGAGAAAAGAA	124506	124610	124660	124608	-1	scaffold_119	PISMIDRAFT_30489	124506	125467	None	7378	1194	58677	No_or_no_constitutive_exon
GAGTGCAGCCGACAAGTATGATTGAACTAGGTTCGAATATGACAAGGGAGCC	98516	98782	98466	98518	1	scaffold_121	PISMIDRAFT_109427	98110	98782	None	7378	1194	58677	No_or_no_constitutive_exon
ATAGTTAAACGTTAACTCCTCGCGGTCACCTTATTGACATGGGCGAGCAGAG	18034	18265	17984	18036	1	scaffold_110	PISMIDRAFT_108545	17693	18265	None	7378	1194	58677	No_or_no_constitutive_exon
TGTCCGGTTGCAATCCGTTGCGCTTCTCTAGATGCTGACTGGGATGGTAGCC	19952	20047	20097	20045	-1	scaffold_110	PISMIDRAFT_108575	18344	23053	None	7378	1194	58677	No_or_no_constitutive_exon
TTTTTTTTTTTGGGCGCTCCGTTGTGCTGAAACGGTCAATGGTTGGGAAGCC	19069	19245	19295	19243	-1	scaffold_110	PISMIDRAFT_108575	18344	23053	None	7378	1194	58677	No_or_no_constitutive_exon
TCGCGTCTCGCCACCTCCATTGCCTTCGCTGACAAGAGCGGGGAGGATAGTC	24721	24826	24876	24824	-1	scaffold_110	PISMIDRAFT_108581	23999	24942	None	7378	1194	58677	No_or_no_constitutive_exon
AGGTAAGTGTTACTCTTGATAGTAATCATGCAGCTCAGACATGGGCACAGAT	26222	26410	26172	26224	1	scaffold_110	PISMIDRAFT_169387	25126	27770	None	7378	1194	58677	No_or_no_constitutive_exon
TGTTCGTAGCCATCATGGTCTGCGACTAGCTCAGACAGAGGGCGGCGCAGGT	69932	70483	70533	70481	-1	scaffold_110	PISMIDRAFT_30400	69932	70864	None	7378	1194	58677	No_or_no_constitutive_exon
CGTGCGTTGTTCTTGATCACTGGATAAGCGCAGGTTAACATGGGGAACAGTT	72926	72944	72994	72942	-1	scaffold_110	PISMIDRAFT_30401	72214	74652	None	7378	1194	58677	No_or_no_constitutive_exon
TTCTGTGCTGTGTAATGGTGAATGATGGTGTTCATCTGTCACTGGGGTAGCA	24221	24326	24171	24223	1	scaffold_108	PISMIDRAFT_24510	21590	24561	None	7378	1194	58677	No_or_no_constitutive_exon
ATGCAGCAGCAGCCAAAGCCAGTGGTGATGAAGCAATCAAAGGGAGACAGGC	62038	62286	61988	62040	1	scaffold_114	PISMIDRAFT_108907	61762	62286	None	7378	1194	58677	No_or_no_constitutive_exon
TGAATGATGCATCAAGTGAGGTGTCCAGTGCATATGGGAGGGTGGTGCAGCA	66887	66949	66837	66889	1	scaffold_114	PISMIDRAFT_14156	66117	67628	None	7378	1194	58677	No_or_no_constitutive_exon
AAGTCGCAATGGACTACCTATGATGCAACCCCAACTTCCATGGGCAGGAGTG	10298	10688	10248	10300	1	scaffold_126	PISMIDRAFT_109892	7447	10688	None	7378	1194	58677	No_or_no_constitutive_exon
CCGTTTTATGTGCTAATGTGATTTTTTTTGCTATTGGTGGGACGATGCAGAC	59273	59327	59377	59325	-1	scaffold_126	PISMIDRAFT_684414	58807	62067	None	7378	1194	58677	No_or_no_constitutive_exon
GTGTCGTTGTTGAACCCGCAATGTTGGGTCGTCCTGATGTATGGGTGTAGGA	72755	72831	72705	72757	1	scaffold_126	PISMIDRAFT_30566	71118	74002	None	7378	1194	58677	No_or_no_constitutive_exon
TTGCGAGCTACGTTTTGGTGCGGTTTACTGATGAAGGGTCAATCGAACAGTA	73524	73593	73474	73526	1	scaffold_126	PISMIDRAFT_30566	71118	74002	None	7378	1194	58677	No_or_no_constitutive_exon
TGTGTGCGAGGCTCGACGATGGCTTATTAGATGAAGAATCGGGCAACGAGGA	21325	21541	21275	21327	1	scaffold_117	PISMIDRAFT_45097	19929	21541	None	7378	1194	58677	No_or_no_constitutive_exon
GTATCGATCCGCACGGCTTACAACCCCGTTACGTAGCTAACAGGAGGGAGGT	41630	41747	41580	41632	1	scaffold_117	PISMIDRAFT_67221	41117	41747	None	7378	1194	58677	No_or_no_constitutive_exon
ATGTCGTGGTTTGCTATAAATATCCCTGCGTGACACCGTGCATGGGACAGTA	42893	42991	43041	42989	-1	scaffold_117	PISMIDRAFT_180482	42656	44509	None	7378	1194	58677	No_or_no_constitutive_exon
CTTCCCTCCGAACTTTGAGAAGACCGGCTGTACAAGGGAAGCAAATGCAGGG	67047	67151	67201	67149	-1	scaffold_117	PISMIDRAFT_181303	67047	67658	None	7378	1194	58677	No_or_no_constitutive_exon
TGATCCGTGTGTAAGCGCTGTTCGCCCCTCCCTTTGGGACGAGCTCAAAGCT	73549	73604	73499	73551	1	scaffold_117	PISMIDRAFT_109122	72282	73604	None	7378	1194	58677	No_or_no_constitutive_exon
AAGTACCGTTGCTCTATCATACCTTTGCTGACTGTCAGGGTGGCAAACAGGA	76378	76397	76328	76380	1	scaffold_117	PISMIDRAFT_684054	76199	76972	None	7378	1194	58677	No_or_no_constitutive_exon
CGTTTCTTTCGAAATAACCATGTAGTTCTTACCCCTCAGGAGGGCAAAAGGA	82156	82198	82106	82158	1	scaffold_117	PISMIDRAFT_181679	81640	83289	None	7378	1194	58677	No_or_no_constitutive_exon
AGTTAATTCGTAGACCGTGGATATATGAGCTCATGGGATTCGGGACGTAGCT	87204	87560	87154	87206	1	scaffold_117	PISMIDRAFT_684062	84967	90025	None	7378	1194	58677	No_or_no_constitutive_exon
TGATACTTCGGGTGGGTGTGCTATCTTCCACTCTTGATGACTGGGCAAAGGA	107655	107793	107843	107791	-1	scaffold_117	PISMIDRAFT_14245	104844	108067	None	7378	1194	58677	No_or_no_constitutive_exon
GTGGATTTCCTGTGTCAGCGAACAGGTCACTGATGAGGGCTGAAATGCAGCT	39874	39918	39968	39916	-1	scaffold_116	PISMIDRAFT_109068	34894	42251	None	7378	1194	58677	No_or_no_constitutive_exon
TGTGCCACCCGGATCAGAACGTGGAGTGCGAACAGCTGCGGACGGGACAGGT	85425	85476	85375	85427	1	scaffold_116	PISMIDRAFT_179454	84777	85674	None	7378	1194	58677	No_or_no_constitutive_exon
ATCTAGATCTCGATATTTCTGTCCTTTCCCTACTAAAGAAAGTGGGTCAGAG	116925	116956	117006	116954	-1	scaffold_116	PISMIDRAFT_683996	116267	117885	None	7378	1194	58677	No_or_no_constitutive_exon
GGTCAGCAAATTCTTATTCAAGCAAATCTTATGCTGATGGGGAGCTGTAGCT	41153	41968	41103	41155	1	scaffold_122	PISMIDRAFT_14386	41030	41968	None	7378	1194	58677	No_or_no_constitutive_exon
TGAGTCGTTAATGCACTTCCAAGGTGTCTCGACCGTAGATGGGAGTACAGGA	43381	43642	43692	43640	-1	scaffold_122	PISMIDRAFT_14387	42382	43894	None	7378	1194	58677	No_or_no_constitutive_exon
GAGTAGTACGAAAACCTCTCGAATGAGTTAGCGGTGACAGGGACATGCAGCG	42382	43027	43077	43025	-1	scaffold_122	PISMIDRAFT_14387	42382	43894	None	7378	1194	58677	No_or_no_constitutive_exon
TTGCTGTATAGGCAGTGAAAGCGGACCCCTCTAACCCTTGGGGCTACAAGGC	110115	110221	110271	110219	-1	scaffold_122	PISMIDRAFT_190214	109893	110948	None	7378	1194	58677	No_or_no_constitutive_exon
GGGTGGGTTGCTGATGCGCACCATCGATTAGACACGACTTCCTGAGGGAGCC	102035	102580	101985	102037	1	scaffold_118	PISMIDRAFT_69496	101662	102580	None	7378	1194	58677	No_or_no_constitutive_exon
TGAGTCGTTAACACACTTCCAAGGTGTCTCGACTGTAGACGGGAGTACAGGA	119138	119243	119293	119241	-1	scaffold_131	PISMIDRAFT_14718	118343	119495	None	7378	1194	58677	No_or_no_constitutive_exon
GAGTCATTAATATGGTTCCCAGGGTGTCTCAACTGTAGATGGGAGTACAGGA	280	399	230	282	1	scaffold_134	PISMIDRAFT_14784	27	1561	None	7378	1194	58677	No_or_no_constitutive_exon
AAGTTGTTTGTACTGAGCAAAGAATGGAGGACTTACAACCGAGGGATTAGTT	51703	51765	51653	51705	1	scaffold_134	PISMIDRAFT_110603	48882	54927	None	7378	1194	58677	No_or_no_constitutive_exon
ACGTGCTTCTTTCACCTTGATGGCGATCGTTACTGACGGGCGATGGGCAGAT	52732	52791	52682	52734	1	scaffold_134	PISMIDRAFT_110603	48882	54927	None	7378	1194	58677	No_or_no_constitutive_exon
GGATTTTCCCTTCCGCTGCCATTCGTTCGATGCTCAGCTACAATGGGCAGAG	15675	15920	15970	15918	-1	scaffold_127	PISMIDRAFT_14548	13191	18395	None	7378	1194	58677	No_or_no_constitutive_exon
GTACATTTCTGAAGTGGTGCACGGCGTACGCTCTTAACGGGAGTAAACAGGT	28683	28868	28633	28685	1	scaffold_127	PISMIDRAFT_632382	26396	29523	None	7378	1194	58677	No_or_no_constitutive_exon
GTTTTGGAATCAACAAGAATGACCGTTTTTTTCCGATGGGTGCGCAGGAGAA	29565	29838	29888	29836	-1	scaffold_127	PISMIDRAFT_195720	29036	30260	None	7378	1194	58677	No_or_no_constitutive_exon
CAAGCACATATGACACGTTGTGCTGACCGACGTGTGGTGCGACGGGATAGGC	111278	111496	111546	111494	-1	scaffold_127	PISMIDRAFT_109957	108905	112723	None	7378	1194	58677	No_or_no_constitutive_exon
CCTCCTCTACTGCGCAGTAACTGTTGTCTTAACGATGTCCGAATGGGTAGCG	113198	113263	113313	113261	-1	scaffold_127	PISMIDRAFT_684510	112838	113652	None	7378	1194	58677	No_or_no_constitutive_exon
TGGCGTATATCTGTGCTGATGTGGCTGAACGAACGATTTGGTGGGATTAGGT	51832	52211	52261	52209	-1	scaffold_123	PISMIDRAFT_14430	51497	52614	None	7378	1194	58677	No_or_no_constitutive_exon
GTTTTCTCCAGTTTGGGTCGTGCTCTTTGCAGATGATCGATGATGGGCAGTG	35627	35852	35902	35850	-1	scaffold_132	PISMIDRAFT_110450	34634	36914	None	7378	1194	58677	No_or_no_constitutive_exon
AGTCAGCGAGGCCGAGGCACCTCTACTGACAGGTCGGTGGGGTGGTTAAGTT	65555	66307	65505	65557	1	scaffold_132	PISMIDRAFT_209773	65427	67628	None	7378	1194	58677	No_or_no_constitutive_exon
TGCCCACTAGTTTTATTGGATGATATCTGACATGGCATGGAAGGGCAAAGAT	30722	31090	30672	30724	1	scaffold_125	PISMIDRAFT_60878	30573	31455	None	7378	1194	58677	No_or_no_constitutive_exon
ATGTTCTTTGGTCTGTTTTGAGCCATACACTGATTCATTGGGAATCACAGGT	78870	79212	78820	78872	1	scaffold_125	PISMIDRAFT_14508	78164	79654	None	7378	1194	58677	No_or_no_constitutive_exon
AAGCAAACATTCGTCTCCGAAGACGGTTGACGAAACTGGCAGGGTACTAGCA	23108	23468	23518	23466	-1	scaffold_124	PISMIDRAFT_684312	23108	23784	None	7378	1194	58677	No_or_no_constitutive_exon
ATGTTTAAAGGCGATTACGGTTAAAGGTGACGCTGAAACAATGGGTGCAGAT	30912	31179	30862	30914	1	scaffold_130	PISMIDRAFT_684567	29363	31179	None	7378	1194	58677	No_or_no_constitutive_exon
TGGGTTCTTAGGCTGCTTATTTGCTGACCCCATGTATCGCTGTGGGGTAGAT	70115	70279	70065	70117	1	scaffold_130	PISMIDRAFT_633037	68572	70469	None	7378	1194	58677	No_or_no_constitutive_exon
CGTCAGCGATAGAACATCGACCCTGGAGTGTTCTTAGTCGGGATATGAAGGT	99741	99825	99875	99823	-1	scaffold_130	PISMIDRAFT_684627	97650	103036	None	7378	1194	58677	No_or_no_constitutive_exon
TCTCGCTCCGTCGCTGTGGATCATCTAGACACTCACGGGTGAATGGGCAGCT	6465	6533	6583	6531	-1	scaffold_139	PISMIDRAFT_30666	6465	8304	None	7378	1194	58677	No_or_no_constitutive_exon
GCCATCTGTTCCCTCCTTATATTCTTAGTGCTTGATATATCGAGGGGTAGCT	25529	25898	25948	25896	-1	scaffold_139	PISMIDRAFT_214604	24653	26950	None	7378	1194	58677	No_or_no_constitutive_exon
AATCAATCATCACCCTTACGACCCGGTTCTGATCAGCGTGGTTGGGATAGCC	66528	66606	66478	66530	1	scaffold_139	PISMIDRAFT_111002	65020	68083	None	7378	1194	58677	No_or_no_constitutive_exon
GTACGTGGCCTTGACAGTGCAGAGCAGGATGAGAATGACAGTTGGGACAGTA	7943	8010	8060	8008	-1	scaffold_133	PISMIDRAFT_684802	7608	8454	None	7378	1194	58677	No_or_no_constitutive_exon
GTCTTTATCGCCCTCACTGCGAGATCGCGAGTAAGAACGGGCGGAGAGAGTC	71663	72369	71613	71665	1	scaffold_133	PISMIDRAFT_684845	71263	72369	None	7378	1194	58677	No_or_no_constitutive_exon
ACGTATCGTGGGAGGGAGCTTCCCCACCATATATGAGGGTGACTGGGCAGGT	73861	74272	74322	74270	-1	scaffold_133	PISMIDRAFT_14773	73861	74489	None	7378	1194	58677	No_or_no_constitutive_exon
TGATACTTCGGGTGGGTGTGCTATCTTCCACTCTTGACGACTGGGCAAAGGA	21987	22131	22181	22129	-1	scaffold_129	PISMIDRAFT_14614	21987	22414	None	7378	1194	58677	No_or_no_constitutive_exon
GTACGTGGTAGGCTCATTCTCTCGTCCACACAGTTTACATTCAGGGGTAGTT	70401	70673	70351	70403	1	scaffold_129	PISMIDRAFT_110119	69726	76471	None	7378	1194	58677	No_or_no_constitutive_exon
TATGCATACTCTCCTTATGCAGAAAGTATCAGTCCTAACGGACGGGATAGCT	73908	73992	73858	73910	1	scaffold_129	PISMIDRAFT_110119	69726	76471	None	7378	1194	58677	No_or_no_constitutive_exon
GTGTATCCTCTCCTTTTCTTCGTTGATATAAATGCTGAAAAGCGGGGTAGTT	87017	87101	86967	87019	1	scaffold_129	PISMIDRAFT_684538	82747	90255	None	7378	1194	58677	No_or_no_constitutive_exon
GACTGGCCATCCAAGTATTCCACTCGATCGTTGACTGGTTAGGGAGGAAGTG	101580	101659	101709	101657	-1	scaffold_129	PISMIDRAFT_684547	101580	102362	None	7378	1194	58677	No_or_no_constitutive_exon
AAGTAGGTCTCCCTTATCCCGTTGTCTCACGTATTGACAGGGAATCGCAGGT	21697	21757	21807	21755	-1	scaffold_137	PISMIDRAFT_684933	21290	22739	None	7378	1194	58677	No_or_no_constitutive_exon
GGTGTGTTCGACCAGCTTGACCCATGCCACTGCCTGATGTCGGGAGTTAGTC	48741	48826	48876	48824	-1	scaffold_137	PISMIDRAFT_30644	46775	49019	None	7378	1194	58677	No_or_no_constitutive_exon
CCACCTATGTCGTCCGTATTAAGATGACCTTACTTATCTGGGATATGCAGGA	86436	86566	86386	86438	1	scaffold_137	PISMIDRAFT_24835	85259	86566	None	7378	1194	58677	No_or_no_constitutive_exon
AATTCATATCAGATGGATAACTACTTACCATAATTAACTGGGAATACCAGCA	10940	11119	11169	11117	-1	scaffold_138	PISMIDRAFT_78206	10940	12376	None	7378	1194	58677	No_or_no_constitutive_exon
CTTTGAACGGGGTTAAAGTATCTCCGCTAATTCTACATCGTGGGATATAGGG	51551	51563	51613	51561	-1	scaffold_138	PISMIDRAFT_110885	51182	51950	None	7378	1194	58677	No_or_no_constitutive_exon
GATCTTGACACTTTCCTCCTACCCCACGGTATCTTACCTGAGGGAAACAGCA	64956	65228	64906	64958	1	scaffold_138	PISMIDRAFT_110912	63421	68531	None	7378	1194	58677	No_or_no_constitutive_exon
AGGGCCACACTTTTTGGGTCACTTCAGTTGCATTCTCCCCTGATGGGAAGAG	9707	10022	9657	9709	1	scaffold_154	PISMIDRAFT_112116	9194	10883	None	7378	1194	58677	No_or_no_constitutive_exon
GGATTGTCTCAGGCTCTTGGGACAACACTGTGTGAGTGTGGGATGTTGAGGG	10403	10883	10353	10405	1	scaffold_154	PISMIDRAFT_112116	9194	10883	None	7378	1194	58677	No_or_no_constitutive_exon
TATGTAGTCCCTCTAAAACCAAAAGATGTTTATTGATGCACTGGGGAAAGGT	14702	14831	14652	14704	1	scaffold_154	PISMIDRAFT_685627	14506	15258	None	7378	1194	58677	No_or_no_constitutive_exon
TTTTTTGAGGAACACAGTAATACTTATGAGTCTCAAGGACAAGGGCGCAGTT	35197	35545	35595	35543	-1	scaffold_136	PISMIDRAFT_110783	35197	35769	None	7378	1194	58677	No_or_no_constitutive_exon
CACAGTCTACCAATCTGAAGTGTCGCAGCACATTCTAAACGGGGGCGCAGTA	83730	83853	83680	83732	1	scaffold_136	PISMIDRAFT_14864	83347	84372	None	7378	1194	58677	No_or_no_constitutive_exon
TAAGAACCTTGAAATCCAATAATGTACGTACTGATTGGCATGGGGTACAGAA	93418	93508	93368	93420	1	scaffold_136	PISMIDRAFT_24813	93364	93796	None	7378	1194	58677	No_or_no_constitutive_exon
TCTCTACCATGTTTTCCCTTCGAGGACATTCAACTCACAAGGGAACATAGTT	99377	99595	99327	99379	1	scaffold_136	PISMIDRAFT_110801	98967	100126	None	7378	1194	58677	No_or_no_constitutive_exon
GAGATTTCTGAGTGGTGGTAAACTCATAATCCAACACTCAGGGTCAAAAGAA	99949	100126	99899	99951	1	scaffold_136	PISMIDRAFT_110801	98967	100126	None	7378	1194	58677	No_or_no_constitutive_exon
TGAAAATGTAAGTAAAAACAAAGAAATAAAGTAAAATACCTAGTAGGGAGTT	105471	105711	105761	105709	-1	scaffold_136	PISMIDRAFT_52478	105209	107143	None	7378	1194	58677	No_or_no_constitutive_exon
TGTCTCTCGTCAACTTAGCGGATAGCTTGCAGGAGCGTTTCAGGAGGGAGAG	549	2586	2636	2584	-1	scaffold_140	PISMIDRAFT_221902	549	4072	None	7378	1194	58677	No_or_no_constitutive_exon
CACAGATGGAACAGGTATTGGTCTCTCTGAGGTTTTGTCTGTATGGGTAGAC	20577	20634	20684	20632	-1	scaffold_140	PISMIDRAFT_222197	18786	21170	None	7378	1194	58677	No_or_no_constitutive_exon
CCCCTTTTTTGAGGGTGCATGACGTGTGAATCGATGATTCGGGCCAGCAGAC	72751	72924	72701	72753	1	scaffold_140	PISMIDRAFT_634258	71618	73958	None	7378	1194	58677	No_or_no_constitutive_exon
TCGGGATTCTTTACGATGGTCGCTCGACCCCATGATCAGGGCAAACACAGCA	90963	91159	91209	91157	-1	scaffold_140	PISMIDRAFT_24877	90640	93832	None	7378	1194	58677	No_or_no_constitutive_exon
AGCCTCGCGACCAGATTGTCACAACGAGCGGAATCGCAGCGATGGGGCAGGC	100886	100959	100836	100888	1	scaffold_140	PISMIDRAFT_685205	100482	100959	None	7378	1194	58677	No_or_no_constitutive_exon
CGGTTTGCTATAAATATGAAAGTCCCTACATGACACCGTACATGGGACAGTA	101944	102042	102092	102040	-1	scaffold_140	PISMIDRAFT_223669	100924	102582	None	7378	1194	58677	No_or_no_constitutive_exon
CTTCCGATCTGTTGCAATTTTCCCGTTTGTTAACTTTCCGGTTGGGATAGCA	101468	101493	101543	101491	-1	scaffold_140	PISMIDRAFT_223669	100924	102582	None	7378	1194	58677	No_or_no_constitutive_exon
AGGAAGAGGAGTGCTGAAAGGCGGAAGAAGAACGACTGGCCTGGGAGCAGGC	92563	92700	92750	92698	-1	scaffold_144	PISMIDRAFT_15122	91778	92964	None	7378	1194	58677	No_or_no_constitutive_exon
GAGAACATAACATAGCAGGGACCACATCCATGCCCAGTGATGGTGGGTAGGT	71527	71560	71610	71558	-1	scaffold_141	PISMIDRAFT_24879	71088	71814	None	7378	1194	58677	No_or_no_constitutive_exon
GCGGTGTTGACGGGGTCATGGTCACAAATGCGATGTGGGTAATGGTACAGCG	13484	13522	13572	13520	-1	scaffold_142	PISMIDRAFT_56679	13484	13923	None	7378	1194	58677	No_or_no_constitutive_exon
TGTGAAATTTTGCCGGCGACATATGCGTTCAGCTGGGACGAATGGGTCAGCA	16815	16891	16941	16889	-1	scaffold_142	PISMIDRAFT_111299	14722	19043	None	7378	1194	58677	No_or_no_constitutive_exon
GCCCATGAGCATGAGCAGCATGGGTCTTGGCATGCACGGAGAAGGGCTAGCA	15882	16065	16115	16063	-1	scaffold_142	PISMIDRAFT_111299	14722	19043	None	7378	1194	58677	No_or_no_constitutive_exon
TAGGCCGTCTTCTTCTAATGCTGGGGGAGGTGCGGCAGCAGCAGCGGGAGCG	14722	14931	14981	14929	-1	scaffold_142	PISMIDRAFT_111299	14722	19043	None	7378	1194	58677	No_or_no_constitutive_exon
GACAGTAATACACCCACGGGTGTGGGAAGCCATGCTGCCGGGGTATGGAGGC	48168	48298	48118	48170	1	scaffold_142	PISMIDRAFT_111286	46773	48520	None	7378	1194	58677	No_or_no_constitutive_exon
AAGCTGATTATGTTACGTTACTACGTTCTAGATTCTCAGTGGGTCGACAGTA	64948	65016	64898	64950	1	scaffold_142	PISMIDRAFT_224893	63784	65298	None	7378	1194	58677	No_or_no_constitutive_exon
CGCGGTTTCTCTGTTATTATGAACTCCATGCGTCCAATTGGGTGCCAAAGCC	83104	83892	83054	83106	1	scaffold_142	PISMIDRAFT_226239	82083	84114	None	7378	1194	58677	No_or_no_constitutive_exon
ATATCCTTGGATGCAGATGGGAACCCCAGATGCCCACTTGGGCAGGGCAGAC	4300	4352	4250	4302	1	scaffold_153	PISMIDRAFT_15331	4025	5619	None	7378	1194	58677	No_or_no_constitutive_exon
TCTCAATTGTCATGGGCATGGCTGGGATCTGATTGAAGTCTGGGACATAGCC	4407	4952	4357	4409	1	scaffold_153	PISMIDRAFT_15331	4025	5619	None	7378	1194	58677	No_or_no_constitutive_exon
CATACCACTCTTTGTTGAGTGGGTTTCCTCTAACGTCCGGAGGGATATAGGT	39352	41249	41299	41247	-1	scaffold_153	PISMIDRAFT_15340	39352	42148	None	7378	1194	58677	No_or_no_constitutive_exon
TGAGTGGACCTAACAGGATCCGAGAGTTCCTTTCAGGTGGGATTATAGAGAA	45423	45590	45640	45588	-1	scaffold_153	PISMIDRAFT_112031	44632	46792	None	7378	1194	58677	No_or_no_constitutive_exon
AAACCACGAGGGTTGTTTTTTCCAGTCCACCGCTGACGGTTGGGGGGCAGCG	40869	41755	40819	40871	1	scaffold_145	PISMIDRAFT_685316	35886	41755	None	7378	1194	58677	No_or_no_constitutive_exon
GGTGAGTCAAACTATTCGACCTATCGGTGCACTATTCATAGGGTGAACAGAC	42887	42977	43027	42975	-1	scaffold_145	PISMIDRAFT_685317	42123	44280	None	7378	1194	58677	No_or_no_constitutive_exon
TAAGTTTTATTACAGTCGATAGCGTAATGTTATGACGTGGAGGGCTGTAGTG	2974	3123	3173	3121	-1	scaffold_161	PISMIDRAFT_112632	2297	6058	None	7378	1194	58677	No_or_no_constitutive_exon
AGTAATTTCATGAGTCGACACTACGGATGTGAGGTCTCACTCAAGGGAAGAC	2874	2921	2971	2919	-1	scaffold_161	PISMIDRAFT_112632	2297	6058	None	7378	1194	58677	No_or_no_constitutive_exon
GTAAGGTCTCTTGCTGATTGCTATATCAAGGAGATTGACAGGGTCATAAGCT	16041	16518	15991	16043	1	scaffold_161	PISMIDRAFT_249679	11727	19615	None	7378	1194	58677	No_or_no_constitutive_exon
TCCTCGAATGGTTCAGACGGCTTTATGGCTCGTTCTTCAATGGGAACCAGAA	23746	24506	24556	24504	-1	scaffold_161	PISMIDRAFT_635858	22851	24752	None	7378	1194	58677	No_or_no_constitutive_exon
TTATTTTCTCGGTATGCCCTGGGCTAGGCTGATGCACGGTATCGGGAAAGAT	25310	25463	25260	25312	1	scaffold_161	PISMIDRAFT_685928	25109	27473	None	7378	1194	58677	No_or_no_constitutive_exon
CGTCCTAGTAGTCACTGGCCCCTTTTAATCGACACCCTTGGGGCACCAAGCA	32432	32613	32382	32434	1	scaffold_161	PISMIDRAFT_249659	31089	33992	None	7378	1194	58677	No_or_no_constitutive_exon
CCCGGTATGTGATCTCTCCTATAGTAAACAGGTTTTGACACGGGAACCAGAT	33436	33603	33386	33438	1	scaffold_161	PISMIDRAFT_249659	31089	33992	None	7378	1194	58677	No_or_no_constitutive_exon
GCACTGCCCCACGTAGAGTTCAAATGACGATGGCCCACGTCAACGGGTAGCA	80485	80572	80622	80570	-1	scaffold_161	PISMIDRAFT_30834	78966	80706	None	7378	1194	58677	No_or_no_constitutive_exon
TGATTTCTGCACTTCACGAAATGCTGATCCTATCGCGTCTATTGGGGTAGCT	86204	86741	86154	86206	1	scaffold_161	PISMIDRAFT_685953	84829	86741	None	7378	1194	58677	No_or_no_constitutive_exon
CGTTGTCTGCCTTCATACAGTTATTTCGCCCCGCTAAGTAGGCGGGATAGAT	11163	11286	11113	11165	1	scaffold_172	PISMIDRAFT_686231	11103	11653	None	7378	1194	58677	No_or_no_constitutive_exon
TGTTACACTAGGAAGTGAATCGTTCGCTGACCGTATGTTTCGGGCGACAGGT	13493	13508	13443	13495	1	scaffold_172	PISMIDRAFT_686234	13186	13716	None	7378	1194	58677	No_or_no_constitutive_exon
GCTAAGACAACTCCCTGATTATGACGTGCTCATAACGGATCACGGGATAGGT	33023	33159	33209	33157	-1	scaffold_172	PISMIDRAFT_15794	31364	34018	None	7378	1194	58677	No_or_no_constitutive_exon
GTTCTCTCATGATCTCCGTCTACACGAAAAGCCTTTCCAATGGGGGCTAGTC	87421	87456	87506	87454	-1	scaffold_172	PISMIDRAFT_267140	86880	87889	None	7378	1194	58677	No_or_no_constitutive_exon
CCCGCCCCATTTCTCGTTAATTGAGCCACTTGATTAAGGGAGGGAAATAGCT	5775	5929	5725	5777	1	scaffold_148	PISMIDRAFT_685339	4447	7495	None	7378	1194	58677	No_or_no_constitutive_exon
TTTTATCCATGTCTGTATTCTCGGAATTCGAGATCTGAACGGGGGTACAGGC	49934	50412	50462	50410	-1	scaffold_148	PISMIDRAFT_228859	49170	54431	None	7378	1194	58677	No_or_no_constitutive_exon
TCGTTCGCCGTTGACTTTGAGCCATCAACTCGCTGACTCGGGGAATCCAGAA	79218	79404	79168	79220	1	scaffold_148	PISMIDRAFT_30733	78141	79404	None	7378	1194	58677	No_or_no_constitutive_exon
GTCTACTCTTTTGTCTACGCGTGTGGGATGCTTTGGGATGGGGTTGGCAGGC	17429	17760	17379	17431	1	scaffold_149	PISMIDRAFT_685392	16979	18480	None	7378	1194	58677	No_or_no_constitutive_exon
TATATCGCAAGAATGCTTGTTCCTGATGGGGGCCACGCTCTGGCAGGGAGCG	70519	70658	70708	70656	-1	scaffold_149	PISMIDRAFT_685427	69752	71110	None	7378	1194	58677	No_or_no_constitutive_exon
TGAGAACTTGGCCAGCGTGGTATGGCACCGGACACCTGGGGCAAGGCCAGCA	6063	6344	6013	6065	1	scaffold_155	PISMIDRAFT_15388	5454	7503	None	7378	1194	58677	No_or_no_constitutive_exon
CGTCAGTTTCACTATCCAAATACTGCAAGTATGTACTGACGGGCACACAGAT	48478	48617	48428	48480	1	scaffold_155	PISMIDRAFT_685710	47652	49407	None	7378	1194	58677	No_or_no_constitutive_exon
TCCTCCGTGGCTACTGAAGGTTCGGAACAATGAATACAGTATGGGGACAGTG	87381	87616	87331	87383	1	scaffold_169	PISMIDRAFT_256696	87110	87616	None	7378	1194	58677	No_or_no_constitutive_exon
AGTAAGTGACGTTACTTGACGTTTGGGAGCCTTCGTTGACAGGGATATAGGT	20534	21569	21619	21567	-1	scaffold_152	PISMIDRAFT_15305	20534	21858	None	7378	1194	58677	No_or_no_constitutive_exon
GTGCGTGTCCCAAGATTACAAGCCATGCCTTACCATTGATTAGGGACCAGGA	63731	64176	63681	63733	1	scaffold_152	PISMIDRAFT_111935	63294	64397	None	7378	1194	58677	No_or_no_constitutive_exon
AAGCATCACACTCATTATCCATTTGCAGGAAGAACGATATGGGCAGAAAGCG	64232	64274	64182	64234	1	scaffold_152	PISMIDRAFT_111935	63294	64397	None	7378	1194	58677	No_or_no_constitutive_exon
GCCCCATCGCGTATGTCCTGTGAATCTGTATTGATTTTTCGAGGGCAAAGGT	5155	5303	5105	5157	1	scaffold_156	PISMIDRAFT_685739	4823	6700	None	7378	1194	58677	No_or_no_constitutive_exon
CTCATGGTGTATGTAACGACGTATACAGTGTAGCTCAAGGGACGAATCAGGG	92614	92674	92564	92616	1	scaffold_156	PISMIDRAFT_15442	92173	93257	None	7378	1194	58677	No_or_no_constitutive_exon
GGGTACGTGCTCGCAACTTTTCTTGCCATTTCGACCTGACGGGGAAATAGTT	16700	16787	16650	16702	1	scaffold_160	PISMIDRAFT_248309	16012	18147	None	7378	1194	58677	No_or_no_constitutive_exon
TCTAAGCATGCATCGCATTCTTATTAGATTCATTAAGCTGGGCTACAAAGGT	36621	36700	36571	36623	1	scaffold_160	PISMIDRAFT_15516	34696	37429	None	7378	1194	58677	No_or_no_constitutive_exon
ATGTTCTTGGTACTAACGGATTATTGTTATTATTATTATTACTCGGGAAGTG	23326	23372	23276	23328	1	scaffold_184	PISMIDRAFT_686723	23045	23372	None	7378	1194	58677	No_or_no_constitutive_exon
CTCTTGTTTTTTTTTTTTTTTTTTTTTTTTTTTTGGGGGGGGGACATCAGTG	36226	36364	36176	36228	1	scaffold_184	PISMIDRAFT_686733	35148	37281	None	7378	1194	58677	No_or_no_constitutive_exon
TTTTTAGTACAACTTTGCCATTGACGCTTTTGCACCCGCGGGAATGATAGAG	64257	64599	64649	64597	-1	scaffold_184	PISMIDRAFT_686749	63450	66005	None	7378	1194	58677	No_or_no_constitutive_exon
CCTCTTCAGTGTAGCATCCTGGGTGGTGGCTGATTTCCTGATGGGTATAGCC	77080	77288	77338	77286	-1	scaffold_184	PISMIDRAFT_114030	67833	78755	None	7378	1194	58677	No_or_no_constitutive_exon
TCATATGTCCTATGGGTGCAAGATTCTCGCTCACCTTTTGGGATATCAAGAA	76681	77025	77075	77023	-1	scaffold_184	PISMIDRAFT_114030	67833	78755	None	7378	1194	58677	No_or_no_constitutive_exon
TCTCTTCCAGCCTATGTAGCTGACCAACCATGTTAATTATTAGGGAAAAGCC	53810	53951	54001	53949	-1	scaffold_167	PISMIDRAFT_113006	53203	54610	None	7378	1194	58677	No_or_no_constitutive_exon
CAGAAGGAGTTTACGCTTCACCTCGTTTCGTGAAGACGCTTACCGGGAAGAC	78066	78241	78291	78239	-1	scaffold_167	PISMIDRAFT_15706	77761	78754	None	7378	1194	58677	No_or_no_constitutive_exon
CGAAGGGAAAGAATGTCCTCGCACACATGAAAGCTGACCTTGATGGGCAGCT	72218	72386	72436	72384	-1	scaffold_176	PISMIDRAFT_15890	72218	73783	None	7378	1194	58677	No_or_no_constitutive_exon
GGTTGAGTACTCTAGTTAGTATCTATTCATTCCATTGACGAGGGACGTAGGG	24907	25098	25148	25096	-1	scaffold_163	PISMIDRAFT_250937	23038	26277	None	7378	1194	58677	No_or_no_constitutive_exon
GGTTGAGTACTTCAGTTGGCATCTATTGATTCCATTGACGGGTGACGTAGGG	30324	30515	30565	30513	-1	scaffold_163	PISMIDRAFT_685997	29226	31746	None	7378	1194	58677	No_or_no_constitutive_exon
CTCCTTGTACACGAGGGGGAATTCAACAGACATTTTGGGTGGCGGATTAGCC	37808	37902	37758	37810	1	scaffold_163	PISMIDRAFT_686003	36030	38927	None	7378	1194	58677	No_or_no_constitutive_exon
CTCAGCCGACGGCTTGTGCCCTAATTCTCGTCTGATGATGGTGGGTGCAGTC	9668	9783	9618	9670	1	scaffold_168	PISMIDRAFT_15712	7640	9783	None	7378	1194	58677	No_or_no_constitutive_exon
TTGTACGTCTCGTTTCGTTCTGATCACCTGATGGTTTCTGGTCGGGGCAGGT	14043	14403	14453	14401	-1	scaffold_168	PISMIDRAFT_113078	14043	18095	None	7378	1194	58677	No_or_no_constitutive_exon
GGGTAAGGGTATTCCGATGAAGTATGATCTGCTGCTGACTATCTGGGAAGGC	4513	4711	4463	4515	1	scaffold_174	PISMIDRAFT_686325	4008	5638	None	7378	1194	58677	No_or_no_constitutive_exon
GAAGGTGTGTGGTTATCTGGCTAGGTTACACCCCATGATTTATCAGGGAGAT	14339	14418	14289	14341	1	scaffold_188	PISMIDRAFT_281269	13969	15613	None	7378	1194	58677	No_or_no_constitutive_exon
AGTGAAAAAAAAAAATTCGATGACTTTATCCTTACGACACTGGGGAACAGCG	50326	50440	50490	50438	-1	scaffold_188	PISMIDRAFT_114293	49460	51816	None	7378	1194	58677	No_or_no_constitutive_exon
TGTCACGGTTAGGGTCCATGGACGATGTGTCTATACGCATGGGGGTGCAGGC	78153	78271	78103	78155	1	scaffold_188	PISMIDRAFT_282590	77599	78271	None	7378	1194	58677	No_or_no_constitutive_exon
ATTAGGGGGAAGTGAGTTGGGACGGGCGCAGCTTACGGGCATCGAAATAGTG	24880	24957	24830	24882	1	scaffold_180	PISMIDRAFT_15968	24542	25244	None	7378	1194	58677	No_or_no_constitutive_exon
AGTTGAATGGAGCATTGTTCTGACTTTCCTCTTTGTCGTTGGGTTGGCAGAT	64135	64204	64085	64137	1	scaffold_180	PISMIDRAFT_275771	63054	66064	None	7378	1194	58677	No_or_no_constitutive_exon
TGATACTTCGGGTGGGTGTGCTATCTTCTGCTCTTGACGACTGGGCGAAGGA	43890	44030	44080	44028	-1	scaffold_182	PISMIDRAFT_16016	43622	44313	None	7378	1194	58677	No_or_no_constitutive_exon
ATCTAGATCTCGATATTTCTGTCCTTTCCCTACTAAAGAAAGTGGGTCAGAG	258	293	343	291	-1	scaffold_179	PISMIDRAFT_113753	1	1089	None	7378	1194	58677	No_or_no_constitutive_exon
TAGGCGGTTTGAAATTTGAAGATGTCAAAGCTGAAACTTTGGCTGGGTAGAT	12739	13040	13090	13038	-1	scaffold_179	PISMIDRAFT_686488	12739	14963	None	7378	1194	58677	No_or_no_constitutive_exon
GTCTTACTGTGTAAAACCCAGCAACGGAATTTTTCTTATTTGGGCATAAGCG	17783	18273	17733	17785	1	scaffold_179	PISMIDRAFT_270089	17411	20183	None	7378	1194	58677	No_or_no_constitutive_exon
ATGTCCACTGCTACTTTTTTCCCCAAGCGTGTGGATTAACGGGCGAGTAGAT	27861	28005	27811	27863	1	scaffold_179	PISMIDRAFT_270375	23412	28793	None	7378	1194	58677	No_or_no_constitutive_exon
GCGTGGTCGTGGTTAGGTCTAGGTGTGCGCTGACGCTGTCGGGAGATCAGTG	31408	31508	31358	31410	1	scaffold_179	PISMIDRAFT_113781	31204	32315	None	7378	1194	58677	No_or_no_constitutive_exon
AGTACGTTTGCATTTGTAAATGTGGCCGATTTGTTCTGACGGGGCTGCAGGT	31846	32041	31796	31848	1	scaffold_179	PISMIDRAFT_113781	31204	32315	None	7378	1194	58677	No_or_no_constitutive_exon
GTTTGCCGTCCTTACCTCAGGTTGAACCGCATTTGCTGACTGAGGGATAGTC	6091	6339	6389	6337	-1	scaffold_183	PISMIDRAFT_113981	6091	7825	None	7378	1194	58677	No_or_no_constitutive_exon
CAAGGTACAGCGACTGCTTTTGTCTATTCCCGCATCTCACATATGGGCAGAG	20194	20613	20144	20196	1	scaffold_183	PISMIDRAFT_277244	19432	21415	None	7378	1194	58677	No_or_no_constitutive_exon
CTGGCGAGCAGCGGTCATTTACGCGAGTCACAATCGATCGGGGTGGTCAGGT	34683	34766	34816	34764	-1	scaffold_183	PISMIDRAFT_686638	33667	35381	None	7378	1194	58677	No_or_no_constitutive_exon
TGGTTAGTGTTATGACAGTCTCCCCCGGTTTTCATTGACCACATGGGCAGGA	57725	57896	57946	57894	-1	scaffold_183	PISMIDRAFT_16050	54736	59531	None	7378	1194	58677	No_or_no_constitutive_exon
GTGCAGAGGAATTGCGCAAGATCGGAAAGGCGACCGAAACGCCGGGATAGTT	65237	65312	65362	65310	-1	scaffold_181	PISMIDRAFT_686591	64163	66690	None	7378	1194	58677	No_or_no_constitutive_exon
AGGTAGCGGCACGAAGCCAGCTCGGAGGGAGTGAGGCTGAGGGGATACAGGT	889	975	839	891	1	scaffold_185	PISMIDRAFT_16091	756	975	None	7378	1194	58677	No_or_no_constitutive_exon
TATGTAGTCTCTCTAAAACCAAAGACGTTTACTGATGTATTGGGGAACAGCT	73186	73311	73361	73309	-1	scaffold_203	PISMIDRAFT_687152	72781	73655	None	7378	1194	58677	No_or_no_constitutive_exon
CTGAATGCAGTGGATGTACTCCAATATGATGCATGTACTGGGAATGACAGTA	25535	25599	25649	25597	-1	scaffold_186	PISMIDRAFT_280507	25349	27459	None	7378	1194	58677	No_or_no_constitutive_exon
GAACTATTACGAATGGCGTCGGCAAACTGAACAACTTCTTCTGGGACAAGGG	34777	35358	34727	34779	1	scaffold_195	PISMIDRAFT_38111	34686	36192	None	7378	1194	58677	No_or_no_constitutive_exon
ATAGAAGGAACTAACTTAAGTAACCGATGTATGGCTTGACCCGGGAGAAGGG	46493	47384	46443	46495	1	scaffold_195	PISMIDRAFT_16316	45757	47734	None	7378	1194	58677	No_or_no_constitutive_exon
CAACATTGACATATTCGAAAACGGTGCTGTATATGTGGGAGCTGAAGAAGGT	51918	52176	51868	51920	1	scaffold_211	PISMIDRAFT_687376	51772	52176	None	7378	1194	58677	No_or_no_constitutive_exon
CCACCAGTCACTGTACAGTACGGTCAGTATGGAGCGGCGCCGAGGGTCAGGA	58091	59052	59102	59050	-1	scaffold_211	PISMIDRAFT_115344	58091	59834	None	7378	1194	58677	No_or_no_constitutive_exon
ATGTAAGTTTTTGGTTATTCCGGTTATTTCATACTAACGTAGCGGGGTAGAA	60843	61374	60793	60845	1	scaffold_193	PISMIDRAFT_114585	60498	61374	None	7378	1194	58677	No_or_no_constitutive_exon
ACAACGATGGGCTCTAGCATTTATATTTGGACTGACATTACCGGGGAAAGGC	6617	6631	6681	6629	-1	scaffold_194	PISMIDRAFT_289060	5630	7285	None	7378	1194	58677	No_or_no_constitutive_exon
GTATCCACCTGCTTTGGACAACGGTTTTCTAATCAAAGGGGGCGAACTAGGG	30970	31431	31481	31429	-1	scaffold_194	PISMIDRAFT_686971	30970	31938	None	7378	1194	58677	No_or_no_constitutive_exon
GTCGGGCTGTTCCAAATCACGCCTACTGAATTATTAAACAATGGGAACAGGT	35768	35801	35851	35799	-1	scaffold_194	PISMIDRAFT_289574	35360	35934	None	7378	1194	58677	No_or_no_constitutive_exon
TCACCGTCCTACTGTTGGAACTGCGATGAACTGACGAGTTGCATGGGCAGGC	45006	45150	45200	45148	-1	scaffold_194	PISMIDRAFT_25240	44905	45365	None	7378	1194	58677	No_or_no_constitutive_exon
TCATCTTTTCGCATACGGTATCCTGCCTTCTGTTGGGGCTGGATGATCAGGT	64545	64933	64495	64547	1	scaffold_194	PISMIDRAFT_290048	63392	64933	None	7378	1194	58677	No_or_no_constitutive_exon
GCCACCGGATTGCAGCCATTCCATTCCTCCTAGCATGCATAGGGCTGAAGCA	41711	41821	41871	41819	-1	scaffold_197	PISMIDRAFT_114762	40347	42083	None	7378	1194	58677	No_or_no_constitutive_exon
GTAAGTTGGCTGGTGCGTGGTGTCCATCGTAAGCTGATAAGTCGGGACAGGA	29950	30077	30127	30075	-1	scaffold_189	PISMIDRAFT_686906	29950	31115	None	7378	1194	58677	No_or_no_constitutive_exon
TAAGATTTCAGCTTTCTTGTTTGGTCGTCGGATGTAATGGAGGGTCGTAGTG	5372	5593	5322	5374	1	scaffold_196	PISMIDRAFT_291241	4614	5593	None	7378	1194	58677	No_or_no_constitutive_exon
CTTTGCGCGCGGACGAATGGCTGACAAAGGTCTGTGCTCGACATGGGCAGGC	19352	19560	19302	19354	1	scaffold_196	PISMIDRAFT_291477	18811	20452	None	7378	1194	58677	No_or_no_constitutive_exon
CTAGTTTGGTTTACATATTTCGGTTTTGGTCCTGATCGTGGGTGATATAGCT	19625	19811	19575	19627	1	scaffold_196	PISMIDRAFT_291477	18811	20452	None	7378	1194	58677	No_or_no_constitutive_exon
GTGAGTATTTCTCGTCAACTAACAGAGTCGACGGCTGAACAGTGGGATAGAT	20614	20832	20882	20830	-1	scaffold_196	PISMIDRAFT_16328	20359	21990	None	7378	1194	58677	No_or_no_constitutive_exon
GAATCAAAATGACATATGGGCAACATTGGATGTGATAATGGATTGGGTAGGA	45882	45987	46037	45985	-1	scaffold_216	PISMIDRAFT_25294	44748	47506	None	7378	1194	58677	No_or_no_constitutive_exon
TAAGTCCCTAGCCCACACTATAGGTGTCTCAGCAGCAGATGGGGGTACAGGC	17974	18060	18110	18058	-1	scaffold_200	PISMIDRAFT_16405	16779	18300	None	7378	1194	58677	No_or_no_constitutive_exon
GCAAGAATGTATGAGATGCCATTGGAGATGCCACTGCTGCATCTGGGAAGAC	45449	45706	45756	45704	-1	scaffold_201	PISMIDRAFT_31021	45218	46737	None	7378	1194	58677	No_or_no_constitutive_exon
GGAAAGTCCAGTATGACAGGTGAGAGAGTGTGATCCATTTCAATTGGGAGTC	71453	71625	71403	71455	1	scaffold_201	PISMIDRAFT_40676	70970	71625	None	7378	1194	58677	No_or_no_constitutive_exon
GAGGTGAGTGCTCCTCCCTGCGTCGAGAGTTGTGCATTAACGGGGATTAGTT	34969	35059	35109	35057	-1	scaffold_226	PISMIDRAFT_115962	33602	37248	None	7378	1194	58677	No_or_no_constitutive_exon
ATGTGAGTACACCTACGTCCAGCTCGAAGACGCCCTGATGGGAAGTGCAGCA	23469	23657	23419	23471	1	scaffold_204	PISMIDRAFT_16472	21889	24553	None	7378	1194	58677	No_or_no_constitutive_exon
ACGTAAGTGGAGGAGGCGGGGTAGCGGACCATTGACTGAGGGGCACGTAGTT	11533	11721	11483	11535	1	scaffold_218	PISMIDRAFT_330152	10946	12593	None	7378	1194	58677	No_or_no_constitutive_exon
GGGTACGTGCTCGCAGCTTTTCTTGCAACTTCGACCTGATGGGTACATAGTT	43798	43885	43935	43883	-1	scaffold_215	PISMIDRAFT_641217	42618	44391	None	7378	1194	58677	No_or_no_constitutive_exon
CAAAAATATAAGTAGAAACAGTGAAATATAACAATTACCATTGTAGGGAGCA	16067	16412	16462	16410	-1	scaffold_209	PISMIDRAFT_115244	16067	16956	None	7378	1194	58677	No_or_no_constitutive_exon
TTGTTATCGTGATCTTACCTGGGACTACGTTCTTACGAATATTGGGATAGGA	59879	60307	59829	59881	1	scaffold_207	PISMIDRAFT_687277	59071	60307	None	7378	1194	58677	No_or_no_constitutive_exon
CCTGTAGTGTTTCCTGCACCCGCTGCTAGCTATGATCCACGGGGACGGAGGA	64906	65460	64856	64908	1	scaffold_205	PISMIDRAFT_687254	64746	65460	None	7378	1194	58677	No_or_no_constitutive_exon
CGAGCCTGGGTTATTCTCGCTGTGTGGAATGCTGGGCGGGTAAAACAGAGAT	11293	11573	11623	11571	-1	scaffold_208	PISMIDRAFT_640826	11293	11871	None	7378	1194	58677	No_or_no_constitutive_exon
AGTTCCAAGGATCCATGAAAAACAATCTGCTCATTATAGGGAAGTTACAGTC	69013	69156	68963	69015	1	scaffold_224	PISMIDRAFT_16798	68773	69588	None	7378	1194	58677	No_or_no_constitutive_exon
CGGACGTGCGTTGACTTGGCATTCTCGAGCGTATGCTGACTGGGCGACAGGT	39681	39711	39631	39683	1	scaffold_237	PISMIDRAFT_17009	39167	39711	None	7378	1194	58677	No_or_no_constitutive_exon
TCGTCGAGGTGTGGTACTTCGCCAGGCTCATCATCAGGGTGGCAGACGAGCA	12557	12827	12877	12825	-1	scaffold_210	PISMIDRAFT_58357	12557	15586	None	7378	1194	58677	No_or_no_constitutive_exon
TGGAGGCTCTCCACAAGGTTGGTTGTCTGGCAAGAGGGGCACCAAATAAGGA	34810	34903	34760	34812	1	scaffold_217	PISMIDRAFT_115559	34574	35078	None	7378	1194	58677	No_or_no_constitutive_exon
TGAGTCGTTAACGCACTTCCAAGGTGTCTCGACTGTAGATGGGAGTACAGGA	563	824	513	565	1	scaffold_219	PISMIDRAFT_16695	311	1847	None	7378	1194	58677	No_or_no_constitutive_exon
GAGTAGTACGAAAACCTCTCGAATGAGTTAGCAGTGACAGGGACACGCAGCG	1178	1847	1128	1180	1	scaffold_219	PISMIDRAFT_16695	311	1847	None	7378	1194	58677	No_or_no_constitutive_exon
CGTAAGTGCTACTGCGTGGGGTACTGCAGCATCACACTCAGGGAGAGTAGCA	3450	3546	3400	3452	1	scaffold_223	PISMIDRAFT_16762	1364	4021	None	7378	1194	58677	No_or_no_constitutive_exon
AGAGCACTTCGTGTGGTATGGTGTTACTGATCCCGTGTTTGGGAATCTAGGG	33087	33115	33037	33089	1	scaffold_223	PISMIDRAFT_336565	31195	34809	None	7378	1194	58677	No_or_no_constitutive_exon
CACGTTCCGCAGGTGCACGTTGGCGGGACGATCCTCATTTCGGGTGACAGAA	56194	56305	56355	56303	-1	scaffold_223	PISMIDRAFT_115813	53878	58098	None	7378	1194	58677	No_or_no_constitutive_exon
CGATGATCAAATATCGTACTTCTGATTGACCGAATCTCCTATGTGGGCAGCC	15476	15588	15426	15478	1	scaffold_220	PISMIDRAFT_31036	14940	19958	None	7378	1194	58677	No_or_no_constitutive_exon
AGGTTCTTTCCGCCCATCTAGCCGACCAACCTTGTCGATTATTAGGGCAGAG	8236	8375	8186	8238	1	scaffold_241	PISMIDRAFT_17082	8095	8722	None	7378	1194	58677	No_or_no_constitutive_exon
GAGTCGTTAACGTGGTTCCCAGGGTGTCTCAACCGTAGATGGGAGTACAGGA	54773	54878	54928	54876	-1	scaffold_241	PISMIDRAFT_17099	54411	55131	None	7378	1194	58677	No_or_no_constitutive_exon
GTCTCTCTCCCGTCCGTTTCGTGTGTGCTCTCTGAGTGCGTGCGGGACAGGT	51033	51198	50983	51035	1	scaffold_244	PISMIDRAFT_346154	49518	53872	None	7378	1194	58677	No_or_no_constitutive_exon
TCCCCGATGACCGGGAACTGCACTTCACTGTGATTCCCTTCTGCAGGGAGCC	62495	62526	62576	62524	-1	scaffold_244	PISMIDRAFT_116643	60508	63798	None	7378	1194	58677	No_or_no_constitutive_exon
TACATTTTGCTGTGGTTTGATGACACTGCCTAACATTAATGGGATGGCAGAT	33920	34091	33870	33922	1	scaffold_253	PISMIDRAFT_642442	32679	34499	None	7378	1194	58677	No_or_no_constitutive_exon
CTATGCACCCTAATCCCTGTTACGATATTATTCTGACATTGGGTGTGTAGAT	31430	31487	31537	31485	-1	scaffold_225	PISMIDRAFT_115889	31124	32205	None	7378	1194	58677	No_or_no_constitutive_exon
GAAAAAAGTGATACTGAAGGTTCGGAACAACGAATACGGTGTGGGGACAGTG	35908	35998	35858	35910	1	scaffold_229	PISMIDRAFT_687582	35749	36274	None	7378	1194	58677	No_or_no_constitutive_exon
GGCGCATCGGTGGCACAGCCCCCTGAATTATATTCCTTATCGGGGAATAGCG	55677	56024	56074	56022	-1	scaffold_229	PISMIDRAFT_641697	55677	57565	None	7378	1194	58677	No_or_no_constitutive_exon
AGTTCCAAGAATCCATGAAAAACAATCTGCTCATTATAGGGAAGTTACAGTC	62013	62144	61963	62015	1	scaffold_229	PISMIDRAFT_16889	61773	62144	None	7378	1194	58677	No_or_no_constitutive_exon
ATTAGGGGGAAGTGAGTTGGGACGGGCGCAGCTTACGGGCATCGAAATAGTG	3869	3946	3996	3944	-1	scaffold_243	PISMIDRAFT_346000	3400	4388	None	7378	1194	58677	No_or_no_constitutive_exon
CAACCAGCTAACAACTGGCTGGATTGCGATATCCTGCCTCACATGGGAAGAG	38704	38927	38654	38706	1	scaffold_231	PISMIDRAFT_16913	38024	38927	None	7378	1194	58677	No_or_no_constitutive_exon
CCATAATATCCCAAGTTCTAATCGAGGAATGAACTCACTAGGGATCACAGTC	8823	9117	8773	8825	1	scaffold_240	PISMIDRAFT_17062	8292	9117	None	7378	1194	58677	No_or_no_constitutive_exon
CAGAACTGGCAAGGAAGGCCAAGCCCCCGCATGCGTGATATGAAGGGAAGTC	35391	35864	35341	35393	1	scaffold_230	PISMIDRAFT_16895	34853	37053	None	7378	1194	58677	No_or_no_constitutive_exon
TAAGTCCCTAGACCATGCTATAGGTGTCTCAGCAGCAGACAGGGGTACAGGC	49386	49572	49622	49570	-1	scaffold_230	PISMIDRAFT_16900	48252	49812	None	7378	1194	58677	No_or_no_constitutive_exon
GAATTGCTTTGTGTGGTATGGTGTTACTGATATTGTGCTTTGGGATACAGGG	25166	25290	25340	25288	-1	scaffold_246	PISMIDRAFT_687793	24773	26012	None	7378	1194	58677	No_or_no_constitutive_exon
TGAGTCGTTAACGCACTTCCAAGGTGTCTCGACCGTAGACGGGAGTACAGGA	36930	37191	36880	36932	1	scaffold_251	PISMIDRAFT_17242	36678	38037	None	7378	1194	58677	No_or_no_constitutive_exon
GAGTAGTACGAAAACCTCTCAAATGAGTTAGCGGTGACAGGGACATGCAGCG	37545	38037	37495	37547	1	scaffold_251	PISMIDRAFT_17242	36678	38037	None	7378	1194	58677	No_or_no_constitutive_exon
CAACACTATTCAGAATCATGCATACCCTTACTCTTCTGATGGGAGTGCAGGC	22074	22479	22529	22477	-1	scaffold_249	PISMIDRAFT_116847	20908	23135	None	7378	1194	58677	No_or_no_constitutive_exon
TGCAATATACCGGGTCCCTCCCGAAACCTGATATTTTCTCGGGAGGGAAGTA	36284	36391	36234	36286	1	scaffold_247	PISMIDRAFT_642226	34797	37155	None	7378	1194	58677	No_or_no_constitutive_exon
TTTTTTCTCTAAAGATACATGGTCGTACGTTGGCATGAAAGGGATGAAAGCG	22184	22202	22252	22200	-1	scaffold_250	PISMIDRAFT_687877	20322	22530	None	7378	1194	58677	No_or_no_constitutive_exon
GCACCGTCTTACTCTTAGAACTCCGATGAACTGACGAGTTGCATGGGCAGGC	53998	54142	53948	54000	1	scaffold_250	PISMIDRAFT_687903	53745	54142	None	7378	1194	58677	No_or_no_constitutive_exon
TACATATACTCACGTCTACCATATGACGCTTTATTAATTAGTGGGAATAGGG	16613	17015	17065	17013	-1	scaffold_261	PISMIDRAFT_117281	15854	17250	None	7378	1194	58677	No_or_no_constitutive_exon
TTTCCTGCCCTTTCTTTTTGTGGTCTCGCCTTAAAGCTTGTGCGGGGTAGAC	18343	19181	18293	18345	1	scaffold_267	PISMIDRAFT_688148	16077	19181	None	7378	1194	58677	No_or_no_constitutive_exon
TCCCCTCATTCTCTTCTACACTGTGGAAATACTGACGGGATAGACGACAGGT	22789	23278	22739	22791	1	scaffold_267	PISMIDRAFT_359506	20135	24590	None	7378	1194	58677	No_or_no_constitutive_exon
GGTTTGACGTTCTCCGTTACCGAAGGGGGCACAACGAGGGCACAACGAAGGC	29771	29920	29721	29773	1	scaffold_267	PISMIDRAFT_117441	29142	30615	None	7378	1194	58677	No_or_no_constitutive_exon
TATGACACTACTGCCTCCATCTTTATGGTGTTCATCATCTATGGGTCAAGGT	36860	37010	37060	37008	-1	scaffold_280	PISMIDRAFT_17632	36860	37442	None	7378	1194	58677	No_or_no_constitutive_exon
GCTCTTATGTTCCGTTCGTGACATTTGAATCATTCGGGACGATACGATAGCA	44535	44620	44670	44618	-1	scaffold_270	PISMIDRAFT_688226	42848	45950	None	7378	1194	58677	No_or_no_constitutive_exon
CGCACAAACCCCTCTGGTGTAGTGATGACGTTGCTTCACGCGGGACGTAGTA	43507	43637	43687	43635	-1	scaffold_270	PISMIDRAFT_688226	42848	45950	None	7378	1194	58677	No_or_no_constitutive_exon
GACCTTTTGCGCGTTCGAACTCGGACTAATCCAGTGGGGAAAAAAACAAGGC	42848	43447	43497	43445	-1	scaffold_270	PISMIDRAFT_688226	42848	45950	None	7378	1194	58677	No_or_no_constitutive_exon
ACATGCACAGACAGTGATGAAAAGGAAAAAGTGTCCCATGGATGGGTGAGTC	18412	18534	18584	18532	-1	scaffold_259	PISMIDRAFT_117231	18412	19198	None	7378	1194	58677	No_or_no_constitutive_exon
GAGTAGTACAAAAACCTCTTGAGTGAGTTAGCGGTGACAGGGACACGCAGCG	7542	7962	7492	7544	1	scaffold_264	PISMIDRAFT_17421	6658	7962	None	7378	1194	58677	No_or_no_constitutive_exon
CTACGCACCCTAATCCCTGTTACGATATTATTCTGACGTTGGGTGTGTAGAT	33792	33849	33742	33794	1	scaffold_262	PISMIDRAFT_117314	33074	34155	None	7378	1194	58677	No_or_no_constitutive_exon
CATGGAGGCATTACCATGAGTAGGTGATAGTTGGGCTTTGGGTGATGAAGAT	18148	18240	18290	18238	-1	scaffold_268	PISMIDRAFT_17488	17608	18753	None	7378	1194	58677	No_or_no_constitutive_exon
TGTTTTTTTGAGGTGGAATGGTAAACGACATTGATGTAGGGATGATGTAGGA	31840	31876	31926	31874	-1	scaffold_268	PISMIDRAFT_17494	31050	33444	None	7378	1194	58677	No_or_no_constitutive_exon
CTCGCCAGTTCATCTGGCACATCTTCATAGACCTGACTCGTTGGGGGCAGAG	37729	38238	38288	38236	-1	scaffold_268	PISMIDRAFT_17497	37729	42875	None	7378	1194	58677	No_or_no_constitutive_exon
TAGTGTTGAGGACTGTGATGAAGTTGATGCACCTGAGAGCGTAATGGGAGCT	45381	45604	45654	45602	-1	scaffold_268	PISMIDRAFT_17498	44394	50568	None	7378	1194	58677	No_or_no_constitutive_exon
AGTATGTAGTTTCTCTAAAACCAAAGACGTTTACTGATCCATTGGGAAAGAC	9684	9813	9634	9686	1	scaffold_277	PISMIDRAFT_364764	9389	9980	None	7378	1194	58677	No_or_no_constitutive_exon
TTCCTTACCTACACACCTGCAGACTTTCAAGCACGTAGTGGGTTGCGAAGCA	21210	21469	21160	21212	1	scaffold_307	PISMIDRAFT_118783	20409	21469	None	7378	1194	58677	No_or_no_constitutive_exon
GGCGAAGGTAGGCCGACGTTAGCCGAGGGTTGGCCGACACGGGCCGACAGAG	2189	2302	2352	2300	-1	scaffold_300	PISMIDRAFT_17850	127	3009	None	7378	1194	58677	No_or_no_constitutive_exon
GAAGGGTGCCGATGGTGTTCCGATCGGTGGCATCGTCGGTTGTGGGATAGGG	1542	1615	1665	1613	-1	scaffold_300	PISMIDRAFT_17850	127	3009	None	7378	1194	58677	No_or_no_constitutive_exon
TATACTTCACCCTCACATCTTAAAACCACAGCTCAGCTTCCAGGGGGCAGGA	19611	19855	19905	19853	-1	scaffold_300	PISMIDRAFT_118577	19611	20079	None	7378	1194	58677	No_or_no_constitutive_exon
TACACGCGGACCGTTGGGAACGAGGTTAATTTCTTCCCCGTGGGATGTAGGG	24464	24595	24645	24593	-1	scaffold_300	PISMIDRAFT_398792	23381	26291	None	7378	1194	58677	No_or_no_constitutive_exon
AGTCTGTGTATTTCACGTTCCCCGTGACGTCTTGTCAGCTTGCAGGGCAGAG	36344	36945	36995	36943	-1	scaffold_300	PISMIDRAFT_36380	36094	37081	None	7378	1194	58677	No_or_no_constitutive_exon
AGTCTGTGTATTTCACGTTCCCCGTGACGTCTTGTCAGCTTGCAGGGCAGAG	42885	43486	43536	43484	-1	scaffold_300	PISMIDRAFT_32414	42637	43622	None	7378	1194	58677	No_or_no_constitutive_exon
GCATGGCATTCAGCCCTGAGGTAAAACCTGATGCGGAGGGCAATGAGCAGCA	13769	14300	14350	14298	-1	scaffold_294	PISMIDRAFT_118343	13769	15058	None	7378	1194	58677	No_or_no_constitutive_exon
TCCCCGATGACCGGGAACTGCACTTCACTGTGATTCCCTTCTGCAGGGAGCC	45516	45547	45466	45518	1	scaffold_294	PISMIDRAFT_118362	43259	47534	None	7378	1194	58677	No_or_no_constitutive_exon
GCCCTTGTTTAGCACATGGGTGTGCTTTTACTTAATGGGTGTTGTGGAAGGT	30525	30634	30684	30632	-1	scaffold_279	PISMIDRAFT_688273	30122	31692	None	7378	1194	58677	No_or_no_constitutive_exon
GCCAAATCTACTTTTCAATGTCCTTGAATTAAGCGTCTCAACTGGGACAGTT	9597	9667	9717	9665	-1	scaffold_293	PISMIDRAFT_688421	7909	10713	None	7378	1194	58677	No_or_no_constitutive_exon
AGGTCCCAAGTCATTGCAGCTGATGAGATAGTCATAAGGGAACCGAACAGGG	28405	28630	28680	28628	-1	scaffold_282	PISMIDRAFT_688303	27954	29547	None	7378	1194	58677	No_or_no_constitutive_exon
AAGTAAAGACTCATTGTTGGGGCATTCTCTGCTGCTGACTGGCTGGGAAGGC	39390	39588	39340	39392	1	scaffold_282	PISMIDRAFT_688321	38568	40307	None	7378	1194	58677	No_or_no_constitutive_exon
GGCAACTCTTGCCCCCTTGGGTCGAACTGACCCACTCTTTCCAAAGGGAGAC	44231	44483	44181	44233	1	scaffold_281	PISMIDRAFT_117942	43770	44483	None	7378	1194	58677	No_or_no_constitutive_exon
TTAGCATAATGCTATTGAATCAGTGCTATACACTTATACTAGGGCTGTAGGT	46452	46596	46402	46454	1	scaffold_285	PISMIDRAFT_118077	45692	46596	None	7378	1194	58677	No_or_no_constitutive_exon
CAATGGGCCTTACGGCGAGGGCGTCCCTTATAGAGCCGCAGACAGGGAAGAT	39660	39766	39610	39662	1	scaffold_298	PISMIDRAFT_644255	38947	41419	None	7378	1194	58677	No_or_no_constitutive_exon
TCGTTCCTAGGTTTGAACTCTGTCTTTGGTCCTAACAAGGGCTGAGATAGTA	40882	41419	40832	40884	1	scaffold_298	PISMIDRAFT_644255	38947	41419	None	7378	1194	58677	No_or_no_constitutive_exon
ATGGTAGGTCATTTCTACTTATTCCTGCGCTTTCTAATATGGGCGGTCAGTG	34221	34306	34356	34304	-1	scaffold_289	PISMIDRAFT_17738	34156	35380	None	7378	1194	58677	No_or_no_constitutive_exon
TGTATCAGGCTCCTTTGACAAGACTGTGGGGATCTGGGATGCTGAGAGAGGG	4151	5255	5305	5253	-1	scaffold_288	PISMIDRAFT_371754	3742	9204	None	7378	1194	58677	No_or_no_constitutive_exon
GCTTCTCTTCGTGTGTCGGCCTCGCCACCTATCTTACGCCTACGGGACAGCT	13678	13805	13855	13803	-1	scaffold_288	PISMIDRAFT_17720	13533	15995	None	7378	1194	58677	No_or_no_constitutive_exon
GAGAACGTCCATCCACGCATCGCGGGTGCATCCTCATCTAGTGGGAACAGAG	25705	25884	25934	25882	-1	scaffold_288	PISMIDRAFT_31139	24699	26044	None	7378	1194	58677	No_or_no_constitutive_exon
ACAGTAGATCCCAGTTCGTGGAGATCTTCCGGTTGAGACTATTGGGACAGAT	36206	36402	36452	36400	-1	scaffold_295	PISMIDRAFT_17806	31975	37360	None	7378	1194	58677	No_or_no_constitutive_exon
GGTCTCTAAAGGCCCCGCTTGCTTCGCTATGCTTACCTATGTGGGCGCAGGA	41082	41370	41032	41084	1	scaffold_295	PISMIDRAFT_118400	38768	41370	None	7378	1194	58677	No_or_no_constitutive_exon
GGCCGAAGGGCTCGATCCATCAACAGTAAACGAGGCACGGGCATGAGCAGAC	255	1508	1558	1506	-1	scaffold_312	PISMIDRAFT_17991	255	2238	None	7378	1194	58677	No_or_no_constitutive_exon
TGCTAAGAAAGAGGCCTAGTTTTGAGACTCCACCTCAAGATGGGAAGAAGGC	29895	29981	30031	29979	-1	scaffold_299	PISMIDRAFT_17847	29663	31921	None	7378	1194	58677	No_or_no_constitutive_exon
TCTCAATTGTCATGGGCATGGCTGGGATCTGATTGAAGTCTGGGACATAGCC	42755	43300	43350	43298	-1	scaffold_299	PISMIDRAFT_17849	42101	44495	None	7378	1194	58677	No_or_no_constitutive_exon
TAAGATATGAAAATGGGATGGATGTGTACGTATGGGCACGAGTGGGACAGGC	19891	19964	19841	19893	1	scaffold_302	PISMIDRAFT_25525	19654	21618	None	7378	1194	58677	No_or_no_constitutive_exon
CCACGAGTGGTTTGTTTTTCTATGCACAATACTGTACAGTATTGGGGTAGGA	21396	21405	21346	21398	1	scaffold_302	PISMIDRAFT_25525	19654	21618	None	7378	1194	58677	No_or_no_constitutive_exon
AGGAGTACATTACAGCAGTCCAAGAGGACCCTATCCAGTGTGGATGGGAGAC	20018	20106	19968	20020	1	scaffold_310	PISMIDRAFT_118865	19257	20596	None	7378	1194	58677	No_or_no_constitutive_exon
TCCCTCCTTGCTTCCCTCAGGTCTCGTACAGACACTGGATGAGGTGGGAGCT	2483	2580	2630	2578	-1	scaffold_305	PISMIDRAFT_688585	2483	2819	None	7378	1194	58677	No_or_no_constitutive_exon
TCCCTCCTTGCTTCCCTCAGGTCTCGTACAGACACTGGATGAGGTGGGAGCT	25369	25466	25319	25371	1	scaffold_305	PISMIDRAFT_688624	25129	25466	None	7378	1194	58677	No_or_no_constitutive_exon
CGGAGGAAGAGCGCCAATGAATACGCAGTGCCAGGCTTTTGGGGGAACAGAT	42169	42382	42119	42171	1	scaffold_305	PISMIDRAFT_17925	41983	42909	None	7378	1194	58677	No_or_no_constitutive_exon
TATGCTGCTGCAACCAAGAAGTACTGATACTGATATTGGGACAATAACAGCA	16508	16554	16458	16510	1	scaffold_309	PISMIDRAFT_25542	16098	17863	None	7378	1194	58677	No_or_no_constitutive_exon
GTGATGGACAATCTGGAGCACCGGTACGTCGTTACTTATCGGCAGGGTAGGC	23513	23584	23634	23582	-1	scaffold_309	PISMIDRAFT_25544	23155	23821	None	7378	1194	58677	No_or_no_constitutive_exon
AGTCAGCGAGACCGAGGCACCTCTGCTGACAGGTCGGTGGGGTGGTTAAGTT	28565	28956	29006	28954	-1	scaffold_319	PISMIDRAFT_688800	28565	29022	None	7378	1194	58677	No_or_no_constitutive_exon
GTATATCGCAGTGTACATTTGGTTTCCATTCCACAGTTCAAACCGGGCAGAG	11811	11934	11761	11813	1	scaffold_314	PISMIDRAFT_18020	11245	13698	None	7378	1194	58677	No_or_no_constitutive_exon
GTGAGGTAAGGTCTCCGTTTACATTGGTGTGATTCTATTTGATGGGTCAGAT	35626	35881	35931	35879	-1	scaffold_330	PISMIDRAFT_119358	35626	38901	None	7378	1194	58677	No_or_no_constitutive_exon
ATCATCTCATCGCTTGTGTACGCGTGCGGCTGAACGCCTTGGGATTGCAGGT	9588	9811	9861	9809	-1	scaffold_318	PISMIDRAFT_688719	9588	10731	None	7378	1194	58677	No_or_no_constitutive_exon
AGAACATGACAAGTAAATTTGGTTGGGTGTCTCAGCGGTGATCTAGGGAGGC	22369	22408	22458	22406	-1	scaffold_318	PISMIDRAFT_405869	21946	23148	None	7378	1194	58677	No_or_no_constitutive_exon
AGCCTCGCGACCAGATTGTCACAACGAGCGGAATCGCAGCGATGGGGCAGGC	35253	35326	35376	35324	-1	scaffold_318	PISMIDRAFT_688748	35253	35730	None	7378	1194	58677	No_or_no_constitutive_exon
GGATTGCTTCGTGTGGTATGATGTTACTGATACTGTGCTTGAGGGTCTAGGG	13831	13859	13909	13857	-1	scaffold_341	PISMIDRAFT_689018	12990	14579	None	7378	1194	58677	No_or_no_constitutive_exon
GAGTAACCACTAGGATCTCAAGTTGGTTGATTGCTAATACAGGGCAACAGGT	11575	11830	11525	11577	1	scaffold_320	PISMIDRAFT_18080	11334	12083	None	7378	1194	58677	No_or_no_constitutive_exon
ATGGCCGCCTTGTGAGACTTATATTACAACGAAGGTGGTGGGAGGGCCAGTG	20273	20607	20657	20605	-1	scaffold_320	PISMIDRAFT_31188	20273	23913	None	7378	1194	58677	No_or_no_constitutive_exon
TTGCATTCTCTCCTCATGGTGACAGGATAGTCTCAGGCTCTTGGGACAAGAC	31883	32072	32122	32070	-1	scaffold_321	PISMIDRAFT_67058	31235	35245	None	7378	1194	58677	No_or_no_constitutive_exon
ATGTTCTTTGGTCTGTTTTGAGCTGTACATTGATTCCTTGGGAATCACAGGT	8075	8324	8374	8322	-1	scaffold_329	PISMIDRAFT_25576	6884	9142	None	7378	1194	58677	No_or_no_constitutive_exon
CTTAGCCAATTGATGCTTTCCTCAAGCATCCAAACAACAGGGACTTAAAGAA	34175	34235	34285	34233	-1	scaffold_329	PISMIDRAFT_80816	33726	34837	None	7378	1194	58677	No_or_no_constitutive_exon
CATGGAGACCATACTCTCATCTCTACTGGATTGTGCTAATGATGGGGAAGAG	21554	21652	21702	21650	-1	scaffold_336	PISMIDRAFT_18228	21554	22777	None	7378	1194	58677	No_or_no_constitutive_exon
TTTGATCCGATCTTGTTTGCAATTCACATGAACGCTCCCGGGGGTAATAGAA	19256	19295	19206	19258	1	scaffold_324	PISMIDRAFT_688892	18852	19785	None	7378	1194	58677	No_or_no_constitutive_exon
CAGTATAGCTCACCTTGTAAATTTTTTAAAATCCAGGTGGGGGTGGGTAGGA	13416	13429	13479	13427	-1	scaffold_334	PISMIDRAFT_25587	11330	13776	None	7378	1194	58677	No_or_no_constitutive_exon
AGTGGTACAATGTACCTTGTAAATTTTTAAAATTTGGGTGGGGGTGGTAGGG	13230	13307	13357	13305	-1	scaffold_334	PISMIDRAFT_25587	11330	13776	None	7378	1194	58677	No_or_no_constitutive_exon
ATGTTCTTCAGTCTGTTTTGAGCCATACATTGATTCCTTGGGAATCACAGGT	15384	15726	15776	15724	-1	scaffold_334	PISMIDRAFT_18206	14999	16134	None	7378	1194	58677	No_or_no_constitutive_exon
TAGGAACCCTGAAATCTAATAATGTATGTACTGATAGGCATGGGGTGCAGAA	19656	19740	19606	19658	1	scaffold_357	PISMIDRAFT_25627	19404	22292	None	7378	1194	58677	No_or_no_constitutive_exon
GATTCCTGATTTAATCCAGCAATGCGAAGCACTGGCTAGGGGTGTTGAAGTT	21623	21998	21573	21625	1	scaffold_357	PISMIDRAFT_25627	19404	22292	None	7378	1194	58677	No_or_no_constitutive_exon
TGAGTCGTTAACTCACTTCCAAGGTGTCTCGACCGTAGACGGGAGTACAGGA	32796	33057	33107	33055	-1	scaffold_357	PISMIDRAFT_18429	32327	33309	None	7378	1194	58677	No_or_no_constitutive_exon
GAGTAGTACGAAAACCTCTCAAATGAGTTAGTGGTGACAGGGACACGCAGCG	32327	32442	32492	32440	-1	scaffold_357	PISMIDRAFT_18429	32327	33309	None	7378	1194	58677	No_or_no_constitutive_exon
CGGGCTATGCGCCCTGATATATTACAACAAATCTTCATGCAGGGATGAAGAA	32923	33374	32873	32925	1	scaffold_325	PISMIDRAFT_18130	31724	33374	None	7378	1194	58677	No_or_no_constitutive_exon
TGACTCCATCGAGCCATATTCACCACTGCCTTTGGTAATGGGGAACCCAGGA	5342	5464	5514	5462	-1	scaffold_385	PISMIDRAFT_689335	5342	5675	None	7378	1194	58677	No_or_no_constitutive_exon
CAGTGAAGAAGCCTTACCAGTGTACGAGCCATTTCAAAGCATTGGGACAGAT	21567	21593	21643	21591	-1	scaffold_385	PISMIDRAFT_18644	21567	22780	None	7378	1194	58677	No_or_no_constitutive_exon
CTTTGTCTCTTCCCGTCGCGTCTTGCTGATCCTCTCTTATTAGGGACCAGAC	18848	19160	18798	18850	1	scaffold_332	PISMIDRAFT_18189	18593	19160	None	7378	1194	58677	No_or_no_constitutive_exon
ATGGCTGTTTCCGCCTGGGCCTCGGCAGCTAATAGTAAGGGATGACATAGAT	28949	29089	29139	29087	-1	scaffold_332	PISMIDRAFT_413354	26351	29833	None	7378	1194	58677	No_or_no_constitutive_exon
ATGGTAGGTCATTTCTACTTATTCCTGCACTTTCTAATATGGGTGGTCAGTG	12883	13152	13202	13150	-1	scaffold_331	PISMIDRAFT_18181	12883	13544	None	7378	1194	58677	No_or_no_constitutive_exon
GTTCTGGCGAAGATACTCCAGCAACAGCAGGATTGACAGTGGGTGAGAAGTG	30783	31073	31123	31071	-1	scaffold_335	PISMIDRAFT_18221	28501	31886	None	7378	1194	58677	No_or_no_constitutive_exon
ATGTAGCTCGTCGATACCGGCTTTATTCCTGACTGAGAGGGGTGATACAGTG	7131	7180	7230	7178	-1	scaffold_360	PISMIDRAFT_423562	4738	7851	None	7378	1194	58677	No_or_no_constitutive_exon
TCTCGCTCCGTCGCTGTGGATCATCTAGACACTCACGGGTGAATGGGCAGCT	5154	5196	5246	5194	-1	scaffold_360	PISMIDRAFT_423562	4738	7851	None	7378	1194	58677	No_or_no_constitutive_exon
TGTCTCTCACTAGGTTCGTCGCAATCTCGTCGACTCACGGGAACCATAAGAT	12898	13277	12848	12900	1	scaffold_343	PISMIDRAFT_119742	11562	13647	None	7378	1194	58677	No_or_no_constitutive_exon
TCTGTAAGTCCATGTCTTGCCGATGGCCAGGTGTCGTGATGGGAGGCTAGGT	9874	10026	10076	10024	-1	scaffold_347	PISMIDRAFT_418696	8282	10992	None	7378	1194	58677	No_or_no_constitutive_exon
GTTAGTTCCACCTGCTCTGCGTGTCTACCGAGCTAACGAATGGGGACTAGAT	25892	25977	26027	25975	-1	scaffold_356	PISMIDRAFT_689128	23715	26416	None	7378	1194	58677	No_or_no_constitutive_exon
GTATGTAGTCTCTCTGAAAACCAAAGACGTTTACTGATCCATTGGGAAAGAC	28792	28921	28742	28794	1	scaffold_362	PISMIDRAFT_120203	28565	31716	None	7378	1194	58677	No_or_no_constitutive_exon
GAGTAGTACAAAAACCTCTCAAGTGAGTTAGCAGTGACAGGGACATGCAGCG	9874	10226	10276	10224	-1	scaffold_366	PISMIDRAFT_18497	9647	11087	None	7378	1194	58677	No_or_no_constitutive_exon
GGACGAGGCTCCCAGTGGTGAGTTTGAAGCCGATTGATTGGGGGATGAAGGT	9647	9841	9891	9839	-1	scaffold_366	PISMIDRAFT_18497	9647	11087	None	7378	1194	58677	No_or_no_constitutive_exon
TTTGATCCGATCTTGTTTGCAATTCACACGAACGCTCCCGGGGGTAATAGAA	7346	7385	7435	7383	-1	scaffold_367	PISMIDRAFT_689201	6856	7491	None	7378	1194	58677	No_or_no_constitutive_exon
AAGTAAGGTAAAAGCAATGAAATATAACAAATCACCTGGTAGGGAGGAAGCC	6125	6167	6217	6165	-1	scaffold_370	PISMIDRAFT_50406	5980	6656	None	7378	1194	58677	No_or_no_constitutive_exon
GAGTAAAGAAAACTAATGAACGTGCTGTTATTTAATATGAAGGGTACAAGTC	30003	30232	30282	30230	-1	scaffold_372	PISMIDRAFT_18553	28814	30317	None	7378	1194	58677	No_or_no_constitutive_exon
GTTTCTCTTAACTGCGTCACGTACTGGTGCTCACGTCTTGGGCGACATAGTT	29603	29896	29946	29894	-1	scaffold_388	PISMIDRAFT_434333	28488	30196	None	7378	1194	58677	No_or_no_constitutive_exon
CGAATCAGAGCATGCCAGCAACACTGGTCTGTCTGCTCGTCCACAGGGAGTT	18217	18507	18557	18505	-1	scaffold_378	PISMIDRAFT_647247	17583	18825	None	7378	1194	58677	No_or_no_constitutive_exon
TGTCCCCTTACTCCTGATCATCAGAAACAAGTCTTACAAGGGGTTGCAAGTC	10027	10396	10446	10394	-1	scaffold_415	PISMIDRAFT_18858	10027	11681	None	7378	1194	58677	No_or_no_constitutive_exon
CTATTATGAATGGTGTTGACAGACTGAGCAGCTGCTCCTCTGACAGGGAGTA	14221	14503	14553	14501	-1	scaffold_381	PISMIDRAFT_120572	12280	14597	None	7378	1194	58677	No_or_no_constitutive_exon
TCGCAGCCATTCCACATTCCAGTGTTACATTGATCTGGGTAGCAAATTAGGG	18713	18776	18663	18715	1	scaffold_383	PISMIDRAFT_18631	18379	20638	None	7378	1194	58677	No_or_no_constitutive_exon
GAGAATTTCATTACTCTTCTAAACCATGGCCCTAATCTGCATGGGTATAGTG	22767	23103	22717	22769	1	scaffold_383	PISMIDRAFT_18632	21105	23103	None	7378	1194	58677	No_or_no_constitutive_exon
TTTTCTTGTAAATGTGTGCATCCTGTCTCACTTTTTTTTGTAGGGGTCAGTG	26910	27222	27272	27220	-1	scaffold_384	PISMIDRAFT_120631	26239	27501	None	7378	1194	58677	No_or_no_constitutive_exon
CGCCTTTACCCAAGTACTCTCTACAGGACGAATTGTCGAGGGTGGGACAGAG	730	815	680	732	1	scaffold_382	PISMIDRAFT_18621	597	815	None	7378	1194	58677	No_or_no_constitutive_exon
GAGTCGTTAATGCGGTTCCCAGGGTGTCTCGACCATAGACGGGAGTACAGGA	18350	18455	18300	18352	1	scaffold_435	PISMIDRAFT_18990	18097	19076	None	7378	1194	58677	No_or_no_constitutive_exon
GAGTAGTACAAAAACCTCTCGAGTGAGTTAGCGGTGACAGGGACACACAGCG	18965	19076	18915	18967	1	scaffold_435	PISMIDRAFT_18990	18097	19076	None	7378	1194	58677	No_or_no_constitutive_exon
CAGTCTTACCCATTTCCAGCACCAGCTGGCTGACTGTGGTGGGCATGTAGTA	24695	24725	24645	24697	1	scaffold_403	PISMIDRAFT_689508	23568	25517	None	7378	1194	58677	No_or_no_constitutive_exon
CTCATGCTGCCTCTTCATTTCGCGCACTCTCCCTGCACCTTTGGGACAAGTT	12508	12593	12643	12591	-1	scaffold_387	PISMIDRAFT_433965	12099	14765	None	7378	1194	58677	No_or_no_constitutive_exon
GCTGTCTCCGTTGAACATCTCGCTGTATTCATTGGGGAGCGGGTTCAAAGGC	12099	12450	12500	12448	-1	scaffold_387	PISMIDRAFT_433965	12099	14765	None	7378	1194	58677	No_or_no_constitutive_exon
TTCCGAGACCTGTCTTGTGCCACTTATGGAAGAGTTAGTGGAGGGAGAAGCA	18366	18740	18316	18368	1	scaffold_405	PISMIDRAFT_121022	18067	18740	None	7378	1194	58677	No_or_no_constitutive_exon
GAGTTTTTTATTTGATAGTTAAACATTGCTATACGCTGACAGGGGAGTAGAA	24068	24176	24226	24174	-1	scaffold_411	PISMIDRAFT_18828	23957	25240	None	7378	1194	58677	No_or_no_constitutive_exon
GTATGTCCGACCATGTCATGGTCTTCCGCATGAAAAACGAGAGGGTTTAGAG	20887	21079	21129	21077	-1	scaffold_448	PISMIDRAFT_467875	20887	21422	None	7378	1194	58677	No_or_no_constitutive_exon
GAGTTGTTAACGCAGTTCCCAGGGTGTCTTGACTGTAGACGGGAGTACAGGA	20461	20566	20616	20564	-1	scaffold_414	PISMIDRAFT_18854	19486	20819	None	7378	1194	58677	No_or_no_constitutive_exon
TGAAGCATGTCACATCGGGAAGAAGAGGTGCAGTAAGGCTGGGAAACCAGGC	20003	20011	20061	20009	-1	scaffold_414	PISMIDRAFT_18854	19486	20819	None	7378	1194	58677	No_or_no_constitutive_exon
TTCAAGCCCGATCGTCGTCGATGAGTTCGTTTCTACTCTGGGAGGGTCAGTC	17189	17773	17139	17191	1	scaffold_418	PISMIDRAFT_18881	15943	17773	None	7378	1194	58677	No_or_no_constitutive_exon
CCTCATGTACTGCGGACGTGTTCTGATCTCCCATATGGGTTTGGAAGAAGGA	20702	20711	20761	20709	-1	scaffold_422	PISMIDRAFT_461970	20499	21154	None	7378	1194	58677	No_or_no_constitutive_exon
ATCATATCGAGTTCTCCGTTGGGTACGAACGCTGACTTGGGAGGACGAAGGG	19694	19735	19644	19696	1	scaffold_425	PISMIDRAFT_689682	19335	23468	None	7378	1194	58677	No_or_no_constitutive_exon
TGCTATCTTGCTAATTCGGAAAAACAAATACGGTGACATCATGGGGATAGTC	20146	20279	20096	20148	1	scaffold_428	PISMIDRAFT_462370	19016	22582	None	7378	1194	58677	No_or_no_constitutive_exon
ACGGGAAGAAGAGGAACGGAAGCACAAGCGCGAGGAGTGGAAACGGGAAGTG	22539	22754	22804	22752	-1	scaffold_433	PISMIDRAFT_689811	22233	23166	None	7378	1194	58677	No_or_no_constitutive_exon
TCTCTTCCAGCCTATGTAGCTGACCAACCATGTTAATTATTAGGGAAAAGCC	15388	15531	15338	15390	1	scaffold_443	PISMIDRAFT_121667	15085	15531	None	7378	1194	58677	No_or_no_constitutive_exon
CCCATATCTAGTACGTGTCGACAGTTTGGGATTCATGTATGGGGATTTAGCT	14120	14283	14070	14122	1	scaffold_460	PISMIDRAFT_469810	13225	15442	None	7378	1194	58677	No_or_no_constitutive_exon
GGTAAGTAGACTTGCACTTGGGGCAAACATATGTCACGGAGGGACTGTAGGA	7865	8384	8434	8382	-1	scaffold_445	PISMIDRAFT_689875	7865	9005	None	7378	1194	58677	No_or_no_constitutive_exon
GTTGATCCAATTTTGTTTGCAATTCACATGTATGCTCCTGGGGTTAATAGAA	14920	14959	15009	14957	-1	scaffold_444	PISMIDRAFT_689849	14430	15065	None	7378	1194	58677	No_or_no_constitutive_exon
TCCACGTAGGTACTCCACCCGTTATTCACATCCCTCGCTCATGGGCGCAGCT	4059	4231	4009	4061	1	scaffold_449	PISMIDRAFT_31257	3120	5774	None	7378	1194	58677	No_or_no_constitutive_exon
GAGCGGTGTTACAAATCCATTCTGAAGTTCACACTGTTGGATATGGGTAGGG	13661	13865	13915	13863	-1	scaffold_449	PISMIDRAFT_689932	12842	14570	None	7378	1194	58677	No_or_no_constitutive_exon
CATGACCCCACTGACATCCCCCACCTTGAATGCCCAGGATACGAGGGCAGGA	13359	13374	13424	13372	-1	scaffold_450	PISMIDRAFT_19096	13359	16242	None	7378	1194	58677	No_or_no_constitutive_exon
TCAGGTGAGAAATTTCCGTGTGTGGGTTATTTTCTACTCATATGGGACAGTG	16020	16446	16496	16444	-1	scaffold_452	PISMIDRAFT_121797	16020	16579	None	7378	1194	58677	No_or_no_constitutive_exon
GAGATTTCTGAGTGGTGGTAAACTCATAATCCAACACTCGGGGTCAAAAGAA	16651	16828	16878	16826	-1	scaffold_452	PISMIDRAFT_121800	16651	17846	None	7378	1194	58677	No_or_no_constitutive_exon
TTCGAGGGTTATGACTCATACAACCTGACTCCGATGTAATGGGAACGTAGAT	8682	8864	8632	8684	1	scaffold_471	PISMIDRAFT_122031	6163	9636	None	7378	1194	58677	No_or_no_constitutive_exon
AATGCAACTCCCTTACCTCACTTGGTTTTCTCACCGGATGGGATGCATAGTC	15317	15426	15267	15319	1	scaffold_471	PISMIDRAFT_122030	14533	16146	None	7378	1194	58677	No_or_no_constitutive_exon
AAGAGGAGCGGCTGGCACGCGAGCTGGCGGAGCGAGAGTGACGGGTGCAGGA	12569	12682	12519	12571	1	scaffold_480	PISMIDRAFT_19273	12284	13214	None	7378	1194	58677	No_or_no_constitutive_exon
CCGAGTGAGTGTCGGCCAGCAGCGGGAGGTCGGTCCTGCTGGGCGTGCAGGA	12886	13214	12836	12888	1	scaffold_480	PISMIDRAFT_19273	12284	13214	None	7378	1194	58677	No_or_no_constitutive_exon
GTATGTAGTCCCTCTAAAACCAAAGATGTTTATTGATGCACTGGGGAAAGGT	2981	3110	2931	2983	1	scaffold_470	PISMIDRAFT_690001	2524	3374	None	7378	1194	58677	No_or_no_constitutive_exon
GTATATCGCAGCGTACATTTGGTTTCCATTCCGCAGTTCAAACCGGGCAGAG	5472	5595	5645	5593	-1	scaffold_466	PISMIDRAFT_19184	5265	6161	None	7378	1194	58677	No_or_no_constitutive_exon
GTGACTGTGGTTCTCATCCACCGGATTAGTAGCAATGACCAAGGGAGCAGGT	17930	17987	17880	17932	1	scaffold_475	PISMIDRAFT_690055	16085	18729	None	7378	1194	58677	No_or_no_constitutive_exon
GGGTCCCCCAAGCCCCTGTTTATCAAGACTGACCCCCCACAAGGGGTCAGGT	13624	13879	13929	13877	-1	scaffold_509	PISMIDRAFT_19431	13057	15082	None	7378	1194	58677	No_or_no_constitutive_exon
GAGTCGTTAACGCGGTTCCCAGGGTGTCTCGACTGTAGACGGGAGTACAGGA	16560	16821	16510	16562	1	scaffold_476	PISMIDRAFT_19250	16307	17880	None	7378	1194	58677	No_or_no_constitutive_exon
GAGTAGTACAAAAACCTCTCGAGTGAGTTAGCGGTGACAGGGACATGCAGCG	17175	17237	17125	17177	1	scaffold_476	PISMIDRAFT_19250	16307	17880	None	7378	1194	58677	No_or_no_constitutive_exon
GTAATGCAAGCAAGGCTGAATTGGACTCATTTTTCGACATGGGAACATAGCT	4210	4329	4160	4212	1	scaffold_477	PISMIDRAFT_122118	3977	4329	None	7378	1194	58677	No_or_no_constitutive_exon
GTTGCAAATCTATTCTCGTCCAGTACGTTCTTTACTGACTACCGGGACAGCT	12801	13325	12751	12803	1	scaffold_485	PISMIDRAFT_476591	12321	13630	None	7378	1194	58677	No_or_no_constitutive_exon
GAGTAGTACAAAAACCTCTCGAGTGAGTTAGCGGTGACAGGGACACGCAGCG	1934	2387	1884	1936	1	scaffold_583	PISMIDRAFT_19696	1066	2639	None	7378	1194	58677	No_or_no_constitutive_exon
GGTAAGTAGACTTGCACTTGGGGCAAACATATGTCACGGAGGGACTGTAGGA	13003	13610	13660	13608	-1	scaffold_500	PISMIDRAFT_690237	13003	14231	None	7378	1194	58677	No_or_no_constitutive_exon
AACTATTACATCAGAATTTGCTGATATTGGGACTGGCTCGGGTATCGAAGAA	168	197	118	170	1	scaffold_487	PISMIDRAFT_476610	0	537	None	7378	1194	58677	No_or_no_constitutive_exon
AGTTCTGCCGTTTGCGTAACTCGTTCATTTGGGTGTTTACAGTGGGCTAGGC	13469	13535	13585	13533	-1	scaffold_508	PISMIDRAFT_19427	13216	13684	None	7378	1194	58677	No_or_no_constitutive_exon
ATAAGCTGCCTTAGTTACCGGCCGCCCACGACGCACCCGGGAGCACACAGGC	14073	14763	14023	14075	1	scaffold_508	PISMIDRAFT_690275	13803	14763	None	7378	1194	58677	No_or_no_constitutive_exon
CGAATCAGAGCATGCCAACAACACTGGTCTGTCTGCTCGTCCACAGGGAGTT	12819	13109	12769	12821	1	scaffold_510	PISMIDRAFT_651330	12524	13926	None	7378	1194	58677	No_or_no_constitutive_exon
GGTGTCGTGGCCTCCCATATAGATTTCTGTGCTGACTTATGGGCTGAGAGGT	663	1188	1238	1186	-1	scaffold_515	PISMIDRAFT_651348	663	1491	None	7378	1194	58677	No_or_no_constitutive_exon
TGCCCACTAGTTTTATTGGATGATATCTGACATGGCATGGAAGGGCAAAGAT	6680	6958	6630	6682	1	scaffold_544	PISMIDRAFT_651803	6168	10009	None	7378	1194	58677	No_or_no_constitutive_exon
GTCTCTCTCCCGTCCGTTTCGTGTGTGCTCTCTGAGTGCGTGCGGGACAGGT	6466	6631	6681	6629	-1	scaffold_545	PISMIDRAFT_651826	4553	8049	None	7378	1194	58677	No_or_no_constitutive_exon
GTGAGTCTCACATCTCTCTCTTGTGGCTCAGCAGTGACAAGGGTACGTAGCG	9764	10442	9714	9766	1	scaffold_547	PISMIDRAFT_19573	8882	10442	None	7378	1194	58677	No_or_no_constitutive_exon
ATGGCTGTTTCCGCCTGGGCCTCGGCAGCTAATAGTAAGGGATGACATAGAT	3039	3179	3229	3177	-1	scaffold_553	PISMIDRAFT_503298	441	3923	None	7378	1194	58677	No_or_no_constitutive_exon
ATCCCGTCCAAGGCTTCCGAGTTGTGATGAGGTATGTTTCCGGGTGCAAGCG	309	570	620	568	-1	scaffold_555	PISMIDRAFT_25788	72	823	None	7378	1194	58677	No_or_no_constitutive_exon
GTATGTAGTCCCTCTAAAATCAAAGATGTTTACTGATGCATTGGGGAAAGGT	866	995	1045	993	-1	scaffold_594	PISMIDRAFT_19734	29	4994	None	7378	1194	58677	No_or_no_constitutive_exon
CGCGAAGATCTGGCTCAAGGCGACTGGCGTGGAAGTGGAAGGGAATTGAGTC	5629	5658	5708	5656	-1	scaffold_594	PISMIDRAFT_690497	5182	6027	None	7378	1194	58677	No_or_no_constitutive_exon
GTGAGCTGGCTTGACAGTGCAGAGCAGGATGAGAATGACGGTTGGGACAGTA	5512	5579	5629	5577	-1	scaffold_594	PISMIDRAFT_690497	5182	6027	None	7378	1194	58677	No_or_no_constitutive_exon
TCTCAAATGACGGGACCATTCACAGTTTGTCTCTGTCGGTCGGGGCGGAGTC	7877	8011	8061	8009	-1	scaffold_593	PISMIDRAFT_514581	6863	8576	None	7378	1194	58677	No_or_no_constitutive_exon
TATTGCATCGCGGAGTGTGCGCAGGGCGAAGGCTAAGGGTGGTGGTACAGAG	8287	8439	8489	8437	-1	scaffold_600	PISMIDRAFT_123161	7994	9391	None	7378	1194	58677	No_or_no_constitutive_exon
TCTCTTCCAGCCTATGTAGCTGACCAACCATGTTAATTATTAGGGAAAAGCC	4839	4976	5026	4974	-1	scaffold_651	PISMIDRAFT_123532	4604	5635	None	7378	1194	58677	No_or_no_constitutive_exon
GCCGAGCATGCGGAGTGACGACTTCCGACTGACAGCATGTCTAGGGAGAGCT	7541	7793	7843	7791	-1	scaffold_603	PISMIDRAFT_41893	7451	8995	None	7378	1194	58677	No_or_no_constitutive_exon
ACGTGAGCTCTATTGTAGGGAGAGGGATTTTGACAACTCAGTGGGGTTAGGT	650	801	600	652	1	scaffold_607	PISMIDRAFT_25825	147	1171	None	7378	1194	58677	No_or_no_constitutive_exon
TCTGTTAAAATAAAATGGGGGAGGGGTTCCGTGCACCTAGAGGGGGCTAGGG	7338	7387	7437	7385	-1	scaffold_595	PISMIDRAFT_19737	7338	7764	None	7378	1194	58677	No_or_no_constitutive_exon
AGCTCGATACCTGAATCGTCATTTGACGTGACATTGATGGGATACGACAGAC	6684	6831	6881	6829	-1	scaffold_647	PISMIDRAFT_19891	6684	7019	None	7378	1194	58677	No_or_no_constitutive_exon
GGCGTCCTGCTTCTGTGAATGATGAACCTGACTAGCCTTTCTGGGAGGAGCT	6201	6263	6151	6203	1	scaffold_662	PISMIDRAFT_123579	5061	6348	None	7378	1194	58677	No_or_no_constitutive_exon
GAACCTTGATATGTCTTCCTGGCCCATGCGGACATCAAGGGACCATAGAGTA	4005	4202	4252	4200	-1	scaffold_673	PISMIDRAFT_53187	4005	4473	None	7378	1194	58677	No_or_no_constitutive_exon
TCTGGCAAGCTACTGTTATATTAGTATGTACCTGTAGGGTAACTACAAAGTA	1523	1528	1473	1525	1	scaffold_676	PISMIDRAFT_654288	1179	2805	None	7378	1194	58677	No_or_no_constitutive_exon
TAGGTGCAGCTGTCAGTCAGAAGTTGAGCTCAACCTCATGGGACCACAAGGG	2574	2588	2524	2576	1	scaffold_703	PISMIDRAFT_20014	2320	2588	None	7378	1194	58677	No_or_no_constitutive_exon
TGTGTGATTTTTGCATACAGAAGGGCAGGAAAAATGCCTCTGGGAGCAAGCA	653	713	603	655	1	scaffold_721	PISMIDRAFT_44003	250	1259	None	7378	1194	58677	No_or_no_constitutive_exon
GTGAGTTTCCAGTCTCTCTCTTGTAGCTCAGCGGTGACAAGGGTACGTAGCG	4499	4697	4449	4501	1	scaffold_754	PISMIDRAFT_20118	3710	4697	None	7378	1194	58677	No_or_no_constitutive_exon
AGACGAGCTGCCACCTTGGATTCTAAATCACGGTGACGACAGCGGGGGAGAG	1081	1356	1031	1083	1	scaffold_771	PISMIDRAFT_124008	2	1356	None	7378	1194	58677	No_or_no_constitutive_exon
GAAATGAATGCGAGGACCAGCCTGAGTATAAGAACATGGGTAGGAGTAAGAG	2480	2596	2646	2594	-1	scaffold_771	PISMIDRAFT_124007	1704	3104	None	7378	1194	58677	No_or_no_constitutive_exon
TCTAAGTAAGTACAGGGTATTCGAAGTACTAAGTAAAGGAAAAGGGAAAGTA	3259	3263	3209	3261	1	scaffold_780	PISMIDRAFT_124027	756	3455	None	7378	1194	58677	No_or_no_constitutive_exon
GTAAATCGTCTAGTTAGGTGTTATGATACCTCTAGCTCACAGGGTGTCAGGA	2949	3061	3111	3059	-1	scaffold_788	PISMIDRAFT_41414	1931	3221	None	7378	1194	58677	No_or_no_constitutive_exon
ATGCGGCCCTGCGTGCACGTCTTTGAGGCTGATTATTGAATTTGGGAAAGGA	2126	2215	2265	2213	-1	scaffold_790	PISMIDRAFT_20175	216	3076	None	7378	1194	58677	No_or_no_constitutive_exon
TAGGAACCCTGAAATCTAATAATGTATGTACTGATAGGCATGGGGTGCAGAA	1816	1900	1950	1898	-1	scaffold_829	PISMIDRAFT_20216	257	2152	None	7378	1194	58677	No_or_no_constitutive_exon
GTGAGTGATGATCGGTGTACGTGTAAACTTCTGGTTTATCGGGCAATTAGTT	920	1042	1092	1040	-1	scaffold_846	PISMIDRAFT_124184	78	2234	None	7378	1194	58677	No_or_no_constitutive_exon
GAGCTGCTCTTTGTCAGGTTGCGCCGATGCTGAATACAGTGGGAAAACAGCT	1663	1723	1613	1665	1	scaffold_916	PISMIDRAFT_58977	49	1723	None	7378	1194	58677	No_or_no_constitutive_exon
TACTTTCACGATTACTCGGTCTCGACGATGCCCTCACCCTATGATGGGAGGT	1099	1321	1371	1319	-1	scaffold_913	PISMIDRAFT_20303	23	1771	None	7378	1194	58677	No_or_no_constitutive_exon
GGCATATGAAGAGCCTGAGGAAAAGGCTCCTTGCGTCCGTAGGGCACAAGAA	1703	1722	1653	1705	1	scaffold_933	PISMIDRAFT_20324	827	1722	None	7378	1194	58677	No_or_no_constitutive_exon
TGTCAGTACTATTGGGAAGTTGAATTCCAGGGTCTGAGGGTTAGGGGAAGAT	1251	1466	1201	1253	1	scaffold_935	PISMIDRAFT_20326	1105	1466	None	7378	1194	58677	No_or_no_constitutive_exon
ATGACTCGCGTGCACCGACATGACTAGGTTGCTCACATTTGCGGGTTAAGAC	1259	1520	1209	1261	1	scaffold_937	PISMIDRAFT_617999	497	1700	None	7378	1194	58677	No_or_no_constitutive_exon
ACTCTAGGAGGCGGTAGGGAGGTACATGAAATGATGGGAGAAGAAGGAAGCG	782	1017	732	784	1	scaffold_1005	PISMIDRAFT_691021	155	1017	None	7378	1194	58677	No_or_no_constitutive_exon
GAGTCATTAACGCGGTTCCCAGGGTGTCTCGACCGTAGATGGGAGTACAGGA	887	992	1042	990	-1	scaffold_1034	PISMIDRAFT_20426	242	1155	None	7378	1194	58677	No_or_no_constitutive_exon
GAGTAGTACAAAAACCTCTCGGGTGAGTTAGCAGTGACAGGGACACACAGCG	242	377	427	375	-1	scaffold_1034	PISMIDRAFT_20426	242	1155	None	7378	1194	58677	No_or_no_constitutive_exon
TTCTTACCAGCATACGTAGATTGCCGTTCCAGTGTGGCAGTGGGGTCGAGAC	721	970	671	723	1	scaffold_1051	PISMIDRAFT_124438	589	970	None	7378	1194	58677	No_or_no_constitutive_exon
