# Supplementary material for: Widespread Separation of the Polypyrimidine Tract From 3′ AG by G Tracts in Association With Alternative Exons in Metazoa and Plants
Source: Front Genet. 2019 Jan 14;9:741. doi: 10.3389/fgene.2018.00741 (PMC6339879; doi:10.3389/fgene.2018.00741)
Supplement: DATA FILE S1 — Sequences of REPAG 3′ SS from each species of fungi. [file Data_Sheet_1.zip › Supplementary data 1/Fungi_Release38_sistotremastrum_niveocremeum_hhb9708.txt]

REPA_GGG_Sequence	Exon_Start	Exon_End	Pos_-50	Pos_+2	Strand	Chromosome	GeneID	Gene_Start	Gene_End	Gene_Name	Number_of_REPAs	Number_of_REPAs_has_GGG	Number_of_Intron(Intra_genic_Region)	Upstream_Constitutive_Exon
TGTCTTTCAATTTCCTTCGTTTTTTGTTTTGAGGTCGACGAAGGGTATAGAT	11067	11193	11017	11069	1	SISNIscaffold_1	SISNIDRAFT_403158	10671	12711	None	7945	1192	62365	No_or_no_constitutive_exon
AGACGATGGAGAAGGGAATGAAAGTGGAGAGGGAGGAAATGGGGAAGGAGGG	21632	21756	21582	21634	1	SISNIscaffold_1	SISNIDRAFT_403353	19833	22078	None	7945	1192	62365	No_or_no_constitutive_exon
GAATTTATCAGACACTTCGGAAGTCTTTAACTTACTGACATGGGATACAGCG	36128	36227	36078	36130	1	SISNIscaffold_1	SISNIDRAFT_434333	35385	38383	None	7945	1192	62365	No_or_no_constitutive_exon
GAAATACGACACGTCAATGCAAACGACACTATACTCATTCGGGGGTCTAGGA	52704	52752	52802	52750	-1	SISNIscaffold_1	SISNIDRAFT_476491	52018	54676	None	7945	1192	62365	No_or_no_constitutive_exon
TCCTCGCTTTCTTCATCGGAGTCTTCTTCCAGCGACAGCCCCGGGAGGAGGA	166855	167057	166805	166857	1	SISNIscaffold_1	SISNIDRAFT_434392	165686	167057	None	7945	1192	62365	No_or_no_constitutive_exon
GTCCTCGTCGCCACTAGAACGACGACACCATTTACTGATGGGCGATAAAGCA	176077	176269	176319	176267	-1	SISNIscaffold_1	SISNIDRAFT_886	176077	177155	None	7945	1192	62365	No_or_no_constitutive_exon
GTATGCTCCTTGACATAGTTTACATCCGGCCTGATTTATTATGGGCATAGGG	258848	258899	258949	258897	-1	SISNIscaffold_1	SISNIDRAFT_1696	257473	259152	None	7945	1192	62365	No_or_no_constitutive_exon
GTATTTCACTTCACCCCTGCTACATCCGTTTTCTGAAGGGAGAATCGTAGAA	280821	280894	280771	280823	1	SISNIscaffold_1	SISNIDRAFT_447639	279524	281351	None	7945	1192	62365	No_or_no_constitutive_exon
TAAGTTTCCCATTTCCAATCGACTCGGACGGGAGCTAAGGGATGATGTAGGT	344981	345124	344931	344983	1	SISNIscaffold_1	SISNIDRAFT_545712	343335	346579	None	7945	1192	62365	No_or_no_constitutive_exon
GTAAGCCCGCCCGTCGGCCGATCATTTTGCTTGACTGATTAACGGGACAGTG	425098	425218	425268	425216	-1	SISNIscaffold_1	SISNIDRAFT_447701	423878	425842	None	7945	1192	62365	No_or_no_constitutive_exon
CTATCTACTTTGTTCTCATGTTTAATCCTGACCAAGGATTGTTGGGATAGAT	435398	435521	435571	435519	-1	SISNIscaffold_1	SISNIDRAFT_492226	435398	436834	None	7945	1192	62365	No_or_no_constitutive_exon
CGTATGTGCCAATGATTTTCTCTCCTTCTGCAGATCTGATCAGGGACCAGGC	448820	448894	448944	448892	-1	SISNIscaffold_1	SISNIDRAFT_461843	448461	450192	None	7945	1192	62365	No_or_no_constitutive_exon
CCTCCTGCTTCTCCTTCCGCAGTGCTAACGAAATCGGTTGGGACATTAAGGG	471585	471749	471799	471747	-1	SISNIscaffold_1	SISNIDRAFT_392982	471023	472020	None	7945	1192	62365	No_or_no_constitutive_exon
AGGAAATTTCCGCGCCATGCTAGGTGCCTCTAACAGTACTCATGGGATAGAT	546157	546730	546107	546159	1	SISNIscaffold_1	SISNIDRAFT_480516	541351	548024	None	7945	1192	62365	No_or_no_constitutive_exon
TCGCACACTCGATGTTCTCGCGTCCGCTCGAGATAGACATGGGGGGGTAGAT	620126	620353	620403	620351	-1	SISNIscaffold_1	SISNIDRAFT_480543	619643	621248	None	7945	1192	62365	No_or_no_constitutive_exon
ATAGTCACGCCCGAGTTACTTTCCAGGTACAAAATGGTACAGGGCGGCAGTG	641552	641576	641502	641554	1	SISNIscaffold_1	SISNIDRAFT_447803	640737	643541	None	7945	1192	62365	No_or_no_constitutive_exon
GTATATTTTTACTTGTGAACGTGGTGAAGCTCGTGCCTGAGGGAAACTAGGA	788887	789195	789245	789193	-1	SISNIscaffold_1	SISNIDRAFT_472079	787498	790033	None	7945	1192	62365	No_or_no_constitutive_exon
GTACGTTACACCTAATTGGTCCACGCTCTTGTCTAATGATGGGCATACAGGC	851513	851569	851463	851515	1	SISNIscaffold_1	SISNIDRAFT_447894	850290	852162	None	7945	1192	62365	No_or_no_constitutive_exon
AAGGGTCTAGATGATGACGACATGCAGCGGACTCACGGGATAATGAACAGCT	891320	891477	891527	891475	-1	SISNIscaffold_1	SISNIDRAFT_472103	891320	893101	None	7945	1192	62365	No_or_no_constitutive_exon
GTCTGTGGCCAGGTTTCCAACGACGTCGCGTATCTAAACACAAAGGGAAGAC	932843	932991	933041	932989	-1	SISNIscaffold_1	SISNIDRAFT_480670	932300	933530	None	7945	1192	62365	No_or_no_constitutive_exon
ATGCCGTTATATGCCTTCACTACTTAGCATTTCTTTTAACTGGGATGCAGGT	989625	989675	989725	989673	-1	SISNIscaffold_1	SISNIDRAFT_403267	989625	990323	None	7945	1192	62365	No_or_no_constitutive_exon
GCTTCGCTATGAGCTGTACACGATAGTCTCGCTCATTTGGGCAATGACAGAG	997360	997515	997310	997362	1	SISNIscaffold_1	SISNIDRAFT_480696	992161	998315	None	7945	1192	62365	No_or_no_constitutive_exon
GTGAGTTCCATTTGAGCCTTGTGAACGAGATCTGATGCTGAGGGACATAGAT	997565	998111	997515	997567	1	SISNIscaffold_1	SISNIDRAFT_480696	992161	998315	None	7945	1192	62365	No_or_no_constitutive_exon
GGTATGTGAATAAGCAGTCATGTAACCTCCCAATTCATGGGATAACACAGGC	1070445	1070523	1070573	1070521	-1	SISNIscaffold_1	SISNIDRAFT_480727	1070445	1071888	None	7945	1192	62365	No_or_no_constitutive_exon
GGTGCATCGTTTGCAATCGTTTCCTCGAGAATCTACTCATATCAGGGCAGAT	1180852	1180974	1180802	1180854	1	SISNIscaffold_1	SISNIDRAFT_480778	1179803	1184268	None	7945	1192	62365	No_or_no_constitutive_exon
AGGTGAATTGAAAGATCAAGCAACTGGTCGAACTCACCTTTCGGGGACAGGT	1228155	1228273	1228105	1228157	1	SISNIscaffold_1	SISNIDRAFT_434991	1226991	1231730	None	7945	1192	62365	No_or_no_constitutive_exon
GTCAGTTCAATCGCCCCCAGTTTTCACACTATGCTGATGCATTCGGGAAGCT	1235725	1235877	1235927	1235875	-1	SISNIscaffold_1	SISNIDRAFT_480804	1235234	1239051	None	7945	1192	62365	No_or_no_constitutive_exon
TGTAAAATTCTGCCGCCACTATTGTCGATTATCGTTAATTGGGGCATCAGGT	1272749	1272871	1272699	1272751	1	SISNIscaffold_1	SISNIDRAFT_546055	1272510	1273502	None	7945	1192	62365	No_or_no_constitutive_exon
CCCAATCGAGAAGCTGTGTACAAAGGATACTGACTGGGAAGGATGCGAAGGT	1286430	1286534	1286584	1286532	-1	SISNIscaffold_1	SISNIDRAFT_403065	1285615	1288643	None	7945	1192	62365	No_or_no_constitutive_exon
TTTTTTCTTTCGTGCTTACCAAGTTTGATTTTGGGGTTGAATGGGAATAGGG	1365418	1365936	1365986	1365934	-1	SISNIscaffold_1	SISNIDRAFT_472203	1365418	1368203	None	7945	1192	62365	No_or_no_constitutive_exon
TGCGTGAGCTGGGTCTGCTTCTTCGAAGACTCTTCTCAATAGGGAAACAGCG	1370529	1370703	1370479	1370531	1	SISNIscaffold_1	SISNIDRAFT_448191	1368265	1371401	None	7945	1192	62365	No_or_no_constitutive_exon
TCAGTCTGTCGCCCCTATTGCAACTCGACGAACAACTCAGAATGGGCTAGGG	1394277	1394348	1394398	1394346	-1	SISNIscaffold_1	SISNIDRAFT_472212	1393454	1394888	None	7945	1192	62365	No_or_no_constitutive_exon
GTATGTTTCGCTTGTTCTCAGCTTTTCATGTGTACTGATCATGGGGGTAGAT	1399716	1400170	1399666	1399718	1	SISNIscaffold_1	SISNIDRAFT_448212	1398922	1401271	None	7945	1192	62365	No_or_no_constitutive_exon
CGTTTCAAAGAATCGCGCCACAAGTGCTAAAGCAATGGTGGGTCGGGCAGTG	1410794	1410802	1410744	1410796	1	SISNIscaffold_1	SISNIDRAFT_24884	1409534	1411628	None	7945	1192	62365	No_or_no_constitutive_exon
AGTGGCTCTCTCTTCGCGAGTTAAGGCACATTCTGACATTAGGGAAATAGTG	1426130	1426152	1426202	1426150	-1	SISNIscaffold_1	SISNIDRAFT_448222	1420746	1426921	None	7945	1192	62365	No_or_no_constitutive_exon
CCAAGTGAGTCTGACCTCAACCCGTGGGAATTAGGCCTCACTGGGAATAGGA	1428836	1428938	1428988	1428936	-1	SISNIscaffold_1	SISNIDRAFT_403479	1428504	1431269	None	7945	1192	62365	No_or_no_constitutive_exon
CGGTGAATTGATAGACACTTTTTAAGACTACGAAACTGAGGGTACCGAAGCT	1428652	1428784	1428834	1428782	-1	SISNIscaffold_1	SISNIDRAFT_403479	1428504	1431269	None	7945	1192	62365	No_or_no_constitutive_exon
CAAAGTGAGTGACCCAGGCCATCTATGCGACGCGCCTCTAACTGGGATAGAT	1433053	1433792	1433003	1433055	1	SISNIscaffold_1	SISNIDRAFT_546120	1431349	1433792	None	7945	1192	62365	No_or_no_constitutive_exon
CTAATTCAGATCAGTGATAGATGACTCAAAGGGACTTCTTCCGGGGATAGGC	182630	182993	182580	182632	1	SISNIscaffold_2	SISNIDRAFT_435242	181440	183390	None	7945	1192	62365	No_or_no_constitutive_exon
TCGTTGTTGGCAATGGCAAGAGGCTGACCTGGTGGATTGGTGGGATGTAGCC	186738	186838	186888	186836	-1	SISNIscaffold_2	SISNIDRAFT_480961	186533	186909	None	7945	1192	62365	No_or_no_constitutive_exon
TTAACCTCTCAATCATCTTGTGAAACCGCTGATCATGAGCGGGAACCTAGTG	288734	289040	288684	288736	1	SISNIscaffold_2	SISNIDRAFT_448417	284127	289609	None	7945	1192	62365	No_or_no_constitutive_exon
GGTTCGGAGCTTCTCAAAAAATTTTTACTCAACGCTCATGGGTGCAACAGAT	425194	425349	425399	425347	-1	SISNIscaffold_2	SISNIDRAFT_481041	423417	426862	None	7945	1192	62365	No_or_no_constitutive_exon
GCTCGCTAATCTACGTCGTGTCTTGGCAGCGGCTGATCGTCTGCGGGAAGAA	491743	491761	491693	491745	1	SISNIscaffold_2	SISNIDRAFT_138357	491322	492151	None	7945	1192	62365	No_or_no_constitutive_exon
GAGTTATCCCACATCTGGTTTCACATTCACTTCTAAGCTCCGGGATGCAGCA	504557	504632	504682	504630	-1	SISNIscaffold_2	SISNIDRAFT_404631	502156	504839	None	7945	1192	62365	No_or_no_constitutive_exon
TCTGTTCGTTTTTTTCCGGGCTTTCGTTTTCGTTGACTAATGGGGACTAGGA	582416	583142	583192	583140	-1	SISNIscaffold_2	SISNIDRAFT_448563	582234	585286	None	7945	1192	62365	No_or_no_constitutive_exon
ACTCTCAAACTCACTGGCAAATTGTATCAGGGACTTACGCATCTGGGAAGGC	702216	702292	702166	702218	1	SISNIscaffold_2	SISNIDRAFT_481148	700708	705402	None	7945	1192	62365	No_or_no_constitutive_exon
CGAGTACATTTTATTTCAGTCAAAAGTACTCTTGCTCATTCGGGGAATAGCT	767410	767531	767581	767529	-1	SISNIscaffold_2	SISNIDRAFT_448656	763487	767668	None	7945	1192	62365	No_or_no_constitutive_exon
CCTCGTAAGTCGTCGCTAGGTCATTCAAGCTAGTTCTAATGGGATCACAGAT	769108	769154	769058	769110	1	SISNIscaffold_2	SISNIDRAFT_472353	767846	769154	None	7945	1192	62365	No_or_no_constitutive_exon
ATTTCTGATTATCCTCCTTGCTTTACTGATGGACGAGGGGGAAATAACAGTT	835694	836108	835644	835696	1	SISNIscaffold_2	SISNIDRAFT_404646	834091	836336	None	7945	1192	62365	No_or_no_constitutive_exon
TTCGCCTTGTCTATAATGTGCTGTCCCAATATAACTGACTCTACGGGAAGCC	842846	843021	843071	843019	-1	SISNIscaffold_2	SISNIDRAFT_481196	842228	843534	None	7945	1192	62365	No_or_no_constitutive_exon
GCACCATCAATCTACTGTACCATGGATTTAATTCACTGACCGGGCGACAGGC	873475	873540	873425	873477	1	SISNIscaffold_2	SISNIDRAFT_448714	870317	873873	None	7945	1192	62365	No_or_no_constitutive_exon
GGTATGTGCCATCTCAACTCTGCTTCATGACTACTAAGACGGGACAATAGCT	882954	883155	883205	883153	-1	SISNIscaffold_2	SISNIDRAFT_448721	882954	884217	None	7945	1192	62365	No_or_no_constitutive_exon
TGGTCATTGGCTGCTCGTCACGGTATAATGTGTGTTGACTAGGGGAATAGCC	931425	931533	931583	931531	-1	SISNIscaffold_2	SISNIDRAFT_476915	929877	933364	None	7945	1192	62365	No_or_no_constitutive_exon
AAAAGTTTGTGTTCGCTCTGCGCTTCGACGTTTCGCTAATTGGGTGGTAGAA	944271	944387	944437	944385	-1	SISNIscaffold_2	SISNIDRAFT_546443	943031	946240	None	7945	1192	62365	No_or_no_constitutive_exon
CAGTCGTATCTATGCGGTTAGATGGTTTTGCTGATTATAATGGTGGGAAGGC	948406	948620	948356	948408	1	SISNIscaffold_2	SISNIDRAFT_481241	947190	948620	None	7945	1192	62365	No_or_no_constitutive_exon
TGCGATGATGCATTTTCTCTGCCTATGTGGTCCTGATTGGGACGAATCAGGA	969865	970037	970087	970035	-1	SISNIscaffold_2	SISNIDRAFT_435681	969497	971093	None	7945	1192	62365	No_or_no_constitutive_exon
TATGCCTATCCATCTTCCTGTAACTTACATTTTCTTACGAGTCGGGGTAGAT	1003835	1003847	1003897	1003845	-1	SISNIscaffold_2	SISNIDRAFT_546464	1002991	1007506	None	7945	1192	62365	No_or_no_constitutive_exon
GTGAGAGGTCTGTATATCTAATTGTATGGTATTCGTCATTACGTGGGCAGAA	1008175	1009590	1008125	1008177	1	SISNIscaffold_2	SISNIDRAFT_448798	1007474	1009590	None	7945	1192	62365	No_or_no_constitutive_exon
TACCCAACATTTTCGAACACGTACGATAATTTTCAAATGCGGGTGTGTAGAA	1029748	1029842	1029698	1029750	1	SISNIscaffold_2	SISNIDRAFT_481270	1028614	1030614	None	7945	1192	62365	No_or_no_constitutive_exon
TGAGTGGAGATCCCCAGAGCTCAACAATGATTGCTTAAGGGGCCGGATAGAT	1072763	1072848	1072713	1072765	1	SISNIscaffold_2	SISNIDRAFT_404225	1071827	1073055	None	7945	1192	62365	No_or_no_constitutive_exon
AATGCATTGCCTTTTTTGGATCCCTTGCTCAAACTGGATTTATGGGATAGAA	1132603	1132856	1132906	1132854	-1	SISNIscaffold_2	SISNIDRAFT_448880	1131852	1134838	None	7945	1192	62365	No_or_no_constitutive_exon
CGCCATTTTAATAATAATAAAAAGTGGGAGGTGCTCAGAGGGTGGGGTAGGT	1140998	1141235	1141285	1141233	-1	SISNIscaffold_2	SISNIDRAFT_404115	1139975	1141846	None	7945	1192	62365	No_or_no_constitutive_exon
AGTAAGGATCTTGTTCGAACCATTCATGTCATACGAAACGGGACCAATAGAG	1169268	1169362	1169412	1169360	-1	SISNIscaffold_2	SISNIDRAFT_481338	1169095	1169444	None	7945	1192	62365	No_or_no_constitutive_exon
TATGCCTTCTTGCATACCCAGCGATTCAGTATCTAATTGACGGGGTGCAGAG	1185798	1186093	1186143	1186091	-1	SISNIscaffold_2	SISNIDRAFT_481346	1185729	1187048	None	7945	1192	62365	No_or_no_constitutive_exon
CGTATATTCTTATTGACCCAGCGAATGTATGTAACGCTGAGCACGGGCAGGT	1202967	1203057	1203107	1203055	-1	SISNIscaffold_2	SISNIDRAFT_472466	1200519	1204397	None	7945	1192	62365	No_or_no_constitutive_exon
TGGTTCGTCCGATTATTGCCAAGACGACCGGGGACTGACAGCGGGTGTAGGT	1201630	1201663	1201713	1201661	-1	SISNIscaffold_2	SISNIDRAFT_472466	1200519	1204397	None	7945	1192	62365	No_or_no_constitutive_exon
GTGAGTGTATCGATTCGATTGTCTTTACACGTTGGCGACGGATTGGGAAGAT	1206648	1206828	1206598	1206650	1	SISNIscaffold_2	SISNIDRAFT_422603	1206108	1217126	None	7945	1192	62365	No_or_no_constitutive_exon
AAAGTAGGTCCGACGGAAGCATAATTTATTCGCTAGTTAAGGGGAAATAGGT	1208278	1208552	1208228	1208280	1	SISNIscaffold_2	SISNIDRAFT_422603	1206108	1217126	None	7945	1192	62365	No_or_no_constitutive_exon
CCACTATTAGAAGGTTTTTCCGCACTGCATCTGGAGGCTTAGGGCTCAAGCT	1217786	1217941	1217991	1217939	-1	SISNIscaffold_2	SISNIDRAFT_422606	1217339	1218251	None	7945	1192	62365	No_or_no_constitutive_exon
GTATGATATTTGTATTTGTGGCCAGAATTTGTCTTTACATGGGTATGAAGGA	1297348	1297446	1297496	1297444	-1	SISNIscaffold_2	SISNIDRAFT_472490	1297279	1299886	None	7945	1192	62365	No_or_no_constitutive_exon
GTGTCGACCATTCCCCAAGCTTAATCGCTTATAGACTCAGGAGGGAATAGTG	1305795	1305900	1305950	1305898	-1	SISNIscaffold_2	SISNIDRAFT_481389	1305795	1306366	None	7945	1192	62365	No_or_no_constitutive_exon
AGGTATGTGAAGCAGAATTATTTTGATCTATTACGCTAATATGAGGGTAGAC	1346021	1346185	1346235	1346183	-1	SISNIscaffold_2	SISNIDRAFT_481409	1345385	1348235	None	7945	1192	62365	No_or_no_constitutive_exon
TTGTTTGAATGGATCATGTGTAATTCAACAACTGACTTGGGGATCGGAAGGT	16193	16206	16256	16204	-1	SISNIscaffold_3	SISNIDRAFT_449010	15297	17460	None	7945	1192	62365	No_or_no_constitutive_exon
TCGTCATTTCATGTTGCTAAGATGCCAATGACTGAACGGTTGGGAATCAGTT	26353	26611	26303	26355	1	SISNIscaffold_3	SISNIDRAFT_472522	24195	26809	None	7945	1192	62365	No_or_no_constitutive_exon
TCTGAGTGATCGAGAGGGATTTTCACGAAACTGACGCAACCGGGTGACAGAA	44467	44556	44606	44554	-1	SISNIscaffold_3	SISNIDRAFT_449031	43946	46664	None	7945	1192	62365	No_or_no_constitutive_exon
AGTTAATTCTGTGCGAGTGTGCCTTGACGATAAACTGAGGGAAAATGCAGTT	44316	44414	44464	44412	-1	SISNIscaffold_3	SISNIDRAFT_449031	43946	46664	None	7945	1192	62365	No_or_no_constitutive_exon
CTCTGTCTTCTAAGACCTTCTGAGCTTCATATCTAACATCGAGGGTACAGGC	72537	72573	72623	72571	-1	SISNIscaffold_3	SISNIDRAFT_405513	71707	73004	None	7945	1192	62365	No_or_no_constitutive_exon
AGAAGACGAGGCTGCGAATGGTGGAAGCGGAACTGCAGGAGGAGGGGGAGCG	76908	77196	76858	76910	1	SISNIscaffold_3	SISNIDRAFT_405900	75743	78456	None	7945	1192	62365	No_or_no_constitutive_exon
AGCTCCTCAATTATTGTAATAGTTGGGACCGAGTTCATATTGGGATATAGCC	105078	105221	105271	105219	-1	SISNIscaffold_3	SISNIDRAFT_449064	104275	106726	None	7945	1192	62365	No_or_no_constitutive_exon
ATGGAAATCTCGCTTTACCATACTGAATTTACGTCTGATAAGAAGGGAAGCA	109014	109166	109216	109164	-1	SISNIscaffold_3	SISNIDRAFT_436041	108372	110040	None	7945	1192	62365	No_or_no_constitutive_exon
TGAGTGATTATTGCTACCTCCGTGCCCGACTGCTAAAGAGGGAATAATAGGA	161041	161842	160991	161043	1	SISNIscaffold_3	SISNIDRAFT_449089	159935	161842	None	7945	1192	62365	No_or_no_constitutive_exon
ATTCAACCAACCCAGGGAGTGTATGACTGATGAAGCACTTGGGTGACCAGAC	174873	174939	174823	174875	1	SISNIscaffold_3	SISNIDRAFT_472559	174192	175479	None	7945	1192	62365	No_or_no_constitutive_exon
GGAATTGTTCGGTTTTTCGCTGTGTCGTTCTGATTTGTGGTGGGATGTAGTG	200740	200826	200690	200742	1	SISNIscaffold_3	SISNIDRAFT_472565	200274	202923	None	7945	1192	62365	No_or_no_constitutive_exon
AGTTCCACTCGTTTCGGCTATCAGAGATGTGCCTTAACCCAGGGTCACAGAT	214884	215065	214834	214886	1	SISNIscaffold_3	SISNIDRAFT_449133	214304	217224	None	7945	1192	62365	No_or_no_constitutive_exon
TTGGCATAGATCGCATCGCTGTGGCGGGAGCTAATTGTTAAGGGTCCAAGAC	217616	217794	217566	217618	1	SISNIscaffold_3	SISNIDRAFT_449134	217029	219385	None	7945	1192	62365	No_or_no_constitutive_exon
CGTAAGATCTACTCTGTTCGACAGCACAACGCAGAGCTCAGGGTATGCAGGT	246360	246461	246310	246362	1	SISNIscaffold_3	SISNIDRAFT_191206	244657	246912	None	7945	1192	62365	No_or_no_constitutive_exon
TGAGCATATATGTACCTGTTTATATGCTATTGTCTGAAAGGGGATCGCAGGA	259033	259123	259173	259121	-1	SISNIscaffold_3	SISNIDRAFT_449156	255775	259975	None	7945	1192	62365	No_or_no_constitutive_exon
GTAAGAGCCACGTATTCCGAGGGAGTACTGAACTAATTTGGGGCGTGTAGAT	257871	258031	258081	258029	-1	SISNIscaffold_3	SISNIDRAFT_449156	255775	259975	None	7945	1192	62365	No_or_no_constitutive_exon
TTGTCTGGCTTGATCTCGTATTGAAGGAACGATGCACATCTCGGGAATAGAT	278045	278127	277995	278047	1	SISNIscaffold_3	SISNIDRAFT_481531	275657	278979	None	7945	1192	62365	No_or_no_constitutive_exon
GGTAAGACAACATCCCTCCTCCTCGCTCGTTGTAACTGACGGGGAACTAGGT	363822	363863	363913	363861	-1	SISNIscaffold_3	SISNIDRAFT_405708	363822	364549	None	7945	1192	62365	No_or_no_constitutive_exon
ATTCTCTGTTCCACGTGAATCTGAGACTCATATAGGGGCCGATGGAATAGCT	388424	388958	388374	388426	1	SISNIscaffold_3	SISNIDRAFT_192761	386935	388958	None	7945	1192	62365	No_or_no_constitutive_exon
GGTATGTTTACCGAAAACTTTTGAACATGTTGAATTTAACCGGGATGTAGGG	454844	455067	454794	454846	1	SISNIscaffold_3	SISNIDRAFT_481598	444370	456030	None	7945	1192	62365	No_or_no_constitutive_exon
GCTTCCGTGTTATGGCTGAGGTATCAGGAGCTGTCTGACTATGGGAACAGCT	532618	532689	532568	532620	1	SISNIscaffold_3	SISNIDRAFT_449292	532387	533302	None	7945	1192	62365	No_or_no_constitutive_exon
CATGGAATATACACCTTAGCGGATTAACGACTGATCACGTACGGGAACAGTT	629773	629960	629723	629775	1	SISNIscaffold_3	SISNIDRAFT_405561	627615	631754	None	7945	1192	62365	No_or_no_constitutive_exon
CGTCTCGAATCCGGCACATAATGACATCAACAAATGACCAAGGGACTCAGAA	685285	685421	685471	685419	-1	SISNIscaffold_3	SISNIDRAFT_481691	682193	685767	None	7945	1192	62365	No_or_no_constitutive_exon
TGATTGAGATTGTCATTTGCTACGTCTTGAACTCATACTGTCGGGGTAAGAT	682985	683371	683421	683369	-1	SISNIscaffold_3	SISNIDRAFT_481691	682193	685767	None	7945	1192	62365	No_or_no_constitutive_exon
GTGATGGTCATCTATGTTCATGTTTGAACATGCCTGATTTGTGGGCCAAGAC	686477	686606	686427	686479	1	SISNIscaffold_3	SISNIDRAFT_472696	685963	686844	None	7945	1192	62365	No_or_no_constitutive_exon
GCTTTCAATACTAATGTACCACCATCTAATGCATCTCATCTGGGCGATAGAA	902565	902791	902841	902789	-1	SISNIscaffold_3	SISNIDRAFT_200138	901910	903197	None	7945	1192	62365	No_or_no_constitutive_exon
ATGTACGCCATGCGGTGCTGATGCTCGACGCGACTGAACTGGGGAAACAGAT	906002	906044	906094	906042	-1	SISNIscaffold_3	SISNIDRAFT_423350	904601	907180	None	7945	1192	62365	No_or_no_constitutive_exon
TGTTGCTTTCCCCGACGTGGCACTCGAGAATCCTTAGCGCACATGGGCAGGG	909728	909888	909678	909730	1	SISNIscaffold_3	SISNIDRAFT_546939	909283	915179	None	7945	1192	62365	No_or_no_constitutive_exon
GTGAGTCTCGGGCTGGACGAAAAGGGAAAGATTGACCGAGACACGGGCAGGT	926480	927030	927080	927028	-1	SISNIscaffold_3	SISNIDRAFT_523301	926480	928712	None	7945	1192	62365	No_or_no_constitutive_exon
ACCAAACTCTACCTTTTTTTCCGTTCCACGGGCTCAATTAAAGGGTGTAGCT	943569	943816	943866	943814	-1	SISNIscaffold_3	SISNIDRAFT_405068	942664	944959	None	7945	1192	62365	No_or_no_constitutive_exon
GGTACGAGGGTCATGGCATTCTCCACCTTCCGCTAGTAACTCGAGGGCAGGG	962323	962384	962273	962325	1	SISNIscaffold_3	SISNIDRAFT_405244	961544	964867	None	7945	1192	62365	No_or_no_constitutive_exon
GTGAGTTTCTTTGTGTGCCGAATACAGCCAGCCTGACGATTGGGATGAAGAC	966981	967071	967121	967069	-1	SISNIscaffold_3	SISNIDRAFT_423396	966789	968424	None	7945	1192	62365	No_or_no_constitutive_exon
GTGAGTCTTACGCCGTATGGTGTTGATCTCCGTTATTGATTGTGGGGCAGGT	997195	997602	997145	997197	1	SISNIscaffold_3	SISNIDRAFT_449558	995896	998164	None	7945	1192	62365	No_or_no_constitutive_exon
GTGAGTTTCTTACACTCGGTGAATGAACACTATTGCTGATGCATGGGCAGAT	1027780	1027966	1028016	1027964	-1	SISNIscaffold_3	SISNIDRAFT_546989	1027409	1028887	None	7945	1192	62365	No_or_no_constitutive_exon
GTTCTTCATGTTTGCTTCTGTACTCGAATGCGGCTGACTTTGGGGTGCAGCG	1039696	1039840	1039890	1039838	-1	SISNIscaffold_3	SISNIDRAFT_449581	1038858	1040514	None	7945	1192	62365	No_or_no_constitutive_exon
ATGTCTTCTGACCACCAGAGCACCAATGCTCTCCGCTAACTGGGAGCTAGGC	1073624	1073692	1073574	1073626	1	SISNIscaffold_3	SISNIDRAFT_449604	1072625	1075107	None	7945	1192	62365	No_or_no_constitutive_exon
ACGTCGCTGTTGCTATAACCGTGGAATTTGATCCATATGGGAATGAGAAGGG	1100074	1100133	1100024	1100076	1	SISNIscaffold_3	SISNIDRAFT_449626	1099649	1100765	None	7945	1192	62365	No_or_no_constitutive_exon
GGTATATTCCGACATGAACGCGTCTTCATGCCATTGATTGGGATCAACAGTG	1121940	1121966	1122016	1121964	-1	SISNIscaffold_3	SISNIDRAFT_472818	1121336	1122424	None	7945	1192	62365	No_or_no_constitutive_exon
CAGTTATGACATTCAAGGCGACATTAGTTTAATGTTTGGGAAAAACTCAGGC	1162395	1162518	1162345	1162397	1	SISNIscaffold_3	SISNIDRAFT_423600	1161645	1165307	None	7945	1192	62365	No_or_no_constitutive_exon
CGACCTCTATCGCCCAGATCTCACTTCGTATGTCTAATCTGAGGGTATAGGT	1173565	1173647	1173515	1173567	1	SISNIscaffold_3	SISNIDRAFT_547048	1173356	1174208	None	7945	1192	62365	No_or_no_constitutive_exon
GTAAGTCAGGCAGGCTATATATTGTTCGCCTTCACTGATTCAGGGTATAGTT	1197146	1197211	1197096	1197148	1	SISNIscaffold_3	SISNIDRAFT_449676	1190431	1200174	None	7945	1192	62365	No_or_no_constitutive_exon
AAAGTAGGCCTTTCCATTAATTTACCGTCGACGTTCACTCAAGGGGGCAGGT	1237701	1237885	1237651	1237703	1	SISNIscaffold_3	SISNIDRAFT_423662	1236214	1239235	None	7945	1192	62365	No_or_no_constitutive_exon
AGAGGTACGTTCGTCCATCCTTTCAAAGACAGAATGTTGAGGGGAGATAGTT	1254152	1254226	1254102	1254154	1	SISNIscaffold_3	SISNIDRAFT_423669	1252243	1256090	None	7945	1192	62365	No_or_no_constitutive_exon
TGAGCCACTTGCACATAAAGTCTTGACTAAAAGCTGATAGAATTTGGGAGTT	1273294	1273597	1273647	1273595	-1	SISNIscaffold_3	SISNIDRAFT_477353	1272146	1274068	None	7945	1192	62365	No_or_no_constitutive_exon
GCTATCATATTGTCCGTGAGTGATATATGTACTTCTGGGCAAAAATTTAGCA	1278308	1278480	1278530	1278478	-1	SISNIscaffold_3	SISNIDRAFT_405956	1278120	1279262	None	7945	1192	62365	No_or_no_constitutive_exon
CACTGGACGCGTCAAGTTGACGACTGACGCGAGTTATGGGTGTGGAATAGGG	1284019	1284130	1284180	1284128	-1	SISNIscaffold_3	SISNIDRAFT_493268	1283441	1288363	None	7945	1192	62365	No_or_no_constitutive_exon
TTTACTCTGACATCCAGAATTCCCGACTGACGTAATGGGGGTAAATATAGCC	68659	68776	68609	68661	1	SISNIscaffold_4	SISNIDRAFT_547125	67959	70256	None	7945	1192	62365	No_or_no_constitutive_exon
CTTCTCAGTTTTATTAATTGAGGGAAAGAGATTGATGGGTGTGGGTGTAGGT	140461	140764	140411	140463	1	SISNIscaffold_4	SISNIDRAFT_406297	139378	141001	None	7945	1192	62365	No_or_no_constitutive_exon
TCTTTTATTAACTGAGATTTGTTGTGGGATGGTGACTGATGGGGGTGCAGAT	237915	238058	238108	238056	-1	SISNIscaffold_4	SISNIDRAFT_472931	237915	239087	None	7945	1192	62365	No_or_no_constitutive_exon
AGTCTCTGTTTTGCAAAACCGCGAATACTTAAAGGAGTCCGGCTGGGCAGGT	266527	266634	266477	266529	1	SISNIscaffold_4	SISNIDRAFT_406082	265840	267706	None	7945	1192	62365	No_or_no_constitutive_exon
TGTACGTCTTCATACTGCCTCTCGCTCTCTATCTCTAACACTGGGAAAAGTA	277007	278051	278101	278049	-1	SISNIscaffold_4	SISNIDRAFT_547182	277007	279268	None	7945	1192	62365	No_or_no_constitutive_exon
GTTTATAGCCGCTTCTTAGCCTCGGTTCTCGACTTACAGAGGGATGCAAGAC	296017	296146	296196	296144	-1	SISNIscaffold_4	SISNIDRAFT_547189	293071	297939	None	7945	1192	62365	No_or_no_constitutive_exon
CCTGTGAGCTTCTTTGATATCCACTATCATATTCTCTAATACGGGACTAGGA	309825	310041	309775	309827	1	SISNIscaffold_4	SISNIDRAFT_449889	307181	311247	None	7945	1192	62365	No_or_no_constitutive_exon
CGATAATACTGTCCATGATAGGTCTTCTGCGACGTTCACATGGGAGAAAGCG	329673	329704	329623	329675	1	SISNIscaffold_4	SISNIDRAFT_245777	328645	331020	None	7945	1192	62365	No_or_no_constitutive_exon
TTTACACCATTCTTTATCTTCATTGGTCTCCTTTAACCGAAATGGGATAGGG	333531	333767	333481	333533	1	SISNIscaffold_4	SISNIDRAFT_406460	332576	336160	None	7945	1192	62365	No_or_no_constitutive_exon
AAGCCCTTCTTTCGGGCCTTCTTTTACTTCATTGCTAACTGAGGGCTCAGTC	372708	372892	372658	372710	1	SISNIscaffold_4	SISNIDRAFT_449926	371027	373642	None	7945	1192	62365	No_or_no_constitutive_exon
TTCCTCTCAGTGTTTTCTTAGAAAATACTAATCTTGTTTGGGCAATACAGTC	422160	422181	422110	422162	1	SISNIscaffold_4	SISNIDRAFT_449957	421289	422390	None	7945	1192	62365	No_or_no_constitutive_exon
CATCCAGCGACTTTCAATTGTATTGAATATTCACCGGAAGGGACAACTAGAT	446367	446589	446639	446587	-1	SISNIscaffold_4	SISNIDRAFT_482128	445858	446652	None	7945	1192	62365	No_or_no_constitutive_exon
TCCATGACGTCGTCGTCTCTCTTACTTATTGTCGACTATGCGACGGGTAGCC	478507	478687	478457	478509	1	SISNIscaffold_4	SISNIDRAFT_406085	478223	480175	None	7945	1192	62365	No_or_no_constitutive_exon
GTATGTCTCCTTTCTTCTATTACAAATGGAGGGACTGATGGGGGTGGCAGGA	489083	489201	489033	489085	1	SISNIscaffold_4	SISNIDRAFT_437222	488698	490487	None	7945	1192	62365	No_or_no_constitutive_exon
CTCCCCTCTTTCCCTTCTCTTCTGGCCAGCGCTGACGGGGTGGGGTGTAGGG	493118	493247	493068	493120	1	SISNIscaffold_4	SISNIDRAFT_547250	492566	493763	None	7945	1192	62365	No_or_no_constitutive_exon
CGTTTTCATGTCTATTTATGAATGTGGATTGGACTGATGGGGGTGAATAGTG	493300	493763	493250	493302	1	SISNIscaffold_4	SISNIDRAFT_547250	492566	493763	None	7945	1192	62365	No_or_no_constitutive_exon
TACGTCCTTTCTTTTATCTTTGAGACATATATTTATTCAAGATGGGATAGAA	494124	494232	494074	494126	1	SISNIscaffold_4	SISNIDRAFT_463149	494052	495930	None	7945	1192	62365	No_or_no_constitutive_exon
CATTTATGATTTTCTTCGTATGCGAGCGGTGATTAATGAGTGATGGGCAGAT	560216	560497	560166	560218	1	SISNIscaffold_4	SISNIDRAFT_248509	560035	560736	None	7945	1192	62365	No_or_no_constitutive_exon
AAGTATGATAGGTTGTGTTTCAAGAATATTCACCGAGGGCGCGAATGCAGGT	573380	573523	573573	573521	-1	SISNIscaffold_4	SISNIDRAFT_482171	572138	574737	None	7945	1192	62365	No_or_no_constitutive_exon
TCGTCATCAGAAACCGGTTGTTGCCACGCGCTGATCATGTTGGGATGCAGGC	594689	594930	594639	594691	1	SISNIscaffold_4	SISNIDRAFT_424035	591515	594930	None	7945	1192	62365	No_or_no_constitutive_exon
GGTCCCATGTCTGATTTTCGAGCCTTTCCTGACTGCCTGGGCGACAATAGAC	595497	595552	595447	595499	1	SISNIscaffold_4	SISNIDRAFT_248707	594880	596619	None	7945	1192	62365	No_or_no_constitutive_exon
CATTTTTAGTCTGACACGTTGGCATTTCTGACGCCGTGATGGGAACACAGAC	595610	595852	595560	595612	1	SISNIscaffold_4	SISNIDRAFT_248707	594880	596619	None	7945	1192	62365	No_or_no_constitutive_exon
ATTTATTTCATTGTTTTGGGGATGGGTGTTGATGGGGTTTATGGGGGAAGTT	628121	628446	628496	628444	-1	SISNIscaffold_4	SISNIDRAFT_482192	626450	629298	None	7945	1192	62365	No_or_no_constitutive_exon
GTGAGTTTCGCCTTTAAGTCTCTAGCGATTTGATTTTACATGGGGCACAGAG	637419	637500	637369	637421	1	SISNIscaffold_4	SISNIDRAFT_547286	636243	638995	None	7945	1192	62365	No_or_no_constitutive_exon
AAGTCATTTCTATCGTCACATATCATTCTTCAAAAATGGTTCATGGGAAGTC	647440	647569	647619	647567	-1	SISNIscaffold_4	SISNIDRAFT_493447	645894	649367	None	7945	1192	62365	No_or_no_constitutive_exon
CACAGGTCCGCGAACACATGCGCAACATGAAAAGATACAAGGGTGATTAGCC	657414	657852	657364	657416	1	SISNIscaffold_4	SISNIDRAFT_482202	656770	657852	None	7945	1192	62365	No_or_no_constitutive_exon
AGAGGTAGGTTGGCTTAGAAGTTGGGAAGCAAGACTCATGGGCGATGTAGAT	664005	664354	663955	664007	1	SISNIscaffold_4	SISNIDRAFT_249001	663340	664542	None	7945	1192	62365	No_or_no_constitutive_exon
ACGCCCTCTGTGCTTTCACTTCAAAGATGTGAGAACTAATTGGGATGCAGAT	712437	712531	712387	712439	1	SISNIscaffold_4	SISNIDRAFT_437296	711605	715757	None	7945	1192	62365	No_or_no_constitutive_exon
ACGAAGATGTACCTTCTAGCACGGCAGGGACACTCAACGGGACCGAGAAGAG	738647	738911	738961	738909	-1	SISNIscaffold_4	SISNIDRAFT_406108	736900	742517	None	7945	1192	62365	No_or_no_constitutive_exon
GATAATACTTCTCCTGTCGTTTTATTTGAGGTGTACTGAAAAGGGCACAGGA	769478	769688	769738	769686	-1	SISNIscaffold_4	SISNIDRAFT_482237	769478	770585	None	7945	1192	62365	No_or_no_constitutive_exon
TGCGTTGGTCATTGGCAGATTTGAGGGACTGGACTAATGTGGGACTGCAGTA	792481	792985	792431	792483	1	SISNIscaffold_4	SISNIDRAFT_463244	790257	794040	None	7945	1192	62365	No_or_no_constitutive_exon
GTGAGTTGCACTTTGCTCTCTTAGTTCGGAGAGTCGTTGATGGGGATTAGAT	816404	816482	816532	816480	-1	SISNIscaffold_4	SISNIDRAFT_450129	814598	818590	None	7945	1192	62365	No_or_no_constitutive_exon
TCCTTCGCGTTAGCTGCTTGGATGGATGGTAATGATGGGATGGGGTGTAGCT	833471	833564	833614	833562	-1	SISNIscaffold_4	SISNIDRAFT_529906	831127	834067	None	7945	1192	62365	No_or_no_constitutive_exon
ACGTCTTCCCTTCATCTTGCAATCGTATCTCGGACTTATCGGGCGTACAGTC	862142	862192	862242	862190	-1	SISNIscaffold_4	SISNIDRAFT_482264	861408	864594	None	7945	1192	62365	No_or_no_constitutive_exon
GTATGCAGTCTAGCTTATTGAAGTGGGGTGGAACTAATTCAAGGGCACAGAA	885393	885465	885343	885395	1	SISNIscaffold_4	SISNIDRAFT_482273	884923	886454	None	7945	1192	62365	No_or_no_constitutive_exon
CCGCTAGTTTCAACATCCGCCGGTATGCGCCTTCTATTCTGGGAATATAGCC	887763	887880	887713	887765	1	SISNIscaffold_4	SISNIDRAFT_530000	886842	888448	None	7945	1192	62365	No_or_no_constitutive_exon
TGTTCTCTTCCTTTGATTCGCAAGAGACCAGCCACCTTATGGGGGAACAGGT	902246	902281	902331	902279	-1	SISNIscaffold_4	SISNIDRAFT_406400	902129	902474	None	7945	1192	62365	No_or_no_constitutive_exon
GCATGAAGTCTTGATTTGACTTAGACACTGAGCTGATTTTGGGGATATAGCT	913381	913485	913535	913483	-1	SISNIscaffold_4	SISNIDRAFT_406079	912693	913789	None	7945	1192	62365	No_or_no_constitutive_exon
CCAAACTAACCCTTATTAACTGCGTTTCTGATATAAAACGGCGGGAATAGAT	952479	952652	952429	952481	1	SISNIscaffold_4	SISNIDRAFT_450183	951693	953167	None	7945	1192	62365	No_or_no_constitutive_exon
TGCTCTATTGGCCGACGTCGTTACTGCAGGCCCCATGTCTGGGAAATAAGCT	962519	962685	962469	962521	1	SISNIscaffold_4	SISNIDRAFT_450190	962012	962685	None	7945	1192	62365	No_or_no_constitutive_exon
CCAAAGACTATCTCTTAATTTCAACGAAAGATAACACGTCGGGGCTACAGGA	993001	993236	992951	993003	1	SISNIscaffold_4	SISNIDRAFT_450207	992813	994368	None	7945	1192	62365	No_or_no_constitutive_exon
GGTACGTCTCCCCCTTGCGTAGAGGTATCCGGTGCTGATGGGTTGAATAGAA	1080949	1080971	1080899	1080951	1	SISNIscaffold_4	SISNIDRAFT_450238	1078565	1083331	None	7945	1192	62365	No_or_no_constitutive_exon
CAGCGTTTCATTGTACGTTTCCACTTGTCCATTGACTCACTAGGGTGTAGCA	1090927	1090996	1091046	1090994	-1	SISNIscaffold_4	SISNIDRAFT_251887	1090503	1091427	None	7945	1192	62365	No_or_no_constitutive_exon
AAATCTCGAAATTAATCTGGACGTAATCAGATTCATCGATAACTGGGCAGAT	1093528	1093873	1093478	1093530	1	SISNIscaffold_4	SISNIDRAFT_450246	1092025	1093873	None	7945	1192	62365	No_or_no_constitutive_exon
CGTACGTCCCCTTCGTCATCTTATTCCATCGACGTCTAATAGGGAAGTAGTT	1160060	1160155	1160010	1160062	1	SISNIscaffold_4	SISNIDRAFT_437419	1159752	1162376	None	7945	1192	62365	No_or_no_constitutive_exon
CCCTTCCTTCGAAGTCTCGGGGCTCATGCTGATGGACGGGTGGTGGGTAGCC	1196670	1196825	1196875	1196823	-1	SISNIscaffold_4	SISNIDRAFT_406364	1195860	1197575	None	7945	1192	62365	No_or_no_constitutive_exon
TCCCCCTCTTCTTTGAGCTTACTGAGATTGATGGGATGGTGTGGGGGTAGCC	1212177	1212332	1212127	1212179	1	SISNIscaffold_4	SISNIDRAFT_450294	1211393	1213140	None	7945	1192	62365	No_or_no_constitutive_exon
TGCGTACGCAGTTGCTCACTTCGAGTTCAAACATTGATGAAATGGGACAGAT	69895	71080	71130	71078	-1	SISNIscaffold_5	SISNIDRAFT_482413	69895	71179	None	7945	1192	62365	No_or_no_constitutive_exon
GGATCTCATACATTCCGCGCGGATTCATTTGCTGATTTTTGGGTTGATAGTC	76291	76320	76370	76318	-1	SISNIscaffold_5	SISNIDRAFT_533198	76291	77418	None	7945	1192	62365	No_or_no_constitutive_exon
TCGGCTTAGCCTATTCGTCAACAGTAATGCTGACTTTCGTTATCGGGAAGCC	156867	157099	157149	157097	-1	SISNIscaffold_5	SISNIDRAFT_406676	155969	158123	None	7945	1192	62365	No_or_no_constitutive_exon
GTTCTCCGTCATGATTAAAATATCCGAAATACTGATTGACGGGATGATAGAC	201546	201666	201496	201548	1	SISNIscaffold_5	SISNIDRAFT_482454	199747	201899	None	7945	1192	62365	No_or_no_constitutive_exon
TAGCGCTGATAGTCTCCACGCTGCAAACGCAGCTGTAGGAGGGAATGTAGAA	207780	207900	207730	207782	1	SISNIscaffold_5	SISNIDRAFT_406777	205363	208664	None	7945	1192	62365	No_or_no_constitutive_exon
CGTCTTTTCTGTTTGGTGAAATTAGTGAGAGAAGGCTGATTGGTGGGTAGTT	209693	209842	209643	209695	1	SISNIscaffold_5	SISNIDRAFT_547438	209154	210092	None	7945	1192	62365	No_or_no_constitutive_exon
CCCTCTTTTCTTTGTTCTGACATTGGATGGGTGCTAAGGATGGTGGGTAGAT	209899	210008	209849	209901	1	SISNIscaffold_5	SISNIDRAFT_547438	209154	210092	None	7945	1192	62365	No_or_no_constitutive_exon
CGTAGTTTCCAATGCTTAGCACTTCACGTTTGAAGCTGACTGGGGATCAGGC	241421	241663	241371	241423	1	SISNIscaffold_5	SISNIDRAFT_282446	240833	241663	None	7945	1192	62365	No_or_no_constitutive_exon
GTATGAACTCATCGACCGAATCAAACACGACGATGCTGACGTTGGGACAGGT	242341	242409	242459	242407	-1	SISNIscaffold_5	SISNIDRAFT_493595	241591	242937	None	7945	1192	62365	No_or_no_constitutive_exon
GCGTCAACCTAAGTACACAATCCACATCCGAAGATTTCAGTGCGGGGAAGCC	276682	276739	276632	276684	1	SISNIscaffold_5	SISNIDRAFT_395625	275683	277183	None	7945	1192	62365	No_or_no_constitutive_exon
AGGGTCTCGCCCGCCCAGTTTACGACCGCATATGCTAATGGGGACTATAGCG	286762	286774	286712	286764	1	SISNIscaffold_5	SISNIDRAFT_450393	286107	288416	None	7945	1192	62365	No_or_no_constitutive_exon
TTGACCACGGCTTTGGATTCGATATTCCGCTTACGGGGTTCGACGAATAGAC	404092	404231	404042	404094	1	SISNIscaffold_5	SISNIDRAFT_477532	402248	405005	None	7945	1192	62365	No_or_no_constitutive_exon
GGCTCGCTTGTGTCATTCCCTTCTCCACAAGGCTCACATGGGTCCAGAAGCG	463542	464197	463492	463544	1	SISNIscaffold_5	SISNIDRAFT_406878	463121	464820	None	7945	1192	62365	No_or_no_constitutive_exon
TCGTTCTTCTCGCATGCTTCACTCGCTCAGACTGATCACGGGAAAAATAGCG	475426	475642	475692	475640	-1	SISNIscaffold_5	SISNIDRAFT_450490	475171	478188	None	7945	1192	62365	No_or_no_constitutive_exon
GAGTCAAGAACTCGACTACTGTAAGATTCCGACCACTTGGGATGGGGTAGGG	496970	497015	497065	497013	-1	SISNIscaffold_5	SISNIDRAFT_463527	496261	497673	None	7945	1192	62365	No_or_no_constitutive_exon
TTTACAATATTTTTGGCTTTTTCTGCCCAAAAATTCCAAGGGGACACTAGAA	496261	496762	496812	496760	-1	SISNIscaffold_5	SISNIDRAFT_463527	496261	497673	None	7945	1192	62365	No_or_no_constitutive_exon
GAAATGCACTTGGTGTGGGGGGACTTGTGGGAGGAAAAGGAGTAGGGAAGGG	676456	676518	676568	676516	-1	SISNIscaffold_5	SISNIDRAFT_406569	676233	677587	None	7945	1192	62365	No_or_no_constitutive_exon
ATGTTCGAGTTTGTTAATGATTTTTGGTGTTTTTTTGGGTGGGTGTGTAGAC	681244	681308	681194	681246	1	SISNIscaffold_5	SISNIDRAFT_463582	679861	681308	None	7945	1192	62365	No_or_no_constitutive_exon
CGTTTCACGACTCTAGTCTGAGATATGGACGTGATTAAATGGGCCGATAGCG	682429	682657	682379	682431	1	SISNIscaffold_5	SISNIDRAFT_450580	681961	683283	None	7945	1192	62365	No_or_no_constitutive_exon
AGGGTTTCTTTGAAGGCTTTTGGACTGATGGCTGTGGATGTGGTGGGTAGGT	682743	682948	682693	682745	1	SISNIscaffold_5	SISNIDRAFT_450580	681961	683283	None	7945	1192	62365	No_or_no_constitutive_exon
GTAGGCTACCTCACTCGACTCTTGTTCATATTCTGACTACTGGGGAACAGGC	778022	778187	777972	778024	1	SISNIscaffold_5	SISNIDRAFT_473126	777350	780591	None	7945	1192	62365	No_or_no_constitutive_exon
GAGACTTTTACCGACTTGCTTTGTCCGCTATCTTATTTCAGTGGGCACAGTC	792388	792474	792524	792472	-1	SISNIscaffold_5	SISNIDRAFT_450615	791778	792712	None	7945	1192	62365	No_or_no_constitutive_exon
GTGAGTATTCTTAATTGAAGGATCGCCAACGGCATGCTGACAAGGGTTAGAA	851393	851487	851537	851485	-1	SISNIscaffold_5	SISNIDRAFT_534079	851393	853193	None	7945	1192	62365	No_or_no_constitutive_exon
AGGTTAGTCGCTTCACTTTTGACACAAGCGAGGCCTCTAATCGGGAGCAGTG	856552	856569	856502	856554	1	SISNIscaffold_5	SISNIDRAFT_424433	855961	858067	None	7945	1192	62365	No_or_no_constitutive_exon
GACCGTGAAACCCAAGGATCCGTGGGCTTCGAAAGCCGGAATTGGGCAAGGG	923252	923410	923460	923408	-1	SISNIscaffold_5	SISNIDRAFT_473148	921581	924736	None	7945	1192	62365	No_or_no_constitutive_exon
CATGGGATATCGATATTGACTGCTGTTTATTTGCTTTTCCGGGGTTGCAGCG	947417	947565	947615	947563	-1	SISNIscaffold_5	SISNIDRAFT_450700	947247	949066	None	7945	1192	62365	No_or_no_constitutive_exon
ACGTGAGCTCTGAGCTTCGATGGTTGTCTACTAAAATGAGGGCTGAATAGTT	1049019	1049040	1048969	1049021	1	SISNIscaffold_5	SISNIDRAFT_482737	1047796	1049719	None	7945	1192	62365	No_or_no_constitutive_exon
TCTCTTCAAAAAAATAGAATGGGAGGGCTGATGGGTTCATGGGGTGGTAGAG	1059758	1059902	1059952	1059900	-1	SISNIscaffold_5	SISNIDRAFT_407084	1058977	1061914	None	7945	1192	62365	No_or_no_constitutive_exon
TCTCTCTTCATTTTTGTGGGTGGTGTTAATGGATGATTTTTGGGGGGTAGGA	1059610	1059666	1059716	1059664	-1	SISNIscaffold_5	SISNIDRAFT_407084	1058977	1061914	None	7945	1192	62365	No_or_no_constitutive_exon
ATTTTCATCTGGTCGTGGTGGATTGGATTTGGATTCGGTTGGGAATGAAGAT	1058977	1059090	1059140	1059088	-1	SISNIscaffold_5	SISNIDRAFT_407084	1058977	1061914	None	7945	1192	62365	No_or_no_constitutive_exon
TTTTCTCTTTTTGTGATAATGGTGTGGAGTGGGTGCTGATGATGGGGCAGAA	1063995	1064374	1064424	1064372	-1	SISNIscaffold_5	SISNIDRAFT_450770	1063995	1067814	None	7945	1192	62365	No_or_no_constitutive_exon
TGATTATTCAACATCCACTCATCGACCGCGGAAATTGATGGAGGGCTCAGAT	1164937	1164998	1164887	1164939	1	SISNIscaffold_5	SISNIDRAFT_482775	1164802	1165306	None	7945	1192	62365	No_or_no_constitutive_exon
CATTCGGGGCGTTCATGTAGAAGCAGACAGCGTCTATTTTGGGTACACAGAG	1193543	1194109	1193493	1193545	1	SISNIscaffold_5	SISNIDRAFT_534617	1192058	1194713	None	7945	1192	62365	No_or_no_constitutive_exon
GCTGAACACTTAGAGGAATGGTTTTGTTGATGAGGTTTTGGGATTGGCAGCT	9087	9148	9037	9089	1	SISNIscaffold_6	SISNIDRAFT_306011	8478	10941	None	7945	1192	62365	No_or_no_constitutive_exon
TCCTTAATTATTGCTTTCATACTGTAACCGGTCATTTAATTGCAGGGCAGAG	35629	36523	35579	35631	1	SISNIscaffold_6	SISNIDRAFT_482806	33803	37777	None	7945	1192	62365	No_or_no_constitutive_exon
GGTACGCAGACTTCACCTAGTTTGCTGCTTTTCCTTAACTAGGGAGTCAGTT	48839	48859	48909	48857	-1	SISNIscaffold_6	SISNIDRAFT_407568	47725	49004	None	7945	1192	62365	No_or_no_constitutive_exon
TTCCTATGTCATCAAGATATCTTGTAATTCAATCCCTGACGAGGGGACAGGA	75027	75460	75510	75458	-1	SISNIscaffold_6	SISNIDRAFT_450877	73798	75947	None	7945	1192	62365	No_or_no_constitutive_exon
TCACGACTTCGCAGTTAGTTCAGCTGATATTAATGAATGATATGGGACAGAT	108359	108497	108309	108361	1	SISNIscaffold_6	SISNIDRAFT_482833	105393	109093	None	7945	1192	62365	No_or_no_constitutive_exon
TGAAAATCAAAGCAATCAGTTCCTTATTTCTGTGTGGTGGGTGGACATAGAT	126366	126845	126316	126368	1	SISNIscaffold_6	SISNIDRAFT_307792	123360	126845	None	7945	1192	62365	No_or_no_constitutive_exon
AGGTGCGTCTCTCCATATTTCCCAGTTGATGTGGATTGACGATGGGGTAGAA	130130	130222	130272	130220	-1	SISNIscaffold_6	SISNIDRAFT_463765	128981	130459	None	7945	1192	62365	No_or_no_constitutive_exon
GGTATGTCTCAGTAGTAACTCTGAATGAATATTGAGCTAATGGGATGTAGGG	129786	129896	129946	129894	-1	SISNIscaffold_6	SISNIDRAFT_463765	128981	130459	None	7945	1192	62365	No_or_no_constitutive_exon
CCCTCCTCCTTCCCATTGAATGTATCTGATGATGGATGGGATGATGGTAGAC	133520	134117	133470	133522	1	SISNIscaffold_6	SISNIDRAFT_536575	133234	135351	None	7945	1192	62365	No_or_no_constitutive_exon
TTCTCGTTGTCTCTCATAGCAGGACCAAAACTGACGACGGGAGGATATAGCG	135082	135351	135032	135084	1	SISNIscaffold_6	SISNIDRAFT_536575	133234	135351	None	7945	1192	62365	No_or_no_constitutive_exon
AGTACGCTGACGTCCTCACCCATCTGCAATCAGACTGACAGTAGGGATAGCT	138525	138586	138475	138527	1	SISNIscaffold_6	SISNIDRAFT_437964	138326	138921	None	7945	1192	62365	No_or_no_constitutive_exon
GGTGCGGCGAAATGTCATCCGAAAGAAATGAGCTAACCCATGGGGAACAGAG	191970	192391	192441	192389	-1	SISNIscaffold_6	SISNIDRAFT_407256	191192	196405	None	7945	1192	62365	No_or_no_constitutive_exon
GTCATTCTATTGCAGTCATGCTTTTTATTCGGGCCTAATAAAGGGCCTAGCC	287350	287727	287300	287352	1	SISNIscaffold_6	SISNIDRAFT_450981	285935	287945	None	7945	1192	62365	No_or_no_constitutive_exon
CGCCGCCTCCTGCCTCGCCCTCGACCCGGAAGCTGATGGTGGGACTCGAGGT	288752	288802	288702	288754	1	SISNIscaffold_6	SISNIDRAFT_450982	288080	290409	None	7945	1192	62365	No_or_no_constitutive_exon
AGGTCCAAGGGTGTACGGCTTCGGAAATCGTCTAATGTGATCGAGGGTAGCT	341264	341387	341437	341385	-1	SISNIscaffold_6	SISNIDRAFT_451005	341016	341869	None	7945	1192	62365	No_or_no_constitutive_exon
TACGTTCTGTTGTCTCATTTATGCTACCCTCATCTCATTTTGGGAACCAGAT	411154	411276	411326	411274	-1	SISNIscaffold_6	SISNIDRAFT_482931	411154	411972	None	7945	1192	62365	No_or_no_constitutive_exon
TACGCCGGCTGTCGGGGCTACGATTGTCAAATACTTACATGCCGGGAAAGAC	434842	435620	434792	434844	1	SISNIscaffold_6	SISNIDRAFT_451050	433381	435620	None	7945	1192	62365	No_or_no_constitutive_exon
TGAGTTGCGCCCATCCAGGCTCTGTATAAACTCCAACTAACGCGGGGCAGGA	510602	510769	510819	510767	-1	SISNIscaffold_6	SISNIDRAFT_407244	509990	512406	None	7945	1192	62365	No_or_no_constitutive_exon
GATTCTCTTTCCGGTTTCATTTAATTCGATATTGACGACGATATGGGCAGGA	568848	569068	568798	568850	1	SISNIscaffold_6	SISNIDRAFT_451121	568619	569297	None	7945	1192	62365	No_or_no_constitutive_exon
ATTTTCAACTTCTGTTTGTCTCGAGCCAAAGTAACTGATTGTGGGCGTAGTT	668151	668175	668225	668173	-1	SISNIscaffold_6	SISNIDRAFT_477726	668151	670845	None	7945	1192	62365	No_or_no_constitutive_exon
GGAAGCAACTGGTTGAATAGCAAAGGGTTCTAAACGCTATCGGGAGCTAGTG	688259	688363	688209	688261	1	SISNIscaffold_6	SISNIDRAFT_483006	688087	688857	None	7945	1192	62365	No_or_no_constitutive_exon
CCCGACTGCTCTCGCCTCGGAACTCGACGCTCATATTCAGTGGGTGATAGCT	797352	797492	797542	797490	-1	SISNIscaffold_6	SISNIDRAFT_537328	796792	797600	None	7945	1192	62365	No_or_no_constitutive_exon
GCCTTTCGTACCCGTTACGAGAGCGACGATGCTTACTCGGGGAATTGAAGAA	821729	821772	821679	821731	1	SISNIscaffold_6	SISNIDRAFT_463965	821407	823163	None	7945	1192	62365	No_or_no_constitutive_exon
AGCTTACCTTCCATTTTTGCGCTAGTCAATTATTGAAAGGGGTCAAATAGGA	842585	843220	842535	842587	1	SISNIscaffold_6	SISNIDRAFT_317308	841976	843220	None	7945	1192	62365	No_or_no_constitutive_exon
GCCTTGTCTTTAAAATATTATATGAAAATGATGTTGAGTTCAATGGGTAGAA	860125	860320	860370	860318	-1	SISNIscaffold_6	SISNIDRAFT_451260	858505	860736	None	7945	1192	62365	No_or_no_constitutive_exon
GTAACAGTTCTGGGTATCGTATCTTCGTTGGTTAACTATGGGAATACTAGTC	862006	862295	862345	862293	-1	SISNIscaffold_6	SISNIDRAFT_451261	860827	867394	None	7945	1192	62365	No_or_no_constitutive_exon
AGGTGAGCTCTATTCGTCCCCGTCCGCGTGCGTTCGCCTAATGGGAGCAGTG	979987	980084	980134	980082	-1	SISNIscaffold_6	SISNIDRAFT_451281	975615	982313	None	7945	1192	62365	No_or_no_constitutive_exon
CCACCCAACTTCCTTTTTTTTCGGTTCAATACGCTGAACTGGGATTATAGAG	979660	979718	979768	979716	-1	SISNIscaffold_6	SISNIDRAFT_451281	975615	982313	None	7945	1192	62365	No_or_no_constitutive_exon
GTATGTGAACCTATCTCTTCGGCTCATGGCGGTCGCTGATGATTGGGCAGGT	977663	977807	977857	977805	-1	SISNIscaffold_6	SISNIDRAFT_451281	975615	982313	None	7945	1192	62365	No_or_no_constitutive_exon
GCTCCTTGCGTTTTGGAGAAGTTGATCTGGATTCAATTGGGGTGATATAGTG	986713	986820	986870	986818	-1	SISNIscaffold_6	SISNIDRAFT_451282	982526	989044	None	7945	1192	62365	No_or_no_constitutive_exon
AACTCACCCACCACCGAAGAACATCTGACATTTATTGGGCAAATCAACAGGC	990653	990726	990776	990724	-1	SISNIscaffold_6	SISNIDRAFT_451283	989607	991089	None	7945	1192	62365	No_or_no_constitutive_exon
TGCGCGGTGTCGTCGCCTCCTCGTGGATTAGAAGCTGAATGGTGGGATAGGT	1000035	1000077	1000127	1000075	-1	SISNIscaffold_6	SISNIDRAFT_483092	998440	1000253	None	7945	1192	62365	No_or_no_constitutive_exon
AGTGAGTCTTCGGCGACCCAAGATGTCTGTAATCTAACGTCGGGAGCTAGCA	998937	999314	999364	999312	-1	SISNIscaffold_6	SISNIDRAFT_483092	998440	1000253	None	7945	1192	62365	No_or_no_constitutive_exon
CCCATCCTACCTCATTTTCCTTCTGACTTACATTTCCTGGGAAAATATAGCA	1022993	1023203	1022943	1022995	1	SISNIscaffold_6	SISNIDRAFT_537574	1022842	1029636	None	7945	1192	62365	No_or_no_constitutive_exon
CCTAAATCATGATGAGTAAGATGGCGTTTGGACATTATGGGGACGTACAGGT	1036167	1036264	1036117	1036169	1	SISNIscaffold_6	SISNIDRAFT_464013	1032478	1036341	None	7945	1192	62365	No_or_no_constitutive_exon
AGCTCCCTTCAGACATGGGTTGAGAGAGAGTCTAATGGCTGGGATAGTAGTT	1059570	1059723	1059520	1059572	1	SISNIscaffold_6	SISNIDRAFT_473333	1059364	1062229	None	7945	1192	62365	No_or_no_constitutive_exon
ATCCCCTTCCTCCTGATTCACTGTGGCTCGTCATTGATTGATTGGGACAGTG	1062071	1062229	1062021	1062073	1	SISNIscaffold_6	SISNIDRAFT_473333	1059364	1062229	None	7945	1192	62365	No_or_no_constitutive_exon
TGGGAAGAAATGGGAGGCTTACTTTGGGGATGATTGGTGGTGGGGTGTAGTG	1073496	1073787	1073837	1073785	-1	SISNIscaffold_6	SISNIDRAFT_407190	1068249	1074753	None	7945	1192	62365	No_or_no_constitutive_exon
AGGGAGAGGAGAGGATCGAATGAGGGTTCTACGTCCGCTTCGGCGGGGAGCG	1068598	1068765	1068815	1068763	-1	SISNIscaffold_6	SISNIDRAFT_407190	1068249	1074753	None	7945	1192	62365	No_or_no_constitutive_exon
TCGTTCTATTTATCTTTGAGGGGGGTATCGGTGCTGATGTGAGGGGGTAGAT	1068436	1068546	1068596	1068544	-1	SISNIscaffold_6	SISNIDRAFT_407190	1068249	1074753	None	7945	1192	62365	No_or_no_constitutive_exon
TTTCTCATTTTAAGTATTAGGGTTGGGGGTATTGATTGATGAGTGGGTAGGA	1077261	1078276	1078326	1078274	-1	SISNIscaffold_6	SISNIDRAFT_547906	1077261	1079658	None	7945	1192	62365	No_or_no_constitutive_exon
TCTTCTCTAGTCAAGCACCGATGCACATCTCTGACACGCTGGGATCACAGAA	1083596	1083782	1083546	1083598	1	SISNIscaffold_6	SISNIDRAFT_483116	1082918	1088966	None	7945	1192	62365	No_or_no_constitutive_exon
CTTCTTACAGGTTTTTTTATGATGAGAAAAGCCGACAGAGGGTTGTGAAGAC	1084278	1084570	1084228	1084280	1	SISNIscaffold_6	SISNIDRAFT_483116	1082918	1088966	None	7945	1192	62365	No_or_no_constitutive_exon
GTTCCCCCTCTCCCTTCGTTCTTCCTCTATCTAACGCGTGGGTGTCAAAGTG	1096566	1096896	1096946	1096894	-1	SISNIscaffold_6	SISNIDRAFT_425022	1095490	1097566	None	7945	1192	62365	No_or_no_constitutive_exon
GAGAATCCTTTGGATTTTGTTTCGCTTGTTCGGGTCTGATGAATGGGTAGAT	1123279	1123315	1123229	1123281	1	SISNIscaffold_6	SISNIDRAFT_407653	1122929	1125063	None	7945	1192	62365	No_or_no_constitutive_exon
GGGGCAATGACCTTGAAACTGAGCTGCGTGAGTGCGTGGAGGGGGCTTAGGG	1143384	1143529	1143334	1143386	1	SISNIscaffold_6	SISNIDRAFT_464041	1143340	1144211	None	7945	1192	62365	No_or_no_constitutive_exon
GTTAGGCTGGCCATCCTGCAAGGTCAGATGAAATTTCCTAATTTGGGAAGAT	1144161	1144211	1144111	1144163	1	SISNIscaffold_6	SISNIDRAFT_464041	1143340	1144211	None	7945	1192	62365	No_or_no_constitutive_exon
TCGGTTAGTTCTATATCATAGCTACCCTTCTCCCTCCTGACAGGGATTAGGT	18474	18591	18641	18589	-1	SISNIscaffold_7	SISNIDRAFT_483155	16602	18941	None	7945	1192	62365	No_or_no_constitutive_exon
ATCATCCCCCCTTCTTATCGTCCATCTACTAACTTTCCCGGGTAACGTAGGA	39378	39445	39495	39443	-1	SISNIscaffold_7	SISNIDRAFT_483160	39378	41529	None	7945	1192	62365	No_or_no_constitutive_exon
CGGTGAGTGTCATTCTCATTGTTAGGTGATCACATCTGATGGGATCATAGGT	64002	64111	64161	64109	-1	SISNIscaffold_7	SISNIDRAFT_538802	62908	64841	None	7945	1192	62365	No_or_no_constitutive_exon
AGATTCTATTGATTGATCGTCATAAGAGGGGACGTTTCACGGGGTTACAGGT	77197	77456	77506	77454	-1	SISNIscaffold_7	SISNIDRAFT_451343	75398	77897	None	7945	1192	62365	No_or_no_constitutive_exon
TTCTTCTCTCCTTTTAATCGGTGTGCTGATCTTGTGGATTCGGGATGTAGGG	160189	160234	160284	160232	-1	SISNIscaffold_7	SISNIDRAFT_396634	159867	162128	None	7945	1192	62365	No_or_no_constitutive_exon
ACAACCTCCCCCTCGTCCTCGAACAAGATCCGAACGCGGTGGGGCCCAAGGG	164116	164380	164066	164118	1	SISNIscaffold_7	SISNIDRAFT_385220	163992	168840	None	7945	1192	62365	No_or_no_constitutive_exon
GTCTTTGGACATTACTGACGATTTTTTTTTTTGATTTGTGGGTGTGGTAGAG	165203	165306	165153	165205	1	SISNIscaffold_7	SISNIDRAFT_385220	163992	168840	None	7945	1192	62365	No_or_no_constitutive_exon
TGGTGTTGGTGGGGGTGTTAATGGAGCGGGCAAAGATGGGGAGGGAGGAGGT	167445	167531	167395	167447	1	SISNIscaffold_7	SISNIDRAFT_385220	163992	168840	None	7945	1192	62365	No_or_no_constitutive_exon
TATTTTTATTGGCGATGAGGGCTGATGTGTGCTGTGTGATGGGGGTGTAGGA	168050	168165	168000	168052	1	SISNIscaffold_7	SISNIDRAFT_385220	163992	168840	None	7945	1192	62365	No_or_no_constitutive_exon
CACTAGCCTATTCTGAGTATAGCTGAGGCTGTGTATTTTTTGGTGGGTAGTG	205256	205442	205206	205258	1	SISNIscaffold_7	SISNIDRAFT_483209	203653	207213	None	7945	1192	62365	No_or_no_constitutive_exon
TGTAAGCCCCCTTTCCCTCCGAAATGGTGAGACTGATGGTGGGGATGCAGCG	205491	205662	205441	205493	1	SISNIscaffold_7	SISNIDRAFT_483209	203653	207213	None	7945	1192	62365	No_or_no_constitutive_exon
ACGTCCTACTCAGTTAGCTTCAGCTACCGCAAGAATAACTCGGGATGCAGAT	296627	296918	296968	296916	-1	SISNIscaffold_7	SISNIDRAFT_451439	296627	298889	None	7945	1192	62365	No_or_no_constitutive_exon
GTCCCTGCTCATGATCCTGGATTCTTGAATGACTGATGCTGTTGGGGCAGGG	365547	365659	365497	365549	1	SISNIscaffold_7	SISNIDRAFT_494096	365421	367049	None	7945	1192	62365	No_or_no_constitutive_exon
GTCAGTCCCCTCCTCCTTGATCCTCGTACGACTGGTTTATGTGGGTCAAGGT	380322	380460	380510	380458	-1	SISNIscaffold_7	SISNIDRAFT_408200	379107	381287	None	7945	1192	62365	No_or_no_constitutive_exon
GGAGGGGGTGTTGGGGTTTTGGGAATTTGGGCTGATGATTTGGTGGGTAGGA	379589	379655	379705	379653	-1	SISNIscaffold_7	SISNIDRAFT_408200	379107	381287	None	7945	1192	62365	No_or_no_constitutive_exon
GTTTGTTTCCTTCGTGATATTGAGGATCGAGTTGATGACGGGATGTGTAGCC	379107	379182	379232	379180	-1	SISNIscaffold_7	SISNIDRAFT_408200	379107	381287	None	7945	1192	62365	No_or_no_constitutive_exon
TCTTCTTCTTTCATCTGTTCGTGGGGAGCGCAAATGCTGATGATGGGCAGGG	387159	387273	387109	387161	1	SISNIscaffold_7	SISNIDRAFT_483279	386882	388018	None	7945	1192	62365	No_or_no_constitutive_exon
CTGTTAAGGCACATGGGGCTAGGGAGAGGGAGAAGGAGGTAGCGAGGGAGAG	388915	389074	388865	388917	1	SISNIscaffold_7	SISNIDRAFT_407738	388112	390105	None	7945	1192	62365	No_or_no_constitutive_exon
TAAGTTGAACTTTTAGAACACAGCAATCGCGTACTTACGGAAAGGGTTAGGT	392907	393403	392857	392909	1	SISNIscaffold_7	SISNIDRAFT_483281	390608	394155	None	7945	1192	62365	No_or_no_constitutive_exon
ATTTATGAGATCGGTTATGTCCTTTTCATTTCTAATCTGAGGGAATGTAGGA	398779	398800	398729	398781	1	SISNIscaffold_7	SISNIDRAFT_328192	398136	400044	None	7945	1192	62365	No_or_no_constitutive_exon
AGTCTTGATTTCCGCTGCAGGGCTCTGAGCTGAATAGGAGGGTTATGAAGTC	401860	401884	401810	401862	1	SISNIscaffold_7	SISNIDRAFT_473401	400643	402124	None	7945	1192	62365	No_or_no_constitutive_exon
TAATGTGACAATCTGATTGTTATCTGCAGTCTTTCAACCGGGCATGGCAGAT	407755	407886	407936	407884	-1	SISNIscaffold_7	SISNIDRAFT_451503	406921	408949	None	7945	1192	62365	No_or_no_constitutive_exon
ATGTTCGTACTCTACTTTCTTTATCTGATGTTTACTGATTTGGGATATAGTA	468727	468795	468677	468729	1	SISNIscaffold_7	SISNIDRAFT_451532	467291	471837	None	7945	1192	62365	No_or_no_constitutive_exon
TTCAGTAAGTGATCTCAAACATCAATATTCTCTGTCTGACCTGCGGGAAGTT	476187	476276	476326	476274	-1	SISNIscaffold_7	SISNIDRAFT_425232	475958	477957	None	7945	1192	62365	No_or_no_constitutive_exon
TGCAATTCACCTGCGATGTCTTTCAACGAACCTCTAGTCCGGGAACATAGAC	493556	493735	493785	493733	-1	SISNIscaffold_7	SISNIDRAFT_329318	493098	494350	None	7945	1192	62365	No_or_no_constitutive_exon
TGAGCAAACCAACCTGTATTGTTTGCTGCATATCCGATGTGAGGGAACAGGT	573885	574108	573835	573887	1	SISNIscaffold_7	SISNIDRAFT_330357	572722	574356	None	7945	1192	62365	No_or_no_constitutive_exon
TTGGTATGTCATTAATATCATAAAATCACATCTAATCCTTGGGATCAAAGGT	641187	641774	641137	641189	1	SISNIscaffold_7	SISNIDRAFT_438530	639788	643294	None	7945	1192	62365	No_or_no_constitutive_exon
TGTGTATACATCGTTCAGAAAGAGTCTGATTGGAATTGACATATGGGCAGCC	694209	694299	694349	694297	-1	SISNIscaffold_7	SISNIDRAFT_451646	693662	695667	None	7945	1192	62365	No_or_no_constitutive_exon
TTGGTAAGTCACGTCATAGCTGAGTGTCGATGATATGCTAAGGGTCGTAGGG	736246	736473	736196	736248	1	SISNIscaffold_7	SISNIDRAFT_483421	735153	736473	None	7945	1192	62365	No_or_no_constitutive_exon
GGTGAGCACTGGTTTGAAATTCAAATTTCTTTGCTAATTTGGGAATCTAGGA	775739	776489	776539	776487	-1	SISNIscaffold_7	SISNIDRAFT_473469	771633	776869	None	7945	1192	62365	No_or_no_constitutive_exon
TAGGCGCCATCTCCGTCTGGGCTAGTACAGGGCCATCTCACATGGGGAAGTC	799294	799487	799537	799485	-1	SISNIscaffold_7	SISNIDRAFT_483445	798475	799796	None	7945	1192	62365	No_or_no_constitutive_exon
GTTTATACACATATAGATCAAACGAATCGATGAAACTTGGGGACGCGCAGGA	801126	801264	801076	801128	1	SISNIscaffold_7	SISNIDRAFT_477860	800059	802333	None	7945	1192	62365	No_or_no_constitutive_exon
GGTCAGTCAAAATTCCATATATGCTCACACTTTCTGACAAAGGGTCATAGCG	808151	808247	808297	808245	-1	SISNIscaffold_7	SISNIDRAFT_477862	807526	809832	None	7945	1192	62365	No_or_no_constitutive_exon
CGTTAGTTAATCTATCTCTGATTGAACAATCTCATCTGACAGGGAAGCAGAT	874831	874971	875021	874969	-1	SISNIscaffold_7	SISNIDRAFT_483479	874646	875248	None	7945	1192	62365	No_or_no_constitutive_exon
AGAGTGCGTCCTTCGCATAATCCGATTGCACAAACTAATTTGGGATGTAGTG	1008643	1008979	1008593	1008645	1	SISNIscaffold_7	SISNIDRAFT_451830	1007036	1010185	None	7945	1192	62365	No_or_no_constitutive_exon
CAGGCGAGTCATTTGGAAGGCATTAAGTGATGTAGGAAGACTGATGGGAGAA	1010609	1010793	1010559	1010611	1	SISNIscaffold_7	SISNIDRAFT_473518	1010186	1011596	None	7945	1192	62365	No_or_no_constitutive_exon
AGAATAGGATCTAACCGCCGGTCGTGCTAAAAATTGACTCGTTCGGGAAGCA	1094818	1094968	1094768	1094820	1	SISNIscaffold_7	SISNIDRAFT_339965	1094263	1095396	None	7945	1192	62365	No_or_no_constitutive_exon
GGGTATGTGTCGGCGCTCACAGAGTCTTTCTCACTGACAGGGGATCACAGCG	2433	2504	2383	2435	1	SISNIscaffold_8	SISNIDRAFT_541546	1577	5112	None	7945	1192	62365	No_or_no_constitutive_exon
TAAGTGCACCTGATGTCTTCCGCTGCTCATATTCTCACGCGAGGGATTAGGT	6423	6466	6516	6464	-1	SISNIscaffold_8	SISNIDRAFT_541552	5716	7446	None	7945	1192	62365	No_or_no_constitutive_exon
AATGTTGATGGCGTTTTCTCCTTTGATTGACAACTTCATCCTAAGGGCAGCT	14523	14616	14473	14525	1	SISNIscaffold_8	SISNIDRAFT_451917	14238	15838	None	7945	1192	62365	No_or_no_constitutive_exon
GAGTATGTGTCGGGGCTCCCAGCGACTTTCTTACTGATAGGGAATCACAGCG	54208	54261	54311	54259	-1	SISNIscaffold_8	SISNIDRAFT_483610	51679	56275	None	7945	1192	62365	No_or_no_constitutive_exon
ATAGTAGGTGATTCCATGGCGCCACTACTTAGTTATTCACTCAGGGATAGGG	53131	53248	53298	53246	-1	SISNIscaffold_8	SISNIDRAFT_483610	51679	56275	None	7945	1192	62365	No_or_no_constitutive_exon
CAAGGTGATCTCATTACTATCCAACAGAATCTCAGCTGACGGGATCATAGGC	129860	130142	129810	129862	1	SISNIscaffold_8	SISNIDRAFT_483630	129418	133203	None	7945	1192	62365	No_or_no_constitutive_exon
GGTCCGTGACGATTTTCTTAAGGAGATCATCGGTTTAACTCGGGGTGTAGAT	158932	159159	159209	159157	-1	SISNIscaffold_8	SISNIDRAFT_347572	158932	160153	None	7945	1192	62365	No_or_no_constitutive_exon
TCCGTGGTTTCCCCGCTCATTTGTGCCTGTTCTCATGGTGGGGCGTATAGGT	199168	199197	199247	199195	-1	SISNIscaffold_8	SISNIDRAFT_494350	197288	199694	None	7945	1192	62365	No_or_no_constitutive_exon
GTTTCTTCTTGACAGAATATAGTGTGCTGATGAGGTGTTGCCGGGAACAGCA	243573	243596	243523	243575	1	SISNIscaffold_8	SISNIDRAFT_452040	243401	244173	None	7945	1192	62365	No_or_no_constitutive_exon
TGTGATTTTCAAATTTCGAGCACCGTAACTGACTAGGAGCAATCGGGCAGCG	260859	260877	260927	260875	-1	SISNIscaffold_8	SISNIDRAFT_548355	260556	263023	None	7945	1192	62365	No_or_no_constitutive_exon
GTCAGACCTATCCTTCTCATTTTCCTGAATATTCAGCTGATGGGATATAGGC	265698	265755	265805	265753	-1	SISNIscaffold_8	SISNIDRAFT_452058	264967	267201	None	7945	1192	62365	No_or_no_constitutive_exon
AAGTAAGCTCTGAATATTTGGTTTCCACTGAGAGTCTAATGGAGGGACAGAT	265640	265650	265700	265648	-1	SISNIscaffold_8	SISNIDRAFT_452058	264967	267201	None	7945	1192	62365	No_or_no_constitutive_exon
AACTCTTCTTTCACTCTCAGCAAGGCCCGAATTCTGACGATGGGATGGAGGT	269013	269298	268963	269015	1	SISNIscaffold_8	SISNIDRAFT_452061	268172	271067	None	7945	1192	62365	No_or_no_constitutive_exon
TTGATATTCTGCAGGGTCCCGTTTCCTGACCCTGTCTCGCGGGTTTGAAGAA	292636	292705	292755	292703	-1	SISNIscaffold_8	SISNIDRAFT_452073	290610	293402	None	7945	1192	62365	No_or_no_constitutive_exon
GGTCAGTATTATCCCTTGTTCGCGGTACCTATACTGAGTCAGGGGTTCAGGG	313618	313676	313726	313674	-1	SISNIscaffold_8	SISNIDRAFT_408410	313136	317253	None	7945	1192	62365	No_or_no_constitutive_exon
AAATACTACTGGAGCCTTCACTGTTGTCATCGACTAATTCGGGTTGATAGAT	324634	326103	324584	324636	1	SISNIscaffold_8	SISNIDRAFT_483703	324254	326680	None	7945	1192	62365	No_or_no_constitutive_exon
ACATTTTTCAATCTTCTAGCTATCGAGAAGATTGATCGATAGGGACTCAGGC	346695	346944	346994	346942	-1	SISNIscaffold_8	SISNIDRAFT_483708	344912	347153	None	7945	1192	62365	No_or_no_constitutive_exon
CTTCCTGTGATCAAAATTGCGGAGGGCTGATGGATTTTGGGTGGTGATAGGC	366795	367043	367093	367041	-1	SISNIscaffold_8	SISNIDRAFT_494386	366795	367645	None	7945	1192	62365	No_or_no_constitutive_exon
TCCTTATACGGACGACGACTCGTTGGCTCACGGTATGACGGGATTGACAGCT	369419	369559	369369	369421	1	SISNIscaffold_8	SISNIDRAFT_349846	369215	369660	None	7945	1192	62365	No_or_no_constitutive_exon
TAGGGAGGCCCTTACACTTCCCTCGCTGATGTGGTACTGATGGGAAGTAGAT	374077	374208	374027	374079	1	SISNIscaffold_8	SISNIDRAFT_483719	373762	375065	None	7945	1192	62365	No_or_no_constitutive_exon
CAGTCAGTCTTTTGAGCCTTTCCTCTTAGAAATTGACCGAGATCGGGCAGAC	407634	408419	407584	407636	1	SISNIscaffold_8	SISNIDRAFT_350559	407086	409311	None	7945	1192	62365	No_or_no_constitutive_exon
TTCATCAAATGCAGCATGCTTATTCGGAGTTTCTCATCTCATTGGGATAGCT	416386	416449	416336	416388	1	SISNIscaffold_8	SISNIDRAFT_473602	414232	416449	None	7945	1192	62365	No_or_no_constitutive_exon
TGCGTCATACGCTAGCTCATCTGTCACCTTTCTGATTTCTGGATGGGCAGCC	553782	553888	553938	553886	-1	SISNIscaffold_8	SISNIDRAFT_452211	552259	554619	None	7945	1192	62365	No_or_no_constitutive_exon
TCCGTTTGTTCGTTCGTTGGATCAATTGGGCACTGACTGGGATGATGAAGGC	556142	556803	556853	556801	-1	SISNIscaffold_8	SISNIDRAFT_452213	554737	557705	None	7945	1192	62365	No_or_no_constitutive_exon
TGCGCGCTCCGTCTTATTCGACTGGAGTCGTTCTAACTTGAATGGGAAAGGT	555142	555177	555227	555175	-1	SISNIscaffold_8	SISNIDRAFT_452213	554737	557705	None	7945	1192	62365	No_or_no_constitutive_exon
CTCCTTACCCAAGTGGTGGACTTGTGAGCTGACGGATGGGTGGATGGTAGAT	618695	618779	618829	618777	-1	SISNIscaffold_8	SISNIDRAFT_452244	617546	619006	None	7945	1192	62365	No_or_no_constitutive_exon
TCCATTAACATCCTCCGATCTCAAGAAAATTGATGTGGTGTGGGCGGTAGCG	618558	618636	618686	618634	-1	SISNIscaffold_8	SISNIDRAFT_452244	617546	619006	None	7945	1192	62365	No_or_no_constitutive_exon
TCTCCTCATCTCTACTCACGAGCTGATACTGACGATGACGATGGGTGTAGTT	618027	618154	618204	618152	-1	SISNIscaffold_8	SISNIDRAFT_452244	617546	619006	None	7945	1192	62365	No_or_no_constitutive_exon
CTTCACTTTCTTTTTGGATGGATTGGATGTGGGGTTGATGGTGGGTATAGCA	622197	622262	622147	622199	1	SISNIscaffold_8	SISNIDRAFT_548442	620664	622486	None	7945	1192	62365	No_or_no_constitutive_exon
ACGTGAGTATTTGGTCTTGGATTGGGAGGATGGTTACTGAAAGGGAATAGTC	761370	761727	761777	761725	-1	SISNIscaffold_8	SISNIDRAFT_477995	760736	763438	None	7945	1192	62365	No_or_no_constitutive_exon
CATTTCTTGTCCCTTAATTGTTTTGAGGGAAGCTGATGTGAGAGGGGTAGCA	767196	767293	767343	767291	-1	SISNIscaffold_8	SISNIDRAFT_452270	763727	770479	None	7945	1192	62365	No_or_no_constitutive_exon
CGGCATATTGTACGCAGTGTGACAATTCGCTCTAAGCAGGGCCTGAAAAGCA	778048	778373	777998	778050	1	SISNIscaffold_8	SISNIDRAFT_394794	777352	779240	None	7945	1192	62365	No_or_no_constitutive_exon
CGCTTTTTGCCAGTGGGTTTTGGACTATATTCTGATTTCTGGGTTAAAAGTA	795803	795983	796033	795981	-1	SISNIscaffold_8	SISNIDRAFT_483856	795078	797192	None	7945	1192	62365	No_or_no_constitutive_exon
CCTTCTTCGCGTCTCAAAGGTAGCTCAGGAATGGTGATAACGGGACACAGAT	868548	868822	868498	868550	1	SISNIscaffold_8	SISNIDRAFT_473632	867695	869825	None	7945	1192	62365	No_or_no_constitutive_exon
TGTATCACTTTTTGATCTTACTCCATGCTGAAATTCGTGCGTTGGGGTAGTC	944303	944478	944253	944305	1	SISNIscaffold_8	SISNIDRAFT_408561	943276	945226	None	7945	1192	62365	No_or_no_constitutive_exon
CTGATATTCGTTGGGGTGAGGTGATGGTTGCTGATGCGGTGTGTGGGTAGAT	1007836	1008005	1007786	1007838	1	SISNIscaffold_8	SISNIDRAFT_408597	1005696	1008912	None	7945	1192	62365	No_or_no_constitutive_exon
ACGTGTAAACCCTGTGGTAGCAAATATACCTCAACTGATGGGCGGACTAGAT	1008276	1008912	1008226	1008278	1	SISNIscaffold_8	SISNIDRAFT_408597	1005696	1008912	None	7945	1192	62365	No_or_no_constitutive_exon
CCTCTATTGATCATATAATCTCGCCTCCTCACTTGCTGAATTTGGGGAAGGA	46070	46723	46020	46072	1	SISNIscaffold_9	SISNIDRAFT_483937	45751	48714	None	7945	1192	62365	No_or_no_constitutive_exon
GCTATGTCCCTGTGTGCGTAAGAAGATGGGAGTAGATAGATGGGTGATAGAT	94274	94408	94458	94406	-1	SISNIscaffold_9	SISNIDRAFT_464719	93679	94643	None	7945	1192	62365	No_or_no_constitutive_exon
AGCAATACTATGCCGGGCGTCCTGTCAAAGTAGTGTCATCGATGGGTCAGCA	139851	139881	139931	139879	-1	SISNIscaffold_9	SISNIDRAFT_452370	135219	144070	None	7945	1192	62365	No_or_no_constitutive_exon
TGACGAATTTTCATCTCAGATTCGTATTCTCGGCTGATCGTGGGGATAAGCC	137517	137591	137641	137589	-1	SISNIscaffold_9	SISNIDRAFT_452370	135219	144070	None	7945	1192	62365	No_or_no_constitutive_exon
CTTTGTTGGATTTGGATTGGATTGGGAGGGATTTACTGATGATGGGGTAGGA	211795	211941	211745	211797	1	SISNIscaffold_9	SISNIDRAFT_408836	208568	213742	None	7945	1192	62365	No_or_no_constitutive_exon
TCATTTTCTTTCACGGCAATAGTATGCCTGTCTCTAAACTGGGCGATTAGAC	223758	223820	223870	223818	-1	SISNIscaffold_9	SISNIDRAFT_464751	223335	223928	None	7945	1192	62365	No_or_no_constitutive_exon
TGGAGGTGAGGCCGTAGGATGAAACAGATGATACAAGAAATTGGGGATAGAT	257157	257183	257107	257159	1	SISNIscaffold_9	SISNIDRAFT_464761	256767	257463	None	7945	1192	62365	No_or_no_constitutive_exon
GTGGCAAAATATCTGGGCCCCAGAGACTTAGTATCGCTGATGGGGGTAAGAT	418628	419102	418578	418630	1	SISNIscaffold_9	SISNIDRAFT_548543	417978	420423	None	7945	1192	62365	No_or_no_constitutive_exon
ATACTTGAGCTTCGCGAATCGTGTATTGACCATGGGATTCGGGGGTTTAGGT	558328	558412	558278	558330	1	SISNIscaffold_9	SISNIDRAFT_484065	557885	558809	None	7945	1192	62365	No_or_no_constitutive_exon
CGTATGTCCTCATATTTTTCTCCTGAAAATCGATGTTGATGGGACGACAGGT	687845	687864	687795	687847	1	SISNIscaffold_9	SISNIDRAFT_484106	687209	689093	None	7945	1192	62365	No_or_no_constitutive_exon
TTCTGCGTTGTGTATGACTTGTAGAAGATGGGGGAGTGATAGGGAGAAAGAT	692743	692854	692904	692852	-1	SISNIscaffold_9	SISNIDRAFT_484108	691981	693149	None	7945	1192	62365	No_or_no_constitutive_exon
TGATTTTCAAGTTTGGAGGAGATGCTGATGATGGATTGATGGGAATGTAGGG	712269	712317	712219	712271	1	SISNIscaffold_9	SISNIDRAFT_409164	710669	712632	None	7945	1192	62365	No_or_no_constitutive_exon
TCCCGTCCCCCCTTCCATCCCAAATCATCGTATTCATACGATGGGGGTAGAG	713182	713761	713811	713759	-1	SISNIscaffold_9	SISNIDRAFT_439294	712902	714630	None	7945	1192	62365	No_or_no_constitutive_exon
GTACGTCATACCGTCGATGCCTTCGGAACTTTATCTCAGTGGGAATTCAGAC	728587	728673	728537	728589	1	SISNIscaffold_9	SISNIDRAFT_478064	726938	729228	None	7945	1192	62365	No_or_no_constitutive_exon
GTTCGTTCCGATCATTCAAAGCCAGGGTGAAGTCTCAACTGGGCAACCAGGA	756592	756807	756857	756805	-1	SISNIscaffold_9	SISNIDRAFT_543605	754490	757654	None	7945	1192	62365	No_or_no_constitutive_exon
TTTTTGTCTTGTTCCACTGCGGGTGATGCTGAGGAATATATGGGCAGTAGGC	789521	789656	789706	789654	-1	SISNIscaffold_9	SISNIDRAFT_361211	788917	790065	None	7945	1192	62365	No_or_no_constitutive_exon
AGGTATGTCCAGTGGCTTCGGCTTCACGGCGAGACTGATGGGCGTACGAGAT	802819	802908	802958	802906	-1	SISNIscaffold_9	SISNIDRAFT_452657	800991	803716	None	7945	1192	62365	No_or_no_constitutive_exon
CTCCCCCAAGTCTTTCTAAAAATAGCATTAATGGGTGTGGTGATGGGTAGTG	801278	801473	801523	801471	-1	SISNIscaffold_9	SISNIDRAFT_452657	800991	803716	None	7945	1192	62365	No_or_no_constitutive_exon
CCCCATCCTCCTCTAAAACTACTGTAACTGATGAAGGGGGGCGGGGGTAGTT	840050	840224	840000	840052	1	SISNIscaffold_9	SISNIDRAFT_543699	839422	840844	None	7945	1192	62365	No_or_no_constitutive_exon
TTTTTATTGAGGGATTGAGAGGTGCTGATTGGGGGTGGCGGTGGGGGTAGAT	840574	840844	840524	840576	1	SISNIscaffold_9	SISNIDRAFT_543699	839422	840844	None	7945	1192	62365	No_or_no_constitutive_exon
TGTCCTCCCTTTCCTCCTTTCCAAACAAGGCTAAGCGATGGGTTATGAAGGC	952377	952522	952572	952520	-1	SISNIscaffold_9	SISNIDRAFT_452743	950857	957809	None	7945	1192	62365	No_or_no_constitutive_exon
TACGTTCTCTTGGTTTGTGTCTTGTATTGTTTGGACTTATAGGGTATTAGGA	965997	966064	965947	965999	1	SISNIscaffold_9	SISNIDRAFT_484200	964782	969505	None	7945	1192	62365	No_or_no_constitutive_exon
ACCTGCTCTCCTCATTCGGGATAATATCAGAAGTCTTACCCGGGATATAGAT	967822	967890	967772	967824	1	SISNIscaffold_9	SISNIDRAFT_484200	964782	969505	None	7945	1192	62365	No_or_no_constitutive_exon
AGGTCACTTCATCCGCTAAATTCTCCTACTATATGCTGACGTCGGGGCAGCA	968143	968377	968093	968145	1	SISNIscaffold_9	SISNIDRAFT_484200	964782	969505	None	7945	1192	62365	No_or_no_constitutive_exon
CCCCTCCCCCCTCCTCCGATTAAGAATAAAACTAACGCTGCGCGGGACAGTT	17752	17849	17899	17847	-1	SISNIscaffold_10	SISNIDRAFT_501538	15361	18347	None	7945	1192	62365	No_or_no_constitutive_exon
CTTAGCTTTTCTTTAATTCTGCGAGACTGCGAGGCTGATGGGCTGGGTAGTG	16759	16778	16828	16776	-1	SISNIscaffold_10	SISNIDRAFT_501538	15361	18347	None	7945	1192	62365	No_or_no_constitutive_exon
TGCCTCTTGAGAATATTTGGATCCATACAGTAGCTAACCTACCGGGGCAGCG	26586	26700	26750	26698	-1	SISNIscaffold_10	SISNIDRAFT_452765	23213	29424	None	7945	1192	62365	No_or_no_constitutive_exon
AATGTACGTTTCAATACTCCAATCCTGCGCAAAAATTGAGGGATATGCAGAG	37382	37425	37475	37423	-1	SISNIscaffold_10	SISNIDRAFT_484216	35973	37526	None	7945	1192	62365	No_or_no_constitutive_exon
AGGTGAGCATCCTTTCCTGCGGAAATTTCATTCACTAATTGGGGAATTAGCT	36316	36538	36588	36536	-1	SISNIscaffold_10	SISNIDRAFT_484216	35973	37526	None	7945	1192	62365	No_or_no_constitutive_exon
GTCGGAAAACCCCGAGTTCATGCGCTTACCAATCATTTTTCCGGGAACAGCC	64205	64490	64540	64488	-1	SISNIscaffold_10	SISNIDRAFT_452773	61292	65417	None	7945	1192	62365	No_or_no_constitutive_exon
TGTCTCCGAATCGCTCAGAATCTTGTCATGATCTTGAACAATCAGGGCAGAT	73077	73183	73233	73181	-1	SISNIscaffold_10	SISNIDRAFT_484228	72614	73528	None	7945	1192	62365	No_or_no_constitutive_exon
TTGGACGAAATCTTTGAGCGGACTGAATTACTGATGCTTTGGGATTGTAGGG	81707	81772	81822	81770	-1	SISNIscaffold_10	SISNIDRAFT_452784	81276	85889	None	7945	1192	62365	No_or_no_constitutive_exon
GTCCCCTTCCCAACACTTCGATACCTGATGTGTATGGATATTGGGGACAGCT	88614	88679	88729	88677	-1	SISNIscaffold_10	SISNIDRAFT_409559	87965	89438	None	7945	1192	62365	No_or_no_constitutive_exon
GATTTGGCTTGACAGCACGTATTGTTGATGGTTGACAAGGGTTGTGAAAGGC	109568	109750	109800	109748	-1	SISNIscaffold_10	SISNIDRAFT_548709	109568	110919	None	7945	1192	62365	No_or_no_constitutive_exon
TTTGACTTTATTCATACCACGTGCTGATCAAACCTGAATCTGGGGTACAGGA	176309	176589	176639	176587	-1	SISNIscaffold_10	SISNIDRAFT_29760	176309	178028	None	7945	1192	62365	No_or_no_constitutive_exon
GTGTATTGGCTCACTGATGATCCTCTCGAGGTCTGAATGAGGGGATGCAGCT	179090	179175	179225	179173	-1	SISNIscaffold_10	SISNIDRAFT_452830	178268	179727	None	7945	1192	62365	No_or_no_constitutive_exon
CTTTCCTTATGATACCGTGGAATCTCCCGTCTCACCGGGAAAATGATTAGGG	237509	237575	237459	237511	1	SISNIscaffold_10	SISNIDRAFT_494707	235088	238850	None	7945	1192	62365	No_or_no_constitutive_exon
GTGAGTTGCACGCGACCTGCGCTCGATGTATTACTAAATTGCATGGGTAGGA	241773	241805	241855	241803	-1	SISNIscaffold_10	SISNIDRAFT_473797	239148	241913	None	7945	1192	62365	No_or_no_constitutive_exon
ATACCCTCCCTTATGACTCGTTGAGAAGACTGATTATTTATGGGATGTAGTC	264199	264593	264643	264591	-1	SISNIscaffold_10	SISNIDRAFT_478141	264121	265056	None	7945	1192	62365	No_or_no_constitutive_exon
CTCCCGACTTTTGGAGTTCTATTGCCAACTGGATCGACTGGGACGATCAGAA	266078	266273	266028	266080	1	SISNIscaffold_10	SISNIDRAFT_494718	265426	266273	None	7945	1192	62365	No_or_no_constitutive_exon
TATGCTGACGCGTCGAATCGTTCGGGATTGGACTGAGTTTGAGGGGATAGCT	276101	276173	276223	276171	-1	SISNIscaffold_10	SISNIDRAFT_484300	275880	276509	None	7945	1192	62365	No_or_no_constitutive_exon
CCCATTTGCGCGTTTCCGTTTCAAGGGTCTCAGCTCATGGATTGGGGTAGTT	324480	324598	324430	324482	1	SISNIscaffold_10	SISNIDRAFT_439568	321727	324782	None	7945	1192	62365	No_or_no_constitutive_exon
GTTTTCCGTTCTATTTATTTTGTTCGGTTGTTGATTGGGCGTGGGTGTAGAG	335838	335913	335788	335840	1	SISNIscaffold_10	SISNIDRAFT_452914	332788	336437	None	7945	1192	62365	No_or_no_constitutive_exon
GTCCCCTCCCCCTTCTCAAACCCTATATACTAACCTATTAATGTGGGTAGCC	335967	336127	335917	335969	1	SISNIscaffold_10	SISNIDRAFT_452914	332788	336437	None	7945	1192	62365	No_or_no_constitutive_exon
CAAAGGTATTGATAAGTGAACTTTCTCGAGCGCTGCTGATTGGGATGTAGAT	347854	347985	348035	347983	-1	SISNIscaffold_10	SISNIDRAFT_484323	344983	348301	None	7945	1192	62365	No_or_no_constitutive_exon
CGTCGTGCTCTCTGACTTGCTTTCCAGTTTATTCATGAAGGTTGGGGTAGTG	351596	352069	352119	352067	-1	SISNIscaffold_10	SISNIDRAFT_439578	351278	352672	None	7945	1192	62365	No_or_no_constitutive_exon
CAGGCTAAAAATGGTCCGCAACCTGGTAAAATTGCCTTATTTGGGCAAAGTT	366509	366616	366459	366511	1	SISNIscaffold_10	SISNIDRAFT_465064	361146	366616	None	7945	1192	62365	No_or_no_constitutive_exon
TTCTCTATTGTGTCTTCAATCGGTGATGGATTGCTCCTAGTCAAGGGGAGAG	438660	439104	439154	439102	-1	SISNIscaffold_10	SISNIDRAFT_385277	436523	439662	None	7945	1192	62365	No_or_no_constitutive_exon
GTGACTCTCCTCTTATGCCGTGCGATCAAGTTGCTCAGTCGGGTATGCAGGA	490647	490659	490709	490657	-1	SISNIscaffold_10	SISNIDRAFT_484368	490226	492296	None	7945	1192	62365	No_or_no_constitutive_exon
GAGTAGCTGTAATATGAGTGCTAGAAATTATCAACTGAGAGCGGGTCAAGTT	554830	554855	554780	554832	1	SISNIscaffold_10	SISNIDRAFT_484389	554705	557256	None	7945	1192	62365	No_or_no_constitutive_exon
AGTCTTTCTTCAGTGCTTATTGTCGCTATCTCATGAACATGGCTGGGTAGTG	555438	555577	555388	555440	1	SISNIscaffold_10	SISNIDRAFT_484389	554705	557256	None	7945	1192	62365	No_or_no_constitutive_exon
GGTTTCCCGAGTGCTTGATGACATGCCCACTGACATCAATGGGACGCTAGAC	573501	573730	573451	573503	1	SISNIscaffold_10	SISNIDRAFT_484395	572641	573730	None	7945	1192	62365	No_or_no_constitutive_exon
TATGTCATTTCTTTCTTATGTAGTGGGAGATTGACTGATTGAGGGTGCAGGT	588214	588507	588557	588505	-1	SISNIscaffold_10	SISNIDRAFT_453031	588214	590634	None	7945	1192	62365	No_or_no_constitutive_exon
TCCCTACTGATCTCGCTCGAGGCCGTGGTGATTGTCGATGACTGGGACAGTC	623690	623721	623640	623692	1	SISNIscaffold_10	SISNIDRAFT_453048	623076	623808	None	7945	1192	62365	No_or_no_constitutive_exon
CGTCTTCCTCTCATCTCATTCGCTTCGTAAGACTCACCAACAGGGAGCAGAT	660406	660427	660477	660425	-1	SISNIscaffold_10	SISNIDRAFT_494796	659290	661137	None	7945	1192	62365	No_or_no_constitutive_exon
CTCCTTTCTTCTACTTTGGAGACTGGGAGGACTGATCGTGGGTTGGGTAGAA	692386	692588	692336	692388	1	SISNIscaffold_10	SISNIDRAFT_484434	691744	695026	None	7945	1192	62365	No_or_no_constitutive_exon
GTGCGTCTCCCTTCCTCTTTAATTAGGTGATTTGTATTGATGAGGGGTAGAC	692638	693801	692588	692640	1	SISNIscaffold_10	SISNIDRAFT_484434	691744	695026	None	7945	1192	62365	No_or_no_constitutive_exon
TATTTGCGTCCGACAGGGATTAAATTGAATGCTGACTATTGGGTTGATAGGC	701549	701672	701499	701551	1	SISNIscaffold_10	SISNIDRAFT_494805	700382	701672	None	7945	1192	62365	No_or_no_constitutive_exon
CTGGTAGGTACCTTCCATTCTGTGTTTACCAACTTCTGAGACGAGGGCAGGA	712465	712609	712659	712607	-1	SISNIscaffold_10	SISNIDRAFT_548852	711858	714059	None	7945	1192	62365	No_or_no_constitutive_exon
GTGAGTCTCAATCCAAAGCTTATTTTCGTCGGTGACTGAAAGGGCACTAGGC	718540	718802	718490	718542	1	SISNIscaffold_10	SISNIDRAFT_484442	718305	721584	None	7945	1192	62365	No_or_no_constitutive_exon
GATCGCCCTTGATGGGCCCTTTGATCGACTGGGGTTGGTGGGGTTGACAGTT	811816	811864	811914	811862	-1	SISNIscaffold_10	SISNIDRAFT_478182	811816	813114	None	7945	1192	62365	No_or_no_constitutive_exon
GCCAAGTCGAAGCAATAAACGTAGACCCAATCACTCTGAAGAAGGGGAAGAT	892174	892497	892124	892176	1	SISNIscaffold_10	SISNIDRAFT_396790	889331	892497	None	7945	1192	62365	No_or_no_constitutive_exon
CCCGACTAGTCTGAAAATTTGAAAAACTGATGGGTGTCGGTTGGGACAAGTT	909394	911009	909344	909396	1	SISNIscaffold_10	SISNIDRAFT_484506	909132	911009	None	7945	1192	62365	No_or_no_constitutive_exon
TACGTCGTACATTTCGACGTTGAAGATGGTGGATGCTGATTTGGGAATAGGT	954972	955029	954922	954974	1	SISNIscaffold_10	SISNIDRAFT_453171	953978	955618	None	7945	1192	62365	No_or_no_constitutive_exon
AGTGAGTGAAACATAGCTGAGTCCCAGACAAGGGTAACCGGGCACGATAGCA	10378	10555	10605	10553	-1	SISNIscaffold_11	SISNIDRAFT_484531	6425	11187	None	7945	1192	62365	No_or_no_constitutive_exon
GGGTTTTCCAGACAGTCTTTTCTAAATCCTTTACTGACATGGGGCCGCAGCC	12657	13155	13205	13153	-1	SISNIscaffold_11	SISNIDRAFT_484532	12657	13468	None	7945	1192	62365	No_or_no_constitutive_exon
TCGCTTTTCTGTTGTTGAGAGTCAAGCGACCTATTCAGTGGGATTCAAAGGA	45455	45493	45543	45491	-1	SISNIscaffold_11	SISNIDRAFT_484539	44361	45586	None	7945	1192	62365	No_or_no_constitutive_exon
CTCAGGCGGCTCATGGACAGAACTCTTACTGATATGGGATATGGATGTAGCC	64421	64505	64555	64503	-1	SISNIscaffold_11	SISNIDRAFT_548898	64085	66571	None	7945	1192	62365	No_or_no_constitutive_exon
TAAGTCGACTCTTTTGCCATTAGGAGCGGATTCTGAGCTTGAAGGGACAGCG	106560	106588	106638	106586	-1	SISNIscaffold_11	SISNIDRAFT_409700	105353	107724	None	7945	1192	62365	No_or_no_constitutive_exon
TAAGCCCAATTCCCATGTGATCTGTGTATGTTTTTGAGCAAGGGATTTAGGA	170681	170812	170631	170683	1	SISNIscaffold_11	SISNIDRAFT_38510	170247	172552	None	7945	1192	62365	No_or_no_constitutive_exon
TCTCCATTTGTGTATATTTTCTTTTTGCTGATTCAATTTCGTCGGGGTAGAG	225626	226283	226333	226281	-1	SISNIscaffold_11	SISNIDRAFT_548943	225626	228573	None	7945	1192	62365	No_or_no_constitutive_exon
TTGGGTGTAGTTGCAGAGCTAGGAGTGCTTATTTCGGGTCCGGATGGCAGAT	275027	275050	275100	275048	-1	SISNIscaffold_11	SISNIDRAFT_426656	272291	275472	None	7945	1192	62365	No_or_no_constitutive_exon
GGTCATTTTGCCTCCACGTGATAGGTTGAAAGATAACTGGGAGTTAACAGCG	273468	273615	273665	273613	-1	SISNIscaffold_11	SISNIDRAFT_426656	272291	275472	None	7945	1192	62365	No_or_no_constitutive_exon
TCCTCTCAATTTCTCTGTGACAGTGAACTGATGATTGGGTGTGTGGATAGGC	283152	283252	283102	283154	1	SISNIscaffold_11	SISNIDRAFT_548964	282554	283726	None	7945	1192	62365	No_or_no_constitutive_exon
TCGTTTGTCAAAGAATGAAAGGGGGCTGATTTGGAATTTTGGGCGGGTAGGC	283590	283726	283540	283592	1	SISNIscaffold_11	SISNIDRAFT_548964	282554	283726	None	7945	1192	62365	No_or_no_constitutive_exon
GTGATTTGTCTTCGCAATTTGGGTGAGGGAGAGTGTTGATCAGGGAATAGAT	286515	286568	286465	286517	1	SISNIscaffold_11	SISNIDRAFT_484618	286116	287547	None	7945	1192	62365	No_or_no_constitutive_exon
GGTTTGTTCTCGATCTTGACATTCGTCGGCAATTCCTGACAAGGGTGCAGTT	296149	296189	296239	296187	-1	SISNIscaffold_11	SISNIDRAFT_439882	294931	300189	None	7945	1192	62365	No_or_no_constitutive_exon
GGTACGCCGCCTCTAGTTCGTACTTTGGATATCGACTGATAAGGGTATAGAT	312461	312550	312600	312548	-1	SISNIscaffold_11	SISNIDRAFT_465325	312020	313965	None	7945	1192	62365	No_or_no_constitutive_exon
TAAGCAGCTGCCCTCTGCGAACTTGCGATTTTTTGCTAACAGTTGGGTAGGC	331601	331761	331811	331759	-1	SISNIscaffold_11	SISNIDRAFT_484636	331277	333489	None	7945	1192	62365	No_or_no_constitutive_exon
TGGAAAGAGATGAGTTGAATGGAGAAAGACAACTGACATTGGGATTGCAGTG	341120	341470	341070	341122	1	SISNIscaffold_11	SISNIDRAFT_453327	339057	342113	None	7945	1192	62365	No_or_no_constitutive_exon
TGCGAAGGATAAGACAGGTTGATCAAAGCTGATACGCGTATGGGAAATAGTT	341529	341649	341479	341531	1	SISNIscaffold_11	SISNIDRAFT_453327	339057	342113	None	7945	1192	62365	No_or_no_constitutive_exon
GGTTCAGAACCTGAAAGAAAATAATCGGGGAGTTGATCCGAGGGTGCGAGCC	344553	344615	344665	344613	-1	SISNIscaffold_11	SISNIDRAFT_548988	344054	345679	None	7945	1192	62365	No_or_no_constitutive_exon
ATGAAACCTTCCTTCTCTAAGGTATTGAAGCTAATGGGTGAACGGAAAAGGG	362932	362964	362882	362934	1	SISNIscaffold_11	SISNIDRAFT_453338	361159	363486	None	7945	1192	62365	No_or_no_constitutive_exon
GAGGTATGTGCTCAGCGGATGTTCTCGCGGTGCGCTAAATCAGGGCGCAGGG	379382	382647	382697	382645	-1	SISNIscaffold_11	SISNIDRAFT_453345	377872	384288	None	7945	1192	62365	No_or_no_constitutive_exon
ATGTGAGCCTTTCCTATTTATATCATCGCCCGTGTCTGACGGGATGATAGAC	377872	378188	378238	378186	-1	SISNIscaffold_11	SISNIDRAFT_453345	377872	384288	None	7945	1192	62365	No_or_no_constitutive_exon
TGTTGTCAGGGACCTTGATGCTCAATCCCGCTATTCGTCGGGAAATTCAGCT	392411	393573	392361	392413	1	SISNIscaffold_11	SISNIDRAFT_43086	391077	393573	None	7945	1192	62365	No_or_no_constitutive_exon
CGTTGGTCTGCGTCGGGTTCGTGCACCATGCTCACTCTATTGGGGCATAGCT	455114	455198	455248	455196	-1	SISNIscaffold_11	SISNIDRAFT_549025	454757	456202	None	7945	1192	62365	No_or_no_constitutive_exon
CTTTGCCTTTTATAGGCGACATGCACACTAAAGCTGTTTTTGGGGTACAGGA	495728	495838	495678	495730	1	SISNIscaffold_11	SISNIDRAFT_453407	494505	496568	None	7945	1192	62365	No_or_no_constitutive_exon
ATGTCAGCATCTCATTCTTCTCTCCTCGTGACTAAAATCATGGGGCATAGAT	534821	535256	534771	534823	1	SISNIscaffold_11	SISNIDRAFT_549056	533100	536170	None	7945	1192	62365	No_or_no_constitutive_exon
TTTTGACACTGGTGGTGGGTGGGTGCTGATGATTGGGTGGGATGGGGTAGAC	572899	573065	573115	573063	-1	SISNIscaffold_11	SISNIDRAFT_453435	566784	573350	None	7945	1192	62365	No_or_no_constitutive_exon
GGTATGTTCAGCGATATGTATTGTTTATTCCGTGCTGACTTTGGGCGAAGGG	571612	571813	571863	571811	-1	SISNIscaffold_11	SISNIDRAFT_453435	566784	573350	None	7945	1192	62365	No_or_no_constitutive_exon
CCGGCTGCCCTGTTTAGAGGAAAGCGACGACGGTATAGCACGGGAAGTAGTC	594559	594740	594509	594561	1	SISNIscaffold_11	SISNIDRAFT_484731	593361	594740	None	7945	1192	62365	No_or_no_constitutive_exon
TTGTACATCCATGAGCACTAAGCTGCTGGACAACTCTGGGATGGGTATAGGT	596652	596720	596770	596718	-1	SISNIscaffold_11	SISNIDRAFT_473960	594822	596881	None	7945	1192	62365	No_or_no_constitutive_exon
ATGTGAGTCACTACGAACGATAGTAACCTTTATCTCACAATAAAGGGCAGGC	595024	595919	595969	595917	-1	SISNIscaffold_11	SISNIDRAFT_473960	594822	596881	None	7945	1192	62365	No_or_no_constitutive_exon
TAGTTCGATTAATTATATTTGTGACGGAGGTCACTGAATGATGGGGTTAGTT	616214	616387	616164	616216	1	SISNIscaffold_11	SISNIDRAFT_453465	615030	618765	None	7945	1192	62365	No_or_no_constitutive_exon
CACTCTCTGCTACCCGAGAATTGAACGAGTTTGTTAACAGCTGGGCGAAGGT	618131	618205	618081	618133	1	SISNIscaffold_11	SISNIDRAFT_453465	615030	618765	None	7945	1192	62365	No_or_no_constitutive_exon
AAGTAAGTTCTAGCTTTCAACGATTGGACCTAGCTTAATTGGGGGCATAGTT	656243	656289	656193	656245	1	SISNIscaffold_11	SISNIDRAFT_409892	654456	656934	None	7945	1192	62365	No_or_no_constitutive_exon
CAAAGTACGCATCTTTCATACGCCGATACTTAAACTAATCTGATGGGTAGAG	682906	683005	682856	682908	1	SISNIscaffold_11	SISNIDRAFT_484771	681969	685891	None	7945	1192	62365	No_or_no_constitutive_exon
GGTCGGACTGGATGCGTTTTTCGTTTCGGATTATACTCACTGCAGGGTAGGA	684474	684546	684424	684476	1	SISNIscaffold_11	SISNIDRAFT_484771	681969	685891	None	7945	1192	62365	No_or_no_constitutive_exon
ATTGACGTTTTCTTCGAATACCGTTCATTGAGACTGATTCAGAGGGCTAGCT	726984	726993	727043	726991	-1	SISNIscaffold_11	SISNIDRAFT_484790	725869	728123	None	7945	1192	62365	No_or_no_constitutive_exon
TCAGTTCCATCTCATGGACACTGATTAAAAATTCGCTAACGGGAAAACAGAT	777459	777493	777543	777491	-1	SISNIscaffold_11	SISNIDRAFT_453545	775365	778292	None	7945	1192	62365	No_or_no_constitutive_exon
TGCATTTGCGCTAGACGTCTCTTAAGTCTGTAATACTGAGTTGGGAGCAGAT	836397	836474	836524	836472	-1	SISNIscaffold_11	SISNIDRAFT_453575	835881	837465	None	7945	1192	62365	No_or_no_constitutive_exon
AAGGTAAGGCAATAATTCTGCGATTTGAATTGTGCTGATGAAGGGTGAAGAC	848898	849031	848848	848900	1	SISNIscaffold_11	SISNIDRAFT_484835	847948	850065	None	7945	1192	62365	No_or_no_constitutive_exon
TTGGTAGATCTCGTATTGGCGTCCTCTTTGATTTGCTGATGGGGCGAAAGTC	34216	34598	34166	34218	1	SISNIscaffold_12	SISNIDRAFT_474038	32811	35986	None	7945	1192	62365	No_or_no_constitutive_exon
GTGAGTTCGATGCCGTCTGTCAAGAGTGTCTGGTGACAAAGGGAACACAGCT	77795	77916	77966	77914	-1	SISNIscaffold_12	SISNIDRAFT_410610	76196	79660	None	7945	1192	62365	No_or_no_constitutive_exon
GATGGAGGCTGGTGAGTGGCACGACTATGAGGAAGATGATGGGTTAATAGTG	162272	162352	162402	162350	-1	SISNIscaffold_12	SISNIDRAFT_465556	159347	163076	None	7945	1192	62365	No_or_no_constitutive_exon
CGCACCTATAGCATGATTCCGATCTTTGACCATGTCTGTTGTGGGTGCAGAC	191615	191689	191739	191687	-1	SISNIscaffold_12	SISNIDRAFT_465564	190001	192729	None	7945	1192	62365	No_or_no_constitutive_exon
GGGTGAGCAGTCTGAATATATGACCAGCATTTACTGACGGGGCGGAGCAGTA	206147	206261	206311	206259	-1	SISNIscaffold_12	SISNIDRAFT_484945	204973	207772	None	7945	1192	62365	No_or_no_constitutive_exon
GTTTTGAGTGTTTAGAGGGTGAGTGATGTTAATTGGGGTTGTGGGGACAGCT	224664	224838	224614	224666	1	SISNIscaffold_12	SISNIDRAFT_384286	223595	225257	None	7945	1192	62365	No_or_no_constitutive_exon
GCTTGATTTGAGGCGTTGAATGCTGATTTGGACACTGATTTGGTGGGTAGGC	225173	225257	225123	225175	1	SISNIscaffold_12	SISNIDRAFT_384286	223595	225257	None	7945	1192	62365	No_or_no_constitutive_exon
CGAGACGGACCATGATGAGAGTGGGGAAATGGAGGGCGGGAGGTGCGGAGAG	228946	229361	229411	229359	-1	SISNIscaffold_12	SISNIDRAFT_440373	227745	230893	None	7945	1192	62365	No_or_no_constitutive_exon
AGTGCGTTTTCCTTCATTATGTGGTTATAAAAGTGATTGACGGCGGGTAGGT	227745	228897	228947	228895	-1	SISNIscaffold_12	SISNIDRAFT_440373	227745	230893	None	7945	1192	62365	No_or_no_constitutive_exon
TGAAACTTTTCTGTTATAAAATGGATGCGTTCATCTGACTAGTAGGGAAGTT	260610	260728	260560	260612	1	SISNIscaffold_12	SISNIDRAFT_484959	259534	261751	None	7945	1192	62365	No_or_no_constitutive_exon
AATCTTTTCTTGATAAAAATGTGATCAAGGCTGACCATCGCGGGAAATAGGT	279548	279769	279819	279767	-1	SISNIscaffold_12	SISNIDRAFT_453715	275068	280343	None	7945	1192	62365	No_or_no_constitutive_exon
ATGTCACCGCAATGGGTTGACGCGGTTTGCCTGTTCGTACGAGTGGGCAGGA	294401	294565	294351	294403	1	SISNIscaffold_12	SISNIDRAFT_465587	293962	296187	None	7945	1192	62365	No_or_no_constitutive_exon
CGTGTCGAGTACTGTCTCCGAAACCTGCTGCGCGATTCCGTGGGAAGTAGTG	295926	296187	295876	295928	1	SISNIscaffold_12	SISNIDRAFT_465587	293962	296187	None	7945	1192	62365	No_or_no_constitutive_exon
AACGAACGAGTCTCAGGTCAATAACTGTATGCTTCCTTTCGGGATCATAGTT	333643	333779	333593	333645	1	SISNIscaffold_12	SISNIDRAFT_465599	333105	333779	None	7945	1192	62365	No_or_no_constitutive_exon
AAGCAAGCACCCTTTCTTCGCACTGCATGATTGTTCAATTCGGGAGATAGAT	343976	344552	343926	343978	1	SISNIscaffold_12	SISNIDRAFT_549281	341911	347462	None	7945	1192	62365	No_or_no_constitutive_exon
ATACCGACGAGGGCAGATATACACTGAGGGCAGATATACACTGAGGGCAGAT	361658	361718	361608	361660	1	SISNIscaffold_12	SISNIDRAFT_484994	359710	361941	None	7945	1192	62365	No_or_no_constitutive_exon
CATTATTTGGACTCATAACGGATGTATCGATTTATTTGTAACGGGCACAGCG	363444	363633	363394	363446	1	SISNIscaffold_12	SISNIDRAFT_484995	362940	365221	None	7945	1192	62365	No_or_no_constitutive_exon
AGTTTCATGACTCCTTTCCTACACCCCCACATCACTCACGGGGTGCAAAGGT	367236	367280	367186	367238	1	SISNIscaffold_12	SISNIDRAFT_549287	366498	368792	None	7945	1192	62365	No_or_no_constitutive_exon
GTCTGCAGGCTGCCCTCAAGACAGGCCGTACTGAGGGGTCGAATTAATAGCT	376983	377139	377189	377137	-1	SISNIscaffold_12	SISNIDRAFT_410548	376087	377788	None	7945	1192	62365	No_or_no_constitutive_exon
GGTACGATATTGCCGTACTCATCGGGGGAATCAAACTGATCGGGAGGCAGAG	386691	387024	386641	386693	1	SISNIscaffold_12	SISNIDRAFT_410564	385274	387786	None	7945	1192	62365	No_or_no_constitutive_exon
GTAAGTTCAGTCTTCTCGCGTCAGTTATACCGACATTGATGGGTAAGTAGTC	482521	482611	482661	482609	-1	SISNIscaffold_12	SISNIDRAFT_427283	475481	482849	None	7945	1192	62365	No_or_no_constitutive_exon
TTTGCTATTTTACTCCCTATGATCAATGTTGCTAATTGGGAATGTCGAAGAA	550336	550435	550286	550338	1	SISNIscaffold_12	SISNIDRAFT_495182	550038	552227	None	7945	1192	62365	No_or_no_constitutive_exon
CGTATGCAATTTTATATCTCCTATGAAAGCGTGCACTCACGGGATCATAGAA	580197	580293	580147	580199	1	SISNIscaffold_12	SISNIDRAFT_410231	579076	580410	None	7945	1192	62365	No_or_no_constitutive_exon
TCCCTCCATTCATCCTATTGAATCAATCTGATTGGTGCGATGGGGTGTAGAC	610865	611420	610815	610867	1	SISNIscaffold_12	SISNIDRAFT_485083	608703	613667	None	7945	1192	62365	No_or_no_constitutive_exon
TTCTCGTCGTCGTCCCTCTCCTTTTTTTATTAAGTTGGGGATGGATGTAGAC	616200	616332	616150	616202	1	SISNIscaffold_12	SISNIDRAFT_440573	614251	616690	None	7945	1192	62365	No_or_no_constitutive_exon
TCCCTTCCCTCTCCCCCTCCTCCTTGATAAAAATTTAATGGTGGGTGTAGAC	616399	616690	616349	616401	1	SISNIscaffold_12	SISNIDRAFT_440573	614251	616690	None	7945	1192	62365	No_or_no_constitutive_exon
TCTTTCCCCTCGAATGTGGTGAGGAGGCTGATGAGGGGGGTGGGGGGTAGTT	618072	618208	618022	618074	1	SISNIscaffold_12	SISNIDRAFT_495195	617309	623318	None	7945	1192	62365	No_or_no_constitutive_exon
TATTTTACTTGGTTGCGGAGTGAAAGAGGATGATTGATGTGGGGGTGTAGCG	618346	618456	618296	618348	1	SISNIscaffold_12	SISNIDRAFT_495195	617309	623318	None	7945	1192	62365	No_or_no_constitutive_exon
AGCGTTCATTGGTTCCTTTGGGAGATTAAAGTTGACGAAGGGTCGGGAAGTT	619464	619540	619414	619466	1	SISNIscaffold_12	SISNIDRAFT_495195	617309	623318	None	7945	1192	62365	No_or_no_constitutive_exon
TCTTTCTCCATATCCGGATATTGGAAATTGATGAATGGGGTGGTGGATAGGA	619944	620188	619894	619946	1	SISNIscaffold_12	SISNIDRAFT_495195	617309	623318	None	7945	1192	62365	No_or_no_constitutive_exon
GCTTCAGTCTCTTATTCTGGTGATTTGGGCTGATGATTTTTTGGGGAAAGAG	620252	620377	620202	620254	1	SISNIscaffold_12	SISNIDRAFT_495195	617309	623318	None	7945	1192	62365	No_or_no_constitutive_exon
GTCTTTTTTCCTCCTTTGGATGGCAAAGCACTGATGATGGGAAACCGCAGCT	627322	627553	627603	627551	-1	SISNIscaffold_12	SISNIDRAFT_410429	624718	628971	None	7945	1192	62365	No_or_no_constitutive_exon
CGTAAGTTTGGTCAATCCATTTGCTGGTACCGCGACTGACGTGGGAGCAGGA	716772	716852	716902	716850	-1	SISNIscaffold_12	SISNIDRAFT_485119	716171	717075	None	7945	1192	62365	No_or_no_constitutive_exon
GGTACGTTAAGTCTGCTGTTTATCGAGTCAGTACTGACAAGGGAGATTAGAA	775275	775342	775392	775340	-1	SISNIscaffold_12	SISNIDRAFT_453957	774462	777032	None	7945	1192	62365	No_or_no_constitutive_exon
AGTCACTCGACGCACAATATTCATTTTTCCCTTCTCATGCGAGGGAAAAGAC	791026	791136	790976	791028	1	SISNIscaffold_12	SISNIDRAFT_440677	790645	791818	None	7945	1192	62365	No_or_no_constitutive_exon
AGAGGCATGGGTATGATGAATCAAAACGTGGGTGGCGGGATGGGGAATAGGG	814915	815113	815163	815111	-1	SISNIscaffold_12	SISNIDRAFT_62893	814915	815919	None	7945	1192	62365	No_or_no_constitutive_exon
TGGGAGTACCTTTTGCGCAACCATCGAAACTAGGTTCCCTGGGGTCAAAGAT	818725	818811	818861	818809	-1	SISNIscaffold_12	SISNIDRAFT_478483	816653	819024	None	7945	1192	62365	No_or_no_constitutive_exon
GTAAGACTAATATTGCTCCATCTTCATTCTGATATTCAGGGCTAAAACAGGA	818266	818294	818344	818292	-1	SISNIscaffold_12	SISNIDRAFT_478483	816653	819024	None	7945	1192	62365	No_or_no_constitutive_exon
TCGTGCGTGGCTCTGTCTTCTAGATACTCTATCGCTCACATAGGGAGTAGTG	836355	836446	836496	836444	-1	SISNIscaffold_12	SISNIDRAFT_440701	834428	836685	None	7945	1192	62365	No_or_no_constitutive_exon
GGTGAGAGCCCCTCTGTTCATATATGCCAACCAAGTTGACGGGATGGAAGGG	841414	842187	841364	841416	1	SISNIscaffold_12	SISNIDRAFT_410612	840868	845059	None	7945	1192	62365	No_or_no_constitutive_exon
CTGTTTTAATTGGCTCTCATTGCTAATGCTTTGATTTCTTAGTGCGGGAGCT	842235	843674	842185	842237	1	SISNIscaffold_12	SISNIDRAFT_410612	840868	845059	None	7945	1192	62365	No_or_no_constitutive_exon
TAAAGCATGCTCTAGTCCTGTGTCGGATCTGAATTGAACTGGGACGTTAGCA	884420	884487	884370	884422	1	SISNIscaffold_12	SISNIDRAFT_549448	883697	884692	None	7945	1192	62365	No_or_no_constitutive_exon
GTACCTTTTCACTGATGTTCGTGCTAAGCTTATCGTTCTTCGTGGGACAGTT	892429	892507	892557	892505	-1	SISNIscaffold_12	SISNIDRAFT_454017	891060	892903	None	7945	1192	62365	No_or_no_constitutive_exon
CGGTACGCTCCAAAACTGCTTTCTTGACCGTCTCTCATAAGGAGGGTTAGCA	896734	896864	896684	896736	1	SISNIscaffold_12	SISNIDRAFT_549454	896281	897195	None	7945	1192	62365	No_or_no_constitutive_exon
ATGCACGCTTTTTCTATACTCTGATACGTCTTTGATACTCGGGCAACCAGGA	4080	4177	4030	4082	1	SISNIscaffold_13	SISNIDRAFT_390492	3833	4642	None	7945	1192	62365	No_or_no_constitutive_exon
GCAGGAACCGTACGAGCTCAATTGACTGCATGACTGACAGGGGTCAATAGGC	140281	140464	140514	140462	-1	SISNIscaffold_13	SISNIDRAFT_410956	139951	140617	None	7945	1192	62365	No_or_no_constitutive_exon
TGTACGTCGGGTCCGTCTATGCGGCAAGTTTTGACTGACAGAGGGATCAGGC	174410	174862	174912	174860	-1	SISNIscaffold_13	SISNIDRAFT_65416	174410	175487	None	7945	1192	62365	No_or_no_constitutive_exon
ACTGCTGCAGATCCGCTATACAGAAAAAACGTAATTCCATCGGGGACAAGGA	200213	200415	200163	200215	1	SISNIscaffold_13	SISNIDRAFT_465842	199649	200415	None	7945	1192	62365	No_or_no_constitutive_exon
TCGCTTCTTCTATAATTAGCATTGTATATGGGAGATTGATAGGAGGGTAGCA	220863	220923	220813	220865	1	SISNIscaffold_13	SISNIDRAFT_454095	218529	221670	None	7945	1192	62365	No_or_no_constitutive_exon
TCCCTTCAAGTACTCTATGAATCGTAATCGTAATAACATGGGATGGGCAGGC	220982	221087	220932	220984	1	SISNIscaffold_13	SISNIDRAFT_454095	218529	221670	None	7945	1192	62365	No_or_no_constitutive_exon
TCTACTGGTAGGATGCAGGGAGCCGTATTCACCTTTCTGCCGGGTGGCAGAT	251484	251749	251434	251486	1	SISNIscaffold_13	SISNIDRAFT_440813	247867	252126	None	7945	1192	62365	No_or_no_constitutive_exon
TCATTACCATGGTTTTCTTATACGCTGCTTATCGTTATGCGCGGGACCAGAT	254463	254774	254824	254772	-1	SISNIscaffold_13	SISNIDRAFT_474238	254077	255307	None	7945	1192	62365	No_or_no_constitutive_exon
GTCAGTCTCCTTGTTACTATTCCGTGAATGTAACTCACAGAGGGTAACAGTT	332212	332713	332162	332214	1	SISNIscaffold_13	SISNIDRAFT_505965	330167	333738	None	7945	1192	62365	No_or_no_constitutive_exon
GTTCTCTGATAGTTCGACACGCCACTGAAATGTCGAGTAAGGGAGCGCAGGG	342774	342853	342724	342776	1	SISNIscaffold_13	SISNIDRAFT_474241	342198	346570	None	7945	1192	62365	No_or_no_constitutive_exon
CTTCCATGAAAGTGTGGTCTAGTATGTTGTAGTACTGATAGGGACAACAGGC	348020	348152	347970	348022	1	SISNIscaffold_13	SISNIDRAFT_485318	347099	350321	None	7945	1192	62365	No_or_no_constitutive_exon
CTTTCGCGAGCGTAAATAGGGAATGGGCGACTGACTCGGCGAGGGTGTAGGC	363166	363271	363116	363168	1	SISNIscaffold_13	SISNIDRAFT_454123	359317	365352	None	7945	1192	62365	No_or_no_constitutive_exon
CCCCTCTCCCAAAGTTATGAAAGCACGGCCTGAAGGAGGATGGGTTGAAGTT	410181	410287	410337	410285	-1	SISNIscaffold_13	SISNIDRAFT_394668	409727	410686	None	7945	1192	62365	No_or_no_constitutive_exon
TCTATATCCAATTGATCAGGGAGCGTGCTGACGACAATGGGGTGGGATAGTG	409866	410021	410071	410019	-1	SISNIscaffold_13	SISNIDRAFT_394668	409727	410686	None	7945	1192	62365	No_or_no_constitutive_exon
TGCCTTCTACCTTTTTGTGAATGGGTGCTAACGAGGTGTGATGTGGGTAGAT	409727	409805	409855	409803	-1	SISNIscaffold_13	SISNIDRAFT_394668	409727	410686	None	7945	1192	62365	No_or_no_constitutive_exon
CCCTTTCGCTGCTTCCGATGAAAATTTCCAAATATTTACTGGGATGGTAGAC	411360	411490	411540	411488	-1	SISNIscaffold_13	SISNIDRAFT_506057	411020	412813	None	7945	1192	62365	No_or_no_constitutive_exon
TCTAATGATGTTTCGGTTGTCTCACAAGCTTTTCTATTTGTGGGGAACAGTG	423567	423594	423644	423592	-1	SISNIscaffold_13	SISNIDRAFT_485343	422075	423709	None	7945	1192	62365	No_or_no_constitutive_exon
GGATAGTAGAAGATGGAGTGTGGAATGCTGAGATTGGGTTGTGCGGATAGGC	485558	485635	485508	485560	1	SISNIscaffold_13	SISNIDRAFT_454177	485258	487690	None	7945	1192	62365	No_or_no_constitutive_exon
TCCCCATTTTCTCTGTGAAAAATAAGGATTGATGGTGTGTGGGTGGGTAGGC	568904	568923	568854	568906	1	SISNIscaffold_13	SISNIDRAFT_478543	567771	570563	None	7945	1192	62365	No_or_no_constitutive_exon
TCCTCCACCTTCGCGAAGGAGCGAGAAAAGGAAAAAGACACGGGTAATAGGG	570457	570563	570407	570459	1	SISNIscaffold_13	SISNIDRAFT_478543	567771	570563	None	7945	1192	62365	No_or_no_constitutive_exon
CGTCTTACGGTCCTCATATGTTTGCTCAAACTCACTAGATGGGTTGATAGGG	602617	602705	602567	602619	1	SISNIscaffold_13	SISNIDRAFT_549558	601650	603249	None	7945	1192	62365	No_or_no_constitutive_exon
TCCTACCTCCTTCATCCACTGATGAGTGGATCGACGGATGGGATATGTAGTG	662786	662881	662736	662788	1	SISNIscaffold_13	SISNIDRAFT_485421	662650	664267	None	7945	1192	62365	No_or_no_constitutive_exon
TAGTGAGTACCTTCTTGGCCTCTAGATCAGTTTGTTGAGGATGAGGGTAGTC	663347	663432	663297	663349	1	SISNIscaffold_13	SISNIDRAFT_485421	662650	664267	None	7945	1192	62365	No_or_no_constitutive_exon
GTGTGGTGGCTATCGTACTGGTTATGGGCGTGAACTGAAGAAATGGGTAGAC	663486	663581	663436	663488	1	SISNIscaffold_13	SISNIDRAFT_485421	662650	664267	None	7945	1192	62365	No_or_no_constitutive_exon
CCAGTCCAAAACTCAAGTACTGATGAATGATGGATGATTGGTGGGACTAGCC	664114	664267	664064	664116	1	SISNIscaffold_13	SISNIDRAFT_485421	662650	664267	None	7945	1192	62365	No_or_no_constitutive_exon
TGTCCACCTCCCACATTTTTTCTACAATTTTTTAATCGCAGTGGGTATAGAT	665336	665507	665557	665505	-1	SISNIscaffold_13	SISNIDRAFT_410836	664491	665635	None	7945	1192	62365	No_or_no_constitutive_exon
TATGCCCCGCTGTGTTAGGCAACGAGTGACTGAACGATTTGGGCAAGTAGGC	669358	669458	669308	669360	1	SISNIscaffold_13	SISNIDRAFT_495381	668950	671213	None	7945	1192	62365	No_or_no_constitutive_exon
GTGTTCTTCCTGTCCTTGAAGTTGAAGAGTCGGAGCTAATATGGGTGCAGTG	670104	670178	670054	670106	1	SISNIscaffold_13	SISNIDRAFT_495381	668950	671213	None	7945	1192	62365	No_or_no_constitutive_exon
GAGTCGTTATAATGCCGACTGTGTTTGCGTATCGCTGACCGGGCATGTAGCG	684043	684227	683993	684045	1	SISNIscaffold_13	SISNIDRAFT_485429	682459	685142	None	7945	1192	62365	No_or_no_constitutive_exon
CGTTTTTCGACTTTGTCGAGCGGTGGGATTGAAGTTGATCGTGGGTGTAGTC	698692	698753	698642	698694	1	SISNIscaffold_13	SISNIDRAFT_454274	695699	700761	None	7945	1192	62365	No_or_no_constitutive_exon
CAGTAAGTTGCAGCCTTCGCGTTGGGTTCTTGAGTCTGACAAGGGAGCAGGC	703650	704153	704203	704151	-1	SISNIscaffold_13	SISNIDRAFT_485437	703650	704514	None	7945	1192	62365	No_or_no_constitutive_exon
AGTCGTCTCTCTGGCGCGATATCCTCGAATCTATTGACGGGGGAATCTAGAA	784720	785426	784670	784722	1	SISNIscaffold_13	SISNIDRAFT_454308	784170	785426	None	7945	1192	62365	No_or_no_constitutive_exon
GCATGTGGCTTTTATTCGCACGACGGCCTGGCTGACGACGAAGGGAGCAGAT	807122	807244	807072	807124	1	SISNIscaffold_13	SISNIDRAFT_454319	806904	808039	None	7945	1192	62365	No_or_no_constitutive_exon
CGAGAGCTTCGTTCCTGACTCCGTATTTCGCCGTTTTGGGAAATGAATAGAC	831187	831258	831137	831189	1	SISNIscaffold_13	SISNIDRAFT_440988	830338	833823	None	7945	1192	62365	No_or_no_constitutive_exon
TCCCCGCTTCTTTAGGTGGTTGTGAGGGATGGGTGCTGACTGGGGATTAGCG	832375	832439	832325	832377	1	SISNIscaffold_13	SISNIDRAFT_440988	830338	833823	None	7945	1192	62365	No_or_no_constitutive_exon
GCACATTTCGCAAATGGTAGGTGTCCAGGCGTAGCGCTCACGGGACGCAGCA	6539	6641	6489	6541	1	SISNIscaffold_14	SISNIDRAFT_549613	5510	6641	None	7945	1192	62365	No_or_no_constitutive_exon
GTCAGTCCTATATTCTCTCATCGGCTTTAACTAGACTTACGGGAGTTAAGTA	73540	73656	73706	73654	-1	SISNIscaffold_14	SISNIDRAFT_454393	72761	75216	None	7945	1192	62365	No_or_no_constitutive_exon
AAGTACGTCTGTTGCTTCTGGGAGTTTGTCATTCGCTCACAGTCGGGCAGGG	92772	92936	92722	92774	1	SISNIscaffold_14	SISNIDRAFT_74186	91093	92936	None	7945	1192	62365	No_or_no_constitutive_exon
GTAACGTTCAGGCTGGTAAAAATCTGTGCCTGACTGACTGGTAGGGCTAGAG	104387	104890	104337	104389	1	SISNIscaffold_14	SISNIDRAFT_411448	102795	107137	None	7945	1192	62365	No_or_no_constitutive_exon
AAGGTACGAGGCATGCTGTCTGACTCTTCGCTTTCTCAAACGCGGGACAGGC	108790	108877	108740	108792	1	SISNIscaffold_14	SISNIDRAFT_427843	107639	109132	None	7945	1192	62365	No_or_no_constitutive_exon
CGGTATGTGTCTTGCTCGTCTATCTGAAGCGATTCTTACTGGGCGGACAGAA	132006	132174	132224	132172	-1	SISNIscaffold_14	SISNIDRAFT_478603	131455	133776	None	7945	1192	62365	No_or_no_constitutive_exon
TATGTGGTTCTTCCATTATTTGGGACTTCGCTGAACAGAATATGGGATAGAT	159201	159494	159544	159492	-1	SISNIscaffold_14	SISNIDRAFT_485552	157588	160120	None	7945	1192	62365	No_or_no_constitutive_exon
CTTGTTACGTTCATCAACATCTAACGTGGACTCTTCTCAAGGGAACGAAGTG	172152	172241	172291	172239	-1	SISNIscaffold_14	SISNIDRAFT_76254	171607	172651	None	7945	1192	62365	No_or_no_constitutive_exon
TCGGTAATGGAGGCATGTGGGCCAGTAGCTCTTCACTGACACGGGGTTAGCA	182031	182096	181981	182033	1	SISNIscaffold_14	SISNIDRAFT_454441	181297	183192	None	7945	1192	62365	No_or_no_constitutive_exon
AAATATATTCATCAGAGCTCCAAAATCCAGATTCCTAACAAGGGCTGCAGTC	195084	195308	195358	195306	-1	SISNIscaffold_14	SISNIDRAFT_411627	193921	196068	None	7945	1192	62365	No_or_no_constitutive_exon
TATGTAATTGCCACAGAACTAAGTCTCCTGAATAACATGGGAAAACCCAGGA	229796	229810	229746	229798	1	SISNIscaffold_14	SISNIDRAFT_478619	229637	231686	None	7945	1192	62365	No_or_no_constitutive_exon
TCTGTCTTCTGCTCTGTGGACCCTTTTGACCCGCAGGACCTGGGGTATAGAT	243713	243733	243783	243731	-1	SISNIscaffold_14	SISNIDRAFT_549703	242564	243911	None	7945	1192	62365	No_or_no_constitutive_exon
AAAACGCCCTTCCGAGAGATCATCAAAATCAGCTTTGACATGGGAAATAGCG	259049	259158	258999	259051	1	SISNIscaffold_14	SISNIDRAFT_485593	257517	259421	None	7945	1192	62365	No_or_no_constitutive_exon
TACTGGAACAATGTTTCTTGTCCGTCATAATATTTGGCATTGAAGGGTAGAG	282352	282456	282506	282454	-1	SISNIscaffold_14	SISNIDRAFT_441169	280980	282793	None	7945	1192	62365	No_or_no_constitutive_exon
GGTATGTTGACATCTACAATCAGTGCTTGTCAGGATGCTCATGGGAACAGTC	288909	289129	288859	288911	1	SISNIscaffold_14	SISNIDRAFT_441173	285257	290138	None	7945	1192	62365	No_or_no_constitutive_exon
TGCGTATGTCCTATCTTCTGATCGACGGAGTCTTTGCTGAGGGGAATTAGTA	296674	296759	296809	296757	-1	SISNIscaffold_14	SISNIDRAFT_454513	296210	298784	None	7945	1192	62365	No_or_no_constitutive_exon
TGAGTCATTGTCTGCCTCTTCCATATTCACGATACCGATTGCCGGGACAGCG	342628	342685	342578	342630	1	SISNIscaffold_14	SISNIDRAFT_485627	342424	345988	None	7945	1192	62365	No_or_no_constitutive_exon
AGTGGCCAACGCGTTTTTTGATATTGCATTACTAATGTCGTATGGGGCAGTG	432541	432598	432648	432596	-1	SISNIscaffold_14	SISNIDRAFT_454595	431536	434075	None	7945	1192	62365	No_or_no_constitutive_exon
CTGCTGATCCTATTAGTCTGTTCTCAACATCGGTGTCCCGGGAAGTGCAGGG	500478	500636	500686	500634	-1	SISNIscaffold_14	SISNIDRAFT_485695	497790	501035	None	7945	1192	62365	No_or_no_constitutive_exon
CGTACAAAATCGGTGGCTTCTGGCTTATCGAAATTGATCCTGGGTAACAGCT	503538	503643	503488	503540	1	SISNIscaffold_14	SISNIDRAFT_485697	503150	503707	None	7945	1192	62365	No_or_no_constitutive_exon
TGTCTTTTCCTTATGGACCGCCTCGTTTTCTGGCTGGCTTTGGGAATCAGAG	504991	505218	504941	504993	1	SISNIscaffold_14	SISNIDRAFT_454648	503913	506302	None	7945	1192	62365	No_or_no_constitutive_exon
GCGTTTGATTCCAGACTGCTAGGATGAAAGAATCCTAACCTTGGGGATAGAG	631290	631496	631546	631494	-1	SISNIscaffold_14	SISNIDRAFT_441371	629417	632157	None	7945	1192	62365	No_or_no_constitutive_exon
CGATATCTGTTATTCCATTTGGCTTCATTGTCCTGATCTTTGGGTGGCAGTG	635237	635385	635187	635239	1	SISNIscaffold_14	SISNIDRAFT_454711	634909	635641	None	7945	1192	62365	No_or_no_constitutive_exon
ATGTCTGTATTTTTGATTGAAAGCTGCCCCGACTCATTTCGGGTTCGAAGTC	699477	699508	699427	699479	1	SISNIscaffold_14	SISNIDRAFT_454735	698114	700851	None	7945	1192	62365	No_or_no_constitutive_exon
AGTGAAGATTCTTTTACTCGTAAGCGTGGATCTCACAATTGCATGGGAAGAT	706176	706264	706314	706262	-1	SISNIscaffold_14	SISNIDRAFT_549878	702955	709139	None	7945	1192	62365	No_or_no_constitutive_exon
AATGACTGTCAACATCCCAATAAACATTGTTTTCATGATTTGGGGTGTAGAT	710239	710279	710189	710241	1	SISNIscaffold_14	SISNIDRAFT_454744	710009	715128	None	7945	1192	62365	No_or_no_constitutive_exon
GTGTGTATGACACAGCGCAAATAATGGTCTTGATCTTTGAAATTGGGCAGGT	722682	722810	722860	722808	-1	SISNIscaffold_14	SISNIDRAFT_85685	721455	723949	None	7945	1192	62365	No_or_no_constitutive_exon
TCGTAAGCGCTCTCCTGACTCTAGGAACTTGAGGCTAACTGTGGGTATAGTT	771512	771726	771776	771724	-1	SISNIscaffold_14	SISNIDRAFT_454788	771512	774828	None	7945	1192	62365	No_or_no_constitutive_exon
TTGTGAGTACCAGTGATCTGTTGTCTGGATGATTCTCATCATGGGAACAGCA	792488	794828	792438	792490	1	SISNIscaffold_14	SISNIDRAFT_549910	787036	803043	None	7945	1192	62365	No_or_no_constitutive_exon
GGTATGCTGTGTGTTGTTACGGACCGTGTGTGCTTGACCTGGGGATGTAGGC	818516	818713	818763	818711	-1	SISNIscaffold_14	SISNIDRAFT_485826	817849	818963	None	7945	1192	62365	No_or_no_constitutive_exon
ACGTGCTTACTTTCCCAGATTGCACAGTCATTTGACCCCGGGGCATATAGGA	36016	36205	35966	36018	1	SISNIscaffold_15	SISNIDRAFT_454817	33544	37415	None	7945	1192	62365	No_or_no_constitutive_exon
TTCGGTCAGTCAAATTTACTCGGTCTTGAGTAACCTAATTGGGCATGCAGGG	66359	66514	66564	66512	-1	SISNIscaffold_15	SISNIDRAFT_474501	65066	68094	None	7945	1192	62365	No_or_no_constitutive_exon
GATATTTCTTTTTGACGGCCTTTCCGCTGTTTAACTTTGGGGGTATCAAGGT	140609	141159	141209	141157	-1	SISNIscaffold_15	SISNIDRAFT_89601	140609	143017	None	7945	1192	62365	No_or_no_constitutive_exon
GTTCGATTCCCTTAGCTTGCTGGTGAAATAAAATCTCATCAGGGACATAGCT	166492	166644	166442	166494	1	SISNIscaffold_15	SISNIDRAFT_454888	165814	167831	None	7945	1192	62365	No_or_no_constitutive_exon
CGTATGCCGATGATGATGATGAGTGCCTGTACTGAATTTGGGAACGTCAGAC	246110	246456	246506	246454	-1	SISNIscaffold_15	SISNIDRAFT_454925	246110	248398	None	7945	1192	62365	No_or_no_constitutive_exon
ATTATCATAATCGCATTCATTTCCTCAAAGTCTTTGTTTCGGGAGCACAGAC	292268	292334	292384	292332	-1	SISNIscaffold_15	SISNIDRAFT_93681	291287	292981	None	7945	1192	62365	No_or_no_constitutive_exon
AAGATTGGCGTCCACCCGTCCAAGACACCGAGACGATCCCGGGTAAACAGCA	331603	331742	331553	331605	1	SISNIscaffold_15	SISNIDRAFT_474553	331481	332745	None	7945	1192	62365	No_or_no_constitutive_exon
TGTGAGAGCTCTCTTGATATCTCCAGACGATCCACTGAAAGGGGTCGAAGTT	382857	382905	382807	382859	1	SISNIscaffold_15	SISNIDRAFT_455002	382191	385333	None	7945	1192	62365	No_or_no_constitutive_exon
CGTCTCTTGCTCCCCGTTTCTACTCCTTTTGTTGACATTCGGGATTGTAGTG	396030	396384	396434	396382	-1	SISNIscaffold_15	SISNIDRAFT_455007	396030	397881	None	7945	1192	62365	No_or_no_constitutive_exon
AGTCGATAGGGCTTCGGCGCGACATTGTCAAGTTTGACGTCATTGGGAAGGT	410796	410993	410746	410798	1	SISNIscaffold_15	SISNIDRAFT_474557	408170	411436	None	7945	1192	62365	No_or_no_constitutive_exon
ATAGGTACGCACTGGAGTAAACTCATCTCGTAATGCTGACTAGGGTGTAGTT	460445	460558	460395	460447	1	SISNIscaffold_15	SISNIDRAFT_455046	459818	460986	None	7945	1192	62365	No_or_no_constitutive_exon
GCGTACGTTGGAAACAGCTCAAAATTATCGCGAGACTGAGGGAAAATCAGGA	461542	461661	461711	461659	-1	SISNIscaffold_15	SISNIDRAFT_486012	460987	463050	None	7945	1192	62365	No_or_no_constitutive_exon
GAAGTGAGTGCTTCTGTCGTCTTTTGGAAATTTACGTTAACTGGGAACAGGT	469905	470369	470419	470367	-1	SISNIscaffold_15	SISNIDRAFT_455051	469905	471127	None	7945	1192	62365	No_or_no_constitutive_exon
AGGTCAGTTTAATTCTAGTCTTCATCGTGCCATGGCTTAACAGGGAACAGAG	475337	475477	475287	475339	1	SISNIscaffold_15	SISNIDRAFT_100481	474118	477493	None	7945	1192	62365	No_or_no_constitutive_exon
CGAACAGACAAGACATTATGCTCGATTGACTGAACGGTTGGGTGATATAGAC	490173	490228	490123	490175	1	SISNIscaffold_15	SISNIDRAFT_486024	489687	491601	None	7945	1192	62365	No_or_no_constitutive_exon
GTAAGAATATTATAACCCCGGAACTGGGCATGTTTGACCAAGGGTTGCAGGA	515560	515606	515656	515604	-1	SISNIscaffold_15	SISNIDRAFT_486037	514964	516180	None	7945	1192	62365	No_or_no_constitutive_exon
GAGTCTGATTGTGCCAAGGACCTATAGCTCTCGCTGAGGGCGGAGAACAGCT	569162	569221	569112	569164	1	SISNIscaffold_15	SISNIDRAFT_486056	567809	569296	None	7945	1192	62365	No_or_no_constitutive_exon
CCTGTGAGAGTTTATCTCCATATAAGCAAGATGTTCTCAAAGGGGATTAGAA	601723	602073	602123	602071	-1	SISNIscaffold_15	SISNIDRAFT_102342	601121	602381	None	7945	1192	62365	No_or_no_constitutive_exon
CGCTTTCTCTGCCTCCGCCATTCGCATGCCTAATCGCGTGACGGGATCAGAT	629529	629611	629479	629531	1	SISNIscaffold_15	SISNIDRAFT_486081	629467	630271	None	7945	1192	62365	No_or_no_constitutive_exon
TTTTCTAGCCTGATCACATGAATCTATTCTGAGTAAATTTGGGAAGCAAGGC	631248	631405	631198	631250	1	SISNIscaffold_15	SISNIDRAFT_486082	630977	632201	None	7945	1192	62365	No_or_no_constitutive_exon
TGAGTAATACCGTCCTGAGTGTATCTTCGACTTTATATACGGGAATCCAGGC	644550	644564	644500	644552	1	SISNIscaffold_15	SISNIDRAFT_455147	644064	645227	None	7945	1192	62365	No_or_no_constitutive_exon
GTACATATCGATCACTGCTATCTGTAGCCTGCATTTAATCGGGTGCACAGCA	733173	733251	733301	733249	-1	SISNIscaffold_15	SISNIDRAFT_509376	731132	733695	None	7945	1192	62365	No_or_no_constitutive_exon
AGTGAGTCTTAGAAATCCTTTGATCCTTCCTACACACTCAACGGGCACAGAT	732204	732339	732389	732337	-1	SISNIscaffold_15	SISNIDRAFT_509376	731132	733695	None	7945	1192	62365	No_or_no_constitutive_exon
AGTCGGAGATAATGATTATACATAGTAAATCTTAATGAGAGAATAGGGAGCA	731633	731708	731758	731706	-1	SISNIscaffold_15	SISNIDRAFT_509376	731132	733695	None	7945	1192	62365	No_or_no_constitutive_exon
TAAGCAGTCTTCTACTTGCATATATGCACCCAAATCTGACTAGAGGGAAGTT	16930	16962	17012	16960	-1	SISNIscaffold_16	SISNIDRAFT_478866	15715	17855	None	7945	1192	62365	No_or_no_constitutive_exon
GAGTATGTCTTCTCATCATATCCGGTCCCATTGCTGACATATAAGGGTAGAA	54525	54755	54475	54527	1	SISNIscaffold_16	SISNIDRAFT_455211	52503	56066	None	7945	1192	62365	No_or_no_constitutive_exon
CTCGGAATATTCGTGATCGAGACTTGGTATTGACATGTCATGCGAGGGAGAA	157448	157559	157398	157450	1	SISNIscaffold_16	SISNIDRAFT_455258	156604	158683	None	7945	1192	62365	No_or_no_constitutive_exon
TCCCCCCTTTAAATGTGTATATTACGCGGAGAACTGATGGGGGCGAACAGGC	201159	201329	201379	201327	-1	SISNIscaffold_16	SISNIDRAFT_455278	200039	201785	None	7945	1192	62365	No_or_no_constitutive_exon
TCGTCTCCCTCCTTCTTTATTCAAATCGCAAAAAGCTGACGCGGGAGTAGGA	200852	201107	201157	201105	-1	SISNIscaffold_16	SISNIDRAFT_455278	200039	201785	None	7945	1192	62365	No_or_no_constitutive_exon
CGGGTATGTCCCCCGTCCCTTCTGTAGATTGCACGCTGATTGGGATGCAGTG	200694	200805	200855	200803	-1	SISNIscaffold_16	SISNIDRAFT_455278	200039	201785	None	7945	1192	62365	No_or_no_constitutive_exon
GTAAGTCGTATCATAAAGTAATGCACTTATTATTCTCAATCGGGATGTAGAC	277854	278039	278089	278037	-1	SISNIscaffold_16	SISNIDRAFT_455315	277337	278240	None	7945	1192	62365	No_or_no_constitutive_exon
GAAGGTAAGTGTTGCCACCTTTCCCGATGTCCTGCTCAACGTTGGGACAGAC	291308	291485	291535	291483	-1	SISNIscaffold_16	SISNIDRAFT_486231	289966	292062	None	7945	1192	62365	No_or_no_constitutive_exon
GTAAGCCCTGATTATCACACACACTCGTTTACTCGACGGAGGGCATGTAGGC	310031	310397	309981	310033	1	SISNIscaffold_16	SISNIDRAFT_385538	309223	310774	None	7945	1192	62365	No_or_no_constitutive_exon
CGTTTTCCCAGACCTTCACTCCTAATTACTGAACGACATCATGTGGGCAGAC	329890	330057	329840	329892	1	SISNIscaffold_16	SISNIDRAFT_486243	328537	330821	None	7945	1192	62365	No_or_no_constitutive_exon
TTTTGTTCACACCCTGCTATTTGGATCAAAGCATCTAATAGGGACGCTAGGC	472103	472148	472053	472105	1	SISNIscaffold_16	SISNIDRAFT_466663	471978	473477	None	7945	1192	62365	No_or_no_constitutive_exon
CAATTCTGTGTGAGTTGGGACTAATTTGGGTGTTTTCGATGGGGGTGTAGGA	534085	534189	534239	534187	-1	SISNIscaffold_16	SISNIDRAFT_509963	532932	535994	None	7945	1192	62365	No_or_no_constitutive_exon
GCAGCGCCGGTGAAGGCAGAGGAAAAGGCAGAGGAAAAGAGGGAGGGAAGGG	533062	533270	533320	533268	-1	SISNIscaffold_16	SISNIDRAFT_509963	532932	535994	None	7945	1192	62365	No_or_no_constitutive_exon
ACGATTTCGTTTGGGACTGTGTTGTTGTTGGTTTCGGTGGGGGTGTAGAGTT	532932	533048	533098	533046	-1	SISNIscaffold_16	SISNIDRAFT_509963	532932	535994	None	7945	1192	62365	No_or_no_constitutive_exon
AGGTATACACCTCCCGGTGACTTAGTTATGAGAAACTGACGGGTGTATAGAT	547229	547363	547413	547361	-1	SISNIscaffold_16	SISNIDRAFT_455434	546081	554696	None	7945	1192	62365	No_or_no_constitutive_exon
CTTTACGCTCGATGTCGGTGATGATGGGACTTATGCTGATGGGTGGATAGTG	668684	668768	668818	668766	-1	SISNIscaffold_16	SISNIDRAFT_455479	667235	669986	None	7945	1192	62365	No_or_no_constitutive_exon
TTCTTCCTTCCGTCTTCGGTGCGAGTGAACGGTGCTGATGGGGACGATAGAT	672727	672819	672677	672729	1	SISNIscaffold_16	SISNIDRAFT_550364	671496	672933	None	7945	1192	62365	No_or_no_constitutive_exon
GACTAGGTACGGACTCTTCCAACTCTCCTGCTGATATAACGGGTTGACAGGT	682861	682964	682811	682863	1	SISNIscaffold_16	SISNIDRAFT_466715	682134	684522	None	7945	1192	62365	No_or_no_constitutive_exon
ACCGTGAGTTTGAGATGGAATCTTGCATGTCTTACCTGATGAGGGTGTAGAT	708889	709018	708839	708891	1	SISNIscaffold_16	SISNIDRAFT_486365	707369	709018	None	7945	1192	62365	No_or_no_constitutive_exon
CGTGAGTCTATAATGTCTCTTAGTATGATCTTGTCTTACGGGGATCAAAGGC	42738	42793	42688	42740	1	SISNIscaffold_17	SISNIDRAFT_474686	42679	43624	None	7945	1192	62365	No_or_no_constitutive_exon
GCTGTCTTTCTGTCTTATCTCCCGAAATTTGTCGCTGATATGTGGGGTAGTC	45539	45671	45489	45541	1	SISNIscaffold_17	SISNIDRAFT_428850	45432	46306	None	7945	1192	62365	No_or_no_constitutive_exon
TATGTGAAATAGTCTTTCTCAATCCTGCAGGATCTGATAAAAGGGGACAGCA	65550	65610	65500	65552	1	SISNIscaffold_17	SISNIDRAFT_496008	64406	66539	None	7945	1192	62365	No_or_no_constitutive_exon
TGTAAGGTGTTTCTTTGCTTTTCGAGAATTCGCATTGACTTGGGCAATAGAA	67961	68159	67911	67963	1	SISNIscaffold_17	SISNIDRAFT_412759	67694	68778	None	7945	1192	62365	No_or_no_constitutive_exon
CTGCGCGCAGAATTAACCTCAACTTTGTTTTTGCAATTCCAGGGGCCGAGGT	90512	90849	90899	90847	-1	SISNIscaffold_17	SISNIDRAFT_110938	90512	91633	None	7945	1192	62365	No_or_no_constitutive_exon
CATCCTCGACGCTCTATCAGTCGTTCTAGCCTAACGTTATCGAAGGGTAGGC	97952	98048	98098	98046	-1	SISNIscaffold_17	SISNIDRAFT_510255	96391	98162	None	7945	1192	62365	No_or_no_constitutive_exon
CAGTAATTTCATATCTCGAACGTTGTGCTGTTGTTAAATTCAATGGGTAGAG	98302	99596	98252	98304	1	SISNIscaffold_17	SISNIDRAFT_466764	98095	100666	None	7945	1192	62365	No_or_no_constitutive_exon
GCTGCTCTTATATTTTAGTTTTGCCGCATTATCAACTCATGGGGATGGAGGT	109178	109353	109128	109180	1	SISNIscaffold_17	SISNIDRAFT_486409	109008	110082	None	7945	1192	62365	No_or_no_constitutive_exon
GGTAAGGTCTATTTGGCTCTCACTTATCGCATTGATCCATCGGGGCGCAGGA	154070	154337	154387	154335	-1	SISNIscaffold_17	SISNIDRAFT_474716	152801	156001	None	7945	1192	62365	No_or_no_constitutive_exon
ACGGCGTTTCTTTTCATCTTGGATATCCTCGTCATCTTTGATGGGCTAAGGG	217070	217260	217020	217072	1	SISNIscaffold_17	SISNIDRAFT_428962	216504	219697	None	7945	1192	62365	No_or_no_constitutive_exon
TGGTACGTATCATCAGCCTTCGTACGACGCCGCACTGACAGTCTGGGAAGCT	220155	220519	220569	220517	-1	SISNIscaffold_17	SISNIDRAFT_486451	219831	221358	None	7945	1192	62365	No_or_no_constitutive_exon
TAGGCTCCCTCCTTCACTCATAGATCCGCTCATTGAATCGGGAAAAACAGAT	224333	224471	224521	224469	-1	SISNIscaffold_17	SISNIDRAFT_112774	222858	225089	None	7945	1192	62365	No_or_no_constitutive_exon
TACCTCGATTTGTATCTCTTTACTAGACACCGAGCCTGGGCGGGTCAAAGAT	253113	253165	253215	253163	-1	SISNIscaffold_17	SISNIDRAFT_412870	252696	256861	None	7945	1192	62365	No_or_no_constitutive_exon
GTGGCTCACCATCGACTGCCTCGATCTTCTTCTTACCATAGATTGGGAAGGT	299451	299734	299401	299453	1	SISNIscaffold_17	SISNIDRAFT_394151	299052	300266	None	7945	1192	62365	No_or_no_constitutive_exon
GCGTAATTGTAGATCTTGATCTCCTAACGTGTATGACTATGAGGGTGTAGCA	304145	305006	305056	305004	-1	SISNIscaffold_17	SISNIDRAFT_466830	303153	305069	None	7945	1192	62365	No_or_no_constitutive_exon
CGTAGGTTCTTGCTATCCTTTGTCCAGGGCATCATCTCATGGGAAAATAGCG	428816	428936	428986	428934	-1	SISNIscaffold_17	SISNIDRAFT_486530	428427	430218	None	7945	1192	62365	No_or_no_constitutive_exon
GGCAGGTCACTTTCCCCCTTTTCAACCTTCAAACTGAAAGAGGGCCGTAGAT	446179	446399	446449	446397	-1	SISNIscaffold_17	SISNIDRAFT_479007	444257	447467	None	7945	1192	62365	No_or_no_constitutive_exon
TACGCTGCTTGATAAATCTGTCTTGCAATAATGGCTGAGAAGGGCGTCAGAC	485126	485195	485245	485193	-1	SISNIscaffold_17	SISNIDRAFT_412811	483936	486313	None	7945	1192	62365	No_or_no_constitutive_exon
GTTGGTGGCGAAGGCATATACACTTTTTTGCTATCCTAACGGGATCGTAGGC	493144	493183	493233	493181	-1	SISNIscaffold_17	SISNIDRAFT_429191	491355	494794	None	7945	1192	62365	No_or_no_constitutive_exon
TGTGTATGAATTCTTCGTCGGATTTTGTTCTGGGACTCATGGGCGTGTAGAT	565523	565667	565717	565665	-1	SISNIscaffold_17	SISNIDRAFT_442448	564643	566555	None	7945	1192	62365	No_or_no_constitutive_exon
GTATGGACGTTCTATATGAAGAGAATTACGCTGACGAGGGTGGGGTGTAGCG	564940	565105	565155	565103	-1	SISNIscaffold_17	SISNIDRAFT_442448	564643	566555	None	7945	1192	62365	No_or_no_constitutive_exon
AATAGCAGTCACGCTCGGCTCATTCGTCTGCTCAACTTGGGTCTGGAAAGGT	590977	591009	591059	591007	-1	SISNIscaffold_17	SISNIDRAFT_412729	590184	591134	None	7945	1192	62365	No_or_no_constitutive_exon
GGTACGACGGCGATGAAGCTCGATGTTCACAAGACTCACGGGCACGACAGGC	590780	590848	590898	590846	-1	SISNIscaffold_17	SISNIDRAFT_412729	590184	591134	None	7945	1192	62365	No_or_no_constitutive_exon
ATTTTTTTTCCGGTTTTTTGCTCATTGCCCTGGCGCTCATGTTGGGACAGAG	52837	52900	52787	52839	1	SISNIscaffold_18	SISNIDRAFT_486637	52599	53356	None	7945	1192	62365	No_or_no_constitutive_exon
TCATTTCTATTCGCTCTCTCGATATTCACTGACGTTTGGGACAATACAAGCC	70640	70725	70775	70723	-1	SISNIscaffold_18	SISNIDRAFT_550586	69234	71428	None	7945	1192	62365	No_or_no_constitutive_exon
TCTCTCCTCCCCTGCTTGTTTCGCTGAAGCTGAAGAATTTTGGGTGATAGGT	72111	72426	72476	72424	-1	SISNIscaffold_18	SISNIDRAFT_455861	72111	74721	None	7945	1192	62365	No_or_no_constitutive_exon
GTCCGTCTCTCAATAATTCCTTTTCATCCGTATCTGATATTTGGGAATAGTA	75463	75491	75413	75465	1	SISNIscaffold_18	SISNIDRAFT_474841	74709	76088	None	7945	1192	62365	No_or_no_constitutive_exon
TTTTGTTTTCTGTTGACAACTTGAATATTCTAACACACGGGATTACAAAGCC	86194	86212	86144	86196	1	SISNIscaffold_18	SISNIDRAFT_550590	84514	86601	None	7945	1192	62365	No_or_no_constitutive_exon
TGTTAATTCGGTGGCTTCTTTTGCACGAAGTAATACGGAACTGGGGTGAGCT	99355	99381	99305	99357	1	SISNIscaffold_18	SISNIDRAFT_455876	97938	100192	None	7945	1192	62365	No_or_no_constitutive_exon
GATAAGAGTAGCCCGTAGATCGTGGGACCTAAACGACTTGGTGGGGGCAGCG	128608	128638	128688	128636	-1	SISNIscaffold_18	SISNIDRAFT_466991	128303	129633	None	7945	1192	62365	No_or_no_constitutive_exon
AGTTGCACTCTCCATACCCTGTTCGAACAGTATTCTAAGGGCAAATACAGTA	154406	154441	154491	154439	-1	SISNIscaffold_18	SISNIDRAFT_455897	152826	155524	None	7945	1192	62365	No_or_no_constitutive_exon
TCGTAAGGGTCTTCCTATCTAATTGGATATGAAAACTGATTAATGGGTAGAG	214401	214592	214351	214403	1	SISNIscaffold_18	SISNIDRAFT_467013	213550	216052	None	7945	1192	62365	No_or_no_constitutive_exon
GTATTTTGAGGAAGAGGAATGGCGTCTTATTGAGAAGACGGGGATTGTAGAG	218075	218263	218025	218077	1	SISNIscaffold_18	SISNIDRAFT_467014	216374	218523	None	7945	1192	62365	No_or_no_constitutive_exon
AAAATGGAACTGTGATCAGTTATATCAAAGAAATCCCTGGGTCAAACGAGCA	262246	262254	262304	262252	-1	SISNIscaffold_18	SISNIDRAFT_455925	261268	263702	None	7945	1192	62365	No_or_no_constitutive_exon
GCCAGCGGTGGAGAGTCTGCTCAGAGAGAGGAGCTGGAGAGATTGGGGAGTG	282760	282965	283015	282963	-1	SISNIscaffold_18	SISNIDRAFT_413083	282760	283240	None	7945	1192	62365	No_or_no_constitutive_exon
GTATTTTGTTTCGGGATGGAAAAGAAGCTGATGGGGGATGGGGGGAGTAGAG	296124	296207	296074	296126	1	SISNIscaffold_18	SISNIDRAFT_455938	295799	296843	None	7945	1192	62365	No_or_no_constitutive_exon
TCCTCCTTATTTCTTCTTTTTGAGGGTGTGGAACTGATGATGGTGGGCAGTG	296553	296843	296503	296555	1	SISNIscaffold_18	SISNIDRAFT_455938	295799	296843	None	7945	1192	62365	No_or_no_constitutive_exon
GTATGATATGTTGCATCTGAGGGTGGGGTTGTCTGATGTGGGGTGATTAGAG	297723	297806	297856	297804	-1	SISNIscaffold_18	SISNIDRAFT_455940	297118	298062	None	7945	1192	62365	No_or_no_constitutive_exon
CCTTCCCTCGTCTTTAATTGGCTATGGAATTGATGAGGATGGGGGTGTAGTG	297118	297364	297414	297362	-1	SISNIscaffold_18	SISNIDRAFT_455940	297118	298062	None	7945	1192	62365	No_or_no_constitutive_exon
TCAAACACTCAGAGCTTTACACTAACACTGAACGTGGGGGAATGTTGGAGAA	391521	391748	391798	391746	-1	SISNIscaffold_18	SISNIDRAFT_442671	391201	402936	None	7945	1192	62365	No_or_no_constitutive_exon
ACGTAAGGCTTCATCGCTTTCTCCCATTCTTTCGCTCACTTGGGCAACAGAG	440880	440972	440830	440882	1	SISNIscaffold_18	SISNIDRAFT_486766	438078	443479	None	7945	1192	62365	No_or_no_constitutive_exon
ATGGCGGGAAGACCGTTGGCTGTGCTCCAATCAGAGTCGTGCATTGGGAGTA	443442	443694	443744	443692	-1	SISNIscaffold_18	SISNIDRAFT_511975	443442	446173	None	7945	1192	62365	No_or_no_constitutive_exon
ATCCTTGCAAGCCGCTATAGCAGTTGTGTCAGTTCTGATGACGTGGGCAGGC	514967	515035	515085	515033	-1	SISNIscaffold_18	SISNIDRAFT_456006	512605	515869	None	7945	1192	62365	No_or_no_constitutive_exon
ACACCCACTCATTGCCCCACTCATGCTAATTCTTGTCATGGGTTGAATAGAC	522201	522423	522473	522421	-1	SISNIscaffold_18	SISNIDRAFT_456010	520877	522812	None	7945	1192	62365	No_or_no_constitutive_exon
TTGTAAGTACTATGTATGAACAGCTATAGCAGTTCTGATAACGTGGGCAGGC	552005	552073	551955	552007	1	SISNIscaffold_18	SISNIDRAFT_550662	551387	554431	None	7945	1192	62365	No_or_no_constitutive_exon
GATGGACCATGAAATCATGACCAGAACTGACAGATGTTAAACGGGTGCAGGA	557772	557883	557722	557774	1	SISNIscaffold_18	SISNIDRAFT_512162	556766	557883	None	7945	1192	62365	No_or_no_constitutive_exon
ACAGTGCGTGTCCACCTAGTTTGAGCAAGCTCACTCTAATGTTGGGGAAGTT	565198	565323	565148	565200	1	SISNIscaffold_18	SISNIDRAFT_512188	564551	565323	None	7945	1192	62365	No_or_no_constitutive_exon
GAGTTTTCACTATTTCTTGATAGATGATTGGGATGTTGATGGGTGTGTAGTT	5839	6042	6092	6040	-1	SISNIscaffold_19	SISNIDRAFT_550694	4426	12246	None	7945	1192	62365	No_or_no_constitutive_exon
TATGTCGTTCTTTCATGGTTCTAGGGGATTTTATTGATGGGGAATCGAAGAT	5453	5557	5607	5555	-1	SISNIscaffold_19	SISNIDRAFT_550694	4426	12246	None	7945	1192	62365	No_or_no_constitutive_exon
TTTTTTTTGTTTATCTGACTTGTGAGTTTCGATTGATGATGGGAGAGTAGAT	5116	5207	5257	5205	-1	SISNIscaffold_19	SISNIDRAFT_550694	4426	12246	None	7945	1192	62365	No_or_no_constitutive_exon
CCGTATGTCCATCTCGCCATCAATGACGTCATCGTCTAACAAGGGTTTAGAT	51666	51758	51808	51756	-1	SISNIscaffold_19	SISNIDRAFT_429578	50662	53139	None	7945	1192	62365	No_or_no_constitutive_exon
ACCCCTGATCGTCTTTCCCTTTGTGTTACTCTGATCCGTGGGCATGATAGGC	87191	87285	87335	87283	-1	SISNIscaffold_19	SISNIDRAFT_442811	86342	87952	None	7945	1192	62365	No_or_no_constitutive_exon
AGTGAGTTTAATGCAGCTTCTGTGCGGCATGTCTGATGAAGGAGGGACAGTT	162408	162522	162358	162410	1	SISNIscaffold_19	SISNIDRAFT_486895	161024	163726	None	7945	1192	62365	No_or_no_constitutive_exon
TTTATTCTTTGTCTAATTGAGTGGGGACGGAGGTTGATTTGGATGGGTAGGA	183774	183829	183879	183827	-1	SISNIscaffold_19	SISNIDRAFT_413402	183261	183995	None	7945	1192	62365	No_or_no_constitutive_exon
CGAGGCTTGTAAATCTTTCCCCATTTATTACCTTGCGCCGGGATCGGCAGAT	216795	216827	216877	216825	-1	SISNIscaffold_19	SISNIDRAFT_512691	215865	218465	None	7945	1192	62365	No_or_no_constitutive_exon
CTTCGACTTTGTGTTTGAGACATGGGATGAGCTGACGGGGATGTGGGTAGGT	229988	230045	230095	230043	-1	SISNIscaffold_19	SISNIDRAFT_429652	229022	230714	None	7945	1192	62365	No_or_no_constitutive_exon
AGTTTCCTGCTCGTTTGACTGTGTAGAGATGGAGGCTGATGGGGATGTAGCG	229884	229935	229985	229933	-1	SISNIscaffold_19	SISNIDRAFT_429652	229022	230714	None	7945	1192	62365	No_or_no_constitutive_exon
AAATTTACGGAAAGGATGCGAGCTGATGGATGGGTTAATTGGGAATGCAGGT	232054	232121	232171	232119	-1	SISNIscaffold_19	SISNIDRAFT_456171	231699	232434	None	7945	1192	62365	No_or_no_constitutive_exon
GTGTCTCTGTCAACGAAAGTCTTTTGCACGTTTAATGATTGTGGGAGCAGAT	250435	250726	250776	250724	-1	SISNIscaffold_19	SISNIDRAFT_456177	250435	252348	None	7945	1192	62365	No_or_no_constitutive_exon
GATATTTCACCCATAGCTATGACAACAGTCTGATTCCCCTGGGACTGTAGTT	262744	262823	262873	262821	-1	SISNIscaffold_19	SISNIDRAFT_486932	262483	265144	None	7945	1192	62365	No_or_no_constitutive_exon
ACTCTCGCAACGTCGTCTTATTGATATGACTGACTGATGTATGGGTGTAGTT	274433	274500	274550	274498	-1	SISNIscaffold_19	SISNIDRAFT_129671	273769	275468	None	7945	1192	62365	No_or_no_constitutive_exon
AGTGAGCCTCGAATGCAGAGCGCAAAGAGCAAGCACTGATGGGGGAACAGTT	331079	331489	331029	331081	1	SISNIscaffold_19	SISNIDRAFT_467253	329251	332215	None	7945	1192	62365	No_or_no_constitutive_exon
TCCGCTACTAAGGGCTTCTTGTACCCGCTTGCTGACGGGCGGCTGGGAAGAA	385707	385865	385657	385709	1	SISNIscaffold_19	SISNIDRAFT_456237	385387	386057	None	7945	1192	62365	No_or_no_constitutive_exon
CTGCTTTACCTTTCAAATTCACCGAAATATTCATTCCTGAATGGGCGTAGAT	393615	393707	393757	393705	-1	SISNIscaffold_19	SISNIDRAFT_550774	392949	394140	None	7945	1192	62365	No_or_no_constitutive_exon
CCTTTTCTGCATCGAACTATGATAGAATTGACTGACGACTCGATGGGAAGTG	399036	399105	398986	399038	1	SISNIscaffold_19	SISNIDRAFT_130910	398095	399864	None	7945	1192	62365	No_or_no_constitutive_exon
TGAAAAAGAAGGATGGAACCCGGGAATTGAAGATTCCGCGGGAGACGAAGCG	491904	492138	491854	491906	1	SISNIscaffold_19	SISNIDRAFT_442933	490372	492880	None	7945	1192	62365	No_or_no_constitutive_exon
GTACATCATCTTTATATGCCTCTGTACGGCGTACTAAGCGGGGCGATAAGCT	499325	499447	499497	499445	-1	SISNIscaffold_19	SISNIDRAFT_132267	498971	500015	None	7945	1192	62365	No_or_no_constitutive_exon
GTATCCTGGCGTATGCTATTCAGCACTTTGAACGTGTTCCACGGGGATAGGT	501037	501057	500987	501039	1	SISNIscaffold_19	SISNIDRAFT_132192	500198	503735	None	7945	1192	62365	No_or_no_constitutive_exon
TGAGCGTGCCGGATTCCCGAGCCTTCTCCGTTCTAACGCGGGACATGTAGGG	6604	7234	6554	6606	1	SISNIscaffold_20	SISNIDRAFT_413701	4677	7553	None	7945	1192	62365	No_or_no_constitutive_exon
GTGCGTTTTCTGACTAGTCTTAGCCTAAACTGACCCTGCTGGGTATATAGCG	7284	7553	7234	7286	1	SISNIscaffold_20	SISNIDRAFT_413701	4677	7553	None	7945	1192	62365	No_or_no_constitutive_exon
GTGAGTCCTCATATTCTATTTTTTGGAATATGATACTGATGGGAATATAGCT	13558	13662	13712	13660	-1	SISNIscaffold_20	SISNIDRAFT_442955	12397	14262	None	7945	1192	62365	No_or_no_constitutive_exon
TTTGTTCTTGCTTCCTCAACTTTTAGATGATGCACTGACGATATGGGTAGAT	12579	12613	12663	12611	-1	SISNIscaffold_20	SISNIDRAFT_442955	12397	14262	None	7945	1192	62365	No_or_no_constitutive_exon
CTCCCCCCTGTTGATGTCTCATCTGAATATTGACTATTAATGGGGTGTAGGG	15731	15895	15945	15893	-1	SISNIscaffold_20	SISNIDRAFT_413764	15115	16006	None	7945	1192	62365	No_or_no_constitutive_exon
ATTGATGTTAACGATGCTTGATTAGTTGATGATTTGGGTTTGGGGGGTAGTG	21690	21741	21640	21692	1	SISNIscaffold_20	SISNIDRAFT_442962	18970	23590	None	7945	1192	62365	No_or_no_constitutive_exon
TGATATCCATATGTTGTCATGTTTGACAGATTGACTGAGTTTGAGGGTAGAT	22883	22942	22833	22885	1	SISNIscaffold_20	SISNIDRAFT_442962	18970	23590	None	7945	1192	62365	No_or_no_constitutive_exon
TCTTCCTCTATCTCTTTGATGAAGGGATGGATGATTGATATTGATGGGAGTA	102871	102918	102821	102873	1	SISNIscaffold_20	SISNIDRAFT_413741	101951	103665	None	7945	1192	62365	No_or_no_constitutive_exon
TCAGTTTGTGTCGTATCCAGTATCTAGTTGCTCATTACATGGGAACACAGAT	132468	133598	133648	133596	-1	SISNIscaffold_20	SISNIDRAFT_515746	132104	133978	None	7945	1192	62365	No_or_no_constitutive_exon
GTAGGTCTCATTCCAACTGTGCTTCTTAAATTACTCAAAAGAAGGGACAGAT	135076	136081	135026	135078	1	SISNIscaffold_20	SISNIDRAFT_467350	134398	136173	None	7945	1192	62365	No_or_no_constitutive_exon
GTACGTTCACTTTCCCCATCTGTGTTGGCGCACCTGAACAAAGGGAGCAGAT	159428	160767	159378	159430	1	SISNIscaffold_20	SISNIDRAFT_487072	159292	160767	None	7945	1192	62365	No_or_no_constitutive_exon
TCGAATTAGTGCGAAACTCTGCTGGGGGGCAGCACTGACGGGTAGAGCAGGC	180872	180937	180822	180874	1	SISNIscaffold_20	SISNIDRAFT_487079	180746	182548	None	7945	1192	62365	No_or_no_constitutive_exon
ACCAAGGGTCTCATTTCTCTCATCTCTGCTTTCTCAACGAATGGGATAAGTG	196032	196119	195982	196034	1	SISNIscaffold_20	SISNIDRAFT_158844	195744	196976	None	7945	1192	62365	No_or_no_constitutive_exon
CAAGACCCCTCTTTCGTCCTCTTCCTCTTTTGTGAATGGGAATAGGAAAGGC	232018	232787	231968	232020	1	SISNIscaffold_20	SISNIDRAFT_413567	231660	233118	None	7945	1192	62365	No_or_no_constitutive_exon
AGGCCCTCCATCCAATCCAATCTTCGAGAAAAGCTGACGTGAGGGGGTAGTC	235337	235460	235287	235339	1	SISNIscaffold_20	SISNIDRAFT_479157	233493	235959	None	7945	1192	62365	No_or_no_constitutive_exon
ATCTTTCGCGGCCATTGCGTCATCGCTATACTTACTTACTGGGCGTGCAGAT	322282	322702	322232	322284	1	SISNIscaffold_20	SISNIDRAFT_550847	322023	322785	None	7945	1192	62365	No_or_no_constitutive_exon
GGTGAGCATGCGGTGTATCTTGTCGTACATATATTGACACGGGACAACAGTT	337467	337830	337417	337469	1	SISNIscaffold_20	SISNIDRAFT_456410	336917	339525	None	7945	1192	62365	No_or_no_constitutive_exon
TGCGTCTTTTATAATCCCTTTCAGCCTGTGCTGATGAGTGTGGGGGGCAGAC	361721	361919	361969	361917	-1	SISNIscaffold_20	SISNIDRAFT_413577	361368	362292	None	7945	1192	62365	No_or_no_constitutive_exon
AGCCATTATGAACATCCAAGATTTATCCGTTATCTTATCTGGGGAAACAGCC	374786	374928	374736	374788	1	SISNIscaffold_20	SISNIDRAFT_160065	373960	374928	None	7945	1192	62365	No_or_no_constitutive_exon
TACGTCTACTTTTGGTTATGACGAATTTAAAAGGTTGACAGTGGGTGTAGTT	419929	419991	420041	419989	-1	SISNIscaffold_20	SISNIDRAFT_413585	419731	420622	None	7945	1192	62365	No_or_no_constitutive_exon
TTTCTTGGAAATCGGAATATTAATAAGAAATTCCCGATTCTAGGGGAGAGAT	427877	428067	428117	428065	-1	SISNIscaffold_20	SISNIDRAFT_397550	426418	430225	None	7945	1192	62365	No_or_no_constitutive_exon
GAATGGGAACGGGATGGAAGGAGGGAATGAGAGTTGGGGAAATTGGGGAGTG	439735	439827	439685	439737	1	SISNIscaffold_20	SISNIDRAFT_515969	437675	439827	None	7945	1192	62365	No_or_no_constitutive_exon
TATCGGCAAAATAAACAAAAGGTGCCTGGTGCGAAATGAGGGTGGAAAAGAA	444989	445037	444939	444991	1	SISNIscaffold_20	SISNIDRAFT_386629	444046	448814	None	7945	1192	62365	No_or_no_constitutive_exon
CGGAAGCAGGATTGGTGAGCTTATCGTCGTCGAAAAGTTTTCCGGGAAAGCA	451475	451766	451425	451477	1	SISNIscaffold_20	SISNIDRAFT_467448	449389	453188	None	7945	1192	62365	No_or_no_constitutive_exon
GGTCAGCCTTTTTATTAAAATTATATAGTGCGAGACTGATGAGGGTGTAGGC	461017	461200	461250	461198	-1	SISNIscaffold_20	SISNIDRAFT_456453	459714	461745	None	7945	1192	62365	No_or_no_constitutive_exon
CTCTCCCCCTTCCTCTCTCTTCATCAACGTACTAATGGAATGGGGGGTAGCT	459821	460394	460444	460392	-1	SISNIscaffold_20	SISNIDRAFT_456453	459714	461745	None	7945	1192	62365	No_or_no_constitutive_exon
CTCTCTCGCTCTGTTCTGTACGAGTTAATGAGCATCTTTTTGCGGGAAAGGA	469328	469849	469278	469330	1	SISNIscaffold_20	SISNIDRAFT_160360	468912	469849	None	7945	1192	62365	No_or_no_constitutive_exon
AGGTACACTCGCTTTACGATTTCAATCCGATTCGCTGACCCGGGATATAGTA	498151	498190	498240	498188	-1	SISNIscaffold_20	SISNIDRAFT_413587	494777	500461	None	7945	1192	62365	No_or_no_constitutive_exon
CTTCTGATCTTGATGGCTTGGATGACAGCTGATATGGGTATGAAAATTAGAT	45226	45258	45308	45256	-1	SISNIscaffold_21	SISNIDRAFT_550895	44302	45603	None	7945	1192	62365	No_or_no_constitutive_exon
TGACAAGGTCAGAATGATGGCTCATTTGCATGCATGTGGGCGGCGGACAGCA	139055	139166	139216	139164	-1	SISNIscaffold_21	SISNIDRAFT_487249	138336	139414	None	7945	1192	62365	No_or_no_constitutive_exon
AGTCTTTCGTCGTCTTCATCAACAATTTACTAAATATTCATGGGGAATAGGG	157116	157178	157066	157118	1	SISNIscaffold_21	SISNIDRAFT_456508	152143	158059	None	7945	1192	62365	No_or_no_constitutive_exon
GATATCCAACAGGATTCAAGAAGCATCGGGTGAGGCTGAGATGGGTATAGTC	207773	207871	207723	207775	1	SISNIscaffold_21	SISNIDRAFT_487266	207535	209275	None	7945	1192	62365	No_or_no_constitutive_exon
AATCACACGGTTGATAATACTAGTAGGAAAGAACTCATGAACTGGGGCAGAT	275093	275435	275485	275433	-1	SISNIscaffold_21	SISNIDRAFT_487289	275093	276075	None	7945	1192	62365	No_or_no_constitutive_exon
CCATTCTTTCCTGTGCCATGGGTCAAACCCATAGTTGGATAGGGATGTAGCG	299831	300090	299781	299833	1	SISNIscaffold_21	SISNIDRAFT_496484	298990	300712	None	7945	1192	62365	No_or_no_constitutive_exon
GCGTAAGTTCTGTGCTGTCATATCACGATCGTGGGCTGACTATGGGGCAGGG	338116	338121	338066	338118	1	SISNIscaffold_21	SISNIDRAFT_456554	336206	340451	None	7945	1192	62365	No_or_no_constitutive_exon
TTGTGGTTTTACGAGGAATGCCGGGATGCTGATGATGTTGGGATGTACAGGC	407999	408158	408208	408156	-1	SISNIscaffold_21	SISNIDRAFT_413864	405209	408460	None	7945	1192	62365	No_or_no_constitutive_exon
AGCTAGGTCTTGGAGTCGTTGAAGTTCGAGTTCTCATAATGGGGGGAAAGGG	513036	513111	513161	513109	-1	SISNIscaffold_21	SISNIDRAFT_456627	511428	513528	None	7945	1192	62365	No_or_no_constitutive_exon
GTGATCATGGGAAGCCCATGAATTTCTGCATCGACGGGTCGACGTAATAGTG	100743	100767	100817	100765	-1	SISNIscaffold_22	SISNIDRAFT_467660	98763	103546	None	7945	1192	62365	No_or_no_constitutive_exon
TGAGTGACGAGACACGTCATCCAAAGCATACGACTGACTTTGGGTGATAGCC	117173	117313	117363	117311	-1	SISNIscaffold_22	SISNIDRAFT_550969	116631	119083	None	7945	1192	62365	No_or_no_constitutive_exon
GAAGATGGAGAAAATGAGGGAGAGGAGGGAGGGGAAGGGGAAGGGGGGAGAG	180967	181370	181420	181368	-1	SISNIscaffold_22	SISNIDRAFT_443154	180967	183543	None	7945	1192	62365	No_or_no_constitutive_exon
TCATGTGAGTCTTGACCCCTTCGACGGTACTGTTTCTGACTACGGGGTAGGA	292671	292705	292755	292703	-1	SISNIscaffold_22	SISNIDRAFT_487446	292509	293055	None	7945	1192	62365	No_or_no_constitutive_exon
GTCGCAGGTTGCATCATCACATCAGTTAAATTAACTGCAGGGACGGTTAGAT	405843	406018	405793	405845	1	SISNIscaffold_22	SISNIDRAFT_487481	405336	406400	None	7945	1192	62365	No_or_no_constitutive_exon
TGTCTTTGATCACTCATGATGATCATCAACTGAAGCTTCTGGGTATACAGGG	419751	419895	419945	419893	-1	SISNIscaffold_22	SISNIDRAFT_429984	419358	423895	None	7945	1192	62365	No_or_no_constitutive_exon
GTTGACCGAGGCTATGGCTGGGATAGACTTAGTCTGATGGATGGGATCAGTT	426395	426594	426644	426592	-1	SISNIscaffold_22	SISNIDRAFT_516915	426395	426899	None	7945	1192	62365	No_or_no_constitutive_exon
AGTGAGTGGAACATAGTCGAGTCCCAGACAAGGCTGACCGGGCACGATAGCA	16944	17058	16894	16946	1	SISNIscaffold_23	SISNIDRAFT_397998	16581	30298	None	7945	1192	62365	No_or_no_constitutive_exon
CCCCCCCTCCTCCCTTCTCTTAATTATGATAATGGCTAACGGGTGGGTAGGC	49741	50163	49691	49743	1	SISNIscaffold_23	SISNIDRAFT_456770	49386	51331	None	7945	1192	62365	No_or_no_constitutive_exon
CTTTCTTTTTTCCGGTTCTAAGGTTTTGTTGATAGCTAATGTGGGTGTAGGT	50563	50915	50513	50565	1	SISNIscaffold_23	SISNIDRAFT_456770	49386	51331	None	7945	1192	62365	No_or_no_constitutive_exon
CCCCTCCTTCTTCCATCCTTGAATTATTTGATTGTTGATGTGGGATGTAGAG	52963	53204	52913	52965	1	SISNIscaffold_23	SISNIDRAFT_456772	52276	58107	None	7945	1192	62365	No_or_no_constitutive_exon
GTTCTTTCCTGTGTTTTTGGGGAGGCTGGAATGCTGACTTGGCGGGATAGTT	54921	54983	54871	54923	1	SISNIscaffold_23	SISNIDRAFT_456772	52276	58107	None	7945	1192	62365	No_or_no_constitutive_exon
TCCTTCGCTTACCCATTGAAAGGAACTTGAGCTGATTCGTCTGGGGGTAGAA	56671	56826	56621	56673	1	SISNIscaffold_23	SISNIDRAFT_456772	52276	58107	None	7945	1192	62365	No_or_no_constitutive_exon
TTCTGATTGAATTCCTTTTACTCTGCGCTTTATTTGGGATGGATATAAAGGT	135130	135235	135080	135132	1	SISNIscaffold_23	SISNIDRAFT_430055	134881	135759	None	7945	1192	62365	No_or_no_constitutive_exon
CGTCCCCTTTCCTTGAGTGTATCGTGTAGTGAAGGCTGATGTTGGGGTAGGA	140515	140585	140635	140583	-1	SISNIscaffold_23	SISNIDRAFT_517164	140316	141298	None	7945	1192	62365	No_or_no_constitutive_exon
TACGTCTTATCTCTTTAAGTGAGATTTGTCGAGTGCTAATGGGTGGGTAGAT	145352	145433	145302	145354	1	SISNIscaffold_23	SISNIDRAFT_443266	144995	147336	None	7945	1192	62365	No_or_no_constitutive_exon
TATATAGCTTTATGCTTGATTACTGACCGTTGCATATTTGGTGGGTATAGGG	225261	225314	225364	225312	-1	SISNIscaffold_23	SISNIDRAFT_456871	224709	225878	None	7945	1192	62365	No_or_no_constitutive_exon
TTTCACATCCGTGAGCTTTGCTGTGACTTCTGATCGTCTGCGGGAACTAGAT	264524	264815	264865	264813	-1	SISNIscaffold_23	SISNIDRAFT_167312	263897	265648	None	7945	1192	62365	No_or_no_constitutive_exon
TCCCTTCTCTCTATTTTTATGATATTTTGTGAGGCTGATGGAGGGTGTAGGA	323124	323593	323643	323591	-1	SISNIscaffold_23	SISNIDRAFT_496655	321936	326904	None	7945	1192	62365	No_or_no_constitutive_exon
TTCCATTTTTTCGGAATTTGGAATGGGATGGGCTGATGGGGTGTGGGTAGGA	322867	323063	323113	323061	-1	SISNIscaffold_23	SISNIDRAFT_496655	321936	326904	None	7945	1192	62365	No_or_no_constitutive_exon
CAACCCTGATGATCTATTCGTCCTTCTTCTCGGACCATCGGGAGATATAGAA	45132	45494	45082	45134	1	SISNIscaffold_24	SISNIDRAFT_456988	44783	45494	None	7945	1192	62365	No_or_no_constitutive_exon
GGAGTTAGGCGATCAAGGAACCGGCGCATCAGCTGATGAACCAGGGGAAGCG	55564	55793	55514	55566	1	SISNIscaffold_24	SISNIDRAFT_414531	54951	57581	None	7945	1192	62365	No_or_no_constitutive_exon
GCTTTTATATTTTTTTCCCAATTCCCCAGAAACATCGCTGGAGTGGGCAGAG	76794	77038	77088	77036	-1	SISNIscaffold_24	SISNIDRAFT_414520	74538	77737	None	7945	1192	62365	No_or_no_constitutive_exon
TTTATTAGTTACGATCAGGGTCCGAACTGACTGAGATGGGAATGGGCCAGTG	97067	97176	97226	97174	-1	SISNIscaffold_24	SISNIDRAFT_443388	96660	98505	None	7945	1192	62365	No_or_no_constitutive_exon
ACATTTTTCTCTATTTTCTCTTAGGCGTGTGCGCTGATGAGGGCGGTCAGAC	99506	99580	99456	99508	1	SISNIscaffold_24	SISNIDRAFT_517618	98553	99739	None	7945	1192	62365	No_or_no_constitutive_exon
TGCGTCCATTTGCTTTATTGTCTTGTGACGGATTTTGATTGGGGATTTAGCA	124597	124740	124547	124599	1	SISNIscaffold_24	SISNIDRAFT_430200	122719	124925	None	7945	1192	62365	No_or_no_constitutive_exon
TTCCCAGCTTGGCGTTATATGGCTTTATGCTGATATTCTTGGGAATGTAGAT	127405	127552	127355	127407	1	SISNIscaffold_24	SISNIDRAFT_414577	125440	127552	None	7945	1192	62365	No_or_no_constitutive_exon
ATGTATTTCTTTTTGAATATCGCTGAGATGTTGGTGTTGAGGCGGGCTAGAT	137012	137378	136962	137014	1	SISNIscaffold_24	SISNIDRAFT_430202	136776	138352	None	7945	1192	62365	No_or_no_constitutive_exon
TTTCTTTTCAATTTTCAACGATCGTGAGGTTGATTGAACTTGGGTATAAGGC	156099	156182	156232	156180	-1	SISNIscaffold_24	SISNIDRAFT_414539	155394	156986	None	7945	1192	62365	No_or_no_constitutive_exon
GTGAGTGAAGGAGCCTTGGTCGATGACTCGCGAGCTGACGAGGGTGGAAGGG	254859	255899	255949	255897	-1	SISNIscaffold_24	SISNIDRAFT_443482	254111	256323	None	7945	1192	62365	No_or_no_constitutive_exon
TATACTAATTACCCAGGAGCCTTTGCTTACACTCACAATCTGGGGCACAGCT	266326	266436	266276	266328	1	SISNIscaffold_24	SISNIDRAFT_517820	264871	267558	None	7945	1192	62365	No_or_no_constitutive_exon
CTTTGTGGCTTCAGGTCGTTGGTGTCAGCGATGGCGGACCTGGGGGACAGGC	267817	267882	267932	267880	-1	SISNIscaffold_24	SISNIDRAFT_414545	267612	270068	None	7945	1192	62365	No_or_no_constitutive_exon
GTCTCCCTTTTGTATCTTCTTCGTCAAACATCACTAACAGGGAGTTGTAGCC	267612	267763	267813	267761	-1	SISNIscaffold_24	SISNIDRAFT_414545	267612	270068	None	7945	1192	62365	No_or_no_constitutive_exon
AGCCTCGGGACCACCCATTCAGAAATTTTGGAATTCTGACTGCGGGACAGAA	296711	296840	296661	296713	1	SISNIscaffold_24	SISNIDRAFT_443501	294916	297553	None	7945	1192	62365	No_or_no_constitutive_exon
ACTCGCGGTGTATGTGTGGGAAGCCTCACATTTGTCTTACGTGCGGGAAGCA	318836	318913	318963	318911	-1	SISNIscaffold_24	SISNIDRAFT_487797	318836	319733	None	7945	1192	62365	No_or_no_constitutive_exon
GTGATCTCCTTCTTTTGTTCTATTAAATCTTAGATATATGGGCGACAAAGGT	388677	388749	388627	388679	1	SISNIscaffold_24	SISNIDRAFT_414551	387173	389665	None	7945	1192	62365	No_or_no_constitutive_exon
GTCTGCAGAAATTGAGCACCAAGACTAGCGTACGTCTTAGGGATATGAAGTG	409410	409509	409360	409412	1	SISNIscaffold_24	SISNIDRAFT_487829	408577	410132	None	7945	1192	62365	No_or_no_constitutive_exon
TGCGCACGCTATGAATTCCAAGTCTGCCATCATCTGACCTGTGGGAATAGGG	444911	445054	444861	444913	1	SISNIscaffold_24	SISNIDRAFT_487845	444294	446415	None	7945	1192	62365	No_or_no_constitutive_exon
GGGATGATCTGATCGTTGACCTCAATCGTTAACCATTATGGGTGTAATAGCC	467591	467833	467541	467593	1	SISNIscaffold_24	SISNIDRAFT_457161	466836	467833	None	7945	1192	62365	No_or_no_constitutive_exon
ATCCCTCCTTTCTCTCTCTTATTGCATCAAAAAACTAATAGGGTGATGAGAG	472733	473272	473322	473270	-1	SISNIscaffold_24	SISNIDRAFT_414664	472606	473681	None	7945	1192	62365	No_or_no_constitutive_exon
CTCTGGGTGAAACAAGCGGATATGGATGATATTGATTCGTGGGGTTATAGGG	26057	26204	26254	26202	-1	SISNIscaffold_25	SISNIDRAFT_414711	24821	26292	None	7945	1192	62365	No_or_no_constitutive_exon
GCTTCATCTCGTTGTGTTGCGTGATTGAGTGTTGACTTTGTGTGGGATAGGT	55879	56300	56350	56298	-1	SISNIscaffold_25	SISNIDRAFT_487878	55879	57914	None	7945	1192	62365	No_or_no_constitutive_exon
CCATTAATCTTGTCCTCCTCCGACTCCTACTAAATCGGGCGCGAACGTAGGT	68763	68904	68954	68902	-1	SISNIscaffold_25	SISNIDRAFT_414792	68517	70848	None	7945	1192	62365	No_or_no_constitutive_exon
TAAGTCGGCGTCAACTCTTGTGATTATCGTATACTCAGACTGGGAGTTAGGG	186857	186879	186807	186859	1	SISNIscaffold_25	SISNIDRAFT_457228	184151	187301	None	7945	1192	62365	No_or_no_constitutive_exon
GTGAGTGTTCCTGCCATAGCCGCGTTTATTACTTTCATGACGGGGAATAGTG	256623	256749	256799	256747	-1	SISNIscaffold_25	SISNIDRAFT_479328	254193	258324	None	7945	1192	62365	No_or_no_constitutive_exon
CCTCATCCAATATACGGAAAGGAGAATGGAGCTGATGCAATGAAGGGTAGGA	277987	278110	277937	277989	1	SISNIscaffold_25	SISNIDRAFT_430453	277086	279196	None	7945	1192	62365	No_or_no_constitutive_exon
CTCTCGATCCCCCTCCTCATCGTGAACGAGCAACACTAATGGGAAAGTAGAT	296905	297237	297287	297235	-1	SISNIscaffold_25	SISNIDRAFT_487949	291190	298329	None	7945	1192	62365	No_or_no_constitutive_exon
TCACGAGTAAACTCGAGGTACTGGGAACTGATTTTTAACGTTGGGGGTAGAA	357589	357769	357819	357767	-1	SISNIscaffold_25	SISNIDRAFT_487974	357589	358405	None	7945	1192	62365	No_or_no_constitutive_exon
TGATTCGAATTCTGATGTGGATATGGATGCGGATGGCGAAGGGGGAGAAGGA	363023	363794	362973	363025	1	SISNIscaffold_25	SISNIDRAFT_414745	361262	363982	None	7945	1192	62365	No_or_no_constitutive_exon
ATTCTTACGTTTGCCGAGCGAAGCGAGGCCGACCGCAGGTCGGGCGAGAGCT	363836	363982	363786	363838	1	SISNIscaffold_25	SISNIDRAFT_414745	361262	363982	None	7945	1192	62365	No_or_no_constitutive_exon
TCGCAAGTCGAATTAGAGCGTATGTTGACCCTGTATTGGTATTGGGATAGTC	392975	392994	392925	392977	1	SISNIscaffold_25	SISNIDRAFT_479347	379732	393473	None	7945	1192	62365	No_or_no_constitutive_exon
GTAAAAGCATGGATGGAGGGAACTGATAAAGCTCATAAGGGGTGGATTAGGG	397497	398162	398212	398160	-1	SISNIscaffold_25	SISNIDRAFT_518634	395549	400006	None	7945	1192	62365	No_or_no_constitutive_exon
GTTCGTCCGCATTGTGTCAGAAGGGATGAATACTCACCTCGGAGGGTTAGCT	422479	422608	422658	422606	-1	SISNIscaffold_25	SISNIDRAFT_468211	418276	423397	None	7945	1192	62365	No_or_no_constitutive_exon
GGACTCATTATCTGATGCTCTTGTTCAACGGCTGATCGAAATGGGCAAAGGG	481611	481736	481786	481734	-1	SISNIscaffold_25	SISNIDRAFT_468227	480636	482649	None	7945	1192	62365	No_or_no_constitutive_exon
TCTTTCTTTTGAGTTTTGTGAGTTGGATGAGGGAGGCTGATTGGGGATAGAT	26244	26294	26194	26246	1	SISNIscaffold_26	SISNIDRAFT_415041	24771	26294	None	7945	1192	62365	No_or_no_constitutive_exon
TGAGTTCCCGAGATTACTTCTGACATTACGTTTGACATGGGGATGCATAGGT	50814	50928	50978	50926	-1	SISNIscaffold_26	SISNIDRAFT_488019	50419	51311	None	7945	1192	62365	No_or_no_constitutive_exon
TCCAGCGGTGGCATTCATTCACGATTGAACCAATCTCAATGGGACGACAGTC	58233	58356	58183	58235	1	SISNIscaffold_26	SISNIDRAFT_479351	57873	59694	None	7945	1192	62365	No_or_no_constitutive_exon
CGTTCTTTCACTCTATTCTTGATATTAGGATTGTGTTGATGGGGCGACAGTT	81090	81106	81040	81092	1	SISNIscaffold_26	SISNIDRAFT_443718	78799	83848	None	7945	1192	62365	No_or_no_constitutive_exon
TAAGTCTTTTGTGTTGAAGAATGTTGTGGGGTGTTGATGGGTGGTGATAGCG	81157	81201	81107	81159	1	SISNIscaffold_26	SISNIDRAFT_443718	78799	83848	None	7945	1192	62365	No_or_no_constitutive_exon
CGGTCAGTATTCTCCCATTTCTCCAGGACAAGAGATTGATGGGTTGATAGAT	81489	81621	81439	81491	1	SISNIscaffold_26	SISNIDRAFT_443718	78799	83848	None	7945	1192	62365	No_or_no_constitutive_exon
CGTGCTCCTTCATCACGTGGTATCTCTTTCGTTAATATTTGGGGGTGTAGGT	81985	82214	81935	81987	1	SISNIscaffold_26	SISNIDRAFT_443718	78799	83848	None	7945	1192	62365	No_or_no_constitutive_exon
CAGTGAGACCTACTTCACGGAATTAGATCCGCTCTGATAGGGAAAATTAGGT	174782	175261	174732	174784	1	SISNIscaffold_26	SISNIDRAFT_488052	171838	175780	None	7945	1192	62365	No_or_no_constitutive_exon
TGAATATATACTCACCCGAATTTTTGTTTGATTTTATTCGCGTCGGGGAGGC	197697	197972	197647	197699	1	SISNIscaffold_26	SISNIDRAFT_468271	197428	198730	None	7945	1192	62365	No_or_no_constitutive_exon
ATTAATCGACGAAGTGATGGGAGTTAAATGAGAAATTGTTCGGGACACAGTT	337466	337530	337580	337528	-1	SISNIscaffold_26	SISNIDRAFT_468305	335495	338420	None	7945	1192	62365	No_or_no_constitutive_exon
TGAATAGAGCCACTCGACTGCTAGAACTCGAAAGAATGACTGTGGGGTAGAT	337139	337161	337211	337159	-1	SISNIscaffold_26	SISNIDRAFT_468305	335495	338420	None	7945	1192	62365	No_or_no_constitutive_exon
TGTATGTCTACGCAGTGGCTCTACTCGCAGAATGTTGATGTAGGGTCAAGAG	388867	388902	388817	388869	1	SISNIscaffold_26	SISNIDRAFT_176861	387776	390133	None	7945	1192	62365	No_or_no_constitutive_exon
ACCTGGACAAGTCGCCTTGCTCTTCAACCCTCACGTTATCAATGGGCTAGGT	43424	43556	43374	43426	1	SISNIscaffold_27	SISNIDRAFT_468349	42495	44744	None	7945	1192	62365	No_or_no_constitutive_exon
CCTCCTTACTAGGTCGTGTTCTTATCTGATGATGATTGGCGTCGGGATAGAT	129728	129848	129898	129846	-1	SISNIscaffold_27	SISNIDRAFT_443807	128390	130004	None	7945	1192	62365	No_or_no_constitutive_exon
GTTCGTCTTTTCATTCGATTTCCGCGAGATGATATCCTGACGATGGGTAGTT	133311	134014	134064	134012	-1	SISNIscaffold_27	SISNIDRAFT_388703	133145	134400	None	7945	1192	62365	No_or_no_constitutive_exon
GTTTGTCTCCTTCTCCTCCGATTATTCGTGTGGGATGTTGATGAGGGTAGAC	164786	164870	164920	164868	-1	SISNIscaffold_27	SISNIDRAFT_488187	163491	165242	None	7945	1192	62365	No_or_no_constitutive_exon
AGTCATGTCGATTATTCTCTGCGTGTGATTTGAGCTGATGGGACATGTAGCC	167134	167332	167382	167330	-1	SISNIscaffold_27	SISNIDRAFT_457466	165772	168088	None	7945	1192	62365	No_or_no_constitutive_exon
GCTTTCGCGTTGAAGAGCTGATTCGCTGATGAGTGCTGATAAATGGGTAGAT	174099	174234	174284	174232	-1	SISNIscaffold_27	SISNIDRAFT_519211	172349	174530	None	7945	1192	62365	No_or_no_constitutive_exon
TTCCTTTATTTCTTTCCACTCGTGGAGTGGGAGGGGCTGATGGGGTGTAGAG	173946	174033	174083	174031	-1	SISNIscaffold_27	SISNIDRAFT_519211	172349	174530	None	7945	1192	62365	No_or_no_constitutive_exon
TTGATGATTGGATTGGATTGTTCGCGTCGGTTTGGGTGGCGTGGGTGTAGAT	172349	172679	172729	172677	-1	SISNIscaffold_27	SISNIDRAFT_519211	172349	174530	None	7945	1192	62365	No_or_no_constitutive_exon
GGCCCTTTCCTTCCTTTTATTTGATGGTATGTTAATGGGATGGGGTGTAGGT	176403	176488	176353	176405	1	SISNIscaffold_27	SISNIDRAFT_443819	175285	178734	None	7945	1192	62365	No_or_no_constitutive_exon
CCCTCACTTCTACATTATCCGGATATACTGATGGTGATGTTTGGGAATAGAG	227431	227513	227563	227511	-1	SISNIscaffold_27	SISNIDRAFT_457490	225444	228965	None	7945	1192	62365	No_or_no_constitutive_exon
TCAGTCCTCCCATTCCCTTGATTGAATATTGGATATTAATGGGTGTATAGTC	226634	226720	226770	226718	-1	SISNIscaffold_27	SISNIDRAFT_457490	225444	228965	None	7945	1192	62365	No_or_no_constitutive_exon
TTTTTCTTTAATACCCAATATTGTATCATAATGCTAACAAGGGGGTATAGGG	226014	226148	226198	226146	-1	SISNIscaffold_27	SISNIDRAFT_457490	225444	228965	None	7945	1192	62365	No_or_no_constitutive_exon
TTCTCTCGATGTCCGGGCTCAAATATTGGATTAACTAATCGGGCGTATAGAT	225444	225887	225937	225885	-1	SISNIscaffold_27	SISNIDRAFT_457490	225444	228965	None	7945	1192	62365	No_or_no_constitutive_exon
TGGTGGGGATAAAGTATGTGCCTCTCTAGACTCTTTCCCGATGGGCAGAGCT	306925	307074	306875	306927	1	SISNIscaffold_27	SISNIDRAFT_389252	306684	307692	None	7945	1192	62365	No_or_no_constitutive_exon
CGTGTCTTCGTTCTGATACCCGAGGGGTGTTGAGTGCTGATGGGGTGCAGGC	370433	370547	370383	370435	1	SISNIscaffold_27	SISNIDRAFT_457526	367980	375065	None	7945	1192	62365	No_or_no_constitutive_exon
TCGGGTTATATGTTGCTCGACAGAGGCTTGACGGATGGGGTGGGATGTAGGA	453298	453360	453248	453300	1	SISNIscaffold_27	SISNIDRAFT_468460	452429	453567	None	7945	1192	62365	No_or_no_constitutive_exon
TTGCAAAGAATATAGGCGGACGCCGTACTGATAATTATATGGGGATATAGTG	18522	18619	18472	18524	1	SISNIscaffold_28	SISNIDRAFT_415516	18298	19522	None	7945	1192	62365	No_or_no_constitutive_exon
ATCCGTTCGAATGCACGGTTGGGTGGTGTGCTGAGTTTGGGCATGGGTAGAT	36579	36822	36529	36581	1	SISNIscaffold_28	SISNIDRAFT_475296	36356	37438	None	7945	1192	62365	No_or_no_constitutive_exon
CCCCCTCCCCTCCTCCTCATTTTATTGACTAACAATGCGATGGGGTGTAGTT	67426	67540	67376	67428	1	SISNIscaffold_28	SISNIDRAFT_389705	66135	67540	None	7945	1192	62365	No_or_no_constitutive_exon
GACCGCTTGAGCCGCATTTGGCGGCTGTTGCTGCTAGGGAGAAGGCTGAGGC	70152	70163	70102	70154	1	SISNIscaffold_28	SISNIDRAFT_519506	68405	70163	None	7945	1192	62365	No_or_no_constitutive_exon
TCTGATGTTGCACACCGGTACTCTCCTTAAAATTTCTCGTTAGGGTCGAGAA	143679	143711	143761	143709	-1	SISNIscaffold_28	SISNIDRAFT_475303	142763	145967	None	7945	1192	62365	No_or_no_constitutive_exon
TATGTTTATCTCTCTGTCGTCACTGATCATGGACTGATCCGTGTGGGTAGAA	193670	193908	193620	193672	1	SISNIscaffold_28	SISNIDRAFT_443918	191668	194141	None	7945	1192	62365	No_or_no_constitutive_exon
CATCGGTCGCATTGGAGCTGACCGGATGCCCTGAATAGGAGTCATGGGAGTC	238063	238492	238013	238065	1	SISNIscaffold_28	SISNIDRAFT_415479	236399	238634	None	7945	1192	62365	No_or_no_constitutive_exon
AGTTTTTTCTGGTCTGCATTTCCGATCATACTACTGACTCAATTGGGCAGTC	269600	269630	269550	269602	1	SISNIscaffold_28	SISNIDRAFT_475331	269258	274139	None	7945	1192	62365	No_or_no_constitutive_exon
GGTACTGGTGATTCTCAGGAGCTTAATATTGAGCTGACGATGTGGGACAGGC	269988	270105	269938	269990	1	SISNIscaffold_28	SISNIDRAFT_475331	269258	274139	None	7945	1192	62365	No_or_no_constitutive_exon
ACTTCCCCCCTCCTCCAAATCCAATCCGAAAAGTACTGATGATGGGACAGAG	326521	326707	326471	326523	1	SISNIscaffold_28	SISNIDRAFT_457654	325708	328021	None	7945	1192	62365	No_or_no_constitutive_exon
TCGCTCCTCTTCTTTCTTTGCGAGTTGAATGAGATACTGACGAGGGGTAGGT	332602	332734	332552	332604	1	SISNIscaffold_28	SISNIDRAFT_468565	329416	334062	None	7945	1192	62365	No_or_no_constitutive_exon
AGTGTCGTATTTTACGTCCTGCTCCTCAGTATTTAATCTGGGCCATGAAGGG	350992	351093	351143	351091	-1	SISNIscaffold_28	SISNIDRAFT_181507	349802	352067	None	7945	1192	62365	No_or_no_constitutive_exon
AGCGGTGAAAAACAGAGATGCGGTTCATTAAATCCATTCGGGAAACTCAGGT	9242	9273	9323	9271	-1	SISNIscaffold_29	SISNIDRAFT_520083	7944	10493	None	7945	1192	62365	No_or_no_constitutive_exon
CTCGTGAAGTTATCTTGGCTAGCGAGATGTTAACTGGGAGATGGTGGCAGAC	86679	86801	86851	86799	-1	SISNIscaffold_29	SISNIDRAFT_488459	86369	87004	None	7945	1192	62365	No_or_no_constitutive_exon
GTCAGTTCCATCAGATTTCCGCTCATTTTGTACTCACGGGGATGAAACAGAG	91095	91191	91045	91097	1	SISNIscaffold_29	SISNIDRAFT_415682	90431	91372	None	7945	1192	62365	No_or_no_constitutive_exon
TCTCCCTTTTATTTTTATTTGTTGGATGTGGGGCTGATGAGAGGGTGTAGGT	98250	98411	98200	98252	1	SISNIscaffold_29	SISNIDRAFT_457770	96970	98794	None	7945	1192	62365	No_or_no_constitutive_exon
TGAGTCTGCTATCATATGAGTTGCGAAGATGACACTCATTAGGGCTGTAGCT	108389	108502	108339	108391	1	SISNIscaffold_29	SISNIDRAFT_444138	107882	113538	None	7945	1192	62365	No_or_no_constitutive_exon
GGTACGTACCTTATAGCTTCCGTTTTACACGTGCTAACAGGGTAGGTTAGAG	108551	108621	108501	108553	1	SISNIscaffold_29	SISNIDRAFT_444138	107882	113538	None	7945	1192	62365	No_or_no_constitutive_exon
TATGCTCTCGTTTCTTTTTCTTGGATATTGGGGATGTTGATTAGGGACAGAT	147704	147774	147824	147772	-1	SISNIscaffold_29	SISNIDRAFT_488479	147520	148594	None	7945	1192	62365	No_or_no_constitutive_exon
TACGTCTTTTGTTTTGGTTGTGGTGCGTGGAGGAGACTTATGGGATGTAGTT	153361	153478	153311	153363	1	SISNIscaffold_29	SISNIDRAFT_457790	152715	153478	None	7945	1192	62365	No_or_no_constitutive_exon
TGAGATAAGGGGGGGAGCTGATGATTTGTGGTGATTGATTTGGGGTGTAGAA	153360	153813	153863	153811	-1	SISNIscaffold_29	SISNIDRAFT_444160	153360	156822	None	7945	1192	62365	No_or_no_constitutive_exon
TGGTATGTTTTCAGCAAAAGCATACAACTGTGCAGCTGATCTGGGAATAGAT	255885	256052	256102	256050	-1	SISNIscaffold_29	SISNIDRAFT_488519	254463	258182	None	7945	1192	62365	No_or_no_constitutive_exon
GGTGGGTTTGTTGATGCCAAGCATGAATAGGTGCTCACCGGGTGCAATAGTG	313061	313631	313011	313063	1	SISNIscaffold_29	SISNIDRAFT_431068	311614	316173	None	7945	1192	62365	No_or_no_constitutive_exon
GTGAGTCGCTCGCCGTGATCCGACTTAGTCCATTGGCTAATGGGAATTAGCG	320144	320527	320577	320525	-1	SISNIscaffold_29	SISNIDRAFT_475453	320144	321717	None	7945	1192	62365	No_or_no_constitutive_exon
GAGTTCTGCTTCCACTTTTGTGCCTGATTTCCTCATTGGGCAAAATATAGCC	343654	344510	344560	344508	-1	SISNIscaffold_29	SISNIDRAFT_444293	341120	344900	None	7945	1192	62365	No_or_no_constitutive_exon
CGGTTCGTACCTCCTTTTTCGGGATGTTCCCACAAAGTTAGGGTGTGCAGTT	348617	348774	348824	348772	-1	SISNIscaffold_29	SISNIDRAFT_475454	345166	348910	None	7945	1192	62365	No_or_no_constitutive_exon
CACATCGTTCTCCAGACGTTTTATATAATCTAATGCAGCCGGGATCACAGCG	418771	418866	418721	418773	1	SISNIscaffold_29	SISNIDRAFT_488583	418340	420040	None	7945	1192	62365	No_or_no_constitutive_exon
GAGTTGTCCCTGATGATTTGGAGTATGAAGTACTGATGTTGGGGTCACAGAA	423795	423822	423872	423820	-1	SISNIscaffold_29	SISNIDRAFT_457919	423064	423938	None	7945	1192	62365	No_or_no_constitutive_exon
TCATCGACGCCATCGTTGTCGAAGTTAATCGTTGCTAATCGCGTGGGCAGAC	2867	2974	3024	2972	-1	SISNIscaffold_30	SISNIDRAFT_475465	2624	3264	None	7945	1192	62365	No_or_no_constitutive_exon
CTGTGTTGTTACCTTGCGATGTAACTGAATCGGATCATTATGGGATGCAGTG	23501	24333	23451	23503	1	SISNIscaffold_30	SISNIDRAFT_468733	23428	24333	None	7945	1192	62365	No_or_no_constitutive_exon
ATATCATCAAGAAGATGGGGGATGTTCAATTTCGGCTTCAGCAATGGGAGGA	38444	38599	38394	38446	1	SISNIscaffold_30	SISNIDRAFT_457950	34822	38716	None	7945	1192	62365	No_or_no_constitutive_exon
TAAGACCGTTTCGAAGATAATACGCAACGATAATCTGACGGGAGACCTAGCT	48708	48780	48658	48710	1	SISNIscaffold_30	SISNIDRAFT_524381	48444	50156	None	7945	1192	62365	No_or_no_constitutive_exon
CTTTTGTTGTTGGAACACTGACGAGGAGTTGACGAATGTCGGGATACCAGAA	50020	50156	49970	50022	1	SISNIscaffold_30	SISNIDRAFT_524381	48444	50156	None	7945	1192	62365	No_or_no_constitutive_exon
AGTACTCCCAGGCGATCCTCACCCCTGTGCTGACTCGAGCGGGTGTGCAGGT	67954	68656	67904	67956	1	SISNIscaffold_30	SISNIDRAFT_444386	66522	70379	None	7945	1192	62365	No_or_no_constitutive_exon
TTTGCCCTCTATCCATTCCATTTCTTTTCGGATGTTGATGGGAGAATTAGAA	69432	69798	69382	69434	1	SISNIscaffold_30	SISNIDRAFT_444386	66522	70379	None	7945	1192	62365	No_or_no_constitutive_exon
CCTCCTTTTCTTTCTCCCCAAAAACCTAATACTGATGATTGTGGGTGTAGGA	88046	88462	87996	88048	1	SISNIscaffold_30	SISNIDRAFT_457979	87538	88910	None	7945	1192	62365	No_or_no_constitutive_exon
TCCCCCCTCCCTCTTCCGTTCGTATGATAAGAGATTTATGGGGGGTGTAGCA	90915	90973	91023	90971	-1	SISNIscaffold_30	SISNIDRAFT_488621	90220	92001	None	7945	1192	62365	No_or_no_constitutive_exon
TTCCTTTCGTTCGGGTGTGGCATTGGGCTGATAAATGTGGGGTTGGGTAGTG	90789	90857	90907	90855	-1	SISNIscaffold_30	SISNIDRAFT_488621	90220	92001	None	7945	1192	62365	No_or_no_constitutive_exon
TTCTTTTCTGTTTGGATCGAAAGGGGTGCTGATGTGTTTATGGGGTGTAGAC	90220	90388	90438	90386	-1	SISNIscaffold_30	SISNIDRAFT_488621	90220	92001	None	7945	1192	62365	No_or_no_constitutive_exon
GGCAGTGGGCATTTCTCATCACAATGGACGAGATCAGTTGGGATCAGTAGAT	125233	125656	125706	125654	-1	SISNIscaffold_30	SISNIDRAFT_488631	124179	126302	None	7945	1192	62365	No_or_no_constitutive_exon
TAAGTAGATCAATCAGACAAGGAGTTGCTTTCTCTGATTTGGGAAAACAGCT	300990	301096	300940	300992	1	SISNIscaffold_30	SISNIDRAFT_524727	296965	302562	None	7945	1192	62365	No_or_no_constitutive_exon
TCGTGCGTTCAAATTCACCTCCTGGTAATTGTATACTGATGGGCCACAAGTT	304103	304166	304216	304164	-1	SISNIscaffold_30	SISNIDRAFT_458073	303694	304547	None	7945	1192	62365	No_or_no_constitutive_exon
TGAGTCGCCCCTCCTCCTCCAAATCCTAATGGTTAAAATGATGAGGGCAGGA	379134	379638	379688	379636	-1	SISNIscaffold_30	SISNIDRAFT_497229	378606	379869	None	7945	1192	62365	No_or_no_constitutive_exon
GGGTAAGTCTTGGCTGTACTCTACTTGATCGTCTTACGGAGGGAATGCAGTC	9515	9749	9799	9747	-1	SISNIscaffold_31	SISNIDRAFT_431316	8860	11827	None	7945	1192	62365	No_or_no_constitutive_exon
TCTGCTCAAGCTTCCGCATTCAGTTAACATCTAGTGATCCAGGGCGCGAGGA	28509	28724	28459	28511	1	SISNIscaffold_31	SISNIDRAFT_416121	27667	29757	None	7945	1192	62365	No_or_no_constitutive_exon
GCCATTCCTATCCTAGGATCGCGACTACTGGTGCTGACAGCGACGGGCAGAA	28778	29059	28728	28780	1	SISNIscaffold_31	SISNIDRAFT_416121	27667	29757	None	7945	1192	62365	No_or_no_constitutive_exon
GTGAGCCACATCATCGTCAAATTCTGCTGCCGTGTGCTTAGACAGGGTAGAT	172922	172966	172872	172924	1	SISNIscaffold_31	SISNIDRAFT_458249	171861	173873	None	7945	1192	62365	No_or_no_constitutive_exon
TATGTTTTACTGTCCACGATTATTGGATTAATCTAACTTACGGGACATAGCA	231971	232026	232076	232024	-1	SISNIscaffold_31	SISNIDRAFT_458280	231507	232990	None	7945	1192	62365	No_or_no_constitutive_exon
CTGTCAGTTACCCTCAGCACACTTTTACAATTTCTTACATGTTAGGGCAGGA	236501	236994	237044	236992	-1	SISNIscaffold_31	SISNIDRAFT_488820	235761	239808	None	7945	1192	62365	No_or_no_constitutive_exon
TCGTCCTAACAAGCTGTACCATCGAGTCGCCTAATTGACCGGGAGCTTAGGA	251947	252562	251897	251949	1	SISNIscaffold_31	SISNIDRAFT_488825	248542	253539	None	7945	1192	62365	No_or_no_constitutive_exon
TGTGATCATGCTCGCATTTTTGGATCAGGATTGACGTCATAGGGATTCAGGC	258253	258431	258203	258255	1	SISNIscaffold_31	SISNIDRAFT_444667	257057	258749	None	7945	1192	62365	No_or_no_constitutive_exon
GGGTATGTTTCACAAATATTTCTGGATTCCCAAAGCTGATGGGCCTGAAGGC	286713	287377	286663	286715	1	SISNIscaffold_31	SISNIDRAFT_416094	286334	289069	None	7945	1192	62365	No_or_no_constitutive_exon
TCATATGCCTTGAAACACCGAAGCCACCCGATTAAACACATGGGAGCAAGCT	305761	305838	305888	305836	-1	SISNIscaffold_31	SISNIDRAFT_215916	304822	306159	None	7945	1192	62365	No_or_no_constitutive_exon
AATTGATTCGTTTATACCGGGACCTGGTTGTGCTGACGACATGGGAACAGAC	305335	305443	305493	305441	-1	SISNIscaffold_31	SISNIDRAFT_215916	304822	306159	None	7945	1192	62365	No_or_no_constitutive_exon
GGTATGTGGTCTGCACTCGAACTGAAGTCCAATTCTTATTACGGGCGAAGAT	318909	319031	318859	318911	1	SISNIscaffold_31	SISNIDRAFT_416218	316987	319031	None	7945	1192	62365	No_or_no_constitutive_exon
TTTCTCTTTTATTGTTGAGTTATTGGGTGTTAATTGATTGGGGTGAGTAGGA	11323	11434	11484	11432	-1	SISNIscaffold_32	SISNIDRAFT_551918	9551	12018	None	7945	1192	62365	No_or_no_constitutive_exon
CATTCTTTTGCGATTGGAGAGAGGTTGATTTGGGTGGGGTGGGGGTGTAGCT	10500	10582	10632	10580	-1	SISNIscaffold_32	SISNIDRAFT_551918	9551	12018	None	7945	1192	62365	No_or_no_constitutive_exon
TTCCTTCCCTCCTCCGTTCTCCGCCTTGGCTGATGATGACGATGGGAAAGTC	10112	10442	10492	10440	-1	SISNIscaffold_32	SISNIDRAFT_551918	9551	12018	None	7945	1192	62365	No_or_no_constitutive_exon
CCCCTCCCTCCCTCTTCATAATCCATAGTAATACTAATGATGGGATGTAGGG	56702	57326	57376	57324	-1	SISNIscaffold_32	SISNIDRAFT_497362	54593	57570	None	7945	1192	62365	No_or_no_constitutive_exon
ATTCGTTTTTGTGAACTTCGGAGTGGGTGTTGATGCTGATGTGGGTGTAGAT	56185	56261	56311	56259	-1	SISNIscaffold_32	SISNIDRAFT_497362	54593	57570	None	7945	1192	62365	No_or_no_constitutive_exon
CCGCCCCTTCTTCAGTCAGATGAACCGAAACTGATGTTGGGATTGGATAGTG	55369	55571	55621	55569	-1	SISNIscaffold_32	SISNIDRAFT_497362	54593	57570	None	7945	1192	62365	No_or_no_constitutive_exon
GTTTTTTGATTTACGATTTATATTATTTGGAATTGAGGGGGTGGGGGTAGGT	55202	55315	55365	55313	-1	SISNIscaffold_32	SISNIDRAFT_497362	54593	57570	None	7945	1192	62365	No_or_no_constitutive_exon
CCTGCTCAAATCTGCTCGACCGATGAGACTATAAGATGAGGTATGGGTAGGC	98533	98716	98766	98714	-1	SISNIscaffold_32	SISNIDRAFT_469015	96127	99663	None	7945	1192	62365	No_or_no_constitutive_exon
CTCCTTCTCCTCTAGCTGCAGACTTGGACTGACTTATGCGGGGGGTGTAGAC	121436	121851	121901	121849	-1	SISNIscaffold_32	SISNIDRAFT_488932	116652	124133	None	7945	1192	62365	No_or_no_constitutive_exon
ATGTTCTTCTCTATTATAGGAAGCTTAAGGGATGAAGCTGATGGGCGTAGAG	120950	121001	121051	120999	-1	SISNIscaffold_32	SISNIDRAFT_488932	116652	124133	None	7945	1192	62365	No_or_no_constitutive_exon
TCGGTTTACGTACGGCTTCTGAAGGCTGAAGCTGATGGGATGGGATGTAGGA	119909	119971	120021	119969	-1	SISNIscaffold_32	SISNIDRAFT_488932	116652	124133	None	7945	1192	62365	No_or_no_constitutive_exon
CTGACAACGCCAATGTTTCCACTTCGGATACTGATTGTGGGGTATTGAAGCG	202244	202387	202194	202246	1	SISNIscaffold_32	SISNIDRAFT_469042	200245	202387	None	7945	1192	62365	No_or_no_constitutive_exon
AGGCATTGATCGTGCTCGATTGAGCGCGTCGGGGATGGGAGCGGGAGAAGGG	293772	293867	293917	293865	-1	SISNIscaffold_32	SISNIDRAFT_416664	292805	294934	None	7945	1192	62365	No_or_no_constitutive_exon
TAAGTTGGTGGAACGCATTCCGATATCATTGCTGACTTCAGGGCCTGAAGAG	308723	308915	308965	308913	-1	SISNIscaffold_32	SISNIDRAFT_458498	307694	309862	None	7945	1192	62365	No_or_no_constitutive_exon
GTTATCGTGTAGCTCGAAATACAGACATGTGTGCTCACGGGACGCGAAAGGT	402655	402757	402807	402755	-1	SISNIscaffold_32	SISNIDRAFT_458533	401316	403041	None	7945	1192	62365	No_or_no_constitutive_exon
CTAGTCAATGTCGGCCAGTGTGATTATGTTCCAATTTCGGGGATTCAGAGCT	168465	168513	168415	168467	1	SISNIscaffold_33	SISNIDRAFT_458564	168187	169040	None	7945	1192	62365	No_or_no_constitutive_exon
TCCCTCCCCTCCTTCCATCCAACGAATGTGTATTGATAAGGATGGGGTAGAG	212619	212693	212569	212621	1	SISNIscaffold_33	SISNIDRAFT_552007	211543	215255	None	7945	1192	62365	No_or_no_constitutive_exon
CTCTTTTTTATCTTTGTCTGCTGGTTGTTGATTGGGTGTGGGTTGGGTAGGC	251650	251685	251735	251683	-1	SISNIscaffold_33	SISNIDRAFT_489074	245300	253098	None	7945	1192	62365	No_or_no_constitutive_exon
TTTCTTTTCCTTTGAATTTAGGGGAATTGGGGGCTGATGGTGGGGTGTAGGA	250743	250797	250847	250795	-1	SISNIscaffold_33	SISNIDRAFT_489074	245300	253098	None	7945	1192	62365	No_or_no_constitutive_exon
TCCCCCCCACCCCTCCTCTCCCCCTCTTCCTAACGCTAACATCGGGATAGTG	250511	250688	250738	250686	-1	SISNIscaffold_33	SISNIDRAFT_489074	245300	253098	None	7945	1192	62365	No_or_no_constitutive_exon
CCCTCCCCCTCTTTTTATGTTGGTTTGAAGGTTGACTTGGTGGTGGGTAGAT	256848	256889	256798	256850	1	SISNIscaffold_33	SISNIDRAFT_552013	255876	259951	None	7945	1192	62365	No_or_no_constitutive_exon
AACGATTCCAATATTTCTGGTTTGGATGTATTGATCAATGGATTGGGTAGGT	256955	256991	256905	256957	1	SISNIscaffold_33	SISNIDRAFT_552013	255876	259951	None	7945	1192	62365	No_or_no_constitutive_exon
CCTTCCTTCCTCCTTCCGGGTGCTGACTAAGCAATTTCGGGATGGGATAGAA	258533	258593	258483	258535	1	SISNIscaffold_33	SISNIDRAFT_552013	255876	259951	None	7945	1192	62365	No_or_no_constitutive_exon
CTATCCTATCTTGACTCCGGAGTGAGGAGACTGAAACTGAGGGGTTGTAGAA	258966	259026	258916	258968	1	SISNIscaffold_33	SISNIDRAFT_552013	255876	259951	None	7945	1192	62365	No_or_no_constitutive_exon
TTTTTTGAGTGGGGGATTGATGGTGGTGGTGGTGTGGTTGGGGAGTGTAGGT	312302	312376	312426	312374	-1	SISNIscaffold_33	SISNIDRAFT_416755	311984	312836	None	7945	1192	62365	No_or_no_constitutive_exon
TGAGCCTTCTACATTATAATATTTCATGTTGAGTCTGATCGTTGGGACAGTC	326584	326602	326652	326600	-1	SISNIscaffold_33	SISNIDRAFT_489102	325118	327333	None	7945	1192	62365	No_or_no_constitutive_exon
GACACATTGACCGTGGACGAATGATACGAGCCTGGATATGGGTATAGTAGAC	364477	364677	364727	364675	-1	SISNIscaffold_33	SISNIDRAFT_469206	363636	366773	None	7945	1192	62365	No_or_no_constitutive_exon
GAGCGCAGCCTCTTGTAATACCTCTTGTAATATTTGAATCGGGTGAAAAGAT	364138	364167	364217	364165	-1	SISNIscaffold_33	SISNIDRAFT_469206	363636	366773	None	7945	1192	62365	No_or_no_constitutive_exon
CGCTTTAATTCGTCTGATCACAACCTGGGCTTTGTCAACGTGATGGGCAGGA	391255	391523	391205	391257	1	SISNIscaffold_33	SISNIDRAFT_469213	390636	391523	None	7945	1192	62365	No_or_no_constitutive_exon
GAGAACCGTCCGAACCTTTATTATGTCAGAGATTGATGGGGCGACCGAAGCA	4593	4679	4543	4595	1	SISNIscaffold_34	SISNIDRAFT_489126	3569	4794	None	7945	1192	62365	No_or_no_constitutive_exon
AGTATGTGACACAAGTTCATCGACGGTTCAAATTTGACTTCTGGGGATAGGA	84159	84297	84109	84161	1	SISNIscaffold_34	SISNIDRAFT_489148	82816	84371	None	7945	1192	62365	No_or_no_constitutive_exon
TTGATATACACCATGTTGTTGATGCTGTTGATGATGTTGCGGCGGGGGAGGT	116029	116452	116502	116450	-1	SISNIscaffold_34	SISNIDRAFT_225795	116029	117128	None	7945	1192	62365	No_or_no_constitutive_exon
ACTTCATCGATTTCTCCTCCAACGAGCGATATTGATGGTGGCACGGGCAGAT	137387	137520	137570	137518	-1	SISNIscaffold_34	SISNIDRAFT_416868	136765	138665	None	7945	1192	62365	No_or_no_constitutive_exon
CTCTTACGCTGGTCTGCCATCTGAGGATGGCGTGGAGATGGGGGGAGGAGAT	136765	136896	136946	136894	-1	SISNIscaffold_34	SISNIDRAFT_416868	136765	138665	None	7945	1192	62365	No_or_no_constitutive_exon
GTCATGCTGTCATTTTCATATTGATCGCGTAAAACTGACCTGTGGGATAGAA	145519	145717	145469	145521	1	SISNIscaffold_34	SISNIDRAFT_416856	145064	145918	None	7945	1192	62365	No_or_no_constitutive_exon
CCTTTCTTTCCCTTATGTGACGGGTTCGAAGCTGACGGAGATTGGGATAGGT	162565	162653	162703	162651	-1	SISNIscaffold_34	SISNIDRAFT_458689	161575	163565	None	7945	1192	62365	No_or_no_constitutive_exon
AATGAAGATTGATTCGCTCAGACCAAAAATATTGATGGTGGCACGGGCAGAT	164501	164654	164451	164503	1	SISNIscaffold_34	SISNIDRAFT_416831	164163	165286	None	7945	1192	62365	No_or_no_constitutive_exon
CGGAAAGCTGATCCTGGATTCGGCCAAATGCTGAGACGAGGGAAGTTGAGTG	192222	192336	192172	192224	1	SISNIscaffold_34	SISNIDRAFT_458694	191822	192740	None	7945	1192	62365	No_or_no_constitutive_exon
CGTCATCTCCTCCCTCGAGTAGCCACTCTCAATGTTGATTGGGACCACAGAC	199775	200811	200861	200809	-1	SISNIscaffold_34	SISNIDRAFT_526828	199245	204559	None	7945	1192	62365	No_or_no_constitutive_exon
TCTATTTTTTAAACTTTTTGGAAGGATTTCTGATGCTGGGTTGTGGGAAGAG	236000	236053	235950	236002	1	SISNIscaffold_34	SISNIDRAFT_458717	235147	236925	None	7945	1192	62365	No_or_no_constitutive_exon
TTTTTCTTATCTTTGATTTATTGAAGTTCGGAAGCTCACGGGGAGTATAGCA	236641	236724	236591	236643	1	SISNIscaffold_34	SISNIDRAFT_458717	235147	236925	None	7945	1192	62365	No_or_no_constitutive_exon
AGGTTATCATCTCTCCTGCAAGCATTTCATCTGATGTCTGATTGGGGTAGGA	252176	252241	252126	252178	1	SISNIscaffold_34	SISNIDRAFT_489197	251009	252387	None	7945	1192	62365	No_or_no_constitutive_exon
TACGCTTCGGCATTGATGTGATTGTGCCATCACTAATTTCATTGGGACAGCC	252292	252387	252242	252294	1	SISNIscaffold_34	SISNIDRAFT_489197	251009	252387	None	7945	1192	62365	No_or_no_constitutive_exon
GGTGTTTCACAAATATCTGAAATGCATCCTGAAATACGGGACGGATGTAGAT	287374	287570	287324	287376	1	SISNIscaffold_34	SISNIDRAFT_227114	286687	287570	None	7945	1192	62365	No_or_no_constitutive_exon
GAATCTCACCGGCTTTAGGGTGCTATGGAAATACTGGGACCGATGACGAGAG	333193	333288	333143	333195	1	SISNIscaffold_34	SISNIDRAFT_526918	331111	334376	None	7945	1192	62365	No_or_no_constitutive_exon
TATGTCCCTCCGCCTTATGTTTTTTTTTCTCGGATCTGACGATGGGATAGTG	28675	29472	28625	28677	1	SISNIscaffold_35	SISNIDRAFT_469338	27936	29472	None	7945	1192	62365	No_or_no_constitutive_exon
CGAGCGGCAAGGTATCTTTACTCTGATGTTTAGTATTAACCTGGGAACAGTG	41074	41350	41024	41076	1	SISNIscaffold_35	SISNIDRAFT_431860	38141	41957	None	7945	1192	62365	No_or_no_constitutive_exon
TCACCTGCTCTCTATAGAGATCATCCAACAACTGATGGGGCCATAAAAAGGC	62439	62661	62711	62659	-1	SISNIscaffold_35	SISNIDRAFT_469349	59005	64948	None	7945	1192	62365	No_or_no_constitutive_exon
GCAGTATGTCTTCTACGTTCTCATTGTTTTATTCTAACTAATGTGGGTAGGC	81639	81949	81999	81947	-1	SISNIscaffold_35	SISNIDRAFT_458788	80416	82394	None	7945	1192	62365	No_or_no_constitutive_exon
GGTGCGTCATTACTCTAGGTGGCTTTTATCTGCGTTGATGGGAAAACAAGGA	84282	84342	84392	84340	-1	SISNIscaffold_35	SISNIDRAFT_227783	82906	85138	None	7945	1192	62365	No_or_no_constitutive_exon
GCCGTGAGTCCATATCCTATTCTGAAGCCATCTATCCAACACGGGCGCAGGG	139610	140158	139560	139612	1	SISNIscaffold_35	SISNIDRAFT_458809	137679	140158	None	7945	1192	62365	No_or_no_constitutive_exon
CGGATATGTACGTCGCTCTGCGTGCAATCCTTCGCTGACTGTGGGTGTAGAT	170992	171180	170942	170994	1	SISNIscaffold_35	SISNIDRAFT_228909	170736	171853	None	7945	1192	62365	No_or_no_constitutive_exon
GTGATACCCTATGGATTGCTGGATCGGATGGCTTAACGAACGGGCGGTAGAT	215843	215932	215793	215845	1	SISNIscaffold_35	SISNIDRAFT_475738	215577	216397	None	7945	1192	62365	No_or_no_constitutive_exon
TGCTTGACGAGACGGAATGATGTTGACTGATCTGGGATTGGGAATGATAGGT	275757	276874	275707	275759	1	SISNIscaffold_35	SISNIDRAFT_552164	275206	277421	None	7945	1192	62365	No_or_no_constitutive_exon
TGCGTAATACCGGATGCGGCATTTTCGAGCCCTAAAGATCGGGATGATAGGC	279879	279916	279966	279914	-1	SISNIscaffold_35	SISNIDRAFT_458891	278605	280687	None	7945	1192	62365	No_or_no_constitutive_exon
GCCGTACGTCTCTTCTTTCTGGATGTGGGTTGTTGTTAAATGGGAGACAGGA	290623	290699	290573	290625	1	SISNIscaffold_35	SISNIDRAFT_458894	288802	291186	None	7945	1192	62365	No_or_no_constitutive_exon
TCCCCCCCTCCCCCCTTCTTTTGGATGTTGAGACTGAGGGATGGGGGTAGGC	295268	295426	295218	295270	1	SISNIscaffold_35	SISNIDRAFT_552170	294889	296246	None	7945	1192	62365	No_or_no_constitutive_exon
TCCGATTTTTTTATCGTTAGTGCTAATGTTGTGTTGGTGGTGGGGTGTAGAA	295488	295597	295438	295490	1	SISNIscaffold_35	SISNIDRAFT_552170	294889	296246	None	7945	1192	62365	No_or_no_constitutive_exon
TTCCCATAATATCCCCATATAATCCAATAATAATCTGATGGGGTGGACAGGC	295663	295923	295613	295665	1	SISNIscaffold_35	SISNIDRAFT_552170	294889	296246	None	7945	1192	62365	No_or_no_constitutive_exon
ATGTAATTTGTTTCATTGTCAGAAATTTCTCTGTGCGAATTGATGGGCAGGG	303265	303312	303215	303267	1	SISNIscaffold_35	SISNIDRAFT_445159	301233	303840	None	7945	1192	62365	No_or_no_constitutive_exon
CGGATGCGACGGACAAAAATGTGGATGGCCTGACGGATCAACCGGGTGAGGC	335187	335412	335462	335410	-1	SISNIscaffold_35	SISNIDRAFT_417016	334318	336351	None	7945	1192	62365	No_or_no_constitutive_exon
CCCTTCTTTGTCCCTCTATCTTGTGTCCTCGACTGATAAATTGGGGAAAGGA	360385	361047	361097	361045	-1	SISNIscaffold_35	SISNIDRAFT_469445	358696	361441	None	7945	1192	62365	No_or_no_constitutive_exon
AAGTCCCCATGCTCTCTTGTGATCGCCATTCTGAACGTTTTGGGGAATAGTC	56746	57170	57220	57168	-1	SISNIscaffold_37	SISNIDRAFT_234059	56035	59138	None	7945	1192	62365	No_or_no_constitutive_exon
CAGGTTTGAACTTCATTCATCTTCCAATGTCATGCTAATCAACTGGGTAGCC	128490	128760	128440	128492	1	SISNIscaffold_37	SISNIDRAFT_459049	127572	129621	None	7945	1192	62365	No_or_no_constitutive_exon
GGTTCGTCGCCAGTCACTGAGTCTAAACATGTTCTAACGAGGGACCATAGGA	129122	129223	129072	129124	1	SISNIscaffold_37	SISNIDRAFT_459049	127572	129621	None	7945	1192	62365	No_or_no_constitutive_exon
CGGTCTGATTACTGTGATAAAATGCTTCAATATCTGATGGGGGAATATAGGT	176087	176589	176037	176089	1	SISNIscaffold_37	SISNIDRAFT_497653	175458	176589	None	7945	1192	62365	No_or_no_constitutive_exon
AGCCCTCTCTCCGTCTCTTTTCAGTGCAAGGAAGGCTGATGGGGGTGTAGTC	183096	183174	183046	183098	1	SISNIscaffold_37	SISNIDRAFT_417252	178996	183298	None	7945	1192	62365	No_or_no_constitutive_exon
TTTTGGATTGGTGATTGTGAGTTTGGGCCTGAGCTGATTGGGATGGGCAGTT	186390	186416	186340	186392	1	SISNIscaffold_37	SISNIDRAFT_459075	185677	189111	None	7945	1192	62365	No_or_no_constitutive_exon
TCTATCATAAAATCATAAAATCTATGTGCAGCTGACGCTGGTGGGTGTAGGG	188196	188325	188146	188198	1	SISNIscaffold_37	SISNIDRAFT_459075	185677	189111	None	7945	1192	62365	No_or_no_constitutive_exon
AATCTACAGAATCACCGGTTCTTGAGAGGCCCTCTGACTTGGGTGTATAGCT	204906	204941	204991	204939	-1	SISNIscaffold_37	SISNIDRAFT_459083	204077	205796	None	7945	1192	62365	No_or_no_constitutive_exon
CCAATTCGTGGGAGGAAGAACCTCAATCTGATCTTGATTCCGGGGTATAGTG	208602	209178	209228	209176	-1	SISNIscaffold_37	SISNIDRAFT_527943	208602	210971	None	7945	1192	62365	No_or_no_constitutive_exon
AATCTTCTGTACTTGCATTCTCAAATGTCACTAATTAGATTGTGGGACAGGC	230735	230758	230685	230737	1	SISNIscaffold_37	SISNIDRAFT_489553	229619	231275	None	7945	1192	62365	No_or_no_constitutive_exon
TAGCTCTCGATAACACTCTCTTGTGATGTTTGTGTTGAACCTGGGGATAGCC	288276	288445	288226	288278	1	SISNIscaffold_37	SISNIDRAFT_236309	286481	290609	None	7945	1192	62365	No_or_no_constitutive_exon
TGTTGTTATGTTCTCCGTTCTCGCTACAACGATCGCTAATGATTGGGTAGAT	35679	35812	35862	35810	-1	SISNIscaffold_36	SISNIDRAFT_469467	35561	37078	None	7945	1192	62365	No_or_no_constitutive_exon
TAAGTGCCACTCCAGGTTCCCCAACCTCATATTGTCCTTATGAGGGCCAGGC	54161	54218	54268	54216	-1	SISNIscaffold_36	SISNIDRAFT_489403	49974	55259	None	7945	1192	62365	No_or_no_constitutive_exon
TTCCCTCCCCTGGCTTCATCTAATTCAGTCTTCATTAACGAACCGGGCAGGT	107198	107614	107148	107200	1	SISNIscaffold_36	SISNIDRAFT_458931	103784	107614	None	7945	1192	62365	No_or_no_constitutive_exon
AAGCCATCAATTGCATGTCTTCCCGCAGGATGACATATACGGGATATTAGGC	116104	116157	116054	116106	1	SISNIscaffold_36	SISNIDRAFT_458932	108465	117732	None	7945	1192	62365	No_or_no_constitutive_exon
GTATACTCCCAGTCCAGTTCTTGTCATGTCGGAATCTGATGGGGGTATAGGT	126287	126334	126384	126332	-1	SISNIscaffold_36	SISNIDRAFT_391688	126020	126988	None	7945	1192	62365	No_or_no_constitutive_exon
TTTTGGTGTCGAGGATGGGATGTGTGCTAAGGATGTTGGTGGGGTGAAAGGA	157529	157576	157626	157574	-1	SISNIscaffold_36	SISNIDRAFT_458939	157452	159037	None	7945	1192	62365	No_or_no_constitutive_exon
GGCCGATTTTATTTTGATATCCCCCGATTTTCAGCTTTGTCCTGGGAAAGAT	212428	212555	212605	212553	-1	SISNIscaffold_36	SISNIDRAFT_489441	212290	216215	None	7945	1192	62365	No_or_no_constitutive_exon
TCGCAATATCTTCAGCACCAAGCCGTGTCCTGACCGGTCTGGGAATTCAGTC	227124	227394	227444	227392	-1	SISNIscaffold_36	SISNIDRAFT_432011	227124	230057	None	7945	1192	62365	No_or_no_constitutive_exon
AGGTCCCTCGATCTCTTTTCTTTCTCCCGCGACTTGACTTGGGATTCGAGAC	248103	248150	248200	248148	-1	SISNIscaffold_36	SISNIDRAFT_469517	247746	248794	None	7945	1192	62365	No_or_no_constitutive_exon
TATTATCTTTTTGGTTATTTGGTTGATGACGAGAGCTGATTGGGGTGTAGAG	251680	251803	251853	251801	-1	SISNIscaffold_36	SISNIDRAFT_432013	249025	252381	None	7945	1192	62365	No_or_no_constitutive_exon
CTCCTCTCGCCTCGCCCTGGCGATATATATTGATTCGAATGGTGGGATAGAC	250263	250410	250460	250408	-1	SISNIscaffold_36	SISNIDRAFT_432013	249025	252381	None	7945	1192	62365	No_or_no_constitutive_exon
GTAAGCCGAGTTCGCTAAATTGGCGTCCTGGACTGATAATATCGGGACAGGG	266556	266592	266642	266590	-1	SISNIscaffold_36	SISNIDRAFT_445211	266057	268640	None	7945	1192	62365	No_or_no_constitutive_exon
ATCTTTCTGCTTATATGTCTACTTGCTTCTTATACTGAGGGACACAATAGCT	286136	286265	286315	286263	-1	SISNIscaffold_36	SISNIDRAFT_489462	285830	287104	None	7945	1192	62365	No_or_no_constitutive_exon
CACCCATATATCCTCAATTAGTATTAATAATTGATAATGGGGTAATGTAGGA	340445	341071	341121	341069	-1	SISNIscaffold_36	SISNIDRAFT_445250	339473	341194	None	7945	1192	62365	No_or_no_constitutive_exon
GTTGGATTGGAGTTTTGGATTGGGTGGGTGATTGATTGATTGGTGGGTAGGG	341706	341762	341656	341708	1	SISNIscaffold_36	SISNIDRAFT_417146	341262	342216	None	7945	1192	62365	No_or_no_constitutive_exon
AGCAGCTTACCGACTGAGGAACAATGAGAGACTCACCGATGGGAGCACAGAT	71445	71610	71660	71608	-1	SISNIscaffold_38	SISNIDRAFT_489610	69445	72387	None	7945	1192	62365	No_or_no_constitutive_exon
TTCTCTCCTTTCCTTTCCTACTTTGACGCTCTTTATTGATGATGGGATAGTA	138208	138333	138383	138331	-1	SISNIscaffold_38	SISNIDRAFT_489624	138087	139663	None	7945	1192	62365	No_or_no_constitutive_exon
CTTGCTTTCGATGTCGGATGCAAAAGGCTGATGATGTGGGGTGGATGTAGGG	173666	173788	173838	173786	-1	SISNIscaffold_38	SISNIDRAFT_459185	171887	174062	None	7945	1192	62365	No_or_no_constitutive_exon
CCCCTCCCCCCAATTCATTTCAACATTAATATTAATATTATGGGAATTAGGC	175069	175441	175491	175439	-1	SISNIscaffold_38	SISNIDRAFT_459188	174788	176277	None	7945	1192	62365	No_or_no_constitutive_exon
GGTACGCCTATTCTTCCGTTGTTACTTATGGTGGGCTGATGGGTGGGTAGTT	174788	175020	175070	175018	-1	SISNIscaffold_38	SISNIDRAFT_459188	174788	176277	None	7945	1192	62365	No_or_no_constitutive_exon
GTCTTCCGATCCTCAGAGGATTCCTCATGACTGACTGATGGGATCGGTAGTT	176517	176926	176976	176924	-1	SISNIscaffold_38	SISNIDRAFT_469686	176517	178181	None	7945	1192	62365	No_or_no_constitutive_exon
GTGTTGGCTTCTTCCATTGGTTGAATTCAGTTTACAGAATTGTGGGCAAGGT	297132	297176	297082	297134	1	SISNIscaffold_38	SISNIDRAFT_489678	296399	298790	None	7945	1192	62365	No_or_no_constitutive_exon
GTAAGTCACCCCTTTTTTCTATATCGGATATGTGCTGAGTGATTGGGAAGTT	297546	297664	297496	297548	1	SISNIscaffold_38	SISNIDRAFT_489678	296399	298790	None	7945	1192	62365	No_or_no_constitutive_exon
ACGCCACTGAACGAGATAGAGATATCCGATAGGCTTATAGGGATGATCAGCG	318097	318286	318047	318099	1	SISNIscaffold_38	SISNIDRAFT_489683	316002	318978	None	7945	1192	62365	No_or_no_constitutive_exon
GTTTGCCTTGGCATAATTTGAGGATCGAGGCTTATTAAGGGTGAGGACAGAT	52240	52385	52435	52383	-1	SISNIscaffold_39	SISNIDRAFT_552348	50786	52883	None	7945	1192	62365	No_or_no_constitutive_exon
GTGAGTCTTAATCTGCTTCTCTGTGCGGTAGTCTGACTCTCCCGGGGAAGGT	89026	89109	88976	89028	1	SISNIscaffold_39	SISNIDRAFT_445475	88121	90239	None	7945	1192	62365	No_or_no_constitutive_exon
AGTTGTGCCATTATTGTCGATAAAGGAGGGGATGTGCTGATGGGGTGAAGGT	100710	100896	100946	100894	-1	SISNIscaffold_39	SISNIDRAFT_459299	99057	101369	None	7945	1192	62365	No_or_no_constitutive_exon
CAAGTCACACAGAGTTATCGTGCCATACGTCTAACCTGACGGGAATCTAGTC	100024	100044	100094	100042	-1	SISNIscaffold_39	SISNIDRAFT_459299	99057	101369	None	7945	1192	62365	No_or_no_constitutive_exon
TCGAATTCTTTGAATTTTTGTACCAAAAATGGAAACTGATGTGTGGGTAGTT	104195	104294	104344	104292	-1	SISNIscaffold_39	SISNIDRAFT_528587	101688	106000	None	7945	1192	62365	No_or_no_constitutive_exon
TATTTCACGTTATTAAGGAAGAGAAGAATTGATGAGAGGGTGGTGGGTAGAT	103237	103346	103396	103344	-1	SISNIscaffold_39	SISNIDRAFT_528587	101688	106000	None	7945	1192	62365	No_or_no_constitutive_exon
CGGTTCGTCCCTATTCCAGTGAGAGAAGGGGTAAAGCTGATGGGGTGTAGCG	106454	106573	106404	106456	1	SISNIscaffold_39	SISNIDRAFT_459300	106354	107961	None	7945	1192	62365	No_or_no_constitutive_exon
GTCTCCCTCTCTCACACATACTAAGATTGGAGGGGACTGATGGGGAATAGTG	106709	106832	106659	106711	1	SISNIscaffold_39	SISNIDRAFT_459300	106354	107961	None	7945	1192	62365	No_or_no_constitutive_exon
TTCGTCTTTTTGGGATATCGGGGTGTTGATGGTGGTGTTGGGGGGTGTAGCT	107861	107961	107811	107863	1	SISNIscaffold_39	SISNIDRAFT_459300	106354	107961	None	7945	1192	62365	No_or_no_constitutive_exon
TGCGTCCTCTCCTCTTTTGGTGTAATTATCGGGGAATTGAAGGGAGGTAGGG	109201	109255	109305	109253	-1	SISNIscaffold_39	SISNIDRAFT_459301	108149	110703	None	7945	1192	62365	No_or_no_constitutive_exon
CTTCCTTCTTTGATATAGGGTTAGGCTGATGTGATGTGGTGGGTGGGTAGGA	109054	109134	109184	109132	-1	SISNIscaffold_39	SISNIDRAFT_459301	108149	110703	None	7945	1192	62365	No_or_no_constitutive_exon
CGTACGTGTTTTCGTCAAGCTTCACCAGTCGTTTCTCACTGGAGGGATAGAT	132944	133097	132894	132946	1	SISNIscaffold_39	SISNIDRAFT_489725	132430	135729	None	7945	1192	62365	No_or_no_constitutive_exon
TTGGTTCATATAAGTGGTCTGTGTCGGTGGATATTAATCCGGGCATCAAGGC	169423	169569	169619	169567	-1	SISNIscaffold_39	SISNIDRAFT_489734	168784	169916	None	7945	1192	62365	No_or_no_constitutive_exon
CAAAATTTCAAGTACTGCTTTATTCGTGAGTACCAGTTGTGCTGGGACAGCT	188220	189046	189096	189044	-1	SISNIscaffold_39	SISNIDRAFT_469786	187930	192235	None	7945	1192	62365	No_or_no_constitutive_exon
TGGTGAGTCCTCTCAGGCCTGAATAGAAAGAGGATATTGATGGGGTATAGGT	250899	251046	251096	251044	-1	SISNIscaffold_39	SISNIDRAFT_417545	248503	251736	None	7945	1192	62365	No_or_no_constitutive_exon
GGGAGCTGACGGGTTGATGGTGGGTGGTTGGTGGTGTGGTGGGTGTGTAGGG	248862	248964	249014	248962	-1	SISNIscaffold_39	SISNIDRAFT_417545	248503	251736	None	7945	1192	62365	No_or_no_constitutive_exon
TGTCGTCTTTAGCCAGGTGGTTTTGTGCAGTGCTGATGTGCGGTGGGAAGGA	253014	253079	252964	253016	1	SISNIscaffold_39	SISNIDRAFT_489754	252270	255771	None	7945	1192	62365	No_or_no_constitutive_exon
AAGTGAGTTTGCTAGTGCATGAGCATACGAATCGGCTAACAAGGGTTTAGGG	286837	287159	287209	287157	-1	SISNIscaffold_39	SISNIDRAFT_417595	285025	288351	None	7945	1192	62365	No_or_no_constitutive_exon
CATCCCTCTAGATCCCGCATGTGCTGATGCTGACATTGAGCGCGGGACAGGT	316407	316580	316357	316409	1	SISNIscaffold_39	SISNIDRAFT_489767	315585	317070	None	7945	1192	62365	No_or_no_constitutive_exon
AGCATTATTCTGAGATGACCAACCATTGATATCTTATGCGGGGAATTCAGCC	74884	75034	75084	75032	-1	SISNIscaffold_40	SISNIDRAFT_253487	74884	76508	None	7945	1192	62365	No_or_no_constitutive_exon
TCGAGATGACCAAACCTGAGGGTCCGGATCACGGATAACCTGTGGGTGAGCC	92199	92914	92149	92201	1	SISNIscaffold_40	SISNIDRAFT_396786	91086	97824	None	7945	1192	62365	No_or_no_constitutive_exon
TTATTCCGACTCCAACACTAACACTGATTGATCCTTTTGCGGGTCGATAGTA	125460	125498	125548	125496	-1	SISNIscaffold_40	SISNIDRAFT_253886	125269	127151	None	7945	1192	62365	No_or_no_constitutive_exon
GTCTCCCAACCAGCGCCCAACCTGTCGTCGATGTCTGATCGGGCGAATAGGA	186193	186358	186408	186356	-1	SISNIscaffold_40	SISNIDRAFT_552416	186112	187451	None	7945	1192	62365	No_or_no_constitutive_exon
AGTACTTGATCAGTTGGAATAGGGGCTTGGCTGATGCGGGGGATGTGAAGTT	235136	235180	235086	235138	1	SISNIscaffold_40	SISNIDRAFT_459434	234632	236254	None	7945	1192	62365	No_or_no_constitutive_exon
TTTTCGTTCTCCATCGTCCTGGGTGAAATTGACTGACGGGAATGGCGCAGAC	291162	291387	291112	291164	1	SISNIscaffold_40	SISNIDRAFT_459454	288917	293781	None	7945	1192	62365	No_or_no_constitutive_exon
TACGTTCTCTTTATTTTATTTTTATTGGGGTGTTGATGGGATGGGGGTAGGT	291823	291938	291773	291825	1	SISNIscaffold_40	SISNIDRAFT_459454	288917	293781	None	7945	1192	62365	No_or_no_constitutive_exon
GTACGTTGGCCCTTCTTGATCTAGCGGGTTCTTCTGACAAGAATGGGTAGAC	291988	292075	291938	291990	1	SISNIscaffold_40	SISNIDRAFT_459454	288917	293781	None	7945	1192	62365	No_or_no_constitutive_exon
TTCGTCCCGTCTTTTTCTGCGGGGTGCGATGTGGTGACGGGGTGGGATAGGG	292334	292449	292284	292336	1	SISNIscaffold_40	SISNIDRAFT_459454	288917	293781	None	7945	1192	62365	No_or_no_constitutive_exon
CCTCCTTCTACCATCTTAACATGCTAATGCGAATATGGGAATACGGACAGTC	302486	302814	302436	302488	1	SISNIscaffold_40	SISNIDRAFT_459459	301831	302814	None	7945	1192	62365	No_or_no_constitutive_exon
CCCTTCTCCCTTCCAACGGACGATGAGGGTGACTGGATGAGGGTGGATAGAC	306111	306275	306061	306113	1	SISNIscaffold_40	SISNIDRAFT_530597	305894	307040	None	7945	1192	62365	No_or_no_constitutive_exon
CCCCTCCTTCTTTCGTTGAGTGGGGGGAGGCTGATGGTTTGTGTGGGAAGGG	306331	306443	306281	306333	1	SISNIscaffold_40	SISNIDRAFT_530597	305894	307040	None	7945	1192	62365	No_or_no_constitutive_exon
TATCTGTGATTTGTGTGGATGATGTGCTGATTATTTATCTGGGTGGACAGCT	308676	308743	308626	308678	1	SISNIscaffold_40	SISNIDRAFT_417673	307772	311402	None	7945	1192	62365	No_or_no_constitutive_exon
ACCTCTTGAACGTTCATTGAGATATTGACGATCTGATTGCCGGGAGGTAGTG	320540	320711	320761	320709	-1	SISNIscaffold_40	SISNIDRAFT_459467	319164	322014	None	7945	1192	62365	No_or_no_constitutive_exon
GAGTTTTCTTTTGATTTTCGGTTTGGAGGAGGAGGATTGAGAGAGGGTAGAT	63012	63177	63227	63175	-1	SISNIscaffold_41	SISNIDRAFT_489888	60939	63689	None	7945	1192	62365	No_or_no_constitutive_exon
ATACCTATTTTCATCGGCGTGAACAGAGATCAAAGGCTCACGGGCTGAAGGA	95784	95870	95734	95786	1	SISNIscaffold_41	SISNIDRAFT_489901	95449	97195	None	7945	1192	62365	No_or_no_constitutive_exon
CCGTCGCTCAAGCTGAGGCTGAGAGCGGCGAGGGAGGGGAAAGTGCGGAGAA	120802	120891	120941	120889	-1	SISNIscaffold_41	SISNIDRAFT_417728	118018	122458	None	7945	1192	62365	No_or_no_constitutive_exon
CCTCCCTCTTTTCGTTAGAGAATATGTGCTGATGGGTGATGGGGAATTAGGT	120642	120739	120789	120737	-1	SISNIscaffold_41	SISNIDRAFT_417728	118018	122458	None	7945	1192	62365	No_or_no_constitutive_exon
CTTCGTCGAATATGAAGGGTGGAAATTTGACGCGACGCGTTGGGATGTAGAA	120468	120579	120629	120577	-1	SISNIscaffold_41	SISNIDRAFT_417728	118018	122458	None	7945	1192	62365	No_or_no_constitutive_exon
CCCATTTCTCCCCTCCTAAAAATTAATTTTATCTAATGCGAATGGGTTAGCG	124474	124915	124424	124476	1	SISNIscaffold_41	SISNIDRAFT_445636	123262	126137	None	7945	1192	62365	No_or_no_constitutive_exon
AAGCTATCATACGCATTCGTTCGTGCCGACCGAACGCTCATGGGGCGCAGGA	128777	128851	128727	128779	1	SISNIscaffold_41	SISNIDRAFT_445640	127028	131243	None	7945	1192	62365	No_or_no_constitutive_exon
CGATTTCGAGGGTCATGCTATCAGGGATGGAACGAAATTGAAAGGGATAGAT	191187	191320	191370	191318	-1	SISNIscaffold_41	SISNIDRAFT_469967	190850	192018	None	7945	1192	62365	No_or_no_constitutive_exon
TCTTCATTTCACCGACTGACTCATCTTTCGGGCTCACTAGAGGGTCGCAGAA	192615	194257	192565	192617	1	SISNIscaffold_41	SISNIDRAFT_459533	192543	194257	None	7945	1192	62365	No_or_no_constitutive_exon
CCCCTTTTCTTCCCGTGCATTTTGAGGTTGATGCTGATCATGGTGGGTAGAA	205847	205880	205930	205878	-1	SISNIscaffold_41	SISNIDRAFT_475925	205847	206503	None	7945	1192	62365	No_or_no_constitutive_exon
TGTGTTCCTCGCTTTCGCTACGACCATCACTCATTGTAGACTGTGGGAAGGT	210509	210658	210459	210511	1	SISNIscaffold_41	SISNIDRAFT_552484	209532	211959	None	7945	1192	62365	No_or_no_constitutive_exon
CTTGTACGTTACAAGCTACGTCCACGAATGACGACTGACAAAGGGCCGAGTA	215755	215904	215954	215902	-1	SISNIscaffold_41	SISNIDRAFT_417781	214651	216567	None	7945	1192	62365	No_or_no_constitutive_exon
CTCCTTCTTCCCCTCTCGCGCGGCTGACGAATGGATGGGATGGGATGTAGAC	248559	248749	248509	248561	1	SISNIscaffold_41	SISNIDRAFT_417847	242063	249349	None	7945	1192	62365	No_or_no_constitutive_exon
TTATTCCTTCGTTTTTTTCCTCGATGGGACGAGCTGATGTGGGGGTGTAGGT	248940	249089	248890	248942	1	SISNIscaffold_41	SISNIDRAFT_417847	242063	249349	None	7945	1192	62365	No_or_no_constitutive_exon
CCCACCTCGCATCGCATCGCACATCCTGATCAAGATATGGGATACGGTAGTT	249970	250008	249920	249972	1	SISNIscaffold_41	SISNIDRAFT_393763	249873	252056	None	7945	1192	62365	No_or_no_constitutive_exon
ATGTCTCCCTCTGAATCTGATTGAGTGGGTGGAGATTGATGGGAGGATAGTA	250399	250489	250349	250401	1	SISNIscaffold_41	SISNIDRAFT_393763	249873	252056	None	7945	1192	62365	No_or_no_constitutive_exon
TCTCTTCCTTACTTTCGCGGTAGGATATGACTGATGAAATGGGGATATAGCG	307598	307815	307548	307600	1	SISNIscaffold_41	SISNIDRAFT_445701	305612	309112	None	7945	1192	62365	No_or_no_constitutive_exon
GGGAGGTGGGGAGGAGAGTTGTAGGTGTTTTGGAGGAGAGAGGGGTGCAGTG	92757	93664	92707	92759	1	SISNIscaffold_42	SISNIDRAFT_445714	92472	94452	None	7945	1192	62365	No_or_no_constitutive_exon
TGTCAGCCTTTTTCTTTTCGCAGTTGGGTTTAAACTGATGGGGTGGTTAGGG	95465	95608	95415	95467	1	SISNIscaffold_42	SISNIDRAFT_417958	95105	96346	None	7945	1192	62365	No_or_no_constitutive_exon
ACGGAGTCTTTGATTTGAATTGACGATGAGCTGACGCAAGGGGAGTGTAGAC	112987	113046	113096	113044	-1	SISNIscaffold_42	SISNIDRAFT_417903	110670	113232	None	7945	1192	62365	No_or_no_constitutive_exon
TGAGCCATTTAATTCCCTGGATCGTGAATGCTTATTTATGGGATATGTAGCT	111452	111513	111563	111511	-1	SISNIscaffold_42	SISNIDRAFT_417903	110670	113232	None	7945	1192	62365	No_or_no_constitutive_exon
AGGTGAGTGCACTTCGTTGGTTTCAGGTTTAGGTGTTGATGGGTGCATAGGG	162012	162079	161962	162014	1	SISNIscaffold_42	SISNIDRAFT_445735	158624	163092	None	7945	1192	62365	No_or_no_constitutive_exon
GACGGTACCTCTCCTCTCCCGCTTTATTGACGGTACTGATGGGCGTATAGAT	164815	164960	165010	164958	-1	SISNIscaffold_42	SISNIDRAFT_459643	163349	166336	None	7945	1192	62365	No_or_no_constitutive_exon
TTTCTCCCAATTTCGTCTTTGGACATGTGTTTACGAGCGGGGTGTGATAGCT	164120	164282	164332	164280	-1	SISNIscaffold_42	SISNIDRAFT_459643	163349	166336	None	7945	1192	62365	No_or_no_constitutive_exon
TAAATCTCGTTTCGCAATTCATGTGCCATTCTTGCTCATAAGTTGGGCAGAT	194111	194287	194337	194285	-1	SISNIscaffold_42	SISNIDRAFT_490024	193957	195170	None	7945	1192	62365	No_or_no_constitutive_exon
CATGAATCCAGTAATGCTTGTGTCTGTCCTGACAAGTTTGGGATGGTAAGGC	199095	199168	199218	199166	-1	SISNIscaffold_42	SISNIDRAFT_531213	198095	199371	None	7945	1192	62365	No_or_no_constitutive_exon
GTGATTTTTTGTGTGGGGTTCCGAGATATTGATGGGATGTGATGGGATAGGT	34542	34774	34824	34772	-1	SISNIscaffold_43	SISNIDRAFT_459688	34542	36327	None	7945	1192	62365	No_or_no_constitutive_exon
TTTACGTCCTTCTCAGTATCCCGGGTTGATGAGTTGATTTTTGTGGGAAGGC	37746	37816	37866	37814	-1	SISNIscaffold_43	SISNIDRAFT_459689	37033	38899	None	7945	1192	62365	No_or_no_constitutive_exon
GATCATTCCCAACTTCAGATAATCAGTGTACTGATGTGTGGGATTGGAAGAA	37198	37370	37420	37368	-1	SISNIscaffold_43	SISNIDRAFT_459689	37033	38899	None	7945	1192	62365	No_or_no_constitutive_exon
CTTTCTTTGCCGGTTTGAAATAGTAGGTGTTGATGGGTTGATGGGGGTAGAT	37033	37142	37192	37140	-1	SISNIscaffold_43	SISNIDRAFT_459689	37033	38899	None	7945	1192	62365	No_or_no_constitutive_exon
GACTTTCATTGATTCTATTATACGAGGGTGAATGTTGATGGGTGATGTAGGA	65023	65074	65124	65072	-1	SISNIscaffold_43	SISNIDRAFT_470095	65023	65604	None	7945	1192	62365	No_or_no_constitutive_exon
CCCAATGATGCTGAGACTGATGATGTGGATGTTGGTGTGTGTGGGTGTAGTC	79250	79350	79200	79252	1	SISNIscaffold_43	SISNIDRAFT_552553	78795	82564	None	7945	1192	62365	No_or_no_constitutive_exon
CGCCTTGTCCAGTTTAATTGAATGAATGCTGAGTGCTGAGGATTGGGTAGAG	132801	133689	132751	132803	1	SISNIscaffold_43	SISNIDRAFT_531442	132224	135186	None	7945	1192	62365	No_or_no_constitutive_exon
GTTCTTCATTGATTGTCGTAGGCTTGCCGAAAGCTAATGATGATGGGTAGGG	141585	141684	141535	141587	1	SISNIscaffold_43	SISNIDRAFT_259651	140683	142601	None	7945	1192	62365	No_or_no_constitutive_exon
CGTTGCTCACTTTCACTCTCCATTCAATATGCTAACTAATATGGGCATAGAT	143677	143823	143873	143821	-1	SISNIscaffold_43	SISNIDRAFT_552561	142738	145674	None	7945	1192	62365	No_or_no_constitutive_exon
GTCACGACAGACACCTGACCCACAATCGATTAAATCCTCGAAATGGGTAGGG	156165	156286	156336	156284	-1	SISNIscaffold_43	SISNIDRAFT_418137	155620	156806	None	7945	1192	62365	No_or_no_constitutive_exon
AGTGATTTAATGGGGCTAACATTTCTTTACTTACCGGTGATGTTGGGAAGGT	156032	156112	156162	156110	-1	SISNIscaffold_43	SISNIDRAFT_418137	155620	156806	None	7945	1192	62365	No_or_no_constitutive_exon
GGTGTTCGGTCAGTACCATTATCAAGAGTAAAGAATCCTGGGTTGAATAGCA	187816	187990	187766	187818	1	SISNIscaffold_43	SISNIDRAFT_497937	187664	193416	None	7945	1192	62365	No_or_no_constitutive_exon
TAAGGTAATGTTTCGGGGTTGTCCTCAACCAGCATTGACCTGGGAGACAGAT	210159	210355	210109	210161	1	SISNIscaffold_43	SISNIDRAFT_552574	209208	214542	None	7945	1192	62365	No_or_no_constitutive_exon
TATGTACCTCTTCGAATACTATTACGCATTTGGTTAATTCGGGTGATCAGGC	51724	51752	51802	51750	-1	SISNIscaffold_44	SISNIDRAFT_552609	51246	53735	None	7945	1192	62365	No_or_no_constitutive_exon
GTACGTTGAGCAAGCACAGTTTAGGAAATGAGACTAATTGGGAATGCAAGGT	59219	59996	59169	59221	1	SISNIscaffold_44	SISNIDRAFT_490158	59101	60771	None	7945	1192	62365	No_or_no_constitutive_exon
GCCGTAGTTTTCCTGATCTGTGTGTCGTGTGCTCATCCGGGGATAATTAGAA	61976	62579	62629	62577	-1	SISNIscaffold_44	SISNIDRAFT_475984	61002	63411	None	7945	1192	62365	No_or_no_constitutive_exon
AGGCATAGTGCTCCGTCTGTGACCGAGGCGGCTATCGAAACGGGACACAGGG	85728	85827	85877	85825	-1	SISNIscaffold_44	SISNIDRAFT_479949	84629	85904	None	7945	1192	62365	No_or_no_constitutive_exon
ATTCGTTGTCGTATTCATGAGCTCCTCACTTATCTTTTTCGGGCGCGTAGTT	92446	92574	92396	92448	1	SISNIscaffold_44	SISNIDRAFT_479952	91020	92784	None	7945	1192	62365	No_or_no_constitutive_exon
GAGTATAAGGCATTTCGTCAGAATCCAATATCGGACTAAAATATGGGAAGGT	95805	95936	95755	95807	1	SISNIscaffold_44	SISNIDRAFT_479953	93035	96838	None	7945	1192	62365	No_or_no_constitutive_exon
CGGTACGTTCGTTCATGCTGTGGAATACTACTTGACTTACCGGGACGTAGAC	110060	110270	110010	110062	1	SISNIscaffold_44	SISNIDRAFT_459842	107727	110535	None	7945	1192	62365	No_or_no_constitutive_exon
GCTCATTTTCGCGTGGCATCTCGTTTTCTCCTACTCACGTATATGGGCAGAC	157031	157128	156981	157033	1	SISNIscaffold_44	SISNIDRAFT_459870	156255	157709	None	7945	1192	62365	No_or_no_constitutive_exon
CTCCGAATGCGCGTGTGTGATGTCGGTATATCCGTTGGGCGGTCAAACAGGG	179838	179922	179972	179920	-1	SISNIscaffold_44	SISNIDRAFT_479972	179066	180340	None	7945	1192	62365	No_or_no_constitutive_exon
GAGTGAGTTGTTTCGTTCGAAGTGAGAAGTGGGGTGCTAATGGGGGTTAGGA	239206	239347	239156	239208	1	SISNIscaffold_44	SISNIDRAFT_459912	238213	240666	None	7945	1192	62365	No_or_no_constitutive_exon
CCTCTCCCTCCCCTCCTTCTCTCGTCACACACTAATACTGATGGGGGTAGGA	239658	239833	239608	239660	1	SISNIscaffold_44	SISNIDRAFT_459912	238213	240666	None	7945	1192	62365	No_or_no_constitutive_exon
CTCCCTCCCTACTATTATTACATCAGAATGGAAGCTCATGGGCAATATAGGG	247187	247258	247308	247256	-1	SISNIscaffold_44	SISNIDRAFT_446025	243747	247713	None	7945	1192	62365	No_or_no_constitutive_exon
TTTTGCATTGATCTTGATTCTGATTCTGATATTGTTGGTGGTGGGGGTAGGT	246354	246820	246870	246818	-1	SISNIscaffold_44	SISNIDRAFT_446025	243747	247713	None	7945	1192	62365	No_or_no_constitutive_exon
GACGCAGTCTCAGACTTGGGTGAATGAGAAGGAGACGGGGCAGGAGACAGGG	244338	244388	244438	244386	-1	SISNIscaffold_44	SISNIDRAFT_446025	243747	247713	None	7945	1192	62365	No_or_no_constitutive_exon
TGAGTACTTTTCAAAAGAAATTGGGGATGATGGGTGCTGATGGGGTGTAGTG	244004	244287	244337	244285	-1	SISNIscaffold_44	SISNIDRAFT_446025	243747	247713	None	7945	1192	62365	No_or_no_constitutive_exon
TAACCATATTGGCGGGAATCATAGCGATGGCGGGGATGGCGGGGATGGAGAT	243747	243857	243907	243855	-1	SISNIscaffold_44	SISNIDRAFT_446025	243747	247713	None	7945	1192	62365	No_or_no_constitutive_exon
TTGTAAGCATTCCTCGTAATTGTTTCTATGTGTGGCTAACGAGGGCATAGAT	36404	36514	36564	36512	-1	SISNIscaffold_45	SISNIDRAFT_470254	35045	37785	None	7945	1192	62365	No_or_no_constitutive_exon
TCTTTGTTTCTTGTCAACGAACTATTAGTACCTCATCCGGGAATGTGAAGAA	43758	43953	43708	43760	1	SISNIscaffold_45	SISNIDRAFT_418404	43517	44325	None	7945	1192	62365	No_or_no_constitutive_exon
TCGCCGAATTGTTTCTCAATATTGACTTGTTGTCGCGGGTCAAACAATAGGT	44999	45024	44949	45001	1	SISNIscaffold_45	SISNIDRAFT_490263	44486	46371	None	7945	1192	62365	No_or_no_constitutive_exon
TCTAGATTGCCAGGAAATAATCTGATTACTGAATGCTAGGGACAAAACAGAG	51912	51944	51994	51942	-1	SISNIscaffold_45	SISNIDRAFT_490265	51795	52883	None	7945	1192	62365	No_or_no_constitutive_exon
TGAGTCAATCCCAGTTATGGAAGTAATTTGGGATTGAGGGGAGGGATTAGAT	85013	85174	84963	85015	1	SISNIscaffold_45	SISNIDRAFT_418424	84787	85957	None	7945	1192	62365	No_or_no_constitutive_exon
TGTCGCATCGATTATCTTGTTTGGATGGTTTATTGATGAGGGTTGTGAAGGC	85597	85738	85547	85599	1	SISNIscaffold_45	SISNIDRAFT_418424	84787	85957	None	7945	1192	62365	No_or_no_constitutive_exon
CCCGTGTTCAAATTTTCGAATGACTGACGCCAATGTTTTTTGTGGGGTAGAG	108700	108743	108793	108741	-1	SISNIscaffold_45	SISNIDRAFT_552712	106396	108949	None	7945	1192	62365	No_or_no_constitutive_exon
CAAGGAATCGGCATTGATCGCACCGTTGCAAGCGAACAGGGTGAAGACAGTA	127211	128604	128654	128602	-1	SISNIscaffold_45	SISNIDRAFT_418410	124784	129163	None	7945	1192	62365	No_or_no_constitutive_exon
GTATTGTATTCCCCGTTGATATTTGGTCTCTGCTTGACATGAGGGTGCAGAG	188969	189069	189119	189067	-1	SISNIscaffold_45	SISNIDRAFT_498059	186327	191021	None	7945	1192	62365	No_or_no_constitutive_exon
ACGTCCTTTTGCCATATATTTTCCCTGCGATTCATTGACAGCGGGATAAGGA	209292	209809	209242	209294	1	SISNIscaffold_45	SISNIDRAFT_267265	208224	209809	None	7945	1192	62365	No_or_no_constitutive_exon
GTTCGTCTTTCTTCCAGAATGCGAATAATGGATGCCTTATAAGGGAATAGTG	26832	26912	26962	26910	-1	SISNIscaffold_48	SISNIDRAFT_446327	26534	28114	None	7945	1192	62365	No_or_no_constitutive_exon
CCCCCACTTCCTCTCTACACAGAAGTAACTAATACTAATGGGAATTGTAGGC	44122	44307	44357	44305	-1	SISNIscaffold_48	SISNIDRAFT_446342	43915	46022	None	7945	1192	62365	No_or_no_constitutive_exon
ATGGAAATGGAAATGGGACTCAGGGAGCAGGGAAGGGGAAGAAAACTGAGTC	43915	44047	44097	44045	-1	SISNIscaffold_48	SISNIDRAFT_446342	43915	46022	None	7945	1192	62365	No_or_no_constitutive_exon
TCGTACGTCCCCCTCTTCCCTCCTTTAACACATACTAATATGATGGGTAGCC	47980	48437	47930	47982	1	SISNIscaffold_48	SISNIDRAFT_418848	46461	48611	None	7945	1192	62365	No_or_no_constitutive_exon
ACTGTTGTTAGTTTCGTTGCGTAAGGAATGAATCTCATTCAACGGGCCAGGC	79221	79243	79171	79223	1	SISNIscaffold_48	SISNIDRAFT_460265	76606	79415	None	7945	1192	62365	No_or_no_constitutive_exon
CGGATTCAATATTTATGCAATGGTGTGCAATTATCTGAGGGCCGAAATAGGT	113983	114008	114058	114006	-1	SISNIscaffold_48	SISNIDRAFT_490535	113674	115323	None	7945	1192	62365	No_or_no_constitutive_exon
GCGTTCGACTCGGTGAGACGATACTGACGATGGGGGGCGGGATGGTGTAGGC	149375	149525	149575	149523	-1	SISNIscaffold_48	SISNIDRAFT_418744	146945	149745	None	7945	1192	62365	No_or_no_constitutive_exon
CGGCTTCCTCTTCTGATGCTATGAATATGATATTAATGCTGTGGGTGCAGTA	154145	154261	154311	154259	-1	SISNIscaffold_48	SISNIDRAFT_476134	153280	155330	None	7945	1192	62365	No_or_no_constitutive_exon
TGCTTGCCTCGTTCTTGCAACATCGAACATTGACAAAATATTCAGGGAAGCC	162970	163113	162920	162972	1	SISNIscaffold_48	SISNIDRAFT_276588	162205	163113	None	7945	1192	62365	No_or_no_constitutive_exon
GATGTACGCGGTTATCCTCATGGTGTATTGAAGGTGGTGCAGATGGGTAGGA	60508	60528	60458	60510	1	SISNIscaffold_46	SISNIDRAFT_470338	58389	64710	None	7945	1192	62365	No_or_no_constitutive_exon
TCAATACAAATGGTCTAGAATCTTCATCTGATGATACAGAGGGATTGAAGTA	124513	124727	124777	124725	-1	SISNIscaffold_46	SISNIDRAFT_446185	123837	124830	None	7945	1192	62365	No_or_no_constitutive_exon
CTCGACCGCTACGCGATCCCGATGCGATACTGATACTAATTCGGGAACAGAC	180249	180597	180199	180251	1	SISNIscaffold_46	SISNIDRAFT_418545	178670	180597	None	7945	1192	62365	No_or_no_constitutive_exon
GGCTCGGTCTTTGAGGGATTGATCAGCCGAATGATTGTTGGGGAGACTAGCC	186315	188046	186265	186317	1	SISNIscaffold_46	SISNIDRAFT_532514	185229	188248	None	7945	1192	62365	No_or_no_constitutive_exon
AGTAATGATAACACTGTAACGACTTTCGACTCAACTTACGAGGGTGTCAGAT	240126	241930	240076	240128	1	SISNIscaffold_46	SISNIDRAFT_532525	239230	242344	None	7945	1192	62365	No_or_no_constitutive_exon
GTATGTACCGTTTTCTCCTCTTGAAAACCGCATGTATTGATTGGGAGCAGTA	30124	30632	30074	30126	1	SISNIscaffold_47	SISNIDRAFT_470397	29409	30632	None	7945	1192	62365	No_or_no_constitutive_exon
AGTCCTTAACCATATTCCGACGAGATCTAATCATTGCTGAATGGGTATAGGT	34379	34651	34329	34381	1	SISNIscaffold_47	SISNIDRAFT_498113	33464	34651	None	7945	1192	62365	No_or_no_constitutive_exon
TACGTCTTTTTTTGTTCTTTTTTTGGGATGAGGCTAAGAAGGGGGTATAGCA	48435	49124	48385	48437	1	SISNIscaffold_47	SISNIDRAFT_460133	47489	49124	None	7945	1192	62365	No_or_no_constitutive_exon
GTTGTCGAACAAGTAAAGACGTAGATGGCTAATCTCGACTTCGCAGGGAGTA	128602	128762	128812	128760	-1	SISNIscaffold_47	SISNIDRAFT_460167	126852	129721	None	7945	1192	62365	No_or_no_constitutive_exon
TCTTCTGATGAAAGATCCTTTCTGACCCTCTCGGCAGTTTCCTAGGGGAGGC	132781	132823	132731	132783	1	SISNIscaffold_47	SISNIDRAFT_418662	130420	132937	None	7945	1192	62365	No_or_no_constitutive_exon
AAGCACGACGCCTCTTGGCGTCGGAATTAATGTGCTGATCGGGGGTTAAGCA	160561	161003	161053	161001	-1	SISNIscaffold_47	SISNIDRAFT_476107	160141	163098	None	7945	1192	62365	No_or_no_constitutive_exon
TTTTAGTACGCTTCAAGGAAAGAACTGATTTTGGTGTGGCGGGGATATAGGC	141183	141254	141133	141185	1	SISNIscaffold_49	SISNIDRAFT_476150	141049	142333	None	7945	1192	62365	No_or_no_constitutive_exon
ATCCATCAGACTGATGAGAAAGACTGATTTACTGGGGGTTGGGTGGGTAGAG	148423	148485	148373	148425	1	SISNIscaffold_49	SISNIDRAFT_418880	148188	148485	None	7945	1192	62365	No_or_no_constitutive_exon
GAGCCCACTGCTGTATGATTATGATCATCGCTCACGGCATGGGATGGCAGCG	152677	152812	152862	152810	-1	SISNIscaffold_49	SISNIDRAFT_470560	150502	153510	None	7945	1192	62365	No_or_no_constitutive_exon
ATCGAGATCCCTTGTTTCGGAGGTATTGACGATGTCGTCGACGTGGGAAGGA	186402	186458	186352	186404	1	SISNIscaffold_49	SISNIDRAFT_418868	186211	187904	None	7945	1192	62365	No_or_no_constitutive_exon
GGTCCGCTCTCTTTCATAATTCTGTTTCGTAAATGCTTAACGGGAGATAGAC	186507	186624	186457	186509	1	SISNIscaffold_49	SISNIDRAFT_418868	186211	187904	None	7945	1192	62365	No_or_no_constitutive_exon
TCTTCTTTTGTTGTTTTTGGTGGGATTGGGCTGATTGTGGTGGGATGTAGTT	45438	45549	45388	45440	1	SISNIscaffold_50	SISNIDRAFT_490643	44639	46025	None	7945	1192	62365	No_or_no_constitutive_exon
CCTCCCCTTACACCCGAAAACAAAAAAGAACTGATGGAATTGTGGGGTAGGA	82379	82721	82329	82381	1	SISNIscaffold_50	SISNIDRAFT_419019	81533	82721	None	7945	1192	62365	No_or_no_constitutive_exon
TCTCTCCTCTCTCCTGTCTCTACGAAGAAATATTGATGGTGGGGGTGTAGCA	84462	84567	84412	84464	1	SISNIscaffold_50	SISNIDRAFT_419013	83357	85516	None	7945	1192	62365	No_or_no_constitutive_exon
CTTTCTCCCGAATAAATTGGAATACGGTGTTGATTGGGTTGATTGGGTAGGG	85233	85307	85183	85235	1	SISNIscaffold_50	SISNIDRAFT_419013	83357	85516	None	7945	1192	62365	No_or_no_constitutive_exon
GGTACGATCGCCGTTAAAAGCAGAGGCTGTAGATGCTGAGGGAAATATAGAT	106648	106724	106774	106722	-1	SISNIscaffold_50	SISNIDRAFT_460472	105500	107645	None	7945	1192	62365	No_or_no_constitutive_exon
GACGCGGTTAACAACTTCGGCTTGCCTCACATCTGAACGTGGGGTGACAGGC	148519	148639	148689	148637	-1	SISNIscaffold_50	SISNIDRAFT_470622	147409	148732	None	7945	1192	62365	No_or_no_constitutive_exon
TTCTTCTTTTTGTGCTTTGGTGTGAGGGTGGGGCTGATCGTGGGTGATAGGA	192351	192379	192301	192353	1	SISNIscaffold_50	SISNIDRAFT_552959	190643	192379	None	7945	1192	62365	No_or_no_constitutive_exon
AAGCCAGACCGTGAGTAGCTTTCCGTCAATTTACATTGAATGAGGGACAGCC	6474	6558	6608	6556	-1	SISNIscaffold_51	SISNIDRAFT_490709	5994	6733	None	7945	1192	62365	No_or_no_constitutive_exon
GGATGAGCATTGTTGCTGCTGCTGGACGGAGCGGGCGGACGACGGGGGAGGC	71459	71497	71547	71495	-1	SISNIscaffold_51	SISNIDRAFT_294907	71125	71831	None	7945	1192	62365	No_or_no_constitutive_exon
TGTATTTTCTTTTCGAATTTTTGGTGAGGAGAAGCTGATTTTGGGGGTAGGT	75067	75483	75533	75481	-1	SISNIscaffold_51	SISNIDRAFT_534955	75067	76658	None	7945	1192	62365	No_or_no_constitutive_exon
TCCTCCTCCTTATCATGATATTATTTGGGGCTAATGCGAGGGTCGGGTAGTT	77236	77553	77186	77238	1	SISNIscaffold_51	SISNIDRAFT_476181	76974	78297	None	7945	1192	62365	No_or_no_constitutive_exon
CCTTCTCATCTACTAATGGTGGGATAAATGGGGGCTGATGGGGTGGGTAGCA	77610	77679	77560	77612	1	SISNIscaffold_51	SISNIDRAFT_476181	76974	78297	None	7945	1192	62365	No_or_no_constitutive_exon
TCGTGCGTCCCTCTTTCTCTCATGACTAAGATGAATGCTGATGGGAATAGGT	79087	79272	79322	79270	-1	SISNIscaffold_51	SISNIDRAFT_419059	78446	79407	None	7945	1192	62365	No_or_no_constitutive_exon
AGTAGACTGCTGTCGAGTCATTTGAATCATAACGCTGATGTATGGGATAGTT	115114	115953	115064	115116	1	SISNIscaffold_51	SISNIDRAFT_295252	113056	115953	None	7945	1192	62365	No_or_no_constitutive_exon
AAGTTACATCTATGCATTCACCGTCATTTCGTTTCTGACCGAGGGTGCAGCC	187963	188256	188306	188254	-1	SISNIscaffold_51	SISNIDRAFT_535091	187452	189345	None	7945	1192	62365	No_or_no_constitutive_exon
GAGTCTCTCCATCTCGGTATGTTATTGGCGACAGACTGATGAGGGTTCAGGT	10721	10781	10831	10779	-1	SISNIscaffold_52	SISNIDRAFT_460597	8403	11858	None	7945	1192	62365	No_or_no_constitutive_exon
GTGAGCTCACTGCATATACAGTCGTCTGTTGCGATATTAATCGGGAATAGAC	10560	10671	10721	10669	-1	SISNIscaffold_52	SISNIDRAFT_460597	8403	11858	None	7945	1192	62365	No_or_no_constitutive_exon
TGTGTCGCTCCTCTTTTACCGTTCGACCCAGGCTGACCGTGGGCGCAAAGCT	39937	40125	40175	40123	-1	SISNIscaffold_52	SISNIDRAFT_419226	39665	41775	None	7945	1192	62365	No_or_no_constitutive_exon
TACGTGGTCACCCTTGAATTTATTCACGTCACGGCCTGAAACGGGTCAAGTC	57312	57603	57653	57601	-1	SISNIscaffold_52	SISNIDRAFT_419270	53624	60932	None	7945	1192	62365	No_or_no_constitutive_exon
TCTGTTCACCTATGGGATGTGGAATCCGCAACTCGGAAGGACACGGGAAGTT	78887	79128	78837	78889	1	SISNIscaffold_52	SISNIDRAFT_393919	76173	80190	None	7945	1192	62365	No_or_no_constitutive_exon
ACATCGCTGTAGATTTATTCTGCCCTCGAGATCTGAATAGGGAATCGCAGGT	124578	125063	124528	124580	1	SISNIscaffold_52	SISNIDRAFT_419194	124461	125063	None	7945	1192	62365	No_or_no_constitutive_exon
GTTTTGCTGTGTCTTGTGTGTTGATCTACGTTGTGATTGATGGGTGATAGAC	135770	135883	135720	135772	1	SISNIscaffold_52	SISNIDRAFT_460648	135119	136402	None	7945	1192	62365	No_or_no_constitutive_exon
TAGGGCACCTATTGCCATAAGCTCAAGCTTTCTATATTGAAACACGGGAGGT	40127	40203	40253	40201	-1	SISNIscaffold_53	SISNIDRAFT_490856	38847	40330	None	7945	1192	62365	No_or_no_constitutive_exon
ATCCACACAGAGAATAGCGAAACTGACGAGGGTGTTGATGCGGGGTATAGCG	52986	53056	52936	52988	1	SISNIscaffold_53	SISNIDRAFT_535335	51378	53380	None	7945	1192	62365	No_or_no_constitutive_exon
TCTTATTTCGCTGGGTTCGTTCGACGTCGTTGATTCCATTTGGGGTGTAGGT	56689	56724	56774	56722	-1	SISNIscaffold_53	SISNIDRAFT_470775	55631	56836	None	7945	1192	62365	No_or_no_constitutive_exon
TGATGCGTTCTGTGTTGGAGTGATTGTTGATTGTTGGTTGATGGGTGAAGAT	55711	55866	55916	55864	-1	SISNIscaffold_53	SISNIDRAFT_470775	55631	56836	None	7945	1192	62365	No_or_no_constitutive_exon
GAATGCTTGACATCATATTAACTATCTTCCGTTATTCGTTGGGTGTATAGTT	134195	134207	134257	134205	-1	SISNIscaffold_53	SISNIDRAFT_553086	133368	134419	None	7945	1192	62365	No_or_no_constitutive_exon
TAAGCGCGTCATTCTATAAAGTTAATAGCGCCTGATTTACATTGGGATAGGC	158200	158462	158512	158460	-1	SISNIscaffold_53	SISNIDRAFT_553092	156801	160197	None	7945	1192	62365	No_or_no_constitutive_exon
CGTGAGTACTATCAATCCGCGAATGAGCGGGATCTCACTCTGGGTGACAGCG	163426	163542	163592	163540	-1	SISNIscaffold_53	SISNIDRAFT_553093	160916	164176	None	7945	1192	62365	No_or_no_constitutive_exon
AGTCTTTCTCGTCCAATCTCCGCCTCGTATATACCAACGAGGGCCTGAAGCT	136874	136943	136824	136876	1	SISNIscaffold_54	SISNIDRAFT_460760	136141	139620	None	7945	1192	62365	No_or_no_constitutive_exon
TCTTTCAGGGTGACTTGTGGCGCTATTGACCAAGAATCGGGGACGCGTAGGA	152260	152310	152210	152262	1	SISNIscaffold_54	SISNIDRAFT_480134	151977	154815	None	7945	1192	62365	No_or_no_constitutive_exon
ATCCTCGGTCACTGCGGCGTGCGTCAGAGCTGACTTCAGGGGTGATGTAGCA	152871	152897	152821	152873	1	SISNIscaffold_54	SISNIDRAFT_480134	151977	154815	None	7945	1192	62365	No_or_no_constitutive_exon
TACGTCGGATTTCGGCCGAGTCTTGAATTTGCGAGGCTGATGGGGAGTAGAT	11397	11460	11347	11399	1	SISNIscaffold_55	SISNIDRAFT_553111	10547	13047	None	7945	1192	62365	No_or_no_constitutive_exon
CATTCGTAGCCTCCTCCTCTGTTTGAAATTTTGACGTGGGCGGAGGATAGAG	92504	92645	92454	92506	1	SISNIscaffold_55	SISNIDRAFT_535680	91717	93155	None	7945	1192	62365	No_or_no_constitutive_exon
AGTCAGATTCACGTTTATGTCCATGGTGGCCAAGCTTACTTGGGTCAAAGCT	109647	109816	109597	109649	1	SISNIscaffold_55	SISNIDRAFT_419488	108617	110350	None	7945	1192	62365	No_or_no_constitutive_exon
TCTCCCTCTTTGTGATTAAGCTTCATGCTATGTAGCAACCCGTCGGGAAGTC	109888	110350	109838	109890	1	SISNIscaffold_55	SISNIDRAFT_419488	108617	110350	None	7945	1192	62365	No_or_no_constitutive_exon
TTCTTTTGGTTGAGGAAGAAGGATGTGTGCTGATGGTGAGGTGGGGGTAGGT	122225	123076	123126	123074	-1	SISNIscaffold_55	SISNIDRAFT_460820	122225	123536	None	7945	1192	62365	No_or_no_constitutive_exon
TCGTAAATCACATAATTAATCTACTGACTATTGAACGTGGGCCGAAATAGTC	127370	127684	127320	127372	1	SISNIscaffold_55	SISNIDRAFT_470892	125891	127684	None	7945	1192	62365	No_or_no_constitutive_exon
AGTAAGTCCCCTCTTCCCCTTTCTTATTTACGGGTGTTGAATGGGTGTAGAT	159664	159752	159614	159666	1	SISNIscaffold_55	SISNIDRAFT_491004	158853	159752	None	7945	1192	62365	No_or_no_constitutive_exon
CTGCTGCATCCTCACACGATTGGTATCATCTGACCGCGATGTTTGGGAAGAT	24541	26159	26209	26157	-1	SISNIscaffold_56	SISNIDRAFT_460843	24541	26370	None	7945	1192	62365	No_or_no_constitutive_exon
CTGTATTCGATTTCCCAGAGTCAGCGTGATCCTAACGGGGAAAAATTTAGAC	35488	35537	35438	35490	1	SISNIscaffold_56	SISNIDRAFT_491016	32704	35667	None	7945	1192	62365	No_or_no_constitutive_exon
CCCTCCTTCTACAATAATAAGGTATCTAACTGATAATGGGAATCGAATAGGT	116760	117068	117118	117066	-1	SISNIscaffold_56	SISNIDRAFT_535825	116243	118854	None	7945	1192	62365	No_or_no_constitutive_exon
CGACGAGGACATCGGTCACGATGGCCTAGGAAAAGATGGACAAGGGAAAGGG	116321	116432	116482	116430	-1	SISNIscaffold_56	SISNIDRAFT_535825	116243	118854	None	7945	1192	62365	No_or_no_constitutive_exon
TGTGCACCTTATTCGAAGTGGGTCAGGGAAAGCTCACCAAGGGTGAACAGTA	140271	140545	140221	140273	1	SISNIscaffold_56	SISNIDRAFT_491045	139272	141253	None	7945	1192	62365	No_or_no_constitutive_exon
CTCCTATTTTCGATATAAGAAATTCCGCATGTTGACGTGGGACATCAAAGAT	155792	156231	156281	156229	-1	SISNIscaffold_56	SISNIDRAFT_460880	155792	157265	None	7945	1192	62365	No_or_no_constitutive_exon
GTATATCTCGATTTGCTGAAGTGAACCTGACCGGACTTGGGAAATGACAGGC	161805	162506	162556	162504	-1	SISNIscaffold_56	SISNIDRAFT_470954	161068	163003	None	7945	1192	62365	No_or_no_constitutive_exon
ACGTCGCAATCGTCGAAGTCATCGCCATCACTGACGAGAGGGACGCATAGAT	161366	161452	161502	161450	-1	SISNIscaffold_56	SISNIDRAFT_470954	161068	163003	None	7945	1192	62365	No_or_no_constitutive_exon
ACTTGCCCCTTTTCTTCTGTTGAATAACTTGTACTGAAGGGAATATTAAGAT	28754	28822	28704	28756	1	SISNIscaffold_57	SISNIDRAFT_470966	28142	29645	None	7945	1192	62365	No_or_no_constitutive_exon
CTTCATTTTTCTGATGAGAGGGTGGGATGTTGATGCGGTGTGATGGGAAGGT	128012	128237	127962	128014	1	SISNIscaffold_57	SISNIDRAFT_535986	126969	128237	None	7945	1192	62365	No_or_no_constitutive_exon
CAATTTCACAACGACTAAAATATGAATGACTGATTATTGTGGGTGGGTAGAG	133643	133830	133593	133645	1	SISNIscaffold_57	SISNIDRAFT_553186	131023	138083	None	7945	1192	62365	No_or_no_constitutive_exon
ATTCTTTCTTGTTCTTTCTTGATTGGAATTGATGGTTCTGGTTGGGGTAGGT	134987	135421	134937	134989	1	SISNIscaffold_57	SISNIDRAFT_553186	131023	138083	None	7945	1192	62365	No_or_no_constitutive_exon
TTTCTCTCTCGCTCAACGTATGTGCGTGGTCTGATGATGGGTGAATGAAGTT	142880	142933	142830	142882	1	SISNIscaffold_57	SISNIDRAFT_491098	142768	144157	None	7945	1192	62365	No_or_no_constitutive_exon
CTTCTCCCTTTTCAATTATATACTGATTGATTGATGGGTGGTGTGGGCAGGC	147136	147264	147086	147138	1	SISNIscaffold_57	SISNIDRAFT_460938	146840	149895	None	7945	1192	62365	No_or_no_constitutive_exon
TCGTTGACATAACATTCTTGGAAGGTACTGGATGCTAATTGCGCGGGCAGAC	2564	2675	2725	2673	-1	SISNIscaffold_58	SISNIDRAFT_419702	2327	2813	None	7945	1192	62365	No_or_no_constitutive_exon
GGTACGTGGGTATTTTAACGTAGGCGGGCTTTGGCTGATAACAGGGAAAGGT	18577	18728	18527	18579	1	SISNIscaffold_58	SISNIDRAFT_303444	12471	19304	None	7945	1192	62365	No_or_no_constitutive_exon
ACGGCTCCTTTCTTGCTTTCCCTTCCTTTCTCAGGGGGGAAAACCATAAGAC	82226	82409	82459	82407	-1	SISNIscaffold_58	SISNIDRAFT_392368	81956	85018	None	7945	1192	62365	No_or_no_constitutive_exon
ATGACACTCAGGAGAATGTCAAGTGGGAGATCGAGCGGAGGTGGGAAGAGGA	81956	82046	82096	82044	-1	SISNIscaffold_58	SISNIDRAFT_392368	81956	85018	None	7945	1192	62365	No_or_no_constitutive_exon
CATGGACCTCCCCGGAATCCTTGACCGCTTGCCTTGACCAACATGGGTAGAT	1140	1172	1222	1170	-1	SISNIscaffold_59	SISNIDRAFT_471045	26	1680	None	7945	1192	62365	No_or_no_constitutive_exon
AACAAGACAAGGCCTTCGAGTGATAGACTGCCTTCGAACGGGGGTTATAGGA	630	766	816	764	-1	SISNIscaffold_59	SISNIDRAFT_471045	26	1680	None	7945	1192	62365	No_or_no_constitutive_exon
AAGCCAGACCGTGAGTAGCTTTCCGTCAATTTACATTGAATGAGGGACAGCC	506	590	640	588	-1	SISNIscaffold_59	SISNIDRAFT_471045	26	1680	None	7945	1192	62365	No_or_no_constitutive_exon
TGGGTATCTGTGTTTCTCTTGTGGGTCACTCTATTGAATGAAGGGGTCAGTC	14278	14844	14894	14842	-1	SISNIscaffold_59	SISNIDRAFT_446914	14085	15201	None	7945	1192	62365	No_or_no_constitutive_exon
TGACGAGTCCCCATTTTTTATCTACTCGGTCGAACTCACGAAGGGTATAGAT	24530	24682	24480	24532	1	SISNIscaffold_59	SISNIDRAFT_536252	21847	26271	None	7945	1192	62365	No_or_no_constitutive_exon
TTGACTTTGGAGGGGGCTGATGGGTTTTGGGTGTGGATTTTGGGGTGTAGAT	46933	47249	47299	47247	-1	SISNIscaffold_59	SISNIDRAFT_536287	44778	48203	None	7945	1192	62365	No_or_no_constitutive_exon
GGGGGGTGGGGAAGGGGAGGGAGAGGAGGGAGAAAATGGGGGAGGGAAAGAG	46464	46819	46869	46817	-1	SISNIscaffold_59	SISNIDRAFT_536287	44778	48203	None	7945	1192	62365	No_or_no_constitutive_exon
GTCCTTTGATTTCTTCGTAAATTGTTGGTGCACTGACATGATGTGGGTAGCA	48973	49184	48923	48975	1	SISNIscaffold_59	SISNIDRAFT_461038	48181	49724	None	7945	1192	62365	No_or_no_constitutive_exon
CGCAGGGAAGCCGTTGTTAAGTATTGATGTTGATGCTAATGGGTGTGTAGGA	97659	97725	97609	97661	1	SISNIscaffold_59	SISNIDRAFT_446940	97442	99109	None	7945	1192	62365	No_or_no_constitutive_exon
ATGGACAGCTACCCGTTCGTGGATATGCGTTGATATCACTGGGATCGCAGGC	13229	13361	13411	13359	-1	SISNIscaffold_60	SISNIDRAFT_419816	12871	14304	None	7945	1192	62365	No_or_no_constitutive_exon
GGTGAGTGTTTCGTTCCCGATAACTATCCTGATGCTCATTGACGGGATAGCC	32714	32954	33004	32952	-1	SISNIscaffold_60	SISNIDRAFT_498524	31167	35803	None	7945	1192	62365	No_or_no_constitutive_exon
CCCCCGTACAGTCCTTGCGTCACGTTTTAATTTTTTGGGGAATGGTGTAGGA	49795	49827	49877	49825	-1	SISNIscaffold_60	SISNIDRAFT_537784	48032	50011	None	7945	1192	62365	No_or_no_constitutive_exon
CAAGTGAGTTACCTTGTTGTTGACCTACTCCCATCTCAACGGGAAAAAAGGT	52813	52960	53010	52958	-1	SISNIscaffold_60	SISNIDRAFT_461066	50464	53480	None	7945	1192	62365	No_or_no_constitutive_exon
TGTAGGTCTTCCTGCTTTCTCTGTCATGCCAAGAACTTACGGGGTCGTAGGT	71526	71606	71656	71604	-1	SISNIscaffold_60	SISNIDRAFT_419805	71180	72475	None	7945	1192	62365	No_or_no_constitutive_exon
TCCAAGGTCGGTTCGTCGACTGCTGTGATGTATAGACTGACAGGGCGCAGGT	91806	91977	92027	91975	-1	SISNIscaffold_60	SISNIDRAFT_447022	90932	92868	None	7945	1192	62365	No_or_no_constitutive_exon
CCCTCTTCTCTCTTCCTTCTCAAATCTCATTCTCGTTGGGATCGGAATAGTG	23758	24200	24250	24198	-1	SISNIscaffold_61	SISNIDRAFT_461118	23758	26546	None	7945	1192	62365	No_or_no_constitutive_exon
ACTTCCCATGAACCATAATCAAGAAAACGGACTGATCAGTGGGATGATAGGC	80399	80424	80474	80422	-1	SISNIscaffold_61	SISNIDRAFT_419955	79193	81341	None	7945	1192	62365	No_or_no_constitutive_exon
CCACTCGCTGTCCTCCAAACTTATAATTTGTTAATGAGGGGATCGAATAGAG	80314	80343	80393	80341	-1	SISNIscaffold_61	SISNIDRAFT_419955	79193	81341	None	7945	1192	62365	No_or_no_constitutive_exon
TGCGTATTCGACTTCGTTCGTCCCTCGGGTAAATCTGACAGGATGGGTAGAG	100757	100853	100903	100851	-1	SISNIscaffold_61	SISNIDRAFT_491272	100023	102285	None	7945	1192	62365	No_or_no_constitutive_exon
TCCTATTCAATTTTTATTTGTTGGCTGATGGTGGTGGGGATGGGATGTAGCC	109504	110127	110177	110125	-1	SISNIscaffold_61	SISNIDRAFT_321043	109504	111038	None	7945	1192	62365	No_or_no_constitutive_exon
GATCTTCACCTGCCCCGCCATGGATTTTTTGGGAATGATGGTGGGAACAGTA	112888	113053	112838	112890	1	SISNIscaffold_61	SISNIDRAFT_419954	111812	113053	None	7945	1192	62365	No_or_no_constitutive_exon
GATCATTGGGCGATGATCGTGTATATGCAGGTGCTGACGGGATAACAAAGAT	125224	125355	125174	125226	1	SISNIscaffold_61	SISNIDRAFT_471159	124640	127297	None	7945	1192	62365	No_or_no_constitutive_exon
TCCTCCCTCCTTCCCCCCGCATCCTGGCCATGCTGACCGTGGGCTGGCAGTT	42101	42274	42324	42272	-1	SISNIscaffold_62	SISNIDRAFT_538189	38323	42836	None	7945	1192	62365	No_or_no_constitutive_exon
ATGCCAGCGGTTTGAGTGCGGGGACTACGAATGATGGGGATGGGGTAGAGGG	41106	41249	41299	41247	-1	SISNIscaffold_62	SISNIDRAFT_538189	38323	42836	None	7945	1192	62365	No_or_no_constitutive_exon
TTTTATCCTATAAATTTGATGGCGGTATTGATTTGGGTTGTGGGGTGTAGGT	40919	41046	41096	41044	-1	SISNIscaffold_62	SISNIDRAFT_538189	38323	42836	None	7945	1192	62365	No_or_no_constitutive_exon
TCCCATCCCTACTTCCCTCGAGGATAATTTATCTGATGTTGTGGGGGTAGGG	40745	40864	40914	40862	-1	SISNIscaffold_62	SISNIDRAFT_538189	38323	42836	None	7945	1192	62365	No_or_no_constitutive_exon
AACACCACTCTCAACACGACGACTGGAGGAACGAATGGAGGGAGAGAAAGTG	40629	40670	40720	40668	-1	SISNIscaffold_62	SISNIDRAFT_538189	38323	42836	None	7945	1192	62365	No_or_no_constitutive_exon
GAGGTGCGTATTTCTGAATTAGAAGAGAGGCTGGGGCTGATGAAGGGTAGGA	38636	38701	38751	38699	-1	SISNIscaffold_62	SISNIDRAFT_538189	38323	42836	None	7945	1192	62365	No_or_no_constitutive_exon
TTGGATCTTCGGGAGTGGTTCGTCGTTGTTGATTGATGATTGGGGCGTAGGA	56406	56466	56356	56408	1	SISNIscaffold_62	SISNIDRAFT_461189	54851	57437	None	7945	1192	62365	No_or_no_constitutive_exon
TATGCTATACGTTCTTACGGACCGTGTTTGTGCTTGACCTGGGGATGTAGGC	79617	79814	79567	79619	1	SISNIscaffold_62	SISNIDRAFT_491311	79356	80479	None	7945	1192	62365	No_or_no_constitutive_exon
GAGCCGATAATCCGAAGGCTCTCTTAATCTGAAACCACCTATGGGTATAGCC	108165	108177	108227	108175	-1	SISNIscaffold_62	SISNIDRAFT_491318	107006	108715	None	7945	1192	62365	No_or_no_constitutive_exon
GTGAGGAGTACGAGTGGGAAATCGAGTAATAGTGGGAAGAGTGGGAGAAGTG	81951	82121	82171	82119	-1	SISNIscaffold_63	SISNIDRAFT_322122	81951	84843	None	7945	1192	62365	No_or_no_constitutive_exon
CTTCGCCTCCTGCTTATCTTGTCGTCTATTCGTACTGATGAACCGGGTAGTT	100941	101054	100891	100943	1	SISNIscaffold_63	SISNIDRAFT_471230	98567	102430	None	7945	1192	62365	No_or_no_constitutive_exon
TCCTTCTTTCATCCGAATCTGTGAATTGAGATTGACGTTGATGTGGGTAGGA	103395	103696	103746	103694	-1	SISNIscaffold_63	SISNIDRAFT_553331	102755	104472	None	7945	1192	62365	No_or_no_constitutive_exon
ACGTCCCCTTCTTCCCTCTCTTTATTGCGTTTCTAACGAGGATGGGGTAGTT	106010	106146	106196	106144	-1	SISNIscaffold_63	SISNIDRAFT_461232	104776	107008	None	7945	1192	62365	No_or_no_constitutive_exon
TCCACCGAAAATTACTACGAATCGAGTGGTCTGGATTGAGAGGGATGTAGCG	27829	28051	27779	27831	1	SISNIscaffold_64	SISNIDRAFT_461253	27450	28051	None	7945	1192	62365	No_or_no_constitutive_exon
GAATGGAGGGGAGGCGCAGTGATGAGTATCTGCTGAGCGGGTGAGCATAGTT	95787	95804	95854	95802	-1	SISNIscaffold_64	SISNIDRAFT_471267	94636	96126	None	7945	1192	62365	No_or_no_constitutive_exon
GTCCTCCCTCGATCCTCCCGTCTGAATGACTAACCGGTTTGATTGGGTAGCG	6349	6495	6545	6493	-1	SISNIscaffold_65	SISNIDRAFT_461262	5245	6895	None	7945	1192	62365	No_or_no_constitutive_exon
ACTATCCATCCATCCCGACTCCCGGTCAAGGTGTATTGACGAGGGTGTAGTT	5945	6089	6139	6087	-1	SISNIscaffold_65	SISNIDRAFT_461262	5245	6895	None	7945	1192	62365	No_or_no_constitutive_exon
ACGTGGATATTCCTGGATGACATTAGATATCGCACTAAATCAGGGTGCAGTT	12950	13064	12900	12952	1	SISNIscaffold_65	SISNIDRAFT_491389	12369	15079	None	7945	1192	62365	No_or_no_constitutive_exon
GGTGAGTATTCCGAGTAGATGAGAGCAGCATTTAGTGACGGGCCGAGCAGTA	13793	13907	13743	13795	1	SISNIscaffold_65	SISNIDRAFT_491389	12369	15079	None	7945	1192	62365	No_or_no_constitutive_exon
ACGTGTATGGCCTTTGACGACATCAACTAAAAGACTGAATTAGGGTGTAGTT	55609	55723	55559	55611	1	SISNIscaffold_65	SISNIDRAFT_491398	55042	57860	None	7945	1192	62365	No_or_no_constitutive_exon
GGTATTATGAGCAGGTGGGAGTGAGGGAGATGGATAAGGAGGCGAGGGAGAG	8932	9028	9078	9026	-1	SISNIscaffold_67	SISNIDRAFT_447174	7776	10540	None	7945	1192	62365	No_or_no_constitutive_exon
ATTTGAATATTTTTGGAGATGTGCGTGATTGTTGATGGTGGGGTTGGTAGGC	15808	16024	15758	15810	1	SISNIscaffold_67	SISNIDRAFT_553353	14794	16024	None	7945	1192	62365	No_or_no_constitutive_exon
TGCTAGATCTTAGCTCTATTTTCATGGTTGAAACTTATATTTGGGAGCAGCT	32745	33057	32695	32747	1	SISNIscaffold_67	SISNIDRAFT_323464	31990	33433	None	7945	1192	62365	No_or_no_constitutive_exon
CTATCCATAGAGTCAATTAGTTGACGTCCGCTAATAGTAGGGCGTGGTAGGA	44654	44685	44735	44683	-1	SISNIscaffold_67	SISNIDRAFT_471327	44389	45997	None	7945	1192	62365	No_or_no_constitutive_exon
ATCTGCATCATCCCTTTCCTTTTCGTACTAATGATGAGGATGGGGTATAGTT	64972	65121	64922	64974	1	SISNIscaffold_67	SISNIDRAFT_461305	64505	67038	None	7945	1192	62365	No_or_no_constitutive_exon
GTTCTTCTTCCCCCTCTTCTACGGTGCGAGATGCTGATGAAGGGGTGTAGGG	76369	76433	76319	76371	1	SISNIscaffold_67	SISNIDRAFT_461309	73593	76678	None	7945	1192	62365	No_or_no_constitutive_exon
TCAATTCTGTACCTTGTTCGATGCGCTTGGAAGTTGACTGGGCGATACAGGA	78313	78434	78263	78315	1	SISNIscaffold_67	SISNIDRAFT_461310	77146	79514	None	7945	1192	62365	No_or_no_constitutive_exon
CGACATATATTGCCATCTATCAATTTTCGAATGTTCATATGGGGCTGTAGGC	88493	88621	88671	88619	-1	SISNIscaffold_67	SISNIDRAFT_323946	87166	89482	None	7945	1192	62365	No_or_no_constitutive_exon
GTTTGTTCTCTAGCTCCTATGCATTCACCCCGACTGACGATGTGGGGAAGGG	87516	87584	87634	87582	-1	SISNIscaffold_67	SISNIDRAFT_323946	87166	89482	None	7945	1192	62365	No_or_no_constitutive_exon
TACGAGAGATGTCTTTTAGGAGTGATGGAACAAGCTGACGAGGGTCGTAGAT	7481	7612	7431	7483	1	SISNIscaffold_66	SISNIDRAFT_538360	5670	10110	None	7945	1192	62365	No_or_no_constitutive_exon
CCTTTGTTCGGGCATTCTAATCTTATCTGTTCATTGCGCGGATCGGGTAGGA	34679	34746	34629	34681	1	SISNIscaffold_66	SISNIDRAFT_447170	34273	38671	None	7945	1192	62365	No_or_no_constitutive_exon
ATCATTCTTGTCTTATCTTGAGTCCAATTATCATACTGAAATCAGGGCAGTG	11331	11467	11517	11465	-1	SISNIscaffold_68	SISNIDRAFT_396798	10245	13510	None	7945	1192	62365	No_or_no_constitutive_exon
GGGTACGAGGGATACCTCCATCTGAAATATACCTCTAACGTCAAGGGCAGCT	5815	5948	5765	5817	1	SISNIscaffold_70	SISNIDRAFT_491519	4793	6187	None	7945	1192	62365	No_or_no_constitutive_exon
GTATGTGGTATGTATCTACGAGTATCGTACGCTGATTTTTGGGGAACCAGTC	13281	13334	13384	13332	-1	SISNIscaffold_71	SISNIDRAFT_491547	12125	13439	None	7945	1192	62365	No_or_no_constitutive_exon
GGTGTGTCCACTTGATTGGCTGCTTTACGCGGCATATTGACGGGACACAGGT	16376	16446	16496	16444	-1	SISNIscaffold_72	SISNIDRAFT_480287	15316	18474	None	7945	1192	62365	No_or_no_constitutive_exon
AGTGGCTGCCTATATGGCAGCAGGGGACATTTCGTTGACTGGGAAACCAGCG	13357	13370	13420	13368	-1	SISNIscaffold_73	SISNIDRAFT_491598	12149	13580	None	7945	1192	62365	No_or_no_constitutive_exon
AAGTACCTGTGGGAGGAGATGCGAGAGTGGGAGCTTGGGGAGGGGAGGAGGA	23010	23076	23126	23074	-1	SISNIscaffold_74	SISNIDRAFT_541122	22196	24625	None	7945	1192	62365	No_or_no_constitutive_exon
AGTCTCTCTATCTCTTTGCGGTAGCGAATGCTAATGTCATGGGCGTGTAGCT	22908	22954	23004	22952	-1	SISNIscaffold_74	SISNIDRAFT_541122	22196	24625	None	7945	1192	62365	No_or_no_constitutive_exon
ATCATATATTTATTTATTGTGGTCAAGAGAGTTGACTCATAGGGTTGTAGAT	21999	22130	21949	22001	1	SISNIscaffold_75	SISNIDRAFT_491632	21661	25111	None	7945	1192	62365	No_or_no_constitutive_exon
TACGTTCTCTTGGTTTGTGTCTTGTATTGTTTGGACTTATAGGGTATTAGGA	4818	4885	4768	4820	1	SISNIscaffold_76	SISNIDRAFT_461501	3459	8557	None	7945	1192	62365	No_or_no_constitutive_exon
ACCTGCTCTCCTCATTCGGGATAATATCAGAAGTCTTACCCGGGATATAGAT	6643	6711	6593	6645	1	SISNIscaffold_76	SISNIDRAFT_461501	3459	8557	None	7945	1192	62365	No_or_no_constitutive_exon
AGGTCACTTCATCCGCTAAATTCTCCTACTATATGCTGACGTCGGGGCAGCA	6964	7198	6914	6966	1	SISNIscaffold_76	SISNIDRAFT_461501	3459	8557	None	7945	1192	62365	No_or_no_constitutive_exon
TGTACGTCTTTTTGGCTCGAGGTATTTTAATGCCCACTGACATGGGACAGAT	42747	42910	42960	42908	-1	SISNIscaffold_76	SISNIDRAFT_471515	42747	43425	None	7945	1192	62365	No_or_no_constitutive_exon
TCATTCTCAGTTTTTGTCCCGCTGTATGAGTCTGAAAATAGATTGGGCAGAG	5573	5604	5654	5602	-1	SISNIscaffold_77	SISNIDRAFT_434221	3894	6041	None	7945	1192	62365	No_or_no_constitutive_exon
CATCTACTGTTACGATTGTCTCGAGAATGAAGCTCATTCTCTGGGGGCAGCT	54581	54626	54531	54583	1	SISNIscaffold_77	SISNIDRAFT_393735	54235	54626	None	7945	1192	62365	No_or_no_constitutive_exon
TCATTCATTTCTTCTCTGGGGTTGACGATGGGCTGATGGGATGGGGATAGCA	22211	22583	22633	22581	-1	SISNIscaffold_78	SISNIDRAFT_471541	22211	23622	None	7945	1192	62365	No_or_no_constitutive_exon
CTTCCACATCTCCTTTCTCGAGCAAAGTGCTGATTTTGATTGGGCGGTAGTT	26485	26538	26588	26536	-1	SISNIscaffold_78	SISNIDRAFT_553485	25393	27788	None	7945	1192	62365	No_or_no_constitutive_exon
GTAAGCGCTTATCTATCTTTCGAACGAGGGTGCTGAGGTGGTGCGGGTAGAA	26242	26304	26354	26302	-1	SISNIscaffold_78	SISNIDRAFT_553485	25393	27788	None	7945	1192	62365	No_or_no_constitutive_exon
TTTCCTCTTCGTCTTTCCCGTTCGTTGAGTGATACGTACACGGGATGCAGGA	25846	25969	26019	25967	-1	SISNIscaffold_78	SISNIDRAFT_553485	25393	27788	None	7945	1192	62365	No_or_no_constitutive_exon
TCTTTTCTTTTCTTTTCGTTGATGCAAGGAGGCTGAAGGGGGTTGGGTAGAT	25594	25677	25727	25675	-1	SISNIscaffold_78	SISNIDRAFT_553485	25393	27788	None	7945	1192	62365	No_or_no_constitutive_exon
ATCGTTGTTGAGTGATGAGAGTAGGTGTTAGATATGGAGATGGGGCATAGTC	42449	42471	42521	42469	-1	SISNIscaffold_78	SISNIDRAFT_491694	41834	42962	None	7945	1192	62365	No_or_no_constitutive_exon
AGTTTCCAGTGATATCTGTGAGTGAGTGATGACCTCATGGGAAGATTCAGCA	36946	36975	37025	36973	-1	SISNIscaffold_81	SISNIDRAFT_471585	31084	38114	None	7945	1192	62365	No_or_no_constitutive_exon
TATGTAATTTGCTTCTCAGACATTCTTCGTCTCGCTGATATGGGTAACAGGT	27728	27826	27678	27730	1	SISNIscaffold_82	SISNIDRAFT_476450	26234	28881	None	7945	1192	62365	No_or_no_constitutive_exon
GTCCGATTTTGCCCAGGATTATTTTCTGGGAAGAAACATGGGTGAATTAGCG	20721	20776	20671	20723	1	SISNIscaffold_84	SISNIDRAFT_471620	19723	21121	None	7945	1192	62365	No_or_no_constitutive_exon
TGTTTCTTCGATTCTTGATGAGATTTTATTGATATTGATGGGTGGCACAGGC	6954	7068	6904	6956	1	SISNIscaffold_85	SISNIDRAFT_476455	6459	7999	None	7945	1192	62365	No_or_no_constitutive_exon
GCCTTGGTGCAAGGAGGTGATATTTGACACAGTAACAATGGGGCGGGCAGAT	8747	8874	8924	8872	-1	SISNIscaffold_88	SISNIDRAFT_471664	8058	9066	None	7945	1192	62365	No_or_no_constitutive_exon
GAAGCCTGAATGAGGTCGTGTGAATGCTGGAATTGGCCCGAGGGATGCAGGT	8058	8250	8300	8248	-1	SISNIscaffold_88	SISNIDRAFT_471664	8058	9066	None	7945	1192	62365	No_or_no_constitutive_exon
GTTGAAACCATGGCTTGCCGTGAGTGAATGTTCATGGAGGGGGTATGCAGAT	13748	13840	13890	13838	-1	SISNIscaffold_88	SISNIDRAFT_471665	13459	14592	None	7945	1192	62365	No_or_no_constitutive_exon
GTGAGTATCCCGAGTAGATGAGAGCAGCATTTTAGTGACGGGCCGAGCAGTA	12557	12671	12721	12669	-1	SISNIscaffold_89	SISNIDRAFT_491818	10865	13678	None	7945	1192	62365	No_or_no_constitutive_exon
TGGTACGGAAAGTTTAGTGGACTCTCTGCTCAGCGATTGATGGGTAGCAGGC	18363	18411	18461	18409	-1	SISNIscaffold_89	SISNIDRAFT_491820	17030	18694	None	7945	1192	62365	No_or_no_constitutive_exon
AGTATGATCTTGAGCTACCCATTTCACGCTTACTCTGAACTTATGGGAAGGC	31619	31694	31744	31692	-1	SISNIscaffold_89	SISNIDRAFT_491823	31288	31916	None	7945	1192	62365	No_or_no_constitutive_exon
GTGAGTAGTCCGAGTCAAAGATAGCAGCATTTGATGACGGGGCCGAGCAGTA	10485	10599	10435	10487	1	SISNIscaffold_90	SISNIDRAFT_491830	9064	11776	None	7945	1192	62365	No_or_no_constitutive_exon
TTTGATCTCCTTCTCACTGTATCGACCATTACTTATTTGGGACTGGACAGCG	29434	29568	29384	29436	1	SISNIscaffold_90	SISNIDRAFT_543895	28926	31938	None	7945	1192	62365	No_or_no_constitutive_exon
GTACCGAGATGTTCTGTTGAGTGCACGGGATAAGCGGTTGTGCATGGGAGGG	30696	30761	30646	30698	1	SISNIscaffold_90	SISNIDRAFT_543895	28926	31938	None	7945	1192	62365	No_or_no_constitutive_exon
CGCTTTAATTCGTCTGATCACAACCTGGGCTTTGTCAACGTGATGGGCAGGA	28830	29098	28780	28832	1	SISNIscaffold_92	SISNIDRAFT_471702	28211	29098	None	7945	1192	62365	No_or_no_constitutive_exon
ACCAATGTGTTGTGCCCGATGTGTTGACCATGCGATTCCGTGGGAAGTAGTG	11345	11402	11452	11400	-1	SISNIscaffold_94	SISNIDRAFT_480316	11345	21096	None	7945	1192	62365	No_or_no_constitutive_exon
TCCTCCGTCCTTTCTATACGTTCATGTGGGATGTTGATTGGGTTGGATAGTG	793	1139	1189	1137	-1	SISNIscaffold_102	SISNIDRAFT_491917	146	1938	None	7945	1192	62365	No_or_no_constitutive_exon
CTCTCCGCCTCCGAAACATAAAGTCGTGTTGATGTTGTTCATTGGGGCAGGA	11111	11236	11286	11234	-1	SISNIscaffold_102	SISNIDRAFT_491919	5954	13046	None	7945	1192	62365	No_or_no_constitutive_exon
CTCGCTTTTGGAGGTTGTGGGAAGATATTGATGGGTGGGCGATGGTGTAGAT	7126	7212	7262	7210	-1	SISNIscaffold_102	SISNIDRAFT_491919	5954	13046	None	7945	1192	62365	No_or_no_constitutive_exon
TGTTCTTCTTCCTTCTTTGGGGATGCATGGAAATTTATGTTGGGGTGCAGCT	16798	16825	16748	16800	1	SISNIscaffold_102	SISNIDRAFT_420853	16540	19093	None	7945	1192	62365	No_or_no_constitutive_exon
GTCCGGTTTGATTCCATTTCACCGCGCATACCTAGTAATGGGAATGACAGTC	7798	7933	7748	7800	1	SISNIscaffold_104	SISNIDRAFT_471770	5903	7933	None	7945	1192	62365	No_or_no_constitutive_exon
GAGAGTCTGAGATGGTCTTGATCGGTATGTTTTGCGGGGCGATTAAGTAGCG	10034	10197	9984	10036	1	SISNIscaffold_117	SISNIDRAFT_553545	9552	10197	None	7945	1192	62365	No_or_no_constitutive_exon
AAATTTCCCATGCCTGTTTTATTTTTATTTTTTTTCTGACGGGCGTGCAGCA	956	1125	906	958	1	SISNIscaffold_129	SISNIDRAFT_492014	213	4119	None	7945	1192	62365	No_or_no_constitutive_exon
GTGAGTCGTAGTGTTCATTTAGTGGTTAGTGAATGCTGATGTGGGCATAGTA	3015	3157	3207	3155	-1	SISNIscaffold_139	SISNIDRAFT_421035	1395	3266	None	7945	1192	62365	No_or_no_constitutive_exon
GTGAGTCGTAGTGTTCATTTAGTGGTTAGTGAATGCTGATGTGGGCATAGTA	3015	3157	3207	3155	-1	SISNIscaffold_138	SISNIDRAFT_506715	1395	3266	None	7945	1192	62365	No_or_no_constitutive_exon
GTGGGGTGCCCCGTTCCGGCATGAGGACGCGGAGGGTTTCGAGGGCGAAGAG	14	30	80	28	-1	SISNIscaffold_143	SISNIDRAFT_492040	14	1679	None	7945	1192	62365	No_or_no_constitutive_exon
GACGTAAGTACTTCTCTGTATGGTAGTCTCTTGACCTCACGGGTAGGCAGTC	213	268	318	266	-1	SISNIscaffold_155	SISNIDRAFT_492057	96	2674	None	7945	1192	62365	No_or_no_constitutive_exon
