# Supplementary material for: Widespread Separation of the Polypyrimidine Tract From 3′ AG by G Tracts in Association With Alternative Exons in Metazoa and Plants
Source: Front Genet. 2019 Jan 14;9:741. doi: 10.3389/fgene.2018.00741 (PMC6339879; doi:10.3389/fgene.2018.00741)
Supplement: DATA FILE S1 — Sequences of REPAG 3′ SS from each species of fungi. [file Data_Sheet_1.zip › Supplementary data 1/Fungi_Release38_kalmanozyma_brasiliensis_ghg001.txt]

REPA_GGG_Sequence	Exon_Start	Exon_End	Pos_-50	Pos_+2	Strand	Chromosome	GeneID	Gene_Start	Gene_End	Gene_Name	Number_of_REPAs	Number_of_REPAs_has_GGG	Number_of_Intron(Intra_genic_Region)	Upstream_Constitutive_Exon
CTCGACGCCTAAATCTTAACCCGCACCCATATGATGATGGGGGACGACAGAT	23746	24514	24564	24512	-1	PSEUBRA_SCAF3	PSEUBRA_SCAF3g03547	23746	25469	None	503	59	3084	No_constitutive_exon_found_in_species
CGGAGCTGACTCGTGCTCTCTTCCGTCCTTTTCGATTGCCGGGCCAACAGGG	285889	286361	285839	285891	1	PSEUBRA_SCAF3	PSEUBRA_SCAF3g03610	285635	286361	None	503	59	3084	No_constitutive_exon_found_in_species
CGAAACGCTTAAGATCTCGCTCGCTGATACTGTGGACAATGGGATGACAGGT	388300	388441	388491	388439	-1	PSEUBRA_SCAF3	PSEUBRA_SCAF3g03697	387898	388513	None	503	59	3084	No_constitutive_exon_found_in_species
CGAGGAAGAGATAGAGACTGGGACTCGTACCGCGATGGCGACAGGGACAGAG	1186938	1192765	1186888	1186940	1	PSEUBRA_SCAF3	PSEUBRA_SCAF3g03922	1186412	1192765	None	503	59	3084	No_constitutive_exon_found_in_species
CTCGGAGAAGGATGCCAATGGCAAGGGCGTGGCGATCAACAAGGGTCGAGGT	1567101	1567358	1567408	1567356	-1	PSEUBRA_SCAF3	PSEUBRA_SCAF3g04048	1567101	1569518	None	503	59	3084	No_constitutive_exon_found_in_species
GTTCTCGGGGAAGCAGAGGAAGCTCGCGTCGTTCTTCGGGCGGAAGGCAGTG	1612732	1612778	1612828	1612776	-1	PSEUBRA_SCAF3	PSEUBRA_SCAF3g04082	1612732	1613838	None	503	59	3084	No_constitutive_exon_found_in_species
GCAACTAGAGCGTCATGCTGACCTTACCCGCCTCTGATTTGGGACGACAGAC	1747262	1747429	1747479	1747427	-1	PSEUBRA_SCAF3	PSEUBRA_SCAF3g04112	1747262	1749276	None	503	59	3084	No_constitutive_exon_found_in_species
TCGAAAGCATGCTGACGTTTGCCACTCATCTTTCTCGCATGGGCCGACAGTC	1776354	1776495	1776304	1776356	1	PSEUBRA_SCAF3	PSEUBRA_SCAF3g04098	1776239	1777040	None	503	59	3084	No_constitutive_exon_found_in_species
GAAGAATCGGAGCTTATACTGACGTGTGAGTGGATGATGGGCGCGAACAGAT	2013403	2013481	2013353	2013405	1	PSEUBRA_SCAF3	PSEUBRA_SCAF3g04193	2012883	2013481	None	503	59	3084	No_constitutive_exon_found_in_species
ACTGACAATGCTGAGCCCTTACTGACTTGTTGATGGTTTTGGGAAAACAGTT	356082	356116	356166	356114	-1	PSEUBRA_SCAF1	PSEUBRA_SCAF1g00228	355540	357651	None	503	59	3084	No_constitutive_exon_found_in_species
GGGTCGGTACATTCACCGCGGGCACGGTTGGCTCATTCGCCGAGGGACAGCG	1303491	1303879	1303929	1303877	-1	PSEUBRA_SCAF1	PSEUBRA_SCAF1g00561	1303491	1304718	None	503	59	3084	No_constitutive_exon_found_in_species
GGATTGACGCCCCATCCAGCACCGGCCGCTTACCCACGCGGGATCGATAGTC	1496830	1498349	1496780	1496832	1	PSEUBRA_SCAF1	PSEUBRA_SCAF1g00633	1496406	1498349	None	503	59	3084	No_constitutive_exon_found_in_species
TACTTCTCTGTCCCCTTTCTGACCTTTCTCTTTTCCTTGCACCGGGATAGCG	33719	33779	33669	33721	1	PSEUBRA_SCAF2	PSEUBRA_SCAF2g02536	33057	35378	None	503	59	3084	No_constitutive_exon_found_in_species
GAAGTGCTTCGCTGTGATGCTGACTTGAACCTTGCGATGATGGGATGTAGAC	840232	840628	840182	840234	1	PSEUBRA_SCAF2	PSEUBRA_SCAF2g02817	840070	840628	None	503	59	3084	No_constitutive_exon_found_in_species
TCATGCGCGCTCGCACTGACACCCTTCTTCTTCTGTTGAAACGGGCACAGGA	967453	967600	967650	967598	-1	PSEUBRA_SCAF2	PSEUBRA_SCAF2g02882	967108	967708	None	503	59	3084	No_constitutive_exon_found_in_species
TGCACACAGAGCAGCGAGCTGATAGATCAACACTTCTCGGTGGGACACAGAA	1073861	1073973	1074023	1073971	-1	PSEUBRA_SCAF2	PSEUBRA_SCAF2g02918	1073861	1077238	None	503	59	3084	No_constitutive_exon_found_in_species
ACGACGGTAGGGGCACATCGCTGACCAAACTTCTGTTCGTGGGACGACAGGC	1082656	1082701	1082751	1082699	-1	PSEUBRA_SCAF2	PSEUBRA_SCAF2g02923	1082656	1082990	None	503	59	3084	No_constitutive_exon_found_in_species
GGTGCTTGGTCGCACACCTTTTCAGGCTTCTAGTGTTCCTTTAGGGACAGTG	1142473	1142479	1142529	1142477	-1	PSEUBRA_SCAF2	PSEUBRA_SCAF2g02968	1142473	1143609	None	503	59	3084	No_constitutive_exon_found_in_species
TCTTCGTCCTCCCCTCCTCCCGCTCGCCAACCGCTCGGTCGCAAGGGCAGCA	1192961	1193568	1193618	1193566	-1	PSEUBRA_SCAF2	PSEUBRA_SCAF2g03007	1192961	1194663	None	503	59	3084	No_constitutive_exon_found_in_species
AGTAAAAGATATGCAGAAGCTGACACTTTTTGATGGTGGGGGGAACACAGCA	1319464	1319669	1319414	1319466	1	PSEUBRA_SCAF2	PSEUBRA_SCAF2g03022	1317852	1319669	None	503	59	3084	No_constitutive_exon_found_in_species
CCTTCTTTCAGATATATCTCATGCTGACCAAGTCTTTTGGGTGGTGACAGCG	59367	59698	59748	59696	-1	PSEUBRA_SCAF4	PSEUBRA_SCAF4g04826	59367	60433	None	503	59	3084	No_constitutive_exon_found_in_species
CAATGGTGGCATGAATGGAGCTAGCACGTCCTTGTCCTCAGGGAGCACAGCC	168464	169078	168414	168466	1	PSEUBRA_SCAF4	PSEUBRA_SCAF4g04846	164713	169078	None	503	59	3084	No_constitutive_exon_found_in_species
TGAACAACCAGAATCAGCAGAATCAGCAGCCTGGCCAACCGGGCGGGCAGGG	561863	564020	561813	561865	1	PSEUBRA_SCAF4	PSEUBRA_SCAF4g04965	558106	564020	None	503	59	3084	No_constitutive_exon_found_in_species
AGCATTCGTCCTCTTCTTTTTTGGTGGGGCTTTTTTTTTTGGTGGGGTAGTT	1032131	1032827	1032081	1032133	1	PSEUBRA_SCAF4	PSEUBRA_SCAF4g05109	1031273	1032827	None	503	59	3084	No_constitutive_exon_found_in_species
TCTCAAGCCGTGCCAGTCTCCTCACTCCTCCTCGGTCGACGTCGGGACAGTA	89751	90527	90577	90525	-1	PSEUBRA_SCAF5	PSEUBRA_SCAF5g02297	88747	91439	None	503	59	3084	No_constitutive_exon_found_in_species
TCCAAATCTCGTTTGGGATCCGATGATGAATCGTCATGGGATTGGAACAGGT	192929	193552	193602	193550	-1	PSEUBRA_SCAF5	PSEUBRA_SCAF5g02328	192675	195664	None	503	59	3084	No_constitutive_exon_found_in_species
TGCTGACAAGTCTGATCTTTGTTGCATCGCTGCGATGGGGATGGGAACAGTC	192817	192839	192889	192837	-1	PSEUBRA_SCAF5	PSEUBRA_SCAF5g02328	192675	195664	None	503	59	3084	No_constitutive_exon_found_in_species
TCCCTTTCGATGCCGTCGATCCGCGTGGCCGCACCGCTGGGATGCGAGAGAT	387910	388405	388455	388403	-1	PSEUBRA_SCAF5	PSEUBRA_SCAF5g02398	387910	391548	None	503	59	3084	No_constitutive_exon_found_in_species
TTCTTCATCCGAGTACTGACCATGTTTGTGAACCTTTTGTGGGAGGCTAGAC	190366	191273	190316	190368	1	PSEUBRA_SCAF6	PSEUBRA_SCAF6g00751	190076	191273	None	503	59	3084	No_constitutive_exon_found_in_species
GACGTGAATAAAGTTCGCTGACAATGTTGGGTGTGAATACGGGAGAACAGTG	304859	304956	305006	304954	-1	PSEUBRA_SCAF6	PSEUBRA_SCAF6g00803	304859	306061	None	503	59	3084	No_constitutive_exon_found_in_species
TGAAGCCGCGAAGAATGATACTGACATCCACGTTTGTGCGGGCAACACAGAC	367226	367283	367333	367281	-1	PSEUBRA_SCAF6	PSEUBRA_SCAF6g00793	367226	368477	None	503	59	3084	No_constitutive_exon_found_in_species
CTGGATTGGAAGACTGACGAAGTTTTCTTTGGTGTGTTGGGGATTGACAGCC	589088	589344	589038	589090	1	PSEUBRA_SCAF6	PSEUBRA_SCAF6g00852	588592	589344	None	503	59	3084	No_constitutive_exon_found_in_species
ACGCCGAGACCGTTTAGAAGGAACGACGACGGGTATCAGAGGGAGAGCAGAT	684909	684930	684859	684911	1	PSEUBRA_SCAF6	PSEUBRA_SCAF6g00890	681133	684930	None	503	59	3084	No_constitutive_exon_found_in_species
CTCATACCCTTCCGCTAACCTTCCACACTTTTCTTACGCGGGCAACACAGAC	153648	153909	153959	153907	-1	PSEUBRA_SCAF8	PSEUBRA_SCAF8g02076	153648	154174	None	503	59	3084	No_constitutive_exon_found_in_species
CCGCTCCTTCCCACTTCGACAACATCACTTTCTCGTCGAGGGCAGGGCAGGG	272630	274319	272580	272632	1	PSEUBRA_SCAF9	PSEUBRA_SCAF9g01333	271667	274319	None	503	59	3084	No_constitutive_exon_found_in_species
CAGCTGCGATTGGAAAGGATGACTGATGCGTTTCTTTTGGGGTGCGACAGAA	394327	394388	394277	394329	1	PSEUBRA_SCAF10	PSEUBRA_SCAF10g05563	393752	394388	None	503	59	3084	No_constitutive_exon_found_in_species
CCCGTGGTTCAAAGTGGCGCTGACTTGTTTGATTGCGGTGGGTGAAACAGGG	233288	233375	233238	233290	1	PSEUBRA_SCAF21	PSEUBRA_SCAF21g03408	232004	233595	None	503	59	3084	No_constitutive_exon_found_in_species
GCTTCTCATCGAAACTGACGCTTCGCTCTTCGCTCCGGGCCATGGAACAGAC	532511	532934	532984	532932	-1	PSEUBRA_SCAF11	PSEUBRA_SCAF11g01231	529987	533391	None	503	59	3084	No_constitutive_exon_found_in_species
GTTCCGACCGAGGTCAATCTGGCCGCACACTCCTCGATCAAGGGCAGCAGAG	88773	88781	88831	88779	-1	PSEUBRA_SCAF12	PSEUBRA_SCAF12g01735	88773	90293	None	503	59	3084	No_constitutive_exon_found_in_species
AAAGGAAAGGGGAGTAGTGCTGACCACCGTTGACCTGTGTGGGGTAACAGTA	161317	161405	161267	161319	1	PSEUBRA_SCAF12	PSEUBRA_SCAF12g01737	161046	161405	None	503	59	3084	No_constitutive_exon_found_in_species
GCGGACTTGGAACGAAGTACTGACCTCATTGATTATTTGTGGGCGAACAGAT	180733	180802	180852	180800	-1	PSEUBRA_SCAF12	PSEUBRA_SCAF12g01730	180362	181806	None	503	59	3084	No_constitutive_exon_found_in_species
CTTGCTTCTCTCGTACTGACAATTGATCTTTGATTTTGGTGTGGGTGTAGTG	220694	221409	220644	220696	1	PSEUBRA_SCAF12	PSEUBRA_SCAF12g01750	220412	221409	None	503	59	3084	No_constitutive_exon_found_in_species
AGGTGCGGCTGACCACACATCTGCTCATCTTCGACAACGGGCGACAACAGAT	62421	63397	63447	63395	-1	PSEUBRA_SCAF13	PSEUBRA_SCAF13g01873	60620	63801	None	503	59	3084	No_constitutive_exon_found_in_species
GATCGGGGATGAGGAGGATGATGGGGATGTGAGCAAGGATGTGGGCGCAGCG	122810	122821	122760	122812	1	PSEUBRA_SCAF13	PSEUBRA_SCAF13g01886	120885	123773	None	503	59	3084	No_constitutive_exon_found_in_species
GTGGAAAACAGTGTTGCTGACAACTTTGACCTTTGTGTTGGGGGATACAGCA	427235	427290	427185	427237	1	PSEUBRA_SCAF14	PSEUBRA_SCAF14g01651	426958	428802	None	503	59	3084	No_constitutive_exon_found_in_species
CAAGAATGAAGGACGAAATTGTGGACTGACCGTTTGCTTGGGTGGGACAGAG	36872	36880	36822	36874	1	PSEUBRA_SCAF15	PSEUBRA_SCAF15g05600	36071	36880	None	503	59	3084	No_constitutive_exon_found_in_species
GCATTGCGAACCGTGGTCAGCTATCGAGGCCGAACTTCACAGGGCCCAAGCT	36225	36236	36175	36227	1	PSEUBRA_SCAF17	PSEUBRA_SCAF17g04270	35088	36236	None	503	59	3084	No_constitutive_exon_found_in_species
TCATTCTATCTACTGTGCTGACCGGAATGTATTTTGCTTGAGGGCTACAGAA	55686	55804	55636	55688	1	PSEUBRA_SCAF17	PSEUBRA_SCAF17g04268	55377	56785	None	503	59	3084	No_constitutive_exon_found_in_species
CAGATGGAAATGGGTCGCATAGATCATCAATTGCCGGGTCGGAGAGTCAGGT	83980	84007	84057	84005	-1	PSEUBRA_SCAF17	PSEUBRA_SCAF17g04274	83980	87007	None	503	59	3084	No_constitutive_exon_found_in_species
GGAATATTGGAACGGGCGAGGACGTTCCTTGCTGCTCCAGGCGAGGGCAGAG	32967	32988	32917	32969	1	PSEUBRA_SCAF18	PSEUBRA_SCAF18g04667	32122	32988	None	503	59	3084	No_constitutive_exon_found_in_species
CGCGTTCCTCTGGAACTGTGGAGGGCGCTGCCACGGCTGACGCGGGAAAGGC	46607	46752	46557	46609	1	PSEUBRA_SCAF18	PSEUBRA_SCAF18g04661	42149	46752	None	503	59	3084	No_constitutive_exon_found_in_species
GGGTCACGCCCAGAGCCTCCTTCGCCGGGTCACGATTGACGGGACGTCAGCC	648	686	736	684	-1	PSEUBRA_SCAF19	PSEUBRA_SCAF19g03222	648	3290	None	503	59	3084	No_constitutive_exon_found_in_species
TCTTATGAGGAAATGACGTGCTGATACGATATGGGATGTGGGGGAAACAGAC	308041	308164	308214	308162	-1	PSEUBRA_SCAF19	PSEUBRA_SCAF19g03329	308041	310161	None	503	59	3084	No_constitutive_exon_found_in_species
TGGCGCTTACGGCGATCCCAGCCAGGCCTCTTTGCCCACGGGTGCAGCAGCT	401231	401259	401309	401257	-1	PSEUBRA_SCAF19	PSEUBRA_SCAF19g03331	401231	403165	None	503	59	3084	No_constitutive_exon_found_in_species
GGACAGCTGTGCGTTGGAGTACACCCTCCTGCCGAGTGGTGTGGGCGCAGAC	69963	70024	70074	70022	-1	PSEUBRA_SCAF20	PSEUBRA_SCAF20g03088	69963	70448	None	503	59	3084	No_constitutive_exon_found_in_species
ATGGCTTCGATAATATCGCGACCCACATTCCGATCTATCCGGGGATCCAGAC	309418	309536	309368	309420	1	PSEUBRA_SCAF20	PSEUBRA_SCAF20g03179	309053	309879	None	503	59	3084	No_constitutive_exon_found_in_species
GTAGACGTAGAGACTGATGAGTTTTGATGATGTGATGGGTGACAACACAGGA	199196	199241	199146	199198	1	PSEUBRA_SCAF22	PSEUBRA_SCAF22g00051	198618	199241	None	503	59	3084	No_constitutive_exon_found_in_species
CCCCGCCCTGACTCCCTTCTCCACTCGAATGCAACGTTGGGCGCAAACAGGG	109838	109985	110035	109983	-1	PSEUBRA_SCAF24	PSEUBRA_SCAF24g01493	109838	110435	None	503	59	3084	No_constitutive_exon_found_in_species
AGTACTAGTAACTGGAGATAACTACCTAATTATGTTTGTAGGTTGGGAAGGA	561	644	694	642	-1	PSEUBRA_SCAF26	PSEUBRA_SCAF26g01432	2	1758	None	503	59	3084	No_constitutive_exon_found_in_species
