# Supplementary material for: Widespread Separation of the Polypyrimidine Tract From 3′ AG by G Tracts in Association With Alternative Exons in Metazoa and Plants
Source: Front Genet. 2019 Jan 14;9:741. doi: 10.3389/fgene.2018.00741 (PMC6339879; doi:10.3389/fgene.2018.00741)
Supplement: DATA FILE S1 — Sequences of REPAG 3′ SS from each species of fungi. [file Data_Sheet_1.zip › Supplementary data 1/Fungi_Release38_talaromyces_stipitatus_atcc_10500.txt]

REPA_GGG_Sequence	Exon_Start	Exon_End	Pos_-50	Pos_+2	Strand	Chromosome	GeneID	Gene_Start	Gene_End	Gene_Name	Number_of_REPAs	Number_of_REPAs_has_GGG	Number_of_Intron(Intra_genic_Region)	Upstream_Constitutive_Exon
AGTTCTTTTCCGCTAACGATATAATGAAATCATACTGAGGCCGGGAACAGGG	107953	107980	108030	107978	-1	EQ962652	TSTA_060080	106891	110041	None	6399	574	28458	No_or_no_constitutive_exon
TAGTTACCATGTTCCAGGATACAGATTGGCTCATGCTCATGTCCGGGAAGCT	155137	155274	155087	155139	1	EQ962652	TSTA_060290	154825	156033	None	6399	574	28458	No_or_no_constitutive_exon
TGGTGAGTATCAGCCAATATAGTCTAGTTCTGTGCTGACCGGGCGTACAGGG	162063	162286	162336	162284	-1	EQ962652	TSTA_060320	161079	163527	None	6399	574	28458	No_or_no_constitutive_exon
GGAAAGTCATACCCCCTACCTTCGCCACACCGATTGACGTGGGATTGTAGAT	196583	196873	196923	196871	-1	EQ962652	TSTA_060440	193656	197351	None	6399	574	28458	No_or_no_constitutive_exon
CGGGAATTAAAATTTCCAAGTATATGTATGCTTACAAGAAGGGACAACAGCT	225104	225482	225054	225106	1	EQ962652	TSTA_060530	224277	226793	None	6399	574	28458	Yes
CTATTCAAAAGAATTCGGCTAATGAGAGCTCATCTGGGTGAGCGAAACAGGA	290939	291697	290889	290941	1	EQ962652	TSTA_060720	288642	296930	None	6399	574	28458	No_or_no_constitutive_exon
CCGGTCACAGACATCCCCTTAGACCTGATTTTCATTTTGGGGGCGTGTAGGA	381826	381975	381776	381828	1	EQ962652	TSTA_061000	381620	382758	None	6399	574	28458	No_or_no_constitutive_exon
GGCTTGGAGTTTGGCATCGGGTGGTCAGTTCTTTATGCAAAATAGGGCAGGA	411158	412270	411108	411160	1	EQ962652	TSTA_061130	410563	412270	None	6399	574	28458	No_or_no_constitutive_exon
AAATGTTTTATCACCTTGATCGTCAAGTTCATTCTGATTGGGTTTGAAAGAT	462280	462634	462684	462632	-1	EQ962652	TSTA_061290	461752	463162	None	6399	574	28458	No_or_no_constitutive_exon
GTAAACCGGTTGGACAGCACGGTGGAGTGATATAATATGATTATGGGAAGAC	656525	657022	657072	657020	-1	EQ962652	TSTA_061830	656525	657400	None	6399	574	28458	No_or_no_constitutive_exon
TAAGGTAGCATTAGTGTTGGCTCATTCATTAACTCTTGGGGTATAAAAAGGT	716257	716735	716785	716733	-1	EQ962652	TSTA_062020	716257	716836	None	6399	574	28458	No_or_no_constitutive_exon
CGGTAAGTCTGGCACACTCGTCGTCCTCAACTGATTTAACCGCAGGGTAGCA	819330	819846	819280	819332	1	EQ962652	TSTA_062280	818285	821276	None	6399	574	28458	No_or_no_constitutive_exon
GAAGTCGTGGTGAGAAAGGAAGAAACTGATCGAAGCTATATAGGGGAAAGTG	872576	874565	874615	874563	-1	EQ962652	TSTA_062410	872576	874698	None	6399	574	28458	No_or_no_constitutive_exon
GTGAGAGAAATCTTTATTATTTGTCATGACTTGAGCTTATGGGCGTGCAGGT	912398	912550	912600	912548	-1	EQ962652	TSTA_062530	912398	914863	None	6399	574	28458	No_or_no_constitutive_exon
GGAATGTATTTAGCCATGCTGGTTAGATGGTATTGACATGGGAAAACTAGTA	921326	921570	921276	921328	1	EQ962652	TSTA_062560	920536	921570	None	6399	574	28458	No_or_no_constitutive_exon
TCGAAATCCAGACAAAGGATACTGACTGAAACCTTTTATTCGGGATGTAGAC	992885	993058	993108	993056	-1	EQ962652	TSTA_062850	992654	994900	None	6399	574	28458	No_or_no_constitutive_exon
GGTTATTTTCTACTTTCTGTGAAATTGAGTTAACTGAGGGGAACGACTAGAC	1090847	1091111	1091161	1091109	-1	EQ962652	TSTA_063220	1090123	1091736	None	6399	574	28458	No_or_no_constitutive_exon
CCCACAGAGTTCGGTAAAATACCTAGGAATGCGATGCTCCGACGGGTTAGCA	1096290	1096352	1096402	1096350	-1	EQ962652	TSTA_063240	1094636	1096504	None	6399	574	28458	No_or_no_constitutive_exon
TTGTTTCAGATTTGTTCCTTGATTCATATCTAACAAGGGTGGCGATATAGAG	1119942	1120104	1120154	1120102	-1	EQ962652	TSTA_063310	1118698	1120539	None	6399	574	28458	No_or_no_constitutive_exon
AAAAGCTCTGTCAAAGAAATGTCATATACCCTCAAAGAATAGGGTATCAGTT	1244750	1245529	1244700	1244752	1	EQ962652	TSTA_063780	1243413	1245529	None	6399	574	28458	No_or_no_constitutive_exon
CCCCTGGCCCCTCTCCCATAGATCCGGAGTTCTAGTCTAAAGGGCAACAGAT	1286367	1286823	1286873	1286821	-1	EQ962652	TSTA_063970	1286261	1287072	None	6399	574	28458	No_or_no_constitutive_exon
TGACTCCATCTCCATCTCCCGTAGGAGATATTGAGCTAGGGTAGATGCAGCA	1330999	1331659	1331709	1331657	-1	EQ962652	TSTA_064130	1328725	1337403	None	6399	574	28458	No_or_no_constitutive_exon
TGCATTCGTCCGTTCTGTTGAATGCGTCCAGTAGCTGACAGGGAATCCAGGC	1358914	1360920	1358864	1358916	1	EQ962652	TSTA_064200	1358394	1360920	None	6399	574	28458	No_or_no_constitutive_exon
CTACCATTACAATGATACTGGCTCCGAGCAATCTAATGAATGGGTGGAAGAT	1550831	1551439	1551489	1551437	-1	EQ962652	TSTA_065020	1550831	1552590	None	6399	574	28458	No_or_no_constitutive_exon
TACTTGCGAATGGAATTCAGATTGAAAATTTTAGTGGCTGACGGGAACAGAT	1594473	1594855	1594423	1594475	1	EQ962652	TSTA_065200	1593120	1595595	None	6399	574	28458	No_or_no_constitutive_exon
ACTGCGTTTGCTTGAACTCAAGCTTAAGCCTAAGGTGAACGCGAGGGCAGTG	1748263	1748693	1748213	1748265	1	EQ962652	TSTA_065790	1748012	1748693	None	6399	574	28458	No_or_no_constitutive_exon
AAGGAAGTCTCCCGGTATACTTTCTTTGGAACAAAATAACAAGGGTCCAGGT	1925682	1925784	1925834	1925782	-1	EQ962652	TSTA_066450	1925682	1926189	None	6399	574	28458	No_or_no_constitutive_exon
TCAGATCCTCGTGAAGATGACAAAGCTACTGACAGATATGGGTAAACCAGAA	2020843	2021791	2021841	2021789	-1	EQ962652	TSTA_066780	2019186	2022287	None	6399	574	28458	No_or_no_constitutive_exon
ATAAACCACAATTGGTACAGGTTGATGGATTGACTTGCTGATGTGGGCAGGT	2023039	2023187	2023237	2023185	-1	EQ962652	TSTA_066800	2022485	2023962	None	6399	574	28458	No_or_no_constitutive_exon
GTGTTCTTTTGAGGGATGTGGCTTTGACTGACATGAATATGGGATTATAGTG	2033751	2034431	2034481	2034429	-1	EQ962652	TSTA_066850	2033262	2036473	None	6399	574	28458	No_or_no_constitutive_exon
TAGCGACACCCTTTATCGGCATGACCAGAGTCATCACGCACAGGGAATAGAT	2041885	2044731	2041835	2041887	1	EQ962652	TSTA_066870	2041722	2044731	None	6399	574	28458	No_or_no_constitutive_exon
TTGAAAAGGCGTTTTGGGTTCATACAGTACAGAATGGTGGGATAGTACAGTA	2175933	2176695	2176745	2176693	-1	EQ962652	TSTA_067310	2175933	2177190	None	6399	574	28458	No_or_no_constitutive_exon
CCAATTGGACCTCGATCCACTTCTATGTTGTATAGGGGACGAGTTAGTAGTT	2295064	2295186	2295014	2295066	1	EQ962652	TSTA_067750	2293958	2296206	None	6399	574	28458	Yes
AGTCTTTGCAGTATCACCGATTTCCTGTGAATATGCTGACGGGTCGATAGGA	2492795	2493668	2492745	2492797	1	EQ962652	TSTA_068470	2491252	2493668	None	6399	574	28458	No_or_no_constitutive_exon
TATACCTTTTATAATATGCGTGTTGATTCAGTTTAGCTAACGGGTAACAGGG	2571773	2571794	2571723	2571775	1	EQ962652	TSTA_068750	2570468	2572771	None	6399	574	28458	No_or_no_constitutive_exon
GTTGTGCCACACTTAAGAGGTTGGAAAATAGCTTACTGATGGGTAATTAGTT	2603934	2603940	2603884	2603936	1	EQ962652	TSTA_068870	2603639	2605564	None	6399	574	28458	No_or_no_constitutive_exon
TGAGTATAGAACTCCTCATTCATAAGGGAATATTAGAACTAACTGGGTAGTA	2604893	2605162	2604843	2604895	1	EQ962652	TSTA_068870	2603639	2605564	None	6399	574	28458	No_or_no_constitutive_exon
CGGTATTTAAATGGCTACGAAATATCGCAGTTTCCTCGAGGGGATAACAGAC	2657448	2658616	2657398	2657450	1	EQ962652	TSTA_069080	2656987	2658616	None	6399	574	28458	No_or_no_constitutive_exon
ATCCCCTCCCCTCCCCTCCCCTGGCAGTATAAGGTGACTAACAGGGATAGGA	2745736	2746247	2746297	2746245	-1	EQ962652	TSTA_069380	2745736	2746935	None	6399	574	28458	No_or_no_constitutive_exon
GAGAGTGCAGTGTCCGTTGAGGGTGCTTTGGGGGAAGTATGGGGTCGTAGGG	2867922	2868062	2868112	2868060	-1	EQ962652	TSTA_069820	2867922	2868822	None	6399	574	28458	No_or_no_constitutive_exon
CACCTCAGTCAATCTCTCAGTGGCCAGCGGAATTAATACCGGGAATATAGAT	2873448	2873524	2873398	2873450	1	EQ962652	TSTA_069840	2871757	2874172	None	6399	574	28458	Yes
GAGGTCGGCCATCCATTTGAGGCTGTTGTGCAGTAGCTAACTGGGAGAAGGC	2889131	2889251	2889081	2889133	1	EQ962652	TSTA_069900	2887779	2890178	None	6399	574	28458	No_or_no_constitutive_exon
AAGCACTGACAGGGAAGGGGCTTTATATCGTATTAATAACATGGGCATAGGA	2921248	2921614	2921664	2921612	-1	EQ962652	TSTA_070020	2921248	2923828	None	6399	574	28458	No_or_no_constitutive_exon
TTCATCTGAGGGGTTAAGACGAGCCAGGATTGCTAACAGGGATTGCAAAGGA	3037834	3038190	3037784	3037836	1	EQ962652	TSTA_070440	3037325	3038499	None	6399	574	28458	No_or_no_constitutive_exon
TCCGTGCAGAACCGTAAACGGCCGCATACTTATCTTCTTGGGACATACAGGA	3066171	3066222	3066272	3066220	-1	EQ962652	TSTA_070600	3062276	3066828	None	6399	574	28458	No_or_no_constitutive_exon
GTGGGACGAAACTTTAAGGGCTAATAGTGCATTGCTAATGGGAAAATTAGCA	3065879	3065927	3065977	3065925	-1	EQ962652	TSTA_070600	3062276	3066828	None	6399	574	28458	No_or_no_constitutive_exon
TTGCTCGGATTGAAAGATATAGGCATGAGGCGGTGCTAATGAAAGGGTAGGT	3125282	3125697	3125232	3125284	1	EQ962652	TSTA_070790	3124657	3125697	None	6399	574	28458	No_or_no_constitutive_exon
GCTTCTGTCTTGATAAACAATCAACTAACAATTGCGCGGCGGGCGCGTAGTT	3188083	3190556	3188033	3188085	1	EQ962652	TSTA_070980	3187980	3190556	None	6399	574	28458	No_or_no_constitutive_exon
AGTGATCCTGTTTGCAACGCTTTCAAACTAATTTTCAACTTGGGAAACAGCT	3242345	3242532	3242582	3242530	-1	EQ962652	TSTA_071190	3241579	3242900	None	6399	574	28458	No_or_no_constitutive_exon
GTGTATATCCGCTTTATTTTTGACATGGCAAATGTCTGAACGGGGTGTAGGT	3252048	3252103	3251998	3252050	1	EQ962652	TSTA_071240	3251682	3254573	None	6399	574	28458	No_or_no_constitutive_exon
ACGTTAGGTTACCGGCGAGCAGGTGATCGAAGGCATATGCGGGTGGCTAGTG	3262320	3263317	3262270	3262322	1	EQ962652	TSTA_071280	3261360	3263317	None	6399	574	28458	No_or_no_constitutive_exon
CCGGTATGTTCTGCCATATGTCATCAACCGCTATCTGCTAAAGGGAGTAGAG	3321189	3321376	3321139	3321191	1	EQ962652	TSTA_071510	3320347	3322494	None	6399	574	28458	No_or_no_constitutive_exon
CGACCCCAATGCATGAAGAAGATGAATGTACTGATGATCAATGGGAGTAGGA	3386064	3386105	3386155	3386103	-1	EQ962652	TSTA_071720	3384475	3386257	None	6399	574	28458	No_or_no_constitutive_exon
TTTTAATCACTCCATATTTTTATTTTCTATCTAACGTATCGGGATTGCAGCT	3384475	3384907	3384957	3384905	-1	EQ962652	TSTA_071720	3384475	3386257	None	6399	574	28458	No_or_no_constitutive_exon
CACCGTATCTCTAGCTTGTTACAGAAGCTGTGCCTGCTCACCGGGAGCAGAT	3390525	3390730	3390780	3390728	-1	EQ962652	TSTA_071740	3390525	3393826	None	6399	574	28458	No_or_no_constitutive_exon
ACATCCCACCTTTCCCCATCAAATTAGTACTGACAGACCCGGGGGAAAAGAC	3480840	3480986	3481036	3480984	-1	EQ962652	TSTA_072050	3480451	3482361	None	6399	574	28458	No_or_no_constitutive_exon
CATTCATATATCATAGCCAATACTAACCTCGATTCTTTTTGGGGAAATAGAA	3480451	3480766	3480816	3480764	-1	EQ962652	TSTA_072050	3480451	3482361	None	6399	574	28458	No_or_no_constitutive_exon
TTCTTTTTTCTTTCCATTACAGTGTTTCAATAATAATGGGAATGAAAAAGTC	3503184	3503350	3503400	3503348	-1	EQ962652	TSTA_072120	3503184	3505182	None	6399	574	28458	No_or_no_constitutive_exon
TGCCTCGGAAGGCAAAAGTGAACTGGCTAATGGTTGTTATATGGGTGCAGAA	3528227	3528321	3528371	3528319	-1	EQ962652	TSTA_072210	3525849	3528649	None	6399	574	28458	No_or_no_constitutive_exon
GGGTTTCCGATGGGAATTCTACAATGGTTCATTTGGCTTCCAGGGAATAGTG	3563147	3563598	3563097	3563149	1	EQ962652	TSTA_072320	3562445	3563598	None	6399	574	28458	No_or_no_constitutive_exon
GTGAGCTCCTGCACCAATACCATTCCATCATCAAACATCGACCGGGAAAGAA	3574655	3574876	3574926	3574874	-1	EQ962652	TSTA_072380	3574655	3575115	None	6399	574	28458	No_or_no_constitutive_exon
ACGACGAGACCCATCCTACATGTGTAAATTGTAGAAGATATGGGGTAAAGTG	3672197	3672710	3672760	3672708	-1	EQ962652	TSTA_072810	3672072	3672949	None	6399	574	28458	No_or_no_constitutive_exon
GTCAATAAACTGCCCCTGGTCGATATATGAACCCTACTGATCTGGGGAAGTG	3679891	3680264	3680314	3680262	-1	EQ962652	TSTA_072850	3679891	3680404	None	6399	574	28458	No_or_no_constitutive_exon
CTTACTATTATCACCGTGTAACATTTTATTGACTTCTATCGGGAATCAAGTT	3900722	3901063	3901113	3901061	-1	EQ962652	TSTA_073750	3898464	3901254	None	6399	574	28458	No_or_no_constitutive_exon
AATATACTGTTAACTGTGCTTGACTGCGGACTAATGAGGGGGATAAACAGGA	3934281	3934419	3934469	3934417	-1	EQ962652	TSTA_073890	3931783	3934613	None	6399	574	28458	No_or_no_constitutive_exon
TTATCTTCAACTTTTCCATAGTGGTAATACTAATGAGAAATGGGATATAGTT	3957446	3957688	3957396	3957448	1	EQ962652	TSTA_073950	3955074	3957688	None	6399	574	28458	Yes
ATACACCCCTCTTGTTCGGTGCTTCAACTTCTAAGCTGATTCGGGAATAGAG	3993137	3993259	3993087	3993139	1	EQ962652	TSTA_074090	3992321	3994130	None	6399	574	28458	Yes
CCTCATATGGGAGGGAGGTTGCAGCGGAACAACTCTGACAGGGCATGTAGGG	4135485	4135565	4135615	4135563	-1	EQ962652	TSTA_074630	4134284	4135961	None	6399	574	28458	No_or_no_constitutive_exon
CTCTTCCCTTATTCAATTTTGGTCCGCTGCTAATAAGAGAGGGGGAAAAGGC	4315721	4317389	4317439	4317387	-1	EQ962652	TSTA_075310	4315721	4317787	None	6399	574	28458	No_or_no_constitutive_exon
TCCACCGCCCGTTGAGGCAAAGCCGAACACTGACCTTGGGGGAACACTAGTG	4369615	4372128	4369565	4369617	1	EQ962652	TSTA_075490	4369454	4374297	None	6399	574	28458	No_or_no_constitutive_exon
TTCGAAGACTGGGGTAACTAATTGCTATGGATGACAACGGAGGGTCGAAGTA	4439934	4440039	4440089	4440037	-1	EQ962652	TSTA_075730	4439934	4440920	None	6399	574	28458	No_or_no_constitutive_exon
CACAGAAGATAGTTGCAGATAACTGACCGATGATTTCTTTGGGGCAATAGAA	4477300	4477368	4477250	4477302	1	EQ962652	TSTA_075850	4476507	4477657	None	6399	574	28458	Yes
GTAAGTATTTCTTGTCTGATTTGTGTCTTATCAGTTGCTGATGGGTATAGGC	4498829	4499203	4498779	4498831	1	EQ962652	TSTA_075910	4496421	4499963	None	6399	574	28458	No_or_no_constitutive_exon
GAACGACAATTTCAACCAGCAAAACAGTGACTGACGGTAGGGAGATATAGCA	4533203	4533553	4533603	4533551	-1	EQ962652	TSTA_076030	4531557	4533761	None	6399	574	28458	No_or_no_constitutive_exon
CCCTTTCCCTTCAGGAACGAATGGCTGATCGGATCTGAGGGAAAACTTAGGA	4549500	4549910	4549450	4549502	1	EQ962652	TSTA_076110	4548905	4550463	None	6399	574	28458	No_or_no_constitutive_exon
CAACGTATAAGATGCTTATACATCTGCTAACCCGTATACCTGGGGATTAGAT	4596153	4597532	4597582	4597530	-1	EQ962652	TSTA_076330	4596153	4597836	None	6399	574	28458	No_or_no_constitutive_exon
ATCTTTCGTCCTTGTTGTCTTGTATTCTAACGCGAGGGAAAACAAAATAGTC	4685051	4686891	4686941	4686889	-1	EQ962652	TSTA_076670	4685051	4687654	None	6399	574	28458	No_or_no_constitutive_exon
ATGCATGAAGGAAAGAATAATGGAACGAGATCGCTGATGGGAACTGATAGGA	4761766	4762011	4761716	4761768	1	EQ962652	TSTA_077020	4761494	4762285	None	6399	574	28458	No_or_no_constitutive_exon
TTGCCAGTTGATTTAGTACATTGTGTCTGACATTATCGTGATATGGGTAGAT	4824080	4824160	4824210	4824158	-1	EQ962652	TSTA_077190	4824080	4824924	None	6399	574	28458	No_or_no_constitutive_exon
TAGTTCGAGAAATCGGCGGAGGGAGAGACGGTTGGCTGATGGGGTGACAGGA	4886705	4887386	4886655	4886707	1	EQ962652	TSTA_077430	4885519	4887386	None	6399	574	28458	Yes
ACTGATCGAGCAGGATAGAGTGCCTAGTATGATTCTATGGGGTGGTGCAGGT	4961956	4963059	4963109	4963057	-1	EQ962652	TSTA_077680	4961956	4963567	None	6399	574	28458	No_or_no_constitutive_exon
CGGAGTATTGCGGAACATTGCCAACAACCCTAAAGCCGGGGGGGGGGCAGTT	5168285	5168470	5168235	5168287	1	EQ962652	TSTA_078460	5168105	5168794	None	6399	574	28458	No_or_no_constitutive_exon
ATCAATGAAAATACTAAGTAATTCGGTCTTTTAATCTAAGTATGGGGAAGTG	5424891	5425184	5424841	5424893	1	EQ962652	TSTA_079460	5424442	5427337	None	6399	574	28458	No_or_no_constitutive_exon
TTTCGATATACACCCAGCTATTGTGCTATTCCATAATTGTACCGGGGAAGCA	5435314	5435379	5435429	5435377	-1	EQ962652	TSTA_079500	5435137	5436992	None	6399	574	28458	No_or_no_constitutive_exon
GTTCGTGCTTAGAGGAATCGATAAGCCATGCGTCCCATAACAAGGGACAGGC	5506671	5507475	5506621	5506673	1	EQ962652	TSTA_079760	5506477	5507475	None	6399	574	28458	No_or_no_constitutive_exon
TTACCCTGTCATCGATCCAAAACGGTTTGATGCTAATACTTAGGGAATAGTT	5567737	5567834	5567687	5567739	1	EQ962652	TSTA_079950	5567074	5569687	None	6399	574	28458	No_or_no_constitutive_exon
GCTAAAGTACATTCAACGTCATGTCAAAAGTACCATATACGGGCATCGAGAC	5574896	5575853	5575903	5575851	-1	EQ962652	TSTA_079970	5574896	5575969	None	6399	574	28458	No_or_no_constitutive_exon
AATCCGAGTCTCCACATCTCTAGTCACTGCTGACTCTTTGTGGGAAAAAGCG	107158	107784	107834	107782	-1	EQ962653	TSTA_081010	106800	108203	None	6399	574	28458	No_or_no_constitutive_exon
TCTTTACAGCACTGGGGTTGCAGTCTGTTCGATGACTTACAGGGTATTAGTT	174387	174510	174560	174508	-1	EQ962653	TSTA_081220	173807	175901	None	6399	574	28458	No_or_no_constitutive_exon
GAATCGGTTGAATTATAGTTAGTTACTATAATGTCTGACTAATAGGGTAGAT	198449	198878	198928	198876	-1	EQ962653	TSTA_081300	195221	199877	None	6399	574	28458	No_or_no_constitutive_exon
ACTTGATCAAAATGCCAAAATGTATGGATTATGATGATCTTGCATGGGAGAT	265381	265884	265331	265383	1	EQ962653	TSTA_081510	263991	267553	None	6399	574	28458	No_or_no_constitutive_exon
TCCGGTGAGTGAAACACGCCCACTGACATGACTCTTAATAATGAGGGCAGGC	357892	358142	357842	357894	1	EQ962653	TSTA_081790	357472	358142	None	6399	574	28458	No_or_no_constitutive_exon
TGCTTCTTCTTCGTCATTGCTTCTATCTGTACTAATGGGTGAGATGGTAGCA	459042	459355	459405	459353	-1	EQ962653	TSTA_082130	459042	460450	None	6399	574	28458	No_or_no_constitutive_exon
ACGCATCTCAGTGACATTCAACGCAGGCGTTGACTTGAGAGGGAATACAGTT	528923	529077	528873	528925	1	EQ962653	TSTA_082400	528559	530108	None	6399	574	28458	No_or_no_constitutive_exon
ATCGATTGAGAGGTTGCGAGGTTGCAGCATATCTAACTAACGGGATATAGTA	544081	544487	544031	544083	1	EQ962653	TSTA_082480	543936	546983	None	6399	574	28458	No_or_no_constitutive_exon
ATGTTCGGGTATGGTAGATTCGGGTAGGTTATGTGCGTAATAGGGAATAGCG	564807	565125	564757	564809	1	EQ962653	TSTA_082570	564611	565125	None	6399	574	28458	No_or_no_constitutive_exon
TTGTCCTTCACTTCCCCGAAGCCTATTGCAAGACTTAATTGGGTGAATAGGA	569545	569630	569495	569547	1	EQ962653	TSTA_082600	568712	569919	None	6399	574	28458	No_or_no_constitutive_exon
TATGTTTGCAAACATCTTAATTCCAGGTCATCTGACTAACACGGGCATAGTC	609876	610231	610281	610229	-1	EQ962653	TSTA_082740	609876	611897	None	6399	574	28458	No_or_no_constitutive_exon
GATCGTTAGATAGATGGGCAGTAGCTAATTAGCTGAAACACAGGGGTTAGAT	690928	691523	690878	690930	1	EQ962653	TSTA_082970	690508	692290	None	6399	574	28458	No_or_no_constitutive_exon
ATTGTAAGCAAACCCAGTGTTCATTTCCGGGCTGAATCTGACGGGTATAGTT	715453	715843	715893	715841	-1	EQ962653	TSTA_083090	715453	716318	None	6399	574	28458	No_or_no_constitutive_exon
TTTCTGATGGGATACTAAGTTTCGCATTGCTTACGTTGTGACCGGGACAGAC	717416	717469	717519	717467	-1	EQ962653	TSTA_083100	716817	718010	None	6399	574	28458	No_or_no_constitutive_exon
GTGCGTTGCTGTGAACCGTAGACTCTAGCCCTAAACTGACACGGGGATAGGT	772598	774847	774897	774845	-1	EQ962653	TSTA_083310	769767	776895	None	6399	574	28458	No_or_no_constitutive_exon
TCCCCCTCGTGGACTTGTGGTGAATTGGACTGACATGACGATGGGGGCAGAG	845845	846564	845795	845847	1	EQ962653	TSTA_083520	845166	846564	None	6399	574	28458	No_or_no_constitutive_exon
GAAAACCACCCAAAAATTACTGTTCAAAGATTCAGCTAACATAAGGGTAGGT	921179	921915	921129	921181	1	EQ962653	TSTA_083790	920947	921915	None	6399	574	28458	No_or_no_constitutive_exon
GGCTGGTGCGAGTTGGCACGGGCATCTTTTTCTGTTTCTAACGGGAGTAGAT	922605	922696	922746	922694	-1	EQ962653	TSTA_083800	922245	923676	None	6399	574	28458	No_or_no_constitutive_exon
TTTTCAGAAAACTACATAGGTACGTGTTCTCACGAAGGTTTGGGAGACAGGA	973531	973797	973847	973795	-1	EQ962653	TSTA_084000	973531	974815	None	6399	574	28458	No_or_no_constitutive_exon
GAAACAGTCAAAAGGCGGGAATGACCATCTGAAAAGGTTCGAGGGATCAGGT	999645	1000282	1000332	1000280	-1	EQ962653	TSTA_084090	997648	1000736	None	6399	574	28458	No_or_no_constitutive_exon
GGCTCTAACAACATAGACATGGAAGGGAGAACTCACAAGCGGGTTAATAGGG	1017983	1018589	1018639	1018587	-1	EQ962653	TSTA_084140	1015349	1019181	None	6399	574	28458	No_or_no_constitutive_exon
GTATTTGCTACAAACTATCTTCTTCTTCTTAGTTTGCTAAGGGATTGCAGCA	1070347	1070843	1070297	1070349	1	EQ962653	TSTA_084330	1069542	1072039	None	6399	574	28458	No_or_no_constitutive_exon
TATATGTGAGTTCTCCCATGCAAACCAGAATCTAATCTGACGTGGGACAGAT	1076480	1076637	1076687	1076635	-1	EQ962653	TSTA_084350	1076399	1078042	None	6399	574	28458	No_or_no_constitutive_exon
CACAGAGCGAAAGAGAGAGTGGCAGAATCTATGCTAGATAAAAGGGATAGAT	1202497	1202571	1202621	1202569	-1	EQ962653	TSTA_084790	1201922	1203226	None	6399	574	28458	No_or_no_constitutive_exon
GGGATTGATGCTTATTCTCGATATGTCGTATGGATATATGTTGGGAAAAGTA	1296323	1296573	1296623	1296571	-1	EQ962653	TSTA_085130	1295888	1297335	None	6399	574	28458	No_or_no_constitutive_exon
TGTTTTCCTTCCTCACATTTAAGGCCATTATCTAATTGTTAGGGAGCCAGGT	1376935	1377266	1376885	1376937	1	EQ962653	TSTA_085460	1376822	1379155	None	6399	574	28458	No_or_no_constitutive_exon
TAATTCCTCTTCCTAGATTTTTCAAGGAATGAATGTCAATCAAGGGATAGGA	1420054	1420536	1420004	1420056	1	EQ962653	TSTA_085670	1419766	1420859	None	6399	574	28458	No_or_no_constitutive_exon
GAAGGTGATCCCACTATACCGCCGGGCAAGATACTTGGGTGTAAGGTCAGAA	1436096	1436326	1436376	1436324	-1	EQ962653	TSTA_085720	1435253	1436932	None	6399	574	28458	No_or_no_constitutive_exon
CAAATTACATACGTATCTATCCAGAGGATATAAGCAGAAATGTGGGGAAGCT	1484059	1484590	1484009	1484061	1	EQ962653	TSTA_085930	1482281	1485451	None	6399	574	28458	No_or_no_constitutive_exon
CCGTTGTCCTCTCCTCCAAACTGATGAATTACTGACTGGGAACGTGACAGAT	1492038	1492497	1492547	1492495	-1	EQ962653	TSTA_085960	1489702	1493683	None	6399	574	28458	No_or_no_constitutive_exon
CATTCGATGTCGAAAGGTATGAGAAGTTTTTGACATGGATATATGGGTAGCG	1507018	1507055	1507105	1507053	-1	EQ962653	TSTA_086010	1503879	1509261	None	6399	574	28458	No_or_no_constitutive_exon
GGCACTTTTGTAATGCATGATATACCATGAATTCTAATGGGTGAAATCAGGC	1530992	1531127	1531177	1531125	-1	EQ962653	TSTA_086080	1530355	1533030	None	6399	574	28458	No_or_no_constitutive_exon
CTGCTCTTATTTTTCTCATGGCGAATACTGCAACTAATTGGGGAATATAGCA	1605437	1605938	1605387	1605439	1	EQ962653	TSTA_086310	1605149	1605938	None	6399	574	28458	No_or_no_constitutive_exon
TCCTTTTCCCTCCTTCTCAAAAGTCGCATTATTAACAAGGTGGGAAAAAGAG	1663446	1663664	1663396	1663448	1	EQ962653	TSTA_086520	1660865	1663664	None	6399	574	28458	No_or_no_constitutive_exon
GTTTGCCTTCCCAAAATCACGAGTTATGTTAGATGTTACATGGGCTGAAGAA	1709667	1709891	1709941	1709889	-1	EQ962653	TSTA_086720	1709667	1710767	None	6399	574	28458	No_or_no_constitutive_exon
CGGTAAGTCATTCCTAGCATCTAAACGAGGGAAAGTCTGACTAGGGGAAGAA	1785613	1785737	1785563	1785615	1	EQ962653	TSTA_087030	1785070	1786555	None	6399	574	28458	No_or_no_constitutive_exon
ACCCTTCACTCCCTTGCAAGGTCTATGACTCTCTTACTGACAGGGAATAGGT	1788997	1789418	1789468	1789416	-1	EQ962653	TSTA_087050	1788997	1792504	None	6399	574	28458	No_or_no_constitutive_exon
TTTCTCCATACAGGCGTATATATACTTGTTACGTGCTAATGACTGGGCAGAT	1926968	1927386	1927436	1927384	-1	EQ962653	TSTA_087650	1926968	1928095	None	6399	574	28458	No_or_no_constitutive_exon
TGTCAGCATGACATCCATGAAAATCTGTTGCACGTACTAACGAGGGATAGCA	1942844	1943125	1943175	1943123	-1	EQ962653	TSTA_087670	1942127	1943277	None	6399	574	28458	No_or_no_constitutive_exon
TGTTTCTTTCCTATAAGTTTCGATAATGACAGCAAAACTGATCGGGATAGAA	2010539	2010776	2010826	2010774	-1	EQ962653	TSTA_087920	2009132	2011060	None	6399	574	28458	No_or_no_constitutive_exon
TATATTGCATGAGTGGCTTAGTAACGGGTTTTCCTTGGGTAAATGTATAGCT	2027561	2027658	2027708	2027656	-1	EQ962653	TSTA_088000	2026780	2027862	None	6399	574	28458	No_or_no_constitutive_exon
GTTAGAAATTGAGATTTGAAATCAATAATAGAGCGCGTTTTCGGGAAAAGTG	2097642	2097682	2097592	2097644	1	EQ962653	TSTA_088200	2095901	2098173	None	6399	574	28458	No_or_no_constitutive_exon
CCGCCAGCTCCAGCTCCATAGAAAGTTTGTGTTGAAACGATGGGAAACAGCC	2122165	2122626	2122115	2122167	1	EQ962653	TSTA_088290	2121596	2122626	None	6399	574	28458	No_or_no_constitutive_exon
TTACAAACATTGATCATCTGTGAAGCATTCCGTAACTGACCGGGAAATAGTT	2175649	2176673	2176723	2176671	-1	EQ962653	TSTA_088510	2175415	2176970	None	6399	574	28458	No_or_no_constitutive_exon
GGGGGTGTAAAATGGAGGAAAGGCTAATGGATTTCATTTTGGGGGTTTAGGG	2198136	2198197	2198247	2198195	-1	EQ962653	TSTA_088610	2198136	2198583	None	6399	574	28458	No_or_no_constitutive_exon
TAACTCATCTTCAGGATTGCAAGGATATGAATAACTACAGGGAAAAAAAGGA	2228443	2228549	2228393	2228445	1	EQ962653	TSTA_088700	2226064	2233423	None	6399	574	28458	No_or_no_constitutive_exon
GCCACTGATGCTTTGGATCTGTCGCAGTTGATTGGTAATGATCGGGAAAGTT	2246564	2250495	2250545	2250493	-1	EQ962653	TSTA_088740	2246564	2251948	None	6399	574	28458	No_or_no_constitutive_exon
AGTGAGCATGTCGGAGCTGATGACCATAATATGATACTGACGGGAGCTAGGT	2285719	2285800	2285850	2285798	-1	EQ962653	TSTA_088830	2285526	2286511	None	6399	574	28458	No_or_no_constitutive_exon
TCTGGAGATATAGCTTCACCTGAGGGTGTAGCAGTTGCGAAGGGCATTAGTG	2296902	2297079	2296852	2296904	1	EQ962653	TSTA_088870	2296001	2297079	None	6399	574	28458	No_or_no_constitutive_exon
GCATGTGTTCTTCGAAATAGAACCAGAATGCTGACAAATATGTGGGATAGGG	2317286	2317363	2317413	2317361	-1	EQ962653	TSTA_088970	2317079	2317658	None	6399	574	28458	No_or_no_constitutive_exon
CTTTTATCAGTCTTCTAAGCAAAGGTGCTAATAGAGGGTAATGGATGCAGGT	2353652	2353727	2353602	2353654	1	EQ962653	TSTA_089120	2353350	2353727	None	6399	574	28458	No_or_no_constitutive_exon
AACTAGATCATGAACTCTACTGGTAGGTCCTTTTCACAGACTGGGGACAGGC	2414215	2414353	2414165	2414217	1	EQ962653	TSTA_089370	2414017	2417043	None	6399	574	28458	No_or_no_constitutive_exon
GTATATGTTCCTTCAGGTATCCAAATCCAAGCGCTAAGATGGGGCTGTAGGC	2544976	2545015	2544926	2544978	1	EQ962653	TSTA_089790	2544760	2547086	None	6399	574	28458	No_or_no_constitutive_exon
TGATTTCCCCTTGATCTAAATCTAGCATACTAACTGAAGGGGGAATATAGTA	2700224	2700472	2700522	2700470	-1	EQ962653	TSTA_090330	2700224	2701011	None	6399	574	28458	No_or_no_constitutive_exon
ACCCCGATCATACAGTTCATAAACTGACTTGGAATTTTATCGGGATGCAGTG	2743997	2744191	2743947	2743999	1	EQ962653	TSTA_090460	2743852	2745830	None	6399	574	28458	No_or_no_constitutive_exon
GACAGATTTTTTGTCTCCCGTCCAGCGTGAGATCTAACTGGGACATGTAGCA	2758356	2758561	2758611	2758559	-1	EQ962653	TSTA_090500	2755651	2759892	None	6399	574	28458	No_or_no_constitutive_exon
GTATTATCCCTCTGCACCTGATGGCGATGTCACCTACTCATGGGGAATAGAT	2880717	2880800	2880850	2880798	-1	EQ962653	TSTA_090820	2880717	2881191	None	6399	574	28458	No_or_no_constitutive_exon
ACTAGTAAAATACTGGATGTTCGTCGAATTTACTAAAAGGGCAATTGAAGGT	2890562	2890752	2890802	2890750	-1	EQ962653	TSTA_090880	2890562	2892201	None	6399	574	28458	No_or_no_constitutive_exon
AGTGAAAACGGTCGAGACATGGTCATCCATGCTGATATATCGTGGGGTAGGC	2935949	2937311	2937361	2937309	-1	EQ962653	TSTA_091080	2935949	2937870	None	6399	574	28458	No_or_no_constitutive_exon
CATCCAAGTCCACAGGTCTAAAGTCTGTGTACTGACTAAGGGATATATAGCC	2941694	2941982	2941644	2941696	1	EQ962653	TSTA_091100	2941407	2941982	None	6399	574	28458	No_or_no_constitutive_exon
GATTTCTGCCTTCGTTTCGACGCTCTTGGTATATTAACTGGGATGATCAGTG	2955296	2955496	2955246	2955298	1	EQ962653	TSTA_091160	2950494	2958630	None	6399	574	28458	No_or_no_constitutive_exon
TCTACTACATACTCTAGATATAATGCTTTTACTTACTTGGGGTTTGAAAGCG	3049815	3051033	3051083	3051031	-1	EQ962653	TSTA_091510	3047188	3051499	None	6399	574	28458	No_or_no_constitutive_exon
GTACACGATTTGGGGAGGAGTACGAGGTCTGTTTGTGCTGGGATTGTGAGAT	3141520	3141682	3141470	3141522	1	EQ962653	TSTA_091880	3140046	3141682	None	6399	574	28458	No_or_no_constitutive_exon
TAAGTGCCATACCGCCACAACATTGTACTTCTAGCTGATTAGGGCTACAGTC	3368563	3368623	3368513	3368565	1	EQ962653	TSTA_092730	3368350	3369680	None	6399	574	28458	No_or_no_constitutive_exon
ATGATGCTCTCCCGCTATATTATTGTGATGAGACTAAGATGGGATCATAGGA	3529676	3529725	3529775	3529723	-1	EQ962653	TSTA_093260	3529123	3530377	None	6399	574	28458	No_or_no_constitutive_exon
GTACGTCCCCTCCTCTCCTCTTATACCTTTCTACAAACTAATGGGTATAGGT	3638266	3638417	3638216	3638268	1	EQ962653	TSTA_093680	3637757	3638665	None	6399	574	28458	No_or_no_constitutive_exon
GTCGTACGCCGCCAATATCGCTGCAGTGGTTGTAACGTTATGGGGCATAGAA	3711988	3712039	3712089	3712037	-1	EQ962653	TSTA_093940	3709277	3713679	None	6399	574	28458	No_or_no_constitutive_exon
CCGAATCTTCATTGCATGTACTTGCAGAAAAATGCTCTCACATGGGAAAGCA	3803092	3803124	3803042	3803094	1	EQ962653	TSTA_094290	3802986	3803949	None	6399	574	28458	No_or_no_constitutive_exon
TTCCTCGATCAAATTACGTTTCCTTTTTTGTTGCTAGCCGGGAAGATAAGGA	3803416	3803789	3803366	3803418	1	EQ962653	TSTA_094290	3802986	3803949	None	6399	574	28458	No_or_no_constitutive_exon
TATCGATACCTGATATGTTTTGAATATGGGATTACGGAAGGGATAAAAAGAA	3938809	3939111	3938759	3938811	1	EQ962653	TSTA_094710	3938436	3939111	None	6399	574	28458	No_or_no_constitutive_exon
GCGTTAGACTAATTGAGGGAGGAGTTACGGTTTTTACAACAGATGGGCAGAG	4025602	4026097	4025552	4025604	1	EQ962653	TSTA_095010	4025086	4027123	None	6399	574	28458	No_or_no_constitutive_exon
ATCAGAAAATGGTGCTTGGTCTCGCAAGTTATACTGACCGGGTCGTGAAGCT	4196460	4196574	4196624	4196572	-1	EQ962653	TSTA_095720	4195200	4196979	None	6399	574	28458	No_or_no_constitutive_exon
GGAGGCACAATATCGGGTATTTTGGATAAATCAGTTCCGGACGGGTGCAGTG	4216583	4216641	4216691	4216639	-1	EQ962653	TSTA_095760	4216021	4217145	None	6399	574	28458	No_or_no_constitutive_exon
CCGCTTGAGGGCTTGGGGGGTGAGATTACTGAATCTGGGCGAGAGTGAAGCG	4226866	4226931	4226816	4226868	1	EQ962653	TSTA_095800	4226327	4226931	None	6399	574	28458	No_or_no_constitutive_exon
GTGTAATTTCTTCCCTCTGTAGAGCATGTGTCTTGGTTTGTTGGGAATAGCA	4311513	4311582	4311463	4311515	1	EQ962653	TSTA_096130	4311240	4312144	None	6399	574	28458	No_or_no_constitutive_exon
TTACAATATGTTGTTCGCAATGAACCTGGCTAAACTAACGGGGGTCATAGTG	4349259	4350374	4350424	4350372	-1	EQ962653	TSTA_096310	4349259	4351067	None	6399	574	28458	No_or_no_constitutive_exon
CTACGCTCTACCTTACTTCAAACAATGATTTCGTTCTAACGGGATAATAGGC	4396471	4397145	4396421	4396473	1	EQ962653	TSTA_096450	4396157	4397145	None	6399	574	28458	No_or_no_constitutive_exon
TTTTTTTCTCGAACCCATTTACGGATGAATATGAGGCTAAATGGGTATAGGG	4412065	4412434	4412015	4412067	1	EQ962653	TSTA_096500	4411643	4412434	None	6399	574	28458	No_or_no_constitutive_exon
ATAATCCATACCTGCATATCGTTTCGGGAGTCTGCTAACAACGGGGAAAGTG	4475883	4476405	4475833	4475885	1	EQ962653	TSTA_096760	4475326	4476912	None	6399	574	28458	No_or_no_constitutive_exon
ATGTTACCCTTTTTCTTTTTCTCTGTTCGCGCTTAAAGGAGACGGGATAGGA	4557910	4558123	4557860	4557912	1	EQ962653	TSTA_097010	4557221	4558771	None	6399	574	28458	No_or_no_constitutive_exon
GCCCCTTGGACCGGTAAGTAACTGTTGCTTGAGAATACTGATGTTGGGAGAC	79663	79819	79869	79817	-1	EQ962654	TSTA_023610	79365	80957	None	6399	574	28458	No_or_no_constitutive_exon
ATCAATTCATATCCAGGCGCACATGTCTACTGCTACCGGGGAGGTGGTAGAC	260970	263945	263995	263943	-1	EQ962654	TSTA_024270	260757	265580	None	6399	574	28458	No_or_no_constitutive_exon
GTAAGTGATATTCATCTGAACATTAGTGGGAAATGCTAACATGGGAGCAGAT	300064	300247	300014	300066	1	EQ962654	TSTA_024420	298775	300955	None	6399	574	28458	No_or_no_constitutive_exon
ACATTTGTTTGCCACCCTTCTATGCTCAAACATCACTAACTGAGGGCTAGTA	318973	319081	319131	319079	-1	EQ962654	TSTA_024500	318651	320248	None	6399	574	28458	No_or_no_constitutive_exon
CCGTACCTAGGTAATCACTCTAGACCGATAGCTGATATGCGGGGTATCAGAA	396183	396335	396385	396333	-1	EQ962654	TSTA_024710	394343	396683	None	6399	574	28458	No_or_no_constitutive_exon
AATTGTTTCTTTTCGGTTATGATATTCAAGGTGGCTAATGGGATGAACAGCG	480057	480136	480007	480059	1	EQ962654	TSTA_025020	479949	480928	None	6399	574	28458	No_or_no_constitutive_exon
GTACGTTCTGAACCACCCTTATACAGACGAAAGGAGACTAATGGGAATAGCT	554057	554343	554007	554059	1	EQ962654	TSTA_025260	552545	554543	None	6399	574	28458	No_or_no_constitutive_exon
TTTCGCTCAAATAAAAGAACGGGATGAAGCATGCTAATGGGCGAATGCAGTC	583382	585115	585165	585113	-1	EQ962654	TSTA_025370	583382	585384	None	6399	574	28458	No_or_no_constitutive_exon
CGGATCATTTGAAGTATTCGCTGCATCAGTTATTGATTCGACACGGGAAGAG	622008	622072	621958	622010	1	EQ962654	TSTA_025530	620811	622072	None	6399	574	28458	No_or_no_constitutive_exon
ATGAAAAATTCTGCATATTGATTTGAAGGGGCACTGATTGGGAAAATCAGAC	695311	695450	695500	695448	-1	EQ962654	TSTA_025840	691843	695966	None	6399	574	28458	No_or_no_constitutive_exon
ACACCGCGTGACGATGTGTGTGGTTTATGGTCTAACAATGGGAAATGCAGGA	1117578	1117655	1117705	1117653	-1	EQ962654	TSTA_027330	1115941	1118071	None	6399	574	28458	No_or_no_constitutive_exon
CAACTCAATTCTCGGTAGTGAAAAGCTAATAATTTCCACCGAATGGGCAGCA	1150922	1151056	1151106	1151054	-1	EQ962654	TSTA_027450	1150079	1151183	None	6399	574	28458	No_or_no_constitutive_exon
GAAGGAGTTTGGCGAATCACAATCAGGTAAGGATAGGGATGAGGATATAGTG	1371904	1372089	1372139	1372087	-1	EQ962654	TSTA_028270	1371904	1373199	None	6399	574	28458	No_or_no_constitutive_exon
GCAGTAATACTCTGGAATACTATTAAGGCATAAGTCTGACAGGGTTATAGCA	1432821	1433755	1432771	1432823	1	EQ962654	TSTA_028470	1432427	1433755	None	6399	574	28458	No_or_no_constitutive_exon
GGAGCTGATATTTACTATCTAAAGTCCGCACTGCATGACTGGGATGATAGCG	1601181	1601424	1601131	1601183	1	EQ962654	TSTA_029150	1600764	1601424	None	6399	574	28458	No_or_no_constitutive_exon
TATTCGGAATTTGAGACTCTTTTAAGGAGGTAACAGGCTGACGGGTATAGAA	1641296	1641407	1641457	1641405	-1	EQ962654	TSTA_029310	1639846	1642037	None	6399	574	28458	No_or_no_constitutive_exon
GGAATCCTGGTGAATATTCAGATGCTCCACCAAACCTACCAAAGGGATAGAT	1662094	1662118	1662044	1662096	1	EQ962654	TSTA_029400	1661605	1663125	None	6399	574	28458	No_or_no_constitutive_exon
GTCGTACGCCGCCAATATCGCTGCAGTGGTTGTAACGTTATGGGGCATAGAA	1667581	1667632	1667531	1667583	1	EQ962654	TSTA_029420	1665944	1670009	None	6399	574	28458	No_or_no_constitutive_exon
CTTTCTAATATTTCGCGACAGTAAACTGATACCCGGGGCGATGCAAATAGCT	1714995	1716675	1716725	1716673	-1	EQ962654	TSTA_029610	1714995	1717389	None	6399	574	28458	No_or_no_constitutive_exon
CGCACCTTTCGCTGTCTTTATGCTTTTGCTGATCTCACCGGGTTTAAAAGCC	1766570	1766697	1766520	1766572	1	EQ962654	TSTA_029850	1766161	1767872	None	6399	574	28458	No_or_no_constitutive_exon
TTGCTCTGGGACTTGAAAAGTGTAGAATCACATACTAACATGGGAGATAGGC	1766767	1766891	1766717	1766769	1	EQ962654	TSTA_029850	1766161	1767872	None	6399	574	28458	No_or_no_constitutive_exon
TCATTGAAATCTGTTTTATTAAAAAAAATGATCACTTATGGGATTGACAGGT	1767480	1767872	1767430	1767482	1	EQ962654	TSTA_029850	1766161	1767872	None	6399	574	28458	No_or_no_constitutive_exon
TCTCCGTTCCAGTGCAACTGTCAAATCCAATCATACTGACGAGGGTATAGTC	1884659	1886094	1886144	1886092	-1	EQ962654	TSTA_030300	1884659	1886808	None	6399	574	28458	No_or_no_constitutive_exon
GGACAATATGATTCTGGTCATTCTAATGAATTACTAACGGGAACATATAGAA	2202357	2203235	2202307	2202359	1	EQ962654	TSTA_031440	2201978	2203235	None	6399	574	28458	No_or_no_constitutive_exon
CAGATCACATCACACATCGTGGTTCCTCTCGGCGCTGGGACAACAAACAGCA	2252624	2255304	2252574	2252626	1	EQ962654	TSTA_031660	2252431	2255304	None	6399	574	28458	No_or_no_constitutive_exon
TCATTGTACGTTTGACTCTTGATGTGTGGCCTGCTGACTGACGGGATTAGAT	2454270	2454364	2454220	2454272	1	EQ962654	TSTA_032330	2453160	2455028	None	6399	574	28458	No_or_no_constitutive_exon
TCCAACGGATCCCCGAATACCAGGAACAATATGTGCTGATAACTGGGCAGTA	2500300	2500388	2500438	2500386	-1	EQ962654	TSTA_032470	2499936	2500711	None	6399	574	28458	No_or_no_constitutive_exon
CCGCACGTCAAAATGACACCCTCCGTAAAGCAGTAATGAGGGCATTAAAGAA	2562493	2562667	2562717	2562665	-1	EQ962654	TSTA_032700	2562493	2563638	None	6399	574	28458	No_or_no_constitutive_exon
AGCTGAGATGAGCATATCTCAATGAAATCTTGCATGTTATGCACGGGCAGAA	2568506	2568608	2568658	2568606	-1	EQ962654	TSTA_032720	2568506	2569978	None	6399	574	28458	No_or_no_constitutive_exon
GGTCACCTTTCCCTTTATACACATGAGATGTACATGCTGACAGGGAAAAGGC	2584107	2584382	2584057	2584109	1	EQ962654	TSTA_032770	2582647	2584750	None	6399	574	28458	No_or_no_constitutive_exon
CGTTCCCTTGCTTACTTTTCTGTCAAGTCTGGACTAATATCTGGGAATAGCC	2599178	2599554	2599128	2599180	1	EQ962654	TSTA_032820	2597646	2599554	None	6399	574	28458	No_or_no_constitutive_exon
CTGGTGGTATGTCTTGTACTCCGTTTTGCTTTCTTTACTAACGCGGGTAGAA	2600732	2600886	2600936	2600884	-1	EQ962654	TSTA_032830	2599567	2602425	None	6399	574	28458	No_or_no_constitutive_exon
AGCACACTCCTGTCGTTTATGAGTATACAATTTCTGATTGGGAATGTTAGGA	2662124	2662409	2662459	2662407	-1	EQ962654	TSTA_033060	2661483	2662537	None	6399	574	28458	No_or_no_constitutive_exon
TTGTCCTGTCATAGAGCAGGTTGACCGCTTACTAACGAGCAGGGATCTAGCC	2664267	2664755	2664805	2664753	-1	EQ962654	TSTA_033070	2663310	2664954	None	6399	574	28458	No_or_no_constitutive_exon
TTTCCCCTTACATTGTTAATACACCTCAGCTAACTGGATATATGGGAAAGCG	2685816	2686374	2685766	2685818	1	EQ962654	TSTA_033160	2684687	2686374	None	6399	574	28458	No_or_no_constitutive_exon
CGCATTCCCAATCCACAATGCCGGACAGCTTTTTTAAAGGACGGGAACAGGA	2713540	2714033	2713490	2713542	1	EQ962654	TSTA_033250	2712589	2714033	None	6399	574	28458	No_or_no_constitutive_exon
TCCCTTTCACTTTTTTCTTGATCGTGGCTAATTTTTTGGGGGGGTTATAGTG	2878381	2878714	2878764	2878712	-1	EQ962654	TSTA_033940	2878381	2879118	None	6399	574	28458	No_or_no_constitutive_exon
TGTGGGGAGCTGGCGAAGTGGTGAGATGTTGATGCTGACTGGGTTGATAGTT	2911100	2911257	2911307	2911255	-1	EQ962654	TSTA_034110	2911100	2912205	None	6399	574	28458	No_or_no_constitutive_exon
TACCCATCTCTCCAGCGGTCTTGTTGAGCTAGGATGACTAACGGGAATAGCT	2932070	2932318	2932368	2932316	-1	EQ962654	TSTA_034180	2931663	2933310	None	6399	574	28458	No_or_no_constitutive_exon
GATTCAATCCTATTGACTTGTTTATTACCCTCCTACTAATCGGGACATAGAT	2966725	2967238	2966675	2966727	1	EQ962654	TSTA_034280	2963916	2967238	None	6399	574	28458	No_or_no_constitutive_exon
AGTAAGTCATGTCATGTGTCCATCTAGGATATGTTACTAATGGGAGCTAGGT	2978712	2979469	2979519	2979467	-1	EQ962654	TSTA_034340	2978712	2980712	None	6399	574	28458	No_or_no_constitutive_exon
AAGACGCAGTCATCTGTACGTGCTTTGACTATTAATGCAGAATGGGACAGTC	2993626	2993681	2993731	2993679	-1	EQ962654	TSTA_034370	2991475	2994739	None	6399	574	28458	No_or_no_constitutive_exon
CTCCTTCAACTCCACTATATAAGAGCTAATTACCTATGGGCGAATAATAGCA	3003580	3004126	3004176	3004124	-1	EQ962654	TSTA_034420	3003580	3004318	None	6399	574	28458	No_or_no_constitutive_exon
ACAATCCTCATAACTTATAGTCATGAGATGCTGCTAAACAAATGGGATAGAC	3015120	3015806	3015070	3015122	1	EQ962654	TSTA_034500	3014319	3015806	None	6399	574	28458	No_or_no_constitutive_exon
CTATATGCCCTCCGAAGACTACGGTATTTTGTATGCTAACTCGGGAATAGCA	3194297	3194981	3195031	3194979	-1	EQ962654	TSTA_035190	3194297	3197181	None	6399	574	28458	Yes
TACGTCTATCGCTATCGCTCATGAAAGAACAAAGCTTAACGTGGGAATAGAT	3215232	3215274	3215324	3215272	-1	EQ962654	TSTA_035250	3212336	3215684	None	6399	574	28458	Yes
TAAGGGCCCTTTTCGGTACTGTACCTCGAATCGATCGCTAATTTGGGAAGGT	3214935	3215109	3215159	3215107	-1	EQ962654	TSTA_035250	3212336	3215684	None	6399	574	28458	Yes
ATCAACAAGGTGAAACCAGAGAGGACAACAGCTGACGTCGGGCAATATAGCA	3274360	3274390	3274440	3274388	-1	EQ962654	TSTA_035490	3270321	3274528	None	6399	574	28458	No_or_no_constitutive_exon
GCAGCCAGCTCAACGGGCCCCCCCAAGGTGTAGTAATTGCTGGGAAATAGGG	3286642	3286649	3286699	3286647	-1	EQ962654	TSTA_035560	3286642	3287550	None	6399	574	28458	No_or_no_constitutive_exon
AACAAAGGCTACGAAACAAGCCGTACAGCCACCTGAGGGCCCCAAAAAAGTA	3296931	3297548	3297598	3297546	-1	EQ962654	TSTA_035630	3296931	3298291	None	6399	574	28458	No_or_no_constitutive_exon
CTTGCAGCTGCCACGATAATTTGTGGTAATTGTTTTGGTGAGGGGTGTAGGA	3318886	3319060	3318836	3318888	1	EQ962654	TSTA_035720	3318731	3320386	None	6399	574	28458	No_or_no_constitutive_exon
GTCTTGACTGGGAGGGCGTTCAACCGTTACTAACTGCGACTGGGGAACAGGC	3331133	3331247	3331083	3331135	1	EQ962654	TSTA_035780	3330813	3331797	None	6399	574	28458	No_or_no_constitutive_exon
TCTTCTGTTATGAAAGTTTAAGCTGACTTGTTTTCTTTTGGGCGATATAGTC	3487807	3488700	3488750	3488698	-1	EQ962654	TSTA_036430	3487807	3490344	None	6399	574	28458	No_or_no_constitutive_exon
ATTCTATCACATGCATTATGTTCAGTACAAGCTAACCATGGGATCAATAGGA	3512134	3515127	3512084	3512136	1	EQ962654	TSTA_036530	3511961	3515127	None	6399	574	28458	No_or_no_constitutive_exon
TATCATGAATGGTTGGATCACTTCGTATATAGAATTCTGGGAGATCATAGCA	3538168	3539508	3538118	3538170	1	EQ962654	TSTA_036610	3537806	3539508	None	6399	574	28458	No_or_no_constitutive_exon
TTTCCCCCCTCTATAAGATAGGAAAAAGAATACTGATGAAGGGCATAAAGAC	3596911	3597485	3596861	3596913	1	EQ962654	TSTA_036800	3596520	3597485	None	6399	574	28458	No_or_no_constitutive_exon
GTATTTACACCCCCTTTTTTAGTGAGACTGTTGGACTGAATAAAGGGCAGGA	3618129	3618303	3618079	3618131	1	EQ962654	TSTA_036890	3617822	3618913	None	6399	574	28458	No_or_no_constitutive_exon
ATATTCGTTCCTCCTTCTGTTGAAATTGGTCTTGCTAAGAGCGGGTACAGAT	3618355	3618540	3618305	3618357	1	EQ962654	TSTA_036890	3617822	3618913	None	6399	574	28458	No_or_no_constitutive_exon
AACTCTCTACCATCTACGATTACCTTGCTGAAATTTGATACGGGATATAGGA	3653000	3653566	3653616	3653564	-1	EQ962654	TSTA_036980	3653000	3653965	None	6399	574	28458	No_or_no_constitutive_exon
AGGAAAATGTCATCTCATTAGAGTGCAAGTAAAGCTGACGGGAAATACAGGG	3682248	3682589	3682198	3682250	1	EQ962654	TSTA_037110	3681892	3683650	None	6399	574	28458	No_or_no_constitutive_exon
TGGCTCTGTGTTGACTCAAGAATATCACGTTATGATTCAAGAGGGCCTAGAA	3697887	3697920	3697837	3697889	1	EQ962654	TSTA_037160	3697007	3697920	None	6399	574	28458	No_or_no_constitutive_exon
TCCAAGCATCCCATCACTTTTCATCGCGATTCTCTCTTAACGCTGGGAAGAT	4123757	4123878	4123928	4123876	-1	EQ962654	TSTA_038540	4123757	4127523	None	6399	574	28458	No_or_no_constitutive_exon
CGAAGCCTTCACAAAAACATTACTGTGTCCTTACTGATTTGGGACAATAGGG	4152844	4153322	4153372	4153320	-1	EQ962654	TSTA_038620	4152844	4154056	None	6399	574	28458	No_or_no_constitutive_exon
TGGTCTGTTTGAAGGGTGGGAGAGGTTTAGCTGATGTGGTGTGGGAGTAGGT	4184647	4184701	4184751	4184699	-1	EQ962654	TSTA_038730	4183354	4185005	None	6399	574	28458	No_or_no_constitutive_exon
CTGGCGATATATATGGCTGATGACTGGTCGTTATCCTTGGGACCAAGCAGCC	4186567	4187558	4187608	4187556	-1	EQ962654	TSTA_038740	4185150	4188598	None	6399	574	28458	No_or_no_constitutive_exon
AAGACGAGCGGTCTTCGGAGATGTATATGCTAACGTTTTTGGGGTAATAGTT	4196807	4196895	4196757	4196809	1	EQ962654	TSTA_038770	4194032	4196895	None	6399	574	28458	No_or_no_constitutive_exon
GCCCCACGCGATTATCTGGCCCAGTAAGTCCAGCGTCTAGGGAAGCCCAGCG	4402018	4402165	4401968	4402020	1	EQ962654	TSTA_039480	4401028	4402165	None	6399	574	28458	No_or_no_constitutive_exon
TCCAATGCTTGGTGTTTGTAATCATGTTAATATCGGAAGTATGGGACCAGTA	4430361	4430721	4430311	4430363	1	EQ962654	TSTA_039610	4429489	4435255	None	6399	574	28458	No_or_no_constitutive_exon
CTTTCTCCTTTCCTTTTTGGGATTTGGTCTTGTTTTACTTTGGGAAATAGTG	4463959	4464625	4464675	4464623	-1	EQ962654	TSTA_039720	4462182	4465217	None	6399	574	28458	No_or_no_constitutive_exon
TATTGACATTTGTCTTACTAATTATGGGTTCTTCTCACTGGGAGTAACAGAC	4498235	4498786	4498836	4498784	-1	EQ962654	TSTA_039830	4497327	4499375	None	6399	574	28458	No_or_no_constitutive_exon
TCTGAGTCTTTGCTATCATTCTTACATAGGCTCTAATTTTTGGGAAATAGAC	82517	83030	83080	83028	-1	EQ962655	TSTA_111440	81420	83587	None	6399	574	28458	Yes
CATGGGAGGCAGCAACTGAAGTATCTATTTTCACCTGAGTGGGAATTGAGCG	223960	224386	223910	223962	1	EQ962655	TSTA_111910	223299	224386	None	6399	574	28458	No_or_no_constitutive_exon
ATTACAGCAGAGTTTATCAGGGATATTTACTCATAATTGTGAGGGTATAGAT	535865	535980	536030	535978	-1	EQ962655	TSTA_113040	535675	536446	None	6399	574	28458	No_or_no_constitutive_exon
TAAGGAGGCAATTACGCTATTCACTTTAAGAAGGATGTGAGATGGGCTAGAC	556323	556628	556678	556626	-1	EQ962655	TSTA_113130	556074	559151	None	6399	574	28458	No_or_no_constitutive_exon
CGTATGATGCGCCGATTAAAGGAAGATACTGACGGGGAGGGGGAAAAAAGTC	573295	573324	573245	573297	1	EQ962655	TSTA_113220	572311	574110	None	6399	574	28458	No_or_no_constitutive_exon
TTGGGACTATACTTGCAAGTAAGCGGCAGCATGCTGTACTATGGGAAAAGCT	591602	591867	591552	591604	1	EQ962655	TSTA_113310	589864	591867	None	6399	574	28458	No_or_no_constitutive_exon
CTTGTAAGTATATTAAATCCATGTTTGTAACAAACACTAACCGCGGGAAGTG	657109	657189	657239	657187	-1	EQ962655	TSTA_113490	656185	659718	None	6399	574	28458	No_or_no_constitutive_exon
CTCTTTCGCCTTTTTTTTCCCATCCGTCTGCATGCTAATGAAGGGTATAGAT	762082	763594	762032	762084	1	EQ962655	TSTA_113870	761023	763594	None	6399	574	28458	No_or_no_constitutive_exon
TATCAAGTGATTGTAAAACATTGGCTGGTCTCACTAAAGCGCGGGCGTAGTA	812670	812736	812786	812734	-1	EQ962655	TSTA_114050	810466	813174	None	6399	574	28458	No_or_no_constitutive_exon
GCGTCGTGCTTGATTCGTTCCGCTCAGTAACCGGTAATCAATGGGTGTAGTT	932024	932668	931974	932026	1	EQ962655	TSTA_114510	931729	933448	None	6399	574	28458	No_or_no_constitutive_exon
TAAGTAGAGAAAACCGGGACTGATTTGATGTGTTTTGCGTGGGATGACAGCG	989427	989547	989597	989545	-1	EQ962655	TSTA_114690	988738	989858	None	6399	574	28458	No_or_no_constitutive_exon
TTCTGTAAGTTTTTCTTGCCTTTGGATTTGGCGCTGGACTGACGGGAAAGGA	1178648	1178769	1178819	1178767	-1	EQ962655	TSTA_115400	1177392	1179527	None	6399	574	28458	No_or_no_constitutive_exon
TCGTAAGTCACCATCGAGGAATGAAAATGAGATATAGCTAATGGGTATAGCG	1178256	1178600	1178650	1178598	-1	EQ962655	TSTA_115400	1177392	1179527	None	6399	574	28458	No_or_no_constitutive_exon
GAGTCTTATCCTCTCTGGATACCATTCAGTGAATTAACTGAACGGGACAGAC	1241613	1242908	1241563	1241615	1	EQ962655	TSTA_115580	1240965	1242908	None	6399	574	28458	No_or_no_constitutive_exon
GATGTCTCTCTTCCAAGGAAGCCTCTTGCTAATGTTTGCCTTGGGGATAGAT	1291394	1291603	1291344	1291396	1	EQ962655	TSTA_115770	1290446	1291603	None	6399	574	28458	No_or_no_constitutive_exon
CTGCTTCTAGCAAGAAGTCCATCTTGACTAACGGCAAGGGGAAATATTAGCT	1344687	1345009	1344637	1344689	1	EQ962655	TSTA_115970	1343058	1345009	None	6399	574	28458	No_or_no_constitutive_exon
TCGTCCCTGCTGTTCAGTCTCTGATGGACGAGTACTAACTGAATGGGAAGAT	1347598	1348195	1347548	1347600	1	EQ962655	TSTA_115990	1346826	1348195	None	6399	574	28458	No_or_no_constitutive_exon
CCTCTTACTAGCTGATGGAGACGTACTAATCCATTATCGGGATGGGATAGAT	1369227	1369308	1369358	1369306	-1	EQ962655	TSTA_116070	1369227	1370821	None	6399	574	28458	No_or_no_constitutive_exon
TTCGTACAGGCCACATGAACTCAGAGAATACTTGCTAAACAATGGGGCAGGT	1534522	1534665	1534715	1534663	-1	EQ962655	TSTA_116670	1530405	1534961	None	6399	574	28458	No_or_no_constitutive_exon
TTGTTGAGGTGAGCAATCCGGGCTCATAAGTTGCTGAGGGTTGAACAAAGGA	1664594	1664681	1664544	1664596	1	EQ962655	TSTA_117170	1663958	1665936	None	6399	574	28458	No_or_no_constitutive_exon
TCTACAACAGAAAATGAGAAGTAAATGCTAATCAAATTTGGTGGGAATAGGT	1710946	1711254	1711304	1711252	-1	EQ962655	TSTA_117360	1710297	1712449	None	6399	574	28458	No_or_no_constitutive_exon
CTGGTAAGTTTTTGCCCCCGAGTTTTTGGCACAGACGCTAACGGGCGTAGCT	1721465	1722493	1721415	1721467	1	EQ962655	TSTA_117390	1720432	1722493	None	6399	574	28458	No_or_no_constitutive_exon
TATTGCATAAAATATATATTATGACCGACCTCGCTAACTTAGGGTCATAGTC	1743829	1743953	1744003	1743951	-1	EQ962655	TSTA_117480	1743065	1745537	None	6399	574	28458	No_or_no_constitutive_exon
AAATACATCACTGTCCTTCATACTGACCTTACCCCTGTTTCTGGGAGTAGAA	1809737	1810103	1810153	1810101	-1	EQ962655	TSTA_117730	1808241	1810570	None	6399	574	28458	No_or_no_constitutive_exon
TTCTGGTGTTTTCACTCGAGAGGTCGAATGTTGATGGAGGGTGTGTGAAGAC	1977977	1978125	1978175	1978123	-1	EQ962655	TSTA_118430	1976226	1978483	None	6399	574	28458	No_or_no_constitutive_exon
TTCTCCCTCACCTACTGCTTGCCAATGACTGATGGGATTTGGGCATGTAGGA	1976749	1976843	1976893	1976841	-1	EQ962655	TSTA_118430	1976226	1978483	None	6399	574	28458	No_or_no_constitutive_exon
GTTAGACTGTTCACTTCGCTATCGATGGCCATATGCTTATTATAGGGTAGGG	2021859	2022555	2022605	2022553	-1	EQ962655	TSTA_118590	2021859	2023495	None	6399	574	28458	No_or_no_constitutive_exon
AAAACACCAGTTCAACACTTCGAGTCATAACTCATCTGGTGGGTGAATAGAC	2033049	2033290	2033340	2033288	-1	EQ962655	TSTA_118640	2032565	2033830	None	6399	574	28458	No_or_no_constitutive_exon
ATGCGCACCAAAAAGACCGATCTGTCTATTCTGTGGCTAACAAGGGATAGCA	2071320	2072155	2071270	2071322	1	EQ962655	TSTA_118800	2070197	2072851	None	6399	574	28458	No_or_no_constitutive_exon
GTTTCTATTGACCTCAAATCATAAAATATAAGTGTTAATGGGCCAAAAAGGT	2127027	2127079	2127129	2127077	-1	EQ962655	TSTA_118950	2125769	2128387	None	6399	574	28458	No_or_no_constitutive_exon
TCGGATATACTTCAAAGATGAGGAGGTGTCAAAGGAGGTGCGTGGGAAAGCT	2189315	2189408	2189458	2189406	-1	EQ962655	TSTA_119140	2189315	2189752	None	6399	574	28458	No_or_no_constitutive_exon
ACCTCCAATATATCTCTAAAACCGGTCCTGTCTTATACAAAGGGAAATAGTT	2215928	2216085	2216135	2216083	-1	EQ962655	TSTA_119240	2212735	2216157	None	6399	574	28458	No_or_no_constitutive_exon
GCCCCAGTCACGGGGTAAGCAGGATGTGAACAAACATTATGAGGGAATAGAA	2225764	2228049	2228099	2228047	-1	EQ962655	TSTA_119280	2225764	2228242	None	6399	574	28458	No_or_no_constitutive_exon
ACTTCTCTTCTTATCTTGTATTGAGATTACTTTCTAATGGGGACAAACAGTG	2262344	2263256	2263306	2263254	-1	EQ962655	TSTA_119420	2262344	2263364	None	6399	574	28458	No_or_no_constitutive_exon
CCATCCAATTTGATGTGAGGGGAGAATGGCTAATTGTTTGAATGGGGTAGGC	2289021	2289234	2288971	2289023	1	EQ962655	TSTA_119490	2288591	2290216	None	6399	574	28458	No_or_no_constitutive_exon
AGTTGCATTCTTCTAGCCAGAGCTTTTGTATCTGACACCCGGGAATATAGGC	2330549	2330985	2331035	2330983	-1	EQ962655	TSTA_119640	2327427	2331338	None	6399	574	28458	No_or_no_constitutive_exon
CCCTCCCTTCTGTTTCAGTGGTGAAGAAGCAGTCACTGATATGGGTATAGAA	2383412	2384857	2383362	2383414	1	EQ962655	TSTA_119830	2382295	2384857	None	6399	574	28458	No_or_no_constitutive_exon
TCGCCCTACAGATTGATTGACCTCGAGGAGATAGACCTAACAAGGGACAGGT	2420438	2422016	2422066	2422014	-1	EQ962655	TSTA_119960	2420438	2422445	None	6399	574	28458	No_or_no_constitutive_exon
TTTCGCGCCGCTCAAAGCCAGCGCTTACGAAAACTGACAATCGGGTGAAGTT	2443440	2444014	2443390	2443442	1	EQ962655	TSTA_120070	2442894	2444630	None	6399	574	28458	No_or_no_constitutive_exon
TTGACCCCGCCATTGTGTCGTTTTGATAGTAGCTGACGTTGAGGGTATAGGT	2453880	2453926	2453976	2453924	-1	EQ962655	TSTA_120130	2452407	2454324	None	6399	574	28458	No_or_no_constitutive_exon
TATATATATATATATTCTCCAGTGATCTGCTGAACTGACCGGGCATATAGAT	2461718	2463322	2463372	2463320	-1	EQ962655	TSTA_120160	2461040	2463929	None	6399	574	28458	No_or_no_constitutive_exon
TTGTTAACTAGTCATGTAGATTGGTATGAACAGTAGATACTGGGGAATAGAA	2603134	2603159	2603084	2603136	1	EQ962655	TSTA_120600	2601940	2603159	None	6399	574	28458	No_or_no_constitutive_exon
GCGTTAGCAAAATCTGTTTGAATATTCTGTTCTAATTGATGGGAACGCAGCA	2652676	2652764	2652626	2652678	1	EQ962655	TSTA_120770	2652372	2654059	None	6399	574	28458	No_or_no_constitutive_exon
TTTAGGATTGGGAATTGGAAATAATGGGCTGACGGTTTCGATGGGTATAGGC	2679202	2679236	2679152	2679204	1	EQ962655	TSTA_120900	2679061	2680435	None	6399	574	28458	No_or_no_constitutive_exon
CTTTCATATCAAAACCAGCTAGATAAGAAGTGTGCTAATAATGGGCATAGTT	2702354	2702491	2702541	2702489	-1	EQ962655	TSTA_121020	2702221	2703346	None	6399	574	28458	No_or_no_constitutive_exon
TTTATAGCTGGCTCTTCAAAACTAACAGTGGACTGTTTTGCATGGGACAGAC	2749865	2750502	2750552	2750500	-1	EQ962655	TSTA_121190	2747544	2750960	None	6399	574	28458	No_or_no_constitutive_exon
CTTCCCTGGCCAAAGTACAAGATGCTGAAATGTGGGGGGGCGCGGAATAGAT	2756923	2758169	2756873	2756925	1	EQ962655	TSTA_121220	2755831	2758169	None	6399	574	28458	No_or_no_constitutive_exon
AAAGCTAGTAAACAATACTGACAGATACTAACAAATCTTTGTGGGTAAAGTT	2773201	2773284	2773151	2773203	1	EQ962655	TSTA_121280	2765340	2774264	None	6399	574	28458	No_or_no_constitutive_exon
ATACAACAGTGAGTCGGGAAGACAGGAATCCAAATAGCAGAGGGGGACAGTG	2810504	2810812	2810862	2810810	-1	EQ962655	TSTA_121400	2810504	2811128	None	6399	574	28458	No_or_no_constitutive_exon
ATGTTTAGCTTGGTTCGATTAAAGAAAAGCCATTACTAATATGGGAAAAGAG	2997473	2998090	2997423	2997475	1	EQ962655	TSTA_122090	2997197	2999584	None	6399	574	28458	No_or_no_constitutive_exon
GAATAAACGAGATTGAGAAAGGGATTTGCCTGCGTGGTTTGCGGGGATAGGT	3052438	3052546	3052596	3052544	-1	EQ962655	TSTA_122240	3050725	3054432	None	6399	574	28458	No_or_no_constitutive_exon
CGCACGCCCTGCTGGATGTTAAATACTCGACCTAACAAGACAATGGGTAGTA	3080054	3080725	3080775	3080723	-1	EQ962655	TSTA_122330	3078533	3081485	None	6399	574	28458	No_or_no_constitutive_exon
GTATGTATTCCATCTCTTTCTTAGGACTTGCCAAACTAACAACTGGGCAGAA	3139530	3139585	3139480	3139532	1	EQ962655	TSTA_122520	3138812	3140705	None	6399	574	28458	No_or_no_constitutive_exon
GTCATCCTATGTAACATTGATGTTAGATGCATACTCATGGGGGTACGTAGGT	3139639	3139739	3139589	3139641	1	EQ962655	TSTA_122520	3138812	3140705	None	6399	574	28458	No_or_no_constitutive_exon
TAAGTACCTTCCCGAAACAAAGTTTGTACCCCAGACTGACGATGGGATAGGA	3158478	3158722	3158772	3158720	-1	EQ962655	TSTA_122620	3156800	3159186	None	6399	574	28458	No_or_no_constitutive_exon
GTGTCCCCCTCCCTACTTTCTAGGAATTTTCACTGACATGGGAGATGAAGAT	3198326	3198675	3198725	3198673	-1	EQ962655	TSTA_122750	3198326	3199302	None	6399	574	28458	No_or_no_constitutive_exon
GTCCTCCGTTCCTCAGTGACCGTAAAGAGCGCCAATGGGAAAAATACCAGAC	3228305	3228529	3228579	3228527	-1	EQ962655	TSTA_122860	3228305	3228798	None	6399	574	28458	No_or_no_constitutive_exon
ATCTCAGTGTTGGACCCGTCTCTCATCATCTACTAACGTCAGGGTTATAGAT	3289325	3289503	3289275	3289327	1	EQ962655	TSTA_123040	3288537	3291405	None	6399	574	28458	No_or_no_constitutive_exon
ACCTTTAGTCTTCTATGGGCTTGGATTGGATACTAACAGTGAGGGAACAGGC	3315221	3315298	3315171	3315223	1	EQ962655	TSTA_123120	3314812	3317201	None	6399	574	28458	No_or_no_constitutive_exon
CCGTCCCCTTCCTTCCAAACTAGATAATGAACCTGAGCTAACGGGTGCAGTG	3317327	3318135	3318185	3318133	-1	EQ962655	TSTA_123130	3317327	3319339	None	6399	574	28458	No_or_no_constitutive_exon
ATCTACTTGTTCTCTCTCGCGTTCTGAATAACTGAGTGACTGGGAAAAAGCT	3359303	3359795	3359253	3359305	1	EQ962655	TSTA_123310	3359036	3359795	None	6399	574	28458	No_or_no_constitutive_exon
CCTATCTCTCAATATGAATATTGCTCTAATAAGGAATGGGGGGGTTGAAGGG	3482230	3482447	3482497	3482445	-1	EQ962655	TSTA_123720	3482230	3483270	None	6399	574	28458	No_or_no_constitutive_exon
TATGACAACACCGTCGGGGAGTGGGGTGATAAATATGTGGAGGGATATAGTC	3519222	3519311	3519172	3519224	1	EQ962655	TSTA_123850	3518578	3519311	None	6399	574	28458	No_or_no_constitutive_exon
TCAAGAAAAGATTGTAATAGTTCCGACTAACACTCTCTTAATACGGGTAGAT	3582778	3583625	3582728	3582780	1	EQ962655	TSTA_124080	3581729	3583625	None	6399	574	28458	No_or_no_constitutive_exon
CAAATCAGTTTGATTATCACAATTGGAAAACAGCACTGACGGGGACATAGGT	3640997	3641063	3640947	3640999	1	EQ962655	TSTA_124320	3640515	3641985	None	6399	574	28458	No_or_no_constitutive_exon
AGGTAATTGTCACTGTTCCACTTCTACGGTTTCATCGCTGATGGGGAAAGAC	3731113	3731468	3731063	3731115	1	EQ962655	TSTA_124670	3730280	3732685	None	6399	574	28458	No_or_no_constitutive_exon
TAGGTTCACTTGCATATCTTTCTATACTATATATTTTCTAACGGGGGCAGCT	3731996	3732685	3731946	3731998	1	EQ962655	TSTA_124670	3730280	3732685	None	6399	574	28458	No_or_no_constitutive_exon
CCCCCCCCTGAATCATAGTCTGGAATGATTATATTAATAGTGGGACATAGAT	3817194	3817714	3817144	3817196	1	EQ962655	TSTA_125020	3815367	3821575	None	6399	574	28458	Yes
CCTAAGAAGGACAAAGCAAGAAAAAATAGGTAAATAACGGGGGGAGTTAGGG	3835793	3835872	3835743	3835795	1	EQ962655	TSTA_125070	3835659	3835872	None	6399	574	28458	No_or_no_constitutive_exon
CTCTCTACAACAGTGGATTTAGTCTGGTACTGATATTGCTGCTGGGATAGTG	3857253	3857372	3857203	3857255	1	EQ962655	TSTA_125170	3857014	3858981	None	6399	574	28458	No_or_no_constitutive_exon
TGTGCTTTATTTACACGTTCATGCAGGTTGCTGATTATGGGTGGTGATAGTT	3881808	3881842	3881758	3881810	1	EQ962655	TSTA_125240	3881315	3883071	None	6399	574	28458	No_or_no_constitutive_exon
ATAACGTGAGTATATTTCTGACTCTATTAGACCCAAACTAACGGGGATAGGT	3882048	3882068	3881998	3882050	1	EQ962655	TSTA_125240	3881315	3883071	None	6399	574	28458	No_or_no_constitutive_exon
CATTTTAATCGAGACCTTATAAAGTACGAAATGCTAACGGGATGTGAAAGAC	3948889	3949639	3948839	3948891	1	EQ962655	TSTA_125530	3948336	3949976	None	6399	574	28458	No_or_no_constitutive_exon
ATGTGATTGTCGGTACCAGTATAATGTTTATCCAATACGATATGGGAAAGCA	4004466	4004495	4004416	4004468	1	EQ962655	TSTA_125700	4002850	4005033	None	6399	574	28458	No_or_no_constitutive_exon
GAATGATTTAGATTCGTAAAATGACCAGGTTTTCCGGCTCACTTGGGAAGAT	4048573	4048722	4048523	4048575	1	EQ962655	TSTA_125900	4047724	4048722	None	6399	574	28458	No_or_no_constitutive_exon
TGTTAATCATTTGATCGACTTAAACTAATCCTTTGCTTGGGTTAAAATAGAC	4069357	4069623	4069307	4069359	1	EQ962655	TSTA_126000	4068837	4072776	None	6399	574	28458	Yes
GCCGCGACTCTTCGAATTTGATAACTGAAGCACGTATTGGAGGGACCAAGCT	4114071	4114396	4114446	4114394	-1	EQ962655	TSTA_126170	4114071	4114460	None	6399	574	28458	No_or_no_constitutive_exon
GTCGCCTTCCCTCACTATAATTAGGTTCTATACTGACAGACAGGGATCAGTT	4163402	4164390	4163352	4163404	1	EQ962655	TSTA_126340	4162827	4164390	None	6399	574	28458	No_or_no_constitutive_exon
CTGTCAGAGGCCTGCGCGACTACCTGGTATGTCATGGAGTATGGGTTAAGCC	4229476	4229617	4229426	4229478	1	EQ962655	TSTA_126590	4229194	4229617	None	6399	574	28458	No_or_no_constitutive_exon
ATACAACAGTGAGTTGGGAAGATAGGAATCTAAATGGCAGAGGGGGATAGTG	4270347	4270913	4270963	4270911	-1	EQ962655	TSTA_126790	4270347	4272679	None	6399	574	28458	No_or_no_constitutive_exon
TCAAGCAAATAAGCGGTTGAGACCCGCTGACTTACATTGCGGGTGTATAGAC	4282059	4282575	4282009	4282061	1	EQ962655	TSTA_126830	4281750	4283226	None	6399	574	28458	No_or_no_constitutive_exon
AACAAACATACCGACCCACTAACAACATACTCACTAGCGCTCAAGGGCAGCT	4328255	4329528	4328205	4328257	1	EQ962655	TSTA_127020	4326085	4329528	None	6399	574	28458	No_or_no_constitutive_exon
GTCGTACGCCGCCAATATCGCTGCAGTGGTTGTAACGTTATGGGGCATAGAA	106583	106612	106533	106585	1	EQ962656	TSTA_009180	104946	109285	None	6399	574	28458	No_or_no_constitutive_exon
CCCAGTCCGAGATCCATTTAGGACAGTACAGCTGATATCCAAGGGAGCAGGC	255127	255195	255077	255129	1	EQ962656	TSTA_009630	253769	257228	None	6399	574	28458	No_or_no_constitutive_exon
TATACCACCGTGACCGACTTGGGAGACTGACGATGAATGATGGGTAATAGCT	258588	258744	258794	258742	-1	EQ962656	TSTA_009640	257605	259444	None	6399	574	28458	No_or_no_constitutive_exon
AGAGGACGCTCCCCGCATCAGATCATTTGATTAACAGGGAAGGTATCAAGGC	356945	357521	357571	357519	-1	EQ962656	TSTA_009980	355562	357886	None	6399	574	28458	No_or_no_constitutive_exon
GCTTGATAAAGCCGGAATAACTGCATAATTTCAAGCTAATCATGGGGTAGAC	374791	374919	374969	374917	-1	EQ962656	TSTA_010050	373576	375427	None	6399	574	28458	No_or_no_constitutive_exon
TATTTCTTCGAGGAAGAAACGTAAGAGGATCTAACTTTGAGATGGGCTAGAT	407810	407903	407760	407812	1	EQ962656	TSTA_010150	406837	408063	None	6399	574	28458	No_or_no_constitutive_exon
GATAAACACCCGGATTCTTGATGAGTATATACTAACTTGAGTCGGGACAGTT	495286	495378	495428	495376	-1	EQ962656	TSTA_010470	493567	495785	None	6399	574	28458	No_or_no_constitutive_exon
GCACTGGTTGGTATGAAACATGTCTTCGCTACATTCCACTCTGGGGGCAGCA	525589	525882	525932	525880	-1	EQ962656	TSTA_010570	525589	527567	None	6399	574	28458	No_or_no_constitutive_exon
CAATTAACTTCTCGGTGGGAGACATGGTGTATGTGACAAATAAGGGATAGGA	619660	620059	620109	620057	-1	EQ962656	TSTA_010950	619660	620161	None	6399	574	28458	No_or_no_constitutive_exon
TCTCAACCGCCGTGGTTAGCGCGTTCTTACACCTGGCTCGACGGGTGAAGAA	628020	628224	628274	628222	-1	EQ962656	TSTA_011000	628020	628428	None	6399	574	28458	No_or_no_constitutive_exon
CTATGCTAATGACTTCCTTCTATGGACACAGTTGACAGTCATGGGTATAGAT	670791	670850	670741	670793	1	EQ962656	TSTA_011210	670532	671078	None	6399	574	28458	No_or_no_constitutive_exon
TCTTTTGGAATTACCGATTGTGTGTATCATGGCTGATGGAGATGGGTTAGGC	949580	949678	949728	949676	-1	EQ962656	TSTA_012150	949128	950332	None	6399	574	28458	No_or_no_constitutive_exon
GCAAGCCGTCTACAATAACCACGGAGTCGTGGTTCTGGGCTCTGAGGAAGGG	1009158	1009370	1009420	1009368	-1	EQ962656	TSTA_012370	1009158	1009522	None	6399	574	28458	No_or_no_constitutive_exon
AGAAAGTTGAAGCGGCCACCCTGACTATCATGTCATCATCGGGAGTCGAGAC	1089424	1090044	1089374	1089426	1	EQ962656	TSTA_012590	1089311	1090044	None	6399	574	28458	No_or_no_constitutive_exon
TCTCAGACCTGGTAGTTAAATGCAGTCCAGTTACTAAACTTGGGAAAAAGGT	1230575	1231429	1231479	1231427	-1	EQ962656	TSTA_013120	1230575	1231912	None	6399	574	28458	No_or_no_constitutive_exon
GATGTCTGCGCAGAGCTTGGAATAGAGCCACTGACTGATTGCGGGTGTAGAC	1279961	1280091	1279911	1279963	1	EQ962656	TSTA_013290	1279439	1281502	None	6399	574	28458	No_or_no_constitutive_exon
GTGACTTTCTCATGCTCACAACATTTTACCAGGTGCTGACATAGGGTTAGCT	1341105	1341874	1341055	1341107	1	EQ962656	TSTA_013540	1339920	1341874	None	6399	574	28458	No_or_no_constitutive_exon
TTCGACTTCATCTCACAACTCCATAGAAGACTCCTGGGTCTAGAAAATAGCA	1351026	1351637	1351687	1351635	-1	EQ962656	TSTA_013570	1348335	1352084	None	6399	574	28458	No_or_no_constitutive_exon
CCTCCTTCTTTCTTAGTTGTATATTTTGGGAGAGGGCTAATGAGGGTTAGGA	1418334	1418830	1418880	1418828	-1	EQ962656	TSTA_013870	1418334	1419509	None	6399	574	28458	No_or_no_constitutive_exon
ATGATTCCTACCCCTGTCTCGTTAAGACGAAGCTGACTCTGGGACTAAAGTC	1451099	1451978	1452028	1451976	-1	EQ962656	TSTA_014000	1451099	1452723	None	6399	574	28458	No_or_no_constitutive_exon
TCTAAAAGTTGAGTTCTGATGTTGATGATTGGCTTATTCTGGGTATACAGGG	1511288	1511809	1511859	1511807	-1	EQ962656	TSTA_014220	1510543	1512621	None	6399	574	28458	No_or_no_constitutive_exon
GAGGTACGTCTGCTGCCCTTGTATACTGCAGGATGAGCTGACTGGGGTAGAT	1566720	1566836	1566886	1566834	-1	EQ962656	TSTA_014430	1565705	1568199	None	6399	574	28458	No_or_no_constitutive_exon
TCATCAAAGGAGAAGGACGGAAAGAATAGTCGACTAAGTAGGGCGATTAGGG	1569615	1569722	1569772	1569720	-1	EQ962656	TSTA_014440	1568904	1569997	None	6399	574	28458	No_or_no_constitutive_exon
TCAGCCGTTTAAAGAACATGCGCATTTTCTAATCAGTATGGGGTGAATAGTG	1602099	1602352	1602049	1602101	1	EQ962656	TSTA_014540	1601647	1602352	None	6399	574	28458	No_or_no_constitutive_exon
CGTTATTTGTTCCACTTTAAATTCAGTTCTTGATGGTTAAATGGGTATAGGA	1729491	1729560	1729610	1729558	-1	EQ962656	TSTA_014980	1728879	1730546	None	6399	574	28458	No_or_no_constitutive_exon
GGGAATTTAGCAGCATTCCGAGACTTTTGCTCACAGGGCGGATGACATAGAT	1881807	1881871	1881757	1881809	1	EQ962656	TSTA_015590	1881393	1883515	None	6399	574	28458	No_or_no_constitutive_exon
TTTTGATAAATTGAATGACATAACGACTGGGAGACTAACAGGGGACACAGCG	1996688	1997804	1997854	1997802	-1	EQ962656	TSTA_015950	1996688	1998864	None	6399	574	28458	No_or_no_constitutive_exon
TCGACTGTACATCTCTTCGAAAAGTCCTACTCTTAACTTGAAAGGGTCAGTT	2107423	2108347	2108397	2108345	-1	EQ962656	TSTA_016330	2107423	2108538	None	6399	574	28458	No_or_no_constitutive_exon
TTATTCAAGCCAATATTGGCGCTAGAATCCATTCTGATAGGGAAGAATAGCT	2241842	2242827	2241792	2241844	1	EQ962656	TSTA_016780	2241457	2242827	None	6399	574	28458	No_or_no_constitutive_exon
ATTATATCCTTTACCGATCAGAGCACTAATCACATCACTTGGGGTATTAGGA	2312341	2312567	2312617	2312565	-1	EQ962656	TSTA_017030	2311592	2312719	None	6399	574	28458	No_or_no_constitutive_exon
TAAGCAGTCAAGCGAGCAACCCAGGTGAATATCGCCCTGGGGGGACTGAGAC	2379579	2379820	2379529	2379581	1	EQ962656	TSTA_017260	2375984	2379820	None	6399	574	28458	No_or_no_constitutive_exon
GTCTCTTTCGCATTGTACGCGGTAGAGTATCAAGTTTTGCGCTTGGGAAGGT	2382483	2383086	2383136	2383084	-1	EQ962656	TSTA_017280	2382483	2384889	None	6399	574	28458	No_or_no_constitutive_exon
ACAATCCCTAAAGATTCAAACCAATTCTAACCCCAGGGCCATGGATATAGGC	2417288	2417984	2418034	2417982	-1	EQ962656	TSTA_017400	2417288	2418217	None	6399	574	28458	No_or_no_constitutive_exon
AGGTTTGACTATTGGACTGAACTTCCAAGGTTTGCTAAAGGGTAGTGTAGAT	2445988	2446066	2446116	2446064	-1	EQ962656	TSTA_017520	2445254	2446380	None	6399	574	28458	No_or_no_constitutive_exon
ATGTAGTACTTACCAGGGTTAGGGTTACGACTTAAAGTGGGGATTGAAAGTG	2518803	2519268	2518753	2518805	1	EQ962656	TSTA_017770	2515995	2519923	None	6399	574	28458	No_or_no_constitutive_exon
CAATCTACGCAAGCCCGTCTTCATAATCAGCGCTTATGTATGGGATACAGTT	2615926	2616184	2615876	2615928	1	EQ962656	TSTA_018150	2615387	2617542	None	6399	574	28458	No_or_no_constitutive_exon
TTTTACCTTAATGCTGGTGATACATGTACTAACGAGCTATGGGGATGTAGAA	2645990	2647593	2645940	2645992	1	EQ962656	TSTA_018250	2643837	2648774	None	6399	574	28458	No_or_no_constitutive_exon
CGCCTCTCTTGGTTGCGTATGGGGGTATGGTGTGGCTGATGGGTGAATAGAT	2729594	2730970	2729544	2729596	1	EQ962656	TSTA_018570	2729127	2730970	None	6399	574	28458	Yes
TGAAACTCAACACGGACAGTTTCTCAATATCTAAATGGTGGGATGCGTAGAT	2734292	2734521	2734571	2734519	-1	EQ962656	TSTA_018590	2732717	2734653	None	6399	574	28458	No_or_no_constitutive_exon
TCTTTTACTCGCTGTTCAGGCTTGAACCGATGCTAATTCTGTTGGGGCAGGA	2866696	2866805	2866646	2866698	1	EQ962656	TSTA_019100	2866070	2866805	None	6399	574	28458	No_or_no_constitutive_exon
GCTGTTATTTTGTTCCATAGTGTGTAGCTGATCTGACTTGGGAGTGGCAGAA	2910805	2911056	2910755	2910807	1	EQ962656	TSTA_019300	2910389	2911056	None	6399	574	28458	No_or_no_constitutive_exon
TGGCAGCGAGAGGTACAAACTCGGTATCCTCCGTACCGTGGGAGTTGTAGCA	2955724	2956016	2955674	2955726	1	EQ962656	TSTA_019420	2954507	2956016	None	6399	574	28458	No_or_no_constitutive_exon
GAGATGTCCGCTTAGTATTTTAGCTTGAAGGGGACTAATGGGCCAAACAGGC	2979213	2979693	2979163	2979215	1	EQ962656	TSTA_019530	2978512	2981306	None	6399	574	28458	No_or_no_constitutive_exon
CCTTGATCCTAACAATCTATCCAGAGTGATAAAGACACGGGAATATGCAGAT	3043510	3043904	3043460	3043512	1	EQ962656	TSTA_019760	3042632	3043904	None	6399	574	28458	No_or_no_constitutive_exon
ATTCTAAGGCCGTTTGGATGTTAAGAGGGAATGGAACTGACCAGGGATAGGA	3261097	3261192	3261242	3261190	-1	EQ962656	TSTA_020490	3260730	3261672	None	6399	574	28458	Yes
CCTCAGCTTTTGTTTCGGGTTCAATCAGGATATTTCTAACATGGGTACAGGA	3360908	3361132	3360858	3360910	1	EQ962656	TSTA_020800	3360554	3362254	None	6399	574	28458	Yes
CTTGAGTTGGTTAAGAGACGTGACGTTGATTTGTGTCATCCGTGGGATAGGC	3387333	3387535	3387283	3387335	1	EQ962656	TSTA_020910	3387005	3388629	None	6399	574	28458	No_or_no_constitutive_exon
TTTCCAATTTCTCTGTCTTGGATACTGAGGGATGGTACTGATGGGTGTAGAT	3441979	3442090	3442140	3442088	-1	EQ962656	TSTA_021130	3441805	3442857	None	6399	574	28458	No_or_no_constitutive_exon
TCTGCAAACTCAGATAGTGATCGTCTTGCTAAGAGGTTTAAGGGCACTAGTC	3520830	3521147	3520780	3520832	1	EQ962656	TSTA_021450	3518684	3521147	None	6399	574	28458	No_or_no_constitutive_exon
GACACAAGTGGCCATGATCACAAGCTAACTCTCATAACGGGAAATGATAGGG	3762012	3762086	3762136	3762084	-1	EQ962656	TSTA_022370	3760512	3762914	None	6399	574	28458	No_or_no_constitutive_exon
TAGGTGGATTGCTGTCGAGTGAGACTTTTCCGTTTGAGGGATGAGTCAAGGT	3792117	3792217	3792267	3792215	-1	EQ962656	TSTA_022500	3791569	3792537	None	6399	574	28458	No_or_no_constitutive_exon
CGAGACCTGGGACGAGCCCTGATCCTCGGATGATTTTCCGGTGGGTGAAGAC	3802284	3802787	3802234	3802286	1	EQ962656	TSTA_022530	3802097	3802787	None	6399	574	28458	No_or_no_constitutive_exon
TGGAGGAGAATCTGCCTAATATTGTACATGCTCTACTGAAAGGGGAGCAGGC	3821428	3821646	3821378	3821430	1	EQ962656	TSTA_022570	3820374	3821646	None	6399	574	28458	No_or_no_constitutive_exon
CCAACACCGGCGCGCAAGTCCAAGGACGTCTTCTTGCAAGAAATGGGCAGGT	3825737	3826534	3826584	3826532	-1	EQ962656	TSTA_022590	3825737	3827179	None	6399	574	28458	No_or_no_constitutive_exon
GCAGCCAGCTCAACGGGCCCTACCAAGGTGTAGTAATTGCTGGGAAATAGGG	3915600	3915607	3915550	3915602	1	EQ962656	TSTA_022880	3915038	3915607	None	6399	574	28458	No_or_no_constitutive_exon
CCTAGCTGATGTTGGGGGTACTGTTGATGTGTCAACGACTGGGACATTAGAT	90598	91325	91375	91323	-1	EQ962657	TSTA_040670	90598	92925	None	6399	574	28458	No_or_no_constitutive_exon
TTTACACATATGATATTCACTAGGATCACATTCTTACAATATGGGAGTAGGC	95460	96183	96233	96181	-1	EQ962657	TSTA_040690	95460	96285	None	6399	574	28458	No_or_no_constitutive_exon
GCCTCATATTCAAAGGACAGGATACATGCGTCTGATACCTTGGCCGGGAGGA	129107	129275	129325	129273	-1	EQ962657	TSTA_040810	129107	129859	None	6399	574	28458	No_or_no_constitutive_exon
CAAGCATCTTATCGGTTCATGAATAGTGGTACTGTATTAACGGGCAATAGAA	174363	174634	174313	174365	1	EQ962657	TSTA_040960	173263	174634	None	6399	574	28458	No_or_no_constitutive_exon
TGCTCTAGAACGTGCAGCCCTGAATGTAACCGAGTTAATAAAGGGTACAGTC	213614	214011	213564	213616	1	EQ962657	TSTA_041110	212790	214636	None	6399	574	28458	No_or_no_constitutive_exon
AGTACTATGCATGTACTGTGTAACGTGCATTGCTGATGTTGCGGGGTTAGTT	274982	275050	274932	274984	1	EQ962657	TSTA_041330	274662	276702	None	6399	574	28458	No_or_no_constitutive_exon
TCTCTAAGTTCAATAAGTTTACCTTGTTTATCTTGGGGGGGAAACCATAGAT	447741	448347	447691	447743	1	EQ962657	TSTA_041910	447522	448347	None	6399	574	28458	No_or_no_constitutive_exon
GTATGAAGGTCAAGCGAGGGAAAAATGGCCGGCTTATGAAAGGGATCAAGAA	503097	503199	503047	503099	1	EQ962657	TSTA_042130	502265	505141	None	6399	574	28458	No_or_no_constitutive_exon
TTGCCCTTTCCTTACCTGAAAAATATGTCCTACTAATTCCATGGGAATAGGC	629261	629960	629211	629263	1	EQ962657	TSTA_042550	629098	629960	None	6399	574	28458	No_or_no_constitutive_exon
CGTGTGAAGCCTCATGGTTTAAGGTTTAACGTGTGTTGTAATTGGGAAAGGC	646601	646842	646892	646840	-1	EQ962657	TSTA_042600	646601	647787	None	6399	574	28458	No_or_no_constitutive_exon
CCACGCTATGACTGTCAAATGGTCTTTAACTAAGAGATAATATGGGATAGAT	748451	748697	748747	748695	-1	EQ962657	TSTA_042910	746219	749207	None	6399	574	28458	No_or_no_constitutive_exon
TTTGCCCCAGAGGTTTCGACGGTGACGGGAACTGACAAGTTGGGATACAGAA	749419	749713	749763	749711	-1	EQ962657	TSTA_042920	749419	750079	None	6399	574	28458	No_or_no_constitutive_exon
TGGTCCTCGTGTTCATGCTGGTTGGAAACTCTGACAAGGTTGGGCAACAGCT	773015	773103	772965	773017	1	EQ962657	TSTA_043050	772887	774875	None	6399	574	28458	No_or_no_constitutive_exon
GTATGTGATGGATCTTTTTTGAGGATAGTGTATACTGATGATTGGGGCAGAG	875630	877640	877690	877638	-1	EQ962657	TSTA_043470	874969	877991	None	6399	574	28458	No_or_no_constitutive_exon
TATTCTCGGAGGGAATAGTGGGACTAGGTTGGCATGTATATCGTGGGAAGTG	910183	910301	910133	910185	1	EQ962657	TSTA_043600	909550	910301	None	6399	574	28458	No_or_no_constitutive_exon
TTCGAAATATCCCCTTGTTTATGTTCCATGCTAATATTTGAGGGAAATAGGG	971087	971145	971037	971089	1	EQ962657	TSTA_043840	970877	973463	None	6399	574	28458	No_or_no_constitutive_exon
CTCATAACCTAAGATCACGGATTGCGTTGTGACTGACTGTAATGGGATAGTA	1094505	1094614	1094664	1094612	-1	EQ962657	TSTA_044280	1093142	1095100	None	6399	574	28458	No_or_no_constitutive_exon
GTTGATTTTCGGTTACTCAAGAATCATTGGCTGATATGTTGGGCGAACAGTT	1216106	1216680	1216730	1216678	-1	EQ962657	TSTA_044720	1215455	1217117	None	6399	574	28458	No_or_no_constitutive_exon
GGATACATCTGAGACAGCACGAGGAGGGCTTGAGCTAAATATCGGGATAGGA	1234822	1234858	1234772	1234824	1	EQ962657	TSTA_044780	1234413	1236345	None	6399	574	28458	No_or_no_constitutive_exon
TGTACGTTATTCTTCACTTTGCATGGCTGATTGCATACTAACGGGTACAGCT	1267174	1267709	1267759	1267707	-1	EQ962657	TSTA_044920	1267174	1268798	None	6399	574	28458	No_or_no_constitutive_exon
GAATGATAAATCCGGCAGTAATAATACTCAGACAAACGCGAGGGTTACAGGG	1299080	1300563	1299030	1299082	1	EQ962657	TSTA_045040	1298860	1300563	None	6399	574	28458	No_or_no_constitutive_exon
ATAGTAGCTTAATGTGTATCCCCCCAATACTCCTAGGGGGGGACGTGCAGGA	1381921	1382871	1382921	1382869	-1	EQ962657	TSTA_045400	1381921	1383600	None	6399	574	28458	No_or_no_constitutive_exon
TTGCCACGCCATGGTTCCCGGGTTGGAATTGACAATGGGCCGAAATATAGTG	1424470	1424520	1424570	1424518	-1	EQ962657	TSTA_045540	1424049	1425045	None	6399	574	28458	No_or_no_constitutive_exon
ACATGAGCTGGCGTGCGCTCGGTGACTTACGTTATGTATTGGGGCTATAGAA	1461738	1462144	1462194	1462142	-1	EQ962657	TSTA_045680	1461738	1462515	None	6399	574	28458	No_or_no_constitutive_exon
AACACGTTTTCCTAGTCTTGTAAGACAATAGATGCTAATCAGGGAGGTAGAT	1466518	1466544	1466468	1466520	1	EQ962657	TSTA_045700	1464968	1468450	None	6399	574	28458	No_or_no_constitutive_exon
TAAAGATTTGCCGGATAATATGGTGGATTCCCTTGCAGATTTGGGCAAAGGC	1589616	1589736	1589786	1589734	-1	EQ962657	TSTA_046160	1589616	1589896	None	6399	574	28458	No_or_no_constitutive_exon
GCTTCTCTTCCACTTTACCTGCAAGTGGTCTTGCTAATTCTCAGGGATAGGT	1601611	1602788	1601561	1601613	1	EQ962657	TSTA_046210	1601132	1602788	None	6399	574	28458	No_or_no_constitutive_exon
TTACCCCTCTTGCTAAACGAAAGATTGAATTGGGGCTAACTCGGGTGAAGAT	1611331	1611620	1611670	1611618	-1	EQ962657	TSTA_046270	1611331	1611999	None	6399	574	28458	No_or_no_constitutive_exon
TCATATTTTCTTGAAGTTCTATAGTTTTGCATAATACTAACCGGGGGCAGGT	1616868	1617682	1617732	1617680	-1	EQ962657	TSTA_046290	1616868	1619186	None	6399	574	28458	No_or_no_constitutive_exon
ACCCCCTAAAACACCATGACTAATCCACGACTAATCCGGCGAGGGCACAGGC	1743051	1743393	1743001	1743053	1	EQ962657	TSTA_046790	1741392	1743393	None	6399	574	28458	No_or_no_constitutive_exon
ACGCCCCCTTCTTCCTGTCTCTTCATCTTTATGCTAACTTTGAGGGGGAGGA	1765985	1766770	1766820	1766768	-1	EQ962657	TSTA_046900	1765985	1767037	None	6399	574	28458	No_or_no_constitutive_exon
ACTTTTATGAGTGAGTTATATGTAAAGGGGGATTTTAAGGGGGATTATAGGT	1888571	1888650	1888521	1888573	1	EQ962657	TSTA_047360	1888173	1888650	None	6399	574	28458	No_or_no_constitutive_exon
TTTTTTCGTGCGTGTATAGTAACCTGAGACACTAATTGGATGATGGGTAGAT	1982952	1983101	1983151	1983099	-1	EQ962657	TSTA_047750	1981028	1983417	None	6399	574	28458	No_or_no_constitutive_exon
TTCGATGATTGATAAGGATAACAAGAATAGAAATGATGGTGGGGGCGCAGTG	2014546	2015406	2014496	2014548	1	EQ962657	TSTA_047850	2014260	2015406	None	6399	574	28458	No_or_no_constitutive_exon
TTTCCGTTTAGGTGTTCGGATGGGATTGACTGATTGACTGACTGGGATAGGT	2067377	2067467	2067517	2067465	-1	EQ962657	TSTA_048020	2067377	2069271	None	6399	574	28458	No_or_no_constitutive_exon
GGTATGTCTCTAACTCTGAAAAGACGAATACGTGTTAACTGGACGGGTAGGA	2083891	2084790	2083841	2083893	1	EQ962657	TSTA_048090	2083353	2084790	None	6399	574	28458	No_or_no_constitutive_exon
AGGACTACTGATTCTGTGTATGCACAATGTGGCATACCCACTGGGACAAGTC	2108231	2108307	2108357	2108305	-1	EQ962657	TSTA_048200	2107932	2108800	None	6399	574	28458	No_or_no_constitutive_exon
ATGTTGCCCTTTTTCTTTTTCTCTGTTTGCGCTAAAAGGAGACGGGATAGGA	2113263	2114124	2113213	2113265	1	EQ962657	TSTA_048220	2112573	2114124	None	6399	574	28458	No_or_no_constitutive_exon
GTTACGTACATCAAAGAAATACTTCAGATCGGTAGCTAATGGGATCCAAGGC	2156612	2156698	2156562	2156614	1	EQ962657	TSTA_048380	2156324	2158419	None	6399	574	28458	No_or_no_constitutive_exon
TTATTCCTCACACAATTTTCTATCTGTCTATCTGTCTGTGTGGGAAACAGTA	2180095	2180772	2180822	2180770	-1	EQ962657	TSTA_048450	2180095	2180912	None	6399	574	28458	No_or_no_constitutive_exon
ACAAGATTCTCCGTCTGTCGGGCTCTGGAGTGCTGACACTAGGGATCTAGTG	2209359	2209475	2209525	2209473	-1	EQ962657	TSTA_048580	2207651	2211390	None	6399	574	28458	No_or_no_constitutive_exon
TCACGTTCCTTTTTCTGAGACTGTTGCTGATGGGATTTCTGGGGAATTAGGT	2224066	2224141	2224191	2224139	-1	EQ962657	TSTA_048630	2223970	2225638	None	6399	574	28458	No_or_no_constitutive_exon
TTGCGTACTTTGACGAATGGCAGAACTCGGTATTACTGCGGGTAGGGCAGGT	2276626	2278698	2276576	2276628	1	EQ962657	TSTA_048800	2276248	2278698	None	6399	574	28458	No_or_no_constitutive_exon
TGCCATCCGTACATTCAATCCGCACTAATTACGCTCTCGAATGGGTGGAGAC	2343648	2343806	2343598	2343650	1	EQ962657	TSTA_049060	2342996	2343806	None	6399	574	28458	No_or_no_constitutive_exon
TACCCTTCCATGACTTCGAAGGGTTTACATGCTAATATGGGGTGGATTAGTG	2419688	2419857	2419638	2419690	1	EQ962657	TSTA_049390	2418798	2420282	None	6399	574	28458	No_or_no_constitutive_exon
CCCCTGGAAAATGCCTAATGGGACTGCAACTGACCGGGTGGTGAAAACAGCA	2420752	2420905	2420702	2420754	1	EQ962657	TSTA_049400	2420457	2421311	None	6399	574	28458	No_or_no_constitutive_exon
CAAAAGTATTTAGCCTGAAGACAGGTGCTGGTCCGGGGTTTGATAGACAGGC	2436818	2437747	2436768	2436820	1	EQ962657	TSTA_049480	2436393	2437747	None	6399	574	28458	No_or_no_constitutive_exon
GCTCTGTCTGGGTTTAAACGCACATTACTGAGGTCGCGGGGACGGATGAGTT	2464513	2464578	2464463	2464515	1	EQ962657	TSTA_049560	2464434	2465499	None	6399	574	28458	No_or_no_constitutive_exon
CCTCTATCCAAGTCTGATTAACGAGTTGAGACTGATTGCAGGGTAAATAGTG	2470586	2471285	2471335	2471283	-1	EQ962657	TSTA_049580	2469703	2471605	None	6399	574	28458	No_or_no_constitutive_exon
TAAGTTTTCAGCTATCAAGGGGTGAGAGTCGATTTAACTGTGAGGGACAGGT	2492885	2493008	2492835	2492887	1	EQ962657	TSTA_049690	2492164	2494321	None	6399	574	28458	No_or_no_constitutive_exon
TCTTCATATGTTACCGCTTGAAACGGGATAATAGTACTAAATGGGAATAGGC	2641439	2641515	2641565	2641513	-1	EQ962657	TSTA_050220	2639695	2641849	None	6399	574	28458	No_or_no_constitutive_exon
ACTACAATAGTCAACGCGACGATGACGGCAAAGCTAACACGATGGGTTAGAT	2641358	2641369	2641419	2641367	-1	EQ962657	TSTA_050220	2639695	2641849	None	6399	574	28458	No_or_no_constitutive_exon
TCTTTCTCTCCTTGGGAGTTGTCGTGGGGTTATGTACTAACATTGGGAAGGT	2779246	2780212	2780262	2780210	-1	EQ962657	TSTA_050710	2779246	2781204	None	6399	574	28458	No_or_no_constitutive_exon
TGGCCTTTACGCAACTTATTTGCTGAATCACCAACTAACAAATGGGATAGCC	2884164	2884251	2884301	2884249	-1	EQ962657	TSTA_051150	2884085	2884578	None	6399	574	28458	No_or_no_constitutive_exon
ATTATATCCTTTACCGATCAGAGCACTAATCACATCACTTGGGGTATTAGGA	2912734	2912960	2913010	2912958	-1	EQ962657	TSTA_051280	2911985	2913112	None	6399	574	28458	No_or_no_constitutive_exon
GCGTACAAAGCTCTGACACGTTGATATTCATAATCACTGGGTACAATAAGAG	2944399	2944617	2944349	2944401	1	EQ962657	TSTA_051400	2942553	2944617	None	6399	574	28458	No_or_no_constitutive_exon
CTCCAAAGATTCTATGACCCTCAGGTGCGGTGAGGGTCGCGGGTCGCGAGGA	2947384	2947597	2947647	2947595	-1	EQ962657	TSTA_051420	2947384	2947686	None	6399	574	28458	No_or_no_constitutive_exon
GAGTCTCCACCTTGAGAACTTCATTAATACTGACAGCTGGGGCTAAATAGGT	2966607	2966669	2966557	2966609	1	EQ962657	TSTA_051450	2961501	2969974	None	6399	574	28458	No_or_no_constitutive_exon
GCCTGTATCGATGTAAGGATCTACTGACTGTCGACTAACGAGGGTAGCAGGC	3006342	3006425	3006292	3006344	1	EQ962657	TSTA_051580	3004493	3006714	None	6399	574	28458	No_or_no_constitutive_exon
TCTCTTTGGCGGTTGGCCTATAACTAACATCAAGCGTCTTGGGAATGCAGGT	3023093	3023465	3023043	3023095	1	EQ962657	TSTA_051640	3022483	3024607	None	6399	574	28458	No_or_no_constitutive_exon
ATCTACTTAAAATTCCGTATGTAGCGAACTGACATTCATTGACGGGATAGCT	68457	69213	69263	69211	-1	EQ962658	TSTA_097520	68457	69380	None	6399	574	28458	No_or_no_constitutive_exon
GGTCTTGAAACATTGCATGTTCCAAGTTTTAGTGACTAAGGGGACACTAGGT	166971	167065	167115	167063	-1	EQ962658	TSTA_097830	165551	167803	None	6399	574	28458	No_or_no_constitutive_exon
GTCGTACGCCGCCAATATCGCTGCAGTGGTTGTAACGTTATGGGGCATAGAA	203298	203327	203248	203300	1	EQ962658	TSTA_097920	201661	204295	None	6399	574	28458	No_or_no_constitutive_exon
CCTCATCAAATTGTTTTCGCAGCCATAGACTAATGCGACTGGGATTATAGTA	305151	305778	305828	305776	-1	EQ962658	TSTA_098270	304277	306099	None	6399	574	28458	No_or_no_constitutive_exon
TGAGATTTTGCCAACCATCACCTATTTCGTGGCCTAAATGATGGGGGCAGAG	354908	355133	355183	355131	-1	EQ962658	TSTA_098400	353508	355452	None	6399	574	28458	No_or_no_constitutive_exon
GAATTCGATGTTATTAAATGCCAGTTGAAGCACACTCCGGGATTGAAAAGGT	379819	380274	380324	380272	-1	EQ962658	TSTA_098510	378180	380538	None	6399	574	28458	No_or_no_constitutive_exon
CGATGTCTGTATACTCATGACGCTCGTCGCAAGGTAAAAACGCGGGCAAGAT	471633	472010	471583	471635	1	EQ962658	TSTA_098860	471505	472010	None	6399	574	28458	No_or_no_constitutive_exon
GTGATCAAAATGTCGGCTGCAATAGAGGATTTAACTGACGCGGGTAATAGTG	501664	501941	501991	501939	-1	EQ962658	TSTA_098980	501269	502372	None	6399	574	28458	No_or_no_constitutive_exon
TGTCGGTTCTCGAATAACTCGAAGACGAGATGGTACTAATGCCGGGATAGAT	564585	565044	564535	564587	1	EQ962658	TSTA_099190	563822	566523	None	6399	574	28458	No_or_no_constitutive_exon
TGCCGTTTAGTAACGTTGTCCATCTGTGCGTTCTGTTACCGAGGGCATAGGT	573549	573628	573678	573626	-1	EQ962658	TSTA_099220	573549	574875	None	6399	574	28458	No_or_no_constitutive_exon
AACGCTTTTTCATTGAGATCAACATGTTACTGATACCGGAGGGGAAACAGAC	581198	582159	582209	582157	-1	EQ962658	TSTA_099250	581198	582808	None	6399	574	28458	No_or_no_constitutive_exon
GTAAGCGCCTTGTTTGATGCATGATCCCAAGGGCTGTCTAGGGCAATTAGAT	590919	590983	590869	590921	1	EQ962658	TSTA_099280	589136	591286	None	6399	574	28458	No_or_no_constitutive_exon
CCTCCTTTGGAAAGAATTGGGCGTGGGCTAATGAATGGGTGATGGGGCAGGA	617526	618943	618993	618941	-1	EQ962658	TSTA_099400	617526	619416	None	6399	574	28458	No_or_no_constitutive_exon
GTCGAGATTGCTTTCGGTGGCTCAGTCATCTCCCCAAACAAGGGATTTAGCG	807283	808218	807233	807285	1	EQ962658	TSTA_100010	807218	808218	None	6399	574	28458	No_or_no_constitutive_exon
TGTTGTTTCTTTTTACTTTTCTCTATTTGCGCTAAAGTGACATGGGATAGGA	859836	859984	859786	859838	1	EQ962658	TSTA_100190	859339	860935	None	6399	574	28458	No_or_no_constitutive_exon
CGCCGTAAAAGCAAATGTTGGTCATGGAGGGTCTATTGCAGGGACAACAGCG	926131	926928	926978	926926	-1	EQ962658	TSTA_100460	926131	929340	None	6399	574	28458	No_or_no_constitutive_exon
TTTCTTTCAGGGTGTTTATATGGCTGACTGATTGTTGGGGGAATTGGTAGGG	1010393	1010852	1010343	1010395	1	EQ962658	TSTA_100770	1009992	1011922	None	6399	574	28458	No_or_no_constitutive_exon
TATAAGCGAGATTTTTTGGGTTTGTGTTATGCTGACATTGATGGGGTAAGGA	1043662	1043743	1043793	1043741	-1	EQ962658	TSTA_100880	1040287	1044421	None	6399	574	28458	No_or_no_constitutive_exon
CCTTCTTCCCTTCGATTTGTTATGATATTTCTAATGCTTGGGAATTACAGGT	1040287	1040685	1040735	1040683	-1	EQ962658	TSTA_100880	1040287	1044421	None	6399	574	28458	No_or_no_constitutive_exon
TAGGTTCGATATCTCTTGAGCTTTCAATTGTATGCTAATCCCGGGACAAGTA	1075361	1075705	1075755	1075703	-1	EQ962658	TSTA_101020	1075361	1076078	None	6399	574	28458	No_or_no_constitutive_exon
TTAATGTTCCTTGCATGAGGATTGTGATTGATGAGACTTGGGTTGGATAGGC	1112924	1112935	1112874	1112926	1	EQ962658	TSTA_101200	1112495	1114058	None	6399	574	28458	No_or_no_constitutive_exon
ATCTTCCTCCTCCCGTTGTGTTCTGAGGGGTATGGCTAATGGGCGTGTAGGA	1113454	1114058	1113404	1113456	1	EQ962658	TSTA_101200	1112495	1114058	None	6399	574	28458	No_or_no_constitutive_exon
AGACACCGATCTCGTGATGATGATTAACGACTTATGTGGGAAAAAAACAGTT	1148714	1149425	1149475	1149423	-1	EQ962658	TSTA_101350	1148714	1152003	None	6399	574	28458	No_or_no_constitutive_exon
AGAACGTTAGCTTAGCATACAACTACGAACAATCGCTAATCGGGATACAGTG	1197718	1197751	1197801	1197749	-1	EQ962658	TSTA_101580	1196661	1198334	None	6399	574	28458	No_or_no_constitutive_exon
GTATGCCTATCCATTTAATACACGTAATTTTCATCGGGCTAATAGTGCAGCT	1220237	1220371	1220421	1220369	-1	EQ962658	TSTA_101690	1219634	1221086	None	6399	574	28458	No_or_no_constitutive_exon
TGTCTAGGAACCTAGCAGATTTAGATAATCTCACTCTCAATTTAGGGAAGTC	1251028	1251057	1251107	1251055	-1	EQ962658	TSTA_101770	1247877	1251187	None	6399	574	28458	No_or_no_constitutive_exon
GATGGTGATATATATCGCGCCTTTCGCCAGTATGAGATACTCGGGAATAGCA	1296459	1296491	1296541	1296489	-1	EQ962658	TSTA_101970	1295880	1297045	None	6399	574	28458	No_or_no_constitutive_exon
TGGGGTCTTTAAAGAAAGACTGCTGCAGAGACTGAAGGCAAGGGGAATAGTA	1352942	1353296	1353346	1353294	-1	EQ962658	TSTA_102150	1352942	1353822	None	6399	574	28458	No_or_no_constitutive_exon
TGTTTCGTCCTCTCGTAGCCTACGAAGTATGGCAGCTAATGGGAGTCTAGGG	1359058	1359129	1359008	1359060	1	EQ962658	TSTA_102180	1358865	1360448	None	6399	574	28458	No_or_no_constitutive_exon
GCCACACGAACATGGTTATATGTTTATACTAACATTTTTTGGGTGAACAGTA	1565001	1566313	1564951	1565003	1	EQ962658	TSTA_102920	1564281	1566313	None	6399	574	28458	No_or_no_constitutive_exon
TTGTACCTCCCCTTTTCTTATGCATGAGAGGGAAGCTGACAGGGTAATAGTT	1566664	1566797	1566847	1566795	-1	EQ962658	TSTA_102930	1566337	1567486	None	6399	574	28458	No_or_no_constitutive_exon
CCCTTGGTTTAGTGGGGGGATTGCTAACATTTGGGCGCTGGATTGGGTAGGT	1584981	1585369	1584931	1584983	1	EQ962658	TSTA_102990	1584420	1585369	None	6399	574	28458	No_or_no_constitutive_exon
GCATTTTCAACAGTTCTATCTTTCGAGGATATCTGAGGTCAACGGGATAGTT	1678008	1678093	1677958	1678010	1	EQ962658	TSTA_103300	1677709	1679794	None	6399	574	28458	No_or_no_constitutive_exon
GAGTACCTCATTGTCCTAGTGTTTAGGGCGGACTAATGGGGACGACATAGAT	1713729	1713847	1713679	1713731	1	EQ962658	TSTA_103430	1713297	1715593	None	6399	574	28458	No_or_no_constitutive_exon
ATCCTCTCTAGAGTGTATGTCTTCAGCCGACTGATCATTGGGAAATATAGGC	1753869	1753938	1753988	1753936	-1	EQ962658	TSTA_103560	1753628	1759418	None	6399	574	28458	No_or_no_constitutive_exon
CCCGGCTGTCACCCGTAATAGAGTACTGATACAGTACTGATATGGGACAGAA	1762791	1763436	1763486	1763434	-1	EQ962658	TSTA_103580	1761083	1764026	None	6399	574	28458	No_or_no_constitutive_exon
CCACCTTACTCACATATATTGCAAGGAATCTAATGAATCTGAGGGTATAGGA	1791150	1791408	1791458	1791406	-1	EQ962658	TSTA_103700	1790491	1792147	None	6399	574	28458	No_or_no_constitutive_exon
TGTTATCCCAGATATTTTTTGTATTTTTACTAACATGGCTGCTGGGAAAGGA	1801686	1801754	1801804	1801752	-1	EQ962658	TSTA_103730	1800060	1802303	None	6399	574	28458	No_or_no_constitutive_exon
TTCGATATCACGCGATGGTTATGTGGATAGTGGCTAAGATCGGGGAATAGTT	1820109	1820188	1820059	1820111	1	EQ962658	TSTA_103800	1819716	1820540	None	6399	574	28458	No_or_no_constitutive_exon
TCACAATCTCCACATTGAGGCCTCCAGGAGCTCTCTAACGAATGGGATAGCT	1897170	1897942	1897120	1897172	1	EQ962658	TSTA_104130	1896827	1897942	None	6399	574	28458	No_or_no_constitutive_exon
TTTTAATATTACATTTCGTGCTATATAGCAAGGCTCACCACGTAGGGCAGTT	1973406	1973829	1973356	1973408	1	EQ962658	TSTA_104400	1973080	1974302	None	6399	574	28458	No_or_no_constitutive_exon
TATGTGTTTTTATATCTGGTCGGGGGAAGATATATGCTGACAGGGAAAAGAT	1987668	1988887	1988937	1988885	-1	EQ962658	TSTA_104470	1987668	1989284	None	6399	574	28458	No_or_no_constitutive_exon
GTAATTTCCTCGCTTACTTCGTTGCCTGTATAAGGGAAGTTAAGGGATAGGG	2002542	2002675	2002492	2002544	1	EQ962658	TSTA_104530	2001988	2002699	None	6399	574	28458	No_or_no_constitutive_exon
AGGGAGTCTTCAAATCTACAAATCAAGTTCAATGCTGAAGGGACAAACAGGT	2059717	2060362	2060412	2060360	-1	EQ962658	TSTA_104730	2059303	2060982	None	6399	574	28458	No_or_no_constitutive_exon
GAGTAGTGCTGCCTCAACTGGTACGTCGACAAAGACTGGAACGGGTACAGCG	2281083	2281199	2281033	2281085	1	EQ962658	TSTA_105560	2280594	2281199	None	6399	574	28458	No_or_no_constitutive_exon
TGCGATGTAGAGGACGTGCAGTTCGGATTTGCGAAGGGAGAGAAACGCAGAT	2352789	2352852	2352739	2352791	1	EQ962658	TSTA_105810	2351253	2352852	None	6399	574	28458	No_or_no_constitutive_exon
GTCTCCCTTTAAGAAAAGTTTTCAATTTCATAATGCTAACTTGGGTGAAGAT	2386237	2387161	2386187	2386239	1	EQ962658	TSTA_105930	2385750	2387161	None	6399	574	28458	No_or_no_constitutive_exon
TTTTTCTTTTCTTCCATCTGGTTTTGATGGGATGTGGCTAATGGGTATAGGT	2387389	2387843	2387893	2387841	-1	EQ962658	TSTA_105940	2387389	2388707	None	6399	574	28458	No_or_no_constitutive_exon
CAAATAAAAGCGCTGACGTAATGGGACAACAAGCTAATTGGGACTTGAAGGC	2399963	2401230	2401280	2401228	-1	EQ962658	TSTA_105990	2399963	2401424	None	6399	574	28458	No_or_no_constitutive_exon
TTCCTGTATTTGTTAAAATAGATTTTGAGGCAATAAACTAATGGGAATAGTT	2404302	2404499	2404549	2404497	-1	EQ962658	TSTA_106010	2404107	2404693	None	6399	574	28458	No_or_no_constitutive_exon
TGTATGCTATCCGAAATGATAACCAGAGGTCAAATCATGATTGGGTGAAGAT	2446662	2447123	2446612	2446664	1	EQ962658	TSTA_106110	2445251	2447558	None	6399	574	28458	No_or_no_constitutive_exon
CTGGTTATGTCGCACAGACAAACAACACGCTGACAGACGAGGGACGTTAGAA	2486397	2486531	2486581	2486529	-1	EQ962658	TSTA_106260	2484641	2486733	None	6399	574	28458	No_or_no_constitutive_exon
GTCTCGAATATGGATCTGCCAACGATAACAATATTTACACACTGGGTGAGAT	2502886	2503006	2502836	2502888	1	EQ962658	TSTA_106320	2502536	2503737	None	6399	574	28458	No_or_no_constitutive_exon
GTCACGACCAGCTCGGCTTCCTCCAAGTCGTTACAAAGGAGGGATTGAAGTG	2524503	2525710	2525760	2525708	-1	EQ962658	TSTA_106390	2524503	2526051	None	6399	574	28458	No_or_no_constitutive_exon
AGAAACCCTAAATCAAACCATGATACATTGACTAACAAGACGGGATACAGAA	2543567	2545259	2543517	2543569	1	EQ962658	TSTA_106480	2542311	2545259	None	6399	574	28458	No_or_no_constitutive_exon
TCGGTATTACCATCCATGTCCATTCTTGCTAATGCACTGTGGGCTGATAGCC	2576943	2577191	2577241	2577189	-1	EQ962658	TSTA_106590	2575635	2577608	None	6399	574	28458	No_or_no_constitutive_exon
ATACAACAGTGAGTTGGGAAGACAGGAATCCAAATGGCAGAGGGGGACAGTG	2809792	2809818	2809742	2809794	1	EQ962658	TSTA_107340	2809194	2811390	None	6399	574	28458	No_or_no_constitutive_exon
ATTGAAAAATCCCGAGAATGAATCTTTGTATTAATTTTTGGGGAAAAAAGAT	182903	183023	183073	183021	-1	EQ962659	TSTA_052660	182903	184951	None	6399	574	28458	No_or_no_constitutive_exon
AATTTCTGAGCTCAGTATAGTGACGTTGCTGATCAGGGTTGGTGGTATAGTT	260272	260343	260393	260341	-1	EQ962659	TSTA_052980	259669	260658	None	6399	574	28458	No_or_no_constitutive_exon
TTTTTTAACAATCCAGTGCAGGGAAAGAATGGCTTCTAACGGGGATATAGAT	469559	469681	469509	469561	1	EQ962659	TSTA_053780	469058	470233	None	6399	574	28458	No_or_no_constitutive_exon
GTGGTGACATACTACTTTGGATGCATTAATCATGAACTAACAATGGGTAGCA	717357	717432	717482	717430	-1	EQ962659	TSTA_054670	716492	718654	None	6399	574	28458	No_or_no_constitutive_exon
GACGAGTTGCCTTGTGTTGGGGAAGAAAGCTGATAGCTTGGGTGACATAGGA	873531	873661	873711	873659	-1	EQ962659	TSTA_055210	872116	874210	None	6399	574	28458	No_or_no_constitutive_exon
GATTTCTTCCATATAGCTGATGCTACTGATACTAACTTTGGGGTGTGTAGAG	903879	904083	903829	903881	1	EQ962659	TSTA_055300	903376	904710	None	6399	574	28458	No_or_no_constitutive_exon
CATCTAAAATCTTATGCGGGTGTATGCTGATTTTCATTTCGGGAGGACAGGT	906256	906838	906888	906836	-1	EQ962659	TSTA_055320	906256	907151	None	6399	574	28458	No_or_no_constitutive_exon
TCTATCTAAGGGCGTGAGGGCAGTTGTTAACATGCTTTCAATCGGGATAGGG	961988	962351	962401	962349	-1	EQ962659	TSTA_055550	961988	962746	None	6399	574	28458	No_or_no_constitutive_exon
CATTATCAAACCCACTCCAATTATGAGGTTCAAGATTAACTGGGCAATAGTA	990163	990228	990113	990165	1	EQ962659	TSTA_055640	989014	990684	None	6399	574	28458	No_or_no_constitutive_exon
TCTCCTATCCCTCAAATGCAATCATACTAATCTTGTTTTCCGGGTTGAAGAG	1023464	1024137	1023414	1023466	1	EQ962659	TSTA_055750	1022575	1024137	None	6399	574	28458	No_or_no_constitutive_exon
TTTTTATTGCTGATTCATCTACGTTAATAAGTCTCTGACACAGTGGGCAGAT	1085122	1086154	1085072	1085124	1	EQ962659	TSTA_056010	1084012	1086154	None	6399	574	28458	No_or_no_constitutive_exon
TGTGTATAACGCGTACGCTCTTCGCCGGTCACTGCTAACTGGGCATACAGGA	1143575	1143864	1143914	1143862	-1	EQ962659	TSTA_056240	1142230	1144074	None	6399	574	28458	No_or_no_constitutive_exon
GTACGTATTTCCCTTTTCAACAGAGACATATATGCTAACAGGGGGTATAGAT	1419813	1420182	1419763	1419815	1	EQ962659	TSTA_057260	1419587	1421160	None	6399	574	28458	No_or_no_constitutive_exon
TGCACAGAATGGCAACCATCTCATACGCAACATTACTCTTACGGGTATAGCG	1502516	1502622	1502672	1502620	-1	EQ962659	TSTA_057500	1502516	1503375	None	6399	574	28458	No_or_no_constitutive_exon
AAACTCACATGATTAATCACATCAGACTACTAACTGAGTCGAATGGGTAGAA	1572416	1572542	1572366	1572418	1	EQ962659	TSTA_057750	1572070	1574135	None	6399	574	28458	No_or_no_constitutive_exon
ACGATTATACCATTTCCGCCGTGTGTTTCACATCTGGGGCCAAAAAAAAGGA	1649426	1649707	1649376	1649428	1	EQ962659	TSTA_058060	1648987	1649707	None	6399	574	28458	No_or_no_constitutive_exon
AAACCCTCCTAATGAGACATGGATTGTCCCAGGCACCTGGGGTAAGCCAGAG	1713342	1713628	1713678	1713626	-1	EQ962659	TSTA_058330	1713205	1714329	None	6399	574	28458	No_or_no_constitutive_exon
ACAGTGAGTCGTCTGACTGATGGATCTATACAGAATCTGACATGGGGTAGAT	1828505	1828546	1828596	1828544	-1	EQ962659	TSTA_058730	1826748	1829434	None	6399	574	28458	Yes
CCTCCTCAAATTCATCCTTTGTTTTTTGGCCTGAGCTAATGAAAGGGTAGTG	1874232	1874394	1874444	1874392	-1	EQ962659	TSTA_058900	1873570	1875077	None	6399	574	28458	No_or_no_constitutive_exon
ATCTTTCTATCTTTTTTCCTCCATGGTCTGTAAACTAACTAATGGGACAGCA	1916384	1917002	1916334	1916386	1	EQ962659	TSTA_059060	1915195	1917002	None	6399	574	28458	No_or_no_constitutive_exon
TTCCTTCCTTCTTTTTTTTTTTGAGGAGAGGAGTCGGGCTGATTGGAAAGAC	1979568	1980823	1980873	1980821	-1	EQ962659	TSTA_059280	1979568	1981393	None	6399	574	28458	No_or_no_constitutive_exon
GCCGTTTATCTTGTTGGATGTGTGCCTGTTAAGACGTATTGGGAATCAAGTA	1982665	1982900	1982950	1982898	-1	EQ962659	TSTA_059290	1981851	1983101	None	6399	574	28458	No_or_no_constitutive_exon
CCCTTATTCCACTCCCCATCATAAACATATAACTAATACTAGGGAAATAGTG	1993220	1993797	1993170	1993222	1	EQ962659	TSTA_059320	1991941	1993797	None	6399	574	28458	No_or_no_constitutive_exon
CACAAAGCCCCTTTACCTAGATAATCTGACTCCGCACCTATAGGGAAAAGAT	38700	38958	38650	38702	1	EQ962660	TSTA_000260	37179	38958	None	6399	574	28458	No_or_no_constitutive_exon
TGCAGCCTCCCCGCATATTGCAAGTGCTAACGATGTGGGAACATGAATAGGT	54513	54834	54884	54832	-1	EQ962660	TSTA_000310	53382	62011	None	6399	574	28458	No_or_no_constitutive_exon
CTCTTTGCCATTGCCGATCAAGGCTATATCTTATACTAGATATGGGCAAGCC	79499	79763	79813	79761	-1	EQ962660	TSTA_000400	79104	80386	None	6399	574	28458	No_or_no_constitutive_exon
GCCTGCCATCACTCTTTTTGGACAAGCCAAACTCACTGGGAGCACTAAAGAA	122090	123675	122040	122092	1	EQ962660	TSTA_000550	121930	123675	None	6399	574	28458	No_or_no_constitutive_exon
ACTTCTGACTTGGATGCTGAATAAGGCTAATGCGAATTTGTAGTGGGAAGTG	141527	141795	141845	141793	-1	EQ962660	TSTA_000630	141527	142256	None	6399	574	28458	No_or_no_constitutive_exon
CTTTGCATAACTACAAAAATATCAACCGACTAATCGTGGGGGAAAAAAAGGG	168863	169255	169305	169253	-1	EQ962660	TSTA_000740	168195	170081	None	6399	574	28458	Yes
CCTGAATTAGCCTCCGACGATACTACGCACCGCAGTCACGGGGATCTAAGCC	193469	193985	194035	193983	-1	EQ962660	TSTA_000830	193079	194448	None	6399	574	28458	No_or_no_constitutive_exon
ACTTATATTATCGCGGGGACGCATTTGAAAATGCCTGATCATTGGGGTAGGT	244152	244288	244338	244286	-1	EQ962660	TSTA_001010	244152	244650	None	6399	574	28458	No_or_no_constitutive_exon
GCTCTTTGGGGTCATCTGATCAGGTAGAGCTGACAGGGAAATGGTGACAGGA	310503	310701	310453	310505	1	EQ962660	TSTA_001250	309932	311925	None	6399	574	28458	Yes
TCTGTTTTCAAACCGAAACTCGTACACCAACCTGACTATTGGGATATTAGCT	383416	383510	383366	383418	1	EQ962660	TSTA_001510	382911	384420	None	6399	574	28458	No_or_no_constitutive_exon
AATAGATGGGCTGGATGGCTTCTTTATAAGCCTCATCTAGGGAATCATAGAG	388976	389015	388926	388978	1	EQ962660	TSTA_001530	387099	391096	None	6399	574	28458	No_or_no_constitutive_exon
ACGCTTCTGCACGGATTTTTCGGATACGCCAAGCTGAAGGGAAAACCTAGAT	418811	419413	419463	419411	-1	EQ962660	TSTA_001610	417226	419941	None	6399	574	28458	No_or_no_constitutive_exon
ATATCCTCGCTGCGCTGTTTGTTTATAGCTGACGCATCTGTCGAGGGCAGGT	466281	467200	466231	466283	1	EQ962660	TSTA_001750	465264	467200	None	6399	574	28458	Yes
CCGGTCGCGCCCCTTTGCCCAAATCACAGGCTCTTTTCTACAGGGCACAGAC	470568	470780	470518	470570	1	EQ962660	TSTA_001770	470040	470780	None	6399	574	28458	No_or_no_constitutive_exon
GAGACTTGTTATAGGCTGAGCGGAGCTGATTGATAAGTCGTGGGGGACAGAA	474324	475329	474274	474326	1	EQ962660	TSTA_001780	471085	477745	None	6399	574	28458	No_or_no_constitutive_exon
TAACAGAGTCAAAACATGACTAGCATAAATATATACTTATTGAAGGGCAGGC	552952	553040	553090	553038	-1	EQ962660	TSTA_002060	552123	553136	None	6399	574	28458	No_or_no_constitutive_exon
TTATCAATTAGATTTTTAAACTCAATTTTCGGTCTCTGATGAGGGTCTAGGG	567078	567141	567028	567080	1	EQ962660	TSTA_002110	566703	568634	None	6399	574	28458	No_or_no_constitutive_exon
TCTCTAACTTCAGTGCATTAGCAATGAATTGGCATTGGGTATTATGGGAGAT	576144	576463	576513	576461	-1	EQ962660	TSTA_002140	575538	577671	None	6399	574	28458	No_or_no_constitutive_exon
CTCTCTTTGAAGACTGCTTATTTCAAGATCATCTAAAAGGCAAGGGCTAGGA	595316	595781	595266	595318	1	EQ962660	TSTA_002220	594835	596682	None	6399	574	28458	No_or_no_constitutive_exon
TCTATTTTAACCCAATTGGTACCATGAATCGAGTTACTAATGGGAAACAGGA	613874	614140	613824	613876	1	EQ962660	TSTA_002290	611979	614140	None	6399	574	28458	No_or_no_constitutive_exon
CAGGAATCAAAGATACAGAAGATCTCGGCTCTATACAAGGACTCGGGAAGAT	641565	641949	641999	641947	-1	EQ962660	TSTA_002400	641565	642239	None	6399	574	28458	No_or_no_constitutive_exon
ACGTTCCACCATCACTGAAAGTGATTCAAGCTGACGGGTGAACTGAATAGGA	675287	676093	675237	675289	1	EQ962660	TSTA_002580	674882	676093	None	6399	574	28458	No_or_no_constitutive_exon
ATGACTTTAAGAACTTTTATTGCGGCGGCAAAACCTGACCTGGGATACAGAA	682995	683083	682945	682997	1	EQ962660	TSTA_002600	682636	683821	None	6399	574	28458	No_or_no_constitutive_exon
GGGCCCGTGCTGGAGAGGAGGTCGGTATGCACAGCTCCCTTCGGGTAAAGCG	829656	831795	829606	829658	1	EQ962660	TSTA_003200	827679	831795	None	6399	574	28458	No_or_no_constitutive_exon
TGTTTCTTTCTTTCTTCTTTTGCGGCTGGCAGTACTGATGGGACAACTAGTT	852631	853899	853949	853897	-1	EQ962660	TSTA_003310	852631	854806	None	6399	574	28458	Yes
AAAGAGTCTGAACATTGGTGTGTGCATCGTCATGAGCATCATGGGCACAGTG	874559	874957	875007	874955	-1	EQ962660	TSTA_003370	874559	875613	None	6399	574	28458	No_or_no_constitutive_exon
GGTGCGTCTTCTGTTGACAAGAAGGATTGCATGTGCTAATGGGCTGGCAGAT	1016924	1017270	1016874	1016926	1	EQ962660	TSTA_003920	1015996	1017542	None	6399	574	28458	No_or_no_constitutive_exon
TTGAGTATGTTATGTTCTGTAGGAGATGCGATGTTGACTCCACGGGGTAGCT	1017560	1018199	1018249	1018197	-1	EQ962660	TSTA_003930	1017560	1018437	None	6399	574	28458	No_or_no_constitutive_exon
TCTTTCTTAATTTGAAATTGTGTAGTGGTTAATTCGTGGTTGGGATGTAGCG	1019098	1020196	1019048	1019100	1	EQ962660	TSTA_003940	1018343	1020196	None	6399	574	28458	No_or_no_constitutive_exon
GTAGGCCAGAGGCTCGACGAGGTCATACTGATATACAGGGACAGATACAGCC	1028583	1028928	1028533	1028585	1	EQ962660	TSTA_003970	1027450	1030424	None	6399	574	28458	No_or_no_constitutive_exon
TTCATATTCATTCAAGGCTTCCATAAAACTGACTACTTTTGGGTTGACAGGA	1083257	1083390	1083207	1083259	1	EQ962660	TSTA_004160	1082935	1084523	None	6399	574	28458	No_or_no_constitutive_exon
GGTCAGAACGCATCCAGCTAAGTGGTACCAATATCCGCTGATTGGGACAGAC	1104411	1105076	1104361	1104413	1	EQ962660	TSTA_004240	1104328	1105076	None	6399	574	28458	No_or_no_constitutive_exon
TTCATTTCACGGTTATGGATATAGGATGATAGTACTGACAGAGGGCTTAGGT	1110694	1110831	1110881	1110829	-1	EQ962660	TSTA_004270	1110445	1111716	None	6399	574	28458	No_or_no_constitutive_exon
CCCTCGACTACCTAGGTATACCTGGTATTGAATAATACTGATTGGGGCAGAT	1221138	1221326	1221088	1221140	1	EQ962660	TSTA_004740	1220243	1221774	None	6399	574	28458	No_or_no_constitutive_exon
TCGTATTAGGGTTATGGTTATGAGGTGGATGGGCTAATGGGTGGGTATAGTA	1341850	1342060	1342110	1342058	-1	EQ962660	TSTA_005240	1341850	1342896	None	6399	574	28458	No_or_no_constitutive_exon
GTAGGGGATTTTTTCTGATAGACGTCAACTTGGTGCTAATAGGGTGATAGAG	1426322	1426420	1426272	1426324	1	EQ962660	TSTA_005500	1425757	1426420	None	6399	574	28458	No_or_no_constitutive_exon
AACCTCTCCCTGTTGTCTATTTCGTATCAGGGGCTAATAGAGGGCAAAAGTC	1460615	1461827	1461877	1461825	-1	EQ962660	TSTA_005680	1460615	1463546	None	6399	574	28458	No_or_no_constitutive_exon
TCGTTCTTGGGATTCTGCGACTTCTATCGGAAATTTATACGGGCGTATAGTC	1508053	1508397	1508447	1508395	-1	EQ962660	TSTA_005860	1506430	1508652	None	6399	574	28458	No_or_no_constitutive_exon
TTTTCATCTCTGCGATCAATTAATAGACCAAACTAACGGCGGGAACAAAGCG	1595791	1596219	1595741	1595793	1	EQ962660	TSTA_006160	1593932	1596219	None	6399	574	28458	No_or_no_constitutive_exon
TTCTTATCCTTTTCTTCATTTCATACAGATCCGCTAATTTGGGAGTGAAGCC	1599661	1600365	1600415	1600363	-1	EQ962660	TSTA_006190	1599661	1605308	None	6399	574	28458	No_or_no_constitutive_exon
AGAGTTACTGTTGGACCGCCAAAGTTTGAGTATGTGGGTAGGATGAATAGAG	1660950	1661032	1661082	1661030	-1	EQ962660	TSTA_006380	1660950	1661763	None	6399	574	28458	No_or_no_constitutive_exon
AAATTATCTTCTCTGAAGCCGTCGCTGTACACATACTGATGGGATTACAGAT	1681885	1682153	1681835	1681887	1	EQ962660	TSTA_006460	1680432	1682153	None	6399	574	28458	No_or_no_constitutive_exon
GTTTATCTCATCAATTTTACACGAGCCATCTGACTAGGTGACGGGGGTAGTG	1723261	1723692	1723211	1723263	1	EQ962660	TSTA_006630	1722004	1723692	None	6399	574	28458	No_or_no_constitutive_exon
AACAAACATACCGACCCACTAACAACATACTCACTAGCGCTCAAGGGCAGCT	335636	336168	336218	336166	-1	EQ962661	TSTA_108650	335636	338338	None	6399	574	28458	No_or_no_constitutive_exon
CAAGTACTAACTTCGGAAGAGAGGCAAGAGATAGACAACCTTGTGGGAAGAA	373356	373488	373538	373486	-1	EQ962661	TSTA_108770	373356	376298	None	6399	574	28458	No_or_no_constitutive_exon
ATGTCGGAAGTGCGGTCGAGGGAAGGGGCTACCATATGGGCGATAAACAGAT	513710	513874	513924	513872	-1	EQ962661	TSTA_109220	513710	514716	None	6399	574	28458	No_or_no_constitutive_exon
CTCACACTCCCGTGGGACCACCCAATATAAGGAGTACTATCAAGGGCCAGAA	559147	560345	559097	559149	1	EQ962661	TSTA_109410	559022	560345	None	6399	574	28458	No_or_no_constitutive_exon
TCGCGTTCTTGGGGCGGATGGCTGACCGCTGACTTTGCATGCGGGAAAAGTA	571993	572685	572735	572683	-1	EQ962661	TSTA_109460	571993	577928	None	6399	574	28458	No_or_no_constitutive_exon
GTCTCTTTCGCATTGTACGCGGTAGAGTATCAAGTTTTGCGCTTGGGAAGGT	616849	617254	616799	616851	1	EQ962661	TSTA_109580	615046	617254	None	6399	574	28458	No_or_no_constitutive_exon
CACCGTGATAATTACATAGGTATTAATGTGACGGCTGGGTTACGGAGCAGGA	990395	990492	990542	990490	-1	EQ962661	TSTA_110690	990395	992763	None	6399	574	28458	No_or_no_constitutive_exon
AACGTGAGAAGAGAATGTCCAAAATGCTGATATAAAAATTGGGACCATAGGT	105125	105490	105540	105488	-1	EQ962662	TSTA_008360	105125	106601	None	6399	574	28458	No_or_no_constitutive_exon
CAACGTGGGAAGAGAATGTCCAAAATGCTGATATAAAAATGGGACCATAGAT	133959	134349	133909	133961	1	EQ962662	TSTA_008450	132623	134349	None	6399	574	28458	No_or_no_constitutive_exon
CATGCATGTTCTTCGAGGAAAACGGGGGGTTTAGACTGAAACGGGACCAGAC	144698	144856	144906	144854	-1	EQ962662	TSTA_008480	144698	146641	None	6399	574	28458	No_or_no_constitutive_exon
AAGTGGATACCAAGGGATCTTTGAAAAAGCTATCACCGCTACAAGGGTAGCC	197468	197837	197887	197835	-1	EQ962662	TSTA_008610	197246	198344	None	6399	574	28458	No_or_no_constitutive_exon
CAACAGGTTATAAAACCTGGCTTCTCAGCAGCTGACTAAGGTGGGCACAGGA	198917	199002	199052	199000	-1	EQ962662	TSTA_008620	198917	199425	None	6399	574	28458	No_or_no_constitutive_exon
ATGGTTTTTAAAAGGGTTCCCGAGAATTGGTGCGGTTCTTAGGGCAAAAGCC	245408	245625	245675	245623	-1	EQ962662	TSTA_008760	244182	246927	None	6399	574	28458	No_or_no_constitutive_exon
CGGATAGATGTAAATAAGACAGGTGCAATTGATTAAGTAGACGGGTCAAGAA	48152	49134	49184	49132	-1	EQ962663	TSTA_007520	48152	49712	None	6399	574	28458	No_or_no_constitutive_exon
AACAAACATACCGACCCACTAACAACATACTCACTAGCGCTCAAGGGCAGCT	77071	80813	80863	80811	-1	EQ962663	TSTA_007640	77071	82983	None	6399	574	28458	No_or_no_constitutive_exon
TGCAACGGCTTCGACCTGATGGGCACTGACGAGAAACGTGCATCAGGGAGAC	148654	148910	148960	148908	-1	EQ962663	TSTA_007830	146277	149330	None	6399	574	28458	No_or_no_constitutive_exon
GGCTGAAAGATCTACAAACACATGCCTCCCAGACACTCTTGTGGGGATAGCT	63530	64356	64406	64354	-1	EQ962664	TSTA_080500	63530	65134	None	6399	574	28458	No_or_no_constitutive_exon
