# Supplementary material for: Widespread Separation of the Polypyrimidine Tract From 3′ AG by G Tracts in Association With Alternative Exons in Metazoa and Plants
Source: Front Genet. 2019 Jan 14;9:741. doi: 10.3389/fgene.2018.00741 (PMC6339879; doi:10.3389/fgene.2018.00741)
Supplement: DATA FILE S1 — Sequences of REPAG 3′ SS from each species of fungi. [file Data_Sheet_1.zip › Supplementary data 1/Fungi_Release38_amanita_muscaria_koide_bx008.txt]

REPA_GGG_Sequence	Exon_Start	Exon_End	Pos_-50	Pos_+2	Strand	Chromosome	GeneID	Gene_Start	Gene_End	Gene_Name	Number_of_REPAs	Number_of_REPAs_has_GGG	Number_of_Intron(Intra_genic_Region)	Upstream_Constitutive_Exon
CTTTCTAAAACAGGAGCAGGGTGCTGACGTGTACTATCAATATGGGACAGAT	63474	63635	63685	63633	-1	scaffold_1	M378DRAFT_65395	62719	64283	None	8264	908	58831	No_or_no_constitutive_exon
TGAGACCTTTTAATCGATTGGGGTTGTCTCTTCTAATCTGGGAACACTAGAT	155140	155240	155090	155142	1	scaffold_1	M378DRAFT_182783	154862	157173	None	8264	908	58831	No_or_no_constitutive_exon
GTGCGTTTGAGGGTGCCACGAAACAGGGGTAGAATCTGACAAAAGGGTAGCC	253119	253490	253069	253121	1	scaffold_1	M378DRAFT_188826	252696	254258	None	8264	908	58831	No_or_no_constitutive_exon
AGAAGAGTAAGCGAATGCTCTGAATTGAATATCCTTATGTTGATGGGCAGAA	274687	274798	274637	274689	1	scaffold_1	M378DRAFT_207180	274168	275541	None	8264	908	58831	No_or_no_constitutive_exon
TCGATGTTCCCTGCTAGTCAACCCTGTTAATGGATATGTAATGGGTGCAGCC	283712	283852	283902	283850	-1	scaffold_1	M378DRAFT_114355	279545	284268	None	8264	908	58831	No_or_no_constitutive_exon
TTTTTCTTATCCATCTCTCCACGGGTTTTTTTGGCTGATGTCGAGGGCAGAC	323461	323828	323411	323463	1	scaffold_1	M378DRAFT_154829	322423	323828	None	8264	908	58831	No_or_no_constitutive_exon
GTGTTTTCTTATCCATCTCTCCACATTTTTTTGGCTGATGTCGAGGGCAGAC	330869	331429	330819	330871	1	scaffold_1	M378DRAFT_154835	330647	331429	None	8264	908	58831	No_or_no_constitutive_exon
TATCGGTGTGTATATGCATACAGTTAATATATTTGCTTACATCAGGGTAGAA	355141	355214	355091	355143	1	scaffold_1	M378DRAFT_6095	354239	356182	None	8264	908	58831	No_or_no_constitutive_exon
GAATAACCTTCAAAAGTTCAAAAGTTAACTGACATAGATGGGAATATAAGCT	426207	426347	426397	426345	-1	scaffold_1	M378DRAFT_213687	426207	426713	None	8264	908	58831	No_or_no_constitutive_exon
GTACGTGGCATAATTGGGATAGTTTCCAAAACAACCTAACCAGGGGTCAGGA	458297	458346	458396	458344	-1	scaffold_1	M378DRAFT_154917	456206	459582	None	8264	908	58831	No_or_no_constitutive_exon
CGTGTAACGTATTCCCCAGGTTAAACCTTTACCTATATGCAGGGATCTAGAT	534889	534933	534983	534931	-1	scaffold_1	M378DRAFT_154961	533447	535535	None	8264	908	58831	No_or_no_constitutive_exon
GAGTTAACATATACCTGGTAAGATATCTCTGATGACGTCGTGGGGGACAGGA	536669	536756	536619	536671	1	scaffold_1	M378DRAFT_114509	535551	537088	None	8264	908	58831	No_or_no_constitutive_exon
TCGTAGCATTGCTCTTGAGATGCTTAAAAGTTGAAATATGGGATATATAGGA	548670	548837	548887	548835	-1	scaffold_1	M378DRAFT_154971	548332	549918	None	8264	908	58831	No_or_no_constitutive_exon
CATGTTTACCTATCAATAGTAAGAATCTTATCTGTCATGGGTGCGGGTAGAA	556413	556791	556363	556415	1	scaffold_1	M378DRAFT_93920	555026	557611	None	8264	908	58831	No_or_no_constitutive_exon
GCGCTTATTTTGTTGCGGATTTTTGTTCTTGGATGCTAAATTGGGAATAGTG	574527	574701	574751	574699	-1	scaffold_1	M378DRAFT_218308	574047	576125	None	8264	908	58831	No_or_no_constitutive_exon
CTAAGGCGACACCAAAAATCGAGGTATGAGACCCACGCTTGTTCGGGAAGCA	613185	613404	613454	613402	-1	scaffold_1	M378DRAFT_114568	611919	613957	None	8264	908	58831	No_or_no_constitutive_exon
GGTGAGTTACTCACGCTGGCAATGGTACTGGACTTATTGAGGGGGAATAGAT	650988	650999	651049	650997	-1	scaffold_1	M378DRAFT_93993	649582	651489	None	8264	908	58831	No_or_no_constitutive_exon
ATCGAACGGCTCCTTGGAGCGATAGATCGCCTTCGTTTGGAACGGGACAGCC	760263	761342	760213	760265	1	scaffold_1	M378DRAFT_174770	759894	762706	None	8264	908	58831	No_or_no_constitutive_exon
GCATTGCGAAAGTCTCATCCGACGTCATTTATGCAATATTTGATGGGTAGGC	808039	808208	808258	808206	-1	scaffold_1	M378DRAFT_182930	803823	810568	None	8264	908	58831	No_or_no_constitutive_exon
AAGTGCGAGGGGACGAACGGGAAAGAGGGGACGAGCGGGAAAGAGGCGAGGA	812844	813089	812794	812846	1	scaffold_1	M378DRAFT_226916	812089	813089	None	8264	908	58831	No_or_no_constitutive_exon
TGCATAACCACTTGCACCAGACGCGGGGAAACTGATTAACGGGCGATTAGGG	820716	821136	821186	821134	-1	scaffold_1	M378DRAFT_174786	820716	822435	None	8264	908	58831	No_or_no_constitutive_exon
CGTAAGCTTCACTAGTCAACAAATTCTTACTAATTTTAACAGGGTGGCAGGA	829070	829355	829020	829072	1	scaffold_1	M378DRAFT_182937	829013	830870	None	8264	908	58831	No_or_no_constitutive_exon
CGTGTGTTGTATTTTCATCAACCTCTGTTATCGTCTGAACCTGGGTGAAGTC	835724	836091	835674	835726	1	scaffold_1	M378DRAFT_182941	835450	837225	None	8264	908	58831	No_or_no_constitutive_exon
GTCCAAAAGCCCTTGAATACCACCTAACACCTGATTAACACTGGGGCAAGGC	850061	850324	850011	850063	1	scaffold_1	M378DRAFT_19866	848884	852275	None	8264	908	58831	No_or_no_constitutive_exon
AGTGTCCGATGAATTCCATGCAAGTGAGGCTGACGTGTTTGGGGAAATAGGT	869302	869442	869252	869304	1	scaffold_1	M378DRAFT_155151	864825	869720	None	8264	908	58831	No_or_no_constitutive_exon
TACGTCATACATCCCCCGCTTGCATTATCGATAAGTTATCGGGATACAAGGA	878262	878800	878212	878264	1	scaffold_1	M378DRAFT_65079	877235	879207	None	8264	908	58831	No_or_no_constitutive_exon
GGTACGAAGTTTTTTGATGACATACCAGTTGTTCCCTGACAGCCGGGCAGGT	879124	882217	882267	882215	-1	scaffold_1	M378DRAFT_155155	879124	883349	None	8264	908	58831	No_or_no_constitutive_exon
GAGTTACATCCACCTTCTAGCCTAAGATCTTTGTCGATGGGGAAGGGAAGAT	972139	972232	972282	972230	-1	scaffold_1	M378DRAFT_155204	971810	972866	None	8264	908	58831	No_or_no_constitutive_exon
GGTGATCCAATAGTCAACAATATTCTGAATGCTGACTAGAAGGGTGAAAGGC	980976	981703	981753	981701	-1	scaffold_1	M378DRAFT_6328	979030	981764	None	8264	908	58831	No_or_no_constitutive_exon
TGAGTACGGATATGCGTGACTGTTTGTTCGATTTTCTGATAGGGGACAAGGA	979136	979496	979546	979494	-1	scaffold_1	M378DRAFT_6328	979030	981764	None	8264	908	58831	No_or_no_constitutive_exon
TGGTAACGTCTTTCGGGGATGCTACTCAGCTTTCACTCACGAGGGTTCAGCC	1000530	1000699	1000480	1000532	1	scaffold_1	M378DRAFT_65639	996011	1000778	None	8264	908	58831	No_or_no_constitutive_exon
TGTCCGTCCTACCCATTTCTGGCTCGTAGTAACCTGCTGGGATAATACAGGG	1021055	1021257	1021307	1021255	-1	scaffold_1	M378DRAFT_155229	1018090	1022950	None	8264	908	58831	No_or_no_constitutive_exon
TAAGTTGCCACGCTTCTTGGCGAGATTCAATGATGACGTGGGTTAACAAGGA	1023840	1024008	1023790	1023842	1	scaffold_1	M378DRAFT_183014	1022928	1025458	None	8264	908	58831	No_or_no_constitutive_exon
AGTCAGTCATCATCATTTATGTCCATTTTTGTTATACTGAGGGGGGACAGTA	1025649	1025754	1025804	1025752	-1	scaffold_1	M378DRAFT_64796	1025543	1026620	None	8264	908	58831	No_or_no_constitutive_exon
AAGGTGACTAACTCTTCTACTTCCGATATCACCCTCTAACAAAGGGACAGAT	1101178	1101492	1101128	1101180	1	scaffold_1	M378DRAFT_155264	1100424	1101492	None	8264	908	58831	No_or_no_constitutive_exon
GCGAAGTTGAGAAAAGACTCTCTCATCGTAAAAGCTGAAGGGTGTATAAGGG	1152740	1152784	1152834	1152782	-1	scaffold_1	M378DRAFT_65094	1152294	1153443	None	8264	908	58831	No_or_no_constitutive_exon
TAAGTCGTTGCCTTTAACGCATTCCTTGCCGCTTCTCACATCGGGGCAAGCT	1175993	1176147	1175943	1175995	1	scaffold_1	M378DRAFT_65006	1175146	1176337	None	8264	908	58831	No_or_no_constitutive_exon
TCCTAACCACGCCACGCCGCTTTCAACCGAAGTATCCACAACGGGTACAGGT	1182110	1182551	1182060	1182112	1	scaffold_1	M378DRAFT_239823	1179186	1182551	None	8264	908	58831	No_or_no_constitutive_exon
TTGTCCCTTCTCCTGCATTGCGATCTGATTAAATAAGACCTGTGGGACAGTC	1190876	1190941	1190991	1190939	-1	scaffold_1	M378DRAFT_6415	1189249	1191047	None	8264	908	58831	No_or_no_constitutive_exon
AAATTGTTCGTGACTTAACGGCGGTTCTTGCTCAATAGCCTGCTAGGGAGCT	1204092	1204371	1204042	1204094	1	scaffold_1	M378DRAFT_65525	1203831	1205097	None	8264	908	58831	No_or_no_constitutive_exon
TGTAAGCAGGCGGGGAAACTGCCGAACTCGATGACTCAACGAACGGGCAGGC	1230924	1231355	1231405	1231353	-1	scaffold_1	M378DRAFT_155338	1230924	1231478	None	8264	908	58831	No_or_no_constitutive_exon
GGTACGTCCGAGGACTGAGCCTTCAGGACAAAAATGATGGGAGTGAACAGAA	1279018	1279391	1278968	1279020	1	scaffold_1	M378DRAFT_20035	1278083	1279571	None	8264	908	58831	No_or_no_constitutive_exon
TACGTATGCGCAATCTTATCTATCTTTGGAGGTGACTGACTGGGATATAGAC	1284052	1284101	1284002	1284054	1	scaffold_1	M378DRAFT_155365	1279640	1285531	None	8264	908	58831	No_or_no_constitutive_exon
ACCCTTGGGCAGAAGGAGCAGAGAGTGGACCGACGTCGCGGGCACCAAAGCC	1376731	1378145	1378195	1378143	-1	scaffold_1	M378DRAFT_183148	1375527	1386010	None	8264	908	58831	No_or_no_constitutive_exon
AGTGAAGTGCTAAATGTGTTCTGCCTTTGTCGTGCTTACTGGGGAAACAGAA	1426673	1426843	1426623	1426675	1	scaffold_1	M378DRAFT_155442	1425401	1428822	None	8264	908	58831	No_or_no_constitutive_exon
AAGTCGACTTGTCAACCGTGCCATTTTGACAGCTAAACACAGGGAACTAGTC	1428655	1428822	1428605	1428657	1	scaffold_1	M378DRAFT_155442	1425401	1428822	None	8264	908	58831	No_or_no_constitutive_exon
GCGTAAGTCTAACGAGGAATCGATCTTTCTGGTTACTGAGCATGGGACAGTC	1430525	1430680	1430475	1430527	1	scaffold_1	M378DRAFT_252232	1429623	1436855	None	8264	908	58831	No_or_no_constitutive_exon
TTATTCTCCATAGCCGTTAAATAACTCTGATAACCTAGGGGGACAAGAAGGT	1431365	1431445	1431315	1431367	1	scaffold_1	M378DRAFT_252232	1429623	1436855	None	8264	908	58831	No_or_no_constitutive_exon
ACATATTCTTATTTGCGAAGGGAGCAAGGCTGACTGTACTTGGGGACTAGCT	1446195	1446222	1446145	1446197	1	scaffold_1	M378DRAFT_250219	1445295	1447212	None	8264	908	58831	No_or_no_constitutive_exon
TAGGTGAGTGAATCAGGCTTTTATTCTTAATGAGACATCACTGAGGGGAGCG	1464188	1464372	1464138	1464190	1	scaffold_1	M378DRAFT_183181	1462386	1464372	None	8264	908	58831	No_or_no_constitutive_exon
CGACCTCCGCGACGCAGGCTTCTGAAAATGGCAATGGGCCTACGGAACAGTG	78443	78602	78652	78600	-1	scaffold_3	M378DRAFT_183641	78368	81879	None	8264	908	58831	No_or_no_constitutive_exon
ATGTTCATCTTAGCTGGACTAATTTGTTATGGCACTAAGCAAGGGAACAGAG	122984	123029	123079	123027	-1	scaffold_3	M378DRAFT_96258	121400	123811	None	8264	908	58831	No_or_no_constitutive_exon
GTGTGTTTTGCGATCATCCAATGAATAGTGTTCTGACCAGGGTAAAAAAGAT	155657	155901	155951	155899	-1	scaffold_3	M378DRAFT_156131	154661	161150	None	8264	908	58831	No_or_no_constitutive_exon
AAGTGAGGATAATTGCTTCTACTGCCAACAAACCTCTAATAAAGGGTCAGCT	179316	179436	179266	179318	1	scaffold_3	M378DRAFT_67347	176969	180366	None	8264	908	58831	No_or_no_constitutive_exon
CGAGCTCTCCCACTCCATGCGCAATCTCTGATCCATCTTCAAACGGGCAGTG	223624	223650	223574	223626	1	scaffold_3	M378DRAFT_156161	223084	224398	None	8264	908	58831	No_or_no_constitutive_exon
GGCTATGTTTGAATTCAAAAAACTTATTGGATGCTAACGGGAAGTGTCAGGT	251650	251741	251791	251739	-1	scaffold_3	M378DRAFT_20616	250220	252756	None	8264	908	58831	No_or_no_constitutive_exon
TTATTCATTCTTTCCAGTCAGTAGAGTGGTATTGACGTTGGGATTGATAGAT	316259	316321	316209	316261	1	scaffold_3	M378DRAFT_606860	315276	316529	None	8264	908	58831	No_or_no_constitutive_exon
AGGTATGTCGGCCTTTCTATCTTTTGTCATCAAACTGGATATCGGGATAGGG	319788	319810	319738	319790	1	scaffold_3	M378DRAFT_606585	318406	320469	None	8264	908	58831	No_or_no_constitutive_exon
ATGTAAGGCTTATCGTATCTTTTAGCACCATTGTTGAATCGGATGGGCAGAA	342064	342412	342014	342066	1	scaffold_3	M378DRAFT_183745	340912	343199	None	8264	908	58831	No_or_no_constitutive_exon
ACAGGTAAGCTCAACTTCGTTGGCTTAATCTGCCTATCACAAGGGCGCAGCC	344382	345222	345272	345220	-1	scaffold_3	M378DRAFT_20658	344382	345643	None	8264	908	58831	No_or_no_constitutive_exon
GCTGCCAAGGTTGCTTGTAATCAATTCCGAGATTTTCACATTATGGGAAGAT	349512	349570	349620	349568	-1	scaffold_3	M378DRAFT_183750	349219	351031	None	8264	908	58831	No_or_no_constitutive_exon
GTGTGTTTGTTACACTCAATCTTGCGAGGGGGAGCTTAAGGGATGACCAGGA	392750	392837	392700	392752	1	scaffold_3	M378DRAFT_67289	391928	393112	None	8264	908	58831	No_or_no_constitutive_exon
GTACGTCTCACCCAATAAGAAGGTGCTGTAAACTGACTATAATGGGACAGCA	395407	395529	395579	395527	-1	scaffold_3	M378DRAFT_117200	392777	396546	None	8264	908	58831	No_or_no_constitutive_exon
TCGGTTGTATTGCCTCACTTTAATGCTCGTTTACTCACTATAAAGGGCAGGG	403113	403335	403063	403115	1	scaffold_3	M378DRAFT_156292	401678	407415	None	8264	908	58831	No_or_no_constitutive_exon
GGCATGCATTCACAATATGTTCACCAGCCGCTAATTAATATCGGGAACAGGA	459449	459599	459399	459451	1	scaffold_3	M378DRAFT_183799	458801	462441	None	8264	908	58831	No_or_no_constitutive_exon
AGTGTCAATCAAACATCACATATACGATGTACCATAACGGGGGTGCTAAGCT	460204	460287	460154	460206	1	scaffold_3	M378DRAFT_183799	458801	462441	None	8264	908	58831	No_or_no_constitutive_exon
CGTGCATAGTACTAGGCGATACTTCCCGAGACCAATTGCTTTAGGGATAGAC	478898	479428	478848	478900	1	scaffold_3	M378DRAFT_156329	478398	480068	None	8264	908	58831	No_or_no_constitutive_exon
AGTAAGCGCAGACCTTCTCTGTGTTGCGCAGCTAAAGGGAAGGATCAAAGGA	545019	545124	544969	545021	1	scaffold_3	M378DRAFT_195396	542536	546214	None	8264	908	58831	No_or_no_constitutive_exon
TACATCGGTACGTAGATCGCGCAGTGCATACCGCTCGGCTCACGGGACAGTA	569518	569749	569468	569520	1	scaffold_3	M378DRAFT_68064	567150	570474	None	8264	908	58831	No_or_no_constitutive_exon
AAATTGTGAGTGCAGCTTGTTATGGCCACTGCTTATTGACATGGGTGCAGTC	585389	585485	585535	585483	-1	scaffold_3	M378DRAFT_189851	584005	585610	None	8264	908	58831	No_or_no_constitutive_exon
GTGTGTTGTCTTTAATGTCTTACGGACGAAATAAGATGATACGGGTACAGAT	646649	647154	647204	647152	-1	scaffold_3	M378DRAFT_617747	643435	650311	None	8264	908	58831	No_or_no_constitutive_exon
ACATCGCCTATCGTATGCGAATTATAGCTGATATTCTAAACGGGACAGAGCA	721524	721586	721474	721526	1	scaffold_3	M378DRAFT_183894	720675	722801	None	8264	908	58831	No_or_no_constitutive_exon
TCCTTTGGGAGTTACCCCTACGATAGACGCTCATGATAACGGGCCAAAAGCG	728402	728700	728750	728698	-1	scaffold_3	M378DRAFT_117514	728402	729932	None	8264	908	58831	No_or_no_constitutive_exon
AGTAAGTCATGACAATTTCGATGTAGCGGACTTCGGTTCGAGGGGTCTAGTC	762428	762514	762564	762512	-1	scaffold_3	M378DRAFT_619993	758527	762870	None	8264	908	58831	No_or_no_constitutive_exon
ATTTAATATTCCTTTTTCCCTTCTATTATTATCATTAACGTAAGGGATAGAT	803171	803247	803297	803245	-1	scaffold_3	M378DRAFT_67737	802291	804717	None	8264	908	58831	No_or_no_constitutive_exon
GCATATGTCAAGTATTACCAGGTGACCAAGCTAACTATTATTGGGGATAGGT	802872	803023	803073	803021	-1	scaffold_3	M378DRAFT_67737	802291	804717	None	8264	908	58831	No_or_no_constitutive_exon
GCAGCTAATTAAAGCCGGGATGACGTTGCTGACGAAAAGGGACACATAAGCG	802291	802396	802446	802394	-1	scaffold_3	M378DRAFT_67737	802291	804717	None	8264	908	58831	No_or_no_constitutive_exon
TGCGTTTATTTTTCTAAATTTGGGTGACACGGTCCGACAAGGGTCAACAGCT	869376	869558	869608	869556	-1	scaffold_3	M378DRAFT_183930	869376	870823	None	8264	908	58831	No_or_no_constitutive_exon
GTACGTATTGACGACTTTTTCCTGCGATGAGACACCCACCTAGGGAACAGAT	892116	892336	892386	892334	-1	scaffold_3	M378DRAFT_1044573	887961	897879	None	8264	908	58831	No_or_no_constitutive_exon
TGGATCGGCGACATCTGATTGCTCCAGGGAGCGATCCAATTTGGGATGAGCT	944274	944520	944224	944276	1	scaffold_3	M378DRAFT_57611	943620	944520	None	8264	908	58831	No_or_no_constitutive_exon
TGCTCCATCGATATCGTTTCAGCAGATGTCGAATCTTGGGATAATGGTAGTT	1031721	1032094	1032144	1032092	-1	scaffold_3	M378DRAFT_7338	1031721	1032172	None	8264	908	58831	No_or_no_constitutive_exon
AGTATCACATCGTGGTTGGACTGGTGTTGAAACTATAGTGGTTGGGACAGGC	1072899	1072970	1073020	1072968	-1	scaffold_3	M378DRAFT_7351	1072543	1073176	None	8264	908	58831	No_or_no_constitutive_exon
AAAGTACGTTCGTAACCATAACATTATGAATTATCTCAATGGTTGGGAAGGT	35428	35477	35378	35430	1	scaffold_2	M378DRAFT_194875	29338	39327	None	8264	908	58831	No_or_no_constitutive_exon
TAATCACTTGCATTTCCTTCATCTTTACGAATAATCCGAGACGGGGGCAGGT	76079	76328	76029	76081	1	scaffold_2	M378DRAFT_471451	73243	76328	None	8264	908	58831	No_or_no_constitutive_exon
GGTAATTCAATCTTCACTGTCCTACACCACGTTGATGGGTGATAATGCAGGC	108858	109908	108808	108860	1	scaffold_2	M378DRAFT_183229	108084	110102	None	8264	908	58831	No_or_no_constitutive_exon
TTTCTTCACGGTCCGTCTTGGGGTGTTTGAGGCTCATGCGTGGGGTAAAGCG	112615	112824	112874	112822	-1	scaffold_2	M378DRAFT_155533	111440	113012	None	8264	908	58831	No_or_no_constitutive_exon
GTTGGTTCTCTATTGCCTTGCAGAGCCATCACAAGCTGACGAGGGCCTAGGT	113174	113258	113308	113256	-1	scaffold_2	M378DRAFT_66626	113174	113875	None	8264	908	58831	No_or_no_constitutive_exon
GGTTGGCTGTTTCACATTGCCCATACCATGTGGCACTTACAATCGGGAAGAT	130565	130727	130777	130725	-1	scaffold_2	M378DRAFT_183237	129684	133075	None	8264	908	58831	No_or_no_constitutive_exon
GTACGTCTTTCCAATCTTTGCTGAAGCTTAGTTATTGACGGGGCGCAAAGCT	134272	134335	134385	134333	-1	scaffold_2	M378DRAFT_65929	133465	134542	None	8264	908	58831	No_or_no_constitutive_exon
AGCATCAAACCATGCTCGATAGTTAACTGAGGCTGATTCGGGTGGATGAGGG	186903	186940	186853	186905	1	scaffold_2	M378DRAFT_56382	186568	187431	None	8264	908	58831	No_or_no_constitutive_exon
GTATGTTTATATCTTGCTCCCAATCCATGCTACTCTCTAAATAAGGGTAGGC	195435	195593	195643	195591	-1	scaffold_2	M378DRAFT_155584	194000	196778	None	8264	908	58831	No_or_no_constitutive_exon
TATGTAAAGCATTACTCAACAGCAGGATTTTTTTGACTGGGAACTCAAAGAC	404369	404439	404489	404437	-1	scaffold_2	M378DRAFT_95371	404193	405471	None	8264	908	58831	No_or_no_constitutive_exon
TATTATTCTTTCATCTTCATGGATCCAACCTGACAGTCATGGGGTCTAAGGG	448272	448438	448488	448436	-1	scaffold_2	M378DRAFT_66200	447044	450081	None	8264	908	58831	No_or_no_constitutive_exon
GGATGGTTATATAACTGCGGCCCATGACAATTGACGAAAGCATGGGACAGCC	447044	448082	448132	448080	-1	scaffold_2	M378DRAFT_66200	447044	450081	None	8264	908	58831	No_or_no_constitutive_exon
TAGTGTTTCCCTCTTCCTTGTTTGGTTTCACCTTGACAACGCGGGCGCAGAA	465470	465617	465420	465472	1	scaffold_2	M378DRAFT_66847	463804	465617	None	8264	908	58831	No_or_no_constitutive_exon
TCCTCGAGAGCGATCTGATTTATGAAGCACCATCATGTAGGGGACAAGAGAC	468689	469076	468639	468691	1	scaffold_2	M378DRAFT_66851	467227	470747	None	8264	908	58831	No_or_no_constitutive_exon
ACATAATTCTCAATGCAATGCGATAAATTATGACACTTGTGGGTTATAAGCC	473635	473935	473585	473637	1	scaffold_2	M378DRAFT_66794	471343	473935	None	8264	908	58831	No_or_no_constitutive_exon
GCGCAGTCCTCCCCTCTCAATGAAATGGATCGCCCTGACGAACGGGCCAGCA	482407	482532	482357	482409	1	scaffold_2	M378DRAFT_488826	481873	483686	None	8264	908	58831	No_or_no_constitutive_exon
TGTATTGCTTCACCTAGATAGCCCGTGCCTTCTCACAGACTGGGGACTAGCT	497425	497642	497692	497640	-1	scaffold_2	M378DRAFT_183403	497425	499309	None	8264	908	58831	No_or_no_constitutive_exon
AAGCACCATACTTCATCTCGCTCTAACTTAATTGACTCTAATGGGGATAGCG	613623	613856	613573	613625	1	scaffold_2	M378DRAFT_66319	612254	613856	None	8264	908	58831	No_or_no_constitutive_exon
GAGTTATCCTCAGAGGAAGATATCCCGTTTTCATGTCTTTACGGGGACAGAA	624270	624451	624501	624449	-1	scaffold_2	M378DRAFT_183448	623856	626354	None	8264	908	58831	No_or_no_constitutive_exon
GTATTTCTCGTCAAACGTGTTTGTCGCTATGCTCAATGTCGGGTGACCAGTC	627698	627727	627777	627725	-1	scaffold_2	M378DRAFT_66185	626567	627824	None	8264	908	58831	No_or_no_constitutive_exon
AATGATGACTTCTGTTCTCTGAATGTCATGCTGACTCGGGAGGGACATAGTG	667298	667797	667847	667795	-1	scaffold_2	M378DRAFT_155857	665934	668814	None	8264	908	58831	No_or_no_constitutive_exon
AACGTATGTCATGATCTTGCGGCGATACTTCTGCTGATTGTGGGATACAGGG	665934	666129	666179	666127	-1	scaffold_2	M378DRAFT_155857	665934	668814	None	8264	908	58831	No_or_no_constitutive_exon
TATTCAAAAAAAAAATTCAAAGTGCGTTGTGTCTCTAATGGGAACTATAGGC	719673	719835	719623	719675	1	scaffold_2	M378DRAFT_183487	718784	720280	None	8264	908	58831	No_or_no_constitutive_exon
GGTCTATCTACTGTCTTTTTTTTTAGTGAAGCTGACGTGGGGGCGGACAGGG	721347	721470	721520	721468	-1	scaffold_2	M378DRAFT_183489	721347	721763	None	8264	908	58831	No_or_no_constitutive_exon
GTACGCTATTATCCTATACCCTTGCCGACGTGAATAACATGTTGGGATAGAC	768323	768447	768497	768445	-1	scaffold_2	M378DRAFT_175275	766955	772220	None	8264	908	58831	No_or_no_constitutive_exon
GGGGTTGACTCTGCTGACAACTGTTGATCCACCCGTTTACAGTGGGCCAGGG	782347	782399	782297	782349	1	scaffold_2	M378DRAFT_183514	782093	783662	None	8264	908	58831	No_or_no_constitutive_exon
ATTGATTCGTGTCCCATATGCTAAATTATTTACATTCAATGGGGTTATAGCG	830598	830844	830894	830842	-1	scaffold_2	M378DRAFT_175298	829537	831059	None	8264	908	58831	No_or_no_constitutive_exon
TGATCTTCCTGTTCCCACTATAAATAATTTGTTGACCATGGGGGTTGCAGGT	836736	836742	836686	836738	1	scaffold_2	M378DRAFT_6858	836066	837828	None	8264	908	58831	No_or_no_constitutive_exon
CCTCGATCCGAGTAGCTATCACCTTCATGCTTTCGACGCTGATGGGTCAGAC	843167	844463	843117	843169	1	scaffold_2	M378DRAFT_116486	842556	844463	None	8264	908	58831	No_or_no_constitutive_exon
TAAGGTTCCTTTTTCCACAACAGCCTTTGTGATTGTTGATATGGGAACAGCT	852486	852702	852752	852700	-1	scaffold_2	M378DRAFT_6864	846692	855064	None	8264	908	58831	No_or_no_constitutive_exon
GAGTCCCACACTGGCAGTGAGATAGTGCGCTCATATCTACGTGGGGCTAGAA	909409	909711	909761	909709	-1	scaffold_2	M378DRAFT_66112	908518	910418	None	8264	908	58831	No_or_no_constitutive_exon
CGGCCCCCATCATGAAAACTAGAATATTGACTGGCTACATCGCTGGGAAGAC	911256	911358	911206	911258	1	scaffold_2	M378DRAFT_155991	910800	911595	None	8264	908	58831	No_or_no_constitutive_exon
GGCCGTCTCCGTTGGTTTTCATGGCAGGGACGTTAACGACATGGGAACAGCG	930613	930700	930750	930698	-1	scaffold_2	M378DRAFT_183577	926094	931568	None	8264	908	58831	No_or_no_constitutive_exon
ATAGGGAATCCTATATGCTTATGATATCGAAAATGGGGCAACCAACAAAGGC	951168	951390	951440	951388	-1	scaffold_2	M378DRAFT_509420	951168	952122	None	8264	908	58831	No_or_no_constitutive_exon
GGTGGGGAAGCTTCTGATCGAGCAATGTGGATGATTCAGCTGGGGCGCAGTT	958890	958958	958840	958892	1	scaffold_2	M378DRAFT_67051	958513	958958	None	8264	908	58831	No_or_no_constitutive_exon
GGTAAGTCCGGACCATAACCGATGCCAGACAGAAGCTCATAAGGGATTAGAT	999158	999269	999108	999160	1	scaffold_2	M378DRAFT_183602	998034	1001202	None	8264	908	58831	No_or_no_constitutive_exon
GTAATTAGACCTGTTCCCAAAACAGTCGATTGTACGCTAATGGGGTGCAGGC	1000926	1001017	1000876	1000928	1	scaffold_2	M378DRAFT_183602	998034	1001202	None	8264	908	58831	No_or_no_constitutive_exon
CTGCAGAGGGCATTACTGCCTCCAACGAACGTCGTTCTGATGGGCCAAAGGG	1028691	1028808	1028641	1028693	1	scaffold_2	M378DRAFT_6935	1027800	1032662	None	8264	908	58831	No_or_no_constitutive_exon
ACGGTGCGCGATCAGTTTGAATAGCAAGCATTTTAACAGAACTGGGATAGTA	1043284	1043381	1043431	1043379	-1	scaffold_2	M378DRAFT_20513	1042571	1044830	None	8264	908	58831	No_or_no_constitutive_exon
GTGAGGATTTCGAGCTGAAGCTGGATATACCGACGGCTAAGCAGGGATAGAA	69198	69232	69282	69230	-1	scaffold_4	M378DRAFT_189969	65163	69419	None	8264	908	58831	No_or_no_constitutive_exon
AGAAATTCTCTCCCTAGTGCCGCGGTGAATGACCGTTTTGGTGGGATCAGCT	89781	89938	89988	89936	-1	scaffold_4	M378DRAFT_68644	89176	90174	None	8264	908	58831	No_or_no_constitutive_exon
GTCTCGTGTACTGTTGCTATCAGAAAGTTCTCTGACGGGCAGTATGGCAGGG	101406	101542	101592	101540	-1	scaffold_4	M378DRAFT_69226	100916	104064	None	8264	908	58831	No_or_no_constitutive_exon
TGAGCTGAACCCCGAGCATCTTACATTGCACGCCTGACATGGGTCATAAGTG	105669	105833	105883	105831	-1	scaffold_4	M378DRAFT_183984	104142	107183	None	8264	908	58831	No_or_no_constitutive_exon
TCTCGTGTTACACCCTAAATATTCTTCAAAACGGCGACTGGACCAGGGAGCG	146686	146840	146890	146838	-1	scaffold_4	M378DRAFT_117824	139281	148994	None	8264	908	58831	No_or_no_constitutive_exon
GCTTTGTGCGTAATTTACCTCCGTCAATATATTACTGACGAAGGGTCCAGAG	169179	169345	169129	169181	1	scaffold_4	M378DRAFT_184005	166283	171113	None	8264	908	58831	No_or_no_constitutive_exon
GTTGGCAGATCGTGTCGATTTTAGGCGAATGACAGTGTATGCGGGATTAGGT	179723	179828	179673	179725	1	scaffold_4	M378DRAFT_190009	178319	180541	None	8264	908	58831	No_or_no_constitutive_exon
AGAAATCAGTAAAAAGGACTCGGAGCTACCCGACTCAACCGAAGGGTTAGCT	227339	227378	227428	227376	-1	scaffold_4	M378DRAFT_68251	227212	227524	None	8264	908	58831	No_or_no_constitutive_exon
AGCTCTCTTCCTCCAAACCTTTCGGGTTTCAACTGACTGGGAAATTGCAGGT	245723	246005	245673	245725	1	scaffold_4	M378DRAFT_184036	245458	249111	None	8264	908	58831	No_or_no_constitutive_exon
AGGTGAGCAATCCGAATAGCCTCCTACTTCGCCTTTTCACATTTGGGGAGAG	266106	266166	266216	266164	-1	scaffold_4	M378DRAFT_68567	264093	266494	None	8264	908	58831	No_or_no_constitutive_exon
GCAAGGCTAACATTCTCTTTTTTGATTCATGGTACCTTATGGGCATACAGCT	307525	307728	307475	307527	1	scaffold_4	M378DRAFT_184057	306559	310752	None	8264	908	58831	No_or_no_constitutive_exon
GTCTGTCCAAAAAAGCGCACATTGGCAAATGCTGAACTCGGGGTATGCAGAG	327916	328069	327866	327918	1	scaffold_4	M378DRAFT_184092	326859	328445	None	8264	908	58831	No_or_no_constitutive_exon
GCGTCATCTATCCACGATTTTGGGAAGCTTAACGAACGTTGGGACCCAAGTT	446114	446214	446064	446116	1	scaffold_4	M378DRAFT_7533	445757	446887	None	8264	908	58831	No_or_no_constitutive_exon
TATTCATTAACGCCCTTCAAGTCGTGTCTCTGTCTGACGGGCCAATAAAGCT	448197	448356	448147	448199	1	scaffold_4	M378DRAFT_68827	447541	451492	None	8264	908	58831	No_or_no_constitutive_exon
TTGGTGCATTCCTTATTGCATCCTTAATTCTCAGGTTGATTGGGGGGTAGGA	481639	481809	481589	481641	1	scaffold_4	M378DRAFT_156956	481120	482750	None	8264	908	58831	No_or_no_constitutive_exon
GTAAGGAACTTTCTTTTCTGGGCGAGTGATAGTCTGACGTTGGGAAACAGAA	504267	504344	504217	504269	1	scaffold_4	M378DRAFT_184134	503288	505108	None	8264	908	58831	No_or_no_constitutive_exon
TACAATCACTGCCATCTTGTTTGATCTTATCATACTGACGTAAGGGCTAGCC	537247	537376	537426	537374	-1	scaffold_4	M378DRAFT_184144	536188	537474	None	8264	908	58831	No_or_no_constitutive_exon
TAGTGTTCTATTACATGCTTCAACTTCACCTGAACCAATTGGGTTGATAGGT	554646	554656	554596	554648	1	scaffold_4	M378DRAFT_156989	554275	556042	None	8264	908	58831	No_or_no_constitutive_exon
GCCCGAGGTATTCTATCTATCCAAATTGTGCACTCATATGACGGGTGTAGAC	558639	559395	559445	559393	-1	scaffold_4	M378DRAFT_69366	556014	559774	None	8264	908	58831	No_or_no_constitutive_exon
GGTACGTTTTACGTCATCATACGGTTCGAAATTAAATAACACTGGGGTAGTT	562790	563063	563113	563061	-1	scaffold_4	M378DRAFT_156995	560856	566391	None	8264	908	58831	No_or_no_constitutive_exon
ATGTCATAAATTTGTTCGGACATCTAGTTAGCTGCTGATGTCAGGGGAAGCT	570679	570866	570916	570864	-1	scaffold_4	M378DRAFT_156997	570170	574159	None	8264	908	58831	No_or_no_constitutive_exon
ACCGTAAGCGCCTCGTTGACCTTTAGAACGCCGCTGACGGCTCGGGGAAGGC	581604	581737	581787	581735	-1	scaffold_4	M378DRAFT_190156	579378	584061	None	8264	908	58831	No_or_no_constitutive_exon
TATGTTATTCTTCCTTACATTACAAGTGTTCATCCTTACGGGAACAACAGGC	628250	628445	628200	628252	1	scaffold_4	M378DRAFT_69338	625276	629718	None	8264	908	58831	No_or_no_constitutive_exon
AGTATCATAATGGCGAGGATCTTGGCAATAAGCTTATCTAGGGCATGTAGAT	640587	640670	640720	640668	-1	scaffold_4	M378DRAFT_157036	640134	641773	None	8264	908	58831	No_or_no_constitutive_exon
AGTCCACTCGGTTGCCGTGCATTGTACTGCCACTGACAGAGGGTGCACAGGC	643149	643478	643099	643151	1	scaffold_4	M378DRAFT_157037	641848	643478	None	8264	908	58831	No_or_no_constitutive_exon
GATGGGATCGTGTTCAGCTCCACATGCAATGCTGACTGAGACTGGGGCAGTG	666942	666970	667020	666968	-1	scaffold_4	M378DRAFT_68334	666408	667501	None	8264	908	58831	No_or_no_constitutive_exon
TATGCATGTAAGTGAACAGAAAACAGTTCACTTTTCTGACGGGCGAAAAGGA	680142	680285	680335	680283	-1	scaffold_4	M378DRAFT_68327	679245	682531	None	8264	908	58831	No_or_no_constitutive_exon
TCACGTTCACCGAGATCATTTCGAAATCAACATCTGTTCATCAAGGGGAGAA	706594	706702	706544	706596	1	scaffold_4	M378DRAFT_68418	706368	707380	None	8264	908	58831	No_or_no_constitutive_exon
TAAGTTTACGATGGTTGATCATGAGACACTCTCACAGGGAGAAATTGCAGAT	753399	753424	753474	753422	-1	scaffold_4	M378DRAFT_157084	752958	753988	None	8264	908	58831	No_or_no_constitutive_exon
GGTTCGTTCTTGTTTTGTGTCTTTGGTTGGTCCATGTTAAGGGAATATAGGG	765077	765479	765027	765079	1	scaffold_4	M378DRAFT_195762	764467	767309	None	8264	908	58831	No_or_no_constitutive_exon
ATTGTAACTCAAACCGTTCTGCGTGAGATTGATGATAGGGGGTAACTAAGAT	825122	825520	825072	825124	1	scaffold_4	M378DRAFT_184259	824134	825788	None	8264	908	58831	No_or_no_constitutive_exon
GTGTGGTTTCCTCCATGATGCATAGATAGCCGCGATAATGGGTTAAAAAGGA	831983	832188	831933	831985	1	scaffold_4	M378DRAFT_713427	828230	832713	None	8264	908	58831	No_or_no_constitutive_exon
GCATACATCAACCGTCGCATTGATCATGCATTGATCATCTCAGGGAGCAGGC	844422	844615	844372	844424	1	scaffold_4	M378DRAFT_118624	844167	845120	None	8264	908	58831	No_or_no_constitutive_exon
AAGTGGTGCGACATGCCTCTTCAGTTGAAACTATCTAATGATACGGGAAGGC	892433	892536	892383	892435	1	scaffold_4	M378DRAFT_118686	890368	893993	None	8264	908	58831	No_or_no_constitutive_exon
GATTATGCCTTTTGCAAAATCGCGTTGTTGATGAAAATTAGGGACTGTAGTT	921222	921351	921401	921349	-1	scaffold_4	M378DRAFT_184300	919145	922021	None	8264	908	58831	No_or_no_constitutive_exon
AGTTATTCCTTCGCTATCACGAAAATTCAGGACCGTAAGAAAGGGTCTAGGT	930114	930220	930064	930116	1	scaffold_4	M378DRAFT_184304	929343	930566	None	8264	908	58831	No_or_no_constitutive_exon
AACGATATGAACCAAACCAGCTTTACTTGGCTCATATGGGGAAGCTGTAGTT	945921	946009	945871	945923	1	scaffold_4	M378DRAFT_718707	945382	948781	None	8264	908	58831	No_or_no_constitutive_exon
GTGTTTTTCCGCCTCTTCTGACTGCGTATGACTCGACTTCGGGGAAGTAGAT	966557	966693	966743	966691	-1	scaffold_4	M378DRAFT_157206	966071	967517	None	8264	908	58831	No_or_no_constitutive_exon
TTACGCATTCAATTGAAGTCTAAGCGAATTGACTTAGGGATGATAAATAGCG	1027225	1027291	1027175	1027227	1	scaffold_4	M378DRAFT_98243	1026818	1027920	None	8264	908	58831	No_or_no_constitutive_exon
GGCGTAAGACTCTACTCCCTCTCTAGACCTATGATCTCATGGGAATGCAGAA	1049247	1049754	1049197	1049249	1	scaffold_4	M378DRAFT_157254	1048428	1050598	None	8264	908	58831	No_or_no_constitutive_exon
GGTACCTCATAGATCCTCATAGTCTTACAACTTTGCAATGGTTGGGACAGTG	53306	53375	53425	53373	-1	scaffold_5	M378DRAFT_157287	53306	53840	None	8264	908	58831	No_or_no_constitutive_exon
ACAGTAAGCCAGATCTCCCAATACGTGAACCGATCTCTATACGGGACTAGCT	69721	69824	69874	69822	-1	scaffold_5	M378DRAFT_176071	69266	70835	None	8264	908	58831	No_or_no_constitutive_exon
TACGTGATAGCTCTTATTTTGGTCTTTTTGCATCATAATAGAAAGGGTAGGC	71228	71313	71178	71230	1	scaffold_5	M378DRAFT_157295	70905	71469	None	8264	908	58831	No_or_no_constitutive_exon
TCAGGCACACCAGTGGCTATGGCATTCTTTGCCTCTGAAAGGGCGTGTAGTC	120259	120440	120490	120438	-1	scaffold_5	M378DRAFT_21350	119653	121598	None	8264	908	58831	No_or_no_constitutive_exon
TCCCTTCACGCTTGTGTTTCTTACCCATCTATTTATGGCTGGGATGATAGGT	152239	152593	152643	152591	-1	scaffold_5	M378DRAFT_184386	151913	153004	None	8264	908	58831	No_or_no_constitutive_exon
GTGCTTTGTGTGCTCCAGGGCCGTATTCTGACTCGATGGGGGCGATATAGCG	207958	208384	208434	208382	-1	scaffold_5	M378DRAFT_157355	207958	209555	None	8264	908	58831	No_or_no_constitutive_exon
GAGTCTTTCATCTCCTTTGAGAGGCTGGCTGCTCAATTTCTCGGGAATAGGT	209553	209626	209676	209624	-1	scaffold_5	M378DRAFT_157356	209553	211793	None	8264	908	58831	No_or_no_constitutive_exon
AGTAGGTTGACGACATGCAATTTAGGCTCGAATTAACATCAAGGGTTTAGTG	250463	250791	250413	250465	1	scaffold_5	M378DRAFT_7866	248939	250791	None	8264	908	58831	No_or_no_constitutive_exon
ACGTTGGTCCCGTCGACGTAACAATGGAAGCTGACTCTGGCGATGGGTAGGT	272087	272909	272037	272089	1	scaffold_5	M378DRAFT_70326	271471	272909	None	8264	908	58831	No_or_no_constitutive_exon
ATGATGAACAAACTCGGCCCTCATTAGAAGGTCTCCGGGAGGATTCGGAGAC	276741	277011	276691	276743	1	scaffold_5	M378DRAFT_70128	275635	281194	None	8264	908	58831	No_or_no_constitutive_exon
AGCAGGTCACTGCTCTTCTGAGATCTGCGCTGACTTTGGCTGGGGACCAGAG	287403	287692	287742	287690	-1	scaffold_5	M378DRAFT_190396	285399	288084	None	8264	908	58831	No_or_no_constitutive_exon
TTGTCTATCACAGCTCGATCAGATTCACGGAATTCATGTCGGGTGATTAGGT	354421	354542	354592	354540	-1	scaffold_5	M378DRAFT_21413	354421	356309	None	8264	908	58831	No_or_no_constitutive_exon
TGTTTGTCATTTCCTTTTATTTGCTTGTAGCCATCTCACGGGATGACCAGAG	370344	370413	370294	370346	1	scaffold_5	M378DRAFT_769842	368033	371063	None	8264	908	58831	No_or_no_constitutive_exon
GGTGTGTCTTCTCGATCGTTTTTGTCTTGTTAGTTCTGATTCGGGGGTAGGC	424001	424124	424174	424122	-1	scaffold_5	M378DRAFT_69912	424001	427447	None	8264	908	58831	No_or_no_constitutive_exon
AAGTCACCTGCTGCTTTCATTTTTCTTAATGTCCACTCATGGTTGGGCAGAC	565345	565428	565295	565347	1	scaffold_5	M378DRAFT_157563	564576	567462	None	8264	908	58831	No_or_no_constitutive_exon
GTGAGTGAGACTTTGACGTGTCTTCCCTTCACAAGCTGAGGGTGGCGAAGCG	615795	616074	615745	615797	1	scaffold_5	M378DRAFT_7999	614623	617522	None	8264	908	58831	No_or_no_constitutive_exon
AGGTCGGCATTCTGCTGCGAAACCTGATGCTTAACTAACGGGACTGGAAGGT	663205	663268	663318	663266	-1	scaffold_5	M378DRAFT_8017	663205	663631	None	8264	908	58831	No_or_no_constitutive_exon
ACGCACTTCGTTTGATCTACTCTGGCGATCCCTAATGGATGAGAGGGCAGGT	665037	665537	665587	665535	-1	scaffold_5	M378DRAFT_157618	664849	666490	None	8264	908	58831	No_or_no_constitutive_exon
GGTCAGCTATCTCAAATAATCATCACCTCAATTTTTCTCATAGGGCGAAGCG	685583	685633	685533	685585	1	scaffold_5	M378DRAFT_184532	684640	693319	None	8264	908	58831	No_or_no_constitutive_exon
CATGCATTTGCGTTGCGCTAACAACGATAACGGAACGGGTAGAACAACAGAT	755387	755458	755337	755389	1	scaffold_5	M378DRAFT_157660	755113	756472	None	8264	908	58831	No_or_no_constitutive_exon
GCAAGTTCATTTGCCTCTATCATCATTAGTTAATTCTGAACATGGGACAGCC	760888	760954	760838	760890	1	scaffold_5	M378DRAFT_157663	760478	763345	None	8264	908	58831	No_or_no_constitutive_exon
TGTCCTCCATCGATGGTCTAACGGAATGACGAATCTTCTGGGGAATGAAGAT	788084	788098	788148	788096	-1	scaffold_5	M378DRAFT_184570	786585	789931	None	8264	908	58831	No_or_no_constitutive_exon
GCGTGAACATCATCGTCACCCAAGCTAGCTCGTTTACGGGGATGGTATAGGA	834389	834612	834662	834610	-1	scaffold_5	M378DRAFT_119567	833713	835977	None	8264	908	58831	No_or_no_constitutive_exon
GTAAATTAGTAATGCCTCTTTCAAGTAGACTTATTGACAGGGCACAATAGGA	902278	902432	902482	902430	-1	scaffold_5	M378DRAFT_184606	898584	903170	None	8264	908	58831	No_or_no_constitutive_exon
GGTATCCTCTATCTAATCAACACCGTGCGTCAGCTCATGCGATGGGACAGAT	913952	913988	914038	913986	-1	scaffold_5	M378DRAFT_8121	911216	915578	None	8264	908	58831	No_or_no_constitutive_exon
GGCGTACGTGGAGGTGTTATTATCGGACAAATCCTGAACTAGTTGGGCAGGT	911369	911504	911554	911502	-1	scaffold_5	M378DRAFT_8121	911216	915578	None	8264	908	58831	No_or_no_constitutive_exon
GGTAAGATGACCAAAGGTGTTTCGGAGATTTTTGCTCACAGGAGGGACAGGA	932351	932559	932609	932557	-1	scaffold_5	M378DRAFT_157751	932351	933681	None	8264	908	58831	No_or_no_constitutive_exon
GTGAGTTGAACGCAGTGAATGGGTCGATATCTGACTAGAATGGGGGATAGAA	947936	947985	948035	947983	-1	scaffold_5	M378DRAFT_184622	947936	948948	None	8264	908	58831	No_or_no_constitutive_exon
GTACGTGCTTGGAGTGTATTCAGCCAATTTGGTTCTGACGCAGGGAAAAGAA	954458	954591	954408	954460	1	scaffold_5	M378DRAFT_157762	954136	954862	None	8264	908	58831	No_or_no_constitutive_exon
AGGTATGCTATGGCTATTACCCTTGATGACCTGAATTTACGGGGTTGCAGGC	95259	95340	95390	95338	-1	scaffold_6	M378DRAFT_8174	90926	95919	None	8264	908	58831	No_or_no_constitutive_exon
CTCATCGGTTGTCTAACTGATTGTAAATCCTGAACATCAAGGGCATGAAGGT	106620	106865	106570	106622	1	scaffold_6	M378DRAFT_60270	105982	109149	None	8264	908	58831	No_or_no_constitutive_exon
TAAACATTTCATGTCCAGTCTCCTTGCTGAGTGCTCACCAAGCGGGTAAGTC	137388	137485	137338	137390	1	scaffold_6	M378DRAFT_184656	136568	138186	None	8264	908	58831	No_or_no_constitutive_exon
TTTGTTAGTATAACAGGCTCACTATATTCTTTATCTGACCAATAGGGCAGGT	149377	149541	149327	149379	1	scaffold_6	M378DRAFT_184659	146450	151103	None	8264	908	58831	No_or_no_constitutive_exon
AGTATGCTTTTGACCGTTGATCATGGGCCTCCCTAACACGGGACGTGCAGCT	184367	184529	184317	184369	1	scaffold_6	M378DRAFT_70617	181981	185516	None	8264	908	58831	No_or_no_constitutive_exon
GCTGCGGGTTTGATATATTGTCATTGCTGATGCACTGATCGGGTTGGTAGAT	184670	184686	184620	184672	1	scaffold_6	M378DRAFT_70617	181981	185516	None	8264	908	58831	No_or_no_constitutive_exon
GTTATTCTGTGGTCCCTTGACACAAGTAAGGTATGCTGATTGGGAAATAGAT	229518	229571	229468	229520	1	scaffold_6	M378DRAFT_157902	228135	229916	None	8264	908	58831	No_or_no_constitutive_exon
TGTGAGCATTCAGAGAACATAATTGTTTCCGGCTTCTGATGGGTATACAGTT	240280	240440	240230	240282	1	scaffold_6	M378DRAFT_828605	237977	240440	None	8264	908	58831	No_or_no_constitutive_exon
GTGAGTGAGAACGAGCTTGCTATTTACTGGCTTAACCTCGGACGGGCCAGGA	261663	261858	261613	261665	1	scaffold_6	M378DRAFT_157934	261207	262782	None	8264	908	58831	No_or_no_constitutive_exon
TGCCCGTCTCTTAGATCCGATTTCTTCTCTGTTTTCTAAAATGGGTCAAGAT	272578	273013	272528	272580	1	scaffold_6	M378DRAFT_119883	272110	274053	None	8264	908	58831	No_or_no_constitutive_exon
TGTCCAATGCTTGCTGTCATCAGTTCCGTGGATCTAACTTGTTCGGGAAGGT	299452	299481	299402	299454	1	scaffold_6	M378DRAFT_70443	298695	301096	None	8264	908	58831	No_or_no_constitutive_exon
TGCGACGGCGTTATATCGCAGCTAGTTTTGATTAATTTTTACACGGGAAGAA	368898	368979	369029	368977	-1	scaffold_6	M378DRAFT_119997	367688	369264	None	8264	908	58831	No_or_no_constitutive_exon
TCTACTCTCTCTCTTAGTTCTTGAAACTTGTCTTATTCTGGGGTTTAAAGCT	374752	374887	374937	374885	-1	scaffold_6	M378DRAFT_8286	374752	375613	None	8264	908	58831	No_or_no_constitutive_exon
AAGGTAAATAGATGTCGCGTGCCCAAGTGGTAGTTCACTAATCGGGGTAGAT	401572	401765	401815	401763	-1	scaffold_6	M378DRAFT_190718	400334	402578	None	8264	908	58831	No_or_no_constitutive_exon
AGTGTCCATTTTTATTGATCCTTGAGCATGGGACTGATAACGGGCGACAGGG	418667	418731	418617	418669	1	scaffold_6	M378DRAFT_184750	418487	419912	None	8264	908	58831	No_or_no_constitutive_exon
GTATGTGACTTCTTTTGGCGTTTAACTTTCTATTCTGACTGTGGGCAAAGAT	531053	531212	531262	531210	-1	scaffold_6	M378DRAFT_184790	529409	531753	None	8264	908	58831	No_or_no_constitutive_exon
TGCATCGTGCATTATCATATCCCTATCCAGTACTCACTGCGATGGGTAAGGC	623956	623997	623906	623958	1	scaffold_6	M378DRAFT_184818	623159	624958	None	8264	908	58831	No_or_no_constitutive_exon
TGCATTGCAAATATTCAAAATCTCTCTCTTTCTCACAAAAATCGGGATAGAC	648176	648574	648126	648178	1	scaffold_6	M378DRAFT_8398	645831	648711	None	8264	908	58831	No_or_no_constitutive_exon
GTATCTGACACCATACCATCAGTTTTTTTGGCTGACCGGGATCGATGAAGGT	648628	648711	648578	648630	1	scaffold_6	M378DRAFT_8398	645831	648711	None	8264	908	58831	No_or_no_constitutive_exon
TCATTTCCACAAAGTAGGAATCCATCATGGTTTGGAACGTGGCGGGTGAGTT	703022	703144	702972	703024	1	scaffold_6	M378DRAFT_33917	702937	703144	None	8264	908	58831	No_or_no_constitutive_exon
TCCAAAATTTCACTGTGAACTTAATTTTATCGAGTTCTTCTGGGGCGCAGTG	761707	761940	761657	761709	1	scaffold_6	M378DRAFT_71098	759321	761940	None	8264	908	58831	No_or_no_constitutive_exon
TATCTCGAACGCACCTTGAATTTGTTTTTTCCTGACCTAGCTGGGAAAAGAT	6258	6548	6598	6546	-1	scaffold_7	M378DRAFT_158141	5788	7006	None	8264	908	58831	No_or_no_constitutive_exon
GTGCAGGATTTGACCAACTTAATAGCTCATGACTGATGTGACGGGGGCAGCC	29185	29262	29312	29260	-1	scaffold_7	M378DRAFT_21887	27407	29808	None	8264	908	58831	No_or_no_constitutive_exon
TACTTCCAAAGCATCACTCTCATCTTGATCATTCAAGGCTGGGGGAACAGAG	59651	59811	59601	59653	1	scaffold_7	M378DRAFT_184851	58235	59912	None	8264	908	58831	No_or_no_constitutive_exon
GATCATGACACCGCTGACTTGGTTTCCCCTAATGGGGGTAGATATCAAAGCT	107421	107600	107371	107423	1	scaffold_7	M378DRAFT_1060354	106432	107600	None	8264	908	58831	No_or_no_constitutive_exon
GCAAGTACACTTCGCCAGGCACAATGACATCTAGTTAAACATGGGTGCAGTC	113626	113798	113848	113796	-1	scaffold_7	M378DRAFT_184874	113472	115062	None	8264	908	58831	No_or_no_constitutive_exon
TTCAACTGATCTTCACGTACCTATCTAATTCACACGTCCACCGGGAACAGGC	121133	121679	121729	121677	-1	scaffold_7	M378DRAFT_184877	120847	121894	None	8264	908	58831	No_or_no_constitutive_exon
GTAAGTGGGTGACATTCTTGGACGATCGCTGTGCTGAACGAAGTGGGCAGGG	140506	140570	140456	140508	1	scaffold_7	M378DRAFT_176624	139665	143776	None	8264	908	58831	No_or_no_constitutive_exon
GTAAAAATTCTTTTTCTTTGAAGTACTATCACCTGCTTACACGGGTGCAGGT	172132	172159	172209	172157	-1	scaffold_7	M378DRAFT_71432	171571	174959	None	8264	908	58831	No_or_no_constitutive_exon
AGTGAGCTGTGACTTTTTCATCTCTGTTTGTCGCTAACTGGGAAACGTAGTT	195904	196143	195854	195906	1	scaffold_7	M378DRAFT_158244	195190	203794	None	8264	908	58831	No_or_no_constitutive_exon
TCGGGTTTGTCACACGTTTATATCGGCTTCATCTTACTGATGGGGCACAGAG	211562	211613	211512	211564	1	scaffold_7	M378DRAFT_99969	209394	212207	None	8264	908	58831	No_or_no_constitutive_exon
AAAGTGCTGTGTCTGCTTTGCATTATGTCTACTCAACCGGGGGGAAAAAGGC	255017	255068	255118	255066	-1	scaffold_7	M378DRAFT_71431	254663	255302	None	8264	908	58831	No_or_no_constitutive_exon
GGTGCTTTTTATTATCCTGACTTTGAGTGATCATGCATTAATGGGAGTAGAT	309957	310573	310623	310571	-1	scaffold_7	M378DRAFT_71276	306847	311369	None	8264	908	58831	No_or_no_constitutive_exon
AGTCAGTGCATGTGCTCGCTGCAAGTAAGATTACTGAAGGGAAACTACAGAA	314262	314452	314502	314450	-1	scaffold_7	M378DRAFT_71626	314262	315826	None	8264	908	58831	No_or_no_constitutive_exon
CGGTTCGTATAATGCAATCTGTCTTGTAAATCCTGCTCAAAACAGGGTAGTG	323060	323412	323462	323410	-1	scaffold_7	M378DRAFT_158317	321855	323999	None	8264	908	58831	No_or_no_constitutive_exon
TGTTCCGCGCCTTTAGGGTGAGGGCGATTAACATTTAAAGGGGTCAACAGGT	359007	359359	358957	359009	1	scaffold_7	M378DRAFT_71215	358271	359359	None	8264	908	58831	No_or_no_constitutive_exon
CTGCTCACGCTTTATCTCGGGTTTGTGTTCTCGCTGATAAGTCGGGATAGGT	391169	391308	391119	391171	1	scaffold_7	M378DRAFT_184981	390626	392092	None	8264	908	58831	No_or_no_constitutive_exon
AGTCCCTTGATTCTTGAATTGATGTGTATGGTTTACGGACATGATGGGAGAC	415832	416042	415782	415834	1	scaffold_7	M378DRAFT_158378	413761	418420	None	8264	908	58831	No_or_no_constitutive_exon
TGTTCAGATCTCAGTCCTGGAAGAGATCGTCATGAATTTTCTGGGAACAGTG	440596	441046	441096	441044	-1	scaffold_7	M378DRAFT_158397	440242	441432	None	8264	908	58831	No_or_no_constitutive_exon
TCGAGGTCAGTTAGAACAGACCAAGCACTTACTATTGATGATAAGGGTAGTT	446395	446415	446345	446397	1	scaffold_7	M378DRAFT_8634	445694	446778	None	8264	908	58831	No_or_no_constitutive_exon
CCTGCTTGTCAGTGACCATTCACACTAACTGACATGTTGGGGACGGATAGCT	525570	525739	525520	525572	1	scaffold_7	M378DRAFT_185039	524368	526589	None	8264	908	58831	No_or_no_constitutive_exon
TGAGTGTCCATTCTCCCATTTGTGATCTCGCTGACGTGTTTGGGTGACAGTA	564692	564761	564642	564694	1	scaffold_7	M378DRAFT_900711	562137	564761	None	8264	908	58831	No_or_no_constitutive_exon
AAGCGCCGCAAGTTTTACCTTGCTCTCCTCCTCACTGGTACGGGGTCAAGAT	576178	576241	576128	576180	1	scaffold_7	M378DRAFT_71186	575764	578515	None	8264	908	58831	No_or_no_constitutive_exon
GTGAGCAGATCCTTTTACCGTCAAAGCCTTTCTTCATATTCAAGGGACAGAA	18041	18177	18227	18175	-1	scaffold_8	M378DRAFT_1063069	16821	19723	None	8264	908	58831	No_or_no_constitutive_exon
TCAAGTTAAAATGTGTGACCGGACCTATACCGTCCGATCCCAGGGATAAGGA	30057	30293	30343	30291	-1	scaffold_8	M378DRAFT_72501	28142	31028	None	8264	908	58831	No_or_no_constitutive_exon
TATGTGGTATTCTGGTTCTCATTTCTCATCGTCTCAGTCTTGGCGGGTAGCC	40289	40806	40239	40291	1	scaffold_8	M378DRAFT_158540	39411	42495	None	8264	908	58831	No_or_no_constitutive_exon
TCCAATTGCATGGTTCTGTTTCTACATATGGGCCTAATGGGAAAAAATAGCT	45265	45297	45215	45267	1	scaffold_8	M378DRAFT_185095	45051	46115	None	8264	908	58831	No_or_no_constitutive_exon
ATAGCCCCTGAGAATGGGATGGTGAACGGCCGATTTCCTTTGCAGGGAAGGA	75987	76303	75937	75989	1	scaffold_8	M378DRAFT_72178	74149	76303	None	8264	908	58831	No_or_no_constitutive_exon
GAGTGAGCTTTCGTTGTAATTCTCTCATCAGCCAACATCGGGAATAACAGCT	94397	94532	94347	94399	1	scaffold_8	M378DRAFT_185122	93693	95793	None	8264	908	58831	No_or_no_constitutive_exon
TGTATGTTCGTCCTTCTGCTGGATACAATGCTTCTCATACGAGGGTGTAGAT	131406	131540	131356	131408	1	scaffold_8	M378DRAFT_185136	130912	131820	None	8264	908	58831	No_or_no_constitutive_exon
GTTAGTACCTTGCCCAAAGCTGATGATAATAGCTATTTATATGGGAGTAGGG	164172	164251	164122	164174	1	scaffold_8	M378DRAFT_100656	163230	169133	None	8264	908	58831	No_or_no_constitutive_exon
GAGTTCCAATACAACGTCCAGCTAGCGAATGACCTCCACCGGGTACACAGAT	210749	210842	210699	210751	1	scaffold_8	M378DRAFT_72382	210604	213057	None	8264	908	58831	No_or_no_constitutive_exon
ATCATTCGGAACATGCGTATAAGCTACTACACCACTCGCGGGGAATGTAGGG	215941	216012	216062	216010	-1	scaffold_8	M378DRAFT_185172	215595	216154	None	8264	908	58831	No_or_no_constitutive_exon
ACCATTATTCTGGTCTAGATCCGACCTTTTTTGCAGACGGGGAAACAAAGTC	217841	217872	217922	217870	-1	scaffold_8	M378DRAFT_185173	216448	218542	None	8264	908	58831	No_or_no_constitutive_exon
GTAGCAGCGTATTCACTCGTTTGTGCACCTCGCTAACCCTCGACGGGTAGTC	252689	252784	252834	252782	-1	scaffold_8	M378DRAFT_158678	251269	253134	None	8264	908	58831	No_or_no_constitutive_exon
AGGTATGTTTTTATTTCTTCATTTGACTACATTTTTAAACCGGGGCGTAGGT	256303	257033	257083	257031	-1	scaffold_8	M378DRAFT_71925	255974	258891	None	8264	908	58831	No_or_no_constitutive_exon
ACCTCTTCACCCGGCAAATTCGGAACGGTACTCATGTACGGGTTGCAAAGAA	277081	277130	277031	277083	1	scaffold_8	M378DRAFT_185205	276758	278968	None	8264	908	58831	No_or_no_constitutive_exon
GTGAAACTGTTAGCGAGAAAGTATGCACTAAAACCTCGGGACTTGGGGAGGG	287489	287899	287439	287491	1	scaffold_8	M378DRAFT_71945	287059	288544	None	8264	908	58831	No_or_no_constitutive_exon
GGTGAAACGAGCGCCGCCTCTGAACGAGTGAGTTACTGATGGGGCAATAGAC	343361	343589	343639	343587	-1	scaffold_8	M378DRAFT_185237	343178	345394	None	8264	908	58831	No_or_no_constitutive_exon
AGTGTAAGCATCTGCACTGTCACGGGATGATGGAACTGATGGGGGCACAGAT	343178	343314	343364	343312	-1	scaffold_8	M378DRAFT_185237	343178	345394	None	8264	908	58831	No_or_no_constitutive_exon
ATCTTTTATGCATCGTAATCCGCGTAACGTATTGACCAATTGGGTGACAGGG	377871	378074	377821	377873	1	scaffold_8	M378DRAFT_158756	374301	379129	None	8264	908	58831	No_or_no_constitutive_exon
TCGTTTCGGATTCCAGAATGTGCATCTCTGATCTCAACCCGGGAAGATAGTT	380216	380328	380166	380218	1	scaffold_8	M378DRAFT_158758	379735	381265	None	8264	908	58831	No_or_no_constitutive_exon
GACAATCTAATTGCATTGCGGAGCTTTGAATCTTATAATAATCGGGGCAGGC	380520	381030	381080	381028	-1	scaffold_8	M378DRAFT_158760	380520	383238	None	8264	908	58831	No_or_no_constitutive_exon
AAGCAGTAGCGTTCGTGGCATCTGACTTCGGCTTACCCGCACCCGGGAAGGT	407119	407228	407278	407226	-1	scaffold_8	M378DRAFT_158769	405889	407446	None	8264	908	58831	No_or_no_constitutive_exon
TATGGGCGCAGTCCTTCATAACCGAAATCGCATAATAATTGGGTATACAGGC	419106	419157	419056	419108	1	scaffold_8	M378DRAFT_158774	418767	419309	None	8264	908	58831	No_or_no_constitutive_exon
GTGCGTATCATGCTCGAAATACATACGGGAATCTTATTGGGAAAGTGCAGGA	419373	419540	419590	419538	-1	scaffold_8	M378DRAFT_72299	419373	419777	None	8264	908	58831	No_or_no_constitutive_exon
TGGTGGGTGAATTTCCTGAAGTTCTCCATCTTTGGCTGACCATGGGATAGAC	550669	550740	550790	550738	-1	scaffold_8	M378DRAFT_22384	549589	551659	None	8264	908	58831	No_or_no_constitutive_exon
GTGCCTTGTGCTCTAATTGGTGACCATGCATTTAAGGGAATCACAAAAAGGA	569892	569957	570007	569955	-1	scaffold_8	M378DRAFT_72380	569307	570675	None	8264	908	58831	No_or_no_constitutive_exon
TGTAAGCCAAATCTTGGGCCATTTTCCCCCCAACTAACTGCTAGGGAAAGGT	45089	45179	45039	45091	1	scaffold_9	M378DRAFT_158928	42648	47168	None	8264	908	58831	No_or_no_constitutive_exon
TGAGTCCCTCTTTGATAATAGCAACAGTTGTTCTGACCTCAGGGGTACAGCT	144534	145412	145462	145410	-1	scaffold_9	M378DRAFT_976965	143581	146087	None	8264	908	58831	No_or_no_constitutive_exon
TACGTGGTAGTCATATTTGTAGGCATTGCCGTTAACACCGGGAAACGTAGTA	205431	205524	205381	205433	1	scaffold_9	M378DRAFT_72886	205276	206641	None	8264	908	58831	No_or_no_constitutive_exon
AGGTGATATTTCCTCTTGACTCCGTAACCCTCTTTACTGAACTGGGCAAGTC	224234	224276	224184	224236	1	scaffold_9	M378DRAFT_72864	224141	226478	None	8264	908	58831	No_or_no_constitutive_exon
TGGTAAGTCCATGCATCGTTTTGTTTCCAAATTTTGACCCGGGTGTACAGAG	234018	234274	234324	234272	-1	scaffold_9	M378DRAFT_177093	232086	234677	None	8264	908	58831	No_or_no_constitutive_exon
TGCGTGTGTCGCGTTTGGTATCGCTGATAAAAATCTTCATGGGACTATAGTA	237804	237850	237900	237848	-1	scaffold_9	M378DRAFT_121990	236073	238246	None	8264	908	58831	No_or_no_constitutive_exon
CGTTCGCAATCCTTGAGTCTGTCGTTTTGCTGACGTGGTTTGGGGATTAGTT	238692	239335	238642	238694	1	scaffold_9	M378DRAFT_981252	238142	239335	None	8264	908	58831	No_or_no_constitutive_exon
TAAGCTGTGTAAGGAAAGTGGGATTCGGTTACTTACGCAAAGGGATTAAGGT	303794	303819	303869	303817	-1	scaffold_9	M378DRAFT_185469	301196	306459	None	8264	908	58831	No_or_no_constitutive_exon
GTCCGTCCAAAATTGAATACCACTTGACACCTGACTAACAATGGGGCAAGGC	320727	320987	321037	320985	-1	scaffold_9	M378DRAFT_9131	318911	322243	None	8264	908	58831	No_or_no_constitutive_exon
CTGTGTGTCCTTTTGAACTTGTCTACCAGTCCCGCTAACTAGGGTCACAGGG	388478	389029	389079	389027	-1	scaffold_9	M378DRAFT_73224	387422	389382	None	8264	908	58831	No_or_no_constitutive_exon
CAAAGCTGCCATCAATCAAAATATGATCAATGAATTAATTGAGGGCTCAGAT	407303	407453	407253	407305	1	scaffold_9	M378DRAFT_185477	406402	409002	None	8264	908	58831	No_or_no_constitutive_exon
GCTCTCAGGTCGAATCGGATGAAAAGGACAATACAAAGGGAAAGCCACAGGA	408561	408698	408511	408563	1	scaffold_9	M378DRAFT_185477	406402	409002	None	8264	908	58831	No_or_no_constitutive_exon
GGTTCGTTGTTGATTCATTTATCTGACATTAGTAGACCTTGGGATTACAGGT	412854	412947	412804	412856	1	scaffold_9	M378DRAFT_73132	410861	414279	None	8264	908	58831	No_or_no_constitutive_exon
CGTGCTGAATCCGCGTTGTCGCGTTTGCGTTGACATTCGTGGGTTGGCAGGA	425076	425212	425262	425210	-1	scaffold_9	M378DRAFT_987971	424429	425597	None	8264	908	58831	No_or_no_constitutive_exon
GCGGGAATAAGTATTTGGTTTCACTCCCGCACATACTGAGGGCAATGTAGCT	433297	433429	433479	433427	-1	scaffold_9	M378DRAFT_159139	433019	433956	None	8264	908	58831	No_or_no_constitutive_exon
AGTCGTACTTACTTTCCTTCATCGACTTTGATAATCTGAAATGTGGGCAGGC	457158	457237	457108	457160	1	scaffold_9	M378DRAFT_159162	456827	458134	None	8264	908	58831	No_or_no_constitutive_exon
CCTCGACGATAGAAATCAATGTTTCGACGTGATGACGGGTACAAGGTTAGAA	486126	486266	486316	486264	-1	scaffold_9	M378DRAFT_9192	482660	486557	None	8264	908	58831	No_or_no_constitutive_exon
GAGAACCGTTCCAGTCGACAGGCCTGTAGGAATGCTCAAAGGGACAAAAGCG	517393	517519	517343	517395	1	scaffold_9	M378DRAFT_122268	515167	517903	None	8264	908	58831	No_or_no_constitutive_exon
GGTTCTTTCGCGCCTTTCGACGTGCGGTAGTTCATGACGAGGGCGTACAGAG	536464	536621	536414	536466	1	scaffold_9	M378DRAFT_177179	536096	538195	None	8264	908	58831	No_or_no_constitutive_exon
GGTTCTTTCGCGCCTTTCGACGTGCGGTAGTTCATGACGAGGGCGTACAGAG	540466	540557	540416	540468	1	scaffold_9	M378DRAFT_185518	540347	542198	None	8264	908	58831	No_or_no_constitutive_exon
GTGTGTCTCTGCCCTCTCTAATGGTTATCGTTGTCTTATTCAATGGGCAGAT	587447	587993	588043	587991	-1	scaffold_9	M378DRAFT_159246	587447	588856	None	8264	908	58831	No_or_no_constitutive_exon
ACCAAGTCGTCAGTACGCCGTCAGTAACCGAGATCCTCATGAACGGGCAGGC	35801	36007	36057	36005	-1	scaffold_11	M378DRAFT_9459	35801	36937	None	8264	908	58831	No_or_no_constitutive_exon
GATACATGGATGGAGGCTTTAATCAGGAAAAAACAGCAAAAAAAGGGTAGAT	40368	40492	40542	40490	-1	scaffold_11	M378DRAFT_73836	40046	41025	None	8264	908	58831	No_or_no_constitutive_exon
TGAAGATAAGCCGAACATCAGGTCGGAACATTCACAATGTTCGAGGGCAGCG	129371	130187	129321	129373	1	scaffold_11	M378DRAFT_22865	128278	130187	None	8264	908	58831	No_or_no_constitutive_exon
GTGCGCGCTCGTCTGCCCTTTTAGAAGCAAAACTAATTGTATGGGTGTAGGA	139113	139223	139273	139221	-1	scaffold_11	M378DRAFT_298361	138221	139771	None	8264	908	58831	No_or_no_constitutive_exon
TGAATACTACAACCGACCTGATATACTGACCTATTCAGGGACAATGACAGTG	150579	150620	150670	150618	-1	scaffold_11	M378DRAFT_298424	150365	152577	None	8264	908	58831	No_or_no_constitutive_exon
TTGCACATTCAAGTAAATGCGGTTGCTAACAATGGTAATGTCGGGAATAGCA	261373	261406	261323	261375	1	scaffold_11	M378DRAFT_9529	260969	263267	None	8264	908	58831	No_or_no_constitutive_exon
GGTATGTCCTCCCGCATACATCCACTTTTTGAAACTCATTGGGTAGACAGAT	314333	315173	314283	314335	1	scaffold_11	M378DRAFT_1024289	313446	316496	None	8264	908	58831	No_or_no_constitutive_exon
GCGTAGTTTTTTGTAGTTGGACGGACTGATGCTGAGAAAGGGATTGTAAGGT	431806	432265	432315	432263	-1	scaffold_11	M378DRAFT_102557	431806	434178	None	8264	908	58831	No_or_no_constitutive_exon
AGTATGTAATGTTGCAAAGTTAGAAGCAGGTTAATCTAAACATGGGACAGCT	475309	475463	475513	475461	-1	scaffold_11	M378DRAFT_123114	473726	477906	None	8264	908	58831	No_or_no_constitutive_exon
AACCGTCAGTGGCCCTGCATTGTCATATCTCATCGCTGATCAGGGACTAGAT	13961	14090	13911	13963	1	scaffold_10	M378DRAFT_159268	12435	15462	None	8264	908	58831	No_or_no_constitutive_exon
GTAAGGAATTTCTCATTTTGACGGGATTGTGCTTAGATTAGATGGGGTAGTT	15893	15954	16004	15952	-1	scaffold_10	M378DRAFT_22643	15389	16480	None	8264	908	58831	No_or_no_constitutive_exon
TCGTTGAGCTCATTAGTGTTGTCCCTTCACTGATATATATGGGTTGGTAGAT	65930	65938	65988	65936	-1	scaffold_10	M378DRAFT_159292	65709	66403	None	8264	908	58831	No_or_no_constitutive_exon
GATGCTTGTAAGTGGCCAACATAATTGTTTTGCTCATTAACGGGGGTAAGAT	90926	91073	90876	90928	1	scaffold_10	M378DRAFT_9276	90621	91864	None	8264	908	58831	No_or_no_constitutive_exon
GCTCTGAAATGACCGGTTTTCTTATCATCGGTAACTGGACATTGGGATAGGT	93733	93903	93953	93901	-1	scaffold_10	M378DRAFT_159303	93255	94494	None	8264	908	58831	No_or_no_constitutive_exon
GTAAGTCGACCTCGTTAGAGTTGTGTATGCGGTCGTTCACTGGGACACAGGG	153919	154270	153869	153921	1	scaffold_10	M378DRAFT_73489	153492	154270	None	8264	908	58831	No_or_no_constitutive_exon
TGTGTCTATTGTATCTGTCGTCGTGGACTGGCTCTCACCCAGGGAAAAAGGG	234806	235175	234756	234808	1	scaffold_10	M378DRAFT_122593	233039	235175	None	8264	908	58831	No_or_no_constitutive_exon
GGTATGGCCACAGTAAATCCAACATTTGAGCCAAATAACGGGTAGACCAGGT	258773	258907	258723	258775	1	scaffold_10	M378DRAFT_159373	257717	260392	None	8264	908	58831	No_or_no_constitutive_exon
AGGTTTTATTCCTTGGTTTCTCTCTGTGGTATTACTGACGGGGTAAACAGGA	261047	261448	261498	261446	-1	scaffold_10	M378DRAFT_9342	260292	261820	None	8264	908	58831	No_or_no_constitutive_exon
GGTGAGCTCGGACTATGGCTTCCAACTCGCAACACTCAGAAGTTGGGAAGGA	266062	266395	266445	266393	-1	scaffold_10	M378DRAFT_22743	263749	267011	None	8264	908	58831	No_or_no_constitutive_exon
CGACAAAGGAAAGAGAGCCAATTGACTGATAAGGTGATTTGGGTCAATAGGT	393864	393977	394027	393975	-1	scaffold_10	M378DRAFT_9392	393711	394306	None	8264	908	58831	No_or_no_constitutive_exon
TATCTGTTCTATGTATCCTGTTCGCGAGTACAGCGCTCACGGCGGGGTAGGT	480944	481064	481114	481062	-1	scaffold_10	M378DRAFT_159514	480405	481774	None	8264	908	58831	No_or_no_constitutive_exon
TAAGTTGACTTATCTGCGTCTATGCGGCGTAAGCCTGACGGGATACGAAGTG	511195	511347	511145	511197	1	scaffold_10	M378DRAFT_177367	510160	512787	None	8264	908	58831	No_or_no_constitutive_exon
AATCGATTTTTTGTTTTTCGGTTCCGTACGCATGGTGACACGGGGTACAGGT	511399	511672	511349	511401	1	scaffold_10	M378DRAFT_177367	510160	512787	None	8264	908	58831	No_or_no_constitutive_exon
TTTTCCCAGCCGCTGAGTCATTGGTCTACTGACCGACTTGGGAACCGCAGCT	51687	51811	51861	51809	-1	scaffold_12	M378DRAFT_9659	50759	53033	None	8264	908	58831	No_or_no_constitutive_exon
TAAGTCTCAGCTGGTCCGAATACAGCTCGCTGACTTGGGATGTGAAACAGTA	138491	138642	138692	138640	-1	scaffold_12	M378DRAFT_159952	138491	139718	None	8264	908	58831	No_or_no_constitutive_exon
ACGATGATTCCGCGTTCTGGACTTAGGCTGACGTAGGAACATGGGGGTAGGA	145847	145934	145984	145932	-1	scaffold_12	M378DRAFT_323035	145285	149344	None	8264	908	58831	No_or_no_constitutive_exon
TAAGTGCGAGCGTTTTGTCTTCTGTCCTTTATTAACATTTGGGCGCACAGAC	174738	174931	174688	174740	1	scaffold_12	M378DRAFT_191748	172902	175326	None	8264	908	58831	No_or_no_constitutive_exon
CCAGTTCAGGTTTGTTGCCCACGAGAACACCTCCACCCTACGGGAACTAGTG	255854	255916	255966	255914	-1	scaffold_12	M378DRAFT_177538	255854	257268	None	8264	908	58831	No_or_no_constitutive_exon
AGGTGGCTTCTTGATTTGGAAGTAGCTTCATGCCTGATGGGTTACGAAAGGA	330948	331545	331595	331543	-1	scaffold_12	M378DRAFT_74252	329952	334912	None	8264	908	58831	No_or_no_constitutive_exon
TATTTCTACGATGTCTGCTAATACCAAACCCATTGCAGAGATGGGCGCAGTC	413658	413663	413608	413660	1	scaffold_12	M378DRAFT_185839	412801	415423	None	8264	908	58831	No_or_no_constitutive_exon
GGGTGAGTGCCATTTAACCCTGTATAGGAATTGGAAGCTCATGGGACTAGAA	502595	503139	502545	502597	1	scaffold_12	M378DRAFT_123411	501582	503139	None	8264	908	58831	No_or_no_constitutive_exon
AGTCGGTCACTTCTGCTCCAGAGCGGTATTAACGTGGGCGTGGTTGAAAGGC	506675	506855	506625	506677	1	scaffold_12	M378DRAFT_74300	503389	508468	None	8264	908	58831	No_or_no_constitutive_exon
TACCCCAAGTGTGTATGCATGCGTAGGAAAGCGTTGACAATGGTGGGTAGGC	506910	506988	506860	506912	1	scaffold_12	M378DRAFT_74300	503389	508468	None	8264	908	58831	No_or_no_constitutive_exon
TGAGTCCTCCCCTACAAAAGGACACGAATTTCTAGTCTGGCTACGGGGAGTC	514146	514596	514096	514148	1	scaffold_12	M378DRAFT_197293	513958	514596	None	8264	908	58831	No_or_no_constitutive_exon
AAGTATAATTTTATTTGCTGTGTAATTGTTTCTGATCGGGGAATACATAGTG	33362	33684	33734	33682	-1	scaffold_13	M378DRAFT_74530	33362	34101	None	8264	908	58831	No_or_no_constitutive_exon
CCGGTACGTCATGGCCCAATCGACGCGACTATTCTGACGAGATGGGATAGGG	114915	114959	115009	114957	-1	scaffold_13	M378DRAFT_160256	113406	115872	None	8264	908	58831	No_or_no_constitutive_exon
GAACGTGAATTCATTTGCATCGCGTCCCTTAACCTAATTTGGGAGATCAGTT	117155	117286	117336	117284	-1	scaffold_13	M378DRAFT_160261	116161	118165	None	8264	908	58831	No_or_no_constitutive_exon
GTCTTACCTATCGCTCGTCCCATCAATAATGCTTGAGGGTATGAAACTAGTA	149329	149501	149551	149499	-1	scaffold_13	M378DRAFT_74755	145943	150205	None	8264	908	58831	No_or_no_constitutive_exon
TATACTCAACTGATCGATTTTCACCTGACTGGAATGGGGGCCAAAAACAGAG	165678	165791	165841	165789	-1	scaffold_13	M378DRAFT_74808	165340	167282	None	8264	908	58831	No_or_no_constitutive_exon
TCCTTTGCATGCTCTTGAACAACGTAATGGCTAACGGTTGTTGGGTAAAGGA	177979	178139	178189	178137	-1	scaffold_13	M378DRAFT_160298	175497	179932	None	8264	908	58831	No_or_no_constitutive_exon
CTCTGCTCATGTACTGCGCATTTCTGATTCTTTGATAACCCGGGATATAGAT	239073	239172	239222	239170	-1	scaffold_13	M378DRAFT_177653	239073	241564	None	8264	908	58831	No_or_no_constitutive_exon
TTTGCGTCAGGTGATGTGCGTTTCTGATTCTTTGATAACTGGGGATATAGAT	242423	242522	242572	242520	-1	scaffold_13	M378DRAFT_74729	242423	244700	None	8264	908	58831	No_or_no_constitutive_exon
TGACGTTGTTGTTTAAATTTTCTCGAGTTTTGATGTATTTTGGGATATAGAT	245602	245701	245751	245699	-1	scaffold_13	M378DRAFT_177655	245602	247844	None	8264	908	58831	No_or_no_constitutive_exon
GTAGGGATCTACTCCCAATATGTGTTCGAATTTGACGGAGAAGGGCTTAGAA	275496	275645	275446	275498	1	scaffold_13	M378DRAFT_74699	273638	276764	None	8264	908	58831	No_or_no_constitutive_exon
CCCGTATAACATTTAACCGAAATTTACTGATGAATGGAGAGGGGTTGTAGAC	283422	283724	283372	283424	1	scaffold_13	M378DRAFT_9883	282557	285717	None	8264	908	58831	No_or_no_constitutive_exon
CTCTCACACTATTATGCCATGACGTTCTGAAATATCTTCGTGGGAGATAGAC	295697	295859	295909	295857	-1	scaffold_13	M378DRAFT_103072	295023	296759	None	8264	908	58831	No_or_no_constitutive_exon
GTGCGTTCCTATTCTTGTTGAGAGTGCCTCGTGCTTGACACGGGAAACAGCT	314310	314335	314260	314312	1	scaffold_13	M378DRAFT_160392	314149	315464	None	8264	908	58831	No_or_no_constitutive_exon
AGAAGAGGAAGAACCCGCCGAAGAAGGGCAAGGGAAAGGGGAAGGGGAAGGG	362678	362692	362628	362680	1	scaffold_13	M378DRAFT_9907	357765	362692	None	8264	908	58831	No_or_no_constitutive_exon
GCCTCTGGATCTATGTAAGTAATCACAGACTCTAACAAGAATGGGATCAGGG	367910	367935	367860	367912	1	scaffold_13	M378DRAFT_354487	366184	368522	None	8264	908	58831	No_or_no_constitutive_exon
GGTGCGTCCGTTGTGTCTTGAAGACAAACAGAGTTTTGAAATGGGACTAGGT	390746	390826	390696	390748	1	scaffold_13	M378DRAFT_9915	389594	390826	None	8264	908	58831	No_or_no_constitutive_exon
TTAAATATTTGCACATACACCATTTTCGTTGTCTCATTTCGGGTCGCAAGAA	399422	399839	399372	399424	1	scaffold_13	M378DRAFT_160452	398631	399839	None	8264	908	58831	No_or_no_constitutive_exon
GTACTGTTACCTGTAAGTTAAAAAGGTCTTTTATTCGTATAATGGGGCAGGT	410265	410387	410437	410385	-1	scaffold_13	M378DRAFT_9922	410265	411605	None	8264	908	58831	No_or_no_constitutive_exon
TCTCGTACGTCCATTCTTATTGAACGCACCTTGGCTTACGGGATGAAAAGTC	420274	420299	420224	420276	1	scaffold_13	M378DRAFT_160464	419161	421676	None	8264	908	58831	No_or_no_constitutive_exon
TCGGTTTTTCTTCTTTGGTGGCAAGAACAATCTATTAACCATGGGAATAGTG	420834	420892	420784	420836	1	scaffold_13	M378DRAFT_160464	419161	421676	None	8264	908	58831	No_or_no_constitutive_exon
GTAACGACTACCTTGTATTAGCATTTCTAATGAACTACACGTGTGGGCAGGC	424590	424861	424540	424592	1	scaffold_13	M378DRAFT_103139	423724	426197	None	8264	908	58831	No_or_no_constitutive_exon
CATTACGCCGGACTTGGACGCTGTCGTGGAAAGCACTATGTTGGGGAGAGGG	155119	155194	155069	155121	1	scaffold_15	M378DRAFT_185987	154108	155194	None	8264	908	58831	No_or_no_constitutive_exon
GTCATAGGTATTGACGTGAGCAGCAGTAGACAATGAGGCTGGGCGGGCAGGC	155051	155286	155336	155284	-1	scaffold_15	M378DRAFT_388773	155051	156704	None	8264	908	58831	No_or_no_constitutive_exon
CTTTTTTTGGCGCATACAGTGCATTCTTATGTTGCTGACCAGGGCTACAGGA	158786	158976	159026	158974	-1	scaffold_15	M378DRAFT_75156	157133	159551	None	8264	908	58831	No_or_no_constitutive_exon
AGTGTGTTATTATGACTTTCGACGTTTGGCACATTTGACAAGGGAAACAGCA	199674	199775	199624	199676	1	scaffold_15	M378DRAFT_10128	199497	199775	None	8264	908	58831	No_or_no_constitutive_exon
AAATTTCCATCTATCTCCCTTAAAGCCAGTTAAGTAGGGTAACAACACAGGG	225430	225542	225592	225540	-1	scaffold_15	M378DRAFT_10139	222959	226727	None	8264	908	58831	No_or_no_constitutive_exon
AGTTTGCCCTCTTCGACATATTCAACGGGGGTCTGAATCTAATGGGGCAGTA	232878	232996	233046	232994	-1	scaffold_15	M378DRAFT_75140	231706	234969	None	8264	908	58831	No_or_no_constitutive_exon
CTTCTTACTACTCCCTTTTCGTTTCCCGCCATCTGAGTTCGGGACCAAAGGG	261802	261877	261752	261804	1	scaffold_15	M378DRAFT_177830	261544	263065	None	8264	908	58831	No_or_no_constitutive_exon
ATGTTATTCTCTGTGGAGATTTCCATCAATTTCCCCCTGTGAAGGGAAAGAA	317387	317474	317524	317472	-1	scaffold_15	M378DRAFT_52565	316674	317696	None	8264	908	58831	No_or_no_constitutive_exon
GTCGAGGACGAGAGTGGGGAGTAGAAAGGATATTGTCCAGATTTGGGAAGAG	13731	13835	13681	13733	1	scaffold_14	M378DRAFT_185916	13079	14014	None	8264	908	58831	No_or_no_constitutive_exon
AGTGCTCTCCCTCTCCCTCTTGTTTTGTACTTTGACTCGTGTGGGAACAGGG	72144	72283	72333	72281	-1	scaffold_14	M378DRAFT_185923	71956	74187	None	8264	908	58831	No_or_no_constitutive_exon
CTCAGGCTCGCATTCGTCGTACCTTTTCATTCTTGCTGATATGGGATCAGGC	115984	116044	115934	115986	1	scaffold_14	M378DRAFT_160574	115508	116906	None	8264	908	58831	No_or_no_constitutive_exon
CCTAAGAGTGTTCTTGACTTTGACCAGGCTTATTGACACGGGATGAGTAGTT	195771	196261	195721	195773	1	scaffold_14	M378DRAFT_160633	195121	196261	None	8264	908	58831	No_or_no_constitutive_exon
TGGCATCAATGAAGCACTTTGTTTGACAAGGCTAACCCACAGGGGGATAGAT	270199	270210	270260	270208	-1	scaffold_14	M378DRAFT_123845	269066	270400	None	8264	908	58831	No_or_no_constitutive_exon
AAAGGGTCGTGATGATTTCGTTATTGCTTTCTTCCTGGGCGGTTATGAAGAT	270088	270119	270169	270117	-1	scaffold_14	M378DRAFT_123845	269066	270400	None	8264	908	58831	No_or_no_constitutive_exon
TAACCCCATAACGGGACAACCTTGTGCTATTTTCACATGATGGGACATAGAT	269605	269694	269744	269692	-1	scaffold_14	M378DRAFT_123845	269066	270400	None	8264	908	58831	No_or_no_constitutive_exon
GTCAACTTTTGACCCATTTTTGACAATTCCTTTATCACGGGGGGGATAAGTT	269454	269469	269519	269467	-1	scaffold_14	M378DRAFT_123845	269066	270400	None	8264	908	58831	No_or_no_constitutive_exon
TCAGGGAACGAGGGCTCCAGCTCTGCCTCTGAGTCAAGAAGGGGTCGGAGGA	318839	318990	319040	318988	-1	scaffold_14	M378DRAFT_63514	318202	319184	None	8264	908	58831	No_or_no_constitutive_exon
GTGGAGACCTTCTTCCCGGTCTGGGAGGAGTCAGTGACGACGAGGGAAAGGA	346933	347209	347259	347207	-1	scaffold_14	M378DRAFT_10046	345663	347415	None	8264	908	58831	No_or_no_constitutive_exon
TTGTGCGTAACTGAAACTAGGCATTCTACCTTTAATTGATGATTCGGGAGGG	353510	353591	353641	353589	-1	scaffold_14	M378DRAFT_23325	353071	355249	None	8264	908	58831	No_or_no_constitutive_exon
ACTTGACATTTGTCTACATGGAAGTTGATTTTGTGATTGTTATCAGGGAGTG	364063	364206	364013	364065	1	scaffold_14	M378DRAFT_74894	362628	364206	None	8264	908	58831	No_or_no_constitutive_exon
CACGGTATGCTATTACCCCCCGCTGAATTGTGTCTTGGGTTAACGAACAGTA	79969	80117	79919	79971	1	scaffold_17	M378DRAFT_1032044	78704	80704	None	8264	908	58831	No_or_no_constitutive_exon
CAAGTAAGCAGGTGAAATGTGGATCGAGCACTGCATTGACTTGGGGGAAGCG	107671	107894	107621	107673	1	scaffold_17	M378DRAFT_75756	106628	108725	None	8264	908	58831	No_or_no_constitutive_exon
AGCGTTTTTCGAAGAGCTTGACCTAGATTGCATGACTTCGGGTGCAATAGTG	113507	113607	113457	113509	1	scaffold_17	M378DRAFT_161264	112602	115195	None	8264	908	58831	No_or_no_constitutive_exon
GTAAGTGTCACTGATCGATTTCTATCACATGGCAGTTGAATGATGGGCAGTT	158018	158272	158322	158270	-1	scaffold_17	M378DRAFT_75691	157552	160118	None	8264	908	58831	No_or_no_constitutive_exon
CCGGTTTTCGGTAGCGTCTTTTATGCATTTCCTGTTGTATTGGGAGTTAGAG	205999	206172	205949	206001	1	scaffold_17	M378DRAFT_186176	205704	208196	None	8264	908	58831	No_or_no_constitutive_exon
AGTGATGGAAAACCCTTATCGTGGTACCAGGAACCGAGTGAGGGATGTAGAT	286237	286328	286187	286239	1	scaffold_17	M378DRAFT_161398	285898	288388	None	8264	908	58831	No_or_no_constitutive_exon
AAATGTTTTTCCGTAGAAACCGGTTACTAAAATTTGTGGGTGTGGGGTAGGC	343093	343152	343043	343095	1	scaffold_17	M378DRAFT_75687	340680	344783	None	8264	908	58831	No_or_no_constitutive_exon
ACAGTGTGTCAAATGTGCGATCTGACATGATCTACTCTTTCGGGAACCAGCC	4513	4683	4463	4515	1	scaffold_16	M378DRAFT_10179	3791	4683	None	8264	908	58831	No_or_no_constitutive_exon
GTTTGTTATTAAATCACCCTGAAAATTCGTTCTAATCTGGGGCAATACAGTA	26442	26628	26678	26626	-1	scaffold_16	M378DRAFT_75511	26442	34429	None	8264	908	58831	No_or_no_constitutive_exon
ATGTTATATTGCGACGAGGAGTTCTCAGTATCATTTAATGGGGAAAAAAGAG	35306	35481	35531	35479	-1	scaffold_16	M378DRAFT_75509	34762	37078	None	8264	908	58831	No_or_no_constitutive_exon
CCGGTAAGTAGCAACAGTACTTCGAATCCATCTGAAAGTAATGGGCGCAGGC	43131	43231	43281	43229	-1	scaffold_16	M378DRAFT_10192	41246	44248	None	8264	908	58831	No_or_no_constitutive_exon
ATGAAGGCGCTCACTGATGCGTGATGCATTAACAAATTGGGCGACAACAGAG	45671	45739	45621	45673	1	scaffold_16	M378DRAFT_124113	44170	45835	None	8264	908	58831	No_or_no_constitutive_exon
TTCTCTGTCTCGTCATATTCATGCACAAGCGCAATCTGCGGGAAGTGCAGTG	46178	46265	46128	46180	1	scaffold_16	M378DRAFT_186018	45993	46977	None	8264	908	58831	No_or_no_constitutive_exon
AGTAAATGAACACGAGATAGTAAAGATAACTGATGAAACGGGGACACTAGGT	46964	46977	46914	46966	1	scaffold_16	M378DRAFT_186018	45993	46977	None	8264	908	58831	No_or_no_constitutive_exon
GTTATCCCGTGCCCATGCTCGGTTCTGTACATGCCTAAAACATGGGACAGGA	50961	51121	50911	50963	1	scaffold_16	M378DRAFT_75652	50304	51282	None	8264	908	58831	No_or_no_constitutive_exon
TGTGAGTATATATGTTAGTTGACGCACACTCTAATGGGGGGAAAATGTAGAG	93576	93706	93756	93704	-1	scaffold_16	M378DRAFT_186034	92431	95278	None	8264	908	58831	No_or_no_constitutive_exon
CAGGTATCATCAACCTTCACCTGACACTTATCGCATCGTTGGGGTGTTAGTA	138539	138552	138489	138541	1	scaffold_16	M378DRAFT_10221	137737	140531	None	8264	908	58831	No_or_no_constitutive_exon
TATATTGTTTTTATACTCCATGTCTTCCATATTAACCGATATCGGGGTAGAT	170952	171150	171200	171148	-1	scaffold_16	M378DRAFT_75551	170952	172736	None	8264	908	58831	No_or_no_constitutive_exon
TGGGTTTATCACCTCCTTTTTCTTTGCAGGGTAATAACAGGGAGAAAAAGAC	176924	177115	176874	176926	1	scaffold_16	M378DRAFT_75536	175781	177115	None	8264	908	58831	No_or_no_constitutive_exon
GCGTGAGATGTCTATTTCCTGAAACAAAAAGTATGCTGACATTGGGATAGTA	208539	208664	208714	208662	-1	scaffold_16	M378DRAFT_192008	202355	212950	None	8264	908	58831	No_or_no_constitutive_exon
GTAAATTCATTCCCTTGAGACTTGTTCGTTAAGCTTATTGGGGGGGGCAGAT	264086	264167	264217	264165	-1	scaffold_16	M378DRAFT_75455	264086	264594	None	8264	908	58831	No_or_no_constitutive_exon
TAGCGACATAGCTGGACCTAGTAAGTTGTTATCTCAACGGGGTAAATTAGGC	284695	285066	284645	284697	1	scaffold_16	M378DRAFT_10271	283638	286694	None	8264	908	58831	No_or_no_constitutive_exon
GTACGTCGGAACCTGTTTTTTGTGAATTATGCTGATATGTGCGGGAGCAGTA	38245	38257	38307	38255	-1	scaffold_20	M378DRAFT_161851	35652	39049	None	8264	908	58831	No_or_no_constitutive_exon
AAGATTATAACTCTCCAGATCAAGATACATGTACTAATTGGGAACTTGAGAC	35652	36414	36464	36412	-1	scaffold_20	M378DRAFT_161851	35652	39049	None	8264	908	58831	No_or_no_constitutive_exon
GCCTGCGAGTCTTGGTGAGACGAGCACGGCAGAAGGGGGTGAACATGCAGGA	39933	40025	40075	40023	-1	scaffold_20	M378DRAFT_186398	39933	41529	None	8264	908	58831	No_or_no_constitutive_exon
ATTGTCTGCATCCTAAACCTAGTTTGCCATTTTTGACGAAGGGATTATAGCC	113195	113248	113298	113246	-1	scaffold_20	M378DRAFT_125395	112380	113886	None	8264	908	58831	No_or_no_constitutive_exon
GGTATGCCTTAGTACTCGAAAATGCTCCATAGTTGACGGTGGGACAATAGTA	156027	156623	156673	156621	-1	scaffold_20	M378DRAFT_10708	156027	158074	None	8264	908	58831	No_or_no_constitutive_exon
CCATGCCACTCCATCGATTCCACTGATGTCATTACAGTTACTGGGGACAGGA	186132	186201	186082	186134	1	scaffold_20	M378DRAFT_519588	185840	187906	None	8264	908	58831	No_or_no_constitutive_exon
AAATTCTTGCAATTCGCTTGGTCGTACTTACCTTCTCTCCGGGATATAAGAG	193538	193738	193788	193736	-1	scaffold_20	M378DRAFT_161924	193538	194358	None	8264	908	58831	No_or_no_constitutive_exon
CGTGGGTTTACCGAACCGTATCTCAGAAAGGAGAAGAAGCGGGTGTAGAGGA	204090	204345	204040	204092	1	scaffold_20	M378DRAFT_76773	199234	204345	None	8264	908	58831	No_or_no_constitutive_exon
CGTACACCCGCGACGACCTCTCCCAATCTTGCTGACATTAGGGTTATAAGCT	204781	205882	205932	205880	-1	scaffold_20	M378DRAFT_161927	204781	206578	None	8264	908	58831	No_or_no_constitutive_exon
GGTCAGGCTTACTCTCCTTGATCAAAGAATATGATTCAATCGGGAACGAGCA	298257	298428	298207	298259	1	scaffold_20	M378DRAFT_76808	294899	300185	None	8264	908	58831	No_or_no_constitutive_exon
ATCGTGTACCGCAACTTATTTTCCATGTCTAATCTGGGCCAAACACGCAGGA	299622	299850	299572	299624	1	scaffold_20	M378DRAFT_76808	294899	300185	None	8264	908	58831	No_or_no_constitutive_exon
AATGTCCTAATTTACCCGTTAAACGGTTATCGCTAAACTTGGGAGTTTAGGT	21202	21430	21152	21204	1	scaffold_18	M378DRAFT_1032854	20165	21952	None	8264	908	58831	No_or_no_constitutive_exon
CTCATTCGAGCTGTTCATCCTGTTGATACACCACTAAATGGGTCGAACAGTC	21931	21952	21881	21933	1	scaffold_18	M378DRAFT_1032854	20165	21952	None	8264	908	58831	No_or_no_constitutive_exon
TTCGTTCTTTCCTAAATAATTTACTTGTCACCTCACTGGGGAATGAATAGGG	40125	40254	40075	40127	1	scaffold_18	M378DRAFT_161473	36516	40537	None	8264	908	58831	No_or_no_constitutive_exon
TTGTACGTTATGAGACCTCTGTCCAGAGAATGAACTGATGGGATCAACAGAA	55982	56189	55932	55984	1	scaffold_18	M378DRAFT_76269	54974	58937	None	8264	908	58831	No_or_no_constitutive_exon
TGTTGTTCGACCCTTGATTTCTTCGTGAGTTGCTCACAGCGGGACGCAAGTA	87285	87586	87636	87584	-1	scaffold_18	M378DRAFT_76124	85582	88501	None	8264	908	58831	No_or_no_constitutive_exon
GTTGGGCCACCGATTCTTTATGCTTTGATCATTTGATTCAGAGGGTATAGGT	114783	114883	114733	114785	1	scaffold_18	M378DRAFT_161529	114231	116151	None	8264	908	58831	No_or_no_constitutive_exon
TACGTAATGCAGGAGCATTTTGGCACTCATATGCTGAAGAAGGGTACAAGGC	115863	115930	115813	115865	1	scaffold_18	M378DRAFT_161529	114231	116151	None	8264	908	58831	No_or_no_constitutive_exon
GTGCAGTAGCAAATGCTCCCGAATGAACGTTAAAATGATGACGGGCACAGAA	135426	135819	135376	135428	1	scaffold_18	M378DRAFT_76302	134259	135819	None	8264	908	58831	No_or_no_constitutive_exon
CGTGCGATTGTCTGTCTCGTTGATATTTTACTACTCACCTTTGGGAGCAGGC	154887	155118	155168	155116	-1	scaffold_18	M378DRAFT_161550	153121	156365	None	8264	908	58831	No_or_no_constitutive_exon
TAAGCTGAAACTTCTTGGTTTAAATAGCAAGGTATTCTTAAAACAGGGAGTT	185941	186163	185891	185943	1	scaffold_18	M378DRAFT_76338	185202	186732	None	8264	908	58831	No_or_no_constitutive_exon
TGAGTCGCGTTCCAAGGCTTCGATGATGTTCGGTTAACATGGGATACAAGGC	249467	250237	249417	249469	1	scaffold_18	M378DRAFT_10534	245649	250807	None	8264	908	58831	No_or_no_constitutive_exon
CGGAAACGAGAATTCCGCTTTAACATGTGGGCTTATCTCGGGATCGGTAGCC	270732	271320	271370	271318	-1	scaffold_18	M378DRAFT_23778	270732	273274	None	8264	908	58831	No_or_no_constitutive_exon
GTGAGTCGTCTTCGATGCTTGCGACTTGCACGCAAATCAACGGGAGCCAGGT	282084	282327	282377	282325	-1	scaffold_18	M378DRAFT_451259	280724	282937	None	8264	908	58831	No_or_no_constitutive_exon
GAAACCTTCCTTTGTATAGAGCTACTTTATCGACCACTTTGTGAGGGCAGCA	287933	288142	288192	288140	-1	scaffold_18	M378DRAFT_186323	287528	288200	None	8264	908	58831	No_or_no_constitutive_exon
GTGAGTTGCACCATCGATTAACGATACAGCATTTTAACATCGATTGGGAGAT	26100	27273	26050	26102	1	scaffold_23	M378DRAFT_186537	23900	27273	None	8264	908	58831	No_or_no_constitutive_exon
GTATCCATTCTGTTGTTCTCTTTTTTAGCTCTGAACACCTAGGGAAACAGAG	47355	47414	47305	47357	1	scaffold_23	M378DRAFT_10979	45244	47523	None	8264	908	58831	No_or_no_constitutive_exon
TACGTGGATATCTTAGCCTTGTACTACGTTACGTTAATGGGGTCAAACAGGT	104125	104413	104463	104411	-1	scaffold_23	M378DRAFT_186546	103961	105311	None	8264	908	58831	No_or_no_constitutive_exon
CACCGAACTGAGTTCCAGCAAGTGGAAAGGAAAAGGCCGAGAGGGAGTAGTT	133830	133949	133780	133832	1	scaffold_23	M378DRAFT_77284	131566	134678	None	8264	908	58831	No_or_no_constitutive_exon
GTACTCTTCTTTTCTTAATCGGTGCGTGTGATTGACGGAGATGGGAACAGCG	215775	215892	215942	215890	-1	scaffold_23	M378DRAFT_11025	215486	218029	None	8264	908	58831	No_or_no_constitutive_exon
AAGGTGCGTCGAGAACGCTTTCCGGAGACTCGGCGCTGAAAGACGGGCAGAC	237612	237680	237562	237614	1	scaffold_23	M378DRAFT_162442	236843	237680	None	8264	908	58831	No_or_no_constitutive_exon
CTATCATTTCTACGCTTGTTTTCTACGCTGGTTTCTTACCTTGGGGACAGCA	6125	7255	7305	7253	-1	scaffold_22	M378DRAFT_77103	6125	7773	None	8264	908	58831	No_or_no_constitutive_exon
GCAGCCAGCTCGTTATATCACGCAATTGTTAATGTTTATCGTGGGACTAGTG	21597	21652	21547	21599	1	scaffold_22	M378DRAFT_162158	21217	24239	None	8264	908	58831	No_or_no_constitutive_exon
AGTTGGTTCCCTCATCGCATTTCTAGTCATAATTATTAACACGCGGGCAGGG	22273	22373	22223	22275	1	scaffold_22	M378DRAFT_162158	21217	24239	None	8264	908	58831	No_or_no_constitutive_exon
CTGTGAGTGGTACCCGTTCAAGAGTTTCACTCTGATTAAGGGCAACATAGAT	57805	57918	57968	57916	-1	scaffold_22	M378DRAFT_162180	55299	58662	None	8264	908	58831	No_or_no_constitutive_exon
TATAAATACTTTCCAATTGTTCGTTATCGGTGCTCAAATTGGGAAATTAGAT	76101	76126	76176	76124	-1	scaffold_22	M378DRAFT_198064	74050	76466	None	8264	908	58831	No_or_no_constitutive_exon
GTAATGTGGTCTCCTTGCGCTTTGTCTTCAACTTTTTGAGGGATTGGTAGGT	109085	109215	109035	109087	1	scaffold_22	M378DRAFT_186516	108937	109215	None	8264	908	58831	No_or_no_constitutive_exon
GTGAGAGTTTTTCCACGTTTCAGATAGTTCAATTTTGATTATCGGGAAAGGT	209839	209960	209789	209841	1	scaffold_22	M378DRAFT_77060	209523	211673	None	8264	908	58831	No_or_no_constitutive_exon
ATCCTAACTGTTTTGGTGTCGGTGCCGCGTTCGCTCATTGATGGGTATAGCC	237210	237328	237160	237212	1	scaffold_22	M378DRAFT_24123	236005	241075	None	8264	908	58831	No_or_no_constitutive_exon
GTGAGTTGTTCTGCTTGGGGTTGGGGAGAATACCGATTGCGGGGTTATAGGA	44074	44150	44200	44148	-1	scaffold_19	M378DRAFT_10575	43242	44468	None	8264	908	58831	No_or_no_constitutive_exon
GTATGTCAAACTTGCGAGTGCGAGGTTTTGTTTGATTGGGCAAAAAAAAGCT	44711	44872	44922	44870	-1	scaffold_19	M378DRAFT_192265	44475	45821	None	8264	908	58831	No_or_no_constitutive_exon
GAGACACGAGTATTTGCTCCCTTGATGACACATTGAGGGTCAGAATACAGAA	63229	63256	63179	63231	1	scaffold_19	M378DRAFT_1034006	62732	64378	None	8264	908	58831	No_or_no_constitutive_exon
CCTTTCAGTTGATCTCTATCACGTTAATATTTAGCATTCTGGGATGGCAGGA	79394	79799	79849	79797	-1	scaffold_19	M378DRAFT_10588	79394	80664	None	8264	908	58831	No_or_no_constitutive_exon
GGCTGCTAAGTAATGCCAAATCTAATTGTTGCATATTTGCGGGATTATAGCT	100494	100585	100444	100496	1	scaffold_19	M378DRAFT_186352	99878	102174	None	8264	908	58831	No_or_no_constitutive_exon
AAAGAGTAAGTCCATGTCCACTTCCGTACCACCGGCTCATGGGAATGCAGCT	175487	175567	175437	175489	1	scaffold_19	M378DRAFT_10617	174490	176530	None	8264	908	58831	No_or_no_constitutive_exon
GTATGTGCCCTCCTGACATCTAATCGGAAACCCTCTGATAAGGGTGCAAGGC	193046	193119	192996	193048	1	scaffold_19	M378DRAFT_76430	191061	193764	None	8264	908	58831	No_or_no_constitutive_exon
GAGTTATCTTACGTATCTGGAACGTTGATGGTATTATCATGATGGGACAGTT	241025	241069	241119	241067	-1	scaffold_19	M378DRAFT_76526	239349	241285	None	8264	908	58831	No_or_no_constitutive_exon
GTCGACTTCCGTTATATAATGGTCATATCTGATTATGAGAGGGTGAGAAGAA	243679	243911	243629	243681	1	scaffold_19	M378DRAFT_161812	243440	243911	None	8264	908	58831	No_or_no_constitutive_exon
AGATTTATATTTTTTTAATTACTGATTTGAAGTCTGATAAATTGGGGTAGTT	254270	255722	254220	254272	1	scaffold_19	M378DRAFT_1034327	253800	255813	None	8264	908	58831	No_or_no_constitutive_exon
ACATATCGGGAAGAGTTCTTTGATAATCTGATCTTTTCTGGGTTAATAAGGT	280042	280512	279992	280044	1	scaffold_19	M378DRAFT_161827	278460	280512	None	8264	908	58831	No_or_no_constitutive_exon
TATCCTTCTCACGTGTCTCGTTGGCATTCTGTATGCCTTTGGATGGGCAGTG	294414	294505	294555	294503	-1	scaffold_19	M378DRAFT_197907	293777	298036	None	8264	908	58831	No_or_no_constitutive_exon
GTAAACCATTTCAATGTTAACTTTTCACGCCTTTGATGACTGCGGGACAGTT	43707	44120	43657	43709	1	scaffold_21	M378DRAFT_1038519	40941	45310	None	8264	908	58831	No_or_no_constitutive_exon
TGTGTGCCAACTTGTTGTTTTTGACATTTCCTGACTCGGGGAGAACTTAGGG	55580	55769	55819	55767	-1	scaffold_21	M378DRAFT_162000	54453	56707	None	8264	908	58831	No_or_no_constitutive_exon
TGGCATATTTCAGGCGGGATGACCGTGATGGTAATTGATGTCGGGAATAGTG	72060	72149	72010	72062	1	scaffold_21	M378DRAFT_192400	71371	74234	None	8264	908	58831	No_or_no_constitutive_exon
TCTGTTCTAACTATCTTCGCTTGCAAGCTTCGAGCTGAAAATGGGCATAGTG	72451	72469	72401	72453	1	scaffold_21	M378DRAFT_192400	71371	74234	None	8264	908	58831	No_or_no_constitutive_exon
AACTCATCATGATCTACCAAACAAATTGAGTTTAACCGATTGGGGTACAGGC	73196	73278	73146	73198	1	scaffold_21	M378DRAFT_192400	71371	74234	None	8264	908	58831	No_or_no_constitutive_exon
ATGAGTATCATTGCTGACGTTTTACCCGTTTTACCGGGTGTCGTGAGAAGGG	157977	158010	157927	157979	1	scaffold_21	M378DRAFT_162060	157264	158339	None	8264	908	58831	No_or_no_constitutive_exon
GGGATCTCCGTTATCGCTCAGATCTATTCACTGACAGTTCGGGACACAAGGC	158234	158352	158402	158350	-1	scaffold_21	M378DRAFT_162061	158234	159240	None	8264	908	58831	No_or_no_constitutive_exon
GTCGAAGAAGAGAATCGAAGCGTCCCAAGCAGGCGCCTGATGGGCAGCAGGA	241368	241906	241956	241904	-1	scaffold_21	M378DRAFT_10849	241368	242530	None	8264	908	58831	No_or_no_constitutive_exon
CCGCTTCACACATCTCATGCCTTGCGTTAATTGTTGACTCGGGGTACCAGAA	275931	276057	275881	275933	1	scaffold_21	M378DRAFT_105177	275186	277066	None	8264	908	58831	No_or_no_constitutive_exon
AAGGAGTTTATCATCCGATGGGTTCTTTGCTGAGAAAAAAGTGGGACCAGAT	287769	287909	287719	287771	1	scaffold_21	M378DRAFT_531086	285650	288413	None	8264	908	58831	No_or_no_constitutive_exon
GTAAGGAGTTTATTATCCGATGGATTTTTGCTGAGACAATGTGGGACTAGAA	298300	298437	298250	298302	1	scaffold_21	M378DRAFT_162148	297141	298831	None	8264	908	58831	No_or_no_constitutive_exon
TTGGTCTCTTTTTTGAACGTGAGAAACGCTCCGTCACCAGAATCGGGTAGAT	18318	18508	18268	18320	1	scaffold_24	M378DRAFT_186571	17237	19393	None	8264	908	58831	No_or_no_constitutive_exon
ATCCCACGTGTTGTCTGCAGGGTGGTGCATTGCGTTCGGCGGTGGGTCAGCC	23265	23529	23579	23527	-1	scaffold_24	M378DRAFT_192492	21694	23874	None	8264	908	58831	No_or_no_constitutive_exon
AAGTCAACCGTGGATTCACAAGAAAAAAAATCTCATTGTCGGGATGATAGGG	58419	58464	58514	58462	-1	scaffold_24	M378DRAFT_77466	58419	59740	None	8264	908	58831	No_or_no_constitutive_exon
ACTTTTTTCGTGATAATCCTCCAGCTCATAACCTGACGAAATTGGGACAGTT	103418	103612	103662	103610	-1	scaffold_24	M378DRAFT_11093	103418	103692	None	8264	908	58831	No_or_no_constitutive_exon
TACAAGGTACCTTTTCGTGATAGTCCTACAGCTCATGACAATTGGGACAGTT	113816	114050	114100	114048	-1	scaffold_24	M378DRAFT_24252	113816	115259	None	8264	908	58831	No_or_no_constitutive_exon
GTACGTCACCGTTCAGTCTCTTTGCACTATTACTCAACCCGGGCAACCAGAG	148678	149218	148628	148680	1	scaffold_24	M378DRAFT_162559	148179	149218	None	8264	908	58831	No_or_no_constitutive_exon
GAGTGCCTCTTTTCGCCTTTTCTTCTGTCCAAGATCTAATATGGGCATAGCT	168128	168298	168078	168130	1	scaffold_24	M378DRAFT_77449	163756	169441	None	8264	908	58831	No_or_no_constitutive_exon
GCATTTTATCATATGTCCTTACACGTCTTCCTCACAGTACTCGGGAATAGCC	19601	19635	19685	19633	-1	scaffold_25	M378DRAFT_77637	19396	21224	None	8264	908	58831	No_or_no_constitutive_exon
TTGTAAGCCATTCGTAACTACATACAATCAACAAGCTGATGGGAGTGCAGAT	71540	71968	72018	71966	-1	scaffold_25	M378DRAFT_564862	70694	74854	None	8264	908	58831	No_or_no_constitutive_exon
CGATGTATTCAGATGTTCAGGTGGATATCTGACCACACAAATGCGGGTAGAA	133812	133863	133913	133861	-1	scaffold_25	M378DRAFT_162714	129594	134126	None	8264	908	58831	No_or_no_constitutive_exon
TATCTATGATCTACCAGGTGCAAATCACTGACGCTGGGTTGGAACGTTAGCC	192835	193163	193213	193161	-1	scaffold_25	M378DRAFT_162761	192540	193729	None	8264	908	58831	No_or_no_constitutive_exon
AGAGTTTTTTGATATTATGTATGCGTGGTGAACTGAAACGGTGGGGGCAGAC	208769	208986	208719	208771	1	scaffold_25	M378DRAFT_162771	208304	208986	None	8264	908	58831	No_or_no_constitutive_exon
AGGTACCTGAGATTAGTGCTGATCTGATTAATAGAGACCTGAGAGGGCAGTA	237098	237297	237048	237100	1	scaffold_25	M378DRAFT_41304	236446	237441	None	8264	908	58831	No_or_no_constitutive_exon
GGTATGTCCAGTAGGGAGTATCGAGACCGGGACGAGGACAACTGGGACAGGC	256962	257098	257148	257096	-1	scaffold_25	M378DRAFT_11235	256712	257995	None	8264	908	58831	No_or_no_constitutive_exon
TAGCCGCAGAGTCCTTGGAATTTCATTGTATCCGGTGCAGCAAAAGGGAGTC	268611	269013	268561	268613	1	scaffold_25	M378DRAFT_42222	267063	269013	None	8264	908	58831	No_or_no_constitutive_exon
TTCAAATCCAGTCACTGAGATTATGAACCGCATTATTATCGGGTGAAAAGGA	75172	75242	75122	75174	1	scaffold_27	M378DRAFT_126372	74913	76742	None	8264	908	58831	No_or_no_constitutive_exon
TTCAGTTAGCATTTCTATTTACAAGGATTGGCAACTGGGATGAAGCTGAGAA	82524	82537	82587	82535	-1	scaffold_27	M378DRAFT_11360	82524	84138	None	8264	908	58831	No_or_no_constitutive_exon
AATACTCGCATAGTGTCTAGCGATCAACAGAATGCTGATAGTTGGGGTAGGG	95395	95620	95670	95618	-1	scaffold_27	M378DRAFT_579062	95395	96393	None	8264	908	58831	No_or_no_constitutive_exon
GTACGCGTATAACTTGTTGTACAAGCGGAGAAGTGACTCGAGGGAGACAGGT	151262	151339	151389	151337	-1	scaffold_27	M378DRAFT_126435	150939	151987	None	8264	908	58831	No_or_no_constitutive_exon
GAGGAAGACGCACGCAAGCAGGCGGAGATGGTGTTGTGGTTGCTGGGGAGGA	165701	166008	165651	165703	1	scaffold_27	M378DRAFT_163071	164511	166008	None	8264	908	58831	No_or_no_constitutive_exon
TATCGTTGCTTCGTTGGATACTGATAGCCAACCACCGTCGGGGCAAATAGAT	188899	188909	188959	188907	-1	scaffold_27	M378DRAFT_581684	187075	190083	None	8264	908	58831	No_or_no_constitutive_exon
TGGTAGAACATTTAAGCGACTAGCACAGAACACCTCTGAGCATGGGATAGAG	212431	212523	212381	212433	1	scaffold_27	M378DRAFT_582422	211752	212855	None	8264	908	58831	No_or_no_constitutive_exon
ACGTGTATCAATGATTTCTGTTTTTGATAGGCCTCATCTTTGTGGGACAGGT	20223	21210	21260	21208	-1	scaffold_26	M378DRAFT_186631	20223	21820	None	8264	908	58831	No_or_no_constitutive_exon
GTATGCGTGTTGTTTAGTCTTTCGCTTAGCTGACGTTGTCGGGTTAATAGGT	47281	47349	47399	47347	-1	scaffold_26	M378DRAFT_11257	46482	48453	None	8264	908	58831	No_or_no_constitutive_exon
GTGCCATCTTTACGTGTTTTTCTGTCATGAAATGACAATTGAGGGAACAGGT	80511	80525	80575	80523	-1	scaffold_26	M378DRAFT_571564	79086	80975	None	8264	908	58831	No_or_no_constitutive_exon
AGTAAGTCACCATAATTTTCACCCTATATGCTTGTACTAAGGGGGTTTAGAT	113469	113529	113579	113527	-1	scaffold_26	M378DRAFT_1041026	112912	117018	None	8264	908	58831	No_or_no_constitutive_exon
TGGAAAGAAGAAGGAAAGAGAGGGTTGAAGTGGTGACAAAGGTGAGGGAGAA	130956	131408	130906	130958	1	scaffold_26	M378DRAFT_162862	128491	132001	None	8264	908	58831	No_or_no_constitutive_exon
TGCTGCTGCTGGCTGTGGAGCTTTAGCAAGTTATACGATCGGGCGCACAGAT	135990	136121	135940	135992	1	scaffold_26	M378DRAFT_77725	135718	136526	None	8264	908	58831	No_or_no_constitutive_exon
TATGAATTTCATCTTTTTCCCCCACGCTTGTCCATACATCGATGGGTTAGAT	178254	178431	178481	178429	-1	scaffold_26	M378DRAFT_77817	178035	178814	None	8264	908	58831	No_or_no_constitutive_exon
AGTGACCGGCCATTCACGCTGCCGTCGCACTCTGACCTTTTGGGACATAGGT	128016	128073	127966	128018	1	scaffold_31	M378DRAFT_78766	126672	128073	None	8264	908	58831	No_or_no_constitutive_exon
ATCCCTGTGAACTGACACTGACACAATTTGCCTCGCAACGATGGGACCAGAT	140583	140760	140533	140585	1	scaffold_31	M378DRAFT_78747	140374	140760	None	8264	908	58831	No_or_no_constitutive_exon
AGTAAGTGATCGTGGACGTGAACAGAAATGACTGACGGGCATGAATACAGCC	160260	160357	160210	160262	1	scaffold_31	M378DRAFT_163621	159907	160997	None	8264	908	58831	No_or_no_constitutive_exon
GTTCATCCCACTGCAGTCCTGCTCACCTGAAGGCTGATTTGTGGGCGTAGAA	160411	160450	160361	160413	1	scaffold_31	M378DRAFT_163621	159907	160997	None	8264	908	58831	No_or_no_constitutive_exon
AAGTTACCACTAGCTCTGTTTTGACCGTGACTCAGCTCTGTATAGGGAAGTT	172249	172399	172449	172397	-1	scaffold_31	M378DRAFT_637423	171836	172556	None	8264	908	58831	No_or_no_constitutive_exon
TCCGCAGCTTTCTTCGCCTCCTTGTCTACCGCTCGACCTTGGATGGGAAGGC	218463	219372	218413	218465	1	scaffold_31	M378DRAFT_163655	217089	219489	None	8264	908	58831	No_or_no_constitutive_exon
CGTAAGTGAAGATAACTGTATTCTGTATTTGCGGATAGACGGGATATCAGTG	230583	230711	230533	230585	1	scaffold_31	M378DRAFT_24755	230252	231914	None	8264	908	58831	No_or_no_constitutive_exon
TTGCTAGTGCCGACCTGCCTGCCAGGTTGTCACACCATGAAAGGGCTGAGAT	249573	249674	249523	249575	1	scaffold_31	M378DRAFT_78791	248844	250411	None	8264	908	58831	No_or_no_constitutive_exon
GGTGCGAAGCGACGGTTATCTCCTTGGCGCTGATGATGAATGGGACGTAGTG	481	619	431	483	1	scaffold_28	M378DRAFT_78159	256	881	None	8264	908	58831	No_or_no_constitutive_exon
CATGATGGTTAGAAGCAGTGTAGATACTTACTACTAGCGCCGGGTGAAAGCG	30608	30688	30558	30610	1	scaffold_28	M378DRAFT_585815	30293	30688	None	8264	908	58831	No_or_no_constitutive_exon
GGTTTGTTTCGATCCTTCGTCACGAAGAGACGTTTCTCAAACTTGGGAAGTA	202232	202439	202182	202234	1	scaffold_28	M378DRAFT_78141	201485	203074	None	8264	908	58831	No_or_no_constitutive_exon
ATGAGTCCAATAGGTATGTTGATCCCTGACCCAATGGGCGATGCGGACAGGA	202637	202756	202587	202639	1	scaffold_28	M378DRAFT_78141	201485	203074	None	8264	908	58831	No_or_no_constitutive_exon
AGCCTTACTCTACTCCATTCTCATTGCATTGTCGCTCAACAGGGCTACAGTG	205257	205395	205207	205259	1	scaffold_28	M378DRAFT_589938	204509	207225	None	8264	908	58831	No_or_no_constitutive_exon
AGCCTTTTCAGCCCTTACGTGCATCAACAAGCTGACTGGACGGGAAAAAGAT	223244	223322	223372	223320	-1	scaffold_28	M378DRAFT_590325	222881	223834	None	8264	908	58831	No_or_no_constitutive_exon
AGTACGTTTTTCGTCCCGGAGAGATTTTCTTATTCTTATGGGATACATAGTC	36686	36901	36951	36899	-1	scaffold_29	M378DRAFT_24585	36686	38363	None	8264	908	58831	No_or_no_constitutive_exon
AGTACGTTTTGTACCTCGAAGGGATTTTCTTATTCTTATGGGATACATAGTC	39533	39927	39977	39925	-1	scaffold_29	M378DRAFT_163328	39533	41244	None	8264	908	58831	No_or_no_constitutive_exon
AGTACGTTTTTCGTCTCAGAGGGATTTTCGTATTCTTACGGGACACACAGTC	41957	42172	42222	42170	-1	scaffold_29	M378DRAFT_11522	41957	43433	None	8264	908	58831	No_or_no_constitutive_exon
AGTACGTTTTTCGTACCTCAGAGGGATTTGCTTATTCTTATGGGATACAGTC	48944	49159	49209	49157	-1	scaffold_29	M378DRAFT_78458	48944	50406	None	8264	908	58831	No_or_no_constitutive_exon
CGCCCCCATGATTATCACCGCTCTCTGCAGAGAGCTGATTGTTGGGGAAGTC	54204	54636	54154	54206	1	scaffold_29	M378DRAFT_24590	52361	55098	None	8264	908	58831	No_or_no_constitutive_exon
TAAGTAAATGTTGGTTTTCTGGCCAAAGAACAAGCTAACATGGGATACAGGT	167036	167080	166986	167038	1	scaffold_29	M378DRAFT_186772	165339	167080	None	8264	908	58831	No_or_no_constitutive_exon
ACGTCGGTTCCTGACATGACTATCAGCTGATTAATTGTTGGGATTGGCAGTT	39339	39356	39406	39354	-1	scaffold_33	M378DRAFT_127200	38881	40452	None	8264	908	58831	No_or_no_constitutive_exon
TAAGCTTCGGATGTATGCATGCCTATAAGACGTGTAAATAAGGGAGGTAGAT	42398	42805	42855	42803	-1	scaffold_33	M378DRAFT_186883	42398	43493	None	8264	908	58831	No_or_no_constitutive_exon
AAGTTATATATATCTTTACTCTACTTCAAAGTCCTTATAGCATGGGACAGGC	51744	51766	51816	51764	-1	scaffold_33	M378DRAFT_192787	50407	53362	None	8264	908	58831	No_or_no_constitutive_exon
CTGTGCACGGTAACAATCCAGTCACCCGCTGACTTGCTGGGTTAAAAAAGAA	62394	62473	62523	62471	-1	scaffold_33	M378DRAFT_127217	60149	63675	None	8264	908	58831	No_or_no_constitutive_exon
TGAGTTATAATCCGTGAATTAGAACGACGGGAGTGCTTATTTGGGAACAGTC	204438	206947	204388	204440	1	scaffold_33	M378DRAFT_11854	201069	206947	None	8264	908	58831	No_or_no_constitutive_exon
CTTCAACAAGGTGGGTCATCTTTGTGAGAACTCACGATTGCGTGGGATAGAT	216272	216316	216222	216274	1	scaffold_33	M378DRAFT_648893	215902	216488	None	8264	908	58831	No_or_no_constitutive_exon
CAGACGATTCGTCCGCATGTTCTTGAGCTTCATACAACGGGTAAATCAAGGG	32375	32398	32325	32377	1	scaffold_36	M378DRAFT_179173	31752	33276	None	8264	908	58831	No_or_no_constitutive_exon
TTTCTGTTCGTTCCAGCAGTGAGAATGTTTGGGACATGTCTGGGACATAGCT	45710	45878	45660	45712	1	scaffold_36	M378DRAFT_12020	45514	47011	None	8264	908	58831	No_or_no_constitutive_exon
GCCATTGCATGTCAATTTCTACGCACCGTTCATGGATGGGAAATGTGCAGCT	171326	171393	171443	171391	-1	scaffold_36	M378DRAFT_12057	166420	171731	None	8264	908	58831	No_or_no_constitutive_exon
GTTTTGTCCCTCGTAGACCTTTTGAATAGTTCTCAAGATGGGTGATGTAGGA	11645	12286	12336	12284	-1	scaffold_34	M378DRAFT_11866	11645	16026	None	8264	908	58831	No_or_no_constitutive_exon
TCGTGAGTACCATAATGGATTTGGTTATCACTGCTTGTTGATCAGGGTAGTC	130473	130508	130423	130475	1	scaffold_34	M378DRAFT_164018	129930	131244	None	8264	908	58831	No_or_no_constitutive_exon
CGACACTCTCTTTCTTCTATCCTTTGCATCCACTTATGGAGTGGGAACAGCC	32481	32748	32798	32746	-1	scaffold_42	M378DRAFT_80298	31516	32853	None	8264	908	58831	No_or_no_constitutive_exon
CAGTCTCTCGTTGGTTCTTAATATTTTGGCTGGCTGAGGGAATGAGACAGTT	138326	138354	138404	138352	-1	scaffold_42	M378DRAFT_80338	137524	139736	None	8264	908	58831	No_or_no_constitutive_exon
CAAAATCGTCTACATCACGATGTACGTTCCGCCAAGTCTCTTGGGAAAAGTG	181384	181768	181818	181766	-1	scaffold_42	M378DRAFT_29783	181384	183284	None	8264	908	58831	No_or_no_constitutive_exon
CGTTATCCTTTATCCCCTCTATTGTCCAATGCTGACATGGGTGACTAAAGGA	48345	48612	48295	48347	1	scaffold_32	M378DRAFT_11748	47594	48612	None	8264	908	58831	No_or_no_constitutive_exon
AGTCTTTTCATCTGTCCCGAACGTGTTGGTTGACACGGGTATGGGAACAGGT	96997	97077	97127	97075	-1	scaffold_32	M378DRAFT_192767	96263	98015	None	8264	908	58831	No_or_no_constitutive_exon
CCTGCAATATTATCGCCCCTGTCAATAGCTCATATCCCCGGGCACGTAAGGA	173860	174001	173810	173862	1	scaffold_32	M378DRAFT_198607	173283	175920	None	8264	908	58831	No_or_no_constitutive_exon
CGAGGAGGAGGAGGAGCAGCAGGGGAGGGAGGGTACTAGCAGGGGCAGAGGG	5912	5957	5862	5914	1	scaffold_30	M378DRAFT_627756	4390	5957	None	8264	908	58831	No_or_no_constitutive_exon
GATTTCGAAAAAAAAAATTAGTACATGCACGTAACGTGGTACATGGGCAGAA	72766	73380	73430	73378	-1	scaffold_30	M378DRAFT_163461	72189	74540	None	8264	908	58831	No_or_no_constitutive_exon
GTGTGGCTGCGCGATGAATGAACTGTTCCTACTAATGGGATCGGGGGCAGGT	78719	79028	79078	79026	-1	scaffold_30	M378DRAFT_11608	77947	79767	None	8264	908	58831	No_or_no_constitutive_exon
GAAGCGGTATGTTGAGAAGCACGGTTCCAGGTCAGCTGAGAGCGGGATAGAA	144448	144646	144696	144644	-1	scaffold_30	M378DRAFT_186802	144448	145127	None	8264	908	58831	No_or_no_constitutive_exon
GACAATTTTTAACTCCATAATCCAAGGACTACAAGTTCCGGGACTGGCAGCC	172673	174606	174656	174604	-1	scaffold_30	M378DRAFT_186811	172673	176142	None	8264	908	58831	No_or_no_constitutive_exon
ATGGTCGAGTCGTTGAGAGGATATTGATGGGTTTTCTTTGGGATTGGCAGCT	83971	84032	84082	84030	-1	scaffold_38	M378DRAFT_127674	82161	84960	None	8264	908	58831	No_or_no_constitutive_exon
TTTCTGGTACCATCTCGTTTTATACCAGCTACTGACAATCTGGGGAACAGAG	117719	118091	118141	118089	-1	scaffold_38	M378DRAFT_79683	112007	118288	None	8264	908	58831	No_or_no_constitutive_exon
ATGCTTCCTTTACGGTGTACGTCGTCGCTAACAAGACTGGGTGGGTACAGAG	116505	117269	117319	117267	-1	scaffold_38	M378DRAFT_79683	112007	118288	None	8264	908	58831	No_or_no_constitutive_exon
CTGTTTGCAAGACTTGACAAAAACGAACTTCTAACTGGGTGGCAAAATAGTT	133615	133708	133565	133617	1	scaffold_38	M378DRAFT_164517	133148	134261	None	8264	908	58831	No_or_no_constitutive_exon
GTAAGATTTGCTTTCATAATCGACGACCGTGGAAGGTTTATAGGGCGTAGGC	136945	137091	137141	137089	-1	scaffold_38	M378DRAFT_198812	136528	139335	None	8264	908	58831	No_or_no_constitutive_exon
AAAGTAAGTTTGTTGTCCTCCGAGGGACTTTTTGCTCATGCGGGATGTAGCA	143705	143874	143924	143872	-1	scaffold_38	M378DRAFT_671607	143134	144269	None	8264	908	58831	No_or_no_constitutive_exon
CCGGTAAATCTTGTCCTCTCCTCTGTGACAAATTGCTTATCTCAGGGAAGCT	146295	146334	146245	146297	1	scaffold_38	M378DRAFT_671669	144810	147704	None	8264	908	58831	No_or_no_constitutive_exon
AACTGCTATCGGTGTCTCCTTTTTATCATATGCCTTTTGTTTGGGGATAGGA	191266	191515	191216	191268	1	scaffold_38	M378DRAFT_192934	190840	191515	None	8264	908	58831	No_or_no_constitutive_exon
TCCCCTTCACGGAACAACTCGTTTGAATGAATGAATGACATAGGGCATAGAC	121513	121703	121753	121701	-1	scaffold_35	M378DRAFT_186940	120864	122934	None	8264	908	58831	No_or_no_constitutive_exon
TAACGCAATGTACGTTCTTGGCAACGTTGTGCTAACGGGTAATGACATAGGG	121200	121329	121379	121327	-1	scaffold_35	M378DRAFT_186940	120864	122934	None	8264	908	58831	No_or_no_constitutive_exon
TATTTGGTTCCGTACAGGCGAGGTAGAGAGTAGCGGGGACATATGGAAAGTT	136646	136710	136596	136648	1	scaffold_35	M378DRAFT_186945	134067	136710	None	8264	908	58831	No_or_no_constitutive_exon
CGTAAGAGATTATACTGTTAGTGCTCGTAATACTCAACTGTACAGGGCAGGC	141275	141332	141382	141330	-1	scaffold_35	M378DRAFT_164183	141275	141567	None	8264	908	58831	No_or_no_constitutive_exon
ACGTCATTCTCTGTGGGGACTTCCATCAGTTCCCTCCGGTGAAAGGGAAGAA	72972	73192	73242	73190	-1	scaffold_47	M378DRAFT_52016	72517	73414	None	8264	908	58831	No_or_no_constitutive_exon
GTCTGTAAGTTCAGGAAGCGCTGGGATGACAGAAGGAGCCTGGGCCAAAGCG	72748	72930	72980	72928	-1	scaffold_47	M378DRAFT_52016	72517	73414	None	8264	908	58831	No_or_no_constitutive_exon
TTACATTTCAACCACCGTGGACATGCTGCTGAGAGAGACTGGTGGGTTAGGT	84319	84671	84269	84321	1	scaffold_37	M378DRAFT_79541	80767	85301	None	8264	908	58831	No_or_no_constitutive_exon
TGTCAATCTCTTAATAACATGACGACAATACTAATAACAGGGTTGAGCAGGT	144410	144599	144360	144412	1	scaffold_37	M378DRAFT_187003	142613	144599	None	8264	908	58831	No_or_no_constitutive_exon
ACACTGGATGCCCTTTGTGTGTGTGCTTCGGGTGCTGATCTATGGGGTAGAA	152656	152882	152606	152658	1	scaffold_37	M378DRAFT_79542	148909	152882	None	8264	908	58831	No_or_no_constitutive_exon
TTGAATGGCAAATTCCTTGAAGCTATCTAACTAAGTTAAAATGGGTGAAGTT	18447	18626	18676	18624	-1	scaffold_45	M378DRAFT_165233	18053	20302	None	8264	908	58831	No_or_no_constitutive_exon
GAGTTTATACGAAGGTTAATTCGGAGTGGACTTTTTCTCATTAGGGGCAGTT	56654	56731	56781	56729	-1	scaffold_45	M378DRAFT_12576	54131	58306	None	8264	908	58831	No_or_no_constitutive_exon
GTACGTACTACGTATATTACTCCTGCACGCTATCCACGGGGTATGGGCAGCA	86352	86700	86302	86354	1	scaffold_45	M378DRAFT_128421	85756	86700	None	8264	908	58831	No_or_no_constitutive_exon
TGAGCTCTTGTGAACGCACAGAAAGACAAGTAACTGGAGGGAGTAAATAGTG	98420	98572	98622	98570	-1	scaffold_45	M378DRAFT_107959	97432	100242	None	8264	908	58831	No_or_no_constitutive_exon
ACCGCCTCTCCTACTACAGAAGCTAATTGCGCATCCCTCGGGTGGTGTAGAT	159667	159789	159839	159787	-1	scaffold_45	M378DRAFT_165292	159461	162069	None	8264	908	58831	No_or_no_constitutive_exon
GAGCTATTATCTTTTGCATGATTCAGTTCTCATGACGCTTGTTGGGGAAGGT	178991	179029	178941	178993	1	scaffold_45	M378DRAFT_80723	178747	179532	None	8264	908	58831	No_or_no_constitutive_exon
CTCGGACTCTCCACCCTTGTGAGGCTGACATGAGCTTCTTGGGTATGCAGTG	179092	179177	179042	179094	1	scaffold_45	M378DRAFT_80723	178747	179532	None	8264	908	58831	No_or_no_constitutive_exon
AAACAGTGTTTATGTGGCGAATTCTTTCAATATAGTTGACGTCCGGGAAGAG	17819	17861	17769	17821	1	scaffold_63	M378DRAFT_166863	17198	18654	None	8264	908	58831	No_or_no_constitutive_exon
TTTGACGGTGGTCATGTTGGAAGCTAGGGACGTATGTTCAAGGGCTACAGGA	153601	153605	153551	153603	1	scaffold_63	M378DRAFT_166932	153453	154203	None	8264	908	58831	No_or_no_constitutive_exon
GTACCTAAGATTGTATTCGTATCAAGCCGTGTTGATTTGGTGGGGATCAGAT	31539	31634	31684	31632	-1	scaffold_40	M378DRAFT_25143	29679	32266	None	8264	908	58831	No_or_no_constitutive_exon
TTACGTTGATGCTTGGTGGTGGAAAAGTTTAAACTTACTGATGGTGGGAGAT	51247	51376	51197	51249	1	scaffold_40	M378DRAFT_80050	50139	51376	None	8264	908	58831	No_or_no_constitutive_exon
TGTTTTTTGTTACTGTACGATAAGATTTGAATGTAACCCCGGGATAACAGCA	113702	114404	114454	114402	-1	scaffold_40	M378DRAFT_25173	110851	116024	None	8264	908	58831	No_or_no_constitutive_exon
GTGAGTATACGTCAGCTAAAGATCGGTGACATTTGTTCATGGGTATGTAGCG	112141	112450	112500	112448	-1	scaffold_40	M378DRAFT_25173	110851	116024	None	8264	908	58831	No_or_no_constitutive_exon
AGTAATTATTTTACACGATGGCTGGCGATGCTGATGTGAAGTATGGGTAGTA	158967	159404	159454	159402	-1	scaffold_40	M378DRAFT_80002	158455	160152	None	8264	908	58831	No_or_no_constitutive_exon
AGTGAGCCGATTCCTTTTTCTCTGGTGTACTCTCTTATGGGGAATTGCAGGA	162731	162893	162943	162891	-1	scaffold_40	M378DRAFT_187106	160537	164180	None	8264	908	58831	No_or_no_constitutive_exon
GTCATCATTTGCATCCTCAGTTCTGGAAGAATGACGTTTTGGGGTTGCAGGT	9977	10054	9927	9979	1	scaffold_39	M378DRAFT_673688	9756	10703	None	8264	908	58831	No_or_no_constitutive_exon
TGAGGCGGGCGGCAGTGCCGGTGGAGATCAGACTAGGGTGCCTAAAGGAGAG	41779	41988	42038	41986	-1	scaffold_39	M378DRAFT_79902	40199	44029	None	8264	908	58831	No_or_no_constitutive_exon
TCCCTCCTCTTCCTCTGCCATGTTCTCTCATTAACCATACGGGCATATAGGA	136559	137198	136509	136561	1	scaffold_39	M378DRAFT_164675	135282	137656	None	8264	908	58831	No_or_no_constitutive_exon
CATCATGGTATCCACCGTCACTGTGACGCCTTCTGGTTGCCAAACGGGAGTT	19627	19913	19963	19911	-1	scaffold_44	M378DRAFT_737974	19627	21110	None	8264	908	58831	No_or_no_constitutive_exon
GAAAGTAAGTTCTAATAACGGGAAGGAGATTATGGCTGACACCAGGGCAGAT	117299	117947	117997	117945	-1	scaffold_44	M378DRAFT_12543	117299	118029	None	8264	908	58831	No_or_no_constitutive_exon
ATATGACAATCACACCACCAATGACTGCAGATGGAAGAGGGATAACACAGGA	9458	10753	9408	9460	1	scaffold_57	M378DRAFT_1056806	8899	10753	None	8264	908	58831	No_or_no_constitutive_exon
TCGTGAGTACACTACGAAAACAGGAGAACACATGCTCAGAATCGGGATAGAA	47805	48422	48472	48420	-1	scaffold_57	M378DRAFT_812081	47805	49369	None	8264	908	58831	No_or_no_constitutive_exon
ATCGTTTGTGCCTGAGTAAGATTCTAATCATCCACTTTTTGGGGGTCTAGGT	96435	96649	96699	96647	-1	scaffold_57	M378DRAFT_108952	95326	97617	None	8264	908	58831	No_or_no_constitutive_exon
GTTAAGTGATAACTAAATGCTGACTCTCTACCAAGCAACTCTGTAGGGAGTG	155486	155563	155436	155488	1	scaffold_57	M378DRAFT_81987	152463	155669	None	8264	908	58831	No_or_no_constitutive_exon
TCGCAGGCTTGAAGGCGTATTATGTTTGATCAGAAGAAAAGGGGAGGAAGCA	20459	20708	20758	20706	-1	scaffold_41	M378DRAFT_80181	20459	20837	None	8264	908	58831	No_or_no_constitutive_exon
TTAGTCGGGTCCTGCTTCTTTTTCTTTTTTGCTTATGATGTGGGCGGTAGAT	102574	103037	103087	103035	-1	scaffold_41	M378DRAFT_12362	102257	104457	None	8264	908	58831	No_or_no_constitutive_exon
AGGTAGAGGTGCTCAGGGAAGAGATGGAATGTCTCATTGAAGGGTTAAAGTT	160561	160846	160896	160844	-1	scaffold_41	M378DRAFT_164877	159806	161683	None	8264	908	58831	No_or_no_constitutive_exon
TCTTCCTCTTTTTTTTTTGGGTGTCCTTTTTGACTCACAGATGGGTGCAGCT	47846	48055	48105	48053	-1	scaffold_43	M378DRAFT_165026	46798	49458	None	8264	908	58831	No_or_no_constitutive_exon
GTTTGTCCTCCACGCTTTCTGGCTGTCCTTATTGTCTCAGATGGGTGCAGCT	65170	65379	65120	65172	1	scaffold_43	M378DRAFT_12476	63986	66334	None	8264	908	58831	No_or_no_constitutive_exon
GTATGCCCCGCTTTTACCACGGACGCCACTGATTTGCTGACGGTGGGAAGGG	76818	77277	76768	76820	1	scaffold_43	M378DRAFT_80417	76110	77277	None	8264	908	58831	No_or_no_constitutive_exon
GCATTGGATTCTCTCCCATCACAAGATAATGATTTGACGGGGACGTATAGGG	83256	83332	83206	83258	1	scaffold_43	M378DRAFT_128238	82536	84638	None	8264	908	58831	No_or_no_constitutive_exon
GTGAGTCTTTTCTTCATGTCATCCGAGTTGTGTTCTAAATCAGTGGGCAGTC	31785	32116	31735	31787	1	scaffold_50	M378DRAFT_25597	30510	35259	None	8264	908	58831	No_or_no_constitutive_exon
CTGTTGTGTCTATGACCGACTGGTGCGAGTGATGGAAGTGATGGGACCAGTG	39412	39514	39362	39414	1	scaffold_50	M378DRAFT_12852	39181	41308	None	8264	908	58831	No_or_no_constitutive_exon
CTCTTGTCGGTTTTTTTTGGACTTTCGTTAATTTTCTTTTTGGGCAGGAGGG	56273	56341	56223	56275	1	scaffold_55	M378DRAFT_807245	55453	56550	None	8264	908	58831	No_or_no_constitutive_exon
CTTTTCAATGGTGATTGGATTGCAGAACTGACCAAGTGTTGTGGGGCCAGAA	58100	58263	58050	58102	1	scaffold_55	M378DRAFT_187436	56480	60115	None	8264	908	58831	No_or_no_constitutive_exon
TCGACGAGCTTCGTAACGGCTCACAAGCAATGTATAATGGGATCAAGAAGGT	85200	85217	85150	85202	1	scaffold_55	M378DRAFT_199348	84101	85217	None	8264	908	58831	No_or_no_constitutive_exon
AGTAAGTTTCTTAACAAGCCCAAGATCCGAAGAGGTTTACGTAAGGGTAGTA	164574	164630	164524	164576	1	scaffold_55	M378DRAFT_166231	164083	165936	None	8264	908	58831	No_or_no_constitutive_exon
GGAGTAAGTGTCGAGTTTCGACCCTAGTCGACGCTTACAGAAGGGAGTAGAA	11035	11063	10985	11037	1	scaffold_46	M378DRAFT_80819	10077	13396	None	8264	908	58831	No_or_no_constitutive_exon
GGGGGTAAGTGGTCCAGTTCGTTCAGTGACGTAAGCTCAATGGGGTGAAGGG	17836	17923	17973	17921	-1	scaffold_46	M378DRAFT_165343	17447	19160	None	8264	908	58831	No_or_no_constitutive_exon
GTTCGTTCCTCATCATTCATCCTGAATTCAACTGAATTCCTGGGGTGCAGAT	32311	32415	32465	32413	-1	scaffold_46	M378DRAFT_128532	31836	35220	None	8264	908	58831	No_or_no_constitutive_exon
TGAGACTAACTTGACAATGTTGAGCCTTGTCTAAATGGGTGCGTGGAAAGTT	109683	109700	109750	109698	-1	scaffold_46	M378DRAFT_80802	107914	110781	None	8264	908	58831	No_or_no_constitutive_exon
AGATCGGACAATATTGATATTTCCCGAAACGAGGGCGCTCGGGTGAACAGGT	11184	11710	11760	11708	-1	scaffold_59	M378DRAFT_166490	11184	12635	None	8264	908	58831	No_or_no_constitutive_exon
CCTTTCTCGGCGTGTTAGCTGGCTGAGCGTTGGCGCGCCGGGTGACACAGCG	606	673	556	608	1	scaffold_49	M378DRAFT_759314	0	991	None	8264	908	58831	No_or_no_constitutive_exon
CGTGATATATGACAACCCTCGCACACTACTCGGCTTACTGAAGGGGTCAGGG	61276	61417	61467	61415	-1	scaffold_49	M378DRAFT_1053387	59464	63034	None	8264	908	58831	No_or_no_constitutive_exon
ACCTCGTATAACCTACTAAGAACAGGCTTAATGATAAGGGCGAACAATAGCC	63449	63623	63673	63621	-1	scaffold_49	M378DRAFT_179683	63152	66123	None	8264	908	58831	No_or_no_constitutive_exon
GAACGGGTTTCTCTTCAATGCTCAACTAACGATAAGAACACAATGGGCAGAT	87357	87592	87307	87359	1	scaffold_49	M378DRAFT_193199	78914	87694	None	8264	908	58831	No_or_no_constitutive_exon
ATTGCCCTACCGTAATATGATTGCGTGCTTATATTCGTTTGACTGGGAAGGG	68124	68190	68074	68126	1	scaffold_51	M378DRAFT_108474	66853	69733	None	8264	908	58831	No_or_no_constitutive_exon
ACCAAACGACACTCAGTTGTGAAGCTCGAGTGCTTCAATCGGGGCCATAGGC	77725	77857	77907	77855	-1	scaffold_51	M378DRAFT_25641	77725	81021	None	8264	908	58831	No_or_no_constitutive_exon
ACACGGTTGCTGGTAGCAAGGATTTTGAACAAAGGGTCAATGGGCTGAAGCG	84209	84553	84159	84211	1	scaffold_66	M378DRAFT_863946	82517	84553	None	8264	908	58831	No_or_no_constitutive_exon
AGAAAAGCACAACTACCACCGTTTTCATGGTACTTACAAGTGGGCGATAGCT	15611	16341	16391	16339	-1	scaffold_48	M378DRAFT_199127	15337	17063	None	8264	908	58831	No_or_no_constitutive_exon
TGAATAGTTCGATACTGTTTGTTCCTAAAGTCCTGAATCGTGGGACGTAGGT	21870	21915	21820	21872	1	scaffold_48	M378DRAFT_128690	16814	32404	None	8264	908	58831	No_or_no_constitutive_exon
GAGTTGGCATGGAATGTCTAGGATTGAATAACCTACAATCCAGGGGGGAGAC	34344	34550	34294	34346	1	scaffold_48	M378DRAFT_81048	32851	35439	None	8264	908	58831	No_or_no_constitutive_exon
TATGTCGGCCTAAAAATGCCGATTGCACCGGCTGACAGTAGGGTCAAAAGCA	83417	83502	83552	83500	-1	scaffold_48	M378DRAFT_81033	83275	83805	None	8264	908	58831	No_or_no_constitutive_exon
ATGCCTTTCCATCTACACCATTGTTTCCGATGATATCTATCGAGGGGCAGGA	84459	84560	84409	84461	1	scaffold_48	M378DRAFT_187293	84291	87033	None	8264	908	58831	No_or_no_constitutive_exon
TTGAGGAGTTAGATTCCGCTTAAACCGACTTAGATATGCTGGGATGTTAGGC	151524	151665	151715	151663	-1	scaffold_48	M378DRAFT_757815	150963	152701	None	8264	908	58831	No_or_no_constitutive_exon
TTGAGGGATTTGATTCCGCTTAAATCGACTGAGATATGCTGGGATGTTAGGA	162398	162539	162589	162537	-1	scaffold_48	M378DRAFT_758443	161786	163682	None	8264	908	58831	No_or_no_constitutive_exon
GGTGATGCCAATTGAACTTTGGTGTCTTTCGCTCTTGACGAAGGGGATAGAA	53763	54244	53713	53765	1	scaffold_64	M378DRAFT_167009	53437	54244	None	8264	908	58831	No_or_no_constitutive_exon
GGTGATGCCAATTGGAGCTTACTGTCTTTCGCTCTTGACGAAGGGGATAGAA	64095	64168	64045	64097	1	scaffold_64	M378DRAFT_26115	57816	65644	None	8264	908	58831	No_or_no_constitutive_exon
ATGGCAGACTGCGAAGTTTAACCTAGAATTCAGTGATTGGGAATTGGCAGTA	155455	156116	156166	156114	-1	scaffold_64	M378DRAFT_13577	155455	156543	None	8264	908	58831	No_or_no_constitutive_exon
TTCGTGCGTTATAAACCCAGTCACCATTCAATTTCTAACGGAGGGAATAGCC	14268	14450	14218	14270	1	scaffold_52	M378DRAFT_25664	13222	17395	None	8264	908	58831	No_or_no_constitutive_exon
TTCTCTGTTCTACAAGGGATGACTTTGTTCATGACGGGGAAACACAACAGTA	59816	59919	59766	59818	1	scaffold_52	M378DRAFT_165947	58753	60263	None	8264	908	58831	No_or_no_constitutive_exon
TATGTTATCCATCCAGAACATTCATGCTTCTTTGTTCACGGGCAGTGCAGCT	96376	96474	96524	96472	-1	scaffold_52	M378DRAFT_187372	96209	98124	None	8264	908	58831	No_or_no_constitutive_exon
ATCCTGTAGTTTCAATGCAGGAATGAAGTTATGAACGATGCCGGGAATAGAC	115734	116073	115684	115736	1	scaffold_52	M378DRAFT_165981	115415	116073	None	8264	908	58831	No_or_no_constitutive_exon
CTGAAGACAAGTCACAATGCGGATGGTGCCGAAGATGCCCTTGGGGGTAGCA	29664	30114	30164	30112	-1	scaffold_58	M378DRAFT_166421	29120	30493	None	8264	908	58831	No_or_no_constitutive_exon
GTACGTTTTAACAGTTCAAAGCAGCCATTCCTAGTCTAAGAAATGGGCAGCC	40807	41059	40757	40809	1	scaffold_58	M378DRAFT_816355	39769	41059	None	8264	908	58831	No_or_no_constitutive_exon
TCGTAATGAAGTGAAAGGATTGGAGATTGATTGGATTGTTATGGGAATAGGT	61116	61178	61066	61118	1	scaffold_58	M378DRAFT_187497	60338	62590	None	8264	908	58831	No_or_no_constitutive_exon
GTGTTTTATCTTCCTGTGACCAGTCGGTATGCTTATGTGGGGTTGGTGAGGA	127979	128031	128081	128029	-1	scaffold_58	M378DRAFT_13285	125229	129660	None	8264	908	58831	No_or_no_constitutive_exon
TTTTTTAGAACCGATATCATTAAACAGCGCAGCTTGGGGGGAAACAACAGCC	29152	29379	29102	29154	1	scaffold_79	M378DRAFT_83885	28689	29684	None	8264	908	58831	No_or_no_constitutive_exon
TTGACGTCTGCAGCACTTTCTTCCGCTTTTGCATCCTCCGGGGAAGTGAGGG	57679	57783	57629	57681	1	scaffold_79	M378DRAFT_187793	57587	58327	None	8264	908	58831	No_or_no_constitutive_exon
TGCAAAACGACTATTTTATAGTTCACGTACTTAGGGCTGTGCATCGGGAGCC	103386	103545	103595	103543	-1	scaffold_79	M378DRAFT_168234	102260	104323	None	8264	908	58831	No_or_no_constitutive_exon
AGGTGTGTCCTTCTGGTATGTGTCAATTAGGAGATCTGACATTCGGGAAGCT	36879	37048	36829	36881	1	scaffold_53	M378DRAFT_166004	36199	39440	None	8264	908	58831	No_or_no_constitutive_exon
GTTTCAGTTGCCTACCTGAACCTCTAGAAAATGCTTACCGGGGGAAGAAGAT	37204	37234	37154	37206	1	scaffold_53	M378DRAFT_166004	36199	39440	None	8264	908	58831	No_or_no_constitutive_exon
GAGTGAGTTCCGTGTTATCAGTTACGTTTATCTTAAGGGGGTGAGATAAGGA	116911	117212	116861	116913	1	scaffold_53	M378DRAFT_81646	116500	118268	None	8264	908	58831	No_or_no_constitutive_exon
CCTTGGGTGATGACGATCCGACAGGGGGCAGTGTGCTAGGCAAAGGGAAGGG	137255	137574	137624	137572	-1	scaffold_53	M378DRAFT_129177	135353	138009	None	8264	908	58831	No_or_no_constitutive_exon
CTGTGAGGCACCGTCTACCACTACAACATCAGCACTGACCGGGAGTATAGCG	12234	12340	12390	12338	-1	scaffold_62	M378DRAFT_109281	10929	13634	None	8264	908	58831	No_or_no_constitutive_exon
GCGCGCATATACTTACTCTTATCTCTTATCGCTGATCGGGATGCGAATAGGC	30309	30472	30259	30311	1	scaffold_62	M378DRAFT_109298	29494	32786	None	8264	908	58831	No_or_no_constitutive_exon
TATTCTTTTCTTTCCTAGCTCATATCGGCAAACCTTAACCGGGATCACAGCT	46960	47241	46910	46962	1	scaffold_62	M378DRAFT_82469	46504	48703	None	8264	908	58831	No_or_no_constitutive_exon
AGGTGGGTTTTTCCTGTTTTCTTTGAACTTGACTCTGATCGAGGGGGCAGGT	48290	48703	48240	48292	1	scaffold_62	M378DRAFT_82469	46504	48703	None	8264	908	58831	No_or_no_constitutive_exon
TTCCCCACTATGACCAGTGACGCGCGGTTCGCTCATATAAGGGGTCATAGGC	109455	109481	109531	109479	-1	scaffold_62	M378DRAFT_166825	107998	110061	None	8264	908	58831	No_or_no_constitutive_exon
TTACTATACGTCTTCAGACATTGTTGATTCCCTAACACACATGTGGGTAGTC	109113	109273	109323	109271	-1	scaffold_62	M378DRAFT_166825	107998	110061	None	8264	908	58831	No_or_no_constitutive_exon
TAAATTTCTGTTGAGCGTTGTGAATATCTGATTTTTTTCCGGGTGTGCAGTA	13704	13735	13785	13733	-1	scaffold_54	M378DRAFT_804744	13495	16789	None	8264	908	58831	No_or_no_constitutive_exon
TATGTGTTTTTAAGGGGTGTATTGATTGTAGACTGAATTTGGGGATATAGCA	121194	121233	121144	121196	1	scaffold_54	M378DRAFT_81750	120994	122146	None	8264	908	58831	No_or_no_constitutive_exon
AATGTTAACGGTCTTTGATCTCACGTTTGCTGATTGGCGGGGGTACGTAGTT	24700	25138	24650	24702	1	scaffold_60	M378DRAFT_82311	23338	27298	None	8264	908	58831	No_or_no_constitutive_exon
GCATAATTATTCAACCTCAAAACGGCGATGATTGATTGGGCGAATGATAGGA	53445	53604	53395	53447	1	scaffold_60	M378DRAFT_166604	51890	54252	None	8264	908	58831	No_or_no_constitutive_exon
GCGGGGACTCCTCATCTGTTCTTCTGGATGACTAATGAGAGGGAACTCAGGG	65600	65864	65550	65602	1	scaffold_60	M378DRAFT_82284	63562	66085	None	8264	908	58831	No_or_no_constitutive_exon
TAATATCACATTCCTTCCCCTTACACCTTTACTCAATGATGGGATTGTAGAA	88000	88087	88137	88085	-1	scaffold_60	M378DRAFT_82296	88000	90270	None	8264	908	58831	No_or_no_constitutive_exon
ATCTGTTCCCGACTTTCTAAATATGAATTTTAATATTGGGGGGGATAAAGAG	130512	132944	132994	132942	-1	scaffold_60	M378DRAFT_166671	128705	134132	None	8264	908	58831	No_or_no_constitutive_exon
AGCGTGTACGTTCTTAACTTGAACAATTCTGATTAACGGGCGAATGGCAGAT	142859	142984	142809	142861	1	scaffold_60	M378DRAFT_129646	142025	143762	None	8264	908	58831	No_or_no_constitutive_exon
CCAACTTCAAACTCTGACAATGATTTGACACCAATGCTTCGGGGGAAAAGCC	143041	143506	142991	143043	1	scaffold_60	M378DRAFT_129646	142025	143762	None	8264	908	58831	No_or_no_constitutive_exon
TATGTCTACCTTGATGGTATTTCAGGTCGAACACTGGGGAGTAAATGTAGTG	56385	56438	56488	56436	-1	scaffold_61	M378DRAFT_129682	55379	56765	None	8264	908	58831	No_or_no_constitutive_exon
GTGTTTGTCTCTTTTTTTTCACGCGTTTTTGTGCTAACCTGGGAGGTTAGGA	60720	60740	60790	60738	-1	scaffold_61	M378DRAFT_82405	58353	61306	None	8264	908	58831	No_or_no_constitutive_exon
AGATAGACGCTTTCAGCCCTTGTTACCTCACTGAATAACGGGTAATATAGGT	84709	84743	84793	84741	-1	scaffold_61	M378DRAFT_13412	83975	85002	None	8264	908	58831	No_or_no_constitutive_exon
GAGCTATTATCTTTTGCATGATTCAGTTCTCATGACGCTTGTTGGGGAAGGT	139862	139900	139950	139898	-1	scaffold_61	M378DRAFT_82403	139359	140144	None	8264	908	58831	No_or_no_constitutive_exon
CTCGGACTCTCCACCCTTGTGAGGCTGACATGAGCTTCTTGGGTATGCAGTG	139714	139799	139849	139797	-1	scaffold_61	M378DRAFT_82403	139359	140144	None	8264	908	58831	No_or_no_constitutive_exon
ACATGATCCAAACGGTTTTGGCCAGGGCGAAAGGAGTCCAGGAGGGACAGAA	110567	111355	110517	110569	1	scaffold_65	M378DRAFT_82746	109993	112480	None	8264	908	58831	No_or_no_constitutive_exon
TTATTTCATTCCCGCTCTGCTATTTTACTGAATGAATTGCGAGGGAACAGGT	117498	117543	117448	117500	1	scaffold_65	M378DRAFT_187600	116995	121277	None	8264	908	58831	No_or_no_constitutive_exon
GACATGTGAACGATGCTGATGGCTTTGATGACTTTGTTAGGACGGGCAAGCG	120075	120122	120025	120077	1	scaffold_65	M378DRAFT_187600	116995	121277	None	8264	908	58831	No_or_no_constitutive_exon
CGAGATCGATTGACGCATCAAACTCACAGTCACACGGGTCTGGACAACAGGA	120183	120466	120133	120185	1	scaffold_65	M378DRAFT_187600	116995	121277	None	8264	908	58831	No_or_no_constitutive_exon
TTGGTGAGTGGCCCTTTCACAAGACTGAATGGTAACTGACCGATGGGCAGTC	120513	120537	120463	120515	1	scaffold_65	M378DRAFT_187600	116995	121277	None	8264	908	58831	No_or_no_constitutive_exon
CGTAAGTCTCGTACAACATCAATATACCATTGTCTCAAGTCTGAGGGCAGAT	62496	62932	62982	62930	-1	scaffold_83	M378DRAFT_954562	62496	63686	None	8264	908	58831	No_or_no_constitutive_exon
GCCTGGTTTTTTTGTCATGTTCTGTGATTTATGGTTGACGGGACATGTAGGG	67916	68233	67866	67918	1	scaffold_83	M378DRAFT_168494	67174	68233	None	8264	908	58831	No_or_no_constitutive_exon
ACCCGTGAGTTTTCAGCTTCTCGATTATTCATGACGCTGAAAGGGCTTAGCA	77729	77843	77893	77841	-1	scaffold_75	M378DRAFT_83540	76868	78605	None	8264	908	58831	No_or_no_constitutive_exon
CGTATAAATAACGACACTGCTGTCCAGTGGGCGTCACGTTTGAAGGGCAGAG	61766	61836	61716	61768	1	scaffold_96	M378DRAFT_14874	61664	62100	None	8264	908	58831	No_or_no_constitutive_exon
GAGTAACCAGTGCCTTTATGGGGTAGATTGGTCAACATTATAGGGACTAGAG	101396	101522	101346	101398	1	scaffold_96	M378DRAFT_131614	101088	102373	None	8264	908	58831	No_or_no_constitutive_exon
GTCGCTTCTCGTACTGTTTCGTTCTATTTTAGCTGATCTTGGGAGTGCAGAA	104232	106234	104182	104234	1	scaffold_96	M378DRAFT_169440	102872	107678	None	8264	908	58831	No_or_no_constitutive_exon
ATTTCGAAAAAATATATTATATTCATACACGTTACACGATACATGGGCAGAA	16273	16887	16937	16885	-1	scaffold_86	M378DRAFT_84424	15764	19496	None	8264	908	58831	No_or_no_constitutive_exon
CGTGTATTGTTATGCGCGTTACCCATTGTTGGTGATCTTTTGGGGGACAGGT	91964	92124	91914	91966	1	scaffold_86	M378DRAFT_84482	89532	92124	None	8264	908	58831	No_or_no_constitutive_exon
TACGTACGCCCACTATTCTTCTGTGGTGGACGGCACTCACAGGCGGGCAGCC	14483	15447	15497	15445	-1	scaffold_82	M378DRAFT_952949	13532	15846	None	8264	908	58831	No_or_no_constitutive_exon
AGTGTGGACCTCAACTTCATTGGAAAAAATTTTTTTGGAGGGGGGGAAAGGA	16175	16314	16125	16177	1	scaffold_82	M378DRAFT_168419	15946	16314	None	8264	908	58831	No_or_no_constitutive_exon
TACGTAGGTCCACTATTCTTCTGTGGTGGACGGCACTCACAGGCGGGCAGCC	23236	24227	23186	23238	1	scaffold_82	M378DRAFT_168423	22525	24850	None	8264	908	58831	No_or_no_constitutive_exon
CTGCTTATCCTAGCATGTACGACCTGCCGCGGTGAAGCACGATGGGACAGCG	38175	38904	38125	38177	1	scaffold_82	M378DRAFT_168436	37738	38904	None	8264	908	58831	No_or_no_constitutive_exon
GTCAAGTTGAATACTAACAACCGACTAGATGTACTAACCTCTGCAGGGAGAA	107481	107910	107960	107908	-1	scaffold_76	M378DRAFT_916511	107481	109920	None	8264	908	58831	No_or_no_constitutive_exon
CACACTTTTTTCACCTCTGTTGCTTTTTTCTAATGGTTGGGAATGAACAGGA	2260	2403	2210	2262	1	scaffold_69	M378DRAFT_109690	800	3040	None	8264	908	58831	No_or_no_constitutive_exon
TGAGTATCCGTTGTGCGCATACAAACTGTAAACTCACGATTGGGGTGCAGGA	32052	32286	32336	32284	-1	scaffold_69	M378DRAFT_13773	28275	33143	None	8264	908	58831	No_or_no_constitutive_exon
GTATCACCTATTTTCATGGTATAAACGAGCCTCATATTGGGTGACAATAGCT	62721	62895	62671	62723	1	scaffold_69	M378DRAFT_874023	60672	62895	None	8264	908	58831	No_or_no_constitutive_exon
GGCGCTAGCCGGTAACGACGACATGTATCCTGATGGCGTCGGGCGATCAGTT	91819	94167	91769	91821	1	scaffold_69	M378DRAFT_199673	91324	94167	None	8264	908	58831	No_or_no_constitutive_exon
TTCGTTGATTGAACTGTCAAAATTTCGTCATTGAACTGACGGGACCATAGGG	105614	105711	105564	105616	1	scaffold_69	M378DRAFT_13799	103710	106000	None	8264	908	58831	No_or_no_constitutive_exon
TTCGTTGATTGAACTGTCAAAATTTCGTCATTGAACTAACGGGACCATAGGG	115401	115498	115351	115403	1	scaffold_69	M378DRAFT_13804	113500	115784	None	8264	908	58831	No_or_no_constitutive_exon
TGTTAGAATGAAAATAGCAGAATGTATCAATTGCTTACTCTTGGGGAAAGCC	95436	95473	95523	95471	-1	scaffold_71	M378DRAFT_13888	95319	95877	None	8264	908	58831	No_or_no_constitutive_exon
TGTTAGAATGAAAAATGGCAGCGCCTAGCGATTGCTTACTCTGGGGAAAGCC	100635	100672	100722	100670	-1	scaffold_71	M378DRAFT_26353	100528	101367	None	8264	908	58831	No_or_no_constitutive_exon
TGTTAGAATGAAAAATGGTAGCGCTGAGCAATTGCTTACTCTGGGGAAAGCC	112237	112274	112187	112239	1	scaffold_71	M378DRAFT_13892	111832	112388	None	8264	908	58831	No_or_no_constitutive_exon
ATGCTATTGCATTCAACGACTATGGGAACACTGATGCATGGGATGGAAAGCA	124869	124985	125035	124983	-1	scaffold_71	M378DRAFT_199707	123938	125744	None	8264	908	58831	No_or_no_constitutive_exon
GTGCGTGGATATCTTCACTACACAGAACAAATTGAGGGGGGACGGACTAGGG	98191	98266	98316	98264	-1	scaffold_74	M378DRAFT_14016	97844	99526	None	8264	908	58831	No_or_no_constitutive_exon
GCGTGGAAATCTTCACTACACAGAACAATTATTGAGGGGGGACGGACTAGGG	117767	117864	117914	117862	-1	scaffold_74	M378DRAFT_130504	115539	118270	None	8264	908	58831	No_or_no_constitutive_exon
AGTTCCATATGAAGCCGTGGGGTCATCCCGGGCTGACGGGAAGTATTAAGAC	67544	67567	67617	67565	-1	scaffold_99	M378DRAFT_188026	66011	68765	None	8264	908	58831	No_or_no_constitutive_exon
GTAAGCCGTAATCTTATTGACCAACCGTTCCCGTTGACTTATGGGCGAAGGT	45275	45507	45225	45277	1	scaffold_68	M378DRAFT_199629	44041	48396	None	8264	908	58831	No_or_no_constitutive_exon
ACGGTACGGTTAGCGGATATATCTTGGCAAAATGCTGACGGGCAGTACAGGC	47620	47691	47570	47622	1	scaffold_68	M378DRAFT_199629	44041	48396	None	8264	908	58831	No_or_no_constitutive_exon
ACTTGTATGTATGTGTACCTGACATCGCTGATACACCGTAATGGGCGCAGTA	59561	59887	59937	59885	-1	scaffold_68	M378DRAFT_13742	59561	60376	None	8264	908	58831	No_or_no_constitutive_exon
TTGCAGGAGCAGACCTCCCCGAACCCAGACCCGGAACTGATAGGGAGTAGCG	66608	66834	66884	66832	-1	scaffold_68	M378DRAFT_869876	66608	67470	None	8264	908	58831	No_or_no_constitutive_exon
GTGAGTAAAAGCTAAAGCAGACTGCGTGTACTCTAATGATCATGGGGTAGAA	32852	33067	33117	33065	-1	scaffold_73	M378DRAFT_26402	29578	36065	None	8264	908	58831	No_or_no_constitutive_exon
TTCGTAAGTGGTTTACGCACCAACATCTCACTACACTGACTCGGGGAAAGCT	63579	63624	63529	63581	1	scaffold_73	M378DRAFT_910873	63159	64628	None	8264	908	58831	No_or_no_constitutive_exon
ACGATCTGACGCACAGGAGGAGGATAACAAGAATCTGCAAAGGGAGAAAGGG	64296	64628	64246	64298	1	scaffold_73	M378DRAFT_910873	63159	64628	None	8264	908	58831	No_or_no_constitutive_exon
CATGTGGTGGCGCAATCTGGCCCTCGTCATCCTCACAATCTGGGGTACAGGA	75354	75821	75871	75819	-1	scaffold_73	M378DRAFT_13970	73970	76916	None	8264	908	58831	No_or_no_constitutive_exon
CCCCTCTGGCGCGTCCTCATAACATTTTCGTCGCGTTTCCCGGGAAATAGAT	89296	89355	89246	89298	1	scaffold_73	M378DRAFT_109989	89039	92854	None	8264	908	58831	No_or_no_constitutive_exon
GTCATCATCTGATATATGCGTCATTGAATGGCATACTAAGGGGGGGACAGGG	107301	107587	107251	107303	1	scaffold_73	M378DRAFT_167841	105205	108449	None	8264	908	58831	No_or_no_constitutive_exon
GACCATATGCTACAAATTCGCTCCGACAAAAGATGCTCATCATAGGGTAGAT	108724	108797	108674	108726	1	scaffold_73	M378DRAFT_193603	108449	114153	None	8264	908	58831	No_or_no_constitutive_exon
GGGTGAGTTGCATTGTCGTTCAATTCGCTGCGGGGCTAAGAAGGGAAAAGAT	18373	18465	18515	18463	-1	scaffold_92	M378DRAFT_169073	17444	23565	None	8264	908	58831	No_or_no_constitutive_exon
GGAGGTCAAGGTGGCGAAGCCAGCCAGCGCAGCTATTGAGGCCAGGGTAGAG	30283	30330	30233	30285	1	scaffold_92	M378DRAFT_187941	29481	30330	None	8264	908	58831	No_or_no_constitutive_exon
ATTTGGGGGTAACAAGGACATCATTGAGCTGTTTCTTGACAAGGGTGCAGAT	87560	87777	87827	87775	-1	scaffold_92	M378DRAFT_169115	87560	89357	None	8264	908	58831	No_or_no_constitutive_exon
TCCCGAGATCCATAGCGCTAATTTGACATTTAATTGAGGCATGGGCACAGGC	45496	45928	45978	45926	-1	scaffold_80	M378DRAFT_14258	44613	47435	None	8264	908	58831	No_or_no_constitutive_exon
TGTAAGCGTTTTCAACACTTTTTGATATCGTTCTCAGCCAAGGGAACAAGGT	55156	55362	55106	55158	1	scaffold_80	M378DRAFT_130767	54832	56526	None	8264	908	58831	No_or_no_constitutive_exon
GTGAGCAAATCTCTATTTGTCATTAACGAGCACCTAATGAAGGGTTGTAGAC	66527	66588	66477	66529	1	scaffold_80	M378DRAFT_110325	65527	68518	None	8264	908	58831	No_or_no_constitutive_exon
AGGTTTGCATCAGGATGTTCGAAGTTTCTTATCTTGCTGACTGGGTGAAGCC	79026	79139	79189	79137	-1	scaffold_80	M378DRAFT_84006	77452	79975	None	8264	908	58831	No_or_no_constitutive_exon
TTATCCGTGAACCACATCTTTGTTGTATCTGATCGCCCGCTACGGGATAGCT	99326	99512	99276	99328	1	scaffold_80	M378DRAFT_83971	97234	99512	None	8264	908	58831	No_or_no_constitutive_exon
TGTTTCTCAGGATTAATGACTGTTTTACACCGCCGCTTTGTGGGGAATAGCG	28393	28464	28514	28462	-1	scaffold_72	M378DRAFT_167742	27554	29115	None	8264	908	58831	No_or_no_constitutive_exon
AGCATATTTCCCGCGCCTAGCCCCGTGACAACTGACTTAAAAGGGCACAGTC	42271	42453	42503	42451	-1	scaffold_72	M378DRAFT_130340	41406	43415	None	8264	908	58831	No_or_no_constitutive_exon
GCACCAGTCTCTTTGCATGATTCGAGATGTTACTGACGCTCAGAGGGTAGTT	100771	100835	100721	100773	1	scaffold_81	M378DRAFT_168380	100587	101102	None	8264	908	58831	No_or_no_constitutive_exon
GTGCCTGCAAGTGTGCAAGACTGTCTTTTAATCGTTGTTGGGGAATACAGAC	4534	4858	4908	4856	-1	scaffold_78	M378DRAFT_919396	4534	5325	None	8264	908	58831	No_or_no_constitutive_exon
AGTCTATGCCTACTTTGTACATCGTTTGACCTTGCTCATGTGGGAGATAGCT	45235	45418	45185	45237	1	scaffold_78	M378DRAFT_168132	44087	46219	None	8264	908	58831	No_or_no_constitutive_exon
TTTAGACTCAGAAGTTTCGCACTACCTCGTTTGCATTCCTCCGAGGGCAGAG	118489	118765	118815	118763	-1	scaffold_78	M378DRAFT_921677	118489	119110	None	8264	908	58831	No_or_no_constitutive_exon
CCCCATTTCCGCGGTGTTCTCAGGCCAATTGTGATTCTATGGGGATCCAGAG	67209	67992	68042	67990	-1	scaffold_77	M378DRAFT_918353	66920	68843	None	8264	908	58831	No_or_no_constitutive_exon
GTCCTGTGTTCTGATATCAAGTTCACTTGAGGCTGATATACGGGAAACAGTG	91080	91187	91030	91082	1	scaffold_77	M378DRAFT_168096	90551	91187	None	8264	908	58831	No_or_no_constitutive_exon
CTATCTTCACCTTTGTCGACTATACGCGGACTTACTATTTCGTGGGATAGAT	41441	41485	41535	41483	-1	scaffold_85	M378DRAFT_84351	41070	41757	None	8264	908	58831	No_or_no_constitutive_exon
GTCCAAAAACGGGCATCGTTCACAGTGCTAGGCTAATGGGAGGCGGACAGCG	69900	70198	69850	69902	1	scaffold_85	M378DRAFT_168634	68220	70837	None	8264	908	58831	No_or_no_constitutive_exon
GGACTTTTTGTTGCAGCTTGGACTTGACCATCACTGACTGGGGCGAATAGGA	3143	3297	3093	3145	1	scaffold_84	M378DRAFT_168529	2223	3780	None	8264	908	58831	No_or_no_constitutive_exon
AGTGGACTCATTTTGCTGGCAGTTTCAGACATTGACTCGGGTCACAAAAGAA	11881	11972	12022	11970	-1	scaffold_84	M378DRAFT_84242	11881	13844	None	8264	908	58831	No_or_no_constitutive_exon
AATTGAGGGTCGACCTAGGACGACGGATTCACTACATCGTCAAGGGTTAGAA	17244	17933	17983	17931	-1	scaffold_84	M378DRAFT_84266	17244	20884	None	8264	908	58831	No_or_no_constitutive_exon
GTATGTTTTCTTAACTCTTCTATGTTTGAATCTGAGCTTGGGCGAATTAGTA	77635	77703	77753	77701	-1	scaffold_84	M378DRAFT_187852	77540	84762	None	8264	908	58831	No_or_no_constitutive_exon
TGTATGCCTCCCCAGCTTGATTACATCACTGACTCTTATGGGCAAAACAGAA	108823	108948	108773	108825	1	scaffold_84	M378DRAFT_958673	107636	108948	None	8264	908	58831	No_or_no_constitutive_exon
GGGCCAGAGTTAAACAGTCTGTCTATTTCCTCTTACTCCTTCGTAGGGAGTG	46803	46921	46753	46805	1	scaffold_90	M378DRAFT_84745	40891	47834	None	8264	908	58831	No_or_no_constitutive_exon
AGCACAGCAGCGCCCCTTGCGTTTTTATTCTCCCTCGGGAATAAAAAAAGAC	92468	93608	93658	93606	-1	scaffold_90	M378DRAFT_14649	92468	93911	None	8264	908	58831	No_or_no_constitutive_exon
TAAGCTCCTCACGTTCCTGCTGCGACATACTTGCTCTAATGCATGGGTAGTT	103195	103302	103352	103300	-1	scaffold_90	M378DRAFT_84780	101416	104747	None	8264	908	58831	No_or_no_constitutive_exon
GGGGTGAGTTACGGTTCTCGACCTTATCTTATCTCACGGAAAACGGGCAGTC	48908	48993	49043	48991	-1	scaffold_93	M378DRAFT_14745	47963	49655	None	8264	908	58831	No_or_no_constitutive_exon
CAGCAACTCGTGATGTTCGTACGAATTTGCACTGCAACACGTGGGTCAAGAT	60161	60217	60267	60215	-1	scaffold_93	M378DRAFT_1067821	57377	61067	None	8264	908	58831	No_or_no_constitutive_exon
TTAGCTTGTAGCGGATGGTTGATCTGACCTTTCGTCCTTGTGTGGGAAAGAC	84630	84709	84759	84707	-1	scaffold_93	M378DRAFT_169203	84000	84868	None	8264	908	58831	No_or_no_constitutive_exon
GTGAGTATACTCCAACTAAATAATGATGACATTTGTTCATGGGTATGTAGCG	32449	32758	32399	32451	1	scaffold_97	M378DRAFT_27062	28955	34034	None	8264	908	58831	No_or_no_constitutive_exon
AGGTGTGTCTTCCTGGCATGTGTCGATTAGGAGATCTGACGTTCGGGAAGTT	112400	112538	112588	112536	-1	scaffold_97	M378DRAFT_14933	112400	113114	None	8264	908	58831	No_or_no_constitutive_exon
ATGTATATCCATATGAGACATGTTACGATAGTTCTGACTCGGGCGCGTAGTG	114402	114434	114484	114432	-1	scaffold_97	M378DRAFT_27084	113894	114847	None	8264	908	58831	No_or_no_constitutive_exon
TTCCTTCCAACATGGTATTCATTTGAGCAGTGAATGCGGTCATGGGACAGAA	35665	36014	35615	35667	1	scaffold_132	M378DRAFT_188351	34732	36839	None	8264	908	58831	No_or_no_constitutive_exon
CGTCTATGCCCACTTTGTACATTATTTGATCTTGTTCATGTGGGAGACAGTT	39713	40280	40330	40278	-1	scaffold_112	M378DRAFT_310697	39713	41033	None	8264	908	58831	No_or_no_constitutive_exon
TCTTTCCCTTCTCCCATTTTTATGCTTTCTACTGAGACGAGGTTGGGTAGGA	67972	68071	67922	67974	1	scaffold_112	M378DRAFT_86233	67471	68766	None	8264	908	58831	No_or_no_constitutive_exon
GCATGGTGCGTCTCGCATCTTGTTCCATTTCATTCTAACGATGGGCATAGGT	90096	90260	90046	90098	1	scaffold_112	M378DRAFT_170390	89809	90545	None	8264	908	58831	No_or_no_constitutive_exon
CTGACGAATTCCAGCTCGGCAGTTGGTGAAAGATTGCGGACAATGGGGAGTT	27243	27847	27193	27245	1	scaffold_110	M378DRAFT_170249	27014	27847	None	8264	908	58831	No_or_no_constitutive_exon
GCCTGTTTTTATTTGAAAACTCTGATATGGTTGGGTCCTTGGGAGTATAGAA	39586	40091	39536	39588	1	scaffold_110	M378DRAFT_15333	39118	41777	None	8264	908	58831	No_or_no_constitutive_exon
GTCGTTCTATGCGCGTTTTGCGCTCGTTCTCATTGGATGGGAGTACACAGGA	41558	41639	41508	41560	1	scaffold_94	M378DRAFT_85025	39083	42305	None	8264	908	58831	No_or_no_constitutive_exon
CCCCGACCTCGTTGGTCTTTCTGATTCGGGCGTATCGGAGGGCGAGGAAGAT	53443	53718	53768	53716	-1	scaffold_94	M378DRAFT_85030	52517	54524	None	8264	908	58831	No_or_no_constitutive_exon
AGCATTGAGTCGTGTCGGACTCATCATGATTCTGATCTTTCTAGGGTGAGGT	79812	80073	79762	79814	1	scaffold_94	M378DRAFT_131528	78342	81228	None	8264	908	58831	No_or_no_constitutive_exon
TGCAAATTAACCCTGAAAACGGTGAATTCAAAGCTCACGGGGGAACATAGGA	2710	3097	3147	3095	-1	scaffold_87	M378DRAFT_110659	2710	4646	None	8264	908	58831	No_or_no_constitutive_exon
AGCGTAAGCGTACTTTTCCTTATTTCGATCGTTACTTATGGGCTGCGAAGGC	8403	8560	8610	8558	-1	scaffold_87	M378DRAFT_963321	7488	9689	None	8264	908	58831	No_or_no_constitutive_exon
TGCACATTTTTTGACTAATTCATTTGCATACAGGCTAACGGGCTCGAAAGGA	12898	13169	13219	13167	-1	scaffold_87	M378DRAFT_84524	9851	13876	None	8264	908	58831	No_or_no_constitutive_exon
AGCTCTTTTTCCTTTTGTTTGACAGTAGAAATCTGACAGGGAATGTGCAGGA	37212	37401	37451	37399	-1	scaffold_95	M378DRAFT_111110	35204	39306	None	8264	908	58831	No_or_no_constitutive_exon
TAAGCTCTTGCGTAATAAATGATACGCTATTGATAATTTGGGACACACAGCT	59309	59465	59515	59463	-1	scaffold_95	M378DRAFT_27014	58710	60233	None	8264	908	58831	No_or_no_constitutive_exon
AGTAAGAATATCTTTTTAAAATGCCAGTATGTGCTAATTCTGGGCGACAGCA	59137	59260	59310	59258	-1	scaffold_95	M378DRAFT_27014	58710	60233	None	8264	908	58831	No_or_no_constitutive_exon
AGGTACCTCATTTTTGTGTGGAATGCGCTTTACTCTCTAATGCGGGGTAGGC	61198	61333	61148	61200	1	scaffold_95	M378DRAFT_1009943	60860	62199	None	8264	908	58831	No_or_no_constitutive_exon
TTTGACGAGCTTCGTAATGGCTCGCAACAGATGTACAATGGGATCAAGAGAA	70396	70426	70476	70424	-1	scaffold_95	M378DRAFT_180846	70396	70857	None	8264	908	58831	No_or_no_constitutive_exon
GCACTGTTTATCTTTTGATCGATCGTATTGACACAACACGGGAATGATAGGT	99170	99232	99120	99172	1	scaffold_95	M378DRAFT_14847	97904	99232	None	8264	908	58831	No_or_no_constitutive_exon
TGTAATGCACTACTTATAGCAGGGCCCTGACAATCGACTGATCGGGGTAGCC	72703	72770	72653	72705	1	scaffold_100	M378DRAFT_169674	72265	74188	None	8264	908	58831	No_or_no_constitutive_exon
TTTTCTTTTTATGAATGCCAGCACATATCCGCTGAGGGTTAAAATGTCAGTG	73223	73327	73173	73225	1	scaffold_100	M378DRAFT_169674	72265	74188	None	8264	908	58831	No_or_no_constitutive_exon
GAGTGTCGATAACGACATTTGAAGTACAAATATGAACGAAAATCGGGCAGCT	77210	77342	77160	77212	1	scaffold_100	M378DRAFT_169678	77101	78108	None	8264	908	58831	No_or_no_constitutive_exon
CTCATGTTTATCTACCACTAATCTCTCTCCTCTGGTGAGGGATACGAAAGGT	69723	69836	69886	69834	-1	scaffold_104	M378DRAFT_111535	68671	70287	None	8264	908	58831	No_or_no_constitutive_exon
GCCTTCGTCCTCCCAGGTCGAAGCATGGTATTGATGTGATGATCGGGCAGAA	68671	68889	68939	68887	-1	scaffold_104	M378DRAFT_111535	68671	70287	None	8264	908	58831	No_or_no_constitutive_exon
CTTTTCATGCGTGTTTCTAAGAGGATCAATTTGATGGTTTACGGGAATAGAT	82378	82448	82328	82380	1	scaffold_104	M378DRAFT_85765	81899	82448	None	8264	908	58831	No_or_no_constitutive_exon
TGCCTTCGTCCTCCAGGTCGGAGCATGTTATTGATGCGATGATCGGGCAGAA	95910	95985	96035	95983	-1	scaffold_104	M378DRAFT_15168	95910	97349	None	8264	908	58831	No_or_no_constitutive_exon
GTGGTCACTTCCTACTTTTCCATATTCTGCTTAGTGTTGGGATACGACAGAC	100708	101115	100658	100710	1	scaffold_104	M378DRAFT_286045	100152	101115	None	8264	908	58831	No_or_no_constitutive_exon
AGGTGTGTCTTCCTGGCATGTGTCGATTAGGAGATCTGACGTTCGGGAAGTT	4517	4586	4636	4584	-1	scaffold_91	M378DRAFT_26883	4517	5162	None	8264	908	58831	No_or_no_constitutive_exon
ATGTATATCCATATGAGACATGTTACGATAGTTCTGACTCGGGCGCGTAGTG	6487	6519	6569	6517	-1	scaffold_91	M378DRAFT_169009	6105	8510	None	8264	908	58831	No_or_no_constitutive_exon
GTAAATAGTAGAGCGAGAGTGAACGTGAAAGAAGTGACAGGAGGGGGCAGAT	28426	28602	28376	28428	1	scaffold_89	M378DRAFT_187910	27858	28602	None	8264	908	58831	No_or_no_constitutive_exon
CGTTGGGAGTATGTTCGCAACACGGGCACTTGATTCTAACGGGCGATCAGTT	26474	26703	26753	26701	-1	scaffold_98	M378DRAFT_180899	26474	26954	None	8264	908	58831	No_or_no_constitutive_exon
GGTTATACTTTCACGAGGGGTCTTAGCGAAATTGATGGGAGACGAGGTAGTG	61043	63130	60993	61045	1	scaffold_101	M378DRAFT_188045	58771	63130	None	8264	908	58831	No_or_no_constitutive_exon
GAGTGAGCGTTCCTGGCGTGAGTTGATGAGAAGATCTGATATACGGGAAGCT	70487	70656	70437	70489	1	scaffold_120	M378DRAFT_333405	69926	72849	None	8264	908	58831	No_or_no_constitutive_exon
GCGTTTCTGTCTTGTTCTTGTGCCTCCGCGTCGTGTGACACAGGGCGTAGAG	18497	18657	18447	18499	1	scaffold_108	M378DRAFT_85919	17759	19049	None	8264	908	58831	No_or_no_constitutive_exon
TTTTGAATTTCACGGTGATGCAGAGATTTGTAAAATGTTGATGGGGTAAGTT	83002	83028	82952	83004	1	scaffold_108	M378DRAFT_193972	82139	84545	None	8264	908	58831	No_or_no_constitutive_exon
TTGCCCTCTGCGTTGTGTTCTGATCGGCCATCCCATCCTCGGGGCTAAAGCG	42736	43976	44026	43974	-1	scaffold_118	M378DRAFT_15578	41351	44327	None	8264	908	58831	No_or_no_constitutive_exon
AAATTTTCGGCCCACGGAAGCACCATTCTCTTGAAGTTGAGGGGTTGTAGAA	92314	92383	92264	92316	1	scaffold_118	M378DRAFT_15592	92180	93498	None	8264	908	58831	No_or_no_constitutive_exon
GCTCTGAACCTCAAATGTATTTACTATTCAAGCTAATGGGAATAAACCAGGA	2699	3012	3062	3010	-1	scaffold_106	M378DRAFT_85848	2699	3677	None	8264	908	58831	No_or_no_constitutive_exon
ATATCTGAGGAGTCTGAGGTTAGAGTTGTCGAGGGCAGGGACGGGGACAGGA	5518	5797	5468	5520	1	scaffold_106	M378DRAFT_15206	5318	5797	None	8264	908	58831	No_or_no_constitutive_exon
TTGTCCATCTTCCGTACCACGAAACGCACTAAACCAACATGGGGTGACAGTG	52165	52217	52115	52167	1	scaffold_106	M378DRAFT_85862	51239	52448	None	8264	908	58831	No_or_no_constitutive_exon
CCGTCTTCCCTATCTTTTTGGCCAGAAATATTGCTGACGGGAACACAAAGGG	76748	76867	76698	76750	1	scaffold_106	M378DRAFT_1023717	75997	77283	None	8264	908	58831	No_or_no_constitutive_exon
GAAAATACTTGATATGTCAGCGGGAACTACGGCTGACTGCGGGACCGCAGCC	13029	13176	12979	13031	1	scaffold_102	M378DRAFT_85563	10532	13176	None	8264	908	58831	No_or_no_constitutive_exon
GGTATGTTCCTCCATTTCAAGGGGGAGCGCACACTGATACTGGGAAACAGAC	37151	37207	37257	37205	-1	scaffold_102	M378DRAFT_85587	36956	41367	None	8264	908	58831	No_or_no_constitutive_exon
AAGCTTGAGGCTAGATCTTGGTCCACAGATACTAATGATAGGGGTTACAGCA	60958	61050	60908	60960	1	scaffold_102	M378DRAFT_188073	59309	63137	None	8264	908	58831	No_or_no_constitutive_exon
GTGAGTCTGCTCTCGAGCCAAAGATGATCGTCGGCGCTGATGCCGGGAAGTA	69753	69845	69703	69755	1	scaffold_102	M378DRAFT_200289	68435	72601	None	8264	908	58831	No_or_no_constitutive_exon
AAGTTTCAGCTTATCAGCCCTTGCATGAAAGATTGAAAAATGGGCGATAGTG	40908	41115	41165	41113	-1	scaffold_115	M378DRAFT_188224	40476	42273	None	8264	908	58831	No_or_no_constitutive_exon
GTAGAGTACGGTTTGGTTCGGAAAGTGGCGTTCTTAATCGGGAAATCTAGAT	46128	46215	46078	46130	1	scaffold_115	M378DRAFT_170507	45033	46502	None	8264	908	58831	No_or_no_constitutive_exon
CAATAACGAGACTGCACATGAACGTGGACTAACCGGTTGGGGGATATTAGGC	66287	66427	66477	66425	-1	scaffold_115	M378DRAFT_170519	66287	66816	None	8264	908	58831	No_or_no_constitutive_exon
CGACGTCCATTTGTCACATATTCATTGCCTTCCCTTGACGGGGCTCAAAGGG	80717	80892	80942	80890	-1	scaffold_115	M378DRAFT_170526	80717	81912	None	8264	908	58831	No_or_no_constitutive_exon
AGGTTTTACACTTCCCTACTTTCAAGTTTTCAAAACAATCGGGTGGATAGAA	70055	70406	70005	70057	1	scaffold_105	M378DRAFT_170034	69042	70406	None	8264	908	58831	No_or_no_constitutive_exon
TAACAAACGCAATGGTGCTGACGGTGCTGGGCCAAATGCTAATGGGACAGCT	17638	17790	17840	17788	-1	scaffold_111	M378DRAFT_188175	17638	19141	None	8264	908	58831	No_or_no_constitutive_exon
TGTCTCTGTCCCTTTGCATAATCGTCACAAGCTCATACGCGGGATCATAGGT	37143	37162	37212	37160	-1	scaffold_111	M378DRAFT_309146	35757	37635	None	8264	908	58831	No_or_no_constitutive_exon
ATATGCAGGAGACTTGGCGCAGGTTGTCGATATTACTGAAAGTGGGGAAGAT	70626	70932	70982	70930	-1	scaffold_111	M378DRAFT_15373	70626	71741	None	8264	908	58831	No_or_no_constitutive_exon
TCCTCAAGGGTGGGGGTAATAGAAACCCTCCTCAAGGGTGGGGGTCATAGGA	13165	13840	13115	13167	1	scaffold_123	M378DRAFT_15702	12228	13840	None	8264	908	58831	No_or_no_constitutive_exon
AAATAACGTAAAAGCGTGGTCGAGGGTTTTGAAAAGTGGGATATGACAAGGG	64890	64960	64840	64892	1	scaffold_123	M378DRAFT_86799	64534	65285	None	8264	908	58831	No_or_no_constitutive_exon
GATCGAGTCATGTTGTTTTATCGCAACACCATCTCACCTGGGCAAATTAGGA	87036	87394	86986	87038	1	scaffold_123	M378DRAFT_1026446	86701	88319	None	8264	908	58831	No_or_no_constitutive_exon
AAGCTACTTGATCAATAAACGGAGATCTACGATGAGAGACGGGCTGCAAGCC	60851	61365	60801	60853	1	scaffold_103	M378DRAFT_15130	60418	61365	None	8264	908	58831	No_or_no_constitutive_exon
AAGTAGAATTACTGAGAGCCGTGTTATCCCTTGTTGAATGACTTGGGAAGAT	55213	55414	55464	55412	-1	scaffold_109	M378DRAFT_188157	54947	56290	None	8264	908	58831	No_or_no_constitutive_exon
CTTCATCACTAGCCTTCATATTCTCATAGGCTGATGGGATTTAAAAAAAGCG	62258	62380	62430	62378	-1	scaffold_109	M378DRAFT_15312	61900	62936	None	8264	908	58831	No_or_no_constitutive_exon
TGCCTCTTCTTGTTTTCGTCATGGGTGACTGATACGAAGGGAAACGACAGCG	78141	78293	78343	78291	-1	scaffold_109	M378DRAFT_86051	77196	78502	None	8264	908	58831	No_or_no_constitutive_exon
CAAAGTCGTCTACATCTCGATGTACCTTCCTCCAAGTGCCTTGGGCAAAGTG	61145	61541	61095	61147	1	scaffold_124	M378DRAFT_86879	59637	61541	None	8264	908	58831	No_or_no_constitutive_exon
TCCTCCACTTGCTGATGTAATCGTGTACCCGAGTCTCACCTGTGGGAAAGGC	24109	24432	24482	24430	-1	scaffold_126	M378DRAFT_340601	24109	24666	None	8264	908	58831	No_or_no_constitutive_exon
GAGTCAACGGCATGAAAATAAGATTCTCATAAAAACGTGGGCATGTGAAGCT	34231	34338	34388	34336	-1	scaffold_116	M378DRAFT_188237	34231	38502	None	8264	908	58831	No_or_no_constitutive_exon
GTATGTAATTTATCACTAGTTCCAGTTCTACCTTCAGCTTGGGCATGCAGGT	81067	81540	81017	81069	1	scaffold_119	M378DRAFT_86593	80812	82889	None	8264	908	58831	No_or_no_constitutive_exon
TCCCTATAAGCAGGGTTCCGAAGTTCGTTCCACAATCTTCTGCTGGGAAGAT	59534	59536	59586	59534	-1	scaffold_140	M378DRAFT_87561	58700	67199	None	8264	908	58831	No_or_no_constitutive_exon
TTGTTTACATTTAGCGGATTATCATGCTCATCGTTTCTAGGGAGTGGGAGCG	18937	20837	18887	18939	1	scaffold_135	M378DRAFT_87354	17153	25402	None	8264	908	58831	No_or_no_constitutive_exon
GTACGAAATTGATCTGTGTGTAAGCTCAGCGTTGATCACGGGTGCAACAGAT	19540	19596	19490	19542	1	scaffold_130	M378DRAFT_87149	18109	20654	None	8264	908	58831	No_or_no_constitutive_exon
GTTTCTTCATCCTCGTTAATATCGGCTAACGCGACTGACTGTGGGCACAGGT	49308	49651	49701	49649	-1	scaffold_127	M378DRAFT_171051	49308	50587	None	8264	908	58831	No_or_no_constitutive_exon
GAACTTTTTGTATTGTCAAGAACACGTATTGAAGCAATGGGGGTATGAAGTG	73824	73838	73774	73826	1	scaffold_127	M378DRAFT_112421	73337	76119	None	8264	908	58831	No_or_no_constitutive_exon
GCATTCTCAAGAACACCTTACGCGTATTGAAACAATGGGGAACTATAAAGCA	76978	76992	76928	76980	1	scaffold_127	M378DRAFT_15832	76738	77130	None	8264	908	58831	No_or_no_constitutive_exon
TAGGTGATTTCAATCTGCGATACAGGAGAGTATTGACGACGAGAGGGCAGGC	17054	17187	17004	17056	1	scaffold_139	M378DRAFT_87535	16073	18194	None	8264	908	58831	No_or_no_constitutive_exon
GAGTAAGTTGCACCATAGGCTTGAAGTGACGTATTTGAGTATTGGGATAGCA	35123	35346	35396	35344	-1	scaffold_139	M378DRAFT_133103	31478	37002	None	8264	908	58831	No_or_no_constitutive_exon
GCCTGTCCTTGTCCCCTTGAGCGTGTGCGTTTATAGAAGGGCAACAACAGCA	28188	28372	28138	28190	1	scaffold_121	M378DRAFT_86726	27835	29733	None	8264	908	58831	No_or_no_constitutive_exon
ATCATAAATTTAGGTCTTTTCAATCCGTACCTTCAGCTTTGTGGGAGCAGCG	49933	49965	50015	49963	-1	scaffold_121	M378DRAFT_188275	48573	50270	None	8264	908	58831	No_or_no_constitutive_exon
TTGAACATCATATTCTTTGAAGATTCCGACCTAACACTCGAGGGAAAAAGCT	73499	73684	73734	73682	-1	scaffold_152	M378DRAFT_171881	73107	73882	None	8264	908	58831	No_or_no_constitutive_exon
CAGGAATACCTTCAGTTCACTCACTTGAGTGACTTCCAACAGGGTGCAAGTC	45290	45327	45240	45292	1	scaffold_122	M378DRAFT_86759	42438	45544	None	8264	908	58831	No_or_no_constitutive_exon
CTATACTCTTGCCTTATTGAGCGTATTCGCTGATAGAAGGGCAACAACAGGG	23137	23321	23371	23319	-1	scaffold_128	M378DRAFT_132889	21710	24133	None	8264	908	58831	No_or_no_constitutive_exon
TAAGACTACCTTTCTTCATTACCAAACCGTATTGAACCGTATATGGGTAGCT	25949	26090	26140	26088	-1	scaffold_128	M378DRAFT_15842	24122	26776	None	8264	908	58831	No_or_no_constitutive_exon
CACTTTCTCTATTATGCAGATCCGGCGAATACATATGCAAAGGGTCTGAGGG	41291	41486	41241	41293	1	scaffold_128	M378DRAFT_61149	40908	41486	None	8264	908	58831	No_or_no_constitutive_exon
TTGAAGTCATATTCTTTGAAGATTCCGACCTGACACTCGAGGGAAAAAAGCT	63919	64104	63869	63921	1	scaffold_128	M378DRAFT_171096	63721	64496	None	8264	908	58831	No_or_no_constitutive_exon
CCTCCGAATCCATTTTCCCCACGAGACCGAGGCCGCGATATGGGCGGCAGGG	72003	72177	72227	72175	-1	scaffold_128	M378DRAFT_171104	72003	72553	None	8264	908	58831	No_or_no_constitutive_exon
GGTATGTGTTCGCCTCCGGTGGTTTCTCTGTCTAACGATGGGTGCGTAAGGC	37788	38205	38255	38203	-1	scaffold_137	M378DRAFT_188375	36776	39463	None	8264	908	58831	No_or_no_constitutive_exon
CAATACTCTCTTTCTTCTATTCTTTGCATCCACTTATGGAGTGGGAACAGCC	47783	48050	47733	47785	1	scaffold_137	M378DRAFT_181522	47678	48859	None	8264	908	58831	No_or_no_constitutive_exon
TTTGATCTTTATCACGTTAATATTTAGCGTACCTACTACTGGGATGGCAGGA	25554	26033	26083	26031	-1	scaffold_136	M378DRAFT_171310	25554	31434	None	8264	908	58831	No_or_no_constitutive_exon
CATATGTCCATGGTTCTATCAGATTGACCTCAGAGAAATACGTATGGGAGCG	24338	24364	24288	24340	1	scaffold_166	M378DRAFT_172209	23889	24826	None	8264	908	58831	No_or_no_constitutive_exon
GTGCCTGCAAGTGTGCAAGACTGTCTTTTAATCGTTGTTGGGGAATACAGGC	1662	1729	1612	1664	1	scaffold_131	M378DRAFT_171167	1111	4207	None	8264	908	58831	No_or_no_constitutive_exon
GTGAGTTCTCTGACCAAAATTAGACGCTGACGGCGCTGACTGGGTGGCAGAA	30474	30586	30424	30476	1	scaffold_143	M378DRAFT_87692	29798	30682	None	8264	908	58831	No_or_no_constitutive_exon
AACTACCTCTGCCCAACTCGCTTCCGACATCCTCACCGGCGACTGGGAAGTT	13521	13611	13661	13609	-1	scaffold_157	M378DRAFT_16396	12715	16322	None	8264	908	58831	No_or_no_constitutive_exon
AATTCCATTGTGAACTCAACTTTATTGAGTTCTTCTGGGGTGCAGTAAAGAA	3709	4172	4222	4170	-1	scaffold_160	M378DRAFT_1031360	3709	5910	None	8264	908	58831	No_or_no_constitutive_exon
GCGCGACTGTCCATAACCAATAACTTCCTCTCATGCGGGCAGCGGAACAGGT	47149	47505	47555	47503	-1	scaffold_160	M378DRAFT_418830	47149	47712	None	8264	908	58831	No_or_no_constitutive_exon
CGTCCTATGTTTCTAGCTCTGCTTTCCTTCTTGATCTCCCCATGGGACAGGC	18974	19022	18924	18976	1	scaffold_145	M378DRAFT_87770	17472	20572	None	8264	908	58831	No_or_no_constitutive_exon
GAGTGTTCCGATGAAGAGCTTCAGCGTTCTCACCGTTATCGGGAACGCAGTC	51529	52161	52211	52159	-1	scaffold_145	M378DRAFT_16202	51060	53241	None	8264	908	58831	No_or_no_constitutive_exon
ACATACAGCATATCTATTATTCGTTCGGCGTTTCTGAGACACGGGAACAGCC	22968	23132	22918	22970	1	scaffold_138	M378DRAFT_16039	19879	24237	None	8264	908	58831	No_or_no_constitutive_exon
GTATTTTTCCCTTTTTTCCTTAAAGTTTTGAAACGAGGTGGGATATATAGGA	58361	58469	58519	58467	-1	scaffold_146	M378DRAFT_87819	58086	58999	None	8264	908	58831	No_or_no_constitutive_exon
TGAGTTATAGTCCGTGGATTAGAACGACGGGAACGCTTACGTGGGAACAGTC	41201	44040	41151	41203	1	scaffold_167	M378DRAFT_133566	37690	44040	None	8264	908	58831	No_or_no_constitutive_exon
CTTGCCTCTGAATCTGCAGGGTGTTAATGTTTGACTTGTTCATGGGATAGTG	11712	11894	11944	11892	-1	scaffold_153	M378DRAFT_200813	9994	12421	None	8264	908	58831	No_or_no_constitutive_exon
CTCTTTATGCACGATTCATAACACAGGCTAAATTGAGTGATGGGATAAAGGC	10841	10862	10912	10860	-1	scaffold_153	M378DRAFT_200813	9994	12421	None	8264	908	58831	No_or_no_constitutive_exon
ACATTCTTTTCTTTTTCAGTCCTAACTCAAGCCCTAGGGATATAAAAAAGAT	22630	23511	23561	23509	-1	scaffold_153	M378DRAFT_395594	22630	24216	None	8264	908	58831	No_or_no_constitutive_exon
GCGTTCTGATTGTCACTACTGTCTTTGACTCATGTTATGGGAAAACACAGGT	55652	56015	55602	55654	1	scaffold_153	M378DRAFT_16339	53735	56015	None	8264	908	58831	No_or_no_constitutive_exon
CGAGTTTCGTACATGAGTCCTCAACTAATCCCCTTGTAGTGATTGGGTAGCC	1594	2297	1544	1596	1	scaffold_144	M378DRAFT_16164	428	2297	None	8264	908	58831	No_or_no_constitutive_exon
AAGGGATATCGGTTTTGGAATGATACGAGAGATGATCCACTTTGGGAAAGCT	26640	26847	26897	26845	-1	scaffold_144	M378DRAFT_133232	26243	27705	None	8264	908	58831	No_or_no_constitutive_exon
CTCTTCCCTGTTCGTACTCTTCGGTATTGAAGAAGGGATGCGCGGGTGAGGA	49375	49394	49444	49392	-1	scaffold_144	M378DRAFT_171637	48775	49855	None	8264	908	58831	No_or_no_constitutive_exon
AAAGCTCTGAACAGCTGTAAACCGAGCTACATTGATGCTGGGACCAAAAGGC	17747	17781	17831	17779	-1	scaffold_149	M378DRAFT_188436	16933	18226	None	8264	908	58831	No_or_no_constitutive_exon
CAAGATCTCCAGCTTCAGAAAACGTGAGTGTCACACTCGAGGTATGGGAGTA	40218	41162	40168	40220	1	scaffold_164	M378DRAFT_33779	39892	42246	None	8264	908	58831	No_or_no_constitutive_exon
CTATTTTCCTTTTCTATCCTTGTTCATCTTGTCTGAGGGGTGAAACGTAGCA	19720	19934	19984	19932	-1	scaffold_147	M378DRAFT_1028731	18849	20455	None	8264	908	58831	No_or_no_constitutive_exon
ACATTTTTGGACTGGTACCGGTCTAGGTCCATTCATTTTTGGGGCAAAAGAC	39483	39670	39720	39668	-1	scaffold_191	M378DRAFT_89111	39483	41160	None	8264	908	58831	No_or_no_constitutive_exon
GTCGTTTGTGCCTGAGTAAGATTCTAATCATCCACGTTTTGGGGGTCTAGGG	25859	26073	26123	26071	-1	scaffold_163	M378DRAFT_28119	25050	26779	None	8264	908	58831	No_or_no_constitutive_exon
GTAGTAAGTGTTGAGTTTCGACCCCAGGTGACGCTTACGGAAGGGAGTAGAA	6109	6137	6187	6135	-1	scaffold_162	M378DRAFT_88320	3767	7082	None	8264	908	58831	No_or_no_constitutive_exon
CGTGTACTTTCAACCCGTATTGCAAGTGTTGAAGCGTCTGGGGAAGACAGTT	14618	14813	14863	14811	-1	scaffold_151	M378DRAFT_181648	14618	15214	None	8264	908	58831	No_or_no_constitutive_exon
TTCTATTTGCTCTAACGCAGCCTGCTATTTATAGGCCATCTCAATGGGAGTC	54654	55300	54604	54656	1	scaffold_151	M378DRAFT_1029324	54448	55300	None	8264	908	58831	No_or_no_constitutive_exon
CCCTCTTCTTGGTTTGTATTCAAAGATGACTGATTTGCGTCGGGATATAGAA	10521	10692	10471	10523	1	scaffold_181	M378DRAFT_88862	9476	11698	None	8264	908	58831	No_or_no_constitutive_exon
TGATTCCCGGTCAAGTTTTGGCTAATGGTTTTTTAATTGGGTGTGGGCAGCT	3326	3521	3571	3519	-1	scaffold_209	M378DRAFT_17173	1675	3727	None	8264	908	58831	No_or_no_constitutive_exon
ACAGTATACACTTTCAATTGATCAACTCGTCAATTCTGGGCAAGACGAAGAA	16555	16856	16505	16557	1	scaffold_159	M378DRAFT_400285	15937	16856	None	8264	908	58831	No_or_no_constitutive_exon
CAAAGTTACCGGTTGACAAAGTGATGCATATTACTGACGATGTCGGGAAGCG	52174	52187	52124	52176	1	scaffold_159	M378DRAFT_16436	51991	52620	None	8264	908	58831	No_or_no_constitutive_exon
CAGTACGCTTGATTTCTCATGATAAGCCAGAAGGCTCATGGGCAAGTTAGAT	48979	49212	48929	48981	1	scaffold_156	M378DRAFT_399061	48657	49212	None	8264	908	58831	No_or_no_constitutive_exon
GTCCATTTGTCACATATTCATTGCCTTCCCTTGACGGGGCTCAAAGGAAGGT	12296	12445	12495	12443	-1	scaffold_170	M378DRAFT_172275	12296	16552	None	8264	908	58831	No_or_no_constitutive_exon
CGTCGGTCCACAAGTAGCTGTGCTGGCGTACAGTTAAGCACGGGACGAAGGC	14808	15045	14758	14810	1	scaffold_183	M378DRAFT_16837	14394	15513	None	8264	908	58831	No_or_no_constitutive_exon
TTCCCTTTTTTTTGCTTCTTTTGTACGATATTGATATGTTTTGGGAATAGGC	3721	3813	3863	3811	-1	scaffold_199	M378DRAFT_172674	2645	8368	None	8264	908	58831	No_or_no_constitutive_exon
CGTACGAGATTTTCTACATCTGCTTATTTCTCACCAATTTGGGCATGCAGAA	14115	14523	14573	14521	-1	scaffold_189	M378DRAFT_172518	13778	15211	None	8264	908	58831	No_or_no_constitutive_exon
GGTAGTAATCTATCTTATAAACGACGTCGTAATATCAATAGGGTCGACAGGT	40956	41078	41128	41076	-1	scaffold_189	M378DRAFT_16924	40543	42084	None	8264	908	58831	No_or_no_constitutive_exon
GTACGCACGTTCATTATTGTATTCGCATTATTAACGCATCAACGGGGCAGAC	16715	17016	16665	16717	1	scaffold_178	M378DRAFT_88810	14099	17693	None	8264	908	58831	No_or_no_constitutive_exon
GAGTCCTAATTGTGCAGCGCCAAGACTCGAGTAACGGGTCTATGAAATAGGT	35230	35495	35545	35493	-1	scaffold_178	M378DRAFT_133674	34467	35853	None	8264	908	58831	No_or_no_constitutive_exon
TATCCTCATCTTTGTCGACTATATGCGGACTTACGATTGCGTTGGGATAGAT	1082	1126	1032	1084	1	scaffold_200	M378DRAFT_1038291	829	1833	None	8264	908	58831	No_or_no_constitutive_exon
GGGATCACACGTAAAGGTCCCAATATGCAAAAACTTCCACGGGTCAAAAGGA	8893	9413	9463	9411	-1	scaffold_187	M378DRAFT_16890	8818	10525	None	8264	908	58831	No_or_no_constitutive_exon
GGTGAGAAGAAGCGGTTGCCAAGGACGACGGAGCTGACTGGGAAGTACAGCG	34349	34455	34299	34351	1	scaffold_232	M378DRAFT_17448	30934	34455	None	8264	908	58831	No_or_no_constitutive_exon
ATTTCATGGATGGTGATAGTGGTATCCTCAACAACTCACGGGATGTCAAGAG	904	971	854	906	1	scaffold_195	M378DRAFT_16998	322	1304	None	8264	908	58831	No_or_no_constitutive_exon
CAATTCCAGAACTAGAAGAATTGTCAGGCCATGGATTTTGCCAAGGGTAGCT	24860	25401	24810	24862	1	scaffold_196	M378DRAFT_467275	24150	25401	None	8264	908	58831	No_or_no_constitutive_exon
GGTGTGTCGCACGCAAAGTTATCGATTTCATTTTTTTGATCAGGGGCCAGTG	25755	25890	25705	25757	1	scaffold_238	M378DRAFT_43364	25168	26078	None	8264	908	58831	No_or_no_constitutive_exon
GGTACGACGGGGCTATACATCCCAGTCAAAGGCTAACCCGATGGGCGTAGAT	5837	5906	5787	5839	1	scaffold_202	M378DRAFT_17102	5439	10198	None	8264	908	58831	No_or_no_constitutive_exon
AAGCAAGAGGAAGCGCAAAAGCTGGAAGAGGAAGCTAAGGGGTAACCAAGCG	10796	11126	10746	10798	1	scaffold_223	M378DRAFT_1039354	10421	11306	None	8264	908	58831	No_or_no_constitutive_exon
AAGAGTTCCTCGCTCTTGGGACGGAAACTCGGTTTGATAAAGCTGGGAAGCA	33308	33436	33486	33434	-1	scaffold_204	M378DRAFT_524087	32927	33637	None	8264	908	58831	No_or_no_constitutive_exon
GTAAATTCTTTGTTTTAGGAACCCGAGCATGTACTAATACAGGGTCACAGTG	8423	8849	8373	8425	1	scaffold_277	M378DRAFT_90703	6608	20239	None	8264	908	58831	No_or_no_constitutive_exon
AGCTTCCACCTGTGCGTCTAAGTCCCCCCTATCCATTGACGATGGGACAGGA	34059	34235	34009	34061	1	scaffold_207	M378DRAFT_17163	33596	34235	None	8264	908	58831	No_or_no_constitutive_exon
TTCATGCTGCTACTGGATCAGATCATATCCCCAGATGGTCATCACGGGAGAC	19722	20050	19672	19724	1	scaffold_239	M378DRAFT_173179	19369	20169	None	8264	908	58831	No_or_no_constitutive_exon
AAACTTTCCAATAGAGCGTTCTGGCTGAATCACTGACGAGGGCTGAATAGAG	30889	30974	31024	30972	-1	scaffold_265	M378DRAFT_173434	30657	31169	None	8264	908	58831	No_or_no_constitutive_exon
GTTATTTTATTGTTCTGTACTAAAGAACATTAATCTGAGCTCCGGGAAAGAC	16559	17221	16509	16561	1	scaffold_306	M378DRAFT_182256	15675	17582	None	8264	908	58831	No_or_no_constitutive_exon
CTACAGCTATTCACAATTTGATCATTTACCCACGAGGGGGGATAATACAGAT	20514	20584	20464	20516	1	scaffold_226	M378DRAFT_172973	20124	22560	None	8264	908	58831	No_or_no_constitutive_exon
GAATGGAGGCCATGCATCTATGGCATCTATAACGTCCATCAACGGGAGAGAC	20955	21158	21208	21156	-1	scaffold_218	M378DRAFT_17295	20955	21485	None	8264	908	58831	No_or_no_constitutive_exon
CGGTGCGTAACCTCTTTCTCTTTGGGACACGATTCGAATGGATGGGGTAGTG	21910	22035	21860	21912	1	scaffold_245	M378DRAFT_134095	21026	23017	None	8264	908	58831	No_or_no_constitutive_exon
GATCGAAGAAAGTGTGCGATGTGATGACGATGACGTCGCGAGTGGGACAGGA	6083	6137	6187	6135	-1	scaffold_231	M378DRAFT_17435	5668	8143	None	8264	908	58831	No_or_no_constitutive_exon
GTTCTCGAGTCGCCTGTGGGTTTGCGGATGGTGCAGTTGAGCTGTGGGAGAC	26371	26515	26565	26513	-1	scaffold_231	M378DRAFT_43671	26371	27856	None	8264	908	58831	No_or_no_constitutive_exon
CCCCATTCACCAGAACCTGGTCCTTCAACTATCTGTAATTGGGGGAACAGCA	23951	24304	23901	23953	1	scaffold_229	M378DRAFT_17421	22532	24815	None	8264	908	58831	No_or_no_constitutive_exon
CGTCGGTCCACAAGTAGCTGTGCTGGCGTACAGTTAAGCGCGGGACGAAGGG	927	982	877	929	1	scaffold_283	M378DRAFT_17859	644	982	None	8264	908	58831	No_or_no_constitutive_exon
TATTCTTTTCTTTCCTAGCTCATATAGGCAAACCTTAACCGGGATCACAGCT	12523	12804	12473	12525	1	scaffold_283	M378DRAFT_591057	11947	13142	None	8264	908	58831	No_or_no_constitutive_exon
GGTTGGCAACTGCTAGTGGAGGTTCTGACGGCGACACGGGATTGAACAAGAA	23230	23518	23180	23232	1	scaffold_255	M378DRAFT_17653	23074	23809	None	8264	908	58831	No_or_no_constitutive_exon
CCACCTTTACCTTCAAGAGAAGGGCAAAGGTAGCTTTCTACGGGCACAAGAT	4434	4909	4959	4907	-1	scaffold_260	M378DRAFT_17691	3518	7232	None	8264	908	58831	No_or_no_constitutive_exon
TCTGATCTTTATCACGTTAATATTTAGCGTACCTACTACTGGGATGGCAGGA	10675	11215	10625	10677	1	scaffold_260	M378DRAFT_173411	9697	11215	None	8264	908	58831	No_or_no_constitutive_exon
GGTTCGTCGTCTTTACTCGTATATTACGTTGTATCGCTCATAATGGGCAGGT	9133	9262	9083	9135	1	scaffold_250	M378DRAFT_188643	6803	12789	None	8264	908	58831	No_or_no_constitutive_exon
ATCCTTCCGCAAAGGCACTTTCCAAGATTTTCTAAACAGGTCGGGAGCAGAG	25526	25687	25476	25528	1	scaffold_236	M378DRAFT_173119	24308	25687	None	8264	908	58831	No_or_no_constitutive_exon
GGGAAAAAAAGAAAGGTGCAGGAAGCGGCTGACAAGGACCTGAGGGATAGGG	18832	18852	18902	18850	-1	scaffold_240	M378DRAFT_182104	18505	19069	None	8264	908	58831	No_or_no_constitutive_exon
GATATCACCAAGAACCTTCTCACTGTTGTCGGAGAACGGGAGGCTCGGAGAA	13206	13507	13557	13505	-1	scaffold_241	M378DRAFT_1040463	13206	14176	None	8264	908	58831	No_or_no_constitutive_exon
TTTTCAGCCAAACTCACTTTGACAATCATTTCGAACTGACTTCGGGAAAGCG	11299	11428	11249	11301	1	scaffold_244	M378DRAFT_17559	10614	12989	None	8264	908	58831	No_or_no_constitutive_exon
AGGCATGACATTGACACAATATACTCTCGCAGGCTGCCCAGGGGAGTAAGAA	4262	4457	4212	4264	1	scaffold_262	M378DRAFT_90510	3945	5075	None	8264	908	58831	No_or_no_constitutive_exon
CGGACATGCTAGCGTCATAACATGAAAATTGCAGAAGACGCTGGGGCAAGGA	4988	4994	4938	4990	1	scaffold_259	M378DRAFT_173397	3046	4994	None	8264	908	58831	No_or_no_constitutive_exon
AAGTTTAGTTATATGCGCTGAAATCCTATCTAACTCACAGGGTGCGGCAGTA	18823	18926	18976	18924	-1	scaffold_259	M378DRAFT_17687	18599	19139	None	8264	908	58831	No_or_no_constitutive_exon
AAGTAAGTGAATGCACAGCACCATTAATCTTATCTATTGATTGTGGGAAGGG	18667	18775	18825	18773	-1	scaffold_259	M378DRAFT_17687	18599	19139	None	8264	908	58831	No_or_no_constitutive_exon
TCTATGTCGGGATCCATCTGCTATCAAGATTGGAGCGATCGATAGGGAAGCT	8475	8603	8425	8477	1	scaffold_257	M378DRAFT_173384	7898	8603	None	8264	908	58831	No_or_no_constitutive_exon
GTTCGATAGAGTCAGGATGAAGTACGAAACCTTAATAAATGCGGGCATAGAG	24391	24424	24341	24393	1	scaffold_355	M378DRAFT_18300	23805	24424	None	8264	908	58831	No_or_no_constitutive_exon
GTACGTTTGAAGAGACTTGTGACGAATACAGACTAACAGGGAGCATGTAGTG	12616	12822	12872	12820	-1	scaffold_254	M378DRAFT_17645	12616	14459	None	8264	908	58831	No_or_no_constitutive_exon
TGATATGTTGGGAATGGAGGAGAGGATTGCCATGGAAGGCCAGGGACAAGTT	2165	2248	2298	2246	-1	scaffold_280	M378DRAFT_90762	1272	4181	None	8264	908	58831	No_or_no_constitutive_exon
TACAGGAGCTGATTGTGCATCCCTTGGGCGGTGCAGATTGCGAGTGGGAGTG	12973	13082	12923	12975	1	scaffold_290	M378DRAFT_1042451	12549	13082	None	8264	908	58831	No_or_no_constitutive_exon
TTCAGTTCCCCTGGCACCAGCTGAACCACGTTTGACAGCTATGGGTGCAGGA	9095	9212	9045	9097	1	scaffold_266	M378DRAFT_17745	7648	10063	None	8264	908	58831	No_or_no_constitutive_exon
GGTACGCCGGGGCTATACATCCTAGTCAAAGGCTAACCCGATGTGGGTAGAT	6819	6888	6769	6821	1	scaffold_274	M378DRAFT_173507	6256	8436	None	8264	908	58831	No_or_no_constitutive_exon
TCAGCGGCGTATTCCTTGAAGTTTCTCCCCCTGACAACGGGAGAGTCTAGTG	3905	4228	3855	3907	1	scaffold_349	M378DRAFT_18265	2963	4430	None	8264	908	58831	No_or_no_constitutive_exon
ACGTCATGCTAATAATACATGAAACTTTCAGGTCTACTACGAACGGGAAGAA	12720	12829	12670	12722	1	scaffold_279	M378DRAFT_90750	11992	13308	None	8264	908	58831	No_or_no_constitutive_exon
GTTGAAAAGTGAAGCTATTCAGAAGAAGTTAGCAAGGCTCAAGGGTGCAGGA	3856	4163	3806	3858	1	scaffold_296	M378DRAFT_17948	2913	4163	None	8264	908	58831	No_or_no_constitutive_exon
AAAGTGGCCGAATTGCCGCAATGTTATCCGACTCTTTGTCTATGGGACAGTG	8008	8183	8233	8181	-1	scaffold_286	M378DRAFT_173583	7038	10670	None	8264	908	58831	No_or_no_constitutive_exon
TCCCCAGCTGACTACGATTTTGTCCACCTGCGAAACGGGATCGATGGGAGTT	7634	7979	8029	7977	-1	scaffold_286	M378DRAFT_173583	7038	10670	None	8264	908	58831	No_or_no_constitutive_exon
CATTTCATTTGATCTTTATCATGTTAATATTTAGCGTACTGGGATGGCAGGA	15820	16030	16080	16028	-1	scaffold_325	M378DRAFT_18132	15820	16901	None	8264	908	58831	No_or_no_constitutive_exon
ATGTGATTCTCTGCAGAGACTTCCATCAGTTCCCTCCTGTCAAAGGGAAGAA	1697	1890	1940	1888	-1	scaffold_301	M378DRAFT_46345	1293	2091	None	8264	908	58831	No_or_no_constitutive_exon
AACAGATCTGCAGCAGGGCAGTGTCCAACTGGCTCATCTGGGGACCACAGAC	3627	5333	5383	5331	-1	scaffold_301	M378DRAFT_188670	3627	6378	None	8264	908	58831	No_or_no_constitutive_exon
TCAAATCTCAGGGAGACATGTGGGCTGCAAACAGCTACACTTCGGGAAAGAA	17432	17696	17382	17434	1	scaffold_301	M378DRAFT_17991	17012	17696	None	8264	908	58831	No_or_no_constitutive_exon
ATTTGTAAATTGGAAGTTGGTTGATAAGGGACGAAACGGGCAGAAAAAAGAC	13639	13697	13589	13641	1	scaffold_310	M378DRAFT_28579	11968	17244	None	8264	908	58831	No_or_no_constitutive_exon
GCGAGAATCTCCCGCTACTTTTGTTTTAAGCTGATGGGACTGGACGATAGAC	8363	8871	8313	8365	1	scaffold_314	M378DRAFT_639996	8073	9306	None	8264	908	58831	No_or_no_constitutive_exon
GTGTGAGTATACATGCCAATATCTGTCAGCCAAGGCTAACTGAGGGACAGTA	424	472	522	470	-1	scaffold_409	M378DRAFT_18542	424	775	None	8264	908	58831	No_or_no_constitutive_exon
AGGTGCGTGTGTTCGTTTCCTTTCTTTTTCGTGTACTGATGGGATTACAGAA	10320	10434	10270	10322	1	scaffold_322	M378DRAFT_173784	10024	12001	None	8264	908	58831	No_or_no_constitutive_exon
GTTAATTTGTGTTGCATATGCACAGCAGACGACACTCACCAACAGGGAAGGT	2714	3002	3052	3000	-1	scaffold_431	M378DRAFT_18624	1826	3743	None	8264	908	58831	No_or_no_constitutive_exon
ACGTGCATCAGGTGCATGTCATCTATAACCAAGTGTTAACGGGAGCGTAGAA	12602	13177	12552	12604	1	scaffold_364	M378DRAFT_18354	12246	14280	None	8264	908	58831	No_or_no_constitutive_exon
ATTTACCCTTGGTTACCCTCCTCAAGGGTAAGGATTTATAAGGGTGTAAGAT	8806	10071	8756	8808	1	scaffold_351	M378DRAFT_18276	8729	10071	None	8264	908	58831	No_or_no_constitutive_exon
GTGAACTCGCTAGAGTTCCATATGACTGAAATGTCAAAAGGGATCAAAAGTA	10851	10911	10801	10853	1	scaffold_376	M378DRAFT_18411	9928	10911	None	8264	908	58831	No_or_no_constitutive_exon
GTAGGAGAGAATGTTGTCAGAACGTTTTCCGGTTGATAATCTGGGAACAGTA	6802	6831	6752	6804	1	scaffold_367	M378DRAFT_91625	5790	7543	None	8264	908	58831	No_or_no_constitutive_exon
TGGCGGACAAGTGTGCGCAGTTTCCCCAAACAAGTACGCAGAATGGGGAGGA	3141	3314	3364	3312	-1	scaffold_382	M378DRAFT_173952	3141	4078	None	8264	908	58831	No_or_no_constitutive_exon
TGCTGAGACACCTTCTGCCGCCATGTCTATTGGATTGGGTGGTGATGCAGCC	10333	10392	10283	10335	1	scaffold_375	M378DRAFT_28637	9975	10392	None	8264	908	58831	No_or_no_constitutive_exon
GTTAATTTGTGTTGCATATGCACAGCAGACGACACTCACCAACAGGGAAGGT	3592	3880	3930	3878	-1	scaffold_397	M378DRAFT_18496	2704	4621	None	8264	908	58831	No_or_no_constitutive_exon
CGTTACATGCGGAACCATGATCCGGCAGACGGTGTAATGTGGGGAAGCAGAG	7925	8291	7875	7927	1	scaffold_396	M378DRAFT_174002	7509	8291	None	8264	908	58831	No_or_no_constitutive_exon
TGGCGGTTGCCTGATAAGACACGGAAGGTAAGATGAACGTGGGTTGAGAGGG	6237	6289	6187	6239	1	scaffold_412	M378DRAFT_182415	5507	6698	None	8264	908	58831	No_or_no_constitutive_exon
AGGTATGATCTTCCATTGGAGGTCCGTCATATTACTTAACTCGGGGGCAGAA	6481	6891	6941	6889	-1	scaffold_413	M378DRAFT_174064	6481	7432	None	8264	908	58831	No_or_no_constitutive_exon
GCGTATTAAGTTAGCTTTGATATAGAATTCACTAATCACACGGGATCAAGAC	3518	3628	3468	3520	1	scaffold_430	M378DRAFT_92022	2065	4341	None	8264	908	58831	No_or_no_constitutive_exon
GCATTCTGATTGTCCCTAGTGTCTTTGACTCATGTTATGGGAAAACACAGGT	858	1236	1286	1234	-1	scaffold_451	M378DRAFT_182462	858	3164	None	8264	908	58831	No_or_no_constitutive_exon
GCTAATTGCCTGTCTAGTTCAAATCCGGAGATTCTCTATGCTATGGGGAGAT	3318	3798	3268	3320	1	scaffold_462	M378DRAFT_134374	1009	3798	None	8264	908	58831	No_or_no_constitutive_exon
TAGTCGGCTGCCGTCACACCTTACTGGTGCCGGTGCTGGTGGCGGGAGAGGG	2949	3147	3197	3145	-1	scaffold_467	M378DRAFT_43137	2243	3241	None	8264	908	58831	No_or_no_constitutive_exon
TGGTGGAAAGTTTAGGGATGCTAGGGAGGCATCGTGGACTGCGTGGGCAGTC	3287	3301	3237	3289	1	scaffold_477	M378DRAFT_182495	3170	4368	None	8264	908	58831	No_or_no_constitutive_exon
TGCGTGACAAGCTAATCTCGACGCGAGATCACCGATAAAAAGCGGGAAAGTA	5379	5489	5539	5487	-1	scaffold_489	M378DRAFT_92351	4568	6650	None	8264	908	58831	No_or_no_constitutive_exon
TGTTTCTCTCTGTTGTCGAGGTTGAGACTCATGTTGGTTTGGGCGGACAGGA	2205	2384	2434	2382	-1	scaffold_494	M378DRAFT_174185	2205	3541	None	8264	908	58831	No_or_no_constitutive_exon
TGTTTCTCTCTGTTGTCGAGGTTGAGACTCATGTTGGTTTGGGCGGACAGGA	2205	2384	2434	2382	-1	scaffold_495	M378DRAFT_174188	2205	3541	None	8264	908	58831	No_or_no_constitutive_exon
CCGGATGATGCCAACCCCCCCCCCCTGGTCAGAGCCAGGATGGGGACCAGAT	4792	6151	6201	6149	-1	scaffold_502	M378DRAFT_18831	4792	6210	None	8264	908	58831	No_or_no_constitutive_exon
ATGAGGTAGAGGGTGATGATGATCAGGCTCCTGCTCGGGGGGGAAGAAAGAA	416	3767	3817	3765	-1	scaffold_505	M378DRAFT_1055673	416	4687	None	8264	908	58831	No_or_no_constitutive_exon
GACTCGAGGAGGCCTTGCTAATCATATATTCCAGCGGGCCAAGCAGCAAGTG	931	1082	1132	1080	-1	scaffold_520	M378DRAFT_92506	559	1545	None	8264	908	58831	No_or_no_constitutive_exon
ACAGTATTGAGCAGGAGTCTGAAGGTGAATCGGACGATGGGGTTGAAGAGGT	1003	1024	953	1005	1	scaffold_513	M378DRAFT_92476	512	2290	None	8264	908	58831	No_or_no_constitutive_exon
GTGCGTGTATCCCCTGGGCATTTCTGTCGAACTCCGTTTAACATCGGGAGCC	4906	5031	5081	5029	-1	scaffold_540	M378DRAFT_18913	4600	5540	None	8264	908	58831	No_or_no_constitutive_exon
GTATGTAATTTATCACTAGTTCCAGTTCTACCTTCAGCTTGGGCATGCAGGT	272	365	222	274	1	scaffold_581	M378DRAFT_182577	17	2261	None	8264	908	58831	No_or_no_constitutive_exon
ACGTGTACCAATGATTTCTGTTTTTGACAGGCGTCATCTTCGTGGGACAGGT	1199	2186	1149	1201	1	scaffold_646	M378DRAFT_19103	724	2186	None	8264	908	58831	No_or_no_constitutive_exon
TCGAAAAATCCAACTTGTCGCTAGGTTTGTTGGTCAAAGGGAACCGCGAGGT	25	105	155	103	-1	scaffold_649	M378DRAFT_55642	25	309	None	8264	908	58831	No_or_no_constitutive_exon
GGTACGTACTTGAGCAACATGAAATTACGGTGGCTTATGGTTGGGAATAGAA	693	869	643	695	1	scaffold_678	M378DRAFT_19150	142	1940	None	8264	908	58831	No_or_no_constitutive_exon
GTTTCTCAGCAACTAATCGTTTAACTAATAGATCATCGAGGGAAATAAAGTA	2301	2654	2251	2303	1	scaffold_707	M378DRAFT_93101	147	2654	None	8264	908	58831	No_or_no_constitutive_exon
CAGTGCGGAAGCTACTTGATCAATCAACGGAGATCCACGACGGGAGACAGGC	218	278	328	276	-1	scaffold_802	M378DRAFT_19288	21	1375	None	8264	908	58831	No_or_no_constitutive_exon
TTCCTGCTTTGCCTTCGCAAACGGGATAGGAATGAGGGAACACAGGGGAGCC	250	353	403	351	-1	scaffold_833	M378DRAFT_93306	250	1658	None	8264	908	58831	No_or_no_constitutive_exon
ATTCAACCTTATTACAATTCGGGTCGGCGAACAGCGGGCAAGGGGGCAAGCC	1527	1681	1477	1529	1	scaffold_842	M378DRAFT_174504	752	1681	None	8264	908	58831	No_or_no_constitutive_exon
CGCCAGCGCCCACGTAGGTGAATCACCGATAGGGCCACTCAAGGGAACAGGA	1043	1107	1157	1105	-1	scaffold_853	M378DRAFT_174506	116	1375	None	8264	908	58831	No_or_no_constitutive_exon
AGTAAATATATATGGCATGATATGCTTCGCTATCTATTGATCATGGGAAGGG	1206	1324	1156	1208	1	scaffold_944	M378DRAFT_182715	805	1324	None	8264	908	58831	No_or_no_constitutive_exon
GGTAAAGTGGACGCATTCCACCTGGATTCCACCTGGAATTGGGGGGGGAGTG	916	1080	1130	1078	-1	scaffold_941	M378DRAFT_19434	83	1224	None	8264	908	58831	No_or_no_constitutive_exon
GTCATCGGTCGGAAGCTACAGTGTGACGAGTCAGTGCTGAGGGTTATAAGGT	840	911	790	842	1	scaffold_965	M378DRAFT_19459	561	911	None	8264	908	58831	No_or_no_constitutive_exon
GTAGATATGATGTGCTCCGATATTTAGTAAGTTTCTTACGGGATACACAGCA	871	922	821	873	1	scaffold_1008	M378DRAFT_182731	715	1257	None	8264	908	58831	No_or_no_constitutive_exon
ACCCAGGCCCATGATGGTGCATGGGCTCGGATCTCAAGCAAGGGGCTTAGAC	641	806	591	643	1	scaffold_1019	M378DRAFT_19514	451	806	None	8264	908	58831	No_or_no_constitutive_exon
GTATTTACGTGTAAAATGGCGTGACAAATACTGATCTTATCGGGGAGCAGAG	292	426	476	424	-1	scaffold_1076	M378DRAFT_19572	292	704	None	8264	908	58831	No_or_no_constitutive_exon
