# Supplementary material for: Widespread Separation of the Polypyrimidine Tract From 3′ AG by G Tracts in Association With Alternative Exons in Metazoa and Plants
Source: Front Genet. 2019 Jan 14;9:741. doi: 10.3389/fgene.2018.00741 (PMC6339879; doi:10.3389/fgene.2018.00741)
Supplement: DATA FILE S1 — Sequences of REPAG 3′ SS from each species of fungi. [file Data_Sheet_1.zip › Supplementary data 1/Fungi_Release38_sugiyamaella_lignohabitans.txt]

REPA_GGG_Sequence	Exon_Start	Exon_End	Pos_-50	Pos_+2	Strand	Chromosome	GeneID	Gene_Start	Gene_End	Gene_Name	Number_of_REPAs	Number_of_REPAs_has_GGG	Number_of_Intron(Intra_genic_Region)	Upstream_Constitutive_Exon
CCCCAGCCGCCGGAGGCAGCAGGGCGTCAGAGTACTAACGTGGGGTGTAGGG	1502963	1506145	1502913	1502965	1	A	AWJ20_473	1502672	1506145	None	71	11	204	No_constitutive_exon_found_in_species
GTTTCGGTCAACTTGATTCCACCTTTCGCTTCCCTCTTGAGCAGGGTTAGCT	1858931	1860422	1858881	1858933	1	A	AWJ20_581	1855817	1860422	APM4	71	11	204	No_constitutive_exon_found_in_species
CTAACATTGAAGTAGCTTGCTCTTATGGAATTCTATAAAGAGGGTGAAAGTG	2643623	2643628	2643678	2643626	-1	A	AWJ20_831	2642343	2643837	SHP1	71	11	204	No_constitutive_exon_found_in_species
TGGCGAAGAGGGAACAGATGGCGAAGAAGCAACTGGGGAGGAATAAATAGCT	3122959	3124233	3122909	3122961	1	A	AWJ20_989	3120198	3124233	None	71	11	204	No_constitutive_exon_found_in_species
TCTCAAGGTGCGGTGGCTTAGTTGCGTTTGCATTTACTAACGGGAATTAGGC	5501815	5502457	5501765	5501817	1	A	AWJ20_1817	5501708	5502457	None	71	11	204	No_constitutive_exon_found_in_species
AGCAGGGCTATCAGCCAGTTCAGGGCTGCCGACGTTTCGCGGGTCGGGAGGT	1650638	1651459	1651509	1651457	-1	B	AWJ20_2533	1650638	1653394	UGO1	71	11	204	No_constitutive_exon_found_in_species
ACAGACCGTTTGAGTGACACTAACCGAAGCGGTGCCAACGGGGGCGCTAGTG	2070805	2072079	2072129	2072077	-1	B	AWJ20_2654	2070805	2072462	pan1	71	11	204	No_constitutive_exon_found_in_species
ACGGTATCTGGATACAATATCAAAACTAACAAAGTCTAGGGATTCAGAAGGT	2815851	2816204	2816254	2816202	-1	B	AWJ20_2930	2815851	2816837	ASF1	71	11	204	No_constitutive_exon_found_in_species
AGATCCAACTGTCGCGGTCTCGAAGACCACCAGGAGGGGTCCAGGAGAAGGG	3427293	3428825	3427243	3427295	1	B	AWJ20_3148	3426608	3428825	PSR2	71	11	204	No_constitutive_exon_found_in_species
GGCAGTCCCGTGCCCGAAACAGACCCTAACAGACGTCCCAGGGGGCCAAGTG	3491076	3492003	3492053	3492001	-1	B	AWJ20_3176	3491076	3492293	CYC3	71	11	204	No_constitutive_exon_found_in_species
CAGTCGAAACCACCGAGCATTACACGATTACTGCGTCGGGAGACGGCCAGAT	1064591	1065479	1064541	1064593	1	D	AWJ20_4956	1064004	1065479	SKI8	71	11	204	No_constitutive_exon_found_in_species
