# Supplementary material for: Widespread Separation of the Polypyrimidine Tract From 3′ AG by G Tracts in Association With Alternative Exons in Metazoa and Plants
Source: Front Genet. 2019 Jan 14;9:741. doi: 10.3389/fgene.2018.00741 (PMC6339879; doi:10.3389/fgene.2018.00741)
Supplement: DATA FILE S1 — Sequences of REPAG 3′ SS from each species of fungi. [file Data_Sheet_1.zip › Supplementary data 1/Fungi_Release38_cryptococcus_gattii_ru294.txt]

REPA_GGG_Sequence	Exon_Start	Exon_End	Pos_-50	Pos_+2	Strand	Chromosome	GeneID	Gene_Start	Gene_End	Gene_Name	Number_of_REPAs	Number_of_REPAs_has_GGG	Number_of_Intron(Intra_genic_Region)	Upstream_Constitutive_Exon
AAAAGTCGTAGAGATGGTAAAAGGCTGAAACGGATTTGGGCGGGACACAGCG	41422	41505	41555	41503	-1	supercont1.1	I315_00016	40508	41852	None	6137	771	33060	No_constitutive_exon_found_in_species
ACTGTTTTTCGAACATGTCGTTTTTGCTGATATGGTTTGTGTGGGAACAGAT	41184	41203	41253	41201	-1	supercont1.1	I315_00016	40508	41852	None	6137	771	33060	No_constitutive_exon_found_in_species
TCTTGTGATTTCTCGAAAGCTCATCGCGTATGTGTGTGTGGGTGGGATAGTG	45957	46094	46144	46092	-1	supercont1.1	I315_00019	43790	46290	None	6137	771	33060	No_constitutive_exon_found_in_species
TCTTGGTCAAAATGGACTTGTGGTTGACGTTTTGACTTTTTGGGGGGAAGAA	45051	45163	45213	45161	-1	supercont1.1	I315_00019	43790	46290	None	6137	771	33060	No_constitutive_exon_found_in_species
GCCTTCTCATTCGGTTCAAGAAGAAGGGCTGATTAGGTGGGGGGTTGTAGGT	44431	44548	44598	44546	-1	supercont1.1	I315_00019	43790	46290	None	6137	771	33060	No_constitutive_exon_found_in_species
TCATCCCCGTCCTGTCTAATGAAGCACGGACGCTGATGCCGGATGGGTAGTT	86366	86643	86316	86368	1	supercont1.1	I315_00032	84357	87039	None	6137	771	33060	No_constitutive_exon_found_in_species
AGAAAAAAAATGAAGAAAACGAATACTGATAGAAGCTTTTTGGGGAGTAGGA	100079	100163	100213	100161	-1	supercont1.1	I315_00038	96679	100570	None	6137	771	33060	No_constitutive_exon_found_in_species
GCCTTTATTAAGCTTCAAAAGATGAATTATACTAACGCTCAAGGGTACAGAT	96679	96810	96860	96808	-1	supercont1.1	I315_00038	96679	100570	None	6137	771	33060	No_constitutive_exon_found_in_species
TCCCATCTATCAGAGTATTAAATAAGGTACGATGTTGATGGGATGGGTAGAA	112701	112765	112651	112703	1	supercont1.1	I315_00046	112498	113972	None	6137	771	33060	No_constitutive_exon_found_in_species
AACCTCCTACTTTGGAACAACCATACAATGCATCAATGGGGGAAAAATAGAT	118239	118349	118399	118347	-1	supercont1.1	I315_00048	117318	118638	None	6137	771	33060	No_constitutive_exon_found_in_species
TAAACCTTAGACCTACTCATTTGCATTTAGTATCTGACAATGCGGGATAGCT	123006	123268	123318	123266	-1	supercont1.1	I315_00049	120121	124084	None	6137	771	33060	No_constitutive_exon_found_in_species
TTATGCCATCTCGTCGACCTGTGGGTCCAGCGGTGCTGACGGGCACATAGCG	120437	120537	120587	120535	-1	supercont1.1	I315_00049	120121	124084	None	6137	771	33060	No_constitutive_exon_found_in_species
CCCATACTCAAATAATGCTAATGGAGAATGGGATGGAACGGGATAAATAGCC	127344	127633	127683	127631	-1	supercont1.1	I315_00050	124922	127972	None	6137	771	33060	No_constitutive_exon_found_in_species
CACCTGCTGAAGTAGAGAGTGAAGGGCTGATGTAACTTGTCGGGTGGTAGGA	129804	129857	129907	129855	-1	supercont1.1	I315_00052	129293	130476	None	6137	771	33060	No_constitutive_exon_found_in_species
TCCATCTTTTTTCCGACTGATTAGGAGTCATTTAATGGGAGAAAATTCAGCA	133985	134399	134449	134397	-1	supercont1.1	I315_00054	132097	134690	None	6137	771	33060	No_constitutive_exon_found_in_species
TTTTGTTCTTTTATTGTTGTTGTAAAATTGCTGATAAAGGATGGGGAAAGAA	282615	283053	283103	283051	-1	supercont1.1	I315_00109	282261	283562	None	6137	771	33060	No_constitutive_exon_found_in_species
GTATACACACCATTTTGCCCCAAGGCCAAAAGCTGACTGGGACAATGTAGAG	282261	282561	282611	282559	-1	supercont1.1	I315_00109	282261	283562	None	6137	771	33060	No_constitutive_exon_found_in_species
TGGATAGTTGGATTCTAAAGCATCACAAAAAGCTAATGGGTGAACGACAGTA	285062	285558	285012	285064	1	supercont1.1	I315_00110	283772	285715	None	6137	771	33060	No_constitutive_exon_found_in_species
GTGCCCAAGGACGTGACTGACTGGACCTCTGCTTGTGCACTGGGAAATAGAA	307788	307857	307907	307855	-1	supercont1.1	I315_00120	307116	307983	None	6137	771	33060	No_constitutive_exon_found_in_species
CATCATGAAAGGGAGAAAAGAAACTAATAGGGGGTTTGCTGTTGGGACAGTT	308718	309048	308668	308720	1	supercont1.1	I315_00121	308327	309048	None	6137	771	33060	No_constitutive_exon_found_in_species
CCCTACAAGGTTGCTCGATCTTCTCGCTCTTAGGATCGGTGTGAGGGAAGGG	404864	404900	404950	404898	-1	supercont1.1	I315_00152	403316	405372	None	6137	771	33060	No_constitutive_exon_found_in_species
TCTCCTATTCTTTAAGTTGATGATGGATGCTGACATTTGCGGGTGATAAGCA	408801	408952	409002	408950	-1	supercont1.1	I315_00154	408615	410101	None	6137	771	33060	No_constitutive_exon_found_in_species
ACCATCGCAAGAATAACGGATCTTTGCTGACATTAGATATATTGGGATAGCT	415023	415048	414973	415025	1	supercont1.1	I315_00156	414716	415638	None	6137	771	33060	No_constitutive_exon_found_in_species
CGTTGGTAAGCAAATCCTTCTGTAACTCAGGACCAAGCTCACATGGGCAGAT	417829	417926	417779	417831	1	supercont1.1	I315_00157	416391	418546	None	6137	771	33060	No_constitutive_exon_found_in_species
TGCGTCAGAATCATGGCCAAGATAAGAACGCAAAGTCTGATAGGGTACAGGC	427892	427975	427842	427894	1	supercont1.1	I315_00161	427673	429529	None	6137	771	33060	No_constitutive_exon_found_in_species
TGTTTTCAGCGTAGCGCTGCGGCTACTGACGCAGACCTATGGGTACGTAGGG	439436	439565	439615	439563	-1	supercont1.1	I315_00165	438379	439839	None	6137	771	33060	No_constitutive_exon_found_in_species
TCCATGACTTACTTCTGGAATATTTTGCTAAAGGCAATGTTTGGGAACAGAT	452661	452873	452923	452871	-1	supercont1.1	I315_00172	451963	454956	None	6137	771	33060	No_constitutive_exon_found_in_species
AAGTCCTTACGCGGCGCCTGCTTAGCCCGTGGCTGACAGAAGGGGGCTAGTT	461578	462174	462224	462172	-1	supercont1.1	I315_00174	461265	465434	None	6137	771	33060	No_constitutive_exon_found_in_species
TTTGCTTTCGATCGTTTTATGGAATAAGTGACTGATCGACGGGGGTGTAGAG	552256	552382	552206	552258	1	supercont1.1	I315_00211	551005	552946	None	6137	771	33060	No_constitutive_exon_found_in_species
AGTTTTTTCCCTATTAATTTCATAACGTCTCGGTCACTGATGTGGGATAGGA	555212	555500	555162	555214	1	supercont1.1	I315_00213	554337	555500	None	6137	771	33060	No_constitutive_exon_found_in_species
GATATCTGTACACAAGTAAAAAGCGGTTCGTTGACGATTTGGGTCAAAAGTC	556857	557172	557222	557170	-1	supercont1.1	I315_00214	555994	557886	None	6137	771	33060	No_constitutive_exon_found_in_species
GGGTAAGCATTGCCTTGAACTCTGCTTGGAAGCTGACCTTTGGGTAAAAGTG	568042	568084	568134	568082	-1	supercont1.1	I315_00219	566715	569532	None	6137	771	33060	No_constitutive_exon_found_in_species
GGTTTATTATCTCTCTGTAGTCATTTCATCAAGCTGACAATTGGGAAAAGCG	581651	581683	581601	581653	1	supercont1.1	I315_00226	581033	584673	None	6137	771	33060	No_constitutive_exon_found_in_species
CAGCACACGTTCTTTTGTTTTATTTCATGGCTCTAAGAAAATGGGAACAGAA	606473	606972	607022	606970	-1	supercont1.1	I315_00235	605508	611228	None	6137	771	33060	No_constitutive_exon_found_in_species
ACAGTCTATGTATACAACATAGTACCTGCCTTTAGCTGATTAGGGATAAGTC	612266	612364	612216	612268	1	supercont1.1	I315_00236	611758	613374	None	6137	771	33060	No_constitutive_exon_found_in_species
ATGCGAAATTGTTGGCTTAAATTAACGTTGGGATTCGGTTTGCGGGACAGGT	627767	627926	627976	627924	-1	supercont1.1	I315_00241	627767	631289	None	6137	771	33060	No_constitutive_exon_found_in_species
TGCCCCCCCCAAAAAAAAGCGCTGTGCAGCTGAAACGATTGGGCAACTAGTG	634229	634552	634602	634550	-1	supercont1.1	I315_00245	633808	635402	None	6137	771	33060	No_constitutive_exon_found_in_species
GTAGCTTTTAACTCTTTGTCCAGTACGGTACTCATTGGAGGGGAAAAAAGAG	774013	774164	773963	774015	1	supercont1.1	I315_00295	772779	774492	None	6137	771	33060	No_constitutive_exon_found_in_species
TTTGACGGGCTCATTGATTCCCATGAACAATCACTAACGAGCAGGGGTAGGG	833937	834002	833887	833939	1	supercont1.1	I315_00313	833224	834452	None	6137	771	33060	No_constitutive_exon_found_in_species
ATCTGCTGTTTATCCAGAGCTTGGCTGACTGTCCGGGGTTCACTAAAAAGGT	834163	834244	834113	834165	1	supercont1.1	I315_00313	833224	834452	None	6137	771	33060	No_constitutive_exon_found_in_species
TCAATCAACTTGTATACGTGTTTATCTTTTTGACTAATGCTGGGACGTAGTC	844233	844353	844403	844351	-1	supercont1.1	I315_00319	843747	845794	None	6137	771	33060	No_constitutive_exon_found_in_species
GTCATAGTGTACTGCTGATCGTCGTAAAAGGGACTGACTGGGGGTCATAGGA	871646	871822	871872	871820	-1	supercont1.1	I315_00327	866717	874244	None	6137	771	33060	No_constitutive_exon_found_in_species
GTGAGTAAAATATCACCAAGGTGCAGCTCTGGACTTATGACGGGTGACAGGC	867320	867478	867528	867476	-1	supercont1.1	I315_00327	866717	874244	None	6137	771	33060	No_constitutive_exon_found_in_species
ATTCGCATCCAAAGGATGAAGGCAGATTAAGTTCTCTATGGGGAGGTGAGCA	866717	866803	866853	866801	-1	supercont1.1	I315_00327	866717	874244	None	6137	771	33060	No_constitutive_exon_found_in_species
TTTGTATAATGGCAAAAAGGTGGACAACTGATGTGATGGCGTTGGGACAGCT	877623	877674	877724	877672	-1	supercont1.1	I315_00329	877519	879169	None	6137	771	33060	No_constitutive_exon_found_in_species
AGTGATGGCTCGTTAAGAGTTATGGCTGACATTTAGGGGAAAAAAACAAGTT	889295	889641	889691	889639	-1	supercont1.1	I315_00336	889295	891783	None	6137	771	33060	No_constitutive_exon_found_in_species
TGTGGGTTGGCGCTATTTATCTGAAGCCACACACACTGATGAGGGAGTAGCG	932545	932707	932495	932547	1	supercont1.1	I315_00351	931578	933886	None	6137	771	33060	No_constitutive_exon_found_in_species
TTACAAGGTACGCGCGAAATGACGATACGCATGTCGCTAACGACGGGCAGCA	938225	938291	938341	938289	-1	supercont1.1	I315_00355	938225	940551	None	6137	771	33060	No_constitutive_exon_found_in_species
AAGTCCATCTTGTTTGCATATAACTGTGCAAGCTCAACTAGGGGTTATAGTC	962247	962360	962410	962358	-1	supercont1.1	I315_00363	961585	963842	None	6137	771	33060	No_constitutive_exon_found_in_species
CGTACAAGTGAGTAGAACACTTGCCAGTGCCCCGCTGACCGGGTGAATAGTG	1002152	1002344	1002394	1002342	-1	supercont1.1	I315_00380	1001884	1003914	None	6137	771	33060	No_constitutive_exon_found_in_species
TTTTTTCAATAAAGGCAACTAAAACTGATGATTCGTGGGGGGGGGTTTAGGA	1053890	1054277	1053840	1053892	1	supercont1.1	I315_00401	1053134	1054277	None	6137	771	33060	No_constitutive_exon_found_in_species
AAGGTAAGTCAGTAGAGTTGGTATTGCGCATAACTAACCTGGGAGAGCAGAA	1080258	1082081	1082131	1082079	-1	supercont1.1	I315_00412	1077579	1084131	None	6137	771	33060	No_constitutive_exon_found_in_species
TCGTAAGTGGTTCTTGAGGTTAATTTTGAACTTGCTGACGGGTGACGCAGTT	1099725	1100185	1100235	1100183	-1	supercont1.1	I315_00419	1099025	1101238	None	6137	771	33060	No_constitutive_exon_found_in_species
CGTGAGTATTCTGGCCTTGAAAGAAAGAGATTCATGCTAATGAGGGGTAGAA	1125458	1125493	1125543	1125491	-1	supercont1.1	I315_00426	1125458	1126539	None	6137	771	33060	No_constitutive_exon_found_in_species
AGCTTATTGTACTCCCAATCCGCAAAGCTGAGGTTAACGGGAAAGAAAAGGT	1133627	1133796	1133846	1133794	-1	supercont1.1	I315_00430	1133208	1136187	None	6137	771	33060	No_constitutive_exon_found_in_species
GCGGTGTAGAGTGTTGAGCTTATACCGCCCCGTTCCATGGGGGTTAATAGTG	1139079	1139341	1139029	1139081	1	supercont1.1	I315_00431	1136397	1139463	None	6137	771	33060	No_constitutive_exon_found_in_species
GTCCGGTTACAGCTTTTCATGAGACGGCAAGCTGACACTGTAGGGCATAGGC	1226400	1226664	1226350	1226402	1	supercont1.1	I315_00469	1225014	1226664	None	6137	771	33060	No_constitutive_exon_found_in_species
GTATATGCGTCGTACTTGTGCATGAGCGGAGAGCTGATGATAAAGGGCAGCG	1228632	1228815	1228582	1228634	1	supercont1.1	I315_00471	1228321	1233641	None	6137	771	33060	No_constitutive_exon_found_in_species
TAAGTCCTTCGACCAGCACGTCTTCAGAGTGGAACTAACAGGGTAGCAAGCG	1263089	1263347	1263397	1263345	-1	supercont1.1	I315_00482	1262082	1263458	None	6137	771	33060	No_constitutive_exon_found_in_species
CTCCTCATGTTATGCAGCTAACAAGTAATGGAAGTTGACCATGGGCGTAGGG	1262737	1263034	1263084	1263032	-1	supercont1.1	I315_00482	1262082	1263458	None	6137	771	33060	No_constitutive_exon_found_in_species
TTCGTCATGTTCATAACATGAGAAATAGACACTGCTGATGGGCAACGAAGAT	1265783	1265883	1265933	1265881	-1	supercont1.1	I315_00483	1264204	1268769	None	6137	771	33060	No_constitutive_exon_found_in_species
TGGTAAGCTGACTACGTACTGCGTATGTGCTGTTGACTGATGGGACGCAGGC	1286937	1287008	1287058	1287006	-1	supercont1.1	I315_00491	1286661	1287563	None	6137	771	33060	No_constitutive_exon_found_in_species
GTAGTTTGACCGGTATATCCCAAAACCCAAACTTATATGCGGGAATACAGGT	1321940	1322118	1322168	1322116	-1	supercont1.1	I315_00507	1321295	1322726	None	6137	771	33060	No_constitutive_exon_found_in_species
AGTGCAATACTGGATAATCAGGTGAATGTAACCTAATTACGGGGCAATAGTC	1337634	1337897	1337947	1337895	-1	supercont1.1	I315_00515	1336755	1343079	None	6137	771	33060	No_constitutive_exon_found_in_species
GTTGTTCTCTTGATGTATTTCTCCCAAGCATTTGCTGATGATGTGGGTAGAC	1381287	1381569	1381237	1381289	1	supercont1.1	I315_00531	1380530	1381806	None	6137	771	33060	No_constitutive_exon_found_in_species
AGGAAAATATGGGGATATCAGATGAGTAAAAGATGCTAATGGGACCGCAGTG	1402208	1402272	1402158	1402210	1	supercont1.1	I315_00538	1401638	1402736	None	6137	771	33060	No_constitutive_exon_found_in_species
GTGAGCACTTTGATTATCCTGTTATCACTAGCTGACAGGGATTGCAAAAGTG	1421031	1421229	1420981	1421033	1	supercont1.1	I315_00549	1420748	1421996	None	6137	771	33060	No_constitutive_exon_found_in_species
TGATGTGAGTATTCATATTATACGAGGATTATGAGCTCATGGGATTGCAGTA	1467562	1467723	1467512	1467564	1	supercont1.1	I315_00572	1466237	1470593	None	6137	771	33060	No_constitutive_exon_found_in_species
AAAGCATTGAATATGATGTTCATGTCATGGTCCAACCTTGGGGTGTGTAGCA	1419	1437	1487	1435	-1	supercont1.2	I315_00574	1419	4327	None	6137	771	33060	No_constitutive_exon_found_in_species
AAGGAGCCCGGGTCTCTCGTGAAGTTCTGAAGTGCTGAGGGGTGGAGTAGGT	15511	15583	15461	15513	1	supercont1.2	I315_00579	14893	16390	None	6137	771	33060	No_constitutive_exon_found_in_species
CAATGCTGATTCTGCTACTACCTGAGCGATATTGACTAGTATCGGGATAGTA	30660	30964	31014	30962	-1	supercont1.2	I315_00586	29850	36633	None	6137	771	33060	No_constitutive_exon_found_in_species
TCATCATACAGGGCCATATATGGATGAAGTCGGCTAATGAGGGACCACAGAT	30037	30276	30326	30274	-1	supercont1.2	I315_00586	29850	36633	None	6137	771	33060	No_constitutive_exon_found_in_species
TTGGATCTTTTGTCGATGGGCAGAGCTGACGTTTTGTATGGGATGAATAGGC	38675	38691	38625	38677	1	supercont1.2	I315_00588	38444	39904	None	6137	771	33060	No_constitutive_exon_found_in_species
GAGCTAATTGACGTGACGCATTTGACTTTGGATCGATTGGGAATGAACAGCA	42397	42505	42555	42503	-1	supercont1.2	I315_00591	42397	43544	None	6137	771	33060	No_constitutive_exon_found_in_species
CTTTTTTAATGGTTAAGATTGCTAATCTAACTGGATGCGGGCGAAAACAGAA	62435	62755	62805	62753	-1	supercont1.2	I315_00600	62435	63692	None	6137	771	33060	No_constitutive_exon_found_in_species
CTCACAGAAGTCAAGCTTTTACCCCTGGCAAGTGCTGATTTTGAGGGCAGAG	79315	79361	79411	79359	-1	supercont1.2	I315_00607	78487	80806	None	6137	771	33060	No_constitutive_exon_found_in_species
GTAAAGCTGAAGCAGCGGAGTGGACGGAGGATATGCTGAGGGCGCAGTAGTC	83726	83746	83796	83744	-1	supercont1.2	I315_00608	82159	84095	None	6137	771	33060	No_constitutive_exon_found_in_species
GGTCGGTGGTCTTGTTACAGCAGAAAGCAGTGGATGGCTGATGGGAGTAGTG	89858	89970	90020	89968	-1	supercont1.2	I315_00610	87506	90761	None	6137	771	33060	No_constitutive_exon_found_in_species
CTCATGAGTGTGGAGTTCGAAATTTGAGCTGACCCAAACCTGGGGAATAGGT	88633	88768	88818	88766	-1	supercont1.2	I315_00610	87506	90761	None	6137	771	33060	No_constitutive_exon_found_in_species
GTGGGTTTTGACTATGTCTAGATATAACCAAGACTGATGGGTATGGTAAGGA	119106	119126	119056	119108	1	supercont1.2	I315_00621	118624	120618	None	6137	771	33060	No_constitutive_exon_found_in_species
TCTAATACCCTCTCCCGCGCCTATCAATGTCTGACACAGGGCATGAATAGGC	120382	120485	120332	120384	1	supercont1.2	I315_00621	118624	120618	None	6137	771	33060	No_constitutive_exon_found_in_species
ATTGTATCAACAACTCCAGAGCTATCGTCCAAGCCCTCATATCGGGGGAGAC	126735	126810	126685	126737	1	supercont1.2	I315_00624	126105	127554	None	6137	771	33060	No_constitutive_exon_found_in_species
CTGGGTAGGCGATAGAGCGATACGATAGCTAACGGCGGTGGGGTATACAGCA	134174	134258	134124	134176	1	supercont1.2	I315_00628	132505	134526	None	6137	771	33060	No_constitutive_exon_found_in_species
GTGATCAGGTATCCGTCTAGAGAAGGGACTGATGGAGTATGGGATTAAAGTG	138924	139043	139093	139041	-1	supercont1.2	I315_00631	138011	140106	None	6137	771	33060	No_constitutive_exon_found_in_species
ATTTTCATTGTGCCGTTTGCTTGGCTGATTGGGTAATATTCGATGGGCAGAT	169790	169810	169740	169792	1	supercont1.2	I315_00643	167442	170610	None	6137	771	33060	No_constitutive_exon_found_in_species
TTCATGTAATGTTGATTTATGCTGACATTTCTGTGGGGATGGAAATGTAGGA	181444	181976	182026	181974	-1	supercont1.2	I315_00647	181165	182349	None	6137	771	33060	No_constitutive_exon_found_in_species
GTATCTCTTCTACCACTGAGAGGTGTCAGCTGACTTGTGATGGGATGAAGTG	185214	185344	185164	185216	1	supercont1.2	I315_00649	184465	185344	None	6137	771	33060	No_constitutive_exon_found_in_species
TTTTTTTTGATTTCTTGATTGAAACGAAGCTGATATTTGGGAATGTGCAGAT	244748	244960	244698	244750	1	supercont1.2	I315_00669	240300	245749	None	6137	771	33060	No_constitutive_exon_found_in_species
CCTGCATTGTGGGTTTTATTAAAAAAATCTGACGTGGGTAAATGGGATAGTA	250042	250138	250188	250136	-1	supercont1.2	I315_00672	250042	253897	None	6137	771	33060	No_constitutive_exon_found_in_species
AGTACATACAATCCCATTGATTTAATTTTCGAAGCTAACACGATGGGTAGCC	273841	273944	273994	273942	-1	supercont1.2	I315_00678	269552	275553	None	6137	771	33060	No_constitutive_exon_found_in_species
CTAATTCCGGTTGCTGTGATAAGTGTTAGTGCTGATCGGGAAGGATGTAGGT	271692	271816	271866	271814	-1	supercont1.2	I315_00678	269552	275553	None	6137	771	33060	No_constitutive_exon_found_in_species
TAAATTCGCTTGAAATTGCATATGATAAAATCCTGATGCGAGGGACTTAGGA	288124	288514	288074	288126	1	supercont1.2	I315_00685	287777	289705	None	6137	771	33060	No_constitutive_exon_found_in_species
CCACTGATCTATGAACGGGATTTGTCAGTTTGCTGATGCGGGAACTATAGAT	324859	324958	324809	324861	1	supercont1.2	I315_00701	321121	326860	None	6137	771	33060	No_constitutive_exon_found_in_species
TGCATTCTGTTCGTTAGTTCATGCCCTGTGATGGCTGAAGGGAAGAGCAGTA	347437	348922	347387	347439	1	supercont1.2	I315_00712	346595	349223	None	6137	771	33060	No_constitutive_exon_found_in_species
CACTGCATGCAACGAAACACAACTGTTACTAATTCATTTGGGCACGATAGGA	356590	356705	356755	356703	-1	supercont1.2	I315_00716	356027	357750	None	6137	771	33060	No_constitutive_exon_found_in_species
TGTACATTCCGCACGCTTTGTATCGCTATTCAGCTGATGGGAGTATGCAGAG	361873	361906	361823	361875	1	supercont1.2	I315_00719	361420	361906	None	6137	771	33060	No_constitutive_exon_found_in_species
AAGTCTTTGTCGCTGTTGAGAGGTCGCGGCTGACTATAATTCGGGAACAGCT	376500	376621	376671	376619	-1	supercont1.2	I315_00724	375696	379127	None	6137	771	33060	No_constitutive_exon_found_in_species
GTTTTTTTTTGGTGGGACAAGTAGCTGAAAAGCTGATACGGGAATCGTAGAC	387768	387885	387718	387770	1	supercont1.2	I315_00728	387665	388565	None	6137	771	33060	No_constitutive_exon_found_in_species
TAAGTGGACGTACGCTCTCTCGGGAACCATAGTCCTGATCAGTAGGGAAGCC	451448	451586	451636	451584	-1	supercont1.2	I315_00757	450340	453850	None	6137	771	33060	No_constitutive_exon_found_in_species
GAGCTATACCTCAAGGAATGGTCACAAGTGCTGAAAGAAGAGGGTACTAGGA	469249	469400	469450	469398	-1	supercont1.2	I315_00765	467967	469914	None	6137	771	33060	No_constitutive_exon_found_in_species
GTGCTTTTATTATGTTTTGTGCCATTGGCTAACGAACAATGGGAACGAAGGG	467967	468330	468380	468328	-1	supercont1.2	I315_00765	467967	469914	None	6137	771	33060	No_constitutive_exon_found_in_species
GGGAAACTAGACAGAGAAAGAAATGGAAACTGACTTTTGTGGGATAACAGTA	478186	478261	478136	478188	1	supercont1.2	I315_00770	477881	478500	None	6137	771	33060	No_constitutive_exon_found_in_species
TGAGTGACGGCGGCGACGCAGGTAGGCCGATTATGGTTCAAGCCGGGAAGGA	478668	478712	478762	478710	-1	supercont1.2	I315_00771	478668	479990	None	6137	771	33060	No_constitutive_exon_found_in_species
TTTTCCTTTTTTTTTGGGAGGGGGAATGTTTAAACTGATTTCGGGGATAGGT	493219	493875	493925	493873	-1	supercont1.2	I315_00777	492013	496320	None	6137	771	33060	No_constitutive_exon_found_in_species
AGGGTGGGTTTGTAGTAGCCAAGGTGAACCATGCTGATATGGGGATGTAGAC	497959	498201	498251	498199	-1	supercont1.2	I315_00778	497518	499621	None	6137	771	33060	No_constitutive_exon_found_in_species
TTGCGTTTTTTGTCATGAAAGGAAGAAACTGATCAAACTGGGGGGGTCAGAC	501469	501922	501419	501471	1	supercont1.2	I315_00779	501081	501922	None	6137	771	33060	No_constitutive_exon_found_in_species
CACTATGCGAACCATGACGTATTACATCATGCTAATACGCAGGGCAACAGTG	530494	530508	530558	530506	-1	supercont1.2	I315_00794	529749	531338	None	6137	771	33060	No_constitutive_exon_found_in_species
TAAGTGAGTCATCTTTTTGCAAATGCTCATGGCGTATAATGGGTCGGTAGAC	540697	540736	540647	540699	1	supercont1.2	I315_00799	540280	540736	None	6137	771	33060	No_constitutive_exon_found_in_species
TAAAACCGATACCTAACGAAAAGTTCGCTAATCATCATTTGGGGCTATAGGT	558387	558534	558584	558532	-1	supercont1.2	I315_00807	558387	561026	None	6137	771	33060	No_constitutive_exon_found_in_species
ATGTCATCATCTATTTTCTTGGCTTTCATTTGCTCATATGAAAGGGACAGTA	562099	562172	562049	562101	1	supercont1.2	I315_00808	561328	562646	None	6137	771	33060	No_constitutive_exon_found_in_species
TTGGATCCTTAGTCCACATTGCAATGTGTTGTGATTGACGGGGTCGACAGTC	612400	612532	612350	612402	1	supercont1.2	I315_00829	609739	614854	None	6137	771	33060	No_constitutive_exon_found_in_species
CTAACCCCGGGAGAGTAGTATTCATTTCTGACTAAGCATCAGGGCGATAGGA	615115	615360	615410	615358	-1	supercont1.2	I315_00830	615017	616139	None	6137	771	33060	No_constitutive_exon_found_in_species
AGTAACTGTCACGCTTAATACGAGACTTTAAGCTTACATTATACGGGCAGAT	624253	624315	624203	624255	1	supercont1.2	I315_00833	622910	625161	None	6137	771	33060	No_constitutive_exon_found_in_species
CCCATCAAGCTCTAGCGTTTTGAATGAAATTGGTGCTGATCAAAGGGCAGTT	636884	636941	636991	636939	-1	supercont1.2	I315_00839	636884	638061	None	6137	771	33060	No_constitutive_exon_found_in_species
CTATTTATCGCTAATATTTCTCTAAAATCCAGACTCTAACGGGATATCAGAA	642973	643082	643132	643080	-1	supercont1.2	I315_00842	642155	643858	None	6137	771	33060	No_constitutive_exon_found_in_species
GGTATATGTTGCATCTTAATCAAGAGTTGTGGTACTGATAGAGGGTGAAGTG	646418	646562	646368	646420	1	supercont1.2	I315_00844	645893	647257	None	6137	771	33060	No_constitutive_exon_found_in_species
TTTTCCAAGAGTGGTCCAAGTTGTCTAATGAAAACGAATGAAATGGGTAGGA	683871	683973	684023	683971	-1	supercont1.2	I315_00861	683757	685403	None	6137	771	33060	No_constitutive_exon_found_in_species
GTGAGTCGTTCCCGCTCCCAACGCCATGCCAACTGACAAGGCGGGGATAGAC	688481	688761	688431	688483	1	supercont1.2	I315_00863	687322	688761	None	6137	771	33060	No_constitutive_exon_found_in_species
GGTGTGTTTTTTGACCACACCCATGTGATAGTTGCTGACAAGAGGGTTAGAC	745548	746805	746855	746803	-1	supercont1.2	I315_00878	744039	749362	None	6137	771	33060	No_constitutive_exon_found_in_species
GTGTGGGATTCTTTGAGGTGATTTGTTTCTGCTAACATGTGATGGGATAGCT	783398	783450	783500	783448	-1	supercont1.2	I315_00894	782250	784265	None	6137	771	33060	No_constitutive_exon_found_in_species
GATTGCTAGGGCAGAAGGGTGCGGCGAGAACTGATTTTGGGTACAATAAGAT	792912	793276	793326	793274	-1	supercont1.2	I315_00896	791342	794322	None	6137	771	33060	No_constitutive_exon_found_in_species
GATGGTCTGCGTCGTCCTTGCCTAAGATTCTGACGGTGGGTGAACGATAGAT	813507	813819	813457	813509	1	supercont1.2	I315_00905	813344	819498	None	6137	771	33060	No_constitutive_exon_found_in_species
GGAAAGGGCGAGTCAGAGAAGCGGGCTGTCGTTGACGATAGGGTATATAGGC	875801	875910	875960	875908	-1	supercont1.2	I315_00929	874917	876222	None	6137	771	33060	No_constitutive_exon_found_in_species
ACAATCTTGAAAAGTGCTAGGCAGGAAAACTGACCGTGGGTGGGTGGAAGAT	882922	883502	883552	883500	-1	supercont1.2	I315_00934	882840	886410	None	6137	771	33060	No_constitutive_exon_found_in_species
CCTTCCCGTACTTTTATGTCCTCTAACAAAAGCTGATCTTTTGGGGATAGCT	892420	892635	892370	892422	1	supercont1.2	I315_00937	889789	893467	None	6137	771	33060	No_constitutive_exon_found_in_species
TTTCTTGTCTTTTTTTAAGGGTTGTTGGCTAAAAAAAGGTGGGAAATTAGCA	895867	895984	896034	895982	-1	supercont1.2	I315_00939	895356	899005	None	6137	771	33060	No_constitutive_exon_found_in_species
TATGTTCTGCACCTTATTAGTATAATGACGATTGCTGAGTGATGGGGTAGCC	921671	921839	921889	921837	-1	supercont1.2	I315_00951	920958	922183	None	6137	771	33060	No_constitutive_exon_found_in_species
GTCAGTCCGACGTTCCTTGTAGAGTATATGAGCTGACAAGTGGGTGCAAGGC	965503	965671	965453	965505	1	supercont1.2	I315_00972	964786	966766	None	6137	771	33060	No_constitutive_exon_found_in_species
CGACCTCCAATGATTGTCTTGGAAGAACGACTGACGAGCAGGGACTTGAGCA	984882	985096	985146	985094	-1	supercont1.2	I315_00982	982759	985914	None	6137	771	33060	No_constitutive_exon_found_in_species
GTCTTGGGTTTGGTGCGGTCACTGGAATATAGGCTGAGGGAGCCAAACAGAT	994446	994605	994396	994448	1	supercont1.2	I315_00986	993985	996653	None	6137	771	33060	No_constitutive_exon_found_in_species
GTGCATTTTTTTTTCTCGCTCCTTACTGACATATACACAATGATGGGTAGGG	996242	996408	996192	996244	1	supercont1.2	I315_00986	993985	996653	None	6137	771	33060	No_constitutive_exon_found_in_species
ATCCACTCCTCGCACGTGCGCAAAAATTGTACTGTGGTGTGGGTCAACAGTG	1002374	1002437	1002487	1002435	-1	supercont1.2	I315_00989	1000574	1002655	None	6137	771	33060	No_constitutive_exon_found_in_species
TTACAAATACTCCATCATCCAGCCTCTTTGCCGAGACTGATGGGAAATAGTT	1015749	1015811	1015861	1015809	-1	supercont1.2	I315_00994	1014808	1018290	None	6137	771	33060	No_constitutive_exon_found_in_species
AGGTTCGTGAGAAAAGCAGAAAAGCTGACACAAAGTGTTGGGACATATAGGA	1081089	1081181	1081039	1081091	1	supercont1.2	I315_01019	1078151	1083002	None	6137	771	33060	No_constitutive_exon_found_in_species
AGCCTCATGAACAAGAGAAGAAGAGAAATAGCTGATTGATGGGATGATAGGT	1081807	1081892	1081757	1081809	1	supercont1.2	I315_01019	1078151	1083002	None	6137	771	33060	No_constitutive_exon_found_in_species
TTGTCTCGCATCGGCTTACATTGGCCTTGTGTTGCTAACAGGTTGGGTAGTC	17229	17284	17334	17282	-1	supercont1.3	I315_01041	16449	20820	None	6137	771	33060	No_constitutive_exon_found_in_species
ATTTTGTTTTGAAAAGTGGATGGAGCAAAAAAAACTGAGAGAGGGAACAGGA	49992	50383	50433	50381	-1	supercont1.3	I315_01054	49293	50816	None	6137	771	33060	No_constitutive_exon_found_in_species
CTTATACCTACTGTCAAAACATAGAGCAGCGACTCACATATGGGATGAAGCA	94913	95156	94863	94915	1	supercont1.3	I315_01070	94806	95995	None	6137	771	33060	No_constitutive_exon_found_in_species
GATTTAAGACACAGGAGTGGAGGAGCTAACGAGAGGGGGAAATGGAATAGTA	174230	174375	174180	174232	1	supercont1.3	I315_01100	172601	175846	None	6137	771	33060	No_constitutive_exon_found_in_species
GTAAGCTATCGCGATATGCTGCCGAGCCAGGTGCTTACTTTGGGGAATAGCT	177573	177810	177860	177808	-1	supercont1.3	I315_01101	176471	179623	None	6137	771	33060	No_constitutive_exon_found_in_species
TCCCATCACATGATGTATGGACTGAACAGAACTGATGCTTTTGGGAGCAGTG	202226	202345	202395	202343	-1	supercont1.3	I315_01112	202119	202801	None	6137	771	33060	No_constitutive_exon_found_in_species
AACAAAAAGGACCGAAGCGTGGAAATGATGACTGATGTTTTATGGGACAGTG	223885	224048	223835	223887	1	supercont1.3	I315_01123	222802	225395	None	6137	771	33060	No_constitutive_exon_found_in_species
TAGACGTGTCGTAATATGTCGGTACCGCTGATGCTGACTGATATGGGTAGCT	232840	232953	232790	232842	1	supercont1.3	I315_01128	232471	233745	None	6137	771	33060	No_constitutive_exon_found_in_species
GTGGGTTTATGCCTTTCTCATGGCCCTGTTAAAAGCTCACAAGGGATTAGAT	235545	236405	236455	236403	-1	supercont1.3	I315_01129	234254	236912	None	6137	771	33060	No_constitutive_exon_found_in_species
GCTGTTCTACACCACTAGTGAGCGTTCCTCTAAGTTCAAAATGGGTATAGAC	252098	252184	252234	252182	-1	supercont1.3	I315_01136	252098	253142	None	6137	771	33060	No_constitutive_exon_found_in_species
TAAGTCGGTCATTCCAAAAAGGTCCGATAACTGATACAGGGACAAAACAGTT	269383	269504	269554	269502	-1	supercont1.3	I315_01142	268305	270426	None	6137	771	33060	No_constitutive_exon_found_in_species
CTGAGGCCGAGGTTGAAAAACGCTGACGATCTGACGATTGGATGGGTTAGGA	271712	271748	271662	271714	1	supercont1.3	I315_01143	270615	271748	None	6137	771	33060	No_constitutive_exon_found_in_species
ACGCGCGATTGGCCGATGCTTTGGGTATAAAACCGGGGGAGAGGAATCAGGA	287569	287690	287740	287688	-1	supercont1.3	I315_01150	287031	291244	None	6137	771	33060	No_constitutive_exon_found_in_species
TATTTGATGGGTTGGACCAAAGAAATACTGATCAAAGGGTGTAAAACTAGGG	347619	347752	347569	347621	1	supercont1.3	I315_01174	346894	350264	None	6137	771	33060	No_constitutive_exon_found_in_species
TCAGCCCTGTTTTTTTTTCTCTTTTTGCTGATGAGTACGGGGGGAAATAGCA	356359	356408	356458	356406	-1	supercont1.3	I315_01177	356359	358326	None	6137	771	33060	No_constitutive_exon_found_in_species
TAGGATTGGTTCTTACTTGGCTACCTTCGGAATCGCTAATCAAAGGGTAGTG	420690	421069	420640	420692	1	supercont1.3	I315_01200	420047	422753	None	6137	771	33060	No_constitutive_exon_found_in_species
AAATCAGCTTTCCTTGATGTTTAAAGAAAGACGTCTAATGGGAAGCATAGTC	475612	475776	475562	475614	1	supercont1.3	I315_01222	474601	476092	None	6137	771	33060	No_constitutive_exon_found_in_species
TATTCAATTGTGAAAGGCCAATTTCTGAGCGTTTGCTGACTGCAGGGTAGGC	484952	485004	485054	485002	-1	supercont1.3	I315_01226	483322	485239	None	6137	771	33060	No_constitutive_exon_found_in_species
CCCATTCTCGTAGAATCTTTTGGCGCTAATCCTTAATTCTGGGCGAGCAGAT	507392	507497	507547	507495	-1	supercont1.3	I315_01237	507320	509344	None	6137	771	33060	No_constitutive_exon_found_in_species
AATGAAGCGGCACGCTTCCACATTCAAAGCAGCTGACGATAGGAGGGCAGGA	573434	575619	573384	573436	1	supercont1.3	I315_01264	572929	575619	None	6137	771	33060	No_constitutive_exon_found_in_species
AACAAGTCTCGTGCAGTAGCGTACTGACGAATAACTTTATCGGGTGGTAGAG	591745	591826	591876	591824	-1	supercont1.3	I315_01270	590659	592348	None	6137	771	33060	No_constitutive_exon_found_in_species
GAATCCTTTTTCGCTACTTCTATCGAGCCGCAGACTAATTTTGTGGGAAGCT	645712	646205	645662	645714	1	supercont1.3	I315_01290	644618	647468	None	6137	771	33060	No_constitutive_exon_found_in_species
CTATTAGAAGGATTTATGTTGTTGGGAATGCTAATTTGACCGGGAAACAGAT	654994	655318	655368	655316	-1	supercont1.3	I315_01294	654994	656712	None	6137	771	33060	No_constitutive_exon_found_in_species
TCGAAATGGGATGTGATGCGGACTGCTACTGATTTCGATCGGGCACAAAGGG	732457	732787	732837	732785	-1	supercont1.3	I315_01326	731305	733121	None	6137	771	33060	No_constitutive_exon_found_in_species
GTGCGTCGATTTTGTATGCTGGTCCTTGAAGAATACTAACAGGGTGATAGTG	777461	777494	777544	777492	-1	supercont1.3	I315_01345	776246	780715	None	6137	771	33060	No_constitutive_exon_found_in_species
CGTACATTATCCATTCATCCAATTTGAACTAATTGTGCGATGGGATATAGGT	809070	809201	809020	809072	1	supercont1.3	I315_01361	808491	810630	None	6137	771	33060	No_constitutive_exon_found_in_species
TCTAGCTCATAAACCATACATGGATTAAATCACTGACATGCGGGGAACAGTT	820207	820221	820157	820209	1	supercont1.3	I315_01367	818984	822458	None	6137	771	33060	No_constitutive_exon_found_in_species
AAGCAAAATATTTAGTCTACCAGCAGGCACTGCCCTGCCTGGGGGAGCAGTG	841742	841956	841692	841744	1	supercont1.3	I315_01377	841351	841956	None	6137	771	33060	No_constitutive_exon_found_in_species
TAATGTCTTTTTGATTTCGTTTGCAGCAATTCACTGATCATTGGGAGCAGGT	869024	869072	869122	869070	-1	supercont1.3	I315_01386	869024	870272	None	6137	771	33060	No_constitutive_exon_found_in_species
AAATACCTTTGCAACCAACGTTTTCGAGTCGTTCACTTACAGGGCACTAGCC	934158	934556	934108	934160	1	supercont1.3	I315_01409	932442	934872	None	6137	771	33060	No_constitutive_exon_found_in_species
AGGTGATTTGGGAGTCCGGTCGTAATGCGCTGATACACGGATGGGTCAAGAT	963949	963961	963899	963951	1	supercont1.3	I315_01419	963784	966651	None	6137	771	33060	No_constitutive_exon_found_in_species
GTAACCTTCACGTTTTGCAACCTGCTCATGCTGACATGTGGGGCTGGCAGGT	989295	989443	989493	989441	-1	supercont1.3	I315_01431	988248	994021	None	6137	771	33060	No_constitutive_exon_found_in_species
CTCCTGTACAAATGTGTCTATCAGGGCGATATTTAATGGGACGAATGCAGCT	996412	996489	996362	996414	1	supercont1.3	I315_01432	996124	997848	None	6137	771	33060	No_constitutive_exon_found_in_species
TTTTTAGTCTTTTTCACAACTGTCCATCACTGATGATCTCGGGACTCAAGGG	1025604	1025754	1025554	1025606	1	supercont1.3	I315_01446	1024782	1026337	None	6137	771	33060	No_constitutive_exon_found_in_species
AGTGGAGAGGATGAGAGGGGAGAGAACTGGGGCGGAGAAATGGGTGAGAGTG	1026334	1026337	1026284	1026336	1	supercont1.3	I315_01446	1024782	1026337	None	6137	771	33060	No_constitutive_exon_found_in_species
AAAACTCCGATTCGTGCTGGTGCGGCTTGGCTCGATGCGGCCGGGGGGAGTC	1041984	1042142	1042192	1042140	-1	supercont1.3	I315_01452	1041715	1042212	None	6137	771	33060	No_constitutive_exon_found_in_species
GTGCGTGACAACGACGGTGTGCGGCGGTGAGCTGACGGGAAGCGCGGCAGGA	1041715	1041815	1041865	1041813	-1	supercont1.3	I315_01452	1041715	1042212	None	6137	771	33060	No_constitutive_exon_found_in_species
TCCATTCTTTTATAGAAAGATCACTGATTCAACTGTTTTTGGGTATATAGTG	39612	39719	39562	39614	1	supercont1.4	I315_01482	39384	41020	None	6137	771	33060	No_constitutive_exon_found_in_species
GTTTTTGACGAGTACCAACCCACACTGACAATAGGAACTTGGGAATGTAGGA	39991	40402	39941	39993	1	supercont1.4	I315_01482	39384	41020	None	6137	771	33060	No_constitutive_exon_found_in_species
AGAGGTGAGTTGGGCTGTGGTGGTGGTGGTACACTGACTCGGGTGCATAGTA	97808	98952	97758	97810	1	supercont1.4	I315_01509	97325	99905	None	6137	771	33060	No_constitutive_exon_found_in_species
AAGTCAAAGTGTTTTTTGACATGTGTATGACAACTGATTGGGCGATAAAGTG	121885	121995	121835	121887	1	supercont1.4	I315_01519	119084	122340	None	6137	771	33060	No_constitutive_exon_found_in_species
CGTTGCATGCTCTCTATCTCAAACTCATTACTAATGGCTATCGGGGATAGGT	157351	157641	157301	157353	1	supercont1.4	I315_01535	156844	157641	None	6137	771	33060	No_constitutive_exon_found_in_species
AGTCCTCTCTCGTTTTACATAGTGACACTCAAGTTAACCCCGGGCGATAGCC	162578	162876	162528	162580	1	supercont1.4	I315_01538	161576	163034	None	6137	771	33060	No_constitutive_exon_found_in_species
GTGATCCAGCTTTCGCTCACCATACGGCACTGACTGGGTCCGAAAACCAGGA	162930	163034	162880	162932	1	supercont1.4	I315_01538	161576	163034	None	6137	771	33060	No_constitutive_exon_found_in_species
CGTACTGTTTGCCCAGTCTCAGGAAAATCAGCTGATAATATGGGCAATAGTG	242639	242714	242589	242641	1	supercont1.4	I315_01570	241755	242834	None	6137	771	33060	No_constitutive_exon_found_in_species
GACTAGAGTTGTCCTAAAACAGGGCTGATACTTCTTTTATCAATGGGCAGCT	267672	268732	268782	268730	-1	supercont1.4	I315_01582	265177	269325	None	6137	771	33060	No_constitutive_exon_found_in_species
ATAATTTTTTCTTTGATTCTCACGCAATTATATTAACGGGGAAACCACAGAT	293637	293873	293923	293871	-1	supercont1.4	I315_01594	293552	295975	None	6137	771	33060	No_constitutive_exon_found_in_species
CGAGTATCATAGGGTCTCACGAAGTACATGTACTAATGGGACGGGTACAGAA	300763	300813	300713	300765	1	supercont1.4	I315_01597	300597	301400	None	6137	771	33060	No_constitutive_exon_found_in_species
CAAAACAACGACGTGGACAGCATAAGGAACCTAGCAAAGCAGGGATTTAGAG	316977	316996	316927	316979	1	supercont1.4	I315_01604	316112	316996	None	6137	771	33060	No_constitutive_exon_found_in_species
CAGTGAGTTCATTTTCCCCGTTTTTCAAGGCTATGCTTACGGGTTGGCAGAT	375281	375394	375231	375283	1	supercont1.4	I315_01635	374911	376249	None	6137	771	33060	No_constitutive_exon_found_in_species
TGAGTGCCTGTTGATTTGATTACTGGAGCTCCCGGTCTAATAGGGTACAGTT	376355	376418	376468	376416	-1	supercont1.4	I315_01636	376355	377498	None	6137	771	33060	No_constitutive_exon_found_in_species
GTTCAACCAAAAGATTGATCTATACTGATTGCAAACTTATATGGGAACAGGA	515836	515935	515786	515838	1	supercont1.4	I315_01690	513855	515935	None	6137	771	33060	No_constitutive_exon_found_in_species
AGCGATGCTCCAGCTGGTAATTAAGCATAAGCATTAACTAGGGGGAGCAGGC	532996	533031	532946	532998	1	supercont1.4	I315_01697	532127	534448	None	6137	771	33060	No_constitutive_exon_found_in_species
TGGCAAACGGTGAACTGATTTTGTGACTCTCTCTCTGGTCGGGGTTGTAGGA	548061	548212	548011	548063	1	supercont1.4	I315_01703	547190	548791	None	6137	771	33060	No_constitutive_exon_found_in_species
TAGGTGGGAGGTGAGCAGTAGGGCTGATGGCTGATGGGACAAATGCAAAGGG	635020	635117	634970	635022	1	supercont1.4	I315_01733	634918	636601	None	6137	771	33060	No_constitutive_exon_found_in_species
TTGGAGCGCCAGGTTGTTTCATTTGCTAATCAACTGGCGGGGGGTTGTAGAA	641428	641454	641378	641430	1	supercont1.4	I315_01737	639954	641962	None	6137	771	33060	No_constitutive_exon_found_in_species
TTTTTCGGTTGGAATGCCGCTAACCAACAAGGAATCTTTGAATTGGGTAGTA	641956	641962	641906	641958	1	supercont1.4	I315_01737	639954	641962	None	6137	771	33060	No_constitutive_exon_found_in_species
CATTAATATATGAAAGGGGGAGAATACCATTGAAACTGACGGGAAAATAGTG	661386	661502	661336	661388	1	supercont1.4	I315_01746	659900	664169	None	6137	771	33060	No_constitutive_exon_found_in_species
TAAAATTTTTCAAGCAATCTGAAATCTAGCGTGCTAATTTTGGGACATAGCG	671894	672908	672958	672906	-1	supercont1.4	I315_01749	671257	674801	None	6137	771	33060	No_constitutive_exon_found_in_species
CAAGTATGGCCAGAGGAGAGCTGACTGACACATAATTTTCGGGAAATTAGCG	677469	677589	677419	677471	1	supercont1.4	I315_01751	676899	678488	None	6137	771	33060	No_constitutive_exon_found_in_species
GTAAGATGCGTCCGCATCCATTTATAACTGCAAGGCTGACCAGCGGGCAGAC	681749	682157	682207	682155	-1	supercont1.4	I315_01753	680385	682446	None	6137	771	33060	No_constitutive_exon_found_in_species
TTTTGTCTGTTTCGAATTGCATGCTTGAGCGAATGCTGATTGAGGGTTAGTC	691072	691233	691022	691074	1	supercont1.4	I315_01757	689494	691962	None	6137	771	33060	No_constitutive_exon_found_in_species
TGTAAGTTCTCTTACGTTCCTCACCCCACACAATCATTAACAGCGGGCAGGG	707112	707433	707483	707431	-1	supercont1.4	I315_01763	706579	708324	None	6137	771	33060	No_constitutive_exon_found_in_species
GCCGTTCGAGGCACTCATTTACCCATATAGACTTACCATTGGGATTGTAGTA	742369	743493	743543	743491	-1	supercont1.4	I315_01776	739708	743819	None	6137	771	33060	No_constitutive_exon_found_in_species
TTCGTAAAAAAAGAAACTATGCTAACGTTGCTATGTTTGGGGGAATATAGAA	785423	785508	785558	785506	-1	supercont1.4	I315_01791	785423	786376	None	6137	771	33060	No_constitutive_exon_found_in_species
CATGATGCTGCAAAATGTATGGGAAGCTGATTCACGGGAAATAAAAATAGCT	872133	872308	872083	872135	1	supercont1.4	I315_01828	871939	873963	None	6137	771	33060	No_constitutive_exon_found_in_species
TAAGTCAATTACAGATGCACATGGGGGTAGAACTGACATGGGAGTTTAAGGT	878965	879421	878915	878967	1	supercont1.4	I315_01830	878409	880081	None	6137	771	33060	No_constitutive_exon_found_in_species
AGTCGTCGTTCTCAAGATTTAATCCAAAAAAAGCTGACAAGATGGGTTAGTT	900035	900091	900141	900089	-1	supercont1.4	I315_01838	899175	901779	None	6137	771	33060	No_constitutive_exon_found_in_species
CCCCGCTCAACAAACGAGCACTCTGTTTCTCGCTCATTTGGCGGGAATAGAA	19793	19983	20033	19981	-1	supercont1.5	I315_01863	19459	20165	None	6137	771	33060	No_constitutive_exon_found_in_species
AGAAAAAAAAGAGAAAGAAGAGAAAATGCTGACATGAGGGAATAAATCAGCT	24358	24433	24483	24431	-1	supercont1.5	I315_01866	23860	26495	None	6137	771	33060	No_constitutive_exon_found_in_species
GGATGATGGAGGCTGACTGATGGGGATGGATCATCCGATGGGGAAAATAGGC	27862	27941	27812	27864	1	supercont1.5	I315_01867	26961	28851	None	6137	771	33060	No_constitutive_exon_found_in_species
ACGTCTGTGCCTTTTTTTTTTTTTTTTGGCAAGGCTAATAGTGGGAATAGTA	30214	30760	30810	30758	-1	supercont1.5	I315_01868	29267	32013	None	6137	771	33060	No_constitutive_exon_found_in_species
CAGCGCAGTAACGGGTGGAGTACCCAGAGGAGGGGTGGGGTTAGGGGTAGGG	29267	29704	29754	29702	-1	supercont1.5	I315_01868	29267	32013	None	6137	771	33060	No_constitutive_exon_found_in_species
AGTCAGGCGATACATTGCGATATAGTACTTACATGCCTGAAAATGGGTAGCT	68165	68403	68115	68167	1	supercont1.5	I315_01880	67595	69751	None	6137	771	33060	No_constitutive_exon_found_in_species
AAGTTGTTGCTACAGATAAGTTTATCCATTGTAAGGGGATGATAGAATAGCT	160623	160809	160859	160807	-1	supercont1.5	I315_01916	159239	161013	None	6137	771	33060	No_constitutive_exon_found_in_species
ACTAGGTGAATTGAAATAGCTAATCGTTGGAGTAATGCGATGGGATACAGGC	163192	163453	163503	163451	-1	supercont1.5	I315_01917	161803	163675	None	6137	771	33060	No_constitutive_exon_found_in_species
CTTATCAATTCAGTCAGCAATGGGACACATCGGCTAATGTTGGGTGACAGGT	162359	162453	162503	162451	-1	supercont1.5	I315_01917	161803	163675	None	6137	771	33060	No_constitutive_exon_found_in_species
TCAACTGACACATGAATCCTCCCCCTTTCACATTGCAAACGGGCAAACAGAC	165360	165508	165310	165362	1	supercont1.5	I315_01918	164052	165717	None	6137	771	33060	No_constitutive_exon_found_in_species
GTAAGTTTTGAATGGAAGTTGATCGTTAAGACGGCTAACGGTTGGGGTAGCG	202517	202576	202467	202519	1	supercont1.5	I315_01931	199036	204005	None	6137	771	33060	No_constitutive_exon_found_in_species
TGAGCCGATGCCGTGGTACTGAACATGGATGGCAGCTGACGGGTACATAGCC	251003	251777	250953	251005	1	supercont1.5	I315_01948	250428	252245	None	6137	771	33060	No_constitutive_exon_found_in_species
AAAAAAAAAAAACTTTGGCTGATGAGGCAATGATGGATTGGGAAATGTAGAT	253714	253887	253664	253716	1	supercont1.5	I315_01949	252636	253887	None	6137	771	33060	No_constitutive_exon_found_in_species
ATGCGTGAGAGAAACTGTTTGGCTGACACTTTTGCTGCGGGCGATAACAGAT	259005	259044	259094	259042	-1	supercont1.5	I315_01953	259005	260869	None	6137	771	33060	No_constitutive_exon_found_in_species
CCTTTATCTTCTGTTCAATGAAAAGGAAAATCTGACGTGGGATAATGCAGTT	286032	286189	286239	286187	-1	supercont1.5	I315_01962	284754	287868	None	6137	771	33060	No_constitutive_exon_found_in_species
CGGAAAAAAAAGAGCAGGGCGTTAATGTTTTTGTATTTGTTCGGGAATAGTG	285046	285134	285184	285132	-1	supercont1.5	I315_01962	284754	287868	None	6137	771	33060	No_constitutive_exon_found_in_species
ATGTGAGATCCGTTCCTAAATGGAGTGAGCGGGGCTGATTGCAGGGACAGTG	305339	305376	305289	305341	1	supercont1.5	I315_01969	305027	306170	None	6137	771	33060	No_constitutive_exon_found_in_species
AGTCAAAATCAGTCATAAAAGTAAGGACGATGCCAAATGTAGGGTCATAGGT	342156	342333	342106	342158	1	supercont1.5	I315_01979	340239	344897	None	6137	771	33060	No_constitutive_exon_found_in_species
CATCTTTATGACGGTGCGACATGAACTAACGGTACTGTTTTGGGAATTAGAG	374515	374631	374465	374517	1	supercont1.5	I315_01995	374317	375592	None	6137	771	33060	No_constitutive_exon_found_in_species
TTTTTTTTAATACAAATAGCGACTGACGGAATGACTTGTTGATGGGACAGTT	375336	375519	375286	375338	1	supercont1.5	I315_01995	374317	375592	None	6137	771	33060	No_constitutive_exon_found_in_species
CGTTTCTCTATGATCTGAAATAAAAATACATCGCTAATTCGAGGGAAAAGAC	445541	445648	445698	445646	-1	supercont1.5	I315_02024	444689	447166	None	6137	771	33060	No_constitutive_exon_found_in_species
ATCATCTCTTTGACTTTTATTCTCCTTTTGGAGGCTGACGTGGTGGGCAGAT	455085	455289	455035	455087	1	supercont1.5	I315_02029	453880	456438	None	6137	771	33060	No_constitutive_exon_found_in_species
TAAGTGTCTCCCGGTTTTGCAATAAATCTCGATTGACGGGGCGGCGATAGGA	470888	471012	470838	470890	1	supercont1.5	I315_02036	469092	471085	None	6137	771	33060	No_constitutive_exon_found_in_species
GGCGTTATTTTGTACTTGCAAAGTTTGGCATCTAACGTAGGGGTCGACAGCA	500280	500512	500562	500510	-1	supercont1.5	I315_02043	499045	504097	None	6137	771	33060	No_constitutive_exon_found_in_species
CGTCAGTATGATTTCCTCTCCTTAAAAAATTTGGCTGAGCCGATGGGCAGAG	542287	542395	542237	542289	1	supercont1.5	I315_02059	540855	544758	None	6137	771	33060	No_constitutive_exon_found_in_species
ATTTGCTATTGTATATACCATCATTTAAGTACTCGCGGGCTAGCAAGAAGGC	543622	543704	543572	543624	1	supercont1.5	I315_02059	540855	544758	None	6137	771	33060	No_constitutive_exon_found_in_species
CCATAACTATCCTTTTTTTTATTTTGTATGTTGGATTGACAGGGTGGCAGAT	551758	552665	552715	552663	-1	supercont1.5	I315_02064	551758	553773	None	6137	771	33060	No_constitutive_exon_found_in_species
ACCTTGGTGGTGGTGGCGGTGTGTGTGTATGGATGCTCATGTAGGGGCAGGT	554944	555108	554894	554946	1	supercont1.5	I315_02065	554167	555481	None	6137	771	33060	No_constitutive_exon_found_in_species
GAGCGTGAGTATAATTCTCCCGCTTTAAAGCAAGCGCTAATGTAGGGTAGGT	566027	566067	566117	566065	-1	supercont1.5	I315_02072	564661	567026	None	6137	771	33060	No_constitutive_exon_found_in_species
TCCAACTTTTCACAAGTATAGTCGCAAGTTAGCTGATGGGGATGCAAAAGGG	564881	565119	565169	565117	-1	supercont1.5	I315_02072	564661	567026	None	6137	771	33060	No_constitutive_exon_found_in_species
TGAGTTTTCTTATTGGAAGTGTTTGTTGAATATGTCTGATGAGGGTTTAGGG	583145	583298	583348	583296	-1	supercont1.5	I315_02079	581555	584740	None	6137	771	33060	No_constitutive_exon_found_in_species
TGGTAAGTGTCGTCATCTCTTGGGAAATGTTTTAAACCGTCGGGACATAGAT	586972	587143	587193	587141	-1	supercont1.5	I315_02081	586256	589178	None	6137	771	33060	No_constitutive_exon_found_in_species
GTAAGATGGTTGAAGTTTTGAGGCTCCAAAGGCTGATTAGGAATGGGAAGGC	591090	591813	591040	591092	1	supercont1.5	I315_02082	590638	592600	None	6137	771	33060	No_constitutive_exon_found_in_species
TAAGACATTGAACATTTTCATGGGTGTTATTCCGCTAAGAAAATGGGCAGCC	604501	604754	604804	604752	-1	supercont1.5	I315_02087	604361	605339	None	6137	771	33060	No_constitutive_exon_found_in_species
ACGCAGCATGGACACTACTGATGGAATATTGACTTTGTCGGGAAATGCAGAT	608769	609651	608719	608771	1	supercont1.5	I315_02089	608583	611478	None	6137	771	33060	No_constitutive_exon_found_in_species
CTTCTGCAGCATTCCCACCCCCGATCCGATCGACTGATTGAGGGTTATAGAG	629964	630064	630114	630062	-1	supercont1.5	I315_02096	629198	630752	None	6137	771	33060	No_constitutive_exon_found_in_species
GTGAATAACGTCATCATGCGCGTCCGCCAAGCTGATACAGGGGGGCTTAGGA	639946	640039	640089	640037	-1	supercont1.5	I315_02100	638651	641136	None	6137	771	33060	No_constitutive_exon_found_in_species
TGTGGAACACAGAATCTGGCAGATATATTGAAATTGATCAATGGGAGCAGGA	661033	661215	661265	661213	-1	supercont1.5	I315_02108	660761	665210	None	6137	771	33060	No_constitutive_exon_found_in_species
TGGTGAGCGCATCAAGTGGTACATTCGTTATGGAATCTAATGGGAAGTAGCG	688170	688277	688327	688275	-1	supercont1.5	I315_02116	687621	689157	None	6137	771	33060	No_constitutive_exon_found_in_species
GTTACGACCATAATCTTCTGTATAACCACGCTGACACTTTGGGTGATCAGAT	694079	694272	694322	694270	-1	supercont1.5	I315_02119	694079	695940	None	6137	771	33060	No_constitutive_exon_found_in_species
CGGCTGAATAAAGAGTGCTAATCGAAAAATCACAACTTTGGGAAACTCAGAA	722728	722795	722678	722730	1	supercont1.5	I315_02126	721733	723009	None	6137	771	33060	No_constitutive_exon_found_in_species
AATGGCCCAAAGAAAAGTGAATGTCGTTAATGTCGGTAACGGGTTAACAGGA	740771	740874	740721	740773	1	supercont1.5	I315_02132	738846	742692	None	6137	771	33060	No_constitutive_exon_found_in_species
GTAAATAGACATAGTCCTCCCAACCTTCCATCTCTAACAATGGGCAACAGCT	757613	757788	757838	757786	-1	supercont1.5	I315_02140	756595	758176	None	6137	771	33060	No_constitutive_exon_found_in_species
GTTGCCTTCCGTCCGCATTCTGTGGCATATGTGAGCTGATGTTGGGGCAGTT	784598	784863	784913	784861	-1	supercont1.5	I315_02151	783992	785440	None	6137	771	33060	No_constitutive_exon_found_in_species
TGAGTGACTTCTTTTCTGCATTATTCTTGAGACTGACGATGGGTGGACAGTG	783992	784048	784098	784046	-1	supercont1.5	I315_02151	783992	785440	None	6137	771	33060	No_constitutive_exon_found_in_species
GTGAGTACTGTGTTACCATCGAACGAGGAATTGTTCTAATATGGGATTAGTC	788354	788593	788643	788591	-1	supercont1.5	I315_02153	787714	790878	None	6137	771	33060	No_constitutive_exon_found_in_species
GCTATAATTCTACTGCTCACCACTATTAATGCTGACTTTGGGTATGAAAGGT	837746	837989	837696	837748	1	supercont1.5	I315_02168	836659	838974	None	6137	771	33060	No_constitutive_exon_found_in_species
GAAGTGGCCATTGACGGTGAAGGTTCTCCATCATCGGGCCATCGAAACAGCT	849563	850582	850632	850580	-1	supercont1.5	I315_02173	847642	851849	None	6137	771	33060	No_constitutive_exon_found_in_species
TTTCGTTCGATATTTATATTTTCGAACATTAAACTAATGGGTTGAGATAGTT	75579	75696	75529	75581	1	supercont1.6	I315_02205	73858	75835	None	6137	771	33060	No_constitutive_exon_found_in_species
CGAGAGGTGAGCTGCTTTTCGCATTTGGTTGCCACTAACACGGGTGGCAGAG	76688	76921	76638	76690	1	supercont1.6	I315_02206	76237	77533	None	6137	771	33060	No_constitutive_exon_found_in_species
AGGTGGGCTTATACTGTATTTCAAAAAAGAAACTGACCGATGGGACACAGGT	124787	124808	124858	124806	-1	supercont1.6	I315_02227	124546	128107	None	6137	771	33060	No_constitutive_exon_found_in_species
AAGTGCGTTGTGTTCTTCCCACTTCTTTATACATCGCTAACGAAGGGTAGAT	129578	129771	129821	129769	-1	supercont1.6	I315_02228	128794	130898	None	6137	771	33060	No_constitutive_exon_found_in_species
CCTCTCTCTCCTGCGCCTGGAAACAGAAACAGAAACGGGAACGGAAACAGTA	147031	147353	146981	147033	1	supercont1.6	I315_02235	146759	149074	None	6137	771	33060	No_constitutive_exon_found_in_species
TTACGGAGAGCGAAGGGGTTTGGCTCTGACATTTTGCATGGGGGATGAAGCC	149209	149622	149672	149620	-1	supercont1.6	I315_02236	149209	150432	None	6137	771	33060	No_constitutive_exon_found_in_species
AGCTCCCTGATCCTTTGTTTGATGACTTTTTTACTGACATGGGAATGCAGAA	158520	158909	158470	158522	1	supercont1.6	I315_02240	157342	159606	None	6137	771	33060	No_constitutive_exon_found_in_species
CTCTTTTTCACTCATCCAAAAGAAATGCTGACGGAGTCTGTGGGAAATAGGT	159255	159425	159205	159257	1	supercont1.6	I315_02240	157342	159606	None	6137	771	33060	No_constitutive_exon_found_in_species
GCACTTTTTACTTCTGCAAAGCGCAAGAGTTGACCACAATGGGATTACAGAG	165569	165760	165810	165758	-1	supercont1.6	I315_02242	164601	166685	None	6137	771	33060	No_constitutive_exon_found_in_species
CATCCTCGTCTGTTTTTTGTGACCAAGTGCTGACCTATTGGGGACAACAGGG	170306	170393	170256	170308	1	supercont1.6	I315_02244	169425	170672	None	6137	771	33060	No_constitutive_exon_found_in_species
TCAAGCTTTTGCGTGTTTTCCAAAGGGTGCATACTAACCGGGACGTACAGGA	171502	171587	171452	171504	1	supercont1.6	I315_02245	171320	171587	None	6137	771	33060	No_constitutive_exon_found_in_species
CAATGTAAGCAACATCTATCAATTATGGTGTGTTACTAATGATGGGATAGGT	203169	203326	203376	203324	-1	supercont1.6	I315_02256	201627	204201	None	6137	771	33060	No_constitutive_exon_found_in_species
GTCTTATTTTCATTCTGTCAAGAGGATGTGAGAGCTGACGGGGGACAAAGGT	243063	243651	243013	243065	1	supercont1.6	I315_02272	241604	246148	None	6137	771	33060	No_constitutive_exon_found_in_species
TTCTTTCCACAGTTTTTTTCACCAGTGAACAGAGCTGACGAGTCGGGTAGAG	256199	256295	256149	256201	1	supercont1.6	I315_02278	254366	256544	None	6137	771	33060	No_constitutive_exon_found_in_species
GCCTTGCTGTCTGGATTCGAGAGACGAGTCTGACCGTTTTTGGGAATTAGTC	331312	331397	331262	331314	1	supercont1.6	I315_02306	330818	336214	None	6137	771	33060	No_constitutive_exon_found_in_species
TTCTGTAACTTTGTATAGTTACTGGTGCTGACCAGAGACTGATGGGGCAGGC	333333	333479	333283	333335	1	supercont1.6	I315_02306	330818	336214	None	6137	771	33060	No_constitutive_exon_found_in_species
ATCTCTTTCTTGTTAGCTTGGAAGAGAGAAGTAGCTTATAGTAAGGGCAGGC	333886	335061	333836	333888	1	supercont1.6	I315_02306	330818	336214	None	6137	771	33060	No_constitutive_exon_found_in_species
TATCCGAAGTCACCATGTGCAAAATAAGGCTACTGATATTTGGGAGTCAGGC	370217	370340	370390	370338	-1	supercont1.6	I315_02322	369801	371426	None	6137	771	33060	No_constitutive_exon_found_in_species
GCTCCTTTCTGCTATGACGCATGGTTGAGACAGCTTAGCGGAATGGGTAGGA	375010	375119	375169	375117	-1	supercont1.6	I315_02323	372702	375538	None	6137	771	33060	No_constitutive_exon_found_in_species
GTTATAACGCTTTTAATTGAGATTGACCCCTGTTAACCTGTATGGGATAGCC	378545	378682	378495	378547	1	supercont1.6	I315_02324	375823	380137	None	6137	771	33060	No_constitutive_exon_found_in_species
TTATATGACGTGAGTTATTGGGAGATTCCCAATTTCAGTCGGGCTAACAGAA	444570	444626	444520	444572	1	supercont1.6	I315_02346	443082	444913	None	6137	771	33060	No_constitutive_exon_found_in_species
TCTTCCGATATCAGTTTGCTTTACGATCTTATTGACTGATGGATGGGAAGAA	467268	468457	467218	467270	1	supercont1.6	I315_02357	465984	471059	None	6137	771	33060	No_constitutive_exon_found_in_species
AAGACTGTTGGGGCCCAGATCAACGAGAGTACGCTGATAAGAAGGGATAGAT	478248	478331	478381	478329	-1	supercont1.6	I315_02360	477968	479369	None	6137	771	33060	No_constitutive_exon_found_in_species
ACTTTTTCCTTCCCAGATGAAAATGATTGACAGGCATGGTGGGTCGGTAGAT	507369	507503	507553	507501	-1	supercont1.6	I315_02373	507369	508599	None	6137	771	33060	No_constitutive_exon_found_in_species
TACGCTCATTGTATTCAATACTGATCCTCTCTATTAATTGGGGATGTTAGGC	510699	511074	511124	511072	-1	supercont1.6	I315_02375	510455	513179	None	6137	771	33060	No_constitutive_exon_found_in_species
GGGTGGAGGAGGTTGCAGGTCATATAGAAACTAACAATTGGGGCAAACAGAC	514797	515055	515105	515053	-1	supercont1.6	I315_02377	514544	516072	None	6137	771	33060	No_constitutive_exon_found_in_species
GAGTAATATTCTGGACAGGTCGTGCGCATTATGACTGACCTGGGTGGCAGAC	565867	565985	566035	565983	-1	supercont1.6	I315_02394	563921	566956	None	6137	771	33060	No_constitutive_exon_found_in_species
GCGTGACATCTTCCTTTGATTCAGAGCACGAATCTGACAACAGGGCACAGGC	564671	564805	564855	564803	-1	supercont1.6	I315_02394	563921	566956	None	6137	771	33060	No_constitutive_exon_found_in_species
CAGGTATGTCCCTCTTGTATTTGCATGAAATGATGCTGATGATGGGATAGCG	570124	570337	570387	570335	-1	supercont1.6	I315_02396	569766	570912	None	6137	771	33060	No_constitutive_exon_found_in_species
TAAGCATACCATTCTCACATCCACGGCATTCACTAACAGGAAGGGGATAGGT	576025	576247	575975	576027	1	supercont1.6	I315_02398	573845	578200	None	6137	771	33060	No_constitutive_exon_found_in_species
CGTAAGTCTTGATCATAGTAAAGTAATTTGATTGCTGAATGAGGGCTTAGGT	603298	603625	603248	603300	1	supercont1.6	I315_02409	602363	605118	None	6137	771	33060	No_constitutive_exon_found_in_species
TGACAATTTATTCCGATCATATGTTCCTTTGCTAACATGGGGTGAATCAGGC	672142	672532	672092	672144	1	supercont1.6	I315_02441	671729	673044	None	6137	771	33060	No_constitutive_exon_found_in_species
TAATCTTAGAAAGGGAGGAGGCTGATGATGACTCCTTTTTTTGGGAATAGAC	677952	678068	677902	677954	1	supercont1.6	I315_02444	675707	680706	None	6137	771	33060	No_constitutive_exon_found_in_species
AGTACGTATTATTTGGTATATCCTGACGGACGTGCTGACTCGGGGTTAAGGC	714815	714882	714932	714880	-1	supercont1.6	I315_02455	712958	716477	None	6137	771	33060	No_constitutive_exon_found_in_species
GGACGACTTTAGGAGAGCTAATTCACATTTATTTTTTTTGGGATTGAAAGGT	752828	752902	752778	752830	1	supercont1.6	I315_02471	752433	755434	None	6137	771	33060	No_constitutive_exon_found_in_species
GTCCATGATCTGGTTGTTTGGTTCATCACTGATTGGGGGGTAATATGAAGTC	754601	755434	754551	754603	1	supercont1.6	I315_02471	752433	755434	None	6137	771	33060	No_constitutive_exon_found_in_species
TTCTCTATCTGAAGCGGTGATAAGTTGAGCTGATTATATGGATGGGGTAGAT	782826	782978	782776	782828	1	supercont1.6	I315_02482	782185	783886	None	6137	771	33060	No_constitutive_exon_found_in_species
TGACAACATTCTGTTTCCGGGTTCAAGACTGATGTGGGAAATGGGATTAGAT	792513	792620	792670	792618	-1	supercont1.6	I315_02485	788652	793260	None	6137	771	33060	No_constitutive_exon_found_in_species
TCGTCTGGAGGTGGTGGTGGTGGTGGTGGTGGTGGTGGTGGCGTGGGCAGCG	795822	795943	795993	795941	-1	supercont1.6	I315_02487	795822	799764	None	6137	771	33060	No_constitutive_exon_found_in_species
TTTCTTCGCAGGAGGTCCACCGTTTCTCAGACGAGGGGTCTATTGAAGAGGA	812324	812345	812395	812343	-1	supercont1.6	I315_02494	812324	814370	None	6137	771	33060	No_constitutive_exon_found_in_species
AAGAGTAAGCAGCTTTTGGACTTTCATTTTCAAACCTAACGGGTATGTAGCG	13844	13930	13794	13846	1	supercont1.7	I315_02510	11554	15106	None	6137	771	33060	No_constitutive_exon_found_in_species
TCTCCTTCCGGGATCCCATAGAAAATTGATGCTAATGGAAGGGATGACAGGA	30987	31297	31347	31295	-1	supercont1.7	I315_02519	30703	31875	None	6137	771	33060	No_constitutive_exon_found_in_species
CTCCTTGACGCGGGAATCATACAGAGCGAACGACTGACGGGCAGGTATAGTT	49255	49280	49330	49278	-1	supercont1.7	I315_02526	49255	51382	None	6137	771	33060	No_constitutive_exon_found_in_species
GTCAGTGATAGGCAAGTGACCTAAAGATATCAGCTGAACAGGGTTGAAAGGG	113948	113991	114041	113989	-1	supercont1.7	I315_02550	113366	115913	None	6137	771	33060	No_constitutive_exon_found_in_species
ATTCCTCTTCCATTAACGTCCCCCTATTCAAACTAACTTCTGAGGGACAGGC	133523	133674	133724	133672	-1	supercont1.7	I315_02556	132824	133856	None	6137	771	33060	No_constitutive_exon_found_in_species
CATTTTCCTATTTGGCTTGTTATGGATTGCGAATACTAATGGGCGGCAAGGA	141599	141739	141789	141737	-1	supercont1.7	I315_02559	139865	143636	None	6137	771	33060	No_constitutive_exon_found_in_species
GCGTTCCGGGAATTTGCCACCGGAAAAGAGGGTTACTGATATATGGGCAGGA	151155	151186	151105	151157	1	supercont1.7	I315_02562	148750	152022	None	6137	771	33060	No_constitutive_exon_found_in_species
TGGGTATGTTCATCTATTCAAAAGTGGATTATCATCTGACGGGTGTACAGTG	157036	157348	156986	157038	1	supercont1.7	I315_02563	154421	160172	None	6137	771	33060	No_constitutive_exon_found_in_species
TACGTTGCTTTTTAAAAATTTATTTCAAGGCTGACTGGGCGAAACAACAGCT	190903	191420	191470	191418	-1	supercont1.7	I315_02578	190903	192071	None	6137	771	33060	No_constitutive_exon_found_in_species
TCAATCTTCCTGGGATGGTTTCATAACCATAACTGACGGGATGTAAAAAGTT	192798	192987	192748	192800	1	supercont1.7	I315_02579	192401	192987	None	6137	771	33060	No_constitutive_exon_found_in_species
CCCCTTTTCTTCTCTTATTTTTTCAGAGATCTTCTGACATGGGATATTAGTG	259305	259463	259255	259307	1	supercont1.7	I315_02605	257664	260305	None	6137	771	33060	No_constitutive_exon_found_in_species
AATTCGGCGTGGATAGTTCATAACCCGCTTGTGCTGACAGACGGGTGTAGGG	330712	330758	330808	330756	-1	supercont1.7	I315_02625	328850	330887	None	6137	771	33060	No_constitutive_exon_found_in_species
AGGTGGAGGCCGTCATGAGTACGAAGAAAGTGCTGATATGGGGCGAGTAGTT	333146	333214	333096	333148	1	supercont1.7	I315_02627	332821	334892	None	6137	771	33060	No_constitutive_exon_found_in_species
TCTCACTACTCTGTTCTCTTTGTATTACAGCTGACAGGCGATGGGCGTAGTC	358154	358320	358370	358318	-1	supercont1.7	I315_02636	358154	359352	None	6137	771	33060	No_constitutive_exon_found_in_species
ATATAGATAACTTTCGGAGTAAATTTTTGCTGACTCTCGTGGGGCCACAGGG	375278	375416	375466	375414	-1	supercont1.7	I315_02644	374046	376024	None	6137	771	33060	No_constitutive_exon_found_in_species
ATTGTTGCTACAACATGGGGTGGAAAACTAACGAACTTTGGGATGAATAGGA	376480	376551	376430	376482	1	supercont1.7	I315_02645	376278	377127	None	6137	771	33060	No_constitutive_exon_found_in_species
TGATGTGTTTCTCATTGAATGGATAATACTGACATGGGTGTATAACAAAGTA	404974	405514	404924	404976	1	supercont1.7	I315_02659	404235	407409	None	6137	771	33060	No_constitutive_exon_found_in_species
CCGAGTGAGTGACTTAACCTTTTGTACACATACTGATTCTCGGGTAAAAGAT	406817	406965	406767	406819	1	supercont1.7	I315_02659	404235	407409	None	6137	771	33060	No_constitutive_exon_found_in_species
CTCCCAATCCGTTTTGCCTTAATGAATTTCTGATTAACGGGTGAAAACAGAA	424475	424583	424633	424581	-1	supercont1.7	I315_02667	424340	426792	None	6137	771	33060	No_constitutive_exon_found_in_species
TCAGACTTGGGAAAGTAGTGATGGAAAGTAAAGCTGACTCGGGCGAATAGCT	433113	433215	433063	433115	1	supercont1.7	I315_02669	429552	433816	None	6137	771	33060	No_constitutive_exon_found_in_species
CCTTTTTTGGGTTTTCATATATTCATCTTGTGTCTGACGGAACGGGATAGAT	440360	440673	440723	440671	-1	supercont1.7	I315_02675	440360	441810	None	6137	771	33060	No_constitutive_exon_found_in_species
GTACGTCTGATCATTATTCCACTGGGTACGAAATTAAGGGAGATGAACAGGT	444636	444808	444586	444638	1	supercont1.7	I315_02676	443161	445154	None	6137	771	33060	No_constitutive_exon_found_in_species
TATACCCTCTGTCCAGTATAAACAAGAAGTTAATATACGAGGGATGTCAGTG	557452	557925	557402	557454	1	supercont1.7	I315_02721	555560	557925	None	6137	771	33060	No_constitutive_exon_found_in_species
CCGCTCAGGCTCCTGTGAGCAATGGCGCGGGCAACGGTGGATGGGGTCAGAC	573854	573923	573973	573921	-1	supercont1.7	I315_02728	573854	575373	None	6137	771	33060	No_constitutive_exon_found_in_species
TCAAGTAAGACATATGCATATGGTTCGATGTCTTACACCTGGGGTATCAGGT	584974	585142	585192	585140	-1	supercont1.7	I315_02733	584565	590213	None	6137	771	33060	No_constitutive_exon_found_in_species
GTTCATCTTCTACGGCTGTCCGTCGGAATTTGGCTGATCCCGGGATGAAGCT	665957	666050	666100	666048	-1	supercont1.7	I315_02760	663738	666597	None	6137	771	33060	No_constitutive_exon_found_in_species
GATTCGTTGGTGGATGAATGATAGGCGCAAAGCTGACGATGGGTATATAGTA	668726	668952	668676	668728	1	supercont1.7	I315_02761	666766	668952	None	6137	771	33060	No_constitutive_exon_found_in_species
TTGACTACTCCAAGGTATGTTGAATACAATCTGCGATAACATGGGCGTAGGG	669195	669332	669382	669330	-1	supercont1.7	I315_02762	669067	669742	None	6137	771	33060	No_constitutive_exon_found_in_species
TTGTGTTTCTGCTTTTTATAACGTACGTACTGACGGGAATGGGAGAATAGCT	673308	673381	673258	673310	1	supercont1.7	I315_02764	672478	673832	None	6137	771	33060	No_constitutive_exon_found_in_species
GTTTCCCCTTTTGTTTCTGTATTTTATATAGCACTGATGGGGTGGTATAGCA	690029	690212	689979	690031	1	supercont1.7	I315_02772	687330	690212	None	6137	771	33060	No_constitutive_exon_found_in_species
ACAACTATGTAATCAGAAATGTTTCCATGTTTATCTGACGAGGGTAATAGTT	707094	707304	707044	707096	1	supercont1.7	I315_02780	705826	707782	None	6137	771	33060	No_constitutive_exon_found_in_species
CGAGTGGGACCAACTGCGTCATTAGAGTATATACTGATAAGGGACATCAGCT	714463	714511	714413	714465	1	supercont1.7	I315_02784	714218	714795	None	6137	771	33060	No_constitutive_exon_found_in_species
GTGAGTAGATTTTACCTAACCTATGCAATCTCTCTAACCGAGGGACCAAGAA	723859	723929	723979	723927	-1	supercont1.7	I315_02789	723333	724329	None	6137	771	33060	No_constitutive_exon_found_in_species
GAGAATCAGAATATGCTCAAGAGGGTGTGCTCATACGAGGGGGTATATAGAT	738176	738316	738126	738178	1	supercont1.7	I315_02796	737579	738650	None	6137	771	33060	No_constitutive_exon_found_in_species
AAGTTATCAATCATAGGTATCCGTTCTTGCTTTTCCTGACACGGGTGTAGTA	745851	746078	745801	745853	1	supercont1.7	I315_02799	744330	746171	None	6137	771	33060	No_constitutive_exon_found_in_species
AGTACAGGATAGAGCGTGTGAATCGATTTTTGCTGATAGTCTGGGGATAGTT	776700	776730	776780	776728	-1	supercont1.7	I315_02815	775309	777292	None	6137	771	33060	No_constitutive_exon_found_in_species
CGTTTCCTCATCCTCAACCAGTCATCGCTGACGCAATGCTGGGATTACAGAA	18403	18473	18353	18405	1	supercont1.8	I315_02835	14102	19239	None	6137	771	33060	No_constitutive_exon_found_in_species
GTTTCCATCACTCGTTTTTCCCTTTGTGATGGTGGCTGACGATGGGATAGTC	36720	36810	36860	36808	-1	supercont1.8	I315_02841	35221	37463	None	6137	771	33060	No_constitutive_exon_found_in_species
ACTCCTAACCCTGCCTCAAAATGTGGAATAGCTGACGAAGGGGGACGTAGTT	49320	50190	49270	49322	1	supercont1.8	I315_02848	47256	52829	None	6137	771	33060	No_constitutive_exon_found_in_species
TCGCGATAGTTGTTGGAATTGACCAGTGTTGGTTGATTGGGTGATGGTAGAT	56968	57077	56918	56970	1	supercont1.8	I315_02850	54583	58590	None	6137	771	33060	No_constitutive_exon_found_in_species
ACTGTTTAATACAATAAAATGCTAATGGGACCGGGGAAACCGGGCAACAGAG	57650	58146	57600	57652	1	supercont1.8	I315_02850	54583	58590	None	6137	771	33060	No_constitutive_exon_found_in_species
AGCCTCCCGTCCTCCTCACGAGAACGACATAAAGCTGACCGGGTAGAAAGCT	74002	74137	74187	74135	-1	supercont1.8	I315_02856	72545	74298	None	6137	771	33060	No_constitutive_exon_found_in_species
GAAGATGCTTTGTAAGTTGCCTATTATAAACAGCATATTGACGGGTGCAGGT	107105	107223	107273	107221	-1	supercont1.8	I315_02866	105936	107689	None	6137	771	33060	No_constitutive_exon_found_in_species
CTGATTGCCCAAGAAGTGACTTTGTATGCTGAGGTGGCAAAATGGGATAGGA	138490	138615	138665	138613	-1	supercont1.8	I315_02875	136688	138857	None	6137	771	33060	No_constitutive_exon_found_in_species
GTTTCAAGTGATGAGCATCTCAATTGAGCGCTGACCGGGAGGGTGTGTAGAT	152920	153084	152870	152922	1	supercont1.8	I315_02882	150252	156228	None	6137	771	33060	No_constitutive_exon_found_in_species
ACTTGCAGGTTCCAAGAAACGTTCTGATTGTTTTTGACGGGGGGTGTCAGTC	162764	163927	162714	162766	1	supercont1.8	I315_02884	160755	163927	None	6137	771	33060	No_constitutive_exon_found_in_species
GAGTTATATACAGCGTCACCTATGGTAACCCAGCTGACGGAATCGGGCAGAT	169309	169549	169599	169547	-1	supercont1.8	I315_02885	165163	170738	None	6137	771	33060	No_constitutive_exon_found_in_species
AGTGCAATACTATATACACACACACGACTGCAGTTGATATGTGGGTATAGGT	251332	251710	251282	251334	1	supercont1.8	I315_02908	250637	251710	None	6137	771	33060	No_constitutive_exon_found_in_species
TGAGCCTCGGTGAATGGGCGGCTTCTTGGGAGCTGACTTGGATGGGACAGCC	256482	256538	256432	256484	1	supercont1.8	I315_02911	255488	257168	None	6137	771	33060	No_constitutive_exon_found_in_species
CTTTTTCAACTATATCGGTCGATGTGATAAATGCTGAATAGGGCATGTAGGT	262339	263245	263295	263243	-1	supercont1.8	I315_02915	262339	265404	None	6137	771	33060	No_constitutive_exon_found_in_species
GGGTACGTTTACATTTTCATATGCTTGAGAGGTCATTGACAAGGGGATAGGG	316147	316391	316097	316149	1	supercont1.8	I315_02939	314900	317107	None	6137	771	33060	No_constitutive_exon_found_in_species
GCGGTGTAAGACTGCTGTCGACCATGGGCTGACGTAGGGGTTGTGAAAAGCA	346497	346646	346447	346499	1	supercont1.8	I315_02950	344007	347968	None	6137	771	33060	No_constitutive_exon_found_in_species
GCTACTACATATCAGCAAAGTGAAATATACTAAGCAAGATGGGGCTGTAGTG	397539	397625	397489	397541	1	supercont1.8	I315_02973	396593	398008	None	6137	771	33060	No_constitutive_exon_found_in_species
CATGGAAGGCCACTATTAAGTGGTATAATTCACCGCTAACGGGGTGATAGAT	413360	413614	413310	413362	1	supercont1.8	I315_02981	412860	414678	None	6137	771	33060	No_constitutive_exon_found_in_species
GGTGAGTGGCTCATCGTACGGAATGTCCAACGTAAATGACTAGGGAACAGTG	430722	430855	430905	430853	-1	supercont1.8	I315_02986	429261	432331	None	6137	771	33060	No_constitutive_exon_found_in_species
TCATATCTCCTCTCTAAATTCTGCCAAAACCTGACATTGGTGGGGTACAGTC	429261	429452	429502	429450	-1	supercont1.8	I315_02986	429261	432331	None	6137	771	33060	No_constitutive_exon_found_in_species
CACCACTAACGTCAAGACTGACAGTAATTCTCTGTGTTTGTGGGATGTAGGA	448145	448236	448095	448147	1	supercont1.8	I315_02994	447745	449112	None	6137	771	33060	No_constitutive_exon_found_in_species
TGTCGTGAGTCTAATATAATTCGCAGATTTAGATACTGATTAGGGGCTAGGC	473293	473410	473460	473408	-1	supercont1.8	I315_03002	472115	475591	None	6137	771	33060	No_constitutive_exon_found_in_species
GTCGAGATGATGGCCGCTCAGGATTGTGTGCTGACCACATCTGGGAACAGGC	490910	491005	490860	490912	1	supercont1.8	I315_03010	490560	492370	None	6137	771	33060	No_constitutive_exon_found_in_species
CATTTAATCATTGAGTTGACCCAAAACTGCGTTGACTTTTTGGGGGGTAGAG	526040	526570	526620	526568	-1	supercont1.8	I315_03023	526040	527014	None	6137	771	33060	No_constitutive_exon_found_in_species
CGTCCAATAACTTTTCTACGTGGCTTCGTATTAATATAATTGGGAAATAGCG	551132	551290	551082	551134	1	supercont1.8	I315_03034	549779	552039	None	6137	771	33060	No_constitutive_exon_found_in_species
GTATCTATATCATTCGTGTGGAACTTCGCTAACATTTCTGGGCCAAACAGCG	559037	559108	558987	559039	1	supercont1.8	I315_03036	557491	561312	None	6137	771	33060	No_constitutive_exon_found_in_species
AGTATCTTCTTGTTGAACAAAATTGGCATAAAGCTGACGGGAGGGAAAAGCT	598762	598889	598939	598887	-1	supercont1.8	I315_03050	598762	599780	None	6137	771	33060	No_constitutive_exon_found_in_species
ACGTATTATCCAACCCTTAAAAATTTACATAACCTAATGGGAAAACGCAGAG	625363	625492	625313	625365	1	supercont1.8	I315_03062	624448	626583	None	6137	771	33060	No_constitutive_exon_found_in_species
GTAAGTAATTTGTTGACTATGAGAGCAGGGCAGCTAATGGGGTAAATAAGGT	643064	643175	643225	643173	-1	supercont1.8	I315_03067	643064	645147	None	6137	771	33060	No_constitutive_exon_found_in_species
CAACTACGGCGTGGGTTCGTGGTTGAGGCTGATGGGTTGGGATTGGGTAGAT	665358	665395	665308	665360	1	supercont1.8	I315_03075	664510	665547	None	6137	771	33060	No_constitutive_exon_found_in_species
TGGGGGTCGTTTACGCAGCATACGTGGAAAACTACTAAACGGGCCAATAGTC	665765	665848	665898	665846	-1	supercont1.8	I315_03076	665613	666357	None	6137	771	33060	No_constitutive_exon_found_in_species
TTCAATGCCTAAAGAAAATGGGAGCTGATAAGTACCGGTATCGGGAATAGAA	674161	674251	674111	674163	1	supercont1.8	I315_03078	673804	674592	None	6137	771	33060	No_constitutive_exon_found_in_species
GGGTCACTTTTTATGTTTACCCAAAAGCCGCCAGCTGACGAAACGGGCAGAC	680757	680797	680847	680795	-1	supercont1.8	I315_03081	678337	680955	None	6137	771	33060	No_constitutive_exon_found_in_species
ATGGGTAAGTTGGCGGGGAGAGAATCGTGCAAATGCTGACTGGGCGACAGGT	680686	680711	680761	680709	-1	supercont1.8	I315_03081	678337	680955	None	6137	771	33060	No_constitutive_exon_found_in_species
AAGTGAATCGCTTGGAGGCGAATGAGAGCGGACTAATGGGAAAAACGCAGTA	681310	681391	681441	681389	-1	supercont1.8	I315_03082	681154	682573	None	6137	771	33060	No_constitutive_exon_found_in_species
CTTTTCCTGTTGCTGCAGGGGTGGTGGGAAAAGCTGATGGGTGGGAATAGAT	714644	714758	714594	714646	1	supercont1.8	I315_03099	714371	717073	None	6137	771	33060	No_constitutive_exon_found_in_species
GTGGGTGCCAACGATTTTAATCACGGTGACAATACTGACCGGGAGATTAGGT	727723	728527	727673	727725	1	supercont1.8	I315_03103	726668	728527	None	6137	771	33060	No_constitutive_exon_found_in_species
CGCTATTGAACACTCTTGTTTAGACAAAGATGCTAATTCTATGGGAACAGGA	744927	745184	744877	744929	1	supercont1.8	I315_03111	743372	745479	None	6137	771	33060	No_constitutive_exon_found_in_species
TGTTAAGTCAGTGATTGAAAATGTATATGCTGATGAGCAGGGTAGGCAAGGG	764137	764173	764087	764139	1	supercont1.8	I315_03116	764053	764422	None	6137	771	33060	No_constitutive_exon_found_in_species
CGACTGTCCTTATCTTCTAAAGTGAAATGGGTGCTGAGGGTGACGGGCAGCT	4806	4877	4927	4875	-1	supercont1.10	I315_03411	2491	5535	None	6137	771	33060	No_constitutive_exon_found_in_species
AGTAAGTCGGTCCTTTGTTTGTCGATCGCATGTTAATCACGTACGGGTAGCT	39688	39701	39638	39690	1	supercont1.10	I315_03423	38570	40892	None	6137	771	33060	No_constitutive_exon_found_in_species
TATGTCATCTCTTCCAACCCTTTCTTTACGTGCTGACGTTAGGGATATAGGT	54805	55321	54755	54807	1	supercont1.10	I315_03429	51672	55725	None	6137	771	33060	No_constitutive_exon_found_in_species
TGTGTACCATCTTTTGTGTGGATAAGGGAAAGCTAATTCTTGTGGGACAGCA	59498	59666	59716	59664	-1	supercont1.10	I315_03431	58808	60027	None	6137	771	33060	No_constitutive_exon_found_in_species
CATGGTGGGTGGCGGGCCACGTGGCGGGCAGCGCTGATGGACGGGTGTAGGG	69300	69359	69250	69302	1	supercont1.10	I315_03436	69053	70401	None	6137	771	33060	No_constitutive_exon_found_in_species
AGCTGATTAAGAGAATGAAAGTGGCAGCTGCTGATGGTGAGTTGGGACAGGG	96313	96354	96263	96315	1	supercont1.10	I315_03449	96166	97411	None	6137	771	33060	No_constitutive_exon_found_in_species
AGATATGATCTTCCTGCCATCGACATTAAATCTTACGGGGGAACATACAGAC	121201	121335	121151	121203	1	supercont1.10	I315_03458	120918	123482	None	6137	771	33060	No_constitutive_exon_found_in_species
CTATTATGTTTATAAAAAGCCGGTACAAGAGCTGATATTGGGTATAATAGTG	133892	134282	134332	134280	-1	supercont1.10	I315_03464	133892	136014	None	6137	771	33060	No_constitutive_exon_found_in_species
TTGCACATAAACCTAACTCGCCAGATATTGACAAATCTTGGGATACACAGAT	208995	209213	208945	208997	1	supercont1.10	I315_03490	207671	210178	None	6137	771	33060	No_constitutive_exon_found_in_species
TCTCTTAAGAAAATGACGTCAATAGTTAGGTTAGGCTGACGGGGTCGTAGGT	241691	242123	242173	242121	-1	supercont1.10	I315_03506	241149	243084	None	6137	771	33060	No_constitutive_exon_found_in_species
TTTCACCTCTGGAACCGGATGTACGTGTGGATGCTGATATGGGATATAAGTA	247437	248779	248829	248777	-1	supercont1.10	I315_03508	247437	248943	None	6137	771	33060	No_constitutive_exon_found_in_species
TTTTCTTTTGTCAGTGACACCATGAGCCGCCCCGCTGATAATATGGGAAGAT	256439	256549	256599	256547	-1	supercont1.10	I315_03511	255998	257623	None	6137	771	33060	No_constitutive_exon_found_in_species
TTATTCATCTGTGCGTATTAGGCAGGTATCTGACCATTTGGGTGATACAGGT	280106	280232	280056	280108	1	supercont1.10	I315_03523	279644	280232	None	6137	771	33060	No_constitutive_exon_found_in_species
TTCTTTTTGACACGTGCAAACTCTCAGCGCCAATGCTGACGGGTAATCAGGC	282484	282580	282630	282578	-1	supercont1.10	I315_03524	280464	284568	None	6137	771	33060	No_constitutive_exon_found_in_species
CGTTTGTGTGGTAAGTTCAGATAAGCTGATTTCGGTTGGTGGGTAATTAGAC	281794	281915	281965	281913	-1	supercont1.10	I315_03524	280464	284568	None	6137	771	33060	No_constitutive_exon_found_in_species
TGCATGTATGGGATGAAAGATCACAGGCTAAAAAACATTTGGGATTGAAGAG	317004	317181	316954	317006	1	supercont1.10	I315_03541	316182	318896	None	6137	771	33060	No_constitutive_exon_found_in_species
CTGTCTTCCCATCGTATCTTCAAAACTAAGCTAATACGGGGAGAACTCAGCT	372546	372638	372496	372548	1	supercont1.10	I315_03563	372141	375597	None	6137	771	33060	No_constitutive_exon_found_in_species
ATTTCCGGTTTCCGTGTGGTCTCACTATACTGACATGATTGGGTTGGTAGTG	390414	390585	390364	390416	1	supercont1.10	I315_03570	390157	390771	None	6137	771	33060	No_constitutive_exon_found_in_species
GGGTATTTCCTTTGTTTCGAGAGATGTTCCGAGACTAAAACAGTGGGCAGGC	392821	393524	392771	392823	1	supercont1.10	I315_03571	391310	393624	None	6137	771	33060	No_constitutive_exon_found_in_species
AGGTATGTCTCTTTTGCAAGTGTGGGATTGCTATTGATATGTGAGGGTAGTG	407330	407488	407538	407486	-1	supercont1.10	I315_03580	407260	408185	None	6137	771	33060	No_constitutive_exon_found_in_species
TTGCTGCATCCATAGATAAAAAATGAAAGAGACTGACGGGAAAGGTCTAGAT	448944	449045	449095	449043	-1	supercont1.10	I315_03598	447554	449384	None	6137	771	33060	No_constitutive_exon_found_in_species
ACTTAGTCTTTGCTTGTAATTTTAAGCACGTTTTCTGACAAAGGGCTCAGGT	447554	447891	447941	447889	-1	supercont1.10	I315_03598	447554	449384	None	6137	771	33060	No_constitutive_exon_found_in_species
CATAGAGAGGCAGTTGAGTTAAAAGCAATGCTGACTCTGGGACTGATAAGGA	455145	455295	455095	455147	1	supercont1.10	I315_03600	453641	455954	None	6137	771	33060	No_constitutive_exon_found_in_species
AGAATTTTCTTAGGTGTTTATTGAGATCTATTCGCTAACACAGGGTACAGTC	462494	462824	462874	462822	-1	supercont1.10	I315_03603	462180	463965	None	6137	771	33060	No_constitutive_exon_found_in_species
TTTTATTTTTTTATTTATTTATGCAACTTTGCTCGCTAACAATGGGATAGTT	504533	504730	504780	504728	-1	supercont1.10	I315_03620	503764	508148	None	6137	771	33060	No_constitutive_exon_found_in_species
TTCCGTATCTCTCTTCTTGATAATGGTCACAGCTCATGGGAAAATTACAGCC	524313	524601	524263	524315	1	supercont1.10	I315_03624	522293	524601	None	6137	771	33060	No_constitutive_exon_found_in_species
CCCTCGCTGATGCTGATGCCACTGGTTTCTGTCTAATTGTGGGTGACTAGGG	550146	550431	550096	550148	1	supercont1.10	I315_03634	547915	551290	None	6137	771	33060	No_constitutive_exon_found_in_species
TTCCTCTCCTTTATCTTCGCGCCACCCAATCTGCGGGGCAATGAAAACAGTA	555777	555920	555727	555779	1	supercont1.10	I315_03636	555277	556687	None	6137	771	33060	No_constitutive_exon_found_in_species
AGTGTTCGGGATCTATAATTTGGCCTTATGCTTACGGGCGTAATAAACAGTG	596347	596372	596297	596349	1	supercont1.10	I315_03652	595468	597910	None	6137	771	33060	No_constitutive_exon_found_in_species
AGCGAAGATTGCAATAATGTCGACCTCTTTCCAAGCTAACTTGGGAACAGTC	647776	647921	647726	647778	1	supercont1.10	I315_03667	646698	647921	None	6137	771	33060	No_constitutive_exon_found_in_species
TCTCTTCCCAAACCACCCAAAAGAAAGCTCGTCTGATACAAGAGGGGTAGGT	664364	664448	664314	664366	1	supercont1.10	I315_03675	664173	666057	None	6137	771	33060	No_constitutive_exon_found_in_species
TCCATCAGAGTATTTTTTTTTTCAGAGCTGATCGAGTGATTAACGGGTAGTG	18257	18407	18207	18259	1	supercont1.9	I315_03123	17275	19637	None	6137	771	33060	No_constitutive_exon_found_in_species
CCTTGTGGAGTCTCGTGTCGCCTCGTGGACTGATATTGGGATGGTGATAGGG	28832	28909	28959	28907	-1	supercont1.9	I315_03128	28054	29922	None	6137	771	33060	No_constitutive_exon_found_in_species
GTCTTTCCCTCTTCCCTCCGTAACGATGGCTGATGTGATATGGGATACAGGG	28424	28778	28828	28776	-1	supercont1.9	I315_03128	28054	29922	None	6137	771	33060	No_constitutive_exon_found_in_species
TTTGTTCTCTTCTTTTTCCATTGGTTTCAAAAAGCTGAACACTAGGGAAGAT	57538	57756	57488	57540	1	supercont1.9	I315_03141	56909	60042	None	6137	771	33060	No_constitutive_exon_found_in_species
TCCTCTCTTATTCCCTGCTGATGTTAAGAATGTGTGGGGGGGTATGGTAGAA	80066	80125	80175	80123	-1	supercont1.9	I315_03148	79565	80981	None	6137	771	33060	No_constitutive_exon_found_in_species
TTCTCTCTCTCAAATCAAACCGTCGTGCTGATGTCGGGAATGAAAACTAGGC	105137	105266	105087	105139	1	supercont1.9	I315_03162	103016	105715	None	6137	771	33060	No_constitutive_exon_found_in_species
TTCCTTCTTCCAACCAAGTATGGGTGCTAACTAAGCTCCGGGAAAACTAGCA	133593	133752	133802	133750	-1	supercont1.9	I315_03175	132660	136097	None	6137	771	33060	No_constitutive_exon_found_in_species
CTAAATCTCGATATCTGATGGGAAGCAACTGACGCTTGAGGGAAATGTAGAC	132660	132903	132953	132901	-1	supercont1.9	I315_03175	132660	136097	None	6137	771	33060	No_constitutive_exon_found_in_species
CCAAGGCAAGGCCGGGAATTCTAGCGAGTGATAACGGAGGTGGGAGCAAGTC	145092	145230	145280	145228	-1	supercont1.9	I315_03180	145092	147757	None	6137	771	33060	No_constitutive_exon_found_in_species
GTATGCTTTCCCTCCACGCCATCCTGAACGAAAGCTAACTGGGAAAAAAGAT	154429	154636	154686	154634	-1	supercont1.9	I315_03182	152822	156036	None	6137	771	33060	No_constitutive_exon_found_in_species
GTCTACATGACCGTTTCTTGCTGTGCTTGACAACGCTGAAAGGGATACAGAT	171885	172056	171835	171887	1	supercont1.9	I315_03189	169618	172991	None	6137	771	33060	No_constitutive_exon_found_in_species
TTCGTCAATATCACATTTGCTTTGGTCACTGACGAGACGAGGGACGGTAGAA	184747	184852	184902	184850	-1	supercont1.9	I315_03193	182689	185983	None	6137	771	33060	No_constitutive_exon_found_in_species
GTTATTCTTGGATGTGAACATTATTTCATAAACTGACTGGGAAATTATAGGC	206496	206599	206446	206498	1	supercont1.9	I315_03202	205161	206695	None	6137	771	33060	No_constitutive_exon_found_in_species
AGGTATGCTATGGTATATCACCTGCTTTATCAGTACTGACACAGGGGAAGAC	255245	255319	255195	255247	1	supercont1.9	I315_03224	254493	256619	None	6137	771	33060	No_constitutive_exon_found_in_species
GGAATCTTGTCGATGGATGGATGGATAATGCTGACATAAGGGCGACGAAGTG	266381	266430	266331	266383	1	supercont1.9	I315_03231	266122	267602	None	6137	771	33060	No_constitutive_exon_found_in_species
GTAGTGAATAAATGGCTGTAATCAATGCTAATGAGCTGTTGGGGGAATAGAC	267381	267488	267331	267383	1	supercont1.9	I315_03231	266122	267602	None	6137	771	33060	No_constitutive_exon_found_in_species
GAATGCTTTGTCTGCTGATGAGGAGGCCAATGCTGATTCAGGGAGAATAGCA	270677	270704	270627	270679	1	supercont1.9	I315_03233	270009	272324	None	6137	771	33060	No_constitutive_exon_found_in_species
AGGTGATTGCAACGCCAAGTATGACCTACGAGACGACTGATTGGGGATAGGG	346222	346294	346344	346292	-1	supercont1.9	I315_03271	345367	347447	None	6137	771	33060	No_constitutive_exon_found_in_species
CGTAAGCATGAAGAGCAGGATCTGCATTGCAATGTACTGACAACGGGCAGGC	380319	380453	380269	380321	1	supercont1.9	I315_03282	378371	381355	None	6137	771	33060	No_constitutive_exon_found_in_species
AAACAGGGTAGCTTAGGCGAAAGTGGATTGACGCCAATGCGGGTGAATAGGC	389805	389933	389755	389807	1	supercont1.9	I315_03287	389516	390029	None	6137	771	33060	No_constitutive_exon_found_in_species
TCTTATCTCCTTGATGGTTGGGGAAAACTTGCTGACGTTTGGGATCATAGCT	424495	424856	424906	424854	-1	supercont1.9	I315_03302	424154	425999	None	6137	771	33060	No_constitutive_exon_found_in_species
AGTGTGTGTCAGTGTATTCTTTTGGGGTTCAGCTAATGGGAACGGGATAGAT	450741	450797	450691	450743	1	supercont1.9	I315_03310	447819	452472	None	6137	771	33060	No_constitutive_exon_found_in_species
CTTTTTCAGGCGAGCAGGGTCCATTACTTACATTTGAATTGGGAACGCAGTC	560044	560830	559994	560046	1	supercont1.9	I315_03354	558254	560830	None	6137	771	33060	No_constitutive_exon_found_in_species
AGTGTCTCTATAGACTGAATGGATTGGCAAAAGCTCATGGGGCATGCAAGAT	572156	572162	572106	572158	1	supercont1.9	I315_03360	571141	572162	None	6137	771	33060	No_constitutive_exon_found_in_species
CTGGGGAGGGCGAGGGCGAGGGCGAGGGCGAGGGCGAGGGCGAAGGCGAGGG	574054	574080	574130	574078	-1	supercont1.9	I315_03362	574054	575803	None	6137	771	33060	No_constitutive_exon_found_in_species
GCCCCATCAGATTATCTCACTCACTTTTAGTGATTTGGGGGAGTGAGTAGCT	596854	596900	596950	596898	-1	supercont1.9	I315_03369	595268	598656	None	6137	771	33060	No_constitutive_exon_found_in_species
TGGGCGCAGTTGTCAGAGTAGGTTTTCATCTATGCGAGATAGGGACTTAGCT	618294	618374	618424	618372	-1	supercont1.9	I315_03375	616441	618785	None	6137	771	33060	No_constitutive_exon_found_in_species
TGTAACACAACAAGGGTCCGATGTACAATTGCTGACGACGGGGCATATAGGT	680274	680397	680224	680276	1	supercont1.9	I315_03403	680061	681980	None	6137	771	33060	No_constitutive_exon_found_in_species
TCGCATGGATGTGAGTGCCAGTCGTTTAAATCATCGCTTACAATGGGTAGAC	687729	688117	687679	687731	1	supercont1.9	I315_03406	686410	688505	None	6137	771	33060	No_constitutive_exon_found_in_species
AGAGGATCGCTTGCGCCCACAAGTTTATTGATCTCGTGATTTGGGAGTAGCC	693807	693878	693757	693809	1	supercont1.9	I315_03409	693590	695356	None	6137	771	33060	No_constitutive_exon_found_in_species
TATATGCGCATATGTAGCCGGAGTTCATACTAAATGATTATTAGGGAAAGTA	7158	7379	7108	7160	1	supercont1.11	I315_03688	6197	9535	None	6137	771	33060	No_constitutive_exon_found_in_species
TGGTGGGTATACAAAGTTCTAAATCGAAATAAGCTGACTGGGGTAACCAGAA	29411	29610	29660	29608	-1	supercont1.11	I315_03695	27218	33282	None	6137	771	33060	No_constitutive_exon_found_in_species
GTCCATTATTTTCTCCCTTCCAACAGAACAGAAGCTGAACAGTGGGTCAGTG	36221	36287	36171	36223	1	supercont1.11	I315_03696	34991	37426	None	6137	771	33060	No_constitutive_exon_found_in_species
TACTTTCTTCTGCCATTCATAAAGGCTCGAAAACTGAGTGCGCGGGATAGGT	39769	39999	39719	39771	1	supercont1.11	I315_03697	38233	39999	None	6137	771	33060	No_constitutive_exon_found_in_species
GTATTTGTCTTTGGAATTGGAAGATTTTTTCACTGACTTTGGGCCGGTAGGT	42723	42962	42673	42725	1	supercont1.11	I315_03698	41863	44017	None	6137	771	33060	No_constitutive_exon_found_in_species
TACTCCAGTGTTTTTTTGGTTTGGTTCACGGAAAATGACTTTGGGAATAGGA	55997	56142	56192	56140	-1	supercont1.11	I315_03704	54846	56309	None	6137	771	33060	No_constitutive_exon_found_in_species
GTGAGTGTTGCATACGAGATGGTTGAGAAATGTACTGATGGGAGTGTCAGGT	60536	61755	60486	60538	1	supercont1.11	I315_03706	59624	62432	None	6137	771	33060	No_constitutive_exon_found_in_species
ATCAGCCCGCAAATTGGTGGCGCAAAGCATGGTGGCTAATGGGTATGTAGCG	95385	95488	95538	95486	-1	supercont1.11	I315_03722	93512	95674	None	6137	771	33060	No_constitutive_exon_found_in_species
TGGCTATCCGCTTTTCTTCCATCCTCGAAAGCATGCTGACGAACGGGTAGTT	94039	94135	94185	94133	-1	supercont1.11	I315_03722	93512	95674	None	6137	771	33060	No_constitutive_exon_found_in_species
CCCCAAAGAGTAGTGTGCATCTTCCCGAGAGTGGCGCTGAATGGGAAAAGAA	147461	147545	147411	147463	1	supercont1.11	I315_03739	147089	148218	None	6137	771	33060	No_constitutive_exon_found_in_species
GCCTGTGAGTCTAGTTTTTAGCGTTTTCATTAGCTAAAATTAGGGTCAAGAT	161947	161963	162013	161961	-1	supercont1.11	I315_03743	156368	162493	None	6137	771	33060	No_constitutive_exon_found_in_species
CTCGCCTCTCTCGCTCGTAATGTTGAACTATCCTAATTGCTGGGCAATAGGG	160899	161096	161146	161094	-1	supercont1.11	I315_03743	156368	162493	None	6137	771	33060	No_constitutive_exon_found_in_species
GTCTTGATCCTCCACTGGCGACCAAGTATACTGATTGCTGTATGGGTAAGAT	156898	157011	157061	157009	-1	supercont1.11	I315_03743	156368	162493	None	6137	771	33060	No_constitutive_exon_found_in_species
TTTATCCTTGGCTATAGGGTTTATTCAAGGTTCGGGCTAAAGGGTAGCAGTT	168799	168902	168952	168900	-1	supercont1.11	I315_03745	166667	170093	None	6137	771	33060	No_constitutive_exon_found_in_species
TAATATTTCTCAGCATTATTCGGGTCTGTACTGATATGGGAGGTTTAAAGTT	184623	186307	184573	184625	1	supercont1.11	I315_03752	184475	186307	None	6137	771	33060	No_constitutive_exon_found_in_species
GTTGCCGTGATGCTCGGGGGCAAAGGAACTGATGGGGCCCAAAGTGGGAGTG	219700	219803	219853	219801	-1	supercont1.11	I315_03765	218192	220920	None	6137	771	33060	No_constitutive_exon_found_in_species
CCCAGAGCGAGATTGAAAGTTTGCAAAACTGACGAGATGGGCGCGAGCAGGC	242520	242884	242470	242522	1	supercont1.11	I315_03775	239455	242884	None	6137	771	33060	No_constitutive_exon_found_in_species
GTCTTGTTTTGTGTCAAGCAGGTACCGAAGGTATACTGATCGGGGATCAGCG	390082	390145	390032	390084	1	supercont1.11	I315_03823	389472	391068	None	6137	771	33060	No_constitutive_exon_found_in_species
AAGTTACCTGATCATGCCAGAGAAGGTGGCTTACAAATCTGGTGGGATAGGA	431395	431459	431345	431397	1	supercont1.11	I315_03839	431187	433166	None	6137	771	33060	No_constitutive_exon_found_in_species
CCAGTATATCCTCGATGTACGTGCTTAGCAGACTTGCAATGGGCTGGCAGGC	438884	439203	438834	438886	1	supercont1.11	I315_03841	437016	440325	None	6137	771	33060	No_constitutive_exon_found_in_species
AGGTTTTTAACGAAGATACTTTTTAATTAGCATTTATTTACGGGCAACAGGG	523485	523521	523435	523487	1	supercont1.11	I315_03878	522370	526390	None	6137	771	33060	No_constitutive_exon_found_in_species
TACAGTATCAATAATGGGAGTATCGATGATTGACAAAACTTGGGAAACAGAA	535008	535120	535170	535118	-1	supercont1.11	I315_03882	535008	539367	None	6137	771	33060	No_constitutive_exon_found_in_species
AGGCCCAGCTCATGCTTCTGTTAGCGAACAATGTTGATAGGGGAGTTTAGGG	609980	610020	610070	610018	-1	supercont1.11	I315_03908	609980	610811	None	6137	771	33060	No_constitutive_exon_found_in_species
ATGCGTGTAAAATGAACGCTTTGTGCTGACCGCAGACCACGGGATACCAGGC	26185	26251	26135	26187	1	supercont1.12	I315_03933	24398	26251	None	6137	771	33060	No_constitutive_exon_found_in_species
TGATTTCACACAAAAAATCCAGCATTTGGCAGCTAACAGGGAACATATAGGC	39050	39109	39000	39052	1	supercont1.12	I315_03940	38866	40031	None	6137	771	33060	No_constitutive_exon_found_in_species
CCCGGGCGTGGATATGGGTGGGATACTAATACTAATGTTGACGGGAATAGGG	47840	47923	47973	47921	-1	supercont1.12	I315_03945	47739	48374	None	6137	771	33060	No_constitutive_exon_found_in_species
GGTTGCGCAAGTGAGAAGAAGAAGAGCTAATGTGGGGGAAATGACAACAGTG	100636	100778	100828	100776	-1	supercont1.12	I315_03967	100500	101090	None	6137	771	33060	No_constitutive_exon_found_in_species
CCGTGCGTGACCCTTCCTTTCAAAGCTGAACGTGGCTGAGACCAGGGTAGTT	201059	201139	201009	201061	1	supercont1.12	I315_04010	200691	204064	None	6137	771	33060	No_constitutive_exon_found_in_species
CAGAAAATGGCAGTACCCATCGAATGTAAAAGATCGCTGATAGGGAACAGGC	208669	208933	208619	208671	1	supercont1.12	I315_04012	207826	209589	None	6137	771	33060	No_constitutive_exon_found_in_species
GAGTCCTAGATTTAGACTGTGAAATCATGAGTTGCTGACACAATGGGCAGTT	253174	253229	253124	253176	1	supercont1.12	I315_04028	249238	253502	None	6137	771	33060	No_constitutive_exon_found_in_species
GATTTCAGACATTTGACTTTTACTGTTTTTTCTAACCCTTGTGGGTGTAGTA	279868	280388	280438	280386	-1	supercont1.12	I315_04040	279770	282455	None	6137	771	33060	No_constitutive_exon_found_in_species
GAAGCTCTCTGGTGATGGTGAGTTTTCAGTCCGAAGGCTCGATGGGAGAGAC	284866	284917	284967	284915	-1	supercont1.12	I315_04041	283791	286464	None	6137	771	33060	No_constitutive_exon_found_in_species
TGGACTATCACTGAAGTTAACTTATGATTGACCATAGCTATGGGAGTAAGTG	300209	300289	300339	300287	-1	supercont1.12	I315_04048	300063	301523	None	6137	771	33060	No_constitutive_exon_found_in_species
AACTCGCGGGGGGGAGGGGGTATCAGAGTTGGACTGACCTCGGGTAATAGAC	335435	335591	335641	335589	-1	supercont1.12	I315_04066	335058	336536	None	6137	771	33060	No_constitutive_exon_found_in_species
TTTCATTCCTCAACCCACCATCTTTGCATGCTGACGGGAAAAACGCGTAGCT	345704	345712	345654	345706	1	supercont1.12	I315_04073	345491	347282	None	6137	771	33060	No_constitutive_exon_found_in_species
TATGTCCATAAAAGCATTCTTCGCTTCGGATACTGACTGTAATGGGATAGGC	364910	365093	364860	364912	1	supercont1.12	I315_04078	362833	366001	None	6137	771	33060	No_constitutive_exon_found_in_species
GGGAATTCGGAAACGGTTAATCTTGCGAATACTATGGGGAGGTTGATAAGAA	405137	405174	405087	405139	1	supercont1.12	I315_04095	402822	405174	None	6137	771	33060	No_constitutive_exon_found_in_species
CACTCACCAGATTTGTCTTTCCTTGGGATGCTGACAATAACAATGGGTAGCC	417217	417254	417167	417219	1	supercont1.12	I315_04103	416202	418232	None	6137	771	33060	No_constitutive_exon_found_in_species
GTCAGGTATGTACATCCATCTAATAAGTGCACAGCCTGATGGGGAATCAGGA	448734	449012	449062	449010	-1	supercont1.12	I315_04111	446860	449083	None	6137	771	33060	No_constitutive_exon_found_in_species
CCATTCAGGTTGAGATGATAGTAATTGAAAGCTGATTTCTCGGGAATTAGCG	474199	474347	474149	474201	1	supercont1.12	I315_04123	472020	474347	None	6137	771	33060	No_constitutive_exon_found_in_species
TCAATTCGTAAGCCTTACTTGATACCTAAGCTAATGCCTGAATGGGTCAGTC	474681	474859	474909	474857	-1	supercont1.12	I315_04124	474471	475641	None	6137	771	33060	No_constitutive_exon_found_in_species
AAACCATTTAGCATCTCCCGAGTGAGGGATGAACCTAACAACGGGATTAGGT	476687	476914	476964	476912	-1	supercont1.12	I315_04125	475946	477558	None	6137	771	33060	No_constitutive_exon_found_in_species
AAGCAACTTGATGGCGAGAAAACCCACGATACAGCTAACCACATGGGCAGAT	483924	484640	483874	483926	1	supercont1.12	I315_04126	478586	484640	None	6137	771	33060	No_constitutive_exon_found_in_species
CTTCGAGATTGTGGTGGCCTTTGTTGATGCAAGCTAAGGGCGAAAATCAGCA	491156	491306	491356	491304	-1	supercont1.12	I315_04129	490739	492854	None	6137	771	33060	No_constitutive_exon_found_in_species
AGTAAGTTAGCTGCCTTTATATATTTAAATCTTAGCTGATGGGGATCTAGCG	506673	506827	506877	506825	-1	supercont1.12	I315_04135	505362	507225	None	6137	771	33060	No_constitutive_exon_found_in_species
AAGCCACCCGAAGTCAGTGTTTGAGCTAACTCTCGCTTACTGGGACACAGCC	530144	530252	530302	530250	-1	supercont1.12	I315_04145	530045	531862	None	6137	771	33060	No_constitutive_exon_found_in_species
GTGAAAGCTGGACAAGTGAATGAAGCTGATGTAGAGGTCGCGGGGAGTAGAT	541189	541298	541139	541191	1	supercont1.12	I315_04150	541002	541503	None	6137	771	33060	No_constitutive_exon_found_in_species
TCTTCTTCTTTTGATATTTGCACTCTGGCTGACAATGGGATGACTGAAAGTC	551515	552006	551465	551517	1	supercont1.12	I315_04154	549159	553807	None	6137	771	33060	No_constitutive_exon_found_in_species
TCTTCAGTTCAGTTGAGAAGAAGAAGCGCTGATAATGAGGGAAATTGTAGAA	561714	561950	562000	561948	-1	supercont1.12	I315_04158	560140	563188	None	6137	771	33060	No_constitutive_exon_found_in_species
TAAAAAGTTCGCATGTTCTGCTGTGATCCTTGCTAAAGAGATGGGGATAGGT	565586	565873	565923	565871	-1	supercont1.12	I315_04159	564993	566580	None	6137	771	33060	No_constitutive_exon_found_in_species
GTGAGTGTTAAGTCAGTGATTGAAAATGTACACACTGATGAGCAGGGTAGGC	862	903	812	864	1	supercont1.13	I315_04161	59	1152	None	6137	771	33060	No_constitutive_exon_found_in_species
GCTAGCATGGCCAAATTCATTTGCAAGGCGGAGCTAAAGCGGGTGCATAGTG	28088	28180	28230	28178	-1	supercont1.13	I315_04172	28088	29950	None	6137	771	33060	No_constitutive_exon_found_in_species
CTTTCAAATGTAATTTGTGAATTGGAATGTCTAATGGCGGAGGGCTGCAGAT	84958	85064	85114	85062	-1	supercont1.13	I315_04190	83569	85706	None	6137	771	33060	No_constitutive_exon_found_in_species
TGGACTCTTTTTGTTACTCTGCAAAAGCAGTCGCTTACGGGAAAATGCAGCC	83569	83658	83708	83656	-1	supercont1.13	I315_04190	83569	85706	None	6137	771	33060	No_constitutive_exon_found_in_species
TTTTTGCTTCCCACCTTGTTTAGCAAGGTGCAGTACTGAACGGGACATAGAG	99064	99209	99259	99207	-1	supercont1.13	I315_04194	98535	101836	None	6137	771	33060	No_constitutive_exon_found_in_species
CGTCAATCGTTAACACAACGGGCGTTGAGCTCACTGATACGGGGATACAGCA	186497	186661	186711	186659	-1	supercont1.13	I315_04223	184577	187433	None	6137	771	33060	No_constitutive_exon_found_in_species
AAGAACTTAGTTCGTCTTAATGCGGCGTTGGCTGAATTTACATGGGATAGTT	192785	192876	192926	192874	-1	supercont1.13	I315_04226	191456	194337	None	6137	771	33060	No_constitutive_exon_found_in_species
GAGAACCATTGTTTTTTTCCTGTGTGATCTTCTGAGCTCAAACAGGGTAGGA	246577	246625	246527	246579	1	supercont1.13	I315_04248	245831	248515	None	6137	771	33060	No_constitutive_exon_found_in_species
GAGTATAGGCAGTATCCTTTGATAACGTGGCTGATGTAGGGGGTACGTAGCC	246677	246781	246627	246679	1	supercont1.13	I315_04248	245831	248515	None	6137	771	33060	No_constitutive_exon_found_in_species
TCTCCCTACTGGTGAAATACAACCATCTTCAACAATTTATGGGCCAACAGCC	266166	266334	266384	266332	-1	supercont1.13	I315_04255	266166	267386	None	6137	771	33060	No_constitutive_exon_found_in_species
CAGTCGATGACGTTTTCGTGATTAACTGGATGTACTGATAGGGAAAATAGGG	309370	309474	309320	309372	1	supercont1.13	I315_04273	307669	311694	None	6137	771	33060	No_constitutive_exon_found_in_species
AAGGTATGCTGATCCAGGTTTAGGAGAGAATGAAACTAATGTAAGGGAAGAC	310084	310463	310034	310086	1	supercont1.13	I315_04273	307669	311694	None	6137	771	33060	No_constitutive_exon_found_in_species
TGAAGTTAAATTTGGGCAAATATGGTCTTGCTTTAATTATGACTGGGTAGCT	323388	323444	323338	323390	1	supercont1.13	I315_04279	321806	324676	None	6137	771	33060	No_constitutive_exon_found_in_species
CACACTGATGAATAGCATTTCGCGAGCTGGTACAATTGCAAAATGGGCAGAT	332471	332679	332729	332677	-1	supercont1.13	I315_04283	331646	335430	None	6137	771	33060	No_constitutive_exon_found_in_species
TTCATCGTTCGTGTAGTCTTGGGTGGGACTGATTAATGGGACATGAAAAGTA	332008	332413	332463	332411	-1	supercont1.13	I315_04283	331646	335430	None	6137	771	33060	No_constitutive_exon_found_in_species
GTGAGTGACATAATACATGTGTAAACTGAATTATAACTGAAATGGGGCAGGG	429191	429275	429325	429273	-1	supercont1.13	I315_04320	427989	430107	None	6137	771	33060	No_constitutive_exon_found_in_species
AGCGCTCATCCTATCCTCATAAGGATAATGCCGAGTTAAGGGCGAATTAGAT	443060	443178	443010	443062	1	supercont1.13	I315_04326	441215	444414	None	6137	771	33060	No_constitutive_exon_found_in_species
GTGTGTTTATCTATATCAAAGATGCAAAGATGCTGACAGAGGGGAAATAGTT	492307	492421	492471	492419	-1	supercont1.13	I315_04346	492307	493683	None	6137	771	33060	No_constitutive_exon_found_in_species
TTACATCGAAATTTTCCTCGATCAATCCCGTCGCTGATATCGGGGCATAGCA	540846	541011	541061	541009	-1	supercont1.13	I315_04363	540846	545932	None	6137	771	33060	No_constitutive_exon_found_in_species
TATATACTCTTCATGAGCAATCCTTTATTGTGCACTAACTCAATGGGTAGCC	557963	558209	557913	557965	1	supercont1.13	I315_04368	557555	561321	None	6137	771	33060	No_constitutive_exon_found_in_species
CCATTCTGTTTTTTTTTTTTTGGTTCCAACTCGTGCTGACTTGGGGACAGAA	34842	35327	35377	35325	-1	supercont1.14	I315_04383	34842	35843	None	6137	771	33060	No_constitutive_exon_found_in_species
TTACCCTCTCGTGGACTGTCAGAGCTGACTCGACGACTTTGTGGGTGTAGAG	80601	80625	80675	80623	-1	supercont1.14	I315_04396	80601	81479	None	6137	771	33060	No_constitutive_exon_found_in_species
GTTCGATAAGTTATAACGAATAGTGAAACTAATGTTTTGGGGGTAAAAAGGG	84755	84808	84858	84806	-1	supercont1.14	I315_04398	83619	85681	None	6137	771	33060	No_constitutive_exon_found_in_species
AAACCTCGGGATGAATTGGGCGCTGATAAACGGTGAATGGGGTGATGCAGAT	117571	118319	117521	117573	1	supercont1.14	I315_04411	116254	120977	None	6137	771	33060	No_constitutive_exon_found_in_species
GTTAAATCAAGGGCATGAGCAAATGTCTAACTTGGGGGAAAAAAAATTAGCT	125252	125931	125981	125929	-1	supercont1.14	I315_04413	124594	126666	None	6137	771	33060	No_constitutive_exon_found_in_species
AACATTTGACATCTAGATTGTCGGACGAGAAAGCTGACGAAGGGAGAAAGGT	143966	144240	143916	143968	1	supercont1.14	I315_04421	143372	145670	None	6137	771	33060	No_constitutive_exon_found_in_species
TTTTGTGTCCCACGTTTTCGGGATGTTGACGTTTATTGGTGGGATGATAGGG	170851	170916	170801	170853	1	supercont1.14	I315_04430	170615	172567	None	6137	771	33060	No_constitutive_exon_found_in_species
AAGTAACGATCTCTAAGCTCATGGAATACATGTTGATGGGATCAAAACAGAG	202170	202463	202513	202461	-1	supercont1.14	I315_04442	201529	204246	None	6137	771	33060	No_constitutive_exon_found_in_species
TGTGTTATCGTGTTGTTTGCATTAATGGATAGTGCTGACAGCTGGGACAGCT	213336	213343	213393	213341	-1	supercont1.14	I315_04448	211666	213538	None	6137	771	33060	No_constitutive_exon_found_in_species
GGTAAGTTTCGGATCACGATGTAGAAAAACTGCACTGACTGGGGATTTAGAT	212964	213088	213138	213086	-1	supercont1.14	I315_04448	211666	213538	None	6137	771	33060	No_constitutive_exon_found_in_species
TCAATACCTGTAACTACATCATGGATCCCGCTGATGAGGGCGTGGTAAAGGG	237993	238284	237943	237995	1	supercont1.14	I315_04456	237108	239174	None	6137	771	33060	No_constitutive_exon_found_in_species
TTCATCAAAGCATAATGAAAGATTAGCTGACCACGGACTGGGAAATTCAGAT	290897	291105	290847	290899	1	supercont1.14	I315_04477	287443	291105	None	6137	771	33060	No_constitutive_exon_found_in_species
TTCTCTCATGGGGCCGGGATTGGACTCTAGCGGCTGACGGGAAATGGTAGTC	293724	293831	293674	293726	1	supercont1.14	I315_04479	293410	293831	None	6137	771	33060	No_constitutive_exon_found_in_species
TGCAAGTTGACCAGTGGGCAGTGTGAGGGTGGTGCTGACGGGTCGAACAGGG	326210	326276	326160	326212	1	supercont1.14	I315_04493	326062	327749	None	6137	771	33060	No_constitutive_exon_found_in_species
CGCATAGAAGAGTATATTATCAAGGGGAAGGAGCTGATGCAGGGAATAAGAC	326588	326623	326538	326590	1	supercont1.14	I315_04493	326062	327749	None	6137	771	33060	No_constitutive_exon_found_in_species
TAGGCTGACGAGAACTCTAATATAATATGGGGGGGTTGGGAATGGAATAGAA	327279	327749	327229	327281	1	supercont1.14	I315_04493	326062	327749	None	6137	771	33060	No_constitutive_exon_found_in_species
ATACATATTATTGTGCTTGGGTTTAGCGATGGTATCTAACCAAGGGACAGCA	332033	332294	331983	332035	1	supercont1.14	I315_04496	330700	332534	None	6137	771	33060	No_constitutive_exon_found_in_species
CACACTGCTCGCTGTAACAGATGGAGGATTGGAAGTTGACCGATGGGTAGAA	369797	369869	369919	369867	-1	supercont1.14	I315_04512	369291	370339	None	6137	771	33060	No_constitutive_exon_found_in_species
CTGTAAGTGGGGTCACATATTTGAGTCCGCGTCAAGCTAACACGGGATAGTG	383532	383765	383482	383534	1	supercont1.14	I315_04523	383247	386646	None	6137	771	33060	No_constitutive_exon_found_in_species
TCTTTTTTTTTTTTTTTTTTTTTTTTTTTTTTTTTTTTTTTGGGAAAAAGGA	387474	387902	387952	387900	-1	supercont1.14	I315_04524	386838	390064	None	6137	771	33060	No_constitutive_exon_found_in_species
AAAAAGGTAGGGAAAGAAGTGGCTGATGGGACTTTGGATGGGGGGAATAGTT	443931	443941	443881	443933	1	supercont1.14	I315_04548	443173	444770	None	6137	771	33060	No_constitutive_exon_found_in_species
GTCAGAGAGGTTATATGCGCTGACACAGAGGTGGGGAACGGGGACAACAGAT	447173	447434	447484	447432	-1	supercont1.14	I315_04550	447173	452266	None	6137	771	33060	No_constitutive_exon_found_in_species
GTCAAGTCATAGAGCAGTCCGTCAAGCTCACAAACCACTGCGGGTGGTAGGG	471249	471483	471533	471481	-1	supercont1.14	I315_04558	470047	471686	None	6137	771	33060	No_constitutive_exon_found_in_species
GTAGTTTCCTGCCTCCTTTCAATTCTGTCAAACTGACAGAGCAGGGGAAGGG	508399	508411	508461	508409	-1	supercont1.14	I315_04573	508399	512820	None	6137	771	33060	No_constitutive_exon_found_in_species
CTGTTTTCTTTTTCTTTTTTCCGATGCAGCTTGTGCTGATGGGTGTGCAGTC	530583	530606	530656	530604	-1	supercont1.14	I315_04581	530583	531221	None	6137	771	33060	No_constitutive_exon_found_in_species
ATGTGTATTTGGTCCGCCTTATATCATTCAACTAATAATGGGTTGGATAGAA	542569	542990	542519	542571	1	supercont1.14	I315_04585	542086	545116	None	6137	771	33060	No_constitutive_exon_found_in_species
CTTTCTTTTTTTTTTTTTTTTTTAATGGATTTATCTGACGTGGGGGTTAGGC	10754	11028	11078	11026	-1	supercont1.15	I315_04591	10188	11988	None	6137	771	33060	No_constitutive_exon_found_in_species
GTATGTCTTTTTGTTTACCCCTTGGACTTTTTGCTTATACTGGGACACAGAA	12896	13174	12846	12898	1	supercont1.15	I315_04592	12491	13548	None	6137	771	33060	No_constitutive_exon_found_in_species
GTAAGTAGCTAAGTAGATGTTCTGCCAGGTACAGAAACTGACGGGAACAGCT	66570	66632	66520	66572	1	supercont1.15	I315_04613	65976	69016	None	6137	771	33060	No_constitutive_exon_found_in_species
CTGTCGGTTGATAAACTTGATGAAGGGAGGTCATTAACGTGGGTGACCAGGT	85213	85271	85321	85269	-1	supercont1.15	I315_04619	84177	86160	None	6137	771	33060	No_constitutive_exon_found_in_species
GCTTTTGGTCCACCTATTTGACACTTACTCATCTCAAATATCGGGAATAGCC	115593	115868	115918	115866	-1	supercont1.15	I315_04628	115096	116611	None	6137	771	33060	No_constitutive_exon_found_in_species
CTCGCCCTTTTTGCACTGGGTTCGATTTCTGGTCTGATATATGGGGATAGAG	162997	163046	162947	162999	1	supercont1.15	I315_04644	162428	164745	None	6137	771	33060	No_constitutive_exon_found_in_species
CGCGACCTTTTATATATATATATATTGGACTAAAACGGTATGCGGGATAGTT	164392	164447	164342	164394	1	supercont1.15	I315_04644	162428	164745	None	6137	771	33060	No_constitutive_exon_found_in_species
GTAGGTCCTCGGTTACTTAAGGCGATGAATTGATCTAATGAGGGATAAAGAG	195885	195982	195835	195887	1	supercont1.15	I315_04660	195661	196884	None	6137	771	33060	No_constitutive_exon_found_in_species
AAGAGGCCGTAGAAAAGACATGACTGACGCTTAATCATGGGAGGGATTAGCC	233956	234037	234087	234035	-1	supercont1.15	I315_04677	232900	236716	None	6137	771	33060	No_constitutive_exon_found_in_species
ACCACAAAACCACATTTGCTGTCAAGTATCGAGCTGACTCTCAGGGAAAGTA	243691	243698	243641	243693	1	supercont1.15	I315_04680	243267	245536	None	6137	771	33060	No_constitutive_exon_found_in_species
ATGGTGGGTGTATCTCTTGTTGTTAGAGTGATAAAACTGATTGGGAGCAGAG	252965	253071	252915	252967	1	supercont1.15	I315_04684	252191	254072	None	6137	771	33060	No_constitutive_exon_found_in_species
TCCGTAACTCGCCGGAAATCAAAACTTCGGAGTTGACGATGGGATTGTAGTT	253911	254004	253861	253913	1	supercont1.15	I315_04684	252191	254072	None	6137	771	33060	No_constitutive_exon_found_in_species
GGTACGTATAGACAGTTTATGTTTTAAATGGCTGCTGACTGTCAGGGTAGAA	276327	276404	276454	276402	-1	supercont1.15	I315_04691	275858	280401	None	6137	771	33060	No_constitutive_exon_found_in_species
GGAGTGAGAATTGAGGATGTCAAAGTGAAGAAGGATGGGGACAGGGACAGCG	283625	283766	283575	283627	1	supercont1.15	I315_04692	280793	286813	None	6137	771	33060	No_constitutive_exon_found_in_species
CGTAGAGATACAACCGCCCCTGTTGGGATAGGTGCTGATTGGGATGGTAGAT	324141	324198	324091	324143	1	supercont1.15	I315_04704	323130	324198	None	6137	771	33060	No_constitutive_exon_found_in_species
CTGGTCAGCGTCAGAACAATACATTGTCGTTGCTGACTTTGGGCCAACAGCA	327900	328675	328725	328673	-1	supercont1.15	I315_04706	327900	330330	None	6137	771	33060	No_constitutive_exon_found_in_species
TTTTACCATTCAATCATCTAGAACGCGCGAGCTGATGAAATGGGTAACAGAA	355807	355888	355757	355809	1	supercont1.15	I315_04713	354624	356820	None	6137	771	33060	No_constitutive_exon_found_in_species
ATTTGTTCTCACTCCTGTCCCTTGCCATCACTAATGAAGGGCTATGAAAGAC	378319	378571	378269	378321	1	supercont1.15	I315_04722	376619	378571	None	6137	771	33060	No_constitutive_exon_found_in_species
AGTCAGGTAAGTTGGAGAGACATAGAAATGACAGCCGCTGACGGGCACAGAA	407208	407336	407158	407210	1	supercont1.15	I315_04731	406561	407824	None	6137	771	33060	No_constitutive_exon_found_in_species
TTCCTCTTTTTTGTGTATTATGTGAAGATGCTAAAGTTACTGGGGTATAGGT	417722	418676	417672	417724	1	supercont1.15	I315_04733	413485	418676	None	6137	771	33060	No_constitutive_exon_found_in_species
TATCGCCTGGCTCGATGTGAAAGATTCCCTACTGATTGAGTGGGATGCAGTT	493557	493627	493677	493625	-1	supercont1.15	I315_04763	493557	494070	None	6137	771	33060	No_constitutive_exon_found_in_species
ATCGTCTAGACTGGCCATACGTGGCGCTGACTTATACGACGGGACAACAGGT	502208	502577	502158	502210	1	supercont1.15	I315_04766	502014	502960	None	6137	771	33060	No_constitutive_exon_found_in_species
TGAGTGTTCCCCGGCCGTGTCTCTTGATAGCAGATGCTGACTGGGAACAGAC	504860	504929	504979	504927	-1	supercont1.15	I315_04767	503723	505892	None	6137	771	33060	No_constitutive_exon_found_in_species
CCCTGGTGATTAATGAAACAGCTATCTGATGCGGATGATGGGGATTGCAGAC	22959	23075	23125	23073	-1	supercont1.16	I315_04788	19169	23522	None	6137	771	33060	No_constitutive_exon_found_in_species
CTCTGCGCAAGATGTTAAGACCAACGGACTGTGGCTAATGGGCGTGATAGGG	37429	37477	37379	37431	1	supercont1.16	I315_04793	34192	37589	None	6137	771	33060	No_constitutive_exon_found_in_species
TGTGCTAACCCATGTGTCTACTCATGCTATTTGTACTGATCGGGTAACAGTG	66734	66841	66684	66736	1	supercont1.16	I315_04806	66479	68852	None	6137	771	33060	No_constitutive_exon_found_in_species
TATTCCCCTCGTGCAAGAACATTGTGACTAATTAAATACTGTTGGGACAGCT	201969	202172	202222	202170	-1	supercont1.16	I315_04856	201462	203097	None	6137	771	33060	No_constitutive_exon_found_in_species
GGTTCGTTGTACATATATATGATAAATATTGGTTAATCGGCTGGGTGAAGGA	218835	218971	219021	218969	-1	supercont1.16	I315_04862	217969	219496	None	6137	771	33060	No_constitutive_exon_found_in_species
ATAGTAAGCACTTGCTCTAAGTTGGTTTAAAAACGTCCTAACGGGAACAGCA	224209	225099	225149	225097	-1	supercont1.16	I315_04865	223190	225889	None	6137	771	33060	No_constitutive_exon_found_in_species
AAGGTAAGACGAGGCATTTATTCTGTGAAAGTGGCTGACAGGTGGGTTAGGA	277081	277212	277031	277083	1	supercont1.16	I315_04882	275423	278448	None	6137	771	33060	No_constitutive_exon_found_in_species
CGCTTTCCATACTGCATAGGCTTGTTTTAACCGCTGACTGGGTGCGAAAGGG	285344	285420	285294	285346	1	supercont1.16	I315_04886	283299	285420	None	6137	771	33060	No_constitutive_exon_found_in_species
TGTTAATGAAATGACTATCAAGGACGTCAAGTTGATATCAAGGGGCACAGAT	368571	368645	368695	368643	-1	supercont1.16	I315_04919	367878	369237	None	6137	771	33060	No_constitutive_exon_found_in_species
ATCATTTGTTCTACTCCTTTACAGTCAACTTATGGGCTATGGGATGTCAGGC	376402	376529	376352	376404	1	supercont1.16	I315_04923	375825	378371	None	6137	771	33060	No_constitutive_exon_found_in_species
TCTTATGTTCCACTAGAAAAAAAGGGGCTAGAGCTGATGGGGAAACGTAGAT	377190	377287	377140	377192	1	supercont1.16	I315_04923	375825	378371	None	6137	771	33060	No_constitutive_exon_found_in_species
CCAGAACAACGGAGCTTCGGTCTTGCTAATTTGAGGGCGGGCAAATATAGGT	377372	377528	377322	377374	1	supercont1.16	I315_04923	375825	378371	None	6137	771	33060	No_constitutive_exon_found_in_species
AGTTTACCTAGCCGATCCAGTCTGGAAATGAGCTAAATCATAAGGGATAGTT	414782	415448	415498	415446	-1	supercont1.16	I315_04937	414782	415951	None	6137	771	33060	No_constitutive_exon_found_in_species
GTGCGTATTCTTATCAAAATGAGGAATGCAAACTAACGTTGGGTCAATAGTC	426132	426173	426223	426171	-1	supercont1.16	I315_04942	424834	430543	None	6137	771	33060	No_constitutive_exon_found_in_species
TAATCAAGCAAACAATAGGAGCCACGAGATGCTAATGTACAGGGTTAAAGCT	38498	38616	38448	38500	1	supercont1.19	I315_05327	35599	40729	None	6137	771	33060	No_constitutive_exon_found_in_species
GTGCCCATGCCAAGTCCATAAGTTACTCATACTTACTGTGGGACATACAGGG	47525	47610	47660	47608	-1	supercont1.19	I315_05330	46377	47842	None	6137	771	33060	No_constitutive_exon_found_in_species
GTTTTGCCTTTTTCAGCGGGCCCTGCCAACAAGGCTGATGGGTGATGTAGGT	50626	50655	50576	50628	1	supercont1.19	I315_05332	50051	50655	None	6137	771	33060	No_constitutive_exon_found_in_species
AGTAATCATGTCCATTTTATCGTCATGGAACCGAACTGATTGCGGGATAGAT	86864	87216	87266	87214	-1	supercont1.19	I315_05351	86864	90990	None	6137	771	33060	No_constitutive_exon_found_in_species
TAAGCGGTGACTTGGGACATTTGAAAGAGCAGTACTAATAAGGGGATTAGTG	105853	105891	105803	105855	1	supercont1.19	I315_05358	104746	105891	None	6137	771	33060	No_constitutive_exon_found_in_species
GTGTGTTTCAACCATTAATTTCTGAGAGTCGAGGCTGACTGGGAAAATAGAC	133799	133827	133749	133801	1	supercont1.19	I315_05370	133489	135852	None	6137	771	33060	No_constitutive_exon_found_in_species
TTCCTTGATTGGCTCAATGTTTAAATATGGGGCTAACAGACAGGGATTAGAT	166524	167220	167270	167218	-1	supercont1.19	I315_05382	166524	169280	None	6137	771	33060	No_constitutive_exon_found_in_species
TGCCTCAATAAGCTTGGATATGATACCAGAATGTTGATGAGTGGGTCAAGTG	171845	171930	171795	171847	1	supercont1.19	I315_05384	171426	172954	None	6137	771	33060	No_constitutive_exon_found_in_species
GTCAAGTTCAATATTAAGGCAGCATTGCAAAGGCTGATTTGGGATTACAGGG	279193	279680	279730	279678	-1	supercont1.19	I315_05424	279193	281257	None	6137	771	33060	No_constitutive_exon_found_in_species
ACGTTATACAATAATGCAGTGGGCGTGAGCTAATACGGGTGTGGGTAAAGAT	329219	329318	329169	329221	1	supercont1.19	I315_05443	328979	331326	None	6137	771	33060	No_constitutive_exon_found_in_species
GCGTTTTCAATAATGTGACCTTTGCTAATAGAGTTTGTTTGGGAAACCAGCT	337658	337768	337608	337660	1	supercont1.19	I315_05447	337240	338312	None	6137	771	33060	No_constitutive_exon_found_in_species
GGTGAGTAGATAACGCAAGCCAAGTTTTCAAGCTAATGGAGGGAACTTAGTC	342434	342509	342559	342507	-1	supercont1.19	I315_05448	338523	343756	None	6137	771	33060	No_constitutive_exon_found_in_species
TAGTTCTCGAAGGTCCTTGCGAGCTGTCACAAGTGCTGATGGACGGGAAGAT	386259	386365	386415	386363	-1	supercont1.19	I315_05461	385846	390727	None	6137	771	33060	No_constitutive_exon_found_in_species
CAACTCCTTGTGATTGGCGGGTAAGGACTGATATGGGGGGATGGGAATAGCT	395871	396014	396064	396012	-1	supercont1.19	I315_05463	395544	397367	None	6137	771	33060	No_constitutive_exon_found_in_species
TGCCTTTTTCGGGATTACGAACAAAAGACTGATGAGCGGGATTAAAAAAGAT	442264	442632	442214	442266	1	supercont1.19	I315_05477	441346	444428	None	6137	771	33060	No_constitutive_exon_found_in_species
CGATATCAGTTTTGGTGGGAAGAGTTTGTGGCTAATCAGAAATGGGATAGGT	461577	462675	461527	461579	1	supercont1.19	I315_05483	457975	465311	None	6137	771	33060	No_constitutive_exon_found_in_species
CTTAGAAAATCCCGATGCGAAGATACAGTTTAGCTAACGAGGGGTGGCAGGC	483818	483884	483934	483882	-1	supercont1.19	I315_05492	483112	484238	None	6137	771	33060	No_constitutive_exon_found_in_species
AGTGGTGAGTGAGAGCAATTTTCTACAATAAATGCCTGACATGGGACAAGGC	31349	31423	31473	31421	-1	supercont1.17	I315_04978	31218	32910	None	6137	771	33060	No_constitutive_exon_found_in_species
CGGTGGGTAACGCATGCTGTACACTTGAAATTCATGCTGACAGGGCATAGTA	57716	57776	57666	57718	1	supercont1.17	I315_04988	57397	60944	None	6137	771	33060	No_constitutive_exon_found_in_species
GATTTTTTTTTGGCCCAAAAGAAGGATTGAAAGCTCATGTGCGGGGTCAGGA	71869	71973	72023	71971	-1	supercont1.17	I315_04991	70821	73800	None	6137	771	33060	No_constitutive_exon_found_in_species
GGGTGTTTTCCTTATCGAGTTGCAAGCGTAATGTATTGACAAGGGTACAGAT	76442	76543	76593	76541	-1	supercont1.17	I315_04992	74287	77213	None	6137	771	33060	No_constitutive_exon_found_in_species
GGAAAAGGATTGCTGACTGTTACTTTTGGTACGGATTGGGTGCGAAATAGAT	82860	83008	82810	82862	1	supercont1.17	I315_04994	80627	83008	None	6137	771	33060	No_constitutive_exon_found_in_species
CCAATGCGTCTCACAGAGTCGTGTAAGATGAGTTAATCGAATATGGGTAGGA	152591	153171	152541	152593	1	supercont1.17	I315_05020	150384	153638	None	6137	771	33060	No_constitutive_exon_found_in_species
GCCAGGCAAAGATAAAATGATTTGCTTACCTATGATTCAGGGTAAATAAGAC	181805	181875	181755	181807	1	supercont1.17	I315_05030	181641	184748	None	6137	771	33060	No_constitutive_exon_found_in_species
GAGACTAGACAAACTTATGATAATAAAATATTTCCTGACGGGATATATAGAT	205220	206168	205170	205222	1	supercont1.17	I315_05039	204417	207860	None	6137	771	33060	No_constitutive_exon_found_in_species
CAGATTCTCATCCGTTTTTTAATGTACTTGTTGTTGATGAATGGGTGTAGGA	207808	207860	207758	207810	1	supercont1.17	I315_05039	204417	207860	None	6137	771	33060	No_constitutive_exon_found_in_species
GGGTAGGTTGGCTGGCTGGTGGATTAGCTGATGGGATGGGATGTGTGAAGAG	227935	227982	228032	227980	-1	supercont1.17	I315_05046	226740	228218	None	6137	771	33060	No_constitutive_exon_found_in_species
ATCAACTTGCATGAAGAGGAATAATCATGGCTGATTTTTTTGCGGGATAGAC	237300	237551	237601	237549	-1	supercont1.17	I315_05049	237067	237991	None	6137	771	33060	No_constitutive_exon_found_in_species
TTCCTTTCACTGAACGACTTGAAGAGCAGCGGCTAATTGGAGGGCCATAGCG	253928	254071	253878	253930	1	supercont1.17	I315_05058	253568	256266	None	6137	771	33060	No_constitutive_exon_found_in_species
CTCAACTCTTCGATTTATTGAGAACTGATGTCGGACGTGTGGGAATTTAGAG	317096	317176	317226	317174	-1	supercont1.17	I315_05083	315531	317446	None	6137	771	33060	No_constitutive_exon_found_in_species
AAGTCCGCGGACAAAACAGCGTGATCGATTGAACGCTGAGGGAATCTAAGCG	376288	376334	376238	376290	1	supercont1.17	I315_05108	375978	376607	None	6137	771	33060	No_constitutive_exon_found_in_species
ATCAGTTCATGAATCGATGCCTTTAACTGCTCAATCGCAAGCGGGACAAGGA	464746	465144	464696	464748	1	supercont1.17	I315_05144	463570	466544	None	6137	771	33060	No_constitutive_exon_found_in_species
GTAAATAATTCCTACTACACATAGGGTTGCTGACTGAACTAGGGTTACAGGT	21531	21647	21697	21645	-1	supercont1.20	I315_05503	20706	23130	None	6137	771	33060	No_constitutive_exon_found_in_species
CCAAGTCATTACTTTTGAATGGTGGAGAATTGACTGATGGGAAATGGTAGAG	38141	38195	38091	38143	1	supercont1.20	I315_05508	35441	38195	None	6137	771	33060	No_constitutive_exon_found_in_species
GTTCAGAATGCGGGATAAGGGGTAACTGACTGATGGTTCTATGGGAATAGAT	38498	38919	38969	38917	-1	supercont1.20	I315_05509	38498	39354	None	6137	771	33060	No_constitutive_exon_found_in_species
GTTCATTATCCTCCTCCCGAAGTGAATGTGAGTGCTGATTGGGGTTATAGGT	56324	56603	56653	56601	-1	supercont1.20	I315_05518	56324	59342	None	6137	771	33060	No_constitutive_exon_found_in_species
TCATTCTTTCATATTTTGGAACGAAGCTGACAAGCTGTGGGGGACGATAGGA	110309	110528	110259	110311	1	supercont1.20	I315_05535	108283	110528	None	6137	771	33060	No_constitutive_exon_found_in_species
TAAGTTCGATTATGGATTGTATGAAGATTCATACTGATGGGACAACAAAGGT	116789	116998	116739	116791	1	supercont1.20	I315_05539	114777	117202	None	6137	771	33060	No_constitutive_exon_found_in_species
AGAAGCTCAAGCACGAGAAGTTACGGAAACTAATAACAATGGGGGTGCAGGC	130669	130845	130895	130843	-1	supercont1.20	I315_05544	130082	131250	None	6137	771	33060	No_constitutive_exon_found_in_species
AAAGTTTACCGTAATATCCCATAATCTGCACAACGCTAACACGGGCACAGAC	177059	177130	177180	177128	-1	supercont1.20	I315_05562	176520	178158	None	6137	771	33060	No_constitutive_exon_found_in_species
CACATGCAAGAGATTTATGCTGATCATGATTTCTTGCCGTGGGTAAACAGTC	179285	179330	179235	179287	1	supercont1.20	I315_05563	178364	179617	None	6137	771	33060	No_constitutive_exon_found_in_species
GGTGTGTCTTTTCTTGGCTTGATCGGTAATATGTTGACAGTGTGGGATAGAA	237808	237868	237918	237866	-1	supercont1.20	I315_05588	236245	238345	None	6137	771	33060	No_constitutive_exon_found_in_species
GTATCTTTATCTCGTATCAACTTTCCCTAACTTGTAGTAAACAGGGGGAGGG	263139	263596	263089	263141	1	supercont1.20	I315_05600	262061	266149	None	6137	771	33060	No_constitutive_exon_found_in_species
TATGCACACCACAAAACAAATTCAGAATTGTGAGCTGATGGGTTAAGCAGAT	365677	365770	365627	365679	1	supercont1.20	I315_05636	364825	365770	None	6137	771	33060	No_constitutive_exon_found_in_species
TTTTACCGGGTTTGCCGCTGCGGGGATTTAGCGCTGACTTTGGGGTGTAGTA	377077	377093	377143	377091	-1	supercont1.20	I315_05642	376676	378060	None	6137	771	33060	No_constitutive_exon_found_in_species
AGTCTTCTCATTGTTCTTCTTTTAAACAGACAAACTGACTAGGGACATAGGT	398187	398390	398440	398388	-1	supercont1.20	I315_05651	397452	400018	None	6137	771	33060	No_constitutive_exon_found_in_species
GTCTTTTTTTTCTTCTCTCTCGAGAGGTAGCTTATACCTCATGGGGATAGAA	19424	19793	19843	19791	-1	supercont1.18	I315_05156	19228	22478	None	6137	771	33060	No_constitutive_exon_found_in_species
TTTTCTCCCAACCCAATGCGTGGATGGCTAACGGTCTGTGGGAATTACAGCG	32843	32946	32793	32845	1	supercont1.18	I315_05161	32061	32946	None	6137	771	33060	No_constitutive_exon_found_in_species
ATTGCATTGTCTCCCAGCTCCAAGCCATGACTAAAACTCGGGGGGTTCAGGT	38230	38728	38778	38726	-1	supercont1.18	I315_05164	38016	40037	None	6137	771	33060	No_constitutive_exon_found_in_species
ATGAACAAGGGCCAGTAATTCCTGCGATTCCAGTACAACGGGGGCCACAGGT	48829	49001	49051	48999	-1	supercont1.18	I315_05168	47794	50074	None	6137	771	33060	No_constitutive_exon_found_in_species
AGCTTCTCGGGAAGTTTTTGCAACCAAACGTTAGCTGATAATTGTGGGAGGA	47794	48596	48646	48594	-1	supercont1.18	I315_05168	47794	50074	None	6137	771	33060	No_constitutive_exon_found_in_species
GAGTTAGCATTCGTGTAGGAAAGGAAGTCGTATCACTAATGATGGGATAGTG	136091	136173	136041	136093	1	supercont1.18	I315_05199	134705	138077	None	6137	771	33060	No_constitutive_exon_found_in_species
TGCAGGTGGGGGTGGTAGAGGAGGTATGGCGCATCGGGAAGGTAGAGGAGGG	137976	138077	137926	137978	1	supercont1.18	I315_05199	134705	138077	None	6137	771	33060	No_constitutive_exon_found_in_species
GTCCTCGGTCTCATCAGCGTGTGATACATTTGGTTAATGGGAATGATTAGGA	151238	151333	151383	151331	-1	supercont1.18	I315_05204	150968	151752	None	6137	771	33060	No_constitutive_exon_found_in_species
ATGCTATTTTCAAGGAAATAACAGGAGTTATTGACTATCCGGGATCGCAGCC	192552	192861	192502	192554	1	supercont1.18	I315_05222	192093	192861	None	6137	771	33060	No_constitutive_exon_found_in_species
TCCTTTGAACTTGTATGAGTATGAAGTAAGACGCTGAAGGGCAAGAGCAGTC	210679	210821	210629	210681	1	supercont1.18	I315_05230	208284	211136	None	6137	771	33060	No_constitutive_exon_found_in_species
TTTCATGCTTAATCTCAATATACCAGTCAAACTGATGGATAAGGGAACAGGA	339016	339168	339218	339166	-1	supercont1.18	I315_05274	336137	340616	None	6137	771	33060	No_constitutive_exon_found_in_species
AGTTTAGTTGAGATTAGTACTTGTAAAAATCAGTTTCTAATCGGGAGCAGCG	337197	337271	337321	337269	-1	supercont1.18	I315_05274	336137	340616	None	6137	771	33060	No_constitutive_exon_found_in_species
GTTATCCTGTCGGACCCAATGCAATCCTCGTTATTGATTCTGGGGAGTAGGT	357023	357501	357551	357499	-1	supercont1.18	I315_05282	357023	358626	None	6137	771	33060	No_constitutive_exon_found_in_species
TGATTGTGTGATGTGTCGTTGTGATTTCGGGCTGATGGATGGGTGATTAGAA	362311	362426	362476	362424	-1	supercont1.18	I315_05284	361647	362703	None	6137	771	33060	No_constitutive_exon_found_in_species
CTTCTTCTTACACGTACTATATCGATATGGGAAACTTATTGGGACCAAAGGA	392699	392813	392863	392811	-1	supercont1.18	I315_05297	392323	394094	None	6137	771	33060	No_constitutive_exon_found_in_species
CACTTCCCCCCTCCGCAACGCCCTCTTCCATTTGCCACTAGGGCCTGGAGCC	397374	399068	397324	397376	1	supercont1.18	I315_05299	397288	401549	None	6137	771	33060	No_constitutive_exon_found_in_species
AAGTTTTCTTCTTTCGTAAACATTCAAAGGAATCTGACGGGGGAGCATAGAC	415751	415823	415701	415753	1	supercont1.18	I315_05305	415166	417225	None	6137	771	33060	No_constitutive_exon_found_in_species
ACACCGAAAGTACCTTTGCAATCGGGGCTCAAGTTGCTGACAGAGGGAAGGC	19792	19921	19971	19919	-1	supercont1.21	I315_05677	19096	21426	None	6137	771	33060	No_constitutive_exon_found_in_species
AAAAAAATTGACGTGGTGAAGTTGAAGAGGAGAGTGGAGGGGTATGATAGGG	28676	28840	28890	28838	-1	supercont1.21	I315_05680	27755	29383	None	6137	771	33060	No_constitutive_exon_found_in_species
GTAGTGAATAAATGGCTGTAATCGATGCTAATGAGCTGTTGGGGGAATAGAC	31437	31544	31594	31542	-1	supercont1.21	I315_05681	31323	32803	None	6137	771	33060	No_constitutive_exon_found_in_species
GTTCTCACCTCATCGTCATCGTTGAGCAACACCGCTGAACAAGGGAACAGGT	40635	40911	40961	40909	-1	supercont1.21	I315_05684	39341	41253	None	6137	771	33060	No_constitutive_exon_found_in_species
GCTTGATATGATCCATTGATTGGATCGTCATGCTGATGATATGGGTACAGCG	48709	49571	49621	49569	-1	supercont1.21	I315_05689	48709	50829	None	6137	771	33060	No_constitutive_exon_found_in_species
ACAGGGTGAGCTGAGGATACAAGCTGATCCTGTCTGATGGGTGGTGATAGAC	53982	54079	53932	53984	1	supercont1.21	I315_05690	51527	55161	None	6137	771	33060	No_constitutive_exon_found_in_species
GTGCGTTCTTCTTGTCTATGGGATGCGAATATGGCTGATTGGGATGGTAGAA	141543	141614	141664	141612	-1	supercont1.21	I315_05718	140311	143048	None	6137	771	33060	No_constitutive_exon_found_in_species
CCAACACGCACGGATGACTGATGACTGATATGTGTGATACGGGCGGCCAGCT	144913	145076	144863	144915	1	supercont1.21	I315_05719	144457	145375	None	6137	771	33060	No_constitutive_exon_found_in_species
TCCGATCGCCAAGTGAGAGCTGATGACTTTTGACTTGATTTGGGAATAAGCC	146582	147041	147091	147039	-1	supercont1.21	I315_05720	145602	147373	None	6137	771	33060	No_constitutive_exon_found_in_species
TGTCACCTGATTCTGTGTTTATCGCTGATCTTACCTGTCTTGGGAATCAGCT	153380	153556	153606	153554	-1	supercont1.21	I315_05724	151213	153760	None	6137	771	33060	No_constitutive_exon_found_in_species
TCCTCCTCCACCTCAAATTGGAATTCATCAACTAACGCTTCGGGGAATAGCC	152487	152888	152938	152886	-1	supercont1.21	I315_05724	151213	153760	None	6137	771	33060	No_constitutive_exon_found_in_species
TCATTGCTTCACGACTGCTCTCTGTTTTTGGGTATATTGATGGGGTGCAGGT	154978	155038	154928	154980	1	supercont1.21	I315_05725	153992	155210	None	6137	771	33060	No_constitutive_exon_found_in_species
GGAAGAGGAAAGAGTGGATAAGCGAATGAATAGCTGATAAAAGGGGATAGGA	174212	174333	174383	174331	-1	supercont1.21	I315_05732	173410	175430	None	6137	771	33060	No_constitutive_exon_found_in_species
CCCTCTGCTCCCCCTTTCGTTTTTTATATATACTGACTCAATGGGGATAGGT	173992	174113	174163	174111	-1	supercont1.21	I315_05732	173410	175430	None	6137	771	33060	No_constitutive_exon_found_in_species
AAGGTAAGAAAGGAGTGCCTCTGGGTTGTGCCATGAACTTATGGGAACAGGC	179785	179850	179900	179848	-1	supercont1.21	I315_05734	178365	180392	None	6137	771	33060	No_constitutive_exon_found_in_species
AAAAGGGTCCACAGAGGGTATGGTGAAAATGAGCTGACTTTCGGGACAAGGT	183887	183915	183965	183913	-1	supercont1.21	I315_05736	182635	185012	None	6137	771	33060	No_constitutive_exon_found_in_species
GCAAGTGAGTCATTCCTCAATGTCATGGTATAGAAGGGAAAACCAACAAGCA	212058	212172	212222	212170	-1	supercont1.21	I315_05746	210124	213085	None	6137	771	33060	No_constitutive_exon_found_in_species
CAAAGCATATTATACCGAGCCTGGTGCAAAGCGGACTGACCGTGGGATAGGC	223727	223806	223677	223729	1	supercont1.21	I315_05751	223065	225929	None	6137	771	33060	No_constitutive_exon_found_in_species
TATGTCATGGCTATTAATCTTATTTCCTATGAGCTAATCAATGGGGATAGTG	286858	287592	286808	286860	1	supercont1.21	I315_05774	285149	287740	None	6137	771	33060	No_constitutive_exon_found_in_species
TTTGGACGACCTAGAGCACTTGGAAGAACAACGCTGATGGGGTAATGCAGCG	313970	314090	314140	314088	-1	supercont1.21	I315_05786	313151	314538	None	6137	771	33060	No_constitutive_exon_found_in_species
GTTTTGGCGATCCAGATGTAGGCGAAGAGAGGCTAATCATAGGCGGGCAGCC	333200	333277	333327	333275	-1	supercont1.21	I315_05792	331516	335641	None	6137	771	33060	No_constitutive_exon_found_in_species
GATTAAAAAAAGAAAGAAGAAAAAACATAGAGCTTAACATGGGCCAACAGAT	344666	344735	344785	344733	-1	supercont1.21	I315_05796	343859	346968	None	6137	771	33060	No_constitutive_exon_found_in_species
CACATGATTTTTGATTGGGACATTGAACTGACCAGAGGGCGGGAAAATAGGT	16202	16434	16484	16432	-1	supercont1.22	I315_05816	16202	20737	None	6137	771	33060	No_constitutive_exon_found_in_species
TCCTTTGACAATTCTAAGAAGTAAGCTGACAAGAAGGGATTGGAAAATAGAA	23653	24189	23603	23655	1	supercont1.22	I315_05817	21000	24189	None	6137	771	33060	No_constitutive_exon_found_in_species
ATCATGAACACCTCTGCCATTGGCTAACGCTAGAGTTTTTGCGGGCATAGGT	28226	28337	28387	28335	-1	supercont1.22	I315_05820	28073	28924	None	6137	771	33060	No_constitutive_exon_found_in_species
GGGTCAGTTTGTCCCTGATGGATGGAATGAATAGCTGATTTGGTGGGCAGAT	77027	77195	77245	77193	-1	supercont1.22	I315_05842	76175	77504	None	6137	771	33060	No_constitutive_exon_found_in_species
TGCTCTCGTGAGATGAATAACTGGCACTGATGCGTTACGGGCAATGGCAGCG	76851	76964	77014	76962	-1	supercont1.22	I315_05842	76175	77504	None	6137	771	33060	No_constitutive_exon_found_in_species
TCTGTTAAATCGTTTTCGATAAAGGGCGATGCTGACTGGGTGGATGGCAGAG	89466	89562	89416	89468	1	supercont1.22	I315_05846	88569	90706	None	6137	771	33060	No_constitutive_exon_found_in_species
TAGGTGTTATTGGAAGCAAAAGCGTGTGACTAACATATATACGGGTACAGTG	92573	92621	92671	92619	-1	supercont1.22	I315_05848	92342	94561	None	6137	771	33060	No_constitutive_exon_found_in_species
CATTAAGCTTCTCCTTTCAATAAATGGCAAACGGCTAACGGGACAAATAGGA	106146	106155	106205	106153	-1	supercont1.22	I315_05855	106146	106570	None	6137	771	33060	No_constitutive_exon_found_in_species
ATTTTTTTTTGGTTGAATAGATTCTCCCACTGACAGTTTTGGGCACGTAGAG	119642	120087	119592	119644	1	supercont1.22	I315_05860	118338	121263	None	6137	771	33060	No_constitutive_exon_found_in_species
ATATTACCCATTTTGTAGAAGGTTATTTGCTCATCACGAGGGTGAAACAGAT	120335	120488	120285	120337	1	supercont1.22	I315_05860	118338	121263	None	6137	771	33060	No_constitutive_exon_found_in_species
TTTTTTCTTTCACCACATGCAACAGAGCTATCTATCTGACGGGCGCACAGGG	122620	122793	122843	122791	-1	supercont1.22	I315_05861	122620	123921	None	6137	771	33060	No_constitutive_exon_found_in_species
GGTATGTGATATGGTAGGCGTATTCAAATCCAAACTGACGAGGGGAGTAGAT	151240	152356	152406	152354	-1	supercont1.22	I315_05869	148417	154491	None	6137	771	33060	No_constitutive_exon_found_in_species
TGTGTTTCATCCCCCCCATCTCGTTAGTTATGCTTACTCGGGGTGTGCAGGG	179826	180138	180188	180136	-1	supercont1.22	I315_05878	179310	181576	None	6137	771	33060	No_constitutive_exon_found_in_species
TCAGTATAATGATCGCAGTCCATGGACGCAGCTTGACGCCGGGTGTGCAGAA	204614	204670	204720	204668	-1	supercont1.22	I315_05885	203400	205023	None	6137	771	33060	No_constitutive_exon_found_in_species
GAAAACAAGACAAAAATGGAATAAAAACTGACGTGAGGGGGTAAATACAGTT	240856	241279	240806	240858	1	supercont1.22	I315_05901	239986	241279	None	6137	771	33060	No_constitutive_exon_found_in_species
GGTTATGTTTTTTTTTTTTTTTTTTGCTAATTATCTATTTGGGGCGGCAGGC	241788	242045	242095	242043	-1	supercont1.22	I315_05902	241415	242326	None	6137	771	33060	No_constitutive_exon_found_in_species
AAGGCAGTGCCTGCTGTACCTGCGCAGTAGTTGCTGACGCGGGAAGGTAGAT	275677	275744	275794	275742	-1	supercont1.22	I315_05917	275075	276255	None	6137	771	33060	No_constitutive_exon_found_in_species
ACCTCATGTCCTATTTTCTTGTATGTTTATAGCTAATGATTTGGGTGAAGAT	315920	315961	315870	315922	1	supercont1.22	I315_05929	314522	316455	None	6137	771	33060	No_constitutive_exon_found_in_species
ATGTGAGTCATTCATGCTTAACAAATTCCAAGGTTGACAGGGGGGCGAAGTT	321125	321492	321542	321490	-1	supercont1.22	I315_05934	321125	322421	None	6137	771	33060	No_constitutive_exon_found_in_species
GGTATGTCTGGCCATTATCAGGTGTCCACTATGTAACGCTTGATGGGTAGAT	323837	323934	323787	323839	1	supercont1.22	I315_05935	323183	326811	None	6137	771	33060	No_constitutive_exon_found_in_species
AGTGCAGAAGCTAATATAAGAATAATAACTTGTATATTTTGGGCATATAGAC	352519	352767	352469	352521	1	supercont1.22	I315_05945	350215	353280	None	6137	771	33060	No_constitutive_exon_found_in_species
GTAAGTCCATACCATCTAGTACAACGTCGACGGAGCTGACGATTGGGTAGAT	12445	12553	12395	12447	1	supercont1.23	I315_05950	11318	13265	None	6137	771	33060	No_constitutive_exon_found_in_species
GTTGCACTTCGAAATGTACTGTTATCAGAGTGACTAAACTGTGGGTACAGAG	42151	42196	42101	42153	1	supercont1.23	I315_05960	40750	42196	None	6137	771	33060	No_constitutive_exon_found_in_species
TTGTGAGCTTGTCTTTCTCTCCAACTGAACCATTGCTGATGGGATGTCAGAT	81847	82080	82130	82078	-1	supercont1.23	I315_05975	81607	83983	None	6137	771	33060	No_constitutive_exon_found_in_species
TTGCGTTGCGGCGACATCCGTTGTTGAATGCGCGCTGATCGGGTTGCAAGCA	113290	114052	113240	113292	1	supercont1.23	I315_05987	112051	117587	None	6137	771	33060	No_constitutive_exon_found_in_species
TGTGAGTCTGCAAAATGAACTGACCATTTGCATTGCTAAGGAGGGGTTAGAG	130614	130854	130904	130852	-1	supercont1.23	I315_05993	128988	131774	None	6137	771	33060	No_constitutive_exon_found_in_species
CTAATCTTTTGACGTTGCGTTTTTGGTACGTTTTCTTTTGATGGGAGAAGAT	213886	214138	214188	214136	-1	supercont1.23	I315_06022	213560	214727	None	6137	771	33060	No_constitutive_exon_found_in_species
GACTTAACCAATAGATTTTTGAAAAGTAATGGGCTGATGGTGGGATACAGGT	270933	271409	270883	270935	1	supercont1.23	I315_06045	270504	271773	None	6137	771	33060	No_constitutive_exon_found_in_species
ATGGATGGTTGAAGAAAGAACCCCAAGAGCTGACTTGGTTGATGGGATAGTA	313329	313435	313279	313331	1	supercont1.23	I315_06063	312828	314234	None	6137	771	33060	No_constitutive_exon_found_in_species
TGATAAAAAAAGAGGGAAGCGTGGAAGCTGATGAAAATGGTGGGATATAGAG	318148	318389	318098	318150	1	supercont1.23	I315_06066	316346	319670	None	6137	771	33060	No_constitutive_exon_found_in_species
GATCGATGCAATGAAATGTCAGGATTATTGATATTGTTACATGGGAATAGTT	20012	20202	19962	20014	1	supercont1.24	I315_06076	19442	20887	None	6137	771	33060	No_constitutive_exon_found_in_species
TTTTTACGTGTGCGCATACGATAAAACATGTATTAACTTTTGGGATAAAGGC	24514	26153	26203	26151	-1	supercont1.24	I315_06078	23696	27009	None	6137	771	33060	No_constitutive_exon_found_in_species
GGGCACTATGGGTAGGTGGTTCCTTGGTGAGGAACATGTGGGCTAATAAGCG	38177	38249	38299	38247	-1	supercont1.24	I315_06082	35741	38425	None	6137	771	33060	No_constitutive_exon_found_in_species
ACAATAAATAATGAGGGAATTGAGCTAATGGACATGTGGGGGGTGATCAGGT	36163	36289	36339	36287	-1	supercont1.24	I315_06082	35741	38425	None	6137	771	33060	No_constitutive_exon_found_in_species
GTTCCCCCCCTTTTTCCTGTTGTAAGTGCTGTTTGCTGACGATTGGGAAGAC	47687	48115	47637	47689	1	supercont1.24	I315_06086	44347	49120	None	6137	771	33060	No_constitutive_exon_found_in_species
CTTTTATCTGAATGAGGATTCTAATGATACTACGAAACTGGGATCGATAGGA	65184	65260	65310	65258	-1	supercont1.24	I315_06094	64589	65525	None	6137	771	33060	No_constitutive_exon_found_in_species
GTACCAAGTCAGCTAGGGAGGTGAACTTGCTCATCGCCTTGCGGGTACAGGC	83166	84120	83116	83168	1	supercont1.24	I315_06100	80443	84229	None	6137	771	33060	No_constitutive_exon_found_in_species
AGTGTCCAAATAAGTACAGGCGGGAGTGATCTGATCTTATTGAGGGGTAGGT	119680	119758	119808	119756	-1	supercont1.24	I315_06111	119482	119965	None	6137	771	33060	No_constitutive_exon_found_in_species
CGTTGTATACTGGATATCAATATGCGGTTCTGTATCTGACTCGGGGGCAGAA	129586	129796	129846	129794	-1	supercont1.24	I315_06113	125495	129904	None	6137	771	33060	No_constitutive_exon_found_in_species
AATCGTTTTCCATGCGCCGTATTTCCAGCTGATCTTAAAGGGGCGGGCAGTT	131142	131248	131092	131144	1	supercont1.24	I315_06114	130364	132083	None	6137	771	33060	No_constitutive_exon_found_in_species
TTTATATATGTTGGAGGGGCTCAAACACTCACCGGCCACGGGAAAAGCAGGA	132550	132881	132931	132879	-1	supercont1.24	I315_06115	132199	133072	None	6137	771	33060	No_constitutive_exon_found_in_species
GTAGGGTACGATCGTGGTAGTGATAGGGATGACCGCGGGTCGTATAGAAGCT	163057	163157	163007	163059	1	supercont1.24	I315_06129	162861	163941	None	6137	771	33060	No_constitutive_exon_found_in_species
TTCTTCGTGATCGGGTATAATATGGGCCGTGGGCTGATAAGGGTTGGTAGAC	163724	163819	163674	163726	1	supercont1.24	I315_06129	162861	163941	None	6137	771	33060	No_constitutive_exon_found_in_species
CCTACTGGGATTAATTGGATCAATCGACCTGCTGACGCATACGGGTGTAGTT	195542	195621	195671	195619	-1	supercont1.24	I315_06141	194677	195886	None	6137	771	33060	No_constitutive_exon_found_in_species
CCTATTTCATGTCCATCGTTTTACGAAAATGAGTTGAGTGAATGGGGTAGCT	24812	24904	24954	24902	-1	supercont1.25	I315_06175	23752	25206	None	6137	771	33060	No_constitutive_exon_found_in_species
TTTCGACAAGAAGGGATGCTAACCGTTCGACTTTTGATGGGGATGGCTAGAC	56851	56920	56970	56918	-1	supercont1.25	I315_06185	55868	57946	None	6137	771	33060	No_constitutive_exon_found_in_species
TGTTTCCCGACTTTTATGTGAGATGATTTGCTGATGGGATGTATAAATAGTT	56478	56503	56553	56501	-1	supercont1.25	I315_06185	55868	57946	None	6137	771	33060	No_constitutive_exon_found_in_species
CCAAACCAAATCTAGAAGTGGTTAGTAAAAGCGCTGATATGGGGGGGCAGAT	63047	63135	62997	63049	1	supercont1.25	I315_06188	62116	63602	None	6137	771	33060	No_constitutive_exon_found_in_species
TTGTCCGAAGTATGTCTTGAACAGGCTCTAATTAGTGTGATGGGATATAGTC	129242	129322	129192	129244	1	supercont1.25	I315_06215	128829	130380	None	6137	771	33060	No_constitutive_exon_found_in_species
TCCGTTATGGATTGTAGTTCAAATTGAACTAATAGGCCGGGGACATGTAGGT	147733	148033	147683	147735	1	supercont1.25	I315_06222	145142	148033	None	6137	771	33060	No_constitutive_exon_found_in_species
CCATCGTCCGTTGGTTTCTTCTCGATCACTAATCTGGACGGGGGAAATAGAA	150815	151007	150765	150817	1	supercont1.25	I315_06224	150271	151491	None	6137	771	33060	No_constitutive_exon_found_in_species
CAGAAGTTGAGTTTGCGGGAGATGAGGAAGTAAGCTGATGGGGACGGTAGGA	153503	153584	153634	153582	-1	supercont1.25	I315_06225	151604	153903	None	6137	771	33060	No_constitutive_exon_found_in_species
TACAATTGACTACTTTACATGCAAAACGCTAATCATCCATGTGGGACTAGTG	156390	157148	156340	156392	1	supercont1.25	I315_06227	155737	157148	None	6137	771	33060	No_constitutive_exon_found_in_species
AGAGATCGATGATGTCGCAGAGGATACATAACTAACGACTAGGGCTGTAGTG	166318	166337	166387	166335	-1	supercont1.25	I315_06231	164281	166865	None	6137	771	33060	No_constitutive_exon_found_in_species
TAAGTTGCTCTACTGGTCTCCAAAGCACACGTTGTAGACCTGGGATGTAGCC	221500	221927	221977	221925	-1	supercont1.25	I315_06251	221500	223611	None	6137	771	33060	No_constitutive_exon_found_in_species
GTGAGTGTTAAGTCAGTGATTGAAAATGTATATGCTGATGAGCAGGGTAGGC	12368	12409	12459	12407	-1	supercont1.26	I315_06253	12119	13214	None	6137	771	33060	No_constitutive_exon_found_in_species
GTAAGTCACCCCTCTCGTAGTTCGTAGATAGTTACTGATGATGGGGATAGAT	24556	24703	24506	24558	1	supercont1.26	I315_06255	21810	25330	None	6137	771	33060	No_constitutive_exon_found_in_species
TCCTCAGACTCGTCTGCGGTTAGCGATGCACTCGCTGAAAGGGGCACCAGCA	45230	46176	46226	46174	-1	supercont1.26	I315_06267	45230	50321	None	6137	771	33060	No_constitutive_exon_found_in_species
GGCGTAAGTACTGTTATGTTCAGTGTGGTTTCTGCTGACTGGGTGATCAGTG	122061	122145	122195	122143	-1	supercont1.26	I315_06296	120692	123172	None	6137	771	33060	No_constitutive_exon_found_in_species
TGATTCCGAGACAGACACTTAAGAAAGATGACTAAAATCAAGGGCGTTAGTA	124835	124906	124956	124904	-1	supercont1.26	I315_06297	124161	126467	None	6137	771	33060	No_constitutive_exon_found_in_species
CCATAAACAATCTCCTCTGCTGCCCAGAACCTAACGCTGGGGAAATATAGGG	43429	43502	43552	43500	-1	supercont1.27	I315_06346	43283	44614	None	6137	771	33060	No_constitutive_exon_found_in_species
TGTCATTGTCGTTTTGGGGGTTTGACGGCTGATCCTGATGGGAATAATAGAG	51594	53007	51544	51596	1	supercont1.27	I315_06348	48551	53264	None	6137	771	33060	No_constitutive_exon_found_in_species
CTCGTTCATGACCATAATGCTGACTTATTTTGGGGGTGGGGAATTAACAGCG	71418	71520	71368	71420	1	supercont1.27	I315_06354	71106	71888	None	6137	771	33060	No_constitutive_exon_found_in_species
TCATACTCAAGGAATTAAGTAATTGGCAAGCTGACTAATGAGGGCGCCAGAC	72669	72683	72733	72681	-1	supercont1.27	I315_06355	72204	74885	None	6137	771	33060	No_constitutive_exon_found_in_species
TTTTTTTTTCGTATTTGGGATTCTTTGGATGGCTGACGGTGGGTGGATAGTG	86716	87434	86666	86718	1	supercont1.27	I315_06361	86302	87434	None	6137	771	33060	No_constitutive_exon_found_in_species
ATTCACATATACACCACCACATATACAAGCATCACTGACGATGGGTACAGTC	108450	108559	108400	108452	1	supercont1.27	I315_06367	108058	109710	None	6137	771	33060	No_constitutive_exon_found_in_species
CAAGACTTGCTGAGGTATATGCTGTCTTTGGTGATTCATTGGGGAATTAGTG	108649	108768	108599	108651	1	supercont1.27	I315_06367	108058	109710	None	6137	771	33060	No_constitutive_exon_found_in_species
TGGAGAGTTTTGGTACCGCATAAGTGCACAGCACTAACCGCATGGGACAGTA	116688	116740	116790	116738	-1	supercont1.27	I315_06372	116688	118107	None	6137	771	33060	No_constitutive_exon_found_in_species
AACAACACATGGATCCGATATCATGCTAAAGGTATTGTGGGCGTGAGTAGAA	147849	148028	147799	147851	1	supercont1.27	I315_06382	147606	149906	None	6137	771	33060	No_constitutive_exon_found_in_species
GTTTTAACGGGTGTCTTCACAGATAAATCTCTGCTGATTTGCAGGGGAAGGC	159707	159798	159657	159709	1	supercont1.27	I315_06388	159226	160663	None	6137	771	33060	No_constitutive_exon_found_in_species
TGAACTATATACTTTCCAACAGAATAGACGCTAATGATATGTGGGTGTAGGT	187275	187314	187364	187312	-1	supercont1.27	I315_06395	186679	187985	None	6137	771	33060	No_constitutive_exon_found_in_species
CAAAACAGTAAACGTAGGGAAATACACAGGTTTACACTGGGAAAACATAGGT	45183	45414	45133	45185	1	supercont1.28	I315_06415	44524	45767	None	6137	771	33060	No_constitutive_exon_found_in_species
GAATGATGAATGTCAACTTTTGCCGATATCTAACTTATTTTGGGATGCAGGG	68593	68655	68705	68653	-1	supercont1.28	I315_06425	68593	69629	None	6137	771	33060	No_constitutive_exon_found_in_species
TTTATAACCAGCGGCTGTTATCAGGCGAATGTTTACTAATGTGGGTATAGAG	76998	77626	76948	77000	1	supercont1.28	I315_06426	72673	78220	None	6137	771	33060	No_constitutive_exon_found_in_species
ACCAATGTATGTCTCCCCATCGTCCATCTCTCGTCGTCGTATCGGGATAGAT	84858	84948	84998	84946	-1	supercont1.28	I315_06428	82431	85624	None	6137	771	33060	No_constitutive_exon_found_in_species
TTATGGATATATTGCTAATCAACAAACGAACCGACCGGGGGGATAAACAGTC	87806	88249	87756	87808	1	supercont1.28	I315_06429	87115	88249	None	6137	771	33060	No_constitutive_exon_found_in_species
CCCGTTCACATTTTCTGCTTCACTGACACTTCTCGGCGTGTGGGAAATAGTC	93864	94043	94093	94041	-1	supercont1.28	I315_06432	93864	95235	None	6137	771	33060	No_constitutive_exon_found_in_species
ATCGTTTCATACATCATCATTGGCCAGTCCCATCTAACATGCAGGGGTAGTT	100973	101135	101185	101133	-1	supercont1.28	I315_06434	99475	101373	None	6137	771	33060	No_constitutive_exon_found_in_species
AAAGTTGATGGACTATTTGGATAAAAAGGCTGATGGGGCGGGGAGTGTAGAG	106556	106982	106506	106558	1	supercont1.28	I315_06436	105907	106982	None	6137	771	33060	No_constitutive_exon_found_in_species
TGTTGTTGCTCTACAGAAAAAGTCTGACAGTGTTTGTCTCGGGTGGCTAGAA	117805	118152	117755	117807	1	supercont1.28	I315_06440	114485	118152	None	6137	771	33060	No_constitutive_exon_found_in_species
AAAAATCAAATAAACAGGAAGCTAACAGGTTGCATTCGTGGGATAAACAGGA	139702	140295	140345	140293	-1	supercont1.28	I315_06447	139702	141856	None	6137	771	33060	No_constitutive_exon_found_in_species
GTGAGACATTATAGCGAAACTGTGTACTATTGTACCAACTTGTGGGATAGGT	180464	180815	180414	180466	1	supercont1.28	I315_06462	180166	182160	None	6137	771	33060	No_constitutive_exon_found_in_species
GTGAGTAGTCTTAGATGACATTCAAATGATGACCTGACCGAGCTGGGTAGGT	5968	6061	5918	5970	1	supercont1.30	I315_06543	3982	6839	None	6137	771	33060	No_constitutive_exon_found_in_species
TCTGGTGCGTCATCTTTTTAATCATAGATTTTTATTCACACGGGACGTAGGC	6409	6839	6359	6411	1	supercont1.30	I315_06543	3982	6839	None	6137	771	33060	No_constitutive_exon_found_in_species
CCTGCGATTGTATCCTTCTACATATCCATATCTGATATTGGGTGGAACAGTG	18541	18690	18491	18543	1	supercont1.30	I315_06549	18309	20672	None	6137	771	33060	No_constitutive_exon_found_in_species
TCCCTTCTTCGCTTGATGCAAATGAATCAAGACTAATATGGGAAGGATAGAC	20116	20338	20066	20118	1	supercont1.30	I315_06549	18309	20672	None	6137	771	33060	No_constitutive_exon_found_in_species
TCCAATCATTTCGCTAACCAAAAAGGGGGAAAAAAAATTGTAGTGGGAAGCA	70569	71001	71051	70999	-1	supercont1.30	I315_06570	68173	72831	None	6137	771	33060	No_constitutive_exon_found_in_species
TTTTCTTTTTTATATATATATATCAAGAAACTAACAGTGGGAAAAAACAGCG	70352	70511	70561	70509	-1	supercont1.30	I315_06570	68173	72831	None	6137	771	33060	No_constitutive_exon_found_in_species
TTTTTTTTCTTTATTCGAGATGAGATACTGATACAGGGAAAAAAAAAAAGGT	69438	69502	69552	69500	-1	supercont1.30	I315_06570	68173	72831	None	6137	771	33060	No_constitutive_exon_found_in_species
TAAGCTAGTACTGGTGTGGCAATATTGGTGTACTGATGAAGGGTTGAAAGAC	110357	110429	110479	110427	-1	supercont1.30	I315_06588	109506	112642	None	6137	771	33060	No_constitutive_exon_found_in_species
CTAAGGCTCTAGCAGAAAAACCTCGTTTACTGAATGAATGGGGTTGAAAGGT	114456	114651	114701	114649	-1	supercont1.30	I315_06589	113494	114992	None	6137	771	33060	No_constitutive_exon_found_in_species
GAAATTCATCATTACGAACGCACTGACGCAGTGGGATGACTCGGGGACAGCC	128664	128816	128614	128666	1	supercont1.30	I315_06596	127394	130793	None	6137	771	33060	No_constitutive_exon_found_in_species
ATTGTCGATGGGCAACTTGGGATGGCTCACAGCTGCATGTTATGGGGCAGGT	160206	160356	160156	160208	1	supercont1.30	I315_06607	157973	161374	None	6137	771	33060	No_constitutive_exon_found_in_species
CGACCCAATTGAAGAGCTAATGGCATAAGGAGGCACTGCACTGGGAACAGAG	184794	184918	184968	184916	-1	supercont1.30	I315_06613	184794	185018	None	6137	771	33060	No_constitutive_exon_found_in_species
ATCTCTTTATCTAGACATTTTAAAAGGTGTAAATACTGAGGGAAAATCAGCG	23787	23931	23737	23789	1	supercont1.29	I315_06473	23213	24437	None	6137	771	33060	No_constitutive_exon_found_in_species
TGATTTCCGAGTATGCACCCTGTCGCAAGAAATTAATGTGGGATGGGCAGCT	99176	99298	99348	99296	-1	supercont1.29	I315_06506	98782	99720	None	6137	771	33060	No_constitutive_exon_found_in_species
CGCATTCTCTTCTCCTTTTTTGAGACTTAACGCTGACCACTCGGGCAAAGTG	115766	115900	115716	115768	1	supercont1.29	I315_06513	114449	115900	None	6137	771	33060	No_constitutive_exon_found_in_species
CGTTCGTGAAAACTAAAGATACTTAACGGCACTGATAAGGGAATGTGCAGAC	128119	128206	128256	128204	-1	supercont1.29	I315_06518	127874	129343	None	6137	771	33060	No_constitutive_exon_found_in_species
GCAGCTAACTGTCTTGTCGTCCTCTTTGGTCATGCTCACCCTGGGAATAGAC	135638	136019	135588	135640	1	supercont1.29	I315_06522	134922	136019	None	6137	771	33060	No_constitutive_exon_found_in_species
TGATGTAAGTTGATGTTTTGTCGTTGATAATGAGGCTGATGGGAAGCTAGCA	1417	1516	1367	1419	1	supercont1.31	I315_06614	531	4063	None	6137	771	33060	No_constitutive_exon_found_in_species
GAGTAATTGCTTATATTTTCTGATGGCGCTTGTCTGATGGGATATGGCAGGG	100537	100713	100763	100711	-1	supercont1.31	I315_06653	100039	101416	None	6137	771	33060	No_constitutive_exon_found_in_species
TTCCTTGCATAATTTGGGCTGATGTTAAGTTTTTGGGGTGGGATATACAGGT	137615	137732	137565	137617	1	supercont1.31	I315_06665	136620	140365	None	6137	771	33060	No_constitutive_exon_found_in_species
CGCTTTCTCGATGCTACTGTGAAAAGTTCTGACAGTGGCGGGGGTGATAGAT	137799	137892	137749	137801	1	supercont1.31	I315_06665	136620	140365	None	6137	771	33060	No_constitutive_exon_found_in_species
TTCCATATTCAAAAAGAGGCTCTGAACTAACGCTGGGCTGGGAAATCTAGAC	60348	61224	60298	60350	1	supercont1.32	I315_06697	59740	61224	None	6137	771	33060	No_constitutive_exon_found_in_species
TTTACGGTTAGTAGCTTCTGGTATTTTCTTTCTTCAACTGATATGGGCAGGT	63344	63456	63506	63454	-1	supercont1.32	I315_06698	62274	64520	None	6137	771	33060	No_constitutive_exon_found_in_species
ACACATCCTTTTACCATTGAAGTGACTTTGGTGCTGACGGGCGATTGGAGTC	70748	70926	70698	70750	1	supercont1.32	I315_06701	70358	71461	None	6137	771	33060	No_constitutive_exon_found_in_species
AACGTGAGTACTGACTCAACACATTTGCAGTAACTGACAGTCAGGGATAGTT	123350	123485	123300	123352	1	supercont1.32	I315_06720	121846	123999	None	6137	771	33060	No_constitutive_exon_found_in_species
TACGTTCTAGGTTTAGCTTCAACTTTTCCATAGCTAACAGGGAAGAATAGGC	26276	26554	26226	26278	1	supercont1.33	I315_06733	25325	27056	None	6137	771	33060	No_constitutive_exon_found_in_species
CTGCCATCTGCCTCTATGGTAGAATACAATAATTGACCATGGGATGCTAGGC	41204	41337	41154	41206	1	supercont1.33	I315_06739	39803	41496	None	6137	771	33060	No_constitutive_exon_found_in_species
CGAGATAACTCCGTCATAGTAGTGTGCCAAAAATGACCGAAGGGACGTAGGA	76915	77089	76865	76917	1	supercont1.33	I315_06758	76613	77387	None	6137	771	33060	No_constitutive_exon_found_in_species
TTTGAGCCATTGATGCGCAAGTTTTGACTGACAGATAACCGGGGGTGTAGCT	2672	2708	2758	2706	-1	supercont1.34	I315_06775	628	2840	None	6137	771	33060	No_constitutive_exon_found_in_species
TCCAAGTCTCGCTTATTGATCGAGCTGATGGCAATGGGGCGGGGAAATAGCT	9747	9791	9697	9749	1	supercont1.34	I315_06779	8511	10245	None	6137	771	33060	No_constitutive_exon_found_in_species
CTCTATACCTTGTCTCCCTTTTTCGAGGATATCACTGACGAGGGACGCAGTG	50911	50970	51020	50968	-1	supercont1.34	I315_06798	50513	51853	None	6137	771	33060	No_constitutive_exon_found_in_species
CTTAACCGCAACTTGTAATGGTCAAACTGATAAATGGTGGGGACGTATAGGA	74483	74569	74619	74567	-1	supercont1.34	I315_06807	73722	75194	None	6137	771	33060	No_constitutive_exon_found_in_species
TGTTCCTTTTCCTGTCATGCCGACGTTGAGGCAGTCGAGTCTGACGGGAGGG	73722	74153	74203	74151	-1	supercont1.34	I315_06807	73722	75194	None	6137	771	33060	No_constitutive_exon_found_in_species
GTCCATGGTTGTTCAGAACGTGAGAGCTGATATGGGATGGTGGGATGTAGAT	77169	77223	77273	77221	-1	supercont1.34	I315_06809	76355	77663	None	6137	771	33060	No_constitutive_exon_found_in_species
TCTTTCCTTGAGAAAGGTGAATCGGGAAAGACAGCTGACGAGGGGAATAGAT	76355	76730	76780	76728	-1	supercont1.34	I315_06809	76355	77663	None	6137	771	33060	No_constitutive_exon_found_in_species
GTGTGTTAAGTACCCTCTACAATACATCAAGACACTGATGATGGGTAAAGAA	101226	101388	101176	101228	1	supercont1.34	I315_06819	99437	102088	None	6137	771	33060	No_constitutive_exon_found_in_species
GTAAGTGTTTATATACTGAGCCTTAGGAACAGAAGTGCTGATGGGAGTAGTT	101914	101970	101864	101916	1	supercont1.34	I315_06819	99437	102088	None	6137	771	33060	No_constitutive_exon_found_in_species
TGCTCTTTAATCAAATGGAGTTCAGTCAACTACGCTGACGGGGGAGCTAGTA	62080	62256	62030	62082	1	supercont1.35	I315_06843	61843	62256	None	6137	771	33060	No_constitutive_exon_found_in_species
ACCACTGCAAAGTGGGCAATTGGGTGGTTTGTAGGAATGGGGTAAGTTAGAT	39866	39901	39951	39899	-1	supercont1.36	I315_06866	39866	41010	None	6137	771	33060	No_constitutive_exon_found_in_species
AGCGGAGAGTAGGAGATGGGGCGGAGTAGGAGACGGGGCGTGCGAACAAGCA	62350	62533	62583	62531	-1	supercont1.36	I315_06873	60458	62568	None	6137	771	33060	No_constitutive_exon_found_in_species
AGGGTGGTGTGTTGTTGACGATCAGAGCTTGGGCGTGGAGGCGGGGCAAGTG	62211	62306	62356	62304	-1	supercont1.36	I315_06873	60458	62568	None	6137	771	33060	No_constitutive_exon_found_in_species
AAACATGAATTGCACGGTCTAAAAGATATGACCTGACGGGAACGATGCAGAA	63026	63139	62976	63028	1	supercont1.36	I315_06874	62664	63919	None	6137	771	33060	No_constitutive_exon_found_in_species
TTGAGTGTTAAGTCAGTGATTGAAAATGTATACGCTGATGAGCAGGGTAGGC	1376	1417	1326	1378	1	supercont1.45	I315_06897	706	1666	None	6137	771	33060	No_constitutive_exon_found_in_species
TGAGTATCATGTCACGTATTCGTTATCTGGTGCTGAGACTCGGGGTGCAGTA	5025	5887	4975	5027	1	supercont1.38	I315_06889	3937	6901	None	6137	771	33060	No_constitutive_exon_found_in_species
