# Supplementary material for: Widespread Separation of the Polypyrimidine Tract From 3′ AG by G Tracts in Association With Alternative Exons in Metazoa and Plants
Source: Front Genet. 2019 Jan 14;9:741. doi: 10.3389/fgene.2018.00741 (PMC6339879; doi:10.3389/fgene.2018.00741)
Supplement: DATA FILE S1 — Sequences of REPAG 3′ SS from each species of fungi. [file Data_Sheet_1.zip › Supplementary data 1/Fungi_Release38_blastomyces_percursus.txt]

REPA_GGG_Sequence	Exon_Start	Exon_End	Pos_-50	Pos_+2	Strand	Chromosome	GeneID	Gene_Start	Gene_End	Gene_Name	Number_of_REPAs	Number_of_REPAs_has_GGG	Number_of_Intron(Intra_genic_Region)	Upstream_Constitutive_Exon
TTACATATGAACGCCTTCGATTGTGTTTCGATCTTTCTAACGGGACATAGGT	4940	5121	4890	4942	1	supercont2.1	ACJ73_00002	4600	5550	None	3232	308	18557	No_constitutive_exon_found_in_species
ATGGGTATTCAGAGTTAGATCCTAGGCCTACGTGCTAATGCGGGATACAGGC	13915	14012	13865	13917	1	supercont2.1	ACJ73_00005	12296	14012	None	3232	308	18557	No_constitutive_exon_found_in_species
ACTCTTTCTTCGTTCCCTGGTCGGTGTATGTACTAATTGTGGGCGACTAGAT	53849	54226	53799	53851	1	supercont2.1	ACJ73_00025	52721	55239	None	3232	308	18557	No_constitutive_exon_found_in_species
TCACAGCTCTGGTTTTATCCTTTTTATTCATATGCTAATCGCGAGGGTAGAT	46012	46360	46410	46358	-1	supercont2.7	ACJ73_00132	45786	46844	None	3232	308	18557	No_constitutive_exon_found_in_species
GCATGAGAAATTATGTGTGAGTGTACTTCTCTATCAGTATGGGAAGAAAGGT	14595	14910	14545	14597	1	supercont2.10	ACJ73_00166	12677	14910	None	3232	308	18557	No_constitutive_exon_found_in_species
TTTTCCACACGCTACTGACTCACGGAATGCTAATTCGTGTGTGTGGGCAGAG	44230	44310	44180	44232	1	supercont2.10	ACJ73_00177	43983	48617	None	3232	308	18557	No_constitutive_exon_found_in_species
GCCATGAAAGAAACCCTGATGCTAATAATGAGGGGGGGGAAAATTAACAGGG	7149	7323	7373	7321	-1	supercont2.14	ACJ73_00226	7149	8294	None	3232	308	18557	No_constitutive_exon_found_in_species
CTCTTAAAGATTTTGTTGAACTAACTCGATTATTTTGTCGTGGGGTATAGGT	22475	23311	22425	22477	1	supercont2.14	ACJ73_00232	21996	24777	None	3232	308	18557	No_constitutive_exon_found_in_species
GATCTCTCCAAGGTTTGTATTTCATGCCATAGCTAATAATAACGGGCCAGGG	43322	45474	45524	45472	-1	supercont2.16	ACJ73_00265	43322	46685	None	3232	308	18557	No_constitutive_exon_found_in_species
CTCCGGCAAGTAACATTTGTAACATTCGCTCTTTCTGGGCATCAATGAAGAT	35253	36290	36340	36288	-1	supercont2.18	ACJ73_00285	35253	36512	None	3232	308	18557	No_constitutive_exon_found_in_species
AATTTTCTGTACTCATATCCTCTCGATCAGTTGGATTAACTGGGTGATAGAT	19678	20643	19628	19680	1	supercont2.19	ACJ73_00294	19456	25044	None	3232	308	18557	No_constitutive_exon_found_in_species
TGGGCTACATTCATTATCATTTGTGAGGTTTTTGTTAATTTGGGTGAAAGCT	3984	4410	3934	3986	1	supercont2.22	ACJ73_00335	3687	4838	None	3232	308	18557	No_constitutive_exon_found_in_species
GGCCGTTGGGCCGGGGGATTTAATTTGTATTGTTCTAATCTGGGCGATAGCT	26966	27023	27073	27021	-1	supercont2.23	ACJ73_00352	26966	27997	None	3232	308	18557	No_constitutive_exon_found_in_species
TGCACGTAGTCGAAGAGAGTTTATAACATTCCCATGTTGGGTGGGCATAGGC	2444	2985	2394	2446	1	supercont2.29	ACJ73_00424	2053	3976	None	3232	308	18557	No_constitutive_exon_found_in_species
TTTATTGCGATTTGTCACTGTTTTATTCATTTATACTGACGATTGGGAAGCT	37611	37753	37561	37613	1	supercont2.30	ACJ73_00447	37051	39072	None	3232	308	18557	No_constitutive_exon_found_in_species
CAATTTTGCGTTGCAAACAAGTTGCTAACCGACGCGTTACTTGGGCGAAGGG	2237	2517	2567	2515	-1	supercont2.28	ACJ73_00413	1870	3176	None	3232	308	18557	No_constitutive_exon_found_in_species
GGTGTCAGTCCAATTCTCGCTTTAGAAGCCAAACAGGGCTATGGCAAAAGTT	15255	15907	15205	15257	1	supercont2.38	ACJ73_00540	14211	15907	None	3232	308	18557	No_constitutive_exon_found_in_species
CTGTTCTTTCGAAACCATCATTTCACGGCGTTGACCATTGGGAAAACCAGGC	35942	36080	36130	36078	-1	supercont2.41	ACJ73_00582	35780	36316	None	3232	308	18557	No_constitutive_exon_found_in_species
GGTAAGTCCATACGACTTGTTGACTCGATGGAACTAACGGGAAGGTACAGGA	27959	28415	27909	27961	1	supercont2.44	ACJ73_00616	27207	28415	None	3232	308	18557	No_constitutive_exon_found_in_species
AGTTGTTTTCTTCCTGCTTTACGGACATGCTGACTTACTTTGGGACATAGGA	2579	6161	2529	2581	1	supercont2.49	ACJ73_00660	1533	6161	None	3232	308	18557	No_constitutive_exon_found_in_species
GCGACGGAAATGACCCGAATAATCCAATGAACTGAAAAGGTGGTGGGCAGCT	10326	10671	10721	10669	-1	supercont2.52	ACJ73_00699	10326	11103	None	3232	308	18557	No_constitutive_exon_found_in_species
TATCTATAAATACGAACAAAATCATCCGCGTAGCATACGGGGATGAAAAGAT	26730	27090	27140	27088	-1	supercont2.51	ACJ73_00687	26730	27387	None	3232	308	18557	No_constitutive_exon_found_in_species
TTGGCGCAAACCCACAATGTCGCAAACTTTCTTGGCTAATACTGGGATAGGG	23957	24108	24158	24106	-1	supercont2.53	ACJ73_00709	23697	24634	None	3232	308	18557	No_constitutive_exon_found_in_species
TCTATTTGCCAAACTTGCGTTATTTTACTGATGACGGCTGGGTTGGGCAGAA	30403	30477	30353	30405	1	supercont2.54	ACJ73_00723	29812	32168	None	3232	308	18557	No_constitutive_exon_found_in_species
GGAAGCAAGGGCCCCTTTTGGACTGACTTGGAGTACTTTATGGGACATAGGT	10957	11062	10907	10959	1	supercont2.57	ACJ73_00751	10675	11199	None	3232	308	18557	No_constitutive_exon_found_in_species
GGCCATGAACATTGTTCCAGGAGAAGTCGAGTTACTGACAGTGGGAATAGTA	3359	3530	3580	3528	-1	supercont2.58	ACJ73_00758	3359	9327	None	3232	308	18557	No_constitutive_exon_found_in_species
CCCCCAGTAAGTTATGGTTCTAGCTCTAACTGGGGGGAAAATGGGATTAGCC	7967	8984	7917	7969	1	supercont2.59	ACJ73_00767	6596	8984	None	3232	308	18557	No_constitutive_exon_found_in_species
TTTTATCAGCTAGAAGTGGCTATTGACTTTCTTAGATATTGGGTAGATAGGG	11486	11792	11842	11790	-1	supercont2.60	ACJ73_00775	11486	13092	None	3232	308	18557	No_constitutive_exon_found_in_species
AGGACGGCGCAAACCTTAGTTGACGAGTTAACTGCGTATATACCGGGAAGTT	6958	7131	7181	7129	-1	supercont2.61	ACJ73_00783	6958	7757	None	3232	308	18557	No_constitutive_exon_found_in_species
GCGCTCTACGACCTCCCCTCTATCAGTTACAGGTATCTAACAGGGCATAGAC	19568	19737	19518	19570	1	supercont2.62	ACJ73_00800	19096	21109	None	3232	308	18557	No_constitutive_exon_found_in_species
TCTGAGCTTCTACTCTTTGTGGGTCAACCGGATGCTAAATCAAGGGAAAGAA	10318	10489	10539	10487	-1	supercont2.64	ACJ73_00822	9816	11352	None	3232	308	18557	No_constitutive_exon_found_in_species
TTTTCTTTTTGTCGGATGAGACTAACAACGAATGTTCTTCCGGGAAATAGTG	30362	30407	30312	30364	1	supercont2.67	ACJ73_00853	25470	30547	None	3232	308	18557	No_constitutive_exon_found_in_species
TCACCCCTCTTCTCGAATGCACAGCTAACAAAACAAAACCAACGGGATAGGT	20895	20915	20965	20913	-1	supercont2.71	ACJ73_00884	19642	21174	None	3232	308	18557	No_constitutive_exon_found_in_species
TTAAAAACCATGCATAATTTCCTTTCGTTCTAATTTTCGGGGAAAAATAGCT	25550	25656	25706	25654	-1	supercont2.72	ACJ73_00898	24394	26468	None	3232	308	18557	No_constitutive_exon_found_in_species
TTTTTTCTAACGTTGTAATTCCGTCTTTTGTTTTGTGCGGGGTGTAAAAGGC	15298	15573	15248	15300	1	supercont2.76	ACJ73_00936	14974	16502	None	3232	308	18557	No_constitutive_exon_found_in_species
CAGCCTGTTGCAAATCGGTACTTGGAAAGTATGTTCTGACAAGGGCCTAGAT	3327	3530	3580	3528	-1	supercont2.80	ACJ73_00977	1544	4087	None	3232	308	18557	No_constitutive_exon_found_in_species
AGTTGCTCCTACCATTAGTTTAAAATCGCTGCTAACAGCTTTGGGGATAGAC	11212	11667	11717	11665	-1	supercont2.82	ACJ73_01001	11212	11911	None	3232	308	18557	No_constitutive_exon_found_in_species
TGAATGATGGTTCTTTAGTGTATCATGCTCACAAAATTTTGGGTGCATAGAC	19525	19577	19475	19527	1	supercont2.82	ACJ73_01005	19370	22034	None	3232	308	18557	No_constitutive_exon_found_in_species
CTGGAAAAATTGTCTACGAAATATCAGGGCCGGAAGCTAACGGGGCATAGGA	14090	14172	14040	14092	1	supercont2.85	ACJ73_01030	13101	15249	None	3232	308	18557	No_constitutive_exon_found_in_species
GGCACAATTCTGTGATTATTTTACGGCGACTAACTTACACATGGGACTAGGT	11945	12163	11895	11947	1	supercont2.86	ACJ73_01041	7954	13363	None	3232	308	18557	No_constitutive_exon_found_in_species
CTCCTTTCGCCGCCCCTTTCCTCATTCGAAACTCAGCTAACAGGGAACAGCT	16653	17039	17089	17037	-1	supercont2.86	ACJ73_01043	16653	17713	None	3232	308	18557	No_constitutive_exon_found_in_species
CCGGGTGATACACTTCCCCTCATTTGAGATGTATCAGGGAGAGAATACAGAT	16554	16795	16845	16793	-1	supercont2.87	ACJ73_01055	16220	19401	None	3232	308	18557	No_constitutive_exon_found_in_species
GTTACATAGCTCGTAGCAAGGAGAATGAAAAGAACTAACCAAGGGGATAGCA	473	797	423	475	1	supercont2.93	ACJ73_01117	216	2811	None	3232	308	18557	No_constitutive_exon_found_in_species
ATTTGACTGATAAAATGCAAACCATGGACTCGGATGACCTTCGGGAGTAGCG	5939	6218	5889	5941	1	supercont2.93	ACJ73_01118	5297	6218	None	3232	308	18557	No_constitutive_exon_found_in_species
TGGATGGAATTTTTAACATAGATGGTGGTTCTGACAAATGGGTGAATCAGGT	10818	10942	10992	10940	-1	supercont2.95	ACJ73_01138	10396	11142	None	3232	308	18557	No_constitutive_exon_found_in_species
GATATGGGGAAGAACATCACGACGGGCATTGATCTATTGGCACTGGGGAGGG	29939	30039	29889	29941	1	supercont2.99	ACJ73_01177	29639	30039	None	3232	308	18557	No_constitutive_exon_found_in_species
CTCGTAATGCTCCCTCTTTCGTCCAACTGTTGCTAATCTTCTACGGGAAGGC	1836	1916	1786	1838	1	supercont2.114	ACJ73_01296	1101	4083	None	3232	308	18557	No_constitutive_exon_found_in_species
TTGCCTGAATCGTGTTTGGGATTTCCGAAATTTTCTAACGGGATGTATAGAA	11597	11659	11547	11599	1	supercont2.114	ACJ73_01299	11112	14249	None	3232	308	18557	No_constitutive_exon_found_in_species
GGAAGCGGGAGATGTGTGTGGAAGCTAGCTGAGCCGCTGAGGGAGGATAGTG	14868	15169	15219	15167	-1	supercont2.114	ACJ73_01300	14868	16337	None	3232	308	18557	No_constitutive_exon_found_in_species
TTTTTTGTTTGGGTGAATTTACTTCATACTAACCTACGGGGGAAACATAGCC	20649	20762	20812	20760	-1	supercont2.118	ACJ73_01332	19888	22531	None	3232	308	18557	No_constitutive_exon_found_in_species
TACCCGCGGCTAACTGGTTATTCCTTTTTCGTCTTCTCTCGGGCACGCAGGG	4555	4732	4505	4557	1	supercont2.120	ACJ73_01343	2733	4732	None	3232	308	18557	No_constitutive_exon_found_in_species
TCGCAGGACTATTTAATGATCATTTTCATGGACTAACATGGGAATGACAGGC	8059	8994	8009	8061	1	supercont2.135	ACJ73_01476	7358	8994	None	3232	308	18557	No_constitutive_exon_found_in_species
GCCCCTGTGTTCGAATAAGACGTTAAATTTATATGATTAACTGGGAACAGTT	14242	14337	14192	14244	1	supercont2.139	ACJ73_01512	13506	14337	None	3232	308	18557	No_constitutive_exon_found_in_species
GTTCGTTACTTAAAATCGGCAAACAGCATGCTAAGTACTAAGGGATATAGAC	20672	22783	20622	20674	1	supercont2.140	ACJ73_01528	19078	22783	None	3232	308	18557	No_constitutive_exon_found_in_species
CATGTATTGCTCAATCTGTTTTTCTAAACTAGCATTTCGGGTGACAACAGGC	16792	16962	17012	16960	-1	supercont2.142	ACJ73_01543	14836	17290	None	3232	308	18557	No_constitutive_exon_found_in_species
AGCCCAAATGATCCCATTGCTGAGATCAATATTTCTATGATGGGAAATAGGC	21550	21890	21500	21552	1	supercont2.147	ACJ73_01587	21207	22865	None	3232	308	18557	No_constitutive_exon_found_in_species
CTGTGACGGCGACGGGGCCATTTCGGAAAACAGACACTTACGGGCAATAGGG	6598	6630	6680	6628	-1	supercont2.144	ACJ73_01556	5477	7479	None	3232	308	18557	No_constitutive_exon_found_in_species
GAGGATTCTATAGGAGTTTCTGCCTTTGTGCTGATTTGGGGGAATCATAGAA	6061	6267	6317	6265	-1	supercont2.144	ACJ73_01556	5477	7479	None	3232	308	18557	No_constitutive_exon_found_in_species
GTCCCTGATTTATTTCTCCTGAGGGCTGGTTGACTGACCAAATTGGGTAGAA	20194	20586	20636	20584	-1	supercont2.144	ACJ73_01562	18967	21580	None	3232	308	18557	No_constitutive_exon_found_in_species
TGAGCTCGTTGACACATCAGTAGCACCCTCCTAATCGTTGGGCGGGATAGGT	4880	5174	5224	5172	-1	supercont2.151	ACJ73_01617	4712	7081	None	3232	308	18557	No_constitutive_exon_found_in_species
GTTCCACCTTAACGGGATCATTTATCGAGGATATGAACGGGAAACGGTAGAA	7896	8957	7846	7898	1	supercont2.151	ACJ73_01618	7677	8957	None	3232	308	18557	No_constitutive_exon_found_in_species
GTTATTACGGCTGGACTGAAGTCAAATGACGATTTTGCTTGGCTGGGAAGAA	2041	2144	2194	2142	-1	supercont2.153	ACJ73_01637	801	4811	None	3232	308	18557	No_constitutive_exon_found_in_species
GAGTGAGCTTAGCCCTGTTCCCTGAAGCTAAATTTCACTTGGGGTTGCAGCA	8722	8894	8944	8892	-1	supercont2.156	ACJ73_01664	8387	9114	None	3232	308	18557	No_constitutive_exon_found_in_species
ATTTTCCACTTTGGTTTGCTGAAGCTAATGTGACTGGTGCGATGGGATAGTA	10869	11991	12041	11989	-1	supercont2.159	ACJ73_01686	10869	12438	None	3232	308	18557	No_constitutive_exon_found_in_species
AGGAACATGAGTACCACTTCGCAAGGTCATACCGCTTACTGGGTTAGTAGAC	13973	14507	14557	14505	-1	supercont2.159	ACJ73_01687	13412	14829	None	3232	308	18557	No_constitutive_exon_found_in_species
ATGATAGGCGTACTATTTATTATGTAGTTGATGATCTGACTGGGAAATAGAT	15300	15363	15413	15361	-1	supercont2.165	ACJ73_01739	13282	15678	None	3232	308	18557	No_constitutive_exon_found_in_species
GTTCTATTTTGGATCTGGCTTCATCCTTCTAGATCTAACTAGAGGGACAGGA	14489	14843	14893	14841	-1	supercont2.165	ACJ73_01739	13282	15678	None	3232	308	18557	No_constitutive_exon_found_in_species
TGTGAGTCCTCCATTATGAATTGTGAAACTCTCAAACCGAGGGAACATAGGG	3626	4522	3576	3628	1	supercont2.186	ACJ73_01890	2738	5397	None	3232	308	18557	No_constitutive_exon_found_in_species
TAACCGCGTACGTGTTGGGGGATCGGAGATAGATCTAACCGTGGGAAAAGGT	7145	7790	7840	7788	-1	supercont2.192	ACJ73_01936	6955	8176	None	3232	308	18557	No_constitutive_exon_found_in_species
ATGGTCTCATTTCCCCATATTTTACTGATGCTGACTATGCATTGGGGCAGGT	17192	17409	17142	17194	1	supercont2.193	ACJ73_01952	16948	19842	None	3232	308	18557	No_constitutive_exon_found_in_species
ACGCCAACAGGAAGAATAGGGAATGTCGATATGCTGATTGGGGAAAATAGCT	5016	6991	7041	6989	-1	supercont2.200	ACJ73_02003	5016	7643	None	3232	308	18557	No_constitutive_exon_found_in_species
ACTCATTTCAAACTCCAATGCTAATTTTAACAACCGCGGGGAACAATCAGTG	4266	4879	4216	4268	1	supercont2.201	ACJ73_02010	3337	4879	None	3232	308	18557	No_constitutive_exon_found_in_species
CTGCTTTACCTGCGAATTAGTCTAATATCTCTATTCTGTAAGGGGTATAGCG	1851	2367	2417	2365	-1	supercont2.202	ACJ73_02017	1851	2590	None	3232	308	18557	No_constitutive_exon_found_in_species
GGTGAGCTTCTCTATATTCCCTTCCAGACGTAAATGTCCAATAAGGGAAGAT	18422	18817	18867	18815	-1	supercont2.203	ACJ73_02030	17486	18960	None	3232	308	18557	No_constitutive_exon_found_in_species
ATCACCGGCGCAGCTCCTCTCGGACTGGAAACTGCTGAGCAACTGGGCAGGC	12047	12082	12132	12080	-1	supercont2.217	ACJ73_02130	11349	14900	None	3232	308	18557	No_constitutive_exon_found_in_species
TATAGGCCCGCTCGCTCTTGTTTCTTGCCAGAAGCTGAATAGGGAAACAGCT	12707	12858	12908	12856	-1	supercont2.225	ACJ73_02184	12191	13480	None	3232	308	18557	No_constitutive_exon_found_in_species
ACAAGTAGAAGACTCGAAAGAGGGCCAACTAGAACTGACTGGGAACATAGGC	4052	4329	4002	4054	1	supercont2.226	ACJ73_02190	3710	5791	None	3232	308	18557	No_constitutive_exon_found_in_species
TGTTTGTTGTTCTTCTATATAAGCTGGCTAATAGGGAGGGGAGGGTACAGGC	10046	10121	10171	10119	-1	supercont2.238	ACJ73_02284	9874	11230	None	3232	308	18557	No_constitutive_exon_found_in_species
ATCAATCTATATAACTACTTCCACTGGCGGCTAACGTTTGGGAAATATAGCG	5821	6226	6276	6224	-1	supercont2.241	ACJ73_02302	5419	7841	None	3232	308	18557	No_constitutive_exon_found_in_species
ATAACCCGTTATTTCGTAATAAAGAAACGATGCAAACTGACGGGAATCAGTA	11637	11697	11587	11639	1	supercont2.241	ACJ73_02304	10668	11697	None	3232	308	18557	No_constitutive_exon_found_in_species
TGCAACATTTGAATCGGATTCTGATCTGTAGGCGGAATATGAGGGTAGAGGT	7648	9517	9567	9515	-1	supercont2.245	ACJ73_02332	7245	10792	None	3232	308	18557	No_constitutive_exon_found_in_species
GGGAGAATATATTGAGCAGCAAGCCGAAACACTTCGCAGGCATGGGATAGGG	3956	4272	3906	3958	1	supercont2.246	ACJ73_02337	2895	4635	None	3232	308	18557	No_constitutive_exon_found_in_species
TATCTACCGAAATCTCATGCTTATTGTATGTATTGCTTTGGGAACACTAGAG	12562	12653	12512	12564	1	supercont2.247	ACJ73_02347	12142	13691	None	3232	308	18557	No_constitutive_exon_found_in_species
GAAAAGGTGGTGGTACAGATAAGGGGCACACTTGATGCTAAAGGGGGTAGTG	1953	2257	1903	1955	1	supercont2.253	ACJ73_02385	1430	2257	None	3232	308	18557	No_constitutive_exon_found_in_species
TCTGGAGGAGTTTTCTTTCAAAGTCACAGACACATCAGGGAAGTGCGTAGGT	15465	15519	15415	15467	1	supercont2.252	ACJ73_02381	12862	15728	None	3232	308	18557	No_constitutive_exon_found_in_species
CTATTCTTTGTTTGCGTTTGCGCAACTCACATTGACTTCGCCGGGAACAGCA	12060	12086	12136	12084	-1	supercont2.274	ACJ73_02532	10628	12320	None	3232	308	18557	No_constitutive_exon_found_in_species
AGTGATCTTCATCTCCAGGGCCAGAAGTGAGACGTAGCGCTGCGGGATAGTA	17305	17432	17255	17307	1	supercont2.277	ACJ73_02556	16786	17432	None	3232	308	18557	No_constitutive_exon_found_in_species
ACTTTGGAGATTCCCTATCATGAAGTTTCATAACTGACCGGGAATTACAGTT	13117	13190	13067	13119	1	supercont2.279	ACJ73_02570	10286	14225	None	3232	308	18557	No_constitutive_exon_found_in_species
CCTGAGTTTTCCTCGCGAACTGGATCAAGTGCTAATCAATTGGGATATAGCT	16190	16580	16140	16192	1	supercont2.285	ACJ73_02614	15417	16580	None	3232	308	18557	No_constitutive_exon_found_in_species
AGCCCCATAGACAAGAGATGCAAGATACTAACGAAGGGGGAAAAATACAGAT	3719	4372	3669	3721	1	supercont2.287	ACJ73_02627	3548	4511	None	3232	308	18557	No_constitutive_exon_found_in_species
GAATAGCTATTCTTAGTCAAGAAGAAACTTCTGATCGGGTTCAAATAAAGGC	6477	6548	6598	6546	-1	supercont2.291	ACJ73_02654	5412	6948	None	3232	308	18557	No_constitutive_exon_found_in_species
TCCAATCCATGCGCTATTGTGCCTGTCGCTGATTTATGGCGGGCCGAAAGTT	15629	15757	15579	15631	1	supercont2.292	ACJ73_02665	15216	18291	None	3232	308	18557	No_constitutive_exon_found_in_species
CACTTCATATTTGCCCACGTCTGACCCATTCTAACTTCTGATTGGGACAGGT	5843	7550	7600	7548	-1	supercont2.296	ACJ73_02689	5843	7865	None	3232	308	18557	No_constitutive_exon_found_in_species
TGTTAACGTTTTTGGTGATTCGTTATGTGTCATACTGACCGGGGGTGCAGCT	8240	9975	8190	8242	1	supercont2.304	ACJ73_02738	7188	9975	None	3232	308	18557	No_constitutive_exon_found_in_species
GATGATAGTCGTAGAAGGAGATGACAGAGGAGCGCTTAATCCGGGAACAGGG	11050	11516	11000	11052	1	supercont2.306	ACJ73_02751	10643	14200	None	3232	308	18557	No_constitutive_exon_found_in_species
ATGCCCCTCCATGCTTTAGGAGGCAACGTTCGAGCCTAATGGCGGGATAGGA	14733	14857	14907	14855	-1	supercont2.307	ACJ73_02759	12906	15595	None	3232	308	18557	No_constitutive_exon_found_in_species
AGAGTAGCTGCAGACGTTGTACTCTTTCAAACATATCATCCTCGGGAAAGTT	1021	1611	1661	1609	-1	supercont2.309	ACJ73_02765	1021	1887	None	3232	308	18557	No_constitutive_exon_found_in_species
GATGCATGTGAAAATGGAAATCGATTCTGACATTGCTGGGGAGAATATAGGG	6909	7105	7155	7103	-1	supercont2.316	ACJ73_02814	6359	7684	None	3232	308	18557	No_constitutive_exon_found_in_species
TAAGAACATAGCATCGGACAGGCAGGGTCGTATCACCCATCAGGGTGTAGTG	5486	6013	6063	6011	-1	supercont2.319	ACJ73_02836	5043	6593	None	3232	308	18557	No_constitutive_exon_found_in_species
GTGCTTGTTTCTTTTACTTTTGTTATCCGAGCTGACGTTTCTGGGAACAGAT	19860	20101	19810	19862	1	supercont2.319	ACJ73_02840	19651	20101	None	3232	308	18557	No_constitutive_exon_found_in_species
CATTGTAAAGCGCAATATTAACTTCTGACATTGTTGGCATGGGGATGCAGGA	9065	9244	9294	9242	-1	supercont2.324	ACJ73_02867	9065	11341	None	3232	308	18557	No_constitutive_exon_found_in_species
AGAAAGTGGCACCTCGATACGGATATGGTTTTCTGACTTGTGGGAGGTAGAG	10151	10222	10272	10220	-1	supercont2.334	ACJ73_02947	8453	10499	None	3232	308	18557	No_constitutive_exon_found_in_species
CCAAAACTTCTGTTGGTGAAATTAACATTGAAGCTAATTTTGGGCCAAAGTA	8765	8777	8827	8775	-1	supercont2.335	ACJ73_02954	8765	10540	None	3232	308	18557	No_constitutive_exon_found_in_species
CTTCCTTTATTCATACCTTCTTCTAGGAGCGGGGTTAACCGGGCATACAGAT	1572	1607	1657	1605	-1	supercont2.336	ACJ73_02957	28	1753	None	3232	308	18557	No_constitutive_exon_found_in_species
TACCTAAGATTCTGATGCTCATACTGGGTTTCTAACCGTTGTGGGTGCAGTA	16397	16730	16347	16399	1	supercont2.362	ACJ73_03113	16078	17414	None	3232	308	18557	No_constitutive_exon_found_in_species
CTCAAAGTCTATGTCGTGTTATGTTGTATTTTAATTTTGGGAGGTAATAGAC	2220	2969	3019	2967	-1	supercont2.365	ACJ73_03131	2220	3911	None	3232	308	18557	No_constitutive_exon_found_in_species
CGCTCCACATGTTATATCTCTGGTCTGGCATACTAAAATCTAGGGTAAAGTG	6293	6474	6524	6472	-1	supercont2.380	ACJ73_03220	6293	7002	None	3232	308	18557	No_constitutive_exon_found_in_species
ATCCACGCTCTCCCGCCCTTACTTGCGAATCGTGATCTTACGGGAAGTAGAA	10615	10668	10718	10666	-1	supercont2.392	ACJ73_03296	10099	10951	None	3232	308	18557	No_constitutive_exon_found_in_species
TTAATGTGCTTTCTTTTGCTAATTATTTTCTGCGTGGGTTAAATAAATAGTC	6709	6735	6659	6711	1	supercont2.413	ACJ73_03419	6313	6735	None	3232	308	18557	No_constitutive_exon_found_in_species
CTAAAAAAAATATTTAGAATTTAAACTAATGCATATCTATGGGTATACAGTG	9046	9248	9298	9246	-1	supercont2.413	ACJ73_03421	9046	9522	None	3232	308	18557	No_constitutive_exon_found_in_species
AAAAGCAGGGGCAACAATGAATGAATGCTAATACCAAGGGAAACAAATAGAC	6893	7205	7255	7203	-1	supercont2.420	ACJ73_03461	6893	7532	None	3232	308	18557	No_constitutive_exon_found_in_species
AGAAATCAATTACGCCCATCTTACTACTCATGTCAGGAGGGCGCACAAAGGC	17161	17456	17111	17163	1	supercont2.431	ACJ73_03531	13846	17456	None	3232	308	18557	No_constitutive_exon_found_in_species
AGCCACTTACATCCGCCACTGGTAATAGCTAACAACGCGGGATCGAATAGGT	1930	1963	2013	1961	-1	supercont2.433	ACJ73_03539	1337	2246	None	3232	308	18557	No_constitutive_exon_found_in_species
GAACCGCCTGATATAGGAGAAAAGGCAATGGACTAAGCAAAGGGTAATAGGC	8074	8156	8206	8154	-1	supercont2.456	ACJ73_03673	7772	8948	None	3232	308	18557	No_constitutive_exon_found_in_species
GTTGCTTCTACGGTGGGAATAGAAGAGCTAACTTATGAATCTGGGAATAGTG	5455	5644	5694	5642	-1	supercont2.460	ACJ73_03695	4169	6552	None	3232	308	18557	No_constitutive_exon_found_in_species
GGATTCCGGGAATAAAACAGGACACGAAAATTGTGATAGGGGAACTACAGGC	13605	14176	13555	13607	1	supercont2.461	ACJ73_03704	12276	15313	None	3232	308	18557	No_constitutive_exon_found_in_species
GAGAGATAGGGTATATCTTGAAAAACATAAGGCTGACCAAGGGTAATTAGGC	9035	9099	9149	9097	-1	supercont2.463	ACJ73_03710	7724	9612	None	3232	308	18557	No_constitutive_exon_found_in_species
TGCGCCGTTCGGTCTCTTGCTGACGGACCTAGAGCTAATTGTACGGGTAGTT	3002	3370	3420	3368	-1	supercont2.464	ACJ73_03711	1384	4237	None	3232	308	18557	No_constitutive_exon_found_in_species
TGGTACAATATGCGAGTTTTGTTGAACTGCGATGCTAAACGGGAGTGCAGTC	8520	8822	8872	8820	-1	supercont2.467	ACJ73_03728	7514	9271	None	3232	308	18557	No_constitutive_exon_found_in_species
CAACTTTGCGAGTGGTTCAAGGCAATACTGACTTGTATACGGGACAATAGCC	14329	14371	14421	14369	-1	supercont2.479	ACJ73_03793	12858	15626	None	3232	308	18557	No_constitutive_exon_found_in_species
GTAGCTTAGAGTATTGTTGTGGCTATTTATGTGTGCGTACAGGGCGCTAGTC	15892	16188	16238	16186	-1	supercont2.482	ACJ73_03810	15892	16784	None	3232	308	18557	No_constitutive_exon_found_in_species
TACCCAGACGAGGGAAGAGATAAAGTATTTTTACTCAGGGAGGGGACTAGCC	4998	5304	5354	5302	-1	supercont2.490	ACJ73_03853	4998	5726	None	3232	308	18557	No_constitutive_exon_found_in_species
TCTCACGGACCAAAATTAACTGACCGTTTTTGCCGTTCCTGGGACTATAGAT	14730	14947	14997	14945	-1	supercont2.503	ACJ73_03921	12159	15501	None	3232	308	18557	No_constitutive_exon_found_in_species
GTTTCCCGGATATTATTCTTCATGGGAATGGACTGACTGGGTGGGAGCAGAA	14396	14642	14346	14398	1	supercont2.510	ACJ73_03958	13905	15372	None	3232	308	18557	No_constitutive_exon_found_in_species
AACCATAACTAAATTCCTTAGGTAAAACCAGGCATTGAAAACTGGGGGAGGT	5808	5924	5974	5922	-1	supercont2.533	ACJ73_04056	4050	6100	None	3232	308	18557	No_constitutive_exon_found_in_species
TGTCTGTTAATACCTTCCAAAAGTTGCGGTCCACTAATACGCAAGGGCAGGC	1193	1858	1908	1856	-1	supercont2.524	ACJ73_04020	1193	5841	None	3232	308	18557	No_constitutive_exon_found_in_species
ATTTCCAGTCTTTACTAGTACAAGATCAACCCCATAGCTGACGGGCGTAGAC	11373	11527	11577	11525	-1	supercont2.538	ACJ73_04080	9256	11675	None	3232	308	18557	No_constitutive_exon_found_in_species
CGTTGCTATCGAGTCTTCTATAGAAAATGACTAACATTGGGAATGGTTAGAT	9171	9186	9121	9173	1	supercont2.554	ACJ73_04163	8880	10647	None	3232	308	18557	No_constitutive_exon_found_in_species
TTAATTATTGCTTAAAGAGTATATTTTCTTTGCTAACGCATGGGAGTTAGAA	3167	3550	3600	3548	-1	supercont2.556	ACJ73_04170	1563	3944	None	3232	308	18557	No_constitutive_exon_found_in_species
TGAAACTTTTCAGTTTGATGCCCATCTGACACTGAGCTGCTGGGAACTAGGC	4363	4467	4313	4365	1	supercont2.560	ACJ73_04191	3951	4981	None	3232	308	18557	No_constitutive_exon_found_in_species
AAATCGTAGACTGTACTTGTTGTTCTACGTTTACTAATAGGTACGGGAAGGA	9543	9826	9493	9545	1	supercont2.560	ACJ73_04194	9444	14266	None	3232	308	18557	No_constitutive_exon_found_in_species
CCGGTGCGGCTAGGGATGAACACCCTTTGACTACTGCGTGCGGGTCGAAGAC	10580	10847	10897	10845	-1	supercont2.562	ACJ73_04205	10253	10973	None	3232	308	18557	No_constitutive_exon_found_in_species
ATAATATCGACGAGGCTGGCACACATGGCTAACACGGGCAAACGGAATAGTT	11024	11186	10974	11026	1	supercont2.564	ACJ73_04214	4563	13426	None	3232	308	18557	No_constitutive_exon_found_in_species
CTAAATCAGTGAAGCGAAGAGCTCGAGACAGCAGAACAAAAAGGGTAAAGCG	5783	6270	6320	6268	-1	supercont2.565	ACJ73_04219	5783	6977	None	3232	308	18557	No_constitutive_exon_found_in_species
TGATATCTTGCAATATCTGTGCCGTTGCTGATAGAGTTATTAATAGGGAGGA	6996	7732	7782	7730	-1	supercont2.565	ACJ73_04220	6996	7910	None	3232	308	18557	No_constitutive_exon_found_in_species
ACGAAGAATATTCTAATACGTTATATCAAAATATGGGGATGGAGATAAAGGT	3395	3868	3918	3866	-1	supercont2.576	ACJ73_04267	2508	4366	None	3232	308	18557	No_constitutive_exon_found_in_species
TTCTAGTTTAATTCGCGGAGCTCACTAATTATGGCTTGCGTGGGGATTAGGA	14359	14456	14506	14454	-1	supercont2.591	ACJ73_04340	14359	14947	None	3232	308	18557	No_constitutive_exon_found_in_species
CCGCATCCCATGAGTAAAGCTTTGTGCTGAGAGTGATCCACTGGGAGTAGAT	11085	11834	11035	11087	1	supercont2.601	ACJ73_04386	10667	13134	None	3232	308	18557	No_constitutive_exon_found_in_species
CTCACAGAAACTACCTAGGTAGGTACGGCATATCCAAAACGGGTAACCAGGT	8857	9188	9238	9186	-1	supercont2.610	ACJ73_04421	8857	9346	None	3232	308	18557	No_constitutive_exon_found_in_species
AAAACATCTGACTGACATTCGACTGCGCGGCGCGGCCCGGGCGCAACAAGCC	7268	7369	7419	7367	-1	supercont2.618	ACJ73_04458	6514	7483	None	3232	308	18557	No_constitutive_exon_found_in_species
TCGTTTTTGATTAGAGCCCCGGTAAATAACGATTGTGTGCGGGAAAACAGGA	6514	6809	6859	6807	-1	supercont2.618	ACJ73_04458	6514	7483	None	3232	308	18557	No_constitutive_exon_found_in_species
AAATTGTGAGACTCATGGTAGTTCCAGCTAATTGAGAATCCAGGGAAAAGAT	9295	9611	9245	9297	1	supercont2.619	ACJ73_04464	9037	10400	None	3232	308	18557	No_constitutive_exon_found_in_species
TATGCCATCTCATAATATTCTGCATACTAATTGTCTCGTCAATTCGGGAGAC	10766	10868	10918	10866	-1	supercont2.642	ACJ73_04575	10766	11569	None	3232	308	18557	No_constitutive_exon_found_in_species
CATGGGCAAGGGACGGGGTTGTGTAATATATCCGATCTCGAAGGGAGAAGAG	11570	11701	11751	11699	-1	supercont2.646	ACJ73_04592	11054	12379	None	3232	308	18557	No_constitutive_exon_found_in_species
TATTATTGTTTATCTGTGCGGATTATTGACCGTGACTGGGAGAATTGTAGGT	12557	12647	12507	12559	1	supercont2.652	ACJ73_04615	12030	13479	None	3232	308	18557	No_constitutive_exon_found_in_species
TGTGTAAACGGTGATATTTGGCTAGCTGTATTAACCATGAGCGGGCACAGAC	12750	12803	12700	12752	1	supercont2.652	ACJ73_04615	12030	13479	None	3232	308	18557	No_constitutive_exon_found_in_species
GGGACTGGAAAATAACCTGGACTTATGGACTAATGTCGACGGGCGATTAGAC	3121	3242	3292	3240	-1	supercont2.662	ACJ73_04659	602	3353	None	3232	308	18557	No_constitutive_exon_found_in_species
ATACTCCGAGATATTCCAATCCAGAATGTAGAAGCTGATTGGGTCAACAGGT	4912	5356	4862	4914	1	supercont2.664	ACJ73_04673	3860	5981	None	3232	308	18557	No_constitutive_exon_found_in_species
ATATTTTTGAACGGTACTATATTTCGCAGAAAGTCAAGCGGGATGTGTAGTC	11905	12775	11855	11907	1	supercont2.666	ACJ73_04688	10412	12775	None	3232	308	18557	No_constitutive_exon_found_in_species
GCCCATCTACGTCGTTACCTTTTGTAGCTCTTGATCTGACTCGGGAACAGGA	11485	11538	11435	11487	1	supercont2.667	ACJ73_04695	11278	13126	None	3232	308	18557	No_constitutive_exon_found_in_species
ATTTTCGCTAAAGTGCTTACGGAACGGGGTTACTGACTATTGCGGGGTAGGG	2688	3750	3800	3748	-1	supercont2.673	ACJ73_04716	2688	4074	None	3232	308	18557	No_constitutive_exon_found_in_species
CCGTCGTGTAATATATTTTAGTATAAGCTAACTAGTTGCATGGGAAACAGAC	2981	3080	3130	3078	-1	supercont2.681	ACJ73_04748	921	3416	None	3232	308	18557	No_constitutive_exon_found_in_species
TGTTTCAAGCAGGCGTGCTGACAATCCCCCTCCCCCGCTGGGAAAAACAGAG	796	1244	746	798	1	supercont2.691	ACJ73_04787	354	1949	None	3232	308	18557	No_constitutive_exon_found_in_species
ATCATATACAAGGTTGATGGCTGATGAAATATTTTTGGGAGAATGATTAGCT	1704	2054	2104	2052	-1	supercont2.694	ACJ73_04800	336	2429	None	3232	308	18557	No_constitutive_exon_found_in_species
ATATAATTCTCCTGTTTACAGCACTAACGGTCATATGTGGGAAACTACAGAG	3492	3728	3778	3726	-1	supercont2.713	ACJ73_04885	3492	4539	None	3232	308	18557	No_constitutive_exon_found_in_species
TCAATGCTAACATTAACTTTTCTCTCAACTTTTTCTGGGGAAATAATTAGTC	11811	12003	11761	11813	1	supercont2.713	ACJ73_04887	11494	12003	None	3232	308	18557	No_constitutive_exon_found_in_species
TGAGGCGACTGACATAACTTCTCCTGTGTGCTTTTGGGAAAAATTGGTAGAT	11357	12290	12340	12288	-1	supercont2.721	ACJ73_04912	7527	12992	None	3232	308	18557	No_constitutive_exon_found_in_species
GCAGGCGCAGCAGTTTATTCTATCAGAAAACGAATTTAACATGGGTATAGGT	8439	8498	8548	8496	-1	supercont2.733	ACJ73_04967	8098	8597	None	3232	308	18557	No_constitutive_exon_found_in_species
GTGAAGATGATGTTTGTTTAAGAATGCTAACTCTCTGTGAATTGGGATAGAT	6359	6395	6309	6361	1	supercont2.746	ACJ73_05016	5115	6852	None	3232	308	18557	No_constitutive_exon_found_in_species
TATACATTTTTTTAGCAAAATTCTAACGGAAAGATTTTGGGGAAAATTAGGC	10608	10834	10558	10610	1	supercont2.773	ACJ73_05123	7204	10834	None	3232	308	18557	No_constitutive_exon_found_in_species
TTCCCTCCTCCTATATTATATTGTCGATTTTGTTGCTAATGGGGCGTTAGAT	8513	8575	8463	8515	1	supercont2.780	ACJ73_05150	4383	8575	None	3232	308	18557	No_constitutive_exon_found_in_species
CGGTGTGGTTCGGCCAAGCTGGCCATACAGGAAGCGAATGTAGGGCATAGTC	931	1149	1199	1147	-1	supercont2.784	ACJ73_05168	931	1279	None	3232	308	18557	No_constitutive_exon_found_in_species
GTGCTAACCGTGTAGCAGTCCTCCGGCAACTCAGTTAACGGGAGTGCTAGAA	8385	8577	8627	8575	-1	supercont2.788	ACJ73_05188	7967	9084	None	3232	308	18557	No_constitutive_exon_found_in_species
AGTGTTTTCCCAATAGGTTCATTGTAATCATTGCTAACATCGGGATACAGTT	3242	4091	4141	4089	-1	supercont2.808	ACJ73_05267	3242	5931	None	3232	308	18557	No_constitutive_exon_found_in_species
CTCCATATACTTCTTTCGAAGTCTATTGCAATTGCTGACTGGGATTATAGAT	7881	8062	8112	8060	-1	supercont2.822	ACJ73_05323	6315	9162	None	3232	308	18557	No_constitutive_exon_found_in_species
GTTCGCTATTAAATGTATCGAAACCTTGCTAACTGAAGGGTGAAAATTAGCT	1723	1959	2009	1957	-1	supercont2.860	ACJ73_05472	1723	2277	None	3232	308	18557	No_constitutive_exon_found_in_species
CCCTTGGAGACCCTAGGCCATGTATCGCTAACGCGGCTTTTACGGGGCAGGC	10171	10268	10318	10266	-1	supercont2.871	ACJ73_05519	8859	10632	None	3232	308	18557	No_constitutive_exon_found_in_species
AGGGGATTCTCCATGGCGACGCGGAGCCGCGAAATATACTATGGGACCAGTC	2891	3056	2841	2893	1	supercont2.876	ACJ73_05538	2295	3056	None	3232	308	18557	No_constitutive_exon_found_in_species
ATTCATTTCTAGACAACAATATGCTTGTAGCGTGTTAATGACATGGGCAGAA	947	1095	897	949	1	supercont2.892	ACJ73_05607	665	1482	None	3232	308	18557	No_constitutive_exon_found_in_species
TTGCCACAGGATCTAGCTCAAGTTGTCTCCCATGTCTTGACGGGGCAAAGGA	10288	10339	10389	10337	-1	supercont2.904	ACJ73_05658	9926	11069	None	3232	308	18557	No_constitutive_exon_found_in_species
AGTCAACCTTCTTTTCGGTTCGTTAAGCTGATTTGCAAGGGTTGGTGGAGGG	7890	8113	7840	7892	1	supercont2.910	ACJ73_05678	7421	8689	None	3232	308	18557	No_constitutive_exon_found_in_species
TAACAAAAATTAAATACTGAACATACTGACATTTGTGGGGGGGGATTTAGTT	1475	1525	1575	1523	-1	supercont2.918	ACJ73_05709	135	1742	None	3232	308	18557	No_constitutive_exon_found_in_species
TGACGGGAACTTCAGATGGAATAAAATTGCTGATGCTGGAGAGGGTTTAGTG	8845	9045	9095	9043	-1	supercont2.920	ACJ73_05718	7590	9255	None	3232	308	18557	No_constitutive_exon_found_in_species
GGACTTTTGTAACTAACTGAGTATTCCTGTTGTCGTTTGGGATGAATTAGTG	5256	5381	5431	5379	-1	supercont2.931	ACJ73_05760	3175	5743	None	3232	308	18557	No_constitutive_exon_found_in_species
GAGAGGGAGGAATATGCGGGTGGCTGACTGATTGATTTTATGTGGGATAGTT	9520	9573	9470	9522	1	supercont2.938	ACJ73_05782	7379	9573	None	3232	308	18557	No_constitutive_exon_found_in_species
AGATATCCGTGTATTTTTACATTGCGACGGCCAAATGCTTAGGGATGCAGAT	5888	6042	6092	6040	-1	supercont2.942	ACJ73_05797	5149	6357	None	3232	308	18557	No_constitutive_exon_found_in_species
TTCATAAATATGTTGCCCTAACACCATTTACTAATGAGTCGCGGGACCAGGT	1467	2192	2242	2190	-1	supercont2.951	ACJ73_05828	925	2767	None	3232	308	18557	No_constitutive_exon_found_in_species
GCTTCATGCATTGGGGCTTTCGTTTGCTGACATATGTTGGGTAAATGTAGTG	10430	10562	10612	10560	-1	supercont2.953	ACJ73_05842	10430	11139	None	3232	308	18557	No_constitutive_exon_found_in_species
CTAAGAATGGAAACCATGCTTATTATTATACTATATAATGGGAGAAACAGGT	9	283	333	281	-1	supercont2.955	ACJ73_05844	9	597	None	3232	308	18557	No_constitutive_exon_found_in_species
GCGATATACACATCATTATGAAGTGCGCTGGTGCTGATTCGGGGTATTAGAT	7352	7450	7302	7354	1	supercont2.954	ACJ73_05843	6903	9925	None	3232	308	18557	No_constitutive_exon_found_in_species
GTAAAGTGACGCCAAATCAGCAATGTGAAAATAGCTCACACATAGGGCAGGT	9236	9424	9186	9238	1	supercont2.958	ACJ73_05854	7393	10848	None	3232	308	18557	No_constitutive_exon_found_in_species
TTTTACCTGTCAACATTTCATCTATCCATGTACTAACGTGGGACATATAGAC	2195	3308	3358	3306	-1	supercont2.967	ACJ73_05891	1205	5342	None	3232	308	18557	No_constitutive_exon_found_in_species
AATCTGGCAGCGGCTTAGGATAGGCCTTTTGCTAAGCAATGGGAATACAGCA	8330	8432	8280	8332	1	supercont2.968	ACJ73_05899	8015	9610	None	3232	308	18557	No_constitutive_exon_found_in_species
CTTCCTATCCGGATAGACCGCGTCGGAAGCACTGACAGGGAACGATGCAGGG	8710	9717	9767	9715	-1	supercont2.989	ACJ73_05976	8710	10874	None	3232	308	18557	No_constitutive_exon_found_in_species
GTGACCGTGGAACGCATTTCGCGTTAAACGCCGGGCATCTAAGGGAGCAGTA	9062	9164	9012	9064	1	supercont2.1011	ACJ73_06054	8781	9164	None	3232	308	18557	No_constitutive_exon_found_in_species
TATGCATCCGCCAAACATATGGTGGTTGCGCCACCACCGGGAGTGGATAGAT	7753	7967	8017	7965	-1	supercont2.1025	ACJ73_06102	7753	8724	None	3232	308	18557	No_constitutive_exon_found_in_species
CGCTCTCTTAAGGAACACTTTCTCTGATGAAATTGGCTTGGGAATACTAGGT	6487	6802	6852	6800	-1	supercont2.1032	ACJ73_06125	6329	7655	None	3232	308	18557	No_constitutive_exon_found_in_species
AATATTCTTACTTACCTTTTGTTTTATTTTTGTGTCGGGGTGGAATACAGAT	5335	5459	5285	5337	1	supercont2.1040	ACJ73_06156	4897	9143	None	3232	308	18557	No_constitutive_exon_found_in_species
TGAGAGCTTTTGGATCATGACATTGGTTTTCGTTAACATTTGGGAAACAGGG	1273	1644	1694	1642	-1	supercont2.1042	ACJ73_06161	598	2496	None	3232	308	18557	No_constitutive_exon_found_in_species
TAGGAGCCATTTCAATTCTTACCAGACTTGATTGCTAATAGGGTACGCAGGT	3836	3940	3786	3838	1	supercont2.1038	ACJ73_06146	3564	3940	None	3232	308	18557	No_constitutive_exon_found_in_species
TTTCCTACAACTAACTACTGGTTATATTTTTGCTAAACGGGAATGCACAGTT	283	658	708	656	-1	supercont2.1052	ACJ73_06192	283	1808	None	3232	308	18557	No_constitutive_exon_found_in_species
GGTTGTATGTGTGATCATACGTCTGATGTGCTTTCTTTCGGGGCATACAGGT	6058	6183	6008	6060	1	supercont2.1065	ACJ73_06233	5976	9224	None	3232	308	18557	No_constitutive_exon_found_in_species
GGAACAGGGGAAGAATGTATTTGTGTACCTGCTAATCGTTAGGGGCAAAGGA	2561	2716	2766	2714	-1	supercont2.1066	ACJ73_06234	551	6125	None	3232	308	18557	No_constitutive_exon_found_in_species
CTTGATACGTTTCCTCAAAATCTAGGCCATAATGACTGATGGGTAAATAGCG	5039	5334	5384	5332	-1	supercont2.1071	ACJ73_06245	3946	5839	None	3232	308	18557	No_constitutive_exon_found_in_species
GATTTGGGTTGAAGGGAAATTCCTTTGACTGCTCTTTAAGAGGGAGACAGGT	844	885	794	846	1	supercont2.1088	ACJ73_06295	690	2728	None	3232	308	18557	No_constitutive_exon_found_in_species
AAATCTGTACTGTGGGGTATTTGCGAACTTTTACTAACACGGGAACCAAGGC	3168	3336	3386	3334	-1	supercont2.1106	ACJ73_06354	1023	3540	None	3232	308	18557	No_constitutive_exon_found_in_species
TGTCGATAACAGGATATATGACTGACCGAATTGAAATTTGGGAAATATAGGC	2540	2612	2490	2542	1	supercont2.1104	ACJ73_06347	2166	3043	None	3232	308	18557	No_constitutive_exon_found_in_species
AGAGTTACGAGTACTGATACAACAATCCACTGCAACTTCTGGGGATTTAGAA	4791	4836	4886	4834	-1	supercont2.1114	ACJ73_06377	3304	5387	None	3232	308	18557	No_constitutive_exon_found_in_species
GAGTGTTCTAGGCAGCCTCTGGAAAATGAGTTGTGTTGATATGGGTGTAGCG	5916	6038	5866	5918	1	supercont2.1118	ACJ73_06394	5700	8837	None	3232	308	18557	No_constitutive_exon_found_in_species
TTTCTTTGTTTTTTATTATAAGCACATGCTAATAAGGTATTCGGGAACAGGT	5928	5954	6004	5952	-1	supercont2.1122	ACJ73_06403	4679	7299	None	3232	308	18557	No_constitutive_exon_found_in_species
TGACGGTGGCATGCGTGATCCTAAATATTTACCATGGGGACGGGAAATAGGG	2246	2289	2339	2287	-1	supercont2.1123	ACJ73_06405	520	2886	None	3232	308	18557	No_constitutive_exon_found_in_species
ACTTTGAAACTCTCTCCCAGAGCACACGACTGACCTGCTTGGGAATACAGGA	8783	9032	8733	8785	1	supercont2.1127	ACJ73_06420	6119	9032	None	3232	308	18557	No_constitutive_exon_found_in_species
CCAGTTGCTCACCAGTATCTAACTAGTCAGTGAATTAACAGGGCAAATAGGC	9506	9572	9622	9570	-1	supercont2.1141	ACJ73_06467	8619	9657	None	3232	308	18557	No_constitutive_exon_found_in_species
GCTTTTCACACTTATTTATTCCCTACTTTGACTAATCCTCGATAGGGAAGCG	7621	9021	9071	9019	-1	supercont2.1152	ACJ73_06502	7621	9142	None	3232	308	18557	No_constitutive_exon_found_in_species
TTCGCACGGAAACCCAAAGCCTCTTATACTAATTTGGGTCAAAATCGTAGTG	3297	3600	3247	3299	1	supercont2.1177	ACJ73_06572	2922	3600	None	3232	308	18557	No_constitutive_exon_found_in_species
TTTAAGGATTCTTTATAAACTGACTGTTGATTATTGTGGGAAACACACAGGT	6857	6983	7033	6981	-1	supercont2.1187	ACJ73_06607	5626	7494	None	3232	308	18557	No_constitutive_exon_found_in_species
GTTTACTGTGGACAAGCGAACAATTGCGGATCATCTTCCTGGGCATGTAGAT	7352	7691	7741	7689	-1	supercont2.1188	ACJ73_06609	7352	8830	None	3232	308	18557	No_constitutive_exon_found_in_species
ATCTCTTGTTTTGACTTAAGAATAAGCTCTAACGGTCGGGGGAAATATAGTG	2546	2655	2496	2548	1	supercont2.1197	ACJ73_06633	2023	5051	None	3232	308	18557	No_constitutive_exon_found_in_species
CTTGTGTTTCACTATATGCTTACGATTTCATATTTTGGGCAATTTGAAAGCT	6971	7793	7843	7791	-1	supercont2.1245	ACJ73_06771	6725	8136	None	3232	308	18557	No_constitutive_exon_found_in_species
CAACATCCATAAACGCTTGCTAACCTGCTGTTCATGTTCGTGGGAAAAAGTG	4953	5056	5106	5054	-1	supercont2.1252	ACJ73_06784	4656	5603	None	3232	308	18557	No_constitutive_exon_found_in_species
GGCAGCGGTCGCTGCTGACCGTGACTACTATATATATACGTGACCGGGAGGT	5110	5239	5289	5237	-1	supercont2.1263	ACJ73_06819	4867	6500	None	3232	308	18557	No_constitutive_exon_found_in_species
GTTTGTTTATCGTATAGTCGAATAGTTGCTGATCGGATTTACTTGGGAAGGA	8589	8649	8539	8591	1	supercont2.1264	ACJ73_06824	7646	8649	None	3232	308	18557	No_constitutive_exon_found_in_species
GCCGTCGTGGGGGCTCGAATCGTAAGTGTTAATAACATTCGACTGGGAAGCG	2672	3042	3092	3040	-1	supercont2.1251	ACJ73_06782	1448	3908	None	3232	308	18557	No_constitutive_exon_found_in_species
TTGTTATATTCTACTTTACCTCTTTACGGTTGGACTAATCTGGGACATAGAG	4980	6225	4930	4982	1	supercont2.1272	ACJ73_06846	4384	6225	None	3232	308	18557	No_constitutive_exon_found_in_species
TATTCCTGCCTCCAAGCTGCATTTATCTGAGGCTTAAATTGGGTGCACAGGC	6519	6568	6618	6566	-1	supercont2.1278	ACJ73_06867	5418	8611	None	3232	308	18557	No_constitutive_exon_found_in_species
CTGCGTGAGAGGCGGAGGGAGGTTTATGTGGAACACCAGCGGGCTGTAAGGT	7382	7629	7332	7384	1	supercont2.1279	ACJ73_06870	7140	7629	None	3232	308	18557	No_constitutive_exon_found_in_species
TTTCAGTTATGACCCGTTCAGGTTGAACTGATATATTTACCGGGGAATAGTC	3870	3968	3820	3872	1	supercont2.1281	ACJ73_06873	2927	3968	None	3232	308	18557	No_constitutive_exon_found_in_species
TATCCAAACCGAACTCTGTTTTACTAACATCAACGCCTCCGGGCTGGTAGTA	4469	5152	4419	4471	1	supercont2.1301	ACJ73_06924	3916	5152	None	3232	308	18557	No_constitutive_exon_found_in_species
CGAATATACGTCGATGGTAGTGGCTAACGCATCATGTGCGGGGAATATAGGT	7492	7819	7442	7494	1	supercont2.1341	ACJ73_07028	6988	8262	None	3232	308	18557	No_constitutive_exon_found_in_species
GGAAGATTATATAACTGCTATGATGCTGACTCTCATGCTGGGTGATACAGGA	5256	5335	5385	5333	-1	supercont2.1343	ACJ73_07033	3029	5462	None	3232	308	18557	No_constitutive_exon_found_in_species
GCGCGGTGCTTATCTTATTGGACAGCACGTTTGCACCGCCGGGGCTGCAGGA	1370	1871	1320	1372	1	supercont2.1347	ACJ73_07041	680	1871	None	3232	308	18557	No_constitutive_exon_found_in_species
ACCGGAGGTCGTCGCTCTGGTGATGAGAGGGAGAACGTGTGGGATATCAGGG	4613	6792	6842	6790	-1	supercont2.1413	ACJ73_07225	4613	6910	None	3232	308	18557	No_constitutive_exon_found_in_species
TCGCCTATTTCAAAAAAAATTTAGGCTAATACATATTCCTACGGGAACAGGC	7613	7688	7738	7686	-1	supercont2.1421	ACJ73_07242	5344	7858	None	3232	308	18557	No_constitutive_exon_found_in_species
TTCGTTAGAGCTTAAGTTGGGTAAGCCGCCGGTGAATTGATCGGGGATAGAT	5577	5953	6003	5951	-1	supercont2.1443	ACJ73_07293	5369	6342	None	3232	308	18557	No_constitutive_exon_found_in_species
AGGTGTCCTTGATTTATTGCTCCTAAGCGTTGACTGACCGAATTGGGTAGGA	3236	3628	3678	3626	-1	supercont2.1450	ACJ73_07310	1983	4682	None	3232	308	18557	No_constitutive_exon_found_in_species
AAGTGCTGACATCCCCCTTGGCCACAATTGTGACGTTTACTGTGGGGAAGGT	1046	1084	996	1048	1	supercont2.1454	ACJ73_07316	665	1348	None	3232	308	18557	No_constitutive_exon_found_in_species
TTGGGGATAATGAATTTGCTTGTATATTTATATTTGAGTGGGGGACTTAGAT	23	2333	2383	2331	-1	supercont2.1456	ACJ73_07322	23	2792	None	3232	308	18557	No_constitutive_exon_found_in_species
ACCCCCTGTCCAGCTGTGGGTGGTGGAGCTGATAGACTCTCTCGGGAAAGGG	881	969	831	883	1	supercont2.1464	ACJ73_07340	659	2174	None	3232	308	18557	No_constitutive_exon_found_in_species
GCCTATGGGTCTATTCATGGGTTCAATTACTGACATCAAGGGGTACATAGCG	4130	6753	4080	4132	1	supercont2.1465	ACJ73_07345	3802	7038	None	3232	308	18557	No_constitutive_exon_found_in_species
TATACGTGTATAGTTCGTACTAAACATATCGTCTCTGGGGAAATATATAGGT	2247	2342	2392	2340	-1	supercont2.1494	ACJ73_07415	1887	4707	None	3232	308	18557	No_constitutive_exon_found_in_species
ACCCCGGAAGAGTTGCGGAGGTGATGCTTGCTCTTGTTGAACGGGATGAGGT	4861	5077	5127	5075	-1	supercont2.1501	ACJ73_07434	4861	5660	None	3232	308	18557	No_constitutive_exon_found_in_species
GGAACTTATAAAAAAAATCGCAAGAATCAAGCGAACCGATATGGGTGCAGAT	6874	7068	7118	7066	-1	supercont2.1508	ACJ73_07454	6874	7373	None	3232	308	18557	No_constitutive_exon_found_in_species
ACAGAAAACTGTTGGATCCATGTATTCTTTACTGATCTATGGGCAACTAGAT	4009	6076	3959	4011	1	supercont2.1523	ACJ73_07494	3577	7100	None	3232	308	18557	No_constitutive_exon_found_in_species
GACGGACGGAGCTTGAACCCAATAGAAGTACTAACATTCAAGGGGTAAAGGT	3300	3556	3606	3554	-1	supercont2.1538	ACJ73_07525	2855	3701	None	3232	308	18557	No_constitutive_exon_found_in_species
CCATTTGCGAGGCAATATGCTTTTGTCGCACATGATAGGATAGCGGGTAGCA	3648	3827	3877	3825	-1	supercont2.1580	ACJ73_07616	3648	3936	None	3232	308	18557	No_constitutive_exon_found_in_species
CGCTTTGTATGATTGTCTTTTATCGGTATGCTAACATGGGTGAAATGTAGTC	2609	2637	2687	2635	-1	supercont2.1582	ACJ73_07620	2184	4277	None	3232	308	18557	No_constitutive_exon_found_in_species
TGTTTGATCTCATCAGATATAGACTAAACCTGGTTCTTTGGGAATAATAGTC	756	3227	3277	3225	-1	supercont2.1593	ACJ73_07642	418	3690	None	3232	308	18557	No_constitutive_exon_found_in_species
AGCTTTCGTGCATTTCATTGCTAAATGAATGAACATTTGCCCGGGAGCAGAG	786	3125	736	788	1	supercont2.1621	ACJ73_07699	475	3125	None	3232	308	18557	No_constitutive_exon_found_in_species
TGGCTATTTCAAGCAAGGAGCCGGGAACATCAGAGCTAACCTGAGGGCAGAT	662	732	612	664	1	supercont2.1648	ACJ73_07757	508	3318	None	3232	308	18557	No_constitutive_exon_found_in_species
GATCATTGCTATGGAGCGGGACGAGAATACCTACACGCTTGGGCAAATAGGA	2270	2544	2594	2542	-1	supercont2.1649	ACJ73_07760	2270	2644	None	3232	308	18557	No_constitutive_exon_found_in_species
ATTGATAATTTTCTGGATGAGCTGGCTACTGACACTATGGGAACGGTTAGCT	2406	3005	2356	2408	1	supercont2.1653	ACJ73_07767	1184	3005	None	3232	308	18557	No_constitutive_exon_found_in_species
AAGGGAAACGCTGCACAAGTCTAATACATAATACTGATTACTGGGGATAGTG	4580	4670	4720	4668	-1	supercont2.1656	ACJ73_07777	3641	5004	None	3232	308	18557	No_constitutive_exon_found_in_species
GGCCATTGGTGCTAATGGCTACTTTCTACGATACTTTTCGGGCAAAATAGTG	3858	3966	4016	3964	-1	supercont2.1656	ACJ73_07777	3641	5004	None	3232	308	18557	No_constitutive_exon_found_in_species
TGGCCTTATTGAAAATGTTGATGTGCTAATTTTGATATTGCGCAGGGAAGGG	3498	3667	3717	3665	-1	supercont2.1663	ACJ73_07792	2795	4298	None	3232	308	18557	No_constitutive_exon_found_in_species
GAGCCGCCTGATATAGGAGAAAAGGCAATGGGCTAAGCAAAGGGTAATAGGC	6485	6571	6435	6487	1	supercont2.1694	ACJ73_07854	5693	6571	None	3232	308	18557	No_constitutive_exon_found_in_species
TTAGCAATATCGGACTTTTGGAAAATGTCCTCTTTAACACAGGGCCACAGAT	1894	2014	1844	1896	1	supercont2.1714	ACJ73_07895	1695	4764	None	3232	308	18557	No_constitutive_exon_found_in_species
TTCTCTTTCACGCTAATTGTGAATATGGCGCTATCTAACACTGGGAATAGAC	2864	2918	2968	2916	-1	supercont2.1717	ACJ73_07901	2518	4849	None	3232	308	18557	No_constitutive_exon_found_in_species
TTGGAATGGCATGAAAGTGGACATGATACTGACGCAGGGTGGATATATAGTA	3025	3098	3148	3096	-1	supercont2.1732	ACJ73_07935	1557	3446	None	3232	308	18557	No_constitutive_exon_found_in_species
TGACTCTTCGGCTTGTGCTGGTGCTAAATATGAATTCGAAAATTGGGTAGTA	1655	2234	1605	1657	1	supercont2.1754	ACJ73_07985	998	2234	None	3232	308	18557	No_constitutive_exon_found_in_species
ATGAAATTAATGTGTTCAAAGGTGCTGATTACAATCGGGGGAATATGCAGTT	4114	4220	4270	4218	-1	supercont2.1762	ACJ73_08000	975	5481	None	3232	308	18557	No_constitutive_exon_found_in_species
AGGCCAGGCTGAGGATGAGGGCGAGGGCGGGGGTAGGAGCAGGGGAAGAGCT	3225	3504	3554	3502	-1	supercont2.1762	ACJ73_08000	975	5481	None	3232	308	18557	No_constitutive_exon_found_in_species
CCCGCAACGGCATCGATATTTGCTTCTAACTATCACCGGGCAAAATATAGGG	2884	3123	2834	2886	1	supercont2.1764	ACJ73_08004	2088	3326	None	3232	308	18557	No_constitutive_exon_found_in_species
GAGTATCCTCTACATTTATAAAAATTCTAACAAGAGTTACCAATGGGTAGGA	5217	5466	5516	5464	-1	supercont2.1784	ACJ73_08046	3615	5974	None	3232	308	18557	No_constitutive_exon_found_in_species
CGACATTCCATACCGATGAAGCTATCTGTTCCATGGGGCTCCGGGAACAGGA	4342	4941	4292	4344	1	supercont2.1795	ACJ73_08076	4125	4941	None	3232	308	18557	No_constitutive_exon_found_in_species
TGTGAATTCCATGAATCATCTTCCAGGGCATGCTAACTTGGCGGGTGCAGGG	2443	3295	2393	2445	1	supercont2.1800	ACJ73_08084	739	6236	None	3232	308	18557	No_constitutive_exon_found_in_species
TCGTCGCATATGACTTTAGAACTACTCCTAACCATGGGCCTCGAGAGCAGAA	1619	1696	1569	1621	1	supercont2.1803	ACJ73_08089	1465	3213	None	3232	308	18557	No_constitutive_exon_found_in_species
TTTGAAGCAGTCCAGCTATTTTGTTATGTATGCTAACAGGGATGGTACAGCT	4000	4127	3950	4002	1	supercont2.1804	ACJ73_08092	3859	4451	None	3232	308	18557	No_constitutive_exon_found_in_species
GTTCTAATGCTAACTCGGCGCCGGACGATTCGGGGGGGAAACCAAAACAGCA	1451	1538	1588	1536	-1	supercont2.1819	ACJ73_08122	1092	4205	None	3232	308	18557	No_constitutive_exon_found_in_species
TGCCTGCTCGAACCGTTCTGCCCACAATCGCCCTGACTTGCGGGAAACAGGA	1505	2096	2146	2094	-1	supercont2.1872	ACJ73_08219	1505	2272	None	3232	308	18557	No_constitutive_exon_found_in_species
TTTTAGAGCATTGATCACTTACTTGTATTTCATTTATGGGAGAAATATAGTT	3081	3539	3589	3537	-1	supercont2.1896	ACJ73_08270	3081	3994	None	3232	308	18557	No_constitutive_exon_found_in_species
GTACCTTAGGTGGAGGCATACTTCAAGACCAAGTCAGTGTTTTGGGAAAGCT	5227	5335	5177	5229	1	supercont2.1896	ACJ73_08272	4580	5569	None	3232	308	18557	No_constitutive_exon_found_in_species
TTAAATGGTTAAGTATTTGCAAACAATGCTAACTTGGGAGAAAATTATAGGC	2425	2452	2502	2450	-1	supercont2.1909	ACJ73_08299	161	5011	None	3232	308	18557	No_constitutive_exon_found_in_species
GCAGGGGATTTTAATCTCCACCATCCATACTGGGAGGGATAAATGTGCAGAA	2721	3372	3422	3370	-1	supercont2.1921	ACJ73_08317	2721	5126	None	3232	308	18557	No_constitutive_exon_found_in_species
TGAGCGAAGCCGCATGTTCGTCTGCAGTTTAGTGCTAAACAAGGGACCAGGC	3012	3171	3221	3169	-1	supercont2.1925	ACJ73_08322	1009	3435	None	3232	308	18557	No_constitutive_exon_found_in_species
TAAACCTCTGTTCCCCTTTCCAGGATTAAAGGCTACTAACAGCTGGGCAGAA	752	3218	3268	3216	-1	supercont2.1932	ACJ73_08334	752	4345	None	3232	308	18557	No_constitutive_exon_found_in_species
CGGGCATGGTTAACTTTTTATTCCGTAAAATGGAAAAATGGGTGCAATAGGA	2046	2517	1996	2048	1	supercont2.1948	ACJ73_08361	893	4306	None	3232	308	18557	No_constitutive_exon_found_in_species
GTGGGCCATTCTTCCGCTTGTGAGAATTTGACTGTCTTGGGGGGGGATAGCA	1805	2250	2300	2248	-1	supercont2.1969	ACJ73_08402	945	3006	None	3232	308	18557	No_constitutive_exon_found_in_species
AGGTCATGTCAAGAGTCAAAGGACCAAGATAGTGCTTTTGGGCGCAAAAGAT	1383	1721	1771	1719	-1	supercont2.1969	ACJ73_08402	945	3006	None	3232	308	18557	No_constitutive_exon_found_in_species
CGAATGGTTTGCGTTGAGAACAAGCGCTAACAGCATGCCTAATGGGAAAGGT	1251	3104	3154	3102	-1	supercont2.2034	ACJ73_08513	1061	3795	None	3232	308	18557	No_constitutive_exon_found_in_species
CCGGAGCAACGATCACCTACGTGGGATGACTCACAAGGACGGGGGCAAAGAA	1318	2095	1268	1320	1	supercont2.2035	ACJ73_08515	490	2095	None	3232	308	18557	No_constitutive_exon_found_in_species
GGAGGCCGTTAAATTTAGTGGTGAATTACTAACATACGGGGAAACCACAGAG	3047	3341	2997	3049	1	supercont2.2060	ACJ73_08563	985	4213	None	3232	308	18557	No_constitutive_exon_found_in_species
AATGTCTGGATTTGTGCAATAAACTAATTGTTCTGCGATTGGGGAATTAGTG	3537	4176	3487	3539	1	supercont2.2068	ACJ73_08574	3125	4176	None	3232	308	18557	No_constitutive_exon_found_in_species
ATTTTTCGCTAACAACCACACCTTAAATTCCCGCGAGGGAAAATATACAGCA	2439	2850	2389	2441	1	supercont2.2069	ACJ73_08576	1652	2850	None	3232	308	18557	No_constitutive_exon_found_in_species
ATGTGATGTACAAGAGACCATTTGATCTAACTTTTGCCTCGATGGGTTAGGG	2636	2792	2842	2790	-1	supercont2.2100	ACJ73_08625	301	3920	None	3232	308	18557	No_constitutive_exon_found_in_species
TTCCTTTTTTATACCCATGTATGTCTATGGCTTCTAACGCGGGTGATCAGGA	726	870	920	868	-1	supercont2.2104	ACJ73_08632	726	1305	None	3232	308	18557	No_constitutive_exon_found_in_species
AAAAAGGTGTTTAACAAGCATACTCAAGCCTGCGCAATTGGGAGATATAGAG	277	401	227	279	1	supercont2.2107	ACJ73_08638	93	3014	None	3232	308	18557	No_constitutive_exon_found_in_species
TCGTCGGTTCGGTTGAAAAAATGTAGATACTAACGGGTAGGGGAAAACAGAT	2610	3869	2560	2612	1	supercont2.2094	ACJ73_08613	2154	3869	None	3232	308	18557	No_constitutive_exon_found_in_species
GGTTGGTGCGTATAAGTTACAGTGGATTATGCTAAAGCTTTTGGGGGCAGTT	3075	3461	3025	3077	1	supercont2.2124	ACJ73_08668	2424	4281	None	3232	308	18557	No_constitutive_exon_found_in_species
CAGGAATAAGGAGCAAAAGTACCTAATACCCCCGGGTCCGGGAATGACAGCT	2886	2995	3045	2993	-1	supercont2.2126	ACJ73_08672	1911	3531	None	3232	308	18557	No_constitutive_exon_found_in_species
ACTGAGCGTCCTGGCTAACTCACGTATTTCTTTCCATTTTTTGGGATAAGCC	3305	3708	3758	3706	-1	supercont2.2158	ACJ73_08723	2582	3837	None	3232	308	18557	No_constitutive_exon_found_in_species
ACCAAACCCATAATAACTTTTTGGCGAGGTGCTAATTGGGAGCTATGAAGAA	417	1750	1800	1748	-1	supercont2.2176	ACJ73_08750	246	3257	None	3232	308	18557	No_constitutive_exon_found_in_species
GAATTTGTTCTAACCGCTGGGCTTTTTTCACTGACTGACTGGGCGCGTAGAC	3053	3137	3003	3055	1	supercont2.2188	ACJ73_08772	922	3686	None	3232	308	18557	No_constitutive_exon_found_in_species
GTGCTTGTTTCTTTTACTTTTGTTATCCGAGCTGACATTTCCGGGAATAGAT	7	224	274	222	-1	supercont2.2190	ACJ73_08777	7	433	None	3232	308	18557	No_constitutive_exon_found_in_species
AACCATGCAGCAACGCACCCGACAGCCAGAAACCCAACCTGGGCCGACAGAG	1369	2367	1319	1371	1	supercont2.2209	ACJ73_08809	399	3031	None	3232	308	18557	No_constitutive_exon_found_in_species
CACCTTCCGCCTTTAATTTTAAATGCGTTCTCTAATTGTTGGGATATCAGAC	709	1379	659	711	1	supercont2.2280	ACJ73_08915	345	2792	None	3232	308	18557	No_constitutive_exon_found_in_species
AATTGCTTGACCGTTTTTGTTTATTTTGGTCTGCTGGGCGAAGTAAATAGGT	2058	2187	2008	2060	1	supercont2.2307	ACJ73_08961	1525	3513	None	3232	308	18557	No_constitutive_exon_found_in_species
TTTCCATACCCTGTAATGCTGTGCGTGAGCTGACGTGAGTTTGGGAATAGAT	850	1024	800	852	1	supercont2.2342	ACJ73_09011	372	4497	None	3232	308	18557	No_constitutive_exon_found_in_species
GGTTACATTTCTCTTAGGAGAATGCTGTTTACTGATTGTGAACGGGGTAGAT	1343	1594	1293	1345	1	supercont2.2382	ACJ73_09073	926	2493	None	3232	308	18557	No_constitutive_exon_found_in_species
AAATGTTGTTTTTGTCCAACATTTGATATCAATGATACTGACTGGGGTAGAG	1898	3851	1848	1900	1	supercont2.2386	ACJ73_09078	767	3851	None	3232	308	18557	No_constitutive_exon_found_in_species
TGTAAACATGCACATAATACAGGCCAACGCTGACAAGGGGGAAACTGCAGGT	3068	3347	3397	3345	-1	supercont2.2432	ACJ73_09144	2241	3599	None	3232	308	18557	No_constitutive_exon_found_in_species
GAAGAAGAACACGAAACTTATTGTTTCATTTTATGTTGGGAACATGACAGGT	1756	1852	1902	1850	-1	supercont2.2442	ACJ73_09159	1019	2153	None	3232	308	18557	No_constitutive_exon_found_in_species
TGATGCCCGTCGTTCTCAGGGTACTATGGAAAACTAACGGTAATGGGCAGGA	2926	3112	3162	3110	-1	supercont2.2456	ACJ73_09178	1652	3357	None	3232	308	18557	No_constitutive_exon_found_in_species
ATATAAATGTTTGTGTTTATGTGTTGTTGTTGCTAATTAGGGGATTATAGAC	452	559	402	454	1	supercont2.2501	ACJ73_09226	141	559	None	3232	308	18557	No_constitutive_exon_found_in_species
CAGGGCTAAACGTCTACGATATACGAACCGGAGGAGATTAATATGGGTAGAC	591	2149	2199	2147	-1	supercont2.2512	ACJ73_09241	591	3869	None	3232	308	18557	No_constitutive_exon_found_in_species
CCATCTTCATGATCTCATGTTTAACAGACACTGACAATGAACTGGGACAGGT	375	592	325	377	1	supercont2.2536	ACJ73_09278	138	2315	None	3232	308	18557	No_constitutive_exon_found_in_species
GTCAGACGCAGTTGCTGATGGATGAGTTGCTGGCGGCCATGGGTGTATAGTT	2914	3002	3052	3000	-1	supercont2.2623	ACJ73_09389	1350	3142	None	3232	308	18557	No_constitutive_exon_found_in_species
TGGTTGTAAATCCTTCCAGCTCTTACTAATAATATTCGCGGGAAAAACAGGT	1350	1487	1537	1485	-1	supercont2.2623	ACJ73_09389	1350	3142	None	3232	308	18557	No_constitutive_exon_found_in_species
TTTTTCGCTTTCTCGTTACTTTGTTATATGTTGGCTCACTGCAGGGCCAGAA	2442	2555	2392	2444	1	supercont2.2656	ACJ73_09429	988	3597	None	3232	308	18557	No_constitutive_exon_found_in_species
GGAACTGATTGCGGTCCAGAGCAGTTGTCAGATATATTAAAGGGGAATAGCT	2762	3123	2712	2764	1	supercont2.2664	ACJ73_09437	1748	3123	None	3232	308	18557	No_constitutive_exon_found_in_species
GTTTCGCGCCCATAATAGCACCTTGCTAACTATACATTTGGGGCGGATAGTC	1210	1295	1345	1293	-1	supercont2.2674	ACJ73_09451	581	1687	None	3232	308	18557	No_constitutive_exon_found_in_species
CGGACGGAAGACTGATTTTTACCTCTCGTTTTTTTCTTCGGGATATGTAGGT	783	858	908	856	-1	supercont2.2675	ACJ73_09453	438	1505	None	3232	308	18557	No_constitutive_exon_found_in_species
TTTCTATTTCCCCTTTGGCTAATGGGAGGTTGGTTTTCCTGGGTGAATAGAG	2809	2863	2913	2861	-1	supercont2.2678	ACJ73_09457	91	3229	None	3232	308	18557	No_constitutive_exon_found_in_species
TCAGCAAGTGTGCATTTCTACTTTTCTACTTGCTAACAATGGGGACACAGTT	1607	2111	1557	1609	1	supercont2.2842	ACJ73_09644	1358	2224	None	3232	308	18557	No_constitutive_exon_found_in_species
GCAAATCTTGTGCTTATATCGTTAACTGTTGCCAAAACTCGACGGGACAGAT	819	1146	1196	1144	-1	supercont2.3201	ACJ73_09983	819	1554	None	3232	308	18557	No_constitutive_exon_found_in_species
TTTCTAACACCAGGGCACCTCCTAGGTTTTCCTGATGGGGATGAAGACAGAG	664	1879	1929	1877	-1	supercont2.3203	ACJ73_09985	106	2009	None	3232	308	18557	No_constitutive_exon_found_in_species
CTGGGGGAGGGAGAAATTTGTTGCCAACTACTAACGGGCCGGATACATAGAT	1375	1597	1325	1377	1	supercont2.3215	ACJ73_09995	287	1597	None	3232	308	18557	No_constitutive_exon_found_in_species
CTGGAAGCAATGCGTGGCTAACTGTATTTTCTTAATTGCGGGATTAACAGCT	1400	1889	1350	1402	1	supercont2.3233	ACJ73_10006	1217	2185	None	3232	308	18557	No_constitutive_exon_found_in_species
TGTGTTTGGTGCTAATTTTAAACCGTGCGGTGCGGTTCGGCGGGTGGTAGAT	38	127	177	125	-1	supercont2.3524	ACJ73_10201	38	483	None	3232	308	18557	No_constitutive_exon_found_in_species
