# Supplementary material for: Widespread Separation of the Polypyrimidine Tract From 3′ AG by G Tracts in Association With Alternative Exons in Metazoa and Plants
Source: Front Genet. 2019 Jan 14;9:741. doi: 10.3389/fgene.2018.00741 (PMC6339879; doi:10.3389/fgene.2018.00741)
Supplement: DATA FILE S1 — Sequences of REPAG 3′ SS from each species of fungi. [file Data_Sheet_1.zip › Supplementary data 1/Fungi_Release38_pseudogymnoascus_sp_wsf_3629.txt]

REPA_GGG_Sequence	Exon_Start	Exon_End	Pos_-50	Pos_+2	Strand	Chromosome	GeneID	Gene_Start	Gene_End	Gene_Name	Number_of_REPAs	Number_of_REPAs_has_GGG	Number_of_Intron(Intra_genic_Region)	Upstream_Constitutive_Exon
AATATATTGCAGTGGCATCTTATTTTCCGTACTGATTTGTGGGTAAATAGCG	8203	8239	8153	8205	1	scaffold_1	VE00_00258	8050	8955	None	3560	367	20361	No_constitutive_exon_found_in_species
TGGCGCACCGTTTGTTGGAGGGATGGAGTGCTGACAGTTTGGGATTACAGTG	179395	179451	179345	179397	1	scaffold_1	VE00_00309	178799	180073	None	3560	367	20361	No_constitutive_exon_found_in_species
ACTGCGCTACCTGATGCTTCTTTTTCTGGCTGAACCTAACGGTGGGATAGTG	243893	244011	243843	243895	1	scaffold_1	VE00_00338	242389	244011	None	3560	367	20361	No_constitutive_exon_found_in_species
ATGCCTAGCTCTCTACTGAAGCCATTGATCTAATTGAGGGATGGACGTAGGC	244716	244976	245026	244974	-1	scaffold_1	VE00_00339	244385	245871	None	3560	367	20361	No_constitutive_exon_found_in_species
AGGGAGGGGGAGGAGATGGGGTTTGATGATTGGGAGGTTAATGGGGAGAGAG	341207	341213	341263	341211	-1	scaffold_1	VE00_00367	341207	342356	None	3560	367	20361	No_constitutive_exon_found_in_species
GATGGGGGGGATAAGGAGAGTTTTTGGAGGTATGCTAATGGGGAGAATAGGA	496336	496486	496536	496484	-1	scaffold_1	VE00_00417	496336	497226	None	3560	367	20361	No_constitutive_exon_found_in_species
ATTTTTTAATGGGGTGGTGTGGGTGGGTGGATGGGGGCTGATGGGTATAGGT	646693	646971	647021	646969	-1	scaffold_1	VE00_00478	645391	647555	None	3560	367	20361	No_constitutive_exon_found_in_species
CGTAAGTAGTTCGTTTTTATCGGATATAGCTCAGTACTAACGGGAAATAGGC	647981	649914	649964	649912	-1	scaffold_1	VE00_00479	647981	652387	None	3560	367	20361	No_constitutive_exon_found_in_species
GCTGAATATAATCTATTCGTGTATCATACCAAACTAACACTGGGCGGCAGGT	678769	679360	678719	678771	1	scaffold_1	VE00_00489	677939	679360	None	3560	367	20361	No_constitutive_exon_found_in_species
TGCTGGTCCGGTTGTCGCTCAGTAACGTGACGGCGGCTGTGGGTTCGGAGAC	218022	218330	217972	218024	1	scaffold_2	VE00_00076	217223	218330	None	3560	367	20361	No_constitutive_exon_found_in_species
GGTTTTATTAGGGTGCTTCCTGCGTGTCCCGTAGAGTGGGGAAGGGGTAGTG	264737	264742	264792	264740	-1	scaffold_2	VE00_00097	264737	266790	None	3560	367	20361	No_constitutive_exon_found_in_species
CAATCATGCCGATTTCCATTTTTAAAGCGATGTACTCTAAAGGGAATTAGAA	307591	307967	308017	307965	-1	scaffold_2	VE00_00110	307591	308856	None	3560	367	20361	No_constitutive_exon_found_in_species
TATTTTCCATACCTCTTACTAACAACGTCGCTGATTTTCTCGGCTGGGAGAA	449467	449606	449656	449604	-1	scaffold_2	VE00_00164	448806	451086	None	3560	367	20361	No_constitutive_exon_found_in_species
AGGTAACGTGCTTATAATGAAACCACTTAACTGAAACTAACTAAGGGAAGTT	463157	463253	463303	463251	-1	scaffold_2	VE00_00170	463157	464415	None	3560	367	20361	No_constitutive_exon_found_in_species
TATGGTATGTCCTGCTCAAATGTCCCGTTCTCCTAGTTAACAGGGCACAGTG	551584	552324	552374	552322	-1	scaffold_2	VE00_00212	551584	553054	None	3560	367	20361	No_constitutive_exon_found_in_species
ACCTCCAACAGTTCCCAAATTTATAATTAGTGCTAACATGGGAACATCAGAG	657911	658582	657861	657913	1	scaffold_2	VE00_00256	656837	659023	None	3560	367	20361	No_constitutive_exon_found_in_species
GAGGTATGAGGAATCTAAATACGTTAGTTGGGCTAGGGCTAACATAACAGTC	86490	86570	86440	86492	1	scaffold_3	VE00_00516	84474	87079	None	3560	367	20361	No_constitutive_exon_found_in_species
CAGCCAGCGATTCCGCGGAGATCATAGATGACTAACCGAACTAATGGGAGCA	181821	182004	181771	181823	1	scaffold_3	VE00_00545	180504	183259	None	3560	367	20361	No_constitutive_exon_found_in_species
TCGTTATCCTCGCAATTGCTGGTGGAAAAAAATATTTACAAGGGATACAGCA	272439	272557	272607	272555	-1	scaffold_3	VE00_00585	271710	272693	None	3560	367	20361	No_constitutive_exon_found_in_species
AAGCTATTGTGATCTGGTGTCTCTTTTGCTCTTTTACTAACAGGGAATAGTA	321315	321388	321265	321317	1	scaffold_3	VE00_00598	320149	322198	None	3560	367	20361	No_constitutive_exon_found_in_species
CCCCTGCACATCAACCCCTCGATGACGAAGCTAATAGCGGGGTATAACAGCA	333408	335011	333358	333410	1	scaffold_3	VE00_00604	333130	335072	None	3560	367	20361	No_constitutive_exon_found_in_species
AGTGGTAGTGGTATGGTGTGCCTTTGTTAACTGTGGACGCGAGGGGATAGGT	420294	420453	420503	420451	-1	scaffold_3	VE00_00630	418511	420776	None	3560	367	20361	No_constitutive_exon_found_in_species
TGGTTAGTTACCTTCAAAATCCAACCCTGCACGAGCTGACCAGCGGGTAGAA	534462	536195	534412	534464	1	scaffold_3	VE00_00674	532854	536195	None	3560	367	20361	No_constitutive_exon_found_in_species
TCCTTTACTCTGCTGTGGTGGTGACTCGGGCTAATTTGGGGGGTCGACAGGC	577749	580007	580057	580005	-1	scaffold_3	VE00_00694	577268	580483	None	3560	367	20361	No_constitutive_exon_found_in_species
TGCTCTCGTGATCACAGTCGGGGGGAAGCGAGCTAACGCGCAACGGGTAGCC	640900	641083	640850	640902	1	scaffold_3	VE00_00716	640577	641083	None	3560	367	20361	No_constitutive_exon_found_in_species
CTCAGAGTAGTATTCGGAGGTCGGAGTTGCTAACGGGGAGAGAGACACAGAC	345870	346142	345820	345872	1	scaffold_4	VE00_00842	345121	346142	None	3560	367	20361	No_constitutive_exon_found_in_species
AGATCGCAACAAACAGGCGGGACAGGAAACCAGCGGCGGGACGAGAATAGGA	387318	387873	387268	387320	1	scaffold_4	VE00_00853	383954	389252	None	3560	367	20361	No_constitutive_exon_found_in_species
CGTCACCTGATAATTTCTTGCCCTTGACCTCGGCTCATTGGGAATTGCAGGC	586345	586406	586295	586347	1	scaffold_4	VE00_00913	584892	586822	None	3560	367	20361	No_constitutive_exon_found_in_species
AGCGTTCATACATACTACCATGGCCCGTTTAGTTGCTAACTCGGGCGAAGCT	65719	66408	65669	65721	1	scaffold_5	VE00_01288	65364	67519	None	3560	367	20361	No_constitutive_exon_found_in_species
ATGTCCTCCTATTGACTGCAACTCGCAATTCACTAACTGGGCGCGAATAGTT	70444	70720	70394	70446	1	scaffold_5	VE00_01290	69991	72500	None	3560	367	20361	No_constitutive_exon_found_in_species
GGGCAGGGGCCGACTTTTGGACCTGGGGACATGGGGGGATGGGGTGGGAGAT	247677	247681	247731	247679	-1	scaffold_5	VE00_01349	247677	247953	None	3560	367	20361	No_constitutive_exon_found_in_species
TGAGTACATAAAACCCCAGTATAAACCCGCATTGCTAACTTGGGGAATAGTT	298045	298273	298323	298271	-1	scaffold_5	VE00_01361	298045	298649	None	3560	367	20361	No_constitutive_exon_found_in_species
AGTCTTCTCGCGCTCTTTCTATTGTTCTTATACTAATACGGATGGGCTAGCT	395147	396514	395097	395149	1	scaffold_5	VE00_01398	394407	396514	None	3560	367	20361	No_constitutive_exon_found_in_species
TGCGTGAGTTTTACTTTCTGTGAGGTTATGGCAGTTGCTGACAGGGATAGCT	21545	21623	21673	21621	-1	scaffold_6	VE00_01107	21281	22377	None	3560	367	20361	No_constitutive_exon_found_in_species
CCGTATGGCTCATGACACCGCTGGAGATGTGTGCTGATCAAGGGTAACAGGG	58812	59544	59594	59542	-1	scaffold_6	VE00_01125	58812	59992	None	3560	367	20361	No_constitutive_exon_found_in_species
AGTCGCGTCAAGAACTGCGTCTGGTCACGTGTACTAATGGGGAATTATAGCT	255158	255534	255108	255160	1	scaffold_6	VE00_01198	255102	257552	None	3560	367	20361	No_constitutive_exon_found_in_species
ATGATATCCAGCAAATGAAAGCGAAATTTTCAATGGCTAATGGGAATCAGAC	4965	5105	4915	4967	1	scaffold_7	VE00_00918	4033	6692	None	3560	367	20361	No_constitutive_exon_found_in_species
GCTGCTCTTTCTTCTTGATCTGGACGATCCGTATTGATGGTGTGGGACAGGG	6561	6631	6511	6563	1	scaffold_7	VE00_00918	4033	6692	None	3560	367	20361	No_constitutive_exon_found_in_species
TATGTTCTATCCAATTGGTAAATTTCAAGCATTGGCTAATGGGGTTCAAGGA	11675	11800	11850	11798	-1	scaffold_7	VE00_00922	10970	12170	None	3560	367	20361	No_constitutive_exon_found_in_species
GCCCCCAGAGTATTAGTATCATTATGGACGACATCTGACCAGGGAATCAGGA	30820	30900	30950	30898	-1	scaffold_7	VE00_00930	30611	31178	None	3560	367	20361	No_constitutive_exon_found_in_species
AGAGTTTGAGGTTGGTCTTGGAGTAGGAAAGAAACTGACGAGGGAAACAGTA	405820	406086	406136	406084	-1	scaffold_7	VE00_01071	405680	406874	None	3560	367	20361	No_constitutive_exon_found_in_species
TAGAGTGCTGTGTCCTGGAGGGAACTGGCTGACAGGTTTTGTGTGGGCAGGA	413523	413871	413473	413525	1	scaffold_7	VE00_01074	413220	414093	None	3560	367	20361	No_constitutive_exon_found_in_species
TTCCTTTCCTCCTCGTATGTTAGAATATGTGCTGACTGGAGGGATGATAGTT	7411	7591	7361	7413	1	scaffold_8	VE00_01591	2754	7591	None	3560	367	20361	No_constitutive_exon_found_in_species
CGTTCTTCTTCTAGTTTCTCCGGGCGCAAGAACTGACGAGGGTGCGACAGTG	19669	19944	19619	19671	1	scaffold_8	VE00_01595	19561	20357	None	3560	367	20361	No_constitutive_exon_found_in_species
TATGTTGAGCCCTGTTTCTGAGAGGGGGAGAGTGCTGACGGGGGGAATAGGA	43249	43350	43199	43251	1	scaffold_8	VE00_01602	42961	44764	None	3560	367	20361	No_constitutive_exon_found_in_species
GCTGGCAAATGGCCATGCTCTTGTCAACAAAACTAACAATAGGGAAACAGCT	165856	166293	166343	166291	-1	scaffold_8	VE00_01647	165516	167306	None	3560	367	20361	No_constitutive_exon_found_in_species
TATGTGCCTTCTCTCGACGGGCTTGTGAAATGCGGCTAATGGGAGTCCAGCG	201214	201334	201164	201216	1	scaffold_8	VE00_01659	200985	201733	None	3560	367	20361	No_constitutive_exon_found_in_species
TTGCCCTTTATGTCGACGAGACGCAGGAAGACTGACTTTTTGGGAAATAGGA	273809	273845	273895	273843	-1	scaffold_8	VE00_01686	272766	273984	None	3560	367	20361	No_constitutive_exon_found_in_species
TGCTTTAAATCGCGTGGTGTGTGAACAAACAAACTGATGGGAATGGGTAGAA	380668	380701	380751	380699	-1	scaffold_8	VE00_01712	380393	381457	None	3560	367	20361	No_constitutive_exon_found_in_species
CGCGGAGTCATACATGTTAGAGAGAGCAGGGCTAATGTGTGGGGTTATAGGC	138484	138542	138592	138540	-1	scaffold_9	VE00_01478	138484	138752	None	3560	367	20361	No_constitutive_exon_found_in_species
ACCATCAAGACACACGAGTAGAGAATCAAGTCTAACAACACGGGAAATAGGA	152102	152189	152239	152187	-1	scaffold_9	VE00_01484	149338	152365	None	3560	367	20361	No_constitutive_exon_found_in_species
ATGCGCTGGTAGCCTTGTGCAGACGGGCCTTTGCTAAGACTTGGGAACAGAG	165000	165065	164950	165002	1	scaffold_9	VE00_01487	164900	165551	None	3560	367	20361	No_constitutive_exon_found_in_species
GAAAACCACAACACTTCGTGATGGAATGGCACTAACAAGAGGGAATATAGAA	383871	383987	383821	383873	1	scaffold_9	VE00_01567	383781	384646	None	3560	367	20361	No_constitutive_exon_found_in_species
CGGTGAGTGAGTTTTTTGGGAGGGGGGTGTTGGGGGTGAATGGGGCGGAGTA	405416	405419	405469	405417	-1	scaffold_9	VE00_01575	405416	408437	None	3560	367	20361	No_constitutive_exon_found_in_species
TAAACTCGCCTTAACATTCCCATTAATACAGAGAAATAACGGGTGACAAGGA	137682	137857	137907	137855	-1	scaffold_10	VE00_02199	137682	137958	None	3560	367	20361	No_constitutive_exon_found_in_species
GTAAGTCTTGGTATCCTAGTTACATTTTAACAGAACTGACGGGCAAATAGTC	217999	218070	218120	218068	-1	scaffold_10	VE00_02220	217908	218361	None	3560	367	20361	No_constitutive_exon_found_in_species
GTAAGTCGTCTCCGTGCGTGAATTGGGTGCTGGATGCTGACTGGGGATAGTG	319644	320812	319594	319646	1	scaffold_10	VE00_02250	319103	320812	None	3560	367	20361	No_constitutive_exon_found_in_species
GTCAATTCGTGGGGTTTATGGGGCGGGCTTTTACTAATTTGGGTGCGCAGAC	178650	181322	178600	178652	1	scaffold_11	VE00_02945	178026	182669	None	3560	367	20361	No_constitutive_exon_found_in_species
TGTGTTCTTTGGGAGGGAGGGAGAGGAGGGCTAACGGAGTCGGGGGGTAGTT	184095	184201	184045	184097	1	scaffold_11	VE00_02946	183917	186138	None	3560	367	20361	No_constitutive_exon_found_in_species
TCGAGAGATCTTTTAAGGGGCTAAGAAAGCTAACATGCGGGGAACAACAGCA	184792	185356	184742	184794	1	scaffold_11	VE00_02946	183917	186138	None	3560	367	20361	No_constitutive_exon_found_in_species
CCACGTCTCCTTTATTGTGGCAGCATCTCAATACTAACGCGCGGGAACAGTG	185417	186138	185367	185419	1	scaffold_11	VE00_02946	183917	186138	None	3560	367	20361	No_constitutive_exon_found_in_species
TATACGCTCGGATTTGCCAAACGAACATTGCTAACGCTGGTGGGGGTTAGAG	289974	290065	290115	290063	-1	scaffold_11	VE00_02987	289564	290156	None	3560	367	20361	No_constitutive_exon_found_in_species
AACCTATGTTTCGGACTCAGGTTGTTGAATACATCTAACGCAGTGGGTAGCT	292058	292122	292008	292060	1	scaffold_11	VE00_02990	291609	292251	None	3560	367	20361	No_constitutive_exon_found_in_species
GGAGCCGCGGAGTGAAGTGAGTGGGGTGGATGGAAGCTGACGGGTGACAGGA	23913	23938	23863	23915	1	scaffold_12	VE00_03146	23641	23938	None	3560	367	20361	No_constitutive_exon_found_in_species
ATAACGCGGCAGTGAGATTGAGCTGACGCGCTGTTTTGCCGGGGTTGCAGTC	251780	251922	251972	251920	-1	scaffold_12	VE00_03224	250436	252112	None	3560	367	20361	No_constitutive_exon_found_in_species
CCTCACCCATTGGTTTGATGCAGACGCTATACCGCGGGGGACGGGGTTAGGG	374492	374659	374442	374494	1	scaffold_12	VE00_03256	369012	374659	None	3560	367	20361	No_constitutive_exon_found_in_species
CAGTGCACGGGAGTTGGGGATGAGACATGCTGATACGGGGTGGTGAATAGGT	34699	35242	35292	35240	-1	scaffold_13	VE00_02032	33570	35371	None	3560	367	20361	No_constitutive_exon_found_in_species
GCCAACATCTTCATCAAGAAACAACAAGTAGATGCTAATTTCGAGGGTAGAC	42464	42725	42775	42723	-1	scaffold_13	VE00_02036	42347	43195	None	3560	367	20361	No_constitutive_exon_found_in_species
AGTTTACTATCATCAAAGAAATAAAGTCCAAGTTTCTAATCGGGGATTAGAA	114817	115312	114767	114819	1	scaffold_13	VE00_02058	114503	115312	None	3560	367	20361	No_constitutive_exon_found_in_species
CCGATTCTGGTAGTAAGAAGCTGGGGGTGAGGTTACTGATGACGGGACAGGC	208413	208528	208363	208415	1	scaffold_13	VE00_02090	208220	209635	None	3560	367	20361	No_constitutive_exon_found_in_species
TATCACGTGGTGCGACATGTTCAGGCCGGACGGAGCTGACGAGGGCATAGGT	253881	254027	254077	254025	-1	scaffold_13	VE00_02112	253507	254415	None	3560	367	20361	No_constitutive_exon_found_in_species
TCCCGAACTACCCACATCAAGAATAATACAGCTAACATTATTGGGCAGAGTG	378548	378556	378498	378550	1	scaffold_13	VE00_02156	376861	380810	None	3560	367	20361	No_constitutive_exon_found_in_species
TGTCTTCCGCTCCAGAACGGCTCGTGGGAACGACCTAACGGGGAGAGCAGGC	17966	20158	17916	17968	1	scaffold_14	VE00_03379	17712	20158	None	3560	367	20361	No_constitutive_exon_found_in_species
ATAGACTGCTCTGGGGTGGCTTGGGATGATGGCTAATGATGGGATTACAGTC	82730	82769	82819	82767	-1	scaffold_14	VE00_03403	82104	82827	None	3560	367	20361	No_constitutive_exon_found_in_species
GTAACAATTCGACGCCTGGGACATCAGGCTCTGGCTGACATGGGATATAGGG	262151	262293	262101	262153	1	scaffold_14	VE00_03453	260465	266686	None	3560	367	20361	No_constitutive_exon_found_in_species
TTGGTAAGTTTTTCTGGTTATCAGAGATTTTCAGTACTGATGGGATGCAGCT	294394	294562	294344	294396	1	scaffold_14	VE00_03462	294035	294562	None	3560	367	20361	No_constitutive_exon_found_in_species
ACACGGAGATACAGATCCTGCTGTGGCGGCTGACGGGGGCCAAAGCGCAGTC	43057	43062	43112	43060	-1	scaffold_15	VE00_03033	43057	44769	None	3560	367	20361	No_constitutive_exon_found_in_species
TCCCTCGCGTGCCCACTTCTGCTTGGCGTGCCTTTCCTAAAGGGTCACAGTC	140496	140920	140970	140918	-1	scaffold_15	VE00_03059	140496	142997	None	3560	367	20361	No_constitutive_exon_found_in_species
GGCCCCACGGCCACCACTACAGTACAGCCGCCCAACGGGCATTTAGAAAGAG	182764	182847	182897	182845	-1	scaffold_15	VE00_03068	182232	182992	None	3560	367	20361	No_constitutive_exon_found_in_species
GCCCCCCCCCCCCTTTTTACCACACCAGAAGCTGACCAAGGGAACCACAGAT	194068	194276	194018	194070	1	scaffold_15	VE00_03072	193800	194276	None	3560	367	20361	No_constitutive_exon_found_in_species
CTTTAAGTGTGCAAAATTTGAGTTGAAACTGACAAACACTTGGGATATAGTT	205406	206309	205356	205408	1	scaffold_15	VE00_03078	205323	210300	None	3560	367	20361	No_constitutive_exon_found_in_species
GTGTGATGTTTAATGGTGGTGGTTGCTAATTGATTGTGTGGGGTGGGCAGAT	221720	221839	221889	221837	-1	scaffold_15	VE00_03082	218619	222255	None	3560	367	20361	No_constitutive_exon_found_in_species
ATTCTAGCATGGTACTACCGTGTTGCTAGCCTAGAGTACACTAGGGGCAGTG	368933	369183	369233	369181	-1	scaffold_15	VE00_03132	368933	370093	None	3560	367	20361	No_constitutive_exon_found_in_species
GATAGCCGGAGTAGAGGTGTGCAGGATATGCTGACAAGTGTGGTGGGCAGTA	256391	256479	256341	256393	1	scaffold_16	VE00_02507	256111	257040	None	3560	367	20361	No_constitutive_exon_found_in_species
GTAAGTATTTTTAATACCGTTTCTAGGATATAGGCTAATATGGGCGGCAGTC	272222	272601	272172	272224	1	scaffold_16	VE00_02513	269636	273789	None	3560	367	20361	No_constitutive_exon_found_in_species
CATGCGACAGTGTCCTATTATTTCGCACACAAGTACTAACATGAGGGCAGCT	298288	298639	298689	298637	-1	scaffold_16	VE00_02521	296955	299002	None	3560	367	20361	No_constitutive_exon_found_in_species
TGAGTATTTTCCTTGGGGAGGTGTGAGTGATTGTATACTGATGGGAATAGGG	80755	80900	80705	80757	1	scaffold_17	VE00_01915	79202	80900	None	3560	367	20361	No_constitutive_exon_found_in_species
TGTCTTGGCTGTCTTGGTGGGAGTTAGTAAGCAAACACTAATGGGGATAGGT	81316	81378	81428	81376	-1	scaffold_17	VE00_01916	81075	82457	None	3560	367	20361	No_constitutive_exon_found_in_species
GATGGAGATAGGGATGAGATAACAGATGTAGCTAACATGGCGGGGATTAGGA	100243	103870	103920	103868	-1	scaffold_17	VE00_01923	99792	104283	None	3560	367	20361	No_constitutive_exon_found_in_species
TATGAAGTCGGTGGAGAGATTTTGGCTAATATGGTATGGTGGGTGTGTAGAT	111750	112383	112433	112381	-1	scaffold_17	VE00_01926	111078	112766	None	3560	367	20361	No_constitutive_exon_found_in_species
GGGATGGGGTGATGGGGGATGATGATGGGGTTTGCTGACGGGGGTAATAGGA	250865	250999	251049	250997	-1	scaffold_17	VE00_01978	249714	251202	None	3560	367	20361	No_constitutive_exon_found_in_species
AGCTTTCTTTCCATGGTGCGTAGCGGAGCCGCACTGACAGGGAATTGCAGAC	306669	306695	306745	306693	-1	scaffold_17	VE00_01996	305458	306872	None	3560	367	20361	No_constitutive_exon_found_in_species
TGTCAGGTTATGGCGTTTGTGAGGGAGAAGTAGCTAATTTGGGTGCGCAGCG	325347	325427	325477	325425	-1	scaffold_17	VE00_02006	325347	326407	None	3560	367	20361	No_constitutive_exon_found_in_species
AGTTATAACTATCCTCCGTTTCCTGGAACCCTCCTAACGTATGGGTGTAGCT	113301	113462	113512	113460	-1	scaffold_18	VE00_02576	112823	113858	None	3560	367	20361	No_constitutive_exon_found_in_species
GTTCAAGGCTGAAGGATGGCTGGATGAAAATCTAATGGGCGGTGTGTAAGAA	296336	296416	296286	296338	1	scaffold_18	VE00_02643	295994	297140	None	3560	367	20361	No_constitutive_exon_found_in_species
TGAATTTGCTGGGGATGTGGGTGAGTGGATGAGTGCTAACGGGAATATAGGA	319495	319522	319445	319497	1	scaffold_18	VE00_02651	317981	319522	None	3560	367	20361	No_constitutive_exon_found_in_species
TGATTCAGTCCTCCTGCAATCTATTCAAGTTAACTCATGGGATGGTATAGGG	356481	356657	356431	356483	1	scaffold_18	VE00_02665	356380	360048	None	3560	367	20361	No_constitutive_exon_found_in_species
CCCGTGTTGCATATATGTGGAATTTTTCACTGACTTGGCTGGGCACAAAGGA	23737	23875	23925	23873	-1	scaffold_19	VE00_01746	23737	24267	None	3560	367	20361	No_constitutive_exon_found_in_species
ACGCCACAAGGGGGTTGGACTGAACCGGACGTGAGCTTATGGGATGATAGAC	67182	67296	67346	67294	-1	scaffold_19	VE00_01765	67182	67948	None	3560	367	20361	No_constitutive_exon_found_in_species
ACCCCACGTCCTTTGTCGTATTGGACCTCGCCGCTGACAACATCGGGAAGTT	178271	178310	178360	178308	-1	scaffold_19	VE00_01806	175190	178490	None	3560	367	20361	No_constitutive_exon_found_in_species
GTTGTGCTGGTGGGGAAAGGGAGGGTGTTGGCTGACTGGTGGGTGTGCAGGA	253480	253546	253430	253482	1	scaffold_19	VE00_01839	252642	253546	None	3560	367	20361	No_constitutive_exon_found_in_species
ATATTCTAACGATACCATCTCTCACACTCCTGCTGACATTTGGGATATAGGG	145539	145617	145489	145541	1	scaffold_20	VE00_03318	144132	145617	None	3560	367	20361	No_constitutive_exon_found_in_species
CTACATGAGGCGCAGCTACATGTAGAGGTTTCTAAAAGGGAGAGCAGGAGGC	231223	231229	231279	231227	-1	scaffold_20	VE00_03344	231223	231514	None	3560	367	20361	No_constitutive_exon_found_in_species
AGCTTTTGTGACCCCTTGGAGAAGTGGATAAGAAGCTAATAACAGGGTAGGG	271021	271180	270971	271023	1	scaffold_20	VE00_03353	268167	272866	None	3560	367	20361	No_constitutive_exon_found_in_species
TATCAGCATTGACGCTAATGGCCACAACACAATACTAGCTTGGGGGGTAGTG	85606	85910	85556	85608	1	scaffold_21	VE00_02693	81374	86370	None	3560	367	20361	No_constitutive_exon_found_in_species
TTTATTTGCGAGGACTGAGACACTGACTGGGAATTTTTTGGGGTGAACAGCT	242727	242785	242677	242729	1	scaffold_21	VE00_02747	242478	244761	None	3560	367	20361	No_constitutive_exon_found_in_species
GTTTTGGGGATGCAAGGGGTTCTTGGAGAAAGAGCTAATAGAGGGGGTAGGA	75067	75442	75017	75069	1	scaffold_22	VE00_02306	74698	75617	None	3560	367	20361	No_constitutive_exon_found_in_species
GAGTATGTTTTTTCACGCATTTATACGATGTGTGCTAATCCGATGGGTAGAT	92355	92489	92539	92487	-1	scaffold_22	VE00_02313	92158	92902	None	3560	367	20361	No_constitutive_exon_found_in_species
GAGAGATTCGAGAAGAGAATGAAGAAGCACTGGAGTCTGGGAATAATTAGTA	99387	99390	99440	99388	-1	scaffold_22	VE00_02316	99387	101847	None	3560	367	20361	No_constitutive_exon_found_in_species
TACGTGAAGTAGTAATCCACAACCCTTCTCGTCTCAAGATTAGGGCAAAGGC	112898	113284	113334	113282	-1	scaffold_22	VE00_02321	112898	113366	None	3560	367	20361	No_constitutive_exon_found_in_species
GGCTGTGAGTAGAGGACTTTCATATTTGGTAGAGGTGGTTGGTGGGTGAGTG	313034	313037	313087	313035	-1	scaffold_22	VE00_02399	313034	313272	None	3560	367	20361	No_constitutive_exon_found_in_species
CAATCACACAGATCCCCTCGTATCAGGGCAATGGCTAACTTGGGGTATAGCT	101157	101201	101107	101159	1	scaffold_23	VE00_02815	101088	102383	None	3560	367	20361	No_constitutive_exon_found_in_species
TGCTGGTCCAGGGCGGGGTATGTTGAATGCTGTGCTAACGAAAAGGGTAGGC	120139	120394	120089	120141	1	scaffold_23	VE00_02822	119389	120394	None	3560	367	20361	No_constitutive_exon_found_in_species
CGGTGAGTGGTGTTAGTGTAGTAAGATGATCTGGTGCTAACGATGGGGAGGG	7748	7831	7881	7829	-1	scaffold_24	VE00_03698	7204	8266	None	3560	367	20361	No_constitutive_exon_found_in_species
GTATGTTGCTCGAACAACTGCCCCAACTTCAAGGCTAACCGTGGGCATAGTT	55943	57635	55893	55945	1	scaffold_24	VE00_03715	55455	57754	None	3560	367	20361	No_constitutive_exon_found_in_species
CCTTCCGAATTGTTTCCCCTTTGGGTTAAAGATACTGACCGGGTAAACAGTC	127308	130036	130086	130034	-1	scaffold_24	VE00_03742	127308	130616	None	3560	367	20361	No_constitutive_exon_found_in_species
ACAGCTACCAAGGAGAACACATTGGCTAACTCGTGTTTTTTGGGATATAGGT	196918	196942	196992	196940	-1	scaffold_24	VE00_03760	195385	197089	None	3560	367	20361	No_constitutive_exon_found_in_species
TTTCGAAACCGTTTGATACTGGGAAAAATTGTTGCTGACTGGAGGGATAGGA	112927	114118	112877	112929	1	scaffold_25	VE00_04218	112614	114118	None	3560	367	20361	No_constitutive_exon_found_in_species
CTGCCCGGTTGCGACGAAACATGCCCTGTCTGGTTTCTGAGGGCATGCAGGG	6070	6736	6020	6072	1	scaffold_26	VE00_03795	5732	7311	None	3560	367	20361	No_constitutive_exon_found_in_species
CGGTATGGAGAGATGATTGGGGCTGGGAAGGGGGGGGTTGTTGGGGGGAGGT	182419	182423	182473	182421	-1	scaffold_26	VE00_03858	182419	186625	None	3560	367	20361	No_constitutive_exon_found_in_species
TTGAGGACTCTCAGTTTGTATGTCAAGGTGGATTTTTAATCGGGATGCAGTG	135077	135080	135130	135078	-1	scaffold_27	VE00_03935	135077	135440	None	3560	367	20361	No_constitutive_exon_found_in_species
CTTTGTGTTAAGTGGGATAGTAAGAGGGGATAGAGGCTAACGGGGAACAGAT	269175	269220	269270	269218	-1	scaffold_27	VE00_03987	269175	269698	None	3560	367	20361	No_constitutive_exon_found_in_species
AGTAAGTGATGGACATGATGTATGAGAGGTAAATTGGCTAATTGGGATAGTC	270406	270533	270356	270408	1	scaffold_27	VE00_03988	270029	270760	None	3560	367	20361	No_constitutive_exon_found_in_species
AAGACGTGCCTTGGAAAGAATAAGAATTTCACTGACATTCTGGGATGTAGAT	93868	93965	93818	93870	1	scaffold_28	VE00_03523	93783	97155	None	3560	367	20361	No_constitutive_exon_found_in_species
AGCCCCTTTTCCTTCCGCGCGCTCGGCAATACTGATACGGGTGGGTACAGCC	220287	220495	220237	220289	1	scaffold_28	VE00_03571	220035	222360	None	3560	367	20361	No_constitutive_exon_found_in_species
ATGCTGGGGAGGTGGGGGTTATTGGCGAAGATGAGGCTAACGGGCGGCAGAT	287088	287297	287347	287295	-1	scaffold_28	VE00_03588	287088	287906	None	3560	367	20361	No_constitutive_exon_found_in_species
TCTATTCCAATCTTTCGCTTGGAGGTTGCGTTTGGGCTAATAAAGGGTAGAT	14330	14461	14511	14459	-1	scaffold_29	VE00_05029	14022	14922	None	3560	367	20361	No_constitutive_exon_found_in_species
GAGAAAACGGCAGGTGGATGGCGACAACGGGCGAAGGGGCTAAGGGCAAGCT	80786	80794	80844	80792	-1	scaffold_29	VE00_05047	80786	81734	None	3560	367	20361	No_constitutive_exon_found_in_species
CAATTCTGCCGGAGCAGCGAAAGCTGACTATAATGGCTGACGGGACACAGAT	83915	84571	84621	84569	-1	scaffold_29	VE00_05049	82561	85921	None	3560	367	20361	No_constitutive_exon_found_in_species
GTGGTTTGTGTTCCTCCTGTCCCTTTGATGCCGTCGCTTACGGGAAGTAGAA	174757	177646	177696	177644	-1	scaffold_29	VE00_05071	174757	177750	None	3560	367	20361	No_constitutive_exon_found_in_species
TGACTTCATCCCATATACTGGAAAGTGAGAGCTAACGAGTGGGTGTGTAGTG	150321	150337	150387	150335	-1	scaffold_30	VE00_04574	150121	150971	None	3560	367	20361	No_constitutive_exon_found_in_species
GGGAGGGAAAGGGAAGGGAGTTGAGGATGAAAGGCTGATGGGTGTGGTAGAT	165226	165279	165176	165228	1	scaffold_30	VE00_04579	164834	166443	None	3560	367	20361	No_constitutive_exon_found_in_species
GTATGTATTTTCTCTTCGCCACTTAGTAACAGGAAACTAAACTGGGGCAGTG	234651	234758	234808	234756	-1	scaffold_30	VE00_04598	233817	235782	None	3560	367	20361	No_constitutive_exon_found_in_species
CACTCACAACAATAACTATGAGAGATCTGGGCAGCTAACGATACCGGGAGAG	20411	20506	20361	20413	1	scaffold_31	VE00_04000	19245	21215	None	3560	367	20361	No_constitutive_exon_found_in_species
TCCGATGATGTCCACGTACCGAAACGAAACGAAAACTAACAGCGGGATAGGC	176159	176883	176933	176881	-1	scaffold_31	VE00_04057	176159	178756	None	3560	367	20361	No_constitutive_exon_found_in_species
CTCAACCTAGCTCAATTCGACCATAAATCGCAAAGCTAACTTGGGATAAGGC	20293	20404	20243	20295	1	scaffold_32	VE00_03596	20169	20947	None	3560	367	20361	No_constitutive_exon_found_in_species
GTAAGAACTGGAAACTGAGTTATGACTGTACTATGCTAACGGAGGGAAAGTT	140665	140823	140615	140667	1	scaffold_32	VE00_03642	139845	142797	None	3560	367	20361	No_constitutive_exon_found_in_species
TTCAGATCCTTTCATAATCCGTTCTCACAGTAACTAATGGGCAAATGCAGCT	207906	208032	208082	208030	-1	scaffold_32	VE00_03669	205664	209764	None	3560	367	20361	No_constitutive_exon_found_in_species
ATGGTTTTGTACACTTCGAAAGGTACCTTGGCTAACGGGGTGCAAAATAGGG	205664	205897	205947	205895	-1	scaffold_32	VE00_03669	205664	209764	None	3560	367	20361	No_constitutive_exon_found_in_species
AGGAGCGTTGTGTGTTTTTTTGGAGAACCCTAAAACTGACGTCGGGACAGGA	7994	8027	8077	8025	-1	scaffold_33	VE00_04277	7703	8855	None	3560	367	20361	No_constitutive_exon_found_in_species
CATCGGCGCGCGGCGGTGCGTGAGGCGTACCAGCAGCTTCAAGGGGATAGCT	45597	46051	45547	45599	1	scaffold_33	VE00_04281	45296	46051	None	3560	367	20361	No_constitutive_exon_found_in_species
AGGGGTCACATAGCTAATCCAGATATTGTCATTCCTGACGGGGTAATGAGAT	159451	160072	159401	159453	1	scaffold_33	VE00_04320	159313	160072	None	3560	367	20361	No_constitutive_exon_found_in_species
AATTCTACATCTCGTCTTTTGGATTTGAACTTGCACTAACGGGGTCAAAGGT	243251	243278	243201	243253	1	scaffold_34	VE00_05178	242798	243697	None	3560	367	20361	No_constitutive_exon_found_in_species
AAGTGCCCCTTGGGGCTCTAAATGGAGTCTTCCACTAACGGGACCAAAAGGC	26828	27077	27127	27075	-1	scaffold_35	VE00_04092	26667	28092	None	3560	367	20361	No_constitutive_exon_found_in_species
ATTGTAGACTCCAACATGCGAAATAAAGAGTGCTAACCAGTATGGGACAGGG	144771	145128	145178	145126	-1	scaffold_35	VE00_04137	144771	145642	None	3560	367	20361	No_constitutive_exon_found_in_species
CCGGTGATGGCGGCGGGCTTGATTGGGAACTGGGCTAACTGGGATTATAGGG	170573	170800	170523	170575	1	scaffold_35	VE00_04146	170103	171007	None	3560	367	20361	No_constitutive_exon_found_in_species
GGATCGTTTACTGGGGGGGGAGGGTGGACGGGTGGCTAATGGGATAATAGTA	194834	195191	194784	194836	1	scaffold_35	VE00_04156	194512	196837	None	3560	367	20361	No_constitutive_exon_found_in_species
TTCCGGGATCCCCACAATGTCTTGCCATTAAGTAAACTAACAACGGGCAGTA	208620	208953	208570	208622	1	scaffold_35	VE00_04163	208517	208953	None	3560	367	20361	No_constitutive_exon_found_in_species
CATACGATTTCGTCTCTCAATAAAATATTCTAACCAAGCATGACGGGTAGAT	58209	58901	58951	58899	-1	scaffold_36	VE00_04719	57062	59525	None	3560	367	20361	No_constitutive_exon_found_in_species
GGCTAAGATTGTGCGGCTTTATTCTGGAGCAAATCTAACGTTTGGGAAAGAT	165103	165888	165938	165886	-1	scaffold_36	VE00_04756	165103	167404	None	3560	367	20361	No_constitutive_exon_found_in_species
ATTTTTTGCTGCATGGATGTCTCCATTTTCGCATCTAACACAAAGGGCAGTA	175805	177105	177155	177103	-1	scaffold_36	VE00_04760	175324	177772	None	3560	367	20361	No_constitutive_exon_found_in_species
TTATATACGGACGAGTGTCTTTTGGGACTCGAAGCTAAGCAGAGGGTCAGAT	131026	134196	134246	134194	-1	scaffold_37	VE00_04981	130069	134742	None	3560	367	20361	No_constitutive_exon_found_in_species
CCCATCTGCGTTGAGAGGAAGAGGAAGAGGACAAGCTGACAGGGACCTAGAC	140042	141182	141232	141180	-1	scaffold_37	VE00_04984	140042	141515	None	3560	367	20361	No_constitutive_exon_found_in_species
ACTTGCTTAATCCAAATGCGGGCGTTGAGAGGCTAATACGGGAGTAATAGGA	187247	187403	187197	187249	1	scaffold_37	VE00_05002	184564	187403	None	3560	367	20361	No_constitutive_exon_found_in_species
AAGTTACAAAATTACGGCGTTGAGTTGCGGATGCTGATCGGTGGGAATAGAA	155959	156195	155909	155961	1	scaffold_38	VE00_05305	155462	157515	None	3560	367	20361	No_constitutive_exon_found_in_species
GGTACGCCTCCAGGTGCTCGAGACGGAAGAGCTACGCTAACATGGGATAGCT	129737	129821	129687	129739	1	scaffold_39	VE00_04404	129562	131461	None	3560	367	20361	No_constitutive_exon_found_in_species
GCCTCAGTGGGGGTCAGTTGTTGGAATAAGAAAGCTAATGCGAGGGATAGGG	147139	147355	147089	147141	1	scaffold_39	VE00_04409	146757	147355	None	3560	367	20361	No_constitutive_exon_found_in_species
ACATACCTTGAATGCTTTGGAGGGACACATGGCTAACTCTGGGACTGCAGGA	146886	147162	147212	147160	-1	scaffold_40	VE00_05820	145476	147334	None	3560	367	20361	No_constitutive_exon_found_in_species
GAGTCCTCCTATAATGCACTGTAGTATTCCCATATGCTAATGGCGGGTAGTG	65384	65480	65530	65478	-1	scaffold_41	VE00_04878	64181	66251	None	3560	367	20361	No_constitutive_exon_found_in_species
CACCCCATCCCGATCGTGTCGTTGGGGTTTTGCTAATGTTGGGGTTATAGCG	108039	108107	107989	108041	1	scaffold_41	VE00_04892	106783	108549	None	3560	367	20361	No_constitutive_exon_found_in_species
GGTAATAAGATTTAATCTGACAGCAAGTCAAGAGATTAATCGATGGGTAGAT	184310	184790	184260	184312	1	scaffold_41	VE00_04925	184177	185095	None	3560	367	20361	No_constitutive_exon_found_in_species
AATCCTCCCTCGAGTCTTTAAGGGGGTTGCTTTACTAACCTAAAGGGAAGAA	83426	83570	83620	83568	-1	scaffold_43	VE00_07055	82509	85592	None	3560	367	20361	No_constitutive_exon_found_in_species
CTACTGTCATTGCTGCTTGTGGACGATCACTTCGGGCGACGGGAACATAGAA	145807	146134	145757	145809	1	scaffold_43	VE00_07071	145333	147448	None	3560	367	20361	No_constitutive_exon_found_in_species
GATAGACGTATTTTGAGAGGGAGTGATGGGCATTGGCTGACGGGAGGCAGAA	33427	33511	33377	33429	1	scaffold_44	VE00_05857	32724	33511	None	3560	367	20361	No_constitutive_exon_found_in_species
TGCTGAGGCAACAAATGGAGCATAGGCTAATCAATGACGGGTGGATGTAGAC	163214	164279	164329	164277	-1	scaffold_44	VE00_05898	163214	164619	None	3560	367	20361	No_constitutive_exon_found_in_species
GTTCCGCGATGGAAAACGCGAGCATCAACGCTGACTGAGTTGGGTAACAGGC	43088	43160	43038	43090	1	scaffold_45	VE00_05419	43010	43964	None	3560	367	20361	No_constitutive_exon_found_in_species
CCCGCCTTACTGTCACAGCTCCACAGTTCTGGTCTGACTTGGGCACATAGGC	53976	54257	54307	54255	-1	scaffold_45	VE00_05423	52849	54558	None	3560	367	20361	No_constitutive_exon_found_in_species
GAGTGCTGCGCGTTGTGGGTGGTGGTGGGAGGGATACTGACGGGAGGTAGAC	151389	151458	151508	151456	-1	scaffold_46	VE00_04833	151389	151732	None	3560	367	20361	No_constitutive_exon_found_in_species
CTGATCACTACTATAGCTGTCTCGATGTACGAATGCTAATGGGATCAAAGAG	161444	161557	161607	161555	-1	scaffold_46	VE00_04838	161227	162394	None	3560	367	20361	No_constitutive_exon_found_in_species
TGTTTGTGTTGGGGATGGGGTGAGTGTGTGTGTGCTGACTGAGGGAATAGAC	200934	201285	200884	200936	1	scaffold_46	VE00_04854	200464	201963	None	3560	367	20361	No_constitutive_exon_found_in_species
TGAGGACTTTGGCGACATGTCGTTACCTCCTGGTGGTAGTGGGATCAAAGTT	53412	53419	53469	53417	-1	scaffold_47	VE00_04459	53412	54569	None	3560	367	20361	No_constitutive_exon_found_in_species
GGAGGATGTGGCAGCGACAATGGCAATGGTACTGATGAGGGATGGTATAGGG	64332	64467	64517	64465	-1	scaffold_47	VE00_04465	64332	64797	None	3560	367	20361	No_constitutive_exon_found_in_species
AGGACGTGTATATAGTTGGGTTTCTGGGACTCTTGCTAATATGGGGGCAGAT	65816	65919	65766	65818	1	scaffold_47	VE00_04466	65089	65919	None	3560	367	20361	No_constitutive_exon_found_in_species
TCTAGGAGATATCTGGGGTATGTGGGGACAGTAGCTGACGGGATAAACAGCA	66344	66701	66751	66699	-1	scaffold_47	VE00_04467	66344	67342	None	3560	367	20361	No_constitutive_exon_found_in_species
AGGTTTTGGCAGCAGTACTTGGTTATGGCGGGGCTAACTGGGAGTTATAGAG	67742	72220	72270	72218	-1	scaffold_47	VE00_04468	67742	72483	None	3560	367	20361	No_constitutive_exon_found_in_species
GCGACATCTTGAGCGTCTCCATGGTTTCAATCTTGCTAACGGGAAGACAGAT	73419	73481	73531	73479	-1	scaffold_47	VE00_04469	73028	73643	None	3560	367	20361	No_constitutive_exon_found_in_species
AGGCTACTACGATGGCGGCGCAGGGGATATGGGCTAATCGGGGGTTACAGAA	31765	31818	31868	31816	-1	scaffold_48	VE00_05645	31166	32504	None	3560	367	20361	No_constitutive_exon_found_in_species
GGTATACAATATTCTAAATTCAGCTCAGAGTTATTAATAAATGGGGATAGGT	206360	206892	206310	206362	1	scaffold_48	VE00_05697	205909	206892	None	3560	367	20361	No_constitutive_exon_found_in_species
GATACTTTTCAGACTACACATCAAATCTGGCAACTAACAGGGTGGAACAGCT	68105	68307	68357	68305	-1	scaffold_49	VE00_04636	66004	68679	None	3560	367	20361	No_constitutive_exon_found_in_species
TGTTTCTGTGGGTTTTGAGAGGATGGGAGGTTAATGTAATGGGGGGATAGTG	72761	72817	72867	72815	-1	scaffold_49	VE00_04638	72361	73080	None	3560	367	20361	No_constitutive_exon_found_in_species
TGCCCCCTTTGACAAGAAAATATGAATATTTGCTGATGATATGGGAATAGGT	84519	85295	85345	85293	-1	scaffold_50	VE00_05367	84108	85548	None	3560	367	20361	No_constitutive_exon_found_in_species
TGGAGGAAAGGGAAGGGGAGAGGTTGGAAAGGGGGCTAATGGGGTCACAGGG	115714	116029	115664	115716	1	scaffold_50	VE00_05377	114823	116029	None	3560	367	20361	No_constitutive_exon_found_in_species
CTACCCCCTTAAGGAGCGAGATTGATCTCTCCTGTACTGAATTGGGACAGCT	122709	122795	122845	122793	-1	scaffold_50	VE00_05380	121531	122860	None	3560	367	20361	No_constitutive_exon_found_in_species
TCTCTACAGTATCATTTATCCATGGCTCTGGTGATCTAATGCGGGCACAGAG	162200	162378	162150	162202	1	scaffold_50	VE00_05395	161815	162378	None	3560	367	20361	No_constitutive_exon_found_in_species
GCTCATGTTTGATGGAGGCATTGAGGCAGCCTAGCTAACGTGGGCAACAGAT	132108	132871	132921	132869	-1	scaffold_51	VE00_06289	132108	133076	None	3560	367	20361	No_constitutive_exon_found_in_species
TGTGGGGATTGTACCCCGCGGTGAGTGATGGTTGCTAACGGGTTGGATAGCA	75597	75613	75663	75611	-1	scaffold_52	VE00_05587	74925	75717	None	3560	367	20361	No_constitutive_exon_found_in_species
CACGATGGGACTACGATGTCGAGATGGAATACATGCTGATGGGGGAATAGCT	75392	75477	75527	75475	-1	scaffold_52	VE00_05587	74925	75717	None	3560	367	20361	No_constitutive_exon_found_in_species
CCAATATGCCACTATTCATATGCAAGATGGCTAATATTAGGGTGGATTAGTT	110742	110753	110803	110751	-1	scaffold_52	VE00_05597	110107	110897	None	3560	367	20361	No_constitutive_exon_found_in_species
TATATTGTTTTTCTAAAGCTATTCGCCCAACTACGTTCTTGTGTGGGCAGCC	187377	187868	187327	187379	1	scaffold_52	VE00_05626	187243	188296	None	3560	367	20361	No_constitutive_exon_found_in_species
GCAGAGTACAGTAAGCATTTTATTAGTAGTAGTACTAACGGGGTGATTAGTG	14560	14773	14510	14562	1	scaffold_53	VE00_05184	12395	15920	None	3560	367	20361	No_constitutive_exon_found_in_species
TATTGTGGGATATACTGTGTGATGAGGGTAGTTGCTGACGGGAAATCTAGAA	22366	22433	22316	22368	1	scaffold_53	VE00_05187	22143	24593	None	3560	367	20361	No_constitutive_exon_found_in_species
CCACTGCGCACGCTGGGGGAAGAACCACCGCTAACTGGGACACAAAACAGGC	83946	84172	84222	84170	-1	scaffold_53	VE00_05207	81818	84281	None	3560	367	20361	No_constitutive_exon_found_in_species
CATTTCGCGAATATTGCTTAGCTCGTGGACCAGCTATATTAACAGGGCAGAT	8757	9333	8707	8759	1	scaffold_55	VE00_06743	6669	9333	None	3560	367	20361	No_constitutive_exon_found_in_species
GAAACCGCTGAGGGGGCCGATTTCTGTTACGCTTTCGTTTCGTAGGGGAGTA	67262	67265	67315	67263	-1	scaffold_55	VE00_06761	67262	67813	None	3560	367	20361	No_constitutive_exon_found_in_species
GAGTTTTGATTGGAAAGGGGAGCAAGATTGGAGGAACTGACGGGAGACAGCA	152083	152452	152033	152085	1	scaffold_55	VE00_06794	151171	152452	None	3560	367	20361	No_constitutive_exon_found_in_species
AAGCTTGCCCCGTTATTTGATGATTTGATCAGTTGCTAACGGGAACGTAGAT	106995	107009	106945	106997	1	scaffold_56	VE00_06161	105907	109272	None	3560	367	20361	No_constitutive_exon_found_in_species
ATAGCTAGCGCAAGGAAGTGCAAGAAGCATTTTTGACAGGGGGTGGGGAGGT	143162	143166	143216	143164	-1	scaffold_56	VE00_06173	143162	146755	None	3560	367	20361	No_constitutive_exon_found_in_species
CATTCAATCCTGTCAACTTGATGTTGGCACTGATCTGAATTGACGGGCAGGT	180877	183211	183261	183209	-1	scaffold_56	VE00_06186	180877	184194	None	3560	367	20361	No_constitutive_exon_found_in_species
CTCACCTCAGACGAACGTAATGAGACTGATGCTAATTTATGGGTGAATAGCG	109954	110007	110057	110005	-1	scaffold_57	VE00_05744	109621	110148	None	3560	367	20361	No_constitutive_exon_found_in_species
AGGCCGGTGGGGTTTGATGATGTGGAGGGGCCGTTGTTGGGGAGGGAGAGTA	133862	133865	133915	133863	-1	scaffold_57	VE00_05753	133862	135819	None	3560	367	20361	No_constitutive_exon_found_in_species
TGTTGTAAGTTTTTGTTGGCGCATGTTAGTAATGCTGGGTTGGGGAGGAGGT	146359	146363	146413	146361	-1	scaffold_57	VE00_05757	146359	147740	None	3560	367	20361	No_constitutive_exon_found_in_species
CCTTTTTAGTTGAGTGTGGTTTTGAGAAGGGATGCTGACGAGTGGGATAGAC	47836	47895	47786	47838	1	scaffold_59	VE00_06934	47439	48022	None	3560	367	20361	No_constitutive_exon_found_in_species
GGAGGGAGGGGAGTGAGGGGAGGGGGGATAATGGCTAATTTGTGGGGTAGAT	132649	132748	132798	132746	-1	scaffold_59	VE00_06963	132649	133121	None	3560	367	20361	No_constitutive_exon_found_in_species
TGTAAACTCATACCAATAATGACTGATGATATACGCTGACAACGGGATAGGA	42282	42384	42232	42284	1	scaffold_60	VE00_06393	41919	42546	None	3560	367	20361	No_constitutive_exon_found_in_species
AGGAGGTGAGCATAGAACTTCTGTTGTAACGAATTGGGCTAACTGAATAGGC	160181	161032	161082	161030	-1	scaffold_60	VE00_06435	156208	161928	None	3560	367	20361	No_constitutive_exon_found_in_species
CGAGAGCCCCGAGCCAAGCCCGCTAAACTCGTTGCACCATCCGAGGGTAGAA	5669	6745	5619	5671	1	scaffold_61	VE00_07669	5282	6745	None	3560	367	20361	No_constitutive_exon_found_in_species
TATGTATTCAGAACTTTGTATATTGATGATGGGGCACTGACTGGGGATAGCA	64137	64482	64532	64480	-1	scaffold_62	VE00_05510	64137	65624	None	3560	367	20361	No_constitutive_exon_found_in_species
CCTCGAAGCTCTACAACTTTAATTAATCTCAACTGACACGGGGCAAGCAGGA	71619	73808	71569	71621	1	scaffold_62	VE00_05514	71299	73808	None	3560	367	20361	No_constitutive_exon_found_in_species
TCTCCACATACTGATTGCCTTTGAAGATCAGCTACTAATGGGCTACAAAGAG	144609	144820	144559	144611	1	scaffold_62	VE00_05542	142800	145141	None	3560	367	20361	No_constitutive_exon_found_in_species
AATCGTACTGAATAAATGATTCTCTGTGTCAGTGCTAATGGGCGATACAGGA	159312	159478	159528	159476	-1	scaffold_62	VE00_05549	158403	160379	None	3560	367	20361	No_constitutive_exon_found_in_species
GGGTTCTGGTATGGACGGTTTGGGAGTGAATGGAGGGCTAACGGGAGCAGGT	57219	57406	57169	57221	1	scaffold_63	VE00_07330	56833	57804	None	3560	367	20361	No_constitutive_exon_found_in_species
CCGTTGACCCCCTCACGAACCCTAGACTGACGTAGCTCCAATGGGGGTAGAT	136982	137160	137210	137158	-1	scaffold_63	VE00_07354	134583	137321	None	3560	367	20361	No_constitutive_exon_found_in_species
TGGTGCGTATTCAATCTTCCTATGATGGCAGATATACTAAGGGGCGCTAGGA	143879	144049	143829	143881	1	scaffold_63	VE00_07357	142413	144049	None	3560	367	20361	No_constitutive_exon_found_in_species
GTTGCGGCGGCGGAAATAAAAGCTGCTGCAAAAATGGGACTGGAATCAAGAT	55923	56177	55873	55925	1	scaffold_65	VE00_07281	55426	56177	None	3560	367	20361	No_constitutive_exon_found_in_species
GGTAGTCGTGGTATTTTTTCCTCTGGGATGATGAGCTAATGTAGGGACAGTG	58063	58213	58263	58211	-1	scaffold_65	VE00_07282	56814	58493	None	3560	367	20361	No_constitutive_exon_found_in_species
GATTATTATCTCCGTTGGCGCTTTTCAGTTGGCTAATGTCGGGGATTTAGAC	130644	130864	130594	130646	1	scaffold_65	VE00_07309	130386	133873	None	3560	367	20361	No_constitutive_exon_found_in_species
TTTTTTGCGCGGAGTGAGGGATGGGTGTGGTGCTGACGGGGTGGGTGCAGAA	128115	129132	129182	129130	-1	scaffold_67	VE00_08167	126642	129566	None	3560	367	20361	No_constitutive_exon_found_in_species
GGTTAGTTAGTTCGGTGGTGTCGCTGCATGCTGTCTGTCATAAGAGGGAGTA	136782	136785	136835	136783	-1	scaffold_67	VE00_08170	136782	137985	None	3560	367	20361	No_constitutive_exon_found_in_species
CTGGTCTCGATGATTTAGTTTTCCAAGAGCATTGCTAATCTTATGGGGAGTT	36679	36902	36629	36681	1	scaffold_68	VE00_06578	36598	37523	None	3560	367	20361	No_constitutive_exon_found_in_species
TTCTTACCCATCCGTGAAGGGAAATTGAAGTAGAACTGACCTGGGAATAGCC	154403	154787	154353	154405	1	scaffold_68	VE00_06624	154001	154787	None	3560	367	20361	No_constitutive_exon_found_in_species
TGCCAACTGGGGACTGGTGGTGGAGTGAAGTGATGTGCTGACCAGGGCAGGC	42636	42687	42586	42638	1	scaffold_69	VE00_07222	42056	42687	None	3560	367	20361	No_constitutive_exon_found_in_species
CTGCGGGTGGTATGAGTCGCGGGGAATGTGTGCTGATGCTGGGGATGCAGGT	49960	50004	49910	49962	1	scaffold_69	VE00_07225	49767	50505	None	3560	367	20361	No_constitutive_exon_found_in_species
GTACCCCTCCTTATCTGAAAGCCCCCACAATGTCTAACCTGTGGGAATAGCT	83842	85615	83792	83844	1	scaffold_69	VE00_07239	83629	85847	None	3560	367	20361	No_constitutive_exon_found_in_species
CTGGGGGTTGGGATGAGGTGGTCAGGCATGAGGGCTAACGATGCGGGCAGTC	105592	105709	105759	105707	-1	scaffold_69	VE00_07242	104433	106042	None	3560	367	20361	No_constitutive_exon_found_in_species
GTCTATGGCCGTGGATGGGGGGGGTAGAGGTTATTAAGGGAAGACTGTAGTA	3010	3015	3065	3013	-1	scaffold_70	VE00_06055	3010	4485	None	3560	367	20361	No_constitutive_exon_found_in_species
TGTTTAAACGCCTCTCTCCTTGGTTTACCAGCGGCTAACGAGGGATTTAGGA	79045	79111	79161	79109	-1	scaffold_70	VE00_06086	78672	79365	None	3560	367	20361	No_constitutive_exon_found_in_species
TTGTTCATTCGTGATAAGGGAAGAAGGAATGTGCTAATGTGGGATAATAGAA	119741	119874	119924	119872	-1	scaffold_70	VE00_06105	119565	121516	None	3560	367	20361	No_constitutive_exon_found_in_species
CAGGTCAGTTACCTAACCAGTCCTTGCGATAGCTACTAACTGGGCAATAGGT	139588	141992	139538	139590	1	scaffold_71	VE00_07144	138923	142289	None	3560	367	20361	No_constitutive_exon_found_in_species
TGCGTCTCTAGGAGTTCAACGTTAATGCTAACTACATTTTGGGGCAAAAGAT	20536	21010	21060	21008	-1	scaffold_73	VE00_07921	20405	21581	None	3560	367	20361	No_constitutive_exon_found_in_species
CCCCCTGGACTGTGGGGAAGATTTGACTCGTGGACTAACGAAGGGGGTAGTC	87868	87996	88046	87994	-1	scaffold_73	VE00_07937	85921	88410	None	3560	367	20361	No_constitutive_exon_found_in_species
TCTTCGAATTCTTCGTTTAAAGCAGCGGCAAACTAACTCCTATGGGGCAGTC	103636	103785	103586	103638	1	scaffold_74	VE00_06032	101715	105406	None	3560	367	20361	No_constitutive_exon_found_in_species
GCTCCCCTCGCCGGTCATCCAATAACTTCACTCTGACACTGGGATTATAGGT	104300	104422	104250	104302	1	scaffold_74	VE00_06032	101715	105406	None	3560	367	20361	No_constitutive_exon_found_in_species
TTTTTACTATGTTTGAGTGTGTGGGTATGATGAGAACTAACGGGGTGTAGTC	135216	135229	135279	135227	-1	scaffold_74	VE00_06045	135216	136239	None	3560	367	20361	No_constitutive_exon_found_in_species
TACCTTGGTCGTGGGTTTGGGGGGAATTTGCTAATGGGGGGATGGAATAGGT	57602	57821	57552	57604	1	scaffold_75	VE00_06466	57034	57981	None	3560	367	20361	No_constitutive_exon_found_in_species
TTATGGAGGAAGTTTGTTTGGTTGTTGAGGGCGGTACTGATTGGGAATAGTT	57878	57981	57828	57880	1	scaffold_75	VE00_06466	57034	57981	None	3560	367	20361	No_constitutive_exon_found_in_species
ATCGTCTACGGTTAGGTTGGTATTAGGTGCGGATTCTAATGGGGAAATAGCG	114185	114324	114135	114187	1	scaffold_78	VE00_06847	113864	114324	None	3560	367	20361	No_constitutive_exon_found_in_species
ACTGGCATCTCCTGCTTGGAACGAAAACATTTAACTGATGCAATGGGCAGCT	118713	118769	118819	118767	-1	scaffold_78	VE00_06848	114995	119099	None	3560	367	20361	No_constitutive_exon_found_in_species
TGCTATTTGGAAGAGGCGGATTAGGAGATGGGGGACTGACTGGGATATAGGG	128792	128833	128742	128794	1	scaffold_78	VE00_06852	128603	129939	None	3560	367	20361	No_constitutive_exon_found_in_species
TATAGAAAGTCCATTGTATTACTCAACCTCATCTGATCCCGGGCCAACAGCT	129046	129608	128996	129048	1	scaffold_78	VE00_06852	128603	129939	None	3560	367	20361	No_constitutive_exon_found_in_species
ATATGGAAAAGAGCGAAAAAGACCGGGTAAAAGACCGGGTAAAAGACCAGGT	7123	7302	7073	7125	1	scaffold_80	VE00_06510	6004	7638	None	3560	367	20361	No_constitutive_exon_found_in_species
GTCAAATTCCTTTGCTCCCTTTCGTTCCATCACTGATGGGACTAACGAAGGT	75971	75985	75921	75973	1	scaffold_80	VE00_06539	73423	75985	None	3560	367	20361	No_constitutive_exon_found_in_species
GGCTATTCAATTCCAGATCTGGGGGACATAATGAGCTGACCGGGGGTTAGGT	117457	117579	117629	117577	-1	scaffold_80	VE00_06552	116626	117821	None	3560	367	20361	No_constitutive_exon_found_in_species
ATATTCCCAGCCCCAATTTAATATGTTTGTCACATCTCTAACGGGGACAGAT	98827	99518	98777	98829	1	scaffold_82	VE00_06662	97005	100028	None	3560	367	20361	No_constitutive_exon_found_in_species
AGTCTTCTGGCTGTGGAGGAAACGGGTGAACAAGCGCTGATAAGGGGTAGGA	5510	5590	5640	5588	-1	scaffold_84	VE00_07368	3784	5678	None	3560	367	20361	No_constitutive_exon_found_in_species
AAGGTGAGACATTCACAGAGATTCAACATCACATAAGCTGAGAGGGCCAGGT	72854	73211	73261	73209	-1	scaffold_84	VE00_07384	72234	73630	None	3560	367	20361	No_constitutive_exon_found_in_species
GAGGTAGGTTGGCTGTCCCTATTCTTGAGGTGGAGACTTACGGGATGCAGGG	96171	96325	96375	96323	-1	scaffold_84	VE00_07394	96171	97146	None	3560	367	20361	No_constitutive_exon_found_in_species
TGTCGAGGCCTGTGTTATGGAGGTAAGATGCGGAACTGACGGGTAAATAGAC	83413	83913	83363	83415	1	scaffold_85	VE00_06718	83188	83913	None	3560	367	20361	No_constitutive_exon_found_in_species
TGCGAAATTTACTGACATTAATTTCATTAACTTCTCGGGGAAAACATCAGCT	127503	127555	127453	127505	1	scaffold_85	VE00_06735	126422	127555	None	3560	367	20361	No_constitutive_exon_found_in_species
GCCATACCACAATAGCGACCCTACACACATACACTGACGTGGGAACCTAGAC	55762	56162	55712	55764	1	scaffold_86	VE00_08281	55355	56564	None	3560	367	20361	No_constitutive_exon_found_in_species
CGAAAGAGGGGTAATGTGGCGGTGAGGGGTCAAGCTGACAGTGGGAATAGCT	37990	38021	37940	37992	1	scaffold_87	VE00_07973	37763	38770	None	3560	367	20361	No_constitutive_exon_found_in_species
CGTTGCGCTTCAAGGCTCGACACTTGAACAACTTCTCCAGATGGGTATAGGA	88880	88887	88937	88885	-1	scaffold_87	VE00_07990	88880	89851	None	3560	367	20361	No_constitutive_exon_found_in_species
CCGCATACTAGTTAAGCACTTCGGACTTCACCGTCGAAGCATGGGTGAAGAC	124934	125193	124884	124936	1	scaffold_88	VE00_07816	124820	125627	None	3560	367	20361	No_constitutive_exon_found_in_species
AGGTATGTAGTCAAACCCCCCACACTTCAGCATGTATTGACGGGAAATAGGT	46297	46416	46466	46414	-1	scaffold_90	VE00_07837	44394	47582	None	3560	367	20361	No_constitutive_exon_found_in_species
TGAGCAGCATCAAAATCCTAGCGATTCTATACGCTAACATGGGACGCTAGGA	36980	37076	36930	36982	1	scaffold_91	VE00_09143	36399	37556	None	3560	367	20361	No_constitutive_exon_found_in_species
CCTTTGGTAATATCACATGACAAGCGAGAGCTGATGGAGGTGGGGGACAGAC	71808	72287	72337	72285	-1	scaffold_91	VE00_09154	71705	72843	None	3560	367	20361	No_constitutive_exon_found_in_species
TCGTTTCTTTGCCATTTCTCAGCAGTTCATCAGGCTGACGGGTTAAATAGCT	104805	104820	104755	104807	1	scaffold_91	VE00_09162	104725	107951	None	3560	367	20361	No_constitutive_exon_found_in_species
TTCCAATTCAACTCTATCTGAATATCGCATAAACTGACCATGTGGGCGAGTT	106962	107242	106912	106964	1	scaffold_91	VE00_09162	104725	107951	None	3560	367	20361	No_constitutive_exon_found_in_species
GTACCATTATTTGGTCGCTGAATTGCCCTCTATGCTGATTGGGAATGCAGAT	46203	46267	46153	46205	1	scaffold_92	VE00_08647	45720	47772	None	3560	367	20361	No_constitutive_exon_found_in_species
GCCAGCCCACGGGATCTCATAGCGGCGTGTTCTAATGGGATTATGGAAAGAC	92159	92597	92109	92161	1	scaffold_92	VE00_08658	91778	92741	None	3560	367	20361	No_constitutive_exon_found_in_species
GGTGGAGGCTCGCAATCCTGGCAAAGCCCCCTTCCGACATGGGAATCCAGCC	119293	119328	119243	119295	1	scaffold_92	VE00_08663	119083	119706	None	3560	367	20361	No_constitutive_exon_found_in_species
TGTGAGACTTGTGCTATGCTTCTGCAGAGGGGGTGTAGGGATGGGTGAAGGT	67945	67950	68000	67948	-1	scaffold_93	VE00_07585	67945	68534	None	3560	367	20361	No_constitutive_exon_found_in_species
TCTCGCCGCAGCATGCATTAAATGCCATAATGGATACTAACGGGACACAGCT	28327	28388	28438	28386	-1	scaffold_94	VE00_08060	28327	28785	None	3560	367	20361	No_constitutive_exon_found_in_species
GGTGTTTCTGACTTGCCGCTTTGCTATTGGACACCCGGGAGTTAGAGCAGCA	75396	75401	75451	75399	-1	scaffold_94	VE00_08073	75396	77607	None	3560	367	20361	No_constitutive_exon_found_in_species
GCCCCTTCACCCTCGGGTTGTTAACGTGCCGCATCTAACAGGGATTGCAGAA	99243	100942	100992	100940	-1	scaffold_94	VE00_08083	99243	101073	None	3560	367	20361	No_constitutive_exon_found_in_species
TTTCATGGCTGTTGATTGAGGATAGCTGGCTAACAAAACCGGGATATTAGGA	14548	14693	14498	14550	1	scaffold_96	VE00_08178	14358	15305	None	3560	367	20361	No_constitutive_exon_found_in_species
CTTACCCGTACTGCGAGTGGGATGGTGGATGGTTGGCTAATGGGAAGTAGGA	13615	13740	13790	13738	-1	scaffold_98	VE00_08417	12935	13932	None	3560	367	20361	No_constitutive_exon_found_in_species
GCATGTGTGAGAGGAAGGGGCGGACGTTGGGCTAACACGAGGGGGGTTAGGT	43882	43984	43832	43884	1	scaffold_98	VE00_08426	39566	43984	None	3560	367	20361	No_constitutive_exon_found_in_species
TGAGGGGGTGGTTTGAGGGGGGAGGGTTGGAGTGGGGGGGACGGGTGGAGTA	12188	12193	12243	12191	-1	scaffold_99	VE00_08955	12188	13024	None	3560	367	20361	No_constitutive_exon_found_in_species
ACGCCCCCTGTTACTTGCTTGTGTGGATTTAGCTTTACTAATGGGATTAGGG	81402	81553	81352	81404	1	scaffold_100	VE00_09239	80729	81553	None	3560	367	20361	No_constitutive_exon_found_in_species
AGCAACGAGACCTTTAATATTGTGGATGATTATCGATTTAATTAGGGCAGGT	55514	55613	55464	55516	1	scaffold_101	VE00_08115	54917	56023	None	3560	367	20361	No_constitutive_exon_found_in_species
GGGGCGATGGCGACACGGCGCTATATTAAGCGTTCCTGATGGGACACGAGTT	13377	14517	13327	13379	1	scaffold_102	VE00_09053	10409	14517	None	3560	367	20361	No_constitutive_exon_found_in_species
TGGGGGGGTGCAGGGGGTAGAGAGAGAGATGGGGGCTAACGGGTGAATAGGA	87597	87725	87547	87599	1	scaffold_103	VE00_08552	87278	87992	None	3560	367	20361	No_constitutive_exon_found_in_species
GGGGGCGTACGTGGGAATGGGGAAGGGGAGTTTGCTAATGACTGGGGTAGTA	107793	107865	107743	107795	1	scaffold_104	VE00_09342	107194	107865	None	3560	367	20361	No_constitutive_exon_found_in_species
CAAAGGTTCCGTTCGGTGGCGCATGTGCCAACTGCTTCTGGGGTGGCTAGGG	99860	99891	99941	99889	-1	scaffold_105	VE00_10301	99550	100435	None	3560	367	20361	No_constitutive_exon_found_in_species
TCATTTTACGTCAAATAAATGCTGCGAACTTGGCTGATTAGGGAATCTAGGA	59652	59769	59602	59654	1	scaffold_107	VE00_08243	57586	59769	None	3560	367	20361	No_constitutive_exon_found_in_species
GCATCGATCCCGGTGAGCAACATGAGATGGCCGCCTTGCGGGAAATGCAGGA	9143	9377	9427	9375	-1	scaffold_108	VE00_09491	9143	9589	None	3560	367	20361	No_constitutive_exon_found_in_species
TTTCCCTAGGCATCCTGACTGGATAAGGTAACCTTTCTAACGATGGGTAGAT	56708	57095	56658	56710	1	scaffold_108	VE00_09507	56093	58788	None	3560	367	20361	No_constitutive_exon_found_in_species
CGAAACGGGCAATAAGTCTACAAATAAAACTGGATGGGGACAAGGCACAGAG	93823	94383	94433	94381	-1	scaffold_109	VE00_09572	93823	95275	None	3560	367	20361	No_constitutive_exon_found_in_species
TTGTGAGTACGATGGCATTACTTAGCGAGCTGAAATGGGAAAAGGCATAGAG	17334	18763	17284	17336	1	scaffold_110	VE00_08773	16234	18763	None	3560	367	20361	No_constitutive_exon_found_in_species
TTCAAGGTCAGGATGCCGATCCAGATGTCAGATGCTAACATGACGGGCAGAC	22715	23154	22665	22717	1	scaffold_111	VE00_09521	21422	23717	None	3560	367	20361	No_constitutive_exon_found_in_species
GAGTTTCAATGTTATTTTTGCTATTCGACCACAGGCTAATTATGGGATAGTA	5338	5496	5288	5340	1	scaffold_112	VE00_08596	4750	6740	None	3560	367	20361	No_constitutive_exon_found_in_species
GTTCCTATATCTACTTACTGGTTGTGAAGCTAATAGAATGATGGGAATAGAG	12761	13029	12711	12763	1	scaffold_113	VE00_08920	12599	16278	None	3560	367	20361	No_constitutive_exon_found_in_species
TGAGGGAGGGGTTTTTGGGAGGCAATGTGCTGACTAGTGGGTGGGTACAGTT	62823	62974	63024	62972	-1	scaffold_113	VE00_08940	62280	63404	None	3560	367	20361	No_constitutive_exon_found_in_species
GCTACAGCACTGATTATTTGCGCCGAGTAACTTGCTGACTGGGAATTTAGGA	63389	66356	66406	66354	-1	scaffold_114	VE00_09278	61945	66816	None	3560	367	20361	No_constitutive_exon_found_in_species
CAGCCCATTTAGCAGGATTAGACCGAGGGGAAATCTGAGAATGGGTGGAGAT	96041	96458	95991	96043	1	scaffold_115	VE00_09793	95888	96458	None	3560	367	20361	No_constitutive_exon_found_in_species
GTTGAGAGCGACGCGCTTCAATGGGCGTTTTGCTAATAATGGGGCAATAGTT	46243	48406	48456	48404	-1	scaffold_116	VE00_08897	46243	48650	None	3560	367	20361	No_constitutive_exon_found_in_species
AAATTTGTTTGAGGAGGCTGGCGCCGGAGACGAAAGGATTTGGGAGGAAGGG	75655	75662	75712	75660	-1	scaffold_116	VE00_08910	75655	77784	None	3560	367	20361	No_constitutive_exon_found_in_species
AATGAGAAGCCGTCTACTCAGTGTAAGTTCCTCTCTCTGATTGGGGACAGTA	41026	41130	41180	41128	-1	scaffold_117	VE00_08674	39434	41270	None	3560	367	20361	No_constitutive_exon_found_in_species
TCTGCCCCTCCATAATCTACACCGTATTGGCTTTATGCTCACCAGGGAAGGC	89163	89492	89542	89490	-1	scaffold_117	VE00_08686	87666	89686	None	3560	367	20361	No_constitutive_exon_found_in_species
CGTTGCGTTTTTGCTATACAAGACACTGGGAACGGACTAACGGCGGGCAGGT	14443	14492	14542	14490	-1	scaffold_118	VE00_08340	13998	14697	None	3560	367	20361	No_constitutive_exon_found_in_species
CTCTGACGGAGGAGAGCTGACATATTTATCTACAGCCCGTGCTGGGGTAGTA	64638	64641	64691	64639	-1	scaffold_119	VE00_08033	64638	65877	None	3560	367	20361	No_constitutive_exon_found_in_species
TCTGACAGCCCTGATTAAAATACGTTGCTTGCTGATATTTGGGGAGACAGAT	13672	13920	13970	13918	-1	scaffold_120	VE00_08563	13219	18359	None	3560	367	20361	No_constitutive_exon_found_in_species
GGAGGGGGGGGGGGCGGGGGAAGGGGGGGGGGGAGGGGGCGGCGGCGGAGTT	43718	43722	43772	43720	-1	scaffold_124	VE00_08865	43718	44509	None	3560	367	20361	No_constitutive_exon_found_in_species
CTATTTCTCTTTGCATAAGGCGCTAACTTGATTCATTCGTGGGGTGAAAGAG	39327	39951	40001	39949	-1	scaffold_125	VE00_10085	39327	44785	None	3560	367	20361	No_constitutive_exon_found_in_species
CCCAAAAAAAAAAGGTTCGGTTGGGTAGATAGGAATTCTGGGGACGGTAGTG	75296	75772	75822	75770	-1	scaffold_125	VE00_10090	74072	76850	None	3560	367	20361	No_constitutive_exon_found_in_species
ACTCGATGGCCATCTAACTGATAAGTGCAACTGTCCTGACTGGGACACAGAA	56288	56719	56238	56290	1	scaffold_127	VE00_08472	56200	57236	None	3560	367	20361	No_constitutive_exon_found_in_species
ACAATGTAAGTCTCAACCTATTGCAATACCTGTGCCAACTAACAGGGTAGCC	57916	58326	58376	58324	-1	scaffold_127	VE00_08473	57553	59770	None	3560	367	20361	No_constitutive_exon_found_in_species
GTAAATAGAAACACTATTCTAACCCAAATATATACTAACAAATTGGGAAGTG	68279	68396	68229	68281	1	scaffold_127	VE00_08476	66175	68396	None	3560	367	20361	No_constitutive_exon_found_in_species
TTCTAGCATATTTCTACGTTCTCAACATCGACTAATCATGGGAAATGTAGTG	73010	73257	72960	73012	1	scaffold_128	VE00_10430	71563	73257	None	3560	367	20361	No_constitutive_exon_found_in_species
TAAGGATGGTCTCTCATGACTAAGTGATTACTGCTGACAGGGAACTACAGGA	55131	55236	55081	55133	1	scaffold_129	VE00_09644	54713	55236	None	3560	367	20361	No_constitutive_exon_found_in_species
CCACGACCACAACTACTATATACTAACAGCCGGATGTAGATAACTGGGAGTG	10360	10363	10413	10361	-1	scaffold_131	VE00_09727	10360	10768	None	3560	367	20361	No_constitutive_exon_found_in_species
TTGAGGGGGGATGAGGATCTGGTTGAGCTGATGCTAATTTGACGGGGTAGGA	29615	29687	29565	29617	1	scaffold_131	VE00_09733	28375	29687	None	3560	367	20361	No_constitutive_exon_found_in_species
CTGGTTCCAAAGGGATCTTAGGGCAAGCCCAAGGCCAGTTAAGGGCATAGAC	72568	73236	73286	73234	-1	scaffold_131	VE00_09744	72568	73380	None	3560	367	20361	No_constitutive_exon_found_in_species
GGGCCAAGCGGAATTAAGAGCGCTCGTCACCGAGGCATTTAGGGGCCAAGTG	15276	15279	15329	15277	-1	scaffold_132	VE00_08731	15276	15901	None	3560	367	20361	No_constitutive_exon_found_in_species
GGAAAGTCCCACAAGTGTTGTAAGAGACAGACATTACTACCTGCGGGAAGCG	28411	29247	29297	29245	-1	scaffold_134	VE00_09802	28411	29997	None	3560	367	20361	No_constitutive_exon_found_in_species
GAATGGAGGTGGACCAGCTTGGGGTGACAGTTGCCCAGGGTGTGGTGGAGAC	6537	6545	6595	6543	-1	scaffold_137	VE00_10003	6537	8873	None	3560	367	20361	No_constitutive_exon_found_in_species
TTGGTATGTGCTTGGCTCTGATTCGCCATCGTTGACTAACGTAAGGGCAGGG	16884	17017	16834	16886	1	scaffold_137	VE00_10007	16470	17846	None	3560	367	20361	No_constitutive_exon_found_in_species
ACGTATGCAAAATAATCAAGTCGAGGCACACCTTTGCTAATGGGAGATAGGT	62662	62711	62612	62664	1	scaffold_137	VE00_10012	62089	63709	None	3560	367	20361	No_constitutive_exon_found_in_species
TGGGTACCGTCATCTGATTCTTGAGACTTGAAATCTGACGTGGGATGTAGAT	19890	20007	20057	20005	-1	scaffold_138	VE00_09350	18683	20294	None	3560	367	20361	No_constitutive_exon_found_in_species
CAGGGGCAGACGAAATTGATGGATTGAGGCTGACAATTGTGGGATTATAGCG	56736	56909	56959	56907	-1	scaffold_141	VE00_09419	56367	57183	None	3560	367	20361	No_constitutive_exon_found_in_species
ATATACCTCTCCTACATGTATCACATATCTATTGACAGAACCGGGGACAGCT	23047	24994	25044	24992	-1	scaffold_142	VE00_09980	23047	26049	None	3560	367	20361	No_constitutive_exon_found_in_species
AGCTGGGGCGGCTCCTTGCGTTGGAGACGGATGCTAATGTGGTGGGGTAGCG	490	706	440	492	1	scaffold_143	VE00_09430	42	945	None	3560	367	20361	No_constitutive_exon_found_in_species
GGTTATTTTGCTTCTGGGGGTTACGTTTACAATGCTGATTTGATGGGTAGTG	32024	32167	31974	32026	1	scaffold_143	VE00_09442	31574	32640	None	3560	367	20361	No_constitutive_exon_found_in_species
GGAATATACACACTTGGAGTTTGAGGGAGTAGAGGCTGACAGTGGGGAAGGT	57063	57215	57013	57065	1	scaffold_143	VE00_09448	56703	59086	None	3560	367	20361	No_constitutive_exon_found_in_species
CTCCTCGCATCACGATGCCATGGGAGCCAGTGGCTAACATGGAGGGGAAGAT	19729	19818	19679	19731	1	scaffold_145	VE00_09024	18906	20367	None	3560	367	20361	No_constitutive_exon_found_in_species
CCTTCATCTTTCCAGCGATATCAGTAGCACATATGCTAATATTGGGACAGTA	29439	29612	29662	29610	-1	scaffold_145	VE00_09028	28850	30136	None	3560	367	20361	No_constitutive_exon_found_in_species
TGGCTGAGCGACAGGGAGAATGACAGCCACTACCACATATGGGACAACAGAG	60080	61011	60030	60082	1	scaffold_146	VE00_09721	58586	62067	None	3560	367	20361	No_constitutive_exon_found_in_species
TGAAGAGGGAAATACTGACCACTACTTTACAAACTTTCTTATGGTGGGAGGG	50086	50937	50987	50935	-1	scaffold_147	VE00_09105	49295	51657	None	3560	367	20361	No_constitutive_exon_found_in_species
AAAGTACGTGGTTTATGTTACGTTTATGGGGGGTGGTGCTAATGGGTAAGGT	63635	63757	63807	63755	-1	scaffold_147	VE00_09110	63086	63944	None	3560	367	20361	No_constitutive_exon_found_in_species
GGGTTTTTTTATCTTTTGTGTTTGGGACGATTGTGCTAATTCGAGGGCAGGA	69787	69914	69964	69912	-1	scaffold_150	VE00_10237	64860	70390	None	3560	367	20361	No_constitutive_exon_found_in_species
AGAATTGTTTGCTCCGGTTCCAAACAGTAGTGAGCTAATTGGGGACCTAGAA	19503	19875	19925	19873	-1	scaffold_154	VE00_09968	18730	20502	None	3560	367	20361	No_constitutive_exon_found_in_species
GTTCTGGCGAAAGAATATATATACTGACAACCATGTTTTGGGCGCAATAGAT	23904	24006	24056	24004	-1	scaffold_154	VE00_09970	22710	24129	None	3560	367	20361	No_constitutive_exon_found_in_species
GTATGTCTGCCTTTATATTAGACGTTGGCCCATAACTGACTGGCGGGCAGGT	8492	8641	8691	8639	-1	scaffold_155	VE00_09120	8155	12980	None	3560	367	20361	No_constitutive_exon_found_in_species
TTGTCTCTAGTGAGTGGGTGGGGGATGGGACATGCTAACGTGGGATGCAGCT	67639	67759	67589	67641	1	scaffold_155	VE00_09136	64987	69571	None	3560	367	20361	No_constitutive_exon_found_in_species
CGTCGAATTCCCCCTCCTGTCACCCAATGCATTGCTAATGAAGGGCACAGTC	46333	46631	46283	46335	1	scaffold_157	VE00_10283	45811	46921	None	3560	367	20361	No_constitutive_exon_found_in_species
ACGGCCGTGTACTTAATGCCCTACGAGAGCTCCCACTCCACGGGCGCGAGGC	46675	46921	46625	46677	1	scaffold_157	VE00_10283	45811	46921	None	3560	367	20361	No_constitutive_exon_found_in_species
AGATGAAGACCTAAGACCTCATGGCCACGCCTCTGGTCTCACCGGGGCAGTT	22886	23380	23430	23378	-1	scaffold_159	VE00_10742	22568	24995	None	3560	367	20361	No_constitutive_exon_found_in_species
TCGTTCGTTCACTTTCCGTTAATGCCAACCATGTGCTAATTGTGGGATAGTT	26173	26264	26123	26175	1	scaffold_166	VE00_10521	24987	26826	None	3560	367	20361	No_constitutive_exon_found_in_species
TGGAAACCCCGTTTGTTTTAACTTAAGGACTAAACACACGGGTTGAGTAGGT	13610	13734	13784	13732	-1	scaffold_167	VE00_10116	12735	14199	None	3560	367	20361	No_constitutive_exon_found_in_species
TAAGAATCTCCCACCCATAAGTTGGTTGAGCGGTTGCTAATGGGAAATAGGG	8628	8864	8578	8630	1	scaffold_168	VE00_10131	6802	10857	None	3560	367	20361	No_constitutive_exon_found_in_species
TATCTTCAGTGGGCGAATGCCTGTTACAAAGATAATGGCCTGTGGGAAAGTT	12413	12417	12467	12415	-1	scaffold_170	VE00_09820	12413	14366	None	3560	367	20361	No_constitutive_exon_found_in_species
GTGTGTGTGGGCTTTGTCAGATGTGTGTTGATGTGCTTATGGCGGGGCAGGG	46892	46942	46842	46894	1	scaffold_172	VE00_10357	45237	46942	None	3560	367	20361	No_constitutive_exon_found_in_species
AAAGCGGTGTAGTAAGACGATGTAGATATAATAGTGCTAACAACGGGGAGGG	35249	35332	35199	35251	1	scaffold_173	VE00_10317	33224	35876	None	3560	367	20361	No_constitutive_exon_found_in_species
TGCGTCGATTTTTAGCTGATATAGCTGCGCTGGGTGAACTGAGGGGGTAGTG	45370	45373	45423	45371	-1	scaffold_174	VE00_10248	45370	46315	None	3560	367	20361	No_constitutive_exon_found_in_species
AGAGAACGGCAGAAGGCGAGGGCGCAAACGCAGCTAAGCCGGGGACGTAGAC	29885	30102	29835	29887	1	scaffold_176	VE00_10541	28608	31877	None	3560	367	20361	No_constitutive_exon_found_in_species
AAGCGTTAGCATCTGTCCAAAACTGTGGGGGGATTTACTGGGCAGCGCAGGG	48653	48981	49031	48979	-1	scaffold_176	VE00_10545	48653	49062	None	3560	367	20361	No_constitutive_exon_found_in_species
CGATGGGAGTGCTGGGAGAGAGGGAAGAATGGAGGGCTGACAGGGCGCAGGT	39743	39797	39693	39745	1	scaffold_178	VE00_10068	39517	40198	None	3560	367	20361	No_constitutive_exon_found_in_species
TGTGAGTACGCCCGTTTCCTTGTTTTGTTTCGGTGCTGATGCGGGTGTAGGG	10456	10651	10406	10458	1	scaffold_183	VE00_10523	9973	10651	None	3560	367	20361	No_constitutive_exon_found_in_species
GATTTAGGAGATGGTGAGGTCTTAGTACATGAGTCAAGGGAGAATTGTAGCG	20192	20200	20250	20198	-1	scaffold_183	VE00_10525	20192	22615	None	3560	367	20361	No_constitutive_exon_found_in_species
ACGTGCTGTTGCCGTTCCCACCTATGGACCCCCGCTAATTATGGGCGTAGCA	18297	18585	18247	18299	1	scaffold_184	VE00_09933	16906	18954	None	3560	367	20361	No_constitutive_exon_found_in_species
CACCCTTTATACTTTTATATTACGAAATAGCAAATTAACGGGGAAAATAGGG	19694	19788	19644	19696	1	scaffold_184	VE00_09934	19474	19788	None	3560	367	20361	No_constitutive_exon_found_in_species
AGGAAGGTGAGGAGGAAGATGGAGAGGAGGGCGAAGAGGGAGCTGAAGAGGG	3889	3897	3947	3895	-1	scaffold_185	VE00_10374	3889	6323	None	3560	367	20361	No_constitutive_exon_found_in_species
GTATGTCACCTGCAGCTGTTTTGGATTTGGAGGTTACTGACGGGGTGTAGGG	2342	2431	2292	2344	1	scaffold_188	VE00_10254	2056	4144	None	3560	367	20361	No_constitutive_exon_found_in_species
TCAGCGCACCCCCAGCTATACTTTCCAGCCGTTACTAAACACGGGAATAGTC	6636	6903	6586	6638	1	scaffold_189	VE00_10205	5917	6903	None	3560	367	20361	No_constitutive_exon_found_in_species
GACACAGGCCCTGTTCAAAATACGTTGATTGCTGATGTTTGGGGGGTTAGGT	40981	41235	40931	40983	1	scaffold_194	VE00_10611	36529	41621	None	3560	367	20361	No_constitutive_exon_found_in_species
TGGAAAGGTAATAACGAGGACACGAAATGTACGTACGACGGGTCTGAAAGCT	23108	23114	23164	23112	-1	scaffold_197	VE00_10877	23108	30285	None	3560	367	20361	No_constitutive_exon_found_in_species
TTATTTTTATTTTTATTTTATTTTAATACAGATGCTAATTTGGGTGATAGGA	9112	9594	9644	9592	-1	scaffold_199	VE00_10810	8789	9953	None	3560	367	20361	No_constitutive_exon_found_in_species
GTTAACAGTGATATCCGAGGGTTTTGGAACGAGTGCTAATGGGTGCATAGGG	20101	20167	20217	20165	-1	scaffold_219	VE00_10707	20013	21929	None	3560	367	20361	No_constitutive_exon_found_in_species
TGAGTGGTTCCGTCGAAAGGCACAATATATAATGTTGACACACGGGGCAGGG	17754	18268	17704	17756	1	scaffold_220	VE00_10576	17289	18669	None	3560	367	20361	No_constitutive_exon_found_in_species
TCAAAGCAGCCACGATCTTCAGCACCACTGCATTGTTTCCGGGAGCACAGAC	22641	23106	23156	23104	-1	scaffold_220	VE00_10578	22187	23878	None	3560	367	20361	No_constitutive_exon_found_in_species
TGCTCAAACTAGGTCATGTCAGTTCCAAACTATATGTATGAAGGGTATAGTC	19369	19679	19729	19677	-1	scaffold_225	VE00_10966	19369	21949	None	3560	367	20361	No_constitutive_exon_found_in_species
ACCCCTTCTTTTGCGATATGAAATTGGATAGAGCTGACGGGGGCGTGCAGGT	10354	10412	10304	10356	1	scaffold_230	VE00_10848	8591	10519	None	3560	367	20361	No_constitutive_exon_found_in_species
GTATCATTCTTTGTTGTGGGCTAGGGGCTTAGCTAATGACGGGTGTGCAGAT	16229	16285	16179	16231	1	scaffold_230	VE00_10850	14111	16285	None	3560	367	20361	No_constitutive_exon_found_in_species
TTCGTGAACCAATTCATTACGACAATACGCATGGCTAACTGGGCAAACAGTG	13831	13926	13976	13924	-1	scaffold_234	VE00_10458	12181	14189	None	3560	367	20361	No_constitutive_exon_found_in_species
GGCTGACTGTTTTTCTCTCTTTGCTTTTCGATCCGCTAACATGGGAATAGGG	14526	14541	14476	14528	1	scaffold_235	VE00_10685	12121	14541	None	3560	367	20361	No_constitutive_exon_found_in_species
ACGGACTCATATGTTCCACGAGGAGGCGGTAGGAGGAGGGACGATAACAGGC	15171	15324	15121	15173	1	scaffold_237	VE00_10765	14333	15324	None	3560	367	20361	No_constitutive_exon_found_in_species
AGGTAAAAGCTATGTTAGAGGCTAACCTAGCTAGTACTTAAGGGGAAGAGGA	16609	16717	16767	16715	-1	scaffold_238	VE00_11167	16609	16852	None	3560	367	20361	No_constitutive_exon_found_in_species
AACCTTCTCAAGCTGTCCTTGTATAGAATTTCTACTAATAGAGGGTATAGTT	4417	4496	4546	4494	-1	scaffold_241	VE00_10949	4210	4687	None	3560	367	20361	No_constitutive_exon_found_in_species
GAGGTTGAGGAGATCGTGTCGGATCCGCGAGTTGGAGGGAATACGTGAAGCG	21831	21920	21781	21833	1	scaffold_244	VE00_10844	20939	22271	None	3560	367	20361	No_constitutive_exon_found_in_species
ATGGTGAATTTGGCGTTGAGAAGCACCGGATCGCAAAGCTGACCGGGCAGAA	16487	16661	16711	16659	-1	scaffold_247	VE00_10906	16487	16711	None	3560	367	20361	No_constitutive_exon_found_in_species
CCGTTCCATCGTTAATCCAAAATGTGGATTTGGTTTACTGAACGGGTTAGTC	19214	19401	19164	19216	1	scaffold_248	VE00_11120	18330	19932	None	3560	367	20361	No_constitutive_exon_found_in_species
GGAGGAATGAGATAGGATGATGAGGGATGGGGGCTAATGAGGGGAAATAGGG	5348	5432	5482	5430	-1	scaffold_261	VE00_10788	5024	5969	None	3560	367	20361	No_constitutive_exon_found_in_species
TAGCGACTGCCAGCAAACAAACGAGAGTCTTTAGCACTAACGGGTTGAAGAC	9255	9857	9205	9257	1	scaffold_266	VE00_11094	8694	9857	None	3560	367	20361	No_constitutive_exon_found_in_species
CGCAATGAGTTAGGCATGCCCAGAATCTAACATGCTCCTCCGGGAAACAGGA	6937	7072	6887	6939	1	scaffold_283	VE00_11017	6575	10379	None	3560	367	20361	No_constitutive_exon_found_in_species
AACGCCATGTAAGCTGATATATCTAGTTGTAGCTAATATGGGCTGTAAAGTT	747	821	871	819	-1	scaffold_309	VE00_11080	645	3083	None	3560	367	20361	No_constitutive_exon_found_in_species
GCGCCAACTTTTAGTCCTGGAACATCAACTTACTTGGAATCGGGATATAGGA	753	830	880	828	-1	scaffold_312	VE00_10983	135	1034	None	3560	367	20361	No_constitutive_exon_found_in_species
AGTAGAACCTTCTCGAGTTTATAGAATGTGTGAGGCTAAGGGCGAAACAGAT	3250	4610	3200	3252	1	scaffold_327	VE00_11190	2811	4610	None	3560	367	20361	No_constitutive_exon_found_in_species
