# Supplementary material for: Widespread Separation of the Polypyrimidine Tract From 3′ AG by G Tracts in Association With Alternative Exons in Metazoa and Plants
Source: Front Genet. 2019 Jan 14;9:741. doi: 10.3389/fgene.2018.00741 (PMC6339879; doi:10.3389/fgene.2018.00741)
Supplement: DATA FILE S1 — Sequences of REPAG 3′ SS from each species of fungi. [file Data_Sheet_1.zip › Supplementary data 1/Fungi_Release38_trichoderma_gamsii.txt]

REPA_GGG_Sequence	Exon_Start	Exon_End	Pos_-50	Pos_+2	Strand	Chromosome	GeneID	Gene_Start	Gene_End	Gene_Name	Number_of_REPAs	Number_of_REPAs_has_GGG	Number_of_Intron(Intra_genic_Region)	Upstream_Constitutive_Exon
GGAAGTCAGTTTGAGATGGATTGTGCATCATTCAACTTTAGGAGAGGGAGAT	9793	9939	9989	9937	-1	Scaffolds0001.1	TGAM01_00003	9793	10870	None	3219	259	19648	No_constitutive_exon_found_in_species
GACGACCACGCATTATCCGCGATGATGAGTTGCTCACTTTGGGATCGCAGAT	226099	226204	226049	226101	1	Scaffolds0001.1	TGAM01_00070	225885	227295	None	3219	259	19648	No_constitutive_exon_found_in_species
AAATTTCTTGAGTACCGACCTAGCGAATCCTGTTGCTAATTTGGGAATAGGC	315070	317090	315020	315072	1	Scaffolds0001.1	TGAM01_00106	314951	317556	None	3219	259	19648	No_constitutive_exon_found_in_species
GTAATACACACACGACAATTCTGGTCGTGCTAACAGAGATGGGATATTAGGA	348864	349080	348814	348866	1	Scaffolds0001.1	TGAM01_00116	348477	349826	None	3219	259	19648	No_constitutive_exon_found_in_species
GCTTCCCAATAAGTAAGCAAAGCAAGCGTGACTAACAAAAGATTGGGTAGCT	531449	531781	531399	531451	1	Scaffolds0001.1	TGAM01_00175	530009	534373	None	3219	259	19648	No_constitutive_exon_found_in_species
AGCATCTTGTTTGATATTCATGTACACGATTTCTAACTAGGGGCATGCAGCA	859069	859818	859868	859816	-1	Scaffolds0001.1	TGAM01_00264	858299	860348	None	3219	259	19648	No_constitutive_exon_found_in_species
TGGAGAAAAGGAGAGAAAAGGAGAGTGCCGATAACTCTACTCAAGGGCAGTG	1010981	1011016	1011066	1011014	-1	Scaffolds0001.1	TGAM01_00290	1009229	1011093	None	3219	259	19648	No_constitutive_exon_found_in_species
TAAAGGTTTCTTAGAGATTACTAATGACCAGCAGAATGAATTGGGTAAAGGG	1085158	1085782	1085832	1085780	-1	Scaffolds0001.1	TGAM01_00312	1082327	1086503	None	3219	259	19648	No_constitutive_exon_found_in_species
GGAATTGGAATTGTGTAATTTAATTTTTGCTAATCAATCTGTGGGCAAAGAC	272272	273112	273162	273110	-1	Scaffolds0002.1	TGAM01_00440	271792	273233	None	3219	259	19648	No_constitutive_exon_found_in_species
CCCCTCCCTTGCACAATCTGAGCGAGAGAATCACTAACGGGAAACAACAGTG	271924	272213	272263	272211	-1	Scaffolds0002.1	TGAM01_00440	271792	273233	None	3219	259	19648	No_constitutive_exon_found_in_species
TTGCCTTGATGGAACACCACCTAGTAAAATGCTAACATACATGGGACTAGGT	389300	389951	389250	389302	1	Scaffolds0002.1	TGAM01_00483	388675	389951	None	3219	259	19648	No_constitutive_exon_found_in_species
TTGCCTAGTTCCTACTTATCATCCTAACTGTGCTAACATGGGGGATGTAGTA	142440	142555	142605	142553	-1	Scaffolds0003.1	TGAM01_00718	141693	144004	None	3219	259	19648	No_constitutive_exon_found_in_species
CACCATCGATTTACTAGTCATGCAATAAGTATCTGAGTAACAGGGTATAGTT	458158	458296	458108	458160	1	Scaffolds0003.1	TGAM01_00816	457929	459079	None	3219	259	19648	No_constitutive_exon_found_in_species
CTCTCATCTAAGCCAAACTTCAGAGAGATCGCCGTCTTAACGGGGAGTAGAA	774681	774752	774631	774683	1	Scaffolds0003.1	TGAM01_00910	774527	775293	None	3219	259	19648	No_constitutive_exon_found_in_species
TTTTGAGAAATGCCCAGAGGCCTATTTTTCCATTCTTGGGATATTGAAAGCT	147035	147137	146985	147037	1	Scaffolds0004.1	TGAM01_01025	138689	153437	None	3219	259	19648	No_constitutive_exon_found_in_species
AATCACACCAGATGCGGCGTGTTATTGTTTGTATACCTCGGGCACAACAGGG	147281	147669	147231	147283	1	Scaffolds0004.1	TGAM01_01025	138689	153437	None	3219	259	19648	No_constitutive_exon_found_in_species
CATCTGTTTCATGCGTCATTCCTTGTGTCAAGCATTAATCAGGGAACTAGTA	175323	175685	175273	175325	1	Scaffolds0004.1	TGAM01_01032	175219	177175	None	3219	259	19648	No_constitutive_exon_found_in_species
TGATCCCTTGACAATGAAAGTTGTGGCACTCTTGCTAACCAAGGGAATAGAT	300904	301841	301891	301839	-1	Scaffolds0004.1	TGAM01_01072	300904	304569	None	3219	259	19648	No_constitutive_exon_found_in_species
CCGATCCTGATTGAGGGATTTGGTCCCGGCTAAAAGGTTGGGATAACAAGCA	546094	546234	546044	546096	1	Scaffolds0004.1	TGAM01_01147	545749	547156	None	3219	259	19648	No_constitutive_exon_found_in_species
GATAAGATTGCGCGCGTTTTCTTCATACAAGGTGCTGATTGGGAAATCAGGG	581986	582760	582810	582758	-1	Scaffolds0004.1	TGAM01_01159	581838	583135	None	3219	259	19648	No_constitutive_exon_found_in_species
CTGGCTGCAATTCGTCGATTCTCAGCTTTGATGCTTACACGGGAATACAGAA	600970	601066	600920	600972	1	Scaffolds0004.1	TGAM01_01166	600742	601495	None	3219	259	19648	No_constitutive_exon_found_in_species
CTTGAGAACATGCTGTAGTACAATTATTCTAACAAGTGGGAATAAAAAAGTC	655930	656293	656343	656291	-1	Scaffolds0004.1	TGAM01_01185	655480	657121	None	3219	259	19648	No_constitutive_exon_found_in_species
AATGTTCACCAATGCAGTAATTACACACTACTAAAGCACTGGGAAAATAGAA	673846	673966	674016	673964	-1	Scaffolds0004.1	TGAM01_01191	673381	675387	None	3219	259	19648	No_constitutive_exon_found_in_species
GAGTGACTTATATTTGAAGGAGGGGTACTGATGTTTTGGGGGGCATGTAGGC	26015	26148	25965	26017	1	Scaffolds0005.1	TGAM01_01244	25526	26367	None	3219	259	19648	No_constitutive_exon_found_in_species
GTTTGGACATGTCATCTGCATGGGATACATGAGCTAACATCTAGGGATAGGG	309982	311185	311235	311183	-1	Scaffolds0005.1	TGAM01_01307	309982	313914	None	3219	259	19648	No_constitutive_exon_found_in_species
ACCAATGGCTATGCATCAGTTTAATAGCTAACCATCGGCTGGGAATGAAGTA	343557	343730	343507	343559	1	Scaffolds0005.1	TGAM01_01313	343057	343730	None	3219	259	19648	No_constitutive_exon_found_in_species
CGCTGTCTTGTAAGCCTATTTGCGACACTGTTTGCAATCGGGATTGGTAGCT	374288	377638	377688	377636	-1	Scaffolds0005.1	TGAM01_01325	374288	377848	None	3219	259	19648	No_constitutive_exon_found_in_species
GAAAAGAAGGAGGGGAAGGGATGTGAGAGGTGTGAGAGGAAGGGGTATAGGT	520731	520987	520681	520733	1	Scaffolds0005.1	TGAM01_01356	520078	520987	None	3219	259	19648	No_constitutive_exon_found_in_species
GACTCTTTTTTATATCAGAACTCCGCTAACTCTAAGGTGGGAATGAAAAGGA	582657	583683	582607	582659	1	Scaffolds0005.1	TGAM01_01377	582055	583683	None	3219	259	19648	No_constitutive_exon_found_in_species
GGTCGATGCTGATCACATTTCATCCATGGTAGCAACTAATTTGGGAAGAGAA	725064	726027	726077	726025	-1	Scaffolds0005.1	TGAM01_01421	724949	729216	None	3219	259	19648	No_constitutive_exon_found_in_species
CGTCCATCCATGGTTGGGAATGGTGAGCTTAACCTACTATATGGGGGTAGAT	351055	351240	351005	351057	1	Scaffolds0006.1	TGAM01_01567	350006	351240	None	3219	259	19648	No_constitutive_exon_found_in_species
CGGGCTATATAGACAGTGATGGATCTGAGCTAACGTTTGAGGGGGTACAGAA	401312	401364	401262	401314	1	Scaffolds0006.1	TGAM01_01586	400657	401364	None	3219	259	19648	No_constitutive_exon_found_in_species
CTATCTTATGAGCAGTAATAGTGGATGGATGACGCTAACGGGAGTCATAGCC	298947	299578	298897	298949	1	Scaffolds0007.1	TGAM01_01815	297820	299578	None	3219	259	19648	No_constitutive_exon_found_in_species
CGTCGGACAATCTGGGGTGACCGTTTGTTCTTGCACTTCAAAGGGCCCAGCA	327508	327746	327458	327510	1	Scaffolds0007.1	TGAM01_01827	326467	327746	None	3219	259	19648	No_constitutive_exon_found_in_species
GTGATCTTTAACTAAGATGAAGCGCCGTCTTTTACTAACTGGGATGGTAGTG	469643	470026	469593	469645	1	Scaffolds0007.1	TGAM01_01875	468537	470486	None	3219	259	19648	No_constitutive_exon_found_in_species
GCTTTTGCAAAGGGGAATTTGAGGATGGTGGTTGCTAATTGGGTTGGTAGAC	533664	533799	533849	533797	-1	Scaffolds0007.1	TGAM01_01891	532489	534057	None	3219	259	19648	No_constitutive_exon_found_in_species
GATATTTCGTGTCTTGAGTTGAGCATGTAGCTAACCATTTGGGACTATAGGG	157851	157948	157801	157853	1	Scaffolds0008.1	TGAM01_02007	156319	157948	None	3219	259	19648	No_constitutive_exon_found_in_species
TCTCTGTCTTTCTCCCACACTCATAGCAATCATCTAACAGCTGGGAATAGAC	265287	266021	266071	266019	-1	Scaffolds0008.1	TGAM01_02047	265287	266357	None	3219	259	19648	No_constitutive_exon_found_in_species
TGCCGCCCTAAACTATATGTTAGCATGGATAGTGCTTACTGGGTCAACAGGC	478552	478687	478502	478554	1	Scaffolds0008.1	TGAM01_02111	477376	478910	None	3219	259	19648	No_constitutive_exon_found_in_species
CTGCGGCGCCAAATTTTTTCTTGAGTATCGATGAATTAACAAGGGCATAGGG	480728	480937	480678	480730	1	Scaffolds0008.1	TGAM01_02112	479939	481077	None	3219	259	19648	No_constitutive_exon_found_in_species
ATTACCCTTTCTGAAGGATTATAGACAGTGACACTAACTGGGAACCACAGAG	25680	25939	25630	25682	1	Scaffolds0009.1	TGAM01_02195	24027	25939	None	3219	259	19648	No_constitutive_exon_found_in_species
GCTAAGGCAATAGGAAGGAAACGGCTTGCTAATGGATGGCGGGGATGTAGGA	101993	102101	102151	102099	-1	Scaffolds0009.1	TGAM01_02219	101921	102601	None	3219	259	19648	No_constitutive_exon_found_in_species
TAAAGAATTTGACCCTGACTTCGCTGAAAATAATTACTAACAAGGGCTAGAT	134419	134764	134814	134762	-1	Scaffolds0009.1	TGAM01_02231	130798	135826	None	3219	259	19648	No_constitutive_exon_found_in_species
GCGGGCTGACATTGGAACAATGCTAGCTCTTGTTCATGGGCACAAAAAAGTT	194338	195169	195219	195167	-1	Scaffolds0009.1	TGAM01_02246	192099	195643	None	3219	259	19648	No_constitutive_exon_found_in_species
TGTATCAGTCACCTCAGTTGATGTTCAACCTTGCGCTAATGGGTATGTAGTT	630888	631242	630838	630890	1	Scaffolds0009.1	TGAM01_02358	630139	631242	None	3219	259	19648	No_constitutive_exon_found_in_species
TTTGAATGAGAATACAATCGCTCACATAAAGTTGTCGTTTTGGGGAAAAGCC	653805	654571	654621	654569	-1	Scaffolds0009.1	TGAM01_02365	653805	654789	None	3219	259	19648	No_constitutive_exon_found_in_species
CATCAGTATATATCCATGATAGGATCGAGAAGTGACTGACCGGGCAATAGGT	95408	95943	95358	95410	1	Scaffolds0010.1	TGAM01_02409	94994	95943	None	3219	259	19648	No_constitutive_exon_found_in_species
TGACGGGCAGGAGGGTGCTTGCGGATGTGGCTCGAACTCTGGGGGCGCAGCG	304432	304443	304382	304434	1	Scaffolds0010.1	TGAM01_02473	304249	304917	None	3219	259	19648	No_constitutive_exon_found_in_species
CTATAAACTAATCTTCGACTGGATGCCCGCTAATGGGGACAACAAAACAGCT	433541	434024	433491	433543	1	Scaffolds0010.1	TGAM01_02521	432839	434024	None	3219	259	19648	No_constitutive_exon_found_in_species
TGTAAACCGTGTTTATCTATGTTTGTGTTTTGCTGATTCATGGGATGTAGGG	473877	473969	473827	473879	1	Scaffolds0010.1	TGAM01_02536	473637	475353	None	3219	259	19648	No_constitutive_exon_found_in_species
ACAATTGGGTCTAAATTGTCCGGTTTTCATAACTCAAAATGACGGGACAGTC	490904	491728	491778	491726	-1	Scaffolds0010.1	TGAM01_02540	489392	492491	None	3219	259	19648	No_constitutive_exon_found_in_species
AGTTTTACCTGTTGACTCCTCTATTGCTTTTATAACGCTAAGGGCTATAGTA	558121	558228	558071	558123	1	Scaffolds0010.1	TGAM01_02566	557767	559090	None	3219	259	19648	No_constitutive_exon_found_in_species
AATACTCTAGATTCGTGGTCAGCGATTGCAGCCGCTAATTCTGGGGTAAGGG	648291	648537	648587	648535	-1	Scaffolds0010.1	TGAM01_02592	646204	648674	None	3219	259	19648	No_constitutive_exon_found_in_species
CAAAAGTCAGGAAGAAAACCGCTCTTACTAATTGGAGGGTGCAAAAACAGGT	74358	75119	75169	75117	-1	Scaffolds0011.1	TGAM01_02617	74191	75450	None	3219	259	19648	No_constitutive_exon_found_in_species
GCATCTTTCTTTCCCTATCTAACATGTATTCACTGACCGCAATTGGGTAGGA	131225	131282	131332	131280	-1	Scaffolds0011.1	TGAM01_02637	130639	134818	None	3219	259	19648	No_constitutive_exon_found_in_species
CACCGTACGTAACCTTTGTTCGGGTCGAACAAGACTGGCAGCTAGGGCAGGC	164657	164906	164956	164904	-1	Scaffolds0011.1	TGAM01_02648	164657	165222	None	3219	259	19648	No_constitutive_exon_found_in_species
GGGCTCCTCAACCTTACATGTGTGTTTGTGACTAACGAGAGGGGCCGTAGCT	333996	334093	334143	334091	-1	Scaffolds0011.1	TGAM01_02697	333497	336070	None	3219	259	19648	No_constitutive_exon_found_in_species
CTTATACAAAAGATTGACTGACCCTTTGAACTTTCCAATGGGTTGAATAGCC	353521	354394	353471	353523	1	Scaffolds0011.1	TGAM01_02702	353339	354394	None	3219	259	19648	No_constitutive_exon_found_in_species
TATATCACCTACAATCCACAGGCACAAAAAGACTGCTAACGGTGGGCAAGCT	469184	469283	469134	469186	1	Scaffolds0011.1	TGAM01_02737	469003	471606	None	3219	259	19648	No_constitutive_exon_found_in_species
ATTATACACAAACTGATGTTTTTTATGTGGATAAATTGGGACAAATACAGGA	59159	59502	59552	59500	-1	Scaffolds0012.1	TGAM01_02798	58746	60295	None	3219	259	19648	No_constitutive_exon_found_in_species
TATCCCCGAATGTAGCCGCTGCGGGCGTCTGATGCTGACGGGGCGACCAGAC	544446	544793	544396	544448	1	Scaffolds0012.1	TGAM01_02922	543895	544793	None	3219	259	19648	No_constitutive_exon_found_in_species
TGTATACTCTCATTCACGCCATGATAGACCTATGCTGATAATTAGGGTAGCA	546842	546953	546792	546844	1	Scaffolds0012.1	TGAM01_02924	546646	548646	None	3219	259	19648	No_constitutive_exon_found_in_species
GATGACTGCTACAAACTGTGTGATATCGATGATAGCTAATACTGGGACAGTC	43464	43757	43807	43755	-1	Scaffolds0013.1	TGAM01_02963	42456	44096	None	3219	259	19648	No_constitutive_exon_found_in_species
GGAAAAAAAAACCAACGACAAGCGGCTGACGAAGAGGGAAAAAACTATAGAT	45257	45434	45207	45259	1	Scaffolds0013.1	TGAM01_02964	44868	45652	None	3219	259	19648	No_constitutive_exon_found_in_species
TATCATGTTCATCTTTCATCTTTTGATGTTCTCGTCTAATATGGGAACAGGC	159327	160311	159277	159329	1	Scaffolds0013.1	TGAM01_02999	158060	160311	None	3219	259	19648	No_constitutive_exon_found_in_species
TAGCTTTTGGACACATTTTCTGAAGAGGAAACTAATATCCGTGGGCGCAGAA	250529	250645	250695	250643	-1	Scaffolds0013.1	TGAM01_03027	249441	251405	None	3219	259	19648	No_constitutive_exon_found_in_species
ACTTCTCATGACTTCTCACATACAATGTGACGTACTGACGAGGGGCTCAGGG	400199	400663	400713	400661	-1	Scaffolds0013.1	TGAM01_03077	397868	401224	None	3219	259	19648	No_constitutive_exon_found_in_species
TGTCGTCACGATCTTTCCATTACGTATAGTCACTCTGACTGGGGCTGTAGCA	491571	491713	491521	491573	1	Scaffolds0013.1	TGAM01_03109	491060	491713	None	3219	259	19648	No_constitutive_exon_found_in_species
TTGCTCAGCGTCCACGGCCTATGAAACTGACACTGTAACTTGGGAAATAGGC	153838	154549	153788	153840	1	Scaffolds0014.1	TGAM01_03181	152792	154549	None	3219	259	19648	No_constitutive_exon_found_in_species
CAATTCCAAATCTACTATTGAATTTAATCAACTAACGGAGGGACCCAAAGAC	158084	158479	158529	158477	-1	Scaffolds0014.1	TGAM01_03183	157732	159168	None	3219	259	19648	No_constitutive_exon_found_in_species
TAAGTATTATCGATTTTTTCTTCAAAGTCATGTCGCTGAAGGGAGAATAGAG	309483	309737	309787	309735	-1	Scaffolds0014.1	TGAM01_03225	309483	312903	None	3219	259	19648	No_constitutive_exon_found_in_species
TTTTGTGTCGAATAGCGCAGATGGATGGCTAACATGTCTCGGGCACACAGTG	399286	399587	399236	399288	1	Scaffolds0014.1	TGAM01_03257	398876	400144	None	3219	259	19648	No_constitutive_exon_found_in_species
ATCCAGCGTTAGCCCCAAAGTCACCAACACAGCGTGCTCAGGGGAATCAGGC	179764	181492	179714	179766	1	Scaffolds0015.1	TGAM01_03367	177527	181492	None	3219	259	19648	No_constitutive_exon_found_in_species
GCGCCTGAACTCTATCAATGTTGAACATTTTACTGACATAAGCTGGGCAGCC	324644	325912	324594	324646	1	Scaffolds0015.1	TGAM01_03406	323752	325912	None	3219	259	19648	No_constitutive_exon_found_in_species
ATAGCAATTCACCTTGTGTCTAAGTTAGGCTTCTAACATGGGCGTGATAGCC	94739	95085	95135	95083	-1	Scaffolds0016.1	TGAM01_03501	94739	95818	None	3219	259	19648	No_constitutive_exon_found_in_species
CAAGAAACCAGAAGGTATGAAGCGAAAATTCTAATAGGATTGGGCAACAGGT	155138	156026	155088	155140	1	Scaffolds0016.1	TGAM01_03516	154953	156026	None	3219	259	19648	No_constitutive_exon_found_in_species
TGCGCATATTGAAAAAGAAGCTTGTATTAACATGGAACTTTGGGCGGTAGAT	365871	366002	366052	366000	-1	Scaffolds0016.1	TGAM01_03580	365407	366489	None	3219	259	19648	No_constitutive_exon_found_in_species
TTATTTATTGAGAAAATTTGGAACAGGTACTGATAAAGAGTGATGGGTAGGG	474987	475078	475128	475076	-1	Scaffolds0016.1	TGAM01_03612	473712	475784	None	3219	259	19648	No_constitutive_exon_found_in_species
ACGATATCGAAAGATGAGATAGACTCGGCTGGCTAACCTGGGAAAAACAGAC	92595	93290	92545	92597	1	Scaffolds0017.1	TGAM01_03660	91984	93290	None	3219	259	19648	No_constitutive_exon_found_in_species
TATCAGTAGCCTTAATGGCTAACCCTGCGTATACTTATTGAATGGGACAGAT	134876	136950	137000	136948	-1	Scaffolds0017.1	TGAM01_03672	134876	137529	None	3219	259	19648	No_constitutive_exon_found_in_species
AGACTACGGGTTGATGCTTAACTTCTGACATAGAGGGGGGAAACGTATAGAA	308821	309141	308771	308823	1	Scaffolds0017.1	TGAM01_03722	308587	310302	None	3219	259	19648	No_constitutive_exon_found_in_species
TAATACGCACAATTAGGTTTAGAATGCATGTACAGACTCTGACAGGGCAGTG	453253	453715	453765	453713	-1	Scaffolds0017.1	TGAM01_03768	453253	455866	None	3219	259	19648	No_constitutive_exon_found_in_species
TATTCAGGAGTCGGCTGAGCTAATTAGATACTGAACCGCGGGGGAAACAGTA	273495	273529	273579	273527	-1	Scaffolds0018.1	TGAM01_03862	273220	274772	None	3219	259	19648	No_constitutive_exon_found_in_species
ATTCTCTGTTGGCTGACAATCCTCTTTCTTGCTCTTTACGGGTAAAACAGCG	359142	359848	359898	359846	-1	Scaffolds0018.1	TGAM01_03895	359142	360097	None	3219	259	19648	No_constitutive_exon_found_in_species
GAACCCCCTATTTGCTTTTTGTGATCTGAATGCTGACTGAGAGGGGCTAGGT	438319	438371	438421	438369	-1	Scaffolds0018.1	TGAM01_03919	437017	439029	None	3219	259	19648	No_constitutive_exon_found_in_species
GATTACATTATTTAGATGTCTGCTTGCTAACCTTAATCCGTGGGAATTAGAT	495118	495275	495068	495120	1	Scaffolds0018.1	TGAM01_03937	494143	495639	None	3219	259	19648	No_constitutive_exon_found_in_species
AAGACGAACAGCGACATAGAAAGAGGGGCATGGGCTAATTGGGGTTATAGAA	517491	517544	517594	517542	-1	Scaffolds0018.1	TGAM01_03942	516872	519239	None	3219	259	19648	No_constitutive_exon_found_in_species
TTTAGCTGCGCCAAGATTGAGCCTTGAACTGACACAGGTGGGTTGAACAGCA	155041	155888	154991	155043	1	Scaffolds0019.1	TGAM01_03993	154859	155888	None	3219	259	19648	No_constitutive_exon_found_in_species
AATTGCATGCTGGCGGTAAAGGAGCTGCGTCCTAACCATGGGATATGTAGCC	165859	165936	165986	165934	-1	Scaffolds0019.1	TGAM01_03996	165152	166154	None	3219	259	19648	No_constitutive_exon_found_in_species
TTTGCTGATATCGATAAATGTAACCGTTGCTAACTGACTTGGGTCAATAGGC	290667	290835	290617	290669	1	Scaffolds0019.1	TGAM01_04036	288980	290835	None	3219	259	19648	No_constitutive_exon_found_in_species
TGGCCAAGATACTCGCACTGAAGCAAGAAGCATGTATACCAGTGGGGCAGCT	438222	438354	438404	438352	-1	Scaffolds0019.1	TGAM01_04080	438222	440359	None	3219	259	19648	No_constitutive_exon_found_in_species
GATGAGCTCGATAACGTAAAGACCTTCTGCTGACGCTTCAGCTGGGATAGAA	25151	26207	25101	25153	1	Scaffolds0020.1	TGAM01_04118	24986	26343	None	3219	259	19648	No_constitutive_exon_found_in_species
AGCTTTATTTTTGCGCGTTTCATCTTGTTTGTTTACTGACAATTGGGCAGAT	75479	75794	75429	75481	1	Scaffolds0020.1	TGAM01_04133	74580	75915	None	3219	259	19648	No_constitutive_exon_found_in_species
GGCGGCTGACTCTGGGCTGCGTGAGAGCGAGGCCAGCTAACGAGGGCTAGAC	87326	87921	87971	87919	-1	Scaffolds0020.1	TGAM01_04137	87326	88236	None	3219	259	19648	No_constitutive_exon_found_in_species
ATTCATTATTGCAAGACTTTATAAGGCTTCTAAAGCTAACGTGGGAATAGCT	113708	113782	113658	113710	1	Scaffolds0020.1	TGAM01_04144	113080	113782	None	3219	259	19648	No_constitutive_exon_found_in_species
TTCAGATTTACAAACGTTGAACAGTGTTTAATGAGGGTTGGGGGTAATAGGA	196447	196818	196868	196816	-1	Scaffolds0020.1	TGAM01_04163	195674	197344	None	3219	259	19648	No_constitutive_exon_found_in_species
TAAGTATAACGCCGAAGTAAGCTGGTTGGCGCATGATATCTGGGGAACAGAC	99785	100391	100441	100389	-1	Scaffolds0021.1	TGAM01_04294	96406	100820	None	3219	259	19648	No_constitutive_exon_found_in_species
ATGTGCGAGCAATTCCTAAAACGTGACAAGCCGCTTACATGGGGGTTTAGGC	147572	148687	147522	147574	1	Scaffolds0021.1	TGAM01_04311	147339	148687	None	3219	259	19648	No_constitutive_exon_found_in_species
TGTGGCGTATTCTATGCTGAATAGCATGCTAATGATAAACCGGGAAATAGGT	442725	443312	443362	443310	-1	Scaffolds0021.1	TGAM01_04388	442725	444973	None	3219	259	19648	No_constitutive_exon_found_in_species
ACTCCCATGCTGTCACTTGCAGCTGATGTAAGGCTAATACGAGGGAATAGAC	480199	480479	480149	480201	1	Scaffolds0021.1	TGAM01_04395	478989	480655	None	3219	259	19648	No_constitutive_exon_found_in_species
ATACAGCCGTAGAGCGGTCTTGTCGCTAACATTTGGGGCTTGGAAAACAGAT	11705	12593	12643	12591	-1	Scaffolds0022.1	TGAM01_04415	11705	13100	None	3219	259	19648	No_constitutive_exon_found_in_species
TTCTGTTTAAACGACTGAGAACGAATTGCTAACTATGAGGGATGAAACAGCC	125670	125765	125620	125672	1	Scaffolds0022.1	TGAM01_04438	123971	126064	None	3219	259	19648	No_constitutive_exon_found_in_species
CTGGGACACAACCTCTGCCGAACTGGAATTGCTGACTTTGGGCAATATAGAC	285419	285658	285708	285656	-1	Scaffolds0022.1	TGAM01_04478	285283	286489	None	3219	259	19648	No_constitutive_exon_found_in_species
CATGCTGCTTTCATCATATCCTTCTAACTCTCTCCTTTTCTGGGCAACAGCC	302359	302973	302309	302361	1	Scaffolds0022.1	TGAM01_04482	301768	303660	None	3219	259	19648	No_constitutive_exon_found_in_species
ATACACCTGACAGAACGCCCACGAGACGATCTAGCTAACACGGGCGAAAGAC	504419	504453	504503	504451	-1	Scaffolds0022.1	TGAM01_04539	503903	504654	None	3219	259	19648	No_constitutive_exon_found_in_species
ACTTCGTATCGTTCGACAACGTATGAGTGAATATCTCATGACGGGGATAGGG	89457	91733	91783	91731	-1	Scaffolds0023.1	TGAM01_04569	89312	92303	None	3219	259	19648	No_constitutive_exon_found_in_species
TTCTCACTAGGATGCGTCTACGTAGCGAGACTAATGCTGGGCAAACACAGAC	399962	399996	400046	399994	-1	Scaffolds0023.1	TGAM01_04653	398588	400147	None	3219	259	19648	No_constitutive_exon_found_in_species
TTATTCGATATCGTCGGATAAAACATTTTGAATCTGACAAACAAGGGCAGAA	465528	466013	466063	466011	-1	Scaffolds0023.1	TGAM01_04677	465384	466461	None	3219	259	19648	No_constitutive_exon_found_in_species
AGCTACTACTTTTGAGAACGATGGGATGAGGGCACTGACCTGGGGTATAGGA	50593	52669	52719	52667	-1	Scaffolds0024.1	TGAM01_04700	50326	53172	None	3219	259	19648	No_constitutive_exon_found_in_species
CCTCTTACTCTCTTATTGAGCAACATGAAGCTTATGCAATGGGGTGATAGAC	249549	249776	249826	249774	-1	Scaffolds0024.1	TGAM01_04749	249549	250056	None	3219	259	19648	No_constitutive_exon_found_in_species
GTATTCTTGTTCCTTCCTGTTGGGAATATCAGACTAACGGGCATAAAAAGCA	295779	296113	295729	295781	1	Scaffolds0024.1	TGAM01_04757	293602	296113	None	3219	259	19648	No_constitutive_exon_found_in_species
ATTTGTGTACAAAAACCCTTTGATTTTTTCCCGCTCGCCTGCTGGGATAGGC	350574	350701	350751	350699	-1	Scaffolds0024.1	TGAM01_04775	350574	351735	None	3219	259	19648	No_constitutive_exon_found_in_species
CCGCAATGCGGCAGCACAGATGTGACATCTCCAGCTGACAGGGCGTACAGGA	102592	103152	102542	102594	1	Scaffolds0025.1	TGAM01_04845	102376	104460	None	3219	259	19648	No_constitutive_exon_found_in_species
ACTTAGTCATTGAAGTTTGTAACGACCCTAATGCTGACCCTGGGATGCAGGC	93068	93509	93559	93507	-1	Scaffolds0026.1	TGAM01_04974	92940	95632	None	3219	259	19648	No_constitutive_exon_found_in_species
GCAGCTACTCCGTTTTCCTGGAGCAATTTTTGACCTACTTAGGGACTTAGGA	251866	252646	252696	252644	-1	Scaffolds0026.1	TGAM01_05025	251866	253369	None	3219	259	19648	No_constitutive_exon_found_in_species
CTCCAAACTTGGAGTGAGATTTCGCGATGTCTTCTAACAATGGGGAACAGTG	264153	264203	264253	264201	-1	Scaffolds0026.1	TGAM01_05031	263565	264262	None	3219	259	19648	No_constitutive_exon_found_in_species
CCGCCATCTACATCTCGGTACATTTTGGAGTTTACAACTTCGGGGGCAAGGC	3134	3142	3192	3140	-1	Scaffolds0027.1	TGAM01_05092	3134	4864	None	3219	259	19648	No_constitutive_exon_found_in_species
TCAACTACATTGTCACCACTCCATATCGCCGATGCTAAAAGGGGAATTAGGT	333431	333737	333381	333433	1	Scaffolds0027.1	TGAM01_05200	333020	335148	None	3219	259	19648	No_constitutive_exon_found_in_species
TGAGAGAATACAGCAACAGTTTTATATACTAATTCTATACTATAGGGGAGGA	292469	294811	294861	294809	-1	Scaffolds0028.1	TGAM01_05307	292469	294938	None	3219	259	19648	No_constitutive_exon_found_in_species
AGGGGAAAATAAATAAATGATGAATAATAAAGTGCTAATTTGGGAAACAGCG	368179	368276	368129	368181	1	Scaffolds0028.1	TGAM01_05328	367372	368276	None	3219	259	19648	No_constitutive_exon_found_in_species
CTGGGGCTGCGTTTGATGATTTGAAACAAGACATACTGACAGGGGAATAGGT	429470	429787	429420	429472	1	Scaffolds0028.1	TGAM01_05348	429337	431022	None	3219	259	19648	No_constitutive_exon_found_in_species
GCCATTGCGTTTCGCGAGGCTCTAAACTAACCAGAGTGGGGGATGATTAGAC	139597	139629	139547	139599	1	Scaffolds0029.1	TGAM01_05383	139430	141968	None	3219	259	19648	No_constitutive_exon_found_in_species
AAAGGTCTATTATAGACCCGTCCATGTGAGCTGCGGAAACGGGAAATTAGCC	178364	178468	178518	178466	-1	Scaffolds0029.1	TGAM01_05398	177950	179744	None	3219	259	19648	No_constitutive_exon_found_in_species
GAACTCGGCACATTCTTTTGCAATGATCTAAATGTTTTGGGAAATTGTAGCA	184004	184105	184155	184103	-1	Scaffolds0029.1	TGAM01_05400	183750	184283	None	3219	259	19648	No_constitutive_exon_found_in_species
ATTTACTTGGTGTTATTTCGGTGACGTGGTGCTAATCATGGGTTGAACAGGC	318096	318673	318046	318098	1	Scaffolds0029.1	TGAM01_05437	317799	319194	None	3219	259	19648	No_constitutive_exon_found_in_species
AAGATTTTGCAAAGACCAATCAAACACACCTGAAGCTGATAATGGGTTAGAC	365399	365673	365723	365671	-1	Scaffolds0029.1	TGAM01_05450	365399	366993	None	3219	259	19648	No_constitutive_exon_found_in_species
GAAGAATTTGTCAGAAGTTGCAAGACGAGAAGGTCTAACGATGGGAACAGGT	424826	424920	424970	424918	-1	Scaffolds0029.1	TGAM01_05474	424826	425262	None	3219	259	19648	No_constitutive_exon_found_in_species
TTCGTGCCCGTCGCTATTGGGCCGCTGTGCTAATCACGAGGGTGGGATAGCA	76400	80016	76350	76402	1	Scaffolds0030.1	TGAM01_05507	76141	80108	None	3219	259	19648	No_constitutive_exon_found_in_species
GCGCATCCGAACAAATGAATAAGAGTGCTCATTCATAATGTGGGAAACAGCC	105033	105222	105272	105220	-1	Scaffolds0030.1	TGAM01_05517	102698	105838	None	3219	259	19648	No_constitutive_exon_found_in_species
TTTGTTTGTGTCACGGGATTCGATACTGACTGGGGTGTTGGGGGATTCAGAT	245557	248188	245507	245559	1	Scaffolds0030.1	TGAM01_05554	245379	248376	None	3219	259	19648	No_constitutive_exon_found_in_species
AGACAGTAACGGCCCGTAATGGCAGTTTAGAATCACCACGGGTAAATCAGGA	393632	393736	393786	393734	-1	Scaffolds0030.1	TGAM01_05581	392938	394122	None	3219	259	19648	No_constitutive_exon_found_in_species
GTCATATTATCCAACTCTTGCTCCCCATAACTAATACAGAGTTGGGGCAGTG	25146	25744	25096	25148	1	Scaffolds0031.1	TGAM01_05601	24215	25744	None	3219	259	19648	No_constitutive_exon_found_in_species
CCATGATCCTCGCGCAACTAATGCTTTTCGACTAACATGGGTGAATATAGAC	307630	307944	307994	307942	-1	Scaffolds0031.1	TGAM01_05684	307244	309222	None	3219	259	19648	No_constitutive_exon_found_in_species
GTGACGTACTCTTCCTTGTAAAGTGCTTGGTGATGCTAATTTGGGCAAAGAC	338059	339115	339165	339113	-1	Scaffolds0031.1	TGAM01_05691	337640	339951	None	3219	259	19648	No_constitutive_exon_found_in_species
CAGAATTTTTGGACCTCGTATAGCACGCATAGCTTACACGGGAGACACAGGT	165500	165765	165815	165763	-1	Scaffolds0032.1	TGAM01_05760	165500	169290	None	3219	259	19648	No_constitutive_exon_found_in_species
CCAATGGCACTGAAACCAAGTCCGTCACTGCATTCTGTACGGGAAAATAGAG	183771	184060	184110	184058	-1	Scaffolds0032.1	TGAM01_05767	183771	184263	None	3219	259	19648	No_constitutive_exon_found_in_species
TATACTATCATTCTTTTTCCATTATTTTCTTTTACTGACGGGATATCAAGGT	330824	331058	331108	331056	-1	Scaffolds0032.1	TGAM01_05804	330824	331702	None	3219	259	19648	No_constitutive_exon_found_in_species
TTTGGGTTTACCCTCACTCTAATTCGTGTTGTTACTGACTGGGCAAATAGGT	306655	306868	306918	306866	-1	Scaffolds0033.1	TGAM01_05924	306655	307818	None	3219	259	19648	No_constitutive_exon_found_in_species
TCTTAACGAGCCATGAGCATGTGCTATCGTTTAGGCTATCAGGGCTACAGCG	88542	88751	88801	88749	-1	Scaffolds0034.1	TGAM01_05974	85662	91928	None	3219	259	19648	No_constitutive_exon_found_in_species
GCATCTATTCGCACCAGCTCTCAAAAATAGTGGCTAACATCAGGGTATAGAG	13527	13642	13692	13640	-1	Scaffolds0035.1	TGAM01_06066	13527	14399	None	3219	259	19648	No_constitutive_exon_found_in_species
GATCAGGCAACATCTCAATGGACACGATGTGGCTAACATGAGGGCGACAGAG	56232	57570	56182	56234	1	Scaffolds0035.1	TGAM01_06082	55614	57570	None	3219	259	19648	No_constitutive_exon_found_in_species
CATGCTTTTTCTTACTCGTATTTGACTGTTGGCATACCTGTAGGGTATAGAG	232682	232854	232904	232852	-1	Scaffolds0035.1	TGAM01_06130	231330	232969	None	3219	259	19648	No_constitutive_exon_found_in_species
TCTCCTGAAACAAGTACATCACATAGATTTACTTCCACTCATGGGATTAGCA	253783	253980	253733	253785	1	Scaffolds0035.1	TGAM01_06141	251657	254504	None	3219	259	19648	No_constitutive_exon_found_in_species
GCACCCCGCCATCGATTAGAAGTTATGCAGCTGACGAGAGAGGGATGCAGAC	337907	338037	337857	337909	1	Scaffolds0035.1	TGAM01_06165	337799	339229	None	3219	259	19648	No_constitutive_exon_found_in_species
GGTAAGCAATATTCCTAATTGAAGTTTCCATATGCTAACTGGGATTCAAGGA	21227	22075	22125	22073	-1	Scaffolds0036.1	TGAM01_06182	21227	24457	None	3219	259	19648	No_constitutive_exon_found_in_species
CAAGAAAGAAGAGATATTAGAAGTGGCTAACATTGCTTCCTCGGGAATAGGT	67925	68108	67875	67927	1	Scaffolds0036.1	TGAM01_06196	67396	69318	None	3219	259	19648	No_constitutive_exon_found_in_species
AAATATTTTTGCTTTGACAGGGTGTGTATGTGCTGACGGGATGAAATTAGGG	68168	68462	68118	68170	1	Scaffolds0036.1	TGAM01_06196	67396	69318	None	3219	259	19648	No_constitutive_exon_found_in_species
ACCAAAAGCGCAAGAGATCCAACAGATTCAGAGACTAATAGGGTGTATAGGG	241868	242120	241818	241870	1	Scaffolds0036.1	TGAM01_06239	241402	242120	None	3219	259	19648	No_constitutive_exon_found_in_species
ATCTATACCTATACATTATGCTCAGATGCTAACTACCAATCATGGGACAGAT	17262	17396	17212	17264	1	Scaffolds0037.1	TGAM01_06285	16799	17661	None	3219	259	19648	No_constitutive_exon_found_in_species
CGTAATTGCCGTCAATTGGTACCTGATAATTATTGACCTTGGGATGACAGTT	6766	6845	6895	6843	-1	Scaffolds0038.1	TGAM01_06382	6637	7493	None	3219	259	19648	No_constitutive_exon_found_in_species
AGTCACGCCATATACATACATTCTACGAGATCTTGCTGACTCGGGAAAAGAT	216648	219275	216598	216650	1	Scaffolds0038.1	TGAM01_06439	215830	219275	None	3219	259	19648	No_constitutive_exon_found_in_species
TCTGAGAATAAAGATTGACACACAACTTGCTAAGTCGTGGTTGGGAATAGCG	152298	152932	152982	152930	-1	Scaffolds0039.1	TGAM01_06509	152298	153285	None	3219	259	19648	No_constitutive_exon_found_in_species
ACACTTGATGTAGCCCTATGTCTTGTACTGACGATGACTTCATGGGACAGCG	171011	171095	170961	171013	1	Scaffolds0039.1	TGAM01_06516	170556	175754	None	3219	259	19648	No_constitutive_exon_found_in_species
TGCAGCTGACTGCCAGTCTGGTGACTGTTGTTTGCTAATTTGTGGGACAGTT	84068	84086	84136	84084	-1	Scaffolds0040.1	TGAM01_06574	84068	86573	None	3219	259	19648	No_constitutive_exon_found_in_species
CTGCAGCAATGCGCAGTTTTCTGCATCAGACTGACTGTGGGCGGCCAAAGAC	75509	76098	75459	75511	1	Scaffolds0041.1	TGAM01_06666	75308	78049	None	3219	259	19648	No_constitutive_exon_found_in_species
TTGAGAGCAAGCAATTAATAGTTGTTATATCACAACTAACCGAGGGCCAGGA	83499	83893	83449	83501	1	Scaffolds0041.1	TGAM01_06668	82873	84630	None	3219	259	19648	No_constitutive_exon_found_in_species
GCAAATACATCCCGGTTATGCTTAAACGTGGTTATTAACTGGGACTGTAGAC	268004	268336	268386	268334	-1	Scaffolds0041.1	TGAM01_06733	267512	268564	None	3219	259	19648	No_constitutive_exon_found_in_species
CCTACTGCAGACGTAAGTTGACATGCTGTTCTCACTCGATGGGAAGACAGAA	229573	232770	229523	229575	1	Scaffolds0042.1	TGAM01_06820	228792	233537	None	3219	259	19648	No_constitutive_exon_found_in_species
TTAATTCTTCTTCTGCTTGGAATATGCTTCACATTTGCTGACGGGTGTAGCT	238846	238926	238976	238924	-1	Scaffolds0042.1	TGAM01_06823	238846	239514	None	3219	259	19648	No_constitutive_exon_found_in_species
CGGTCTCTATGGACCATGGACCTCGATTATCGTGAACTGCATGGGCGCAGAT	113087	114096	113037	113089	1	Scaffolds0043.1	TGAM01_06875	112700	114096	None	3219	259	19648	No_constitutive_exon_found_in_species
CTGCTATCTATGCCCTTTTCACTTGATACATGTACTAATTTGGGAAACAGGC	53132	53157	53082	53134	1	Scaffolds0044.1	TGAM01_06958	52001	53157	None	3219	259	19648	No_constitutive_exon_found_in_species
GAAAATCATCATGATGATATGCGGTAGACTGACGTTTTTGGGGGATTTAGCT	216100	216117	216167	216115	-1	Scaffolds0044.1	TGAM01_07010	215440	216283	None	3219	259	19648	No_constitutive_exon_found_in_species
GGGAAAGCAGCATGTATGCTTGATTAGACTGCCGAAGAAGGGCGAGTTAGAT	5098	5278	5328	5276	-1	Scaffolds0045.1	TGAM01_07039	5098	6621	None	3219	259	19648	No_constitutive_exon_found_in_species
GTAGTCAAGTGCGGCTGTGGGACTGGGGGCAGAAGCTGAGGGAGAACAAGAT	30891	31387	30841	30893	1	Scaffolds0045.1	TGAM01_07047	30722	31387	None	3219	259	19648	No_constitutive_exon_found_in_species
AACCGTCACAGCCGTATTTTGAGCTGATCAGTGCTTTTTAACTGGGATAGTA	170816	173476	173526	173474	-1	Scaffolds0045.1	TGAM01_07084	170668	173753	None	3219	259	19648	No_constitutive_exon_found_in_species
AAGTTTCTTTGGTGGTGAAGAAATGCGGCGTGCTAATACTGAGGGCACAGAC	185651	185683	185601	185653	1	Scaffolds0045.1	TGAM01_07088	185237	185683	None	3219	259	19648	No_constitutive_exon_found_in_species
CCTTCTTTCGTACCCGCTTTGCGCAGCAAAGTCATGACTAAGGGACCAAGCT	222983	223041	223091	223039	-1	Scaffolds0045.1	TGAM01_07100	221025	223814	None	3219	259	19648	No_constitutive_exon_found_in_species
CTCGAGGTGAGCGTGATGGAGACAACAACTCGACGCAATGGGCGAATCAGCA	264031	264488	264538	264486	-1	Scaffolds0045.1	TGAM01_07109	264031	264746	None	3219	259	19648	No_constitutive_exon_found_in_species
CCAGCCAAGTTTTTTTCTTGTCCCGAGCTGTCGCTAATCAAGCGGGATAGAT	95906	96173	95856	95908	1	Scaffolds0046.1	TGAM01_07141	95806	98198	None	3219	259	19648	No_constitutive_exon_found_in_species
TCTATTGGCCGCATTGTTTACTTTACTAACATGTCTTGGGGGTGAAATAGTA	247350	247988	247300	247352	1	Scaffolds0046.1	TGAM01_07191	246794	248477	None	3219	259	19648	No_constitutive_exon_found_in_species
TCAGATTGAAGAATGCCATTAGAGGAGAGTCATTTAACATGGGTCGGTAGCT	2873	3459	3509	3457	-1	Scaffolds0049.1	TGAM01_07384	1456	4083	None	3219	259	19648	No_constitutive_exon_found_in_species
TGCACAGTCCATGCAGCGCTTGAGAGACTGATGAAACACTGGGCAAACAGAC	81389	81519	81569	81517	-1	Scaffolds0049.1	TGAM01_07411	80550	81924	None	3219	259	19648	No_constitutive_exon_found_in_species
CAGAGTATGAGAACCAGAATATCTGTTACTCTTGTGCCTAGGGTTAACAGAT	160034	160268	160318	160266	-1	Scaffolds0049.1	TGAM01_07436	159116	160668	None	3219	259	19648	No_constitutive_exon_found_in_species
GAAGCCACTCAATTCTACTCAACTTCTCGAGGCTAACACCATGGGGCCAGAT	240350	240544	240594	240542	-1	Scaffolds0049.1	TGAM01_07456	239294	240936	None	3219	259	19648	No_constitutive_exon_found_in_species
AAATCTCGAAACTACTATAGTCGGTCATACTAACTAGTGCTGGTGGGCAGCC	121730	121803	121680	121732	1	Scaffolds0050.1	TGAM01_07496	120888	121803	None	3219	259	19648	No_constitutive_exon_found_in_species
CTAATGAAATGGGAGAAAATAAAAAAAGAGGACTAACGCAGGGAATGCAGGA	4968	5184	5234	5182	-1	Scaffolds0051.1	TGAM01_07543	4968	6069	None	3219	259	19648	No_constitutive_exon_found_in_species
GAGCTACAAGCATTGAAATGATTGTTGTTTTATAAACTAACGGGTAGCAGAT	40154	40324	40374	40322	-1	Scaffolds0051.1	TGAM01_07558	39266	40801	None	3219	259	19648	No_constitutive_exon_found_in_species
TCTTGATGCTGCGTCTCAAAGGGCTTTGAAGTAGCTAACAGGGAGTTTAGCT	104542	104605	104655	104603	-1	Scaffolds0051.1	TGAM01_07574	102795	104981	None	3219	259	19648	No_constitutive_exon_found_in_species
TTTTATACATGCATATTTGACATTCACCCGCTCTGACTGGGGGAATGCAGGT	119003	119067	118953	119005	1	Scaffolds0051.1	TGAM01_07577	118096	119546	None	3219	259	19648	No_constitutive_exon_found_in_species
TCCATCTCTTCTTTCCAGTCTGGCGTTGCCACTCTGCACTGCATGGGTAGCA	127985	129225	127935	127987	1	Scaffolds0051.1	TGAM01_07580	124476	131967	None	3219	259	19648	No_constitutive_exon_found_in_species
CTGCGTCTATGCCCCATGTTTGTCCAATTGAACTAACGGGTGAGAATAAGTT	213712	214338	213662	213714	1	Scaffolds0051.1	TGAM01_07599	213300	214338	None	3219	259	19648	No_constitutive_exon_found_in_species
TATTATTATATCTCTAGTTCATGTGCTGACGGATGAGATGGGGGAGACAGAG	101421	101583	101633	101581	-1	Scaffolds0052.1	TGAM01_07645	101421	102459	None	3219	259	19648	No_constitutive_exon_found_in_species
CATTGTTTCAACTGATATGGCTCGAATAAGTTTGCTAATGCGGTGGGTAGGA	3810	3884	3934	3882	-1	Scaffolds0053.1	TGAM01_07692	1593	4299	None	3219	259	19648	No_constitutive_exon_found_in_species
CCGGTATTTTCCGGTAGAAATCCGGCCTTATGCTGATGCGGGTTAAACAGAT	56237	56363	56413	56361	-1	Scaffolds0053.1	TGAM01_07709	56237	56628	None	3219	259	19648	No_constitutive_exon_found_in_species
TAAGAGAGAGACGTAACTGACGTATGGGTTCCATCTTTCGGGTCGAACAGAG	83757	84152	83707	83759	1	Scaffolds0054.1	TGAM01_07779	83582	87110	None	3219	259	19648	No_constitutive_exon_found_in_species
TATTTAATGAGCTTTGACCAAAACATGATAATTGATGCTACGACGGGCAGTA	26800	26813	26750	26802	1	Scaffolds0056.1	TGAM01_07894	25059	27530	None	3219	259	19648	No_constitutive_exon_found_in_species
GTGACGAATAGATGGAAGAAGTAGTGTTGACATAAGCTCGGGAAACATAGCA	149307	149377	149427	149375	-1	Scaffolds0056.1	TGAM01_07925	148518	150933	None	3219	259	19648	No_constitutive_exon_found_in_species
AAGAAGACGGAGAGACAGGAAGGCTAATTCCCCGTCGCACAATGGGATAGTG	55463	55706	55756	55704	-1	Scaffolds0057.1	TGAM01_07958	54682	56563	None	3219	259	19648	No_constitutive_exon_found_in_species
ACAATTACCGAGCCTTTGGCGCAACACGGCGCACTGACACTGGGACATAGAA	150202	150351	150401	150349	-1	Scaffolds0059.1	TGAM01_08115	149333	150963	None	3219	259	19648	No_constitutive_exon_found_in_species
GCGTGATGTCCTTGATCTCAAATGCCGCCCAGAAGCTGATGGGGTTATAGTT	202808	203519	203569	203517	-1	Scaffolds0059.1	TGAM01_08132	200911	203667	None	3219	259	19648	No_constitutive_exon_found_in_species
TTACCCAGGTACTGCTGCTAGTGCTCGATGGCTGACCAAATGGGGCCAAGGT	57939	58455	57889	57941	1	Scaffolds0060.1	TGAM01_08154	57882	58455	None	3219	259	19648	No_constitutive_exon_found_in_species
AGTTTCCACTACGTATTACACCTTGGTGCTGTGCTGAAATCGGGTTAAAGCT	92469	94060	94110	94058	-1	Scaffolds0061.1	TGAM01_08216	92469	94930	None	3219	259	19648	No_constitutive_exon_found_in_species
TGTTACATATGTTTGTGCCCTGGTATTTCGATATAGCTAATAAGGGATAGTT	189537	189855	189905	189853	-1	Scaffolds0062.1	TGAM01_08315	188604	190048	None	3219	259	19648	No_constitutive_exon_found_in_species
TCCTCTCTCTTCACCAGGTTCACGGAGTACATGTTCTAACAACTGGGTAGTG	36038	36238	35988	36040	1	Scaffolds0063.1	TGAM01_08331	35728	37395	None	3219	259	19648	No_constitutive_exon_found_in_species
CATTCTTAGGACCAAAAGCAATTCAGGTATAGGTGCTGACGGGATCATAGAA	100141	100312	100091	100143	1	Scaffolds0063.1	TGAM01_08354	99263	100861	None	3219	259	19648	No_constitutive_exon_found_in_species
TAAGCGTTCGCTCATGGCAGAGGTGAGCGAATATTGCAATGGGGTTGCAGCA	66329	67673	66279	66331	1	Scaffolds0064.1	TGAM01_08407	65693	70822	None	3219	259	19648	No_constitutive_exon_found_in_species
GCTTACTATGTAAGAATTATGAATCATTCGTGTACTGACGGGAAGAGTAGTC	30100	31002	31052	31000	-1	Scaffolds0065.1	TGAM01_08453	30024	31339	None	3219	259	19648	No_constitutive_exon_found_in_species
ATTATGCTAGTGATATAAGTTTGTAATATCAAGGCTAATTGGGCATTAAGGC	115164	116029	116079	116027	-1	Scaffolds0065.1	TGAM01_08479	115164	116904	None	3219	259	19648	No_constitutive_exon_found_in_species
GCTGTCTTGGAATGTTTAATATCAGATGCGCTTTTTCTAACGGGTAATAGTG	41669	42457	41619	41671	1	Scaffolds0066.1	TGAM01_08513	41014	42457	None	3219	259	19648	No_constitutive_exon_found_in_species
CAATGAATTGCCAAAGAGTACTGCTATTTGATCTAACTAAGGGATAACAGGC	159740	159865	159690	159742	1	Scaffolds0068.1	TGAM01_08660	159636	162138	None	3219	259	19648	No_constitutive_exon_found_in_species
GCCCAGGGTATCCTGACGGAATCTACAAAGATTGTGCTGATGAGAGGGAGAG	78484	81287	81337	81285	-1	Scaffolds0069.1	TGAM01_08689	77863	82127	None	3219	259	19648	No_constitutive_exon_found_in_species
ACAATTGATGCCAAGACATCTGGCTAACTTGCATTGGGTTCGCAAAATAGCT	62882	63281	63331	63279	-1	Scaffolds0072.1	TGAM01_08847	62595	63840	None	3219	259	19648	No_constitutive_exon_found_in_species
CGTCCGGCGGATCCGGCGCATTCTGCTAACATGCACGTGTTGGGCAATAGGA	7824	8004	7774	7826	1	Scaffolds0073.1	TGAM01_08890	7553	8585	None	3219	259	19648	No_constitutive_exon_found_in_species
TTTTCGAAAGGAGGAAATATGAGGGCAGCATACTAATGATGGGATTACAGAA	90263	90290	90340	90288	-1	Scaffolds0073.1	TGAM01_08914	90108	93503	None	3219	259	19648	No_constitutive_exon_found_in_species
ATACGCTTCCTTTGACAACTTTATTTCGTAACTAATGATTGGCGGGTTAGAT	169470	169602	169652	169600	-1	Scaffolds0073.1	TGAM01_08932	169354	171118	None	3219	259	19648	No_constitutive_exon_found_in_species
CGAAGACACCAAAAAAAAGCGTGTTGTGATTCTGGGCTCTGGATGGGCAGGA	116719	118191	116669	116721	1	Scaffolds0074.1	TGAM01_08967	116448	118191	None	3219	259	19648	No_constitutive_exon_found_in_species
ATTGTCAATACAAATCATTAGCAATTTATGAAAGCTCACTCGGGAACTAGGA	129782	129909	129732	129784	1	Scaffolds0074.1	TGAM01_08971	129437	130863	None	3219	259	19648	No_constitutive_exon_found_in_species
TATCTTGGGACCAATTTTGATTCGTTGCTGACTTAGATTGCGGCGGGTAGAT	89899	89934	89984	89932	-1	Scaffolds0075.1	TGAM01_09006	88370	90003	None	3219	259	19648	No_constitutive_exon_found_in_species
TGGGAACCAGCACACGTGAAAGGACTAGGTGGCTGCTAACAGGGAGGCAGCT	114591	114630	114680	114628	-1	Scaffolds0075.1	TGAM01_09012	112483	115124	None	3219	259	19648	No_constitutive_exon_found_in_species
TGTTTCACACCAGAGACATCAATGAGTATACATACTAACTATGGGGATAGAA	162126	162238	162076	162128	1	Scaffolds0075.1	TGAM01_09028	161325	162724	None	3219	259	19648	No_constitutive_exon_found_in_species
GTCATCCTGAAAATAGTGCTCCTATGCCGGAAGATATCGGGATGGCCAAGAT	141683	141814	141864	141812	-1	Scaffolds0076.1	TGAM01_09077	141683	142111	None	3219	259	19648	No_constitutive_exon_found_in_species
CACCATGAGGCTATCCTAAATGTACACAATAAGCTAATGGGTCGACGAAGGG	35358	35817	35867	35815	-1	Scaffolds0077.1	TGAM01_09093	35358	36389	None	3219	259	19648	No_constitutive_exon_found_in_species
CTTTGCGTCGTCTTGTCCTGGCTAACGTGCATGTGGGTGTGGGTGTACAGGC	33833	33906	33956	33904	-1	Scaffolds0078.1	TGAM01_09148	31829	34275	None	3219	259	19648	No_constitutive_exon_found_in_species
ACACTACTTCAGCAAGCGAGTGTACCGCTTTACTAACTTGGATGGGATAGAC	33006	33941	32956	33008	1	Scaffolds0079.1	TGAM01_09196	32619	33941	None	3219	259	19648	No_constitutive_exon_found_in_species
TACCTGCTATCCCGATATTTGAAGTAAACGTTGACTAACTTGAGGGCCAGAC	55392	55502	55552	55500	-1	Scaffolds0080.1	TGAM01_09248	54964	57883	None	3219	259	19648	No_constitutive_exon_found_in_species
GGCAAATATAGAAATACGATTCGATTCTGATGATGGTTTTTGGGGTGTAGCA	14550	14675	14725	14673	-1	Scaffolds0081.1	TGAM01_09281	12586	14901	None	3219	259	19648	No_constitutive_exon_found_in_species
ATCCTTGCTATCCTTTATCCTTGGCCTGTTACTGACAGAGATGGGTGTAGAT	46570	46686	46520	46572	1	Scaffolds0081.1	TGAM01_09292	44814	46686	None	3219	259	19648	No_constitutive_exon_found_in_species
TGCCTCTCCTTCCATCAATATCTGCTATCTGTACTTACACTGGGCAATAGGA	92846	93412	93462	93410	-1	Scaffolds0082.1	TGAM01_09358	91881	94081	None	3219	259	19648	No_constitutive_exon_found_in_species
CTATATAAACATGATGCGGATAAAGGTGTTGGCACTGCACATTGGGGAAGCT	134877	134977	135027	134975	-1	Scaffolds0084.1	TGAM01_09458	134877	136410	None	3219	259	19648	No_constitutive_exon_found_in_species
GACTTGGATGTTTATGATGTTGTGGGAAGGAGATGCTAATATGGGTATAGAT	33476	33535	33426	33478	1	Scaffolds0085.1	TGAM01_09473	33136	33535	None	3219	259	19648	No_constitutive_exon_found_in_species
TAAGCCACGGCGTGTCTGATGGAGAAGAGCTAACTTGGGAATGAATACAGCA	68883	69548	68833	68885	1	Scaffolds0085.1	TGAM01_09487	68497	70078	None	3219	259	19648	No_constitutive_exon_found_in_species
AACTCAATGGCTCGCACACATGTTGCGGACGATCTAACGTGCAGGGATAGGG	77401	78530	77351	77403	1	Scaffolds0085.1	TGAM01_09490	77193	78530	None	3219	259	19648	No_constitutive_exon_found_in_species
CAGCCTATAAGTAACTCTAAATGTGAAGCTTATTCTGACGAGAGGGGTAGCG	127356	127954	127306	127358	1	Scaffolds0086.1	TGAM01_09563	126761	127954	None	3219	259	19648	No_constitutive_exon_found_in_species
CAAAGGCCGATGGAGATAGCCTTAGGTAATTTTGCAACTGGGCGGAACAGAC	29244	29792	29842	29790	-1	Scaffolds0087.1	TGAM01_09576	29118	31089	None	3219	259	19648	No_constitutive_exon_found_in_species
CCATTTGTCTCCCACAGCGGTGGTGGATAACTGACTGACTGGGAATATAGGC	38515	38683	38465	38517	1	Scaffolds0087.1	TGAM01_09577	37596	38683	None	3219	259	19648	No_constitutive_exon_found_in_species
GGTAGCGAATGGGCGAGACTATGAACACTGGCCCTTGGGAAAGGGAATAGTA	25788	26455	25738	25790	1	Scaffolds0089.1	TGAM01_09627	23149	26455	None	3219	259	19648	No_constitutive_exon_found_in_species
AGCATGAGGCATGCCATGTTTGCTCCGGTGTACTAATTTGCGGGGTACAGCT	62348	62768	62298	62350	1	Scaffolds0089.1	TGAM01_09638	61548	62946	None	3219	259	19648	No_constitutive_exon_found_in_species
TCACCACCGAATACCGCATTGTACCAATTCATAATAACGTGGGATGTCAGAT	24878	26333	24828	24880	1	Scaffolds0090.1	TGAM01_09664	24580	26333	None	3219	259	19648	No_constitutive_exon_found_in_species
AGTAAGTTCAAAACCTGCAATCTTCTCATATAAGCTTACAAAGGGTATAGTA	63805	63832	63755	63807	1	Scaffolds0090.1	TGAM01_09672	62608	63832	None	3219	259	19648	No_constitutive_exon_found_in_species
TTTTTTACTTGCCTCTTTTATTTCTTAGTTCTGCTGCTAACGTGGGATAGAA	75422	75832	75372	75424	1	Scaffolds0090.1	TGAM01_09674	71959	76011	None	3219	259	19648	No_constitutive_exon_found_in_species
TCCACTTCTCCTCCGTAGCAGAGCAGATATACTAATATCAGGGATTACAGAG	88182	88630	88132	88184	1	Scaffolds0090.1	TGAM01_09679	87373	91488	None	3219	259	19648	No_constitutive_exon_found_in_species
ATTTCTAAAGACGTCGCAAGTTGAAGCAACGGTATTGACGGGATATATAGGC	112487	112619	112669	112617	-1	Scaffolds0091.1	TGAM01_09733	112257	112897	None	3219	259	19648	No_constitutive_exon_found_in_species
CAATCCATGGATTTAGAGACAACTGATGCCATTCAATGCTAATTGGGTAGGG	51313	52491	52541	52489	-1	Scaffolds0092.1	TGAM01_09755	51313	52672	None	3219	259	19648	No_constitutive_exon_found_in_species
GTATATAAAAGTCTCAGTGAGTTTTACGGATTCAAACTAACGCAGGGTAGAT	95054	95580	95630	95578	-1	Scaffolds0094.1	TGAM01_09846	94466	95731	None	3219	259	19648	No_constitutive_exon_found_in_species
CGTAAGATCTGCAAGCTCTTCGGTTCACTTTGATTACAGACGGGATACAGAG	1613	2611	2661	2609	-1	Scaffolds0096.1	TGAM01_09888	1170	4270	None	3219	259	19648	No_constitutive_exon_found_in_species
GGCGTGTTTGACGCGTACGGGTTGCTTTGGAGCTAATTACTGGGAAACAGTT	1208	1364	1414	1362	-1	Scaffolds0100.1	TGAM01_10014	83	1905	None	3219	259	19648	No_constitutive_exon_found_in_species
TGTGCATCTTTTCCGACTAGAATGAATGAACTGACAATGGGGGATGATAGAT	74031	74052	73981	74033	1	Scaffolds0100.1	TGAM01_10032	73940	75725	None	3219	259	19648	No_constitutive_exon_found_in_species
ATCACTTTAACTTGTTCAACAAAATGTGCTGACATCAATGGGTTGGGCAGGC	50794	50976	51026	50974	-1	Scaffolds0101.1	TGAM01_10057	50794	51909	None	3219	259	19648	No_constitutive_exon_found_in_species
TTTGCAAGTTTAAAAAAAGAAAAAAAAAAAACTGACGAGGGAAATGACAGGT	1474	2073	2123	2071	-1	Scaffolds0102.1	TGAM01_10071	1251	3110	None	3219	259	19648	No_constitutive_exon_found_in_species
GGGCGTAAAGTTTATATAATAAGATATATCTGCTGACGCTGGGAGATCAGTT	89542	91324	91374	91322	-1	Scaffolds0102.1	TGAM01_10101	89542	92352	None	3219	259	19648	No_constitutive_exon_found_in_species
TATTAAGGATGTAGTGAAGAGTATAGCATCGCTGACTTATATGGGATTAGGA	91319	91354	91269	91321	1	Scaffolds0103.1	TGAM01_10134	90847	92521	None	3219	259	19648	No_constitutive_exon_found_in_species
GCGCGTGAGTTTGAATCAATTGTTATCGGCCTTTTGGGATGGAAACAAAGCT	1192	1236	1142	1194	1	Scaffolds0104.1	TGAM01_10137	748	1802	None	3219	259	19648	No_constitutive_exon_found_in_species
TCTTTCTTCTCGAGTGTCTATTTCTCAATGGCTAACATGGGGAAAAAAAGGG	40120	40259	40070	40122	1	Scaffolds0104.1	TGAM01_10146	38448	40259	None	3219	259	19648	No_constitutive_exon_found_in_species
TTCCCTTCTTATATATATACCGCTGCAAATACTAATATTCGGGAATTCAGAA	75701	75973	75651	75703	1	Scaffolds0107.1	TGAM01_10236	74248	76529	None	3219	259	19648	No_constitutive_exon_found_in_species
GTAGCTGCAACTCGCAGCCCTCCGGAGACAACATATGCACTATGGGACAGAA	33340	33456	33290	33342	1	Scaffolds0115.1	TGAM01_10400	33021	37717	None	3219	259	19648	No_constitutive_exon_found_in_species
GTGTCGTAGCTTCTCTCTCTTTTACTTCTTAAGGCTAATATTGGGAGCAGCT	48251	48864	48201	48253	1	Scaffolds0115.1	TGAM01_10405	47915	49389	None	3219	259	19648	No_constitutive_exon_found_in_species
CCCTTACTCGATGATGTCTTATATTTTAGAGCTGACAATGCGGGAAACAGGA	35484	35694	35434	35486	1	Scaffolds0117.1	TGAM01_10443	32979	35694	None	3219	259	19648	No_constitutive_exon_found_in_species
ACCATCAACAAAAAGAACGCCATCACCCATCGGACTCAAAGCGGGCACAGGT	58639	59120	59170	59118	-1	Scaffolds0120.1	TGAM01_10497	58639	59949	None	3219	259	19648	No_constitutive_exon_found_in_species
GGCCGAACTCAGCTTCGGATCCAATTTGTCGGGACTTGTGGGTGTAACAGCT	15633	15797	15847	15795	-1	Scaffolds0124.1	TGAM01_10553	15633	18281	None	3219	259	19648	No_constitutive_exon_found_in_species
CAGTAGATGCAGATGCAGATGCAGAGAGCTAACTAGTGGGGGTAACATAGGA	61	833	883	831	-1	Scaffolds0126.1	TGAM01_10582	61	7076	None	3219	259	19648	No_constitutive_exon_found_in_species
AGGAGGACCATAGTGTCACATCGTATTCTCTATGACTTGACGGGAGCAAGGG	14793	15086	15136	15084	-1	Scaffolds0130.1	TGAM01_10640	14009	15940	None	3219	259	19648	No_constitutive_exon_found_in_species
CATAGAGTTCTATCCCTGTGGACAAAGTATCAGTTAATTCCATGGGTGAGCT	21197	21891	21941	21889	-1	Scaffolds0130.1	TGAM01_10642	21197	25915	None	3219	259	19648	No_constitutive_exon_found_in_species
ATGCCTTTGTGAAGAATACATGCTGACTCTAATCTGGGAGGGGAGAACAGGT	27376	28453	28503	28451	-1	Scaffolds0134.1	TGAM01_10694	27376	28734	None	3219	259	19648	No_constitutive_exon_found_in_species
TGTGACGTCCGGGTGAAAGAGCTATACATACTGACAGTAGGTGGGCGCAGAT	21817	22643	22693	22641	-1	Scaffolds0135.1	TGAM01_10705	21817	23377	None	3219	259	19648	No_constitutive_exon_found_in_species
TAGCAAGAATGGTCTAATGTTGATGTCTTTGCTAACACTGGGCCTGAAAGGT	29510	30550	29460	29512	1	Scaffolds0136.1	TGAM01_10715	28341	30550	None	3219	259	19648	No_constitutive_exon_found_in_species
CTGTACCTAGCATTCCTCAAACAGACGACGCCGCTGACATTGGGATACAGAG	24804	25029	24754	24806	1	Scaffolds0138.1	TGAM01_10738	23930	25464	None	3219	259	19648	No_constitutive_exon_found_in_species
CCGTATGAGAGAGCACCCTCGAATGGACCTTATTGGAGCCAGGGTAATAGAT	28124	28166	28216	28164	-1	Scaffolds0140.1	TGAM01_10761	23806	31431	None	3219	259	19648	No_constitutive_exon_found_in_species
TTGCTATAACGAAAAGAACGACTGTGTCTAATGCGGGCTTTGGTGGGTAGGA	2116	2331	2381	2329	-1	Scaffolds0142.1	TGAM01_10774	1762	3490	None	3219	259	19648	No_constitutive_exon_found_in_species
TCCATTTTTTTTTTTCTTGGTGATACTCAAGCTGACTCTGGGATGCAAAGGT	12007	12551	12601	12549	-1	Scaffolds0143.1	TGAM01_10784	11149	12725	None	3219	259	19648	No_constitutive_exon_found_in_species
