# Supplementary material for: Widespread Separation of the Polypyrimidine Tract From 3′ AG by G Tracts in Association With Alternative Exons in Metazoa and Plants
Source: Front Genet. 2019 Jan 14;9:741. doi: 10.3389/fgene.2018.00741 (PMC6339879; doi:10.3389/fgene.2018.00741)
Supplement: DATA FILE S1 — Sequences of REPAG 3′ SS from each species of fungi. [file Data_Sheet_1.zip › Supplementary data 1/Fungi_Release38_penicillium_chrysogenum.txt]

REPA_GGG_Sequence	Exon_Start	Exon_End	Pos_-50	Pos_+2	Strand	Chromosome	GeneID	Gene_Start	Gene_End	Gene_Name	Number_of_REPAs	Number_of_REPAs_has_GGG	Number_of_Intron(Intra_genic_Region)	Upstream_Constitutive_Exon
TGCGCCCTGCAACCCAAGCCCCTATATACTGCAACTAACGATATGGGAAGGC	5308	5757	5258	5310	1	I	EN45_000030	4289	6988	None	2920	275	21897	No_constitutive_exon_found_in_species
TCAGGTAATGTCCACACCGGCTGATTGTTGCGACATGGCTGACGGGTCAGAT	39133	39319	39083	39135	1	I	EN45_000120	37956	39319	None	2920	275	21897	No_constitutive_exon_found_in_species
ATCATAACGCGCAGATAGAATGACCACTAATGAGAAGGGAAAAATTACAGAC	229011	229167	229217	229165	-1	I	EN45_000890	227757	234583	None	2920	275	21897	No_constitutive_exon_found_in_species
GCCCACAAATCCTTGAAACTGCACTGACCCGAAAGACGCGGGACAGCCAGAT	523183	523264	523133	523185	1	I	EN45_002010	522554	524088	None	2920	275	21897	No_constitutive_exon_found_in_species
TCGCGAGACGTCTTAAGACCCGCAACATGGATACTGATATCGGGGGACAGGT	752538	753198	752488	752540	1	I	EN45_002590	752347	753198	None	2920	275	21897	No_constitutive_exon_found_in_species
GCATCCATTGGAACTTCATCTCTGTTACCCTGTGTACTAATATATGGGAGAA	786615	787461	787511	787459	-1	I	EN45_002710	786615	788759	None	2920	275	21897	No_constitutive_exon_found_in_species
GTAATACTACCGATTCCCCCGCACAACCAACTCTCCGCTGACTGGGATAGGT	1030167	1030320	1030117	1030169	1	I	EN45_003510	1030001	1032933	None	2920	275	21897	No_constitutive_exon_found_in_species
CCAGGAAGTTATTTAGGTTATGAACTGCGGCTAATCGCTTGGGGTTATAGCA	1031608	1031715	1031558	1031610	1	I	EN45_003510	1030001	1032933	None	2920	275	21897	No_constitutive_exon_found_in_species
AACAACGCTTCAACCTTATCATCAACCGGGTGCCAAATTGACACGGGCAGAT	1087453	1087591	1087403	1087455	1	I	EN45_003780	1087300	1089306	None	2920	275	21897	No_constitutive_exon_found_in_species
AGGAAAACTGTACTACAGGAACTGGCTATTACTGCTTCGAGGGGAACCAGAA	1239976	1240625	1240675	1240623	-1	I	EN45_004260	1239976	1241515	None	2920	275	21897	No_constitutive_exon_found_in_species
TTCAAACGGATAATGAGGATCGCTCGAAATAATCGCTAATGGGAATCCAGTT	1662808	1663079	1662758	1662810	1	I	EN45_005840	1661878	1663079	None	2920	275	21897	No_constitutive_exon_found_in_species
GAGATGCGGAGAAATGTTCGACGATCTCTAACTTCAATTGGGGGATATAGGT	1677943	1679477	1677893	1677945	1	I	EN45_005910	1677543	1680913	None	2920	275	21897	No_constitutive_exon_found_in_species
GGCCTGAGCCGTCGCCGAATGCTGCGACATCCACTACCATTGGGAGTCAGAG	1680341	1680366	1680416	1680364	-1	I	EN45_005920	1680341	1681300	None	2920	275	21897	No_constitutive_exon_found_in_species
GAAGACATACAGTGGCAAGGGAGATACATAGCTGACAGAAGGGCAAACAGAG	1682539	1684832	1684882	1684830	-1	I	EN45_005930	1681963	1685355	None	2920	275	21897	No_constitutive_exon_found_in_species
GGTTAGTCAAAACCGTCTGTGTACATGTAACCATGTTAACTGGGAATTAGCA	1692315	1692546	1692265	1692317	1	I	EN45_005960	1690040	1692546	None	2920	275	21897	No_constitutive_exon_found_in_species
TGCCAAAGCGATGTTGTCCGCAATGTAGAGCTAACAAGGGGAAAAAATAGGT	1806807	1807009	1807059	1807007	-1	I	EN45_006400	1805509	1807430	None	2920	275	21897	No_constitutive_exon_found_in_species
CCCACTAATGTGACAAAGACTGAAACTAATTAATATTTATTGGGATATAGGA	1872217	1872256	1872306	1872254	-1	I	EN45_006670	1871582	1872520	None	2920	275	21897	No_constitutive_exon_found_in_species
TCAAGTTCTGCTTGTCTGAGTTCAAAATGCTAACAGTCGGGGAATCACAGGA	2007458	2007874	2007924	2007872	-1	I	EN45_007110	2006454	2009045	None	2920	275	21897	No_constitutive_exon_found_in_species
CGTACGTGTTTAGGACGTTCCATTTTATAGTTTGGTTAATGGGAATGCAGAT	2078690	2079974	2080024	2079972	-1	I	EN45_007390	2078690	2080300	None	2920	275	21897	No_constitutive_exon_found_in_species
AGACTTATTTTTGCACATACAGTTGTCAAGAAACACTAATTCGGGAACAGAG	2210346	2210534	2210584	2210532	-1	I	EN45_007860	2209616	2213755	None	2920	275	21897	No_constitutive_exon_found_in_species
ACCAATCCCATTACACTTTGGAGTCACACTGACACTGGGGAAATGAGTAGGT	2289948	2290647	2289898	2289950	1	I	EN45_008110	2288873	2290647	None	2920	275	21897	No_constitutive_exon_found_in_species
CTCTGTCGGTATGAATATGGTACGGGAAATGCTTACCAGATGGGACAAAGAT	2514472	2514802	2514422	2514474	1	I	EN45_009010	2514014	2515767	None	2920	275	21897	No_constitutive_exon_found_in_species
AGATTGTTTCTTGGGCGTCTATGTCTACTTACGCTAACATGGGATTGCAGAA	2595485	2595828	2595435	2595487	1	I	EN45_009330	2593334	2597791	None	2920	275	21897	No_constitutive_exon_found_in_species
GTGCGTTGAGTATGTTTCAAATGACTCCGATTTAGACTAATGGGATACAGGC	2604134	2605707	2604084	2604136	1	I	EN45_009370	2603493	2605707	None	2920	275	21897	No_constitutive_exon_found_in_species
GCTTGTTTCTCCCATTTTATAGTACTGTTGAAAACTAACCTGGGGTATAGAT	2687056	2687161	2687211	2687159	-1	I	EN45_009620	2686811	2689260	None	2920	275	21897	No_constitutive_exon_found_in_species
TCATTGGGATTCTTCGGATGCCAGCTTCTTGGTGCTAACTCGGGGTACAGAT	2815473	2815566	2815616	2815564	-1	I	EN45_009990	2815473	2817289	None	2920	275	21897	No_constitutive_exon_found_in_species
GGCCTGGGTCGGAATGCTCAAAAATTTGGCTAACATCGGGGGATGGACAGCA	2855074	2855858	2855024	2855076	1	I	EN45_010140	2854180	2855858	None	2920	275	21897	No_constitutive_exon_found_in_species
GAACCTCGGATGCCACCTCTTAATTCTATAACTGACGGGCGGTCAAATAGAA	2877734	2878103	2877684	2877736	1	I	EN45_010220	2877404	2879173	None	2920	275	21897	No_constitutive_exon_found_in_species
AAGTATACTCTTCCTTCCATGCTTGTAGTATAAAATGCTAACGTGGGCAGTC	2929561	2929803	2929511	2929563	1	I	EN45_010430	2928444	2930410	None	2920	275	21897	No_constitutive_exon_found_in_species
CCGCGCACGGCGCTTATCTCAAGCTATCAATACTGACACCGGGATGGCAGAG	3051799	3051914	3051964	3051912	-1	I	EN45_010850	3050183	3052333	None	2920	275	21897	No_constitutive_exon_found_in_species
TCTTCATGTTACTATATTCAGCGCAATGAAGCTAACAACAGAGGGAAAAGGT	3479534	3479713	3479484	3479536	1	I	EN45_012330	3478644	3481737	None	2920	275	21897	No_constitutive_exon_found_in_species
TTCCGCGAATGCGAGCAAGCTGAAAACTGACACAACTGTGCTGGGCAAAGGG	3652838	3653066	3652788	3652840	1	I	EN45_013030	3651831	3654247	None	2920	275	21897	No_constitutive_exon_found_in_species
CGATATGATGCATCTTTAAGCACAAGTATCTAACATCACGCCGGGAATAGGT	3661116	3661565	3661615	3661563	-1	I	EN45_013070	3661116	3662383	None	2920	275	21897	No_constitutive_exon_found_in_species
TGGCTGCTTCCAGGTCTATTGGTGAAGGTGGTGCTGATATATGGGTATAGAT	3996659	3996733	3996783	3996731	-1	I	EN45_014020	3996659	3997341	None	2920	275	21897	No_constitutive_exon_found_in_species
CAGAGTATGATTCCGTTCTGTATGTCTAGAAGCTGACCTCGGGAATCCAGTG	4038319	4038560	4038269	4038321	1	I	EN45_014170	4036287	4039330	None	2920	275	21897	No_constitutive_exon_found_in_species
TGAGTTTTCTCGGGAATCCGTCAAGGAGATCAACCTAACCCGGGATACAGGA	4181228	4181357	4181407	4181355	-1	I	EN45_014740	4178910	4181769	None	2920	275	21897	No_constitutive_exon_found_in_species
CACAAGCATTGTGTTAGACAGAGCATTTTATGCTAACTGTGGTGGGCTAGTG	4244372	4245322	4245372	4245320	-1	I	EN45_015010	4242852	4245846	None	2920	275	21897	No_constitutive_exon_found_in_species
ATCGGATCGCGTGTTTCAAATGCTGACCCAAGCTGCGGTGGGTGTGATAGGA	4495700	4495885	4495935	4495883	-1	I	EN45_015350	4494454	4496239	None	2920	275	21897	No_constitutive_exon_found_in_species
GTTGCCATCCCTCCCCGCGTGTTCTACAACAGCTAATGCTGGGGTCCAAGAT	4726303	4726683	4726733	4726681	-1	I	EN45_016190	4721970	4727688	None	2920	275	21897	No_constitutive_exon_found_in_species
ATTAATCCATAACATCAAAATCCGTGCTAATCTCTTTGTATGGGATATAGGG	4898891	4899372	4899422	4899370	-1	I	EN45_016880	4898891	4900027	None	2920	275	21897	No_constitutive_exon_found_in_species
ATCACTCTTTTCAGACTGGACGACTTCTGCTAACAAAAATGGGGAAATAGAG	4930290	4930383	4930433	4930381	-1	I	EN45_017000	4929588	4931722	None	2920	275	21897	No_constitutive_exon_found_in_species
CCTGCTTGTGCACAGACACCTGAGGTTTTCATGCTTGCTGATTGGGACAGAT	4931967	4932048	4931917	4931969	1	I	EN45_017010	4931580	4932048	None	2920	275	21897	No_constitutive_exon_found_in_species
AGAAAGAAAGAAAAAAGCCACGCAAACACTAACACTAACTGGGTACACAGAT	4955777	4956705	4956755	4956703	-1	I	EN45_017110	4955777	4957373	None	2920	275	21897	No_constitutive_exon_found_in_species
TGAGTGAATGCAATGAGTTCGACAAGAGAAAAGGCTAACGAATAGGGAAGGC	5065646	5065724	5065774	5065722	-1	I	EN45_017490	5064120	5066688	None	2920	275	21897	No_constitutive_exon_found_in_species
CTTTTATCTCTATCTGGTTACGATCTGGCTGATTTCCAACGGGGACATAGCA	5260646	5262054	5262104	5262052	-1	I	EN45_018190	5260075	5262474	None	2920	275	21897	No_constitutive_exon_found_in_species
CCCATTCAGTCCCCAAATGAAGACGTTCTGGATAAGCTAACTGGGAGCAGGA	5469036	5469127	5468986	5469038	1	I	EN45_018930	5468645	5469330	None	2920	275	21897	No_constitutive_exon_found_in_species
AGACCCCCTTCCTGTTGCTGAATGGTATATGCTAAGCAATAGGGTGATAGGT	5515088	5516034	5516084	5516032	-1	I	EN45_019080	5515088	5516577	None	2920	275	21897	No_constitutive_exon_found_in_species
AGAAGTCTGATAATCTGGTTCCATCTTTCGTCTCACTGACCGGGACATAGGT	5560874	5560984	5561034	5560982	-1	I	EN45_019260	5560107	5562479	None	2920	275	21897	No_constitutive_exon_found_in_species
CTCGTTATTTTATGTTTGCTTAGCTTTTTGCTAACGTTTCGGGAAAACAGAG	5640380	5641326	5640330	5640382	1	I	EN45_019550	5632555	5641326	None	2920	275	21897	No_constitutive_exon_found_in_species
CATGTGAGTCTTCCCCACATCATCTCCAATGCCCCAGTTAACGGGAGCAGGT	5759453	5759586	5759403	5759455	1	I	EN45_020000	5759303	5761640	None	2920	275	21897	No_constitutive_exon_found_in_species
AACTTGTAAAATGCCTAGCTGCACGCCAGACGCTGACCAAAGGGATATAGCA	5795769	5796614	5796664	5796612	-1	I	EN45_020150	5795769	5797015	None	2920	275	21897	No_constitutive_exon_found_in_species
ACTATCACTTCCCAATTGTTAAGATTTACTATGATTGATCGGGTATATAGGA	5815453	5815678	5815403	5815455	1	I	EN45_020230	5814037	5815678	None	2920	275	21897	No_constitutive_exon_found_in_species
GCAACGTCTATTCCACAGTTCTAAAATTTCTAATTTGTGTGGGACTACAGGT	5916225	5916452	5916175	5916227	1	I	EN45_020600	5914970	5916452	None	2920	275	21897	No_constitutive_exon_found_in_species
ATGCTACCCCCCTTTCCTATGCTTATGGTGTCAACTAACGATTGGGACAGCT	5991275	5991303	5991353	5991301	-1	I	EN45_020900	5988976	5991388	None	2920	275	21897	No_constitutive_exon_found_in_species
CATTTCGCCTGATTCCTTAGACAGGCAAAATAAACTAATGGGACAAAAAGCC	6050441	6051921	6051971	6051919	-1	I	EN45_021150	6050441	6052270	None	2920	275	21897	No_constitutive_exon_found_in_species
TCAACTCTCTGTGCTTGTGCAACGCGCTAACGTGGGGGTCGGTAACACAGCA	6112553	6113013	6112503	6112555	1	I	EN45_021360	6110884	6113013	None	2920	275	21897	No_constitutive_exon_found_in_species
GTAAATCGGAAATTGCACCGATGAAATATCGATGGACTAACGGGACCAAGTT	6196728	6197357	6197407	6197355	-1	I	EN45_021640	6195685	6198878	None	2920	275	21897	No_constitutive_exon_found_in_species
CGTCATCTTCCTCTTGAGTATACAGAGACATCAGCTAACTTAGGGTACAGCA	6579607	6583748	6583798	6583746	-1	I	EN45_022960	6579607	6584901	None	2920	275	21897	No_constitutive_exon_found_in_species
ACAGCAGACCAATTACCGATCTAGCCAATGCTAATATCCCGGGACTACAGAC	6727984	6728489	6727934	6727986	1	I	EN45_023450	6727583	6728489	None	2920	275	21897	No_constitutive_exon_found_in_species
CCTTTCTTTTGGGGCACCGAAAAAGAAATGCTGACTCAAGGGAATATTAGAC	6741561	6744275	6744325	6744273	-1	I	EN45_023530	6740726	6745254	None	2920	275	21897	No_constitutive_exon_found_in_species
TTTGCTTTTCTTTCGAGTCTCTACATGTACTGACTCGAATTATGGGATAGAT	6790669	6791526	6791576	6791524	-1	I	EN45_023690	6790669	6791951	None	2920	275	21897	No_constitutive_exon_found_in_species
GCTGATTCATTGCTTTCTGAAATCAAAGTTGTAACTAACGGGATGCATAGAT	6869786	6870044	6869736	6869788	1	I	EN45_024070	6869525	6871702	None	2920	275	21897	No_constitutive_exon_found_in_species
CATTATAGTCCTTTTCTGTGGGTACAGTACTGACTTTACTGGGAAATTAGCC	6976369	6977133	6977183	6977131	-1	I	EN45_024460	6976369	6981102	None	2920	275	21897	No_constitutive_exon_found_in_species
GGATTTCCTCTTTCCATGGTTATCAAACTACCTTCCTCTAACGTGGGCAGGT	7317782	7317926	7317732	7317784	1	I	EN45_025480	7316384	7318920	None	2920	275	21897	No_constitutive_exon_found_in_species
ATTTTGAGCTCTATTAACACCAAGTCTTGCTAACACGTCTGGTTTGGGAGGC	7351339	7351718	7351289	7351341	1	I	EN45_025590	7350910	7352675	None	2920	275	21897	No_constitutive_exon_found_in_species
GATACTCCGCGAAACACAGTAAGGATCAAGCTGACTAGGGATGGAACCAGAC	7677047	7677415	7676997	7677049	1	I	EN45_026730	7676138	7677415	None	2920	275	21897	No_constitutive_exon_found_in_species
GCCTATTCTTCTTTTCCCGACACAATGAGTCCATTTCTAACGGGATATAGTC	7702544	7702821	7702494	7702546	1	I	EN45_026850	7700984	7704265	None	2920	275	21897	No_constitutive_exon_found_in_species
GTGTCGTCAGACCAGGTAAATGGTTTGTTCAGTCTGACAGGGGTGTACAGGT	8352104	8352224	8352274	8352222	-1	I	EN45_029060	8350041	8352389	None	2920	275	21897	No_constitutive_exon_found_in_species
GGGTATGTCAAAATGTGTTCAAGTTCGTGGATCTCAAGCTAACGGGATAGCT	8351069	8351336	8351386	8351334	-1	I	EN45_029060	8350041	8352389	None	2920	275	21897	No_constitutive_exon_found_in_species
TAAGTTGCATTACCATCGCTTTAACACGGTCAGTTCTAATGGGCAAACAGGT	8496842	8496935	8496985	8496933	-1	I	EN45_029560	8493927	8503246	None	2920	275	21897	No_constitutive_exon_found_in_species
CTCGTACTGCATGAGCCTCCCCAGAACTATAGCTGACTATAGGGCGAAAGGG	8544720	8545031	8544670	8544722	1	I	EN45_029750	8543864	8546206	None	2920	275	21897	No_constitutive_exon_found_in_species
TCGAAACAACGAAAGAAATGGTTGACTGACCGATTGTGTGGGATATATAGGC	8768234	8768268	8768318	8768266	-1	I	EN45_030670	8766785	8768464	None	2920	275	21897	No_constitutive_exon_found_in_species
GTATCTGGCCCGGGCGTATGCGGGGAGTGAGCTAACATAGGGTAACAAAGTG	8947474	8947548	8947598	8947546	-1	I	EN45_031400	8944125	8947712	None	2920	275	21897	No_constitutive_exon_found_in_species
TATTCCGGCTTCCTCAATTATACATATTTACTTACTTACCATGGGGATAGGT	9027244	9027864	9027194	9027246	1	I	EN45_031720	9026663	9028257	None	2920	275	21897	No_constitutive_exon_found_in_species
ATTAGTGTTGTACCGGCAGAATACTGATCTATACCTCGGGAACAATACAGGC	9186214	9186284	9186164	9186216	1	I	EN45_032350	9186014	9188413	None	2920	275	21897	No_constitutive_exon_found_in_species
ATCGTTGGTTTGGGCTAGGAATCTCAGAAGCTAACATTTGGGCAACATAGGC	9237415	9237481	9237531	9237479	-1	I	EN45_032500	9237415	9237985	None	2920	275	21897	No_constitutive_exon_found_in_species
AAGTTTTCCTCAAATTACAACAAAGACAGAGGAGCTGAACAGGGGATTAGGT	9558990	9559787	9558940	9558992	1	I	EN45_033630	9557822	9559787	None	2920	275	21897	No_constitutive_exon_found_in_species
ACACTAAGTACCAAATTCTAAATCCAAATGTACTAACCGGGCAAAAACAGCG	9639046	9641264	9638996	9639048	1	I	EN45_033940	9638223	9641264	None	2920	275	21897	No_constitutive_exon_found_in_species
TATATTGAACTCCATCCACACCGAGCCTTGCTAACACACTGATTTGGGAGGC	9659334	9659713	9659763	9659711	-1	I	EN45_034000	9658381	9660333	None	2920	275	21897	No_constitutive_exon_found_in_species
GTCTTCTTGGGGAATAAGATGTTTGAGAGGTATGGCTAACAGATGGGCAGAT	9682800	9683312	9682750	9682802	1	I	EN45_034060	9681938	9683312	None	2920	275	21897	No_constitutive_exon_found_in_species
GGGTTGGATGCGGAGGATTGTGAGGAGTTGTGGCGGGGGTTGGTGGATAGGG	9714308	9714322	9714372	9714320	-1	I	EN45_034180	9714308	9715119	None	2920	275	21897	No_constitutive_exon_found_in_species
TCGCTGGTGATATCTCTCGAAGGAACGCACGCGCTGACTAGACCGGGCAGAC	9864792	9865655	9865705	9865653	-1	I	EN45_034820	9864792	9866186	None	2920	275	21897	No_constitutive_exon_found_in_species
ATTCTAAAAGGATCTCTGGATTGGGACGATCATTGACTTGGGGAATCTAGGG	9914332	9914633	9914683	9914631	-1	I	EN45_034980	9914332	9915570	None	2920	275	21897	No_constitutive_exon_found_in_species
ACACTACTCCAAGATGGGAACTAACCTTTGAATTTTTTGGGGGTGAATAGAT	9966667	9969280	9969330	9969278	-1	I	EN45_035170	9966037	9969825	None	2920	275	21897	No_constitutive_exon_found_in_species
GTGTACTGGCGTGGTTGCAAAAGCTGACGTCTTCAATTAACTGGGAAAAGAC	9983875	9983987	9983825	9983877	1	I	EN45_035220	9983601	9986370	None	2920	275	21897	No_constitutive_exon_found_in_species
GTTGATATCGCGAAAGTCTCTCAGGCTCAATCTAATACAGTGGGTGATAGGT	10020098	10020364	10020414	10020362	-1	I	EN45_035330	10017375	10020685	None	2920	275	21897	No_constitutive_exon_found_in_species
CTAGGTATCTCGTTCTCTGGTTCCGGGCTGTCGCACTAACTGGGATATAGAT	10042639	10042649	10042699	10042647	-1	I	EN45_035410	10042639	10043414	None	2920	275	21897	No_constitutive_exon_found_in_species
GGTGAGCATGTTTGGTTATCCAGTTCGCAGCAAGAACTGATATGGGATAGGA	10071927	10072975	10073025	10072973	-1	I	EN45_035520	10071458	10073248	None	2920	275	21897	No_constitutive_exon_found_in_species
GCTTTCTGCCGTTTTCCAGAGAGCACTGATGCTGACTGCGGGGTAATTAGGG	10195810	10196180	10195760	10195812	1	I	EN45_035950	10195467	10196756	None	2920	275	21897	No_constitutive_exon_found_in_species
AAATGAACTTCCATGTCTGTCTCTTCGATCCTTTTCCTAAGGGGCTGTAGCT	10251295	10251601	10251651	10251599	-1	I	EN45_036180	10249988	10252449	None	2920	275	21897	No_constitutive_exon_found_in_species
AGTAATCATCAGTCACAGCAAGTAACACAGCACTAACATATGCGGGACAGTA	10283700	10284605	10283650	10283702	1	I	EN45_036310	10282433	10284605	None	2920	275	21897	No_constitutive_exon_found_in_species
TGAATAAGTCAAGAACCGTCTTCGCGAGGCTATTTTGTGCGCGCGGGTAGGA	10328452	10328628	10328402	10328454	1	I	EN45_036460	10327502	10328628	None	2920	275	21897	No_constitutive_exon_found_in_species
AGGACATAGGATCACTCTGACCACAGCATTCGACTGACGGGGGTTTGAAGGT	10512619	10512773	10512569	10512621	1	I	EN45_037230	10511324	10512773	None	2920	275	21897	No_constitutive_exon_found_in_species
ATGCACTCACATCCTTACTTCATAAAGCACTCACTGATATTCGAGGGTAGGG	10596961	10597032	10597082	10597030	-1	I	EN45_037510	10594063	10597491	None	2920	275	21897	No_constitutive_exon_found_in_species
TAGTTCAATCTAGTTCAAGCGGTTTGATCTAATCTTTATGGGAAAATTAGTG	10596190	10596887	10596937	10596885	-1	I	EN45_037510	10594063	10597491	None	2920	275	21897	No_constitutive_exon_found_in_species
TCCTCAGGGAAATCCGCACGATGTTACCTGTGCTAACGGGGCAATGATAGAT	10632852	10632939	10632802	10632854	1	I	EN45_037660	10631970	10634671	None	2920	275	21897	No_constitutive_exon_found_in_species
GACTCGATTCCTTAATCATTTGTTGATATTACATGCTGATCCAGGGACAGTT	10662085	10663280	10662035	10662087	1	I	EN45_037790	10661686	10663280	None	2920	275	21897	No_constitutive_exon_found_in_species
GTGAGTGCGATCGATACTTCACCAACAAACCATTCTGAGGGAACTGGTAGGT	11539663	11542691	11542741	11542689	-1	I	EN45_041190	11539663	11542855	None	2920	275	21897	No_constitutive_exon_found_in_species
TGAGTCAGTTAAAATCTCTTGCAGGTGCATTTGAAATTAACATGGGATAGGT	12232443	12232584	12232393	12232445	1	I	EN45_043270	12231870	12232584	None	2920	275	21897	No_constitutive_exon_found_in_species
ACAGTGTGTCTCGATCGCGGGTATCTTGCTGACAGGGTATACGAGGGAAGTG	12742537	12744769	12744819	12744767	-1	I	EN45_044910	12741440	12745062	None	2920	275	21897	No_constitutive_exon_found_in_species
CTTCACTCATAGCTAGCGTCATCGGGGTCAGCTAAGGTTGATATGGGCAGAG	12759901	12760346	12760396	12760344	-1	I	EN45_044980	12758504	12760505	None	2920	275	21897	No_constitutive_exon_found_in_species
TATTTCTACATTCATGTTAAATTATTCTTCAAACTAACATGGGCGCGTAGTA	12777515	12777699	12777465	12777517	1	I	EN45_045040	12777005	12778419	None	2920	275	21897	No_constitutive_exon_found_in_species
CCTCGTCCTGAGATCCTCTCTGGGCTGGAAGATTATGCCATGGTGGGCAGTA	12869335	12869640	12869690	12869638	-1	I	EN45_045340	12869335	12870141	None	2920	275	21897	No_constitutive_exon_found_in_species
ATATGTTGGTCCAAAGGCTGTTGCACAGTATGCTCATGTGGGAATTATAGGC	13034939	13036219	13034889	13034941	1	I	EN45_045920	13034403	13036219	None	2920	275	21897	No_constitutive_exon_found_in_species
CCCCAATACTTTACATACCCACATTGCAAAAGCAAAGCTGACGGGAAAAGTG	13067513	13067818	13067463	13067515	1	I	EN45_046010	13067245	13067818	None	2920	275	21897	No_constitutive_exon_found_in_species
GGTCAGTGGAGCTTCAAGATTAGTCTTTTGGACGCCTAACAAGTGGGAAGTG	13103650	13103727	13103600	13103652	1	I	EN45_046110	13101725	13103727	None	2920	275	21897	No_constitutive_exon_found_in_species
TCCGTCGTCGAGGACAAATGCTGACAATGCGCTCATTCCTGGGCAAATAGAT	13126545	13126621	13126671	13126619	-1	I	EN45_046180	13124001	13127185	None	2920	275	21897	No_constitutive_exon_found_in_species
TAAGTCCAGGTCACATTGCGACCTAATTCTAGCAATTTAACGGGAAATAGTG	13145467	13145649	13145699	13145647	-1	I	EN45_046270	13144344	13146152	None	2920	275	21897	No_constitutive_exon_found_in_species
CATTATTTATCGCCTTTTCCCTTTGGTGAATAGGACTGACGAAGGGATAGCT	69119	69485	69535	69483	-1	II	EN45_048050	69119	69924	None	2920	275	21897	No_constitutive_exon_found_in_species
ATCTCATATGGATTCTTTTGCTGACTTAATAACCTATCTGGGAAATTTAGTG	691392	692380	691342	691394	1	II	EN45_050320	690291	692380	None	2920	275	21897	No_constitutive_exon_found_in_species
AGAGGTATTTTCCTCGCCCATTCGTTAGTAAATTGCTAATACAGGGACAGAG	727411	727889	727939	727887	-1	II	EN45_050470	722762	728753	None	2920	275	21897	No_constitutive_exon_found_in_species
CAGCCAATTTGATCCCTAATGAACCAAAAAGAATACTAACATGGGCGCAGTA	978193	978965	979015	978963	-1	II	EN45_051370	977268	981000	None	2920	275	21897	No_constitutive_exon_found_in_species
CGCTAATGACGTTCTTGAGAATCAAACTGGTATACCCAAGGGGATGACAGGA	1014295	1014761	1014245	1014297	1	II	EN45_051520	1012937	1015499	None	2920	275	21897	No_constitutive_exon_found_in_species
AGCCTTCCTAGGCACGACGTGTTCGCATACAAACTGACTCGAGGGAATAGTA	1149293	1149673	1149723	1149671	-1	II	EN45_052080	1147970	1150533	None	2920	275	21897	No_constitutive_exon_found_in_species
GTAAGTATACATGTAAACAATGTGGAGTTGAAATAGCTGATGGGTGATAGGT	1322360	1322902	1322310	1322362	1	II	EN45_052730	1321402	1322902	None	2920	275	21897	No_constitutive_exon_found_in_species
GGACCATCTGAAGCAGTGAACACTCCCGCCTTTGCTAATAGCACGGGCAGAT	1324110	1324140	1324190	1324138	-1	II	EN45_052740	1322479	1324422	None	2920	275	21897	No_constitutive_exon_found_in_species
TTATACCATGAACTTTTCCTGGCCTTTTCAATACTGACAGGGGGCAATAGAC	1341878	1342259	1342309	1342257	-1	II	EN45_052830	1341878	1343357	None	2920	275	21897	No_constitutive_exon_found_in_species
TCATATTCATAAAAATGATAATAAATCTCTGACATATTCCATCGGGACAGTG	1353029	1353187	1353237	1353185	-1	II	EN45_052880	1351653	1353557	None	2920	275	21897	No_constitutive_exon_found_in_species
GGCGAGTATCAGTGTCTCGGGGAAAGATACATCACTAACTATATGGGCAGAT	1390773	1391044	1391094	1391042	-1	II	EN45_053030	1390773	1391680	None	2920	275	21897	No_constitutive_exon_found_in_species
CGTTAAGTGAAACGCGAAATTGCCACGGGTCCAGTGACTCGGGGGTCCAGAC	1532813	1532851	1532901	1532849	-1	II	EN45_053580	1530485	1532940	None	2920	275	21897	No_constitutive_exon_found_in_species
GAGTATCCTTTCATTGTGTCTCAATATATGATTGCTGACCACAGGGGCAGTC	1579771	1582479	1582529	1582477	-1	II	EN45_053740	1579771	1583795	None	2920	275	21897	No_constitutive_exon_found_in_species
GGGACCCCCAAAGAACCTCGATGCGAGAGGCGATCACTGATATGGGGCAGGC	1718153	1718253	1718303	1718251	-1	II	EN45_053990	1715955	1718410	None	2920	275	21897	No_constitutive_exon_found_in_species
CGCAAACACAGGTAGCCAGACGCCAGATGCTAATATGATCGGGAAACTAGGT	1785093	1785170	1785220	1785168	-1	II	EN45_054250	1783491	1785599	None	2920	275	21897	No_constitutive_exon_found_in_species
TCACCAATGATGTCGGCATTTTTTCCAAGCCGCTAACCAAATTGGGACAGCA	1806001	1807738	1805951	1806003	1	II	EN45_054340	1805545	1807738	None	2920	275	21897	No_constitutive_exon_found_in_species
TAGGTGGACTGATATGGGAAACAAAGAGGATATAGCTGACGGGCAATCAGAT	1817002	1817540	1816952	1817004	1	II	EN45_054370	1816051	1818716	None	2920	275	21897	No_constitutive_exon_found_in_species
AGATCTAACTTGAAGATTTAACTGACTTGGCTAATTAACGGGGAAATCAGGG	1837738	1838784	1838834	1838782	-1	II	EN45_054440	1837738	1838948	None	2920	275	21897	No_constitutive_exon_found_in_species
CATAATGAAGGCTGTATATCTCAAACAGATCTTAACCTGGGATGGTACAGCC	2033991	2034121	2034171	2034119	-1	II	EN45_055250	2033991	2035063	None	2920	275	21897	No_constitutive_exon_found_in_species
CTTTCCACACACTTTTGTTCTGACATCAATTTTTAACCGTGGGTGTGCAGAT	2149738	2149795	2149845	2149793	-1	II	EN45_055690	2148092	2150014	None	2920	275	21897	No_constitutive_exon_found_in_species
CTGATAGGAACAAATTGTGCGGGTACAGAGTGTGACTGACGGGGATATAGTT	2193987	2194296	2194346	2194294	-1	II	EN45_055870	2193032	2194907	None	2920	275	21897	No_constitutive_exon_found_in_species
TAAGCATTCCCCTATATCTGTCTCTTGGATAAAACCTAACAAGAGGGAAGGT	2215655	2216028	2215605	2215657	1	II	EN45_055960	2215146	2216028	None	2920	275	21897	No_constitutive_exon_found_in_species
TTGCTCAAACGATCTGCAGATACATAGATGAGGGGCTAATGGGAATATAGTC	2282279	2282309	2282359	2282307	-1	II	EN45_056170	2280498	2282610	None	2920	275	21897	No_constitutive_exon_found_in_species
CTCTTTGCTCCCCGGATGCGATTGCTGATTTCCGCTTTCCCGGGCAATAGGT	2591688	2591768	2591638	2591690	1	II	EN45_057240	2591381	2593511	None	2920	275	21897	No_constitutive_exon_found_in_species
AGAGTTTTGGTATGCATTCCCTGGCACGTAAAGGTTAACATATGGGACAGGT	2615039	2615476	2615526	2615474	-1	II	EN45_057310	2615039	2616194	None	2920	275	21897	No_constitutive_exon_found_in_species
AGTGTGTCCAGACTAGAACCACGCAGGATATGGCTAATGGGACGAAACAGAG	2676001	2677046	2675951	2676003	1	II	EN45_057510	2675002	2677046	None	2920	275	21897	No_constitutive_exon_found_in_species
CCCGTACGGGTAGCATCCCCTGCAGCTGGTACAACCACGGGGCAAGCCAGCA	2738564	2738748	2738798	2738746	-1	II	EN45_057750	2738564	2741263	None	2920	275	21897	No_constitutive_exon_found_in_species
CCTCGAATACTTCCGGCCCCCACAAGTATATATCTGATGGGATCAAATAGAA	2765618	2765774	2765568	2765620	1	II	EN45_057860	2764313	2766181	None	2920	275	21897	No_constitutive_exon_found_in_species
CCTTTCCCTTACCGTCCCATCTTTTTGTTTGCATAGCTGACAGGGTGAAGCT	2795187	2795966	2795137	2795189	1	II	EN45_057980	2793368	2795966	None	2920	275	21897	No_constitutive_exon_found_in_species
TGGTTGATGTCTCTGGGAGAATATTGCTCATTGGCTAATATATGGGATAGTG	2803099	2803767	2803817	2803765	-1	II	EN45_058010	2803099	2804814	None	2920	275	21897	No_constitutive_exon_found_in_species
GATGGCTCCTAGGCTGGTCGCAACGACTGGCGCTAACGATGGGAACATAGGG	2952637	2952698	2952587	2952639	1	II	EN45_058640	2952324	2954394	None	2920	275	21897	No_constitutive_exon_found_in_species
TGAGTGCGGACGCTAGGTTCCACGTGTCTGGGTCACTAACAAGCGGGCAGGT	3127978	3128722	3127928	3127980	1	II	EN45_059300	3127435	3128722	None	2920	275	21897	No_constitutive_exon_found_in_species
TTGTTTTCACCGACCCTGGTGTCGTGTGACCATCCACTAACAACGGGCAGCG	3280530	3281090	3281140	3281088	-1	II	EN45_059870	3280530	3282751	None	2920	275	21897	No_constitutive_exon_found_in_species
TTCTCCCTAGACCTTTCATGCTAAAATTCTATATACTTACTAGGGAATAGAT	3518916	3518990	3519040	3518988	-1	II	EN45_060860	3517890	3519216	None	2920	275	21897	No_constitutive_exon_found_in_species
CGAGTTCGATGAGAGGACCCCAGTGGCGCCACTCATCGAGGGGGAAACAGGC	4186102	4186211	4186052	4186104	1	II	EN45_062880	4183711	4186211	None	2920	275	21897	No_constitutive_exon_found_in_species
GAGACCACGGTATATAATGTTTGACGCGCTGACTGATTCGTGGGACGCAGCG	4250730	4250889	4250680	4250732	1	II	EN45_063090	4250485	4253714	None	2920	275	21897	No_constitutive_exon_found_in_species
GGGCCAGCGTCAGATGTTTTCAGCCTCCAGGAGACACCTGACGGGATCAGAC	4410094	4410410	4410460	4410408	-1	II	EN45_063510	4410094	4410795	None	2920	275	21897	No_constitutive_exon_found_in_species
ATGGTCGCAGACGAAGACCGTCACGGCGTCTCCTGGAATCACTGGGCAAGGT	4435474	4435496	4435424	4435476	1	II	EN45_063590	4432731	4435496	None	2920	275	21897	No_constitutive_exon_found_in_species
TCGGTTGTCCCAGCAAGATATTAGGCTGACCTGCATATGCGGGACTATAGGT	4861446	4861844	4861894	4861842	-1	II	EN45_064800	4861446	4862415	None	2920	275	21897	No_constitutive_exon_found_in_species
GAGCTCTACAATATTAATCGGCATTGTGCTAACATGGGCCATTTAAAAAGTC	5254136	5254935	5254985	5254933	-1	II	EN45_066120	5254136	5256314	None	2920	275	21897	No_constitutive_exon_found_in_species
ACTCCATACTATTTAAGCCCCTCTTTACCAATTGCTTACCGGGTATATAGAG	5263102	5263808	5263858	5263806	-1	II	EN45_066170	5261886	5264155	None	2920	275	21897	No_constitutive_exon_found_in_species
TGGCTCGTTAATACACGGAAATATGACACTGATGAAGAATAATCGGGCAGAT	5484641	5485292	5484591	5484643	1	II	EN45_067050	5484300	5485292	None	2920	275	21897	No_constitutive_exon_found_in_species
ATGTATTTCCATCGATAACCCAGTAATGACAACGCTGACATGCGGGATAGTT	5509581	5509704	5509531	5509583	1	II	EN45_067140	5508990	5510566	None	2920	275	21897	No_constitutive_exon_found_in_species
TGGTGTGTTATCTATGGGGGAATATTGAGCTAATTTATATTGGGATGCAGCT	5545141	5545190	5545091	5545143	1	II	EN45_067310	5544746	5548160	None	2920	275	21897	No_constitutive_exon_found_in_species
AAAGGATTAATCTTGTCTGGGAAGTTTACTTACTAATTGGCTGGGGGTAGAT	5621497	5621887	5621447	5621499	1	II	EN45_067500	5621257	5622283	None	2920	275	21897	No_constitutive_exon_found_in_species
AACGACCCCCAAGGAGTGAGTGAGCGTCACTGACAGACATGACTGGGTAGCG	5659486	5660908	5660958	5660906	-1	II	EN45_067540	5652034	5661541	None	2920	275	21897	No_constitutive_exon_found_in_species
CTTCCTGTGTTTCACACTACTAAACAACAATTGCTAACTGGGGACGCTAGGC	5706407	5707352	5706357	5706409	1	II	EN45_067680	5705943	5709760	None	2920	275	21897	No_constitutive_exon_found_in_species
AACCTCAGAACCACCGCATGAAATCGCAGACATACTGACATAGGGGCTAGGA	5749575	5750236	5750286	5750234	-1	II	EN45_067860	5749575	5751216	None	2920	275	21897	No_constitutive_exon_found_in_species
TCTGAAAGCGTTGGGTCCCGACTAGACGTGTGTTAACACAAGTGGGCTAGGT	5794272	5794322	5794222	5794274	1	II	EN45_068010	5793886	5798646	None	2920	275	21897	No_constitutive_exon_found_in_species
TGATATTTGATTGTCCTTCTCCTTAAACCCGATCACTGATGGGAAAACAGAC	5814374	5815585	5815635	5815583	-1	II	EN45_068090	5811685	5815725	None	2920	275	21897	No_constitutive_exon_found_in_species
AGTTTTCGAGTCCGCATTTCTCTGAGAATCATGGACTGACGGGATTGTAGAG	5887532	5888340	5887482	5887534	1	II	EN45_068420	5886847	5888340	None	2920	275	21897	No_constitutive_exon_found_in_species
GGCTGACACGGCCTGGAACAAAAGGAACCCTCTTCTAACCACCGGGATAGAG	5985097	5985407	5985047	5985099	1	II	EN45_068740	5984702	5987675	None	2920	275	21897	No_constitutive_exon_found_in_species
GAAATGCATTATACCTTTCCAACAGAATCGAAATCTAATCAGGGTCATAGCT	6014781	6015075	6014731	6014783	1	II	EN45_068860	6014415	6015786	None	2920	275	21897	No_constitutive_exon_found_in_species
CGATCGACTCTTCTCTGTTGTGGTTACACTGACCGATTTCATGTGGGTAGTC	6347411	6347627	6347677	6347625	-1	II	EN45_070140	6346101	6349647	None	2920	275	21897	No_constitutive_exon_found_in_species
CGTTCCCCCTGGCTGGACCTCGAACCCATCAAGTCCTCATTACCGGGAAGAG	6583340	6583583	6583290	6583342	1	II	EN45_071050	6583160	6583583	None	2920	275	21897	No_constitutive_exon_found_in_species
CAAATTGCCGAACTCCAGCTGACTGTGAACCCGGGAATCGGGAGGTACAGGC	6670755	6670905	6670705	6670757	1	II	EN45_071370	6670344	6672080	None	2920	275	21897	No_constitutive_exon_found_in_species
TGTCGCCCGCGTTCCTGCAGGTACACCCCGCAGCTAACGGGAACATACAGAA	6670971	6671438	6670921	6670973	1	II	EN45_071370	6670344	6672080	None	2920	275	21897	No_constitutive_exon_found_in_species
GAACACTCTGTTAACTTAACAATGAAACCCCAAACTAATTGGGTATCAAGGC	6705603	6705629	6705553	6705605	1	II	EN45_071540	6705275	6707082	None	2920	275	21897	No_constitutive_exon_found_in_species
TTCCTCAAACATGCCCACCGCTTCTTTCTAGGAGGCTGACTGGGATACAGTA	6705686	6705961	6705636	6705688	1	II	EN45_071540	6705275	6707082	None	2920	275	21897	No_constitutive_exon_found_in_species
TCGCATCTGAGCTTAGCGAAATGTGGATTTAAGGACTGACCTGGGAACAGAC	6940860	6940937	6940810	6940862	1	II	EN45_072270	6940514	6942883	None	2920	275	21897	No_constitutive_exon_found_in_species
AAGTGAGCTTTTGCCCAGTTTATGCCGTATCTAACACTGGATGGGAACAGCC	6950991	6951118	6951168	6951116	-1	II	EN45_072310	6949388	6951354	None	2920	275	21897	No_constitutive_exon_found_in_species
TGGGTATGTGTTTGGAGGTTGCTACGTTGCAGGGAGTTAAGGGGGCAGAGTC	6949388	6949396	6949446	6949394	-1	II	EN45_072310	6949388	6951354	None	2920	275	21897	No_constitutive_exon_found_in_species
GTGGCTACTACTCGAGAAACCATGAGCTCATAAGCTAATCTGGGAGGTAGTT	7101806	7102166	7101756	7101808	1	II	EN45_072950	7101143	7104054	None	2920	275	21897	No_constitutive_exon_found_in_species
AACTTCCACCCTATTATAGTCTCCAATCAAATACTGACTATGGTGGGTAGGC	7162876	7163295	7162826	7162878	1	II	EN45_073190	7161582	7163295	None	2920	275	21897	No_constitutive_exon_found_in_species
TGCCTAGAATCGCCCTCGATACGAATTAGCCAAGACTGACAGCGGGCTAGAT	7389872	7392232	7389822	7389874	1	II	EN45_073930	7389030	7392232	None	2920	275	21897	No_constitutive_exon_found_in_species
CACCGTAATTATCATTTGAATTCCAAGATTGTTTCTAATGTGGGTAGTAGGA	7551294	7551438	7551488	7551436	-1	II	EN45_074530	7549224	7551787	None	2920	275	21897	No_constitutive_exon_found_in_species
TTTTCCATCCTACTGCGGGAATATGCGTATGCTAACAGTTACGGGTGTAGTT	7613653	7614249	7613603	7613655	1	II	EN45_074790	7613125	7614249	None	2920	275	21897	No_constitutive_exon_found_in_species
CTCATTTCGAAGGCTGAATTGCTAATTACATTGCTTTTCTCAATGGGTAGAA	7658150	7658392	7658100	7658152	1	II	EN45_074990	7657966	7659623	None	2920	275	21897	No_constitutive_exon_found_in_species
CCACCTTTTAACATTGTGACTCCGTCGAAGCAGAGACTGATAGGGACTAGTG	7758231	7758425	7758181	7758233	1	II	EN45_075290	7758074	7760120	None	2920	275	21897	No_constitutive_exon_found_in_species
CCGTCACTGGTTTTTTTCATGTTGCTAGATGCTAATAAAAAGAGGGACAGAT	7780584	7780739	7780789	7780737	-1	II	EN45_075350	7779841	7781455	None	2920	275	21897	No_constitutive_exon_found_in_species
ACTGAGCGTCTCAAACTAGGACTGGACTGATCAAGTCTTTTTGGGAACAGCA	7978478	7978944	7978994	7978942	-1	II	EN45_076010	7978478	7979240	None	2920	275	21897	No_constitutive_exon_found_in_species
GATACATCTATCGATTTGTGATCAATTGTAGGGCTAACCGGGAACCACAGCT	8142412	8144532	8144582	8144530	-1	II	EN45_076610	8142412	8145540	None	2920	275	21897	No_constitutive_exon_found_in_species
TTTTGTTTTGAATCAGTCTTTGTTAATAGTGTATACTCACGGGACTATAGTA	8176232	8176714	8176182	8176234	1	II	EN45_076730	8175212	8176714	None	2920	275	21897	No_constitutive_exon_found_in_species
CCTATTCGCCGGTTAGCGCAAGTTCAGCAGTCTGACATTCCACGGGGTAGAT	8213706	8213768	8213656	8213708	1	II	EN45_076930	8213269	8214606	None	2920	275	21897	No_constitutive_exon_found_in_species
CGGCGACCAAGAGACAGAAGGTGCCTGGACTAATCCATTTGGGCGTATAGTC	8279877	8280355	8280405	8280353	-1	II	EN45_077200	8278916	8287394	None	2920	275	21897	No_constitutive_exon_found_in_species
GTGAGTCTACTTGACATGCACTCCTGTAGAAACGTACTAACAAGGGGCAGTC	8390714	8390823	8390664	8390716	1	II	EN45_077540	8389877	8391853	None	2920	275	21897	No_constitutive_exon_found_in_species
CAATCTGTTTATGGGCATAACTGACAGCGCATGTCCCCGGGCATATAAAGTT	8470579	8471582	8471632	8471580	-1	II	EN45_077850	8470090	8471884	None	2920	275	21897	No_constitutive_exon_found_in_species
GTTTGTGACCATCTTTCAGATGAGTTCGCAGTTCACTAACGTTGGGACAGGA	8547665	8549861	8549911	8549859	-1	II	EN45_078120	8547665	8551913	None	2920	275	21897	No_constitutive_exon_found_in_species
GATTGGGTGTCTTACTCTTTCTTGGCTTGTGGCTCTAATATCGGGGATAGGA	8797064	8797136	8797186	8797134	-1	II	EN45_078970	8795325	8797745	None	2920	275	21897	No_constitutive_exon_found_in_species
AGGCTTCGAACCGTGATATCGGACGACACCGGATAATAACATGGGTATAGAG	9251661	9251842	9251611	9251663	1	II	EN45_080790	9251041	9253129	None	2920	275	21897	No_constitutive_exon_found_in_species
CCGAATGCTACACTATATCGTAATGCAACACAATCTGATTGGGGCCACAGCC	9659192	9659466	9659142	9659194	1	II	EN45_082350	9657432	9659466	None	2920	275	21897	No_constitutive_exon_found_in_species
TCCCAGAACATCTATCCTCGGTGGGTGTGTATTGTGCTAATATGGGATAGGC	9966536	9967022	9967072	9967020	-1	II	EN45_083400	9966536	9968463	None	2920	275	21897	No_constitutive_exon_found_in_species
TGTTTCGAGTGTTTTTATATTGATCCCAGGGCTAATTGGGAGATACATAGCA	10026557	10026628	10026678	10026626	-1	II	EN45_083600	10025210	10026892	None	2920	275	21897	No_constitutive_exon_found_in_species
TACATCATGGTTATGTTGTAGAAGCGTTCTTCTTACCAGGGAACATGCAGAT	10159923	10160044	10160094	10160042	-1	II	EN45_084150	10158836	10161259	None	2920	275	21897	No_constitutive_exon_found_in_species
ATGCAACTGAGAGAAATCGACCTGTTCTGTAAATGAGGCTAACGGGGTAGAT	10208598	10208703	10208753	10208701	-1	II	EN45_084300	10207421	10209204	None	2920	275	21897	No_constitutive_exon_found_in_species
ACCGCCGACGACATTTACGGACGTGGAATCGGACATACTAACGGGACAAGTT	10208093	10208236	10208286	10208234	-1	II	EN45_084300	10207421	10209204	None	2920	275	21897	No_constitutive_exon_found_in_species
GAATCTTCATCATCATCTCAATGTACTGACACTGACACTGAAGGGCGCAGAA	10362354	10362841	10362304	10362356	1	II	EN45_084940	10361569	10362841	None	2920	275	21897	No_constitutive_exon_found_in_species
GTGAGTGACACGACTTCGCAACTCAACCGACGCGCTAACGGGGACCATAGGG	10418376	10418535	10418585	10418533	-1	II	EN45_085170	10416848	10419617	None	2920	275	21897	No_constitutive_exon_found_in_species
TCCTATAAAATCAGAAACTCAAAGTCCATCTAACCTCAAGGGTAAAATAGGT	10417827	10418160	10418210	10418158	-1	II	EN45_085170	10416848	10419617	None	2920	275	21897	No_constitutive_exon_found_in_species
CATTTACATTGATTGTCATGATAGAGACACTCTCACTGAAGGGAAATCAGTA	10441300	10441317	10441367	10441315	-1	II	EN45_085260	10441300	10441775	None	2920	275	21897	No_constitutive_exon_found_in_species
TTCATCCACATGGTATATAGGTGTCGATAGATAACGGTTGGGATATGTAGAA	168690	170046	168640	168692	1	III	EN45_085900	168129	170046	None	2920	275	21897	No_constitutive_exon_found_in_species
TTGATAACTACGCGGTAACTATAAAGACAATTGCTAATTTTGGGACATAGTC	229312	229565	229615	229563	-1	III	EN45_086150	229102	231233	None	2920	275	21897	No_constitutive_exon_found_in_species
AATAGGTTCGAGGACGAGAGTATGTGCTAACGAGATGTTGGGATGTATAGGC	268324	268505	268274	268326	1	III	EN45_086320	267775	272588	None	2920	275	21897	No_constitutive_exon_found_in_species
TATGCAATAACCGGTTCACACATTTATACATACAGCTGACAGGGAATTAGAT	592407	592686	592736	592684	-1	III	EN45_087450	592407	593822	None	2920	275	21897	No_constitutive_exon_found_in_species
TTTGAGGTTCCACCCTACGATGCCGGGACCTTTATTGATCAACTGGGCAGGC	610634	611084	610584	610636	1	III	EN45_087530	610046	612689	None	2920	275	21897	No_constitutive_exon_found_in_species
AGGTATGTTACGAACCTCAAGACTTGCGCATTGAGCTGACTAGGGTATAGAA	664153	664179	664103	664155	1	III	EN45_087710	659380	667526	None	2920	275	21897	No_constitutive_exon_found_in_species
GCATGGGAGCTGCAGAATTTGCTGTGGGCGATGTCAATGCACGGGCGCAGTG	756844	757299	756794	756846	1	III	EN45_088030	755552	757299	None	2920	275	21897	No_constitutive_exon_found_in_species
TTTTCATGCAGCTACTGCGTGGTCAAAAAAGGGACGAGGGAGGGCTGTAGAT	782163	782167	782217	782165	-1	III	EN45_088150	782163	785749	None	2920	275	21897	No_constitutive_exon_found_in_species
AAATGGGAGATCAATATTCTGGAGGACTCCACTGACGATAGCGGGCACAGGC	809238	809291	809341	809289	-1	III	EN45_088260	807795	809718	None	2920	275	21897	No_constitutive_exon_found_in_species
GTCTCTGCTTTGAAAATTCTTTTTTAGTCCCGGCTGACTTGGGACATTAGGC	832068	832316	832366	832314	-1	III	EN45_088340	830177	833277	None	2920	275	21897	No_constitutive_exon_found_in_species
TCGTAAACAAGGCGCCGCAATCTCAATTTTAGCTGACCTCGGGTGTACAGGC	955750	956159	956209	956157	-1	III	EN45_088650	954338	956505	None	2920	275	21897	No_constitutive_exon_found_in_species
TCACCCATGACTGTAACTTCCAAGGTTATATCGCTAACTGGGATGTGAAGTC	998212	999214	999264	999212	-1	III	EN45_088800	997197	999704	None	2920	275	21897	No_constitutive_exon_found_in_species
TTTCCATTTGCACCCTTGGCCAAGTCGCTTATAGAATCTGGCATGGGTAGAC	1002969	1003242	1002919	1002971	1	III	EN45_088850	1002577	1004576	None	2920	275	21897	No_constitutive_exon_found_in_species
ATACTGAATCCAGTGTTAGGATCAGCAACTAATCATTCTGGGTGTGGCAGAT	1033383	1033437	1033487	1033435	-1	III	EN45_088980	1032260	1036108	None	2920	275	21897	No_constitutive_exon_found_in_species
CTTCTTTCACGCACCTTCATCCAATGCTCTGACTAAAATGGGGAAAACAGGT	1312605	1313096	1312555	1312607	1	III	EN45_089770	1311499	1313096	None	2920	275	21897	No_constitutive_exon_found_in_species
GAGTTTTCCGCAGTGGTTCTGTTGCCCGGCACTGACCATCTTACAGGGAGAG	1405963	1406182	1406232	1406180	-1	III	EN45_090120	1404148	1406461	None	2920	275	21897	No_constitutive_exon_found_in_species
CGTCATAGCAAGAGTCCGATGACGCTAATCATGTGGAATGCGGGCAACAGGT	1615416	1615603	1615366	1615418	1	III	EN45_090900	1614960	1615986	None	2920	275	21897	No_constitutive_exon_found_in_species
TCTTTGGGTTTTTACTCCCGCATCAAAGCAGTGTATTGACATGGGGCCAGTG	1660983	1661083	1660933	1660985	1	III	EN45_091090	1660354	1663144	None	2920	275	21897	No_constitutive_exon_found_in_species
ATTTGATAACGATGTCGACAAACCGCTAATATATATGGTTGGGTGGGTAGGC	2007854	2009036	2007804	2007856	1	III	EN45_092460	2007550	2010159	None	2920	275	21897	No_constitutive_exon_found_in_species
TGCATTCTTTCATCTTACGGTTATGATTTCCACTAACTCTGGGTCTAAAGTT	2032454	2033063	2033113	2033061	-1	III	EN45_092560	2031503	2034181	None	2920	275	21897	No_constitutive_exon_found_in_species
CAAAGTTCCTCAGACTTTAGCAATTGCCAATGCTAATAGCCTGGGAACAGGA	2205271	2205542	2205592	2205540	-1	III	EN45_093210	2204618	2207537	None	2920	275	21897	No_constitutive_exon_found_in_species
ATCCATTGCTTCAAGATCTCAGAGGTAGCTTACGTTTTATATTGGGACAGGA	2263766	2264703	2263716	2263768	1	III	EN45_093400	2263134	2265912	None	2920	275	21897	No_constitutive_exon_found_in_species
CCGCACTTACTGACAATCGTAAGAATTAATTCTTCTAACAGGGATCATAGCT	2556947	2560250	2560300	2560248	-1	III	EN45_094410	2556947	2560701	None	2920	275	21897	No_constitutive_exon_found_in_species
TAGTAATCTCTTGATATGGTCGGACAAGGAGCCTAACTGAGGGATTAAAGTG	2716011	2716446	2716496	2716444	-1	III	EN45_094980	2714934	2717389	None	2920	275	21897	No_constitutive_exon_found_in_species
ATTCTGGATATGGTCTGTGACACATTTTCTGATGATTTCGAGGGGTTCAGAG	2776004	2776091	2775954	2776006	1	III	EN45_095180	2775756	2779792	None	2920	275	21897	No_constitutive_exon_found_in_species
TGAGCATTGCTTCTGGATACGCTCTGAAGCACTTGCTAACATGGGCGCAGGA	3246827	3247083	3246777	3246829	1	III	EN45_096800	3246113	3251040	None	2920	275	21897	No_constitutive_exon_found_in_species
CAGTAGTGCACTGGACGTACTGTGCTGGACCTTGCGCTAACAGGGGACAGAA	3258581	3258966	3259016	3258964	-1	III	EN45_096840	3258581	3260586	None	2920	275	21897	No_constitutive_exon_found_in_species
CAAATGAGCGTCGGGAATTATGTGGAGATGACTAACTTCGGGGGTTGTAGTC	3415359	3415763	3415309	3415361	1	III	EN45_097340	3414710	3415763	None	2920	275	21897	No_constitutive_exon_found_in_species
ATGGTTTCCTTGATTGTGGGAAATGTATGCTGATTGACATAATGGGGTAGAT	3525634	3525790	3525584	3525636	1	III	EN45_097750	3525125	3526489	None	2920	275	21897	No_constitutive_exon_found_in_species
GGAAGAGCTTCCGTCGTAATGAACTCGATCTAACCCTCACATGGGAACAGGC	3711652	3712086	3711602	3711654	1	III	EN45_098510	3711284	3713021	None	2920	275	21897	No_constitutive_exon_found_in_species
AGTTATTTGCAAACCAAGAATATGAAACATATCTAACACGGGCAAAACAGAG	3792825	3793374	3792775	3792827	1	III	EN45_098780	3792681	3795076	None	2920	275	21897	No_constitutive_exon_found_in_species
GTATTTAATTCTGGCCACTCATCACGGATTAGAGCTGACGAGGGATAAAGCC	3846489	3846558	3846439	3846491	1	III	EN45_098980	3846342	3846678	None	2920	275	21897	No_constitutive_exon_found_in_species
TGCAGTTTCAAGAAACAGGTTTGGAAAGAAATACTAAATGGGAACTGAAGGT	3885698	3885767	3885648	3885700	1	III	EN45_099110	3885411	3887479	None	2920	275	21897	No_constitutive_exon_found_in_species
GACCACTTTATCGAAGACGGCAGTCTGACTTGGACTGACCTGGGACATAGGG	4156815	4156878	4156928	4156876	-1	III	EN45_099960	4155753	4157366	None	2920	275	21897	No_constitutive_exon_found_in_species
TTTGCGCCAGGGGCTATCGCTCATTTACTGACAACGGTCTGGGACCACAGGA	4158605	4158918	4158555	4158607	1	III	EN45_099970	4158222	4159796	None	2920	275	21897	No_constitutive_exon_found_in_species
GCGGGGGGGGGGATGGGATATTGGACAAGATAGCTGACTCGCAGGGATAGTT	4369985	4370059	4370109	4370057	-1	III	EN45_100830	4368024	4370513	None	2920	275	21897	No_constitutive_exon_found_in_species
TCTTGGCCAGAGAGAAGGTTGAGTAATGGAAGGGCTGACGGGAACAATAGTA	4433855	4439171	4433805	4433857	1	III	EN45_101050	4433237	4439886	None	2920	275	21897	No_constitutive_exon_found_in_species
TATCACCTACCCTTCACCATTGCGCCAATGCTAATATATGTGGGAAACAGAC	4509603	4509868	4509918	4509866	-1	III	EN45_101290	4508027	4510589	None	2920	275	21897	No_constitutive_exon_found_in_species
TTGGGCTTTCGTGCACGATTTCACCATGGCTGACTTTCCGAGGGGTTTAGGC	4519756	4519942	4519992	4519940	-1	III	EN45_101330	4519756	4521644	None	2920	275	21897	No_constitutive_exon_found_in_species
TTACTCACTATACTCAATGTTCAAGAGCTGGCCGCTGACCCTGGGAATAGTA	4802011	4802311	4801961	4802013	1	III	EN45_102340	4801061	4803004	None	2920	275	21897	No_constitutive_exon_found_in_species
ATCTCGGGAATATCCATGAATTATAGAGCAGACGCTAATAGGGAATGCAGGT	4847559	4847905	4847509	4847561	1	III	EN45_102500	4846903	4848887	None	2920	275	21897	No_constitutive_exon_found_in_species
TCGTTTCATGTCAATTGGCTGGCTTGGCATACTAATCGGTGCTTGGGAAGGC	4904943	4904996	4905046	4904994	-1	III	EN45_102720	4901486	4906515	None	2920	275	21897	No_constitutive_exon_found_in_species
TGATTGTTTATCGACGACCAACGTCTGAGCCTGAACTAACAGGGATACAGGT	4928702	4929251	4929301	4929249	-1	III	EN45_102800	4928702	4932461	None	2920	275	21897	No_constitutive_exon_found_in_species
GGCTATAGTCAACGTCTCGGGGGACATAGTGGCTGATTTCTGGGATATAGGA	4958313	4958484	4958534	4958482	-1	III	EN45_102920	4955345	4959005	None	2920	275	21897	No_constitutive_exon_found_in_species
CCCCTGCCACACCTAGTCGATTAGGATATATCGCTAAAAGGGAAATATAGTT	5105892	5106233	5106283	5106231	-1	III	EN45_103510	5105441	5106572	None	2920	275	21897	No_constitutive_exon_found_in_species
TCTATTTCTCTATTTACCCCACATGAAGTGTTCTCGTTGACATGGGACAGTT	5208697	5209210	5209260	5209208	-1	III	EN45_103900	5207900	5209464	None	2920	275	21897	No_constitutive_exon_found_in_species
ATGGCAACCTGCCCACCAGAAATATGGTCCCCGCTAATCTAAGGGTCTAGAA	5327338	5327532	5327582	5327530	-1	III	EN45_104390	5323866	5327977	None	2920	275	21897	No_constitutive_exon_found_in_species
CTGACCCCCCCCCCCCGACTATATTCTCTGGATTGCTAACGCGGGAAAAGAA	5375951	5376032	5375901	5375953	1	III	EN45_104580	5375082	5376513	None	2920	275	21897	No_constitutive_exon_found_in_species
GAGACTGCTATTGTCTACCAAATTACCTCTCAGCCACCTAACGGGAGCAGGT	85433	85967	86017	85965	-1	IV	EN45_104950	84556	86882	None	2920	275	21897	No_constitutive_exon_found_in_species
GATAGACCTCTGGTAAAGTCATCTTGATCTGGCGCTGACACTGTGGGAAGGT	87774	87997	87724	87776	1	IV	EN45_104960	87083	87997	None	2920	275	21897	No_constitutive_exon_found_in_species
TTCCCATGCGGAACAAGCTTCGACGGCTGACAATATCGTGGGACGTATAGGA	790256	790394	790206	790258	1	IV	EN45_107250	790035	793121	None	2920	275	21897	No_constitutive_exon_found_in_species
GTAAGGCTCGACTATGAAGTCAAGGAACAGTTGACGCTGATAGGGGATAGGA	1039810	1040008	1039760	1039812	1	IV	EN45_108110	1039402	1040907	None	2920	275	21897	No_constitutive_exon_found_in_species
GTTTATTGGATTCACCAATATGAGGTGCTGACATTCATATTTGCGGGAAGCC	1194139	1194280	1194089	1194141	1	IV	EN45_108800	1193729	1195066	None	2920	275	21897	No_constitutive_exon_found_in_species
CGGCATCCGCACTGCCAAAACGGCAGTCTACAAGCTAATGGGTCTGAAAGGA	1287503	1287512	1287453	1287505	1	IV	EN45_109110	1285272	1287512	None	2920	275	21897	No_constitutive_exon_found_in_species
CTCAAAATCAATGCCTCAGTGTACCCCAAGATTAACCAACGGGAATGTAGAA	1391249	1392453	1391199	1391251	1	IV	EN45_109410	1389115	1392453	None	2920	275	21897	No_constitutive_exon_found_in_species
ACCTCGAATATCAGTGCCTTTCTCGGACTTGGAGCTTATGGGGAAATTAGCT	1411801	1412234	1411751	1411803	1	IV	EN45_109490	1411609	1412913	None	2920	275	21897	No_constitutive_exon_found_in_species
CCTCAATTGGACGTTATTTTATTATTCTAACACGATCATGGGATGATTAGAT	1548952	1549097	1549147	1549095	-1	IV	EN45_109960	1541850	1549360	None	2920	275	21897	No_constitutive_exon_found_in_species
GAGATTCAGAAATCCATGGAAAACCAGTCATGCTAAAATGGGCAAAATAGGT	1548622	1548891	1548941	1548889	-1	IV	EN45_109960	1541850	1549360	None	2920	275	21897	No_constitutive_exon_found_in_species
CTTGATTTACTCTTTTTTGCAAGTAATTCCACAACTAATCATGGGATCAGGG	1627490	1627725	1627775	1627723	-1	IV	EN45_110280	1627158	1628440	None	2920	275	21897	No_constitutive_exon_found_in_species
TTGTAAAGCACCCCTCTATATAGACTGTTATAATTGATGATTCGGGAAAGGA	1676418	1676651	1676368	1676420	1	IV	EN45_110450	1676236	1677507	None	2920	275	21897	No_constitutive_exon_found_in_species
CACGAACCCGATAGGAAATTGACCATCATCAGATGTTAACAGGGATCTAGAG	1804780	1804824	1804874	1804822	-1	IV	EN45_110610	1802886	1805109	None	2920	275	21897	No_constitutive_exon_found_in_species
TTTTCCAACGGACAGGCGGGCATTCCTCTAACAATCTGGGGAACAAACAGCG	1935253	1935401	1935203	1935255	1	IV	EN45_111090	1935024	1939135	None	2920	275	21897	No_constitutive_exon_found_in_species
GACTGGATGACCCGATCGCAGCGCTCGAATGTAACTGACTAGGGATCTAGCA	1953698	1953772	1953648	1953700	1	IV	EN45_111150	1953230	1954879	None	2920	275	21897	No_constitutive_exon_found_in_species
TGATGGCTTTGGTTATAGCTGGTTCGTCCTTGTGCTAACGGGGGGTATAGTG	1963440	1965727	1965777	1965725	-1	IV	EN45_111180	1963440	1966250	None	2920	275	21897	No_constitutive_exon_found_in_species
CACAAGATATTCCCAAACCCAAGTACATACTAATCGGGCCAATACAACAGTT	1995138	1995268	1995088	1995140	1	IV	EN45_111310	1994786	1996859	None	2920	275	21897	No_constitutive_exon_found_in_species
GTTAGTTTGGTCTTCTAACGGGTATGGCCCATGAACTGACGGGACTACAGCA	2009377	2009882	2009327	2009379	1	IV	EN45_111370	2008576	2009882	None	2920	275	21897	No_constitutive_exon_found_in_species
TATTGATCCCCCTGATGGAAATATGCGCAGATGGCTGATTTGGGACACAGGA	2120334	2120677	2120284	2120336	1	IV	EN45_111830	2120070	2122018	None	2920	275	21897	No_constitutive_exon_found_in_species
ACTCCTAGCATGTCCTTGAGGGCGAATGGTTAATGTGATGGGTGTGGTAGTG	2287275	2287514	2287564	2287512	-1	IV	EN45_112490	2285736	2287680	None	2920	275	21897	No_constitutive_exon_found_in_species
TAGTCACTAAAAAAATGTTGTCAATGGCTAATACATAAGGGATAAACAAGAC	2287100	2287205	2287255	2287203	-1	IV	EN45_112490	2285736	2287680	None	2920	275	21897	No_constitutive_exon_found_in_species
GTCTTTTGTTCTTTTATCGGGGTTCTTTGAATACAATTCTGATGGGATAGGC	2377856	2378067	2377806	2377858	1	IV	EN45_112780	2373645	2379576	None	2920	275	21897	No_constitutive_exon_found_in_species
GAGCAGACATACCAAAAAGAAGAAAAGAACACGAGCTGATGGGGTAATAGTG	2437332	2437396	2437446	2437394	-1	IV	EN45_113020	2436519	2437733	None	2920	275	21897	No_constitutive_exon_found_in_species
GCAGCGGTTGGGCACCACGAGATCGGCAGTGTTGACAGTGGAGGGATGAGAT	2613196	2613200	2613250	2613198	-1	IV	EN45_113640	2613196	2614548	None	2920	275	21897	No_constitutive_exon_found_in_species
GAGAGGTGCGAGGAGAGGGGGTATCTAATTCCGTATACGAATGGGGAGAGGG	2719660	2719822	2719872	2719820	-1	IV	EN45_113980	2719390	2720324	None	2920	275	21897	No_constitutive_exon_found_in_species
TGGGCGGGTTTTCTTTTTGAAATGCCATGGCTGACCTTCTGAAGGGCTAGGC	2848873	2848953	2849003	2848951	-1	IV	EN45_114430	2845215	2850531	None	2920	275	21897	No_constitutive_exon_found_in_species
TATTATATCCCACCTTGGATCATGGAAGGAAGATCTGACTGGCTGGGCAGGT	2851791	2853645	2851741	2851793	1	IV	EN45_114440	2850768	2853645	None	2920	275	21897	No_constitutive_exon_found_in_species
TATGGTGGGTTTCCAGGCACAACTGGGAGTCGGGACTGATGGGTTGACAGTT	2861240	2861348	2861398	2861346	-1	IV	EN45_114480	2860124	2862059	None	2920	275	21897	No_constitutive_exon_found_in_species
TTATTCTTTTTCAGCGGTATGAACTCCCCCAGCTGACTCGGGATCGACAGAT	2957406	2957653	2957703	2957651	-1	IV	EN45_114810	2957406	2959338	None	2920	275	21897	No_constitutive_exon_found_in_species
