# Supplementary material for: Widespread Separation of the Polypyrimidine Tract From 3′ AG by G Tracts in Association With Alternative Exons in Metazoa and Plants
Source: Front Genet. 2019 Jan 14;9:741. doi: 10.3389/fgene.2018.00741 (PMC6339879; doi:10.3389/fgene.2018.00741)
Supplement: DATA FILE S1 — Sequences of REPAG 3′ SS from each species of fungi. [file Data_Sheet_1.zip › Supplementary data 1/Fungi_Release38_magnaporthe_poae.txt]

REPA_GGG_Sequence	Exon_Start	Exon_End	Pos_-50	Pos_+2	Strand	Chromosome	GeneID	Gene_Start	Gene_End	Gene_Name	Number_of_REPAs	Number_of_REPAs_has_GGG	Number_of_Intron(Intra_genic_Region)	Upstream_Constitutive_Exon
CCCCCTAGGTTGGTGGAAGTCCCTGAATAACAAAAGAGGGATAAAATCAGCA	70885	71363	70835	70887	1	supercont1.1	MAPG_00011	70660	72545	None	3634	512	20571	No_or_no_constitutive_exon
CGGTTTTTAAGGCCCGCTTGGCTGACGATGAATGTCCGGGAAAAAAAAAGTG	72335	72545	72285	72337	1	supercont1.1	MAPG_00011	70660	72545	None	3634	512	20571	No_or_no_constitutive_exon
GGCATTTTAGAGGCGGGACAAATGGCGACCGTCGACTGACGGGAGTGCAGCG	135965	136073	135915	135967	1	supercont1.1	MAPG_00026	135602	136990	None	3634	512	20571	No_or_no_constitutive_exon
TGCTCTCTCTCTCCACCGATATAGGTCCGCAAGGCTAACTGGGCATGTAGCC	137995	138355	137945	137997	1	supercont1.1	MAPG_00027	137418	142786	None	3634	512	20571	No_or_no_constitutive_exon
TCGCCCCGGACGCTCTACTTCGGCAATGCCGGCCTCATATGGGACTGTAGCA	211070	212111	211020	211072	1	supercont1.1	MAPG_00050	209892	212111	None	3634	512	20571	No_or_no_constitutive_exon
AATCTTCACGGAGCCCTGCAAAGACATATCTGATTTTGGGCGTGTGAAAGGC	288635	288834	288884	288832	-1	supercont1.1	MAPG_00076	287405	289436	None	3634	512	20571	No_or_no_constitutive_exon
GATCCGATGGCGCATGATTGCTAAGGCAAAGAGACGTCCTGCTGGGCAAGTG	360859	361842	361892	361840	-1	supercont1.1	MAPG_00100	360859	362448	None	3634	512	20571	No_or_no_constitutive_exon
ATACGGCTGGCCAAACGCCGCTGTTGAAAGCCGCGGGAAAAGGGCACGAGGC	440772	441422	440722	440774	1	supercont1.1	MAPG_00125	437858	441422	None	3634	512	20571	No_or_no_constitutive_exon
TTTTGCCAGAACAAAAAAAGTCTCACATTCACTGACAGGGGAATAAACAGGC	442650	443036	442600	442652	1	supercont1.1	MAPG_00126	441754	443036	None	3634	512	20571	No_or_no_constitutive_exon
GCAGCATCTCTTGGACCTGGGCGCCGACCCCAACAAGGCCGGGCACGGAGGG	460746	460764	460814	460762	-1	supercont1.1	MAPG_00132	460746	461194	None	3634	512	20571	No_or_no_constitutive_exon
CGAACAGCCGGCAGTAGGTGGAAATCTGCTAACCAGCGTTGGGGCTGCAGTC	545384	546273	545334	545386	1	supercont1.1	MAPG_00153	542610	546273	None	3634	512	20571	No_or_no_constitutive_exon
GTAACGAGGACGGCCTGAAGGGTAAAGAGGCCGCCGGTAAGGGTAAAGAGGC	563651	564868	563601	563653	1	supercont1.1	MAPG_00158	562366	564868	None	3634	512	20571	No_or_no_constitutive_exon
CCCGCGCTGAAACCGGGCGCACGCGTGCTCCTGATCGAGTACATGGGCAGCG	622415	622644	622694	622642	-1	supercont1.1	MAPG_00184	622415	622908	None	3634	512	20571	No_or_no_constitutive_exon
ATACCAGGACGCGCGAACAAGCATCTGCTGACAGGCCGTCACGGGCGTAGAA	727029	727341	726979	727031	1	supercont1.1	MAPG_00218	726553	727665	None	3634	512	20571	No_or_no_constitutive_exon
CTTTTGTTTTTCGCGGGCTGCCAAATGCCTCTGGCTGGGAAAAATCCAAGGC	732192	732262	732142	732194	1	supercont1.1	MAPG_00220	731444	732262	None	3634	512	20571	No_or_no_constitutive_exon
GGAAAGGATGCGACTTAGGAACAGCATCAGTCTAAAAAGGGAAAATATAGGA	1013828	1013905	1013778	1013830	1	supercont1.1	MAPG_00328	1013623	1016682	None	3634	512	20571	No_or_no_constitutive_exon
CCGAAACCTCCGACTGACATCCATGTGGCTGTGCGACCCGACTGGGAGAGAC	1121962	1122304	1121912	1121964	1	supercont1.1	MAPG_00357	1121812	1122304	None	3634	512	20571	No_or_no_constitutive_exon
TGCAAAGCCTACCTAATTGGTCCCCAGCCAGTAACATGTTGGGGGAGTAGCA	1171831	1172277	1172327	1172275	-1	supercont1.1	MAPG_00372	1171831	1176956	None	3634	512	20571	No_or_no_constitutive_exon
GCCTGGCCGGCCCGGGGGCACGCTGTCACTTCGGGGGGTTAGCTGGGCAGCC	1252246	1252852	1252196	1252248	1	supercont1.1	MAPG_00395	1251590	1252852	None	3634	512	20571	No_or_no_constitutive_exon
CCGTTTGGTACCACCCGCTAAAAAAAAAACTGGGTGCGGCGATTGGGCAGCT	1298153	1298314	1298364	1298312	-1	supercont1.1	MAPG_00410	1295097	1298602	None	3634	512	20571	No_or_no_constitutive_exon
CAAGTACGTCAAGGCCATCGTGCTGAACCCGCGACTCGCTGCTGGGCGAGCG	1300225	1300543	1300175	1300227	1	supercont1.1	MAPG_00411	1299017	1300543	None	3634	512	20571	No_or_no_constitutive_exon
GACGATACCAATCCGCCCCAGCACCGCTAACATGAGTTTGCTGGGAATAGGT	1374876	1375890	1375940	1375888	-1	supercont1.1	MAPG_00436	1374370	1377596	None	3634	512	20571	No_or_no_constitutive_exon
CCCGTACCTCACACACTATAACATGCGGGCACATATAGGGAGGTGTACAGCA	1396209	1396545	1396595	1396543	-1	supercont1.1	MAPG_00447	1396209	1396814	None	3634	512	20571	No_or_no_constitutive_exon
AACGGAGGGAGTTGTGAAGGAGCCGTCCGTCACTGACACAAGGGTGACAGAC	1481871	1482315	1482365	1482313	-1	supercont1.1	MAPG_00474	1481871	1483433	None	3634	512	20571	No_or_no_constitutive_exon
CTCGCCTTGACTGACTGTCAGCTAACCATGGGTACTTCTTGGGACGATAGAC	1495499	1495979	1495449	1495501	1	supercont1.1	MAPG_00479	1493614	1495979	None	3634	512	20571	No_or_no_constitutive_exon
TCCTCTTCGTTGAGTTCTTCTAACGCAAGCGGATCTTTCGGGCATGATAGGG	1589193	1589605	1589655	1589603	-1	supercont1.1	MAPG_00512	1587714	1590046	None	3634	512	20571	No_or_no_constitutive_exon
TGCTTCGTAAACTCTGCGAGAGCGTGGTACTGACCTGTCTGGGCGTATAGTG	1591064	1591071	1591121	1591069	-1	supercont1.1	MAPG_00513	1590114	1591207	None	3634	512	20571	No_or_no_constitutive_exon
TATTATTTCCTTGTTTATCAGTTGTTGACGGCTAGAATAAAGGGGCTCAGGG	1599664	1599695	1599745	1599693	-1	supercont1.1	MAPG_00517	1599664	1600836	None	3634	512	20571	No_or_no_constitutive_exon
GGGACAGCTGGCAGGATGCTTACCGCACCGCACGTTCCGGGGATGCGTAGTG	1664511	1665512	1664461	1664513	1	supercont1.1	MAPG_00535	1663950	1665512	None	3634	512	20571	No_or_no_constitutive_exon
TCCCGTTCATCTTTTGGCCAGAGCACTAATGCTCATGGGCACGGCAACAGTA	1782076	1782883	1782933	1782881	-1	supercont1.1	MAPG_00571	1782076	1784330	None	3634	512	20571	No_or_no_constitutive_exon
AGACATTTTGCTGACCGGGGGAGGGTGAGGGTGAGGGTGAGGCTGGGCAGCT	1837009	1837157	1837207	1837155	-1	supercont1.1	MAPG_00590	1836161	1837621	None	3634	512	20571	No_or_no_constitutive_exon
CCCTGGGCAGGCCTAATGTACGCGCGATGTCTGACCTCTGGGGGGCACAGCA	1847453	1850252	1847403	1847455	1	supercont1.1	MAPG_00593	1846723	1850252	None	3634	512	20571	No_or_no_constitutive_exon
CGACTGCTTCTCAACAAAACTGTGCTGACTGATTGGTTTTGGGCGAGCAGAA	1863538	1863611	1863661	1863609	-1	supercont1.1	MAPG_00595	1861707	1865314	None	3634	512	20571	No_or_no_constitutive_exon
AGTTAGACCGTGTACCGAGGCTCGAACCTAACAAAGGTGGGGTGAGTTAGGC	1912150	1912714	1912100	1912152	1	supercont1.1	MAPG_00609	1911687	1915405	None	3634	512	20571	No_or_no_constitutive_exon
CTATTGTAAGCCGTAGCAAGGCTTGAATCTAACAAAGATGAGGGAGTTAGAC	1912106	1912714	1912056	1912108	1	supercont1.1	MAPG_00609	1911687	1915405	None	3634	512	20571	No_or_no_constitutive_exon
TGGTCCGTACACGGATCGAAAAAGTATTTAGGAAACTGGGGGCCAAATAGCT	1948050	1948122	1948172	1948120	-1	supercont1.1	MAPG_00617	1947718	1948495	None	3634	512	20571	No_or_no_constitutive_exon
AGGTAACATTGCCTTGGCTGACTCGGCCCCGCAACTGATTGGGGATGCAGAT	2142725	2142752	2142802	2142750	-1	supercont1.1	MAPG_00643	2139215	2143659	None	3634	512	20571	No_or_no_constitutive_exon
GACGGCAGCCGACCGGGTTGGACTGCGTTGCACACTTGACAACGGGGTAGAG	2346494	2346747	2346797	2346745	-1	supercont1.1	MAPG_00707	2346494	2347448	None	3634	512	20571	No_or_no_constitutive_exon
GTCAGTCGCGCGAGTGTCAAATCTCGGTATCTAACAGCGCTGGGGACCAGCT	2480900	2481028	2480850	2480902	1	supercont1.1	MAPG_00751	2479207	2482750	None	3634	512	20571	No_or_no_constitutive_exon
CTATGCGCTTGCCATCTCGCTGACACGAGAGAACGTCCATAACCGGGCAGAG	2487133	2487342	2487392	2487340	-1	supercont1.1	MAPG_00752	2484186	2488072	None	3634	512	20571	No_or_no_constitutive_exon
ATATCAAGTGACGGTAGCATCCGAATAACTAACTCTTTTTGGGGCCATAGAA	2487019	2487052	2487102	2487050	-1	supercont1.1	MAPG_00752	2484186	2488072	None	3634	512	20571	No_or_no_constitutive_exon
CAGCAATCTCTCATCCCCCCTGGCTCGGAACTGATCTGTTGGGACTATAGAG	2494307	2494401	2494451	2494399	-1	supercont1.1	MAPG_00754	2492060	2495541	None	3634	512	20571	No_or_no_constitutive_exon
TGCATCTTTTCCTTGCTTCGCACGTGCTGACCTGGCGCCCGTTGGGACAGGG	2710472	2712281	2712331	2712279	-1	supercont1.1	MAPG_00809	2710472	2713767	None	3634	512	20571	No_or_no_constitutive_exon
GCCATTTGCGCGAGTCGCTTTGCTGACGTGGGATGTACTTGGGACGATAGGG	2738282	2738364	2738232	2738284	1	supercont1.1	MAPG_00819	2736080	2740106	None	3634	512	20571	Yes
AGTACGTGCACCGCCACAACGACGAGGACGGCAGCCGCGGCGGGACCAAGAT	2951364	2951368	2951418	2951366	-1	supercont1.1	MAPG_00883	2951364	2953838	None	3634	512	20571	No_or_no_constitutive_exon
GGTGACCATGTTTTGCTCACAATTGAACCTTTTTCGTGGGTTGGGAACAGCG	3024957	3025227	3024907	3024959	1	supercont1.1	MAPG_00903	3023870	3028725	None	3634	512	20571	No_or_no_constitutive_exon
AAGGAGTTTGGCTTTCGCCCCTGAAATTGACGCTAACATGGGGATGCTAGAT	3103282	3104437	3103232	3103284	1	supercont1.1	MAPG_00925	3101185	3106455	None	3634	512	20571	No_or_no_constitutive_exon
TCTAGTTCTATTTCTCTGACTGACGGCATCGCGCAGAAACAAGGGGAAAGAC	3171928	3172217	3172267	3172215	-1	supercont1.1	MAPG_00951	3170271	3172974	None	3634	512	20571	No_or_no_constitutive_exon
CTCTTCTGGTATTCCCGTTCCGTTTCGCTAATCGTGTCGGCCGGGAGCAGTC	3232052	3233359	3233409	3233357	-1	supercont1.1	MAPG_00972	3232052	3236932	None	3634	512	20571	No_or_no_constitutive_exon
CCAGGCGTTCCCCTTTCGCTTTGCTGCAGCTGTACTAATACACAGGGCAGCT	3259168	3259441	3259491	3259439	-1	supercont1.1	MAPG_00982	3258416	3260977	None	3634	512	20571	No_or_no_constitutive_exon
GTCGGTGTGTTTGAACATGATCTTGTGACTAATACGGGTATAAACGACAGGG	3313848	3316131	3316181	3316129	-1	supercont1.1	MAPG_00996	3313848	3316799	None	3634	512	20571	No_or_no_constitutive_exon
CTACAGCTGGAGCATTCCGTAAGGGACTAACAGCAGGGGGGTGTGGACAGGA	3331153	3331905	3331103	3331155	1	supercont1.1	MAPG_00999	3329648	3333472	None	3634	512	20571	No_or_no_constitutive_exon
TACCTTGGCTGTTATCCTGTCGACTAACAATATCGGGTACGGGTGTGCAGCT	3338990	3339087	3338940	3338992	1	supercont1.1	MAPG_01001	3338418	3340225	None	3634	512	20571	No_or_no_constitutive_exon
GATGAGGAATGTGCAACTGACAAAATGGAACGGCGGGGGCGGAAAAACAGAG	3353405	3353477	3353355	3353407	1	supercont1.1	MAPG_01004	3348986	3354899	None	3634	512	20571	No_or_no_constitutive_exon
CAGCAAGGCTAGGTACCCGCTTAGGTACCCGCTAACACGAGGGCGGATAGTT	3471070	3471660	3471020	3471072	1	supercont1.1	MAPG_01042	3470684	3471660	None	3634	512	20571	No_or_no_constitutive_exon
TCTCAATCAAACTACCACGTTGTGCGAGCGTCCTGTTCCAAACAGGGCAGCC	3987390	3987518	3987568	3987516	-1	supercont1.1	MAPG_01197	3985795	3987886	None	3634	512	20571	No_or_no_constitutive_exon
AACTTCGGACGCTAACTAATACCCGCCTCGTTTTTCACCGGGAAAAAAAGTT	3985795	3986379	3986429	3986377	-1	supercont1.1	MAPG_01197	3985795	3987886	None	3634	512	20571	No_or_no_constitutive_exon
GAGCATCGAGTTCTCGAGGGAATACGCAATTAACTACTGGGACGGGTGAGCG	3993251	3993383	3993433	3993381	-1	supercont1.1	MAPG_01201	3993251	3994008	None	3634	512	20571	No_or_no_constitutive_exon
CGGTTGACAAGAGTCCGAGCGCTGACCTAATGGCAACATCGGGGCACCAGGA	4034586	4035356	4034536	4034588	1	supercont1.1	MAPG_01216	4033892	4035356	None	3634	512	20571	No_or_no_constitutive_exon
ACCCTTCGTCCGAGCGTATGACTGTTTTCCTTCTAACATGAGGGGAATAGGC	4128608	4128735	4128785	4128733	-1	supercont1.1	MAPG_01253	4126984	4129440	None	3634	512	20571	No_or_no_constitutive_exon
CAACGGATGCGCAGCATTGAAAAGAGACGCAAGCTGACCACCAGGGACAGAT	4562330	4562453	4562280	4562332	1	supercont1.1	MAPG_01404	4561097	4564024	None	3634	512	20571	No_or_no_constitutive_exon
AGCTCCTTGCTGAGAACACGCCTTGCTTTTCCGCGTTTTGACGGGGCTAGAC	4621894	4622138	4622188	4622136	-1	supercont1.1	MAPG_01427	4620766	4623047	None	3634	512	20571	No_or_no_constitutive_exon
TGGTGGTGGGTTGACAGAAGCGAGCGTTAACTAACGGCTTTTGGGAACAGCA	4664169	4665963	4666013	4665961	-1	supercont1.1	MAPG_01439	4664169	4667549	None	3634	512	20571	No_or_no_constitutive_exon
AAGCAGGTCTCTGCTTTACCTGCTAACGCTCACATTGCACCGGGGAATAGAC	4757636	4758143	4758193	4758141	-1	supercont1.1	MAPG_01472	4757636	4758567	None	3634	512	20571	No_or_no_constitutive_exon
GCTAACGGGCACATGATTGAAGTCTCGTCGGCGTCTGCCATGGGGGATAGGT	4801753	4801907	4801703	4801755	1	supercont1.1	MAPG_01486	4800974	4802452	None	3634	512	20571	No_or_no_constitutive_exon
CAAATTGACTGACTCCTGAGGGTGTCACCGTTGTTCTCGAAACCTGGGAGCG	4868084	4868775	4868034	4868086	1	supercont1.1	MAPG_01507	4866872	4868775	None	3634	512	20571	No_or_no_constitutive_exon
GTGGACCACACGGCCACACCTGGCGACTGACAATATGCTTGAGGGACTAGGA	5283628	5283993	5284043	5283991	-1	supercont1.1	MAPG_01623	5281958	5284908	None	3634	512	20571	No_or_no_constitutive_exon
TCCCGCTGCTGTGAGATAAGAGATGCTAAGACGCCATCGTGCGGGCGCAGGC	5427951	5428035	5428085	5428033	-1	supercont1.1	MAPG_01673	5427951	5428421	None	3634	512	20571	No_or_no_constitutive_exon
CTTGTCAACGAGTGCTATCGTGGCTAATATTAGATTCTCTACCGGGCAAGTA	5466656	5467437	5466606	5466658	1	supercont1.1	MAPG_01685	5464556	5469183	None	3634	512	20571	Yes
ACTTGAGACCGCCCGTCTTGTCCTGCTGACAGGCAGATCTCATGGGATAGGG	5504334	5504426	5504284	5504336	1	supercont1.1	MAPG_01692	5504109	5504426	None	3634	512	20571	No_or_no_constitutive_exon
GGTCGTGTGATTTTTTGTGTGCTGCGTTTGTTCGAGCGTTTGCGGGGCAGTG	5588389	5588429	5588479	5588427	-1	supercont1.1	MAPG_01716	5587353	5589549	None	3634	512	20571	No_or_no_constitutive_exon
CACACACCAACGTCGGCGACGGCCTGATCGAGAACTGGGAAAGGGAGAAGGC	5781911	5782029	5782079	5782027	-1	supercont1.1	MAPG_01769	5781911	5782784	None	3634	512	20571	No_or_no_constitutive_exon
CTCCGCCTGGCTGGATTCCTTCTCTCTCTGACGTTGCCGGCCGGGGGCAGAC	5790264	5790557	5790607	5790555	-1	supercont1.1	MAPG_01771	5789748	5791264	None	3634	512	20571	No_or_no_constitutive_exon
AGGTAGGCAATGCATGTCCTAGTGGCGACGTACTCTGCCCGGGGCGATAGTG	5803154	5804166	5804216	5804164	-1	supercont1.1	MAPG_01778	5803154	5805821	None	3634	512	20571	No_or_no_constitutive_exon
TACAGTTCTTTCAATTCGACATTATACAAAGCGCTAATAGCAATGGGCAGCA	5847966	5848085	5847916	5847968	1	supercont1.1	MAPG_01793	5847391	5848085	None	3634	512	20571	No_or_no_constitutive_exon
TGGTTGCCCGCCTACTGAGACAATGGCTGATAGTGATGTGGACTGGGAAGAC	8828	9513	8778	8830	1	supercont1.2	MAPG_01896	5583	9513	None	3634	512	20571	No_or_no_constitutive_exon
CAAGAACCTAGCTAAACGGACAATGTTGCTGACGACACCTGGGACGACAGAA	40068	40675	40725	40673	-1	supercont1.2	MAPG_01900	37746	41414	None	3634	512	20571	No_or_no_constitutive_exon
GAGGAGGAGGCTCGGGCACGAGGATAGGGACGGGCACGTGGGACGTCGAGGC	181891	182299	182349	182297	-1	supercont1.2	MAPG_01946	181891	186052	None	3634	512	20571	No_or_no_constitutive_exon
TCGTCCAGCAACAGATACGGACGCCTTCATGTGCTAACCAGGGCGCATAGAT	380349	380627	380299	380351	1	supercont1.2	MAPG_02006	380066	380699	None	3634	512	20571	No_or_no_constitutive_exon
TTTTCTTCTTCCCTGCAACAACGAAAAACTGACCTGTCATACTGGGACAGTT	394858	395916	395966	395914	-1	supercont1.2	MAPG_02010	390852	396320	None	3634	512	20571	No_or_no_constitutive_exon
TGACAGTGCTGTTTCCCACCTAATCTACGCGACACATCCGGGAGACGCAGAA	507113	507366	507416	507364	-1	supercont1.2	MAPG_02045	507113	507694	None	3634	512	20571	No_or_no_constitutive_exon
ACCCCTACCGAGTTTTGGTGTGGACGTGGCTAACGGGGACGCCGAAACAGTG	537015	537042	536965	537017	1	supercont1.2	MAPG_02052	536724	538041	None	3634	512	20571	No_or_no_constitutive_exon
CCGCGTCTGCCACTGCGATGAGAGCTAACGACAGGTACCGGGATCAACAGGC	537231	537322	537181	537233	1	supercont1.2	MAPG_02052	536724	538041	None	3634	512	20571	No_or_no_constitutive_exon
ATGGCGCACTCACCGGTCACCTATTAACTCTGCATCCTTCGGGGTAACAGTG	577818	578455	578505	578453	-1	supercont1.2	MAPG_02069	577818	581217	None	3634	512	20571	No_or_no_constitutive_exon
CAGCCTGCTGGGCATCTTCGGTGTTAACATGCCTCTGATCTATGGGGAAGGG	622053	622108	622158	622106	-1	supercont1.2	MAPG_02082	622053	622805	None	3634	512	20571	No_or_no_constitutive_exon
TCATGTGCCTGGGATTGGACGACAGAGCCGACTAAGTGTACGTTGGGAAGGG	758824	759428	758774	758826	1	supercont1.2	MAPG_02137	757694	759428	None	3634	512	20571	No_or_no_constitutive_exon
AGGATAGTTATGTACTCGCCGTATCGACGAGCTAATTCTGACGGGCACAGCT	993393	993556	993343	993395	1	supercont1.2	MAPG_02199	992859	995273	None	3634	512	20571	No_or_no_constitutive_exon
GTCCTGTCTCTCGGCGTACTGATAAATATCGTTCACCCGGGGGAATACAGGC	1001217	1001660	1001710	1001658	-1	supercont1.2	MAPG_02201	1000581	1002208	None	3634	512	20571	No_or_no_constitutive_exon
GCGTTTCTCCCAACACATTTTCATGCGGGCATAATCTTGGGGAATCGCAGAG	1018124	1018215	1018265	1018213	-1	supercont1.2	MAPG_02204	1017802	1018930	None	3634	512	20571	No_or_no_constitutive_exon
GCTGACAGAATGGATTCGCCTATTATCGCGACGAACCGGGAGACGTATAGGG	1108106	1109291	1108056	1108108	1	supercont1.2	MAPG_02233	1107768	1109291	None	3634	512	20571	No_or_no_constitutive_exon
CGGTCTTGTTTGTTGTCTGTCCGCTCTGCTAACCGCGTTTGGGAAAATAGGC	1333113	1333145	1333195	1333143	-1	supercont1.2	MAPG_02307	1331286	1336540	None	3634	512	20571	No_or_no_constitutive_exon
AAGAAAAGAAAAGAAAAAGATACCAGAAAAGGCAGGCTGACCAAGGGCAGTG	1425149	1425503	1425099	1425151	1	supercont1.2	MAPG_02342	1423157	1425503	None	3634	512	20571	No_or_no_constitutive_exon
ATACCTATCCAATGTATTTTTGCTGACCTCGCCTCGGGGAAAAAAAACAGCC	1431810	1431884	1431934	1431882	-1	supercont1.2	MAPG_02347	1431810	1432174	None	3634	512	20571	No_or_no_constitutive_exon
CTCACTTGGATCTCTCTTCGCCTCATCACAACTAACTCGGGGCCAAACAGGC	1536083	1536217	1536033	1536085	1	supercont1.2	MAPG_02382	1535465	1538436	None	3634	512	20571	No_or_no_constitutive_exon
CCCAGTAGGCCTCGACCATGGCGCTGTTGTCGACGGCGAGGGGGGCGTAGAA	1540934	1541279	1541329	1541277	-1	supercont1.2	MAPG_02383	1540280	1544841	None	3634	512	20571	No_or_no_constitutive_exon
TGCGCCAGCCAAACAGCTACTAACATGCGCCGTCGATCGTCGGGCAATAGCC	1702045	1702141	1701995	1702047	1	supercont1.2	MAPG_02430	1701486	1704527	None	3634	512	20571	No_or_no_constitutive_exon
AGCCGCTTCATATACATGCAGGTAACACAGCGTCAAAACATGAGGGACAGCG	1836980	1837013	1837063	1837011	-1	supercont1.2	MAPG_02467	1836529	1837203	None	3634	512	20571	No_or_no_constitutive_exon
TCCTCGAAAAATAACGTAACGTATGCTGACCGACACGCTGGGAATTGCAGAC	1858207	1859055	1859105	1859053	-1	supercont1.2	MAPG_02476	1857592	1862808	None	3634	512	20571	No_or_no_constitutive_exon
GGCCCGCACGCCAAGCTCGGATGAACTAACGGAGATGATTCGGGGATTAGAC	1864324	1864944	1864274	1864326	1	supercont1.2	MAPG_02477	1863395	1864944	None	3634	512	20571	No_or_no_constitutive_exon
ACACTTTGTTTTTCTTTGCTCTAACACATATTCGCGGGGCCAAAACAAAGCG	1882673	1883028	1882623	1882675	1	supercont1.2	MAPG_02484	1882567	1884486	None	3634	512	20571	No_or_no_constitutive_exon
CGGGGCTGGAAGATTGAGATAAGCTGACCACACCTTCCGGGTACGACAAGAA	1994240	1994908	1994190	1994242	1	supercont1.2	MAPG_02517	1991108	1994908	None	3634	512	20571	No_or_no_constitutive_exon
TGTCCGTATGCCCAGGGCGACATTTGAGCGTCTGTTGACTGGGATTGCAGTC	2104789	2104876	2104926	2104874	-1	supercont1.2	MAPG_02528	2103904	2105614	None	3634	512	20571	No_or_no_constitutive_exon
ATGGACCGCCGCTGCTTTTTAATGTTTTCTGTCTGACCATGGGGATCAAGGT	2222017	2222092	2222142	2222090	-1	supercont1.2	MAPG_02569	2222017	2222953	None	3634	512	20571	No_or_no_constitutive_exon
ACCAAATTGTGACAGGTTTCCGGGCGGTCTAGCTTATAAGACGCGGGCAGAG	2433718	2433862	2433912	2433860	-1	supercont1.2	MAPG_02633	2433718	2436410	None	3634	512	20571	No_or_no_constitutive_exon
TCCGTATATGTGCCCTGTTTACTGGTGGATAATGCTTACGGCCGGGGTAGGT	2459514	2462286	2459464	2459516	1	supercont1.2	MAPG_02639	2457687	2462286	None	3634	512	20571	No_or_no_constitutive_exon
CACATAATGTGCTAGATACAAAGAACTGACCAGATGTCTCGGGAAAAAAGGC	2527572	2528144	2528194	2528142	-1	supercont1.2	MAPG_02659	2526207	2533827	None	3634	512	20571	No_or_no_constitutive_exon
AACTGAAAGAATTGGTGGGCTGATCCTTGTGTCCTGGGCCAAATTGACAGGT	2526207	2527437	2527487	2527435	-1	supercont1.2	MAPG_02659	2526207	2533827	None	3634	512	20571	No_or_no_constitutive_exon
ACTTGTAAGAATCCAGCCCGGCTAACCGGTGGGACTTGGGACGACGACAGCG	2615889	2617922	2617972	2617920	-1	supercont1.2	MAPG_02687	2615889	2621902	None	3634	512	20571	No_or_no_constitutive_exon
GGCGGAGCGAGATGGCCAGCTGCTTACAGCATGTGTGGGAGAGTGTGCAGAT	2717166	2717217	2717116	2717168	1	supercont1.2	MAPG_02719	2716590	2718666	None	3634	512	20571	Yes
GCCTCCCCATTGACCCTAGTATCCCCGTTCTAACAGCCAAGGGACTACAGAA	2797701	2801146	2797651	2797703	1	supercont1.2	MAPG_02745	2796490	2801685	None	3634	512	20571	No_or_no_constitutive_exon
AGCTTGACTCTTCGCTGTGCGTGGTTAGCGTACTGACAAGGGGCATACAGGT	2859551	2860736	2860786	2860734	-1	supercont1.2	MAPG_02767	2859551	2862057	None	3634	512	20571	No_or_no_constitutive_exon
GCCCACATTCGAGTTCGCCACACGCCTACTGCAGCGCTCACAAGGGCCAGGA	2874495	2874523	2874573	2874521	-1	supercont1.2	MAPG_02771	2873289	2875917	None	3634	512	20571	No_or_no_constitutive_exon
CTCCTCTCGATACGACTAGCGCTTTGGAAATATGAAGCTGACGGGCGCAGGA	2920024	2922159	2919974	2920026	1	supercont1.2	MAPG_02788	2919650	2922848	None	3634	512	20571	No_or_no_constitutive_exon
CATTGTGAACAAAACGAAAGCTGACCGTTTCCTTGCCGTCGGGATCACAGAC	3094995	3095113	3094945	3094997	1	supercont1.2	MAPG_02846	3094529	3095959	None	3634	512	20571	No_or_no_constitutive_exon
CTTGCAAAGATTATGCAGGTTTCAGACTAACGATTCTGGTTGGGAAATAGGA	3118596	3119487	3118546	3118598	1	supercont1.2	MAPG_02854	3115454	3119487	None	3634	512	20571	No_or_no_constitutive_exon
AGGGTCGGGAGAGCATGAATATAGGGAGTTACTTACGCCAGGGGCAGCAGTA	3208665	3209220	3208615	3208667	1	supercont1.2	MAPG_02880	3206767	3209220	None	3634	512	20571	No_or_no_constitutive_exon
ATTCCGGTGGTGGCGGCCGGCGAGGGCCAGGACAAGTCCGAGAACGGGAGGA	3381699	3381901	3381951	3381899	-1	supercont1.2	MAPG_02944	3381699	3383401	None	3634	512	20571	No_or_no_constitutive_exon
TCACCCTCGCTGGGCTTTGCAGAAAGCTGACGTTTGTCGGGGTGCAAAAGTG	3606988	3608358	3608408	3608356	-1	supercont1.2	MAPG_03018	3606988	3609137	None	3634	512	20571	No_or_no_constitutive_exon
AGAACGTTTCCATAACAGAAAAGAAGACGGAGACTAACCTCGGGATATAGAC	3615738	3616854	3616904	3616852	-1	supercont1.2	MAPG_03021	3615738	3617604	None	3634	512	20571	No_or_no_constitutive_exon
GCATTGTTCTTGTTAGTCAACAGAGCTGACGACACTCTTCGGGCAACTAGAT	3734113	3734616	3734063	3734115	1	supercont1.2	MAPG_03053	3732376	3734616	None	3634	512	20571	No_or_no_constitutive_exon
CAGACTGGAGAGCAGGAGGGTAGATAGATGGTACCTACCTAGGTGGGCAGAA	3866546	3866698	3866748	3866696	-1	supercont1.2	MAPG_03093	3865714	3867510	None	3634	512	20571	No_or_no_constitutive_exon
TCCATCCTGGCGGCGTCGCTGTCGCCGTCGTCACCCTCGTCAGCGGGCAGGG	3873113	3873645	3873695	3873643	-1	supercont1.2	MAPG_03096	3873113	3875078	None	3634	512	20571	No_or_no_constitutive_exon
CGAGGCAGATGTCAGCACTAACCCGATGCGCGCTTCTATGTGTGGGACAGAT	3897207	3897284	3897157	3897209	1	supercont1.2	MAPG_03104	3895929	3899040	None	3634	512	20571	No_or_no_constitutive_exon
CAGGAGACACAGAGAGCGCACTTAGCTCACACGGCGGGGATGGGGTACAGGT	3903757	3904089	3903707	3903759	1	supercont1.2	MAPG_03106	3902696	3905451	None	3634	512	20571	No_or_no_constitutive_exon
CCGAGACTGACTGACGACCAATGCTTTGTATGCACCACTTGGGTAACAAGAA	3916639	3916955	3917005	3916953	-1	supercont1.2	MAPG_03111	3916639	3917735	None	3634	512	20571	No_or_no_constitutive_exon
GATTCTCTTCTCAGCTGGTAAATACTGATTCGCTCCGCTCGGGCTTAAAGGG	4111261	4111290	4111211	4111263	1	supercont1.2	MAPG_03179	4108279	4114015	None	3634	512	20571	No_or_no_constitutive_exon
GAGAAGAGAAACCCCTGTGGAAGCCAGAGCCGGCTGACTGGGACGCATAGCT	4179909	4180732	4179859	4179911	1	supercont1.2	MAPG_03203	4179072	4180732	None	3634	512	20571	No_or_no_constitutive_exon
CCATCCGATGTTAGACAAGGTTTTTACCAACGGTGCGGTGAGGGCTGCAGAT	4303046	4303226	4302996	4303048	1	supercont1.2	MAPG_03246	4302697	4303226	None	3634	512	20571	No_or_no_constitutive_exon
GGACCAGACTGGGCAGCCAGTAACGTTCCATTGTATTGAAGGGAATGCAGAA	4359916	4359975	4359866	4359918	1	supercont1.2	MAPG_03267	4357720	4360461	None	3634	512	20571	No_or_no_constitutive_exon
GCCTGCCACTGTCTGGTACTGTCGCGCCAAATATCGTTCTTGAGGGACAGGA	4402305	4402314	4402255	4402307	1	supercont1.2	MAPG_03280	4399804	4402314	None	3634	512	20571	No_or_no_constitutive_exon
CACCTCTCCGACGGGAAGAAACAAAGACAAAGCTGACAGAGCGGGAGCAGCC	4469714	4469799	4469664	4469716	1	supercont1.2	MAPG_03301	4468061	4471458	None	3634	512	20571	No_or_no_constitutive_exon
ACTCTGTCTACTTGCAGCAGAATATGTTCTAACCTCTTGGGATGAAACAGGC	4496740	4496894	4496944	4496892	-1	supercont1.2	MAPG_03310	4495240	4497185	None	3634	512	20571	No_or_no_constitutive_exon
GGGATCGCTAATTGCAATCTTGCTCCGCTGTTTCTTTGGGGAAAAAATAGAT	4913263	4913334	4913213	4913265	1	supercont1.2	MAPG_03433	4910481	4913659	None	3634	512	20571	No_or_no_constitutive_exon
GCAGTGTTTCCCCTTGCTCCAGTACCTGCTGGACCTGGTCCGGGTGATAGTC	4952374	4952916	4952324	4952376	1	supercont1.2	MAPG_03453	4951526	4952916	None	3634	512	20571	No_or_no_constitutive_exon
GGGGAGACCCCCTGACGCTTGCTGGGGTAAAATGGGACATGACGGGATAGGG	5035686	5035845	5035895	5035843	-1	supercont1.2	MAPG_03476	5035315	5036049	None	3634	512	20571	No_or_no_constitutive_exon
GCGGCCTTTCGCGCCATGGGCTGCCCATGATCCTCCGAACGGGGGGCCAGGG	5046849	5046973	5047023	5046971	-1	supercont1.2	MAPG_03483	5046849	5047861	None	3634	512	20571	No_or_no_constitutive_exon
AGAAAGGAAGGGGCGCCCAAAGGCTGATCAGCCTCGGATCGGGATCACAGCC	5116234	5116286	5116184	5116236	1	supercont1.2	MAPG_03500	5115776	5116702	None	3634	512	20571	No_or_no_constitutive_exon
GGTGTGGCGCCCGCGCTCACCATGGTCTCTATGTGTCTCTGCAACGGGAGCC	5239704	5239974	5239654	5239706	1	supercont1.2	MAPG_03543	5238890	5240779	None	3634	512	20571	No_or_no_constitutive_exon
TCTCCCATCAACTACTACGCACCGCGCATCTTGCGTCCCTCGGGTGACAGGC	5240076	5240228	5240026	5240078	1	supercont1.2	MAPG_03543	5238890	5240779	None	3634	512	20571	No_or_no_constitutive_exon
GGGCACCCCCGCTCTGCTGGCATCCCGACGTGCTGTGAGGGATGAGCCAGCT	94671	95026	95076	95024	-1	supercont1.3	MAPG_03571	92360	96308	None	3634	512	20571	No_or_no_constitutive_exon
AGAGAGATGCAACACAGCTGACACCGTGGTATGGAGCATCGGGGAATAAGGC	207322	207560	207272	207324	1	supercont1.3	MAPG_03613	206954	209242	None	3634	512	20571	No_or_no_constitutive_exon
CCACGGCGCTAACCATTTTCACGTAAACGAGCTTTTGGGTGTATCAAAAGTA	214197	214701	214751	214699	-1	supercont1.3	MAPG_03616	213000	215263	None	3634	512	20571	No_or_no_constitutive_exon
CCTCCTTGCGCCAGGACAGGAACTGATCGACTGCTTCCCCGGGGATGCAGCA	250520	252392	250470	250522	1	supercont1.3	MAPG_03627	249875	252392	None	3634	512	20571	No_or_no_constitutive_exon
GGCGGCGACGTGGTGCTCGCGCAGCTGCACCAGGTGGCTGACATGGGCAGGC	441564	442036	442086	442034	-1	supercont1.3	MAPG_03664	441564	443662	None	3634	512	20571	No_or_no_constitutive_exon
GCCGATACAGAAACCAAAGCTCCCGTCCCTTGGCTAACTGGCGGGCGCAGGC	456114	456769	456819	456767	-1	supercont1.3	MAPG_03669	456114	457367	None	3634	512	20571	No_or_no_constitutive_exon
GCGTCATCGCCTGGCCCATGTCGCACTCGGACCCGGATCCGGGCAACAAGAC	486993	487173	486943	486995	1	supercont1.3	MAPG_03682	486068	487173	None	3634	512	20571	No_or_no_constitutive_exon
TAAAAGCGCATAGATTAGACTGCGAGCGACTTCTACCCTGCGTTGGGGAGAA	548022	549908	549958	549906	-1	supercont1.3	MAPG_03705	548022	550736	None	3634	512	20571	No_or_no_constitutive_exon
CACGGTAGGGCCACTCGACGGGGTGGGTCGTCAACGAGGCGACGGGCAAGCA	555365	555488	555315	555367	1	supercont1.3	MAPG_03708	555142	555488	None	3634	512	20571	No_or_no_constitutive_exon
GGCCAGCAGACTCGCCAGACTTTCTCGTCGCCCGTCGTGCAGGGTTACAGCC	560565	560582	560632	560580	-1	supercont1.3	MAPG_03709	560565	563012	None	3634	512	20571	No_or_no_constitutive_exon
TCTGCTCCGCCTGATGTCACCGTACTGACGAGTGTGTTTGGGAGGAGCAGGC	668346	668437	668487	668435	-1	supercont1.3	MAPG_03742	668099	669065	None	3634	512	20571	No_or_no_constitutive_exon
TGTCTTCCTTCATCTTCACCTGCATGATGCTGACGACGGTGGGGGTACAGAT	711450	712781	711400	711452	1	supercont1.3	MAPG_03757	710609	713732	None	3634	512	20571	No_or_no_constitutive_exon
CTTGGTTGTGAGCCGGAGCACGAATACCAGCCGGCTGACGTGAGGGTCAGAA	738341	738429	738291	738343	1	supercont1.3	MAPG_03768	738170	738429	None	3634	512	20571	No_or_no_constitutive_exon
CCGTTTGACCCCCTGCGCCTTGAAGTGGTACTAACGCGTCACTGGGATAGTA	787658	787829	787879	787827	-1	supercont1.3	MAPG_03782	785858	788213	None	3634	512	20571	No_or_no_constitutive_exon
CTCCAGTCTCCAAACTCGTCAAGCTAATCAACATCTGGAACTGGGGACAGAC	795363	795471	795521	795469	-1	supercont1.3	MAPG_03783	791662	796991	None	3634	512	20571	No_or_no_constitutive_exon
AGAGCACAGCCGTGCTCGATCCGGCTTTGTTGCTGACAAGATGGGACTAGGA	845820	846458	846508	846456	-1	supercont1.3	MAPG_03797	845016	847034	None	3634	512	20571	No_or_no_constitutive_exon
GGCTCCTCAGACAGTGGTACTGTCATTTTTGTTATTTTCCGGGAACAAAGGT	1029010	1029270	1028960	1029012	1	supercont1.3	MAPG_03858	1027947	1029270	None	3634	512	20571	No_or_no_constitutive_exon
CCGCGCCAGCGCCTGCCGGGTCTGTGACCTCGCCCGTATCGGGCCAGCAGTC	1142327	1142346	1142396	1142344	-1	supercont1.3	MAPG_03895	1142327	1144770	None	3634	512	20571	No_or_no_constitutive_exon
TCAAACATCCCTGAGCTGACGCGGATGCAACCTGAGCTGCTCGGGTAAAGTT	1169806	1170688	1169756	1169808	1	supercont1.3	MAPG_03905	1167153	1170688	None	3634	512	20571	No_or_no_constitutive_exon
GGCGTCTTTTCCTTCAACAAAAACACGGAGAGCTGACAGGTCGGGAAAAGGT	1253143	1253723	1253773	1253721	-1	supercont1.3	MAPG_03924	1253143	1255773	None	3634	512	20571	No_or_no_constitutive_exon
GTCTAGGCCATCTTGTGCTAACCACACCCGGGTGCTATCCGGGTACACAGGA	1294325	1294430	1294480	1294428	-1	supercont1.3	MAPG_03936	1293041	1294606	None	3634	512	20571	No_or_no_constitutive_exon
CCTGCATCGGGGATGTTTCGACCGCTGACTACGTGCTTCGGGAACACCAGTC	1312620	1312664	1312570	1312622	1	supercont1.3	MAPG_03942	1310396	1317063	None	3634	512	20571	No_or_no_constitutive_exon
TGCAATTACCTACCTAGTAGTCGAAGAAGGGCTGACGAGAAGGGAAATAGCT	1331395	1331541	1331591	1331539	-1	supercont1.3	MAPG_03949	1330961	1332008	None	3634	512	20571	No_or_no_constitutive_exon
TTAATCCATTTCCTTTTCCTGCTTTGACGTCTCTGACCACACAGGGTTAGAT	1383312	1383564	1383262	1383314	1	supercont1.3	MAPG_03963	1381781	1383564	None	3634	512	20571	No_or_no_constitutive_exon
GCTCCCGTGAGGGGGTCCATGGCCAAGCACTAACCGGGGGAGGATCACAGGA	1398822	1399184	1398772	1398824	1	supercont1.3	MAPG_03970	1397003	1399878	None	3634	512	20571	No_or_no_constitutive_exon
GGAGGACCAGTAACCACACCCCAATATCGATAACTAACATGGGACAATAGGG	1439720	1439956	1439670	1439722	1	supercont1.3	MAPG_03984	1439137	1441333	None	3634	512	20571	No_or_no_constitutive_exon
GGGAGACGGGATTGCGCGCTAACCCAGTGTCGACGGTCTCGGGTATGCAGAA	1510415	1510425	1510475	1510423	-1	supercont1.3	MAPG_04000	1508191	1510984	None	3634	512	20571	No_or_no_constitutive_exon
GGTGCGAACCCGCCGCTCTGGCTGCTGACACGCGTGGCATGGGCCGATAGGC	1609700	1610224	1610274	1610222	-1	supercont1.3	MAPG_04035	1607972	1612854	None	3634	512	20571	No_or_no_constitutive_exon
ATGTCGAGGCTGAGATAGACAACTAACACGTCCGCCTTCGGGGTCAAAAGTA	1693284	1694377	1694427	1694375	-1	supercont1.3	MAPG_04063	1693284	1697355	None	3634	512	20571	Yes
TTTCCCCAGCTTGAACAGGGTTAACCGTGAATCGACCTTGGGAACTATAGAT	1804963	1805277	1805327	1805275	-1	supercont1.3	MAPG_04095	1804963	1808961	None	3634	512	20571	No_or_no_constitutive_exon
CTGGGAAATACACAAATCGTTGGCTGACTTGAGCCTGGGAAAAAAACAAGGC	1947425	1948287	1948337	1948285	-1	supercont1.3	MAPG_04138	1947425	1948952	None	3634	512	20571	No_or_no_constitutive_exon
AGTCATATACTAGAATCTTGGCTTAATTGCGGCTTCGAATGGGCGGGAAGCA	1988772	1988803	1988722	1988774	1	supercont1.3	MAPG_04155	1986403	1989091	None	3634	512	20571	No_or_no_constitutive_exon
TTCTTGGCCACGACTTGAACGCCAGGGGCCGGGTTGTGCATGGGATATAGGG	2014134	2014417	2014467	2014415	-1	supercont1.3	MAPG_04166	2013960	2014667	None	3634	512	20571	No_or_no_constitutive_exon
CGCAGCGTCTTGCGTCTCGCGGCTGTTTCGTGAGCTAACAATCGGGATAGCT	2077771	2077894	2077721	2077773	1	supercont1.3	MAPG_04184	2077020	2080347	None	3634	512	20571	No_or_no_constitutive_exon
ACTGGGGTTGTGCCGTCGCAGTTGCTGGCCTTCACATGCAACCGGGGCAGCT	2087883	2088195	2087833	2087885	1	supercont1.3	MAPG_04187	2087811	2090224	None	3634	512	20571	No_or_no_constitutive_exon
GCAACTTGCATTTACTAAACCCTATACTGACAGGAGACGGGGAAAAAAAGTC	2161629	2162055	2162105	2162053	-1	supercont1.3	MAPG_04215	2161034	2163866	None	3634	512	20571	No_or_no_constitutive_exon
GAGTGCTGCGACAACTGTTCAGACTAACGCATAAATATTTGGGGAACCAGGC	2313740	2313976	2313690	2313742	1	supercont1.3	MAPG_04257	2313286	2315264	None	3634	512	20571	No_or_no_constitutive_exon
TATTGTATCCTCTAGAAATATCGCTGACAATCCCTGTCTGGGAACAACAGAC	2443938	2443967	2444017	2443965	-1	supercont1.3	MAPG_04297	2443938	2444556	None	3634	512	20571	No_or_no_constitutive_exon
GCATCTTTTACATCGCATGCACAGAAGGACTGACTCCAGGGAAACCGCAGCG	2460396	2460892	2460942	2460890	-1	supercont1.3	MAPG_04303	2459029	2461767	None	3634	512	20571	No_or_no_constitutive_exon
AATGAGGCAGGGATCGAAAAAGAACTGGCAGAAGCTAATGCGAGGGGCAGAC	2524832	2525222	2524782	2524834	1	supercont1.3	MAPG_04329	2524474	2526128	None	3634	512	20571	No_or_no_constitutive_exon
GAACCGGGAGCTCGGCTGATGAGATGCTCGACTGCTGGGCCGAAGAACAGGA	2762619	2762743	2762793	2762741	-1	supercont1.3	MAPG_04390	2762619	2763292	None	3634	512	20571	No_or_no_constitutive_exon
GCTGCGTAGTTAGCGATGTGGTAGCTAACCAAGGCTTGTCCGGGCGATAGAG	2817184	2817333	2817383	2817331	-1	supercont1.3	MAPG_04410	2815784	2818509	None	3634	512	20571	No_or_no_constitutive_exon
GGCTACAAGCCCAGACCTAAGCTCGGCGGGTAATTCTAACGGGATGCTAGGG	2841013	2841428	2841478	2841426	-1	supercont1.3	MAPG_04417	2840401	2842326	None	3634	512	20571	No_or_no_constitutive_exon
ACAAGAGGACAATGCCAACTGACATGGTGCCTCGTGGGTTTGCGGAAAAGAT	2933527	2933791	2933477	2933529	1	supercont1.3	MAPG_04448	2932799	2935350	None	3634	512	20571	No_or_no_constitutive_exon
CGTCTTTTGGCAGTTCTGGCACGGCTGGTGATGCCGGTGCCGGTGGGCAGGG	2941610	2942453	2942503	2942451	-1	supercont1.3	MAPG_04453	2941610	2942723	None	3634	512	20571	No_or_no_constitutive_exon
CTCTTAGGAAGGAGGCTGACTCGTAACCAACCAACCGGTTGGGGTGCTAGTC	2943759	2945540	2945590	2945538	-1	supercont1.3	MAPG_04455	2943759	2946280	None	3634	512	20571	No_or_no_constitutive_exon
GGATGACCAGGCCGGAGAGCGAGATCGAGTTACTGACTACGAGAGGGCAGAT	2959910	2960036	2960086	2960034	-1	supercont1.3	MAPG_04461	2957885	2960419	None	3634	512	20571	Yes
GTCATTCCTTTCAATACAAGCAGTGTTTCTAATCCGGGCCGGGACAACAGTT	2968734	2968780	2968830	2968778	-1	supercont1.3	MAPG_04465	2966336	2970436	None	3634	512	20571	Yes
GTGGTGCTTATGCCGGAGGTATCGAAGAAGAAGGCCACCTCTCAGGGGAGGC	2971820	2971872	2971922	2971870	-1	supercont1.3	MAPG_04466	2970575	2972290	None	3634	512	20571	No_or_no_constitutive_exon
AGCAGGTGGGCTGGCAACTGGCACAGGGGCTGATACAGAGGGTAGCACAGTG	3018575	3018936	3018525	3018577	1	supercont1.3	MAPG_04484	3017111	3018936	None	3634	512	20571	No_or_no_constitutive_exon
CCGCAGGACGCTCGACAACACCGGCTAATTTGTTTCGTGGGGTGGCACAGGT	3041561	3042009	3041511	3041563	1	supercont1.3	MAPG_04489	3040884	3042009	None	3634	512	20571	No_or_no_constitutive_exon
CTCCTGTTTTCGGTGCAGTGCATGGCTGACAGAGGATACGGGATTGACAGCA	3069853	3072570	3069803	3069855	1	supercont1.3	MAPG_04497	3069077	3072570	None	3634	512	20571	No_or_no_constitutive_exon
CAAGGAAGACAACCGCTGACTGACAATCTACCCATTTATGCTGGGAATAGTA	3141482	3141991	3142041	3141989	-1	supercont1.3	MAPG_04520	3140324	3144284	None	3634	512	20571	No_or_no_constitutive_exon
CCCACTATGACTCGTTGTAAGCTTTTGCTAACCGCTCCGCCGGGATACAGGT	3147623	3148093	3148143	3148091	-1	supercont1.3	MAPG_04521	3146735	3150916	None	3634	512	20571	No_or_no_constitutive_exon
GGATCTGGTGTTGGTGCCCCCAACTAATGTTAATCTGTCTGCGGGTGAAGCC	3298503	3298734	3298784	3298732	-1	supercont1.3	MAPG_04573	3297949	3299756	None	3634	512	20571	No_or_no_constitutive_exon
AACTTGGCACCCATGAGACATGTCTTTCTCACTCTATATCCTGGGGAAAGAT	3455975	3456090	3456140	3456088	-1	supercont1.3	MAPG_04631	3453809	3456592	None	3634	512	20571	No_or_no_constitutive_exon
GCTTCCTGACCGAGGTGAGCTGACCGGGATTATTCTTTGGGATGGCAAAGAC	3569779	3569840	3569890	3569838	-1	supercont1.3	MAPG_04663	3567921	3570440	None	3634	512	20571	No_or_no_constitutive_exon
ACCGGTCTATACGCGATACTGATGCAAATGTCATGCAAATGGGGTCAAAGAC	3612557	3614289	3614339	3614287	-1	supercont1.3	MAPG_04679	3611811	3618634	None	3634	512	20571	No_or_no_constitutive_exon
AAAGAGAAAAAAAAATTCGCTGTTGCTGATGTCCAAGCCCTAGCGGGCAGCC	3631829	3632377	3632427	3632375	-1	supercont1.3	MAPG_04685	3631593	3632880	None	3634	512	20571	No_or_no_constitutive_exon
AGCGGATCCGTACGGTCGAGAGATCTGAGGCGCGATGTATGATTGGGTAGCG	3631593	3631679	3631729	3631677	-1	supercont1.3	MAPG_04685	3631593	3632880	None	3634	512	20571	No_or_no_constitutive_exon
AATCCAGGAAGTGTCGAAACCGCTGACATAATTAGCCGGCATGGGGCCAGCA	3707784	3708455	3707734	3707786	1	supercont1.3	MAPG_04712	3707219	3709721	None	3634	512	20571	No_or_no_constitutive_exon
TCGTGCGAGTGCTGATGGCCACGACCCCGCCCTCCGACGACTGGGAATAGCG	3717922	3717993	3717872	3717924	1	supercont1.3	MAPG_04716	3717729	3720774	None	3634	512	20571	No_or_no_constitutive_exon
TCAACCGTGGGTATCTTGATATCAGCCGGGGGTGGCTAACGGCGGGGCAGCC	3746338	3746452	3746502	3746450	-1	supercont1.3	MAPG_04722	3746338	3746908	None	3634	512	20571	No_or_no_constitutive_exon
GGTTTCTTTTTCTGCTTTAGCGCCGGATATACTAATGGCCGGGAAAAAAGGG	4080	4311	4361	4309	-1	supercont1.4	MAPG_04802	4080	4723	None	3634	512	20571	No_or_no_constitutive_exon
CGCTTGGCTGTTGAGAGTCTGCGGACGGCGACGAACTGATACGGGCGCAGAT	55167	56068	55117	55169	1	supercont1.4	MAPG_04825	54140	56068	None	3634	512	20571	No_or_no_constitutive_exon
GGTAAGTCTCGTCTCCTCATGCTCGCCCAGGGCCACGCTAACGGGACCAGCC	70987	71149	70937	70989	1	supercont1.4	MAPG_04833	70546	72017	None	3634	512	20571	No_or_no_constitutive_exon
CAGCCGTGGAGTACCTCCAAGTTTCTCGGCTAACCTTTTCGCACGGGCAGCA	126934	126996	127046	126994	-1	supercont1.4	MAPG_04857	125880	128063	None	3634	512	20571	No_or_no_constitutive_exon
GGCGGCATCGTTATCCAGCCCGTGACTGAGCGTGGAGAAGGTGGGCATAGAC	156655	156826	156876	156824	-1	supercont1.4	MAPG_04871	153829	157033	None	3634	512	20571	No_or_no_constitutive_exon
CCGCACCACCAGTGTGTCGCGCAAAGCCACAGACTAAGACGGGGCCATAGAC	283359	284131	283309	283361	1	supercont1.4	MAPG_04921	283192	286067	None	3634	512	20571	Yes
GCAAGTGCAAACCTTGTCATGCGAAAGCTAACCATAATCCGGGCCAACAGAT	544261	544474	544524	544472	-1	supercont1.4	MAPG_05008	542464	545335	None	3634	512	20571	No_or_no_constitutive_exon
AGCATATAGTGTACATTGTCGAACCAGCGTGTGGCTAATTGGGAATGTAGGA	832811	832974	833024	832972	-1	supercont1.4	MAPG_05073	831504	833287	None	3634	512	20571	No_or_no_constitutive_exon
TCCGTCTCGAGTCCTTGGGCTAATTAGGCTTGCGACATATTTGGGGATAGGT	858821	859668	858771	858823	1	supercont1.4	MAPG_05080	853805	860900	None	3634	512	20571	No_or_no_constitutive_exon
GAGAAGCGGGGTCTGGTGCGCTGTTTGCTAAGGGAGTCAAGTTGGGGAAGGC	861014	861405	860964	861016	1	supercont1.4	MAPG_05081	860810	861896	None	3634	512	20571	No_or_no_constitutive_exon
GATTTTTCTAACAATAGGAGCATTTTTTCTGATGGGGATGGGTTGGACAGAT	948602	948826	948552	948604	1	supercont1.4	MAPG_05100	948099	948903	None	3634	512	20571	No_or_no_constitutive_exon
CATTGCCTTCGAGAAAGCTCGCTGACCTATCTCTCTTTGGGCGGAATCAGGT	960883	960920	960833	960885	1	supercont1.4	MAPG_05102	960510	962711	None	3634	512	20571	No_or_no_constitutive_exon
TCCCCTGCGGTCCTGGACGACTGACTGACTGTGCTGGAGCGGGAATACAGGA	1118677	1118757	1118627	1118679	1	supercont1.4	MAPG_05155	1118141	1121810	None	3634	512	20571	No_or_no_constitutive_exon
GAGACTTCATTGGGCGTCAGTTCTGCTTGGCTAACCCGCAGAGGGAACAGGA	1140194	1140579	1140629	1140577	-1	supercont1.4	MAPG_05163	1140194	1141170	None	3634	512	20571	No_or_no_constitutive_exon
ACCACGCCGTGAAGGAAAGTGTTATCTGACAGGTCTTCCTGGGGCGTCAGAT	1313192	1313715	1313765	1313713	-1	supercont1.4	MAPG_05213	1311407	1313920	None	3634	512	20571	No_or_no_constitutive_exon
CCATCGACGTGGACATGGCGGAGCTGGCCAGGCTGCGCGGGGTGGTGGAGCG	1311407	1311414	1311464	1311412	-1	supercont1.4	MAPG_05213	1311407	1313920	None	3634	512	20571	No_or_no_constitutive_exon
TCGTAATAGAAAAAAGCTAACCGACTAGGCCTACTGGGAGCAAGACGAAGGT	1344859	1344948	1344998	1344946	-1	supercont1.4	MAPG_05227	1344859	1345789	None	3634	512	20571	No_or_no_constitutive_exon
GAAACCGCCGCCGGATTTGCTGACCCCGAGCCTTCGCCGGGAAACCACAGGT	1363262	1363346	1363396	1363344	-1	supercont1.4	MAPG_05234	1362967	1363433	None	3634	512	20571	No_or_no_constitutive_exon
CGGGGAGTGGTGAGACCGGGGTTAATAAATAACGATAATGGGCACGGCAGGA	1440345	1442904	1442954	1442902	-1	supercont1.4	MAPG_05269	1435655	1444015	None	3634	512	20571	No_or_no_constitutive_exon
CCACATTATTATCTCCAAAATTAAGGATGACTATGTTAACACGGGACTAGAT	1594018	1594356	1593968	1594020	1	supercont1.4	MAPG_05314	1593136	1594802	None	3634	512	20571	No_or_no_constitutive_exon
AGAGAAAGCTGGCCAATCACCTGTCTAACCTCGCTCTCCGGGTTGAACAGGG	1788117	1788614	1788067	1788119	1	supercont1.4	MAPG_05368	1786215	1788614	None	3634	512	20571	No_or_no_constitutive_exon
AAAGGAGCGAGAATTGAGTTATGCTGACTTTTCCCTCACCGGGGCTATAGAG	1879577	1882337	1879527	1879579	1	supercont1.4	MAPG_05393	1877337	1882337	None	3634	512	20571	No_or_no_constitutive_exon
GAAAAAAAATAATTACAGGGTCTGACAGTTATTCACCGCGGGGGCGACAGGA	1915717	1916410	1915667	1915719	1	supercont1.4	MAPG_05402	1911473	1916410	None	3634	512	20571	No_or_no_constitutive_exon
AAGGCAGGGAACTGATGGGAGAAGTGACTAACAAACATGTGGGAGGACAGTG	1940165	1943224	1943274	1943222	-1	supercont1.4	MAPG_05408	1939873	1944065	None	3634	512	20571	No_or_no_constitutive_exon
GCAGTCCTCGGCGGTAGAGGCTGTAGGCTCCATGCTAACCAAGGGATCAGTG	1950538	1950578	1950488	1950540	1	supercont1.4	MAPG_05411	1950233	1951902	None	3634	512	20571	No_or_no_constitutive_exon
CCCGGCCATTCCATGGAGGCCGACATGTACTGTGAGTCGGGACCAAGCAGGC	1964702	1965723	1964652	1964704	1	supercont1.4	MAPG_05415	1963503	1965723	None	3634	512	20571	No_or_no_constitutive_exon
GAAGATCACAGCGTCATGGAGACCATGTGGCAAAAGTCCAAGCCGGGCAGCT	2034805	2035469	2035519	2035467	-1	supercont1.4	MAPG_05437	2034805	2036596	None	3634	512	20571	No_or_no_constitutive_exon
GTAGAAGAAGAAGGAGAAGTCGACGACTGACGAATGCAACTCGGGGACAGAC	2138310	2139331	2138260	2138312	1	supercont1.4	MAPG_05461	2135642	2139331	None	3634	512	20571	No_or_no_constitutive_exon
ACCAGATGTGCTCCCGGACCTACAAAAAAGCCGCCACGACCCTGGGAGAGGC	2250983	2251001	2251051	2250999	-1	supercont1.4	MAPG_05506	2250983	2252645	None	3634	512	20571	No_or_no_constitutive_exon
GTGGTGTATTTCCGATGTCTCACTAGCCTAACCGTGGGACTGAAAACCAGGC	2518905	2519601	2519651	2519599	-1	supercont1.4	MAPG_05594	2518905	2521682	None	3634	512	20571	No_or_no_constitutive_exon
AAGCTCCCCCCATCTCTCGCAAGCATCTCAACTGCTGGTTAGGGGCGAAGCA	2522309	2522459	2522259	2522311	1	supercont1.4	MAPG_05595	2522155	2524121	None	3634	512	20571	No_or_no_constitutive_exon
AACTCTGGGTCGCCGCCTACGACGACTTCTCCGAGTCGGGCTGGGACAAGAT	2527257	2527382	2527432	2527380	-1	supercont1.4	MAPG_05597	2526829	2527561	None	3634	512	20571	No_or_no_constitutive_exon
CCTCGCTTGTTATGTTGCATATACTGATATGTGCCGGGTCGGATATGCAGGA	2687402	2687578	2687352	2687404	1	supercont1.4	MAPG_05642	2686535	2688469	None	3634	512	20571	No_or_no_constitutive_exon
ACATGGGAGCGAGCTAGATAACTGACTTCAGTTGGTGGGAGCAACAATAGCC	2688825	2689606	2688775	2688827	1	supercont1.4	MAPG_05643	2688388	2689606	None	3634	512	20571	No_or_no_constitutive_exon
CCATGAAGCTTCTTTATTGTAAGGAAGCTGTTGCTGAGGGAAAGTCGCAGGG	2724754	2724870	2724704	2724756	1	supercont1.4	MAPG_05658	2723200	2726120	None	3634	512	20571	No_or_no_constitutive_exon
AGAGGAGCTCGATAGTGCTGACATGAAGCTTTGTCGTTGGGGGAAAACAGTG	2732004	2732690	2731954	2732006	1	supercont1.4	MAPG_05660	2728363	2732690	None	3634	512	20571	No_or_no_constitutive_exon
CATCTGGATAGCCTTTCCCGAGCACGGTGATCGTCCCCGACGACGGGGAGGA	2739628	2740109	2740159	2740107	-1	supercont1.4	MAPG_05663	2739628	2740867	None	3634	512	20571	No_or_no_constitutive_exon
GGTGCTCTTCTTTTGCAGCTTCGGTGTATGCTAACGACAGCGGGTAACAGTG	2759705	2760060	2759655	2759707	1	supercont1.4	MAPG_05671	2758908	2761097	None	3634	512	20571	No_or_no_constitutive_exon
GAAAGGAAAAGAAAAAAAAAAAAAAACGTTGAAGCTAACGGAATGGGCAGAG	2838429	2838861	2838911	2838859	-1	supercont1.4	MAPG_05688	2838429	2839567	None	3634	512	20571	No_or_no_constitutive_exon
CGTAATCACTTGAGGTGGATTGTTACTAAATAGGAGGGAAATAAATACAGAT	2925008	2926124	2924958	2925010	1	supercont1.4	MAPG_05713	2924846	2927787	None	3634	512	20571	No_or_no_constitutive_exon
AGACGACAGGCCTGCACTAACAAACCACCAAATCCAGCTTGGGGGCCAAGCG	3070670	3070935	3070620	3070672	1	supercont1.4	MAPG_05758	3069257	3070935	None	3634	512	20571	No_or_no_constitutive_exon
ACTGCCCGAAAGGAAAACATCGGAAATTTCAGTTCTGACTTTGGGAACAGAT	3147257	3147382	3147207	3147259	1	supercont1.4	MAPG_05780	3145828	3148438	None	3634	512	20571	No_or_no_constitutive_exon
CATGGCAACGCTAATCAGAAAGAGGTATCTAAACAAAACCGGGAGAGCAGAC	3182188	3182563	3182138	3182190	1	supercont1.4	MAPG_05790	3181756	3182978	None	3634	512	20571	No_or_no_constitutive_exon
CAACCCTTGCGGGCAGCGAGTGACACTGACGGAGAGGGACGGGTGGAAAGGG	3210853	3210987	3211037	3210985	-1	supercont1.4	MAPG_05797	3210195	3211114	None	3634	512	20571	No_or_no_constitutive_exon
CTACAGATAATCAAGCAATCGCAAACCTCAACAGACAAAACATGGGATAGCG	214267	214579	214629	214577	-1	supercont1.5	MAPG_05943	212805	215634	None	3634	512	20571	No_or_no_constitutive_exon
ATCTTGTCAGGCATCATCCACGAGCCGAGACTGACGCGGGAGTACAACAGGA	419906	420037	420087	420035	-1	supercont1.5	MAPG_06008	419474	421893	None	3634	512	20571	No_or_no_constitutive_exon
TAGGCACCTTACTGACTTGGAGGGGCATATGCTTCCTGCCTCATGGGAAGAC	455998	456365	455948	456000	1	supercont1.5	MAPG_06020	455688	457244	None	3634	512	20571	No_or_no_constitutive_exon
CCGTCCTCGCCCTGGTAGGCGAGTCGCCAGCTGACAATCAAGTGGGACAGAC	485831	485951	485781	485833	1	supercont1.5	MAPG_06033	485208	487126	None	3634	512	20571	No_or_no_constitutive_exon
AGAATTGGGTGGTAACTACGACCTGTACCTGCATGACCATTGGGACATAGGC	583333	584038	584088	584036	-1	supercont1.5	MAPG_06071	583333	584877	None	3634	512	20571	No_or_no_constitutive_exon
TTTGGTAAACATAACGGTAAAACAGCAAAAATACTGACACGGGCTACAAGGC	637745	638319	637695	637747	1	supercont1.5	MAPG_06095	636659	638615	None	3634	512	20571	No_or_no_constitutive_exon
CCGCACACGGCGGATATCCATTTTGGACTGATGTGTCCGTGGCTGGGGAGTG	880286	880365	880415	880363	-1	supercont1.5	MAPG_06167	879117	882040	None	3634	512	20571	No_or_no_constitutive_exon
TGCTGCCACAGGCTGGCGACGGACTAAATAGTGACCTGGGAGGAACGCAGCG	947496	947935	947985	947933	-1	supercont1.5	MAPG_06193	947196	948230	None	3634	512	20571	No_or_no_constitutive_exon
TCCCCGCCCGTGGCAGTCCGGCTAACAGAAAGGAAAACTTGGGAAAACAGGA	961182	961762	961132	961184	1	supercont1.5	MAPG_06196	958391	961762	None	3634	512	20571	No_or_no_constitutive_exon
GGCCGCCTCGGTGCTGGCCTACGCCACTCACATCGACGACCTGGGCAAAGCT	1011982	1013041	1013091	1013039	-1	supercont1.5	MAPG_06211	1011982	1013336	None	3634	512	20571	No_or_no_constitutive_exon
GGCGCGTGTATGGCTGATACCTAATCACAACGTGAACTTTAACGGGCGAGGG	1076550	1077573	1076500	1076552	1	supercont1.5	MAPG_06229	1075639	1077573	None	3634	512	20571	No_or_no_constitutive_exon
AGGAGAGCTGACGGGACTTCACCGCCGCCGTCAACACCGAAGTGGGCCAGAT	1156712	1157357	1157407	1157355	-1	supercont1.5	MAPG_06255	1156176	1158626	None	3634	512	20571	No_or_no_constitutive_exon
GAGAGTCCATCAAGAGTTCTTTACTGACACGCACCACGCGGGCGCAAAAGTC	1179724	1179753	1179674	1179726	1	supercont1.5	MAPG_06265	1178272	1181505	None	3634	512	20571	No_or_no_constitutive_exon
GTTCTTATGTGAGGACACTACTGACGGAGAAGTGATGGTGGGGTGTGTAGGT	1263351	1263572	1263622	1263570	-1	supercont1.5	MAPG_06283	1262601	1264391	None	3634	512	20571	No_or_no_constitutive_exon
GTTTCCCTTTTTCTCTATAAACCTCTTACGGCATTTCTGTTGGGTTGAAGCG	1492471	1492876	1492926	1492874	-1	supercont1.5	MAPG_06353	1492471	1493173	None	3634	512	20571	No_or_no_constitutive_exon
GCCGTAGGGGGACACGCCAAACAAACGCCACTGATGCGTGCGGCGGGCAGGG	1587010	1587286	1587336	1587284	-1	supercont1.5	MAPG_06384	1587010	1587618	None	3634	512	20571	No_or_no_constitutive_exon
TCGCGTGAGGAGGTTGTATTGCTGACTTTGTTGGTGGGATGGACGTGTAGCA	1964721	1964899	1964671	1964723	1	supercont1.5	MAPG_06488	1963745	1965501	None	3634	512	20571	No_or_no_constitutive_exon
GCCTACATAGAGTCTCCAACTGACCGGCTTATGACCACCGGGAAAACCAGAT	1993062	1993112	1993162	1993110	-1	supercont1.5	MAPG_06500	1992262	1993433	None	3634	512	20571	No_or_no_constitutive_exon
GCCGATGGGCCAAGAGGGGCAACTTCATGTTTGGGACTGGGAATGACTAGGA	2165250	2165509	2165559	2165507	-1	supercont1.5	MAPG_06554	2163862	2165936	None	3634	512	20571	No_or_no_constitutive_exon
CTATGCCTGTTATACCAAAGCAAAGCGATGTGCGGTATTTGACTGGGTAGGC	2164198	2164249	2164299	2164247	-1	supercont1.5	MAPG_06554	2163862	2165936	None	3634	512	20571	No_or_no_constitutive_exon
GAAAACACAACGAGCCTTGTACTAACAGCAACCATCACTGGGAGCATCAGGG	2180419	2180899	2180369	2180421	1	supercont1.5	MAPG_06558	2176745	2181746	None	3634	512	20571	No_or_no_constitutive_exon
ACACGGCGAGAGAGCTTTGAGCCTGAGATTCTGACATTACAGGGTGATAGAT	2382237	2383002	2383052	2383000	-1	supercont1.5	MAPG_06614	2381660	2383969	None	3634	512	20571	No_or_no_constitutive_exon
TTTATTCGTTGTTTTGCTGACCCCGAAACTTGCGCACGCCGGGCCGATAGAG	2498090	2499771	2499821	2499769	-1	supercont1.5	MAPG_06652	2498090	2502421	None	3634	512	20571	No_or_no_constitutive_exon
GCTACTGCAACCCGCCGGGAGACGCCGTCGGCACTTGCAACAAGGGCCAGTA	2726378	2726440	2726328	2726380	1	supercont1.5	MAPG_06723	2726001	2726440	None	3634	512	20571	No_or_no_constitutive_exon
CTTCTACTGTCGTTTCATTAGGCTCACACCGGCGTCTGTGGGATGCGTAGGT	2850480	2850554	2850604	2850552	-1	supercont1.5	MAPG_06754	2849739	2851755	None	3634	512	20571	No_or_no_constitutive_exon
TGGTGATAGGTGCTGGCAAACTGGTACTGACTGATGGGAACAAACGGCAGGG	2892042	2892492	2892542	2892490	-1	supercont1.5	MAPG_06763	2890673	2894534	None	3634	512	20571	No_or_no_constitutive_exon
TCATGGTGGTAGAGATGAAGGTTCTGGAGCTAACTTGCGCGGGAAACCAGGT	2947352	2947397	2947447	2947395	-1	supercont1.5	MAPG_06781	2945093	2948597	None	3634	512	20571	No_or_no_constitutive_exon
ACAGTGATCGTATCTAGGCTTGCTCCTGGATACTCACTCTTGTAGGGTAGGT	2971720	2971762	2971812	2971760	-1	supercont1.5	MAPG_06789	2970753	2972672	None	3634	512	20571	No_or_no_constitutive_exon
ACTCCGCATACTGCACGAGAAAGATGCTGACAGCGTCTCCGGGGTCAAAGCG	3023457	3023616	3023666	3023614	-1	supercont1.5	MAPG_06808	3023182	3024581	None	3634	512	20571	No_or_no_constitutive_exon
CTCCCGTCATCCACCGAAGACGTCTTCACCAATTAACTAGCCGGGAATAGCT	3092527	3092572	3092477	3092529	1	supercont1.5	MAPG_06831	3091878	3093850	None	3634	512	20571	No_or_no_constitutive_exon
GTCTTCTCACTCATCATCAACAGCTTCCAGAACTGACGGTGGGTGGACAGGG	3160507	3160949	3160999	3160947	-1	supercont1.5	MAPG_06853	3157995	3161167	None	3634	512	20571	No_or_no_constitutive_exon
GAAGCTTGTGAGTTGACACAACGGCCCTCGGCCTGGCTGGGTGAAAGCAGCA	3261530	3261832	3261480	3261532	1	supercont1.5	MAPG_06886	3258487	3263479	None	3634	512	20571	No_or_no_constitutive_exon
GTCCAGATTTATAGCCCTATTGAAAGGATCCAGGCCGCTGACGGGTGCAGGT	164984	165301	165351	165299	-1	supercont1.6	MAPG_06963	163521	165868	None	3634	512	20571	No_or_no_constitutive_exon
TCGTTCGCCTCAAGATATCCGGCCTGCGGTGCATTTGCCCCAATGGGTAGGG	174019	174247	173969	174021	1	supercont1.6	MAPG_06967	172113	174811	None	3634	512	20571	No_or_no_constitutive_exon
AAGAAGGGTAACGAACACAAACGGTGGAGGCTAACCAGCAGACGGGACAGTG	186608	187566	187616	187564	-1	supercont1.6	MAPG_06973	186038	188285	None	3634	512	20571	No_or_no_constitutive_exon
TCTCGGCAACGGTAACCCTAGGATACTGACATGCAATGGGGTGGAAACAGGT	194486	194665	194436	194488	1	supercont1.6	MAPG_06975	191121	194665	None	3634	512	20571	No_or_no_constitutive_exon
CGTCCAGCGTCCGGAAAGTGTTGCCGTCACTAACTGATGGGGTCCGGAAGCC	251017	251155	251205	251153	-1	supercont1.6	MAPG_06994	251017	251550	None	3634	512	20571	No_or_no_constitutive_exon
GACTGGACCGGGTCCCTCCGACTCCGACTCGAGCTCACAAAGCGGGCCAGGA	287810	288110	288160	288108	-1	supercont1.6	MAPG_07004	287810	288257	None	3634	512	20571	No_or_no_constitutive_exon
AAATCACTCAATCACTGACGCGGACTGGACTCGGCCCCGGGAGTGAACAGCC	446438	447912	446388	446440	1	supercont1.6	MAPG_07058	445425	447912	None	3634	512	20571	No_or_no_constitutive_exon
TCTGGTTGGTGTTGACGTGGTGTGCTTGGCTGCTGCCTTGGGATGAGCAGGC	459093	459668	459043	459095	1	supercont1.6	MAPG_07063	458565	460339	None	3634	512	20571	No_or_no_constitutive_exon
CCGCACGCTGTTGAATGAGCAAGCACTAACAGCACTCCATGACGGGATAGCA	684474	684711	684424	684476	1	supercont1.6	MAPG_07139	683978	688047	None	3634	512	20571	No_or_no_constitutive_exon
AGTCATCATTTAGAGCCTGCGTTTCGCTCATATCTAATTTTTGGGAGCAGCT	708783	709193	709243	709191	-1	supercont1.6	MAPG_07148	708208	709965	None	3634	512	20571	No_or_no_constitutive_exon
GCCATGTGGTTGCCCGTGGTTGCCTGGCCTAACACAAGTCGGGCGGGCAGAT	764664	765075	765125	765073	-1	supercont1.6	MAPG_07165	764664	765960	None	3634	512	20571	No_or_no_constitutive_exon
TGCCTAGAACTCCGCAGTAATGTTGGACTGTACCGGCATGCGGGCATGAGGC	1090357	1090531	1090581	1090529	-1	supercont1.6	MAPG_07261	1090357	1091349	None	3634	512	20571	No_or_no_constitutive_exon
GCGGCGACCATTGGGGTGAGCTCGAGTTTGCGAACGCGGGACTGGCAAAGTT	1097220	1097336	1097386	1097334	-1	supercont1.6	MAPG_07264	1097220	1098717	None	3634	512	20571	No_or_no_constitutive_exon
GTGTTGGCGGTGTCATCCATTTTGCTCACAATGGCAATGGGGCAACGCAGGT	1116110	1116182	1116060	1116112	1	supercont1.6	MAPG_07271	1115453	1116182	None	3634	512	20571	No_or_no_constitutive_exon
AGCTATACACAGGCATACTCACGCACAGATGACAACACCCGGGCGGGCAGCT	1136578	1136895	1136945	1136893	-1	supercont1.6	MAPG_07280	1135209	1138090	None	3634	512	20571	No_or_no_constitutive_exon
TTGAGCTTGAACTTTTCACATGCTTAGTGCCGAAATGGGAAAGACGCAAGGA	1253393	1254885	1254935	1254883	-1	supercont1.6	MAPG_07318	1253393	1255839	None	3634	512	20571	No_or_no_constitutive_exon
CTCCACAAATGCAACATGGGCAGACAACTAACACACGGCCTCGGGGACAGAT	1285903	1285963	1286013	1285961	-1	supercont1.6	MAPG_07330	1285588	1286110	None	3634	512	20571	No_or_no_constitutive_exon
TCCCACCCCCTTGTGGTGGGCTGGCGGGCGGTGGACGCGGGTGGTGGCAGCA	1364856	1365094	1364806	1364858	1	supercont1.6	MAPG_07357	1362692	1365094	None	3634	512	20571	No_or_no_constitutive_exon
TAATCTCTGCCGTTACGCCCTTTCCTTCGTTTGGCCGGGTAAATCAAAAGAT	1383331	1384100	1383281	1383333	1	supercont1.6	MAPG_07363	1382611	1384100	None	3634	512	20571	No_or_no_constitutive_exon
AATCTGAATGCAATTGCTAACATGGAGAATTTTTTGCCGTGGGATAACAGCC	1402717	1402817	1402867	1402815	-1	supercont1.6	MAPG_07369	1402572	1403028	None	3634	512	20571	No_or_no_constitutive_exon
GGGTCCGATATGAATCTGGAGACTGGCCGCTGATAATTGGGCGGTGGCAGAA	1541097	1541463	1541047	1541099	1	supercont1.6	MAPG_07412	1540973	1543314	None	3634	512	20571	No_or_no_constitutive_exon
TGGTCGTCACCTCCTAGTTATTGACTTTTTTGCCTTTGGGGAACAAACAGGA	1557209	1557584	1557159	1557211	1	supercont1.6	MAPG_07418	1556014	1557584	None	3634	512	20571	No_or_no_constitutive_exon
ATATTCTCCCCCGTACCTCCCAGCGCACGCCCGACTGACGGGCTGGACAGAT	1567863	1567968	1567813	1567865	1	supercont1.6	MAPG_07423	1567473	1568612	None	3634	512	20571	No_or_no_constitutive_exon
CTGGCGGAGGCGCTCGTTATTCTAACAATCCGTCTGTCTTGGGTCAAAAGCT	1629004	1629536	1628954	1629006	1	supercont1.6	MAPG_07442	1627668	1630559	None	3634	512	20571	No_or_no_constitutive_exon
CCTCTATGAACACGGGAAGCTCAGCAGCTTTGTGATGGTCCGGGAAATAGGA	1661469	1661648	1661419	1661471	1	supercont1.6	MAPG_07451	1661333	1662484	None	3634	512	20571	No_or_no_constitutive_exon
CCTTTCTCCGATATGATATGAGCTCTAATGTGTTTTGGCGAACGGGACAGAA	1718267	1719605	1718217	1718269	1	supercont1.6	MAPG_07463	1717333	1719605	None	3634	512	20571	No_or_no_constitutive_exon
GGCCACCTAGATGAAAATATGGACAAAGATATTGATTGACATGGGCACAGCA	2033545	2033881	2033495	2033547	1	supercont1.6	MAPG_07554	2032988	2034060	None	3634	512	20571	No_or_no_constitutive_exon
AGCACCCCCACTTACGTTTTCTGTTTTGTTAACACGCGGGAAAAACTCAGGG	2258744	2260325	2260375	2260323	-1	supercont1.6	MAPG_07625	2258744	2262532	None	3634	512	20571	No_or_no_constitutive_exon
AATCGGTCCGTATTCCTTGGTCGTCGTCAAGGCACTAACACTGGGAGCAGCG	2263560	2265529	2265579	2265527	-1	supercont1.6	MAPG_07627	2263560	2269262	None	3634	512	20571	No_or_no_constitutive_exon
AGCGCCAACCTGCCCTATAGGAGTGCGTCGGATCCCCGTGGGAATGGGAGCC	2299087	2299238	2299288	2299236	-1	supercont1.6	MAPG_07635	2298820	2299898	None	3634	512	20571	No_or_no_constitutive_exon
CTCATGTATGCTGATGATGTACATGCTGCTGAACCATGGGGCGAGAGAAGAT	2423466	2424391	2423416	2423468	1	supercont1.6	MAPG_07676	2421323	2424391	None	3634	512	20571	No_or_no_constitutive_exon
ATATCCCACTCCCAAGGGTCCTGTGCTGACCCAACGGCGTGAGGGAACAGTC	2427060	2427088	2427138	2427086	-1	supercont1.6	MAPG_07677	2425942	2429767	None	3634	512	20571	No_or_no_constitutive_exon
GGCTGGCTGACCTCCATCGTGCTTGCTGACCAAATACCTCTTGGGAACAGCA	2426401	2426620	2426670	2426618	-1	supercont1.6	MAPG_07677	2425942	2429767	None	3634	512	20571	No_or_no_constitutive_exon
ACTCTTAATCCCTCTGGCAGTGACTAAACATGGCCGGGAGTGGGACACAGTT	2543499	2543849	2543899	2543847	-1	supercont1.6	MAPG_07716	2543048	2544872	None	3634	512	20571	No_or_no_constitutive_exon
TCTTCCTCCTTCTAGGATGTATGCTAAACGTCGCAACTCGCGGGGTACAGTG	44298	44729	44779	44727	-1	supercont1.7	MAPG_07741	44298	46083	None	3634	512	20571	No_or_no_constitutive_exon
GCTTACTGCCATAACTGCGGTCATTTCTAACACTGCTCCTTGGGAAACAGCT	73570	73710	73520	73572	1	supercont1.7	MAPG_07746	73195	77513	None	3634	512	20571	No_or_no_constitutive_exon
CTTACACGACCAGCTACCCGTACACGGGCAGCACCGGCTGGGACGACCAGAC	120755	121280	121330	121278	-1	supercont1.7	MAPG_07756	120755	122513	None	3634	512	20571	No_or_no_constitutive_exon
CGCGAGGTATACGAAAGCTCAAGTGAAACTCATCTGACATGCCGGGACAGGA	152200	153848	152150	152202	1	supercont1.7	MAPG_07765	149140	154643	None	3634	512	20571	No_or_no_constitutive_exon
GTCCTCACCTCTTTCTTTCCACGTCGCTGACCCTGGGCCGGGACAATAAGAT	296455	298240	296405	296457	1	supercont1.7	MAPG_07811	296349	298240	None	3634	512	20571	No_or_no_constitutive_exon
CGCGTTTACGTCCTTTATCCGATCAGCACCACTGACACTCGGGGGCGCAGGG	408425	411098	411148	411096	-1	supercont1.7	MAPG_07852	408425	412524	None	3634	512	20571	No_or_no_constitutive_exon
CGCCCATGGAAGAACAAACCAACTAACTTGTTCCCGTCGGGCAAAACAAGAT	418400	418415	418350	418402	1	supercont1.7	MAPG_07855	417503	420283	None	3634	512	20571	No_or_no_constitutive_exon
CATGTTCGGCCGGGCGAGAACTGACAGAGCCTCGGCCCGGGAGAAATCAGGG	472310	472358	472260	472312	1	supercont1.7	MAPG_07872	471752	473484	None	3634	512	20571	No_or_no_constitutive_exon
TCGCGAGCAATTCTTGCCGCTGATGTTCTGACGCACTGCCCGGGGATCAGGA	472422	473484	472372	472424	1	supercont1.7	MAPG_07872	471752	473484	None	3634	512	20571	No_or_no_constitutive_exon
TCAGACAGATACAAATAAGGGCGACAGCTGACCTTAACCCGGGCATCAAGTA	495418	495616	495666	495614	-1	supercont1.7	MAPG_07884	494975	496055	None	3634	512	20571	No_or_no_constitutive_exon
AAACACTAACAGCGGGCTTTCCCATGATCCGGTTACGGTGGGTGTGGCAGCA	526298	527273	526248	526300	1	supercont1.7	MAPG_07892	526009	528828	None	3634	512	20571	No_or_no_constitutive_exon
CTTTACGATTGACAAGTAGTGCTAACGGCGGATGCTTGCGCGCGGGACAGGG	606527	606588	606638	606586	-1	supercont1.7	MAPG_07923	605829	606843	None	3634	512	20571	No_or_no_constitutive_exon
CCATCCATGACTTGCCCCGCTTCGCCTACTGACGCTTGGGGGAACTGCAGCT	650561	650657	650511	650563	1	supercont1.7	MAPG_07936	650128	650657	None	3634	512	20571	No_or_no_constitutive_exon
TGCTCCCCGGACGCTGACGAGGCACTCGCGCTGCCGTTGGGCGATAAAAGTT	683784	685002	683734	683786	1	supercont1.7	MAPG_07948	683471	685264	None	3634	512	20571	No_or_no_constitutive_exon
TAGTTGAATAACACTTCATTATGTCTCGTGGTTTCCTGTTGACGGGCTAGAC	723453	723611	723661	723609	-1	supercont1.7	MAPG_07963	722002	723839	None	3634	512	20571	Yes
CACGGAGCGAAGCGACGTGGTGGAGGAAGGCTGATGGGCTGGGCGGCCAGCA	878403	879005	878353	878405	1	supercont1.7	MAPG_08007	877894	879813	None	3634	512	20571	No_or_no_constitutive_exon
CCCTATCCTTATTTGAGCCCAGAGCCGCTACTGACACTATGCTGGGGCAGCC	1203478	1203811	1203861	1203809	-1	supercont1.7	MAPG_08077	1202194	1205871	None	3634	512	20571	No_or_no_constitutive_exon
AGGCATGAAACATATGCTTAGCTGACTCCGAAAATCTCGCTGGGCAACAGTA	1209376	1209812	1209862	1209810	-1	supercont1.7	MAPG_08080	1208533	1211465	None	3634	512	20571	No_or_no_constitutive_exon
AGCACATGATATTCTAGCTGATTTGCTAATTTACTGACGGGGAGACATAGTG	1220275	1220614	1220664	1220612	-1	supercont1.7	MAPG_08082	1220275	1221023	None	3634	512	20571	No_or_no_constitutive_exon
GGAGGTGCCGCCGCGCCTGCCACTGACTAATCCGGCCCACATGGGCTAAGCT	1295652	1295903	1295602	1295654	1	supercont1.7	MAPG_08106	1295037	1296393	None	3634	512	20571	No_or_no_constitutive_exon
CGTATGGCCTAGACAGAGGAAGTTAAGCTAAACAAGGGGTCGAGGGATAGCG	1315778	1315856	1315906	1315854	-1	supercont1.7	MAPG_08113	1314665	1316642	None	3634	512	20571	No_or_no_constitutive_exon
CCCACCACATGCCTCAACGAGAGAACGCAGATCGGCTGACGGGCAAGCAGAT	1318512	1319159	1319209	1319157	-1	supercont1.7	MAPG_08115	1318047	1319754	None	3634	512	20571	No_or_no_constitutive_exon
GCATTCCAAAACCACCCTTCCTTGTTGGCTGATATTGAGACTGGGAGTAGAC	1424447	1424703	1424753	1424701	-1	supercont1.7	MAPG_08145	1423159	1426034	None	3634	512	20571	No_or_no_constitutive_exon
ATTTCGGCCTGCATATGTATTCCCAGTTGCCTGACTAATAGCGGGAATAGGG	1436934	1437366	1437416	1437364	-1	supercont1.7	MAPG_08151	1435663	1437972	None	3634	512	20571	No_or_no_constitutive_exon
TCCTTGAGCGCTAACTAACGTGTGGTTCACGGCACGCCTTCCTGGGAAAGGC	1718681	1720400	1718631	1718683	1	supercont1.7	MAPG_08242	1715616	1722551	None	3634	512	20571	No_or_no_constitutive_exon
CGGAATTGGCAGTAGCCTCTAATCGGTGTTGGCCTGGGGTGAATGAGCAGGA	1789382	1789439	1789332	1789384	1	supercont1.7	MAPG_08264	1788928	1789886	None	3634	512	20571	No_or_no_constitutive_exon
TCATACTTGCTCTGTACTATGAAACTGACACTGCACGCCTGGGTCAATAGTC	1793954	1794182	1794232	1794180	-1	supercont1.7	MAPG_08266	1793954	1796327	None	3634	512	20571	No_or_no_constitutive_exon
TGCTGGCCAGCTGGCTGACACGGGAAGGGTCTGACTGACTCTGGTGGGAGCA	1798384	1798875	1798334	1798386	1	supercont1.7	MAPG_08268	1798152	1798875	None	3634	512	20571	No_or_no_constitutive_exon
GAAACTGATCGTGTTCTCTTGTTGTAACTTTGGCGCTTGGGGCGGTATAGAA	1823799	1824074	1824124	1824072	-1	supercont1.7	MAPG_08277	1823799	1824956	None	3634	512	20571	No_or_no_constitutive_exon
TCTTAGTGTGGCAGAAACGCTAACCCGAAGACACAATCCTGGGGTTGCAGGT	1849421	1850487	1849371	1849423	1	supercont1.7	MAPG_08286	1848206	1850487	None	3634	512	20571	No_or_no_constitutive_exon
TGGTTGTTGATGGGTGAAAGATGGACAAACTAACTCGACGGGAATCGCAGAT	1945767	1946721	1945717	1945769	1	supercont1.7	MAPG_08318	1943455	1946721	None	3634	512	20571	No_or_no_constitutive_exon
TGGATTCTAGACTCGCATGCTGACTACTGTTTGCTACGATTCGGGAACAGGG	1964782	1965094	1965144	1965092	-1	supercont1.7	MAPG_08324	1963521	1965833	None	3634	512	20571	Yes
TGCGCGTTCTAAAAGGGGGGACTTGGCTGACTGATTCCTGGGACGGACAGAA	2037247	2038400	2037197	2037249	1	supercont1.7	MAPG_08342	2036830	2038400	None	3634	512	20571	No_or_no_constitutive_exon
GGCTGGCTTTCAACAAGTTGCTGCGCTTCAATGCTGAGCCAACGGGATAGAG	187223	188347	188397	188345	-1	supercont1.8	MAPG_08424	186121	189469	None	3634	512	20571	No_or_no_constitutive_exon
CAAAATATTGACATCTCGTTGTGCTATTTGATGCTGCCTGGGCGACACAGGC	319730	323508	319680	319732	1	supercont1.8	MAPG_08463	318621	323508	None	3634	512	20571	No_or_no_constitutive_exon
CGCTCCCCGATACCCTCTCGTGATGACCTTGGTCGCTGACGGGCGTACAGCA	448762	448880	448930	448878	-1	supercont1.8	MAPG_08508	447057	449492	None	3634	512	20571	No_or_no_constitutive_exon
CCTTCTGTGTACCCAACCTACACCGCCAACGCTGACACCCGGGCAAACAGGC	516338	516670	516720	516668	-1	supercont1.8	MAPG_08532	515406	517888	None	3634	512	20571	No_or_no_constitutive_exon
TCGGCCTTGGGCAGCAGCAGCAGCAGACTGACTTGGGTGTTTGGGAGTAGGT	526846	527362	526796	526848	1	supercont1.8	MAPG_08536	525897	527362	None	3634	512	20571	No_or_no_constitutive_exon
TGACGCAGCCACAATCACAATCTTTCCCTTGATGTGCTGCATGGGGGCAGTG	617659	618526	617609	617661	1	supercont1.8	MAPG_08565	617220	618526	None	3634	512	20571	No_or_no_constitutive_exon
CTTTTTACTGATTCGATAATGACAAAATGAAAAAAAAAAAACGGGCGCAGGC	662055	662276	662005	662057	1	supercont1.8	MAPG_08575	661586	662644	None	3634	512	20571	No_or_no_constitutive_exon
TCTGTAATTTATTCCATAATCTCGCCTAGCTAACCTCTACGGGCTTAAAGGA	665037	665937	665987	665935	-1	supercont1.8	MAPG_08577	665037	668229	None	3634	512	20571	No_or_no_constitutive_exon
ATCACGGGGGCGCAAAACCACAGAAGTTGTTTGATTGCTGCGGGACAAAGGT	760613	760642	760692	760640	-1	supercont1.8	MAPG_08614	760613	761161	None	3634	512	20571	No_or_no_constitutive_exon
GTCGTGCCCGGGCGACTTCCTCAGACCCTATCCGCCCCCTCGGGAGCAAGCA	978362	978619	978312	978364	1	supercont1.8	MAPG_08672	978076	980306	None	3634	512	20571	No_or_no_constitutive_exon
AGGGTGGCAAAACGGTTTGGCTAATGTGAAGTCTCTACGGGAACCGACAGTC	1028934	1029373	1028884	1028936	1	supercont1.8	MAPG_08684	1027399	1029373	None	3634	512	20571	No_or_no_constitutive_exon
ACGAGGAAACGACTTGCTGAACCAACCTGAACCCCCATGGGAGAAAATAGAA	1109632	1109710	1109760	1109708	-1	supercont1.8	MAPG_08709	1109229	1110315	None	3634	512	20571	No_or_no_constitutive_exon
CCTGCTCCTTGTAGACTCATACGGAAAAATTGAAATTCGAGAGGGGCTAGAC	1151382	1151717	1151767	1151715	-1	supercont1.8	MAPG_08724	1151053	1153494	None	3634	512	20571	No_or_no_constitutive_exon
TCGAATCCTTCAAAAGTGGTTGCCAATCAGCTAACTTGGGACGCATGAAGCA	1188873	1189015	1189065	1189013	-1	supercont1.8	MAPG_08742	1188873	1189327	None	3634	512	20571	No_or_no_constitutive_exon
TACCTCAGGTAGCTAGCTAGAGTCGCAAGCGATCTAATCGGGCTGGGCAGGC	1207322	1207505	1207272	1207324	1	supercont1.8	MAPG_08748	1206471	1207900	None	3634	512	20571	No_or_no_constitutive_exon
TAATTATTATATCCCGCTCTCAAAGAACGAGTATTTCGTGGGACGGACAGAA	1217696	1218745	1217646	1217698	1	supercont1.8	MAPG_08751	1216356	1218829	None	3634	512	20571	No_or_no_constitutive_exon
TTTGGGCGCGGCAGGGGCGCCGTTACGTACCGCATCTCGGGCGGGGCGAGTT	1374139	1374208	1374258	1374206	-1	supercont1.8	MAPG_08806	1374139	1375100	None	3634	512	20571	No_or_no_constitutive_exon
GGTGTTTTATCTGGTCGACTACCCCCCGCTGTCGTTCCCGGGTTGGAAAGGT	1377296	1377316	1377246	1377298	1	supercont1.8	MAPG_08807	1375499	1377316	None	3634	512	20571	No_or_no_constitutive_exon
TATTTCTGCCGCCCCGATTTGGTGCTAATCTGGGAGCGAGCGGGAACCAGGT	1435403	1436231	1435353	1435405	1	supercont1.8	MAPG_08827	1434193	1436623	None	3634	512	20571	No_or_no_constitutive_exon
CATAAACTTTAGCGCAAAGGTCGGAACATGCTGACTTTCGAGGCGGGCAGTG	1444489	1444698	1444748	1444696	-1	supercont1.8	MAPG_08829	1444489	1447065	None	3634	512	20571	No_or_no_constitutive_exon
TCGGAAATCCACACAGGGGCTGATGCTAACAAGCCGGGATGAACACGCAGGC	1504968	1507014	1507064	1507012	-1	supercont1.8	MAPG_08849	1504968	1508065	None	3634	512	20571	No_or_no_constitutive_exon
TTTTTTCTTACAGTCGCATACTTACGGTCCCCCTCTTTACAAACGGGCAGCG	1525639	1525841	1525589	1525641	1	supercont1.8	MAPG_08854	1524479	1525841	None	3634	512	20571	No_or_no_constitutive_exon
GTCTGTACTGTACTGTGCTGTAAATTACCTATACTGACGGCGGGAGCCAGGA	1621204	1622430	1621154	1621206	1	supercont1.8	MAPG_08889	1620901	1622430	None	3634	512	20571	No_or_no_constitutive_exon
CTCTGGGTCGTGGATTGTAGGCTTCGAAGTGCATAGATTTAGGGGATTAGGG	95566	95646	95696	95644	-1	supercont1.9	MAPG_08918	94595	96101	None	3634	512	20571	No_or_no_constitutive_exon
CGGCCAAAGGTCCTTTCGAGACAGCAACTAACAGATTCGTGAGGGAACAGAG	156211	156366	156161	156213	1	supercont1.9	MAPG_08936	155427	157665	None	3634	512	20571	No_or_no_constitutive_exon
ACGGAAGGCGCCCTAATACCACAGGATACAGGCGCTGACCGGGAGGATAGCT	412234	413571	412184	412236	1	supercont1.9	MAPG_09011	411861	413571	None	3634	512	20571	No_or_no_constitutive_exon
TTCGTTGGTGACTGATTTAAATCTAACTGATGGACTACGGGATGGCATAGAT	611060	612436	611010	611062	1	supercont1.9	MAPG_09072	610635	612436	None	3634	512	20571	No_or_no_constitutive_exon
ATGCTCTCTCTGACCGCCTCGCGCGCTGGGAGAGTAACCGGGCAGCGCAGAT	875345	875750	875800	875748	-1	supercont1.9	MAPG_09152	875345	876550	None	3634	512	20571	No_or_no_constitutive_exon
GCGGGCACCTGCTACGGCAACGTCCTCCTTCCCCTCGCGGGCTAGAGCAGTC	916271	916897	916947	916895	-1	supercont1.9	MAPG_09166	916271	917687	None	3634	512	20571	No_or_no_constitutive_exon
GAATCACGTCACGTAAACTGGACTGACTGTTCGTTCTGGCTGGGACCAAGAA	1072900	1075544	1075594	1075542	-1	supercont1.9	MAPG_09213	1072900	1076934	None	3634	512	20571	No_or_no_constitutive_exon
ATCCAAAAGGCTCTAGTCAGATCTCCGTGCTGACACTGGGGCGACCAAAGCT	1140743	1142021	1140693	1140745	1	supercont1.9	MAPG_09235	1140072	1142021	None	3634	512	20571	No_or_no_constitutive_exon
TCTATTTGTACTCTTTGTATACCCAGACGGCTGGCTAACAAGCGGGACAGTG	1169546	1169685	1169496	1169548	1	supercont1.9	MAPG_09245	1168318	1173145	None	3634	512	20571	No_or_no_constitutive_exon
GAACTGCCGAGGGTCTAAACGTACCTTTAGCGATGGGGATCGGGACATAGTC	1292090	1292213	1292040	1292092	1	supercont1.9	MAPG_09286	1291820	1292213	None	3634	512	20571	No_or_no_constitutive_exon
GTTCCCCAGCGATAGGCGGCATGTATTGACAACAATGCTCGGGATAAAAGGA	1322926	1323988	1322876	1322928	1	supercont1.9	MAPG_09299	1322550	1324386	None	3634	512	20571	No_or_no_constitutive_exon
AAACCCTGCCCCTAAGCCCTTTTATCCCACCTCCCATCCAATGGGGACAGGC	1428373	1428529	1428579	1428527	-1	supercont1.9	MAPG_09334	1427826	1429371	None	3634	512	20571	No_or_no_constitutive_exon
AGTGCGGATAGATAGCGGGCTGAGTGGCCGGGTGGCCAGGGATGGTGAAGGG	1465803	1466191	1466241	1466189	-1	supercont1.9	MAPG_09339	1464852	1467035	None	3634	512	20571	No_or_no_constitutive_exon
ATTTGCAGCCCCACAGCGCCTCTTCCTAGGCATCAGCTGACGGGAAGGAGAA	39444	39939	39989	39937	-1	supercont1.11	MAPG_09351	37155	40266	None	3634	512	20571	No_or_no_constitutive_exon
GGTGCAGACGTCTTCCAGCTTCCAAACACCCTAACGGGGCGTACAAGTAGGG	48866	49536	49586	49534	-1	supercont1.11	MAPG_09355	48044	50978	None	3634	512	20571	No_or_no_constitutive_exon
TCGGCGGCCTCCCGCGCGCGGCACACCTCCCGCTAATGCCGGGGCTGCAGAC	91420	91633	91683	91631	-1	supercont1.11	MAPG_09372	91420	93496	None	3634	512	20571	No_or_no_constitutive_exon
GCAGTGCGCCGACGATATCTCGTCGGCCCTGGCCGAAGCGGGAGCTAAAGGC	117842	119331	117792	117844	1	supercont1.11	MAPG_09383	117218	119331	None	3634	512	20571	No_or_no_constitutive_exon
ACGACAAGAAGGAAACCAGCAGGGATAGACGCAAAAGGGAAAAGCGCGAGAA	166857	167052	167102	167050	-1	supercont1.11	MAPG_09404	165220	167946	None	3634	512	20571	No_or_no_constitutive_exon
CTCGGCCAGCGTGAAACACGGTGGGCACGCCGCTGTCGCGGCTCGGGAAGAA	382788	383034	383084	383032	-1	supercont1.11	MAPG_09481	382788	383708	None	3634	512	20571	No_or_no_constitutive_exon
AAAACGCATGAGCCTGTGTATCACTAACCATGTCCAACCTTCGGGAGTAGAC	385458	385831	385408	385460	1	supercont1.11	MAPG_09482	384571	387177	None	3634	512	20571	No_or_no_constitutive_exon
GCTCGGCCCGAGACCGCCGCTGGCCATGATCCCGAGCATGGGGGACATAGAG	461675	461906	461625	461677	1	supercont1.11	MAPG_09503	457796	461906	None	3634	512	20571	No_or_no_constitutive_exon
GGCGAAAAGTTGATGACCTTGTACTGATCCGGCTTGGGGTGGCCAGGCAGGA	470908	471085	470858	470910	1	supercont1.11	MAPG_09505	468513	471085	None	3634	512	20571	No_or_no_constitutive_exon
TACCTACCTAGCCACTGGCCAAAAGACTAAACACATCCCTGTGGGGTTAGAC	544282	545280	545330	545278	-1	supercont1.11	MAPG_09531	544282	545935	None	3634	512	20571	No_or_no_constitutive_exon
GGAGAAAGGGACAGACACCAGCTGAACTCGAGGATCTGGGTGGGGTATAGAT	576896	578039	578089	578037	-1	supercont1.11	MAPG_09540	575654	578727	None	3634	512	20571	No_or_no_constitutive_exon
CTTCTCTCTCTCTCAAGCTACACGGCCACTAACCACACAAGCCGGGACAGGC	602991	603243	602941	602993	1	supercont1.11	MAPG_09550	601943	604600	None	3634	512	20571	No_or_no_constitutive_exon
CTCACGGACCTTGAAGCCCATTACTGACAGTATTCCTGGGATGGAAACAGAA	643958	644373	643908	643960	1	supercont1.11	MAPG_09564	643566	644373	None	3634	512	20571	No_or_no_constitutive_exon
TCGGATGAAGGAACCTTCAACAAACTCGTCGACGTTCTTGGGTGCAATAGCA	836716	836916	836666	836718	1	supercont1.11	MAPG_09635	836251	836916	None	3634	512	20571	No_or_no_constitutive_exon
GGAGTAGTGAATGCGCCGGGGAATGCACTAACATGGAGCTGGCGGGATAGTG	863716	863789	863839	863787	-1	supercont1.11	MAPG_09643	861556	864296	None	3634	512	20571	No_or_no_constitutive_exon
AAGGGAAAAAAGGACATGTTTTCTGACAGAAACCGCCCCCCGGGACGTAGTG	874168	874260	874310	874258	-1	supercont1.11	MAPG_09646	872765	874779	None	3634	512	20571	No_or_no_constitutive_exon
CGCGTTCCTCCACTACAACCCTTTTGGTCTTTTCTTGTATCGTGGGACAGGC	872765	874041	874091	874039	-1	supercont1.11	MAPG_09646	872765	874779	None	3634	512	20571	No_or_no_constitutive_exon
CCGGCGCACACAGACTAGGTAGGGAACTGACATGTGACTGGGCAACACAGGC	1013576	1015241	1013526	1013578	1	supercont1.11	MAPG_09690	1008981	1015241	None	3634	512	20571	No_or_no_constitutive_exon
CACAATGTGCCCATTTTGCCACATGCTCCCCGCTGCCGTTGGGAGTCCAGAG	1056510	1056977	1056460	1056512	1	supercont1.11	MAPG_09702	1052864	1056977	None	3634	512	20571	No_or_no_constitutive_exon
GTGAGTGGGCGGGAGAGTGGATGTGTTCTCCTGTTGGGTCAAGTGTGCAGCG	1066967	1067217	1067267	1067215	-1	supercont1.11	MAPG_09706	1066413	1067418	None	3634	512	20571	No_or_no_constitutive_exon
GCCATGTCGCAAACCGCGGATAAAGCAGAAGGCGCTGACGGGCAACACAGAG	1137343	1138792	1137293	1137345	1	supercont1.11	MAPG_09724	1136366	1138792	None	3634	512	20571	No_or_no_constitutive_exon
AAAGCAGCAGCTGGACGAGGTCCGTGTGGTGCTGACCGGGGCGTGGATAGGA	1205688	1206038	1205638	1205690	1	supercont1.11	MAPG_09747	1202874	1206038	None	3634	512	20571	No_or_no_constitutive_exon
CTCCAATAGCATACACGCCGTACAAGCTAACCAGATATTTGAGGGAGCAGAC	1245240	1245669	1245719	1245667	-1	supercont1.11	MAPG_09763	1245240	1246904	None	3634	512	20571	No_or_no_constitutive_exon
GCGGGCACTTGACTGACTCGGTCGTAATCCGCCGTTTTTGGGGAATAAAGAC	1320261	1320893	1320211	1320263	1	supercont1.11	MAPG_09784	1318800	1321343	None	3634	512	20571	No_or_no_constitutive_exon
TATCAACACGACCTTCCAGCAACCGCACAGTCCTTTTCTTTCAAGGGGAGCC	1345398	1346119	1346169	1346117	-1	supercont1.11	MAPG_09792	1345398	1346911	None	3634	512	20571	No_or_no_constitutive_exon
CGCCGTGCGCCTGGACCAGGTCTTTGCCCAGCGGCGGCTGAAGCAGGGAGGC	24907	25822	25872	25820	-1	supercont1.12	MAPG_09821	24907	27630	None	3634	512	20571	No_or_no_constitutive_exon
GTTGACTTACTAGAAGAAGCAGAAGAGGGTTTTGCCCAAGGGCGACCGAGAT	69479	69771	69821	69769	-1	supercont1.12	MAPG_09838	69479	70707	None	3634	512	20571	No_or_no_constitutive_exon
GCAAAGTCGTGTTCTACTGCGGGAACGCATGATGCATCTCAAATGGGTAGCC	265710	266990	265660	265712	1	supercont1.12	MAPG_09908	264701	266990	None	3634	512	20571	No_or_no_constitutive_exon
TGTCCGGTTCGATGATGAACTGACCATTGTTGGCTGGGGACAACAAAAAGTA	285713	285787	285663	285715	1	supercont1.12	MAPG_09914	284830	289314	None	3634	512	20571	No_or_no_constitutive_exon
TGTGAATGAACGGAAGAAAACGGCAACCCAAGCTAACAAAGGGGCTATAGGC	392129	392895	392945	392893	-1	supercont1.12	MAPG_09933	391504	393548	None	3634	512	20571	No_or_no_constitutive_exon
AGATGTTTATTCTAGAGCCCCAGAAAGTGTACTGACACGGGCAAGCACAGGC	447272	447753	447803	447751	-1	supercont1.12	MAPG_09950	446347	449046	None	3634	512	20571	No_or_no_constitutive_exon
CAGCATCTTGGGCAAAGCCCGAACTGACACTAGCTGCTCTCTGCGGGAAGGC	477042	477354	477404	477352	-1	supercont1.12	MAPG_09957	475135	477793	None	3634	512	20571	No_or_no_constitutive_exon
CCTTCAAGTGATTTGAAAACAACACATTACTGACTCTGGGGTGACAAAAGCT	566687	568505	568555	568503	-1	supercont1.12	MAPG_09984	566687	570349	None	3634	512	20571	No_or_no_constitutive_exon
ACCCTTTTGATACGCACGCATGATGACAGAAACGCTGACAAGGGGTGCAGGG	577665	578094	578144	578092	-1	supercont1.12	MAPG_09987	576322	578349	None	3634	512	20571	No_or_no_constitutive_exon
GTCTTCGTCGGCGGCGGCGGCCTGTGCTACGTCAGCACCATCAAGGGCAGCT	734805	734856	734906	734854	-1	supercont1.12	MAPG_10042	734805	736778	None	3634	512	20571	No_or_no_constitutive_exon
TATAAAGGCCAGGCTCGTTGTGTTGACATGCCCGGGACGACAGAGGGGAGTC	898354	898432	898482	898430	-1	supercont1.12	MAPG_10093	898354	898792	None	3634	512	20571	No_or_no_constitutive_exon
GTAGCGTTCGACTTTGGCGACGGCCACGTCATGTACGCGCTCGAGGGCAGCA	1051413	1051759	1051809	1051757	-1	supercont1.12	MAPG_10146	1050936	1053237	None	3634	512	20571	No_or_no_constitutive_exon
CGGCAGCACAAAATAATACTGACCCTGGACTCACTCTTGGGTGGCAACAGCA	1076937	1077612	1077662	1077610	-1	supercont1.12	MAPG_10154	1076803	1078055	None	3634	512	20571	No_or_no_constitutive_exon
GCGCCGCCGGCGTGCAATTCGCAGGCGTCGTCGGCCACTCGTCGGGCGAGAT	1175007	1179899	1174957	1175009	1	supercont1.12	MAPG_10188	1172879	1181065	None	3634	512	20571	No_or_no_constitutive_exon
AATATCCGTTACACTTGACAGCAGGCGGCTAACTGATGCGGGGGTTGCAGCT	1219047	1219229	1218997	1219049	1	supercont1.12	MAPG_10203	1218570	1219229	None	3634	512	20571	No_or_no_constitutive_exon
CGCATGCATGTGCATGCCCGAAGCGGCACCAGCTGACTTGGGAGTTGTAGAT	1229478	1229799	1229428	1229480	1	supercont1.12	MAPG_10208	1228710	1231652	None	3634	512	20571	No_or_no_constitutive_exon
ATTCCAATAGTACTAACGGGGCTTCATCCCTGGCCGGGGAAAGGGAAAAGCT	1273426	1273711	1273376	1273428	1	supercont1.12	MAPG_10223	1273086	1275561	None	3634	512	20571	No_or_no_constitutive_exon
CCTTTGGCTGACTGAACCGTGCCCCTGACTGTCGGGACGTGGGTGGGCAGGA	50890	52328	52378	52326	-1	supercont1.10	MAPG_10267	50890	54247	None	3634	512	20571	No_or_no_constitutive_exon
AAGTCGCCTACCACGCCCGAAGGTACATGCCTAAATAACCAGGGACCTAGCT	54865	56931	56981	56929	-1	supercont1.10	MAPG_10268	54865	58044	None	3634	512	20571	No_or_no_constitutive_exon
TTCGTTCAGAGACACAGCCTGTTAATTACAAACAACTTCTGCTGGGGCAGAC	77309	77459	77259	77311	1	supercont1.10	MAPG_10274	75256	78077	None	3634	512	20571	No_or_no_constitutive_exon
GCTCTACCCCCAGCGCGCCGACTGGCCCGAGCTGCCCGATGCTGGGTGAGAC	245337	245417	245467	245415	-1	supercont1.10	MAPG_10342	245337	249863	None	3634	512	20571	No_or_no_constitutive_exon
CCTTCGGCAAAGCCCTGTCGTCTCTGACAAGGCAGGGATGGGACAAGTAGGA	475117	475569	475619	475567	-1	supercont1.10	MAPG_10383	475117	476020	None	3634	512	20571	No_or_no_constitutive_exon
TGTAATAGTTCTCGTGACTGACATGGACATTTATTTGGCTTGGGGATCAGAT	506479	508657	506429	506481	1	supercont1.10	MAPG_10394	503683	508657	None	3634	512	20571	No_or_no_constitutive_exon
AACGGTCTGCTTTCGTGCTGCCTTGGTGGCTGACAGTCGGGACGGCACAGGG	557120	557283	557333	557281	-1	supercont1.10	MAPG_10411	554684	557629	None	3634	512	20571	No_or_no_constitutive_exon
GACCTTGAAGTACATTCTCTAGGAAATACTGACCGTTCCGGGTGAGACAGGC	644013	644147	643963	644015	1	supercont1.10	MAPG_10437	643051	644986	None	3634	512	20571	No_or_no_constitutive_exon
CATTTGGCTTCCGGTTATTTAGGCCCGGCTAATGCTGGGCATTACGGGAGGC	747383	747599	747649	747597	-1	supercont1.10	MAPG_10477	747383	750805	None	3634	512	20571	No_or_no_constitutive_exon
CGCAGCCGCATATCGTCGACAAACTTGTTGGTCGGCTCTAACGGGGCCAGAT	814299	814487	814537	814485	-1	supercont1.10	MAPG_10498	812134	814704	None	3634	512	20571	No_or_no_constitutive_exon
TACCCCTTTACGAACCGCTGCAACTGAATCCCATCGGGGTGAGCATCGAGAC	826671	827055	826621	826673	1	supercont1.10	MAPG_10504	826282	827055	None	3634	512	20571	No_or_no_constitutive_exon
AAGGTCGAGTACCACCCCCGCGGGCCGCGCGACATGGCCTCGGGCGACAGCA	916345	916429	916479	916427	-1	supercont1.10	MAPG_10529	915707	918039	None	3634	512	20571	No_or_no_constitutive_exon
CTGCCCTGAGAATCTCGATTATCGCTGCTAACGCTGGGAGAGAAATAAAGGG	924413	925634	925684	925632	-1	supercont1.10	MAPG_10532	924413	928425	None	3634	512	20571	No_or_no_constitutive_exon
TTTTGCCCAGTCACAAGCCGACGGGTATAGCTAACTTCATGGGAAATCAGTA	938808	939491	938758	938810	1	supercont1.10	MAPG_10536	937316	939491	None	3634	512	20571	No_or_no_constitutive_exon
ATCATGATCGTCAAGGGCAGCTGCTGACGCATTTGGAAACCATGGGGCAGGG	1008924	1010065	1008874	1008926	1	supercont1.10	MAPG_10560	1008344	1010065	None	3634	512	20571	No_or_no_constitutive_exon
CAGCCCTCTTGGCTACTGTGTTCATCCGACCGCTACTAACAGGGAACCAGCT	1023689	1024326	1024376	1024324	-1	supercont1.10	MAPG_10566	1023689	1027157	None	3634	512	20571	No_or_no_constitutive_exon
GCAACCAGTGACCACTGACGAGAGCAGACCACCGTCGTTCGTGAGGGCAGCA	1053870	1053943	1053820	1053872	1	supercont1.10	MAPG_10580	1053237	1053943	None	3634	512	20571	No_or_no_constitutive_exon
CCGTGGCTATGGAGAACCCAGGTTGCCGGGGCGAGTCTTGAGGAAGGGAGAC	1140698	1141404	1140648	1140700	1	supercont1.10	MAPG_10609	1139742	1141404	None	3634	512	20571	No_or_no_constitutive_exon
TTGTTTTAATCACCATGGTAGCAGCTCGGTACTCACTGGGGTAACAATAGTA	1175841	1175969	1176019	1175967	-1	supercont1.10	MAPG_10618	1175841	1177785	None	3634	512	20571	No_or_no_constitutive_exon
TCGCAGTGAAAAAGATTGGACTTGAGCTGAACTGACGAGAGGGGAAACAGTG	1212506	1212646	1212456	1212508	1	supercont1.10	MAPG_10627	1212131	1213103	None	3634	512	20571	No_or_no_constitutive_exon
GCTACCACTGATGGCTCGTGGATGCATACAACATGGCCAAAGGGAGGCAGGG	1247819	1247984	1248034	1247982	-1	supercont1.10	MAPG_10639	1247068	1249081	None	3634	512	20571	No_or_no_constitutive_exon
TGCTGCGGGGGACTGGGGGCAGGTCGAATTCAACCTGGGGGGCGGGGAAGGG	1263293	1263784	1263243	1263295	1	supercont1.10	MAPG_10646	1261926	1265036	None	3634	512	20571	No_or_no_constitutive_exon
AAATTCGAAGCGGGGGCTGATTCGTGCCACTGAATCTGGGCGAGATGCAGCC	1271937	1272684	1271887	1271939	1	supercont1.10	MAPG_10648	1266160	1272684	None	3634	512	20571	No_or_no_constitutive_exon
CGCACCCATAATGCAGAAGCGGGAGGGCGCTCTAACGGCTAGGGAAATAGCA	1293718	1294076	1293668	1293720	1	supercont1.10	MAPG_10656	1291950	1294946	None	3634	512	20571	No_or_no_constitutive_exon
TATGATATGCCCACTTTTATGCTGCTCTGTCCACTGACTCAGGGGCTCAGTG	1300806	1300992	1301042	1300990	-1	supercont1.10	MAPG_10659	1300202	1306048	None	3634	512	20571	No_or_no_constitutive_exon
ATATATATATCCCCCTTCTGACTGGTGCCATCTAACAACGGGCGAAACAGGC	1309097	1309730	1309047	1309099	1	supercont1.10	MAPG_10661	1308029	1309730	None	3634	512	20571	No_or_no_constitutive_exon
CGACGCACCCTCGTCTTCTCGCAGCGGGAGCCGCTGTGGGAATGCGACAGCG	117956	118713	118763	118711	-1	supercont1.13	MAPG_10707	116673	118908	None	3634	512	20571	No_or_no_constitutive_exon
GTCAAAAACCCTAGTACATCATCATGGTGGGAAAACTAACGAGGGCATAGCG	202441	202548	202391	202443	1	supercont1.13	MAPG_10732	202232	203877	None	3634	512	20571	No_or_no_constitutive_exon
AGCCCAAAGAAAAAGAAGAGAAGAGAATTAATCAAAAAGGGTTGGCAAAGTG	211135	211275	211085	211137	1	supercont1.13	MAPG_10735	210756	212728	None	3634	512	20571	No_or_no_constitutive_exon
ATCTCGTCGAGGGTCTAGGGCCTCACATCCTGACTCTGATCAAGGGGAAGAC	349000	349521	348950	349002	1	supercont1.13	MAPG_10784	347251	350523	None	3634	512	20571	No_or_no_constitutive_exon
CGGGAAGGTTGTTGACGCGAGGCACAGCGCTGACGATGGGTGGGTGATAGGC	356690	357004	356640	356692	1	supercont1.13	MAPG_10787	354852	357004	None	3634	512	20571	No_or_no_constitutive_exon
GGAAGAGCACAGCAGGCAGAGAGCTGTGTAGCTGCTTAACACTGGGCGAGGA	375888	376157	376207	376155	-1	supercont1.13	MAPG_10794	375888	377568	None	3634	512	20571	No_or_no_constitutive_exon
GGGGGGAGTATCAATTGATTTCTCGTGGAAGACCCAGGGTGTGGGAGCAGCG	453334	455523	455573	455521	-1	supercont1.13	MAPG_10818	453176	456308	None	3634	512	20571	No_or_no_constitutive_exon
ATGAGTATTTCTTCTCCCACCAGCGCGACTACTTCCTGAATGGGGGGAAGGC	568208	569100	568158	568210	1	supercont1.13	MAPG_10863	567499	569100	None	3634	512	20571	No_or_no_constitutive_exon
GGGATGCAAATATACAATACCCTGCTTGCTAACAGCTCGGGTGACAATAGGA	580623	580785	580573	580625	1	supercont1.13	MAPG_10867	578244	582744	None	3634	512	20571	No_or_no_constitutive_exon
CCTGGCCGGCTCGACCGCCGCTTTTTCTTCATCGCTAACAAGGGAAACAGGC	611601	611694	611744	611692	-1	supercont1.13	MAPG_10880	611022	613518	None	3634	512	20571	No_or_no_constitutive_exon
AGGGTAGGTAGGTGCAGGGTAGGTCGACTTTTTCTATAAGTGCAGGGTAGGT	678934	679024	679074	679022	-1	supercont1.13	MAPG_10906	678475	679142	None	3634	512	20571	No_or_no_constitutive_exon
CCTTCGCTGGTTTTCTGAAACTGAGACAAAACTAAACTCGGGTGATATAGCC	865210	865244	865160	865212	1	supercont1.13	MAPG_10963	864821	865588	None	3634	512	20571	No_or_no_constitutive_exon
GAATGAAGGGTAGCGATTATTGACTAAGCGATTAGCAGTGAGGGACGTAGGA	128237	128508	128558	128506	-1	supercont1.14	MAPG_11028	128237	131757	None	3634	512	20571	No_or_no_constitutive_exon
CGTGAATTGCAGGCCCAGCTGACTTCGAGCTGCCTCTTGGGTGGATCAAGTG	154156	154275	154325	154273	-1	supercont1.14	MAPG_11035	153779	155341	None	3634	512	20571	No_or_no_constitutive_exon
ACGTCTGCTGACCGTTCCACTGGCCCCTTCTACACCTGCTGGGAAAATAGAT	189967	190160	190210	190158	-1	supercont1.14	MAPG_11045	184102	190695	None	3634	512	20571	No_or_no_constitutive_exon
GGAAAGCCACGTCGATGCTGTTCTGTTGGCTGACTTGGGCGGTGACGCAGTG	194091	194277	194041	194093	1	supercont1.14	MAPG_11046	190863	195566	None	3634	512	20571	No_or_no_constitutive_exon
TACAGGGAAAAGGTTAACCAGGCGGGCGAAAAGCTTAAAACCAAGGGCAGGG	263479	263487	263429	263481	1	supercont1.14	MAPG_11066	261584	263487	None	3634	512	20571	No_or_no_constitutive_exon
CCGTCATTAACAAGGAGCCCTTTGCGGTATCGCGGCGGCACGACGGGTAGTT	270879	270988	270829	270881	1	supercont1.14	MAPG_11070	268348	271266	None	3634	512	20571	No_or_no_constitutive_exon
TACGCAATCTCACAAAGCTCTTAAAACTAACCAGTTGGGCGGACGCACAGGC	313197	314934	314984	314932	-1	supercont1.14	MAPG_11083	313197	315191	None	3634	512	20571	No_or_no_constitutive_exon
TTGAAATTGGCCCAATTCGAATCCTCCAAGCTGACACGACGGGACTACAGGT	341562	341796	341846	341794	-1	supercont1.14	MAPG_11094	339807	345808	None	3634	512	20571	No_or_no_constitutive_exon
TGGCAGCGCCTCCTTGACGCTGACGATCGACTGCTTGTTTGGGGCATCAGAG	346997	347422	347472	347420	-1	supercont1.14	MAPG_11095	346619	351308	None	3634	512	20571	No_or_no_constitutive_exon
CAGTGCCCGCCTTTCGAACCTGACGCTGGCGGGTAGGAACAGGGCAACAGGA	471061	471460	471011	471063	1	supercont1.14	MAPG_11130	470695	471460	None	3634	512	20571	No_or_no_constitutive_exon
GAGTCTTGAGGCCGAGGGCTAACTTCTTCTCCGGTACTCGGGGAATGTAGCC	495219	495736	495786	495734	-1	supercont1.14	MAPG_11139	495219	499719	None	3634	512	20571	No_or_no_constitutive_exon
ATTCGGCTGGTGAGAGGCGAGGCTAACACTATAGACGGGGGACGGCCAAGAC	648324	648927	648274	648326	1	supercont1.14	MAPG_11189	646700	650053	None	3634	512	20571	No_or_no_constitutive_exon
GAGCAGATCTCTCATGTGCACGCAATGCGGAGCTGACGGCGGGAGTACAGAG	753594	755049	755099	755047	-1	supercont1.14	MAPG_11217	753594	755889	None	3634	512	20571	No_or_no_constitutive_exon
CACGCTCCAAACTGCCTTCGGTGAGCTGACCAGATATCACACGGGGACAGAT	756865	757678	757728	757676	-1	supercont1.14	MAPG_11219	756865	758307	None	3634	512	20571	No_or_no_constitutive_exon
CCGAGCTCAGTTTTCCCTGGCCTTGGAGCTGACACGGGAAAATACAATAGGT	784241	785402	785452	785400	-1	supercont1.14	MAPG_11230	783210	785902	None	3634	512	20571	No_or_no_constitutive_exon
TCCCTAGTGGTAATAGTAGCAGATCAGACAAGCTGACGATTGGGCAACAGTG	150130	151891	150080	150132	1	supercont1.15	MAPG_11273	144675	151891	None	3634	512	20571	No_or_no_constitutive_exon
ACCGCTTTACCATGCGATGAGTCTGACCATTGTGTCTCTTGGGTAAACAGGT	164485	165182	165232	165180	-1	supercont1.15	MAPG_11279	164351	165595	None	3634	512	20571	No_or_no_constitutive_exon
TGGAGCAGGTGCCCCATGCGTGCCGTGCCTATTTTGGTCGGCACGGGTAGGG	192292	192942	192992	192940	-1	supercont1.15	MAPG_11290	192292	193075	None	3634	512	20571	No_or_no_constitutive_exon
CACGCCGCTCCAATCTACAGCTAGCACTCGGCCCGTTCGTGGGGCACCAGCC	247156	247421	247471	247419	-1	supercont1.15	MAPG_11306	246524	247631	None	3634	512	20571	No_or_no_constitutive_exon
CAATAACTGCGAGCGTTGTGGTTGTTGTTGGTTCTGGGAAAAAAGGACAGGC	292181	292315	292365	292313	-1	supercont1.15	MAPG_11321	291638	293038	None	3634	512	20571	No_or_no_constitutive_exon
CGTCACTCTGATTCGCTAAAATCTGAACAATAACGACGTCATTTGGGAAGCT	324980	325512	325562	325510	-1	supercont1.15	MAPG_11330	323102	325848	None	3634	512	20571	No_or_no_constitutive_exon
CTGTTCCCTTGTATATGCCCGTACATACTAACGAACAACACGGGCGATAGTT	42334	44106	44156	44104	-1	supercont1.16	MAPG_11387	41682	49225	None	3634	512	20571	No_or_no_constitutive_exon
ATTGTCTTTTGGGAGTCACAGTGCAGCAGCTGACAAACTGGGCGGGATAGAC	71760	72124	71710	71762	1	supercont1.16	MAPG_11394	70045	72124	None	3634	512	20571	No_or_no_constitutive_exon
CTACACCAGACTGCTGCTGGTTGGTGACGAGACTCTGATGGGAAACCCAGTT	159339	159510	159289	159341	1	supercont1.16	MAPG_11420	157912	160419	None	3634	512	20571	No_or_no_constitutive_exon
ACCATGTCGTATGCCGTGCCATGTTGCCGTGGCCCGGGTGGGACGGAGAGGC	289365	289432	289482	289430	-1	supercont1.16	MAPG_11463	287667	289991	None	3634	512	20571	No_or_no_constitutive_exon
CATCACCATCCGGGTCTGGCGGGGGCCACACGACGCTCCCGACGGGACAGGC	291325	291353	291403	291351	-1	supercont1.16	MAPG_11464	290291	293891	None	3634	512	20571	No_or_no_constitutive_exon
CGCTCGAGATGAGCGAGCCCATCTCCATCGCGCGCCAGTGGGAGGACCAGCT	338958	338977	339027	338975	-1	supercont1.16	MAPG_11478	338958	340615	None	3634	512	20571	No_or_no_constitutive_exon
GTCCCCAGGCGGCATGCATATGATCCGAGACTGATGGAGAGGGATGATAGAT	228255	228824	228205	228257	1	supercont1.17	MAPG_11584	227562	231240	None	3634	512	20571	No_or_no_constitutive_exon
GCAAGCGGGACCCCTCCAGGGGCAGACCATCTAAGCGCGGGGGCAAATAGGC	6363	6470	6520	6468	-1	supercont1.18	MAPG_11590	5021	8048	None	3634	512	20571	No_or_no_constitutive_exon
CCACGTCGCCGGCCTCGGACGACGGTTGCGGCGCCAGCCCGGGCAGCCAGCA	125428	126880	126930	126878	-1	supercont1.20	MAPG_11640	125428	128191	None	3634	512	20571	No_or_no_constitutive_exon
AGCGCGACGTCAAGCCGTCGCTGGAGCTGCTGCGCAACGCGGGTATCAAGAT	153293	153306	153243	153295	1	supercont1.20	MAPG_11642	150819	153306	None	3634	512	20571	No_or_no_constitutive_exon
TCAACAGCAGCTGACAACAGGGATCGATCGGTTCGCCGTGGGAAAAATAGGA	15158	15482	15532	15480	-1	supercont1.22	MAPG_11711	14501	16252	None	3634	512	20571	No_or_no_constitutive_exon
GCTGGGGGGAGGATGAACACCACCAGAACGGGGGAGCGGTGCGGGCGCAGCT	8539	8546	8489	8541	1	supercont1.24	MAPG_11728	7031	8546	None	3634	512	20571	No_or_no_constitutive_exon
TGGTGTTTCCCTTGCCGCCTCAAATGATCAATTGCCTGATTGGGAAGTAGGA	40251	40401	40201	40253	1	supercont1.87	MAPG_11752	39809	40401	None	3634	512	20571	No_or_no_constitutive_exon
GCCCCATTCCTCTCAATCAACGCCAGGACATGAACTAATAAGGGGACTAGGT	5061	5149	5011	5063	1	supercont1.26	MAPG_11780	4370	14741	None	3634	512	20571	No_or_no_constitutive_exon
CCCACAGCCACAGCCGACGTACTCCCCCTCCACTGAATCAAGGGCCACAGTC	23	50	100	48	-1	supercont1.32	MAPG_11790	23	690	None	3634	512	20571	No_or_no_constitutive_exon
CCAGTCCCGCATACGGGCCAGTTTGGCTAACTGCTTTCTTGGGACCGCAGTC	12321	12420	12271	12323	1	supercont1.32	MAPG_11795	12093	12520	None	3634	512	20571	No_or_no_constitutive_exon
GCACGTCCCATATCTGGGTACTCGGACGGCACTTGCTGGGACCGGGATAGTG	12494	12520	12444	12496	1	supercont1.32	MAPG_11795	12093	12520	None	3634	512	20571	No_or_no_constitutive_exon
CGTGCAGGATGTATTCGCGGCTGACAAACATGAGCTCCGTCGGGATAAAGCA	9088	9147	9197	9145	-1	supercont1.40	MAPG_11815	8581	9439	None	3634	512	20571	No_or_no_constitutive_exon
TTTTTCCCTTTCCCTTCATCCTGCAGTGTTTCTGATGGGCGAGCAAACAGAT	972	1367	1417	1365	-1	supercont1.46	MAPG_11826	234	2042	None	3634	512	20571	No_or_no_constitutive_exon
TTGCAGCAGCAGTCGCTGGCAGCGTCGGCACGAGGGGGCAGCAGCAGCAGCA	2	240	290	238	-1	supercont1.44	MAPG_11834	2	893	None	3634	512	20571	No_or_no_constitutive_exon
TGTTAACATGCTACCAGCCAAGCCAGTAACTGACCCAGCGGGCAAAACAGGA	3706	3814	3656	3708	1	supercont1.49	MAPG_11848	2710	4380	None	3634	512	20571	No_or_no_constitutive_exon
CGTGTCCTGCCCTCGCAAGCGTGGGTGAGTATGTTGACACATGAGGGCAGCC	5980	6115	6165	6113	-1	supercont1.55	MAPG_11867	5588	7528	None	3634	512	20571	No_or_no_constitutive_exon
CAGTGCTTGCGTTTTTATTCCTCCGGCTAACGTTGGCAAATGGGTGAAAGTG	3397	4504	4554	4502	-1	supercont1.82	MAPG_11933	3397	6244	None	3634	512	20571	No_or_no_constitutive_exon
CGAGGTGGAGGCAAACCAGACGGTTACCAGTATGCTAACAACCGGGGCAGTG	2997	3086	3136	3084	-1	supercont1.83	MAPG_11935	0	6144	None	3634	512	20571	No_or_no_constitutive_exon
GTGCCCTGGCTTAATAGGCTGCGCAAGGTTGTGTTTCCGGACGGGAAAAGGT	8	26	76	24	-1	supercont1.88	MAPG_11943	8	2347	None	3634	512	20571	No_or_no_constitutive_exon
TCTATACTGACCCGTCGGTCCCAACTCACCTTCCAACGACGGGGCAGCAGAG	3726	4092	3676	3728	1	supercont1.92	MAPG_11953	1775	4092	None	3634	512	20571	No_or_no_constitutive_exon
GACGATGGATAATTTTCTAACCAGTGGTGGGCTGGTTTCTTGGGGCACAGGT	4348	4456	4506	4454	-1	supercont1.102	MAPG_11983	4348	4814	None	3634	512	20571	No_or_no_constitutive_exon
CAATCCCCCAGCTCCCAAAAATAACGATTGGTGTCCCATGCGGGGTGTAGAT	2532	2857	2907	2855	-1	supercont1.142	MAPG_12063	1328	3607	None	3634	512	20571	Yes
ACGGGCAGAGTAATTTTGCCCAACGCCGGTTGCTGATAGAAGGGTCTAAGCG	2898	3350	2848	2900	1	supercont1.148	MAPG_12074	2240	3350	None	3634	512	20571	No_or_no_constitutive_exon
CCGGTCTGGATATGCGGGATATGCTTTGCTAACAGCTTGCGGGGTCACAGGC	0	1046	1096	1044	-1	supercont1.189	MAPG_12147	0	1813	None	3634	512	20571	No_or_no_constitutive_exon
