# Supplementary material for: Widespread Separation of the Polypyrimidine Tract From 3′ AG by G Tracts in Association With Alternative Exons in Metazoa and Plants
Source: Front Genet. 2019 Jan 14;9:741. doi: 10.3389/fgene.2018.00741 (PMC6339879; doi:10.3389/fgene.2018.00741)
Supplement: DATA FILE S1 — Sequences of REPAG 3′ SS from each species of fungi. [file Data_Sheet_1.zip › Supplementary data 1/Fungi_Release38_sphaerobolus_stellatus_ss14.txt]

REPA_GGG_Sequence	Exon_Start	Exon_End	Pos_-50	Pos_+2	Strand	Chromosome	GeneID	Gene_Start	Gene_End	Gene_Name	Number_of_REPAs	Number_of_REPAs_has_GGG	Number_of_Intron(Intra_genic_Region)	Upstream_Constitutive_Exon
TGCCTCTGGCTCTTCTGATGACACAATTTGGATCTGGGATGCAGAGACAGGG	46595	48136	48186	48134	-1	SPHSTscaffold_31	M422DRAFT_164997	46595	49998	None	8748	972	82452	No_or_no_constitutive_exon
TCAACAGCCTTGGCAATTCCTTCCTTTCTTGATTTACAAGGCTTGGGGAGAT	497364	497754	497314	497366	1	SPHSTscaffold_31	M422DRAFT_249807	496273	500520	None	8748	972	82452	No_or_no_constitutive_exon
GTCGTTTTTTTGTTGTGGATTCATTTGCTGACGCAGGTTGGGGATGATAGGA	516405	516503	516553	516501	-1	SPHSTscaffold_31	M422DRAFT_226620	516405	518508	None	8748	972	82452	No_or_no_constitutive_exon
CAGTAACTTCATGTAGAGATGTATTAGACAAGAATCTGAAAGGCGGGCAGGT	622785	622807	622857	622805	-1	SPHSTscaffold_31	M422DRAFT_249838	620952	623748	None	8748	972	82452	No_or_no_constitutive_exon
TCTATGTATCAAACCTTACGAAGCCTTTTGATCAAACTGTGTGGGAATAGAT	753523	753940	753473	753525	1	SPHSTscaffold_31	M422DRAFT_249863	752535	753940	None	8748	972	82452	No_or_no_constitutive_exon
TCAGATATTCTTCATTTTTTACTAGCACTTAAATCTTCTTGGGCTAATAGTT	879976	880780	879926	879978	1	SPHSTscaffold_31	M422DRAFT_249887	875612	880780	None	8748	972	82452	No_or_no_constitutive_exon
GAGTATTACCCAAGCCATTGGGTAAGTCACGGGCTGAATGATGGGATTAGCC	913382	914366	913332	913384	1	SPHSTscaffold_31	M422DRAFT_249900	912540	914366	None	8748	972	82452	No_or_no_constitutive_exon
GGTGGTTGAAACAGAAGAGGAAAGTTCCACAATGCACTGAGGGGTATAAGAA	953692	953713	953642	953694	1	SPHSTscaffold_31	M422DRAFT_249913	953103	953713	None	8748	972	82452	No_or_no_constitutive_exon
GAGTGTTGAGACTGGGATACAAGTAGCCCAGCCATATGAAGGGTACACAGGT	61898	62946	61848	61900	1	SPHSTscaffold_29	M422DRAFT_249252	61434	65753	None	8748	972	82452	No_or_no_constitutive_exon
TATCGTTTAATAGTTGTTAAACATCGGACTGAAGTCGGGAACGTATAAAGGA	605962	606239	605912	605964	1	SPHSTscaffold_29	M422DRAFT_74862	605127	608266	None	8748	972	82452	No_or_no_constitutive_exon
GTCATGGTTTTACGGGTTCACAAGCGATAATTATAACGAGGGCATGATAGTG	777910	777984	778034	777982	-1	SPHSTscaffold_29	M422DRAFT_778268	777274	779494	None	8748	972	82452	No_or_no_constitutive_exon
TCTTCACTTTTAAGATAAAATTTCTTGTTTATTGACTTACGGGTAATTAGAA	840738	840942	840992	840940	-1	SPHSTscaffold_29	M422DRAFT_74865	840424	841927	None	8748	972	82452	No_or_no_constitutive_exon
ATTAATTCTTCGTGCATATCCATTCTGTTGCTTATTGATGATTGGGGCAGGC	847412	847806	847362	847414	1	SPHSTscaffold_29	M422DRAFT_249438	844490	848790	None	8748	972	82452	No_or_no_constitutive_exon
CTGATCTTCCTGGTCGTTATGTTCGCTTGACCCCAGTGAGGGTGCCAAAGAT	473320	473733	473783	473731	-1	SPHSTscaffold_24	M422DRAFT_248201	473320	474135	None	8748	972	82452	No_or_no_constitutive_exon
TGTAATATTTGTCTTTTCTACGATGCTTAGATTGCTAATAAATGGGACAGTT	481980	482183	481930	481982	1	SPHSTscaffold_24	M422DRAFT_248203	481556	482183	None	8748	972	82452	No_or_no_constitutive_exon
TGTGAGCAAATTTACACTGTCAAATTGCCCTTATTGACCTAAGGGAGTAGAG	558116	558278	558328	558276	-1	SPHSTscaffold_24	M422DRAFT_163118	558116	560418	None	8748	972	82452	No_or_no_constitutive_exon
TCATCCCTAATCTGTCCTTTTTGCACTGGGTATTGACGTAGGGTTGGCAGAG	639144	639266	639094	639146	1	SPHSTscaffold_24	M422DRAFT_248236	638984	639349	None	8748	972	82452	No_or_no_constitutive_exon
CGTAGCGTGTTCTCAGCGTTCTTTCGGTGTGACTGACGCGTGGGCGATAGGA	642993	643076	642943	642995	1	SPHSTscaffold_24	M422DRAFT_28560	642539	646360	None	8748	972	82452	No_or_no_constitutive_exon
GTGAATCCCGTGCGGAAATGCTTCCAGAGGGTGCTTGATGCGAGGGATAGTT	648318	648476	648526	648474	-1	SPHSTscaffold_24	M422DRAFT_145043	648318	649202	None	8748	972	82452	No_or_no_constitutive_exon
GACCATTCAAATCTGAATGGAACAAGAAGGGTTCTAAGGGTAAGGTACAGGG	820658	820712	820608	820660	1	SPHSTscaffold_24	M422DRAFT_248284	820286	822044	None	8748	972	82452	No_or_no_constitutive_exon
TCGAGACACGAAAATCCAAAACCGTGACATGTGGGGGGAAGATAGCGAAGAC	973586	973933	973536	973588	1	SPHSTscaffold_24	M422DRAFT_163235	973159	973933	None	8748	972	82452	No_or_no_constitutive_exon
TTGATCCTTATCTTGCCAGTGCTGTACGAGTTTTCAGGGAGGAAGAACAGAG	406613	406640	406690	406638	-1	SPHSTscaffold_33	M422DRAFT_29365	406443	406884	None	8748	972	82452	No_or_no_constitutive_exon
ATCTCTTTTAGGCGTAAAGGATACCACAGCAGTTGAAGTATGGGTAATAGGA	473504	473777	473454	473506	1	SPHSTscaffold_33	M422DRAFT_250276	473138	474119	None	8748	972	82452	No_or_no_constitutive_exon
ACTGAAAATTACCCAAACCTGTCATAATTGAGGTTTTTATTAATGGGAAGGC	481570	481762	481812	481760	-1	SPHSTscaffold_33	M422DRAFT_250279	481570	482218	None	8748	972	82452	No_or_no_constitutive_exon
TAAGCAAACGGTTATGGGAGTATGCCCTCTCACGTTCTCAAATGGGTTAGAT	586606	586646	586556	586608	1	SPHSTscaffold_33	M422DRAFT_778531	584485	591788	None	8748	972	82452	No_or_no_constitutive_exon
AACTTTTTCTCAACAGTGAAAGGTTAATTCATTCATATTATATGGGACAGGA	590002	590553	589952	590004	1	SPHSTscaffold_33	M422DRAFT_778531	584485	591788	None	8748	972	82452	No_or_no_constitutive_exon
CAAAGGATTTCAAGCACAGTCCTCTCTGACATCACGCCATGGGACCCAAGCA	644933	645436	644883	644935	1	SPHSTscaffold_33	M422DRAFT_250321	643770	645436	None	8748	972	82452	No_or_no_constitutive_exon
GTCAGTACTTTCGAATTACGACTGTCGGGTTTGCTTATCGGGACGAGTAGGG	169024	169106	168974	169026	1	SPHSTscaffold_41	M422DRAFT_167971	168852	170462	None	8748	972	82452	No_or_no_constitutive_exon
GAATCGTAAGGTTGAGCTTGAATCCCATTATCAATCAATATGCTGGGAAGAT	550984	551140	551190	551138	-1	SPHSTscaffold_41	M422DRAFT_251942	550984	551467	None	8748	972	82452	No_or_no_constitutive_exon
TGTTCCTTACTCCCGATTCGAACGGCAATTCTCCCAGTGTATCAGGGTAGAC	898950	899142	898900	898952	1	SPHSTscaffold_41	M422DRAFT_168013	898812	899142	None	8748	972	82452	No_or_no_constitutive_exon
TCCTACTCTCAAACATCAGGGAATCGATTTGATCATCATGGGAGAAACAGGG	182634	182686	182736	182684	-1	SPHSTscaffold_36	M422DRAFT_206658	181731	185482	None	8748	972	82452	No_or_no_constitutive_exon
GAGGTATTTTTATCTCGCATACAAGGCGAGCAGTAATTTACGGGACATAGTT	196828	196929	196778	196830	1	SPHSTscaffold_36	M422DRAFT_250803	196381	198762	None	8748	972	82452	No_or_no_constitutive_exon
GCAAGTATTATTGTCCTCTATTTGAACAGACACTCACCGGCCGGGAACAGTC	294682	295021	294632	294684	1	SPHSTscaffold_36	M422DRAFT_29662	293781	295021	None	8748	972	82452	No_or_no_constitutive_exon
TGAGTGTACTCTTGCATACTCATGTCATAAAATACTTACTACGGGTCAAGCC	371900	372158	372208	372156	-1	SPHSTscaffold_36	M422DRAFT_227182	371283	379160	None	8748	972	82452	No_or_no_constitutive_exon
TGTTAGTCTCGCTCTCGCTACGTAAAACACACATTGACGATATGGGACAGTT	428414	428683	428364	428416	1	SPHSTscaffold_36	M422DRAFT_59764	428343	429099	None	8748	972	82452	No_or_no_constitutive_exon
GGTATGTAACGAATCAATCTACACCTTTTCATAATCTTACGGGAACATAGCA	593737	593790	593687	593739	1	SPHSTscaffold_36	M422DRAFT_29753	591884	596399	None	8748	972	82452	No_or_no_constitutive_exon
AAGGTGAGAGGTTCGTATGCTAAGTGTTGCGCTTGTGTTAAAGGGTTTAGGT	634295	634337	634387	634335	-1	SPHSTscaffold_36	M422DRAFT_59815	633075	634429	None	8748	972	82452	No_or_no_constitutive_exon
TTTTTAATTGTCGAATTTACTGGGATATTTTCTAACTCGAGGGGTTATAGAT	704530	704554	704480	704532	1	SPHSTscaffold_36	M422DRAFT_250988	703201	704554	None	8748	972	82452	No_or_no_constitutive_exon
ACGTTTATTTCGATAAAACGCAGGCGTCAGCTTCTCGCATGGAGGGGGAGGA	211971	212481	212531	212479	-1	SPHSTscaffold_37	M422DRAFT_121161	211971	212733	None	8748	972	82452	No_or_no_constitutive_exon
TCGCTCTTCATCAAAGGTAGCCTCTAATTGATCTCACTATGGGATATCAGGC	216046	216181	216231	216179	-1	SPHSTscaffold_37	M422DRAFT_251116	215577	217387	None	8748	972	82452	No_or_no_constitutive_exon
GCGCAAATCCTCTCAATCAACTCAGCTGAGTCCTGACACTGACGGGGAAGTC	360850	361051	360800	360852	1	SPHSTscaffold_37	M422DRAFT_251141	360517	361051	None	8748	972	82452	No_or_no_constitutive_exon
AGGAAATATTTAATGTTTTATTTTCCTTGAGACTAAAAATGGGTGACTAGTG	491573	491751	491523	491575	1	SPHSTscaffold_37	M422DRAFT_166915	490812	491966	None	8748	972	82452	No_or_no_constitutive_exon
GATCTTTGGATATGATCTAACAGTACCATTTCGCCGCCTTCAGGGACAAGCA	589314	589358	589264	589316	1	SPHSTscaffold_37	M422DRAFT_166811	587958	591071	None	8748	972	82452	No_or_no_constitutive_exon
TATCTACACAGTTGATGGAGAGGAAGCATGTGGTACCTGTGGGACTTGAGGT	698482	698667	698432	698484	1	SPHSTscaffold_37	M422DRAFT_166849	698316	698897	None	8748	972	82452	No_or_no_constitutive_exon
GGTATGCATTGTAGTTTGATGGCTTTGGATCACACTGATCATGGGGACAGGG	737262	737538	737588	737536	-1	SPHSTscaffold_37	M422DRAFT_251191	737262	737853	None	8748	972	82452	No_or_no_constitutive_exon
GTGTGTGTTACATCATATATTTGATATATTGTTCTAACTAGGCTGGGTAGTG	64294	64372	64422	64370	-1	SPHSTscaffold_30	M422DRAFT_249492	63045	65713	None	8748	972	82452	No_or_no_constitutive_exon
AGGAATGAATGAATAATGATGATTGAGGTAATATGGATGGGATGGTATAGGT	282183	282459	282133	282185	1	SPHSTscaffold_30	M422DRAFT_249552	278330	283474	None	8748	972	82452	No_or_no_constitutive_exon
GTGAATCTCGCGCGGGATCACTACTTGAGGGTGGTTGACGCGAGGGATAGTT	298602	298688	298552	298604	1	SPHSTscaffold_30	M422DRAFT_249553	298458	298688	None	8748	972	82452	No_or_no_constitutive_exon
CTTCTGGCACAGCCACTCAGGGCTCCTATTCCCCTCGGGGAATGGATCAGGG	351989	352104	351939	351991	1	SPHSTscaffold_30	M422DRAFT_249565	351593	353136	None	8748	972	82452	No_or_no_constitutive_exon
TACACTTTTTCACTACTACTACTACACCTGATTTTACTGTACGGGGAGAGTT	383001	383055	383105	383053	-1	SPHSTscaffold_30	M422DRAFT_249575	382639	383258	None	8748	972	82452	No_or_no_constitutive_exon
ATCTTAATGCTTACTTGATGGTAATTCTAATGTGTTGGGTGAATGCACAGCT	413126	413329	413379	413327	-1	SPHSTscaffold_30	M422DRAFT_249585	408923	414720	None	8748	972	82452	No_or_no_constitutive_exon
TACATAAATTTCCAAAAGCTTAGAGGCTAATTTCACGTTGGGGAATGTAGGG	470697	470848	470898	470846	-1	SPHSTscaffold_30	M422DRAFT_249605	470697	471233	None	8748	972	82452	No_or_no_constitutive_exon
AGGTCAAAAATATTTCGTTAAGCATATTGTATTTCTTCATGGGGCCACAGAA	515223	515400	515450	515398	-1	SPHSTscaffold_30	M422DRAFT_249614	513002	516179	None	8748	972	82452	No_or_no_constitutive_exon
TAAGTCAGATTTTTTTTGAATAATATTTATTATTTATCTTGGGCGTGTAGTA	573920	573984	574034	573982	-1	SPHSTscaffold_30	M422DRAFT_249628	572941	575122	None	8748	972	82452	No_or_no_constitutive_exon
TCAGTATTTCCTAATATAAGTATTCCGGCTTAAACTTACTAGGGTTGAAGTG	618975	619665	619715	619663	-1	SPHSTscaffold_30	M422DRAFT_249644	618365	620445	None	8748	972	82452	No_or_no_constitutive_exon
TTTACCCTTTCTATGCATCCATCTCAGGCAATGAGCTGATAGGGATTAAGTA	648299	648332	648249	648301	1	SPHSTscaffold_30	M422DRAFT_164797	647669	648887	None	8748	972	82452	No_or_no_constitutive_exon
AAGTACCGGCGAACACGTGGTACCAGAGGCCTTGCGTGGGAGATGTACAGAT	738942	739242	739292	739240	-1	SPHSTscaffold_30	M422DRAFT_249662	738285	739958	None	8748	972	82452	No_or_no_constitutive_exon
GTATGTTTTTATTGCACATAAATGTTCCGCATGAATTAATACAGGGATAGGC	850593	850719	850543	850595	1	SPHSTscaffold_30	M422DRAFT_164656	849485	851610	None	8748	972	82452	No_or_no_constitutive_exon
TTCCACTGGACTCTCATATTCGAAGAATGGTTAATTAATCGAGGGTTTAGAG	74149	74302	74099	74151	1	SPHSTscaffold_25	M422DRAFT_45546	72467	74483	None	8748	972	82452	No_or_no_constitutive_exon
TTAAATCGAAGAATTTGATGAGGAAGCTCCTCATCCTGAGGGACAACAAGAT	78845	79078	79128	79076	-1	SPHSTscaffold_25	M422DRAFT_248340	78845	80503	None	8748	972	82452	No_or_no_constitutive_exon
GATAATAATACGCGGAAATTGTTGATGATATTCGTTTGGCGGGGATTTAGGA	242016	242390	241966	242018	1	SPHSTscaffold_25	M422DRAFT_163342	241705	242628	None	8748	972	82452	No_or_no_constitutive_exon
ACTAGAATGCAAGAGTGCACAGTCCCCAGACTGTACCAGTATGGGTACAGTC	399360	399529	399310	399362	1	SPHSTscaffold_25	M422DRAFT_248418	399145	399846	None	8748	972	82452	No_or_no_constitutive_exon
GTTATCTTTATCATTGAATGAATTATTTCCAGCTCGCCGAGGGTATATAGAG	420369	420453	420503	420451	-1	SPHSTscaffold_25	M422DRAFT_45570	419144	421273	None	8748	972	82452	No_or_no_constitutive_exon
GCAGTGCGTCGTCTCACCGCCCCCTAGAGTAAATGCTAACATAGGGATAGGT	439974	440064	439924	439976	1	SPHSTscaffold_25	M422DRAFT_163336	439838	440674	None	8748	972	82452	No_or_no_constitutive_exon
CCCTGTCCTCCTGATCAAATTACAACAATGATATTGAATGGGGATTAAAGGA	480383	480402	480452	480400	-1	SPHSTscaffold_25	M422DRAFT_28658	478470	481178	None	8748	972	82452	No_or_no_constitutive_exon
ACATTGCTGCTGGAGCCAATTCTCTTCTATACATGTCAGATATGGGACAGAC	642842	643124	643174	643122	-1	SPHSTscaffold_25	M422DRAFT_205787	641927	646519	None	8748	972	82452	No_or_no_constitutive_exon
CCATTCCCTTGATGCGCATGAGCGTACGGAGCTAATCTGGCGGGACACAGAC	695830	695931	695780	695832	1	SPHSTscaffold_25	M422DRAFT_778028	693781	696610	None	8748	972	82452	No_or_no_constitutive_exon
GAGTGGTTTTGGTCGTGTGCCGATCCTTTTTACTAACCCGTGGGTGGCAGTG	754491	754561	754441	754493	1	SPHSTscaffold_25	M422DRAFT_28710	754118	756601	None	8748	972	82452	No_or_no_constitutive_exon
CCAAATAATCTACTAGTCTAGTGACAGTCGGGTTGACTATATGGGGAAAGGC	763229	763303	763353	763301	-1	SPHSTscaffold_25	M422DRAFT_248504	761545	765896	None	8748	972	82452	No_or_no_constitutive_exon
AGTCAATTACTTTCATGAAAGAAGGCTTTACTTTCGAACCAGGGATATAGAA	761854	761897	761947	761895	-1	SPHSTscaffold_25	M422DRAFT_248504	761545	765896	None	8748	972	82452	No_or_no_constitutive_exon
TACAATTATCCGCCGACAGAATGGTGCGATCTGAACTTATATGGGCCAAGGT	768531	768607	768481	768533	1	SPHSTscaffold_25	M422DRAFT_28711	767325	769318	None	8748	972	82452	No_or_no_constitutive_exon
GTCAGTATTTTCACTTCCTCCAGTCATCAACAATCTTAATCTGGGAATAGGT	804829	804871	804921	804869	-1	SPHSTscaffold_25	M422DRAFT_248515	804721	805543	None	8748	972	82452	No_or_no_constitutive_exon
ATTCTTTGCCCTTTTATTCAATAAGGTGAATTTAATTAAAGGGAATGAAGGA	603952	604056	604106	604054	-1	SPHSTscaffold_44	M422DRAFT_67721	602885	606258	None	8748	972	82452	No_or_no_constitutive_exon
GGTATGTACATAGATGAATCATGGTTTCATACCGTTGACCATGTGGGTAGCC	736765	737041	737091	737039	-1	SPHSTscaffold_44	M422DRAFT_30644	735924	737493	None	8748	972	82452	No_or_no_constitutive_exon
GTCTTCTATTCTACGAGACATGATCTGAGTCTCATAAGCGACGCGGGCAGAA	737878	738312	737828	737880	1	SPHSTscaffold_44	M422DRAFT_252635	737543	738312	None	8748	972	82452	No_or_no_constitutive_exon
GAGCTTCCATCCTCAACGCCAATATTGTGTTTCTGACTTGCATGGGATAGTT	782393	782691	782343	782395	1	SPHSTscaffold_44	M422DRAFT_60254	781447	784190	None	8748	972	82452	No_or_no_constitutive_exon
TATTATATTTTTACGGCATTTTAAAGTCGCCTAATTTTGGGGTATAATAGCG	59565	59847	59897	59845	-1	SPHSTscaffold_58	M422DRAFT_31546	59565	61222	None	8748	972	82452	No_or_no_constitutive_exon
GTGAAAATTGCGAACACTAAGAACATCTGATATTTATAGGGAGATATCAGAC	356064	356083	356133	356081	-1	SPHSTscaffold_58	M422DRAFT_229444	353672	358047	None	8748	972	82452	No_or_no_constitutive_exon
GTAAAAGAATTATCTGTGAAAAAGAAATAGTGACGTAGAGGGAGCATCAGGG	432748	432794	432698	432750	1	SPHSTscaffold_58	M422DRAFT_229450	431744	433966	None	8748	972	82452	No_or_no_constitutive_exon
TTAGAATCCCCTTCGTTAACAAGCGAAATTGATTCTAGGGAGTTATGGAGCT	441291	442105	441241	441293	1	SPHSTscaffold_58	M422DRAFT_171681	436435	444111	None	8748	972	82452	No_or_no_constitutive_exon
TGTCTTTCTGTGCCATTATTGTACGCTGAGGATAATTTTGGGTGGTGCAGCT	471123	471359	471409	471357	-1	SPHSTscaffold_58	M422DRAFT_48423	470082	472526	None	8748	972	82452	No_or_no_constitutive_exon
CGTATAACGATTTTCCCTCAAGATTGCTGTTACTGATGGGAACCTAAAAGGC	470630	470747	470797	470745	-1	SPHSTscaffold_58	M422DRAFT_48423	470082	472526	None	8748	972	82452	No_or_no_constitutive_exon
CGTAATATATTACAGAATATTTGCCGTGAAATAATATTTCCTGGGAACAGGC	208788	208894	208944	208892	-1	SPHSTscaffold_35	M422DRAFT_165839	207814	209963	None	8748	972	82452	No_or_no_constitutive_exon
ATTCCTTTTTATTTACCATTTTATTCAATTATTAATGAAGGGAAATCTAGGA	284440	284603	284653	284601	-1	SPHSTscaffold_35	M422DRAFT_250624	284080	285169	None	8748	972	82452	No_or_no_constitutive_exon
TTCAGACAGTGAAGAGATAATCAGACTCTTGAATATAGAGACTGGGGAAGAA	313994	314276	313944	313996	1	SPHSTscaffold_35	M422DRAFT_226909	309376	314722	None	8748	972	82452	No_or_no_constitutive_exon
TGGGTTATTATGAAATCAGCAGTGTATAAGGAGTTAATCTGGGTAACTAGGC	368424	368492	368542	368490	-1	SPHSTscaffold_35	M422DRAFT_250644	367094	369789	None	8748	972	82452	No_or_no_constitutive_exon
TAATCTCCCAGGTTGTTATGCTTCGCTCGACCCCAGCGAGGGTGCTGAAGAC	434679	435194	434629	434681	1	SPHSTscaffold_35	M422DRAFT_250659	434132	435400	None	8748	972	82452	No_or_no_constitutive_exon
TCGGTCACATAACCATACCTATGACTACCGCCTGGCACTCGGGCAACAAGCT	494025	494048	493975	494027	1	SPHSTscaffold_35	M422DRAFT_165863	493526	502359	None	8748	972	82452	No_or_no_constitutive_exon
AAGAGGAAGATTCCCAGGAAGCCCGGGAAGCATCAGTAGAGGGTGATAAGCG	505190	505257	505140	505192	1	SPHSTscaffold_35	M422DRAFT_59674	503895	506221	None	8748	972	82452	No_or_no_constitutive_exon
ATGTTGAATACTATATAAACGATACTCATGAAGATCTCATTGGGATACAGGT	514443	514479	514393	514445	1	SPHSTscaffold_35	M422DRAFT_226952	514177	515932	None	8748	972	82452	No_or_no_constitutive_exon
GTCCTTCACGAGTACGCCAAAGCGAAGGCGATAGATTCTTGGGACACCAGAT	610258	611105	611155	611103	-1	SPHSTscaffold_35	M422DRAFT_206583	610258	611266	None	8748	972	82452	No_or_no_constitutive_exon
TCTTCGATCCGACACATAACTCGCCCTGACGACCGTGTACATTCGGGAAGAA	742774	742835	742885	742833	-1	SPHSTscaffold_35	M422DRAFT_29598	741408	743193	None	8748	972	82452	No_or_no_constitutive_exon
AGCTAACCTCACGAGGATGGGACTTGGGTTGGTATATTGAGTATGGGCAGGT	768116	768286	768066	768118	1	SPHSTscaffold_35	M422DRAFT_29602	767411	772931	None	8748	972	82452	No_or_no_constitutive_exon
GCCTTTTATTACAGTGTGCTTGCCCAATTCAATTGACATCGTTGGGGTAGAC	106388	106470	106338	106390	1	SPHSTscaffold_40	M422DRAFT_30205	106078	107655	None	8748	972	82452	No_or_no_constitutive_exon
TTTGTTACTATAGCTTATTATCTTCTGAAATCCTTACTTTGGGGTAATAGGC	358571	358586	358521	358573	1	SPHSTscaffold_40	M422DRAFT_30231	358230	358790	None	8748	972	82452	No_or_no_constitutive_exon
CATCAAGGTGAGACCGCTTTTTTATTTCCCTGAGTCTACGGGTACTAAAGCA	530536	530562	530486	530538	1	SPHSTscaffold_40	M422DRAFT_47176	530093	531058	None	8748	972	82452	No_or_no_constitutive_exon
TCGATGCATTGCATACAAACTACTAATAAGTATATTAACTGGGCAATCAGTG	561933	562119	561883	561935	1	SPHSTscaffold_40	M422DRAFT_167812	561510	562119	None	8748	972	82452	No_or_no_constitutive_exon
TATTCGCTCTAGCTGTCAAATTTGCCATTTTGGTCTGACGGGACGCACAGGT	679654	679712	679762	679710	-1	SPHSTscaffold_40	M422DRAFT_207764	677972	680731	None	8748	972	82452	No_or_no_constitutive_exon
ATGAAATATTTCTTATATTATCTCCAGGCATTCTTTTTATTAGGGCAAAGGC	702337	702457	702507	702455	-1	SPHSTscaffold_40	M422DRAFT_47189	701294	702662	None	8748	972	82452	No_or_no_constitutive_exon
AAGGTCATTCTGGCTCTGTCCACTCTGTTTCCTTCTCATCTGATGGGCAGAG	715185	715533	715583	715531	-1	SPHSTscaffold_40	M422DRAFT_167727	715185	717376	None	8748	972	82452	No_or_no_constitutive_exon
GTGTGTCACGTTTCATTTCCAGTGAGCCTGACTATAATCTGGGACTGTAGGA	780186	780196	780136	780188	1	SPHSTscaffold_40	M422DRAFT_251833	779641	781647	None	8748	972	82452	No_or_no_constitutive_exon
TCAAGGCAAGGACTAAAACCTTGCGAATGTGATTAATCGCGATCAGGGAGAA	785081	785301	785031	785083	1	SPHSTscaffold_40	M422DRAFT_251834	784544	786101	None	8748	972	82452	No_or_no_constitutive_exon
AAGGTCATTCTGACTGAGTCCGCTCTGTCTCCTTCTCATCTGATGGGCAGAG	859832	860306	860356	860304	-1	SPHSTscaffold_40	M422DRAFT_251854	859832	860392	None	8748	972	82452	No_or_no_constitutive_exon
ATTTGTGGAGAACCAGACTAGATCAGTGGAACTGATCGGGGGATATACAGGG	452590	452912	452540	452592	1	SPHSTscaffold_34	M422DRAFT_29448	451304	452912	None	8748	972	82452	No_or_no_constitutive_exon
AATCTCCTGGAAACATACTTATGATAGACTGACGCCTTTGGGAACCGCAGTG	473376	473384	473434	473382	-1	SPHSTscaffold_34	M422DRAFT_165738	472115	473897	None	8748	972	82452	No_or_no_constitutive_exon
GTAAGTAGAAGGATGTCATGATTTATTTCACTTCTATAAACGACGGGCAGGG	472628	472693	472743	472691	-1	SPHSTscaffold_34	M422DRAFT_165738	472115	473897	None	8748	972	82452	No_or_no_constitutive_exon
CTCTCTCTTCTTGCCTTCTTAACCTATGTATGACTTACGGGATGAACCAGAG	575114	575382	575432	575380	-1	SPHSTscaffold_34	M422DRAFT_250503	573401	576738	None	8748	972	82452	No_or_no_constitutive_exon
CTTTGGAAGTCCTTGCTAGTTGATTCAGATATTCACGTTTTGGGCAATAGGA	695260	695284	695210	695262	1	SPHSTscaffold_34	M422DRAFT_250524	694611	695931	None	8748	972	82452	No_or_no_constitutive_exon
GCCTTTTATTACAGTGTGCTTGCCCAATTCAATTGACATCGTTGGGGTAGAC	51229	51909	51959	51907	-1	SPHSTscaffold_63	M422DRAFT_31805	51229	52220	None	8748	972	82452	No_or_no_constitutive_exon
GTGTCTAAGAAGTGGCGATTGCGAGAATCTTATGCGATTTGGGATTATAGCT	303875	304123	304173	304121	-1	SPHSTscaffold_63	M422DRAFT_229676	302306	304353	None	8748	972	82452	No_or_no_constitutive_exon
GTGTCTAAGAAGTGGCGATTGCGAGAATCTTATGCGATTTGGGATTATAGCT	314491	314739	314789	314737	-1	SPHSTscaffold_63	M422DRAFT_209334	312922	314969	None	8748	972	82452	No_or_no_constitutive_exon
CACCTACTAAGCCTTGTTGCGCTTATTTATGATATATTCCGGGGTATCAGCC	344037	344280	343987	344039	1	SPHSTscaffold_63	M422DRAFT_255732	343461	344618	None	8748	972	82452	No_or_no_constitutive_exon
ACCTTCGTCGTTTAATCTTTCCGTCATGTTGACATTGTTGTGGGGTGTAGTA	485644	485836	485886	485834	-1	SPHSTscaffold_63	M422DRAFT_229707	484475	486214	None	8748	972	82452	No_or_no_constitutive_exon
CGTTACGGTATGATGAGGCGATTTTGCTAAATTCGGTTTCATCGGGGTAGCT	520399	520416	520466	520414	-1	SPHSTscaffold_63	M422DRAFT_209374	519233	521676	None	8748	972	82452	No_or_no_constitutive_exon
CAGTTATCAAATATGAATAATGTGCGGGCTATCCACTGTGAGGGATGCAGAT	563256	563294	563206	563258	1	SPHSTscaffold_63	M422DRAFT_780407	560840	563294	None	8748	972	82452	No_or_no_constitutive_exon
AGCCAACTGTTTTACGCTTTCCCGGGCTATCTAACATCAGGGGGAAATAGCT	628822	628951	628772	628824	1	SPHSTscaffold_63	M422DRAFT_31866	627686	630135	None	8748	972	82452	No_or_no_constitutive_exon
CTGCTTCATCTACTTATCGTATCCTTTTTCGAATCTCACTGGGATAATAGGG	664767	665113	664717	664769	1	SPHSTscaffold_63	M422DRAFT_780429	662184	665113	None	8748	972	82452	No_or_no_constitutive_exon
TTTGTTACTATAGCTTATTATCTTCTGAAATCCTTACTTTGGGGTAATAGGC	700411	700426	700361	700413	1	SPHSTscaffold_63	M422DRAFT_172538	699893	702671	None	8748	972	82452	No_or_no_constitutive_exon
GTATGTGTACAGTATAATCATCTCGATCCGCACTAATGAATAGGGTAAAGGC	758421	758566	758371	758423	1	SPHSTscaffold_63	M422DRAFT_229784	757169	759969	None	8748	972	82452	No_or_no_constitutive_exon
AATTTCTTATTTTCAACTCATGACTCTCGTCTTTATTGGGGTAAAATTAGGT	291679	291742	291629	291681	1	SPHSTscaffold_45	M422DRAFT_47665	291501	292656	None	8748	972	82452	No_or_no_constitutive_exon
GTAAGCATCCTCATCTAGGATCTTTTTCTTTTATATAACCATGGGATCAGCA	307875	307917	307825	307877	1	SPHSTscaffold_45	M422DRAFT_169216	307152	308817	None	8748	972	82452	No_or_no_constitutive_exon
AGCATTATTTGATATCCTTTACCGCATCGAATTTTAACATGGTCGGGTAGAG	308184	308287	308134	308186	1	SPHSTscaffold_45	M422DRAFT_169216	307152	308817	None	8748	972	82452	No_or_no_constitutive_exon
ATTATAATTCCTTTTCTGATAATTGTATCATCTAACCTTCAAGGGGTTAGGA	346354	346435	346485	346433	-1	SPHSTscaffold_45	M422DRAFT_252754	345539	347576	None	8748	972	82452	No_or_no_constitutive_exon
CTAATATTGAATATACGTGTACAGTTGTTAAAATGAAATGGGACGATTAGGG	512715	512725	512665	512717	1	SPHSTscaffold_45	M422DRAFT_30707	512119	513254	None	8748	972	82452	No_or_no_constitutive_exon
TAGCCATTTTTTCTTTCTGTATCTTGTGTATTAATGCGATGGGTGTATAGAT	583597	583748	583798	583746	-1	SPHSTscaffold_45	M422DRAFT_252811	582426	584493	None	8748	972	82452	No_or_no_constitutive_exon
GTGGAATCATTAACATCGAGGGGTCTGTCCTGGATGCTCAGGGCAATCAGCG	585582	585762	585532	585584	1	SPHSTscaffold_45	M422DRAFT_252812	584958	587488	None	8748	972	82452	No_or_no_constitutive_exon
TATATTTATATATGCTCTCTCAAAAACGCTTTGTTGACCTCAAAGGGTAGCG	737331	737387	737281	737333	1	SPHSTscaffold_45	M422DRAFT_67826	736618	737875	None	8748	972	82452	No_or_no_constitutive_exon
GTAAATTATATGCAATTCTTCAGTGATTATGTGTCTTATCGGGGGGACAGGT	50073	50193	50243	50191	-1	SPHSTscaffold_38	M422DRAFT_59874	49728	51438	None	8748	972	82452	No_or_no_constitutive_exon
AGGACTATGTATACAACATTCGTTCTCGGACCTCATGCATTACTGGGAAGAC	60615	60716	60766	60714	-1	SPHSTscaffold_38	M422DRAFT_167040	59643	63614	None	8748	972	82452	No_or_no_constitutive_exon
AGTCCGTTTCCAGTCCATTCGGATCTGAATGATATATGGGGGAATGTAAGGT	251711	252114	252164	252112	-1	SPHSTscaffold_38	M422DRAFT_227724	251711	253062	None	8748	972	82452	No_or_no_constitutive_exon
GTCTGGAGCATGTGTATTGTTGTGTGCGTTAATTCAAAGGGCGTGAACAGAT	310884	310968	310834	310886	1	SPHSTscaffold_38	M422DRAFT_46945	310154	312293	None	8748	972	82452	No_or_no_constitutive_exon
ATGTGTTTGTCTTCATGGATTGTTTTTATTTATTTATGCGGGAATCACAGGA	314685	314967	314635	314687	1	SPHSTscaffold_38	M422DRAFT_207377	313137	315716	None	8748	972	82452	No_or_no_constitutive_exon
CTGCTTCACTCTTCTTTGATTTCTCTGAATATGTCCTTCGGGCAAGGTAGCA	413466	413627	413416	413468	1	SPHSTscaffold_38	M422DRAFT_207442	412887	414275	None	8748	972	82452	No_or_no_constitutive_exon
CCCGGCTTAAATTATTTGATTTGGTTTAACTTCTTCCATTCTAGGGCGAGGT	417859	417985	417809	417861	1	SPHSTscaffold_38	M422DRAFT_167344	416582	417985	None	8748	972	82452	No_or_no_constitutive_exon
AGTGACGAGCTTGGGTATTGGCAATGGATTGGACTGATATATTGGGGTAGTC	427268	427402	427218	427270	1	SPHSTscaffold_38	M422DRAFT_67326	425237	430454	None	8748	972	82452	No_or_no_constitutive_exon
GCATGCTAGGTACGAGCTTCAGGTTTGAGGGATTTCGGCGGGATTGACAGCA	453366	453520	453316	453368	1	SPHSTscaffold_38	M422DRAFT_46992	453084	455332	None	8748	972	82452	No_or_no_constitutive_exon
TTACATTCCTTTTGCTCTTTTGGATTGTTGGCTGATGGATGGGTGTATAGGA	454752	454891	454702	454754	1	SPHSTscaffold_38	M422DRAFT_46992	453084	455332	None	8748	972	82452	No_or_no_constitutive_exon
ATCACCATATCACCGCGAATTCTGCTTGTGCTAATTTCACGGGCACATAGTT	479482	479945	479432	479484	1	SPHSTscaffold_38	M422DRAFT_779110	476775	480216	None	8748	972	82452	No_or_no_constitutive_exon
TGTGAGTTCATTTTGCTGTGGAAGATGCAAGGATGCTCATGCGGGCGTAGCA	528333	528414	528464	528412	-1	SPHSTscaffold_38	M422DRAFT_167013	527359	528608	None	8748	972	82452	No_or_no_constitutive_exon
AGTGCTCTGGAATAGCGTGGATGTGTGTTGTTCTAATGGCGGGACGGTAGTT	527359	527953	528003	527951	-1	SPHSTscaffold_38	M422DRAFT_167013	527359	528608	None	8748	972	82452	No_or_no_constitutive_exon
GAGTGCCTTCGTAGTCTGTCGGTCATTGGTGATACTAAGGGTCAAAACAGTT	594051	594298	594348	594296	-1	SPHSTscaffold_38	M422DRAFT_30097	593485	595631	None	8748	972	82452	No_or_no_constitutive_exon
ATCGGTGAGTGCATTCGCAGGAGGTGGCCTCCGTGCTCATGAGGGAGCAGAA	623479	623596	623429	623481	1	SPHSTscaffold_38	M422DRAFT_251428	623280	625291	None	8748	972	82452	No_or_no_constitutive_exon
GAACCAATCTCCGCACCCTTCATGCAACAACTCCCCTAGGGGAAGTACAGGT	665294	665428	665244	665296	1	SPHSTscaffold_38	M422DRAFT_251438	664974	665428	None	8748	972	82452	No_or_no_constitutive_exon
AATCTTTATATACTATATTTCGGCTTTCAATGATTAATATGGGAAAATAGCC	90012	90107	90157	90105	-1	SPHSTscaffold_48	M422DRAFT_30857	89409	90220	None	8748	972	82452	No_or_no_constitutive_exon
CAATTTTATATACTATATTTCAGATTTCAATAATTAATATGGGAAATTAGCC	91995	92090	92140	92088	-1	SPHSTscaffold_48	M422DRAFT_253242	91223	92200	None	8748	972	82452	No_or_no_constitutive_exon
TCTTTTGAGGAATATCTGGAAATAGACTACCTCTGAATAGTGACTGGGAGGT	117652	117671	117602	117654	1	SPHSTscaffold_48	M422DRAFT_253247	117013	118892	None	8748	972	82452	No_or_no_constitutive_exon
GTGTGTCATGTTTCATTTCCAATGAGCCTGACTATAATCTGGGACTGTAGGA	418129	418139	418189	418137	-1	SPHSTscaffold_48	M422DRAFT_779791	413885	418681	None	8748	972	82452	No_or_no_constitutive_exon
TTGAGGCAAGTACTAAAACCTTGCGAACATGATTAATTGCAATCAGGGAGAA	413885	413993	414043	413991	-1	SPHSTscaffold_48	M422DRAFT_779791	413885	418681	None	8748	972	82452	No_or_no_constitutive_exon
TGGGGTCTTTTGGTGGTGAAACGACAAAAATAGCTAAATCGGGATAATAGCA	643638	643891	643941	643889	-1	SPHSTscaffold_48	M422DRAFT_253348	643638	646158	None	8748	972	82452	No_or_no_constitutive_exon
GTGAAGCTGCCGAAGAAGGGCGAGAAGGTTTTCCGCTCTAAGGTGGGCAGCT	37340	37527	37577	37525	-1	SPHSTscaffold_55	M422DRAFT_254395	36695	38722	None	8748	972	82452	No_or_no_constitutive_exon
CCGTCAGATATTTTTTCTTTATCTAAATAATTAATTAAATAAGGGATTAGGC	118266	118401	118216	118268	1	SPHSTscaffold_55	M422DRAFT_254408	117376	118647	None	8748	972	82452	No_or_no_constitutive_exon
GTGAATCCCGCGCGGAATCGCTTCCAGAGGGTGCTTGACCCGAGGGATAGTT	304534	304642	304692	304640	-1	SPHSTscaffold_55	M422DRAFT_254462	303117	304708	None	8748	972	82452	No_or_no_constitutive_exon
AGTGCTTCTTTCCCGACGAATAGTCTGATGAGATCCTCTTGGGATAAAAGGT	501050	501123	501173	501121	-1	SPHSTscaffold_55	M422DRAFT_254501	500799	501327	None	8748	972	82452	No_or_no_constitutive_exon
CTGTATAGTCACTTTTGCAGTATCTCATGTCTGTAATCTTAGGGCATGAGTT	59197	59685	59735	59683	-1	SPHSTscaffold_61	M422DRAFT_255366	59197	60480	None	8748	972	82452	No_or_no_constitutive_exon
CTTGCATATGCATATGCATATGGACACGGATACGGATACGGGCGATGCAGAC	138949	139018	139068	139016	-1	SPHSTscaffold_61	M422DRAFT_209198	138545	139349	None	8748	972	82452	No_or_no_constitutive_exon
TAAATGATCAGTTCGCACTGCAGAAGCAGACTTTTCAAGGGATGGTTGAGTT	324689	325140	324639	324691	1	SPHSTscaffold_61	M422DRAFT_255434	323792	325356	None	8748	972	82452	No_or_no_constitutive_exon
CACTATTTACCATTGGATCGTCTAGTGCTAATTAGGGGGTAACGAAACAGAG	378287	378591	378641	378589	-1	SPHSTscaffold_61	M422DRAFT_255448	377029	381422	None	8748	972	82452	No_or_no_constitutive_exon
GTGAATCCCGCGTGGAATCGCTACTTGAGGGTGGTTGATGCGAGGGATAGTT	402712	402835	402885	402833	-1	SPHSTscaffold_61	M422DRAFT_255455	402175	402979	None	8748	972	82452	No_or_no_constitutive_exon
CATGGCGTATGCGGCGGCGGCGGCGACGTTTACTGCTGAGGGCGTTGAAGGG	661756	661782	661832	661780	-1	SPHSTscaffold_61	M422DRAFT_255494	661512	663313	None	8748	972	82452	No_or_no_constitutive_exon
GAGCATGGCGTATGCGGCGGCGGCAAATTTTACTGTTGAGGGCGTTGAAGGG	738346	738439	738489	738437	-1	SPHSTscaffold_61	M422DRAFT_255512	738228	743368	None	8748	972	82452	No_or_no_constitutive_exon
TCACTTACGCATTGTCACTTCTGAGGAGATACTTACATTTGGGGAAGGAGGC	755643	755752	755593	755645	1	SPHSTscaffold_61	M422DRAFT_31738	755444	757314	None	8748	972	82452	No_or_no_constitutive_exon
TATCATGTAATTTGTTTTATGAGATGGTGCCTCCTGTAGGATCGGGATAGGA	756389	756488	756339	756391	1	SPHSTscaffold_61	M422DRAFT_31738	755444	757314	None	8748	972	82452	No_or_no_constitutive_exon
CAGTGCATCTGATGGATTATTGTAAAATTGTGAATAGGCCGGAATGGGAGCA	756561	756710	756511	756563	1	SPHSTscaffold_61	M422DRAFT_31738	755444	757314	None	8748	972	82452	No_or_no_constitutive_exon
GAGATGGCATTAGACTAACTAGGCTAGCGGGAATAATGAGGGGAATGCAGTT	4553	4665	4715	4663	-1	SPHSTscaffold_60	M422DRAFT_255217	4242	7396	None	8748	972	82452	No_or_no_constitutive_exon
GAGTCTATCTTGGTGTCTTATTATCCTTGGCACCTAACTGGGGTATACAGAC	186023	186372	186422	186370	-1	SPHSTscaffold_60	M422DRAFT_68176	186023	188568	None	8748	972	82452	No_or_no_constitutive_exon
AAGTACGTTTTTGTTTGCCTGATAAGAACTTCACTCACCTATGGGATTAGGC	194132	194430	194082	194134	1	SPHSTscaffold_60	M422DRAFT_255248	192844	195537	None	8748	972	82452	No_or_no_constitutive_exon
TCAGTTGAAGGATAGGAGATTAGGGTTGTGGGGCGGGGTGGGGGCATCAGGT	549039	549205	548989	549041	1	SPHSTscaffold_60	M422DRAFT_255316	547204	549205	None	8748	972	82452	No_or_no_constitutive_exon
AGTTACCGCTCTCCGCCTGAAGACTCGTTTCGTCAAATGGGCAGAAGTAGAT	693537	693919	693487	693539	1	SPHSTscaffold_60	M422DRAFT_31682	692705	695029	None	8748	972	82452	No_or_no_constitutive_exon
CGCGCTCCCATTATCTCATTTCGCTTTGGTTTTTGACTTTGGGGTGATAGGC	5672	5749	5622	5674	1	SPHSTscaffold_43	M422DRAFT_207803	4360	6398	None	8748	972	82452	No_or_no_constitutive_exon
TGGGAATGGGAACGCTAATGAATCGAATGGAAATGGGTATTTTGAGGGAGCG	392110	392331	392060	392112	1	SPHSTscaffold_43	M422DRAFT_228407	390720	392331	None	8748	972	82452	No_or_no_constitutive_exon
CGTATCACCGTCTGATGGCTATTAAAGCAAATAATTAACGAAGGGGATAGAT	569367	569479	569317	569369	1	SPHSTscaffold_43	M422DRAFT_168339	568572	572107	None	8748	972	82452	No_or_no_constitutive_exon
GGTGGAATCAGATAAGCCTGAGTGAGTGCCGTGATGGGTCATGGGGGGAGGT	650794	651140	650744	650796	1	SPHSTscaffold_43	M422DRAFT_47466	650479	651140	None	8748	972	82452	No_or_no_constitutive_exon
TCACTACGCGTTTTATGTTTAGGGAGATTGCTGATTTTTGGGGGTTGTAGGC	732749	732791	732699	732751	1	SPHSTscaffold_43	M422DRAFT_252426	732544	732791	None	8748	972	82452	No_or_no_constitutive_exon
GGGTACTACCCAAACCATTGGGTAAATCCAGGGCTGAACAATGGGATCAGCC	48306	48745	48256	48308	1	SPHSTscaffold_46	M422DRAFT_252890	47408	49274	None	8748	972	82452	No_or_no_constitutive_exon
TATGTTGAATGGACTATTTCTGACATGCACGTATCCTTGTGTGGGCGCAGGG	98297	98477	98527	98475	-1	SPHSTscaffold_46	M422DRAFT_47754	98297	98934	None	8748	972	82452	No_or_no_constitutive_exon
TCCGCAATGTCATCCGAGCGACACCACCACTGAAAGTGTGAGGGCGAAAGAA	405614	405687	405737	405685	-1	SPHSTscaffold_46	M422DRAFT_169513	405179	406590	None	8748	972	82452	No_or_no_constitutive_exon
TAAATGTCGCATCCGGAGATGATTCCTTGGACGGCGGACTGGGTGGCTAGGG	419206	419311	419361	419309	-1	SPHSTscaffold_46	M422DRAFT_252958	417570	419451	None	8748	972	82452	No_or_no_constitutive_exon
TGCGTGATTTTGTACAATGAGATCCATTTAAAATAACTGACATAGGGAAGGC	436100	436184	436234	436182	-1	SPHSTscaffold_46	M422DRAFT_252962	435553	436880	None	8748	972	82452	No_or_no_constitutive_exon
AAACATTTGAACATGAAGAACTCTAGTTCGTAAATGAGATGGGTCAGTAGCG	488751	489189	489239	489187	-1	SPHSTscaffold_46	M422DRAFT_140968	488512	489585	None	8748	972	82452	No_or_no_constitutive_exon
CTGGAATGTCGCCACAGGAGAGACACTGAAGGAGCTCAAGGGCCACGAAGGT	691950	692051	692101	692049	-1	SPHSTscaffold_46	M422DRAFT_110748	691950	693387	None	8748	972	82452	No_or_no_constitutive_exon
AAGTACGTTTTTGTTTGCCTGATAAGAACTTCACTCACCTATGGGATTAGGC	728518	728816	728468	728520	1	SPHSTscaffold_46	M422DRAFT_253026	726335	729923	None	8748	972	82452	No_or_no_constitutive_exon
GTCAGTATTTTCACTTCCTCCAGTCATCAACAATCTTAATCTGGGAATAGGT	385330	385372	385280	385332	1	SPHSTscaffold_66	M422DRAFT_256252	384554	386966	None	8748	972	82452	No_or_no_constitutive_exon
AACGAAGGCTCTCTCGGGCGATTTGGTTAGACCTGCGGAGGAGAGGGAAGAG	398940	399007	399057	399005	-1	SPHSTscaffold_66	M422DRAFT_256254	397065	399818	None	8748	972	82452	No_or_no_constitutive_exon
TTTGAGGGGGAGAATAGTGTATCTCTGGATGATACAGATGGTCAGGGGAGTC	14108	14438	14488	14436	-1	SPHSTscaffold_95	M422DRAFT_87854	14108	14695	None	8748	972	82452	No_or_no_constitutive_exon
TATTATTATTATTTTGAGTATATGCGTGTTAATATACTTTGGCTGGGTAGTC	286343	286371	286421	286369	-1	SPHSTscaffold_95	M422DRAFT_61024	283691	287013	None	8748	972	82452	No_or_no_constitutive_exon
TGTTGTGAAGTATAGGAACAGTCTCATTGAATGATGGTTGGGGGAGAGAGGT	31840	32046	32096	32044	-1	SPHSTscaffold_59	M422DRAFT_171907	31840	32299	None	8748	972	82452	No_or_no_constitutive_exon
AATTTTTATATACTATATTTCAGATTTCAATAATTAATATGGGAAATCAGCC	668914	669009	669059	669007	-1	SPHSTscaffold_59	M422DRAFT_31638	668123	669460	None	8748	972	82452	No_or_no_constitutive_exon
GGTAATATTGACTTAACACTTTTGTAAGTAAGTACTAACCTTAGGGATAGAT	276304	276577	276254	276306	1	SPHSTscaffold_71	M422DRAFT_230315	274761	276577	None	8748	972	82452	No_or_no_constitutive_exon
GTATGTACTTAACTAATTGTACATTTATATGTCGTAACATAGAGGGATAGGG	384361	384729	384311	384363	1	SPHSTscaffold_71	M422DRAFT_256981	383308	385605	None	8748	972	82452	No_or_no_constitutive_exon
TACCTATATCTGATATCAACCGTAAGACTGACAGAGGGATGGCGAGATAGTG	435231	435269	435181	435233	1	SPHSTscaffold_71	M422DRAFT_230321	434290	437155	None	8748	972	82452	No_or_no_constitutive_exon
TAATATTCACTTACACTTTGATGATGGGAAGAATTGAACTTAGGGAATAGAT	508238	508400	508450	508398	-1	SPHSTscaffold_71	M422DRAFT_256997	508238	509372	None	8748	972	82452	No_or_no_constitutive_exon
TAATATTCACTTACACTTTAATGATGGGAAGAATTAAACTTAGGGAATAGAT	539710	539872	539922	539870	-1	SPHSTscaffold_71	M422DRAFT_256999	539710	541152	None	8748	972	82452	No_or_no_constitutive_exon
TGGTGGGAGATGGAAATCTGACGTGTCCTTTACTTTTCCGGGTGGATTAGGT	544967	545121	544917	544969	1	SPHSTscaffold_71	M422DRAFT_257000	544746	545361	None	8748	972	82452	No_or_no_constitutive_exon
TGGTGGGAGATGGAAATCTGACGTGTCCTTTACTTTTCCGGGTGGATTAGGT	548818	548972	548768	548820	1	SPHSTscaffold_71	M422DRAFT_257001	548597	549999	None	8748	972	82452	No_or_no_constitutive_exon
CATTGTGCGAAACATTGAGTGGTGTATTAACGGATGATATCGCTGGGAAGGT	554262	554278	554212	554264	1	SPHSTscaffold_71	M422DRAFT_210008	553997	555689	None	8748	972	82452	No_or_no_constitutive_exon
GCTTTTTTACCATTGTTTTTTTCTCATTTAAATTTCTTCATAATGGGCAGTC	755397	755631	755347	755399	1	SPHSTscaffold_71	M422DRAFT_257055	755242	755631	None	8748	972	82452	No_or_no_constitutive_exon
AGTTTTCATGCCACCTGTTTTGGGATAGCCCCATAAACCTGGGGCGACAGGA	50897	50968	51018	50966	-1	SPHSTscaffold_64	M422DRAFT_780464	50710	51454	None	8748	972	82452	No_or_no_constitutive_exon
TCATGTTTGCGTTTTTACTAACTAATTTTATTCTTATTTTTGGGGAACAGAA	276973	277139	277189	277137	-1	SPHSTscaffold_64	M422DRAFT_255903	276973	277889	None	8748	972	82452	No_or_no_constitutive_exon
GGTAAGCTTTCATTTATCTCCTTCATAGACGCCATTGATTTGGGTGATAGTC	294154	294547	294104	294156	1	SPHSTscaffold_64	M422DRAFT_31943	293246	294547	None	8748	972	82452	No_or_no_constitutive_exon
GTTGATTACTTTGCATCTGCGCTTGTGGTCTGAATGTCCTGGGCTGACAGGG	364098	364152	364048	364100	1	SPHSTscaffold_64	M422DRAFT_75668	363439	364925	None	8748	972	82452	No_or_no_constitutive_exon
GAGGGTAAGCTTTGATACATTATTTTCCAGTTGATTTACATTGAAGGGAGGA	394245	394364	394414	394362	-1	SPHSTscaffold_64	M422DRAFT_172737	393198	394484	None	8748	972	82452	No_or_no_constitutive_exon
GGAAGAGGGGATGCCGGATGTGGCAAAGCAGGTCACGCCGTGTGGGGTAGTG	640555	640692	640742	640690	-1	SPHSTscaffold_64	M422DRAFT_780541	640384	642350	None	8748	972	82452	No_or_no_constitutive_exon
TCCAAAGCATCCCTTTTATTACCAGAATACTTATAAAATCTTGGGGACAGGA	153642	153724	153592	153644	1	SPHSTscaffold_79	M422DRAFT_258030	150634	153724	None	8748	972	82452	No_or_no_constitutive_exon
AATCCCATGCGGAATCGCTCCCTGAGGGTGGTTGACGCGAGGGGTGTCAGGG	394443	394638	394393	394445	1	SPHSTscaffold_79	M422DRAFT_258060	392898	394638	None	8748	972	82452	No_or_no_constitutive_exon
TTGATAGTTGACTGCCAGGCATTCTAACCGTATTAACGGGGTGGGATTAGAT	503430	503444	503380	503432	1	SPHSTscaffold_79	M422DRAFT_32836	502816	505078	None	8748	972	82452	No_or_no_constitutive_exon
TCCAATAACATACTATCCCAAAGAGGAATATTTTATTCATCAACGGGCAGTA	570311	570366	570261	570313	1	SPHSTscaffold_79	M422DRAFT_60736	570053	572257	None	8748	972	82452	No_or_no_constitutive_exon
CCCAGTTAAAGATCAGAGCGGAGTCTACGAGAATGGGGTCCAGAGATCAGAG	218524	219105	218474	218526	1	SPHSTscaffold_39	M422DRAFT_80235	218180	220205	None	8748	972	82452	No_or_no_constitutive_exon
ACGCTCTGGAATTTTTTGTACTTTTTTTGAATTCATCTCTGGGTTGGTAGGC	234196	234367	234417	234365	-1	SPHSTscaffold_39	M422DRAFT_96731	233859	234553	None	8748	972	82452	No_or_no_constitutive_exon
TAAAGAGGAAAGGGTCAAAGACCCTAACCCCTATATCATATGGGGCACAGAT	333138	333247	333088	333140	1	SPHSTscaffold_39	M422DRAFT_251578	331684	333556	None	8748	972	82452	No_or_no_constitutive_exon
TTCAAGGTTGATACTATCCATTTTGTCAACAAACTGACGGCTGGGAACAGGG	388609	388627	388677	388625	-1	SPHSTscaffold_39	M422DRAFT_251597	387184	389227	None	8748	972	82452	No_or_no_constitutive_exon
CGCCCCTCGCAGCCCTCAAGTCCCGCAGGGCAGTGATGGCCGCGGGGCAGTG	425495	425754	425445	425497	1	SPHSTscaffold_39	M422DRAFT_251609	424129	425754	None	8748	972	82452	No_or_no_constitutive_exon
CACCACATTTATTTTCATCCGTGCAGGCCGAAGCCTGGGAAGATGGTGAGAG	441134	441239	441289	441237	-1	SPHSTscaffold_39	M422DRAFT_167577	435008	443101	None	8748	972	82452	No_or_no_constitutive_exon
ATTTACCAATGTACTTATTGCCTTTGGCCTCATATTGGTTTTGGGACAAGGA	447154	447367	447104	447156	1	SPHSTscaffold_39	M422DRAFT_251616	446987	447367	None	8748	972	82452	No_or_no_constitutive_exon
GGTACCTTGATAATTGTTGGTGTCGATTGATTTACTTGGCGATTGGGTAGGA	546402	546535	546352	546404	1	SPHSTscaffold_39	M422DRAFT_30174	546105	548484	None	8748	972	82452	No_or_no_constitutive_exon
CATTACTAAAAAGTCACTGCCATTGATTTCGCTGATGGTAATGGGTATAGAG	574761	574774	574711	574763	1	SPHSTscaffold_39	M422DRAFT_251649	574482	578621	None	8748	972	82452	No_or_no_constitutive_exon
TTCAAGGTTTATACTAACCATCTAGTCAACAAACTGATGGCTGGGAACAGGG	616589	616607	616539	616591	1	SPHSTscaffold_39	M422DRAFT_30178	615986	618073	None	8748	972	82452	No_or_no_constitutive_exon
TTCATGGTTAATACTAGCCATCTAGTCAACAAACTGACGGCTGGGAACAGGG	643581	643599	643531	643583	1	SPHSTscaffold_39	M422DRAFT_30180	642985	662681	None	8748	972	82452	No_or_no_constitutive_exon
TGTATGTTTATATTGTTACACTACTTCGCTTGTGCTTAAACGGGAACCAGAT	35246	35809	35859	35807	-1	SPHSTscaffold_42	M422DRAFT_252016	35094	41867	None	8748	972	82452	No_or_no_constitutive_exon
CACACCCGACACGATCCCCGTCCAACCGGACCACTTCTACGGGCAAGCAGGC	333934	334568	333884	333936	1	SPHSTscaffold_42	M422DRAFT_30351	333794	334568	None	8748	972	82452	No_or_no_constitutive_exon
CCAATTTTCGTTGCATGCTATGCTAAACTTCAACAGCTGGCTGTGGGAAGTA	335625	336037	336087	336035	-1	SPHSTscaffold_42	M422DRAFT_30353	335625	336626	None	8748	972	82452	No_or_no_constitutive_exon
CTTTCTCAATAGCTGCATCGTCGATGTCTAATACTGGGTTGGAATGCCAGTG	413225	413248	413298	413246	-1	SPHSTscaffold_42	M422DRAFT_252119	412406	413485	None	8748	972	82452	No_or_no_constitutive_exon
CGTAAGTCCGTCTTCTGCCTTTGATAATGGAGTTAATTGATTGGGGATAGGA	412406	412617	412667	412615	-1	SPHSTscaffold_42	M422DRAFT_252119	412406	413485	None	8748	972	82452	No_or_no_constitutive_exon
GTAGTATATGCGGCATTTTTGTATTCTACTTCTTATTATGAATTGGGCAGAT	733856	734198	733806	733858	1	SPHSTscaffold_42	M422DRAFT_252194	733177	734198	None	8748	972	82452	No_or_no_constitutive_exon
TCGTACGTATACCACTGAACTAATAAACATCTATTGATATGGGTATATAGCG	471461	471526	471576	471524	-1	SPHSTscaffold_47	M422DRAFT_169820	470838	471746	None	8748	972	82452	No_or_no_constitutive_exon
CCTTCATTTTCAATATAATATTCCTTGTTTACTGACCTACGGGTAATTAGAA	487579	487783	487529	487581	1	SPHSTscaffold_47	M422DRAFT_75515	486523	488159	None	8748	972	82452	No_or_no_constitutive_exon
TTTTATTCTTTTGAAACTAATCAATAATGTAACTGATTTATGGGATATAGTG	170054	170100	170004	170056	1	SPHSTscaffold_53	M422DRAFT_60349	169297	171381	None	8748	972	82452	No_or_no_constitutive_exon
GGTGAATATTATCTGTGAGGGTTCAATACATTTATTTAATCTGGGAATAGGG	170149	170206	170099	170151	1	SPHSTscaffold_53	M422DRAFT_60349	169297	171381	None	8748	972	82452	No_or_no_constitutive_exon
GTGCGTAAGGGCAGTCTTTACAAGCACCGCTAACGACGAGACGAGGGCAGGC	181765	181921	181715	181767	1	SPHSTscaffold_53	M422DRAFT_254091	181234	181921	None	8748	972	82452	No_or_no_constitutive_exon
AGAGATCAGACATGCGATGCTGACGAATTCACGTGACTGGCCGAGGGAAGCG	249167	249561	249611	249559	-1	SPHSTscaffold_53	M422DRAFT_254106	248573	250776	None	8748	972	82452	No_or_no_constitutive_exon
GCGTTTAACGCTCTATTGATTTATACATGATACTTATGTGGGGGTTATAGAG	337283	338338	337233	337285	1	SPHSTscaffold_53	M422DRAFT_254129	336837	338338	None	8748	972	82452	No_or_no_constitutive_exon
ATATATTATGAAGAAAATTGTACTGATATTCAAATTTCATGTTTGGGAAGAT	551634	551666	551716	551664	-1	SPHSTscaffold_53	M422DRAFT_254178	551634	553645	None	8748	972	82452	No_or_no_constitutive_exon
TGAGATGGCGGCGTGAAGAAGTCTAAATGGTGGAATATTGTCTGGGGAAGTG	578792	578836	578742	578794	1	SPHSTscaffold_53	M422DRAFT_254189	578307	579137	None	8748	972	82452	No_or_no_constitutive_exon
GGATGTGGCAGCAGGGAGCAATGTGGGTGTAGTAACGACGGCGGGTACAGGG	604647	605041	604597	604649	1	SPHSTscaffold_53	M422DRAFT_48137	604234	605598	None	8748	972	82452	No_or_no_constitutive_exon
GGATGGACGATGGTGCCACGCGCGAGTTCGAGTTTTGCGTGGGGGAGTAGGC	619352	619387	619302	619354	1	SPHSTscaffold_53	M422DRAFT_254202	617174	620480	None	8748	972	82452	No_or_no_constitutive_exon
TGCGTGTGTGGAGGCGGAGGATAGTCTGTGGATTGGTGTGGGGGTGTTAGTG	627041	627277	627327	627275	-1	SPHSTscaffold_53	M422DRAFT_48140	627041	627911	None	8748	972	82452	No_or_no_constitutive_exon
AGAAGAATTCAGGCGCAAGCATGAGCGATCGCTGGCGGCCGGGTCAACAGCA	683474	683763	683813	683761	-1	SPHSTscaffold_53	M422DRAFT_254224	683474	685287	None	8748	972	82452	No_or_no_constitutive_exon
CTGGAGGACAATGAAGCGGGGCCGTCCGGAGTCAACAAGGGCAAGGCTAGAG	224713	224753	224663	224715	1	SPHSTscaffold_50	M422DRAFT_253596	224258	225321	None	8748	972	82452	No_or_no_constitutive_exon
CCCCTATGCAGTCAGTAGTTGAAGCTGTAACAACTATTGTCATGGGGCAGTC	423234	423289	423339	423287	-1	SPHSTscaffold_50	M422DRAFT_47981	422799	423523	None	8748	972	82452	No_or_no_constitutive_exon
GTAAGTGGTTATTTTCAGTTGGTATGAACATGTAATGACATGAGGGATAGCT	477191	477250	477300	477248	-1	SPHSTscaffold_50	M422DRAFT_60334	476704	479110	None	8748	972	82452	No_or_no_constitutive_exon
AATCTCCTGGAAATATACATATTATATGCTGACGCCTTTGGGAACCACAGTG	586646	586654	586596	586648	1	SPHSTscaffold_50	M422DRAFT_170268	586133	587917	None	8748	972	82452	No_or_no_constitutive_exon
TGTACCATGTTTTGATCACAAGTCAAGCTCCTTACTAATGGGAAGACTAGAT	657251	657570	657620	657568	-1	SPHSTscaffold_50	M422DRAFT_253690	657251	658340	None	8748	972	82452	No_or_no_constitutive_exon
GGTGAGCTCTTTGCGAGTATTCGACGTAGTATAGGCACTTATGGGAGTAGTG	134408	134437	134487	134435	-1	SPHSTscaffold_51	M422DRAFT_119565	134174	134522	None	8748	972	82452	No_or_no_constitutive_exon
TTCTCTCCTCCTCTCGTTATTCAGACACTGACTTTGATCTTGGGACGCAGAT	523056	523232	523006	523058	1	SPHSTscaffold_51	M422DRAFT_31107	522122	523969	None	8748	972	82452	No_or_no_constitutive_exon
TTTATCGTTAAATATACATAAGTCTTTCTCTGACAATTTATAGGGCCAAGAA	192892	193098	193148	193096	-1	SPHSTscaffold_54	M422DRAFT_171067	191989	194126	None	8748	972	82452	No_or_no_constitutive_exon
GAGGTTTAATGGCGAAGTTTTTTGTCGAGTTTGTTGGGCTTCCAAAAAAGAG	255550	255759	255500	255552	1	SPHSTscaffold_54	M422DRAFT_48162	252873	257461	None	8748	972	82452	No_or_no_constitutive_exon
TTCAAGGTTAATACTAGCCATCTAGTCGACAAACTGACGGCTGGGAACAGGG	439968	439986	439918	439970	1	SPHSTscaffold_54	M422DRAFT_254338	439368	441386	None	8748	972	82452	No_or_no_constitutive_exon
TATCGTTTAATAGTTGTTAAACATCGGACTGAAGTCGGGAGCGTATAAAGGA	489626	489903	489576	489628	1	SPHSTscaffold_54	M422DRAFT_68002	488791	491928	None	8748	972	82452	No_or_no_constitutive_exon
GTCAAATGGTCTTCCAAGCCCAGTGACAGAGTTACTCATCGGGCTGAAAGAA	107657	107885	107607	107659	1	SPHSTscaffold_49	M422DRAFT_253406	107240	107885	None	8748	972	82452	No_or_no_constitutive_exon
TCTTAGACAGTTGTGTCCCTTGAGATCGACACTGAACACTGGGTGACTAGTC	273664	273809	273614	273666	1	SPHSTscaffold_49	M422DRAFT_60327	271904	274150	None	8748	972	82452	No_or_no_constitutive_exon
CGATTGTTTGTTGCTTGGAGTGGGATGCTGACCGAGTGTCGGGGGAATAGAT	320005	320164	319955	320007	1	SPHSTscaffold_49	M422DRAFT_253466	318680	320164	None	8748	972	82452	No_or_no_constitutive_exon
GAGTTGGACTTATCAAAATATTAATCACCAATTACTCACATGGGGCATAGTA	337302	337916	337252	337304	1	SPHSTscaffold_49	M422DRAFT_253473	336795	337916	None	8748	972	82452	No_or_no_constitutive_exon
CCAGATAAACTGCATATATGCACTCAAAACCTAATGTTGTTGGGTAATAGGT	355311	355413	355261	355313	1	SPHSTscaffold_49	M422DRAFT_253479	353753	361322	None	8748	972	82452	No_or_no_constitutive_exon
TCATGACATTTCAATAGAAAGCAAGGCTGAAGAATCGATGGGAGAGCCAGAA	381619	381848	381898	381846	-1	SPHSTscaffold_49	M422DRAFT_170181	380664	383328	None	8748	972	82452	No_or_no_constitutive_exon
CTTATTCGGAGGTGGACGATGGGGAGGCAGGATCTGATGGGGAGGTGAAGGC	477049	477665	476999	477051	1	SPHSTscaffold_49	M422DRAFT_253502	476013	477665	None	8748	972	82452	No_or_no_constitutive_exon
TTCCTATGATCTTTATTTTACTAATATTTTCTATAATGATAGGGAAGCAGCA	511074	511207	511257	511205	-1	SPHSTscaffold_49	M422DRAFT_253514	511074	513968	None	8748	972	82452	No_or_no_constitutive_exon
AGTGTGGCGTCGTTGATCTTGGATATGGTTACTAAGCAGAGGGTAAACAGAT	553449	553680	553399	553451	1	SPHSTscaffold_49	M422DRAFT_253525	552765	553956	None	8748	972	82452	No_or_no_constitutive_exon
TTGAGGGTGGGATGCAGGCAGTGCAGCCATATGAAGGGCTTACAGGTAAGGT	666582	666686	666736	666684	-1	SPHSTscaffold_49	M422DRAFT_170084	666260	667376	None	8748	972	82452	No_or_no_constitutive_exon
GCATGTTTTTCATTATGGAGCATGAACCGATGGTGGGGAATGTGGAAGAGCG	89167	89361	89411	89359	-1	SPHSTscaffold_80	M422DRAFT_230841	89167	93426	None	8748	972	82452	No_or_no_constitutive_exon
CAAGATTTTTATTTATTTGTGATTCTGACGCCTTCCTTTTGGGACATCAGGG	160841	161202	161252	161200	-1	SPHSTscaffold_80	M422DRAFT_781163	160235	161941	None	8748	972	82452	No_or_no_constitutive_exon
TATGTCCTTATTCATCTATTCATTTATCTTTTCTACAACTAGGGTTGTAGAT	411413	411474	411524	411472	-1	SPHSTscaffold_80	M422DRAFT_781181	409793	413324	None	8748	972	82452	No_or_no_constitutive_exon
GTATTAGACTTTTTTATTCCATTCCCGAAACATTCACATTGGGATTATAGTA	455637	458356	458406	458354	-1	SPHSTscaffold_80	M422DRAFT_258226	455637	459171	None	8748	972	82452	No_or_no_constitutive_exon
GTATTAGACTCTCTTATTCCATTCTCGAAACATTCACATTGGGATTATAGTA	481140	483388	483438	483386	-1	SPHSTscaffold_80	M422DRAFT_258235	481140	484203	None	8748	972	82452	No_or_no_constitutive_exon
GTATTAGACTTTCTTATTCCATTCTCGAAACATTCACATTGGGATTATAGTA	563010	565236	565286	565234	-1	SPHSTscaffold_80	M422DRAFT_258253	563010	566240	None	8748	972	82452	No_or_no_constitutive_exon
GTATTAGACTTTCTTATTCCATTCTCGAAACATTCACATTGGGATTGTAGTA	598477	600482	600532	600480	-1	SPHSTscaffold_80	M422DRAFT_258256	598403	600982	None	8748	972	82452	No_or_no_constitutive_exon
GTATTAGACTTTCTTATTCCATTCTCGAAACATTCACATTGGGATTATAGTA	646748	648953	649003	648951	-1	SPHSTscaffold_80	M422DRAFT_258263	646685	649957	None	8748	972	82452	No_or_no_constitutive_exon
AAAACAACCTGCAAAAACTAACAACCAAAATTCCCCTCCAAAACGGGAAGAA	5484	5726	5434	5486	1	SPHSTscaffold_56	M422DRAFT_171278	4381	5966	None	8748	972	82452	No_or_no_constitutive_exon
AGGTAGCTATATTGGACAATGGCCCTTCAAAAATATTAACGCTAGGGTAGGA	311679	311760	311810	311758	-1	SPHSTscaffold_56	M422DRAFT_171263	311061	312835	None	8748	972	82452	No_or_no_constitutive_exon
AGCTTTACGTTATTTATAAATTGGAGCATTAAACAACATTGCTTGGGAAGCT	334584	334898	334534	334586	1	SPHSTscaffold_56	M422DRAFT_31403	334187	336685	None	8748	972	82452	No_or_no_constitutive_exon
TAAACTGGCACGAATTATCTTCTTTCGTATTCAAACTGAGAGGGTTAAAGAC	412031	412102	411981	412033	1	SPHSTscaffold_56	M422DRAFT_254674	410901	414260	None	8748	972	82452	No_or_no_constitutive_exon
TAGGCTGGCATGAATTATCTTCCTTCGTATTCAAACTGAAAGGGTTAAAGAC	509275	509346	509225	509277	1	SPHSTscaffold_56	M422DRAFT_254689	508148	511500	None	8748	972	82452	No_or_no_constitutive_exon
TAAGCTGGCATGAATTATCTTCCTTCGTATTCAAACTGAAAGGGTTAAAGAC	600018	600089	599968	600020	1	SPHSTscaffold_56	M422DRAFT_254702	599830	602230	None	8748	972	82452	No_or_no_constitutive_exon
CAATCTTTCCGTCGAAGCCTTTGGATCAGATCTTACTGGGGATAAGACAGTT	107154	107297	107104	107156	1	SPHSTscaffold_85	M422DRAFT_49959	106679	107396	None	8748	972	82452	No_or_no_constitutive_exon
GGAACCTCTAGACGAAAAGGTTCTTTGAGTTATCTGACGTCGGGAACAAGCA	227293	227739	227243	227295	1	SPHSTscaffold_85	M422DRAFT_258833	226344	227739	None	8748	972	82452	No_or_no_constitutive_exon
GACATTCGACTGACTGACGGTCCACTCACGTGGCATGCTCGGGAACGCAGAT	345807	346242	345757	345809	1	SPHSTscaffold_85	M422DRAFT_210942	343732	346242	None	8748	972	82452	No_or_no_constitutive_exon
TACCGTCTTTCTTATTACTCCCAATCGAAAATGATTCCCGGGGAAATCAGGT	213367	213579	213629	213577	-1	SPHSTscaffold_69	M422DRAFT_173850	212821	213984	None	8748	972	82452	No_or_no_constitutive_exon
CGTTACAATTTCCTATTTTAGACAATTTTTAAGGCTAACATAATGGGCAGTC	219198	219568	219148	219200	1	SPHSTscaffold_69	M422DRAFT_780719	218982	220642	None	8748	972	82452	No_or_no_constitutive_exon
GGGGTACTACCCAAACCACTGGGTAATCTAGGGCTGAACGATGGGATCAGCT	290344	290617	290294	290346	1	SPHSTscaffold_69	M422DRAFT_256669	289622	291339	None	8748	972	82452	No_or_no_constitutive_exon
TGTAAGTACAAGAGTTTCAACACTTGCATATGACTTAAACATTGGGACAGGA	435778	435851	435901	435849	-1	SPHSTscaffold_69	M422DRAFT_256688	435253	437309	None	8748	972	82452	No_or_no_constitutive_exon
GCGTCAAAAGCAAAGCCAGAAGGACAACACAAGATATCTGACTGGGAAAGGG	569701	569836	569651	569703	1	SPHSTscaffold_69	M422DRAFT_49169	569367	569899	None	8748	972	82452	No_or_no_constitutive_exon
GGCGGCGTATGTAAAACACACGAGGAACGCGTGAGACGTGGGTTGATAAGGT	577834	577858	577908	577856	-1	SPHSTscaffold_69	M422DRAFT_780722	575676	578141	None	8748	972	82452	No_or_no_constitutive_exon
TGGTCAAAGAGTGTACGTACAGCCTTGGCGTTTCCGTTTTAGGGACGCAGAC	147916	148122	147866	147918	1	SPHSTscaffold_57	M422DRAFT_254757	147719	148122	None	8748	972	82452	No_or_no_constitutive_exon
CTAGTCTACTCTATCTGCTCTCGGTCTTTGTATTAAAAAAAATGGGTCAGCT	244713	244890	244940	244888	-1	SPHSTscaffold_57	M422DRAFT_254781	243718	246604	None	8748	972	82452	No_or_no_constitutive_exon
GTGAGTCTATTCAAATTAATTTGCTGTTATTTTATTGAGGGCAGAGATAGAA	296376	296423	296473	296421	-1	SPHSTscaffold_57	M422DRAFT_254794	296012	296953	None	8748	972	82452	No_or_no_constitutive_exon
ATTGAGGATATATACTTATACCCTTTAAATTCACAATTAACGGGATATAGAT	518436	519487	519537	519485	-1	SPHSTscaffold_57	M422DRAFT_209005	518436	520066	None	8748	972	82452	No_or_no_constitutive_exon
CCCAGAATCAATCATTTCCTTGGATAACATTTCTTTCAATAGGGGTACAGGT	593442	593612	593392	593444	1	SPHSTscaffold_57	M422DRAFT_171421	591280	593612	None	8748	972	82452	No_or_no_constitutive_exon
TGGGAGCAGGAAAGGCTCGTATGTTCTGTGAAAACTTACGGGCACACGAGGA	607464	607525	607575	607523	-1	SPHSTscaffold_57	M422DRAFT_254867	607030	608470	None	8748	972	82452	No_or_no_constitutive_exon
AAGCAAATATTCGCTTGGGATTAATACCTGAGTTTAAATGGGAAAAATAGCT	2160	2596	2110	2162	1	SPHSTscaffold_52	M422DRAFT_31127	1549	2596	None	8748	972	82452	No_or_no_constitutive_exon
TTGCAGTCATCGAACACCACAGAAGGGAGAGATTGACACAGGGGAAGTAGGG	164789	164841	164739	164791	1	SPHSTscaffold_52	M422DRAFT_253887	164612	165039	None	8748	972	82452	No_or_no_constitutive_exon
GGGCAATGCTGAGGGCGAGTAAGTTGAAATTGGAGTTTATGGGGATAGAGAT	190865	191212	191262	191210	-1	SPHSTscaffold_52	M422DRAFT_253898	190865	191425	None	8748	972	82452	No_or_no_constitutive_exon
GGCGTTTGTCATGTTCCCTCAGATTCAGAGGATTCAGATGAGGGATACAGTA	273743	273923	273693	273745	1	SPHSTscaffold_52	M422DRAFT_253921	273546	274637	None	8748	972	82452	No_or_no_constitutive_exon
TGGTGATGCAGTGCAAGAAGAAGAAAGATGGGAGTGGTGGGAAGTGTAAGTC	317643	317778	317593	317645	1	SPHSTscaffold_52	M422DRAFT_142584	317176	317778	None	8748	972	82452	No_or_no_constitutive_exon
GCAAGGATGAGATGAGGAAGTGGACAGGGTACTCACATCCTGAAGGGCAGAG	401810	402390	402440	402388	-1	SPHSTscaffold_52	M422DRAFT_253954	401810	402618	None	8748	972	82452	No_or_no_constitutive_exon
AGAAGAGGATGATGCGGAGCCCGGTCCTAGCAAGAGGGCAAGGTTTAAAGAA	536254	536403	536204	536256	1	SPHSTscaffold_52	M422DRAFT_253988	535181	536403	None	8748	972	82452	No_or_no_constitutive_exon
AGGTGAGTTGAGTTATTTGATCTATTTACACGTCTAACGTGGGATATAAGCT	125772	126244	125722	125774	1	SPHSTscaffold_94	M422DRAFT_231718	123928	126244	None	8748	972	82452	No_or_no_constitutive_exon
TAAGTCATAAATCGCGTACAACTATGTCAACTTTTCTCACAGGGTCGTAGTA	518340	518571	518290	518342	1	SPHSTscaffold_94	M422DRAFT_781810	517490	519390	None	8748	972	82452	No_or_no_constitutive_exon
ATGGCCAGGAAAGAATGGATTCTGAACAGCATACTCTCTCCTGGGTGAAGGC	30813	30860	30910	30858	-1	SPHSTscaffold_65	M422DRAFT_256021	29852	32216	None	8748	972	82452	No_or_no_constitutive_exon
GAGTGTTACCTAAGCCATTGGGTAAAGTCAGGGCTGAATGATGGGATCAGCC	222795	223318	222745	222797	1	SPHSTscaffold_65	M422DRAFT_256072	221646	223779	None	8748	972	82452	No_or_no_constitutive_exon
GTGAGTGGTAGTTAATCTCGAACACTTTCATTATTAACCTATGCGGGCAGTT	432954	433267	433317	433265	-1	SPHSTscaffold_65	M422DRAFT_68438	428174	434510	None	8748	972	82452	No_or_no_constitutive_exon
GTAGTGTTAACTATTTCGCGGGATGCATGACAGCTGATCGGAGGGGATAGAA	469565	469661	469711	469659	-1	SPHSTscaffold_65	M422DRAFT_48951	469361	471577	None	8748	972	82452	No_or_no_constitutive_exon
TGAGCGTAACGCTTCGGCTAAGCAAAAATACCATTAACCAATGGGATTAGAT	480843	480914	480964	480912	-1	SPHSTscaffold_65	M422DRAFT_60536	479235	482049	None	8748	972	82452	No_or_no_constitutive_exon
TCCGCTCTTCTGTTTCACGCCCATCGGACTAGGTGGCCTCGGGAGGTCAGAA	590618	590869	590919	590867	-1	SPHSTscaffold_65	M422DRAFT_32083	590054	591909	None	8748	972	82452	No_or_no_constitutive_exon
TCTTATGCTATATGGCGGCCTATATTCAAACTGACGGAACCTGGGAATAGAA	626096	626282	626046	626098	1	SPHSTscaffold_65	M422DRAFT_209705	623715	628513	None	8748	972	82452	No_or_no_constitutive_exon
ACCTAGAACCTAGTTAATGTGTCCGTCTGACCTGAACCCGGGATACGTAGAG	134271	134478	134221	134273	1	SPHSTscaffold_93	M422DRAFT_259874	133605	134478	None	8748	972	82452	No_or_no_constitutive_exon
TTATTGCATTCGCGTCTTGTGCAATAATAACTTACCCATTCAGGGTATAGTC	150405	150507	150355	150407	1	SPHSTscaffold_93	M422DRAFT_259877	149954	151296	None	8748	972	82452	No_or_no_constitutive_exon
TGGTTTTCAAGGTGGCTCATGTAATGGTGGAATGTTGAGCTAGGGACCAGGA	212943	213264	213314	213262	-1	SPHSTscaffold_93	M422DRAFT_259894	212869	214104	None	8748	972	82452	No_or_no_constitutive_exon
TACATTAGTCTCTGCTTTCTTTACGGATGTGATTTGTAAGTAAAGGGCAGCA	416468	416532	416582	416530	-1	SPHSTscaffold_93	M422DRAFT_60950	414401	417899	None	8748	972	82452	No_or_no_constitutive_exon
GTAAGAGAACTCGTATCTTTTCCGAACCACAGGCGCTAACGGGACATTAGCT	434881	435086	434831	434883	1	SPHSTscaffold_93	M422DRAFT_69290	434050	435312	None	8748	972	82452	No_or_no_constitutive_exon
TTCCACTGTGAGCTCAATTTCATTGAGTTCTTCTGGGGTGCTGTGAAGAGGT	33431	33654	33704	33652	-1	SPHSTscaffold_75	M422DRAFT_174797	33431	35395	None	8748	972	82452	No_or_no_constitutive_exon
AAAATCTTAACCTTTTCCGTTCGCGCAGATGGTCGGGGGTGGTGGGCAAGGC	41481	41600	41650	41598	-1	SPHSTscaffold_75	M422DRAFT_174853	41269	42558	None	8748	972	82452	No_or_no_constitutive_exon
GTGAATCCCGCACGGAACCGCTACTTGAGGGTGGTTGACGCGAGGGATAGTT	63940	64026	64076	64024	-1	SPHSTscaffold_75	M422DRAFT_257462	63940	64140	None	8748	972	82452	No_or_no_constitutive_exon
TGTCCTTTAGACTCATTTGCATTGCAGCTTGTCTCAAGGGAAAAAATCAGCC	138780	138831	138730	138782	1	SPHSTscaffold_75	M422DRAFT_257475	138230	140886	None	8748	972	82452	No_or_no_constitutive_exon
GAATCATCACTGAAAGACATGTTAGTGTAAGTTGATAAAGGGTGATAAAGGG	457489	457780	457439	457491	1	SPHSTscaffold_75	M422DRAFT_49536	457415	458447	None	8748	972	82452	No_or_no_constitutive_exon
TCCTTAGACAGTTGTGCCCTTGAGATCGACACTGAACACTGGGTGACTAGTC	554742	554887	554937	554885	-1	SPHSTscaffold_75	M422DRAFT_60684	554401	556646	None	8748	972	82452	No_or_no_constitutive_exon
GTATTCTCATTTTTTGAGGTACAACAAATGCTGACTAGATGGGCTGGTAGCT	622474	622505	622555	622503	-1	SPHSTscaffold_75	M422DRAFT_257561	621679	622759	None	8748	972	82452	No_or_no_constitutive_exon
AGTATTCTCATTTTTGAGGTGCAACAGATGCTGACTAGATGGGCTGGTAGCT	144098	144129	144179	144127	-1	SPHSTscaffold_62	M422DRAFT_209263	142728	144411	None	8748	972	82452	No_or_no_constitutive_exon
CAGTAACTTCATGTAGAGATGTATTAGACAAGAATCTGAAAGGCGGGCAGGT	187882	187902	187832	187884	1	SPHSTscaffold_62	M422DRAFT_172322	187302	191579	None	8748	972	82452	No_or_no_constitutive_exon
TCCTTGTTCCTCGACCAACTCGTCCTAATTCCTAATAGAACAACTGGGAGAT	315496	315722	315772	315720	-1	SPHSTscaffold_62	M422DRAFT_780323	314983	315881	None	8748	972	82452	No_or_no_constitutive_exon
ACCACAACTATAAACCTAGGTCGTGACCCCCATTGGGGTCTGAATGACAGAA	529202	529723	529773	529721	-1	SPHSTscaffold_62	M422DRAFT_780335	529202	530466	None	8748	972	82452	No_or_no_constitutive_exon
TGTCTCTGGCTCTGATGACAAGACAATTCAAATCTGGGATACAGAGACAGAA	574066	575610	574016	574068	1	SPHSTscaffold_62	M422DRAFT_86241	572075	575610	None	8748	972	82452	No_or_no_constitutive_exon
TGTGTAAGTAGTGGTCTTCATGATATTTCATAATACTCATGGGAATCTAGGC	148541	148563	148491	148543	1	SPHSTscaffold_82	M422DRAFT_258438	148084	148563	None	8748	972	82452	No_or_no_constitutive_exon
GCTTCCTAGTGGGCAGGGTCAGGGTCAGGGTGTAAATGGGAAGAATGCAGGT	330245	330349	330399	330347	-1	SPHSTscaffold_82	M422DRAFT_258474	330245	330755	None	8748	972	82452	No_or_no_constitutive_exon
GTGAATCCTGCGCGGAATCGCTACTTGAGGGTGGTTGACGCGAGGGGTAGTT	590798	590950	590748	590800	1	SPHSTscaffold_82	M422DRAFT_258523	590684	590950	None	8748	972	82452	No_or_no_constitutive_exon
GCCATTACACGCTATTCACATTACCTCGTATTAACATATTGGGACGCTAGTC	437639	437716	437766	437714	-1	SPHSTscaffold_74	M422DRAFT_257412	437075	437941	None	8748	972	82452	No_or_no_constitutive_exon
GTAAGTTCATCTGCGAATAGCAAATCCCGGGTTTTAACATTGGGAAATAGGT	488132	488249	488299	488247	-1	SPHSTscaffold_74	M422DRAFT_257429	488132	488854	None	8748	972	82452	No_or_no_constitutive_exon
AAGGCATATATTATATGATTAAGGCTAATGAAATATTAGGGTGCGGATAGGG	39	87	137	85	-1	SPHSTscaffold_76	M422DRAFT_257566	39	2675	None	8748	972	82452	No_or_no_constitutive_exon
CTCGCATGTTCGCATCTACGTTGCTTATATCCTTCGATGTGTGGGCATAGGT	170931	171099	170881	170933	1	SPHSTscaffold_76	M422DRAFT_32593	170160	171718	None	8748	972	82452	No_or_no_constitutive_exon
GAGTGACCAGGTCGTGATGTTAACGGGAGGCTGAATACTTGCGGGTATAGAG	204290	204337	204387	204335	-1	SPHSTscaffold_76	M422DRAFT_257606	203955	205440	None	8748	972	82452	No_or_no_constitutive_exon
TGGTAAACCAGTTCATCATGAAAGCTTGCTGTGTACTAAGGGGGTTACAGGA	207050	207296	207000	207052	1	SPHSTscaffold_76	M422DRAFT_257607	205979	207579	None	8748	972	82452	No_or_no_constitutive_exon
ACTAGGTCTTGATGTTAACGGGAGACTGAATGCTTGCGGGGATAGAGTAGGC	510467	510594	510644	510592	-1	SPHSTscaffold_76	M422DRAFT_257671	510217	511462	None	8748	972	82452	No_or_no_constitutive_exon
GTGAATCCCGCACGGAATCGCTTCCAGAGGGTGCTTGACGCGAGGGATAGTT	390450	390512	390562	390510	-1	SPHSTscaffold_87	M422DRAFT_259142	389670	390656	None	8748	972	82452	No_or_no_constitutive_exon
TACGTCTTTTGAATATTGATATCCAGGACGATTGGCTAACAAAGGGACAGCC	331636	331648	331586	331638	1	SPHSTscaffold_67	M422DRAFT_256379	330325	331923	None	8748	972	82452	No_or_no_constitutive_exon
TGTACCACCGCTGTTCGTGCGATATGGGGAACATCCGTGGGAGAAGCCAGTT	574513	574573	574463	574515	1	SPHSTscaffold_67	M422DRAFT_60555	572797	574573	None	8748	972	82452	No_or_no_constitutive_exon
TTTGGTTTTATTATAATATATATGTTTCACTGAACAATATTGGGGAACAGAA	437417	437459	437367	437419	1	SPHSTscaffold_92	M422DRAFT_76026	436546	438844	None	8748	972	82452	No_or_no_constitutive_exon
ATCCTTGAAAACAAGCACCTTTAACAGGAGCTTGATTACTACATTGGGAGGG	51533	51858	51908	51856	-1	SPHSTscaffold_68	M422DRAFT_256463	50562	54694	None	8748	972	82452	No_or_no_constitutive_exon
TATCTTCATGTACATGATTCAATATGAGTTGAAACATTGGGGCTGAATAGAC	152743	152998	152693	152745	1	SPHSTscaffold_68	M422DRAFT_256488	152258	153252	None	8748	972	82452	No_or_no_constitutive_exon
TTAGGCCAGATGTGCACTGCACGGTGTGTTAAAGAACACGGGGAATGTAGGG	464612	464625	464562	464614	1	SPHSTscaffold_68	M422DRAFT_49115	464526	465330	None	8748	972	82452	No_or_no_constitutive_exon
TTCTTACCCCTTGGAATCCCTAATTTATGATAAAGGTTGAGCGTGGGCAGTG	480262	480426	480212	480264	1	SPHSTscaffold_68	M422DRAFT_68522	479914	481071	None	8748	972	82452	No_or_no_constitutive_exon
ACATTGCCTCTGGCTCTTGGGACAGCACAATTTGAATTTGGGATGCAAAGAG	47841	48490	47791	47843	1	SPHSTscaffold_86	M422DRAFT_258950	44106	48867	None	8748	972	82452	No_or_no_constitutive_exon
AGGAGCTTGAGTACTATGTGGGGAGGGCGTGATTTACCCTATACGGGAAGGA	59304	59889	59939	59887	-1	SPHSTscaffold_86	M422DRAFT_258953	59304	60435	None	8748	972	82452	No_or_no_constitutive_exon
CAGGACACCAAGATTCAGTTGAGACAATAGCTTTCTCACCTGATGGGAAGCA	170070	170691	170020	170072	1	SPHSTscaffold_86	M422DRAFT_258982	166345	171227	None	8748	972	82452	No_or_no_constitutive_exon
GATGGGAAGCACACTCTTCTGACCAGACAATTCAAATTTGGGATGCCAAGAC	170756	171227	170706	170758	1	SPHSTscaffold_86	M422DRAFT_258982	166345	171227	None	8748	972	82452	No_or_no_constitutive_exon
AGGAATAAATTTGAGCGGTCGACGGTGGTGCGGCGGGATCGGGATCGCAGTG	281105	281723	281055	281107	1	SPHSTscaffold_86	M422DRAFT_258997	280969	282291	None	8748	972	82452	No_or_no_constitutive_exon
AAGACCCATGACAATCTGCCCCTTTGCCGGCTGAATGGATATCTGGGAAGAT	504031	504113	504163	504111	-1	SPHSTscaffold_86	M422DRAFT_69125	502241	504558	None	8748	972	82452	No_or_no_constitutive_exon
TGACCGGATCTAGCTTATTCCCACTCTCATTTGCATGGGTATGGGAGCAGAA	40890	41545	40840	40892	1	SPHSTscaffold_103	M422DRAFT_34242	40540	42776	None	8748	972	82452	No_or_no_constitutive_exon
GGGAGCAAGCAGATCGCAGATTCCATGTGAGAACTGGTGGGTTTGGAAAGGA	402276	402541	402591	402539	-1	SPHSTscaffold_103	M422DRAFT_261212	402276	403339	None	8748	972	82452	No_or_no_constitutive_exon
GTGAATCCCGTGCGGAATCGCTTCCAGAGGGTGCTTGACGCGAGGGGTAGTT	491848	491907	491798	491850	1	SPHSTscaffold_103	M422DRAFT_261231	491704	491907	None	8748	972	82452	No_or_no_constitutive_exon
CGTGAGTGATGGTTAGATGGCGTTGCATATCTTCTGATATTTGGGGGTAGAG	566369	566694	566319	566371	1	SPHSTscaffold_103	M422DRAFT_261238	565754	566694	None	8748	972	82452	No_or_no_constitutive_exon
GAGTCACTAATTATATGTTAGCCTATTATCTCATTCGCTCGGGGAGAAAGGT	380714	380725	380664	380716	1	SPHSTscaffold_119	M422DRAFT_181480	380566	381783	None	8748	972	82452	No_or_no_constitutive_exon
AGCATCTTGTGCTTTATTTCAATAAATTGTCTTCTTATGGGACGAATAAGGG	477169	477215	477119	477171	1	SPHSTscaffold_119	M422DRAFT_262937	475968	477785	None	8748	972	82452	No_or_no_constitutive_exon
ATTCGTGCCTATAAATCATCTCCATCACTACTCTGTGCACGCATTGGGAGTG	139538	139750	139800	139748	-1	SPHSTscaffold_90	M422DRAFT_50210	135815	140327	None	8748	972	82452	No_or_no_constitutive_exon
GTATGTCCCCACATTGTTTATGATTTCTTGTATGCTTATCTTGGGGGCAGAA	173007	173855	173905	173853	-1	SPHSTscaffold_90	M422DRAFT_259495	172632	174011	None	8748	972	82452	No_or_no_constitutive_exon
TCGACTGGATGTTCGATATCGGGCTAGCTGGGTACGTCCAGGGCGAGTAGAC	335266	336043	336093	336041	-1	SPHSTscaffold_90	M422DRAFT_259528	335266	337588	None	8748	972	82452	No_or_no_constitutive_exon
AAGTGAGTGCTTGGTGGGTCACACTTGAACTGGTGGCTGATGAGGGATAGGA	16516	16558	16608	16556	-1	SPHSTscaffold_70	M422DRAFT_32289	15509	16742	None	8748	972	82452	No_or_no_constitutive_exon
TCGGCCTTGTCTTCTTGTTGCGTTGGGTGTTGATTAATATGCGTGGGTAGTA	146440	146550	146390	146442	1	SPHSTscaffold_70	M422DRAFT_32310	144663	148928	None	8748	972	82452	No_or_no_constitutive_exon
GTCCTCATATCCGAGTCGCGATGCTAATTTTAATTTTAAATGTGGGATAGAT	148059	148214	148009	148061	1	SPHSTscaffold_70	M422DRAFT_32310	144663	148928	None	8748	972	82452	No_or_no_constitutive_exon
AAGTTAGTTCTTGAGTTGAACAGGAGTCGATACTGATTCTTGGGGTGAAGAC	295120	295140	295070	295122	1	SPHSTscaffold_70	M422DRAFT_32333	294931	296306	None	8748	972	82452	No_or_no_constitutive_exon
TGTATTCCTTGCTATGTTGACGTTGTTACTGATGTATTTGGGGAGTGCAGGA	493932	494035	493882	493934	1	SPHSTscaffold_70	M422DRAFT_32367	493786	494471	None	8748	972	82452	No_or_no_constitutive_exon
CTGTTTAGCTTCAGATTGATAAATGTTGGCTGAATTCAACATGGGCATAGGC	34749	34774	34824	34772	-1	SPHSTscaffold_73	M422DRAFT_257177	32265	34985	None	8748	972	82452	No_or_no_constitutive_exon
TGAGATTTAATGTGGATCATGATCTAATAAAACTTAAATATTGGGGATAGAC	65340	65356	65406	65354	-1	SPHSTscaffold_73	M422DRAFT_32477	64432	66586	None	8748	972	82452	No_or_no_constitutive_exon
AAGCTGGAAGATATTATTCGCTAATTCTGCACGAACAACCCGGGTGATAGTG	159131	159253	159303	159251	-1	SPHSTscaffold_73	M422DRAFT_257217	157522	159888	None	8748	972	82452	No_or_no_constitutive_exon
AAGGTTTGTTGAGTCTATTATTACATTTGCATTGCTCACAGGGTCAACAGGT	245266	246018	245216	245268	1	SPHSTscaffold_73	M422DRAFT_32512	242882	246227	None	8748	972	82452	No_or_no_constitutive_exon
CCGCCATTACATCCATGATATAACAAATACCTGACATAATGGGAGCTTAGGA	280010	280154	280204	280152	-1	SPHSTscaffold_73	M422DRAFT_32521	278045	280592	None	8748	972	82452	No_or_no_constitutive_exon
TGCTTAGCTGGTTTAGGGGTGGGTGCTTACGCCGGCGGCTGCGGGGATAGAA	294138	294230	294280	294228	-1	SPHSTscaffold_73	M422DRAFT_174596	292844	296156	None	8748	972	82452	No_or_no_constitutive_exon
TTTGAGTTCGTTTGGATGTTGTTCTGATGAGCTGGTTTTGGTGTGGGTAGGG	293671	293791	293841	293789	-1	SPHSTscaffold_73	M422DRAFT_174596	292844	296156	None	8748	972	82452	No_or_no_constitutive_exon
TCCCCGTTATCCATCACTGCAAGATACCAGCCACCCTCAACGGGAAACAGAT	405150	405368	405418	405366	-1	SPHSTscaffold_73	M422DRAFT_49459	405150	405767	None	8748	972	82452	No_or_no_constitutive_exon
TCGAGGCAAGGACTAGAACCTTGCAAACATGACTAATCGTGATCAGGGAGAA	520539	520675	520725	520673	-1	SPHSTscaffold_73	M422DRAFT_257307	518534	521110	None	8748	972	82452	No_or_no_constitutive_exon
CTCGGTGAGTGGTTTGCTAATGGGTACGCTCGTCCGCTGACGGGACACAGTG	42819	42875	42769	42821	1	SPHSTscaffold_98	M422DRAFT_232124	40518	42875	None	8748	972	82452	No_or_no_constitutive_exon
CATAGATTGAGGCAGCTCAGAGAGTAGCGGATGCGAGGGAGACTAGCAAGGT	350533	350629	350679	350627	-1	SPHSTscaffold_98	M422DRAFT_143596	349616	355931	None	8748	972	82452	No_or_no_constitutive_exon
ATATAGGAGGAGATTCATGAATGTGCTAAAAACTGACATAAGGGAACAAGTT	376585	377182	377232	377180	-1	SPHSTscaffold_98	M422DRAFT_260609	376440	377759	None	8748	972	82452	No_or_no_constitutive_exon
AAAATTTTCGAATTGTTTTTAATTTCTTGATGATACTGATGAGGGCATAGCT	470595	470672	470722	470670	-1	SPHSTscaffold_98	M422DRAFT_232193	467882	471738	None	8748	972	82452	No_or_no_constitutive_exon
GGCATCTGACTAACATTATATTTTCAAGCATGGCTAATATGGGAGTCCAGGA	89840	90019	90069	90017	-1	SPHSTscaffold_99	M422DRAFT_260687	89472	91082	None	8748	972	82452	No_or_no_constitutive_exon
TAAGCTGGCATGAATTATCTTCCTTAGTATTTAAATTGAAAGGGTTAAAGAC	138954	139025	138904	138956	1	SPHSTscaffold_99	M422DRAFT_260693	137834	141185	None	8748	972	82452	No_or_no_constitutive_exon
GGGATCAGTTGGCATTGAGGGAGGATGAGCTGGCATGAGTGAGGGAGCAGGA	194756	195094	195144	195092	-1	SPHSTscaffold_99	M422DRAFT_260703	192434	196893	None	8748	972	82452	No_or_no_constitutive_exon
TAAGCTTGCATGAATTATCTTCCTTCGTATTCAAACTGAAAGGGTTAAAGAC	382054	382125	382004	382056	1	SPHSTscaffold_99	M422DRAFT_260727	381652	383052	None	8748	972	82452	No_or_no_constitutive_exon
TGACGTGATGTATCCCATTCAATGGCAGATTCAAACTGAAAGGGTTAAAGAC	523810	523881	523760	523812	1	SPHSTscaffold_99	M422DRAFT_260760	522682	526027	None	8748	972	82452	No_or_no_constitutive_exon
TTCACTCATACTGTTGACAACATCAACTTTCACATATGCGGTAATGGGAGTG	313525	313868	313475	313527	1	SPHSTscaffold_78	M422DRAFT_257916	312798	313868	None	8748	972	82452	No_or_no_constitutive_exon
AGTAAGTGGGCTCTTTCAGGATTATTGTCTATTTTAACTTTTGAGGGCAGTT	357121	357317	357071	357123	1	SPHSTscaffold_78	M422DRAFT_175378	356531	358682	None	8748	972	82452	No_or_no_constitutive_exon
GCGGTGGGATCCTCGGCGCATTCGACACCCAAGGTTCGTCTGAGGGTCAGCT	465793	465899	465743	465795	1	SPHSTscaffold_78	M422DRAFT_257964	464786	466042	None	8748	972	82452	No_or_no_constitutive_exon
CCAGGAGTGCAGAGGGCATTACAAGCTTGATGAAAGGGTAGATGACACAGGA	496072	496124	496022	496074	1	SPHSTscaffold_78	M422DRAFT_49692	495824	496351	None	8748	972	82452	No_or_no_constitutive_exon
GGGCGAGTGGGGTGAGGGTTGTTGAGTCGGATGTGATGGGGACCGGGAAGTA	87690	87957	87640	87692	1	SPHSTscaffold_89	M422DRAFT_259341	84567	88124	None	8748	972	82452	No_or_no_constitutive_exon
ATTTTGCTGCATTTCACAATGATACTTACATTACAAAACTATGGGCAAAGAT	116169	116412	116119	116171	1	SPHSTscaffold_89	M422DRAFT_259352	115787	117175	None	8748	972	82452	No_or_no_constitutive_exon
TGTGCCATTGCATGTCCATTCGCTGACATGCATGTGCATTGGGAATGTAGTC	142239	142318	142368	142316	-1	SPHSTscaffold_89	M422DRAFT_259359	142239	144434	None	8748	972	82452	No_or_no_constitutive_exon
TTTATTCGCCTCGCTGTTACGAATCTTTGAGCGCTGGATTGGGATCACAGAT	172679	172761	172811	172759	-1	SPHSTscaffold_89	M422DRAFT_231389	172160	175403	None	8748	972	82452	No_or_no_constitutive_exon
TTGATCCTTATCTTGCCAGTGCTGTACAAGTTTTCAGGGAGGAAGAACAGAG	296033	296060	296110	296058	-1	SPHSTscaffold_72	M422DRAFT_32441	295861	296305	None	8748	972	82452	No_or_no_constitutive_exon
TCAAAGATTAATACTAGCCATCTAGTCGACAAATTGACGGCTGGGAACAGGG	365501	365519	365451	365503	1	SPHSTscaffold_72	M422DRAFT_257125	364902	366945	None	8748	972	82452	No_or_no_constitutive_exon
TAAATACAGATGAAGATAATCTAGTTTGTATTCAAAAGATTAAGGGTCAGTA	396053	396803	396853	396801	-1	SPHSTscaffold_72	M422DRAFT_174218	396053	397031	None	8748	972	82452	No_or_no_constitutive_exon
GCATATGTTCTTTTATTTTACCTCTACACTCACTAATTTTGGGATATCAGGT	444840	445102	445152	445100	-1	SPHSTscaffold_72	M422DRAFT_174288	443893	446681	None	8748	972	82452	No_or_no_constitutive_exon
TGACGCAAGGCCAAATTCAATCCAGATGCACTACGGGAGCTTGGGAGTAGGA	503091	503147	503197	503145	-1	SPHSTscaffold_72	M422DRAFT_49369	500959	504804	None	8748	972	82452	No_or_no_constitutive_exon
TGGGCATTATGACACAGCATTATCATGAAACTGACTTGTCTGGGATGCAGAA	502035	502273	502323	502271	-1	SPHSTscaffold_72	M422DRAFT_49369	500959	504804	None	8748	972	82452	No_or_no_constitutive_exon
CGTAAGTCCGTTGTCTGCCTTTGATAATGGAGTTAATTGACTGGGGATAGGC	143278	143489	143228	143280	1	SPHSTscaffold_84	M422DRAFT_258676	142409	143489	None	8748	972	82452	No_or_no_constitutive_exon
GTGAGAGAAAGGGGAAATTCCCGAAGCCGAGGCTGCTAAGAAAGGGAAAGGG	150219	150318	150169	150221	1	SPHSTscaffold_84	M422DRAFT_258678	149723	150610	None	8748	972	82452	No_or_no_constitutive_exon
AGGGCGCGGAGGAGCGAGGATCTTTTGAGGGCGCAGACGTTGGGGGATAGGG	214004	214061	214111	214059	-1	SPHSTscaffold_84	M422DRAFT_49943	214004	217316	None	8748	972	82452	No_or_no_constitutive_exon
GATGAGGAAGTGGTCATAGCCAAGCAGACAGGGTGCTCACAAGCTGGGAGGC	551167	551314	551117	551169	1	SPHSTscaffold_84	M422DRAFT_258771	550290	551614	None	8748	972	82452	No_or_no_constitutive_exon
TATCCTTCTCGGCGTACGATTCAGATTTACTCATGACTTGGGATCAAAAGAA	253737	253781	253687	253739	1	SPHSTscaffold_83	M422DRAFT_231070	253432	254906	None	8748	972	82452	No_or_no_constitutive_exon
AGACCTATCGTCATTTCTGAGGATGCAGGATAGCTGACTGGGATATGTAGGC	303905	303997	303855	303907	1	SPHSTscaffold_83	M422DRAFT_176282	303710	305925	None	8748	972	82452	No_or_no_constitutive_exon
TAAGTAGAATAACGTCCTTATGTACCATTCGAAACTCACTGGGACTACAGGA	401733	401846	401896	401844	-1	SPHSTscaffold_83	M422DRAFT_210772	400906	402440	None	8748	972	82452	No_or_no_constitutive_exon
GTTTCATAAATAATTCAATAGTGTTGAGTTTTCGTTAATGGGACGGTCAGGG	70055	70175	70225	70173	-1	SPHSTscaffold_81	M422DRAFT_32956	69049	74865	None	8748	972	82452	No_or_no_constitutive_exon
TAATTTATTTTTATACCCTTATTCTAAACCTTGAATGTGTGCGTGGGCAGAA	101257	101388	101207	101259	1	SPHSTscaffold_81	M422DRAFT_781223	99903	104676	None	8748	972	82452	No_or_no_constitutive_exon
GTGTGTATTCTTAATTCTTTCATATTTAGAGGCAACTAACTTGGGATAAGGG	160186	160315	160365	160313	-1	SPHSTscaffold_81	M422DRAFT_258315	158489	161990	None	8748	972	82452	No_or_no_constitutive_exon
TATTATGATGATGATGACGATGATGACTATGTCGAGTGGGAGCGAGACAGGG	363194	363354	363404	363352	-1	SPHSTscaffold_81	M422DRAFT_781261	363194	363667	None	8748	972	82452	No_or_no_constitutive_exon
ATCTATTGTAATCTTTTTTTCTTATTAATCTTGTAATGGGAAGTTGGAAGAA	453561	453588	453638	453586	-1	SPHSTscaffold_81	M422DRAFT_258389	452646	459024	None	8748	972	82452	No_or_no_constitutive_exon
AAGTGATCATCAACCCTTTTACCCAGAACTAGCCAGTATTAACAGGGAAGTC	545516	545630	545680	545628	-1	SPHSTscaffold_81	M422DRAFT_258404	545516	545792	None	8748	972	82452	No_or_no_constitutive_exon
AATCGGCTGACGCAGCATTTGGCGGGGTTGAGGTGCGGAACGGGATACAGGC	42885	42903	42835	42887	1	SPHSTscaffold_77	M422DRAFT_257704	42427	45354	None	8748	972	82452	No_or_no_constitutive_exon
CGGTGAGTGCAGTTGATACTTAATTGGTATGGATTCTAATGAGGGAGTAGGG	128354	128500	128550	128498	-1	SPHSTscaffold_77	M422DRAFT_257724	127266	128979	None	8748	972	82452	No_or_no_constitutive_exon
GTCGATTGTCTGAATGGACTCGTGCAGCGTTATGCGGGCTTGAGATACAGGC	164534	164705	164484	164536	1	SPHSTscaffold_77	M422DRAFT_257734	164030	164705	None	8748	972	82452	No_or_no_constitutive_exon
TATGTCCTATTCAACTACAAGATATATGACTTCTTTAATCGGGAGTAAAGGG	282474	282498	282548	282496	-1	SPHSTscaffold_77	M422DRAFT_781029	281974	286156	None	8748	972	82452	No_or_no_constitutive_exon
GTTCAGCTTCCGTCGAGCGTGTCGAAGCATTTTGATTTCGATTGGGAGAGCG	358742	359030	359080	359028	-1	SPHSTscaffold_77	M422DRAFT_85431	357864	359590	None	8748	972	82452	No_or_no_constitutive_exon
TATCCCCTTTCTGCTTGAACTTAGTCGCGATGCTGACGCAGTGGGCATAGTA	388948	389111	389161	389109	-1	SPHSTscaffold_77	M422DRAFT_32724	388294	389323	None	8748	972	82452	No_or_no_constitutive_exon
GCGTTATTATTATTATTTTATTGGGTTGTGGGGCTGATCAAGGGATATAGCT	423954	423965	423904	423956	1	SPHSTscaffold_77	M422DRAFT_32728	423303	424741	None	8748	972	82452	No_or_no_constitutive_exon
TGACAGCTTTGTTTATCCTGCTGGTGCGACTGTTTGGGGTGGATGGACAGCC	236064	236406	236014	236066	1	SPHSTscaffold_125	M422DRAFT_80926	235256	236544	None	8748	972	82452	No_or_no_constitutive_exon
GGTGGAAGACATGGAGGACGAGGATGTGGATATTAAAGAAGGGGACAAAGGC	526987	528699	526937	526989	1	SPHSTscaffold_125	M422DRAFT_263568	526711	528699	None	8748	972	82452	No_or_no_constitutive_exon
CTTATGCCTATTGTTTGCTTAGTATGCATAATAGTAGTTATGCAGGGTAGAT	111509	111638	111459	111511	1	SPHSTscaffold_107	M422DRAFT_61221	110846	112273	None	8748	972	82452	No_or_no_constitutive_exon
TACCGACCTCTTCTCCGACGCCGCCGCCGCGTTCACGTGGGATGGACTAGGG	86061	86070	86011	86063	1	SPHSTscaffold_88	M422DRAFT_259221	85113	86070	None	8748	972	82452	No_or_no_constitutive_exon
CCTTGTAACTGGTCTTCTGCGTCGGTTTTAACACCTTGGGAACCTGGAAGAC	142172	142866	142916	142864	-1	SPHSTscaffold_88	M422DRAFT_259234	140393	142984	None	8748	972	82452	No_or_no_constitutive_exon
GGACTTTGGCCGCGGAGGTGACGCGGGTGACGCTGGAGGTGGGGTCGCAGGG	304070	304238	304288	304236	-1	SPHSTscaffold_88	M422DRAFT_259285	300283	307309	None	8748	972	82452	No_or_no_constitutive_exon
TGACCACTTCCTTGTCTCATCCTTGCCTTCTCTGCCTTCCAGGGTGTGAGTA	319186	319252	319136	319188	1	SPHSTscaffold_88	M422DRAFT_176985	314663	319252	None	8748	972	82452	No_or_no_constitutive_exon
AGTCGATCGCTAAGGGACAGGAGGCTGATGTAAGTGGGGTAAAATACCAGTG	336592	336632	336682	336630	-1	SPHSTscaffold_88	M422DRAFT_50147	333751	339340	None	8748	972	82452	No_or_no_constitutive_exon
GTGAATCCCGCGCGGAATCGCTTCCAGAGGGTGCTTGACGCGAGGGGTAGTT	369670	370059	369620	369672	1	SPHSTscaffold_88	M422DRAFT_259309	369526	370602	None	8748	972	82452	No_or_no_constitutive_exon
CATCTTACGCTCTTTTTCCTTTCGAACTCCGCTGACGATGAGGGTTACAGGC	265355	265723	265305	265357	1	SPHSTscaffold_105	M422DRAFT_34370	264870	267502	None	8748	972	82452	No_or_no_constitutive_exon
TATACTCCCTCAAGGCTCTGCTGTAGAATGGTAGGAATGGGGTGGGGTAGGG	358961	359286	359336	359284	-1	SPHSTscaffold_105	M422DRAFT_179711	358961	359670	None	8748	972	82452	No_or_no_constitutive_exon
GTATGTCCCCACATTGTTTATGATTTCTCGTATGCTTATCTTGGGGGCAGAA	379609	380457	379559	379611	1	SPHSTscaffold_105	M422DRAFT_261409	376827	380832	None	8748	972	82452	No_or_no_constitutive_exon
CCTATCACAATAGTACCAGTTACTCCTCCATGCAATCCAACGGGAGCCAGGC	460146	460990	461040	460988	-1	SPHSTscaffold_105	M422DRAFT_61210	459965	461678	None	8748	972	82452	No_or_no_constitutive_exon
GTTACAATCCAACCTCGCCGACCAGTAAGAGCGCGATTGTGGGGAGGCAGCT	141265	141381	141215	141267	1	SPHSTscaffold_116	M422DRAFT_262548	140716	141774	None	8748	972	82452	No_or_no_constitutive_exon
AGTGGGATTATTGTTTCATCAAGAATTATTGACCCTGAGTGGGTGGCTAGAC	191949	192445	191899	191951	1	SPHSTscaffold_116	M422DRAFT_262561	191756	193191	None	8748	972	82452	No_or_no_constitutive_exon
TGTCATTCTGGAATATGTTCCAGGCAGTTTTCTGAGATGAGATTTGGGAGGC	284669	284793	284843	284791	-1	SPHSTscaffold_116	M422DRAFT_262586	284398	290139	None	8748	972	82452	No_or_no_constitutive_exon
TTTTAATCCCCGTTCACTGGTGTTTACAATTAATTTGAGGGCGAATATAGCT	173336	173402	173452	173400	-1	SPHSTscaffold_100	M422DRAFT_34093	173125	173618	None	8748	972	82452	No_or_no_constitutive_exon
GTCATTTATCCTGATCGCCTTCAGGAATATATTATAACGGAGGGTGTTAGAG	190012	190308	190358	190306	-1	SPHSTscaffold_100	M422DRAFT_260817	190012	191409	None	8748	972	82452	No_or_no_constitutive_exon
GTTTCAATTGCCCGCAGTACCTCATTTACATACTCACTTTGGGACGTTAGGT	219474	219568	219618	219566	-1	SPHSTscaffold_100	M422DRAFT_178948	219361	220764	None	8748	972	82452	No_or_no_constitutive_exon
GGTTTTTGGACGGTTTTGTTGATTGAGGGTTTTTATTTGGGAATTGGCAGCT	225435	225496	225546	225494	-1	SPHSTscaffold_100	M422DRAFT_212029	223696	226333	None	8748	972	82452	No_or_no_constitutive_exon
GTTTCAATTGCCCGCAGTACCTCATTTACATACTCACTTTGGGACGTTAGGT	228758	228852	228902	228850	-1	SPHSTscaffold_100	M422DRAFT_178974	228645	230048	None	8748	972	82452	No_or_no_constitutive_exon
GGTTTTTGGACGGTTTTGTTGATTGAGGGTTTTTATTTGGGAATTGGCAGCT	234719	234780	234830	234778	-1	SPHSTscaffold_100	M422DRAFT_232318	232980	235617	None	8748	972	82452	No_or_no_constitutive_exon
GGGTGAGTAACTTACATCTTCTTTCCTATCGTAGGTGCTGATGCGGGTAGGG	337928	338107	338157	338105	-1	SPHSTscaffold_100	M422DRAFT_178932	337828	338840	None	8748	972	82452	No_or_no_constitutive_exon
GTTTTACGTTAATTGAATAGAATTACTCTAATATAAGTAGTGGGAGCAAGGA	481829	482075	481779	481831	1	SPHSTscaffold_100	M422DRAFT_179088	481402	483865	None	8748	972	82452	No_or_no_constitutive_exon
GGTCGCTGTTAGAAAAAATTGGCCATCCTACTGAAACAAGGGTAATGGAGCG	82445	82493	82543	82491	-1	SPHSTscaffold_97	M422DRAFT_781910	81382	84188	None	8748	972	82452	No_or_no_constitutive_exon
CATGTCAGCACTTTTTCAAGGAATGGGTAGGAGAATTCTGAATTGGGAAGCT	97875	97983	98033	97981	-1	SPHSTscaffold_97	M422DRAFT_260432	97875	98539	None	8748	972	82452	No_or_no_constitutive_exon
GAGCCTCTGACATGCACATCATAATCATTTTTCACCTACCCGGGCAAAAGGA	137389	137719	137339	137391	1	SPHSTscaffold_97	M422DRAFT_781918	136805	138472	None	8748	972	82452	No_or_no_constitutive_exon
TGAGCAATTCGTCGATGATATCGGTAGTGAGTGGAAAGTAGGGAAAGTAGCC	145872	146022	146072	146020	-1	SPHSTscaffold_97	M422DRAFT_61048	144443	149453	None	8748	972	82452	No_or_no_constitutive_exon
ATCCATCCTCCACGTGCATCATTTGTCGTATTTGCTTCTATGGGGGGGAGAC	309310	309414	309464	309412	-1	SPHSTscaffold_97	M422DRAFT_50705	309200	309963	None	8748	972	82452	No_or_no_constitutive_exon
ACCTCGACTTGAATTGATTGGCATTGACATACTTAATTATGGGTATATAGCT	327272	327459	327222	327274	1	SPHSTscaffold_97	M422DRAFT_232076	325038	329687	None	8748	972	82452	No_or_no_constitutive_exon
GGAGAGCACACGACCAGGAGAGGTTGCAGAGGGAGTCCTGATACAGGGAGCT	449235	449445	449495	449443	-1	SPHSTscaffold_97	M422DRAFT_260511	448615	449750	None	8748	972	82452	No_or_no_constitutive_exon
ATTGTATATTCTTTCATTTCTTTAGAGATAAAAGTTAAAGGGATACACAGGC	23614	23902	23952	23900	-1	SPHSTscaffold_104	M422DRAFT_82882	22543	24566	None	8748	972	82452	No_or_no_constitutive_exon
AGCCAACTGCTTTACGCTTTCCCGGGCTATCTAACATCGGGGGGAAATAGCT	169794	169923	169973	169921	-1	SPHSTscaffold_104	M422DRAFT_34299	168613	171056	None	8748	972	82452	No_or_no_constitutive_exon
AACATGCTAGTACTAGTACGGGTTCCTCTACAAATACTCAGGGAAGCAAGGC	263803	264178	264228	264176	-1	SPHSTscaffold_104	M422DRAFT_232584	263803	265422	None	8748	972	82452	No_or_no_constitutive_exon
TGGCCCAGGGATTTTTTTTTAAACAATGTTTTTATTTTTTTATGGGACAGGC	340017	340111	339967	340019	1	SPHSTscaffold_104	M422DRAFT_61190	339757	341312	None	8748	972	82452	No_or_no_constitutive_exon
TCAACCCATATGGATATAATCGACAACAATGCGAAGGCCACGAGCGGGAGTG	340715	340843	340665	340717	1	SPHSTscaffold_104	M422DRAFT_61190	339757	341312	None	8748	972	82452	No_or_no_constitutive_exon
ACTCATCGGACAACATGGCGTTGCGAATGCTTATCTAGTCATGGGAACAGCT	186928	187084	186878	186930	1	SPHSTscaffold_122	M422DRAFT_782779	186637	188072	None	8748	972	82452	No_or_no_constitutive_exon
ACTCATCGGACAACATGGCGTTGCGAATGCTTATCTAGTCATGGGAACAGCT	189707	189863	189657	189709	1	SPHSTscaffold_122	M422DRAFT_782780	189416	190851	None	8748	972	82452	No_or_no_constitutive_exon
ACCTACGAAGCCGAAGAGCGCGCAGTTGTTGTCTCTGATGGGGAAATCAGTC	269848	270131	269798	269850	1	SPHSTscaffold_122	M422DRAFT_34990	269607	271702	None	8748	972	82452	No_or_no_constitutive_exon
CAGTAATGCAATCCTATATGCGTAAAATGATATCTCATTCTGGGAAACAGAC	279026	279087	278976	279028	1	SPHSTscaffold_122	M422DRAFT_76403	277927	279264	None	8748	972	82452	No_or_no_constitutive_exon
GTAAGTCTTGATATTTGGGTTCAGCACGTACGTATTCACTTGGGATACAGTT	284968	285070	285120	285068	-1	SPHSTscaffold_122	M422DRAFT_61375	284968	287979	None	8748	972	82452	No_or_no_constitutive_exon
GTTTGCTCCACGCATTCTTTTACTCCCGGATTAGTCCTTTTATGGGAAAGGC	375871	375886	375936	375884	-1	SPHSTscaffold_122	M422DRAFT_263241	375871	377315	None	8748	972	82452	No_or_no_constitutive_exon
TATTGTCTAATGGTTTGGATATGGACTAATATAATACATATGGGTAACAGGT	633	913	963	911	-1	SPHSTscaffold_110	M422DRAFT_34493	633	1361	None	8748	972	82452	No_or_no_constitutive_exon
TTTTTCGCTTTATTTTATTTGGTGGTGGAGGCTGATTGCGTTGGGGGTAGGC	37698	37774	37824	37772	-1	SPHSTscaffold_110	M422DRAFT_261873	36916	39277	None	8748	972	82452	No_or_no_constitutive_exon
TAGGTGTTTCATACTATATCACAATTAGCTTTCTCATCATAAGGGGCAAGAT	148856	149013	149063	149011	-1	SPHSTscaffold_110	M422DRAFT_212501	148068	150069	None	8748	972	82452	No_or_no_constitutive_exon
ATTAAGGGCCTCGAAGAGGTCTTTGACAAGATAAGGATTGGCATTGGGAGGA	216688	216780	216830	216778	-1	SPHSTscaffold_110	M422DRAFT_61249	215684	216956	None	8748	972	82452	No_or_no_constitutive_exon
TGAGCATCTATTTCATCATGACCTTTTAGTGTTCTGATCCCGGGAAAAAGGA	233787	233966	234016	233964	-1	SPHSTscaffold_110	M422DRAFT_180374	233580	234386	None	8748	972	82452	No_or_no_constitutive_exon
GTATGTTTACAGTATAATCATCTCGATCCGTACTAATGAATAGGGTAAAGGC	464634	464779	464829	464777	-1	SPHSTscaffold_110	M422DRAFT_34575	463224	466026	None	8748	972	82452	No_or_no_constitutive_exon
CAGTATACCCACACGACGATTGAAGCTTAGAAGATTTTTGGGACAGTCAGCT	491127	491180	491077	491129	1	SPHSTscaffold_110	M422DRAFT_262000	490896	491342	None	8748	972	82452	No_or_no_constitutive_exon
AAGCATAGTCGTTGATATTCTATGGCTTATCGTGCTAACGGGAGATTTAGGT	73282	73329	73232	73284	1	SPHSTscaffold_115	M422DRAFT_262422	73076	74976	None	8748	972	82452	No_or_no_constitutive_exon
GTATTAGACTTCCTTATTCCAATCTCGAAACATTCACATTGGGACTATAGTA	325602	326272	325552	325604	1	SPHSTscaffold_115	M422DRAFT_262480	324786	326272	None	8748	972	82452	No_or_no_constitutive_exon
GTGTCAATGCTTAACTGATGAGGCCCAAGAATGATTCTACTGGCGGGTAGAG	359965	360063	360113	360061	-1	SPHSTscaffold_115	M422DRAFT_262496	359101	360247	None	8748	972	82452	No_or_no_constitutive_exon
CCCTTTCATATAGGCTCCGCTTATTTATCGTGATGACAAGTGGGTAACAGCG	47745	47817	47867	47815	-1	SPHSTscaffold_158	M422DRAFT_53121	47658	49568	None	8748	972	82452	No_or_no_constitutive_exon
CACCATCCTTTTATATTTTATAAAATATGCTAAATGTGGATGGGGTATAGGC	67903	68071	68121	68069	-1	SPHSTscaffold_158	M422DRAFT_783647	67172	71439	None	8748	972	82452	No_or_no_constitutive_exon
GTGAGTAACCCTTTTACGAAATCCAAGGACTATATATTCATGGGGAACAGAT	92887	92994	92837	92889	1	SPHSTscaffold_101	M422DRAFT_260935	92356	94674	None	8748	972	82452	No_or_no_constitutive_exon
ATACTAGACTTTTAATCATCAATGACGGCACAGTTGAATATATGGGTAAGGT	100838	100899	100949	100897	-1	SPHSTscaffold_101	M422DRAFT_61133	99686	101773	None	8748	972	82452	No_or_no_constitutive_exon
TTCACCAATCCACTATTCAAATATTACTAACTAACTTGGTATTGGGACAGAC	100556	100642	100692	100640	-1	SPHSTscaffold_101	M422DRAFT_61133	99686	101773	None	8748	972	82452	No_or_no_constitutive_exon
AAGCTTCGCTTTCGAATTTGGTCAACTAAAATATCTTTTGAAGGGACCAGCA	104662	104740	104790	104738	-1	SPHSTscaffold_101	M422DRAFT_34160	104329	106231	None	8748	972	82452	No_or_no_constitutive_exon
CATCCTTTTACGAAATACGACAACTATATTACTAATATTGACGGGAACAGAC	129789	129896	129739	129791	1	SPHSTscaffold_101	M422DRAFT_69653	129245	131709	None	8748	972	82452	No_or_no_constitutive_exon
TGTCCTTCCCTTTCCAAGATCCATATAGCCCTCGTCTAATGGGGTACTAGCG	162543	162991	163041	162989	-1	SPHSTscaffold_101	M422DRAFT_260953	161590	166522	None	8748	972	82452	No_or_no_constitutive_exon
CCATCAAAAGTACAATAAAGGTGAAACAGGAGTTGCCAGGGCTGAAGTAGGC	267821	268079	267771	267823	1	SPHSTscaffold_101	M422DRAFT_50949	267333	268079	None	8748	972	82452	No_or_no_constitutive_exon
GCTTCGCTTTCGAATTTGGTCAACTAAAATATCTTGATTGAAGGGACCAGCA	271843	271921	271793	271845	1	SPHSTscaffold_101	M422DRAFT_34183	270347	272310	None	8748	972	82452	No_or_no_constitutive_exon
CTGTACAATTTCTCCTTTGTAAACTATTTTTAACCGTCGATGGGACGCAGGA	449141	449206	449091	449143	1	SPHSTscaffold_101	M422DRAFT_61143	448844	450143	None	8748	972	82452	No_or_no_constitutive_exon
TCTGAGTGTATCTCTGGTTCGTTTACATATACCTCTTTAGGAAATGGGAGAT	15190	15382	15432	15380	-1	SPHSTscaffold_123	M422DRAFT_263282	14479	16682	None	8748	972	82452	No_or_no_constitutive_exon
TATGTTATTGAATTCCTCCAATTTTACCTTTGCTAACTCGGGTTCGGAAGGT	169661	169817	169867	169815	-1	SPHSTscaffold_123	M422DRAFT_782852	167667	170301	None	8748	972	82452	No_or_no_constitutive_exon
TTTGCAGATGATGTTCACTGTGAACTCTGATCACTACTCTCGGGTGGTAGGG	347128	347223	347273	347221	-1	SPHSTscaffold_123	M422DRAFT_263343	347128	347507	None	8748	972	82452	No_or_no_constitutive_exon
TGTTTCCTAGGATCTTTTTTGTTTGGTGCTGATGTTGGTGGTGGGTGTAGAA	367863	367957	368007	367955	-1	SPHSTscaffold_123	M422DRAFT_70209	367863	369054	None	8748	972	82452	No_or_no_constitutive_exon
AGGAAGATATGTTTGTTTCTGAGTTCATTCCAGCTAATAAATACAGGGAGAT	322680	322731	322630	322682	1	SPHSTscaffold_91	M422DRAFT_60902	320449	323231	None	8748	972	82452	No_or_no_constitutive_exon
TCATTAATTATTGACAGAATGTCTTCTTACCACTCTGGGCTGAAATGGAGCC	95778	96408	96458	96406	-1	SPHSTscaffold_112	M422DRAFT_180562	95778	96864	None	8748	972	82452	No_or_no_constitutive_exon
TCTTGCCCTGCGTACTGAGGTGAATGATGCCTATGCTCAAATACGGGCAGTT	190071	190159	190021	190073	1	SPHSTscaffold_112	M422DRAFT_262148	188148	190658	None	8748	972	82452	No_or_no_constitutive_exon
GGTTTGCCGGTAATCACTATAGAAGATTTGACTCTCGAGATTGGGAATAGAA	246095	246175	246225	246173	-1	SPHSTscaffold_112	M422DRAFT_262165	245228	246620	None	8748	972	82452	No_or_no_constitutive_exon
GTTAACGCAGGGTAAGTTCATCAGTCATTTCTTTCGGACGGATCGGGTAGCG	250236	250248	250186	250238	1	SPHSTscaffold_112	M422DRAFT_69919	249589	250452	None	8748	972	82452	No_or_no_constitutive_exon
GGGAAGGGGAGAACGAAGGAATAGAGAGTGAGAATGAAGGGCAAACGAAGAA	315044	315178	315228	315176	-1	SPHSTscaffold_112	M422DRAFT_782497	313812	315377	None	8748	972	82452	No_or_no_constitutive_exon
CCAATTCCCTGAATGTAAGTAGTGGAGTAACATCCTCTCTGGGAAAGCAGTC	74479	75153	74429	74481	1	SPHSTscaffold_133	M422DRAFT_52273	73806	75153	None	8748	972	82452	No_or_no_constitutive_exon
TGCGTGATTTTGTACGATGATATCCATTTAAAATAACTGACATAGGGCAGGC	196585	196723	196535	196587	1	SPHSTscaffold_133	M422DRAFT_182852	196211	196927	None	8748	972	82452	No_or_no_constitutive_exon
TGTACACGATCACGAGCTGCAGTGAAAGGCGCTGCTCATATAGGGACCAGGG	375919	375991	376041	375989	-1	SPHSTscaffold_133	M422DRAFT_264242	374823	376133	None	8748	972	82452	No_or_no_constitutive_exon
GGGTACTACCCAAACCTTTGGGTAAAACAAGGGCTGAATGATGGGATCAGCT	382991	383984	384034	383982	-1	SPHSTscaffold_133	M422DRAFT_264245	382991	384884	None	8748	972	82452	No_or_no_constitutive_exon
TTCGTGGCAGATAGCGGACTCGGCAGCAGAACCGTACCCGCAGGGCCAAGCG	413751	414156	413701	413753	1	SPHSTscaffold_133	M422DRAFT_35396	412976	414156	None	8748	972	82452	No_or_no_constitutive_exon
GGTAAGATTTTTTCTTTACGCATTGAAATGAGTGGTTGACAGGGAAGTAGCG	416329	416382	416279	416331	1	SPHSTscaffold_133	M422DRAFT_264254	415403	417469	None	8748	972	82452	No_or_no_constitutive_exon
TCATTTCAATCACAATGTGTTGTACAACTCCTTCGAGCGGGAACAGGAAGGG	448490	449083	448440	448492	1	SPHSTscaffold_133	M422DRAFT_35397	448454	449599	None	8748	972	82452	No_or_no_constitutive_exon
TGTAATGTTAATATCTCATTTTATTATGTTACTCATGTTGGGCTATGAAGAA	17794	18278	17744	17796	1	SPHSTscaffold_96	M422DRAFT_260295	17051	18278	None	8748	972	82452	No_or_no_constitutive_exon
CGCTCCCTGAGGGTGGTTGACGCGAGGGGTAGTTCCGGGCAGAAATCTAGGG	66740	66898	66948	66896	-1	SPHSTscaffold_96	M422DRAFT_178428	66740	67504	None	8748	972	82452	No_or_no_constitutive_exon
CATTACTCTGTACAATGATTTCCTAATACCTGACATTGTTGTGGGTATAGAC	303701	304732	303651	303703	1	SPHSTscaffold_96	M422DRAFT_260368	302055	304732	None	8748	972	82452	No_or_no_constitutive_exon
GTGCTTCTTCATTCAGTCATGGGTATAGCTGTATTCATTGGGAATTGCAGGT	328146	328250	328300	328248	-1	SPHSTscaffold_96	M422DRAFT_178424	325974	328573	None	8748	972	82452	No_or_no_constitutive_exon
GTTATTAACCTGTCACCTTATTCCTCATAAACTTATGCCTCGGGACACAGCT	371050	371157	371000	371052	1	SPHSTscaffold_96	M422DRAFT_232002	368316	372139	None	8748	972	82452	No_or_no_constitutive_exon
CGTATATATATGGGTTGTTCCATGCAAGGATGTTAGTTAACCGGGTAAAGGT	386634	387376	386584	386636	1	SPHSTscaffold_96	M422DRAFT_260384	385339	387376	None	8748	972	82452	No_or_no_constitutive_exon
ATTGATTGGTTTATCCTATTTATTCAATGACGTTATTTTTGTGGGGGTAGTT	20584	20713	20763	20711	-1	SPHSTscaffold_113	M422DRAFT_782508	20264	22500	None	8748	972	82452	No_or_no_constitutive_exon
TTTAACCAGTGTATTCTCAGTGTTATTGTGAAAATACATTGTGGGCATAGCT	236278	236333	236383	236331	-1	SPHSTscaffold_113	M422DRAFT_180705	234107	236567	None	8748	972	82452	No_or_no_constitutive_exon
GTGCCGTTCCTCTCTGAGCTGCTTACGGATGTGCCCACTATGGGTAATAGCG	326729	326931	326981	326929	-1	SPHSTscaffold_113	M422DRAFT_34642	326729	327445	None	8748	972	82452	No_or_no_constitutive_exon
ACATAATTAATATATTATTAATTTGATTTGCCTAAATAAGGGTTAATGAGCG	505	694	455	507	1	SPHSTscaffold_111	M422DRAFT_782476	8	1290	None	8748	972	82452	No_or_no_constitutive_exon
TAAGTTCATCTGCGAATAGCAAATCTCGGGGTTTAACATTGGGAACACAGGT	20252	20285	20335	20283	-1	SPHSTscaffold_111	M422DRAFT_262008	20252	21167	None	8748	972	82452	No_or_no_constitutive_exon
GTAAGTTCATCTGCGAGTAGCAAATCCCGGGTTTTAACATTGGGAAATAGGT	30259	30408	30458	30406	-1	SPHSTscaffold_111	M422DRAFT_34582	30259	30731	None	8748	972	82452	No_or_no_constitutive_exon
TAAGTTCATCTGCTAATAGGAAATCCCGGAGTTTAACATTGGGAACACAGGT	170950	170992	171042	170990	-1	SPHSTscaffold_111	M422DRAFT_782479	170950	175287	None	8748	972	82452	No_or_no_constitutive_exon
TGTCACGATTATTTTCCAATCTGTTTCGATATCAACTCATGGGCCGGCAGGA	326597	326730	326547	326599	1	SPHSTscaffold_111	M422DRAFT_51420	325935	326730	None	8748	972	82452	No_or_no_constitutive_exon
CTTTGAGGATAATAATTAGTCCGGCGAATGACTAATATCTCAACGGGTAGGG	166726	166744	166794	166742	-1	SPHSTscaffold_114	M422DRAFT_262338	165240	167344	None	8748	972	82452	No_or_no_constitutive_exon
TAAATACAGATGAAGATAATTTAGTTTGTATTCAAAAGGTTAAGGGTCAGTA	323923	324691	324741	324689	-1	SPHSTscaffold_114	M422DRAFT_180787	323923	324964	None	8748	972	82452	No_or_no_constitutive_exon
TTGCTTTCTCTTTCCTTAGCTATGTATAATGGCCGCTGATTGATGGGTAGGT	369944	370090	369894	369946	1	SPHSTscaffold_114	M422DRAFT_145614	369749	370189	None	8748	972	82452	No_or_no_constitutive_exon
GCCGGATAACATCATTTTGGAATAAGTTTCAAGCTGTTTTTGGGTGAAAGAG	22333	22399	22449	22397	-1	SPHSTscaffold_140	M422DRAFT_264769	21151	23324	None	8748	972	82452	No_or_no_constitutive_exon
GTAGTATATGCGTCATTTTTGTATTCTACTTCTTATTATGAATCGGGCAGAT	24698	24770	24648	24700	1	SPHSTscaffold_140	M422DRAFT_264771	24080	24770	None	8748	972	82452	No_or_no_constitutive_exon
AAAACGCCATGCAAACACACATTGGCCAAGTCCACTACCGTTTGGGGGAGCT	244151	244330	244101	244153	1	SPHSTscaffold_140	M422DRAFT_264812	244007	244330	None	8748	972	82452	No_or_no_constitutive_exon
GTCCAGTGTCAGCTCCCGCAACTCACTCCGCAGGTTACGTCGGGAATAAGAA	355643	355767	355817	355765	-1	SPHSTscaffold_140	M422DRAFT_264844	355118	356125	None	8748	972	82452	No_or_no_constitutive_exon
GTACGTGTTACATCATATATTTGATATATTGTTCTAACTAGGCTGGGTAGTG	361295	361624	361245	361297	1	SPHSTscaffold_140	M422DRAFT_264847	361188	364052	None	8748	972	82452	No_or_no_constitutive_exon
ATCGAGAGGAACAAATGTCAGACGCTTACGCAGCGGCAGTCGGGGTATAGAA	361687	361724	361637	361689	1	SPHSTscaffold_140	M422DRAFT_264847	361188	364052	None	8748	972	82452	No_or_no_constitutive_exon
GTGAATCCCGCGCGGAATCGCTACTTGAGGGTGGTTAACGCGAGGGATAGTT	5834	5918	5968	5916	-1	SPHSTscaffold_117	M422DRAFT_262632	4658	6062	None	8748	972	82452	No_or_no_constitutive_exon
TTGTTTTCGTTTCGTTTGGGACGACGCTGATTTTGCCTACGTTGGGATAGGA	20904	22176	22226	22174	-1	SPHSTscaffold_117	M422DRAFT_233046	18685	24362	None	8748	972	82452	No_or_no_constitutive_exon
TTGTGGCTGTACGGAAATGTCCTCTTTAATACTCAATACTCAGCGGGAAGCC	40278	40343	40393	40341	-1	SPHSTscaffold_117	M422DRAFT_262637	39998	40431	None	8748	972	82452	No_or_no_constitutive_exon
TCCTCGATGGTCCGCCAGCATCATCACTCAATTCTGAATGGGGCACATAGCC	235812	236084	235762	235814	1	SPHSTscaffold_117	M422DRAFT_262686	234602	236084	None	8748	972	82452	No_or_no_constitutive_exon
AGTTCTACAAAGATTGGCGTAATTCCACTTCAACTGGGTTGGAAGATGAGTT	141127	141274	141077	141129	1	SPHSTscaffold_120	M422DRAFT_34915	140844	143268	None	8748	972	82452	No_or_no_constitutive_exon
TGGCAGACTAATTAATACAAAGCTGGTCATTACTTACCAAGGGCATATAGCA	176844	176936	176986	176934	-1	SPHSTscaffold_120	M422DRAFT_70084	175713	177665	None	8748	972	82452	No_or_no_constitutive_exon
GTTTTCAATTCTCCGCCTCTGGAAATCAAAGTAACATGTTGGGACATTAGAT	186880	186964	187014	186962	-1	SPHSTscaffold_120	M422DRAFT_263011	185024	187589	None	8748	972	82452	No_or_no_constitutive_exon
GTACCATGGAAAGTCGCTGTCCATGATACAATGTTGCCACTGGGAAGCAGGG	17316	17415	17266	17318	1	SPHSTscaffold_106	M422DRAFT_261445	15888	19065	None	8748	972	82452	No_or_no_constitutive_exon
GTCTTGTTCCATTATTTATCTCAGTCATAGCTAATTATAGGGGATATTAGGG	52738	52970	52688	52740	1	SPHSTscaffold_106	M422DRAFT_179814	51618	53474	None	8748	972	82452	No_or_no_constitutive_exon
AATCTGCTTAGCTTCATACCTGCTCTCTATGCGCTCCATAACGATGGGAGGG	93474	93897	93424	93476	1	SPHSTscaffold_106	M422DRAFT_261462	93343	93897	None	8748	972	82452	No_or_no_constitutive_exon
GAATTCGAGCAGTTGACAGTGGTGCGGCGAGATCGGGATCGGGATCGCAGCG	180192	180426	180142	180194	1	SPHSTscaffold_106	M422DRAFT_261483	179877	181418	None	8748	972	82452	No_or_no_constitutive_exon
TTCGGAATGGGTGTGCGAGTGTTAGTGGGATGAGTGGGACGGATACGTAGGA	222056	222131	222006	222058	1	SPHSTscaffold_106	M422DRAFT_261500	221350	222728	None	8748	972	82452	No_or_no_constitutive_exon
TGGGGGGGCGATTAGCATATATCGAGCGTTAGTGGGATGGCAAGGGAAAGGG	294728	295280	294678	294730	1	SPHSTscaffold_106	M422DRAFT_34420	294329	295280	None	8748	972	82452	No_or_no_constitutive_exon
GTCAACGAATTTAGCACTTGTGGATTCGCAAGCCGGGGCTCTGATAAAAGTC	410292	410826	410242	410294	1	SPHSTscaffold_106	M422DRAFT_782348	409589	410826	None	8748	972	82452	No_or_no_constitutive_exon
CGACGAGCGATGCTCAGGGTGATAATGGAAGCGTGCTGGGGAAGGGTGAGAT	434345	434704	434295	434347	1	SPHSTscaffold_106	M422DRAFT_261546	433906	434704	None	8748	972	82452	No_or_no_constitutive_exon
TTCTTGTTGCATTGTTTTGTCATATTTAATGCTTTGGATGGGATGTATAGTG	40331	40420	40281	40333	1	SPHSTscaffold_108	M422DRAFT_232724	38644	40755	None	8748	972	82452	No_or_no_constitutive_exon
ATTTCCATCAAGAGCAGACCTTGGAATGGTTGCTGACATTACCTGGGGAGAA	329782	329805	329855	329803	-1	SPHSTscaffold_108	M422DRAFT_51280	329407	329948	None	8748	972	82452	No_or_no_constitutive_exon
TAAGCTCTATAATACCACAAATACATATTTTATATTGATGGGGAAATTAGAA	27669	27860	27619	27671	1	SPHSTscaffold_168	M422DRAFT_266891	26959	28144	None	8748	972	82452	No_or_no_constitutive_exon
AAAACAACCTGCAAAAACTAACAACCAAAATTCCCCTCCAAAACGGGAAGAA	366268	366510	366218	366270	1	SPHSTscaffold_168	M422DRAFT_234596	365044	367052	None	8748	972	82452	No_or_no_constitutive_exon
AGTCTACGTCTGAATGATGGAGATTTAACGGGGCTTATATGGGGACATAGCA	373232	373292	373182	373234	1	SPHSTscaffold_168	M422DRAFT_783791	372249	374230	None	8748	972	82452	No_or_no_constitutive_exon
AATGTTCTGAATTCTATTTCCAGATTCCCAGCAACTTTTGGGCAGCCGAGGT	76101	76199	76249	76197	-1	SPHSTscaffold_109	M422DRAFT_180170	74643	76854	None	8748	972	82452	No_or_no_constitutive_exon
TTGAAGTGCATCATGATTTACGTATTGATATTTTCTTTCGGGATTAATAGTC	74895	75159	75209	75157	-1	SPHSTscaffold_109	M422DRAFT_180170	74643	76854	None	8748	972	82452	No_or_no_constitutive_exon
TAGTAAGTAATTTTCATTTATAATTACTAAAAAGCTCTCAATGGGCACAGGT	108243	109253	109303	109251	-1	SPHSTscaffold_109	M422DRAFT_261799	108243	110004	None	8748	972	82452	No_or_no_constitutive_exon
CTACAGGCATTCGAACTTTTCATCATCTAATGAACTTTAAACGGGTATAGAC	144898	145170	144848	144900	1	SPHSTscaffold_109	M422DRAFT_261807	143525	145694	None	8748	972	82452	No_or_no_constitutive_exon
TACAGACATTCGAACTTTTCGTTATCTGATGAACTTTAACGGGCATATAGAC	194462	194734	194784	194732	-1	SPHSTscaffold_109	M422DRAFT_180106	193938	195284	None	8748	972	82452	No_or_no_constitutive_exon
TGTATTTCACCAGCTACACCATACTAACTATATAGCCCTAGGGATATCAGCG	198028	198160	197978	198030	1	SPHSTscaffold_102	M422DRAFT_61152	197844	200168	None	8748	972	82452	No_or_no_constitutive_exon
CCTATCACAATAGTACCAGCTACTCCTCCATGCAATCCAACGGGAGCCAGGC	263281	264125	263231	263283	1	SPHSTscaffold_102	M422DRAFT_61153	262593	264250	None	8748	972	82452	No_or_no_constitutive_exon
CATCTTACGCTCTTTTTCCTTTGGAACTCCGCTGACGATGAGGGTTACAGGC	388079	388447	388497	388445	-1	SPHSTscaffold_102	M422DRAFT_34233	386305	388926	None	8748	972	82452	No_or_no_constitutive_exon
GAAGTAAACATCCCTCAGACATAGACAACGACCTTTTCGACACTGGGAAGAA	23766	24108	23716	23768	1	SPHSTscaffold_121	M422DRAFT_34957	23262	24108	None	8748	972	82452	No_or_no_constitutive_exon
CCTCCCGCCGCCATCACTGGGTAAAGTATGGGCTGAATGTTGGGATCAAGGA	1935	2436	1885	1937	1	SPHSTscaffold_130	M422DRAFT_263917	1231	2898	None	8748	972	82452	No_or_no_constitutive_exon
TCATTCCTTTCACACTGAGGATGCTAATGCTGATTTATTCGTGGGCACAGGT	106156	106585	106106	106158	1	SPHSTscaffold_130	M422DRAFT_783017	104201	106585	None	8748	972	82452	No_or_no_constitutive_exon
CCGTAAGTCGATTTTCACTTGTTGTTTTTCGCATTCTGACGGGACCACAGCG	171813	172106	172156	172104	-1	SPHSTscaffold_130	M422DRAFT_52206	170838	172464	None	8748	972	82452	No_or_no_constitutive_exon
CCCCTGGTTTCTCAGAACAGAGGGAGGAGTACTGACATTGGGTGATGAAGGT	338633	339041	338583	338635	1	SPHSTscaffold_130	M422DRAFT_263989	337538	339041	None	8748	972	82452	No_or_no_constitutive_exon
AGTCCAATATCTCACAACGATCCGTTTACTAAACAAAAGTAATTAGGGAGAC	51383	51649	51333	51385	1	SPHSTscaffold_141	M422DRAFT_264873	51026	52028	None	8748	972	82452	No_or_no_constitutive_exon
ACTCCTTGATTTGTCGATAGTGGTTAATAGTAACATCGAGCATGGGACAGCT	125390	125424	125340	125392	1	SPHSTscaffold_141	M422DRAFT_183566	124806	127275	None	8748	972	82452	No_or_no_constitutive_exon
CATTAAGCAGCAAAAAGCATTTCATAGACTATGAAGCGTCTAATGGGCAGCT	162500	162645	162450	162502	1	SPHSTscaffold_132	M422DRAFT_182788	161445	164982	None	8748	972	82452	No_or_no_constitutive_exon
GAGAAGGACAATGAAGCAGGGCCGTCCGGAGTCAATAAGGGCAAGGCTAGAG	100565	100605	100655	100603	-1	SPHSTscaffold_118	M422DRAFT_262738	99848	101071	None	8748	972	82452	No_or_no_constitutive_exon
TTGTCCATTCTCATGTGGTAACCTAGACTACTGATATATGCGGGCGGCAGGA	189533	189863	189483	189535	1	SPHSTscaffold_118	M422DRAFT_262765	188485	190564	None	8748	972	82452	No_or_no_constitutive_exon
GGGGTACTACCCAAACTTTGGGTAAAACAAGGGCTGAATGATGGGATCAGCC	198734	198960	199010	198958	-1	SPHSTscaffold_118	M422DRAFT_262770	197967	199859	None	8748	972	82452	No_or_no_constitutive_exon
TTGACTTCTTTCCATTATTTCTACATGTCTGACACGTTATAAATGGGCAGGA	247579	247844	247894	247842	-1	SPHSTscaffold_118	M422DRAFT_262787	247579	250964	None	8748	972	82452	No_or_no_constitutive_exon
GGAGCTTGAATACTACATTGGGAGGGCGTGATATGCTCTCTATGGGAAAGAC	331376	331981	332031	331979	-1	SPHSTscaffold_118	M422DRAFT_262812	331376	332531	None	8748	972	82452	No_or_no_constitutive_exon
TTGAGGCAAGGACTAGAACCTTGCAAACATGATTAATTGTGATCAGGGAGAA	338247	338862	338912	338860	-1	SPHSTscaffold_118	M422DRAFT_262816	338247	339399	None	8748	972	82452	No_or_no_constitutive_exon
GAGTGGCTTCTATCATAGCCACTCAGGGACACTATTCCCCTCGGGAATAGGA	366046	366258	365996	366048	1	SPHSTscaffold_118	M422DRAFT_262825	365665	367241	None	8748	972	82452	No_or_no_constitutive_exon
AAGTGTCCAATAGTTTTCGAAGTATTTGACCTAATATATTCCAGGGCAAGCA	409793	410125	410175	410123	-1	SPHSTscaffold_118	M422DRAFT_181341	409793	410457	None	8748	972	82452	No_or_no_constitutive_exon
GAGCTGTTCTTAACACCAGGAGCCAATCTGCTGTACATGAATTGGGGGAGGT	25339	25519	25569	25517	-1	SPHSTscaffold_127	M422DRAFT_182363	24477	29332	None	8748	972	82452	No_or_no_constitutive_exon
GTCGGACTATTTGCAACTAATTCAACTTCTTGCTGCGGCGGGATATAAAGTT	293245	293311	293195	293247	1	SPHSTscaffold_127	M422DRAFT_182407	292570	293866	None	8748	972	82452	No_or_no_constitutive_exon
ATTCTCGCGGCGGGATCCTCGGCGCATCCCAAGGTTCGTCCGAGGGTCAGCT	293457	293563	293407	293459	1	SPHSTscaffold_127	M422DRAFT_182407	292570	293866	None	8748	972	82452	No_or_no_constitutive_exon
CATACATATTGGAATTATAGCTGAGATTTTCTTGGTTGGGATGTTGAAAGCG	167387	167526	167337	167389	1	SPHSTscaffold_152	M422DRAFT_184475	166619	168991	None	8748	972	82452	No_or_no_constitutive_exon
CCATAAGTTCTGAAGTATGTGCTCACGAGACAATAACTTCGGGAAGACAGTC	186882	186953	186832	186884	1	SPHSTscaffold_152	M422DRAFT_52856	186475	188460	None	8748	972	82452	No_or_no_constitutive_exon
TGAGATGAAGGAAAACACAAGCTACCTATCGAGTGCGGATGTGGGCGAAGAG	240399	240510	240560	240508	-1	SPHSTscaffold_152	M422DRAFT_35828	240399	240850	None	8748	972	82452	No_or_no_constitutive_exon
GTTTCCATTGCCATGACGCCCCTTGCGCTGATTTGATTGACGGGTAATAGGC	319507	319752	319802	319750	-1	SPHSTscaffold_152	M422DRAFT_783433	318279	320465	None	8748	972	82452	No_or_no_constitutive_exon
TACGTGCAGGTATCCATTATTAGTTTGAACAATATTGACAAAGGGTATAGTT	41845	42375	42425	42373	-1	SPHSTscaffold_138	M422DRAFT_52439	41845	43339	None	8748	972	82452	No_or_no_constitutive_exon
TCTCTAAATCTTCATTGGAGTGAGCATTACTGAATTTGACTGGGAAACAGTT	92547	92556	92606	92554	-1	SPHSTscaffold_129	M422DRAFT_263855	91265	94670	None	8748	972	82452	No_or_no_constitutive_exon
GCGTCGGTTTGCTCTTTCTGCGTGTAGCCAACGCTGAGGGAGGGTTTAAGGA	104542	104607	104492	104544	1	SPHSTscaffold_129	M422DRAFT_782995	104262	106351	None	8748	972	82452	No_or_no_constitutive_exon
GAATCTTCTTCACATCTGCATGCTGATATAGGCCATAGCGGTGGTGGGAGCG	181446	181654	181704	181652	-1	SPHSTscaffold_129	M422DRAFT_233549	181446	183289	None	8748	972	82452	No_or_no_constitutive_exon
AGGTTTTCTCATGACGGAGCTGGGGACGAAACTGAAGTGGGACAAGACAGTT	334833	334951	334783	334835	1	SPHSTscaffold_129	M422DRAFT_263906	333868	336290	None	8748	972	82452	No_or_no_constitutive_exon
AGTTCTTGATTTCTTTGTAAATGAGTCTGGCTAATGTACAGGGATGCTAGAC	316710	317100	316660	316712	1	SPHSTscaffold_124	M422DRAFT_263455	314127	317100	None	8748	972	82452	No_or_no_constitutive_exon
CTACTACGTCGATTCTTTCCTATATTTATCTCTCTTTTTCGGGAACTCAGAT	51787	51921	51737	51789	1	SPHSTscaffold_142	M422DRAFT_264968	51070	52510	None	8748	972	82452	No_or_no_constitutive_exon
AGTTGAGTTTTTTACCATGTTTGATCATTTGGGGCTCCACTTGCGGGAAGGC	204710	204912	204660	204712	1	SPHSTscaffold_142	M422DRAFT_265000	203685	205364	None	8748	972	82452	No_or_no_constitutive_exon
GTACGTGTCGGTCCCTGACGTCAAGTGATTTCTATATATGGGACCGACAGAC	374794	375060	374744	374796	1	SPHSTscaffold_135	M422DRAFT_783104	374530	375060	None	8748	972	82452	No_or_no_constitutive_exon
AAGCATCGCCGAGTTCCATTGAAAATGTATTCTAATTACTGGGATTATAGCG	57507	57589	57639	57587	-1	SPHSTscaffold_126	M422DRAFT_70226	57237	58084	None	8748	972	82452	No_or_no_constitutive_exon
GGGACAATTGGGAATGATTATTGTAAGTCGTTCCTTCTTTATGGGTACAGAT	135003	135159	135209	135157	-1	SPHSTscaffold_126	M422DRAFT_52059	134193	135894	None	8748	972	82452	No_or_no_constitutive_exon
TCAGTTTCGCATAATCCTTTAGTACTGATATTGAGCTTGGGCGTATGAAGAC	184353	184423	184303	184355	1	SPHSTscaffold_126	M422DRAFT_52068	184238	186063	None	8748	972	82452	No_or_no_constitutive_exon
AGAAAAAAGAAGAGTAAGCCCACGGCACCAGTGGCATCGGGGTCCGGGAGTA	228736	228770	228686	228738	1	SPHSTscaffold_175	M422DRAFT_267422	228358	229565	None	8748	972	82452	No_or_no_constitutive_exon
GGTATGCACATCTCAAATGTCTTTGACATACTGAAGTGACCACGGGGCAGGT	33715	33866	33665	33717	1	SPHSTscaffold_164	M422DRAFT_53300	33388	35497	None	8748	972	82452	No_or_no_constitutive_exon
TCACGTTTATGGATACTAGTATGCTAATTATACTATATAATAGGGTATAGGG	93163	93213	93113	93165	1	SPHSTscaffold_164	M422DRAFT_266655	92879	93213	None	8748	972	82452	No_or_no_constitutive_exon
GTGAATCCCGCGCGGAATTGCTTCCAGAGGGTGCTTGACCCGAGGGGTAGTT	5175	5231	5125	5177	1	SPHSTscaffold_153	M422DRAFT_265796	5031	5231	None	8748	972	82452	No_or_no_constitutive_exon
TATCATGGTCTTTCTTGCATTAAATTCATATGAATTTTCGGGTTATGGAGGC	231886	231965	231836	231888	1	SPHSTscaffold_153	M422DRAFT_184540	231235	234538	None	8748	972	82452	No_or_no_constitutive_exon
ATGATCTGGGAATTTGTTGGACTACAAACAGACTAATGCGGGTAATACAGAT	257417	258265	258315	258263	-1	SPHSTscaffold_153	M422DRAFT_184660	256541	258905	None	8748	972	82452	No_or_no_constitutive_exon
CGTACGTCAGAATATCACTTAAAGTGACCATACATCTAACGGGAATCTAGGC	303249	303342	303392	303340	-1	SPHSTscaffold_153	M422DRAFT_213917	303249	304540	None	8748	972	82452	No_or_no_constitutive_exon
TTATGTCATTTGAATCCGTCTTGAGGTTGAGAATACTGATGGGATCGTAGCT	40646	40727	40777	40725	-1	SPHSTscaffold_131	M422DRAFT_264021	39114	41294	None	8748	972	82452	No_or_no_constitutive_exon
GAAGGGCATGATATGCTCTCCATGGAAAGGACACAGCCTGGGCTGAAAAGAA	106910	107543	107593	107541	-1	SPHSTscaffold_131	M422DRAFT_264043	106910	108134	None	8748	972	82452	No_or_no_constitutive_exon
TAATACTAATACCGTTATGAGTGCGCCTGGGTCTGCTTTTGGGCATACAGTA	133845	134107	134157	134105	-1	SPHSTscaffold_131	M422DRAFT_264051	133845	134485	None	8748	972	82452	No_or_no_constitutive_exon
ATAGAGGAAGGCTTGCTCATTTTATTTTATTTCCTTTTAAGGGGATATAGTA	167499	167769	167819	167767	-1	SPHSTscaffold_131	M422DRAFT_264058	167274	167985	None	8748	972	82452	No_or_no_constitutive_exon
TGCTGGGGACGTTTGCAGGATTAGGGGAAAAGATGGTGACATTGGGGCAGGA	176383	176498	176548	176496	-1	SPHSTscaffold_131	M422DRAFT_61430	175550	179343	None	8748	972	82452	No_or_no_constitutive_exon
CTGCTGCTTATCTTATGATGCCTGGCTAACCCCATCCTCCATGGGCATAGGA	208142	208410	208460	208408	-1	SPHSTscaffold_131	M422DRAFT_264068	208142	209422	None	8748	972	82452	No_or_no_constitutive_exon
TTTGACATCCCGAGTAATTCAAAACTATGTGCACCGTGTGGGACGTACAGCA	275867	275973	276023	275971	-1	SPHSTscaffold_131	M422DRAFT_61431	275665	277239	None	8748	972	82452	No_or_no_constitutive_exon
AATCAGCGGAAAGGAAAACGCAAGTGTGTCGAGCCAGAAAATGACGGGAGAG	275665	275732	275782	275730	-1	SPHSTscaffold_131	M422DRAFT_61431	275665	277239	None	8748	972	82452	No_or_no_constitutive_exon
TTCTCCTTAAGGCAAAGTCAGCCGAAGAGTTTGATTACCAATGGGAGTAGAT	328721	328817	328867	328815	-1	SPHSTscaffold_131	M422DRAFT_264088	327880	330084	None	8748	972	82452	No_or_no_constitutive_exon
GGTGAGTCTACATCAAAGTCCCGAATTTATATTCACAAGCAGCGGGATAGGA	20535	20599	20485	20537	1	SPHSTscaffold_156	M422DRAFT_52999	19964	21792	None	8748	972	82452	No_or_no_constitutive_exon
AGATGATTAGTTGTCGAATCATGATCCATTGCTGATGTCCGGGGTTATAGAA	188672	188814	188622	188674	1	SPHSTscaffold_156	M422DRAFT_266091	187545	189067	None	8748	972	82452	No_or_no_constitutive_exon
GGTGCATTCCGTATTATGTGCCTTGCCTACCTTGTCTGAGGGAGAGACAGAA	188992	189005	188942	188994	1	SPHSTscaffold_156	M422DRAFT_266091	187545	189067	None	8748	972	82452	No_or_no_constitutive_exon
CTTTTCGTCTTCTTCCGCCGTTTCTGACGGAGCTCCTATTAGGGGTATAGGT	189039	189055	189105	189053	-1	SPHSTscaffold_156	M422DRAFT_61583	189039	190958	None	8748	972	82452	No_or_no_constitutive_exon
TAAGATTTTTTTTCTTTACGCACTGAAATGAGTGGTTGACAGGGAAGTAGCG	297068	297121	297171	297119	-1	SPHSTscaffold_139	M422DRAFT_264744	295178	298048	None	8748	972	82452	No_or_no_constitutive_exon
GGTAAGATTTTTTCTTTACGCATTGAAATGAGTGGTTGACAGGGGAGTAGCG	361670	361723	361773	361721	-1	SPHSTscaffold_139	M422DRAFT_264759	360581	362254	None	8748	972	82452	No_or_no_constitutive_exon
TGTATGTTACTACATCACGCAGAGATTTACTTGCTAACATGGGACTGCAGTA	206627	207683	206577	206629	1	SPHSTscaffold_161	M422DRAFT_53212	206084	207755	None	8748	972	82452	No_or_no_constitutive_exon
GACGAGTTATAGGCCTTGTTGGTGACAATAAATACTTACGGGGGTGAAAGTT	7586	7637	7536	7588	1	SPHSTscaffold_165	M422DRAFT_266692	6798	8558	None	8748	972	82452	No_or_no_constitutive_exon
TACGGTACTTCTTTCATTTCATATATTAAATGAAGACTGAAATGGGGCAGAC	231867	232121	232171	232119	-1	SPHSTscaffold_165	M422DRAFT_266721	229663	233403	None	8748	972	82452	No_or_no_constitutive_exon
ATGTCTCACTGATTATGCTCATGATTCCAGGCTCACTGGTGGGATAATAGAC	59658	59881	59608	59660	1	SPHSTscaffold_134	M422DRAFT_70351	56868	60591	None	8748	972	82452	No_or_no_constitutive_exon
AAGAGTTATACATTTAGCTGCTCATGTTCACCTGTGGGACACCAAAACAGGG	60427	60591	60377	60429	1	SPHSTscaffold_134	M422DRAFT_70351	56868	60591	None	8748	972	82452	No_or_no_constitutive_exon
AAATTACATTCGTAGGCTGAACTCACGCAATGCTCCCTTGCAATGGGCAGCC	317163	317264	317314	317262	-1	SPHSTscaffold_134	M422DRAFT_264334	316414	318891	None	8748	972	82452	No_or_no_constitutive_exon
GGTACGTGCTGTCTGTGTTGCTGCTGTTGTTGATCACTAACGATGGGTAGTT	208947	209550	209600	209548	-1	SPHSTscaffold_136	M422DRAFT_264496	208409	210206	None	8748	972	82452	No_or_no_constitutive_exon
GAAGTGCCATGCAAACATACATTGGCCAAGTCCACTACCATTTGAGGGAGCT	259794	260007	259744	259796	1	SPHSTscaffold_136	M422DRAFT_264510	258408	260007	None	8748	972	82452	No_or_no_constitutive_exon
GGTACGTGCTGTCTGTGTTGCTGCCGTTGTTGATCACTAATGATGGGTAGTT	284901	285508	285558	285506	-1	SPHSTscaffold_136	M422DRAFT_264520	284901	286386	None	8748	972	82452	No_or_no_constitutive_exon
GTCAAATGGTCTTCAGAGCCCAGTGACAGAGTTACTCATCGGGCTGAAAGAA	167245	167866	167916	167864	-1	SPHSTscaffold_154	M422DRAFT_265930	167245	168469	None	8748	972	82452	No_or_no_constitutive_exon
TTCCTGAATTAACTTATATTCACCTCACATGTTACCTTTCACTGGGAAAGAT	341919	342023	341869	341921	1	SPHSTscaffold_154	M422DRAFT_52978	341821	342859	None	8748	972	82452	No_or_no_constitutive_exon
CTGCGCGTACAACCATGGCCTGGCGTGCCTAAGGCTTCTTAGGGTCGCAGAC	32390	33083	33133	33081	-1	SPHSTscaffold_137	M422DRAFT_52409	32169	33176	None	8748	972	82452	No_or_no_constitutive_exon
TACGGTACATCTTTTATTTCATATATTAAATGAAGACTGAAATGGGGCAGAC	51841	52113	52163	52111	-1	SPHSTscaffold_137	M422DRAFT_264547	51354	52383	None	8748	972	82452	No_or_no_constitutive_exon
TATAAAATATTTCCTAAAAAAAGACAATGAATAGGGAGCCGGGGCCATAGCA	155725	156184	155675	155727	1	SPHSTscaffold_128	M422DRAFT_52130	154697	156275	None	8748	972	82452	No_or_no_constitutive_exon
CGTAGGTCTGCTCAGTTATGCTCAACAAATTTATTCAAATAAACGGGCAGGC	187411	187464	187361	187413	1	SPHSTscaffold_128	M422DRAFT_52135	186656	188378	None	8748	972	82452	No_or_no_constitutive_exon
AATAATTGCAACCGATGGAGATGACTCTGCCATTTTACTTTGGGATGCAGAG	130995	131207	130945	130997	1	SPHSTscaffold_144	M422DRAFT_183774	123019	131207	None	8748	972	82452	No_or_no_constitutive_exon
GGCCAGTAGAAGGCCTGGAGGGCCTTTCTCATCCATTCGGGCATGAACAGCA	107625	108275	108325	108273	-1	SPHSTscaffold_150	M422DRAFT_265581	107625	108414	None	8748	972	82452	No_or_no_constitutive_exon
TCGCAACCAGCAAGGCAAGCTCTTCTTCCTTAATGGTCTTGCTGGGATAGCT	209842	209868	209792	209844	1	SPHSTscaffold_150	M422DRAFT_265596	209637	209868	None	8748	972	82452	No_or_no_constitutive_exon
CTGAACCAAAAGTTTCGCATTTTAAATACACTCTAATGCGCTCAGGGAAGAC	242061	242798	242011	242063	1	SPHSTscaffold_150	M422DRAFT_265608	240738	242798	None	8748	972	82452	No_or_no_constitutive_exon
AACGAAGGCTCTCTCGGGCGATTTGGTTAGACCTGCGGAGGAGAGGGAAGAG	332900	332967	333017	332965	-1	SPHSTscaffold_150	M422DRAFT_52813	331028	333200	None	8748	972	82452	No_or_no_constitutive_exon
ACTTTTTTATGCCCATATTTGATTGGTCTTCGTTAACATTGGGATGAAAGGC	2178	2439	2128	2180	1	SPHSTscaffold_181	M422DRAFT_186825	1747	2439	None	8748	972	82452	No_or_no_constitutive_exon
TAAGTACTTGATAAGATATTCTAATATTATCTCATCTCACTGGGACATAGCC	108790	108828	108878	108826	-1	SPHSTscaffold_181	M422DRAFT_267726	108409	109213	None	8748	972	82452	No_or_no_constitutive_exon
GAAATGTAAGTGATCTGCATTGTTGGGTGGAAGTGACTAAGTATGGGTAGTG	260932	261001	260882	260934	1	SPHSTscaffold_181	M422DRAFT_70968	259294	261711	None	8748	972	82452	No_or_no_constitutive_exon
ATAGTAAGTCATTTCAAATTCTAAATATTCAATAATTCTAATGGGCACAGGC	169468	169513	169563	169511	-1	SPHSTscaffold_151	M422DRAFT_265676	167471	169945	None	8748	972	82452	No_or_no_constitutive_exon
CCGTAAATCTATGAATTACCCTCAGTTTATTTGACTTACACGGCGGGCAGTT	35251	35519	35569	35517	-1	SPHSTscaffold_157	M422DRAFT_185048	34367	35755	None	8748	972	82452	No_or_no_constitutive_exon
GTGTTCTTTACTTCTGCTGTCTGTCTCTTTGCTGATATGTATGGGGGTAGGT	248825	249090	249140	249088	-1	SPHSTscaffold_157	M422DRAFT_783622	247410	249633	None	8748	972	82452	No_or_no_constitutive_exon
CGTACTTTTATTTATACATTGGCTTAGTTTAATTTAAAAAAATCGGGTAGGT	92095	92259	92045	92097	1	SPHSTscaffold_148	M422DRAFT_35732	89990	92259	None	8748	972	82452	No_or_no_constitutive_exon
TCTTTCTGGAAAAGGCATGTCTCGATTTATTGAACCTACGCTATGGGAAGGT	113025	113159	112975	113027	1	SPHSTscaffold_148	M422DRAFT_52742	110312	113900	None	8748	972	82452	No_or_no_constitutive_exon
ATGTTCAGCCATCTCTAAGCCTGTCTCGTTGATACTGAGGGTTAGGATAGAA	129680	129843	129630	129682	1	SPHSTscaffold_148	M422DRAFT_184192	129322	130572	None	8748	972	82452	No_or_no_constitutive_exon
TTTATCAGTGAAAGATTATCTGCTTTCTACCGGCATCACCGAAGGGTCAGCC	194227	194440	194490	194438	-1	SPHSTscaffold_148	M422DRAFT_112480	192251	195812	None	8748	972	82452	No_or_no_constitutive_exon
CATTGATCCTGACACGGCCCCATTTACTTTACGACTTCGTTACAAGGGAGCA	193810	194146	194196	194144	-1	SPHSTscaffold_148	M422DRAFT_112480	192251	195812	None	8748	972	82452	No_or_no_constitutive_exon
GTTTTGGGGATAAGGAGACACAAAATCACTCATGGGATTTAGGGATTTAGTC	219921	220256	220306	220254	-1	SPHSTscaffold_148	M422DRAFT_265475	219921	221186	None	8748	972	82452	No_or_no_constitutive_exon
GGACTTCAGATAATGTCTAGATTGTTCCACAATTAAAACCTGGGAAAAAGGA	47028	47201	46978	47030	1	SPHSTscaffold_185	M422DRAFT_187082	46620	48162	None	8748	972	82452	No_or_no_constitutive_exon
GGTGCGTTGTCTGTTTCTCATTTCCGGGGGTTTTATTGATGAGGGTATAGCT	224464	224613	224663	224611	-1	SPHSTscaffold_185	M422DRAFT_36533	220123	225747	None	8748	972	82452	No_or_no_constitutive_exon
TTGTAACATACCTCCGTGTATATTCTCTTCAAACCTTTTTAGGGTGCCAGGA	138738	138775	138825	138773	-1	SPHSTscaffold_145	M422DRAFT_265231	138112	138981	None	8748	972	82452	No_or_no_constitutive_exon
CAGATCCTTGGAAGAGAAGGAGGAGTTACAGTATAGGGAGGGGAACACAGCG	191342	191400	191450	191398	-1	SPHSTscaffold_145	M422DRAFT_52654	191342	192728	None	8748	972	82452	No_or_no_constitutive_exon
AGTTAAATATTTTTGCTGCGCTTCAGATTGCTTATATTGTCAATGGGAAGCA	243851	243890	243940	243888	-1	SPHSTscaffold_145	M422DRAFT_265260	243194	245083	None	8748	972	82452	No_or_no_constitutive_exon
GGTTAGCACCCGGTCCCTGTAGTGAACGCATTGTGTTTGGGGGAACATAGGC	29339	29469	29289	29341	1	SPHSTscaffold_160	M422DRAFT_36067	28979	29805	None	8748	972	82452	No_or_no_constitutive_exon
TTTCTAATTGACAGGTAGGTAATCCGTAGATTAATCATGGGGAAATATAGAC	261474	261897	261947	261895	-1	SPHSTscaffold_160	M422DRAFT_266399	260805	264503	None	8748	972	82452	No_or_no_constitutive_exon
ACAACAATTAGTAAAAAATTCAGCGCCATACCTACAGATTAAATGGGCAGAA	44389	45958	44339	44391	1	SPHSTscaffold_162	M422DRAFT_266492	42320	45958	None	8748	972	82452	No_or_no_constitutive_exon
TGTGCATATATGCACATAATCCTTTATTTCTTTTACTGAAGGGTCAATAGGT	234582	234801	234532	234584	1	SPHSTscaffold_162	M422DRAFT_266551	233746	235620	None	8748	972	82452	No_or_no_constitutive_exon
GTAAGTTTTTTTCCTCTACGCACTGAAATGAGTGGTTGACAGGGAAGTAGCG	154106	154159	154209	154157	-1	SPHSTscaffold_174	M422DRAFT_267350	152216	155084	None	8748	972	82452	No_or_no_constitutive_exon
TCGGCGGAAACCTGGGAATCGTACAGTGTGCACATGATGAGTGGGTCAAGGT	180645	180706	180595	180647	1	SPHSTscaffold_149	M422DRAFT_265525	179135	181240	None	8748	972	82452	No_or_no_constitutive_exon
GTACGGCTGACACACTCGCAACGACCCCTAGCTGACTCAGGGTGTCAAAGCG	276513	276906	276463	276515	1	SPHSTscaffold_149	M422DRAFT_52783	276373	276906	None	8748	972	82452	No_or_no_constitutive_exon
TGCATAATTTTGTACGATGAGATCCATTTAAAATAACTGACATAGGGCAGGC	49947	50085	49897	49949	1	SPHSTscaffold_155	M422DRAFT_184918	49794	50085	None	8748	972	82452	No_or_no_constitutive_exon
AATGTAAGTTGTCACATTTCTATCAATAAAAAAAGCTTATGGGTGAATAGAA	87147	87321	87371	87319	-1	SPHSTscaffold_155	M422DRAFT_266009	87147	89473	None	8748	972	82452	No_or_no_constitutive_exon
AACAGATATATAATTAAATCATCCCGTATATGATCCGGGATGATGAGAAGCG	17752	18106	18156	18104	-1	SPHSTscaffold_147	M422DRAFT_265360	17752	19162	None	8748	972	82452	No_or_no_constitutive_exon
ACATAGTCTTACATAGTTAACCTTACAAAATAATCACCGGGTCAAAATAGGT	276478	276586	276636	276584	-1	SPHSTscaffold_147	M422DRAFT_265423	272479	276735	None	8748	972	82452	No_or_no_constitutive_exon
CTCAGGGTTCATATTCCCCTCAGGGAATAGATCAGGGATCAGGGTCATAGCA	30839	31043	30789	30841	1	SPHSTscaffold_169	M422DRAFT_266974	30447	31043	None	8748	972	82452	No_or_no_constitutive_exon
CCTTATTGGGTGATAGATGGCTGACTGAATTGGATTGTATGGGTTGGCAGGC	199750	199881	199931	199879	-1	SPHSTscaffold_169	M422DRAFT_61667	199574	200847	None	8748	972	82452	No_or_no_constitutive_exon
GAGTACCTTTTGCAGATGTTATATTTGTAATCCGATGCATTTAGGGACAGGT	266972	267096	267146	267094	-1	SPHSTscaffold_169	M422DRAFT_267031	266972	267351	None	8748	972	82452	No_or_no_constitutive_exon
GCTCTGGGCTGGTGGGGTTTGGGATGAGGTGGAGTGTTGGGGAGCGGCAGTG	225902	226260	226310	226258	-1	SPHSTscaffold_190	M422DRAFT_784055	225649	226509	None	8748	972	82452	No_or_no_constitutive_exon
GGGCGGTTGTTATAAGGGAGGAATCAAATGTGTTGACAGTGGGCGAGAAGGG	225649	225850	225900	225848	-1	SPHSTscaffold_190	M422DRAFT_784055	225649	226509	None	8748	972	82452	No_or_no_constitutive_exon
GATGCGTTGAAGTGGGAGGTGGGCTCTGGATTGGCGGGATTTGGGATGAGGT	235312	235875	235925	235873	-1	SPHSTscaffold_190	M422DRAFT_268251	235312	236102	None	8748	972	82452	No_or_no_constitutive_exon
GCATCGACTCCCCTGCGCATTGGTTCCCAAATTACTAAGGGAATCAAAAGTA	155010	155497	155547	155495	-1	SPHSTscaffold_210	M422DRAFT_269293	155010	155775	None	8748	972	82452	No_or_no_constitutive_exon
GTAAGTGGAGCTCTTTCAGGATCATTGTCTATTTTAACTTTTGAGGGCAGTT	188132	188328	188082	188134	1	SPHSTscaffold_210	M422DRAFT_269304	187541	189642	None	8748	972	82452	No_or_no_constitutive_exon
GTGCGGTACCTGGCGCCTTTGATGCGTGGCTTGCGCTACGTGGGGCGAAGAC	14196	14930	14146	14198	1	SPHSTscaffold_178	M422DRAFT_36395	13913	14930	None	8748	972	82452	No_or_no_constitutive_exon
CACAGTCATCTGCGGATGGTAGGGTGCCTGATCGGACACCAATGGGCAAGAT	44144	44259	44094	44146	1	SPHSTscaffold_178	M422DRAFT_186604	43563	44910	None	8748	972	82452	No_or_no_constitutive_exon
GGAGCTCGACGAAGTAGTGCTAAACTGACTGACCAACTTGTTTGGGAAAGCG	280121	280137	280071	280123	1	SPHSTscaffold_178	M422DRAFT_61685	279553	280534	None	8748	972	82452	No_or_no_constitutive_exon
AGTTACCGCTCTCCGCCTGAAGACTCGTTTCGTCAAATGGGCAGAAGTAGAT	82627	83009	82577	82629	1	SPHSTscaffold_163	M422DRAFT_36127	81920	84123	None	8748	972	82452	No_or_no_constitutive_exon
TCTCCACAGGTGGTACAGTGAGTTCTACAGTTCTACAATGAGATAGGGAGTG	109685	109755	109635	109687	1	SPHSTscaffold_163	M422DRAFT_53270	109506	110066	None	8748	972	82452	No_or_no_constitutive_exon
TCCTCATGGTGGTGGTAATCATCAGGTATGGGTGTATATTGCATGGGTAGAA	34423	34531	34373	34425	1	SPHSTscaffold_176	M422DRAFT_186477	34308	34531	None	8748	972	82452	No_or_no_constitutive_exon
GTATGGACGTCATGAATCAATAAAACCCCCTCTTGACAATTGTGGGGCAGGT	92766	92831	92716	92768	1	SPHSTscaffold_176	M422DRAFT_186472	92475	93384	None	8748	972	82452	No_or_no_constitutive_exon
CAGGAATAAAAGAAAACCACCCCAAAAAAAGCAAAGTGCCAAGGGGGCAGTG	163232	163388	163438	163386	-1	SPHSTscaffold_176	M422DRAFT_267465	161666	164504	None	8748	972	82452	No_or_no_constitutive_exon
GTTAAGTTATTATTGTGGGGTGAGGTTTTGATTTATGTTGGGATGTGCAGGC	16446	16529	16579	16527	-1	SPHSTscaffold_203	M422DRAFT_214903	15935	17499	None	8748	972	82452	No_or_no_constitutive_exon
TATGTTGAATGGACTATTTCTGAAATGCACGTATCCTTGTGTGGGCGCAGGG	171225	171504	171554	171502	-1	SPHSTscaffold_173	M422DRAFT_36346	171225	171981	None	8748	972	82452	No_or_no_constitutive_exon
GCCAGGTACAGCACTATGCGCATTCTGCAGAACTGCAGTCGGGTATATAGCG	13470	14097	13420	13472	1	SPHSTscaffold_172	M422DRAFT_36313	12894	14097	None	8748	972	82452	No_or_no_constitutive_exon
TCGATGAGTGGGTTCTTGCTGACGAGGCGAAGGAAGGGAATGAGCGGAAGGG	33548	33721	33771	33719	-1	SPHSTscaffold_172	M422DRAFT_186323	33307	34207	None	8748	972	82452	No_or_no_constitutive_exon
ATGGTTGGCGGTCTTCATACAGCTGCCGTAGAAGACGACGTTGGGGATAGAG	66668	66739	66618	66670	1	SPHSTscaffold_172	M422DRAFT_267205	65971	67118	None	8748	972	82452	No_or_no_constitutive_exon
TCAGAGTCGTTGTTCAGTTTATGGTGTGGTTGGCTGACTGGGTACAGCAGAC	108277	108502	108552	108500	-1	SPHSTscaffold_179	M422DRAFT_267609	107444	108596	None	8748	972	82452	No_or_no_constitutive_exon
CTTGTTATTTGCAATTTTACGTTATATTAAAAGCTCATTGGGATGTATAGAT	193775	194077	193725	193777	1	SPHSTscaffold_179	M422DRAFT_53602	193329	195646	None	8748	972	82452	No_or_no_constitutive_exon
ATGCAGGCGCGATGAAGAGGATTGTGGATGCCTGCACGTCGGGACTACAGGA	240609	240630	240680	240628	-1	SPHSTscaffold_179	M422DRAFT_267640	240402	241088	None	8748	972	82452	No_or_no_constitutive_exon
ATTCGCATGCCTTAAAACTAAATTTTCATTTTCTCTCATCATGGGTTAAGCT	133890	133999	133840	133892	1	SPHSTscaffold_197	M422DRAFT_268580	133034	133999	None	8748	972	82452	No_or_no_constitutive_exon
GAGTGCTCCTTAAACGAAATACGAAGTGTTCCATAATTTTGGGAGTTTAGGA	195791	195977	196027	195975	-1	SPHSTscaffold_197	M422DRAFT_115059	195413	197106	None	8748	972	82452	No_or_no_constitutive_exon
GGCGTCTGTGGGAGAGGCGCAGGCGGCAGGGACTGGCATGTGGGATGCAGCG	87436	87595	87645	87593	-1	SPHSTscaffold_200	M422DRAFT_784186	86094	87790	None	8748	972	82452	No_or_no_constitutive_exon
ACAAGGATGGTCAAACACCATTGGCACGTGCAGCATGGAATGGGCATGAGGG	269163	269471	269113	269165	1	SPHSTscaffold_166	M422DRAFT_234534	266524	269471	None	8748	972	82452	No_or_no_constitutive_exon
TTTTATCTTTATAAAAATAGCGATGGATATCACTGAGCTTCGTGGGGCAGTT	234722	234955	235005	234953	-1	SPHSTscaffold_192	M422DRAFT_784086	234440	237704	None	8748	972	82452	No_or_no_constitutive_exon
CTGTTCCCTTAGACAAATTACCACCTTCATGCTCATCCATGGGAAAATAGAA	256860	256873	256810	256862	1	SPHSTscaffold_192	M422DRAFT_268348	256185	256994	None	8748	972	82452	No_or_no_constitutive_exon
TTTGATTAATTAAATGCTCTTGAGCGCCATCTGATATACTACATTGGGAGAT	169248	169319	169369	169317	-1	SPHSTscaffold_183	M422DRAFT_783938	168687	169607	None	8748	972	82452	No_or_no_constitutive_exon
GATCGCTTTGCATGTAGCTCGGGACTTTAAGATACCTATCCGCGGGATAGAT	66871	67091	66821	66873	1	SPHSTscaffold_195	M422DRAFT_53919	66513	67249	None	8748	972	82452	No_or_no_constitutive_exon
TTGCTTTCTCTTTCCTTAGCTATGTATAATGGCCGCTGATTGATGGGTAGGT	162673	162819	162623	162675	1	SPHSTscaffold_195	M422DRAFT_36734	159748	164547	None	8748	972	82452	No_or_no_constitutive_exon
GTGCGTTTCTGGAAGTCGCCAGGCTGGATGTCAAACTCCGGGAATTGGAGCT	198099	198558	198608	198556	-1	SPHSTscaffold_195	M422DRAFT_268499	198099	199301	None	8748	972	82452	No_or_no_constitutive_exon
GTGAATCCCGCGCGGAATCGCTTCCAGAGGGTGCTTGACGCGAGGGATAGTT	206669	207099	207149	207097	-1	SPHSTscaffold_195	M422DRAFT_268503	206307	208085	None	8748	972	82452	No_or_no_constitutive_exon
CTGCTATATTTGGGGTATTATTTATCTCATATATGTAACAGGGATATCAGCC	132656	132823	132873	132821	-1	SPHSTscaffold_215	M422DRAFT_188940	132522	133949	None	8748	972	82452	No_or_no_constitutive_exon
GACTGCAAGGTTAGAGTGAAGAGTGTACTTTAGATGTATTGGGGAAATAGTA	151675	151733	151783	151731	-1	SPHSTscaffold_209	M422DRAFT_54175	150919	156607	None	8748	972	82452	No_or_no_constitutive_exon
CTGCTGCTTATCTTATGATGCCTGGCTAACCCCATCCCCCATGGGCATAGGA	203527	203852	203477	203529	1	SPHSTscaffold_209	M422DRAFT_269250	201689	207216	None	8748	972	82452	No_or_no_constitutive_exon
CAAGTGAATGAAGGACACATGTTAGTGTATTGGCTAACTGTGGCGGGCAGGG	205102	205603	205052	205104	1	SPHSTscaffold_209	M422DRAFT_269250	201689	207216	None	8748	972	82452	No_or_no_constitutive_exon
AATCCTTTTCACTTGAATCTAAGAGATGTTTAACTCATTTGGGGGTCTAGTT	54658	54668	54608	54660	1	SPHSTscaffold_167	M422DRAFT_36207	53206	56284	None	8748	972	82452	No_or_no_constitutive_exon
TTATTCCCAAATGGGAAGTAGTCTGAATGCTTTATGCTGTGTGTGGGTAGTC	105508	105525	105575	105523	-1	SPHSTscaffold_167	M422DRAFT_53383	104671	106339	None	8748	972	82452	No_or_no_constitutive_exon
ATGGCCAGGAAAGAATGGATTCTGAACAGCATACTCTCTCCTGGGCGAAGGC	188121	188168	188071	188123	1	SPHSTscaffold_167	M422DRAFT_266860	187406	189366	None	8748	972	82452	No_or_no_constitutive_exon
TAATCCCTTACACACAATGTCCTACCAAATTCTCATTCTCTAGGGATGAGAT	227778	228170	228220	228168	-1	SPHSTscaffold_167	M422DRAFT_266871	227650	228747	None	8748	972	82452	No_or_no_constitutive_exon
TCGGGAGCATCGTCAAACTTATATATCGATACTTATGTTTGCTGGGGTAGGA	81390	82254	82304	82252	-1	SPHSTscaffold_211	M422DRAFT_269341	80879	82808	None	8748	972	82452	No_or_no_constitutive_exon
GGTATGTACTGCGATTCTTTCTTGCATCAGAAAGCTAACGGAAGGGGAAGTG	107313	107610	107263	107315	1	SPHSTscaffold_211	M422DRAFT_71237	107106	110305	None	8748	972	82452	No_or_no_constitutive_exon
CGTTTTTGAAGCCTGCTTCGTTCTGGATTGTATATTAATTGAGGGTAAAGTT	250842	250970	251020	250968	-1	SPHSTscaffold_211	M422DRAFT_188691	248641	251319	None	8748	972	82452	No_or_no_constitutive_exon
TATGTCAATTATTCTCTTTTAATTCATCTAACTTGAACCTGGGGATTTAGCT	50047	50235	50285	50233	-1	SPHSTscaffold_180	M422DRAFT_186752	49845	53379	None	8748	972	82452	No_or_no_constitutive_exon
TAAATATGTTCCGCCTCCTTTGATATACTGGTGCCAACTAAGGGATGCAGTC	64478	64698	64428	64480	1	SPHSTscaffold_180	M422DRAFT_36430	63439	65312	None	8748	972	82452	No_or_no_constitutive_exon
AATCAGTGCTCCTCATTATACATGATCATTACATGTTGACGTACGGGTAGTC	70360	70377	70427	70375	-1	SPHSTscaffold_261	M422DRAFT_191074	68554	70799	None	8748	972	82452	No_or_no_constitutive_exon
TGAGTATTTGGAATTATATCCTATTTTGTATTGCTTTATAAGCTGGGTAGCG	66650	66718	66768	66716	-1	SPHSTscaffold_233	M422DRAFT_270353	66277	67217	None	8748	972	82452	No_or_no_constitutive_exon
GTCTTAGACTACGTATTAGTAACCGCTTCTAACTTGACTTATGGGTATAGGC	73238	73317	73367	73315	-1	SPHSTscaffold_233	M422DRAFT_189820	73238	74527	None	8748	972	82452	No_or_no_constitutive_exon
TAGTGAAATATTTGCAAATATCTCTCTTACTTACTTATATACGGGTACAGGA	234954	235098	234904	234956	1	SPHSTscaffold_233	M422DRAFT_270380	234053	235098	None	8748	972	82452	No_or_no_constitutive_exon
TGTTTTAATGTTTGTCAGCTACAAGTGGTTTGAGCTAACAAGGGCATCAGCG	175720	175934	175984	175932	-1	SPHSTscaffold_184	M422DRAFT_267904	173281	178130	None	8748	972	82452	No_or_no_constitutive_exon
TCTTCTCACTCCTAATCTTCAAGATGGTCCGATTTTGAAGGAGGGATGAGAT	28715	28901	28951	28899	-1	SPHSTscaffold_188	M422DRAFT_36570	27764	29275	None	8748	972	82452	No_or_no_constitutive_exon
ATTGAAGGGGACAGGAAGTCCTTCAAACAGATAATCGCTCCTGGGAAAAGAA	94303	94501	94551	94499	-1	SPHSTscaffold_188	M422DRAFT_268113	94303	95675	None	8748	972	82452	No_or_no_constitutive_exon
TGTTGGGGTCGCTGTGAAGGCGAAGGCGGAAGCTGCGACTGCGGGGTTAGCA	220221	220513	220171	220223	1	SPHSTscaffold_188	M422DRAFT_268143	219499	220513	None	8748	972	82452	No_or_no_constitutive_exon
GAGTGGGATCATAAATCTGGAAGTTTAGCCTGGCGCTGATATTGGGACAGTT	49444	49540	49590	49538	-1	SPHSTscaffold_218	M422DRAFT_61877	48646	51106	None	8748	972	82452	No_or_no_constitutive_exon
GAATTATTTATTTTTATTCTATGTAATATTGCATACTCACGGTGGGAAAGGA	119859	119952	120002	119950	-1	SPHSTscaffold_218	M422DRAFT_269674	118361	120459	None	8748	972	82452	No_or_no_constitutive_exon
AGGTGTATGGCTGAGCTTTGGAGGGTTTAGAAGTGTTGAGAGGGGGCGAGCC	190503	190750	190453	190505	1	SPHSTscaffold_218	M422DRAFT_269683	190194	190942	None	8748	972	82452	No_or_no_constitutive_exon
GGGACTTTCCAAATAGGGGAATATTGCAGAATTACATGAAAGGGTTGCAGGT	10159	10266	10316	10264	-1	SPHSTscaffold_229	M422DRAFT_270179	10159	10444	None	8748	972	82452	No_or_no_constitutive_exon
AAAACACCATGCAAACGCACATTGGCCAAGTCCACTACTGCTTGGGGGAGCT	107320	107542	107270	107322	1	SPHSTscaffold_198	M422DRAFT_268646	105993	107542	None	8748	972	82452	No_or_no_constitutive_exon
GGTTAGTCAGAAAGCCAATGTTTTCCGAAGTGAGCTGACAAGGGACATAGCG	208066	208112	208016	208068	1	SPHSTscaffold_198	M422DRAFT_268673	206903	211280	None	8748	972	82452	No_or_no_constitutive_exon
TGGTATTATCATGTGTTCCATTTCTAACACACTGATTGGGGGATGTATAGCG	49661	49855	49611	49663	1	SPHSTscaffold_205	M422DRAFT_269003	48928	50086	None	8748	972	82452	No_or_no_constitutive_exon
GTGAATCCCGTGCGGAATCGCTACTTGAGGGTGGTTGACGCGAGGGATAGTT	82349	82402	82299	82351	1	SPHSTscaffold_205	M422DRAFT_269009	82205	83012	None	8748	972	82452	No_or_no_constitutive_exon
AGCTGTAGGGCCGGATCGACAGTGCTTCTGATCATGTGGGAACGGAGCAGAC	71191	71440	71141	71193	1	SPHSTscaffold_206	M422DRAFT_269045	70893	71943	None	8748	972	82452	No_or_no_constitutive_exon
TTTATAATCTATTTTCAGAGCTTTTTTGGAAGCACAGAATGTGGGTGTAGGC	220767	221054	221104	221052	-1	SPHSTscaffold_221	M422DRAFT_76814	220399	222422	None	8748	972	82452	No_or_no_constitutive_exon
CTTGCATATGCATATGCATATGGACACGGATACGGATACGGGCGATGCAGAC	226360	226429	226479	226427	-1	SPHSTscaffold_202	M422DRAFT_214896	225957	226761	None	8748	972	82452	No_or_no_constitutive_exon
TCGGTGATGCTCTTTGGAGAGCGGCGGTGGTTAACCCGTCGTGTGGGCAGGT	133344	133424	133294	133346	1	SPHSTscaffold_232	M422DRAFT_270323	133169	133424	None	8748	972	82452	No_or_no_constitutive_exon
CGAAGGAGGAGCCGTTCTTTACGTCAATGCCACCTTCGGCGGGATCGAAGAC	232301	232445	232251	232303	1	SPHSTscaffold_232	M422DRAFT_270338	231893	232799	None	8748	972	82452	No_or_no_constitutive_exon
GGACTTGATGTGGTTTTTTTTTTGCCAGGATGAAAGAAGAATTTGGGAAGGC	195997	196242	195947	195999	1	SPHSTscaffold_177	M422DRAFT_186543	195038	197248	None	8748	972	82452	No_or_no_constitutive_exon
TTCAAGGTTAATACTAGCCATCTGGTGGACAAACTAACGGCTGGGAACAGGG	222559	222577	222509	222561	1	SPHSTscaffold_177	M422DRAFT_267532	222468	223994	None	8748	972	82452	No_or_no_constitutive_exon
GTAGATCCCATGTGGAATCAATTCCTGAAGGTGGTTGACGTGAGGGGTAGTT	11447	11937	11987	11935	-1	SPHSTscaffold_243	M422DRAFT_270750	10698	12051	None	8748	972	82452	No_or_no_constitutive_exon
TGGTATCGGCCAGTATTGGATACTGAAGGAAGTGGAAGGTGAATGGGGAGTG	13368	13504	13554	13502	-1	SPHSTscaffold_243	M422DRAFT_116029	13368	13857	None	8748	972	82452	No_or_no_constitutive_exon
CGATATCGAACGGCACCCACCAGACGCAAGACCAATAAACAGCAGGGTAGGA	19391	19687	19737	19685	-1	SPHSTscaffold_219	M422DRAFT_269704	17821	19930	None	8748	972	82452	No_or_no_constitutive_exon
GTGAATCCCGCGTGGAATCGCTACTTGAGGGTGGTTGACGCGAGGGATAGTT	67582	67874	67924	67872	-1	SPHSTscaffold_219	M422DRAFT_269717	67517	67988	None	8748	972	82452	No_or_no_constitutive_exon
CACCATCCTTTTATATTTTATAAAATATGCTAAATGTGGATGGGGTATAGGC	189589	189757	189539	189591	1	SPHSTscaffold_219	M422DRAFT_215195	186198	190488	None	8748	972	82452	No_or_no_constitutive_exon
AACTATGAGATCAGCCTGCGCTCAGAGGCGCATCTGACTGGGTCATGGAGAG	140188	141046	140138	140190	1	SPHSTscaffold_227	M422DRAFT_270110	139458	141046	None	8748	972	82452	No_or_no_constitutive_exon
AGGAAGTGGTCATAGATGAGCAGACAGGGTACTCACTCCCTGGGAAGCAGGA	19871	20221	20271	20219	-1	SPHSTscaffold_225	M422DRAFT_269982	18728	21027	None	8748	972	82452	No_or_no_constitutive_exon
AGGAAGTAGGCATGGATGAGTGAACAGAGTACTCACTTGCTGGGAGGCAGAG	21772	21915	21965	21913	-1	SPHSTscaffold_225	M422DRAFT_269983	21266	22157	None	8748	972	82452	No_or_no_constitutive_exon
GTAGTATATGCGTCATTTTTGTATTCCACTTCTTATTATGAATCGGGCAGAT	558	630	508	560	1	SPHSTscaffold_223	M422DRAFT_269885	247	630	None	8748	972	82452	No_or_no_constitutive_exon
CGTAAGTCTGTCTTCTGCCTTTGATAATGGAGTTAATTGACTGGGGATAGGA	157306	157517	157256	157308	1	SPHSTscaffold_223	M422DRAFT_189328	157064	157517	None	8748	972	82452	No_or_no_constitutive_exon
GGGTACAGCATATGAAAGAAACGTCTGATGCTATCCGGTAGATTGGGTAGGG	206633	206810	206583	206635	1	SPHSTscaffold_223	M422DRAFT_189342	203331	206810	None	8748	972	82452	No_or_no_constitutive_exon
GGTACATGCGTTTCTCTCGTGTCTTTCAACGAACTAAACTATGGGGGTAGCT	131484	131614	131664	131612	-1	SPHSTscaffold_212	M422DRAFT_61856	130828	133257	None	8748	972	82452	No_or_no_constitutive_exon
TGAGTTTATTTATTTTATTCTTGGATAGCTCGTTCTTAAAAAGGGTCTAGTG	48861	49491	49541	49489	-1	SPHSTscaffold_255	M422DRAFT_271194	48479	50118	None	8748	972	82452	No_or_no_constitutive_exon
TGTGAGTCTTCTGGAGTCTCGATATCACATTGTTCTTACCATACGGGCAGGT	52159	52296	52346	52294	-1	SPHSTscaffold_255	M422DRAFT_271195	50707	52468	None	8748	972	82452	No_or_no_constitutive_exon
ACATGTTTAATAGAGCAGTATTATTTCTGACAAACTGCCCCGGGAGTTAGGA	92250	92417	92467	92415	-1	SPHSTscaffold_255	M422DRAFT_271203	91656	94111	None	8748	972	82452	No_or_no_constitutive_exon
ACGCGTCATACAGTTCTTATCTCATGTCGTTACTCATGAAAATGGGTTAGAA	126177	126377	126127	126179	1	SPHSTscaffold_255	M422DRAFT_37679	125577	127423	None	8748	972	82452	No_or_no_constitutive_exon
CGAAAATGATCAATTCGTGTGATGCACCCAAGAACTCATTGGGATTCAAGTC	27031	27191	27241	27189	-1	SPHSTscaffold_186	M422DRAFT_234819	26038	27431	None	8748	972	82452	No_or_no_constitutive_exon
TGCAAATATTTTACCGCATACTTTGCCAATATCCTAATGGGACTTGGAAGAA	26038	26283	26333	26281	-1	SPHSTscaffold_186	M422DRAFT_234819	26038	27431	None	8748	972	82452	No_or_no_constitutive_exon
ATTGATTGGTTTATCCTATTTATTCAATGACGTTATTTTTGTGGGGGTAGTT	206244	206373	206423	206371	-1	SPHSTscaffold_186	M422DRAFT_268039	206039	207906	None	8748	972	82452	No_or_no_constitutive_exon
GAAGCGACAATTAAGACGGCAGAAGTACGGCACGTTACTTGGGTCGGAAGGG	143468	143586	143418	143470	1	SPHSTscaffold_269	M422DRAFT_785001	141833	143586	None	8748	972	82452	No_or_no_constitutive_exon
GTGTGGCATTCAAGCTGGATAATGCATTATAGCTTACTGTGGGCTGGTAGGG	43927	44278	43877	43929	1	SPHSTscaffold_217	M422DRAFT_269622	40890	45587	None	8748	972	82452	No_or_no_constitutive_exon
GCTCACCGGTCATGTTACACCCTTCTGATGATTCGTTCTTGGGTTGGAAGGC	77901	78580	78630	78578	-1	SPHSTscaffold_217	M422DRAFT_80499	77901	78943	None	8748	972	82452	No_or_no_constitutive_exon
GTGAGTTATTGTTTATATGGTATATATGATTACTTACCATGGGATGATAGCC	91814	92011	92061	92009	-1	SPHSTscaffold_217	M422DRAFT_269636	91814	95778	None	8748	972	82452	No_or_no_constitutive_exon
TTGCATGTAATATTACTGATCAGAAACGCTGATGTTTTGGGGATAATTAGGT	166795	166882	166932	166880	-1	SPHSTscaffold_217	M422DRAFT_269655	166215	168174	None	8748	972	82452	No_or_no_constitutive_exon
TTGACTCCGCTTAGTAAACGAATAAGCCTTAAGTTGACGATGGGACATAGCG	35171	35293	35121	35173	1	SPHSTscaffold_226	M422DRAFT_784503	32848	39944	None	8748	972	82452	No_or_no_constitutive_exon
AGCCTAGTTGCAGGTATATTTTGGGACACTTTCTGAACCCAGGGTGACAGGT	85459	85540	85409	85461	1	SPHSTscaffold_226	M422DRAFT_37243	84284	85931	None	8748	972	82452	No_or_no_constitutive_exon
TCGCTCTATTCTCTATTGATTTATACATGATACTTATGTGGGGGTTACAGAG	134405	134517	134567	134515	-1	SPHSTscaffold_196	M422DRAFT_268547	131701	134860	None	8748	972	82452	No_or_no_constitutive_exon
AAGTATTACCCAAATCATTGCGTAAAGTAAGGGCTGAATGATGGGATCAGTC	201565	201949	201515	201567	1	SPHSTscaffold_193	M422DRAFT_268399	200665	202555	None	8748	972	82452	No_or_no_constitutive_exon
CATCGTTGCAGAGACTCATATCCACGTGTACAACTACTACGGGAATACAGGC	98386	98497	98336	98388	1	SPHSTscaffold_249	M422DRAFT_71560	97955	98941	None	8748	972	82452	No_or_no_constitutive_exon
GTAGGTCATGGGTAGAAGTCTCCATACAGACGTTCAGCTCTGGGTGGAAGCC	14005	14129	13955	14007	1	SPHSTscaffold_187	M422DRAFT_268046	13635	14263	None	8748	972	82452	No_or_no_constitutive_exon
CTCTTTTCCATTCCAGTGTGTTGAGAAGAAGATATTAAACATGATGGGAGAT	45758	46042	45708	45760	1	SPHSTscaffold_187	M422DRAFT_268051	44861	48200	None	8748	972	82452	No_or_no_constitutive_exon
AAATTGATTTTGGCTGGTATGTTTGGTACTGACCTTATTGGGAATTACAGGG	47921	48200	47871	47923	1	SPHSTscaffold_187	M422DRAFT_268051	44861	48200	None	8748	972	82452	No_or_no_constitutive_exon
TTCGGGCGCGGATGCGCTGATGTGCGACTTCCATTCGCGACGGGGACGAGTC	179709	180028	180078	180026	-1	SPHSTscaffold_289	M422DRAFT_76997	179290	180790	None	8748	972	82452	No_or_no_constitutive_exon
CAGTTATGGATAAACGGTTATAGTGACTGACAATAATGGGAAGAAACGAGAC	103692	103775	103642	103694	1	SPHSTscaffold_191	M422DRAFT_187409	102348	105882	None	8748	972	82452	No_or_no_constitutive_exon
CATTACTCTGTACAATGATTTCCTAATACCTGACATTGTTGTGGGTATAGAT	133917	134532	133867	133919	1	SPHSTscaffold_191	M422DRAFT_268283	131039	137026	None	8748	972	82452	No_or_no_constitutive_exon
AGTATGTATCTCCCTTCAGGTGCAACTTTCATCGCTCACATGGGAAGTAGAA	171181	171342	171131	171183	1	SPHSTscaffold_231	M422DRAFT_189745	170283	173207	None	8748	972	82452	No_or_no_constitutive_exon
CTCTATTCCATTTTCTGGGTCATGTGCGTGCTGATGAGGATGGGGTGTAGAC	51590	51662	51540	51592	1	SPHSTscaffold_220	M422DRAFT_215206	49995	54560	None	8748	972	82452	No_or_no_constitutive_exon
GTGCTTGTCCCGGAGTGCATGGTCCCCAGACTATACCTGTAAGGGTACAGTC	11079	11511	11029	11081	1	SPHSTscaffold_237	M422DRAFT_270512	10888	11511	None	8748	972	82452	No_or_no_constitutive_exon
TAGGTGTTTCATACTATATCACAATTAGCTTTCTCATCATAAGGGGCAAGAT	60725	60882	60932	60880	-1	SPHSTscaffold_294	M422DRAFT_216290	59937	61938	None	8748	972	82452	No_or_no_constitutive_exon
TAAGTACTTGATAAGATATTCTAATATTATCTCATCTCACTGGGACATAGCC	24257	24295	24345	24293	-1	SPHSTscaffold_248	M422DRAFT_270972	23876	24680	None	8748	972	82452	No_or_no_constitutive_exon
GCTCTGCAAGCGACCGCACACCTTTCGAACGCAAAGATCCCGGGAATTAGCT	56301	56913	56963	56911	-1	SPHSTscaffold_248	M422DRAFT_270980	55564	57060	None	8748	972	82452	No_or_no_constitutive_exon
AGGGGTAGAGGTAGAGGGCGCAGCACAAATGTAAGCTTTTGGGTGTATAGAT	199686	199707	199636	199688	1	SPHSTscaffold_248	M422DRAFT_54899	199372	199707	None	8748	972	82452	No_or_no_constitutive_exon
GGGTACTACCCAAACCCTTGGGTAAAGCAAGGGCTGAGCGATGGGATCAGCC	50375	50645	50695	50643	-1	SPHSTscaffold_199	M422DRAFT_268690	50375	52467	None	8748	972	82452	No_or_no_constitutive_exon
CCAGGCGCGTTCTGGTCGAGTATGGGTTGGCAAGATGGAGGGCTGACAAGGG	62398	63256	62348	62400	1	SPHSTscaffold_199	M422DRAFT_146380	62245	63256	None	8748	972	82452	No_or_no_constitutive_exon
ACCAAAATGGCTGCTGGAATTCAGGAGCCACATTAACCGTGGGGAGTTAGGG	122865	122935	122985	122933	-1	SPHSTscaffold_199	M422DRAFT_268708	121602	126286	None	8748	972	82452	No_or_no_constitutive_exon
AGTATTCGACTCAATGTATGCGCATTGCTCAGACAGACGGGTAAACACAGGC	184215	184715	184765	184713	-1	SPHSTscaffold_199	M422DRAFT_235107	183563	186023	None	8748	972	82452	No_or_no_constitutive_exon
GGACACAGCTCATACAGCGACATACGTTCCTATGGAACCGGGGCTGGTAGCG	80088	80217	80038	80090	1	SPHSTscaffold_204	M422DRAFT_268957	79753	80636	None	8748	972	82452	No_or_no_constitutive_exon
TTCACCCAGACCATTGGGGACATTGACTTCCGGATCTGAGGGAACAGCAGCA	195841	196106	195791	195843	1	SPHSTscaffold_204	M422DRAFT_268989	195104	196106	None	8748	972	82452	No_or_no_constitutive_exon
AATCGACTTTGGAGACTCGGTCGATCCGGTTAATTTTTTTCGGGAATTAGGG	0	225	275	223	-1	SPHSTscaffold_208	M422DRAFT_784266	0	1055	None	8748	972	82452	No_or_no_constitutive_exon
ATCCATACTCCGTACTAATCCTTACCCAAGAACTATCAACGGGACCATAGCT	110243	110269	110193	110245	1	SPHSTscaffold_208	M422DRAFT_54153	108999	111080	None	8748	972	82452	No_or_no_constitutive_exon
TCGCTCTATTCTCTATTGATTTATACATGATACTTATGTGGGGGTTACAGAG	185161	185283	185111	185163	1	SPHSTscaffold_245	M422DRAFT_270870	184938	185283	None	8748	972	82452	No_or_no_constitutive_exon
CGTTTCTTCCACCGCGTATCGCCGCTGATAGCTCCTGAATTGGGGGAAAGAT	109899	110038	110088	110036	-1	SPHSTscaffold_207	M422DRAFT_269128	109587	110156	None	8748	972	82452	No_or_no_constitutive_exon
CCCACTGAGGTAGTGCTTCCCCAAGTGGAGTGGCATTGCTTGGGGCACAGCC	123842	123991	124041	123989	-1	SPHSTscaffold_207	M422DRAFT_269131	122338	124447	None	8748	972	82452	No_or_no_constitutive_exon
GGTTGTTACAACCTGTCACGATTTACTCTGAATTCTGGGTTAATAAATAGGT	166440	166503	166553	166501	-1	SPHSTscaffold_213	M422DRAFT_784380	165169	167097	None	8748	972	82452	No_or_no_constitutive_exon
TATGAAGTGCATCATGATCTACATATTAATCTTTTCATTCGGGATAATAGTC	109434	109698	109384	109436	1	SPHSTscaffold_222	M422DRAFT_189249	107745	109947	None	8748	972	82452	No_or_no_constitutive_exon
GGCATCTGACTAACATTATATTTTCGAGCATGGCTAATATGGGAGTCCAGGA	144494	144673	144723	144671	-1	SPHSTscaffold_224	M422DRAFT_784488	142091	145736	None	8748	972	82452	No_or_no_constitutive_exon
GTCATGTTCACAGTTAATCTAGAACCAATGATAAGTGGGTAAAACAACAGCG	72086	72441	72036	72088	1	SPHSTscaffold_265	M422DRAFT_37854	71668	72441	None	8748	972	82452	No_or_no_constitutive_exon
GCATCCGAACAGTTGACTGCTGATGAGCAGACGGATGACGATGGGGGCAGGA	33772	33890	33722	33774	1	SPHSTscaffold_254	M422DRAFT_190781	32123	33890	None	8748	972	82452	No_or_no_constitutive_exon
CGTAACCGCGATTACTACTAAGAACTGCTTACAAAGAGCTGGGATAACAGTG	139009	139110	138959	139011	1	SPHSTscaffold_334	M422DRAFT_62235	138329	139641	None	8748	972	82452	No_or_no_constitutive_exon
GTTATTTGCTCGTGCCTTGCAGTGTTCTTTTTCTGACTGCGGGCTTAAAGGT	139534	139641	139484	139536	1	SPHSTscaffold_334	M422DRAFT_62235	138329	139641	None	8748	972	82452	No_or_no_constitutive_exon
TTTGTTACTATAGCTTATTATCTTTTGAAATCCTTACTTTGGGGTAATAGGC	127350	127365	127300	127352	1	SPHSTscaffold_284	M422DRAFT_62103	126777	127494	None	8748	972	82452	No_or_no_constitutive_exon
CTTCCCCAGAATTAGGCAGTTCGAGTCGATCGAAACATCTGACCGGGAAGAT	173063	173224	173274	173222	-1	SPHSTscaffold_284	M422DRAFT_191809	173063	174858	None	8748	972	82452	No_or_no_constitutive_exon
CCTGTTCTTCTAGGCTTATGGTTCACTCATTTTGCATCTGGGAAGTGCAGGG	51254	51412	51204	51256	1	SPHSTscaffold_277	M422DRAFT_271943	50877	52718	None	8748	972	82452	No_or_no_constitutive_exon
GTAGGGATCAGCGTCATTATTTCGCGTCAATTAATAACTCGGGAATCTAGTG	127391	127562	127341	127393	1	SPHSTscaffold_277	M422DRAFT_271959	127133	128312	None	8748	972	82452	No_or_no_constitutive_exon
AGGTGCGCTGTTGCATGGACACACGAGGGCTTTTGCTGATGTTGGGATAGGC	55044	55125	55175	55123	-1	SPHSTscaffold_266	M422DRAFT_784975	53556	55680	None	8748	972	82452	No_or_no_constitutive_exon
GTATGTTTTTATTGCACATAAATGTTCCGCATGAATTAATACAGGGATAGGC	131155	131281	131331	131279	-1	SPHSTscaffold_258	M422DRAFT_190944	130264	132389	None	8748	972	82452	No_or_no_constitutive_exon
TAGCCATGTCCCATAAACAAACAGATACTGACCGTCTATGGGACATGCAGGT	45203	45954	45153	45205	1	SPHSTscaffold_228	M422DRAFT_270145	45083	45954	None	8748	972	82452	No_or_no_constitutive_exon
TCAGTTCCATTGAATCTTTCTTGAACAATGACGCTGATAGTGGGATACAGTG	107569	107685	107519	107571	1	SPHSTscaffold_228	M422DRAFT_37307	106605	108934	None	8748	972	82452	No_or_no_constitutive_exon
AATAATAATCCTTTGGAGGGAATTACAAACATGAAACTCCGGGAGAGTAGGT	141836	141962	142012	141960	-1	SPHSTscaffold_228	M422DRAFT_84852	141836	142138	None	8748	972	82452	No_or_no_constitutive_exon
TTTTTCGCTTTATTTTATTTGGTGGTGGAGGCTGATTGCGTTGGGGGTAGGC	88466	88542	88416	88468	1	SPHSTscaffold_247	M422DRAFT_61978	86963	89324	None	8748	972	82452	No_or_no_constitutive_exon
CTCGTCCCGCTATTTTGCAATGGTACTTGCGCGCTGACCACGGGGGTTAGAC	95398	95510	95560	95508	-1	SPHSTscaffold_247	M422DRAFT_37578	94879	96141	None	8748	972	82452	No_or_no_constitutive_exon
TATTGTCTAATGGTTTGGATATGGACTAATATAATACATATGGGTAACAGGT	101934	102214	101884	101936	1	SPHSTscaffold_247	M422DRAFT_37582	101486	102214	None	8748	972	82452	No_or_no_constitutive_exon
CGCGTTATCCATGCATATTTATCGCGGTCTAACAATAGGGATAGAGACAGAG	120040	120192	119990	120042	1	SPHSTscaffold_247	M422DRAFT_82111	119681	120192	None	8748	972	82452	No_or_no_constitutive_exon
CTTTCTGACATTACACAGCGTGTACTGCCCCAACTGCATGGGTGGATCAGCT	125931	125993	126043	125991	-1	SPHSTscaffold_247	M422DRAFT_190529	124054	126616	None	8748	972	82452	No_or_no_constitutive_exon
CGCGTTATCCATGCATATTTATCGCGGTCTAACAATAGGGATAGAGACAGAG	130865	131017	130815	130867	1	SPHSTscaffold_247	M422DRAFT_86439	130506	131017	None	8748	972	82452	No_or_no_constitutive_exon
CTTTCTGACATTACACAGCGTGTACTGCCCCAACTGCATGGGTGGATCAGCT	136756	136818	136868	136816	-1	SPHSTscaffold_247	M422DRAFT_190508	134879	137441	None	8748	972	82452	No_or_no_constitutive_exon
TGTAAGTTCATTATTTATTCAGGGTTTGTGAAATATTAACAAGGGTATAGGA	144493	144567	144617	144565	-1	SPHSTscaffold_247	M422DRAFT_215649	143775	145940	None	8748	972	82452	No_or_no_constitutive_exon
TGCCCTCTCATATCTGGTCTCACTGCTTCCTTTATTGATAAGGGGCGCAGGT	150051	150180	150001	150053	1	SPHSTscaffold_247	M422DRAFT_190528	148708	150849	None	8748	972	82452	No_or_no_constitutive_exon
GGTAGGATTACTGTTATTACCCATAAATTACATACTAAAGGGATTGGTAGGA	165882	165938	165832	165884	1	SPHSTscaffold_247	M422DRAFT_61991	165270	168243	None	8748	972	82452	No_or_no_constitutive_exon
ACTACCAGATTAGATTCTCCACGCAGTCAACAGCCGAGCCGTGGGCATAGTC	78419	78832	78369	78421	1	SPHSTscaffold_340	M422DRAFT_273611	77955	79620	None	8748	972	82452	No_or_no_constitutive_exon
GTATACGAATATATTCGTGGAGAGGAAATGCAATTACAATGGGAATTTAGCG	133691	133748	133798	133746	-1	SPHSTscaffold_252	M422DRAFT_54934	133691	134777	None	8748	972	82452	No_or_no_constitutive_exon
GGGTAAATAAGTCGTAAATCTCAGCACCTATGCTTACTACTGGGAAATAGTT	163728	163808	163678	163730	1	SPHSTscaffold_256	M422DRAFT_271252	163345	163808	None	8748	972	82452	No_or_no_constitutive_exon
GAATTTTAGAATTTAGAACGCGTTCTAAATCCTAAAAATCCTACGGGAAGTC	44673	44917	44623	44675	1	SPHSTscaffold_279	M422DRAFT_191655	43442	45084	None	8748	972	82452	No_or_no_constitutive_exon
TTTATATATTGTCGTGAGGGAGTTGAGCTTATTCCGATGGGATGGGTTAGGG	58496	58565	58446	58498	1	SPHSTscaffold_238	M422DRAFT_61944	55050	58732	None	8748	972	82452	No_or_no_constitutive_exon
GGGTTTCTCAATTCTTCATTATTGGTCGAAACTGATAAGTGGGAAGATAGGC	70265	70451	70215	70267	1	SPHSTscaffold_238	M422DRAFT_235713	69142	72335	None	8748	972	82452	No_or_no_constitutive_exon
TTAGTGTTTATCGATGTGAGTAGAGGGCTGATCGGCTCTGTGGGGTGTAGAA	96758	96826	96876	96824	-1	SPHSTscaffold_238	M422DRAFT_37420	95083	97375	None	8748	972	82452	No_or_no_constitutive_exon
TACACCATGTACACGTAAGACAGTGTGGTGTACTATTTGTGGGGTAACAGGT	37961	37970	38020	37968	-1	SPHSTscaffold_257	M422DRAFT_271266	37274	40148	None	8748	972	82452	No_or_no_constitutive_exon
TGCCGATGCATCAACCCATTGCACCTCGGTACCACCATAGTGAAGGGCAGCT	81204	81694	81154	81206	1	SPHSTscaffold_240	M422DRAFT_270670	80276	81694	None	8748	972	82452	No_or_no_constitutive_exon
AGGTAATCCGTTATCGTGGCATTCATGTCTCTATTTACGTAATGGGATAGGT	154073	154181	154231	154179	-1	SPHSTscaffold_242	M422DRAFT_270746	152194	154320	None	8748	972	82452	No_or_no_constitutive_exon
TTCTCTAATATCCTGTAAGACACCTGCTGAAAATATCGCTGGGCATAAAGGC	93039	93061	92989	93041	1	SPHSTscaffold_262	M422DRAFT_271442	92383	95127	None	8748	972	82452	No_or_no_constitutive_exon
GAGATCCTGAAGCTAAGGCGGAAGATGCGGCGTACTGACAAGTTGGGCAGGT	99306	99365	99415	99363	-1	SPHSTscaffold_262	M422DRAFT_191135	99306	99590	None	8748	972	82452	No_or_no_constitutive_exon
GCGACTTGCAATGTTTGACGAGGAGGGTCTGTTAATGACGGGCGAAACAGGC	113081	113438	113031	113083	1	SPHSTscaffold_262	M422DRAFT_37801	112611	114597	None	8748	972	82452	No_or_no_constitutive_exon
GGTTTTTTTTTTTCGAATAATCTTTGCTTATTAGCGCTCTGGGAGGGTAGTT	120170	120242	120292	120240	-1	SPHSTscaffold_262	M422DRAFT_271451	118892	121928	None	8748	972	82452	No_or_no_constitutive_exon
AGACTATATGGAATGAAGTCACTCTTCGTTCCCTACTAAGGGCCAATGAGAT	994	1350	1400	1348	-1	SPHSTscaffold_339	M422DRAFT_273579	994	2891	None	8748	972	82452	No_or_no_constitutive_exon
ACCAGTCGTCGTCTGTGCCGCGCGCTTTCTCTCTGGCATCACGGGCACAGAC	45204	45293	45154	45206	1	SPHSTscaffold_271	M422DRAFT_271729	44435	45700	None	8748	972	82452	No_or_no_constitutive_exon
ACGACAATCACCCCGACCGTCTCCTAGACCACCTGTTGAGGGTGGAGGAGGA	38086	38148	38036	38088	1	SPHSTscaffold_281	M422DRAFT_106905	35728	38148	None	8748	972	82452	No_or_no_constitutive_exon
ATTAAGATGTTCCTGAGCTAATCTTTGTTTTTTTATCTGGTAGGGTGCAGCG	49737	49914	49687	49739	1	SPHSTscaffold_281	M422DRAFT_191767	49467	50200	None	8748	972	82452	No_or_no_constitutive_exon
GAGTCTACGTTTGAATGATGGAGATCTAATGGGGCTTATATGGGGCATAGCA	52460	52520	52410	52462	1	SPHSTscaffold_250	M422DRAFT_271033	50251	53092	None	8748	972	82452	No_or_no_constitutive_exon
GTAAGCCATTGAAAATCTACTCGAACGATAGCTAAAATGGTTGAGGGTAGAC	43240	43430	43480	43428	-1	SPHSTscaffold_280	M422DRAFT_191703	42596	44196	None	8748	972	82452	No_or_no_constitutive_exon
ACTTATTAATTTAGCGACAGATGCATTTCTTACAGAGTCGGGCGATATAGTC	143186	143294	143136	143188	1	SPHSTscaffold_352	M422DRAFT_56087	142838	143294	None	8748	972	82452	No_or_no_constitutive_exon
TAAACTGGCACGAATTATCTTCTTTCGTATTCAAACTGAAAGGGTTAAAGAC	10519	10590	10469	10521	1	SPHSTscaffold_305	M422DRAFT_272757	9389	12746	None	8748	972	82452	No_or_no_constitutive_exon
TAAGCTGGCATGAATTATCTTCCTTCGTATTCAAACTGAAAGGGTTAAAGAC	36379	36450	36329	36381	1	SPHSTscaffold_305	M422DRAFT_272767	35252	38735	None	8748	972	82452	No_or_no_constitutive_exon
TCGCTCTTCATCAAAGGTAGCCTCTAATTGATCTCACTATGGGATATCAGGC	39071	39206	39256	39204	-1	SPHSTscaffold_305	M422DRAFT_272768	38857	40412	None	8748	972	82452	No_or_no_constitutive_exon
ATTATTATCAATTATATTTATGAGTATTTTTAACTTAATTATTGGGACAGTA	14118	14209	14068	14120	1	SPHSTscaffold_322	M422DRAFT_38458	13701	14709	None	8748	972	82452	No_or_no_constitutive_exon
TTTATTGCGTTTTGGGGGCTTTTTATTGATGATTTCGATAGGGCAAGAAGTC	38072	38076	38126	38074	-1	SPHSTscaffold_322	M422DRAFT_38462	35801	39335	None	8748	972	82452	No_or_no_constitutive_exon
CATTGGCATCTTACTTCTCTTATAATGAGCCCAACTAATGAAGTGGGTAGGC	30059	30365	30009	30061	1	SPHSTscaffold_259	M422DRAFT_37746	29428	30365	None	8748	972	82452	No_or_no_constitutive_exon
GTGAATCCTGTGTGAAATCTCTTCCAGAGGGTGCTTGACACGAGGGATAGTT	60607	61101	60557	60609	1	SPHSTscaffold_259	M422DRAFT_271336	60463	61101	None	8748	972	82452	No_or_no_constitutive_exon
GAAGGGATTACGACGGTGGGAGAAGAGTGAGAGGTACTGAGGGATATCAGGA	61875	62212	61825	61877	1	SPHSTscaffold_259	M422DRAFT_271337	61702	62212	None	8748	972	82452	No_or_no_constitutive_exon
TATTATATTCTTACGGCATTTTAAAGTCGCCTAATTTTGGGGTATAATAGCG	81068	81350	81018	81070	1	SPHSTscaffold_375	M422DRAFT_38978	79648	81350	None	8748	972	82452	No_or_no_constitutive_exon
TCATGTTTGCATTTTTACTAACTAATTTAATTCTTACTTTTGGGGAACAGAA	124541	124707	124757	124705	-1	SPHSTscaffold_344	M422DRAFT_273694	124541	125457	None	8748	972	82452	No_or_no_constitutive_exon
GGTAAGCTTTCATTTATCTCCTTCATAGACGCCATTGATTTGGGTGATAGTC	133820	134213	133770	133822	1	SPHSTscaffold_344	M422DRAFT_38812	132912	134213	None	8748	972	82452	No_or_no_constitutive_exon
AAGCATCGCCAAGTTCCATTGAAAATATATTCTAATTACTGGGATTATAGCG	121760	121842	121710	121762	1	SPHSTscaffold_338	M422DRAFT_77097	121263	122112	None	8748	972	82452	No_or_no_constitutive_exon
GAATGGGAATATTAATTAATGCTACATAGGTAGAATACTGTGGGCAACAGTC	80249	80261	80311	80259	-1	SPHSTscaffold_298	M422DRAFT_785279	80143	85487	None	8748	972	82452	No_or_no_constitutive_exon
TGCTCTCATGTTGCTTCTGTGTATAACCAAAATAGCTAATTAAGGGATAGAT	111620	111842	111570	111622	1	SPHSTscaffold_267	M422DRAFT_55155	111301	112891	None	8748	972	82452	No_or_no_constitutive_exon
TCAACCGTTATTATCATCTGGGAGTTATATTTAAATTGGGACATATGAAGCT	46120	46200	46070	46122	1	SPHSTscaffold_293	M422DRAFT_785234	45998	46675	None	8748	972	82452	No_or_no_constitutive_exon
CGCAACACCATATATTTTATGATCTAATAATTCATATGATGGGAAACAAGTC	93952	94029	93902	93954	1	SPHSTscaffold_293	M422DRAFT_71905	93834	94698	None	8748	972	82452	No_or_no_constitutive_exon
AACAGAAACAGAAGCAAGGGGAAGGAAAGAAGCAGAAGTGATTGGGAAAGGA	68969	69125	69175	69123	-1	SPHSTscaffold_379	M422DRAFT_274302	68037	69401	None	8748	972	82452	No_or_no_constitutive_exon
TTCCTTCATAACACATTCTTAACTCCTACTTATTATCAGTTGATTGGGAGAC	22118	22188	22238	22186	-1	SPHSTscaffold_286	M422DRAFT_272231	21128	22313	None	8748	972	82452	No_or_no_constitutive_exon
CGAGTGAGTTATTTAATTTATCCCCTCGAGTAGTAACTGATGGGTAATAGGT	46005	46144	45955	46007	1	SPHSTscaffold_286	M422DRAFT_55402	41827	46511	None	8748	972	82452	No_or_no_constitutive_exon
GGATTTTCGATTAGGTTATATACATGATCCAAAATTGAACTCGGGAAAAGAC	96032	96138	95982	96034	1	SPHSTscaffold_286	M422DRAFT_191925	95712	96857	None	8748	972	82452	No_or_no_constitutive_exon
TAAGCCATTGAAAAATCTGCTCGAACCATAGCTAAAATGTTTGAGGGTAGAC	84120	84310	84360	84308	-1	SPHSTscaffold_343	M422DRAFT_273670	83476	85552	None	8748	972	82452	No_or_no_constitutive_exon
GGCGCCCTGGTGTTGCGGCTGGTGTTGGCCATATTGACTCTGCGGGCGAGGT	104433	104571	104621	104569	-1	SPHSTscaffold_302	M422DRAFT_272708	103518	104632	None	8748	972	82452	No_or_no_constitutive_exon
ATCGTCAGTATTTTCACTTCCTCCAGTCAACAATCTTAATCTGGGAATAGGT	80049	80091	79999	80051	1	SPHSTscaffold_324	M422DRAFT_273246	78111	81130	None	8748	972	82452	No_or_no_constitutive_exon
AATACTGACGACGCATAGCTTACCACCTTGTATTGCGATACTGGGATAAGAG	53252	53516	53566	53514	-1	SPHSTscaffold_301	M422DRAFT_785289	52376	54074	None	8748	972	82452	No_or_no_constitutive_exon
CATGAACCACTTCCGCGTTCAGGATGACTTACTTCCCCTGTACAAGGGAGCC	108220	108497	108547	108495	-1	SPHSTscaffold_301	M422DRAFT_272677	108220	108906	None	8748	972	82452	No_or_no_constitutive_exon
GGGTACTACCCAAACCATTGGGTAAATCTAGGGCTGAATGATGGGATCAGCC	108953	109211	109261	109209	-1	SPHSTscaffold_301	M422DRAFT_272678	108953	110111	None	8748	972	82452	No_or_no_constitutive_exon
TCGTGAGTAGTTGAACTTTATTGAACTTATCCTCTCTAATGTGGGAATAGAG	18808	18823	18873	18821	-1	SPHSTscaffold_291	M422DRAFT_55483	18808	19308	None	8748	972	82452	No_or_no_constitutive_exon
CTGCTATATGGTGTCTTTCGGGATGAGTGGCAGCGGTATCGGGGCTCAAGCC	91017	91055	91105	91053	-1	SPHSTscaffold_291	M422DRAFT_272408	90391	92229	None	8748	972	82452	No_or_no_constitutive_exon
TGCTTCACCTTATAATAGCTGCATGTTTAGGATTGACCTTAGGGATGTAGCT	50574	50823	50873	50821	-1	SPHSTscaffold_287	M422DRAFT_272269	50574	52647	None	8748	972	82452	No_or_no_constitutive_exon
CAGTTATCAAATATGAATAATGTGCGGGCTATCCACTGTGAGGGATGCAGAT	56250	56288	56338	56286	-1	SPHSTscaffold_357	M422DRAFT_273952	56250	57461	None	8748	972	82452	No_or_no_constitutive_exon
TTATCATCACTTCCGAAAGAGCTAGGGACTTAGGCAGGGCGACAAATTAGTG	98130	98282	98332	98280	-1	SPHSTscaffold_320	M422DRAFT_785388	95664	98570	None	8748	972	82452	No_or_no_constitutive_exon
GCAGCAGGGTGACATTTTGAGGTGACAGGGAGTTGTTGATGACTGGGTAGCA	62057	62311	62007	62059	1	SPHSTscaffold_288	M422DRAFT_272303	61527	62311	None	8748	972	82452	No_or_no_constitutive_exon
GTCATTTATCCTGATCGCCTTCAGGAATATATTATAACGGAGGGTATTAGAG	47539	47835	47885	47833	-1	SPHSTscaffold_330	M422DRAFT_273394	47539	48934	None	8748	972	82452	No_or_no_constitutive_exon
ATCTGAATAAGCAGGATTATGTTTATAAATATAAAAAATTGGGAAAATAGGC	51310	51411	51461	51409	-1	SPHSTscaffold_330	M422DRAFT_273395	51030	51667	None	8748	972	82452	No_or_no_constitutive_exon
GTAATTCTGCACTATCCTTTCCATGACGATACTTACACTGGGTAGACTAGTT	20173	20228	20123	20175	1	SPHSTscaffold_290	M422DRAFT_272360	18531	20881	None	8748	972	82452	No_or_no_constitutive_exon
TCACTACGCGTTTTATGTTTAGGGAGATTGCTGATTTTTGGGGGTTGTAGGC	29465	29628	29415	29467	1	SPHSTscaffold_328	M422DRAFT_38546	29208	29773	None	8748	972	82452	No_or_no_constitutive_exon
TCATTCCGCGTGTTATGTTTAGGGAAATTGCTGATTTTTTGGGGTTGTAGGC	40517	41015	40467	40519	1	SPHSTscaffold_328	M422DRAFT_38548	40056	41015	None	8748	972	82452	No_or_no_constitutive_exon
TGCCTCCTCATAACTCCTACTATCACTAAGTTCATGTTGGTGGGACACAGGA	39531	39691	39741	39689	-1	SPHSTscaffold_347	M422DRAFT_96454	38829	39821	None	8748	972	82452	No_or_no_constitutive_exon
AGTTCTTGGAATAATTGGCATTGGATAATGATTATTTTTTGGCGGGATAGGA	107031	107211	107261	107209	-1	SPHSTscaffold_347	M422DRAFT_237128	106840	108376	None	8748	972	82452	No_or_no_constitutive_exon
TATTATTATTATTTTGAGTATATGCGTGTTAATATACTTTGGCTGGGTAGTC	100176	100204	100126	100178	1	SPHSTscaffold_371	M422DRAFT_62301	99534	102840	None	8748	972	82452	No_or_no_constitutive_exon
CGAGTTCTCCTGGGCAGAGTGTGGCGGGACAGGGGGCGGGGGCGACGCAGAC	102793	102840	102743	102795	1	SPHSTscaffold_371	M422DRAFT_62301	99534	102840	None	8748	972	82452	No_or_no_constitutive_exon
GGGTGAGTAACTTACTTCTTCTTTCCTATCGTAGGTGCTGATGCGGGTAGGG	71270	71449	71499	71447	-1	SPHSTscaffold_337	M422DRAFT_193398	71179	72182	None	8748	972	82452	No_or_no_constitutive_exon
AAATTTTCATCTCTCGATTTTCGTCTGTCCGATATTGACAAGGGATTTAGGG	95710	95726	95660	95712	1	SPHSTscaffold_431	M422DRAFT_274970	94884	95726	None	8748	972	82452	No_or_no_constitutive_exon
ATGTGAAATCCAATTATTTTTGTTTTATTCCTAACATTCAATATGGGCAGTC	1203	1440	1153	1205	1	SPHSTscaffold_369	M422DRAFT_274147	1030	1440	None	8748	972	82452	No_or_no_constitutive_exon
GTATAATAAGTCCTATGATTTTTGAATATCGTGTAAAGCTGTTTGGGAAGGC	100305	100408	100458	100406	-1	SPHSTscaffold_369	M422DRAFT_194082	99874	101145	None	8748	972	82452	No_or_no_constitutive_exon
TCGCAGAACATAAAGACATGGATGTGAAGATTTGTTGAATGGGTGCCAAGGC	49750	49838	49888	49836	-1	SPHSTscaffold_300	M422DRAFT_55601	49378	50113	None	8748	972	82452	No_or_no_constitutive_exon
CGGTGATGCTCTTTGGGAGGGCGGCGGTGATAAACTCGTCGTGTGGGCAGGT	374	497	324	376	1	SPHSTscaffold_341	M422DRAFT_273623	198	866	None	8748	972	82452	No_or_no_constitutive_exon
TCATATATCTGGACTCAGGCTACACCTGCGACTACTTCTTTCGAGGGCAGGT	74134	74637	74687	74635	-1	SPHSTscaffold_341	M422DRAFT_273633	74134	74744	None	8748	972	82452	No_or_no_constitutive_exon
GGTGAGTCTACATCAAAATCCCGAATTGATATTCACAAGCAGCGGGATAGGA	103318	103382	103268	103320	1	SPHSTscaffold_345	M422DRAFT_785610	102693	103566	None	8748	972	82452	No_or_no_constitutive_exon
GGAGGGCATGATACGCCCTCCACGGCAAGGACACAGCCTGGGCTGAAAAGAA	14597	14634	14684	14632	-1	SPHSTscaffold_361	M422DRAFT_274011	13349	15225	None	8748	972	82452	No_or_no_constitutive_exon
CTAGTCTACTCTATCTGCTCTCGGTCTTTGTATTAAAAAAAATGGGTCAGCT	48246	48422	48472	48420	-1	SPHSTscaffold_356	M422DRAFT_273917	47189	48974	None	8748	972	82452	No_or_no_constitutive_exon
GAGAAGGGTTTCTGCTCGCGTCACTAACCTCAAACACATCGTCGGGGCAGCC	99430	99635	99685	99633	-1	SPHSTscaffold_398	M422DRAFT_274580	99430	99718	None	8748	972	82452	No_or_no_constitutive_exon
TGCATGGGTGAAGATGCCACGTGTACCGTAGCGACTTGAGGTGCGGGTAGGA	80253	80573	80623	80571	-1	SPHSTscaffold_313	M422DRAFT_192783	69073	89830	None	8748	972	82452	No_or_no_constitutive_exon
GGAACCTCTAGACGAAAAGGTTCTTTGAGTTATCTGACGTCGGGAACAAGCA	36595	37041	37091	37039	-1	SPHSTscaffold_422	M422DRAFT_274869	36595	37990	None	8748	972	82452	No_or_no_constitutive_exon
TATGATTCTCGCTTTCACCACACGATACATCATAGCTGAGGGGATGGTAGGA	30679	30801	30629	30681	1	SPHSTscaffold_359	M422DRAFT_38926	29982	32279	None	8748	972	82452	No_or_no_constitutive_exon
AACATTTGAAGGGTTGGCCTATTTTAATCGGATCTAACGTTGGGTGATAGTC	5418	5491	5541	5489	-1	SPHSTscaffold_316	M422DRAFT_273029	5418	9866	None	8748	972	82452	No_or_no_constitutive_exon
GTATCGAGGCTTGTCATATCTATATCTTCACTGACTGTTGGGTGTAACAGGA	52487	53277	52437	52489	1	SPHSTscaffold_316	M422DRAFT_38427	51866	54816	None	8748	972	82452	No_or_no_constitutive_exon
CTCAAAATATCATTACATTGGTGAGAAAAACTGACCAGATGGCTGGGCAGTG	69089	69098	69039	69091	1	SPHSTscaffold_316	M422DRAFT_273044	68401	70412	None	8748	972	82452	No_or_no_constitutive_exon
CGGTGCGGAATCAGACTCAACCCTTTCTCAACATAACATAAAGGGGACAGTC	92234	92401	92184	92236	1	SPHSTscaffold_474	M422DRAFT_133310	92044	92401	None	8748	972	82452	No_or_no_constitutive_exon
GTAGTATATGCGTCATTTTTGTATTCCACTTCTTATTATGAATCGGGCAGAT	19345	19417	19295	19347	1	SPHSTscaffold_317	M422DRAFT_273061	19034	19417	None	8748	972	82452	No_or_no_constitutive_exon
GTACGTTTATCCGCTCTAACCACGATATTTCTTGCTGAAATGGGGGATAGAT	29248	29320	29370	29318	-1	SPHSTscaffold_317	M422DRAFT_273063	28329	29474	None	8748	972	82452	No_or_no_constitutive_exon
ATTCAAACTATACGTGGAATATTGGATAAAACAAATTAACAGGGATTTAGGA	28630	28728	28778	28726	-1	SPHSTscaffold_317	M422DRAFT_273063	28329	29474	None	8748	972	82452	No_or_no_constitutive_exon
ACTGAAGAACGAGAGCACATTCTGATGTGGTATTTAATGGTGGGATACAGAT	21514	21637	21687	21635	-1	SPHSTscaffold_408	M422DRAFT_274698	21332	23298	None	8748	972	82452	No_or_no_constitutive_exon
ACGTAACCTATCAGCTGATAACAATATAATATCTAATTATTGGGATATAGCC	51150	51211	51100	51152	1	SPHSTscaffold_323	M422DRAFT_273209	50803	51211	None	8748	972	82452	No_or_no_constitutive_exon
GCTTTCATTTTTCCAAGCGTTAAAGTGAAATAACTAATTTTTGGGGGTAGTC	19407	19449	19499	19447	-1	SPHSTscaffold_331	M422DRAFT_273413	19407	22651	None	8748	972	82452	No_or_no_constitutive_exon
CCCGCAATGGGGAACTGCGTCGACTACGGCGGGGAATGCGAGCGGGGTAGGG	71435	71531	71581	71529	-1	SPHSTscaffold_331	M422DRAFT_273431	68613	74378	None	8748	972	82452	No_or_no_constitutive_exon
ATGTTCTCTCTACCTATGTATAGCGAAATTGGCTCACTTGGGTATAACAGAA	1443	1492	1393	1445	1	SPHSTscaffold_429	M422DRAFT_274945	881	2400	None	8748	972	82452	No_or_no_constitutive_exon
ACTTTCATTTTTCCAAGAGCTAAAGTGAAATAACTAATTTTTGGGGGTAGTC	9136	9189	9086	9138	1	SPHSTscaffold_325	M422DRAFT_273256	5938	9189	None	8748	972	82452	No_or_no_constitutive_exon
AGCACACCCACCCCATCCCGCTCAGTCCCCAGCTGAACGATCGCAGGGAGCC	10494	10868	10918	10866	-1	SPHSTscaffold_372	M422DRAFT_274194	8405	11143	None	8748	972	82452	No_or_no_constitutive_exon
AGACCTATCGTCATTTCTGAGGATGCAGGATAGCTGACTGGGATATGTAGGC	23803	23895	23945	23893	-1	SPHSTscaffold_397	M422DRAFT_194494	21876	24090	None	8748	972	82452	No_or_no_constitutive_exon
GCCGCACGCGGAAGTTCAACAATGGGTGGGTCCTTGCTGACGGGGTGAAGGA	30844	31039	30794	30846	1	SPHSTscaffold_342	M422DRAFT_273647	29038	31315	None	8748	972	82452	No_or_no_constitutive_exon
TTTCCTGTTTTGTTATAATGTCTCCTTTTAATGAGTTGTTTATGGGACAGGC	36884	37022	37072	37020	-1	SPHSTscaffold_342	M422DRAFT_86649	36561	37570	None	8748	972	82452	No_or_no_constitutive_exon
TAGATTAGCTGAGGATAAGTTAATACAAATAAATGAACGGGAATGTGAAGGC	60395	60873	60923	60871	-1	SPHSTscaffold_342	M422DRAFT_38771	60395	61196	None	8748	972	82452	No_or_no_constitutive_exon
ACGTGGACGAAAGCCATACAGCACCATTGATTGCAGCAAGGATGGGTGAGCG	69091	69154	69204	69152	-1	SPHSTscaffold_404	M422DRAFT_274656	68729	70548	None	8748	972	82452	No_or_no_constitutive_exon
CTGTTTTTTCGCGCCCGTTCCATCCGGCTGACACTCCCGGGATCGGAAAGTG	45428	46251	45378	45430	1	SPHSTscaffold_349	M422DRAFT_273799	45144	46251	None	8748	972	82452	No_or_no_constitutive_exon
TTTTTTTTTCGCCCCCGCTCCATCCGGCTGACACTCCTGGGATCGGAAAGTG	50121	50899	50071	50123	1	SPHSTscaffold_349	M422DRAFT_273801	49855	50899	None	8748	972	82452	No_or_no_constitutive_exon
AGCTTTACGTTATTTATAAATTGGAGCATTAAACAACATTGCTTGGGAAGCT	32008	32322	32372	32320	-1	SPHSTscaffold_480	M422DRAFT_39351	30221	32719	None	8748	972	82452	No_or_no_constitutive_exon
AAATAAAATCCCTAGATCTGTGACTGGTACTAACAGCAGGGAATCGATAGTC	22155	22298	22348	22296	-1	SPHSTscaffold_365	M422DRAFT_193965	22155	24694	None	8748	972	82452	No_or_no_constitutive_exon
TCAAGGCAAGGACTAGAACCTTGCGAATGTGACTGATCACGATCAGGGAGAA	45815	46157	45765	45817	1	SPHSTscaffold_365	M422DRAFT_274092	45380	46157	None	8748	972	82452	No_or_no_constitutive_exon
GTCCCAGCTGATCCAAGTATGGGATGTATCTACTAGTTTGAGGTTGGGAGAC	71041	71440	70991	71043	1	SPHSTscaffold_425	M422DRAFT_194793	65907	72803	None	8748	972	82452	No_or_no_constitutive_exon
AGCAAGATTACTGTTGTCCTAAGTAATGATGTGATGACCAAGGGCAACAGAA	35978	36029	36079	36027	-1	SPHSTscaffold_354	M422DRAFT_56106	35766	38110	None	8748	972	82452	No_or_no_constitutive_exon
TTTATTCGCCTCGCTGTTACGAATCTTTGAGCGCTGGATTGGGATCACAGAT	20857	20939	20989	20937	-1	SPHSTscaffold_367	M422DRAFT_194019	20338	23515	None	8748	972	82452	No_or_no_constitutive_exon
TCTACTGAAGTGTGTGTGTATTGTAACATTGTGCTATTCGGGGAAATAAGGG	59997	60076	60126	60074	-1	SPHSTscaffold_374	M422DRAFT_56221	59997	60984	None	8748	972	82452	No_or_no_constitutive_exon
GGTAATATTGACTTAACACTTTTGTAAGTAAGTACTGATCTTAGGGAGAGAT	23796	24066	23746	23798	1	SPHSTscaffold_382	M422DRAFT_39008	22252	24066	None	8748	972	82452	No_or_no_constitutive_exon
TGTAATATCTGTCTTTTCTATGATGCTTAGATTGCTAATAAATGGGACAGTT	45062	45265	45012	45064	1	SPHSTscaffold_382	M422DRAFT_274352	44400	45265	None	8748	972	82452	No_or_no_constitutive_exon
GATGGAAGAAGAGAAAGTTATTGTTACAAATATTGGGGGAGAACTAGCAGGT	47156	47680	47106	47158	1	SPHSTscaffold_394	M422DRAFT_80541	46921	47680	None	8748	972	82452	No_or_no_constitutive_exon
GGTGTGTATTCTTAATTCTTTCATATTAGAGGCAACTAACTTGGGATAAGGG	46017	46146	46196	46144	-1	SPHSTscaffold_444	M422DRAFT_194999	45670	46236	None	8748	972	82452	No_or_no_constitutive_exon
TCTTTATTTTTAGAAACAGCAATTAATATTGCACTCTTTTGGGGGAATAGTT	37874	37886	37824	37876	1	SPHSTscaffold_399	M422DRAFT_56350	36403	38029	None	8748	972	82452	No_or_no_constitutive_exon
TAGTCTAGCTAGTACTACATAGGAGTGCGGGCAACTAGTCGGGTAATTAGCC	39367	39510	39317	39369	1	SPHSTscaffold_402	M422DRAFT_274630	38992	40538	None	8748	972	82452	No_or_no_constitutive_exon
CTGGTAAGATTATCTGTCTCACCACCTGTCGTTCTGCGTTGATCGGGCAGTG	19200	19299	19349	19297	-1	SPHSTscaffold_403	M422DRAFT_274635	19005	20148	None	8748	972	82452	No_or_no_constitutive_exon
GAGAAGGCCCTCCTGTATTGTGACTATATGGTCCTGCGGGGGCAGGAAAGTC	1212	1707	1757	1705	-1	SPHSTscaffold_467	M422DRAFT_39314	261	2098	None	8748	972	82452	No_or_no_constitutive_exon
ACGAAGAGATCTTCAATCAAACTCAGGAGGAGAGTTCGGGTTAGGAACAGGA	33096	33222	33046	33098	1	SPHSTscaffold_470	M422DRAFT_275297	32949	33222	None	8748	972	82452	No_or_no_constitutive_exon
GTGAATCCCGCGCGGAATCGCTACTTGAGGGTGGTTGACTCGAGGGATAGTT	1082	1206	1256	1204	-1	SPHSTscaffold_418	M422DRAFT_274814	737	1350	None	8748	972	82452	No_or_no_constitutive_exon
CCACTGAGGTAGTGCTTCCCCAAGTGGAGTGGCCATTGCTTGGGGCACAGCC	16712	16861	16911	16859	-1	SPHSTscaffold_418	M422DRAFT_274820	15840	17296	None	8748	972	82452	No_or_no_constitutive_exon
ACGCTCTGGAATTTTTTGTACTTTTTTTGAATTCATCTCTGGGTTGGTAGGC	19722	19872	19922	19870	-1	SPHSTscaffold_432	M422DRAFT_274979	16445	20199	None	8748	972	82452	No_or_no_constitutive_exon
CGTACGTCAGAATATCACTTAAAGTGACCATACATCTAACGGGAATCTAGGC	40599	40692	40549	40601	1	SPHSTscaffold_637	M422DRAFT_217580	39401	40692	None	8748	972	82452	No_or_no_constitutive_exon
GCGTCGGTTTGCTCTTTCTGCGTGTAGCCAACGCTGAGGGAGGGTTTAAGGA	32724	32789	32839	32787	-1	SPHSTscaffold_438	M422DRAFT_39243	32474	32990	None	8748	972	82452	No_or_no_constitutive_exon
GTGCGTAATCGTGTCTGATGTTGGTATGCGCGTTGACTTGGGAAGTACAGGG	38219	38287	38169	38221	1	SPHSTscaffold_452	M422DRAFT_217268	37866	39064	None	8748	972	82452	No_or_no_constitutive_exon
AAAAGTGGTAGAAACAGAAGAGGAAGAGTCTACAATGCGCTGAAGGGTAGTG	22106	22133	22056	22108	1	SPHSTscaffold_441	M422DRAFT_275061	20838	22133	None	8748	972	82452	No_or_no_constitutive_exon
AGGTGAGTCGGGGGGAGACTGTCCTGCATCCTGCGGGAGCGGGCATGCAGGC	3197	3559	3609	3557	-1	SPHSTscaffold_685	M422DRAFT_56926	2960	4299	None	8748	972	82452	No_or_no_constitutive_exon
GGGTACTACCCAAACCATTGGGTAAAGCAAGGGCTGAGTGATGGGATCAGCC	16683	17147	17197	17145	-1	SPHSTscaffold_462	M422DRAFT_275229	16233	17609	None	8748	972	82452	No_or_no_constitutive_exon
AAATATCGATTGGGTTTTGACGGTGCTAACCATCGTGGGGATATGGATAGTT	4036	4127	4177	4125	-1	SPHSTscaffold_601	M422DRAFT_39612	3162	5179	None	8748	972	82452	No_or_no_constitutive_exon
ACGTGTGTTACATCATATATTTGATATATTGTTCTAACTAGGCTGGGTAGTG	25520	25853	25470	25522	1	SPHSTscaffold_460	M422DRAFT_275211	22083	25853	None	8748	972	82452	No_or_no_constitutive_exon
TTCACGACGTTCCCAATACGGGGGTCTGCTCCTCTCGCATGGGTTAATAGAT	26934	27199	27249	27197	-1	SPHSTscaffold_460	M422DRAFT_56545	26732	29044	None	8748	972	82452	No_or_no_constitutive_exon
AACAGCGAGGTGCAACAGTGTGGTGTAAAGGTAGCGCTGGGAAGCTTAAGGA	23099	23119	23049	23101	1	SPHSTscaffold_472	M422DRAFT_275313	22704	24263	None	8748	972	82452	No_or_no_constitutive_exon
TACCTTTCTTATTATCCCCCGCAATCGAAACTGACTTCTGGGGAAATCAGGT	13775	13987	14037	13985	-1	SPHSTscaffold_489	M422DRAFT_275417	13172	14456	None	8748	972	82452	No_or_no_constitutive_exon
GGTAGGTTCATATATCTATTCAGCTGTTGAAATTTATTGATGCGGGATAGGC	4063	4199	4249	4197	-1	SPHSTscaffold_500	M422DRAFT_195424	1446	4545	None	8748	972	82452	No_or_no_constitutive_exon
TATCTTTTCGCTTTTTTTTTTCTTCGTTTATTAATGGGAAGAGCAGATAGCC	8152	8449	8499	8447	-1	SPHSTscaffold_507	M422DRAFT_275537	8152	9880	None	8748	972	82452	No_or_no_constitutive_exon
TGTTGACTCGTCCTAACACGTTACTGTTACTAACACTGTTAGATGGGCAGCG	835	892	785	837	1	SPHSTscaffold_636	M422DRAFT_276093	666	892	None	8748	972	82452	No_or_no_constitutive_exon
GTAAAGAGAATGAGACTATATCTGTATTTTGGGATATATTGGGAACAAAGGC	13124	13535	13585	13533	-1	SPHSTscaffold_505	M422DRAFT_275526	13124	13708	None	8748	972	82452	No_or_no_constitutive_exon
GAAGCGGTATGTGCATTTCCAGGAGGCTGCTGCGTCTTCATCGGGAACAGGG	15568	15712	15762	15710	-1	SPHSTscaffold_502	M422DRAFT_786053	15242	16216	None	8748	972	82452	No_or_no_constitutive_exon
GGTTAGGAGCTTTAGGGTTGAAGAGTTGATTTGACGAAGTTGGGTACGAGGG	11468	11671	11721	11669	-1	SPHSTscaffold_537	M422DRAFT_39495	11073	12405	None	8748	972	82452	No_or_no_constitutive_exon
AGTGGTAGAAACAGAAGAGGAAGAGTCTACAATGCACTGAAGGGTAGTAGGA	1717	1741	1667	1719	1	SPHSTscaffold_523	M422DRAFT_275617	420	1741	None	8748	972	82452	No_or_no_constitutive_exon
AGTGGCATCATGACTTTATTCGGCGGACTGATTGGCTGGATTGGGAACAGGG	13733	13799	13849	13797	-1	SPHSTscaffold_519	M422DRAFT_56711	12309	14759	None	8748	972	82452	No_or_no_constitutive_exon
TAGAATAAGACTATTGATACCTCATTAAGTACTCATGACAGCTGGGATAGTC	20443	20509	20559	20507	-1	SPHSTscaffold_522	M422DRAFT_275615	19117	20833	None	8748	972	82452	No_or_no_constitutive_exon
GTACTGTAATGCTTCCGCATTTGCAACCGCTTGGTATTGAGGGTGACTAGAG	16921	16929	16871	16923	1	SPHSTscaffold_553	M422DRAFT_275783	16733	17417	None	8748	972	82452	No_or_no_constitutive_exon
TCAGTGTTTCCTAATATAGATATTCCGGCTTAAGCTTACTAGGGTTAAAGTG	1184	1835	1134	1186	1	SPHSTscaffold_542	M422DRAFT_39511	359	2627	None	8748	972	82452	No_or_no_constitutive_exon
CACCTACTAAGTCTTGTTGCGCTTATTTATGATATATTCCGGGGTATCAGCC	22495	22738	22788	22736	-1	SPHSTscaffold_718	M422DRAFT_56954	22157	23202	None	8748	972	82452	No_or_no_constitutive_exon
TTCGTCATAACCAATGAAGTTGAGCTTGTGTTAATGGGTGGAGGTGATAGGC	4865	5013	4815	4867	1	SPHSTscaffold_541	M422DRAFT_39509	3623	6957	None	8748	972	82452	No_or_no_constitutive_exon
GTCCACATCTACTTCGAAGTAGGGGAGAAGGATCCCGGGAAACGTGAGAGCT	9743	9777	9693	9745	1	SPHSTscaffold_544	M422DRAFT_62409	8867	9777	None	8748	972	82452	No_or_no_constitutive_exon
GTGTTACTTAATAACCATTCTTTGGGTGGCCATGCTAATGCGGGGTGCAGGT	2104	2162	2212	2160	-1	SPHSTscaffold_503	M422DRAFT_275503	826	3468	None	8748	972	82452	No_or_no_constitutive_exon
GTGAGTCCCAGTACTGACTATGGTCGACTTGATCTGAATGGGCAGGATAGTG	1712	1908	1662	1714	1	SPHSTscaffold_548	M422DRAFT_77224	707	2336	None	8748	972	82452	No_or_no_constitutive_exon
TGAGTTATTGTTTATATGGTATATATGATTACTTACGATGGGACGCATAGCC	20324	20617	20667	20615	-1	SPHSTscaffold_531	M422DRAFT_275665	20324	20909	None	8748	972	82452	No_or_no_constitutive_exon
CATAACTATAGACCTACTCCCGGAATTGAACGAAGATCTGGGGCAAACAGAC	11638	12034	12084	12032	-1	SPHSTscaffold_555	M422DRAFT_56791	11638	13036	None	8748	972	82452	No_or_no_constitutive_exon
GATGCCTCCAGAATTCCTCCGGGCTGGCGAAGGGGAGCTACGGGATGTAGAA	10698	10880	10648	10700	1	SPHSTscaffold_563	M422DRAFT_39554	10338	10880	None	8748	972	82452	No_or_no_constitutive_exon
CTGTTCCCTTAGACAAATTACCACCTTCATGCTCATCCATGGGAAAATAGAA	10830	10843	10893	10841	-1	SPHSTscaffold_605	M422DRAFT_275994	10709	11518	None	8748	972	82452	No_or_no_constitutive_exon
CACCTCAAGGGTTCGAAGGATATAAAGAGGACATGGACTAAAGGGCGAAGGC	17347	17545	17297	17349	1	SPHSTscaffold_594	M422DRAFT_275956	17166	17545	None	8748	972	82452	No_or_no_constitutive_exon
TTAATCCTTATCTTGCCAGTGCTGTACAAGTTTTCAGGGAGGAAGAACAGAG	10821	10848	10771	10823	1	SPHSTscaffold_628	M422DRAFT_39646	10577	11020	None	8748	972	82452	No_or_no_constitutive_exon
GTAGTATATGCGTCATTTTTGTATTCTACTTCTTATTATGAATTGGGCAGAT	3375	3447	3497	3445	-1	SPHSTscaffold_712	M422DRAFT_276345	3375	5169	None	8748	972	82452	No_or_no_constitutive_exon
CAAGATTTTTATTTATTTGTGATTCTGACGCCTTCCTTTTGGGACATCAGGG	9857	10218	9807	9859	1	SPHSTscaffold_754	M422DRAFT_786283	9118	10823	None	8748	972	82452	No_or_no_constitutive_exon
CGCCTTTTTCTTTCATAGATTGTTGTCGAAGTTAGATGACATGGGATTAGGC	4187	4382	4432	4380	-1	SPHSTscaffold_721	M422DRAFT_56957	3824	5130	None	8748	972	82452	No_or_no_constitutive_exon
AATGAAAACAGTTGAAGATATAAACGCAATTACTGATAGAAGATGGGTAGAT	6305	6374	6424	6372	-1	SPHSTscaffold_721	M422DRAFT_72624	5736	7613	None	8748	972	82452	No_or_no_constitutive_exon
AATAGCTGTCAGAAAGATGTTGGGGATGATGACAAGGTAGGGTGTAACAGAA	6275	6338	6388	6336	-1	SPHSTscaffold_760	M422DRAFT_39841	5717	8890	None	8748	972	82452	No_or_no_constitutive_exon
GATGGAAGAAGAGAAAGTTATTGTTACAAATATTGGGGGAGAACTAGCAGGT	4038	4562	3988	4040	1	SPHSTscaffold_770	M422DRAFT_86308	3812	4562	None	8748	972	82452	No_or_no_constitutive_exon
CCCCAAATAGACCAGGAGGGATGGATACTCACCCCCGGGAAAAAGCTCAGAT	453	665	403	455	1	SPHSTscaffold_785	M422DRAFT_276543	156	665	None	8748	972	82452	No_or_no_constitutive_exon
CTTGATCTTTCCTAATGGTTTGACAACCTGTGTGTTTTCATGGGGAATAGGG	1509	1638	1459	1511	1	SPHSTscaffold_789	M422DRAFT_57008	452	5815	None	8748	972	82452	No_or_no_constitutive_exon
GGAGAGGAGGGTGTGGACGTGAGTGTGAGCTGCGTCATGGGAGATGCTAGCG	7828	7841	7778	7830	1	SPHSTscaffold_791	M422DRAFT_72648	4861	8272	None	8748	972	82452	No_or_no_constitutive_exon
ATGGAATAATTCAAATTTGGAATGCCAAGACTGGTGAGGCAGAGGGTGAGCC	6242	6999	6192	6244	1	SPHSTscaffold_814	M422DRAFT_84675	4280	7139	None	8748	972	82452	No_or_no_constitutive_exon
TCTTTGCCTCACTAGTTAACATGTCTAGGTATGCAAATGATGTTGGGAAGGT	2812	2891	2762	2814	1	SPHSTscaffold_818	M422DRAFT_276627	2580	3956	None	8748	972	82452	No_or_no_constitutive_exon
GAGATACAGGAGAAGGAAAAGGGGGAAGTGAAAACAATGGCGGGGATTAGGA	4632	5659	5709	5657	-1	SPHSTscaffold_852	M422DRAFT_276700	4632	5889	None	8748	972	82452	No_or_no_constitutive_exon
TCGTCAATCTACTTCAGACAGTAATGTGAGACTGACTGGGGTGGAAACAGGC	761	823	873	821	-1	SPHSTscaffold_870	M422DRAFT_39923	0	2774	None	8748	972	82452	No_or_no_constitutive_exon
GAAATGTAAGTGATCTGCATTGTTGGGTGGAAGTGACTAAGTATGGGTAGTG	1395	1464	1514	1462	-1	SPHSTscaffold_892	M422DRAFT_276780	634	2307	None	8748	972	82452	No_or_no_constitutive_exon
TATGGTTACATTATACTTCAAGATGCACTTGCTTATTCTGAAGGGCACAGGC	180	555	130	182	1	SPHSTscaffold_927	M422DRAFT_276834	47	555	None	8748	972	82452	No_or_no_constitutive_exon
TATGGTTACATTATACTTCAAGATGCACTTGCTTATTCTGAAGGGCACAGGC	4066	4441	4491	4439	-1	SPHSTscaffold_927	M422DRAFT_276836	4066	4574	None	8748	972	82452	No_or_no_constitutive_exon
TGGGCTGGTAACCACGATAGACAGCCGCAAGAGGGAGAGACGGAAGGGAGGG	1354	1613	1663	1611	-1	SPHSTscaffold_940	M422DRAFT_196896	1354	2350	None	8748	972	82452	No_or_no_constitutive_exon
CACCTACTAAGCCTTGTTGCGCTTATTTATGATATATTCCGGGGTATCAGCC	3013	3256	3306	3254	-1	SPHSTscaffold_957	M422DRAFT_39984	2668	4151	None	8748	972	82452	No_or_no_constitutive_exon
CAGTTTCGAAGCTTTTACTTGGTAAAACCAGCTGTTTACGAGGGTAGCAGGG	1849	2355	1799	1851	1	SPHSTscaffold_1024	M422DRAFT_786411	1423	3007	None	8748	972	82452	No_or_no_constitutive_exon
GTAAGTATTTTCACTTCCTCCAGTCATCAACGATCTTAATCTGGGAATAGGT	641	683	591	643	1	SPHSTscaffold_1037	M422DRAFT_276988	85	2795	None	8748	972	82452	No_or_no_constitutive_exon
GCCATTACACGCTATTCACATTACCTCGTATTAACATATTGGGACGCTAGTC	1589	1666	1539	1591	1	SPHSTscaffold_1108	M422DRAFT_277065	1364	2230	None	8748	972	82452	No_or_no_constitutive_exon
ATCAATACCCAAATTTTTTGACAACTCATGTGGAGATTGTGGGATACCAGAG	36	56	106	54	-1	SPHSTscaffold_1131	M422DRAFT_277089	36	612	None	8748	972	82452	No_or_no_constitutive_exon
TTATATTGGATAATGCCTGAGATCTATTTACTAATTAAAATACTGGGAAGCT	1209	1302	1159	1211	1	SPHSTscaffold_1220	M422DRAFT_277183	184	1302	None	8748	972	82452	No_or_no_constitutive_exon
CCTTATTTCTTACTTCCTTTATATCACTTTTTTGATTTCGATTTGGGAAGCT	703	787	837	785	-1	SPHSTscaffold_1367	M422DRAFT_277330	703	1125	None	8748	972	82452	No_or_no_constitutive_exon
AAGGTCATTCTGATTGGGTCACCTCTGTATCCTTCTCATCTGATGGGCAGAG	24	59	109	57	-1	SPHSTscaffold_1382	M422DRAFT_277345	24	1064	None	8748	972	82452	No_or_no_constitutive_exon
AGTGGGTGGGGGAATGATGGGGTGGAATCTGATGTCGGACGGGATGTTAGAA	968	1013	918	970	1	SPHSTscaffold_1420	M422DRAFT_277384	12	1013	None	8748	972	82452	No_or_no_constitutive_exon
GAATCAGGATGCATGCCCATGAAGCAGCAACTGACAACTCGGGGACTCAGGC	231	305	181	233	1	SPHSTscaffold_1429	M422DRAFT_277393	9	305	None	8748	972	82452	No_or_no_constitutive_exon
GCTGGAGGATTAACTCTGGAGGTGGGAGACATGAGGGCTAGAGGGTGGAGGG	500	619	450	502	1	SPHSTscaffold_1423	M422DRAFT_111777	410	619	None	8748	972	82452	No_or_no_constitutive_exon
