# Supplementary material for: Widespread Separation of the Polypyrimidine Tract From 3′ AG by G Tracts in Association With Alternative Exons in Metazoa and Plants
Source: Front Genet. 2019 Jan 14;9:741. doi: 10.3389/fgene.2018.00741 (PMC6339879; doi:10.3389/fgene.2018.00741)
Supplement: DATA FILE S1 — Sequences of REPAG 3′ SS from each species of fungi. [file Data_Sheet_1.zip › Supplementary data 1/Fungi_Release38_cyberlindnera_jadinii_nrrl_y_1542.txt]

REPA_GGG_Sequence	Exon_Start	Exon_End	Pos_-50	Pos_+2	Strand	Chromosome	GeneID	Gene_Start	Gene_End	Gene_Name	Number_of_REPAs	Number_of_REPAs_has_GGG	Number_of_Intron(Intra_genic_Region)	Upstream_Constitutive_Exon
TGCAGAGCAACCAGGGGTCGTTAGACATCGAAGTCGGGGACGCCGAAGAGCT	87312	88914	88964	88912	-1	CYBJAscaffold_1	CYBJADRAFT_192663	87312	89127	None	503	36	1853	No_constitutive_exon_found_in_species
TCCCTTCCTTACAGGTGAACTATGACAGTTCCACCACGGGGAATGATAAGTC	103912	104353	104403	104351	-1	CYBJAscaffold_1	CYBJADRAFT_122071	103912	104914	None	503	36	1853	No_constitutive_exon_found_in_species
ACAGTTGTGGAGCTCAAAGGTTTTGCTCGTCGCACTAACAGGGTGTACAGTC	203696	205340	205390	205338	-1	CYBJAscaffold_1	CYBJADRAFT_2823	203696	205467	None	503	36	1853	No_constitutive_exon_found_in_species
TACGAGACATGGATATGCCTGATGCTAACGAAAAAATTCGGGCGAAATAGGC	282191	283586	283636	283584	-1	CYBJAscaffold_1	CYBJADRAFT_145334	282191	283702	None	503	36	1853	No_constitutive_exon_found_in_species
CAATCTATAACGCTTCCCATTACCACACATCTGTTGGGCTGAGGGACGAGGA	466140	467191	466090	466142	1	CYBJAscaffold_1	CYBJADRAFT_176083	465517	467682	None	503	36	1853	No_constitutive_exon_found_in_species
GAGCTCATGTCTGAGTGTTCCAGGAACAAGTGACTAACACAGGGGCTTAGGT	491964	493507	491914	491966	1	CYBJAscaffold_1	CYBJADRAFT_133751	491676	493507	None	503	36	1853	No_constitutive_exon_found_in_species
ACGTGAAGCCACGTTAAAGTGCAATGACAGTGACCGGCTGGGCAGAACAGTT	670538	670564	670614	670562	-1	CYBJAscaffold_1	CYBJADRAFT_176144	670538	673827	None	503	36	1853	No_constitutive_exon_found_in_species
ACCGAACGCAGTAACTAACAGGGTTCTTGGGGGACGGAGGGATGGGGCAGTG	709801	710249	709751	709803	1	CYBJAscaffold_1	CYBJADRAFT_170482	709660	710249	None	503	36	1853	No_constitutive_exon_found_in_species
GCTCTCTTGAAAGAGCTGGGGCGCTCAATGGTCTGGTGCTGGGGCTGCAGGT	1398475	1400202	1398425	1398477	1	CYBJAscaffold_1	CYBJADRAFT_160328	1398052	1400258	None	503	36	1853	No_constitutive_exon_found_in_species
TAAGTGAGTCTGATAGTACAAGAGAACCATATATACTAACTAGGGTACAGAG	1778598	1779281	1778548	1778600	1	CYBJAscaffold_1	CYBJADRAFT_13939	1778355	1779281	None	503	36	1853	No_constitutive_exon_found_in_species
GGTGGACCCCCCTCTCCGGACTACGAAGTACTAACGTTGGGGTAAAATAGGG	448983	450101	450151	450099	-1	CYBJAscaffold_2	CYBJADRAFT_135552	448983	450252	None	503	36	1853	No_constitutive_exon_found_in_species
TTGAGGGCCTAATGGTGTACTCATATACTGACAATTGTGGCTGGGAGAAGGA	811741	812897	811691	811743	1	CYBJAscaffold_2	CYBJADRAFT_171393	811623	812897	None	503	36	1853	No_constitutive_exon_found_in_species
CAAAGTCAAAGTCAAGTTGCTGAACATATCTCTGAGATGGGGGGGACCAGTT	714414	715604	715654	715602	-1	CYBJAscaffold_3	CYBJADRAFT_166668	714414	716114	None	503	36	1853	No_constitutive_exon_found_in_species
TTCGAAGAATTCAAAGATCGCATCTATGAACTTCTCGCAGGATAGGGAAGGC	828677	828992	828627	828679	1	CYBJAscaffold_3	CYBJADRAFT_193579	828291	832376	None	503	36	1853	No_constitutive_exon_found_in_species
GAGACTTCAAGAATCTGGACGTATTGAGGGATTCTACGGAAGATTGGGAGAT	830312	830341	830262	830314	1	CYBJAscaffold_3	CYBJADRAFT_193579	828291	832376	None	503	36	1853	No_constitutive_exon_found_in_species
ACTGTTGTCATATTCCATTCCAATCGTTTGTCTCTTGTACAAGGGAAGAGAC	1120789	1120819	1120739	1120791	1	CYBJAscaffold_3	CYBJADRAFT_161549	1120052	1121097	None	503	36	1853	No_constitutive_exon_found_in_species
AAGGTTCTATACGTGGAGAAGCTGATACTGACTACAGAGGGTGTGTGAAGGA	565011	565495	565545	565493	-1	CYBJAscaffold_4	CYBJADRAFT_137789	565011	565723	None	503	36	1853	No_constitutive_exon_found_in_species
TACATATGTACACACTTTTGCGCTGATGTTTACGGTTACCGCATTGGGAGGT	730653	730672	730722	730670	-1	CYBJAscaffold_4	CYBJADRAFT_189516	729805	731629	None	503	36	1853	No_constitutive_exon_found_in_species
GTGAGTTAGATGGCTTTATGGGCTGTGTGCTTAGTACTAACAGAGGGTAGCA	952199	952536	952586	952534	-1	CYBJAscaffold_4	CYBJADRAFT_161946	950665	952698	None	503	36	1853	No_constitutive_exon_found_in_species
TGAGTATATCCCAGTACCAGAGCACCGTGTGAAGGAAGCTAACGGGTTAGAT	30902	31523	31573	31521	-1	CYBJAscaffold_5	CYBJADRAFT_172558	30804	31586	None	503	36	1853	No_constitutive_exon_found_in_species
GTTTATCCCCTTCGGATAAGACAAGACAACATCAACAACGGGAGCGGCAGGC	295951	297488	297538	297486	-1	CYBJAscaffold_5	CYBJADRAFT_184327	295951	298278	None	503	36	1853	No_constitutive_exon_found_in_species
CTGTTGGTGGCACTGTACTAGCATGGGGATACTAACGGGAATGCGCAAAGGC	327052	328981	329031	328979	-1	CYBJAscaffold_6	CYBJADRAFT_167626	327052	329161	None	503	36	1853	No_constitutive_exon_found_in_species
GGGATTCCAAACCGTTATATGCGAATAGGCACTAACAACTCGAGGGGAAGAG	361959	362518	361909	361961	1	CYBJAscaffold_7	CYBJADRAFT_167919	361768	362518	None	503	36	1853	No_constitutive_exon_found_in_species
AAAAATCATCTTATTTATACTCACATACCTGTATATATTCTGGGGTATAGAA	459596	459866	459546	459598	1	CYBJAscaffold_7	CYBJADRAFT_194325	457612	459866	None	503	36	1853	No_constitutive_exon_found_in_species
CCGTGGTTTCAGCCCTGAACTGAACTTCAATACTAATAGCCCGGGAACAGCT	349527	349960	349477	349529	1	CYBJAscaffold_8	CYBJADRAFT_173594	349423	349960	None	503	36	1853	No_constitutive_exon_found_in_species
ATACCAGGAGCTGAAGTGCCTGATAAAGGATGTACTAACCATGGGCGAAGTT	237489	238050	238100	238048	-1	CYBJAscaffold_10	CYBJADRAFT_163358	237489	238198	None	503	36	1853	No_constitutive_exon_found_in_species
CAATGCCCAGTAGTTTTCCATTTGATTACACTAACAGAGGGTGTGTAAAGAC	151943	152662	152712	152660	-1	CYBJAscaffold_11	CYBJADRAFT_174185	151943	152760	None	503	36	1853	No_constitutive_exon_found_in_species
TTATTGCGATCTTGCGATGAGTATATGCTCTTACTAACCAGTGGGTATAGCT	66604	66727	66554	66606	1	CYBJAscaffold_12	CYBJADRAFT_178191	66263	66727	None	503	36	1853	No_constitutive_exon_found_in_species
CCTTCTTTGTTGAATCTTTTTCACAGTTTGGAAGTGGGAGGTGACGGTAGTA	154950	155262	155312	155260	-1	CYBJAscaffold_15	CYBJADRAFT_154723	154950	156308	None	503	36	1853	No_constitutive_exon_found_in_species
ATGGTGGAGGAAATAGAGAGAGAGCATCGCTAACTGTGTGGGAAAAACAGTG	193853	195948	193803	193855	1	CYBJAscaffold_15	CYBJADRAFT_30082	193446	195948	None	503	36	1853	No_constitutive_exon_found_in_species
AAGTGCACCTGTGTGTCATTGCAAGAGATGACTAACATAGAGGGGTTTAGCA	59352	59773	59823	59771	-1	CYBJAscaffold_18	CYBJADRAFT_169507	59352	59925	None	503	36	1853	No_constitutive_exon_found_in_species
GTGATGCAGTGGGTGTGGCGAATGTGATGAATGCTGCTGGGGGAAATGAGGA	47379	47384	47329	47381	1	CYBJAscaffold_20	CYBJADRAFT_164639	46761	47384	None	503	36	1853	No_constitutive_exon_found_in_species
TTCCCAGACCAGTCTTGTCTTGCCTCCATTCTTCTCAACGGAGTAGGGAGAA	65867	68738	65817	65869	1	CYBJAscaffold_24	CYBJADRAFT_113909	65585	68738	None	503	36	1853	No_constitutive_exon_found_in_species
GCATGACATGGTGAACTAACACTGATTGCGCCCTTGCGAGGGGTGTAAAGGT	44940	45095	45145	45093	-1	CYBJAscaffold_26	CYBJADRAFT_175742	44940	45263	None	503	36	1853	No_constitutive_exon_found_in_species
TTCAAGAGGAGAAAGCTACAGAAGCTGATAAAGTTGAAGAAGGGAAAAAGGA	63173	63251	63123	63175	1	CYBJAscaffold_26	CYBJADRAFT_113539	60539	63251	None	503	36	1853	No_constitutive_exon_found_in_species
TCGCTCTGTGACGGTCTGTACACATGTTCTAACACGGTGGGGGGATAAAGCC	16485	17402	16435	16487	1	CYBJAscaffold_31	CYBJADRAFT_170072	16014	17402	None	503	36	1853	No_constitutive_exon_found_in_species
