# Supplementary material for: Widespread Separation of the Polypyrimidine Tract From 3′ AG by G Tracts in Association With Alternative Exons in Metazoa and Plants
Source: Front Genet. 2019 Jan 14;9:741. doi: 10.3389/fgene.2018.00741 (PMC6339879; doi:10.3389/fgene.2018.00741)
Supplement: DATA FILE S1 — Sequences of REPAG 3′ SS from each species of fungi. [file Data_Sheet_1.zip › Supplementary data 1/Fungi_Release38_pseudozyma_hubeiensis_sy62.txt]

REPA_GGG_Sequence	Exon_Start	Exon_End	Pos_-50	Pos_+2	Strand	Chromosome	GeneID	Gene_Start	Gene_End	Gene_Name	Number_of_REPAs	Number_of_REPAs_has_GGG	Number_of_Intron(Intra_genic_Region)	Upstream_Constitutive_Exon
TGTGCTTTGGCTGACGAACTGTTTGCTGCTCTTTTCTGGGGGAAATGCAGGT	133784	133853	133903	133851	-1	PHS45.	PHSY_004450	133784	134311	None	209	21	3476	No_constitutive_exon_found_in_species
CAAATACAATTCTAAACTTATCTCTCTTCTGGCGCACGGGAAACAAACAGAC	177052	177297	177347	177295	-1	PHS45.	PHSY_004475	177052	180338	None	209	21	3476	No_constitutive_exon_found_in_species
AAACACTGACACGAACATCGTCTCACCGCGTGCCACCCGGGTGAATACAGGG	728457	728595	728407	728459	1	PHS45.	PHSY_004690	725671	728595	None	209	21	3476	No_constitutive_exon_found_in_species
CGAGGCTCGACCTGATCCGTTTTTTAAATTGGCTGATTTCAATTGGGCAGGC	845747	846182	846232	846180	-1	PHS38.	PHSY_004040	845747	846731	None	209	21	3476	No_constitutive_exon_found_in_species
CTTGATGTACTGACCAATCTTGTTCTTTTCGTGACTGTTTGGGATCATAGGA	658933	659088	659138	659086	-1	PHS58.	PHSY_006388	658683	659342	None	209	21	3476	No_constitutive_exon_found_in_species
GACAACAGAAGATAGAGATTGACATGGCTTTTTTTCGCGGGGGGGAACAGTC	187235	187444	187185	187237	1	PHS47.	PHSY_005068	186739	187444	None	209	21	3476	No_constitutive_exon_found_in_species
GCGCGGGTTCCCAATCTCTGGCAATCGTCATTGCGTTGTGGGCATAACAGCA	541470	541645	541695	541643	-1	PHS47.	PHSY_005209	541470	543989	None	209	21	3476	No_constitutive_exon_found_in_species
ACAGAGGTTGTTACCAGTCTCGCGAGCACGAGTGCTGCTCGGGAATGCAGAC	35577	35789	35839	35787	-1	PHS15.	PHSY_001224	35091	36018	None	209	21	3476	No_constitutive_exon_found_in_species
CACCGGCAAGGCCCCGTTGACGCGGTCCAATGCGTGTCTTGGGGAGGTAGCC	274779	274975	274729	274781	1	PHS57.	PHSY_005983	273694	274975	None	209	21	3476	No_constitutive_exon_found_in_species
CAAGCACACATCTCACACTGACCATCTTTTCTTACTGTGTTGGGTGACAGAA	111422	111965	112015	111963	-1	PHS22.	PHSY_002177	111422	114508	None	209	21	3476	No_constitutive_exon_found_in_species
TCTTCTGAACCTCACTCTCGGCACGAGCACCCGCTCTGTGGGTCGGGTAGGA	177672	177915	177965	177913	-1	PHS69.	PHSY_007286	177301	178408	None	209	21	3476	No_constitutive_exon_found_in_species
TCTTTCGGCTGGGAAAATGTGGGGAAGTGTGACGTTTGTCGGGAATCCAGAG	68088	69755	69805	69753	-1	PHS52.	PHSY_005614	67686	75808	None	209	21	3476	No_constitutive_exon_found_in_species
GATCAACAACTGACCAACTTTCCTTTCTTTGTTGCTCGAGGTGGGTATAGCA	33063	33339	33013	33065	1	PHS27.	PHSY_002598	32375	33544	None	209	21	3476	No_constitutive_exon_found_in_species
AGCTGTCCCAACCACTCCAGGTGCTGACCATCGTTTCTTTGGGCGCAAAGCG	47382	47552	47332	47384	1	PHS33.	PHSY_003273	46571	48380	None	209	21	3476	No_constitutive_exon_found_in_species
CATATTAGGCGCTCATTTCAGAATAGGGGCTCTTCAAGTCGGGGCGTCAGAA	107872	108147	107822	107874	1	PHS30.	PHSY_002924	105630	108147	None	209	21	3476	No_constitutive_exon_found_in_species
CGCAGCCAAACTGACCATCGCTCTTCCGATCATTTTGCATGGGTCAACAGTA	193564	193871	193921	193869	-1	PHS37.	PHSY_003666	193223	194474	None	209	21	3476	No_constitutive_exon_found_in_species
GCTGCAGACTTGGTTTCGATGTCGCGTCACAAGTCGTGTGGGACGTGCAGAC	19337	21698	19287	19339	1	PHS24.	PHSY_002518	17703	21698	None	209	21	3476	No_constitutive_exon_found_in_species
CGACCAAGATATACTGACATTCTTTCTCTTTTGCCAACTCTGGGCAACAGTC	50354	51241	51291	51239	-1	PHS24.	PHSY_002534	50354	51532	None	209	21	3476	No_constitutive_exon_found_in_species
GAAGAGAGAAACAAATACTGACTTTCCAACTTTTTGTGGGCGAGAAACAGAC	86590	86971	86540	86592	1	PHS61.	PHSY_006770	82120	88286	None	209	21	3476	No_constitutive_exon_found_in_species
CAGTCCAGTCTCTTGTATTCACTGAAGCTGACCTGTTTTTGGGATCACAGCG	62947	63268	62897	62949	1	PHS39.	PHSY_004159	60866	63268	None	209	21	3476	No_constitutive_exon_found_in_species
GGAAGACGCATCTCCGTTCTGTTGCAGGTGTGTGGGTTGAGTGTGGGCAGAT	10472	10623	10673	10621	-1	PHS49.	PHSY_005393	9541	11234	None	209	21	3476	No_constitutive_exon_found_in_species
