# Supplementary material for: Widespread Separation of the Polypyrimidine Tract From 3′ AG by G Tracts in Association With Alternative Exons in Metazoa and Plants
Source: Front Genet. 2019 Jan 14;9:741. doi: 10.3389/fgene.2018.00741 (PMC6339879; doi:10.3389/fgene.2018.00741)
Supplement: DATA FILE S1 — Sequences of REPAG 3′ SS from each species of fungi. [file Data_Sheet_1.zip › Supplementary data 1/Fungi_Release38_malassezia_sympodialis_atcc_42132.txt]

REPA_GGG_Sequence	Exon_Start	Exon_End	Pos_-50	Pos_+2	Strand	Chromosome	GeneID	Gene_Start	Gene_End	Gene_Name	Number_of_REPAs	Number_of_REPAs_has_GGG	Number_of_Intron(Intra_genic_Region)	Upstream_Constitutive_Exon
AGAAAGAGCCCAAGAAGTGGGAGCCGCCCGTGCCGACGCGTGTGGGGAAGAA	208896	209976	208846	208898	1	HE999557	MSY001_1895	208557	210154	None	487	69	3435	No_constitutive_exon_found_in_species
ATCCGACACATATTTTACCGTCACATGTCGGTTATTGACGGGGATCGCAGTA	310220	310245	310170	310222	1	HE999557	MSY001_1945	309423	311699	None	487	69	3435	No_constitutive_exon_found_in_species
GTGTACGATACTTTTGTGGACTACGCCGAAATGGCAACACAACTGGGCAGCA	579497	580143	579447	579499	1	HE999557	MSY001_2071	578616	580143	None	487	69	3435	No_constitutive_exon_found_in_species
TTCTCACGCAGCTTCTTTCGAGTCTCTCCTCTGTGTACTTTGGGATGCAGCC	779605	779797	779555	779607	1	HE999557	MSY001_2150	778239	787090	None	487	69	3435	No_constitutive_exon_found_in_species
ATGGCGGTATGTGACTCGACGAATTGACAGGTCTAATGCATGGGGCATAGGC	63299	63311	63361	63309	-1	HE999549	MSY001_0023	61121	63492	None	487	69	3435	No_constitutive_exon_found_in_species
GCGCCGTGCATTGAACCAGAGAACCATTGTAATTGCTGACGGTGGGCCAGGC	128481	128515	128565	128513	-1	HE999549	MSY001_0051	127749	128797	None	487	69	3435	No_constitutive_exon_found_in_species
TTTGGACTCTGTGGCTCGGCCTGGCACCGGCGCTTTGGCTCCTGGGAAAGCC	294676	294761	294626	294678	1	HE999549	MSY001_0122	293575	294761	None	487	69	3435	No_constitutive_exon_found_in_species
GACGTAGGTGGACCGCGCTCACAGCAGCAACCTCGCTCTGGCAGAGGGAGAG	310353	310433	310303	310355	1	HE999549	MSY001_0127	308646	311176	None	487	69	3435	No_constitutive_exon_found_in_species
TCCCTCTCTGGCGATCCTGCAAGAGTACATACTGCTCTGGGAATGGACAGCC	314784	314973	314734	314786	1	HE999549	MSY001_0130	313810	314973	None	487	69	3435	No_constitutive_exon_found_in_species
TGAGAGTGCATGTTTTTCCCATGAGCGCTCTAGGTCGCGAAGGGCAATAGCG	367056	367142	367192	367140	-1	HE999549	MSY001_0151	366666	370329	None	487	69	3435	No_constitutive_exon_found_in_species
GGCGGCCCCTGTGGCGTCCCCAGCTGCAACGCCGAGTATGCAGGGGGCAGCG	614293	616497	614243	614295	1	HE999549	MSY001_0267	614229	616497	None	487	69	3435	No_constitutive_exon_found_in_species
GCAGCCGAGTTGACGGCGGCCTGCGTGCCGATGAGCGGGGATGCGGTAAGTC	137699	138324	137649	137701	1	HE999552	MSY001_0891	137689	138324	None	487	69	3435	No_constitutive_exon_found_in_species
GCGGCGCGACTATTATGCAGGCAACGTTACCGGGGCGCCGGGAGCGCCAGGT	216063	216153	216203	216151	-1	HE999552	MSY001_0942	216063	219312	None	487	69	3435	No_constitutive_exon_found_in_species
AGGCGCTCGCATGGTGGGAGCAGGCGGCGGACCGGACGCCGCTGCGGGAGCG	453477	453490	453540	453488	-1	HE999552	MSY001_1056	453477	456325	None	487	69	3435	No_constitutive_exon_found_in_species
GGTCGGGCAGACATTCCAGGCCGTCGTCTGTGTGGCCAACACGGGCGTAGCG	561112	561335	561385	561333	-1	HE999552	MSY001_1107	560490	561695	None	487	69	3435	No_constitutive_exon_found_in_species
CGGCCTTTGCACGTACGTATCGGCTACTGACGCAGGCCTCGGGTGTGCAGGC	125608	126069	125558	125610	1	HE999559	MSY001_2370	122942	126069	None	487	69	3435	No_constitutive_exon_found_in_species
TGCTCACCTTCCTCGTGCCCGACCTCGACTTGCACGGCCACGCACGGGAGCA	322338	322348	322288	322340	1	HE999559	MSY001_2467	320610	322348	None	487	69	3435	No_constitutive_exon_found_in_species
CCCATGCTGAATCGGTACTCACAGGTATACAATGAACGTGACGCGGGCAGTC	331264	331616	331666	331614	-1	HE999559	MSY001_2473	331264	332494	None	487	69	3435	No_constitutive_exon_found_in_species
TTGGTGCAAGCGCCCGCGGCGGCCAAGTATGTCCGCACCAAGGGCACCAGCG	369076	369353	369026	369078	1	HE999559	MSY001_2483	368249	369353	None	487	69	3435	No_constitutive_exon_found_in_species
AGTATTTCCTAGCACTGGCCCAATATATAGCCACGGTGAGTGGAGGGTAGCT	438360	440101	438310	438362	1	HE999559	MSY001_2517	430857	440101	None	487	69	3435	No_constitutive_exon_found_in_species
AGCAAAAGAGTGCGTTCACAGAAAATCTAACAAAGACATGGGATAAATAGTG	510287	511143	511193	511141	-1	HE999559	MSY001_2551	510287	511312	None	487	69	3435	No_constitutive_exon_found_in_species
TTCAGCACGATCTCCCCGAGATGTTTTCCTTTACAATGCGACAGGGCCAGAC	520477	521217	520427	520479	1	HE999559	MSY001_2558	520206	521217	None	487	69	3435	No_constitutive_exon_found_in_species
GTCGAGGCGTGCGCCGCCGCGCGCGCACCGGACCGCCTGTACGCGGGGAGTC	592527	595474	595524	595472	-1	HE999559	MSY001_2598	592527	596697	None	487	69	3435	No_constitutive_exon_found_in_species
TGGCCAGCCTCATGACAGCGACGGATGGGGCGCACGACGTGGGTATGCAGAT	13019	14305	14355	14303	-1	HE999550	MSY001_0336	13019	14344	None	487	69	3435	No_constitutive_exon_found_in_species
CCAGCGCTTCTTTAGCAACCTGATCTATGTACGTGAGCGTGGGCTGACAGCA	91889	95711	91839	91891	1	HE999550	MSY001_0375	91579	95711	None	487	69	3435	No_constitutive_exon_found_in_species
TTTCTCCCTGCGCCGTGCGCTTGGCTCACTCGCATTGTGATGGAGGGAAGTC	135251	135357	135407	135355	-1	HE999550	MSY001_0394	134434	137404	None	487	69	3435	No_constitutive_exon_found_in_species
ACAGGTGCCGGGCTCGCTCGTATTCGTGTACGCACTCGCTGGGCGTGAAGGC	151054	151060	151110	151058	-1	HE999550	MSY001_0397	151054	153458	None	487	69	3435	No_constitutive_exon_found_in_species
GCTCTCTTGGAGCACAAGACGTAGGTACAGAGCCCTGACCCAGGGATGAGCC	167856	168126	168176	168124	-1	HE999550	MSY001_0406	167856	168442	None	487	69	3435	No_constitutive_exon_found_in_species
ATTCGAAAAGTCCCGAGTTGGCGGAGCGCATGAGCTACATGCGCAGGGAGTC	184166	184212	184116	184168	1	HE999550	MSY001_0412	182046	184212	None	487	69	3435	No_constitutive_exon_found_in_species
AGAAGCGGCACCTCAGCGACATCAGGGAGCTGCGGCGCACACTGCGGGAGGA	308093	308119	308169	308117	-1	HE999550	MSY001_0475	308039	309418	None	487	69	3435	No_constitutive_exon_found_in_species
TGATATTACGGCTCCTTCTCTGGTGACGCTGATCCACGCCGAGGGACCAGGC	540231	540448	540498	540446	-1	HE999550	MSY001_0585	540231	541911	None	487	69	3435	No_constitutive_exon_found_in_species
ACTGAAATCATTGAGTACATGGTTCGGTCATTGACCACACTGCGGGACAGCC	145965	146175	146225	146173	-1	HE999551	MSY001_0661	145624	147191	None	487	69	3435	No_constitutive_exon_found_in_species
CGGATGAGCATCCCATCGACATGAGCTTGTGCGTTGCGCGGGACTAACAGAG	171793	171980	171743	171795	1	HE999551	MSY001_0672	171463	171980	None	487	69	3435	No_constitutive_exon_found_in_species
TCTACATCGCCTCGTTGTGGTACAATGTACCCTATAAATCAATGGGGCAGTT	212790	216175	216225	216173	-1	HE999551	MSY001_0691	212790	219514	CHS2	487	69	3435	No_constitutive_exon_found_in_species
ACTACTACTGTTGCCGCTGATATGAACCAAGAATTGTTTGTCGAGGGCAGGG	303493	305738	305788	305736	-1	HE999551	MSY001_0725	303493	305869	None	487	69	3435	No_constitutive_exon_found_in_species
ATCGCATCTGCGCGTGCGAAAGGCGATATGGACTCCCAAAGTGGGCACAGGC	487293	488839	488889	488837	-1	HE999551	MSY001_0810	487293	489303	None	487	69	3435	No_constitutive_exon_found_in_species
CCTGCGAGAGGCGCTCGCGCTGCCGATCTGGGCTTGGGCCATGGCCGGAGCG	233094	233103	233153	233101	-1	HE999553	MSY001_1300	233094	234454	None	487	69	3435	No_constitutive_exon_found_in_species
ACCTGAGAAAGAGGCGGATGGCTCGTTGAATCTACTTGTCTGGGAGGTAGGG	234871	234891	234821	234873	1	HE999553	MSY001_1301	234838	235356	None	487	69	3435	No_constitutive_exon_found_in_species
ACTGACGCGAGAACTGCGCTTCAAAGAGTACGGTCTGGGCGGCATCGAAGTG	283239	283287	283337	283285	-1	HE999553	MSY001_1319	279742	283493	None	487	69	3435	No_constitutive_exon_found_in_species
CGTCGGGGGCCCACCTGCTGCACCCGATCGTCGACGCGGGGCATGAGCAGGT	328054	330499	330549	330497	-1	HE999553	MSY001_1342	328054	330850	None	487	69	3435	No_constitutive_exon_found_in_species
TTCACAGAGTGCCACGACGACCCCGTCGAAACCGCTATTTGGGACGCCAGGC	416586	418841	418891	418839	-1	HE999553	MSY001_1380	416586	418974	None	487	69	3435	No_constitutive_exon_found_in_species
ATTGTATCTGTGACTTAGTATTGATTTGGCAATGGTGGTATTACGGGAAGTA	72386	73019	73069	73017	-1	HE999558	MSY001_2189	72386	73293	None	487	69	3435	No_constitutive_exon_found_in_species
ATGGCTCGGCGGCGTTACAACCGTGGTGCTAGCTGTCCTCGCGCTGGGAGTG	339728	341863	341913	341861	-1	HE999558	MSY001_2301	339728	341913	PMT4	487	69	3435	No_constitutive_exon_found_in_species
AGCAGGGTCCGCTCTCGCGTGTATGGCTCGCTGCTCACTGGGACAGAAAGCT	6294	8229	6244	6296	1	HE999555	MSY001_1522	6219	8229	None	487	69	3435	No_constitutive_exon_found_in_species
CCCAACTATCTGTGCGAATGTACGTCGAGGCACTCACACCAGGGATCGAGTG	248829	249030	248779	248831	1	HE999555	MSY001_1647	248209	249030	None	487	69	3435	No_constitutive_exon_found_in_species
CGGTGTCGGCGGGCCTGACCACCCGGCGATGGAGACGCCCGGGGTCCAAGAC	175694	175760	175644	175696	1	HE999556	MSY001_1765	174875	175760	None	487	69	3435	No_constitutive_exon_found_in_species
GGACAAAAATTCGTCCCCATTTTTGCCTCATTATAATGAGGGGCATAAAGAC	33372	33422	33472	33420	-1	HE999564	MSY001_2916	33189	34497	None	487	69	3435	No_constitutive_exon_found_in_species
CATGGCAACGAGTACGTATGCATGGCTGACCGCAGTGGTTGTGGGTGAAGGT	98009	98895	98945	98893	-1	HE999564	MSY001_2948	98009	99155	None	487	69	3435	No_constitutive_exon_found_in_species
TTTTCGTTCACGGCGATGGTCGTCGGTAGGTTGTTTAGACTGACGGGCAGGT	5128	6192	6242	6190	-1	HE999560	MSY001_2601	5128	6359	None	487	69	3435	No_constitutive_exon_found_in_species
GACTTACAAATTCCAGTTTGTCAAAGTAGGCTATGCGGGTACGAAAACAGGC	66665	66819	66615	66667	1	HE999560	MSY001_2621	66558	67829	None	487	69	3435	No_constitutive_exon_found_in_species
TGAATGAGACCCATGTCGTGTTTGTTGTGTCCACGACGGGCAACGGCGAGTT	87072	87287	87337	87285	-1	HE999560	MSY001_2632	85618	87547	None	487	69	3435	No_constitutive_exon_found_in_species
CCAGGTACGCGCCACGACTAACGCAGGCATTTCGCGACAAGTTGGGGCAGGC	97052	97124	97174	97122	-1	HE999560	MSY001_2641	97052	99402	None	487	69	3435	No_constitutive_exon_found_in_species
GTCTATGACCTCTTTCATTATGCGTATGTTCTCTATCGCTAACGAGGGAGTC	103026	103471	102976	103028	1	HE999560	MSY001_2642	102709	103471	None	487	69	3435	No_constitutive_exon_found_in_species
TGGAGCTCATAGCTGACATAATGTTCCAATTGCCAAATTATGGGGGCCAGCA	134193	134297	134143	134195	1	HE999561	MSY001_2737	130697	136694	None	487	69	3435	No_constitutive_exon_found_in_species
TATGTATCGCGTGTCCTGACGTTCAGACATGATAGGATATGGGGGTGTAGAG	124192	124537	124142	124194	1	HE999562	MSY001_2825	123648	124756	None	487	69	3435	No_constitutive_exon_found_in_species
CTCTAACGTCAGTGTCTATCCCACGTGAACGAAATCAATGGGTCGAACAGGC	124693	124756	124643	124695	1	HE999562	MSY001_2825	123648	124756	None	487	69	3435	No_constitutive_exon_found_in_species
TATTTAATTACGATGATGGACCTCATCCTTTCCATCTCCATGGGCATAAGTT	126354	126630	126304	126356	1	HE999563	MSY001_2899	124767	126630	None	487	69	3435	No_constitutive_exon_found_in_species
CGCACCGCGCTTCGTTCGTGCATGGCGGCATTTCGCCCGTATGGGCGCAGCT	84052	84505	84555	84503	-1	HE999566	MSY001_3110	84052	85072	None	487	69	3435	No_constitutive_exon_found_in_species
GCTGATGACAGCATATATAACGATGTCATCACTTTACGCCGCGGGTCAAGCT	12462	12679	12729	12677	-1	HE999565	MSY001_3018	12302	12909	None	487	69	3435	No_constitutive_exon_found_in_species
GGGGTATTTGCAAGGGAGGAATCAAACTCTTTTAATTCAGGGAGACTCAGTA	59977	60023	60073	60021	-1	HE999565	MSY001_3036	59977	60909	None	487	69	3435	No_constitutive_exon_found_in_species
GAGTGGCGCTCAGGAGTGTATGTGACAAATGAATTTACCCCAGGGAAAAGGA	72985	73603	72935	72987	1	HE999565	MSY001_3041	72833	73603	None	487	69	3435	No_constitutive_exon_found_in_species
ATGTATGATTGCAATAGGATGGCATACTTATTCGTTATATATGTGGGTAGTA	96951	102048	96901	96953	1	HE999565	MSY001_3052	96248	102048	None	487	69	3435	No_constitutive_exon_found_in_species
GCCGAGGCGATTACCTGCCACCGTACGTATGCCGAAGCTGACGGGCGCAGCG	110566	111253	110516	110568	1	HE999571	MSY001_3321	110438	111451	None	487	69	3435	No_constitutive_exon_found_in_species
GTTTCCAACAGGACCGGGCTATAAACGGATATAATAATCCTGGGATGTAGAT	38585	39143	39193	39141	-1	HE999574	MSY001_3396	38585	41582	EXG1.3	487	69	3435	No_constitutive_exon_found_in_species
CGAAGATGAGATGGCCCGTACGTGTAGCATATCTAACCACAGGGACCCAGAA	39813	40863	39763	39815	1	HE999570	MSY001_3261	39661	40863	None	487	69	3435	No_constitutive_exon_found_in_species
ACGACGGACATCCATGGGTGTACGTGCGCCGACTGACGCCAGGGTACCAGGG	51901	52037	52087	52035	-1	HE999578	MSY001_3491	50045	52240	None	487	69	3435	No_constitutive_exon_found_in_species
ACATGTAGGTTATTCTGATCGAGCTTCTCGTTCAGCTCAGCGGGAATTAGCT	36593	36698	36748	36696	-1	HE999572	MSY001_3343	35680	38554	None	487	69	3435	No_constitutive_exon_found_in_species
TGGACCGACAGTACGTACAAAGCACTGACGACCCCGCTTCGCGGGTACAGAC	20850	21725	21775	21723	-1	HE999573	MSY001_3362	20850	23935	None	487	69	3435	No_constitutive_exon_found_in_species
GAGTTCAAGGCGCGCCGTGCGCAGGGCGACGTGCAGAAGGGCGGCATGAGCC	2839	2871	2921	2869	-1	HE999575	MSY001_3410	2839	6710	None	487	69	3435	No_constitutive_exon_found_in_species
