# Supplementary material for: Widespread Separation of the Polypyrimidine Tract From 3′ AG by G Tracts in Association With Alternative Exons in Metazoa and Plants
Source: Front Genet. 2019 Jan 14;9:741. doi: 10.3389/fgene.2018.00741 (PMC6339879; doi:10.3389/fgene.2018.00741)
Supplement: DATA FILE S1 — Sequences of REPAG 3′ SS from each species of fungi. [file Data_Sheet_1.zip › Supplementary data 1/Fungi_Release38_colletotrichum_sublineola.txt]

REPA_GGG_Sequence	Exon_Start	Exon_End	Pos_-50	Pos_+2	Strand	Chromosome	GeneID	Gene_Start	Gene_End	Gene_Name	Number_of_REPAs	Number_of_REPAs_has_GGG	Number_of_Intron(Intra_genic_Region)	Upstream_Constitutive_Exon
AAAACAGTATCTCCGCTCTGGCGCTCACATCTTTGTCGATATCGGGACAGGC	181675	181808	181625	181677	1	Scaffolds0001.1	CSUB01_00038	180647	182787	None	3800	454	22691	No_constitutive_exon_found_in_species
GGACAACGACGACATCGATGAGATGCTTAATCGCTTGTATCGGGAACTAGTT	195524	195914	195964	195912	-1	Scaffolds0001.1	CSUB01_00042	194758	196136	None	3800	454	22691	No_constitutive_exon_found_in_species
GTGTCCGTAGCCCGGTGCCGTTACACGTGTGCTAGACTAACACTGGGAAGCC	220090	220135	220185	220133	-1	Scaffolds0001.1	CSUB01_00051	216580	220523	None	3800	454	22691	No_constitutive_exon_found_in_species
CTGACGCCATATGGACTAGGCACAACCGGGATGCTGACTGGGATGGGTAGCA	218738	218831	218881	218829	-1	Scaffolds0001.1	CSUB01_00051	216580	220523	None	3800	454	22691	No_constitutive_exon_found_in_species
TGATACCGGTGACGGTTAGGTCGGCTAACGATGAGGGTGCGGGGGGACAGTT	244879	245239	244829	244881	1	Scaffolds0001.1	CSUB01_00061	244574	246665	None	3800	454	22691	No_constitutive_exon_found_in_species
CGGAACCTGAGCAGGGTGTACACGCAATACCGCTCATGCTGCGGGAAGAGCG	292737	293451	292687	292739	1	Scaffolds0001.1	CSUB01_00071	286919	293451	None	3800	454	22691	No_constitutive_exon_found_in_species
AGATGAAGGGACGACGTTTTAGCTGACTTGTCTTCGGGACACGCGAATAGAT	386848	386902	386798	386850	1	Scaffolds0001.1	CSUB01_00092	386438	387363	None	3800	454	22691	No_constitutive_exon_found_in_species
CGGCCTGCTTCATGTTGTGTTTGCCGTTTTTTTGAGGGCTGTGAACAAAGGG	391029	391098	390979	391031	1	Scaffolds0001.1	CSUB01_00093	390606	398353	None	3800	454	22691	No_constitutive_exon_found_in_species
GGCGGTTCCTATAGCGACACCAACGCTAACTCTATACTCCCGGGGACTAGAG	11272	11791	11841	11789	-1	Scaffolds1264.1	CSUB01_00104	9289	11964	None	3800	454	22691	No_constitutive_exon_found_in_species
GAAGACGCCGGTAAGTCCCCACACACTACCACTCTCGGGTGACAAAAAAGAG	37993	38041	37943	37995	1	Scaffolds1264.1	CSUB01_00114	36048	38041	None	3800	454	22691	No_constitutive_exon_found_in_species
CGGTACTGCCCTCCGTGCCATGAGGAACGATGGCTAACGAAAGGGTACAGGA	148064	149387	148014	148066	1	Scaffolds1264.1	CSUB01_00147	147437	150498	None	3800	454	22691	No_constitutive_exon_found_in_species
GAGTATGCGAGAGAGGTGCAATTGGTCGCTAACGTACTCTGGGGAGAAAGGT	215947	216078	215897	215949	1	Scaffolds1264.1	CSUB01_00163	215814	217611	None	3800	454	22691	No_constitutive_exon_found_in_species
GAGGAGTCAGTTTTACAAAGGAACGGTGTGCTAATTGAATGTATGGGTAGAT	331101	331197	331247	331195	-1	Scaffolds1264.1	CSUB01_00187	330676	331402	None	3800	454	22691	No_constitutive_exon_found_in_species
CTGCTTGGCCAGTTTATGGGTCACCAGTGTCGCGACTTCGGGGATCCAAGAG	47128	47561	47611	47559	-1	Scaffolds0487.1	CSUB01_00216	47128	50540	None	3800	454	22691	No_constitutive_exon_found_in_species
ATTTTTGTCGCGACGCTATTTGCGAGCCTCTGGGAAGGGTCAGAAGACAGAA	125333	125626	125676	125624	-1	Scaffolds0487.1	CSUB01_00240	124784	125932	None	3800	454	22691	No_constitutive_exon_found_in_species
AGGCATTGGCGCCATAGAGCTCTCTTGCTAACCCCATCCCCCGGGAAAAGCC	151414	151836	151364	151416	1	Scaffolds0487.1	CSUB01_00245	151233	152019	None	3800	454	22691	No_constitutive_exon_found_in_species
TTTGTCTTTCATCACACTTGTGTGGTTTCCTCGCTGACACGGGAGATCAGAA	191822	192097	192147	192095	-1	Scaffolds0487.1	CSUB01_00252	191010	194091	None	3800	454	22691	No_constitutive_exon_found_in_species
CGCCCATCCCCGAGTGACATGCGACTATGGTAATGCTGACAGATGGGCAGGT	291492	291591	291641	291589	-1	Scaffolds0487.1	CSUB01_00280	291492	291911	None	3800	454	22691	No_constitutive_exon_found_in_species
CACACGTTCAAGAACGAGAAAAATGACTGACGGGGCGTCCGGGGGGATAGCG	9695	9915	9645	9697	1	Scaffolds1382.1	CSUB01_00301	9291	9915	None	3800	454	22691	No_constitutive_exon_found_in_species
AATGCGAAAGGTGAGTTTCATTGTAATCGAGAGATCTCCGTTCGGGGGAGAC	68717	68934	68984	68932	-1	Scaffolds1382.1	CSUB01_00319	68717	69836	None	3800	454	22691	No_constitutive_exon_found_in_species
AGGGGGGGTAGACGCAAAGGCTAATTAATGCGTAAACTATGGGACAATAGAC	130641	131339	130591	130643	1	Scaffolds1382.1	CSUB01_00337	130270	131339	None	3800	454	22691	No_constitutive_exon_found_in_species
ACGAGAAACACCTGGACACCAGGCCTGAACATAACTAACCCGGGACACAGGC	54205	54603	54155	54207	1	Scaffolds1129.1	CSUB01_00407	51218	54603	None	3800	454	22691	No_constitutive_exon_found_in_species
GCCCGAGCCGACTCAAAGAAGGGGGAAAGCTAACAAAGGGGGGTAAACAGCC	204996	205598	205648	205596	-1	Scaffolds1129.1	CSUB01_00442	204996	206267	None	3800	454	22691	No_constitutive_exon_found_in_species
CTCTGCATGACTTGGTCTCCCACGCAAGGTACTGACCCACGGGGTTGAAGGA	36173	37483	37533	37481	-1	Scaffolds1513.1	CSUB01_00486	36173	38245	None	3800	454	22691	No_constitutive_exon_found_in_species
AACCGGAAAGCTTCCTTGCCAAAAAGGCAAATTGCTGACAAAAGGGCCAGTG	283255	284072	283205	283257	1	Scaffolds1513.1	CSUB01_00561	282619	284072	None	3800	454	22691	No_constitutive_exon_found_in_species
GCAGGTTCGGTCTGCCGATTAAGCAAAGGGTGCCAGACTAACGGGTATAGGC	60375	60477	60325	60377	1	Scaffolds1406.1	CSUB01_00578	58138	62263	None	3800	454	22691	No_constitutive_exon_found_in_species
TTGTGTATCTCCCATTCCTCAACGTGAGACGTGGACTGACATGGGTGTAGGC	109286	109431	109236	109288	1	Scaffolds1406.1	CSUB01_00592	107578	110421	None	3800	454	22691	No_constitutive_exon_found_in_species
TCTCTGGAGCGACATTGCTGATACTTGTTGACAGCACATCCACGAGGGAGAG	24167	24235	24117	24169	1	Scaffolds0971.1	CSUB01_00640	23717	25010	None	3800	454	22691	No_constitutive_exon_found_in_species
TGTAACACTAAAATCAAATTAACTGTGCTAACTTCTATGGTGGGAAACAGAA	255559	255979	256029	255977	-1	Scaffolds0971.1	CSUB01_00709	255434	257011	None	3800	454	22691	No_constitutive_exon_found_in_species
ATTGAGGGGTGTTGCACCGCGGGGGGAGGGGTTGCAGGAACGGGGACGAGAA	97307	97430	97257	97309	1	Scaffolds1414.1	CSUB01_00742	97021	99226	None	3800	454	22691	No_constitutive_exon_found_in_species
TCCATTGATTTGATGCATGAGACAAGAAGCTGACAGTTTGGGGATAATAGTT	109893	109978	110028	109976	-1	Scaffolds1443.1	CSUB01_00802	106881	110250	None	3800	454	22691	No_constitutive_exon_found_in_species
ATGATCCATTATATTGGTTTTCCGTGCTCTTGCTGACTCTGGGACCGCAGGT	171292	171377	171427	171375	-1	Scaffolds1443.1	CSUB01_00822	171129	171728	None	3800	454	22691	No_constitutive_exon_found_in_species
TCATGAAAAAGCAGGAGAAGCTAACCGGAAGGTATTGTACGTGCGGGTAGAC	199143	199269	199093	199145	1	Scaffolds1347.1	CSUB01_00908	198347	199801	None	3800	454	22691	No_constitutive_exon_found_in_species
ACCACCTTCTACAGTTGACTTCAAGGCCTCAATACTAACACGGGACACAGAC	130988	131418	131468	131416	-1	Scaffolds0928.1	CSUB01_00949	130988	134146	None	3800	454	22691	No_constitutive_exon_found_in_species
CGCCCCGAACTTGCAGGCTGACAGTCCTCTCTGATGGGATGCAACAACAGAT	214256	214341	214391	214339	-1	Scaffolds0928.1	CSUB01_00969	212845	214494	None	3800	454	22691	No_constitutive_exon_found_in_species
TATGACCCCCATGTCGTCTTTATATGAATTGATGCTAACGGGCACGACAGCT	229674	229818	229868	229816	-1	Scaffolds0928.1	CSUB01_00976	229674	230175	None	3800	454	22691	No_constitutive_exon_found_in_species
GTTGCCGCTGATGATCGAGATGATAGAGATTAGCGCTGATAAGGGACCAGGT	28763	28808	28713	28765	1	Scaffolds1325.1	CSUB01_00987	28137	29121	None	3800	454	22691	No_constitutive_exon_found_in_species
TTTGCGAGAGTGCGGGACTGCTGAGGGGAGGTTGCTGACATGGGATACAGTT	106998	107227	107277	107225	-1	Scaffolds1325.1	CSUB01_01011	104683	108900	None	3800	454	22691	No_constitutive_exon_found_in_species
TGTACATGGCCACATATGGATTGTTAGTAACCATGCTGACGGGACATTAGGT	153196	153876	153926	153874	-1	Scaffolds1325.1	CSUB01_01027	153196	155169	None	3800	454	22691	No_constitutive_exon_found_in_species
CCTGTCAGTAATCATTCCAAGCTTCCATCCAGCTTCGCTAACCGGGACAGAC	160337	161185	160287	160339	1	Scaffolds1025.1	CSUB01_01095	158714	161185	None	3800	454	22691	No_constitutive_exon_found_in_species
AGTTGTATTGAAAATAAAGCCGATGTTGACCCTGCTGATAAGGGTGATAGTG	131396	131640	131346	131398	1	Scaffolds1448.1	CSUB01_01149	130245	131640	None	3800	454	22691	No_constitutive_exon_found_in_species
ACTTGTCGCATCAGGCCTTCACATGAGCATGGGCTAACCAGCGCGGGCAGGT	134423	134552	134602	134550	-1	Scaffolds1448.1	CSUB01_01151	134053	135408	None	3800	454	22691	No_constitutive_exon_found_in_species
CCCAGCCCCTGCTGGATTGTTGGGAATTAAGGGCTGATGGGAAGGAATAGGT	143192	143510	143560	143508	-1	Scaffolds1448.1	CSUB01_01154	142493	144155	None	3800	454	22691	No_constitutive_exon_found_in_species
TCCGGCGTAGAAGCGAGGGTCACGCGCACACAGCTAACATGGGCATGCAGCC	158783	159329	159379	159327	-1	Scaffolds1448.1	CSUB01_01160	158783	167019	None	3800	454	22691	No_constitutive_exon_found_in_species
GGCCGCTGAGAGGAAGAAAGGACAAATTGTTGGCTAACGACGGGCGATAGAT	188681	188724	188631	188683	1	Scaffolds1448.1	CSUB01_01164	188542	189109	None	3800	454	22691	No_constitutive_exon_found_in_species
GGACAAGGTGGATGGGAGAAGAGTGCCAGCAGCTAACAGTGGGTGCACAGAT	55284	55622	55672	55620	-1	Scaffolds0785.1	CSUB01_01194	55284	56166	None	3800	454	22691	No_constitutive_exon_found_in_species
TCTGCATATAAGGGGACGAATCCGAGACATAGCTAACTCGATGGGAATAGTA	50888	51116	51166	51114	-1	Scaffolds1147.1	CSUB01_01323	50888	52420	None	3800	454	22691	No_constitutive_exon_found_in_species
GTACGTCGCGTAGAGGACAGCGCGGGGATGGAACCTGACATTGGGAACAGGT	10239	10309	10359	10307	-1	Scaffolds0444.1	CSUB01_01374	8601	11449	None	3800	454	22691	No_constitutive_exon_found_in_species
TTCCGATGCGTGGACTTGCGTGACAGGGGCCAGCTGACTGGGAGACGCAGAT	10048	10184	10234	10182	-1	Scaffolds0444.1	CSUB01_01374	8601	11449	None	3800	454	22691	No_constitutive_exon_found_in_species
CCGGTAGCAAAGAGACCCAGACGCGACCCAAGTGCCTTTAGGGGAGGCAGGC	39828	40332	40382	40330	-1	Scaffolds1398.1	CSUB01_01423	39828	40539	None	3800	454	22691	No_constitutive_exon_found_in_species
AGAACGTGTAAAGCTCACCCAAACCCGCGGCGGCTCCGGGGGATACACAGTT	82399	82815	82865	82813	-1	Scaffolds0826.1	CSUB01_01487	82399	83094	None	3800	454	22691	No_constitutive_exon_found_in_species
GTTCTGAGCGGCCAGTCAATCGTTTTCTGAGCTGACTCTTGGGGCATTAGTG	112104	112172	112222	112170	-1	Scaffolds0826.1	CSUB01_01494	111065	112582	None	3800	454	22691	No_constitutive_exon_found_in_species
TTCTGAAAACGTTCATTTGCCGACCCATCCCGGGTTACTGGGACCCGAAGAT	111579	111842	111892	111840	-1	Scaffolds0826.1	CSUB01_01494	111065	112582	None	3800	454	22691	No_constitutive_exon_found_in_species
TCATTTCCGCTTGGAGATGCGGTGGAGTAGATGTTTAACAAGGGTCGCAGAC	114681	115135	114631	114683	1	Scaffolds0969.1	CSUB01_01548	114134	116077	None	3800	454	22691	No_constitutive_exon_found_in_species
GGTATGCCGTCGCGGTCCATGTCATTTCGCCATCTCTAACCGGGCGGCAGAA	1780	5903	5953	5901	-1	Scaffolds0674.1	CSUB01_01568	826	6329	None	3800	454	22691	No_constitutive_exon_found_in_species
AGCTACAACTACGGTTAGTTCACGACGCTTTGGGACCGTATTGGGGGCAGCT	133405	133562	133612	133560	-1	Scaffolds0674.1	CSUB01_01604	133405	134590	None	3800	454	22691	No_constitutive_exon_found_in_species
GGCAGCACAGGCGGGAGACGGGTCTGCGAAACATGGCTGGGGAAGAGTAGTT	167546	167782	167832	167780	-1	Scaffolds0674.1	CSUB01_01612	167546	167986	None	3800	454	22691	No_constitutive_exon_found_in_species
TTGTCCTGTCGCTCTTGGCTTACCCATATAAAACTAACACTGGGACGCAGGG	58183	60242	58133	58185	1	Scaffolds0145.1	CSUB01_01638	55040	60242	None	3800	454	22691	No_constitutive_exon_found_in_species
AACTTTTATCCCCCGCGCTGCGCCTGGATGCTAACATCGAGGGCTTGAAGTC	100330	100421	100471	100419	-1	Scaffolds0145.1	CSUB01_01652	98578	100568	None	3800	454	22691	No_constitutive_exon_found_in_species
TCCTTCCACAATGTCTTCGAACATGTCATACTAACAACCCTGGGACACAGGT	165167	166434	165117	165169	1	Scaffolds0145.1	CSUB01_01668	163455	166434	None	3800	454	22691	No_constitutive_exon_found_in_species
CCTGTCCTTGGTGGATGCTTGCAAGAGACTAACGGAACCTCGGGGGGCAGGG	54120	54273	54070	54122	1	Scaffolds0842.1	CSUB01_01724	53382	55127	None	3800	454	22691	No_constitutive_exon_found_in_species
TCAACATCCATCCTTGCATTGTTTCTGACGACGGGGGGAAAAAAAAAAAGTC	114032	114591	114641	114589	-1	Scaffolds0842.1	CSUB01_01742	114032	115871	None	3800	454	22691	No_constitutive_exon_found_in_species
GATGGCGTTCCACTCACGCCCTTCACTCGATTGCTAATTCAAAAGGGCAGAA	121319	121511	121561	121509	-1	Scaffolds1445.1	CSUB01_01833	117284	121967	None	3800	454	22691	No_constitutive_exon_found_in_species
ATTTCTGTCGGAGACAGTGGCTGCCACAGTACTAACAAATGGGGATGCAGGT	154318	154437	154487	154435	-1	Scaffolds1445.1	CSUB01_01842	154318	155385	None	3800	454	22691	No_constitutive_exon_found_in_species
CAATTTGGAGTATGTTTACGGAACAAAAATATGCTCACTATGGGAAGCAGGG	47593	49528	47543	47595	1	Scaffolds0981.1	CSUB01_01866	47133	49867	None	3800	454	22691	No_constitutive_exon_found_in_species
ACCCCTTCCTCGGTATTCACTCGCGAGTTTGTTGCTAACATGGGCACAAGGC	24340	24400	24450	24398	-1	Scaffolds1103.1	CSUB01_01905	23368	25511	None	3800	454	22691	No_constitutive_exon_found_in_species
CATTGTCTCTCAACCATGTGATAACGCCCACCAACTAATGCAACGGGCAGTG	24184	24285	24335	24283	-1	Scaffolds1103.1	CSUB01_01905	23368	25511	None	3800	454	22691	No_constitutive_exon_found_in_species
CTCCCCTGTGCCGGTGGGATGAGTGTCAAAGCTAACGAACCGACGGGTAGGC	27585	27672	27535	27587	1	Scaffolds1246.1	CSUB01_01957	24574	27749	None	3800	454	22691	No_constitutive_exon_found_in_species
TGAGTATCGCAGCCTTGAGACACAATGACTCTATACTAATGGGTACACAGCT	56928	57272	57322	57270	-1	Scaffolds1246.1	CSUB01_01965	56928	58290	None	3800	454	22691	No_constitutive_exon_found_in_species
GGTGGGGGAAAGAGGGTTCCTTTTTTGCAGAGGGCTGACTGGGTGAGCAGAC	72948	73226	73276	73224	-1	Scaffolds1496.1	CSUB01_02096	72948	73532	None	3800	454	22691	No_constitutive_exon_found_in_species
TTCCGGCTCCCCGCCGATTGAGGCGGTCGTACTGACGAGAGGGGTACAAGGA	92932	93623	92882	92934	1	Scaffolds1496.1	CSUB01_02102	92497	93623	None	3800	454	22691	No_constitutive_exon_found_in_species
CGCTATCCTCGAGAACGCCTATCTCGGCATATAACTGCAAGAGGGAAAAGAC	22079	22450	22029	22081	1	Scaffolds1258.1	CSUB01_02121	16969	22450	None	3800	454	22691	No_constitutive_exon_found_in_species
GTCTGTTAGTCGCCTATACTTGCTTGCTATGCCGGGCAACGGGACGCAAGGC	49371	49716	49766	49714	-1	Scaffolds1500.1	CSUB01_02160	47540	52222	None	3800	454	22691	No_constitutive_exon_found_in_species
TATGGCATATTCATACAGGCCACTGTCTCCAGACTCTTTGGGGGGCACAGTG	39800	40314	39750	39802	1	Scaffolds1362.1	CSUB01_02200	38720	40314	None	3800	454	22691	No_constitutive_exon_found_in_species
CCCCCCCCCACGCGCGGGTTTCCGAGGAGCAAGCTGACCGTGGGGGGCAGGC	69031	69127	69177	69125	-1	Scaffolds1362.1	CSUB01_02209	69031	69656	None	3800	454	22691	No_constitutive_exon_found_in_species
AAGACGATGGGTACTTTGTCCGGCTCAGCGACGCGGAAGCAGTCCGGGAGGC	145933	146428	146478	146426	-1	Scaffolds1362.1	CSUB01_02234	145933	147494	None	3800	454	22691	No_constitutive_exon_found_in_species
TCTCTCCTGATCTGGTCCCGCGACTTCACCGATGCTAATACCGGGGAAAGGT	149948	150633	150683	150631	-1	Scaffolds1362.1	CSUB01_02236	149818	150961	None	3800	454	22691	No_constitutive_exon_found_in_species
TGAGTCGCTCATTTTAACACTTGCGAAGCGATGCTAACCTCTGGGAATAGTG	89716	89905	89955	89903	-1	Scaffolds1324.1	CSUB01_02272	89716	90375	None	3800	454	22691	No_constitutive_exon_found_in_species
ATCTGAGACCGAGCGCGAGCGAGACTGACGACTAGGGGAAACGTAAACAGAC	139034	139263	139313	139261	-1	Scaffolds1324.1	CSUB01_02280	131085	139535	None	3800	454	22691	No_constitutive_exon_found_in_species
TGTTTTGTCACATCCATCCCGCCCTTGCCCGAGTCCTGACGGGTTGACAGGG	107816	107870	107920	107868	-1	Scaffolds1090.1	CSUB01_02360	107091	108384	None	3800	454	22691	No_constitutive_exon_found_in_species
TCCTAGACAGAGGGGATTATGAATGAGCCTCGCTAATGAAAGGGGTGCAGAA	34607	34744	34557	34609	1	Scaffolds0064.1	CSUB01_02377	32731	34744	None	3800	454	22691	No_constitutive_exon_found_in_species
TGGTAAAAAACGGCGTTTATCTTTAATAAAACTTGCTAACGAGCGGGCAGCA	82560	83238	82510	82562	1	Scaffolds0064.1	CSUB01_02389	81451	83879	None	3800	454	22691	No_constitutive_exon_found_in_species
TATGTCCCAACCGACGGCTGCCACGGTAGCAGATGCTAAGACTAGGGTAGAC	126391	126487	126537	126485	-1	Scaffolds0064.1	CSUB01_02400	123010	128080	None	3800	454	22691	No_constitutive_exon_found_in_species
TCCCAAAACTATTGGGCGTAAGGGGAACACTACCGGACGGTGGGGACAAGCA	45229	45587	45637	45585	-1	Scaffolds1345.1	CSUB01_02456	44802	45692	None	3800	454	22691	No_constitutive_exon_found_in_species
GTCCCGGCCATCGTCAAAGTCTTGCCGACTTGCTGATGGGTGGAATGCAGTG	120108	120653	120058	120110	1	Scaffolds1345.1	CSUB01_02476	119323	120787	None	3800	454	22691	No_constitutive_exon_found_in_species
GTTCTTGATTTCAAGTATTTGTCCGCTGACCCCAGCTTGTGTGGGAACAGGA	20785	21062	21112	21060	-1	Scaffolds0384.1	CSUB01_02489	20250	23110	None	3800	454	22691	No_constitutive_exon_found_in_species
GTATAGCCCACCCCCTTGGTACTTTGACCTTATGCTTACAGAGGGTATAGGT	39364	39581	39631	39579	-1	Scaffolds0926.1	CSUB01_02537	35571	40784	None	3800	454	22691	No_constitutive_exon_found_in_species
ACTCCAACTATCGTGGGCAAGTGGCCTTAGGCTAACATTGGGGACAACAGGA	60659	60767	60609	60661	1	Scaffolds1165.1	CSUB01_02576	59461	62464	None	3800	454	22691	No_constitutive_exon_found_in_species
CCTGGCCATCTCTGAGTAGAAACACCCAAACTGACCTAAACGGGCGACAGAT	116739	117757	117807	117755	-1	Scaffolds1165.1	CSUB01_02588	116739	118566	None	3800	454	22691	No_constitutive_exon_found_in_species
AATGATGGGAAGCATCCAGCATTCGACTCAGTACCAGTGAACGGGCGAAGGT	127284	127522	127572	127520	-1	Scaffolds1165.1	CSUB01_02591	126900	127734	None	3800	454	22691	No_constitutive_exon_found_in_species
GAACAGTAGCAGGCCTCTGAGGCGAACTGTGCTAACAAGATGGGATACAGGA	135475	135584	135425	135477	1	Scaffolds1165.1	CSUB01_02592	132176	135584	None	3800	454	22691	No_constitutive_exon_found_in_species
CTGCCATCGCATGATGCATGCATTGGGCGCCCTCGCTAACGGGTGAGCAGTA	22634	23269	22584	22636	1	Scaffolds0973.1	CSUB01_02603	22440	23903	None	3800	454	22691	No_constitutive_exon_found_in_species
ACTAGCATCCTTCGGCTTAATAGAACTTTCTTTGACAATCGGGAATCTAGGT	110123	110234	110073	110125	1	Scaffolds0973.1	CSUB01_02628	109366	110234	None	3800	454	22691	No_constitutive_exon_found_in_species
GTAAGCATAATCAGTTTCCGGGTCATAGCTAGCCTACTAACGGGAGACAGAC	124524	125909	124474	124526	1	Scaffolds0128.1	CSUB01_02674	124242	125909	None	3800	454	22691	No_constitutive_exon_found_in_species
GGTATGCTTACTGCTGTGCCTACTGGTTTCACTAAGCTAATAGGGAGTAGGT	48964	49128	48914	48966	1	Scaffolds1156.1	CSUB01_02731	47311	50196	None	3800	454	22691	No_constitutive_exon_found_in_species
AGCCCAAGTGGACATGAGGCCCCCAAAACTAACCAGGGCAAACAATGCAGGT	96738	96757	96807	96755	-1	Scaffolds1547.1	CSUB01_02789	96738	97811	None	3800	454	22691	No_constitutive_exon_found_in_species
ACTCGATGGATTGATTGTACACGACCAGAAAGCTGATGTGGGAACTGTAGCT	118357	118442	118492	118440	-1	Scaffolds0365.1	CSUB01_02833	116605	118693	None	3800	454	22691	No_constitutive_exon_found_in_species
AGGCGACGGGTGAGGCTGCATCGGATGGTGGTTGTAGGTCGGGCCCAAAGGG	3479	3923	3973	3921	-1	Scaffolds1292.1	CSUB01_02841	3479	3990	None	3800	454	22691	No_constitutive_exon_found_in_species
CTCTTTATCGGCCGTGTTATAACCCGGTTTGCTGACTGTTGCATGGGCAGGC	34753	34945	34995	34943	-1	Scaffolds1292.1	CSUB01_02849	34077	36158	None	3800	454	22691	No_constitutive_exon_found_in_species
ACTGGCTCTTATCTCGACCAAGGATGCGGGGATGCTGACCCAATGGGTAGAA	45147	45265	45315	45263	-1	Scaffolds1292.1	CSUB01_02852	44702	45861	None	3800	454	22691	No_constitutive_exon_found_in_species
GCAGCCGGTCCGGCTGTTGGGATAATGGGGTAAACTAACACGGGATGCAGGT	80874	81366	80824	80876	1	Scaffolds1292.1	CSUB01_02864	79813	81635	None	3800	454	22691	No_constitutive_exon_found_in_species
TGCCATCGCCGACAGAGTCTGGGAACAGCCTGCTAACTATGGGACTGTAGAG	92377	92520	92570	92518	-1	Scaffolds1126.1	CSUB01_02914	91856	93948	None	3800	454	22691	No_constitutive_exon_found_in_species
CTAAAGCTTTGTCGAGTACCAGGAAGCTTAGGTCTACTTACGGGCAACAGAG	14594	15884	14544	14596	1	Scaffolds0267.1	CSUB01_02928	13691	16189	None	3800	454	22691	No_constitutive_exon_found_in_species
CCGTAACTTCTTGGTTTGGGGGATGTTGATCAATCCTTATGGGTGATTAGGT	21659	21733	21783	21731	-1	Scaffolds0267.1	CSUB01_02931	21122	21991	None	3800	454	22691	No_constitutive_exon_found_in_species
TTAGTCTTGGTAACCTTTTGTGTTTTGGTAACCTGCCCACTAATCGGGAGTC	96306	96775	96825	96773	-1	Scaffolds0267.1	CSUB01_02953	96306	97667	None	3800	454	22691	No_constitutive_exon_found_in_species
TTTGCCATGACTGTCGATGATACGAGCGATGCTGACAGGGCGTGGGACAGCT	107618	107681	107731	107679	-1	Scaffolds0267.1	CSUB01_02956	105338	108707	None	3800	454	22691	No_constitutive_exon_found_in_species
TAAGTCACTCAGCCGAATTCGCTCATATCCATGGTCTAACGGGAGCTCAGCT	76792	77885	76742	76794	1	Scaffolds0886.1	CSUB01_02990	76664	77885	None	3800	454	22691	No_constitutive_exon_found_in_species
TGATTCGCGATGGGCACGGAAATGCTAATATAGGCTCACCCGGGATATAGAA	136515	137325	136465	136517	1	Scaffolds0933.1	CSUB01_03047	135982	137325	None	3800	454	22691	No_constitutive_exon_found_in_species
CCACTCCTGCTAGGTCTGCAAAACAGCAGCAGCTAACACTGGGGACACAGCG	88505	88626	88676	88624	-1	Scaffolds0244.1	CSUB01_03071	88505	89994	None	3800	454	22691	No_constitutive_exon_found_in_species
TCATGCGCGCTGTCTGAGCGAGGGTAATTTTTGCTAATATGGGACAACAGAG	34456	35054	35104	35052	-1	Scaffolds0640.1	CSUB01_03093	32810	35636	None	3800	454	22691	No_constitutive_exon_found_in_species
CCGTTGCTGACATCGCGACCCCCGCGGCATTCAGACTGATAGGGTATTAGGG	49347	49764	49814	49762	-1	Scaffolds0640.1	CSUB01_03097	49347	50502	None	3800	454	22691	No_constitutive_exon_found_in_species
CGTGTGCCATGCCGGTGGGACTTAGCTAACCTTTGTGTGGGACGATGCAGGC	66592	66881	66931	66879	-1	Scaffolds1379.1	CSUB01_03169	64099	67477	None	3800	454	22691	No_constitutive_exon_found_in_species
CCCGTGCCATGTTTAATCTGTATGCGATGGTTGACGGGGCATCACAAAAGCT	102609	103031	102559	102611	1	Scaffolds0945.1	CSUB01_03268	102201	103031	None	3800	454	22691	No_constitutive_exon_found_in_species
GGATGGTGACTGGTCAAGGCTAGTCGTGGCACAACTAACATGGGCAACAGGT	93537	95179	95229	95177	-1	Scaffolds1154.1	CSUB01_03342	93537	95916	None	3800	454	22691	No_constitutive_exon_found_in_species
TCACAATCCCGGGCCCGTAGGTAGAGGGTGTGCCTGCTACGGGGTTGCAGCG	108762	109085	109135	109083	-1	Scaffolds0661.1	CSUB01_03417	108762	109560	None	3800	454	22691	No_constitutive_exon_found_in_species
GGTTTGTCCCGTGCCATAAAGTTGCCCTGACTAACACGGGGGTATGACAGTC	127242	127405	127192	127244	1	Scaffolds0661.1	CSUB01_03422	125414	127405	None	3800	454	22691	No_constitutive_exon_found_in_species
GACACCGTCGCTCCGGTACTGCGAGGACGTCCCGCCTGTCAGGGCACCAGTA	108578	108940	108528	108580	1	Scaffolds1058.1	CSUB01_03449	108256	110376	None	3800	454	22691	No_constitutive_exon_found_in_species
GCTAGCCACGTTTACACCTTTCACCGGTTACAATGTTAACTTGGGAACAGCT	128815	128999	128765	128817	1	Scaffolds1058.1	CSUB01_03454	127569	129188	None	3800	454	22691	No_constitutive_exon_found_in_species
CCGCGCCTCGTGCGATCAATGCGCTCATGGCATTGCGCCCGAGGGCCAAGTG	3590	3816	3540	3592	1	Scaffolds0373.1	CSUB01_03455	2585	3816	None	3800	454	22691	No_constitutive_exon_found_in_species
GAGTATGTGCAAAGGACAAATTCCATGGGCGACACTAACAATCTGGGAAGCA	47058	47359	47409	47357	-1	Scaffolds1519.1	CSUB01_03498	43971	47835	None	3800	454	22691	No_constitutive_exon_found_in_species
TTGCTCGTAAACGCGGAGAGAACCAACATCATGACCGACCGGGAGGGAAGCC	2223	2424	2474	2422	-1	Scaffolds1054.1	CSUB01_03520	84	6831	None	3800	454	22691	No_constitutive_exon_found_in_species
CGACGCCTACCTCAAACGAAGCCATTTGCCCTACGCCAATTGAGGGGCAGAC	44231	59084	59134	59082	-1	Scaffolds1054.1	CSUB01_03527	42576	66395	None	3800	454	22691	No_constitutive_exon_found_in_species
GATACAGTGGTTGATGGCTGACTGACGCGGTGACAGAAATGGGATCGCAGAG	57117	57286	57336	57284	-1	Scaffolds1094.1	CSUB01_03554	54837	57772	None	3800	454	22691	No_constitutive_exon_found_in_species
AAACCTCGGAGACCTCACATATCAACCGAGAGACCTAAATCGGGAACCAGAA	127372	127394	127444	127392	-1	Scaffolds1094.1	CSUB01_03569	125517	128380	None	3800	454	22691	No_constitutive_exon_found_in_species
TTTGACCAAATACCAGACGTAACAGCGCTTTTAACTAACGGGATTTGAAGAT	821	2188	2238	2186	-1	Scaffolds1158.1	CSUB01_03672	575	2603	None	3800	454	22691	No_constitutive_exon_found_in_species
GAGTGGCTCCGATGAAACAACATGGAATTGCCTGGTGTGTACGGGTCGAGCT	85001	85532	85582	85530	-1	Scaffolds1158.1	CSUB01_03691	85001	86025	None	3800	454	22691	No_constitutive_exon_found_in_species
CACACACCTTTTACTGGAAAAGGCGGATTGCTGAGACCAGGGACCGACAGAT	49266	49677	49727	49675	-1	Scaffolds0169.1	CSUB01_03762	49266	50258	None	3800	454	22691	No_constitutive_exon_found_in_species
GGACTTCCAAACCAACCGCTATCCCATTTCAGGCTGACTGAGGGTTACAGAG	97373	97489	97539	97487	-1	Scaffolds0169.1	CSUB01_03776	97373	98017	None	3800	454	22691	No_constitutive_exon_found_in_species
TTGACATGAAAGCAGCGCATAACTGACTTTTTCTGCTTCCCGGGTGACAGGT	33044	33344	33394	33342	-1	Scaffolds1539.1	CSUB01_03791	32724	34527	None	3800	454	22691	No_constitutive_exon_found_in_species
GATGATGTCCCTCGCGGCGGGTGTCGCTCGCTAACGAGCGGGATGGTTAGGC	18020	18148	17970	18022	1	Scaffolds1328.1	CSUB01_03821	16616	18508	None	3800	454	22691	No_constitutive_exon_found_in_species
GGCCGTCACGGAAACAAGAGTCTTTGCTAACTATTGGGGGGGAACAACAGCT	41442	41533	41392	41444	1	Scaffolds1030.1	CSUB01_03929	41022	41533	None	3800	454	22691	No_constitutive_exon_found_in_species
TTCGAAACACACTCCGTTCCCTCGAGCTCACGCAAACTTATGGGTGGCAGGA	32292	33395	32242	32294	1	Scaffolds0515.1	CSUB01_03966	30445	33395	None	3800	454	22691	No_constitutive_exon_found_in_species
TCCTATGGAGACCCAAAGGAAGGCTATGGTGCTAACTCTTGGGACCGCAGGA	101974	102130	102180	102128	-1	Scaffolds0515.1	CSUB01_03982	101974	102498	None	3800	454	22691	No_constitutive_exon_found_in_species
TCTTCCCGTCCCAGCCCTGACTGGACGGACATGCTGACTGGGAGACCCAGTC	106799	110498	106749	106801	1	Scaffolds0515.1	CSUB01_03984	106603	111380	None	3800	454	22691	No_constitutive_exon_found_in_species
CAACTCACTCGTTACATGACTCGAGGCAAGGGTTTACTAACCGGGAGTAGCA	41374	41586	41324	41376	1	Scaffolds0840.1	CSUB01_04055	39569	42841	None	3800	454	22691	No_constitutive_exon_found_in_species
TCCTCGGCCGGACATCAGAAGAAGAGCAAAGCTGACGTGACGGGTGACAGGT	85911	86110	85861	85913	1	Scaffolds1482.1	CSUB01_04106	84715	86110	None	3800	454	22691	No_constitutive_exon_found_in_species
AGGCTAATGGATGTGTGTAGTGGGGTTGGTCATCACCATGGGCGAGATAGTG	39330	39487	39537	39485	-1	Scaffolds0790.1	CSUB01_04125	38126	39714	None	3800	454	22691	No_constitutive_exon_found_in_species
CTACCAAGGACTTCCATCTATAACGCTTCGAAGAACTCGGCAGGGGACAGTG	99545	100282	99495	99547	1	Scaffolds0790.1	CSUB01_04146	99269	100582	None	3800	454	22691	No_constitutive_exon_found_in_species
CCTTGGAGGGAATCGCAGTAGTCGATTCAACGGCTAATCGGGACGGATAGAG	63422	63616	63372	63424	1	Scaffolds1400.1	CSUB01_04163	62057	64604	None	3800	454	22691	No_constitutive_exon_found_in_species
GTCCCACGACAAGGAAAGTAGAGTCTCCTGCTAAACACATTGGGCAACAGTT	11072	11398	11022	11074	1	Scaffolds1107.1	CSUB01_04285	10917	12872	None	3800	454	22691	No_constitutive_exon_found_in_species
GGTGACGGGAAAGTTTCTCGACGGACGTTGGCTGACTGCGACATGGGCAGAT	13234	13304	13354	13302	-1	Scaffolds1191.1	CSUB01_04346	12933	14230	None	3800	454	22691	No_constitutive_exon_found_in_species
TGATTCATGGGCGATGAGCCGCCAGACTTATGGCTAACACCGTCGGGAAGTG	94941	95372	94891	94943	1	Scaffolds1191.1	CSUB01_04362	93625	97515	None	3800	454	22691	No_constitutive_exon_found_in_species
ATGTGATACATTTCTTCTACTCTGCTAGGTGTATGCTAACCACGGGACAGAA	50525	50797	50847	50795	-1	Scaffolds0325.1	CSUB01_04480	50525	51604	None	3800	454	22691	No_constitutive_exon_found_in_species
GCCGAGACCAAGATCATATTTGGCTGATGACAACCCGTGGGGCGCAACAGGT	16716	16931	16981	16929	-1	Scaffolds1439.1	CSUB01_04501	14621	17134	None	3800	454	22691	No_constitutive_exon_found_in_species
GGGGAGTTGATTGGCGATGAGGTGCGTCGGCTGACATGATCGGGAGAAAGTC	16529	16623	16673	16621	-1	Scaffolds1439.1	CSUB01_04501	14621	17134	None	3800	454	22691	No_constitutive_exon_found_in_species
GATGGACGGAGAGGTGAGACACACTTGCTTACATACGAGGGGCGAACTAGGT	24532	24785	24835	24783	-1	Scaffolds1439.1	CSUB01_04505	23866	25898	None	3800	454	22691	No_constitutive_exon_found_in_species
GCTATGATCGCCACCATGTGGAGGACGAACGGCTGACAGACGGGAAACAGAT	80020	80447	79970	80022	1	Scaffolds1439.1	CSUB01_04513	79680	82363	None	3800	454	22691	No_constitutive_exon_found_in_species
CCCTTGGCAGATGGAACCCACGCTGGAACATATGGGCTGAATTGGGACAGCT	2766	2848	2898	2846	-1	Scaffolds1323.1	CSUB01_04592	2766	4648	None	3800	454	22691	No_constitutive_exon_found_in_species
AGGCGAAAACCACGTGAGAGAGAGGATTGCAATGCTACCTGGGAGAACAGCT	30702	30904	30954	30902	-1	Scaffolds1253.1	CSUB01_04677	30702	32723	None	3800	454	22691	No_constitutive_exon_found_in_species
GGCCCGCAAGGCTGCTGCATCGACCGAGCACGTCTGACCTAGGGATACAGAA	44002	44399	43952	44004	1	Scaffolds0964.1	CSUB01_04710	42757	44399	None	3800	454	22691	No_constitutive_exon_found_in_species
GTCGTTCAAAGCTTTGATGTTGATGGTTGACATACTGACAGGGTCAACAGAA	16299	16316	16249	16301	1	Scaffolds0772.1	CSUB01_04757	14547	16316	None	3800	454	22691	No_constitutive_exon_found_in_species
AGGTAAGAACCCACGTCTCATAAAGCCTTGCCAGCTGACGGGTAACCAAGGT	78035	78603	78653	78601	-1	Scaffolds0772.1	CSUB01_04774	77063	79167	None	3800	454	22691	No_constitutive_exon_found_in_species
AGAGGGCGCGGTGTTGGGAGAGGCTAAGCTGACTGGGACGGGGAAAACAGTA	77476	78391	78441	78389	-1	Scaffolds0625.1	CSUB01_04834	77010	79453	None	3800	454	22691	No_constitutive_exon_found_in_species
TCACGCCGCCGTTTGTAGAGAGTTCGCAGGTCGTTAACGATGTGGGATAGTC	3475	5530	3425	3477	1	Scaffolds1315.1	CSUB01_04838	2567	5530	None	3800	454	22691	No_constitutive_exon_found_in_species
CTTCGGTAGTGCTGTTTGCTGGGACGACTACTAACGCATTAGTGGGACAGGT	31779	31929	31729	31781	1	Scaffolds1315.1	CSUB01_04844	31433	36653	None	3800	454	22691	No_constitutive_exon_found_in_species
ACTCCTCGAAACTGCACGAACATGTTCCTCTCAATGACAGGGGCCAATAGCT	2452	2857	2402	2454	1	Scaffolds1326.1	CSUB01_04885	975	3147	None	3800	454	22691	No_constitutive_exon_found_in_species
GCAGCAAACGTTGGCAAACATTCCGAGACTGATAATCAATGGGCGTATAGGC	58971	59098	58921	58973	1	Scaffolds1326.1	CSUB01_04903	58520	59928	None	3800	454	22691	No_constitutive_exon_found_in_species
TTCCCCTCGTCATTCAGATTCCACTAGAGACTTATCAAATATGGGAACAGCG	28511	28891	28941	28889	-1	Scaffolds0537.1	CSUB01_05017	28511	30330	None	3800	454	22691	No_constitutive_exon_found_in_species
AGAGTAAGTCGCATGCATCCAACCAGGCGGCACCTAACTAATAGGGATAGAA	40314	40916	40966	40914	-1	Scaffolds0537.1	CSUB01_05019	40314	41790	None	3800	454	22691	No_constitutive_exon_found_in_species
ACCCCGTCTGAGCTCATGAGAATCCTGATACTGACTTGATGGATGGGCAGAG	72547	72586	72636	72584	-1	Scaffolds0333.1	CSUB01_05075	72250	72732	None	3800	454	22691	No_constitutive_exon_found_in_species
GGGGGGGGGGGGGGTGTGGGTGTGTGGACATTGAATCGCTGACATGGGAGCT	13310	14341	14391	14339	-1	Scaffolds1162.1	CSUB01_05084	11978	15065	None	3800	454	22691	No_constitutive_exon_found_in_species
GTATGTCCATCTCCAACAAGGCTCAATGTCCTTTGCTAAAGGGATCGCAGTT	11978	12431	12481	12429	-1	Scaffolds1162.1	CSUB01_05084	11978	15065	None	3800	454	22691	No_constitutive_exon_found_in_species
GTCTCGAATTCTGGGGATGGATATGCTGACATGTAGGGGGGACACGACAGGT	27712	27863	27662	27714	1	Scaffolds1162.1	CSUB01_05088	27108	28227	None	3800	454	22691	No_constitutive_exon_found_in_species
CCCACCGGAATCCAACTGTTTTAAGTTGTGTTGCTAAGATGGAGGGATAGAG	50865	50970	50815	50867	1	Scaffolds1162.1	CSUB01_05099	50474	52171	None	3800	454	22691	No_constitutive_exon_found_in_species
CCAGAGAAGACCCGGAAAAAGGACAGAATTCGCTGACTGGATGGGGAAAGCA	22101	22453	22051	22103	1	Scaffolds0536.1	CSUB01_05188	21888	24835	None	3800	454	22691	No_constitutive_exon_found_in_species
ACGAAAGCAACGAGATGGCACGGCTCGTCTATCGGCTATCCTGCGGGGAGTG	18625	19076	19126	19074	-1	Scaffolds0878.1	CSUB01_05211	18625	21062	None	3800	454	22691	No_constitutive_exon_found_in_species
TTTTGCGCCGCCTACACATGCTGACGCCGAGTGACCCCCCGGGTCGATAGGT	38461	38768	38411	38463	1	Scaffolds0878.1	CSUB01_05218	38097	38768	None	3800	454	22691	No_constitutive_exon_found_in_species
GCCTTCATGGCTGAGCATTGGTTTGGGCGACAAGTCATACCGTGGGATAGAT	72668	72904	72618	72670	1	Scaffolds0878.1	CSUB01_05230	68380	72904	None	3800	454	22691	No_constitutive_exon_found_in_species
AGAGAGATGGAGGGAGAAAATCCGGCCGGCTGACAGGTGAGGGGGAGCAGAT	12245	12453	12503	12451	-1	Scaffolds0605.1	CSUB01_05236	10722	14770	None	3800	454	22691	No_constitutive_exon_found_in_species
AATGCAAGTAATGACCGATGAGAGCTGGGCATTTGCTAATATGGGCGTAGTC	64214	64256	64164	64216	1	Scaffolds0605.1	CSUB01_05248	64106	64517	None	3800	454	22691	No_constitutive_exon_found_in_species
GTAAGGCATGCTCTGTATGACTACGACCAGCAAGCTAACCAAGGGCGCAGAA	37405	37478	37528	37476	-1	Scaffolds1197.1	CSUB01_05283	36178	39736	None	3800	454	22691	No_constitutive_exon_found_in_species
AGGTTACTATAGTGCTAAACCTTGAGTGGTTCGTTCTGACTGGAGGGTAGTT	42012	42732	41962	42014	1	Scaffolds1197.1	CSUB01_05284	41307	45186	None	3800	454	22691	No_constitutive_exon_found_in_species
GCACGAGCTGTAGCCTCATCAAAGACAGCTTCGCTGACTATGGGATGCAGAT	37577	38816	38866	38814	-1	Scaffolds1044.1	CSUB01_05302	37577	39001	None	3800	454	22691	No_constitutive_exon_found_in_species
CGACCGAGGCCTTCCGTAAAATCAGAGTGCCCTGACTAATGCCGGGGTAGAA	72472	72549	72422	72474	1	Scaffolds1044.1	CSUB01_05312	72188	73250	None	3800	454	22691	No_constitutive_exon_found_in_species
GTTTGAGAAACGCTTCGATGTCACTAACACCAGCGCTCTGGGACATAAAGCA	28354	28463	28304	28356	1	Scaffolds0514.1	CSUB01_05347	28212	28900	None	3800	454	22691	No_constitutive_exon_found_in_species
CGTTCGCAAACGCACTCGTGATACCGTGAACTCTGCTGCGACGGGGGAAGAC	48571	48823	48521	48573	1	Scaffolds0514.1	CSUB01_05354	47130	50887	None	3800	454	22691	No_constitutive_exon_found_in_species
GATCCCCCCCAAAATACGGGGGAAATTCTGTTAGCTGACCTTGGGAGCAGAT	50637	50740	50587	50639	1	Scaffolds0972.1	CSUB01_05381	49407	50740	None	3800	454	22691	No_constitutive_exon_found_in_species
ACCCAACAGCGGACTAGGATCTTCAAGGCATTAATGTACCGGGATGATAGGC	18852	19145	18802	18854	1	Scaffolds1322.1	CSUB01_05484	17850	19145	None	3800	454	22691	No_constitutive_exon_found_in_species
GTCTACTCCATCTCTCATGATTTCCATATTGACTCAGGCGGACTGGGCAGGC	11845	11969	11795	11847	1	Scaffolds1029.1	CSUB01_05504	11504	14084	None	3800	454	22691	No_constitutive_exon_found_in_species
CGTAAGTAGATAAGTGTCGACTTGTCGAACTGAAGCTTTTCGGGCGTGAGAA	45486	45587	45436	45488	1	Scaffolds1029.1	CSUB01_05514	45287	47172	None	3800	454	22691	No_constitutive_exon_found_in_species
TCCCCCCCTCCCAAACTCTCACCAAGCGCAGACTGACGTTGAGGGGACAGAC	73280	73504	73230	73282	1	Scaffolds1029.1	CSUB01_05526	73150	73929	None	3800	454	22691	No_constitutive_exon_found_in_species
TGCTCTTCCTCTGTTCCTTTCTCGACCGAACCAACGTGGGGAATGCAAAGAT	15654	15740	15790	15738	-1	Scaffolds0547.1	CSUB01_05581	13985	16012	None	3800	454	22691	No_constitutive_exon_found_in_species
TCCGCAAGAAGAGGCTTGGGATGCCAGTTCCAGCCCTGAGGGTGACGCAGGC	27201	27556	27606	27554	-1	Scaffolds0582.1	CSUB01_05621	27201	27992	None	3800	454	22691	No_constitutive_exon_found_in_species
TCCCACCAAACCCGTTGATGGTGGAGAGACATGACCTGACGGGGAAGCAGCA	17265	17378	17428	17376	-1	Scaffolds0662.1	CSUB01_05639	16822	17787	None	3800	454	22691	No_constitutive_exon_found_in_species
GCCAAGCCAAGCCACAACCGACATGCACACCGCAGCATCGGGCTAGGCAGAT	14772	15095	15145	15093	-1	Scaffolds1302.1	CSUB01_05693	12601	16272	None	3800	454	22691	No_constitutive_exon_found_in_species
CAGACTCGCCGTGTGTCTATGACTTGAAGAAGAACAAACCGGGAATCAAGCC	36779	36813	36729	36781	1	Scaffolds0528.1	CSUB01_05717	36558	39422	None	3800	454	22691	No_constitutive_exon_found_in_species
CTTGCGGACCATGAACATTGTAAGATCAAGGCTGACAAAGGGGCGTGCAGAC	63821	64117	63771	63823	1	Scaffolds0528.1	CSUB01_05725	62255	64117	None	3800	454	22691	No_constitutive_exon_found_in_species
CGATCATGCAAGTGCTGGAAGTTTGTATTGTCACTAACATATATGGGCAGAC	32051	32180	32001	32053	1	Scaffolds0756.1	CSUB01_05810	27289	32180	None	3800	454	22691	No_constitutive_exon_found_in_species
TCTCTACGCAATATACACACTGGATGAATCCAATTGAAACCGGGAGATAGAA	55256	55368	55418	55366	-1	Scaffolds0756.1	CSUB01_05820	55256	55517	None	3800	454	22691	No_constitutive_exon_found_in_species
CGGGATGACCAGCAAGCGCATTATCGGCCACTTGCTGACCCGGGGAATAGGA	15700	15971	15650	15702	1	Scaffolds0992.1	CSUB01_05829	15486	16780	None	3800	454	22691	No_constitutive_exon_found_in_species
TCTCGATCCATTATATCGTTTCTAACAATTATACTCCTTCGCATGGGCAGTG	19219	19334	19169	19221	1	Scaffolds0992.1	CSUB01_05830	18800	19334	None	3800	454	22691	No_constitutive_exon_found_in_species
GTCAAACAATAGCATGCTGACGTATCGCCCCTCCCCTGGGGCAAAAATAGGA	41594	42695	41544	41596	1	Scaffolds0992.1	CSUB01_05835	41054	42695	None	3800	454	22691	No_constitutive_exon_found_in_species
AATCAACTTGGCTTATTAAGTAGCTCTACTGACTGACACGCGGGACATAGGT	37752	38133	38183	38131	-1	Scaffolds0799.1	CSUB01_05875	37252	38411	None	3800	454	22691	No_constitutive_exon_found_in_species
TACATATACATATTCAATGTTGGAGGAAGTGCCTAACGGGAAAACAATAGGT	20120	20220	20070	20122	1	Scaffolds0609.1	CSUB01_05894	19624	21945	None	3800	454	22691	No_constitutive_exon_found_in_species
GATGTTGAAGTTGAGACTCATACACGAATTTACTAACACAAGGGGAATAGGA	62602	63272	62552	62604	1	Scaffolds0609.1	CSUB01_05905	62031	63272	None	3800	454	22691	No_constitutive_exon_found_in_species
GTATGATCCTTAGCCTCTCAACACCCGGATAGAAACTAAGAAGAGGGTAGAT	25403	25700	25353	25405	1	Scaffolds1285.1	CSUB01_05933	24789	26834	None	3800	454	22691	No_constitutive_exon_found_in_species
GGCAGATTGTTTCTTTTGGATCATCGTGCTGACGCGGACCTGGGAGGTAGAC	44636	45183	45233	45181	-1	Scaffolds1285.1	CSUB01_05939	43355	45271	None	3800	454	22691	No_constitutive_exon_found_in_species
AACTCCCCGTGACCAGACTTTTCCTAGGCTAACAAGGGCGAAAATCACAGCG	19723	19964	19673	19725	1	Scaffolds1199.1	CSUB01_05977	19075	19964	None	3800	454	22691	No_constitutive_exon_found_in_species
TGCTACATTCCTCCTAGTTCAAGGGGCCCGTCTTCTAACAAAGGGGGTAGAC	70146	71308	71358	71306	-1	Scaffolds1199.1	CSUB01_05990	70146	72041	None	3800	454	22691	No_constitutive_exon_found_in_species
TTCCCCGCCATCACGCACCCTCGCCCTCCACCTGCTGACGATGGGAACAGCC	1943	2046	1893	1945	1	Scaffolds0695.1	CSUB01_05991	1745	3873	None	3800	454	22691	No_constitutive_exon_found_in_species
GGCGGCCGTCGTCCCTAACCACCATCGGCGCCTCGCTGACAGGGCCACAGGC	58131	58296	58346	58294	-1	Scaffolds0695.1	CSUB01_06003	56819	58764	None	3800	454	22691	No_constitutive_exon_found_in_species
GTATGTACCATCACTTTCCGTTGCATGGGTGAGACGACGAGGGTCGATAGTG	26494	26966	27016	26964	-1	Scaffolds1033.1	CSUB01_06013	26112	27501	None	3800	454	22691	No_constitutive_exon_found_in_species
CGGATATTGCGGTATGGATGAATTCGAACATGGCTCACACTGGGAAATAGGT	39496	39582	39632	39580	-1	Scaffolds1033.1	CSUB01_06018	38991	40131	None	3800	454	22691	No_constitutive_exon_found_in_species
CCTCCCGGAAACTTTCAGATGTCGTCATAGCGATGCTAACCTGGGGGCAGCT	8495	8846	8896	8844	-1	Scaffolds1507.1	CSUB01_06031	8495	13238	None	3800	454	22691	No_constitutive_exon_found_in_species
GTGAGGGCGTGCTGCTTTAGTTAGATCTCTACTGCGTATTGGGGCCACAGCG	53050	53324	53374	53322	-1	Scaffolds1507.1	CSUB01_06043	52138	53415	None	3800	454	22691	No_constitutive_exon_found_in_species
ACGTCATCGGCTTACAATGCGGGCCTCGGATTGACAATGGGACCAAACAGGG	46688	46800	46850	46798	-1	Scaffolds1320.1	CSUB01_06056	46278	47849	None	3800	454	22691	No_constitutive_exon_found_in_species
AGTGTCTTTATTCTCTGGAAGACCGTTGAAACACACTAACGCTGGGGTAGTC	17214	17377	17164	17216	1	Scaffolds0958.1	CSUB01_06107	15453	17377	None	3800	454	22691	No_constitutive_exon_found_in_species
GTTTCATTACATGCATCCTTCTTGGTGTTATGGAACTGATCCGTGGGAAGGC	20566	20763	20516	20568	1	Scaffolds0958.1	CSUB01_06109	20314	22094	None	3800	454	22691	No_constitutive_exon_found_in_species
AGTATGGCGAAGCTCAGAGGAGGAAACGAAGCATAAAAACAACGGGGCAGAG	40686	40844	40636	40688	1	Scaffolds0008.1	CSUB01_06222	40495	40844	None	3800	454	22691	No_constitutive_exon_found_in_species
GTCTATCAATCGCACCATTTCAACAAATGGCCTCACTTTTTAGGGTCAAGTG	44814	44984	45034	44982	-1	Scaffolds0008.1	CSUB01_06223	42059	45056	None	3800	454	22691	No_constitutive_exon_found_in_species
AAGGAAAAAGGACTAGGCAACGGGACTACCCGTGATTCATGGCAGGGTAGAT	53463	53475	53525	53473	-1	Scaffolds0008.1	CSUB01_06226	53463	58659	None	3800	454	22691	No_constitutive_exon_found_in_species
ACGTCTGTCGATCTTGTGATTCAAGGCTGACTTCTGATGCCCGAGGGTAGAT	22275	22409	22225	22277	1	Scaffolds0650.1	CSUB01_06275	21771	23101	None	3800	454	22691	No_constitutive_exon_found_in_species
GGTATGCCTCGGCGCTGCGTCGTCGATGGCGGCGTTGCTCCTAACGGGAGGC	11469	11807	11857	11805	-1	Scaffolds0186.1	CSUB01_06293	11469	12470	None	3800	454	22691	No_constitutive_exon_found_in_species
TTTCCTCACGTAAGCGTCTCTTAAGTTTTCGTGCAACGTTCATGGGGTAGCT	30079	31216	30029	30081	1	Scaffolds1358.1	CSUB01_06330	29551	31216	None	3800	454	22691	No_constitutive_exon_found_in_species
AAGTGGCAACTCGCAAACCTGTCTCAGCCGGTGACTGACCGTGGGCAAAGAT	41219	41637	41169	41221	1	Scaffolds1358.1	CSUB01_06334	39883	41637	None	3800	454	22691	No_constitutive_exon_found_in_species
ACGACGAGGAGTTGCCGTTGCCATGACTAACATGACTTTATGGGAAGAAGTC	39599	39967	39549	39601	1	Scaffolds1548.1	CSUB01_06355	39471	39967	None	3800	454	22691	No_constitutive_exon_found_in_species
GAGCCTTTGGTGCACAACGACTGAGATTCTGACGCTCGTGGGCATTAAAGGC	52246	52507	52196	52248	1	Scaffolds1208.1	CSUB01_06380	51299	52923	None	3800	454	22691	No_constitutive_exon_found_in_species
CGATGCGACTCGGCCAGATGGCAAGCGGAGCATTCTGACAAAGGGTCTAGGA	34035	34448	34498	34446	-1	Scaffolds1164.1	CSUB01_06414	31843	34647	None	3800	454	22691	No_constitutive_exon_found_in_species
TCTTTCTCTCTGTAGGCAGATCATTGACATCTCTAAAAAAACAGGGGCAGCT	40489	40593	40439	40491	1	Scaffolds1334.1	CSUB01_06435	40096	40828	None	3800	454	22691	No_constitutive_exon_found_in_species
GATACGCAGTTCCAGAGGGCATCTAATATTGACGCACTTTCATGGGGCAGAA	28910	29092	29142	29090	-1	Scaffolds0804.1	CSUB01_06460	27702	29554	None	3800	454	22691	No_constitutive_exon_found_in_species
TCGTATGTGACGTTTGAGGCTGATAAGATGGTATATTTTGGGATAAGCAGGC	55738	56146	56196	56144	-1	Scaffolds0804.1	CSUB01_06467	55738	58923	None	3800	454	22691	No_constitutive_exon_found_in_species
TTTCTTTTACGAGACAGACCACAATTGACGAGACTGACTCGGGGAAACAGGT	65845	66347	65795	65847	1	Scaffolds0804.1	CSUB01_06468	63273	66347	None	3800	454	22691	No_constitutive_exon_found_in_species
AGTAAGCCGATTAATCCCGATTCAAATGTTCCCATTTAACAACGGGAAAGCC	66968	67164	67214	67162	-1	Scaffolds0804.1	CSUB01_06469	66968	68283	None	3800	454	22691	No_constitutive_exon_found_in_species
GACGCAGACTAACTATCCCCAGAAAAGACTCGAGCTGACAGGGACCATAGCA	58419	58491	58369	58421	1	Scaffolds1178.1	CSUB01_06580	57974	58987	None	3800	454	22691	No_constitutive_exon_found_in_species
CATGCGAGGAGATGAGACAATCTTTATGAAATGCTAAGGAAGGTGGGCAGGC	30405	30531	30581	30529	-1	Scaffolds0507.1	CSUB01_06691	29976	30968	None	3800	454	22691	No_constitutive_exon_found_in_species
TCCATTTGAGCATGCATCATTATTGGCGAACACTGACTGACGCGGGATAGAC	60638	61151	60588	60640	1	Scaffolds0507.1	CSUB01_06702	59985	61151	None	3800	454	22691	No_constitutive_exon_found_in_species
TCAGCCAAAGCATCTCAACGTCACTGCAACTGACAAGAATGGGGGGACAGGT	60492	60676	60442	60494	1	Scaffolds0597.1	CSUB01_06720	59994	61775	None	3800	454	22691	No_constitutive_exon_found_in_species
GCAAGGATCCTTTTTTCCTGGAACTGGACTGACTCTTGAGGGGTGTGCAGAG	48062	48233	48012	48064	1	Scaffolds0782.1	CSUB01_06732	46462	48233	None	3800	454	22691	No_constitutive_exon_found_in_species
TATGTATCGGCCGAACACGGTTCTCGAATGGTAGGCTGACGGGGATACAGGA	12049	12384	12434	12382	-1	Scaffolds1227.1	CSUB01_06744	9996	13128	None	3800	454	22691	No_constitutive_exon_found_in_species
TAGCATAAAGATGACAGCAAGCGGAACAGCTACTGACCGCGTTTGGGAAGAT	51152	52074	51102	51154	1	Scaffolds0836.1	CSUB01_06829	50919	52889	None	3800	454	22691	No_constitutive_exon_found_in_species
GTAAGAAGGTTCCTGGCCGTTATAACATTGGCGAAAACTAACTAGGGCAGAT	46680	47031	46630	46682	1	Scaffolds1198.1	CSUB01_06904	46041	47905	None	3800	454	22691	No_constitutive_exon_found_in_species
GGACGCGCATCGTTCGGCAGGACGGATGGACTGACTACGTACGGGAACAGAT	33456	33491	33541	33489	-1	Scaffolds1093.1	CSUB01_06932	32586	33683	None	3800	454	22691	No_constitutive_exon_found_in_species
AACTACTCATACGCCCAGATGATGAGCAGCCCGACTAACGCGGGTGGCAGGT	53384	53440	53334	53386	1	Scaffolds1394.1	CSUB01_06954	52437	55162	None	3800	454	22691	No_constitutive_exon_found_in_species
AGTCACTATCCCTCGTACGTTTCGTTAAGAATTCCACTAATGGGAAGCAGAT	7879	9175	9225	9173	-1	Scaffolds0776.1	CSUB01_07056	7879	11002	None	3800	454	22691	No_constitutive_exon_found_in_species
ACTGTTCCTGGGCCCTTGCATCGCTAAGAGGTACTGACGGACGTGGGCAGCA	32243	32267	32193	32245	1	Scaffolds0776.1	CSUB01_07061	31931	32811	None	3800	454	22691	No_constitutive_exon_found_in_species
GTGCGAAGTCCCTGCTGTCATCAGCAATGAAACTGATCTTAGGGCGTTAGTT	32137	32706	32087	32139	1	Scaffolds0195.1	CSUB01_07077	30650	33468	None	3800	454	22691	No_constitutive_exon_found_in_species
CTGCGGGGTGTTATTATGCTGCTTACGGGCGGAACTGACGGGGAAGCTAGGT	22364	22412	22314	22366	1	Scaffolds0743.1	CSUB01_07103	21898	22412	None	3800	454	22691	No_constitutive_exon_found_in_species
ATGGGCAGCACATCAAGGAGAATTGTCAGCTAATTTTTGTCCGGGAACAGAT	6211	6257	6161	6213	1	Scaffolds0252.1	CSUB01_07183	6067	7191	None	3800	454	22691	No_constitutive_exon_found_in_species
GAGCTGTTCCAGGTACACAAGTACCTGCATGACCGTGGGAGAGTGGCCAGAA	50395	50543	50593	50541	-1	Scaffolds0252.1	CSUB01_07194	50395	50936	None	3800	454	22691	No_constitutive_exon_found_in_species
ATCTCCCTTTCTCTTTGTTTGACTGCCGTACTGAGGAACGACCGGGACAGGT	16802	17311	17361	17309	-1	Scaffolds0921.1	CSUB01_07230	16123	18133	None	3800	454	22691	No_constitutive_exon_found_in_species
AAGTTGCGTTCACTGCTATCGAGGAAGCTCGCATGCTGACCAGGGACCAGAA	6051	7852	7902	7850	-1	Scaffolds0599.1	CSUB01_07240	0	8202	None	3800	454	22691	No_constitutive_exon_found_in_species
CGCTTCCACATATCTCGGAGAAACAGAAGTCACTGACACCACGGGCGTAGGT	55502	55733	55783	55731	-1	Scaffolds1037.1	CSUB01_07271	55502	56536	None	3800	454	22691	No_constitutive_exon_found_in_species
CGGCCTTTGCTCGGAGTATCCGTAGACTGACGTTGGGGGGAAAAAAACAGAC	31415	31462	31365	31417	1	Scaffolds0585.1	CSUB01_07341	28445	31462	None	3800	454	22691	No_constitutive_exon_found_in_species
TGGACCCATGTGCCATGTTCCACATAGCTGAACTTGCGGGACATGGACAGAT	28956	29961	30011	29959	-1	Scaffolds0883.1	CSUB01_07396	28956	31726	None	3800	454	22691	No_constitutive_exon_found_in_species
GTAAGTTTGACGACTGCATGATTACGTACTACGTGCTAACTGGGATGCAGTT	50697	51754	51804	51752	-1	Scaffolds0738.1	CSUB01_07455	50697	52058	None	3800	454	22691	No_constitutive_exon_found_in_species
TTTTTTGGAGTTGGAGCTGATGTGGTACGTTGACCCCGACGGGCCAACAGGA	39091	39563	39613	39561	-1	Scaffolds0940.1	CSUB01_07463	39091	41540	None	3800	454	22691	No_constitutive_exon_found_in_species
TCGTCGTCGTCGCTTTCTTTGCATGCTGACTGACCATGATGGGGGCATAGCC	35969	36335	36385	36333	-1	Scaffolds0910.1	CSUB01_07507	35332	37916	None	3800	454	22691	No_constitutive_exon_found_in_species
CAGTTGACTGGCATATGGTGTTGTTGCAATTCACGCTGATGGGACGATAGAG	4684	6221	4634	4686	1	Scaffolds0019.1	CSUB01_07514	4504	6221	None	3800	454	22691	No_constitutive_exon_found_in_species
GCCCTGTATCTATGCATGTTTACTGAGGTTCTAGCTAACAGGGGCTGCAGCG	15406	15654	15356	15408	1	Scaffolds0671.1	CSUB01_07542	14860	15942	None	3800	454	22691	No_constitutive_exon_found_in_species
GGCTGCTCTTGAGATCAATGGAGATGGAGCTCCGTGTGGTGGGCACATAGAC	33207	34165	34215	34163	-1	Scaffolds0671.1	CSUB01_07545	33207	34649	None	3800	454	22691	No_constitutive_exon_found_in_species
TGCCCTCGTTGCTGCATCGAGAAATCGGAATAATCGCTGACGTAGGGCAGGT	21242	21407	21457	21405	-1	Scaffolds1374.1	CSUB01_07556	21129	21876	None	3800	454	22691	No_constitutive_exon_found_in_species
CATGGGGATCCTCTTGGGACTATGACTAGCGGTTGGGTTCACCGGGATAGCT	24144	24218	24268	24216	-1	Scaffolds1374.1	CSUB01_07557	22811	27123	None	3800	454	22691	No_constitutive_exon_found_in_species
ACCCGTGGGGACAAACGGACGGACACTGATAGGTGTGGGTGAACGACTAGAT	1771	2464	2514	2462	-1	Scaffolds0175.1	CSUB01_07583	752	2871	None	3800	454	22691	No_constitutive_exon_found_in_species
CGACTCACTGACCCCTCCTTGTGAACCAATCCTCCTAACTCACGGGCAAGAC	26440	26959	26390	26442	1	Scaffolds0353.1	CSUB01_07625	25280	26959	None	3800	454	22691	No_constitutive_exon_found_in_species
CTGTTACCTCAGTCCGGCCAAGAGAACATCTGCTAACAGTGGGCGCAAAGAC	21336	21973	21286	21338	1	Scaffolds1535.1	CSUB01_07714	21086	22667	None	3800	454	22691	No_constitutive_exon_found_in_species
CTCGCAAGCTTCGGGTCTAACGGATGAAATTGCTGACGAGGGGTGTACAGTC	29890	30013	30063	30011	-1	Scaffolds0129.1	CSUB01_07786	29890	32736	None	3800	454	22691	No_constitutive_exon_found_in_species
GACACACAGAGAGAGAAAGAGAGATTGATGACTGATGCGGGACTAAACAGCG	550	903	953	901	-1	Scaffolds0211.1	CSUB01_07806	550	1634	None	3800	454	22691	No_constitutive_exon_found_in_species
CCGAATCTGTATGTTCCCTTTGGCTAATCAACCCACCTCGGGTGCAACAGAC	14203	16026	16076	16024	-1	Scaffolds0177.1	CSUB01_07825	13735	16214	None	3800	454	22691	No_constitutive_exon_found_in_species
TGAATGGGACTGCGCCCCGCAGTTCGTTATGTACTAAATCGGGATTATAGGC	47165	47566	47115	47167	1	Scaffolds0177.1	CSUB01_07835	46022	48837	None	3800	454	22691	No_constitutive_exon_found_in_species
GTACATAAGCCGGGATTGTAAATATATTGTGATATCCACAAGGGATCAAGAA	38751	39211	38701	38753	1	Scaffolds0919.1	CSUB01_07885	36793	39211	None	3800	454	22691	No_constitutive_exon_found_in_species
AATTGCATACACTATACGTCGTCAATTGGACTCGCTGACAGGGTGTGAAGGG	7804	7920	7970	7918	-1	Scaffolds0262.1	CSUB01_07900	6244	8090	None	3800	454	22691	No_constitutive_exon_found_in_species
CATCTCCTGGGTCATGCGCGTGGCACGAGGCATAGAGCACGGGATGTTAGGG	22041	22205	22255	22203	-1	Scaffolds0011.1	CSUB01_07917	22041	26167	None	3800	454	22691	No_constitutive_exon_found_in_species
TGACCGCTCTCTGGTAGCCTGGGATCTGCGAGACGACGCCGGGAGTCAAGTC	32956	33036	33086	33034	-1	Scaffolds0011.1	CSUB01_07921	30978	33261	None	3800	454	22691	No_constitutive_exon_found_in_species
CACCGGTATATGATTAATGGGATATATGCGAGCTCACACGGGGAACACAGCT	7272	7656	7222	7274	1	Scaffolds0802.1	CSUB01_07954	6798	7858	None	3800	454	22691	No_constitutive_exon_found_in_species
GCTCGCCATGCTCACCCGGGAGTGCTCTAGTGATTGACTGTTGAGGGCAGCC	14027	14149	14199	14147	-1	Scaffolds0802.1	CSUB01_07957	13427	15055	None	3800	454	22691	No_constitutive_exon_found_in_species
AGTCGAATAGGATACCTGAGCACACGAGCAATACTGACATGGGAATCCAGCT	17528	17639	17689	17637	-1	Scaffolds0802.1	CSUB01_07958	15635	17928	None	3800	454	22691	No_constitutive_exon_found_in_species
TGGTTGGTGTATCTGCCTTTGGTCGTGAACATGTACTAACAAGGGCCTAGGG	20645	20721	20595	20647	1	Scaffolds0440.1	CSUB01_07963	18235	21810	None	3800	454	22691	No_constitutive_exon_found_in_species
CATGTTCACGATGCGAGGGGAGCAACTGACATGTCACGGGGGGGAAACAGTG	22105	22692	22055	22107	1	Scaffolds0491.1	CSUB01_07991	21542	22692	None	3800	454	22691	No_constitutive_exon_found_in_species
AAGCCACATGGACCTAGCCTGTCTCTTCTTAGTGACTGACTGGGAACCAGCT	24905	24953	24855	24907	1	Scaffolds1560.1	CSUB01_08021	24584	25227	None	3800	454	22691	No_constitutive_exon_found_in_species
TTTCTTTTCTTCTTCTTCATGCTAAGCAAAGCCCACCCCGGGAACCGTAGGC	24113	24273	24063	24115	1	Scaffolds1473.1	CSUB01_08036	23784	24942	None	3800	454	22691	No_constitutive_exon_found_in_species
ACATACAACTAGCTTGTCTGCGCAACGTCAGCTAATAAGGTGATGGGCAGAT	18695	19594	19644	19592	-1	Scaffolds1380.1	CSUB01_08074	18321	19733	None	3800	454	22691	No_constitutive_exon_found_in_species
TGCATCCCCCTTCGGCCGGTCTTGGTGCTCTTTACTGATGTGGGAAACAGCG	7670	7929	7620	7672	1	Scaffolds0459.1	CSUB01_08081	6096	7929	None	3800	454	22691	No_constitutive_exon_found_in_species
CCTTCCGCCATGCCGACAGAGAGATATAACGCTGACAGGTACGGGTGTAGGT	12052	12352	12402	12350	-1	Scaffolds0762.1	CSUB01_08099	12052	12935	None	3800	454	22691	No_constitutive_exon_found_in_species
CCTCAACCAACCAACCATCGAACCGCGGATCCAGGCGCTAACGGGAGCAGCA	33103	33838	33053	33105	1	Scaffolds1468.1	CSUB01_08142	32315	34172	None	3800	454	22691	No_constitutive_exon_found_in_species
ATGCACCCCACTTCGTGACTTTCGACGACCCCGAGCTGACCGTGGGACAGCT	1233	2112	1183	1235	1	Scaffolds0277.1	CSUB01_08149	1073	2112	None	3800	454	22691	No_constitutive_exon_found_in_species
CAGGTATAAGCGACACCTGATAACTGAACCATGAGGATCTGGGCTAACAGTA	18183	18445	18495	18443	-1	Scaffolds0277.1	CSUB01_08156	18071	18529	None	3800	454	22691	No_constitutive_exon_found_in_species
TCATGTCGGCCGATAAGCCCACTCCGCAATGCTAACGTTTGGGGTCACAGCC	34621	34833	34883	34831	-1	Scaffolds0955.1	CSUB01_08183	34449	36527	None	3800	454	22691	No_constitutive_exon_found_in_species
CGACGCGGGCAATGTAGACCAAGCCCGCGAGCTATTACGCAGGGGGGCAGTA	43581	43718	43531	43583	1	Scaffolds0955.1	CSUB01_08184	38062	45161	None	3800	454	22691	No_constitutive_exon_found_in_species
CATCTAAATCTGGGTTGATTACTCGGGATTCGCCAAAAGGGTCAAAACAGAA	44476	44765	44426	44478	1	Scaffolds0955.1	CSUB01_08184	38062	45161	None	3800	454	22691	No_constitutive_exon_found_in_species
CATGACGGCACCCCCTTTCGCAGCGCGAATCGATAGATGGGGGAATACAGAC	14140	14394	14090	14142	1	Scaffolds0930.1	CSUB01_08187	13072	17657	None	3800	454	22691	No_constitutive_exon_found_in_species
ACGGGCAACTCAGTTTACTCATGGTCATCGAGCCCCAAGCCGGGGCGTAGAT	10438	10675	10388	10440	1	Scaffolds0620.1	CSUB01_08196	8193	10675	None	3800	454	22691	No_constitutive_exon_found_in_species
GTCAAACGGAATCATGTCTGGGGTCACGGCTGACCAATAGATGGGAACAGTT	2882	3006	3056	3004	-1	Scaffolds0139.1	CSUB01_08267	2486	3671	None	3800	454	22691	No_constitutive_exon_found_in_species
TTCAAACAGGTTGTAAGTTGGCTAACGAAAGCTCTCATAGGGGACCATAGGT	35275	35547	35597	35545	-1	Scaffolds0739.1	CSUB01_08289	34641	35719	None	3800	454	22691	No_constitutive_exon_found_in_species
AGGCTTAGGTAAGACTATATTCACATCGGGCGAACTGCGAGACCGGGTAGCC	2639	2852	2589	2641	1	Scaffolds0305.1	CSUB01_08307	1771	6446	None	3800	454	22691	No_constitutive_exon_found_in_species
TACCCGAATATCGTCATGGGGCGATTCTCTTCACAACTAGGGATGAGCAGAC	3433	5028	3383	3435	1	Scaffolds0305.1	CSUB01_08307	1771	6446	None	3800	454	22691	No_constitutive_exon_found_in_species
CGTCTGCCGGTTAGATCACTGGAGAGTCAACTTCGCTACGGGAAACAAAGCG	3447	3919	3969	3917	-1	Scaffolds1337.1	CSUB01_08347	1944	5669	None	3800	454	22691	No_constitutive_exon_found_in_species
AGACTGTGGGTAGCAGCCCTGCTTCAACTATTGTAACTTGCGGGAAAAAGAA	1681	1818	1868	1816	-1	Scaffolds0357.1	CSUB01_08397	1186	2415	None	3800	454	22691	No_constitutive_exon_found_in_species
GTTTGCCGACTGAGCGAAGAAGGGTCAATCGAGTCTAACCAGGGATGCAGAT	9768	9989	9718	9770	1	Scaffolds0224.1	CSUB01_08434	9149	10233	None	3800	454	22691	No_constitutive_exon_found_in_species
CGCCAACGTGGCACCAGTCAGCGAGTTGGGCTAACACACCAGGGCTGAAGAT	8515	8604	8465	8517	1	Scaffolds0212.1	CSUB01_08448	6812	9104	None	3800	454	22691	No_constitutive_exon_found_in_species
GAACATTCGGTAGCCCTCAAATCCTCGAGCTGTCTGGAATCGGGAGCAAGTC	22813	23786	22763	22815	1	Scaffolds0212.1	CSUB01_08454	21953	23786	None	3800	454	22691	No_constitutive_exon_found_in_species
GCCAGTACTGCTTCCGGGATAGGGCACAGTTTGCTAATTAAGGGTCAAAGCC	38749	39284	38699	38751	1	Scaffolds1284.1	CSUB01_08488	37451	39284	None	3800	454	22691	No_constitutive_exon_found_in_species
CCAGGAGCGACACGATTTTGCATCGAGGCGGCTGCTGACACGGGTAGCAGAG	2354	2975	2304	2356	1	Scaffolds0414.1	CSUB01_08490	1459	3282	None	3800	454	22691	No_constitutive_exon_found_in_species
CTCCAGTTTCTTGCGCTGAAAACTACTGATTGCTAATCGGGTCGAAACAGAA	16836	17282	17332	17280	-1	Scaffolds1222.1	CSUB01_08551	16836	17693	None	3800	454	22691	No_constitutive_exon_found_in_species
CGAAGCACCACCTCCGCCTCGAGCCTGGCCGGCCTCTTTGGGACATGTAGAA	23970	24735	23920	23972	1	Scaffolds1222.1	CSUB01_08554	23504	24735	None	3800	454	22691	No_constitutive_exon_found_in_species
TTATGATGAGATGTGACGAGAGTGCATAGATAGCTGACTTGGGGTAACAGAT	31237	31408	31458	31406	-1	Scaffolds0679.1	CSUB01_08568	31237	31974	None	3800	454	22691	No_constitutive_exon_found_in_species
CACTAACAAAAGGACATGTAGAATTGTGGAATATGCGACGCGGGACCAAGCC	9930	9995	10045	9993	-1	Scaffolds1396.1	CSUB01_08574	8719	10537	None	3800	454	22691	No_constitutive_exon_found_in_species
ACACCAAACGCTTTCTGACTGGCACATGTGGCTAACGGCGGGAAACGCAGCG	31127	31385	31435	31383	-1	Scaffolds1116.1	CSUB01_08615	29827	31596	None	3800	454	22691	No_constitutive_exon_found_in_species
AGAGTAGTGTCCTCAGCAGTTGGCCGCAATCACTAACAACAAGGGCTCAGTC	10171	10529	10579	10527	-1	Scaffolds1095.1	CSUB01_08667	9815	10731	None	3800	454	22691	No_constitutive_exon_found_in_species
CGCCGGGCTGGGAAAACGGAGACGTGATGCTGACCGGTGGGCGACGACAGAT	16892	17099	17149	17097	-1	Scaffolds1095.1	CSUB01_08670	16892	18414	None	3800	454	22691	No_constitutive_exon_found_in_species
TAAGGAAGGTCTTTGTGTATGCCGAGATGGTCTGCTAACGGGCAGTGCAGCA	19879	19935	19985	19933	-1	Scaffolds1073.1	CSUB01_08687	18428	20327	None	3800	454	22691	No_constitutive_exon_found_in_species
TGGTTGGTGAAGGGACGTCGAAATGCCATGGCTAACCTTGGGACGCGCAGAA	21627	21939	21989	21937	-1	Scaffolds1073.1	CSUB01_08688	21535	22185	None	3800	454	22691	No_constitutive_exon_found_in_species
ATTGAAAAAGGTAGCAAGCCCTGTACTGACAATGGGGGAAAACAAAATAGGC	6017	6222	6272	6220	-1	Scaffolds0293.1	CSUB01_08710	5620	7459	None	3800	454	22691	No_constitutive_exon_found_in_species
GAGACTTCTCTTGTAATTTATGAAGCGGCCAATACTGACAATGGGAGCAGCA	28657	28719	28769	28717	-1	Scaffolds0293.1	CSUB01_08720	28657	30194	None	3800	454	22691	No_constitutive_exon_found_in_species
GCTTGTGCCGTTGAAGTGGAATTTTTGCGACTGACTGAGGGGGACGGCAGTG	22374	24341	24391	24339	-1	Scaffolds1544.1	CSUB01_08741	21865	24896	None	3800	454	22691	No_constitutive_exon_found_in_species
CACGGCCCCGGGGGAGGGAGTAAGCAAGCAAAGACTGACACGGGGCGCAGGC	28695	28857	28645	28697	1	Scaffolds1181.1	CSUB01_08783	28429	29380	None	3800	454	22691	No_constitutive_exon_found_in_species
ACAGCCCATGGTATTTGGAATACCGGATTGGATATCTGATGGGAAAATAGAA	34417	34661	34367	34419	1	Scaffolds0387.1	CSUB01_08796	33663	35199	None	3800	454	22691	No_constitutive_exon_found_in_species
TCTTTGGCGACTTTTCTGAGGTATGTGTGAAGGAAGCTGACGGAGGGCAGAT	20738	20829	20688	20740	1	Scaffolds1003.1	CSUB01_08813	17911	22408	None	3800	454	22691	No_constitutive_exon_found_in_species
TTCAGACTCCCATAGCATTTGGTGAGAAGGTCTGAACCCGACCGGGACAGGA	13211	13850	13161	13213	1	Scaffolds0947.1	CSUB01_08851	12955	13850	None	3800	454	22691	No_constitutive_exon_found_in_species
GAGCAGATCGGCATCGCAACACAAGACACCCCGAAGTACTAGGGCATTAGCA	34107	34321	34057	34109	1	Scaffolds1551.1	CSUB01_08871	33606	34321	None	3800	454	22691	No_constitutive_exon_found_in_species
CGTTGCAAAACGAAACAAAAACGGACGGCTAATCGGGGAGAGGGGAACAGGT	7182	7335	7385	7333	-1	Scaffolds1361.1	CSUB01_08891	6846	7749	None	3800	454	22691	No_constitutive_exon_found_in_species
TGCAATTTCTATTGTCTTAGGTTCACTACCTAGCATAACCAGGGATTAAGGA	8421	8547	8371	8423	1	Scaffolds1213.1	CSUB01_08911	8213	9064	None	3800	454	22691	No_constitutive_exon_found_in_species
TGCGCCCCCTAAAGAAGCGTCAAGACAACTGGCTGACCAGGCGGGCACAGGA	20141	20250	20091	20143	1	Scaffolds1213.1	CSUB01_08915	19188	20250	None	3800	454	22691	No_constitutive_exon_found_in_species
TTCGAGGACGGATGGGTTGGCTAAACGCTGCGTGATTCCGGGTGTAATAGGT	30809	31012	30759	30811	1	Scaffolds1471.1	CSUB01_08922	29750	31264	None	3800	454	22691	No_constitutive_exon_found_in_species
CTCTAACAAGCGGCCTCATGGAAAGCCGGCTAACGCGCGCGGGGGGAAAGGT	5947	6395	6445	6393	-1	Scaffolds0773.1	CSUB01_08926	5947	7224	None	3800	454	22691	No_constitutive_exon_found_in_species
CAAGAGAAGACGGGAAGGTGACCAGGGAAGACCATGGGACATGCAGGCAGCC	23510	23710	23760	23708	-1	Scaffolds0394.1	CSUB01_08968	21902	27745	None	3800	454	22691	No_constitutive_exon_found_in_species
CCACAGACACGGTTCCTCGGACGCCCCACGTACGTTATAATGGGAGTCAGCG	32040	32451	31990	32042	1	Scaffolds0394.1	CSUB01_08970	30533	32451	None	3800	454	22691	No_constitutive_exon_found_in_species
AAGTCTTGCAATAATCTAAACATGTGATATTGTCTGCTAACAACGGGAAGTT	12511	13157	12461	12513	1	Scaffolds0967.1	CSUB01_08977	11839	13157	None	3800	454	22691	No_constitutive_exon_found_in_species
ATATGCCCTCCCCGTTGTGCAAGTAAGATTGCAACGCTGACTGGGAACAGAC	29096	29577	29046	29098	1	Scaffolds0324.1	CSUB01_09012	27225	29929	None	3800	454	22691	No_constitutive_exon_found_in_species
TTGGATTTTGGTCATTTGCATGGTAAGCGTACTGACCTTTGGGGGGTTAGAT	29632	29777	29582	29634	1	Scaffolds0324.1	CSUB01_09012	27225	29929	None	3800	454	22691	No_constitutive_exon_found_in_species
GGTTGCTTCGCGACTGAAGAGGAGACGCCAGTCACCTAACATGGGGATAGTC	2540	2832	2490	2542	1	Scaffolds1530.1	CSUB01_09015	853	2832	None	3800	454	22691	No_constitutive_exon_found_in_species
GCCTCCCCACAGGCTCGCTTCCATGTGCTCTTCTAACTGAAGGGAAATAGTC	2254	2574	2624	2572	-1	Scaffolds0532.1	CSUB01_09045	1002	2736	None	3800	454	22691	No_constitutive_exon_found_in_species
ATCTGAACCTCCCTTCCAGCTCGAATAGGTCATGGCTCATGGGTTGACAGGC	32442	32735	32785	32733	-1	Scaffolds0560.1	CSUB01_09062	31969	33408	None	3800	454	22691	No_constitutive_exon_found_in_species
ACCTGGCACCCCCTCCCAGGGGCTACTTTACTGATGCCGAGGGGGAATAGTC	32151	32368	32418	32366	-1	Scaffolds0560.1	CSUB01_09062	31969	33408	None	3800	454	22691	No_constitutive_exon_found_in_species
AGCTCGCCGCTCCGTCAACTCCATTTCGTTTATGCTTACCGTCGGGGCAGGT	28338	29480	29530	29478	-1	Scaffolds0763.1	CSUB01_09141	28159	29828	None	3800	454	22691	No_constitutive_exon_found_in_species
ACCGCCAGGCTCCAAAAACACGTCGTTGATGAGTTGGGGACGGGTTGAAGAG	2085	2733	2035	2087	1	Scaffolds0431.1	CSUB01_09196	1174	2733	None	3800	454	22691	No_constitutive_exon_found_in_species
GGTACGTTGGACACCGCCGCCACGGCCTGCAGTTTTTGCTGATCGGGCAGTG	10061	10180	10230	10178	-1	Scaffolds0431.1	CSUB01_09200	8024	11396	None	3800	454	22691	No_constitutive_exon_found_in_species
TCCATAGCTGCCTTGCGATGACCCGGCCACGAAGTTAACGGGATGAACAGGT	23334	23407	23284	23336	1	Scaffolds0431.1	CSUB01_09202	23054	24658	None	3800	454	22691	No_constitutive_exon_found_in_species
TCTAATCTCGAATTCACAAACGACTGACATTTTGGGGGGGGGAACTGTAGCA	26930	27272	27322	27270	-1	Scaffolds0697.1	CSUB01_09249	26804	27973	None	3800	454	22691	No_constitutive_exon_found_in_species
TGCGTCTTCTTTCTCACGTAGTGTTAATAATGTCAGCTTACGGGCAACAGGT	12037	12991	11987	12039	1	Scaffolds0302.1	CSUB01_09282	11113	12991	None	3800	454	22691	No_constitutive_exon_found_in_species
GGAGAATGTCTTGCCTGGCTTTTGAGCTTTTACTGAGTTATGGTGGGCAGAC	620	1038	570	622	1	Scaffolds0439.1	CSUB01_09290	454	2400	None	3800	454	22691	No_constitutive_exon_found_in_species
TTGAGGGGGGGATGTTTTTTGAGGGACCGTCGATGCTAACCCGGGGACAGGA	16020	16068	16118	16066	-1	Scaffolds0439.1	CSUB01_09294	13949	19627	None	3800	454	22691	No_constitutive_exon_found_in_species
GAGGGGGGACGTCTTCCTAGGAAACGTGTGTACTGACGGAAGAGGGACAGAC	22281	22535	22585	22533	-1	Scaffolds1312.1	CSUB01_09313	22281	24223	None	3800	454	22691	No_constitutive_exon_found_in_species
CCGCAAGTCCACATTTTTGATGAAGTTGACCAGCACCTGACGAGGGAAAGTC	4201	4623	4673	4621	-1	Scaffolds1187.1	CSUB01_09330	3592	5307	None	3800	454	22691	No_constitutive_exon_found_in_species
TACCGCCGCTGCCAGTTGTGACTATCCATATCACTTGCTGACGGGCATAGAT	6992	7629	7679	7627	-1	Scaffolds1187.1	CSUB01_09332	6992	8091	None	3800	454	22691	No_constitutive_exon_found_in_species
GGCAGCACCGGGTCGTCCCTCGCTTTTGTATGCAGCCTCAAGGGTTACAGGT	14422	14782	14832	14780	-1	Scaffolds0593.1	CSUB01_09355	14116	15066	None	3800	454	22691	No_constitutive_exon_found_in_species
GCCTCTAAGTCCAGTTCATCTCAAACGAACAAAAGCTGATGGGGGCAAAGCG	17768	17847	17718	17770	1	Scaffolds0593.1	CSUB01_09356	16200	18291	None	3800	454	22691	No_constitutive_exon_found_in_species
TGACGAGCGGAGCGAGCACAAGGGTTCATGTAAGCTAACTGGGTGGGCAGCC	22534	22922	22484	22536	1	Scaffolds0575.1	CSUB01_09370	21760	24939	None	3800	454	22691	No_constitutive_exon_found_in_species
GATGCTCTCGCTGCCGGAAATCATTGCGTGGCTGACCGCGGGGGGCATAGAT	25581	25888	25531	25583	1	Scaffolds0342.1	CSUB01_09384	25144	28003	None	3800	454	22691	No_constitutive_exon_found_in_species
CCTTGTCGTAGGTAATCCCATGGGATTTGTTGTTAACATAGGGCACGCAGGC	21386	21420	21336	21388	1	Scaffolds1180.1	CSUB01_09443	20557	21875	None	3800	454	22691	No_constitutive_exon_found_in_species
AGTTACCACAACATGGATTGATTACGGCCTTGCACTGACATATGGGGCAGCA	25854	26042	26092	26040	-1	Scaffolds1180.1	CSUB01_09446	25581	27907	None	3800	454	22691	No_constitutive_exon_found_in_species
ATGTCATACCTACTCTAGTATCAAGGGCTGACGGCATCCTTGCGGGGCAGAA	15321	15686	15736	15684	-1	Scaffolds1340.1	CSUB01_09455	14316	15939	None	3800	454	22691	No_constitutive_exon_found_in_species
ATATACCTACACCAAGAAGATGGAAACAAGATTGCTAACTTCTAGGGAAGCT	13932	14284	13882	13934	1	Scaffolds0368.1	CSUB01_09486	12395	14427	None	3800	454	22691	No_constitutive_exon_found_in_species
TCTGAGCGATGGTGTTTTTTTTCGTTCTTCTTGCTGACCAAGGGCGATAGTC	29883	30839	30889	30837	-1	Scaffolds0012.1	CSUB01_09507	29883	30992	None	3800	454	22691	No_constitutive_exon_found_in_species
TTTTGTCTACTCTGATCTTGATTTCGACATGGCTAATTCTCGGGACGCAGCT	13586	13841	13536	13588	1	Scaffolds1110.1	CSUB01_09512	12693	13982	None	3800	454	22691	No_constitutive_exon_found_in_species
GTGAGTGAGTGAGTGAGCGAGCGTGTGAGCTGCTTTTCAAAACGGGCCAGGG	28	104	154	102	-1	Scaffolds1274.1	CSUB01_09533	28	1765	None	3800	454	22691	No_constitutive_exon_found_in_species
TTGCGAAACTTACATTTGAGAGCAAAGGTGTAGCTAACTTGGGTTGATAGTT	1619	1649	1569	1621	1	Scaffolds0730.1	CSUB01_09550	84	2154	None	3800	454	22691	No_constitutive_exon_found_in_species
ATAAAAGCATCCAATACTCGATCTTCTGCCGTGCGGGGACTGAGAATCAGGT	14338	14567	14288	14340	1	Scaffolds0105.1	CSUB01_09608	13070	15568	None	3800	454	22691	No_constitutive_exon_found_in_species
TCCAATCGCCTCCCTCCTAGTCTGTGCATCACTCTGACGAACGCGGGCAGAT	18700	18755	18650	18702	1	Scaffolds0105.1	CSUB01_09609	16494	19800	None	3800	454	22691	No_constitutive_exon_found_in_species
GGTAGTGCAACACGGACGTCAGCATGGTGGATATTTAAGGGATGAAGCAGAC	1300	2029	2079	2027	-1	Scaffolds1556.1	CSUB01_09637	1300	2652	None	3800	454	22691	No_constitutive_exon_found_in_species
ACCCCGAAAACAACAATCTGCCCACCAGTCCAGACGAATCGCAGGGCTAGGT	19154	19647	19697	19645	-1	Scaffolds0433.1	CSUB01_09703	18922	20301	None	3800	454	22691	No_constitutive_exon_found_in_species
TGTGGACGACAAGGACCGCCATCCTTCCATCGCAGATACTGGGACCGTAGTA	24029	24215	23979	24031	1	Scaffolds1289.1	CSUB01_09741	23895	24904	None	3800	454	22691	No_constitutive_exon_found_in_species
CTTCACCCAGCGGACCGGCCCCACTCATCGGTGCTAATCGGGTGACGCAGGT	884	2364	834	886	1	Scaffolds0099.1	CSUB01_09749	270	2364	None	3800	454	22691	No_constitutive_exon_found_in_species
CAATGTTCTTCCAGCCTGCTCTACAGGCTGCCGCATTGGGCGCAAGATAGTT	12323	12586	12636	12584	-1	Scaffolds1370.1	CSUB01_09762	11811	12685	None	3800	454	22691	No_constitutive_exon_found_in_species
TCCCATCGCGGTTTACGTCTCGAAGTATTTATCTAACGGGCGAACCAAAGCC	1187	1273	1323	1271	-1	Scaffolds0521.1	CSUB01_09773	1078	1488	None	3800	454	22691	No_constitutive_exon_found_in_species
CGTTCTCACGTATGTGTAGAGAATGGGGTTTCTTGCTGACAGGGCCACAGAG	5225	5289	5339	5287	-1	Scaffolds0101.1	CSUB01_09825	4338	6124	None	3800	454	22691	No_constitutive_exon_found_in_species
CTACTCCAACAGCCCCTTGCCATATGCTTGCCAGTCTCTAACGTGGGTAGGC	4543	4864	4914	4862	-1	Scaffolds0101.1	CSUB01_09825	4338	6124	None	3800	454	22691	No_constitutive_exon_found_in_species
CCCGCGGCGCTACGCTGAAGAGGGCGTATAAATGCTATACACGAGGGCAGGA	9037	9484	8987	9039	1	Scaffolds0101.1	CSUB01_09827	8954	10849	None	3800	454	22691	No_constitutive_exon_found_in_species
GGTAGCTGTGCAGGAACACGAAACGCACAAAGGATGTGTGATGGGGATAGAG	11890	12011	12061	12009	-1	Scaffolds1242.1	CSUB01_09881	11890	12333	None	3800	454	22691	No_constitutive_exon_found_in_species
AAAATAAAACATACAAGGAAAAAAACAAAAACAAAAACAAATGGGACTAGTC	7719	8050	8100	8048	-1	Scaffolds1088.1	CSUB01_09901	7092	8173	None	3800	454	22691	No_constitutive_exon_found_in_species
CCTACCCGGTTCCTCCTCGTGACCCGCTTCCAAACTGACTACGGGCGTAGTG	26082	26375	26425	26373	-1	Scaffolds0230.1	CSUB01_09916	23549	26753	None	3800	454	22691	No_constitutive_exon_found_in_species
CATGGTTGGGCTCCCACTTGGTTCCTTACAATGGGCTGACGCGGGTAAAGTT	11419	11641	11369	11421	1	Scaffolds0273.1	CSUB01_09962	10859	13872	None	3800	454	22691	No_constitutive_exon_found_in_species
ATAGAATTGGAGACAAGCGGAGAGACAGATGACTGACTACAGATGGGTAGGA	8313	8719	8769	8717	-1	Scaffolds1011.1	CSUB01_09980	7098	9196	None	3800	454	22691	No_constitutive_exon_found_in_species
CTACAAATCGGAAAGCCTACATCCGTTTCGGTATTTTGAAGGGGGCTCAGAT	5475	5503	5425	5477	1	Scaffolds0519.1	CSUB01_09996	5010	5503	None	3800	454	22691	No_constitutive_exon_found_in_species
TGTATTATAGTACCTATACTTTAATAACTACCTACTATATAGGGATATAGTT	3999	4212	4262	4210	-1	Scaffolds0696.1	CSUB01_10019	3767	6374	None	3800	454	22691	No_constitutive_exon_found_in_species
CTAGAATCAAATCCTGACCGTCGGTGCCGACCGCTGACCTTGGGCGACAGGG	9123	9724	9774	9722	-1	Scaffolds0268.1	CSUB01_10025	9123	10342	None	3800	454	22691	No_constitutive_exon_found_in_species
TGCGAGGTTTGCCATGTGGCCCTGAAGAACCCAGCTAACAAGGGTTGCAGCA	3681	3839	3889	3837	-1	Scaffolds0920.1	CSUB01_10088	3552	4077	None	3800	454	22691	No_constitutive_exon_found_in_species
GAAACGGAACTGTCAACCAGAACACAAGCTAATGCAGGGTCAAACAAAAGTA	22386	23026	22336	22388	1	Scaffolds0789.1	CSUB01_10117	19781	23026	None	3800	454	22691	No_constitutive_exon_found_in_species
GTAGAGCGATGCGATGCCGAAGTGGCAATCTGCTAACCTGTGGGAAACAGGC	18721	18892	18671	18723	1	Scaffolds1245.1	CSUB01_10163	18143	19275	None	3800	454	22691	No_constitutive_exon_found_in_species
GCGAAAGATTGTTGTTGATTTGCTAACAACACACACACACAACTCGGGAGGC	4859	6003	6053	6001	-1	Scaffolds0301.1	CSUB01_10202	4859	8294	None	3800	454	22691	No_constitutive_exon_found_in_species
TATACCTACACTGCATTACATCACCCTCCCGCTGAGCCACACTGGGATAGTC	979	1895	929	981	1	Scaffolds0692.1	CSUB01_10276	809	3091	None	3800	454	22691	No_constitutive_exon_found_in_species
ATCTTTTTTGCTTTTAGGGGGAAAACGCTGACGCGATATCTGACGGGCAGGG	23495	23577	23627	23575	-1	Scaffolds0894.1	CSUB01_10302	23316	24171	None	3800	454	22691	No_constitutive_exon_found_in_species
GTGTTACCCCCCCGTGCTGGGTTCTCTTGTGCTGACTTTGGGGGGTTCAGCG	23316	23416	23466	23414	-1	Scaffolds0894.1	CSUB01_10302	23316	24171	None	3800	454	22691	No_constitutive_exon_found_in_species
GTAGCAAGATTACGCTCGACCATAAAGCTTCAGACCTGACAGGGGTGCAGGA	21016	21274	21324	21272	-1	Scaffolds1188.1	CSUB01_10322	21016	21330	None	3800	454	22691	No_constitutive_exon_found_in_species
GCATCGCCCCGGACGCGTGCAGGGTAGGCAGCGGTTTGACACGGGTACAGTG	21159	21788	21838	21786	-1	Scaffolds0985.1	CSUB01_10331	21159	22971	None	3800	454	22691	No_constitutive_exon_found_in_species
CGTATTTCACTTATCCATGTTCTTCGTCGCACTACTCACGAAAGGGCCAGAT	2117	2180	2067	2119	1	Scaffolds0256.1	CSUB01_10363	0	2180	None	3800	454	22691	No_constitutive_exon_found_in_species
TACCGATTGCATTGTCCATGGCTTGTTTACTGACGCGTCGGGGTTGACAGAG	10190	10767	10817	10765	-1	Scaffolds0983.1	CSUB01_10373	10190	11153	None	3800	454	22691	No_constitutive_exon_found_in_species
GTACACAAAAAGAGTTCTTGGTGGACTGACTTTGATGGGGAAAATCGCAGTA	10684	10921	10634	10686	1	Scaffolds1276.1	CSUB01_10456	9327	10921	None	3800	454	22691	No_constitutive_exon_found_in_species
GTATGACTCCCAAGAAAGACTGATTGACTCATAATAAGACTGGGAACTAGCA	11466	11947	11997	11945	-1	Scaffolds1276.1	CSUB01_10457	11466	12830	None	3800	454	22691	No_constitutive_exon_found_in_species
TGGATTCTTTTTTATTACCAAGAAAGGAAGGTAATTAACTTGGGAATTAGTA	3108	3169	3058	3110	1	Scaffolds0033.1	CSUB01_10486	2871	4173	None	3800	454	22691	No_constitutive_exon_found_in_species
CCACGTCTGAAAGAGGCTTCGAAGGTGACGAACACCGAGGGGGAATATAGCG	16289	16525	16239	16291	1	Scaffolds0529.1	CSUB01_10520	16136	16525	None	3800	454	22691	No_constitutive_exon_found_in_species
CTTAGTGTGGGCGGCGGTAGTGAGTATAGGCATACTCACTGGGCAGTGAGTA	1965	2215	1915	1967	1	Scaffolds0578.1	CSUB01_10583	1015	5369	None	3800	454	22691	No_constitutive_exon_found_in_species
TGGTCTATGCTATGACCCAAAGTCATGATTGGTACTGACACACTGGGAAGCA	561	704	754	702	-1	Scaffolds0327.1	CSUB01_10618	0	1599	None	3800	454	22691	No_constitutive_exon_found_in_species
TGGAGCCTAGAAGCGAGTAGTTGAGAGAAATGAGCTAACAGTGTGGGCAGTC	8800	9216	8750	8802	1	Scaffolds0327.1	CSUB01_10619	2663	10653	None	3800	454	22691	No_constitutive_exon_found_in_species
TACGTCGACGCCCTCGCGGGGTGTTGTGGAAAGTACTGGGACAGCACAAGGC	11796	12576	11746	11798	1	Scaffolds0783.1	CSUB01_10645	11365	12576	None	3800	454	22691	No_constitutive_exon_found_in_species
TGTCGGTATACTTTTCTTCCCTGTGACTCTACTGACGGGAGGCGAAATAGGC	14068	14213	14018	14070	1	Scaffolds1099.1	CSUB01_10705	13745	14213	None	3800	454	22691	No_constitutive_exon_found_in_species
CGACAATGACTTCGAAATAAGATATGTAGACGGCTGACTCGGGAGAATAGTG	12388	12452	12338	12390	1	Scaffolds0426.1	CSUB01_10750	12053	12797	None	3800	454	22691	No_constitutive_exon_found_in_species
ACCCATATCTGTATCGGCCACCTCCACCAGACGCTAACTGAGGGGAACAGTA	5610	6030	6080	6028	-1	Scaffolds0953.1	CSUB01_10826	4721	6594	None	3800	454	22691	No_constitutive_exon_found_in_species
GACATCATCATCCGCGAGGTTGGTGAGCCCAGCGCAAATGGGATGAGCAGTA	15887	16257	15837	15889	1	Scaffolds0974.1	CSUB01_10860	15623	17052	None	3800	454	22691	No_constitutive_exon_found_in_species
TCATCCGCTCGTGCCACTTCCCCCCTCAGGTCTGACGATGGGAACTGCAGAC	10612	11118	10562	10614	1	Scaffolds1576.1	CSUB01_10869	10125	11118	None	3800	454	22691	No_constitutive_exon_found_in_species
CGTGGCCAGTCGCAGTTTTGGACGATCTTGCTCACCTGACACTGGGATAGGT	13535	14774	13485	13537	1	Scaffolds0629.1	CSUB01_11006	13292	16492	None	3800	454	22691	No_constitutive_exon_found_in_species
TGGGTATGTCTCGAACCCCTTGCCGCAAATATCTCGGTCACCGGGGGCAGCC	14200	14406	14150	14202	1	Scaffolds0356.1	CSUB01_11011	12291	15582	None	3800	454	22691	No_constitutive_exon_found_in_species
TCGCCTGGACTGATGGTATGATGGGAAGTAGCGACTGACGGGATACACAGGA	1186	1247	1297	1245	-1	Scaffolds1511.1	CSUB01_11044	1186	3234	None	3800	454	22691	No_constitutive_exon_found_in_species
CTCGTGCCGAGGAAAAATGAAGAAATACAGCTAACCCACGGGTGCAACAGTC	10370	10476	10526	10474	-1	Scaffolds0449.1	CSUB01_11056	10074	10802	None	3800	454	22691	No_constitutive_exon_found_in_species
CGAAGCCGGAATGAATGGCAACATTGGCTAACAGAGGGGCAAACGTGCAGCG	15561	15699	15511	15563	1	Scaffolds0932.1	CSUB01_11061	14652	16196	None	3800	454	22691	No_constitutive_exon_found_in_species
TGTGCATCGACCAAGGCAACCCCGCGGAGTGAAGGCACCAGATGGGACAGAT	718	2226	668	720	1	Scaffolds0131.1	CSUB01_11069	386	2226	None	3800	454	22691	No_constitutive_exon_found_in_species
TCACCATCTTGTCGCGCAGCTGGCTAACACGAGAACGACGGGATAAACAGCC	14925	15017	14875	14927	1	Scaffolds1360.1	CSUB01_11088	14703	15405	None	3800	454	22691	No_constitutive_exon_found_in_species
GGTTGCTGGCAAAAAGCTGAAATGCTGACACCCCCCGGTGCGGGGAGCAGGC	9187	9939	9137	9189	1	Scaffolds0049.1	CSUB01_11120	8420	10143	None	3800	454	22691	No_constitutive_exon_found_in_species
CGCTGCTGGTCAATGTGAAGAACCGAAATAAGAATACTGACGGGCGCAAGGC	9648	10120	10170	10118	-1	Scaffolds0496.1	CSUB01_11158	9648	11716	None	3800	454	22691	No_constitutive_exon_found_in_species
TGAGGTGTTGAATGATGACGGTGAACCCGTGTGCTGATGAAGTTGGGTAGTG	7158	7258	7308	7256	-1	Scaffolds0286.1	CSUB01_11163	5619	7674	None	3800	454	22691	No_constitutive_exon_found_in_species
TGTGTTCTCCCGAGTTCAAATGGCTAAAAAAACATTGATGGGGGACCCAGAC	14793	14988	14743	14795	1	Scaffolds0286.1	CSUB01_11166	14604	14988	None	3800	454	22691	No_constitutive_exon_found_in_species
GTTTTATCTTTTCCCTTTGTCACAAAACGAGTGTTGACGATGATGGGCAGGA	2959	3708	3758	3706	-1	Scaffolds0054.1	CSUB01_11177	2959	4223	None	3800	454	22691	No_constitutive_exon_found_in_species
CCACAACAGTCCGGGGCTTCGAGGAGAAGCTGGCTGCCAGCTAGGGGCAGTG	3977	4091	3927	3979	1	Scaffolds1007.1	CSUB01_11195	3567	4762	None	3800	454	22691	No_constitutive_exon_found_in_species
TTGTCGTCTGGCTGCTTGGTGGCGCGTACTGATCCGGGACCCGGGGGCAGGG	10739	11282	11332	11280	-1	Scaffolds1007.1	CSUB01_11197	8864	11492	None	3800	454	22691	No_constitutive_exon_found_in_species
TTGATCCCCTTCTTTCCTCTAACTACTGGCGAAGACTGCGGGGTTTAAAGGA	9531	9563	9481	9533	1	Scaffolds1499.1	CSUB01_11287	9254	10543	None	3800	454	22691	No_constitutive_exon_found_in_species
ACACTGATGTCTACCCACAAAGCCAAATACGTCACCTAAAGCTGGGCAAGGG	13311	13607	13657	13605	-1	Scaffolds1250.1	CSUB01_11303	13311	13996	None	3800	454	22691	No_constitutive_exon_found_in_species
GAAAAACAAAATCCGCCATTGATCATAGCACAGCTGACGAGCGGGCGTAGGC	6339	6744	6794	6742	-1	Scaffolds0381.1	CSUB01_11328	6178	7193	None	3800	454	22691	No_constitutive_exon_found_in_species
GCGTCTATCTTGACTCCGTGGGGCGAGGCTTACTGGTTTGTGGGATCAAGGG	4369	5103	4319	4371	1	Scaffolds1137.1	CSUB01_11337	4163	5359	None	3800	454	22691	No_constitutive_exon_found_in_species
GCCGAAATAGCGTCTGTTCAACCTAATGCTTGACTGGGGTGGGAAACCAGCA	7746	8534	8584	8532	-1	Scaffolds1137.1	CSUB01_11339	7746	8767	None	3800	454	22691	No_constitutive_exon_found_in_species
TCTACTGGAATCTGACCGTGCGTAAACACTGCTAACTACAAGGGTTCAAGTA	13111	13310	13061	13113	1	Scaffolds0079.1	CSUB01_11352	12144	13640	None	3800	454	22691	No_constitutive_exon_found_in_species
TTATCCACAGAGTATACAACAAGTAGGAAGTAACGACTACGGGGTTAGAGTC	118	855	905	853	-1	Scaffolds1229.1	CSUB01_11382	118	2415	None	3800	454	22691	No_constitutive_exon_found_in_species
GGTCTGTGGTGGAGAGTCAGTCCTATGGTGGTGCTGGACGGTGGGGTCAGTT	8952	8993	9043	8991	-1	Scaffolds0047.1	CSUB01_11413	5329	9067	None	3800	454	22691	No_constitutive_exon_found_in_species
GGCCGCGAGGTGACTGTCATGGAGAAGAAATAGAAAATGCGGCTGGGCAGGC	8686	8951	8636	8688	1	Scaffolds1469.1	CSUB01_11429	8492	10818	None	3800	454	22691	No_constitutive_exon_found_in_species
GTGCAGCTCATATTCCAGAACCCGCAGGCACTGACTGGGTGAAATAACAGGC	7482	7716	7766	7714	-1	Scaffolds1442.1	CSUB01_11540	6716	11440	None	3800	454	22691	No_constitutive_exon_found_in_species
GTACGACTCGTCACAAATGGACCGTCCTATAGCCTATTGCCCAGGGGTAGGA	4880	4926	4976	4924	-1	Scaffolds0712.1	CSUB01_11640	2625	5072	None	3800	454	22691	No_constitutive_exon_found_in_species
GCCCAGAGGAGTATAAAAAGGAAGAGATGGACTAATCAGGGATGACGCAGGC	4305	4410	4255	4307	1	Scaffolds0251.1	CSUB01_11659	2972	5243	None	3800	454	22691	No_constitutive_exon_found_in_species
TTCCGGGGCCAGCAGGAGGCGGTGATCCAGGCGATCATGCGGGGGGACAGCC	888	2163	2213	2161	-1	Scaffolds0349.1	CSUB01_11679	888	5189	None	3800	454	22691	No_constitutive_exon_found_in_species
CTCCAGTTCTGTTCTGCCAATTCTTTTCTCGCTGGTATGGGAATTAACAGGC	6172	6341	6122	6174	1	Scaffolds0566.1	CSUB01_11693	4465	6341	None	3800	454	22691	No_constitutive_exon_found_in_species
ATATAAGAACACTACAAATTTTCCATGTCTAACGCTTGTGGGCATAAAAGGC	3735	4002	4052	4000	-1	Scaffolds0916.1	CSUB01_11774	84	5044	None	3800	454	22691	No_constitutive_exon_found_in_species
GAGGTGAGGGGGGCAGCACCGGGTGCAGCGGTGCTGGAAACGGGGGGCAGAC	5368	5734	5318	5370	1	Scaffolds0570.1	CSUB01_11781	4643	5734	None	3800	454	22691	No_constitutive_exon_found_in_species
GCCTGCTGCCGGAGATTGGCTCAACAAAAATTAATGGATTCAATGGGTAGAC	4841	4999	4791	4843	1	Scaffolds1353.1	CSUB01_11794	4472	8267	None	3800	454	22691	No_constitutive_exon_found_in_species
TTGTGTCTCTTCTCAAGCGTGAGATTGCCATCTTCTAACTGGGACGGTAGGT	5154	5253	5104	5156	1	Scaffolds0500.1	CSUB01_11808	4694	6610	None	3800	454	22691	No_constitutive_exon_found_in_species
GCCCGGCAGGGTATACATTTGGTGGTGCCCTGGACACACGGGAATAACAGGA	7459	7816	7409	7461	1	Scaffolds0508.1	CSUB01_11854	6198	9084	None	3800	454	22691	No_constitutive_exon_found_in_species
TTTCTCATTGTGAAAACATGCCTCTCTTCTTTTTTTATGGGAAAAAAAAGTG	6694	7193	7243	7191	-1	Scaffolds0667.1	CSUB01_11857	6694	8512	None	3800	454	22691	No_constitutive_exon_found_in_species
CCCTTGAAAAGGAAGAAATTTGCTAACGACTGCCCTTATCGGGGTGATAGCA	8306	8943	8256	8308	1	Scaffolds0045.1	CSUB01_11860	4918	8943	None	3800	454	22691	No_constitutive_exon_found_in_species
TAACTCGAGCAGGCCAAACAATACTTGGACTTTTGCTAATAGTGGGATAGAC	2153	2315	2103	2155	1	Scaffolds0258.1	CSUB01_12031	626	2315	None	3800	454	22691	No_constitutive_exon_found_in_species
CTTGGCTGCCAACCATCGTATTCCTGTTATTCTAATTGAAACGGGGGCAGCT	5550	5644	5694	5642	-1	Scaffolds0288.1	CSUB01_12035	5119	7635	None	3800	454	22691	No_constitutive_exon_found_in_species
CTAAGGAAATGACAGCATGTGATGATTTAATACTAATATCGGGTATATAGGC	3638	3788	3588	3640	1	Scaffolds0653.1	CSUB01_12090	3391	3788	None	3800	454	22691	No_constitutive_exon_found_in_species
AACAGCACCAGGGATCTTAGTGCAATTCTCGCGCACTAAATGGGGGTCAGCA	4933	5223	4883	4935	1	Scaffolds0321.1	CSUB01_12116	4676	6197	None	3800	454	22691	No_constitutive_exon_found_in_species
CCGTTTAGATGGCAGAGAGAGACAGACAGCTAATGGGGTCCGTGGAATAGTA	2455	2689	2405	2457	1	Scaffolds0306.1	CSUB01_12135	509	6232	None	3800	454	22691	No_constitutive_exon_found_in_species
TGACAAGCAACGGATGCGGTACGTTGTGACTTCTGACACAAGGGGGGCAGGC	3558	3721	3508	3560	1	Scaffolds0306.1	CSUB01_12135	509	6232	None	3800	454	22691	No_constitutive_exon_found_in_species
TTGAGACACCACTGTAAAATTTGATACACTCAGCTTATTCAAATGGGCAGGC	559	675	725	673	-1	Scaffolds0097.1	CSUB01_12179	305	1221	None	3800	454	22691	No_constitutive_exon_found_in_species
CGCCCCTTTATCCCACATCCTATACGTAAGCTGATCGTCGATGGGCAAAGAC	1170	1216	1266	1214	-1	Scaffolds0453.1	CSUB01_12248	1170	2759	None	3800	454	22691	No_constitutive_exon_found_in_species
TCCTACTTCAATCCCCCGTTTGAGTATGGCGCGAAAAAGAGGGTTGGCAGGG	1055	1826	1876	1824	-1	Scaffolds0544.1	CSUB01_12252	1055	2479	None	3800	454	22691	No_constitutive_exon_found_in_species
AATACGGTAGAGGCGATGCGTAGGCTGTCGTGCTGATATTAGGGTGGAAGCC	893	1102	1152	1100	-1	Scaffolds1366.1	CSUB01_12287	576	1649	None	3800	454	22691	No_constitutive_exon_found_in_species
CATAGAGCAAATCTGGGCTTACAAAATTGCTAATGCTTCTGCGGGAACAGAT	357	1652	1702	1650	-1	Scaffolds0141.1	CSUB01_12309	357	2134	None	3800	454	22691	No_constitutive_exon_found_in_species
TCCCGTCATGTTCACAAGACTGGGGCGTGAGCTAACGCGGGGTAAACTAGGT	3432	3945	3995	3943	-1	Scaffolds0141.1	CSUB01_12310	3068	4052	None	3800	454	22691	No_constitutive_exon_found_in_species
CGCGGAACTTCCGCGTTACTGTGGTAAAACCCTACTACTAACGCGGGGAGGA	3972	4427	3922	3974	1	Scaffolds1106.1	CSUB01_12317	3261	5178	None	3800	454	22691	No_constitutive_exon_found_in_species
TATTTCACTATTAACGTTTAACTACTTTCTGCTTGACTACGAGGGGATAGAG	1331	1579	1281	1333	1	Scaffolds0924.1	CSUB01_12348	0	1579	None	3800	454	22691	No_constitutive_exon_found_in_species
GCAGAAGGTTCCCAATTGCATCACGCAGAATCGATCACTGACGGGCACAGGG	3900	3973	4023	3971	-1	Scaffolds0558.1	CSUB01_12397	3900	4264	None	3800	454	22691	No_constitutive_exon_found_in_species
CCCGGGAATGCGCTCCATAAAACAACCGCATCCTCTACTACGAATGGGAGGG	1063	1963	1013	1065	1	Scaffolds1134.1	CSUB01_12412	265	1963	None	3800	454	22691	No_constitutive_exon_found_in_species
GCCGGGAATGGGTAAGCCTGGCAGAATGTGGCGCTCCTCCTCGAGGGTAGCT	1902	3016	1852	1904	1	Scaffolds1267.1	CSUB01_12422	248	4025	None	3800	454	22691	No_constitutive_exon_found_in_species
CACTTCGAACTCTAGGTCCAGAAACAGCTCTCAAGCGCCGGCGGGACTAGAA	474	3594	424	476	1	Scaffolds0307.1	CSUB01_12454	338	3594	None	3800	454	22691	No_constitutive_exon_found_in_species
ATTGGATTTCTTATTTGTTTACGCGTGCAAGTAGCTGACTGAATGGGCAGAC	618	1316	1366	1314	-1	Scaffolds1275.1	CSUB01_12473	254	2057	None	3800	454	22691	No_constitutive_exon_found_in_species
GTTTAGGCTTGCGACCGGTCTCTAATCAAGCCTTTTGGGTGGAAAACCAGCC	1219	1830	1880	1828	-1	Scaffolds0636.1	CSUB01_12477	941	3068	None	3800	454	22691	No_constitutive_exon_found_in_species
GTGATGGAAGCACTCATGCTTTCGAGACTTTACGATACTTGGGCGATCAGGT	1033	1706	1756	1704	-1	Scaffolds0704.1	CSUB01_12482	14	2777	None	3800	454	22691	No_constitutive_exon_found_in_species
TGTCTGCTGATGGGAGGTCCCTATAGCCAGTGGTTATATATAAGGGCAAGTC	463	1174	1224	1172	-1	Scaffolds0454.1	CSUB01_12486	151	1820	None	3800	454	22691	No_constitutive_exon_found_in_species
TTCAATGTGCCTGAGGTCGCTGAGACGACTGTCGCGTCAAGGGATTCAAGAT	363	999	1049	997	-1	Scaffolds0800.1	CSUB01_12516	363	2514	None	3800	454	22691	No_constitutive_exon_found_in_species
TGTTCGGTTGGGATGTAGGAGATGCATCTCGCGTACGCGGCGGGACAGAGCC	1973	2536	1923	1975	1	Scaffolds0700.1	CSUB01_12524	713	2829	None	3800	454	22691	No_constitutive_exon_found_in_species
GTGAGACTGGCTATATATGAACATTTCAGTAAATGACTGACTGGGGATAGTT	2196	2279	2329	2277	-1	Scaffolds0987.1	CSUB01_12532	1295	2658	None	3800	454	22691	No_constitutive_exon_found_in_species
TATCAGAGGGGCTACCTGCTGTACGGCCGACCTGGGACTGGGAAATCTAGTC	564	988	1038	986	-1	Scaffolds0004.1	CSUB01_12553	564	1790	None	3800	454	22691	No_constitutive_exon_found_in_species
CAGTTGAAGACTGCGTAGTTGGGGAAACGGCTAAGGACCCATGGGACTAGGC	909	1979	2029	1977	-1	Scaffolds1023.1	CSUB01_12567	909	2254	None	3800	454	22691	No_constitutive_exon_found_in_species
TGGAGGGAAGAAGGACGATGGGGGATCAGGAGCATGCTGTGGGTCAACAGGG	1380	2527	1330	1382	1	Scaffolds0493.1	CSUB01_12592	42	2527	None	3800	454	22691	No_constitutive_exon_found_in_species
AAGAGTGCCTGTTGTGCCAGTACCATCTTTCGGCTAACCAAGAGGGACAGGC	1814	1840	1764	1816	1	Scaffolds0405.1	CSUB01_12629	651	1840	None	3800	454	22691	No_constitutive_exon_found_in_species
TATTTTACCGTCAACGTTTAACCACTTTCTGCTTGACTACGAGGGGATAGAG	1042	1170	1220	1168	-1	Scaffolds0825.1	CSUB01_12660	0	1627	None	3800	454	22691	No_constitutive_exon_found_in_species
