# Supplementary material for: Widespread Separation of the Polypyrimidine Tract From 3′ AG by G Tracts in Association With Alternative Exons in Metazoa and Plants
Source: Front Genet. 2019 Jan 14;9:741. doi: 10.3389/fgene.2018.00741 (PMC6339879; doi:10.3389/fgene.2018.00741)
Supplement: DATA FILE S1 — Sequences of REPAG 3′ SS from each species of fungi. [file Data_Sheet_1.zip › Supplementary data 1/Fungi_Release38_trichophyton_interdigitale_mr816.txt]

REPA_GGG_Sequence	Exon_Start	Exon_End	Pos_-50	Pos_+2	Strand	Chromosome	GeneID	Gene_Start	Gene_End	Gene_Name	Number_of_REPAs	Number_of_REPAs_has_GGG	Number_of_Intron(Intra_genic_Region)	Upstream_Constitutive_Exon
CTTGCTCGTTTGCTTGTTTGTGTCTGTCCAGCTGCTCACGACGGGTACAGGA	59706	60865	60915	60863	-1	cont1.299	H109_04484	59706	61280	None	2769	415	16195	No_or_no_constitutive_exon
AGTCACCTTGGTGATTTTTTTGCTCTGTGGTATAGTATTGGGTATAATAGTA	61604	61969	62019	61967	-1	cont1.299	H109_04485	61604	62484	None	2769	415	16195	No_or_no_constitutive_exon
CCCTTCCCAAGTTAACCAAGATATATATAGTGGTTAACAGGGGAAATCAGTT	128268	128497	128547	128495	-1	cont1.299	H109_04514	126090	129155	None	2769	415	16195	No_or_no_constitutive_exon
ATATACCGTTGTCCGCTCCAGAAAGATAGCAAATGCTAACGGGCTAATAGGT	197463	197502	197413	197465	1	cont1.299	H109_04535	195924	197502	None	2769	415	16195	No_or_no_constitutive_exon
GCCATATACTCTCTCTCTTGAGAGAAGTCAAGCTGATTACAGGGAAATAGAA	21325	21926	21275	21327	1	cont1.81	H109_01018	21085	22389	None	2769	415	16195	No_or_no_constitutive_exon
TGCTGACCTGCCGTAGCTGCTCCTTGGTAGCTAATCTGGGGTGAAACTAGCT	28599	28764	28814	28762	-1	cont1.81	H109_01020	28155	29494	None	2769	415	16195	No_or_no_constitutive_exon
CCCGAATACCATCATACCTCAAGCGAAGCACCTTGTTAACTATGGGACAGTG	37404	37517	37567	37515	-1	cont1.81	H109_01025	35763	38195	None	2769	415	16195	No_or_no_constitutive_exon
ATCTGCGTAATAGTTATACTGGAACGTGAGGCATCTGATGGGTTGAATAGGT	59926	60271	59876	59928	1	cont1.81	H109_01034	56652	60271	None	2769	415	16195	No_or_no_constitutive_exon
GTATGACGTTGCCGTTGTTTACATAGCTAACAGCTGGTGCGGGGATACAGCA	13033	13536	13586	13534	-1	cont1.19	H109_00159	10287	13778	None	2769	415	16195	No_or_no_constitutive_exon
AGCAGCGTAGTATCAAAAAGTTTTAAGACATAGCTGACATGGGGTCATAGAT	10975	12968	13018	12966	-1	cont1.19	H109_00159	10287	13778	None	2769	415	16195	No_or_no_constitutive_exon
ATGGCTGGGTAGTGAAACATCATTCATCTAACTAACTGCTGGGACGGTAGAA	17879	18036	18086	18034	-1	cont1.19	H109_00161	16969	18339	None	2769	415	16195	No_or_no_constitutive_exon
TACAAGTCCTTTAAGGTGTGGGATGTGGATGCAGAATAACGGGTGAGTAGGT	24050	24146	24196	24144	-1	cont1.19	H109_00164	24050	24496	None	2769	415	16195	No_or_no_constitutive_exon
GGGCAGCTAGCCGTATGCTATGCTCAACTCAACTCACTGACTGAGGGCAGAT	63504	63624	63674	63622	-1	cont1.19	H109_00184	62561	63980	None	2769	415	16195	No_or_no_constitutive_exon
CTCTTCTCTTCTCTTCTCTTCGCTGTTTGATATAGATTAACGATGGGTAGAA	118067	118130	118180	118128	-1	cont1.19	H109_00205	115183	118340	None	2769	415	16195	No_or_no_constitutive_exon
TGACCACGAGAAAGATCCTTGGAGAACACGACGATACTAACAGGGATTAGAA	142401	142478	142351	142403	1	cont1.19	H109_00213	140598	142843	None	2769	415	16195	No_or_no_constitutive_exon
GCCGGCCTACTTGGTGTAACTACCTAGCTAGTTGCTTACGGGATATACAGGA	164896	165060	165110	165058	-1	cont1.19	H109_00222	164896	165340	None	2769	415	16195	No_or_no_constitutive_exon
ATGGTATGTTCGAATCAACACTCTCTTGCATTGGCACTAACGGGTAGCAGGA	36318	36939	36268	36320	1	cont1.387	H109_06095	35383	36939	None	2769	415	16195	No_or_no_constitutive_exon
TGGGCATTTTGGACGGAAGACTGATTTGTGTTTTCTTGTTGTGGGTATAGGT	107780	107855	107730	107782	1	cont1.387	H109_06116	107108	108345	None	2769	415	16195	No_or_no_constitutive_exon
TACATATCATAAGCTAATTTACGTACTTCGTTTACTGACAGTTGGGATAGAG	21256	21286	21336	21284	-1	cont1.108	H109_01486	21256	25368	None	2769	415	16195	No_or_no_constitutive_exon
CACGGTATACCTTGAAAGAGGACGCTTGGAATATTAACAAAAGGGCACAGAA	31898	32503	32553	32501	-1	cont1.108	H109_01489	31898	33039	None	2769	415	16195	No_or_no_constitutive_exon
TGTTTGCGCATGTATGAATTCATTGCATTACTGATGCTGGGTAAAAATAGCT	156239	156498	156548	156496	-1	cont1.108	H109_01534	154715	157044	None	2769	415	16195	No_or_no_constitutive_exon
TTGGGAGTATAGCTCGGTACTGACATTTTTCCTTCTTGTCAATGGGAAAGCC	163557	163612	163507	163559	1	cont1.108	H109_01536	162627	164846	None	2769	415	16195	No_or_no_constitutive_exon
TCCCTTGTGTGTTCGATCTGAGCTTGTCCGTTAACTCGACACGTGGGAAGAC	14639	15476	14589	14641	1	cont1.160	H109_02075	13842	15476	None	2769	415	16195	No_or_no_constitutive_exon
GGAAAGCTGGTTAACTAGTTAGTTAATTGCTGACTGCTGGGACTGAGCAGGA	36370	36463	36513	36461	-1	cont1.160	H109_02082	35720	36745	None	2769	415	16195	No_or_no_constitutive_exon
GTAATGATACTTGAGTAACAGTTTGATACTCTGCTAACACTATGGGGTAGGA	76649	76681	76731	76679	-1	cont1.160	H109_02098	76243	77075	None	2769	415	16195	No_or_no_constitutive_exon
TTTCCGACAGCAGTGATATTACGTCGTTTAACTGGTGAGGGTACAAACAGGA	110608	110728	110778	110726	-1	cont1.160	H109_02112	109525	111315	None	2769	415	16195	No_or_no_constitutive_exon
TTATCAAGTGATGAGCAACACTGGCTAATTAGTACGTGGCGGGATGGTAGCT	46412	46462	46512	46460	-1	cont1.279	H109_04017	45490	46718	None	2769	415	16195	No_or_no_constitutive_exon
CTATCATCACATAGCAGTTGAGCCATTAACTTACTAACGGGAGGTTATAGAT	52240	52278	52328	52276	-1	cont1.279	H109_04021	52240	53440	None	2769	415	16195	No_or_no_constitutive_exon
TATGGTTTTTTGTACATACGGAGGAATACCACTGACACCAGGGCGACTAGGC	71631	71781	71831	71779	-1	cont1.279	H109_04028	66116	72130	None	2769	415	16195	No_or_no_constitutive_exon
CTGAAACCCCAAGATGAAGTACATTGATAATAAGCTAATAGGGTAACTAGTA	75805	79419	79469	79417	-1	cont1.279	H109_04030	74978	79885	None	2769	415	16195	No_or_no_constitutive_exon
GGACGAAGAAGCTGGAAGGAGATTGAAAGTTGACTTGGGTGAAATCACAGAT	115377	115542	115592	115540	-1	cont1.211	H109_02915	114854	115800	None	2769	415	16195	No_or_no_constitutive_exon
CTTATGATATATATACATCTGGGGCTAACAATGGCATACCGAACGGGCAGCG	26460	26534	26410	26462	1	cont1.293	H109_04323	25752	27678	None	2769	415	16195	No_or_no_constitutive_exon
TGGGAATACATTCGTCTAGGCGGAATAAGCTAACGAAAATGATGGGATAGTC	95591	96609	96659	96607	-1	cont1.358	H109_05733	95312	96822	None	2769	415	16195	No_or_no_constitutive_exon
GACCTACTGGCTATGTTATTATTGGCAGCTAACACCGTACCGATGGGTAGAT	52781	52802	52731	52783	1	cont1.143	H109_01879	52069	52911	None	2769	415	16195	No_or_no_constitutive_exon
TATTCAAGGAACATGACGGGCGGCTGGTTGCTGACGAAGGGAAATTGTAGTA	77454	78132	77404	77456	1	cont1.143	H109_01883	76819	78132	None	2769	415	16195	No_or_no_constitutive_exon
TATCTGAACCCGTTTAAAAGCTAGCAGTTAACTGACGGGAGGTAAAATAGTC	9719	9783	9833	9781	-1	cont1.594	H109_06891	8408	10474	None	2769	415	16195	No_or_no_constitutive_exon
TCCATTGGCCCATACACCCCTGAGAAACCTCTCGCTGATCATGGGCACAGGA	45149	46024	46074	46022	-1	cont1.594	H109_06907	45149	46159	None	2769	415	16195	No_or_no_constitutive_exon
TATGCGAAAGTTAATGAGGTCGCTAATATTCTATAATCATGACCGGGCAGGG	99706	99904	99656	99708	1	cont1.594	H109_06926	98991	101049	None	2769	415	16195	No_or_no_constitutive_exon
CGCAGCTGTTTCAATAACGTCCGTCCCAGCTGTTGCTAACGATTGGGTAGTG	43514	43667	43717	43665	-1	cont1.33	H109_00387	43514	44059	None	2769	415	16195	No_or_no_constitutive_exon
TCCCTTTGCCGTTTTCCATCTTTGGTATGCGTGATACTAATATGGGACAGAT	95199	95276	95149	95201	1	cont1.33	H109_00407	94364	95276	None	2769	415	16195	No_or_no_constitutive_exon
AAACTCCGAACGAGTGTATGGAAGGAATATAGAGCTAACCGGGCGGAAAGGA	119286	119477	119527	119475	-1	cont1.33	H109_00420	117694	120160	None	2769	415	16195	No_or_no_constitutive_exon
ACTATGTATAACATAACGCTGTAGACTTGTTAATATATAACGACGGGTAGGG	15918	16080	15868	15920	1	cont1.593	H109_06844	15088	16595	None	2769	415	16195	No_or_no_constitutive_exon
CTCGTAGGTCTACTCCTTTACTTCAGTGACAATGCTAACGGGATGAGCAGGT	99511	99823	99873	99821	-1	cont1.593	H109_06872	99511	100107	None	2769	415	16195	No_or_no_constitutive_exon
CGTACCATTGCATATTATTATTATCTAGAAGCAGAAGCTAAAGGGAATAGGA	126118	126725	126775	126723	-1	cont1.593	H109_06883	124630	127039	None	2769	415	16195	No_or_no_constitutive_exon
ACTGCGGGGTGGTGTTTTTTGATAAGAGAAAACTGACTTGGGTGGTGTAGAG	57252	59847	57202	57254	1	cont1.275	H109_03924	56742	59847	None	2769	415	16195	No_or_no_constitutive_exon
CCGCTTATGCCGAGGGTTGAATATATGTATGTATATTGACGGGTATGCAGAA	40064	40614	40014	40066	1	cont1.281	H109_04101	39750	40614	None	2769	415	16195	No_or_no_constitutive_exon
TTTATATTAGCTACTGCTTTTTTAGCGGCTGCTAACTTTGGGGGTATCAGGA	108904	109192	109242	109190	-1	cont1.281	H109_04131	108124	110254	None	2769	415	16195	No_or_no_constitutive_exon
ATCCATCTAATTTGCTAATCTATACGCAGTGAAGCTAAACAGAGGGATAGTA	124313	124727	124263	124315	1	cont1.281	H109_04136	123708	125326	None	2769	415	16195	No_or_no_constitutive_exon
TTGCCCTTCTGCCGATGGCTTGACTGTGCTGACTGTGAGGTGGGATGTAGAC	39326	39472	39522	39470	-1	cont1.199	H109_02634	34392	39980	None	2769	415	16195	No_or_no_constitutive_exon
GTTGGCCTGATACTTTACTAACGCTTTGCCCTTTTATTACGGGAATATAGGG	75116	76298	75066	75118	1	cont1.199	H109_02648	74866	76298	None	2769	415	16195	No_or_no_constitutive_exon
TAAACTAGCTGAACTAACGACGCTCTCCATGAGGGAGGGGGAGGGTACAGTG	14769	14848	14719	14771	1	cont1.231	H109_03166	14267	17203	None	2769	415	16195	No_or_no_constitutive_exon
AAGCCGCTGAGTCAGCATATTGAGTTGGCCGGAGACTGAAAAGGGTATAGGG	59586	59846	59536	59588	1	cont1.231	H109_03182	59324	59846	None	2769	415	16195	No_or_no_constitutive_exon
ATACTTATACCAGCCCATGTTGAAACAGAGTTGCTAAAGGGAAGTGCTAGGA	77107	77222	77057	77109	1	cont1.377	H109_05943	76688	79327	None	2769	415	16195	No_or_no_constitutive_exon
CTGTTCGACTCTATCTTTTATAGTCGTTGCTAATGATTGTGTGGGTATAGCA	96725	96778	96675	96727	1	cont1.377	H109_05949	96396	101613	None	2769	415	16195	No_or_no_constitutive_exon
CTTCAACCATTGCAATCGAGAAAGTAGTTACTAACGGGGTATAAACACAGCA	59441	59850	59391	59443	1	cont1.319	H109_04960	58490	59850	None	2769	415	16195	No_or_no_constitutive_exon
CTTAAAAGATCTAGTAGTAGACATGCTGACCATGGCGTGCGGAGGGTTAGAA	62027	62235	62285	62233	-1	cont1.319	H109_04961	60318	62588	None	2769	415	16195	No_or_no_constitutive_exon
CGGCGATGTTGAGTAGTTAGAGAGAGTGATTGGTGTGCTGACGGGAGCAGAG	63445	63655	63395	63447	1	cont1.319	H109_04962	63212	64351	None	2769	415	16195	No_or_no_constitutive_exon
AGTTATATATTCTGACTTATGAGTAACCGATGGCTAACCAACGGGCAAAGAT	69259	69603	69653	69601	-1	cont1.319	H109_04965	67782	69790	None	2769	415	16195	No_or_no_constitutive_exon
ACCACCTCCACAAACTATACAAAATAGGCTTTGTACTGATGGGAGTGTAGAG	35744	36475	35694	35746	1	cont1.164	H109_02181	35364	36475	None	2769	415	16195	No_or_no_constitutive_exon
TGCTCTCTCTCTCTCCCTATATATATATATATGGATGCTAACGGGCATAGAC	110418	111585	111635	111583	-1	cont1.164	H109_02212	108727	112182	None	2769	415	16195	No_or_no_constitutive_exon
TATCTATCTATATCTATATCAGATGCAATAAGAAGAAACTAACTGGGTAGGC	113694	114685	113644	113696	1	cont1.164	H109_02213	113429	114685	None	2769	415	16195	No_or_no_constitutive_exon
ATTTGTACTTATCTTTATCTTCCTTGGCTTTGTTTTCGACGGGAAAAAAGGC	115756	116718	116768	116716	-1	cont1.164	H109_02214	115756	117619	None	2769	415	16195	No_or_no_constitutive_exon
AGGGAAATTTTCAGGAACATGGTGAATGAAGAATGAAGGGTGAAGGGTAGTA	36877	36933	36827	36879	1	cont1.381	H109_06005	36796	37392	None	2769	415	16195	No_or_no_constitutive_exon
ACGGGTGGGTGTACAAATGGTAAAGACAATAGTGGTTAACAGTGGGTTAGGA	82862	83033	83083	83031	-1	cont1.381	H109_06018	79938	83426	None	2769	415	16195	No_or_no_constitutive_exon
GGGAGGCAAAATTCTAGCTTGAGTGTCATATTAACCACATTGGGTAATAGGA	90343	90942	90293	90345	1	cont1.381	H109_06022	89835	93033	None	2769	415	16195	No_or_no_constitutive_exon
AGAACTGGTAGTGAATTATGTGCTGACAAGTCGATTGCGGGGTGGTATAGAC	96117	96490	96067	96119	1	cont1.381	H109_06024	95649	97840	None	2769	415	16195	No_or_no_constitutive_exon
TTGACCACCCCCCCAACAATGTACCATAACACAGCTGACAGGCGGGACAGCC	78610	79924	78560	78612	1	cont1.56	H109_00697	78018	79924	None	2769	415	16195	No_or_no_constitutive_exon
CCCCATCGGTTGGCATACGAAATCATGTTGGCTTAAACTTGAGGGTATAGGG	87921	88020	88070	88018	-1	cont1.56	H109_00700	86611	88775	None	2769	415	16195	No_or_no_constitutive_exon
GCATCACTGCACCACATATAAACTAAGATATATGCTAACAGGGTATGTAGAG	20223	21078	20173	20225	1	cont1.238	H109_03276	19953	21078	None	2769	415	16195	No_or_no_constitutive_exon
GCTCCATCAACATCGATGACGTATATTCTTCCTACCGGGTACTAGGTAAGCT	60196	60459	60146	60198	1	cont1.238	H109_03295	60007	60459	None	2769	415	16195	No_or_no_constitutive_exon
AATGGTTTCCCCTTTTGTTTAGTTAAGCGGTTCTAACTGTATGGGTATAGTT	93680	93726	93630	93682	1	cont1.238	H109_03306	89351	94485	None	2769	415	16195	No_or_no_constitutive_exon
AGTTTTTGATGCCTACCATACAGCCTATAAATAACTAACTCGGGCTAAAGAT	35298	35542	35248	35300	1	cont1.311	H109_04804	34284	36039	None	2769	415	16195	No_or_no_constitutive_exon
AGCTTCTTACTACTCCTGCTACTACTTCAATGTGCTAACGGGGCATACAGAC	1422	1773	1372	1424	1	cont1.259	H109_03689	836	2457	None	2769	415	16195	No_or_no_constitutive_exon
AACAAAAAAACACACAAATTGAACCACCTACTAACGGCTGGGATGTATAGGG	1859	2235	1809	1861	1	cont1.259	H109_03689	836	2457	None	2769	415	16195	No_or_no_constitutive_exon
CTTGCTGGATATGGGTGTTGGAATATCATTTGGATTGACTCGGGAAACAGAC	64022	64133	64183	64131	-1	cont1.259	H109_03717	61781	64540	None	2769	415	16195	No_or_no_constitutive_exon
ACCTTTATTTCCGATTCATACTTCTTGGAGGACTTACTAACTGGGAACAGTG	5710	6318	6368	6316	-1	cont1.242	H109_03372	4311	8479	None	2769	415	16195	No_or_no_constitutive_exon
GCTGATAATCAATCGCTCTATACCCCTTGCCAGTCGCTGACACAGGGCAGGC	60351	60467	60301	60353	1	cont1.242	H109_03389	60028	61775	None	2769	415	16195	No_or_no_constitutive_exon
CTCCCCGCGGCAATGGTGTTTTAAGGGTCAATGTGCTGACTGAGGGCTAGAT	66366	66470	66520	66468	-1	cont1.242	H109_03392	65909	66793	None	2769	415	16195	No_or_no_constitutive_exon
CAAGGCAAATCCAACACGGACGAGCAAGGGCTAATATGTCCATGGGGTAGGC	4745	5521	5571	5519	-1	cont1.257	H109_03641	4745	5885	None	2769	415	16195	No_or_no_constitutive_exon
AGCCCCTGAATACCCAAAATATACAAATCAATGCTAATGGGGGTATATAGAA	24943	26536	26586	26534	-1	cont1.257	H109_03649	24943	27876	None	2769	415	16195	No_or_no_constitutive_exon
CATGCATGGAAGTGAAGTATACAGATGCGAGAGCCGGCTAATGGGAACAGCT	47799	48252	48302	48250	-1	cont1.257	H109_03657	46531	48810	None	2769	415	16195	No_or_no_constitutive_exon
GATCCTGTTTGCGGGGACTCGAGCGAGAATGTCACTGATTGGGAATATAGAT	53911	55013	55063	55011	-1	cont1.257	H109_03660	53911	56079	None	2769	415	16195	No_or_no_constitutive_exon
AGCAAGCTGTTACGTTACTGTAGTGACTATGCTGATGGATATTGGGACAGAC	105470	105749	105420	105472	1	cont1.257	H109_03685	104608	106225	None	2769	415	16195	No_or_no_constitutive_exon
GCTTCTACTATACTCCTTCTACTATGTGAATTGAGATGCTAACGGGATAGCC	2575	2928	2978	2926	-1	cont1.295	H109_04379	2575	3406	None	2769	415	16195	No_or_no_constitutive_exon
TGTTTAATTACTTACCTTCAGGTATAACTATATGCTAAGAGGGAGAACAGCC	33754	34346	34396	34344	-1	cont1.295	H109_04393	31020	34850	None	2769	415	16195	No_or_no_constitutive_exon
GACTCAAAAAACAAATGACTGAATTCCTGCTAACTCGAGGGAAGAAATAGAG	65911	67635	67685	67633	-1	cont1.295	H109_04404	65755	67933	None	2769	415	16195	No_or_no_constitutive_exon
TTTTCCGTTTAACTTTGCTGGAATGACTATCTATACTGACAAATGGGTAGAG	91280	91304	91354	91302	-1	cont1.295	H109_04413	88413	92767	None	2769	415	16195	No_or_no_constitutive_exon
GGATGTCCAGCAGACTCACGCGACTACAGCTAATAACGGTGGGATGATAGAG	22337	22400	22287	22339	1	cont1.302	H109_04582	22176	22573	None	2769	415	16195	No_or_no_constitutive_exon
AATACAGGGTTGACTCTATGATGAATGATATATACTGACTGCGGGGATAGAA	23536	23740	23790	23738	-1	cont1.302	H109_04583	23143	24121	None	2769	415	16195	No_or_no_constitutive_exon
GGAATGGCAGAGGATCCGGGACAAAGCTAATAGGATGATGGGGATAACAGTC	45698	46106	46156	46104	-1	cont1.302	H109_04592	44806	46271	None	2769	415	16195	No_or_no_constitutive_exon
TGTCATTGTTCGACCTCTACACTAAGCACATTCTAATATTAGGGGTCTAGGA	73314	73409	73264	73316	1	cont1.302	H109_04597	71775	74144	None	2769	415	16195	No_or_no_constitutive_exon
ATCGTCACCGCCTTGTATATGAGAAATGGTACTGACTCAGGGTGGTATAGAC	76480	77269	77319	77267	-1	cont1.302	H109_04599	76480	77338	None	2769	415	16195	No_or_no_constitutive_exon
AGCAGCAGCAGCAGAAGAAGAAGAAGAATCAGTGCTAACCGCGGGCATAGAT	9809	10164	10214	10162	-1	cont1.253	H109_03534	8961	10702	None	2769	415	16195	No_or_no_constitutive_exon
AATACCCCATACCTAGTCGCAAGTGAGATATATGTCTAATGCTGGGATAGGT	26061	26136	26011	26063	1	cont1.818	H109_07649	25797	26647	None	2769	415	16195	No_or_no_constitutive_exon
TCCTGTAGCGTGCATTAAATTTGCTAAGAAATGTCCCTCCGGGGTATTAGGC	32088	32132	32038	32090	1	cont1.818	H109_07651	31524	33282	None	2769	415	16195	No_or_no_constitutive_exon
CTCCGAGGGACTCGACTCTGCGAGGATGGACAAGCTGACAATGGGCGCAGAG	88242	88690	88740	88688	-1	cont1.818	H109_07671	87583	89141	None	2769	415	16195	No_or_no_constitutive_exon
CCCCTCTGAGCCCATCACAGATTTACTTATCATGACTACGGGTTGAATAGTC	7324	9683	7274	7326	1	cont1.394	H109_06247	6808	9683	None	2769	415	16195	No_or_no_constitutive_exon
TGTAGAACTTGGCTGCATGGTGATGTAGAAGTCGACTAACAGAAGGGTAGAT	29007	30787	30837	30785	-1	cont1.394	H109_06256	29007	30992	None	2769	415	16195	No_or_no_constitutive_exon
ATGGCTTCAACAGGGCGGAAGGTCGGCTTCATTTCCACCAACGGGTGTAGAA	50993	51350	51400	51348	-1	cont1.394	H109_06266	50993	51797	None	2769	415	16195	No_or_no_constitutive_exon
AAGACCGAGACACTGTTGGGCTGCGGGAATGGATGCTAACGGAGGGATAGAT	36717	36795	36667	36719	1	cont1.326	H109_05137	36220	36795	None	2769	415	16195	No_or_no_constitutive_exon
CCTGCTGATATCGTTGTTGTTTGTTCGAGAGAGATACTGACAATGGGTAGAG	72059	72192	72009	72061	1	cont1.326	H109_05152	71954	72537	None	2769	415	16195	No_or_no_constitutive_exon
CCGGTATAACAATATTTTATAACTTCTACAGGACGAGCTAACGGGAATAGAT	84474	85517	85567	85515	-1	cont1.326	H109_05159	84234	86209	None	2769	415	16195	No_or_no_constitutive_exon
TCCCGTCCCTCTTTGCTGTTCATGATATGGATTCTAACGAACGGGGACAGAT	2665	2962	3012	2960	-1	cont1.309	H109_04724	1690	3091	None	2769	415	16195	No_or_no_constitutive_exon
CCTTGATCCTGGGGGGGCGATGATGACAAGCACTGACATCCGGGGGTTAGTC	4815	6696	6746	6694	-1	cont1.309	H109_04725	4815	6913	None	2769	415	16195	No_or_no_constitutive_exon
ACTCCCATTGTTCTAGCAGATTACCTTATTTCAACTAACAGGGTAAATAGTG	31487	31814	31437	31489	1	cont1.309	H109_04738	30967	34601	None	2769	415	16195	No_or_no_constitutive_exon
TTTACCTAGATACGGGTAGAGAATAAGAGAAGACTAACGGGTTGATAAAGAT	47402	47462	47512	47460	-1	cont1.309	H109_04745	46842	47653	None	2769	415	16195	No_or_no_constitutive_exon
GTCGCGCGAGGGGAATCGCATATACTGATTCGTCCTTTGGGAGGGCCGAGCA	218	793	843	791	-1	cont1.96	H109_01325	218	1121	None	2769	415	16195	No_or_no_constitutive_exon
ATCATCCTCTGTGTGCAAGCGAGCGTCGAGTGAGTTAACGGGACGGACAGAC	37928	37980	38030	37978	-1	cont1.96	H109_01340	35002	38224	None	2769	415	16195	No_or_no_constitutive_exon
AACAAAAAAAAAAAAAAAAAACTCGGCTTAAATCAATGCTTACAGGGGAGTA	35172	36206	36256	36204	-1	cont1.96	H109_01340	35002	38224	None	2769	415	16195	No_or_no_constitutive_exon
CCAACAAGACTTAGCAACAAAAGCTAATGACTGAGTATTGGGAGTATTAGTC	56536	56633	56486	56538	1	cont1.96	H109_01346	55812	57638	None	2769	415	16195	No_or_no_constitutive_exon
CACAAAACTTCCCCACGGTCAAGATATCCATGAACTGACGGGCCAAGCAGTC	70355	70416	70305	70357	1	cont1.96	H109_01351	70278	71628	None	2769	415	16195	No_or_no_constitutive_exon
TACGTTGATGCTGTTGGGAATAGACGTGTTTAAACTAACGGGGCGGGCAGGA	3560	4314	3510	3562	1	cont1.497	H109_06639	3498	4733	None	2769	415	16195	No_or_no_constitutive_exon
ACACTGACTGACTGACTGACTGACTGACTGACTGGCTTGCTGGGACGCAGAT	6133	6706	6083	6135	1	cont1.497	H109_06641	6007	8961	None	2769	415	16195	No_or_no_constitutive_exon
ACTTGTTTTGTTTGTTTGTTAGGAAGAAACAAATGCTAACGGGATGCTAGAA	13149	13335	13385	13333	-1	cont1.497	H109_06643	13149	13636	None	2769	415	16195	No_or_no_constitutive_exon
CTGTGCCTCCTCGAGGCTGAAAATAAGCCCGACTTTCTAACAGGGAGTAGGG	61653	61729	61779	61727	-1	cont1.497	H109_06660	60483	62717	None	2769	415	16195	No_or_no_constitutive_exon
ATAACGATCTCTGTATACCCATACTACTCGATTCTAATATGTGGGATTAGAT	70211	71744	70161	70213	1	cont1.497	H109_06664	69862	71744	None	2769	415	16195	No_or_no_constitutive_exon
TTGAGCGGACCATAAGATCATAGACTGACGTTTGGACGGTGCTGGGATAGGT	81576	82626	81526	81578	1	cont1.497	H109_06668	81455	82891	None	2769	415	16195	No_or_no_constitutive_exon
TAAGTCTCGTGATCTTTTTCTCTTTAAATCTCCTGACTAACACAGGGTAGTA	12744	13467	13517	13465	-1	cont1.496	H109_06603	12744	14592	None	2769	415	16195	No_or_no_constitutive_exon
AGGTGATAAGAGAAAGAATGATAGGGATAAGTGGCTGACTGGATGGGTAGTG	16985	17179	16935	16987	1	cont1.496	H109_06605	16577	17541	None	2769	415	16195	No_or_no_constitutive_exon
TAAAAAAAAAAAAAAAAAAAAAAATCTAACTAGATTCTCGGGCGTGATAGGC	62308	62763	62258	62310	1	cont1.496	H109_06623	61907	63810	None	2769	415	16195	No_or_no_constitutive_exon
CATACCTCCATCCTAACCTTAGCCTTACATTATTACTAATTGGGTAATAGCA	68734	69015	69065	69013	-1	cont1.496	H109_06625	68499	69521	None	2769	415	16195	No_or_no_constitutive_exon
CTATTATCGCATTAATGAGAATCTTGCACTGACGCGGGCGAATTGAACAGTT	82297	82515	82565	82513	-1	cont1.496	H109_06630	80617	82670	None	2769	415	16195	No_or_no_constitutive_exon
GTCTCTGAGTCGTCTTCATTAAAGGAATAAGAAGCTAACTGGGCCAATAGTC	23837	24385	24435	24383	-1	cont1.495	H109_06572	23095	25280	None	2769	415	16195	No_or_no_constitutive_exon
GCTGACAAGGTGGAAGATGTCTGGACAAGATTGGCTAACAAGGGAATTAGGG	91219	91355	91405	91353	-1	cont1.495	H109_06595	90945	93252	None	2769	415	16195	No_or_no_constitutive_exon
CTACCTGGCCAACTTATGGCATGGAGCTGGCTGACATAACGGGCTTAAAGGC	24702	25457	24652	24704	1	cont1.346	H109_05498	24397	25457	None	2769	415	16195	No_or_no_constitutive_exon
CTGTTATTTTTTCTTTGCTTGCTTGATAATTGACATATCTGGGGCCATAGGT	68430	69551	69601	69549	-1	cont1.346	H109_05511	68430	70151	None	2769	415	16195	No_or_no_constitutive_exon
AAAGAGCCACCCATGATTTTGTTCCCTCGCAGTACTAATGGGGATCGTAGAT	25357	25532	25307	25359	1	cont1.212	H109_02937	24611	26015	None	2769	415	16195	No_or_no_constitutive_exon
GTACCAATAAATGGAGTATATTGAAAAATCAGGTCTAACTTCAGGGCAAGAT	5632	6058	6108	6056	-1	cont1.203	H109_02714	4518	6498	None	2769	415	16195	No_or_no_constitutive_exon
TTTTTTTTTCAGGGGCAAGGGCAAGGCAAACTGATATAATGGGTAAATAGTG	27216	27455	27166	27218	1	cont1.203	H109_02725	26501	27612	None	2769	415	16195	No_or_no_constitutive_exon
ATGTTTTACTTGAATTCTCTGGGATTTCATGCTAATTTTTGGGACTACAGTG	37890	38013	38063	38011	-1	cont1.203	H109_02732	36725	38625	None	2769	415	16195	No_or_no_constitutive_exon
CCCAATAAACGGCCCTATTTTCAGGCCCCCTATTCTAACTGTTGGGATAGAG	35022	35352	34972	35024	1	cont1.61	H109_00793	34776	35352	None	2769	415	16195	No_or_no_constitutive_exon
TAGATTGACCTTGCACGGCCATTGAAACTTGGACGAGCTGACAGGGCCAGAA	83689	83743	83639	83691	1	cont1.139	H109_01842	83314	84688	None	2769	415	16195	No_or_no_constitutive_exon
TTCCACTGGATATTACGATATAAAGATGATAAATACTAACAAGGGACTAGAT	11569	12213	11519	11571	1	cont1.322	H109_05049	11324	12213	None	2769	415	16195	No_or_no_constitutive_exon
CGAAGAGGAGCCATTCTACAGGAGACGACAGATGCTGACCGTGGGGATAGTC	19309	19363	19413	19361	-1	cont1.322	H109_05052	17407	19525	None	2769	415	16195	No_or_no_constitutive_exon
CTCCTTTCGGAAGAATGTTACTGATAATGTGCTGTTTGGGGAGGGTATAGGT	47175	47256	47125	47177	1	cont1.146	H109_01936	46693	48194	None	2769	415	16195	No_or_no_constitutive_exon
ATTTAATTTCTCGAAAGAAGATAGCAATTGACCATTGACTGGGAGAATAGGG	47499	47618	47449	47501	1	cont1.146	H109_01936	46693	48194	None	2769	415	16195	No_or_no_constitutive_exon
GACTTGACTCTACAGTGCGACTATAGTGCAGCTCTAATGGGGAAATATAGAC	1023	1208	1258	1206	-1	cont1.720	H109_07346	1023	1753	None	2769	415	16195	No_or_no_constitutive_exon
CATGTGTCTTATGATTTTAAAGATTGTATTCTAATATACGGTGGGATTAGCT	84167	84336	84117	84169	1	cont1.720	H109_07384	82751	85056	None	2769	415	16195	No_or_no_constitutive_exon
ATCTACTTTCCTGCCATCGTCGCCAGTGTTGGCGCTGACATTGGGAAAAGGT	21321	22994	21271	21323	1	cont1.79	H109_00975	20923	22994	None	2769	415	16195	No_or_no_constitutive_exon
CCCCCCCCTGATTCCGGTATTCTGCATGGTACTAACGGACGGTGGGGTAGAA	14033	14242	14292	14240	-1	cont1.72	H109_00881	13909	15710	None	2769	415	16195	No_or_no_constitutive_exon
TGACCAACTCCCTTAGATAAGAAGTCATGCTAACAGGGTGATGATAATAGCT	49450	50048	49400	49452	1	cont1.72	H109_00899	49180	50048	None	2769	415	16195	No_or_no_constitutive_exon
CTCAATTGAAATGGAACAGACATGAAAACTGAGAAATATGGGTAACATAGGG	62245	62476	62195	62247	1	cont1.72	H109_00904	62007	62476	None	2769	415	16195	No_or_no_constitutive_exon
ATTTTCTCGCAATGTCCTTGTCAAATGACTTACTAACAATGGGCGTATAGGC	77321	77592	77271	77323	1	cont1.72	H109_00910	75316	77965	None	2769	415	16195	No_or_no_constitutive_exon
GCAAAATGTTTGTATTAGCCGCTAACCGCACCTTTGCTGTGGGGGAATAGAT	24898	25602	24848	24900	1	cont1.393	H109_06226	24700	26264	None	2769	415	16195	No_or_no_constitutive_exon
GTGTTTTGTTTAGATGCTAACCATTAGGTACTGTACTTGGGATAAACTAGTC	58666	59276	58616	58668	1	cont1.398	H109_06361	58494	60821	None	2769	415	16195	No_or_no_constitutive_exon
AAATATCATCGGTGGATAGATTACGGTTACTGATGGTCATGGGTGCACAGAT	5281	5368	5418	5366	-1	cont1.36	H109_00455	5281	5884	None	2769	415	16195	No_or_no_constitutive_exon
ATACATCTAGGTTATGTAATGGTGTTCACTGCGTACTGATGGGAATTTAGGA	7649	9454	9504	9452	-1	cont1.36	H109_00457	7649	10082	None	2769	415	16195	No_or_no_constitutive_exon
CTGTTCTGTTCTTTTGTTTGAGGAGGACTGACGTTGTTGGGACCGGACAGGG	33154	33302	33352	33300	-1	cont1.36	H109_00463	30186	33639	None	2769	415	16195	No_or_no_constitutive_exon
TTAGTAGTTACGTAGCTTGCGCTTACATGGAGACGGTCTTGGGAAATTAGCG	36889	38077	36839	36891	1	cont1.36	H109_00465	36222	39045	None	2769	415	16195	No_or_no_constitutive_exon
CCTTGCTCTCTGTCAAACGATGACATACTGACTGACCGATGGGACGATAGGT	41848	41971	41798	41850	1	cont1.36	H109_00467	41468	42636	None	2769	415	16195	No_or_no_constitutive_exon
AAAACAAACGATCTAGAGAAATCGCTTTAGCTAACGCAAAAGGGCAATAGTC	32270	32648	32698	32646	-1	cont1.390	H109_06168	32270	34453	None	2769	415	16195	No_or_no_constitutive_exon
TGTTCCTGACAGCATCGAGATTTGCGCTATATACTAAACCCTGAGGGCAGAA	59847	60037	59797	59849	1	cont1.390	H109_06180	59725	60577	None	2769	415	16195	No_or_no_constitutive_exon
ATGGCACTCATATTTTGTATTACGCCGGAATCTTACTAATTGGGTAACAGAG	14665	15504	15554	15502	-1	cont1.721	H109_07393	14665	16562	None	2769	415	16195	No_or_no_constitutive_exon
ATAAAGATTGGTTACGAGAATGACTCGCTAAAACAACCTTGCGGGAATAGGC	24218	24333	24168	24220	1	cont1.721	H109_07398	23946	25545	None	2769	415	16195	No_or_no_constitutive_exon
CCCACAACGAAGAAGTCTGTGCCTAAACTAACCCCTACGGGGTGCAATAGCC	69019	69225	69275	69223	-1	cont1.721	H109_07413	69019	70211	None	2769	415	16195	No_or_no_constitutive_exon
GGCATCTTCTACAGATATTATCAATTATATTTATACTAACTGAGGGTTAGAT	7929	8723	8773	8721	-1	cont1.320	H109_04988	7929	12333	None	2769	415	16195	No_or_no_constitutive_exon
CACTCTTGCATAGTTATATAGGCAAGGAGAAAGGCGAGCTAACGGGATAGAA	15502	16431	16481	16429	-1	cont1.320	H109_04990	15502	16536	None	2769	415	16195	No_or_no_constitutive_exon
AAGATAGATCGATTACCAGGCCATCTGGGTACTGATGTTTGCGAGGGTAGCA	40065	40193	40243	40191	-1	cont1.263	H109_03788	38757	40815	None	2769	415	16195	No_or_no_constitutive_exon
CATACTGAAATAACATAGATTGATAAATGAATGCTAACGGGGAGTCACAGAG	38844	38971	39021	38969	-1	cont1.263	H109_03788	38757	40815	None	2769	415	16195	No_or_no_constitutive_exon
CAAGCTAGGCCGCCATCCCATGCAAGCTACTAACCAACCCGGGGATACAGGG	13389	14075	13339	13391	1	cont1.886	H109_07857	13264	14332	None	2769	415	16195	No_or_no_constitutive_exon
CGAAAAGTCCTACTGTGAGATAGAAATTGACTAACATGCTAGCGGGGCAGCT	28378	28404	28454	28402	-1	cont1.395	H109_06295	26835	28556	None	2769	415	16195	Yes
TGAGCCGGTTCAGTTTCCCGTAATATACTGCCCTACTAACGCTGGGATAGAA	43177	43335	43127	43179	1	cont1.885	H109_07835	42385	43335	None	2769	415	16195	No_or_no_constitutive_exon
GTTCATTGATTCACTAGCATTCTTTTGTCTGTATTCTATTCTGGGAATAGAA	36794	37005	37055	37003	-1	cont1.229	H109_03104	36794	37447	None	2769	415	16195	No_or_no_constitutive_exon
GTCTCTTGTTCTCCATATCAATAATAGCTAATGGCATATTGGGTGTACAGTG	11658	12190	11608	11660	1	cont1.206	H109_02807	11126	12190	None	2769	415	16195	No_or_no_constitutive_exon
GCCACTTGATGTTATGCCAAAAATGACTCCTCGCTGACCGGGTTCGAAAGGA	15387	15733	15337	15389	1	cont1.206	H109_02809	15171	18497	None	2769	415	16195	No_or_no_constitutive_exon
GTTTTGGCAGCTCCATCGTGCATATCTAGATGCTAATATGCGGGACACAGGT	37663	37681	37613	37665	1	cont1.206	H109_02818	37549	38434	None	2769	415	16195	No_or_no_constitutive_exon
GGGTACGTATATTTCTAGGCCAATATACACATCTGTCTAACGGGTGATAGAT	44815	45227	45277	45225	-1	cont1.345	H109_05476	42737	45553	None	2769	415	16195	No_or_no_constitutive_exon
TATATTACCTTGGCCATATTTTACGTGACATGCTAACTTCAGGGGGCTAGCA	382	1158	1208	1156	-1	cont1.185	H109_02467	382	1797	None	2769	415	16195	No_or_no_constitutive_exon
ACTTCCCTCTTTTTCCCCCCGAAACTGTGTGCTAACGGGCGAGGTTGCAGGT	54689	55516	54639	54691	1	cont1.185	H109_02488	54108	55695	None	2769	415	16195	No_or_no_constitutive_exon
CGCAATGATGAAGTCCAATGGATACTGATGTCTATGTTCTGGGGATATAGCA	16427	16718	16768	16716	-1	cont1.278	H109_03976	15971	16951	None	2769	415	16195	No_or_no_constitutive_exon
CATCGATGAGAAAGAAGAAGAAGAAAACTAACATGTCGGGAAACAACCAGGT	39916	40432	39866	39918	1	cont1.278	H109_03984	39275	40432	None	2769	415	16195	No_or_no_constitutive_exon
TGATGCAAGATAATATGCACAAACTTTTAATGATGAACGGGAGAAACCAGTA	67218	67280	67168	67220	1	cont1.336	H109_05307	66782	67280	None	2769	415	16195	No_or_no_constitutive_exon
CCCTCTATACACGATGATATGGTTACTAAACGAAAGGGGGGGATATGTAGTG	16864	17073	16814	16866	1	cont1.568	H109_06787	16602	19142	None	2769	415	16195	No_or_no_constitutive_exon
CCACAGTTAGTCCCTTCGGTATCGATACAAGCCGCTAACGTACGGGATAGCT	32199	32480	32149	32201	1	cont1.568	H109_06793	31654	34228	None	2769	415	16195	No_or_no_constitutive_exon
CCCGTGTGACGGCGGCCTGGATTCAATGCTAATATACAATTGGGATACAGTG	19474	20226	19424	19476	1	cont1.48	H109_00594	18974	20226	None	2769	415	16195	No_or_no_constitutive_exon
GGTTACAAACAAAAAACGCCTTTAATTAGTGCTAATAGGCTGGGGTATAGCT	960	1305	1355	1303	-1	cont1.306	H109_04658	960	2097	None	2769	415	16195	No_or_no_constitutive_exon
CCTACGGATATCCTCGTAAACATGTCGTTTTGCGTGGCACGGGCTACAAGAG	6859	7152	6809	6861	1	cont1.380	H109_05972	6325	7507	None	2769	415	16195	No_or_no_constitutive_exon
CTCTACAACTCTAGAAAAGCAAAAAGGACTGGATTACTGACGGGCAGCAGTG	65389	65853	65339	65391	1	cont1.696	H109_07273	64724	67074	None	2769	415	16195	No_or_no_constitutive_exon
TAATCTACATTTCCCACTTCACACCTGGCCATATAGCATATAGGGCTAAGGT	21975	22397	21925	21977	1	cont1.303	H109_04616	21372	22397	None	2769	415	16195	No_or_no_constitutive_exon
TATCCTACGTTAACTTCTCAGAATATATACAGTGGCTAAATTAGGGACAGGA	53481	54275	54325	54273	-1	cont1.303	H109_04626	52593	54624	None	2769	415	16195	No_or_no_constitutive_exon
TTACCCCTGGTCATCTTTAACATCCAACTTCTCCGTGCTGACTAGGGTAGTT	61992	62053	62103	62051	-1	cont1.303	H109_04630	61848	64221	None	2769	415	16195	No_or_no_constitutive_exon
TGTTTTCTGCTTGAAAGGAGGACGTTCAAGAATGCTGACTGGGGGGGTAGAA	55145	56347	55095	55147	1	cont1.300	H109_04566	54796	56347	None	2769	415	16195	No_or_no_constitutive_exon
GAGCGGGGCGATCCTAAATGCAAAATATGACACGCTTATTGGCTGGGTAGAT	63250	63765	63200	63252	1	cont1.300	H109_04570	62990	63765	None	2769	415	16195	No_or_no_constitutive_exon
ACGACGGCGTTGACTACGAACAGCTTGAAGCTAATGGGATAGGGAGGTAGGC	26112	26707	26062	26114	1	cont1.280	H109_04073	25692	26707	None	2769	415	16195	No_or_no_constitutive_exon
GTCTAGATATCACTTGGTCTGCATTTTTTTTTCGTCTCCGCGGGACACAGAA	44102	44612	44662	44610	-1	cont1.695	H109_07241	44102	45577	None	2769	415	16195	No_or_no_constitutive_exon
CACCCCCTGTTCTTCTTCTTCTATCTATAGATGCTAACAATAGGGAGTAGAT	50502	51638	51688	51636	-1	cont1.695	H109_07244	50502	55427	None	2769	415	16195	No_or_no_constitutive_exon
CGTTTCTCGGTAGAGGAGTCTGACTCTAACGGGGTTTTGTGGGCAAATAGAA	42684	42919	42969	42917	-1	cont1.171	H109_02322	40929	43037	None	2769	415	16195	No_or_no_constitutive_exon
ACCATTCAAGTGTTGCATCTAGATTGTTGAAATACTGACTGTGGGTGAAGTG	9952	10098	9902	9954	1	cont1.290	H109_04266	9747	11127	None	2769	415	16195	No_or_no_constitutive_exon
CTCAAATTTTTTCTCACATAGTATACAGTCTAACAAACGGGGAATGGTAGAA	26080	27536	27586	27534	-1	cont1.343	H109_05442	26080	27746	None	2769	415	16195	No_or_no_constitutive_exon
CAAGATTTTTCGTCGATTAAAGGCAGCTTTGCTGATGTAAACGGGATAAGCA	18150	18298	18348	18296	-1	cont1.267	H109_03859	15167	18751	None	2769	415	16195	No_or_no_constitutive_exon
AATCGCCGGCTACCTTCCTTGTTGCGCGGCAATGGCTAACGGGTGGATAGAT	19381	19424	19331	19383	1	cont1.331	H109_05205	19093	20074	None	2769	415	16195	No_or_no_constitutive_exon
CACCCTATCATCTACCTAGCATTCCACGTTCTAACTGAGGGATCGAATAGGC	29535	29615	29665	29613	-1	cont1.799	H109_07619	29336	30767	None	2769	415	16195	No_or_no_constitutive_exon
GGCACCTCATCATCTTGACTACTTATAACATGTGCTAATGGGAAAAATAGAT	48021	48647	48697	48645	-1	cont1.799	H109_07627	45944	48912	None	2769	415	16195	No_or_no_constitutive_exon
CTATATCCATACTCACTCTATAACGAATGGCTGACCAAGCGGGGAAGCAGCC	21836	23266	21786	21838	1	cont1.360	H109_05766	21580	23567	None	2769	415	16195	No_or_no_constitutive_exon
ACTGTTGCTGGAGAACTAAGACTAGACACCATTATTGACTGGGCATATAGAC	31152	31337	31387	31335	-1	cont1.37	H109_00495	24591	32058	None	2769	415	16195	No_or_no_constitutive_exon
TGCCTAACACTAAGTTTCGTGGGATTTGTTTGCGTCTAACTTGGGAACAGAC	45094	47653	47703	47651	-1	cont1.37	H109_00499	45094	47785	None	2769	415	16195	No_or_no_constitutive_exon
CTAGTCACCTTCACAGAGCTGACGAAGTTGGTTTTTGACGGGATCAACAGGA	16740	16852	16690	16742	1	cont1.649	H109_07113	15936	17666	None	2769	415	16195	No_or_no_constitutive_exon
GCCATATCTATGAGTTTCCGGATTAACTTTAAGCGGGGGCAACAATGTAGAA	27141	27393	27091	27143	1	cont1.90	H109_01222	26667	27827	None	2769	415	16195	No_or_no_constitutive_exon
AAATTATGATGAATTGCTACGAGGACATGGCGCTGACTTGAGGGATATAGGA	29670	29706	29620	29672	1	cont1.90	H109_01223	29512	30859	None	2769	415	16195	No_or_no_constitutive_exon
CTTAATACGGCCGACGAATCAATATAGCTAATCCGCTCCTGGGTCAACAGGC	10641	11731	10591	10643	1	cont1.200	H109_02664	9944	11731	None	2769	415	16195	No_or_no_constitutive_exon
TATAATGATTAAAGTCTTCCAGCATATAGACGTTAGACGCTGATGGGAAGCA	25977	26186	26236	26184	-1	cont1.200	H109_02671	25106	26969	None	2769	415	16195	No_or_no_constitutive_exon
TACCCGCTAAGACTATATCTTCTAACATACGCTTTGGGGGATTGCGGAAGGG	29063	29387	29437	29385	-1	cont1.200	H109_02672	27534	29767	None	2769	415	16195	No_or_no_constitutive_exon
ACCTATTTGTCTAGCAGGAGACGAAGGTGACGATACTGATGATAGGGCAGAG	38644	38741	38594	38646	1	cont1.650	H109_07143	37817	39363	None	2769	415	16195	No_or_no_constitutive_exon
TGGAGACGGCTCCAGCGAAGGAGTGTCACATGACACAGAGAATGGGGGAGCT	52994	53289	53339	53287	-1	cont1.650	H109_07148	51595	53787	None	2769	415	16195	No_or_no_constitutive_exon
TCCTTTGTATATCTGGCTGGCTGGCTGGTGTAGCCCTGAGGGGGGTATAGAT	45116	45404	45454	45402	-1	cont1.307	H109_04702	45116	45720	None	2769	415	16195	No_or_no_constitutive_exon
CTTGTTAAAATGAATTGGATGATGGACTAGGTGTTGACTTGAGGGAACAGGA	44272	44321	44371	44319	-1	cont1.374	H109_05885	44142	44861	None	2769	415	16195	No_or_no_constitutive_exon
GAAACAGCTTGTATCTACATATAATATATACTGACGGCGGCAATGGGTAGAA	14646	15534	15584	15532	-1	cont1.651	H109_07154	12904	15724	None	2769	415	16195	No_or_no_constitutive_exon
GCCTGCGGATAATCACCGAGTTCACAAGTATACTGACTGCAATGGGACAGTG	8829	8850	8900	8848	-1	cont1.123	H109_01638	5926	9293	None	2769	415	16195	No_or_no_constitutive_exon
TTGGTCTTATAATGATGAGACTCAAAAAAAGTATCTAACGGGGTGTACAGAC	13253	13370	13203	13255	1	cont1.123	H109_01639	12538	13793	None	2769	415	16195	No_or_no_constitutive_exon
CCAGCGATACCCACTAGTTAAATGTCACTGACTCAATAATTGGGGGTTAGGT	56832	56977	57027	56975	-1	cont1.123	H109_01654	55607	57646	None	2769	415	16195	No_or_no_constitutive_exon
ACCGTGAAGGAGCCCCTCCTTTCACCGCCAAAGCTGACACAGGGGGTCAGCT	44476	44822	44872	44820	-1	cont1.190	H109_02548	43383	45264	None	2769	415	16195	No_or_no_constitutive_exon
TCTGGAGGGACGGACTGTTCGTTGATCTGGACGTTACATATACAGGGTAGGA	27929	28436	27879	27931	1	cont1.131	H109_01729	27654	28436	None	2769	415	16195	No_or_no_constitutive_exon
TATCTATAACTACTTTGGTATAACGGATCAGGCTCTGATGGCAAGGGTAGGG	41255	41450	41500	41448	-1	cont1.131	H109_01735	41255	41550	None	2769	415	16195	No_or_no_constitutive_exon
CATAGTGAACAGCTGGACTCTTGGTTAACTTGCCTTCGGGATAAAAACAGTA	13418	13777	13368	13420	1	cont1.239	H109_03317	13205	14141	None	2769	415	16195	No_or_no_constitutive_exon
CTCCAAAGTTCATCCAGTTCAACTCCATGAAAGCTAATTGGGTTGAACAGTT	37864	37987	38037	37985	-1	cont1.239	H109_03328	36884	40021	None	2769	415	16195	No_or_no_constitutive_exon
CTTAACAACTGTTGTTATTGAGGAAGACACCTGCTAACAAGGGCCAATAGCA	19491	19778	19441	19493	1	cont1.14	H109_00086	19388	20030	None	2769	415	16195	No_or_no_constitutive_exon
CCATGTGTCCGCCAGCAAGAAAATGTTCCATAACTAACTGGGTGAAACAGCT	48150	48614	48100	48152	1	cont1.14	H109_00098	46778	48614	None	2769	415	16195	No_or_no_constitutive_exon
TCCCCGTGTTTGTGCGCTGCCGGTTGACTGACATGACCATCGATGGGTAGTT	40748	40899	40949	40897	-1	cont1.195	H109_02595	39299	41179	None	2769	415	16195	No_or_no_constitutive_exon
TGTCATTGTTGATAATACACAGGGTACTTACAAAATAATTGGCGGGTTAGTG	19920	20180	20230	20178	-1	cont1.167	H109_02254	19920	22399	None	2769	415	16195	No_or_no_constitutive_exon
CTGCCACTTTACAGGTTTTCAGTGGCGTTACTGACCCTTGGGAATGAAAGAC	38932	39047	38882	38934	1	cont1.567	H109_06775	38125	40137	None	2769	415	16195	No_or_no_constitutive_exon
CAGAAAAGAATTCAATAATATTGAAGGTGGAGACTAATCTGGGTAACAAGAT	39498	39535	39448	39500	1	cont1.567	H109_06775	38125	40137	None	2769	415	16195	No_or_no_constitutive_exon
ACTCCAACACCTTGTTGCGCACACATGCTAACTGATGTGGGGGTGGCAAGGC	39603	40137	39553	39605	1	cont1.567	H109_06775	38125	40137	None	2769	415	16195	No_or_no_constitutive_exon
TGTAGCGGTCAATACTGTGGCATTGGACTCTTGACTGACCAGGGATACAGCC	365	453	315	367	1	cont1.314	H109_04864	121	2296	None	2769	415	16195	No_or_no_constitutive_exon
GCTCCCCTTATATCGTACAAGTGGCGGTTCAACTGACGAATATGGGATAGTT	40745	40857	40907	40855	-1	cont1.314	H109_04881	39578	42053	None	2769	415	16195	No_or_no_constitutive_exon
TTCTTGTCTTGCATTGGGTGATGGTCCATATCTGACTAGGGGATAAACAGGG	35477	35535	35585	35533	-1	cont1.409	H109_06446	34794	36725	None	2769	415	16195	No_or_no_constitutive_exon
TTTGAAAATGCACAGCTGTTTACTGACGAATTGCTTTTTGGCTGGGATAGTT	18616	18646	18696	18644	-1	cont1.382	H109_06040	17155	18796	None	2769	415	16195	No_or_no_constitutive_exon
TTCAGATAGAATCTGCGCGCGAGTGATAGAAGGGCTGACCGGGGCTGTAGCT	17558	18542	18592	18540	-1	cont1.382	H109_06040	17155	18796	None	2769	415	16195	No_or_no_constitutive_exon
ATTAACATCCCTACTACTATTGGTAGATATTCATATACTAACGGGAACAGCT	42137	42425	42087	42139	1	cont1.254	H109_03586	41336	42425	None	2769	415	16195	No_or_no_constitutive_exon
GCAGAGACGAGCACACAAAACGGACACGGATATACTGACGGGTGATGTAGAT	3725	5171	3675	3727	1	cont1.75	H109_00934	3513	5171	None	2769	415	16195	No_or_no_constitutive_exon
GCATGGCTTACGTTTTATCCAAAACGAATCTCTAATTTACTGGGATACAGTG	16694	16817	16644	16696	1	cont1.339	H109_05352	16337	16817	None	2769	415	16195	No_or_no_constitutive_exon
CTACTACTTCTATATATTGTCTGTTTTTGAATATATGCTAACGGGAGTAGGC	34835	34892	34785	34837	1	cont1.339	H109_05359	34627	36358	None	2769	415	16195	No_or_no_constitutive_exon
CCCCCTATATACACCATATACACCATATATATCTTTGCTAACGGGAATAGTT	33818	34128	34178	34126	-1	cont1.315	H109_04903	30883	34723	None	2769	415	16195	No_or_no_constitutive_exon
ACTATTCCCCCCTTTTTATTGAAGTTTAATATCTAATAGCCAGGGTGTAGAT	40919	42296	40869	40921	1	cont1.315	H109_04904	35834	42296	None	2769	415	16195	No_or_no_constitutive_exon
TCTCCCTCGCATTTACCTTGTGCGTGTTACTTTTGCTAACCGGGTGGTAGAA	2212	2494	2162	2214	1	cont1.305	H109_04634	990	4060	None	2769	415	16195	No_or_no_constitutive_exon
ATATAAAACGGCATAAAAAATCTTTCAGCGAGATACTAATGGGTCAATAGGA	32229	32265	32315	32263	-1	cont1.305	H109_04647	29485	32786	None	2769	415	16195	No_or_no_constitutive_exon
TAGGAGGGGATGAAGGAGAGGAGATGGCTGACGCTGCTGTTTGGGGGTAGAA	38299	38410	38249	38301	1	cont1.101	H109_01416	38115	39426	None	2769	415	16195	No_or_no_constitutive_exon
CCGCACCACTAGCTGGAGGTATATTATGCTAACATTACTGGGTTGATAAGTC	3152	3388	3102	3154	1	cont1.723	H109_07432	2216	3388	None	2769	415	16195	No_or_no_constitutive_exon
TTACTTAACTACCAGTGGCAGACGGAGTGGGCTAACAACCGTGGGTGTAGAT	42008	42655	41958	42010	1	cont1.228	H109_03089	41534	43133	None	2769	415	16195	No_or_no_constitutive_exon
AGTGGGATGGTATGGCAGGGCATAACGGTGTATCACTAAAAAGGGCTTAGAA	5918	6164	5868	5920	1	cont1.722	H109_07418	5778	6164	None	2769	415	16195	No_or_no_constitutive_exon
TTCCTAGGACCGATTTTACTGACATGTTGCTCAATATTATGGGATTACAGGC	28827	28906	28777	28829	1	cont1.356	H109_05673	28710	31157	None	2769	415	16195	No_or_no_constitutive_exon
TTGCTGGCCTCCCCCGTTGATAAGACGTTGTACTAACTCTATGGGCATAGAT	28964	29432	29482	29430	-1	cont1.201	H109_02695	28964	30086	None	2769	415	16195	No_or_no_constitutive_exon
ACCACCAGACACAACAAGAATCAACTCCAGGCTCGCCTTTAGGGGTGCAGCT	22263	23307	23357	23305	-1	cont1.244	H109_03444	21807	25859	None	2769	415	16195	No_or_no_constitutive_exon
TTTTTACCTACCCTCACATATTCTTTCTGTTACTAATTTTGGGTATAAAGGT	11474	12203	12253	12201	-1	cont1.335	H109_05267	8904	12863	None	2769	415	16195	No_or_no_constitutive_exon
CTAACCTTTCTTCCCGGGTATTCAGTCAGACTAACTTGGGGTTGAAACAGGT	23345	23381	23431	23379	-1	cont1.335	H109_05272	23345	24185	None	2769	415	16195	No_or_no_constitutive_exon
AGTAAAACCGTCCAATCCCACTTCTTGATGCTAGATACTAACGGCGGGAGAA	14436	14705	14755	14703	-1	cont1.34	H109_00432	13544	14837	None	2769	415	16195	No_or_no_constitutive_exon
TAAATTGATACGGGCTACGGTGCTAATACTCAAGCTGCTCGGGGCAATAGTC	21144	21713	21094	21146	1	cont1.34	H109_00435	20925	21713	None	2769	415	16195	No_or_no_constitutive_exon
CATATGCCAGACTTTACCTTTTTTTAACTAACATGACCCGGGCTGAATAGAA	2761	4081	4131	4079	-1	cont1.595	H109_06942	2761	4785	None	2769	415	16195	No_or_no_constitutive_exon
CTACGCGACTGCGACCTGTTTCAGTCAAACCCTTCTAATGCGGGATATAGAT	4301	4371	4421	4369	-1	cont1.596	H109_06962	3915	4695	None	2769	415	16195	No_or_no_constitutive_exon
GAGAGAGTAAGACAAAGACAGGACAGGGGGAGCTGACGGGCGAATAATAGGG	12537	12779	12829	12777	-1	cont1.596	H109_06964	11696	13275	None	2769	415	16195	No_or_no_constitutive_exon
CTCCTCTCGGAAATTTCATTTATGCGATAAGTATACTCACAGGGAGACAGGT	14767	14984	14717	14769	1	cont1.596	H109_06965	14382	16167	None	2769	415	16195	No_or_no_constitutive_exon
GATATACGCTCTCTTATTGCCATGCTTATTGTCTTTCTAACATGGGATAGAA	25146	25573	25096	25148	1	cont1.596	H109_06968	25026	27308	None	2769	415	16195	No_or_no_constitutive_exon
GGGGTTAGATAAGGATGTGCGTGGATTATTTGGTAAAATCGGAGGGGCAGCC	22069	22456	22506	22454	-1	cont1.260	H109_03738	20970	23260	None	2769	415	16195	No_or_no_constitutive_exon
CCTGCTTCATCTGAATACTACTGCCTGGTACCCGTGCTGACGGGTGATAGTT	34553	36304	34503	34555	1	cont1.391	H109_06202	34313	36304	None	2769	415	16195	No_or_no_constitutive_exon
TCAAGAAAGATCGACTAAGTGATGCTGACTTGCAAATGTCGACGGGTTAGCG	8770	9332	8720	8772	1	cont1.232	H109_03210	8423	9332	None	2769	415	16195	No_or_no_constitutive_exon
TCCATCTAGTCTTTGGTGGCACAGAGAACTTCTCACACAAGAGGGTATAGAC	6678	6789	6839	6787	-1	cont1.370	H109_05833	6192	7861	None	2769	415	16195	No_or_no_constitutive_exon
GCCCCTGTATGAACGCCATATTTGCTAACGATGTATATGCGGCGGGATAGTG	40206	41488	40156	40208	1	cont1.370	H109_05846	39605	41488	None	2769	415	16195	No_or_no_constitutive_exon
TACGTTGTCAAGAGCCGCCTGTAAGGAGGGAGCTAACCTGGGGAAAGTAGTC	12225	12286	12175	12227	1	cont1.499	H109_06690	11821	12286	None	2769	415	16195	No_or_no_constitutive_exon
ATGGTAAATATCCCTGGCTTTGTGTAGCTCATCTGCTAACGGGACGATAGCG	18185	18242	18292	18240	-1	cont1.261	H109_03755	17518	19565	None	2769	415	16195	No_or_no_constitutive_exon
GAACTTTCCTATTAGCCATCTACGCTGTCCATTATGGGCTAACAGATCAGAT	37740	38340	37690	37742	1	cont1.376	H109_05914	37473	38340	None	2769	415	16195	No_or_no_constitutive_exon
CTAATACAGCGTTTAGTACGGGGGAATGGATACTGATGGTAGTGGGATAGGC	33455	33685	33405	33457	1	cont1.44	H109_00572	33069	34136	None	2769	415	16195	No_or_no_constitutive_exon
CTCTCCGCATGCATGCCGGTGTGTGTCTGTCGTTAACAATGGGGGGCCAGGT	33306	33660	33256	33308	1	cont1.3	H109_00012	32736	34356	None	2769	415	16195	No_or_no_constitutive_exon
TGAAGCGACACCCATATTGATATAAACAGTGTGCTAATGCGAGGGCATAGAC	9063	9941	9013	9065	1	cont1.284	H109_04209	8849	9941	None	2769	415	16195	No_or_no_constitutive_exon
TATAGTCGGTATTATAATCCCCAAACCTCCATATTCAGTAGGGATGGTAGCT	17157	17334	17107	17159	1	cont1.284	H109_04212	16536	17334	None	2769	415	16195	No_or_no_constitutive_exon
ACTTCATTTGTTTGATGTCCTCCGGCTAAGAGAGATCGATGGGATGGTAGAT	5641	5950	6000	5948	-1	cont1.334	H109_05249	5641	7479	None	2769	415	16195	No_or_no_constitutive_exon
CGAACTTCACGTTTCCCCCGCTGAGCCTAGAGCTAACCCAGGGCATAAAGTA	12949	13313	12899	12951	1	cont1.334	H109_05252	12553	13313	None	2769	415	16195	No_or_no_constitutive_exon
CACAGCAACGAAGAAGAGCCAGAAGACTGACTCATTTTCGGGAGGAATAGGT	15644	15749	15799	15747	-1	cont1.334	H109_05254	15277	16255	None	2769	415	16195	No_or_no_constitutive_exon
TTTACGCAATTGAACAACATGATGGACTGGAAGACTGACAGGGTATGAAGAC	32176	32236	32126	32178	1	cont1.351	H109_05582	31948	33293	None	2769	415	16195	No_or_no_constitutive_exon
GGATGTGGTCGTTAGACAGGAAGAAGATGTGCTGACTTTTGGGATATTAGTG	38972	39007	38922	38974	1	cont1.351	H109_05585	38229	39812	None	2769	415	16195	No_or_no_constitutive_exon
CGGATTACTTGTGCGAACTCAATAGAACGGAAGATTAACAGGGATAATAGGC	2218	2664	2714	2662	-1	cont1.887	H109_07888	2218	4222	None	2769	415	16195	No_or_no_constitutive_exon
CCTCAAGGAGCGCCCCTTTTTACTGACTGGCTCGGGCTTTGACGGGACAGGC	7316	7348	7266	7318	1	cont1.184	H109_02455	6948	9099	None	2769	415	16195	No_or_no_constitutive_exon
CCCTCTCCCCCGTTTTGTAAACTAGATGGCTTGACTGACAGCGGGTATAGAA	13772	14176	14226	14174	-1	cont1.39	H109_00518	12456	14290	None	2769	415	16195	No_or_no_constitutive_exon
ACAGACAGATCCTGAAGAAATAAACTCGCTAACGTGATATGGGTATATAGTG	8606	8819	8869	8817	-1	cont1.120	H109_01621	8606	9374	None	2769	415	16195	No_or_no_constitutive_exon
TTGTTTAACTATATATACAAGCGAGGTCCGCTAACATCTTGGGCAAACAGCT	13474	13799	13424	13476	1	cont1.88	H109_01185	13114	16108	None	2769	415	16195	No_or_no_constitutive_exon
ATTTATCTTTTATCCGTTGGTTTTGGTCAACGTTAACCATAGGGACCCAGTT	20060	20351	20010	20062	1	cont1.223	H109_03011	18799	20865	None	2769	415	16195	No_or_no_constitutive_exon
ATTCGATAACTACCTGTGAGTATGCATTTCGGACTCATGGGTGGTAATAGTT	5872	5930	5822	5874	1	cont1.89	H109_01197	5241	7514	None	2769	415	16195	No_or_no_constitutive_exon
ACCCTGAGAGTACTGGTGAGCTAGTTAGTGTCTAACGCCCGGGGAAGTAGGA	39818	41580	41630	41578	-1	cont1.89	H109_01209	39652	42178	None	2769	415	16195	No_or_no_constitutive_exon
AGACGTTCTTTTGTATATCAACAACCAGTAGATGCTAACTGGCTGGGCAGTC	25397	25562	25612	25560	-1	cont1.25	H109_00281	25088	27887	None	2769	415	16195	No_or_no_constitutive_exon
ACAAGAAAAGAGTATTTTCCGCTGGCTAACACTTACTTTGAACGGGTTAGTA	5944	6038	6088	6036	-1	cont1.402	H109_06384	4322	7043	None	2769	415	16195	No_or_no_constitutive_exon
CCGTTGATTGTCTGCATCCTTGGACTCCAGCTAATGCAGAGGGTTAACAGCA	5826	5868	5918	5866	-1	cont1.402	H109_06384	4322	7043	None	2769	415	16195	No_or_no_constitutive_exon
AAATGCATCCAGAGGTATGTAGATCAAAAGCTGATGCACTAGGGGAACAGCT	4322	4538	4588	4536	-1	cont1.402	H109_06384	4322	7043	None	2769	415	16195	No_or_no_constitutive_exon
ACTCATATTTCTTTGAGATGTTGGTCTAACCAACGAATGGGGAGGAACAGTT	28927	29872	28877	28929	1	cont1.402	H109_06394	28490	30151	None	2769	415	16195	No_or_no_constitutive_exon
AAAAGAACAGCAGACGCATAAACTAACTCAAACTGGGGTTGATGATATAGTC	31275	33731	31225	31277	1	cont1.402	H109_06395	30890	34131	None	2769	415	16195	No_or_no_constitutive_exon
CCTTTCATTGTGAAGCTCATACATTTAACGCCCCTTATTCCATGGGAAAGGT	35344	35812	35294	35346	1	cont1.402	H109_06396	34508	36318	None	2769	415	16195	No_or_no_constitutive_exon
CAATCTATCAATCAGTTATGTATGATCTTCTACTTACAAGGGTTAGCAAGTG	19382	19804	19332	19384	1	cont1.5	H109_00023	18759	20722	None	2769	415	16195	No_or_no_constitutive_exon
ATAACACTACTCTGTACTTCAAGAACATTATGCATTGACAGGGTCGACAGGG	22065	22677	22015	22067	1	cont1.763	H109_07477	21583	22677	None	2769	415	16195	No_or_no_constitutive_exon
TCAATCCCTTACTACTTCAGCGAATAGTCGCCAACTAATGGGGTAATCAGAC	20088	20599	20649	20597	-1	cont1.62	H109_00823	20088	21740	None	2769	415	16195	No_or_no_constitutive_exon
ATACTCTTACAACAAAGGCATGCATAAATAAACTAACGGCTCAGGGATAGGC	26326	27478	26276	26328	1	cont1.62	H109_00824	25542	28107	None	2769	415	16195	No_or_no_constitutive_exon
AAGACATGGTCGAGGATGATAAGCTGATTGAATTTGTTGTTGGGATATAGAC	25965	26090	26140	26088	-1	cont1.209	H109_02856	25512	28015	None	2769	415	16195	No_or_no_constitutive_exon
ACACCTCCCCACCCCATTGAGCGTAGTATGTCGAGTCTAACGGGAGACAGAT	39687	39896	39637	39689	1	cont1.170	H109_02307	38863	39896	None	2769	415	16195	No_or_no_constitutive_exon
ACCGGCTGAACTGACGGGATGAATGCTGATTGATACTTCTGGGAAACTAGAG	7545	7649	7495	7547	1	cont1.215	H109_02974	6982	10135	None	2769	415	16195	No_or_no_constitutive_exon
CCTGAGGAATGCTAAGTGGGGGATGCAATTGCTAATGGGGAAATTGGTAGGA	39529	39885	39479	39531	1	cont1.245	H109_03475	39077	40042	None	2769	415	16195	No_or_no_constitutive_exon
TGTGACAGATCTGCAGGAGGATAGCCGATAGTTGATGGCTGACAGGGCAGGC	18389	18877	18927	18875	-1	cont1.324	H109_05099	18389	18973	None	2769	415	16195	No_or_no_constitutive_exon
TTACCGCCTGCTACGAGCTTAGATACAAGCAGATACTAACGGGTTAACAGCG	38711	38827	38877	38825	-1	cont1.769	H109_07517	37663	39243	None	2769	415	16195	No_or_no_constitutive_exon
AACCCTGGAATTTCTCTAGAACGATACTCATACTACTTTCTGGGATGTAGAA	1634	1997	2047	1995	-1	cont1.60	H109_00765	1046	2744	None	2769	415	16195	No_or_no_constitutive_exon
CCTTTTGCGGTCACTTTTGAATACAGTGGGTTTCTAACACTCGAGGGAAGGA	19836	20216	20266	20214	-1	cont1.60	H109_00773	19605	20437	None	2769	415	16195	No_or_no_constitutive_exon
CCCGCGCGGGCGCTCCGTGGTGAACATGTTCGCTGACCTGGCGGGCGCAGCT	26350	26570	26300	26352	1	cont1.60	H109_00776	26123	29222	None	2769	415	16195	No_or_no_constitutive_exon
GAGTTGGGCAGACCACGTATTTTCGTATAGCTACTGACAAGCTGGGGTAGGT	7925	8683	7875	7927	1	cont1.249	H109_03506	7417	9379	None	2769	415	16195	No_or_no_constitutive_exon
TATTGCACTACATAACGCCTTTAGGAGTCTTCATTAACCCGGGAACATAGAC	17735	18112	17685	17737	1	cont1.156	H109_02032	17263	18599	None	2769	415	16195	No_or_no_constitutive_exon
TCGCATATATGCTTGGAGTCACCTCTCTAACAAGCTGGGGTAACAAGTAGAT	21763	22799	22849	22797	-1	cont1.359	H109_05756	21682	22890	None	2769	415	16195	No_or_no_constitutive_exon
TTTTTTAACTTCATAAAGGAGTATAGGGAGTATATGCTAACGGGAGGTAGAT	27761	28332	27711	27763	1	cont1.359	H109_05758	27605	29735	None	2769	415	16195	No_or_no_constitutive_exon
ATCACCCTACCTTGTTCCACAGTGATTGTACAGGGAGCTGATCTGGGAAGAG	12533	12652	12483	12535	1	cont1.386	H109_06069	11579	13252	None	2769	415	16195	No_or_no_constitutive_exon
TGTATCAATTGCTAGTTGGAGTCCGCGGAAGCTAACACAAGGCGGGAAAGAT	3989	4119	4169	4117	-1	cont1.182	H109_02430	3147	4338	None	2769	415	16195	No_or_no_constitutive_exon
TTTGCCCTTGTCCTTTGTACAGGTATAGCGCAGGTGCTAAGGGGGTTCAGGT	27929	28007	28057	28005	-1	cont1.949	H109_08035	27929	28799	None	2769	415	16195	No_or_no_constitutive_exon
GATAGCCGTCATCTCTGTGCTATTTGCTGACTGCCTGTCGGGATAACCAGTC	32166	32240	32290	32238	-1	cont1.944	H109_07970	30711	32431	None	2769	415	16195	No_or_no_constitutive_exon
GAGCATGAGTTCAGACGGAAATGCTGATATGTTGTTTCTTCGGGAGATAGAT	34469	34565	34615	34563	-1	cont1.944	H109_07971	34058	34754	None	2769	415	16195	No_or_no_constitutive_exon
AGAGGGCCAGGAAGATAGAGACGGTATATACAGATACTGACAGGGCGTAGTG	29145	29327	29377	29325	-1	cont1.945	H109_07982	28359	29664	None	2769	415	16195	No_or_no_constitutive_exon
AATACACGCTGGCCGAAAAGAGTGCTAACCATCCGTTTGCGGGATTACAGGA	19901	20035	19851	19903	1	cont1.92	H109_01252	19506	21141	None	2769	415	16195	No_or_no_constitutive_exon
AAAAAGTGATTTGGTAGACCCTAAACTGACGGTGTTATCAATGGGAATAGGA	28354	29437	29487	29435	-1	cont1.129	H109_01705	28354	29857	None	2769	415	16195	No_or_no_constitutive_exon
ACCACATAGATACCCCAGCCTATATGACGAAGCTGACGGGATAACAACAGCC	5178	5604	5654	5602	-1	cont1.235	H109_03235	4796	6677	None	2769	415	16195	No_or_no_constitutive_exon
AGGTAAAAGAAAACGAGAATACTGGATTGCTGACTGCCCGGGTGGATTAGGA	21940	22020	22070	22018	-1	cont1.235	H109_03241	20538	22148	None	2769	415	16195	No_or_no_constitutive_exon
GTCCCCTAGCTGTTACAGTGAAAGGTTCTTTGCTAATGCTACGAGGGCAGAT	11299	11519	11249	11301	1	cont1.559	H109_06734	10544	11519	None	2769	415	16195	No_or_no_constitutive_exon
CATAAGACCTGCAACAGGCCACATTACATGCCACAGAACTAACGGGACAGTG	33602	33954	33552	33604	1	cont1.559	H109_06740	33236	35349	None	2769	415	16195	No_or_no_constitutive_exon
GCCTGCAGTGGTGCTTTTGGCGTGGGATGGAAGCTGACTTGAGGGTGCAGGC	33096	33122	33172	33120	-1	cont1.691	H109_07206	32312	33239	None	2769	415	16195	No_or_no_constitutive_exon
AGAAAGAGAGAGAGAGAGAGACTACGAAATGGAGAGACTGACGGGAACAGAC	32436	32839	32889	32837	-1	cont1.691	H109_07206	32312	33239	None	2769	415	16195	No_or_no_constitutive_exon
TTTCATTCCATTTGCTATGGTTTACATGTATCTGACGGACAAGGGGAAAGGC	17075	17140	17025	17077	1	cont1.692	H109_07216	16464	17611	None	2769	415	16195	No_or_no_constitutive_exon
TTATTTACTCTCTATAAGACAGCTTGAGCCACTGACTGACTATGGGATAGTA	8381	8952	8331	8383	1	cont1.100	H109_01385	7969	8952	None	2769	415	16195	No_or_no_constitutive_exon
GAGTAAGTCTCTGTCTCGTCTTCTGCGTATTCACCCTGCTAACGGGTCAGTA	11253	11488	11203	11255	1	cont1.100	H109_01386	11119	15771	None	2769	415	16195	No_or_no_constitutive_exon
ATCTACTTAACTATATATGTTACTGTAGAGCGTTTCTAATATGGGCATAGGC	24274	24316	24366	24314	-1	cont1.277	H109_03968	22186	25000	None	2769	415	16195	No_or_no_constitutive_exon
TCTCCATGGAGAGAGGTAGTATTTGTTAACTCAATGCTTGGGGCCAATAGAT	5153	5259	5103	5155	1	cont1.30	H109_00344	4173	5740	None	2769	415	16195	No_or_no_constitutive_exon
ACCAATTGATGGATATATATACAAAGGGCTGGTTGACTAATAGGGTGTAGGT	6489	7158	7208	7156	-1	cont1.125	H109_01666	6387	7596	None	2769	415	16195	No_or_no_constitutive_exon
CCCGTTGCATTCGTCCCTCTTCCCCGCAAAATAACTGACCAGGGCGATAGTG	30981	31126	30931	30983	1	cont1.125	H109_01672	30854	31683	None	2769	415	16195	No_or_no_constitutive_exon
TCGCGTATCTAGTTATATCTCTTTGGCCTATCTAACATAAGGGAATGTAGTG	19935	20015	20065	20013	-1	cont1.308	H109_04716	19935	20730	None	2769	415	16195	No_or_no_constitutive_exon
TTGTTTGGAAGACTCAGATATTTTGGTTTGTAGCTGATGGGCAGGCACAGGA	24752	24860	24702	24754	1	cont1.308	H109_04719	24389	25307	None	2769	415	16195	No_or_no_constitutive_exon
TTAATTGTTACCCCCACTTAATAACAAACTTCGACTGTTTGGGTATGCAGTT	27061	27976	28026	27974	-1	cont1.165	H109_02224	27061	28541	None	2769	415	16195	No_or_no_constitutive_exon
ATTTGTGTTGCATGTATATTTTGGTTGGATACGTGTGCTAATGGGGATAGTC	2894	3101	3151	3099	-1	cont1.133	H109_01744	2894	4386	None	2769	415	16195	No_or_no_constitutive_exon
AGCAATGTAGCTAATGCTAGTTGGGACCTCAACAGCCCTCGGGCCAGCAGTT	14667	15027	15077	15025	-1	cont1.854	H109_07752	14373	20984	None	2769	415	16195	No_or_no_constitutive_exon
TTACTTTTGCCTTGGTTATGTGTATGTTTGTATGACTAACTGGGGGCCAGCC	27794	28010	27744	27796	1	cont1.854	H109_07754	26374	28323	None	2769	415	16195	No_or_no_constitutive_exon
TACTCGATTTGCAATAGTAACAGTCGAATCGCCGTCTAACGGGTGAATAGGT	265	877	215	267	1	cont1.292	H109_04302	22	877	None	2769	415	16195	No_or_no_constitutive_exon
ACACAACGCTGACCAAGTCAGTTCAAAACACTGACACCACTGGGGGCTAGGA	17369	19108	17319	17371	1	cont1.852	H109_07734	17265	19108	None	2769	415	16195	No_or_no_constitutive_exon
ACAGTGGTGCATCTAGCCATGGGCTAACCGTGACCTTGGGAATGTAATAGGA	31194	31311	31144	31196	1	cont1.853	H109_07747	31095	31718	None	2769	415	16195	No_or_no_constitutive_exon
AGGCCATTGAAGACTGTAATGATCGCCTTGCTGACCGGGAAACTGAACAGTC	24897	25493	24847	24899	1	cont1.401	H109_06378	24311	27331	None	2769	415	16195	No_or_no_constitutive_exon
ATGCCTGGTATCCCGCGTTGCTGCGCTTTTATGTCTAACTGAATGGGAAGAT	13810	13920	13970	13918	-1	cont1.55	H109_00660	11930	14446	None	2769	415	16195	No_or_no_constitutive_exon
CCACCCTATGAATTGGAAATGTCTGGTTAGCTAACTTGTTGGGCTTGAAGGA	22373	22498	22323	22375	1	cont1.55	H109_00665	22165	23183	None	2769	415	16195	No_or_no_constitutive_exon
ACAATCTTCCCGTGTCCTGTTCTCTTATGCCAGTCTAACGGGAATGACAGCG	16718	16859	16909	16857	-1	cont1.236	H109_03259	16270	17524	None	2769	415	16195	No_or_no_constitutive_exon
CCTACTCTTTTGTGGACAATAATACAATTGCTAACTGGGAACAAAAATAGGC	2568	3008	2518	2570	1	cont1.247	H109_03488	1645	3451	None	2769	415	16195	No_or_no_constitutive_exon
ATTTAAATTATATAGCGTGTGATGTACTGACTGGCTGTAGGCTGGGACAGCA	3502	3817	3452	3504	1	cont1.396	H109_06313	3264	5942	None	2769	415	16195	No_or_no_constitutive_exon
CAGATCCCGGCTTGTCACGAGCAACCCTTTCTTACGATGTGACGGGATAGGC	23227	23688	23177	23229	1	cont1.396	H109_06319	22830	23688	None	2769	415	16195	No_or_no_constitutive_exon
ATTCGGCTTGCTTGTTCTACTCATGGCATTGCTAACTGGTATGGGTGTAGGC	22710	22844	22660	22712	1	cont1.477	H109_06527	22362	22844	None	2769	415	16195	No_or_no_constitutive_exon
TTGTGCCCGGTCAGGTTAGTAGATTAGATGGCTGATGGATAGGGGAACAGGC	21557	22492	21507	21559	1	cont1.629	H109_07013	21442	22492	None	2769	415	16195	No_or_no_constitutive_exon
GAAACAAATTCCCTACACACGGAAAGCCGGAACATGCTAATAGGGCGTAGGT	19273	20170	20220	20168	-1	cont1.298	H109_04456	17648	20859	None	2769	415	16195	No_or_no_constitutive_exon
TTTCTGCATGGAGCCAGCTAACCACGCACCACAATGGGGGCGGGCGGTAGAT	21788	21897	21947	21895	-1	cont1.298	H109_04457	21546	23122	None	2769	415	16195	No_or_no_constitutive_exon
GAGATAAACTTTTGCCCCTGAAAGGTGTGATTCTGACATCACGGGAATAGTT	5046	5125	4996	5048	1	cont1.628	H109_06998	4138	5125	None	2769	415	16195	No_or_no_constitutive_exon
TCATACATGCATATTTGTGCCACGACCGAAAGCTAACCGGGGTTGAACAGAC	10305	11516	10255	10307	1	cont1.154	H109_02004	9884	11516	None	2769	415	16195	No_or_no_constitutive_exon
AATTTTCTCTCGGTGGCTAGAAAAGGCCTATAATACTAACTGGGATACAGGC	27444	28586	28636	28584	-1	cont1.177	H109_02365	27195	29062	None	2769	415	16195	No_or_no_constitutive_exon
GAAGCCTAATCTAGACAGGTCAGCTAACCAATGAGGCCGGGGACATGCAGAT	16191	16716	16766	16714	-1	cont1.344	H109_05462	16191	16852	None	2769	415	16195	No_or_no_constitutive_exon
ACCGCCGAGTTAAAGAGAAGGCCCATACTGACGAAGCTGTGGGAATACAGAG	28266	28530	28580	28528	-1	cont1.344	H109_05465	26210	28963	None	2769	415	16195	No_or_no_constitutive_exon
ATACCTACTTCATCTTGGAACCTTTTTAAGACAACTAACGGGGCACACAGCA	2741	2876	2926	2874	-1	cont1.174	H109_02339	2595	3686	None	2769	415	16195	No_or_no_constitutive_exon
CACTGGTCTTTGTAGCGAACTAGTTAGTATTTGTAACTGACGGGGAAAAGTC	19140	19568	19090	19142	1	cont1.17	H109_00129	17686	19568	None	2769	415	16195	No_or_no_constitutive_exon
GTATTCGAATTATAGGGCTTTTCTAATCATCAGACACTAACAAGGGTTAGTT	17988	18630	17938	17990	1	cont1.47	H109_00586	17311	18630	None	2769	415	16195	No_or_no_constitutive_exon
TACCCGGGACGGCTTCTGAGGCCCGTTTATCCATTGCTGACGGGGTGTAGGG	4664	4673	4614	4666	1	cont1.323	H109_05084	4483	7463	None	2769	415	16195	No_or_no_constitutive_exon
CGATACACAGATACACAGGCATGAAGTAATAGCTAACTGGGGCATAACAGGA	1209	1489	1159	1211	1	cont1.15	H109_00103	1039	2169	None	2769	415	16195	No_or_no_constitutive_exon
CAGCTTTTAGGTACTGATAAACTCTACGTACGTGACTTGGACACGGGCAGCT	10461	11693	11743	11691	-1	cont1.15	H109_00107	9879	11806	None	2769	415	16195	No_or_no_constitutive_exon
CCCCTGTTTGTGTTGTCCTAAATGGCATGGTAACTTACACTGGGAAACAGGG	2379	2621	2329	2381	1	cont1.158	H109_02048	1419	2621	None	2769	415	16195	No_or_no_constitutive_exon
TTTTTATTATTTATCGTGTTTTTTACTTTCTTAACTACTCAGGGCGAAAGTG	17618	18038	18088	18036	-1	cont1.158	H109_02053	17618	18137	None	2769	415	16195	No_or_no_constitutive_exon
GCACAGTTCTATTTTCTATACCTACCTGATACTAACAAACATGGGTGTAGTC	24973	25750	24923	24975	1	cont1.158	H109_02058	23312	25828	None	2769	415	16195	No_or_no_constitutive_exon
GCGAACTGGAAACTGAACTGAACTAACTTGCGACGATCCGGGAGCTGCAGGT	290	577	627	575	-1	cont1.163	H109_02156	44	728	None	2769	415	16195	No_or_no_constitutive_exon
GCAGATTGTATCTTATTTGTTTCTCTGACTCTTGCGTGTTGCGTGGGCAGGA	6339	6376	6289	6341	1	cont1.379	H109_05962	6149	8154	None	2769	415	16195	No_or_no_constitutive_exon
GAATGCTGATAGATCCAGGACAAGGCAGAAGAAGAGGGAGGCAGTGTGAGGC	5084	5314	5034	5086	1	cont1.149	H109_01965	4667	5314	None	2769	415	16195	No_or_no_constitutive_exon
TACACGACCAACACGGAGACCATAGCTGACAGTTGCGGATGATGGGACAGCA	5498	5863	5913	5861	-1	cont1.368	H109_05821	5498	6191	None	2769	415	16195	No_or_no_constitutive_exon
AGAATCTGGCACTACACTAAAAGGAGTGAGCCCACACTAATAGTGGGCAGAT	14038	14319	13988	14040	1	cont1.368	H109_05824	13284	14618	None	2769	415	16195	No_or_no_constitutive_exon
TATGGCCTTTGAGAACTGGTGTACGGATAAGCTAACGGGTAGCTGATGAGGG	19772	19819	19869	19817	-1	cont1.368	H109_05827	19001	19989	None	2769	415	16195	No_or_no_constitutive_exon
ATGGTGCGCTGGGAGCTCGAGGAATATATAAACTTCAATCATATGGGCAGGA	16196	16526	16576	16524	-1	cont1.456	H109_06487	16196	17265	None	2769	415	16195	No_or_no_constitutive_exon
GGCCTCTAAAGCCTGGTCTATCTGTCTTGATAACTAACGGGCGAGGACAGTT	12741	12891	12691	12743	1	cont1.392	H109_06212	12018	14249	None	2769	415	16195	No_or_no_constitutive_exon
CTATCACAATAGTTATAGATGGTTTCTAGTTTGATCTAACAAGGGAGTAGTA	8610	8941	8991	8939	-1	cont1.22	H109_00232	8610	9338	None	2769	415	16195	No_or_no_constitutive_exon
TGGTTTCTTCCCCAGCCACATCTGTGAATGAGTGCTAACCGCCGGGACAGAC	13937	14592	13887	13939	1	cont1.98	H109_01376	13504	14951	None	2769	415	16195	No_or_no_constitutive_exon
GATCTGCTTTTTCGTTTTGAAAACAATATGCTAACTAACGGGGAAACTAGGC	18430	19931	18380	18432	1	cont1.225	H109_03036	17801	19931	None	2769	415	16195	No_or_no_constitutive_exon
ATTAAAGTCAATAAAGTCAACGAAGCGATGAAGTGCTAACTGGGTGCAAGCT	20448	21109	20398	20450	1	cont1.225	H109_03037	20237	21248	None	2769	415	16195	No_or_no_constitutive_exon
CCCTTGTACGGAGTACTCCGTAGGTGAATACATATTAAGTAGCGGGTTAGAA	16830	17066	16780	16832	1	cont1.124	H109_01662	16369	17066	None	2769	415	16195	No_or_no_constitutive_exon
AACAGCTCAGACGGCGCGGGTCTTTCTAGGCTGACGAAAGAGGGGATAAGCG	8878	9034	9084	9032	-1	cont1.375	H109_05895	6623	9480	None	2769	415	16195	No_or_no_constitutive_exon
TTAGCTTGTTTTCTACGAGAAATTATTCCTAACATGCTGACGGGGGCTAGTG	7739	8103	8153	8101	-1	cont1.187	H109_02503	7409	8572	None	2769	415	16195	No_or_no_constitutive_exon
CGCCGCGTCTGTTGTACAGCTTAGAGAGGACAGTACTGGCGGGGTTGTAGGT	7409	7678	7728	7676	-1	cont1.187	H109_02503	7409	8572	None	2769	415	16195	No_or_no_constitutive_exon
ATACCTATCCTATCCCCCCCTGGCCAGCCGAAGGCTGACAAGTGGGACAGTT	4589	4650	4539	4591	1	cont1.341	H109_05394	4009	5947	None	2769	415	16195	No_or_no_constitutive_exon
CGACGATTACTTCCCTTGTTGCAAGTAATAATAGCAGCCAATGGGTATAGAT	8445	10438	10488	10436	-1	cont1.341	H109_05396	8445	10970	None	2769	415	16195	No_or_no_constitutive_exon
TCCCTCTAGTCAATATATCACCGGTATTACATATCAGCTAGGGTGTATAGGA	10055	10126	10005	10057	1	cont1.161	H109_02131	9694	10126	None	2769	415	16195	No_or_no_constitutive_exon
GTACTCATGTTGTATACCCCTTACAAGACATACAGACTGACAGTGGGCAGAC	5308	5456	5258	5310	1	cont1.357	H109_05689	5036	6334	None	2769	415	16195	No_or_no_constitutive_exon
CCATAGAAAACCAGACAGACACGGAAGAGGGCTGAGCTAACGGGTAACAGGT	15890	15966	15840	15892	1	cont1.357	H109_05694	15358	18008	None	2769	415	16195	No_or_no_constitutive_exon
GTGTATTTATCAAACTTGAAGGCTTGTGGGCATGAACTGATCGGGAGTAGAC	3732	3851	3682	3734	1	cont1.276	H109_03953	3231	4246	None	2769	415	16195	No_or_no_constitutive_exon
GGAACGGTTCATAACATCCCTTGGCTATTTCAGTACTAACGGGAAGACAGGC	1904	3688	3738	3686	-1	cont1.560	H109_06741	419	3915	None	2769	415	16195	No_or_no_constitutive_exon
CCGAAATGACGATGTGTGATTCACGGGAGTAAGAGTACTAACAGGGGTAGAA	725	889	939	887	-1	cont1.560	H109_06741	419	3915	None	2769	415	16195	No_or_no_constitutive_exon
AAACATTGTAATCCTACCGAAAATCAGTGGCTAATGCAGGGGGGTAACAGAA	10856	11915	11965	11913	-1	cont1.560	H109_06744	10856	12847	None	2769	415	16195	No_or_no_constitutive_exon
TTCCCCCTACCTACCAAACTCATCAAAGAACCCAACTAACAAGGGATCAGGA	5193	6048	5143	5195	1	cont1.274	H109_03900	5072	6048	None	2769	415	16195	No_or_no_constitutive_exon
ATCAATCCCCCACACAGCACAGCTTCAGGATGTGACTAACAGGGGTGAAGAA	6831	7103	7153	7101	-1	cont1.274	H109_03901	6269	8563	None	2769	415	16195	No_or_no_constitutive_exon
TTCTGCATACCTCTAGTGTGTATAATGTTGCTAACATGGGAACATGGCAGAC	3543	3732	3493	3545	1	cont1.774	H109_07555	309	3732	None	2769	415	16195	No_or_no_constitutive_exon
TGCTTTAAGATGCCTCTACTTTGTGGAATATAAAAGTGGACGGGCGGTAGGC	5970	6327	5920	5972	1	cont1.287	H109_04249	3714	6327	None	2769	415	16195	No_or_no_constitutive_exon
GGCTATGTTACAATTGTTGCTAATGGGGGTCATTTTTTCGTGGGATATAGAT	16753	17011	16703	16755	1	cont1.173	H109_02337	16108	17462	None	2769	415	16195	No_or_no_constitutive_exon
TCCAAATCGGGTTCTCCTTTAAGAGAAAAGAGTGCTAATGGGAAGAACAGGA	10805	11384	10755	10807	1	cont1.127	H109_01680	10258	11384	None	2769	415	16195	No_or_no_constitutive_exon
CAATTGAATATCCTCCTCCATCAGAACAAGATTTTAAATAAGGGGAATAGGT	8440	8980	9030	8978	-1	cont1.771	H109_07536	7969	9413	None	2769	415	16195	No_or_no_constitutive_exon
ATGATGGCAAATGGGTTTGGCTTGTGTTCCTGACTAATTAATTGGGGTAGAT	9266	9555	9605	9553	-1	cont1.777	H109_07567	6929	10328	None	2769	415	16195	No_or_no_constitutive_exon
GATAACAGGGGACGAGAGAAGAATGCTGATTGGTGTTGGGGGGGAAACAGAT	8169	8281	8331	8279	-1	cont1.777	H109_07567	6929	10328	None	2769	415	16195	No_or_no_constitutive_exon
TCACAAGCAAGTCCAAAAAGAGGAATGGCTAACAGGGGGAAACAAACAAGGC	7681	7774	7824	7772	-1	cont1.777	H109_07567	6929	10328	None	2769	415	16195	No_or_no_constitutive_exon
TTCTAATATTATGCTTTGGCGTAAGGATTTGACCGATTAATACGGGATAGAT	4191	5382	4141	4193	1	cont1.366	H109_05804	1210	8759	None	2769	415	16195	No_or_no_constitutive_exon
AACTATGTTACCTGGTGGAAACTTCCGAGCTGACACTTTCCGGGGGATAGAA	7090	8487	7040	7092	1	cont1.633	H109_07043	6179	8487	None	2769	415	16195	No_or_no_constitutive_exon
GCGATATTCTGGCTCAAACTATAAAGCCAGAGACTTACATGGGCGTACAGGC	1171	1399	1449	1397	-1	cont1.388	H109_06139	886	2880	None	2769	415	16195	No_or_no_constitutive_exon
TGTCTAGAGCCTAATCCACTGACAACCCCGCATTTCTATTGCGGGTACAGTC	10912	11364	11414	11362	-1	cont1.632	H109_07037	10912	12057	None	2769	415	16195	No_or_no_constitutive_exon
GTTTGCCGTCCGTCCATCTGTCAGACAAGCGCTGACGGCGAGGGCTGTAGAA	8546	9133	9183	9131	-1	cont1.855	H109_07761	8263	9314	None	2769	415	16195	No_or_no_constitutive_exon
TTATGGATACCCCCACTACACCAACCGAGATACTGACGGGACAGGAATAGTG	6051	7352	6001	6053	1	cont1.529	H109_06713	4758	7352	None	2769	415	16195	No_or_no_constitutive_exon
TTTATGACGTACGTTATTCTTCGGCTAACAGATATTATCTGCAGGGAGAGGG	8690	9227	9277	9225	-1	cont1.301	H109_04574	7367	12038	None	2769	415	16195	No_or_no_constitutive_exon
TCGTCTCATCAATATCGCTGTAGCCATGTATGATTAATTCCGGGTAACAGGG	1381	1763	1813	1761	-1	cont1.107	H109_01478	643	3014	None	2769	415	16195	No_or_no_constitutive_exon
TTGCAGCTGTGCCTGAGCATGCAGCTAATAAATGATATCGTGTGGGGCAGAT	5229	5386	5436	5384	-1	cont1.778	H109_07572	3671	5589	None	2769	415	16195	No_or_no_constitutive_exon
AATTAGCATGCCATTCTACACCATATTAACAAGAGGCGGGAAAATTACAGGC	7859	8698	7809	7861	1	cont1.41	H109_00542	7565	8698	None	2769	415	16195	No_or_no_constitutive_exon
CCCTACCAATCTTTTCATAAATAGAGTCCTAACCAAAGTTGGGCACACAGCT	222	310	360	308	-1	cont1.784	H109_07579	222	840	None	2769	415	16195	No_or_no_constitutive_exon
TTACGCACTTTCATTTAAAAAGTAGTTAAATCAACTAACGGGCTGGGTAGCA	9870	10061	9820	9872	1	cont1.405	H109_06422	8944	10061	None	2769	415	16195	No_or_no_constitutive_exon
GGCTGCCATCAATTTCCCGGTATCAGGGAGTCTTTACCTTAGGGAATCAGCT	3562	3691	3512	3564	1	cont1.404	H109_06413	686	4552	None	2769	415	16195	No_or_no_constitutive_exon
GCCAGTCGATAAGTTATAACTACTGGAACCAGTTACTGACGGAGGGATAGCT	5559	5840	5890	5838	-1	cont1.147	H109_01952	4926	5982	None	2769	415	16195	No_or_no_constitutive_exon
ATACGAATATCCCTCGGGTATCATAGTGGCTAACCTAAAAGGGGGTATAGAT	2338	2964	3014	2962	-1	cont1.492	H109_06563	2338	4160	None	2769	415	16195	No_or_no_constitutive_exon
CGTCATCCTGTTCACCTGTCAAAGTAGCTATTAACCGGGTGGTGGTGAAGCA	5107	5184	5057	5109	1	cont1.700	H109_07283	4902	7559	None	2769	415	16195	No_or_no_constitutive_exon
TGAAAATCTCAGGTCTGTGTTTTTCGTTGTTTTGCTAACGAGGGCGATAGGC	6378	7130	6328	6380	1	cont1.6	H109_00036	5284	7130	None	2769	415	16195	No_or_no_constitutive_exon
TTGTGACCGGCTTTTTTGGCTGATGCGTTGCGTGTTTCTGGGACATACAGAC	2436	2639	2689	2637	-1	cont1.248	H109_03501	2076	2953	None	2769	415	16195	No_or_no_constitutive_exon
ATGTTCTGAATTGGTATATCTGACAAATTTGTGTATTTTGGGAGGGATAGCT	2450	4065	2400	2452	1	cont1.270	H109_03892	2117	4065	None	2769	415	16195	No_or_no_constitutive_exon
ACACGAAGCTCGTATATACGGCCTTCTAGAACCGCTTTAGGGAATAATAGTC	1550	1978	2028	1976	-1	cont1.837	H109_07700	1550	3807	None	2769	415	16195	No_or_no_constitutive_exon
TTTGTGTGTGTGTGTTCAAAGGACTGGAATTTTGTTGACGTGGGGGATAGGT	277	538	588	536	-1	cont1.468	H109_06490	6	1317	None	2769	415	16195	No_or_no_constitutive_exon
CAAAGTAGAGATTCACGTTAGACTGACACCCGGGGGGGGGGAAATAATAGAA	918	1570	1620	1568	-1	cont1.766	H109_07501	230	2208	None	2769	415	16195	No_or_no_constitutive_exon
TATATATAAGTACAGGATACTTATATACTTACATTAGAGGGCAGGGATAGGG	2055	2301	2005	2057	1	cont1.513	H109_06707	1764	2301	None	2769	415	16195	No_or_no_constitutive_exon
GTGCGTCACCATACATCTCCGCCTCAACTCAATACTAATCGGGTATATAGGA	1205	1662	1155	1207	1	cont1.785	H109_07585	246	1662	None	2769	415	16195	No_or_no_constitutive_exon
CCCATTTCATAACGTTATAAATATTCTCCAATTCTAACCTTGGGGGACAGAC	639	768	818	766	-1	cont1.140	H109_01844	305	1312	None	2769	415	16195	No_or_no_constitutive_exon
