# Supplementary material for: Widespread Separation of the Polypyrimidine Tract From 3′ AG by G Tracts in Association With Alternative Exons in Metazoa and Plants
Source: Front Genet. 2019 Jan 14;9:741. doi: 10.3389/fgene.2018.00741 (PMC6339879; doi:10.3389/fgene.2018.00741)
Supplement: DATA FILE S1 — Sequences of REPAG 3′ SS from each species of fungi. [file Data_Sheet_1.zip › Supplementary data 1/Fungi_Release38_penicillium_decumbens.txt]

REPA_GGG_Sequence	Exon_Start	Exon_End	Pos_-50	Pos_+2	Strand	Chromosome	GeneID	Gene_Start	Gene_End	Gene_Name	Number_of_REPAs	Number_of_REPAs_has_GGG	Number_of_Intron(Intra_genic_Region)	Upstream_Constitutive_Exon
GACCCATGTATCTCCACAAGCGATATGAGACCCCCGCTAACGGGAAGTAGGT	258439	258794	258389	258441	1	PENDEC_contig001	PENDEC_c001G03684	255013	258794	None	2026	215	14676	No_constitutive_exon_found_in_species
ACGCCCCTTCTTCTTCCTCCATTATTTAGTCCTGCTAACTAGGGGCTTAGGT	276780	276920	276730	276782	1	PENDEC_contig001	PENDEC_c001G03170	276631	280005	None	2026	215	14676	No_constitutive_exon_found_in_species
GTTGGGTTCATCTATAACCAGAAAATACCCCAGGCTAATTTGTGGGACAGAC	328368	328470	328318	328370	1	PENDEC_contig001	PENDEC_c001G05749	326961	329984	None	2026	215	14676	No_constitutive_exon_found_in_species
TGAGTGCCACACGTTCGGTCTGGAGAATCTAACGGCTGATGTGGGCAAAGTT	333583	333716	333766	333714	-1	PENDEC_contig001	PENDEC_c001G07046	332733	334475	None	2026	215	14676	No_constitutive_exon_found_in_species
TTTGGGCCTTTGTGTCAGGTGAACTAACAGTGAAGGTCGGGAAACTTGAGCA	346214	346220	346270	346218	-1	PENDEC_contig001	PENDEC_c001G02264	346214	346468	None	2026	215	14676	No_constitutive_exon_found_in_species
AGGGGGTGTGCATGAACGGATCTGAGACCGGGGCTAACGCATGGGGGTAGTT	546818	546871	546921	546869	-1	PENDEC_contig001	PENDEC_c001G06454	541861	552112	None	2026	215	14676	No_constitutive_exon_found_in_species
AGAGGTTGAGGAAAGCGTTGGGGATCAAGGAGGATCGGGATACGGGGGAGAT	607806	607811	607861	607809	-1	PENDEC_contig001	PENDEC_c001G01508	607806	608342	None	2026	215	14676	No_constitutive_exon_found_in_species
GAATTGGAACTGGAAATGGAATTGGAATACTGATTGCGATTGCGGGACAGGG	905062	905131	905012	905064	1	PENDEC_contig001	PENDEC_c001G02306	904740	906675	None	2026	215	14676	No_constitutive_exon_found_in_species
ATTAATGTTCTCCACATATGTGAATACTCAAGCTAATTTGGGAATTGAAGCT	921415	922551	921365	921417	1	PENDEC_contig001	PENDEC_c001G02920	919544	922790	None	2026	215	14676	No_constitutive_exon_found_in_species
GTAGGTGATTCCATCTGGGACATTGGAACAATCACTCATGGGAAGTTTAGGA	1233440	1233722	1233390	1233442	1	PENDEC_contig001	PENDEC_c001G02956	1232519	1234100	None	2026	215	14676	No_constitutive_exon_found_in_species
AGACCTTGACATTTGAAGGTTTTCTCTAGGGTACTAAACAGGGAACTCAGCG	1310026	1310680	1309976	1310028	1	PENDEC_contig001	PENDEC_c001G00125	1307399	1310680	None	2026	215	14676	No_constitutive_exon_found_in_species
GTCTCTTCCCATCTCCCCATCCAGCACCCCGCTGACCGTGAGGGGCACAGCC	1432461	1432519	1432569	1432517	-1	PENDEC_contig001	PENDEC_c001G02616	1430098	1432709	None	2026	215	14676	No_constitutive_exon_found_in_species
AGCCCTGTGCTTTGATACACTGCGAATGGGCTAAACTGACGGGCAACTAGCA	1445317	1446009	1446059	1446007	-1	PENDEC_contig001	PENDEC_c001G04053	1443042	1446553	None	2026	215	14676	No_constitutive_exon_found_in_species
AGGTCAGTTTCAGAAATCTATTGAATGAATGCCCTACTGAGACTGGGTAGTG	1451699	1453555	1453605	1453553	-1	PENDEC_contig001	PENDEC_c001G04813	1451699	1454093	None	2026	215	14676	No_constitutive_exon_found_in_species
GTCGCGGCACACGAACATAGAAATATCACTGATTAACATTTGGGACATAGTG	16183	16967	16133	16185	1	PENDEC_contig002	PENDEC_c002G03489	14941	16967	None	2026	215	14676	No_constitutive_exon_found_in_species
TTGAGGATTATTATCAACCTATCAGAGCAGCAACTTATTTGGGATAACAGAT	68208	70490	68158	68210	1	PENDEC_contig002	PENDEC_c002G01091	66693	71034	None	2026	215	14676	No_constitutive_exon_found_in_species
AAAGGGTTACGTCGCACAGCGTTCATCAAATAACTGACGAGGGGTTGAAGTT	139567	139630	139680	139628	-1	PENDEC_contig002	PENDEC_c002G02800	138804	141742	None	2026	215	14676	No_constitutive_exon_found_in_species
CGATCGAATCCTCGCATTGCTTTTTGATTCATAGACTGACGGGATTGTAGTC	188829	188876	188926	188874	-1	PENDEC_contig002	PENDEC_c002G02118	187104	189760	None	2026	215	14676	No_constitutive_exon_found_in_species
ATACCATCACAAACACCAACCCTCCCTTGCTAACTACTCGGAACGGGTAGAC	380848	381123	380798	380850	1	PENDEC_contig002	PENDEC_c002G06398	380277	383081	None	2026	215	14676	No_constitutive_exon_found_in_species
TTTCATTTTCCACCATTCCTATCAATGCTTTTTCCTAACGGGGTGCGCAGAT	397102	397599	397649	397597	-1	PENDEC_contig002	PENDEC_c002G04433	397102	398818	None	2026	215	14676	No_constitutive_exon_found_in_species
AGTCTCCAATGAGCTTACTTTTGAGAAGCAATTTCGGCTAACGGGCACAGTA	418062	422259	422309	422257	-1	PENDEC_contig002	PENDEC_c002G00716	418062	422722	None	2026	215	14676	No_constitutive_exon_found_in_species
TTATACTCCGTAGAACGATGTAGGAGTGATGATGTTAATGGGCACGATAGGC	511464	512115	511414	511466	1	PENDEC_contig002	PENDEC_c002G04352	510105	515191	None	2026	215	14676	No_constitutive_exon_found_in_species
TTAGTAAGTTTAGTCTATCGAGCTGCGTGGTGAGTACTAACGGGGATCAGCG	728927	729028	729078	729026	-1	PENDEC_contig002	PENDEC_c002G03350	728158	730167	None	2026	215	14676	No_constitutive_exon_found_in_species
CGCTGTATTTCTGACTGATGAAGCTTGGCTAACAGAAAGGGAGGAAACAGGA	755442	756115	755392	755444	1	PENDEC_contig002	PENDEC_c002G05579	754455	758236	None	2026	215	14676	No_constitutive_exon_found_in_species
CAAAATTACCGGCCAACTGTGCAGTCAAAGCTAACCGTCGGGGAACGCAGGT	894735	895889	894685	894737	1	PENDEC_contig002	PENDEC_c002G04670	893540	900891	None	2026	215	14676	No_constitutive_exon_found_in_species
AACTTCTATAGTCTTCGAATTACTGAATATGAACTAACTTGGGACGCTAGAT	1054170	1054201	1054251	1054199	-1	PENDEC_contig002	PENDEC_c002G05631	1053506	1054414	None	2026	215	14676	No_constitutive_exon_found_in_species
GTAGGCGGCAATACTTCCTGGATACGGACAGCTGGCTGACAGGGGGACAGAC	1062534	1065760	1062484	1062536	1	PENDEC_contig002	PENDEC_c002G05831	1060782	1065760	None	2026	215	14676	No_constitutive_exon_found_in_species
CTTTGTCGTTGTTGGGAGCGGTTCTTGCTAAGCCTGGGCATGATAAGGAGTG	1127258	1127266	1127316	1127264	-1	PENDEC_contig002	PENDEC_c002G06218	1127258	1127962	None	2026	215	14676	No_constitutive_exon_found_in_species
CGGCGTGGCCCTTTCGACATCATTTTACTGACATGATCGGATCGGGATAGGT	1466329	1466496	1466546	1466494	-1	PENDEC_contig002	PENDEC_c002G06153	1463653	1467504	None	2026	215	14676	No_constitutive_exon_found_in_species
TGTCCTATACCATACCGATTGAATCGGGTGTTTTATTAACTGGGTGGTAGGT	1533261	1534469	1533211	1533263	1	PENDEC_contig002	PENDEC_c002G00095	1532720	1534469	None	2026	215	14676	No_constitutive_exon_found_in_species
TGCTTTATGTGTGGTTATTAGGTAGATGCTGAACTTTTCGCGCGGGATAGTC	1667404	1667551	1667354	1667406	1	PENDEC_contig002	PENDEC_c002G03057	1666670	1669619	None	2026	215	14676	No_constitutive_exon_found_in_species
CCTCTTTGACTGACCAACCCAGTTCATGAGGGCTAGGGCTAACGAATCAGAT	1688888	1690016	1690066	1690014	-1	PENDEC_contig002	PENDEC_c002G01475	1688315	1690455	None	2026	215	14676	No_constitutive_exon_found_in_species
TAGTCCGATATCTCAGATATAGACGAGGTCAAGCTGACTGGTGGGCATAGGT	1694900	1695006	1695056	1695004	-1	PENDEC_contig002	PENDEC_c002G04201	1691893	1695671	None	2026	215	14676	No_constitutive_exon_found_in_species
AACTGCTTCGGCTGGTACTTTGCCCCCCCCCCCCACTAACATTGGGACAGGG	77555	77621	77671	77619	-1	PENDEC_contig003	PENDEC_c003G01990	77164	79745	None	2026	215	14676	No_constitutive_exon_found_in_species
AAAATCCAAAAATAAAGGCTTTCTGATCGCTGACCGGGATAATGACATAGAC	460600	460619	460669	460617	-1	PENDEC_contig003	PENDEC_c003G01837	459351	463315	None	2026	215	14676	No_constitutive_exon_found_in_species
TCTATCATCGGATCCACCAAAAAACTAACAGTGACCCTTTGGGGTGACAGGA	488702	489221	489271	489219	-1	PENDEC_contig003	PENDEC_c003G05985	487743	490201	None	2026	215	14676	No_constitutive_exon_found_in_species
AGACGCGCCAACACCGCAAACAACGCTAATTTGCGATTTTGGGTATGAAGGA	573987	574910	573937	573989	1	PENDEC_contig003	PENDEC_c003G01136	573468	574910	None	2026	215	14676	No_constitutive_exon_found_in_species
TCCCACACTTTCCGGATACGATTGCTGATTTCCGGCTTGCCGGGCAACAGGG	705666	705746	705796	705744	-1	PENDEC_contig003	PENDEC_c003G01173	704074	706395	None	2026	215	14676	No_constitutive_exon_found_in_species
ATGTTTCTCCCCGTATCCTTTTCAACACTGTGTTCTAACAGGGAATCTAGAC	854913	855300	855350	855298	-1	PENDEC_contig003	PENDEC_c003G02743	854913	858146	None	2026	215	14676	No_constitutive_exon_found_in_species
TTTCTCGTACTCGAACTTTTGTTGGATTGCAGGGGCTTACAACGGGGTAGAC	921842	921921	921792	921844	1	PENDEC_contig003	PENDEC_c003G02088	920753	922509	None	2026	215	14676	No_constitutive_exon_found_in_species
CGAACAAGAGATAACCGACACTGACATTACCTTGTTGATCATGGGCATAGTG	928841	928846	928896	928844	-1	PENDEC_contig003	PENDEC_c003G02276	928841	930683	None	2026	215	14676	No_constitutive_exon_found_in_species
AATGGGGGAAATGAGCAGGGTGGACGGGTTGGGAATGGGGAGACGAGGAGTG	1058998	1059006	1059056	1059004	-1	PENDEC_contig003	PENDEC_c003G01004	1058998	1059536	None	2026	215	14676	No_constitutive_exon_found_in_species
ATCACCGGTCTATACAACGGCGACGCTCTTCGTGCCTAGTGGGAGAATAGCA	1122999	1123366	1122949	1123001	1	PENDEC_contig003	PENDEC_c003G03796	1122496	1123366	None	2026	215	14676	No_constitutive_exon_found_in_species
CACGAAACTGTGGCTCTTTTGGCTGGAGCTAACCAATTGGGATGGTACAGCA	1206365	1206777	1206827	1206775	-1	PENDEC_contig003	PENDEC_c003G04683	1205132	1207358	None	2026	215	14676	No_constitutive_exon_found_in_species
GGCCCCGATGGTGGTGATCTTTACTGACAGCAACTCTTCCGGGGATACAGTC	1316090	1319745	1316040	1316092	1	PENDEC_contig003	PENDEC_c003G01401	1315069	1320281	None	2026	215	14676	No_constitutive_exon_found_in_species
ATCACAAGTTTCTGCTGTTCTTGTTAACTGACTGATGCGTTGGGGGTTAGCT	1333974	1334800	1333924	1333976	1	PENDEC_contig003	PENDEC_c003G04917	1330648	1336848	None	2026	215	14676	No_constitutive_exon_found_in_species
AGGTTGAGGAGGTATGTGGAGTATTTGGCTATTGATGATGGGATGATTAGGG	1344185	1344209	1344135	1344187	1	PENDEC_contig003	PENDEC_c003G06967	1343277	1344209	None	2026	215	14676	No_constitutive_exon_found_in_species
TGGTACGTCTGCAACAAGGTTGTTCGCGATCAGATCTGATCAGGGAATAGGC	1348287	1348336	1348237	1348289	1	PENDEC_contig003	PENDEC_c003G01076	1348193	1349606	None	2026	215	14676	No_constitutive_exon_found_in_species
GTGTTGGTCTGCTTGGACGCGTGGCTGTATGCTAACGGGGGAAAAAACAGAC	1348945	1349606	1348895	1348947	1	PENDEC_contig003	PENDEC_c003G01076	1348193	1349606	None	2026	215	14676	No_constitutive_exon_found_in_species
GTTTTTTCCCCTCCTTTTACTCGGGATTATCAAACTAACCGGGCGTACAGAC	1620326	1620401	1620276	1620328	1	PENDEC_contig003	PENDEC_c003G05090	1618298	1622366	None	2026	215	14676	No_constitutive_exon_found_in_species
GTATGCTATTTGAGATGGACACGGTACTGAATCACGCTAACGGGTAACAGAT	1658782	1660578	1660628	1660576	-1	PENDEC_contig003	PENDEC_c003G05433	1658782	1661524	None	2026	215	14676	No_constitutive_exon_found_in_species
GGCACTTTGGCTCTTGACTGGTTTGGTTGATCTGGTCGGGTTGGCAAAAGGA	447634	447641	447691	447639	-1	PENDEC_contig004	PENDEC_c004G02143	447634	448065	None	2026	215	14676	No_constitutive_exon_found_in_species
TCACGGTGGGTTATTTTGTTTCGGATCGTGAATTGTGCTAATAGGGGTAGGT	461125	461299	461075	461127	1	PENDEC_contig004	PENDEC_c004G02006	456938	461299	None	2026	215	14676	No_constitutive_exon_found_in_species
TATGGGTTCCATCAGTCTCATTCAAGACAATGACTTAACAAGGGTTACAGGG	490956	491252	490906	490958	1	PENDEC_contig004	PENDEC_c004G02475	490642	491873	None	2026	215	14676	No_constitutive_exon_found_in_species
TGAGTTTCGTTCATTCATCAACCTGGCTTCAACACTAAATAGGGGAATAGGG	555549	555712	555762	555710	-1	PENDEC_contig004	PENDEC_c004G01701	554812	556647	None	2026	215	14676	No_constitutive_exon_found_in_species
CAGAAAACGCCTTGTGATAAGCAGTCCCTAACTTTCTGCATGGGGAACAGCG	667630	667793	667843	667791	-1	PENDEC_contig004	PENDEC_c004G01168	666139	668594	None	2026	215	14676	No_constitutive_exon_found_in_species
CGTAAGTCATGTCCATTTTGAACAGCCGTTGGGCAAGACTGATGGGCCAGAC	1034270	1034507	1034557	1034505	-1	PENDEC_contig004	PENDEC_c004G05016	1030280	1034633	None	2026	215	14676	No_constitutive_exon_found_in_species
GCATCTTGCTCCCTAAGCTATACTCGGGCGTATGGCTGACGGGGTTGTAGGT	1155126	1155202	1155252	1155200	-1	PENDEC_contig004	PENDEC_c004G05413	1150746	1157852	None	2026	215	14676	No_constitutive_exon_found_in_species
CTCCGGGAAACAACACGTCGCTAATCCATTGATCTTCCATGGGACTACAGCC	1210584	1210830	1210880	1210828	-1	PENDEC_contig004	PENDEC_c004G00673	1209938	1211266	None	2026	215	14676	No_constitutive_exon_found_in_species
GAAGTACGTGCTTTTCCACAGGACGGAATTTGGTACTAATGGGTGTATAGGG	1226988	1227463	1227513	1227461	-1	PENDEC_contig004	PENDEC_c004G06908	1226988	1230025	None	2026	215	14676	No_constitutive_exon_found_in_species
ACTCTATTTTCACATTAAACATCTCCACAATCTAATCAAAAGGGAGAAAGGG	1262114	1262297	1262064	1262116	1	PENDEC_contig004	PENDEC_c004G03468	1260821	1264424	None	2026	215	14676	No_constitutive_exon_found_in_species
TGTGCGTATTTACTCCCACATCCAAGGGCATGTTAACTTAGAACGGGCAGTA	1262346	1262706	1262296	1262348	1	PENDEC_contig004	PENDEC_c004G03468	1260821	1264424	None	2026	215	14676	No_constitutive_exon_found_in_species
TGTATGCTACTCGTCCTGTAATCCAGTCAATCATTAACACAGGGCACCAGAT	81088	81418	81468	81416	-1	PENDEC_contig005	PENDEC_c005G02658	80731	81518	None	2026	215	14676	No_constitutive_exon_found_in_species
GAGTCAAAAGCTTCTGACCTTTTGGCGTGCCAATGTTCTAACCGGGATAGTC	144266	144416	144466	144414	-1	PENDEC_contig005	PENDEC_c005G03427	143737	145694	None	2026	215	14676	No_constitutive_exon_found_in_species
GTTCAGAATTGAATTCCCGTCTAGCCAAACTGAAGCTGACAGGGATATAGCT	255785	255914	255735	255787	1	PENDEC_contig005	PENDEC_c005G05449	255338	256636	None	2026	215	14676	No_constitutive_exon_found_in_species
TGCATCTCCGATCCCCTTCACTTTACGCAGGGTTAACTAAGTGGGGACAGAG	285618	285883	285933	285881	-1	PENDEC_contig005	PENDEC_c005G05044	285618	286447	None	2026	215	14676	No_constitutive_exon_found_in_species
CTGAGCTTCAATGCTCACATAGTTCAATTCACTAAGGGATACCGGAATAGGT	503487	503999	504049	503997	-1	PENDEC_contig005	PENDEC_c005G04886	502104	504607	None	2026	215	14676	No_constitutive_exon_found_in_species
CCTGGAATTTGACTTGTCTTTGCGAAATCATGAAGCTGAGCGTGGGATAGAC	526469	526522	526572	526520	-1	PENDEC_contig005	PENDEC_c005G00141	524522	526995	None	2026	215	14676	No_constitutive_exon_found_in_species
AATGGGAATTTTATCGTGTCGGTGGGGTTACTCACAGCAGGGATATGTAGTC	544384	544465	544334	544386	1	PENDEC_contig005	PENDEC_c005G01866	544161	545909	None	2026	215	14676	No_constitutive_exon_found_in_species
TACTTTTATCCTGGTTTTTCTCGATGTGCGATAACTAACAGCGGGGTTAGTG	695873	695934	695823	695875	1	PENDEC_contig005	PENDEC_c005G00367	691718	696650	None	2026	215	14676	No_constitutive_exon_found_in_species
CCCATACGGTCGATCCGTTGCTGGATTATATGCTAATCAAATGGGTACAGTC	713317	713481	713531	713479	-1	PENDEC_contig005	PENDEC_c005G05057	712433	714388	None	2026	215	14676	No_constitutive_exon_found_in_species
TGCATAACGAATTCTGGTATTTTACATGTTATTCTAACATGTTGGGACAGAA	796405	796445	796495	796443	-1	PENDEC_contig005	PENDEC_c005G03415	795269	796740	None	2026	215	14676	No_constitutive_exon_found_in_species
CGTAAATTCATCTTGGACGCCAAGTCTTGCTAACATGACTGATTTGGGAGGC	797491	797614	797441	797493	1	PENDEC_contig005	PENDEC_c005G03900	797118	798063	None	2026	215	14676	No_constitutive_exon_found_in_species
CTCGTGATGTCTGCGATAACGCTGAAAGAGTGGCACTGATGGCGGGTTAGAG	815156	815303	815353	815301	-1	PENDEC_contig005	PENDEC_c005G02477	814051	818384	None	2026	215	14676	No_constitutive_exon_found_in_species
TATCTGACTACCGCGGGGAGAAATATATACTGACGTGAATGGCGGGACAGGT	923021	924396	922971	923023	1	PENDEC_contig005	PENDEC_c005G04966	922644	931268	None	2026	215	14676	No_constitutive_exon_found_in_species
GTACTCCGGTGTGGATTGTCATTTGGCAACTAGTACTGACGGGAGTCTAGCT	944556	944840	944506	944558	1	PENDEC_contig005	PENDEC_c005G03002	942602	946219	None	2026	215	14676	No_constitutive_exon_found_in_species
ATTCCACTTCCTGAGGTCCGTTTTTCAGTGGACGCTCCTGTGTTGGGAAGAG	14246	14488	14538	14486	-1	PENDEC_contig006	PENDEC_c006G05892	11698	14601	None	2026	215	14676	No_constitutive_exon_found_in_species
CGAGGTTCGTCGGTATCGTGCGAAGTAGTGGCAGCTGCTAACGGGCGCAGAA	26412	26707	26757	26705	-1	PENDEC_contig006	PENDEC_c006G04357	24506	27940	None	2026	215	14676	No_constitutive_exon_found_in_species
GGGTCTAGGATTCATGTCTGGGCTATGAGGGCTGGGTTTGAAGAGGGGAGTG	36771	36776	36826	36774	-1	PENDEC_contig006	PENDEC_c006G02880	36771	37342	None	2026	215	14676	No_constitutive_exon_found_in_species
AGGTGAGTCTGCGCAAGAGAGTTGGCAAAATCTAAGCTAATACCGGGAAGGA	40969	41081	41131	41079	-1	PENDEC_contig006	PENDEC_c006G01929	39350	41310	None	2026	215	14676	No_constitutive_exon_found_in_species
CCACAAGAACAAGCTCGAGAAAGCACAGCAACTGATTCAGGGATGTACAGGG	118668	118937	118987	118935	-1	PENDEC_contig006	PENDEC_c006G00731	118668	119930	None	2026	215	14676	No_constitutive_exon_found_in_species
TGGTAAGTGACTGCGACTGTGACGACAGGGCGATCGGCTTATTGGGGTAGGT	416862	416933	416812	416864	1	PENDEC_contig006	PENDEC_c006G05125	415730	419262	None	2026	215	14676	No_constitutive_exon_found_in_species
TCGCTGTGGTCTCTCCTGGTTCCATGCTCACCATGCTTCGCTGGGAGTAGGC	417058	417261	417008	417060	1	PENDEC_contig006	PENDEC_c006G05125	415730	419262	None	2026	215	14676	No_constitutive_exon_found_in_species
TTTGAGGGCGGAACCACTCTCATCGAGAACGCTTACTGACGGGATCGTAGAT	423395	423722	423345	423397	1	PENDEC_contig006	PENDEC_c006G00399	422879	425298	None	2026	215	14676	No_constitutive_exon_found_in_species
TTGAAACCCCTTCGAGTCGGATTCGGGTGAGATGAAGCTAACTGGGACAGAC	584939	585095	584889	584941	1	PENDEC_contig006	PENDEC_c006G06413	584378	585095	None	2026	215	14676	No_constitutive_exon_found_in_species
TGGAAAAGCTAAAGCGAATCTGGATAAACTAATTGCTCATTTGGGGATAGAT	591986	592216	591936	591988	1	PENDEC_contig006	PENDEC_c006G05681	589892	592216	None	2026	215	14676	No_constitutive_exon_found_in_species
GGTAAGCTTCTAAACGGACTTTTAGTGGATTCAACTAAGGGAATTAACAGAA	592882	594092	594142	594090	-1	PENDEC_contig006	PENDEC_c006G06856	592882	594927	None	2026	215	14676	No_constitutive_exon_found_in_species
ACTTTCCCTTATTATTGGAGGTAGGCTAATGCAACGGACATGATGGGTAGGG	596227	596286	596336	596284	-1	PENDEC_contig006	PENDEC_c006G03230	595314	598850	None	2026	215	14676	No_constitutive_exon_found_in_species
GCTGCTGGGGAGGATCTCGGGAAAAGAACTTGGACTTATCCTGAGGGTAGTA	599959	599964	600014	599962	-1	PENDEC_contig006	PENDEC_c006G01765	599959	601186	None	2026	215	14676	No_constitutive_exon_found_in_species
GGACTTGGACTTCCAACGGATGTTCAATACTGATGTGGGCATGATGACAGCC	633197	633413	633147	633199	1	PENDEC_contig006	PENDEC_c006G01816	632122	633765	None	2026	215	14676	No_constitutive_exon_found_in_species
CTTTTGAAAGCCTTAGTTCATGGACACCTGTCTCTAACTGGGAACTACAGTT	745761	746325	746375	746323	-1	PENDEC_contig006	PENDEC_c006G03040	745503	747039	None	2026	215	14676	No_constitutive_exon_found_in_species
ATGTGGGTGCTCAGTCGCGAGGGTCCAGCCACATCGGGTGCGAACGGAAGCT	745503	745510	745560	745508	-1	PENDEC_contig006	PENDEC_c006G03040	745503	747039	None	2026	215	14676	No_constitutive_exon_found_in_species
AAGACTTGGGGAAGAGAAGGTGACACGGTTGCTAACCCGGGAGCAATCAGGC	819512	819547	819462	819514	1	PENDEC_contig006	PENDEC_c006G01807	819241	820428	None	2026	215	14676	No_constitutive_exon_found_in_species
AAAGCGCTGGTGACGATGGGGATGAACGATAGCTGACGAGGGGGATTCAGGC	819604	819714	819554	819606	1	PENDEC_contig006	PENDEC_c006G01807	819241	820428	None	2026	215	14676	No_constitutive_exon_found_in_species
CAGCATCTATCATTACACCACTTCCAACTACACTCTGACACAAAGGGTAGGA	14833	15670	14783	14835	1	PENDEC_contig007	PENDEC_c007G06564	14388	16870	None	2026	215	14676	No_constitutive_exon_found_in_species
GTAGGTTCGAGTCATTTCGTTGCATTATAACGGTGCTTACATGGGAGTAGCT	96342	96810	96860	96808	-1	PENDEC_contig007	PENDEC_c007G06222	96342	101349	None	2026	215	14676	No_constitutive_exon_found_in_species
AGGAAGGGATATCAGCTATAAATTATATTCATGAAGCTCACGGGAGTCAGAT	365940	366201	365890	365942	1	PENDEC_contig007	PENDEC_c007G01944	365152	366825	None	2026	215	14676	No_constitutive_exon_found_in_species
GTATTGAATTCCTAGCTACAATGCCATCGGTCAATTAACCAGGGCAACAGGT	506711	506807	506661	506713	1	PENDEC_contig007	PENDEC_c007G01994	506074	508189	None	2026	215	14676	No_constitutive_exon_found_in_species
TGGTTATATTTACGGGTTGGCTTGAGCGCCACTTACCAGAGGGACATCAGGA	604978	605302	604928	604980	1	PENDEC_contig007	PENDEC_c007G05903	604296	607585	None	2026	215	14676	No_constitutive_exon_found_in_species
CGTTTTACGATGCTAAGGGTGGGGCTTGTGGTTCTGGGATTGCGAGTAAGGC	661282	661290	661340	661288	-1	PENDEC_contig007	PENDEC_c007G02241	661282	664485	None	2026	215	14676	No_constitutive_exon_found_in_species
ATACCTTTTCGCATGGACTAGTGAGCAGTATTGACAGTTGAGGGCATCAGAT	9743	10237	10287	10235	-1	PENDEC_contig008	PENDEC_c008G04128	8977	10836	None	2026	215	14676	No_constitutive_exon_found_in_species
TTTGTGCAGATGACAACCTAGCGCGGGGATGACTGACACCGGGAATATAGCT	184584	184878	184534	184586	1	PENDEC_contig008	PENDEC_c008G03107	183373	187110	None	2026	215	14676	No_constitutive_exon_found_in_species
AGCGTCAATTGGGTTCAATTTGCTGACGAAAACCTGGGTAAGGCTTGGAGCG	245608	245615	245665	245613	-1	PENDEC_contig008	PENDEC_c008G04490	245608	245745	None	2026	215	14676	No_constitutive_exon_found_in_species
TGTGTACGGATGTCCCCTTCGCCGGGATCCCCAGCTAACACGGGCCAAAGGA	251368	251445	251318	251370	1	PENDEC_contig008	PENDEC_c008G02769	251164	252973	None	2026	215	14676	No_constitutive_exon_found_in_species
GATACCAAGTATCTTCCAAAGCTAAAGCTAACAGCTGACATGGGATACAGAC	282222	282319	282369	282317	-1	PENDEC_contig008	PENDEC_c008G00176	276428	282462	None	2026	215	14676	No_constitutive_exon_found_in_species
CCCTTTTTCCCATTCCGGAGACTGAATGATGCTAACCGCGGGGTTAATAGCT	394020	394048	393970	394022	1	PENDEC_contig008	PENDEC_c008G05104	388836	396496	None	2026	215	14676	No_constitutive_exon_found_in_species
GGTGCGTTAGCAGGACGGTTTTGCAGGATGTTAACAGCTAACGGGTATAGAA	507454	507568	507404	507456	1	PENDEC_contig008	PENDEC_c008G00480	507166	507568	None	2026	215	14676	No_constitutive_exon_found_in_species
GTAAGCGACAGACAAGAAAATGTGGTGAGCTGCAGTTAACCATGGGACAGGC	601027	601322	600977	601029	1	PENDEC_contig008	PENDEC_c008G01723	600094	602330	None	2026	215	14676	No_constitutive_exon_found_in_species
TTTGTGGCTTGCATCCAAACATTCCATGGCTAACAATTGGGGATCGATAGGT	694218	695048	694168	694220	1	PENDEC_contig008	PENDEC_c008G06764	685604	695502	None	2026	215	14676	No_constitutive_exon_found_in_species
TGTGAGTATCATCTCATTCCGAAGAAAGCGTGGACTAACGGGAAGTTCAGTT	290102	290230	290052	290104	1	PENDEC_contig009	PENDEC_c009G03446	288497	290474	None	2026	215	14676	No_constitutive_exon_found_in_species
ATGTACATGTCTGTCACTGGTAATCGAGACACGAATTGACTGGGAGATAGGT	551753	551873	551703	551755	1	PENDEC_contig009	PENDEC_c009G01961	550233	552216	None	2026	215	14676	No_constitutive_exon_found_in_species
GACCCGAGTCCGATCCCCCACACTCCACGGAAGCTAACCATGGTGGGCAGAG	638097	638423	638473	638421	-1	PENDEC_contig009	PENDEC_c009G02817	637441	638802	None	2026	215	14676	No_constitutive_exon_found_in_species
ATGGCCGTTGAGCCGGAGAGGAAACATACTGACTTGCATGGGGTGGATAGCT	112101	112194	112244	112192	-1	PENDEC_contig010	PENDEC_c010G01423	110607	112796	None	2026	215	14676	No_constitutive_exon_found_in_species
GTGGTAAGTCACATTTTCCATCCAGGCTGAATCGCATACTCACAGGGCAGCG	120579	121123	121173	121121	-1	PENDEC_contig010	PENDEC_c010G05344	119753	121197	None	2026	215	14676	No_constitutive_exon_found_in_species
TCTATCAGAATCCCCGTGGAAGAAATGGGTTGCTGATATGTGGGAAATAGGT	222699	223010	223060	223008	-1	PENDEC_contig010	PENDEC_c010G03696	222699	223223	None	2026	215	14676	No_constitutive_exon_found_in_species
GGTACGTACCAATGAAAGAACAAACGAGCATCATTTAATGGGAACAACAGGT	290989	291197	290939	290991	1	PENDEC_contig010	PENDEC_c010G03039	290821	291485	None	2026	215	14676	No_constitutive_exon_found_in_species
CAGTCGCATCGCATCCTAGTTGTGATATTGTGGTTGACTGGGTGCAATAGGT	478568	478640	478690	478638	-1	PENDEC_contig010	PENDEC_c010G02184	477386	479120	None	2026	215	14676	No_constitutive_exon_found_in_species
TCATTTGCCGGAGACCAACGATACATGCAGATACCGACTTACGGGACCAGTG	23474	24449	24499	24447	-1	PENDEC_contig011	PENDEC_c011G03218	23074	25121	None	2026	215	14676	No_constitutive_exon_found_in_species
TAAGTCTCCCTTGTTCTCTTAGTATTGATTGTTCACTAACGAGGGATTAGGT	456819	457160	456769	456821	1	PENDEC_contig011	PENDEC_c011G03061	453931	457379	None	2026	215	14676	No_constitutive_exon_found_in_species
ACGGAGGGGGCGTTGAGATCGGCTGCGGATGGTGATGGGGGTTGGGAGAGTG	472841	472847	472897	472845	-1	PENDEC_contig011	PENDEC_c011G07067	472841	474590	None	2026	215	14676	No_constitutive_exon_found_in_species
ACACCTTGCTCTAATCCAAGTATGGGATGTTGCTAACGTAGGGACTACAGAA	580669	580836	580886	580834	-1	PENDEC_contig011	PENDEC_c011G02675	580669	586042	None	2026	215	14676	No_constitutive_exon_found_in_species
CGTAGACACGGATGTAGAACTGATATGAAGCAGTTTGACTGGGCGAAGAGGA	58351	58359	58409	58357	-1	PENDEC_contig012	PENDEC_c012G05634	58351	59000	None	2026	215	14676	No_constitutive_exon_found_in_species
GGTAAGTGACCAGCAGGATATCAAAGGCATTTGCTAATAGGGAAATACAGTG	118132	119894	118082	118134	1	PENDEC_contig012	PENDEC_c012G05126	117958	120516	None	2026	215	14676	No_constitutive_exon_found_in_species
CGGGGTGACATTAACACTGCTATATCGGACCTCGCTGACAAGGGCCATAGTT	252306	252752	252256	252308	1	PENDEC_contig012	PENDEC_c012G06682	251652	252752	None	2026	215	14676	No_constitutive_exon_found_in_species
CTTCCACGTTCACCTTCAGCAAAGATATTAACAGTCCTGGGAATAAATAGTA	353883	354615	354665	354613	-1	PENDEC_contig012	PENDEC_c012G03174	353883	355040	None	2026	215	14676	No_constitutive_exon_found_in_species
CCCAGTCGACCATGGAAACGGGGAAAGCTAACAGTGTGGGATAAATACAGAT	417137	417427	417477	417425	-1	PENDEC_contig012	PENDEC_c012G06240	415670	418157	None	2026	215	14676	No_constitutive_exon_found_in_species
ACCTGATGTCTGTCTTATCATCCGAAGAACTCGTGCTAACGGGATGACAGTG	579669	579749	579799	579747	-1	PENDEC_contig012	PENDEC_c012G06184	578329	580515	None	2026	215	14676	No_constitutive_exon_found_in_species
TTTGCTTTTTCACGGAGCTCCTGCGATTCATGCTGACTTGGGGTAAACAGAT	18405	18635	18355	18407	1	PENDEC_contig013	PENDEC_c013G04563	16509	18635	None	2026	215	14676	No_constitutive_exon_found_in_species
TATGCACATATTCCCTTGGTCTGACAACTTCAAGAGAACTGATTTGGGAGGC	248531	249264	249314	249262	-1	PENDEC_contig013	PENDEC_c013G06581	248531	251104	None	2026	215	14676	No_constitutive_exon_found_in_species
AAAGAGCAAAGCAACTGCAAGCTAAGGGCAAGCTAAGGGCAAGCTAAGAGCA	442862	442870	442920	442868	-1	PENDEC_contig013	PENDEC_c013G00655	442862	443696	None	2026	215	14676	No_constitutive_exon_found_in_species
AAGAGAAGGACGCTAATGAATTCGAAACTTATCATTGTCCTGGGAACCAGAA	36324	37029	36274	36326	1	PENDEC_contig014	PENDEC_c014G06673	35974	37029	None	2026	215	14676	No_constitutive_exon_found_in_species
TACGCGTCGCATTCCTTTTGATGCTGGAGTCTAAGAAAATCACGGGACAGGC	226869	227203	227253	227201	-1	PENDEC_contig014	PENDEC_c014G07192	226869	228147	None	2026	215	14676	No_constitutive_exon_found_in_species
GACTGGCAAGGGATGGAAGCGCAGAACACGAAGCTAACGGGGGAATATAGCA	274970	275085	274920	274972	1	PENDEC_contig014	PENDEC_c014G00394	274476	276600	None	2026	215	14676	No_constitutive_exon_found_in_species
TGGTCTCCGAGCCGTTGGTAGACTGTTGACGGCATACTGATACGGGACAGGA	374438	374574	374624	374572	-1	PENDEC_contig014	PENDEC_c014G04602	372624	374749	None	2026	215	14676	No_constitutive_exon_found_in_species
GAGTTTGCTTCGAGGGTATGTCTTTGCTTGCACTAACCGGGGGATGCTAGTC	404804	405092	404754	404806	1	PENDEC_contig014	PENDEC_c014G01442	403332	405092	None	2026	215	14676	No_constitutive_exon_found_in_species
AGTCATACCTTAAACTGAGATACGAGCGAAGCTGATATATGGGACTATAGAG	521605	521801	521555	521607	1	PENDEC_contig014	PENDEC_c014G01111	520130	521801	None	2026	215	14676	No_constitutive_exon_found_in_species
GGCGCGGTACATGATTTGAGAACTTCTGTTCTAACACATTGGGACCATAGGT	590706	590774	590824	590772	-1	PENDEC_contig014	PENDEC_c014G06911	590706	590857	None	2026	215	14676	No_constitutive_exon_found_in_species
ACGAAGGAGGTGAATGGGGAGGGTGGGGATGGTTGTTGAGGGTAAGGAAGTT	191098	191104	191154	191102	-1	PENDEC_contig015	PENDEC_c015G06164	191098	191661	None	2026	215	14676	No_constitutive_exon_found_in_species
TGTCTTGATCATATTCACACTTGGTAAAGTAATACTAAAGAACGGGTCAGGC	240982	241239	240932	240984	1	PENDEC_contig015	PENDEC_c015G03353	240688	241815	None	2026	215	14676	No_constitutive_exon_found_in_species
GGTACGTCTCTGCTGTCAAGACACTTGGGCACTTGCTAACGGGTGGACAGCG	272663	272732	272782	272730	-1	PENDEC_contig015	PENDEC_c015G01911	270802	272887	None	2026	215	14676	No_constitutive_exon_found_in_species
GCTCTGCGACAATGACGCTGATTCATTTCCCGTGGAATGCGGGACAATAGGT	388357	388544	388594	388542	-1	PENDEC_contig015	PENDEC_c015G02183	388024	389005	None	2026	215	14676	No_constitutive_exon_found_in_species
AGGTTTGTCTTGCATACGTTCCTGCCGAATGATCCTAACTAATGGGACAGAT	546143	546446	546093	546145	1	PENDEC_contig015	PENDEC_c015G03725	545121	546446	None	2026	215	14676	No_constitutive_exon_found_in_species
TGCGCTTGCGATGGGCCCCCTTTTCCCGGAGTGGTGCTAATGGGGGATAGAG	131665	131968	131615	131667	1	PENDEC_contig016	PENDEC_c016G06340	130013	132097	None	2026	215	14676	No_constitutive_exon_found_in_species
CGCATATGACTGAGGCGATCTTTCAAGTATGTTCTGGTCGGGGGTCGGAGCG	308542	308550	308600	308548	-1	PENDEC_contig016	PENDEC_c016G02570	308542	309282	None	2026	215	14676	No_constitutive_exon_found_in_species
ACACCTCGCTCCAGCCTCGGATCGCTGACCTTCACCCTCGGGTATGACAGGA	337643	337679	337593	337645	1	PENDEC_contig016	PENDEC_c016G03876	337148	339189	None	2026	215	14676	No_constitutive_exon_found_in_species
AATGATCTATGCGCGAAAGTCTGCGGAGATGAGCGCTAATACGGGAATAGGC	337890	337978	337840	337892	1	PENDEC_contig016	PENDEC_c016G03876	337148	339189	None	2026	215	14676	No_constitutive_exon_found_in_species
ACCTACAGTGCTATCTGCATGTTCTGACTCCTTTGCTCATGGGACAACAGCG	380286	380560	380610	380558	-1	PENDEC_contig016	PENDEC_c016G02815	378382	380970	None	2026	215	14676	No_constitutive_exon_found_in_species
TGATTCAGGGGAGGCGGTTTATTTACTAATGCTAATGCGGGGGGATACAGTC	125228	125269	125319	125267	-1	PENDEC_contig017	PENDEC_c017G05568	125089	125883	None	2026	215	14676	No_constitutive_exon_found_in_species
ATGTGTCCCCGGTCAACTTATCTATGTCTTGACTTTAACGGGATGCATAGAT	135399	135601	135651	135599	-1	PENDEC_contig017	PENDEC_c017G00786	134661	140017	None	2026	215	14676	No_constitutive_exon_found_in_species
TAAGTCCCCTTTGCTACTTGCACATGGAAATACTCTAACAAGGGCACTAGAA	260185	260660	260710	260658	-1	PENDEC_contig017	PENDEC_c017G03314	258389	262094	None	2026	215	14676	No_constitutive_exon_found_in_species
ATATATGCCCAAGGACTTTCATCCTGACATATTTGGAATGGGTTAAACAGGA	302746	302927	302977	302925	-1	PENDEC_contig017	PENDEC_c017G03324	301512	303531	None	2026	215	14676	No_constitutive_exon_found_in_species
CGAATCAGGGAAGCGGTAGCTTCAATTATCATATTAATACGGGTGTACAGGG	391717	393667	391667	391719	1	PENDEC_contig017	PENDEC_c017G06759	390727	393667	None	2026	215	14676	No_constitutive_exon_found_in_species
ATCAATGAACGCATCGCGGCCTGTCCAGCGCTAATTGGGGGAAACAACAGAT	425191	425880	425141	425193	1	PENDEC_contig017	PENDEC_c017G02510	424527	425880	None	2026	215	14676	No_constitutive_exon_found_in_species
GATTGACGCCGGGAAGACGTTCGTTGCTGATATGACTTGCTGCGGGACAGGT	347774	347859	347909	347857	-1	PENDEC_contig018	PENDEC_c018G01531	345906	348152	None	2026	215	14676	No_constitutive_exon_found_in_species
GGAGAAATAACTACCATTCCTCTTCTATAGATACTGACGGATGGGAAAAGGT	392084	393750	392034	392086	1	PENDEC_contig018	PENDEC_c018G03144	388465	393750	None	2026	215	14676	No_constitutive_exon_found_in_species
CCGAATTTGCCCGAACAGTATGAAGTATTGACCGCGATACGGGAGTAAAGAG	316785	316941	316735	316787	1	PENDEC_contig019	PENDEC_c019G03806	316097	317804	None	2026	215	14676	No_constitutive_exon_found_in_species
GAACATCTCCCCTACGAAGGTACCACCGGGGCACTAATTGGGACGAATAGAA	20450	22975	23025	22973	-1	PENDEC_contig020	PENDEC_c020G00638	20450	26921	None	2026	215	14676	No_constitutive_exon_found_in_species
AGTGACTGATATTGTATTGCTCTCAATCAAATGACTGACGGGGATTGCAGGT	107973	108006	107923	107975	1	PENDEC_contig020	PENDEC_c020G01879	105617	110926	None	2026	215	14676	No_constitutive_exon_found_in_species
GTGGAAGCCGTCGGTGGGGGAGGGGTGTGAGGTTGGGGGGGTTGGATGAGTT	199594	199602	199652	199600	-1	PENDEC_contig020	PENDEC_c020G05401	199594	205509	None	2026	215	14676	No_constitutive_exon_found_in_species
AACCTTGAATCATTCTAGCAATCGATTATGGCTAACACATGGGTCATAAGAT	238817	239174	238767	238819	1	PENDEC_contig020	PENDEC_c020G07121	237769	239625	None	2026	215	14676	No_constitutive_exon_found_in_species
ATTGTAGGTTTTGGCTCCGGGAATTTCGGTTCAAATGCTAATAAGGGTAGAT	277110	277389	277060	277112	1	PENDEC_contig020	PENDEC_c020G02822	275967	277389	None	2026	215	14676	No_constitutive_exon_found_in_species
CTGTCAGTCCTAGCTGATGAGGTATGATGCATTTGCTGACGACGGGATAGGA	287693	287732	287782	287730	-1	PENDEC_contig020	PENDEC_c020G03021	286945	288576	None	2026	215	14676	No_constitutive_exon_found_in_species
GTATGTGTTGAATCTCGATTTGGAAATTCGCGTTACTAATTGAGGGACAGTC	353914	354499	354549	354497	-1	PENDEC_contig020	PENDEC_c020G06127	351655	357753	None	2026	215	14676	No_constitutive_exon_found_in_species
GTCCATTGTACTGATGTCAGGAAACTGTCTGCTAACGTGGCGGGATATAGAA	397238	397361	397411	397359	-1	PENDEC_contig020	PENDEC_c020G04826	396115	397657	None	2026	215	14676	No_constitutive_exon_found_in_species
AAATTGTTCTGACATCTAGCCCTTGCCCACTGACGACCATGGGAACGCAGCC	172381	173682	173732	173680	-1	PENDEC_contig021	PENDEC_c021G04478	172381	174258	None	2026	215	14676	No_constitutive_exon_found_in_species
AAACTGAAAGGGTCTTCCTCGAGGCTTGGACTGACGCATGGGGATTGCAGGT	248161	248532	248111	248163	1	PENDEC_contig021	PENDEC_c021G06946	246913	249887	None	2026	215	14676	No_constitutive_exon_found_in_species
TAAGTACATTCCACTGTCAAATCCCAACAAGATATTGACGGGTGAAACAGAG	258461	258568	258618	258566	-1	PENDEC_contig021	PENDEC_c021G04057	258117	259862	None	2026	215	14676	No_constitutive_exon_found_in_species
GACATGGACCTCTACTAGAAAGATACCAATTCTAACTGAAAGGGGAAAAGGG	286260	286450	286500	286448	-1	PENDEC_contig021	PENDEC_c021G04256	285870	286840	None	2026	215	14676	No_constitutive_exon_found_in_species
TTTTCTTTGCGCCTCTTGGTTTTTGACAATCTACTAATTTTTGGGGAAAGTG	351123	351517	351073	351125	1	PENDEC_contig021	PENDEC_c021G03727	349008	352880	None	2026	215	14676	No_constitutive_exon_found_in_species
AAGTTGCTCGTGAGCTCGTGATCTTTTTCATTCACTGACAAGGGATGCAGCT	92520	92637	92470	92522	1	PENDEC_contig022	PENDEC_c022G04056	90333	92637	None	2026	215	14676	No_constitutive_exon_found_in_species
TTCCCTGAGCTGATTGAAATCTAGCTGACAATGGCTCTTTGGGCTGATAGAG	205473	208120	205423	205475	1	PENDEC_contig022	PENDEC_c022G05032	204309	208120	None	2026	215	14676	No_constitutive_exon_found_in_species
CGAGAATTGGAATTCGCAAGGCGCATGATGTGTTAACATTACATGGGTAGAT	211903	212108	212158	212106	-1	PENDEC_contig022	PENDEC_c022G01772	210151	212761	None	2026	215	14676	No_constitutive_exon_found_in_species
TGAGTATTTCTATACATCAAAATCATCTATCAGATCTAACAAGGGATTAGCT	224715	226201	226251	226199	-1	PENDEC_contig022	PENDEC_c022G04849	224715	227529	None	2026	215	14676	No_constitutive_exon_found_in_species
GGAGTGATGTGATTCGAGAGGGGATCGCATGGAACTGACGGGAACAACAGGT	262399	262436	262486	262434	-1	PENDEC_contig022	PENDEC_c022G01185	261922	265677	None	2026	215	14676	No_constitutive_exon_found_in_species
GCCCGTCTTGCTTTCCTTGATTGACATGCTTATAACCGTGGGACACGCAGAC	282854	284582	282804	282856	1	PENDEC_contig022	PENDEC_c022G03328	282491	284582	None	2026	215	14676	No_constitutive_exon_found_in_species
CGCCACCGGGCTTGTTTCATCATGCTAACTTGCCGCGTGACGGGATATAGGA	13329	13751	13279	13331	1	PENDEC_contig023	PENDEC_c023G01573	12713	14633	None	2026	215	14676	No_constitutive_exon_found_in_species
TATCAGGTTGAAATCGACTTGACACAAAGTACTGACACGTCGGGAAATAGCT	50275	50562	50612	50560	-1	PENDEC_contig023	PENDEC_c023G01918	50072	54781	None	2026	215	14676	No_constitutive_exon_found_in_species
CCTGTTTCTTTTGTGCAGAGGGAGGGGATGCTTAAGGGGGCTAGGGGGAGGT	115308	115314	115364	115312	-1	PENDEC_contig023	PENDEC_c023G01747	115308	116388	None	2026	215	14676	No_constitutive_exon_found_in_species
GAAGTGAGTTGCTCAGAGCGCGAGAAGAAACACCCCTAACAATCGGGTAGGA	161629	161822	161872	161820	-1	PENDEC_contig023	PENDEC_c023G04999	160697	162015	None	2026	215	14676	No_constitutive_exon_found_in_species
TGAATTTCCACAGCGGATTTGTGTCTTGACTAATGTCTTGGGGGGTGTAGTC	290151	290697	290101	290153	1	PENDEC_contig023	PENDEC_c023G02317	287477	290970	None	2026	215	14676	No_constitutive_exon_found_in_species
GTTGAGCAGAGCGGCTCAAAAGTCAGATCTTTTTACTAACATTAGGGCAGAC	32420	32583	32633	32581	-1	PENDEC_contig024	PENDEC_c024G05320	31893	33825	None	2026	215	14676	No_constitutive_exon_found_in_species
TTAGTAGTTGAAGATCTATCGTTCTAATTGCTGACATGGATGGGTGACAGAT	65332	66686	65282	65334	1	PENDEC_contig025	PENDEC_c025G01534	62561	66686	None	2026	215	14676	No_constitutive_exon_found_in_species
TGCGGGGAACCGCTCGAGGCACAACGCAGGTGATCTGACAGGGGGTTTAGTG	103537	103601	103651	103599	-1	PENDEC_contig025	PENDEC_c025G06491	102970	104185	None	2026	215	14676	No_constitutive_exon_found_in_species
ATTGAACATCTTGACATTCCTCGCAGAGTGCTAATCTTGAATGGGCATAGAT	269561	269709	269511	269563	1	PENDEC_contig025	PENDEC_c025G06530	269406	270890	None	2026	215	14676	No_constitutive_exon_found_in_species
GAAGTAGGTCTGCATCAATGTTTTTGTCTCAATTGCGCTGACTGGGATAGGT	295440	295492	295390	295442	1	PENDEC_contig025	PENDEC_c025G01268	291769	297343	None	2026	215	14676	No_constitutive_exon_found_in_species
CATTACGGTTCTGTTTGATGAAAAGCAAGCTAATTTATGATGGGAATAAGTC	29075	29237	29025	29077	1	PENDEC_contig026	PENDEC_c026G05404	28637	30284	None	2026	215	14676	No_constitutive_exon_found_in_species
ATTGGAATTCAGAATACCTTTAGACGATCGACTAACTAACGGGGGTCTAGGC	89440	89705	89390	89442	1	PENDEC_contig026	PENDEC_c026G05908	86270	90777	None	2026	215	14676	No_constitutive_exon_found_in_species
TAGATAACTGCAATATGGAACAACTCTCTGACGATTGGGGGCGCAAACAGTG	225414	227415	225364	225416	1	PENDEC_contig026	PENDEC_c026G02926	224044	232246	None	2026	215	14676	No_constitutive_exon_found_in_species
GGTAAGTGTTACTGAAAGATCTGTGGTGGGGTGTGCTAATGGCGGGGTAGGA	29704	29808	29654	29706	1	PENDEC_contig027	PENDEC_c027G03794	28382	29987	None	2026	215	14676	No_constitutive_exon_found_in_species
GCCCCTGCACAGCTACGGGTATGGCGGAATCCTGCTGACGCAGGGAATAGAA	133561	133720	133770	133718	-1	PENDEC_contig027	PENDEC_c027G06647	133561	134139	None	2026	215	14676	No_constitutive_exon_found_in_species
CCGTTTCCAGCAGACCCAACACGGGAACCAAGCTGACTGGTGGGATATAGCT	177948	178135	178185	178133	-1	PENDEC_contig027	PENDEC_c027G05447	177466	180187	None	2026	215	14676	No_constitutive_exon_found_in_species
TTTAGCTGCCCCTTCTGGCATCATCTGCAGGTTTCTGATGGGAGACATAGGT	289788	291214	289738	289790	1	PENDEC_contig027	PENDEC_c027G03833	288796	292554	None	2026	215	14676	No_constitutive_exon_found_in_species
CAGTACCTGCTTTTCTCATCGGGATGAAAACCATACTGACGGGAACACAGTG	113595	114072	114122	114070	-1	PENDEC_contig028	PENDEC_c028G06956	113595	114975	None	2026	215	14676	No_constitutive_exon_found_in_species
GCTGGATGTTCCCGTCGCTCGCATTTTCTCAAAACTGACTTAGGGCGAAGAT	206554	206992	206504	206556	1	PENDEC_contig030	PENDEC_c030G04884	205616	209461	None	2026	215	14676	No_constitutive_exon_found_in_species
TCACAATATCAACTATCCAACACGGAATCATTTTTGTCTAATGGGAACAGGA	228602	231681	228552	228604	1	PENDEC_contig030	PENDEC_c030G02327	226677	239884	None	2026	215	14676	No_constitutive_exon_found_in_species
TTTTATCCTGCTTTGATTCGATGCTAATCTATTTCATCGGGTAACAACAGAT	251333	251651	251283	251335	1	PENDEC_contig030	PENDEC_c030G00667	250978	252045	None	2026	215	14676	No_constitutive_exon_found_in_species
GGGTGGTATCGACAGAATTCCCAATTCGCGGTCGAAACTGACGGGCGTAGTA	138663	138746	138796	138744	-1	PENDEC_contig031	PENDEC_c031G06597	137188	139182	None	2026	215	14676	No_constitutive_exon_found_in_species
GTCATTTGGCTAGGAGTTTGTTGGATTTCTGCTAAATGAATGGGAATTAGGA	21270	21393	21443	21391	-1	PENDEC_contig032	PENDEC_c032G01666	20239	22008	None	2026	215	14676	No_constitutive_exon_found_in_species
AACAAACCCCGTTTCTTGATTTTGTCCCACTTTACTGACAGAAAGGGAAGTT	73815	74406	73765	73817	1	PENDEC_contig032	PENDEC_c032G03539	70473	75284	None	2026	215	14676	No_constitutive_exon_found_in_species
GTCACACCATCCCCGGCTGAATGTTCTCACTGACCTCAAAACACGGGCAGAT	147488	149357	149407	149355	-1	PENDEC_contig032	PENDEC_c032G06418	147488	149892	None	2026	215	14676	No_constitutive_exon_found_in_species
GAGATGGTACTTCCTCTCTGCCACATACAACGGACTAATGGGGAGATCAGAG	136791	136926	136741	136793	1	PENDEC_contig034	PENDEC_c034G04504	135703	138686	None	2026	215	14676	No_constitutive_exon_found_in_species
GTGTAACCTGCGAGATAACGGTGATGATGATGCTAATGCCTTGGGGACAGGG	159510	161336	159460	159512	1	PENDEC_contig034	PENDEC_c034G01766	157308	163178	None	2026	215	14676	No_constitutive_exon_found_in_species
GTACGCTCCTCAAAAGGTTCGTAGTTTGGTAGAAACTAACGTGGGAATAGGC	37026	37269	36976	37028	1	PENDEC_contig035	PENDEC_c035G05234	35925	39140	None	2026	215	14676	No_constitutive_exon_found_in_species
ATGCGACAAACCCGTGCTGTGGGACACGGTTCTAATATGCAGTCGGGCAGGA	57840	57968	58018	57966	-1	PENDEC_contig037	PENDEC_c037G02804	56345	58278	None	2026	215	14676	No_constitutive_exon_found_in_species
CAATTCAGTTATTGTCCTGCCATTGACCTGTACTAACTGAAGCCGGGCAGGA	40946	42131	40896	40948	1	PENDEC_contig039	PENDEC_c039G04705	40094	42503	None	2026	215	14676	No_constitutive_exon_found_in_species
ACCACTCTGCATTTACTCCCGATGTAGGTTACTAACATGATGGGATACAGAT	42189	42503	42139	42191	1	PENDEC_contig039	PENDEC_c039G04705	40094	42503	None	2026	215	14676	No_constitutive_exon_found_in_species
TCCTCTCCAATCGGTGGTATAATGGAGGTGCAGTGCTGATGCGGGGCTAGTT	17314	17429	17264	17316	1	PENDEC_contig040	PENDEC_c040G01155	16645	18279	None	2026	215	14676	No_constitutive_exon_found_in_species
TAGCTACGCGCGCATATATGAGGTGCCAAGTGCTAACGGGATATAAGCAGAC	49629	49907	49579	49631	1	PENDEC_contig040	PENDEC_c040G04379	49313	49907	None	2026	215	14676	No_constitutive_exon_found_in_species
GCGGCTGGAAAGACTCCGAGACTGACGCTCATTGTTGGGCATGCGAATAGAA	51839	51993	52043	51991	-1	PENDEC_contig040	PENDEC_c040G01404	50354	55404	None	2026	215	14676	No_constitutive_exon_found_in_species
TTCTAGCTTGCGCTCCGATGATAATCTTGCTGACATGGGTGACGTGGCAGAT	124275	124535	124585	124533	-1	PENDEC_contig040	PENDEC_c040G04812	122621	125350	None	2026	215	14676	No_constitutive_exon_found_in_species
CAGGTGTAGCGATTGGATGAAGTTAATAGCATCGCTGATACAACGGGCAGGA	101074	101158	101208	101156	-1	PENDEC_contig041	PENDEC_c041G00802	100138	101431	None	2026	215	14676	No_constitutive_exon_found_in_species
TGCCCTCAATTTCCCTCCTCACTACAACTAGACTGACAATCAGGGAATAGGT	47526	47805	47476	47528	1	PENDEC_contig043	PENDEC_c043G05211	46883	50499	None	2026	215	14676	No_constitutive_exon_found_in_species
GGCTTCCAACAGGACAAAATGGGCGTCAATTAACTCTGGGGGCTGGGTAGCG	71771	72405	71721	71773	1	PENDEC_contig043	PENDEC_c043G02533	68538	74073	None	2026	215	14676	No_constitutive_exon_found_in_species
GCCAACCCCCTTTTCCGATTGCTTTTAGAAACTGGCTGACGGGGTTACAGTT	17950	18054	17900	17952	1	PENDEC_contig046	PENDEC_c046G00242	17523	18418	None	2026	215	14676	No_constitutive_exon_found_in_species
TTGTAAGACAGAGACCCCAAGGCATTGAAGTCTTCTAACCTGGGTAACAGCT	8737	11093	8687	8739	1	PENDEC_contig060	PENDEC_c060G02266	7279	11093	None	2026	215	14676	No_constitutive_exon_found_in_species
