# Supplementary material for: Widespread Separation of the Polypyrimidine Tract From 3′ AG by G Tracts in Association With Alternative Exons in Metazoa and Plants
Source: Front Genet. 2019 Jan 14;9:741. doi: 10.3389/fgene.2018.00741 (PMC6339879; doi:10.3389/fgene.2018.00741)
Supplement: DATA FILE S1 — Sequences of REPAG 3′ SS from each species of fungi. [file Data_Sheet_1.zip › Supplementary data 1/Fungi_Release38__candida_glabrata_gca_001466535.txt]

REPA_GGG_Sequence	Exon_Start	Exon_End	Pos_-50	Pos_+2	Strand	Chromosome	GeneID	Gene_Start	Gene_End	Gene_Name	Number_of_REPAs	Number_of_REPAs_has_GGG	Number_of_Intron(Intra_genic_Region)	Upstream_Constitutive_Exon
AGAGCCAATTGGGATTTGATTTGTTAGTAGCTCACGCTGGGGCCAAACAGAC	205138	206021	205088	205140	1	scaffold5	AO439_003055	204140	206021	None	89	5	302	No_constitutive_exon_found_in_species
AGAGAGGGGGGCGGGGGGTGTGGGAATGTGTTTTGTAGGTAAAAGGGAAGGG	373423	373516	373566	373514	-1	scaffold8	AO439_001728	373423	374005	None	89	5	302	No_constitutive_exon_found_in_species
TGAGATCGATGGTTTGTTATTTATTGGAACTATTACAGGTAAACGGGAAGTT	441788	444421	444471	444419	-1	scaffold8	AO439_001756	441788	444668	None	89	5	302	No_constitutive_exon_found_in_species
CATGCACAATAATAACTCTGTGGGGACTATTGACCACCATAGGGGTTCAGTT	214277	215359	215409	215357	-1	scaffold23	AO439_002630	214277	216110	None	89	5	302	No_constitutive_exon_found_in_species
TTAGGTAATAATGACGCTGGTATGATGATGTCTCAAATGAACATGGGTAGTT	11113	12584	11063	11115	1	scaffold24	AO439_002635	10478	12584	None	89	5	302	No_constitutive_exon_found_in_species
