# Supplementary material for: Widespread Separation of the Polypyrimidine Tract From 3′ AG by G Tracts in Association With Alternative Exons in Metazoa and Plants
Source: Front Genet. 2019 Jan 14;9:741. doi: 10.3389/fgene.2018.00741 (PMC6339879; doi:10.3389/fgene.2018.00741)
Supplement: DATA FILE S1 — Sequences of REPAG 3′ SS from each species of fungi. [file Data_Sheet_1.zip › Supplementary data 1/Fungi_Release38_mucor_circinelloides_f_circinelloides_1006phl.txt]

REPA_GGG_Sequence	Exon_Start	Exon_End	Pos_-50	Pos_+2	Strand	Chromosome	GeneID	Gene_Start	Gene_End	Gene_Name	Number_of_REPAs	Number_of_REPAs_has_GGG	Number_of_Intron(Intra_genic_Region)	Upstream_Constitutive_Exon
AGCGTTGAAAAGGGAAATGTGTAAACAGACACTAACATACGGGAATACAGAT	290871	293140	290821	290873	1	supercont1.1	HMPREF1544_00080	290013	293856	None	5533	286	35102	No_constitutive_exon_found_in_species
TTGAATAGTGTGTTCTGGAAATGGGTTATTAATCATTACATAATGGGTAGAT	355794	356151	356201	356149	-1	supercont1.1	HMPREF1544_00101	355794	356861	None	5533	286	35102	No_constitutive_exon_found_in_species
TAATTGAGTGTAGTTTGCAAGATATGTCGATACTGAAATGTGGGGCATAGGT	491206	491323	491156	491208	1	supercont1.1	HMPREF1544_00145	490867	491547	None	5533	286	35102	No_constitutive_exon_found_in_species
ATTTTGTTCTCTATCTCACACACACATATACATGTATATTATCAGGGCAGAG	506732	507314	507364	507312	-1	supercont1.1	HMPREF1544_00152	504903	508494	None	5533	286	35102	No_constitutive_exon_found_in_species
AACTATAACTCACATGCTTTTTTTTTCTTCTTTTTTGATGGGATGCGCAGAT	23342	25065	23292	23344	1	supercont1.2	HMPREF1544_00220	23010	25606	None	5533	286	35102	No_constitutive_exon_found_in_species
TGCTATAAAAAACCAAGTGAAGACTCATATTTGCATGAATGGGACGTTAGGT	273325	274643	273275	273327	1	supercont1.2	HMPREF1544_00298	273018	275645	None	5533	286	35102	No_constitutive_exon_found_in_species
GACATGTTTATTCACTGCCATCGTGAGAAAATTAACGGGGTGAAATATAGGA	253795	254062	254112	254060	-1	supercont1.5	HMPREF1544_00737	253652	254871	None	5533	286	35102	No_constitutive_exon_found_in_species
GAGTATTGGCATTATGTATAAGGCTGCTGTTATTCTAACAGGGGCTATAGTG	253162	254218	254268	254216	-1	supercont1.3	HMPREF1544_00457	253162	254869	None	5533	286	35102	No_constitutive_exon_found_in_species
AGTATCACTTTAATGAGAATCAATTAAATTGACTAACAGGGAATACGTAGTT	298582	299114	299164	299112	-1	supercont1.3	HMPREF1544_00469	297612	300229	None	5533	286	35102	No_constitutive_exon_found_in_species
CGAGGTTGAAGACGCAAGGCATCTACTCATGGACTGGGAAAAAAAATTAGAC	330813	331003	331053	331001	-1	supercont1.3	HMPREF1544_00478	329833	331175	None	5533	286	35102	No_constitutive_exon_found_in_species
AGTAACTCTTATGTTTACGTTATGCTAAGTGTGCTCATGCAATCGGGTAGTG	372525	372676	372726	372674	-1	supercont1.3	HMPREF1544_00492	372345	373619	None	5533	286	35102	No_constitutive_exon_found_in_species
TGCGACTCTGGTTGTATAGACACAACATCATACTGACTCAAGGGAAATAGAA	391006	391267	390956	391008	1	supercont1.3	HMPREF1544_00499	390500	392317	None	5533	286	35102	No_constitutive_exon_found_in_species
TGGCTGATTGTCCTGAGAATTCAAAAGCTCACATCATGGTTGGGAAATAGGC	60923	61363	60873	60925	1	supercont1.4	HMPREF1544_00523	58796	61363	None	5533	286	35102	No_constitutive_exon_found_in_species
GATATAATATAACTATTGATTTGAATTCATGCTAATTGTTTGGGCGGTAGTC	78541	79206	78491	78543	1	supercont1.4	HMPREF1544_00531	78131	79787	None	5533	286	35102	No_constitutive_exon_found_in_species
GCATAGAGACATGCCATGTTCTATATCCATCTAATGTGTAATGGGCATAGCT	132911	133064	132861	132913	1	supercont1.4	HMPREF1544_00551	131442	133210	None	5533	286	35102	No_constitutive_exon_found_in_species
AGGCTGTAGAAAAAAAAAAAAACTGACTCTGGGGGGGGGGACAAACATAGAA	180626	180955	181005	180953	-1	supercont1.4	HMPREF1544_00569	179836	181254	None	5533	286	35102	No_constitutive_exon_found_in_species
TGCCTGATAAAACTAACCGCATTCAATGTCCATTAAAGGGAATGGAGCAGCT	256190	256790	256140	256192	1	supercont1.4	HMPREF1544_00597	255233	257481	None	5533	286	35102	No_constitutive_exon_found_in_species
GAACCCCAAGCTGTTGTGTCCATTGGTACATTGGAGGGTCATATGGGAAGTG	79753	79869	79703	79755	1	supercont1.7	HMPREF1544_00941	78235	83165	None	5533	286	35102	No_constitutive_exon_found_in_species
AGATTATGCTATGCACCAAAGGAGGCGTTCTACTAATTGAGGGTTGATAGAA	122963	123048	123098	123046	-1	supercont1.7	HMPREF1544_00958	122295	123569	None	5533	286	35102	No_constitutive_exon_found_in_species
ATGGCTCGTTTGGAGACCGTGTGCTGTATTACTAATGCAACATGGGATAGGG	190019	190072	190122	190070	-1	supercont1.7	HMPREF1544_00978	184733	190222	None	5533	286	35102	No_constitutive_exon_found_in_species
AAGTAGTGACACTCCATATCAAGATGGGATATACTAATTCAGGGTAAAAGCT	44974	45157	45207	45155	-1	supercont1.6	HMPREF1544_00804	44974	46431	None	5533	286	35102	No_constitutive_exon_found_in_species
AAGAAGAAGTGCATAGTTACAAGTGCTTTGCTGACATAGTTCGGGAACAGGC	114807	115034	114757	114809	1	supercont1.6	HMPREF1544_00829	113588	115655	None	5533	286	35102	No_constitutive_exon_found_in_species
GGAAAAGGCTGTTGTTACTTTATTTTTGCTCATATTTTTACGGGATACAGAG	137148	137247	137297	137245	-1	supercont1.6	HMPREF1544_00838	137148	138826	None	5533	286	35102	No_constitutive_exon_found_in_species
TTTTGTTAATTATGATTTATCATGAAATTAACTCTATAGATGGGTTAAAGCC	174804	174948	174998	174946	-1	supercont1.6	HMPREF1544_00852	173664	175125	None	5533	286	35102	No_constitutive_exon_found_in_species
CGTTCCTTGCTGATTGGATTCATTGTCTCACTGTATTACTATGGGGTCAGTT	54717	55431	55481	55429	-1	supercont1.9	HMPREF1544_01176	54717	55823	None	5533	286	35102	No_constitutive_exon_found_in_species
GTAAGGTAGAGAGCATGCATATATATTACATGTAACTCACGGGAAACTAGGT	265902	266052	266102	266050	-1	supercont1.9	HMPREF1544_01248	256206	267185	None	5533	286	35102	No_constitutive_exon_found_in_species
GGTACTAAACCCACTCTGAAAAATGCATGCGCTAACAGCTGGGATAATAGAA	39488	39740	39790	39738	-1	supercont1.8	HMPREF1544_01056	38457	39963	None	5533	286	35102	No_constitutive_exon_found_in_species
TTATTCAAATGTTGACAGTGCTAGCATAGCTAATTTGTATGGGGATCTAGAG	323420	323757	323370	323422	1	supercont1.8	HMPREF1544_01154	322513	324058	None	5533	286	35102	No_constitutive_exon_found_in_species
TTGAACCCAAAAACAATGCGTAGCATACTGACATTTATGGGCATGGATAGTT	330019	330181	329969	330021	1	supercont1.8	HMPREF1544_01157	329819	330839	None	5533	286	35102	No_constitutive_exon_found_in_species
TATGTTGCACATTGATACTCATACAATAGGGGGGGGGGTTGAAAATCTAGAT	86321	86754	86271	86323	1	supercont1.10	HMPREF1544_01301	85428	86754	None	5533	286	35102	No_constitutive_exon_found_in_species
GTACGTATTAAACACGATAGACTATAGCAAAATTAACATGGGATGGTTAGGC	284664	284962	285012	284960	-1	supercont1.10	HMPREF1544_01365	283772	287873	None	5533	286	35102	No_constitutive_exon_found_in_species
AGCACCATGGCAGTGTATGTATAATGGCTGACATGCTTGCGGGTCAAAAGGT	303773	303919	303969	303917	-1	supercont1.11	HMPREF1544_01477	298110	304068	None	5533	286	35102	No_constitutive_exon_found_in_species
TTTGCGACTAGTTGATGGAATCCGGTCATGCTGATGTGTTGGGGTTGTAGGG	303332	303399	303449	303397	-1	supercont1.11	HMPREF1544_01477	298110	304068	None	5533	286	35102	No_constitutive_exon_found_in_species
TTCCATCTACGTGCCTGAATTTTCCCGAGACTCATACGGTGGGACCAAAGCA	46652	47127	47177	47125	-1	supercont1.14	HMPREF1544_01703	46527	47986	None	5533	286	35102	No_constitutive_exon_found_in_species
GTTTTTTTTTATTTGTTTCAAGCTAAACAACTTTTTTTTTATGGGGTTAGAT	84220	86026	84170	84222	1	supercont1.14	HMPREF1544_01712	82592	86026	None	5533	286	35102	No_constitutive_exon_found_in_species
GGGGGGGTTGCTCTATACAGAATCCCATATCGAAAAGCTAAAAGGGGCAGGA	20199	20312	20362	20310	-1	supercont1.13	HMPREF1544_01598	19875	20883	None	5533	286	35102	No_constitutive_exon_found_in_species
ATGAACGCTCTAAAATAACAATGCATAATGATTGATGGGATGAATGATAGAG	54475	54513	54563	54511	-1	supercont1.13	HMPREF1544_01612	54002	54598	None	5533	286	35102	No_constitutive_exon_found_in_species
ATATATATATATATATATATATATATATGCTTACTGACAAGGGTAAATAGAT	138403	138514	138564	138512	-1	supercont1.13	HMPREF1544_01642	138140	138919	None	5533	286	35102	No_constitutive_exon_found_in_species
ACAAACCAGAGAGAGAAAAAAAAAAAAAACTAATTGGGTTGAGAATGTAGGC	142475	142934	142984	142932	-1	supercont1.13	HMPREF1544_01645	142475	143212	None	5533	286	35102	No_constitutive_exon_found_in_species
GCCTATTCTCATGCTTCTATGCAATGCATTAATTTTGGCGGGTGATGTAGGT	208320	208635	208270	208322	1	supercont1.13	HMPREF1544_01668	207918	209015	None	5533	286	35102	No_constitutive_exon_found_in_species
TTTCAGGCTGTGGGTAAGTGCAACAAGACGTATACAAACATTTGGGAGAGAC	248082	248728	248032	248084	1	supercont1.13	HMPREF1544_01682	246420	248868	None	5533	286	35102	No_constitutive_exon_found_in_species
GTGGTGTGTCTATCTGCTTTATTTCAAGCTTGGTTCAACAAGGGAAATAGAT	15584	15605	15655	15603	-1	supercont1.12	HMPREF1544_01485	15584	16651	None	5533	286	35102	No_constitutive_exon_found_in_species
TAAACTGCCATGTGAATTTACAGACTCACATCAACGCTGGGCAATAATAGCA	157835	157916	157785	157837	1	supercont1.12	HMPREF1544_01553	156676	159982	None	5533	286	35102	No_constitutive_exon_found_in_species
ACTTGATATTGTACTTTGATTGTTTATTCTGATTTCCGTGGGATTGATAGCG	228632	228995	229045	228993	-1	supercont1.12	HMPREF1544_01573	227008	229918	None	5533	286	35102	No_constitutive_exon_found_in_species
GCTAAATCCGATGATGACAAGTCAGGCAAACATGATGGTGAGGGGGGCAGGA	13588	14091	13538	13590	1	supercont1.16	HMPREF1544_01891	13406	14091	None	5533	286	35102	No_constitutive_exon_found_in_species
CCAGCCATAGTGCTACATAAAGCATAAACTGATGTACTGGGGACAAAAAGGT	234099	234204	234049	234101	1	supercont1.16	HMPREF1544_01959	233888	235264	None	5533	286	35102	No_constitutive_exon_found_in_species
GGCTTGCTTACTAAATCATTCGAATTGTAGACTAACTCTCAGGGACCTAGAT	234567	234659	234517	234569	1	supercont1.16	HMPREF1544_01959	233888	235264	None	5533	286	35102	No_constitutive_exon_found_in_species
ATTGGGGAAGGGAGGGATGTTTGATTTGTTGTTGATGATGGGTAATATAGAT	11547	11899	11949	11897	-1	supercont1.15	HMPREF1544_01788	10860	12791	None	5533	286	35102	No_constitutive_exon_found_in_species
CATGATGGACGTAGAATTGACAAAGTGATGCAAAGGAGGGGCATGATAAGGT	45148	45226	45098	45150	1	supercont1.15	HMPREF1544_01807	44660	45644	None	5533	286	35102	No_constitutive_exon_found_in_species
ACACATGCTATATGATGTCATGCAAGGTGCACAAATAACAAATGGGCTAGGT	49019	49103	48969	49021	1	supercont1.15	HMPREF1544_01809	48561	49103	None	5533	286	35102	No_constitutive_exon_found_in_species
TATGGACACTAGTAGAATCATTACAGAACAATTTTGTGTACGAAGGGGAGAA	223929	224058	223879	223931	1	supercont1.15	HMPREF1544_01873	222892	225146	None	5533	286	35102	No_constitutive_exon_found_in_species
TGATGATAGTAAAGATAGCTATATTACGTACTGATAAGATGGGTTGATAGGA	18506	18788	18456	18508	1	supercont1.20	HMPREF1544_02253	18135	19373	None	5533	286	35102	No_constitutive_exon_found_in_species
AGTTTTACTGCCAAGCATTTCAAAGTCTAACTTGGTTTGCGGGGTAACAGAA	17453	17633	17683	17631	-1	supercont1.18	HMPREF1544_02068	17305	17942	None	5533	286	35102	No_constitutive_exon_found_in_species
GAAATATTATCCTTATTTTACCAGAAGCTGATTGTTGTTGGGGAAAATAGCT	70941	71013	71063	71011	-1	supercont1.18	HMPREF1544_02089	69120	71843	None	5533	286	35102	No_constitutive_exon_found_in_species
CTGTAAGTAGAAGGCACGCATAGAGAGACTCATTCACTCACAGGGCACAGGG	164467	164685	164735	164683	-1	supercont1.18	HMPREF1544_02126	164111	165862	None	5533	286	35102	No_constitutive_exon_found_in_species
TATACTCTCTTTACATATTTTGCACGGCAACTAATATTTATGGGGCATAGTT	111048	111063	110998	111050	1	supercont1.21	HMPREF1544_02367	109776	112637	None	5533	286	35102	No_constitutive_exon_found_in_species
TAATGTCAACTAGACACTGGTTTGAGAATTGGCGATTAACATGCGGGTAGTT	149762	149855	149905	149853	-1	supercont1.21	HMPREF1544_02376	148892	149981	None	5533	286	35102	No_constitutive_exon_found_in_species
TGGTGGTATTGTATGAGTTGAAAGGCTGATTTCTTTTTTGGGGAGGCTAGAT	165408	165767	165817	165765	-1	supercont1.21	HMPREF1544_02383	165408	167083	None	5533	286	35102	No_constitutive_exon_found_in_species
GGGTTGTATATCTGAATCAAGCTGACGCTGATGCAAACTCGCGGGGATAGAT	204286	204365	204236	204288	1	supercont1.21	HMPREF1544_02397	202864	204708	None	5533	286	35102	No_constitutive_exon_found_in_species
GGTTTGCTTGGTTATCAAAAGCGTTGGTACTAATTTGGGGGACAACATAGTT	43514	43699	43464	43516	1	supercont1.19	HMPREF1544_02176	42844	46600	None	5533	286	35102	No_constitutive_exon_found_in_species
ATCTATATCTACATGTACAAATCTAACTTTAATTGCTTATTGGGAATTAGGC	163599	164166	164216	164164	-1	supercont1.19	HMPREF1544_02218	163599	165294	None	5533	286	35102	No_constitutive_exon_found_in_species
GTGATCCAGTAGCTAACTATCCTCTACATTTTCTAGGGGTAAATATATAGCG	20806	21074	21124	21072	-1	supercont1.26	HMPREF1544_02734	19539	21545	None	5533	286	35102	No_constitutive_exon_found_in_species
CAAGTTACACGGGCTATTCCGTCTCCAGTGCGCATATGGGAGCAGACGAGAG	152128	153387	152078	152130	1	supercont1.26	HMPREF1544_02775	148921	154737	None	5533	286	35102	No_constitutive_exon_found_in_species
TATCTTTTTTTTTCCCTTTTTATTACAGCCATTACACTACCCAGGGGTAGCT	30556	30641	30691	30639	-1	supercont1.24	HMPREF1544_02582	30556	32147	None	5533	286	35102	No_constitutive_exon_found_in_species
GACTGGATTCAAACTGTGGTAGTTTATATTAACTCATTCAGGGGAAATAGCT	177111	177731	177061	177113	1	supercont1.24	HMPREF1544_02625	176435	177731	None	5533	286	35102	No_constitutive_exon_found_in_species
GCATGATTTCACCTGCGCTGCATCTTTTCTTGATATCGATGGTGGGAAAGCC	89680	89922	89630	89682	1	supercont1.23	HMPREF1544_02528	88633	89922	None	5533	286	35102	No_constitutive_exon_found_in_species
TGGATCTTATTCACTAAATTTACAGATACTAACTAGAAGGGAATGCATAGAC	234612	234733	234783	234731	-1	supercont1.23	HMPREF1544_02575	233696	235085	None	5533	286	35102	No_constitutive_exon_found_in_species
TTAATCCAGTATGAACTGTGCAATTCTAATCAGATGGACGGGGCAAACAGAG	94015	94099	93965	94017	1	supercont1.27	HMPREF1544_02841	93803	94888	None	5533	286	35102	No_constitutive_exon_found_in_species
CAAGGCTAACATGATAAAGATGCCCAATTACTAAGATACAATGGGAACAGAG	128883	129117	128833	128885	1	supercont1.25	HMPREF1544_02691	128466	129568	None	5533	286	35102	No_constitutive_exon_found_in_species
CATTGCTTTGCGGTTACGTGCAAACAAGATTTGCTAACTTGGGTGCGTAGGT	130003	130117	129953	130005	1	supercont1.25	HMPREF1544_02692	129692	130802	None	5533	286	35102	No_constitutive_exon_found_in_species
GTTACTTGATGCTGCTGCAACCCAATATCCTTTAGCTAATAATGGGGAAGGG	38881	39048	39098	39046	-1	supercont1.31	HMPREF1544_03123	38095	40920	None	5533	286	35102	No_constitutive_exon_found_in_species
CTGATGCACTCACACTAGTCAATCGAGTAAATAACGAAGGGAATTCAAAGGG	124278	124333	124383	124331	-1	supercont1.48	HMPREF1544_04305	123268	124549	None	5533	286	35102	No_constitutive_exon_found_in_species
AGCAATAGATGAAAATGCTGTTAGAGGACCCACTTAACACTAAGGGATAGGC	15137	15196	15087	15139	1	supercont1.51	HMPREF1544_04453	14226	18861	None	5533	286	35102	No_constitutive_exon_found_in_species
CAACAGAAGTAAGGAGTGCACATGGCCGATAGCTCACATTGGGTATATAGCT	16548	16583	16498	16550	1	supercont1.51	HMPREF1544_04453	14226	18861	None	5533	286	35102	No_constitutive_exon_found_in_species
TAGTAGACTTTAATAGTACGGGACAGCACACTCATATATCTGGGGTATAGGA	35490	35777	35440	35492	1	supercont1.30	HMPREF1544_03047	32574	36442	None	5533	286	35102	No_constitutive_exon_found_in_species
GACTAGAGGCACAAAATTTTAATTTACTGAATTTCAAAAATGGGATATAGTC	169107	170011	170061	170009	-1	supercont1.30	HMPREF1544_03090	169107	170391	None	5533	286	35102	No_constitutive_exon_found_in_species
CATTTCAAAATGGCATAATAATAGGTAGCTATTTAACCAGGGTATAATAGAG	180292	180387	180437	180385	-1	supercont1.30	HMPREF1544_03094	180145	181358	None	5533	286	35102	No_constitutive_exon_found_in_species
TGTGCCAAAGCTGTTGTTTGTATCACAGACTAAAGAAACCGGGATACTAGGA	194484	194732	194782	194730	-1	supercont1.30	HMPREF1544_03099	194305	195187	None	5533	286	35102	No_constitutive_exon_found_in_species
ATTTACGTGCAGCTGCCCAGGAATGGTACAGTACTGATAGGGACGACCAGCT	70757	71054	71104	71052	-1	supercont1.37	HMPREF1544_03546	70567	71195	None	5533	286	35102	No_constitutive_exon_found_in_species
AAGAATGGTAGAGATCTCAGGAAAAAGAAAAAGCTGACGGGATCAAATAGTG	8682	8759	8632	8684	1	supercont1.34	HMPREF1544_03314	8413	10488	None	5533	286	35102	No_constitutive_exon_found_in_species
AGACCATGCTGCCTTGCACCGAATCAATAGTACTCATTAAAGGGATTTAGGT	64624	64726	64776	64724	-1	supercont1.34	HMPREF1544_03336	62871	65645	None	5533	286	35102	No_constitutive_exon_found_in_species
CAGATTGGCACATGTTCTTTTTTTTTTTTTTTATTTACCAAAGGGCATAGGA	8573	8747	8797	8745	-1	supercont1.33	HMPREF1544_03245	7043	10419	None	5533	286	35102	No_constitutive_exon_found_in_species
CTGTTCAATGACTCATGGCAGGCGTTGATTTCTTTTGCTGGGGACGTTAGTA	13335	13508	13285	13337	1	supercont1.33	HMPREF1544_03246	12031	13645	None	5533	286	35102	No_constitutive_exon_found_in_species
TATCGGCTCTAGTGATTAGATAATAAAAAAAGATAACACGTTGGGGATAGGG	173035	173256	173306	173254	-1	supercont1.33	HMPREF1544_03297	172819	173523	None	5533	286	35102	No_constitutive_exon_found_in_species
ATCTCTCACTAAGCCTGTTGATACTCTTCTTCTTATTTATTGGGTAACAGAG	68709	69037	68659	68711	1	supercont1.47	HMPREF1544_04212	68563	69037	None	5533	286	35102	No_constitutive_exon_found_in_species
GTACTACATCGCATGTCCAAAATACACCAGATTCTGATTCAAGGGAGCAGAA	121106	121338	121388	121336	-1	supercont1.39	HMPREF1544_03713	119604	121679	None	5533	286	35102	No_constitutive_exon_found_in_species
ATCTAAACGAAAGCTTGATTTGATATACTCACTATAAATCTTGGGAACAGGA	29323	30118	30168	30116	-1	supercont1.45	HMPREF1544_04065	29010	30711	None	5533	286	35102	No_constitutive_exon_found_in_species
ATTAACAGATTTCTTATTACCACTCCTTTATCTCAACTGAAAGGGCTTAGGC	117590	117877	117540	117592	1	supercont1.45	HMPREF1544_04092	115189	118010	None	5533	286	35102	No_constitutive_exon_found_in_species
GTATACTTGATGATGTGAGAATTATGCAAATGTGCTAAACATGGGTATAGGA	126249	126385	126199	126251	1	supercont1.52	HMPREF1544_04538	125807	128615	None	5533	286	35102	No_constitutive_exon_found_in_species
TTGAATATATTTGCAATATGCTAACATACTGTGAATATCTATAGGGAGAGGA	158322	158466	158272	158324	1	supercont1.52	HMPREF1544_04550	157246	159050	None	5533	286	35102	No_constitutive_exon_found_in_species
TGTGATGGTGATTATTGGGCGGGGGGAAGACTAACAATGAAGGGAGATAGAA	87093	87261	87311	87259	-1	supercont1.40	HMPREF1544_03769	87093	88193	None	5533	286	35102	No_constitutive_exon_found_in_species
TGTGTGTGTATTCAAGTTTTGCATAGGTGTAACTAACTGTCAATGGGAAGGT	126110	126319	126369	126317	-1	supercont1.40	HMPREF1544_03786	122824	126656	None	5533	286	35102	No_constitutive_exon_found_in_species
AGTCCGTTGTATTTGACCATTTTTTCTAGGACGCTAACTCTCGGGAATAGTG	131214	131571	131621	131569	-1	supercont1.40	HMPREF1544_03788	131214	134532	None	5533	286	35102	No_constitutive_exon_found_in_species
TGGTATGGTTGAAACTGGTAGGGTCCATGTGCTGACTAGGGGATGATTAGAA	157289	157400	157450	157398	-1	supercont1.40	HMPREF1544_03800	156715	158045	None	5533	286	35102	No_constitutive_exon_found_in_species
TGGCGTGAGAGAAGCTTGAGAGTGGCGTAAAAATATTTGAAAGGGACCAGTT	173599	174179	174229	174177	-1	supercont1.40	HMPREF1544_03806	173599	174413	None	5533	286	35102	No_constitutive_exon_found_in_species
GTGTACTTGTTCCAGAGGCACAACAGCTGAATTGACTTTGAGGGTTGTAGGA	16140	16191	16241	16189	-1	supercont1.44	HMPREF1544_03997	14541	17376	None	5533	286	35102	No_constitutive_exon_found_in_species
TTGGTGTCTTGAATTTTTTTTTTCTTTTTTTACTTAACATGGGTGAATAGAT	110841	111026	111076	111024	-1	supercont1.43	HMPREF1544_03965	109035	111317	None	5533	286	35102	No_constitutive_exon_found_in_species
ACCTCCCTGTTGCTCATATGTCTTTCTTTTTCTTTTTTGGGGGAGGGTAGAC	89483	90741	89433	89485	1	supercont1.41	HMPREF1544_03848	87610	91515	None	5533	286	35102	No_constitutive_exon_found_in_species
GAAGGCAGTGCCTATAATATGACTCTATATGCTAACATTTAATGGGCTAGGC	56297	56381	56247	56299	1	supercont1.46	HMPREF1544_04139	56236	56604	None	5533	286	35102	No_constitutive_exon_found_in_species
CTTTAGTATCAAGTATGACACTAACAATAAACTGATGGGCATTAAAATAGTG	69190	69808	69140	69192	1	supercont1.53	HMPREF1544_04583	68818	70576	None	5533	286	35102	No_constitutive_exon_found_in_species
TTCAGTAAGGCTCATCTATGAAACTGGTGTCTAATATCAAGGGCATGTAGAG	74339	74710	74289	74341	1	supercont1.53	HMPREF1544_04585	72402	74710	None	5533	286	35102	No_constitutive_exon_found_in_species
AAATAACCATGTACAAGAGGTTTTTTTTTCTAAAAAAAAGGGAAACGTAGAA	84447	84496	84397	84449	1	supercont1.50	HMPREF1544_04408	82949	86523	None	5533	286	35102	No_constitutive_exon_found_in_species
TTATCGAGCGATTTGGATATTGGACATCAAATCATGTTGGGTGGTGGCAGCA	150453	150646	150403	150455	1	supercont1.50	HMPREF1544_04434	149959	151280	None	5533	286	35102	No_constitutive_exon_found_in_species
TTAGGTAATGTGTAAATCCAAGCAAGCCATACTTGTACTCATGCTGGGAGTA	107829	108032	107779	107831	1	supercont1.49	HMPREF1544_04353	107535	108358	None	5533	286	35102	No_constitutive_exon_found_in_species
ATGTATATTGAAACAAGATGGCAACAGCATATGATTAACGACGGGAATAGGT	153933	154030	154080	154028	-1	supercont1.49	HMPREF1544_04369	153237	154465	None	5533	286	35102	No_constitutive_exon_found_in_species
GATACAACGAGAGATTGACATTGAAATTTCGTATCGCTTTGGGCGTGTAGAA	101390	101410	101340	101392	1	supercont1.58	HMPREF1544_04902	101267	101935	None	5533	286	35102	No_constitutive_exon_found_in_species
GTAATTCATCAAACCAAAGATATCACTGATCATCTAATGGGATGAGATAGCA	129233	130525	129183	129235	1	supercont1.58	HMPREF1544_04911	128893	130722	None	5533	286	35102	No_constitutive_exon_found_in_species
TTAAAATGGGCTTATAACACACTATTGTCTTTAACAGAGCATTGGGAAAGAT	36215	36287	36337	36285	-1	supercont1.55	HMPREF1544_04697	35301	36962	None	5533	286	35102	No_constitutive_exon_found_in_species
GTGGCATTATTATATCAATCATATATACATTAACAACCATGGGTAAAAAGAG	95309	95453	95259	95311	1	supercont1.55	HMPREF1544_04717	93091	95453	None	5533	286	35102	No_constitutive_exon_found_in_species
CTCACTGTCTATAGCCGATAGTTTGCTTACTGAATCTCTGGGGGGTATAGTC	99765	100055	99715	99767	1	supercont1.55	HMPREF1544_04720	98149	101091	None	5533	286	35102	No_constitutive_exon_found_in_species
ATGGGTGAGAGAAGTAGACGAACGTTAATATTAAATGGTTGGGAACTTAGGT	115472	115530	115580	115528	-1	supercont1.55	HMPREF1544_04727	114337	116256	None	5533	286	35102	No_constitutive_exon_found_in_species
TCAAATGTGTGTATATAGAATGTGACATTGACATGTGTGGGATGTGATAGGT	142096	143373	142046	142098	1	supercont1.55	HMPREF1544_04733	141756	143373	None	5533	286	35102	No_constitutive_exon_found_in_species
TAAATATGTGGAACTATCTCGTGATGATTAGCTGACAAAAGGGCGAATAGAG	49261	49355	49405	49353	-1	supercont1.57	HMPREF1544_04817	48424	49765	None	5533	286	35102	No_constitutive_exon_found_in_species
TATGTGTGTGCTTGGTTGATAGTGTTGTTAATGTTATGGGGGAAAACTAGGC	80660	80743	80793	80741	-1	supercont1.57	HMPREF1544_04829	79401	81349	None	5533	286	35102	No_constitutive_exon_found_in_species
TATATGATCACGCATACATATACATGTACTCATACAAGGAGGGTTAATAGCT	24645	24771	24821	24769	-1	supercont1.59	HMPREF1544_04927	24344	26512	None	5533	286	35102	No_constitutive_exon_found_in_species
AGAATCCACTTGATGTTTTCATGTATTAAACAGAAAGGGTGGCGAAATAGAC	128089	128137	128039	128091	1	supercont1.59	HMPREF1544_04971	127605	130728	None	5533	286	35102	No_constitutive_exon_found_in_species
GGCACACTTATTACAGAATGAGATCAAGTCTAATACACTGGGTAAAATAGAT	141806	142074	141756	141808	1	supercont1.59	HMPREF1544_04977	141090	143056	None	5533	286	35102	No_constitutive_exon_found_in_species
TGTTGAATCAAAGCCAAAAGCCATTTTATTTACCTTTGGAGGGCGAGTAGTG	64778	64981	64728	64780	1	supercont1.69	HMPREF1544_05537	64004	67726	None	5533	286	35102	No_constitutive_exon_found_in_species
AATATTCAGAATGTGATTGATAAAATGAAATACTGACAAGGGTCAAATAGGC	119811	120089	119761	119813	1	supercont1.69	HMPREF1544_05548	118751	120882	None	5533	286	35102	No_constitutive_exon_found_in_species
TAATCAATTAGGCACTATTTCAGTCAACTCATCATTGCTTGGGCATGTAGGC	132640	132827	132877	132825	-1	supercont1.69	HMPREF1544_05553	132367	136072	None	5533	286	35102	No_constitutive_exon_found_in_species
GTGCAAGTTTAAGATTCGGTTAGCATGCACTCAATAACAGGGAAATCTAGGA	153890	154392	153840	153892	1	supercont1.60	HMPREF1544_05040	153393	155006	None	5533	286	35102	No_constitutive_exon_found_in_species
TAACAAAACACTAGAATGAAGAGGACGTTGAAATTAAATGGGATTGATAGGT	35291	35395	35241	35293	1	supercont1.64	HMPREF1544_05228	34575	36537	None	5533	286	35102	No_constitutive_exon_found_in_species
ATTTCACAATGACAGATACATGCTACACTTTCGCTAAACGGGAACTACAGTT	131551	131928	131978	131926	-1	supercont1.64	HMPREF1544_05266	131551	133921	None	5533	286	35102	No_constitutive_exon_found_in_species
TCTCAAACAGAAACAAAACACTAATACAAACAATGGGGGGGGGGATACAGGA	150376	150875	150925	150873	-1	supercont1.64	HMPREF1544_05273	149986	152614	None	5533	286	35102	No_constitutive_exon_found_in_species
TGCTGTATTTCAAATGTTTGCTGGATGTATACTCTTGGATGGGACAAAAGCT	135201	135493	135543	135491	-1	supercont1.62	HMPREF1544_05153	134027	135641	None	5533	286	35102	No_constitutive_exon_found_in_species
AATAAGGCCTGTGTTTTGTGGGGCTGTGGCTGACATGCAAAGGGGGATAGGT	16044	16182	16232	16180	-1	supercont1.65	HMPREF1544_05278	15697	16609	None	5533	286	35102	No_constitutive_exon_found_in_species
AATCACTAAAATATAATTGACACTTGACTAAACTAACGAAAAAAGGGCAGAT	22933	23896	23946	23894	-1	supercont1.65	HMPREF1544_05282	22933	24538	None	5533	286	35102	No_constitutive_exon_found_in_species
ATCTAAATCGCTGGGCATGCACTGGAATCTTACAGTAATGGGCATGATAGAG	98095	98413	98463	98411	-1	supercont1.65	HMPREF1544_05309	98095	101064	None	5533	286	35102	No_constitutive_exon_found_in_species
GTCTTTCTTGATCATTGAAATTTGTGTGAAACTCACAAAGAAGGGTCTAGAT	105253	105504	105554	105502	-1	supercont1.61	HMPREF1544_05080	103421	107821	None	5533	286	35102	No_constitutive_exon_found_in_species
GTATGTATTTTAAATGAACGATAAATCAATTTTCTAACGGGATTGAGAAGTT	73549	73643	73693	73641	-1	supercont1.74	HMPREF1544_05815	73161	73698	None	5533	286	35102	No_constitutive_exon_found_in_species
CAGGCTGTTTATGCACGCACAGAATTAATGTACTGACATGATTGGGATAGAT	79527	79738	79788	79736	-1	supercont1.74	HMPREF1544_05818	79319	81385	None	5533	286	35102	No_constitutive_exon_found_in_species
ACTGAATAAATGAATCGAAATATACTTATTACAAGAGGGGGAAAAAAAAGCC	64474	64900	64424	64476	1	supercont1.86	HMPREF1544_06400	63762	66962	None	5533	286	35102	No_constitutive_exon_found_in_species
GATAGGATTTAGGTTTCAATCGACATGTAGTAATCCAATGCGGGCAATAGAC	24597	24705	24755	24703	-1	supercont1.70	HMPREF1544_05571	24597	25044	None	5533	286	35102	No_constitutive_exon_found_in_species
TGAATCTTTCGTACAACAAGTATGAACAGCAGGGATGGATGGGTTGACAGAT	98720	98896	98946	98894	-1	supercont1.70	HMPREF1544_05600	98720	99107	None	5533	286	35102	No_constitutive_exon_found_in_species
AAGACAACAGACAGAGACATGGCACGAGGCTAATATTTGTGGGAAATCAGAT	116057	116248	116007	116059	1	supercont1.70	HMPREF1544_05605	115853	116635	None	5533	286	35102	No_constitutive_exon_found_in_species
TATAGGCATCGTATGCTGACATATTTAACTGACTAATAGTGGGCATGTAGAA	128854	129820	129870	129818	-1	supercont1.70	HMPREF1544_05612	128854	130649	None	5533	286	35102	No_constitutive_exon_found_in_species
ATTTTCGAATCAAAGGCCATTATTTACGTTGCTGGGGGGGAGTTGGAAAGCA	23842	24147	23792	23844	1	supercont1.67	HMPREF1544_05403	22954	24147	None	5533	286	35102	No_constitutive_exon_found_in_species
GTGGATTATCTTGAAAGCCAAATAGATTATTGATAGTTCGAGGGCTGCAGAG	107783	107925	107733	107785	1	supercont1.67	HMPREF1544_05437	107164	108127	None	5533	286	35102	No_constitutive_exon_found_in_species
TTTGAACGGTAGTCTTTGTGAAATGGTATGCTGATTCAATTGGGGATTAGAA	83730	83892	83680	83732	1	supercont1.66	HMPREF1544_05367	83330	83892	None	5533	286	35102	No_constitutive_exon_found_in_species
ATTAGTCATGTTGCTCATTGGATTAACGATTGACCTTGCTGGGTAAATAGGA	99435	99498	99385	99437	1	supercont1.66	HMPREF1544_05375	99332	101495	None	5533	286	35102	No_constitutive_exon_found_in_species
CACATCAGAATCAATGCTCGAGGCATTAATCGCTTTTGCTGGGATATTAGGT	133284	133345	133234	133286	1	supercont1.68	HMPREF1544_05511	132943	135281	None	5533	286	35102	No_constitutive_exon_found_in_species
ATATAGAGCCATGTATGGCATTGATAATCTATTGCTAAATGATGGGTCAGTC	82008	82019	82069	82017	-1	supercont1.72	HMPREF1544_05701	81274	82673	None	5533	286	35102	No_constitutive_exon_found_in_species
GTATTCCTCTTGAAAGACTTACAAGGAGCATGTCTTAACGGGAAACGTAGGG	121194	121305	121355	121303	-1	supercont1.99	HMPREF1544_07029	121077	121955	None	5533	286	35102	No_constitutive_exon_found_in_species
AAGCAGTGTTCTACCATGTATTTGAGCTGACATTTGACGGGTTGGGGTAGTC	120426	120667	120717	120665	-1	supercont1.75	HMPREF1544_05875	119755	122176	None	5533	286	35102	No_constitutive_exon_found_in_species
TGTTTGACCAAACATGACGAATTTGCAAGTGACTGATGGGAGATGGTTAGAT	134857	135073	135123	135071	-1	supercont1.75	HMPREF1544_05881	134857	135570	None	5533	286	35102	No_constitutive_exon_found_in_species
TGACATGTATAAATACCAAACTAACACACTTTTTTTGGGGGGAAACGTAGAA	25777	25889	25727	25779	1	supercont1.83	HMPREF1544_06246	24881	26636	None	5533	286	35102	No_constitutive_exon_found_in_species
CCTTCAAAGCTGATAATGCAATGTACGCTAACACACGAGGGATGAACTAGTT	98608	98752	98802	98750	-1	supercont1.84	HMPREF1544_06323	98408	99528	None	5533	286	35102	No_constitutive_exon_found_in_species
TAAGGCGCATATGATGCTTGGATGGACAATATGCTAATAAAGGGAGCTAGTT	100269	100359	100409	100357	-1	supercont1.87	HMPREF1544_06464	91071	101212	None	5533	286	35102	No_constitutive_exon_found_in_species
GAATACATTTTCTCACGCAAGCGTAGTAATACAACACTGTATATAGGGAGAC	82404	82849	82899	82847	-1	supercont1.82	HMPREF1544_06216	81746	83355	None	5533	286	35102	No_constitutive_exon_found_in_species
CAAAGGTGACAAAAACAACCTGTTGGGTACTAAGTGTTGCGGGGCAATAGAT	8091	9080	9130	9078	-1	supercont1.101	HMPREF1544_07082	6514	10005	None	5533	286	35102	No_constitutive_exon_found_in_species
GTCAGTTTATAGAAAGAAAGCAAAAAACTAATTGAAGATGGGGGAAATAGCA	55318	55458	55268	55320	1	supercont1.101	HMPREF1544_07096	54622	58845	None	5533	286	35102	No_constitutive_exon_found_in_species
TTTTCATATGGATGATGGCGAATTAACATGGTGAGGGGGAAAAAAAAAAGGT	105332	105446	105282	105334	1	supercont1.101	HMPREF1544_07113	105024	106714	None	5533	286	35102	No_constitutive_exon_found_in_species
GTTTATGTTGCTTTTAAAGGAAATATTATCTAAAATGTGTGAGGGATCAGGC	66596	67801	67851	67799	-1	supercont1.97	HMPREF1544_06933	66596	68059	None	5533	286	35102	No_constitutive_exon_found_in_species
TATTGCAGAGATTGTACCATGGGTACTTATGTTTACAAGTTCGGGAATAGGA	45117	45683	45067	45119	1	supercont1.94	HMPREF1544_06780	44750	46273	None	5533	286	35102	No_constitutive_exon_found_in_species
CCGTGTGCGTGTGTGGATCAGAGAGATGTAATGCTAATGACAATGGGTAGGG	34272	34381	34222	34274	1	supercont1.91	HMPREF1544_06626	31466	34580	None	5533	286	35102	No_constitutive_exon_found_in_species
GTATCATCACCAGCAAAGTATTGCGCTTGATGCTGAATGTGGGATGATAGGA	53135	53281	53331	53279	-1	supercont1.91	HMPREF1544_06634	53135	54288	None	5533	286	35102	No_constitutive_exon_found_in_species
TTGACATTTGATTGGGATGCAACATGCATTTGATATTGATGGGAATGTAGGC	103904	103978	104028	103976	-1	supercont1.91	HMPREF1544_06653	101521	104976	None	5533	286	35102	No_constitutive_exon_found_in_species
GGTGATAGCACATACAAAGCAACCGAAACTTTTTTTTTTGGGCAAAATAGTG	79757	79919	79969	79917	-1	supercont1.103	HMPREF1544_07188	79044	80033	None	5533	286	35102	No_constitutive_exon_found_in_species
TTTGAGAGTCATCTAGGTGTGAGCACACGTTTGTTAACTGGGAATGCTAGAC	12202	12269	12319	12267	-1	supercont1.88	HMPREF1544_06475	9245	13248	None	5533	286	35102	No_constitutive_exon_found_in_species
CATCTTTGATATCTGAGTTGAGCTTTTCATTTAACACCCACCGGGAATAGAT	54261	54357	54407	54355	-1	supercont1.88	HMPREF1544_06491	54261	57394	None	5533	286	35102	No_constitutive_exon_found_in_species
CACCTTGATGGATGAAATGTGGCCTAATAGACTGATATGGGCAATTGAAGCT	39025	39113	38975	39027	1	supercont1.89	HMPREF1544_06535	38886	43647	None	5533	286	35102	No_constitutive_exon_found_in_species
TGCACTACTTGAACATAGAGGTGTGTAACCCTGACTTGGGAGAGATATAGGC	94973	95112	95162	95110	-1	supercont1.109	HMPREF1544_07451	93088	95506	None	5533	286	35102	No_constitutive_exon_found_in_species
GGCGCACCTTTTGCAATGCAAATCTTATTACTAATTGCTGGGACGTACAGAA	107580	107677	107727	107675	-1	supercont1.109	HMPREF1544_07455	107022	108062	None	5533	286	35102	No_constitutive_exon_found_in_species
AATTAGCACTCTCATTTGTATTAGTGCCTAATTATTTTGATTGGGGATAGGT	120082	120529	120032	120084	1	supercont1.104	HMPREF1544_07249	118672	120529	None	5533	286	35102	No_constitutive_exon_found_in_species
AAGAGCCATAAATGAGTGTGTATGGAATTGGGCCTAACACGGGAAAATAGAG	86137	86199	86249	86197	-1	supercont1.119	HMPREF1544_07891	85529	86670	None	5533	286	35102	No_constitutive_exon_found_in_species
ATAAGTGTACCAGTGCAGTATAGCCAGATCAGACATTAATGGGTGACTAGGA	87698	87783	87648	87700	1	supercont1.119	HMPREF1544_07892	87571	88207	None	5533	286	35102	No_constitutive_exon_found_in_species
TTCACATGTTCGACTGCAAAAATGAATGGGCATTAACGACATAGGGTTAGGG	27340	27406	27290	27342	1	supercont1.98	HMPREF1544_06956	26845	27711	None	5533	286	35102	No_constitutive_exon_found_in_species
CTTTGTATTTTTCCATGGCTTTATGAATCCATTTGACACTGTGGGCATAGAT	64121	64175	64225	64173	-1	supercont1.98	HMPREF1544_06968	63450	65169	None	5533	286	35102	No_constitutive_exon_found_in_species
TTAAGATTTAGAATGTGCATTTTTATTAATTAAACATTGTGGGAAAGCAGGA	89461	91441	89411	89463	1	supercont1.90	HMPREF1544_06604	86250	91441	None	5533	286	35102	No_constitutive_exon_found_in_species
TAAAAAAAAATAGGGTTTTCAAGATTGTACGATGAGGGTAATTAGCAAAGAT	102417	102675	102367	102419	1	supercont1.90	HMPREF1544_06609	100958	103482	None	5533	286	35102	No_constitutive_exon_found_in_species
TAATGCTGTGTTTATTGAGTGGGGATCTGTGTATTAACAAGGGCATGTAGGG	99950	101558	99900	99952	1	supercont1.120	HMPREF1544_07926	99184	101558	None	5533	286	35102	No_constitutive_exon_found_in_species
CTTTTACTGGGTGTAGACTTGCGATGATATTGTTGTACGTTGGGATGTAGGT	42907	43289	42857	42909	1	supercont1.92	HMPREF1544_06680	41720	45343	None	5533	286	35102	No_constitutive_exon_found_in_species
GATAGAGAGAGGCGGAAAGAGTATGGACATTGATGTGTTTGGGTGAATAGAT	77478	77570	77620	77568	-1	supercont1.92	HMPREF1544_06690	77391	78191	None	5533	286	35102	No_constitutive_exon_found_in_species
ATTGGGAGACAAAGGCAAGTAGACAGAGTCGAGAGAGAGGGGAGGGAGAGAA	79530	79535	79480	79532	1	supercont1.92	HMPREF1544_06691	78960	82751	None	5533	286	35102	No_constitutive_exon_found_in_species
GTAAGTTTTACCTTGTTTAATCAAGCCTTGTATTGACACTGTGGGCATAGGA	115359	115460	115510	115458	-1	supercont1.96	HMPREF1544_06898	114645	116862	None	5533	286	35102	No_constitutive_exon_found_in_species
AGCTCATCTTGTAGGCGTATCCATGTTTCAGCTAAACACAAATGGGTTAGAC	7799	8256	8306	8254	-1	supercont1.93	HMPREF1544_06714	7133	8842	None	5533	286	35102	No_constitutive_exon_found_in_species
AAGCTGTCAATCTTGACAGGTATGATATTAAATCCATGATGTTGGGATAGAA	83408	83488	83538	83486	-1	supercont1.93	HMPREF1544_06750	82429	84296	None	5533	286	35102	No_constitutive_exon_found_in_species
GTAAGTGTATATCAATGTGTTGATTTGAACGGTGGCTAATGGGATACTAGTC	76627	76824	76577	76629	1	supercont1.100	HMPREF1544_07061	75362	80286	None	5533	286	35102	No_constitutive_exon_found_in_species
GGTTCCCCTGAATGTCATCCTCGAAAAGATGGATTAATACAGGGCATCAGAC	103576	103887	103526	103578	1	supercont1.108	HMPREF1544_07414	103383	103887	None	5533	286	35102	No_constitutive_exon_found_in_species
TTTTTAAAGTAGTGAAGAGGAATGCCCATGAATCTAATACCACAGGGCAGAA	73406	73788	73838	73786	-1	supercont1.113	HMPREF1544_07612	72413	75995	None	5533	286	35102	No_constitutive_exon_found_in_species
GTTTTAGTTGATGAAATGGAAGCATGGATCACTAAAGGAGGGGCGATTAGGT	91887	91979	92029	91977	-1	supercont1.107	HMPREF1544_07370	91772	92862	None	5533	286	35102	No_constitutive_exon_found_in_species
AAAAGGGAGATGTGGCTATTATGGCGTATGTTATTGACGATGGGTGGTAGAT	79181	79566	79616	79564	-1	supercont1.121	HMPREF1544_07960	76281	79781	None	5533	286	35102	No_constitutive_exon_found_in_species
AGCCTTTGCCAGTAACTGATCTAATCACCTCACTCTACGAGGGTGTATAGGT	86336	86685	86286	86338	1	supercont1.121	HMPREF1544_07963	86078	89522	None	5533	286	35102	No_constitutive_exon_found_in_species
TGTCCTCCGAATTCTGTATGCCAGCCATTGTTATTCATGCGGGTGGGTAGAT	97463	98854	97413	97465	1	supercont1.121	HMPREF1544_07966	95684	98854	None	5533	286	35102	No_constitutive_exon_found_in_species
GAGCTAGAGTGCGCCAATTTCAACTACTAACACATTGATACAGGGACCAGCT	22703	23172	23222	23170	-1	supercont1.131	HMPREF1544_08325	22035	23366	None	5533	286	35102	No_constitutive_exon_found_in_species
AAGTTGGATAACATAGACATAATAGCAAGAGATACTCAGACATGGGATAGCT	33801	33894	33751	33803	1	supercont1.105	HMPREF1544_07264	33013	35173	None	5533	286	35102	No_constitutive_exon_found_in_species
TTGGATAGACATGAAAGGACATGACTGACGCTATAGGGGAAAAAAAACAGAC	69951	70487	69901	69953	1	supercont1.105	HMPREF1544_07276	68297	72233	None	5533	286	35102	No_constitutive_exon_found_in_species
TTATTTCTTAATTAGCTTCAAAATGGATAAATTAATTAAAAAGGGAACAGAG	92520	92622	92672	92620	-1	supercont1.105	HMPREF1544_07286	91629	92859	None	5533	286	35102	No_constitutive_exon_found_in_species
CTGTGTATGATTTCTCTATATACTTAAACTTTGTTTCTTGGCACAGGGAGTA	22476	22756	22806	22754	-1	supercont1.117	HMPREF1544_07782	22476	23166	None	5533	286	35102	No_constitutive_exon_found_in_species
AGAATAGCGCAAAAGAATGAGGCTCTAAAAAAAAAATTATGGGGTACTAGTG	11483	12448	12498	12446	-1	supercont1.115	HMPREF1544_07684	9779	12782	None	5533	286	35102	No_constitutive_exon_found_in_species
GCTCGAGAGACTTTAGTGATGGTTTTGGGTATGTAGTAATGGGGCTATAGGG	31930	32385	32435	32383	-1	supercont1.127	HMPREF1544_08172	31441	32624	None	5533	286	35102	No_constitutive_exon_found_in_species
GTTTGAATACACTCTAAATGTATCATTAACATGCTGATTGTGGGTGGTAGCC	44573	44665	44523	44575	1	supercont1.127	HMPREF1544_08180	44276	47418	None	5533	286	35102	No_constitutive_exon_found_in_species
AATACTGTGATCTATTCTCATGATCTAAGCTATTTATGTTGTGAAGGGAGCT	103160	103345	103110	103162	1	supercont1.127	HMPREF1544_08197	102178	103558	None	5533	286	35102	No_constitutive_exon_found_in_species
ACGCGCTCGATAATTCAACCGTACTCATACACACACTGGGGGACATACAGAG	21946	22142	22192	22140	-1	supercont1.118	HMPREF1544_07831	21760	27146	None	5533	286	35102	No_constitutive_exon_found_in_species
CGTTGTTTGTTGTTGTGGTGATGAGATTCCTGATGATTGGGGCTGGATAGTG	89956	90072	90122	90070	-1	supercont1.118	HMPREF1544_07857	88632	90702	None	5533	286	35102	No_constitutive_exon_found_in_species
AAAATTTTTGGTTGTTTAAGTGCATCTTTAGTAACTGGCAGGGAGAACAGAT	49474	49623	49424	49476	1	supercont1.129	HMPREF1544_08250	48404	49715	None	5533	286	35102	No_constitutive_exon_found_in_species
AATGAAGAATTGTACCTGTTGATTTAGCAAGAAAAACAAGAATGGGTTAGAA	25209	25265	25315	25263	-1	supercont1.128	HMPREF1544_08209	24124	25373	None	5533	286	35102	No_constitutive_exon_found_in_species
AATGAATATGAGTATAGCTCGACATTATTTGACTAAGCTTGGGCAATTAGAG	70743	71190	70693	70745	1	supercont1.126	HMPREF1544_08152	69676	71542	None	5533	286	35102	No_constitutive_exon_found_in_species
GTAACTATAAATGGCTCAATGAGAGTATGGTGTACTCATGCAAGGGTTAGAT	86114	86223	86064	86116	1	supercont1.122	HMPREF1544_08003	85213	88125	None	5533	286	35102	No_constitutive_exon_found_in_species
TAAGCAATAGTAACATCTTCATTAGTTTCCATATTCACAAAGAAGGGTAGAT	90120	90255	90070	90122	1	supercont1.135	HMPREF1544_08493	89968	90630	None	5533	286	35102	No_constitutive_exon_found_in_species
TTGAGACGTCATGGATCAATTGAGTGGCACTAAATGGGTAGCAACAATAGCG	26439	26565	26615	26563	-1	supercont1.132	HMPREF1544_08362	25500	27265	None	5533	286	35102	No_constitutive_exon_found_in_species
TGATGATAAGAGATGATGGATTGCACAAGAGAAACTAATACAAAGGGTAGCC	66462	67260	67310	67258	-1	supercont1.132	HMPREF1544_08376	66462	67417	None	5533	286	35102	No_constitutive_exon_found_in_species
AGTAACGTTGTCTGCTGTACTGGTCAATGTTATTCACGTAATGGGAGTAGAA	21329	21492	21542	21490	-1	supercont1.139	HMPREF1544_08617	19769	21650	None	5533	286	35102	No_constitutive_exon_found_in_species
CAGATCTGATATTGTTAACTATTCTCGAATATTGACTTGGGACGGATTAGGT	21941	21967	21891	21943	1	supercont1.139	HMPREF1544_08618	21842	22662	None	5533	286	35102	No_constitutive_exon_found_in_species
TGACAGCTTGGTTACAATGAATTCCGCATATTCAACTGGGAAAAATCTAGGC	48987	49105	48937	48989	1	supercont1.139	HMPREF1544_08627	48274	49705	None	5533	286	35102	No_constitutive_exon_found_in_species
GTAAGTAGATGAGAGTAAGATGATTGCTATCTGACTAACAATTGGGGCAGAA	68082	68459	68509	68457	-1	supercont1.139	HMPREF1544_08639	68082	69276	None	5533	286	35102	No_constitutive_exon_found_in_species
TACATACAGTCTCGCACATTTCAGCCTACTAATAATTCATGGGACATTAGTT	74333	74919	74969	74917	-1	supercont1.139	HMPREF1544_08641	72968	75033	None	5533	286	35102	No_constitutive_exon_found_in_species
AAACATAGCGAAACCAGCGTGCGCAATCTAATGGATTCATTAGCTGGGAGCA	7406	7528	7578	7526	-1	supercont1.143	HMPREF1544_08759	6037	7929	None	5533	286	35102	No_constitutive_exon_found_in_species
ACATGATATACAGCTTTTTATTATTATTATTATTATTAATACGGGTGTAGAA	12908	13016	13066	13014	-1	supercont1.143	HMPREF1544_08762	12908	18181	None	5533	286	35102	No_constitutive_exon_found_in_species
GTTTAGTAGAGGATCCTATAAAGGTCGTTTATACTAACCCAATGGGATAGAT	49486	49964	49436	49488	1	supercont1.143	HMPREF1544_08776	47636	53107	None	5533	286	35102	No_constitutive_exon_found_in_species
GCTATAGTGGATACACAGTATTTCATGCTAATGTACGGGGGGGGGTTTAGGT	58056	58092	58006	58058	1	supercont1.136	HMPREF1544_08524	57643	59637	None	5533	286	35102	No_constitutive_exon_found_in_species
TTTATACATCACTGCAGAACTAACTCAATTGATAGCTATGGGAACTACAGCA	59261	59711	59211	59263	1	supercont1.138	HMPREF1544_08594	58896	62987	None	5533	286	35102	No_constitutive_exon_found_in_species
AGATGGACATGGTAGAGTATGAGTCGACTTGTATTGAAAGGGTGAATTAGGA	41092	41205	41042	41094	1	supercont1.149	HMPREF1544_08977	41024	41369	None	5533	286	35102	No_constitutive_exon_found_in_species
GGTTTCTGTTCAATAGTGTGGTACTTTACATGGACTGACGGGTACAATAGCA	44084	44562	44034	44086	1	supercont1.149	HMPREF1544_08981	43744	44562	None	5533	286	35102	No_constitutive_exon_found_in_species
GAGCAGAGACAGAGATGGCAATGTACAAAGTGGCTAAAAGGGGTCAATAGGT	52732	52765	52815	52763	-1	supercont1.149	HMPREF1544_08985	52154	52922	None	5533	286	35102	No_constitutive_exon_found_in_species
GTATATAGCCTATAAGCGTGATGTGTTGGTTGACAGATATGTGGGACTAGGT	81900	82320	81850	81902	1	supercont1.149	HMPREF1544_08993	80930	82320	None	5533	286	35102	No_constitutive_exon_found_in_species
TTCTTTGTTGTTGTTATGAGGCCTTGACTTATGTCTGTGTACGGGTATAGCT	7971	8142	7921	7973	1	supercont1.145	HMPREF1544_08821	7441	9411	None	5533	286	35102	No_constitutive_exon_found_in_species
ATATGGGATGAATTGACAAGTCAAATGACAAACGCTAATACATGGGATAGTA	78882	79691	79741	79689	-1	supercont1.146	HMPREF1544_08893	78882	79912	None	5533	286	35102	No_constitutive_exon_found_in_species
CGCTTTCCTCTGGCATGAGAGCTTTGCGTATTAACCCAGGGAATATGTAGGA	26046	26114	26164	26112	-1	supercont1.147	HMPREF1544_08910	25480	27055	None	5533	286	35102	No_constitutive_exon_found_in_species
CATTTGAAACACACTGTGCATTGTACTAACCAACACCACCGATGGGATAGAT	81281	81379	81231	81283	1	supercont1.147	HMPREF1544_08929	81194	82824	None	5533	286	35102	No_constitutive_exon_found_in_species
TTAGATGTTCAGCGTCATATTCACAATATTGCATCAATTTAGAGGGTAAGAC	59414	60212	59364	59416	1	supercont1.191	HMPREF1544_10198	59266	60212	None	5533	286	35102	No_constitutive_exon_found_in_species
CTGCATATTGCTATTAGATGAGGAGGAACTTACGGTTTGGGTGTGATAAGAG	59441	59598	59648	59596	-1	supercont1.177	HMPREF1544_09839	58958	61161	None	5533	286	35102	No_constitutive_exon_found_in_species
TGTTGAAATGATTCGCTAGACTAATGATAATTGAATTGGGGGGGTAATAGTG	83568	84121	83518	83570	1	supercont1.150	HMPREF1544_09034	80745	84946	None	5533	286	35102	No_constitutive_exon_found_in_species
CTTAACTTACCATGGGGATTAGGGGAACTTGTCATCAAGGGAAACGCAAGTT	56476	56643	56426	56478	1	supercont1.153	HMPREF1544_09117	55780	60573	None	5533	286	35102	No_constitutive_exon_found_in_species
CATGAATTGCGGAAACAATAGAGTGGGGGATTTTTAACAGGGAAATCTAGTG	24516	24856	24466	24518	1	supercont1.168	HMPREF1544_09576	23979	24856	None	5533	286	35102	No_constitutive_exon_found_in_species
ACTTGAAAAGCCTCCAAAGTGTAGCATATTGATCTGGGGTGAAAAAAAAGGT	26684	26787	26837	26785	-1	supercont1.161	HMPREF1544_09372	26163	26936	None	5533	286	35102	No_constitutive_exon_found_in_species
CTTGTTGCATATCTTGATGAAATCTTTAAAGCTGATCTATGGTGGGGTAGGA	57250	57365	57200	57252	1	supercont1.162	HMPREF1544_09410	55988	58055	None	5533	286	35102	No_constitutive_exon_found_in_species
CGCTTCGGAAACGTCTTGATTAGTTACCCACTAACTTGAGTGGTGGGCAGCC	18066	18285	18335	18283	-1	supercont1.185	HMPREF1544_10046	17967	19197	None	5533	286	35102	No_constitutive_exon_found_in_species
TGCCTATCTAATGTGTCTACAGACATGGTCTTAATGTTGAATGGGATTAGAA	51432	51713	51763	51711	-1	supercont1.185	HMPREF1544_10053	50221	52094	None	5533	286	35102	No_constitutive_exon_found_in_species
CTTATCCAGCGTTATAGCGTGGCCCATTGTATGCCTATCTGGGACAAAAGAA	63029	63130	62979	63031	1	supercont1.172	HMPREF1544_09713	59110	65953	None	5533	286	35102	No_constitutive_exon_found_in_species
AGATCGCTGATGATGATGGCGAAGTGTATCTTATGTGTGGTATGGGATAGGA	61928	62114	62164	62112	-1	supercont1.182	HMPREF1544_09982	60087	63705	None	5533	286	35102	No_constitutive_exon_found_in_species
AAATCACTATCATTTCATGCATTCTTTAGCTGACACGTTGGGTGGGTTAGGC	60482	60593	60643	60591	-1	supercont1.182	HMPREF1544_09982	60087	63705	None	5533	286	35102	No_constitutive_exon_found_in_species
GTGTTTGATAATTTACATTGGGCCTAATAATAATGCGGGTGAAATCATAGGT	10639	10744	10589	10641	1	supercont1.181	HMPREF1544_09934	9931	10744	None	5533	286	35102	No_constitutive_exon_found_in_species
AGAGCAAAACCATAGCAAAATGTCATGTCAACTAATTATTGGGTGTGTAGAA	30296	30354	30246	30298	1	supercont1.169	HMPREF1544_09607	29870	30725	None	5533	286	35102	No_constitutive_exon_found_in_species
ATGTGCGCATTGTTGGAGGCAGGCTGGTATTAACGATGGTGGGAAATAAGGC	17092	17643	17693	17641	-1	supercont1.196	HMPREF1544_10295	17092	17805	None	5533	286	35102	No_constitutive_exon_found_in_species
GCATTTCAAAAACAAATATTACTGAGCGTTAACTATTTGAACATGGGAAGAA	56175	56249	56125	56177	1	supercont1.189	HMPREF1544_10152	55577	56413	None	5533	286	35102	No_constitutive_exon_found_in_species
TTATGCTATTGCTAACGTTTAATGACACTGCAGTCTTGTGGGATAACAAGAC	69279	69332	69382	69330	-1	supercont1.179	HMPREF1544_09907	68222	69497	None	5533	286	35102	No_constitutive_exon_found_in_species
GTGTTCGATGTGTGTCTAATCCAGAGATACCTAATTCGCCCGGGATATAGAT	45043	45189	44993	45045	1	supercont1.183	HMPREF1544_10002	44718	45536	None	5533	286	35102	No_constitutive_exon_found_in_species
GCATGCATGAGCTTCATGCTGATGGTTCTAATCAATGATTGTGGGAATAGAA	41787	42159	42209	42157	-1	supercont1.184	HMPREF1544_10027	39791	43090	None	5533	286	35102	No_constitutive_exon_found_in_species
ACATCGAGGGTAATGTCAATCTTGGATGCAATTCTCATGGGGATGTATAGGT	57224	57307	57357	57305	-1	supercont1.184	HMPREF1544_10031	54077	57539	None	5533	286	35102	No_constitutive_exon_found_in_species
TGCACACTATGCTTGATTCTACGAGATGAAAGCTAACCACACTGGGACAGAT	25261	25459	25509	25457	-1	supercont1.186	HMPREF1544_10067	24194	26947	None	5533	286	35102	No_constitutive_exon_found_in_species
TACTTCATAGTTTGGGCTGGCTTGAAAGAGGCTCATGATAAGGGCTGTAGGT	38146	38294	38096	38148	1	supercont1.190	HMPREF1544_10172	37419	38561	None	5533	286	35102	No_constitutive_exon_found_in_species
TAAGTCAATAGCGAGAGATTAAGCAATTCATTCACTAATCATGGGCATAGGC	12205	12264	12314	12262	-1	supercont1.198	HMPREF1544_10339	12205	13861	None	5533	286	35102	No_constitutive_exon_found_in_species
AAAAAAAACATGTTGATTGCAAAAAAAAAAAATGTTGACATGGGAGTTAGGC	37943	38328	38378	38326	-1	supercont1.194	HMPREF1544_10264	37943	39445	None	5533	286	35102	No_constitutive_exon_found_in_species
GTGTGAGCGATACAGAGAGTTTAATTAAATGTATTCATTGGAATGGGTAGAG	42668	42780	42618	42670	1	supercont1.203	HMPREF1544_10462	42050	45189	None	5533	286	35102	No_constitutive_exon_found_in_species
GGTAAGGTACACAGGCATATTCAATTACAGTGCATTAACAAGGGTGATAGCA	47525	47593	47475	47527	1	supercont1.200	HMPREF1544_10389	46716	48326	None	5533	286	35102	No_constitutive_exon_found_in_species
AGATAAAAGGCACGGGGATGCATGATCTGATAACTGATATGGGACAATAGCC	54964	55253	54914	54966	1	supercont1.205	HMPREF1544_10510	54265	55253	None	5533	286	35102	No_constitutive_exon_found_in_species
CTATGATTTGTGTAATTTTTGATAGACTGATGACCCGTACGGGATCATAGGT	19617	19692	19567	19619	1	supercont1.207	HMPREF1544_10547	19434	19943	None	5533	286	35102	No_constitutive_exon_found_in_species
TGTTTTAGAGTGCTTACCTTGATGCATTGATGTTAACTGGGGGAGAGCAGGA	43694	44212	44262	44210	-1	supercont1.207	HMPREF1544_10559	41438	44517	None	5533	286	35102	No_constitutive_exon_found_in_species
TTGATGCGACAATGACAGCTAAATGCAGCGACTAACATTTGAGGGATTAGCA	42837	43416	43466	43414	-1	supercont1.207	HMPREF1544_10559	41438	44517	None	5533	286	35102	No_constitutive_exon_found_in_species
TAAATAGCGATGCATTTTAACTTTTCAGACTAGCTAATCTGGGACAACAGAC	52625	52781	52575	52627	1	supercont1.207	HMPREF1544_10563	51456	54079	None	5533	286	35102	No_constitutive_exon_found_in_species
GTATGTATTGATTCGGTGTTAGTTATGCGTAGATACTAACGGGTGTGTAGAT	52267	52473	52217	52269	1	supercont1.208	HMPREF1544_10588	51845	52849	None	5533	286	35102	No_constitutive_exon_found_in_species
GATTTGTTGCTATGGTAACTGATTTTTGTGTGTGTTGGGGGATGAATTAGAA	57927	58560	57877	57929	1	supercont1.216	HMPREF1544_10765	57129	58560	None	5533	286	35102	No_constitutive_exon_found_in_species
CGATTGTATAAGAGAGCCATGCACATTAGAGGTATTCAATGGGTCAATAGAG	46843	46914	46793	46845	1	supercont1.218	HMPREF1544_10805	46648	48789	None	5533	286	35102	No_constitutive_exon_found_in_species
GCGTTTATCACCAAAAAGTGATGAATTAATCATGTGTGTGTGGGGTATAGAA	10330	10794	10280	10332	1	supercont1.235	HMPREF1544_11144	8882	10794	None	5533	286	35102	No_constitutive_exon_found_in_species
CTTGTTTAAAGGAGGCTTCTTTTTTTTTAATTGTTATTGTGCGGGAAAAGCC	26684	26792	26842	26790	-1	supercont1.225	HMPREF1544_10950	24760	27437	None	5533	286	35102	No_constitutive_exon_found_in_species
ATAGTGTATAGGATCTGTAGCAAGCCGTGATTAATATGTGTATGGGATAGGA	39224	39615	39665	39613	-1	supercont1.234	HMPREF1544_11136	39027	41041	None	5533	286	35102	No_constitutive_exon_found_in_species
TATTACAAATTAAACCAATTCAATCATACGCTAACAATGAATGGGTATAGTT	3560	3630	3510	3562	1	supercont1.229	HMPREF1544_11025	3382	5163	None	5533	286	35102	No_constitutive_exon_found_in_species
TTGAAATGTTATTTTTTGAATGCGCTTTAACAAGAATGTTGTGGGTATAGGA	27684	27787	27837	27785	-1	supercont1.228	HMPREF1544_11018	27129	27988	None	5533	286	35102	No_constitutive_exon_found_in_species
GTATAGTCTCGGAGACGCACGCACATTATTAGAGGCTAAAGATGGGTTAGCT	3207	3288	3338	3286	-1	supercont1.232	HMPREF1544_11083	2404	3883	None	5533	286	35102	No_constitutive_exon_found_in_species
ATGATTTGCTGCCACACATATACAAGAAGAAGCTGACATGGGATACATAGAA	34179	34296	34346	34294	-1	supercont1.232	HMPREF1544_11096	30559	35171	None	5533	286	35102	No_constitutive_exon_found_in_species
AGTAGTGATGATTTCAAGTGCAGATGGACTAATAACAATGGTGGGGGCAGGA	35910	36090	35860	35912	1	supercont1.232	HMPREF1544_11097	35503	36689	None	5533	286	35102	No_constitutive_exon_found_in_species
GATAGTGCTGATAATATCGATCTGTAATAGCTCACCATCACATGGGATAGAT	44990	45305	44940	44992	1	supercont1.231	HMPREF1544_11081	44441	47549	None	5533	286	35102	No_constitutive_exon_found_in_species
GCACATCAAGATGCAAAAAGATGACGACATGGTATTCACAGGGATTGTAGAT	41889	41962	41839	41891	1	supercont1.230	HMPREF1544_11062	41776	42440	None	5533	286	35102	No_constitutive_exon_found_in_species
AGCATGGGCTTACCGAACCTCTCTCTCTTTTTTTTTTTTTATGGGCACAGAG	19350	19577	19300	19352	1	supercont1.247	HMPREF1544_11374	18985	21206	None	5533	286	35102	No_constitutive_exon_found_in_species
TGCATCATTGAATACTTTTTCAGCTTGGTAGTCTAATATGGGATTGACAGAG	7176	7634	7684	7632	-1	supercont1.241	HMPREF1544_11267	6700	7907	None	5533	286	35102	No_constitutive_exon_found_in_species
TGTTTCTTGATGATGATGCACACGTTTCACCACTAACACAAGGGTGATAGAA	17052	17213	17263	17211	-1	supercont1.236	HMPREF1544_11171	16915	18030	None	5533	286	35102	No_constitutive_exon_found_in_species
TAAGCTGATTTTGCGGTAAAGGAAACAGAGCACTCATGCCAGTGGGTTAGTC	35414	35611	35364	35416	1	supercont1.237	HMPREF1544_11202	35047	38739	None	5533	286	35102	No_constitutive_exon_found_in_species
GTGGTGTTAGCTTGTCAGTCTATGGTGGTAGCTAATGCGTCAGGGTGTAGAT	38019	38167	38217	38165	-1	supercont1.238	HMPREF1544_11221	37465	39469	None	5533	286	35102	No_constitutive_exon_found_in_species
CTAGACAAATACTGTAGAATGCATACAGACGTATTTATCGGGATAATTAGGT	17087	17186	17037	17089	1	supercont1.240	HMPREF1544_11254	16445	18187	None	5533	286	35102	No_constitutive_exon_found_in_species
TGAATAATATGTAGATGCTCCAAATGATATGGCTAAACGTGGGGTCATAGGT	20684	20842	20634	20686	1	supercont1.240	HMPREF1544_11255	20002	21528	None	5533	286	35102	No_constitutive_exon_found_in_species
GAAAGAACCGTATTGACATGCATCTTTTCTATCACCTGGGAAAAAAATAGAG	46005	46359	46409	46357	-1	supercont1.244	HMPREF1544_11337	45536	46448	None	5533	286	35102	No_constitutive_exon_found_in_species
TAAGCATGAGCTGTTTGATGTGATGTAATTAAATCAGTATGGGAGTGTAGCC	30574	30735	30524	30576	1	supercont1.258	HMPREF1544_11567	30142	32113	None	5533	286	35102	No_constitutive_exon_found_in_species
TTAGTGCTGATGACGACTGTATAGATTGCTCAATATGATTGTATGGGTAGCA	42211	42314	42364	42312	-1	supercont1.252	HMPREF1544_11471	35914	43584	None	5533	286	35102	No_constitutive_exon_found_in_species
TATGGCTCCACTACGCAACATTGACATGATGTTAACTGCTGGGAAATTAGGC	38868	39017	38818	38870	1	supercont1.256	HMPREF1544_11536	37672	39780	None	5533	286	35102	No_constitutive_exon_found_in_species
CATTCCATGTGCACAGACTGCACCGTACTCACGGATATATAATTGGGCAGGT	35251	35341	35391	35339	-1	supercont1.257	HMPREF1544_11551	35008	36780	None	5533	286	35102	No_constitutive_exon_found_in_species
AGGATTAATCGGGAAGAGCAGAAACTAAGGCTAGTGAATGGGGACTGTAGAG	39237	40628	40678	40626	-1	supercont1.259	HMPREF1544_11587	39237	41095	None	5533	286	35102	No_constitutive_exon_found_in_species
CATTTTGCGGTATAATATGCAGTCGTCTCACATGCTTTCATGGGAAATAGCT	15923	16252	15873	15925	1	supercont1.278	HMPREF1544_11822	14545	16252	None	5533	286	35102	No_constitutive_exon_found_in_species
AAAAAAAAAGTAGCGCGTTTTTGTGATGTTACTGACATGATAGGGTGCAGAC	36136	36344	36394	36342	-1	supercont1.267	HMPREF1544_11691	34538	36800	None	5533	286	35102	No_constitutive_exon_found_in_species
CATCCAAGCATGATATCGATAATGGCACATTTTGACAGGTGGGGGTATAGAT	18351	18440	18490	18438	-1	supercont1.291	HMPREF1544_11978	17277	18539	None	5533	286	35102	No_constitutive_exon_found_in_species
AACCGTAGGATTGAGTACCGCACCGTAATTGGCTCTGATGAAGGGTTAAGAA	24232	24695	24745	24693	-1	supercont1.302	HMPREF1544_12080	23805	25569	None	5533	286	35102	No_constitutive_exon_found_in_species
TCTATATCACATTGTGCAACTAATCAATGACTAATTGCTGGGAACTGTAGAC	6434	6993	7043	6991	-1	supercont1.285	HMPREF1544_11907	5780	7415	None	5533	286	35102	No_constitutive_exon_found_in_species
AAGTGTGGTGACCAAGTTTAAGTGTGTTTGTTTTATTGACTGGGCGATAGGT	7548	7644	7498	7550	1	supercont1.284	HMPREF1544_11897	6965	8040	None	5533	286	35102	No_constitutive_exon_found_in_species
TAAGCTTAGACAGCAATGCAACCAGTGTCCATGCTAACTCTGTGGGATAGAT	26126	26759	26076	26128	1	supercont1.286	HMPREF1544_11921	25398	27008	None	5533	286	35102	No_constitutive_exon_found_in_species
ACACTACACGTTTATTCTGGTGGAGTGGCTAAATGAATTGTATGGGATAGAT	16632	17926	16582	16634	1	supercont1.289	HMPREF1544_11954	15379	19058	None	5533	286	35102	No_constitutive_exon_found_in_species
TATATGATAAAGATACATCACGACAATGCTATTTATACGGGACGTGATAGAA	20458	20502	20552	20500	-1	supercont1.298	HMPREF1544_12050	19716	21072	None	5533	286	35102	No_constitutive_exon_found_in_species
