# Supplementary material for: Widespread Separation of the Polypyrimidine Tract From 3′ AG by G Tracts in Association With Alternative Exons in Metazoa and Plants
Source: Front Genet. 2019 Jan 14;9:741. doi: 10.3389/fgene.2018.00741 (PMC6339879; doi:10.3389/fgene.2018.00741)
Supplement: DATA FILE S1 — Sequences of REPAG 3′ SS from each species of fungi. [file Data_Sheet_1.zip › Supplementary data 1/Fungi_Release38_blumeria_graminis.txt]

REPA_GGG_Sequence	Exon_Start	Exon_End	Pos_-50	Pos_+2	Strand	Chromosome	GeneID	Gene_Start	Gene_End	Gene_Name	Number_of_REPAs	Number_of_REPAs_has_GGG	Number_of_Intron(Intra_genic_Region)	Upstream_Constitutive_Exon
CCAAGTCCGTCTGATCCTCCCGCCTCCACTGCTCAAACTAACCAGGGTAGGA	910998	911622	910948	911000	1	HF943549	BGHDH14_bgh03795	909654	911622	None	2491	148	11424	No_constitutive_exon_found_in_species
TTCGAGATGTAAATTTTCTATTCAAAGTACTAACCCGGGGGAATCAATAGTA	1055155	1055929	1055979	1055927	-1	HF943549	BGHDH14_bgh03997	1055155	1056403	None	2491	148	11424	No_constitutive_exon_found_in_species
TGGATTCGTGCTCTCCGCTGTCTTGGATCAGACTGACAAGGGACTGATAGAG	1232337	1232810	1232287	1232339	1	HF943549	BGHDH14_bgh03993	1232043	1233207	None	2491	148	11424	No_constitutive_exon_found_in_species
ACTGTCCTCCGTCTTATAAAAGAGTTTGACATTGCACTGGGTAAAGACAGTA	1487934	1492534	1487884	1487936	1	HF943549	BGHDH14_bgh05464	1484794	1492534	None	2491	148	11424	No_constitutive_exon_found_in_species
GTACAGACAGAGCCCGTATTTCCAACCCAGCCTACTGCAGGGCAAATGAGCG	1593737	1594177	1593687	1593739	1	HF943549	BGHDH14_bgh06542	1593354	1595304	None	2491	148	11424	No_constitutive_exon_found_in_species
TTCAGAGCTAGAACAAGCACGCGTGGCCAGCACTAACACGCGGGAATCAGTT	1635985	1636420	1636470	1636418	-1	HF943549	BGHDH14_bgh03307	1635351	1636765	None	2491	148	11424	No_constitutive_exon_found_in_species
GAGTTTCCCATGTTCACATTAGATAGTATTGAGACTGTTGGGCAAGATAGTA	3530684	3531127	3531177	3531125	-1	HF943549	BGHDH14_bgh06094	3530684	3531275	None	2491	148	11424	No_constitutive_exon_found_in_species
TCCTAGATGCCTATTTGACCTTCTCCAAATAGGATTTCTAACAGGGATAGCT	4652969	4653669	4652919	4652971	1	HF943549	BGHDH14_bgh01355	4652696	4655637	None	2491	148	11424	No_constitutive_exon_found_in_species
GCCATAAGTGTACTTTGTCACAAATTATCAGTCTCGTCCAAAAGGGATAGAT	5184927	5185527	5185577	5185525	-1	HF943549	BGHDH14_bghG000724000001001	5184927	5185971	None	2491	148	11424	No_constitutive_exon_found_in_species
GACTCCTCTCCCCTTTTTCGTCGTACTTCTAACTCTTCTGCTACGGGAAGAT	5200349	5200625	5200299	5200351	1	HF943549	BGHDH14_bgh04941	5199934	5200625	None	2491	148	11424	No_constitutive_exon_found_in_species
GTTCTAAAGTGCTCGAATTGCGCGGGACATCACCACTCGAATGAGGGTAGCT	5209566	5209736	5209786	5209734	-1	HF943549	BGHDH14_bgh03185	5205484	5210275	None	2491	148	11424	No_constitutive_exon_found_in_species
TTGTGCTTCTTCCCAAACCGGACCGAAATCTGTCCACTGCCAAGGGCTAGCA	5207885	5208069	5208119	5208067	-1	HF943549	BGHDH14_bgh03185	5205484	5210275	None	2491	148	11424	No_constitutive_exon_found_in_species
GATGGAATGTTGGATTGACGGATTGGGACAATGTTCCATGGGTGATGTAGGG	5928020	5928028	5927970	5928022	1	HF943549	BGHDH14_bgh02529	5926960	5929689	None	2491	148	11424	No_constitutive_exon_found_in_species
CATTAGTACTCTCTGTTATTCTGGGTTACCGCTAGTAAAGGCCGGGGCAGTG	5971092	5971252	5971302	5971250	-1	HF943549	BGHDH14_bghG000775000001001	5971092	5972259	None	2491	148	11424	No_constitutive_exon_found_in_species
GAATTTTCCAAGGAAATCAAAAATCTTATGCAGGCTAATAAATAGGGTAGGA	7747070	7747353	7747020	7747072	1	HF943549	BGHDH14_bgh01752	7746594	7747811	None	2491	148	11424	No_constitutive_exon_found_in_species
GAGGGGGCAATGATTCTTTATTAATTACCATTTATTTAACGGGAAACCAGAC	7912967	7913721	7912917	7912969	1	HF943549	BGHDH14_bgh02485	7911987	7914098	None	2491	148	11424	No_constitutive_exon_found_in_species
ATAGTTGGACTAGTTGGTGACTACTCTATTTTTATACAAGATTGGGATAGCC	7913806	7914098	7913756	7913808	1	HF943549	BGHDH14_bgh02485	7911987	7914098	None	2491	148	11424	No_constitutive_exon_found_in_species
CAGTCCACGCTCATAACGACCCATCGCTCTCCTTTCGACCCTGGGGAAAGGT	8378874	8379216	8378824	8378876	1	HF943549	BGHDH14_bgh02745	8378471	8381263	None	2491	148	11424	No_constitutive_exon_found_in_species
GTGTATCTATCCATTCATCTTGACCACCGCTGATAATAGGGAAAATATAGAT	8663710	8664122	8663660	8663712	1	HF943549	BGHDH14_bgh00423	8662366	8664122	None	2491	148	11424	No_constitutive_exon_found_in_species
TGAATCTGCCCACGAGGGAACTGTCTAATATATGTGTAGGGAAAATGGAGCA	8824449	8824583	8824399	8824451	1	HF943549	BGHDH14_bgh01563	8824370	8826011	None	2491	148	11424	No_constitutive_exon_found_in_species
CGTAAGAACGAGTCTTCCAGGGGTTTCACGAGATGCTGATGGGTCACAAGAC	8891724	8893170	8891674	8891726	1	HF943549	BGHDH14_bgh05473	8891399	8893170	None	2491	148	11424	No_constitutive_exon_found_in_species
ATGGAATCAATTGTTAAGACTTGCTTAGTGCGACATCGTGGGCACTGGAGGC	9610921	9611936	9611986	9611934	-1	HF943549	BGHDH14_bgh01884	9610921	9612331	None	2491	148	11424	No_constitutive_exon_found_in_species
ACCTCAAAATATACCTTAGCTTGTTAAATTGTACTGACGGGCGGATACAGGT	108814	109354	109404	109352	-1	HF943546	BGHDH14_bgh06177	107108	110109	None	2491	148	11424	No_constitutive_exon_found_in_species
TGTTACGGAACTCTGCAGCTAATGTCTCCAACAACTTTCTGGACTGGGAGCC	366671	367371	366621	366673	1	HF943546	BGHDH14_bgh06455	365903	367745	None	2491	148	11424	No_constitutive_exon_found_in_species
GTTAAGTTAATCCTTTGCCTAGATCTTCACTAAGTTCTTTGGGGTATTAGAA	2082043	2082898	2082948	2082896	-1	HF943546	BGHDH14_bgh02213	2081645	2083743	None	2491	148	11424	No_constitutive_exon_found_in_species
GGTCACTCCGCGATTATGGTCATAGAGTTAAAGATAACATTCGGGAATAGAC	3260498	3260920	3260448	3260500	1	HF943546	BGHDH14_bgh01832	3259971	3262069	None	2491	148	11424	No_constitutive_exon_found_in_species
AGTATAATAATCAGAAAAACACAAGTGTTGACTTAAATAGCGTGGGCAAGAA	3328930	3329260	3329310	3329258	-1	HF943546	BGHDH14_bgh06880	3328930	3331894	None	2491	148	11424	No_constitutive_exon_found_in_species
GGTAATTTTCCCTCGACTACGCCCTAGCATCTCACTCACGAGGGAAACAGGA	5015588	5015850	5015900	5015848	-1	HF943546	BGHDH14_bgh03384	5015588	5017692	None	2491	148	11424	No_constitutive_exon_found_in_species
GTAAGATTCCAGACACGCCGTTGCTCATTTAAGATTTTAAGGGTGCATAGGG	5029630	5030407	5030457	5030405	-1	HF943546	BGHDH14_bgh02387	5029630	5030810	None	2491	148	11424	No_constitutive_exon_found_in_species
TCCGGGGTCATTGCTTTACGTTGACCAGTATAGGTGTTTGGGTGCGAGAGGG	5182146	5182215	5182096	5182148	1	HF943546	BGHDH14_bgh00036	5180932	5182215	None	2491	148	11424	No_constitutive_exon_found_in_species
GGTATGTCAGCCCTTTTCTCCGTGGCTCCTCGACTGACCTGGGTCGAAAGCC	6053003	6053424	6053474	6053422	-1	HF943546	BGHDH14_bgh03652	6052515	6053856	None	2491	148	11424	No_constitutive_exon_found_in_species
GTAGAATCCACCAGAGACACCTGCCGACACTGAACTAACACGGGGCAAAGGT	923208	923332	923382	923330	-1	HF943548	BGHDH14_bgh05039	922575	923663	None	2491	148	11424	No_constitutive_exon_found_in_species
AGTCCTTTGATCTCAAAAGTCGATGCTTTCTTGCTGGGCTGACATGAAAGAA	2550841	2551524	2551574	2551522	-1	HF943548	BGHDH14_bgh00986	2550243	2551697	None	2491	148	11424	No_constitutive_exon_found_in_species
TATCCGTATCGAACCCATTGCCTCCCCAGATAATCGCGGGACTAGAGCAGGT	4774425	4774744	4774375	4774427	1	HF943548	BGHDH14_bgh06885	4773266	4775044	None	2491	148	11424	No_constitutive_exon_found_in_species
GGCTCACCCTAATAGCTGAGGAAATTATTGCTAACCCTCGGGATATATAGAT	4820336	4820504	4820554	4820502	-1	HF943548	BGHDH14_bgh00681	4819890	4822809	None	2491	148	11424	No_constitutive_exon_found_in_species
CTCGCATGGCCAGAATCCCACTCTTGACACGGCGTGTTAATTAGGGGTAGCT	682976	684219	684269	684217	-1	HF943565	BGHDH14_bgh03465	682976	684490	None	2491	148	11424	No_constitutive_exon_found_in_species
TGATTCCGAACACAAATATCTACAAGTTATCTCTCCACTAATCGGGGTAGAT	873534	873650	873700	873648	-1	HF943565	BGHDH14_bgh00811	871196	873755	None	2491	148	11424	No_constitutive_exon_found_in_species
TTCAGTTAATTTCCTCGTCACAGAACCAACCTTGCTAAGGGAACCGATAGGT	1184786	1185117	1185167	1185115	-1	HF943565	BGHDH14_bgh00847	1183860	1185330	None	2491	148	11424	No_constitutive_exon_found_in_species
GTGAGTTAATATCACAAACTTCAACGAAATCATCGTTGATAAGGGCTTAGCA	1734195	1734295	1734145	1734197	1	HF943565	BGHDH14_bgh03341	1734074	1735419	None	2491	148	11424	No_constitutive_exon_found_in_species
CAATGTCTGTATATACCAACCAGAAATAAGAACGTACTAATGAAGGGTAGGT	2710778	2711168	2710728	2710780	1	HF943565	BGHDH14_bgh01755	2710490	2711168	None	2491	148	11424	No_constitutive_exon_found_in_species
GAAGCTTTCGACTTGCAACCAGCAGCGAACCGCGCTAATAACGGGTGTAGTC	3423503	3423687	3423453	3423505	1	HF943565	BGHDH14_bgh05782	3422752	3423687	None	2491	148	11424	No_constitutive_exon_found_in_species
AGTTGATGATGAGATAGATATGCGGGCTAGACTGACTTGTTGGGATGTAGGT	3723589	3724235	3723539	3723591	1	HF943565	BGHDH14_bgh06450	3722646	3724235	None	2491	148	11424	No_constitutive_exon_found_in_species
AGTTGATGATGAGATAGATATGCGGGCTAGACTGACTTGTTGGGATGTAGGT	3762309	3762955	3763005	3762953	-1	HF943565	BGHDH14_bghG000349000001001	3762309	3763501	None	2491	148	11424	No_constitutive_exon_found_in_species
GGTAAGTCTCCTCACGCTACCATTCAATCAACCTATCTGACGGGCAGTAGGT	979065	981503	979015	979067	1	HF943536	BGHDH14_bgh05359	977663	981503	None	2491	148	11424	No_constitutive_exon_found_in_species
AACAATGGCGTCTCAAGCAGATGATCCTAGCAATCGACCCGGGGGAAAAGAA	2861279	2861659	2861709	2861657	-1	HF943536	BGHDH14_bgh04648	2861094	2864313	None	2491	148	11424	No_constitutive_exon_found_in_species
GTATGTATCCAAAAAGATTATGTTGAATATGTTAATTTATGGGAAAAAAGAT	3406433	3406513	3406383	3406435	1	HF943536	BGHDH14_bgh05878	3406209	3407546	None	2491	148	11424	No_constitutive_exon_found_in_species
TGCCATCATCTTCAGCCTCCCCTAGTAGAGAGAAAGCTGATAGGGAACAGGA	3406954	3407546	3406904	3406956	1	HF943536	BGHDH14_bgh05878	3406209	3407546	None	2491	148	11424	No_constitutive_exon_found_in_species
GAGCTTAGTCTCCATTCGATTTTGAAATCATCTGCTGACCCGGGAAAAAGAG	3620098	3620626	3620676	3620624	-1	HF943536	BGHDH14_bgh00804	3620098	3621007	None	2491	148	11424	No_constitutive_exon_found_in_species
GAAACAAAGGAGCTGTGGAAAAGATACAAAACTGGCTGAATGGGTGGTAGAT	265365	265746	265315	265367	1	HF943547	BGHDH14_bgh06350	263747	265746	None	2491	148	11424	No_constitutive_exon_found_in_species
GCAGGTGCGGCTCCTCGTTTCCCTTCCAATAACCTGCTAACATGGGAAAGCA	350788	351130	350738	350790	1	HF943547	BGHDH14_bgh00169	349262	351130	None	2491	148	11424	No_constitutive_exon_found_in_species
TAGGTTATTGTTCCAACGGCGACGTAGCAAAGCTGACTAGATATGGGCAGCC	580623	581363	580573	580625	1	HF943547	BGHDH14_bghG002389000001001	580526	581496	None	2491	148	11424	No_constitutive_exon_found_in_species
TATCCCTTTCGAGCGGAACATGCCGGCTGAATGTGAACTTTGGGAATAAGGA	867652	867693	867602	867654	1	HF943547	BGHDH14_bgh01408	867278	867693	None	2491	148	11424	No_constitutive_exon_found_in_species
AGGGCTAATGATAATAGGCCTTAGTTCAGGGGTTGTCGTTGATTCGGGAGAT	1271968	1272642	1272692	1272640	-1	HF943547	BGHDH14_bgh00994	1271968	1273273	None	2491	148	11424	No_constitutive_exon_found_in_species
TGGCCAAAGGTCACGCCGTAAATTATATAATTGTCAACTTTGTAGGGCAGTT	2228641	2228768	2228591	2228643	1	HF943547	BGHDH14_bghG002599000001001	2228242	2228768	None	2491	148	11424	No_constitutive_exon_found_in_species
GTACTATCAAGTGCGACAATAAACTCAAATATGCGGCTGAATGGGAACAGAC	2503703	2504512	2504562	2504510	-1	HF943547	BGHDH14_bgh00371	2502987	2504771	None	2491	148	11424	No_constitutive_exon_found_in_species
AAAGTAAGGAATATCGCCATGCTTGTATGCTAAGCTAACATGTGGGAGAGTC	2522356	2522655	2522306	2522358	1	HF943547	BGHDH14_bgh04876	2521980	2523740	None	2491	148	11424	No_constitutive_exon_found_in_species
CTGGGTGAGTTTTTCGTGGGCGAGAAGTCAATAAGTTAATAGTGGGACAGGT	2658863	2659161	2658813	2658865	1	HF943547	BGHDH14_bgh01543	2658193	2659161	None	2491	148	11424	No_constitutive_exon_found_in_species
AAGCTTGAAAACCAAATTTCGGCAAAACAATGACTAATTTTTGGGAAAAGAT	877900	878211	877850	877902	1	HF943537	BGHDH14_bgh04220	877535	878211	None	2491	148	11424	No_constitutive_exon_found_in_species
CCCACGCTTCTCTTTGTAGGAGCGATTTTTTACTTATCAAAACGGGCTAGTA	2490822	2491586	2491636	2491584	-1	HF943537	BGHDH14_bgh00496	2489573	2492732	None	2491	148	11424	No_constitutive_exon_found_in_species
CGTAGGTTACTTCCAAGAATTCCCTGCCACAGATCCTAATCGGGAATTAGTT	574675	575202	575252	575200	-1	HF943534	BGHDH14_bgh06679	574675	575384	None	2491	148	11424	No_constitutive_exon_found_in_species
ACTGTAGCTGCATCTAGCTCCTGCTCTATACTAAGTACGTGCGGGTATAGGG	592074	592205	592255	592203	-1	HF943534	BGHDH14_bgh03657	591661	592571	None	2491	148	11424	No_constitutive_exon_found_in_species
TACTGATGGTCTTCTTTACGGCATGTCGATTGACCATGTTATGGGCATAGGT	1284720	1285244	1284670	1284722	1	HF943534	BGHDH14_bgh02176	1284635	1285428	None	2491	148	11424	No_constitutive_exon_found_in_species
AAAAGGGGGCGTAGGAAGAGAAGAGTTTGTGAGCATCTGCATGGGCTAAGGC	1543857	1543989	1544039	1543987	-1	HF943534	BGHDH14_bgh05296	1543857	1544886	None	2491	148	11424	No_constitutive_exon_found_in_species
GTTTTCCAGCTCTGATTACTAAATTCTATTCTGAAAATTTTTGGGAAAAGTC	1764542	1764794	1764844	1764792	-1	HF943534	BGHDH14_bgh03902	1763836	1765934	None	2491	148	11424	No_constitutive_exon_found_in_species
AAAGTGTAAAAATAAATTCTAAAACGTGTTTACAATCTTTTGACCGGGAGTC	1866726	1867278	1866676	1866728	1	HF943534	BGHDH14_bgh01636	1866237	1868574	None	2491	148	11424	No_constitutive_exon_found_in_species
TTATTCTTTTACACCCTAGAAACTCGATTTGTTATAACGGGAGTATCGAGGT	1944026	1944174	1943976	1944028	1	HF943534	BGHDH14_bgh02095	1942325	1944174	None	2491	148	11424	No_constitutive_exon_found_in_species
GACGGGCAAAGTAGCGATCTGGAGACGGCGAATTCGGGACGACAAAACAGGA	570628	570892	570942	570890	-1	HF943530	BGHDH14_bgh04834	570628	571230	None	2491	148	11424	No_constitutive_exon_found_in_species
CAGTTTCTAAATGAATATGCGTTCAGTTATATAGCACTTTATGGGAAAAGTT	882789	882847	882897	882845	-1	HF943530	BGHDH14_bghG003256000001001	882281	884252	None	2491	148	11424	No_constitutive_exon_found_in_species
CCGACATTTGGAGGAAATCACCGTCGTCTGGGAATCTAATGGGTAACTAGGT	1199205	1199975	1200025	1199973	-1	HF943530	BGHDH14_bgh04424	1199205	1200504	None	2491	148	11424	No_constitutive_exon_found_in_species
TCTTATGCACGTCTACTTTCAGACTGTAGCTAATATGTGGGAAATTATAGCT	1268086	1268816	1268036	1268088	1	HF943530	BGHDH14_bgh01023	1267917	1271057	None	2491	148	11424	No_constitutive_exon_found_in_species
AGAGCTAAGTCAAATCCTCTTTTGGCTAATACCACGCCCATGGGAAACAGGG	1334007	1334545	1333957	1334009	1	HF943530	BGHDH14_bghG003276000001001	1333725	1334545	None	2491	148	11424	No_constitutive_exon_found_in_species
TGGAATTCTATGATTCCGAATAAAAAGACAGCAAACTCACAGGGAAACAGGC	887729	887763	887679	887731	1	HF943525	BGHDH14_bgh01372	887488	888280	None	2491	148	11424	No_constitutive_exon_found_in_species
TGAGTTAGATCTGGCGTGGGCCAAAGATTTCTTGTAGCTGATGGGACCAGGG	1124134	1124217	1124267	1124215	-1	HF943525	BGHDH14_bgh06564	1121369	1124676	None	2491	148	11424	No_constitutive_exon_found_in_species
TCTTCTCCCGAGCGCTGGGTGTGGGCTAACGGCGGATTGCGGGTGGCGAGCA	1288477	1288897	1288947	1288895	-1	HF943525	BGHDH14_bgh03165	1288298	1289054	None	2491	148	11424	No_constitutive_exon_found_in_species
GTAACAGCAGTCTTGATGTTGGTCAAGGGTCAAACTAATCTTTGGGAAAGAA	1442272	1442702	1442222	1442274	1	HF943525	BGHDH14_bghG003457000001001	1440904	1443391	None	2491	148	11424	No_constitutive_exon_found_in_species
AGAGTAAGAACTATAACTTCATCTGATCTCGCAGGGGGCTAAGAGTTTAGAA	1518034	1519617	1519667	1519615	-1	HF943525	BGHDH14_bgh02914	1517873	1520217	None	2491	148	11424	No_constitutive_exon_found_in_species
TGGTATGTTGAGTCAAGTCACGATGATAAAAGGAGTTTCTAATGGGTAAGGT	1701173	1701327	1701377	1701325	-1	HF943525	BGHDH14_bgh02808	1700162	1703933	None	2491	148	11424	No_constitutive_exon_found_in_species
ACGCTAAGTAAGAGAGCATGAACTTGGTGCACTGTTGACGGGGAAATAAGTG	632184	632263	632313	632261	-1	HF943544	BGHDH14_bgh03827	631915	632459	None	2491	148	11424	No_constitutive_exon_found_in_species
GTCTATTTTATCGAGTTAGTTTGAAATGATACTAACTTCAGGGCAATTAGTT	2119670	2119997	2120047	2119995	-1	HF943544	BGHDH14_bgh02401	2119453	2120393	None	2491	148	11424	No_constitutive_exon_found_in_species
TTATTCCGGAATCCTACTCGAACTTAAGATCAAAAGCTAATTAGGGACAGTG	2119453	2119539	2119589	2119537	-1	HF943544	BGHDH14_bgh02401	2119453	2120393	None	2491	148	11424	No_constitutive_exon_found_in_species
GTTCCCCCAAAATCTTCTGGTTGGAAATACTGACTCGATTGGGGTCGAAGTG	1380502	1380693	1380452	1380504	1	HF943532	BGHDH14_bgh05107	1379285	1380693	None	2491	148	11424	No_constitutive_exon_found_in_species
AGTAGGAGTGGCTTTAACTACAAAAGACATTACGTTAACTTGGGCAATAGCA	1514261	1516048	1514211	1514263	1	HF943532	BGHDH14_bgh04662	1513661	1516048	None	2491	148	11424	No_constitutive_exon_found_in_species
AATCCCACATGTTTTTATCACTTGATAATGCTAATTTTTGGGGCTAAAAGAT	75015	75375	74965	75017	1	HF943535	BGHDH14_bgh05671	70707	75375	None	2491	148	11424	No_constitutive_exon_found_in_species
GATGGTTGGTTAGTTTTAATTTATAGTTATTAGAAACTAACGGGATATAGTT	1165829	1166486	1165779	1165831	1	HF943535	BGHDH14_bgh00221	1163707	1167053	None	2491	148	11424	No_constitutive_exon_found_in_species
GGCTTGTACGCTTCAGGTGAAATTTGATTTTTTCCCTTACATGTGGGTAGAA	1246097	1247996	1248046	1247994	-1	HF943535	BGHDH14_bghG003981000001001	1246097	1248947	None	2491	148	11424	No_constitutive_exon_found_in_species
AGATTCCTAGTAGCGAAAGTATCTGTGTACAGAGCTAATTGGAAGGGTAGGA	1738080	1738287	1738030	1738082	1	HF943531	BGHDH14_bgh05161	1736244	1738287	None	2491	148	11424	No_constitutive_exon_found_in_species
TAAAATCCAATCAATTTTCATGTGCACTGCTTACGAGTAGGTATGGGTAGGG	139140	139357	139090	139142	1	HF943528	BGHDH14_bghG004219000001001	138817	139887	None	2491	148	11424	No_constitutive_exon_found_in_species
TTGTGTACGATCTCGCGGACTCCTCTATCGACACACGCTAACAGGGACAGGA	339399	340130	339349	339401	1	HF943528	BGHDH14_bgh03766	339235	340130	None	2491	148	11424	No_constitutive_exon_found_in_species
TAGTAGTGAATGTGTAAAACGCTCCGGTTGGCTCAAACAATGGGGGTGAGGC	1314886	1315203	1315253	1315201	-1	HF943528	BGHDH14_bgh05250	1311778	1315611	None	2491	148	11424	No_constitutive_exon_found_in_species
TGGTGTACAAGTTTAACATAAGAGTATCGCTCTTGGAAAGGGCGTCGAAGTT	1312409	1312578	1312628	1312576	-1	HF943528	BGHDH14_bgh05250	1311778	1315611	None	2491	148	11424	No_constitutive_exon_found_in_species
CTCACAGCAGCCTTGATGTTGGTCAAGTGTCAAACTAATCTTTGGGAAAGAG	1180398	1181110	1181160	1181108	-1	HF943533	BGHDH14_bgh04800	1180088	1182982	None	2491	148	11424	No_constitutive_exon_found_in_species
TAGCTCCCTGTTCAACCAAAGCCTACTGACGTGCATTAAATAGGGCGGAGAA	1856046	1856194	1856244	1856192	-1	HF943533	BGHDH14_bgh06513	1856046	1857726	None	2491	148	11424	No_constitutive_exon_found_in_species
CTGTACACCGAGTTAGAACCGGCTTTGCGATTCTGACAGCAAGGGAAAAGTA	142658	143036	143086	143034	-1	HF943505	BGHDH14_bgh04306	141632	144266	None	2491	148	11424	No_constitutive_exon_found_in_species
TTTTTATTGTTTCTACAAACTAGTCACTAACCTAACCTATCGGGACGTAGAG	220471	220710	220760	220708	-1	HF943505	BGHDH14_bgh05180	219482	220866	None	2491	148	11424	No_constitutive_exon_found_in_species
CGGTATAAAAGCCTTAAAACTTGATATTTACCTTAGCTGACGGGGCATAGTG	509115	509487	509065	509117	1	HF943505	BGHDH14_bgh05253	508144	510288	None	2491	148	11424	No_constitutive_exon_found_in_species
CTACAGCTAATAGCTTTGTTGGCATGGGTACATTACTAACAATGGGCTAGCT	919889	920555	920605	920553	-1	HF943505	BGHDH14_bgh04686	919889	920991	None	2491	148	11424	No_constitutive_exon_found_in_species
GATTCTATACCTCTCAGATGATGTATCATACAAAGCTAACCTATGGGAAGAA	969067	969179	969017	969069	1	HF943505	BGHDH14_bgh06464	968778	970155	None	2491	148	11424	No_constitutive_exon_found_in_species
AGGTTCCCCGCCTCACCCTTGACGTGCAGGTCCGGCTAACGGGAGCATAGGC	1701678	1701783	1701833	1701781	-1	HF943505	BGHDH14_bgh05182	1701232	1702337	None	2491	148	11424	No_constitutive_exon_found_in_species
CTGATGAGTTTAAATATTGACTTGACTTGAGTAACAGGGGTCAGGCGGAGGT	1790170	1791629	1791679	1791627	-1	HF943505	BGHDH14_bghG004685000001001	1790024	1791883	None	2491	148	11424	No_constitutive_exon_found_in_species
GAAGCGAGCAATGGACATGATGAGTCGAGTTGGCTGATTCCAAAGGGTAGAA	903552	903680	903730	903678	-1	HF943526	BGHDH14_bghG004927000001001	903294	904268	None	2491	148	11424	No_constitutive_exon_found_in_species
TTGGTTGGTCCTGGCATCGAGATTGAATATTTTTGAACTGATGGGTACAGCG	981724	981928	981978	981926	-1	HF943526	BGHDH14_bgh06620	980226	982821	None	2491	148	11424	No_constitutive_exon_found_in_species
ATTGCAATAATGCCTTATAAACATCTTATTTCGGACTGACAGGGCATCAGGC	1166374	1166408	1166324	1166376	1	HF943526	BGHDH14_bgh00331	1164707	1166408	None	2491	148	11424	No_constitutive_exon_found_in_species
GTGAGTATTTCAGGGCCAATTCAAACGTGACTAGTTAACAGGGTGTGCAGGA	1240934	1240964	1240884	1240936	1	HF943526	BGHDH14_bgh06223	1239666	1240964	None	2491	148	11424	No_constitutive_exon_found_in_species
TCCGTAAAATTCATCAACCTTTATGAAGCTCTACTCACAGGGGATTAGAGCA	460999	461106	461156	461104	-1	HF943543	BGHDH14_bgh06796	457390	462647	None	2491	148	11424	No_constitutive_exon_found_in_species
AGTTAGTTTGAGCATTGTAGAGCTCTGCTAATAGACGAGGGGTCGAGCAGTG	1696157	1696183	1696233	1696181	-1	HF943543	BGHDH14_bgh03681	1695379	1696340	None	2491	148	11424	No_constitutive_exon_found_in_species
TCCACCCCTTTGTAGTCAAAATTTGCTGAGATTTTCACAGGGAAAGGGAGAA	1516121	1517327	1517377	1517325	-1	HF943563	BGHDH14_bgh04434	1516121	1517650	None	2491	148	11424	No_constitutive_exon_found_in_species
ATAAAAGTTAGTATTTCCAATCTCTGTTAGAAATACTGATAATTGGGTAGTG	1711217	1711248	1711298	1711246	-1	HF943563	BGHDH14_bgh01039	1709334	1711446	None	2491	148	11424	No_constitutive_exon_found_in_species
GGTTAGGCAGTGTGGCATTCAGAGTTGATCGGTATGCTGACCGTGGGAAGCT	1710834	1711056	1711106	1711054	-1	HF943563	BGHDH14_bgh01039	1709334	1711446	None	2491	148	11424	No_constitutive_exon_found_in_species
TCAGGCGAAAGACATTCTAGATATCCGGGACAGCTGACGGGAGAACACAGTT	426074	426129	426024	426076	1	HF943519	BGHDH14_bgh05258	425787	427865	None	2491	148	11424	No_constitutive_exon_found_in_species
GGAGAGCAACTATTGCAACCTTATGCAGTGTCAAAGGCCTGGGTAGTCAGCT	1456946	1457101	1456896	1456948	1	HF943519	BGHDH14_bgh00492	1456262	1459439	None	2491	148	11424	No_constitutive_exon_found_in_species
AAAAAAGTTTTGCCTGTTTGTCCCATAAATTAATCTGACTGGGAGCCTAGGA	601877	601949	601827	601879	1	HF943516	BGHDH14_bgh04805	601687	602855	None	2491	148	11424	No_constitutive_exon_found_in_species
TCCGTAAAATCCATCAACCCCTATGAAGCTCTACTCACAGGGGATCAGAGCA	1093934	1094295	1094345	1094293	-1	HF943516	BGHDH14_bgh04577	1090191	1095836	None	2491	148	11424	No_constitutive_exon_found_in_species
AGTTGGTCCCAGATTGAAGACTAGAAAACGAGTGCTCACAAGGTGGGAAGGA	559257	559544	559207	559259	1	HF943509	BGHDH14_bgh02662	558906	560017	None	2491	148	11424	No_constitutive_exon_found_in_species
AGTCGCATTCTGCAAGCCCCTAAGTCTCAGAAACTTAATGAAGGGTACAGCT	954146	955309	954096	954148	1	HF943509	BGHDH14_bgh00678	953080	956291	None	2491	148	11424	No_constitutive_exon_found_in_species
AATCATTACGACAAATATACTGACGGCTATCACGATCCAGGTGGGACAAGGC	475253	475706	475203	475255	1	HF943513	BGHDH14_bgh03283	474760	476694	None	2491	148	11424	No_constitutive_exon_found_in_species
ATCTACCGGTGAACGCGATATTGCGAGTATGTGTTCGGGTGGGGATTTAGAT	679972	680203	680253	680201	-1	HF943513	BGHDH14_bgh05985	678002	683124	None	2491	148	11424	No_constitutive_exon_found_in_species
TATGGACTCACGCGGATGGAGTTGAATTGATTGCTGACGGGGGGTTATAGCT	250266	250557	250216	250268	1	HF943523	BGHDH14_bgh02112	250071	250981	None	2491	148	11424	No_constitutive_exon_found_in_species
CAGTACATTTTTGGTTGAGTTAACTCTAACTGACGCTGGGGACTGAGAAGAT	249656	249778	249828	249776	-1	HF943559	BGHDH14_bgh00775	247889	249904	None	2491	148	11424	No_constitutive_exon_found_in_species
TTCAGCTATCTGGAGCCTTAATTTATGATAAACGGTTGACAAGGGGTTAGAA	121468	121624	121674	121622	-1	HF943529	BGHDH14_bghG006215000002001	119688	121930	None	2491	148	11424	No_constitutive_exon_found_in_species
GATTTTTCAGAACAAAAAACTAATTATTCAGTCAAACGCCTCGAGGGTAGAT	597022	597532	597582	597530	-1	HF943518	BGHDH14_bgh01953	596332	597905	None	2491	148	11424	No_constitutive_exon_found_in_species
CCAGAAAATACGTCAGGCTATCCTCCATATATACCGGGAGACAATGACAGTA	548078	548293	548028	548080	1	HF943487	BGHDH14_bgh00249	546877	548293	None	2491	148	11424	No_constitutive_exon_found_in_species
GTTTGTTCTCCTTTCAAATTGTTCAAAGTCTCCACTAATCTGAGGGACAGCA	661056	662560	662610	662558	-1	HF943487	BGHDH14_bgh05888	661056	664308	None	2491	148	11424	No_constitutive_exon_found_in_species
GAGAAAACTTCTACAAGCGGTGAAGATCTGTGCTGACATGATTGGGATAGCT	148367	148477	148317	148369	1	HF943522	BGHDH14_bgh02939	147169	148477	None	2491	148	11424	No_constitutive_exon_found_in_species
GTGAGAGAGCGTCTACAAGCTTCGAACAAGCCTGCTGACTTCACAGGGAGAG	224834	224950	225000	224948	-1	HF943522	BGHDH14_bgh05925	224834	226141	None	2491	148	11424	No_constitutive_exon_found_in_species
GAAACTAACTTTAGAAAAATAAGTAGAGCCAAATACTGATTGGGGTAAAGTT	182028	182183	181978	182030	1	HF943514	BGHDH14_bgh02456	181493	182721	None	2491	148	11424	No_constitutive_exon_found_in_species
ATTATGCTCCGACATATATGCTCGACTAACCGCGCATGGTGTGAGGGAAGTG	528954	529110	528904	528956	1	HF943514	BGHDH14_bgh02029	528669	529583	None	2491	148	11424	No_constitutive_exon_found_in_species
GTTCTTAAGGTAGTCTTGGGCATCTTGTGAAGGCCCTAATAAGGGCGTAGGT	267011	267303	267353	267301	-1	HF943527	BGHDH14_bgh02820	266433	267906	None	2491	148	11424	No_constitutive_exon_found_in_species
ATAGATCGGGGCCATATTGTGAGTCTATCATTGATGTTGGGAAATCACAGAA	612307	613563	613613	613561	-1	HF943527	BGHDH14_bghG006807000001001	612307	614672	None	2491	148	11424	No_constitutive_exon_found_in_species
CTGCCACACTTCTCACTGACTAGACTAATTAAAGTAGGGAAAGTATGAAGAA	178754	178838	178704	178756	1	HF943517	BGHDH14_bgh02668	177811	179532	None	2491	148	11424	No_constitutive_exon_found_in_species
GCCAAAAGGTCTGCTAAGATTTAACACTTGAAACATCTCTAATTAGGGAGTA	191066	191499	191549	191497	-1	HF943517	BGHDH14_bgh03289	191066	192195	None	2491	148	11424	No_constitutive_exon_found_in_species
CTGTACACTCAGCTTCTAGCCTAATACAAAGCTAATTTAGGGAATTATAGGA	463602	463856	463906	463854	-1	HF943538	BGHDH14_bgh03321	462523	464115	None	2491	148	11424	No_constitutive_exon_found_in_species
CCTGCTTACTTTCCCCTCACGCTCTCACGTCGCTGACTTAGTGGGCGTAGCG	389501	389852	389451	389503	1	HF943499	BGHDH14_bgh05062	389402	389852	None	2491	148	11424	No_constitutive_exon_found_in_species
AGCTGCTGCCATTATTGCGGTTCCAAAGCTAACCAAACTGGCGGGCGTAGGT	225650	225676	225600	225652	1	HF943545	BGHDH14_bgh01435	225418	226431	None	2491	148	11424	No_constitutive_exon_found_in_species
TTTGGGTCATGGAATATTGTAGCTGACCATTTACACAAGGTATGGGCAAGTC	337123	337875	337925	337873	-1	HF943545	BGHDH14_bgh03005	337123	338394	None	2491	148	11424	No_constitutive_exon_found_in_species
ACGGTGAGTCTCGGGTCTTGCGGCGTGCGACTTGGCTAATGGGCGAGCAGGC	50840	51940	50790	50842	1	HF943489	BGHDH14_bgh00516	50008	51940	None	2491	148	11424	No_constitutive_exon_found_in_species
TCACAGTAAAAGTATTGGTTGAGGGAATGGGTGTTAATAGGGGTAGATAGTT	295103	295848	295898	295846	-1	HF943554	BGHDH14_bgh02228	295103	297069	None	2491	148	11424	No_constitutive_exon_found_in_species
TCCATTAAGTTAGCCTCATAAGTAAATGTATTATAGATTATGCCAGGGAGAT	129526	129604	129654	129602	-1	HF943507	BGHDH14_bgh02075	129526	132039	None	2491	148	11424	No_constitutive_exon_found_in_species
ACACCTTGGAGATTTCATTGAACGACGGAAAAGCTAAATATGGGCAATAGTA	167579	167685	167529	167581	1	HF943490	BGHDH14_bghG007329000001001	167238	168788	None	2491	148	11424	No_constitutive_exon_found_in_species
GCGTCTGCATCATAACTAGATGATGTCGGCTAACTCAATTCAATAGGGAGCT	49296	50107	50157	50105	-1	HF943498	BGHDH14_bgh01041	48042	50216	None	2491	148	11424	No_constitutive_exon_found_in_species
GTCAGCAAGATATTATGACTTTTGGCCAAACCTAGCTAATTGAGGGTTAGAA	219900	220659	219850	219902	1	HF943498	BGHDH14_bgh00737	219682	220659	None	2491	148	11424	No_constitutive_exon_found_in_species
GTATCCACCGTACGCTTGCGTTATGTAATCTGACAATCAGCGGGAGCTAGGG	304882	305371	304832	304884	1	HF943495	BGHDH14_bgh05201	304651	305371	None	2491	148	11424	No_constitutive_exon_found_in_species
CGCGCGCGCCCCCTCTCTTTTGGCGCGCTGCACTAACCGGGCGGCAGGAGCC	115506	116070	116120	116068	-1	HF941607	BGHDH14_bgh03983	115506	116270	None	2491	148	11424	No_constitutive_exon_found_in_species
AACTATATCCTTCACCCGACCCTTACCCACGAGAAAACTGACGGGCATAGGC	62450	65213	65263	65211	-1	HF943502	BGHDH14_bgh04532	62450	65316	None	2491	148	11424	No_constitutive_exon_found_in_species
TCATCACCTCACTTCGTATAGTATATGTATAGGCTAACACTGGGTAATAGCA	105695	105800	105645	105697	1	HF943502	BGHDH14_bgh04362	102979	105800	None	2491	148	11424	No_constitutive_exon_found_in_species
TTGATTTAAAAATATTCTGTCGTACCAGAAATTAACTGATGATTGGGTAGAA	100898	101198	100848	100900	1	HF943551	BGHDH14_bgh02975	99385	101441	None	2491	148	11424	No_constitutive_exon_found_in_species
TCAGTAAGTGTATGTATTAACCATCACAATTGCTGACATAGGGTAAAAAGTC	172391	172432	172482	172430	-1	HF943561	BGHDH14_bgh02792	171027	172771	None	2491	148	11424	No_constitutive_exon_found_in_species
CCATCGAAATCATTGTGTTCGAGAAACCCATAATCAGTCTAGGGAAAAAGCT	17539	17876	17926	17874	-1	HF943491	BGHDH14_bgh05870	14242	19497	None	2491	148	11424	No_constitutive_exon_found_in_species
ATTGTTGAGGAAATTTCCTCAACCATCCTCCGTCCCCCACGGGATTGGAGAA	40446	40983	40396	40448	1	HF939621	BGHDH14_bgh00620	40180	40983	None	2491	148	11424	No_constitutive_exon_found_in_species
