# Supplementary material for: Widespread Separation of the Polypyrimidine Tract From 3′ AG by G Tracts in Association With Alternative Exons in Metazoa and Plants
Source: Front Genet. 2019 Jan 14;9:741. doi: 10.3389/fgene.2018.00741 (PMC6339879; doi:10.3389/fgene.2018.00741)
Supplement: DATA FILE S1 — Sequences of REPAG 3′ SS from each species of fungi. [file Data_Sheet_1.zip › Supplementary data 1/Fungi_Release38_lachancea_thermotolerans_cbs_6340.txt]

REPA_GGG_Sequence	Exon_Start	Exon_End	Pos_-50	Pos_+2	Strand	Chromosome	GeneID	Gene_Start	Gene_End	Gene_Name	Number_of_REPAs	Number_of_REPAs_has_GGG	Number_of_Intron(Intra_genic_Region)	Upstream_Constitutive_Exon
GAGAGGGCACGCTCTTTTACAAATGCACACGAATACTAACAAGGGTGCAGTG	599323	599756	599806	599754	-1	D	KLTH0D06864g	599323	599905	None	46	3	286	No_constitutive_exon_found_in_species
ACCGCGGAGGGCGTGGCGGCAGTAGTTACAACAGCCCGGGAAGATACCAGAA	1057172	1057703	1057122	1057174	1	E	KLTH0E11880g	1056944	1057703	None	46	3	286	No_constitutive_exon_found_in_species
ATCCTAACCACATTCTTCGGTCAATATACTAACACTGGGCGTCAAAACAGAG	1211051	1211924	1211974	1211922	-1	G	KLTH0G14014g	1211051	1212127	None	46	3	286	No_constitutive_exon_found_in_species
