# Supplementary material for: Widespread Separation of the Polypyrimidine Tract From 3′ AG by G Tracts in Association With Alternative Exons in Metazoa and Plants
Source: Front Genet. 2019 Jan 14;9:741. doi: 10.3389/fgene.2018.00741 (PMC6339879; doi:10.3389/fgene.2018.00741)
Supplement: DATA FILE S1 — Sequences of REPAG 3′ SS from each species of fungi. [file Data_Sheet_1.zip › Supplementary data 1/Fungi_Release38_phialocephala_scopiformis.txt]

REPA_GGG_Sequence	Exon_Start	Exon_End	Pos_-50	Pos_+2	Strand	Chromosome	GeneID	Gene_Start	Gene_End	Gene_Name	Number_of_REPAs	Number_of_REPAs_has_GGG	Number_of_Intron(Intra_genic_Region)	Upstream_Constitutive_Exon
ATAAGTTGGAGATTAGGGCTTATGTGGAGGAGTTGGGGAAGGAGGGGAAGGT	70329	71064	70279	70331	1	LY89scaffold_1	LY89DRAFT_473	69547	71064	None	7864	699	37119	No_constitutive_exon_found_in_species
GCATGGGAGAAATCATCAGGATGGAACTGGCACCACAAAAGGGCTTGAAGGG	299416	300291	299366	299418	1	LY89scaffold_1	LY89DRAFT_744243	297408	300291	None	7864	699	37119	No_constitutive_exon_found_in_species
GGGTATGTTGAGCTGTGCTTAGATCGGTGTTTATGCTAATGAGGGTGTAGGC	332153	332241	332103	332155	1	LY89scaffold_1	LY89DRAFT_692738	330445	332241	None	7864	699	37119	No_constitutive_exon_found_in_species
GAACTTAATGGACGGGGACGGGGGCGGGGAAAGGGATGGAGAGGGGAAAGGG	571723	572099	572149	572097	-1	LY89scaffold_1	LY89DRAFT_703188	571723	575254	None	7864	699	37119	No_constitutive_exon_found_in_species
TATTTGAGCGAACATACTTTCCGGACGCAACTTAGAGCTGTAGAGGGCAGAG	624992	626424	626474	626422	-1	LY89scaffold_1	LY89DRAFT_633631	624992	626648	None	7864	699	37119	No_constitutive_exon_found_in_species
TTTCAGGAAGAGGATCATCTTGCAGGGCAGGGCTGACGGGAGATGAATAGGC	698517	699110	699160	699108	-1	LY89scaffold_1	LY89DRAFT_679211	698517	699661	None	7864	699	37119	No_constitutive_exon_found_in_species
AGTACGTATACCTACACTGTGGACAGAGATTGGGGGCTAATGGGGAATAGTT	826223	826363	826173	826225	1	LY89scaffold_1	LY89DRAFT_679246	825730	826363	None	7864	699	37119	No_constitutive_exon_found_in_species
GACGGTGATGGCGCCAGCGAACGCCTAGCTAAGAGGGTTGGCGGGGTAAGGC	988208	988417	988467	988415	-1	LY89scaffold_1	LY89DRAFT_679299	988208	990696	None	7864	699	37119	No_constitutive_exon_found_in_species
AAGTCATAGCAAAATTGCTGGCTATACTGTATAAATACTAAGGGGACCAGGG	1171658	1171717	1171608	1171660	1	LY89scaffold_1	LY89DRAFT_572208	1171027	1173269	None	7864	699	37119	No_constitutive_exon_found_in_species
CCGAGCTGGGGAGAAGGATTGAATTAGGGTTAATGGTTGTGGGTGTGTAGAC	1241448	1241484	1241398	1241450	1	LY89scaffold_1	LY89DRAFT_692932	1240703	1243013	None	7864	699	37119	No_constitutive_exon_found_in_species
CGAGATTTACAAAGAGATCAGCGAATAGATTTTTTTGGGAAAATGAGAAGAA	1242525	1242592	1242475	1242527	1	LY89scaffold_1	LY89DRAFT_692932	1240703	1243013	None	7864	699	37119	No_constitutive_exon_found_in_species
TTTGCTAGATAAAACCGAGGATGTCGGTACAATTAATAATGTCGGGGTAGTC	1580976	1581699	1581749	1581697	-1	LY89scaffold_1	LY89DRAFT_727292	1580572	1582408	None	7864	699	37119	No_constitutive_exon_found_in_species
CGATGTGAATTGCATTCTTATACGTATTGTGTGGATGCTGACTGGGGCAGAC	1599225	1599392	1599442	1599390	-1	LY89scaffold_1	LY89DRAFT_16726	1598923	1599880	None	7864	699	37119	No_constitutive_exon_found_in_species
GCTCTTGCCATTTGGGGAAAAGGAGAGAAGGCATGCTAATGGGTTGATAGCT	1827161	1827340	1827111	1827163	1	LY89scaffold_1	LY89DRAFT_745183	1826126	1827340	None	7864	699	37119	No_constitutive_exon_found_in_species
AAGTAAGTCTTCTATCCAGTCCGCTGCTTTAGAATACTGAATACGGGCAGGA	1938611	1939463	1939513	1939461	-1	LY89scaffold_1	LY89DRAFT_663132	1938611	1946026	None	7864	699	37119	No_constitutive_exon_found_in_species
AGGTTCGTGGCCTTCATGCAGATGTGGTTGGTTGCTTCCGTGGGAAGTAGTT	1950678	1951177	1951227	1951175	-1	LY89scaffold_1	LY89DRAFT_21945	1950678	1951490	None	7864	699	37119	No_constitutive_exon_found_in_species
TGGTGAGTGTGGCAACGTCCATTTCAAGAGATCGGTGCTAAGCTGGGTAGAT	2000024	2000251	2000301	2000249	-1	LY89scaffold_1	LY89DRAFT_679565	1998913	2001101	None	7864	699	37119	No_constitutive_exon_found_in_species
AATGGTGAGTTCGTGGAATTGATCTATTTGACCTCCACTAACGGGTGTAGAC	2161758	2162300	2161708	2161760	1	LY89scaffold_1	LY89DRAFT_679613	2160666	2163074	None	7864	699	37119	No_constitutive_exon_found_in_species
AGTGTTTGCTGCCGTATTAGGAAGGAGCAAGAACTTACTCTTGGGAATAGAA	2237132	2237530	2237580	2237528	-1	LY89scaffold_1	LY89DRAFT_679634	2235935	2237889	None	7864	699	37119	No_constitutive_exon_found_in_species
CAGGTAATTCCCATGAACCATTGCTGTGGGAACAGAACTGACAGGGCTAGAA	2262916	2262945	2262866	2262918	1	LY89scaffold_1	LY89DRAFT_679640	2262667	2265150	None	7864	699	37119	No_constitutive_exon_found_in_species
GACAGACCCCCGCTCGAGTCGCATGTGCATACTAAGGGTTACGTGAACAGGT	2394926	2395619	2395669	2395617	-1	LY89scaffold_1	LY89DRAFT_24616	2392829	2396158	None	7864	699	37119	No_constitutive_exon_found_in_species
GTTTTCGCTAATGGTTTCAGTCAATTCTCGAATGGGCTAATGGGAAGTAGAA	2478844	2479602	2479652	2479600	-1	LY89scaffold_1	LY89DRAFT_727620	2478358	2480342	None	7864	699	37119	No_constitutive_exon_found_in_species
TTACTTCCCTCTCTCTGCTGTGAATGTGTTTGACCTGACTGTGGGTGGAGTT	2499008	2499160	2499210	2499158	-1	LY89scaffold_1	LY89DRAFT_25384	2498362	2499698	None	7864	699	37119	No_constitutive_exon_found_in_species
ACTCACCCTTTTGATCAAATTCATTAAGCACGATACTGATACTGGGGCAGGT	2544400	2545255	2545305	2545253	-1	LY89scaffold_1	LY89DRAFT_25621	2543329	2546006	None	7864	699	37119	No_constitutive_exon_found_in_species
GTAAGTTCTAGCTAGCAGATTACAATTCAGATGTCTAATAGGGACTATAGTT	2587849	2588893	2587799	2587851	1	LY89scaffold_1	LY89DRAFT_745600	2587135	2588893	None	7864	699	37119	No_constitutive_exon_found_in_species
TAGGTAAGGGTGAAAATTGGATGTCGCTCAAGAGGTACTGACATGGGCAGGT	2642334	2642507	2642557	2642505	-1	LY89scaffold_1	LY89DRAFT_573182	2640222	2642807	None	7864	699	37119	No_constitutive_exon_found_in_species
ACTATTTGGACCAGTGCCAGGAGACAAGTTTAGCTGACCTGGGATTGTAGCA	35034	35077	34984	35036	1	LY89scaffold_2	LY89DRAFT_693273	34637	35077	None	7864	699	37119	No_constitutive_exon_found_in_species
GTTTGTCGTCCTCTCGTGATATACTTTCGGAGCTAACAGCTGGGCAACAGCG	84139	84394	84444	84392	-1	LY89scaffold_2	LY89DRAFT_605563	82567	84795	None	7864	699	37119	No_constitutive_exon_found_in_species
TATGGATATATGTTTGGTTTGAAAGAACAATAGACTGACAGGGCAATTAGGA	144644	145388	144594	144646	1	LY89scaffold_2	LY89DRAFT_693294	144443	145552	None	7864	699	37119	No_constitutive_exon_found_in_species
CTTCTCTCTGAATCGTGGGACCGGGATCTGCTAACGAGGGTGGTGTAAAGGA	166433	166554	166383	166435	1	LY89scaffold_2	LY89DRAFT_635073	165352	166554	None	7864	699	37119	No_constitutive_exon_found_in_species
GGTATGGCATGCCCCTCTTCGATTTTAGAGATGTTCTAATAGTGGGATAGGA	245435	246149	245385	245437	1	LY89scaffold_2	LY89DRAFT_776844	244425	246149	None	7864	699	37119	No_constitutive_exon_found_in_species
CGGCTCCTGTCTTCAGCATATTGTCAGAATATATACTCATATGGGAAAAGCT	298549	298655	298499	298551	1	LY89scaffold_2	LY89DRAFT_679854	297058	299677	None	7864	699	37119	No_constitutive_exon_found_in_species
ACATCTCCCATGGCGTATGTTGTGTTACTATACTCACTGGGAAAATTCAGGT	415833	416013	416063	416011	-1	LY89scaffold_2	LY89DRAFT_574090	413505	417973	None	7864	699	37119	No_constitutive_exon_found_in_species
TTCTTTTCCCTTGTTCTAGATGGGCTTTTATACTAACAGGAAGGGAAAAGGG	421834	422809	421784	421836	1	LY89scaffold_2	LY89DRAFT_166636	420670	423368	None	7864	699	37119	No_constitutive_exon_found_in_species
TCGTTGTGGAGATGAGAGGAGACGGACGGAGGCTAATTGAGGGGGATTAGAT	561357	561470	561307	561359	1	LY89scaffold_2	LY89DRAFT_167959	560975	561849	None	7864	699	37119	No_constitutive_exon_found_in_species
GAGAAGAGAATGATGTCGGGAGATGTTTGCTAATGAGTCTGGGGTGGCAGGT	561550	561633	561500	561552	1	LY89scaffold_2	LY89DRAFT_167959	560975	561849	None	7864	699	37119	No_constitutive_exon_found_in_species
AAATTCCCCTCCTATGCTGTTGGTGGAAGTCGAGACTGATTGAAGGGCAGAC	580582	581049	580532	580584	1	LY89scaffold_2	LY89DRAFT_679936	580083	582140	None	7864	699	37119	No_constitutive_exon_found_in_species
GAGGATGGCAGGTGGAGATGGGATGGAAGAGATGCTAATGGGGAATACAGCC	582952	583289	582902	582954	1	LY89scaffold_2	LY89DRAFT_679938	582479	583289	None	7864	699	37119	No_constitutive_exon_found_in_species
CTGCTCAATTGATACGAAATCATGGACGCGTTGCTGATCCTGGGATGCAGAG	712243	712306	712193	712245	1	LY89scaffold_2	LY89DRAFT_776979	712038	712517	None	7864	699	37119	No_constitutive_exon_found_in_species
TCTACGTCCCAGATCTCCTCTTGTGCGGCGCTAACTGGGTGATTGAGCAGCA	736721	738069	738119	738067	-1	LY89scaffold_2	LY89DRAFT_170555	736199	739360	None	7864	699	37119	No_constitutive_exon_found_in_species
CTATGAGATAAACGATTTTCAGTACACTAATCAAACCTTGGGATAAATAGGA	758533	758769	758483	758535	1	LY89scaffold_2	LY89DRAFT_703801	757079	759459	None	7864	699	37119	No_constitutive_exon_found_in_species
AAGGCATCGAAGACCGTCAACTTACTGTTACGAGGCAAGTGGGACATGAGAA	833360	833526	833576	833524	-1	LY89scaffold_2	LY89DRAFT_574266	832567	834817	None	7864	699	37119	No_constitutive_exon_found_in_species
TTAGAGAACAAGAGATCGGATATAAGTTACATCCTGATTATTGGGTAAAGGC	908599	908653	908549	908601	1	LY89scaffold_2	LY89DRAFT_177406	908180	909048	None	7864	699	37119	No_constitutive_exon_found_in_species
CCACAGAGACGTTGCAAGTTGAGGGATTATGGATCGACGAAGGGGGTCAGCT	1047009	1047338	1046959	1047011	1	LY89scaffold_2	LY89DRAFT_755212	1046155	1048540	None	7864	699	37119	No_constitutive_exon_found_in_species
ATTCCCCCCTTGACTAGCCCAGAGAATGATTGCTGATAAGTTATGGGAAGTT	1124503	1124609	1124453	1124505	1	LY89scaffold_2	LY89DRAFT_680108	1123488	1124880	None	7864	699	37119	No_constitutive_exon_found_in_species
TGAGTAGGAAAATGTCTGGCGTGAACAGGGACTTTGTTTGGGTTGGGAAGTC	1328347	1328511	1328561	1328509	-1	LY89scaffold_2	LY89DRAFT_181763	1328347	1329715	None	7864	699	37119	No_constitutive_exon_found_in_species
GGTGGTGAGGGGGATGGTGGGAGGGGGAAGAGGAGGGGGTAAGACGAAAGCT	1385063	1385265	1385315	1385263	-1	LY89scaffold_2	LY89DRAFT_182616	1385063	1388457	None	7864	699	37119	No_constitutive_exon_found_in_species
TTGTTGTTTTTGAATTTTGGGGGAAGATGGGCTGATAATTCGGTGGGTAGAG	1390970	1391022	1390920	1390972	1	LY89scaffold_2	LY89DRAFT_663872	1390317	1391284	None	7864	699	37119	No_constitutive_exon_found_in_species
GCGTTCCTTTGTTCACGCTTCAAGCTGTGTTCCTAACATGGGCGGTACAGTG	1597885	1598489	1598539	1598487	-1	LY89scaffold_2	LY89DRAFT_755458	1597885	1599663	None	7864	699	37119	No_constitutive_exon_found_in_species
GTAGGTATGCCTCCTTCATTGTTCACGAAGATGACTGACAATGGGACTAGGA	1868257	1868463	1868207	1868259	1	LY89scaffold_2	LY89DRAFT_680347	1866706	1868463	None	7864	699	37119	No_constitutive_exon_found_in_species
AGATGTAAGTTTGTCGTTCTATACTTGATCTCCCATATTGACTGGGCAAGGT	1917119	1917657	1917707	1917655	-1	LY89scaffold_2	LY89DRAFT_636010	1916063	1919339	None	7864	699	37119	No_constitutive_exon_found_in_species
CAGCAGGCCCAGTACCTGCTGTACGACGAGCTGATGTTTGGGGCCTAGAGCC	1948886	1948900	1948836	1948888	1	LY89scaffold_2	LY89DRAFT_693670	1948479	1949214	None	7864	699	37119	No_constitutive_exon_found_in_species
AGGTACAGTCCCATTCCTCCAATACATCGGTACTAACATGTCGGGCAAAGTC	194348	194404	194298	194350	1	LY89scaffold_3	LY89DRAFT_680435	193963	195069	None	7864	699	37119	No_constitutive_exon_found_in_species
AGAAGGCAGATTTGAAGATGCTGAGTACTGATCTGGTGATTTGGGAACAGAT	271877	271950	271827	271879	1	LY89scaffold_3	LY89DRAFT_664159	271704	272294	None	7864	699	37119	No_constitutive_exon_found_in_species
GAGTACGTTTCCAATCCTTTAATAAAGTGGGCATTTCTAATGAGGGACAGAG	460743	461174	460693	460745	1	LY89scaffold_3	LY89DRAFT_704136	458303	461174	None	7864	699	37119	No_constitutive_exon_found_in_species
AGTGTATGTCCACACCTCCTGCCAGAAGCAAAGTCACTAATCGGGGAAAGTT	474616	474683	474733	474681	-1	LY89scaffold_3	LY89DRAFT_297732	471534	475739	None	7864	699	37119	No_constitutive_exon_found_in_species
TATAGCGAGTCGTTGAGCTTAAGACTGACATGCTGATTCAGGGTGAGTAGAT	523677	523959	524009	523957	-1	LY89scaffold_3	LY89DRAFT_714223	523677	525804	None	7864	699	37119	No_constitutive_exon_found_in_species
GTGGTAAGCTGTTCTTCCCTTTCAAATATGCGTGGACTAAGAGGGCTTAGAC	564566	564862	564516	564568	1	LY89scaffold_3	LY89DRAFT_680577	563367	565371	None	7864	699	37119	No_constitutive_exon_found_in_species
GATAGGGACATTGGAAATCATTAGAAGTTTGCAAATGCTAATTGGGATAGTG	578028	578070	577978	578030	1	LY89scaffold_3	LY89DRAFT_728584	576435	578070	None	7864	699	37119	No_constitutive_exon_found_in_species
GTAAGTTTTCTAGTTGCAGTTTGGTGATGATTTGCTGATGAGAGGGGTAGCT	661765	662211	662261	662209	-1	LY89scaffold_3	LY89DRAFT_607075	661765	664496	None	7864	699	37119	No_constitutive_exon_found_in_species
TCCCACTCTCATGCCATAGGCATCGTTCTTGCTGAGAGAATGATGGGTAGAT	705201	705242	705292	705240	-1	LY89scaffold_3	LY89DRAFT_714272	704577	705526	None	7864	699	37119	No_constitutive_exon_found_in_species
GTATGCTGTCCCAACGTCGCATGACATTCTGCCAAGCTAAGAATGGGTAGTA	722469	722667	722717	722665	-1	LY89scaffold_3	LY89DRAFT_680632	721098	723367	None	7864	699	37119	No_constitutive_exon_found_in_species
CGTGCTGTTATGAAGTCGGATGAGATGAAGGGACTGATTATGATGGGCAGTT	806448	806904	806398	806450	1	LY89scaffold_3	LY89DRAFT_680667	805827	806904	None	7864	699	37119	No_constitutive_exon_found_in_species
CAGTTCCAGTCTGCAACAGTATTTGGTCCAGCCCAGCTAACGAAGGGTAGGG	813462	813779	813829	813777	-1	LY89scaffold_3	LY89DRAFT_607191	811480	814409	None	7864	699	37119	No_constitutive_exon_found_in_species
AGGGAGGCAGGGTGGTTATTTTTGTGGTTACTTATTACTCATTGGGATAGGG	853735	853749	853685	853737	1	LY89scaffold_3	LY89DRAFT_728672	852634	853749	None	7864	699	37119	No_constitutive_exon_found_in_species
GTGTGAGGGTGTCAATCCTTGGTATTGGGCTTGTGTGCTGATAGGGTTAGAT	924476	924518	924426	924478	1	LY89scaffold_3	LY89DRAFT_607240	924166	925478	None	7864	699	37119	No_constitutive_exon_found_in_species
GAGAGGATCTGCAAAGGTCGAGGTCACAGATGGTTTGCTAAATGGGACAGGA	932148	932717	932098	932150	1	LY89scaffold_3	LY89DRAFT_762858	931277	932717	None	7864	699	37119	No_constitutive_exon_found_in_species
CCGTTCCCTGTCTTTTTGTGATGCAAGCTGATGCAAAAGGGGGAGAATAGAT	967489	967743	967439	967491	1	LY89scaffold_3	LY89DRAFT_574655	967195	967743	None	7864	699	37119	No_constitutive_exon_found_in_species
TGAGTACCATATGTCTAGGTCTTGGAGACAATAGCTAATGGGGGGTACAGGG	1154485	1155526	1155576	1155524	-1	LY89scaffold_3	LY89DRAFT_636832	1154485	1156732	None	7864	699	37119	No_constitutive_exon_found_in_species
GTTTGCGTAAATCATGTGGTGATGAGAACCAGGGAACTGACTGGGAGAAGAT	1157698	1157720	1157770	1157718	-1	LY89scaffold_3	LY89DRAFT_777704	1156867	1158536	None	7864	699	37119	No_constitutive_exon_found_in_species
TTTTTGGAGGGGGAAACGGGAGAGGATGAGTGCTAATGAATGGGATACAGGT	1236724	1236925	1236975	1236923	-1	LY89scaffold_3	LY89DRAFT_714417	1236724	1239463	None	7864	699	37119	No_constitutive_exon_found_in_species
AGGACCTGACAATGCGAATGCGGGGAAGTTGGACTGATAGCTGGGAATAGTG	1274705	1274755	1274655	1274707	1	LY89scaffold_3	LY89DRAFT_714425	1274156	1275922	None	7864	699	37119	No_constitutive_exon_found_in_species
TGAGTCAACATGCGAATTACGCGAGAGCATACGCTGAGTCGGGGACGCAGAG	1305373	1305940	1305323	1305375	1	LY89scaffold_3	LY89DRAFT_575803	1305231	1306417	None	7864	699	37119	No_constitutive_exon_found_in_species
TCTCCCACTCTACAATAGGGCAAAGTCAGCTGATCGGGATTGGACAATAGCC	1410711	1411928	1410661	1410713	1	LY89scaffold_3	LY89DRAFT_607537	1410341	1411928	None	7864	699	37119	No_constitutive_exon_found_in_species
GTTCCATATGGCTGGAATTCGTGGAGAGGGGAATACTGATACGGGCACAGTG	1445711	1445817	1445661	1445713	1	LY89scaffold_3	LY89DRAFT_309348	1445221	1447807	None	7864	699	37119	No_constitutive_exon_found_in_species
TACATAAAATGAAATGAATGATGGGAGGAAAGCTGATAGGGGAGAAATAGTT	1477319	1477548	1477269	1477321	1	LY89scaffold_3	LY89DRAFT_309916	1476653	1478536	None	7864	699	37119	No_constitutive_exon_found_in_species
AACTCTGGTGTGAGTGAAGAAAAGAGTTGCTGACTATTTGGGGGTTGAAGAT	1513507	1513795	1513457	1513509	1	LY89scaffold_3	LY89DRAFT_310345	1512643	1513795	None	7864	699	37119	No_constitutive_exon_found_in_species
TTCTGTTACCCGCACAATGGAACGAAGCTGAGAAGCGATGTGCTGGGAAGTC	1530223	1530344	1530394	1530342	-1	LY89scaffold_3	LY89DRAFT_680887	1529850	1531066	None	7864	699	37119	No_constitutive_exon_found_in_species
AGCTATCTAGTCATCTATAGGTCGTTCTACAGTGCTAACTGTGGGAACAGGA	1635911	1636215	1635861	1635913	1	LY89scaffold_3	LY89DRAFT_311399	1634511	1636215	None	7864	699	37119	No_constitutive_exon_found_in_species
TCCCTCCTTCTTTCTATTTGTTTGGGTGGGGGCTGATGGGGAATTGACAGAT	1669494	1669576	1669444	1669496	1	LY89scaffold_3	LY89DRAFT_607669	1669103	1669989	None	7864	699	37119	No_constitutive_exon_found_in_species
TGGTGGGTTGGAAAGTGAACCACAAAAGATCGCACGCTGACAAGGGCTAGGT	1683425	1683529	1683375	1683427	1	LY89scaffold_3	LY89DRAFT_575001	1683023	1685320	None	7864	699	37119	No_constitutive_exon_found_in_species
ACCACGCCATTCAAGATCCCCTCGTCGTCGTCGAGACTCCAGGGAGAGAGAT	1711337	1711871	1711921	1711869	-1	LY89scaffold_3	LY89DRAFT_312323	1711055	1712859	None	7864	699	37119	No_constitutive_exon_found_in_species
ATTTCCATTGCCTTCAAGGGTGGATTTCTCTTGTTAATTAGGGTCAACAGTT	1727701	1727858	1727908	1727856	-1	LY89scaffold_3	LY89DRAFT_728972	1727701	1730451	None	7864	699	37119	No_constitutive_exon_found_in_species
GTCGAACATATGAATGGGAGTACCAAGACGAAGGATACCAAGGGAGAGAGCT	1820280	1821800	1821850	1821798	-1	LY89scaffold_3	LY89DRAFT_637233	1820280	1822264	None	7864	699	37119	No_constitutive_exon_found_in_species
CGAGGTATGTGGAACATCGATGTTTGTGGAGTGACGGCTGACATGGGTAGAT	1864607	1864653	1864557	1864609	1	LY89scaffold_3	LY89DRAFT_729016	1861924	1865162	None	7864	699	37119	No_constitutive_exon_found_in_species
ATTGAAGGCTCTCGTGGAGCTGTTTAGCAGCTACGACCTACGGGCGGCAGAG	8700	9233	9283	9231	-1	LY89scaffold_4	LY89DRAFT_664708	7986	9491	None	7864	699	37119	No_constitutive_exon_found_in_species
ATCCCACTCTCATCCTTCTTAAAGCAATCTTCTGATATTCGGGACGACAGAG	33915	34500	34550	34498	-1	LY89scaffold_4	LY89DRAFT_376667	33915	35182	None	7864	699	37119	No_constitutive_exon_found_in_species
CGAAATAATCCTATAGTGACTCTTGTCCATAGCTGACTTGAAGGGACAAGGC	49711	50125	49661	49713	1	LY89scaffold_4	LY89DRAFT_377304	49076	51395	None	7864	699	37119	No_constitutive_exon_found_in_species
AAGGTGAGTTTCAATCGTCGATCGAGTGAGCCCAGACTAATGGGGAGCAGGA	75018	75066	74968	75020	1	LY89scaffold_4	LY89DRAFT_729060	74158	75066	None	7864	699	37119	No_constitutive_exon_found_in_species
TGGAAGTGGTTTTTCTGCATTGGCCATCTCGCTAATGAACCGGGGTACAGCC	117496	117997	118047	117995	-1	LY89scaffold_4	LY89DRAFT_637359	117496	120027	None	7864	699	37119	No_constitutive_exon_found_in_species
TGCGTATGTCTCACTTTCGGCCGTTGTGCGACGTGCTAATTGGGACGTAGGG	269400	269675	269350	269402	1	LY89scaffold_4	LY89DRAFT_714707	268893	271460	None	7864	699	37119	No_constitutive_exon_found_in_species
GTGAGAGCTCTCTTCTTCCTCAGATGTATGGGGATGCTAAGGGGAAATAGGA	304539	304934	304489	304541	1	LY89scaffold_4	LY89DRAFT_704508	303533	305537	None	7864	699	37119	No_constitutive_exon_found_in_species
GCGCTTCCTCACAGCTTCAACGTGGCACTGACAGAGCATGGGGTGAAAAGGT	346004	346017	346067	346015	-1	LY89scaffold_4	LY89DRAFT_608045	343991	346305	None	7864	699	37119	No_constitutive_exon_found_in_species
TCACGATGGCCAGCGGGATACCCGCAGCTCGGTCTGAAACGGGATGACAGGT	542332	542388	542282	542334	1	LY89scaffold_4	LY89DRAFT_664886	541573	542755	None	7864	699	37119	No_constitutive_exon_found_in_species
TTCAAATCCTACAAAACCTAGATAATGTATTCTACTATTCATGGGCCGAGTC	631455	631529	631579	631527	-1	LY89scaffold_4	LY89DRAFT_664914	631274	632954	None	7864	699	37119	No_constitutive_exon_found_in_species
GTGCAACCAACCTCATCTTTTCTGTTGTGCTTTTTTGCAACGGCGGGCAGGC	698389	698504	698554	698502	-1	LY89scaffold_4	LY89DRAFT_767939	697964	699471	None	7864	699	37119	No_constitutive_exon_found_in_species
AACTATGGGTTCGGCTTTGCCACCTGGACTGATACGCCGTGGGACGCTAGAT	765496	765929	765979	765927	-1	LY89scaffold_4	LY89DRAFT_384584	765496	766540	None	7864	699	37119	No_constitutive_exon_found_in_species
GAACCGGGCTTTGTGGGTACTGTTTGTGGTGTTTTATGGTGCTGCGGGAGGG	768813	769348	768763	768815	1	LY89scaffold_4	LY89DRAFT_384595	767525	769348	None	7864	699	37119	No_constitutive_exon_found_in_species
GTTGAGATGGGCAAGAGAGGGGAATGAATAATAGGCTGACTGTGGGGTAGGG	807920	808240	807870	807922	1	LY89scaffold_4	LY89DRAFT_681202	807264	808741	None	7864	699	37119	No_constitutive_exon_found_in_species
TACTGCGCACAGTGTAATTGTTTGTTGTGCAGCTGCTAACTACGGGATAGAT	817088	817129	817179	817127	-1	LY89scaffold_4	LY89DRAFT_729312	816306	817222	None	7864	699	37119	No_constitutive_exon_found_in_species
AGGTAAGTCTACAACTGCTTCTAGAGTACATATTGACTGACAGGGTGAAGGA	871182	871528	871578	871526	-1	LY89scaffold_4	LY89DRAFT_694308	869640	872500	None	7864	699	37119	No_constitutive_exon_found_in_species
TTCTTTTTGGGCGGGAGAAGAGCGGCTGATGATGGTGGTTGGGGATATAGCA	970254	970508	970558	970506	-1	LY89scaffold_4	LY89DRAFT_681239	970254	971664	None	7864	699	37119	No_constitutive_exon_found_in_species
CCGTCTACACGCACAAAGTCGAGGACGTATACTGATGTATTGGGATATAGCT	1172134	1172378	1172084	1172136	1	LY89scaffold_4	LY89DRAFT_681292	1171771	1172378	None	7864	699	37119	No_constitutive_exon_found_in_species
GAAACAATTCTCTGCGGAAAGGAAGTAAGGGAAAGCTGATAGAAGGGCAGAG	1317069	1317228	1317019	1317071	1	LY89scaffold_4	LY89DRAFT_390752	1316641	1317852	None	7864	699	37119	No_constitutive_exon_found_in_species
CTCTCAAAAAATATCACGTCATTTCGGAACAATGGCTGATGGGAGTGTAGGA	1317298	1317399	1317248	1317300	1	LY89scaffold_4	LY89DRAFT_390752	1316641	1317852	None	7864	699	37119	No_constitutive_exon_found_in_species
TGTTATGGGAGGGGGGAAGAGGGGGTTGGGCTAATGTTGGGGTGATGTAGTG	1369489	1369762	1369439	1369491	1	LY89scaffold_4	LY89DRAFT_391103	1368929	1369762	None	7864	699	37119	No_constitutive_exon_found_in_species
TTTCCCGAGATATGAGAGAGAGAAATGAAGTATTGACTGGTAGGGAGTAGAT	1400573	1401090	1401140	1401088	-1	LY89scaffold_4	LY89DRAFT_681359	1400573	1401729	None	7864	699	37119	No_constitutive_exon_found_in_species
TGGGTGTGGAGAACGGGAGGAGGGGATTGAATGCCTGGGTCAGGGAGAAGAG	1440550	1440802	1440500	1440552	1	LY89scaffold_4	LY89DRAFT_391867	1438738	1440802	None	7864	699	37119	No_constitutive_exon_found_in_species
TTTTGGAAATGGGTTGGCACTTTTGGACGGGTTGCTAATGAGGGATATAGGG	1440885	1441009	1441059	1441007	-1	LY89scaffold_4	LY89DRAFT_778373	1440885	1443115	None	7864	699	37119	No_constitutive_exon_found_in_species
TCGTGAGTTCCTTGTTCTTGGTCTTTGTGAACATAGCTGAAGGGGAACAGGT	1464868	1465345	1465395	1465343	-1	LY89scaffold_4	LY89DRAFT_638201	1464868	1466028	None	7864	699	37119	No_constitutive_exon_found_in_species
CCAATACCCCCTCTGGAGTTCAGAGCTTTGTGTAACATGGGGGAAAACAGCA	1492910	1493118	1492860	1492912	1	LY89scaffold_4	LY89DRAFT_681394	1492504	1493118	None	7864	699	37119	No_constitutive_exon_found_in_species
TAGGTTGTAATTTGCAAGAGAGGGAGGGAAAGCGCTGATTATGTGGGTAGGA	1643267	1643609	1643659	1643607	-1	LY89scaffold_4	LY89DRAFT_394604	1642507	1644568	None	7864	699	37119	No_constitutive_exon_found_in_species
ATGAACAACAAACTCGTCGGTTGGTCCGGCGGATATGTCAGGAAGGGTAGGC	1833748	1834454	1834504	1834452	-1	LY89scaffold_4	LY89DRAFT_704840	1833396	1835274	None	7864	699	37119	No_constitutive_exon_found_in_species
CGGTATATTCCACTCAGCCCTACGTCTCAGCCGATGCTAACAGGGGTTAGTT	1866758	1866947	1866708	1866760	1	LY89scaffold_4	LY89DRAFT_729673	1865298	1869646	None	7864	699	37119	No_constitutive_exon_found_in_species
TGCTCTTCAAAATACATCAAAAGCAATACTAAGCAGAACGTCGGGAATAGAG	60664	60879	60614	60666	1	LY89scaffold_5	LY89DRAFT_681522	59765	62622	None	7864	699	37119	No_constitutive_exon_found_in_species
AGGTTGGAGTGTTGAATCTCCCGACCTCCCAGTGCTAAAATGATGGGCAGAG	80399	80480	80530	80478	-1	LY89scaffold_5	LY89DRAFT_681529	80166	81182	None	7864	699	37119	No_constitutive_exon_found_in_species
ATTTAGACATCAACGAAATTTGAGCTATACTGATCACAATGGGTCAATAGCA	171434	171554	171384	171436	1	LY89scaffold_5	LY89DRAFT_681554	170833	171787	None	7864	699	37119	No_constitutive_exon_found_in_species
TTGTTGAGCAAGTTGAGGAATGGATTTGATGGATCTGATATGGGAATTAGGT	298350	298425	298300	298352	1	LY89scaffold_5	LY89DRAFT_420878	297616	298868	None	7864	699	37119	No_constitutive_exon_found_in_species
TGATCCGAGGGATAGGATGGGCTGTTGGCTTTTGCTTATATGAATGGGAGAG	602045	602129	601995	602047	1	LY89scaffold_5	LY89DRAFT_704999	601621	603393	None	7864	699	37119	No_constitutive_exon_found_in_species
AGAAAAGTGGTGCTGCCGCTGATGAAGATTTGGAGATGGAGGGTTGATAGGA	629825	629922	629972	629920	-1	LY89scaffold_5	LY89DRAFT_694715	629825	634002	None	7864	699	37119	No_constitutive_exon_found_in_species
TATCCCTCTTTACATCTGCGAGCTATATAGAAGCTAATCAGAGGGGACAGAT	838208	839652	838158	838210	1	LY89scaffold_5	LY89DRAFT_705053	837862	839652	None	7864	699	37119	No_constitutive_exon_found_in_species
CGTACACCCTATGTATCTTTTGGAGACTATCAATCTGACAATATGGGCAGTG	879784	879993	880043	879991	-1	LY89scaffold_5	LY89DRAFT_428223	877708	881533	None	7864	699	37119	No_constitutive_exon_found_in_species
AAGGTGTGAGAGCTTCAGACTGTCCATTCTGCAATTCCTAACTGGGGCAGAT	883801	884100	883751	883803	1	LY89scaffold_5	LY89DRAFT_428227	883041	885402	None	7864	699	37119	No_constitutive_exon_found_in_species
GTTCCCAAAATCTTATGGAAGTGAGATTTTTGCTAATAGGGGAATTATAGGT	915263	915502	915213	915265	1	LY89scaffold_5	LY89DRAFT_681780	914399	915502	None	7864	699	37119	No_constitutive_exon_found_in_species
TTTCTCGTTCTTGAAAGGGAGGGGATGGTGGGCTAATGGGGAGACAATAGGG	919583	919611	919533	919585	1	LY89scaffold_5	LY89DRAFT_778788	918867	920280	None	7864	699	37119	No_constitutive_exon_found_in_species
TATTGTTCGAGGGAAAGGGGGGAATATGCTGATGCTTTGGGGGGATGTAGGG	920375	920550	920600	920548	-1	LY89scaffold_5	LY89DRAFT_681782	920375	920943	None	7864	699	37119	No_constitutive_exon_found_in_species
CTACAGAGCTTACTCCACCATACTCGGAGCGGTGACTAATTGGGACGGAGTC	1014863	1014982	1015032	1014980	-1	LY89scaffold_5	LY89DRAFT_730005	1013352	1015321	None	7864	699	37119	No_constitutive_exon_found_in_species
CGATTTTGCAGTGTTGACCGAACTGACGAAACATAGGGCTTGGTAGCAAGTG	1298144	1298370	1298094	1298146	1	LY89scaffold_5	LY89DRAFT_577653	1297436	1298370	None	7864	699	37119	No_constitutive_exon_found_in_species
GTACGTGTTCTCTGTATTGACAACTACTATGCAATACTAAAGGGAAGAAGGA	1306297	1307105	1307155	1307103	-1	LY89scaffold_5	LY89DRAFT_730109	1305395	1307444	None	7864	699	37119	No_constitutive_exon_found_in_species
CGTATTAGCAGAGACAGCGGCTCGCTGATTAACACAGATGGGGCGAGCAGAA	1503476	1503675	1503426	1503478	1	LY89scaffold_5	LY89DRAFT_770768	1503218	1504690	None	7864	699	37119	No_constitutive_exon_found_in_species
CTCGGTCTATACAATTTTGAACGTGAAATGGAGCTGATGTGATGGGATAGGA	1625353	1625868	1625918	1625866	-1	LY89scaffold_5	LY89DRAFT_639433	1624200	1626187	None	7864	699	37119	No_constitutive_exon_found_in_species
GGGCAATCTCCAGTTTGTGAGGAGGGCTATATATACCGGGGAGGCCGCAGGT	1647419	1647521	1647369	1647421	1	LY89scaffold_5	LY89DRAFT_694905	1647051	1647521	None	7864	699	37119	No_constitutive_exon_found_in_species
TGTATTTCCGAGTTATGGGTTTTGGGATGATGATGGTGATGGGGGAGTAGGA	1649512	1649578	1649462	1649514	1	LY89scaffold_5	LY89DRAFT_705178	1648514	1650455	None	7864	699	37119	No_constitutive_exon_found_in_species
ATTCCGTGAGTATTTTTTTCTAGGCAAGAGGGGAGAGGAAGGGATGGAAGGG	1656323	1656632	1656682	1656630	-1	LY89scaffold_5	LY89DRAFT_639458	1656323	1657060	None	7864	699	37119	No_constitutive_exon_found_in_species
TAAGTTCAGTTGTGACAAAGGCCAGCTCAGGTGACTGACACGGGATGCAGCC	1677381	1677605	1677331	1677383	1	LY89scaffold_5	LY89DRAFT_681963	1677102	1678492	None	7864	699	37119	No_constitutive_exon_found_in_species
TCAGATTGTGTGATTCTCACCGCATTAGCATCTCTCAGGGAACTGGGCAGGC	75586	75926	75536	75588	1	LY89scaffold_6	LY89DRAFT_438207	74995	75926	None	7864	699	37119	No_constitutive_exon_found_in_species
TCCTAGACGATGTGGTGGTTTCGATGCTGAAGAATGGGTAAACGGGCGAGGA	112861	112990	112811	112863	1	LY89scaffold_6	LY89DRAFT_694965	110674	112990	None	7864	699	37119	No_constitutive_exon_found_in_species
GTGTTCGATCATGCTGAAACTTGTTCCTGTATGCTAACCCGGAAGGGAAGTT	272623	272756	272573	272625	1	LY89scaffold_6	LY89DRAFT_639775	271037	272756	None	7864	699	37119	No_constitutive_exon_found_in_species
ATTGAGCTCAAGAATAAAGACTGCAAATGATGACAAGTTTGTGGGAATAGTT	336837	337412	336787	336839	1	LY89scaffold_6	LY89DRAFT_578692	336459	337412	None	7864	699	37119	No_constitutive_exon_found_in_species
ACAGCTCCCACCTCCCCATTACATCTACAATACTAATACGGGAGCAACAGAT	365341	365360	365291	365343	1	LY89scaffold_6	LY89DRAFT_779150	364792	366230	None	7864	699	37119	No_constitutive_exon_found_in_species
GTCAGTCGCAAATGTTCATCAACCATTTGCAGTGCTAATTGGGTGCGTAGTG	380093	380687	380043	380095	1	LY89scaffold_6	LY89DRAFT_695045	378191	380687	None	7864	699	37119	No_constitutive_exon_found_in_species
TGAGTATCAGATGATGAGTTTTGGAACTGTTGCTAATGGAAGGGAAATAGAT	390694	390747	390797	390745	-1	LY89scaffold_6	LY89DRAFT_579459	389036	390915	None	7864	699	37119	No_constitutive_exon_found_in_species
TCAACCTCATCTTATTCGCGTATTGAGAAAATGCTGATATCGGGACACAGAA	441697	441750	441800	441748	-1	LY89scaffold_6	LY89DRAFT_610504	441111	443241	None	7864	699	37119	No_constitutive_exon_found_in_species
TCAGAAACTTCGAGCTGGTTTTGGGCGTGGCGGAACTAACGTGGGAGTAGAC	620306	620430	620480	620428	-1	LY89scaffold_6	LY89DRAFT_695106	619522	621430	None	7864	699	37119	No_constitutive_exon_found_in_species
GATGATTCGATAGGACCGACGTTACCTGGACAAGAAGGCAGGGGAAGTAGGA	668718	669184	668668	668720	1	LY89scaffold_6	LY89DRAFT_578645	668136	669184	None	7864	699	37119	No_constitutive_exon_found_in_species
TTTTCCCGCGTTCTACCTTTTCTTTTGATTTGTGCTGACTAGGGATAAAGAG	750422	750677	750372	750424	1	LY89scaffold_6	LY89DRAFT_579417	747093	750677	None	7864	699	37119	No_constitutive_exon_found_in_species
GGTTTGTCCCTCTCTCCTCCCCTTGATTTACATGCTAACAGGGACAAAAGGT	801702	802651	801652	801704	1	LY89scaffold_6	LY89DRAFT_610683	800576	802651	None	7864	699	37119	No_constitutive_exon_found_in_species
ATAAGGGGAGTAAGCCGAGTAGTGGGGATAGTGGGAGGGGGAGCGAGGAGGT	863562	863712	863512	863564	1	LY89scaffold_6	LY89DRAFT_445989	862471	863712	None	7864	699	37119	No_constitutive_exon_found_in_species
CTGTCTTCTTCGAAAGGGAAGGATGGGAAGACTGCGGCGGGACGGCCAAGAC	945775	946580	946630	946578	-1	LY89scaffold_6	LY89DRAFT_550176	945775	946720	None	7864	699	37119	No_constitutive_exon_found_in_species
TGCACTTCTACAGTTCGTGAAGGGATTTATGAACTGATGGGTGTGAATAGGC	987052	987159	987002	987054	1	LY89scaffold_6	LY89DRAFT_695195	986759	987442	None	7864	699	37119	No_constitutive_exon_found_in_species
CATCGAAAGTCCCATTTATGTCATTGGACACGATATAGGAGGGATGATAGCT	1018436	1018670	1018386	1018438	1	LY89scaffold_6	LY89DRAFT_705458	1018033	1018988	None	7864	699	37119	No_constitutive_exon_found_in_species
TCAAGACTCGATCGTCAGGTTTGTTATATGGAGCTGGGTGCTATAGAAAGGA	1041945	1042606	1041895	1041947	1	LY89scaffold_6	LY89DRAFT_578525	1041313	1043772	None	7864	699	37119	No_constitutive_exon_found_in_species
TGTCTTTTCGTTTCTTCATATTCTGTGCAGAGGGTGCTGATGCAGGGTAGTT	1081663	1081896	1081613	1081665	1	LY89scaffold_6	LY89DRAFT_682324	1080228	1083605	None	7864	699	37119	No_constitutive_exon_found_in_species
GTAAGTTCTATTGTTGGGAATTGGCAATTCGAAGCTCACAATTGGGATAGTG	1163553	1163582	1163503	1163555	1	LY89scaffold_6	LY89DRAFT_682353	1163122	1165295	None	7864	699	37119	No_constitutive_exon_found_in_species
GTCAGGTGGGGGCAGCCAACAACTGAACAGCCAGGAACTGACTGGGATAGAT	1246324	1246836	1246886	1246834	-1	LY89scaffold_6	LY89DRAFT_451784	1245050	1247367	None	7864	699	37119	No_constitutive_exon_found_in_species
GCCCTCTTTCTGCTTGAGGGGAGACTTGTGCTAATGTGAAGGGTGGGTAGAG	1352833	1353269	1352783	1352835	1	LY89scaffold_6	LY89DRAFT_716060	1352336	1354250	None	7864	699	37119	No_constitutive_exon_found_in_species
AGAGGCAGCCCATATAAAATAGACGGTAACTACTTAAAGCAATTGGGTAGGT	1429212	1429230	1429162	1429214	1	LY89scaffold_6	LY89DRAFT_771771	1428432	1430963	None	7864	699	37119	No_constitutive_exon_found_in_species
ATTTTACCAAGTACACATTCTCAAAGTAGAGGAGAATATAGGGAGTCCAGTA	1484685	1484946	1484996	1484944	-1	LY89scaffold_6	LY89DRAFT_771792	1482639	1485028	None	7864	699	37119	No_constitutive_exon_found_in_species
CCTTTCCATTAGGAAGAAGGAGGAGGAGCTGGTGGCTAATGAGGGTGTAGGT	1519733	1520269	1520319	1520267	-1	LY89scaffold_6	LY89DRAFT_578519	1518789	1520918	None	7864	699	37119	No_constitutive_exon_found_in_species
ATGTAAGTTTTCCTCTCATGTGACTCTTCAGTCTCACTATGGAGGGTTAGGC	1561152	1561236	1561102	1561154	1	LY89scaffold_6	LY89DRAFT_716116	1559075	1561236	None	7864	699	37119	No_constitutive_exon_found_in_species
CTTCTTTTCATTTCCAGACTAGGAAAGCCCGAAAGCTGATGGGAGAATAGGA	118882	119095	119145	119093	-1	LY89scaffold_7	LY89DRAFT_705623	118472	120689	None	7864	699	37119	No_constitutive_exon_found_in_species
GTTATGGGAATGATGATGGGAAGAGAAAGGGAAGCTGATTAGTGGGTTAGAT	341284	341696	341234	341286	1	LY89scaffold_7	LY89DRAFT_640940	340297	341696	None	7864	699	37119	No_constitutive_exon_found_in_species
TCACAACTTGAAAAGTACTGGGGCATCATGCTAATTCGTGGGTATGGTAGTG	372510	373170	373220	373168	-1	LY89scaffold_7	LY89DRAFT_731009	372510	373410	None	7864	699	37119	No_constitutive_exon_found_in_species
TCCGTTGGCCACCGATACAAACTTTCACCAAAAAATCTGGGAAAGCTTAGGG	386956	387090	386906	386958	1	LY89scaffold_7	LY89DRAFT_546407	386523	387090	None	7864	699	37119	No_constitutive_exon_found_in_species
CTTGTGCTTGGTCTTGTGCATGCTTGGGATTTGGAGGGAACGAAGAAGAGGA	409198	409322	409148	409200	1	LY89scaffold_7	LY89DRAFT_695438	408250	409322	None	7864	699	37119	No_constitutive_exon_found_in_species
TTTTCCTTAAGAGAAGAGATTGGGAAGTGGCTAATGGTTATGGGGAATAGGT	451297	451378	451428	451376	-1	LY89scaffold_7	LY89DRAFT_666639	450443	451828	None	7864	699	37119	No_constitutive_exon_found_in_species
ATGCGTTTGTTATTTGGAGATGATCAATTTACTGACTAGATGGGAAATAGCA	539317	539435	539485	539433	-1	LY89scaffold_7	LY89DRAFT_611702	538297	539738	None	7864	699	37119	No_constitutive_exon_found_in_species
GTAAGTCTCTCGTCCTCTTAGAGATGTGTGCTGATGAATCGGGTCTGAAGGT	600936	601231	601281	601229	-1	LY89scaffold_7	LY89DRAFT_716349	600936	602199	None	7864	699	37119	No_constitutive_exon_found_in_species
GACAGGTAAGTATTCGGAGGAATCTGTAGCTTGCACTAATGGGAAAGCAGGC	808393	808490	808343	808395	1	LY89scaffold_7	LY89DRAFT_731169	807313	809348	None	7864	699	37119	No_constitutive_exon_found_in_species
TTAGGCCCTATTTTCTATCGATGGAGCGAATGCCGACTACGGGAAACCAGAG	946964	947131	947181	947129	-1	LY89scaffold_7	LY89DRAFT_705800	946964	948915	None	7864	699	37119	No_constitutive_exon_found_in_species
TACATGGATGCCGATTTTGGCAGAGCTTTCAAGCTGACATGATGGGATAGCA	993879	994073	993829	993881	1	LY89scaffold_7	LY89DRAFT_731230	993550	994388	None	7864	699	37119	No_constitutive_exon_found_in_species
TTGGGTTTTGGGGTGGAAAGTGAAGTGGTTGCTAATCAGAGGGCGAGTAGGA	1011835	1011874	1011924	1011872	-1	LY89scaffold_7	LY89DRAFT_641432	1010872	1012293	None	7864	699	37119	No_constitutive_exon_found_in_species
TGCTTCCCGATAATTGTTTCGTCCTTCGAGATGGCAATAGGGTCGAATAGAC	1036441	1037074	1037124	1037072	-1	LY89scaffold_7	LY89DRAFT_695593	1034347	1037856	None	7864	699	37119	No_constitutive_exon_found_in_species
TTTTTTTTTGAAGAGGAGAGGAGAGGCTAATGGTGATGGGGAGATGATAGAC	1053202	1055089	1053152	1053204	1	LY89scaffold_7	LY89DRAFT_612048	1052739	1055089	None	7864	699	37119	No_constitutive_exon_found_in_species
CAGGTAAGCACAGTCTGTACTTCATCAAACTTCAATATTGACATGGGAAGAC	1249890	1250128	1250178	1250126	-1	LY89scaffold_7	LY89DRAFT_779943	1248432	1250578	None	7864	699	37119	No_constitutive_exon_found_in_species
GAAGACGCTTTATGATATACGAATCTTGAAGCTGATACTCGGGATTATAGTC	1261321	1261576	1261271	1261323	1	LY89scaffold_7	LY89DRAFT_666919	1260928	1261576	None	7864	699	37119	No_constitutive_exon_found_in_species
GTAAGTCACTTCAAACTCTTGTTATCTAAGTGAGAAGCTGACTGGGGTAGTT	1276848	1276958	1277008	1276956	-1	LY89scaffold_7	LY89DRAFT_682887	1276434	1278499	None	7864	699	37119	No_constitutive_exon_found_in_species
TGGAAAGTCGAAGACGGAGATAGCAGAATGATGACTGACAAATTGGGCAGGC	1318961	1319092	1318911	1318963	1	LY89scaffold_7	LY89DRAFT_682902	1318192	1319591	None	7864	699	37119	No_constitutive_exon_found_in_species
TATTGTCGCCATGTCAGACACAGTGATAAAGTCGCTGATGAGGGATATAGAA	1320444	1320532	1320394	1320446	1	LY89scaffold_7	LY89DRAFT_682903	1319746	1321882	None	7864	699	37119	No_constitutive_exon_found_in_species
TGCTCTTTCTAACCATGAAGAGGAGAAATGTGCTAATAGTAAGGGAACAGCT	1324236	1327572	1327622	1327570	-1	LY89scaffold_7	LY89DRAFT_641660	1324236	1328022	None	7864	699	37119	No_constitutive_exon_found_in_species
TCTTTGTGGTGGGTGAGAGAAGGGGGAGTTTTGCTAATGTGATGGGATAGTT	1329799	1330096	1330146	1330094	-1	LY89scaffold_7	LY89DRAFT_682907	1329799	1330912	None	7864	699	37119	No_constitutive_exon_found_in_species
TACCTTGTGACTTTCGCTCATCTTCCTCCTTGCTCATACACGGGAACAAGTT	1351608	1351830	1351558	1351610	1	LY89scaffold_7	LY89DRAFT_779978	1351166	1354588	None	7864	699	37119	No_constitutive_exon_found_in_species
GTGAGTTTCTCGAAGTTGTGTTGGCAAGGCCATGCTAATTTAGGGTGTAGAC	1379012	1380075	1378962	1379014	1	LY89scaffold_7	LY89DRAFT_472300	1378294	1381147	None	7864	699	37119	No_constitutive_exon_found_in_species
CCAGTGAGTAGCTTGACAAGGTCTATGCTAGTTTTTCTGATGGGATGTAGTG	1393621	1393733	1393571	1393623	1	LY89scaffold_7	LY89DRAFT_731375	1392698	1395106	None	7864	699	37119	No_constitutive_exon_found_in_species
TAGACACTGCATTGTATCCCAGTCACTAATGAGGAATTGGGTGAGTACAGGT	1400959	1401205	1400909	1400961	1	LY89scaffold_7	LY89DRAFT_682934	1400628	1402037	None	7864	699	37119	No_constitutive_exon_found_in_species
AGTTTTTTTTGTTGTTGGAGGAAGGAGGAAGAGTGGCTAATGGGGAATAGGG	1439797	1440241	1440291	1440239	-1	LY89scaffold_7	LY89DRAFT_716595	1439797	1440788	None	7864	699	37119	No_constitutive_exon_found_in_species
TGTGAGTCCCACGAGAGCACCTGCAACGTTGGCATGCTGATGGTGGGTAGGC	1483325	1483433	1483275	1483327	1	LY89scaffold_7	LY89DRAFT_780013	1482628	1483433	None	7864	699	37119	No_constitutive_exon_found_in_species
TAGGCTCCGAGTCTGCGCGTTGGAGGACCTTGCATTGACGGTTGGGACAGGC	1506408	1506475	1506525	1506473	-1	LY89scaffold_7	LY89DRAFT_612340	1504181	1506850	None	7864	699	37119	No_constitutive_exon_found_in_species
TCCTGGTGTCACTGCAGTTCTTCGCACAATAGCTGACGCTGTAGGGGTAGGT	1528359	1528989	1529039	1528987	-1	LY89scaffold_7	LY89DRAFT_579872	1528112	1529323	None	7864	699	37119	No_constitutive_exon_found_in_species
CCCTTCATTCCTGCCTGCTATTCCCAACATGCGCTGACCGGGTGGGATAGCT	1530924	1531069	1530874	1530926	1	LY89scaffold_7	LY89DRAFT_473556	1530647	1532366	None	7864	699	37119	No_constitutive_exon_found_in_species
CTTCACTGTCGCCTACTATTTTAGATCACGTTTGCTCACAGGGAACCCAGGC	1538066	1538206	1538016	1538068	1	LY89scaffold_7	LY89DRAFT_705936	1537820	1540937	None	7864	699	37119	No_constitutive_exon_found_in_species
ATGTGCCATTTCCTTAAACTCTTGCGGAATATGCTGCTAAGAAGGGATAGTG	1558710	1562566	1558660	1558712	1	LY89scaffold_7	LY89DRAFT_773062	1558070	1563191	None	7864	699	37119	No_constitutive_exon_found_in_species
CGCTTTCTCTCTGCAGTAGCAAAAGACCAATACTGACTCGGGGTGTGCAGTT	1577601	1577654	1577551	1577603	1	LY89scaffold_7	LY89DRAFT_641821	1577434	1578676	None	7864	699	37119	No_constitutive_exon_found_in_species
GAGCAGCTGAAATACGTTACTAGATTGTGGTGTTTCTGACGCGGGAACAGGA	24343	24630	24680	24628	-1	LY89scaffold_8	LY89DRAFT_562687	23853	25537	None	7864	699	37119	No_constitutive_exon_found_in_species
AGGTGGCTGTGGAGGAGGTGGAGATCTTTGATGATGATTGAAGGGAGAAGGG	196522	196778	196828	196776	-1	LY89scaffold_8	LY89DRAFT_476744	196522	197376	None	7864	699	37119	No_constitutive_exon_found_in_species
GTGCGTCTCATTGTCTCATCCTCCCCAACAATTACTAACGAATAGGGTAGGC	207669	207780	207830	207778	-1	LY89scaffold_8	LY89DRAFT_683043	207237	210968	None	7864	699	37119	No_constitutive_exon_found_in_species
GGTTCGTCTCCCTCTTCTTCCTCTACAACTGCCTTCTAATGAAGGGAAAGGA	231147	231489	231097	231149	1	LY89scaffold_8	LY89DRAFT_612583	228767	231489	None	7864	699	37119	No_constitutive_exon_found_in_species
TGAATGTAGATTTTGGGTTAGAAGGTACTGACGGGACATTGTTGGGATAGAC	238573	238945	238523	238575	1	LY89scaffold_8	LY89DRAFT_477257	237407	239318	None	7864	699	37119	No_constitutive_exon_found_in_species
TCCTATCTATTTTCTGGAAGGAAAAGTGAAAAGCTGATGGGAGGTCGTAGCT	325474	325617	325667	325615	-1	LY89scaffold_8	LY89DRAFT_683079	324909	326489	None	7864	699	37119	No_constitutive_exon_found_in_species
GGAGTGGAAACGGCATTGGGGATGACAATGATGTTGAGAGGGACGAAGAGTT	407545	408097	407495	407547	1	LY89scaffold_8	LY89DRAFT_581568	407275	409033	None	7864	699	37119	No_constitutive_exon_found_in_species
CAAGAAGGTCGTCGAACCTCGAGAACCAGAACTTGCTGATACGGGTGTAGCG	727166	727376	727426	727374	-1	LY89scaffold_8	LY89DRAFT_488047	726822	727987	None	7864	699	37119	No_constitutive_exon_found_in_species
CGTTATTATTGGGAAATGCATTCCACAATTACTTAATTCGTACCAGGGAGGC	759221	759698	759748	759696	-1	LY89scaffold_8	LY89DRAFT_773468	759221	760674	None	7864	699	37119	No_constitutive_exon_found_in_species
GCCTGATTTTGGCCCAAGCAGGCAGAGACTAATGACACGGGTGTGAACAGTA	763281	763696	763231	763283	1	LY89scaffold_8	LY89DRAFT_780274	762034	763696	None	7864	699	37119	No_constitutive_exon_found_in_species
ATCGGATGGATATCGAGATTGTTTGAGTTTGCTGGCATTGGGAGTTATAGCT	840602	840627	840552	840604	1	LY89scaffold_8	LY89DRAFT_716871	839409	840627	None	7864	699	37119	No_constitutive_exon_found_in_species
GAGTCATCCTCAACTGCCGCTAACATACAGTACATATCTGATTGGGATAGAT	911430	911517	911380	911432	1	LY89scaffold_8	LY89DRAFT_581578	909900	911625	None	7864	699	37119	No_constitutive_exon_found_in_species
TCGTCGCCCTTCTCGAGTTTTATGTGGAAGTTGACTGACTTGGGGTGCAGTT	931547	931811	931497	931549	1	LY89scaffold_8	LY89DRAFT_706134	930376	932267	None	7864	699	37119	No_constitutive_exon_found_in_species
CCTAGACACCGCCACCTATCTCCAAGATGGTTTACTCACCGGGGATGTAGAT	1047651	1047930	1047601	1047653	1	LY89scaffold_8	LY89DRAFT_731810	1047361	1048883	None	7864	699	37119	No_constitutive_exon_found_in_species
TCGCTTGCGGATATATGTTAATCACCTAAGTCTTAGGAGCTATGGGATAGTC	1111438	1111684	1111734	1111682	-1	LY89scaffold_8	LY89DRAFT_490483	1111438	1114478	None	7864	699	37119	No_constitutive_exon_found_in_species
GTTAACTCTGTGAATGGGTGTGGGAGGGAAGTGCTGATGACTGGGGATAGTT	1195604	1195722	1195772	1195720	-1	LY89scaffold_8	LY89DRAFT_773934	1195008	1196340	None	7864	699	37119	No_constitutive_exon_found_in_species
TGTGAGTGTTTTCCGGATCCAGTTCTTACATATACTAACCTAAAGGGCAGAG	1195478	1195555	1195605	1195553	-1	LY89scaffold_8	LY89DRAFT_773934	1195008	1196340	None	7864	699	37119	No_constitutive_exon_found_in_species
GCGACGAGGTTGCTATGGGGCACGAATGTTGATGGAGAAGGGAAGCCCAGGC	1325627	1326345	1326395	1326343	-1	LY89scaffold_8	LY89DRAFT_548849	1325627	1326785	None	7864	699	37119	No_constitutive_exon_found_in_species
ATATCCTCGTGCAGGCAGATTCAGTAGTCGTGCTAACTTATGACGGGCAGGA	426086	426574	426036	426088	1	LY89scaffold_9	LY89DRAFT_732171	425832	427737	None	7864	699	37119	No_constitutive_exon_found_in_species
TAGGCTACGGATACAAAAGTCCATTGATCAACATTCATGGAACTGGGAAGAG	428330	428696	428746	428694	-1	LY89scaffold_9	LY89DRAFT_559278	428330	429041	None	7864	699	37119	No_constitutive_exon_found_in_species
TGGGCAAGCCATGTTCCCTCTCTCGAAAATGTTTCCTAACGGGTCGACAGTC	713335	713375	713425	713373	-1	LY89scaffold_9	LY89DRAFT_643143	711586	714013	None	7864	699	37119	No_constitutive_exon_found_in_species
TGGCGTGAATATCCAGCAAAGAAGGGACACAGATGCTGATGATGGGTTAGTA	733766	733919	733716	733768	1	LY89scaffold_9	LY89DRAFT_667790	733405	733919	None	7864	699	37119	No_constitutive_exon_found_in_species
AATTCAATAGGATGGACTGGCTAACAACCTCCCGTTTTTGGGAATCATAGAC	743440	743582	743390	743442	1	LY89scaffold_9	LY89DRAFT_582117	743152	743582	None	7864	699	37119	No_constitutive_exon_found_in_species
GCCGCCCGGCAGTGAATGGGCAGACACTGATCTGATCGTGTGCAGGGCAGGC	778556	778971	779021	778969	-1	LY89scaffold_9	LY89DRAFT_503857	778556	779466	None	7864	699	37119	No_constitutive_exon_found_in_species
AAGGTATTATTCCCGTTCCCAACATGCGAGTTCCGTCTAACAGGGTACAGGA	904398	904447	904497	904445	-1	LY89scaffold_9	LY89DRAFT_613904	904081	912325	None	7864	699	37119	No_constitutive_exon_found_in_species
GTGCCAAAGTTCGTTGCTCTTCACGAACTACAAGCTAATCGGGTGCACAGGG	939090	939236	939286	939234	-1	LY89scaffold_9	LY89DRAFT_505325	936870	939841	None	7864	699	37119	No_constitutive_exon_found_in_species
TCAACATATAAACTAGCACGATAAGAAGCTAAACAACCTATGTGGGACAGGT	1001976	1002000	1002050	1001998	-1	LY89scaffold_9	LY89DRAFT_506010	1001468	1002374	None	7864	699	37119	No_constitutive_exon_found_in_species
CTGAAGTAAGTCTTAAGTCACAATATGAGTTTGGAGATTGATGGGGGCAGGG	1098290	1099033	1098240	1098292	1	LY89scaffold_9	LY89DRAFT_613994	1096982	1099033	None	7864	699	37119	No_constitutive_exon_found_in_species
GTGAACAATTTCCTTCTAAATTACTTTGTGACAAACTAATGGTGGGTTAGAT	1280820	1281134	1281184	1281132	-1	LY89scaffold_9	LY89DRAFT_696323	1280820	1282224	None	7864	699	37119	No_constitutive_exon_found_in_species
CTGAAGTGGGTGCCTGTAATGAAGTACAGCCAGCTAACCAAGTTGGGCAGGC	1283227	1283302	1283177	1283229	1	LY89scaffold_9	LY89DRAFT_780909	1282974	1284017	None	7864	699	37119	No_constitutive_exon_found_in_species
CGCGGTAAGTTCTCGCCAACAGCAAGCCAGCTCAAGCTGATAGTGGGCAGAA	1370737	1370859	1370687	1370739	1	LY89scaffold_9	LY89DRAFT_582310	1370331	1371896	None	7864	699	37119	No_constitutive_exon_found_in_species
GCCGTTGACGTTGGGGGAGTTGAGGTTTGCAATGGGTTGTGATGGGGGAGAG	1423839	1424049	1424099	1424047	-1	LY89scaffold_9	LY89DRAFT_509337	1423839	1426823	None	7864	699	37119	No_constitutive_exon_found_in_species
CTCCCACCCTATTGAACCCGAAGGAGGTTTCGGGACTAACGACGGGATAGTG	264932	265024	264882	264934	1	LY89scaffold_10	LY89DRAFT_614401	264084	270533	None	7864	699	37119	No_constitutive_exon_found_in_species
GGATGCAAGGAAGCAAAGAACTCAAGCTAACAAGATGGGTCGAAAAACAGAG	370125	370426	370476	370424	-1	LY89scaffold_10	LY89DRAFT_696449	370125	371094	None	7864	699	37119	No_constitutive_exon_found_in_species
GCTCTTCTGAACTGCGAGATAGGAGTGTCTGGTTGCTGATGGGAAAACAGAT	476756	477028	477078	477026	-1	LY89scaffold_10	LY89DRAFT_781130	476031	478288	None	7864	699	37119	No_constitutive_exon_found_in_species
TGTGAGTACTCTTTTTACTATACTAATGAGATAGAGCTAATGAGGGACAGAT	479516	479616	479466	479518	1	LY89scaffold_10	LY89DRAFT_643872	478894	480944	None	7864	699	37119	No_constitutive_exon_found_in_species
TTTCCTCTTCTTTCCTCTTCTTGGGTTATGGTGCTGAGTTAGGGTGGCAGGT	481191	481543	481593	481541	-1	LY89scaffold_10	LY89DRAFT_683975	481191	482302	None	7864	699	37119	No_constitutive_exon_found_in_species
TTTGTTCTGGGTGCGATTTGAGGATCGGGAGCTAATGGCGGGGAATATAGTC	502806	502845	502895	502843	-1	LY89scaffold_10	LY89DRAFT_683982	501945	502964	None	7864	699	37119	No_constitutive_exon_found_in_species
GTACTTCCAGACGGAAGTTCTATCAACGATGCTACCGACTTATGGGCAAGTC	672967	673425	673475	673423	-1	LY89scaffold_10	LY89DRAFT_706681	672562	673694	None	7864	699	37119	No_constitutive_exon_found_in_species
CTGTATGTGCAAGCTCGCCATCTGAGAATCCAACAGGTTCCGAGGGCTAGTT	837864	838080	837814	837866	1	LY89scaffold_10	LY89DRAFT_668355	835689	838080	None	7864	699	37119	No_constitutive_exon_found_in_species
CCTCGGATGACACTGCATTTGCTGTATAACCGTTACTTGGCGGGCGACAGAA	848122	848418	848072	848124	1	LY89scaffold_10	LY89DRAFT_668359	847623	848764	None	7864	699	37119	No_constitutive_exon_found_in_species
TCAAGGTCATCGTGGAAGAGGACCCTGAGGAGTCCGGGGAAGCTGAGGAGGC	853643	854084	854134	854082	-1	LY89scaffold_10	LY89DRAFT_583145	852105	854531	None	7864	699	37119	No_constitutive_exon_found_in_species
TTAGCGTTTCCTGAGCTCAGACGTCTCTGGCTGGCTCTGACTGGGCGAAGAG	873561	873776	873511	873563	1	LY89scaffold_10	LY89DRAFT_668369	873219	874081	None	7864	699	37119	No_constitutive_exon_found_in_species
CAGTCGAATTTAAGAATTTGGAGATAGTGTTCATGCTGACGGGATAGTAGTG	906712	907405	907455	907403	-1	LY89scaffold_10	LY89DRAFT_781284	905313	907866	None	7864	699	37119	No_constitutive_exon_found_in_species
GGTAGGTTCAAACTCCCACCTCCAATACTGCTTGATCTAACAGGGCGCAGTT	905425	905467	905517	905465	-1	LY89scaffold_10	LY89DRAFT_781284	905313	907866	None	7864	699	37119	No_constitutive_exon_found_in_species
AAGCCCCAATTCTGAGCAAGAAAGTATGTCGGACTGACGAGAGGGTGTAGCC	985658	985705	985755	985703	-1	LY89scaffold_10	LY89DRAFT_42725	982797	986263	None	7864	699	37119	No_constitutive_exon_found_in_species
CACAATCGTTGTAAATAATGATTAATTATCGTATATATGCAACGGGACAGGA	1038958	1039129	1039179	1039127	-1	LY89scaffold_10	LY89DRAFT_746513	1038849	1040440	None	7864	699	37119	No_constitutive_exon_found_in_species
TCATTATATACAAGACCGATACACAGCACATGCTGACTTGATGGGTTAAGAT	1060858	1060939	1060808	1060860	1	LY89scaffold_10	LY89DRAFT_684190	1060232	1062630	None	7864	699	37119	No_constitutive_exon_found_in_species
GTGCAATAGGGAATGAATGAATGAATGGAGGCTAATGATCTGCGGGATAGAT	1075341	1075900	1075950	1075898	-1	LY89scaffold_10	LY89DRAFT_44312	1075341	1076636	None	7864	699	37119	No_constitutive_exon_found_in_species
CGGCGAGTAAACAATGCATTGCTAACGTTCAATGGGCCAGATGGGGTAAGAA	1100908	1100995	1101045	1100993	-1	LY89scaffold_10	LY89DRAFT_746551	1098976	1101177	None	7864	699	37119	No_constitutive_exon_found_in_species
AGAAAATGCCTCGTTACAACATACGTCCAACATAGGAAATGGGAACGTAGAC	1151785	1152322	1151735	1151787	1	LY89scaffold_10	LY89DRAFT_706815	1151664	1153862	None	7864	699	37119	No_constitutive_exon_found_in_species
GTAAGTCCTCCCCTCTCGTAGAACGGAGACGGAAAGTTAATGGGAGACAGGT	1197340	1197664	1197714	1197662	-1	LY89scaffold_10	LY89DRAFT_644385	1195717	1198885	None	7864	699	37119	No_constitutive_exon_found_in_species
TCCTGTTGTGATCGTTAGTGGATATGATGCTAATCAATGTGGGAAATCAGAC	1279430	1279924	1279974	1279922	-1	LY89scaffold_10	LY89DRAFT_583585	1279430	1280692	None	7864	699	37119	No_constitutive_exon_found_in_species
TTGTAAGTTAGATCACTTTTTATCAAGTGAATCACTAACTTGGGACACAGAT	1492502	1492978	1492452	1492504	1	LY89scaffold_10	LY89DRAFT_684333	1489328	1492978	None	7864	699	37119	No_constitutive_exon_found_in_species
CCTTTGTTCTTTTTATGAGTTGAACAAACTATGGTACTAACTGGGAGTAGTA	1498191	1498498	1498141	1498193	1	LY89scaffold_10	LY89DRAFT_48698	1496211	1498498	None	7864	699	37119	No_constitutive_exon_found_in_species
TCGCATCCAAAGTCTTAGAGCTAAGAAGGGAGATACTCACGGGATAATAGTG	1498632	1498694	1498744	1498692	-1	LY89scaffold_10	LY89DRAFT_564818	1498632	1499359	None	7864	699	37119	No_constitutive_exon_found_in_species
ACATTGGTACTCACACGATGATTGAATCGTTTACTGACATTGGGAAATAGCT	1505105	1505701	1505751	1505699	-1	LY89scaffold_10	LY89DRAFT_706901	1505105	1506308	None	7864	699	37119	No_constitutive_exon_found_in_species
CCTTAATAGCCCTGGAGCAACGCTTAGAGAATATGTTAACATGGGAACAGTC	35068	35122	35018	35070	1	LY89scaffold_11	LY89DRAFT_781507	34849	36755	None	7864	699	37119	No_constitutive_exon_found_in_species
GTCTCATTATAGTGATAATTTCGGCGATTTTTGCTAACGGGCGAGCGTAGTC	149293	151094	151144	151092	-1	LY89scaffold_11	LY89DRAFT_584199	149293	152132	None	7864	699	37119	No_constitutive_exon_found_in_species
GGTTGGCGCCTTTGGTGTCGAAAGCATTGATGATGTGCTGACGGGAGAAGCA	226598	226957	227007	226955	-1	LY89scaffold_11	LY89DRAFT_51219	226598	228149	None	7864	699	37119	No_constitutive_exon_found_in_species
TTATATATCCTAGCAGTTTGGTTGTGAGAAAATTGCTAATCGGGAAATAGCT	246678	247112	247162	247110	-1	LY89scaffold_11	LY89DRAFT_644752	246678	247474	None	7864	699	37119	No_constitutive_exon_found_in_species
ACTTCGAGATTGATCGCAAGGCAATTTGGCTGATTGATGGGGGAATATAGGT	337402	337591	337641	337589	-1	LY89scaffold_11	LY89DRAFT_706969	336968	337961	None	7864	699	37119	No_constitutive_exon_found_in_species
ATGACTGTAGGTCTTCCCACCCCACACACGTGTGGAAGCTCGGGATACAGCT	341832	342000	342050	341998	-1	LY89scaffold_11	LY89DRAFT_696825	338367	342150	None	7864	699	37119	No_constitutive_exon_found_in_species
ATGTAAGTGATAGCGAAAGTAAAGAGGGGTATTGGCTAATGGGGATGTAGTG	366383	366672	366722	366670	-1	LY89scaffold_11	LY89DRAFT_781592	366383	367144	None	7864	699	37119	No_constitutive_exon_found_in_species
TCACGAGTCATGTCCGTTATACAAACTGTTCATTTCTGACTTGGGGACAGAT	399872	400038	399822	399874	1	LY89scaffold_11	LY89DRAFT_615473	399515	401152	None	7864	699	37119	No_constitutive_exon_found_in_species
CCAGCTGCAACAGTTACTGTTAGTGCTTGTCCATGAGCAACTTAAGGGAGAC	455424	455491	455374	455426	1	LY89scaffold_11	LY89DRAFT_746958	454207	455920	None	7864	699	37119	No_constitutive_exon_found_in_species
ACGTAAGTTCATCCTTCTATACCCATGTACGGTATGACTAACAGGGAAAGTT	659480	660402	659430	659482	1	LY89scaffold_11	LY89DRAFT_54584	658127	660402	None	7864	699	37119	No_constitutive_exon_found_in_species
TTAGCGTTCACTTTTACTTGAAAGAGGTTACTGACTCTCTGGGTTTGAAGCA	842343	842440	842293	842345	1	LY89scaffold_11	LY89DRAFT_57418	841498	844732	None	7864	699	37119	No_constitutive_exon_found_in_species
TTTCGAGTATTGGTATTGAGGGAGGAGAGGTGCTGATAGAGGGATGATAGCA	865748	865944	865994	865942	-1	LY89scaffold_11	LY89DRAFT_583974	865748	866362	None	7864	699	37119	No_constitutive_exon_found_in_species
TGCGATGTGTTTGCACGGTTAGGTTCTCGCTGTTTTCAGGGCCAAGCAAGGC	901369	901472	901319	901371	1	LY89scaffold_11	LY89DRAFT_645154	899588	904342	None	7864	699	37119	No_constitutive_exon_found_in_species
ATAGTAGTGTGGTTTTGGAGGGCGAGGAGGAGGGTGGGGAGGTCAAGGAGGC	905690	905805	905640	905692	1	LY89scaffold_11	LY89DRAFT_57831	904381	905805	None	7864	699	37119	No_constitutive_exon_found_in_species
GGAGGCAGGAGAGAAGGATAGGACAAGGTCTAGGCCTGGGGAAATTGGAGTT	1096961	1097093	1096911	1096963	1	LY89scaffold_11	LY89DRAFT_697000	1095302	1097093	None	7864	699	37119	No_constitutive_exon_found_in_species
GTAAGTTTCATATCAACGACGTCGACAAGGTGAGCTAATGTGGGGCAAAGCA	1106376	1106514	1106326	1106378	1	LY89scaffold_11	LY89DRAFT_747417	1104597	1107621	None	7864	699	37119	No_constitutive_exon_found_in_species
TTTTTTCTACCTTTTGGAGAAGGGGTGGTGCTGATGCTGATGGGGGATAGAT	1157330	1157490	1157540	1157488	-1	LY89scaffold_11	LY89DRAFT_781853	1155952	1164078	None	7864	699	37119	No_constitutive_exon_found_in_species
CTGTCTCAGGTCTCGGCGCATAGCGAATAGCTAACCACTGATGGGAATAGGT	1227163	1227300	1227113	1227165	1	LY89scaffold_11	LY89DRAFT_684686	1226906	1228877	None	7864	699	37119	No_constitutive_exon_found_in_species
CGTTCCTCTACCCGCTCCTCTGCTGTACTTGCTAATTGATAGGGGTGAAGGC	1258404	1258865	1258915	1258863	-1	LY89scaffold_11	LY89DRAFT_584115	1258055	1259100	None	7864	699	37119	No_constitutive_exon_found_in_species
GGTAAGTGGTTCTGTTCCCGTGAAGGTGAGCTGAGCTGACATGGGCATAGGA	1298204	1298361	1298411	1298359	-1	LY89scaffold_11	LY89DRAFT_718381	1297551	1298636	None	7864	699	37119	No_constitutive_exon_found_in_species
CTCAGTCCAATTTTGATGCTTGGGAAGGAATGTGGCTGATGATGGGATAGAT	1411551	1411706	1411501	1411553	1	LY89scaffold_11	LY89DRAFT_733626	1411280	1411706	None	7864	699	37119	No_constitutive_exon_found_in_species
GTTTCTATGTTCCACAGTACATTTGGAAGGTCTTCTGACGGGATGCATAGCA	1468492	1468583	1468633	1468581	-1	LY89scaffold_11	LY89DRAFT_645512	1468492	1469283	None	7864	699	37119	No_constitutive_exon_found_in_species
AGTTCTTCCTTCATCTCACTTGATACACATACTTACTTTTCCAAGGGAAGAG	179610	179900	179560	179612	1	LY89scaffold_12	LY89DRAFT_669190	179291	180016	None	7864	699	37119	No_constitutive_exon_found_in_species
AGAAACTTCTCTAATTCTGCAATTGCTGTTCATCGCTCATGGGGGCACAGGT	266770	267124	267174	267122	-1	LY89scaffold_12	LY89DRAFT_684822	266770	268365	None	7864	699	37119	No_constitutive_exon_found_in_species
TGGTGGATGCTCGTGAAGATCAAGGACAGGCTGACATGGTAGGGTATCAGCT	273578	273769	273528	273580	1	LY89scaffold_12	LY89DRAFT_645675	272846	274775	None	7864	699	37119	No_constitutive_exon_found_in_species
GGGTTCAGGGGGAGGTGAAGGGGGATTGGGGTGGGAAGACGGGGGCGAAGAA	315062	316546	315012	315064	1	LY89scaffold_12	LY89DRAFT_616311	314563	316546	None	7864	699	37119	No_constitutive_exon_found_in_species
AGTCTTCCGTTCCAAACCCCGAAGCATTGCAGATGCTGACGTGGGTTGAGAT	345469	345551	345601	345549	-1	LY89scaffold_12	LY89DRAFT_542623	344480	345685	None	7864	699	37119	No_constitutive_exon_found_in_species
AAGTATCTTTTTGTCCCAAACGTAGGAGGAAATTGCTGATGGGGAAATAGTT	390934	391029	391079	391027	-1	LY89scaffold_12	LY89DRAFT_585042	390934	393319	None	7864	699	37119	No_constitutive_exon_found_in_species
GTGAGCTGCCCCTTTTTTGTCAATAGGGAGGGGCCTAATGATGGGGACAGAT	447749	447962	447699	447751	1	LY89scaffold_12	LY89DRAFT_66177	446679	449614	None	7864	699	37119	No_constitutive_exon_found_in_species
GTTAGAGAGAGGACGATTAATAGTATTGTGTTGTTGTCGAATGGGATTAGTT	455830	455877	455927	455875	-1	LY89scaffold_12	LY89DRAFT_669291	454366	456264	None	7864	699	37119	No_constitutive_exon_found_in_species
TAGAGCTCACGCGGATCGGACCTCGAATGATGCTGACTTGGGATGACCAGAT	467292	467748	467798	467746	-1	LY89scaffold_12	LY89DRAFT_616459	466940	467864	None	7864	699	37119	No_constitutive_exon_found_in_species
CGGCATACGATTTGACTATACGTGATGAGGACATGGATAAGGGACAACAGCA	519333	519938	519988	519936	-1	LY89scaffold_12	LY89DRAFT_782123	519333	520367	None	7864	699	37119	No_constitutive_exon_found_in_species
CACCCGTGCAAGGTCTTTAATTCCTCTATTAGGCTAATGGGAAAAAATAGGG	638595	638963	639013	638961	-1	LY89scaffold_12	LY89DRAFT_684921	638595	640325	None	7864	699	37119	No_constitutive_exon_found_in_species
AGGTAAGAAATGACACAGCAATCTCATAAAATTAACTGACCCAGGGACAGCT	878806	878970	879020	878968	-1	LY89scaffold_12	LY89DRAFT_585852	878434	881117	None	7864	699	37119	No_constitutive_exon_found_in_species
GGTAAGGATATATATAATTTGTGTCTGGTATGCAGCTAATAGGGGTATAGGT	920474	920542	920592	920540	-1	LY89scaffold_12	LY89DRAFT_646142	919966	921800	None	7864	699	37119	No_constitutive_exon_found_in_species
TTTTGATTGAACTTGATATCCAAATGATCTGAAGCTAATGGGAAATTTAGGA	957072	957087	957137	957085	-1	LY89scaffold_12	LY89DRAFT_669463	957072	958073	None	7864	699	37119	No_constitutive_exon_found_in_species
TCTCGGCCACTTTCTCCATCCCCAATTACCGTCAGTTAATAGGGGAATAGAA	986450	987651	986400	986452	1	LY89scaffold_12	LY89DRAFT_782257	985567	987651	None	7864	699	37119	No_constitutive_exon_found_in_species
ACTTGAAGATCAGAGGAAAATAGTCCACTAACATGGTAATGGGATGATAGAT	1020487	1021330	1020437	1020489	1	LY89scaffold_12	LY89DRAFT_669485	1017904	1021330	None	7864	699	37119	No_constitutive_exon_found_in_species
GCTCCCAAATACAGTATGAGGTCTTGGTTTCCTCTAACTTGGGCGCGCAGAC	1025457	1026214	1025407	1025459	1	LY89scaffold_12	LY89DRAFT_734052	1025263	1026214	None	7864	699	37119	No_constitutive_exon_found_in_species
GCAAGCAGCTATTTCCAATTTGGAGATGATCACAAGCTAATGGGGAGCAGCA	1040664	1040932	1040982	1040930	-1	LY89scaffold_12	LY89DRAFT_718753	1040664	1043204	None	7864	699	37119	No_constitutive_exon_found_in_species
CCCTGTTCTCGCGAGAAGAATTTGAATCTGGAAGGCTAACAGGGAAATAGGT	1099231	1099940	1099181	1099233	1	LY89scaffold_12	LY89DRAFT_71969	1098571	1099940	None	7864	699	37119	No_constitutive_exon_found_in_species
AAGGGGTAGGAAATCATATCGCAATGGTTTGATGTATGGGATTTGAAGAGTC	1139913	1140166	1139863	1139915	1	LY89scaffold_12	LY89DRAFT_584927	1139569	1140556	None	7864	699	37119	No_constitutive_exon_found_in_species
ACACACTCTCGCTTATCTCAGGGGCTGACGACGCGAGGGGTAAAAATTAGGA	1147212	1148094	1148144	1148092	-1	LY89scaffold_12	LY89DRAFT_707443	1146916	1148425	None	7864	699	37119	No_constitutive_exon_found_in_species
CGCCTCCTTCGGCGGAGACCCCAAACGCATGACTCTCTGGGGCCAATAAGCC	1154780	1155121	1154730	1154782	1	LY89scaffold_12	LY89DRAFT_707445	1154020	1155853	None	7864	699	37119	No_constitutive_exon_found_in_species
ATAATCCTATCGCTTTGGTGAGAGGAATTATCTGACTCTGGGCAATATAGGT	1248028	1248165	1248215	1248163	-1	LY89scaffold_12	LY89DRAFT_782348	1245895	1248422	None	7864	699	37119	No_constitutive_exon_found_in_species
TACCTAGCTATTTCTCACGTGAATGATTCTGATAAATAACGGGAGAATAGGA	1270024	1270203	1269974	1270026	1	LY89scaffold_12	LY89DRAFT_718826	1269608	1270811	None	7864	699	37119	No_constitutive_exon_found_in_species
GAGTGGCCATTGCAAACTTGATGAAGAGTGTGTCACTGACAGGGCATAAGGT	1301050	1301366	1301416	1301364	-1	LY89scaffold_12	LY89DRAFT_73285	1301050	1302703	None	7864	699	37119	No_constitutive_exon_found_in_species
CTTTGGTAGGTCGGCTGATCGCGTGCATGGTTGCACACTAACGGGTACAGGC	1456303	1456392	1456253	1456305	1	LY89scaffold_12	LY89DRAFT_734219	1455215	1456491	None	7864	699	37119	No_constitutive_exon_found_in_species
CATTTGATGCTGGTTCGCGCCTGTGGACGAAGTGGGCTGATGCGGGGTAGAT	44071	44205	44021	44073	1	LY89scaffold_13	LY89DRAFT_697409	43836	44448	None	7864	699	37119	No_constitutive_exon_found_in_species
ATGTGCGTAGCTCTAGAGAGAAATGTAGGAAAAGTAGCTGATAAGGGTAGAC	148714	148771	148821	148769	-1	LY89scaffold_13	LY89DRAFT_617209	147819	149303	None	7864	699	37119	No_constitutive_exon_found_in_species
ATGGAAGATTCGGGATGATGAGGCTGAACGGACGGACACTTGGGATGGAGTT	155181	155189	155239	155187	-1	LY89scaffold_13	LY89DRAFT_586798	152713	156522	None	7864	699	37119	No_constitutive_exon_found_in_species
TAAGTGCCCAGAGGAGTTTCAGTCTATGATGGCGACTAACAATGGGATAGGA	206074	206387	206024	206076	1	LY89scaffold_13	LY89DRAFT_76663	205299	208053	None	7864	699	37119	No_constitutive_exon_found_in_species
TAAGTGATTTAGTAATGAAGTCAAAGATTCGGTTCCTCAAGGGAGTTTAGAT	324278	324511	324228	324280	1	LY89scaffold_13	LY89DRAFT_697487	324055	325617	None	7864	699	37119	No_constitutive_exon_found_in_species
CCGCCTCATGCATCCAGTGCCACTCTGCTAATACCAATTGCTGGGAATAGTG	341728	341877	341927	341875	-1	LY89scaffold_13	LY89DRAFT_646723	337023	342279	None	7864	699	37119	No_constitutive_exon_found_in_species
AGAGAGAAGTTGTTGATGAAAAAAGCCGATTGATGGATGGGACAGACCAGAA	543832	544651	543782	543834	1	LY89scaffold_13	LY89DRAFT_697537	543139	544651	None	7864	699	37119	No_constitutive_exon_found_in_species
CTATTCCTCTTCTTTTTTGGGTAAGGGGACGTGTTGATGGGGATATATAGGT	571193	571501	571551	571499	-1	LY89scaffold_13	LY89DRAFT_617478	571193	573431	None	7864	699	37119	No_constitutive_exon_found_in_species
ACTTCACTTCATGTGAGAGGGGAGGGAAGAGTTGATTTGGGATGAGATAGAT	756096	756289	756046	756098	1	LY89scaffold_13	LY89DRAFT_719130	755608	757424	None	7864	699	37119	No_constitutive_exon_found_in_species
TTCTTTTTTGTGGAGAAGGGGAAAGGAAGGGGTCTGGCTAACGGGTGTAGTG	808928	809538	808878	808930	1	LY89scaffold_13	LY89DRAFT_83859	808112	811322	None	7864	699	37119	No_constitutive_exon_found_in_species
ATACGGAGGTACACAAAATCAGCGGGCTAATTTTGAATTCCGGGATATAGGG	844019	844126	844176	844124	-1	LY89scaffold_13	LY89DRAFT_685411	843299	844953	None	7864	699	37119	No_constitutive_exon_found_in_species
ATGGTCTACGAGCCAGTTGTGATTACATTCATAGTCTTTTGAGGGAAGAGGA	854350	854497	854547	854495	-1	LY89scaffold_13	LY89DRAFT_707686	853638	855062	None	7864	699	37119	No_constitutive_exon_found_in_species
GCTTCTGCGTTTCTGGGTTTAGAGAAGAGAATGTTGATGTGGGGTTGCAGAC	892655	892805	892605	892657	1	LY89scaffold_13	LY89DRAFT_782704	891795	892805	None	7864	699	37119	No_constitutive_exon_found_in_species
CTCACCCGCTGCTGCGTTCCTTCGGTGCTGCATACGAACAGGGAGTCTAGGC	1043257	1043887	1043937	1043885	-1	LY89scaffold_13	LY89DRAFT_782764	1043257	1044322	None	7864	699	37119	No_constitutive_exon_found_in_species
ATGCCTAGGGGGTGGGTTGGCTGGGAGGGTGTGAATTAGTGGGAGGGAAGGG	1123292	1123667	1123242	1123294	1	LY89scaffold_13	LY89DRAFT_86459	1119543	1123667	None	7864	699	37119	No_constitutive_exon_found_in_species
TTTTTTTTTTGCGTGGGAGAGGGGGGGTTGTGGCTAATTGGTTGGGGTAGAA	1200335	1200404	1200285	1200337	1	LY89scaffold_13	LY89DRAFT_719259	1199600	1200404	None	7864	699	37119	No_constitutive_exon_found_in_species
CCAAGAAATCGCTCCTGGAATCTATGTACGCCGTAACTTGGGCGCAGTAGAC	1246689	1247174	1247224	1247172	-1	LY89scaffold_13	LY89DRAFT_571485	1246689	1247733	None	7864	699	37119	No_constitutive_exon_found_in_species
GTTTTGTAGTTTCTTGGGAAAGAGAGAGATGTGCTGAGAGATTGGGATAGGC	1258995	1259065	1259115	1259063	-1	LY89scaffold_13	LY89DRAFT_749390	1258614	1260493	None	7864	699	37119	No_constitutive_exon_found_in_species
GGACTGTAAGAAAATTCTCTCGCAAACAGACCTCAGCTAATGGGAAGCAGTA	1311613	1311710	1311760	1311708	-1	LY89scaffold_13	LY89DRAFT_734709	1311281	1312122	None	7864	699	37119	No_constitutive_exon_found_in_species
AAGAGGAAATGAGACAAATGGTTGTATTGCACGAAGCGAGGCGGGACAAGAT	1367469	1367577	1367627	1367575	-1	LY89scaffold_13	LY89DRAFT_586358	1367233	1368066	None	7864	699	37119	No_constitutive_exon_found_in_species
GTAAGTAGTTCAACCTCCAGAATCAGAAACAAATAGCTAATGCGGGATAGTG	1371422	1371746	1371796	1371744	-1	LY89scaffold_13	LY89DRAFT_734728	1371331	1371992	None	7864	699	37119	No_constitutive_exon_found_in_species
TGTTAGATCATGTAGACCATATCTCAAACATGACTCTAACGGGCAGACAGTA	75165	75646	75696	75644	-1	LY89scaffold_14	LY89DRAFT_734772	75165	75920	None	7864	699	37119	No_constitutive_exon_found_in_species
CAGCGGATACAGGGAATGGAGAGGTTGTGAATGGTGGTCATGGGAATGAGCT	207734	208011	207684	207736	1	LY89scaffold_14	LY89DRAFT_618167	207164	209847	None	7864	699	37119	No_constitutive_exon_found_in_species
TATAGTGTCAACAAATGTTTTACTAATGGGATCAATCCTTGGGATAATAGAT	259399	259428	259349	259401	1	LY89scaffold_14	LY89DRAFT_734841	258441	261925	None	7864	699	37119	No_constitutive_exon_found_in_species
AGGTAAAACCAATATACTACAAGAAAAGGCACATGGCTAATTGGGACAAGAT	297386	298703	298753	298701	-1	LY89scaffold_14	LY89DRAFT_782978	297386	299694	None	7864	699	37119	No_constitutive_exon_found_in_species
GGTCAGTTATCTATGATCTGGTGCGCTGCTTCTGCTAATATGGGAATCAGGC	380888	381112	380838	380890	1	LY89scaffold_14	LY89DRAFT_685675	380174	382260	None	7864	699	37119	No_constitutive_exon_found_in_species
AGTAAGTGATCGAGATCGAGTTTTCTGTCAGATCCTAATCAGGAGGGTAGCT	397424	397479	397529	397477	-1	LY89scaffold_14	LY89DRAFT_685679	396636	397838	None	7864	699	37119	No_constitutive_exon_found_in_species
ATATTCTATCCAAGCTTAATGTCCCTTCGAGAACTGACAATGGGAGTTAGAT	477600	478817	477550	477602	1	LY89scaffold_14	LY89DRAFT_647727	476942	480930	None	7864	699	37119	No_constitutive_exon_found_in_species
GTTTGTTTTACAATGGAAGAGATGATATGGATACTAATAGGGAGTGGCAGAT	491740	491791	491841	491789	-1	LY89scaffold_14	LY89DRAFT_618377	490731	492077	None	7864	699	37119	No_constitutive_exon_found_in_species
GTGAGTTGTCTGCTAGAGATATATGGTGATGGAAGGCTGATGAGGGATAGGA	541110	541182	541060	541112	1	LY89scaffold_14	LY89DRAFT_783053	538514	541461	None	7864	699	37119	No_constitutive_exon_found_in_species
TTTTTCCTTTTTTTTTTTTTTGGATGTAAGTGTTAACGGGAGAACCACAGAT	563391	563749	563799	563747	-1	LY89scaffold_14	LY89DRAFT_587305	563391	565268	None	7864	699	37119	No_constitutive_exon_found_in_species
GATCTTAAGCACTCTCAGGAGAACATGAGAACTGACTTTATGTGGGATAGCC	589839	589991	589789	589841	1	LY89scaffold_14	LY89DRAFT_783068	588580	591058	None	7864	699	37119	No_constitutive_exon_found_in_species
GGATAGTAGACGACAATCGCGATATGTGGCAACTGCTGTTATGGGAGTAGAC	687408	687545	687595	687543	-1	LY89scaffold_14	LY89DRAFT_670382	687238	688051	None	7864	699	37119	No_constitutive_exon_found_in_species
AGGTAAGGATGCTCGATCCGTCTTGGAAACGCATACTGATGTGGGTGCAGAT	735580	735832	735882	735830	-1	LY89scaffold_14	LY89DRAFT_670401	735580	736915	None	7864	699	37119	No_constitutive_exon_found_in_species
AGCCCTCATCTTGATTCAAGCCTCGAAGCAAAAGCTGACCATCTGGGAAGCT	847361	847406	847311	847363	1	LY89scaffold_14	LY89DRAFT_719587	846547	849166	None	7864	699	37119	No_constitutive_exon_found_in_species
CCTGGTTAGTGGAGCAAATTATCGTGTGTTGCTAGGACTGACGGGAACAGAA	871163	871604	871654	871602	-1	LY89scaffold_14	LY89DRAFT_647959	868535	872235	None	7864	699	37119	No_constitutive_exon_found_in_species
AAGCAAGCACTTGAAATTTATGACTTGGTAAGAAGCTGACTCGGGAGTAGAT	902080	902219	902030	902082	1	LY89scaffold_14	LY89DRAFT_707988	900913	902320	None	7864	699	37119	No_constitutive_exon_found_in_species
TTGGAGGGGAGAGGGGGAAAGGCGAAATGGCTAATGAGGGGAATTGATAGAG	1039098	1039360	1039048	1039100	1	LY89scaffold_14	LY89DRAFT_783214	1038324	1039360	None	7864	699	37119	No_constitutive_exon_found_in_species
GATCGATAGCACGGGCATACTGTATGTGACAGGGAGCAATGACTGGGAAGAT	1049740	1049895	1049945	1049893	-1	LY89scaffold_14	LY89DRAFT_697960	1048880	1051014	None	7864	699	37119	No_constitutive_exon_found_in_species
CAGAGACAGTGGCAGTCTACTCACTCAGTTCAATGCTGGGGGCAACGGAGAT	1048880	1049611	1049661	1049609	-1	LY89scaffold_14	LY89DRAFT_697960	1048880	1051014	None	7864	699	37119	No_constitutive_exon_found_in_species
CATGCGCGTTCTTATTCCTACCCATCGGACTCATGCTAACTTTGGGGAAGAG	1061763	1061871	1061921	1061869	-1	LY89scaffold_14	LY89DRAFT_750088	1057023	1062947	None	7864	699	37119	No_constitutive_exon_found_in_species
ACGATAAATATTTCGTTGAGCATGATATCGGGCTGATACCTGGGAAATAGGT	1062504	1062775	1062825	1062773	-1	LY89scaffold_14	LY89DRAFT_735124	1062504	1063124	None	7864	699	37119	No_constitutive_exon_found_in_species
AAGTCAGCGTCAATACTTGCAATATTCGTGTTCACTGATATGTGGGACAGGA	1189971	1190020	1189921	1189973	1	LY89scaffold_14	LY89DRAFT_783262	1188804	1191883	None	7864	699	37119	No_constitutive_exon_found_in_species
AGATTATGCAAACCTTCCGGAGGCGAATTGTACTGACGGAGGGACATTAGAT	1190228	1190298	1190178	1190230	1	LY89scaffold_14	LY89DRAFT_783262	1188804	1191883	None	7864	699	37119	No_constitutive_exon_found_in_species
TTGAGCGTGGAAGAGGGATTTGGGAGTAAGTAGGGCTGGAAGGGGGGAAGTG	1218926	1219461	1218876	1218928	1	LY89scaffold_14	LY89DRAFT_648177	1218582	1219949	None	7864	699	37119	No_constitutive_exon_found_in_species
ATTCCTACTTGGTCTTGCGGTGATGAAGGTTGACTGACAGGGTAACATAGAT	1260154	1260263	1260104	1260156	1	LY89scaffold_14	LY89DRAFT_685906	1259812	1261691	None	7864	699	37119	No_constitutive_exon_found_in_species
GGTACATGATATCATGATTTCCTCCAAACTTTACTGACAAGGGACATTAGAG	1318537	1321362	1318487	1318539	1	LY89scaffold_14	LY89DRAFT_783304	1318369	1321362	None	7864	699	37119	No_constitutive_exon_found_in_species
ATCCACGCACTTGGAAAGGCAAAAGGCAGTGCTCGGGGACGAGGATCCAGTT	74242	74540	74590	74538	-1	LY89scaffold_15	LY89DRAFT_783348	74242	75331	None	7864	699	37119	No_constitutive_exon_found_in_species
TCTTGAGAGGGAGGGGAAGAGAGAGGAGGGCAATGAAGGATGGGATGGAGGG	98337	98530	98287	98339	1	LY89scaffold_15	LY89DRAFT_104605	97381	98530	None	7864	699	37119	No_constitutive_exon_found_in_species
GTTTGTCAACCCATACCACGGGATAAATCATCTGCTAATCAATTGGGTAGAC	102377	103570	102327	102379	1	LY89scaffold_15	LY89DRAFT_648329	101570	103570	None	7864	699	37119	No_constitutive_exon_found_in_species
TAAGCCTTCCGCGAGACAAAATCGTTAAATTGAACTGATGGGAGGACTAGAT	184827	184894	184944	184892	-1	LY89scaffold_15	LY89DRAFT_719797	183164	185447	None	7864	699	37119	No_constitutive_exon_found_in_species
GAATATATACTGTTTAGCATGGTGGACATTATAGCTAATATGTGGGGTAGAA	269325	270203	270253	270201	-1	LY89scaffold_15	LY89DRAFT_698094	269325	271266	None	7864	699	37119	No_constitutive_exon_found_in_species
ATCGTCGATCATATCTCAAGAACACAGTCAAGCCTCATATGCGGGTGCAGAA	308663	309018	308613	308665	1	LY89scaffold_15	LY89DRAFT_750550	306939	309186	None	7864	699	37119	No_constitutive_exon_found_in_species
CAGCTCGAAGTATCAAGCTTCAGTAAGACATCCGTCTAACTCGGGAAAAGCC	418424	418470	418520	418468	-1	LY89scaffold_15	LY89DRAFT_783447	416749	418793	None	7864	699	37119	No_constitutive_exon_found_in_species
CTGCAATTTATACGAATGAAGCATACTGATCTTGGGATTCCGGGGACCAGGT	431459	433239	433289	433237	-1	LY89scaffold_15	LY89DRAFT_108206	431041	433715	None	7864	699	37119	No_constitutive_exon_found_in_species
GTCTCACCCCCTCCCCGTTCCTCGGGAATTGAAATTAATGGGAAAGCCAGGG	457859	458279	458329	458277	-1	LY89scaffold_15	LY89DRAFT_648509	457581	459258	None	7864	699	37119	No_constitutive_exon_found_in_species
CTTCGTTTCTGGGAAAAGTAAGGAGAGAAGTTGATGATGGGATGGAATAGAC	491963	492320	491913	491965	1	LY89scaffold_15	LY89DRAFT_708184	491277	492320	None	7864	699	37119	No_constitutive_exon_found_in_species
CTTCGTGAGTTGTTATTTCCACGCAATGAACCACATCTAACACGGGACAGAT	658742	658912	658692	658744	1	LY89scaffold_15	LY89DRAFT_670845	657002	663843	None	7864	699	37119	No_constitutive_exon_found_in_species
TGCCGTCTAATAGCAACAAAAATCGACGTGTCGCTGACATCTAGGGGTAGAT	730342	730470	730520	730468	-1	LY89scaffold_15	LY89DRAFT_735500	725453	730733	None	7864	699	37119	No_constitutive_exon_found_in_species
TATTCCTTTGAGGAGAGGCAGGGAGTGGTTGGCTAACGGGAGATGTGTAGTT	776128	776226	776276	776224	-1	LY89scaffold_15	LY89DRAFT_686160	775740	776593	None	7864	699	37119	No_constitutive_exon_found_in_species
GTAAGTTTTCCTCACACACAATGGTTCTGCACTCTCTGATTTAGGGAAAGCC	984069	985408	985458	985406	-1	LY89scaffold_15	LY89DRAFT_619404	984069	986408	None	7864	699	37119	No_constitutive_exon_found_in_species
AGCTACCAACCCATCTGTCGGCTTTTACAGTGCTAATACTTGGGTAAAAGCT	1018149	1018232	1018099	1018151	1	LY89scaffold_15	LY89DRAFT_783615	1016586	1021170	None	7864	699	37119	No_constitutive_exon_found_in_species
ACTTTTGACTGCGCCGCCGGTATACGGCCACCTACTGACGTGTGGGACAGTG	1147037	1147105	1146987	1147039	1	LY89scaffold_15	LY89DRAFT_783648	1146533	1148714	None	7864	699	37119	No_constitutive_exon_found_in_species
CATCCCATAGTGTTTGATAAGCATATACTGACTCCAAGGTTGTGGGACAGAC	1173973	1174632	1173923	1173975	1	LY89scaffold_15	LY89DRAFT_588185	1171399	1175817	None	7864	699	37119	No_constitutive_exon_found_in_species
CGACTGGCCTGGACATGGACGCTTCGTGGAGATATGCTGATATGGGATAGAA	1192903	1193052	1192853	1192905	1	LY89scaffold_15	LY89DRAFT_588557	1192052	1193953	None	7864	699	37119	No_constitutive_exon_found_in_species
AGGAATTAGGGAGATGGGATTCTCGAGATCAGAGACTGATGGGAATATAGCT	1222019	1222148	1221969	1222021	1	LY89scaffold_15	LY89DRAFT_588537	1221756	1222346	None	7864	699	37119	No_constitutive_exon_found_in_species
GTGAGTAGTTCTTTCTTGTTTGTGACTGGGGTAGAAGCTGATGGGCGAAGGA	1257943	1258235	1258285	1258233	-1	LY89scaffold_15	LY89DRAFT_783694	1257943	1259580	None	7864	699	37119	No_constitutive_exon_found_in_species
TTGAGAATGTGGGTGTTCGATGTGTGATCTTGACACGGGGAGGGGAACAGGC	50565	50704	50515	50567	1	LY89scaffold_16	LY89DRAFT_117893	49641	50704	None	7864	699	37119	No_constitutive_exon_found_in_species
TGATGTTCAACGCTTGATGTTGAATTGGACATTGACTGATCACGGGATAGGC	61794	61894	61744	61796	1	LY89scaffold_16	LY89DRAFT_649022	61248	62619	None	7864	699	37119	No_constitutive_exon_found_in_species
CAGGTATGTGAAATTAATATGTAATCTACCGGATACTGATGGGAATACAGGC	93752	94316	94366	94314	-1	LY89scaffold_16	LY89DRAFT_686334	93752	96627	None	7864	699	37119	No_constitutive_exon_found_in_species
AACATCCTGATCAAGCACGTGTTACTAGACTTGTACTGACATTGGGGCAGTG	192964	193169	193219	193167	-1	LY89scaffold_16	LY89DRAFT_783782	192439	194098	None	7864	699	37119	No_constitutive_exon_found_in_species
GTAAGTAGATCTATAGGTTTTGGATTTTGAACTCAACTAACAAGGGACAGTG	205585	205621	205671	205619	-1	LY89scaffold_16	LY89DRAFT_698358	204759	205919	None	7864	699	37119	No_constitutive_exon_found_in_species
GAGTTTTGTCCTTGTCCGATAATACTATGCGCAGCTAAGCCTGGGAACAGCA	259778	261197	261247	261195	-1	LY89scaffold_16	LY89DRAFT_619826	258553	261658	None	7864	699	37119	No_constitutive_exon_found_in_species
ATTGTGAGGAAGAGAGGAAAGGGGGCGAAGATTGACTGATGCTGGGATAGGA	271761	271862	271912	271860	-1	LY89scaffold_16	LY89DRAFT_588789	270354	278744	None	7864	699	37119	No_constitutive_exon_found_in_species
TTCGCAGATCCAGGAAGAAAAAGAGGGAATGAATGCTAATGAGGGAATAGCC	290184	290292	290134	290186	1	LY89scaffold_16	LY89DRAFT_686394	289723	290867	None	7864	699	37119	No_constitutive_exon_found_in_species
GTTCTCCGACTTTATCTTGTAGGATGTCTGGGACTGACGGGTGGGAACAGCT	305507	305602	305457	305509	1	LY89scaffold_16	LY89DRAFT_619868	305005	306677	None	7864	699	37119	No_constitutive_exon_found_in_species
TTTATTCTTTTGGGGTTTTCGGGAATGTGCTAATGAGAGGGGAATTGCAGTC	319573	320158	320208	320156	-1	LY89scaffold_16	LY89DRAFT_686406	319573	320621	None	7864	699	37119	No_constitutive_exon_found_in_species
TAAGTAATGTCCGCAAAGTTTTGTATGAATCTGAACTAATGGGAATATAGGG	460774	460934	460724	460776	1	LY89scaffold_16	LY89DRAFT_686441	458500	461942	None	7864	699	37119	No_constitutive_exon_found_in_species
GGGAGAGATGGGAGATGGGAGAATTGTGGCTAATGATGGGGTGGTGATAGGT	462740	462789	462690	462742	1	LY89scaffold_16	LY89DRAFT_649331	461978	462789	None	7864	699	37119	No_constitutive_exon_found_in_species
TTCGATAACCACCAATGCGACGCTACTTACGGGTTGGGGGGTGAGCAGAGAC	557909	558142	557859	557911	1	LY89scaffold_16	LY89DRAFT_735902	557210	558780	None	7864	699	37119	No_constitutive_exon_found_in_species
TTCCTTTCTCTTTTTTTTTTGGAAAAGGTTTGTTGGGCTAAGGGAGCAAGGT	613039	613153	613203	613151	-1	LY89scaffold_16	LY89DRAFT_720318	612419	613824	None	7864	699	37119	No_constitutive_exon_found_in_species
GCTGGTGTCCCATTATCTACGTATATGCGAGAGAGTTAGGAGACGGGCAGAT	715055	715266	715316	715264	-1	LY89scaffold_16	LY89DRAFT_708507	715055	716504	None	7864	699	37119	No_constitutive_exon_found_in_species
AGTATTGGTTCCCAATGATTCTAGGGAGACAGGCTGACAGAGTGGGGCAGGC	760269	760439	760489	760437	-1	LY89scaffold_16	LY89DRAFT_751546	759108	761271	None	7864	699	37119	No_constitutive_exon_found_in_species
TAAATATTAAATAAATATTAAATAAAACGACGGGAATGATACCATGGGAGTA	768581	768650	768700	768648	-1	LY89scaffold_16	LY89DRAFT_708514	767297	769135	None	7864	699	37119	No_constitutive_exon_found_in_species
TTTGGTTGTGGTGAGAAGGAGAGGGAGGGGCTGATGTGAAGGGGGAATAGTT	788439	788562	788389	788441	1	LY89scaffold_16	LY89DRAFT_686522	787604	789086	None	7864	699	37119	No_constitutive_exon_found_in_species
TGAGGTGAGTTGGGTGTGATTTGTAGGTAGGGCTGGACTGATGGGGATAGCT	849976	850186	849926	849978	1	LY89scaffold_16	LY89DRAFT_720374	849522	851425	None	7864	699	37119	No_constitutive_exon_found_in_species
ATACTCGTTGTCTCTGAAATAAAGAACATACATTAACGGGCAATATGAAGGC	1145433	1146128	1146178	1146126	-1	LY89scaffold_16	LY89DRAFT_649677	1145085	1146808	None	7864	699	37119	No_constitutive_exon_found_in_species
GTACACGATTGTCTTGATTTCAACATTCGAGCTAACATGGGATAATATAGAT	1227961	1228202	1228252	1228200	-1	LY89scaffold_16	LY89DRAFT_128943	1226798	1229056	None	7864	699	37119	No_constitutive_exon_found_in_species
TACTGTATGTTCTATAGTAGACCATGAGAGGATTGTGCTGACGGGGTTAGAC	1302448	1302793	1302398	1302450	1	LY89scaffold_16	LY89DRAFT_129811	1301169	1302793	None	7864	699	37119	No_constitutive_exon_found_in_species
GTTCTGGAAGACCGGATGATGAAAAGAGACTAATCATGTGGGTGATGTAGAT	124450	124502	124552	124500	-1	LY89scaffold_17	LY89DRAFT_649839	123438	124974	None	7864	699	37119	No_constitutive_exon_found_in_species
TTCGTCGTGCCACCTCTAGGATCTATTTGTTATATTGCAAACGGGTGGAGAG	190289	190410	190239	190291	1	LY89scaffold_17	LY89DRAFT_708647	190165	191660	None	7864	699	37119	No_constitutive_exon_found_in_species
AAGGAAGTCTTCTGTTAGAGAGAAGAGTACTGATGAGAGGGGGGGCATAGAA	244170	244496	244120	244172	1	LY89scaffold_17	LY89DRAFT_720574	243323	244496	None	7864	699	37119	No_constitutive_exon_found_in_species
AGTACGGCAAGTGGGAGTGTGAAGAGTAAGAAGGGGAGTGGGAAGAGGAGTT	344196	344446	344146	344198	1	LY89scaffold_17	LY89DRAFT_698651	340932	344446	None	7864	699	37119	No_constitutive_exon_found_in_species
CCCTCTTTCTGTCTTTGGAAGAAGAGAATTGGGCTAATTGGGGTGAATAGAT	392854	393094	392804	392856	1	LY89scaffold_17	LY89DRAFT_708689	391812	393094	None	7864	699	37119	No_constitutive_exon_found_in_species
TCCAGATTGATTTACTTGGAAGTGAGCGTTTGAGCTGATGAAGGGAACAGGG	456898	457621	456848	456900	1	LY89scaffold_17	LY89DRAFT_686777	456278	457621	None	7864	699	37119	No_constitutive_exon_found_in_species
TCAGTAAAAACACCTCCGGGCTGCTAAAGACGCTCAAATTGATGGGCCAGGT	779564	779737	779787	779735	-1	LY89scaffold_17	LY89DRAFT_784360	779564	780460	None	7864	699	37119	No_constitutive_exon_found_in_species
GAGTTCTTTGTCTTGTTCCGAGGAGCAGATGAGCTGATATCGGGGTGCAGAT	813246	813585	813635	813583	-1	LY89scaffold_17	LY89DRAFT_686898	813246	815094	None	7864	699	37119	No_constitutive_exon_found_in_species
CCCTTATCGTAGAAAGATATCTATATCTCTGACGATTGGGGAACAAACAGTG	829128	829212	829262	829210	-1	LY89scaffold_17	LY89DRAFT_650240	827126	829463	None	7864	699	37119	No_constitutive_exon_found_in_species
CAAGATTTTTTTTTTCTTGGCTCACATGACTAAGATATTGATTGGGATAGGT	842658	842880	842608	842660	1	LY89scaffold_17	LY89DRAFT_589926	842256	842880	None	7864	699	37119	No_constitutive_exon_found_in_species
TGGGGTTGGCGGAGCGGAGGAGGTTGTTGGCGGAGAGAGATAGGGGTGAGAA	847219	847455	847505	847453	-1	LY89scaffold_17	LY89DRAFT_139653	847219	850210	None	7864	699	37119	No_constitutive_exon_found_in_species
GAGTTTGAGAGTAGGACGGTGGTTACTGCGCAGAGTAGTCCGTTGGGGAGGA	889246	889458	889508	889456	-1	LY89scaffold_17	LY89DRAFT_139975	889246	891170	None	7864	699	37119	No_constitutive_exon_found_in_species
GAAGTAGGTTCGCAATACATCTATTGGAGAACGCTGTTGACGGGACATAGGA	978732	978795	978682	978734	1	LY89scaffold_17	LY89DRAFT_720787	978285	979328	None	7864	699	37119	No_constitutive_exon_found_in_species
GTTTGTCCGGTCATCAATGAGACAATACATTGATCTAACACGGGGTACAGGC	989388	989645	989695	989643	-1	LY89scaffold_17	LY89DRAFT_736524	989021	990604	None	7864	699	37119	No_constitutive_exon_found_in_species
TATTCCAAGCCAAGCAAGGAATCTGCTGATAACTGACACAGGGTCCGAAGAA	1067096	1068921	1068971	1068919	-1	LY89scaffold_17	LY89DRAFT_141829	1067096	1069539	None	7864	699	37119	No_constitutive_exon_found_in_species
TGGTAAGTTATTGAAACCCGATGCACATGGCAGAGCTAATATGGGATCAGGG	71683	72616	72666	72614	-1	LY89scaffold_18	LY89DRAFT_650591	71683	73456	None	7864	699	37119	No_constitutive_exon_found_in_species
AGATTGGGAAGACTGGTGAAGAGTCGGAGCCAGTGCTAATATGGGAACAGGT	85560	85611	85661	85609	-1	LY89scaffold_18	LY89DRAFT_687073	85017	85869	None	7864	699	37119	No_constitutive_exon_found_in_species
TGGTAAGCAAACGTTCTTCAATATATTTCCTAGTGATTAACGGAGGGTAGGC	112229	112463	112179	112231	1	LY89scaffold_18	LY89DRAFT_784564	110380	112463	None	7864	699	37119	No_constitutive_exon_found_in_species
TTCTTTTTTGTCTTTTGGTGGGTTTTTTGTTGACGTGATGGGATGGATAGGT	145162	145477	145112	145164	1	LY89scaffold_18	LY89DRAFT_590575	144591	145477	None	7864	699	37119	No_constitutive_exon_found_in_species
GGTGAGGAGGGAACAGGGTGAGGTGGAGGGTGAGGGTGATGGGGAGATAGAG	176468	176563	176613	176561	-1	LY89scaffold_18	LY89DRAFT_708878	176468	178819	None	7864	699	37119	No_constitutive_exon_found_in_species
ACTGCTTTGATATGGAGGAAGAGGAGGTGGACGGCGCTAAAGGGATTTAGGG	187176	187276	187326	187274	-1	LY89scaffold_18	LY89DRAFT_590742	186263	188640	None	7864	699	37119	No_constitutive_exon_found_in_species
GCTGTTTCTGCGAGACTAAGTGGGAGGCTTATGCTGACTGCGGGATGTAGTA	331799	332215	332265	332213	-1	LY89scaffold_18	LY89DRAFT_687134	331799	333313	None	7864	699	37119	No_constitutive_exon_found_in_species
GAGGGAGGCAAGGAGTGTCAGGGGATGCCGGTCTTGAGTGTGGTGGGGAGGT	404534	404762	404812	404760	-1	LY89scaffold_18	LY89DRAFT_147303	404534	405636	None	7864	699	37119	No_constitutive_exon_found_in_species
GTTTATCCTGATCCTCACAAGCTATACTGACGCTGACCTCTGGGGACCAGGG	466660	467510	466610	466662	1	LY89scaffold_18	LY89DRAFT_672098	465920	467510	None	7864	699	37119	No_constitutive_exon_found_in_species
ATGGAATGCAATGGAGGATAGGTTTGCTGACAGCGGGTTGGTGGGGATAGGT	554614	554855	554905	554853	-1	LY89scaffold_18	LY89DRAFT_687202	554614	555411	None	7864	699	37119	No_constitutive_exon_found_in_species
TATGTGTATTAATTGCAAGATATAGGATGGTATTACTGATGATAGGGTAGTC	597365	597460	597315	597367	1	LY89scaffold_18	LY89DRAFT_784721	596946	598381	None	7864	699	37119	No_constitutive_exon_found_in_species
AGTTCGAGATTGGACCAATTAACCATCGCTCCTTCTTCGATTTGGGAAAGGA	697579	697606	697656	697604	-1	LY89scaffold_18	LY89DRAFT_698983	696583	698550	None	7864	699	37119	No_constitutive_exon_found_in_species
ATGTAAGAAAATTGTATTGATGGATTTTCTTTGACTGACTGTGGGTACAGAT	717383	717784	717834	717782	-1	LY89scaffold_18	LY89DRAFT_736910	716687	718909	None	7864	699	37119	No_constitutive_exon_found_in_species
AGTATTTTGGAGTGGTTTTATACTGCTGTGTTGGGATTGAAGGTTGGGAGGG	829835	829913	829963	829911	-1	LY89scaffold_18	LY89DRAFT_709004	829630	832372	None	7864	699	37119	No_constitutive_exon_found_in_species
GTCGCAGATGCAAAAGCACACATAATGCTCAATATTAACAAGTGGGCAAGGT	833453	833903	833403	833455	1	LY89scaffold_18	LY89DRAFT_699014	833350	835930	None	7864	699	37119	No_constitutive_exon_found_in_species
GTAGGAACCGGAAAATTGGACAAGTCCGGATGACTATATTGACTGGGCAGAT	925222	926070	926120	926068	-1	LY89scaffold_18	LY89DRAFT_736992	925222	928305	None	7864	699	37119	No_constitutive_exon_found_in_species
CGTACACCCTGCTTCCAGTTATATGTGAGATGAATTAACTTGGGGCCAAGGA	1080001	1080828	1079951	1080003	1	LY89scaffold_18	LY89DRAFT_651126	1079653	1080828	None	7864	699	37119	No_constitutive_exon_found_in_species
GTGATCTGGAACTCCTTATATTTAACATTGCTAATAAATATGGGCAACAGAA	1119249	1119450	1119500	1119448	-1	LY89scaffold_18	LY89DRAFT_672325	1115893	1120510	None	7864	699	37119	No_constitutive_exon_found_in_species
TCCTTCTTTAGGATCAAGAGAGAGAAATAGCTAATATGTAAGGGTGATAGCA	1240370	1240850	1240320	1240372	1	LY89scaffold_18	LY89DRAFT_687365	1239852	1240850	None	7864	699	37119	No_constitutive_exon_found_in_species
GCTGGCTCGTTTCCGAGTACATTCTATTGTCCCTAATTAACTGGGTAAAGCG	67213	67284	67334	67282	-1	LY89scaffold_19	LY89DRAFT_591325	65609	67487	None	7864	699	37119	No_constitutive_exon_found_in_species
CAATATTGGCAATTAAGATCCTTGGAGCTTAATTGACTCGGGGGAAATAGCC	276838	276916	276966	276914	-1	LY89scaffold_19	LY89DRAFT_753811	276233	277112	None	7864	699	37119	No_constitutive_exon_found_in_species
CTGTTGACAATGCAGGTCCAGACACCTCAATATTTTCAGCAGAAGGGGAGAC	363860	365423	365473	365421	-1	LY89scaffold_19	LY89DRAFT_651398	362621	365750	None	7864	699	37119	No_constitutive_exon_found_in_species
GGTTTCTTCTTTTGTATCTCTATCTTATTCTTCTGGGTTAATGTGGGTAGAT	446587	446765	446537	446589	1	LY89scaffold_19	LY89DRAFT_651466	446128	447727	None	7864	699	37119	No_constitutive_exon_found_in_species
GGAGGAATGTGTGCTTCTCTTCGCAGGATGAAAGCTGACCAGACGGGAAGAT	461573	461637	461687	461635	-1	LY89scaffold_19	LY89DRAFT_156806	459153	462193	None	7864	699	37119	No_constitutive_exon_found_in_species
CGCGGTGGCTGTGGGGGATAGCACACATGTTTTGGACTATTTGGGAATAGAG	539916	540507	540557	540505	-1	LY89scaffold_19	LY89DRAFT_672563	539036	541955	None	7864	699	37119	No_constitutive_exon_found_in_species
GTACCGGAATACTCTCTGCCCACCAAAGATTCACTGACAAGTGGGTATAGGC	560344	560392	560442	560390	-1	LY89scaffold_19	LY89DRAFT_721381	558866	561064	None	7864	699	37119	No_constitutive_exon_found_in_species
ACAGTACCTAGAATATCGACTTGATTGATGCCTTGAAGGGAGGAGACTAGGA	564192	564360	564142	564194	1	LY89scaffold_19	LY89DRAFT_709181	563151	564360	None	7864	699	37119	No_constitutive_exon_found_in_species
GGGAGCGTGGAGGTGTGTTGCGTGAGACCAGGATATATTGTGGGTGATAGGG	610163	610337	610113	610165	1	LY89scaffold_19	LY89DRAFT_721397	609348	610337	None	7864	699	37119	No_constitutive_exon_found_in_species
GGTGAGTAACAAGGCCTCCATTGCAGTGACAAGCTAACACGGAAGGGCAGGA	664269	664594	664644	664592	-1	LY89scaffold_19	LY89DRAFT_157850	662547	665062	None	7864	699	37119	No_constitutive_exon_found_in_species
ACGACGATATCTGCACTCGAGTATACAAGAAGCTGACTGGGAGATTACAGAA	824872	825236	825286	825234	-1	LY89scaffold_19	LY89DRAFT_622341	824266	825491	None	7864	699	37119	No_constitutive_exon_found_in_species
TTAAGGTCGATTGGAGGGGTGAGGGGTGGGATGGGGAGGGGAGGGTGAAGGT	854658	854724	854774	854722	-1	LY89scaffold_19	LY89DRAFT_591083	854448	855545	None	7864	699	37119	No_constitutive_exon_found_in_species
TTTTGGAATAGTGTGCTAGTGATTAGAGGACAATGCTAATGATGGGATAGAA	854448	854595	854645	854593	-1	LY89scaffold_19	LY89DRAFT_591083	854448	855545	None	7864	699	37119	No_constitutive_exon_found_in_species
AGTGAGTACAGACCTGAGGCTTGCCGCAGTCCGTACTAACAGTAGGGTAGCA	879901	880608	880658	880606	-1	LY89scaffold_19	LY89DRAFT_687567	879901	881776	None	7864	699	37119	No_constitutive_exon_found_in_species
AGTTCGCCGAATTCGTGGCGAATGTATCGATCTCCAGCTCTGGGTTGAAGAA	918619	919229	918569	918621	1	LY89scaffold_19	LY89DRAFT_737476	918199	919229	None	7864	699	37119	No_constitutive_exon_found_in_species
TAAGTCGTGATGTTCGGGGGAGAAGGGGGAAATGCTGATTTGGGTAACAGGT	1041497	1041636	1041447	1041499	1	LY89scaffold_19	LY89DRAFT_687601	1040976	1041636	None	7864	699	37119	No_constitutive_exon_found_in_species
TACGCGAGCTTGGAGTATTATTGGAGGCGAGATTGATCACAAGGGCAGAGGA	1113411	1113502	1113361	1113413	1	LY89scaffold_19	LY89DRAFT_622495	1112756	1113502	None	7864	699	37119	No_constitutive_exon_found_in_species
ATGTACGTTTTCCACTACGCCCCAGCAGAATGTTGGTTAATGTGGGGTAGCG	16321	16526	16271	16323	1	LY89scaffold_20	LY89DRAFT_687653	15484	18766	None	7864	699	37119	No_constitutive_exon_found_in_species
GGAGGTATGTAAAACGGCCGTGGAGTGCGGTCGAAAGCTGACCAGGGCAGGG	49738	49804	49688	49740	1	LY89scaffold_20	LY89DRAFT_592165	49198	51138	None	7864	699	37119	No_constitutive_exon_found_in_species
CACCATTCGGTACTTAGATGTGGAGCCGAAGCTAACATAGTTGGGAACAGAT	77340	77618	77668	77616	-1	LY89scaffold_20	LY89DRAFT_785298	77340	79321	None	7864	699	37119	No_constitutive_exon_found_in_species
ATTATGATACACTCCGAACTGAGAAGCGAAAGCTGACCTTGGGCTAATAGGT	81288	81551	81238	81290	1	LY89scaffold_20	LY89DRAFT_622645	79575	82355	None	7864	699	37119	No_constitutive_exon_found_in_species
ACAAGGTTGGTGGTCTGGCCCTTACTTAGACGCTGGGCTAATCAAGGGAGGT	83353	83485	83303	83355	1	LY89scaffold_20	LY89DRAFT_785300	82892	84752	None	7864	699	37119	No_constitutive_exon_found_in_species
ACACCACTTCCCTTCTTCACATCATTGAACAGAGCTAATTGGCTGGGCAGTG	112455	113282	113332	113280	-1	LY89scaffold_20	LY89DRAFT_672858	112455	114595	None	7864	699	37119	No_constitutive_exon_found_in_species
CTCGTCCTCCCGCCTCACAATTTGATATTGGGTGCTGATGGTGGGTAAAGAG	229871	230094	230144	230092	-1	LY89scaffold_20	LY89DRAFT_709350	229264	230621	None	7864	699	37119	No_constitutive_exon_found_in_species
CAAGGCATGTCTCACTCGGGTATTTCTACCGTAGTTGCTGAGTGGGCGAGGC	345289	345755	345805	345753	-1	LY89scaffold_20	LY89DRAFT_194038	345289	346425	None	7864	699	37119	No_constitutive_exon_found_in_species
TCCTTCCTTTCTTCATGCAGGGCAAAAGGCTTATATGTTGGAACAGGGAGAT	346894	347047	347097	347045	-1	LY89scaffold_20	LY89DRAFT_592538	346405	347279	None	7864	699	37119	No_constitutive_exon_found_in_species
TACACACTTTCATTTTCTCCATTGTAATATAGCGCTAACTGGGATATCAGGC	403078	403437	403028	403080	1	LY89scaffold_20	LY89DRAFT_592077	400456	406098	None	7864	699	37119	No_constitutive_exon_found_in_species
TAAACTTCACAAAGGTGTAGTTCCCAAGTTACCATGACCGAGGGGCAGAGCG	416823	417014	417064	417012	-1	LY89scaffold_20	LY89DRAFT_699440	416823	420713	None	7864	699	37119	No_constitutive_exon_found_in_species
ATACAGCTCTGAAAAAAAAAATTTGATTTCGCTAACCTTCGAATGGGTAGAT	433622	433803	433572	433624	1	LY89scaffold_20	LY89DRAFT_721674	433453	436891	None	7864	699	37119	No_constitutive_exon_found_in_species
TATGACTTCGAGTTCTGTTGCCCGCCAATTATCACTAATGGGTGCAACAGGT	445746	445891	445696	445748	1	LY89scaffold_20	LY89DRAFT_737733	445589	448827	None	7864	699	37119	No_constitutive_exon_found_in_species
GCCGAAGCCGTGCTTGAGAAGAGATTTTCTGATGATAGTGTAATGGGCAGTG	464486	465010	465060	465008	-1	LY89scaffold_20	LY89DRAFT_687778	463992	465278	None	7864	699	37119	No_constitutive_exon_found_in_species
TCGCCGTTGAGAATATTTAAGTGTGCTTGCTGATGGTGCGAATTGGGTAGGG	496058	496676	496726	496674	-1	LY89scaffold_20	LY89DRAFT_709397	496058	497156	None	7864	699	37119	No_constitutive_exon_found_in_species
TACAACTCACTGACACTATAAAGAGGGATGGCCTGATTTCTGGGACACAGTC	556597	556780	556547	556599	1	LY89scaffold_20	LY89DRAFT_652205	555042	558087	None	7864	699	37119	No_constitutive_exon_found_in_species
CCCTTTTTGAGATAAGTGTGAGGGATAGGGCTAATGGTGAGGGGTGTTAGAT	666192	666476	666142	666194	1	LY89scaffold_20	LY89DRAFT_673014	665784	666476	None	7864	699	37119	No_constitutive_exon_found_in_species
TAGTCATCCCAATCGCCATATTTTGCACAGCATATTGACGGGAAACGCAGAG	679508	679853	679903	679851	-1	LY89scaffold_20	LY89DRAFT_699490	678834	680154	None	7864	699	37119	No_constitutive_exon_found_in_species
ATCTTCCTCTTTTCTCCGGGATTGGGTTTTAGAATACTGATGGGTGATAGCT	693836	694279	694329	694277	-1	LY89scaffold_20	LY89DRAFT_652284	693836	694817	None	7864	699	37119	No_constitutive_exon_found_in_species
TGGTAAGTTTAATACGCCTCTTTCGCTACGACATTCTGATTGGGCAATAGCT	718774	718910	718960	718908	-1	LY89scaffold_20	LY89DRAFT_623001	717783	719591	None	7864	699	37119	No_constitutive_exon_found_in_species
AGAATACATCGATTTCCTGTAATTTGATGAAGTTACTGATCGGGCGGCAGTA	722332	722418	722282	722334	1	LY89scaffold_20	LY89DRAFT_709446	721894	723897	None	7864	699	37119	No_constitutive_exon_found_in_species
TAGTGATCCGTCGATCCCTTATGGATATGCACTGACCAGCGCTGGGTAAGGT	842688	842871	842921	842869	-1	LY89scaffold_20	LY89DRAFT_623054	841319	843492	None	7864	699	37119	No_constitutive_exon_found_in_species
CATATCCTCCTTCCCAACTTTTAGTTGGACGTACTGACCCTGGGGCACAGAA	848507	849015	848457	848509	1	LY89scaffold_20	LY89DRAFT_737880	848384	849362	None	7864	699	37119	No_constitutive_exon_found_in_species
AGTTAGACAAATGCAAGCTTATGCTCGAATAGTGTTAATAGGGAATGCAGAT	894788	895095	895145	895093	-1	LY89scaffold_20	LY89DRAFT_687893	894788	896184	None	7864	699	37119	No_constitutive_exon_found_in_species
GAGAGTTTGAAGGGCGGGATGGGTGGGATGGGTGGGATGAGGAAGGGGAGTG	936963	937124	936913	936965	1	LY89scaffold_20	LY89DRAFT_198607	935262	937124	None	7864	699	37119	No_constitutive_exon_found_in_species
CAATACGATGCGATAGAGATGGGGAGAGGAGTGGCTGATTGAGGGAATAGTA	944459	944546	944596	944544	-1	LY89scaffold_20	LY89DRAFT_687910	943533	945156	None	7864	699	37119	No_constitutive_exon_found_in_species
CAAGTATCGTTCCATCAACGCAGATCTCATGCTTAGGGCTGACAAATCAGTT	966436	966699	966749	966697	-1	LY89scaffold_20	LY89DRAFT_785555	965375	967237	None	7864	699	37119	No_constitutive_exon_found_in_species
TGGCATTTGCGCAGAGCTCTTGGAACAAATGTAGCTGACCGGAGGGTAAGGA	1149485	1149604	1149654	1149602	-1	LY89scaffold_20	LY89DRAFT_652548	1148419	1149842	None	7864	699	37119	No_constitutive_exon_found_in_species
TAAGTGATCGAGGACTGGAATTCGGAGAAAAGAGACTGACGTGGGGATAGGT	1158104	1158241	1158291	1158239	-1	LY89scaffold_20	LY89DRAFT_721883	1157644	1160075	None	7864	699	37119	No_constitutive_exon_found_in_species
GTTGTCTTACATGACTTTATTCGTTATTCTGACTGACTTCAGGGTTGAAGGC	2819	4184	4234	4182	-1	LY89scaffold_21	LY89DRAFT_652591	2819	5093	None	7864	699	37119	No_constitutive_exon_found_in_species
CTCTCTGACAAGCATGATACAAGTATACTAACTTCAAGCTTGTGGGATAGCA	14274	14371	14224	14276	1	LY89scaffold_21	LY89DRAFT_785633	13777	15994	None	7864	699	37119	No_constitutive_exon_found_in_species
CTGTAAGTCTATCCATTGACCAACTTTGCTAACTGCTAACGCCGGGACAGGC	34100	35432	34050	34102	1	LY89scaffold_21	LY89DRAFT_738038	32209	35432	None	7864	699	37119	No_constitutive_exon_found_in_species
GTAATGGGGGAAGAGGGGAGAGAGAGGGGTGCTAATGAGGTGGGTGATAGAC	152984	153118	152934	152986	1	LY89scaffold_21	LY89DRAFT_593273	152829	154316	None	7864	699	37119	No_constitutive_exon_found_in_species
AAGAGGAATGAATAGGAAAGAAAGACGTAGCTTAATGGGTGGAACTGGAGAG	197661	197877	197927	197875	-1	LY89scaffold_21	LY89DRAFT_623426	197661	199159	None	7864	699	37119	No_constitutive_exon_found_in_species
AGTTTTGTTTGCCTTGATATTTTAAGAGTGGAGGTGCTGACTGGGAATAGTT	264174	264464	264514	264462	-1	LY89scaffold_21	LY89DRAFT_738114	264174	265292	None	7864	699	37119	No_constitutive_exon_found_in_species
TGGTTGGTTCAATAGCGATGTATTGCCAAAGAGGTGTTGACTGGGAATAGGT	322872	322929	322979	322927	-1	LY89scaffold_21	LY89DRAFT_688092	321302	323328	None	7864	699	37119	No_constitutive_exon_found_in_species
ACGGAGTGGCGGTCTTATACTTTTGTTGGGGGAAGTGAGGGGGCAGAAAGAG	626666	626688	626738	626686	-1	LY89scaffold_21	LY89DRAFT_208189	626233	627612	None	7864	699	37119	No_constitutive_exon_found_in_species
GGTATGTCACTTCCTTGCGATGAGCTATGACTTTGTCTGATGGGACGCAGTG	636481	636598	636431	636483	1	LY89scaffold_21	LY89DRAFT_756956	635830	638743	None	7864	699	37119	No_constitutive_exon_found_in_species
TGCTGCTGGCCTCGACGACCGGCTTGGACTTGGGCTGATGGGCGCTGAAGTG	840868	841492	841542	841490	-1	LY89scaffold_21	LY89DRAFT_623737	839269	842196	None	7864	699	37119	No_constitutive_exon_found_in_species
TTGGAATCCAGCACTAACGAACAATTTCGTCGACTAGCTTGGGCGTACAGCT	891699	891893	891943	891891	-1	LY89scaffold_21	LY89DRAFT_673530	890427	892001	None	7864	699	37119	No_constitutive_exon_found_in_species
ATATCCAATCCTACGTCCTTAACATCAATTTTATACTGATAGCGGGGTAGCA	946815	948639	946765	946817	1	LY89scaffold_21	LY89DRAFT_757160	946541	948639	None	7864	699	37119	No_constitutive_exon_found_in_species
CATCTGAAGCGTGTGGAGAGGGGGAAAGTGCTAATAAAGGGTGTGAGTAGAT	957196	957402	957146	957198	1	LY89scaffold_21	LY89DRAFT_653093	956201	958048	None	7864	699	37119	No_constitutive_exon_found_in_species
ACGTGGGTGCCCCCTATCTCTGCTGTGTCCCGATGGCTAAAGAAGGGCAGCC	152293	152993	153043	152991	-1	LY89scaffold_22	LY89DRAFT_757413	152293	153437	None	7864	699	37119	No_constitutive_exon_found_in_species
GTCGCCATTATCATTTGCGCTTTTGTGATCCAGGCTAATGGGAGTCATAGTT	205929	206264	205879	205931	1	LY89scaffold_22	LY89DRAFT_738514	205667	206264	None	7864	699	37119	No_constitutive_exon_found_in_species
GGTGAGCCAGGAGAGGGGTTGACCTCGAAACATTGCTAATTATGGGGCAGGA	334747	336125	334697	334749	1	LY89scaffold_22	LY89DRAFT_699931	334059	336125	None	7864	699	37119	No_constitutive_exon_found_in_species
GTACTTTTCACCTCACCGCACATTCGATCAACATACTCACAATGGGTTAGGA	353923	354202	354252	354200	-1	LY89scaffold_22	LY89DRAFT_673741	353128	354530	None	7864	699	37119	No_constitutive_exon_found_in_species
TTCATTTGATTTACGTTCATTGAAAAGATGCTAAGATTAAGAATGGGTAGTG	471028	471320	471370	471318	-1	LY89scaffold_22	LY89DRAFT_593878	471028	471658	None	7864	699	37119	No_constitutive_exon_found_in_species
AGAGGTGAGTTTTTTTCTTTCTTTTCTTGTTTTGATTGGTTGAGGGGAAGAG	488128	488402	488078	488130	1	LY89scaffold_22	LY89DRAFT_699961	487558	488402	None	7864	699	37119	No_constitutive_exon_found_in_species
TAGGTCTTTATGCCGAGGAAGAATAATCAACTTGCTTATACATGGGATAGCG	521157	521292	521342	521290	-1	LY89scaffold_22	LY89DRAFT_218994	516668	521947	None	7864	699	37119	No_constitutive_exon_found_in_species
TAGTTTTCCTCCTCTTGTTATGGTTCTGTGACTTTGCTGACTGGGAGCAGAA	557009	557072	556959	557011	1	LY89scaffold_22	LY89DRAFT_786158	556559	557329	None	7864	699	37119	No_constitutive_exon_found_in_species
TTAGTCTTTTGAGGGAGGTTTGGGGGCACTGGCTAATGTTTGGGGGATAGGG	558281	558482	558231	558283	1	LY89scaffold_22	LY89DRAFT_738639	557737	558482	None	7864	699	37119	No_constitutive_exon_found_in_species
CAAGCACCTGGAAAGGAACAGAATGCTAACTGTGATAATCTGGGGTATAGGG	610565	612150	610515	610567	1	LY89scaffold_22	LY89DRAFT_219689	609821	612150	None	7864	699	37119	No_constitutive_exon_found_in_species
TCTTGAAAAAAAAGAAAGTGATGGACAGAACTGATATCGAGGGTGCATAGTG	650808	650858	650908	650856	-1	LY89scaffold_22	LY89DRAFT_653701	649476	651316	None	7864	699	37119	No_constitutive_exon_found_in_species
CTCCTCCTTCCTCTCTTTGACTTGAGAAGGGGCTGATGAAAGAGGGATAGAT	650481	650629	650679	650627	-1	LY89scaffold_22	LY89DRAFT_653701	649476	651316	None	7864	699	37119	No_constitutive_exon_found_in_species
AAGTTTGGTGTCTCTTTCGCTGGGGGAACAGGGCTGATGAAGTGGGATAGAG	650348	650429	650479	650427	-1	LY89scaffold_22	LY89DRAFT_653701	649476	651316	None	7864	699	37119	No_constitutive_exon_found_in_species
CCCGAGTTGGTGTTGACGCCGCAGACGAGTCCGGAGGTTAGGGCGATGAGGG	649476	649606	649656	649604	-1	LY89scaffold_22	LY89DRAFT_653701	649476	651316	None	7864	699	37119	No_constitutive_exon_found_in_species
GCGGTTCGTGACCCCATCCGACTGGATAGAGGTTTGCTAAGGGGCAGCAGAA	701104	701678	701054	701106	1	LY89scaffold_22	LY89DRAFT_709933	700011	702126	None	7864	699	37119	No_constitutive_exon_found_in_species
AGTTTGTGTTTTCTTATTTATAAAGAGGGTTTCTCTAACGAGTTGGGCAGTG	794254	794697	794204	794256	1	LY89scaffold_22	LY89DRAFT_688567	793690	794697	None	7864	699	37119	No_constitutive_exon_found_in_species
GTCAGATTATCCTTGAGATCGCATGTGAATATTTGCTCACGAACGGGTAGAT	801992	802109	802159	802107	-1	LY89scaffold_22	LY89DRAFT_653805	801639	803851	None	7864	699	37119	No_constitutive_exon_found_in_species
CAAATTCTCTTCTCTCTGCAAGAATCAGATCGCTAATGCAAGGGATATAGCC	867609	868282	868332	868280	-1	LY89scaffold_22	LY89DRAFT_688598	867609	869168	None	7864	699	37119	No_constitutive_exon_found_in_species
ACGGTGGATTATTCGTATACGTATGCCATTTTGACTTGGTTTATGGGGAGGG	942710	942767	942660	942712	1	LY89scaffold_22	LY89DRAFT_709993	942212	942767	None	7864	699	37119	No_constitutive_exon_found_in_species
TTGATACCCTAGTGAATGATTTCTCATGGAGATCCGCTAATAGGGAACAGGA	969392	969719	969769	969717	-1	LY89scaffold_22	LY89DRAFT_722537	968993	970606	None	7864	699	37119	No_constitutive_exon_found_in_species
AGTTCTCAGCGAGAGAAAGGAAAATTCAAGTACTGAAAAGGATTGGGTAGAT	1024668	1025382	1024618	1024670	1	LY89scaffold_22	LY89DRAFT_700109	1024373	1025540	None	7864	699	37119	No_constitutive_exon_found_in_species
ATCATGAGTGGAATTGAAAGGGAATACGGAATATGCTGATGGGCAATTAGGT	1102393	1102662	1102343	1102395	1	LY89scaffold_22	LY89DRAFT_653974	1101723	1102662	None	7864	699	37119	No_constitutive_exon_found_in_species
ATCCGTTGGCATTAACCTCGATCGTCTTTCCAGGGCTGACGGTAAGGGAGGT	97881	98228	98278	98226	-1	LY89scaffold_23	LY89DRAFT_738877	97659	99248	None	7864	699	37119	No_constitutive_exon_found_in_species
GTAAGAAACCTCACTTAGTCCCGGAGACACAATATTGGCTTATCGGGAAGCA	121046	121104	121154	121102	-1	LY89scaffold_23	LY89DRAFT_225848	120656	121539	None	7864	699	37119	No_constitutive_exon_found_in_species
CCATTATGCCTCAATTGACGATGCAATTGCTGATTGTGGGGTGAATGTAGGT	133437	133592	133387	133439	1	LY89scaffold_23	LY89DRAFT_688711	133026	134687	None	7864	699	37119	No_constitutive_exon_found_in_species
AAGACTTTCCTGGGTTCAATCTATGTGCCTCATACTGACGTGGTGGGAAGGT	244545	244793	244495	244547	1	LY89scaffold_23	LY89DRAFT_594537	243716	245608	None	7864	699	37119	No_constitutive_exon_found_in_species
TCAGACGTTGTCATCCTAAATGAGAACCTTGGCTAACTAGTCCGGGAAAGAC	312012	312234	312284	312232	-1	LY89scaffold_23	LY89DRAFT_226921	312012	312843	None	7864	699	37119	No_constitutive_exon_found_in_species
TGGATGGTCAATTATTCACTTCTGCTCAAGGACCAGGCTAACGTGGGTAGCT	386649	386922	386599	386651	1	LY89scaffold_23	LY89DRAFT_758259	385129	386922	None	7864	699	37119	No_constitutive_exon_found_in_species
CCAGTTTGATTTTATTTCTTATACTGAATAGCTAATACACATGCGGGTAGGC	487726	488660	488710	488658	-1	LY89scaffold_23	LY89DRAFT_654259	487726	489216	None	7864	699	37119	No_constitutive_exon_found_in_species
TCATGTCTACACTGCTCTATACGCGAGAAAGAACTGATCCGGGATACCAGTA	491574	491854	491904	491852	-1	LY89scaffold_23	LY89DRAFT_739019	491395	493294	None	7864	699	37119	No_constitutive_exon_found_in_species
AGGTCGGGACAAGTTTCAACATATGGGAGGCAATTCGCTGATGGGAATAGAG	734501	734573	734451	734503	1	LY89scaffold_23	LY89DRAFT_654414	734133	736070	None	7864	699	37119	No_constitutive_exon_found_in_species
TTCCTCTTTCCTGCAATGATTTGGGCTGAGCTAATGGAATGGGATTGCAGTA	827828	827939	827778	827830	1	LY89scaffold_23	LY89DRAFT_786602	824770	827939	None	7864	699	37119	No_constitutive_exon_found_in_species
ATACAGACTAAAATTTATGCCAGAATTCACAATCAATGGGCTGTAAAAAGCA	910104	911635	910054	910106	1	LY89scaffold_23	LY89DRAFT_654533	909895	911635	None	7864	699	37119	No_constitutive_exon_found_in_species
GGGAGTAAGTCTTATCGTCCGTCAGGGAGATGTGTTTGCTAATGGGACAGAT	933402	933540	933352	933404	1	LY89scaffold_23	LY89DRAFT_674330	932023	934121	None	7864	699	37119	No_constitutive_exon_found_in_species
GTTGGCAGCTCCCTCCATTCTGCCATAGTACAATCTAATGGGACCAATAGTT	943065	943332	943015	943067	1	LY89scaffold_23	LY89DRAFT_625288	941949	944506	None	7864	699	37119	No_constitutive_exon_found_in_species
AGGAGTGAGTTCTACCCGCCATCGTGGGGAACAACAGCTGATCAGGGCAGGA	41206	41582	41632	41580	-1	LY89scaffold_24	LY89DRAFT_758673	40913	42157	None	7864	699	37119	No_constitutive_exon_found_in_species
GAGGACATGCCTGCTAAATTGAATGCTTTCTCGAGCTAATTAGGGGAAAGAG	96341	96425	96475	96423	-1	LY89scaffold_24	LY89DRAFT_688984	94620	96986	None	7864	699	37119	No_constitutive_exon_found_in_species
GAGTGTTTGCGATTTGGGAGACGAGGCTGATAAGATGTGATGGGATATAGGT	213914	214000	214050	213998	-1	LY89scaffold_24	LY89DRAFT_689015	212572	214276	None	7864	699	37119	No_constitutive_exon_found_in_species
TGGGATTATACATGACAATGGGCACAGAATGGATTCTAATGGGTACACAGTT	307375	307511	307325	307377	1	LY89scaffold_24	LY89DRAFT_710274	306806	307762	None	7864	699	37119	No_constitutive_exon_found_in_species
TGTTTCCTCTCTCCCTCTCCCAAAGTACCTATATATTGATGGGGTAAAAGAT	327361	327875	327925	327873	-1	LY89scaffold_24	LY89DRAFT_565906	327361	328153	None	7864	699	37119	No_constitutive_exon_found_in_species
TAGGTGAATGTCACAGCTGTTTGAACCTATATCTGATGGTAGATGGGTAGAT	343166	343529	343579	343527	-1	LY89scaffold_24	LY89DRAFT_786767	343166	343776	None	7864	699	37119	No_constitutive_exon_found_in_species
AGGTAGAGTCTCACTTTCTCGAGCTTCAACTTCAACTAATGGGATTGTAGGA	389811	390029	389761	389813	1	LY89scaffold_24	LY89DRAFT_722991	388409	390229	None	7864	699	37119	No_constitutive_exon_found_in_species
GCAATCCGGGAGTTGGCGTTTCGAGTTTGGAGAATTAACGGGGAGACCAGGG	450352	450514	450302	450354	1	LY89scaffold_24	LY89DRAFT_595114	449870	451789	None	7864	699	37119	No_constitutive_exon_found_in_species
TATAGTTACATTCATCGATTGGTTGCAATCTCATCACTAACGCTGGGAAGGA	466653	467075	467125	467073	-1	LY89scaffold_24	LY89DRAFT_654901	466199	467622	None	7864	699	37119	No_constitutive_exon_found_in_species
TTCTTTTCTTCTTCTGTAAGGAGAGACGGGGACTAATTTTGGGGATATAGAT	588801	589477	589527	589475	-1	LY89scaffold_24	LY89DRAFT_239842	588801	590243	None	7864	699	37119	No_constitutive_exon_found_in_species
GAGTCACGTGTCTTGACATTCGGCCTCCGAAGGATGCTGATGACGGGTAGTC	601437	601526	601576	601524	-1	LY89scaffold_24	LY89DRAFT_689123	600411	602552	None	7864	699	37119	No_constitutive_exon_found_in_species
ACTCAGGTCTCATCAGAAGATCCAAAAGTAAATACTAACAGTGGGGCCAGGA	615984	616302	616352	616300	-1	LY89scaffold_24	LY89DRAFT_723069	615694	616579	None	7864	699	37119	No_constitutive_exon_found_in_species
AGTATGTATAGGAGGTATACTGGAGTGAGAATGGAGCTGATACAGGGCAGGA	660451	660780	660830	660778	-1	LY89scaffold_24	LY89DRAFT_710350	658664	661158	None	7864	699	37119	No_constitutive_exon_found_in_species
GGTGAGTAGCTAGCCATTCGAAGACATTATGTCCACTGACACGGGTGCAGCC	692313	692870	692263	692315	1	LY89scaffold_24	LY89DRAFT_723087	690580	692870	None	7864	699	37119	No_constitutive_exon_found_in_species
TCTTTTCATAGTGAAGATTGGAAAATAAGAGCTGACTTGTTGGGATATAGGA	750029	750532	749979	750031	1	LY89scaffold_24	LY89DRAFT_786901	749111	751390	None	7864	699	37119	No_constitutive_exon_found_in_species
GGTGGCGGTGGGGGAGAGGAGGAGGGTTGGGAAAGGGGCTCAGTGAGGAGGT	818364	818668	818314	818366	1	LY89scaffold_24	LY89DRAFT_242384	817427	818668	None	7864	699	37119	No_constitutive_exon_found_in_species
CCATTTCAACCTTTGGATAAGATTGTACTGACTTGGAATTTGGGAAATAGGG	881318	881436	881268	881320	1	LY89scaffold_24	LY89DRAFT_700524	880500	881436	None	7864	699	37119	No_constitutive_exon_found_in_species
CAAATGTCAGTATTCCCTACTACCAAAGGGGTCTTCTAATAGGGATGCAGGA	949153	949363	949103	949155	1	LY89scaffold_24	LY89DRAFT_739567	948119	952993	None	7864	699	37119	No_constitutive_exon_found_in_species
AGTGATGGGATAGATGAATGAATGAATGAGTGCTAATTTGATGGGGATAGCT	166411	166432	166361	166413	1	LY89scaffold_25	LY89DRAFT_689307	166170	167550	None	7864	699	37119	No_constitutive_exon_found_in_species
TACGATTTTTGTTTCAGTATTTTCTACAAGGGAAAGGCTAATGGGAATAGGA	166915	167550	166865	166917	1	LY89scaffold_25	LY89DRAFT_689307	166170	167550	None	7864	699	37119	No_constitutive_exon_found_in_species
CGTATGTTTGCAGGGATATGTAGGGGACTGGAAGCTGAAATAAGGGACAGGA	215854	215966	216016	215964	-1	LY89scaffold_25	LY89DRAFT_248552	215271	216391	None	7864	699	37119	No_constitutive_exon_found_in_species
TTGATTTTGCTGTTGGGAAGGAAAGGAAAGCTAATGTGGGAATACGGTAGTG	297070	297240	297020	297072	1	LY89scaffold_25	LY89DRAFT_739698	295830	297240	None	7864	699	37119	No_constitutive_exon_found_in_species
TTTATCTCAAAAACGGGAAGGGAAAGAAAGGGAAGCTGATGGGCCGATAGTG	316636	317327	316586	316638	1	LY89scaffold_25	LY89DRAFT_249366	316129	317327	None	7864	699	37119	No_constitutive_exon_found_in_species
GTAAGTCTTCCGTGAGAGTTGATTGTAAATGTTAGCTAACGCAGGGATAGAT	377549	378974	377499	377551	1	LY89scaffold_25	LY89DRAFT_710519	374992	378974	None	7864	699	37119	No_constitutive_exon_found_in_species
TTCATTGTAAGTTCTTGGTTCGAAAGTGAAGTTTCGCCTAACATGGGTAGAT	394337	394433	394287	394339	1	LY89scaffold_25	LY89DRAFT_655548	392286	395437	None	7864	699	37119	No_constitutive_exon_found_in_species
TTTTCTTGGGTTGGGGGAGATAGATTTAGGGACTGATTGATGGGGAATAGCT	475086	475562	475036	475088	1	LY89scaffold_25	LY89DRAFT_710536	474383	475562	None	7864	699	37119	No_constitutive_exon_found_in_species
GCAGATGCTGAGCTGATACTTGCGCAGGCTTTCTGATAATATGGGCGAAGTT	504550	504655	504500	504552	1	LY89scaffold_25	LY89DRAFT_700683	504063	506097	None	7864	699	37119	No_constitutive_exon_found_in_species
TTCATCCTCGCCCTCACACATTCTCCAAGTATTAACGTATTGGGAATCAGTT	511951	512136	511901	511953	1	LY89scaffold_25	LY89DRAFT_787162	511453	513380	None	7864	699	37119	No_constitutive_exon_found_in_species
AGAGAGAATCCGGGGATGTTGGTTAATTGCTGTTGTGCGGGGTGGAATAGGA	626564	626815	626514	626566	1	LY89scaffold_25	LY89DRAFT_723391	625405	626815	None	7864	699	37119	No_constitutive_exon_found_in_species
GACTGGGTAAAATTCCATGGAATTGGATTCCGATAAACCGGGTGCAACAGGG	692402	692603	692653	692601	-1	LY89scaffold_25	LY89DRAFT_595560	692255	694433	None	7864	699	37119	No_constitutive_exon_found_in_species
CTGTAGGTAAGTATCGGTGCAAGTTTGGATTTTCCTGACAGACGGGACAGTG	750020	750044	749970	750022	1	LY89scaffold_25	LY89DRAFT_689453	749764	752583	None	7864	699	37119	No_constitutive_exon_found_in_species
TACGTTGGCATTGAAGGAAACTCAAAGTTTATGCTGACCTGGGGTTGTAGTA	750765	751511	750715	750767	1	LY89scaffold_25	LY89DRAFT_689453	749764	752583	None	7864	699	37119	No_constitutive_exon_found_in_species
TGTAAGTGTTGAGAACAGTCTCGAGTTCATCAATAGCTAATACGGGAAAGTG	781016	781035	780966	781018	1	LY89scaffold_25	LY89DRAFT_739875	780372	781035	None	7864	699	37119	No_constitutive_exon_found_in_species
CTATTAATGGTGAGAAGGAGGGTGTTAATGGGGAGGAGGGGAAGAAGAAGAA	805639	805787	805837	805785	-1	LY89scaffold_25	LY89DRAFT_626491	805639	807634	None	7864	699	37119	No_constitutive_exon_found_in_species
TGAGTAATGCTCGCAAAGAGATGGGATATTAAGGGCTGATGGGGAGGTAGGC	862733	862890	862683	862735	1	LY89scaffold_25	LY89DRAFT_700738	862158	863492	None	7864	699	37119	No_constitutive_exon_found_in_species
AACGCACTCAGTTATCTAGAGACGATCAACTTGATATACTCTGGGAACAGGA	971451	972112	972162	972110	-1	LY89scaffold_25	LY89DRAFT_759972	971451	972604	None	7864	699	37119	No_constitutive_exon_found_in_species
AGAATTCGGCAACTCCATATTACAACTTCTCCAATATTCGATATGGGCAGCC	992208	992314	992364	992312	-1	LY89scaffold_25	LY89DRAFT_700758	990560	992533	None	7864	699	37119	No_constitutive_exon_found_in_species
GGTGTATCACTCAGCACCCCGCGGCCAGTAGCTAATAACGGGGGCTATAGGC	1583	1597	1533	1585	1	LY89scaffold_26	LY89DRAFT_739958	1176	3614	None	7864	699	37119	No_constitutive_exon_found_in_species
TGCTGAACTTCCTTTGATCAAAGTAACGTATGCTGACTCTAATGGGACAGGA	21552	21986	22036	21984	-1	LY89scaffold_26	LY89DRAFT_710610	20077	23215	None	7864	699	37119	No_constitutive_exon_found_in_species
CAAGGACCAATCAGATAGGAGTTGCTATTCTTGATACTAATGATGGGTAGAA	73775	74284	74334	74282	-1	LY89scaffold_26	LY89DRAFT_254763	73775	75999	None	7864	699	37119	No_constitutive_exon_found_in_species
TACATTATCCCCTCCAGACACTATTGTCAAAATGCTAAATATGGGCGCAGAT	106398	106517	106348	106400	1	LY89scaffold_26	LY89DRAFT_626690	105532	109768	None	7864	699	37119	No_constitutive_exon_found_in_species
GTGAGCCTTTTAACTTAATCTCTCTTTTAAAATATACTAACAGTGGGTAGGG	133220	134076	134126	134074	-1	LY89scaffold_26	LY89DRAFT_675121	133220	135936	None	7864	699	37119	No_constitutive_exon_found_in_species
AGAAGTAGAATCAGCTCCGAGTGTATTACCACTACCATCGGGAGGAGAAGTC	235030	235272	234980	235032	1	LY89scaffold_26	LY89DRAFT_257013	232597	235272	None	7864	699	37119	No_constitutive_exon_found_in_species
TTGTATACAGTCTACTGAGAAAATGGCCTAAGCTAACCATAGCGGGGTAGTT	304143	305020	305070	305018	-1	LY89scaffold_26	LY89DRAFT_257850	303811	305372	None	7864	699	37119	No_constitutive_exon_found_in_species
ACAAGTTTTGTGAGAGACTTTCACTCCAAATAGACTAACCTACGGGATAGGA	621014	621650	620964	621016	1	LY89scaffold_26	LY89DRAFT_723650	619445	621650	None	7864	699	37119	No_constitutive_exon_found_in_species
AAGTTCCATTCCCTCCCTGTGTTGAATGTGTGAGCTGATAATGTGGGCAGGT	821103	821546	821053	821105	1	LY89scaffold_26	LY89DRAFT_689742	819480	821546	None	7864	699	37119	No_constitutive_exon_found_in_species
GTTGTGGTCATTTTCAAGTTACGATTGAAATTATTGATAAAGGGTAATAGAT	833961	834154	833911	833963	1	LY89scaffold_26	LY89DRAFT_710769	833660	836306	None	7864	699	37119	No_constitutive_exon_found_in_species
TGAGGTGAGTGGATGTCGATTTGCTCGAGGGTCATGCTAACGGGATGCAGAA	837085	837245	837035	837087	1	LY89scaffold_26	LY89DRAFT_656364	836504	838005	None	7864	699	37119	No_constitutive_exon_found_in_species
ACAACCTTATCAGCTAGCATATTGACGGTGGTGAAATGGGGGGAGCTTAGCA	93274	93393	93443	93391	-1	LY89scaffold_27	LY89DRAFT_266074	93274	94002	None	7864	699	37119	No_constitutive_exon_found_in_species
CGGCTCTTTCTTACATTTTTGAAAGAGTTGTGCTGAACTCGGGTATGTAGGA	317176	317567	317126	317178	1	LY89scaffold_27	LY89DRAFT_267533	315171	317567	None	7864	699	37119	No_constitutive_exon_found_in_species
CGCGATTTTATTATTCAATGGAAAAGCTGATATGAATCTCGGGGCTTAAGCT	341960	343664	341910	341962	1	LY89scaffold_27	LY89DRAFT_689860	339840	343664	None	7864	699	37119	No_constitutive_exon_found_in_species
GCAAAAGGGCAGGGAGAGACGCAAAGTTGATCATGACGGGAATTCAGAAGTT	386317	386428	386478	386426	-1	LY89scaffold_27	LY89DRAFT_656612	386317	391139	None	7864	699	37119	No_constitutive_exon_found_in_species
GAAACCAGCACAAAAGATACATTCAAAGTTAAAGGAGTGTTGGGGAATAGTA	508802	509403	509453	509401	-1	LY89scaffold_27	LY89DRAFT_268509	508802	509635	None	7864	699	37119	No_constitutive_exon_found_in_species
GTAAGTCACTATCTCTGAAATTCTTCCGCCGAATACTAACAATGGGCAAGAT	582069	583982	584032	583980	-1	LY89scaffold_27	LY89DRAFT_597293	581767	586083	None	7864	699	37119	No_constitutive_exon_found_in_species
GGTCTCGGAGGATAGAAATAGCGTCGCTGCGATTATTGACTGGGAAGCAGCG	668695	668841	668645	668697	1	LY89scaffold_27	LY89DRAFT_269934	667675	668841	None	7864	699	37119	No_constitutive_exon_found_in_species
AGTAAGTTACTGAGATAAAATTAGGAAGAGTTCACTGACGACATGGGAAGCA	674945	675147	674895	674947	1	LY89scaffold_27	LY89DRAFT_596948	673133	675654	None	7864	699	37119	No_constitutive_exon_found_in_species
TTTACGAAGGTAATTTCGTGGATGGGGAGTACCGGTGATACTATGGGAAGAG	768108	768120	768170	768118	-1	LY89scaffold_27	LY89DRAFT_675629	768108	770128	None	7864	699	37119	No_constitutive_exon_found_in_species
AAAATGAAATAGAAGAAAAGTCAGTTGACAGGTGGTACAATGGGAACCAGGA	873692	874492	874542	874490	-1	LY89scaffold_27	LY89DRAFT_271879	873692	875125	None	7864	699	37119	No_constitutive_exon_found_in_species
CGTTCTTTGAATTCGTTGGGACAATGAAGCTAATGTTGTTGGGTATGCAGCA	41029	41345	41395	41343	-1	LY89scaffold_28	LY89DRAFT_787846	41029	43042	None	7864	699	37119	No_constitutive_exon_found_in_species
TCCACTTGTGAACTACCATACACTTCTAACAAGAGGTTTGAGGGATTCAGGT	46663	47103	47153	47101	-1	LY89scaffold_28	LY89DRAFT_787848	45054	48528	None	7864	699	37119	No_constitutive_exon_found_in_species
CTTTCATATTAGATTCTTTTGCGTAGGAAATTTGCTGATTCGGGATATAGCG	79704	80096	79654	79706	1	LY89scaffold_28	LY89DRAFT_627719	76157	80096	None	7864	699	37119	No_constitutive_exon_found_in_species
ACCTTCGTACGTATGGGATATTTGCGAGAGCTCCAGCTGACAAGGGCTAGTT	180183	180276	180133	180185	1	LY89scaffold_28	LY89DRAFT_597906	178893	180683	None	7864	699	37119	No_constitutive_exon_found_in_species
GAGTTTGAGGGGTGAGAGTGCTGGTTTTGATGGAGTGCTGATGAGGGTAGGG	267219	267274	267169	267221	1	LY89scaffold_28	LY89DRAFT_701169	266687	268427	None	7864	699	37119	No_constitutive_exon_found_in_species
AGTAAGGACCAAATTCATTCTCTATTTGCAAATTCTCACTGGGAATATAGTT	293318	293598	293268	293320	1	LY89scaffold_28	LY89DRAFT_274643	291974	294573	None	7864	699	37119	No_constitutive_exon_found_in_species
ATAACGGTAGATACTCTCACAAAAAGCTGAAGTCCAAACTGACTTGGGAGAA	293797	293901	293747	293799	1	LY89scaffold_28	LY89DRAFT_274643	291974	294573	None	7864	699	37119	No_constitutive_exon_found_in_species
GCGCCGAGGTGGGAGGAGGCGGGGGAGGGGGAGGGGGGGGCGGAGGGGAGGT	440573	441206	441256	441204	-1	LY89scaffold_28	LY89DRAFT_275667	440573	441957	None	7864	699	37119	No_constitutive_exon_found_in_species
ATCTTGTACGTTGGACCCGCGGTTGCCAATGCTCTGACCCAAGGGACAAGAT	482749	482832	482882	482830	-1	LY89scaffold_28	LY89DRAFT_787981	481736	483685	None	7864	699	37119	No_constitutive_exon_found_in_species
TCCAATCTTGTTTGATCCAAGGGCAAGATCACGTGCTGATTGGGAAGCAGAA	508278	508368	508418	508366	-1	LY89scaffold_28	LY89DRAFT_276167	507444	508871	None	7864	699	37119	No_constitutive_exon_found_in_species
TTCGGTGCTCGCTGTGCAATCCCTACAGAATGCTGACTTGGGAAACACAGGT	843912	844304	844354	844302	-1	LY89scaffold_28	LY89DRAFT_628154	843493	846574	None	7864	699	37119	No_constitutive_exon_found_in_species
ACCGTCCATTTGCTTCTTCAGACCATGTCGTACTGAAACTGGGAATTTAGAC	865090	866546	866596	866544	-1	LY89scaffold_28	LY89DRAFT_278679	865090	867417	None	7864	699	37119	No_constitutive_exon_found_in_species
TATGGACATAATTCTCGAATTCAATGAGGCTATGCTAACGGGAGAAACAGAT	888978	889527	889577	889525	-1	LY89scaffold_28	LY89DRAFT_740927	888978	889991	None	7864	699	37119	No_constitutive_exon_found_in_species
CGATGCTCTGTATTTACTTGACTTTGGCTTTGTTTTCTGAAGCGGGGCAGTC	897408	897474	897358	897410	1	LY89scaffold_28	LY89DRAFT_690260	897010	898332	None	7864	699	37119	No_constitutive_exon_found_in_species
AGACCTCACGCAAGTTACTATTCTTGGACTTACTGGAAACGGGGATGCAGTC	2631	3914	3964	3912	-1	LY89scaffold_29	LY89DRAFT_788107	592	4167	None	7864	699	37119	No_constitutive_exon_found_in_species
TAAGTATTGCATTCTTGCCTTGTCCGCTGCTCTTCTACATCTATGGGAAGAA	24454	24474	24524	24472	-1	LY89scaffold_29	LY89DRAFT_701315	24454	26294	None	7864	699	37119	No_constitutive_exon_found_in_species
AAAGCAAGTATTGGGAAGTGGAATGAACCTTGAGATGTTGGGGAGATGAGAA	179024	179187	178974	179026	1	LY89scaffold_29	LY89DRAFT_711145	177900	179695	None	7864	699	37119	No_constitutive_exon_found_in_species
GCAGACATTTACTTCCTCATATCATATCTACATTTACTGACTGGGATAAGGT	215291	216031	216081	216029	-1	LY89scaffold_29	LY89DRAFT_598047	215291	216990	None	7864	699	37119	No_constitutive_exon_found_in_species
TAGTCCAATAGCTATTTGCGAGGAAAGGAAAAGGCTAATAGGGACGACAGTG	227104	227176	227054	227106	1	LY89scaffold_29	LY89DRAFT_282298	225657	230132	None	7864	699	37119	No_constitutive_exon_found_in_species
GTTGGAGAAAGAAGAGGGGAGAGAGGGAAGAGATGGTAACTGTGGGATAGAA	231697	231878	231647	231699	1	LY89scaffold_29	LY89DRAFT_701359	231480	232678	None	7864	699	37119	No_constitutive_exon_found_in_species
CGGTTAGTTCTGTGTGTTGTTAGTTTTGGATAATTTGGAAAGGGTGAAAGTG	236590	236674	236540	236592	1	LY89scaffold_29	LY89DRAFT_761821	233074	236674	None	7864	699	37119	No_constitutive_exon_found_in_species
TATGTCAGCCAATCTCTTTAAATATGTGCAAGTAGCTGACGGGGACGCAGCT	300627	300725	300577	300629	1	LY89scaffold_29	LY89DRAFT_690351	299886	302633	None	7864	699	37119	No_constitutive_exon_found_in_species
AGGATGGGAGGGATGGGGAGAATGGGGGGAATGGGGAAAAGGGGGAGAAGGG	331122	331251	331301	331249	-1	LY89scaffold_29	LY89DRAFT_657633	330731	331867	None	7864	699	37119	No_constitutive_exon_found_in_species
GGGAACGGGAGGTGGGATTATGAGGATGATGATGAGGGGGATGGGGAGAGGG	330731	330924	330974	330922	-1	LY89scaffold_29	LY89DRAFT_657633	330731	331867	None	7864	699	37119	No_constitutive_exon_found_in_species
GTATGCTGCATCATTGACTACCGCATTCAACCATAGCTAATCGAGGGCAGCT	573940	574142	573890	573942	1	LY89scaffold_29	LY89DRAFT_690423	573266	574921	None	7864	699	37119	No_constitutive_exon_found_in_species
TAAGAGATGCACCGAGATGCAAAGAAAAGTTCATGCTGATATGGGAACAGCT	586088	586234	586038	586090	1	LY89scaffold_29	LY89DRAFT_741124	585925	588008	None	7864	699	37119	No_constitutive_exon_found_in_species
TGATTGCATTCCTTGGGGTGTGGGGAAATGGCTAATTGGTGGGATGTTAGGT	629805	630034	629755	629807	1	LY89scaffold_29	LY89DRAFT_741136	629509	630034	None	7864	699	37119	No_constitutive_exon_found_in_species
GCGACGTTCCTCCATATCGAGATTCCGAAGGAAGGCTGTGGGGTCGAGAGCT	800370	802155	800320	800372	1	LY89scaffold_29	LY89DRAFT_701473	800103	802155	None	7864	699	37119	No_constitutive_exon_found_in_species
TCGACTTTGGGGCTGTGATTGTGGTCAAGAGCTAATAGGGAGTACAACAGCC	59282	59846	59232	59284	1	LY89scaffold_30	LY89DRAFT_690509	57048	59846	None	7864	699	37119	No_constitutive_exon_found_in_species
CGCGTCTTGCTTTTTCAGCTCATATTGAAACAGATGCTTATGTGGGACAGGT	125783	126209	126259	126207	-1	LY89scaffold_30	LY89DRAFT_316605	125119	126748	None	7864	699	37119	No_constitutive_exon_found_in_species
GTGCCAGAGGAAGTTGTGTTCAAGAACATTGGAGACGGGGAACAGCAGAGAT	153298	153365	153248	153300	1	LY89scaffold_30	LY89DRAFT_763453	151992	153365	None	7864	699	37119	No_constitutive_exon_found_in_species
GTTCCATCTCTTTAAGCGAGCGACAGAGACGGGGCTGATCAGGGTGGCAGGT	159577	160110	159527	159579	1	LY89scaffold_30	LY89DRAFT_676357	158647	160110	None	7864	699	37119	No_constitutive_exon_found_in_species
TTATGACCAATGTCATGAAGCCAGCGGTCTCTGACCTGGAGCGGGGGCAGAT	189790	190468	189740	189792	1	LY89scaffold_30	LY89DRAFT_676365	188997	190468	None	7864	699	37119	No_constitutive_exon_found_in_species
TTCTCTCGTCTCCACAACATGTCAACCACGGCATGCTCTGGGCTCAAGAGCC	293244	293332	293382	293330	-1	LY89scaffold_30	LY89DRAFT_711308	286682	298702	None	7864	699	37119	No_constitutive_exon_found_in_species
AGTTCTGTTTTTGTCCTTCTTTGTAGGGACATTTTGCTGATGGGAATTAGTA	340526	340887	340937	340885	-1	LY89scaffold_30	LY89DRAFT_690582	340526	342238	None	7864	699	37119	No_constitutive_exon_found_in_species
AGGTTTGTGCAGCATGACCACCTCACTCTGAGGCTCGCTAACAAGGGCAGGT	427164	427217	427114	427166	1	LY89scaffold_30	LY89DRAFT_741362	427044	427884	None	7864	699	37119	No_constitutive_exon_found_in_species
ATGTCACTCAGTCGATATCGTAACATATACTGATTTGGCTCTGGGAACAGTG	437615	437799	437565	437617	1	LY89scaffold_30	LY89DRAFT_319046	437169	438406	None	7864	699	37119	No_constitutive_exon_found_in_species
GGTCAGTGTGTGTGCAGAAGACCTTGAAGCACTCGCTAATGGGATCGCAGTT	462274	463039	463089	463037	-1	LY89scaffold_30	LY89DRAFT_741374	461542	465281	None	7864	699	37119	No_constitutive_exon_found_in_species
TTTTGCTATTCGCGCTCACGAGTCAAAACGCGTTTGCCGGAAGGGCCAAGTC	533976	534002	533926	533978	1	LY89scaffold_30	LY89DRAFT_711343	533363	535058	None	7864	699	37119	No_constitutive_exon_found_in_species
CGTGTCCTCCTTACTTTGTGCGAGTGTGCTAATTGTGGATGGTGGGATAGAT	558964	559271	558914	558966	1	LY89scaffold_30	LY89DRAFT_320142	558707	560088	None	7864	699	37119	No_constitutive_exon_found_in_species
TGTTTTTCCTCGTTTTTTTTTAGTAGTAGTAGGCTAATGGGTGGGAACAGAC	606909	607072	607122	607070	-1	LY89scaffold_30	LY89DRAFT_676504	606909	607916	None	7864	699	37119	No_constitutive_exon_found_in_species
GAGTCTTCCTCATATCTTGCTTGATGAGATGTGCTAATATTAGGGTATAGCT	631170	631267	631317	631265	-1	LY89scaffold_30	LY89DRAFT_701593	629938	632136	None	7864	699	37119	No_constitutive_exon_found_in_species
TCGGTTTGTCCATCGTCCCATTCTTCGGGGGTTAGCTAACTAAGGGAAAGGA	648336	648991	649041	648989	-1	LY89scaffold_30	LY89DRAFT_690670	648336	649765	None	7864	699	37119	No_constitutive_exon_found_in_species
CTGTAAGTGCTGTTTATGTTTGGAGGTATGGAGCAGGCTGATGGGAAAAGAT	38652	38771	38821	38769	-1	LY89scaffold_31	LY89DRAFT_741504	36777	39163	None	7864	699	37119	No_constitutive_exon_found_in_species
ACATTTGCAGCATGTAGAAAAAGTATGCTAACATGGCAATTTGGGGGTAGTC	36971	36990	37040	36988	-1	LY89scaffold_31	LY89DRAFT_741504	36777	39163	None	7864	699	37119	No_constitutive_exon_found_in_species
CTTTGGTGAGTTTGATGTTGGTGTTAAGAGAAGAAGCTAACGGGGAGTAGAT	104947	105016	104897	104949	1	LY89scaffold_31	LY89DRAFT_741533	102740	105016	None	7864	699	37119	No_constitutive_exon_found_in_species
CCGAAGGTGGGATTGTCATTGATTTGTCCAAATGAAGGGAGTCAGGGTAGAA	249211	250204	250254	250202	-1	LY89scaffold_31	LY89DRAFT_724759	249052	250536	None	7864	699	37119	No_constitutive_exon_found_in_species
AATGATGCCTCGTTGTTTTCTCGTGCTGTTCGGGGCTGAAAGTTGGGCAGCC	285228	285355	285178	285230	1	LY89scaffold_31	LY89DRAFT_599061	284787	286189	None	7864	699	37119	No_constitutive_exon_found_in_species
TTGTGGTCTTTGTCTGTGGAGTGAGGCGTGTGCTAAGAGTGAGGGTGTAGTT	362903	362968	363018	362966	-1	LY89scaffold_31	LY89DRAFT_741617	361509	363239	None	7864	699	37119	No_constitutive_exon_found_in_species
AGTTTCCTTTTCCCCCTCATTGCTCTTATGTATGTCTAATGTGGGAATAGTC	616564	616621	616671	616619	-1	LY89scaffold_31	LY89DRAFT_690849	616564	617291	None	7864	699	37119	No_constitutive_exon_found_in_species
TGCAAGTATATCATATATGCTGGGTGAGGTTGTGCTAAGTTAAGGGGGAGGG	711505	711780	711455	711507	1	LY89scaffold_31	LY89DRAFT_658682	709703	711780	None	7864	699	37119	No_constitutive_exon_found_in_species
CTCAAGTAGGTATTGTCTCGTTGACTTCTTCAATGGTGAAGGGGTGGTAGGC	93320	93389	93439	93387	-1	LY89scaffold_32	LY89DRAFT_676837	92617	93761	None	7864	699	37119	No_constitutive_exon_found_in_species
ATCTGATGATCGGGGAAAGAGATGAAAAAAATGACTGATTGTTGGGGTAGTT	429029	430434	430484	430432	-1	LY89scaffold_32	LY89DRAFT_676944	429029	430689	None	7864	699	37119	No_constitutive_exon_found_in_species
AGGGGAGAGAGGAGGGAATTGGATGGTGCTAACGTGTGGGGGGGATGTAGAT	527751	528280	527701	527753	1	LY89scaffold_32	LY89DRAFT_691008	526898	528280	None	7864	699	37119	No_constitutive_exon_found_in_species
TGGTATGTTCTTGAAGAGGCGTAGTACTTCTCAGATCTGACGGGACGTAGGA	603865	604209	603815	603867	1	LY89scaffold_32	LY89DRAFT_691033	602889	604963	None	7864	699	37119	No_constitutive_exon_found_in_species
TTGTAGGATCTACAGCCCTTTCTTATATGGAGAGAGCTAACCGGGAGCAGGG	621942	622588	622638	622586	-1	LY89scaffold_32	LY89DRAFT_691041	621942	625247	None	7864	699	37119	No_constitutive_exon_found_in_species
CTTGTAATCGCTACAGGAACTGAATGACTTTATGCTAATAGATGGGACAGTT	633507	633637	633687	633635	-1	LY89scaffold_32	LY89DRAFT_788976	633043	634332	None	7864	699	37119	No_constitutive_exon_found_in_species
GAGAATACATGGCTAGGGATTAGATGGGTTGGAGGCTGACGTTGGGATAGTG	652403	652482	652532	652480	-1	LY89scaffold_32	LY89DRAFT_691049	650377	653403	None	7864	699	37119	No_constitutive_exon_found_in_species
GTGCGTGGAAGCGATCGATTATACCGAATGTTTGAGCTGACGATGGGCAGGT	659907	659995	659857	659909	1	LY89scaffold_32	LY89DRAFT_335397	659274	661113	None	7864	699	37119	No_constitutive_exon_found_in_species
GTAGGTGGTTCCTATTTCGAAGACGGAACTTAACTGACCCCGGGAAACAGGC	660191	661113	660141	660193	1	LY89scaffold_32	LY89DRAFT_335397	659274	661113	None	7864	699	37119	No_constitutive_exon_found_in_species
TTGCGTTGGTATGTACAGAATTCTCTGAAGGGACATGCTAACATGGGTAGCC	78426	78807	78376	78428	1	LY89scaffold_33	LY89DRAFT_711660	77244	79269	None	7864	699	37119	No_constitutive_exon_found_in_species
AGCTTTTCACAGCATGGCATGGAGGAGAGCATATGCTGATGGGTGAAAAGCA	116642	116948	116998	116946	-1	LY89scaffold_33	LY89DRAFT_725117	116642	117842	None	7864	699	37119	No_constitutive_exon_found_in_species
ACTTGACGAATTGTGATATGGAAAAAGGACTGATTTGAGGGTGGGGATAGGT	198518	198614	198468	198520	1	LY89scaffold_33	LY89DRAFT_599894	196596	199443	None	7864	699	37119	No_constitutive_exon_found_in_species
CGAGAGAGGGGAAAGGAAAGTAAAGCTGACTGTGATATGGGAAATGGTAGGG	199044	199160	198994	199046	1	LY89scaffold_33	LY89DRAFT_599894	196596	199443	None	7864	699	37119	No_constitutive_exon_found_in_species
GATCCTTAAGAACGGGGAAAATGCTGATGTGATGGGATGGGGATGTGTAGCC	199620	200040	200090	200038	-1	LY89scaffold_33	LY89DRAFT_725142	199620	201857	None	7864	699	37119	No_constitutive_exon_found_in_species
AAACCAAGTGGCTCGATACCGGTGGAGCAAGATCTAATTATCGGGAACAGGT	210923	211017	211067	211015	-1	LY89scaffold_33	LY89DRAFT_742058	209228	211836	None	7864	699	37119	No_constitutive_exon_found_in_species
CGGTAAGCTTACGTCTCGAGGATGGAGTGTTCCATCGCTGATCGGGACAGGT	232365	233527	232315	232367	1	LY89scaffold_33	LY89DRAFT_691115	231246	233527	None	7864	699	37119	No_constitutive_exon_found_in_species
GAGTTAAGGTAGAAATATGGCGTTGCATAGTGCTGACAACTTGGGAACAGGA	239450	239623	239673	239621	-1	LY89scaffold_33	LY89DRAFT_659262	238824	240116	None	7864	699	37119	No_constitutive_exon_found_in_species
GGGTGGGAGGGGAGGGATGGTTTGCTGAGAGTGGATTGGGAGAGTTGTAGAG	254649	254710	254599	254651	1	LY89scaffold_33	LY89DRAFT_742074	254302	254885	None	7864	699	37119	No_constitutive_exon_found_in_species
TCTTTTAGAGATGGATATATAAGTGAATTAATTTCCTGACATTGGGATAGGG	311429	311588	311638	311586	-1	LY89scaffold_33	LY89DRAFT_711699	311076	312234	None	7864	699	37119	No_constitutive_exon_found_in_species
CTAGAGAATGCATGCTGATTTGTCGATAGTCAACTTTGGGACGAAGAGAGAC	362912	363182	362862	362914	1	LY89scaffold_33	LY89DRAFT_765084	362331	363182	None	7864	699	37119	No_constitutive_exon_found_in_species
CAAGCATCCTAGATAAATCCAGTCGTGGGACACTGTTGACATAGGGACAGGT	511830	511921	511780	511832	1	LY89scaffold_33	LY89DRAFT_600132	511056	512666	None	7864	699	37119	No_constitutive_exon_found_in_species
GAGGTTAGTGTTCCCCTCCTGCTCCTTCAAATCTGCTAACTTTGGGAAAGAT	557393	557672	557722	557670	-1	LY89scaffold_33	LY89DRAFT_789154	557234	558546	None	7864	699	37119	No_constitutive_exon_found_in_species
AGTGAGTTTCCTGTGATATGTCCTTGGTTGATGGAGCTAATGGGAAACAGGT	569088	569226	569276	569224	-1	LY89scaffold_33	LY89DRAFT_677223	569004	569599	None	7864	699	37119	No_constitutive_exon_found_in_species
GACTTAATTTCAGAATGAGACTATGATCTTGATATCTAACGGGTTGGTAGAA	577928	578155	577878	577930	1	LY89scaffold_33	LY89DRAFT_742198	575769	579038	None	7864	699	37119	No_constitutive_exon_found_in_species
CAATGGGGCCAGTGGATTGAATGCATTGGCCACTCGAAAGGGCGGAACAGAA	10196	10329	10146	10198	1	LY89scaffold_34	LY89DRAFT_677250	9423	11374	None	7864	699	37119	No_constitutive_exon_found_in_species
ATTCTACTACCCTGGGAAGAGTAGTACTAACGCCGAATTCGTGGGTGCAGAT	121116	121156	121206	121154	-1	LY89scaffold_34	LY89DRAFT_691280	120172	122905	None	7864	699	37119	No_constitutive_exon_found_in_species
TTCTCCTTCTCTCTTGATATTGTGAAGGAAGTGCTGATCATCGGGGATAGTT	229139	229258	229089	229141	1	LY89scaffold_34	LY89DRAFT_677334	228945	230894	None	7864	699	37119	No_constitutive_exon_found_in_species
CGAGTACACCTTTACATCCAGAATCGTACTTCACTGATATACCTAGGGAGCC	377937	378297	378347	378295	-1	LY89scaffold_34	LY89DRAFT_600384	375907	378696	None	7864	699	37119	No_constitutive_exon_found_in_species
CAGGTAAGTTGTAACCTTCGCGGAAATGGACACGTGCTTACGCATGGGAGCG	436696	437023	436646	436698	1	LY89scaffold_34	LY89DRAFT_349426	436112	437023	None	7864	699	37119	No_constitutive_exon_found_in_species
TTTCTGGTAAATACACGGAGAGAGAAAGTTACTAACTCTCGGGCACATAGCT	486012	486229	485962	486014	1	LY89scaffold_34	LY89DRAFT_691374	484049	487283	None	7864	699	37119	No_constitutive_exon_found_in_species
CAGCTATTATTTTCTGCGAAAGAGGGATGTTCTTGCTGACATGGGTGCAGCT	54258	54915	54208	54260	1	LY89scaffold_35	LY89DRAFT_711892	53924	54915	None	7864	699	37119	No_constitutive_exon_found_in_species
AACTTAGATTTAAATCATGTCTGGAAGTAGTTAACATTGATATGGGATAGTT	82848	83735	82798	82850	1	LY89scaffold_35	LY89DRAFT_789401	82655	83889	None	7864	699	37119	No_constitutive_exon_found_in_species
ATCACTACGATCCGGAGTATCACGAAGCTCTTGGTTATTGGGTAGATTAGGA	112130	112227	112080	112132	1	LY89scaffold_35	LY89DRAFT_677500	110855	112403	None	7864	699	37119	No_constitutive_exon_found_in_species
GGTATGTCCCCAATTCCTCTCGCAGATGACATTTGAAATAACGGGCACAGGT	147972	148316	147922	147974	1	LY89scaffold_35	LY89DRAFT_351881	144898	148316	None	7864	699	37119	No_constitutive_exon_found_in_species
CAGGTACGGAGACTGCAATAATCAATTCGTATGGATGCTGATTCAGGGAGAC	170779	171033	170729	170781	1	LY89scaffold_35	LY89DRAFT_702210	170285	172505	None	7864	699	37119	No_constitutive_exon_found_in_species
AAGGATGGGTGTTAGTATTGGGAATGGAGTTGAGGGGAATGAAAAGGGAGAG	240049	240186	239999	240051	1	LY89scaffold_35	LY89DRAFT_600945	238034	240186	None	7864	699	37119	No_constitutive_exon_found_in_species
CTCGTCCCGAATTGTGTCTGATCTCCGGCCGTGCTAACTTGGGAATGTAGTT	296116	296326	296376	296324	-1	LY89scaffold_35	LY89DRAFT_765843	296116	297637	None	7864	699	37119	No_constitutive_exon_found_in_species
GGCCACCTTGGAGCTTTTCATACAAATTTCCTTGACTTTCCAGGGAGCAGCT	322581	322752	322531	322583	1	LY89scaffold_35	LY89DRAFT_677584	322414	323210	None	7864	699	37119	No_constitutive_exon_found_in_species
GTTTGTAGAGTATATGTCCAAGCAGCAGTCATTTACTAAAGATAGGGCAGCT	24130	24633	24683	24631	-1	LY89scaffold_36	LY89DRAFT_766029	23512	25261	None	7864	699	37119	No_constitutive_exon_found_in_species
GGAACATCACTACCTCTCGCAAAGAGCAGCGAGTCGAAATGGGTGTGAAGCT	30598	31044	31094	31042	-1	LY89scaffold_36	LY89DRAFT_766039	29454	31641	None	7864	699	37119	No_constitutive_exon_found_in_species
TGGTCGGCGTACCCATCAATGCAATCCTAGATTGGCACGGGGACCAAAAGCG	35131	35330	35081	35133	1	LY89scaffold_36	LY89DRAFT_677692	34701	35330	None	7864	699	37119	No_constitutive_exon_found_in_species
GAAACAAGGAACGGGTCTCTCAATTGTTATAGCAGCTGACTATAGGGTAGCC	223320	223508	223270	223322	1	LY89scaffold_36	LY89DRAFT_356736	222654	224457	None	7864	699	37119	No_constitutive_exon_found_in_species
TGGTCTTTGGAGTGGGAAAGAGGGGGATATCGTTGCTGATAATGGGATAGGG	259615	259651	259701	259649	-1	LY89scaffold_36	LY89DRAFT_691636	258515	260026	None	7864	699	37119	No_constitutive_exon_found_in_species
ATCTCTCTTCCCGAAAACTGTCGGTGTTGAAGATTAATGGGAGGTAATAGGA	296970	297326	296920	296972	1	LY89scaffold_36	LY89DRAFT_691646	296122	298578	None	7864	699	37119	No_constitutive_exon_found_in_species
GTTCGTGCGCGTCAGCGTCTTTTCATGCATGTAGCTAATCGGGATATCAGTT	404176	405096	404126	404178	1	LY89scaffold_36	LY89DRAFT_742826	404041	405096	None	7864	699	37119	No_constitutive_exon_found_in_species
GCTATACTTCCACGTCTGGAACGCTCAAATTGATTTAATATATGAGGGAGAT	128925	128941	128991	128939	-1	LY89scaffold_37	LY89DRAFT_361958	127862	129556	None	7864	699	37119	No_constitutive_exon_found_in_species
CTCATGTCACTGTTTCATGCCATAACTGATTTTGCGCTGACTGGGGGGAGAA	128859	128868	128918	128866	-1	LY89scaffold_37	LY89DRAFT_361958	127862	129556	None	7864	699	37119	No_constitutive_exon_found_in_species
AGCAGAATAAAGATTGTGTGCAATCAAGATACTAGAGGAAGATTGGGTAGAT	186907	187064	186857	186909	1	LY89scaffold_37	LY89DRAFT_766502	186339	187340	None	7864	699	37119	No_constitutive_exon_found_in_species
AGCTAACTGCTGTCTTTCATCTAGGTACGTTCGTAACTCCAACCGGGAAGAA	318623	319241	318573	318625	1	LY89scaffold_37	LY89DRAFT_631479	318433	319241	None	7864	699	37119	No_constitutive_exon_found_in_species
ATGTATGTCTGCAACACCCACACCACATTGAAGCGTAATTGACGGGTAAGGA	428958	429210	429260	429208	-1	LY89scaffold_37	LY89DRAFT_691872	427724	429970	None	7864	699	37119	No_constitutive_exon_found_in_species
TCCACCCTCGTTTCCCTTTCTTTGAAAAGCACAGCAATAACGGGAATCAGTG	462431	462562	462612	462560	-1	LY89scaffold_37	LY89DRAFT_601706	462019	463221	None	7864	699	37119	No_constitutive_exon_found_in_species
GGTAAGAGATTTACGATATGTACACAAGCTATTTTCTAACGGGATTACAGAC	108240	108519	108569	108517	-1	LY89scaffold_38	LY89DRAFT_691917	107361	108816	None	7864	699	37119	No_constitutive_exon_found_in_species
CTGGTACGCACCTTCTAGAGTGTGGAGTCATTAGGCTGATAAGGGAACAGAA	128246	128317	128196	128248	1	LY89scaffold_38	LY89DRAFT_691925	127562	128697	None	7864	699	37119	No_constitutive_exon_found_in_species
TTCTGCCTTACATTTGGCTGGAAGAAGGGTCTAACGGTTGGGACAAATAGCC	185738	185817	185867	185815	-1	LY89scaffold_38	LY89DRAFT_691946	185376	186450	None	7864	699	37119	No_constitutive_exon_found_in_species
CCTCAGCTATGTAAACGAGATATGCTGACTTTGAGAGATTGGGTAATTAGGA	226024	226162	226212	226160	-1	LY89scaffold_38	LY89DRAFT_369319	223648	226860	None	7864	699	37119	No_constitutive_exon_found_in_species
TCTCAACACATTCTTTTGTTTGTATTTGCTAACAAGGGAAAACCAAACAGAA	256815	256992	256765	256817	1	LY89scaffold_38	LY89DRAFT_678133	256063	256992	None	7864	699	37119	No_constitutive_exon_found_in_species
AGATCGTGGGTGAAGATGATAATATGTCATTGGCTGATCCTGGGACACAGCT	435305	435571	435255	435307	1	LY89scaffold_38	LY89DRAFT_790008	435079	438307	None	7864	699	37119	No_constitutive_exon_found_in_species
GCCGTGAAGAAAAGGTCTATTGAGCTGAGACGATAGCTAATGTAGGGCAGTC	435820	437067	435770	435822	1	LY89scaffold_38	LY89DRAFT_790008	435079	438307	None	7864	699	37119	No_constitutive_exon_found_in_species
TGCAGGGGGTTGGGAGGGAGGAGAGCGAGGAGTTGAGGACGGAGAGGGAGAG	383948	384007	383898	383950	1	LY89scaffold_39	LY89DRAFT_712334	381890	384139	None	7864	699	37119	No_constitutive_exon_found_in_species
TTCATCGTAAGATTTTCCTATCCAAAGTACATTCCAGCTGACGCGGGTAGGA	423996	424107	423946	423998	1	LY89scaffold_39	LY89DRAFT_692123	423682	424663	None	7864	699	37119	No_constitutive_exon_found_in_species
CAGTACTCAACTATGTGACGCAGGATCAGAGGTACTGACGGGTCAAACAGCT	106048	106374	106424	106372	-1	LY89scaffold_40	LY89DRAFT_692158	106048	107414	None	7864	699	37119	No_constitutive_exon_found_in_species
GTAAGCTCATCCCCAGCCTAGAATCTTCGAATGATACTGACAAGGGGTAGTA	126262	126364	126212	126264	1	LY89scaffold_40	LY89DRAFT_692166	124629	126625	None	7864	699	37119	No_constitutive_exon_found_in_species
TGTGAGTGCAGATTGGAACGATGAGAGTCCAGCGCTGATGGGCAAAACAGAC	161047	161627	160997	161049	1	LY89scaffold_40	LY89DRAFT_661403	159921	162980	None	7864	699	37119	No_constitutive_exon_found_in_species
ATGCGTAAGTGGCCTTGTCTGAATCGTGGATTGATGTTGATGGGTGACAGAG	254567	254877	254927	254875	-1	LY89scaffold_40	LY89DRAFT_692212	253984	255389	None	7864	699	37119	No_constitutive_exon_found_in_species
TGAGTAAGAAGATGTGTTCTCACATTACCCTGCCTGTTGCGAGGGAGCAGTT	374404	374479	374529	374477	-1	LY89scaffold_40	LY89DRAFT_726300	374404	375075	None	7864	699	37119	No_constitutive_exon_found_in_species
CCCTGAATTCACATATTTCTAGTTTAAATGCTAATGGGTTGCGATGACAGAC	378068	378560	378610	378558	-1	LY89scaffold_40	LY89DRAFT_692253	378068	379036	None	7864	699	37119	No_constitutive_exon_found_in_species
CAGTAAGTTGTTCACTCTTCGATGATTTCGAATACTAATGGGAAATATAGGA	385094	386226	386276	386224	-1	LY89scaffold_40	LY89DRAFT_712424	385094	387882	None	7864	699	37119	No_constitutive_exon_found_in_species
ACACAGAACTTCTTCTGCACATACAACGCTGACGCAATTGAATGGGATAGGC	401412	401770	401362	401414	1	LY89scaffold_40	LY89DRAFT_702777	399875	401886	None	7864	699	37119	No_constitutive_exon_found_in_species
TAAGTCTTCCACAAACGATCGCTTGGTGATTAGTGGACTAACTGGGATAGTA	119468	119708	119758	119706	-1	LY89scaffold_42	LY89DRAFT_769184	119468	121297	None	7864	699	37119	No_constitutive_exon_found_in_species
TCTGTTCTTCTGTGGGAGAGGGGGCCTTTGGCTAATACGGGGATGGATAGGG	165665	165811	165615	165667	1	LY89scaffold_42	LY89DRAFT_743722	164590	165811	None	7864	699	37119	No_constitutive_exon_found_in_species
TGGTAAGTGGAGTACCATTTCCGCAATTGAAATCTGCTAATCGGGGGCAGGG	202549	203025	203075	203023	-1	LY89scaffold_42	LY89DRAFT_743738	202549	204730	None	7864	699	37119	No_constitutive_exon_found_in_species
AGGTGATACACCAAACTCTGGCCCTGCACAAGTACTGATGATGTGGGCAGAT	83592	85031	85081	85029	-1	LY89scaffold_43	LY89DRAFT_409365	83592	85445	None	7864	699	37119	No_constitutive_exon_found_in_species
GCGTATTTGAGAAATGTACGATCTTCGGAAGTTCGCTGACTGGGAACTAGCA	105158	105238	105108	105160	1	LY89scaffold_43	LY89DRAFT_712578	104891	105708	None	7864	699	37119	No_constitutive_exon_found_in_species
ATGGCCCCTGCATTTTCCCTCAAGACAGTGCTGACTTTGGGAATCAACAGTA	150297	150325	150247	150299	1	LY89scaffold_44	LY89DRAFT_790580	146848	154649	None	7864	699	37119	No_constitutive_exon_found_in_species
GAGGTGGTCATGGAGAGATTGTTGAGACGCTGCTAAAAGCAGGGGCCGAGGT	15126	15225	15275	15223	-1	LY89scaffold_51	LY89DRAFT_560831	15126	15450	None	7864	699	37119	No_constitutive_exon_found_in_species
