# Supplementary material for: Widespread Separation of the Polypyrimidine Tract From 3′ AG by G Tracts in Association With Alternative Exons in Metazoa and Plants
Source: Front Genet. 2019 Jan 14;9:741. doi: 10.3389/fgene.2018.00741 (PMC6339879; doi:10.3389/fgene.2018.00741)
Supplement: DATA FILE S1 — Sequences of REPAG 3′ SS from each species of fungi. [file Data_Sheet_1.zip › Supplementary data 1/Fungi_Release38_rachicladosporium_antarcticum.txt]

REPA_GGG_Sequence	Exon_Start	Exon_End	Pos_-50	Pos_+2	Strand	Chromosome	GeneID	Gene_Start	Gene_End	Gene_Name	Number_of_REPAs	Number_of_REPAs_has_GGG	Number_of_Intron(Intra_genic_Region)	Upstream_Constitutive_Exon
TAAGCATTGCACCTTACCTGGACCAATGTGCTCAGCTAACGGGAAGGCAGTC	158402	158744	158352	158404	1	scaffold_1	B0A48_00069	157730	161035	None	4693	540	25692	No_constitutive_exon_found_in_species
GTATTCGATTAAGACATCGCTGCTGAGTGAGATGCTGACCGGGTGTGCAGAT	186883	186911	186961	186909	-1	scaffold_1	B0A48_00081	186883	190452	None	4693	540	25692	No_constitutive_exon_found_in_species
ACGAAGTACTGTTCCAAGGAGTGTCAGAAGGGGGCTTGGGGGAGCCATAGGT	222467	222637	222417	222469	1	scaffold_1	B0A48_00092	220617	222637	None	4693	540	25692	No_constitutive_exon_found_in_species
GTAGGGATGGCGAGTCTCGAACCACCATTCCCTCCAGTCGGGGATAACAGAC	246049	246191	245999	246051	1	scaffold_1	B0A48_00098	244639	247380	None	4693	540	25692	No_constitutive_exon_found_in_species
TCGCTCGAGTGGTCATGGTAGGGGGGAAGGCTGACCGAGTATGAGGGCAGAC	291263	291281	291213	291265	1	scaffold_1	B0A48_00122	290957	293944	None	4693	540	25692	No_constitutive_exon_found_in_species
CCAGCTCGCTCGGATGCAACCTTGGCTGACTATGACAGGGTAATTGAGAGCG	307813	307859	307763	307815	1	scaffold_1	B0A48_00129	305765	311415	None	4693	540	25692	No_constitutive_exon_found_in_species
ATGTTGTGCTGCTACTGATTGCAACTGAGTTGAAGCTAACGGGTGAACAGGA	364480	364657	364430	364482	1	scaffold_1	B0A48_00149	363643	364657	None	4693	540	25692	No_constitutive_exon_found_in_species
CGCACACGCATGGCGAAGGAAGAAGCGACAGCTAACAGGGAGGAACGCAGTA	369761	370409	370459	370407	-1	scaffold_1	B0A48_00151	369596	370702	None	4693	540	25692	No_constitutive_exon_found_in_species
GAGTAAGCCGGAGTTCGTGGTGGAAGAGGTGAAGCGGTGGGTGGCGCAAGTC	524568	524574	524624	524572	-1	scaffold_1	B0A48_00222	524568	525607	None	4693	540	25692	No_constitutive_exon_found_in_species
CTTACTCCTTATGGCACTCACTATGTATGATTGCTGACGAACGAGGGTAGCG	546832	546999	547049	546997	-1	scaffold_1	B0A48_00228	543365	547451	None	4693	540	25692	No_constitutive_exon_found_in_species
TACTGTGGGTGGATCTCGGGATTAGGGTCTTAGCACTGACTGGGTGATAGGT	567909	569147	567859	567911	1	scaffold_1	B0A48_00237	566023	569147	None	4693	540	25692	No_constitutive_exon_found_in_species
TCCCATTCTAGTCTTCGACTCACTGGAGCCATGCGCTGACGTGAGGGCAGAG	797345	797513	797295	797347	1	scaffold_1	B0A48_00321	797145	797749	None	4693	540	25692	No_constitutive_exon_found_in_species
GTGAATACTTCCGGGAGCATAGTGGAAAGCTGTACTGACGGGTCGGACAGGT	809340	809675	809725	809673	-1	scaffold_1	B0A48_00327	809340	810505	None	4693	540	25692	No_constitutive_exon_found_in_species
CGCTACCTCCTTCGCCGTCGAAGCTACGTCCTGCAGTGGAGCGGGCGCAGCC	915803	915909	915753	915805	1	scaffold_1	B0A48_00364	915119	918460	None	4693	540	25692	No_constitutive_exon_found_in_species
AGTAATTGGTAAACCTAATCGAGGAGTGTACTAACACTTGCACGGGCAAGTC	917738	917858	917688	917740	1	scaffold_1	B0A48_00364	915119	918460	None	4693	540	25692	No_constitutive_exon_found_in_species
TCACGTGTCTGCTGAGACAGCGTGTTGCCGTGGACTAATCAGGGATGCAGTT	1121167	1121346	1121117	1121169	1	scaffold_1	B0A48_00442	1120934	1121687	None	4693	540	25692	No_constitutive_exon_found_in_species
GGAAGCCTCCACGTCTTGAAGGATACGAATGCACAGTGGGACATTGAAAGAG	1177183	1177223	1177273	1177221	-1	scaffold_1	B0A48_00470	1177183	1178386	None	4693	540	25692	No_constitutive_exon_found_in_species
GAGGGTGGAAGGGGGGGAGGAGGTGCTGCGCGGGGTAGAGGAAGGGGTAGAG	1186135	1186239	1186289	1186237	-1	scaffold_1	B0A48_00475	1186135	1190541	None	4693	540	25692	No_constitutive_exon_found_in_species
TTAGCATGTGAAGTGAGGTATGCCGCTTGCTGACCACCCTTGTGGGATAGAT	1224680	1224707	1224757	1224705	-1	scaffold_1	B0A48_00488	1224680	1225784	None	4693	540	25692	No_constitutive_exon_found_in_species
GGCACATGTGGAGAGAAGAGACATGATTTTACAAGCTAAGTGGGAAACAGAT	1583224	1583881	1583174	1583226	1	scaffold_1	B0A48_00634	1582752	1583881	None	4693	540	25692	No_constitutive_exon_found_in_species
GAGCCTGCTACCTGCTGGACCTGAACGAGTCTTTAACAGCGCAGGGCCAGGG	1645119	1645140	1645190	1645138	-1	scaffold_1	B0A48_00661	1645119	1645876	None	4693	540	25692	No_constitutive_exon_found_in_species
GAAGAGTGTTTGGCACTTAAGAGGGACAGTCTGACACTGACGAGGGACAGTC	1700788	1700892	1700942	1700890	-1	scaffold_1	B0A48_00684	1700640	1703388	None	4693	540	25692	No_constitutive_exon_found_in_species
GTCTGATTCTGAAGAGGGAGAGTCTGATACTGACTCGTTGCAATGGGCAGTG	1700640	1700759	1700809	1700757	-1	scaffold_1	B0A48_00684	1700640	1703388	None	4693	540	25692	No_constitutive_exon_found_in_species
GTAGCGGCGACGTCGTGATAGCGAGTCCTCGACTAACGGGCGAATCAAAGAT	1779568	1780518	1779518	1779570	1	scaffold_1	B0A48_00718	1778781	1780518	None	4693	540	25692	No_constitutive_exon_found_in_species
ACGAAGGTAGGCCATCAATCATTGGTCAGTCTTGTCCTCAGTCTGGGAAGGG	23187	23339	23389	23337	-1	scaffold_2	B0A48_00739	23187	23879	None	4693	540	25692	No_constitutive_exon_found_in_species
TAGGGCATCGCGCTGGCCATGAGTATGGGAGGGTATACTGACGGGGACAGCT	81783	82265	81733	81785	1	scaffold_2	B0A48_00762	81550	85496	None	4693	540	25692	No_constitutive_exon_found_in_species
TGGTCTTGTACGTGTGCAATGATGGGGTGTGGGTGCTAATGTGAGGGCAGTG	230785	230844	230894	230842	-1	scaffold_2	B0A48_00825	230785	232043	None	4693	540	25692	No_constitutive_exon_found_in_species
ATGCCCTCTGCCACAAGTCCATCGCCTGCATACTAACTCGGGCATGACAGAC	329136	329734	329086	329138	1	scaffold_2	B0A48_00866	328912	329734	None	4693	540	25692	No_constitutive_exon_found_in_species
GGGTCAGTGATCACCGGCCTGTGAGCGCGAGGCTGAGGTGTAGGGTTAAGGG	363121	363210	363071	363123	1	scaffold_2	B0A48_00882	359476	363340	None	4693	540	25692	No_constitutive_exon_found_in_species
TGTCCCACTGCGCTTCACTCGTTGGACGGCATTTACTGACTCGGGGACAGAA	663720	664959	663670	663722	1	scaffold_2	B0A48_01007	661576	664959	None	4693	540	25692	No_constitutive_exon_found_in_species
GGTACAAGGACCGTGGTGGACGCATCAGTAGCATTCACTGACCAGGGCAGGG	689411	689929	689979	689927	-1	scaffold_2	B0A48_01017	688903	690338	None	4693	540	25692	No_constitutive_exon_found_in_species
AGGGGGGATTATCAAATGTGTGAGAATGAGCTTGTTAATGGGTGGACGAGGG	743517	743532	743582	743530	-1	scaffold_2	B0A48_01038	739829	743900	None	4693	540	25692	No_constitutive_exon_found_in_species
TCTCCTTTGGGGACTCACTATGCGGTGGACGCTAACGCTGAGGGGCAGAGAA	743284	743449	743499	743447	-1	scaffold_2	B0A48_01038	739829	743900	None	4693	540	25692	No_constitutive_exon_found_in_species
ATCTCGACTTATCATCAAGCTCGAGGGGTGAGATGCTGACGAGGGTGCAGGA	993770	994160	993720	993772	1	scaffold_2	B0A48_01130	993179	994160	None	4693	540	25692	No_constitutive_exon_found_in_species
TCGTACAACCGCGCTCAAGAGCGACACTGAAAGCTGGGTTAAATGCACAGCA	1070000	1070121	1069950	1070002	1	scaffold_2	B0A48_01157	1069789	1073758	None	4693	540	25692	No_constitutive_exon_found_in_species
TGCCCATTGCGTCGGCTCAAACACTGTAAGTGCTCAAGGAGCCATGGGAGAC	1238955	1239755	1238905	1238957	1	scaffold_2	B0A48_01220	1235318	1239755	None	4693	540	25692	No_constitutive_exon_found_in_species
GTAAGTCTTTTATGCTGATTAATACCACCGCCGGGTTAACACGGGTATAGCA	1294689	1294786	1294836	1294784	-1	scaffold_2	B0A48_01244	1294570	1298242	None	4693	540	25692	No_constitutive_exon_found_in_species
CGTCGGACGAAGTACTGCTCTAAGGAGTGTCAGAAGGGGGCTTGGGGGAGCC	1352443	1352571	1352621	1352569	-1	scaffold_2	B0A48_01267	1352260	1354415	None	4693	540	25692	No_constitutive_exon_found_in_species
TCGCTGGAGTGGTCATGGTAGAGCAGAGGGCTGACCGAGTATGAGGGCAGAC	1418174	1418317	1418124	1418176	1	scaffold_2	B0A48_01295	1417862	1420858	None	4693	540	25692	No_constitutive_exon_found_in_species
CGCACAAGTATAGCAGAGAAAGTAGCGACAACTAACAGGGGGAAATGCAGTA	1500891	1501539	1501589	1501537	-1	scaffold_2	B0A48_01324	1500722	1501832	None	4693	540	25692	No_constitutive_exon_found_in_species
TCTTGATATTGTACGCAAGGTGGTTTGGCTAACGTGCTTGGGGACCACAGCT	1561959	1562147	1561909	1561961	1	scaffold_2	B0A48_01350	1561322	1562147	None	4693	540	25692	No_constitutive_exon_found_in_species
GTGAGAGCACTCATGGTGGCGACAAGCAACGAAGCTGACTAGGGGTGCAGAA	1595125	1595507	1595557	1595505	-1	scaffold_2	B0A48_01364	1595125	1595599	None	4693	540	25692	No_constitutive_exon_found_in_species
GTGTCATGTGAACCGCAGGTTGAAAGAGCCATTCACCCGGGGTCGAGCAGGG	1657758	1657769	1657708	1657760	1	scaffold_2	B0A48_01386	1656925	1657769	None	4693	540	25692	No_constitutive_exon_found_in_species
AGGGAATGTATTGGTGGGGTGAGGGGATGGGTGCTGACTGGGAGTCGTAGAT	1669304	1669490	1669254	1669306	1	scaffold_2	B0A48_01391	1667696	1669490	None	4693	540	25692	No_constitutive_exon_found_in_species
TTGGGTAGGCAATGGCTTCATGAGAGAGGTCGTTGAGCAGGGGACGAAAGAC	1753067	1753073	1753123	1753071	-1	scaffold_2	B0A48_01431	1753067	1754175	None	4693	540	25692	No_constitutive_exon_found_in_species
GTCCTATTACTCGTTCGAATTGACTACAAAGTAGCTGACTGAGCGGGCAGCC	50055	50088	50005	50057	1	scaffold_3	B0A48_01452	49430	50802	None	4693	540	25692	No_constitutive_exon_found_in_species
GTACTCCTTGTCACTGAATATCCAGACCACATCGCTAAAGGGTAGGCCAGAT	52037	52985	53035	52983	-1	scaffold_3	B0A48_01454	52037	53282	None	4693	540	25692	No_constitutive_exon_found_in_species
ACAGCAGGAGTACAGGGATAAAGTAAAGAGAAACACTGACAGGCGGGCAGGT	100533	102061	102111	102059	-1	scaffold_3	B0A48_01476	100533	102398	None	4693	540	25692	No_constitutive_exon_found_in_species
TGGAGAGAGGGGAAATATGTGATCAGGTTAACGTGCTGACAGGGTTGCAGTG	107938	107998	108048	107996	-1	scaffold_3	B0A48_01479	107938	108463	None	4693	540	25692	No_constitutive_exon_found_in_species
TGGAGGTTGAGTTTTCGAGGGAGGACGTGAGGGCGGGGTTTAGGCGGTAGTT	214582	214588	214638	214586	-1	scaffold_3	B0A48_01520	214582	223747	None	4693	540	25692	No_constitutive_exon_found_in_species
TGATTTGTTGCACGTGGCAGCATCTACACTGCTATGGCTACACCGGGGAGTC	344271	344437	344221	344273	1	scaffold_3	B0A48_01571	342650	345058	None	4693	540	25692	No_constitutive_exon_found_in_species
CCAGCGTGTCAGACCTCAGATTGACCCACGCATAAAAGGGGATGCAAAAGGA	530026	530312	529976	530028	1	scaffold_3	B0A48_01638	528317	530860	None	4693	540	25692	No_constitutive_exon_found_in_species
TCCCGAACTGTCAGCCACTGCGGCTGCATCAGCACCGGGCAGCACGACAGTC	609627	609853	609577	609629	1	scaffold_3	B0A48_01672	608890	609853	None	4693	540	25692	No_constitutive_exon_found_in_species
GTAAGATTGCTGTTAGGGAGTGGTTAGAGGGGCGAGGGGGATGGGTTGAGGG	693929	693937	693987	693935	-1	scaffold_3	B0A48_01704	693929	697799	None	4693	540	25692	No_constitutive_exon_found_in_species
TGCGGCGTGAGATATAGAAGGTGGGGACGGGTGGCAACGTGGGAACAAAGGA	882365	882638	882688	882636	-1	scaffold_3	B0A48_01776	882365	883390	None	4693	540	25692	No_constitutive_exon_found_in_species
GACACCCCCGTGCCATAGCACAGGTCATCTGACCATCCTCTTGATGGGAGAA	1172425	1172450	1172500	1172448	-1	scaffold_3	B0A48_01884	1167462	1172938	None	4693	540	25692	No_constitutive_exon_found_in_species
GTGTATCCTGATTTAATCCTGCTAAAGGGTGTAGGGCTGACGGGTCGAAGGC	1172153	1172341	1172391	1172339	-1	scaffold_3	B0A48_01884	1167462	1172938	None	4693	540	25692	No_constitutive_exon_found_in_species
CCGCTACCTTCATGTCTTCGCGGGACTGGCACTGACTGATGGGATTGTAGTA	1261523	1261751	1261473	1261525	1	scaffold_3	B0A48_01923	1261240	1261751	None	4693	540	25692	No_constitutive_exon_found_in_species
GTAAGCGGAGCTGGTCACGCATCCACATCGTCGACTGACGTGGGGAACAGGG	1263183	1263323	1263373	1263321	-1	scaffold_3	B0A48_01924	1261977	1264587	None	4693	540	25692	No_constitutive_exon_found_in_species
CCGAGTGAGACAGCGACCGCATGGAGTGACGAAGGACATGGGTGGCAGAGTA	1261977	1262114	1262164	1262112	-1	scaffold_3	B0A48_01924	1261977	1264587	None	4693	540	25692	No_constitutive_exon_found_in_species
CACACGTTACGTTTGCACGGTGAGAATGTCTCTGACTCTAGGGCGTACAGCA	218878	219054	218828	218880	1	scaffold_4	B0A48_02119	217988	219054	None	4693	540	25692	No_constitutive_exon_found_in_species
GCCGTCGTAGGATTGCAGAAGCGGGGCTTGAGAGGGTTGATGGAAGGGAGAC	229733	229741	229791	229739	-1	scaffold_4	B0A48_02123	229733	232980	None	4693	540	25692	No_constitutive_exon_found_in_species
GATGTGTTGATTTGGATGAGCGGGATAGGTGCTAACTTGAGGGGTCGTAGGT	341514	341954	341464	341516	1	scaffold_4	B0A48_02167	340425	341954	None	4693	540	25692	No_constitutive_exon_found_in_species
CGGACGGTGTAACTCACGGCCCGCTCATTCATGATCGCGCTATTGGGAAGTG	388166	388621	388116	388168	1	scaffold_4	B0A48_02184	387128	388621	None	4693	540	25692	No_constitutive_exon_found_in_species
TGATAGGAAGTGCGTGTTGGTGGGTTCTGAGGAATTGGGTCGAGGTGCAGGA	403958	404041	404091	404039	-1	scaffold_4	B0A48_02188	398895	406360	None	4693	540	25692	No_constitutive_exon_found_in_species
CAGCAGACTCTGAGCCTGTAACATGTAAGCGTTCTTAACGAAGGGTACAGGC	398895	399804	399854	399802	-1	scaffold_4	B0A48_02188	398895	406360	None	4693	540	25692	No_constitutive_exon_found_in_species
CGGGTCAGGTCGCGCGACACGGCCAAGAGCTTGATCGGTGGAGCGGGCAGAG	615326	616965	615276	615328	1	scaffold_4	B0A48_02274	614908	616965	None	4693	540	25692	No_constitutive_exon_found_in_species
CCACTATCATCGGGAGCCCTATTCGATGCTGACATTCTTGGGTGATGAAGGT	753028	753062	753112	753060	-1	scaffold_4	B0A48_02329	751521	754638	None	4693	540	25692	No_constitutive_exon_found_in_species
CGAGAGTCGGAGCAAGAGACGCGGGACAACCACTAACGAGGGGACACCAGAC	1007201	1007813	1007151	1007203	1	scaffold_4	B0A48_02441	1006932	1008568	None	4693	540	25692	No_constitutive_exon_found_in_species
ACATCAAATGGCGACCACAACAATCCACAGCACTTCGACAGCGGGGACAGAC	1073326	1073521	1073276	1073328	1	scaffold_4	B0A48_02470	1072734	1074571	None	4693	540	25692	No_constitutive_exon_found_in_species
TGGTTAGTGAGACCGCGATACTGTATGAGAAGGACGCCTGTACGGGGCAGGA	1169375	1171023	1171073	1171021	-1	scaffold_4	B0A48_02510	1169375	1171642	None	4693	540	25692	No_constitutive_exon_found_in_species
TAAGTCATTGTACACGCGCATTAATAGTATCGTGCTAACACAAGGGCCAGAG	1388152	1390896	1388102	1388154	1	scaffold_4	B0A48_02607	1387768	1392328	None	4693	540	25692	No_constitutive_exon_found_in_species
AAGGCGCTGCAGCTTACGTTTACAAAAGCCGATGGGGAGGGCAGGTGGAGAG	116898	117278	116848	116900	1	scaffold_5	B0A48_02674	113727	117278	None	4693	540	25692	No_constitutive_exon_found_in_species
GTGAGTGAATTGAGATTAGAGAGGGTGGAGTGGCGAGGGAGGGAGGGAAGGG	125575	125593	125525	125577	1	scaffold_5	B0A48_02679	125274	125669	None	4693	540	25692	No_constitutive_exon_found_in_species
GCGGAGTGGTCCTGGACGTGAAGTGGTCGTAGGAGTAGGGCTGGAGGCAGGA	158649	158656	158706	158654	-1	scaffold_5	B0A48_02694	158649	158985	None	4693	540	25692	No_constitutive_exon_found_in_species
TCGTTCTCATTTCGAGTTACCCGTCTACGGAGTGCTGACCAGGGCTGTAGGA	164724	164935	164674	164726	1	scaffold_5	B0A48_02698	164290	165635	None	4693	540	25692	No_constitutive_exon_found_in_species
ATGTGCCCCAGGTACCAACCCGCGCCGCCGCCAGCTAACAAGGGGAACAGAC	180942	182041	182091	182039	-1	scaffold_5	B0A48_02706	180942	182146	None	4693	540	25692	No_constitutive_exon_found_in_species
GAACGGAGTATGGAAGTAATCAGCGAGCGAAGTACTGACGGGAGGTACAGGA	225371	225600	225321	225373	1	scaffold_5	B0A48_02727	224842	225600	None	4693	540	25692	No_constitutive_exon_found_in_species
CTGAGCAATCATGGGAGTTGGGGGGGCCGAGTGCTGACGGGAGGATATAGGT	345340	347249	345290	345342	1	scaffold_5	B0A48_02776	345074	347249	None	4693	540	25692	No_constitutive_exon_found_in_species
GTGGAGAAGGCTGGACCGGGTGGTGGGACGGATGGGTGGACGTGGGTGAGCG	358943	358949	358999	358947	-1	scaffold_5	B0A48_02782	358943	360740	None	4693	540	25692	No_constitutive_exon_found_in_species
GCACAAGCTTGAGTCAGAGGGATCTGAATGCGACACATGCACGGGTACAGGA	490108	491089	490058	490110	1	scaffold_5	B0A48_02837	489841	491089	None	4693	540	25692	No_constitutive_exon_found_in_species
AGGTCTTGGTAGTGCGAGATGGCAGATTACAGGACTGACAGGGATTGCAGCA	528446	528525	528396	528448	1	scaffold_5	B0A48_02854	528110	528525	None	4693	540	25692	No_constitutive_exon_found_in_species
GCTCACACTTACATACGTAGACACCCATCATTCACTGACACAATGGGCAGGA	689625	689791	689575	689627	1	scaffold_5	B0A48_02921	688822	689964	None	4693	540	25692	No_constitutive_exon_found_in_species
GCTCGAGGGAGCGAGATGAAGATTTGTAGCGTTTAAAGCAAGGGGACAAGGT	936910	936974	936860	936912	1	scaffold_5	B0A48_03026	936486	936974	None	4693	540	25692	No_constitutive_exon_found_in_species
AGTTGAAAGGGAGAAGGGGTCCTGGGATGCGTGCTGACTGGAGGGAACAGGA	1011370	1011476	1011320	1011372	1	scaffold_5	B0A48_03062	1011063	1011476	None	4693	540	25692	No_constitutive_exon_found_in_species
CGAATCACCGAGATAGAGTGTTGGCCATGAGTAATACTAACGGGCGATAGCT	23925	24006	23875	23927	1	scaffold_6	B0A48_03172	23566	24258	None	4693	540	25692	No_constitutive_exon_found_in_species
ATCGCATTTGGTGACCTGAGGCGAGAAATGTTACTCAGGCCGAAGGGCAGAC	71668	73070	71618	71670	1	scaffold_6	B0A48_03190	66994	73070	None	4693	540	25692	No_constitutive_exon_found_in_species
ACACATTGTGTGAATGTGGGGAAATGGAAGGATGCTGATGATCGGGACAGTG	102741	102881	102931	102879	-1	scaffold_6	B0A48_03205	102741	103432	None	4693	540	25692	No_constitutive_exon_found_in_species
GTACCACCATTCACCATTCTGCTCGCGGAAGCTAGCTGACAGGGCTACAGGC	143107	143515	143057	143109	1	scaffold_6	B0A48_03222	142510	143954	None	4693	540	25692	No_constitutive_exon_found_in_species
CCATATGCCGCGGTCCCAATTGTAAAGTCCACCTACTAACGGGTAGATAGGT	205525	212738	205475	205527	1	scaffold_6	B0A48_03242	205325	213496	None	4693	540	25692	No_constitutive_exon_found_in_species
TACAAGGCGGGAAATGGCTATTGGGGGTATTGGCTAATGGGAGTGTATAGTG	303111	303237	303287	303235	-1	scaffold_6	B0A48_03282	302002	303399	None	4693	540	25692	No_constitutive_exon_found_in_species
GAAGCTCGAAGGGAAGTGAGGGCAAGGTTTGCTGACATGATGGGATGTAGTG	305988	306995	307045	306993	-1	scaffold_6	B0A48_03284	305988	307316	None	4693	540	25692	No_constitutive_exon_found_in_species
GTCTGATTCGAGCCCAGCGTTCTATGGAGCTAGCTGACCAGCAAGGGCAGCA	378628	378732	378782	378730	-1	scaffold_6	B0A48_03310	376682	378896	None	4693	540	25692	No_constitutive_exon_found_in_species
AGATATTCCACGCTATCATCTTGCTAATTCTGGGATAGGGCGTGACAAAGTG	418766	418772	418822	418770	-1	scaffold_6	B0A48_03327	418766	419691	None	4693	540	25692	No_constitutive_exon_found_in_species
GCTTGCCCCCTCCCACGTCCTCCTCATCCTCCGGCTGACAACGAGGGTAGTA	576625	577253	577303	577251	-1	scaffold_6	B0A48_03378	574749	577971	None	4693	540	25692	No_constitutive_exon_found_in_species
GAGTGAAAGCACTCTCCTGGGCACGTTAGCCATACTGACTGGGTGCACAGTA	603014	603331	602964	603016	1	scaffold_6	B0A48_03390	602332	603850	None	4693	540	25692	No_constitutive_exon_found_in_species
ACTGACTTCACAGATTTCATACTTGATTACTTCAAACGCTGGGTTGACAGCT	610877	611178	610827	610879	1	scaffold_6	B0A48_03393	609435	612607	None	4693	540	25692	No_constitutive_exon_found_in_species
TGAAAGCAACCCGTAGGGAATCTGATTCGCTGGAAGGGATGACAACGTAGCT	656807	656837	656757	656809	1	scaffold_6	B0A48_03410	656260	656837	None	4693	540	25692	No_constitutive_exon_found_in_species
TTCTGGGTCGTTTCGGCCAGAATGCTCGATAACGTGATTTTGATGGGCAGTA	674598	674644	674548	674600	1	scaffold_6	B0A48_03420	673312	675182	None	4693	540	25692	No_constitutive_exon_found_in_species
ACCTGCGACCACGCATGTTGCAAGATATGGATCCGTTGGGTTGAGGACAGGG	751452	753445	753495	753443	-1	scaffold_6	B0A48_03454	750611	759620	None	4693	540	25692	No_constitutive_exon_found_in_species
GGCACCGTGAAATTGTGAACAGTGAAATATGTGCTGACGCAGTGGGATAGCG	825358	825494	825544	825492	-1	scaffold_6	B0A48_03486	823857	826200	None	4693	540	25692	No_constitutive_exon_found_in_species
CTCCACAGCCTCGCTGTACGCTCCAGTCTTGGACCCTGAGACGGGTGCAGCG	995524	995996	996046	995994	-1	scaffold_6	B0A48_03560	995524	996537	None	4693	540	25692	No_constitutive_exon_found_in_species
CCGTAAGATTAAATAGGGTAGTAAGATTATAGAGACTAACGAGGGTATAGAT	1027056	1027078	1027006	1027058	1	scaffold_6	B0A48_03571	1026782	1028066	None	4693	540	25692	No_constitutive_exon_found_in_species
GGCGTGGGAGGGCGCGAAGGTAGGGTTTGTGTTTGCTAGACGGGGGATAGTG	1084090	1084133	1084040	1084092	1	scaffold_6	B0A48_03595	1083573	1084618	None	4693	540	25692	No_constitutive_exon_found_in_species
GCTAAAGTAATTCTTGTAAGGCCACGTGACTGATCTGTCGGTACGGGTAGGG	1122111	1122157	1122207	1122155	-1	scaffold_6	B0A48_03611	1121175	1122374	None	4693	540	25692	No_constitutive_exon_found_in_species
AGCAAAGTCGCGGGATGAAGTGGAGGACGAGAAGCTGATGGGTGACACAGTA	118643	118722	118593	118645	1	scaffold_7	B0A48_05217	118167	119835	None	4693	540	25692	No_constitutive_exon_found_in_species
CTGGACATCATCATGGTCATACTCATGGTCATCGACATGGGAGTGCGCAGAG	196204	196233	196154	196206	1	scaffold_7	B0A48_05242	191047	196233	None	4693	540	25692	No_constitutive_exon_found_in_species
CTACGCGGGGAGCGATGCTGGGGTGAAGGCGTGTGGTGCGGGTGGACTAGTG	209044	209171	208994	209046	1	scaffold_7	B0A48_05247	206092	209171	None	4693	540	25692	No_constitutive_exon_found_in_species
TAGCCCGCGCTCATATCATAGGTAGAGCATCATGCGCGTAACGGGTCGAGGT	218556	219208	218506	218558	1	scaffold_7	B0A48_05251	214685	219208	None	4693	540	25692	No_constitutive_exon_found_in_species
GAGCATCATGTGATCAGAGTGTGTCAATATCGGGAGCTGACAGGGTGTAGTG	545838	546834	545788	545840	1	scaffold_7	B0A48_05376	545243	546834	None	4693	540	25692	No_constitutive_exon_found_in_species
GTCCTTGATCTGAGTGTGTGAGAGAGAAGCAATGCCTGACAATAGGGCAGAA	572565	572571	572515	572567	1	scaffold_7	B0A48_05389	570955	572571	None	4693	540	25692	No_constitutive_exon_found_in_species
GATATAGGGAAAAAGCGATCACGGCGCGCATGGCTAATGGGATGATATAGCG	589606	589897	589947	589895	-1	scaffold_7	B0A48_05398	588249	590024	None	4693	540	25692	No_constitutive_exon_found_in_species
CTGTCACCAGCACAATCAACAAATGCACCTTATGTGGGACAACTGCGAAGTA	678502	678512	678562	678510	-1	scaffold_7	B0A48_05431	674198	681798	None	4693	540	25692	No_constitutive_exon_found_in_species
CACCACCTGACCAGCTTTGTGCCACGCAGATGTACTGACAGAACGGGCAGAT	762726	762806	762856	762804	-1	scaffold_7	B0A48_05461	759836	763234	None	4693	540	25692	No_constitutive_exon_found_in_species
GCGCACAAAGCTACCATGCTGCCGTACAGTCACTGATGTAAGGGCCACAGTG	764229	764324	764179	764231	1	scaffold_7	B0A48_05462	763886	764404	None	4693	540	25692	No_constitutive_exon_found_in_species
GGTGCGTACTAGGCGCATGCACTGAGCGACAACACTGATGGCGGGGCCAGCA	780969	782113	782163	782111	-1	scaffold_7	B0A48_05467	780901	782250	None	4693	540	25692	No_constitutive_exon_found_in_species
TCTCCAAGGTGCTGGACATTCTGGTACCGGAGTACTGACTGTGGGTATAGGA	1042146	1042293	1042096	1042148	1	scaffold_7	B0A48_05568	1040873	1042293	None	4693	540	25692	No_constitutive_exon_found_in_species
CAGACAACCTCCCAGATCACACACTAACATGTATCCTCGATGTAGGGCAGCG	1113294	1114274	1113244	1113296	1	scaffold_7	B0A48_05597	1111213	1114865	None	4693	540	25692	No_constitutive_exon_found_in_species
CCCAGAACCAGCTCTGGCAGGGGAGTCGAGTAAAGCTGACACGAGGGTAGGT	1144302	1144362	1144412	1144360	-1	scaffold_7	B0A48_05611	1144302	1145467	None	4693	540	25692	No_constitutive_exon_found_in_species
GCTGATTGTGTTGATGTAGCTGGTGGAGATGGCAGGGCCCGGGAGTATAGTG	154796	154799	154849	154797	-1	scaffold_8	B0A48_03722	154796	155499	None	4693	540	25692	No_constitutive_exon_found_in_species
CTTCGGCATCATGGCGATCTTCAGCAGTCGCGGCACTGGGAGGCTGGAAGCC	174300	174306	174356	174304	-1	scaffold_8	B0A48_03732	174300	175325	None	4693	540	25692	No_constitutive_exon_found_in_species
GTAGGGTAAGAACCCTCACTGTTCAGCTCACTAACGAAATGCGGGACCAGAT	238470	240559	240609	240557	-1	scaffold_8	B0A48_03754	238274	240868	None	4693	540	25692	No_constitutive_exon_found_in_species
TTGTTGGGTTTGATGCGAAACGGAGCTTTTGCGAGCTGGAGACTGGGGAGTA	283292	283297	283347	283295	-1	scaffold_8	B0A48_03773	283292	283534	None	4693	540	25692	No_constitutive_exon_found_in_species
TGTTGCTTGGGCTTATCTACGCTGGAGCAACCATTGGGCGCAGGTCGAAGAA	727470	727483	727420	727472	1	scaffold_8	B0A48_03958	727389	729378	None	4693	540	25692	No_constitutive_exon_found_in_species
CGAAGTCCCGGACGAACACAAATCACCGCACTCCGCTTGGGAGACGCCAGAT	737405	737600	737355	737407	1	scaffold_8	B0A48_03960	735970	739202	None	4693	540	25692	No_constitutive_exon_found_in_species
CTGACGGTAGCATCGTTTGTGAGGACGACACACAAGACAGTGGTTGGGAGAC	818838	819270	818788	818840	1	scaffold_8	B0A48_03995	815143	819270	None	4693	540	25692	No_constitutive_exon_found_in_species
AATCTTGCGATCAGCCTGGGTGTGCGCCGTGACTAACAGACGGGCGATAGTC	833597	833953	834003	833951	-1	scaffold_8	B0A48_04001	833597	834612	None	4693	540	25692	No_constitutive_exon_found_in_species
TGATCGGATCAATTACGCAAGCTTCGGTCAAGGCACTAACACGGGGACAGGC	866273	866366	866416	866364	-1	scaffold_8	B0A48_04018	865896	866430	None	4693	540	25692	No_constitutive_exon_found_in_species
TCAAATTGGGCACTCTGAATATGCAAATTAGCGCTAATCGAGAGGGGTAGGA	1061058	1061075	1061008	1061060	1	scaffold_8	B0A48_04101	1059784	1062095	None	4693	540	25692	No_constitutive_exon_found_in_species
TGCGTGGAAGTGTGGGGACAGGGAGGGGATATACGGGGATTGGAGGACAGGC	1076706	1076741	1076656	1076708	1	scaffold_8	B0A48_04110	1076055	1076741	None	4693	540	25692	No_constitutive_exon_found_in_species
GTCAAGGTGCTCGCCGCAGAGGGTGACTAGTACTGAGCAGCTGGGAAGAGCG	1081896	1081904	1081954	1081902	-1	scaffold_8	B0A48_04114	1081896	1085878	None	4693	540	25692	No_constitutive_exon_found_in_species
TGGCGGCGAGCCAAGGGCGACCATGTTGGACTTCGCTCGGGAGCTGCAAGCA	1220001	1220050	1220100	1220048	-1	scaffold_8	B0A48_04182	1220001	1223106	None	4693	540	25692	No_constitutive_exon_found_in_species
TTCATCTTACCTGGGCGTGTTTCACCCTCACCGGGGAGGGAATGAGCCAGTC	1226485	1226568	1226618	1226566	-1	scaffold_8	B0A48_04184	1226485	1229351	None	4693	540	25692	No_constitutive_exon_found_in_species
CTACTATTTCAAGTCACTGGGTTCATTGCTGGAAAAGCTGACGGGGTCAGTA	17912	17919	17969	17917	-1	scaffold_9	B0A48_04194	17912	20309	None	4693	540	25692	No_constitutive_exon_found_in_species
TATTCGCGAGGGTATAGGGAAGGAAGGGAATACTGATCTGGGGCGCGCAGTG	215416	215477	215527	215475	-1	scaffold_9	B0A48_04284	215139	217717	None	4693	540	25692	No_constitutive_exon_found_in_species
GGCCGTTGCTGCTAAAAGGATAGTAGAAGAGCCAATGGGTGGGCACGCAGAG	301545	301551	301601	301549	-1	scaffold_9	B0A48_04316	301545	304780	None	4693	540	25692	No_constitutive_exon_found_in_species
TTACCCACGAAACCTTGTTCGAAAGGACGACCCACTGACTGGGGACGCAGGT	553130	553967	554017	553965	-1	scaffold_9	B0A48_04421	550353	554433	None	4693	540	25692	No_constitutive_exon_found_in_species
GGTTCTTTAATCAGAGGACTTGAGACGCGGAACGACTAAGCGGGATGTAGGA	641556	641572	641622	641570	-1	scaffold_9	B0A48_04455	640369	644390	None	4693	540	25692	No_constitutive_exon_found_in_species
ATCTTGGCAGATGCGATTCGAGGCTATGACTATGCCGCGGAGTTGGGAAGCT	653602	653818	653552	653604	1	scaffold_9	B0A48_04461	653090	653818	None	4693	540	25692	No_constitutive_exon_found_in_species
AGTTGGTACTTACGTGGCTGAGAGAGGATTCTTGAGGAGAGGGGACCCAGGA	951160	951239	951110	951162	1	scaffold_9	B0A48_04575	950350	951239	None	4693	540	25692	No_constitutive_exon_found_in_species
TGCCGATATCAGCTCCTGAAAGGTGGCAGAGATTTTGAGATGGGTAGCAGGC	1002081	1002564	1002031	1002083	1	scaffold_9	B0A48_04594	1001915	1002564	None	4693	540	25692	No_constitutive_exon_found_in_species
ACACGACGCGAAAAGCGTGGCGACCAGGTCTAGCTATGGGTCAGAGGTAGAG	1026934	1027236	1026884	1026936	1	scaffold_9	B0A48_04606	1025269	1029492	None	4693	540	25692	No_constitutive_exon_found_in_species
CGATCGTTGTGATGCTGATGGGAGAGGATAGAAAGCTAACGGGTTGACAGGT	1069581	1069603	1069531	1069583	1	scaffold_9	B0A48_04621	1068981	1069603	None	4693	540	25692	No_constitutive_exon_found_in_species
ATGATTCGGGCTCTTTCGTCTGCGGCACTCACTCACAAGGGGGACTATAGGA	288715	291705	288665	288717	1	scaffold_10	B0A48_04812	288563	291867	None	4693	540	25692	No_constitutive_exon_found_in_species
GGGAGGCGAAGAGCATGGACGAGACGGACTGGGCTAATGTATATGGGTAGAC	740489	740524	740439	740491	1	scaffold_10	B0A48_04999	740371	741230	None	4693	540	25692	No_constitutive_exon_found_in_species
GCCGCGTCGCTACCAGAGGTGCATTGTACTGACGGATATTGGGCGCGCAGTC	792155	792227	792277	792225	-1	scaffold_10	B0A48_05021	791354	792324	None	4693	540	25692	No_constitutive_exon_found_in_species
CAGGCTGTTCACTCACACACCGCTGAGGCTTGCCGCTGACCGGGGCGCAGCT	903267	904735	904785	904733	-1	scaffold_10	B0A48_05068	903267	904948	None	4693	540	25692	No_constitutive_exon_found_in_species
ACTGATTTAAGGAGCCGAGGGGCGCGATTGGGGACTTACACAGGGAACAGGG	923993	924066	923943	923995	1	scaffold_10	B0A48_05076	923460	924066	None	4693	540	25692	No_constitutive_exon_found_in_species
GCGTCGTGTGGACCGATGACAGCGTACAGTCAATACTGACGGGGTTGCAGCG	934087	934544	934594	934542	-1	scaffold_10	B0A48_05080	934087	935189	None	4693	540	25692	No_constitutive_exon_found_in_species
TCCATCGAGTGGTTGTGGAAGAGTGGTGCGCTGACTTTTGTGGGATGTAGTG	937349	937411	937461	937409	-1	scaffold_10	B0A48_05081	937349	941005	None	4693	540	25692	No_constitutive_exon_found_in_species
CGCTAACCCGAGACAGTATTACCACTTGCCAATCAAACGGGCGGGCACAGGC	990389	990396	990339	990391	1	scaffold_10	B0A48_05099	986652	993536	None	4693	540	25692	No_constitutive_exon_found_in_species
GCGAAGGTACTATCCTTGACTCTGCATTATACTGATCGTTGGGGTTATAGCT	1068395	1068491	1068541	1068489	-1	scaffold_10	B0A48_05134	1065248	1068842	None	4693	540	25692	No_constitutive_exon_found_in_species
GTCCGCTATCTCGATTCATTGGCACAGCAGTGTACTGACGGGGCAACTAGGA	1098885	1099078	1098835	1098887	1	scaffold_10	B0A48_05146	1098119	1099078	None	4693	540	25692	No_constitutive_exon_found_in_species
GAGCCACGAGAGCCACAGACTTGGTGGAGACGTACTGACCAAGGGTGTAGAT	1128567	1128768	1128517	1128569	1	scaffold_10	B0A48_05158	1128256	1129096	None	4693	540	25692	No_constitutive_exon_found_in_species
TCAGTCCAGAAGATGTCCGGGTCATTGAGCCATGCTTGCGGGGATGTCAGGG	78832	79034	78782	78834	1	scaffold_11	B0A48_05682	78581	81189	None	4693	540	25692	No_constitutive_exon_found_in_species
GAAATGCACTGGTGACGCAAAGGCTGGTCCGCCATGCCGGGAGTGTACAGAA	283771	284757	283721	283773	1	scaffold_11	B0A48_05764	281242	284757	None	4693	540	25692	No_constitutive_exon_found_in_species
TGTTGGAATCTTCATAGGAAGGAAAGATTCAGGCCTGACAAAGGGAACAGGG	334810	334878	334928	334876	-1	scaffold_11	B0A48_05787	334810	335249	None	4693	540	25692	No_constitutive_exon_found_in_species
ACCCGCCAATGTCAAGCATCCGGCCATGTCCATACTCATGGGTACCGAAGCT	568907	569911	568857	568909	1	scaffold_11	B0A48_05890	568033	569911	None	4693	540	25692	No_constitutive_exon_found_in_species
GCTCTTGACATTGGTCAGAGTACGACGAGGCCATCACTCACGTTGGGAAGGA	579342	579783	579833	579781	-1	scaffold_11	B0A48_05894	579046	580071	None	4693	540	25692	No_constitutive_exon_found_in_species
GTTTCCAGTAGTGCAAAGACCGCCAAACTGTATACTGACGCCTGGGAAAGCC	585036	588916	584986	585038	1	scaffold_11	B0A48_05897	584902	591424	None	4693	540	25692	No_constitutive_exon_found_in_species
GTGGATTAGGCGGGTAAGGCGGGATCGGAGGGGTGGGCGGGGACAGTGAGGT	592007	592011	592061	592009	-1	scaffold_11	B0A48_05898	592007	592561	None	4693	540	25692	No_constitutive_exon_found_in_species
TGCTGCGTTAAGCGCTGTGCAGACCGGCGAAGATACTGACTAGGGCACAGGG	654553	654632	654682	654630	-1	scaffold_11	B0A48_05924	654553	655122	None	4693	540	25692	No_constitutive_exon_found_in_species
TGTTCCCTTCCCTTCCATCTATTGCGGTTCAGCTGACGATCAGGGTAGAGCA	688027	688174	687977	688029	1	scaffold_11	B0A48_05941	687232	688174	None	4693	540	25692	No_constitutive_exon_found_in_species
ACGGGTGAGTTTTTTTTCTTTCCTGAAGAACTAACGTCCGGGAGGCGTAGAC	701705	702075	701655	701707	1	scaffold_11	B0A48_05947	701534	702075	None	4693	540	25692	No_constitutive_exon_found_in_species
CCTCATCTATAGCGATGGCTCCCTCCGATCAATTCTTGACAGGGCAGCAGCG	760443	762122	760393	760445	1	scaffold_11	B0A48_05976	759341	762122	None	4693	540	25692	No_constitutive_exon_found_in_species
TCGAACTCCTTCACCACTGCCAGGTTCATCTCAAGCGGGGAACATAACAGCG	795638	796619	795588	795640	1	scaffold_11	B0A48_05988	793306	798391	None	4693	540	25692	No_constitutive_exon_found_in_species
CAAGCGCTCTCAGACGTCATGTCGCGTTTCACGTCCTGATGAAAGGGCAGCC	819296	819385	819435	819383	-1	scaffold_11	B0A48_05996	816998	819508	None	4693	540	25692	No_constitutive_exon_found_in_species
TATCCCCAAGAGCAACTCTAGCTATGCATAGGCACTAACAGGGAAGACAGAT	832624	832660	832574	832626	1	scaffold_11	B0A48_06002	830803	833032	None	4693	540	25692	No_constitutive_exon_found_in_species
AAGCGTATCGCTGATCCTGTGTCACTTCTAACAATACTGACAGGGGACAGCA	854206	854494	854544	854492	-1	scaffold_11	B0A48_06009	853779	855222	None	4693	540	25692	No_constitutive_exon_found_in_species
ACCTCAGACTGAGTCGCGCGCCACAATGCCTGCGGGGGTAAAAGCCACAGGT	853779	854113	854163	854111	-1	scaffold_11	B0A48_06009	853779	855222	None	4693	540	25692	No_constitutive_exon_found_in_species
ACGAGCTTAGTCACGCCCGGCAGCTCTACGCGCGAGCTGGGAAATTGTAGCG	891834	892023	891784	891836	1	scaffold_11	B0A48_06022	891492	892023	None	4693	540	25692	No_constitutive_exon_found_in_species
GTGATGATGTGTATGTTGATGACTTGTTAAGTGGTGTTGACGGGATGTAGGG	970191	970206	970256	970204	-1	scaffold_11	B0A48_06053	968982	970684	None	4693	540	25692	No_constitutive_exon_found_in_species
TCGGTACAGTCACAGATCCGAAGATCGAGAGTCGTCGCTGACGGGAACAGGT	1128924	1129016	1128874	1128926	1	scaffold_11	B0A48_06121	1128266	1129648	None	4693	540	25692	No_constitutive_exon_found_in_species
GTGCTCTTGAAGGTCCAATGAGTGCTAAGAGCTGACTTGGGAACGTGTAGCT	86551	86815	86501	86553	1	scaffold_12	B0A48_06162	85793	86815	None	4693	540	25692	No_constitutive_exon_found_in_species
TGTCCCCAAGAGCAACTCTGGCTATGCGTACACACTAACAGGGAGGCCAGAT	173804	173840	173754	173806	1	scaffold_12	B0A48_06198	171983	174213	None	4693	540	25692	No_constitutive_exon_found_in_species
TGCCGTTGAACAGCGGGCAAGATTTGCAGTGTGCTAACGGGAAAATGCAGAA	265618	265898	265948	265896	-1	scaffold_12	B0A48_06226	264370	266637	None	4693	540	25692	No_constitutive_exon_found_in_species
TTTGCTGAGTGGGAAGTGCATGGTGAGGGGAGTACTAATGGTGGGTGTAGGA	280469	280589	280639	280587	-1	scaffold_12	B0A48_06234	280469	281039	None	4693	540	25692	No_constitutive_exon_found_in_species
AAGAGTCGAAGCGAGAGAGGGACGGAACAAGCATTGACAGGGGACACCAGAC	485442	486054	486104	486052	-1	scaffold_12	B0A48_06323	484687	486412	None	4693	540	25692	No_constitutive_exon_found_in_species
CATGAATGGGAGAGAGGTGGAAGTTGGTGGTTTGCTGACGGGTGGTGTAGAT	490559	490661	490509	490561	1	scaffold_12	B0A48_06326	490153	490661	None	4693	540	25692	No_constitutive_exon_found_in_species
GTGAGTATGTCGCCTCGGAAGTGCGGTGTTGGGAGCTGACGGGATCGTAGAG	699794	700363	699744	699796	1	scaffold_12	B0A48_06411	699433	700363	None	4693	540	25692	No_constitutive_exon_found_in_species
AGCTCGGTAATGTGCTTATTAGAGGAGGCGGGCGGTCGAGCATGCGGGAGTG	724597	724600	724650	724598	-1	scaffold_12	B0A48_06423	724597	724992	None	4693	540	25692	No_constitutive_exon_found_in_species
CTGCATCGCTTTAATCCACCTGCGAGATGGACGTGGCGGGAAGAAAATAGCC	749521	749655	749705	749653	-1	scaffold_12	B0A48_06434	748481	750064	None	4693	540	25692	No_constitutive_exon_found_in_species
AGAGAGCGCTGGACACGAATCCTAAGGGAACGTGGGCGAGGGGCTGATAGCG	770276	771051	770226	770278	1	scaffold_12	B0A48_06442	768039	771838	None	4693	540	25692	No_constitutive_exon_found_in_species
TGTTGGACTGACGTAGCTCTCACATTCGATGATCCATTGACAGAGGGTAGAT	852867	852871	852921	852869	-1	scaffold_12	B0A48_06476	852867	855475	None	4693	540	25692	No_constitutive_exon_found_in_species
GTGTATGTGTTGCCTTGCGGACCGAGTGACACTAGGGCCGCGACGGGTAGCC	861162	861457	861112	861164	1	scaffold_12	B0A48_06479	860750	861457	None	4693	540	25692	No_constitutive_exon_found_in_species
CAGTTGGGCGCCAGAGAGTATGTTGACTGCGCAAGGGGGCGATTGGGTAGGG	900627	900660	900710	900658	-1	scaffold_12	B0A48_06497	900627	902320	None	4693	540	25692	No_constitutive_exon_found_in_species
TCGGCCATCAGCTCACTCTTTGGCACAGATCCCCGGTCTTCCAAGGGCAGGA	1011833	1012498	1011783	1011835	1	scaffold_12	B0A48_06539	1011508	1012498	None	4693	540	25692	No_constitutive_exon_found_in_species
TCGGTAGGCAAGGCGTACTCCCTTACCCGAAATTTTGGGTGACAACGAAGCC	1055597	1055653	1055703	1055651	-1	scaffold_12	B0A48_06559	1054947	1057089	None	4693	540	25692	No_constitutive_exon_found_in_species
GGAATGCTAGGCGCCGCGGAGGGACGACGATGCTGAGATGGGAGACGCAGAT	53087	53563	53037	53089	1	scaffold_13	B0A48_06590	52534	53563	None	4693	540	25692	No_constitutive_exon_found_in_species
ACAGTCCCTTGATGTCACTTGACTCTTTCGACATCGGGGAACAGCCGGAGTA	103516	103519	103569	103517	-1	scaffold_13	B0A48_06609	103516	103801	None	4693	540	25692	No_constitutive_exon_found_in_species
CCCTGTTAGCCTACTAGACGCTAGCTGGATGCTGATTGATGGGCGACCAGTC	132112	132218	132062	132114	1	scaffold_13	B0A48_06619	131432	132349	None	4693	540	25692	No_constitutive_exon_found_in_species
CTGTGAGGTCTACCAGCATGACTCGGAATTGTGTACTGATAGGGCGGCAGAG	218820	218920	218770	218822	1	scaffold_13	B0A48_06655	218371	219991	None	4693	540	25692	No_constitutive_exon_found_in_species
TTCACCCTGCTTGTGTCGTGAGAAGCGGAATTTACTGACGGGTGGGACAGGT	249351	249574	249301	249353	1	scaffold_13	B0A48_06666	247184	249574	None	4693	540	25692	No_constitutive_exon_found_in_species
GACAGCACGAAAGGCAGGAATTAGCTCAGCACTGCTAACAATACGGGCAGAC	298094	298322	298044	298096	1	scaffold_13	B0A48_06679	296568	298322	None	4693	540	25692	No_constitutive_exon_found_in_species
CTTGCTAACTGCGTGGAGATAAGGGAACGGTTACTAATGTTGTGGGGCAGGA	327632	327656	327706	327654	-1	scaffold_13	B0A48_06695	327632	329137	None	4693	540	25692	No_constitutive_exon_found_in_species
CTGTACCTATTCTTGTTGCCCTCCTTCATCGGACTGACACGGGCGCGAAGAA	448853	449622	448803	448855	1	scaffold_13	B0A48_06739	448614	450005	None	4693	540	25692	No_constitutive_exon_found_in_species
CTTCGGCATAATGGCGATCTTCAGCAGTCGCGGGACCGGGAGGCTAGAAGCC	485528	485534	485584	485532	-1	scaffold_13	B0A48_06758	485528	486552	None	4693	540	25692	No_constitutive_exon_found_in_species
CCATCGGCATGCCATAGATGCTCCTTCGGGACCTTACTAACGGGCAATAGCG	530794	531283	530744	530796	1	scaffold_13	B0A48_06772	530238	531283	None	4693	540	25692	No_constitutive_exon_found_in_species
TGGGATAAAGGAGACACAGGGATGGTATTGCTGACAGGGAGAATGTACAGGC	563924	564045	563874	563926	1	scaffold_13	B0A48_06785	563587	564126	None	4693	540	25692	No_constitutive_exon_found_in_species
GGTTCGGTGCGAATGTGCTCGGACAAGACGTCGATGGGGACGAGATATAGCC	596188	596431	596138	596190	1	scaffold_13	B0A48_06800	595561	596431	None	4693	540	25692	No_constitutive_exon_found_in_species
AGGTGTCGTGTGAAGCTCTGTGACGAGCGCGAAGATGGCTGGGCGGACAGCA	731041	731258	730991	731043	1	scaffold_13	B0A48_06849	730560	731258	None	4693	540	25692	No_constitutive_exon_found_in_species
AGTTGGCAGAGCACAAGAAGAAAGATGGACGTCACTAACGAAGGGCACAGCA	814975	815188	814925	814977	1	scaffold_13	B0A48_06886	814801	816506	None	4693	540	25692	No_constitutive_exon_found_in_species
CGATGGAATGAATCAGGATAGAATGGTGACTGACGAGAACGGGATAACAGTA	859398	859501	859551	859499	-1	scaffold_13	B0A48_06904	859298	859879	None	4693	540	25692	No_constitutive_exon_found_in_species
GGCGCATGCGACGGATGATTGGAGACAGGTGGCTGATACATCGGGAACAGCA	871890	871996	871840	871892	1	scaffold_13	B0A48_06912	871663	872144	None	4693	540	25692	No_constitutive_exon_found_in_species
ATGGGAAGGTGTGATATCGAATATGCGATCGACCTGGGTATGGAATATAGGG	904818	904837	904768	904820	1	scaffold_13	B0A48_06926	902913	908967	None	4693	540	25692	No_constitutive_exon_found_in_species
ATCTCTGGGCAAGGGATGCGGGTCATCGGGCTGACTGGAGGGGACGACAGGG	939804	940015	939754	939806	1	scaffold_13	B0A48_06939	938973	940015	None	4693	540	25692	No_constitutive_exon_found_in_species
AGGGAGTAAGTTGGTGTTTGAAGTCAGCAGTGGAGATACTCAGGGAACAGGG	1006766	1006797	1006716	1006768	1	scaffold_13	B0A48_06969	1005058	1006937	None	4693	540	25692	No_constitutive_exon_found_in_species
CCAGATGAGGGGTCAGCATTGACGAGACCTAGCAAACGCATCGAGGGAAGTA	1012618	1012661	1012568	1012620	1	scaffold_13	B0A48_06972	1012200	1012762	None	4693	540	25692	No_constitutive_exon_found_in_species
GGTACTGATATGCTGGCTGCTGGACTCGAAGCATTGATGCTGGGCAGGAGAG	1030826	1031939	1031989	1031937	-1	scaffold_13	B0A48_06980	1029006	1032636	None	4693	540	25692	No_constitutive_exon_found_in_species
TACATAGTCGGACCCCCGTTAATATCTAACGCATTTAACAGGGCAACCAGCA	1039204	1039226	1039154	1039206	1	scaffold_13	B0A48_06982	1038730	1042073	None	4693	540	25692	No_constitutive_exon_found_in_species
GTTCGTCAGTACCGGGACGACATTGAAGATGATGGCTGACCAACGGGCAGAG	1081070	1082104	1081020	1081072	1	scaffold_13	B0A48_07000	1079995	1082104	None	4693	540	25692	No_constitutive_exon_found_in_species
TTACATTCCCACTGCCACAGTCTGATTTGCAGCACGAGACGGGCATACAGTA	54605	54615	54555	54607	1	scaffold_14	B0A48_07025	53257	54615	None	4693	540	25692	No_constitutive_exon_found_in_species
GCAGGGTTGGCGGAGAAGGTAGTGAGCCGTATCGTGGGATCAAGATCAAGGA	178122	178257	178072	178124	1	scaffold_14	B0A48_07085	174377	178257	None	4693	540	25692	No_constitutive_exon_found_in_species
TGTCAACTGCTCCAAGGGTCGGAAGTACAGTATGACTGACAGGGAAGCAGTG	328530	329280	328480	328532	1	scaffold_14	B0A48_07153	328027	333904	None	4693	540	25692	No_constitutive_exon_found_in_species
CCTCCGAGGTTCGCGACAGCCTCGCAGGCCGATAGCTTTCGGGGTGGTAGTC	331853	333615	331803	331855	1	scaffold_14	B0A48_07153	328027	333904	None	4693	540	25692	No_constitutive_exon_found_in_species
TTCGAAATCGGTAGAGATATGTGGGATTTCAGGGCTGACGACGGGAACAGGT	346627	346695	346577	346629	1	scaffold_14	B0A48_07161	346265	346695	None	4693	540	25692	No_constitutive_exon_found_in_species
CGTGTTGGTTGCTGCGAGACTTGCGAGGGAAGATGCTGATCGTAGGGCAGCT	359662	359773	359823	359771	-1	scaffold_14	B0A48_07169	359530	360194	None	4693	540	25692	No_constitutive_exon_found_in_species
AGCCTCTGGCAACGACGGCGCCAGGAGTCATCACTGACGGGATGGTACAGAC	365582	365610	365532	365584	1	scaffold_14	B0A48_07171	365342	367263	None	4693	540	25692	No_constitutive_exon_found_in_species
TCCGGACGCGCGGGCTGAGGAACGCGTGGAATGCTAATAGGGAGGTGAAGAT	526707	526756	526657	526709	1	scaffold_14	B0A48_07243	525617	526756	None	4693	540	25692	No_constitutive_exon_found_in_species
GGAACGTTCGATGAGGCGCTAAGGTAGGGAGGTAGCTGACGTGGGAGCAGAA	740645	740898	740595	740647	1	scaffold_14	B0A48_07335	740333	742006	None	4693	540	25692	No_constitutive_exon_found_in_species
CACTGTCAGCAGTGCAAACAGCGCATGCAGTATACTGACGCCTGGGAAAGCC	742511	747131	742461	742513	1	scaffold_14	B0A48_07336	742377	747525	None	4693	540	25692	No_constitutive_exon_found_in_species
GCATCCACGTGTGATCGACCAGCAGAGCATTACTGACAACGGGCATATAGAC	944537	945101	945151	945099	-1	scaffold_14	B0A48_07415	944537	945617	None	4693	540	25692	No_constitutive_exon_found_in_species
GTCCACGACCTCTTCCGCCAAGTACACGACGAAATGGGGAAAGACGACAGCG	962370	962468	962518	962466	-1	scaffold_14	B0A48_07422	960779	967734	None	4693	540	25692	No_constitutive_exon_found_in_species
CCTCGGTGCCGACGAGTTTGGAGGCCCGGCGAGGCCGTCTGGAGGGTCAGTA	984188	984191	984241	984189	-1	scaffold_14	B0A48_07430	984188	984529	None	4693	540	25692	No_constitutive_exon_found_in_species
AAGAATCAATGTCTGCGAGCTGCTACAGCAGGACGATTGATGGGACAAAGGA	55639	55709	55759	55707	-1	scaffold_15	B0A48_07454	54822	56058	None	4693	540	25692	No_constitutive_exon_found_in_species
TGTCGATCACCATTCAAATAGCTGCGGTTACTAACTGGGCGATGTAACAGGC	73556	74040	73506	73558	1	scaffold_15	B0A48_07459	71650	74040	None	4693	540	25692	No_constitutive_exon_found_in_species
TGAGTCTCACTATCAATGCGCCGCCCATCCACCTACTGACAAATGGGTAGTG	178056	178798	178006	178058	1	scaffold_15	B0A48_07505	177649	178798	None	4693	540	25692	No_constitutive_exon_found_in_species
GTTCCTAGTCGTGGCGACATGCACAGGGATAGAGACGGATACGGGAGCAGCG	387726	387781	387676	387728	1	scaffold_15	B0A48_07591	385232	389563	None	4693	540	25692	No_constitutive_exon_found_in_species
AGGATGCTGGGGAGGAGGTCGCAGGAGTAGTGCTAATGATGGGGGTGTAGAG	434784	434798	434848	434796	-1	scaffold_15	B0A48_07604	434784	435078	None	4693	540	25692	No_constitutive_exon_found_in_species
TGCTTTTGTGTCTTGATGTGTGCGGTGTGTGCTGACTTGTGGGATTGCAGGG	695556	695707	695757	695705	-1	scaffold_15	B0A48_07715	695556	696298	None	4693	540	25692	No_constitutive_exon_found_in_species
CGTCCGAGGGTAACGAGGACACGCGTGGGATGCTGCTAACGAAGGGACAGGC	764505	764628	764678	764626	-1	scaffold_15	B0A48_07745	764320	765176	None	4693	540	25692	No_constitutive_exon_found_in_species
AAGTTGTATAGGCGCGCATGAAGGCCCTTCACATGCTGATAATGGGATAGAA	92576	97844	92526	92578	1	scaffold_16	B0A48_08245	92446	97844	None	4693	540	25692	No_constitutive_exon_found_in_species
GCTTGCCGGGACCAGTCTTGGCTGTGGGTGGCGCTGGGCTGGTGTGGCAGCT	148186	148250	148136	148188	1	scaffold_16	B0A48_08268	146908	148250	None	4693	540	25692	No_constitutive_exon_found_in_species
GATCAAGTCGTACGATTCAAAGATGTCTAGCAACAAGCGAGGGAAAAAAGCG	203590	204238	204288	204236	-1	scaffold_16	B0A48_08285	202286	206078	None	4693	540	25692	No_constitutive_exon_found_in_species
AGAGTTAGCGGCGACTTCATGGCCGCTTCGAATCTGACCCACGGGAACAGGC	268286	269371	269421	269369	-1	scaffold_16	B0A48_08307	268065	269991	None	4693	540	25692	No_constitutive_exon_found_in_species
CGTTATGTTGCGTGGGGTGAGCAGGACGTGGAGCTGACTGAGGTGGGCAGAA	347712	347856	347662	347714	1	scaffold_16	B0A48_08338	346850	348994	None	4693	540	25692	No_constitutive_exon_found_in_species
CAACAGCACAATGGCTTCATACCTCATAACCGGCACCGCCCAGGGACTAGGC	582978	583363	583413	583361	-1	scaffold_16	B0A48_08438	582522	584432	None	4693	540	25692	No_constitutive_exon_found_in_species
AGTTCGCACTTGCGCTCGATCTGTGATTGCAGTACTAAATGGGCGTACAGGT	629861	630713	630763	630711	-1	scaffold_16	B0A48_08458	629861	631174	None	4693	540	25692	No_constitutive_exon_found_in_species
GAACTCTTTCAGCGGTGTGCGGTGTTTCAAATGAGCTGACAGGGATGCAGAC	156116	156249	156299	156247	-1	scaffold_17	B0A48_08660	152679	156816	None	4693	540	25692	No_constitutive_exon_found_in_species
GATGATGCGATGATCTTGAGTCGGAGATAATGGCTGATGTTCTGGGGAAGAA	159095	159134	159045	159097	1	scaffold_17	B0A48_08661	157555	160180	None	4693	540	25692	No_constitutive_exon_found_in_species
CTGAGTACCCGCACCTCAGCTGTGTACAGCTTGCTGGGCTAGACATACAGCT	193526	193690	193740	193688	-1	scaffold_17	B0A48_08672	192498	197264	None	4693	540	25692	No_constitutive_exon_found_in_species
TTCGCTCGAGTCCCACTCTAGCGCTCTCGTACTCACACATGGGCTGACAGGC	237318	238115	237268	237320	1	scaffold_17	B0A48_08691	236464	238115	None	4693	540	25692	No_constitutive_exon_found_in_species
TGCCCAGGTTCGCCGTTAGACAGTGCAACACTTGCTTACAGTGGGAATAGAG	239593	240005	239543	239595	1	scaffold_17	B0A48_08692	239144	240005	None	4693	540	25692	No_constitutive_exon_found_in_species
GTGCGTTCAATCGAAGTACTCTTGGCTGGGATCTAAGGGAAGAACTATAGTC	553350	556199	553300	553352	1	scaffold_17	B0A48_08821	552954	556199	None	4693	540	25692	No_constitutive_exon_found_in_species
TCCTCTACGTGGGGCATTCCAGGCCTGGATGCTGATAGCCTACGGGACAGAC	620481	620604	620431	620483	1	scaffold_17	B0A48_08844	619755	620902	None	4693	540	25692	No_constitutive_exon_found_in_species
GCATGCAGAAGTGGTGCTTGGGTCTGGCGCGAGAGCTGACTGGGCGACAGTG	639754	639879	639929	639877	-1	scaffold_17	B0A48_08853	639754	640274	None	4693	540	25692	No_constitutive_exon_found_in_species
CGATTGGCGAGCAGGGCTGGATTTGAATCGAGTCTGACTAGTGGGTGTAGGC	787736	788380	788430	788378	-1	scaffold_17	B0A48_08916	787736	790721	None	4693	540	25692	No_constitutive_exon_found_in_species
CCTTTCCATTCGTACTGTGTGGTGAAGGGCATACTGATACGCGGGAACAGCA	887000	887263	887313	887261	-1	scaffold_17	B0A48_08955	887000	890849	None	4693	540	25692	No_constitutive_exon_found_in_species
GTGAGCGATAAGGTCTGTGGTGCAGAGGACCACAATTGACTGAGGGACAGAT	504806	504823	504873	504821	-1	scaffold_18	B0A48_09920	498485	505090	None	4693	540	25692	No_constitutive_exon_found_in_species
CAATGCCTGCTACGAGGGGAGGGTATGGGGCGCCGAGAGGTGGGAGGGAGAA	557448	557692	557742	557690	-1	scaffold_18	B0A48_09940	557448	558268	None	4693	540	25692	No_constitutive_exon_found_in_species
TGTGGTGACCATGCGGCGAATGGGAAGAATCAACTGACGGGGCACGATAGTG	559895	560250	560300	560248	-1	scaffold_18	B0A48_09942	559692	560749	None	4693	540	25692	No_constitutive_exon_found_in_species
GGTGATGTAAGAAACGATGGGTGTGCGTACCTTTACTGACAAGGGATAAGGG	581063	581168	581013	581065	1	scaffold_18	B0A48_09951	580380	584218	None	4693	540	25692	No_constitutive_exon_found_in_species
AAGGTGCAATGTCGACCGCAGGTAACACCCGGAACTCTTCCGCGGGCAAGAT	605767	606245	605717	605769	1	scaffold_18	B0A48_09959	602749	607651	None	4693	540	25692	No_constitutive_exon_found_in_species
GCTAGGGGTGTTGGTGCAGTTGCGCCGGAGGGCCCAGGGTACAACGCGAGGG	637809	637815	637865	637813	-1	scaffold_18	B0A48_09970	637809	639122	None	4693	540	25692	No_constitutive_exon_found_in_species
GAGGTGTTTTGTATCGTTTTTCACTCTTTGGCTTTCCGGGGGAAGAATAGCT	740751	741138	740701	740753	1	scaffold_18	B0A48_10005	740240	741299	None	4693	540	25692	No_constitutive_exon_found_in_species
AGGTCCAGGAGGGGAGAGGGGTGGAGATGGGGGTAGGGGTTACGGTGGAGGT	848164	848560	848610	848558	-1	scaffold_18	B0A48_10042	847729	848831	None	4693	540	25692	No_constitutive_exon_found_in_species
ATGCTTGAAGAGCGTACGTCGTGGGCGAGAAGGCTGACACGGGAGACCAGCA	169721	170172	169671	169723	1	scaffold_19	B0A48_09055	169342	170172	None	4693	540	25692	No_constitutive_exon_found_in_species
GCAGCAGCCATTAAAGCTTAGGAGGACATATGACTGACAAGGGAGTGCAGCT	174077	174166	174027	174079	1	scaffold_19	B0A48_09057	173801	176471	None	4693	540	25692	No_constitutive_exon_found_in_species
TGTATGTACGACTGACTCGGTTTGATGAACAGCATTGACTCAGGGTGCAGAC	334873	338686	334823	334875	1	scaffold_19	B0A48_09126	334053	338686	None	4693	540	25692	No_constitutive_exon_found_in_species
GATCATCTATTCCTGTGCTTGGTGTCAGCCGGCTGATGGGAAGAACACAGCT	345368	345602	345652	345600	-1	scaffold_19	B0A48_09129	344489	345771	None	4693	540	25692	No_constitutive_exon_found_in_species
CGCACAAAGATGGACGTCAGCGCCACAGACGCGACTGACACGGGACATAGAC	383354	383467	383304	383356	1	scaffold_19	B0A48_09143	383109	386572	None	4693	540	25692	No_constitutive_exon_found_in_species
CTCTGAGGCAGGCAAAGGCGGCGAAGAAGCATAGGAGGGACAAGTGAAAGGT	474943	475051	474893	474945	1	scaffold_19	B0A48_09185	474654	476460	None	4693	540	25692	No_constitutive_exon_found_in_species
ATCGTGACAAGCCAGGCTAGCCACGCATAACGAATGTTAGGGCGTGGCAGTG	593289	593735	593785	593733	-1	scaffold_19	B0A48_09236	590526	594166	None	4693	540	25692	No_constitutive_exon_found_in_species
GAAGGGATGAGGTGTGAAGGGTATAGGCTGATGGCGGGACAGGTATACAGAC	591268	591314	591364	591312	-1	scaffold_19	B0A48_09236	590526	594166	None	4693	540	25692	No_constitutive_exon_found_in_species
AGTATATTCCATGAGCAGCTGGGACTGCAGGTCACTGACTGGGACTGCAGAT	615757	615849	615707	615759	1	scaffold_19	B0A48_09241	614454	616213	None	4693	540	25692	No_constitutive_exon_found_in_species
GCCACTCGAGAATACACAACAACCCGAACTCGAGACGTGGGAACAAACAGCA	655099	656236	655049	655101	1	scaffold_19	B0A48_09254	654841	656236	None	4693	540	25692	No_constitutive_exon_found_in_species
AGTTAAAGCTGCGGCTTTGAGGGAGAGTTGAATGCTAACGTTGGGGACAGAC	680863	680913	680963	680911	-1	scaffold_19	B0A48_09265	680863	681536	None	4693	540	25692	No_constitutive_exon_found_in_species
CAAGTGAGTGAGTGATTAGGAATGGAACTATTGCTAACATGGGTGCGCAGGA	16802	16881	16931	16879	-1	scaffold_20	B0A48_07838	16802	17208	None	4693	540	25692	No_constitutive_exon_found_in_species
TCTGGTGATGTGTTAAGTCTTTCGGAATACTAACGCGCCGGGATGATCAGGA	78493	78580	78630	78578	-1	scaffold_20	B0A48_07862	78423	79376	None	4693	540	25692	No_constitutive_exon_found_in_species
GAGGGTATGAGGAAAGGGTGGGGGACTCAGCATTGGCGTTAAGGGGACAGCA	133320	133324	133374	133322	-1	scaffold_20	B0A48_07885	132421	134185	None	4693	540	25692	No_constitutive_exon_found_in_species
GGTGCGTTGATCGCAATCCTTTCCAAAAAGCGCTTACTGACGGGACGCAGCT	145510	146024	146074	146022	-1	scaffold_20	B0A48_07891	144692	147939	None	4693	540	25692	No_constitutive_exon_found_in_species
GAGTGGATGCATGGAGTGAAGGGAAGGATGTGTGGCTAATATTGGGACAGAC	169393	169570	169343	169395	1	scaffold_20	B0A48_07901	168823	170813	None	4693	540	25692	No_constitutive_exon_found_in_species
CTTGGGATTCTCGTGCAGGAAGGAGTTCAAGGAGAGTACACATATGGGAGAG	307845	308044	308094	308042	-1	scaffold_20	B0A48_07955	307845	310330	None	4693	540	25692	No_constitutive_exon_found_in_species
ATGAAACGCTGGGGAAAGAAGGTCGAGCGGAATACTGACTGGGAGTACAGGA	314775	315004	315054	315002	-1	scaffold_20	B0A48_07958	314775	315534	None	4693	540	25692	No_constitutive_exon_found_in_species
CAGGTACGCCTGACGAACCAAGTCTACTATGCAACAGCTGACAGGGATAGGA	325528	325828	325478	325530	1	scaffold_20	B0A48_07963	325267	327253	None	4693	540	25692	No_constitutive_exon_found_in_species
CCACGACCTAGGTTGGACAAGACTGTTGCCATCCGAACATGGGAATGCAGTC	329359	329662	329712	329660	-1	scaffold_20	B0A48_07964	327571	331864	None	4693	540	25692	No_constitutive_exon_found_in_species
CAGAGCTAGTTGACGACGGCGCTGTGGCTGATCTAGGTAGGGTGAATAAGCC	361623	362162	361573	361625	1	scaffold_20	B0A48_07978	361377	362162	None	4693	540	25692	No_constitutive_exon_found_in_species
GGCATCCTTGCACTTGATCATTTACACCTCATTGAGTAACGGGTCTGGAGGC	393470	394180	394230	394178	-1	scaffold_20	B0A48_07993	393396	394436	None	4693	540	25692	No_constitutive_exon_found_in_species
TGCCTCTCATGAGAGACATGGACAGTGGAGATAGCTGACTGGATGGGCAGAT	437706	438456	437656	437708	1	scaffold_20	B0A48_08014	437616	438456	None	4693	540	25692	No_constitutive_exon_found_in_species
TAGTGAGAGGCCTTTTCGCAGGTTTGCTGAGTTTGGGGATCGGCAGAGAGGG	532195	532200	532250	532198	-1	scaffold_20	B0A48_08053	532195	533458	None	4693	540	25692	No_constitutive_exon_found_in_species
TTGATGACAGCCAGGAGATGCCACTGGGACCCGATTAAGGGCCGGAAGAGAG	8518	8980	9030	8978	-1	scaffold_21	B0A48_09359	8518	9937	None	4693	540	25692	No_constitutive_exon_found_in_species
AAGAGGCGAGAGCGCAGTCGCAGTCGCGCAGACACAGATGGGAGGAGTAGGC	16276	16925	16975	16923	-1	scaffold_21	B0A48_09363	15685	18997	None	4693	540	25692	No_constitutive_exon_found_in_species
TCCAAGCCTTCGTCCCCAGACGCCTTGTCCCTGTTGTGACACAAGGGCAGCT	20869	21022	20819	20871	1	scaffold_21	B0A48_09364	19627	21938	None	4693	540	25692	No_constitutive_exon_found_in_species
CCAAAGCCGTCGAAGCTTCGGACGCCGTGTTTTGGATTGGGAACGTGCAGAC	59188	59434	59138	59190	1	scaffold_21	B0A48_09381	58169	60206	None	4693	540	25692	No_constitutive_exon_found_in_species
TGTCTGCATGTGGGTAATAGTTGAAATCTTGAGGCTGACGGGTTGAGTAGGT	86316	86390	86440	86388	-1	scaffold_21	B0A48_09392	85779	86627	None	4693	540	25692	No_constitutive_exon_found_in_species
GTGTCGAGAACGTAATATGCACATCATGAACAGAAGCTGACTGAGGGTAGGA	173388	174350	174400	174348	-1	scaffold_21	B0A48_09430	171584	175323	None	4693	540	25692	No_constitutive_exon_found_in_species
TATGATACTCAGATTGATCGCTTGCACAAGTTGTAGGCTGACGGGGACAGCA	241033	241043	240983	241035	1	scaffold_21	B0A48_09453	240360	241963	None	4693	540	25692	No_constitutive_exon_found_in_species
AGGAAGACAGCGTGTACTAGTGGAATGACTGGAAGCTGACAGGGCGTCAGAA	433449	434648	433399	433451	1	scaffold_21	B0A48_09544	433264	434648	None	4693	540	25692	No_constitutive_exon_found_in_species
TGCATGTCATATTCCGCAGTACTCGGCTCACGTGCTGACAACAAGGGCAGAA	469728	470215	470265	470213	-1	scaffold_21	B0A48_09557	469032	470547	None	4693	540	25692	No_constitutive_exon_found_in_species
TGGAATACGAATATCGAAGCAATGTGTGACGCGTCGCAGAGGGGCCGTAGAC	852496	852884	852934	852882	-1	scaffold_21	B0A48_09717	852496	853609	None	4693	540	25692	No_constitutive_exon_found_in_species
AAGTTCAATTCCAGACCTCGAATGCCGTGCTTTACTGATTGGGACTCGAGGT	115468	115499	115549	115497	-1	scaffold_22	B0A48_10765	113965	115874	None	4693	540	25692	No_constitutive_exon_found_in_species
GCAGGAAGTAGCGATTGCTCTAGACTTGCGTTGACCGGGCGCAGAAATAGTT	262321	262327	262377	262325	-1	scaffold_22	B0A48_10830	262321	263228	None	4693	540	25692	No_constitutive_exon_found_in_species
AGGTCGAACGATATGTGCCCTCTTTTGTGGATGTAGGGCGGGTAATGCAGAT	304754	304865	304915	304863	-1	scaffold_22	B0A48_10850	304125	307062	None	4693	540	25692	No_constitutive_exon_found_in_species
GGGGCGCTTCTCAGCGGAAGATCGAAGTATATTTGGTGGTAGTGGGGTAGAT	378798	378911	378748	378800	1	scaffold_22	B0A48_10879	376666	381552	None	4693	540	25692	No_constitutive_exon_found_in_species
TCTTCAATGACTGCCTCAGGTGTCAGTAACATTACTGAGACGCAGGGTAGCA	504346	505595	505645	505593	-1	scaffold_22	B0A48_10920	504346	506569	None	4693	540	25692	No_constitutive_exon_found_in_species
TATGGTCTTCGTGGCGGCATATTGTTTCGCAAAGGAAGGTGTATGGGCAGCA	529926	530012	529876	529928	1	scaffold_22	B0A48_10929	529350	531243	None	4693	540	25692	No_constitutive_exon_found_in_species
GGGGTCGAGAGGGTGGAGGAGGGGCATGATTGGAGCTGATAGGGTAATAGAA	545226	547026	545176	545228	1	scaffold_22	B0A48_10935	544812	547026	None	4693	540	25692	No_constitutive_exon_found_in_species
GTGGAGCCACCGTGCAGATGGGGCTCAAGACAGGGACGTATGGGAAGCAGGT	715168	715172	715222	715170	-1	scaffold_22	B0A48_11003	715168	715791	None	4693	540	25692	No_constitutive_exon_found_in_species
CCGGGCTTGGAGACGAGAGCTTCTTGTTTAATCAATTGACGTGAGGGGAGAA	226039	226114	226164	226112	-1	scaffold_23	B0A48_10490	226039	226637	None	4693	540	25692	No_constitutive_exon_found_in_species
ACATCAGGAGTACAGGGATACGCCGAAGAGGAATACTGACAGGCGGGTAGGT	275425	276950	275375	275427	1	scaffold_23	B0A48_10514	275088	276950	None	4693	540	25692	No_constitutive_exon_found_in_species
TTGCCAAAGGCCTTCGCGTGTTCAACATGCGCCAAGGGCTTTGCGAGGAGAA	485650	485670	485720	485668	-1	scaffold_23	B0A48_10596	482223	486435	None	4693	540	25692	No_constitutive_exon_found_in_species
ATGATCATGTGTCTTGAGAATGGCATTGAGCATTAGGGGGAACATACGAGGG	589912	589926	589862	589914	1	scaffold_23	B0A48_10635	584089	590026	None	4693	540	25692	No_constitutive_exon_found_in_species
GTGTGGAGTGACTTCATGATATGATGCGCAACGACTTACAATGGGATCAGGA	675962	676373	675912	675964	1	scaffold_23	B0A48_10670	675783	676373	None	4693	540	25692	No_constitutive_exon_found_in_species
GAGCATATCCGGTGGTATTGGGCGCCATACTGAAAAGCAGGGTGGTGGAGGG	686792	687262	687312	687260	-1	scaffold_23	B0A48_10676	686792	688042	None	4693	540	25692	No_constitutive_exon_found_in_species
TATGCGCTCCCCACCGAGATTTCGCGATCAAGTATTGACACACGGGACAGGT	12376	13000	12326	12378	1	scaffold_24	B0A48_10082	12133	13000	None	4693	540	25692	No_constitutive_exon_found_in_species
GGGAAGGGGATCAGGCACGTGAAGGGGAAGTGACTAACAAGGGAGTGCAGTG	98233	98315	98365	98313	-1	scaffold_24	B0A48_10124	97505	98648	None	4693	540	25692	No_constitutive_exon_found_in_species
GGTGGGTATAGGCCCGATGCAGATGGATCCCGTCGCTGAAGCGGTGGGAGCA	207506	207514	207564	207512	-1	scaffold_24	B0A48_10168	207506	207774	None	4693	540	25692	No_constitutive_exon_found_in_species
GCTGGGTTTTCGCTTCCCTGAGTTGAGCGCCTCACTGACAAAGGGCACAGAT	420805	421035	421085	421033	-1	scaffold_24	B0A48_10259	420805	421334	None	4693	540	25692	No_constitutive_exon_found_in_species
AGTGAAGTATGGCCGTTGACATGTACGAATTTGCACTGACGACGGGACAGTG	668781	668847	668731	668783	1	scaffold_24	B0A48_10367	668281	670461	None	4693	540	25692	No_constitutive_exon_found_in_species
CCGAGTGTGCTTTCGCTTCAACTGTTCGATGCATGGAGAGTACCGGGAAGAA	721427	721634	721684	721632	-1	scaffold_24	B0A48_10387	720174	724101	None	4693	540	25692	No_constitutive_exon_found_in_species
TGACCTTCTCCTTGAGATGCTCAGGTACCCTTCGCTGACTATGGGCACAGCA	376340	376487	376290	376342	1	scaffold_25	B0A48_11493	375275	376487	None	4693	540	25692	No_constitutive_exon_found_in_species
TGGCGTAGTGTGCCTAGCAGGCCAACAGCAAGACTGACTGGACTGGGAAGGG	392786	392912	392736	392788	1	scaffold_25	B0A48_11500	389804	392912	None	4693	540	25692	No_constitutive_exon_found_in_species
GGATGAAAGACGAAGAGCAGTGTGGGCTAGGGCGACTAACAATTGGGTAGGT	442615	442647	442697	442645	-1	scaffold_25	B0A48_11520	441230	442906	None	4693	540	25692	No_constitutive_exon_found_in_species
TCCAGCACGTAAGTTCCAGATAGGTCGAATTGCTTCGATGGGCGCGGTAGCA	581316	581529	581266	581318	1	scaffold_25	B0A48_11576	579932	582598	None	4693	540	25692	No_constitutive_exon_found_in_species
TCATCTCAAGCACTGCCCGGGTTCGAAATGATGCGGTGGGATTGGAGCAGAG	582384	582397	582334	582386	1	scaffold_25	B0A48_11576	579932	582598	None	4693	540	25692	No_constitutive_exon_found_in_species
TGGTGTGTGTAATTTGGAGAGGGGAGGCTGGGTGCTGACGCGGTGGGTAGGA	638167	638200	638250	638198	-1	scaffold_25	B0A48_11599	638167	638730	None	4693	540	25692	No_constitutive_exon_found_in_species
GGCCAAGACTACGACCTTATGAGGTGTGGCTCGCGACAAGGGCGTGGCAGCC	676852	677076	676802	676854	1	scaffold_25	B0A48_11617	676439	677551	None	4693	540	25692	No_constitutive_exon_found_in_species
GGCGCTAGACTCTGTCATGAGTACGAGAGCAAAACGCTAACGATGGGCAGGC	694038	694467	694517	694465	-1	scaffold_25	B0A48_11622	690344	695890	None	4693	540	25692	No_constitutive_exon_found_in_species
CGGCGGACTGGTATCCCTGGGGCCATGCTTCCGGACCCTGACGGGATGAGTC	706149	706244	706294	706242	-1	scaffold_25	B0A48_11627	706149	706992	None	4693	540	25692	No_constitutive_exon_found_in_species
TTGTATCTGATTGCTGTATGGGATGAGCTGTCGGCTGACAAGGGCTGTAGGT	30506	30577	30627	30575	-1	scaffold_26	B0A48_11044	30506	31527	None	4693	540	25692	No_constitutive_exon_found_in_species
TCCCGGCAGCACTCATACCTATACCTGGGATACTAGAGGGACTATGGGAGGG	62044	62085	61994	62046	1	scaffold_26	B0A48_11055	61946	62409	None	4693	540	25692	No_constitutive_exon_found_in_species
AAATCGGGTCGAAGAACAATGCGCTGAGAGACCGCAAGGTGGGCGGCGAGGT	105497	105501	105551	105499	-1	scaffold_26	B0A48_11073	105497	107574	None	4693	540	25692	No_constitutive_exon_found_in_species
GAATCGACGAGAACTACTGGAATGGGGACTGAGCGCTGATCGATGGGCAGGC	205007	205174	204957	205009	1	scaffold_26	B0A48_11112	204611	205174	None	4693	540	25692	No_constitutive_exon_found_in_species
TTGCAGCACCAGGATTGCCGCTGAACGTATCAATGCTGACATCGGGATAGAG	213774	213819	213724	213776	1	scaffold_26	B0A48_11118	212504	213819	None	4693	540	25692	No_constitutive_exon_found_in_species
TGGCAAGGTATGCGATGTAGCTGTCGAGCCTGGGTAGTGCCAGGGATCAGTC	284676	284800	284626	284678	1	scaffold_26	B0A48_11147	283997	284800	None	4693	540	25692	No_constitutive_exon_found_in_species
TACCTGAGCCAGTTTCTGATTTAGTATTCAATGCTGACTTGGGGCCGCAGAT	476934	479812	476884	476936	1	scaffold_26	B0A48_11232	476452	479812	None	4693	540	25692	No_constitutive_exon_found_in_species
GCAGCAGCCATTGAAGGTTATGAGGACACAAGACTGATGGGAGAGTACAGCT	566605	566694	566744	566692	-1	scaffold_26	B0A48_11270	564312	566969	None	4693	540	25692	No_constitutive_exon_found_in_species
GCGCGGACTGCACTGTAAGCGGAATGGAAGCGATCTAACCAGGGCTGTAGGT	587167	587422	587472	587420	-1	scaffold_26	B0A48_11278	587167	587905	None	4693	540	25692	No_constitutive_exon_found_in_species
AAGTAAGTCGTCAGGTAGTCCAAGTAGCATAGGACACTGACGGGACGCAGTA	676613	677580	676563	676615	1	scaffold_26	B0A48_11314	674879	678164	None	4693	540	25692	No_constitutive_exon_found_in_species
CAGTGGGTCGGGGTGGCGGAGAGGTGTAGGGGCCGGTTTTGGGAAATGAGAA	728213	728303	728163	728215	1	scaffold_26	B0A48_11332	724726	728383	None	4693	540	25692	No_constitutive_exon_found_in_species
GTCGATCGAGTGGGTACTGGAGAGCGTTTCCACTGACCATGAACAGGGAGCA	732449	732483	732399	732451	1	scaffold_26	B0A48_11334	731928	732622	None	4693	540	25692	No_constitutive_exon_found_in_species
GAAAGATCGCATACAAAGCTGTAGGATAGGATTACTCACATTATGGGAAGGT	108148	108270	108098	108150	1	scaffold_27	B0A48_11990	107815	111275	None	4693	540	25692	No_constitutive_exon_found_in_species
GTGATCGAAAATACGAGGGAGGAGAGCATACACTGATGGGAGGATCGCAGGT	119875	120316	120366	120314	-1	scaffold_27	B0A48_11993	118406	120677	None	4693	540	25692	No_constitutive_exon_found_in_species
TAGGTAGTTGTGTGCCACATTCGGAACGGATTGCTAACGGGAATATGCAGAC	134547	135615	134497	134549	1	scaffold_27	B0A48_12001	134310	135615	None	4693	540	25692	No_constitutive_exon_found_in_species
TGGATGCTGAACAAATGAGGTGTGAAGAGTATAGGCTAACGGCGGGACAGGT	142885	142943	142993	142941	-1	scaffold_27	B0A48_12005	142140	143577	None	4693	540	25692	No_constitutive_exon_found_in_species
TACGAGGGTATGTACCAAAATTTGGCGGAAGTTGCGGGCAGACTTGAAAGTG	147216	147485	147535	147483	-1	scaffold_27	B0A48_12007	146773	147880	None	4693	540	25692	No_constitutive_exon_found_in_species
TGGTGTCCACTATTGTTGTGGTGAGTCGCAAGCTGACTTGGTCGGGATAGCC	189293	190835	190885	190833	-1	scaffold_27	B0A48_12022	189293	191034	None	4693	540	25692	No_constitutive_exon_found_in_species
GGGTTTGGCATGCTCAGCGCAAGCCACGGTCCGATGCTGATCAAGGGCAGGA	223512	223852	223462	223514	1	scaffold_27	B0A48_12037	223222	225431	None	4693	540	25692	No_constitutive_exon_found_in_species
CAGTCATGGTCGCGTATAACAATCTTGAACCAAGCTGATGGGTGAGACAGAG	228379	228629	228679	228627	-1	scaffold_27	B0A48_12039	227647	229553	None	4693	540	25692	No_constitutive_exon_found_in_species
TGACCGATCTCGTCAAAGATGCCAGGGCCAAATGTGCTAATGAAGGGCAGGG	230344	230791	230841	230789	-1	scaffold_27	B0A48_12040	230344	232468	None	4693	540	25692	No_constitutive_exon_found_in_species
GTCGCCGCTGTTCCCTCGTACCGGCTAAGGGCGTGACTGGGACAACACAGCT	418889	418949	418839	418891	1	scaffold_27	B0A48_12125	418175	418949	None	4693	540	25692	No_constitutive_exon_found_in_species
GACACACAGACGGACGTCAGCGCCACAGACGCGACTGACACGGGATATAGAC	431820	431933	431983	431931	-1	scaffold_27	B0A48_12131	428713	432178	None	4693	540	25692	No_constitutive_exon_found_in_species
AACTGAAGCTGCGACTTGGAGGGAAAGTTGGATGCTGACATGGGGGACAGAC	512888	512919	512969	512917	-1	scaffold_27	B0A48_12162	510482	513535	None	4693	540	25692	No_constitutive_exon_found_in_species
TCTTCGACAATGACCATGAGCTCGACGAGCAGCTCGATCTCGGGCAGTAGCA	549611	549836	549561	549613	1	scaffold_27	B0A48_12178	547360	549836	None	4693	540	25692	No_constitutive_exon_found_in_species
CCTTCCCATCCTCTTCTCGATACGCAGAGGGGTGCTAATTTAGGGAGCAGAT	589484	589625	589675	589623	-1	scaffold_27	B0A48_12194	589484	590030	None	4693	540	25692	No_constitutive_exon_found_in_species
TTGGAGGGACGAGTGGGAGGAAGAGGCAGAGGACTGGGGCATGAGCATAGGG	648742	648771	648692	648744	1	scaffold_27	B0A48_12216	647866	650793	None	4693	540	25692	No_constitutive_exon_found_in_species
ACGTAAGTGAAGCGCCAAAGAAGTTGGAGATCATTGCTCACGGGTAGTAGGT	705777	706831	706881	706829	-1	scaffold_27	B0A48_12235	705446	707159	None	4693	540	25692	No_constitutive_exon_found_in_species
TCGACAATGCGGACGATGATGTGCGTGAAACGCTGCTGACATAGGGACAGTC	51937	52060	51887	51939	1	scaffold_28	B0A48_11659	51386	52236	None	4693	540	25692	No_constitutive_exon_found_in_species
CTCTTGTTTCTTGATTTGTGGGTTGTGTGTGCTGACTTGTGGGGTTGTAGGG	131437	131588	131638	131586	-1	scaffold_28	B0A48_11693	131437	132181	None	4693	540	25692	No_constitutive_exon_found_in_species
AAGTGAGATCAGACAGCTAACGATCGAATCAGCGGAAAGGGAACACCGAGAC	161979	162134	161929	161981	1	scaffold_28	B0A48_11706	161737	162449	None	4693	540	25692	No_constitutive_exon_found_in_species
AGGTATGTACTGCCGCGTCCCATTGCGTACCAGACACTGACAGGGCATAGAT	180764	181549	181599	181547	-1	scaffold_28	B0A48_11715	180652	182450	None	4693	540	25692	No_constitutive_exon_found_in_species
GCCGACCTCTAAACATGTCCCCAGTGATGGGGAAGGGGAACAACATGGAGGC	313547	314015	313497	313549	1	scaffold_28	B0A48_11771	312875	314114	None	4693	540	25692	No_constitutive_exon_found_in_species
TACAAGCATGGCAAAGGCTTCGGAAGCGTTAACCACTCAGGGAACCATAGAC	340207	340286	340336	340284	-1	scaffold_28	B0A48_11784	339402	341117	None	4693	540	25692	No_constitutive_exon_found_in_species
AGGGGACTGCACCAGCAGGCGCATCGATAACAGCGGTGACGGGTCAGCAGGG	541668	542369	542419	542367	-1	scaffold_28	B0A48_11866	541293	542443	None	4693	540	25692	No_constitutive_exon_found_in_species
GCGAAATTGCCGAACAACGGTACAAAAGTGTCATTATGCTGAAGTGGGAGAC	3838	3843	3893	3841	-1	scaffold_29	B0A48_12249	3838	5284	None	4693	540	25692	No_constitutive_exon_found_in_species
ATGTCTCAGGCAGCCGACGAAGTCCGAGCTAACATGCGTTGCTGGGGAAGGA	304113	304308	304063	304115	1	scaffold_29	B0A48_12373	303656	305998	None	4693	540	25692	No_constitutive_exon_found_in_species
GGTTCTGTGATATCGTGGACGGTGAGATATGAGCTGACGTAGTGGGATAGCG	304361	304497	304311	304363	1	scaffold_29	B0A48_12373	303656	305998	None	4693	540	25692	No_constitutive_exon_found_in_species
GGCCAGTGTCCTGTGTCCGCCGGAATGTTGAGCTGAGGGTGACGCGACAGGA	510820	511002	510770	510822	1	scaffold_29	B0A48_12461	508278	511898	None	4693	540	25692	No_constitutive_exon_found_in_species
GCTAAAGACACTATTGCAAGGCCACGTGACTGATCTGTCGGTATGGGTAGGG	542142	542188	542092	542144	1	scaffold_29	B0A48_12476	541926	543124	None	4693	540	25692	No_constitutive_exon_found_in_species
AGTCTGTCAGTACCAGTTGACAATGAAGATGATGGCTGACAAACGGGCAGAG	8767	9801	9851	9799	-1	scaffold_30	B0A48_12543	8767	10874	None	4693	540	25692	No_constitutive_exon_found_in_species
TTGAGGGTTGGGAGGGCTGACGGACTGACGGGCTGGTTTGTGGGGTGTAGGT	176371	176435	176321	176373	1	scaffold_30	B0A48_12621	175970	177000	None	4693	540	25692	No_constitutive_exon_found_in_species
GTCTCTACTCGAGGGCTACCAGATAATGGGCTGACGAGAGGGGATGACAGGG	176789	177000	176739	176791	1	scaffold_30	B0A48_12621	175970	177000	None	4693	540	25692	No_constitutive_exon_found_in_species
AATGTACTTGTGTTGCCTTACTGATTGAGCTATGTGCTAACGGGATGCAGGC	188385	188454	188335	188387	1	scaffold_30	B0A48_12625	187251	188454	None	4693	540	25692	No_constitutive_exon_found_in_species
CACGACGGGACAGAGGATTGAGATAGGTAGCTAATGCGGCAGGGCGATAGGA	210330	210436	210280	210332	1	scaffold_30	B0A48_12636	210091	210587	None	4693	540	25692	No_constitutive_exon_found_in_species
CGGTGGAATGAATCAGGATAGAATGGTGACTGACGAGTGCGGGACAACAGTA	225052	225155	225002	225054	1	scaffold_30	B0A48_12644	224841	225254	None	4693	540	25692	No_constitutive_exon_found_in_species
GTCATCACGAGATGTTTATGTTAGGACGGCTTGCTGATCGTGGGTGATAGAG	238987	239042	238937	238989	1	scaffold_30	B0A48_12648	238599	239042	None	4693	540	25692	No_constitutive_exon_found_in_species
CTGGGGTCCAGGAGGCTACGATGGTGGGAGAGGAGGGGCTACGGGAATAGTA	239092	239095	239145	239093	-1	scaffold_30	B0A48_12649	239092	240891	None	4693	540	25692	No_constitutive_exon_found_in_species
GAGTTCGCTGAGACGAGAGATCAGAGACCCTGATACTGACGAGAGGGAAGCA	265507	265633	265683	265631	-1	scaffold_30	B0A48_12659	264099	265806	None	4693	540	25692	No_constitutive_exon_found_in_species
CAATCTTGGGATTGGGAGGCCGCTGGGGAGGTGTGCTAACGCAGGGACAGCC	372756	373049	372706	372758	1	scaffold_30	B0A48_12704	372462	373049	None	4693	540	25692	No_constitutive_exon_found_in_species
GGCTGGTATGTACGAGGGAGTAAGGAAATGCCCGTGTCATGGGCATAAAGAC	449582	449713	449532	449584	1	scaffold_30	B0A48_12731	449041	449713	None	4693	540	25692	No_constitutive_exon_found_in_species
CCCAGGAAGCCTAGCGAGCTTCATGGCAAGATGATTGCCTGGGCGTGGAGTC	564250	564258	564308	564256	-1	scaffold_30	B0A48_12776	564250	564974	None	4693	540	25692	No_constitutive_exon_found_in_species
ATGAACCAAGTTCTAACATCGACGACATACTCCCACTGACATAGGGGCAGAC	16703	17374	17424	17372	-1	scaffold_31	B0A48_12798	16703	19386	None	4693	540	25692	No_constitutive_exon_found_in_species
TGTAAGCCGACCTTCGTTGATTTCGCACTCGATGATTGACAGGGTAACAGAA	106354	107266	107316	107264	-1	scaffold_31	B0A48_12834	106023	107397	None	4693	540	25692	No_constitutive_exon_found_in_species
TGTTGGTCGCACCTATCCCTTCAATTGCGTCCCACTGATGACAGGGCTAGGC	151183	151270	151133	151185	1	scaffold_31	B0A48_12856	150549	154755	None	4693	540	25692	No_constitutive_exon_found_in_species
TTCTGCCGCAATGTTGTCCGACCTGCAGTGTCCGTCGAGCCCACGGGAAGGG	158372	158670	158322	158374	1	scaffold_31	B0A48_12857	157690	158670	None	4693	540	25692	No_constitutive_exon_found_in_species
GTCCACTGTACATTCGAGCATCTTTGAGCATGTGCTGAGGGAAATGCCAGGG	163372	163376	163426	163374	-1	scaffold_31	B0A48_12859	161820	164109	None	4693	540	25692	No_constitutive_exon_found_in_species
ATGATTGGGCGGGCTGGGGCATGGACCCTTGGGAGCTCTGGGAAAGGCAGAT	165753	165793	165703	165755	1	scaffold_31	B0A48_12860	164829	165793	None	4693	540	25692	No_constitutive_exon_found_in_species
AGAGGGGGAAGTGGAATTGGGAGGGGTACGGTCGGAGGGACGAGGGGTAGAG	246634	246737	246584	246636	1	scaffold_31	B0A48_12896	245900	246875	None	4693	540	25692	No_constitutive_exon_found_in_species
AGCGATACTGTGCCGTGGCAGAGGGTCATCAATGCTAAGGGAGCGATCAGTC	279477	279483	279427	279479	1	scaffold_31	B0A48_12912	279180	279699	None	4693	540	25692	No_constitutive_exon_found_in_species
AATGGGCGCGCCGAGACGGGCTAGTATCTGAGCACTGACTTCGACGGGAGGG	314594	314650	314700	314648	-1	scaffold_31	B0A48_12933	314594	319247	None	4693	540	25692	No_constitutive_exon_found_in_species
ACCATTGCATTCGGTGTCTTTGCATGCATTGCTAGTGCGTGCATGGGTAGTG	332602	332702	332552	332604	1	scaffold_31	B0A48_12937	330796	332702	None	4693	540	25692	No_constitutive_exon_found_in_species
AGATCCTCGCGATGACGAACGAGAAGGTAATGCTAACGGGACACAAACAGGA	337079	337724	337029	337081	1	scaffold_31	B0A48_12939	336516	337724	None	4693	540	25692	No_constitutive_exon_found_in_species
ACCTTGCGATCAGCCTGGGTGTGCGCCGTAACTAACAGACGGGGCGATAGTC	337836	338192	338242	338190	-1	scaffold_31	B0A48_12940	337836	338861	None	4693	540	25692	No_constitutive_exon_found_in_species
TGTTTAGATCAATTGCGTAAGCTTCGGTCAAGGCACTAACACGGGGACAGGC	370525	370618	370668	370616	-1	scaffold_31	B0A48_12957	370145	370682	None	4693	540	25692	No_constitutive_exon_found_in_species
GAGCGGCGATATGGCACCTTAAGGGAGGTCGTTACTGACATGAGGGATAGGC	477797	478225	478275	478223	-1	scaffold_31	B0A48_13003	474599	478422	None	4693	540	25692	No_constitutive_exon_found_in_species
ATCTTACGCGGCAAGCATGGTGCTTCATATGAGTACTAACGGGAGAACAGGC	476742	477735	477785	477733	-1	scaffold_31	B0A48_13003	474599	478422	None	4693	540	25692	No_constitutive_exon_found_in_species
CCGTGAAGTGCGCGCGGAGCATACTGCCATTACTCAGTCGAGGGCCGCAGCG	48921	49484	49534	49482	-1	scaffold_32	B0A48_13266	48736	51375	None	4693	540	25692	No_constitutive_exon_found_in_species
TTGGCTGCACCTTCTGTCATGTTACTGTTGTGCTGACTTTGGGGACGTAGCT	354478	354673	354428	354480	1	scaffold_32	B0A48_13393	353508	354673	None	4693	540	25692	No_constitutive_exon_found_in_species
GTATAATAGGCTTCCTTGGAATTGCCCCTCGTACTGCTACGGGCGCGCAGTG	371247	371312	371197	371249	1	scaffold_32	B0A48_13401	369999	374775	None	4693	540	25692	No_constitutive_exon_found_in_species
ACGCGTATGGCGGCGTATTTTACATAGCAGTAGAGCTGACAGGAGGGCAGCT	425416	425588	425638	425586	-1	scaffold_32	B0A48_13426	424615	426031	None	4693	540	25692	No_constitutive_exon_found_in_species
GTTCCCTGCATCTGAGGGCAGGAAGTACAGTGGGCTAACGTGAAGGGCAGAA	457459	457660	457710	457658	-1	scaffold_32	B0A48_13438	457459	458230	None	4693	540	25692	No_constitutive_exon_found_in_species
ACACACGTGCAGGAGGAGTACGACCTGGACTTTCGGCGGATGGGTCAAAGGT	15709	15726	15659	15711	1	scaffold_33	B0A48_13468	15624	17485	None	4693	540	25692	No_constitutive_exon_found_in_species
GGTTCCATCTCAGTTGCGTGGGGTTGGAGGAGTTGCCGGGGAGGAGGCAGAA	85834	85853	85784	85836	1	scaffold_33	B0A48_13492	83800	85942	None	4693	540	25692	No_constitutive_exon_found_in_species
GTAGGAAGAAGCTGAGGATGGATAGGCCGTCGGGCGGGAGGGTGAGGTAGGA	85903	85942	85853	85905	1	scaffold_33	B0A48_13492	83800	85942	None	4693	540	25692	No_constitutive_exon_found_in_species
CCAGGTTCAGTCGAATGCTACACGATCTGATAGACCGGCGTAGGGCACAGGC	337420	337616	337666	337614	-1	scaffold_33	B0A48_13598	336016	337915	None	4693	540	25692	No_constitutive_exon_found_in_species
GGTAAGTGGTGATCGCCGTATGACGAGGTACTCTGCTAATGGGCGTATAGCT	336400	337371	337421	337369	-1	scaffold_33	B0A48_13598	336016	337915	None	4693	540	25692	No_constitutive_exon_found_in_species
AGTATCATCGAGACAAGAACATATTGAATCGTTACTGATTGCGAGGGTAGGG	354667	354841	354891	354839	-1	scaffold_33	B0A48_13606	354328	355311	None	4693	540	25692	No_constitutive_exon_found_in_species
CGAGTTCCTCCTGGCCTGACCTACGTTGTTCCTTTGCTAACAATGGGTAGTG	415500	415605	415450	415502	1	scaffold_33	B0A48_13633	414545	417105	None	4693	540	25692	No_constitutive_exon_found_in_species
CTTGATAAGATGAGGGAAGCTCCTGCTTCACGATTTTTCCGGGACGTCAGCC	486831	486918	486968	486916	-1	scaffold_33	B0A48_13660	485740	487427	None	4693	540	25692	No_constitutive_exon_found_in_species
CAGCGTCACACTATTGCTTAACACTGCCACAAGCCGCTAACGAGGGACAGAC	27220	27670	27170	27222	1	scaffold_34	B0A48_13052	26565	28142	None	4693	540	25692	No_constitutive_exon_found_in_species
ACGCGGAGATTTCAACCCGGGGTGTGTGCATCATACTGACGGGTACGCAGGC	139159	139195	139245	139193	-1	scaffold_34	B0A48_13105	138749	139853	None	4693	540	25692	No_constitutive_exon_found_in_species
GACCAATGTTTGGTGGGAATAAGTCATACTGAGACGTGATGGGATGATAGTA	237312	237374	237262	237314	1	scaffold_34	B0A48_13135	236720	237734	None	4693	540	25692	No_constitutive_exon_found_in_species
CGTAAGCAATCTTAGAGCACGACAGATGTAGGAGTCGCTAACGGGATCAGGT	331129	331319	331369	331317	-1	scaffold_34	B0A48_13176	326855	332155	None	4693	540	25692	No_constitutive_exon_found_in_species
GCTCTGTCTGGGTTATGGCGATTGAAAGGTGGCTGCTGACCACGAGGGAGAC	139800	139854	139904	139852	-1	scaffold_35	B0A48_13726	139800	140231	None	4693	540	25692	No_constitutive_exon_found_in_species
ACTTTCCTTGTGCGCGATGGGGACAGGGGCTGGGGAAGGGCTTGAGGAAGGG	236708	236717	236658	236710	1	scaffold_35	B0A48_13771	236426	237138	None	4693	540	25692	No_constitutive_exon_found_in_species
CTGGCTTGCCGCGATCTTACTCATCTGCACATACTTCACCAGAGGGGAAGCG	439367	441483	441533	441481	-1	scaffold_35	B0A48_13848	438888	442297	None	4693	540	25692	No_constitutive_exon_found_in_species
AGTGCTTGCTGAGCTGCTGAAGCTATGTTCAACACTGACAGACGGGACAGGG	61318	62080	62130	62078	-1	scaffold_36	B0A48_13909	61007	62574	None	4693	540	25692	No_constitutive_exon_found_in_species
CTGTTGCGTATCTGGGCGATGAGGACAAAAGCTGATGGGGGGAATCACAGAA	122831	123188	123238	123186	-1	scaffold_36	B0A48_13929	122831	123715	None	4693	540	25692	No_constitutive_exon_found_in_species
GACGACGAGCGCGAGTGCTGGAACGCGATTGCTGAGCACGAACGCGGGAGTA	130541	130544	130594	130542	-1	scaffold_36	B0A48_13933	130541	131283	None	4693	540	25692	No_constitutive_exon_found_in_species
ATGATTCGGGCTCTTTCGTCTACGGCACTCACTCACAAGGGGGATTATAGGA	199093	202092	199043	199095	1	scaffold_36	B0A48_13961	198938	202252	None	4693	540	25692	No_constitutive_exon_found_in_species
AAGAAGGTTGTACCCTCGCCCAAGCGGACAACGATTGACCGACTGGGCAGGA	502078	502223	502028	502080	1	scaffold_36	B0A48_14091	501480	503166	None	4693	540	25692	No_constitutive_exon_found_in_species
CGTAAGCGAAGCTCCAAATCTAAGCGGACGGTCCGTTTAGTGAAGGGCAGTC	63278	63825	63875	63823	-1	scaffold_37	B0A48_14118	61153	64285	None	4693	540	25692	No_constitutive_exon_found_in_species
TTGGTCATGTTGATGATTTCTTGGTGAGGACAAGGCTGACGGTGGGCTAGAC	153526	153657	153476	153528	1	scaffold_37	B0A48_14151	153325	155780	None	4693	540	25692	No_constitutive_exon_found_in_species
CGTGAAGACTGACCTGCAACAGCGGCCCTGTACTCCGTCGGCGGGATAAGAG	163973	165427	165477	165425	-1	scaffold_37	B0A48_14156	163973	166118	None	4693	540	25692	No_constitutive_exon_found_in_species
GTCGCCAGACAAGCCTGGAAAGTAGCCGCCGCCAGACAAGGGTGGATCAGCT	251051	251495	251001	251053	1	scaffold_37	B0A48_14191	249854	253929	None	4693	540	25692	No_constitutive_exon_found_in_species
ACAGCTGCAGAGATATCGGAGTTTTGACGATTACTGACCCGGGGTCATAGGT	303287	303461	303237	303289	1	scaffold_37	B0A48_14213	302780	304759	None	4693	540	25692	No_constitutive_exon_found_in_species
TCGGAATGTGGGTGCCTGAGTACAAACATACTGACATGATCGGGAAATAGCT	428943	428970	428893	428945	1	scaffold_37	B0A48_14264	428689	430395	None	4693	540	25692	No_constitutive_exon_found_in_species
CGTACGTGAGCGTCGATAGCCTCGCAGTCAGTGCTGACGCAGGGGAGCAGGG	20609	21260	20559	20611	1	scaffold_38	B0A48_14470	20252	21260	None	4693	540	25692	No_constitutive_exon_found_in_species
GTACGATCATCGAGATGATCTCGCGAGTAAGATGATACTGACAGGGCCAGTA	240530	240597	240647	240595	-1	scaffold_38	B0A48_14555	239665	240667	None	4693	540	25692	No_constitutive_exon_found_in_species
GTGTGATGAGTCTCAAGGTACCGAGCAAAAGTGCTGACATAGGGGTGCAGGA	324725	324822	324872	324820	-1	scaffold_38	B0A48_14595	324725	325344	None	4693	540	25692	No_constitutive_exon_found_in_species
GCTTTCTTGTGGCGGAAGCTGGGAAGGGAGTGCTGACGCGAACTGGGAAGAT	18349	18556	18606	18554	-1	scaffold_39	B0A48_14648	18349	19032	None	4693	540	25692	No_constitutive_exon_found_in_species
TTTTGAACAGATATACTCACGAGGAGGCTAGCGCTAACATGGGTAAGAAGTT	48314	48808	48858	48806	-1	scaffold_39	B0A48_14664	48314	50349	None	4693	540	25692	No_constitutive_exon_found_in_species
AGTCCCTCGACTAGAGGGGAAGATGTGGACTGGGGCTGACGGGAATCCAGGG	123258	124284	124334	124282	-1	scaffold_39	B0A48_14692	123258	124800	None	4693	540	25692	No_constitutive_exon_found_in_species
TCGGAATATGGGTGCCTGAGTACGAATATACTGACTTGATTGGGAAACAGCT	126727	126754	126804	126752	-1	scaffold_39	B0A48_14693	125305	127010	None	4693	540	25692	No_constitutive_exon_found_in_species
CCTCTATCGTGCGAGCACTCTTTCACGTATACTGACAGCACGGCGGGCAGTG	313325	315045	313275	313327	1	scaffold_39	B0A48_14770	312821	315045	None	4693	540	25692	No_constitutive_exon_found_in_species
CGGCGACTGACACTACCACATCCACCGCTACGTCCGGCCGGGGAACACAGAC	32397	33008	32347	32399	1	scaffold_40	B0A48_14299	31816	33145	None	4693	540	25692	No_constitutive_exon_found_in_species
GAGGATGCGGGAGGAGATATCGTGGACGCAGGGAGCTGAGGCCGGGGCAGCG	67542	67555	67492	67544	1	scaffold_40	B0A48_14314	66540	67555	None	4693	540	25692	No_constitutive_exon_found_in_species
TGCTGTCGACGCGCTCACTCTCGTCGGCGATACTGACTCAATGGGATTAGAC	86040	86543	86593	86541	-1	scaffold_40	B0A48_14326	84749	86646	None	4693	540	25692	No_constitutive_exon_found_in_species
GGTGGCAGGAGGTCAGTAAGGGTAGAGGTAAGGGTAGGGGAAAAGGTAAGGG	95416	96042	95366	95418	1	scaffold_40	B0A48_14329	94381	96228	None	4693	540	25692	No_constitutive_exon_found_in_species
AATGGACCACATGGACCACCCGCGAAGGCACCATGCGGGCACAATGCAAGCG	145011	146083	144961	145013	1	scaffold_40	B0A48_14347	143086	146083	None	4693	540	25692	No_constitutive_exon_found_in_species
TGTCAACTTCCTGCAGCTCTTTGCGATCGGAGCTGACGAGGGATATACAGAG	226311	228023	226261	226313	1	scaffold_40	B0A48_14383	225677	228023	None	4693	540	25692	No_constitutive_exon_found_in_species
GAAGACCAAGATGGTGGATGAGTGGGAGTTGACTGGAGGGTGAAGCACAGAT	51803	51892	51942	51890	-1	scaffold_41	B0A48_15008	50845	52244	None	4693	540	25692	No_constitutive_exon_found_in_species
TTCTGGGTCGTTTCGGCCAGAATGCTCGATAACGTGATTTTGATGGGCAGTA	86737	86783	86833	86781	-1	scaffold_41	B0A48_15024	86196	88475	None	4693	540	25692	No_constitutive_exon_found_in_species
TGTGCTGAACAATGCTACAGGCAATTGCGCAATATCTAATTGGGACGCAGGT	142475	144055	142425	142477	1	scaffold_41	B0A48_15048	141785	144432	None	4693	540	25692	No_constitutive_exon_found_in_species
CCCCGGGCCTCCCGGTCTCCGTCCCATCCTTCGGCTGACGACGAGGGCAGTA	189683	190311	189633	189685	1	scaffold_41	B0A48_15066	186863	192194	None	4693	540	25692	No_constitutive_exon_found_in_species
TTGCGGCATTTGAGCGATGCGTTGTCCAGGCAGCCGAGGGTGTGGCGGAGTG	313699	313973	313649	313701	1	scaffold_41	B0A48_15105	313630	313973	None	4693	540	25692	No_constitutive_exon_found_in_species
GTAATCCGCACCATGGTAAATCTGGGACGTGAATGCTGACATTGGGACAGGT	104292	104393	104242	104294	1	scaffold_42	B0A48_14854	103249	104393	None	4693	540	25692	No_constitutive_exon_found_in_species
GAAGTGACGAGAACCACTGAAATGTAGACGAAGCGCTGATCGATGGGCAGGC	203418	203513	203368	203420	1	scaffold_42	B0A48_14901	203021	203513	None	4693	540	25692	No_constitutive_exon_found_in_species
TTGCAGCACCACGATTGCCGCTGAACGTATCAACGCTGACACCGGGACAGAG	212175	212259	212125	212177	1	scaffold_42	B0A48_14906	209468	212259	None	4693	540	25692	No_constitutive_exon_found_in_species
CGCATTCTTACGGAGGCAGCTTGAGAGGAGTGCTGACGCGAACTGGGAAGAT	19753	19960	20010	19958	-1	scaffold_44	B0A48_15298	19753	20429	None	4693	540	25692	No_constitutive_exon_found_in_species
AAGTATCATCGCGCTGCAGGCTGATGACATCGTCGCTCATGTGGGACCAGTA	156251	158832	156201	156253	1	scaffold_44	B0A48_15365	155945	158832	None	4693	540	25692	No_constitutive_exon_found_in_species
GAGGCGGGGCGCGGGATCGTGAGCAAGGAAAGGACCGACGACGGGAGAAGCG	235719	235919	235969	235917	-1	scaffold_44	B0A48_15402	235719	236423	None	4693	540	25692	No_constitutive_exon_found_in_species
TGAGTGGACTTGAAGTGAGGAGACACAAGACAGGACTGACGGTGGGACAGGA	303632	303784	303582	303634	1	scaffold_44	B0A48_15434	303489	305885	None	4693	540	25692	No_constitutive_exon_found_in_species
CTCTCCTCGCTTGCGCGCGAACTATTGTGCTAATGCTGGGGATGTGACAGGT	355467	355582	355632	355580	-1	scaffold_44	B0A48_15453	355101	355692	None	4693	540	25692	No_constitutive_exon_found_in_species
TCATAGTCGCTCTATCTTGTTGTCGGCAGTGTGCCCGTCCTGTGGGACAGGA	55142	55818	55092	55144	1	scaffold_45	B0A48_15764	52834	55818	None	4693	540	25692	No_constitutive_exon_found_in_species
TGTAAGTTCTCGAGTCGAAGCACTCGCAAAATTTACTGACGGGTGATCAGTT	273124	273333	273074	273126	1	scaffold_45	B0A48_15843	270619	274230	None	4693	540	25692	No_constitutive_exon_found_in_species
TCTCTCCTTGCGAGTGAGGGTGTGGAAATAGATTACTGATCAGGGAACAGTG	284338	284853	284288	284340	1	scaffold_45	B0A48_15849	283811	284853	None	4693	540	25692	No_constitutive_exon_found_in_species
TGACCAGTATAGCCACTCTTCTTGTGAGAAAATTTGCCAACAGGGAGCAGGT	257916	258131	257866	257918	1	scaffold_46	B0A48_15708	257368	258131	None	4693	540	25692	No_constitutive_exon_found_in_species
TGCCCTTCGAGGCACGAGATCAACAAGGCTGACACTTTGTCGCGGGACAGGT	308540	308575	308490	308542	1	scaffold_46	B0A48_15732	308378	311482	None	4693	540	25692	No_constitutive_exon_found_in_species
TACCTACTCCAGGAGATAGAGAATCTCTGTGTGATGGGCTGATAGCAGAGTT	143462	143468	143518	143466	-1	scaffold_47	B0A48_15518	143462	144514	None	4693	540	25692	No_constitutive_exon_found_in_species
TGGTATGGGTTCGCTTGTGCTGGGGGTGATGAGGCTAATCAGGGATCCAGTT	155638	155702	155588	155640	1	scaffold_47	B0A48_15525	155075	155702	None	4693	540	25692	No_constitutive_exon_found_in_species
CAAGCCTCCGCGCAAGTTGTAAAGGGTTGCTAACTCGGACGATGGGTTAGGT	198891	199006	198841	198893	1	scaffold_47	B0A48_15548	198784	199379	None	4693	540	25692	No_constitutive_exon_found_in_species
TGGAACGCGAACGAGATGGTAGCCGCGGGAAATGCTGAGACAATGGGCAGAT	240622	240795	240845	240793	-1	scaffold_47	B0A48_15564	239835	241045	None	4693	540	25692	No_constitutive_exon_found_in_species
TCAGAAAGACGTGCAGATCATTGGGCCGCTCGAGGGCTGGGCTGAGACAGTG	275905	275908	275958	275906	-1	scaffold_47	B0A48_15580	275905	276440	None	4693	540	25692	No_constitutive_exon_found_in_species
TAGGACTCTTCGAGGAGCTGGGACCCTGTTCGATAAACGTTGATGGGAAGGT	282096	282122	282046	282098	1	scaffold_47	B0A48_15583	281748	283868	None	4693	540	25692	No_constitutive_exon_found_in_species
GCTGAAGTTGGTAGGCGTGTGAGGATGTGGAGGCTGACAGGAGGGAACAGGA	144241	144704	144191	144243	1	scaffold_48	B0A48_15931	143735	144704	None	4693	540	25692	No_constitutive_exon_found_in_species
AGCTCCCTTCCGCTTACCAAGTGGATAGTACTAACAAGGGGACAACGTAGCA	246190	246371	246421	246369	-1	scaffold_48	B0A48_15973	245128	246503	None	4693	540	25692	No_constitutive_exon_found_in_species
GGTGCCTGGAGTGGACTTAACGAACCAATTGACTGACTTTGTCGGGCAAGAC	298286	298576	298626	298574	-1	scaffold_48	B0A48_15995	296941	298888	None	4693	540	25692	No_constitutive_exon_found_in_species
CTCACCCTCTCCTCCCCGTTCAGCACATGAGCACGCTCCGACAAGGGCAGGA	38415	38990	38365	38417	1	scaffold_49	B0A48_16247	36789	39088	None	4693	540	25692	No_constitutive_exon_found_in_species
GGTAAGCTGCCCACGTGGAGCATAGGACGATGTGCTGACTTGGGACACAGGC	78436	78576	78386	78438	1	scaffold_49	B0A48_16265	77154	79775	None	4693	540	25692	No_constitutive_exon_found_in_species
AGACACCGCCGACACCAATTCTTCTTTTGCAACCGTTGATGCAGGGATAGAT	153495	153822	153445	153497	1	scaffold_49	B0A48_16283	153250	153822	None	4693	540	25692	No_constitutive_exon_found_in_species
GACATTATTTCAGTCTTGCGTAACATGGCATGCACGTCCCAGGGTCACAGTA	290750	291300	291350	291298	-1	scaffold_49	B0A48_16341	288631	292947	None	4693	540	25692	No_constitutive_exon_found_in_species
TGAGCTCTTCCTCGCTTACCAAGTGGACAATACTGACGGAGGGAATATAGCA	40755	40936	40705	40757	1	scaffold_50	B0A48_16136	40625	41996	None	4693	540	25692	No_constitutive_exon_found_in_species
GAGTGACACATCTGATGCGATACCCGCTGTCTAATACTGACAGGGAACAGCG	84944	85702	84894	84946	1	scaffold_50	B0A48_16152	84615	85932	None	4693	540	25692	No_constitutive_exon_found_in_species
AGTACAGCTGCTGTGCGGAGATCATGGGGAGGTGTTATTGGGCGGCGCAGGC	114689	114693	114639	114691	1	scaffold_50	B0A48_16165	114353	115771	None	4693	540	25692	No_constitutive_exon_found_in_species
ACGTGACAAGAGTTAAGGGAGTCGCATGTGCTAATAGGGAGTGCGGATAGGA	170416	172052	170366	170418	1	scaffold_50	B0A48_16187	168610	172262	None	4693	540	25692	No_constitutive_exon_found_in_species
TGAGTCTGAATCTCCGAGAAAGTGAGGGACCCGCGCTGACCAACGGGTAGCA	15636	15778	15828	15776	-1	scaffold_52	B0A48_16445	15415	16517	None	4693	540	25692	No_constitutive_exon_found_in_species
GTCTGTCAAACCCACGGAATTGCATTTAAATCGTCGCTGACATTGGGAAGGT	110724	111278	110674	110726	1	scaffold_52	B0A48_16481	110609	112271	None	4693	540	25692	No_constitutive_exon_found_in_species
CGGGTCGCGCGAAGGAAGGCATTTGGATTCTGCTAACCCAGCGCTGGGAGGT	231631	231635	231685	231633	-1	scaffold_52	B0A48_16531	231631	234155	None	4693	540	25692	No_constitutive_exon_found_in_species
GGGGACTTTCCTGAATGGCAAGGAATATCACTGACAGGACCGGGACACAGTG	21544	21668	21718	21666	-1	scaffold_53	B0A48_16636	18940	21743	None	4693	540	25692	No_constitutive_exon_found_in_species
GCGCCGTCGCGAGGACTATAGGTCCAGACAAGTCCGGCGCCGGGAGGCAGAA	95229	95279	95179	95231	1	scaffold_53	B0A48_16669	94407	95279	None	4693	540	25692	No_constitutive_exon_found_in_species
GGTGTGTGTGATTTGAAAGGGGGAGGTGGAGTGCTGACGCGGTGGGATAGGA	165709	165742	165659	165711	1	scaffold_53	B0A48_16695	165166	165742	None	4693	540	25692	No_constitutive_exon_found_in_species
TGATAGCTTCAGGACTGCAGTGAGGCAGCATACTGACATCAAGGGCACAGCT	18882	19392	18832	18884	1	scaffold_54	B0A48_16546	18582	20355	None	4693	540	25692	No_constitutive_exon_found_in_species
ACGTCCGGAAGCGCCCAAGGGGAAGAGACTAACAAGGGAAAGGAGCGAAGTG	40462	40465	40515	40463	-1	scaffold_54	B0A48_16554	40462	41902	None	4693	540	25692	No_constitutive_exon_found_in_species
GAACACCAATTCATCGATTCGCAAGTCGTATACTGACCTACGGGACACAGAT	201879	202196	201829	201881	1	scaffold_54	B0A48_16618	201616	202337	None	4693	540	25692	No_constitutive_exon_found_in_species
CAGACTGCCCACTCACATACCGCTGAGGCTTGCCGCTGACTGGGGCGCAGCT	71291	72759	71241	71293	1	scaffold_55	B0A48_16375	71078	72759	None	4693	540	25692	No_constitutive_exon_found_in_species
TAGTGAACCTCGCCGTTGGTGTGGGAATGGTACTTGGAGGCGTGGGACAGTT	178706	178723	178656	178708	1	scaffold_55	B0A48_16419	176202	179507	None	4693	540	25692	No_constitutive_exon_found_in_species
CGATGGAAGGATGTTGTGCAGGGCAAGAGTTGACACTTGGGACAATACAGAA	178799	178843	178749	178801	1	scaffold_55	B0A48_16419	176202	179507	None	4693	540	25692	No_constitutive_exon_found_in_species
GTGAGTACATCTATCAGAGAGGCACGCGACGGATACTGACACACGGGCAGGT	180241	180365	180191	180243	1	scaffold_56	B0A48_16806	178853	180600	None	4693	540	25692	No_constitutive_exon_found_in_species
GTAAGTCACGTAGATAACGAACTCGATGAAAAGTGCTGACGGGCTCAAAGTG	118075	118250	118300	118248	-1	scaffold_57	B0A48_17238	117662	118452	None	4693	540	25692	No_constitutive_exon_found_in_species
ATGCGTACTAACATCAGTACAGGAGGTGAAGCGAGTAGCGGAAGGGGTAGCG	175287	175478	175237	175289	1	scaffold_57	B0A48_17262	175168	177331	None	4693	540	25692	No_constitutive_exon_found_in_species
GATACAAGGCTCATGGCAGATATTCTCGTGAACTGAGCACGGGTATGCAGAC	21498	22856	22906	22854	-1	scaffold_59	B0A48_16913	21498	23099	None	4693	540	25692	No_constitutive_exon_found_in_species
GGGACACATGGCCATGGAGGGAGGGTGACTAGACTGACAGGGAGAGGGAGAG	58932	59397	58882	58934	1	scaffold_59	B0A48_16930	57831	59397	None	4693	540	25692	No_constitutive_exon_found_in_species
CAAGATGTGGTATCAGTTACTATTTGGCAACAGAACTGACAGGGGCATAGCT	79459	79628	79409	79461	1	scaffold_59	B0A48_16938	79018	80431	None	4693	540	25692	No_constitutive_exon_found_in_species
TGCGTCGTTGTCAACCCATACTACTCGCAATGTCTGCCGGGAAGCGCTAGCT	95686	95861	95636	95688	1	scaffold_59	B0A48_16945	95498	96408	None	4693	540	25692	No_constitutive_exon_found_in_species
AGGGCCCGGCTCTACGTTACAAGGATCTTATCTGTGGATACGGGCAGTAGAG	95928	96317	95878	95930	1	scaffold_59	B0A48_16945	95498	96408	None	4693	540	25692	No_constitutive_exon_found_in_species
GTAGGCCAGCAGGGAGCGCGACCGGGACCGGGATTCAGGGACAAACGCAGAA	177805	178501	177755	177807	1	scaffold_59	B0A48_16975	177743	178501	None	4693	540	25692	No_constitutive_exon_found_in_species
AGTTTCTACCTTGACGCGAGGCCGAAGGTGAATAGTTGGGCGGGGATCAGTA	156358	156588	156308	156360	1	scaffold_60	B0A48_17464	155579	156588	None	4693	540	25692	No_constitutive_exon_found_in_species
TGTCAACCCGAACGTAGAGTCGGTCTGCGAAGCTAACGACTCGGGAACAGCA	108796	108908	108958	108906	-1	scaffold_61	B0A48_17376	108709	109502	None	4693	540	25692	No_constitutive_exon_found_in_species
CAAAAGAGCGACATGGTGAGTTGCTGGTTCATGGGCTGACGGGACAGTAGTG	114433	117333	114383	114435	1	scaffold_61	B0A48_17378	114146	117333	None	4693	540	25692	No_constitutive_exon_found_in_species
TCTTCATGGCCAGTACCTGCCTTCCAGTATGAAGCTAACATGGGAAACAGTC	73914	74369	74419	74367	-1	scaffold_62	B0A48_17153	73914	75813	None	4693	540	25692	No_constitutive_exon_found_in_species
TGCCCCGCCCGACGTATTTGTGTCGGCAATGCTGACCAATGGGGAGACAGTC	82953	83033	82903	82955	1	scaffold_63	B0A48_17299	82062	83033	None	4693	540	25692	No_constitutive_exon_found_in_species
CGTAGTCAATTATTACTATCGGACCTGGAAGTAATGGGCGAACGATACAGTA	89702	90518	90568	90516	-1	scaffold_63	B0A48_17301	89702	90657	None	4693	540	25692	No_constitutive_exon_found_in_species
ACACGTTGGCTCGGGCACTATGTTCACCCGTGCACGTTGGGAAGATGCAGCG	137233	137650	137183	137235	1	scaffold_63	B0A48_17320	136182	138226	None	4693	540	25692	No_constitutive_exon_found_in_species
TCGTCTGCGTGCAGGGGAGAATTGAGCGTTTGGACTGACGAGATGGGCAGAC	96815	96958	96765	96817	1	scaffold_64	B0A48_17030	94575	97785	None	4693	540	25692	No_constitutive_exon_found_in_species
TGGTGAGTAGCATCATGCAACATGTAATGATGGGGCACACCGGGTGGTAGGA	136694	136743	136644	136696	1	scaffold_64	B0A48_17047	134686	136743	None	4693	540	25692	No_constitutive_exon_found_in_species
TGAGTCTATAATGGCGTATCATCAATGCTTGATGCTGACTGTGGGAGCAGTA	158675	158947	158997	158945	-1	scaffold_64	B0A48_17055	156663	159720	None	4693	540	25692	No_constitutive_exon_found_in_species
GGGATTTATCGGGGAAGGGTGAGTCCTAATGTTCTTGTGGGATGGGCGAGTG	5645	6576	5595	5647	1	scaffold_65	B0A48_17061	2756	6576	None	4693	540	25692	No_constitutive_exon_found_in_species
GATAGGGAATCATCGCGGGAGGTGGATTGTACTGGCTAATTTGGGCGAAGAT	32190	32310	32140	32192	1	scaffold_66	B0A48_17488	30611	32310	None	4693	540	25692	No_constitutive_exon_found_in_species
CAGACTCGACTCGCGTCTGGAACTACCAAGGAGACTAACGGACTGGGCAGGT	67614	67658	67708	67656	-1	scaffold_66	B0A48_17504	66646	68112	None	4693	540	25692	No_constitutive_exon_found_in_species
AGCCAGCTGGAGATTCATCTGTGTGAGCTATTGCTGACAAGGGCATACAGTG	77356	77831	77306	77358	1	scaffold_66	B0A48_17509	76777	79274	None	4693	540	25692	No_constitutive_exon_found_in_species
GTATTCTTGCTGCCTGCATCCCGTGTCGAATGATCTGACACGTGCGGGAGGC	8446	8601	8651	8599	-1	scaffold_67	B0A48_17610	8446	9046	None	4693	540	25692	No_constitutive_exon_found_in_species
ATCAGTCGGGATTCCGGCAGTAGGGGTTCACAATGAGGGACAGTGGGGAGGG	142903	142910	142960	142908	-1	scaffold_67	B0A48_17666	142903	143168	None	4693	540	25692	No_constitutive_exon_found_in_species
ATGCACATCGAGCTTCAGGAACAGACGACTAACTTTCGCCCAGGGGTAAGCA	10708	10714	10764	10712	-1	scaffold_68	B0A48_17547	10708	11277	None	4693	540	25692	No_constitutive_exon_found_in_species
TTTAAAACACCGGCCCGCAGAGAACACAGTGCTGATGCAGGGGATCGTAGGA	98584	98962	98534	98586	1	scaffold_68	B0A48_17584	97593	99153	None	4693	540	25692	No_constitutive_exon_found_in_species
CCACGCCACGCTCCGACTACCATCTATCTCGCGGGCGGACCGGGTGACAGCT	131863	132930	132980	132928	-1	scaffold_68	B0A48_17598	131218	133250	None	4693	540	25692	No_constitutive_exon_found_in_species
GATGGTAGGGGGATGTTGCGCTAACGTATGGGCATTTGTAGGGTGGGAAGTA	98737	98740	98790	98738	-1	scaffold_69	B0A48_17825	98737	99216	None	4693	540	25692	No_constitutive_exon_found_in_species
TTGACCACAGCGAGGACACTGTCTCGGGTTTCGTCACTGGGGGATGACAGTC	50676	52265	52315	52263	-1	scaffold_70	B0A48_17691	48235	53233	None	4693	540	25692	No_constitutive_exon_found_in_species
GGTGACGTGAGAAATGATGGGTGTGCGTACCTTCACTGACAAGGGATAAGGG	76111	76216	76266	76214	-1	scaffold_70	B0A48_17702	74382	76899	None	4693	540	25692	No_constitutive_exon_found_in_species
GGGAAAGTGAGGGACGATGGGGAAATGTGTGCTGATACGGGGGACAACAGGC	87146	87334	87384	87332	-1	scaffold_70	B0A48_17707	86928	87776	None	4693	540	25692	No_constitutive_exon_found_in_species
TGTGTTGCAGGCGCCGAATTGCTGGTTTCCGTTTTTGGGGCAGATTGGAGCG	42309	42316	42366	42314	-1	scaffold_71	B0A48_18046	42309	49352	None	4693	540	25692	No_constitutive_exon_found_in_species
TAGCCTTGCTTGTAACCTTGTATCACAAGGGATATAGAGCAAGCGGGAAGGC	96036	96249	95986	96038	1	scaffold_72	B0A48_18354	95622	96249	None	4693	540	25692	No_constitutive_exon_found_in_species
TTCTCAAAGATCTCGCCACCCTCAAGTAGTCTCCGGACCAGTCGGGACAGAT	125635	125712	125762	125710	-1	scaffold_72	B0A48_18359	124833	126029	None	4693	540	25692	No_constitutive_exon_found_in_species
AACGAGACGGAGTCTGGGGAGCGAGATGGGCGCAACAGGGACGAGCACAGGG	77081	77102	77031	77083	1	scaffold_73	B0A48_17868	76360	77102	None	4693	540	25692	No_constitutive_exon_found_in_species
ATCGCCAGTGCCAACCAAGGCTTTCGATCTTGACATGCGGGAGAAAGCAGAC	11771	12597	12647	12595	-1	scaffold_75	B0A48_17894	10232	15299	None	4693	540	25692	No_constitutive_exon_found_in_species
CTGTCACTGCTAGTCGAGATCTAGATCAAGAGAAGTTCCAACGGGCGTAGAA	88281	88290	88340	88288	-1	scaffold_76	B0A48_17768	86725	88395	None	4693	540	25692	No_constitutive_exon_found_in_species
TGTAAGTTCCCGAGTCGAAGCATACGCAGAGTATACTGACGGGCGACCAGTT	87622	87831	87881	87829	-1	scaffold_76	B0A48_17768	86725	88395	None	4693	540	25692	No_constitutive_exon_found_in_species
AGGTACCGCACGCGCACGTGTAGTCGTTGATCGCGCTGACTAGGGCGAAGTT	99129	100420	99079	99131	1	scaffold_77	B0A48_18163	98890	101066	None	4693	540	25692	No_constitutive_exon_found_in_species
GGTGCAGGTATTGGTGAGGGCGTGGAAGGCGTCGAGTGCGGACGGGGCAGAG	93573	93949	93999	93947	-1	scaffold_79	B0A48_17974	93573	94987	None	4693	540	25692	No_constitutive_exon_found_in_species
GGGGTTGGAGGGTGTGGTTAGGGTGATGGCAAGCTGACGGGAGATTATAGTG	62675	62727	62625	62677	1	scaffold_80	B0A48_18274	62307	63097	None	4693	540	25692	No_constitutive_exon_found_in_species
GACCAATGTTTGGTGGGAATAAGTTATACTGAGACGTGATGGGATGATAGTA	69646	69708	69758	69706	-1	scaffold_80	B0A48_18277	69287	70302	None	4693	540	25692	No_constitutive_exon_found_in_species
GATGATGAGGAAGTGAAGAGGGGGAAGAAGATTCAGGGAGAGGAGGGGAGTG	1254	1257	1307	1255	-1	scaffold_81	B0A48_18441	1254	1492	None	4693	540	25692	No_constitutive_exon_found_in_species
CGGAGTGCTTTATCTTCACCCGCTTCGACAGTGTCGGGCGCGTAAAGCAGTA	80865	80886	80936	80884	-1	scaffold_81	B0A48_18455	80025	82309	None	4693	540	25692	No_constitutive_exon_found_in_species
CGATTGAGCGAGGGTGGAGTTGGGATTCATGCTGACGTTTGGGGTGGTAGAT	46627	46849	46577	46629	1	scaffold_82	B0A48_18197	46289	46849	None	4693	540	25692	No_constitutive_exon_found_in_species
GATCATCCAATGTTCGTCCTTCAGCTATGCGTAGCTGATGGTCGGGCGAGCC	54742	55625	55675	55623	-1	scaffold_82	B0A48_18200	53954	56074	None	4693	540	25692	No_constitutive_exon_found_in_species
GGCGCGTTCGGGGAGATGGGGAATACGTATGCCCGAATGCATGGGACAAGAC	69167	69221	69117	69169	1	scaffold_82	B0A48_18208	68382	69647	None	4693	540	25692	No_constitutive_exon_found_in_species
CCGTACCCGTAGGTGCCACACCCTCAACTGTGAATAAGCTGACGGGTCAGGA	39159	39398	39448	39396	-1	scaffold_87	B0A48_18502	37658	45767	None	4693	540	25692	No_constitutive_exon_found_in_species
TGCTTGACCTCCGCGGGAGAAAGAGAGTGAGCGTGCTGACTGACGGGCAGTG	41485	41592	41642	41590	-1	scaffold_92	B0A48_18377	41425	42169	None	4693	540	25692	No_constitutive_exon_found_in_species
AGGACTGCACGTGGGCGCGAGGAGCAATGCGGGAGCATGGGAAGGCACAGCG	39826	40977	41027	40975	-1	scaffold_97	B0A48_18439	39826	41393	None	4693	540	25692	No_constitutive_exon_found_in_species
ACCTTACAGGCTCCAGTCTCCACGCGCGTTTCGCTGGGCTAACAAAGCAGGG	10258	10360	10208	10260	1	scaffold_101	B0A48_18613	9526	10360	None	4693	540	25692	No_constitutive_exon_found_in_species
CATAACCAAGTGTGGGGTAAGTCGCTCTGTGCAACTCACCAAGGGCCAAGCC	8261	10351	8211	8263	1	scaffold_122	B0A48_18630	7855	12530	None	4693	540	25692	No_constitutive_exon_found_in_species
CGGACTATACGACGCGTACCAAGATGAATCAGTATTGACAAGATGGGCAGAA	14157	14430	14107	14159	1	scaffold_123	B0A48_18729	11907	15377	None	4693	540	25692	No_constitutive_exon_found_in_species
ATTCTAAGACTTTCCCATGAGCCGGGTCTATGCTGACTTGGGAAATGTAGGC	1664	1719	1614	1666	1	scaffold_130	B0A48_18624	1098	4483	None	4693	540	25692	No_constitutive_exon_found_in_species
AGAAACAAGTTTGCAAGTTATCGAAGCACCCTTATTGATTCGTGGGATAGGT	6405	6840	6890	6838	-1	scaffold_153	B0A48_18808	6405	8241	None	4693	540	25692	No_constitutive_exon_found_in_species
AAGAGGGAAGCTCGATCTAGATCTAGGAGGCGAAACCGGAGGAGGGATAGCG	8	248	298	246	-1	scaffold_168	B0A48_18805	8	1337	None	4693	540	25692	No_constitutive_exon_found_in_species
ATCTCACTCAACTCCGCCGCCAGACGTGCATCAACATCGGGCAGGACTAGCG	1609	1891	1559	1611	1	scaffold_193	B0A48_18821	1224	2776	None	4693	540	25692	No_constitutive_exon_found_in_species
CGTCAGACGACAAGACGGTGCGGCTGTGGGACGCGGCGACGGGCGAGCAGAC	1556	1833	1506	1558	1	scaffold_200	B0A48_18857	8	2481	None	4693	540	25692	No_constitutive_exon_found_in_species
GGAGTATGAGAGCTTGCAACAGAGACGTGCAACTCAGAATAAGCGGGTAGCA	824	1095	1145	1093	-1	scaffold_206	B0A48_18882	824	1864	None	4693	540	25692	No_constitutive_exon_found_in_species
AGAAGGTCACGATGAGTGGGTGACAGCAGTGGCATTCTCCCGACGGGCAGGC	257	869	919	867	-1	scaffold_225	B0A48_18850	257	1952	None	4693	540	25692	No_constitutive_exon_found_in_species
ACTCGCGCGAGCGACGGAGTTGACCAGTATCCATCGAGAAACCGGGGCAGAA	365	486	536	484	-1	scaffold_228	B0A48_18865	80	1084	None	4693	540	25692	No_constitutive_exon_found_in_species
