# Supplementary material for: Widespread Separation of the Polypyrimidine Tract From 3′ AG by G Tracts in Association With Alternative Exons in Metazoa and Plants
Source: Front Genet. 2019 Jan 14;9:741. doi: 10.3389/fgene.2018.00741 (PMC6339879; doi:10.3389/fgene.2018.00741)
Supplement: DATA FILE S1 — Sequences of REPAG 3′ SS from each species of fungi. [file Data_Sheet_1.zip › Supplementary data 1/Fungi_Release38_madurella_mycetomatis.txt]

REPA_GGG_Sequence	Exon_Start	Exon_End	Pos_-50	Pos_+2	Strand	Chromosome	GeneID	Gene_Start	Gene_End	Gene_Name	Number_of_REPAs	Number_of_REPAs_has_GGG	Number_of_Intron(Intra_genic_Region)	Upstream_Constitutive_Exon
AGTTCCCCGGCATCACCGCCGGCGGGGGGTATGCCGGCACTGCGGGCGAGAG	20817	22005	20767	20819	1	MMYC01_Sc2001	MMYC01_200005	20498	22005	None	3439	649	19284	No_constitutive_exon_found_in_species
TGCTGGGAATTTGAGTCGAAGGCAGCTCGCTGTCTGCAGCAGCGGGCAAGCC	24365	24566	24315	24367	1	MMYC01_Sc2001	MMYC01_200007	23963	24566	None	3439	649	19284	No_constitutive_exon_found_in_species
GGAGTGGGCGTCGCTGGTAGAGGGGTGGGTGGACGCGACGGGCCAGCGAGGG	32307	32361	32257	32309	1	MMYC01_Sc2001	MMYC01_200011	31773	32547	None	3439	649	19284	No_constitutive_exon_found_in_species
GTAGTCTTGGCTCCCGTCTCCCATGTTGCACAATTTCTGACTGGGAGCAGCC	215748	217303	215698	215750	1	MMYC01_Sc2001	MMYC01_200057	215254	217492	None	3439	649	19284	No_constitutive_exon_found_in_species
CAGTAAGTGGGTGCGGCAAGACCTACAGCTCAGAGCTAACGGGGCCGAAGCC	357689	358921	357639	357691	1	MMYC01_Sc2001	MMYC01_200096	357492	359314	None	3439	649	19284	No_constitutive_exon_found_in_species
CGCACCGTCCCGCATTCCGCATTAGTCCTCCACGCTGACATTGGGAGCAGCG	397008	397189	396958	397010	1	MMYC01_Sc2001	MMYC01_200107	396761	398716	None	3439	649	19284	No_constitutive_exon_found_in_species
GTATTCTGTCCATCGTAGCGGCGGCCCTAGTGTTGACTGAGGGGTCACAGTT	479460	479820	479410	479462	1	MMYC01_Sc2001	MMYC01_200133	479093	481956	None	3439	649	19284	No_constitutive_exon_found_in_species
CCTTGCTTGGCTTGCCGCGAAGTCATGATACTGATATGAGGGACCAAAAGAT	491754	492072	491704	491756	1	MMYC01_Sc2001	MMYC01_200136	490649	492072	None	3439	649	19284	No_constitutive_exon_found_in_species
GAGATTCCCGGTTTGGTAATGCCCCCCGGGATGATGTCCGGGAGGGGCAGGG	26523	26589	26639	26587	-1	MMYC01_Sc2002	MMYC01_200178	26523	27384	None	3439	649	19284	No_constitutive_exon_found_in_species
CAGACGATACGGTGCAACGACCGCTAATCCCATGGCCTGCGGGAGGATAGGA	66005	66212	66262	66210	-1	MMYC01_Sc2002	MMYC01_200192	64128	66514	None	3439	649	19284	No_constitutive_exon_found_in_species
GTGCAAGCGCCCACCCCCACTCTTGCGGGATATTGACTCTTGGGAAACAGGC	357672	358963	357622	357674	1	MMYC01_Sc2002	MMYC01_200277	357135	358963	None	3439	649	19284	No_constitutive_exon_found_in_species
TCGCTCATTTGCAGGTCCGCGGGGGTTCCCGATGAGTCTGACAGGGACAGAT	386722	387726	386672	386724	1	MMYC01_Sc2002	MMYC01_200285	386215	387726	None	3439	649	19284	No_constitutive_exon_found_in_species
GTCAGGATGACGGCGGGGGTACGTCTCTTTACTTTGTCCTTGGCGGGCAGGT	397224	397646	397696	397644	-1	MMYC01_Sc2002	MMYC01_200290	396255	398173	None	3439	649	19284	No_constitutive_exon_found_in_species
CACCGTCCCGGGCGATCGCGCCATACTGACAGTGATCCTGTGACGGGCAGCT	192822	193410	192772	192824	1	MMYC01_Sc2003	MMYC01_200366	192708	194683	None	3439	649	19284	No_constitutive_exon_found_in_species
GGCGTACTGAACATCCCCACCCCGGTAGGTTTGGGCGGGTGCTGGAACAGCC	6543	6948	6998	6946	-1	MMYC01_Sc2004	MMYC01_200458	6543	7637	None	3439	649	19284	No_constitutive_exon_found_in_species
GGGGGGCGGGGTGGTCGAGGGCGGAGCGGCAGGGGCGGACGGGGTGGAAGGG	10407	10714	10357	10409	1	MMYC01_Sc2004	MMYC01_200459	9435	10714	None	3439	649	19284	No_constitutive_exon_found_in_species
GCGTCTCCCGAGTGCGCACAGGTGGGACCAGGCTAACGGACGGGCAACAGGT	66492	66586	66636	66584	-1	MMYC01_Sc2004	MMYC01_200476	65713	66843	None	3439	649	19284	No_constitutive_exon_found_in_species
GTCCTGATGCTCGTTGCTTTGCAAAGAAGCCTTTCTAACCGGGGGCGCAGGC	91039	91362	90989	91041	1	MMYC01_Sc2004	MMYC01_200482	90701	91885	None	3439	649	19284	No_constitutive_exon_found_in_species
CACTGGGGTGTGTACAGTATGGGTCGTCAAGGCTGACGCTGGGGTGCTAGGC	160967	162447	162497	162445	-1	MMYC01_Sc2004	MMYC01_200507	160604	162794	None	3439	649	19284	No_constitutive_exon_found_in_species
AGCTCCCACCCAATCAAGGCAAAGTTTGACAACTCTAACGGGTTCAAAAGGG	168254	168482	168532	168480	-1	MMYC01_Sc2004	MMYC01_200510	166053	168590	None	3439	649	19284	No_constitutive_exon_found_in_species
ACACCAAGAAGCTTGACGCATCAACCGAACCAAAGCCTAAGCCTAGGGAGTT	201784	202156	202206	202154	-1	MMYC01_Sc2004	MMYC01_200521	201288	202381	None	3439	649	19284	No_constitutive_exon_found_in_species
AAAGACTCAAGCTAACTCCAACCCCTCTATTCCCGCCGGGGGGTGCACAGTG	37990	38558	38608	38556	-1	MMYC01_Sc2005	MMYC01_200394	37990	40271	None	3439	649	19284	No_constitutive_exon_found_in_species
TTCTTCAAACCTGAAAATGATCGAGCTCTCAGGTCTGACAAGATGGGTAGTA	53270	53382	53220	53272	1	MMYC01_Sc2005	MMYC01_200399	51836	53774	None	3439	649	19284	No_constitutive_exon_found_in_species
TGCCTGGGGGTTGTTAGTATGTGCCGCGGCAACATTGACACGATGGGCAGAA	76459	76527	76577	76525	-1	MMYC01_Sc2005	MMYC01_200406	74914	78391	None	3439	649	19284	No_constitutive_exon_found_in_species
TATATGTGTGAGCGGGGGTTACTTGCTGACGGTGTGAGGATGGGGGAAAGGA	199955	200248	200298	200246	-1	MMYC01_Sc2005	MMYC01_200445	199592	201614	None	3439	649	19284	No_constitutive_exon_found_in_species
ATCATTGGAGTTTCTGGATGGGGTGCTAACGCCGGTTTGCGGGAAAACAGCG	182779	183402	182729	182781	1	MMYC01_Sc2006	MMYC01_200657	180486	183402	None	3439	649	19284	No_constitutive_exon_found_in_species
GACTCCCGGACTGGGCCTGACCTAATCGTTGACTTGCATCGGGGGCACAGCT	43876	43995	43826	43878	1	MMYC01_Sc2007	MMYC01_200547	41629	43995	None	3439	649	19284	No_constitutive_exon_found_in_species
TCCTCATGTCAGTGAAGTATCTCAAGGCTAACCAACTCTCGGCGGGCTAGGT	78740	79141	78690	78742	1	MMYC01_Sc2007	MMYC01_200558	78216	79141	None	3439	649	19284	No_constitutive_exon_found_in_species
TAAATTGACCGAACTGTATCCCTAACTTCTGCCTAGGGAGGCAAAGCCAGCA	80961	82131	82181	82129	-1	MMYC01_Sc2007	MMYC01_200559	80961	82397	None	3439	649	19284	No_constitutive_exon_found_in_species
TTAGCTGCTGTTGTCGACGGCAGCTGAAACTGCGCGTGTTTGGGAGGCAGCC	84866	86151	86201	86149	-1	MMYC01_Sc2007	MMYC01_200561	84866	86339	None	3439	649	19284	No_constitutive_exon_found_in_species
GCCATTGATGCCATTGACTTTCAAGGTGTTGACTGTTTTCGTCGGGACAGCT	151270	151388	151220	151272	1	MMYC01_Sc2007	MMYC01_200579	151108	152289	None	3439	649	19284	No_constitutive_exon_found_in_species
TTCTTGGATTGGCAAAAAGAGATCAATCGCTGACTGCGATGCGAGGGCAGCT	5159	5316	5109	5161	1	MMYC01_Sc2008	MMYC01_200726	4826	6420	None	3439	649	19284	No_constitutive_exon_found_in_species
TATTGGTATTTTAATGGGTTGCTGGCTAACATCCGTGGGATGGGGAACAGAG	7540	7797	7490	7542	1	MMYC01_Sc2008	MMYC01_200727	6786	7797	None	3439	649	19284	No_constitutive_exon_found_in_species
GCAGAAACGAGGGATGAGCCGGACAAATCAGTTGGCTGATTAGGGACAAGAC	93182	93344	93132	93184	1	MMYC01_Sc2008	MMYC01_200754	92719	94581	None	3439	649	19284	No_constitutive_exon_found_in_species
CTAGTTCCAGATGCCACTACCTAGACCAATGACTAAAGTCGACGGGCCAGAT	164648	166257	166307	166255	-1	MMYC01_Sc2008	MMYC01_200772	164648	166448	None	3439	649	19284	No_constitutive_exon_found_in_species
CCGCCGTCCTGCCCCTTTTCGCGCTCAATCATGCTGACGTTGGGCAAAAGGT	34651	35362	35412	35360	-1	MMYC01_Sc2009	MMYC01_200845	32261	35673	None	3439	649	19284	No_constitutive_exon_found_in_species
GGTTCCTCTCTCCTACTGTGGGCTGCCACTGATTGGTGGATGGGAATTAGTC	59353	59602	59652	59600	-1	MMYC01_Sc2009	MMYC01_200852	58718	59832	None	3439	649	19284	No_constitutive_exon_found_in_species
CGGGTCCCGGCCTCCGAGGGCACCCCTGAGTCACTAACGAGATAGGGCAGAA	62163	62339	62389	62337	-1	MMYC01_Sc2009	MMYC01_200853	60952	62771	None	3439	649	19284	No_constitutive_exon_found_in_species
AAAGACTTCCAATCACCTTTCTCAGCACACCCTGACGCGGGAATAATTAGGG	107443	108017	107393	107445	1	MMYC01_Sc2009	MMYC01_200873	106908	108155	None	3439	649	19284	No_constitutive_exon_found_in_species
ACCATACCTCTCTCCCCGCGTACCTATCCACTAACCCCGGGGCGAATAAGCT	120527	120995	120477	120529	1	MMYC01_Sc2009	MMYC01_200875	118597	120995	None	3439	649	19284	No_constitutive_exon_found_in_species
ATGGCCTGCTTCGTCTGACATCAGTGCAACTCCTCTGACAAGGTGGGCAGGT	130351	130469	130301	130353	1	MMYC01_Sc2009	MMYC01_200878	130032	131903	None	3439	649	19284	No_constitutive_exon_found_in_species
CGGAGTCAGCTACGACATAATTCCCAACCACAAATGCTAACGGGGCGCAGTT	146645	146715	146765	146713	-1	MMYC01_Sc2009	MMYC01_200883	145255	146822	None	3439	649	19284	No_constitutive_exon_found_in_species
ATCGCCTCACTGTACGTGGCCCACGGGCGGTCCATGCTAACTAGGGACAGTG	36229	36573	36179	36231	1	MMYC01_Sc2010	MMYC01_201060	34578	36573	None	3439	649	19284	No_constitutive_exon_found_in_species
AAGCATTATCAATAGTAGGACCTTTAGCTTGGATTTGAGGGGCTGGACAGCT	144981	145291	144931	144983	1	MMYC01_Sc2010	MMYC01_201094	144679	145291	None	3439	649	19284	No_constitutive_exon_found_in_species
GTAAGGCTGGACCGCCAAGCCAGTACAACTGTGATTAACAAGGGCACCAGCT	151060	151230	151010	151062	1	MMYC01_Sc2010	MMYC01_201097	149997	152677	None	3439	649	19284	No_constitutive_exon_found_in_species
ATCGTCATGACAATCCTCAGAGCGTAGGTCCGTCGGAATCTTGGGAAAAGTC	181783	182189	182239	182187	-1	MMYC01_Sc2010	MMYC01_201108	179623	183587	None	3439	649	19284	No_constitutive_exon_found_in_species
GTTGCTAGCCATCCCAACGTACTCGATTGTACTAATCAGCCGGGAAACAGGC	36219	36426	36476	36424	-1	MMYC01_Sc2011	MMYC01_200793	36080	36483	None	3439	649	19284	No_constitutive_exon_found_in_species
CCTGATGATCTACGGTGTAAAAATATGATGCTGACAGGGGGATGGGGTAGGA	101039	101521	100989	101041	1	MMYC01_Sc2011	MMYC01_200810	100693	101856	None	3439	649	19284	No_constitutive_exon_found_in_species
ACGTGACGTATCTTCAGATGGGTTCAATCACTGATGTGGGAGCGGCACAGAC	142991	143134	143184	143132	-1	MMYC01_Sc2011	MMYC01_200825	142991	143726	None	3439	649	19284	No_constitutive_exon_found_in_species
GCGCACAAGGATGACGGCGGTGGCTTGGGGCGCCCCCCACAGGGCAACAGTT	9192	10099	10149	10097	-1	MMYC01_Sc2012	MMYC01_201166	9192	10928	None	3439	649	19284	No_constitutive_exon_found_in_species
CTAGGACAAACTGCATTGGGTTGGCGTTCCTCTCATGGCTATGGGGCCAGTA	46182	46203	46253	46201	-1	MMYC01_Sc2012	MMYC01_201176	46182	47232	None	3439	649	19284	No_constitutive_exon_found_in_species
CTCGCCAATGACACATTAGCCTGGGTGACGAGACTGAGTGGGGTGATCAGAT	13657	13742	13607	13659	1	MMYC01_Sc2013	MMYC01_201221	12489	14055	None	3439	649	19284	No_constitutive_exon_found_in_species
GCAACGTCCGAGCCGACCTCCGGCAAGAAGCACTAATGGGAGTAAAACAGTG	15457	16037	16087	16035	-1	MMYC01_Sc2013	MMYC01_201222	15457	16629	None	3439	649	19284	No_constitutive_exon_found_in_species
ATGCAACCGTATGGACATGGGCAGGGTGTCAATCAACAAAACGTGGGGAGGG	46727	47324	47374	47322	-1	MMYC01_Sc2013	MMYC01_201231	46727	48249	None	3439	649	19284	No_constitutive_exon_found_in_species
AGTAGGGCTCGCCACTGTTGATCACGAGATGCTGACTCTCTTCGGGAAAGAT	61060	61161	61211	61159	-1	MMYC01_Sc2013	MMYC01_201236	61060	63091	None	3439	649	19284	No_constitutive_exon_found_in_species
GAACTTCCGTCCCTCGACTACGGGGTCCCAGTACTGACTGGTGTGGGAAGAC	71176	71382	71432	71380	-1	MMYC01_Sc2013	MMYC01_201241	70919	72781	None	3439	649	19284	No_constitutive_exon_found_in_species
CAAAATGCTAACTGTGAGCACCCTTGCAGGTACTTTTCTACAAGGGGCAGAG	96813	96911	96763	96815	1	MMYC01_Sc2013	MMYC01_201249	96627	97675	None	3439	649	19284	No_constitutive_exon_found_in_species
TAATTCTTAGTCGCCTATATACACGTTGATTATCTAACTGGGGTGTACAGAC	19708	19762	19658	19710	1	MMYC01_Sc2014	MMYC01_201629	18292	20287	None	3439	649	19284	No_constitutive_exon_found_in_species
AGCAGCAGCAGCAGCAAGGTTGGCTCTCCTGGGTGTGGGGCGCGAAACAGCC	30387	35516	35566	35514	-1	MMYC01_Sc2014	MMYC01_201633	27174	36871	None	3439	649	19284	No_constitutive_exon_found_in_species
CCTCCCGCCTCAGAATTAGTAATCTTTTGTTTAACCTTCAACTGGGATAGCC	93118	93538	93068	93120	1	MMYC01_Sc2014	MMYC01_201647	92553	94771	None	3439	649	19284	No_constitutive_exon_found_in_species
AGGGGCGAGGGAGTGAATACAGGGCGGCAGTACGCTGATGAGGGTGTCAGAC	146484	146531	146434	146486	1	MMYC01_Sc2014	MMYC01_201662	146199	147557	None	3439	649	19284	No_constitutive_exon_found_in_species
GTTGGCAATACCGTCTATCTGTGTGATCGAGGCGCTGACCGGGCGGGTAGAA	29537	29589	29487	29539	1	MMYC01_Sc2015	MMYC01_201329	28551	30324	None	3439	649	19284	No_constitutive_exon_found_in_species
GCTATGCCCCTCTGTTTTTGTTTCTGGGAGCTGACTGAGGGGGGCTATAGGA	58657	58703	58753	58701	-1	MMYC01_Sc2015	MMYC01_201340	58392	59110	None	3439	649	19284	No_constitutive_exon_found_in_species
GGCTAACGAGGGCGAGGATCTACATATGCCATAGGCACTTGGGGACCGAGCG	154740	154943	154993	154941	-1	MMYC01_Sc2015	MMYC01_201368	154740	155857	None	3439	649	19284	No_constitutive_exon_found_in_species
CTCCAAAAAAACAAGATTGAGAATCGAAAGCTGACAGAATCGGGAAACAGAT	18546	18631	18681	18629	-1	MMYC01_Sc2017	MMYC01_201958	18546	19381	None	3439	649	19284	No_constitutive_exon_found_in_species
GAGTGGGAACGGGAAGAGGCTGTATGAAGGAGGGTATAATAGAGGGAGAGGG	92801	93114	93164	93112	-1	MMYC01_Sc2017	MMYC01_201978	92801	94453	None	3439	649	19284	No_constitutive_exon_found_in_species
CTTCCTGCTATGCGAGTGATGAGGAATACTAATCAACTCTTGGGGGGTAGCA	129306	129487	129537	129485	-1	MMYC01_Sc2017	MMYC01_201991	129306	132569	None	3439	649	19284	No_constitutive_exon_found_in_species
GATGGGTATGGGCCCAACGTTTGAGAACGACCGTGCTAACGGGACGACAGAC	146013	146132	145963	146015	1	MMYC01_Sc2017	MMYC01_201997	145876	147473	None	3439	649	19284	No_constitutive_exon_found_in_species
TTTTGGTGGTACGGGGAAGATGATCTTGGTGCTGATGATTTGGGATACAGTC	152039	152068	151989	152041	1	MMYC01_Sc2017	MMYC01_202000	151717	152068	None	3439	649	19284	No_constitutive_exon_found_in_species
CTTCCCCTCTCTTTTACTGCCCCCGAACCAGGCTGATGACAGGGAGATAGTG	114481	114651	114431	114483	1	MMYC01_Sc2018	MMYC01_201801	114089	115148	None	3439	649	19284	No_constitutive_exon_found_in_species
CCCAAGGGCTTGAGTTCGCGTCGGATTCTTTTGGCTAACAGCGAGGGTAGTT	120046	120211	120261	120209	-1	MMYC01_Sc2018	MMYC01_201803	119406	122377	None	3439	649	19284	No_constitutive_exon_found_in_species
GTAGGCCGTCCCTCTCAAATGGCCCAGCGCCGGCTAACCGGGGGCGCCAGGG	60968	61031	60918	60970	1	MMYC01_Sc2019	MMYC01_201693	60404	61031	None	3439	649	19284	No_constitutive_exon_found_in_species
CGACTGGCGAAAACCCAGAAACAAAAGATGCAACAGAATGGGGATGGGAGGA	78695	79036	79086	79034	-1	MMYC01_Sc2019	MMYC01_201700	78695	80058	None	3439	649	19284	No_constitutive_exon_found_in_species
GTGAGTATTATCACGTTGTAGCAAGGAAACAAGTTGCTGATTGGGAACAGCC	80633	81481	81531	81479	-1	MMYC01_Sc2019	MMYC01_201701	80633	82734	None	3439	649	19284	No_constitutive_exon_found_in_species
CTTCCCTTCATAGCTTCTGCTCAGGACTAAGCTAACATCGGAGGGTTCAGCG	134880	135550	134830	134882	1	MMYC01_Sc2019	MMYC01_201714	134620	138160	None	3439	649	19284	No_constitutive_exon_found_in_species
GATATATCTAACGGCTGTAGAATTATTTCACTCGTGCTATCGTGGGACAGCC	20836	21288	21338	21286	-1	MMYC01_Sc2020	MMYC01_200952	19829	22348	None	3439	649	19284	No_constitutive_exon_found_in_species
GCGCGGGTGGCGGTTGTGATTAAGGGGGGGCGGAGGGTGGGGTAGTGAAGGA	39217	39763	39167	39219	1	MMYC01_Sc2020	MMYC01_200960	37227	39763	None	3439	649	19284	No_constitutive_exon_found_in_species
TAGGCGGCGCCTCCAATCCCCGAGGAAATTAGACTAACGTTGGGTAACAGAG	115915	116532	115865	115917	1	MMYC01_Sc2020	MMYC01_200982	114523	116532	None	3439	649	19284	No_constitutive_exon_found_in_species
TGCTAAGGCACCGAATATCAATGGGAACGGGGGAAGACAGGTGGGGCGAGTA	90728	90731	90781	90729	-1	MMYC01_Sc2022	MMYC01_200927	90728	92084	None	3439	649	19284	No_constitutive_exon_found_in_species
GAGGAGTAGTGAGATACTGATGATAGCGGTGGGCGGTCGCGGGGGTGAAGGA	28088	28117	28167	28115	-1	MMYC01_Sc2023	MMYC01_201483	27545	29069	None	3439	649	19284	No_constitutive_exon_found_in_species
TGACACCCACATAGCGCTTTACCCGTGACGTTTGGCTCACGGGTGGACAGGG	38731	39490	39540	39488	-1	MMYC01_Sc2023	MMYC01_201487	38440	40138	None	3439	649	19284	No_constitutive_exon_found_in_species
AATGACAATAATAACGAAATCGGAGATCATTTATGACTGACTGGGAACAGCC	58709	58748	58659	58711	1	MMYC01_Sc2023	MMYC01_201494	58624	59287	None	3439	649	19284	No_constitutive_exon_found_in_species
CAACCCATGTCGGGTCCGTTCTATTCTCGTTGCTAACTAGCGGGCGACAGAT	69712	69816	69662	69714	1	MMYC01_Sc2023	MMYC01_201497	67926	69816	None	3439	649	19284	No_constitutive_exon_found_in_species
CTCTAGGCTCGTGGTTTCAGAATTGAAGGCTGACAGGAGGGGTTAATAAGAT	132608	132936	132986	132934	-1	MMYC01_Sc2023	MMYC01_201519	131915	133854	None	3439	649	19284	No_constitutive_exon_found_in_species
GGCCTCTCGGGAAGCCAATTCTAGCTAACCACAATGGACTTGGGGAATAGTG	36099	36358	36408	36356	-1	MMYC01_Sc2024	MMYC01_201122	36099	36570	None	3439	649	19284	No_constitutive_exon_found_in_species
CAGCGGAACAGGAGGGACCTAGAGGCGGCGGCGGAACAGGAGGGACCTAGAG	141592	141771	141821	141769	-1	MMYC01_Sc2024	MMYC01_201160	141592	143706	None	3439	649	19284	No_constitutive_exon_found_in_species
CATCTGGCGGGGAAAAGCGAGGGAATTGGACGCTGACCCCGGGGATTCAGAT	17631	17860	17581	17633	1	MMYC01_Sc2025	MMYC01_202312	16980	20526	None	3439	649	19284	No_constitutive_exon_found_in_species
GATCCGTACTCAGCGATCGATGGTTCAATGTCTGACAAGTCCGGGAACAGAA	76729	76781	76679	76731	1	MMYC01_Sc2025	MMYC01_202328	76610	78011	None	3439	649	19284	No_constitutive_exon_found_in_species
GAAACAACCCCCTTTTCGCGGGGATAAAGAGCCTAACCGAGCGGGAACAGTT	98268	99733	99783	99731	-1	MMYC01_Sc2025	MMYC01_202335	98268	100043	None	3439	649	19284	No_constitutive_exon_found_in_species
CCCCAGTCCGCTTAGTATCACTCTTGCTTCCTGCCTACGTTGGGTAGTAGGA	37216	37481	37531	37479	-1	MMYC01_Sc2026	MMYC01_201825	35764	37676	None	3439	649	19284	No_constitutive_exon_found_in_species
TTGCAGTGCGCGGGGCGCGATAAGGGAGAGGCTGCTGACGGACTGGGCAGAA	18802	18896	18752	18804	1	MMYC01_Sc2027	MMYC01_202956	18707	19406	None	3439	649	19284	No_constitutive_exon_found_in_species
GGGGAGGACTCAAAGGAATGGGAGGGTCGGACGCTGACGGGGAATGCCAGAC	20912	21580	20862	20914	1	MMYC01_Sc2027	MMYC01_202957	20186	21668	None	3439	649	19284	No_constitutive_exon_found_in_species
CGAGCCTCCCTGCAGAGTCAATAGCTAACGCGTTGGTGGGCGAACGACAGCG	36178	36302	36352	36300	-1	MMYC01_Sc2028	MMYC01_200682	35213	36712	None	3439	649	19284	No_constitutive_exon_found_in_species
TGACTCCCTTCCTCGCCGCCGTCGTATCCCCTCCTAACCTAACGGGAAAGGG	94749	94945	94699	94751	1	MMYC01_Sc2028	MMYC01_200704	94130	95410	None	3439	649	19284	No_constitutive_exon_found_in_species
CTTCGTCTTTGCCTTGTGTGCTTCGGCTAAACCGATCACTTGCGGGACAGTC	95017	95321	94967	95019	1	MMYC01_Sc2028	MMYC01_200704	94130	95410	None	3439	649	19284	No_constitutive_exon_found_in_species
TAACCGTGGGCGGCCACCGGTTGCACAGACAAGCTAATTGGGCCAAACAGCC	137334	137458	137508	137456	-1	MMYC01_Sc2029	MMYC01_201046	137334	138195	None	3439	649	19284	No_constitutive_exon_found_in_species
GTTCAACGCATTACCGGGGCAAGGAGAGCTGACTGAGGGGGGAAACATAGGT	13716	13964	14014	13962	-1	MMYC01_Sc2030	MMYC01_202009	13007	14329	None	3439	649	19284	No_constitutive_exon_found_in_species
TGCCCCTTCTTCTTGGAGATCAAGAAGGCAATCACTGACTTGGGACATAGTG	110730	111020	110680	110732	1	MMYC01_Sc2030	MMYC01_202040	108331	111020	None	3439	649	19284	No_constitutive_exon_found_in_species
GCGATGGCGAGTTTGGACGATATATGACCTAGCTAACTTCACCGGGAAAGAT	3007	3050	3100	3048	-1	MMYC01_Sc2031	MMYC01_202189	2900	3465	None	3439	649	19284	No_constitutive_exon_found_in_species
AACGGTTGAACACTGGCTGACATAGTTCTCTCCCCGGAGACGGGAAACAGGG	25058	25182	25232	25180	-1	MMYC01_Sc2031	MMYC01_202197	23925	25434	None	3439	649	19284	No_constitutive_exon_found_in_species
AGAGCCCCTTATTTTCCCAGCCCTGGAAGGTTCCTCACTGACGGGCACAGAT	39026	39919	39969	39917	-1	MMYC01_Sc2031	MMYC01_202201	37822	40960	None	3439	649	19284	No_constitutive_exon_found_in_species
CCCCCCCCCCCCCTTCCGCTTAGATGCACTGAAATATTGACGGTGGGAAGCC	85143	85157	85093	85145	1	MMYC01_Sc2031	MMYC01_202218	84161	87735	None	3439	649	19284	No_constitutive_exon_found_in_species
CCTGGTTTCTGTCGAGAGGTTCCCAGGAGCTAACGGTAGGGCGAATACAGCA	2030	2205	2255	2203	-1	MMYC01_Sc2032	MMYC01_202715	2030	6108	None	3439	649	19284	No_constitutive_exon_found_in_species
AAGGAGAGACGAAGAGAGAGATGGAGGGGGGAACAGAAGGGGGAACAGAGGG	91640	91910	91960	91908	-1	MMYC01_Sc2033	MMYC01_202502	91640	95188	None	3439	649	19284	No_constitutive_exon_found_in_species
AACCCTTGGCCATCCTGGCACAAACCAACTTCTTCGGAATTGTGGGACAGCT	102867	104230	102817	102869	1	MMYC01_Sc2033	MMYC01_202507	102753	104230	None	3439	649	19284	No_constitutive_exon_found_in_species
CGCCCGTCCGTGAGCCACATTATCCTCGATCCGAATTTGACGCTGGGAAGCG	36611	36918	36561	36613	1	MMYC01_Sc2034	MMYC01_201734	36454	37112	None	3439	649	19284	No_constitutive_exon_found_in_species
TTTTCCTGTTCAATATGGAACAGAAAGGCTTATACTGACCATTGGGAAAGGT	65367	65455	65317	65369	1	MMYC01_Sc2035	MMYC01_202649	63816	65455	None	3439	649	19284	No_constitutive_exon_found_in_species
GAAAAGATGCGGCTGGACTGACACAGTGGCTCGGGGATTGGGTGGAATAGCT	46138	46296	46088	46140	1	MMYC01_Sc2037	MMYC01_201443	45311	46296	None	3439	649	19284	No_constitutive_exon_found_in_species
GCTTGCTGGGCTGTATTCTGCTCTTGTCCCACTAACATGCTGGGAAACAGTC	107626	107702	107752	107700	-1	MMYC01_Sc2037	MMYC01_201459	107360	107807	None	3439	649	19284	No_constitutive_exon_found_in_species
GCGCTAGGCAGAGAGAAGAGGAGGAGGTAGAGACGAGGGTCAAACCGAAGGT	132137	132671	132087	132139	1	MMYC01_Sc2037	MMYC01_201467	130726	132671	None	3439	649	19284	No_constitutive_exon_found_in_species
GGATGTGGTGTGTTACATGCATTGCAGAAGTACAGCCTATCGGGGGTTAGAG	39754	39873	39704	39756	1	MMYC01_Sc2038	MMYC01_201920	39197	39873	None	3439	649	19284	No_constitutive_exon_found_in_species
TATTGTGGAGAGTGGTGCGGTTAGCTGATGCGTGTTGATGCGATGGGCAGAC	43611	43775	43825	43773	-1	MMYC01_Sc2038	MMYC01_201921	43611	44137	None	3439	649	19284	No_constitutive_exon_found_in_species
CGCGCTTGATATCACGGGACGCCTAGAAGGACTGACAAGCGGGAGTGCAGGC	81035	81419	81469	81417	-1	MMYC01_Sc2038	MMYC01_201931	81035	81740	None	3439	649	19284	No_constitutive_exon_found_in_species
TCTCGGCGACAAAGCTGTGACGGGACGAGGAGAGCTGACACGCCGGGAAGGT	103396	103811	103861	103809	-1	MMYC01_Sc2038	MMYC01_201937	102720	104076	None	3439	649	19284	No_constitutive_exon_found_in_species
GAGCCACGCGTGGGCGAGAGACAGAGTTGGGGAGCTGAGCAGGGAGCTAGGG	140559	140702	140509	140561	1	MMYC01_Sc2038	MMYC01_201951	140160	141958	None	3439	649	19284	No_constitutive_exon_found_in_species
TATTCCCTCGGGACCTACTGGATGAAAAACGCTGCTGACATGGCGGGCAGAC	72961	73012	73062	73010	-1	MMYC01_Sc2039	MMYC01_203204	72961	74606	None	3439	649	19284	No_constitutive_exon_found_in_species
AGCAGTGCAACTGGGGCCCGTCTGCGTCAAACAGTGGGACAAGAACATAGAG	76383	76592	76642	76590	-1	MMYC01_Sc2039	MMYC01_203205	76383	76826	None	3439	649	19284	No_constitutive_exon_found_in_species
TGCTTCGATCTGGGGGGTTCTTGGGGGTCAACTAAACCCTCGGGAACTAGAT	30140	31277	30090	30142	1	MMYC01_Sc2040	MMYC01_201381	30014	31277	None	3439	649	19284	No_constitutive_exon_found_in_species
CACGAAGCATATCTCGATTTGCCTTAAATCCTCCACTGACGGTTGGGAAGCT	58457	58581	58631	58579	-1	MMYC01_Sc2040	MMYC01_201390	57675	58745	None	3439	649	19284	No_constitutive_exon_found_in_species
TTATGGTTCTGGGCAGCCCCGGATATGCTAATTAACGCTTGCGGGGACAGCA	35325	35400	35450	35398	-1	MMYC01_Sc2041	MMYC01_201580	35008	36457	None	3439	649	19284	No_constitutive_exon_found_in_species
GTATGAGACAAAGGGAGGCGCGGATGTGGAAAAAGCTTACGGGCATCGAGCT	77419	77533	77369	77421	1	MMYC01_Sc2041	MMYC01_201594	77033	77533	None	3439	649	19284	No_constitutive_exon_found_in_species
AAGTCCCGGTACCGGCGCTACGAAAGTGGGAATGCACTGATGAAGGGCAGCG	135756	135894	135706	135758	1	MMYC01_Sc2041	MMYC01_201618	135681	136936	None	3439	649	19284	No_constitutive_exon_found_in_species
AACATTCCAGTCTGGGATTTCATTTGTAGCCCTTTATTAACGGGAACAAGCA	24398	25061	25111	25059	-1	MMYC01_Sc2042	MMYC01_204081	24398	25272	None	3439	649	19284	No_constitutive_exon_found_in_species
GTACCACTCCGATAGCACCTACACCTACATCAATTGCGAGTGGGTAGTAGGA	18521	18936	18471	18523	1	MMYC01_Sc2043	MMYC01_202763	18230	19040	None	3439	649	19284	No_constitutive_exon_found_in_species
CTTGCGGGATAAGTGATGAATAACTGACGTGGTGCAACGGGTAACAACAGTC	162	772	822	770	-1	MMYC01_Sc2044	MMYC01_202147	162	1412	None	3439	649	19284	No_constitutive_exon_found_in_species
ACCCTATACTCTCAGAATAATTCCATGAAAAACTGACTGGGAGGAAATAGCG	12392	13138	12342	12394	1	MMYC01_Sc2044	MMYC01_202150	5846	18158	None	3439	649	19284	No_constitutive_exon_found_in_species
TCACAGGCTCCTTTTTTCACATCACAGGCGCGAAATACTGATGGGTGTAGAT	34781	35948	35998	35946	-1	MMYC01_Sc2044	MMYC01_202154	33861	36616	None	3439	649	19284	No_constitutive_exon_found_in_species
AAGCCAAATATGGCCGTCACCGCGACTGCTCGATTCTGACTTGGGAGCAGTG	81089	81195	81039	81091	1	MMYC01_Sc2044	MMYC01_202169	80294	81767	None	3439	649	19284	No_constitutive_exon_found_in_species
CAAAACTCTGGCGCCATTATTGATCGACTGACGGATAAGTACCGGGACAGGC	106967	107218	106917	106969	1	MMYC01_Sc2044	MMYC01_202177	106683	111441	None	3439	649	19284	No_constitutive_exon_found_in_species
ATCCTGTGCAGCAGCAATATCCTGCGATGATACTGATGGGATAATAACAGGC	135232	135703	135182	135234	1	MMYC01_Sc2044	MMYC01_202187	134165	135703	None	3439	649	19284	No_constitutive_exon_found_in_species
GTGAGGTCCCTTGACTGGCTATCGAGAGTGCTATTCTAACGGGTTGACAGCT	59401	59560	59610	59558	-1	MMYC01_Sc2045	MMYC01_205179	58049	60558	None	3439	649	19284	No_constitutive_exon_found_in_species
TGTCCTCTGCTAGGTTGCAACCGCCGGGGCGGCACACTGACGGGCAGTAGCA	16102	16258	16308	16256	-1	MMYC01_Sc2046	MMYC01_203890	16102	16751	None	3439	649	19284	No_constitutive_exon_found_in_species
TATGTTGATAGAACCAGATGTCTGTAACTTGATTCTGACTTAGGGAATAGCG	83379	83495	83545	83493	-1	MMYC01_Sc2046	MMYC01_203912	81851	87123	None	3439	649	19284	No_constitutive_exon_found_in_species
AACCATATTAACTGTTGATTAATCGTGACGATTATTAGGGAACGGGCCAGCG	82169	82622	82672	82620	-1	MMYC01_Sc2046	MMYC01_203912	81851	87123	None	3439	649	19284	No_constitutive_exon_found_in_species
CGGTGTCTGGTTCGGGTACCCTGGAAGACGGTTCTGGGCTGACAATACAGAC	8055	8183	8233	8181	-1	MMYC01_Sc2047	MMYC01_203527	7880	8504	None	3439	649	19284	No_constitutive_exon_found_in_species
GACGGGGCAAGGGAGGATAGGGGGAACAGTGGGCTAACGGGCAGATGTAGCT	98778	99565	99615	99563	-1	MMYC01_Sc2047	MMYC01_203556	98778	100973	None	3439	649	19284	No_constitutive_exon_found_in_species
TCTGCCTCACTACTCAGGAAACTTGAGCTAATCACGGCAATCGGGTGAAGCG	3069	3247	3297	3245	-1	MMYC01_Sc2048	MMYC01_202053	2548	3541	None	3439	649	19284	No_constitutive_exon_found_in_species
CATCCACCCTTATAGCACTGCAACGTGAGAGCCTTGCTAACAGGGACAAGTC	63691	64338	63641	63693	1	MMYC01_Sc2049	MMYC01_201888	62455	64338	None	3439	649	19284	No_constitutive_exon_found_in_species
TTTCCTAGAACTACCTAGCACCGCCTTCCATCTTGCTAACAGGGGAGCAGTC	94173	94198	94248	94196	-1	MMYC01_Sc2049	MMYC01_201899	93833	95443	None	3439	649	19284	No_constitutive_exon_found_in_species
AAACATACGTATGACCTTTCCCCGCAACTCGACTGATACTTGGGAATCAGGA	93968	94106	94156	94104	-1	MMYC01_Sc2049	MMYC01_201899	93833	95443	None	3439	649	19284	No_constitutive_exon_found_in_species
CTGAGGGGGGTTGAAACGGGGGAATAGGAACTGATTTTTCGGGGGGACAGGT	7289	7470	7520	7468	-1	MMYC01_Sc2050	MMYC01_202922	6975	7801	None	3439	649	19284	No_constitutive_exon_found_in_species
ACATAAACCCGGCTCCCATGAGATGCCGAAAACTGACGCTCGGGGTACAGGG	26622	27779	26572	26624	1	MMYC01_Sc2050	MMYC01_202930	26331	27977	None	3439	649	19284	No_constitutive_exon_found_in_species
TCAAGTTGCACCCTACGGAAGTCGACGCTAACAAATTTTGTGGGAGACAGTT	117836	117857	117907	117855	-1	MMYC01_Sc2050	MMYC01_202948	113406	118116	None	3439	649	19284	No_constitutive_exon_found_in_species
TCTCTTCAACCCACTCCTACTAGAAACTTTGCTAACTGTCGTCGGGGTAGCT	113592	115790	115840	115788	-1	MMYC01_Sc2050	MMYC01_202948	113406	118116	None	3439	649	19284	No_constitutive_exon_found_in_species
CCCTTTACCCTCGTGCGAAATTCGTGGAATGCTGACCAAAGGGACGGTAGGC	14020	14068	13970	14022	1	MMYC01_Sc2052	MMYC01_203814	13410	15270	None	3439	649	19284	No_constitutive_exon_found_in_species
ATTATGAAGGAAAACTCAGCGGGGACGATGAATGCTAACCTGGGAACTAGAC	14128	14208	14078	14130	1	MMYC01_Sc2052	MMYC01_203814	13410	15270	None	3439	649	19284	No_constitutive_exon_found_in_species
TAACCCGAACTCATCTCAGAATTGGCGCAGGCCCACTAACAGGGACGCAGTA	15443	15698	15748	15696	-1	MMYC01_Sc2052	MMYC01_203815	15443	18231	None	3439	649	19284	No_constitutive_exon_found_in_species
TCGCCGTGGGGAGGACGTTCAGTCGGGGAGAAGATGCTGCTGGAGGGCAGGG	39343	39485	39535	39483	-1	MMYC01_Sc2052	MMYC01_203822	39343	40112	None	3439	649	19284	No_constitutive_exon_found_in_species
CGCAAGGGACCCCCGTACCGGGGAGCTGGTCATGAAGGACGGGGAGCCAGGG	126057	126407	126457	126405	-1	MMYC01_Sc2052	MMYC01_203844	126057	127835	None	3439	649	19284	No_constitutive_exon_found_in_species
ACCGCCGAGTCATGCTCAACGCAATCAACAGTGCTAACAAGGGCGGCCAGGA	16696	16770	16646	16698	1	MMYC01_Sc2053	MMYC01_202103	15902	18106	None	3439	649	19284	No_constitutive_exon_found_in_species
CAGCCACTGGCGTAGGTTCTATTGATGGGCTTTGCTAACGGGGATGCCAGCC	84150	84945	84100	84152	1	MMYC01_Sc2053	MMYC01_202129	83463	86194	None	3439	649	19284	No_constitutive_exon_found_in_species
CCAGCCCCTTCCTCGTACGACGTGCATAGGCTAACACGCGGGCCAAAAAGGC	9731	10192	9681	9733	1	MMYC01_Sc2055	MMYC01_202676	8986	10192	None	3439	649	19284	No_constitutive_exon_found_in_species
CTCTCCTGGGACCGCGAGAGAGGAACCGGTCAACTGACAGTGGGTGACAGAT	43730	44098	44148	44096	-1	MMYC01_Sc2056	MMYC01_202242	43730	45022	None	3439	649	19284	No_constitutive_exon_found_in_species
TCTTGCCGTCTCTAATCGTCTCTAATGGAGTCTAACCCCTGGGCACGCAGGT	47229	47828	47179	47231	1	MMYC01_Sc2056	MMYC01_202243	46417	47989	None	3439	649	19284	No_constitutive_exon_found_in_species
GCTCTTCCTCCCTTTCCCGGCATGGTGATGTGATGTTGACTGTGGGGCAGTT	48352	48425	48475	48423	-1	MMYC01_Sc2056	MMYC01_202244	48352	48743	None	3439	649	19284	No_constitutive_exon_found_in_species
TTGCTGCTCTGTCGGCCGTGTTGGATCCAGTAGCTAATGGGTGATGGCAGAC	49734	50076	50126	50074	-1	MMYC01_Sc2056	MMYC01_202245	49734	51025	None	3439	649	19284	No_constitutive_exon_found_in_species
TTCGCCGGTGTCGCACCCGGAAATGAGCTTGGTGTTTATGGAGGGCATAGGT	74657	75905	75955	75903	-1	MMYC01_Sc2056	MMYC01_202250	74657	77455	None	3439	649	19284	No_constitutive_exon_found_in_species
TGGCCTCCTCTTCGCGCCGGCCCGTGACACACTAGTACGGCAGGGTGTAGTC	109511	109571	109461	109513	1	MMYC01_Sc2056	MMYC01_202259	108662	109743	None	3439	649	19284	No_constitutive_exon_found_in_species
GAGAGCATGGTACGCCGCGCCTCGGCGGGTGCCAACGTGGGAATGACCAGTC	18458	19027	19077	19025	-1	MMYC01_Sc2057	MMYC01_202599	18458	19967	None	3439	649	19284	No_constitutive_exon_found_in_species
GCAGACTAGTTTGTGTGTTGTACTGACAGCTGTGACTCTCTCGGGAACAGAT	59693	59879	59643	59695	1	MMYC01_Sc2058	MMYC01_202456	59257	59879	None	3439	649	19284	No_constitutive_exon_found_in_species
AATCTCATCTCAATGACAGCATTAAAAATGCGAGCTGATAATCTGGGAAGCC	108923	109299	109349	109297	-1	MMYC01_Sc2058	MMYC01_202474	106941	109422	None	3439	649	19284	No_constitutive_exon_found_in_species
CCATGGTTATCATGACTGATGCAGAATGCGCTAACCGCCGGGGGTGACAGAA	27885	28844	28894	28842	-1	MMYC01_Sc2059	MMYC01_202886	27730	29395	None	3439	649	19284	No_constitutive_exon_found_in_species
GCTGTTGACTAACCCACGCTGGGACGGGGAATGCTGACAATGGGATGTAGCA	36955	37090	37140	37088	-1	MMYC01_Sc2059	MMYC01_202889	36955	39281	None	3439	649	19284	No_constitutive_exon_found_in_species
TCTGGAACCGAGGAGCTATGCAGAAGATTGGTCGCTAAAGGGGATGCCAGTG	14112	14511	14062	14114	1	MMYC01_Sc2060	MMYC01_204601	13808	14511	None	3439	649	19284	No_constitutive_exon_found_in_species
GCCCCCTTCGGATGGAGGTGCGGATGTAAATGTTGACTAACGGCGGGCAGCT	85272	85540	85590	85538	-1	MMYC01_Sc2061	MMYC01_203288	84519	86287	None	3439	649	19284	No_constitutive_exon_found_in_species
AACAGCTACGGGGACCATCCAGGGTTAGCTTTGACTAATTTGGGATGCAGCT	15120	15867	15917	15865	-1	MMYC01_Sc2062	MMYC01_204663	14557	16697	None	3439	649	19284	No_constitutive_exon_found_in_species
CTGGTTGAGAATTCAAGGGCATATGCTGATATACGGGGAAAATGATGTAGCA	23574	23887	23937	23885	-1	MMYC01_Sc2064	MMYC01_203605	23574	24218	None	3439	649	19284	No_constitutive_exon_found_in_species
CGTTCCCGCTGCCTTAGGTATTGGGTTCAGCAATGCTAAAGGGGTGGCAGGT	25277	25485	25535	25483	-1	MMYC01_Sc2064	MMYC01_203606	24668	25834	None	3439	649	19284	No_constitutive_exon_found_in_species
TCAGCCGCATCTCATCTGTATCTGTCCCTTGCCTAACACCGGGGTACTAGAC	48826	49909	48776	48828	1	MMYC01_Sc2064	MMYC01_203612	48189	49909	None	3439	649	19284	No_constitutive_exon_found_in_species
TCTTTTTTTTTTACTTGGGCGAATGTGATTGAGTCTGACTTGGGAGATAGCA	102395	102511	102345	102397	1	MMYC01_Sc2064	MMYC01_203628	101202	102511	None	3439	649	19284	No_constitutive_exon_found_in_species
CACCTACTTTTCGCCTTTCATAATGAACCCAGCTAACCAGGGGCATCAAGGC	65349	65658	65299	65351	1	MMYC01_Sc2066	MMYC01_204242	64882	67857	None	3439	649	19284	No_constitutive_exon_found_in_species
GAGAATCTCTTTTGGCCAGATTCACTAACATGCTGTTCCATGGGCGGCAGAT	65737	65903	65687	65739	1	MMYC01_Sc2066	MMYC01_204242	64882	67857	None	3439	649	19284	No_constitutive_exon_found_in_species
CTATCCTATGCTTTGTCATGCACCAATGACCGTACCTGACCGGGGAATAGGT	62721	62853	62671	62723	1	MMYC01_Sc2067	MMYC01_204133	62505	63756	None	3439	649	19284	No_constitutive_exon_found_in_species
TGTGCTTCTATGGCGGCCCATCCAGGCATTAGGTGCTGACAGCGGGACAGCG	69444	70143	70193	70141	-1	MMYC01_Sc2067	MMYC01_204137	68069	70604	None	3439	649	19284	No_constitutive_exon_found_in_species
TCGCCCCCGGGCCGCAGAGAGGATTTGAAGCTGACTGGGAGATAACACAGCC	2137	2339	2087	2139	1	MMYC01_Sc2068	MMYC01_204317	695	5213	None	3439	649	19284	No_constitutive_exon_found_in_species
CTATCGGAGGATGTGAGGGGCGTGCGGAAAGCTGACGGGGGGTGGGAAAGAT	58050	58213	58000	58052	1	MMYC01_Sc2068	MMYC01_204329	57328	59569	None	3439	649	19284	No_constitutive_exon_found_in_species
CCCTACGTGCCTAATGGCAAGGCAGAATGGCTGACATGGGGGTGTGGCAGCT	68721	68971	69021	68969	-1	MMYC01_Sc2068	MMYC01_204332	67888	69991	None	3439	649	19284	No_constitutive_exon_found_in_species
AGGTGAGTTCTAGGAGTGTCTTCTAACATCATCAAGCTGATTGGGGACAGAC	68359	68673	68723	68671	-1	MMYC01_Sc2068	MMYC01_204332	67888	69991	None	3439	649	19284	No_constitutive_exon_found_in_species
TTCAACTACCTACCTAGACATGCCTAGTTATCTCTGACCGGGATGGACAGTG	1041	1160	1210	1158	-1	MMYC01_Sc2069	MMYC01_202838	521	1648	None	3439	649	19284	No_constitutive_exon_found_in_species
AAATAGGTGTGGTTCCCTTGAAACCTAGAGGTGTGCTAATGGGGGTGCAGAA	59908	59997	59858	59910	1	MMYC01_Sc2069	MMYC01_202859	59566	59997	None	3439	649	19284	No_constitutive_exon_found_in_species
TGGGTATAGGCTTTTCTGCGTGGGCGACGCCGGCTGACCATCAAGGGCAGAC	77957	79862	77907	77959	1	MMYC01_Sc2069	MMYC01_202867	77516	79862	None	3439	649	19284	No_constitutive_exon_found_in_species
CTCTGGCCGTCCGAAGAGAGCCAGAAAACGACTGACACTGGGCAAAACAGGT	80602	80671	80721	80669	-1	MMYC01_Sc2069	MMYC01_202868	80602	81423	None	3439	649	19284	No_constitutive_exon_found_in_species
GCTTCGCAGGCGTTTGATGGGGCCCATGACATCATCGGGGCGCGGACAAGCG	91680	91941	91630	91682	1	MMYC01_Sc2069	MMYC01_202871	91549	91941	None	3439	649	19284	No_constitutive_exon_found_in_species
TGTGCATCGGGACGTCTCGAGTTGCGCAGCCCGTTGACAGCAGGGAACAGCA	57738	64017	57688	57740	1	MMYC01_Sc2070	MMYC01_204984	57247	64542	None	3439	649	19284	No_constitutive_exon_found_in_species
TGGCCTCCTCTTCGCGCCGGCCCGTGACACACTAGTACGGCAGGGTGTAGTC	9669	9729	9779	9727	-1	MMYC01_Sc2071	MMYC01_203415	9497	10578	None	3439	649	19284	No_constitutive_exon_found_in_species
CGTCCCGTTCCTCCCTCCTATGACCTCACATCTGACTCGGGGGAAAATAGCT	15196	15855	15905	15853	-1	MMYC01_Sc2071	MMYC01_203417	15196	18338	None	3439	649	19284	No_constitutive_exon_found_in_species
TACTTTGCGCGGCTGGATTAATAGCCCGGTGTTCATGCCGGGTTGAAAAGGC	41808	42257	42307	42255	-1	MMYC01_Sc2071	MMYC01_203427	41808	42824	None	3439	649	19284	No_constitutive_exon_found_in_species
CCCAAGGCGCAGTCGGGAGTTTGGAGCTGTAAGAATTACCATGGGTATAGGA	18940	19013	19063	19011	-1	MMYC01_Sc2072	MMYC01_202361	18846	19661	None	3439	649	19284	No_constitutive_exon_found_in_species
TGAGGATGTACGTAAAGCTGCGGATGCTGATTGCTGAGGGACGAAAACAGCC	104988	105163	105213	105161	-1	MMYC01_Sc2072	MMYC01_202398	104988	106450	None	3439	649	19284	No_constitutive_exon_found_in_species
TGACCGTCATCCTTACTATCGGTAACTGATTGTACGTGGGAAAACCGCAGTA	107521	107697	107747	107695	-1	MMYC01_Sc2072	MMYC01_202399	107521	108312	None	3439	649	19284	No_constitutive_exon_found_in_species
TGTCCACTAACGAAGACGCAACCAAAAATTCAGTATACGAAAATGGGCAGCC	39354	39477	39527	39475	-1	MMYC01_Sc2073	MMYC01_202281	38630	39718	None	3439	649	19284	No_constitutive_exon_found_in_species
CCAGAGGAATGGATCGTGGAATGTGCTGCTGACTAGGTTGGTGGGAGCAGGA	76695	76758	76645	76697	1	MMYC01_Sc2073	MMYC01_202297	76420	76758	None	3439	649	19284	No_constitutive_exon_found_in_species
CTCTCCTCCCTGCGATGCTCTAGAGCAGATGCTGATGGAGTGGGATGCAGCT	86185	87598	87648	87596	-1	MMYC01_Sc2073	MMYC01_202302	86185	88128	None	3439	649	19284	No_constitutive_exon_found_in_species
CATAGTGAGCCCCCAATTCGGGAGAAGACGGCGCTAACGGGGTTGTGAAGAT	14335	14547	14285	14337	1	MMYC01_Sc2074	MMYC01_203741	12989	16405	None	3439	649	19284	No_constitutive_exon_found_in_species
AGTGATCTGGGACTCACGGGTCACCCGGATTACTGACCACGCCGGGATAGCT	21734	22992	23042	22990	-1	MMYC01_Sc2074	MMYC01_203743	21734	23526	None	3439	649	19284	No_constitutive_exon_found_in_species
GAAAGGCTAACTCGAGCCCATGAGTTACAGCTTGCTGATTGGGGCGTTAGAA	44654	44739	44789	44737	-1	MMYC01_Sc2074	MMYC01_203753	44326	45799	None	3439	649	19284	No_constitutive_exon_found_in_species
GACCGCTGGTCAGAAAATTGCTCGAAGTGCGTCGTCCTAACAGGGCACAGGC	62710	63044	63094	63042	-1	MMYC01_Sc2074	MMYC01_203760	62067	63800	None	3439	649	19284	No_constitutive_exon_found_in_species
GCGATCCCGGTGAAGTTGGGTTGCTGATCGTATTCTTCCGGGAACGATAGCG	12261	12562	12612	12560	-1	MMYC01_Sc2075	MMYC01_202403	10746	13253	None	3439	649	19284	No_constitutive_exon_found_in_species
GATTCAAGCAAGAAAACAGCACGTCGGACTAACCCTGGGCCGGGTGACAGCC	71883	72512	71833	71885	1	MMYC01_Sc2075	MMYC01_202428	71789	72894	None	3439	649	19284	No_constitutive_exon_found_in_species
TTGCTAAGTTAGTATTGCAAGTTTGTGAATGCTGACGGGAAAAACTCAAGTG	101786	101932	101736	101788	1	MMYC01_Sc2075	MMYC01_202439	101527	103035	None	3439	649	19284	No_constitutive_exon_found_in_species
TTTACATATCAGAGAATATTAAAGCACTTAAACAAGTTCACGGGATACAGAA	105273	105939	105989	105937	-1	MMYC01_Sc2075	MMYC01_202440	104009	106396	None	3439	649	19284	No_constitutive_exon_found_in_species
GCCTTGTTTGCTCCCCGTAGGTACAGAAGCTGACGGTGAAGGGAGGACAGGG	13502	13802	13452	13504	1	MMYC01_Sc2076	MMYC01_203301	11209	13802	None	3439	649	19284	No_constitutive_exon_found_in_species
GTCGGGGCGGGGCGCCACCGCCGTCTGGGGCGGTCGTGGGAAGGGCGCAGAC	18277	19132	19182	19130	-1	MMYC01_Sc2076	MMYC01_203304	18277	19701	None	3439	649	19284	No_constitutive_exon_found_in_species
CAAAAACCATCGCGCATGCGCTCGCTCACAAGGGAGGGGGAATAAAATAGAC	34264	34992	34214	34266	1	MMYC01_Sc2076	MMYC01_203309	32842	34992	None	3439	649	19284	No_constitutive_exon_found_in_species
GTTCTTTGCGGCGGTAGAAAGAGGCTGATCGGGGAATCTGGGAACACTAGAC	37981	38151	38201	38149	-1	MMYC01_Sc2076	MMYC01_203311	37981	38904	None	3439	649	19284	No_constitutive_exon_found_in_species
TTATTTTTTTGTCTCTCGTTAACAGTTGAACACCGGATCCGGGGAAATAGCG	52611	52689	52739	52687	-1	MMYC01_Sc2076	MMYC01_203316	51952	53106	None	3439	649	19284	No_constitutive_exon_found_in_species
ACTCGGGCAACAACACGCCTTGGCGATCCGCAACACTAACGGGTATGCAGTG	85635	85772	85585	85637	1	MMYC01_Sc2077	MMYC01_204394	83878	85772	None	3439	649	19284	No_constitutive_exon_found_in_species
TTCGACACTAGGACCTGGGAGGGTGGCACACAGCTGACGTTGGTGGGCAGAA	101102	101249	101052	101104	1	MMYC01_Sc2077	MMYC01_204398	99172	102198	None	3439	649	19284	No_constitutive_exon_found_in_species
CGTTTCTATCCTTCCCAATTGCTCTCGGATGAAACTAACGGGATGAACAGGT	103997	104514	103947	103999	1	MMYC01_Sc2077	MMYC01_204399	102546	104514	None	3439	649	19284	No_constitutive_exon_found_in_species
CTGTTTTACTTTTTGCCGCTGTCACGGGACTGACTGGATTATTGGGACAGGC	38590	38638	38540	38592	1	MMYC01_Sc2078	MMYC01_202816	38511	38941	None	3439	649	19284	No_constitutive_exon_found_in_species
TGTCTCCGCCGCCTCCGCATTCCGGAACGCAGGGTGACACGGCGGGCTAGGA	4280	4969	5019	4967	-1	MMYC01_Sc2079	MMYC01_203777	4280	5242	None	3439	649	19284	No_constitutive_exon_found_in_species
ACCAATTACCCAATTAGTTCGAGTTATTAACACCGGTGGGAAAAAAAAAGCA	28643	29205	29255	29203	-1	MMYC01_Sc2079	MMYC01_203785	28463	30256	None	3439	649	19284	No_constitutive_exon_found_in_species
GATTGCATTCGATCCATTGCTTCTGGCACGGCCCTGACAACGGGATACAGCC	75225	75458	75175	75227	1	MMYC01_Sc2079	MMYC01_203800	74896	76006	None	3439	649	19284	No_constitutive_exon_found_in_species
TACAATGCTGACTTGTTACGGGCGTTGGTGGAGGTAGTGGGGGCGTGCAGAC	17922	18159	17872	17924	1	MMYC01_Sc2080	MMYC01_202524	16843	18159	None	3439	649	19284	No_constitutive_exon_found_in_species
ATGCGGTTTTCAGGGCTCTCATTTTGTGCTGACACGGCTGGGTGCGACAGCT	36581	36889	36939	36887	-1	MMYC01_Sc2080	MMYC01_202532	36479	38002	None	3439	649	19284	No_constitutive_exon_found_in_species
TTCTAACATTATGAGCCCGATCGGAATTTGTTGCTGACGCCGTGGGACAGGA	72482	72682	72432	72484	1	MMYC01_Sc2081	MMYC01_203870	70210	72682	None	3439	649	19284	No_constitutive_exon_found_in_species
CCCCACTCCAGCTTGATTTGGTGGTTGCGGCGACTGATGGGGGATGGTAGTG	75803	75839	75753	75805	1	MMYC01_Sc2081	MMYC01_203872	75393	75839	None	3439	649	19284	No_constitutive_exon_found_in_species
CGTGCCTTGCCAGGTCCCCTAACCCGGCTCGACTTGCCCCGATGGGTTAGGC	80936	81839	80886	80938	1	MMYC01_Sc2081	MMYC01_203875	80761	81839	None	3439	649	19284	No_constitutive_exon_found_in_species
AAACCCATAATGGGTTAGGGTGTGAGAATGTGAGCTGACGGGTGGTTAAGGT	21437	21489	21539	21487	-1	MMYC01_Sc2083	MMYC01_204471	21437	22375	None	3439	649	19284	No_constitutive_exon_found_in_species
TGGGGTTCTTTGTAGCTTGTTTCGTTCGGGATGCGGGGTCGAGTACAAAGAG	22276	22636	22226	22278	1	MMYC01_Sc2084	MMYC01_203116	20712	22636	None	3439	649	19284	No_constitutive_exon_found_in_species
TTTTTCCTGCTTTTATGGTGTCGTGCTGGGCTAATTGATGGGGGTGCTAGGG	66433	66725	66383	66435	1	MMYC01_Sc2084	MMYC01_203134	65661	66725	None	3439	649	19284	No_constitutive_exon_found_in_species
ATCTCACATATTGTTCCGTCCCTTGTCCCTCTTTCTAACCGGGCGAGCAGAA	38499	39116	39166	39114	-1	MMYC01_Sc2086	MMYC01_203717	37956	39904	None	3439	649	19284	No_constitutive_exon_found_in_species
TGGGACAATGTATTAGGAGCACGTCTTGAATCTTACCATGGCTGGGATAGGA	11980	12213	11930	11982	1	MMYC01_Sc2087	MMYC01_203493	11200	12606	None	3439	649	19284	No_constitutive_exon_found_in_species
AGCTGCTTTGATGACCACAGGATAGGAGTCCTGCAAAAAGGGGCACAAAGCT	92986	93087	93137	93085	-1	MMYC01_Sc2087	MMYC01_203521	92986	94646	None	3439	649	19284	No_constitutive_exon_found_in_species
AGAGTCTCCGGACATCGGCATGTGGGAAACTGACTCGTCGGGTGATGAAGCA	45177	45311	45127	45179	1	MMYC01_Sc2088	MMYC01_204058	44948	46736	None	3439	649	19284	No_constitutive_exon_found_in_species
CTCCTGACCGCCCAAGCAGAGTTAGGGGCCCTTACTGACGATGGGTCAAGGT	7427	7603	7377	7429	1	MMYC01_Sc2089	MMYC01_204693	7052	8575	None	3439	649	19284	No_constitutive_exon_found_in_species
GTTTTGTTTCTCTCTCAGACCGTTTTGATTACTGACTAACAAACGGGAAGCT	51471	51878	51421	51473	1	MMYC01_Sc2089	MMYC01_204707	50721	52090	None	3439	649	19284	No_constitutive_exon_found_in_species
TTGTCTTTCGGTGTAGGTGAGCATGACTAACGAAGCCGCCACTGGGACAGAA	101535	102090	102140	102088	-1	MMYC01_Sc2089	MMYC01_204720	101535	102209	None	3439	649	19284	No_constitutive_exon_found_in_species
GGGTTCAGTGCAATGACTCCCGATACTCTCATGCTAATCGTGGGACATAGAC	27876	27914	27826	27878	1	MMYC01_Sc2091	MMYC01_203230	26265	28991	None	3439	649	19284	No_constitutive_exon_found_in_species
TTCCTGCATGCGCGAGCGGCAAGGCTGACACTGATTCGGGGAGGTGGCAGTT	60730	60841	60891	60839	-1	MMYC01_Sc2091	MMYC01_203244	58934	61143	None	3439	649	19284	No_constitutive_exon_found_in_species
TATTGTGTGAGCATTAGATGGCTGGATGCAGGGTCTGACAAGTAGGGAAGCG	71412	71521	71571	71519	-1	MMYC01_Sc2091	MMYC01_203248	69532	71781	None	3439	649	19284	No_constitutive_exon_found_in_species
GACTACTGCTGTACTGCCATGTTACTGACCTTAAGCGATACCGAGGGTAGCC	73774	73822	73724	73776	1	MMYC01_Sc2091	MMYC01_203249	72562	73822	None	3439	649	19284	No_constitutive_exon_found_in_species
TAACCTCTTGGGCTGCGCGCATAAGCTGATCTGGAACGCTACGGGAATAGTC	86347	86757	86297	86349	1	MMYC01_Sc2091	MMYC01_203255	86261	88898	None	3439	649	19284	No_constitutive_exon_found_in_species
ATGAGAGTATATCCAGAGAACTTGCAGTGGGGACTTATGATGGGGTAAAGGG	25462	25566	25616	25564	-1	MMYC01_Sc2092	MMYC01_203962	25462	26900	None	3439	649	19284	No_constitutive_exon_found_in_species
CATGCGCCAAATTAGTGTAAAACCAAGTGGCGCTGACTTTGACGGGCCAGGT	86187	86619	86137	86189	1	MMYC01_Sc2092	MMYC01_203983	85626	86619	None	3439	649	19284	No_constitutive_exon_found_in_species
TGTAGATCGCCTCGTCGCATATGTGTCACCTGGCTGATGGCGGGCGATAGGG	66817	66924	66767	66819	1	MMYC01_Sc2093	MMYC01_205630	65699	67114	None	3439	649	19284	No_constitutive_exon_found_in_species
CGTCCCGTTCCTCCCTCCTATGACCTCACATCTGACTCGGGGGAAAATAGCT	81099	81758	81808	81756	-1	MMYC01_Sc2093	MMYC01_205635	81099	84243	None	3439	649	19284	No_constitutive_exon_found_in_species
TCATTGCGTGGCTTGTAGGGGTTTCACAGCGATGCTGACGATGGGGCTAGAT	9467	9651	9417	9469	1	MMYC01_Sc2094	MMYC01_203671	6765	11967	None	3439	649	19284	No_constitutive_exon_found_in_species
TCCCGCGTAATCCAATCGGATCCCGATACTGACAAGGGACCGAAAAACAGGT	18281	18938	18988	18936	-1	MMYC01_Sc2094	MMYC01_203673	18281	19136	None	3439	649	19284	No_constitutive_exon_found_in_species
AAAATGGCGCCGACCAGAAAGCCGGCGGTATACTGAAGACGACGGGTCAGAT	37945	38032	38082	38030	-1	MMYC01_Sc2094	MMYC01_203680	36884	38268	None	3439	649	19284	No_constitutive_exon_found_in_species
TAATCCATTACTCCCTCACCCCTCTTGCAGGGCTGACACCAGGGTGCTAGGC	40632	40871	40582	40634	1	MMYC01_Sc2096	MMYC01_204169	40004	40871	None	3439	649	19284	No_constitutive_exon_found_in_species
TCTAGCGTCGGGACGACGTAGTGCCGTTAAAGACTAACCGGGACGCATAGTG	57232	57353	57403	57351	-1	MMYC01_Sc2097	MMYC01_204360	56624	57806	None	3439	649	19284	No_constitutive_exon_found_in_species
GTGCTTCTGGAGGCGCTGGAGCGGATTGAGCCTAATTCGTGGGTAACCAGAG	3200	3255	3305	3253	-1	MMYC01_Sc2098	MMYC01_203037	3200	3603	None	3439	649	19284	No_constitutive_exon_found_in_species
CCGCCTGCGCATTTTGTCTAAGGAAGCTGGCGCTGATCAACTGGGAACAGTG	8786	9174	8736	8788	1	MMYC01_Sc2098	MMYC01_203040	8153	10333	None	3439	649	19284	No_constitutive_exon_found_in_species
CTCACTTCGACACTGGATTGGAGACAGATACTGACATCGCGGCGGGGCAGTT	39930	40255	39880	39932	1	MMYC01_Sc2098	MMYC01_203053	39041	40255	None	3439	649	19284	No_constitutive_exon_found_in_species
TTGCCGATAAATATCGAGGGTTAGGATAATGTTGCTAATGCGGGAAATAGGG	60608	60936	60558	60610	1	MMYC01_Sc2098	MMYC01_203061	60275	63037	None	3439	649	19284	No_constitutive_exon_found_in_species
TTTTGCATTGGGATTAGGTTTGGGGGTGGCTGCATCTACATGGGGCATAGCA	86166	86224	86274	86222	-1	MMYC01_Sc2098	MMYC01_203068	85461	87721	None	3439	649	19284	No_constitutive_exon_found_in_species
AGCGTTGTTCCTGCTTTGCGGTCGGCAAATGGCTTACTCGGGTGGTGCAGCA	97309	98853	98903	98851	-1	MMYC01_Sc2098	MMYC01_203072	97309	99621	None	3439	649	19284	No_constitutive_exon_found_in_species
GCCAAACACCTGCGCAGGGCCGCTCTTTTTGCTAAGGGCTCGAGGGTTAGGT	87635	87689	87739	87687	-1	MMYC01_Sc2099	MMYC01_204459	86831	87779	None	3439	649	19284	No_constitutive_exon_found_in_species
AGTGAAACCCACATGCGATAAGTTGTTGAGATATTAATCGGGACAACCAGAT	8227	8507	8177	8229	1	MMYC01_Sc2100	MMYC01_204291	5232	10110	None	3439	649	19284	No_constitutive_exon_found_in_species
TTATCTCACAGTCCCTCTGGAACCCGCCTACTAACCGTCCCGGGAAACAGAT	77514	78216	78266	78214	-1	MMYC01_Sc2100	MMYC01_204308	77324	78789	None	3439	649	19284	No_constitutive_exon_found_in_species
CGACGTCGCCATCAGCAACTCGCTGGTCCAAATACGACTTTGGGAGAAAGTA	36196	38318	38368	38316	-1	MMYC01_Sc2101	MMYC01_206279	34961	38709	None	3439	649	19284	No_constitutive_exon_found_in_species
GGTAACCGCGAGCTATCGGCGCGCGTAAAGGAAGCGACCGGGAAAAACAGGC	53803	54113	53753	53805	1	MMYC01_Sc2101	MMYC01_206284	53059	58879	None	3439	649	19284	No_constitutive_exon_found_in_species
TGGTTCCCGTTCGTGAAGCTAACGAGCTCCTTGCCGTTCCGGGGTCCAAGTC	7837	8310	7787	7839	1	MMYC01_Sc2102	MMYC01_204724	7703	8310	None	3439	649	19284	No_constitutive_exon_found_in_species
TCACATCTTTTACTCAGTCACTAACGAGCGAACAGACGCCTATACGGGAGCC	85196	86293	86343	86291	-1	MMYC01_Sc2103	MMYC01_205136	84662	86904	None	3439	649	19284	No_constitutive_exon_found_in_species
GGTGGGCTCCGATTCACTGCAACCTGGTTCTGATATTTCGAGGGTCACAGTG	18223	18251	18301	18249	-1	MMYC01_Sc2104	MMYC01_204847	18223	18871	None	3439	649	19284	No_constitutive_exon_found_in_species
GTTCAACGCATTACCGGGGCAAGGAGAGCTGACTGAGGGGGGAAACATAGGT	96810	97058	97108	97056	-1	MMYC01_Sc2104	MMYC01_204868	96101	97423	None	3439	649	19284	No_constitutive_exon_found_in_species
CGGGGGATTAATGTGCCATTGAGGACAGTGCTGATGATTGCGGGTAATAGGC	70460	70648	70698	70646	-1	MMYC01_Sc2105	MMYC01_204775	70237	71156	None	3439	649	19284	No_constitutive_exon_found_in_species
TGCCTCTTTTCAAGCTCGTCGAGAGAATTCCACTAAACAAGAGGGAGTAGAA	39073	39610	39023	39075	1	MMYC01_Sc2106	MMYC01_204028	38294	39610	None	3439	649	19284	No_constitutive_exon_found_in_species
TCCCTACGCGGGGCCCGTTGTTGCTGACCAAGGTGATTGGGGTGAAATAGGG	78933	79118	78883	78935	1	MMYC01_Sc2106	MMYC01_204040	78596	79475	None	3439	649	19284	No_constitutive_exon_found_in_species
ACCTACCTCGCTCCTACTTACACGCCGATGCTAATAATGATGATGGGTAGAC	41464	41622	41414	41466	1	MMYC01_Sc2107	MMYC01_205655	40894	41622	None	3439	649	19284	No_constitutive_exon_found_in_species
GATATATCTAACGGCTGTAGAATTATTTCACTCGTGCTATCGTGGGACAGCC	68886	69338	69388	69336	-1	MMYC01_Sc2107	MMYC01_205660	67879	70398	None	3439	649	19284	No_constitutive_exon_found_in_species
GAAATTCATTAGGGCCACACTACAACCGGAGGCTAACGTGGGTTAAACAGGA	1748	1779	1698	1750	1	MMYC01_Sc2108	MMYC01_204402	1072	1873	None	3439	649	19284	No_constitutive_exon_found_in_species
AGGTCCAGAATCCCCACCGCCTGCCCTCTAAGCTGACATAGGGGACACAGAT	2791	2853	2903	2851	-1	MMYC01_Sc2108	MMYC01_204403	2791	3957	None	3439	649	19284	No_constitutive_exon_found_in_species
TATTTACGCTTACCTTGTGAGTATAACGTGAATGGCTAATGGTGGGCCAGTG	44797	45550	44747	44799	1	MMYC01_Sc2109	MMYC01_203651	40368	45550	None	3439	649	19284	No_constitutive_exon_found_in_species
GTGGCGTCGGTTGTGCGGGCCCGGTGTGCTGATGGACATGGGATGGCCAGAA	55295	55444	55245	55297	1	MMYC01_Sc2111	MMYC01_205854	54454	56288	None	3439	649	19284	No_constitutive_exon_found_in_species
CTCTTCGCGTCTGATGCCGAGGAAATGTAGGTCTGCTAACGGGGCGGTAGAA	43848	43977	43798	43850	1	MMYC01_Sc2112	MMYC01_202576	43052	43977	None	3439	649	19284	No_constitutive_exon_found_in_species
GGCTACCACCCGCCTGGGGTCTACATTCACTAACACGGGTCGAACAACAGGA	57332	57489	57282	57334	1	MMYC01_Sc2112	MMYC01_202581	55102	57935	None	3439	649	19284	No_constitutive_exon_found_in_species
GAGTTTGGGTCTCCGCAGCCATCTGCAGTTTGCTGACTTGCGGGTGAAAGTG	19854	20287	20337	20285	-1	MMYC01_Sc2113	MMYC01_205673	19477	20515	None	3439	649	19284	No_constitutive_exon_found_in_species
GCCGACTGCCCGGGCTTGGCCATCGGCTGACAAACCCCGTTGATGGGTAGAA	76551	76841	76501	76553	1	MMYC01_Sc2115	MMYC01_204523	76354	77590	None	3439	649	19284	No_constitutive_exon_found_in_species
CGCGAAGATGGGATGACGGGCGATAGTGCTAAAACGCCTCGGGCAAACAGGT	19054	19411	19461	19409	-1	MMYC01_Sc2116	MMYC01_204952	18036	19786	None	3439	649	19284	No_constitutive_exon_found_in_species
ATCGTCTGTCGTCCTCTGGTTCGAGTCCCGGCACTGAAACAACGGGGCAGTT	50036	50342	50392	50340	-1	MMYC01_Sc2116	MMYC01_204962	50036	51415	None	3439	649	19284	No_constitutive_exon_found_in_species
TGTGCGCTATTTCAGCCATTTTCCCTCGGTTGTACTGACACGTGGGGTAGTT	51816	52120	52170	52118	-1	MMYC01_Sc2116	MMYC01_204963	51816	53693	None	3439	649	19284	No_constitutive_exon_found_in_species
CTGGGGGCTGGGATATGGGGTAGCGGCGAAGGTAATTAACACATGGGTAGGG	45472	45779	45422	45474	1	MMYC01_Sc2118	MMYC01_204912	44291	45779	None	3439	649	19284	No_constitutive_exon_found_in_species
TTCTCCTATTGTCATCGTGCAGCTAATTTGATTCTAACCCGCCGGGGTAGAT	69722	70805	69672	69724	1	MMYC01_Sc2118	MMYC01_204918	69455	70805	None	3439	649	19284	No_constitutive_exon_found_in_species
GAAAAGATGCGGCTGGACTGACACAGTGGCTCGGGGATTGGGTGGAATAGCT	14741	14899	14949	14897	-1	MMYC01_Sc2120	MMYC01_203459	14741	15726	None	3439	649	19284	No_constitutive_exon_found_in_species
TGGTATGCGAGCCCTCCCTATCTCTGCTTCCCACGAGCGCACTGGGCAAGAT	72475	72664	72425	72477	1	MMYC01_Sc2120	MMYC01_203483	71466	73702	None	3439	649	19284	No_constitutive_exon_found_in_species
TCCCCGAGGTACGACAAGAAAATTTACTGACCTTTCCACGGGACGAATAGAC	32100	32215	32050	32102	1	MMYC01_Sc2122	MMYC01_206015	31864	32334	None	3439	649	19284	No_constitutive_exon_found_in_species
TAATTCGGCCACGTCTAGAGGGGGAAATGTTGCTGACGGGGCACGAATAGGA	76851	77638	76801	76853	1	MMYC01_Sc2122	MMYC01_206027	76236	77638	None	3439	649	19284	No_constitutive_exon_found_in_species
ACGGGGGAAGGTAGTATCCGTGCGTGCGCTAACTCGGCATGGGAAAATAGAG	78669	79873	79923	79871	-1	MMYC01_Sc2123	MMYC01_207001	78669	81064	None	3439	649	19284	No_constitutive_exon_found_in_species
GAGTCCCAGATTCCACCGGGCGCGAAAAATGGCTGATCGGGGAATTATAGAG	67234	67678	67728	67676	-1	MMYC01_Sc2124	MMYC01_205447	67234	68318	None	3439	649	19284	No_constitutive_exon_found_in_species
GACGTCTTGGAATCCGAGCCAGCCACAAGGGGTACTAACTGGGAATCCAGGG	55873	57061	57111	57059	-1	MMYC01_Sc2125	MMYC01_206240	55873	57563	None	3439	649	19284	No_constitutive_exon_found_in_species
GTGGACGGCGGCGGAATGTAGCATACCGTGCATGCGCTGACGGGCGAAAGTC	73378	73479	73529	73477	-1	MMYC01_Sc2126	MMYC01_206502	73141	74341	None	3439	649	19284	No_constitutive_exon_found_in_species
CTTTCCCTTTCCCTCTAGTTGCGGATGATTGCTGACAGGCGGGATGATAGAC	773	1037	1087	1035	-1	MMYC01_Sc2127	MMYC01_203988	773	3949	None	3439	649	19284	No_constitutive_exon_found_in_species
GCTAGGACGGTGAGAGGATTCAAGGAGCATCGTTGCTGACGGAGGGACAGTA	16226	16364	16176	16228	1	MMYC01_Sc2127	MMYC01_203992	15930	19425	None	3439	649	19284	No_constitutive_exon_found_in_species
CAACCGTGACTGTTGTTCTCATGGAAAGTGCTGACGGGGAAGGGGAAAAGTG	26901	27003	27053	27001	-1	MMYC01_Sc2127	MMYC01_203997	26901	28787	None	3439	649	19284	No_constitutive_exon_found_in_species
GCTGAACCATGGCCCGCGAGCTTTGGATGGGATCGCTGATGGGACTACAGAT	11811	13362	13412	13360	-1	MMYC01_Sc2130	MMYC01_205480	11811	14142	None	3439	649	19284	No_constitutive_exon_found_in_species
TTCCCATGCAGCTGCAGGCCAAGGGGCAACTGCTCACCTCGGGAGGACAGAC	26755	26837	26705	26757	1	MMYC01_Sc2130	MMYC01_205483	26311	28330	None	3439	649	19284	No_constitutive_exon_found_in_species
CATTGTTGGAATGGAGTAGGAATGAGCACGACTAACGCCGGCGGGGATAGAT	33449	33566	33399	33451	1	MMYC01_Sc2130	MMYC01_205484	32841	34874	None	3439	649	19284	No_constitutive_exon_found_in_species
TCCCCGCACGTTCTCGTCTGTTGGTGCATGTGGCTAACGATCAGGGATAGGT	34670	34874	34620	34672	1	MMYC01_Sc2130	MMYC01_205484	32841	34874	None	3439	649	19284	No_constitutive_exon_found_in_species
CCTGAGAGCCGGGGCAGGATCGGGGAGGGATTGCTAATTTGGGTTGGCAGCG	8520	8588	8470	8522	1	MMYC01_Sc2131	MMYC01_204259	8159	10337	None	3439	649	19284	No_constitutive_exon_found_in_species
AGCTTTGAGGAAACTAAAAACCTCCAGTACGCTGACGGCTGGGGGATCAGCA	58393	58551	58343	58395	1	MMYC01_Sc2131	MMYC01_204279	57817	59786	None	3439	649	19284	No_constitutive_exon_found_in_species
ATGCGATATCTTGATCTGATCCGAAGACACAAGGCTAACCGGGAACACAGAT	82187	82205	82137	82189	1	MMYC01_Sc2131	MMYC01_204287	81235	82205	None	3439	649	19284	No_constitutive_exon_found_in_species
ATACAGGGTTTCCTGCGGCTGGCAACGCTGGGGCTGCCGGAGGGGTGCAGCA	34680	34784	34630	34682	1	MMYC01_Sc2132	MMYC01_205094	34032	34784	None	3439	649	19284	No_constitutive_exon_found_in_species
TCGCTCATCTGCTCGCTAGCCAAGCCACCACGTTACTAACATGGGCGGAGCG	54334	54818	54284	54336	1	MMYC01_Sc2133	MMYC01_204211	54274	54818	None	3439	649	19284	No_constitutive_exon_found_in_species
GGAGACGCCGGTCGTCGAGCCGGGCGCAATACCTGGGGGCGGCATTGAAGCA	14183	15409	15459	15407	-1	MMYC01_Sc2134	MMYC01_205530	12409	16200	None	3439	649	19284	No_constitutive_exon_found_in_species
CCGCGTCTTTAACGTGCCCTAAATCACGATGACTGACTGGGCGGGCGCAGTC	27791	27830	27741	27793	1	MMYC01_Sc2134	MMYC01_205534	27609	31258	None	3439	649	19284	No_constitutive_exon_found_in_species
GTATCATAGGTGGGGAAATGCAATGCTGACGGATGTGGGAAACACAACAGCC	32212	32305	32355	32303	-1	MMYC01_Sc2134	MMYC01_205535	32039	33029	None	3439	649	19284	No_constitutive_exon_found_in_species
GAGTAGGTTTCTGCGGCACGCCGGCGCATAGTTCGATGCTGATCGGGCAGGT	33815	33949	33999	33947	-1	MMYC01_Sc2134	MMYC01_205536	33522	34534	None	3439	649	19284	No_constitutive_exon_found_in_species
AGCCGATCCGAGAGGGGAAATGTCCCACATAACTGACATTGCCGGGGTAGAT	41661	42170	42220	42168	-1	MMYC01_Sc2134	MMYC01_205540	41661	42667	None	3439	649	19284	No_constitutive_exon_found_in_species
CCTTGCAATCATCGCCATTATGTTAGAGCTAACGCGGGTTGGTGATACAGGA	67950	69421	67900	67952	1	MMYC01_Sc2134	MMYC01_205548	67481	69421	None	3439	649	19284	No_constitutive_exon_found_in_species
AGGAGAACAAGAGAGCGAGGCCCAGAGGGCGGTACACGCGGCGGGGCCAGCG	12	532	582	530	-1	MMYC01_Sc2137	MMYC01_205141	12	1003	None	3439	649	19284	No_constitutive_exon_found_in_species
CGCCCGTCCGTGAGCCACATTATCCTCGATCCGAATTTGACGCTGGGAAGCG	40933	41240	40883	40935	1	MMYC01_Sc2137	MMYC01_205157	40776	41434	None	3439	649	19284	No_constitutive_exon_found_in_species
TATGTGTCCTTCGCCTTGCATGTGGGGTGTTGTTACTAACCATGGGGAAGGT	18282	18348	18398	18346	-1	MMYC01_Sc2138	MMYC01_207931	18282	19466	None	3439	649	19284	No_constitutive_exon_found_in_species
CCTTTGTGCGAGAGATGCTCCGGAACTCCGCTAACAATATGTGAGGGAAGTC	45881	46702	45831	45883	1	MMYC01_Sc2139	MMYC01_206786	44584	46702	None	3439	649	19284	No_constitutive_exon_found_in_species
ACATTCATCGCCAAGAGGAACACCTTGCCCTCGCTAACCGACATGGGCAGGC	56811	57185	56761	56813	1	MMYC01_Sc2139	MMYC01_206789	56385	57775	None	3439	649	19284	No_constitutive_exon_found_in_species
TCTTAGTTGCCTTACCCTTACCCTCCTGCATGAGTTGACAATGGGACCAGGA	64366	64456	64316	64368	1	MMYC01_Sc2140	MMYC01_205926	63297	65264	None	3439	649	19284	No_constitutive_exon_found_in_species
CCCTTTGCCTACCCCCTGAGACAGTCGGCCGGTCGCTAAGTAAGGGTCAGAT	73076	73277	73327	73275	-1	MMYC01_Sc2140	MMYC01_205929	71156	73648	None	3439	649	19284	No_constitutive_exon_found_in_species
TGTGTGTGTGTGTATCTATGCAGAACCAAGCTAATGCGAGCTGGGGACAGAG	34524	34640	34474	34526	1	MMYC01_Sc2141	MMYC01_205039	34217	34640	None	3439	649	19284	No_constitutive_exon_found_in_species
GGTAGGTGTCTAGGCTCTCACCCGCAAGCCGTTCCACTAACAAGGGGCAGCT	37206	38169	38219	38167	-1	MMYC01_Sc2141	MMYC01_205041	37206	41458	None	3439	649	19284	No_constitutive_exon_found_in_species
CTAGTATGACGAGGGTTGCATAATCACTGACCGAGTTGGGGATCAAACAGGT	24387	24469	24519	24467	-1	MMYC01_Sc2143	MMYC01_204641	24387	25814	None	3439	649	19284	No_constitutive_exon_found_in_species
ACGCTGGATGGTGGTTGGCGAGGTGCGGCCAGGGCTAACTGGGCCCAAAGGT	10035	10305	9985	10037	1	MMYC01_Sc2145	MMYC01_205937	9684	10305	None	3439	649	19284	No_constitutive_exon_found_in_species
GTCCGTCCTCTTCGCCTTCACGTACCCGGCCGCGTCGGCGGGCGAAGCAGTG	33351	33675	33725	33673	-1	MMYC01_Sc2145	MMYC01_205944	33351	33952	None	3439	649	19284	No_constitutive_exon_found_in_species
GTCCAATACGCCAACCAGTCTAGACGATTTTGTCGCTGACACCAGGGCAGTC	11731	11849	11681	11733	1	MMYC01_Sc2147	MMYC01_206697	11030	12502	None	3439	649	19284	No_constitutive_exon_found_in_species
GTATTTATCGTCCTCCTGCTGCTTAAACCGTTCCAAGCTAATGGGGCCAGTT	42491	42857	42441	42493	1	MMYC01_Sc2147	MMYC01_206707	42182	43276	None	3439	649	19284	No_constitutive_exon_found_in_species
TTTTTTCAAGGAAAGGTGCACCCAGCATATTGACGTGGATGGGAAATTAGAT	18660	18887	18610	18662	1	MMYC01_Sc2148	MMYC01_204875	17507	18887	None	3439	649	19284	No_constitutive_exon_found_in_species
AATTCGGACCGCAAAGCTTTGCGACGGCAGGCTCACCAAGACGGGGCCAGGT	19631	22627	19581	19633	1	MMYC01_Sc2148	MMYC01_204876	19363	24104	None	3439	649	19284	No_constitutive_exon_found_in_species
TGTGTCTCGGGCTGATCTTGGAGGGTTGACGATACTGACGGGCATGGCAGGC	57616	57659	57566	57618	1	MMYC01_Sc2148	MMYC01_204888	56182	57659	None	3439	649	19284	No_constitutive_exon_found_in_species
TTAGAACCAGTCCCTAACCAGCGCCATATTCAAACGGGGCGGAAATAAAGAT	22499	23301	22449	22501	1	MMYC01_Sc2149	MMYC01_203158	22235	23301	None	3439	649	19284	No_constitutive_exon_found_in_species
CGTCGGCTTTGCACCCGTCCCTCGGCGATCGTTGGCTGACAGCAGGGCAGGT	78361	78463	78311	78363	1	MMYC01_Sc2149	MMYC01_203180	78096	79326	None	3439	649	19284	No_constitutive_exon_found_in_species
TGCGCACCGCTGTTTTGCTTCGCCGTGGTCGGATGCTGACGGGGTGGCAGAT	28307	31818	28257	28309	1	MMYC01_Sc2150	MMYC01_205416	28047	31919	None	3439	649	19284	No_constitutive_exon_found_in_species
GGTAGGGAGGCGTCACCAATGCCAGGGCCGAGCTCTACCCGGGAAGCTAGCG	78855	79279	78805	78857	1	MMYC01_Sc2150	MMYC01_205427	77505	79279	None	3439	649	19284	No_constitutive_exon_found_in_species
TTCCCTCTCTAGCAGTGCTGGTCAAATGCAAACTGACCCGAGGGGTGCAGGC	56469	56999	56419	56471	1	MMYC01_Sc2151	MMYC01_205976	55314	56999	None	3439	649	19284	No_constitutive_exon_found_in_species
GAAATTCATTAGGGCCACACTACAACCGGAGGCTAACGTGGGTTAAACAGGA	66832	66863	66782	66834	1	MMYC01_Sc2152	MMYC01_206138	66156	66957	None	3439	649	19284	No_constitutive_exon_found_in_species
AGGTCCAGAATCCCCACCGCCTGCCCTCTAAGCTGACATAGGGGACACAGAT	67875	67937	67987	67935	-1	MMYC01_Sc2152	MMYC01_206139	67875	69043	None	3439	649	19284	No_constitutive_exon_found_in_species
TCAAACTTTGATGAGGGGTTGTTTAGATATGCTGACGGAGGGGCGAATAGGT	18939	19079	19129	19077	-1	MMYC01_Sc2153	MMYC01_205701	18768	20934	None	3439	649	19284	No_constitutive_exon_found_in_species
TGGCCAAGTACCTTCGCGACTTGTATCCGTACGCCAACATGGGCATCAAGGG	18975	19388	18925	18977	1	MMYC01_Sc2154	MMYC01_205359	17686	19388	None	3439	649	19284	No_constitutive_exon_found_in_species
GAAGGTTCTTCTCGAATGGGAGACACGGCTGATTGACTGGGACGATACAGAT	63879	64127	63829	63881	1	MMYC01_Sc2154	MMYC01_205375	61553	64127	None	3439	649	19284	No_constitutive_exon_found_in_species
GGGTGAGAATAGTGCCCGCGGAAACCGCCGCGGCCGAAACTGGGTATGAGCT	75091	75189	75239	75187	-1	MMYC01_Sc2154	MMYC01_205378	75091	77347	None	3439	649	19284	No_constitutive_exon_found_in_species
CCGGGCCCCCGGCTTTAGTGACAAGGTTACTGACCATGACGGGTAAACAGAT	11069	11657	11707	11655	-1	MMYC01_Sc2155	MMYC01_207020	11069	13047	None	3439	649	19284	No_constitutive_exon_found_in_species
ACGTGCCAAGTCCTGGCCATCCCACGGATGAGCTGCTAACGGGCCACAAGAA	55613	56081	56131	56079	-1	MMYC01_Sc2155	MMYC01_207030	53773	57169	None	3439	649	19284	No_constitutive_exon_found_in_species
GTGGGTTCCCTTGGAAGGCTCGGTGTAGCGATGTGCTAACGGGCAGCCAGCG	54121	54226	54276	54224	-1	MMYC01_Sc2155	MMYC01_207030	53773	57169	None	3439	649	19284	No_constitutive_exon_found_in_species
AGCAGCAGCAGCAGCAAGGTTGGCTCTCCTGGGTGTGGGGCGCGAAACAGCC	40918	46047	40868	40920	1	MMYC01_Sc2158	MMYC01_206450	39563	46619	None	3439	649	19284	No_constitutive_exon_found_in_species
CGCCGATTGCCGATACCCGGATCGCTAACCGGAGATCAATTCGGGAACAGCG	31215	31308	31165	31217	1	MMYC01_Sc2159	MMYC01_206428	31120	32125	None	3439	649	19284	No_constitutive_exon_found_in_species
GAGCATGAGCATGAGCATGACATGGAACTAACAAAGTTGGGATGAACCAGCT	69689	69849	69639	69691	1	MMYC01_Sc2159	MMYC01_206439	67477	70203	None	3439	649	19284	No_constitutive_exon_found_in_species
ATGCGATATCTTGATCTGATCCGAAGACACAAGGCTAACCGGGAACACAGAT	5939	5957	5889	5941	1	MMYC01_Sc2160	MMYC01_206078	4987	5957	None	3439	649	19284	No_constitutive_exon_found_in_species
TGCCATGTTGCAGCGTGAACTGACCCTGTGATCTAGGAAGGGTTGGGCAGCC	68274	68507	68557	68505	-1	MMYC01_Sc2160	MMYC01_206096	67088	73211	None	3439	649	19284	No_constitutive_exon_found_in_species
AGCGGTAGGCGTGGTGCCAGACGATGGGGAGGGAGGTGGGCGACGGGCAGGA	1087	1231	1037	1089	1	MMYC01_Sc2161	MMYC01_205003	15	1231	None	3439	649	19284	No_constitutive_exon_found_in_species
GAAAATCGCGGCGGGCGCGGTGGCAGTTTGCTGACGGGAAGCGAAACCAGAC	5074	6240	6290	6238	-1	MMYC01_Sc2161	MMYC01_205005	5074	6756	None	3439	649	19284	No_constitutive_exon_found_in_species
CGGCTCCGAGACATTGTGAGAAAGTGCGCTGACAACCACGGGCGCAACAGCC	32194	33013	32144	32196	1	MMYC01_Sc2161	MMYC01_205012	30421	33146	None	3439	649	19284	No_constitutive_exon_found_in_species
GTCGATAATCACCACTAGAGAACCTCTGCTAACGGAAAAATGGGGGCTAGGT	27266	28277	28327	28275	-1	MMYC01_Sc2162	MMYC01_206059	27266	29168	None	3439	649	19284	No_constitutive_exon_found_in_species
TTTCCCGCTTTGCTTAGCTATGGATGGCCCGAGTACTGACGGAGGGTTAGCC	24257	24268	24207	24259	1	MMYC01_Sc2163	MMYC01_207203	23746	24268	None	3439	649	19284	No_constitutive_exon_found_in_species
CGGGGGATTAATGTGCCATTGAGGACAGTGCTGATGATTGCGGGTAATAGGC	11789	11977	12027	11975	-1	MMYC01_Sc2164	MMYC01_206896	11566	12485	None	3439	649	19284	No_constitutive_exon_found_in_species
CATTCTATGGAACCCGAGATAGACAGATCCACTGACATAGGGGGTGATAGTT	2588	2613	2663	2611	-1	MMYC01_Sc2165	MMYC01_205552	962	5549	None	3439	649	19284	No_constitutive_exon_found_in_species
CAGATCTTCAATAAAACAAAACAACACAAACTAACCAGGGAAAAAAAAAGAA	52054	52702	52004	52056	1	MMYC01_Sc2165	MMYC01_205568	51940	52702	None	3439	649	19284	No_constitutive_exon_found_in_species
CTGCCTGCTCACCGATTCCAGTTCTGATCAATTTCGCATCGGCGGGCCAGGA	68105	68267	68317	68265	-1	MMYC01_Sc2165	MMYC01_205572	66610	68454	None	3439	649	19284	No_constitutive_exon_found_in_species
GAGCATGAGCATGAGCATGACATGGAACTAACAAAGTTGGGATGAACCAGCT	18894	19054	19104	19052	-1	MMYC01_Sc2166	MMYC01_206339	18540	21266	None	3439	649	19284	No_constitutive_exon_found_in_species
TTTGAGTGATGATTGATTGACTGGCTGGCTGGCTGACGGACGGGGGATAGAT	63068	63114	63018	63070	1	MMYC01_Sc2166	MMYC01_206350	62472	63266	None	3439	649	19284	No_constitutive_exon_found_in_species
GAATGTGGGAGGGCATTCTAGAACAGTGGGGGAAGCTGACAGCCGGGCAGTG	13943	16570	16620	16568	-1	MMYC01_Sc2168	MMYC01_205723	13679	17058	None	3439	649	19284	No_constitutive_exon_found_in_species
CCAGTACGGCCCCGGTTCGCCTGGCATGATGCCGGGGGTGGTGGTAACAGGC	40550	40947	40500	40552	1	MMYC01_Sc2168	MMYC01_205732	37946	40947	None	3439	649	19284	No_constitutive_exon_found_in_species
TATGTGGGAGCATCCTCTTCACTTCTCGGGGGTGCTGACTAGGGTGGGAGGC	49912	50252	50302	50250	-1	MMYC01_Sc2168	MMYC01_205736	48150	50794	None	3439	649	19284	No_constitutive_exon_found_in_species
TTATGCTGATACCGCCTTCGAGTCCGAAGTCGTGCGCTAACAGGGCGTAGCC	48916	49852	49902	49850	-1	MMYC01_Sc2168	MMYC01_205736	48150	50794	None	3439	649	19284	No_constitutive_exon_found_in_species
TATTCGCATACGCGTGCGGCCTGGCGAGGGCTGCTGACAGGGTTGGGCAGCT	70233	70283	70333	70281	-1	MMYC01_Sc2168	MMYC01_205743	69264	70543	None	3439	649	19284	No_constitutive_exon_found_in_species
CGGGGATGGAGGTGGCAATGGAAACGGAAGTGGGAGTGACGGCGGGAGAGGA	70953	71921	71971	71919	-1	MMYC01_Sc2169	MMYC01_208390	70953	72318	None	3439	649	19284	No_constitutive_exon_found_in_species
TGATTTTGCGTCATGCACTTCATTCCGTACCTTACTCATGGCGGGCATAGGG	54432	54533	54382	54434	1	MMYC01_Sc2170	MMYC01_204943	51304	55122	None	3439	649	19284	No_constitutive_exon_found_in_species
CCCCTCCCAAACCCGATGCGGACATCAAAGAGGGGCACTCACGCGGGCAGAA	54614	54806	54564	54616	1	MMYC01_Sc2170	MMYC01_204943	51304	55122	None	3439	649	19284	No_constitutive_exon_found_in_species
TTGTGTTTAGATCGGATCATGATTAACGTATTGATCGCCGGGGGTACCAGTT	58042	58128	57992	58044	1	MMYC01_Sc2170	MMYC01_204944	57113	58128	None	3439	649	19284	No_constitutive_exon_found_in_species
AGCGGCAGGGGGACCCCGGGCGGAAAGGCGCTAAAAGTTAAGGGCGATAGGA	58501	59270	59320	59268	-1	MMYC01_Sc2170	MMYC01_204945	58357	60084	None	3439	649	19284	No_constitutive_exon_found_in_species
CTGATGACAAAAGGGAATTGGTGAGCGCTTGGCTGACCGTGGGGCAACAGTG	1844	2618	2668	2616	-1	MMYC01_Sc2171	MMYC01_205744	1492	3167	None	3439	649	19284	No_constitutive_exon_found_in_species
CCTATTAATCCCACCGAACAATGCTAACCAGCACCCGCACCGGGCAGCAGAC	22741	23157	23207	23155	-1	MMYC01_Sc2171	MMYC01_205751	22234	23336	None	3439	649	19284	No_constitutive_exon_found_in_species
GCTTCCCGAAACTTCCTAAACGCAAGCACACAGCTGACACTGGTGGGCAGTG	34896	35803	34846	34898	1	MMYC01_Sc2171	MMYC01_205756	33580	35803	None	3439	649	19284	No_constitutive_exon_found_in_species
CGCTTCATGTCTCCCCCTGATCTATCATCGTCAGCTAACAAGAGGGGCAGCG	14997	16464	16514	16462	-1	MMYC01_Sc2172	MMYC01_206381	14128	17412	None	3439	649	19284	No_constitutive_exon_found_in_species
ATGGGGTTCTGTGTAAGAGAGAGAGGAAAGGGATGCTGACGAGGGAACAGAT	21568	21597	21518	21570	1	MMYC01_Sc2172	MMYC01_206383	20873	21597	None	3439	649	19284	No_constitutive_exon_found_in_species
TTGACAGGTGAGTCCCTCGCATCGAGAGCATCCAGATAATGCTATGGGAGCC	41617	41686	41567	41619	1	MMYC01_Sc2173	MMYC01_207678	41552	42887	None	3439	649	19284	No_constitutive_exon_found_in_species
CCTACTGTTTTCGCTTTGCATGGCATAGCAGTAGCTAACTCGGGAGACAGTT	14199	14396	14149	14201	1	MMYC01_Sc2174	MMYC01_206579	13416	14396	None	3439	649	19284	No_constitutive_exon_found_in_species
AGTGAAACCCACATGCGATAAGTTGTTGAGATATTAATCGGGACAACCAGAT	52211	52491	52161	52213	1	MMYC01_Sc2174	MMYC01_206591	49216	54094	None	3439	649	19284	No_constitutive_exon_found_in_species
CAGTAAGTGGGTGCGGCAAGACCTACAGCTCAGAGCTAACGGGGCCGAAGCC	67537	68769	67487	67539	1	MMYC01_Sc2176	MMYC01_205253	67340	69162	None	3439	649	19284	No_constitutive_exon_found_in_species
GGCAAGAAAGATCGTTTTAAAAAGCATTGGCACTGATAGGGGAGGAACAGAC	26142	26359	26092	26144	1	MMYC01_Sc2178	MMYC01_206322	25897	27893	None	3439	649	19284	No_constitutive_exon_found_in_species
AGTTCGACCAAGCTAACATCCGGGGACTCGTTGTGTTACACAGGGACCAGGA	19519	22447	19469	19521	1	MMYC01_Sc2179	MMYC01_205603	19202	22447	None	3439	649	19284	No_constitutive_exon_found_in_species
GTGGCCGGTGCGAGATGGGCGCATTGCTAACATTGCTGGGGGGCGGATAGCT	15883	16172	15833	15885	1	MMYC01_Sc2180	MMYC01_206102	15390	16892	None	3439	649	19284	No_constitutive_exon_found_in_species
GCTCACGGATCCAACAGAGACAGGATCTGCAGATGGAGGGCATAAGACAGTC	22375	22633	22683	22631	-1	MMYC01_Sc2180	MMYC01_206105	22375	22949	None	3439	649	19284	No_constitutive_exon_found_in_species
CAAAACTCTGGCGCCATTATTGATCGACTGACGGATAAGTACCGGGACAGGC	28698	28949	28648	28700	1	MMYC01_Sc2181	MMYC01_205826	28414	33169	None	3439	649	19284	No_constitutive_exon_found_in_species
ATCCTGTGCAGCAGCAATATCCTGCGATGATACTGATGGGATAATAACAGGC	56954	57329	56904	56956	1	MMYC01_Sc2181	MMYC01_205836	55887	57329	None	3439	649	19284	No_constitutive_exon_found_in_species
GCCCTGCCTGTTGGTGCAACTCAAACCCGGGAACCTGACTGTGTGGGCAGTG	2303	2562	2253	2305	1	MMYC01_Sc2183	MMYC01_207139	1753	3229	None	3439	649	19284	No_constitutive_exon_found_in_species
TTGTAACCTGGAGTCATTTGACCTTCCAAGACGACTGACATGGGCCAAAGGA	65895	66176	66226	66174	-1	MMYC01_Sc2183	MMYC01_207158	64273	67451	None	3439	649	19284	No_constitutive_exon_found_in_species
TGTAGGTCTCTATTTGCCCATGGCCGTTGCAACCGTGCTAACAAGGGCAGGA	64273	65054	65104	65052	-1	MMYC01_Sc2183	MMYC01_207158	64273	67451	None	3439	649	19284	No_constitutive_exon_found_in_species
TGGAGGATGTAGGTCCCACAGCCTGTCGAACCCCCTGACAAGGGCGCCAGCG	28192	28351	28401	28349	-1	MMYC01_Sc2184	MMYC01_207607	27769	30064	None	3439	649	19284	No_constitutive_exon_found_in_species
AACTGGTGCTGGTGGTGCCGGCAGTGGTGCTGGGAATGGCGGGGGCGCAGGG	13496	13630	13446	13498	1	MMYC01_Sc2185	MMYC01_206145	10982	13846	None	3439	649	19284	No_constitutive_exon_found_in_species
TATGTTACACCCGCGTTGCCCGTCTCGTTCCTATCTCACCGGCGGGGTAGAT	61036	61242	60986	61038	1	MMYC01_Sc2185	MMYC01_206161	59060	62107	None	3439	649	19284	No_constitutive_exon_found_in_species
CTTGCTACGAGGATGATATTAGGAAGCAAGCTGATGGGTGAAAACAACAGCG	52025	53016	51975	52027	1	MMYC01_Sc2186	MMYC01_208103	51259	53016	None	3439	649	19284	No_constitutive_exon_found_in_species
TCTCTTCGTTGCTACGTGGTGAGAGCGTATCATTGCTCCTGGGACGTCAGAT	27984	28144	28194	28142	-1	MMYC01_Sc2188	MMYC01_207845	27716	28342	None	3439	649	19284	No_constitutive_exon_found_in_species
GGGATTGGAAAAGTGAAAAAAGATTGTAGTTGTGCTGACGGGAGAGGTAGTG	26391	26423	26473	26421	-1	MMYC01_Sc2189	MMYC01_206724	25555	27072	None	3439	649	19284	No_constitutive_exon_found_in_species
TGTGTCTCGGGCTGATCTTGGAGGGTTGACGATACTGACGGGCATGGCAGGC	58532	58575	58625	58573	-1	MMYC01_Sc2189	MMYC01_206735	58532	60009	None	3439	649	19284	No_constitutive_exon_found_in_species
TCATCCGCCGATTGTACGCTAGAGAAGAGCCTAACTGGGTACTAACGAAGCC	18389	19160	19210	19158	-1	MMYC01_Sc2190	MMYC01_206401	18389	21557	None	3439	649	19284	No_constitutive_exon_found_in_species
GCCCATTGAGGAAGCTGAGTACGGCCGAGGCTGACTTGTGGGGAATGCAGTC	39524	39636	39474	39526	1	MMYC01_Sc2190	MMYC01_206408	39226	41303	None	3439	649	19284	No_constitutive_exon_found_in_species
AGTGTTTCCCCATGCGAGGGAGCGGAAGGACTGTTTGCTGACGGGAACAGGG	64595	66066	64545	64597	1	MMYC01_Sc2190	MMYC01_206417	63860	66266	None	3439	649	19284	No_constitutive_exon_found_in_species
TATTGTGGAGAGTGGTGCGGTTAGCTGATGCGTGTTGATGCGATGGGCAGAC	14108	14272	14058	14110	1	MMYC01_Sc2191	MMYC01_207040	13746	14272	None	3439	649	19284	No_constitutive_exon_found_in_species
CCAGTACATCTTGAGAATGTGGAAATTCGGAGGCTAATGGGACGACGCAGTG	7428	7675	7378	7430	1	MMYC01_Sc2192	MMYC01_205454	7024	7905	None	3439	649	19284	No_constitutive_exon_found_in_species
GCTGCTGCTCCTGTCGTCTGTTATGTGTACCTAAGTTGATGTGGGATTAGAG	23143	23261	23093	23145	1	MMYC01_Sc2192	MMYC01_205458	22688	23261	None	3439	649	19284	No_constitutive_exon_found_in_species
CCTCTGTGTTCACATTGCACTTGGACGGTACTGACTAGGGAATGGAACAGCT	26723	27512	27562	27510	-1	MMYC01_Sc2192	MMYC01_205460	26300	27862	None	3439	649	19284	No_constitutive_exon_found_in_species
GCCAATGGATACTCAAGAATAACGACTTCAGCTAAACTCCATGGGACCAGAA	51247	51509	51559	51507	-1	MMYC01_Sc2192	MMYC01_205471	50370	52301	None	3439	649	19284	No_constitutive_exon_found_in_species
CGGTGTCTGGTTCGGGTACCCTGGAAGACGGTTCTGGGCTGACAATACAGAC	10775	10903	10725	10777	1	MMYC01_Sc2193	MMYC01_209122	10454	11078	None	3439	649	19284	No_constitutive_exon_found_in_species
GGGTCGCGCTGGCCGAGAGTGGCAGCTGATACTTGTCGGGGAGGAGCTAGGA	64334	64446	64284	64336	1	MMYC01_Sc2194	MMYC01_206052	64047	64991	None	3439	649	19284	No_constitutive_exon_found_in_species
CTGCCTGAACGTCTTTATTCTACCGTCCCCCTGATCCTGCGCATGGGCAGCG	21231	21532	21582	21530	-1	MMYC01_Sc2195	MMYC01_206860	21231	22499	None	3439	649	19284	No_constitutive_exon_found_in_species
GACGTAGGCACCTAGCAGAAAAGAATGGAGCACCAACCTTTGGGAAATAGCT	57958	57993	57908	57960	1	MMYC01_Sc2195	MMYC01_206870	57843	58719	None	3439	649	19284	No_constitutive_exon_found_in_species
GACGGTGAGGGATTTGGAGGTGATGGAGATGACGGAGCAGGACGGGGGAGGA	3215	5658	5708	5656	-1	MMYC01_Sc2198	MMYC01_206508	3115	6136	None	3439	649	19284	No_constitutive_exon_found_in_species
TTCAACCTCTTAGTCCCACTAACTCACCGCCCGGGGGGGAAAAATTGCAGAA	38315	38924	38974	38922	-1	MMYC01_Sc2198	MMYC01_206519	38315	39103	None	3439	649	19284	No_constitutive_exon_found_in_species
AGATTCAAAGAGTTGCGGTGTGGTGATATACTGATGGGGCTGGGTCGAAGGG	52930	53144	52880	52932	1	MMYC01_Sc2198	MMYC01_206523	52168	53954	None	3439	649	19284	No_constitutive_exon_found_in_species
CCCCCGCTTTGGGCTCGACGTGACGTGGCAGTAAGTTGACGGCCGGGCAGAC	7320	7694	7744	7692	-1	MMYC01_Sc2199	MMYC01_206189	7320	8216	None	3439	649	19284	No_constitutive_exon_found_in_species
GGTGGGCTCCGATTCACTGCAACCTGGTTCTGATATTTCGAGGGTCACAGTG	42911	42939	42989	42937	-1	MMYC01_Sc2203	MMYC01_207331	42911	43559	None	3439	649	19284	No_constitutive_exon_found_in_species
CGACGTCGCCATCAGCAACTCGCTGGTCCAAATACGACTTTGGGAGAAAGTA	17957	20079	20129	20077	-1	MMYC01_Sc2204	MMYC01_206639	16722	20470	None	3439	649	19284	No_constitutive_exon_found_in_species
TGTGTCTCGGGCTGATCTTGGAGGGTTGACGATACTGACGGGCATGGCAGGC	54872	54915	54965	54913	-1	MMYC01_Sc2205	MMYC01_206002	54872	56349	None	3439	649	19284	No_constitutive_exon_found_in_species
GCCCTCACCTTCTCCTTGATATGGGGACAGCTGACTCTGGAATGGGGCAGCG	4427	4975	5025	4973	-1	MMYC01_Sc2206	MMYC01_206874	4107	5394	None	3439	649	19284	No_constitutive_exon_found_in_species
GGGGCTAGCGTTTAGGGGGGTGAGCGGTCATGGGTCTACCTCGGGGGGAGGG	44081	47256	47306	47254	-1	MMYC01_Sc2206	MMYC01_206887	43737	48058	None	3439	649	19284	No_constitutive_exon_found_in_species
TTTATATGGATGGTACTCATTTGTGAGAGCTGGGCTGACATGAGGGACAGGA	29164	29259	29309	29257	-1	MMYC01_Sc2207	MMYC01_208082	29164	30270	None	3439	649	19284	No_constitutive_exon_found_in_species
TCGCGTACCTACCCTACCCCCGCTGAAACGCCCGCTAACACTGGGAACAGGA	35280	36144	35230	35282	1	MMYC01_Sc2208	MMYC01_206844	28114	36144	None	3439	649	19284	No_constitutive_exon_found_in_species
TCTGCTCGCGTGTTTTGATCTATACCCCGCAGAAGCTGACATGAGGGCAGTT	3476	3505	3555	3503	-1	MMYC01_Sc2210	MMYC01_206675	3476	4436	None	3439	649	19284	No_constitutive_exon_found_in_species
CTAGGGAACCCCACGATCGGCCGGCGTGTGCTGACGAGCAGGGCAAACAGCT	35457	36559	35407	35459	1	MMYC01_Sc2210	MMYC01_206683	35318	36559	None	3439	649	19284	No_constitutive_exon_found_in_species
GGCTGGGGAAGGTGCTCAGGGGAGAGGGAGAGTTTGGGGAGGGGGGATAGGC	39989	41961	42011	41959	-1	MMYC01_Sc2210	MMYC01_206686	39989	42429	None	3439	649	19284	No_constitutive_exon_found_in_species
GGCTGGGGAAGGTGCTCAGGGGAGAGGGAGAGTTTGGGGAGGGGGGATAGGC	44925	46897	44875	44927	1	MMYC01_Sc2210	MMYC01_206687	44457	46897	None	3439	649	19284	No_constitutive_exon_found_in_species
CTAGGGAACCCCACGATCGGCCGGCGTGTGCTGACGAGCAGGGCAAACAGCT	50327	51429	51479	51427	-1	MMYC01_Sc2210	MMYC01_206690	50327	51568	None	3439	649	19284	No_constitutive_exon_found_in_species
GCCCTGGCCCGCGCTACGCCCTGTTGGATGTTAACTGCCGGGGAGGACAGGA	52345	52964	53014	52962	-1	MMYC01_Sc2213	MMYC01_207302	50765	53299	None	3439	649	19284	No_constitutive_exon_found_in_species
ACCTGGGTCATGGATGCCAGCCGATCACCGTGTTCATCGGGGATGGTTAGGT	11309	11514	11564	11512	-1	MMYC01_Sc2215	MMYC01_206167	11100	13770	None	3439	649	19284	No_constitutive_exon_found_in_species
CGCTTCGGAATCGTAAACTGCAGGTCTGACAGAACGATGTGGTGGGATAGGT	49838	50119	49788	49840	1	MMYC01_Sc2215	MMYC01_206181	49631	51425	None	3439	649	19284	No_constitutive_exon_found_in_species
CCGAGTGTCCATCCATCGCTCGACTAACTCCCTGGTACTTGGGATCATAGTG	13430	13623	13673	13621	-1	MMYC01_Sc2217	MMYC01_205314	13297	14135	None	3439	649	19284	No_constitutive_exon_found_in_species
AAAGTTACCAAGGTAGTAAAAACAAAAACTCATTCGCTGTGAGGGCACAGGG	24622	25096	25146	25094	-1	MMYC01_Sc2219	MMYC01_207168	24622	26885	None	3439	649	19284	No_constitutive_exon_found_in_species
TGACTCTGCTTATGTCGATTGTGATCATGGACTAACTTTCGGGAACCCAGGG	46879	46978	46829	46881	1	MMYC01_Sc2220	MMYC01_208325	46653	47457	None	3439	649	19284	No_constitutive_exon_found_in_species
AATCATTTCTAGTTCATGACTGACAGGAGGCGGTGGCCGGGGAAAACCAGGA	23676	25156	23626	23678	1	MMYC01_Sc2222	MMYC01_207888	23132	25421	None	3439	649	19284	No_constitutive_exon_found_in_species
ATATCACCAAAAACGCTGGGAAACCTCGCAGCTAACGGATCGGGCGGTAGGA	30971	31223	31273	31221	-1	MMYC01_Sc2224	MMYC01_208629	30971	32906	None	3439	649	19284	No_constitutive_exon_found_in_species
GGGTTGCCGACTGGGGCCGATGAGCGGTTGTCAATGCTGATGGGCAGTAGTT	49346	49443	49493	49441	-1	MMYC01_Sc2225	MMYC01_207729	49346	50833	None	3439	649	19284	No_constitutive_exon_found_in_species
TTCTCTCGCTCTCCGTCAAGCGCGGGGGAGATATGCTGACCGAGGGCCAGCC	11546	11633	11496	11548	1	MMYC01_Sc2226	MMYC01_207357	9986	11886	None	3439	649	19284	No_constitutive_exon_found_in_species
TCCTCCGCAATCATAAAATCACCTCATGATTCTAAACAAAAGACGGGTAGTC	49338	50036	49288	49340	1	MMYC01_Sc2228	MMYC01_206310	49040	50036	None	3439	649	19284	No_constitutive_exon_found_in_species
TAATCCATTACTCCCTCACCCCTCTTGCAGGGCTGACACCAGGGTGCTAGGC	43421	43660	43710	43658	-1	MMYC01_Sc2230	MMYC01_206751	43421	44288	None	3439	649	19284	No_constitutive_exon_found_in_species
AATATGCAGACCTCGCCGGGCTGCCGTCACTGACACGCGCGGGATCGCAGAT	17955	18264	17905	17957	1	MMYC01_Sc2231	MMYC01_208259	17716	19365	None	3439	649	19284	No_constitutive_exon_found_in_species
GGCCCCCCTGATTTGGCCTTAAATATGACTGACAGGGGCCGACGGGACAGCT	53254	53531	53581	53529	-1	MMYC01_Sc2233	MMYC01_207195	52914	54824	None	3439	649	19284	No_constitutive_exon_found_in_species
GAGGTCCACTGAGCCACGAGATCCCCGTCCCAGCTGTTGACACAGGGTAGCT	5509	6074	6124	6072	-1	MMYC01_Sc2234	MMYC01_206947	4541	6936	None	3439	649	19284	No_constitutive_exon_found_in_species
GATATTCTATTCTCGAGCTGGGCTACAGAGCAGGACTGACAGGGTTCAAGGT	54572	55392	55442	55390	-1	MMYC01_Sc2235	MMYC01_206928	54572	55763	None	3439	649	19284	No_constitutive_exon_found_in_species
TCTTTGGTTGCGATGGCGCTGATCACGTATACTGATGGTTGGGAAAATAGTC	11251	12097	11201	11253	1	MMYC01_Sc2236	MMYC01_207474	11028	13887	None	3439	649	19284	No_constitutive_exon_found_in_species
CCTGTGAGGTGGAAGGACAGGACATGGCTAACACCGGCCGGGGAACACAGCG	44309	44344	44394	44342	-1	MMYC01_Sc2236	MMYC01_207484	43541	44996	None	3439	649	19284	No_constitutive_exon_found_in_species
CGCGACGCAGGTTATTGCTGGCGAGGATGCTAATACACGCGGTGGGATAGGA	45861	46123	46173	46121	-1	MMYC01_Sc2236	MMYC01_207485	45560	46570	None	3439	649	19284	No_constitutive_exon_found_in_species
TGGCGTCTTCACCGGCCAAGGCGCACAAGTGGCCAGCAATGGGCGCGCAGTT	17824	20426	17774	17826	1	MMYC01_Sc2237	MMYC01_206823	15972	28388	None	3439	649	19284	No_constitutive_exon_found_in_species
GCTCACCGTTTCTAAGTACCGTAATGTGCATGAGCTGACTCACGGGCAAGCT	38199	39472	39522	39470	-1	MMYC01_Sc2237	MMYC01_206828	38199	40075	None	3439	649	19284	No_constitutive_exon_found_in_species
TATATGTGTGAGCGGGGGTTACTTGCTGACGGTGTGAGGATGGGGGAAAGGA	27734	28027	28077	28025	-1	MMYC01_Sc2238	MMYC01_207094	27371	29393	None	3439	649	19284	No_constitutive_exon_found_in_species
TCTTCCTCGCCTAGCTGCTGAACCTTCCTGCTGACTTTCTGGGATAACAGCC	24924	25088	25138	25086	-1	MMYC01_Sc2239	MMYC01_207415	24924	25611	None	3439	649	19284	No_constitutive_exon_found_in_species
GACAGACGAGCGCATGCAATGAACGGCTGATCATCTAACACGTGGGACAGGC	33633	34895	33583	33635	1	MMYC01_Sc2240	MMYC01_208204	33000	34895	None	3439	649	19284	No_constitutive_exon_found_in_species
CGCCGATTGCCGATACCCGGATCGCTAACCGGAGATCAATTCGGGAACAGCG	45133	45226	45083	45135	1	MMYC01_Sc2241	MMYC01_207384	45038	46044	None	3439	649	19284	No_constitutive_exon_found_in_species
AGCCCTGCGATGTTAAGGTTCGGTAAGCTAACACTGGGCCGGGGATATAGAT	1681	1748	1631	1683	1	MMYC01_Sc2242	MMYC01_205333	1436	4445	None	3439	649	19284	No_constitutive_exon_found_in_species
GTTATGTTAGACTTTGGTGTTTTATGTTGTCTGTCTGACTCGGGCGATAGAA	7831	8923	7781	7833	1	MMYC01_Sc2242	MMYC01_205335	7471	10401	None	3439	649	19284	No_constitutive_exon_found_in_species
TTAGAACCAGTCCCTAACCAGCGCCATATTCAAACGGGGCGGAAATAAAGAT	33073	33875	33925	33873	-1	MMYC01_Sc2242	MMYC01_205344	33073	34139	None	3439	649	19284	No_constitutive_exon_found_in_species
GAGAGAATGGGTCTGGCGCACAACATCATTTTAACTAAGGGGACACACAGAA	43151	43501	43551	43499	-1	MMYC01_Sc2244	MMYC01_207349	42757	43620	None	3439	649	19284	No_constitutive_exon_found_in_species
CCCATCTCCTTCTCTTTTCATTGTTTTCTAACGGGCGGCGGGGGAAACAGAC	20954	21402	21452	21400	-1	MMYC01_Sc2245	MMYC01_206620	20954	24359	None	3439	649	19284	No_constitutive_exon_found_in_species
TCCCCAAGGGAACTAAGCGTGATACGGGTGCTGACCCTCGGGTAAAATAGTG	41349	41632	41682	41630	-1	MMYC01_Sc2245	MMYC01_206626	41071	43314	None	3439	649	19284	No_constitutive_exon_found_in_species
TCTCCCCCTTGTCGAGTAATGTGTTCGAGTGTTAACTGTCGGGATACCAGTG	37963	38196	37913	37965	1	MMYC01_Sc2246	MMYC01_207695	37085	38196	None	3439	649	19284	No_constitutive_exon_found_in_species
GGCCCCCCTGATTTGGCCTTAAATATGACTGACAGGGGCCGACGGGACAGCT	1755	2032	1705	1757	1	MMYC01_Sc2247	MMYC01_207458	462	2372	None	3439	649	19284	No_constitutive_exon_found_in_species
CATGCGCGTTTTTTCTACAAGGAAGGACAGAGAGGAAGGGCCAGAAACAGCA	17237	25401	25451	25399	-1	MMYC01_Sc2248	MMYC01_207779	15336	26060	None	3439	649	19284	No_constitutive_exon_found_in_species
GACAGCGTTGGATGGATGGGTCGCTGATGTTAGTGCTTCGTGGGTAACAGCT	42733	43450	42683	42735	1	MMYC01_Sc2248	MMYC01_207784	40777	43450	None	3439	649	19284	No_constitutive_exon_found_in_species
CGGTATGGAGGCTTGACAAGCCGTCGTCAGGTTCTAACAAGTGGGTATAGGC	44565	45396	44515	44567	1	MMYC01_Sc2250	MMYC01_207817	44174	45396	None	3439	649	19284	No_constitutive_exon_found_in_species
AGGATTCGGACTGCCATGACACATGATGCTAATGGAGGTTTTGGGAATAGGA	20573	20609	20523	20575	1	MMYC01_Sc2251	MMYC01_207111	20477	21656	None	3439	649	19284	No_constitutive_exon_found_in_species
TGCGCGCGAGTGTGTTATTTATCAGGGTCATTCTAAGCTGAATTGGGAAGCG	33280	33793	33230	33282	1	MMYC01_Sc2251	MMYC01_207116	32511	34424	None	3439	649	19284	No_constitutive_exon_found_in_species
CCGCCCCGAAGAATCGAGTGTAGTCAAGTACTGATCCGCCGGGGGGCCAGCG	37710	38577	38627	38575	-1	MMYC01_Sc2252	MMYC01_207798	37235	39825	None	3439	649	19284	No_constitutive_exon_found_in_species
CCGTTGGCGGTGTGGTAGGCTGATTTCGACGACGGTGGGGAGGGGTTTAGTG	1558	2893	1508	1560	1	MMYC01_Sc2253	MMYC01_206597	625	3110	None	3439	649	19284	No_constitutive_exon_found_in_species
CGCCCGGATCGGTGTAGGAAATGGCTCGGGGCTGACGATTCCCAAGGGAGGT	29486	29640	29690	29638	-1	MMYC01_Sc2253	MMYC01_206607	28911	29867	None	3439	649	19284	No_constitutive_exon_found_in_species
GCGGGGTTCCTTCTGCTCTTGGGATGGTAATGCTAACGGCGGGTGGCTAGGC	29056	29526	29576	29524	-1	MMYC01_Sc2255	MMYC01_208400	29056	29961	None	3439	649	19284	No_constitutive_exon_found_in_species
CTTCTTCCTAATTCTACCCGAAACCCACCTAACATCGCTGGCGGGAACAGTT	46832	46934	46782	46834	1	MMYC01_Sc2255	MMYC01_208404	46264	47242	None	3439	649	19284	No_constitutive_exon_found_in_species
GGGCGGCGATGCCAACCATCGCTGCCTCGCCGGCAGACGAGGGGGAGCAGGA	50144	50701	50751	50699	-1	MMYC01_Sc2255	MMYC01_208406	50144	51720	None	3439	649	19284	No_constitutive_exon_found_in_species
TCATGGCGTGAAGCAGTAGGCTAAGTCAATCTCCTTCGGGAGTTAAACAGAA	22718	22763	22668	22720	1	MMYC01_Sc2256	MMYC01_206214	22581	23224	None	3439	649	19284	No_constitutive_exon_found_in_species
TCGTACCCAGCGCGTCTAATAACCCTCAATTCACTGACAATCGAGGGTAGAT	26742	26839	26889	26837	-1	MMYC01_Sc2256	MMYC01_206217	26160	27074	None	3439	649	19284	No_constitutive_exon_found_in_species
TCGTACCCAGCGCGTCTAATAACCCTCAATTCACTGACAATCGAGGGTAGAT	51245	51342	51195	51247	1	MMYC01_Sc2256	MMYC01_206220	51010	51924	None	3439	649	19284	No_constitutive_exon_found_in_species
GTTCTTTACACTGGGTGACTACGAGGCGGCTGACGCTGAGGGATGGACAGGG	16311	16557	16607	16555	-1	MMYC01_Sc2258	MMYC01_208174	16311	16904	None	3439	649	19284	No_constitutive_exon_found_in_species
CCCGTTTTCTGTTGACCTCTGCGCTGCTAACAAACTACCTGGGACGGCAGTA	16471	16569	16619	16567	-1	MMYC01_Sc2260	MMYC01_206559	16108	17658	None	3439	649	19284	No_constitutive_exon_found_in_species
GTCCGTTTTCCCTGCCGAAAACAGAGGGGTGAACTGACAGGGTGGAACAGGC	44265	44956	45006	44954	-1	MMYC01_Sc2260	MMYC01_206570	44265	45393	None	3439	649	19284	No_constitutive_exon_found_in_species
TATACGTGGTGTAAGTGGCGTCTACTAATTCGCAAGGTCCACGGGGACAGGA	5810	5963	5760	5812	1	MMYC01_Sc2261	MMYC01_206660	5679	6967	None	3439	649	19284	No_constitutive_exon_found_in_species
CATGACTTTAGAAGCCTAGAATAAAAGATAACTAACTAACAACCGGGTAGGA	35180	35734	35784	35732	-1	MMYC01_Sc2261	MMYC01_206668	34320	37389	None	3439	649	19284	No_constitutive_exon_found_in_species
GGGGGTTAAGTTGGCTAACGTGGTCATGGCTGGCGCCGGGGGGTGTGTAGGA	7417	7983	8033	7981	-1	MMYC01_Sc2263	MMYC01_207623	7090	8971	None	3439	649	19284	No_constitutive_exon_found_in_species
AGCAGTGCAACTGGGGCCCGTCTGCGTCAAACAGTGGGACAAGAACATAGAG	42712	42993	42662	42714	1	MMYC01_Sc2264	MMYC01_208057	42478	43067	None	3439	649	19284	No_constitutive_exon_found_in_species
TATTCCCTCGGGACCTACTGGATGAAAAACGCTGCTGACATGGCGGGCAGAC	46293	46344	46243	46295	1	MMYC01_Sc2264	MMYC01_208058	44699	46344	None	3439	649	19284	No_constitutive_exon_found_in_species
GACGGGGCGATGGAGGAGGTGCGGGCGTATTTCTTGGGCGGGTTCGGGAGTG	30167	30344	30394	30342	-1	MMYC01_Sc2265	MMYC01_207530	29356	30900	None	3439	649	19284	No_constitutive_exon_found_in_species
TGCTCCTGGCTGATTAGTTTGGGGAAGGGGGGTGCTGACAGAGTGGGCAGAT	29356	30107	30157	30105	-1	MMYC01_Sc2265	MMYC01_207530	29356	30900	None	3439	649	19284	No_constitutive_exon_found_in_species
ACATTTCTAAAATCCCAAGGGCTATTAAATCTAACGGAGCTGGGAGGGAGAA	31457	31873	31923	31871	-1	MMYC01_Sc2265	MMYC01_207531	31403	32162	None	3439	649	19284	No_constitutive_exon_found_in_species
TGAGTTATGGTAGGGGATTTTGGCAGGGGAGAAATAAAGAAGCGGGACAGTG	31403	31406	31456	31404	-1	MMYC01_Sc2265	MMYC01_207531	31403	32162	None	3439	649	19284	No_constitutive_exon_found_in_species
ACCCCGTCTGTAAAGGGAGTACTGACATGAGCCTTGTGTTTGGGGATTAGTT	43348	43546	43298	43350	1	MMYC01_Sc2265	MMYC01_207534	41453	43977	None	3439	649	19284	No_constitutive_exon_found_in_species
AGTTTGGTTGCGTTCTATCTCTGTCCCTCCAGAGTCTGATATCGGGGTAGGA	49431	51373	49381	49433	1	MMYC01_Sc2265	MMYC01_207536	48725	51373	None	3439	649	19284	No_constitutive_exon_found_in_species
CGCACTGATACGGTACGGGGACTATCCACTGACAATGCCGGGGTGGGCAGTG	26047	26345	25997	26049	1	MMYC01_Sc2267	MMYC01_208113	25655	26463	None	3439	649	19284	No_constitutive_exon_found_in_species
ACAAGCCCGTTCCTAACAGTTCCGGAGCGAGACACTGACGGGAGTGTCAGAA	43428	43803	43853	43801	-1	MMYC01_Sc2268	MMYC01_208693	43428	44956	None	3439	649	19284	No_constitutive_exon_found_in_species
GAAGAGGGGTGGTGCTGAGGGGGCCACCGCACGCTAACTGCCGGGGAAAGGA	18782	19579	18732	18784	1	MMYC01_Sc2270	MMYC01_207578	17541	19995	None	3439	649	19284	No_constitutive_exon_found_in_species
CGTGCGCAACCCCAACGGGGGGCCCCCTCTCGGCCATGGTGGGGCACGAGTA	35981	36305	36355	36303	-1	MMYC01_Sc2270	MMYC01_207585	35981	37169	None	3439	649	19284	No_constitutive_exon_found_in_species
CAATCCCATGGCCAGCCAGCCGGCGACACGGAGGCTAAAGGGCAAAGCAGCA	24257	24510	24560	24508	-1	MMYC01_Sc2271	MMYC01_208862	23499	26188	None	3439	649	19284	No_constitutive_exon_found_in_species
TGTGATAACATGGTCAATTTTGTGAGAATGTGCTGATGGCCGATGGGTAGGC	33216	33278	33166	33218	1	MMYC01_Sc2272	MMYC01_207012	28021	36610	None	3439	649	19284	No_constitutive_exon_found_in_species
AGGCGCTCGCATTAGATGACGGATGGTCGGGGCTGACATGTGGGACACAGCC	45086	45277	45327	45275	-1	MMYC01_Sc2272	MMYC01_207016	42726	45697	None	3439	649	19284	No_constitutive_exon_found_in_species
GGTCGCCTGGGGGACGGGGTTGCATCTAACAAAGGGGGTGAAGCAGATAGGC	17821	18246	17771	17823	1	MMYC01_Sc2274	MMYC01_208129	17356	18246	None	3439	649	19284	No_constitutive_exon_found_in_species
CTGATGCCGTGGAGGCCGCGCACGTTGTGCCCCTTGCTGACGGGAATTAGTT	29823	29960	29773	29825	1	MMYC01_Sc2277	MMYC01_207659	29073	30442	None	3439	649	19284	No_constitutive_exon_found_in_species
CTATCTATCGTCCAACTTGCCCTGCATGTCATGCTCCCCTGGGGGCCCAGTC	30066	30442	30016	30068	1	MMYC01_Sc2277	MMYC01_207659	29073	30442	None	3439	649	19284	No_constitutive_exon_found_in_species
TCTTCAAAGACAAGCCCCGCCGCAAGAATACGAGCTGATCAAACGGGCAGGT	24422	25436	25486	25434	-1	MMYC01_Sc2279	MMYC01_208500	24422	25984	None	3439	649	19284	No_constitutive_exon_found_in_species
CATTCTCAGGTGTGCTTTTGAAACTGTTACCGATTTAACAACGGGAGCAGAG	35590	35723	35773	35721	-1	MMYC01_Sc2279	MMYC01_208503	35590	36030	None	3439	649	19284	No_constitutive_exon_found_in_species
CGCCGCTCGTCTCTACGTAGCAATGCCTAAACACTAACTTCTTGGGGAAGGT	3341	3573	3623	3571	-1	MMYC01_Sc2283	MMYC01_207074	1885	4022	None	3439	649	19284	No_constitutive_exon_found_in_species
AAGTCACCCCTTAGACGTTGGGGCAGTCAGTCGCTGATGGGAAACCGCAGCT	2113	2222	2272	2220	-1	MMYC01_Sc2283	MMYC01_207074	1885	4022	None	3439	649	19284	No_constitutive_exon_found_in_species
CGCATGGGGAGCTTACACGAAGAGAGGGAGTGCTAACTGACGGGATGCAGCA	11255	11383	11205	11257	1	MMYC01_Sc2283	MMYC01_207077	10515	12379	None	3439	649	19284	No_constitutive_exon_found_in_species
AAGGAGCTAGAGGTTTTTGTGGGCTTCATCATGAATAAGAGGGGGTACAGAC	4507	4849	4899	4847	-1	MMYC01_Sc2284	MMYC01_208423	4507	8416	None	3439	649	19284	No_constitutive_exon_found_in_species
CTCGACCAGGGGCACTTTGAGTGACGGCTACTAATCGGAGCGGGCGGCAGAG	9806	11261	11311	11259	-1	MMYC01_Sc2285	MMYC01_208674	9806	11561	None	3439	649	19284	No_constitutive_exon_found_in_species
GTCTCACACCAGTACTTTAAGGATATGGTCTTTTTATCACGACCGGGAAGAA	23816	25342	23766	23818	1	MMYC01_Sc2285	MMYC01_208677	21456	26097	None	3439	649	19284	No_constitutive_exon_found_in_species
GATCATTCGGTAAGTGGCGTCGTTGCCTCGGGCTGACACGGGTGGCATAGCG	38786	39113	38736	38788	1	MMYC01_Sc2285	MMYC01_208680	38393	39943	None	3439	649	19284	No_constitutive_exon_found_in_species
ATCCTCTTCAATCTGGATGTCCTGACACGATTCGCCTCACGGGTGTGCAGAC	20014	20312	20362	20310	-1	MMYC01_Sc2286	MMYC01_207128	19726	20732	None	3439	649	19284	No_constitutive_exon_found_in_species
AGTCCCGGTGTTTCGCGACAAGTGGCACTAACGCGAGGGTTGTGGGCAAGGC	12812	12959	12762	12814	1	MMYC01_Sc2287	MMYC01_205897	11906	13233	None	3439	649	19284	No_constitutive_exon_found_in_species
CCGCGTCTTTAACGTGCCCTAAATCACGATGACTGACTGGGCGGGCGCAGTC	21692	21731	21642	21694	1	MMYC01_Sc2287	MMYC01_205901	21510	25159	None	3439	649	19284	No_constitutive_exon_found_in_species
GTATCATAGGTGGGGAAATGCAATGCTGACGGATGTGGGAAACACAACAGCC	26113	26206	26256	26204	-1	MMYC01_Sc2287	MMYC01_205902	25940	26930	None	3439	649	19284	No_constitutive_exon_found_in_species
GAGTAGGTTTCTGCGGCACGCCGGCGCATAGTTCGATGCTGATCGGGCAGGT	27716	27850	27900	27848	-1	MMYC01_Sc2287	MMYC01_205903	27423	28435	None	3439	649	19284	No_constitutive_exon_found_in_species
AGCCGATCCGAGAGGGGAAATGTCCCACATAACTGACATTGCCGGGGTAGAT	35562	36071	36121	36069	-1	MMYC01_Sc2287	MMYC01_205907	35562	36568	None	3439	649	19284	No_constitutive_exon_found_in_species
GACAGGCTTGTAAGTCGGCCGTGGACGGTGTGGGCGTTTATAGCGGGGAGCG	37604	37609	37659	37607	-1	MMYC01_Sc2288	MMYC01_209621	37604	39345	None	3439	649	19284	No_constitutive_exon_found_in_species
CGAAATTCGACTTCGGAGATGGGGCGATTGCTGATAATGGGTGAACGCAGGT	8834	8985	8784	8836	1	MMYC01_Sc2290	MMYC01_208991	8482	9776	None	3439	649	19284	No_constitutive_exon_found_in_species
TCGTCTTCAAATTCTAGATGATTTGGGTGTGGTGCTGACAGTGGGCGCAGTG	28167	28314	28364	28312	-1	MMYC01_Sc2293	MMYC01_208900	28167	29538	None	3439	649	19284	No_constitutive_exon_found_in_species
TAAGACGTCACTGCTCTTTTAAGGCTTGATCATTGCTAACTGGGACACAGGG	24774	27194	27244	27192	-1	MMYC01_Sc2294	MMYC01_207642	24774	27330	None	3439	649	19284	No_constitutive_exon_found_in_species
CCCTCCTATGCTATGCAAGTTTTGGTCGGACGCTGACTCGTCGGGAAAAGGC	25322	25373	25272	25324	1	MMYC01_Sc2295	MMYC01_208038	25199	26043	None	3439	649	19284	No_constitutive_exon_found_in_species
TCAAGCCTGAGGTTCTCACGAGGGTGCTGACTCGGGACGATTGGGGACAGGA	10948	11366	11416	11364	-1	MMYC01_Sc2297	MMYC01_208779	10948	11828	None	3439	649	19284	No_constitutive_exon_found_in_species
CCATCAACTCATTTAGCAAGACCAACACCAGCTAACTCGGCGGGCAACAGAG	18734	19625	19675	19623	-1	MMYC01_Sc2297	MMYC01_208782	18078	20293	None	3439	649	19284	No_constitutive_exon_found_in_species
ATCCTGGGCTTCCCAACCGGGGAAGCCAGAGGCTTACGAGGGACTGGCAGAT	24028	24414	23978	24030	1	MMYC01_Sc2297	MMYC01_208783	23849	24815	None	3439	649	19284	No_constitutive_exon_found_in_species
CTTCCCCGTTTCCCCCAAACCCGTTGAACAGGATTGACTCGGGCATGCAGAG	24470	24655	24420	24472	1	MMYC01_Sc2297	MMYC01_208783	23849	24815	None	3439	649	19284	No_constitutive_exon_found_in_species
TTTAGGTGTTGCCTTTGCTCTATCCTCCAGTGTGCTGATGAGAGGGAAAGGC	8774	9598	8724	8776	1	MMYC01_Sc2300	MMYC01_209312	6663	9598	None	3439	649	19284	No_constitutive_exon_found_in_species
TGGAGTCATCTCGGACTGGGAGGGAGTGCGAAGACTGACCTGGGAGCCAGGC	21179	21246	21129	21181	1	MMYC01_Sc2300	MMYC01_209314	21083	22401	None	3439	649	19284	No_constitutive_exon_found_in_species
TGTCTCCGCCGCCTCCGCATTCCGGAACGCAGGGTGACACGGCGGGCTAGGA	41626	42315	42365	42313	-1	MMYC01_Sc2301	MMYC01_209168	41626	42588	None	3439	649	19284	No_constitutive_exon_found_in_species
GTAAGTAGCTAGTTGTTGGCCTGCCAGGAACAATGCTAACAATGGGACAGTT	1108	1780	1058	1110	1	MMYC01_Sc2302	MMYC01_209359	529	1780	None	3439	649	19284	No_constitutive_exon_found_in_species
AGGTACTCTTGCTTTCAACGTTTGCTGTCCCATTCTGACCACATGGGTAGGC	33620	35343	35393	35341	-1	MMYC01_Sc2303	MMYC01_208237	30926	35412	None	3439	649	19284	No_constitutive_exon_found_in_species
CAGCTTTTGCCCCACAGGAGACCGTGCCCTAGAGCTAATCCAGGGGAAAGCG	3053	3453	3503	3451	-1	MMYC01_Sc2304	MMYC01_208341	3053	3689	None	3439	649	19284	No_constitutive_exon_found_in_species
TTTCATCAACTGTTTACTTGCTTGCTCACGCTATGGGGCACGGCAGGTAGTC	3179	3558	3129	3181	1	MMYC01_Sc2307	MMYC01_208506	2675	4246	None	3439	649	19284	No_constitutive_exon_found_in_species
CGTCAGAGGAAGGGAGTAGTGGGAGGTGCGGAAGTGGCGGGGAAGACTAGGG	29927	30106	29877	29929	1	MMYC01_Sc2307	MMYC01_208514	28995	30106	None	3439	649	19284	No_constitutive_exon_found_in_species
CCACATCAAGACGAACAAAAAGTACGTATGCCCTTGTTCTCGGGAAACAGCC	38577	38820	38527	38579	1	MMYC01_Sc2307	MMYC01_208517	35235	38820	None	3439	649	19284	No_constitutive_exon_found_in_species
CGTCTCCTGGTTCGGCTTTGCCGTGTGCTCGGTCTAATGCGGGACTGCAGAT	4945	5790	4895	4947	1	MMYC01_Sc2308	MMYC01_207823	4417	8044	None	3439	649	19284	No_constitutive_exon_found_in_species
ATTGTCCTTTTCGGGAGTGAGGGGTTGTGCTAACATGCCGGGTTGGGTAGGT	17688	19202	19252	19200	-1	MMYC01_Sc2308	MMYC01_207827	17688	20150	None	3439	649	19284	No_constitutive_exon_found_in_species
CTATCCATAGCTAGAATCGATCTGGCGTGGGTTTACTAATCCGAGGGCAGAA	23860	24181	24231	24179	-1	MMYC01_Sc2308	MMYC01_207830	23860	24525	None	3439	649	19284	No_constitutive_exon_found_in_species
AGCTGCTGGGTAAAGGGGGTTCGCCATTTGCTACGAGGGCAAGGCAGCAGGA	32593	32658	32708	32656	-1	MMYC01_Sc2308	MMYC01_207833	29755	32913	None	3439	649	19284	No_constitutive_exon_found_in_species
CCAGGGATGCCTGCGCAGGTTACTTGCCTATCTGACTAACCACGGGACAGGC	34311	35266	35316	35264	-1	MMYC01_Sc2309	MMYC01_207967	33435	35596	None	3439	649	19284	No_constitutive_exon_found_in_species
ACAGGAAAACCAGTGTGCTCCGGGAGGGAGCGACAGGCTGACGGGACCAGAT	2320	2675	2270	2322	1	MMYC01_Sc2311	MMYC01_209807	1323	2930	None	3439	649	19284	No_constitutive_exon_found_in_species
ACTCGCCCTCTCCCTCCTAGCTACCCTCTTCCCTCTCGCCCAGGGCACAGGC	12732	13750	12682	12734	1	MMYC01_Sc2312	MMYC01_209037	11432	13750	None	3439	649	19284	No_constitutive_exon_found_in_species
TGAGGATGTACGTAAAGCTGCGGATGCTGATTGCTGAGGGACGAAAACAGCC	34597	34772	34822	34770	-1	MMYC01_Sc2312	MMYC01_209045	34597	36059	None	3439	649	19284	No_constitutive_exon_found_in_species
TGACCGTCATCCTTACTATCGGTAACTGATTGTACGTGGGAAAACCGCAGTA	37130	37306	37356	37304	-1	MMYC01_Sc2312	MMYC01_209046	37130	37921	None	3439	649	19284	No_constitutive_exon_found_in_species
GTCCAATACGCCAACCAGTCTAGACGATTTTGTCGCTGACACCAGGGCAGTC	23212	23330	23380	23328	-1	MMYC01_Sc2314	MMYC01_208025	22559	24031	None	3439	649	19284	No_constitutive_exon_found_in_species
GTCCATGCTAGAGGACAAGCTCTGTCGGGACTAACTCTGGGGTAAAACAGAA	41047	41289	40997	41049	1	MMYC01_Sc2314	MMYC01_208030	39194	41289	None	3439	649	19284	No_constitutive_exon_found_in_species
GCCATTGATGCCATTGACTTTCAAGGTGTTGACTGTTTTCGTCGGGACAGCT	31281	31399	31449	31397	-1	MMYC01_Sc2315	MMYC01_208808	30380	31561	None	3439	649	19284	No_constitutive_exon_found_in_species
GGAGTTCATGTGTGACAAGTTGAAAAGGGCGGCCGAGGGAAAGGTACAAGTT	29800	30008	30058	30006	-1	MMYC01_Sc2319	MMYC01_207709	29800	31056	None	3439	649	19284	No_constitutive_exon_found_in_species
CCCAGTTTGGTGGCCTCGTTTGTTCTTCTCAATCGCTAATTGGGAGGCAGAA	23931	24710	23881	23933	1	MMYC01_Sc2321	MMYC01_208311	23728	25297	None	3439	649	19284	No_constitutive_exon_found_in_species
GGCCCGGGTCCCCATTGAGCGATATCCAGCCTGCTGACTGGGTTTGGAAGAA	29148	29198	29098	29150	1	MMYC01_Sc2321	MMYC01_208313	28504	29821	None	3439	649	19284	No_constitutive_exon_found_in_species
GTCCGGTGGTCACTCTCCCAATAGCTGTTGGCGCTGACTGGGTAAATCAGTT	33168	33430	33480	33428	-1	MMYC01_Sc2321	MMYC01_208314	31962	33945	None	3439	649	19284	No_constitutive_exon_found_in_species
GTAAGGCTACCCTGGCAGCTAGGCACGGGTCGATGCTGACCGGGAAACAGTC	25086	25194	25036	25088	1	MMYC01_Sc2324	MMYC01_208618	24463	28628	None	3439	649	19284	No_constitutive_exon_found_in_species
TCGGTGAGCCGGTCACCAACGGTGCGAAAACATGACTTGAGGGCTGACAGCC	1578	2600	1528	1580	1	MMYC01_Sc2327	MMYC01_209543	776	4747	None	3439	649	19284	No_constitutive_exon_found_in_species
CGTAGCCCTAGCAACAAATTGTTGGTCTACTCTAACTCAAGGGCAAACAGGG	17695	17751	17801	17749	-1	MMYC01_Sc2332	MMYC01_208147	17695	18544	None	3439	649	19284	No_constitutive_exon_found_in_species
TCGGAAATGCTATAATAGATTCACAAACGGCCGGGTAACGGGAAATATAGGT	35847	36024	35797	35849	1	MMYC01_Sc2333	MMYC01_208528	35064	36024	None	3439	649	19284	No_constitutive_exon_found_in_species
TGCCGGATGTTATATCGAACCATTGAAACCTGCGCTGACGGAATGGGCAGAA	20032	20067	20117	20065	-1	MMYC01_Sc2334	MMYC01_208459	19939	21056	None	3439	649	19284	No_constitutive_exon_found_in_species
CGGAGAACAAGAAAAATGGTTTCTCTTTGGCTGACCGTTTGCGGGAAAAGGC	14017	14203	14253	14201	-1	MMYC01_Sc2335	MMYC01_208219	13863	15064	None	3439	649	19284	No_constitutive_exon_found_in_species
CGAAACCCTCTTCCCCGCACTCTCTGAGCCTTGACTGATGGGGCCAGTAGGT	18715	19661	18665	18717	1	MMYC01_Sc2335	MMYC01_208220	18356	19661	None	3439	649	19284	No_constitutive_exon_found_in_species
CCACCGGACGGCTGACGACGCCTCCTCTGCTCGGGCGGGGTGGAGAATAGGG	33930	34177	34227	34175	-1	MMYC01_Sc2335	MMYC01_208226	33243	34578	None	3439	649	19284	No_constitutive_exon_found_in_species
TACTCTGAAGCCGCAACATTGACTAACTCTTCCGGGGGTACAAAAACCAGGC	33402	33854	33904	33852	-1	MMYC01_Sc2335	MMYC01_208226	33243	34578	None	3439	649	19284	No_constitutive_exon_found_in_species
AATTCTCTCCTTATTTTGGTCATGAGAAGCGCCGCTGACCAAGAGGGCAGAC	27643	27854	27593	27645	1	MMYC01_Sc2337	MMYC01_209458	26631	29265	None	3439	649	19284	No_constitutive_exon_found_in_species
GTAAGTCCTCGATCATTCTTGATTTCGTCTCGGACTTTAACATGGGACAGAC	34608	34771	34558	34610	1	MMYC01_Sc2338	MMYC01_209687	34010	37350	None	3439	649	19284	No_constitutive_exon_found_in_species
TTCACGCTCCCCGTTTCGTATCTCAGATCAGATCGCTAAAGCCGGGACAGAT	20415	21022	21072	21020	-1	MMYC01_Sc2346	MMYC01_209081	20415	22184	None	3439	649	19284	No_constitutive_exon_found_in_species
CCTGCCTGTTTGGGGGGCGGCCCGGTCATTGATAACGGAACGCCGGGGAGAG	7860	8350	7810	7862	1	MMYC01_Sc2348	MMYC01_209003	6890	8350	None	3439	649	19284	No_constitutive_exon_found_in_species
CGTAGCACCACGGCCCCCCCCCCCCGCCGGCGGTGAACGGGGCTGCAAAGGC	8568	8781	8831	8779	-1	MMYC01_Sc2348	MMYC01_209004	8568	12419	None	3439	649	19284	No_constitutive_exon_found_in_species
AAACCCATAATGGGTTAGGGTGTGAGAATGTGAGCTGACGGGTGGTTAAGGT	5216	5268	5166	5218	1	MMYC01_Sc2349	MMYC01_209322	4331	5268	None	3439	649	19284	No_constitutive_exon_found_in_species
GGCGTACTGAACATCCCCACCCCGGTAGGTTTGGGCGGGTGCTGGAACAGCC	22146	22551	22096	22148	1	MMYC01_Sc2351	MMYC01_208606	21457	22551	None	3439	649	19284	No_constitutive_exon_found_in_species
GGCCAGCACCCCTTGAACCCATACATCCACACCTTCCTGAACCTGGGAAGGG	8610	9322	8560	8612	1	MMYC01_Sc2352	MMYC01_207916	7748	10950	None	3439	649	19284	No_constitutive_exon_found_in_species
CGATATGTCTTGCTCTGCTGTCGTTCTGGTCCGCTAACGGGGATTGAAAGCT	6381	6513	6563	6511	-1	MMYC01_Sc2356	MMYC01_209088	6381	9233	None	3439	649	19284	No_constitutive_exon_found_in_species
CTCTGCGTGCCCCATCCCGTCCCGAAGCAGCTCCTGACTGACTGGGATAGTT	29131	30263	30313	30261	-1	MMYC01_Sc2356	MMYC01_209094	27827	30912	None	3439	649	19284	No_constitutive_exon_found_in_species
TCGTTCCCCGTTCCACCAGTGTGCATCTCTGACATCAAGTACGGGTATAGAC	1734	2081	2131	2079	-1	MMYC01_Sc2357	MMYC01_209935	759	2432	None	3439	649	19284	No_constitutive_exon_found_in_species
TGCGCGCGAGTGTGTTATTTATCAGGGTCATTCTAAGCTGAATTGGGAAGCG	10728	11241	11291	11239	-1	MMYC01_Sc2358	MMYC01_208547	10254	12010	None	3439	649	19284	No_constitutive_exon_found_in_species
AGGATTCGGACTGCCATGACACATGATGCTAATGGAGGTTTTGGGAATAGGA	23909	23945	23995	23943	-1	MMYC01_Sc2358	MMYC01_208552	22862	24041	None	3439	649	19284	No_constitutive_exon_found_in_species
TCGCGAGACCGTCTGGGCGGGGAAATATGTCGCTGACAGTGCTGGGACAGGA	30734	31059	31109	31057	-1	MMYC01_Sc2361	MMYC01_208376	30734	31894	None	3439	649	19284	No_constitutive_exon_found_in_species
TCTCAGGTGTCCAGTCTGCTGAGGGACCTAGTTGTGCTGATGGGCAACAGAT	6238	8026	6188	6240	1	MMYC01_Sc2363	MMYC01_209594	3889	8026	None	3439	649	19284	No_constitutive_exon_found_in_species
GCGCAGAGCGTTTATATGCTGATGTGCTAATGACACCTCCACGGGACAAGCG	27263	28530	28580	28528	-1	MMYC01_Sc2363	MMYC01_209601	27263	28633	None	3439	649	19284	No_constitutive_exon_found_in_species
TGATACTTTGGCCGCTTTGAAACGAAAGGTGTGCTGATGGCGTGGGGTAGCA	21041	21077	20991	21043	1	MMYC01_Sc2365	MMYC01_207754	20662	23208	None	3439	649	19284	No_constitutive_exon_found_in_species
GGGGATTCTCTGTATCCCAGGAGACGTAATGTCACTGACCGGGAACGCAGAG	27443	27996	27393	27445	1	MMYC01_Sc2365	MMYC01_207756	26201	27996	None	3439	649	19284	No_constitutive_exon_found_in_species
TCTTGTTGGTTGGGAGATGGGTGGCTAATGCCGGTTTGTTGCTGGGATAGGT	9295	9421	9245	9297	1	MMYC01_Sc2369	MMYC01_208243	8640	9421	None	3439	649	19284	No_constitutive_exon_found_in_species
CACTTCATTTTTTTGCATACATACATATGGAGGACTAACGGGCACGGCAGCC	14694	14750	14644	14696	1	MMYC01_Sc2370	MMYC01_208768	14322	15032	None	3439	649	19284	No_constitutive_exon_found_in_species
TTGCCCCGAGTATTGTCGCGCTGGGGGTCCGAACGGTATTAGGGAGGGAGGG	14825	14909	14775	14827	1	MMYC01_Sc2370	MMYC01_208768	14322	15032	None	3439	649	19284	No_constitutive_exon_found_in_species
TGGCAGTAATTGAGGACGTCGGGGTGCTGACTAGTGGGGACAATAAACAGGC	30525	30631	30475	30527	1	MMYC01_Sc2370	MMYC01_208774	30295	30991	None	3439	649	19284	No_constitutive_exon_found_in_species
GTAACACTCACCCCGATCCTCCAACACCCCCTTGAGCTAACGGGCAACAGAA	10074	11446	11496	11444	-1	MMYC01_Sc2371	MMYC01_209333	10074	13003	None	3439	649	19284	No_constitutive_exon_found_in_species
TAAGACCTTTTCCTGTTTATGCCAACTGGTTAGGCTAATGCGCGGGGTAGAA	15309	15654	15704	15652	-1	MMYC01_Sc2371	MMYC01_209334	15309	16632	None	3439	649	19284	No_constitutive_exon_found_in_species
GACAGCATTTGTGAAAAACAAGGAGTACGAAATATCCCCGGGAAGGCCAGCA	20974	20993	21043	20991	-1	MMYC01_Sc2375	MMYC01_208984	20974	22287	None	3439	649	19284	No_constitutive_exon_found_in_species
GACAGCGTTGGATGGATGGGTCGCTGATGTTAGTGCTTCGTGGGTAACAGCT	14047	14764	13997	14049	1	MMYC01_Sc2377	MMYC01_209487	12091	14764	None	3439	649	19284	No_constitutive_exon_found_in_species
TAAAATAAATTAAATAAAAAGAATCCAACTAACAGGGGAAAAAAACTTAGCA	9742	10297	9692	9744	1	MMYC01_Sc2379	MMYC01_209149	9423	10297	None	3439	649	19284	No_constitutive_exon_found_in_species
CACGTCTGCCCACTGTTCCGAGTGTCCTGCTGACTTGCATATGGGCGAAGCT	1905	2156	1855	1907	1	MMYC01_Sc2381	MMYC01_207855	1825	3666	None	3439	649	19284	No_constitutive_exon_found_in_species
TCTTTACCGTCACAGCACGCGATCTGATAACTTACTTTCGCGTGGGGCAGAT	24059	24179	24229	24177	-1	MMYC01_Sc2381	MMYC01_207862	22727	24397	None	3439	649	19284	No_constitutive_exon_found_in_species
TAAGTTCTCCTCTGTTTCCGGATATGCAAATGCTGATTGACACTGGGAAGGC	31938	32036	32086	32034	-1	MMYC01_Sc2381	MMYC01_207865	31938	32562	None	3439	649	19284	No_constitutive_exon_found_in_species
CTCGAATCAATCTACCCCGATAGTTATTACACATACTCATTCGGGGACAGGC	9407	9921	9357	9409	1	MMYC01_Sc2383	MMYC01_208957	9259	9921	None	3439	649	19284	No_constitutive_exon_found_in_species
GTGTTGGTTCAATGTGAGAATGAGGATCGACTGACTGACGGGGCATATAGGT	2929	3027	3077	3025	-1	MMYC01_Sc2386	MMYC01_208903	1752	3252	None	3439	649	19284	No_constitutive_exon_found_in_species
CTGTTGTTTGCGCCCATGGTATGAACGGTGGCTAACGGGCGGAATATCAGGA	1752	1884	1934	1882	-1	MMYC01_Sc2386	MMYC01_208903	1752	3252	None	3439	649	19284	No_constitutive_exon_found_in_species
TTTGGCTTGGTCAGCTGGCCGGGAGGGGAAAGCGCTGACGGGGCATACAGTC	8993	9356	9406	9354	-1	MMYC01_Sc2389	MMYC01_209708	7834	9718	None	3439	649	19284	No_constitutive_exon_found_in_species
CAGCAGCAGCAGCGGCAGGGTCCGGGGGGTGGCTGTGGGCTGGAGGGGAGGG	6709	7420	6659	6711	1	MMYC01_Sc2391	MMYC01_209769	5921	7420	None	3439	649	19284	No_constitutive_exon_found_in_species
TAGAGCGCAATCTCCGCCCCCAGGGAACGAGGGTCTAACGGGCGCAACAGCG	26764	27367	27417	27365	-1	MMYC01_Sc2398	MMYC01_209358	26395	28154	None	3439	649	19284	No_constitutive_exon_found_in_species
ATGGAGCCAAGAGAAGAAAAGACTAATGTATAAAATGGTCGGGACATTAGAT	28733	29370	28683	28735	1	MMYC01_Sc2399	MMYC01_209023	28304	29663	None	3439	649	19284	No_constitutive_exon_found_in_species
TTAAAAAAACTAGGAGACTGTGGTTATGCTGACATGCTTGAGGGGGAAAGGC	2848	3329	3379	3327	-1	MMYC01_Sc2401	MMYC01_208748	2848	4264	None	3439	649	19284	No_constitutive_exon_found_in_species
ACCACGCCCGGATGGGTGGGCCAATGCTGACATGGTGTGGCTGGGAATAGTG	5042	5631	5681	5629	-1	MMYC01_Sc2401	MMYC01_208749	5042	7379	None	3439	649	19284	No_constitutive_exon_found_in_species
CTCAGTTGAATCTTGCCGGCTAACAGCTCCCGACTTGTTTGACGGGACAGCC	13828	13863	13778	13830	1	MMYC01_Sc2401	MMYC01_208752	13294	14928	None	3439	649	19284	No_constitutive_exon_found_in_species
ACAAGCCCGTTCCTAACAGTTCCGGAGCGAGACACTGACGGGAGTGTCAGAA	561	936	986	934	-1	MMYC01_Sc2403	MMYC01_208719	561	2089	None	3439	649	19284	No_constitutive_exon_found_in_species
GCACACATGGGCCTGCGGCTAACCCTCACCCCCCCTTCGGGGTAAAACAGGA	1624	2095	2145	2093	-1	MMYC01_Sc2405	MMYC01_209994	1227	2722	None	3439	649	19284	No_constitutive_exon_found_in_species
GACCAACCTGTTTTGGAGCGATGAGAGAGAACTAAACAAAGGGAAAATAGAC	1437	1565	1615	1563	-1	MMYC01_Sc2405	MMYC01_209994	1227	2722	None	3439	649	19284	No_constitutive_exon_found_in_species
TATGTTACACCCGCGTTGCCCGTCTCGTTCCTATCTCACCGGCGGGGTAGAT	9560	9766	9510	9562	1	MMYC01_Sc2409	MMYC01_209427	7584	10631	None	3439	649	19284	No_constitutive_exon_found_in_species
TATCAACAAGGGGGGACGGTGACGGCGGTCTTCTAACAGGTGCGGGGCAGCC	17335	17926	17976	17924	-1	MMYC01_Sc2413	MMYC01_209665	16490	18428	None	3439	649	19284	No_constitutive_exon_found_in_species
TTCCTCTTTCTCGACTTATCCAAACCACCCTCATGCTAAGCAGGGGGCAGAT	25766	25859	25909	25857	-1	MMYC01_Sc2413	MMYC01_209668	25766	26996	None	3439	649	19284	No_constitutive_exon_found_in_species
CCGGGTCGGCGGTGATATCGATAGCGGATAGCTGATGGGTTGGGGTATAGCG	6731	6904	6681	6733	1	MMYC01_Sc2420	MMYC01_209110	6185	7456	None	3439	649	19284	No_constitutive_exon_found_in_species
CGCATCTTGCAACGGAGACGAAGAGAATTCTAACCATTGCGGGAGCGCAGGA	7188	7476	7526	7474	-1	MMYC01_Sc2424	MMYC01_209443	5842	7745	None	3439	649	19284	No_constitutive_exon_found_in_species
CGTCGACACGCGGCTCGCATGATCACTCGGGATGCTGACACGTGGGATAGCC	13103	13385	13435	13383	-1	MMYC01_Sc2425	MMYC01_209606	11630	13704	None	3439	649	19284	No_constitutive_exon_found_in_species
TCTTCAAAGACAAGCCCCGCCGCAAGAATACGAGCTGATCAAACGGGCAGGT	11861	12875	12925	12873	-1	MMYC01_Sc2428	MMYC01_209639	11861	13423	None	3439	649	19284	No_constitutive_exon_found_in_species
CATTCTCAGGTGTGCTTTTGAAACTGTTACCGATTTAACAACGGGAGCAGAG	23028	23161	23211	23159	-1	MMYC01_Sc2428	MMYC01_209642	23028	23874	None	3439	649	19284	No_constitutive_exon_found_in_species
AGTGATCTGGGACTCACGGGTCACCCGGATTACTGACCACGCCGGGATAGCT	4924	6182	6232	6180	-1	MMYC01_Sc2431	MMYC01_209233	4924	6716	None	3439	649	19284	No_constitutive_exon_found_in_species
CCATCTACAACCAGTTCGACCATGTGACTCTCCTTTATGAGGGGCGCCAGAT	5058	5611	5008	5060	1	MMYC01_Sc2434	MMYC01_209506	4782	8749	None	3439	649	19284	No_constitutive_exon_found_in_species
TCCCTTTTTGTCCGCTATCCGTTTTTGCACGCTAATATTATGGGATGTAGGA	8976	9039	9089	9037	-1	MMYC01_Sc2434	MMYC01_209507	8976	9960	None	3439	649	19284	No_constitutive_exon_found_in_species
GTAAGCTTGATTGGGGACCTTGGCAGCGGAGAAATACTGATGGGATGTAGCA	19030	19263	18980	19032	1	MMYC01_Sc2439	MMYC01_209679	17442	19649	None	3439	649	19284	No_constitutive_exon_found_in_species
CCCCTCATTTCAGGCAGCCTTGGTTAATTAATGCTAACTTGGGAAACTAGGC	15571	15858	15521	15573	1	MMYC01_Sc2441	MMYC01_209519	14228	15858	None	3439	649	19284	No_constitutive_exon_found_in_species
TGGATGAGGCGAGGGGAGACGGCATCTCTGACTCGGGGTTGTGTGGACAGAT	20155	20495	20105	20157	1	MMYC01_Sc2441	MMYC01_209521	19927	21739	None	3439	649	19284	No_constitutive_exon_found_in_species
TGATGATGGTGATGGGGAGGGAGAGGAAGATGAGGATGACGGGTTGGTAGAG	16475	16658	16708	16656	-1	MMYC01_Sc2442	MMYC01_209650	16288	18405	None	3439	649	19284	No_constitutive_exon_found_in_species
TTTAATGCACTAATTGCGTAGTCTGGGGGCTAACGTGGGGAGAATGCCAGCG	3588	3626	3538	3590	1	MMYC01_Sc2443	MMYC01_208824	2652	3626	None	3439	649	19284	No_constitutive_exon_found_in_species
ATGTGCAAGCTCGGAGATGCGCGCGATGCTTACCGCTTGGGTGAATACAGAT	12451	12637	12687	12635	-1	MMYC01_Sc2443	MMYC01_208827	12451	14326	None	3439	649	19284	No_constitutive_exon_found_in_species
CCACCCCTCGCCGAAGTAGGGCGCGGCGGCTGATACGTCCTCGGGAACAGGC	24017	24509	24559	24507	-1	MMYC01_Sc2444	MMYC01_209882	22797	24914	None	3439	649	19284	No_constitutive_exon_found_in_species
AGAGGTTCCTTCACCAACGCTAGCAGCGCAAGTAGCTGACGGGATAATAGAC	22797	23157	23207	23155	-1	MMYC01_Sc2444	MMYC01_209882	22797	24914	None	3439	649	19284	No_constitutive_exon_found_in_species
AGTTTGGTTGCGTTCTATCTCTGTCCCTCCAGAGTCTGATATCGGGGTAGGA	15891	20005	20055	20003	-1	MMYC01_Sc2451	MMYC01_210163	15891	20711	None	3439	649	19284	No_constitutive_exon_found_in_species
CCCACTGGGAAATGTCAAGGCGTATTTTGGCTAACGGGGTGATGGAGCAGAT	19374	19443	19493	19441	-1	MMYC01_Sc2453	MMYC01_210182	19374	20616	None	3439	649	19284	No_constitutive_exon_found_in_species
ATACCAGCCGCCGCTGCCCGGGTCGGTGCAGTACGCTACCGGCGGGGGAGCG	1039	1226	1276	1224	-1	MMYC01_Sc2458	MMYC01_209405	1039	2558	None	3439	649	19284	No_constitutive_exon_found_in_species
TTTATATGGATGGTACTCATTTGTGAGAGCTGGGCTGACATGAGGGACAGGA	19938	20033	20083	20031	-1	MMYC01_Sc2458	MMYC01_209413	19938	21044	None	3439	649	19284	No_constitutive_exon_found_in_species
CTTGGTCATTCCGAACCGAGTATGCAGGGACTAACATGATAATGGGGCAGCA	18256	18422	18206	18258	1	MMYC01_Sc2467	MMYC01_209135	16337	18422	None	3439	649	19284	No_constitutive_exon_found_in_species
TAAGTTCTCCTCTGTTTCCGGATATGCAAATGCTGATTGACACTGGGAAGGC	4359	4457	4309	4361	1	MMYC01_Sc2473	MMYC01_208932	2905	4457	None	3439	649	19284	No_constitutive_exon_found_in_species
TCTTTACCGTCACAGCACGCGATCTGATAACTTACTTTCGCGTGGGGCAGAT	12209	12329	12159	12211	1	MMYC01_Sc2473	MMYC01_208935	11991	13661	None	3439	649	19284	No_constitutive_exon_found_in_species
TTTCGTAACCTGGGGTAGATTCGTGTGTGCTGACGTCTGGGGGGTGGTAGGT	5702	6617	5652	5704	1	MMYC01_Sc2474	MMYC01_210202	5203	6617	None	3439	649	19284	No_constitutive_exon_found_in_species
TTGTCTGGCTAGGGGCCCGCAGGGATGCTGATCAGAGCATGATGGGCTAGTG	11746	12296	11696	11748	1	MMYC01_Sc2477	MMYC01_210332	11358	12558	None	3439	649	19284	No_constitutive_exon_found_in_species
CGTGCTTGCGTGCTCTCGTTGCCAGGAATGTGTTTACTTGGGATGGCTAGTT	9919	10075	10125	10073	-1	MMYC01_Sc2478	MMYC01_209908	9215	11013	None	3439	649	19284	No_constitutive_exon_found_in_species
GTCATATCTATACATGTGAGTGGTATATGCTGACATTCCGGGATGCGAAGGA	2160	2348	2398	2346	-1	MMYC01_Sc2479	MMYC01_209865	1393	3207	None	3439	649	19284	No_constitutive_exon_found_in_species
TCTGCCACGCTAACAGACTCATCGCCGGCATGGTCTAACAAGGGGCGCAGCG	16114	16424	16474	16422	-1	MMYC01_Sc2479	MMYC01_209869	14591	16555	None	3439	649	19284	No_constitutive_exon_found_in_species
TAGCAACGAGTTGACGGTACGCAGCTCAACTGCTGATGTGGGTGATAAAGGC	5232	5240	5290	5238	-1	MMYC01_Sc2482	MMYC01_210352	5232	5625	None	3439	649	19284	No_constitutive_exon_found_in_species
CGGAACAAATTTGTCACAAGCTTGACTAACACGCGATGGGGATAAAACAGTC	3362	3592	3642	3590	-1	MMYC01_Sc2484	MMYC01_209844	3362	4533	None	3439	649	19284	No_constitutive_exon_found_in_species
GTGGGAGTGGGAGCGGGGTGGAAGCGCCTGAGGATGGGGCGGAGTCGCAGGG	13272	13809	13222	13274	1	MMYC01_Sc2486	MMYC01_210135	12444	13809	None	3439	649	19284	No_constitutive_exon_found_in_species
CCATCTACAACCAGTTCGACCATGTGACTCTCCTTTATGAGGGGCGCCAGAT	5286	5839	5236	5288	1	MMYC01_Sc2487	MMYC01_209971	5010	8977	None	3439	649	19284	No_constitutive_exon_found_in_species
TCCCTTTTTGTCCGCTATCCGTTTTTGCACGCTAATATTATGGGATGTAGGA	9204	9267	9317	9265	-1	MMYC01_Sc2487	MMYC01_209972	9204	10188	None	3439	649	19284	No_constitutive_exon_found_in_species
TGCGCCTTTGAGAGAGTCCCGTTGTATGGCCACTGACATGGGCACGGCAGCA	10669	11768	11818	11766	-1	MMYC01_Sc2491	MMYC01_209565	10669	12457	None	3439	649	19284	No_constitutive_exon_found_in_species
CTGAACGCTAGCTGTCGAAGCACATCCTCTAACTGACAGGGCTAAAACAGCG	2557	2677	2507	2559	1	MMYC01_Sc2494	MMYC01_210240	2005	4064	None	3439	649	19284	No_constitutive_exon_found_in_species
GACTGAATCCCACAGGAGCAACAATGTCGAGACTACGAACAAGGGCCAAGAA	13114	13244	13294	13242	-1	MMYC01_Sc2506	MMYC01_210230	10842	13711	None	3439	649	19284	No_constitutive_exon_found_in_species
GGAATCTTTTTCGGCTACCATTCTGGTTATTGAGGGACCGGGGGCGATAGTA	16458	16827	16408	16460	1	MMYC01_Sc2506	MMYC01_210231	16303	17362	None	3439	649	19284	No_constitutive_exon_found_in_species
GACGTAGGCACCTAGCAGAAAAGAATGGAGCACCAACCTTTGGGAAATAGCT	6274	6309	6359	6307	-1	MMYC01_Sc2507	MMYC01_209901	5548	6424	None	3439	649	19284	No_constitutive_exon_found_in_species
CGCACTCTTGCCGTGCTTTTGTTTCCAGATGCTAACCACCCCGGGAACAGGT	373	1615	1665	1613	-1	MMYC01_Sc2510	MMYC01_210259	373	2056	None	3439	649	19284	No_constitutive_exon_found_in_species
CCCGCTGTTTCCCAGACGCCTAGGCTTACCAAATTGGCCGGTTGGGACAGTG	3578	3623	3673	3621	-1	MMYC01_Sc2515	MMYC01_208758	756	3911	None	3439	649	19284	No_constitutive_exon_found_in_species
TACTTTGCGCGGCTGGATTAATAGCCCGGTGTTCATGCCGGGTTGAAAAGGC	10470	10919	10420	10472	1	MMYC01_Sc2531	MMYC01_210095	9903	10919	None	3439	649	19284	No_constitutive_exon_found_in_species
TGCCTTCTATCCTTCGTATTATATGGTTCACAAGCTAAGTTGGGGCACAGGA	4918	6078	4868	4920	1	MMYC01_Sc2535	MMYC01_210581	4645	6138	None	3439	649	19284	No_constitutive_exon_found_in_species
CGCTTGACTCGACCTGGGCGACCGACTGACCATCTTTCCAGTGGGGACAGGG	4305	4494	4544	4492	-1	MMYC01_Sc2537	MMYC01_209871	4305	5391	None	3439	649	19284	No_constitutive_exon_found_in_species
ATCGAGAACTGCTACCGCCGTTTCCGTGATGGCTGACATTATGCGGGCAGCG	11707	11973	11657	11709	1	MMYC01_Sc2541	MMYC01_210541	11196	13026	None	3439	649	19284	No_constitutive_exon_found_in_species
CATGTCTCCCACGTGCTATGCCTAACGTCACCGCTTTCTGGGGCATGTAGCT	14684	15030	14634	14686	1	MMYC01_Sc2544	MMYC01_210451	14351	15644	None	3439	649	19284	No_constitutive_exon_found_in_species
AACATAAGCCTGTAGTAATTCTAAGTGTCGCGGCTAACCACACGGGGCAGCT	13482	13857	13432	13484	1	MMYC01_Sc2546	MMYC01_209986	12405	14656	None	3439	649	19284	No_constitutive_exon_found_in_species
GCATATTCTACCTTTTGCTTTAACCAAAGTAGAGGGGGATAGCGGATTAGTG	8986	8989	9039	8987	-1	MMYC01_Sc2548	MMYC01_210492	8986	9791	None	3439	649	19284	No_constitutive_exon_found_in_species
ACCTACCTCGCTCCTACTTACACGCCGATGCTAATAATGATGATGGGTAGAC	5892	6050	6100	6048	-1	MMYC01_Sc2552	MMYC01_210456	5892	6620	None	3439	649	19284	No_constitutive_exon_found_in_species
GCGATCGTGTGCAACGTCGGGGGCGCGGGCTGCTGAACGGGGTGATGGAGGG	4432	4906	4956	4904	-1	MMYC01_Sc2558	MMYC01_209915	4432	5603	None	3439	649	19284	No_constitutive_exon_found_in_species
CCCTAGTTTCGTATCCTTTGGGGTAAGTCCTGACATTTATGGGGACCCAGAA	12715	12818	12868	12816	-1	MMYC01_Sc2573	MMYC01_210689	12715	13223	None	3439	649	19284	No_constitutive_exon_found_in_species
TTTTAGGGTAGTTCTTGCGGGGGAAGTTAAGGCACTGACGGGCGTGGTAGGA	39	1662	1712	1660	-1	MMYC01_Sc2580	MMYC01_210561	39	2426	None	3439	649	19284	No_constitutive_exon_found_in_species
CTAGCCAAGAGCCTGAACGGCACGGCCATCGAGACCTTCTGAGCGGGGAGCG	3703	4529	3653	3705	1	MMYC01_Sc2590	MMYC01_210592	3347	4529	None	3439	649	19284	No_constitutive_exon_found_in_species
GTCCATGCTAGAGGACAAGCTCTGTCGGGACTAACTCTGGGGTAAAACAGAA	3283	3525	3233	3285	1	MMYC01_Sc2599	MMYC01_210185	1430	3525	None	3439	649	19284	No_constitutive_exon_found_in_species
CAACGACAAGACCAAATGCAGCCGCTGACAAGACCTGAACGGCGGGACAGGT	7554	8633	7504	7556	1	MMYC01_Sc2599	MMYC01_210187	6631	8633	None	3439	649	19284	No_constitutive_exon_found_in_species
AAATGGAGCCAGATCCGCTGGATACTCGAGCAGTTAACCAAGGGAACCAGAC	7970	9604	7920	7972	1	MMYC01_Sc2600	MMYC01_210215	7169	9604	None	3439	649	19284	No_constitutive_exon_found_in_species
TGTGTCAGATTCAGCCATGATGGCAAGTATGTCGCGACCGGGTGTAATAGGT	2965	3119	2915	2967	1	MMYC01_Sc2605	MMYC01_210377	1810	3951	None	3439	649	19284	No_constitutive_exon_found_in_species
GCCAATGTTCCACGTGTCAAGCGCAATATAGGAGCTGAGAAGGGTGGTAGGA	2299	2377	2249	2301	1	MMYC01_Sc2607	MMYC01_210189	788	2377	None	3439	649	19284	No_constitutive_exon_found_in_species
ATTTAGCTGATTGGACTGTACAGTGCATGGCTGACATGTAGGGGCAATAGTG	4363	4703	4753	4701	-1	MMYC01_Sc2629	MMYC01_210296	3632	5252	None	3439	649	19284	No_constitutive_exon_found_in_species
AGTAAGTTCCTGCACACCGTCTCAACGCCGCCTGGCTGACGAGTGGGTAGTA	2437	5769	2387	2439	1	MMYC01_Sc2641	MMYC01_210658	2114	5769	None	3439	649	19284	No_constitutive_exon_found_in_species
TGCACGACCGACTCTTTTGAGAGACAACATATATTAATATCCGGGAGCAGAG	3858	3992	3808	3860	1	MMYC01_Sc2679	MMYC01_210633	2913	3992	None	3439	649	19284	No_constitutive_exon_found_in_species
TTCGCCCCTGCGAACCGCTGCGGCGGCGACTAATAATATCGGGAACACAGGG	3851	4310	4360	4308	-1	MMYC01_Sc2685	MMYC01_210615	3851	4876	None	3439	649	19284	No_constitutive_exon_found_in_species
CATCCGATGCGCTACATAAGGTACCTTTACTGACCATATGGGGATATAAGAG	279	680	229	281	1	MMYC01_Sc2686	MMYC01_210631	69	5283	None	3439	649	19284	No_constitutive_exon_found_in_species
TCTGCGACCCGACGGTGGAGAGTTGCTTTACTGACGACAGTGGGATGCAGCG	1993	2063	2113	2061	-1	MMYC01_Sc2735	MMYC01_210648	295	2224	None	3439	649	19284	No_constitutive_exon_found_in_species
