# Supplementary material for: Widespread Separation of the Polypyrimidine Tract From 3′ AG by G Tracts in Association With Alternative Exons in Metazoa and Plants
Source: Front Genet. 2019 Jan 14;9:741. doi: 10.3389/fgene.2018.00741 (PMC6339879; doi:10.3389/fgene.2018.00741)
Supplement: DATA FILE S1 — Sequences of REPAG 3′ SS from each species of fungi. [file Data_Sheet_1.zip › Supplementary data 1/Fungi_Release38_ceratocystis_platani.txt]

REPA_GGG_Sequence	Exon_Start	Exon_End	Pos_-50	Pos_+2	Strand	Chromosome	GeneID	Gene_Start	Gene_End	Gene_Name	Number_of_REPAs	Number_of_REPAs_has_GGG	Number_of_Intron(Intra_genic_Region)	Upstream_Constitutive_Exon
ACTGCGCTACAAGTCTACTGAAAAAAAGCCCTTGACAATTGGGACACCAGAG	66189	66648	66698	66646	-1	contig_00012	CFO_g352	62923	69513	None	982	105	10212	No_constitutive_exon_found_in_species
TACGTGTGAAATCATGCTTGCTCAGCATTACTGTGCTATCGGGGATCAAGAA	62923	64566	64616	64564	-1	contig_00012	CFO_g352	62923	69513	None	982	105	10212	No_constitutive_exon_found_in_species
AATGACGAGTGAGGAAATTTCAGAGTACTGACTTTATTGGGCGAATACAGGT	112596	112779	112829	112777	-1	contig_00012	CFO_g363	112410	113315	rps-16	982	105	10212	No_constitutive_exon_found_in_species
CGTCTCTTTTTTTTTTTTCATTGTACATTTTGCTAATATTATGGGTGCAGTC	22842	23124	22792	22844	1	contig_00028	CFO_g831	20082	25395	Ern1	982	105	10212	No_constitutive_exon_found_in_species
GTGGAGGATGGGGCGAGGACGAGGATGAGGATGGGGGTGGGGATGAGAAGAT	280097	280267	280047	280099	1	contig_00028	CFO_g885	279879	280267	None	982	105	10212	No_constitutive_exon_found_in_species
AGCGTATCGACAGAAACCTGGCTGCACATTTGGCTAATTGGGGAATTAAGCT	57538	59016	57488	57540	1	contig_00021	CFO_g633	57022	59282	ubp14	982	105	10212	No_constitutive_exon_found_in_species
TCCGAAGTGTTAAGCGCAAAACTGAAGATAACTCTGCAACGGAGGGAAAGAT	126890	127005	127055	127003	-1	contig_00021	CFO_g654	126773	127572	None	982	105	10212	No_constitutive_exon_found_in_species
CGATTCATTTTTTTTTGTTCAAACGAACGACTGCTGACAGGGAATAACAGGA	167157	167198	167248	167196	-1	contig_00008	CFO_g252	167157	167949	SAR1	982	105	10212	No_constitutive_exon_found_in_species
CACCAACTTATTTTAATGTGGTCAGTTTGCTAACAAGTACGGGCCAATAGCT	26866	26908	26816	26868	1	contig_00079	CFO_g1872	24702	27320	hts1	982	105	10212	No_constitutive_exon_found_in_species
CGTCTTAAGTATGTGCCTAAGGAGAAAAGAAAAACTAACAGATGGGGTAGTC	60722	61398	60672	60724	1	contig_00142	CFO_g2925	57214	62060	spc7	982	105	10212	No_constitutive_exon_found_in_species
GTGGCGGCCAACTCTTACAAACATTTAGCTGCTCAGGGCCATCGATAGAGCC	91826	91931	91776	91828	1	contig_00124	CFO_g2616	89917	92493	Tbl1x	982	105	10212	No_constitutive_exon_found_in_species
GTATATAAGCAAAGGAAAAGAAGTTTCAGGAGGCTAACACTGGGGGACAGCC	78566	78708	78516	78568	1	contig_00130	CFO_g2753	77830	78908	not2	982	105	10212	No_constitutive_exon_found_in_species
TACTGGAAGCGGCAGCCGCGGTAGCACTTATACCCCTATGACTGGGACAGTG	169187	169193	169137	169189	1	contig_00127	CFO_g2700	168553	169193	None	982	105	10212	No_constitutive_exon_found_in_species
GGACATGGAAACGTGCAGGCAGTATCATTATGTTGACATTAGGGTTACAGGT	81385	81469	81335	81387	1	contig_00067	CFO_g1648	77865	81469	MRM2	982	105	10212	No_constitutive_exon_found_in_species
TTGGCTTCTCTTTAGGTGCTAATATTCTAACTAACTACATGGGTGAAGAGGG	99514	99635	99685	99633	-1	contig_00042	CFO_g1190	98899	100286	None	982	105	10212	No_constitutive_exon_found_in_species
TCGGCGCATCCGGTGACTCCAGCCAAGGAACGTGGTGGCTGACTGGGTAGCG	142451	142641	142691	142639	-1	contig_00042	CFO_g1199	142451	142979	None	982	105	10212	No_constitutive_exon_found_in_species
TTCTCTATTGTCGAAAAATCTGATCAATATGCTAACGACTTGGGCAACAGTG	95612	95668	95718	95666	-1	contig_00024	CFO_g743	95612	96838	RAB6A	982	105	10212	No_constitutive_exon_found_in_species
CGAAAATTAACTCTAATGGCAGTTTCTAACTTACTGGGCTACATAAATAGGC	109711	109862	109661	109713	1	contig_00024	CFO_g747	109001	110042	atp17	982	105	10212	No_constitutive_exon_found_in_species
CTAAGGCAATATCGATGCAATTTAAAACTTGCTGCTAACATGTAGGGTAGAA	87022	87252	87302	87250	-1	contig_00013	CFO_g455	86404	87916	None	982	105	10212	No_constitutive_exon_found_in_species
ACAGCGGCTCCAATAATTATGGTCAGCACCACCCGACCCAGGGACATTAGAA	76331	77189	77239	77187	-1	contig_00034	CFO_g1026	76331	78626	None	982	105	10212	No_constitutive_exon_found_in_species
GTAAGCCAGTAAGTAGTCTGTCTAACTGAGATTGGCTCTCGGGAGTATAGGG	84897	84928	84847	84899	1	contig_00034	CFO_g1027	83193	84928	SPM1	982	105	10212	No_constitutive_exon_found_in_species
CAGAACTAGCCGCCGTCCGGTTCGGCTTCTTGACTATGCCTGTGGGACAGGT	27105	27119	27169	27117	-1	contig_00083	CFO_g1985	24803	27552	None	982	105	10212	No_constitutive_exon_found_in_species
TTCCCCCTAAGTGTCCTAAATATGGGCTCTGATGACAAGCACAAGGGCAGCC	109675	111072	111122	111070	-1	contig_00204	CFO_g3806	107969	113204	None	982	105	10212	No_constitutive_exon_found_in_species
GCGTAAGGCAAGTGGCCCAAGTCCAGATCAAGCTAATAGGGCGGACATAGGA	108942	108962	109012	108960	-1	contig_00040	CFO_g1139	105684	111021	None	982	105	10212	No_constitutive_exon_found_in_species
CCCTTCCCCTCCCCGTATCCTATCCATCTAATAACCACGTATGGGCGAAGGC	100068	100607	100018	100070	1	contig_00143	CFO_g2981	99826	100607	RCF1	982	105	10212	No_constitutive_exon_found_in_species
ATAGAAGTGGTGGCTCGATGATATGAGGATGGGACTGCTAATAGGGGCAGAG	100826	100849	100899	100847	-1	contig_00143	CFO_g2982	100826	102854	RTC5	982	105	10212	No_constitutive_exon_found_in_species
CTTGGGCGTAGTTATCGTTATCTAGGACTAACATCATATTGGGGGGATAGGT	44788	45224	45274	45222	-1	contig_00161	CFO_g3215	44514	47076	INM2	982	105	10212	No_constitutive_exon_found_in_species
TCTCCTTGATCGTACGCCGGCCAACGTCTCGACTCTCACGGGATCCAAAGTT	45540	46428	45490	45542	1	contig_00045	CFO_g1262	45048	50649	rev3	982	105	10212	No_constitutive_exon_found_in_species
TTAACGCCAAGTGCGTTTCTATACATTTGGACTAACTGTGGGATCAACAGTG	129624	129964	129574	129626	1	contig_00009	CFO_g296	129016	131609	None	982	105	10212	No_constitutive_exon_found_in_species
CCACTGCCATAGTTGCTTTTACTAACATGGCCCTGCAATCGGGAACACAGTA	60272	60546	60222	60274	1	contig_00047	CFO_g1303	59634	61411	None	982	105	10212	No_constitutive_exon_found_in_species
TTTTTTTCGCAGGCCAGGGACAGCACTAAGCAACAAACCGGGGGACGTAGAG	44849	44953	45003	44951	-1	contig_00171	CFO_g3375	43635	45629	None	982	105	10212	No_constitutive_exon_found_in_species
TGCAAGTGGCATACCGGACTGCGGGGCTAACGGCAATTTTGGGAATACAGAA	70123	70450	70500	70448	-1	contig_00020	CFO_g607	69782	70981	None	982	105	10212	No_constitutive_exon_found_in_species
CATATATCGAAGTAGAGCCTTTAGGCCGCCTGATGCTGGGATGGGCGCAGGC	37149	37289	37339	37287	-1	contig_00004	CFO_g94	36878	38043	None	982	105	10212	No_constitutive_exon_found_in_species
TCTGTAGCTACATGGATGGATCTTGCATGTTTTTAGGGGCGAAATGACAGGA	116686	116738	116636	116688	1	contig_00122	CFO_g2577	115401	116821	None	982	105	10212	No_constitutive_exon_found_in_species
CAGTTACTTGGAGGAGGGTAGCGAGGACTCTACTACCCCGGTGGGGGCAGGG	89645	90005	90055	90003	-1	contig_00196	CFO_g3706	89645	93135	None	982	105	10212	No_constitutive_exon_found_in_species
GGATCATGGCAGAGGGCTTTTTTCTTCACACTAACAGAGGGGATTGGTAGCA	36886	37008	37058	37006	-1	contig_00234	CFO_g4114	36239	37618	DDC	982	105	10212	No_constitutive_exon_found_in_species
CTTTTCTCCAAGTCGGATTTGAGCTAACGAGGATAACCGAGGGAAAACAGGT	103612	103637	103687	103635	-1	contig_00234	CFO_g4125	101872	108980	UBA1	982	105	10212	No_constitutive_exon_found_in_species
GTGTGCGTGTGTTAAGGCTTGATACACCGCTGCTCGCTGACGATGGGAAGTC	101872	102012	102062	102010	-1	contig_00234	CFO_g4125	101872	108980	UBA1	982	105	10212	No_constitutive_exon_found_in_species
TTTTACTTATTCCCCATCACATCTCATCTCTAAAGTCGCTAATATGGGAGTC	36209	36259	36309	36257	-1	contig_00138	CFO_g2837	34459	37902	DED1_2	982	105	10212	No_constitutive_exon_found_in_species
TGAATAATGAGTTGAGGCATATGAGGAAGTGAGAGTGAGGGAAGGAGTAGAT	106671	106754	106804	106752	-1	contig_00168	CFO_g3334	106671	107640	None	982	105	10212	No_constitutive_exon_found_in_species
TGGAGCTTACTTCACTGGCTGGATTGTGCTAGCTGACATCTCGGGGGCAGTT	68889	68963	69013	68961	-1	contig_00029	CFO_g903	67253	71792	None	982	105	10212	No_constitutive_exon_found_in_species
CTAGTTTGACTTCCCTTATGAACCACAACAGTTATGCTAACACAGGGTAGAG	98704	98916	98966	98914	-1	contig_00151	CFO_g3101	97223	100037	None	982	105	10212	No_constitutive_exon_found_in_species
CCTATGTATTATCCAAAATTGCATTGCTAACACTCTGGGAAACACAATAGGC	87008	87133	87183	87131	-1	contig_00089	CFO_g2109	86672	87340	None	982	105	10212	No_constitutive_exon_found_in_species
ACGCTGAAAAAAAACCAAATCTAACTTGGCCCCGTGTTCCGGGCATGTAGGT	80039	80859	80909	80857	-1	contig_00098	CFO_g2261	79254	81343	FAO2	982	105	10212	No_constitutive_exon_found_in_species
ATAGCTTTCCGTCTTGATTTTTCCTAGTGCTAAGATCTCTTGGGCGGCAGAA	88635	88693	88585	88637	1	contig_00063	CFO_g1551	88412	90334	None	982	105	10212	No_constitutive_exon_found_in_species
GATTTTCTTTTAAAGCACTGCTAACCGTATGGATGGCCTGGGCAATGTAGTC	56412	56767	56817	56765	-1	contig_00078	CFO_g1851	56412	57806	None	982	105	10212	No_constitutive_exon_found_in_species
CAATGCCGAGAGAATCACAAACCACAAATTGCTAACCAATATCGGGATAGGA	61527	62853	61477	61529	1	contig_00060	CFO_g1501	60674	62853	SPA2	982	105	10212	No_constitutive_exon_found_in_species
CAAAGAAACGCAGCGTATCCTTGATTCCAATGCTAATTCGAGCTGGGTAGAT	79970	80818	79920	79972	1	contig_00113	CFO_g2477	79649	81855	PMS1	982	105	10212	No_constitutive_exon_found_in_species
GACGCAGCCTGGAAGGAGGGTTGACCAGGACCTCATCACTGGCATGGGAGAC	41908	41932	41982	41930	-1	contig_00146	CFO_g3014	41908	46002	None	982	105	10212	No_constitutive_exon_found_in_species
ATCCTCCACTGTATCCGTTGCCCCACCTTTTACTATTGGGTATGAGCGAGCT	75274	75504	75224	75276	1	contig_00207	CFO_g3866	72401	76733	ppe-1	982	105	10212	No_constitutive_exon_found_in_species
CGTGGTCTCGGTGGTTGGTGCCTAGGAAGCTTCAACGGTCACGGGACTAGCT	40010	40159	39960	40012	1	contig_00174	CFO_g3435	38310	40159	None	982	105	10212	No_constitutive_exon_found_in_species
AGCAGACCTAGCTAACCCATTTCTCTCTCCCACTTTCTCCGGGAATCTAGGC	43774	43914	43724	43776	1	contig_00088	CFO_g2081	43574	43914	None	982	105	10212	No_constitutive_exon_found_in_species
ACCCCTACTATATGGTGATACGACTGTGCGTCCGCAACTTCGGGTGACAGGT	51852	51984	52034	51982	-1	contig_00282	CFO_g4572	51367	53944	ugt52	982	105	10212	No_constitutive_exon_found_in_species
AGGTCGCCTTAGCTTTCCGGAATAATTTACTAACCGCTTGGGGATGATAGGT	58158	58351	58401	58349	-1	contig_00218	CFO_g3986	58158	60252	NDC80	982	105	10212	No_constitutive_exon_found_in_species
GGACATCTATTATTACATGATCCCTTTGCTAACATTGGAGGGGTAAATAGCC	11784	12026	11734	11786	1	contig_00169	CFO_g3338	11435	12026	snrpd3	982	105	10212	No_constitutive_exon_found_in_species
TGTCCCTGACCAGACAGAGGACCTAATCCCAGGCTAACGTGGGCTAACAGAC	42744	42758	42808	42756	-1	contig_00056	CFO_g1439	41982	44279	Tf2-1_1	982	105	10212	No_constitutive_exon_found_in_species
CACTATGATACCTCGGAAACGGAAACGGAAGATGAAGAACATGGGCGTAGAT	52641	52700	52750	52698	-1	contig_00056	CFO_g1442	52641	54857	mug70	982	105	10212	No_constitutive_exon_found_in_species
CCACCCATATAGAGGTCTTCAGAATCATGATGTTGCTAACGGGACTCAAGAG	29800	30283	30333	30281	-1	contig_00187	CFO_g3613	27217	31939	None	982	105	10212	No_constitutive_exon_found_in_species
CACCACTCCAAGCTAACTGCTACTGGTTGTTTTCTCGGCTGGGCAAGCAGCA	35643	36230	36280	36228	-1	contig_00187	CFO_g3614	34664	36532	METTL13	982	105	10212	No_constitutive_exon_found_in_species
AGTAAGACTGTTGCGCCTAGTGCATCGCGGGGCTCTGTTCGGGGAACTAGGA	48070	48138	48188	48136	-1	contig_00187	CFO_g3619	48070	48830	None	982	105	10212	No_constitutive_exon_found_in_species
CGCCTGTCAGTACTGATCGGAGTTTTAACTTTTTTGTCTTTGGGTGGCAGGA	69627	69694	69577	69629	1	contig_00216	CFO_g3955	69550	71372	NOP12	982	105	10212	No_constitutive_exon_found_in_species
CGTAGTCGGTTTCACAGACAGAGGACATGTTACTAATATGGGAATAACAGGA	12002	12032	12082	12030	-1	contig_00172	CFO_g3394	12002	13390	csn-4	982	105	10212	No_constitutive_exon_found_in_species
CCGGGACATTTCAGCCAATGGGTGTTCCTGACGCTGACTGTTGGGGACAGAC	40780	42286	40730	40782	1	contig_00211	CFO_g3903	38628	42286	pof10	982	105	10212	No_constitutive_exon_found_in_species
TGCTAAGTAATGCGCATTCTTAGTCTAGGCTTATATTGACCGTGGGATAGGT	22632	23777	22582	22634	1	contig_00173	CFO_g3413	22240	23777	ordL	982	105	10212	No_constitutive_exon_found_in_species
ATGCTAAGGACTAGAACAATGAGGGCTGTTTTGCTAACATTGGGACACAGAT	25382	25415	25465	25413	-1	contig_00263	CFO_g4388	25382	26978	None	982	105	10212	No_constitutive_exon_found_in_species
TTTATCTATCTATTAGATCCCCTTTCTTACTAACCAGAAAACGGGCACAGCT	40505	41117	40455	40507	1	contig_00263	CFO_g4391	39847	41117	None	982	105	10212	No_constitutive_exon_found_in_species
CCATACGCGTATAGTTGTTGAGGAGACTCATACTGATCCCATCGGGGTAGGC	38538	38604	38488	38540	1	contig_00179	CFO_g3529	36890	38604	AO-I_2	982	105	10212	No_constitutive_exon_found_in_species
CCATAAGAGACAAGGGTCTTCAGGTGATGTAGCTACAGACGGGGTTGCAGAG	40630	40870	40920	40868	-1	contig_00339	CFO_g4916	39280	41210	rid1	982	105	10212	No_constitutive_exon_found_in_species
TTGTGTGTTCTGCGAGATGCTATGCTAGCTGCTAACGTGTGGGGTTAAAGCT	25862	26025	26075	26023	-1	contig_00224	CFO_g4051	25011	27035	AVT2	982	105	10212	No_constitutive_exon_found_in_species
GCGAAAGTATACTTTCCCATGCTGAAAAATACTAATGGGTCGTGGAATAGAC	46347	46504	46297	46349	1	contig_00224	CFO_g4057	46057	47096	None	982	105	10212	No_constitutive_exon_found_in_species
AGAGACTCCAGAACTACAGTAGACTCTGCTAACGGATTTTTGGTGGGTAGAC	57512	57693	57743	57691	-1	contig_00278	CFO_g4533	56811	59895	PUT3	982	105	10212	No_constitutive_exon_found_in_species
GACGTCTGACTCGACAAATCAGACACATGCTAACCAAAGGGACTGAACAGAA	59029	59062	58979	59031	1	contig_00052	CFO_g1388	57240	59062	DLD2	982	105	10212	No_constitutive_exon_found_in_species
TGGACAAAGAATACTAACATATACTGTTTTCTCTTCGTTAATGGGTGTAGTT	11327	11828	11878	11826	-1	contig_00125	CFO_g2638	11327	12155	RRP17	982	105	10212	No_constitutive_exon_found_in_species
CGATGATGCCACCAGGCGTCAGTATTCCTGAGGTAGTGTCAGGGACGAAGCC	32080	32209	32259	32207	-1	contig_00125	CFO_g2646	32080	34272	None	982	105	10212	No_constitutive_exon_found_in_species
TTGGCGCTGGTGGGTTTAACCCTAGTGACACACGATTAACCTGGGAATAGGC	44104	44145	44195	44143	-1	contig_00125	CFO_g2649	43158	44276	iphP	982	105	10212	No_constitutive_exon_found_in_species
GACAGAGTTTTCGACAACAATGACCAAACAAAGCTGTACCGAGGGACAAGAA	18061	18319	18011	18063	1	contig_00305	CFO_g4748	16263	18319	None	982	105	10212	No_constitutive_exon_found_in_species
AATAAAAGAAGAAGCGCCTTCACAGTCTACGTCCACGGGAATGAGTATAGAT	37311	37326	37376	37324	-1	contig_00367	CFO_g5035	37311	39088	spt8	982	105	10212	No_constitutive_exon_found_in_species
TTGAAAGATTAGTCAATATTGGCATTCCATACGTGATGTTGGGAGTCCAGCG	40059	40770	40820	40768	-1	contig_00367	CFO_g5036	39864	43057	hrr1_2	982	105	10212	No_constitutive_exon_found_in_species
AGCGTAAGTCGTTGCCTCATTGCGGCTTAAGCCCTAATAAAAAGGGCGAGAA	9238	9327	9188	9240	1	contig_00170	CFO_g3355	7135	9327	None	982	105	10212	No_constitutive_exon_found_in_species
AACCTGCTCAGATTTATTGGCTCACCATGCTAACAATCGAGGGGTGATAGAC	35443	35492	35542	35490	-1	contig_00049	CFO_g1339	34912	35855	vma-8	982	105	10212	No_constitutive_exon_found_in_species
GAGATCACGATGATGTTCATATGCCCTGCTAACCCGAGGGAATAAAACAGCG	7007	7513	6957	7009	1	contig_00190	CFO_g3639	5936	7513	None	982	105	10212	No_constitutive_exon_found_in_species
CGAGATCCTAGCTCATCTGCCAATGGTTTGCCTATTTTCACGGGAACTAGCT	20491	21020	21070	21018	-1	contig_00129	CFO_g2729	20491	21265	None	982	105	10212	No_constitutive_exon_found_in_species
GCTGATTAAGGCAAAACCCAGCTAGATATGCTAACACTCAGGGTATACAGGC	33389	33484	33339	33391	1	contig_00369	CFO_g5047	32980	34108	rpl28e	982	105	10212	No_constitutive_exon_found_in_species
CTGGTGGAAGACAACTATTGGAGTAATGTTTTCGGCTAACGTTGGGATAGGT	3322	3790	3272	3324	1	contig_00232	CFO_g4092	2885	7542	HET-E1_21	982	105	10212	No_constitutive_exon_found_in_species
ATGACCATGGTAGGAGTGTGGAATCAGTGGCACTCTCAAAAGATGGGCAGCG	6618	6925	6568	6620	1	contig_00232	CFO_g4092	2885	7542	HET-E1_21	982	105	10212	No_constitutive_exon_found_in_species
GCTCTAGATACTGTTGATCCAATGTGACTAACGACAACCCATGGGTACAGGA	26225	26244	26175	26227	1	contig_00372	CFO_g5060	25999	28036	ywrD	982	105	10212	No_constitutive_exon_found_in_species
CACAATAATCTTGCTGTAGAATTGGCTCAACTGTGCTAATAATGGGACAGAT	147	609	659	607	-1	contig_00462	CFO_g5340	147	810	None	982	105	10212	No_constitutive_exon_found_in_species
CACATCTTATCCCAGGCTTGCCCTTCTCCGCAAACTCCACTCCGGGAAAGCT	34296	34554	34604	34552	-1	contig_00236	CFO_g4142	34296	36097	None	982	105	10212	No_constitutive_exon_found_in_species
TATCATATCGCTTTTCTATTAAGCTGTATGCTACGCTACATACGGGCAAGCC	29895	29913	29845	29897	1	contig_00119	CFO_g2534	27075	29913	None	982	105	10212	No_constitutive_exon_found_in_species
GGGCATTGTCAAGGTTATTGAGACATAAAGCAACAAGCGCGGGGATTCAGCT	14981	15017	15067	15015	-1	contig_00447	CFO_g5304	14233	15157	trpt1	982	105	10212	No_constitutive_exon_found_in_species
GTCGGCTGTACCCGTCGTTCTATCGTGATCTTCTAACTATGGGTGTACAGGG	26241	26356	26406	26354	-1	contig_00464	CFO_g5355	26241	27211	None	982	105	10212	No_constitutive_exon_found_in_species
GATTTGGAGGAAGCATTTGACGGAAATCTGTGTAGATGTACGGGATACAGGC	24207	26070	26120	26068	-1	contig_00195	CFO_g3685	14704	26682	hxA	982	105	10212	No_constitutive_exon_found_in_species
ACAACTAATCAAGCACGTGAGAAAGAATTACGATTACATTGGGAAAACAGTA	28767	28809	28859	28807	-1	contig_00445	CFO_g5295	28767	30441	HET-E1_31	982	105	10212	No_constitutive_exon_found_in_species
GAAATATCTTACTAACATGATTTCTCTCCTTTTTCTTTTCTGGGAAATAGCT	4345	4520	4295	4347	1	contig_00386	CFO_g5124	3573	4520	ubc1	982	105	10212	No_constitutive_exon_found_in_species
AGGCAACACTGGCGCTTGGGAATGGACGGTAGCTAACAAAGGGGATTTAGGA	8535	8596	8485	8537	1	contig_00200	CFO_g3738	8054	8706	MRPL25	982	105	10212	No_constitutive_exon_found_in_species
TATCAGTACGTGCTCGCCTCTACCATCTTGACTCTGACATGGGATGGAAGGA	13391	13685	13735	13683	-1	contig_00297	CFO_g4707	13136	14849	None	982	105	10212	No_constitutive_exon_found_in_species
TTCAGTGCCGCAAGCCATAGTAGCAGCTGCTGAGTCAGCTAGGGTCACAGCC	12108	12166	12216	12164	-1	contig_00240	CFO_g4162	12108	12902	None	982	105	10212	No_constitutive_exon_found_in_species
ATTAAAGGCAAGGAAGTTACATAGAGGAGAGGCTAACTTCTGGGTAATAGGG	11529	11620	11670	11618	-1	contig_00330	CFO_g4882	11529	14450	HGT1_3	982	105	10212	No_constitutive_exon_found_in_species
AGATGAATGTCTTACAGAAGGGGGGAGACACGACTTTCGTGACGGGTGAGCA	14079	14864	14029	14081	1	contig_00460	CFO_g5336	11249	15896	GIP_2	982	105	10212	No_constitutive_exon_found_in_species
TGAGGCCCCTTAATTTCGACTCGCAGAGGCTGACTTAGATGGGTGATTAGAT	9013	9045	8963	9015	1	contig_00417	CFO_g5230	8832	9285	new1	982	105	10212	No_constitutive_exon_found_in_species
TCCTCTCGAGAGCAGAGGAGGCTATGGACTATGTCCTGACGGGACACGAGGG	14555	14818	14868	14816	-1	contig_00345	CFO_g4942	14555	15564	None	982	105	10212	No_constitutive_exon_found_in_species
CCGACACCAAATCCCCATCTACCCCCTCCGTTCCCCGTTTGGGATCGAAGTC	5063	7660	7710	7658	-1	contig_00575	CFO_g5492	5063	9058	Tf2-1_4	982	105	10212	No_constitutive_exon_found_in_species
GTGTGCAGAAGATGAATGCATAATGGTGGACCCGAATGGGGGAATAATAGTT	2889	3213	3263	3211	-1	contig_00600	CFO_g5509	2172	6448	None	982	105	10212	No_constitutive_exon_found_in_species
TCTTGGACAATACCTCGCGCGAAGCAAAGTCAAATGTATTGGGATCATAGCC	569	868	918	866	-1	contig_00686	CFO_g5553	569	1763	plcA_31	982	105	10212	No_constitutive_exon_found_in_species
TTTTTGGCTTGGCCTAGCCTGGCTGTTGACTGGCGGTTAACTAGCGGGAGGA	1278	1534	1584	1532	-1	contig_00850	CFO_g5606	1278	2633	None	982	105	10212	No_constitutive_exon_found_in_species
