# Supplementary material for: Widespread Separation of the Polypyrimidine Tract From 3′ AG by G Tracts in Association With Alternative Exons in Metazoa and Plants
Source: Front Genet. 2019 Jan 14;9:741. doi: 10.3389/fgene.2018.00741 (PMC6339879; doi:10.3389/fgene.2018.00741)
Supplement: DATA FILE S1 — Sequences of REPAG 3′ SS from each species of fungi. [file Data_Sheet_1.zip › Supplementary data 1/Fungi_Release38_ophiocordyceps_unilateralis.txt]

REPA_GGG_Sequence	Exon_Start	Exon_End	Pos_-50	Pos_+2	Strand	Chromosome	GeneID	Gene_Start	Gene_End	Gene_Name	Number_of_REPAs	Number_of_REPAs_has_GGG	Number_of_Intron(Intra_genic_Region)	Upstream_Constitutive_Exon
TTTGTTTCCCATCGGAGACTGGAGTTGGATATGCTAACCAGGGTGATTAGGC	133648	133741	133598	133650	1	Contig_1	XA68_43	131285	133741	None	2932	559	15444	No_constitutive_exon_found_in_species
CCCCGACTCAGCTGACGGAAGGGGCCGGAAGTGGCTAATCGGGGACCAAGGA	14191	16680	14141	14193	1	Contig_2	XA68_2065	9238	16680	None	2932	559	15444	No_constitutive_exon_found_in_species
GGTTGCCCCTTGTATAACATTGATGGATTCGACGTCTGATCGGGAGACAGGA	47507	48662	47457	47509	1	Contig_2	XA68_2075	45101	48841	None	2932	559	15444	No_constitutive_exon_found_in_species
CACATCTCTACCCCGCTTCGCCTCTGACCGTGGTGCCTAAGCACGGGCAGCC	87965	88495	88545	88493	-1	Contig_3	XA68_3386	85640	88978	None	2932	559	15444	No_constitutive_exon_found_in_species
ACGGTATGTTCACGTCTACTGCCGCCCTACACAGGCTGACGGGCCTAAAGGC	101184	101707	101134	101186	1	Contig_3	XA68_3392	100196	102611	None	2932	559	15444	No_constitutive_exon_found_in_species
CAGAGAGGACAGACGTCTTGCTGAAGGAAGCTGACGACTGGGGATGTAAGTG	15105	15478	15055	15107	1	Contig_4	XA68_4385	10549	15478	None	2932	559	15444	No_constitutive_exon_found_in_species
TTCCAGGCTCGATACCTAGATCGTCTTTTGACCGAGGGATGCGAACGCAGAG	17907	18303	17857	17909	1	Contig_4	XA68_4387	17185	18303	None	2932	559	15444	No_constitutive_exon_found_in_species
CCTTTTCTACTGATGCTATTCTGACTGACGTTGGCGTGGGGGAGGAACAGGA	93663	93681	93613	93665	1	Contig_4	XA68_4420	93261	94444	None	2932	559	15444	No_constitutive_exon_found_in_species
GTAGGGGCACCTTGTTCTATGCACCCCTTCTTCCATACTAACATGGGTAGAA	60756	60868	60918	60866	-1	Contig_5	XA68_5296	60487	63443	None	2932	559	15444	No_constitutive_exon_found_in_species
TAGAGAGAGGGATGAAAATTCGTATGATGCAATACTATCGGGCGCTGAAGGC	100991	101201	100941	100993	1	Contig_5	XA68_5310	100546	101201	None	2932	559	15444	No_constitutive_exon_found_in_species
GGCGGCCCCAACCCGTTTCGGCGATGCTGATCATGTTGGGGGAACGGTAGCG	10765	11002	11052	11000	-1	Contig_6	XA68_5985	9386	11722	None	2932	559	15444	No_constitutive_exon_found_in_species
CCTTCCCTCTTTCCTCCCTTCGGGCTTTGAAAAGCTGCTGACGGGCGCAGTG	16785	16873	16735	16787	1	Contig_6	XA68_5988	16597	19019	None	2932	559	15444	No_constitutive_exon_found_in_species
CCTGGGTGACGACCCCGTCTATGATGTTCGAAGCTGACGAGGGGCCGCAGAC	13332	13396	13282	13334	1	Contig_7	XA68_6566	11840	14580	None	2932	559	15444	No_constitutive_exon_found_in_species
GTCGGATCTCTGGCTTGCTTGCTTGCTTGGTACTGACGACAGTGGGATAGCC	51204	51275	51325	51273	-1	Contig_7	XA68_6580	48913	51471	None	2932	559	15444	No_constitutive_exon_found_in_species
TCGGCCATGTCTCATCTTTTCATGAGGCAAGAAACGGCTGACGGGAACAGAG	52115	52231	52065	52117	1	Contig_8	XA68_7060	50410	54690	None	2932	559	15444	No_constitutive_exon_found_in_species
TTGAACCGAGGCGAGCCCGCACTAAAGTGGCATGCCGCTGACGGGCGAAGCT	72353	72654	72303	72355	1	Contig_8	XA68_7069	70663	72654	None	2932	559	15444	No_constitutive_exon_found_in_species
GGCTGACACCCTCTCGTCTGCCCACGCTGCATTGCTGAGGGGGGGGGAAGCA	75804	75972	75754	75806	1	Contig_9	XA68_7505	75481	77310	None	2932	559	15444	No_constitutive_exon_found_in_species
TCTGGCCGCTCTCTCGCCCCATGGCTAACAGCATCGACGATGGGAGGCAGTG	12968	13119	13169	13117	-1	Contig_10	XA68_57	11675	14353	None	2932	559	15444	No_constitutive_exon_found_in_species
CCGGCGGATGCGAGGGTGAGAGTGAGGAGCAGCTGCTGACAGACGGGCAGAC	14824	16525	16575	16523	-1	Contig_10	XA68_58	14824	19082	None	2932	559	15444	No_constitutive_exon_found_in_species
AACCCCCCCCTCCCCACCCGCAAAAAAAAGTAATAATAATAGGGAAATAGGG	32071	32209	32259	32207	-1	Contig_10	XA68_63	29872	32664	None	2932	559	15444	No_constitutive_exon_found_in_species
ATAACCGTAGACGCTCTCCCGTCACAGAATCCTGGCCTGCGACAGGGAAGAT	41955	41993	42043	41991	-1	Contig_10	XA68_68	40625	42635	None	2932	559	15444	No_constitutive_exon_found_in_species
TCGTCCCCTCTCCGGATTTGATCCTTGGTTTCAACGGGCGGACAGTGCAGTA	95155	95198	95248	95196	-1	Contig_11	XA68_361	95045	95744	None	2932	559	15444	No_constitutive_exon_found_in_species
ATCAGTGACGGTTCTCCTGGGCTAATGACGGGGCTGATGTGGGCGGTTAGAT	78507	78645	78457	78509	1	Contig_12	XA68_639	77091	78645	None	2932	559	15444	No_constitutive_exon_found_in_species
TTTGCCCGCTTTGATTTGTTACTCTGCTGACTCGGAGGTCGGGGAGAAAGGC	86084	87141	86034	86086	1	Contig_12	XA68_643	85834	87141	None	2932	559	15444	No_constitutive_exon_found_in_species
CAAGGGGGGGAAGGAAGGGGAGGGGAATGGTATTCTGATGGGACAAACAGCA	50163	50575	50113	50165	1	Contig_14	XA68_1082	48567	50575	None	2932	559	15444	No_constitutive_exon_found_in_species
GTTCCTCGGCATCTCCCCAGATCGATTGGCATACTGACGACGAGGGCCAGCT	71393	72357	71343	71395	1	Contig_14	XA68_1088	70041	72357	None	2932	559	15444	No_constitutive_exon_found_in_species
GCCCCCCGGGACCGGTGCCGGACGCAGCGACTGACGGGGAGGGGGCACAGTA	79929	80637	79879	79931	1	Contig_14	XA68_1090	77441	80637	None	2932	559	15444	No_constitutive_exon_found_in_species
TTTCTGTTCCGTCCCAATTTCTCTCGCCCTGCACCGAGGCGGGAGATTAGAT	1509	1564	1614	1562	-1	Contig_15	XA68_1260	1356	4857	None	2932	559	15444	No_constitutive_exon_found_in_species
AGACGATGGCGATGGATCTGGCGAAGTCGATGCTGATTGTAGGGACGCAGCG	13014	13095	13145	13093	-1	Contig_15	XA68_1262	7249	13483	None	2932	559	15444	No_constitutive_exon_found_in_species
GGGCCTCATGGCTGGTCGCTGACGAAGGTTGGGGAGGGGCGGGGAGAAAGGC	12857	12946	12996	12944	-1	Contig_15	XA68_1262	7249	13483	None	2932	559	15444	No_constitutive_exon_found_in_species
ATTATTACCATTATCCCGCTCGGATATAGGCTCACATATAGGGGCCATAGGC	50716	50755	50666	50718	1	Contig_15	XA68_1274	48246	51336	None	2932	559	15444	No_constitutive_exon_found_in_species
GGCTCCCTCCAACGTGCACACGAGGCGCCACTGACGCGGGATACGAGTAGTC	80666	81397	80616	80668	1	Contig_15	XA68_1284	80171	81397	None	2932	559	15444	No_constitutive_exon_found_in_species
TAGTTATACTCGATGGGATTTCTGCTGTTGGCTGACTTTGCTGGGAACAGTT	82955	83057	82905	82957	1	Contig_15	XA68_1285	82107	83057	None	2932	559	15444	No_constitutive_exon_found_in_species
TAAGCGGACAAGCCATCCCTGATAGGTCAAATGCTCACACGGGCATATAGTC	7827	8202	7777	7829	1	Contig_16	XA68_1445	6368	10499	None	2932	559	15444	No_constitutive_exon_found_in_species
CGCCCTGCCCCCATGTGCAAAACCTCGCGATTGAACTGACTTGGGCGAAGAT	86729	87623	86679	86731	1	Contig_16	XA68_1470	86035	87623	None	2932	559	15444	No_constitutive_exon_found_in_species
GCGCTAATACCTAGTCGTCCCATGTTTGCGGAGGGGGGGGAAAAGAGTAGAT	1945	2177	2227	2175	-1	Contig_17	XA68_1604	1945	3831	None	2932	559	15444	No_constitutive_exon_found_in_species
GTTGGCCGGCAAGGCCATCATGACGCACATTTGCTGACGCGTTAGGGTAGAC	32962	33130	33180	33128	-1	Contig_17	XA68_1612	31007	33302	None	2932	559	15444	No_constitutive_exon_found_in_species
AAGTCATCATCATCAGTTTGCTCTACTAGCTAACAAAAGATGGGGGCTAGGC	76923	77452	77502	77450	-1	Contig_18	XA68_1780	70675	78975	None	2932	559	15444	No_constitutive_exon_found_in_species
GAGGCAGCGTTTCGTTACGTCACCGTTCTGACCAGACTCTCGGGCGACAGTA	53700	53865	53915	53863	-1	Contig_19	XA68_1936	53417	54038	None	2932	559	15444	No_constitutive_exon_found_in_species
TATGTCTTGACTGAAGCTTGGTTGGCTCGTAGACGGCTGACGGGACGCAGGG	53479	53529	53579	53527	-1	Contig_19	XA68_1936	53417	54038	None	2932	559	15444	No_constitutive_exon_found_in_species
CGGGCGAAAAGGAAGATCAAATTGCCCATTGTGTCAACCGGGCACCGGAGAC	57924	58115	57874	57926	1	Contig_20	XA68_2131	56122	59428	None	2932	559	15444	No_constitutive_exon_found_in_species
CACCTCGTCAGGAGAGGCGTAACCAAGGTCGAGTGCTGACGGGGTCGAAGCC	6796	7035	7085	7033	-1	Contig_21	XA68_2270	6796	7331	None	2932	559	15444	No_constitutive_exon_found_in_species
CTCCTTGGGCTTCTGGAGCCGTTGATTTGCTGACGGGTTTGGGCGTATAGCA	41112	41137	41062	41114	1	Contig_21	XA68_2283	39227	41137	None	2932	559	15444	No_constitutive_exon_found_in_species
GCAGTTGAAACGCGTTGAGAGATCTGACGGAAAGACGTTTGGGGATAAAGCT	31724	31982	31674	31726	1	Contig_22	XA68_2418	31549	34092	None	2932	559	15444	No_constitutive_exon_found_in_species
GGTCAGTTCAAGGAGCCTCTTTAACGAGATCCTGGCTAACGTGGGCGCAGAC	20880	26738	26788	26736	-1	Contig_23	XA68_2545	20880	28997	None	2932	559	15444	No_constitutive_exon_found_in_species
ACGGCGCGTCCTTTCGTGGAGCGCACCGACGGCTGACGATGGAGGGACAGCT	65965	66981	65915	65967	1	Contig_23	XA68_2562	65870	67130	None	2932	559	15444	No_constitutive_exon_found_in_species
TAGCAGAGTCAAGAGAATAAGAGCAAGAAAATGGCGACAACGACGGGCAGCT	67601	67636	67551	67603	1	Contig_23	XA68_2563	67264	68308	None	2932	559	15444	No_constitutive_exon_found_in_species
GGCTCTCTCTCCCTCTGTTCACGGGGGTGTAATACTAATTCGGGACGCAGGA	8575	8680	8730	8678	-1	Contig_24	XA68_2667	7474	11153	None	2932	559	15444	No_constitutive_exon_found_in_species
AAGTCGTTCTGTAGTCTGATACCCTTCTTTTTGGGGGCGGGGGGGAATAGGC	22371	22827	22877	22825	-1	Contig_24	XA68_2670	22371	26452	None	2932	559	15444	No_constitutive_exon_found_in_species
CCCTTGTTGTCTTTGAGAGAGGAAGACGGGCTGATTGAAGGCGGGGGCAGGA	43785	43857	43735	43787	1	Contig_24	XA68_2680	42139	43857	None	2932	559	15444	No_constitutive_exon_found_in_species
AGAGCTTCGCTTGCTGATTCTTAGAACGGACACTGATGCGCAGGGGATAGAT	65384	65866	65334	65386	1	Contig_24	XA68_2688	61901	67987	None	2932	559	15444	No_constitutive_exon_found_in_species
TGTGTGTAAGAGAGAGAGAGAGAGAGAGAGAGACTGACGGTCGAGGGTAGCG	19859	19905	19809	19861	1	Contig_25	XA68_2794	17056	19905	None	2932	559	15444	No_constitutive_exon_found_in_species
CTCATTCTCTCGGAAATGAAGAACGGGTGCTCACGAAGATCGGGAAGCAGGC	30463	31242	30413	30465	1	Contig_25	XA68_2798	29156	31242	None	2932	559	15444	No_constitutive_exon_found_in_species
TGGTACCCTTATAAGGCATTGAGACCACGGCTCGCTAACGGGTACGACAGTC	47862	48413	47812	47864	1	Contig_25	XA68_2805	47391	48693	None	2932	559	15444	No_constitutive_exon_found_in_species
GACTCGGGCCTCGACTGGCAGCACAAGATGGAGCACTGACGGGGCGGCAGGA	75039	75312	75362	75310	-1	Contig_25	XA68_2814	73681	78888	None	2932	559	15444	No_constitutive_exon_found_in_species
TTTGACGTCGCTGGGGAGACTGGGCTAACGCAAGAGGGTGACGGGAGCAGTT	10573	10644	10694	10642	-1	Contig_26	XA68_2908	10470	14534	None	2932	559	15444	No_constitutive_exon_found_in_species
GCTCCCCGATTGGCGAGGGTGAGAGGCGAGCTGACTCGTGGGGCAAACAGAC	10470	10516	10566	10514	-1	Contig_26	XA68_2908	10470	14534	None	2932	559	15444	No_constitutive_exon_found_in_species
AGAATGTTGAGCCCCCCATTGTGTCAACTTTGGGTACTGACGTGAGGGAGGT	55199	56039	56089	56037	-1	Contig_26	XA68_2921	50941	59020	None	2932	559	15444	No_constitutive_exon_found_in_species
CTCTCTCTCGTCACCCCCCCTATTCCGGCGCGAGGCTAACGGGGAAGCAGGC	53050	53945	53995	53943	-1	Contig_26	XA68_2921	50941	59020	None	2932	559	15444	No_constitutive_exon_found_in_species
CAAGTCTTCTCGCCCGCTCTGATCGGTGTCTTAAATGGGGTGGACGACAGCA	62075	62264	62314	62262	-1	Contig_26	XA68_2924	62075	62719	None	2932	559	15444	No_constitutive_exon_found_in_species
ACCGACCGATCCGCTGTTCCCGGGGGGTTCCTGGCTGACGGGCTGGACAGAT	72684	72921	72971	72919	-1	Contig_27	XA68_3029	71340	73255	None	2932	559	15444	No_constitutive_exon_found_in_species
CCCTCCTCATGTCGTTGTCCTTTTCCCGCTTGGCTGACTCTAGGGATTAGGC	49187	49520	49570	49518	-1	Contig_28	XA68_3142	48071	49628	None	2932	559	15444	No_constitutive_exon_found_in_species
TCCTTGTCAGTCAGACCAGAAGCGTATGTACTGACTCTGGGCAACAACAGGC	48071	48986	49036	48984	-1	Contig_28	XA68_3142	48071	49628	None	2932	559	15444	No_constitutive_exon_found_in_species
GGCTCGATGATACTTCACGCGGTGTCTGCCGGCTGACTTCTGGGATGCAGGT	64280	65628	64230	64282	1	Contig_28	XA68_3147	64193	66200	None	2932	559	15444	No_constitutive_exon_found_in_species
TAGAGAGTTCGAGTGAATTTGTGTTGTGATGCTGACCGGGAGTGCGGTAGAT	4127	4356	4077	4129	1	Contig_29	XA68_3248	284	4654	None	2932	559	15444	No_constitutive_exon_found_in_species
TGCCTTGCAGACGCCATTTACAGCCACCCGCTGACGGGGTAGCATCGAAGAA	56978	57006	56928	56980	1	Contig_29	XA68_3264	56636	57006	None	2932	559	15444	No_constitutive_exon_found_in_species
TGGACGACGCGAGAACGCGACGGGTGCTCTGCTGACAACGGGACGCGCAGCC	36104	36228	36054	36106	1	Contig_30	XA68_3415	35611	36228	None	2932	559	15444	No_constitutive_exon_found_in_species
CATGTCCTGCGGCAATCGCACAGATTCGCTGATGTCTGGCACGGGCACAGAT	7608	7665	7558	7610	1	Contig_31	XA68_3532	4793	8189	None	2932	559	15444	No_constitutive_exon_found_in_species
CTTGAGGAAGAATGGCTCGAGGCTAATCTGAGGGGGTGGGAAAAAAACAGCT	10945	11043	10895	10947	1	Contig_32	XA68_3634	10383	14092	None	2932	559	15444	No_constitutive_exon_found_in_species
GCTGCCAACTATTATGTGTCTTCTCGCCGTTGTCTGACTTGGGGTGACAGCT	17682	18343	18393	18341	-1	Contig_32	XA68_3636	17010	18495	None	2932	559	15444	No_constitutive_exon_found_in_species
CTGTCGGCCCCAGTCTGTGTGCCGTGCCGCTGATCGTCGGCCGGGAATAGGA	54629	54742	54579	54631	1	Contig_32	XA68_3650	53802	56252	None	2932	559	15444	No_constitutive_exon_found_in_species
TTTGTGACCTGGCAGTTCCTATTGCTTTCCCCCACTTATGGTGGGATAAGTA	71310	71407	71457	71405	-1	Contig_32	XA68_3656	71234	74343	None	2932	559	15444	No_constitutive_exon_found_in_species
GTATGTACATACCACGGGCTGACTTGATGGAACTGGACTGGGCACGACAGCC	5162	7800	5112	5164	1	Contig_33	XA68_3726	4785	9084	None	2932	559	15444	No_constitutive_exon_found_in_species
ATTGTCTGACTTTTCTCTACCCGTTGCACTTTGGCTGAAGGGAAACGCAGCG	49114	49869	49064	49116	1	Contig_33	XA68_3736	41144	55758	None	2932	559	15444	No_constitutive_exon_found_in_species
GGCCGATGAGAAGAACGATTTGTTCTCCTGTGCTGAATCGGGGTCAACAGCC	14883	15662	15712	15660	-1	Contig_34	XA68_3833	14883	17319	None	2932	559	15444	No_constitutive_exon_found_in_species
GGTAAGTTTCCGTCGAAGGGAGCAAGCCTCAGACTGACGGGAATTGGCAGTG	20024	20039	19974	20026	1	Contig_34	XA68_3835	19671	20123	None	2932	559	15444	No_constitutive_exon_found_in_species
TTGACTTTGTGGCTAAGCCATGATGTGAATGCTAACGGGGAACGAAATAGGC	64183	64639	64689	64637	-1	Contig_34	XA68_3846	58578	66791	None	2932	559	15444	No_constitutive_exon_found_in_species
TCTGTCAACACGCACGCATTGCACAACTAACGAGCGTGGGGGAAACACAGAA	59527	60005	60055	60003	-1	Contig_34	XA68_3846	58578	66791	None	2932	559	15444	No_constitutive_exon_found_in_species
AGATCTCCCCTCTGTCGATACATGTACCCTGTGATGCTGAGACGGGACAGGC	13336	13624	13674	13622	-1	Contig_35	XA68_3924	11501	15314	None	2932	559	15444	No_constitutive_exon_found_in_species
TGCGTGGGTGGCGATATGGGGAAGAATGTGCGGGCAATACGAATGGGTAGGC	9197	9279	9329	9277	-1	Contig_37	XA68_4116	9197	11369	None	2932	559	15444	No_constitutive_exon_found_in_species
GGTATCCCAAATTCCATACCTACATACCTACATACCTACCATGCGGGCAGGC	53830	54437	53780	53832	1	Contig_37	XA68_4127	52894	54437	None	2932	559	15444	No_constitutive_exon_found_in_species
GTTGAAAGCTACTGCCGGTAGAGGCGGACACGAACTAACAGGGGTGACAGGT	11673	12921	12971	12919	-1	Contig_38	XA68_4206	11673	19567	None	2932	559	15444	No_constitutive_exon_found_in_species
GTCTGTCTCTCCTACATCTTTCTTCCTCACAAACTAACCAAGGGCAACAGGT	24778	25417	25467	25415	-1	Contig_39	XA68_4293	24778	26437	None	2932	559	15444	No_constitutive_exon_found_in_species
GGGGGGGGGGGAATGAATCATATCATCCAACGGCTAACGGGAGAGCAAAGTA	27716	28145	28195	28143	-1	Contig_39	XA68_4294	27716	29604	None	2932	559	15444	No_constitutive_exon_found_in_species
ACTCTACCTCGACATGACGATCCTGAGCATGCGCTGACGGGCATGAATAGGG	44218	44314	44168	44220	1	Contig_39	XA68_4299	44022	44526	None	2932	559	15444	No_constitutive_exon_found_in_species
GATGCCGACGTCGCCCCTCTCCAGCAGCGTCTTCCACCTCCGGGCGACAGCC	60695	60938	60645	60697	1	Contig_39	XA68_4306	60250	60938	None	2932	559	15444	No_constitutive_exon_found_in_species
TGCCGTTGAACTCCAGCGAAAAATAGGCTGTCTGACGCCTTGCGGGACAGGC	18127	18263	18313	18261	-1	Contig_40	XA68_4431	16247	18966	None	2932	559	15444	No_constitutive_exon_found_in_species
GGCCGGCGGTGACGATGAGACGCTGACCAGAGGGGGGGGGGGGGGTTCAGAT	16459	17111	17161	17109	-1	Contig_40	XA68_4431	16247	18966	None	2932	559	15444	No_constitutive_exon_found_in_species
TAAGTGTGCTTTCACCGTGGGGCAAGTCCGACGCTGACGTGGGCGGCAAGTC	24164	24327	24377	24325	-1	Contig_40	XA68_4435	24164	26524	None	2932	559	15444	No_constitutive_exon_found_in_species
TTTTTGCAGGGACAGGCCTGAAAAGGGGGAATAGGCTAACGGCGGGGCAGGC	55548	55672	55498	55550	1	Contig_40	XA68_4447	55318	55824	None	2932	559	15444	No_constitutive_exon_found_in_species
TTTTTTCTTCCTTTTTTTTTCTTCTTCTTCTAATTCTAGGCGGGACACAGTT	26264	26618	26214	26266	1	Contig_41	XA68_4531	23239	26618	None	2932	559	15444	No_constitutive_exon_found_in_species
GCTGTCAAGTCGAGAAGAAATGAATTGCTAAGCTATCTGACGGGCAGCAGCG	34916	35813	35863	35811	-1	Contig_41	XA68_4534	34916	43598	None	2932	559	15444	No_constitutive_exon_found_in_species
CTCTTCAACCCCCCTCCACTTCCTACACATCTTAACGATCTCGGGAATAGAC	14256	14320	14370	14318	-1	Contig_42	XA68_4610	14256	17317	None	2932	559	15444	No_constitutive_exon_found_in_species
TGCCTCATGGACCGGAGAGAGGGGGACGCAATGCTGACAGGGTTGAGTAGGC	12698	14230	14280	14228	-1	Contig_43	XA68_4710	12698	16071	None	2932	559	15444	No_constitutive_exon_found_in_species
TTCCTGGTTGGGCAGATGGGAACGCAGAGGTTAAGCGGGCTGAGAAACAGAG	41166	41621	41671	41619	-1	Contig_43	XA68_4716	40484	43087	None	2932	559	15444	No_constitutive_exon_found_in_species
GTAGAGCAAGCACGCACGCGAATTACTGACCGAGTATTGTGGGTGATTAGAA	46411	46442	46361	46413	1	Contig_43	XA68_4717	44721	46442	None	2932	559	15444	No_constitutive_exon_found_in_species
GTGACCGTTTTCTGATATCCGTGTACTGGGCTGATGAATTGGGGGTGCAGAG	3932	3985	4035	3983	-1	Contig_44	XA68_4787	3932	4322	None	2932	559	15444	No_constitutive_exon_found_in_species
TTGCCACGAAGGGGAAACGGTCGGCCTCCCTCACTAAGAGGGGTCGACAGTG	32590	32733	32783	32731	-1	Contig_44	XA68_4801	32590	33212	None	2932	559	15444	No_constitutive_exon_found_in_species
TCGAATGGCATCAATCAACAATGCCTGGTGCCTTTTAGGGGCAATTGAAGCA	59664	59831	59614	59666	1	Contig_44	XA68_4811	58244	60760	None	2932	559	15444	No_constitutive_exon_found_in_species
CCGGCTGGCCGGCCTGTGTGTCGAGTTGACTTTTGCGCTGACGGGTGCAGAT	59889	60187	59839	59891	1	Contig_44	XA68_4811	58244	60760	None	2932	559	15444	No_constitutive_exon_found_in_species
GAGGGGTGGGAAAAAAAAAAGAAAAAGAAAAAGGCTAATGATGGGCGCAGAC	21975	22495	21925	21977	1	Contig_45	XA68_4880	21564	22495	None	2932	559	15444	No_constitutive_exon_found_in_species
GGTGGCTTGCTACGAAGCGGACAGATGGCAGAAGCTGACGGGTGACGCAGTC	1817	2062	2112	2060	-1	Contig_47	XA68_5039	1817	2376	None	2932	559	15444	No_constitutive_exon_found_in_species
AGGACGTCTCACGGCGGTCGGTCGATGTGGTGCTGACGAAGGCGGGCCAGCT	20996	21023	20946	20998	1	Contig_47	XA68_5042	17647	21023	None	2932	559	15444	No_constitutive_exon_found_in_species
ATTTGCGTGGACTGGATAAAGAGTTGCGTTGGCTTGCTGACTGTGGGAAGAA	22253	22356	22203	22255	1	Contig_47	XA68_5043	21841	23517	None	2932	559	15444	No_constitutive_exon_found_in_species
CCACCCAACTCGCGATTGGCCTCGGCGGCGCGCTGAACCATGACGGGCAGAT	28992	30155	30205	30153	-1	Contig_47	XA68_5045	27998	30468	None	2932	559	15444	No_constitutive_exon_found_in_species
GCATGTGTTGGGACGGCAACTTAGGCTAACGGTGGGGGGGGGGGGCGCAGTT	28173	28578	28628	28576	-1	Contig_47	XA68_5045	27998	30468	None	2932	559	15444	No_constitutive_exon_found_in_species
GTATCCCTCAAAGCTCTGTTCTTGAATTAACGTGTCGGGTGGGCGGCCAGTC	40100	41107	40050	40102	1	Contig_47	XA68_5050	39662	41107	None	2932	559	15444	No_constitutive_exon_found_in_species
AGTCGTGTTGCCCTGTTTGTCCACGCCCCTCAACTGACGGGAGGACGCAGGT	57558	58803	57508	57560	1	Contig_47	XA68_5056	55720	59211	None	2932	559	15444	No_constitutive_exon_found_in_species
TATTGTCTGTCTCACTAGCCCCCCCCCTCGGATACTGAAAAGGGACGCAGAC	36272	37133	36222	36274	1	Contig_48	XA68_5134	35897	39066	None	2932	559	15444	No_constitutive_exon_found_in_species
CAGTCGACGCACCGCTTCCGATTGCGCTCTGGCTTACGATCGAGGGACAGTC	55972	56909	55922	55974	1	Contig_48	XA68_5142	55573	56909	None	2932	559	15444	No_constitutive_exon_found_in_species
GAAGGCGCGGCCAACGAGATTCCGCTAATCGCGTGGGGAAAAAAAAAAAGTC	57104	57198	57248	57196	-1	Contig_48	XA68_5143	57104	58048	None	2932	559	15444	No_constitutive_exon_found_in_species
TCATCCTCGAGCGAGCTCTTCTTACGCGGCGACGGCTGACGGGTGACAAGAT	9176	9290	9126	9178	1	Contig_49	XA68_5210	5470	9290	None	2932	559	15444	No_constitutive_exon_found_in_species
GGACCGTCGCCGATTTCGTAGGCATCTACGATTGTTGACAAGGGCGTCAGTT	30587	31245	31295	31243	-1	Contig_49	XA68_5218	30587	31417	None	2932	559	15444	No_constitutive_exon_found_in_species
TCGTGGTTCCTGAGCCCTCTTACACGCTAACCCGCCCTGACGGGGTACAGGG	49142	49230	49280	49228	-1	Contig_49	XA68_5224	47075	49296	None	2932	559	15444	No_constitutive_exon_found_in_species
TTTAGGAGGGAGAGCGAATGAGGACGAGGATGCTGACTGGAGGGGAACAGGC	3969	4213	4263	4211	-1	Contig_50	XA68_5313	3969	6281	None	2932	559	15444	No_constitutive_exon_found_in_species
CAGGAGCCAATCATGGACGCTGATGCCGCTCCGTTGTACCGTATGGGTAGCT	13962	14085	13912	13964	1	Contig_50	XA68_5316	13355	17117	None	2932	559	15444	No_constitutive_exon_found_in_species
CGTCGACTACCTAGCCAGCCGCCCGCGGACCCTGCTGACTCAAGGGGCAGAC	28919	29756	29806	29754	-1	Contig_50	XA68_5324	28919	31072	None	2932	559	15444	No_constitutive_exon_found_in_species
GAATCCTCAGCGGCATCGTCGACGCCGTCCTCATCTGCTACGGGAGCGAGCG	39663	39753	39613	39665	1	Contig_50	XA68_5327	37388	39753	None	2932	559	15444	No_constitutive_exon_found_in_species
CAGATGTGCAGGCTGCCCAATGATAACAAACTGGCTAAGCGGGAACGCAGGT	28385	28621	28671	28619	-1	Contig_52	XA68_5481	27799	29527	None	2932	559	15444	No_constitutive_exon_found_in_species
ACGTGCGTCAGCCGCTCGATAGACGGCGACACACTAACTGACGGGCGCAGGG	5452	5826	5876	5824	-1	Contig_53	XA68_5531	4630	7072	None	2932	559	15444	No_constitutive_exon_found_in_species
GCACGCTGATGAGCGAAAGACGCACGCTGACTGGGGCCGACGGGCGGCAGTG	34123	34224	34274	34222	-1	Contig_53	XA68_5543	33968	36949	None	2932	559	15444	No_constitutive_exon_found_in_species
GTGTCTTTATATGGTTGTTCGGCTGCTGATGGAGATGGGGGGACACACAGCC	995	1129	1179	1127	-1	Contig_54	XA68_5601	784	4701	None	2932	559	15444	No_constitutive_exon_found_in_species
CAATCATCTGTGCGTATAGGCGTGTCGTATGCTGACATAGTGGGAAACAGAT	48555	48672	48505	48557	1	Contig_55	XA68_5680	47220	48672	None	2932	559	15444	No_constitutive_exon_found_in_species
CCTCTCGAGTGTGGAATCACGTATAGAAGTCTAACGGGCCGACGCGACAGGC	41414	41797	41364	41416	1	Contig_56	XA68_5740	39123	41797	None	2932	559	15444	No_constitutive_exon_found_in_species
TTGGATGGCTGCCCGCACCAGAGAAGGTCGAGACTGACGGCGTGGGACAGGC	33420	33447	33497	33445	-1	Contig_57	XA68_5803	31516	33781	None	2932	559	15444	No_constitutive_exon_found_in_species
GCCTGCCTCCCTGTGCCCCTTACTCTCGCTCACTGATTTCGGGCCGACAGAT	35758	35952	35708	35760	1	Contig_57	XA68_5805	35593	36694	None	2932	559	15444	No_constitutive_exon_found_in_species
GCTTAGCGAAGTCATCGGAGGGGGGCTACTTCACGATACGGGACGGACAGGG	31377	31467	31517	31465	-1	Contig_58	XA68_5866	31377	31948	None	2932	559	15444	No_constitutive_exon_found_in_species
CTGGCTCCAATGGCCCTTCAACTGGCAGCGACTGACATGGGGCGGTGCAGGG	15652	15757	15602	15654	1	Contig_59	XA68_5920	12760	16191	None	2932	559	15444	No_constitutive_exon_found_in_species
GGCATCCCCGGGCGAGCATGCGATGGGCACGGGCTGACCGGGAACGATAGCG	22010	22563	22613	22561	-1	Contig_59	XA68_5924	22010	24329	None	2932	559	15444	No_constitutive_exon_found_in_species
CTACCGGTTTTCGTCGCCCGAGCTCGTTGGCTGACCTATGGACGGGGTAGTT	30093	30852	30902	30850	-1	Contig_59	XA68_5927	30093	31730	None	2932	559	15444	No_constitutive_exon_found_in_species
AAGACGAGGGGGTTGGAAGGGAGACTGTCTTCTGACGGGTTCGGAAACAGCT	24672	25270	24622	24674	1	Contig_60	XA68_6028	22800	25270	None	2932	559	15444	No_constitutive_exon_found_in_species
TTTTTGAGCGGAAGCGGGCCTTCTGACAGCATATTTGGTGGTGGGTGCAGCT	45767	45893	45943	45891	-1	Contig_61	XA68_6098	45767	47622	None	2932	559	15444	No_constitutive_exon_found_in_species
GCCGCAGCCATGTTAGTTGTGAGAAGGCGCCGCGCTTATTGAGGGTTCAGAG	29172	29321	29122	29174	1	Contig_62	XA68_6157	28499	36573	None	2932	559	15444	No_constitutive_exon_found_in_species
TATGCATTTCACGCTCATAATGGTTCAATTTGGCCTCAACCGGGAACTAGCA	47159	47238	47288	47236	-1	Contig_62	XA68_6164	47159	47644	None	2932	559	15444	No_constitutive_exon_found_in_species
GGGGTTAGAAGAAAGGTGCATGCTGAGTGCAGGCATGATGTATAGGGTAGGC	8689	8920	8970	8918	-1	Contig_63	XA68_6207	7848	10439	None	2932	559	15444	No_constitutive_exon_found_in_species
CTCGCCATTGCGGTCTCTGGAGCCTTGACAGGAGCTGAAGGGTATGACAGGG	31997	32958	31947	31999	1	Contig_66	XA68_6384	28406	32958	None	2932	559	15444	No_constitutive_exon_found_in_species
GTGGCGACCGGGACGAGACGACGGGGATGCTGACAGGAAGGGCAACGCAGGT	7650	7893	7943	7891	-1	Contig_67	XA68_6417	7523	13850	None	2932	559	15444	No_constitutive_exon_found_in_species
CACAAGCAGCGCAGTGCGGTCGGGAGACGGCGAGCTAACAGCGCGGGCAGTC	7523	7589	7639	7587	-1	Contig_67	XA68_6417	7523	13850	None	2932	559	15444	No_constitutive_exon_found_in_species
TTGCTTGCCTGAGTTGCCATGTCATCATGTAAAGCTAACGGGCGACAAAGTT	49131	49147	49197	49145	-1	Contig_68	XA68_6471	49131	49870	None	2932	559	15444	No_constitutive_exon_found_in_species
CCCCGTTGGTGGCGGAGGAAGGAAGACGGACTGACACTGGGAGCGGACAGGG	11539	12275	12325	12273	-1	Contig_69	XA68_6516	11539	13431	None	2932	559	15444	No_constitutive_exon_found_in_species
TATGCCAGCCCCTTGAAGAGCTTCCCCTTCGGATTCTGACAGGGCGGCAGTG	51256	51335	51206	51258	1	Contig_69	XA68_6529	50480	51475	None	2932	559	15444	No_constitutive_exon_found_in_species
TGTCGCCCGAGCTGGAGCTGCGAGTGCTACCGATACTGATGGGCGTGCAGGA	23618	23753	23803	23751	-1	Contig_70	XA68_6604	21754	24903	None	2932	559	15444	No_constitutive_exon_found_in_species
TGCCTCCCCTTCCCCCCACGTCATGCTGCGGCCTGCTAACCGACGGGCAGCG	30743	31023	30693	30745	1	Contig_70	XA68_6606	29734	31023	None	2932	559	15444	No_constitutive_exon_found_in_species
AAAAAAAGAAGAAGAAGAAGAGAAGATTTAAGTCTGACGGGATGGGACAGTT	45519	45843	45469	45521	1	Contig_70	XA68_6610	45235	45843	None	2932	559	15444	No_constitutive_exon_found_in_species
CGTTCCCCCTTTCCCCGTGACAGCAGCAACGTGTACTGACAAGGGCGCAGTT	49298	49949	49248	49300	1	Contig_74	XA68_6797	46558	49949	None	2932	559	15444	No_constitutive_exon_found_in_species
CTTCTCCTCTCATCACTCTACATCTCGGCTCCAAAGCTGACGGGCGGCAGTC	13767	15204	13717	13769	1	Contig_75	XA68_6836	13165	15305	None	2932	559	15444	No_constitutive_exon_found_in_species
TTTGTCCTCCGGTCACGGACATTGTTCCACCGCGGCTGACGGGAGATAAGAT	14153	14375	14103	14155	1	Contig_77	XA68_6923	13834	16128	None	2932	559	15444	No_constitutive_exon_found_in_species
GAGTGTTCAACTCCTTGCTTCCGCTCTCTCCCTGACTTTGGCGGGCACAGCT	17779	17894	17944	17892	-1	Contig_77	XA68_6924	16652	19128	None	2932	559	15444	No_constitutive_exon_found_in_species
GCCAACCGAGCATCGGCTTCGAGTGGAAACAGGGACTGACAGGGAGGCAGAT	17637	17725	17775	17723	-1	Contig_77	XA68_6924	16652	19128	None	2932	559	15444	No_constitutive_exon_found_in_species
GGGATCCAATTTATTGTCTCTAACACGTGGCTGATGCCGCGGGAAACAAGCA	40551	40635	40501	40553	1	Contig_77	XA68_6938	40242	41814	None	2932	559	15444	No_constitutive_exon_found_in_species
TACGAAGGGAAATAGTCGATGGGAGGAAGCTGGACTGACCTGGGTTAAAGAA	4246	4362	4412	4360	-1	Contig_80	XA68_7082	1532	4440	None	2932	559	15444	No_constitutive_exon_found_in_species
AGGAAGAAAAGTCGCGACAGATCGGTTTTGAAGCTCAGGCCATGGGAAAGCG	18678	18785	18835	18783	-1	Contig_80	XA68_7086	18678	19406	None	2932	559	15444	No_constitutive_exon_found_in_species
TCCGCCCGCCCGTCTCGAGTCAAGGTCTAACGCAGCTGACACGGGTACAGGC	32063	32460	32013	32065	1	Contig_81	XA68_7133	31792	33994	None	2932	559	15444	No_constitutive_exon_found_in_species
GCTTGTCTCGCCAATGCTTCGGTGGCATACACCTCTGATCAGCGGGATAGGA	14524	14662	14474	14526	1	Contig_85	XA68_7294	13910	15071	None	2932	559	15444	No_constitutive_exon_found_in_species
TCTGGGCCAAGGAGGAAGACCCTTGTTGAGAATGCGGCTCATGGGTACAGGT	34494	34658	34444	34496	1	Contig_87	XA68_7372	34339	34658	None	2932	559	15444	No_constitutive_exon_found_in_species
AGCAGCTCCGTCGACGTCTTTCTGAATCGGTGAGCGGGTGGGGAAACAAGGT	41578	41706	41528	41580	1	Contig_87	XA68_7374	40155	42216	None	2932	559	15444	No_constitutive_exon_found_in_species
TCTCCCCCGACGCTGAAGCGCGGCAGCTAAAAAAGGGTTGGGCATGGCAGAT	44821	45341	45391	45339	-1	Contig_87	XA68_7375	42589	45460	None	2932	559	15444	No_constitutive_exon_found_in_species
TGGCTCGGTCTGTTGGGGCATAGCAAGTGAAATTGATATGTGGGCACAAGTG	1979	2129	2179	2127	-1	Contig_88	XA68_7404	1666	6601	None	2932	559	15444	No_constitutive_exon_found_in_species
CCTCCCCCCCCCAAAAAAAAAGACACGCCCAACTGACTTGGGACACAAAGCT	25735	26453	26503	26451	-1	Contig_88	XA68_7412	25735	31450	None	2932	559	15444	No_constitutive_exon_found_in_species
GCTCGTCCTCTGGCAATGGGCGAACCGAGGTGCTGACGGGAGCAACACAGAG	17516	17719	17769	17717	-1	Contig_89	XA68_7446	17104	18353	None	2932	559	15444	No_constitutive_exon_found_in_species
GTTGCCTTGTCCACTTCCCGTCATGGACTCTAACCAGAGGGTGAGATCAGGG	42117	42215	42067	42119	1	Contig_89	XA68_7458	41987	43179	None	2932	559	15444	No_constitutive_exon_found_in_species
ACTCTCCGTTAGCTCGAGGCTGGCTTCGCTGACGATGGCCGGGGGGGCAGTC	735	1667	685	737	1	Contig_90	XA68_7514	380	3563	None	2932	559	15444	No_constitutive_exon_found_in_species
AAAGAATCTCTTTTCTGTCGTATTACCGACTGACGGTTTTGGGAAACAAGGC	33606	33768	33556	33608	1	Contig_90	XA68_7524	32410	33768	None	2932	559	15444	No_constitutive_exon_found_in_species
ATTATATTCATCCGTTTCTTTGAGACTGCATTTACTGACACTGGGAGCAGAT	14047	14391	13997	14049	1	Contig_92	XA68_7580	11144	14391	None	2932	559	15444	No_constitutive_exon_found_in_species
GATGGGAGAGAGGGAGAGAGAGAGCTGACGTTGTTGGGAACATGAAAAAGAT	1855	2704	1805	1857	1	Contig_93	XA68_7609	1324	2704	None	2932	559	15444	No_constitutive_exon_found_in_species
CATTCCCCCTTTTCCCCGGCGCAAGGCATCGGCACTCATCATGGGCACAGGT	10447	10514	10397	10449	1	Contig_93	XA68_7613	9944	10514	None	2932	559	15444	No_constitutive_exon_found_in_species
ATCTTGTCCTCCGTGGCGTGATCGGCTTCTGATATGATGCGGGTGCATAGTC	33921	34097	33871	33923	1	Contig_93	XA68_7623	33711	34647	None	2932	559	15444	No_constitutive_exon_found_in_species
CTCTTCCCCCTTGTCTTTGGAGTAGTTGTCAGGGGCTGACGGGGCATCAGAT	41260	41489	41210	41262	1	Contig_94	XA68_7652	38307	41489	None	2932	559	15444	No_constitutive_exon_found_in_species
TCAACTGTATGACCTTGCCAGGGTGATGTAATGACTGACGGGAGGTACAGGA	21186	21303	21136	21188	1	Contig_96	XA68_7706	19092	21303	None	2932	559	15444	No_constitutive_exon_found_in_species
GACGATGGGGGGGGGGCGTCCGTCTGCCACGTAGCTGACGGGGGCGATAGAT	26618	26780	26830	26778	-1	Contig_96	XA68_7709	25455	27864	None	2932	559	15444	No_constitutive_exon_found_in_species
GTTTTCTCTCGTCCGAGAGTTGGTTCCCTCTTACTGACGGGGTTGAGCAGGC	21823	21909	21959	21907	-1	Contig_98	XA68_7773	21823	22768	None	2932	559	15444	No_constitutive_exon_found_in_species
TCATCCTATCCAAGTTTCACTGCTTAACACCACACCAATTGTTGGGGCAGTC	19879	20840	20890	20838	-1	Contig_99	XA68_7803	19879	21870	None	2932	559	15444	No_constitutive_exon_found_in_species
TGGCCCTTCCCAAACTGTGCTGTGTATGGATCTGCTGACTGCCGGGACAGTG	28363	28451	28313	28365	1	Contig_100	XA68_93	25307	28451	None	2932	559	15444	No_constitutive_exon_found_in_species
TCCGGCAACCAAACAACACGGGGGTGGCTAACCGGCGCGGGGGATGACAGCG	39949	40028	39899	39951	1	Contig_100	XA68_97	36582	40028	None	2932	559	15444	No_constitutive_exon_found_in_species
GGTTCCTGAATCATATATCCTATTTTGGACTCGTTGGGATCAAGGCATAGTC	12135	12207	12085	12137	1	Contig_101	XA68_115	12021	12427	None	2932	559	15444	No_constitutive_exon_found_in_species
AGCACTGAGCTACTACTCAAGAGATGAGATATGCTGACGGGTGCAAGTAGCT	8246	8325	8375	8323	-1	Contig_102	XA68_143	8246	13475	None	2932	559	15444	No_constitutive_exon_found_in_species
CGAAGCAGCAGCAGCAGCAGCAGCAGCTAATAGTCGGTGTGACGGGGCAGTT	349	436	486	434	-1	Contig_103	XA68_163	349	3534	None	2932	559	15444	No_constitutive_exon_found_in_species
CCGACTGTTTGTGTCTCGGCTGACGATATGGGGGGGTGCGGGGGACGCAGCT	40221	41109	40171	40223	1	Contig_104	XA68_193	39353	41109	None	2932	559	15444	No_constitutive_exon_found_in_species
TGGCTCCCTCTCTCTTTCTTTTCATCCTCCTGTCTGCTAACGGGCGACAGAC	43752	43904	43702	43754	1	Contig_105	XA68_223	42404	43904	None	2932	559	15444	No_constitutive_exon_found_in_species
CGGCATAAAGGCTTGCCAGCGCGCCCAGCCCCAGGCTGACACGGGCGCAGTG	16084	17374	16034	16086	1	Contig_107	XA68_259	15048	17705	None	2932	559	15444	No_constitutive_exon_found_in_species
CCGTTCAAGAAATCACGGCCGCGAGTAAGAGAGAACTGACGGGGCCGCAGGC	26902	27241	27291	27239	-1	Contig_107	XA68_263	26615	27519	None	2932	559	15444	No_constitutive_exon_found_in_species
AACAATGGCCCTTTTCATGCCAGCATCGGACGAGGTTTGGGAGCTGACAGAC	41649	42331	42381	42329	-1	Contig_108	XA68_300	41417	42907	None	2932	559	15444	No_constitutive_exon_found_in_species
CCCCTTATGATTGATTACTTCTTCTGCCCCCTACTGACAAGGGGAGACAGAT	8991	9640	9690	9638	-1	Contig_109	XA68_315	8075	10384	None	2932	559	15444	No_constitutive_exon_found_in_species
TTCAGACCAACTTTTGTGTATTTGTGGGCTGACGAGGGGAGAGGGCACAGGC	19188	20367	20417	20365	-1	Contig_109	XA68_319	19188	21225	None	2932	559	15444	No_constitutive_exon_found_in_species
GTATCGGCCATCTCGACAAGAGTCCCCGTGTTCTGACTGCGATGGGCCAGAC	16499	17069	17119	17067	-1	Contig_110	XA68_367	13912	22245	None	2932	559	15444	No_constitutive_exon_found_in_species
GTATTTTCCCACAAAGTTGAAACCGCCTGGCCTCTGCTGACGGGAGACAGGG	14173	16341	16391	16339	-1	Contig_110	XA68_367	13912	22245	None	2932	559	15444	No_constitutive_exon_found_in_species
GCGACAGGAAGCCGACGCTTCTCTGGATTGGGAGCTGACTTGGGGATCAGAC	13912	14010	14060	14008	-1	Contig_110	XA68_367	13912	22245	None	2932	559	15444	No_constitutive_exon_found_in_species
TCGATGGGCTGACGTGCTATTGTGCCCCTCGTCTTCGTCTGGGTTGGCAGCT	14456	14576	14626	14574	-1	Contig_112	XA68_422	13607	14906	None	2932	559	15444	No_constitutive_exon_found_in_species
TGTCCCCTCCCTTCCTGATATCCTGCTTGCTTGCTTACTTGGGCAAACAGCC	20167	20822	20872	20820	-1	Contig_112	XA68_425	20167	21947	None	2932	559	15444	No_constitutive_exon_found_in_species
TCCTGGACGTGACGCGACACACGCCGGTCTGTACCAGAAGAAGGGTTAAGAC	36419	36697	36369	36421	1	Contig_112	XA68_433	35624	36798	None	2932	559	15444	No_constitutive_exon_found_in_species
GTGCTTATATATATCGAGGGCCCGGGAGGGGTTGAGGGAAAGGGGCGCAGGT	39801	40229	39751	39803	1	Contig_114	XA68_483	39317	40229	None	2932	559	15444	No_constitutive_exon_found_in_species
TCCTTCCACGGTCAAGACCAGAGCTCTGATTGAGTGAGACGGGCGGTTAGCC	32433	32986	33036	32984	-1	Contig_115	XA68_506	32433	33691	None	2932	559	15444	No_constitutive_exon_found_in_species
GTGAGAGGATTCCCTTCCCTTCACCCGTCCCATGGACGCATGGGAAACAGCT	13022	13196	13246	13194	-1	Contig_116	XA68_528	13022	13393	None	2932	559	15444	No_constitutive_exon_found_in_species
CGAGCCTGCGCAATTTTTGGTAAGGAGCTCACGGCTTACCAGGGATGCAGGA	14722	15153	15203	15151	-1	Contig_116	XA68_529	14722	15698	None	2932	559	15444	No_constitutive_exon_found_in_species
TCGACAGGGATCTCTACGGCTGACCAAAAGGGCCCATGTCGGGCAAAAAGCA	923	2963	3013	2961	-1	Contig_119	XA68_593	923	6438	None	2932	559	15444	No_constitutive_exon_found_in_species
GAGCAGAATTGCGGTGTGGGATCACAGTCTGATTCTTTGCTGGGCACAAGAC	24873	28080	28130	28078	-1	Contig_120	XA68_656	23900	28217	None	2932	559	15444	No_constitutive_exon_found_in_species
CCCCTTCTCCCGAGTGCGCTAATGATTGTATCTGTTGGGTCGGAGAGCAGTC	23900	24781	24831	24779	-1	Contig_120	XA68_656	23900	28217	None	2932	559	15444	No_constitutive_exon_found_in_species
AACCCAACGACTTCCTATGCTGCACGAGGGCTGACTGGGTGGGGGCCAAGAC	9096	9130	9180	9128	-1	Contig_122	XA68_688	8642	9822	None	2932	559	15444	No_constitutive_exon_found_in_species
TTTTTTAAAGGGGAAAAGGAGGGTCCAATGGCTGACGAACCGGGGGGTAGCT	23812	23965	24015	23963	-1	Contig_122	XA68_694	23377	24217	None	2932	559	15444	No_constitutive_exon_found_in_species
GCGCCAAAGCGTCTTGTCGGCTCGGTGACCGTTCTGACTCTGGGGTACAGCA	1671	1814	1864	1812	-1	Contig_123	XA68_708	72	2559	None	2932	559	15444	No_constitutive_exon_found_in_species
CAGGGCGTATGGGACGGACAAGTTCAAGTTAAGCGCTGACGGGGAAGCAGTA	72	1284	1334	1282	-1	Contig_123	XA68_708	72	2559	None	2932	559	15444	No_constitutive_exon_found_in_species
CCTTTCCTTGTCGATGAGGCTTTGCTAAATCGTATGTGTGAGGAGGGTAGAT	1102	1717	1767	1715	-1	Contig_124	XA68_729	1102	2244	None	2932	559	15444	No_constitutive_exon_found_in_species
TTCCCCTTCTCCTCTCCTCTTCTCGGCGCGACTGACGAGTGGGAAAACAGGT	24559	24904	24954	24902	-1	Contig_126	XA68_775	24559	25582	None	2932	559	15444	No_constitutive_exon_found_in_species
AGTTGCCGTTCATTGAGTTTGAAATGTGGTTAGTAACATCTAGGGGTCAGCT	20406	21279	20356	20408	1	Contig_127	XA68_799	19488	24808	None	2932	559	15444	No_constitutive_exon_found_in_species
GAAAACAACTTCTCTAGAAGAGGCTAGGCACACACATGCGAGAGGGCTAGCC	23016	24166	22966	23018	1	Contig_127	XA68_799	19488	24808	None	2932	559	15444	No_constitutive_exon_found_in_species
AAGATAACTCTGGCTTGGTATTGATTTTGCTGATGAGAGTGGTGGGACAGAG	28394	28483	28533	28481	-1	Contig_128	XA68_824	27917	32872	None	2932	559	15444	No_constitutive_exon_found_in_species
CCCAGTTTGCTACAGATAGGTGAATCATGAGGCCGCTCCTCGGGCGACAGCT	27107	28341	28391	28339	-1	Contig_129	XA68_840	26364	28645	None	2932	559	15444	No_constitutive_exon_found_in_species
AAATACTATACATGCCGTGTTTGACGATGGTCGTCGCTGATCAAGGGCAGGT	28123	28185	28073	28125	1	Contig_131	XA68_913	28035	28434	None	2932	559	15444	No_constitutive_exon_found_in_species
AAACCCCCCTCGGGGCGAGCCAATGGCCTACTGATGCGGACGACGGGCAGAA	36726	37696	36676	36728	1	Contig_132	XA68_937	36326	37763	None	2932	559	15444	No_constitutive_exon_found_in_species
ACAGCATCGATTGCAGGGAGGAGAATCATTCTGACGAGGGAGAGACACAGGC	2351	2476	2301	2353	1	Contig_133	XA68_946	2244	3201	None	2932	559	15444	No_constitutive_exon_found_in_species
GAGCGGCCGCACGGTCCATGAAACGATGGAGCCGCTGACGGGCGTGGCAGAT	5738	6291	6341	6289	-1	Contig_134	XA68_963	5738	8045	None	2932	559	15444	No_constitutive_exon_found_in_species
TCGGTGCATCTCTGTCCGTTTGTCCCGTCAGCTGCTTGACGGGCCAGCAGGC	18854	19435	18804	18856	1	Contig_135	XA68_986	18042	19435	None	2932	559	15444	No_constitutive_exon_found_in_species
AGGCCACCGGCACGACGACCGACACTCGTCGCAACATGTCGGGCGAACAGAC	8452	8769	8819	8767	-1	Contig_141	XA68_1111	8452	11010	None	2932	559	15444	No_constitutive_exon_found_in_species
AAGGCCGCGAAGGCGATGACGACGAATGCTGACGGTCCATGGGGGAACAGGC	28140	28251	28301	28249	-1	Contig_142	XA68_1136	28140	31164	None	2932	559	15444	No_constitutive_exon_found_in_species
ATAATGCGAATTCCTGTCTTCTGAGTCGAGTTAATACTGGGCCGGCAAAGCG	28701	28846	28896	28844	-1	Contig_144	XA68_1167	26083	29747	None	2932	559	15444	No_constitutive_exon_found_in_species
AGTCTCGACAGCGCCTCTTGGTCGTTATCAGATGGCTGACCGGGTGGCAGAC	27928	28131	28181	28129	-1	Contig_147	XA68_1221	26282	33431	None	2932	559	15444	No_constitutive_exon_found_in_species
CACCCCCCCCTTTGACGTAGAATCTCGGCTTGCTACACGCCCCGGGAAAGTT	23043	23181	23231	23179	-1	Contig_149	XA68_1251	22460	23300	None	2932	559	15444	No_constitutive_exon_found_in_species
ATCCGATTCCCTTACTGAACTGGCCCTCAAGCTGACCAGAGCGCGGGCAGAT	33109	33922	33972	33920	-1	Contig_149	XA68_1255	33109	34753	None	2932	559	15444	No_constitutive_exon_found_in_species
CCCCCGACCTGGACCTTCCTGCGAATCATGTCGCTGATACTGGGACGCAGCT	18545	18657	18707	18655	-1	Contig_150	XA68_1296	18545	19327	None	2932	559	15444	No_constitutive_exon_found_in_species
TGATACCTTGTGTGTGTGTGGTTGTTTTTTTTTGAGGGGGGGGAACGTAGAA	21544	21644	21494	21546	1	Contig_150	XA68_1298	21167	22243	None	2932	559	15444	No_constitutive_exon_found_in_species
GCCAAAGCCGCACTCCCCTGGGTTTTCACTGACTGAGACGGGATGGAGAGGG	22463	24422	24472	24420	-1	Contig_150	XA68_1299	22463	25194	None	2932	559	15444	No_constitutive_exon_found_in_species
GGGAGAGAGAAATGGCTTAAGAAAATGACTAACGCGGGAGAACAATGTAGTC	27251	27512	27562	27510	-1	Contig_150	XA68_1301	26779	32889	None	2932	559	15444	No_constitutive_exon_found_in_species
TCCCATTGGCTGCTTCATTCCGGTGCTGACGGGCTTGTCGGGTGAGGCAGAT	2213	2584	2634	2582	-1	Contig_152	XA68_1321	1172	9357	None	2932	559	15444	No_constitutive_exon_found_in_species
TCCTCTGCCATGTAAGACATGGTCGGCACCTAGGCTAACGTGGGGTAAAGGC	1543	1596	1646	1594	-1	Contig_154	XA68_1352	1543	2573	None	2932	559	15444	No_constitutive_exon_found_in_species
GTACGATGGACTACGGAGTTCTCCGAGACAGATCGACTAACGGGAAACAGCA	19291	19588	19241	19293	1	Contig_154	XA68_1359	19077	20474	None	2932	559	15444	No_constitutive_exon_found_in_species
TTTTTTTCTGCCCTCTCAAGCTCTTCTGCTGACGTGGGCGCCAAAAACAGGT	10150	11653	10100	10152	1	Contig_157	XA68_1404	9532	11653	None	2932	559	15444	No_constitutive_exon_found_in_species
TATGTTCTCTGTTCCTCTTCACGAGCTGCCAAGGCTAACAGGGCGAGAAGCA	12408	13106	13156	13104	-1	Contig_157	XA68_1405	12408	15472	None	2932	559	15444	No_constitutive_exon_found_in_species
CGTCCCCCGTCTCGCATCTCTCATGTCTGCCCTGCTGATTCAATGGGCAGAC	32130	33273	32080	32132	1	Contig_157	XA68_1410	32004	33273	None	2932	559	15444	No_constitutive_exon_found_in_species
TCCTCCTCCTCTGACAAATCCAAGAAGTGAGTGGTGCTAACGGGGTGCAGGT	35682	35729	35632	35684	1	Contig_157	XA68_1412	35025	35729	None	2932	559	15444	No_constitutive_exon_found_in_species
GTTGAAATTCCCACTGATCCGACCGCACAGATGGTCCTGACGAGGGACAGCT	34051	34112	34001	34053	1	Contig_158	XA68_1426	33583	34112	None	2932	559	15444	No_constitutive_exon_found_in_species
ACGGCCCCTTCTAAAGCAGATGCAAAGCAGCCGACTGACTACCGGGCAAGGG	28552	28657	28502	28554	1	Contig_159	XA68_1438	26995	28956	None	2932	559	15444	No_constitutive_exon_found_in_species
AGTTGTCCTAATGGCTGCAAGGTTCAGATCAGACGCTAACGGGGGTCCAGAT	28710	28956	28660	28712	1	Contig_159	XA68_1438	26995	28956	None	2932	559	15444	No_constitutive_exon_found_in_species
TTTTATCACCGTATAGCTCGGCCCTGTCGGATCAGTCTCAAGGGGGGCAGGT	8190	8222	8272	8220	-1	Contig_161	XA68_1483	7701	10394	None	2932	559	15444	No_constitutive_exon_found_in_species
GGTCGTTGACATTTGATGAGCTGACTGATGATGACGATGATGATGGGCAGTT	16807	17684	17734	17682	-1	Contig_161	XA68_1485	16270	24460	None	2932	559	15444	No_constitutive_exon_found_in_species
GTAGGTCCACACGCTGCTTCAGCTGGAAACCACGTCTAACAGGGTCAAAGTG	1991	2070	2120	2068	-1	Contig_165	XA68_1533	762	3656	None	2932	559	15444	No_constitutive_exon_found_in_species
CGCTATCATCTTTGTTCGTCGTGGCCTAGAGCCGCTGACGGATAGGGCAGAG	11206	11505	11555	11503	-1	Contig_166	XA68_1552	11206	13471	None	2932	559	15444	No_constitutive_exon_found_in_species
TGTGAGCTTTCTCCATACCCCTTTGAGAGGCGCTGCTGACGACCGGGTAGGG	14133	14143	14083	14135	1	Contig_166	XA68_1553	13887	15311	None	2932	559	15444	No_constitutive_exon_found_in_species
GGATAGCAATGGAAAGTGGATGGATATGCATGCTAATCGGGACAGGGCAGAT	15853	15969	15803	15855	1	Contig_166	XA68_1554	15697	17086	None	2932	559	15444	No_constitutive_exon_found_in_species
GACGCCGTGGAAGTGACGTCTCGGAAGAGCTAGAGTATGTTTATGGGAAGCG	20069	20418	20019	20071	1	Contig_167	XA68_1569	19803	20418	None	2932	559	15444	No_constitutive_exon_found_in_species
CGCTTTTTCAGGACCCAAAATCTGCGGACGAAAATGCTACGAATCGGGAGGC	13405	13642	13355	13407	1	Contig_168	XA68_1580	12396	14330	None	2932	559	15444	No_constitutive_exon_found_in_species
GTTACGCGTTTCCCTACGATGATGTCGGGCCAGCGGGGGGCAAGGACCAGTC	31980	31997	31930	31982	1	Contig_169	XA68_1599	30888	31997	None	2932	559	15444	No_constitutive_exon_found_in_species
AAGAAAAAAAGGGGGAAATGGAGGCGGTGCTGACGAGATTGCGGGAATAGGT	15173	15627	15123	15175	1	Contig_171	XA68_1652	14679	15743	None	2932	559	15444	No_constitutive_exon_found_in_species
GAGTCTTGGGACAAAGAGTCTCGTCACTTGGTATGCTGATGAATGGGCAGAT	18475	18535	18425	18477	1	Contig_173	XA68_1679	15751	18535	None	2932	559	15444	No_constitutive_exon_found_in_species
GAAGCCCTTCCACACCGTCTGTGCTCCGGCTGACGTCAAGGGGGGTGAAGGT	15799	15872	15749	15801	1	Contig_174	XA68_1692	14623	15872	None	2932	559	15444	No_constitutive_exon_found_in_species
CGGCATGGTGGGCGGGAGGGTGGTTGGGAAACGGCGCGGGGAAAATACAGTC	1148	1846	1896	1844	-1	Contig_175	XA68_1696	1148	2649	None	2932	559	15444	No_constitutive_exon_found_in_species
GCATCGCGCCCGGAGGAGACAACGTGTCGGCTAACGGAGGAGGGCGACAGTC	5621	5684	5734	5682	-1	Contig_176	XA68_1711	4483	8910	None	2932	559	15444	No_constitutive_exon_found_in_species
ACTGCCTTGCCTGGTCAGAGATTTGAACGTTGATGTACGGACATGGGCAGGG	23866	23944	23994	23942	-1	Contig_176	XA68_1715	22682	24775	None	2932	559	15444	No_constitutive_exon_found_in_species
TACGAAATCTCGTCTCCATGAGAGAGGCTCGCTGACGAAAGGGCGGCAAGGT	30239	30313	30363	30311	-1	Contig_176	XA68_1720	30239	33583	None	2932	559	15444	No_constitutive_exon_found_in_species
CTGACTCGAAATCCCCGTAGACGATTCATCATCTCACCCGGGAACGGCAGGT	15613	15661	15711	15659	-1	Contig_177	XA68_1728	15613	16071	None	2932	559	15444	No_constitutive_exon_found_in_species
TGGTTCCCTCGCCCCGAATAGGCTTCACGGACACTGACGTAGCGGGCGAGGT	29943	30531	30581	30529	-1	Contig_179	XA68_1755	29943	31015	None	2932	559	15444	No_constitutive_exon_found_in_species
TGTGAAGCATGTCTCGGCTCTTCACACGACTGTCCCGATTGGGGCCCAAGAC	28274	29507	28224	28276	1	Contig_181	XA68_1810	27999	29507	None	2932	559	15444	No_constitutive_exon_found_in_species
CCTCCGCTTTTCTCTCTCCCCCCCCATCCTTTCGACGGGCAAACAAACAGAT	10259	10730	10209	10261	1	Contig_182	XA68_1816	7312	10730	None	2932	559	15444	No_constitutive_exon_found_in_species
CCCCCAAGGACCATGACGGCGATACGAGGCGAGGGCTGACGCGGGAAAAGTG	17445	18172	17395	17447	1	Contig_183	XA68_1828	17242	21131	None	2932	559	15444	No_constitutive_exon_found_in_species
GCCTGCCGCGTTCGTGTCGCGTGCAGCAAGTCCACGTGAAAAAGGGACAGGC	27911	27923	27861	27913	1	Contig_183	XA68_1833	27475	30718	None	2932	559	15444	No_constitutive_exon_found_in_species
AGCCACCGACCCGCCTGACCAGCCGCTGACGTCCAGGGGCTTGAAAATAGGC	3240	3618	3190	3242	1	Contig_184	XA68_1837	2654	3618	None	2932	559	15444	No_constitutive_exon_found_in_species
TCCCCCGAGCTGGTCCTGCGGAGCGCTAGCTGACAGTCGGGGCTGAACAGAT	27512	27672	27462	27514	1	Contig_184	XA68_1849	26594	28416	None	2932	559	15444	No_constitutive_exon_found_in_species
CTGCTTCGGACTCTTTTTAGACTGGAGTATCTGACTTGTCGGGATGCTAGAT	31006	31015	30956	31008	1	Contig_184	XA68_1851	30834	31749	None	2932	559	15444	No_constitutive_exon_found_in_species
TATCCTATCGCCAGGTGTCCAGAGTATTGCTTATACTCAAGGGTGTATAGAC	5876	6525	6575	6523	-1	Contig_185	XA68_1855	5289	6659	None	2932	559	15444	No_constitutive_exon_found_in_species
GTAGACAAACGTCCAATGACGAGAGATTGGCGCAGCTGACGCGGGCGCAGGT	22028	23349	21978	22030	1	Contig_186	XA68_1878	19724	23349	None	2932	559	15444	No_constitutive_exon_found_in_species
ATTCCTTTTTCCACTTCCACTGTCCCCCCCCAAACTGACGAGGGCCGCAGAA	31380	31575	31625	31573	-1	Contig_186	XA68_1882	31380	32730	None	2932	559	15444	No_constitutive_exon_found_in_species
TCTTGTATACCCTCATCTGGTCTCCTCTGACGGCCTCTCCCGGGGGATAGTT	7711	8785	8835	8783	-1	Contig_187	XA68_1885	6234	8921	None	2932	559	15444	No_constitutive_exon_found_in_species
CACCCCCAGGCTGGCCGGGGGAATGCGGCTGACGCCGGGGACGGGAGCAGCG	26793	26971	27021	26969	-1	Contig_188	XA68_1905	26793	29070	None	2932	559	15444	No_constitutive_exon_found_in_species
TTATGCTTTCGGCTTGCGTCGATGGGCCTACTGACTGACTCGGGATGAAGAT	293	3443	3493	3441	-1	Contig_189	XA68_1907	293	4993	None	2932	559	15444	No_constitutive_exon_found_in_species
TTGGCCAATCTCCCCGGAATTGCTTGCTTGGACTGACGGGGACGACGCAGGA	27401	27591	27351	27403	1	Contig_190	XA68_1960	26497	30926	None	2932	559	15444	No_constitutive_exon_found_in_species
GTGAGCCATGGCCCTTTGTTCGCCCGCGACCCAAGCTGACGAGGGAGTAGCA	26198	29532	29582	29530	-1	Contig_192	XA68_1980	26198	29744	None	2932	559	15444	No_constitutive_exon_found_in_species
TTTCTTGCTGTGTCGCCTCGTCGAAGTACCGCTGACGGGAAGGGCCGCAGCC	20855	20905	20805	20857	1	Contig_193	XA68_1989	20440	22118	None	2932	559	15444	No_constitutive_exon_found_in_species
CTTTCTCCTCTTCACGTCGCCGAATCCAACCGCGGTTCCGGGCCGCGGAGAG	28726	29734	28676	28728	1	Contig_193	XA68_1992	28547	31040	None	2932	559	15444	No_constitutive_exon_found_in_species
ACATGGGGTCCGGAACCGACGGCGCACACGGGAGGCTGACGTCAGGGCAGGG	31365	31449	31315	31367	1	Contig_195	XA68_2013	29662	31449	None	2932	559	15444	No_constitutive_exon_found_in_species
CCGTATTTTCCATCGCCTTGGATAGTTGCTAACTTCAAGGGATCGGACAGGA	3210	3291	3160	3212	1	Contig_196	XA68_2015	2658	3291	None	2932	559	15444	No_constitutive_exon_found_in_species
GAAATCATGGTTTGCCGTTCTTTGTCGCCATTGGGCTGACGTGGGGACAGTT	9712	9845	9895	9843	-1	Contig_197	XA68_2028	9712	10917	None	2932	559	15444	No_constitutive_exon_found_in_species
GCAGGAAGGCTGCGTATATTTTGGTGCTACTGTACTGGGTCGGGAGGCAGCC	21853	22505	21803	21855	1	Contig_198	XA68_2047	20181	22505	None	2932	559	15444	No_constitutive_exon_found_in_species
ACTTATCACTGAGCCGTGATCTTGCCCGCTTGAGGTCTGCGGGATTAAAGGC	25466	25566	25416	25468	1	Contig_201	XA68_2161	23819	25566	None	2932	559	15444	No_constitutive_exon_found_in_species
GGCAACCAGCCGTTCATGGGTGCGCCATTTGCTGCTGACAGCGGGTCAAGGG	10409	10522	10572	10520	-1	Contig_202	XA68_2166	9365	11690	None	2932	559	15444	No_constitutive_exon_found_in_species
CCCCAAACGTCCGCAAGGGGTGGGGGTACAGCGCTAACGCCGGGAACTAGAG	10306	10367	10417	10365	-1	Contig_202	XA68_2166	9365	11690	None	2932	559	15444	No_constitutive_exon_found_in_species
GCTACCCCTCGGATTGGTTTGGAGAGTATCGGCTCAACTCGGGGGTGTAGAA	13812	13971	13762	13814	1	Contig_202	XA68_2167	11945	13971	None	2932	559	15444	No_constitutive_exon_found_in_species
CATGCTTCTCTTGCCCGAGTGGCCGCGTCAGCGCTGACCATGGCGGGCAGGC	21330	21463	21513	21461	-1	Contig_204	XA68_2198	21162	22203	None	2932	559	15444	No_constitutive_exon_found_in_species
TGCGTCTTCATGTCGTTGGCGACAATTACGATCTAGCTTACAGGGGACAGGT	23635	23750	23800	23748	-1	Contig_204	XA68_2199	22719	24526	None	2932	559	15444	No_constitutive_exon_found_in_species
AGCTCGCTTCGACTAGCCCACTGACCGAGGCTGACGGGCGGCGACGATAGAC	25313	27180	25263	25315	1	Contig_205	XA68_2211	25026	27428	None	2932	559	15444	No_constitutive_exon_found_in_species
AGGTGTGTCTACGTGCGTGAGGCGTCGACGACATGCTAACTGGTGGGAAGAC	7783	7893	7733	7785	1	Contig_207	XA68_2231	7122	7893	None	2932	559	15444	No_constitutive_exon_found_in_species
ACATATTCCTTCCAAGCATGGTAAAGAGACGATATCTGAATAGCGGGTAGCC	10130	10555	10605	10553	-1	Contig_208	XA68_2247	9178	11016	None	2932	559	15444	No_constitutive_exon_found_in_species
GTCTCAACGCAAACTTGGTACATGTATCGAATCTGCTGACGAGAGGGTAGTT	13965	14039	14089	14037	-1	Contig_209	XA68_2260	10456	14330	None	2932	559	15444	No_constitutive_exon_found_in_species
CTTCCTGCCGGCCCTTTCTCGCTGACTCGCTCGCTGACTTGGGGACGCAGAT	7940	8663	8713	8661	-1	Contig_211	XA68_2313	5590	9299	None	2932	559	15444	No_constitutive_exon_found_in_species
ATGCGGCGAGTATCACTTTGGGCAGGGTTACGTGTGGGGGGAGACTGAAGTC	10574	10591	10524	10576	1	Contig_214	XA68_2349	10110	14826	None	2932	559	15444	No_constitutive_exon_found_in_species
CGATGTGAATCTGACTGTGAGGGTTGGGGAATGGGGTCGGGATGAGGCAGAT	21168	21262	21312	21260	-1	Contig_214	XA68_2352	19855	21667	None	2932	559	15444	No_constitutive_exon_found_in_species
CGCTATCGTGGCCATCTGCCTGCTGACAAAATGGGCTCGCTGGGATGCAGCC	27845	28637	27795	27847	1	Contig_214	XA68_2356	27579	29723	None	2932	559	15444	No_constitutive_exon_found_in_species
TGAGCGGCAAGAGGCAGAAAACTTTTTATTTGTTAACTTGGGGGGCCTAGCT	4918	5202	4868	4920	1	Contig_215	XA68_2359	4574	5654	None	2932	559	15444	No_constitutive_exon_found_in_species
ACTCCGTGTCAAGGATCGCACGAAGCCTCCTGCTGACGGTGTGGGAAAAGCG	2795	3451	2745	2797	1	Contig_219	XA68_2398	2584	4353	None	2932	559	15444	No_constitutive_exon_found_in_species
TCATCCCCCCCTTCCACGAATGCCAGCCTGCTGAAGCCTGGTGGGACTAGGG	5159	5376	5109	5161	1	Contig_219	XA68_2399	4849	5376	None	2932	559	15444	No_constitutive_exon_found_in_species
CGCTCGTTTTGCTCCTTCCGAGAGGCAGTTTGGGCTCACTCGGGAAGCAGTA	5848	6042	5798	5850	1	Contig_224	XA68_2471	5538	6368	None	2932	559	15444	No_constitutive_exon_found_in_species
CTTAGGACGACACGCAGACGGGGTATCCATCGGCTAACGTGCGGGTACAGCG	13214	13521	13164	13216	1	Contig_226	XA68_2500	12357	13765	None	2932	559	15444	No_constitutive_exon_found_in_species
TCCATTCACTATGCTGCGTGCCTCGTCACAAAACTCACTCTGATGGGCAGAA	24976	25509	24926	24978	1	Contig_227	XA68_2517	24850	25509	None	2932	559	15444	No_constitutive_exon_found_in_species
GACCTGAGCGTGGAGGAACGCTCAGGAAGCAGGGCTACTGGGAAGTCTAGGA	6959	7701	7751	7699	-1	Contig_228	XA68_2521	5155	9797	None	2932	559	15444	No_constitutive_exon_found_in_species
GATGGCAAGACGGTACAGGAATGGGCGAAGACAGTGCTCCATAGGGGAAGCG	5155	5374	5424	5372	-1	Contig_228	XA68_2521	5155	9797	None	2932	559	15444	No_constitutive_exon_found_in_species
CTGCTCCTGGTTCTCTCCCAAATGCTACGGCTGACGACAGGGACACATAGAC	7865	8660	7815	7867	1	Contig_230	XA68_2568	4805	8743	None	2932	559	15444	No_constitutive_exon_found_in_species
AGGGCCCGTGGGGAGAAGCAGCTGAGACCAAGAGCTGACAGGGCCGGCAGGG	1426	1704	1754	1702	-1	Contig_231	XA68_2576	1426	3782	None	2932	559	15444	No_constitutive_exon_found_in_species
CATCGCCGCTTCACCGAGCAAAACCCTACGCGCGGCTGACGAGAGGGCAGCG	9882	9920	9970	9918	-1	Contig_231	XA68_2577	7432	10013	None	2932	559	15444	No_constitutive_exon_found_in_species
GTGAGTAGCAAAGAGAGGTTGCTGACAAGAGAGGGGGGGGGGGGGGAAAGGG	7432	7486	7536	7484	-1	Contig_231	XA68_2577	7432	10013	None	2932	559	15444	No_constitutive_exon_found_in_species
CTGTACGAATCACGACCCTCGGCCGAGCCGGTCGAAGCTAAATTGGGCAGGG	15956	16061	16111	16059	-1	Contig_233	XA68_2601	15682	16922	None	2932	559	15444	No_constitutive_exon_found_in_species
TCATGGGCGGGAGTAGCTGCTGAGCGTGAAGCTTACGGGGAAAAACTCAGGT	14581	14732	14531	14583	1	Contig_234	XA68_2613	11070	15569	None	2932	559	15444	No_constitutive_exon_found_in_species
TACGTACTCGTACCCTGAAGAGGAAGGAAACTGACGACGAGGGAGAAAAGAA	24218	24811	24168	24220	1	Contig_235	XA68_2625	23958	24811	None	2932	559	15444	No_constitutive_exon_found_in_species
ACAAGTACAAGTGTAAAAGTGGCTTACCGTGGTGTTGGGGGAGAGTCTAGCG	8869	8993	9043	8991	-1	Contig_236	XA68_2629	8598	9119	None	2932	559	15444	No_constitutive_exon_found_in_species
TAGGTCTTGCTCGTTCTTGCCCTACGGTTCATTCGCTGACGAGGGATCAGTG	18307	18396	18446	18394	-1	Contig_236	XA68_2632	15984	19409	None	2932	559	15444	No_constitutive_exon_found_in_species
GCCGTGATTTCCGAGAACGACAGTATGAGGCTGACGGGAGCATGGACAAGGG	23671	23744	23621	23673	1	Contig_236	XA68_2635	23600	26010	None	2932	559	15444	No_constitutive_exon_found_in_species
CGGACCTGAAGCTGAACGTGGGCTAACAGAGGACCGGGGTGTGGAAACAGAG	9280	9502	9230	9282	1	Contig_237	XA68_2638	6655	9502	None	2932	559	15444	No_constitutive_exon_found_in_species
GTCTCATGCCCAAGCTGCTTAGCCGCCGGAGACGCTCCTGCAGCGGGTAGCA	18850	19024	18800	18852	1	Contig_239	XA68_2660	18064	20743	None	2932	559	15444	No_constitutive_exon_found_in_species
TCCCCAACGGCATCTGTCTGTCCAACAAGGCTAACCACAGGGGCGACAAGAT	19178	19270	19320	19268	-1	Contig_240	XA68_2699	18767	19533	None	2932	559	15444	No_constitutive_exon_found_in_species
CCTCCCCCCTTGTTATGGCTGTGGCTTTTGACTGACAGGGGCGAGTGCAGTG	189	278	328	276	-1	Contig_243	XA68_2724	189	2351	None	2932	559	15444	No_constitutive_exon_found_in_species
GCAATGGTACTCTCACATAGCCGTCGTCCAAGCACTGACACGGGACGCAGTC	20056	20305	20006	20058	1	Contig_245	XA68_2746	19693	20305	None	2932	559	15444	No_constitutive_exon_found_in_species
AAGCACCTCCTCCCGCATGAAGAGACTCATTGCTAACTCTAAGGGCTTAGGT	20582	20708	20532	20584	1	Contig_247	XA68_2766	19859	21808	None	2932	559	15444	No_constitutive_exon_found_in_species
TGGCATTTTTTTATGCTCAAAGTTGACGTACCTGCTGATTATATGGGTAGAT	18142	18193	18092	18144	1	Contig_248	XA68_2774	17169	19426	None	2932	559	15444	No_constitutive_exon_found_in_species
TGTGTTTCATCTCACAAACGGCTGACAGCAAGGGGTGGGAGGAAAAACAGAC	7124	8367	7074	7126	1	Contig_249	XA68_2779	6963	8367	None	2932	559	15444	No_constitutive_exon_found_in_species
ATGGCTGCTGATGACAGTATGGGAGTCAAGCTAACAGTAGGGCCAAATAGTA	4976	5627	5677	5625	-1	Contig_252	XA68_2835	2764	10095	None	2932	559	15444	No_constitutive_exon_found_in_species
ATTTATGAATGAATGGTGTGCGAATACAAACTGGGTACGGGTACAAATAGGT	21907	22507	21857	21909	1	Contig_252	XA68_2839	18051	22659	None	2932	559	15444	No_constitutive_exon_found_in_species
GGTTCGACAGCCCTTTCCCCCCTTGATCGCACGCACTTGGGCTAAAGCAGTA	23181	23297	23347	23295	-1	Contig_252	XA68_2840	22833	24692	None	2932	559	15444	No_constitutive_exon_found_in_species
GCTGACTCACTATTCTTGCAATCATGCTTGCTTTGCTGGGAAGAGGATAGTG	15205	15386	15155	15207	1	Contig_256	XA68_2870	11597	17131	None	2932	559	15444	No_constitutive_exon_found_in_species
GACGTCCATCTTCTTCACCGACGTCGGTTTCTCATCTCGAAACTGGGCAGTT	7664	8078	8128	8076	-1	Contig_258	XA68_2888	7664	8829	None	2932	559	15444	No_constitutive_exon_found_in_species
CTGCCGCCGCCCCGGAAAATTGCAACGGCGGCGGCTGACGCGCGGGAAAGGC	1416	2579	2629	2577	-1	Contig_259	XA68_2898	1416	2822	None	2932	559	15444	No_constitutive_exon_found_in_species
TTTTTTCATTTTTTTTGAAGTCTTTTGTGGCTGACGGGACGAATTCAAAGAG	11754	11784	11704	11756	1	Contig_263	XA68_2951	7331	11784	None	2932	559	15444	No_constitutive_exon_found_in_species
GTGAGTGTCGTGACGGGAGTGGCAGCCAGGGCCCAGGCTGACAGGGACAGTC	16801	18430	18480	18428	-1	Contig_263	XA68_2953	16801	19890	None	2932	559	15444	No_constitutive_exon_found_in_species
TACTTCCCATGGCTTCTGACAATATTAACTTTTTTTATTTGGGGGCAAAGTT	4309	4350	4259	4311	1	Contig_264	XA68_2957	3987	4350	None	2932	559	15444	No_constitutive_exon_found_in_species
CTAGACGGGACTGACCTCGATCATCATGAAACGTGGGGGGAAAAAAACAGCC	22713	23324	23374	23322	-1	Contig_264	XA68_2964	22713	23651	None	2932	559	15444	No_constitutive_exon_found_in_species
AGTCGTCGAGGATAATCCTCGCTGGTTTGCCCACTGGACCATGGGCATAGCG	8991	9157	9207	9155	-1	Contig_266	XA68_2979	5975	9922	None	2932	559	15444	No_constitutive_exon_found_in_species
CTTTGTTCCCATTCTCCGTACCCAGGCTAACAAGGTGTGGGCAAACGCAGAC	25289	25467	25239	25291	1	Contig_269	XA68_3005	23091	25467	None	2932	559	15444	No_constitutive_exon_found_in_species
CCTCTTCGATCATCCTTGAAGCCAGTCATTGATGGCACTTCGATGGGCAGAG	8055	9043	8005	8057	1	Contig_270	XA68_3032	6608	9043	None	2932	559	15444	No_constitutive_exon_found_in_species
CTTCTACGCCGCTCGTTTTTTTCCGCAAGGCTAATCATTAGGGACCATAGAA	20624	20915	20965	20913	-1	Contig_270	XA68_3038	19443	22773	None	2932	559	15444	No_constitutive_exon_found_in_species
CTTGTAGTAGTGGCGAATACTTGGAGACATGCGGGCTGACAGTCGGGCAGAT	19780	19785	19835	19783	-1	Contig_268	XA68_2997	19780	21376	None	2932	559	15444	No_constitutive_exon_found_in_species
AACGTCTTGAGTATCCAAGGCCCGACGCTGACAGCGCTAGGATGGGGCAGGC	15199	15503	15149	15201	1	Contig_271	XA68_3046	15120	17854	None	2932	559	15444	No_constitutive_exon_found_in_species
GTGGTGGGCGGTTGGCTGGGCGCGGTGCCTATTCCGCTCGACTGGGATAGGT	518	561	611	559	-1	Contig_273	XA68_3058	244	3944	None	2932	559	15444	No_constitutive_exon_found_in_species
CCCATTTTTTTTTTGCCGTCTTCTCCTTTCTCACTAACCGGGCTCAAAAGTC	10987	11288	11338	11286	-1	Contig_280	XA68_3155	10462	11416	None	2932	559	15444	No_constitutive_exon_found_in_species
GGAGGAACATAACTTCGAAGGAGGGGAAAGAATGAAAGAAATGGGAATAGTC	1535	1604	1485	1537	1	Contig_277	XA68_3095	195	1604	None	2932	559	15444	No_constitutive_exon_found_in_species
TTTCTTTTCCCACACGCGGCTTTGGGACGCGAGCTGAAGGGATGAAGTAGAG	5945	6088	6138	6086	-1	Contig_277	XA68_3098	4602	7909	None	2932	559	15444	No_constitutive_exon_found_in_species
GTCAGGAACCAAGCATTGTCGGTTATTCAATCCAGTTAACGCGGGCGCAGGT	21101	21173	21051	21103	1	Contig_286	XA68_3220	20561	22446	None	2932	559	15444	No_constitutive_exon_found_in_species
GGACAAAAACATATCATGAATGAGAACGCTGACGGGCTCGTTGGGGGCAGAT	23285	23291	23235	23287	1	Contig_290	XA68_3281	21345	23291	None	2932	559	15444	No_constitutive_exon_found_in_species
CAGTCACCGGCTTCCGCTGAAGCGACGACTAACCTGGCTATGACGGGTAGAG	24496	25158	24446	24498	1	Contig_290	XA68_3282	24276	25158	None	2932	559	15444	No_constitutive_exon_found_in_species
CTTCCCCCCTTCTCCCGCTCATATTACTGACGCTGACCCGCGGGTTGAAGAC	19327	20408	20458	20406	-1	Contig_291	XA68_3288	18489	21083	None	2932	559	15444	No_constitutive_exon_found_in_species
GGCTGCTATCCCACGACCCATCTCGGTGCCTAACTCTTCGGGCGTAACAGGG	3687	5345	3637	3689	1	Contig_298	XA68_3345	3356	5345	None	2932	559	15444	No_constitutive_exon_found_in_species
AAAGACTCTCGAGCTGTGGACTGTGTGAAGGCGTCGCTAACAGTGGGTAGAC	15994	16477	15944	15996	1	Contig_298	XA68_3348	14176	18079	None	2932	559	15444	No_constitutive_exon_found_in_species
CTGCCTCCGAGACCCCGACTGGGCCCCGCGCGCTGATAGCAATGGGCCAGAC	7813	8861	7763	7815	1	Contig_300	XA68_3436	7563	8861	None	2932	559	15444	No_constitutive_exon_found_in_species
TGTGGCGCGGTTCAGGGGAAAAAATTTGGCTCGGCTAATGGATAGGGCAGAA	16919	17264	16869	16921	1	Contig_301	XA68_3452	16092	17264	None	2932	559	15444	No_constitutive_exon_found_in_species
TGGGCTGCCTGAGACGGCGCGGGCGAGACGAGAAAGCTGAACGGGTACAGCG	15958	16259	16309	16257	-1	Contig_304	XA68_3482	15958	16569	None	2932	559	15444	No_constitutive_exon_found_in_species
TCGCGCCATCAGCCTCGTCCCCTGCCCCGAGGCTGACGGGGAGAAAACAGCC	19951	20076	19901	19953	1	Contig_305	XA68_3492	19810	23292	None	2932	559	15444	No_constitutive_exon_found_in_species
AGTCGCCGCCGGTTGCCATCTATCAGTCTTACGCTGAAGCCGGGATGCAGCT	1535	2819	2869	2817	-1	Contig_307	XA68_3499	433	3695	None	2932	559	15444	No_constitutive_exon_found_in_species
TTTCTCTTGATCTCTTTTTGGCCATCAGGCTGACAGTCGGGGAAATTCAGAA	10441	10468	10518	10466	-1	Contig_307	XA68_3502	10441	13340	None	2932	559	15444	No_constitutive_exon_found_in_species
TGCATCAGCCCGATGTACGAAGCTAATCCCCTCCCTCCCGGGGGAAGCAGAG	18514	18813	18464	18516	1	Contig_309	XA68_3522	14489	18813	None	2932	559	15444	No_constitutive_exon_found_in_species
GAGTCGAGCCCCGTCGCCAGGGCAGCCACAGAGGGCTGACATGGGTATAGCA	9722	10064	10114	10062	-1	Contig_311	XA68_3564	8879	10912	None	2932	559	15444	No_constitutive_exon_found_in_species
AGATTCTCCTCGTCACGTCATAGGGAGTCCCCGCGGCTGACCGGGAGCAGAT	12715	12830	12665	12717	1	Contig_312	XA68_3572	11722	14646	None	2932	559	15444	No_constitutive_exon_found_in_species
ACTGGACTCTTATCCATGCTTTGGCCTACACTGCTTATACTAGGGAACAGGC	12931	13044	12881	12933	1	Contig_324	XA68_3683	12311	13463	None	2932	559	15444	No_constitutive_exon_found_in_species
TCTCGCTCTTACTAAACCTTTCTTGACATGGAAGCTAATACGGGGTAAAGTC	2193	3961	4011	3959	-1	Contig_325	XA68_3687	1560	4190	None	2932	559	15444	No_constitutive_exon_found_in_species
CGAGCACGCTGTTGGTCATGCACCATGTTTTCCAGCTGACTGGGTAGCAGGT	7073	7528	7023	7075	1	Contig_325	XA68_3688	4619	7528	None	2932	559	15444	No_constitutive_exon_found_in_species
GAGGCCTAGCTTGGAGGCGGCGCGGATACGTGCTGACTGGCGATGGGCAGCG	3501	3550	3600	3548	-1	Contig_327	XA68_3702	1241	4920	None	2932	559	15444	No_constitutive_exon_found_in_species
CGCCCCCTCCCCCCCCTTATCGGAAAGGAGACAAGTTAAGGGCAGAACAGGC	9169	9280	9330	9278	-1	Contig_327	XA68_3704	8865	10235	None	2932	559	15444	No_constitutive_exon_found_in_species
CCTGGCTCATGTTTGGCCGCAACGGCTTGCTGACGAGGGTGATGGAACAGGC	18077	18157	18207	18155	-1	Contig_330	XA68_3748	18077	18653	None	2932	559	15444	No_constitutive_exon_found_in_species
AGCGGTGGCAAATTATTGCTACCCGGATCGACTGCTAAGCCGTGGGATAGAA	3647	4916	4966	4914	-1	Contig_334	XA68_3779	87	5029	None	2932	559	15444	No_constitutive_exon_found_in_species
CTTCTCCATTTTTCCCATTCAAGCTGATTGACCCTTGGGGGAAAACGCAGAC	19360	19530	19310	19362	1	Contig_335	XA68_3794	17292	19530	None	2932	559	15444	No_constitutive_exon_found_in_species
CACCCGCTCGTCCTGCTTGCTTTCCGTCGGCCTACTGACCAGGGATGCAGGC	21389	21992	21339	21391	1	Contig_338	XA68_3820	20934	21992	None	2932	559	15444	No_constitutive_exon_found_in_species
TCCATATCTGTTTGACTGTCTGACTGATTGGATACGGGAAAATTAAAAAGGG	14110	14118	14168	14116	-1	Contig_339	XA68_3824	13086	14911	None	2932	559	15444	No_constitutive_exon_found_in_species
CCTGGGCGCCTTTCGCGGCCCTGATTGGACTTCGTGGGTAACAGCGATAGCA	11143	11296	11093	11145	1	Contig_342	XA68_3869	10498	13744	None	2932	559	15444	No_constitutive_exon_found_in_species
CCGCCTCGGTCCAAGTCAGATTAGAGTGGACTGGCGCGTGGCGGGAAGAGAA	447	1129	1179	1127	-1	Contig_348	XA68_3907	447	3380	None	2932	559	15444	No_constitutive_exon_found_in_species
ATCCTCCCTCCCCTTATCCATCTTCTCATTGTTGACCGCGGAGAGGGCAGGC	8949	9358	8899	8951	1	Contig_348	XA68_3910	8787	9896	None	2932	559	15444	No_constitutive_exon_found_in_species
CATTATTGGAAGGAAAGAGGCGCTTTCAGAGCAGCACTGATGACGGGAAGGC	2632	2723	2582	2634	1	Contig_350	XA68_3944	2136	2865	None	2932	559	15444	No_constitutive_exon_found_in_species
CCGCCTCGATTTCTTCTGCTGGACGTGTTTTTGCTGACCGGGAACCACAGTT	2885	2930	2835	2887	1	Contig_351	XA68_3954	2815	4517	None	2932	559	15444	No_constitutive_exon_found_in_species
GCGCGTCAATAAGGAATAATAGCCACGGCACGGCACCCTTCACCAGGGAGTG	7583	7624	7674	7622	-1	Contig_352	XA68_3964	4174	7687	None	2932	559	15444	No_constitutive_exon_found_in_species
CCACGGCGCCGTCGACTCCATCCATGTAGGGCTAACACAGCGGGCGACAGGG	6144	6365	6094	6146	1	Contig_360	XA68_4037	5981	7175	None	2932	559	15444	No_constitutive_exon_found_in_species
GGCGGCGGAGAAAAAAAGGGCAAAGAGAAATGCTGATTGGGGAAAGGCAGAT	7004	7128	7178	7126	-1	Contig_361	XA68_4046	5479	7443	None	2932	559	15444	No_constitutive_exon_found_in_species
GCCCGCCGCCACGACGCGTGCCCAAGGCCATGTTAATTGAGATGGGCCAGCA	5367	6210	6260	6208	-1	Contig_363	XA68_4062	5367	6752	None	2932	559	15444	No_constitutive_exon_found_in_species
CCGCGTCCCTCCTCTCCCTGAATGGACTGTTGAGCTGACCCAGGGACTAGGT	16235	16415	16185	16237	1	Contig_363	XA68_4065	15892	17257	None	2932	559	15444	No_constitutive_exon_found_in_species
CACCGCGTGTGTCACGAGCGGAGAGTTGATGCTGACGATGCGGGTGCAAGAT	9512	9724	9774	9722	-1	Contig_365	XA68_4082	9512	12898	None	2932	559	15444	No_constitutive_exon_found_in_species
TACCAAGGCTGAATGAAGCTCATGCGTTTGGGCGAGGGGGGGAAATACAGGG	5784	6050	6100	6048	-1	Contig_368	XA68_4103	4952	6173	None	2932	559	15444	No_constitutive_exon_found_in_species
ACCTCGAGCCCCATTGTCCAGACTCGGAATGCTTACACTGGAGGGAATAGGG	18344	18392	18442	18390	-1	Contig_368	XA68_4107	18344	18656	None	2932	559	15444	No_constitutive_exon_found_in_species
CTTCTATGCTTCCCTGCTCTTGGCTGTCTGTCCCATAACCGGGACCACAGGA	2583	3046	3096	3044	-1	Contig_369	XA68_4108	407	3776	None	2932	559	15444	No_constitutive_exon_found_in_species
TCATCGACGGACTAAATGAGAGCCTAAAGCTTACGAGAGAGCGGGAGAAGCT	6381	6771	6331	6383	1	Contig_369	XA68_4109	5560	6771	None	2932	559	15444	No_constitutive_exon_found_in_species
CTGACGCTCCCCCTTTGATTTGGGTGCTCATCTGACTCGTTTGGGAACAGGG	19433	19703	19753	19701	-1	Contig_369	XA68_4112	18047	19881	None	2932	559	15444	No_constitutive_exon_found_in_species
CGGTAGCACCAAAGACACGGTGCGCGCATCCTGCTAACCTGGGTCGACAGAC	2982	3234	3284	3232	-1	Contig_374	XA68_4152	2283	5460	None	2932	559	15444	No_constitutive_exon_found_in_species
TATCGACGGCCGATGGCCCAGTGGCTGGGAATGCTAACTGGGGACTACAGAA	2283	2424	2474	2422	-1	Contig_374	XA68_4152	2283	5460	None	2932	559	15444	No_constitutive_exon_found_in_species
TGCCATAGCGTCGACGGCAGCTGACGGTCAATCCCGCATGGGGGCTCAAGGC	18382	18412	18332	18384	1	Contig_377	XA68_4186	16930	18412	None	2932	559	15444	No_constitutive_exon_found_in_species
TGGGCCGCCATCGCTCTACCAGTCGGAAATTTGCTCATCTGGGTGTATAGTC	13254	16473	16523	16471	-1	Contig_378	XA68_4193	13254	16997	None	2932	559	15444	No_constitutive_exon_found_in_species
TGGCTTCGTCCCCCGATATATTGTATGTCACGATAAAAGGGCTGAAACAGGC	11021	13191	10971	11023	1	Contig_379	XA68_4199	10853	14598	None	2932	559	15444	No_constitutive_exon_found_in_species
TGATTGACGTGTCTCGAGGTTTATGGGTGTTGATGGACTGACGGGGTTAGGT	2980	3017	3067	3015	-1	Contig_380	XA68_4229	2980	4568	None	2932	559	15444	No_constitutive_exon_found_in_species
CTCTCTCTCTCTCTCTCTTGCTCTTGCTCTGCGCTGTGGCCCGGGTAAAGAA	20100	20163	20050	20102	1	Contig_380	XA68_4236	19776	20163	None	2932	559	15444	No_constitutive_exon_found_in_species
TTTTTTTCTCTCGTCACAGGAGAAGGAGCCTCGACTGACTCGCAGGGCAGTC	8515	9404	8465	8517	1	Contig_384	XA68_4256	6916	9404	None	2932	559	15444	No_constitutive_exon_found_in_species
AAACAAAAAAAAAAAAACAAAAGCCGACAGGCGACGGGCTGAGGCAACAGCA	5037	6672	6722	6670	-1	Contig_385	XA68_4260	45	6984	None	2932	559	15444	No_constitutive_exon_found_in_species
TCAGACCCCAAGGTAGATTAAACAGGGGTATCCTGACTGGGGAGCTGCAGAT	2547	2636	2686	2634	-1	Contig_385	XA68_4260	45	6984	None	2932	559	15444	No_constitutive_exon_found_in_species
AAGGGGGATCTTGGGCTAATGAAGCGGTTTGCTGACCGTCGCCGGGATAGAA	18189	18256	18139	18191	1	Contig_385	XA68_4263	18034	18786	None	2932	559	15444	No_constitutive_exon_found_in_species
TGTGCTGCTTTTCGAGATGAGATCCGGGCTGCTGACGTGGGACTGGCAAGGC	18469	18541	18419	18471	1	Contig_385	XA68_4263	18034	18786	None	2932	559	15444	No_constitutive_exon_found_in_species
CTTCTCGACTCTTGATCCCTGATCATCGAACTCGTGCTAACGGGAAGCAGTG	18778	18786	18728	18780	1	Contig_385	XA68_4263	18034	18786	None	2932	559	15444	No_constitutive_exon_found_in_species
GACGTCACGATTGGATGACGTTATTTAGGTACTGATGCGGGACAGAACAGGC	12912	13254	12862	12914	1	Contig_392	XA68_4326	9348	14364	None	2932	559	15444	No_constitutive_exon_found_in_species
TCTGTGTGTACATACATACGTACGTGTACTAATTAATGTACGGGCCAAAGGC	5216	5900	5950	5898	-1	Contig_393	XA68_4329	5216	6079	None	2932	559	15444	No_constitutive_exon_found_in_species
CAACGATGTGGATGCGCTGGCTCGTCCCCCTTTACTGATGGGCCGAACAGAT	7854	8755	8805	8753	-1	Contig_394	XA68_4336	7854	9503	None	2932	559	15444	No_constitutive_exon_found_in_species
CCTGTTTGTCTCCCTCTTCTCGTGGCTGATTCCAAGGGGGGCGGACGCAGGT	12841	12882	12791	12843	1	Contig_395	XA68_4346	11423	14807	None	2932	559	15444	No_constitutive_exon_found_in_species
TGGATGAATTGGAGGAAGCCGACGCTAGCAGCGGGTGGGGGGCGGTGTAGGC	12976	12998	12926	12978	1	Contig_395	XA68_4346	11423	14807	None	2932	559	15444	No_constitutive_exon_found_in_species
GGTCGGTAGGTCATTAGGTCAGAAGTAGGTATCTAACTCGTAGTGGGCAGAT	13089	13128	13039	13091	1	Contig_395	XA68_4346	11423	14807	None	2932	559	15444	No_constitutive_exon_found_in_species
TTTTTTCGTTGCACCGTTTGTCTGCGTTACTAATGCGACGGGTTGAACAGGC	13865	14302	13815	13867	1	Contig_395	XA68_4346	11423	14807	None	2932	559	15444	No_constitutive_exon_found_in_species
CGACTTGGGTGGTGTAAAGAGACGGGGTAGAACTGACCCGGGGCACACAGAT	542	745	795	743	-1	Contig_400	XA68_4454	542	1563	None	2932	559	15444	No_constitutive_exon_found_in_species
CCCCCCCTAACCCCCCTTGGCAGCTGATGAATGACGGACTGAGCGGGCAGCT	3081	3431	3031	3083	1	Contig_401	XA68_4462	2743	4762	None	2932	559	15444	No_constitutive_exon_found_in_species
GGATTCCTGTCTGCCTAAGCTTATCGCTGCTGACAACTATGAGGGCACAGAC	5999	6508	5949	6001	1	Contig_402	XA68_4470	5883	6508	None	2932	559	15444	No_constitutive_exon_found_in_species
CTCTGCTCTTGAATCTGATGATGACCTCGCTGATGGGGCGCGGCGTAAAGGA	11804	11822	11754	11806	1	Contig_404	XA68_4485	11268	12668	None	2932	559	15444	No_constitutive_exon_found_in_species
CAGCCGAATGAGTTCCTGAGCACCATGACACTCCATACACCGGGCAATAGTC	7000	7215	7265	7213	-1	Contig_406	XA68_4501	7000	11802	None	2932	559	15444	No_constitutive_exon_found_in_species
AGAGAGAGAGAGCAAGAGAGAGAGAGGAGGAGCTGACGGGTAATGGGCAGCT	6711	7362	7412	7360	-1	Contig_409	XA68_4522	6711	7788	None	2932	559	15444	No_constitutive_exon_found_in_species
AAAAAAGAGAAGAAGAAGAAAAGGAAGCTGATGGATGGGCCACGAAATAGGG	10717	10778	10667	10719	1	Contig_410	XA68_4545	10546	11081	None	2932	559	15444	No_constitutive_exon_found_in_species
GTCAACCACGAGCCATTGATTTCGTTGGTTTTCATGGGCTAACCGAGCAGCC	2505	2571	2455	2507	1	Contig_414	XA68_4564	1072	2571	None	2932	559	15444	No_constitutive_exon_found_in_species
CGTGGGCCAACAATGGCACGAAAATCACGTACCTACTGACGGGCCGGCAGAT	16679	17096	16629	16681	1	Contig_415	XA68_4576	16015	17096	None	2932	559	15444	No_constitutive_exon_found_in_species
TGACGGCTGTCTTCTGGCGCACTGATGCTGGCGGTGTGATGATGGGTCAGGC	7871	8312	7821	7873	1	Contig_418	XA68_4596	7567	10184	None	2932	559	15444	No_constitutive_exon_found_in_species
CGGCAAACCTCTTTTTGATGTAACCGAGATGGTGACTGACGAGGGTAAAGCA	13819	13884	13769	13821	1	Contig_424	XA68_4665	13729	14531	None	2932	559	15444	No_constitutive_exon_found_in_species
CCTTTTTTTCCGTTTTCCCGCCGACTGACTCGGGGCGGGGGCCAAAAAAGAC	12576	12893	12526	12578	1	Contig_435	XA68_4760	10770	12893	None	2932	559	15444	No_constitutive_exon_found_in_species
CACGGTTAAACAACCCACCTACCACCTAATCTATCGACTGGGATAGATAGAC	6369	6733	6319	6371	1	Contig_438	XA68_4776	5951	8874	None	2932	559	15444	No_constitutive_exon_found_in_species
TTCGGCAGCTCGGCCCAGCCCACCCAACGCACAGCTGACTGGGAACCCAGGG	6621	7063	7113	7061	-1	Contig_443	XA68_4836	6621	7803	None	2932	559	15444	No_constitutive_exon_found_in_species
CTTCTTTTCTTTCTGATGGTAGATGGCTGACGGCTAACGGACGTGGGCAGTG	9976	10209	9926	9978	1	Contig_444	XA68_4843	9138	10941	None	2932	559	15444	No_constitutive_exon_found_in_species
GACGGGAGAGCAACTGGCGACGATGTGGCTGAATCTGACGGGGCCGGCAGTA	3456	3482	3406	3458	1	Contig_447	XA68_4857	297	3482	None	2932	559	15444	No_constitutive_exon_found_in_species
TTACAACGAAGACGGCGAGGGACGTGATTGCTGACGTTGCGGGGCTGCAGGA	9761	9862	9912	9860	-1	Contig_446	XA68_4855	8433	10153	None	2932	559	15444	No_constitutive_exon_found_in_species
TCGAACTGATGCCTCGGCTCTCAGTAGCTGTTGTCTGATCATGGGCAGAGGC	207	1263	1313	1261	-1	Contig_450	XA68_4901	207	2687	None	2932	559	15444	No_constitutive_exon_found_in_species
CGCATCTGTTATGTCTTCGGCTGATATTTGGGGGGGGGGGAATAATATAGGG	5294	5430	5244	5296	1	Contig_454	XA68_4933	4671	5677	None	2932	559	15444	No_constitutive_exon_found_in_species
TGCCCCTGCCGCAGATCAGCTCGCTGACCAGCCATGGGTGAACGGGTCAGAG	12100	12485	12535	12483	-1	Contig_460	XA68_4992	11673	12618	None	2932	559	15444	No_constitutive_exon_found_in_species
CGCTCACGACGCCACGCCCAACGGGGCCCCTCTGGGCTGGGTAGTGGTAGCT	5614	5621	5671	5619	-1	Contig_462	XA68_5000	2587	6125	None	2932	559	15444	No_constitutive_exon_found_in_species
GCGTCTTGTCCACTACTTCCGCTAGACCCAGTCTGAACCAGGGCGCATAGGC	10929	11643	10879	10931	1	Contig_465	XA68_5012	8612	14474	None	2932	559	15444	No_constitutive_exon_found_in_species
TGGGTATGTGTCCCAGCTCGTGTGCGCGGCAGAGAGCTGACGGGGCGCAGGT	12163	12414	12113	12165	1	Contig_465	XA68_5012	8612	14474	None	2932	559	15444	No_constitutive_exon_found_in_species
CTCGCCTTTACTTCGAGATGGTGATATATTTCGTCACGCGGGAAACACAGAC	11930	12038	12088	12036	-1	Contig_466	XA68_5018	11847	13992	None	2932	559	15444	No_constitutive_exon_found_in_species
GGGTTCCCTTTGAAAGAGAGCAGCCCTAACGCATAGGGGAAAACAAATAGCG	3438	3510	3388	3440	1	Contig_478	XA68_5109	3093	5502	None	2932	559	15444	No_constitutive_exon_found_in_species
TACCACGCATTCGCAGACCACGTTGCTCACATAATTTGTTGGGGTAATAGAA	13652	13740	13790	13738	-1	Contig_479	XA68_5118	12722	14122	None	2932	559	15444	No_constitutive_exon_found_in_species
GTGCGTTGCCCTCTTGGCTCATCGAGACAAGGACGGCTAATGGTGGGCAGGA	2306	2570	2620	2568	-1	Contig_481	XA68_5152	1078	3617	None	2932	559	15444	No_constitutive_exon_found_in_species
CGCCCCTGAAGGGGAAACATGGCGATGACTGACGATGGGTGAAATGTCAGGT	13244	13628	13678	13626	-1	Contig_487	XA68_5194	12912	13904	None	2932	559	15444	No_constitutive_exon_found_in_species
AGTGAGTCTCTCTAGCAGAACGGTTTCCGACACTGGCTGACGGGAGCAAGGC	5850	6060	6110	6058	-1	Contig_491	XA68_5233	526	9789	None	2932	559	15444	No_constitutive_exon_found_in_species
GGCATTTGCTGCGTCGGAAACCCGAACCTTGTACTTTGACTAGAGGGTAGGA	5327	5503	5277	5329	1	Contig_493	XA68_5242	2713	5503	None	2932	559	15444	No_constitutive_exon_found_in_species
AAGGTTCTCGAGTGAACGTAAGTGGAAGGGCTTGGCTGACGGGGGATCAGAC	11851	11879	11929	11877	-1	Contig_493	XA68_5244	8126	13969	None	2932	559	15444	No_constitutive_exon_found_in_species
CCCCTTGCCCTCATCATCTGGGTCGGTGCTGACAGCGCCGGCCGGGACAGGC	4697	4865	4915	4863	-1	Contig_497	XA68_5262	4497	6584	None	2932	559	15444	No_constitutive_exon_found_in_species
GAGACTGCCTCTCTTGCTTTCAAAGCTGGGCCACGCTAACGGGCCGACAGGG	3253	3869	3203	3255	1	Contig_498	XA68_5268	325	3869	None	2932	559	15444	No_constitutive_exon_found_in_species
GTTTATCCTCTCCGAGATTGGACTGACGGACTTTTTTATTGGGGGTGAAGCG	3037	3329	3379	3327	-1	Contig_505	XA68_5366	2204	3548	None	2932	559	15444	No_constitutive_exon_found_in_species
TTGAAGAAAAACCCCCTTGGTCACCTTCCGGTCTGATGGCAGGGTTGCAGTT	4369	5239	4319	4371	1	Contig_507	XA68_5375	3902	5600	None	2932	559	15444	No_constitutive_exon_found_in_species
GTGAAAGCAGCCAAGTAAGCATATAGTTCTATAGACTGTGGGATTACAAGGT	11859	11991	11809	11861	1	Contig_514	XA68_5433	9061	11991	None	2932	559	15444	No_constitutive_exon_found_in_species
TCCATCTCGTTCCAATCTCATGTCTGTTGAAAACTGATCTGGGAGCCAAGGC	7525	8722	8772	8720	-1	Contig_517	XA68_5453	7367	9354	None	2932	559	15444	No_constitutive_exon_found_in_species
CAAGAAGACCAAACGTCTAACCGAGGGGCTCGGGGGGGAGCAAAAATTAGGT	2003	2294	1953	2005	1	Contig_522	XA68_5502	1693	2294	None	2932	559	15444	No_constitutive_exon_found_in_species
GGAAAGGGGGGGAAAAGGAAGACTGGACTGACGGGAGGGGGGATCAAAAGGT	9888	10398	9838	9890	1	Contig_528	XA68_5524	8897	12804	None	2932	559	15444	No_constitutive_exon_found_in_species
GTAAGTAACCCCTGTGTCGGAGGTGAGGAGGATGATTCTGACGGGCGCAGGC	2214	2363	2413	2361	-1	Contig_533	XA68_5569	2214	5241	None	2932	559	15444	No_constitutive_exon_found_in_species
ACCACCTTTATCTCTGTTTCGTTGCAGAAATTGGCTGATTGTGGGCAAAGAT	13277	13422	13472	13420	-1	Contig_533	XA68_5574	12270	13632	None	2932	559	15444	No_constitutive_exon_found_in_species
CCCTCCTCAGCCTTCCAGCCTTCGCGACCGGTCGACTGACGGGGCGCCAGCA	241	772	191	243	1	Contig_535	XA68_5578	86	1209	None	2932	559	15444	No_constitutive_exon_found_in_species
CCTTGTCCCGTCACAGAAGCACTTACCATCTCTGACGTATGAATGGGTAGAA	2986	3268	3318	3266	-1	Contig_535	XA68_5579	2986	3490	None	2932	559	15444	No_constitutive_exon_found_in_species
ATTAGTTGCGAGTTGATGTGGAATTGATTCGAAACTAATTTGGGATACAGGC	2343	2562	2293	2345	1	Contig_541	XA68_5624	150	6694	None	2932	559	15444	No_constitutive_exon_found_in_species
CGTCACCTCCCATCGGGGCTACCTCAGGCTAAGGGGGGGGGGGGAAATAGCG	9578	9696	9746	9694	-1	Contig_541	XA68_5626	9156	10432	None	2932	559	15444	No_constitutive_exon_found_in_species
GATATCGAGCCAGAAGACGCAGCGACTGAGATGCAGTGAACGGGGCGCAGAC	1194	1602	1652	1600	-1	Contig_543	XA68_5634	186	2181	None	2932	559	15444	No_constitutive_exon_found_in_species
TCTTTGCGAGTTTCTGCATGCCATGGGCAACTCGGTGGGCAACGCCAAAGAG	13407	13417	13357	13409	1	Contig_549	XA68_5661	11819	13417	None	2932	559	15444	No_constitutive_exon_found_in_species
GTGAGAGTTTTTGACAAGGGCGACTGGATCGACGTGCAACCAGGGAGCAGCT	3150	3201	3251	3199	-1	Contig_551	XA68_5693	2604	4238	None	2932	559	15444	No_constitutive_exon_found_in_species
GAGCTCCCTCACTGATCACCACGACTCCGCCCCGGACAAGGTCTGGGGAGTC	8077	8511	8561	8509	-1	Contig_558	XA68_5720	8077	9034	None	2932	559	15444	No_constitutive_exon_found_in_species
TGCTTCGTTGACGCCTCGATGCTACTTCGTCGCCTTGTACGGGTCTGAAGCC	3445	3831	3395	3447	1	Contig_559	XA68_5723	2596	3831	None	2932	559	15444	No_constitutive_exon_found_in_species
TTTCTCCGGCCCAAACCGTCACACGGCAGCTGTCGCTAACCCGGGGGAAGCT	12128	12351	12078	12130	1	Contig_560	XA68_5750	11014	12351	None	2932	559	15444	No_constitutive_exon_found_in_species
CTCTCGCCCCCCCGCGGGGGAGAAGGGGGGGGGAAAACGGGAATATGTAGGT	12516	12543	12466	12518	1	Contig_561	XA68_5757	12005	12988	None	2932	559	15444	No_constitutive_exon_found_in_species
CGTTGTCTACATCGAGCAGCCCGTCACCACCGGCTACTCCCAGGGCAAAGCC	11659	12831	12881	12829	-1	Contig_562	XA68_5761	11659	12941	None	2932	559	15444	No_constitutive_exon_found_in_species
ACTCCAATCAGCCTCCCGCAGGTGCCGGACAATCCTACTCCGGGATACAGCC	11562	11587	11637	11585	-1	Contig_572	XA68_5824	11266	12654	None	2932	559	15444	No_constitutive_exon_found_in_species
TTCCCGGAGGTGGAGTCTTTTTTTGACGTGGCTGATATGGGTGAGGATAGGA	2086	3870	2036	2088	1	Contig_578	XA68_5845	1627	4501	None	2932	559	15444	No_constitutive_exon_found_in_species
CTTACTTGCTTGTCGACCGGAGCCTATGAATGACTGACTCGGGTCGACAGAA	4992	5880	5930	5878	-1	Contig_579	XA68_5849	4992	7304	None	2932	559	15444	No_constitutive_exon_found_in_species
GACCTTTCCCCTTTACTCTGGACTGCCAAGCCGGACCTTGACGGGATCAGAC	3359	3568	3618	3566	-1	Contig_581	XA68_5879	3008	3786	None	2932	559	15444	No_constitutive_exon_found_in_species
TGCGTTAACTCGTCCCCTCCCATGCCAGTACTGACTGACAGGGAGCGCAGCC	4594	4694	4544	4596	1	Contig_588	XA68_5911	4440	9702	None	2932	559	15444	No_constitutive_exon_found_in_species
GCATGAATTGAGCCTGTACCGAACCCTCACCGCTGAGTACATGGGAAAAGGA	8232	8282	8332	8280	-1	Contig_590	XA68_5942	7385	8641	None	2932	559	15444	No_constitutive_exon_found_in_species
TAGACTGACGTTGCTGATATCATAGCGTCTGATGGACGGGTGCTAGGGAGGC	9543	9568	9493	9545	1	Contig_590	XA68_5943	9013	10375	None	2932	559	15444	No_constitutive_exon_found_in_species
TGACGCACGACAGGGCCACGCCACAGCGCTGACGGTTGACATGGGGATAGGG	2260	2371	2421	2369	-1	Contig_597	XA68_5970	1215	3057	None	2932	559	15444	No_constitutive_exon_found_in_species
TGAGACGCAGGCTCGGTTGCGGGGAGCTCAACTAATAATGGGGAGGAAAGGC	310	2833	2883	2831	-1	Contig_598	XA68_5973	310	6187	None	2932	559	15444	No_constitutive_exon_found_in_species
ATTTTTTTTTCCACACTGGACAGAATTATTAATGCTGACGATTGGGATAGCT	10757	10850	10900	10848	-1	Contig_604	XA68_6060	5221	10963	None	2932	559	15444	No_constitutive_exon_found_in_species
GCAAGGTCTCCGTCGGCAGAATCGTCGGCGGCGGCTGAAGCGGGCAGCAGAT	4871	5034	5084	5032	-1	Contig_612	XA68_6114	3180	5127	None	2932	559	15444	No_constitutive_exon_found_in_species
CTGAGACGGCCGAGGCTTCACGCAGGAGGGCTGATGGGGGGAACTGGCAGGA	4082	4181	4231	4179	-1	Contig_614	XA68_6124	3717	5162	None	2932	559	15444	No_constitutive_exon_found_in_species
AAAGCCCTTTTTATGTCCGTTGATGAAGCGACTGCTAATCGCGAGGGCAGTC	623	688	738	686	-1	Contig_628	XA68_6196	623	1346	None	2932	559	15444	No_constitutive_exon_found_in_species
CATAGCGCAGCCAAGGATGAATCTCTGACGAAGTGACGGGAGCTGGGCAGCG	3172	3876	3122	3174	1	Contig_631	XA68_6231	3054	4242	None	2932	559	15444	No_constitutive_exon_found_in_species
GCAATCAAGGATAGGGGGGGGGGGCCCACTGACACGGCGGCGGGAGAAAGCG	1232	2357	1182	1234	1	Contig_632	XA68_6233	318	2357	None	2932	559	15444	No_constitutive_exon_found_in_species
GGTCGGAAGACGGAGCAGCCAGGGTGTCAGTGCTGACAAGGCGGGCGCAGGA	2615	2740	2790	2738	-1	Contig_633	XA68_6237	1954	2939	None	2932	559	15444	No_constitutive_exon_found_in_species
TTTTTAAGGGGGGTCGGGGAACGCGGGACTGACGCTGGAGACGGGGTCAGAT	2994	3054	3104	3052	-1	Contig_635	XA68_6247	2994	8782	None	2932	559	15444	No_constitutive_exon_found_in_species
ACAAGATCGGAATCTCGTTTTGAGGGAGCGCGACTGACGGGCAGAAAAAGGA	2818	3412	3462	3410	-1	Contig_636	XA68_6250	2559	5084	None	2932	559	15444	No_constitutive_exon_found_in_species
TGTTTGTGGCCTGTCCCTTCCTTCCAGAACTGCCGCTGACGACAGGGCAGGC	2705	3454	3504	3452	-1	Contig_638	XA68_6257	55	3776	None	2932	559	15444	No_constitutive_exon_found_in_species
CGTCCCATTCTCATTACTCGTCTCGAGGCTGACCAGACGGGACGCGACAGGG	407	678	728	676	-1	Contig_641	XA68_6295	407	2862	None	2932	559	15444	No_constitutive_exon_found_in_species
CTGCGCCAACAGAGGCCCGAGTGTAGCCTTGCTGACGGGTGACTGGATAGAC	7096	7814	7864	7812	-1	Contig_646	XA68_6316	6803	10710	None	2932	559	15444	No_constitutive_exon_found_in_species
CGTAGGCTCGAGTCCCGATGCCCTTTTTCGCTGACTGCCTGGGCCGCAAGAC	4915	5033	5083	5031	-1	Contig_659	XA68_6372	4915	5523	None	2932	559	15444	No_constitutive_exon_found_in_species
CAGCCAAGTCACTAAGCCACCGTCGCTAACTCAGTGGGGGGGGCTGATAGTC	45	524	574	522	-1	Contig_662	XA68_6396	45	2856	None	2932	559	15444	No_constitutive_exon_found_in_species
CGTACGTGCCCGCTGCTCCGTCACCGTCTCCCCGACTGACACGGGATCAGCA	3673	4512	3623	3675	1	Contig_677	XA68_6448	3187	6102	None	2932	559	15444	No_constitutive_exon_found_in_species
CTTCCCCCCCTATTTGCCGTAGCGACCAGCTAACAAGGGGGACGAAAAAGAT	1559	1937	1987	1935	-1	Contig_679	XA68_6454	1559	6492	None	2932	559	15444	No_constitutive_exon_found_in_species
AGTTTTGCTCGTAACGCGTCGGCTGAAAAAAAATCAAAAAAATCGGGTAGCC	6440	6744	6390	6442	1	Contig_682	XA68_6482	3442	6893	None	2932	559	15444	No_constitutive_exon_found_in_species
TGAGCCCCGAACCGCCGACCCGGTGCGCAAGCTGACCCGGGAGACGGCAGTG	8843	8986	8793	8845	1	Contig_683	XA68_6484	5922	8986	None	2932	559	15444	No_constitutive_exon_found_in_species
CGGGACGAGAGACCAAGCACACACAGACAGGGTGCTGACGGAGGGCGAAGAC	7449	7601	7651	7599	-1	Contig_685	XA68_6494	5405	8136	None	2932	559	15444	No_constitutive_exon_found_in_species
CTCGATGTTCAGGCGGTGCTCAGAAACTGGCAGCTAACGGGTCGAAATAGCG	2058	2147	2197	2145	-1	Contig_686	XA68_6495	722	2258	None	2932	559	15444	No_constitutive_exon_found_in_species
ACGCTACCTGTTTCCCTGTGCGGCATGAATAAGGCTGACGGGATCGACAGGA	3527	4555	4605	4553	-1	Contig_699	XA68_6558	3527	4978	None	2932	559	15444	No_constitutive_exon_found_in_species
TTTTTTTTGTCTTTCTTTTTTTTTTTTTGGCTGACGGGGTCACGGAATAGGG	3908	4005	4055	4003	-1	Contig_701	XA68_6617	3908	5966	None	2932	559	15444	No_constitutive_exon_found_in_species
TCCCCCGCCAGTGCCTACTTGTCTCCTGCGGAAGCTCACGGGAGGACTAGAT	3821	4411	4461	4409	-1	Contig_702	XA68_6621	3715	6648	None	2932	559	15444	No_constitutive_exon_found_in_species
AACAAGCCGCAACACCGGGTCTTCAGAACTGACATGACTCGTCGGGAAAGCA	8166	8317	8367	8315	-1	Contig_702	XA68_6623	8036	8432	None	2932	559	15444	No_constitutive_exon_found_in_species
TATGCCCTGTCAGTATCGGCCGATCAGAGAGCGCTGACAGCATAGGGAAGCC	1177	3968	1127	1179	1	Contig_712	XA68_6668	265	3968	None	2932	559	15444	No_constitutive_exon_found_in_species
AGTCTTCAAAGCCACTTTTCCGTGAGGCCGCAACGGGCTGACAAGGGCAGCT	5381	5555	5605	5553	-1	Contig_714	XA68_6676	5287	7001	None	2932	559	15444	No_constitutive_exon_found_in_species
TCTACATTATCCCTCATGGTTCTTTCATTCGTATGTCCTTTGGGAGACAGTT	6784	7394	6734	6786	1	Contig_716	XA68_6683	6293	8588	None	2932	559	15444	No_constitutive_exon_found_in_species
GTGAGCGAGGCTGGCGCGGAGCCGGAGCTGAGAGAGGGTGATGATGACAGGC	7841	7946	7791	7843	1	Contig_716	XA68_6683	6293	8588	None	2932	559	15444	No_constitutive_exon_found_in_species
CTTCTTCTTCTTCTCTCTTCGTGTCTTGACAAGCTCATGCGGGACAACAGGT	537	733	783	731	-1	Contig_717	XA68_6684	84	2081	None	2932	559	15444	No_constitutive_exon_found_in_species
CGCGTGACGAGGTCGAGAGCCGAAGAGCGTTGCTGATGACTGGGACACAGGA	5473	5550	5600	5548	-1	Contig_717	XA68_6685	2646	8526	None	2932	559	15444	No_constitutive_exon_found_in_species
TTCCTCCTTTTGCGTCGTCATCTTTGACTGATTCGAGATGGGGAGGTTAGAC	518	589	468	520	1	Contig_725	XA68_6716	57	589	None	2932	559	15444	No_constitutive_exon_found_in_species
GCCGGTGCGTCTCTCGCGCGCGCCATCCGGCGAGGCTGACATGGGCGCAGGC	1949	2250	2300	2248	-1	Contig_733	XA68_6758	979	2364	None	2932	559	15444	No_constitutive_exon_found_in_species
CAAGTTAGTTTCCCTCGACCCTCCCGCGCAACGAGGTTGACCGAGGGTAGGA	7620	8070	7570	7622	1	Contig_734	XA68_6762	6664	8070	None	2932	559	15444	No_constitutive_exon_found_in_species
TACCTTGAACATATCGGCCTCGCGTCGCGTCTAGCTGACTTGGTGGGAAGGT	546	1011	496	548	1	Contig_736	XA68_6766	276	1011	None	2932	559	15444	No_constitutive_exon_found_in_species
GAAACCTGTAAACTCAACCTCTTCTATGCTGTATCCCTAACTGGGGGTAGCT	1273	1311	1223	1275	1	Contig_748	XA68_6824	184	2849	None	2932	559	15444	No_constitutive_exon_found_in_species
CATTGCCATTTGGGAGGGGAGAGAACTGCATTCGCTGACGATGGGGGGAGAC	5610	6693	5560	5612	1	Contig_763	XA68_6908	3254	7259	None	2932	559	15444	No_constitutive_exon_found_in_species
TGTCTTTTTTCCCGAGCGAAAGAGGCTGTATGAACTGACAGGTCGGGCAGAG	3804	4133	3754	3806	1	Contig_769	XA68_6915	1657	4133	None	2932	559	15444	No_constitutive_exon_found_in_species
CTTTTCCACGGGACGGCCCTGGGAATCGTTGACTGACTCGGGGGCTGCAGGA	2012	3032	1962	2014	1	Contig_777	XA68_6956	176	3032	None	2932	559	15444	No_constitutive_exon_found_in_species
ATCCTCTTCGGCATAAAGTCTAGCCGTGCTGATGCGTCTAGGCCGGGCAGCA	1492	2906	1442	1494	1	Contig_780	XA68_6980	870	2906	None	2932	559	15444	No_constitutive_exon_found_in_species
TCTCCCTCGGCCAGCCGAGACAGCAATCCACTGACAGGGTCGGAATGCAGAC	4225	5124	5174	5122	-1	Contig_785	XA68_6991	4225	6564	None	2932	559	15444	No_constitutive_exon_found_in_species
AGGTAAGTCTCTGCTACCCGCTGGAACGATCAATGTGTTCACGGGTACAGGC	2035	2910	1985	2037	1	Contig_786	XA68_6992	435	6674	None	2932	559	15444	No_constitutive_exon_found_in_species
GTAAGCAACATTCCCTGCCGTGGACTGTCGATGCTTGCTAATGCGGGCAGTC	3168	3501	3118	3170	1	Contig_786	XA68_6992	435	6674	None	2932	559	15444	No_constitutive_exon_found_in_species
TTTAATGTCTCGACGATGGCTAACAAGCCTTAGCAATACATCGGGAATAGGT	4346	4836	4886	4834	-1	Contig_788	XA68_6996	1587	5192	None	2932	559	15444	No_constitutive_exon_found_in_species
TTTGATCATCGCCGCTCCATGACGACGACGACGGCTGACGTGGGATATAGCA	692	1332	1382	1330	-1	Contig_799	XA68_7041	692	2524	None	2932	559	15444	No_constitutive_exon_found_in_species
TCTCGTGTGTCACGGCTGCGGTGTAAGACTTTCTGAATGACGACGGGCAGCA	4794	5027	5077	5025	-1	Contig_800	XA68_7098	3145	5304	None	2932	559	15444	No_constitutive_exon_found_in_species
TTTCCCATATACTCACCCTTTTATTCCCGGGGGAGGGGGAGAAAAAAAAGTC	3059	4273	4323	4271	-1	Contig_803	XA68_7105	2684	4507	None	2932	559	15444	No_constitutive_exon_found_in_species
GCTGGCCCTCGATTGCGGCCTTAAGAGCTGACGAGGTCTGGGATTGACAGTC	5884	6741	6791	6739	-1	Contig_803	XA68_7106	5884	6972	None	2932	559	15444	No_constitutive_exon_found_in_species
GCAACTTGGTCTGACGATGAGGTGGTGGTGGGGGGGTGCCAGGGGTCAAGGG	5555	5970	5505	5557	1	Contig_812	XA68_7145	4941	5970	None	2932	559	15444	No_constitutive_exon_found_in_species
GGGGGGTTCTTCTTTTCGCGTTGGAGGTTTGGCTGACGAGCGGGTGACAGAA	3642	3674	3724	3672	-1	Contig_817	XA68_7157	3073	3868	None	2932	559	15444	No_constitutive_exon_found_in_species
CCCACCCCTCAACCCCCATCCTCTTCTTTGCTGACATGGGAGTGCGGCAGAT	3250	3313	3363	3311	-1	Contig_817	XA68_7157	3073	3868	None	2932	559	15444	No_constitutive_exon_found_in_species
CAGCAGATTGCTCATGAGTGTGGTGTGACGGGATCGCTAAAGGGTGATAGAT	5064	5138	5014	5066	1	Contig_818	XA68_7160	3746	5521	None	2932	559	15444	No_constitutive_exon_found_in_species
GAAAAGGGGGATGGAGGCGAAAGAGTGGACGCATTGTTGGGGACCGACAGAG	952	1078	1128	1076	-1	Contig_819	XA68_7162	952	4428	None	2932	559	15444	No_constitutive_exon_found_in_species
CTGAAGCGAGCGAGATGGTCGTTTTGTTTCCTATGCTCCTGGGTGCAGAGGC	5825	6172	5775	5827	1	Contig_827	XA68_7198	1901	6172	None	2932	559	15444	No_constitutive_exon_found_in_species
TGAAGTTGGGGTTTGCTGACCGGGGTGGTGGGGGGTTTGGTTGGGGACAGAG	1376	1459	1509	1457	-1	Contig_841	XA68_7266	1376	2353	None	2932	559	15444	No_constitutive_exon_found_in_species
AGAAAACAAGAAAAAAAAAACTAACTAATAATATCAAATGGGCAAAATAGAT	5739	6027	6077	6025	-1	Contig_842	XA68_7270	4849	6225	None	2932	559	15444	No_constitutive_exon_found_in_species
TAACGGGCTTTAGTGTTGGCGAGACGTGCAGCTGCTAAAAGGGAGGCTAGAA	4111	4609	4659	4607	-1	Contig_846	XA68_7280	3560	5744	None	2932	559	15444	No_constitutive_exon_found_in_species
CGTGACAGGTCCGGAAACGGGATCTGCGGTCTGACACAGACGGGACACAGGG	2813	3008	2763	2815	1	Contig_853	XA68_7310	2493	3164	None	2932	559	15444	No_constitutive_exon_found_in_species
TGAGAGGCCGCGGAAACAGAGGCTTGAAGCCAACCAAGAAGGGATACCAGGT	3066	3164	3016	3068	1	Contig_853	XA68_7310	2493	3164	None	2932	559	15444	No_constitutive_exon_found_in_species
CGCAACCCGACCCTTGTCTCGCTTGCCCAGACTGACTTGGGAACGTACAGCG	2634	2934	2584	2636	1	Contig_864	XA68_7354	542	3145	None	2932	559	15444	No_constitutive_exon_found_in_species
GGCAAAACGCTGGTGGGAGAAGTGGGCTTGAGACTGACGTGGGCGCGTAGAT	1064	1163	1213	1161	-1	Contig_871	XA68_7379	1064	2059	None	2932	559	15444	No_constitutive_exon_found_in_species
AGCTCGTGCGGATCAAGAAGCCGCTCCCCGCTGACTGCAGGGCGTGGCAGGG	695	1725	1775	1723	-1	Contig_882	XA68_7421	695	3066	None	2932	559	15444	No_constitutive_exon_found_in_species
GGTAACGACTACCCTCCCTTGTTGGGGCTTTGGAGCTGACTTGGGAAAAGAA	3735	4825	4875	4823	-1	Contig_884	XA68_7427	3735	5550	None	2932	559	15444	No_constitutive_exon_found_in_species
CACTCACTCACTCACTCACTCAAACCACACTCCTATACTGACATGGGAAGCA	910	1879	860	912	1	Contig_905	XA68_7538	68	1879	None	2932	559	15444	No_constitutive_exon_found_in_species
TGTGTGAACATGGCCCAGGTCGTCGACACTGGTGGCTAACGGGAATCAAGGG	1203	1501	1551	1499	-1	Contig_911	XA68_7564	1203	5238	None	2932	559	15444	No_constitutive_exon_found_in_species
CGGCCTCTTCTGTGCCTTGCGCTGCAGCCCCTTGCTGACACGGGAGGCAGGT	901	1045	851	903	1	Contig_922	XA68_7595	367	1045	None	2932	559	15444	No_constitutive_exon_found_in_species
AGTCGTTGATTCTTCACCTCGCATGACACCGAGACTGATAAAGGGCGCAGGA	1260	1743	1210	1262	1	Contig_923	XA68_7597	253	1743	None	2932	559	15444	No_constitutive_exon_found_in_species
TCCGGGTGCGTGCGATGAGTGACGCTGACGGAGGAGGGCCGGTGGCACAGTC	171	543	593	541	-1	Contig_926	XA68_7602	171	2553	None	2932	559	15444	No_constitutive_exon_found_in_species
GCATTGGATATCTCGGAAGCTAGAGAGCTTTGACTGACTCGGAGGGATAGGC	3657	4826	4876	4824	-1	Contig_926	XA68_7604	3657	4918	None	2932	559	15444	No_constitutive_exon_found_in_species
GTGGGCAATTCCCCTTTATAGCAAGCAACGCTGACGGAAAAGGGCTGCAGAC	1824	3199	1774	1826	1	Contig_948	XA68_7664	441	3199	None	2932	559	15444	No_constitutive_exon_found_in_species
TGGGAAAATGAACTCGCACTTATTTCCAAAATACTGCATAGGGACCGCAGAA	1211	1435	1161	1213	1	Contig_952	XA68_7688	470	2076	None	2932	559	15444	No_constitutive_exon_found_in_species
CTCCCGTAATCGATTAAGTTAACAGCCACCGCTGACGGGCCTGAAACAAGGT	2202	2359	2409	2357	-1	Contig_960	XA68_7719	1718	4584	None	2932	559	15444	No_constitutive_exon_found_in_species
TAAGGACTGCATGGACTGCAGGATACGTGGATAGGCTGACGCGAGGGCAGCT	3424	3638	3374	3426	1	Contig_963	XA68_7724	2820	4199	None	2932	559	15444	No_constitutive_exon_found_in_species
TAACCCCTTTCCTTAGCCGGCGAAATAGAGCTGACGAGAGTGGGGGATAGCC	3862	3997	3812	3864	1	Contig_963	XA68_7724	2820	4199	None	2932	559	15444	No_constitutive_exon_found_in_species
CACCTCGTCAGGAGAGGCGTAACCAAGGTCGAGTGCTGACGGGGTCGAAGCC	443	682	732	680	-1	Contig_966	XA68_7727	443	978	None	2932	559	15444	No_constitutive_exon_found_in_species
GATGAGATCGTCACCCGTTCCGACAGTGCCCGCGTTAACAGCCGGGGCAGAG	1558	2032	2082	2030	-1	Contig_979	XA68_7763	1127	3735	None	2932	559	15444	No_constitutive_exon_found_in_species
TCCTTGTTCTTTTCCGAGCCGGAACGAGCCGACGGCTGACCAAGGGGCAGAA	156	182	232	180	-1	Contig_1009	XA68_110	43	508	None	2932	559	15444	No_constitutive_exon_found_in_species
TTCCATACCTAGGTTACATGCTGGATTTTACTGACGGGGAGATGCGGCAGGG	3552	3811	3502	3554	1	Contig_1010	XA68_127	2466	3811	None	2932	559	15444	No_constitutive_exon_found_in_species
TTCCATACCTAGGTTACATGCTGGATTTTACTGACGGGGAGATGCGGCAGGG	623	882	932	880	-1	Contig_1025	XA68_156	623	1968	None	2932	559	15444	No_constitutive_exon_found_in_species
CGTCTGGAATGCAATGCTCGGAGTGCAGCTAACGAGAACGCGGGATGCAGAT	2120	3333	3383	3331	-1	Contig_1032	XA68_173	2120	3427	None	2932	559	15444	No_constitutive_exon_found_in_species
ACGACGGCCTTTTTTTTTTTTTTTTGCCTCTTTCTTTTCTGTTGTGGGAGAT	1213	3141	1163	1215	1	Contig_1065	XA68_249	920	3141	None	2932	559	15444	No_constitutive_exon_found_in_species
CACCATTTTGTTGTTGGAAACCGGAAGTCGAGACAAAACTGGGCTCGAAGGA	2896	2909	2846	2898	1	Contig_1074	XA68_277	327	3435	None	2932	559	15444	No_constitutive_exon_found_in_species
ACGGCACGAACTCGATTCCTTATTATCCATCTCACTGACTAGGGAAGCAGAA	592	1051	542	594	1	Contig_1082	XA68_302	252	1934	None	2932	559	15444	No_constitutive_exon_found_in_species
TATGTTGGAGCCGCTTGAAAGTGTGGCGTTCTGCTAACTAGGGAAACCAGCG	1262	2367	1212	1264	1	Contig_1084	XA68_305	807	2367	None	2932	559	15444	No_constitutive_exon_found_in_species
GAAGATGGGAGGGGATCCGTGTGAATGCTGACGCGGGAGCGGGCCGGCAGGA	2373	2874	2323	2375	1	Contig_1100	XA68_376	301	2874	None	2932	559	15444	No_constitutive_exon_found_in_species
TCCCTTTCTGTTGTTCCTCCCGCGTGCGGACTGACTGACGGGGCGTGCAGAA	2190	2361	2140	2192	1	Contig_1102	XA68_378	613	3149	None	2932	559	15444	No_constitutive_exon_found_in_species
AGTCGCCCGCCCGCCCCCTCGGCCGAGAACGTCGCTGACCGCTGGGGCAGAC	2129	2276	2079	2131	1	Contig_1110	XA68_406	605	2714	None	2932	559	15444	No_constitutive_exon_found_in_species
GGGGAAGACGGTGCGGACGGAGCCCTGCAGCGCTTGTGTAGGGCGTATAGCC	467	564	417	469	1	Contig_1138	XA68_465	271	687	None	2932	559	15444	No_constitutive_exon_found_in_species
TGTCTATTGTTCTTCCGGCCATCCCTCGCCCTTGCACTGGGACGCAACAGCA	1966	2109	2159	2107	-1	Contig_1144	XA68_488	209	2938	None	2932	559	15444	No_constitutive_exon_found_in_species
GCATGCAGATGAGCTCGAGACGAGACTGACGGGGCCTCGGGGGACGCCAGGA	937	1017	1067	1015	-1	Contig_1146	XA68_490	530	2508	None	2932	559	15444	No_constitutive_exon_found_in_species
GTGGAAGAAAGGGTCGGTTCACTGACAATGTGCAACCGTACGGGGCGCAGCT	632	863	913	861	-1	Contig_1146	XA68_490	530	2508	None	2932	559	15444	No_constitutive_exon_found_in_species
TTTTTTTTTTGGGCTGTGTTATTGGGACTTATAAACTGACGGCAGGGCAGTT	951	2519	901	953	1	Contig_1157	XA68_519	296	2690	None	2932	559	15444	No_constitutive_exon_found_in_species
CATTTTGTGTTGAGGCGCCTATGACTGACTGACTGAGATGGGATGGACAGGG	2581	2690	2531	2583	1	Contig_1157	XA68_519	296	2690	None	2932	559	15444	No_constitutive_exon_found_in_species
TAGTTCGAGGTGTCCCTGACCACCGACCATATTATCTCACCAGGGCGCAGTC	698	970	648	700	1	Contig_1193	XA68_608	459	1629	None	2932	559	15444	No_constitutive_exon_found_in_species
TATTTCGTCCTCTTCTTCCCTGTACAAAGAAACAAGCTAAGTGGGAGCAGAC	873	2461	823	875	1	Contig_1238	XA68_726	608	2611	None	2932	559	15444	No_constitutive_exon_found_in_species
GTATGCGGTCGATTGAGCCCTTGATGAGGGAGTTGGCGGGACAACAGCAGGC	2225	2236	2175	2227	1	Contig_1256	XA68_763	434	2236	None	2932	559	15444	No_constitutive_exon_found_in_species
GCTACCCCCCGACCGAGGTCTCGGCGGATATTGACCTTTGAGGGGCACAGGA	382	1261	1311	1259	-1	Contig_1335	XA68_959	42	1445	None	2932	559	15444	No_constitutive_exon_found_in_species
CGAGCCAGACTATAAGTCGGGGCGAGGTCGGTGCTTCGCCGGGTCGATAGCT	351	453	301	353	1	Contig_1379	XA68_1030	48	807	None	2932	559	15444	No_constitutive_exon_found_in_species
GAATCAGCTGACGAAGAAGAGAGAGAGAGAGAGAGATGGGGAGGGTTTAGAA	1445	1637	1687	1635	-1	Contig_1381	XA68_1046	262	1902	None	2932	559	15444	No_constitutive_exon_found_in_species
CACCGCGTCCTCGACCAAAATTACTCGGCTGACTTTGAGGGGCGAAATAGCA	527	648	477	529	1	Contig_1432	XA68_1156	307	648	None	2932	559	15444	No_constitutive_exon_found_in_species
CTGTGAATCTCGTGTACTGACAAGACCATCATCATCCATGGGACGAGCAGTC	750	1494	700	752	1	Contig_1459	XA68_1191	449	1679	None	2932	559	15444	No_constitutive_exon_found_in_species
TGGTGGTGTTGATGTTCTTTTCGCTTCGGACTGACGATGGGGGGTCACAGCT	821	1046	771	823	1	Contig_1475	XA68_1223	506	1605	None	2932	559	15444	No_constitutive_exon_found_in_species
TTTTTTTTCTTTTTTTTTTTTCTCATGCTGACGACATGGGCATAAAAAAGAG	1140	1461	1090	1142	1	Contig_1475	XA68_1223	506	1605	None	2932	559	15444	No_constitutive_exon_found_in_species
CCTCTAACGACAAAATCATGTTCCTAGTTCTTATGACCTTGGGATCGCAGGC	953	1011	1061	1009	-1	Contig_1546	XA68_1366	445	1259	None	2932	559	15444	No_constitutive_exon_found_in_species
GGTTGGTGGATTTCTTGACTTGGTTGGTGCGTGCTGAGGTCGAGGGAAAGAG	418	495	368	420	1	Contig_1570	XA68_1413	183	1348	None	2932	559	15444	No_constitutive_exon_found_in_species
CAAGCACGTCTCGTGCCATGGCTTGCTGGGCACCTACGACGAGGGACTAGAG	1090	1121	1040	1092	1	Contig_1702	XA68_1645	431	1121	None	2932	559	15444	No_constitutive_exon_found_in_species
