# Supplementary material for: Widespread Separation of the Polypyrimidine Tract From 3′ AG by G Tracts in Association With Alternative Exons in Metazoa and Plants
Source: Front Genet. 2019 Jan 14;9:741. doi: 10.3389/fgene.2018.00741 (PMC6339879; doi:10.3389/fgene.2018.00741)
Supplement: DATA FILE S1 — Sequences of REPAG 3′ SS from each species of fungi. [file Data_Sheet_1.zip › Supplementary data 1/Fungi_Release38_neofusicoccum_parvum_ucrnp2.txt]

REPA_GGG_Sequence	Exon_Start	Exon_End	Pos_-50	Pos_+2	Strand	Chromosome	GeneID	Gene_Start	Gene_End	Gene_Name	Number_of_REPAs	Number_of_REPAs_has_GGG	Number_of_Intron(Intra_genic_Region)	Upstream_Constitutive_Exon
TAGTTCGATGACCTCTCCAAGACCAGTGCCGTTAGCTAACAGGGCTGCAGTG	35114	35271	35321	35269	-1	KB915786	UCRNP2_1095	35114	36224	None	3444	611	22379	No_constitutive_exon_found_in_species
TGTGCCCAGAGCTGTGAAATCCACTGTTGCGGAACTGAGTGGGAAGGGAGGG	99032	99150	99200	99148	-1	KB915786	UCRNP2_1110	97654	100254	None	3444	611	22379	No_constitutive_exon_found_in_species
GCCGATTCCTGATGCAGCGAACAAAAGTGCATCTACTGGGGCCGTGGGAGGC	257947	258108	257897	257949	1	KB915786	UCRNP2_1151	256404	258108	None	3444	611	22379	No_constitutive_exon_found_in_species
TTATGAGATTGTCGAGGCCGCGAAAATTAACCGCCGGGTTCCGGAAACAGGT	322722	322851	322672	322724	1	KB915786	UCRNP2_1167	322405	323976	None	3444	611	22379	No_constitutive_exon_found_in_species
GTGCGTTCCGTTTCTTCCGGCCACAGGCCCAATTGACTGAGGGTCGACAGAT	451579	453073	453123	453071	-1	KB915786	UCRNP2_1202	451579	453445	None	3444	611	22379	No_constitutive_exon_found_in_species
TCAGTTTCTTGGAGATGTACAGAGAGATTCGGTACTAACGGGTGAAATAGGC	14123	14191	14241	14189	-1	KB915779	UCRNP2_970	14123	15288	None	3444	611	22379	No_constitutive_exon_found_in_species
GACGCAGGCGAGTACGTCTCGTCGTGGCGCAGCCGGCTCCGGGAGATCAGGA	36448	36463	36398	36450	1	KB915779	UCRNP2_973	32417	36463	None	3444	611	22379	No_constitutive_exon_found_in_species
TCCTTTTCCTTTTTTTTTTTTGGCGAGATCGTGGCTGACGGGAGAGTTAGCG	107432	107573	107382	107434	1	KB915779	UCRNP2_992	106175	107665	None	3444	611	22379	No_constitutive_exon_found_in_species
ACGCGTCTCCGCGCTCTTCCTGGAACCTCCTTGACTAACGGGTAGCACAGTC	111579	111695	111745	111693	-1	KB915779	UCRNP2_994	111579	112339	None	3444	611	22379	No_constitutive_exon_found_in_species
TCGATGGTCATTTTGAAGAGGTAACGGGATTGGCGTTGTTGGGGGGCCAGGT	120385	120577	120627	120575	-1	KB915779	UCRNP2_995	120385	121802	None	3444	611	22379	No_constitutive_exon_found_in_species
TCTGAAGCTGCAGCCGTGGGTGCACTTGCTGCATGCTGACCCGGGGATAGGG	143324	143494	143544	143492	-1	KB915779	UCRNP2_1002	143324	144149	None	3444	611	22379	No_constitutive_exon_found_in_species
TGCAGAGGATAGAGGAGAACCGATTCAGACTGACGGTATGGGCGAATCAGGA	171589	171689	171539	171591	1	KB915779	UCRNP2_1009	171243	173039	None	3444	611	22379	No_constitutive_exon_found_in_species
GGGTTTAGGGAGAAGCAGCCAGAACCACCAAGCTAACGCCGGCCGGGCAGAA	171958	172558	171908	171960	1	KB915779	UCRNP2_1009	171243	173039	None	3444	611	22379	No_constitutive_exon_found_in_species
ATGCTATAACTAGTCCCCCATCCAAAGGCTCTCGCTAACTCCATGGGAAGAA	213223	213353	213173	213225	1	KB915779	UCRNP2_1023	211947	215248	None	3444	611	22379	No_constitutive_exon_found_in_species
TACTTCTCACCCAAACCAACAACCCTACGTGTTTACTAACGTCAGGGTAGCT	213404	213468	213354	213406	1	KB915779	UCRNP2_1023	211947	215248	None	3444	611	22379	No_constitutive_exon_found_in_species
GCAGCTTCATTAAAGATACTGGGAGCAGGCTTACTGACGGGAATGCACAGCT	249721	249744	249671	249723	1	KB915779	UCRNP2_1033	249514	251485	None	3444	611	22379	No_constitutive_exon_found_in_species
AAGAATGCCGTTTTTCGCTCCGTCGCCACGCCTTACTAACTATGGGACAGAT	250642	251485	250592	250644	1	KB915779	UCRNP2_1033	249514	251485	None	3444	611	22379	No_constitutive_exon_found_in_species
TCCTGGATTGGGACACATAGTCCATATCAAAGGCAAAAGTGGGAGTATAGCC	281224	281475	281174	281226	1	KB915779	UCRNP2_1043	279298	282494	None	3444	611	22379	No_constitutive_exon_found_in_species
CTCGGGTTGACAAATATCAGGATTGCCCGCTAATATGGGAATGTGCGAAGGT	282072	282346	282022	282074	1	KB915779	UCRNP2_1043	279298	282494	None	3444	611	22379	No_constitutive_exon_found_in_species
TGTCAGGCTTTCTCCTAAGTTGTGATAGTGGAATTGATTAATGGGTGTAGCT	311121	311350	311400	311348	-1	KB915779	UCRNP2_1053	309765	312024	None	3444	611	22379	No_constitutive_exon_found_in_species
ACGACACTCCCCCCACCCAAACAAAGCACCGCTAAACACTTGGGATACAGAT	310563	310725	310775	310723	-1	KB915779	UCRNP2_1053	309765	312024	None	3444	611	22379	No_constitutive_exon_found_in_species
GCTCCGGATCAAGCTCTTCACGCAGGAAGTGGTGCTCGTGCGTGGGAAAGAG	345700	346418	345650	345702	1	KB915779	UCRNP2_1064	345349	351951	None	3444	611	22379	No_constitutive_exon_found_in_species
CATCCCCCATGGCGCTCCTCCAGGAACCGCAGCTGGACCCCTGTGGGGAGCA	347635	347993	347585	347637	1	KB915779	UCRNP2_1064	345349	351951	None	3444	611	22379	No_constitutive_exon_found_in_species
GTGTTTACTGAAAGATCAACTCAATTTGGTTGATGCTATCCAGGGTGTAGAG	6267	7064	6217	6269	1	KB915882	UCRNP2_1873	4798	7064	None	3444	611	22379	No_constitutive_exon_found_in_species
CAGACGACCCTTGGACCCCGACAGACGCGCCCTCTAACCTGCCGGGGTAGGC	31794	32438	32488	32436	-1	KB915882	UCRNP2_1881	31384	32621	None	3444	611	22379	No_constitutive_exon_found_in_species
TCCCCTACCTTGTGCAGAATAATTGGATCCAGAGCTGACGAATGGGGCAGAC	165099	165291	165341	165289	-1	KB915882	UCRNP2_1921	164092	166659	None	3444	611	22379	No_constitutive_exon_found_in_species
ATCGTGTGGGAAAAATTTGCGCGGATGGATAGGGCTGACAAGGGCTGCAGCA	199285	199463	199235	199287	1	KB915882	UCRNP2_1933	198729	199570	None	3444	611	22379	No_constitutive_exon_found_in_species
TGCGCATCCGCCATCAAACCACTGGCAGAGCCGCTGACGGGGAAAAACAGAG	338184	338217	338267	338215	-1	KB915882	UCRNP2_1965	337864	339037	None	3444	611	22379	No_constitutive_exon_found_in_species
CATGCTAATGGTATATCTAGTTGGAATTCCTAGCTAACAAGTGGGTACAGGT	101109	101795	101059	101111	1	KB916240	UCRNP2_5085	100317	101795	None	3444	611	22379	No_constitutive_exon_found_in_species
TGCGTCGTGTGCATTGCTATTTTTCGGCGGTCAGGCTGACGTTGGGATAGTC	282753	283019	282703	282755	1	KB916240	UCRNP2_5143	282129	283278	None	3444	611	22379	No_constitutive_exon_found_in_species
TACACCTGCAGGTGCCAAGCACATGGAAAAGAAATGCTGACAAGGGGCAGTG	308909	309093	309143	309091	-1	KB916240	UCRNP2_5148	308348	310735	None	3444	611	22379	No_constitutive_exon_found_in_species
AAGGCGTTGAAGAGGCTCTTTCAGAACACACGAACGAGGGGACGGAATAGAT	4895	5004	5054	5002	-1	KB916820	UCRNP2_9773	4895	6648	None	3444	611	22379	No_constitutive_exon_found_in_species
GGTGGGTTTGATGGCGGATGCGGGGCCCTTGGCTGATGCGGGATGGAAAGCT	82680	82809	82859	82807	-1	KB916820	UCRNP2_9791	80833	82989	None	3444	611	22379	No_constitutive_exon_found_in_species
GTTGCCTGCTTTTGTTCTGGGGACGTGGGGGTCCGCTGATGTGGGTGTAGCT	82476	82615	82665	82613	-1	KB916820	UCRNP2_9791	80833	82989	None	3444	611	22379	No_constitutive_exon_found_in_species
ACCACCACCACCCCGGAACTGAGAGCTGAGGGCTGACGGGGAACGCATAGGG	152065	152364	152414	152362	-1	KB916820	UCRNP2_9811	151596	152937	None	3444	611	22379	No_constitutive_exon_found_in_species
GACACCTCGGAACCAAATCAAAATCGAAGTGCTGTGCTGACGGGACATAGGC	164826	165112	164776	164828	1	KB916820	UCRNP2_9813	164523	165670	None	3444	611	22379	No_constitutive_exon_found_in_species
GGAACAGTTGTGCAAATGTTGGACACCGAGGTTTGCTAATGAAGGGGCAGCT	241670	241855	241620	241672	1	KB916820	UCRNP2_9832	240686	241855	None	3444	611	22379	No_constitutive_exon_found_in_species
TGCGGCCAACAAGCGTGGGCTGTGCTAAGGCCATTTTTAACGGGATGTAGGA	257046	257990	256996	257048	1	KB916820	UCRNP2_9836	256410	257990	None	3444	611	22379	No_constitutive_exon_found_in_species
CGCTCCTTCTGGCGGTGAGGCTGACACGGGCCAGACGATGGGCGAGGCAGGA	332859	333374	332809	332861	1	KB916820	UCRNP2_9860	332640	333677	None	3444	611	22379	No_constitutive_exon_found_in_species
GGCAGGATGTTCGCGCGGGCTGTTTCTGAACCATCACCGCACCGGGGCAGGT	333434	333677	333384	333436	1	KB916820	UCRNP2_9860	332640	333677	None	3444	611	22379	No_constitutive_exon_found_in_species
GCCCCTCCCCATCTGCAGCTGCTTGTGGGCGCCGGCTAATGGGAGAAAAGGA	6406	6712	6762	6710	-1	KB916039	UCRNP2_3282	4884	6829	None	3444	611	22379	No_constitutive_exon_found_in_species
GTAAGTGCGACGAAAAGCAGAGCGGAGATGGTTACTGACAGACCGGGCAGTA	69358	69577	69308	69360	1	KB916039	UCRNP2_3307	67944	69772	None	3444	611	22379	No_constitutive_exon_found_in_species
GGGAGCAGTGGCTGGTGCAGACGGGAGAGGGGGTCGTGGAGGACGGGCAGCA	158381	158997	159047	158995	-1	KB916039	UCRNP2_3340	158073	159967	None	3444	611	22379	No_constitutive_exon_found_in_species
CCTCAGTGAATGAAGCGTGTGGATTTTCGGCTGACGCAGGGGCGGGACAGAT	247943	248030	248080	248028	-1	KB916039	UCRNP2_3364	247621	248396	None	3444	611	22379	No_constitutive_exon_found_in_species
CCAAACATAAAGGACAGGGGTTTAGTAAAACCGACTGACAGGGAACTTAGGC	41164	41336	41386	41334	-1	KB916452	UCRNP2_6763	41063	41970	None	3444	611	22379	No_constitutive_exon_found_in_species
GAGTTAGCTGCGGACTACGATTTGCTGCGGGCGTCTAATTGTGGGAGTAGAG	76718	76927	76977	76925	-1	KB916452	UCRNP2_6773	76718	78535	None	3444	611	22379	No_constitutive_exon_found_in_species
GTGGGCCGGCAGGCAGCAACGACGCCAGCTGAGCTGACGGGGGAATACAGCT	91984	92132	92182	92130	-1	KB916452	UCRNP2_6775	91420	92425	None	3444	611	22379	No_constitutive_exon_found_in_species
GACAACGCATTGTGAAGCGCGACAGCTGACACGGAAGGGTCACGAAACAGGG	188308	188704	188258	188310	1	KB916452	UCRNP2_6805	187822	188806	None	3444	611	22379	No_constitutive_exon_found_in_species
AAGTGGTTTTGCTCTCGATACCCTAGCGCGCCAATTTTTGTGGGCTGAAGGC	196218	196395	196168	196220	1	KB916452	UCRNP2_6807	194527	196699	None	3444	611	22379	No_constitutive_exon_found_in_species
TTTTTTGCGATGGACGGAGCTTGAGGGCTGACGAATGTGGGGAGCGACAGTA	201651	201786	201601	201653	1	KB916452	UCRNP2_6810	201091	201786	None	3444	611	22379	No_constitutive_exon_found_in_species
GCTTCCTTGCTTGATGCCGCCGCTGCCGCAGCGTGCTAATGGGATGGCAGTC	14800	15100	15150	15098	-1	KB915930	UCRNP2_2419	14030	15375	None	3444	611	22379	No_constitutive_exon_found_in_species
AAAGGTGGTGTTGTCGCCGCTCCAGAGCTGCCCGCTAACCTGGGTGGCAGCC	79549	80109	79499	79551	1	KB915930	UCRNP2_2438	77920	80303	None	3444	611	22379	No_constitutive_exon_found_in_species
GTGCGCATAGAGCGGGAGGGCGAGGAGGACAGGAGCATTTTTGGGAGCAGCG	98427	98472	98377	98429	1	KB915930	UCRNP2_2443	96816	98472	None	3444	611	22379	No_constitutive_exon_found_in_species
TGACAATGTAGACGACGACATCGAGAGACAGAAGACTAGGGAACAAGGAGCG	158726	158794	158844	158792	-1	KB915930	UCRNP2_2461	156910	158905	None	3444	611	22379	No_constitutive_exon_found_in_species
GGCGCCGCCCATCGCGTGCTGGCCTCGCGCGCTGACAACTGGCGGGGCAGGC	182377	182411	182327	182379	1	KB915930	UCRNP2_2469	182316	183424	None	3444	611	22379	No_constitutive_exon_found_in_species
ATGCGGGGTGGTGGTATGTGAGCTGGACAGCTCACTTCTGACCAGGGCAGAT	253912	255201	253862	253914	1	KB915930	UCRNP2_2488	249691	256533	None	3444	611	22379	No_constitutive_exon_found_in_species
TGGACCTGGGCTGATCAGATGGTGTTCCTTCTTTGTTGTGGGACGTACAGAG	10370	10436	10320	10372	1	KB916202	UCRNP2_4749	9131	10870	None	3444	611	22379	No_constitutive_exon_found_in_species
TGAGACTGCGATTAGAGAGGATCCGTGCTGACGCGCGAGTGGGTGGACAGAT	43112	43477	43527	43475	-1	KB916202	UCRNP2_4757	43112	43831	None	3444	611	22379	No_constitutive_exon_found_in_species
CCGAACGGACTCCTGAAAGGCTCCAATGTTAACATCGTTCGGGAAAACAGCG	86632	86981	87031	86979	-1	KB916202	UCRNP2_4773	86497	89417	None	3444	611	22379	No_constitutive_exon_found_in_species
TGCAATCCCAACAAGCTCAGATGAACGGACGACACGGCCGAAAGGGACAGCA	140559	140599	140509	140561	1	KB916202	UCRNP2_4785	138342	141281	None	3444	611	22379	No_constitutive_exon_found_in_species
TGCCGGCATGGCCGGGGGATCCGTGCTGACGGGCGTGACGTGGGAAACAGAC	196509	196671	196721	196669	-1	KB916202	UCRNP2_4804	196509	197161	None	3444	611	22379	No_constitutive_exon_found_in_species
TGTCGTCTTTGACTCACTCTGGCATTGGCGAGAACACTTCCGGGGCAAAGGT	232845	233177	232795	232847	1	KB916202	UCRNP2_4814	230743	233177	None	3444	611	22379	No_constitutive_exon_found_in_species
GTCTTGCCAATTTGATCCACGAGTACTAGAGATGCTAACTGGGCGTGTAGAC	251907	252388	251857	251909	1	KB916202	UCRNP2_4817	245505	253291	None	3444	611	22379	No_constitutive_exon_found_in_species
TATGTTCCACCCGCTGTGCGTGTGCCCGTCGGGAACTAAGCGGGGAGTAGAT	110791	111201	110741	110793	1	KB916303	UCRNP2_5465	110596	114548	None	3444	611	22379	No_constitutive_exon_found_in_species
TCAAATAATCTTGCTGCTTTTGCCAATAACACTGACCTTGTGGGATACAGTA	169450	169662	169712	169660	-1	KB916303	UCRNP2_5476	168569	169735	None	3444	611	22379	No_constitutive_exon_found_in_species
GTACAATGGCAGCTGCAGTGGCAAATGGGGGGTAGCTGATAAGGGCATAGGG	174798	175474	174748	174800	1	KB916303	UCRNP2_5478	174249	175952	None	3444	611	22379	No_constitutive_exon_found_in_species
AAGACTGCAAGTGGAAACTTTGTGACTTCGAAAATATTTGGTAGGGTCAGTC	237340	237425	237475	237423	-1	KB916303	UCRNP2_5494	237020	239189	None	3444	611	22379	No_constitutive_exon_found_in_species
CGGTGGCAATGCGCGAGCTGGAAGGAGCAGACACTGACGGGAGCGTACAGTC	55875	56124	55825	55877	1	KB916080	UCRNP2_3762	55283	56205	None	3444	611	22379	No_constitutive_exon_found_in_species
CTCTGGGCGGACCGGCGTGTGGGTGGTGCGTGTGCTGACCGGGAGTACAGCT	61075	61143	61025	61077	1	KB916080	UCRNP2_3764	60727	61899	None	3444	611	22379	No_constitutive_exon_found_in_species
AAGGGGAAAAGGAAACCCCTTGTCGTCCTTCTGGCTGACGTGGGACGCAGGG	65079	65357	65407	65355	-1	KB916080	UCRNP2_3766	65079	66290	None	3444	611	22379	No_constitutive_exon_found_in_species
GGTAAGTCGATCCCTCGTCCAGCATGCGATCGTCGGCTAACGGGACGTAGAC	220609	221138	220559	220611	1	KB916080	UCRNP2_3818	219712	221651	None	3444	611	22379	No_constitutive_exon_found_in_species
CACACAGCTGCTCTCCTTCCAAGCAAGGTACTGACATTGCGGGATTGCAGGC	240834	240852	240784	240836	1	KB916080	UCRNP2_3822	240746	242449	None	3444	611	22379	No_constitutive_exon_found_in_species
CAGCTCTTCTTTTTTTTTTTTTTTCTAACGCTAGGCTACGAGGGCTATAGAA	57985	58212	57935	57987	1	KB916106	UCRNP2_4060	57587	58308	None	3444	611	22379	No_constitutive_exon_found_in_species
CGAGGCGGATAGGAGGCGCGCCGAAGAGATAGATAGGGCTGAGAGAGAAGCC	129605	129645	129695	129643	-1	KB916106	UCRNP2_4081	129605	130435	None	3444	611	22379	No_constitutive_exon_found_in_species
CGTGGATTCTAGTTTGTGTTGGCGGGCGGGCGCTGACTGGGATGACACAGGC	160240	160379	160429	160377	-1	KB916106	UCRNP2_4087	160240	161078	None	3444	611	22379	No_constitutive_exon_found_in_species
GCCAGCAGACCCCCGCGGACGCGCACGGCGAGTGCTAACGAGGGGCCAAGTC	86482	86874	86924	86872	-1	KB916317	UCRNP2_5649	86482	87859	None	3444	611	22379	No_constitutive_exon_found_in_species
GAGATGGATAAGTTGGGGGAGGTGGCTAAGGGGCCGGTGAAGGGGAGCAGGG	114167	114212	114262	114210	-1	KB916317	UCRNP2_5659	114167	114910	None	3444	611	22379	No_constitutive_exon_found_in_species
ACCCGCAGGGGTCTCTCCGGATTGAATTCAGCAAGTACCGGGAATGAAAGGG	154641	154796	154591	154643	1	KB916317	UCRNP2_5673	152162	154936	None	3444	611	22379	No_constitutive_exon_found_in_species
GGCAAGAAAACGACGAAGGTTGCACATAATACAAATTGACTAAGGGATAGAC	40830	40839	40780	40832	1	KB916766	UCRNP2_9230	39418	40839	None	3444	611	22379	No_constitutive_exon_found_in_species
GCTTGCGCTCTTTTCTTGCTTTCGCGGAAGCTGACTTTGCTGGGGTGCAGAA	44017	44024	43967	44019	1	KB916766	UCRNP2_9233	43623	44024	None	3444	611	22379	No_constitutive_exon_found_in_species
ACGGGGTGGGAACCTTTCGGGGAGACTGAGAGCTGATTAGCAGCTGGGAGCG	59970	59983	60033	59981	-1	KB916766	UCRNP2_9240	59970	61829	None	3444	611	22379	No_constitutive_exon_found_in_species
GTGTGAGCTGGGATGCCTCCATGTTTGACGAGTCTCGAGACGGGCGCGAGGC	71356	71429	71479	71427	-1	KB916766	UCRNP2_9245	70446	72738	None	3444	611	22379	No_constitutive_exon_found_in_species
CAGCGTAGAAGTGTAAAGAAAGTCCCCCTCCGATCCTAACGGGGCGACAGAC	103241	105762	105812	105760	-1	KB916766	UCRNP2_9253	101302	105824	None	3444	611	22379	No_constitutive_exon_found_in_species
GGGGTGCCGGCGGAGGTGGTGGTGGTGACGGAGGTGCTGGGCGGGAGCAGGG	215257	215269	215207	215259	1	KB916766	UCRNP2_9287	213284	215269	None	3444	611	22379	No_constitutive_exon_found_in_species
TACCAGCTCCCACAATCCTTAGCCGGGAACATGGGCTATTGGGATCTAAGGG	29805	30191	30241	30189	-1	KB916740	UCRNP2_9035	28909	32882	None	3444	611	22379	No_constitutive_exon_found_in_species
CTGGTGAGTAACCGGCCGTGAAAACTGGACCCTCCGCTGACACGGGGCAGGG	66340	66812	66290	66342	1	KB916740	UCRNP2_9044	65725	66812	None	3444	611	22379	No_constitutive_exon_found_in_species
GATCATGGCGACGGGCGCAGCGGAACGGACGGGCTGACCAGGGCGCGCAGAA	102040	102180	101990	102042	1	KB916740	UCRNP2_9056	100937	102180	None	3444	611	22379	No_constitutive_exon_found_in_species
TCTCTGCGACCCAAGTGCGGCGAGCTGCTGCTGACGGTAGGGACGCGCAGCC	113814	114002	114052	114000	-1	KB916740	UCRNP2_9060	113814	114261	None	3444	611	22379	No_constitutive_exon_found_in_species
CTGTTGCATCTCCTCTTGAATTTGAGTGGATTGTTAACATATTGGGGCAGTC	145126	145192	145242	145190	-1	KB916740	UCRNP2_9069	145126	146965	None	3444	611	22379	No_constitutive_exon_found_in_species
GTACGGCTGGTGGTCTAGGCCAGACGGATACGCTAATGGGGATGGGAAAGGG	183876	183886	183826	183878	1	KB916740	UCRNP2_9080	183095	183886	None	3444	611	22379	No_constitutive_exon_found_in_species
ACTACGGGGCTGGGGGGCGTGATACTGAGCGGGCTGGGGGGAAGTGCCAGCA	197774	197996	197724	197776	1	KB916740	UCRNP2_9084	193397	197996	None	3444	611	22379	No_constitutive_exon_found_in_species
ACACCATCAAAGAAGGCTACCGAGCGCGTAGCGACTCACTGAGGGAAAAGGG	32716	33814	33864	33812	-1	KB916008	UCRNP2_3053	32716	34351	None	3444	611	22379	No_constitutive_exon_found_in_species
GATTTGCGGACTTGGTACGCTTAGGGCTGCGGTACTGCTGGGGCCTGAAGAC	78451	78661	78711	78659	-1	KB916008	UCRNP2_3066	78451	79326	None	3444	611	22379	No_constitutive_exon_found_in_species
GGGTCGGTGGGATATCTTTCGAAAGGCTGAGGTGCTGACTTGTGGGAAAGAG	28499	28733	28449	28501	1	KB916918	UCRNP2_10262	27480	29236	None	3444	611	22379	No_constitutive_exon_found_in_species
GCTGGCCATGCATCGCAAACGTACAAGTACTGATATTCGAGGGACTGTAGCG	113182	113492	113542	113490	-1	KB916918	UCRNP2_10283	113095	115499	None	3444	611	22379	No_constitutive_exon_found_in_species
TGTCTCTGCAAACTCACTGCAGGTACCTGTGCTGACCAACATGGGTGAAGCT	14803	15348	15398	15346	-1	KB916932	UCRNP2_10390	14349	15823	None	3444	611	22379	No_constitutive_exon_found_in_species
GCAGAAGGTGAGAAACACACCACTGCAACCGAAAAAGAACTGTGGGACAGGA	82058	82693	82743	82691	-1	KB916932	UCRNP2_10408	81704	84542	None	3444	611	22379	No_constitutive_exon_found_in_species
TGCCCATTGGGGGTGACAATGAAGGACTTTATGCTGATAGGGCTGTGAAGCG	118698	119543	118648	118700	1	KB916932	UCRNP2_10417	118139	120392	None	3444	611	22379	No_constitutive_exon_found_in_species
TGCGGGAAGCGAGGCTGCGCAGCTGGGGCTCTCGGCTGACGGGCGGACAGAA	120311	120392	120261	120313	1	KB916932	UCRNP2_10417	118139	120392	None	3444	611	22379	No_constitutive_exon_found_in_species
CCATTGTCTTTTGCTCCATTCGGGCAGAATAATTCGCTAACGGGGTGTAGTA	164109	164136	164059	164111	1	KB916932	UCRNP2_10437	162767	164136	None	3444	611	22379	No_constitutive_exon_found_in_species
GCCCTGAGGTCGTGGAGACCGCAAGTGAGAGCATGAGCCGTGGTGGGCAGGT	168422	168941	168991	168939	-1	KB916932	UCRNP2_10438	168422	170141	None	3444	611	22379	No_constitutive_exon_found_in_species
CGTGATGAGCCTACCGAGACCGGTACCCGAGCTTTTGACAGCAGGGACAGGC	91636	91709	91759	91707	-1	KB916796	UCRNP2_9527	90451	93876	None	3444	611	22379	No_constitutive_exon_found_in_species
TCTCCACTATCTCTCCGCGGCTTCACTCACAGCTAATCCGGGGACAATAGAT	131129	131196	131079	131131	1	KB916796	UCRNP2_9537	128935	132544	None	3444	611	22379	No_constitutive_exon_found_in_species
AGCTCTCGCATCGATTTTCTCCTTCGCGGGCGGCTGATCGGGATGCGCAGGG	135114	135508	135558	135506	-1	KB916796	UCRNP2_9539	135114	136101	None	3444	611	22379	No_constitutive_exon_found_in_species
CTCGGCCGCTCCCCCCCCGCCGCAACCAGGGCTAACCCCGAGGGCAACAGGT	150567	151072	150517	150569	1	KB916796	UCRNP2_9546	148922	151072	None	3444	611	22379	No_constitutive_exon_found_in_species
TCACGAGCGCGAGACAGCTTACTCAAGCTGCATTCGCTGACAGCGGGTAGCC	30002	30017	29952	30004	1	KB916639	UCRNP2_8172	28841	30017	None	3444	611	22379	No_constitutive_exon_found_in_species
ACAGCTTTAATGCTCAGCCTTTGTGAATTGGACTAACACCCAGGGTACAGAT	36142	36216	36266	36214	-1	KB916639	UCRNP2_8175	35730	37967	None	3444	611	22379	No_constitutive_exon_found_in_species
ACGTGAGTGCAGCAGACATCACACGAGCGAATTCCATCTAATGGGCGCAGAC	72643	72905	72955	72903	-1	KB916639	UCRNP2_8181	71893	73643	None	3444	611	22379	No_constitutive_exon_found_in_species
TATTTCTATCTTACAAACGAAGTTAGCGCTGACCAGACTTGTGGGAACAGAT	110868	111251	110818	110870	1	KB916639	UCRNP2_8189	107867	111326	None	3444	611	22379	No_constitutive_exon_found_in_species
TGTGGCCCGCGAACAGTGCGGTCGTAAAATCAACTAACGTGGGGAAACAGGT	42675	43938	43988	43936	-1	KB916119	UCRNP2_4195	41936	44541	None	3444	611	22379	No_constitutive_exon_found_in_species
TCACGCAAAGGCGTGTAGGGATGTTTATTCCGGACACGGGTGAGCGAAAGGT	194191	194524	194141	194193	1	KB916119	UCRNP2_4244	192765	195892	None	3444	611	22379	No_constitutive_exon_found_in_species
ACTCGATGCCGACGTGTTCGCGTCTTACTTCAGGCCAGCCGTGGGTAAAGTG	80864	81145	81195	81143	-1	KB916735	UCRNP2_8932	79246	83565	None	3444	611	22379	No_constitutive_exon_found_in_species
GGTGAGTCAGCAATACTCGGCGAGCGTGTGCGGAGCTAAGGGTGAGACAGTA	77061	77253	77011	77063	1	KB916361	UCRNP2_6153	75751	77253	None	3444	611	22379	No_constitutive_exon_found_in_species
ATACCACAGACTCGCGGAAGACGGTGCAGGAGAAACGTTGGGAATGCCAGCA	88973	91081	88923	88975	1	KB916361	UCRNP2_6157	88021	91260	None	3444	611	22379	No_constitutive_exon_found_in_species
CGCTGGCACTTCTGCATGTCTCCTGGGCTAACAGGCCTCTGCGTGGGTAGTG	112116	112239	112289	112237	-1	KB916361	UCRNP2_6161	110825	113047	None	3444	611	22379	No_constitutive_exon_found_in_species
TCCTCTCCGAGTCTTGCTGTGCGGTGTTGACGCTTTGGGACGGACGGCAGGT	30918	31200	31250	31198	-1	KB916238	UCRNP2_4997	30918	31811	None	3444	611	22379	No_constitutive_exon_found_in_species
GGCCGTAGTACGTTCAGCGCGAATACCAACGGGAGCGGTGGGAGCGACAGGG	94893	94946	94843	94895	1	KB916238	UCRNP2_5020	91693	95211	None	3444	611	22379	No_constitutive_exon_found_in_species
GGCATCTGACTCTTCAAACCGCTGGTTATCGCCGTCGACGGCATGGGCAGGA	66707	66843	66893	66841	-1	KB916773	UCRNP2_9338	66707	67118	None	3444	611	22379	No_constitutive_exon_found_in_species
TGCAGCAGGTGATGCGTGATCTGCCTGCCCAAGTGACGGGGGCGAGACAGGA	68621	68681	68731	68679	-1	KB916773	UCRNP2_9339	68621	71885	None	3444	611	22379	No_constitutive_exon_found_in_species
GCTAGCCAGACAAACCGGCATAGAAATCTTCGCGGCCGTGGGAAGCGCAGCG	86790	86967	86740	86792	1	KB916773	UCRNP2_9342	81155	88565	None	3444	611	22379	No_constitutive_exon_found_in_species
TGCATCCATCCTCCGCATCACCACGAATGCGTTTTCCATGTGACGGGAAGTC	147216	147221	147271	147219	-1	KB916773	UCRNP2_9357	147216	147638	None	3444	611	22379	No_constitutive_exon_found_in_species
CAGCGCTGAGAGGCAGTCATCTGGGACAATGGCTAACGGGAGAATAGTAGGT	21004	21191	20954	21006	1	KB916307	UCRNP2_5514	20617	21543	None	3444	611	22379	No_constitutive_exon_found_in_species
ACAATCCCCCTGCCATGTCACTTGGACTGCTGACTGACGGGACCAAACAGTG	23773	23859	23909	23857	-1	KB916307	UCRNP2_5515	21870	23967	None	3444	611	22379	No_constitutive_exon_found_in_species
TGTGGCGGTTCGCCAATGTTTGCGAATGCTCGCGCTGATGCAAGGGACAGGC	593	707	757	705	-1	KB916094	UCRNP2_3911	513	874	None	3444	611	22379	No_constitutive_exon_found_in_species
GGTTCGCGGAAAGAGAGGTTCGAGATGACGCCGTAAAGGGAGACAATCAGGG	148055	148203	148253	148201	-1	KB916094	UCRNP2_3952	148055	149473	None	3444	611	22379	No_constitutive_exon_found_in_species
CTTACCGCTACCGTCTCAAGAGCGCATCGAGCAGTCTCTCCGGGAGACAGCC	152130	152967	153017	152965	-1	KB916094	UCRNP2_3953	150569	153124	None	3444	611	22379	No_constitutive_exon_found_in_species
AGGTATGGAAGCTGCTACGATGCCGCCTTGGTGTATGCTAATGGGTGCAGGA	178395	178520	178345	178397	1	KB916094	UCRNP2_3957	177389	178619	None	3444	611	22379	No_constitutive_exon_found_in_species
GACCTGGCGGGTAAGGCTGATAATGCTCTGCTGACGTGTGGGGTGCGCAGAT	59804	59917	59967	59915	-1	KB915886	UCRNP2_1987	58704	60414	None	3444	611	22379	No_constitutive_exon_found_in_species
ACTCGATCAACGACGACTACTACAATATCGTTCCTGACACTGGGGTCAAGCG	175438	175740	175790	175738	-1	KB916504	UCRNP2_7268	173818	176505	None	3444	611	22379	No_constitutive_exon_found_in_species
AGTTGTTCTGCCTGGGAACTGCGCGAATTTGCGGAACTGACTGGGAACAGGC	11451	11538	11588	11536	-1	KB916120	UCRNP2_4249	9997	12075	None	3444	611	22379	No_constitutive_exon_found_in_species
GAGAAGGCTCACGTGAGTTTGAGCGGGCAGGGTGCTAACATGGGCAACAGGA	20904	20962	20854	20906	1	KB916120	UCRNP2_4253	20506	23300	None	3444	611	22379	No_constitutive_exon_found_in_species
AAGTCCAACACTTATTTCTCAGCCGAGGCACGCCGCTCACAGGGGAACAGCA	21084	21348	21034	21086	1	KB916120	UCRNP2_4253	20506	23300	None	3444	611	22379	No_constitutive_exon_found_in_species
GTTGAGCTCTCAGAGATTTTGTGCGAATTGGCGGAACGGGACGGATAAAGGC	160787	160792	160842	160790	-1	KB916120	UCRNP2_4293	160787	161366	None	3444	611	22379	No_constitutive_exon_found_in_species
CGCCTGTGCCCGCTCCAGGGAAAGCTCAGGGTAGACCGAAGGCTGGGAAGGG	14855	14906	14956	14904	-1	KB916926	UCRNP2_10332	13648	15974	None	3444	611	22379	No_constitutive_exon_found_in_species
ATGCTGTCAAAGCGCCATTCATCCGAACCCTTTCGGCTAATCGGGAAAAGGG	47595	49572	47545	47597	1	KB916926	UCRNP2_10342	47106	50338	None	3444	611	22379	No_constitutive_exon_found_in_species
AGTTTGCACGAGTCCCACTTTTTTTGTGCTTCGTACTGACGGGGTTGCAGGC	103566	103644	103694	103642	-1	KB916926	UCRNP2_10358	102023	104143	None	3444	611	22379	No_constitutive_exon_found_in_species
TTTGTGTGGGGGTTGGTGTGGACGCTGCTGACGATGCGGTGGGTGCCGAGGT	125296	125348	125246	125298	1	KB916926	UCRNP2_10365	124472	125348	None	3444	611	22379	No_constitutive_exon_found_in_species
AGTGGAAGCTCGGAGGCGTGTTCAAGCATTGATCGCAAGGGAGAACGTAGAG	106218	106497	106168	106220	1	KB915674	UCRNP2_259	105028	107393	None	3444	611	22379	No_constitutive_exon_found_in_species
TTCTTGTCCCTTGTGTACTGCCGATGGATTTACTGACTTTCAGGGTGCAGCC	168346	168873	168296	168348	1	KB915674	UCRNP2_278	167732	168873	None	3444	611	22379	No_constitutive_exon_found_in_species
GTCTGCTGGACCGGGAAGGGTGGATTTGGCGGCTGACGGGGGGTGGCCAGGG	79000	79250	79300	79248	-1	KB915692	UCRNP2_447	78533	80285	None	3444	611	22379	No_constitutive_exon_found_in_species
GTGGATCTATTTGGCCGGTTTCGCAGCTGTTGACACCCCTGGCTGGGCAGGT	88317	88576	88626	88574	-1	KB915692	UCRNP2_451	88107	89732	None	3444	611	22379	No_constitutive_exon_found_in_species
GCAACTTCTCGAACCTCGCAGATGGTGGGGCTGTGCTAATGGGCGGGCAGTC	88107	88263	88313	88261	-1	KB915692	UCRNP2_451	88107	89732	None	3444	611	22379	No_constitutive_exon_found_in_species
CGATCCTGCGCTATAGCGGCCACGAGTCACGGAACTAACAGGGAAACCAGCC	98258	99273	98208	98260	1	KB915692	UCRNP2_454	97092	99273	None	3444	611	22379	No_constitutive_exon_found_in_species
GCCTCGGTGCACCGGCTTGGACAATTGCTGATTGAGTTGGGGGAATGCAGAC	117158	117283	117333	117281	-1	KB916634	UCRNP2_8116	116733	117470	None	3444	611	22379	No_constitutive_exon_found_in_species
GGAGGGAACCGGACAAAAGACGGCGGCGCTGACTGGGGACTGCGAAATAGAT	116907	117029	117079	117027	-1	KB916634	UCRNP2_8116	116733	117470	None	3444	611	22379	No_constitutive_exon_found_in_species
AGATAAAGGTTTAATTGGCTTGGGAAAGCATACTGAACTTTGGTGGGCAGCT	116772	116862	116912	116860	-1	KB916643	UCRNP2_8240	115445	117387	None	3444	611	22379	No_constitutive_exon_found_in_species
GCTGGAGGGGCCTTCGTATTCGCCAGTGCACTAGCTAACGGGATTGGCAGGT	11937	12165	12215	12163	-1	KB915821	UCRNP2_1469	10808	12713	None	3444	611	22379	No_constitutive_exon_found_in_species
CGGACGTACTTGGGCGGGAGGAACGCGCGCATGGCTGACGGGGGGAGCAGGA	1639	1739	1789	1737	-1	KB916807	UCRNP2_9617	384	2177	None	3444	611	22379	No_constitutive_exon_found_in_species
TGCCAGCCTTGCGCGGCCCGCGCTCTCCTTGTGTGCTGACGGGCAGCTAGGG	29116	29450	29066	29118	1	KB916807	UCRNP2_9623	28580	30603	None	3444	611	22379	No_constitutive_exon_found_in_species
TAGATGGACAAGCCATTGAGTTTAAACACAATTGACTGACAGGGGATCAGGA	90474	90503	90424	90476	1	KB916807	UCRNP2_9639	86970	93334	None	3444	611	22379	No_constitutive_exon_found_in_species
GAACACTGGGCAGGCTCCTACTCCAACTGACAAAAGACCGGGAATTGCAGCG	2869	6259	6309	6257	-1	KB916041	UCRNP2_3380	2502	7567	None	3444	611	22379	No_constitutive_exon_found_in_species
GATCATCGCAGCTTGAACGCCTCTACAAAGAGGCCGAAGCTAGGGCACAGTC	23932	24511	24561	24509	-1	KB916041	UCRNP2_3386	22609	25126	None	3444	611	22379	No_constitutive_exon_found_in_species
CAAGAAGAAAGAGGAAGAGGGAAGGAGCTGGGCAGCAGCCAACAGGGCAGAA	120743	120947	120997	120945	-1	KB916041	UCRNP2_3416	120743	122593	None	3444	611	22379	No_constitutive_exon_found_in_species
GAGGTGCGCGCATCCAGACCCTTCGACCGAGCAAGCTGACAGGGTCACAGCT	13103	13900	13950	13898	-1	KB916658	UCRNP2_8356	12146	14078	None	3444	611	22379	No_constitutive_exon_found_in_species
CGTGATTGGGCACGCTGTGTCTTTGACAGCTATAATATGTGCCGGGATAGGG	15585	15719	15769	15717	-1	KB916658	UCRNP2_8357	15585	17194	None	3444	611	22379	No_constitutive_exon_found_in_species
TCTGCTGTTGGAGGGGTAGTTTGTGGTGAAGAGTGCTAATAGGGGGCCAGGG	21208	21245	21158	21210	1	KB916658	UCRNP2_8358	20176	21685	None	3444	611	22379	No_constitutive_exon_found_in_species
CACTTCCACATATGTATAAGCAACGGTGGTCCCACGGGTAGGGAGTTCAGTA	58352	58362	58412	58360	-1	KB916658	UCRNP2_8372	58352	60867	None	3444	611	22379	No_constitutive_exon_found_in_species
AAAACCGAATGTTCGAAGCGAAAAAACAGGAGGCTGACCTCGTGGGACAGCA	9532	9912	9962	9910	-1	KB915996	UCRNP2_2882	8609	10774	None	3444	611	22379	No_constitutive_exon_found_in_species
CGGAGCCCCGGCCCGACCGAAATCCACTGACATTTGCCCGATCGGGAAAGAC	86548	86863	86498	86550	1	KB915996	UCRNP2_2897	86314	87251	None	3444	611	22379	No_constitutive_exon_found_in_species
CGCGAACGAGCGCAACCGTGCTTCAACGGCGATGGCTGACCGGGCGACAGCA	141007	141719	140957	141009	1	KB915996	UCRNP2_2915	140269	142863	None	3444	611	22379	No_constitutive_exon_found_in_species
AGGAGATGCAAAATACTCGAATATGAATGTTCAGGCTAACGAATGGGCAGGA	149907	150085	149857	149909	1	KB915996	UCRNP2_2918	148907	150380	None	3444	611	22379	No_constitutive_exon_found_in_species
GTCAGTGTCTGCCTGCAAGCGGTGGTGGCGACCGGCTGACGGGAAATTAGGG	112893	112942	112843	112895	1	KB916814	UCRNP2_9730	110661	114636	None	3444	611	22379	No_constitutive_exon_found_in_species
ACCCTGCGTGTTCTATCAAAGAAAATGGCAGCGGACTGACAAGTGGGCAGGC	139355	139381	139305	139357	1	KB916814	UCRNP2_9737	138545	139381	None	3444	611	22379	No_constitutive_exon_found_in_species
TCGATGTGTTGGAACCCGGTGGTGCAGACAGTCTTCTGAAGGGGTTGCAGAT	9143	9230	9280	9228	-1	KB916324	UCRNP2_5770	9143	10590	None	3444	611	22379	No_constitutive_exon_found_in_species
TCTGCGCAGAGTATTGACTATGAAGGCCAAGTGCACAAGCTGGGACAAAGCA	34613	34619	34669	34617	-1	KB916324	UCRNP2_5777	34613	35856	None	3444	611	22379	No_constitutive_exon_found_in_species
CAAAACTCACCTTTGGCCAGCACGAATCAGCTTTACTGACGGGTCAATAGAC	41249	41562	41612	41560	-1	KB916324	UCRNP2_5779	39916	42314	None	3444	611	22379	No_constitutive_exon_found_in_species
TGGATAGCATTCTACGTCTCCCGGGCCTGGAAGAAGGCTTTGCGGGGCAGCA	123246	123281	123196	123248	1	KB916324	UCRNP2_5809	122214	123281	None	3444	611	22379	No_constitutive_exon_found_in_species
AGGGGTTGTAGGCGTAGAGAGTTTGCTGAATTCTATCTTGGGATATGCAGTG	131625	131645	131575	131627	1	KB916324	UCRNP2_5810	125688	131645	None	3444	611	22379	No_constitutive_exon_found_in_species
TGGTGCCGAGGGGGGTTTCTTTTTCTTGTGCTGATTGGGAACCGAATAAGGC	92812	93018	93068	93016	-1	KB915925	UCRNP2_2348	92812	93647	None	3444	611	22379	No_constitutive_exon_found_in_species
TAGAACTTGTCTAAGGAGTGCTCTGGGAACAAATCCTGACGGGTGAACAGGT	96827	97013	96777	96829	1	KB915925	UCRNP2_2349	95836	99793	None	3444	611	22379	No_constitutive_exon_found_in_species
TGTGGTTTGCTTCTGAAAGCGCGGTGGAATGCTGACGGCGGGTGCGATAGGA	102241	102353	102403	102351	-1	KB915925	UCRNP2_2351	102241	102880	None	3444	611	22379	No_constitutive_exon_found_in_species
CCGCATCGTTTATGGCGTTTTTAGGGGATGAGGGCCGGGGAAGATACCAGGG	105897	105904	105847	105899	1	KB915925	UCRNP2_2352	103498	105904	None	3444	611	22379	No_constitutive_exon_found_in_species
TCCGTCCGCGACCGCGGCGTCGCCGCCGCCTCGTCGTCGTCCGGGAACAGGA	106413	106455	106505	106453	-1	KB915925	UCRNP2_2353	106413	107751	None	3444	611	22379	No_constitutive_exon_found_in_species
GTGGCGGATGGAATTGGAGTGGGCATTGACGTGGCGGGCGCACGAAGCAGAG	48153	48175	48225	48173	-1	KB915800	UCRNP2_1330	48153	49265	None	3444	611	22379	No_constitutive_exon_found_in_species
TCTCCGGCATGCCCGCAACCCTGCAGGGCTCGGTGCTGACCATGGGACAGGT	68495	68524	68574	68522	-1	KB915800	UCRNP2_1336	66630	68903	None	3444	611	22379	No_constitutive_exon_found_in_species
AGGTGGAAGGGTATCCGGCTTATCGAAACCGTCACTGACCCGGGAACCAGCG	80635	80703	80585	80637	1	KB915800	UCRNP2_1340	79876	81636	None	3444	611	22379	No_constitutive_exon_found_in_species
AATCCCGTTAATAAGCAGGCAAAGGTCAACTAGAATCTGACTGAGGGTAGAC	145085	145404	145035	145087	1	KB915800	UCRNP2_1362	143394	145404	None	3444	611	22379	No_constitutive_exon_found_in_species
CCCACCCGCGCCCGCGCAATGGAGAATACTGGCTGACGGGAGCACAACAGAG	45941	45974	46024	45972	-1	KB916665	UCRNP2_8472	45819	46292	None	3444	611	22379	No_constitutive_exon_found_in_species
GTATTGCCGATGCAGTTCGCGTTCCTGGCGCTTTGGTTGACGCAGGGCAGGC	48187	48221	48271	48219	-1	KB916665	UCRNP2_8474	48187	50579	None	3444	611	22379	No_constitutive_exon_found_in_species
ATCCCATGGAGTTCGGCGAGTGGACGCACCTCACCAACAAGGGCACGCAGAC	96680	96801	96630	96682	1	KB916847	UCRNP2_9968	95577	97638	None	3444	611	22379	No_constitutive_exon_found_in_species
TCTCTGCAAATAAATATTAAAGACTTAGGACTTTTACTAATATGGGGTAGCC	102487	102620	102437	102489	1	KB916847	UCRNP2_9969	102094	103227	None	3444	611	22379	No_constitutive_exon_found_in_species
AGTCCTCTTCACGGCTCAATGAGTTGAGCAAAGGCTGACGCGAGGGACAGTT	112981	113041	113091	113039	-1	KB916847	UCRNP2_9973	111396	113250	None	3444	611	22379	No_constitutive_exon_found_in_species
ACAGCTGCAACGCGCCTCATTCCATTGCGTTTGAGCTGACAAACGGGCAGGA	1986	3501	3551	3499	-1	KB916499	UCRNP2_7168	1418	3685	None	3444	611	22379	No_constitutive_exon_found_in_species
ATTGGGGGGAGAGCGTCGCTGGGAGTGCTAATGCGGGAGGGATGACGCAGCT	70482	71296	70432	70484	1	KB916499	UCRNP2_7182	62837	71296	None	3444	611	22379	No_constitutive_exon_found_in_species
CGTCACCGCACGACTCAGGCAGCCCCGCTGACGCGACAGGGCGCGGGCAGGC	136811	137038	136761	136813	1	KB916499	UCRNP2_7207	136472	137038	None	3444	611	22379	No_constitutive_exon_found_in_species
GGCCGTTTTCACGTGCCTCTCGAAGAACGACGAGTAACCTGGGAAACAAGGC	90098	90885	90048	90100	1	KB916176	UCRNP2_4517	89422	91125	None	3444	611	22379	No_constitutive_exon_found_in_species
TGTTGCGCTTCTTCTTTGGTGGCGAGAGCTGATGAGACTGGCGTGGGCAGCA	62250	62574	62624	62572	-1	KB916472	UCRNP2_6994	62250	63445	None	3444	611	22379	No_constitutive_exon_found_in_species
GCTGCCCCCCTGCCGGACCGGTCGGGCCAGGCTGACAGGGAGAGCAACAGTA	10290	10368	10240	10292	1	KB916517	UCRNP2_7289	10045	10368	None	3444	611	22379	No_constitutive_exon_found_in_species
CCTTACAAAGAAATCCTCCACACTGCTCTAAATTTGTTGGGAAGTAACAGGT	30149	32028	32078	32026	-1	KB916517	UCRNP2_7294	30149	32501	None	3444	611	22379	No_constitutive_exon_found_in_species
GTAAGTACTTCTGCTCTCCCTCGTTCCTGCGCTCACTAACGCGGGTGCAGCC	10723	14104	14154	14102	-1	KB915701	UCRNP2_504	10196	16436	None	3444	611	22379	No_constitutive_exon_found_in_species
TATGCTTGATGGTACGGCCCTGATGTTTAACACGCTGACGGGAGCGCAAGCA	35598	35735	35548	35600	1	KB915701	UCRNP2_509	35472	36453	None	3444	611	22379	No_constitutive_exon_found_in_species
TACGCTCTCTCCCGCGCCTGCCGCGCCATCCAAAGCTAACGGGCGAGAAGGA	37551	37658	37708	37656	-1	KB916196	UCRNP2_4693	35785	37801	None	3444	611	22379	No_constitutive_exon_found_in_species
TTTCCCCAAATTTAACTTCATCGGTCCGGATGCTAAGATGCGGGTGGCAGTA	49843	49970	50020	49968	-1	KB916196	UCRNP2_4697	49843	51273	None	3444	611	22379	No_constitutive_exon_found_in_species
GCGCCGTTCCCAGCGGTCACCCCACAACTTCATATTGACGCAGTGGGCAGGA	107616	108534	108584	108532	-1	KB916196	UCRNP2_4713	106850	108830	None	3444	611	22379	No_constitutive_exon_found_in_species
CCCGTTTTGAGAGGATTATTCAGGGGTACAGATGCTGACTTGGGACGCAGCC	106850	107071	107121	107069	-1	KB916196	UCRNP2_4713	106850	108830	None	3444	611	22379	No_constitutive_exon_found_in_species
CGCGGAGAGATGATTGGGAACACTGTCGCTGATGGTCTGGGGGAATACAGAA	91900	91960	91850	91902	1	KB915749	UCRNP2_784	91571	92819	None	3444	611	22379	No_constitutive_exon_found_in_species
AGATCTTCCCCCGTGTATACGGCTGTTATAAGCGCTAACGTAAGGGAAAGCC	93115	93136	93186	93134	-1	KB916062	UCRNP2_3571	90569	93559	None	3444	611	22379	No_constitutive_exon_found_in_species
GGGAGGCCGCACGCGTGGATATAGGTTCTTTGTTTAAAGTATGGGAGTAGTC	120893	121015	121065	121013	-1	KB916062	UCRNP2_3580	118516	122258	None	3444	611	22379	No_constitutive_exon_found_in_species
GGGAACGGTGCTGGCGTCGTCAGCCCTGGAGGCAATGCTGGGAAGCCTAGGC	62858	63012	63062	63010	-1	KB916478	UCRNP2_7088	62673	63923	None	3444	611	22379	No_constitutive_exon_found_in_species
GTAAGAAGCGCTCTGATGGTGAACGAAACGGAAAGCTGAAGACCGGGCAGAT	40337	40438	40287	40339	1	KB916020	UCRNP2_3180	40123	41938	None	3444	611	22379	No_constitutive_exon_found_in_species
CCAGCAGCTGCCCATAGCTACGCGGAGCACATGCTGATGGGAGTAGGCAGAC	87412	87514	87362	87414	1	KB916020	UCRNP2_3193	87095	88677	None	3444	611	22379	No_constitutive_exon_found_in_species
AAGAAAAGGTGGATTTACGCGGACGATGCGGACGGGTTGCGGGCGCTGAGGG	5317	5323	5373	5321	-1	KB916359	UCRNP2_6103	5317	6030	None	3444	611	22379	No_constitutive_exon_found_in_species
TGGTGGGGGATGAGGAGGGGGAAGAGGAGTTGACGGATTGGGGGACTAAGGG	38859	38867	38809	38861	1	KB916359	UCRNP2_6109	37238	38867	None	3444	611	22379	No_constitutive_exon_found_in_species
ACCCGTCACATTCCCTGGGGCGCTTTACCTCAAGTTACTCGGGAAGCCAGTC	48642	48680	48592	48644	1	KB916359	UCRNP2_6112	48317	51604	None	3444	611	22379	No_constitutive_exon_found_in_species
GAGTGCCGGTGTCAGCACCCTTGAACCAGGTATCGGCTGAAGGGAAATAGTG	52791	54108	54158	54106	-1	KB916359	UCRNP2_6113	52209	54703	None	3444	611	22379	No_constitutive_exon_found_in_species
CGGAGGATGTACTAGCTTGGGCGCCGTTTGTGCATATTGGGATCTGAGAGTG	100125	100163	100075	100127	1	KB916359	UCRNP2_6121	99549	100163	None	3444	611	22379	No_constitutive_exon_found_in_species
GTGAGACTGCAGGCGTTCGAAACGATTGCAACAGCTAAACGGGGATTTAGGG	7811	8236	8286	8234	-1	KB915673	UCRNP2_189	7450	8905	None	3444	611	22379	No_constitutive_exon_found_in_species
GGCTTGGGACACACTCGTGGAGACATGCTGATTGGATGCGCGGCGGGTAGTT	51428	51564	51614	51562	-1	KB916548	UCRNP2_7512	49446	54358	None	3444	611	22379	No_constitutive_exon_found_in_species
CATTACGACGTGGAAGGTGGGGGTTTGGTGTTATTGAAGACGCAGGGTAGGG	68437	68453	68503	68451	-1	KB916548	UCRNP2_7519	68437	72792	None	3444	611	22379	No_constitutive_exon_found_in_species
GTGAGTCGTCGGTCTGCATGCTGTCTTCTTCTGATGCTAACGGGGAGTAGGA	54488	54830	54438	54490	1	KB916811	UCRNP2_9677	53057	54830	None	3444	611	22379	No_constitutive_exon_found_in_species
CAGCTCCCTTTTGCTTTGGTAGATTCACTCACTGACGTGCGGGCGACCAGCT	43191	43606	43141	43193	1	KB915999	UCRNP2_2961	42044	43846	None	3444	611	22379	No_constitutive_exon_found_in_species
CACACCAGAGACGCGGGCGCGCAGGAAGAGGAAGCTGACGGGACGTGTAGGT	78814	78873	78923	78871	-1	KB915999	UCRNP2_2972	75834	79056	None	3444	611	22379	No_constitutive_exon_found_in_species
AGAAATCGGTTCACCAAGCCTTCCTGTTTTGGATACGAAGACTAGGGTAGGG	123719	126629	123669	123721	1	KB915999	UCRNP2_2981	118948	126830	None	3444	611	22379	No_constitutive_exon_found_in_species
TTTAGGCAACCATATTTCTTTCTTGGCAGTACGTACCTAACGGGTGACAGCA	56651	57041	56601	56653	1	KB915697	UCRNP2_488	54970	57100	None	3444	611	22379	No_constitutive_exon_found_in_species
TGATCCGGAATACTTCGCAGGCTTAGGTGCAGTAATTGACGGGAATGCAGGC	36275	37505	36225	36277	1	KB915841	UCRNP2_1624	35637	38450	None	3444	611	22379	No_constitutive_exon_found_in_species
TCTCCCGTTCGACGGGCAAGACTGGGCTAACGTGCGTCGTGTGCGGGCAGTA	112011	112362	112412	112360	-1	KB915841	UCRNP2_1645	112011	112875	None	3444	611	22379	No_constitutive_exon_found_in_species
TAGAGGGGTTTTTTAGGGACAAGGTCGCGGATAGCATCTGCGTGGGGCAGAG	12425	12587	12637	12585	-1	KB916395	UCRNP2_6432	12140	14960	None	3444	611	22379	No_constitutive_exon_found_in_species
AGGATGAAGAAGAGAAGAAAAGAGGCAAAAGCTAAGGACCGGGGAGGCAGGT	66062	66104	66012	66064	1	KB916395	UCRNP2_6444	64981	66104	None	3444	611	22379	No_constitutive_exon_found_in_species
ATGCTACAAATGCTACAGCCAGGGACGAAGAAGGCCCAACGGGCAATCAGTG	81118	81129	81068	81120	1	KB916395	UCRNP2_6447	78493	81129	None	3444	611	22379	No_constitutive_exon_found_in_species
GTCCCCTTTATGCGATGGTGGTGCGGTTGCTGATAGCGATGGGACTACAGAC	98413	98631	98681	98629	-1	KB916398	UCRNP2_6487	98413	100355	None	3444	611	22379	No_constitutive_exon_found_in_species
GCAGTTTGATCTGGGATGGGTTGGGGGCTGGGTCGACGAGTGGGAGTGAGGG	2847	2954	3004	2952	-1	KB916881	UCRNP2_10052	2847	3809	None	3444	611	22379	No_constitutive_exon_found_in_species
AAGCGGATTTCAGAGACGCGGCATTTGGACATCTGCTGACCAGGGAGCAGGA	16861	17127	17177	17125	-1	KB916881	UCRNP2_10055	15821	19438	None	3444	611	22379	No_constitutive_exon_found_in_species
CCGGAAACAAGCCATGGCGTGAGGAAGCAGGCAGGGTAACAGGGACACAGGT	58759	59356	58709	58761	1	KB916881	UCRNP2_10068	58018	59409	None	3444	611	22379	No_constitutive_exon_found_in_species
GAGAAAATGGCAAAGCTGAAGAAGGTGCAGCTCAATACCAGTGGGATCAGGG	42522	42721	42472	42524	1	KB916344	UCRNP2_5958	41479	42721	None	3444	611	22379	No_constitutive_exon_found_in_species
AGGTGAAAGAGCTACTACTAACATAGACAAGCTCTTTGAGGGAGTCATAGGC	51861	51981	52031	51979	-1	KB916344	UCRNP2_5961	50372	53759	None	3444	611	22379	No_constitutive_exon_found_in_species
GTATGTGCTATCTTGTCTACGTGGAGATCAACTGCTAATGGGACGAACAGCC	61913	63227	63277	63225	-1	KB916344	UCRNP2_5962	60769	63919	None	3444	611	22379	No_constitutive_exon_found_in_species
CCCCGGGGACAGACTGGGGATTGGATTGTTGGACTGACGGGCGACAACAGTG	10961	11363	11413	11361	-1	KB916561	UCRNP2_7626	10480	12171	None	3444	611	22379	No_constitutive_exon_found_in_species
GCGCACGCTTTCTGTCTGATTGCATCAAGAAGCTCGGGGCGTGGGCGCAGCA	59632	60550	59582	59634	1	KB916561	UCRNP2_7637	58128	60550	None	3444	611	22379	No_constitutive_exon_found_in_species
GCTCTGCCGCGGCGCGCGGGACCGGGACCGGGGCCGGCGGCGGAGGGAAGAG	60266	60415	60216	60268	1	KB915928	UCRNP2_2397	58862	60415	None	3444	611	22379	No_constitutive_exon_found_in_species
CGCGACGACCCAGGCTTGTTGCTCCAAGCAGCTAACACGGGAGAGCGCAGGA	62051	62090	62140	62088	-1	KB915928	UCRNP2_2398	61295	62239	None	3444	611	22379	No_constitutive_exon_found_in_species
TAATACCGTTACCCACTGCCCTATCTGTAATATTGCTAACGGGCATGCAGAT	41740	41759	41809	41757	-1	KB916738	UCRNP2_8998	41740	42939	None	3444	611	22379	No_constitutive_exon_found_in_species
CGTTCCTGCGACGACAGTGGGCGGATACTAATGCAGCCTCGGGCAAACAGTC	43291	43317	43367	43315	-1	KB916738	UCRNP2_8999	43291	43747	None	3444	611	22379	No_constitutive_exon_found_in_species
TCAAAAAGTCTTGGAGAGATAAAGTATGCCTTGCTAACGCGGGCGAACAGTG	20162	20294	20344	20292	-1	KB916474	UCRNP2_7028	20162	21888	None	3444	611	22379	No_constitutive_exon_found_in_species
GGACTGCAACTGACGCGCTCAGGATTGTGGAATACGCCACCAGGGAGCAGGC	32357	32423	32307	32359	1	KB916474	UCRNP2_7031	31852	33668	None	3444	611	22379	No_constitutive_exon_found_in_species
AACGATCCCGTCTCTTAAGGGCTTAACATCTACTGACGCGGGCGATACAGGG	41227	41434	41484	41432	-1	KB915675	UCRNP2_295	41227	42561	None	3444	611	22379	No_constitutive_exon_found_in_species
GTACGTGCTCGGCGGCATGGATGGAGGTCGCGGCTAACGGGGGCGCGCAGCT	36858	36888	36808	36860	1	KB916022	UCRNP2_3213	36401	37509	None	3444	611	22379	No_constitutive_exon_found_in_species
ACCGCATCTCATCCCGCCGCGCCGTCGCAGTCGCAGAAATGGGAAGCTAGCG	78423	80615	78373	78425	1	KB916378	UCRNP2_6385	77789	80615	None	3444	611	22379	No_constitutive_exon_found_in_species
TTCTTTCCCTCTTGACTTCACAGTGACGCTGGTAGCTGACTGGGCGGCAGTT	38984	39075	38934	38986	1	KB915716	UCRNP2_616	38301	39413	None	3444	611	22379	No_constitutive_exon_found_in_species
GAGAGATAAATCTGATAGTGGCTGGACCTCAATTCTAATGGGGTACGCAGGA	78575	78913	78525	78577	1	KB916935	UCRNP2_10462	78046	79276	None	3444	611	22379	No_constitutive_exon_found_in_species
CGGGCGGAGGGGGTTGAGAGGGATGGGACATTTGCTGACGGGATGTGCAGTT	87413	87614	87363	87415	1	KB916935	UCRNP2_10465	86677	91049	None	3444	611	22379	No_constitutive_exon_found_in_species
TATATGCGAAGGAATCTTCGCCGTTTGCCAGAATTTGACAAGGGTGTCAGCA	3415	3461	3511	3459	-1	KB915690	UCRNP2_397	2053	4135	None	3444	611	22379	No_constitutive_exon_found_in_species
AACACAGTCCACATCTCCGGCTCCGACACACAAGGACACCTAACGGGCAGCC	23131	23552	23081	23133	1	KB915690	UCRNP2_404	22681	23552	None	3444	611	22379	No_constitutive_exon_found_in_species
AGTGTGGCGTGTGCGTGGGCGATGAGGGGGTGGTTGGTCAGGGAGAATAGGA	1928	1977	2027	1975	-1	KB915766	UCRNP2_832	1928	3652	None	3444	611	22379	No_constitutive_exon_found_in_species
GAGAGAGAGTGAGAGAGAGTGTGTGTGTTTTTGGCTGACGGGACGACCAGCA	83085	83215	83265	83213	-1	KB915766	UCRNP2_857	82930	83585	None	3444	611	22379	No_constitutive_exon_found_in_species
TCACCTCTGGACTTATTTTTGACGGAGCGGAGGAGCTGACGGGATGGAAGGT	86541	86626	86676	86624	-1	KB915766	UCRNP2_858	84105	86729	None	3444	611	22379	No_constitutive_exon_found_in_species
TTTTGGCGGCGAAGAAGACGGAGGAGTTTATTGCTGAGTGCGTGGGCGAGGC	101660	101707	101610	101662	1	KB916028	UCRNP2_3261	101015	101707	None	3444	611	22379	No_constitutive_exon_found_in_species
CGTGAGGAGGTGTCCGTGGAATGATTGCTGATGTGGGGGGGGGGGAACAGTG	37606	37940	37990	37938	-1	KB916096	UCRNP2_3972	37606	39482	None	3444	611	22379	No_constitutive_exon_found_in_species
ATCGATAAGGATATCCGTGGACTCGGGCTAACGGGACATGGGTGTGACAGCC	44706	44897	44947	44895	-1	KB916096	UCRNP2_3974	44449	45411	None	3444	611	22379	No_constitutive_exon_found_in_species
GTAGGTCGCCGCCGCGGAAGTGAGTCCATCGCATGCTTACAAGGGCGCAGCA	125	742	792	740	-1	KB915879	UCRNP2_1839	45	2852	None	3444	611	22379	No_constitutive_exon_found_in_species
TAGCCGTGTGCGGTGGAGGCAAAGTTTGGAAGGCTGACTGGGTGGAATAGGG	99245	99531	99195	99247	1	KB915879	UCRNP2_1858	98440	99917	None	3444	611	22379	No_constitutive_exon_found_in_species
TGGCTCCTCGGGCTGCCCTGTTCCGGCGTGCTGATTGAAGTGGGCGGCAGGC	71355	71504	71554	71502	-1	KB916269	UCRNP2_5330	70752	71813	None	3444	611	22379	No_constitutive_exon_found_in_species
GGCCCAGCACGCACCACCCCAGTACTCGACGGGGCTCTCGGCGGGCGCAGGG	4073	4255	4023	4075	1	KB915971	UCRNP2_2731	1701	4255	None	3444	611	22379	No_constitutive_exon_found_in_species
CAGGGAAACGAGTAGTTCGTTCTGTGCACTAATCTTTTGGGCGTGAACAGAC	23550	23580	23500	23552	1	KB915768	UCRNP2_882	21563	23580	None	3444	611	22379	No_constitutive_exon_found_in_species
TGTGTGGGGTTAGAGTAGATTCTTTCACAGGGGACTGATGGACGGGATAGAG	40998	41016	41066	41014	-1	KB915768	UCRNP2_888	40998	43180	None	3444	611	22379	No_constitutive_exon_found_in_species
AGTTGACGAATCCTGCCGGCGCACTGACGCGAGCGCTGACAAAGGGCCAGTT	102104	102466	102054	102106	1	KB915768	UCRNP2_901	100722	102466	None	3444	611	22379	No_constitutive_exon_found_in_species
GTATGTATGTCTTACCTGCATAAAGCTGAGCCTTGCTGACGTTAGGGCAGGA	20976	21095	20926	20978	1	KB915921	UCRNP2_2266	20731	22224	None	3444	611	22379	No_constitutive_exon_found_in_species
CTATAATGATGGAAACACTGCGGCTGCATGCGGCTATTCCGGGTAGTCAGCC	59588	59635	59538	59590	1	KB916333	UCRNP2_5866	57993	59635	None	3444	611	22379	No_constitutive_exon_found_in_species
TCCAAGCCGCAATTAGGGGAGCGCTGAAGCGAAGGGATGTCGGGGATCAGTA	97100	97476	97050	97102	1	KB916333	UCRNP2_5874	96107	100710	None	3444	611	22379	No_constitutive_exon_found_in_species
CGCCTCGTCACACTTACCGAATGTAGTAGTTCTGATGTCTGGGTCAACAGTG	22377	22572	22622	22570	-1	KB916470	UCRNP2_6949	21661	23247	None	3444	611	22379	No_constitutive_exon_found_in_species
TGTGCCTGCAGGCTCTCGGGAAGGCCGGGCGGAAGCTGACGAATGGGCAGGG	44533	44676	44483	44535	1	KB916470	UCRNP2_6956	43578	44851	None	3444	611	22379	No_constitutive_exon_found_in_species
TTTGCTGTCCCTTCCCGAGTCGGCGCGCCAGTGCGGGGGCAGCATGTAAGGG	33334	33354	33284	33336	1	KB916648	UCRNP2_8319	32585	33354	None	3444	611	22379	No_constitutive_exon_found_in_species
TGGGCGGTGGGGTTGGGAAGAACAAATGGGCTGACGGACGGGGCGGACAGGG	13176	13690	13740	13688	-1	KB916082	UCRNP2_3827	12604	14249	None	3444	611	22379	No_constitutive_exon_found_in_species
CGAGCCGCGACGGCTTCGCACTGGTTGCTGACGGATGATGGGGCGCACAGGT	67898	68276	67848	67900	1	KB916463	UCRNP2_6891	67433	68276	None	3444	611	22379	No_constitutive_exon_found_in_species
GTCATCAGGACAGTCTCCACGGCTTGTGGACCTACTCTTACCGGGGACAGAT	24339	25976	26026	25974	-1	KB916596	UCRNP2_7879	24339	26946	None	3444	611	22379	No_constitutive_exon_found_in_species
AATGGCTTGTGGGGGAACAATGCTGGGGAGGGCTCGTCGGGGACGTACAGAA	56508	56547	56597	56545	-1	KB915819	UCRNP2_1456	56508	57466	None	3444	611	22379	No_constitutive_exon_found_in_species
TCAAACAAGAGGCAAATCTCGGCTAACGTGGGGGTTGCGGGAAAATGCAGGC	80446	80701	80751	80699	-1	KB915819	UCRNP2_1465	80446	88586	None	3444	611	22379	No_constitutive_exon_found_in_species
ATCACCGCTGCCGCATGGGAACAAAGGGCATGGTGCTGATTCAGGGGCAGGT	27411	27460	27510	27458	-1	KB916260	UCRNP2_5245	27411	27824	None	3444	611	22379	No_constitutive_exon_found_in_species
CACCTTTCAATTGGTACAAAGTTTATGTTCTCAACCTGAACTGGGAAAAGGA	70859	70887	70809	70861	1	KB916260	UCRNP2_5257	70019	70887	None	3444	611	22379	No_constitutive_exon_found_in_species
CGCCACCATCAGCCGACAACGCCGCAGGACGCAATACTAACTGGGAGCAGTC	22198	22261	22148	22200	1	KB916633	UCRNP2_8056	21750	23051	None	3444	611	22379	No_constitutive_exon_found_in_species
CAAGCGGTCGTGTCGGTCCGACCAAAGGCAGCTGCTAACAATGGGTGCAGTT	53099	53113	53163	53111	-1	KB916790	UCRNP2_9449	51292	53266	None	3444	611	22379	No_constitutive_exon_found_in_species
GAGGCGGTTGCGGCATTGGTGGACGGGGACGGGAAGGGAGCGGGAGCCAGTG	62982	63955	62932	62984	1	KB916554	UCRNP2_7579	62377	63955	None	3444	611	22379	No_constitutive_exon_found_in_species
GGGGTGAGGGTGGAACCCAAGGACAGCTCGTAGGTGCACCTGGGATGCAGGA	52835	52983	53033	52981	-1	KB916358	UCRNP2_6086	51831	53441	None	3444	611	22379	No_constitutive_exon_found_in_species
GCTCGGGATTGCTTGCATTGGGAGGCGCGGCATGGTTACCGGGAAAGTAGCA	74469	74485	74419	74471	1	KB916358	UCRNP2_6094	72832	74485	None	3444	611	22379	No_constitutive_exon_found_in_species
AATCGTCTTGGCGCTTACGGCCACGGACGTGGCGCTGACAGGGGGTCCAGGA	78755	78942	78705	78757	1	KB916358	UCRNP2_6096	78256	81926	None	3444	611	22379	No_constitutive_exon_found_in_species
TCCGAGCCTGCTTTGACGAGCACGTCGTGCTGACCTGGTGGGCCGCGAAGGT	58650	59073	58600	58652	1	KB915794	UCRNP2_1283	58258	59073	None	3444	611	22379	No_constitutive_exon_found_in_species
TCCAAAGCATCTTCAGAGGGCCAGGCGGGGGTCACGACTGAACGGGACAGTC	63436	63497	63386	63438	1	KB916065	UCRNP2_3607	61790	63497	None	3444	611	22379	No_constitutive_exon_found_in_species
AGGTTTTCCCTATGCATTGGCATTGGCGCGTGTGATGCTGAACGGGGCAGGT	87271	87395	87221	87273	1	KB916065	UCRNP2_3615	86065	94241	None	3444	611	22379	No_constitutive_exon_found_in_species
GAGTAGACCCACGACACCGCCGGCGCTCGGGACTGACGGGGCAAACACAGTC	87447	87993	87397	87449	1	KB916065	UCRNP2_3615	86065	94241	None	3444	611	22379	No_constitutive_exon_found_in_species
TGTTGTTCCTGGTTTCACATGACGCAGCGATGGACTGACGGGGATCACAGAG	92817	93161	92767	92819	1	KB916065	UCRNP2_3615	86065	94241	None	3444	611	22379	No_constitutive_exon_found_in_species
GACATGGAATGGCGGTCCGGAAGTGATTTGGCTGACCAGGGCGAACACAGGT	15725	15851	15675	15727	1	KB916817	UCRNP2_9753	15125	16398	None	3444	611	22379	No_constitutive_exon_found_in_species
CCGTCGCCGCGGTCGTGATTGCTGGAGGTGTGGCTGACTGGGTTGGGCAGAT	443	545	393	445	1	KB916466	UCRNP2_6918	51	545	None	3444	611	22379	No_constitutive_exon_found_in_species
AACGTATGTCTCCCGCGCCAAAAATCCTCTTATGTGCTAATGGGAGGCAGGT	15410	15645	15360	15412	1	KB916679	UCRNP2_8575	14346	18146	None	3444	611	22379	No_constitutive_exon_found_in_species
TAAGTGGTTCGCGAGTGTCTGGGGCGCGGCTGGCGCTGACGGGTGAGAAGCT	80998	81256	81306	81254	-1	KB916679	UCRNP2_8591	80808	81882	None	3444	611	22379	No_constitutive_exon_found_in_species
GATGTCTGGCTCCCTTGGCTGACGGAATTCCTTTGGTGATGGGCAACCAGCG	90305	90435	90485	90433	-1	KB916679	UCRNP2_8594	90305	90998	None	3444	611	22379	No_constitutive_exon_found_in_species
GTCGATTCCTTTTCGTCTTCCGGAGCGGTTTGCTAATCCTGGGGGGGTAGGC	50766	50869	50716	50768	1	KB916079	UCRNP2_3737	50058	50869	None	3444	611	22379	No_constitutive_exon_found_in_species
TATTCTTCAACGTTTTTCACGGCACAGGAAGCTGATGACTGGGGGAACAGTC	83350	83511	83561	83509	-1	KB916079	UCRNP2_3744	83350	84952	None	3444	611	22379	No_constitutive_exon_found_in_species
GCTTTCAACATCACAATTCACACCCCTTGCATGGGCTCTCTGGGATATAGAC	34109	34134	34184	34132	-1	KB916180	UCRNP2_4542	34109	35421	None	3444	611	22379	No_constitutive_exon_found_in_species
AACTTGCGCTCCACCGCCACGTATCGCTCGAGCTCACGAAAGGGGGACAGGT	58007	58126	58176	58124	-1	KB915923	UCRNP2_2312	56562	58512	None	3444	611	22379	No_constitutive_exon_found_in_species
GGGACGCGCGTGGCGCTGCGGGCCGGCGGGGCGCTGGTCGTGGGCGGGAGGA	76824	76875	76925	76873	-1	KB916208	UCRNP2_4865	76824	77843	None	3444	611	22379	No_constitutive_exon_found_in_species
GCTCTCGCTCCGGCGATTACTATGCAGCATCAGCTGACACGGGACCACAGCT	78759	79561	79611	79559	-1	KB916208	UCRNP2_4866	78759	79984	None	3444	611	22379	No_constitutive_exon_found_in_species
GCTGGGGGCGTTGGAGAGGGTGTATCGAGTGGCGGAGGAGGAGGGGGGAGGG	8	15	65	13	-1	KB915654	UCRNP2_78	8	925	None	3444	611	22379	No_constitutive_exon_found_in_species
GCTTCTGGAATCGCGGTACATAGTAGATAGGCAACCGGGTAGGTAGGCAGGC	11553	11570	11503	11555	1	KB915654	UCRNP2_81	8211	11570	None	3444	611	22379	No_constitutive_exon_found_in_species
GTTGGCTGCGTGAAGGGGGGCAGGGCGTGCGGCGCTGATTCTGAGGGCAGAT	76671	76700	76750	76698	-1	KB915654	UCRNP2_94	76362	77601	None	3444	611	22379	No_constitutive_exon_found_in_species
GTGCCAGGCCAAAACCGACGGACCCGTATCGCTCATGTGTGACTGGGCAGGG	86310	86715	86260	86312	1	KB915654	UCRNP2_97	86239	86715	None	3444	611	22379	No_constitutive_exon_found_in_species
CCGGCGAATTTGTTTCATGTGTTGAGGAGGCAGGTTTTGAGGGGGTTTAGGA	29318	29323	29268	29320	1	KB916125	UCRNP2_4335	27138	29896	None	3444	611	22379	No_constitutive_exon_found_in_species
TACGTTGTACCCATCTTGGGAGCCTGGATCGCGGACGTGAAATGGGGCAGGT	3712	3855	3662	3714	1	KB916752	UCRNP2_9132	3397	5289	None	3444	611	22379	No_constitutive_exon_found_in_species
CCGCGCGCTCACGTGACGCCTATTGCGCACCTCCTAATCCGGGAGTCCAGGT	32834	33033	32784	32836	1	KB916752	UCRNP2_9138	32281	33333	None	3444	611	22379	No_constitutive_exon_found_in_species
AACAATTGGCCCGGCGCAGAGGTGGAGTGATTGTCGGCTGACGGGGATAGGG	15937	17029	17079	17027	-1	KB915997	UCRNP2_2926	15937	17527	None	3444	611	22379	No_constitutive_exon_found_in_species
TTGGTTTTGCATCCCTCCATTTTTTGCACTCCTTGCTGATATGGGTACAGCT	19140	19226	19276	19224	-1	KB915997	UCRNP2_2927	18906	20649	None	3444	611	22379	No_constitutive_exon_found_in_species
TTTTTGCGTGTGTGTGCTCTGGGTGAGCTGGAGGGCTGACAGAGGGGCAGGA	33521	33759	33471	33523	1	KB915997	UCRNP2_2930	32803	33945	None	3444	611	22379	No_constitutive_exon_found_in_species
TCGCAGGGCATACTTGGTGACACTGGCTGACCGTGCTGGGGAAATCGCAGAG	46562	46638	46688	46636	-1	KB915997	UCRNP2_2932	45278	47011	None	3444	611	22379	No_constitutive_exon_found_in_species
TTAAATGGTCTGGATACGAAGCAACGGTGACAGTAAAGGAAAGGGAATAGGA	22917	22942	22867	22919	1	KB916371	UCRNP2_6283	22419	22942	None	3444	611	22379	No_constitutive_exon_found_in_species
TGCTCACCACCACCCACCAGACTGCTGACATTCTCTCTTGGGTGATATAGTA	13617	13729	13779	13727	-1	KB916121	UCRNP2_4298	12789	14241	None	3444	611	22379	No_constitutive_exon_found_in_species
GTGAGTGATCCTATCTCAGTGGCTTGGAGTATTGCAACTGACGGGGGCAGCT	24905	25044	24855	24907	1	KB916691	UCRNP2_8687	24492	26105	None	3444	611	22379	No_constitutive_exon_found_in_species
ACACCGGAGTCCGCAATAACAAGTCCATCGGCCACATACGGGTATAACAGTC	26088	26105	26038	26090	1	KB916691	UCRNP2_8687	24492	26105	None	3444	611	22379	No_constitutive_exon_found_in_species
TTGCAGGCGGAGCACGCGTGGTGGTGACAACGTCCCGGGCAGCGGCGCAGGT	27008	29036	26958	27010	1	KB916628	UCRNP2_7999	25025	30689	None	3444	611	22379	No_constitutive_exon_found_in_species
GGACCTCTTCCGGTTCAGCATGGATGTCGACGAACCCTTTTGGGATATAGGG	38884	38906	38956	38904	-1	KB916628	UCRNP2_8003	38884	40572	None	3444	611	22379	No_constitutive_exon_found_in_species
TGAGACAGGAGGTTGTGGATTGTCCGATTGGGACCTGGGATAAGGATCAGGT	46325	46372	46275	46327	1	KB916001	UCRNP2_3010	45477	46593	None	3444	611	22379	No_constitutive_exon_found_in_species
ATCCAGATCTATCAACCCGTCCCGCGAGATCTGACTCCGTGGGGAGCAAGCG	48080	48118	48168	48116	-1	KB916001	UCRNP2_3011	46940	48955	None	3444	611	22379	No_constitutive_exon_found_in_species
CTCGAAGCTGAGTGCGATTTGCCTGCTGCTGGCTGCAGCCGGGACCGCAGCC	26732	26776	26826	26774	-1	KB916342	UCRNP2_5929	24331	26980	None	3444	611	22379	No_constitutive_exon_found_in_species
CACGATGAAACGGGTGGGTGGGGCTGCGCGCTGACGTCGGGCTAAAACAGGT	38430	39780	38380	38432	1	KB915683	UCRNP2_349	38190	39907	None	3444	611	22379	No_constitutive_exon_found_in_species
GAGCTTTTTTTTTTTTTGTCTGTGGTGGGGGTTGGCTGACTGGGCGGTAGCT	63061	63189	63239	63187	-1	KB915683	UCRNP2_355	63061	63792	None	3444	611	22379	No_constitutive_exon_found_in_species
GGCAATTTTACGCGAGGACAGCGCATTTTCTTCTAACAATGAGGGCCCAGGT	27279	27389	27229	27281	1	KB915666	UCRNP2_132	25632	27389	None	3444	611	22379	No_constitutive_exon_found_in_species
CATCGCGGTGATCAGCGTCGTGTCGGGCACCTGACGGCTGCGGGCGGCAGAC	78820	78988	79038	78986	-1	KB916191	UCRNP2_4661	78376	79215	None	3444	611	22379	No_constitutive_exon_found_in_species
GCGTTGTATGTGCGGCGCGTAAGGGTGCCGACGCTGATTGGGGTGAACAGCA	28270	28376	28426	28374	-1	KB916792	UCRNP2_9482	28014	28951	None	3444	611	22379	No_constitutive_exon_found_in_species
ATATTGCTGTCCTTATACCCTATGTTTCTTAATTGCTGACGGGAGCACAGTG	60387	60536	60586	60534	-1	KB915897	UCRNP2_2129	60387	61424	None	3444	611	22379	No_constitutive_exon_found_in_species
CCCGGGACGGTTGCGGGTGTGGCTTCCTGGGATGCTGATAAGGGAGATAGGA	75786	75901	75951	75899	-1	KB915897	UCRNP2_2134	75414	76093	None	3444	611	22379	No_constitutive_exon_found_in_species
GCGTGGACCCCGACAAAGGACACACGGACAATTACTGAATGGCAGGGTAGAT	37192	37543	37142	37194	1	KB916013	UCRNP2_3127	36567	37543	None	3444	611	22379	No_constitutive_exon_found_in_species
TCCAAGTCACCCCACCAAGCATTATCTCTAACGCGACCCGGGCGAGCCAGGA	73849	74369	74419	74367	-1	KB916013	UCRNP2_3140	73849	75584	None	3444	611	22379	No_constitutive_exon_found_in_species
GCGCCTCCCGCGCACAGGGATTAGATCTGCCGCTCTGACCCGGGGAATAGGC	72106	72196	72246	72194	-1	KB916107	UCRNP2_4126	71464	72942	None	3444	611	22379	No_constitutive_exon_found_in_species
CCTCGCTCCAGGCGACTACCATAGGTTTCACTCTCCTGTCAGCTGGGTAGCC	38660	39178	38610	38662	1	KB916368	UCRNP2_6219	37469	39178	None	3444	611	22379	No_constitutive_exon_found_in_species
ATGTAAGTTGGCCATTTGACCCGCTCGCCTGTCCATATTAACGGGATCAGAT	2499	2847	2449	2501	1	KB916349	UCRNP2_5997	1782	3784	None	3444	611	22379	No_constitutive_exon_found_in_species
CAACCCACCCCGACGGATAGCTGGAGAAATACTGAGGCAGGGGACAACAGGT	3899	4000	4050	3998	-1	KB916056	UCRNP2_3502	3724	6719	None	3444	611	22379	No_constitutive_exon_found_in_species
CGGGTAAGTTGGAAAAAATCCTTGTAGAGTTCGCGACTGATAAAGGGCAGAA	18549	18648	18698	18646	-1	KB916056	UCRNP2_3505	17584	20016	None	3444	611	22379	No_constitutive_exon_found_in_species
CTCGTCGCTACCGCCAGTCCGCACACTGACATGAGCGCCCCGGGACAAAGGA	43993	44041	44091	44039	-1	KB916056	UCRNP2_3511	42238	46972	None	3444	611	22379	No_constitutive_exon_found_in_species
TGGATCAGCAAGGAGGAAAACGATTCACATTACCACGTCTGGGATAATAGAG	686	1364	1414	1362	-1	KB916742	UCRNP2_9098	536	2888	None	3444	611	22379	No_constitutive_exon_found_in_species
GGGTGGAGGGAGGAGGGGTTGGGCGGTTTTGGGCTGACGGGACGAAACAGAT	19539	20129	19489	19541	1	KB916084	UCRNP2_3875	19091	20240	None	3444	611	22379	No_constitutive_exon_found_in_species
CCTGGTGCGCGTCGGAGGGAGCCTGGGGGCTACATGGCTGGTATGGGCAGAC	14684	14704	14634	14686	1	KB916797	UCRNP2_9560	13975	14704	None	3444	611	22379	No_constitutive_exon_found_in_species
GTGAGGGCTTTGGTGGAGGCGGAGCCTGGGAAGAGCCTGTTGGGGTACAGTG	32198	32389	32148	32200	1	KB916783	UCRNP2_9404	31470	32489	None	3444	611	22379	No_constitutive_exon_found_in_species
CCCCCCCCCCCCCCCCCCGTGTCCTCGGGCTGACTGTCGTGGGAACACAGGT	81684	81893	81943	81891	-1	KB916783	UCRNP2_9419	80708	82051	None	3444	611	22379	No_constitutive_exon_found_in_species
ACTCCATCGGACGCTGGTGGCAGCACCGCAGAAATGCTAACGGGGCACAGGA	63611	64950	65000	64948	-1	KB916846	UCRNP2_9942	50677	65977	None	3444	611	22379	No_constitutive_exon_found_in_species
GGGGGGATGCATGTCAAGATGAGCCCGGTAAATTGATGCTGACGGGGCAGCT	59456	59549	59599	59547	-1	KB916059	UCRNP2_3539	59456	60847	None	3444	611	22379	No_constitutive_exon_found_in_species
TGCCCGATAAACATACAATATCCCGAGTATGTACCCGAGTATAAGGGCAGCC	72498	72557	72448	72500	1	KB916059	UCRNP2_3543	71022	72557	None	3444	611	22379	No_constitutive_exon_found_in_species
GCTTCAAACTGAATTGAGCGAGTGATGCCCTTGTCAGAGGGGACATACAGTG	6513	6524	6574	6522	-1	KB916768	UCRNP2_9288	6513	8255	None	3444	611	22379	No_constitutive_exon_found_in_species
CGGCACTGCGCATGCACGCGCAGGCAGGGAAAAGGGACCCGGGGCAGCAGGG	33922	33980	33872	33924	1	KB916768	UCRNP2_9294	31562	35202	None	3444	611	22379	No_constitutive_exon_found_in_species
GATGCGCGGTGGCTGGAGGCCCAGTGCGCTGAAGCACAGCAAGGGTCCAGTG	70460	70539	70410	70462	1	KB916768	UCRNP2_9304	69595	71003	None	3444	611	22379	No_constitutive_exon_found_in_species
TCCGGTGAGTTCAACCTTGCTTCTGCTACCGGCCGCTCTGATGGGTTGAGAA	77644	77978	77594	77646	1	KB916734	UCRNP2_8909	76116	81318	None	3444	611	22379	No_constitutive_exon_found_in_species
ACCCGTCACGCTTTCGCACGCGCAGTGCGGGAAGCGCGTGGGAACGAAAGGT	80295	80995	80245	80297	1	KB916734	UCRNP2_8909	76116	81318	None	3444	611	22379	No_constitutive_exon_found_in_species
CCCCCCCCCCCCCGGAGAAGGCGGGTTTGCTGACCTGTGCGGGCTGGTAGAC	28551	28687	28501	28553	1	KB915845	UCRNP2_1656	28118	30002	None	3444	611	22379	No_constitutive_exon_found_in_species
AGTCCCGATCACGAACTGCTTGACTGGGCCGATGCTAATCTATGGGACAGTG	49888	49969	49838	49890	1	KB915845	UCRNP2_1661	45980	50201	None	3444	611	22379	No_constitutive_exon_found_in_species
TCGTTCGTGAAACAATTGGCAGACGGGTCCTTGCCGCTGGGGAAGTTCAGAA	16270	16301	16351	16299	-1	KB916114	UCRNP2_4157	15589	20135	None	3444	611	22379	No_constitutive_exon_found_in_species
CTCCCGTTGCGGTTGAAGGTGGGGGCTTGCTGAACTAAAGGGGCGTGCAGGT	27335	27853	27903	27851	-1	KB916114	UCRNP2_4160	26164	28553	None	3444	611	22379	No_constitutive_exon_found_in_species
CAAGGACTTCATGGCTGTCAGACGAGGCGTGTGGCTGACTTGGGAAGTAGAA	31962	33332	33382	33330	-1	KB916114	UCRNP2_4161	29572	33724	None	3444	611	22379	No_constitutive_exon_found_in_species
TGGGGCGTTGGTGTTGGCGAATAATGGGAATGCTTAGGTTTGGGGATGAGGG	26362	26369	26419	26367	-1	KB916370	UCRNP2_6259	26362	27825	None	3444	611	22379	No_constitutive_exon_found_in_species
GTCTGATTCTGCAGGACTCCCACCGAGCTCCAACTGACACGGGAGACCAGTG	42754	42850	42900	42848	-1	KB916370	UCRNP2_6265	42754	44111	None	3444	611	22379	No_constitutive_exon_found_in_species
TGCTTTGCTCTGTTGACAAGGACGCCTTGGCTGACGCAGGGTACAAACAGAT	58267	58348	58217	58269	1	KB916370	UCRNP2_6270	55021	61701	None	3444	611	22379	No_constitutive_exon_found_in_species
CGGGGGACGCGTTGCGATGTCTCGGGCTGCAAATACGTGCATCGGGATAGGG	72423	72568	72373	72425	1	KB916370	UCRNP2_6273	71269	72568	None	3444	611	22379	No_constitutive_exon_found_in_species
GGGGTTGGTGGTTGGGAGGGAGGAGGTGAGGGTGTTGCCGAGGGATCCAGGG	13876	13892	13942	13890	-1	KB916573	UCRNP2_7707	13876	17574	None	3444	611	22379	No_constitutive_exon_found_in_species
GAGTCTGTTTTTTATCTGCTACTAACACGGCTCTTTTCGGGGGTGTACAGCT	73974	74179	74229	74177	-1	KB916530	UCRNP2_7402	73533	74475	None	3444	611	22379	No_constitutive_exon_found_in_species
GGGGGCGGAATCAGCTGGTTTGGCTCAGAGCAAGGCTGGGGTACAAACAGTG	37558	38032	38082	38030	-1	KB916334	UCRNP2_5880	36878	38289	None	3444	611	22379	No_constitutive_exon_found_in_species
CGTCTTTGCCCCGGCCGGTGCGCCGTCAGTGCTGATTTTGGGGATGCCAGGA	45662	45710	45760	45708	-1	KB916334	UCRNP2_5884	45662	48051	None	3444	611	22379	No_constitutive_exon_found_in_species
TGAGGCCTGATTACTTGCCCTGCCCCGAACGTGTCACTGACAGGGATCAGTC	5736	5815	5865	5813	-1	KB916574	UCRNP2_7724	4917	5900	None	3444	611	22379	No_constitutive_exon_found_in_species
TTTTTTTGGGTTGCGTATTTGGTATACGGAAGGACTAACGGGATATGCAGGC	71975	72076	71925	71977	1	KB915818	UCRNP2_1441	71272	77607	None	3444	611	22379	No_constitutive_exon_found_in_species
TCCTCCCCCACCCCACTCATCCGCCCGCCATCTCACGCGGGCAAACCAAGGG	51984	52318	51934	51986	1	KB915846	UCRNP2_1678	49747	52710	None	3444	611	22379	No_constitutive_exon_found_in_species
GGTTGGCTGGTGTCGGAGTCGTTTCGTGGGATGTTGCTGACGGGGTGCAGGA	52371	52710	52321	52373	1	KB915846	UCRNP2_1678	49747	52710	None	3444	611	22379	No_constitutive_exon_found_in_species
TCTGGTATGTAGTATGATCCTGAAGTGATTATAGGGCTAACGAAGGGTAGGT	14015	14085	13965	14017	1	KB915878	UCRNP2_1827	13754	15491	None	3444	611	22379	No_constitutive_exon_found_in_species
GTACCACCGATCGTAACTTACGAGAGTCGACCTGCTGACTCGGGTGACAGAG	15451	15491	15401	15453	1	KB915878	UCRNP2_1827	13754	15491	None	3444	611	22379	No_constitutive_exon_found_in_species
TTAACATCTCTGTATCAACTAAATTCAATGCAGGTATGGGGATAAGAAAGGC	67639	68289	68339	68287	-1	KB915771	UCRNP2_920	67639	69942	None	3444	611	22379	No_constitutive_exon_found_in_species
GGATGGGTGCATATACCTGGATGCGCCGCTGACGTACGGGAACAAGGCAGGC	25498	25523	25448	25500	1	KB916629	UCRNP2_8026	24371	26262	None	3444	611	22379	No_constitutive_exon_found_in_species
AAACCCCGCTCGCATTCTGTGCCTTCGTTCAATACTAACGGGCATGGCAGGT	36738	36762	36688	36740	1	KB916629	UCRNP2_8029	36394	37814	None	3444	611	22379	No_constitutive_exon_found_in_species
CGTTTTCTTTAGCCGCGACGAAGCGTGGACCCTGGCTAACGCGGGCGCAGTG	70914	72086	70864	70916	1	KB915956	UCRNP2_2686	70238	72086	None	3444	611	22379	No_constitutive_exon_found_in_species
GGGGCTCCTCGGCGTTGAAACTTTCTGACATTGATACTCGAACTGGGCAGAT	20345	20957	21007	20955	-1	KB916377	UCRNP2_6346	20345	21991	None	3444	611	22379	No_constitutive_exon_found_in_species
GGCGGCAGCGGGTGGTGCATCCGAGAACGAACAGACCGTGGCTGGGAGAGGA	57276	57434	57484	57432	-1	KB915688	UCRNP2_388	57121	58055	None	3444	611	22379	No_constitutive_exon_found_in_species
AGTTTGCTGCAATGGCTTCTTTCCGGCCACGAAGACTCACAGGGACGTAGAC	6325	6599	6275	6327	1	KB916400	UCRNP2_6495	6080	7653	None	3444	611	22379	No_constitutive_exon_found_in_species
TCTTTGACGATCAGCGAAGATCTGGAGTAAAAAGCTCACGCGGGCGACAGTT	9111	9148	9061	9113	1	KB916365	UCRNP2_6190	8726	10384	None	3444	611	22379	No_constitutive_exon_found_in_species
CCAGGGCTTATTCGGGAGTTCTCCACCGTGCTGACTCGGCGGGCGGCAAGTG	10188	10309	10138	10190	1	KB916365	UCRNP2_6190	8726	10384	None	3444	611	22379	No_constitutive_exon_found_in_species
GCGTGAGAGTTTTTTTCAATGATGGCAGATACTACTGACATGTGGGACAGTG	29364	29485	29535	29483	-1	KB915702	UCRNP2_534	29364	31038	None	3444	611	22379	No_constitutive_exon_found_in_species
CCCCAAAAACATCCCCCCCACAGACACCAGCGGCTGACACCGGGGCACAGCT	53105	53720	53055	53107	1	KB916724	UCRNP2_8844	52879	54003	None	3444	611	22379	No_constitutive_exon_found_in_species
AACTAACATCGGTCAAGGTATTTCGAAAGTGCAGTGGGCTAAACGTGCAGGC	55414	56025	56075	56023	-1	KB916724	UCRNP2_8845	54289	61236	None	3444	611	22379	No_constitutive_exon_found_in_species
AGTACGTGCGGCGCTTGGAGGCGTGCGAGCGTCGTGCTGACGGGGAGAAGCG	72577	73432	73482	73430	-1	KB916724	UCRNP2_8849	72577	73539	None	3444	611	22379	No_constitutive_exon_found_in_species
CAGCCCTCTTCCCAACGCTAGCACCAGCGGTCCTGACCGGGCAACGCAAGGC	71406	72527	71356	71408	1	KB916239	UCRNP2_5065	71034	72707	None	3444	611	22379	No_constitutive_exon_found_in_species
GCGGGCTGGTGGTATTGTTGTGCGTTGGGGTTGGTGACAGTGGGAGTGAGTG	72693	72707	72643	72695	1	KB916239	UCRNP2_5065	71034	72707	None	3444	611	22379	No_constitutive_exon_found_in_species
GGGAATTGGTGCGGAGGGAATGAAGTGCACTGACACCTGGGGAAAACCAGGT	4238	4588	4188	4240	1	KB916620	UCRNP2_7973	3015	4834	None	3444	611	22379	No_constitutive_exon_found_in_species
TTCATGGTGTTTACGTTTTGCGGCCAGCTGATGGGGACGGCTGTGGGGAGTA	36612	36615	36665	36613	-1	KB915899	UCRNP2_2153	36612	37879	None	3444	611	22379	No_constitutive_exon_found_in_species
TTCCATGGACTAGAGGGTCCCCTGCTTCAAAGGAAACAACGCAGGGACAGGG	14168	14200	14118	14170	1	KB916545	UCRNP2_7486	13299	14200	None	3444	611	22379	No_constitutive_exon_found_in_species
GAAGCCTCTTGGAAGTGATGAGCCAGAGTGGCTGAGCTGAACGGGCGCAGAT	27608	27667	27558	27610	1	KB916545	UCRNP2_7490	26059	27667	None	3444	611	22379	No_constitutive_exon_found_in_species
AGGGGCATACTTGAAAGAGCGAGCGAGCTATGTACAAGTGGGAGTGCCAGTG	68584	68647	68534	68586	1	KB916545	UCRNP2_7503	67797	68841	None	3444	611	22379	No_constitutive_exon_found_in_species
GGGTGCAAGTCTTGAAGGACATGTTCGGGATGACTTTGACAAGGGAACAGAG	22748	22777	22698	22750	1	KB916000	UCRNP2_2986	20112	22777	None	3444	611	22379	No_constitutive_exon_found_in_species
CTGGAGTGGAGCAACCCCGCTTTTCTGTCTGCATGTCATTGCGTGGGAAGAT	45123	45273	45073	45125	1	KB915792	UCRNP2_1252	43602	45273	None	3444	611	22379	No_constitutive_exon_found_in_species
CGATGGAAACAAACCGTCCAGCAAGCAGCAGTGGCTCTAAGTGGGCTAAGGT	65138	65282	65088	65140	1	KB916462	UCRNP2_6869	64169	65282	None	3444	611	22379	No_constitutive_exon_found_in_species
CGAGAGCTAGGCGCAGACCACTCCACAGGACAATTGGCTTACGGGAGAAGAA	811	884	761	813	1	KB916531	UCRNP2_7404	388	2312	None	3444	611	22379	No_constitutive_exon_found_in_species
GTCTTCCAAACCAATGACCCGCACAAGCGGCGGCTGACGGGCAGCGGCAGAG	6822	7883	7933	7881	-1	KB916531	UCRNP2_7407	6822	7964	None	3444	611	22379	No_constitutive_exon_found_in_species
CCGACTTACGCAACTTCTGCGCACTATGTCGACCACCTCTGGGAGCGCAGAG	45839	46403	45789	45841	1	KB916880	UCRNP2_10042	44009	47004	None	3444	611	22379	No_constitutive_exon_found_in_species
GCTTGCCTGGTCGGATGTGATGATGACTTGGCAAGCTTACGTGGGAATAGGG	12824	13011	12774	12826	1	KB916016	UCRNP2_3158	10951	13371	None	3444	611	22379	No_constitutive_exon_found_in_species
TGCAAGTCCCAGGACTCCGTTCAGGGGTGTTGCTGACTTGGGTTGGACAGAA	71299	71350	71249	71301	1	KB916016	UCRNP2_3170	70348	71350	None	3444	611	22379	No_constitutive_exon_found_in_species
GACGTTTGGCACAGACAGCAACGATGCGCCGTCCACAAGGGAAAGGCCAGTT	18114	19298	18064	18116	1	KB916495	UCRNP2_7152	16667	19298	None	3444	611	22379	No_constitutive_exon_found_in_species
ATGGTGTCTGAACGCTTGCATGTGCCTCTGGACTGACTTGGGATCGGTAGGA	69023	69113	69163	69111	-1	KB916495	UCRNP2_7166	68483	69956	None	3444	611	22379	No_constitutive_exon_found_in_species
AGTAGCCATTGAGCAGCAGACGCTTTGGGCCTTCAGCTAACACGGGGCAGTT	14188	14204	14254	14202	-1	KB916677	UCRNP2_8555	10958	14381	None	3444	611	22379	No_constitutive_exon_found_in_species
TACTCCAGGAACCGGAGCAGATGGAGATGTGTCGATACCTGTGGGACCAGGC	18530	19381	19431	19379	-1	KB916083	UCRNP2_3854	18332	20131	None	3444	611	22379	No_constitutive_exon_found_in_species
GAGTTCCAAAGTGCGGCCGTATCCTACGCCCTTGACTGATTGGGTGGCAGAA	5548	5572	5622	5570	-1	KB916201	UCRNP2_4739	2819	5758	None	3444	611	22379	No_constitutive_exon_found_in_species
TGAGTGATGCCCGACGGACTCAGAGCCGGCTGGCTGACCTAGGGCAAAAGCC	16227	16554	16177	16229	1	KB916201	UCRNP2_4743	14606	17102	None	3444	611	22379	No_constitutive_exon_found_in_species
GTGAACGGCTTCAAGACGAACAGCAACTGACCAGATCGGGCAACGAACAGTT	25819	26293	25769	25821	1	KB916667	UCRNP2_8501	25537	26851	None	3444	611	22379	No_constitutive_exon_found_in_species
CAGGCGCAACCCAAGCTCCCATCTCTCCCCAACGCTGACAGCGGGAACAGGG	917	1263	867	919	1	KB916102	UCRNP2_4010	499	1916	None	3444	611	22379	No_constitutive_exon_found_in_species
GGGTGGGGCTCTTGGAGGACCGGGCGGTGCCCTACTGACGGGAAGGACAGTG	3318	3406	3268	3320	1	KB916102	UCRNP2_4011	2179	4193	None	3444	611	22379	No_constitutive_exon_found_in_species
CGCATCGCATATACAGCCGCGCTTTGGACCGCACCAGTTGCCTGGGGAAGGG	17598	18055	18105	18053	-1	KB916570	UCRNP2_7672	17598	18753	None	3444	611	22379	No_constitutive_exon_found_in_species
AGCCGTTGAGCGCGGGGGGGAGAACGTGAGTGCTGACGGGGGGCGTGCAGGC	31006	31652	31702	31650	-1	KB915896	UCRNP2_2099	30208	32018	None	3444	611	22379	No_constitutive_exon_found_in_species
GGGACGTTGATCGTGTTCACCGGTGTGGCAATGCTGCTTGGAGGGACCAGCT	27006	27037	27087	27035	-1	KB916912	UCRNP2_10224	27006	28066	None	3444	611	22379	No_constitutive_exon_found_in_species
TGGTGAGTATTGGTGAAACTAGGCGCAAGTGGAAACTAACGGGAGACCAGTT	59453	59558	59403	59455	1	KB916912	UCRNP2_10230	59245	60178	None	3444	611	22379	No_constitutive_exon_found_in_species
GGTGGCGGTTGGGATGTGATTTTCGGGGTTTGGCTCGCTGCGGGAGCCAGCG	64927	64979	64877	64929	1	KB916579	UCRNP2_7784	63907	64979	None	3444	611	22379	No_constitutive_exon_found_in_species
GCCGAACTCCAATTGACGCGCCTGACGGTGGACTGACACAATTGGGACAGGA	10172	10742	10122	10174	1	KB916664	UCRNP2_8453	9847	11021	None	3444	611	22379	No_constitutive_exon_found_in_species
GGTGAGCTGCAGCTGTAGCTGGGTGCGGTGCTGACGAGAGGGCGGCGCAGAG	46581	46641	46531	46583	1	KB916664	UCRNP2_8460	46253	46792	None	3444	611	22379	No_constitutive_exon_found_in_species
GAAGTATGTCAAGGGATGCTTCTCCAGCGCCTCACCACTGACGGGCACAGGC	55283	55527	55577	55525	-1	KB916664	UCRNP2_8463	53962	55741	None	3444	611	22379	No_constitutive_exon_found_in_species
AGCGGGCGGATGAGCAGATTTTGAGGGAGATTCCGAGGCTGAGGGACCAGCC	45819	46551	46601	46549	-1	KB916142	UCRNP2_4381	45819	47951	None	3444	611	22379	No_constitutive_exon_found_in_species
CCTTTGCTCGCAGCCCTTTGATCCGCAGAATCCAGGGCGTGGGGCGACAGTT	26460	26767	26410	26462	1	KB916591	UCRNP2_7839	25138	31241	None	3444	611	22379	No_constitutive_exon_found_in_species
TCAGGTACAATCATCGGGTTTGTTTGGCATGCTTCCGCTAATGGGAATAGGG	58470	58521	58420	58472	1	KB916591	UCRNP2_7850	56756	58813	None	3444	611	22379	No_constitutive_exon_found_in_species
TCTTAATCGTACCCATACCATCATTGTATAAATTAAGCGTGGGGAGAAAGCA	43539	43580	43630	43578	-1	KB915913	UCRNP2_2240	42828	44650	None	3444	611	22379	No_constitutive_exon_found_in_species
ATTCATCTTGACACTTTCAGAAAGGGGTTGACTAGTCATTGCTGGGACAGGT	7791	8226	8276	8224	-1	KB915940	UCRNP2_2533	6912	8554	None	3444	611	22379	No_constitutive_exon_found_in_species
CCCTAAGTTTGCCATATCTCGTTAATGCTGATTCTTTTCGGGGACTGCAGGA	18090	18150	18200	18148	-1	KB915940	UCRNP2_2537	18090	18955	None	3444	611	22379	No_constitutive_exon_found_in_species
ACCCTCAGTGGAAGTTTGGCATTTAGATCATTCCCGGGGCACAGGAACAGGA	1562	2528	2578	2526	-1	KB916251	UCRNP2_5197	1193	3251	None	3444	611	22379	No_constitutive_exon_found_in_species
AGGCCATCTTTCCCCACTGTCTCCCGGATGACTGCTGATTGGGAGCCTAGCG	18536	18907	18486	18538	1	KB915870	UCRNP2_1803	18182	19007	None	3444	611	22379	No_constitutive_exon_found_in_species
GCGTCGGGGTACTATTATGGAGCCTGTTGCTGACCGTGCTGGGCGCGCAGGT	34884	35361	34834	34886	1	KB915847	UCRNP2_1696	34616	35361	None	3444	611	22379	No_constitutive_exon_found_in_species
ATGGGAGTGTGGTGGAGATTGACGGGGGGCTGAAGTCGTGATGGGGAAAGGG	38724	38767	38674	38726	1	KB915836	UCRNP2_1598	37895	38767	None	3444	611	22379	No_constitutive_exon_found_in_species
ACCCGCGGGGCTGAGGTCGGGGACGGACCGGGCTGATGACAAGGGTGTAGGA	25114	25751	25064	25116	1	KB916331	UCRNP2_5839	24709	28292	None	3444	611	22379	No_constitutive_exon_found_in_species
CGGTGCGTTGCCCGCCGCGAATGGCATCGCTGACGCTGACGGGCTGACAGCA	16960	17277	16910	16962	1	KB916781	UCRNP2_9382	15024	17277	None	3444	611	22379	No_constitutive_exon_found_in_species
AGCGTCTCTGCTTCTGCTCTCCGCAGATGGCGACATCGGCGCGGGCGCAGGC	58967	58972	59022	58970	-1	KB916781	UCRNP2_9396	58967	59886	None	3444	611	22379	No_constitutive_exon_found_in_species
TCGACCTCCGCGCGCGCTCCGGACTAATCGATAACCTTCCGGGATTGTAGTA	37768	37775	37718	37770	1	KB915932	UCRNP2_2509	37572	38366	None	3444	611	22379	No_constitutive_exon_found_in_species
AGTCGATGGCAGTCTGGATTGTCGGAACGTAGACGCTGACGGTGGGGTAGGC	37828	37909	37778	37830	1	KB915932	UCRNP2_2509	37572	38366	None	3444	611	22379	No_constitutive_exon_found_in_species
CCAGCCAGACACAAGAGCCTCACTACAAACCCACCTGACTGGGACCCAAGCT	29903	30864	30914	30862	-1	KB916190	UCRNP2_4637	29903	33129	None	3444	611	22379	No_constitutive_exon_found_in_species
GGTTGTTTGTGCTCCCAGGCCAGGTGCCCAATTTCGCTAATGCGGGGCAGTA	50315	50504	50265	50317	1	KB916190	UCRNP2_4642	50232	51083	None	3444	611	22379	No_constitutive_exon_found_in_species
AGTTCGTTGGCGGGGTGGCGTTTGGCACACGGGACTGATTATGCGGGCAGCC	5543	5684	5734	5682	-1	KB916728	UCRNP2_8876	5429	5968	None	3444	611	22379	No_constitutive_exon_found_in_species
AAGCAGTCGAGTCTCAGACTCTCTCTTCACTGTGCTGATGGTGGGAACAGGC	3133	3387	3083	3135	1	KB916897	UCRNP2_10148	2290	3387	None	3444	611	22379	No_constitutive_exon_found_in_species
CCCGCAGCCTCGCGATTGCGAGGTCTCGACATGTACTTACCGGGCAACAGGG	2240	3023	3073	3021	-1	KB916581	UCRNP2_7786	1831	3545	None	3444	611	22379	No_constitutive_exon_found_in_species
CATCCGAGGTTGCCGCGTCGAATGGAAGGTTGACAATTGGGAAATCACAGTT	14027	14318	13977	14029	1	KB916581	UCRNP2_7789	13923	16108	None	3444	611	22379	No_constitutive_exon_found_in_species
TAACAGCGCCGGGGTCTGATGTCAAAGACGGTGTGACTTTGGCTGGGCAGAG	19803	19911	19753	19805	1	KB916726	UCRNP2_8854	18316	19911	None	3444	611	22379	No_constitutive_exon_found_in_species
GTAAGCAAACCATTCCTCCGTGCTCGTTCAGGGGGCTTACGGGTGGACAGTC	2494	2857	2907	2855	-1	KB915857	UCRNP2_1748	1476	3213	None	3444	611	22379	No_constitutive_exon_found_in_species
TGTTTGCCGTGACGAACTACTGGGAGCACCTCTTCACCGGGAAGTCACAGTC	45806	46082	46132	46080	-1	KB916882	UCRNP2_10095	43191	46393	None	3444	611	22379	No_constitutive_exon_found_in_species
TTTTTTTTCCGCTCCGAGCGTTTGAACGGGACTGACGTGGGCGACGATAGCC	37916	38076	38126	38074	-1	KB915856	UCRNP2_1742	37916	40164	None	3444	611	22379	No_constitutive_exon_found_in_species
GTAAGCAGCCGGTCGTACACTTACCTCATTTACTGATGCGGGTGATATAGGC	1691	2570	2620	2568	-1	KB916908	UCRNP2_10194	1614	3651	None	3444	611	22379	No_constitutive_exon_found_in_species
CCATCTGCATCTACAGTTTCTGGACTGGAGCGCACTAGCACGAAGGGCAGGA	32319	32371	32269	32321	1	KB916360	UCRNP2_6132	31489	33222	None	3444	611	22379	No_constitutive_exon_found_in_species
GCAGTTCAGGTGAAATTTCGTGTATGCAATGCTGACGGGCAACGCGGTAGAT	21802	22102	21752	21804	1	KB916103	UCRNP2_4035	20738	22102	None	3444	611	22379	No_constitutive_exon_found_in_species
ATGTTCAGCATCCAACACATGCCCGCAAACGATGGCTGACGTGGGAGCAGTG	32505	32592	32642	32590	-1	KB915934	UCRNP2_2518	32505	33772	None	3444	611	22379	No_constitutive_exon_found_in_species
GCACGCGTCGCAACACTAAGCGGCGCATCGAGAGCTAACTGGGTGTGCAGAG	26441	26498	26548	26496	-1	KB915735	UCRNP2_693	23254	26645	None	3444	611	22379	No_constitutive_exon_found_in_species
GCGCTTCTTGTTTTTGTTTTGTTTTGGGAGGGAGTATGTGGGTAGGGTAGGG	32830	32854	32780	32832	1	KB915735	UCRNP2_696	32244	32854	None	3444	611	22379	No_constitutive_exon_found_in_species
GTGGAACATGCTGCGTCCTCTGTTGGTATGAATTGCTGACCAGGGATTAGCT	6862	6894	6944	6892	-1	KB916315	UCRNP2_5603	5280	7256	None	3444	611	22379	No_constitutive_exon_found_in_species
AGGGTGAACGGGGAGATTCTTGTGGAGTGAGTGACCTGACAGGGAACAAGGG	32768	32823	32873	32821	-1	KB916553	UCRNP2_7557	32768	35367	None	3444	611	22379	No_constitutive_exon_found_in_species
TGGCAGGCCCTGGATATGGCGCTTACCCTCAGGGTCGCAGGGCAAGCCAGTC	30998	31017	31067	31015	-1	KB916885	UCRNP2_10115	30998	33316	None	3444	611	22379	No_constitutive_exon_found_in_species
TCGGGCTGGCGAATCAGGCTTGAGAACAGACTACTGATTGGGAGCTGCAGGA	34879	34946	34996	34944	-1	KB916413	UCRNP2_6571	34647	35486	None	3444	611	22379	No_constitutive_exon_found_in_species
GTAAGAGCGCTGCATCTACTCATTCCAGAGACGAGCTAATGGGTGGGCAGAG	36129	36251	36301	36249	-1	KB916413	UCRNP2_6572	36129	37551	None	3444	611	22379	No_constitutive_exon_found_in_species
AAGAAAGACCCATCGACCCCCGGATACGCCACGACTGCTTCTGGGAACAGGG	38825	39660	38775	38827	1	KB916413	UCRNP2_6573	38012	40032	None	3444	611	22379	No_constitutive_exon_found_in_species
GAGGTGGGGGTCGTGTGGGAGGTGGACGATTTGGTGGGCGGGGGCGTAAGTG	51397	51400	51347	51399	1	KB916413	UCRNP2_6577	49447	51400	None	3444	611	22379	No_constitutive_exon_found_in_species
ACTCGGTTTGGAGGAATGCCTGGGGCTGACGCGTTTTTTCGGGGTTACAGCT	26467	26594	26417	26469	1	KB916101	UCRNP2_4006	26273	28424	None	3444	611	22379	No_constitutive_exon_found_in_species
CAGTGCGGCCTTCAGTTTGACGACAACGGCACTTTGACGTGGGGAAACAGCT	44220	44382	44170	44222	1	KB916256	UCRNP2_5240	43230	44685	None	3444	611	22379	No_constitutive_exon_found_in_species
CCTGCACTAGTGGTTTTTCTATAATCCTCTAACTAAATTAGGGAAATTAGCA	35968	35985	36035	35983	-1	KB915767	UCRNP2_870	35968	37570	None	3444	611	22379	No_constitutive_exon_found_in_species
CCAGAGGCACCTGCAGAGGCTGTACCCGCTGTTCGTGCGGGCGGTGGGAGTG	50727	50730	50677	50729	1	KB915767	UCRNP2_874	45446	50730	None	3444	611	22379	No_constitutive_exon_found_in_species
ATGGAAGCACAGGCAAGTCCAGAGAGTAGATAGACTAAGAGGGCAGACAGGC	998	1011	1061	1009	-1	KB915830	UCRNP2_1537	998	1938	None	3444	611	22379	No_constitutive_exon_found_in_species
GAGGAGGGGGGTTGTGTCCCGTGGAGGGTGGGAGGAGTTTGGGGAGTCAGGC	16071	16096	16021	16073	1	KB915830	UCRNP2_1541	14921	16096	None	3444	611	22379	No_constitutive_exon_found_in_species
CTTGGCGGGTTGCTCTGCGTCAACCCCGCTGGTGTGCGCTGGAGGGTCAGTG	47560	48567	47510	47562	1	KB916009	UCRNP2_3117	46726	48567	None	3444	611	22379	No_constitutive_exon_found_in_species
ACCGAGGAAGAATTCCGCAAGGGAGGAGACCGGGATAGCAATGGGCACAGGG	35564	35612	35662	35610	-1	KB915908	UCRNP2_2196	35564	36803	None	3444	611	22379	No_constitutive_exon_found_in_species
GTCTCATTGTTCTTTCCAAAATCAAATGGACTAGCTAAAGGGGAATTCAGTA	2072	2162	2022	2074	1	KB915775	UCRNP2_926	1758	2973	None	3444	611	22379	No_constitutive_exon_found_in_species
GGAACATGATCATGATGGCTGGAGGTACATTGGCTGATTTGGGATGCCAGTT	26895	27090	27140	27088	-1	KB915775	UCRNP2_936	26753	27497	None	3444	611	22379	No_constitutive_exon_found_in_species
TCAAATCCAGATACTTGTTATTTGGAACCAGCCGACTAACCCTAGGGAAGCC	34691	34744	34794	34742	-1	KB916884	UCRNP2_10105	34691	36774	None	3444	611	22379	No_constitutive_exon_found_in_species
CTTCTCCGGAGCCGGTAGCTACTGGAGGCACCGGATCACCAAGGGAGCAGTC	46738	46776	46688	46740	1	KB916884	UCRNP2_10107	45090	46776	None	3444	611	22379	No_constitutive_exon_found_in_species
TGGCGGACGTGTGCGAGCGGCTGCGTAACGCGGCGAAGTGCGATGGGCAGGG	9726	9807	9857	9805	-1	KB915661	UCRNP2_115	9726	10998	None	3444	611	22379	No_constitutive_exon_found_in_species
ACAGGACTTTTTGATTTGTCTGTCTGTTAAAATGCTAATTCGGGAAACAGAG	24677	25272	25322	25270	-1	KB916265	UCRNP2_5277	23527	25712	None	3444	611	22379	No_constitutive_exon_found_in_species
GCTGGCCGTGTCTACTGTGGCCGGACATGATGCTGATTTGCGGGATACAGGG	37120	37477	37527	37475	-1	KB916250	UCRNP2_5196	37120	38178	None	3444	611	22379	No_constitutive_exon_found_in_species
GGTTGATCCGAAGGCAACGCTGGATGGACACACGGACGCTGTGTGGGCAGTC	2962	3633	3683	3631	-1	KB916741	UCRNP2_9088	2962	5423	None	3444	611	22379	No_constitutive_exon_found_in_species
TTTTTTTTTGCGGGGAGAAACGCGCGATGCTGACTTACCGGGGAACGCAGGC	17168	17238	17288	17236	-1	KB915962	UCRNP2_2706	17168	17970	None	3444	611	22379	No_constitutive_exon_found_in_species
CTTTTCTTTTCTTTTTTCGAATGTAAGAGTATAGAGCTCTAAGAGGGTAGAA	8483	8492	8542	8490	-1	KB916298	UCRNP2_5407	8483	10030	None	3444	611	22379	No_constitutive_exon_found_in_species
CTTTTGTCTTCGAGGCTGGGGATGGCGCTGCTGCGGGTGGGAAGCGGCAGGG	23878	23947	23828	23880	1	KB916298	UCRNP2_5411	22824	23947	None	3444	611	22379	No_constitutive_exon_found_in_species
CGGTCGGCGCGGTGGGGGAGTTGCTGGTGGAGGGCCCGTGTGTGGGCGAGGG	16085	20512	16035	16087	1	KB916118	UCRNP2_4181	14315	20709	None	3444	611	22379	No_constitutive_exon_found_in_species
GTTCGACGCCCCGTCCGATGGAGCGAGCGGGGGCTGACGCGCGCGGGCAGTT	44305	45134	44255	44307	1	KB916578	UCRNP2_7768	44087	45277	None	3444	611	22379	No_constitutive_exon_found_in_species
AGAGGGTGAGATGGGGGATTCGGTTTGCTGATGCGGACGGGGGGACACAGGC	22989	23131	22939	22991	1	KB916715	UCRNP2_8758	22330	24200	None	3444	611	22379	No_constitutive_exon_found_in_species
CGGGGTGCGCGGCGGCGGCGCGGAGGGTCAACGCGGACGCGGGCACGCAGCG	5848	6142	5798	5850	1	KB915787	UCRNP2_1213	4932	6142	None	3444	611	22379	No_constitutive_exon_found_in_species
TATGTGGACACAACCCATCCCTGTGAAGGCACAGTACTAATCGGGAGTAGCA	13686	14201	13636	13688	1	KB916688	UCRNP2_8664	13054	15049	None	3444	611	22379	No_constitutive_exon_found_in_species
GGTCTGGGGTGGTGGCGCTGTGGGGTTGCTGGAAGCTGACGGGGAAGTAGGG	43912	44143	43862	43914	1	KB916929	UCRNP2_10384	42382	44143	None	3444	611	22379	No_constitutive_exon_found_in_species
GTGGTGCGGGTCGGGCAGGTGTGCGGGGACACGGTGGGGGGCCGGTGGAGCG	44007	44048	43957	44009	1	KB916267	UCRNP2_5296	41369	44048	None	3444	611	22379	No_constitutive_exon_found_in_species
GGATCGAGGCCAGGCGAGTGGCTGACCGCTGTCCGCGCCCCGGGCAACAGTA	5308	6181	5258	5310	1	KB916407	UCRNP2_6530	5034	6181	None	3444	611	22379	No_constitutive_exon_found_in_species
GGGTGTGCGGGGACAGCAAGTGTTTGGGACGCCGGCTGACGGGGTGACAGCG	29167	29321	29117	29169	1	KB916586	UCRNP2_7819	28727	30532	None	3444	611	22379	No_constitutive_exon_found_in_species
CACGTAAGTATCCCAAATGGTGTGGTGCTAGACATGACTGACAGGGGCAGAC	29748	32051	32101	32049	-1	KB915728	UCRNP2_667	28579	34990	None	3444	611	22379	No_constitutive_exon_found_in_species
AAGCAGTGAAAATGCTGGGACCATAAATTTCCCAGAAAACATGGGTGCAGTT	14016	14025	14075	14023	-1	KB916464	UCRNP2_6904	14016	18163	None	3444	611	22379	No_constitutive_exon_found_in_species
GTCTGGCAGCACCGCGGAGCGCTCCGCCGCGCTGACCGGGGAAGACGCAGCG	30594	31568	31618	31566	-1	KB916464	UCRNP2_6908	30594	31865	None	3444	611	22379	No_constitutive_exon_found_in_species
TTTTTTTTTCGTGTCCTGGTTGGGTGAGGGGTGTGCTGATGGGGTGATAGGA	18267	18604	18217	18269	1	KB915941	UCRNP2_2552	17409	19469	None	3444	611	22379	No_constitutive_exon_found_in_species
TACGTGCGCTGGCCTCACCTCCCTTCCGGCTGGCGTGTAACAGGGCGTAGCT	3468	3834	3418	3470	1	KB915641	UCRNP2_15	2728	3834	None	3444	611	22379	No_constitutive_exon_found_in_species
GTCAGCGCTCACCACACCTCACGGGCTCATCAGCTAACGCACAGGGCCAGTG	21503	21606	21453	21505	1	KB915641	UCRNP2_21	21393	22938	None	3444	611	22379	No_constitutive_exon_found_in_species
TTCGTGGAGTGTAGCTTGGTGCTGACTTTTTCTCCGGGTGGGGGCGACAGGG	35184	35288	35134	35186	1	KB916791	UCRNP2_9472	34696	37441	None	3444	611	22379	No_constitutive_exon_found_in_species
CGCACTTTTCTTTGCCGTCCGGTTTACAGGCCATTCTGACGCTGGGGTAGCT	35395	35508	35345	35397	1	KB916791	UCRNP2_9472	34696	37441	None	3444	611	22379	No_constitutive_exon_found_in_species
TGAGACTGATTTTCCCGGAGAAGGGTCGCGTGCTGACAGTGGGATGGCAGGA	37427	38889	37377	37429	1	KB916913	UCRNP2_10242	37015	38988	None	3444	611	22379	No_constitutive_exon_found_in_species
CGGGAGCGGGGCGTGCGGGTTGAGTGGCGGGCCGGGGACGCCGGGGGGAGGC	87	102	152	100	-1	KB915640	UCRNP2_1	87	1214	None	3444	611	22379	No_constitutive_exon_found_in_species
TCATGGATCCCTGGAGTGGAGGCTTTCTTGGCGCTGACATGGGTGTAAAGTG	40239	40395	40189	40241	1	KB916074	UCRNP2_3708	39856	41288	None	3444	611	22379	No_constitutive_exon_found_in_species
CGGCGTTCGTCGTCTTGGCGCGGAATAAGGAATTGGACGGGGTGATACAGTC	11233	11505	11555	11503	-1	KB915891	UCRNP2_2066	10221	11990	None	3444	611	22379	No_constitutive_exon_found_in_species
GCCCAGCTCTGGTGCTGCGCCGCCGCGAATGCTGACACGGGGAATGGCAGTG	10128	11124	11174	11122	-1	KB916837	UCRNP2_9911	6922	11518	None	3444	611	22379	No_constitutive_exon_found_in_species
CTGTGGCCCTTTTTCTATTTTTGGAGCAGGTGGACTAACGGGATGTGCAGGT	17136	17266	17316	17264	-1	KB916837	UCRNP2_9915	17136	19105	None	3444	611	22379	No_constitutive_exon_found_in_species
GGGCGGTATAATGGGTTTTGGAAGGGGAGGGTGCTGGATGGGGTGGTGAGGC	22682	22712	22762	22710	-1	KB916837	UCRNP2_9916	22682	23693	None	3444	611	22379	No_constitutive_exon_found_in_species
TGGGCACGCTGGTGGACGCGGCGGCGACGGGCGCGCACTGCGGCGGGCAGGG	93	121	171	119	-1	KB916550	UCRNP2_7533	93	2814	None	3444	611	22379	No_constitutive_exon_found_in_species
GAGGCAGCCTCGGGAATGCTCGGAGTGGAACTACTTTGGGGAGTAATCAGGG	5953	5991	6041	5989	-1	KB916226	UCRNP2_4940	5953	7423	None	3444	611	22379	No_constitutive_exon_found_in_species
GGATGCTCCCGCTTTATGTGAATGTCTCGCGACCTGATGCGGGAGACCAGAG	4166	4219	4269	4217	-1	KB916174	UCRNP2_4473	992	5795	None	3444	611	22379	No_constitutive_exon_found_in_species
TGGCGCTGGGGTTTGATGTTGGGGGCAGATTGATCACGGGTGGTGGACAGGT	17438	17678	17728	17676	-1	KB916174	UCRNP2_4478	17438	18823	None	3444	611	22379	No_constitutive_exon_found_in_species
TCCTGTGGTCCCGCGAGAGTATCGATGCAGTGCTGATTTGGTGGGAACAGCG	21279	21391	21441	21389	-1	KB916555	UCRNP2_7597	21279	21725	None	3444	611	22379	No_constitutive_exon_found_in_species
CGTGGGTGCCGCTGTGGGCGGCGGGGGGCGGGGTGGAGTGCGGGGCGCAGGC	39476	39489	39426	39478	1	KB916071	UCRNP2_3690	37847	39489	None	3444	611	22379	No_constitutive_exon_found_in_species
AAGTCGGCTCTCGTTTCCATCCGCGCAGGGCCATCCGACTGACGGGTCAGGC	34928	35917	35967	35915	-1	KB915780	UCRNP2_1076	34928	36555	None	3444	611	22379	No_constitutive_exon_found_in_species
GGTATGTTGCCACATCGGTCTCTTCTAACCACATTGCTAATGGGGTGCAGAC	23981	24525	23931	23983	1	KB916409	UCRNP2_6552	23271	24525	None	3444	611	22379	No_constitutive_exon_found_in_species
CAATCTATTCAATGGGTTGACGTCTTTAGGCGTGTAATTGACGGGCATAGGT	25722	26548	25672	25724	1	KB916409	UCRNP2_6553	25005	28906	None	3444	611	22379	No_constitutive_exon_found_in_species
TTGAGGGGGAGGGGGGGAGGAGGCGGTGGACAGGGTCTGAGGGGGAGCAGGA	30307	30343	30257	30309	1	KB916409	UCRNP2_6554	29912	31727	None	3444	611	22379	No_constitutive_exon_found_in_species
GTTGTCGAGGCGGATCCCGTTTGCCGTTTCGTGCTGACCGCAGGGCAAAGTC	8898	9271	8848	8900	1	KB916492	UCRNP2_7134	8170	9440	None	3444	611	22379	No_constitutive_exon_found_in_species
AATGGTATAACCCAAAGGCAATCATGGGAGTTCCAGGCTGACTGGGGTAGCT	17620	17657	17570	17622	1	KB916213	UCRNP2_4886	17571	19081	None	3444	611	22379	No_constitutive_exon_found_in_species
TTTCCGACGGGTCCGTGATGGCTGACTTGAGTTTGACATCGGGGGAACAGAT	23081	23134	23031	23083	1	KB915805	UCRNP2_1384	22156	23134	None	3444	611	22379	No_constitutive_exon_found_in_species
ACTCCACAGGAATTCTGTGGCCGAATCTTCCACACTTGCTACATGGGCAGCA	10389	10916	10339	10391	1	KB916078	UCRNP2_3712	9011	11522	None	3444	611	22379	No_constitutive_exon_found_in_species
GATCCGCAGCTGTGGAGGGACGTGGGACTAACGCGCGGCGGGGCGACTAGAG	6169	6320	6370	6318	-1	KB915797	UCRNP2_1294	2950	6563	None	3444	611	22379	No_constitutive_exon_found_in_species
ACTGTGTAATGTGCACAATGTAACAAAGCCACTGCTGGTGATAGGGTCAGGC	8066	8112	8016	8068	1	KB916668	UCRNP2_8511	7198	8112	None	3444	611	22379	No_constitutive_exon_found_in_species
TGAGCACCACCCCAAGCTGCCCGCGACGAGATGCTGACTGGGATGCACAGAG	26635	26671	26585	26637	1	KB916668	UCRNP2_8515	26410	27993	None	3444	611	22379	No_constitutive_exon_found_in_species
CGCGGGAGCCCCGGCTGGCGGTATACGCGCCGTCGTTCTGGGCGACGGAGGC	36708	36727	36658	36710	1	KB915892	UCRNP2_2087	35050	36727	None	3444	611	22379	No_constitutive_exon_found_in_species
TCGCTACCGGAAGAAAACCCACTGCGAGCTGATTGCTGTATCGGGACAAGGG	34638	34718	34768	34716	-1	KB916373	UCRNP2_6323	29180	36518	None	3444	611	22379	No_constitutive_exon_found_in_species
CCGCGTGGTGCCTGAGAATCGGGGCCGCGTGGGTGGTCGCGAGGGTTAAGGG	22320	22373	22423	22371	-1	KB916194	UCRNP2_4681	22320	23549	None	3444	611	22379	No_constitutive_exon_found_in_species
TACGCCGCCTGCCTGCGCCGGAGAGCCAGGGTCGCTGAGTGGGGGAACAGGT	19322	19471	19272	19324	1	KB916029	UCRNP2_3268	19002	21331	None	3444	611	22379	No_constitutive_exon_found_in_species
GGCAAGCTCTCACCTCAAGTCACGAACCAAGGGCTGACTCACGGGCACAGTC	23091	23259	23309	23257	-1	KB916268	UCRNP2_5303	20237	23627	None	3444	611	22379	No_constitutive_exon_found_in_species
GTCTGCTCACCATGCCTCGCTGCGGCGTCTGCTTGCTGACGACCGGGTAGAT	17701	18888	17651	17703	1	KB916388	UCRNP2_6406	17056	18888	None	3444	611	22379	No_constitutive_exon_found_in_species
AACGGCGCGTTTCCGGTTTTCCTGGCCGAGGATGGCGGCGCGTGGGAGAGCT	35260	35275	35210	35262	1	KB916505	UCRNP2_7278	31489	35275	None	3444	611	22379	No_constitutive_exon_found_in_species
TGGTTCTGCGTGGTGGACGGGATTGGGTTTTTCGCGGACGGGGAGCGGAGGG	6579	6615	6665	6613	-1	KB916608	UCRNP2_7930	6579	7496	None	3444	611	22379	No_constitutive_exon_found_in_species
AAGCCGAGATAACACAGCGATTGAAGGACTGCGTGCTGACAAGGGTGCAGAT	25163	26169	26219	26167	-1	KB916212	UCRNP2_4884	25163	31148	None	3444	611	22379	No_constitutive_exon_found_in_species
AGTGTTGCGGCGACGGCGAGTTTGGTGGCGGGGAGCACGTTGGTGGGGAGGT	27	32	82	30	-1	KB916113	UCRNP2_4147	27	3484	None	3444	611	22379	No_constitutive_exon_found_in_species
GGAGAGGCCGGCGTGGGTGCATGGGCGGGCGGCTGATTTGTGGGGCGCAGAT	8186	8279	8136	8188	1	KB916599	UCRNP2_7897	7680	8781	None	3444	611	22379	No_constitutive_exon_found_in_species
CCTTCTTTTTTTTTCTCGTTCGGGGTTGGGTGGGGCTGACGGGTGGGCAGAT	30548	30567	30498	30550	1	KB916599	UCRNP2_7899	29654	30567	None	3444	611	22379	No_constitutive_exon_found_in_species
GCGTGGTAGCGAGCTCAAGTTCGTCCCGGTAAACTGACTCATGGGACCAGGC	2043	2426	2476	2424	-1	KB915646	UCRNP2_31	243	2501	None	3444	611	22379	No_constitutive_exon_found_in_species
GCTGCTAAATTTGCAGCGAATGCCATGACACACAGCTGACACGGGGGCAGGT	6173	6626	6123	6175	1	KB916595	UCRNP2_7866	4532	6626	None	3444	611	22379	No_constitutive_exon_found_in_species
CCCGAAAGGGGAGTGTTCGTTTAGTTCGTATAGCTGACGGGTGGGGACAGTC	18273	18347	18397	18345	-1	KB916914	UCRNP2_10248	18124	19896	None	3444	611	22379	No_constitutive_exon_found_in_species
GTGGTCAGCGCGGTGAGGAGACACGGGACAAATGGCAGAGGGGGGAGCAGGG	11504	11687	11454	11506	1	KB916245	UCRNP2_5176	10485	14057	None	3444	611	22379	No_constitutive_exon_found_in_species
GTAAGCCCATCCCGCAGCACACCAATTTGAATATGCTAATATGGGCGCAGGG	17794	19695	19745	19693	-1	KB915980	UCRNP2_2780	17794	20022	None	3444	611	22379	No_constitutive_exon_found_in_species
AGGTTGAGCGGGACGGGGAGCGTCAGCACTCCTCGTAGTGGGTGTGGTAGTG	25362	25401	25312	25364	1	KB916189	UCRNP2_4630	23437	25401	None	3444	611	22379	No_constitutive_exon_found_in_species
GGTCCAGCAATTGGTGCGGTAGTAGAGAGGGCGGTGCTGACAGCGGGAAGAC	2843	3269	2793	2845	1	KB915738	UCRNP2_708	2306	4045	None	3444	611	22379	No_constitutive_exon_found_in_species
CTGGCGACGAGCCTCCGATGCCGTTCAGCTACCTGAATGACAGGGTGCAGGT	414	1707	1757	1705	-1	KB916557	UCRNP2_7603	414	2749	None	3444	611	22379	No_constitutive_exon_found_in_species
GTGAGCTGTGGGTGTGCTGGGTGCGCTAGCAGCGATTAAGGGAGGACCAGAT	26964	26994	27044	26992	-1	KB916557	UCRNP2_7610	26964	27529	None	3444	611	22379	No_constitutive_exon_found_in_species
CAAGCGCGAGAGACCGGTCATGGCGAATTTTGGGCTGACGGGCAGAACAGAC	28869	28985	29035	28983	-1	KB916557	UCRNP2_7612	28869	29429	None	3444	611	22379	No_constitutive_exon_found_in_species
CGTACCCGATCTGCTCGAAGACGGCAAACTCACTGATGTCGGGTGTGCAGGG	30542	30973	30492	30544	1	KB916839	UCRNP2_9934	30010	31554	None	3444	611	22379	No_constitutive_exon_found_in_species
GGTTATTCTGGCGATTGAGCCAAAAGCTTTTCGAAGACGGGAAACTGAAGGC	27307	27341	27257	27309	1	KB916167	UCRNP2_4462	24772	27341	None	3444	611	22379	No_constitutive_exon_found_in_species
GTCCATGCGGGTGGGTTGGAGGACGGGGCTTGGGCTGATGGGATTGACAGAT	21303	21318	21368	21316	-1	KB916718	UCRNP2_8789	21303	22002	None	3444	611	22379	No_constitutive_exon_found_in_species
GCCGTGCGCATCGCAGCGGCGTGCCGGGGTTGAAGAGTAGGGTGCCGGAGGC	232	246	296	244	-1	KB915966	UCRNP2_2723	232	798	None	3444	611	22379	No_constitutive_exon_found_in_species
CCACGCATCCCTCAGACGAGCGCTTTGCTGACCCTGGCGCGGGCGATCAGTT	13117	14275	13067	13119	1	KB915966	UCRNP2_2725	12499	14563	None	3444	611	22379	No_constitutive_exon_found_in_species
GATGCCCGCAATTAGAAAGCAACAACGGCCGGCTAACACGGGGCACGCAGGT	22827	23277	22777	22829	1	KB915966	UCRNP2_2727	22686	23543	None	3444	611	22379	No_constitutive_exon_found_in_species
TCCCCAGCTCTCCCATATTAAATGCACGCACTGACTTGCAAGGGTCACAGGT	15660	15810	15860	15808	-1	KB916184	UCRNP2_4571	14463	15899	None	3444	611	22379	No_constitutive_exon_found_in_species
GGTTCTTCCCGTTCTGACGGCGCGCGCTTGGCTGACGGCGCGCGGGATAGCG	17555	17732	17782	17730	-1	KB915791	UCRNP2_1237	17178	18131	None	3444	611	22379	No_constitutive_exon_found_in_species
AAGATCGCTGCAACACATTGCCACGAAGCGTGGATGGGGAGATGTACAAGAG	26641	26905	26591	26643	1	KB916568	UCRNP2_7667	24020	28535	None	3444	611	22379	No_constitutive_exon_found_in_species
CCTGCGTGCCCACGTCGTCGTCGCCTTCGCCGCGCTGGGCGCCGTGGAAGCC	13751	13921	13701	13753	1	KB916143	UCRNP2_4386	12220	13921	None	3444	611	22379	No_constitutive_exon_found_in_species
TGCAGCTATACACACTCGAGTCCCGGCTCGTGTACGGCGGGTGGACGCAGGA	9764	9913	9714	9766	1	KB915754	UCRNP2_809	9352	10158	None	3444	611	22379	No_constitutive_exon_found_in_species
GAGGTCCGAATCACAGAAGCTGATGAAGAAGTTACTTATGGTAAGGGCAGTG	5478	5493	5543	5491	-1	KB916822	UCRNP2_9863	5478	5795	None	3444	611	22379	No_constitutive_exon_found_in_species
GGTGAGCCTCCAATTTTCCGTCACTGCGTATCCGACGCTTATGGGAGTAGGG	25751	26235	25701	25753	1	KB916583	UCRNP2_7807	25275	27259	None	3444	611	22379	No_constitutive_exon_found_in_species
AGTGACCGGAGTGGAGTGCGCTTAGTTGGTCCGCACCCTGAATGGGCCAGAA	6152	7611	7661	7609	-1	KB915839	UCRNP2_1608	5915	11504	None	3444	611	22379	No_constitutive_exon_found_in_species
CTTCGGTTAGTGACTCTAGTACAGCTTGTATCACTGACGGGAACGTAAAGGA	26790	26914	26740	26792	1	KB916559	UCRNP2_7622	26171	27950	None	3444	611	22379	No_constitutive_exon_found_in_species
ATGTGAGTCTTGCACCTGCCCATTGCAGAGCTTAACCTGATGGGTAGTAGTA	8347	8500	8550	8498	-1	KB915678	UCRNP2_323	8262	9949	None	3444	611	22379	No_constitutive_exon_found_in_species
CGGCGCTGGACGTGTGCGTGCGTGATGGTTGGCTGACGAGTGGGGAGCAGGT	434	782	384	436	1	KB915955	UCRNP2_2660	120	839	None	3444	611	22379	No_constitutive_exon_found_in_species
GCCCAGAATTGGTCCGTTCGCAACGGAATCGGTGGCAGCGGGAACGCCAGGG	26127	26224	26077	26129	1	KB916487	UCRNP2_7126	25853	26224	None	3444	611	22379	No_constitutive_exon_found_in_species
CGGTCTCTCGCATCCCGCAGATATGCAGCAGCTCCACTGACGGGACACAGGT	23354	24580	23304	23356	1	KB915658	UCRNP2_112	22864	24580	None	3444	611	22379	No_constitutive_exon_found_in_species
AGTGATCTCTGAGTATGACACCTTTAGGAAAATGCTGACTGGGAATGAAGAA	13043	13176	12993	13045	1	KB916175	UCRNP2_4490	12298	16261	None	3444	611	22379	No_constitutive_exon_found_in_species
GGTGAGTTTCCCCGAGCCAATTGGTCTCGCGTGTCTAATTGGGCGACCAGGC	11226	11567	11617	11565	-1	KB916473	UCRNP2_7018	11226	12415	None	3444	611	22379	No_constitutive_exon_found_in_species
TTAGAGGCCCTTCGGCTTCAAGACGACGCCATGTCTAACAGGGAGCGAAGGC	14324	14349	14399	14347	-1	KB916473	UCRNP2_7019	14324	16123	None	3444	611	22379	No_constitutive_exon_found_in_species
AGATTTTTCATCGTCGGGCGAGAATCGTGTGATGCTAACAGGGATTCAAGGC	1500	1680	1730	1678	-1	KB915998	UCRNP2_2945	1500	2282	None	3444	611	22379	No_constitutive_exon_found_in_species
TGCAGCCCCGCACTGCTGCACGCTTGAATCATTCATTGACACTGGGACAGGT	18286	18331	18236	18288	1	KB916575	UCRNP2_7747	17695	18646	None	3444	611	22379	No_constitutive_exon_found_in_species
TCCCAATCCGTCCGCCGGAAGGATTGCTGACACAATTCAATGGGAAAAAGAA	13717	14000	14050	13998	-1	KB916465	UCRNP2_6913	13477	14074	None	3444	611	22379	No_constitutive_exon_found_in_species
TCGAGGGCTGCTGGCACGTCCGCGGGGCCAATCGTCATCCCGCGGGGCAGTG	27	290	340	288	-1	KB916645	UCRNP2_8282	27	871	None	3444	611	22379	No_constitutive_exon_found_in_species
ACGGCGGGCGCGCCGGGGAGGGATGAGGAGGAGGGGAGGGGGAGGAGTAGGA	19017	19047	19097	19045	-1	KB915769	UCRNP2_907	19017	21296	None	3444	611	22379	No_constitutive_exon_found_in_species
TGGAGAGCGCGAGAGCAAGGGAAGAGGAAAGCACAGTGGGGACGTATAAGGC	19117	19131	19067	19119	1	KB916348	UCRNP2_5996	17702	19131	None	3444	611	22379	No_constitutive_exon_found_in_species
GTGAGTACACTAAGACCAAAGGGTGCACAGGGCGCTGACGGGAAAAACAGGT	3667	3929	3617	3669	1	KB916617	UCRNP2_7962	3564	4543	None	3444	611	22379	No_constitutive_exon_found_in_species
GAGTGGGCCCGAGAAACGGTGGCGAAGCACAGGCTGACGGCGAGGGCCAGAC	4198	4543	4148	4200	1	KB916617	UCRNP2_7962	3564	4543	None	3444	611	22379	No_constitutive_exon_found_in_species
AAGCAGGGCGCCTACCACTCCTCCGCTCGCACGTGCTGACATGGGCAAAGGG	2336	2518	2568	2516	-1	KB916408	UCRNP2_6540	1207	3125	None	3444	611	22379	No_constitutive_exon_found_in_species
GGGGGAGGAGGGTTTTGAGCCGCGCGACTGATAAGGGGGGGAATGTGCAGGT	21372	21450	21500	21448	-1	KB916330	UCRNP2_5832	21372	22883	None	3444	611	22379	No_constitutive_exon_found_in_species
GTGTTTCACTGCTACCCCGCCCGCGGCTCCCGCTAACAAAGGGGATGCAGAA	3818	4564	4614	4562	-1	KB916772	UCRNP2_9315	3818	4770	None	3444	611	22379	No_constitutive_exon_found_in_species
AACCAGCGCGCAACATGCCACAAGCAGTCCGCTAACGTTCGTGGGCGTAGGA	720	948	670	722	1	KB915832	UCRNP2_1578	528	948	None	3444	611	22379	No_constitutive_exon_found_in_species
CCTGGTGGGACCCGCGCGCGTGGACCAGGTGGCAGGATTGGGGGAACCAGGG	14769	14776	14719	14771	1	KB916759	UCRNP2_9165	14328	14776	None	3444	611	22379	No_constitutive_exon_found_in_species
TACAGCCGCCTCAGCCCAAGAATACGGTTCATGGACTGACGGGACCACAGCC	20703	20763	20653	20705	1	KB915869	UCRNP2_1796	20272	21644	None	3444	611	22379	No_constitutive_exon_found_in_species
TCGGGTCTGTTTCGCGCACTTCGACACGGTGCACAGCTGACGGGCAGCAGAA	20869	20923	20819	20871	1	KB915869	UCRNP2_1796	20272	21644	None	3444	611	22379	No_constitutive_exon_found_in_species
GATTAAACTGACGTTGGGCGACAGGAGCTGGTGCACGGCAGAGGGTTCAGGA	21090	21103	21040	21092	1	KB915869	UCRNP2_1796	20272	21644	None	3444	611	22379	No_constitutive_exon_found_in_species
TTGAGAGAAGATTGTCATTACTACAGGAAGAAGAGACGGGGAAGAGACAGGC	15744	15761	15694	15746	1	KB916073	UCRNP2_3696	12929	15761	None	3444	611	22379	No_constitutive_exon_found_in_species
AGCTGTGGATTCTTGTGTGAGATCCGGTTGCTGACTGAGTGGGTGGACAGGA	21560	21660	21510	21562	1	KB916484	UCRNP2_7116	21080	23040	None	3444	611	22379	No_constitutive_exon_found_in_species
TCCCCGCGCGGAAGCGTGGTGTTTTGGCTGCTGACGTGCGTGCGGGACAGCG	22612	23040	22562	22614	1	KB916484	UCRNP2_7116	21080	23040	None	3444	611	22379	No_constitutive_exon_found_in_species
GTGGAGGCGGTGGTTGCGCGCCTCAGGCGCAGGGAGTAGGGAGGGGGGAGGG	2535	2669	2719	2667	-1	KB916416	UCRNP2_6588	2535	3367	None	3444	611	22379	No_constitutive_exon_found_in_species
GGGGAGTGCGATAGGGCGTGCGCGCTCCGGATGACTCGCGGCGGGTACAGGG	1076	1368	1418	1366	-1	KB916522	UCRNP2_7342	1076	2255	None	3444	611	22379	No_constitutive_exon_found_in_species
TGAGTCTGCGCAGCCATGTCAGTCGCGACGATGCTAACGGCGGGGTGCAGGT	8613	8664	8714	8662	-1	KB916522	UCRNP2_7345	8613	10681	None	3444	611	22379	No_constitutive_exon_found_in_species
GAAGACAGGTACTCAGCTGTTGTATTGGACACAGTAGGGCAGATAACTAGAC	7087	7092	7142	7090	-1	KB916739	UCRNP2_9024	7087	9612	None	3444	611	22379	No_constitutive_exon_found_in_species
GAGTCTGCGGCGGACATATCGGTTGGGGACAATATGCTTATGCGGGACAGAT	8558	8707	8508	8560	1	KB916276	UCRNP2_5355	8191	12018	None	3444	611	22379	No_constitutive_exon_found_in_species
TCGAGGGTTGCCAGCCAGTTCGAGCGCATGCAGATCAACAAGGGTGCCAGCC	5517	5531	5581	5529	-1	KB915990	UCRNP2_2828	5517	5857	None	3444	611	22379	No_constitutive_exon_found_in_species
TGTTTGGTGGAATTGCTCTCGAAATTGTTGGCTATGCCGGGAGGATCCAGCT	18785	18823	18735	18787	1	KB916310	UCRNP2_5597	18715	20812	None	3444	611	22379	No_constitutive_exon_found_in_species
CTCTACGGTTCACCTTGTAGCAGTTCTCGCTGACAAAAATGATGGGGCAGTA	12675	12810	12625	12677	1	KB916835	UCRNP2_9890	8559	12810	None	3444	611	22379	No_constitutive_exon_found_in_species
GCGTAAGTGCACCCGAGCCCACGCCGAATCTCCGCAACTAACGCGGGCAGCT	3747	3806	3697	3749	1	KB915746	UCRNP2_759	3076	4772	None	3444	611	22379	No_constitutive_exon_found_in_species
GGTAAGGAGCATAACAGCACGGGAGCAGAAGCCCACGCTAACGGGAGCAGTG	1619	1734	1784	1732	-1	KB916921	UCRNP2_10306	753	2993	None	3444	611	22379	No_constitutive_exon_found_in_species
TTTCTTTCCGCCGTTCTGGAACCGTTGCTGACCGGACGGGGTGGGTGTAGAT	13117	13274	13067	13119	1	KB916921	UCRNP2_10309	12325	13547	None	3444	611	22379	No_constitutive_exon_found_in_species
TAGGTTACCACCCCAGCGCGTTACCGCCGCTTGCGCTGACCGACGGGCAGCG	12143	12225	12275	12223	-1	KB916631	UCRNP2_8042	11247	12392	None	3444	611	22379	No_constitutive_exon_found_in_species
CGGATGGGCACACTTCGACGGATGACCGAGGGCAAGGGATGGTGGGCAAGAG	13531	13536	13481	13533	1	KB916865	UCRNP2_10010	12658	13536	None	3444	611	22379	No_constitutive_exon_found_in_species
TCCGCGGCTGCGGCTGTGTGTGGGGCACGGTGTGCTGACGGGCGTGGCAGGG	14434	14570	14620	14568	-1	KB916865	UCRNP2_10011	14023	15116	None	3444	611	22379	No_constitutive_exon_found_in_species
GTGGCGTGTCTTGGAGGCGTTCTAGCATTTACTGATGGCGGGGGATACAGGG	14023	14371	14421	14369	-1	KB916865	UCRNP2_10011	14023	15116	None	3444	611	22379	No_constitutive_exon_found_in_species
TGGGCGCGCAGATGCAGGCGCAGGCGCAGACGCCGACGGGGGAGGGGGAGGG	10453	10485	10535	10483	-1	KB916898	UCRNP2_10172	10453	12955	None	3444	611	22379	No_constitutive_exon_found_in_species
GTCTGATCCTTACTGCAGGCTTTACGTGGACATGCACACATGGGAGATAGCC	12916	12935	12985	12933	-1	KB915898	UCRNP2_2141	12916	13738	None	3444	611	22379	No_constitutive_exon_found_in_species
GGCGGGACACAGCGCGATTCGAGGCGAATCACGCGGCAGATGGGACGCAGCG	4142	4407	4457	4405	-1	KB915903	UCRNP2_2167	4142	5444	None	3444	611	22379	No_constitutive_exon_found_in_species
TCCCCCACACGCGAGCGAGGAGAAGAGACCAGCTAACCGCGGGACACCAGAA	16302	16544	16252	16304	1	KB916252	UCRNP2_5221	16128	17565	None	3444	611	22379	No_constitutive_exon_found_in_species
GTCCATCCCAACCCCGAAGAGACGCGTTGATGCTGACGGACGGGAAACAGGT	5801	6147	5751	5803	1	KB915649	UCRNP2_56	3810	6414	None	3444	611	22379	No_constitutive_exon_found_in_species
TTCCGTCATTTGGGCGGTTTCTTAGGGCTGACGTTGGGCTTGGGATACAGCT	14801	14959	15009	14957	-1	KB916862	UCRNP2_10005	13110	15936	None	3444	611	22379	No_constitutive_exon_found_in_species
AGCTCAGTTGGTGGGGGAATACGGTGAGCGGAACCACGGTCGATGGGAAGGG	552	602	502	554	1	KB916659	UCRNP2_8398	42	602	None	3444	611	22379	No_constitutive_exon_found_in_species
TGAGGACGTGGGCGCTGGGGAGACGCGGGCTAATGCGGTGGGAATGGCAGGC	13132	13442	13492	13440	-1	KB916326	UCRNP2_5818	13132	14009	None	3444	611	22379	No_constitutive_exon_found_in_species
GCGGTGATGACGAGGGTATAATTAAGGCTGACGTGATTGTTGGGATATAGGA	8569	9014	9064	9012	-1	KB916892	UCRNP2_10140	8569	9435	None	3444	611	22379	No_constitutive_exon_found_in_species
ATTGACCTGCCATTGGGCCCCGCCACAACGTGGATTGACGGGTACAACAGGA	10126	10714	10076	10128	1	KB916456	UCRNP2_6840	9862	11100	None	3444	611	22379	No_constitutive_exon_found_in_species
GAACTTGTTGGAAAAAGGCCGTTCAGAATATGCTGATCCGGGACATGCAGAT	3723	4032	4082	4030	-1	KB915905	UCRNP2_2180	2819	10472	None	3444	611	22379	No_constitutive_exon_found_in_species
CGTTTGTTTCTTTTTTCTTTGAGGGAGGCGGGCGCTGACAGGACGGGCAGAA	13370	13697	13320	13372	1	KB915978	UCRNP2_2772	12207	13697	None	3444	611	22379	No_constitutive_exon_found_in_species
GGGGGAGGTGGGGTTCGATCACCAGGAAAGTGGGTGGATTGATTGGGCAGGG	15014	15054	14964	15016	1	KB916089	UCRNP2_3903	13664	15054	None	3444	611	22379	No_constitutive_exon_found_in_species
CTGATTGAGAGGGGGGAAGGGAACGGGAGGATTTGCTAACAGGGAGACAGGT	7072	7116	7166	7114	-1	KB916262	UCRNP2_5267	6952	8454	None	3444	611	22379	No_constitutive_exon_found_in_species
GCGTGGATGGAACTGAGGTATGGAACGGCTATGCTGTTCAGGGAGTGTAGGG	6952	6960	7010	6958	-1	KB916262	UCRNP2_5267	6952	8454	None	3444	611	22379	No_constitutive_exon_found_in_species
GTCTCGTACCGCTGTGATATTTGCCATCTTGTATTCTAACAGTGGGGAAGGA	12945	14390	12895	12947	1	KB916262	UCRNP2_5269	12365	14683	None	3444	611	22379	No_constitutive_exon_found_in_species
GTAAGCGGAGCTCCTTGCATTCTGGGCCTGGCGGTGGCTGACGGGAACAGGG	14595	14683	14545	14597	1	KB916262	UCRNP2_5269	12365	14683	None	3444	611	22379	No_constitutive_exon_found_in_species
GGAGTTCGCGACTCTTTGACGGCGGACATGCGCCCAGGTTGATGGGTCAGTA	2407	2530	2580	2528	-1	KB916899	UCRNP2_10176	2407	4233	None	3444	611	22379	No_constitutive_exon_found_in_species
GTGAGTGGTTCTGTGGCTGCGTGCTGGGGTGCCGGCTGACTGGTGGGAAGGT	12056	12650	12006	12058	1	KB916523	UCRNP2_7354	10777	13517	None	3444	611	22379	No_constitutive_exon_found_in_species
CGTGCCGCCATCTGCTGCGCTTGCACGCCATAGCTGACTTGGGTAAACAGCT	6528	6656	6478	6530	1	KB915922	UCRNP2_2295	6178	7496	None	3444	611	22379	No_constitutive_exon_found_in_species
TCTTCAGCCGAAAAGCCAGAGGTGAAGAAGCTCGTCGAGCGGGGAGTCAGTA	4637	4848	4587	4639	1	KB915855	UCRNP2_1732	4170	5549	None	3444	611	22379	No_constitutive_exon_found_in_species
CTGGAGAGCAGCCGCCTGTCGTGCAGAGCTGATTGGGGTTCGTGGAGTAGAA	7825	7864	7914	7862	-1	KB916049	UCRNP2_3466	7825	8458	None	3444	611	22379	No_constitutive_exon_found_in_species
CGATTTTCCACGACTCGGGACGCTGTCAATCTTTGCTAATTGAGGGACAGAA	10338	10820	10288	10340	1	KB916576	UCRNP2_7753	9905	11921	None	3444	611	22379	No_constitutive_exon_found_in_species
TTTCGGTCTCGTTCGGGGTCGGGCGCTTGCTGACTGATGGGGTTGGGTAGGG	6195	6283	6333	6281	-1	KB915684	UCRNP2_365	5775	6893	None	3444	611	22379	No_constitutive_exon_found_in_species
ACAGGTGGTGAGAATGAGCAGTGGCACGACGTAGCTAACGGGCAGAATAGGG	1445	1678	1395	1447	1	KB916636	UCRNP2_8157	1284	2385	None	3444	611	22379	No_constitutive_exon_found_in_species
TTAGCATGCCCCGTCTGGACGTCTTGACCAAGCTAATAGTAAGGGGATAGAA	5862	6043	6093	6041	-1	KB916636	UCRNP2_8158	5862	6900	None	3444	611	22379	No_constitutive_exon_found_in_species
TCTCTCATCACCCATTCTCTGGCCCTTGGGGGCTTGCTCTCGGGGAATAGCC	9250	9434	9484	9432	-1	KB916850	UCRNP2_9993	8301	9493	None	3444	611	22379	No_constitutive_exon_found_in_species
AGCATCGTGGGAGATCTTGGCGGCGACGCTTACCGCGCCGGGGGTGGCAGGA	2277	2286	2227	2279	1	KB916137	UCRNP2_4366	371	2286	None	3444	611	22379	No_constitutive_exon_found_in_species
AAGAAAATTGGTGAGGTTTGCGTGGCACGGAAGGGCTGATAAGGGTTTAGCA	7903	8023	7853	7905	1	KB915743	UCRNP2_756	7361	8116	None	3444	611	22379	No_constitutive_exon_found_in_species
AACACTACTTTTAGGCTCCACGTTTCATGCAGCTAACCTTAATTGGGCAGGT	3981	4544	3931	3983	1	KB915920	UCRNP2_2256	3131	6045	None	3444	611	22379	No_constitutive_exon_found_in_species
AGGCACCCTTTTCGGCCAGGAAGCTTTTAATTACTGACACGGGTGAGCAGGG	3516	4164	4214	4162	-1	KB916857	UCRNP2_9997	3375	4916	None	3444	611	22379	No_constitutive_exon_found_in_species
GGTGCATCCTCACGCGTGACGTCTGGAGCGGGATTGACGGGCGGGTGCAGGT	7247	7329	7197	7249	1	KB916613	UCRNP2_7956	6917	8349	None	3444	611	22379	No_constitutive_exon_found_in_species
GAGCGGAATGGGTTGAGGTTGCCGAGCAAGACGCTGGAGGAGCTGGGGAGGG	5432	5498	5382	5434	1	KB916714	UCRNP2_8749	3531	5498	None	3444	611	22379	No_constitutive_exon_found_in_species
