# Supplementary material for: Widespread Separation of the Polypyrimidine Tract From 3′ AG by G Tracts in Association With Alternative Exons in Metazoa and Plants
Source: Front Genet. 2019 Jan 14;9:741. doi: 10.3389/fgene.2018.00741 (PMC6339879; doi:10.3389/fgene.2018.00741)
Supplement: DATA FILE S1 — Sequences of REPAG 3′ SS from each species of fungi. [file Data_Sheet_1.zip › Supplementary data 1/Fungi_Release38_colletotrichum_orbiculare.txt]

REPA_GGG_Sequence	Exon_Start	Exon_End	Pos_-50	Pos_+2	Strand	Chromosome	GeneID	Gene_Start	Gene_End	Gene_Name	Number_of_REPAs	Number_of_REPAs_has_GGG	Number_of_Intron(Intra_genic_Region)	Upstream_Constitutive_Exon
TCTCGTGGGCACCGACGTCTACCGTCGCCCGCAAGCTAACGGGGTACAAGGC	181122	181233	181283	181231	-1	Scaffold_127	Cob_03156	180878	181815	None	4758	557	26917	No_constitutive_exon_found_in_species
ATCACAACTCAAACCACCAAAAATACAAGATCGATAGCTGACACGGGCAGGC	199404	200456	199354	199406	1	Scaffold_127	Cob_03162	199283	200456	None	4758	557	26917	No_constitutive_exon_found_in_species
GCACATTCCCCAAAAAAACCACCGCAGCCGCTGACGCACCAGGGGTACAGAT	346146	346397	346447	346395	-1	Scaffold_127	Cob_03203	344452	346664	None	4758	557	26917	No_constitutive_exon_found_in_species
ACCTCCTTTCTTTTGCCACACAGACTCGAGATGCTAACGCCAGGGTCAAGAT	345373	345406	345456	345404	-1	Scaffold_127	Cob_03203	344452	346664	None	4758	557	26917	No_constitutive_exon_found_in_species
CGTGGAAAGACAGTCTACGGCTACGGCCGCGGGTAGGGTCAAAAGTACAGCC	395206	395354	395404	395352	-1	Scaffold_127	Cob_03221	395206	395725	None	4758	557	26917	No_constitutive_exon_found_in_species
AACGATCTCTTCGGTCTGCCAAAGGTCGCATTTACTGACGTGGGAGTTAGCT	514696	514791	514841	514789	-1	Scaffold_127	Cob_03251	513256	515007	None	4758	557	26917	No_constitutive_exon_found_in_species
CGCAAGTTCATGCTGGTTCTGCAAGTTGATGAACGCTTACCGGGTACAAGAT	513256	514135	514185	514133	-1	Scaffold_127	Cob_03251	513256	515007	None	4758	557	26917	No_constitutive_exon_found_in_species
TAGGTGAATTGTCGCTCGCCACTTGAGAATAGTTACTAACTGGGGTGCAGCT	531861	532135	531811	531863	1	Scaffold_127	Cob_03256	530762	533339	None	4758	557	26917	No_constitutive_exon_found_in_species
GTGTAAGTCAGGTCCCGTTACTAGACATTTCGTGAGCTGACAGGGGTCAGGT	602341	602398	602291	602343	1	Scaffold_127	Cob_03275	601461	602701	None	4758	557	26917	No_constitutive_exon_found_in_species
GTCGTCCTTTTGATGGACAGAGGAGAACGTGAGGCTGACTGGGTGTGCAGTG	623353	623411	623461	623409	-1	Scaffold_127	Cob_03283	623089	624966	None	4758	557	26917	No_constitutive_exon_found_in_species
TCACATCTGCCGCCTGAGAGATGGGACTGGGGTCGCTAACGGGGTAACAGCA	642392	644226	642342	642394	1	Scaffold_127	Cob_03286	640977	646214	None	4758	557	26917	No_constitutive_exon_found_in_species
CAAGAAGACCATCGTTCGCAACGCTGGGCACCGAGGCTAACAGGGTACAGTA	711646	711673	711596	711648	1	Scaffold_127	Cob_03302	710899	711673	None	4758	557	26917	No_constitutive_exon_found_in_species
GGCCAACAGCTCACTCTGCGTCAGATGACGCAGCTGACGGGGAACCACAGGC	728485	730004	730054	730002	-1	Scaffold_127	Cob_03310	727499	730086	None	4758	557	26917	No_constitutive_exon_found_in_species
GACCCGGTTCGTCAGCGTCCATGAAGGGACCTCCACCTCCTATCGGGAAGAA	966604	966777	966554	966606	1	Scaffold_127	Cob_03374	965825	967113	None	4758	557	26917	No_constitutive_exon_found_in_species
TAGGTTGTTCGTCCGTCCGCACACTCTTCCGTCAGCTAACGACCGGGCAGAG	1145878	1146073	1146123	1146071	-1	Scaffold_127	Cob_03428	1144622	1147054	None	4758	557	26917	No_constitutive_exon_found_in_species
ACCTTGACGGTAGTGGGTCTAGTCCGTAAATGGTGGCAACGACGGGGCAGGT	1188671	1188833	1188883	1188831	-1	Scaffold_127	Cob_03436	1187715	1189747	None	4758	557	26917	No_constitutive_exon_found_in_species
TTGGTCTCGCACTGTTGTATTCTAGCGGACAAACCGGCTAACGTGGGCAGTA	1231636	1232065	1232115	1232063	-1	Scaffold_127	Cob_03447	1231636	1233517	None	4758	557	26917	No_constitutive_exon_found_in_species
CCCACACGATACAGGGGTGGTAGCAGTTAGCTAACAAAAGGGGGAAACAGCC	1283502	1283894	1283452	1283504	1	Scaffold_127	Cob_03459	1282897	1283894	None	4758	557	26917	No_constitutive_exon_found_in_species
ACATGACAGTGTGTTCGAGCTTCACCATAACTAATCATGGGGGGTGGAAGGG	1300517	1301306	1300467	1300519	1	Scaffold_127	Cob_03463	1300149	1301437	None	4758	557	26917	No_constitutive_exon_found_in_species
CCGGCCACCGTCAAATCGTCCCGAATCCGAGTCTGACAAAAAGGGTGTAGCT	1330467	1330555	1330605	1330553	-1	Scaffold_127	Cob_03468	1329546	1330924	None	4758	557	26917	No_constitutive_exon_found_in_species
CGGATTGCTCTAACCTCCAAACTCCACTTCTATACTAATAGGGTGACAAGCC	1357036	1357140	1356986	1357038	1	Scaffold_127	Cob_03479	1356611	1358561	None	4758	557	26917	No_constitutive_exon_found_in_species
CCAGTTTTGCATCCTGGGCTAGGGGCAGGATTAGCTGACAGGGCGTACAGAG	1380485	1380908	1380435	1380487	1	Scaffold_127	Cob_03487	1380028	1381240	None	4758	557	26917	No_constitutive_exon_found_in_species
TCTCAAGGTGCAAGCTAGCTTTGCTGGGACGAGATATTAATAGGGATCAGTA	1430708	1434613	1434663	1434611	-1	Scaffold_127	Cob_03496	1430708	1435508	None	4758	557	26917	No_constitutive_exon_found_in_species
ATTGCAAGGCGCTGCAAGTCTTCTTCTCGATGTATTGGCGGGAAACTCAGAT	1513455	1513473	1513523	1513471	-1	Scaffold_127	Cob_03524	1513455	1516783	None	4758	557	26917	No_constitutive_exon_found_in_species
GATTGCTACATTCCTCCTAGCCCAAGGGATCGCGCCTAACTCAGGGGTAGAC	1677857	1679016	1677807	1677859	1	Scaffold_127	Cob_03563	1677176	1679016	None	4758	557	26917	No_constitutive_exon_found_in_species
AATTTGCGCCCCAATGGGGAAGACCATCGAGGCGCGGGCGGAGGAATCAGGG	1707025	1708303	1706975	1707027	1	Scaffold_127	Cob_03569	1706423	1708303	None	4758	557	26917	No_constitutive_exon_found_in_species
TCTCTCGGTCTGTTGCGGTAGAGTAGTGTACACTAACTGAAAGGGCGCAGAA	1728955	1729077	1728905	1728957	1	Scaffold_127	Cob_03576	1726211	1729077	None	4758	557	26917	No_constitutive_exon_found_in_species
TCTCGACTTGGCCGTCGGGCGGTAGTGGCTGATCTTCTCTGGGTGAATAGAT	1752684	1752846	1752634	1752686	1	Scaffold_127	Cob_03582	1752350	1753963	None	4758	557	26917	No_constitutive_exon_found_in_species
GTTTCTCCCGTCTAGGTCACAGGTTCTAAAACAAACCGGGGGGTGGGCAGGG	1818941	1819550	1819600	1819548	-1	Scaffold_127	Cob_03602	1818941	1820010	None	4758	557	26917	No_constitutive_exon_found_in_species
GTCTCGCGTATCGGGATGGGCTGGGACAGCTGCTGATGGGACGACGACAGGT	2092293	2092432	2092482	2092430	-1	Scaffold_127	Cob_03684	2090677	2092625	None	4758	557	26917	No_constitutive_exon_found_in_species
AGTGTGGATGTATAGATGAGGTTGCTGACGATCTACCGGGGGGGTTGCAGCC	2097149	2097217	2097267	2097215	-1	Scaffold_127	Cob_03685	2095192	2097566	None	4758	557	26917	No_constitutive_exon_found_in_species
CCGCCACTTACAAGCCCTGATTTTTGAGTGTGTCTTCTGACGTGGGGCAGAT	2119106	2119310	2119056	2119108	1	Scaffold_127	Cob_03692	2118593	2120319	None	4758	557	26917	No_constitutive_exon_found_in_species
GAACACATCACATGGTGGTGGAACCTGAATACTGACGGGGGGGAATCCAGCA	2120124	2120319	2120074	2120126	1	Scaffold_127	Cob_03692	2118593	2120319	None	4758	557	26917	No_constitutive_exon_found_in_species
TTACCCTTTCCTCCGATTCCCAGAGACGACTGCTGACATCGAGGGTACAGAC	81951	82058	81901	81953	1	Scaffold_381	Cob_09290	81398	83298	None	4758	557	26917	No_constitutive_exon_found_in_species
TACCTCTCAACTAGATCGTCTTGCTGGTATATACTGACGGGGAGAGGCAGAG	129228	129810	129178	129230	1	Scaffold_381	Cob_09306	124483	131424	None	4758	557	26917	No_constitutive_exon_found_in_species
GCTGGGGCTTACTGGTGGTTGTTTGGCTATTGCTAACGAGTGGGATGCAGCC	198104	198365	198054	198106	1	Scaffold_381	Cob_09333	197049	198365	None	4758	557	26917	No_constitutive_exon_found_in_species
TTTATCCGTGTTTCGATGTTGGCGACCAACTGACGAGAGTGGGTGTGTAGTT	251959	252450	252500	252448	-1	Scaffold_381	Cob_09353	251798	253474	None	4758	557	26917	No_constitutive_exon_found_in_species
ACATTCTGCCCCTGGTACTCAGTACGCAAGCTAACAGAAGGGGAAAAAAGCC	395681	395983	395631	395683	1	Scaffold_381	Cob_09392	394288	396198	None	4758	557	26917	No_constitutive_exon_found_in_species
TATCAGTTTTACAAATCAAGTCGTCATGTGCTAACAAGAAGGGCACACAGCC	478837	478975	479025	478973	-1	Scaffold_381	Cob_09417	478837	480352	None	4758	557	26917	No_constitutive_exon_found_in_species
ATGCTATATGAGAAAAGAAATACCCAAGAGGCTGACGGGGAGATTGTGAGCC	576259	576562	576612	576560	-1	Scaffold_381	Cob_09446	576259	576724	None	4758	557	26917	No_constitutive_exon_found_in_species
TCCCGCATCTGGCCCAGGAGCCACAAGTGCGAGACACTGACGGGACACAGAA	1006289	1011418	1011468	1011416	-1	Scaffold_381	Cob_09543	1006289	1011553	None	4758	557	26917	No_constitutive_exon_found_in_species
CACCAGCCAACATGAGATGAGATGAGACAGAAGGCTGACCTGGGCGGTAGCT	1033894	1034001	1033844	1033896	1	Scaffold_381	Cob_09549	1032756	1034935	None	4758	557	26917	No_constitutive_exon_found_in_species
ACAGTCTGTTCCAGTCTCTGGCAAGCTAGATATTAACAAGGCGGGGATAGCG	1041082	1041456	1041032	1041084	1	Scaffold_381	Cob_09552	1039570	1041456	None	4758	557	26917	No_constitutive_exon_found_in_species
ACCTTTTTTCTATTGTTTACTCATGGAGTTGTGCTAACGAGTACGGGCAGAA	1064704	1064785	1064835	1064783	-1	Scaffold_381	Cob_09558	1064704	1065339	None	4758	557	26917	No_constitutive_exon_found_in_species
ATGTATTGTCCTTGCCTTTGACGTAGAGAAGACGAGCTAACGGGCGACAGAG	1176295	1176908	1176958	1176906	-1	Scaffold_381	Cob_09587	1176295	1177234	None	4758	557	26917	No_constitutive_exon_found_in_species
AGTGTTACTGTCGCCTCTGTTTATAGATCGCTTCTGACTGGGCGGCAAAGAT	1321681	1321815	1321865	1321813	-1	Scaffold_381	Cob_09617	1321210	1323407	None	4758	557	26917	No_constitutive_exon_found_in_species
CTTGATGGAGTTTGCTGCGATGGGTGTGAGTTGCGCTAACTGGGAAACAGAT	1508677	1508837	1508627	1508679	1	Scaffold_381	Cob_09650	1508071	1508837	None	4758	557	26917	No_constitutive_exon_found_in_species
TAAGTTGCCAATGTCACTTGGTGCTGAGATCCCTCTAACTGGGAATTCAGGC	1833195	1833266	1833145	1833197	1	Scaffold_381	Cob_09725	1831383	1833266	None	4758	557	26917	No_constitutive_exon_found_in_species
TCGAGGCCTCGTGCCGAAGCTACACCCTACCAGGACTAACGGGCGCCAAGGA	1850686	1850825	1850636	1850688	1	Scaffold_381	Cob_09729	1849064	1851281	None	4758	557	26917	No_constitutive_exon_found_in_species
TAAGTGATGACGGCAATCCTTTGTGTGAGGATGAAGCTAACGGGTAGCAGTC	1892490	1892509	1892440	1892492	1	Scaffold_381	Cob_09738	1891296	1896167	None	4758	557	26917	No_constitutive_exon_found_in_species
AAAAGCATCATAGATGACAAAGTGGGTAGAGGGATCAATGCTGGGTAGAGGC	1918390	1918466	1918340	1918392	1	Scaffold_381	Cob_09745	1917987	1918466	None	4758	557	26917	No_constitutive_exon_found_in_species
GACCAACCACCACGGAGACGAACAGCGACAATCACGGGTCCGGAGGACAGGC	1995050	1995067	1995000	1995052	1	Scaffold_381	Cob_09767	1994840	1996412	None	4758	557	26917	No_constitutive_exon_found_in_species
GAGACGGCCTGAGATGCTTCGAGGACGGACTGGCTGACTGGGGACTGCAGTG	2012089	2012181	2012231	2012179	-1	Scaffold_381	Cob_09771	2011708	2012491	None	4758	557	26917	No_constitutive_exon_found_in_species
GTTTTGCCCGTCACTTTCCAGGATGAACATAGATGCTAAGTGGGCGGCAGTG	29268	29343	29393	29341	-1	Scaffold_366	Cob_08668	29268	30532	None	4758	557	26917	No_constitutive_exon_found_in_species
CCGGGTTATACTCGTTTTGAGCTTGGAACTGTCGTTGACACCGGGGGCAGAT	171779	172331	171729	171781	1	Scaffold_366	Cob_08715	170883	172732	None	4758	557	26917	No_constitutive_exon_found_in_species
GCTGCCGGTGTCCGCTCTACTCATGTCCTTTGCAACTCGACAAGGGGTAGCT	178273	178339	178389	178337	-1	Scaffold_366	Cob_08716	174025	179098	None	4758	557	26917	No_constitutive_exon_found_in_species
TGTTTCTTCTCATTCGCTTCGTATTCTGGTGCTGATACCCGGGTGTATAGCA	174025	176298	176348	176296	-1	Scaffold_366	Cob_08716	174025	179098	None	4758	557	26917	No_constitutive_exon_found_in_species
CACCGGCAGACATGGCGTGGCACTCGAGCGATTTGCTGACTGCGGGACAGAG	222915	223828	222865	222917	1	Scaffold_366	Cob_08727	222385	228051	None	4758	557	26917	No_constitutive_exon_found_in_species
ATGTGAGTTGTTAGCTGCCTTGATGGATGAGTCGGGCTGACCGGGAGTAGTA	239969	240033	239919	239971	1	Scaffold_366	Cob_08731	238765	240033	None	4758	557	26917	No_constitutive_exon_found_in_species
CCGCAGCCGGTATCAACGTTGTGTGTACAAAAATGCTACATCAAGGGCAGAG	349675	350173	350223	350171	-1	Scaffold_366	Cob_08770	348754	350274	None	4758	557	26917	No_constitutive_exon_found_in_species
GTGAGACGATGTTTTCCGGAGGATACGGTGCTTTAGCTAAACGTGGGCAGGG	359852	360497	360547	360495	-1	Scaffold_366	Cob_08774	359639	361607	None	4758	557	26917	No_constitutive_exon_found_in_species
TCCATCCCCCAAGGATACACCATTTCGTTCACACGCGCTGACGGGAACAGGA	369062	369354	369012	369064	1	Scaffold_366	Cob_08776	366236	370970	None	4758	557	26917	No_constitutive_exon_found_in_species
CGCCATTGCCTCCCGGCGCAAAGAACGAGATTAACGAAGGGAAATCGCAGGA	460286	460935	460985	460933	-1	Scaffold_366	Cob_08809	458640	461361	None	4758	557	26917	No_constitutive_exon_found_in_species
ACGGGACGCTGCTGGGCGGCTTCCTCAGCGAGAGCTGGCTCGGGGCGGAGGA	511651	512528	511601	511653	1	Scaffold_366	Cob_08822	510947	512528	None	4758	557	26917	No_constitutive_exon_found_in_species
TCTTGGTCATGGGTGGTGGCCGGAGACGGACAACGCTGACGGGGCCGCAGTT	521993	522606	521943	521995	1	Scaffold_366	Cob_08825	518935	522797	None	4758	557	26917	No_constitutive_exon_found_in_species
CCCGGGTGAGGTTCGAGTTGACGATGAGGAAAGTTGACACGCGTGGGCAGCT	539029	539155	539205	539153	-1	Scaffold_366	Cob_08832	538277	540096	None	4758	557	26917	No_constitutive_exon_found_in_species
GCAGACCTTGCGTATGGTGTTTCTTCAGATCTGACGGCTTTGGGGTACAGGA	637080	637164	637214	637162	-1	Scaffold_366	Cob_08857	632194	637643	None	4758	557	26917	No_constitutive_exon_found_in_species
GTGAGCGCTGCCGTGCGGTTACGACGTTGACGGGACTGACGGGGTCGCAGAG	735574	735627	735677	735625	-1	Scaffold_366	Cob_08891	735232	736472	None	4758	557	26917	No_constitutive_exon_found_in_species
CCGAGACCCGCGTCCGTCTCGCCGCGTGCTCGCTGACTCTGTGGGCCAAGCT	802345	802540	802295	802347	1	Scaffold_366	Cob_08920	801274	802958	None	4758	557	26917	No_constitutive_exon_found_in_species
ATGTGTGAGTTTGCCGACGGCCACGATGCACACCGTGCTGACAGGGGCAGCC	825052	825987	826037	825985	-1	Scaffold_366	Cob_08930	825052	826523	None	4758	557	26917	No_constitutive_exon_found_in_species
CGACCCAAAGGTAAGAGCGCCCTGCTGTGTGACGGGTCTGACGGGTGTAGTT	840749	841457	840699	840751	1	Scaffold_366	Cob_08936	839919	842326	None	4758	557	26917	No_constitutive_exon_found_in_species
GATATAGAGAGTGTGAGAGAGACAAAAGGCTGACAACAGTTGACGGGAAGCT	1177088	1177515	1177565	1177513	-1	Scaffold_366	Cob_09036	1175957	1178358	None	4758	557	26917	No_constitutive_exon_found_in_species
CAGTCTCGTGTTATCGCGTGTCGTGGTCATGGTCGACTGACAGGGACCAGCC	1225462	1225979	1225412	1225464	1	Scaffold_366	Cob_09050	1225356	1225979	None	4758	557	26917	No_constitutive_exon_found_in_species
CCCGTGAGTAGCCCGAGTGCGTGTAGATGGGTGTAGCTGACGGGTGACAGTG	1264012	1264049	1263962	1264014	1	Scaffold_366	Cob_09061	1263527	1264049	None	4758	557	26917	No_constitutive_exon_found_in_species
GATGACGGCGTAGAAAGCGGAAGTGGTTTTTTTTTTTGGGACGTAGGCAGTT	1348292	1348705	1348242	1348294	1	Scaffold_366	Cob_09093	1347643	1348705	None	4758	557	26917	No_constitutive_exon_found_in_species
ATTAGTAGTAGTTGGAGCTCTGCGGCGAAGCAGCTGACGGGTATGGACAGTG	1399773	1399900	1399723	1399775	1	Scaffold_366	Cob_09099	1399604	1399900	None	4758	557	26917	No_constitutive_exon_found_in_species
CTGCAGGGACTGGTATGGATCTTGCGACGGGGGGACTAATTCAGGGATAGGA	1518360	1518432	1518310	1518362	1	Scaffold_366	Cob_09134	1518042	1519779	None	4758	557	26917	No_constitutive_exon_found_in_species
TGCGCCAGCCATTGTTCCCGTCGTCGCCCACACTAACACGTGGGACGTAGCC	1682171	1683688	1682121	1682173	1	Scaffold_366	Cob_09174	1682016	1683688	None	4758	557	26917	No_constitutive_exon_found_in_species
CTGGTATGTTTTTCGCCATCTGTGATGTGAGCTCTTCTGACGGGACACAGGT	54884	56773	56823	56771	-1	Scaffold_494	Cob_12236	54176	56881	None	4758	557	26917	No_constitutive_exon_found_in_species
CGTCGAATTGTGCGAAAGAAGACGGAGCGAGAAGACTAACGAGGGCATAGGC	68697	68730	68647	68699	1	Scaffold_494	Cob_12240	68416	69203	None	4758	557	26917	No_constitutive_exon_found_in_species
CTTTCGTTTGTGTGTTTGGAAAGAAAGCTGAGTCGTTTTTGGGGGGGTAGTC	81296	81351	81401	81349	-1	Scaffold_494	Cob_12244	81296	83029	None	4758	557	26917	No_constitutive_exon_found_in_species
TATCCGAAATTTTCTTGGCTCTAACTGGTGACTCGCACTCTACGGGATAGAA	460973	461076	460923	460975	1	Scaffold_494	Cob_12341	460564	461404	None	4758	557	26917	No_constitutive_exon_found_in_species
CAGTACGTGTAACTGAACGCCCAGGAGCTGGGCACCGCTGACCGGGACAGCT	564316	564792	564842	564790	-1	Scaffold_494	Cob_12359	563261	566201	None	4758	557	26917	No_constitutive_exon_found_in_species
TCGCCCTCTTGACCACGTCGCTATCAATACCAGAGCTGATAACGGGATAGTG	591047	591178	590997	591049	1	Scaffold_494	Cob_12365	590472	594358	None	4758	557	26917	No_constitutive_exon_found_in_species
CAATTCATCACGTCATCAGGGCGAATGCTGACAGTAATGGGGTAAAACAGAA	626277	626310	626227	626279	1	Scaffold_494	Cob_12377	625511	626310	None	4758	557	26917	No_constitutive_exon_found_in_species
GTGAGCATCGTCTTCTTATGAACTCGGAGCAACGCTGATGGGTGGTGTAGCC	647194	648324	647144	647196	1	Scaffold_494	Cob_12383	647053	648324	None	4758	557	26917	No_constitutive_exon_found_in_species
ATTTGACGCTGACTGTGTGGTTGGTTAATACTGACTTGGGGGAAATGCAGCG	649139	649578	649628	649576	-1	Scaffold_494	Cob_12384	648936	649949	None	4758	557	26917	No_constitutive_exon_found_in_species
TTTCTGTTGACCTAAGTGTTGGGGTGATGGCCGGCTGACGGGAAAAGCAGTC	705162	705303	705353	705301	-1	Scaffold_494	Cob_12402	705162	706156	None	4758	557	26917	No_constitutive_exon_found_in_species
TCTCGTGTGGCTGGGGCTGACGAGCATCTGTTCCTGTCGCGGGCGAATAGAT	788842	788960	789010	788958	-1	Scaffold_494	Cob_12428	788467	789438	None	4758	557	26917	No_constitutive_exon_found_in_species
CTCGTGTACCGGAACCGAGAAATCTAGCTGACATCCCGGGAACAAAAAAGTC	851423	851862	851912	851860	-1	Scaffold_494	Cob_12446	850714	852382	None	4758	557	26917	No_constitutive_exon_found_in_species
GTAAGACTGTTTGGGTCGAGCCTGGTCGGACTCTGCTGACGGCGGGACAGCG	892260	892538	892210	892262	1	Scaffold_494	Cob_12455	890984	893249	None	4758	557	26917	No_constitutive_exon_found_in_species
CCAGAAGTCCATGTCTGTATATAAATCAGCATCACTAACACAAGGGTCAGGT	930873	931826	930823	930875	1	Scaffold_494	Cob_12465	930746	931826	None	4758	557	26917	No_constitutive_exon_found_in_species
AGTCCCCCAATCTTGGTTGTTGGTCATCTCTGGACTAACCGCCGGGACAGGC	972809	973038	973088	973036	-1	Scaffold_494	Cob_12476	972134	973635	None	4758	557	26917	No_constitutive_exon_found_in_species
AATCATATACTTCAGACCTAAAGTGGCCAGATAGACTAACACGGGGACAGTC	1057334	1057566	1057284	1057336	1	Scaffold_494	Cob_12497	1057091	1057808	None	4758	557	26917	No_constitutive_exon_found_in_species
AGTTTTGCCGCCGCGCATCCATTCATGGGTGCTAATCATGGGCATGACAGGT	1057648	1057808	1057598	1057650	1	Scaffold_494	Cob_12497	1057091	1057808	None	4758	557	26917	No_constitutive_exon_found_in_species
GTAAAGGTTAGGAGAAGAGGAAAGAGACACTAAGCAAAGGGAAACCGTAGTT	1077135	1077916	1077085	1077137	1	Scaffold_494	Cob_12502	1076703	1077916	None	4758	557	26917	No_constitutive_exon_found_in_species
TCGAGGGAGGGTCTTTTGAGTGAGTGCTGACGCGGGATGGGGGGACCCAGCT	1086938	1087128	1086888	1086940	1	Scaffold_494	Cob_12504	1085535	1087432	None	4758	557	26917	No_constitutive_exon_found_in_species
CAAGGCGCTCGTCGCATCGTAAACAAATTGTGCTGATAGTGGGGTTAAAGCA	1122869	1122989	1123039	1122987	-1	Scaffold_494	Cob_12516	1122758	1123412	None	4758	557	26917	No_constitutive_exon_found_in_species
CGTCACCCCCTCTCAGAATGTAATTGTTTGTCCTCGGCTGACATGGGCAGAT	1140327	1140730	1140277	1140329	1	Scaffold_494	Cob_12523	1139869	1140730	None	4758	557	26917	No_constitutive_exon_found_in_species
GAACGCTAACTGGGAGCAGTCCATTTCGCCGCATATATTTAAGGGAGCAGCT	1406471	1406981	1406421	1406473	1	Scaffold_494	Cob_12583	1403570	1406981	None	4758	557	26917	No_constitutive_exon_found_in_species
TATAGTAGATTGGCGAGCAGGAGATACTGAGCTGACAATGGGTGATGCAGCT	1467671	1467788	1467838	1467786	-1	Scaffold_494	Cob_12599	1467671	1470198	None	4758	557	26917	No_constitutive_exon_found_in_species
ATGTGACAGTGTGCCCCCGAGATAACGGGGACTCTGACTGACAGGGACAGAT	1501750	1501978	1501700	1501752	1	Scaffold_494	Cob_12608	1501113	1501978	None	4758	557	26917	No_constitutive_exon_found_in_species
GTCGTTTTGCGAAGGTCCAAAGAGATTTTTGCTGACGATGGGCCCAAAAGTG	14382	14499	14549	14497	-1	Scaffold_189	Cob_05107	13619	16168	None	4758	557	26917	No_constitutive_exon_found_in_species
GCAAGCCTGACGGGGAAAACGGGACCGTCAAACTAACGGTTATGGGGAAGGC	94571	94948	94521	94573	1	Scaffold_189	Cob_05120	93920	95504	None	4758	557	26917	No_constitutive_exon_found_in_species
GAAGAATACACCCGTCTCCTCGGTCTGTTTGTATGCTGATCGGGGGATAGGA	110543	111485	110493	110545	1	Scaffold_189	Cob_05123	110460	112742	None	4758	557	26917	No_constitutive_exon_found_in_species
CTCTTCGCCGCTCGTCTGCTCTCCGACTTGTCTGACTGAAGGGCGCGTAGCT	111546	111933	111496	111548	1	Scaffold_189	Cob_05123	110460	112742	None	4758	557	26917	No_constitutive_exon_found_in_species
CTTGACCTGGGACGCTGGACAGAGTGAGAGGACTGACGATGGGTGGGCAGAA	112560	112742	112510	112562	1	Scaffold_189	Cob_05123	110460	112742	None	4758	557	26917	No_constitutive_exon_found_in_species
GTTGCGTTCCTCAACAGTGTTCGGGTCTTGAGTCTGACTGGGGACGATAGTG	158230	160087	158180	158232	1	Scaffold_189	Cob_05136	158064	160087	None	4758	557	26917	No_constitutive_exon_found_in_species
CGCCGCGAATGGGAATGAGAGTCAGGTTGGGCTAACGAAAGGGTATGCAGCG	167107	167233	167057	167109	1	Scaffold_189	Cob_05139	166747	167841	None	4758	557	26917	No_constitutive_exon_found_in_species
GTGCCCGGACTTAGCATAATGTTTGGCGTGATCTAACGGGAGAAATTCAGGT	315501	315534	315584	315532	-1	Scaffold_189	Cob_05174	315501	316704	None	4758	557	26917	No_constitutive_exon_found_in_species
GACTCTTTACCAATGCCAAGGTACGCCTAGCGTGTGCTAAAGTTGGGCAGGA	420421	420775	420371	420423	1	Scaffold_189	Cob_05209	419435	421968	None	4758	557	26917	No_constitutive_exon_found_in_species
TCGACGTTGTCGGCGACTTTGGCAGACTGTTGGCTGACGAAATGGGACAGGC	535907	536707	535857	535909	1	Scaffold_189	Cob_05250	534265	537419	None	4758	557	26917	No_constitutive_exon_found_in_species
GTGAGTTTACAAAGAAACATCACCGGCTCCATTGCTAAGAGGGCATACAGCC	553940	554036	554086	554034	-1	Scaffold_189	Cob_05257	553791	554939	None	4758	557	26917	No_constitutive_exon_found_in_species
ACCACCCTCCCATCCCACCTCAACCTGCCTCTCTGACACGGGCAGGACAGGT	569131	569426	569476	569424	-1	Scaffold_189	Cob_05262	568815	571830	None	4758	557	26917	No_constitutive_exon_found_in_species
CGTGTCGGGCGGCCTGGGGTTTGTGGACGTTATGCTGACGCGCAGGGCAGGA	746784	746898	746734	746786	1	Scaffold_189	Cob_05313	746070	746898	None	4758	557	26917	No_constitutive_exon_found_in_species
TTTTGAGCGCCTGGCGATGTGAAGGGGGATGAGGTTGCTGACGGGAGCAGTA	870136	871310	871360	871308	-1	Scaffold_189	Cob_05341	870136	872342	None	4758	557	26917	No_constitutive_exon_found_in_species
GCCGGGAAAAGAAAGAATTGTGATGTGCTGACTGCGAATCGGGTGACCAGAC	946564	946732	946514	946566	1	Scaffold_189	Cob_05357	945355	946732	None	4758	557	26917	No_constitutive_exon_found_in_species
CCGTACGAATTCGACGGCTAGGATGTCTTCGACGACCATGGGGTGATCAGCA	1037509	1038105	1038155	1038103	-1	Scaffold_189	Cob_05376	1037276	1038740	None	4758	557	26917	No_constitutive_exon_found_in_species
CGTCCGGCTCCGAAGCCCGGATCTATGCTGACTGACTTGGGACACGCGAGAC	1184294	1184518	1184244	1184296	1	Scaffold_189	Cob_05420	1182919	1184651	None	4758	557	26917	No_constitutive_exon_found_in_species
GTATGAATCGCCACAGGATCCATGGCACTCGCTAACCGGAGGGACACCAGAC	1218815	1218961	1218765	1218817	1	Scaffold_189	Cob_05433	1218425	1219766	None	4758	557	26917	No_constitutive_exon_found_in_species
CCAACCCCACTCGTGACAGGATTTGTGTTCAGACTGACGGGCGGTGACAGGG	1297114	1297184	1297064	1297116	1	Scaffold_189	Cob_05455	1294709	1297184	None	4758	557	26917	No_constitutive_exon_found_in_species
GGGAGATGCTGCATTTCTCATCTTGAGCGCATATCTGACGAGGGTCACAGGT	72303	73126	72253	72305	1	Scaffold_42	Cob_01002	70984	76543	None	4758	557	26917	No_constitutive_exon_found_in_species
GTGTGTGTGTGACTGTTCGTGATGGGGTTTTGCTGATGGGGGGGATTCAGAT	144035	144128	143985	144037	1	Scaffold_42	Cob_01022	143065	144220	None	4758	557	26917	No_constitutive_exon_found_in_species
CTTTTCATCTGAGATGCTGGGGTACAACTGACGATGGGGCGTGGGAAAAGGC	370794	371523	371573	371521	-1	Scaffold_42	Cob_01085	369890	373428	None	4758	557	26917	No_constitutive_exon_found_in_species
GCCATGAGAATGAGACAACATGTGTAGACTGACTTTGACTGGGGGATTAGGT	370622	370731	370781	370729	-1	Scaffold_42	Cob_01085	369890	373428	None	4758	557	26917	No_constitutive_exon_found_in_species
GATGAGGATGAGTGTGGTTTGCTCGGATGGGATGGATGGATGGGTAATAGGA	387096	387236	387286	387234	-1	Scaffold_42	Cob_01088	386425	387793	None	4758	557	26917	No_constitutive_exon_found_in_species
CTCCCAATTCCTCGCGACCCTTTTTGGGCCGGGTGACTGATGGGTAGTAGTT	518270	518493	518543	518491	-1	Scaffold_42	Cob_01122	518270	523517	None	4758	557	26917	No_constitutive_exon_found_in_species
CGAGCACCTAGTGGGTTCTTTGCGAAAGAAAAGCTCTAAAGGGAGGACAGCC	530550	534201	534251	534199	-1	Scaffold_42	Cob_01124	530550	535187	None	4758	557	26917	No_constitutive_exon_found_in_species
CGACAGTAGATGCCTCCAGCGAGCGATGAAGCTGACCAGGGACGCTAAAGGC	727674	728978	729028	728976	-1	Scaffold_42	Cob_01182	727674	731183	None	4758	557	26917	No_constitutive_exon_found_in_species
AGGTCACGTTGGCCAGGCCTGGCCACAATGGTTTGCTAACTGGGGATAAGGT	733515	733655	733465	733517	1	Scaffold_42	Cob_01183	732072	733720	None	4758	557	26917	No_constitutive_exon_found_in_species
TACGCACGAGAGTGTAAACCCATACCGACTATTCCACATGGGTGAGGTAGTA	790907	791902	790857	790909	1	Scaffold_42	Cob_01189	789898	791902	None	4758	557	26917	No_constitutive_exon_found_in_species
GCCCCTGTTCGTCATGGAGTTCGGGTGCTGTGCGTATGAGGGTGCGGCAGCT	821082	821447	821032	821084	1	Scaffold_42	Cob_01202	820386	821447	None	4758	557	26917	No_constitutive_exon_found_in_species
CTCGCGAAAGCCGGTTACTCAGTGCTGATTCTCGAGGCTGGGGACACCAGTG	982760	983016	983066	983014	-1	Scaffold_42	Cob_01257	982760	983242	None	4758	557	26917	No_constitutive_exon_found_in_species
GGATCAGTGAGACTTTTTTTTTTATCATTTGCTAACAAAAAGGGTGTCAGGA	1172291	1173318	1173368	1173316	-1	Scaffold_42	Cob_01307	1172291	1173820	None	4758	557	26917	No_constitutive_exon_found_in_species
CTGCTCGCGTGTGAGCCTCATTCTTGGCATCGACTAACACAGGGTCATAGTT	1189110	1189708	1189758	1189706	-1	Scaffold_42	Cob_01312	1188480	1190037	None	4758	557	26917	No_constitutive_exon_found_in_species
AAAGAGGTTTCTACCCGTTGGTGTTGGATGCTTGCTGATGTATGGGATAGCG	129957	130102	130152	130100	-1	Scaffold_184	Cob_04779	129957	131324	None	4758	557	26917	No_constitutive_exon_found_in_species
GGTACGCTTTCCCGATGTTCACACGACTCTGGATGCTGACCTGGGAGCAGCC	297791	298282	298332	298280	-1	Scaffold_184	Cob_04831	296714	298466	None	4758	557	26917	No_constitutive_exon_found_in_species
CACAACCAACGACGATTACTCGACAATACTAACTGCTGTGGGATTGACAGAT	506247	506304	506197	506249	1	Scaffold_184	Cob_04881	506040	508045	None	4758	557	26917	No_constitutive_exon_found_in_species
TAAGTGAACGTCTAGACTACCGATCAGGAAACGTACTAACCAATGGGCAGTG	626471	626691	626421	626473	1	Scaffold_184	Cob_04913	621855	626691	None	4758	557	26917	No_constitutive_exon_found_in_species
CTCGGCTTTGCGAGTACGTGTGTGAGGAATCATCGCTGACCATGGGGCAGGT	804763	804836	804886	804834	-1	Scaffold_184	Cob_04956	804763	805248	None	4758	557	26917	No_constitutive_exon_found_in_species
AGAGCAGGCACACATGCCCACATGCGAACGGGGCTAACAGGGGCGTACAGAG	968351	968584	968634	968582	-1	Scaffold_184	Cob_04990	968351	973789	None	4758	557	26917	No_constitutive_exon_found_in_species
CCCGGAATAGCTCCTTGGGTCAAAATTACTGACGTGCTGGGATATAACAGGC	69044	69144	69194	69142	-1	Scaffold_88	Cob_02238	68265	69499	None	4758	557	26917	No_constitutive_exon_found_in_species
GCTGAATGACTCTTGGACGAGCGCGTCGCAAATGTCTAACTAGGGTGCAGGT	102499	104910	102449	102501	1	Scaffold_88	Cob_02250	102159	104910	None	4758	557	26917	No_constitutive_exon_found_in_species
TCCCTCACCTGCGGTGCCTCCCCGAAACCTGCTAACAACAAGGGCCAGAGGC	149494	149652	149702	149650	-1	Scaffold_88	Cob_02260	148744	152326	None	4758	557	26917	No_constitutive_exon_found_in_species
GGCGAAACTGATGAATGCTTATGGCTGCCGAAGCTGACAATGGGAATTAGTG	428976	428978	429028	428976	-1	Scaffold_88	Cob_02337	428723	429216	None	4758	557	26917	No_constitutive_exon_found_in_species
AAGCTTCCCTCTATTGTCATGTAACCATAGCAGCTGACACCAGCGGGCAGGC	488906	489292	489342	489290	-1	Scaffold_88	Cob_02358	488906	492184	None	4758	557	26917	No_constitutive_exon_found_in_species
GGTGAGTCAAGTTTCCATGCTCGAATGCACACAGACTGAGACGGGTACAGGC	557816	559249	557766	557818	1	Scaffold_88	Cob_02374	556496	559817	None	4758	557	26917	No_constitutive_exon_found_in_species
TCAAGGATGCTGTTTGATGGTATGTGGAAGGGTTTCTGACCGGGTGATAGTC	697636	697935	697985	697933	-1	Scaffold_88	Cob_02405	697636	699339	None	4758	557	26917	No_constitutive_exon_found_in_species
GTACGAGGTAACGTTCGTTGGCAAGGGGCTCAAGCTGATGGGGGGACCAGAA	715375	715437	715325	715377	1	Scaffold_88	Cob_02409	714806	717389	None	4758	557	26917	No_constitutive_exon_found_in_species
CGTGAGAAACTTGTACGCTTTACACACTCTTTGGACTAACATAAGGGAAGCG	756893	757746	756843	756895	1	Scaffold_88	Cob_02423	756022	757746	None	4758	557	26917	No_constitutive_exon_found_in_species
CGAATTGACCACGCTCGGGCGGAGCGGGGCTCACGGTCACGAGGGTGAAGCG	920314	920740	920790	920738	-1	Scaffold_88	Cob_02476	920314	928610	None	4758	557	26917	No_constitutive_exon_found_in_species
CGTAAGCAGAAAGACTCTTTGGACGATGGGTGCTGACGCTGGGGACCCAGGA	942441	942959	942391	942443	1	Scaffold_88	Cob_02481	942111	943730	None	4758	557	26917	No_constitutive_exon_found_in_species
CGAGCCCGAGCTTACATCGTGACGCTTGCTGATGTTGGCTGGGGAGGCAGCT	1072560	1072646	1072696	1072644	-1	Scaffold_88	Cob_02527	1071946	1072848	None	4758	557	26917	No_constitutive_exon_found_in_species
GTATCGAGGGCGACGTGAGACGAGGTGGGTTAACCAACGTTGGGTGACAGGC	74121	74453	74503	74451	-1	Scaffold_139	Cob_03893	73846	75493	None	4758	557	26917	No_constitutive_exon_found_in_species
TAAGCATAGCAAGACGCGACGTGGCAACGTTCAACTGACAGTTGGGATAGGT	320039	320158	320208	320156	-1	Scaffold_139	Cob_03950	320039	321106	None	4758	557	26917	No_constitutive_exon_found_in_species
AGTATATATTCCCTCACTTTTCAAGGTGCTGTTGCTGACGGGGAGAAAAGTC	330962	331441	330912	330964	1	Scaffold_139	Cob_03954	330611	332575	None	4758	557	26917	No_constitutive_exon_found_in_species
GTCATGAGGGACAGGAACGCTCGAGGACTGACGCTGGGGCTGAGATATAGTT	359425	359549	359375	359427	1	Scaffold_139	Cob_03961	357770	359549	None	4758	557	26917	No_constitutive_exon_found_in_species
CCAGTAAATGACGGCCCCCGCTGACGACTCACCCTCCCGCGCGGGCTAAGCC	390221	390499	390549	390497	-1	Scaffold_139	Cob_03967	390221	392338	None	4758	557	26917	No_constitutive_exon_found_in_species
TACCCAAAACGCTCGCTCGCTTGCTTACATCTGACTCGGGGAAACAACAGAG	460848	461609	460798	460850	1	Scaffold_139	Cob_03985	460667	461609	None	4758	557	26917	No_constitutive_exon_found_in_species
TTTCCATACTCCATCATCCATCCTGGCACCATCTAACCTCGTGGGTGCAGTG	493444	493542	493592	493540	-1	Scaffold_139	Cob_03999	493231	494855	None	4758	557	26917	No_constitutive_exon_found_in_species
CTATGGAGCGCTCGTTCGCTCGACGGAACCCACGCTAACAGGGATGACAGCC	713495	713850	713445	713497	1	Scaffold_139	Cob_04071	711802	713850	None	4758	557	26917	No_constitutive_exon_found_in_species
TTTATCTTACTACCACAAGCTTGCCGGCTGACAACCCTCGGGGTGTATAGGC	63732	64313	63682	63734	1	Scaffold_499	Cob_12907	63511	65121	None	4758	557	26917	No_constitutive_exon_found_in_species
GGCACTGGTTGCGACTTGTGAGAGATGAAGAGATACTGACGGGCCAAAAGTT	157024	157197	157247	157195	-1	Scaffold_499	Cob_12945	156163	158057	None	4758	557	26917	No_constitutive_exon_found_in_species
GAGAGAGAGAGAGAGAGAGAGAGAGCCCGACGCTGACTATGGGCCGGCAGTC	160119	160691	160741	160689	-1	Scaffold_499	Cob_12946	159772	161013	None	4758	557	26917	No_constitutive_exon_found_in_species
TCTCGATTTTGTTTCATAAAGCTTGGAGGCGGCTGACAGGGTAAAATCAGTA	224530	224667	224480	224532	1	Scaffold_499	Cob_12967	223124	224782	None	4758	557	26917	No_constitutive_exon_found_in_species
CGCCATCCCGACTTTGCAAAACGATGGGTGCTGACGCAGGGCGAATACAGAC	405217	405354	405404	405352	-1	Scaffold_499	Cob_13030	405217	405823	None	4758	557	26917	No_constitutive_exon_found_in_species
CAGCGGAAGATTGAACCAAGGCAGTCGAGGCTAACGCGAGCGGTGGGCAGAT	588974	589087	589137	589085	-1	Scaffold_499	Cob_13074	588578	589174	None	4758	557	26917	No_constitutive_exon_found_in_species
GACAACCGACTTCATCGCAGCCTACGGTATAAACACTAACGGGGAGACAGGC	612502	612684	612452	612504	1	Scaffold_499	Cob_13084	611681	612684	None	4758	557	26917	No_constitutive_exon_found_in_species
TTGAATATAGGGGGATTCGGGATGATGAGTTGCTGACACGGGTGGCACAGAG	636900	637083	636850	636902	1	Scaffold_499	Cob_13087	636444	638534	None	4758	557	26917	No_constitutive_exon_found_in_species
CCTCGGCCATGTATCCCAGTATTCCAATGTATGACACTAACTGGGGATAGGC	671980	672303	672353	672301	-1	Scaffold_499	Cob_13096	671695	672556	None	4758	557	26917	No_constitutive_exon_found_in_species
GCGTAAGTCTGGGAGGTTAGTTAGAGAACGCTGGTACTAACGGGTAATAGTC	825050	825437	825000	825052	1	Scaffold_499	Cob_13133	823127	825746	None	4758	557	26917	No_constitutive_exon_found_in_species
CGAGGGTTTTTTTGTTTTTTGCGAACAGAGAGATGCTAACTGGGAACGAGCG	1001546	1001662	1001496	1001548	1	Scaffold_499	Cob_13181	1000715	1001662	None	4758	557	26917	No_constitutive_exon_found_in_species
GTACTCCCCCCGCCCCGGATAGCGATTGTTGTGACTGACCGCGGGCATAGAT	1087531	1087695	1087481	1087533	1	Scaffold_499	Cob_13206	1083793	1088145	None	4758	557	26917	No_constitutive_exon_found_in_species
GTCCGTGTTTGGTGTGAGAGTGTTGCGCTGACGAAGTGGGAAAAAAACAGGG	1153713	1153762	1153663	1153715	1	Scaffold_499	Cob_13223	1153375	1154139	None	4758	557	26917	No_constitutive_exon_found_in_species
CGTCAGACAAGTGAGCCGCCCGGACAGATGCTGACGGGGGAGGAACGCAGAT	1158173	1158317	1158123	1158175	1	Scaffold_499	Cob_13225	1157088	1161234	None	4758	557	26917	No_constitutive_exon_found_in_species
TAAGTCAAGGCTGATAATGAGTCGCCCTGGGTTCTGCTGACATGGGACAGAT	114749	115790	114699	114751	1	Scaffold_244	Cob_06735	113001	115790	None	4758	557	26917	No_constitutive_exon_found_in_species
ACGACTATGAGCGGGTGTGGTGCGTTGCGGTGGGAAGCTGACGAGGGCAGAC	192260	192414	192464	192412	-1	Scaffold_244	Cob_06753	190672	192977	None	4758	557	26917	No_constitutive_exon_found_in_species
GATACGGGAGGGAAAAAAAAGGGGGGAACCTGGTTGGCTGACGGGAGCAGTG	192082	192195	192245	192193	-1	Scaffold_244	Cob_06753	190672	192977	None	4758	557	26917	No_constitutive_exon_found_in_species
ATATTGTTATAATGTAGAGTAACTGCTGGGCCTCTTGGGCTACAAAGCAGTC	239561	239607	239511	239563	1	Scaffold_244	Cob_06765	238358	244370	None	4758	557	26917	No_constitutive_exon_found_in_species
TAGGTCGCCTTCACCTCGATTAATGCTCAATATCTGATGAAACGGGACAGGC	280000	280541	280591	280539	-1	Scaffold_244	Cob_06778	279127	280726	None	4758	557	26917	No_constitutive_exon_found_in_species
CAGACGCTGCGATACGCTTCCTGGTGCGTTTGTTGACGGGGGGGTAACAGGA	335822	336270	335772	335824	1	Scaffold_244	Cob_06793	335271	336270	None	4758	557	26917	No_constitutive_exon_found_in_species
GGATAACAGATCGAAAGATGAAACAACAGATTTACTGACACTGGGCGAAGTT	409990	410093	410143	410091	-1	Scaffold_244	Cob_06813	408707	410490	None	4758	557	26917	No_constitutive_exon_found_in_species
AGGTCACGTTACGCCAGGAAACTCGTGGGCTGGTTTCTAACGGGGAGCAGAT	479684	479740	479790	479738	-1	Scaffold_244	Cob_06832	478526	480355	None	4758	557	26917	No_constitutive_exon_found_in_species
GTTCCCTGCCATATCCTTCAAGCGCTTTTGCCACTAATTGGGGAGTTCAGCT	683774	684211	684261	684209	-1	Scaffold_244	Cob_06888	683774	684620	None	4758	557	26917	No_constitutive_exon_found_in_species
CGAGTAATGGCGCCCGTGAAAGGAGCCCGGAACTCGGGAGATAGATGAAGGT	684870	685158	684820	684872	1	Scaffold_244	Cob_06889	684709	688167	None	4758	557	26917	No_constitutive_exon_found_in_species
GGACATGTCACGGAGTTTGTGGAGGAACCTGCTCCGACATACGGGTACAGAG	957959	958132	957909	957961	1	Scaffold_244	Cob_06954	957336	958132	None	4758	557	26917	No_constitutive_exon_found_in_species
CCTCGCCACCTTTTCCTGACGTGGAACGAACCCTTCTCTGACGAGGGCAGTG	981153	981397	981103	981155	1	Scaffold_244	Cob_06962	980081	981397	None	4758	557	26917	No_constitutive_exon_found_in_species
ATGAGCGTTGGAATCCGTTGTCTCTCGCCAACGTTGCTAATAGGGTGCAGCA	67947	69672	67897	67949	1	Scaffold_162	Cob_04390	67097	69672	None	4758	557	26917	No_constitutive_exon_found_in_species
CAACTGCCGAAAACAACAGGATGGCTAAACGCAGAGGGACGCACAAAAAGCC	160310	160437	160260	160312	1	Scaffold_162	Cob_04419	160141	161850	None	4758	557	26917	No_constitutive_exon_found_in_species
AAACCCTGATCGGAAGAAGATTGTGACTCCAGCTGACTCTGAGGGCTTAGGA	330458	330507	330557	330505	-1	Scaffold_162	Cob_04473	330458	331343	None	4758	557	26917	No_constitutive_exon_found_in_species
TCTTGCAAACCGGCAAGCACATGACGGTCATCGCTGACAGCCAAGGGCAGTC	341294	342031	342081	342029	-1	Scaffold_162	Cob_04478	341294	342446	None	4758	557	26917	No_constitutive_exon_found_in_species
TCCGCATCACCCGATGGGTTATCGCGTAGGGGACTAACAGGCGGGACAAGGT	368957	369095	369145	369093	-1	Scaffold_162	Cob_04488	368881	369494	None	4758	557	26917	No_constitutive_exon_found_in_species
AACATACATGCACCCGCGCTGATGAACAAACCGAGCTGATGCGGGAACAGAA	460387	460640	460337	460389	1	Scaffold_162	Cob_04507	460072	461469	None	4758	557	26917	No_constitutive_exon_found_in_species
AAGATGAGATTCGTATTTGCTTGGCAAGAAGAAGACTAACAGTGGGCTAGGC	487895	488046	488096	488044	-1	Scaffold_162	Cob_04518	487653	489645	None	4758	557	26917	No_constitutive_exon_found_in_species
TTTGTTTCCTCCCTCCAAGTTTCGCATGGTCATGCTGACGGGAATACCAGGC	591659	591723	591773	591721	-1	Scaffold_162	Cob_04547	590996	592559	None	4758	557	26917	No_constitutive_exon_found_in_species
TATTGCTAGCCTGGAGCAGTCACCCCGACGCCGTGCTTGACCGGGAGCAGAT	681516	682432	681466	681518	1	Scaffold_162	Cob_04574	681373	682432	None	4758	557	26917	No_constitutive_exon_found_in_species
TGGCCTCGGCTGTTTCTTCTGTCTTTGTGCGTGGCTGACGATGGGCCAAGTG	754204	754237	754154	754206	1	Scaffold_162	Cob_04605	753862	754237	None	4758	557	26917	No_constitutive_exon_found_in_species
TAAGTCCTTGTGTGGCAGTACACCGGATTCAGCTAACGCAGGGATGTCAGCA	159125	159255	159075	159127	1	Scaffold_409	Cob_10545	158352	159705	None	4758	557	26917	No_constitutive_exon_found_in_species
GGGAAGGGGGCGTGCGTGTGGAAGTGTTGGGTGTGGCTGACGAAGGGCAGAT	205641	205894	205591	205643	1	Scaffold_409	Cob_10555	204489	206512	None	4758	557	26917	No_constitutive_exon_found_in_species
GCATCTATCCATGGAAATGCAGGCTGACAATGGTGGACGGGGGGGAAAAGTC	211030	211124	210980	211032	1	Scaffold_409	Cob_10558	210536	213024	None	4758	557	26917	No_constitutive_exon_found_in_species
GTAAGCGCCCCGACAAACAGTATCTCGGACGAATCGACTGACGGGAGTAGAC	224535	225615	224485	224537	1	Scaffold_409	Cob_10562	223954	225615	None	4758	557	26917	No_constitutive_exon_found_in_species
AGGAAACATTGGCCAGCTACACGGATGGAGGGCTGACTCGGGAAATGTAGCC	258880	258965	258830	258882	1	Scaffold_409	Cob_10571	258590	259388	None	4758	557	26917	No_constitutive_exon_found_in_species
AATTCTTATTGTTCCTCTATGGTCATACCTCCTGCTAACCTAGCGGGCAGAG	287275	287360	287225	287277	1	Scaffold_409	Cob_10578	286857	289753	None	4758	557	26917	No_constitutive_exon_found_in_species
GACGAGCTGCCGATGGCGTACAGTCGAGGGTAAAACTGATGGTTGGGCAGGC	329712	329796	329846	329794	-1	Scaffold_409	Cob_10592	328275	330076	None	4758	557	26917	No_constitutive_exon_found_in_species
TTTCTCTCTGGCGTAGATGGGGCGGAGCTCGGTGCTGACGAGGGAAACAGGT	329464	329648	329698	329646	-1	Scaffold_409	Cob_10592	328275	330076	None	4758	557	26917	No_constitutive_exon_found_in_species
CGGACTGGTAGTCCTATTCCATCAAAGTTGTGCACTAACGCGGGACGTAGTT	482134	482402	482084	482136	1	Scaffold_409	Cob_10631	480038	482402	None	4758	557	26917	No_constitutive_exon_found_in_species
TTTGACTGACTCTTGGCTTCCACGACGATTGCTAACATGGGCGAGTACAGGA	596625	597957	598007	597955	-1	Scaffold_409	Cob_10667	596429	598902	None	4758	557	26917	No_constitutive_exon_found_in_species
AAAGAGCAGAATTGATAGCGAGGGCCGTACCTGGCCGCGGGTATGAATAGGA	704703	704744	704794	704742	-1	Scaffold_409	Cob_10694	703793	704925	None	4758	557	26917	No_constitutive_exon_found_in_species
GCGCTCGAGAGGGAACGAACGGGGCTGACGAGCATGGGCGCGATGAACAGCC	704320	704581	704631	704579	-1	Scaffold_409	Cob_10694	703793	704925	None	4758	557	26917	No_constitutive_exon_found_in_species
GGTTGCGATAAAGGATACGGGAACAAGAGAGGGCTGACGAGGGGTTGCAGAA	704100	704235	704285	704233	-1	Scaffold_409	Cob_10694	703793	704925	None	4758	557	26917	No_constitutive_exon_found_in_species
TTTCTTCGTAATGGACGTGAATTGTGTGTGCTAACCATGGGGACAAACAGGT	703793	704030	704080	704028	-1	Scaffold_409	Cob_10694	703793	704925	None	4758	557	26917	No_constitutive_exon_found_in_species
CAGCCTTACTTGTAAACATTGACGCGACCCATGCTGAGATAATGGGACAGGA	741503	742101	742151	742099	-1	Scaffold_409	Cob_10702	741301	742574	None	4758	557	26917	No_constitutive_exon_found_in_species
CCAACCCAACCACGTCGTCGGTCTCGGCAACTTTGCTGACGGGATGGTAGTC	744363	744488	744313	744365	1	Scaffold_409	Cob_10703	743728	744488	None	4758	557	26917	No_constitutive_exon_found_in_species
ATTTCGGTTCGGTCGCTGCAGAGTTTTGGATGATCTGACTGGGCGAATAGGA	774851	774883	774801	774853	1	Scaffold_409	Cob_10713	774649	775629	None	4758	557	26917	No_constitutive_exon_found_in_species
CTCCTGTCGTGATTCGTGACGACGGCGACAACAGCTGACGAGGGACCCAGGC	10118	10630	10680	10628	-1	Scaffold_35	Cob_00586	9628	10908	None	4758	557	26917	No_constitutive_exon_found_in_species
TCCGGATACCAAGTTTGGAGACTACGTAAAATTTGCGGAACTGGGCAAAGGC	37585	37885	37535	37587	1	Scaffold_35	Cob_00595	37273	38103	None	4758	557	26917	No_constitutive_exon_found_in_species
AGATCGTACTGCTCAAAAGAAAAGCCGGCATGTTCGCGATGTCGGGATAGTG	204526	204577	204476	204528	1	Scaffold_35	Cob_00631	204347	206808	None	4758	557	26917	No_constitutive_exon_found_in_species
GCCACAGTCTTGCGTCTCTCTTGAAACTATTATTCTTTGGGAGTGGACAGCA	218116	218665	218066	218118	1	Scaffold_35	Cob_00637	216630	218665	None	4758	557	26917	No_constitutive_exon_found_in_species
AAAGTTTGCTAGCATAGTTTCGGGTTCTGACCGCGTTTGGGAAAACATAGGG	524782	525407	524732	524784	1	Scaffold_35	Cob_00735	522972	525407	None	4758	557	26917	No_constitutive_exon_found_in_species
GTCTCATGAGATCGAGGATATGCTTGTGCGATTTGCTAACGGAGGGACAGAC	628602	628758	628808	628756	-1	Scaffold_35	Cob_00760	628602	630894	None	4758	557	26917	No_constitutive_exon_found_in_species
CGCATCTTTATGTTGTCGTAGCTGACAGTTGCGGTACCGTACGCGGGCAGCG	753434	753885	753935	753883	-1	Scaffold_35	Cob_00801	753434	755453	None	4758	557	26917	No_constitutive_exon_found_in_species
CTCCGGGCATCCCGGGAGGATCGGAACGGAGGCTGACCGGGCCGGAACAGGT	783633	783704	783754	783702	-1	Scaffold_35	Cob_00810	781434	784102	None	4758	557	26917	No_constitutive_exon_found_in_species
ATCCGCAGAGACGCTCTACCCCAGACAATGTGAGACTGACAGCTGGGCAGAC	828998	829234	828948	829000	1	Scaffold_35	Cob_00825	828091	829234	None	4758	557	26917	No_constitutive_exon_found_in_species
CGCGAAGCTTCAAGGTACTACCAGTAAAGCGCCTGCTGACGAGGGGACAGCG	862309	863137	863187	863135	-1	Scaffold_35	Cob_00836	862190	863732	None	4758	557	26917	No_constitutive_exon_found_in_species
TGCGGCGTACCATCACACGCTGATCCCCAGACTGACCTCGGGCGCGGCAGCT	908451	908952	908401	908453	1	Scaffold_35	Cob_00853	908249	911452	None	4758	557	26917	No_constitutive_exon_found_in_species
TTGTTCAGACGACCCGGGACGAATCCGGACCACTAACGTGAGGGCTGTAGAA	123349	123577	123627	123575	-1	Scaffold_400	Cob_10014	123349	124181	None	4758	557	26917	No_constitutive_exon_found_in_species
TATCCCTGGCGGCCGTGGACACAAAGTCTCAGAATTAACAAGGGTATCAGTC	206377	206568	206618	206566	-1	Scaffold_400	Cob_10035	206278	207566	None	4758	557	26917	No_constitutive_exon_found_in_species
TATTTGTGTTTGGTCATGTTGGCCGAGATGCTGAGGGGCGAGGGAGATAGAT	241479	241628	241429	241481	1	Scaffold_400	Cob_10042	240765	241628	None	4758	557	26917	No_constitutive_exon_found_in_species
GGGCACCAGGAAGGGTGGCCATGGAATGTGCTGACTCCGGGACGCGACAGTT	321166	322121	322171	322119	-1	Scaffold_400	Cob_10066	321166	322420	None	4758	557	26917	No_constitutive_exon_found_in_species
GACGTTCCGGATTCCTTTGAGATGTGAATACTAATCACAGGGACGCGCAGAT	338710	338840	338660	338712	1	Scaffold_400	Cob_10071	338225	339559	None	4758	557	26917	No_constitutive_exon_found_in_species
ACTTCAGACTCCTCGTAAGATGATCTGATGCACTGACTGGGAGTCAAAAGGT	352854	353046	352804	352856	1	Scaffold_400	Cob_10078	352475	353046	None	4758	557	26917	No_constitutive_exon_found_in_species
GATGCGCCCATGCATGCAAGGTCTATAAGGGATACTAATTGACTGGGCAGGG	354689	354819	354869	354817	-1	Scaffold_400	Cob_10079	353354	355386	None	4758	557	26917	No_constitutive_exon_found_in_species
TGAATCTTTAATTTTAATTTGTTTTTTTGGGCTGACCACGGTGGGAATAGCT	369485	369577	369627	369575	-1	Scaffold_400	Cob_10086	369138	369819	None	4758	557	26917	No_constitutive_exon_found_in_species
GACGGTAGGTTACTTGCTCTCGGACTCGAGAAACGTGCTGACAAGGGCAGAA	615639	615724	615774	615722	-1	Scaffold_400	Cob_10151	614773	617290	None	4758	557	26917	No_constitutive_exon_found_in_species
AAATCCCTCTCCATCAGCAGACGCGATGTGGACAAATCACACTGGGGCAGTA	626049	626246	625999	626051	1	Scaffold_400	Cob_10154	625902	626246	None	4758	557	26917	No_constitutive_exon_found_in_species
AGGCCATGTTCCGGTGCAGCTCATTGTCCTACATGCTGACGGGGTAACAGAA	216487	216639	216437	216489	1	Scaffold_481	Cob_11854	216060	220621	None	4758	557	26917	No_constitutive_exon_found_in_species
TATTCATCCGTCATACCGTGAAGCTGACGGTGGGGGGTGGGGGGCTGCAGCT	238051	238220	238270	238218	-1	Scaffold_481	Cob_11860	238051	238467	None	4758	557	26917	No_constitutive_exon_found_in_species
TGAGTACAATTGGTCTAGCAGGATCGATAAGGGGTGCTAATCAGGGACAGTT	240082	240675	240725	240673	-1	Scaffold_481	Cob_11862	240082	241333	None	4758	557	26917	No_constitutive_exon_found_in_species
ACGACGCGCGTCCGTACAGTCTCTCTGGGTTGCCCCTAATGGGAGCGTAGGA	465878	465940	465828	465880	1	Scaffold_481	Cob_11924	465119	466382	None	4758	557	26917	No_constitutive_exon_found_in_species
TGGTGCGACGAGAGGACGGAGTCTATGAACTGACTGGCTATGGCGGGCAGCT	466174	466382	466124	466176	1	Scaffold_481	Cob_11924	465119	466382	None	4758	557	26917	No_constitutive_exon_found_in_species
AGCAATTGACATTCGGCGGGTGGAGCGGTGCTGATGAGACGGGAAACCAGCC	491502	491637	491452	491504	1	Scaffold_481	Cob_11929	490533	491858	None	4758	557	26917	No_constitutive_exon_found_in_species
AGTGTTCCCCGAATATCGCGTGCGGCATAGTTGACAAATGGGAATTGCAGGT	508776	508830	508726	508778	1	Scaffold_481	Cob_11936	508684	509698	None	4758	557	26917	No_constitutive_exon_found_in_species
CAGCTCGTCTTGAGGGAAGGTGTGTGGCTGACTGGTTCGGGGGCGCATAGTA	511435	512206	511385	511437	1	Scaffold_481	Cob_11938	511123	512570	None	4758	557	26917	No_constitutive_exon_found_in_species
TTTATCGGCTCGATGACTCATTAGAGGCTGACGACAGGGGGAAAAAACAGCT	806612	806693	806562	806614	1	Scaffold_481	Cob_12034	805849	807219	None	4758	557	26917	No_constitutive_exon_found_in_species
TGCCGAGTGAAGACGAAGCTGATGAACGCTGTACGAATGGGGGACAACAGAC	403178	403365	403415	403363	-1	Scaffold_513	Cob_13357	403178	403785	None	4758	557	26917	No_constitutive_exon_found_in_species
CCGTCACAGATCCTTCAGCTGGCATGGCGGCTGACTTTGGGGAAATTTAGCG	422978	423600	423650	423598	-1	Scaffold_513	Cob_13364	422978	424321	None	4758	557	26917	No_constitutive_exon_found_in_species
GATGTCGTTGCGCCACACTCGCGGGCGAACACTGACGAGGGAACGCACAGCG	508741	508828	508878	508826	-1	Scaffold_513	Cob_13385	508634	509029	None	4758	557	26917	No_constitutive_exon_found_in_species
AGGAGACTCTGTGCTCTGCACTAGGGCTATGATCTGACGCCCAAGGGCAGGA	688033	688482	688532	688480	-1	Scaffold_513	Cob_13423	684748	688936	None	4758	557	26917	No_constitutive_exon_found_in_species
GTCACCACCAATTAGACATGGTGGAAACAAACTAACCAATGGGATAATAGGG	227576	227711	227526	227578	1	Scaffold_353	Cob_08375	226949	230283	None	4758	557	26917	No_constitutive_exon_found_in_species
CAAGCCCCTTTTGCGTTCCAAGAGATGCATACTGACGGGGAGGCGGGCAGTC	252705	253162	252655	252707	1	Scaffold_353	Cob_08382	252629	253682	None	4758	557	26917	No_constitutive_exon_found_in_species
GTGAACGAGAATCATTGTGAAGTGCTCTGCTAATCAACACGGGATGATAGGC	465766	465929	465979	465927	-1	Scaffold_353	Cob_08441	463385	468014	None	4758	557	26917	No_constitutive_exon_found_in_species
TTGTGGCGTGCGAGTTCCAAGAGGCTTAACTGTGCTAATCGAAGGGGCAGTA	570898	571000	570848	570900	1	Scaffold_353	Cob_08474	569700	571000	None	4758	557	26917	No_constitutive_exon_found_in_species
GGCTCCGAGCCTCGTTTCATTCGGCGCAGATCTCTAACCGGGAGTCATAGGT	626677	626743	626793	626741	-1	Scaffold_353	Cob_08484	624567	626858	None	4758	557	26917	No_constitutive_exon_found_in_species
TGCACTTTGCAGGACAAACACCCAGCTAACCGGCAGTTGTCCGGGGACAGAT	671153	671357	671407	671355	-1	Scaffold_353	Cob_08502	670494	671518	None	4758	557	26917	No_constitutive_exon_found_in_species
CAAGTGTAGGAACTCAATTGGGACCCATGGCTGACGGGAGGATACAACAGCG	117336	117576	117286	117338	1	Scaffold_118	Cob_02762	117076	118258	None	4758	557	26917	No_constitutive_exon_found_in_species
AGCCATGACTAGTCATTATGCGAAGCCTTCTCGTCTGACTTGGGATTAAGAT	163309	163416	163466	163414	-1	Scaffold_118	Cob_02774	162747	164145	None	4758	557	26917	No_constitutive_exon_found_in_species
CTCAATAGCCGCCACGGTCCGATAGTGTGACATGCTGATTTGAGGGGCAGGC	274322	274472	274272	274324	1	Scaffold_118	Cob_02795	273310	274472	None	4758	557	26917	No_constitutive_exon_found_in_species
ATCAAGTTTTCAAGTGCAGCCGAAGAGAAGCATATCGGCTCGTGGGACAGTT	390886	390904	390836	390888	1	Scaffold_118	Cob_02833	390658	392505	None	4758	557	26917	No_constitutive_exon_found_in_species
CATCCTTTGTACACTTCTCGTGAACCTATCAAGACTCTGATTGAGGGCAGAA	498288	498905	498955	498903	-1	Scaffold_118	Cob_02862	497970	499640	None	4758	557	26917	No_constitutive_exon_found_in_species
GTGTGCCCTTAGTAACCTGTGACGACACACGCCATGCTCACAATGGGCAGCT	566896	567240	567290	567238	-1	Scaffold_118	Cob_02891	566096	569033	None	4758	557	26917	No_constitutive_exon_found_in_species
AACGTCGCCAGCAATGTGATGCAGGGCTGATTGAGCGATGGTGGGGATAGTC	595704	596264	595654	595706	1	Scaffold_118	Cob_02902	594808	596264	None	4758	557	26917	No_constitutive_exon_found_in_species
TGTGTGTGTGTGTGTGTGTGTTTTGGAAGCAAGTCTGACCGAGGGGACAGAT	604158	604422	604472	604420	-1	Scaffold_118	Cob_02908	604158	605873	None	4758	557	26917	No_constitutive_exon_found_in_species
CACCACCCCTCATCTGTGTGTTTGTAACGCCATTCTGACGTGGGTGACAGCA	621937	622037	621887	621939	1	Scaffold_118	Cob_02912	621440	623150	None	4758	557	26917	No_constitutive_exon_found_in_species
TCACAACAATTTTATCGACTGGCATGAAAAATCGACCCACAGCGGGCAAGGA	740108	740225	740275	740223	-1	Scaffold_118	Cob_02951	740108	741442	None	4758	557	26917	No_constitutive_exon_found_in_species
CTTTCTTTCGTCGTCGTTTACTGAAGTGACTGACCAGACGGGACTAAAAGCG	177029	177039	177089	177037	-1	Scaffold_64	Cob_01635	177029	177593	None	4758	557	26917	No_constitutive_exon_found_in_species
AGTTTCAGTCCAACGGCCGAGGTCTCGAACGCCGGGCTAACTGGGAGCAGAT	186792	186902	186952	186900	-1	Scaffold_64	Cob_01638	185516	188365	None	4758	557	26917	No_constitutive_exon_found_in_species
AGTTCGGGAGAGAATAAAGGAGCGTGCGATGGGGAGACTGACGGGTGTAGGT	201673	202250	202300	202248	-1	Scaffold_64	Cob_01642	201673	202750	None	4758	557	26917	No_constitutive_exon_found_in_species
CGACTCGAACGAGATAGGAACTTTTGTGTCTGACTGGGAGTGCGGAACAGGC	288355	288375	288425	288373	-1	Scaffold_64	Cob_01667	287230	288606	None	4758	557	26917	No_constitutive_exon_found_in_species
TCGAGCCTTGTCCCACCCCATGTGAGGGTAATGATTACTGACCAGGGTAGTC	287230	287709	287759	287707	-1	Scaffold_64	Cob_01667	287230	288606	None	4758	557	26917	No_constitutive_exon_found_in_species
GTAGTCGCGCGTTCCTCGATGGTCGAGAACTAACATGGGTGACAAACCAGTT	486486	486731	486781	486729	-1	Scaffold_64	Cob_01712	486486	488904	None	4758	557	26917	No_constitutive_exon_found_in_species
TTTCAGATTCAGGCGACTATCTTAGGGATGGGCTTGGGGCAGGTGAAAAGTC	49862	50297	49812	49864	1	Scaffold_407	Cob_10363	49746	52131	None	4758	557	26917	No_constitutive_exon_found_in_species
GCCTATGCACATCTCGTCCGGCCGGAGCAAGCGTGCTGATGTCGGGACAGAA	127751	128953	129003	128951	-1	Scaffold_407	Cob_10385	127751	129151	None	4758	557	26917	No_constitutive_exon_found_in_species
AAGGATATGGTGAAGTTGCAACAAGCTAACAGCTGTGGGGGTTGGAAAAGAG	205752	205917	205702	205754	1	Scaffold_407	Cob_10402	205337	210190	None	4758	557	26917	No_constitutive_exon_found_in_species
CTCGCGCTCTGGGGAGTGTCGAACTCTGGCTGACTTGACGGGGATATCAGAT	208341	208530	208291	208343	1	Scaffold_407	Cob_10402	205337	210190	None	4758	557	26917	No_constitutive_exon_found_in_species
TACCGCACCGCTTGGAACCGTTCAAAGTGACTGATGCGATGCGGGCACAGTT	226975	227180	226925	226977	1	Scaffold_407	Cob_10405	226272	227180	None	4758	557	26917	No_constitutive_exon_found_in_species
CAGTAAGGGCAAGCCAATGCAGAGACGGAGGCTAACATTGGGATGTGCAGAT	251583	253567	251533	251585	1	Scaffold_407	Cob_10412	250148	253567	None	4758	557	26917	No_constitutive_exon_found_in_species
CTATAGGAATCCATGATATTTGCCACGGTGCTAATACCCTAGGGTTGCAGAT	436385	437388	436335	436387	1	Scaffold_407	Cob_10460	436033	437388	None	4758	557	26917	No_constitutive_exon_found_in_species
GGTGAGTTACTTTGATCGCTCTCGAACAAAGACCTTACGGGAGAACACAGGT	36473	37361	37411	37359	-1	Scaffold_470	Cob_11633	35845	37713	None	4758	557	26917	No_constitutive_exon_found_in_species
TCGTCTGATGTTGCGGTCTCATGTAAGCGGCTCACTGACTCGGGGTACAGGA	106309	106382	106259	106311	1	Scaffold_470	Cob_11652	105614	107531	None	4758	557	26917	No_constitutive_exon_found_in_species
AACAAATGCGGAAGGTGACATTTGAACCAAGTTTCTGACACCAAGGGCAGAT	129744	131106	131156	131104	-1	Scaffold_470	Cob_11658	129744	131545	None	4758	557	26917	No_constitutive_exon_found_in_species
ACAGCTTGGCAATCAGAGAAACTACCTAACACCATGCAGGGAGACCACAGGT	133805	135142	133755	133807	1	Scaffold_470	Cob_11659	131936	135142	None	4758	557	26917	No_constitutive_exon_found_in_species
TATGCGAAACGAAGCGAAGACGGGAGAAACACCGATTGACGATGGGATAGGT	144528	144564	144614	144562	-1	Scaffold_470	Cob_11663	143092	144942	None	4758	557	26917	No_constitutive_exon_found_in_species
TACGAGTTCGAGAATGGGCCCTAGTTTCTGGACATACCTTGGGTGGCTAGTC	360659	361149	360609	360661	1	Scaffold_470	Cob_11728	359404	361149	None	4758	557	26917	No_constitutive_exon_found_in_species
CATGGACGTCTACGTCATGGATCCAGAAAAAAGACAGGGACGGAAACCAGAT	440954	441291	441341	441289	-1	Scaffold_470	Cob_11750	440836	441994	None	4758	557	26917	No_constitutive_exon_found_in_species
TTAATTCCGCAGTGATTTGATCTCATCGCCAGGACATGCTGACGGGATAGAT	567721	569203	567671	567723	1	Scaffold_470	Cob_11791	566434	569203	None	4758	557	26917	No_constitutive_exon_found_in_species
TGTGCGACACGAAGTTTAAAAATACTAATTTCCCATGTTCGGCGGGACAGAC	92337	92556	92287	92339	1	Scaffold_498	Cob_12763	90054	92556	None	4758	557	26917	No_constitutive_exon_found_in_species
AACGAGACATACACGCACACAGAAAGAGCTAACACACCTTGGACGGGCAGCA	227918	228329	227868	227920	1	Scaffold_498	Cob_12796	227254	228568	None	4758	557	26917	No_constitutive_exon_found_in_species
AAGCAAGACTGTGTTGGTATTCAGGTCGGCATCTGACAGTGGGGAAACAGCG	296548	298999	296498	296550	1	Scaffold_498	Cob_12813	295800	298999	None	4758	557	26917	No_constitutive_exon_found_in_species
TCAATCGCAACGGCCCGCACACATCGTCGGAGTGCTGACAGGGTGTTAAGGG	536913	537029	537079	537027	-1	Scaffold_498	Cob_12875	536360	537609	None	4758	557	26917	No_constitutive_exon_found_in_species
TTTTTTCGTTGATTCGGGGTGAGATGGGTTGTGCTAACGGGAGTGAGCAGTG	326691	327037	326641	326693	1	Scaffold_497	Cob_12666	324869	327534	None	4758	557	26917	No_constitutive_exon_found_in_species
TTTGGGTCATTAGATGTACAGCTACTCGAGACAGATGTACGATGGGATAGGG	380141	380255	380305	380253	-1	Scaffold_497	Cob_12676	374849	380399	None	4758	557	26917	No_constitutive_exon_found_in_species
TTCGCAAAGGAACTCTGCTGATGTTTTGCGTTGCGGACGGGCGGGCACAGGT	425809	426085	425759	425811	1	Scaffold_497	Cob_12693	425144	426085	None	4758	557	26917	No_constitutive_exon_found_in_species
CCCAACCAACTCGACTCGTATCGCCTTGATATATTCTAACATGGGCCAAGGT	469683	470060	469633	469685	1	Scaffold_497	Cob_12709	469094	470638	None	4758	557	26917	No_constitutive_exon_found_in_species
TGAGTACACACCACTCTGACCGTTGACAGGCTTCGCTGACGAGGGTACAGCG	519054	519219	519269	519217	-1	Scaffold_497	Cob_12720	518340	519910	None	4758	557	26917	No_constitutive_exon_found_in_species
GCACCGATTCCTGACAAACAGGCATTCTTTCTGACGACGGGATGAAGCAGCT	523019	523424	522969	523021	1	Scaffold_497	Cob_12721	522870	524326	None	4758	557	26917	No_constitutive_exon_found_in_species
TCACCACATCATCGAACCTGCAAACGAACCCAGCTCACAGGCGGGCCAAGGA	544870	545806	544820	544872	1	Scaffold_497	Cob_12730	544677	545806	None	4758	557	26917	No_constitutive_exon_found_in_species
GGTAAGCATGTCAAGTATTTTTCATAATGATTCAGACTGACATGGGATAGGA	27399	27520	27349	27401	1	Scaffold_389	Cob_09844	25817	27520	None	4758	557	26917	No_constitutive_exon_found_in_species
CCTCGCGACCCTGCATCCCCATCGCAGTCATACTGACACGGGTGCCAAAGAA	75949	77705	77755	77703	-1	Scaffold_389	Cob_09856	75949	78060	None	4758	557	26917	No_constitutive_exon_found_in_species
AATCAGGACTGCCCAAAGGCCGCGGAAAGACTAACGACCGGGGCACATAGGC	96430	96622	96380	96432	1	Scaffold_389	Cob_09860	94535	96905	None	4758	557	26917	No_constitutive_exon_found_in_species
AGGCAGTCCTTGACAGCATTGTGTTGGTGTCGACTGACACAGGGCCGCAGAC	119161	119400	119111	119163	1	Scaffold_389	Cob_09866	118253	119710	None	4758	557	26917	No_constitutive_exon_found_in_species
TACGCTCCAACACTCCATACAACACACATCTTCTTGGGCTGACAAGTCAGGA	320940	321415	320890	320942	1	Scaffold_389	Cob_09921	320139	321415	None	4758	557	26917	No_constitutive_exon_found_in_species
TGAGCTTTTGCGACTGTAACGCAGTGAAATACTGCTAACATCGGGAATAGTG	20642	20753	20592	20644	1	Scaffold_221	Cob_06068	18799	23475	None	4758	557	26917	No_constitutive_exon_found_in_species
GAATGATCCGAACAATCCTGGTGTTGTAGGACTAGGTGGTACTGGGGGAGGA	30816	31044	30766	30818	1	Scaffold_221	Cob_06069	30035	31503	None	4758	557	26917	No_constitutive_exon_found_in_species
GTGCGCAAGCGAGTTTGAAGTATGTGGTTTTGCTAACGTGTGAGGGATAGGT	127616	127718	127566	127618	1	Scaffold_221	Cob_06100	126523	127718	None	4758	557	26917	No_constitutive_exon_found_in_species
CGTGAGTAACAGACATCACGGCGTCGGGTGCTAGCACTGACACGGGCAAGAC	146424	146853	146903	146851	-1	Scaffold_221	Cob_06107	144987	147298	None	4758	557	26917	No_constitutive_exon_found_in_species
TGCTGCTTGATAGAGAGGCAAAGACTGAGTTGAAAACGCGAAGCGGGTAGAC	203510	203692	203742	203690	-1	Scaffold_221	Cob_06129	203435	206224	None	4758	557	26917	No_constitutive_exon_found_in_species
TCAGTCACCTTAGTCTGTCCATCGTGGGGTTGAAAAACTGACGGGCGCAGTC	224380	224721	224330	224382	1	Scaffold_221	Cob_06135	223884	225657	None	4758	557	26917	No_constitutive_exon_found_in_species
TGCCGAGGGAGAGAGGTCTTGTGTCGCTGACTCGGAAGGGGAAAACACAGCT	254098	254355	254048	254100	1	Scaffold_221	Cob_06146	253331	254638	None	4758	557	26917	No_constitutive_exon_found_in_species
GTGGATTCAGGGTTGTATCGAGACCATTGGTGCTGGTCCGGGACCGACAGCA	254472	254638	254422	254474	1	Scaffold_221	Cob_06146	253331	254638	None	4758	557	26917	No_constitutive_exon_found_in_species
ACGACATGCCGTTGGAACAGGGTTGACGCCGTCTTGGGAAAAAACAATAGGA	273931	274062	273881	273933	1	Scaffold_221	Cob_06150	273456	275760	None	4758	557	26917	No_constitutive_exon_found_in_species
AGGCACCAGCATTGATCACGCGGGAGGCATGGACACTGACACCGGGCAAGGC	459070	460279	459020	459072	1	Scaffold_221	Cob_06202	458680	460279	None	4758	557	26917	No_constitutive_exon_found_in_species
GCAGGAGAGAACCGATTTTCAGAGTTCGTCAACTGACAGCATGGGGCCAGTC	499058	499344	499008	499060	1	Scaffold_221	Cob_06212	497534	499344	None	4758	557	26917	No_constitutive_exon_found_in_species
GTTGCGGGAGGTTTGAGATTTGGTGTGATGGGTTGCTGATCTGGGACAAGGG	19586	20362	20412	20360	-1	Scaffold_219	Cob_05918	19586	21472	None	4758	557	26917	No_constitutive_exon_found_in_species
TCTCGTGCGCGCGGAGTAAGATAAGATTGATGGCTAACATGGGATGACAGTC	60381	60633	60331	60383	1	Scaffold_219	Cob_05930	59864	60633	None	4758	557	26917	No_constitutive_exon_found_in_species
TACCACGCGCACGTCATCGCAGTCAAGTGGCGGAGATTGAAATGGGATAGCA	100230	100286	100180	100232	1	Scaffold_219	Cob_05941	99965	100635	None	4758	557	26917	No_constitutive_exon_found_in_species
CTGTTACGAGTTTATAACGTCTCTGCAATCCGTGACTTACAGTTGGGCAGAT	265007	266533	266583	266531	-1	Scaffold_219	Cob_05977	265007	267258	None	4758	557	26917	No_constitutive_exon_found_in_species
AACCAGCATTGATTGCCCCAAACGCAGTTACTGACAGCGCTTGGGGGCAGTT	280250	280672	280200	280252	1	Scaffold_219	Cob_05981	278581	282553	None	4758	557	26917	No_constitutive_exon_found_in_species
GTGCAATTTATCCCTGTTTCTGGCCCCTTCGCGCAGCTAATGGGACATAGAT	427167	428205	428255	428203	-1	Scaffold_219	Cob_06023	427167	428996	None	4758	557	26917	No_constitutive_exon_found_in_species
TGTGCCTTCCTTTGTGGGATAAGACAGACCATCAAATTAACCAGGGACAGAC	441827	442676	441777	441829	1	Scaffold_219	Cob_06029	440264	442676	None	4758	557	26917	No_constitutive_exon_found_in_species
ATGTAGCACGGAGCAGTGGCCCAAGAACACAATAGCTGACACCGGGACAGGT	97325	99173	99223	99171	-1	Scaffold_454	Cob_11529	97325	99232	None	4758	557	26917	No_constitutive_exon_found_in_species
GTTGGAACAAAGGTGAAATGCCACGTCCACGACTGACGGGAGAGTCGTAGTT	357060	357457	357010	357062	1	Scaffold_454	Cob_11555	355524	358086	None	4758	557	26917	No_constitutive_exon_found_in_species
TCGGTGGGTGATTCGTCATGTTTGTTCGGGTACAGCAGCTGACGGGGCAGAT	405630	405741	405580	405632	1	Scaffold_454	Cob_11570	399947	406266	None	4758	557	26917	No_constitutive_exon_found_in_species
TGTTTATGGATTGGTTGTGTTCTGAAGGGGAGTTACTGACGGCGGGATAGGC	447595	447723	447773	447721	-1	Scaffold_454	Cob_11586	447370	449082	None	4758	557	26917	No_constitutive_exon_found_in_species
ACTCCATCATGGGGCACACTCTTGACTTACAAAACATCGGGAACCAACAGGG	494831	494922	494972	494920	-1	Scaffold_454	Cob_11605	494418	495350	None	4758	557	26917	No_constitutive_exon_found_in_species
AACGTGAGTGCTGCTTACCTTATGCATCTTCCCATCTAACGTGCGGGCAGAG	17515	21423	17465	17517	1	Scaffold_259	Cob_07320	17197	21423	None	4758	557	26917	No_constitutive_exon_found_in_species
GGTAAGTGCAGATACTCATTACGGACTCGGTCTTCTGCTAACAGGGTCAGTC	284175	284534	284125	284177	1	Scaffold_259	Cob_07382	283297	284674	None	4758	557	26917	No_constitutive_exon_found_in_species
CGGGGAATGCAGTGGAGAGTGTGCCGACTGACGATGGGGGGGATGGATAGGT	153462	153598	153648	153596	-1	Scaffold_119	Cob_02995	152800	154284	None	4758	557	26917	No_constitutive_exon_found_in_species
TCGATTCTTGCTGGGGTCGAGATTCTTCGGGAAAGCTAACGGGCACACAGGC	153152	153407	153457	153405	-1	Scaffold_119	Cob_02995	152800	154284	None	4758	557	26917	No_constitutive_exon_found_in_species
ACGCACGGCCAAGTGTTTGGATTGCAGTTTGCTGACAAAGGGTGATACAGGA	152800	152827	152877	152825	-1	Scaffold_119	Cob_02995	152800	154284	None	4758	557	26917	No_constitutive_exon_found_in_species
GTGGCAGTGATGGCACATGTGGAATGATCGCTGACGAGGACACGGGGCAGAT	175664	175856	175906	175854	-1	Scaffold_119	Cob_03003	175664	176655	None	4758	557	26917	No_constitutive_exon_found_in_species
GTGCATCAGCTTCCGCTAATCCCAGAGATATGCTTCCGTCGGGTTGACAGGC	277186	277362	277136	277188	1	Scaffold_119	Cob_03037	276899	278781	None	4758	557	26917	No_constitutive_exon_found_in_species
GACGCGCCTTTGGTCGACCAGACGCCTTCGATGCTGACGTAGGGCTGCAGGA	295325	295348	295275	295327	1	Scaffold_119	Cob_03041	295144	295692	None	4758	557	26917	No_constitutive_exon_found_in_species
GTGGCCCCCCAATCGATGTCTGCGGATTCCGGATCACTAACTAGGGACAGAA	328568	328971	329021	328969	-1	Scaffold_416	Cob_10781	327423	331501	None	4758	557	26917	No_constitutive_exon_found_in_species
GTTGCCGAAGCACGTTTCCTCGGGAGGAGGGCTGGCTGATCACAGGGCAGGG	352927	353127	353177	353125	-1	Scaffold_416	Cob_10790	350658	353703	None	4758	557	26917	No_constitutive_exon_found_in_species
GAAGTACATGATGGCTGAAAGAGTGATGGCGCTAACTGGGTTGGAAACAGCT	378666	378714	378764	378712	-1	Scaffold_416	Cob_10801	377197	379263	None	4758	557	26917	No_constitutive_exon_found_in_species
GACTTTGCAACGGATCGGGTACTGTTTGCTAGGCTCACACTACGGGGTAGAT	378446	378610	378660	378608	-1	Scaffold_416	Cob_10801	377197	379263	None	4758	557	26917	No_constitutive_exon_found_in_species
CAGATAATGTACGATTCCGAAATTGATGAGTGACTGACACGTGGGAACAGCC	378193	378388	378438	378386	-1	Scaffold_416	Cob_10801	377197	379263	None	4758	557	26917	No_constitutive_exon_found_in_species
GAGTCGGGCACGTGTTGCTGTGTGAGGTTCGTGGCTGACTGGCCGGGTAGGA	455386	455675	455725	455673	-1	Scaffold_416	Cob_10817	455386	456182	None	4758	557	26917	No_constitutive_exon_found_in_species
CGCGAGCTGTACGACCGAACTCTCGACCGTCGAGACTGACGGGTAACTAGTG	491966	492159	491916	491968	1	Scaffold_416	Cob_10824	491278	493333	None	4758	557	26917	No_constitutive_exon_found_in_species
GGTAAGAGACAATCAAAAATTCAGAGGCAAAGTCGCTGAACAGTGGGCAGGG	501223	501526	501173	501225	1	Scaffold_416	Cob_10827	499980	501526	None	4758	557	26917	No_constitutive_exon_found_in_species
GTTGAGGGCATCAAAGAACCAAAATCACGACGGACTGACAGGGAACAAAGGT	507483	508097	508147	508095	-1	Scaffold_416	Cob_10830	506667	508374	None	4758	557	26917	No_constitutive_exon_found_in_species
GTAGGCACATTCACGTGAGACAGGTCAAAGTGTGATGCTGAAGGGCACAGGC	130107	130247	130297	130245	-1	Scaffold_344	Cob_08321	128825	131139	None	4758	557	26917	No_constitutive_exon_found_in_species
CAGAGACCCGGCTGTGAGAAGGTAAACGCGGCTGACGGCGATGGGGACAGAC	67463	67748	67413	67465	1	Scaffold_132	Cob_03724	67116	69117	None	4758	557	26917	No_constitutive_exon_found_in_species
AAGCGAAGCAACCGCAAAGGAACCTTTATCAGTTGCTAATGGGTTGACAGGC	219145	219268	219318	219266	-1	Scaffold_132	Cob_03762	219145	221204	None	4758	557	26917	No_constitutive_exon_found_in_species
AGTCGAGGATGGCCCTTTGTCCCGTAGAAGGCGGCTGACGGGTTGGACAGAA	398498	398683	398448	398500	1	Scaffold_132	Cob_03808	397780	399664	None	4758	557	26917	No_constitutive_exon_found_in_species
AAGGTCCGTACATCTAAGAACCAAGACCGAGAAAATCTAACGGGGAGAAGCA	51353	51473	51523	51471	-1	Scaffold_426	Cob_11038	51353	51658	None	4758	557	26917	No_constitutive_exon_found_in_species
TGACCATCATGGGCCACGATGGGATTTGCGGTCTTTGCCCTCGGGGATAGCA	188029	189233	189283	189231	-1	Scaffold_426	Cob_11072	188029	191255	None	4758	557	26917	No_constitutive_exon_found_in_species
GTGCCGAGGCAAACCTCGTTTTCGGTTCTGACGGGCGCGGGGACGAGTAGGG	196241	196375	196425	196373	-1	Scaffold_426	Cob_11074	195199	196605	None	4758	557	26917	No_constitutive_exon_found_in_species
GCCCTGGTTGCACTTCAGCCCTCGGGGTGACAGTATTCTGACCGGGACAGCG	207868	209417	209467	209415	-1	Scaffold_426	Cob_11078	207728	209754	None	4758	557	26917	No_constitutive_exon_found_in_species
TCTCAACACACCGATATAAACCTCTGAAACTCACTAAAGCGACGGGATAGAT	380919	381758	381808	381756	-1	Scaffold_426	Cob_11121	380919	382580	None	4758	557	26917	No_constitutive_exon_found_in_species
CGATCCCGACGATCGTCATATGTTGTTTGATATGCTAACCGGGTGAAAAGGT	154448	154524	154574	154522	-1	Scaffold_240	Cob_06523	154448	156376	None	4758	557	26917	No_constitutive_exon_found_in_species
TCTCACTTGACCCTTCGTGCTGCCTGTTTTGCTCACATTCATGGGAACAGCC	197843	198006	198056	198004	-1	Scaffold_240	Cob_06534	197843	199669	None	4758	557	26917	No_constitutive_exon_found_in_species
TTCATGAAAGACACAACGATCTCGACGCGTCTTGTTTTTCGGGACTGCAGTT	259271	259517	259221	259273	1	Scaffold_4	Cob_00088	258209	259980	None	4758	557	26917	No_constitutive_exon_found_in_species
AAAGAGCAAGAAAACGGCATCGTGGCCCTTTGCTAACTGTGACCGGGCAGGC	352666	353230	353280	353228	-1	Scaffold_4	Cob_00121	352014	353610	None	4758	557	26917	No_constitutive_exon_found_in_species
TCTCTCGGGCCAGCGACGACGGGGAAACAACGTGCTGACCTGACGGGCAGCT	441927	442605	441877	441929	1	Scaffold_4	Cob_00143	440904	443119	None	4758	557	26917	No_constitutive_exon_found_in_species
CCAGGTTCACCTTGGAGCTTGACTCGCGCTGTGCTGACCGGGCGAATCAGAT	17320	17596	17270	17322	1	Scaffold_294	Cob_07787	16139	18486	None	4758	557	26917	No_constitutive_exon_found_in_species
CAAGGTGCGTCGATCGCGACTGCGTAGTGAATGCCGTCTAACGGGGGCAGAT	140165	140280	140330	140278	-1	Scaffold_294	Cob_07819	139863	143941	None	4758	557	26917	No_constitutive_exon_found_in_species
AAGCCGTCTATATCAGCGTCAGTAGTGTTGAGAGAGCTGACAGGGTGTAGGC	164888	165081	165131	165079	-1	Scaffold_294	Cob_07826	164306	166122	None	4758	557	26917	No_constitutive_exon_found_in_species
GAGGCGATGCTGCCAGAAGACCTGTTGACGCCTGCACGGGTGGACGAAAGGG	173824	173930	173774	173826	1	Scaffold_294	Cob_07829	173503	173930	None	4758	557	26917	No_constitutive_exon_found_in_species
CAAGTACGTTGCATGAACAGCTTCGTTGTCCGCGAACTAACAGGGTGTAGTT	185208	185296	185346	185294	-1	Scaffold_294	Cob_07832	184755	188038	None	4758	557	26917	No_constitutive_exon_found_in_species
CTTCCGTCTTGGGACTCTGGAAAGAAGTAGCACAGCTGATTTGGGAATAGTT	342501	342706	342756	342704	-1	Scaffold_294	Cob_07874	342101	343827	None	4758	557	26917	No_constitutive_exon_found_in_species
CAGGAAGCACCAGTAGTCTGGATCTTGCCTTAATAACTATCTCGGGAAAGAT	431520	432477	432527	432475	-1	Scaffold_294	Cob_07905	431520	436956	None	4758	557	26917	No_constitutive_exon_found_in_species
GGGACTGCATAAGTTATCGCACGACTGAAGACGTCGGCTGACCAGGGCAGGA	442463	442900	442950	442898	-1	Scaffold_294	Cob_07908	442463	443480	None	4758	557	26917	No_constitutive_exon_found_in_species
AGGAATCGGCCTGTCTCGTGCTATGGCTGACGCCGTGGGCAATGGGACAGGC	9224	9373	9423	9371	-1	Scaffold_520	Cob_13470	8054	9595	None	4758	557	26917	No_constitutive_exon_found_in_species
CATGCTGAAGCCTCTGTTGGTCACTGTTACTGATAGTGAAGGGATTGTAGAT	219315	219358	219408	219356	-1	Scaffold_520	Cob_13474	218949	219467	None	4758	557	26917	No_constitutive_exon_found_in_species
GCATTCTAGCCAGCATAAACTCTGAGGCAGACTTGGGGCTTAGATAAAAGAC	93273	93363	93413	93361	-1	Scaffold_248	Cob_07109	93048	93598	None	4758	557	26917	No_constitutive_exon_found_in_species
GATCAAGCGCTCGTACGTATGCGTATGGCAATGACTAAACCTGGGGACAGCC	149097	149238	149047	149099	1	Scaffold_248	Cob_07130	148776	150251	None	4758	557	26917	No_constitutive_exon_found_in_species
GCGTTGCTCCAAAGACAAGTCCACATGAAAGATACGGGACGGAAAAACAGAG	182029	182694	182744	182692	-1	Scaffold_248	Cob_07144	182029	183738	None	4758	557	26917	No_constitutive_exon_found_in_species
TTGGTAGTTACACTTACTTAATCTTCCAGCTTGGCTGACCGGGTATATAGAT	244659	245963	246013	245961	-1	Scaffold_248	Cob_07161	244659	246244	None	4758	557	26917	No_constitutive_exon_found_in_species
ACCCAAACTTCGGAATCCGAGACCCAGCCCCCAGCTGACTGGGCCGGAAGAA	334786	335407	334736	334788	1	Scaffold_248	Cob_07190	334658	335407	None	4758	557	26917	No_constitutive_exon_found_in_species
TGCCATGCCCCCCTTCGTAACTGGCGATGCTAACCCGTTGGGCAACAAAGGT	421446	422163	422213	422161	-1	Scaffold_248	Cob_07214	419556	422426	None	4758	557	26917	No_constitutive_exon_found_in_species
CTTGCCGTGATGGCTCGAACAGGATGAGATGTGCTGACGAAGGGAAACAGGT	8749	8844	8894	8842	-1	Scaffold_277	Cob_07657	8749	9803	None	4758	557	26917	No_constitutive_exon_found_in_species
GTTGCGACGGGTAATGGTTGCCTTGGACTGACGAACATCTGGGCCAAAAGCT	80305	80342	80392	80340	-1	Scaffold_277	Cob_07674	79217	80995	None	4758	557	26917	No_constitutive_exon_found_in_species
AGTATGGGACTAAGTGGGTGTGAGATGTTGATGCTGACTGGGGTTGTAAGAT	216941	217124	217174	217122	-1	Scaffold_277	Cob_07694	216941	218464	None	4758	557	26917	No_constitutive_exon_found_in_species
TAAGTCTCACCAACAATTCGTTGGTAAACCACCTACTCACATGGGTGTAGCA	308850	309610	308800	308852	1	Scaffold_277	Cob_07715	307407	309610	None	4758	557	26917	No_constitutive_exon_found_in_species
TATTGAAGAAAAAAAAAAGTTTCCAAGGTCACTGACGCAACGGGTGATAGGG	4738	4927	4977	4925	-1	Scaffold_245	Cob_06986	4738	6665	None	4758	557	26917	No_constitutive_exon_found_in_species
AGCGCGGGCTGTTTCGACGTGACGCGTTTTTGCTGACGGGGAGGACGCAGGA	45279	45436	45486	45434	-1	Scaffold_245	Cob_07000	45196	46367	None	4758	557	26917	No_constitutive_exon_found_in_species
GTGAGTCCACAGCACTCGCCATCCCTGGACGAAAGCTGACGGGACATCAGCG	133403	133421	133353	133405	1	Scaffold_245	Cob_07024	132820	134243	None	4758	557	26917	No_constitutive_exon_found_in_species
CCGATCTTTTGTCCCAGGTTATTTGGCCAACTTACTGACTCGGGGTACAGAA	149658	149883	149933	149881	-1	Scaffold_245	Cob_07027	144569	150965	None	4758	557	26917	No_constitutive_exon_found_in_species
CTATGTCGTCCTTGCTTGGATACTTTTTCTTTGCTAACGAAATGGGTCAGAA	289816	289831	289881	289829	-1	Scaffold_245	Cob_07061	289466	290063	None	4758	557	26917	No_constitutive_exon_found_in_species
CAGAGTAAGTGGACTGCCACACGAACCAAGACGGCCGACTGACTGGGTAGAT	292200	292693	292743	292691	-1	Scaffold_245	Cob_07062	291078	293442	None	4758	557	26917	No_constitutive_exon_found_in_species
AGGCCTGCCAGGAAGCAGACTGGTCAGATTGCTGAGAGGCCGCTGGGGAGAC	33784	33946	33996	33944	-1	Scaffold_227	Cob_06308	33784	34803	None	4758	557	26917	No_constitutive_exon_found_in_species
AACGAAGTCGGGTCCTGGTGTTTGAGAGAATAGTATCTAACGGGTAAAAGAT	117414	117834	117364	117416	1	Scaffold_227	Cob_06334	116402	117955	None	4758	557	26917	No_constitutive_exon_found_in_species
CATTGAGCTTGCTGTATAGACTTTGCAAGGTGCTGATCTAGAGGGATCAGAT	129453	129679	129403	129455	1	Scaffold_227	Cob_06340	128184	129882	None	4758	557	26917	No_constitutive_exon_found_in_species
CCAGACGCTCCCCATACCTGTCGACCATCGCTAACGGGCCGCGGGGACAGCT	251682	252347	251632	251684	1	Scaffold_227	Cob_06375	251212	252807	None	4758	557	26917	No_constitutive_exon_found_in_species
GTTAATTCGTCAAAAGACGGGCTGAATGCTTCGCTGACTTCGTGGGCAAGGC	76422	76514	76372	76424	1	Scaffold_263	Cob_07436	75280	77313	None	4758	557	26917	No_constitutive_exon_found_in_species
CGGGGAGTTTGTCAGAGGTTGGCGGGGAAAGAAACTGACGGGAACCGCAGCC	308291	308749	308241	308293	1	Scaffold_263	Cob_07493	307928	308749	None	4758	557	26917	No_constitutive_exon_found_in_species
ACAGTCCCATGATGACTGGAAAGTTTTGGAAGGGTATTGACGAGGGAAAGAA	325227	325767	325177	325229	1	Scaffold_74	Cob_01895	324178	326048	None	4758	557	26917	No_constitutive_exon_found_in_species
GACGATTCCGAACGACGGTCTCATGGATGAACGCTGACGTGTGGGAACAGCA	332600	332699	332550	332602	1	Scaffold_74	Cob_01898	331534	332699	None	4758	557	26917	No_constitutive_exon_found_in_species
GGTCTCCTCTGTCAACAAACGCAATCTCTCTTAACATAAGGGGTACGCAGTT	426388	426416	426338	426390	1	Scaffold_74	Cob_01924	426181	427597	None	4758	557	26917	No_constitutive_exon_found_in_species
TCTATAGTATCTATGCGATTTATAGTATTTATATAAATATGGGGTAATAGAA	412169	412189	412239	412187	-1	Scaffold_5	Cob_00164	407435	412829	None	4758	557	26917	No_constitutive_exon_found_in_species
CTAGATCCCGTGTGTAGCCCTGATGATGCTGACATGTGGCGGGTTTGAAGTC	30107	30508	30558	30506	-1	Scaffold_79	Cob_01946	29387	31145	None	4758	557	26917	No_constitutive_exon_found_in_species
AGTGTTGGTCCTAGAAGGTAGAGCTCTTTACTGATATTGGCAACGGGCAGCT	267009	267043	267093	267041	-1	Scaffold_79	Cob_02015	267009	267566	None	4758	557	26917	No_constitutive_exon_found_in_species
ATCTTCGATGGTCTTCTGTGCTGACCGAGACTTGGCTGACTTTGGGAAAGGT	314008	314086	313958	314010	1	Scaffold_79	Cob_02034	313282	314968	None	4758	557	26917	No_constitutive_exon_found_in_species
ATGCCGACTTCTCCACTGGGAAGCCCTCAACGTAGCTGATGCGCGGGTAGAT	16114	16478	16064	16116	1	Scaffold_45	Cob_01374	15471	17654	None	4758	557	26917	No_constitutive_exon_found_in_species
CTTAGCTTGGGTCAATAAGCTCGTTCTGATCGACGTCTCCATACGGGTAGAT	26392	26459	26509	26457	-1	Scaffold_45	Cob_01376	23966	26617	None	4758	557	26917	No_constitutive_exon_found_in_species
AGTGATTGGTGTCTTGGGGGCTGGCAGTCTTGAGTGTTGACGGTGGGCAGAA	230456	230863	230913	230861	-1	Scaffold_45	Cob_01432	228667	232656	None	4758	557	26917	No_constitutive_exon_found_in_species
CATCCGTTTTCCCGCAGATAGCCAGAGGCTGCTAACGCGAGGGGGCACAGGA	298099	298505	298049	298101	1	Scaffold_45	Cob_01451	297571	298694	None	4758	557	26917	No_constitutive_exon_found_in_species
TCTGTAGTAAGACGTGAAGACTGACTTTCTTGTTGATTGGGAAAAACTAGAT	377709	378039	378089	378037	-1	Scaffold_45	Cob_01476	376149	378183	None	4758	557	26917	No_constitutive_exon_found_in_species
CGTCAATGTTTGCTGGGTGTGTGTGTGTTACTGACGTGGGAAAATGGCAGTT	385140	385263	385313	385261	-1	Scaffold_45	Cob_01478	384774	386044	None	4758	557	26917	No_constitutive_exon_found_in_species
ACTATCTACAGTGTCGCCGTCTTGAGCGTCAATGCTAACTGAGAGGGCAGCG	157211	157498	157161	157213	1	Scaffold_312	Cob_08015	156591	158155	None	4758	557	26917	No_constitutive_exon_found_in_species
GTACGTGGTCCCGTTCACGGTGCATAGTTGCCTGCTGACCCATGGGCAAGAC	345174	345474	345524	345472	-1	Scaffold_312	Cob_08057	345174	345871	None	4758	557	26917	No_constitutive_exon_found_in_species
TTGTGCTCCTGAATAGTCGACTGAGTAATATTGTCTTTCCGGGGGAACAGGC	91460	91591	91641	91589	-1	Scaffold_451	Cob_11404	90157	91704	None	4758	557	26917	No_constitutive_exon_found_in_species
CAGTTGAAGCAAAATTGGATTTCGTGGAGTTGAAGCTAATCTGGGAGTAGTC	215413	215989	215363	215415	1	Scaffold_451	Cob_11439	214163	215989	None	4758	557	26917	No_constitutive_exon_found_in_species
TTTTACTCTCGGCAGCGTGAGAGAGAAATGTCGAAGCTGACGATGGGCAGAT	251617	251650	251567	251619	1	Scaffold_451	Cob_11450	250337	252416	None	4758	557	26917	No_constitutive_exon_found_in_species
ACCCTTTGCCGTTCGGCCAAAAGCTCCACCTGCTGACGTCGGGAAATTAGCA	292177	292485	292535	292483	-1	Scaffold_451	Cob_11460	292029	293327	None	4758	557	26917	No_constitutive_exon_found_in_species
CGTCGAATTCCGTGACTTAAATCGACGAGAGACTGACCGGTGGGATGCAGTG	330208	330291	330341	330289	-1	Scaffold_451	Cob_11473	329556	331706	None	4758	557	26917	No_constitutive_exon_found_in_species
AGCATTCCCTCTGCTGATTGATGGCATTGCACCGCTGACTTTGGGAACAGTG	193891	194078	193841	193893	1	Scaffold_198	Cob_05744	191398	194078	None	4758	557	26917	No_constitutive_exon_found_in_species
ATGCATCTTGCACTTGGGCAAGAAAGAGTGGCTCGCTGACGGCCGGGCAGAT	274347	275799	274297	274349	1	Scaffold_198	Cob_05761	274036	275799	None	4758	557	26917	No_constitutive_exon_found_in_species
TCAGTAAGACGTCAGGTCGGCCAAGCTTCACAACGGCTAACCGGGAAAAGGC	162349	162634	162684	162632	-1	Scaffold_233	Cob_06457	162349	165252	None	4758	557	26917	No_constitutive_exon_found_in_species
CTGGCTTGTTCGACACTCACATGTTGGGAGTGAGACTGATAGGGACGCAGAT	4218	4423	4473	4421	-1	Scaffold_160	Cob_04241	2302	4943	None	4758	557	26917	No_constitutive_exon_found_in_species
AGTGGTTCTACCATCGGCGGCGACTGGAGGTATACTGACGGGAAAATTAGGT	11554	13859	13909	13857	-1	Scaffold_160	Cob_04244	11554	16095	None	4758	557	26917	No_constitutive_exon_found_in_species
CAACTACCCGTAGCGTTGCGTCAGGCGATTTGCTGACCCCCGGGTGACAGGC	158154	158538	158104	158156	1	Scaffold_160	Cob_04273	157859	158893	None	4758	557	26917	No_constitutive_exon_found_in_species
CCTCAACGCCGGTCGTTCCTCAGGCTGACTTGACAACCGGGGAAACATAGAC	182232	182579	182182	182234	1	Scaffold_160	Cob_04280	182127	182702	None	4758	557	26917	No_constitutive_exon_found_in_species
TGAGTTTCCTCCTGGCTTGGGAGATTTGAGTGAGCTAACAGGGCACCAAGAC	49286	49544	49236	49288	1	Scaffold_447	Cob_11237	49004	50002	None	4758	557	26917	No_constitutive_exon_found_in_species
CATTGTTGATGCCAAATGGGACCGATGGGCTAATCAAGCTGTGGGTGTAGTC	68970	69001	69051	68999	-1	Scaffold_447	Cob_11243	66896	69177	None	4758	557	26917	No_constitutive_exon_found_in_species
TCCTCTCATCCCCGTGAAGACGATCACAGCTGACTTTGGGAAATCAATAGGT	182612	183431	182562	182614	1	Scaffold_447	Cob_11281	181669	183431	None	4758	557	26917	No_constitutive_exon_found_in_species
TGCACTCGATGGAATAAAGATTGGAAAAAATGATTGTTGACTGGGAACAGGA	229965	230053	230103	230051	-1	Scaffold_447	Cob_11297	226658	230326	None	4758	557	26917	No_constitutive_exon_found_in_species
CCTCCCCCTTCACCCCGAAAACTTCAGCTAACCGCCGGGGCGAACACAAGTA	348870	349275	349325	349273	-1	Scaffold_447	Cob_11343	348870	351025	None	4758	557	26917	No_constitutive_exon_found_in_species
GAGTGTAACTCGCTCTGGCGCATATCGACAGCGTGCTGATGACAGGGAAGAC	74718	78013	74668	74720	1	Scaffold_486	Cob_12058	74615	78799	None	4758	557	26917	No_constitutive_exon_found_in_species
GGTGTCATCTCACGGCGCGCCAGCAGACACTTGCTGATACGGGTAAACAGAT	149898	149942	149992	149940	-1	Scaffold_486	Cob_12077	149898	151170	None	4758	557	26917	No_constitutive_exon_found_in_species
GCCATGTTTCGTTGTATAGACCAGGCGACAGTGTACGCGGGTCTAGAAAGCG	172710	172840	172890	172838	-1	Scaffold_486	Cob_12084	172356	174210	None	4758	557	26917	No_constitutive_exon_found_in_species
CTCCTTCAAATGGTTATCATGACAAAGAGGTGCTGATGCGGGGCAACCAGTT	308581	309050	309100	309048	-1	Scaffold_486	Cob_12113	307705	309914	None	4758	557	26917	No_constitutive_exon_found_in_species
ATGACCACCAGCCCGCCGGCCAACACATGCAGTGACTGACCGTGGGATAGAA	311820	312370	312420	312368	-1	Scaffold_486	Cob_12114	311820	314023	None	4758	557	26917	No_constitutive_exon_found_in_species
TGAGAGGTTCTGCGTTGTTGACGTGAGTGCATGCTGACGTGGGATCGCAGGC	68426	68535	68585	68533	-1	Scaffold_424	Cob_10968	68426	74328	None	4758	557	26917	No_constitutive_exon_found_in_species
TAGCACACACGTCCGTTGACAAACGGCATCGATACTAAAAGGGAGAGCAGGG	167171	167410	167460	167408	-1	Scaffold_424	Cob_10991	167007	168066	None	4758	557	26917	No_constitutive_exon_found_in_species
TTCTAGACCTTGCCGCTGTGGGCGCATGCTGACCGATACGGGTGATATAGAC	305941	307450	305891	305943	1	Scaffold_424	Cob_11026	304789	307450	None	4758	557	26917	No_constitutive_exon_found_in_species
GTGATCTGGTTGACTGAGAAACGTCGCTGACTTGGCCGTGTGGGTGGTAGGA	125243	125629	125193	125245	1	Scaffold_242	Cob_06657	124292	126079	None	4758	557	26917	No_constitutive_exon_found_in_species
TGGGATACTCGGCCGATTCACTACCACACGTGGGCGCTGTGCCGGGCAAGGA	156618	156837	156887	156835	-1	Scaffold_242	Cob_06670	156618	158378	None	4758	557	26917	No_constitutive_exon_found_in_species
GAGCCTCCCTCTACTCGCACCCGTCTAATATTATGCTTTACACGGGGAAGAC	105349	105373	105299	105351	1	Scaffold_14	Cob_00377	104461	106112	None	4758	557	26917	No_constitutive_exon_found_in_species
CGACGCAAATGTGACGGTAGGCGGAGGAACTCTACTGAATGGGGTCGCAGGC	260467	260628	260417	260469	1	Scaffold_14	Cob_00429	260336	260628	None	4758	557	26917	No_constitutive_exon_found_in_species
CAAATTGCCGATGATCTGGTAGGCTTATGTTGCTCAACGGGTGGGAGCAGAC	313605	313733	313555	313607	1	Scaffold_14	Cob_00446	312236	313733	None	4758	557	26917	No_constitutive_exon_found_in_species
CGGAACGAGTTGCTGTGCGGTTTGACGGGTGACTGACAATGGGGAAATAGTA	330348	330468	330298	330350	1	Scaffold_14	Cob_00451	329789	331038	None	4758	557	26917	No_constitutive_exon_found_in_species
AGTCAAAGCTTTGCAAAGTGGTATGGAAAGCTAATGATTTTTGGGCAAAGAG	169055	169455	169505	169453	-1	Scaffold_419	Cob_10894	167336	172578	None	4758	557	26917	No_constitutive_exon_found_in_species
GTAATGCACGTGGTAACGCCTTCGATCTCGAGCTCAATTGACTGGGACAGGC	174215	174371	174165	174217	1	Scaffold_419	Cob_10895	173084	174371	None	4758	557	26917	No_constitutive_exon_found_in_species
GTCTTGATTCATGTTGTTTGATGTATGGGGATCGCTGACGGGCCGCGAAGGG	63688	63860	63910	63858	-1	Scaffold_209	Cob_05823	63688	64053	None	4758	557	26917	No_constitutive_exon_found_in_species
CTGTACTTCTTTAGCGTCCTGGGAAAAGCTGACCATGGGTGGTGAACCAGTT	94426	94534	94376	94428	1	Scaffold_209	Cob_05832	94082	94534	None	4758	557	26917	No_constitutive_exon_found_in_species
TGCGCCTCGGAACAAAACTCTCGACTCTGTATCTGACAAGCACGGGAAAGCC	126988	127233	126938	126990	1	Scaffold_209	Cob_05844	126623	127729	None	4758	557	26917	No_constitutive_exon_found_in_species
TTCAACGACCTTTTTGGACTGACAAAAGCACCCCCACCCGGGTCACAAAGCC	190210	190533	190160	190212	1	Scaffold_209	Cob_05852	188432	190533	None	4758	557	26917	No_constitutive_exon_found_in_species
TGTCGAATCACAGCCCGACAAGTACTGTACACGGCTGACACGGGAGATAGGG	83848	83938	83798	83850	1	Scaffold_362	Cob_08585	82669	83938	None	4758	557	26917	No_constitutive_exon_found_in_species
CTTGGGGGGGGACGCTGATGGAAGCTGACTTGGGACGGGGGAAACTGCAGAT	122333	122616	122283	122335	1	Scaffold_362	Cob_08599	121838	122934	None	4758	557	26917	No_constitutive_exon_found_in_species
TTCGGGCTCGTCCTGGGCGCCGTGTCGTGCGCCTTTCGGCGGGAAATCAGCC	125281	125777	125231	125283	1	Scaffold_362	Cob_08601	124767	125777	None	4758	557	26917	No_constitutive_exon_found_in_species
CTGTCTCGGCTTCCTACCCGAGACTTTCAGAGCTAACAGCCATGGGGCAGTT	229229	231031	229179	229231	1	Scaffold_362	Cob_08627	229073	231031	None	4758	557	26917	No_constitutive_exon_found_in_species
CAGCCATGATCTACGATGCCAAGACGCTCCCAATCTCTGACCGGGAATAGCT	280440	280516	280566	280514	-1	Scaffold_362	Cob_08642	278792	280893	None	4758	557	26917	No_constitutive_exon_found_in_species
GTGGTTGCAGTTCGTGCCGGTGCGGAGTCCGCTAATCTGGGGAAATGCAGGG	50445	50501	50551	50499	-1	Scaffold_195	Cob_05604	50005	51468	None	4758	557	26917	No_constitutive_exon_found_in_species
TAAATACCCCAACATCGCTTCGGCTTCTCGGTGCTGACGCGCGGGAACAGGG	178643	179230	179280	179228	-1	Scaffold_195	Cob_05650	178643	179528	None	4758	557	26917	No_constitutive_exon_found_in_species
TCGCCTTAACCAACAATGGCGCGTAAGCTTTCTAACATGCGGGATGCCAGTC	228131	228720	228770	228718	-1	Scaffold_195	Cob_05665	227198	229089	None	4758	557	26917	No_constitutive_exon_found_in_species
AGCGCAGCACAACACCCAATTGAGAATTTTACTCACAAGGAATTGGGTAGAA	240802	240879	240752	240804	1	Scaffold_195	Cob_05670	240538	241596	None	4758	557	26917	No_constitutive_exon_found_in_species
CCCTCGAACAAAACACTCGAGAGCCACAGCCAAAGTGATGGGAGATTCAGTC	271373	271973	271323	271375	1	Scaffold_195	Cob_05682	269474	271973	None	4758	557	26917	No_constitutive_exon_found_in_species
AGACATAGCCTCTCAAATCGACAAGATGCCTTGACTGATGGGAAGAACAGCT	86656	86781	86831	86779	-1	Scaffold_39	Cob_00921	86444	91563	None	4758	557	26917	No_constitutive_exon_found_in_species
GACACACTTTGTTGTTGAGGGAGAAATCTGAAGCTGACGTTGGGGCACAGGA	86536	86588	86638	86586	-1	Scaffold_39	Cob_00921	86444	91563	None	4758	557	26917	No_constitutive_exon_found_in_species
ACATGTTCAGCTGGGAAACTGACTACACATCTGACAGCTAACTGGGACAGGT	239971	240169	240219	240167	-1	Scaffold_39	Cob_00964	237544	240330	None	4758	557	26917	No_constitutive_exon_found_in_species
GTCAGTCCTGCAATTCTATGTTTCTACGCTTTTCTGACTCTGGGAATCAGCC	33464	33576	33414	33466	1	Scaffold_401	Cob_10232	32456	35110	None	4758	557	26917	No_constitutive_exon_found_in_species
TAATATACTATAAGGAGTATTTTGTTTTAAACTATAGTAAGGGTATATAGTT	232246	232260	232196	232248	1	Scaffold_401	Cob_10235	230154	233111	None	4758	557	26917	No_constitutive_exon_found_in_species
CGGCGTGGTCCATTTGCGATTTGATGGAGCGTCTGACATAGAGCGGGCAGGC	165740	166235	165690	165742	1	Scaffold_193	Cob_05562	162524	167338	None	4758	557	26917	No_constitutive_exon_found_in_species
CATTCGTAGTGTGTTCCTCCTGTTTTTTGCTGTAGGCTAACAAAGGGCAGGC	215912	215978	216028	215976	-1	Scaffold_193	Cob_05577	215176	220034	None	4758	557	26917	No_constitutive_exon_found_in_species
TTTGCATACGTCGTAGACTTTCTTTACACCTACGCTAACGGGGGCTACAGAG	226452	226946	226996	226944	-1	Scaffold_193	Cob_05580	226452	228352	None	4758	557	26917	No_constitutive_exon_found_in_species
CGGAGCTGAACTTGGCCTTGTTGTCTTTTTCTGATAAAACATGGGTGCAGAT	233863	234358	233813	233865	1	Scaffold_193	Cob_05582	233453	235463	None	4758	557	26917	No_constitutive_exon_found_in_species
TTGACCAGTTTGCTTCGAAGGAGGCTCGAGTTGCTCACGGGGTTTGAAAGGC	168097	168679	168047	168099	1	Scaffold_434	Cob_11173	167545	169319	None	4758	557	26917	No_constitutive_exon_found_in_species
GTGCCCTTCCAGTCGTACTCGTCGCTGGCGCAGGGCCGTCTGACGGGTAGCT	23140	23455	23505	23453	-1	Scaffold_11	Cob_00297	23140	24253	None	4758	557	26917	No_constitutive_exon_found_in_species
CGTGCCACGTCTCTGGGGTGTGTTGTGTGCTGACGGTGGAGGGTCGGTAGCC	48821	48974	48771	48823	1	Scaffold_11	Cob_00307	48348	49532	None	4758	557	26917	No_constitutive_exon_found_in_species
GAGCGAAAGAGCCTGCCCATCACGCCACATCTCAACCTTCGGGCGAATAGAA	242240	242837	242887	242835	-1	Scaffold_11	Cob_00350	242240	244773	None	4758	557	26917	No_constitutive_exon_found_in_species
GTGCACTTCATGACAGAACTTCTGGATGTTTGGTGCTAACGGGGAGGTAGCA	49687	49970	49637	49689	1	Scaffold_318	Cob_08142	49140	49970	None	4758	557	26917	No_constitutive_exon_found_in_species
TGGTACTCACTCTGCCATGTTGTATTAGAATCTCGAGCTAATGGGTGTAGTA	90655	90737	90787	90735	-1	Scaffold_318	Cob_08153	89344	91220	None	4758	557	26917	No_constitutive_exon_found_in_species
GAGTAAGTGCCCCGGCATCCTCTATTAGTCAATGCTAACACAAAGGGCAGTG	99327	99984	100034	99982	-1	Scaffold_318	Cob_08157	99327	101527	None	4758	557	26917	No_constitutive_exon_found_in_species
AATGGCTGGTGAACGAGTGAATTGGCCGGGTTGCTGACCGTTGGGAATAGCT	163920	164055	164105	164053	-1	Scaffold_318	Cob_08175	161975	164267	None	4758	557	26917	No_constitutive_exon_found_in_species
TGGTCAAGTCCCAAATAGCCCAAGGTCCTGGCAACTGATGATGGGAAAAGAC	227697	227957	227647	227699	1	Scaffold_318	Cob_08195	227260	227957	None	4758	557	26917	No_constitutive_exon_found_in_species
TTCCGGCAACATTATGGCTTCTCTAGATAACTGACGCCATGGGAAAACAGCA	254162	254583	254112	254164	1	Scaffold_318	Cob_08206	253254	254583	None	4758	557	26917	No_constitutive_exon_found_in_species
TGCTTCAAAAATGTTGCGAATCACGGACTTTGGACACTGATGGTGGGCAGGG	17682	17822	17872	17820	-1	Scaffold_489	Cob_12182	17152	17957	None	4758	557	26917	No_constitutive_exon_found_in_species
CACCTGTACATGCACGTGTGGTGGAACTAACATACCTCGGGGGGTTACAGGG	81317	81473	81523	81471	-1	Scaffold_489	Cob_12196	80345	81753	None	4758	557	26917	No_constitutive_exon_found_in_species
TCTACAAGCAACATGCACCCAACAGGTAGAATTCTGACCTTGGGGCACAGGT	203265	203577	203627	203575	-1	Scaffold_320	Cob_08216	202930	204853	None	4758	557	26917	No_constitutive_exon_found_in_species
TGAGTTGACCGCCGTCATTCAGAGAGTTGCCGTCACTAACAGATGGGCAGCT	202930	203087	203137	203085	-1	Scaffold_320	Cob_08216	202930	204853	None	4758	557	26917	No_constitutive_exon_found_in_species
CTACGACACTGTACTATCCACTTGCTCACATGCTAATACTGTTGGGACAGCT	62682	62749	62799	62747	-1	Scaffold_144	Cob_04217	62682	63529	None	4758	557	26917	No_constitutive_exon_found_in_species
GTACGGCACTGCTCATGAACAAGTGAATGACAAGAGCTGATGGGATGTAGCT	152714	152752	152802	152750	-1	Scaffold_405	Cob_10332	152203	153177	None	4758	557	26917	No_constitutive_exon_found_in_species
AAGTCTTTGTAGACGACAAAAGTGTGGGACGCGTGACTAACACGGGACAGAA	139996	140307	140357	140305	-1	Scaffold_404	Cob_10265	139996	144291	None	4758	557	26917	No_constitutive_exon_found_in_species
GTCTCCCGGCCTTGTCGTGCGTGTCCCGCACAGCTGACCCCGGGAACCAGAC	158742	159017	158692	158744	1	Scaffold_404	Cob_10273	158411	159143	None	4758	557	26917	No_constitutive_exon_found_in_species
GTACGGCCATGGCAGACATCCACCGGGACGGGAGCTGACAGGGCAAGCAGTC	207538	207600	207488	207540	1	Scaffold_404	Cob_10287	207135	208464	None	4758	557	26917	No_constitutive_exon_found_in_species
CAGTCCTTGAGGCTACCGACGTACATCATTGTCCATGCTAACGGGAACAGAT	220152	220401	220451	220399	-1	Scaffold_145	Cob_04229	220152	221378	None	4758	557	26917	No_constitutive_exon_found_in_species
GCGAAAGAAGGGCTGGGGGATATGGGTCGGGTACTGACGAATGGGCACAGCT	55886	56013	55836	55888	1	Scaffold_306	Cob_07930	47044	57534	None	4758	557	26917	No_constitutive_exon_found_in_species
CACGATCGGGGCTGGAAACAAAAACTAAAAGAAACTGACCGCGCGGGCAGCA	111947	112036	111897	111949	1	Scaffold_306	Cob_07945	110932	112772	None	4758	557	26917	No_constitutive_exon_found_in_species
GCGTCCTCCTCTCATTGCTCTTCGAGATCGGTATTTGACCCGGGGTGCAGAA	163538	163656	163488	163540	1	Scaffold_306	Cob_07962	162947	164088	None	4758	557	26917	No_constitutive_exon_found_in_species
GGTACGTGCTAGATACTCAAAAGTGAAACGCACACTGACCGGGTCTGGAGCC	199874	200476	200526	200474	-1	Scaffold_506	Cob_13239	199001	202108	None	4758	557	26917	No_constitutive_exon_found_in_species
GCTGGTCTTGACGACCGTCAACTTGAAGACCGACACTAACCCTGGGAAAGAT	20919	21138	20869	20921	1	Scaffold_82	Cob_02077	20751	22323	None	4758	557	26917	No_constitutive_exon_found_in_species
AGGTGTGTCGCGACGAGATGTCAAGCGAATCGGTGACTAACTGAGGGCAGGA	46254	47925	47975	47923	-1	Scaffold_335	Cob_08249	46254	48603	None	4758	557	26917	No_constitutive_exon_found_in_species
ACAACTGACCCATCCGGTCCAGAACCATGCGTGCAGGGACACAATGGCAGCG	70667	71355	70617	70669	1	Scaffold_335	Cob_08254	70262	73132	None	4758	557	26917	No_constitutive_exon_found_in_species
CCTGTTGTCGGCGAGTTTATAACGATCCTGTGCCCTCGATGGGATAGCAGCC	72125	73132	72075	72127	1	Scaffold_335	Cob_08254	70262	73132	None	4758	557	26917	No_constitutive_exon_found_in_species
GAGAAGACCGTTAAAAGTCTTTGATATCACGATACTAACTAATGGGTCAGAT	204225	204321	204371	204319	-1	Scaffold_335	Cob_08301	203074	204675	None	4758	557	26917	No_constitutive_exon_found_in_species
CCCCACACCATCTCGAATAAAGAAAATTGGCTTATGATATTGGGAAATAGGA	166200	166308	166150	166202	1	Scaffold_487	Cob_12161	166056	166539	None	4758	557	26917	No_constitutive_exon_found_in_species
TCTTCAACTTCAACTTTTGAAACCGGCTCCTGATAGTGGGACAAATGCAGCT	206362	207547	206312	206364	1	Scaffold_487	Cob_12173	205892	207547	None	4758	557	26917	No_constitutive_exon_found_in_species
TGAAGCATGGTTGGGAAGAAGGTGATGATTTGGCTGACAATGGAGGGCAGAT	34976	35461	34926	34978	1	Scaffold_85	Cob_02170	34316	35461	None	4758	557	26917	No_constitutive_exon_found_in_species
CTCCGTAGCGCTGTAGACAGAAAAGCAATCTTCTGACGGCGGGATGCCAGGA	165079	165468	165518	165466	-1	Scaffold_85	Cob_02206	165079	165853	None	4758	557	26917	No_constitutive_exon_found_in_species
GAGAAAAGAAGACGAAGGAGAAGATCCCAAGACGGCTAACCAGGGAGCAGTG	102322	102735	102785	102733	-1	Scaffold_15	Cob_00482	102322	104097	None	4758	557	26917	No_constitutive_exon_found_in_species
TTCCACTTCCACTGTACGCCAAACGGAGGCCAGGGCTAAGCTGGGCAAAGGT	95059	96023	95009	95061	1	Scaffold_103	Cob_02621	94951	96023	None	4758	557	26917	No_constitutive_exon_found_in_species
AAGAATTATGAGCGGTATGGGGTATGGCGTCTGATGGAGTTGGAGGGCAGCC	204847	204875	204797	204849	1	Scaffold_317	Cob_08128	204506	204875	None	4758	557	26917	No_constitutive_exon_found_in_species
GTGAGTCTGCCTCCAAAATCGATCGGCGACGAGGACACTAACGGGAACAGAA	206811	207009	206761	206813	1	Scaffold_317	Cob_08129	205852	207009	None	4758	557	26917	No_constitutive_exon_found_in_species
TGAGTCTTTCATGCACCCGCCTATAAAGGTGACATGCTGACGACGGGTAGCT	61727	61807	61857	61805	-1	Scaffold_383	Cob_09798	61076	62788	None	4758	557	26917	No_constitutive_exon_found_in_species
TCCTGCAGTAACGACGTGCATGAATAGGTGCGGAACATGTGTGGGTGCAGGT	88632	88812	88582	88634	1	Scaffold_383	Cob_09808	87339	88812	None	4758	557	26917	No_constitutive_exon_found_in_species
AATGATGATTTCATGGTTAGGAAGACGTGTTTGCTGATGTGACTGGGTAGCT	162718	162782	162668	162720	1	Scaffold_383	Cob_09829	162148	164974	None	4758	557	26917	No_constitutive_exon_found_in_species
TAGTGGATAATTATCACGCAATTTCTCTGACCCGAGGGGCTGGAAACTAGAT	185592	185917	185967	185915	-1	Scaffold_383	Cob_09832	184254	188259	None	4758	557	26917	No_constitutive_exon_found_in_species
ATCCCGCACAGAACCCCATGCCAGAATCAGACAACTCACCCTGGGCAAAGCC	193556	193976	194026	193974	-1	Scaffold_383	Cob_09835	193438	195100	None	4758	557	26917	No_constitutive_exon_found_in_species
TCAAAATTAAATACAGAAAATAATAATAATATTTGGGGAAAAAAGAATAGAT	150979	150987	151037	150985	-1	Scaffold_485	Cob_12040	147307	155301	None	4758	557	26917	No_constitutive_exon_found_in_species
AGCAAAGCTTGGAGCCGCTGGTCAGCAAGAGCACTAACTTGGGGACGTAGCG	19650	21295	19600	19652	1	Scaffold_367	Cob_09181	18475	21295	None	4758	557	26917	No_constitutive_exon_found_in_species
CGAGGCGCAATTGTCGCAACCGGAAACCGCTGACTGGGATCGAAACGTAGGA	137556	137688	137506	137558	1	Scaffold_255	Cob_07292	134935	139172	None	4758	557	26917	No_constitutive_exon_found_in_species
TCATGCATGTTCAGGTTTGGAGAGGACGGCTTGGCTGACGATTGGGACAGAT	138918	139172	138868	138920	1	Scaffold_255	Cob_07292	134935	139172	None	4758	557	26917	No_constitutive_exon_found_in_species
TCTGTGAGACCAACGGCCAGCCCAGCCAGCCCAGGAAACTGACAAGGGAGCC	175587	175902	175537	175589	1	Scaffold_255	Cob_07305	175523	177977	None	4758	557	26917	No_constitutive_exon_found_in_species
TATTTTCGATGCAGCTATTTTGGCACGCTTTACTGACACTGGGGCTGCAGAG	45179	50615	45129	45181	1	Scaffold_107	Cob_02666	44823	51253	None	4758	557	26917	No_constitutive_exon_found_in_species
AGCGGAAACTGCCTATTAGCCTGAGTTTGTGTATTGACCAGGGGACGCAGAT	180291	180885	180241	180293	1	Scaffold_107	Cob_02705	177176	180885	None	4758	557	26917	No_constitutive_exon_found_in_species
GCAGAAAAGAATATTCTTATGAAGTGACCAAAACGTCAGGGGGGGACCAGTG	186928	187414	187464	187412	-1	Scaffold_107	Cob_02707	186928	187713	None	4758	557	26917	No_constitutive_exon_found_in_species
ACCCCCGCGGCCGGTCCTCGCCGCATAGCTTGGCTAACGGAAAAGGGCAGCG	94916	95329	95379	95327	-1	Scaffold_236	Cob_06463	93807	96348	None	4758	557	26917	No_constitutive_exon_found_in_species
GTCTTCACCTGTGGGGTTTGGACCATGTCGCAAGCTAATGGGATACGCAGTC	179179	179212	179262	179210	-1	Scaffold_236	Cob_06479	175966	180104	None	4758	557	26917	No_constitutive_exon_found_in_species
GAGTCCCTGTGGAGGTTCGACTTGCGAACGGGGAACTGACATGGGATTAGTG	136233	136537	136587	136535	-1	Scaffold_493	Cob_12221	135753	137617	None	4758	557	26917	No_constitutive_exon_found_in_species
TCAACTATTCAACCTACGGAGCCGCGTCTCCCACTTACGCAGGGCTGCAGAG	162639	163430	163480	163428	-1	Scaffold_143	Cob_04208	162639	163842	None	4758	557	26917	No_constitutive_exon_found_in_species
GGTGCGTTTGAACCGTTTTTCCAATCTGCAAATGCTGACTCTGGGCAAAGGG	22389	22422	22472	22420	-1	Scaffold_284	Cob_07760	22389	23501	None	4758	557	26917	No_constitutive_exon_found_in_species
CCACTTCCCCAGCCGCCGACGGACGATGTGCGTAGCTAACGGGGAAGCAGAC	103461	103730	103780	103728	-1	Scaffold_435	Cob_11200	102047	104382	None	4758	557	26917	No_constitutive_exon_found_in_species
GAACCATGTAGCAAGCCGCGCAGTTCAGAGCTGACTAGTTGGGTATACAGGC	48630	49102	48580	48632	1	Scaffold_105	Cob_02641	44010	51915	None	4758	557	26917	No_constitutive_exon_found_in_species
GGAGACTATATTTAGTATAATATAAAGCTTATACTTATTAAGGGCTATAGAG	108337	108369	108287	108339	1	Scaffold_161	Cob_04355	107184	109573	None	4758	557	26917	No_constitutive_exon_found_in_species
AAGTTGATCACACTATTTTTCTGTGTCGTAACGCACACCTAACGGGACAGAC	16223	16738	16788	16736	-1	Scaffold_169	Cob_04694	16142	17937	None	4758	557	26917	No_constitutive_exon_found_in_species
CACTGATGGTTGCAGAGCCATCATCCTTTGCCCGGACACAAGGGGCTTAGCT	20653	21173	21223	21171	-1	Scaffold_169	Cob_04695	18994	21386	None	4758	557	26917	No_constitutive_exon_found_in_species
CAGTGAGTATCCGTCTTTGCAGGCTCGAAAGTAGAGCTAATGGGCAACAGAC	136432	136637	136687	136635	-1	Scaffold_169	Cob_04727	133850	137691	None	4758	557	26917	No_constitutive_exon_found_in_species
GGTGAGTGTGCTGTTCTCCACCCGAATGTTTTCTGCTGACATATTGGGAGAA	145653	145829	145879	145827	-1	Scaffold_169	Cob_04730	145383	148501	None	4758	557	26917	No_constitutive_exon_found_in_species
ACTCACCGAGAGTGCCAACGACGTGGGTGATCTGGCTAACATGGGAATAGGA	79457	79594	79407	79459	1	Scaffold_272	Cob_07629	77675	79816	None	4758	557	26917	No_constitutive_exon_found_in_species
AGCAACAACGCGGCGGTAGTAGGACCATGGCTGACTCGGGGGGGAAACAGAT	14357	14532	14307	14359	1	Scaffold_44	Cob_01326	13685	14532	None	4758	557	26917	No_constitutive_exon_found_in_species
GGCTTGTTGCTCGGCGCCTATGCGTGTGCTAACTTCTAGGGGGGAAAAAGGT	5909	6247	5859	5911	1	Scaffold_60	Cob_01551	5683	7372	None	4758	557	26917	No_constitutive_exon_found_in_species
GCCCCCCCTCTGTCGATAATGAAGCGGTACAGGAACTGACGCGGGCGCAGGA	98451	98634	98401	98453	1	Scaffold_60	Cob_01581	93864	98634	None	4758	557	26917	No_constitutive_exon_found_in_species
ACTACCAACATCTCTTGCTACGCGGTTTCCAATGTTCACTCTGGGAACAGTG	76996	77233	76946	76998	1	Scaffold_269	Cob_07583	75148	77233	None	4758	557	26917	No_constitutive_exon_found_in_species
CATGATGTTATATGCGGGACGGTACTGACTGTATGCCTCTCGCGGGATAGAG	54337	54388	54438	54386	-1	Scaffold_448	Cob_11351	52715	57903	None	4758	557	26917	No_constitutive_exon_found_in_species
CAATTGGTCAGCCGCTCGTATCGAGGAACTCCCTAACAATCCGGGAACAGGC	110662	110956	111006	110954	-1	Scaffold_448	Cob_11369	107121	111424	None	4758	557	26917	No_constitutive_exon_found_in_species
GAGAGAGAGAGGACACATACATGGAACGTGAGCTGAACGGGGGCACACAGGC	40311	40433	40261	40313	1	Scaffold_7	Cob_00173	39240	40623	None	4758	557	26917	No_constitutive_exon_found_in_species
AAGTATTCCAAACCAAGTGAATAGGAGCGCATGTGCTGACCAAGGGAAAGAG	5021	5044	4971	5023	1	Scaffold_188	Cob_05068	4716	6135	None	4758	557	26917	No_constitutive_exon_found_in_species
AGGTACAGAAATAAAGCGGGTCAATTGAAAGATACTGACAGAGGGAACAGGC	75350	76178	75300	75352	1	Scaffold_8	Cob_00218	74107	76178	None	4758	557	26917	No_constitutive_exon_found_in_species
AGGTTAGTAACATCTTATCTCATCAATTTCCCAGCCGTTGTGATGGGCAGCA	43842	45006	45056	45004	-1	Scaffold_260	Cob_07422	42883	45103	None	4758	557	26917	No_constitutive_exon_found_in_species
TGTGGCAACTAAACCCATAGCCTTCGGGTATCCTCTGACCAGGGCCATAGCA	55231	55416	55466	55414	-1	Scaffold_501	Cob_13228	54143	55956	None	4758	557	26917	No_constitutive_exon_found_in_species
CTATTTAAATAGTTATATAGTTTAAATTAATAAATCTCTGAAGGGTATAGTT	6639	6643	6589	6641	1	Scaffold_305	Cob_07920	1305	8389	None	4758	557	26917	No_constitutive_exon_found_in_species
TTCCGCGAGATGGCAGAAATACCACTGAGCAAAATCACTGACGGGGGCAGCT	17470	17773	17420	17472	1	Scaffold_25	Cob_00526	17021	17773	None	4758	557	26917	No_constitutive_exon_found_in_species
GCGTATCCATCCTATGCAGTTGTATGAATCTGCTGACCAGGGAGCCCAAGTT	65921	66159	65871	65923	1	Scaffold_279	Cob_07756	65058	66352	None	4758	557	26917	No_constitutive_exon_found_in_species
GAACCCCACCGCTAGCCAACAGCATCCTTTCTGACCGATGGGCGGCACAGTA	10227	10586	10177	10229	1	Scaffold_137	Cob_03850	9552	11489	None	4758	557	26917	No_constitutive_exon_found_in_species
TAGTGCTAGACAGACGACTTGCGGCATGAATTGCTGACGGGGACGGATAGGC	53821	54045	54095	54043	-1	Scaffold_137	Cob_03861	53026	54479	None	4758	557	26917	No_constitutive_exon_found_in_species
ATAGCAACCGTTGAGCCGGTTCATTTTGGATGCCAGCTCCGACGGGACAGGC	22466	22630	22680	22628	-1	Scaffold_83	Cob_02137	22466	23311	None	4758	557	26917	No_constitutive_exon_found_in_species
AGAACGTCAGACATTGCGCCCGATTCATCCGCTGACATGGGGAAACACAGTA	30490	30519	30440	30492	1	Scaffold_83	Cob_02142	30228	31910	None	4758	557	26917	No_constitutive_exon_found_in_species
AGGAAGCCGAATTACGGATAAGATTTGCTAAACCAAAGGGTGGATAACAGAT	9804	13293	13343	13291	-1	Scaffold_504	Cob_13235	9804	13629	None	4758	557	26917	No_constitutive_exon_found_in_species
CGGAGGCCACGGAGGAGGGAAGGGGGGCGACGACACATGCAAGGGCGAAGGC	14230	14611	14180	14232	1	Scaffold_104	Cob_02626	14041	15047	None	4758	557	26917	No_constitutive_exon_found_in_species
GCTTACCCATTTCTGAGTGGTAAATCTTGCAACTGACGACGGGTGGCCAGGG	23102	23192	23052	23104	1	Scaffold_104	Cob_02629	21971	23458	None	4758	557	26917	No_constitutive_exon_found_in_species
CTCAGCCGAACAGTGCTCACTTTTTCATGCTGATGAATGCCACGGGACAGAG	41532	42088	42138	42086	-1	Scaffold_75	Cob_01939	40532	42843	None	4758	557	26917	No_constitutive_exon_found_in_species
TACGTCCATCCTTTCGAGTTGAAAGATGCTTCTTCTGACGGGGGGGCAAGGT	41256	41481	41531	41479	-1	Scaffold_75	Cob_01939	40532	42843	None	4758	557	26917	No_constitutive_exon_found_in_species
CTACCATACCATCTGATTGAGATTGAGCATGTTGCTAACGGGATGAACAGTG	37893	38206	38256	38204	-1	Scaffold_359	Cob_08560	37893	39797	None	4758	557	26917	No_constitutive_exon_found_in_species
GTCTTTGTGTGTGTGTGTGTGTGTACGGAGACAGACGCTGACGGGCGAAGCG	58122	58376	58426	58374	-1	Scaffold_232	Cob_06450	58122	60180	None	4758	557	26917	No_constitutive_exon_found_in_species
CGTAAGATGTCTTGTCAAGTTGGGTGGTAGACCTCGCTAATAGGGTATAGTT	53445	53542	53592	53540	-1	Scaffold_56	Cob_01534	49729	54667	None	4758	557	26917	No_constitutive_exon_found_in_species
CTAGTCGACGCCTCACTTGCCGAGGGACGCGAGCTGACCGGGGAGGACAGAC	19432	19753	19382	19434	1	Scaffold_192	Cob_05516	17732	19753	None	4758	557	26917	No_constitutive_exon_found_in_species
TTATAAAAGGGGGGAGAATCTTTTGTCATAGACTGACGAGAGGGCGACAGGG	886	960	1010	958	-1	Scaffold_2	Cob_00001	886	5742	None	4758	557	26917	No_constitutive_exon_found_in_species
TGCGTGATGCTTCACGGCGAAAATCACATGATGCTTATGCGATCGGGAAGGC	38939	39055	38889	38941	1	Scaffold_51	Cob_01509	38372	39482	None	4758	557	26917	No_constitutive_exon_found_in_species
CTCCTCTGCCGTCGATGGAACGACCAGCTAACAAAGGCCTTGTGGGAAAGTT	20316	20800	20850	20798	-1	Scaffold_309	Cob_07977	18845	24182	None	4758	557	26917	No_constitutive_exon_found_in_species
TCGCGGAACCACGTCGACTGACCCGTCATCAGCTTACCGTGGGGACACAGAG	19603	19627	19677	19625	-1	Scaffold_309	Cob_07977	18845	24182	None	4758	557	26917	No_constitutive_exon_found_in_species
CCCCAGTGACAGAGTTTCGGGGTATACTTGCTGACTGACTCGAGGGACAGCC	13648	14195	14245	14193	-1	Scaffold_241	Cob_06613	13648	14481	None	4758	557	26917	No_constitutive_exon_found_in_species
AATACTTGTCATCAAGATTGTATGGGCTGACAACGTTGGAATCGGGATAGTC	2447	2697	2747	2695	-1	Scaffold_270	Cob_07601	942	3354	None	4758	557	26917	No_constitutive_exon_found_in_species
ATAGAAATCAGCATTTTTAATAAACTAGAAAGCTCTAATAATAAGGGTAGTA	22354	22374	22304	22356	1	Scaffold_69	Cob_01769	20775	24890	None	4758	557	26917	No_constitutive_exon_found_in_species
GCTTAATATATAAGTTAGCTATATATAAGTATACTAGGGTGTAATAGTAGTT	23079	23106	23029	23081	1	Scaffold_69	Cob_01769	20775	24890	None	4758	557	26917	No_constitutive_exon_found_in_species
GCTAGGTATAACTACCTTGGGAAGTGGTTCTGATTGTGTTGGGCGACCAGGT	24648	25018	25068	25016	-1	Scaffold_3	Cob_00014	23919	25093	None	4758	557	26917	No_constitutive_exon_found_in_species
