# Supplementary material for: Widespread Separation of the Polypyrimidine Tract From 3′ AG by G Tracts in Association With Alternative Exons in Metazoa and Plants
Source: Front Genet. 2019 Jan 14;9:741. doi: 10.3389/fgene.2018.00741 (PMC6339879; doi:10.3389/fgene.2018.00741)
Supplement: DATA FILE S1 — Sequences of REPAG 3′ SS from each species of fungi. [file Data_Sheet_1.zip › Supplementary data 1/Fungi_Release38_ascochyta_rabiei.txt]

REPA_GGG_Sequence	Exon_Start	Exon_End	Pos_-50	Pos_+2	Strand	Chromosome	GeneID	Gene_Start	Gene_End	Gene_Name	Number_of_REPAs	Number_of_REPAs_has_GGG	Number_of_Intron(Intra_genic_Region)	Upstream_Constitutive_Exon
ACGTTGGTTGGCGGCGTGCAAGTCGTGCCCACAGCGCAAGGGATGGGCAGCG	46172	46871	46122	46174	1	scaffold_336	ST47_g8938	38950	47004	None	3291	279	18516	No_constitutive_exon_found_in_species
GTGAGCGATTTGCGCCGGAACATGTGCGACAGCAGCTTAATGTGGGACAGCT	105317	105604	105267	105319	1	scaffold_336	ST47_g8955	104698	106888	None	3291	279	18516	No_constitutive_exon_found_in_species
GTAAGACCCATCTCCTGAATCTTTCCTTGCGGACTCACTAATCGGGGCAGGG	115105	115148	115198	115146	-1	scaffold_336	ST47_g8957	109557	116244	None	3291	279	18516	No_constitutive_exon_found_in_species
AATTCAAATTCGCTATCACTAGTGTTGATTGACATCTAACACGGGGCTAGGA	113464	113900	113950	113898	-1	scaffold_336	ST47_g8957	109557	116244	None	3291	279	18516	No_constitutive_exon_found_in_species
CTGCCTTCGGTCGATTGCATAGAGGGTAGTCAAGAGCTAACAGGGAGCAGGC	252925	253263	252875	252927	1	scaffold_336	ST47_g9000	251587	253263	None	3291	279	18516	No_constitutive_exon_found_in_species
TGAAAAAGTTTCGGAATTCTTCGTTGCTCTATGCTGACATTGTGGGACAGTG	549892	549997	550047	549995	-1	scaffold_336	ST47_g9113	549892	551034	None	3291	279	18516	No_constitutive_exon_found_in_species
CGAGGTGACCCATTGCATTCACGATCAAAAAGGGGCAGGGACAGCAGTAGGG	556410	556607	556657	556605	-1	scaffold_336	ST47_g9117	556410	557164	None	3291	279	18516	No_constitutive_exon_found_in_species
GCCACCCACCCTTCCATACCGTCTGCCTCCAGATCATAACGGGGCGTCAGTC	677686	678033	678083	678031	-1	scaffold_336	ST47_g9159	677686	678176	None	3291	279	18516	No_constitutive_exon_found_in_species
GGTAATTCTCCTACCATGTATACGTTTTGTCAGGGCTAACGGTGGGATAGGT	870184	870364	870134	870186	1	scaffold_336	ST47_g9230	870114	871758	None	3291	279	18516	No_constitutive_exon_found_in_species
TCGTTTCGTGGGGGAAAGGAAAACAAGCAAGGCTGACGGACGGGTGATAGCA	1078980	1079122	1078930	1078982	1	scaffold_336	ST47_g9298	1078529	1079122	None	3291	279	18516	No_constitutive_exon_found_in_species
GTGTGTCACTCGCGCCGGTTTGCCAGGAGTCGATACTAACTTGGGCAAAGCT	15796	16421	15746	15798	1	scaffold_246	ST47_g5623	15631	17350	None	3291	279	18516	No_constitutive_exon_found_in_species
ATCCTCGTAGAGTTCAGTTGGTCCTGCGACCCGCGGAATGGGATCGATAGTA	118411	119595	118361	118413	1	scaffold_246	ST47_g5661	116629	119822	None	3291	279	18516	No_constitutive_exon_found_in_species
CGCTAGGCTCTAGTGGCAGAAAGTCTGCTGTGCAGTGCTGATGAGGGCAGGC	150982	151344	150932	150984	1	scaffold_246	ST47_g5670	150370	151998	None	3291	279	18516	No_constitutive_exon_found_in_species
GGGTAAGTGCTACTCTCTTAAGTCACCATCATAGCTGACAGAAAGGGTAGAA	215627	215936	215577	215629	1	scaffold_246	ST47_g5687	214413	216456	None	3291	279	18516	No_constitutive_exon_found_in_species
GGGACCTGTTCTGTCCATTGGTACAACTGCTGACGAATTGGGTGATACAGCG	313669	313821	313619	313671	1	scaffold_246	ST47_g5724	313512	314801	None	3291	279	18516	No_constitutive_exon_found_in_species
AGTGAGATTTCCCACACATGAAGTTTATGACTGCCAGCTCATGGGAATAGGT	389353	390357	390407	390355	-1	scaffold_246	ST47_g5745	388494	393834	None	3291	279	18516	No_constitutive_exon_found_in_species
AAACACCACATCTACTCTTCATCTTGCAAAATTCACCAGTGTTGGGCAAGAT	437503	437602	437652	437600	-1	scaffold_246	ST47_g5761	435924	438998	None	3291	279	18516	No_constitutive_exon_found_in_species
CCAAGCCATGGACATTTACTGCGCTCCATGTCGAGCCTAATGCCGGGGAGAA	499890	499945	499840	499892	1	scaffold_246	ST47_g5783	498205	499945	None	3291	279	18516	No_constitutive_exon_found_in_species
GTCCTGGAGGCTCTCAAAGGCAGATGAGCGCGAGAAGCTAATGGGATCAGGT	604753	604882	604703	604755	1	scaffold_246	ST47_g5823	603987	605832	None	3291	279	18516	No_constitutive_exon_found_in_species
CCAGGTACGTACGCTTGTTCAAGTCCACCACCCCGCTAATCGAGGGCAAGAT	220687	220734	220784	220732	-1	scaffold_368	ST47_g10069	220687	221188	None	3291	279	18516	No_constitutive_exon_found_in_species
GGTAAGCTGCACCTGCATGGCAGCAACCACCGCGATTGACACGGGCATAGAC	388987	389110	389160	389108	-1	scaffold_368	ST47_g10132	387891	389540	None	3291	279	18516	No_constitutive_exon_found_in_species
AGTAAGTACGTCTTTAGCAGTGTGGCGCACTGTGGCTAACACGGGGGTAGAC	461044	461169	461219	461167	-1	scaffold_368	ST47_g10154	460141	462680	None	3291	279	18516	No_constitutive_exon_found_in_species
TGCCAGCTCGCAGTGGGGAATATCGGTATGGCATACTAACAAGGGCCTAGGT	506943	507105	507155	507103	-1	scaffold_368	ST47_g10169	504938	507397	None	3291	279	18516	No_constitutive_exon_found_in_species
TCAGTAACGTGGCAAGACGCCATCAGGCAAACTGCGACTGACGGGTGCAGGT	517647	518303	517597	517649	1	scaffold_368	ST47_g10174	517304	518855	None	3291	279	18516	No_constitutive_exon_found_in_species
ATTGGTATGTGTTGTCGATTCTGTATCAAGTTTGAGGCTAATAGGGCTAGGG	341792	341940	341742	341794	1	scaffold_148	ST47_g2320	338560	341940	None	3291	279	18516	No_constitutive_exon_found_in_species
CTCTGTCGTCGTGGCGCTCGAGAGAGCTTCGTGTTTGGGGAGCGGGGTAGCT	370463	372769	370413	370465	1	scaffold_148	ST47_g2327	370227	372964	None	3291	279	18516	No_constitutive_exon_found_in_species
TGTGTGAAATGGAGCTTTCGAAGCGTTCCACCAAAGGAGCTGTGGGTAAGGT	446974	447116	447166	447114	-1	scaffold_148	ST47_g2361	446974	449118	None	3291	279	18516	No_constitutive_exon_found_in_species
TTCGCTTTGCGAATCGAGTATCAGAAGAACCTTGGACTGACAACGGGCAGGT	179373	179476	179323	179375	1	scaffold_258	ST47_g6225	179028	179643	None	3291	279	18516	No_constitutive_exon_found_in_species
AAACAAATTTCATGATCGTCGATACGAAGCCATACGCAAACTCGGGGAAGGC	246976	247546	247596	247544	-1	scaffold_258	ST47_g6248	246368	247730	None	3291	279	18516	No_constitutive_exon_found_in_species
GAACATGGTATACGTGGGAAGAGGTGCATAGGACGTAGCCTGACGGGCAGCA	304014	304127	303964	304016	1	scaffold_258	ST47_g6271	303660	305345	None	3291	279	18516	No_constitutive_exon_found_in_species
GGTGTGTAGAGATCATGCAGCAGAAGGACGCAGGACTGACATACGGGCAGAA	304176	304236	304126	304178	1	scaffold_258	ST47_g6271	303660	305345	None	3291	279	18516	No_constitutive_exon_found_in_species
TCTGCGCGCGAGCAGCTCAAACGTCGAGGGTCGTTCTAGTGGGGTAGCAGAA	355289	355433	355239	355291	1	scaffold_258	ST47_g6284	354948	357640	None	3291	279	18516	No_constitutive_exon_found_in_species
CGAGTGAAACAGAAGCAGAGAAGGGGAACTCTGGGCTGACGGGAGAATAGGA	381888	381989	381838	381890	1	scaffold_258	ST47_g6289	381603	383299	None	3291	279	18516	No_constitutive_exon_found_in_species
GTAAGATACGTCAAATCGCTACCATCACTTCCTCTACTAACGGGGTCAAGTC	16130	17722	16080	16132	1	scaffold_327	ST47_g8403	15989	17722	None	3291	279	18516	No_constitutive_exon_found_in_species
GGTACGTAAGTTTCCGTTTCTGTGGTTCCTGTACACTGACGGAAAGGGAGCC	92065	92105	92015	92067	1	scaffold_327	ST47_g8433	90442	93727	None	3291	279	18516	No_constitutive_exon_found_in_species
TCGTAAGTTTGCGTTTGCAAGAACAACGACAGCGTTACTGACGGGTGTAGTG	96888	96985	97035	96983	-1	scaffold_327	ST47_g8435	96559	98895	None	3291	279	18516	No_constitutive_exon_found_in_species
AGTAGAAGCACGTATGCTCTAGCCGTGGGATGGTACTGACAATGGGACAGCT	108140	108254	108304	108252	-1	scaffold_327	ST47_g8438	107320	108694	PEP1	3291	279	18516	No_constitutive_exon_found_in_species
AACACAACCAAAAAAACAAACCTCCCCTTCAGAAACTGACGGGAAAACAGGA	298042	298539	297992	298044	1	scaffold_327	ST47_g8504	297469	298539	None	3291	279	18516	No_constitutive_exon_found_in_species
GGTAACAGCAATATATTGGTGTTGTTGAGGCAATGTTTGCCGAGGGGCAGGT	364240	364285	364335	364283	-1	scaffold_327	ST47_g8530	363415	364627	None	3291	279	18516	No_constitutive_exon_found_in_species
TACGTTCTATTCGAACCGTGCGCAAGTGCACAACGGCTGACAAGGGCCAGGG	434439	435209	434389	434441	1	scaffold_327	ST47_g8553	434159	437223	None	3291	279	18516	No_constitutive_exon_found_in_species
CGTGGTGCTCGCTCTCATCGACCCACGATCCACAATTCGGGAGAACTGAGTT	33375	35216	35266	35214	-1	scaffold_105	ST47_g1118	25281	37895	None	3291	279	18516	No_constitutive_exon_found_in_species
TCTGACACGAAGGGAATGCCATGAGCAGCAACGTGTACCGGGTGACCGAGAT	49464	49620	49414	49466	1	scaffold_105	ST47_g1126	47598	50545	None	3291	279	18516	No_constitutive_exon_found_in_species
TCGTGAAGAGCGAGATCTGACGGGCGGCAATTCTCAGGAACAGGGTGCAGGA	97150	97936	97100	97152	1	scaffold_105	ST47_g1152	96046	97936	None	3291	279	18516	No_constitutive_exon_found_in_species
CTTCGTACGGAACGGTGATCTGGTTACCCGATCTCGACGAGTGGGCCGAGGG	123353	123785	123303	123355	1	scaffold_105	ST47_g1168	122935	123785	None	3291	279	18516	No_constitutive_exon_found_in_species
ACTTGCTTCTGATCGCCGGCCGAATCCTGCGCAGACTAGGCCAGGGCGAGTC	218587	220023	220073	220021	-1	scaffold_105	ST47_g1224	218587	220467	None	3291	279	18516	No_constitutive_exon_found_in_species
GAGCAAGGCCATGAGGCTCTTCCGAGAGCCTCCCGAGCACATTGGGGCAGAC	379553	380000	379503	379555	1	scaffold_105	ST47_g1306	377229	380000	None	3291	279	18516	No_constitutive_exon_found_in_species
CCTACGACCCCGAAACTCGGCGAATCCACGACGAGCCGGAGGGGCAACAGGT	380620	382208	382258	382206	-1	scaffold_105	ST47_g1307	380088	383177	None	3291	279	18516	No_constitutive_exon_found_in_species
CCGCTACCTAGAGGTCGTTGCCCAAACGAATTACTCGAGGGGCAAGATAGTG	390844	392132	390794	390846	1	scaffold_105	ST47_g1309	390480	394228	None	3291	279	18516	No_constitutive_exon_found_in_species
AGGGATAATGACCGGAAAGCTCACGCCATTGCCCGCCATCAGGCGGGTAGGC	443898	444418	444468	444416	-1	scaffold_105	ST47_g1338	443201	446015	None	3291	279	18516	No_constitutive_exon_found_in_species
TGAAACAAATACCCAATTCAGTATGTACCACTCACTAACGATTCGGGAAGCG	6728	7155	7205	7153	-1	scaffold_174	ST47_g3428	6728	7941	None	3291	279	18516	No_constitutive_exon_found_in_species
AGTTGGCGAGATGGGAGGGGTGGGTATGGTTTGGCTAATGGATGGGACAGAC	125058	125660	125008	125060	1	scaffold_174	ST47_g3465	122450	125660	None	3291	279	18516	No_constitutive_exon_found_in_species
GGGTGCATATTTGAGACAGCTGTGGTACGGTACGTGACTGACAAGGGCAGGA	274525	274798	274848	274796	-1	scaffold_174	ST47_g3523	274278	275615	None	3291	279	18516	No_constitutive_exon_found_in_species
CCCGGTAAGTCTCCTTTTAATCTCTCGGTGACATTTGCTAATGGGTACAGTT	55590	55716	55540	55592	1	scaffold_286	ST47_g7059	49027	55716	None	3291	279	18516	No_constitutive_exon_found_in_species
AGTCTCAGAAGAGTGTTGCAAGCCTATGATTGGAACTGACGAGGGCTCAGCA	62599	62621	62549	62601	1	scaffold_286	ST47_g7062	61262	62621	None	3291	279	18516	No_constitutive_exon_found_in_species
GTACGTGCCAATGATGTTAGCTACGTTGCAATAAACTGACGGTTGGGCAGAT	270461	270970	271020	270968	-1	scaffold_286	ST47_g7133	268571	274838	None	3291	279	18516	No_constitutive_exon_found_in_species
CGCATGCATGATGCGCCGCCCCCAACAACCTCACTGACTGGGATGACTAGAC	278953	279169	278903	278955	1	scaffold_286	ST47_g7135	277235	282067	None	3291	279	18516	No_constitutive_exon_found_in_species
GTTAAACTCTTGCAATCATGTTCGCGTGCCTCGTATTAACAGTGGGCTAGAT	399236	399495	399186	399238	1	scaffold_286	ST47_g7170	398206	399495	None	3291	279	18516	No_constitutive_exon_found_in_species
GTAGGAAGCCGTGCTTGCTGGAGAGAAGAACGGGCTCACAAGGGGAACAGAC	168434	169332	168384	168436	1	scaffold_200	ST47_g4262	168085	169332	None	3291	279	18516	No_constitutive_exon_found_in_species
CCCAAGTCTGCATGGAGAACTACGACCCCAGCTTCGGGCAAAGCGCAAAGGC	187502	187664	187452	187504	1	scaffold_200	ST47_g4269	185436	188000	None	3291	279	18516	No_constitutive_exon_found_in_species
CACAAAAATGGCTGTGGTTGGTTGTGAGCCGAAATCGCTGACAAGGGCAGGC	193678	193833	193883	193831	-1	scaffold_200	ST47_g4273	193131	194182	ADK1	3291	279	18516	No_constitutive_exon_found_in_species
GGGACCTGGGTACCATCATCTCGAAGCGGCGGAAACTGACATGGGAACAGTC	204188	204229	204279	204227	-1	scaffold_200	ST47_g4275	197956	204471	None	3291	279	18516	No_constitutive_exon_found_in_species
CCTGTAAGTTGACCTTCTAATTCTTTCGCCAACAAAGCTGAACTGGGCAGGC	418120	418461	418070	418122	1	scaffold_200	ST47_g4347	418008	419823	None	3291	279	18516	No_constitutive_exon_found_in_species
GAGGATGATTTACCGACGTAGCGCAAGCGTTGGACTAACAGGATGGGCAGCG	156102	156265	156052	156104	1	scaffold_164	ST47_g2911	155267	157200	None	3291	279	18516	No_constitutive_exon_found_in_species
TCCACCTAGGGCTGCACGTCCATCGAAAATCAAAGCTAACGCCAGGGCAGCT	162259	162322	162372	162320	-1	scaffold_164	ST47_g2914	162259	162632	None	3291	279	18516	No_constitutive_exon_found_in_species
TACGATGCTCAAGACAAGATGCAACGAGTCATGGCTGACGGCGTGGGCAGGC	197013	197054	196963	197015	1	scaffold_164	ST47_g2927	196683	198964	None	3291	279	18516	No_constitutive_exon_found_in_species
TAAGTGCGCCAGTTCACCATGTCCCGAATCGCGATTAACTTGGGTGACAGTT	280918	281842	280868	280920	1	scaffold_164	ST47_g2964	280563	281842	None	3291	279	18516	No_constitutive_exon_found_in_species
AACGGACTAGCCAACAATCCCAAGGCGCATATTCCGAGGGATCAGGTAAGTG	148672	149011	148622	148674	1	scaffold_224	ST47_g4875	148429	149136	None	3291	279	18516	No_constitutive_exon_found_in_species
TTGCTTTCGTCTTTTTCCATGTCCCAATCGGAAGACTGACAGGGTAACAGCA	332029	332435	332485	332433	-1	scaffold_224	ST47_g4943	332029	332767	None	3291	279	18516	No_constitutive_exon_found_in_species
AAAGGTGCAAGCAGTGAAACCGAAAATTCCAGTCATGTTCCCGGGGAAAGTT	123215	123583	123633	123581	-1	scaffold_155	ST47_g2537	121412	124363	None	3291	279	18516	No_constitutive_exon_found_in_species
AGTATCACGACAAGCTTGGAGTGGTACAATTGGCTAATCCGAGGGTGCAGTC	129973	130054	130104	130052	-1	scaffold_155	ST47_g2539	127836	130261	None	3291	279	18516	No_constitutive_exon_found_in_species
CTGTTAAGCTAGTTAGGTCTCATGGACGAAGTTTCGTGATGGCGGGATAGGC	147064	147162	147014	147066	1	scaffold_155	ST47_g2544	146631	147162	None	3291	279	18516	No_constitutive_exon_found_in_species
GTACGTTCACACCACGCGCTGGTTATCCGAGGCATAGGCTGACAGGGCAGGT	227927	228007	228057	228005	-1	scaffold_155	ST47_g2574	227489	228604	None	3291	279	18516	No_constitutive_exon_found_in_species
CCAATCATGGTCTGCTGCTACATGGAACTTGATTGCTGATAACGGGCTAGAT	255307	255661	255257	255309	1	scaffold_155	ST47_g2583	254819	255661	None	3291	279	18516	No_constitutive_exon_found_in_species
GCCGTGCTGGGCGTTGTTGATGTACGGAAAGACTGACGGAGGGGTGACAGAT	320799	321893	320749	320801	1	scaffold_155	ST47_g2604	320476	322717	None	3291	279	18516	No_constitutive_exon_found_in_species
TCTTCCCAGGTAAGTCGAACGATCATGTATTAAATATATATAGGGAGGAGAT	138738	139557	139607	139555	-1	scaffold_290	ST47_g7374	138738	140585	None	3291	279	18516	No_constitutive_exon_found_in_species
TCATCTACGTGGTCTTCGGCCTGGACAAGCGTTGACCGTTGGGTGGGCAGGT	144654	145528	145578	145526	-1	scaffold_290	ST47_g7376	143723	145830	None	3291	279	18516	No_constitutive_exon_found_in_species
CGGATGCTGAGTGCGCCATTTTCGGTCGTGTCGTGCTAACTGGGATGCAGAG	247653	248011	247603	247655	1	scaffold_290	ST47_g7413	246664	248139	None	3291	279	18516	No_constitutive_exon_found_in_species
AACATGATTTGGCCTTGTTCAACGTTCTGGGTTGCCTCTGGGATGATTAGGA	286821	287574	287624	287572	-1	scaffold_290	ST47_g7427	283929	288736	None	3291	279	18516	No_constitutive_exon_found_in_species
GTCGTCGTGTGAGATTCAGGCCGACGTTGTTGCCTATTAACAGGGCGCAGTG	58354	58504	58304	58356	1	scaffold_337	ST47_g9348	58195	58653	None	3291	279	18516	No_constitutive_exon_found_in_species
GCGATTTGTTGTTATGAGCGATGTGTTTCAGGATTTATGTGGGAATACAGGC	58125	58171	58221	58169	-1	scaffold_169	ST47_g3247	56336	61716	None	3291	279	18516	No_constitutive_exon_found_in_species
CAGTATGGCGGTCGCGGAGGGGGAGGAGGCTACGGCGCCCAGGGAGGCAGCT	123280	123724	123774	123722	-1	scaffold_169	ST47_g3265	122630	124048	None	3291	279	18516	No_constitutive_exon_found_in_species
TCACGGTAAGGGCCAAGGATGGGGTGCTGTTTTGGCGGCCGCGGGTTGAGGT	126243	126416	126466	126414	-1	scaffold_169	ST47_g3266	124751	131359	None	3291	279	18516	No_constitutive_exon_found_in_species
GCGACGGCGACGGCGAGGCTGTGCTCTCTGCTGATGCGATGGGAGAACAGAG	125359	125892	125942	125890	-1	scaffold_169	ST47_g3266	124751	131359	None	3291	279	18516	No_constitutive_exon_found_in_species
CAGTCTCGCATACCATTGGCTTCGAGCATTGTTATTGACAAGATGGGCAGAG	135022	135094	134972	135024	1	scaffold_169	ST47_g3268	134494	137806	None	3291	279	18516	No_constitutive_exon_found_in_species
ACCTCCCTGGACGCCAAGTGTCGTGGACAAAGTTGCTAACGGGGACGCAGTT	225086	225144	225194	225142	-1	scaffold_169	ST47_g3304	225086	225997	None	3291	279	18516	No_constitutive_exon_found_in_species
GTTGTTTCCAAAAAAAAAAACCATCTGCTCCCTACTGACTCACTGGGAAGCA	280389	281179	281229	281177	-1	scaffold_169	ST47_g3327	280389	284394	None	3291	279	18516	No_constitutive_exon_found_in_species
GGTTTGTGCAGACAGGGAACAGCATTTGGCCAGAGGCTAACGGGGTGCAGAT	58959	59074	59124	59072	-1	scaffold_197	ST47_g4024	57886	60036	None	3291	279	18516	No_constitutive_exon_found_in_species
TGGTAAGTCAAGCAAACGCGGTTGTTCTGATTCAAGCTAAGAGGGTACAGAT	173682	173709	173759	173707	-1	scaffold_197	ST47_g4062	173682	175634	None	3291	279	18516	No_constitutive_exon_found_in_species
AAGAATAGTATTCTGTGAAAGAGACCGATGCACTAACGTCTGGGACGCAGAC	34177	35560	35610	35558	-1	scaffold_341	ST47_g9479	34177	36879	None	3291	279	18516	No_constitutive_exon_found_in_species
CGGCCCCTCCTCTACAGGACACTCCCACTCACCGCGAATGACGGGCACAGGC	119808	120490	120540	120488	-1	scaffold_341	ST47_g9508	119808	120617	None	3291	279	18516	No_constitutive_exon_found_in_species
CAGCGCCTGATACAGCCATTGGAGGGTCTGAAGCGCTAACGCGGGTACAGCG	162843	162905	162793	162845	1	scaffold_341	ST47_g9530	162743	163407	None	3291	279	18516	No_constitutive_exon_found_in_species
GGTAGGTCATGAAGAATTGTAACGCCGGAATGATACTGACCAGGGGACAGAA	75705	75894	75655	75707	1	scaffold_320	ST47_g8219	72581	75894	PIM1	3291	279	18516	No_constitutive_exon_found_in_species
TGTAGGTGACGCGGTCGGCTCAACTCTACATGATACTGATGAATGGGTAGCC	86525	86821	86475	86527	1	scaffold_320	ST47_g8224	86335	87665	None	3291	279	18516	No_constitutive_exon_found_in_species
TCACAGCTGCCCTGTTCAGGGATGCGCAAGTTGAAATGCTCGGGGCACAGAC	34511	34841	34891	34839	-1	scaffold_255	ST47_g6041	33733	38708	None	3291	279	18516	No_constitutive_exon_found_in_species
AGTTCAATGGCAGATTCAAGATGCATCTTGAAATGCTTACGTATGGGTAGAT	75205	75502	75155	75207	1	scaffold_255	ST47_g6058	74816	76951	None	3291	279	18516	No_constitutive_exon_found_in_species
AGGTAAGTTAGCATGTCTTCGTGAATTATCGCCATCTAATGGGTGCAAAGGA	75797	76018	75747	75799	1	scaffold_255	ST47_g6058	74816	76951	None	3291	279	18516	No_constitutive_exon_found_in_species
CTAAGGTTGGTGGTTCCATGATTCCTCCAAACTAAAACTGAAACGGGCAGAT	120295	120627	120677	120625	-1	scaffold_255	ST47_g6071	118757	122086	None	3291	279	18516	No_constitutive_exon_found_in_species
GTAAGCCACCATACTCTCAACGTGCACGTGTCCCTTGCTAACGGGGATAGGC	176236	177048	176186	176238	1	scaffold_127	ST47_g1842	174728	177048	None	3291	279	18516	No_constitutive_exon_found_in_species
GCGTCGCGCATGAGACGCACGAGCCCAGTCTGCTGACGGAAGGGATCTAGTT	117604	117859	117909	117857	-1	scaffold_165	ST47_g3061	117604	118090	None	3291	279	18516	No_constitutive_exon_found_in_species
AGCCTGTTCGGCGAGCGCACTTGGAGTTGAAGCTGATACCTGGGACACAGAA	141683	142141	141633	141685	1	scaffold_165	ST47_g3069	141312	143186	None	3291	279	18516	No_constitutive_exon_found_in_species
AACACCGCTTGCAGTAAATACACATGGAATGCAGGCTAATGGGAACACAGCG	231745	232070	231695	231747	1	scaffold_165	ST47_g3100	231107	232153	None	3291	279	18516	No_constitutive_exon_found_in_species
TTTCAGTGAGTCGGGCTAGCCTGGTTCACGAACGATGCTGATAGGGACAGGC	67436	68689	68739	68687	-1	scaffold_372	ST47_g10278	67436	69334	None	3291	279	18516	No_constitutive_exon_found_in_species
GTGGTACGGTCACGCGGACAATTCCGTAAAACGCGCTAAGAAGGGTGCAGGA	160143	160731	160093	160145	1	scaffold_372	ST47_g10316	160066	160731	None	3291	279	18516	No_constitutive_exon_found_in_species
GGTGAGCTCGGGTATTGAATAATATGCGAAGAGAAGCTGACGGGAGACAGGC	134583	134631	134681	134629	-1	scaffold_20	ST47_g358	134279	138506	None	3291	279	18516	No_constitutive_exon_found_in_species
TCAATACGGCCTGCGGGGTTGGAAACCTGGCTGACTCGGGGCGCGGACAGAC	218929	219126	219176	219124	-1	scaffold_20	ST47_g386	218929	219651	None	3291	279	18516	No_constitutive_exon_found_in_species
AGCACCCCTCATGCACACACGCCTATCTCAAGTTACTGACAGGGTTGAAGGG	76799	77137	76749	76801	1	scaffold_379	ST47_g10474	75387	77391	None	3291	279	18516	No_constitutive_exon_found_in_species
TAGTGACCCTCCAACTGTTTCCTAGAGCAAGACTGATGGTGGTGGGACAGGT	213771	213798	213848	213796	-1	scaffold_379	ST47_g10530	213003	213894	None	3291	279	18516	No_constitutive_exon_found_in_species
AAAAGGGTACGCAGTTCTGCTTGTTACAACGCACATTGCTAACGGGACAGGT	186575	187162	187212	187160	-1	scaffold_329	ST47_g8626	186575	187688	None	3291	279	18516	No_constitutive_exon_found_in_species
CGTCTTACGAACTGTTATGTTTGTGTACAAGACGGGAGTCGAAGGGATAGGA	110100	110343	110393	110341	-1	scaffold_199	ST47_g4172	110100	111842	None	3291	279	18516	No_constitutive_exon_found_in_species
CAAAGGCAAGCATCTCTCAGCACTCTCGACAGCAGACCTGACCGGGACAGTG	193818	194083	193768	193820	1	scaffold_199	ST47_g4199	193454	194876	None	3291	279	18516	No_constitutive_exon_found_in_species
GGTGCTCAGGTAGCTCCCAAGCGACTATGCGGCTGCTGACGGGCAAATAGCT	3924	4027	4077	4025	-1	scaffold_245	ST47_g5543	1685	4200	None	3291	279	18516	No_constitutive_exon_found_in_species
ACATGTTCTGTAATACTCATGCAGGCAATTCGAAGCTTACGCGGGCGCAGTG	198908	199088	199138	199086	-1	scaffold_245	ST47_g5615	198908	199786	None	3291	279	18516	No_constitutive_exon_found_in_species
AACCACATCCAAGACCCTGCTTCTATTTACTGACTGGGGGGCTACGGAAGGT	90633	92026	92076	92024	-1	scaffold_348	ST47_g9736	90633	92501	None	3291	279	18516	No_constitutive_exon_found_in_species
GAGGGGCATCTGGGGACGCGGCCTGGGGTCTGAAGCTAACAGGGTGACAGCA	146335	146405	146455	146403	-1	scaffold_348	ST47_g9758	144070	146491	None	3291	279	18516	No_constitutive_exon_found_in_species
CCGTGACGCAGCGTGGGCGCGGCGCAGGCAGCTAATTGGCGGGGTGGCAGAA	150065	150126	150176	150124	-1	scaffold_348	ST47_g9760	148801	152260	None	3291	279	18516	No_constitutive_exon_found_in_species
AAGGTTGGTAGCGCTGACCTTGCAGATGGATTGGTACTGACAATGGGCAGAT	181366	182079	182129	182077	-1	scaffold_146	ST47_g2191	180957	183613	None	3291	279	18516	No_constitutive_exon_found_in_species
CTTGAGGAGTACGAGAGCGCCTTGACGGAATTCAGACAGGAGCTGGGTAGCG	113808	113896	113758	113810	1	scaffold_227	ST47_g5035	112790	114136	None	3291	279	18516	No_constitutive_exon_found_in_species
CCTTCCGCTCCAGTCCCGTATGCGGCCGCGCTGATCCAAGGGAACCGTAGCA	116851	116960	117010	116958	-1	scaffold_227	ST47_g5036	114879	117216	None	3291	279	18516	No_constitutive_exon_found_in_species
AGAATGTATGTTACTCTGATCATTCTGCTTGTATATACTGACAGGGATAGCT	121959	122558	122608	122556	-1	scaffold_227	ST47_g5038	119554	122932	None	3291	279	18516	No_constitutive_exon_found_in_species
ATACTTCGCGCCTGCTGGACGGGCTAATTGCTAATCCTGACGGGCGGAAGGG	126731	126844	126894	126842	-1	scaffold_227	ST47_g5040	125459	127490	None	3291	279	18516	No_constitutive_exon_found_in_species
GTAGGTGGCTCCCTGCGTGACTCGGGGCTGCACTGACTTGGGCGCTGAAGAT	20715	21016	21066	21014	-1	scaffold_170	ST47_g3334	18378	23456	None	3291	279	18516	No_constitutive_exon_found_in_species
CAGATGCCAGATGCAGCAGCTACCCCGCTTCACACTGACAGAGGGTACAGGT	50248	50992	50198	50250	1	scaffold_170	ST47_g3343	50180	50992	None	3291	279	18516	No_constitutive_exon_found_in_species
CTTTGGATGGATGGATGGATGGATGAATGGATGAATGGGTGGGTTGGGAGAG	101588	101864	101538	101590	1	scaffold_170	ST47_g3357	98833	101864	None	3291	279	18516	No_constitutive_exon_found_in_species
GGTAACATGTAAGTCGTCCCATCTTGTCACGTTTTTCTCGGGTACGGCAGTG	109401	109707	109351	109403	1	scaffold_170	ST47_g3361	108661	109973	None	3291	279	18516	No_constitutive_exon_found_in_species
CACCCTTGTTGGCTAACCCTGGCCAGACTAGTATGCTAACGTGGGCGTAGGG	134574	134771	134524	134576	1	scaffold_308	ST47_g7955	132973	134839	None	3291	279	18516	No_constitutive_exon_found_in_species
ACGCGTTCATGTTCAATGCGGTGTGCTCTGCTGATGATGATGAGGGGTAGGT	14532	15573	14482	14534	1	scaffold_190	ST47_g3832	14139	19083	None	3291	279	18516	No_constitutive_exon_found_in_species
CGGTAAGTCTTCCTTGAAAGCTGCTTGGACCAAGATTAATAAGGGGATAGGT	70408	71407	70358	70410	1	scaffold_190	ST47_g3849	67640	71407	None	3291	279	18516	No_constitutive_exon_found_in_species
TTCACGATTCGCCCCGTTTGCGTCGAACAGGTCACTGATGGGACGGACAGCT	154648	156111	154598	154650	1	scaffold_304	ST47_g7846	154426	160508	None	3291	279	18516	No_constitutive_exon_found_in_species
CCCCGTTTTGCGAATGGTTGTGCGAGAACTGCCTGCTAACACGGGGAAAGTG	175960	176079	175910	175962	1	scaffold_304	ST47_g7853	174893	176520	None	3291	279	18516	No_constitutive_exon_found_in_species
TTTGTTTGCCTTGGGTTTCCAAACACTTTTTTGATCGGGAAGTTGGACAGGT	10832	11368	11418	11366	-1	scaffold_298	ST47_g7553	9760	12371	None	3291	279	18516	No_constitutive_exon_found_in_species
GGCGTTACCAACAAAAACGCCAGCATAGGTCCTCCTCCCGGGACCAACAGTA	172235	172534	172185	172237	1	scaffold_332	ST47_g8801	171095	172534	None	3291	279	18516	No_constitutive_exon_found_in_species
CAATTCCAGCCCCGCCAAGCTCTGTTGCGACATATTGACGTGTAGGGCAGAT	32354	33124	33174	33122	-1	scaffold_269	ST47_g6637	32354	35007	None	3291	279	18516	No_constitutive_exon_found_in_species
TAGTCAAGACATTATGTTGTGAGAAAGAACCGACACTGATGTGGGTATAGTT	45860	45933	45810	45862	1	scaffold_269	ST47_g6641	44931	46822	None	3291	279	18516	No_constitutive_exon_found_in_species
TGTGCAGGCTTTGATGCTAGACGTGGACTTGCAGATTGACGGGATGCCAGCT	38878	40982	41032	40980	-1	scaffold_161	ST47_g2800	38491	41172	None	3291	279	18516	No_constitutive_exon_found_in_species
ACGTCTGACGGTTGCCGGAAACTTCGATAATGGACTCATGGGACATGCAGCT	159212	159342	159162	159214	1	scaffold_259	ST47_g6406	159005	160473	None	3291	279	18516	No_constitutive_exon_found_in_species
CGGGTCCGTGTCACTGAATGGGTGGCTCTCTCAAGCAAGCTGATGGGTAGCT	159640	159843	159893	159841	-1	scaffold_260	ST47_g6471	156001	161081	None	3291	279	18516	No_constitutive_exon_found_in_species
CAAGTGTTTAACATTACGAGTTGAGGATAGAAGGGCTGATGGGTATACAGAA	3612	4680	4730	4678	-1	scaffold_214	ST47_g4580	3120	5113	None	3291	279	18516	No_constitutive_exon_found_in_species
GAGACCGTGTACGGAAGGATATGCAGGTTACTGACTGTGGGACAATGCAGTG	47596	47691	47546	47598	1	scaffold_214	ST47_g4596	47447	50583	None	3291	279	18516	No_constitutive_exon_found_in_species
GGACGATTGAAGTTGGCAAGAAAAAGAAGGGCAAAGGGAAGAAGGTGTAGGA	162937	163318	163368	163316	-1	scaffold_214	ST47_g4634	162937	165418	None	3291	279	18516	No_constitutive_exon_found_in_species
AGCCTGTCTTCGGTCTGCCTTCACCCAGGAACAGTTACTGACAGGGCTAGGT	9738	9911	9961	9909	-1	scaffold_277	ST47_g6910	8869	10321	None	3291	279	18516	No_constitutive_exon_found_in_species
GCGGCGTTGGCCTGGATCAAGTGCAGAGAAGGGCTGCTGACAGGGCACAGGC	57987	58580	58630	58578	-1	scaffold_122	ST47_g1681	57987	58929	None	3291	279	18516	No_constitutive_exon_found_in_species
GTGGGGTCAGTTGGGCACGCTTGAAAATGTCCAATCTCATATGGGCGCAGTT	102834	103193	103243	103191	-1	scaffold_122	ST47_g1693	92382	108664	None	3291	279	18516	No_constitutive_exon_found_in_species
AACACGCTTCATCATCCGTACTTTCGGTCATACAAGCAGCTTGGGCAAAGCT	102252	102768	102818	102766	-1	scaffold_122	ST47_g1693	92382	108664	None	3291	279	18516	No_constitutive_exon_found_in_species
GCGCGGAGGACCGCTACCACGCTTCCAGGACGATCACAATGGGTATGCAGGC	125625	126319	126369	126317	-1	scaffold_122	ST47_g1698	125480	127042	None	3291	279	18516	No_constitutive_exon_found_in_species
GAAGAAGGAGTTTGGTGACATGGGATACAAGACAACACGACGGGATATAGGG	98624	98660	98710	98658	-1	scaffold_302	ST47_g7743	98268	99994	None	3291	279	18516	No_constitutive_exon_found_in_species
TGTGCGTCTGCTGGTCGCCCGACGGCAGATACGTCGTGACGGGAGGCCAGGA	9981	10060	9931	9983	1	scaffold_218	ST47_g4683	8476	10865	None	3291	279	18516	No_constitutive_exon_found_in_species
CGGTAAGCCTGCGGCCCGATCGAATAGTTCAAGAAGCTGACGTGGGATAGGC	39533	39605	39483	39535	1	scaffold_218	ST47_g4695	38529	40910	None	3291	279	18516	No_constitutive_exon_found_in_species
TCAGGAGACGCGCTTTCTTGCGCTGGCGAACGTGCTAATCTGGGGCATAGGT	45968	46094	45918	45970	1	scaffold_218	ST47_g4697	45821	47427	None	3291	279	18516	No_constitutive_exon_found_in_species
CTTGGTAAGCATCGCCCATCACCCTCACACTTTGTCGCTGACAGGGCCAGGC	55757	56275	56325	56273	-1	scaffold_177	ST47_g3621	55035	56758	None	3291	279	18516	No_constitutive_exon_found_in_species
GCGACCAACATCTGCGAGCCTGGAGGTAGCGCATACTGACGGGAAGGCAGGT	24732	24794	24844	24792	-1	scaffold_24	ST47_g435	24406	24882	None	3291	279	18516	No_constitutive_exon_found_in_species
TCAGATGCATGCAATAGCCGGCGATGATAGCGTTGCTGATTGGGGAAAAGGT	64781	65102	64731	64783	1	scaffold_24	ST47_g449	62785	67605	None	3291	279	18516	No_constitutive_exon_found_in_species
ACAACTAGCTTCTCCAAGACCGTCCGTGTACAAAAAGAACCGTACGGGAGAG	114013	114113	113963	114015	1	scaffold_24	ST47_g467	112912	114113	None	3291	279	18516	No_constitutive_exon_found_in_species
AAGTAAGTAAACCGGCGATTCGATTTGTTAAACTGTGCTAAACGGGATAGAA	120898	123115	123165	123113	-1	scaffold_24	ST47_g470	118037	128938	None	3291	279	18516	No_constitutive_exon_found_in_species
TGTGCCTTTTTCTAGCGTGTATAGCTGAAAGTGTGTGTGTGGGGCTGTAGTC	120560	120847	120897	120845	-1	scaffold_24	ST47_g470	118037	128938	None	3291	279	18516	No_constitutive_exon_found_in_species
TTGGGTTGTTCCAACACTCCTTCCGAGCCAATTGCTGATGAGTGGGGTAGGA	151344	151494	151544	151492	-1	scaffold_24	ST47_g477	149777	154658	None	3291	279	18516	No_constitutive_exon_found_in_species
TTTCCGAGAGTGGAGGGTGGGTGTGATGGAGGGGAGAGTGCGGGGTGTAGTG	107843	108013	108063	108011	-1	scaffold_193	ST47_g3947	107843	109514	None	3291	279	18516	No_constitutive_exon_found_in_species
ATGTATGTTATGAATTCCCAGATTCCACGGCTAATATCAATGTGGGGCAGAT	127056	127780	127830	127778	-1	scaffold_193	ST47_g3953	126020	129107	None	3291	279	18516	No_constitutive_exon_found_in_species
TACGTGTTGAATTGTGTAAAGGATAAAAAGCCAAGCTGACCAAAGGGCAGTC	90103	90695	90745	90693	-1	scaffold_355	ST47_g9860	85264	91251	snf1	3291	279	18516	No_constitutive_exon_found_in_species
AGTGGGAGGCACACGTGAAGCGGGCGTGCAGGCTGCTAATCGCGGGACAGTT	112357	115029	115079	115027	-1	scaffold_355	ST47_g9866	112357	115290	None	3291	279	18516	No_constitutive_exon_found_in_species
TAGGTGGAGTACCTTGAGGCGTGAACGACGGCTGCTGATATGGGCTAAAGTC	110328	111315	110278	110330	1	scaffold_166	ST47_g3142	109964	111315	None	3291	279	18516	No_constitutive_exon_found_in_species
ACAACCCTCGTCATCGCTGTTATTTGTCGCTGACCTTGTGGGGTGACTAGGG	53379	53528	53578	53526	-1	scaffold_135	ST47_g1966	53379	54742	None	3291	279	18516	No_constitutive_exon_found_in_species
GTTTTGACCATTCGCCGTGTCACAGTAGCATGCATACTAATCGGGGTAAGAG	142239	142446	142189	142241	1	scaffold_251	ST47_g5991	142022	143017	None	3291	279	18516	No_constitutive_exon_found_in_species
TGGCGGGGGGAGAGGGAGAGGGAGAGACAGACTGAAAGACCAAGGGACAGGG	19352	19473	19302	19354	1	scaffold_331	ST47_g8694	17800	19473	MMM1	3291	279	18516	No_constitutive_exon_found_in_species
CGCCCCGAGCCGCCTATCTCGGATTGAACGCATCGCTAACAGGGCCACAGCT	85294	85306	85244	85296	1	scaffold_331	ST47_g8715	85187	85685	None	3291	279	18516	No_constitutive_exon_found_in_species
GTGAGTACTGATTGGAGATCGTAGACGTAAAAACCAGGCTGACGGGTCAGGA	132054	132509	132004	132056	1	scaffold_331	ST47_g8726	129658	133547	None	3291	279	18516	No_constitutive_exon_found_in_species
GAGCTGGCGAAAAAAAAAAAGAAGAGCAGAGAGCTAATTGGGCGCAGTAGGT	49120	49307	49357	49305	-1	scaffold_233	ST47_g5158	48777	49702	None	3291	279	18516	No_constitutive_exon_found_in_species
GTAAGTTGGCTCCACCAGCAAATCTCACAGAATCAGCTGACAGGGCAAAGTT	58421	59076	58371	58423	1	scaffold_334	ST47_g8847	57245	59604	None	3291	279	18516	No_constitutive_exon_found_in_species
CCATACACATGCGCACACATTGAACGTTAGGCTGACATGCGGGGTTATAGGC	79338	79394	79444	79392	-1	scaffold_334	ST47_g8857	78499	79754	None	3291	279	18516	No_constitutive_exon_found_in_species
CAGTGAGATTGACTGGATCTACAACAGTGAGCACGCTAACGAGGGTCAAGGT	89100	89168	89050	89102	1	scaffold_334	ST47_g8861	88693	91140	None	3291	279	18516	No_constitutive_exon_found_in_species
CCCATGCACTGCGCCTGTGCGTGTAGTCACGTGCTAACATGGCTGGGCAGAT	25870	25904	25954	25902	-1	scaffold_317	ST47_g8113	23031	25975	None	3291	279	18516	No_constitutive_exon_found_in_species
GCACCGGAGGAAGCTACAGTACCGAAAAACACAATCTAATGCGCGGGCAGGA	48092	48313	48042	48094	1	scaffold_317	ST47_g8120	46559	48313	None	3291	279	18516	No_constitutive_exon_found_in_species
AGTGGAGGCGTGCTCTCTGAATGTGCCGTCATGTAGAATTGGGTGGACAGCT	136490	136921	136971	136919	-1	scaffold_221	ST47_g4787	136490	137668	None	3291	279	18516	No_constitutive_exon_found_in_species
CCGCGCCCGCTGGCTTGGACGCAGCGACGAAACTGGACGGGGAGCTGCAGCA	9591	11077	9541	9593	1	scaffold_325	ST47_g8339	9519	11077	None	3291	279	18516	No_constitutive_exon_found_in_species
ATCAACTGTAAAATGGTACTACATGCCCATCGCCACACGTGGGATGCCAGTT	21651	21949	21601	21653	1	scaffold_325	ST47_g8343	19779	21949	None	3291	279	18516	No_constitutive_exon_found_in_species
CCTTAGCCTCTGTACACAGCGCGAGTTGAACAGCTGATAGATGGGTAAAGGC	51664	52467	52517	52465	-1	scaffold_325	ST47_g8357	51664	52714	None	3291	279	18516	No_constitutive_exon_found_in_species
TCTTCCTGCAACCCCCTGCCGCGTTCGATGTGACTTGCGCAAGTGGGCAGCG	63610	64088	63560	63612	1	scaffold_325	ST47_g8363	62019	64088	None	3291	279	18516	No_constitutive_exon_found_in_species
AGTTGCTTCGAATGCGGGTTTGAAGCGCAAATCGCTGACTCTGGGAAAAGTC	114361	114434	114311	114363	1	scaffold_271	ST47_g6806	114227	115307	None	3291	279	18516	No_constitutive_exon_found_in_species
TGAGTGATGAGACATTGTCAAAAGCGGCATGGGGGGCTAACCAAGGGCAGAA	139607	139700	139750	139698	-1	scaffold_168	ST47_g3223	139495	140600	None	3291	279	18516	No_constitutive_exon_found_in_species
GTCATCTGGTTTACAGCAATGGTTCACAGAGGAGCTAATTGATGGGGCAGAC	75444	75719	75394	75446	1	scaffold_268	ST47_g6601	74715	75719	None	3291	279	18516	No_constitutive_exon_found_in_species
CCGTACCTCTTCTTCGTACGCCTCCGATTAGTAGACTGACAGGGCACCAGGC	116113	116631	116063	116115	1	scaffold_268	ST47_g6619	114795	116631	None	3291	279	18516	No_constitutive_exon_found_in_species
AGAGGGAGAGAGAGAGAGAGGGAGAGAGAGAACTGGCTAACGGGCGGCAGAT	44645	44766	44595	44647	1	scaffold_63	ST47_g906	44453	47227	None	3291	279	18516	No_constitutive_exon_found_in_species
TGCAAGAAGCAAGAACAAGAATGCACACATATACACTGACATGGGCACAGAC	48197	48306	48356	48304	-1	scaffold_63	ST47_g907	47578	48534	None	3291	279	18516	No_constitutive_exon_found_in_species
CTACCTTAACATCTAATCAAAAGCTCTAAACAACATACAATGATGGGCAGAA	113609	116295	116345	116293	-1	scaffold_63	ST47_g928	113609	119461	None	3291	279	18516	No_constitutive_exon_found_in_species
GAAGGGTTTGTTTGCTGCGAGGGCGCTCGGCAAGAGTGTTTTGGGGAAAGTG	22993	23100	22943	22995	1	scaffold_267	ST47_g6538	20896	23100	None	3291	279	18516	No_constitutive_exon_found_in_species
GTAGGTATTTTGAACCCCACGGCTGCGCGCAATCGCTGACAGGGCCGCAGAT	49058	49629	49679	49627	-1	scaffold_267	ST47_g6546	47775	49746	None	3291	279	18516	No_constitutive_exon_found_in_species
CAGGCCAAAATACTAGCAACCCGACCTCGCGCGCCGCATCGGGCCAACAGAA	64731	64902	64681	64733	1	scaffold_267	ST47_g6553	63009	65019	None	3291	279	18516	No_constitutive_exon_found_in_species
TACTCACGGTGATTCAGCATCCCGAGCTCATATTCGAAACATGGGTCAAGGC	97789	98297	98347	98295	-1	scaffold_267	ST47_g6569	97263	98413	None	3291	279	18516	No_constitutive_exon_found_in_species
ACGCTGTACTCGAACCCCGGCACCTCCTTCCGCAGCAACATGTCAGGGAGCT	126153	126245	126103	126155	1	scaffold_267	ST47_g6576	121845	128977	None	3291	279	18516	No_constitutive_exon_found_in_species
TGCTCCCCTCGAGTCTGACTAATGAAGCTTGGCTGATTGGATGGGTGCAGCT	132602	132628	132678	132626	-1	scaffold_243	ST47_g5507	132602	133217	None	3291	279	18516	No_constitutive_exon_found_in_species
GGGTTCACTACTCATTCGTACATTGTGACGGTAGCTAACCATGGGTGTAGCC	85397	85543	85347	85399	1	scaffold_6	ST47_g163	84887	86181	None	3291	279	18516	No_constitutive_exon_found_in_species
CGAAGGCCTGTTCGCCCTTCTCTTTGTGTGCATCAGCTGACGGGTGGTAGTC	93256	93451	93501	93449	-1	scaffold_151	ST47_g2477	92792	94263	None	3291	279	18516	No_constitutive_exon_found_in_species
CTTCTGTATCGAGTTGTTGAGCGGTTGCGCTGACATTTGGGGCGACACAGAT	79882	82495	82545	82493	-1	scaffold_157	ST47_g2640	72726	82664	None	3291	279	18516	No_constitutive_exon_found_in_species
TGTCCGAGGAATTTCCCTCGTCGCATATGAGAAGCTGACGGGACGATCAGAA	112364	112771	112821	112769	-1	scaffold_157	ST47_g2648	107394	113523	None	3291	279	18516	No_constitutive_exon_found_in_species
CGCCAGAACGCCAGAACACCAGAACGCCAGAACGCTAACGGGCAGCACAGGT	115630	117307	115580	115632	1	scaffold_157	ST47_g2649	114924	117706	None	3291	279	18516	No_constitutive_exon_found_in_species
ACGCCACGCATCAACCGGGAAAGGGAGGGTGGAATGCTAAGAGGGCGCAGAC	118997	119678	118947	118999	1	scaffold_157	ST47_g2650	118381	119678	None	3291	279	18516	No_constitutive_exon_found_in_species
ACGAGGTCAGTTCCATCTCCGTCTGTACGCACTCTTTCTGACGGGACAAGTG	44579	45512	45562	45510	-1	scaffold_376	ST47_g10397	44579	46187	None	3291	279	18516	No_constitutive_exon_found_in_species
GCCTGAAAGACAACCGATGTGCAGAGCGTTATTCGCTGACTAGCGGGCAGTT	48996	49147	49197	49145	-1	scaffold_376	ST47_g10399	48455	49628	None	3291	279	18516	No_constitutive_exon_found_in_species
GCACACTTACTTTTTGTTACCTTCCGGGCCTCAACTGACTGTGGGTGTAGGA	126900	126954	127004	126952	-1	scaffold_335	ST47_g8930	126900	128103	None	3291	279	18516	No_constitutive_exon_found_in_species
GATTGCTTTGTATCTTGGGTGCTCGAGCTTACTTGGATCTGGGTGCACAGCT	21784	22233	21734	21786	1	scaffold_216	ST47_g4649	21222	25715	None	3291	279	18516	No_constitutive_exon_found_in_species
TCTGTAGCCCGCAGAGAGTGCTGCTGTTCGTAGTCGCTGACATAGGGCAGGT	28885	29098	29148	29096	-1	scaffold_216	ST47_g4650	26252	29774	None	3291	279	18516	No_constitutive_exon_found_in_species
GAAGTGGTGAGGAGGGGGACGAGATTGATGAGAATGGGGGCCAAATGGAGAG	12039	12260	12310	12258	-1	scaffold_5	ST47_g90	12039	12590	None	3291	279	18516	No_constitutive_exon_found_in_species
CCCAGGGCGCCCTGACCCAGATGGTCGGCACCGTCTTCGAGAGGGTCAAGGC	38606	39029	39079	39027	-1	scaffold_5	ST47_g100	31750	40151	None	3291	279	18516	No_constitutive_exon_found_in_species
AGGACGCTAGAGTAGACAACTATGCTCCTCCCTCTACTGCTAGGGGCCAGGT	66429	66443	66493	66441	-1	scaffold_363	ST47_g9933	66429	76629	None	3291	279	18516	No_constitutive_exon_found_in_species
GTGAACGCAACAGTCTGTACTAGCACACGACTGTATGCTAACATGGGCAGCC	26582	26813	26532	26584	1	scaffold_198	ST47_g4100	25883	26813	None	3291	279	18516	No_constitutive_exon_found_in_species
AGTATAGTTCCACAATAGTCGCTGCTGTTTCAGGCTGATTTGGGTGACAGCG	127886	128963	127836	127888	1	scaffold_198	ST47_g4133	127551	129344	None	3291	279	18516	No_constitutive_exon_found_in_species
GCCGTCGATTGGCCGTGCCAGCCCCCCAGCACCCACGGGCCAAAACGCAGCA	3074	4186	3024	3076	1	scaffold_303	ST47_g7746	2817	10373	None	3291	279	18516	No_constitutive_exon_found_in_species
GAGTGCGCAATCACACCTGGTCGCTAGCGCACAAGCATTGATAGGGTTAGAT	38986	40690	38936	38988	1	scaffold_231	ST47_g5126	38514	40690	None	3291	279	18516	No_constitutive_exon_found_in_species
GCTGAGAGGGTGTGATGGTGTGTTTGTGTACTGATTCAATGGGAGAGTAGGG	10698	10761	10811	10759	-1	scaffold_318	ST47_g8147	10151	11170	None	3291	279	18516	No_constitutive_exon_found_in_species
TTAGCGGCAGCTATTTCATCATGGTTACCATTTGCTGACAAGGGCACTAGCA	30609	31557	30559	30611	1	scaffold_299	ST47_g7633	30245	31557	None	3291	279	18516	No_constitutive_exon_found_in_species
GTAAGTCTGCATGTCTACCAAACATCTGAACGCCTTGCTGACGGGGCAAGGA	69866	70032	70082	70030	-1	scaffold_299	ST47_g7649	69866	72832	None	3291	279	18516	No_constitutive_exon_found_in_species
TAAGTGCACGCAGGCACCCCTTTGTTGGCGCGACACTAACACGGGCGCAGGA	19739	20004	19689	19741	1	scaffold_310	ST47_g7984	19370	20316	None	3291	279	18516	No_constitutive_exon_found_in_species
GTAGAACAGCTGTTGAAAAGAGCAAAGAGCTTTCGCTGACCAGGGTGAAGAT	41854	42003	42053	42001	-1	scaffold_310	ST47_g7993	40017	42637	None	3291	279	18516	No_constitutive_exon_found_in_species
TCGTGGCAGCGGCGAGGGCGTTGTAGGAGCAAGAGGCTAATTGGGAATAGAG	5262	5309	5212	5264	1	scaffold_3	ST47_g3	5120	5868	None	3291	279	18516	No_constitutive_exon_found_in_species
GTACGCAGCTCGATCCGCAGTGCATCCGCGCGCACGCTGACACGGGATAGCA	87331	88083	88133	88081	-1	scaffold_238	ST47_g5272	87331	88642	None	3291	279	18516	No_constitutive_exon_found_in_species
TGTAAGCTATACAACACTGACAGGCTGCTGTAGCACTGACGGGCAAACAGGT	68304	68490	68254	68306	1	scaffold_187	ST47_g3800	67584	69035	None	3291	279	18516	No_constitutive_exon_found_in_species
ACGAGCTGGCCTGGCGTCTCTGCTGTTGACACGGACTGACCATGGGACAGCT	94551	95735	94501	94553	1	scaffold_187	ST47_g3811	89742	96502	None	3291	279	18516	No_constitutive_exon_found_in_species
GTCTGCGCGTGCCTGAACATGGATGTGATCGCTGCTGACTGGGACGATAGCA	39220	41318	41368	41316	-1	scaffold_257	ST47_g6133	39220	42959	None	3291	279	18516	No_constitutive_exon_found_in_species
GAGGCAAGTACACGATGAGTTTCGTTACTTCGGCACACTAACATGGGCAGAT	67331	67796	67281	67333	1	scaffold_244	ST47_g5531	64575	68253	None	3291	279	18516	No_constitutive_exon_found_in_species
GTGGTGAGTATCTCAAGATCTTAGTCTTGTTATTTTATTAATGGGACCAGAT	70151	71306	71356	71304	-1	scaffold_244	ST47_g5533	70151	71671	None	3291	279	18516	No_constitutive_exon_found_in_species
GTCCCCCCTGCATCTGGCTGGCACTCGACATGGCTAACTGGGCGCAACAGGC	87393	87983	87343	87395	1	scaffold_244	ST47_g5540	86516	88439	None	3291	279	18516	No_constitutive_exon_found_in_species
AGCACCTGCCTGGCCTCGGCGTTGGGCGCGCTCGTTAACCGCGGGAGCAGCT	43335	44952	43285	43337	1	scaffold_7	ST47_g196	43141	46707	None	3291	279	18516	No_constitutive_exon_found_in_species
CTGCGGAAGGTCAACAAGGGAAAGGCGGTGTAGCTAACTGTTGGGAACAGCT	55669	55700	55619	55671	1	scaffold_7	ST47_g200	55570	56394	None	3291	279	18516	No_constitutive_exon_found_in_species
AGGGCACTCTCCAGCCCCTCCCGCTCAGTACCACTACCAACAGCGGGCAGTG	112784	112896	112946	112894	-1	scaffold_7	ST47_g215	109613	113997	None	3291	279	18516	No_constitutive_exon_found_in_species
TAGGTCTGGCCTTGGGAGGATGAGGTGGATCGAAGCGCTAACGAGGGCAGTG	24552	25032	25082	25030	-1	scaffold_381	ST47_g10558	24552	25599	None	3291	279	18516	No_constitutive_exon_found_in_species
ATGATGCTCAATACAGACACACGCACACAGTGCTGACCCTGGGGTCACAGTA	113667	113699	113749	113697	-1	scaffold_330	ST47_g8682	110819	113862	None	3291	279	18516	No_constitutive_exon_found_in_species
ATACACACACTCCCCCACTCCCCCACTCCCCCCACTAACGGCGAGGGCAGGC	14684	14850	14634	14686	1	scaffold_150	ST47_g2416	14547	16084	PAC1	3291	279	18516	No_constitutive_exon_found_in_species
CCCCGCCCGTCGCCTACGCCCACTTGGCGTCCATGGCGGGTGTCAAAAAGGC	15652	15769	15602	15654	1	scaffold_150	ST47_g2416	14547	16084	PAC1	3291	279	18516	No_constitutive_exon_found_in_species
GGTACTTGTCCCTGACAAAGATACAACCGATGTGGTCTAACGAGGGGCAGAG	97904	98224	97854	97906	1	scaffold_316	ST47_g8104	97460	98224	None	3291	279	18516	No_constitutive_exon_found_in_species
GGCGCTGACCCTAGCTCTATATTGCGTACTCGAATGACTAACAGGGATAGAA	1992	3043	3093	3041	-1	scaffold_305	ST47_g7855	1992	3146	None	3291	279	18516	No_constitutive_exon_found_in_species
CCCGTCCACGCCAAACGGTCGCAAACATGCTAACATGGCGGGGTAAACAGCA	4589	5596	5646	5594	-1	scaffold_283	ST47_g7007	4118	5697	None	3291	279	18516	No_constitutive_exon_found_in_species
GTATATGCTTTAATATAAGTGCAATCTAGTGTTACTAACTATTGGGCAAGGT	56950	57444	56900	56952	1	scaffold_241	ST47_g5411	56702	58370	None	3291	279	18516	No_constitutive_exon_found_in_species
AGAAGTGTTGCTCAGAGCTATAGCGTTCGCTAACGCTGGGCAAAGTGTAGTG	31670	31687	31737	31685	-1	scaffold_191	ST47_g3899	29742	32031	None	3291	279	18516	No_constitutive_exon_found_in_species
GTGTGTTTACCGTTCGAACTATGCCTGACATCACTAACAAATGTGGGTAGGC	48186	48635	48685	48633	-1	scaffold_191	ST47_g3906	47384	49099	None	3291	279	18516	No_constitutive_exon_found_in_species
GTGTGGATTCGATGGGATCGTTGGGTCGAACCATGCTGGGCGACAGGTAGAT	66644	66689	66594	66646	1	scaffold_205	ST47_g4482	64235	67045	None	3291	279	18516	No_constitutive_exon_found_in_species
AGCAAAGGGACTGCCACGTGTTTCCAAAGTATGTCTAACATGGGAGACAGAC	24707	24772	24822	24770	-1	scaffold_4	ST47_g59	24707	26523	None	3291	279	18516	No_constitutive_exon_found_in_species
CGCGTTGCGCAGCCAGCAAGAGCAGGCAGCAGAGACTAACCGAGGGACAGCT	7347	8248	7297	7349	1	scaffold_111	ST47_g1444	7164	8653	None	3291	279	18516	No_constitutive_exon_found_in_species
TCTCAAAAGTCATGGCGGCAACAGTGCCTCTTTTCTAACTACGGGTGTAGGT	80751	81106	81156	81104	-1	scaffold_111	ST47_g1467	80522	83379	None	3291	279	18516	No_constitutive_exon_found_in_species
TGGATATGACGGCGCATGGGAAGACGACATGGATGAGATGGGTGACACAGGG	27902	28190	27852	27904	1	scaffold_247	ST47_g5878	27427	28397	None	3291	279	18516	No_constitutive_exon_found_in_species
GGTAAGTGATGGTTCTGCAATTGCTGCAAACATGTGCTTACGTGGGAAAGAT	44434	44700	44384	44436	1	scaffold_247	ST47_g5883	43137	45474	None	3291	279	18516	No_constitutive_exon_found_in_species
AGCCGCCCACGACTCGACTTGCTGCCAGGGCGCCAGGCTGATGGGCGCAGAC	42990	44346	42940	42992	1	scaffold_194	ST47_g3972	42801	45052	None	3291	279	18516	No_constitutive_exon_found_in_species
TAGTAGGGATTCAACACTGTGATAGAGATTTACGCTAACTGGGTCAACAGTC	54196	54287	54146	54198	1	scaffold_194	ST47_g3975	53480	55760	None	3291	279	18516	No_constitutive_exon_found_in_species
GTGAAAGTGAGGGTGGAAACGACTGAAAGTGCATTTTTCAGGGGATACAGGC	45577	45617	45527	45579	1	scaffold_123	ST47_g1728	44592	46495	None	3291	279	18516	No_constitutive_exon_found_in_species
TTGAGTTTGACCAATCTGTCAACAGACATAGTTATATAACCGGGAAATAGCT	2866	3208	3258	3206	-1	scaffold_322	ST47_g8291	2470	3407	None	3291	279	18516	No_constitutive_exon_found_in_species
CGTTAGCATTTCAGATGCGCAGAAGACATCAAACACTCGCAGGGATTCAGCG	12152	12772	12102	12154	1	scaffold_322	ST47_g8295	11485	13573	None	3291	279	18516	No_constitutive_exon_found_in_species
TTCCGGAGATTGTAAGCAAAGAGACGGTTTCGGTTGCTTTGGTGGGCAAGGT	20761	21161	20711	20763	1	scaffold_322	ST47_g8298	17821	21355	None	3291	279	18516	No_constitutive_exon_found_in_species
CTGTCTCCCACCGCCCGCCGCCCACAGTCGCGCCTGACGCGGGCACGCAGCT	60547	60590	60640	60588	-1	scaffold_322	ST47_g8312	58635	61042	None	3291	279	18516	No_constitutive_exon_found_in_species
TGTAGCTACCATGTCTTCAGACAATGCATCAGCACTAATGAAATGGGCAGCC	24635	25624	24585	24637	1	scaffold_181	ST47_g3709	23610	25624	None	3291	279	18516	No_constitutive_exon_found_in_species
TTTTTGGCTGCGACGTGCGACCTGCGACGTGGCTGCTGACAGGGTCGTAGTG	29431	29544	29381	29433	1	scaffold_250	ST47_g5927	28117	29850	None	3291	279	18516	No_constitutive_exon_found_in_species
GAATGCCTGGGTTATGGAAAGCTCTTTGTGTGGAATCGCGGGGTCGCGAGTC	7698	9208	7648	7700	1	scaffold_262	ST47_g6478	7103	9208	None	3291	279	18516	No_constitutive_exon_found_in_species
GCCGTGCGTCGATAAAGCCATGTAAGCACTGTACTAACTCGGGAGTGAAGTC	34052	34081	34131	34079	-1	scaffold_319	ST47_g8201	34052	38387	None	3291	279	18516	No_constitutive_exon_found_in_species
AGTACTATGTATGCAGTGGCTGGCGAGGGGCACGTGCTGAGCAGGGACAGAG	30036	30263	30313	30261	-1	scaffold_338	ST47_g9451	29699	30545	None	3291	279	18516	No_constitutive_exon_found_in_species
CAGTAAGTCACCTTCTTCTGCCGAATGTACTATGCTCACGGGAAACGCAGCA	50759	52326	50709	50761	1	scaffold_338	ST47_g9459	49932	52326	None	3291	279	18516	No_constitutive_exon_found_in_species
AAGGTAAGTATTTAGGCAGGCTGTGGTGCTGATTTCGCTAACGGGCATAGAC	65056	65268	65318	65266	-1	scaffold_342	ST47_g9578	65056	65798	None	3291	279	18516	No_constitutive_exon_found_in_species
ACACTCGATCGACGGTCTAAACCCACTCTGATGAGACCAAGTGGGAGCAGGC	56962	57010	56912	56964	1	scaffold_287	ST47_g7193	56779	58807	None	3291	279	18516	No_constitutive_exon_found_in_species
TTTGATTTTCTTGTTTGTAAGGTTGGACATGCTAATGGGAATCACAAAAGGA	21511	21747	21797	21745	-1	scaffold_114	ST47_g1507	20840	22522	None	3291	279	18516	No_constitutive_exon_found_in_species
TGGTCGTGCCTGGCTTCATCACAGAGGAGAGAGTGCTGACGTGCGGGCAGTC	37373	40069	40119	40067	-1	scaffold_112	ST47_g1479	37373	40248	None	3291	279	18516	No_constitutive_exon_found_in_species
TTTCATTCATTCCTTGATCTTGATTGTTTGCTTGCTGATGGGGGCTACAGCT	45857	45981	45807	45859	1	scaffold_378	ST47_g10439	45517	45981	None	3291	279	18516	No_constitutive_exon_found_in_species
GATGAATCGTCGTGGCGTATCAGAAGATTTACTGACCACGGGTAAAATAGCA	18173	18301	18351	18299	-1	scaffold_291	ST47_g7462	17869	19619	None	3291	279	18516	No_constitutive_exon_found_in_species
TTGGCCTACGACCTCAAGACGTTCCGCGCGAACTAAATCGACAAGGGCAGGC	3628	4070	3578	3630	1	scaffold_333	ST47_g8804	2666	4070	None	3291	279	18516	No_constitutive_exon_found_in_species
CGTATGTGTTCCTTGCAGACGGTAGTCGGAACGAGTGCTCGGGTGTATAGAG	9640	9768	9818	9766	-1	scaffold_333	ST47_g8807	8109	9934	None	3291	279	18516	No_constitutive_exon_found_in_species
GTGGGTGATATCGTGATTCCCATGGCGCAGATGGCGGATGTGGGGTTGAGCA	23368	23522	23318	23370	1	scaffold_301	ST47_g7700	14688	23522	None	3291	279	18516	No_constitutive_exon_found_in_species
AAGCATAAATCTTTCAACTGGTAGAGAACAGACTGACTTTGTGGGTGCAGCA	3121	3730	3780	3728	-1	scaffold_126	ST47_g1759	2003	4268	None	3291	279	18516	No_constitutive_exon_found_in_species
CGGTGCGTATCCTCAAGCACTTTGTAAACATGCATACTGATGGGTGACAGAC	24470	24656	24420	24472	1	scaffold_345	ST47_g9686	22344	24656	None	3291	279	18516	No_constitutive_exon_found_in_species
GTCAGTAGTGGCTTCTTCCAAACGTATACATTCCAGCTGACAGGGAACAGTG	10167	10830	10880	10828	-1	scaffold_265	ST47_g6515	3478	11150	None	3291	279	18516	No_constitutive_exon_found_in_species
TGCGCTGGCCCCAAGGAGATGCAGGGGTGAAGGCTAACAAAGGGGATCAGGC	12254	12372	12422	12370	-1	scaffold_351	ST47_g9815	10824	12583	None	3291	279	18516	No_constitutive_exon_found_in_species
GTACACATATCAAGATGTACTCGACACAGATCACGAAGGCAAGGGGGCAGCT	11024	12204	12254	12202	-1	scaffold_351	ST47_g9815	10824	12583	None	3291	279	18516	No_constitutive_exon_found_in_species
GTCAGTCTACGCCGCACAAGTGAGCCAAGCAACGAGCTGACGGGGTGCAGCC	13480	13946	13996	13944	-1	scaffold_143	ST47_g2124	12683	14275	None	3291	279	18516	No_constitutive_exon_found_in_species
AGCCTCCGACCAGACAAGCAAACGCACGTCACTAATTTGGGTGCGACAAGGC	14048	14205	13998	14050	1	scaffold_96	ST47_g1031	13922	18120	None	3291	279	18516	No_constitutive_exon_found_in_species
GGGCTCATGTTGTTTAGAAGCTGAGTGTACAAGTAGTGCATTAGGGGTAGAC	31576	31644	31694	31642	-1	scaffold_207	ST47_g4491	30237	33220	None	3291	279	18516	No_constitutive_exon_found_in_species
GAGGAACGTGAAATGCAACGTTAGGGACGTTGATCTGATGATATGGGCAGGT	19058	19227	19008	19060	1	scaffold_253	ST47_g6003	18901	21208	None	3291	279	18516	No_constitutive_exon_found_in_species
GTAGGAAACATGGCTTATTTCTTGGGCGAGGTGTGCTGATGACAGGGCAGCG	14050	14967	14000	14052	1	scaffold_35	ST47_g584	13682	15203	None	3291	279	18516	No_constitutive_exon_found_in_species
ATGTATAAAGGCCAGGCCAGTGCGAAAGCTGCGCGGACAGGGATGTGCAGGA	27525	27773	27823	27771	-1	scaffold_35	ST47_g587	27525	28144	None	3291	279	18516	No_constitutive_exon_found_in_species
CACACAGCTACAGCCAATGTCATGTAATGAACGGATTTTAACGGGTGCAGCT	14363	14473	14523	14471	-1	scaffold_275	ST47_g6850	14215	14797	None	3291	279	18516	No_constitutive_exon_found_in_species
AGGGACAAAACATGGTAAAAAACATATTGAATACTAATATGGGATACAAGGA	6160	6337	6387	6335	-1	scaffold_323	ST47_g8321	6160	6515	None	3291	279	18516	No_constitutive_exon_found_in_species
AGGCGCTCGATCTGGCAGCGCACTCTGCCTTCGCCAGTTAGGGACTACAGTC	18733	19117	18683	18735	1	scaffold_56	ST47_g866	18556	20417	None	3291	279	18516	No_constitutive_exon_found_in_species
ACACGAGTTCCTCTTGAACGTATCCCGGCGCTACCGAATGGGACGGGCAGAC	12125	12602	12075	12127	1	scaffold_32	ST47_g560	10265	12602	None	3291	279	18516	No_constitutive_exon_found_in_species
TGTCTTTGCATGTTTCAGTAGATGGTCGAATGCTATGGGCGAACGATCAGTA	18105	19509	18055	18107	1	scaffold_153	ST47_g2499	17818	19861	None	3291	279	18516	No_constitutive_exon_found_in_species
TCCTCATGAGCATCCCGGTCCTTCGCACCCCCGACGCCTGGTGGGTACAGCT	10481	11362	10431	10483	1	scaffold_52	ST47_g760	9270	15480	None	3291	279	18516	No_constitutive_exon_found_in_species
GAAGAGAGGAGAGGAGAGCAAGAGAGGCCGGCGTGCTAACGAGGGGCCAGGA	2178	2315	2365	2313	-1	scaffold_261	ST47_g6472	531	2443	None	3291	279	18516	No_constitutive_exon_found_in_species
