# Supplementary material for: Widespread Separation of the Polypyrimidine Tract From 3′ AG by G Tracts in Association With Alternative Exons in Metazoa and Plants
Source: Front Genet. 2019 Jan 14;9:741. doi: 10.3389/fgene.2018.00741 (PMC6339879; doi:10.3389/fgene.2018.00741)
Supplement: DATA FILE S1 — Sequences of REPAG 3′ SS from each species of fungi. [file Data_Sheet_1.zip › Supplementary data 1/Fungi_Release38_acidomyces_richmondensis_bfw.txt]

REPA_GGG_Sequence	Exon_Start	Exon_End	Pos_-50	Pos_+2	Strand	Chromosome	GeneID	Gene_Start	Gene_End	Gene_Name	Number_of_REPAs	Number_of_REPAs_has_GGG	Number_of_Intron(Intra_genic_Region)	Upstream_Constitutive_Exon
GAGAGGGTCAGGATCATCCAACACAGTCCCGGCCGGGGCCGACGACATAGCC	5835	6876	5785	5837	1	scaffold_2	M433DRAFT_56828	5633	7000	None	2994	446	13444	No_constitutive_exon_found_in_species
ATCGGATGATTCCAGCCTTGCCCAAGCATTTTGGAATAACAAGCGGGCAGGT	19829	20422	20472	20420	-1	scaffold_2	M433DRAFT_148676	19829	21572	None	2994	446	13444	No_constitutive_exon_found_in_species
GTACTTCGCACAAGACATCCTTCATGTCATCCGCACTGACAGGGGTGCAGTG	139145	139345	139095	139147	1	scaffold_2	M433DRAFT_56863	138975	140930	None	2994	446	13444	No_constitutive_exon_found_in_species
GTAGGCCATCTCGCAATCCACGGCACAATCGCATACTGAGAGAGGGACAGAT	148144	150959	151009	150957	-1	scaffold_2	M433DRAFT_133	147910	151191	None	2994	446	13444	No_constitutive_exon_found_in_species
GGTCATTGAACCAAAAGGCGATGGACTGCTAATTATGACCGGGAATATAGAT	181618	183202	181568	181620	1	scaffold_2	M433DRAFT_283022	181238	183202	None	2994	446	13444	No_constitutive_exon_found_in_species
TTCGACCTTGCTTGATGGAGTCCGAAATTGATAGTATACAGTTAGGGCAGAC	36664	39268	39318	39266	-1	scaffold_3	M433DRAFT_57007	36664	39835	None	2994	446	13444	No_constitutive_exon_found_in_species
TCCGCTGCTTGATATCCCCGCTAGCATTCTGGTGCTGACCGATGGGGAAGAA	66633	66772	66583	66635	1	scaffold_3	M433DRAFT_56933	65695	66772	None	2994	446	13444	No_constitutive_exon_found_in_species
AGGTATGAGCGTTCCCATGGCAATTGAAGTATAATCATTAAGGGCAGCAGGC	71932	71998	72048	71996	-1	scaffold_3	M433DRAFT_344639	71327	72821	None	2994	446	13444	No_constitutive_exon_found_in_species
ACACCGAGAACGTGTCGGGGGTCCAACACAACGCCTCCTCGGGACAGCAGAC	52753	53184	52703	52755	1	scaffold_4	M433DRAFT_57092	50985	53184	None	2994	446	13444	No_constitutive_exon_found_in_species
ATATTAGATCCTGCAATACATCGCTCATGGCACGACTAAGGGCAATACAGGT	155305	155437	155255	155307	1	scaffold_4	M433DRAFT_139156	153828	155437	None	2994	446	13444	No_constitutive_exon_found_in_species
GCGAGCATCGCCAGCGAGCGGTTGCCGGCCATCACTTACAGAGTGGGCAGAT	25718	25931	25668	25720	1	scaffold_5	M433DRAFT_148941	25477	27291	None	2994	446	13444	No_constitutive_exon_found_in_species
TTACCCCGCTATCAAGGAAATATTGAAGATTGACGTCGGCCGGGTGATAGAA	26625	26715	26765	26713	-1	scaffold_6	M433DRAFT_34876	26625	26861	None	2994	446	13444	No_constitutive_exon_found_in_species
ACTTTCAAATCTCACTACTGTGTTATGTTGGCTAACTTTGGGTAACATAGAT	68955	69319	69369	69317	-1	scaffold_6	M433DRAFT_456327	68529	69957	None	2994	446	13444	No_constitutive_exon_found_in_species
CCCCGTCCCCCCAATGACCTGTCTTTCCTGCTAACACGGCGTGGGCATAGCC	77321	78478	77271	77323	1	scaffold_6	M433DRAFT_57415	77064	78478	None	2994	446	13444	No_constitutive_exon_found_in_species
ATTTTTTGTTGAGTTACTGGAATTCAGCAAGTTGACAGAGGGTGGTGCAGGA	150348	150445	150298	150350	1	scaffold_6	M433DRAFT_408	150186	150445	None	2994	446	13444	No_constitutive_exon_found_in_species
GGTGGGTCAGTTCTCCACGACTCGCAGAGAGTCACTAAGGGCAGAGCCAGCC	169847	170281	169797	169849	1	scaffold_6	M433DRAFT_457331	169155	170281	None	2994	446	13444	No_constitutive_exon_found_in_species
CACTCTCGGTCGGATTTGAGGAATAGCAGACTGACTTACACGGGGAATAGGA	4958	5062	4908	4960	1	scaffold_7	M433DRAFT_415	1136	5062	None	2994	446	13444	No_constitutive_exon_found_in_species
ATGGTAGGCTTGTCACTTGAGATGTTTTCATTATGCTAACGGGACAACAGGA	33359	33953	33309	33361	1	scaffold_7	M433DRAFT_20760	32951	33953	None	2994	446	13444	No_constitutive_exon_found_in_species
TACTAGGATTTCTGTATTCTATGGTAGATGCTGACCGTCCACGGGTATAGAT	73727	73909	73959	73907	-1	scaffold_7	M433DRAFT_57604	73530	74552	None	2994	446	13444	No_constitutive_exon_found_in_species
TGTTTAATGATGGGGAGTTTCCGTCATGCTAATCAGCTCTCATGGGATAGGG	99286	99530	99236	99288	1	scaffold_8	M433DRAFT_57676	98787	99530	None	2994	446	13444	No_constitutive_exon_found_in_species
TATGCGATCGCTATTTGCGCAGAGACGGCGCGAGCTAACTTGGGATACAGGC	111977	112104	111927	111979	1	scaffold_8	M433DRAFT_99599	111725	114703	None	2994	446	13444	No_constitutive_exon_found_in_species
GTTTTCTTGTCGCGTTCCGCGTCCCGTATGTGCACCGACTGACCGGGAAGGG	795	1029	1079	1027	-1	scaffold_10	M433DRAFT_181207	795	3413	None	2994	446	13444	No_constitutive_exon_found_in_species
TTAATGATTATTATTGTGTGGTGATGTTCGACTCGCTAACGGTAGGGAAGCA	34288	34415	34238	34290	1	scaffold_10	M433DRAFT_580	33660	34807	None	2994	446	13444	No_constitutive_exon_found_in_species
CTCGCCGCGTTCAGCCCGGCCAAGGAACATGTGGCAGCGCCGGAGGGCAGGG	121123	123602	121073	121125	1	scaffold_10	M433DRAFT_81022	120645	123602	None	2994	446	13444	No_constitutive_exon_found_in_species
TCTTGAGAAACGCGAGTACAAATTGGGCTTCTTCCGCTCACGGGAATTAGGT	15318	15978	15268	15320	1	scaffold_11	M433DRAFT_616	14673	15978	None	2994	446	13444	No_constitutive_exon_found_in_species
ATGCAGACCTTGGTTTTGCACGAATCCAACCATGCTGACGGGGAAGACAGGG	20864	21107	20814	20866	1	scaffold_12	M433DRAFT_58139	20411	21107	None	2994	446	13444	No_constitutive_exon_found_in_species
CTCTCACGCCGACTTCTCTATCTGTGGCTGGGTACTGATTGGGAGTTGAGTC	23816	24052	24102	24050	-1	scaffold_12	M433DRAFT_58037	23816	24391	None	2994	446	13444	No_constitutive_exon_found_in_species
GTCTGGCTTAAGTGGAATCTCACATATCTCCTCATATAGTCGGGCAACAGAC	102931	103128	102881	102933	1	scaffold_12	M433DRAFT_58129	101595	103128	None	2994	446	13444	No_constitutive_exon_found_in_species
CCGGTCTGCGGCCGAGCTCGACCACCCGATTAAGCAAGGGACGAAAACAGGA	42807	43025	42757	42809	1	scaffold_13	M433DRAFT_130832	42706	44457	None	2994	446	13444	No_constitutive_exon_found_in_species
TCAGCGATTGCAGAGATCCACCTTGTTTCTATCTACTAATGTAAGGGCAGGT	49442	49704	49392	49444	1	scaffold_13	M433DRAFT_139628	48694	51726	None	2994	446	13444	No_constitutive_exon_found_in_species
AGACGGATGACTTGGAAGGTGTTGTGCTAATCGACGGAGCGTGGGCGCAGGC	44929	44979	44879	44931	1	scaffold_14	M433DRAFT_149526	44619	45479	None	2994	446	13444	No_constitutive_exon_found_in_species
AAAGTCATAAACGCACCTTCACTAACCACGGCGGCGGCGGCGGCGGGCAGGG	111444	111482	111394	111446	1	scaffold_14	M433DRAFT_139696	111291	113202	None	2994	446	13444	No_constitutive_exon_found_in_species
GAACGACACGATCCCGCTGGCGAAAGGCACGCCACTGGTTTGGGGTAGAGAG	84966	85497	85547	85495	-1	scaffold_17	M433DRAFT_58583	84966	86596	None	2994	446	13444	No_constitutive_exon_found_in_species
TGCCGTTGTACCGTAATTTCATTCTCGCAGTCGCTGACATATTGGGGCAGCC	50548	50811	50498	50550	1	scaffold_18	M433DRAFT_139851	50102	50811	None	2994	446	13444	No_constitutive_exon_found_in_species
GAGCTCAAATTTCGCTTCTTCGCTCACTCATACCAAAGCGGGATGAATAGAC	59820	60338	59770	59822	1	scaffold_18	M433DRAFT_58601	59690	60338	None	2994	446	13444	No_constitutive_exon_found_in_species
CTCGGCAGATCGACCCGCACCGCAATTCACTGGCATCCGGGTACAAGCAGCC	4664	4686	4736	4684	-1	scaffold_19	M433DRAFT_538994	2467	5017	None	2994	446	13444	No_constitutive_exon_found_in_species
ATGGCTGGGACACGAGTCCATCTGCTAACCGTGAGTTTTTACGGGTGCAGAT	2467	4589	4639	4587	-1	scaffold_19	M433DRAFT_538994	2467	5017	None	2994	446	13444	No_constitutive_exon_found_in_species
ATGTACGTCGCACGGCCATCACATGAATCAAGATGCTAATGTGTGGGTAGTG	32703	33328	33378	33326	-1	scaffold_19	M433DRAFT_58734	32703	34159	None	2994	446	13444	No_constitutive_exon_found_in_species
TGTCAATCAATAACTCACGTCGAGTGGAAATCCTGCTGACAGGGTTCAAGGT	116508	116791	116841	116789	-1	scaffold_20	M433DRAFT_284331	115551	117087	None	2994	446	13444	No_constitutive_exon_found_in_species
CTCGTCAGCATTCTGCACCTCCAATACACTAACTCCAACGCGGGTGATAGGG	42817	43304	43354	43302	-1	scaffold_21	M433DRAFT_149863	42817	43475	None	2994	446	13444	No_constitutive_exon_found_in_species
AAGACGCAAGCCTTCCGTTCGTTTGTGATGAACGCTAACGCGGGTGAAAGAT	115586	115608	115658	115606	-1	scaffold_21	M433DRAFT_539989	114199	116048	None	2994	446	13444	No_constitutive_exon_found_in_species
CGCGGCGATAGCGAAGCATCCAACTATGCATCTTTGATTTGAGGAGGGAGGC	996	1401	1451	1399	-1	scaffold_22	M433DRAFT_297774	996	1898	None	2994	446	13444	No_constitutive_exon_found_in_species
GGCTCGTGCCGCCGAACCATCATATTTTCGCGCTAACACGATCGGGATAGCC	81996	82093	82143	82091	-1	scaffold_22	M433DRAFT_59013	81996	84543	None	2994	446	13444	No_constitutive_exon_found_in_species
AAACTATAGCGCAATTTCGTAGCATTGAAGTGTTATTGACACCGGGATAGCC	22172	23015	22122	22174	1	scaffold_23	M433DRAFT_162538	21693	23015	None	2994	446	13444	No_constitutive_exon_found_in_species
GGGCCTTCTGTCAAAGTAGCAGCTTCCATAAACTCAGGCGGGCCGGCAAGAC	30408	30614	30358	30410	1	scaffold_23	M433DRAFT_303826	29739	30614	None	2994	446	13444	No_constitutive_exon_found_in_species
CGGAGTACAGAAACGTTCTCCATGAAATATGATGCTAACGGGAAGTGTAGCT	101535	102008	101485	101537	1	scaffold_23	M433DRAFT_149977	100185	102008	None	2994	446	13444	No_constitutive_exon_found_in_species
AAGTCGTCGTCATCGTCGGCGTCGTCATCGCACTGATGATATGGGAGCAGCG	38348	38701	38298	38350	1	scaffold_24	M433DRAFT_41494	37747	38701	None	2994	446	13444	No_constitutive_exon_found_in_species
AAGCTTAATATCCCGAAAGCGCTCGTGCTGACCACGGTTGGAGTGGGTAGGC	30467	32895	30417	30469	1	scaffold_25	M433DRAFT_317470	29928	33143	None	2994	446	13444	No_constitutive_exon_found_in_species
TACTATGTTCGAGATTGATGCCATTGATGAGAGACTGACGGGAAATGCAGGC	44976	45443	45493	45441	-1	scaffold_25	M433DRAFT_150051	44355	45585	None	2994	446	13444	No_constitutive_exon_found_in_species
CTTTGCTGCTTTCGGCATCCCCAAACCGGCGCTGACGGTGAGGGTTGCAGGG	53768	54383	54433	54381	-1	scaffold_25	M433DRAFT_150055	53768	55274	None	2994	446	13444	No_constitutive_exon_found_in_species
CAAGATAGTGTGGAGCTTACTCAAAGAAGTTGCGCTAACAGGGATTACAGTG	38880	38996	39046	38994	-1	scaffold_26	M433DRAFT_150096	34852	40136	None	2994	446	13444	No_constitutive_exon_found_in_species
AATTTCGTTCCCCTGCATTTCACGCGAGCCGCAAAAGCAAATGGGCACAGCT	72744	72927	72977	72925	-1	scaffold_26	M433DRAFT_131351	72744	74176	None	2994	446	13444	No_constitutive_exon_found_in_species
GTGGGTATTTCTCCTCAAGTGTTAATTTTCTGGCAACTGACAATGGGCAGTC	66350	66698	66300	66352	1	scaffold_27	M433DRAFT_328046	64643	67813	None	2994	446	13444	No_constitutive_exon_found_in_species
TGAGTTGACTTGGCCCCGTCGAGGCCGGCCATGCTAACCGGGGGGACCAGCA	26319	29670	29720	29668	-1	scaffold_28	M433DRAFT_1270	23414	29962	None	2994	446	13444	No_constitutive_exon_found_in_species
TTCTTGTCAAACCCCTCAACTTGCTGACGTGGGGGCTCCGGTGGGAACAGCT	47217	47698	47167	47219	1	scaffold_28	M433DRAFT_140250	46893	47698	None	2994	446	13444	No_constitutive_exon_found_in_species
ATTTATTATCATACACGTAAGCGGCTTTCCACAGGCTGACGGGCCAGCAGAC	4220	4439	4170	4222	1	scaffold_29	M433DRAFT_150238	2795	6546	None	2994	446	13444	No_constitutive_exon_found_in_species
CACTAATGCGGAGAATAGGTACGAATTTGGGAAGCTGACGTGTGGGGTAGGT	48124	49741	48074	48126	1	scaffold_29	M433DRAFT_338576	47528	49741	None	2994	446	13444	No_constitutive_exon_found_in_species
CTAAGCGGCATCCGACGCGTGAAATCCAATTCGGCGTTGACGGGTCGAAGGA	77813	78153	77763	77815	1	scaffold_29	M433DRAFT_339070	74497	78153	None	2994	446	13444	No_constitutive_exon_found_in_species
CTGAGAACAACAAAGCTACCCAGTTACCGAAGCTAATGCGTGATGGGCAGGC	21444	23312	23362	23310	-1	scaffold_30	M433DRAFT_131483	21444	23486	None	2994	446	13444	No_constitutive_exon_found_in_species
TAATATCCCTTCAGATCTAAGATGCATTTTCTTGTGCTGATGGGCGAAAGGT	66441	66474	66524	66472	-1	scaffold_31	M433DRAFT_140394	65612	66822	None	2994	446	13444	No_constitutive_exon_found_in_species
TTCTTCGAGCCCACAGGCGCAGCAATTAGTTCCACTCTTTCAAGGGCAAGAC	100427	100958	100377	100429	1	scaffold_31	M433DRAFT_140407	100045	100958	None	2994	446	13444	No_constitutive_exon_found_in_species
AATTTGATGAGTACATGTTTTCTGCATGCTAACATTGGACTTGGGGATAGAA	69106	69153	69056	69108	1	scaffold_32	M433DRAFT_131571	68679	69153	None	2994	446	13444	No_constitutive_exon_found_in_species
ATTTGCATATAGATGTGAAGTACTTATCTGGCTAGAACTAACACGGGTAGGT	69187	71939	71989	71937	-1	scaffold_32	M433DRAFT_82746	69187	72434	None	2994	446	13444	No_constitutive_exon_found_in_species
ATATGCTCTTGAAGTGATCACTCGCTGTTTTCTCATCTAAGGGAGCGTAGGT	2412	3198	2362	2414	1	scaffold_33	M433DRAFT_150452	2180	4776	None	2994	446	13444	No_constitutive_exon_found_in_species
AAAAAGCGCAAGAGTGATGAGATAACGTTCGATGTCTCTGCTGAGGGCAGAG	77524	78356	77474	77526	1	scaffold_33	M433DRAFT_59967	75641	78356	None	2994	446	13444	No_constitutive_exon_found_in_species
AGCGCTGGCGAAGGAGCACAAAGTGGGGCGGCGGGATGAGCGGGCAGCAGAT	85719	85823	85873	85821	-1	scaffold_33	M433DRAFT_361280	85719	86868	None	2994	446	13444	No_constitutive_exon_found_in_species
CCCTCCAGCTGCATCTGATGGGTATGCGGGTGCTAACAGTGATGGGCTAGGA	48998	49051	48948	49000	1	scaffold_35	M433DRAFT_60095	47190	49051	None	2994	446	13444	No_constitutive_exon_found_in_species
TTATCGGGAAAGCAGAGTATCATGCGGGCCCTGGCTAACTAAGGGAGTAGTG	70660	70982	71032	70980	-1	scaffold_35	M433DRAFT_150563	69798	71446	None	2994	446	13444	No_constitutive_exon_found_in_species
CCGCCATCCAGATCTGTGCCGCTCAAATGGCGATGCTCACGGGAATACAGGC	96171	96573	96121	96173	1	scaffold_35	M433DRAFT_1558	95972	96573	None	2994	446	13444	No_constitutive_exon_found_in_species
GGATTTAGATCATCGAAGGGAGATGCTGAAGGTCCTTGAGGGCGACGCAGAA	14506	15157	15207	15155	-1	scaffold_36	M433DRAFT_372925	14506	16324	None	2994	446	13444	No_constitutive_exon_found_in_species
ACGTATTGAATATTTACCTTGAGGTGTAAAACGATGCTGATCATGGGAAGAA	67159	67334	67109	67161	1	scaffold_36	M433DRAFT_60226	66474	67334	None	2994	446	13444	No_constitutive_exon_found_in_species
GCACACATTCCCTCCCTCGATCACGCAACGATGCACTGACTGGGCAACAGAT	24199	24240	24290	24238	-1	scaffold_39	M433DRAFT_21903	21658	25013	None	2994	446	13444	No_constitutive_exon_found_in_species
AAGGTGGCATGATTGGATGATTCAGGGCGTATTATTGACGCGGTGGGTAGAT	66316	66499	66266	66318	1	scaffold_39	M433DRAFT_60460	65922	66626	None	2994	446	13444	No_constitutive_exon_found_in_species
CTGTTTTCTTTTGTAACACAGCCATACGAACAACCGCTGACAGGGTATAGTG	96529	97243	96479	96531	1	scaffold_39	M433DRAFT_83301	95268	97243	None	2994	446	13444	No_constitutive_exon_found_in_species
AGCCGTTGCCACATCAGTCTCGTCGAAGCCAAGGTGCATCGGGCTGACAGAC	13241	14484	13191	13243	1	scaffold_41	M433DRAFT_60553	12855	14484	None	2994	446	13444	No_constitutive_exon_found_in_species
CTATCTTCCTTCTCTCGAGTTCAGGCTTCTGCTTATAATTGGGACAACAGGG	5828	6449	6499	6447	-1	scaffold_43	M433DRAFT_140835	5828	6580	None	2994	446	13444	No_constitutive_exon_found_in_species
GTTTATGATCATTCAAAACTGGCTTGTCGAATGCTAACGCATCGGGATAGGA	8251	8381	8201	8253	1	scaffold_43	M433DRAFT_150871	7208	8750	None	2994	446	13444	No_constitutive_exon_found_in_species
TGAGAAGTTTGAGCGGCCAGAGAGCGTCGGATCAATCGGGAAGGTGTTAGAG	31966	31971	31916	31968	1	scaffold_47	M433DRAFT_141001	28917	32253	None	2994	446	13444	No_constitutive_exon_found_in_species
CCGTTCCTCGTCGCATTGAATCTCTCAATGTGCTATGCTAATATGGGCAGGC	90965	91018	90915	90967	1	scaffold_47	M433DRAFT_1989	90827	91457	None	2994	446	13444	No_constitutive_exon_found_in_species
TGAGGTCGACATCGTGCAAGCGCGTTACTTGATACTGACAAAGGGTCCAGTA	25945	26420	26470	26418	-1	scaffold_48	M433DRAFT_418338	25945	27519	None	2994	446	13444	No_constitutive_exon_found_in_species
GACTTTGAAGCTAAAGTAAATTCAAAAATGCTGTGCGGGAAGGGAATGAGAG	88425	88540	88375	88427	1	scaffold_48	M433DRAFT_545774	87664	88998	None	2994	446	13444	No_constitutive_exon_found_in_species
CAACATAGCGGTTCGAAAGGTTATTGTCGCTGACGGGGATTGAAATATAGGC	34429	34509	34379	34431	1	scaffold_49	M433DRAFT_61186	34176	34673	None	2994	446	13444	No_constitutive_exon_found_in_species
ATCAAAATTTCAAACCCAAGCAAGGATAAGGTAGGCTGACAGGTGGGTAGTC	69618	70267	70317	70265	-1	scaffold_49	M433DRAFT_102780	69618	70695	None	2994	446	13444	No_constitutive_exon_found_in_species
GTACGGCATCAATTTCTTTGGAGACAAATGTGACGTTAACAGGGTTGTAGGG	75707	76868	75657	75709	1	scaffold_50	M433DRAFT_2070	75615	77848	None	2994	446	13444	No_constitutive_exon_found_in_species
ACGTAGAACTGAGTTTATGCTCATATTAAGCATCATGGTACGGCGGGCAGAC	35965	36011	36061	36009	-1	scaffold_51	M433DRAFT_430264	34800	37389	None	2994	446	13444	No_constitutive_exon_found_in_species
ACGAAAAAGATGCGCATGTCGTATCATATGGGACGCTTGAAGGGGCAGAGGC	31060	34048	31010	31062	1	scaffold_52	M433DRAFT_35250	30472	34048	None	2994	446	13444	No_constitutive_exon_found_in_species
ATTCGAACGACGACTGCGATTCCATTGACCAAGGCGACACGGGAGATCAGTC	5342	6962	7012	6960	-1	scaffold_53	M433DRAFT_61516	5342	9260	None	2994	446	13444	No_constitutive_exon_found_in_species
GTCTGTGTCGTGGGACAGCCCGTAAGAGCAGTGTGCTAATGGGGACCCAGCT	10226	11221	11271	11219	-1	scaffold_55	M433DRAFT_61605	9659	11412	None	2994	446	13444	No_constitutive_exon_found_in_species
AGTAATTCTGCAAGTGGCATACGCTAAGCTGCTCGCGGGGAGGAAATAAGGT	57709	58051	58101	58049	-1	scaffold_55	M433DRAFT_141286	57124	58786	None	2994	446	13444	No_constitutive_exon_found_in_species
GACATGGCTGGCAAGTGGCCGCTCCTCGACTGACGCCTTGGGCGTGGCAGGT	36279	36585	36635	36583	-1	scaffold_57	M433DRAFT_61744	34290	36744	None	2994	446	13444	No_constitutive_exon_found_in_species
TCGCTCCTTTTTTTTTGTCGGCTATGGATCGCTGACGGGTAGGGAAACAGAA	46422	46599	46649	46597	-1	scaffold_57	M433DRAFT_61787	46422	48921	None	2994	446	13444	No_constitutive_exon_found_in_species
GCGGCCGCGGCAGCGGGAGATTGGTTGCAGTAGCGGCTGCTGGGGCGGAGGT	51002	51362	50952	51004	1	scaffold_57	M433DRAFT_163734	49311	51362	None	2994	446	13444	No_constitutive_exon_found_in_species
AATGACTAACGACGGTAATGTGATACTGATTTTGGCTGTTTGGCGGGTAGTT	82500	83345	82450	82502	1	scaffold_57	M433DRAFT_61756	81726	83345	None	2994	446	13444	No_constitutive_exon_found_in_species
ATATGACGGTACGGAATGAAAAAGCTGCATACTGATTTGGGATATAATAGGC	9988	10142	9938	9990	1	scaffold_59	M433DRAFT_151527	9715	10348	None	2994	446	13444	No_constitutive_exon_found_in_species
GATATTAACTTAAGCAGGAGTCAGAAAGGAAGGATGTCACGGGCGATCAGTT	28024	28876	27974	28026	1	scaffold_59	M433DRAFT_103391	25887	28876	None	2994	446	13444	No_constitutive_exon_found_in_species
CTTGGGCGCCTTTTGACGTTGAACCAAATTACTGAGTTGGGCGAGGTCAGAT	25262	25427	25477	25425	-1	scaffold_60	M433DRAFT_2364	24862	26001	None	2994	446	13444	No_constitutive_exon_found_in_species
ATCCACGCCATCGTATTTGGGGGCGCGGGAAACGTATGGGGGAAATGCAGGA	46980	47200	46930	46982	1	scaffold_60	M433DRAFT_141451	46406	48047	None	2994	446	13444	No_constitutive_exon_found_in_species
CCTCTTGGACCCATCTTGAAAATAGACAATCAGTTGACAGGGAGCGTCAGAA	59200	59268	59318	59266	-1	scaffold_60	M433DRAFT_457922	57868	59817	None	2994	446	13444	No_constitutive_exon_found_in_species
TGGACTACGAGTCTTCGGTATGACAACAGCTCCTTGCAGCGGGAATATAGGC	70604	70775	70825	70773	-1	scaffold_61	M433DRAFT_132529	70173	70826	None	2994	446	13444	No_constitutive_exon_found_in_species
CGTACTTCATTGCTACATCATGATGAAATCTCGCTGACTAGGGAGTCCAGCA	1897	2164	1847	1899	1	scaffold_63	M433DRAFT_62160	872	2164	None	2994	446	13444	No_constitutive_exon_found_in_species
CCGGCAGTATGGCTTCGTATTCATGTACAACCCTCTGACCTAGGGTATAGAT	5770	6825	6875	6823	-1	scaffold_63	M433DRAFT_141530	5770	6919	None	2994	446	13444	No_constitutive_exon_found_in_species
ATACCTCCTTCGGCCGATATGTAGATAGCGACATGTTAATGAATGGGTAGAT	70835	71740	70785	70837	1	scaffold_63	M433DRAFT_2459	70597	71878	None	2994	446	13444	No_constitutive_exon_found_in_species
TCCTGGCACGATATTTGAGTGGAGTGTTTGCTGACCTGGGGGTAAACAAGTT	21716	21771	21821	21769	-1	scaffold_64	M433DRAFT_62265	21716	22107	None	2994	446	13444	No_constitutive_exon_found_in_species
CATCCCTTGCCGCCCACCGCTGAAGATGGGGGATTATCAAACAAGGGGAGGC	62266	62624	62674	62622	-1	scaffold_64	M433DRAFT_141580	62266	62917	None	2994	446	13444	No_constitutive_exon_found_in_species
CTCCTTACGCAAGCCCTTTCCATCTGCGCAGAGATTTAATCACGGGACAGCG	80094	80466	80516	80464	-1	scaffold_64	M433DRAFT_163956	76524	80722	None	2994	446	13444	No_constitutive_exon_found_in_species
AGCAACGGGTCTGCACAAAAGAGCAGAAACTGATGCATTTGGGAGTAAAGTT	38990	39264	38940	38992	1	scaffold_65	M433DRAFT_468652	38569	39747	None	2994	446	13444	No_constitutive_exon_found_in_species
GGAATTTATGCATTGCATACGGCAGACTTCGGAATACGACATTGTGGGAGAG	3894	3959	3844	3896	1	scaffold_67	M433DRAFT_141651	2274	3959	None	2994	446	13444	No_constitutive_exon_found_in_species
CGACACACTTGCGCCTCCACAGTGGGCGTTGCTGAACTTCGTGGGCACAGAT	15786	15834	15884	15832	-1	scaffold_67	M433DRAFT_2546	15786	16320	None	2994	446	13444	No_constitutive_exon_found_in_species
CGGCCATGTCAACAACGACTATGAACGCCATCGGGGGAGGTGACGGGAAGAA	18874	19039	18824	18876	1	scaffold_67	M433DRAFT_62394	17554	19039	None	2994	446	13444	No_constitutive_exon_found_in_species
GGCAGTCTACGGCGACGATTGTCAGCGGCGGCACTGACGATGGGGTGCAGAG	33086	33190	33240	33188	-1	scaffold_67	M433DRAFT_141665	32153	33598	None	2994	446	13444	No_constitutive_exon_found_in_species
GTGTGGGAAAAAGTGTTGCATGTAGCGTGTGGTGCTGACGTAAGGGCCAGGA	57730	57831	57680	57732	1	scaffold_67	M433DRAFT_56101	57421	57941	None	2994	446	13444	No_constitutive_exon_found_in_species
CGTAAATCATCTAATTTTTCAGACTATCTACTTACTCCCAAGGGCAATAGAC	81576	81734	81526	81578	1	scaffold_67	M433DRAFT_62410	79888	82630	None	2994	446	13444	No_constitutive_exon_found_in_species
ATCCAATATGCACCCTTTACCAAAGACCAGAGACAGGGGCAGTACGCAAGTT	24897	25098	25148	25096	-1	scaffold_70	M433DRAFT_40198	24493	25714	None	2994	446	13444	No_constitutive_exon_found_in_species
GGGCAAGATGGTCGAGCCAGTGGATGCGTTGGAGGCGGGGGGTGGTGCAGGT	15862	16960	15812	15864	1	scaffold_72	M433DRAFT_548684	13188	17554	None	2994	446	13444	No_constitutive_exon_found_in_species
TGCAAAACCATTCTAACGTGTTTAAACATATAGCACTAACGGGACGATAGCC	20053	20299	20003	20055	1	scaffold_72	M433DRAFT_22820	19477	23960	None	2994	446	13444	No_constitutive_exon_found_in_species
TTGACCCGCAGCACTATCCTTGAAAGCATGAATCAATAACGACGGGTTAGAT	75351	75486	75301	75353	1	scaffold_72	M433DRAFT_2701	74537	76099	None	2994	446	13444	No_constitutive_exon_found_in_species
GATAACATGCATGGCTTTGCCGGCACATTACCACAAATGGGCGGCGACAGCC	22250	23054	23104	23052	-1	scaffold_73	M433DRAFT_62767	21916	24338	None	2994	446	13444	No_constitutive_exon_found_in_species
AGTCTCGACCGCATCTGGGCATAAGAGACGGAGACTAATGGGACAGGCAGAT	3525	3674	3475	3527	1	scaffold_74	M433DRAFT_152094	3152	5612	None	2994	446	13444	No_constitutive_exon_found_in_species
GAGTCTGATCAAATTCGATCGCATGAAAATGATACTGACATAAGGGAAAGTT	21909	22230	22280	22228	-1	scaffold_74	M433DRAFT_104231	21287	22580	None	2994	446	13444	No_constitutive_exon_found_in_species
CATACATGATCTGCTCGTCCAGATCCGACATCTGATATGTCGATGGGCAGCT	23467	23710	23417	23469	1	scaffold_74	M433DRAFT_62832	22854	23897	None	2994	446	13444	No_constitutive_exon_found_in_species
GGCAGTCAGGTCTCTTGATTCCTATGGCCAGGCACTAACGCAGAGGGCAGAT	51623	52329	51573	51625	1	scaffold_74	M433DRAFT_152120	50405	52786	None	2994	446	13444	No_constitutive_exon_found_in_species
TCATTCTGTCCGAGCTCGTCGACTCACCGCCTGAGGATGGGAAGCGGAAGGG	60575	60947	60997	60945	-1	scaffold_74	M433DRAFT_85505	60575	62101	None	2994	446	13444	No_constitutive_exon_found_in_species
CGGATTGTGTGGTTGCCTCATCGACTAAGCCGTTGCTCACGGAAGGGTAGAA	52033	52289	51983	52035	1	scaffold_75	M433DRAFT_152158	51003	53594	None	2994	446	13444	No_constitutive_exon_found_in_species
GAAGATGGATACGATACTGTTGAGTATATTGCCTCGCAACCATAGGGCAGTA	77486	77897	77947	77895	-1	scaffold_75	M433DRAFT_164264	76663	78438	None	2994	446	13444	No_constitutive_exon_found_in_species
GAGTGCCATTGGAGCCGGTCTTGCTCATGTGAACGGCCCGGGCTGGCGAGGG	1561	2135	1511	1563	1	scaffold_76	M433DRAFT_141929	874	2541	None	2994	446	13444	No_constitutive_exon_found_in_species
TAATCCGCTTTGGCTCACGCTGTCGAGATGATTGATTGCGCGGGCGTAAGCC	61741	62456	62506	62454	-1	scaffold_78	M433DRAFT_495441	61741	63029	None	2994	446	13444	No_constitutive_exon_found_in_species
TATTCCCAGCCCTTACCTCCCAAATTTGCACGCTGCTGATGGACGGGAAGTG	30039	30373	29989	30041	1	scaffold_81	M433DRAFT_142075	29957	30373	None	2994	446	13444	No_constitutive_exon_found_in_species
AGACATGAGGCCGAGAAACAAGCCGTTGTAAGCCTGGATGGGCAAGCAAGAA	32611	34824	32561	32613	1	scaffold_82	M433DRAFT_133072	31833	36057	None	2994	446	13444	No_constitutive_exon_found_in_species
GATACGGACAGCTGAAGCATGAGCATCAGTTGCAGCCGCCGGGGATAGAGCC	63654	65814	65864	65812	-1	scaffold_83	M433DRAFT_142140	63654	66494	None	2994	446	13444	No_constitutive_exon_found_in_species
AACTAGCACTGGAGCTGCACTTCTCGGAGCATATACTCTCGCCGGGATAGGG	74900	75028	75078	75026	-1	scaffold_83	M433DRAFT_549726	73777	75540	None	2994	446	13444	No_constitutive_exon_found_in_species
AAATTACATGGACTAAGTTAGAATAACCTAACGTGTGCTCCCAGGGATAGAT	59583	59833	59533	59585	1	scaffold_85	M433DRAFT_104848	59018	61321	None	2994	446	13444	No_constitutive_exon_found_in_species
TGCATTCTTATGGAGAAATTTCGATTACGATGGTGACTGACCGGGAAAAGTA	14826	14936	14776	14828	1	scaffold_86	M433DRAFT_164523	14418	23136	None	2994	446	13444	No_constitutive_exon_found_in_species
ACAGCATCGCACACGAAGGCCGGAACTCTGCTGACGGGAAGACGGGCCAGAT	40602	41949	41999	41947	-1	scaffold_86	M433DRAFT_63559	40602	42220	None	2994	446	13444	No_constitutive_exon_found_in_species
GTCAGTTATTCTAGATGATGGTTCTTGTATTTGTGCTAAACTGGGAACAGTC	12557	12858	12908	12856	-1	scaffold_87	M433DRAFT_142234	11208	13177	None	2994	446	13444	No_constitutive_exon_found_in_species
CGCTCCGCAACCCAGTGGCAACAAAAACGTTCACTGACACGAAGGGGCAGGG	44195	44327	44145	44197	1	scaffold_87	M433DRAFT_63657	43488	44327	None	2994	446	13444	No_constitutive_exon_found_in_species
ATGCTTCAAGCACAACGTGAGCAGCCACCTGGGGCCTCAGGGCCAGGAAGAC	63728	64401	63678	63730	1	scaffold_87	M433DRAFT_104969	63455	64401	None	2994	446	13444	No_constitutive_exon_found_in_species
CAGTGCCTTCTGAATACACTACGTGGGTCCACTAATTTTGGGGGAGTCAGCG	25396	26386	25346	25398	1	scaffold_89	M433DRAFT_63791	25139	27554	None	2994	446	13444	No_constitutive_exon_found_in_species
GGAAATAAGTACTATTGATAAAGGCTAATGCGAGAAATTGGGACGTATAGAA	15191	15310	15360	15308	-1	scaffold_91	M433DRAFT_3157	14834	15598	None	2994	446	13444	No_constitutive_exon_found_in_species
GACCCACCAGGAGAAGAGATGGGGGTGATGTGCCTGGGGGGGTGACTGAGGG	16745	16895	16945	16893	-1	scaffold_91	M433DRAFT_31546	16745	17225	None	2994	446	13444	No_constitutive_exon_found_in_species
TTCGATTGCATGCAAGTATTTCTTTTGCAGAGCAATAATCGAGGGGTCAGGC	63061	64054	63011	63063	1	scaffold_94	M433DRAFT_133373	62848	64054	None	2994	446	13444	No_constitutive_exon_found_in_species
GTGTCTAGCCAGATCACCTCTCATAGGAAATATCTAACGTCGACAGGGAGGC	32450	32615	32665	32613	-1	scaffold_95	M433DRAFT_142458	32450	33512	None	2994	446	13444	No_constitutive_exon_found_in_species
CCAACGTGAAATCACACCAGGGCTGTTCGGATTGCTGACATTAGGGACAGGC	53116	53579	53066	53118	1	scaffold_95	M433DRAFT_3269	52893	53880	None	2994	446	13444	No_constitutive_exon_found_in_species
AGTCGGCGGATGGGTTGGCCGTGAGCGGAGCGAGCGAGGCGAACGGGGAGAT	2869	3916	3966	3914	-1	scaffold_96	M433DRAFT_64147	2869	6397	None	2994	446	13444	No_constitutive_exon_found_in_species
TAGATAATGGGAGAAAGGTGGAGCGCACGCTGACAATCCGGGGATGGCAGGG	23379	23430	23480	23428	-1	scaffold_97	M433DRAFT_64190	23121	23754	None	2994	446	13444	No_constitutive_exon_found_in_species
GGGTCTCGTCCCGACCGCCGAATGTAACGGCGTGTGGGCCGGCAATGGAGCG	38134	38584	38634	38582	-1	scaffold_97	M433DRAFT_142511	38134	39021	None	2994	446	13444	No_constitutive_exon_found_in_species
CCGGCGATGTCACATCAATCTTCGTGTCCTTGAGCTGACGAATTCGGGAGAG	45309	45534	45584	45532	-1	scaffold_97	M433DRAFT_529970	45309	46929	None	2994	446	13444	No_constitutive_exon_found_in_species
TTCCAAGGCTGCCAGGAGCGTGGAATGCTAATGTCATCGCTTGTGGGAAGGT	4873	5056	4823	4875	1	scaffold_99	M433DRAFT_64288	4737	6512	None	2994	446	13444	No_constitutive_exon_found_in_species
AAGCAATGCTACCACCGGAAGCAGATACTCTAAAGCTGACATGGGAGCAGAT	29971	30518	29921	29973	1	scaffold_101	M433DRAFT_3398	29880	33035	None	2994	446	13444	No_constitutive_exon_found_in_species
CCTCAGTCTTCACGGTGGATCGGTGGTAGTGGGAAGTGGGCGGGCGACAGAA	54953	56571	54903	54955	1	scaffold_101	M433DRAFT_64412	54645	56571	None	2994	446	13444	No_constitutive_exon_found_in_species
GAGTATCATCATCCTCGCATACATGAGCATCTGTTGAAGACAAGGGTTAGGA	37437	38827	38877	38825	-1	scaffold_102	M433DRAFT_23495	37437	40267	None	2994	446	13444	No_constitutive_exon_found_in_species
TATGGCGTTCACACTTCTTGACTGCGGACATGTTGCTGACGGGATTGTAGAG	20235	20490	20185	20237	1	scaffold_105	M433DRAFT_188701	18982	20490	None	2994	446	13444	No_constitutive_exon_found_in_species
ATAAGACTGTGAGTTGCTGATTCGCTTTTTCTCTTTCCGGGGAACTGAAGAC	58285	58382	58432	58380	-1	scaffold_106	M433DRAFT_64647	58285	58825	None	2994	446	13444	No_constitutive_exon_found_in_species
GCTGCATGGAGAAAAGAAATTTAGCTGACATCCCCGCCTGAGGGAAACAGTG	13147	13626	13097	13149	1	scaffold_107	M433DRAFT_142753	12615	13626	None	2994	446	13444	No_constitutive_exon_found_in_species
GTTATCAATTCTTCCTTTTCTCGTATTCGACATTAATGTTGGGGTCATAGAG	34083	34193	34033	34085	1	scaffold_108	M433DRAFT_3556	33835	34346	None	2994	446	13444	No_constitutive_exon_found_in_species
AAACTTCATGGACACTCTGAACGCGGTAACTGACGTGCTGGGCAATGCAGAT	54169	54235	54119	54171	1	scaffold_109	M433DRAFT_40689	53836	54235	None	2994	446	13444	No_constitutive_exon_found_in_species
AGCCCGCACAAATGTGAATAGTCCGCTCCCTACTAATATTGGGGCTGTAGTC	57023	57247	56973	57025	1	scaffold_111	M433DRAFT_142871	56502	60218	None	2994	446	13444	No_constitutive_exon_found_in_species
CGACGGCATCGCATGCGTATCACTACCCTACCGTGCCCGCGAGGGAAGAGCG	23270	24065	23220	23272	1	scaffold_113	M433DRAFT_65020	22481	24065	None	2994	446	13444	No_constitutive_exon_found_in_species
GTCATATCGCTTGGATGTGTATCGAACGGAATAAGCTAATGGGAGGCAAGGC	57995	58132	58182	58130	-1	scaffold_114	M433DRAFT_106279	57071	58554	None	2994	446	13444	No_constitutive_exon_found_in_species
AAAAGTTTTATTCAGATTTAATCCCAGTTTTCTGACAAAGGGACGAATAGAT	59705	60601	60651	60599	-1	scaffold_114	M433DRAFT_65104	59705	61438	None	2994	446	13444	No_constitutive_exon_found_in_species
CCTTACACCTTGGCTCGAAAAGTTGCAACAGGGGCTAAAGGGTAATGCAGAC	19622	19894	19572	19624	1	scaffold_116	M433DRAFT_201652	18346	22759	None	2994	446	13444	No_constitutive_exon_found_in_species
TTCGCATGCTGTGTTTGAGCAACTGCACACTGACCATCATATTGGGACAGCT	52255	52504	52554	52502	-1	scaffold_116	M433DRAFT_3740	51977	53691	None	2994	446	13444	No_constitutive_exon_found_in_species
ACCCCAGCCTTCGCAACCGCCCACTACGACGCAGTTCGGAACGGGGGGAGGC	1153	1345	1395	1343	-1	scaffold_117	M433DRAFT_142991	1097	4310	None	2994	446	13444	No_constitutive_exon_found_in_species
TATTTCCCACTCCATGTTGACTCAGTCGGCATGTTCTCACATAGGGCTAGGC	44019	45359	45409	45357	-1	scaffold_117	M433DRAFT_65201	44019	45447	None	2994	446	13444	No_constitutive_exon_found_in_species
CTCGCACCGCCTCAACCTCACCACATCGTAGATCCTGGGACCATGAAGAGCG	43437	44065	44115	44063	-1	scaffold_118	M433DRAFT_65302	43437	45276	None	2994	446	13444	No_constitutive_exon_found_in_species
TTTGATCGAAGATATGCAAGACATGAACTGACTTAGGGCCTGGAACATAGGA	33281	33993	34043	33991	-1	scaffold_119	M433DRAFT_65320	33180	34951	None	2994	446	13444	No_constitutive_exon_found_in_species
GATAACCCAATAACGACAAACGAATCCCACATATCCATCGAGTGGGCGAGGA	13386	14096	13336	13388	1	scaffold_120	M433DRAFT_206104	13167	14096	None	2994	446	13444	No_constitutive_exon_found_in_species
TTAATCGGTCTGGTGCCAACGAAAAGCTATCATTGAATCTTGGGAAAAAGCC	6131	6764	6814	6762	-1	scaffold_125	M433DRAFT_65607	6131	7358	None	2994	446	13444	No_constitutive_exon_found_in_species
CTCGATTCCAATTCCATCCCATTTCAAATTTTAACATATGGGATACACAGAT	47860	48372	47810	47862	1	scaffold_125	M433DRAFT_213483	43810	48372	None	2994	446	13444	No_constitutive_exon_found_in_species
TGGCGCCCCACAGCACGAGGCAATTTAGCCCATGGCTAATGGTCGGGCAGCT	14961	15711	14911	14963	1	scaffold_126	M433DRAFT_214312	14536	16082	None	2994	446	13444	No_constitutive_exon_found_in_species
CCTCTCCTCCCGTGCTGGCTGTGGGTCATACATGGCTGACGTGGGCGTAGAG	50167	50290	50340	50288	-1	scaffold_126	M433DRAFT_65643	49913	50702	None	2994	446	13444	No_constitutive_exon_found_in_species
GCCCCCCGCCCCCGCCCCCGCCTTCCGCGGTTGGTGGGGAAGGGACACAGTT	56760	57567	56710	56762	1	scaffold_126	M433DRAFT_215478	56232	57567	None	2994	446	13444	No_constitutive_exon_found_in_species
GACGTAGAATAAAAACAGTTCCCACTGACAACCTCTTGATGGGACTATAGTG	53295	53608	53245	53297	1	scaffold_127	M433DRAFT_65722	52947	53812	None	2994	446	13444	No_constitutive_exon_found_in_species
TACATAAATAATACGATCAGCACAGAAAATAGTACTGAGACGGGCCAAAGGG	43338	43723	43773	43721	-1	scaffold_128	M433DRAFT_3972	43338	44154	None	2994	446	13444	No_constitutive_exon_found_in_species
CTCACGCGTCACCACATGTTTAAGACATATGCTGATAAGGGGATTGACAGGC	41790	42030	42080	42028	-1	scaffold_131	M433DRAFT_173917	41708	43134	None	2994	446	13444	No_constitutive_exon_found_in_species
TTGCCGTTGAAGACAACGAAAGAATAAGAATGGGGGAAGGAGGTGGGGAGGT	9026	9497	8976	9028	1	scaffold_133	M433DRAFT_65966	6647	10359	None	2994	446	13444	No_constitutive_exon_found_in_species
TTTTTTTTTGAATTGAATTGTCACAGTCGACTTGCTGAGACAGGGATAAGAC	28269	28456	28219	28271	1	scaffold_133	M433DRAFT_4067	27952	31642	None	2994	446	13444	No_constitutive_exon_found_in_species
ATCGCTCATTTGTCCTTCCCATGCTAGTGATCTAACACATGCGGGCACAGTG	28929	29281	28879	28931	1	scaffold_133	M433DRAFT_4067	27952	31642	None	2994	446	13444	No_constitutive_exon_found_in_species
ATATGCAAGTGAAAGTGATGCAGATAGAAGGTTCAGGGCCAAAAAGAAAGAC	45501	46355	46405	46353	-1	scaffold_133	M433DRAFT_65997	45501	47964	None	2994	446	13444	No_constitutive_exon_found_in_species
CAGCCGTTCGCACTCAATATCACTGTCCTCGCCATCGCCACGGGGTGCAGAA	4062	4886	4936	4884	-1	scaffold_134	M433DRAFT_66060	4062	7578	None	2994	446	13444	No_constitutive_exon_found_in_species
AGGTCCTGTCGTGATGCTAGCTGACGCCGGCATGTACGAGGGAGAAGAAGGT	14485	14530	14580	14528	-1	scaffold_134	M433DRAFT_225899	13190	15154	None	2994	446	13444	No_constitutive_exon_found_in_species
ATGATGGCTTACCCGGAAGGACGGGCTGACTTGACCGTTTCAGGGCGGAGTA	47023	47125	47175	47123	-1	scaffold_134	M433DRAFT_66033	45436	48160	None	2994	446	13444	No_constitutive_exon_found_in_species
CCTCTTGCGTGTCTTACAGCGTCGCTAGAAAGACACTGACGGGGTAGTAGCC	45436	46918	46968	46916	-1	scaffold_134	M433DRAFT_66033	45436	48160	None	2994	446	13444	No_constitutive_exon_found_in_species
TTAGAACTCTTATTTGAGAGTTTTGCTGACTTTATGTCCTGCATGGGCAGGA	40802	41080	41130	41078	-1	scaffold_135	M433DRAFT_143418	39715	41568	None	2994	446	13444	No_constitutive_exon_found_in_species
ATATGGGCTTCGGCCTACCAGCTAACGCCTCCCTCTGGGTGGTATGGCAGCG	40342	40718	40768	40716	-1	scaffold_135	M433DRAFT_143418	39715	41568	None	2994	446	13444	No_constitutive_exon_found_in_species
ATGTTACTCAAACAATATAAATTGTTCAGTCGTTTGATTGAAGGGAATAGAT	16544	18362	18412	18360	-1	scaffold_137	M433DRAFT_134258	16544	18614	None	2994	446	13444	No_constitutive_exon_found_in_species
CGGTTGCCGCCTCGCGGCCCCCTCCTCCGCCAGCCCCTACGACGGGCAAGAC	35520	35787	35470	35522	1	scaffold_137	M433DRAFT_66144	31989	35787	None	2994	446	13444	No_constitutive_exon_found_in_species
TCACCCATGCGATGGATATTACACTCGCCAGCTAACATGGGGGACTGTAGGC	20070	21821	20020	20072	1	scaffold_138	M433DRAFT_4156	19903	21821	None	2994	446	13444	No_constitutive_exon_found_in_species
AACAATGGAACGCGAGAACGAGCAATTACTAACGATGGGCGTCGAAATAGCA	36655	36957	36605	36657	1	scaffold_142	M433DRAFT_143565	36493	36957	None	2994	446	13444	No_constitutive_exon_found_in_species
ATGCGTATACCTCGACTATCTTCTCCACAAATCGCGGTCGGGATCGCGAGTT	35396	35822	35346	35398	1	scaffold_143	M433DRAFT_143585	33935	35822	None	2994	446	13444	No_constitutive_exon_found_in_species
GCTCTCTATGATGCATTCCTGGCCGAGGTCGATCGGCGGGGAGACGTAAGAT	20016	20068	19966	20018	1	scaffold_144	M433DRAFT_52006	18460	20530	None	2994	446	13444	No_constitutive_exon_found_in_species
AATATGAAGACTCATACGATAACCGCTACGACGAATCTCCACGGGACGAGAA	20320	20530	20270	20322	1	scaffold_144	M433DRAFT_52006	18460	20530	None	2994	446	13444	No_constitutive_exon_found_in_species
GCCCGGTATGTGGATATATCGATAGCCTGACTAAGGAATGAATGGGTTAGAT	22815	23055	22765	22817	1	scaffold_144	M433DRAFT_66438	21858	23055	None	2994	446	13444	No_constitutive_exon_found_in_species
TGCCCGTTGCGGACTTTTGAGTCGATATCCCGAGGTTGACGTGGGGCCAGCG	44951	45056	45106	45054	-1	scaffold_145	M433DRAFT_4281	44059	45521	None	2994	446	13444	No_constitutive_exon_found_in_species
TCGACGAGACTTGGGGTGAGTACTTGGTGCGAGAAGGCAACGCCGGGAAGTT	4169	4299	4349	4297	-1	scaffold_146	M433DRAFT_66541	4169	5726	None	2994	446	13444	No_constitutive_exon_found_in_species
CGCCGGGGCGTCGTCGGCGAGGGATGCGCAACGGTGCAGGGGAGGACCAGGC	7520	7955	8005	7953	-1	scaffold_147	M433DRAFT_66591	7520	8399	None	2994	446	13444	No_constitutive_exon_found_in_species
GTGAAAGACTTATTAGGACAAGAGAGTGACGTGCTGACAGGGCAATGTAGGT	16892	17229	16842	16894	1	scaffold_149	M433DRAFT_66703	16347	17961	None	2994	446	13444	No_constitutive_exon_found_in_species
CATTTCTCACGCACACGCATGGGCCTTGTTGACAGTCGGGAACAGTGAAGGA	2636	3166	3216	3164	-1	scaffold_150	M433DRAFT_536910	707	3366	None	2994	446	13444	No_constitutive_exon_found_in_species
ATGAGCTTGCGATGGAGATTGGAGGAACTCGAGGCTTAACGGTGGGATAGTC	12886	12978	12836	12888	1	scaffold_150	M433DRAFT_66751	12334	13811	None	2994	446	13444	No_constitutive_exon_found_in_species
CCAAAAACAGCTCTATAACAACGATTAAATCTGTGCTTACTTGGGGACAGCA	32979	33989	32929	32981	1	scaffold_152	M433DRAFT_154286	32449	33989	None	2994	446	13444	No_constitutive_exon_found_in_species
TCGACCTGACTATAATGCAAATTTGACCAAACTAAGAGCAAGGGATGTAGGA	35843	36019	36069	36017	-1	scaffold_152	M433DRAFT_4408	35142	36342	None	2994	446	13444	No_constitutive_exon_found_in_species
GAACATAACCATAGGTTGTATGCCGAGAGACTGACACAAGAGGGTCACAGAC	39706	39869	39919	39867	-1	scaffold_152	M433DRAFT_165942	36597	40265	None	2994	446	13444	No_constitutive_exon_found_in_species
GCTTTTGGATGGGTTGTGAGAGAATGCTGGCTGATCGATGGGGATGACAGTA	4594	4657	4544	4596	1	scaffold_153	M433DRAFT_66871	4141	4657	None	2994	446	13444	No_constitutive_exon_found_in_species
CGGGAAGAGGAAGAAAAGAGGTGTGGATGAGGGGGGGAGTGGGACCGAAGGT	31242	31436	31192	31244	1	scaffold_155	M433DRAFT_51842	27971	31436	None	2994	446	13444	No_constitutive_exon_found_in_species
GGTTCAAGACCAAAGTTACTTCAAAGCTCCAGACTGATGGGTGACGACAGTT	30422	30743	30372	30424	1	scaffold_158	M433DRAFT_154414	29712	30743	None	2994	446	13444	No_constitutive_exon_found_in_species
ATCTCGTCTGAACCTGAATATCGCCCCAAGAGTAATAGTGATGGGAACAGCG	13572	14332	14382	14330	-1	scaffold_159	M433DRAFT_28463	13572	16107	None	2994	446	13444	No_constitutive_exon_found_in_species
CCAATGATTAGAGAATGTTTCGTTTATGGCACATACTGACGGATGGGAAGAC	34998	35413	35463	35411	-1	scaffold_160	M433DRAFT_154452	34506	35695	None	2994	446	13444	No_constitutive_exon_found_in_species
ACTAGGTCGGGGTAATGTGTACAAGTATCTGAATCTTTCATCGGGAAAAGGG	44696	44766	44816	44764	-1	scaffold_160	M433DRAFT_253483	44696	45378	None	2994	446	13444	No_constitutive_exon_found_in_species
GCAATAGCCGATATCAAGACACTTGAACGCCGATTGACGAGGGACGATAGAC	10168	12317	12367	12315	-1	scaffold_162	M433DRAFT_143936	10168	12538	None	2994	446	13444	No_constitutive_exon_found_in_species
TCACCGCCTTCAATTTGGCACGTATGGGGATATACTAACCCAGGGGACAGGT	37225	37379	37175	37227	1	scaffold_162	M433DRAFT_67231	36059	37379	None	2994	446	13444	No_constitutive_exon_found_in_species
TTCCAACCTTCTTTTTCGATTATTCAACATACTGACATCTGAGGGTGGAGGT	34262	34667	34212	34264	1	scaffold_163	M433DRAFT_154517	33729	34667	None	2994	446	13444	No_constitutive_exon_found_in_species
GGCTGCAACAAGAGATGGTGCGATGGAGGTGCCAGAAATTCAGGGGGGAGTC	40251	40418	40201	40253	1	scaffold_168	M433DRAFT_67457	38014	41491	None	2994	446	13444	No_constitutive_exon_found_in_species
GTAGCGATGCGGGGTACACGGCTTGTCCGAGGTTGACATGGCGGGTGCAGTT	36952	37375	37425	37373	-1	scaffold_169	M433DRAFT_67516	35659	37505	None	2994	446	13444	No_constitutive_exon_found_in_species
TTCTACTCTCTCTTTGATGTGGGCAGCGGCTGATAGATCTGGGCAAATAGTT	8061	8322	8372	8320	-1	scaffold_171	M433DRAFT_262307	8061	8765	None	2994	446	13444	No_constitutive_exon_found_in_species
TTTAAGAGGCAGCGTGGATGGTAAAGAATATCGCTCATGGGCGATAACAGAC	12039	12118	11989	12041	1	scaffold_171	M433DRAFT_67558	11785	12756	None	2994	446	13444	No_constitutive_exon_found_in_species
GCCGTGCGACCGTCATCCCCGAGACGCGGGCTAATGGGGCGTGTGGACAGAG	8764	9844	9894	9842	-1	scaffold_172	M433DRAFT_67607	8627	10138	None	2994	446	13444	No_constitutive_exon_found_in_species
GTGGAAGTTCCACCGTTGAAAAACGTGAATGATGACCGGGAATATGATAGTC	14599	16072	14549	14601	1	scaffold_172	M433DRAFT_29376	14036	17432	None	2994	446	13444	No_constitutive_exon_found_in_species
TATTCGCAGAAGACGCACATCTTTGGGCGCAGTCGGTGCGGCTGGGGAAGGT	17286	17432	17236	17288	1	scaffold_172	M433DRAFT_29376	14036	17432	None	2994	446	13444	No_constitutive_exon_found_in_species
GCAAGCCGAAGACATTGATAAACAAACTCCTGAACTAACGGGCGACGAAGAT	36790	37858	37908	37856	-1	scaffold_172	M433DRAFT_144111	36205	38245	None	2994	446	13444	No_constitutive_exon_found_in_species
GTAAGGTCATCGCATTCAAACGATGGAAGGCAGGCTAACGGGACGATCAGGT	37187	37430	37137	37189	1	scaffold_173	M433DRAFT_154705	34395	37430	None	2994	446	13444	No_constitutive_exon_found_in_species
GTAAGTTGCTCCCGTGTCAGAAGAATGCAGGCTCTCACACAGGGAAATAGTC	37190	37478	37140	37192	1	scaffold_175	M433DRAFT_538200	36328	38307	None	2994	446	13444	No_constitutive_exon_found_in_species
GGAAAAGATGAACGTGTGTCTTTGAAACAGATACCGGAACGGGAACCAAGCC	6516	7828	6466	6518	1	scaffold_178	M433DRAFT_67839	4285	10164	None	2994	446	13444	No_constitutive_exon_found_in_species
AAGCTTTTGGTCACTAATGACACGAGAGCTAACGAGGGGTGTCGGGACAGCT	24554	25504	25554	25502	-1	scaffold_178	M433DRAFT_67823	24554	25759	None	2994	446	13444	No_constitutive_exon_found_in_species
TCGATGAGGCTGAGCATATGGTATGGTCTTGGCTGAGGGGCATGGAGCAGAT	8199	8335	8149	8201	1	scaffold_180	M433DRAFT_4826	6799	8335	None	2994	446	13444	No_constitutive_exon_found_in_species
CTCTGGATGCACCTGCGGCCGACTTCAACCTTCAGAAAATGGGTGCCGAGGG	10993	11666	10943	10995	1	scaffold_181	M433DRAFT_67917	10264	12108	None	2994	446	13444	No_constitutive_exon_found_in_species
CACTTGTCTCTTGTGATGATGCAATCGTTGCTGACGGGAGAAACTTGAAGTT	23989	24214	24264	24212	-1	scaffold_181	M433DRAFT_154835	22652	24657	None	2994	446	13444	No_constitutive_exon_found_in_species
ATGGAGCGTGGTTCGTACAGTGCTATGGACTGACATGGGGTCGAAAACAGGT	384	5550	5600	5548	-1	scaffold_182	M433DRAFT_4855	384	6062	None	2994	446	13444	No_constitutive_exon_found_in_species
CCCCTTGCTGCGTCTTCGAGTCAGGCATTGGATTCTAACAGGATGGGTAGGT	20240	20644	20190	20242	1	scaffold_182	M433DRAFT_4860	19507	20644	None	2994	446	13444	No_constitutive_exon_found_in_species
AAGCACGTATATTCCGAGACGATGTGCTATGACTGACTTTGATTGGGCAGGA	6461	7554	7604	7552	-1	scaffold_184	M433DRAFT_154887	5748	8235	None	2994	446	13444	No_constitutive_exon_found_in_species
CCTGTTGAGTCTGTCTCAAATCACTACCAAAAACTTACGGGAAAACCCAGGT	21963	22507	22557	22505	-1	scaffold_184	M433DRAFT_270802	21737	22868	None	2994	446	13444	No_constitutive_exon_found_in_species
TGCGCGAAATGCAACTTCCGGAACTTGCAGCTTTGTTAATGGGATGTTAGCA	24872	25139	24822	24874	1	scaffold_184	M433DRAFT_166430	24183	26560	None	2994	446	13444	No_constitutive_exon_found_in_species
TTGATTAAGAGGGAAGCGCGCGCGTGAAGATCGATGCTGATGAGGGCCAGAT	27360	27491	27541	27489	-1	scaffold_184	M433DRAFT_144293	26766	28714	None	2994	446	13444	No_constitutive_exon_found_in_species
GTCAGCCGTCGTGGACGTGCATGCAAAGGAGGTCGATGCTGACGGGACAGTC	19987	20051	20101	20049	-1	scaffold_185	M433DRAFT_68059	18937	20313	None	2994	446	13444	No_constitutive_exon_found_in_species
GGGCGGTGGGACGAGGAGGGTCGGGGCCGAGAATGGGGGGAATGGAACAGTC	30673	30892	30623	30675	1	scaffold_185	M433DRAFT_68061	25972	30892	None	2994	446	13444	No_constitutive_exon_found_in_species
TTCTCTGAAGAATGTACTGCTAGGTGAGATAATACTAACTGGGATTGCAGGA	17503	17897	17453	17505	1	scaffold_186	M433DRAFT_90242	16797	17897	None	2994	446	13444	No_constitutive_exon_found_in_species
GAGACATCGAATGGCTTTCGGCATATGGACGCTTGCTGAAAGGGACCTAGGA	3278	4460	4510	4458	-1	scaffold_187	M433DRAFT_68114	3278	4889	None	2994	446	13444	No_constitutive_exon_found_in_species
GGCAACCTCGAGGATGGAACACGATCGGTCTCGCGATTCTCGTAGGGCAGGT	38010	38044	37960	38012	1	scaffold_188	M433DRAFT_144354	37044	38794	None	2994	446	13444	No_constitutive_exon_found_in_species
CCATAGAGTGAGGTGGCACCGACGGCAGGATTTGGAAGATCAGGGACAAGAA	24318	24580	24268	24320	1	scaffold_193	M433DRAFT_68301	23547	25219	None	2994	446	13444	No_constitutive_exon_found_in_species
GGGAAGGGGGGTGGAAGTGGGGGAATGAGGGGGGGGTGAGGAAAGGGAAGGG	37085	37485	37535	37483	-1	scaffold_195	M433DRAFT_279010	37085	37760	None	2994	446	13444	No_constitutive_exon_found_in_species
TAGATACGAGCAGTATCCGTGCAGATTCATCGTCTGTGAGGGAAACACAGAC	34431	35457	34381	34433	1	scaffold_196	M433DRAFT_109288	33230	35457	None	2994	446	13444	No_constitutive_exon_found_in_species
CATTTTAGATTGATGATGTTTACTGACGAGTTGTCCTGTTGGGACCACAGAT	39219	39703	39169	39221	1	scaffold_196	M433DRAFT_155101	38101	39703	None	2994	446	13444	No_constitutive_exon_found_in_species
AATAGGCTTGTTTTCTTTCCGGCATGGTATGTACTAACATGTGGGTGCAGGC	39063	39429	39013	39065	1	scaffold_199	M433DRAFT_135215	39036	39429	None	2994	446	13444	No_constitutive_exon_found_in_species
GACTGGGAGTTGGGTATGGAAATGTAGCGGGCGAGGAAAGGGAAATCAAGCC	32579	32750	32529	32581	1	scaffold_200	M433DRAFT_68515	31883	32750	None	2994	446	13444	No_constitutive_exon_found_in_species
TGCTGCTCAATGCACGGTTGGTGCGGGAACAGCGAAGAGTATTGTGGGAGCT	4284	5197	4234	4286	1	scaffold_201	M433DRAFT_68542	3403	5197	None	2994	446	13444	No_constitutive_exon_found_in_species
TGTACCACTGTACCATTTGGGGCGATGAATGACGATCGGGATGAGGGCAGGT	9679	9965	9629	9681	1	scaffold_202	M433DRAFT_68591	9330	11112	None	2994	446	13444	No_constitutive_exon_found_in_species
CACATGCCGTTGCAACATGCGACTTAGCTAATAACGGCCTGGGTATATAGGG	32916	33046	33096	33044	-1	scaffold_204	M433DRAFT_5159	31338	33151	None	2994	446	13444	No_constitutive_exon_found_in_species
TGGGCGTGAAGCCGAAGGCGGAATACGATACGGTGACGGGATTGGCAGAGAC	33134	33359	33084	33136	1	scaffold_206	M433DRAFT_68729	32174	33359	None	2994	446	13444	No_constitutive_exon_found_in_species
AGTGCGGTGAGCCATGCGAGCTGACGTCGAGGGGTTTTGGGATATGACAGGC	37941	38352	37891	37943	1	scaffold_206	M433DRAFT_68703	37094	38576	None	2994	446	13444	No_constitutive_exon_found_in_species
CTTCACCCCTCCTCGCTGGCGAGACGGTCAAGCTGACGCGGGTACGATAGGG	14655	15294	15344	15292	-1	scaffold_207	M433DRAFT_166742	14655	16259	None	2994	446	13444	No_constitutive_exon_found_in_species
TCGCGAAGAGATCTTGCTAATGCGGAAATCAGTGACCTACATATGGGTAGTC	2325	2828	2275	2327	1	scaffold_209	M433DRAFT_539939	457	2828	None	2994	446	13444	No_constitutive_exon_found_in_species
TCCGTCGGAGGAGATGTCAATTGAAGCCGATTCGGAGAGCGGGACAACAGCC	15914	16222	16272	16220	-1	scaffold_209	M433DRAFT_68816	15047	17720	None	2994	446	13444	No_constitutive_exon_found_in_species
CATAAGTTGCCGGTACTCGCAAGAGCGACAGCTGACGCCGGGGAGAGCAGGC	1681	1755	1805	1753	-1	scaffold_210	M433DRAFT_68828	1051	3331	None	2994	446	13444	No_constitutive_exon_found_in_species
CCGCCGCTCAAATGGTCTGATTTATGAGATGACTGATAGTGAATGGGCAGAA	23614	25228	25278	25226	-1	scaffold_212	M433DRAFT_5251	23614	25566	None	2994	446	13444	No_constitutive_exon_found_in_species
CTCCAGATCCATCATCTTCACCTCAAATCATTGAAGCGTTTGGGAATAAGCA	1226	1920	1176	1228	1	scaffold_213	M433DRAFT_68910	989	2780	None	2994	446	13444	No_constitutive_exon_found_in_species
CCGTCTGGGGCAAATTTGTGTAAATCGACTAACTTGGGACGAAAACACAGGC	12404	12983	12354	12406	1	scaffold_214	M433DRAFT_155388	9270	12983	None	2994	446	13444	No_constitutive_exon_found_in_species
CCACTATTAGGCAAGATGGCGAAACGCGCGCACACTTCTTGCAGAGGGAGGA	29347	30049	30099	30047	-1	scaffold_215	M433DRAFT_68991	29347	31834	None	2994	446	13444	No_constitutive_exon_found_in_species
CGGCGGGACATCGTTTGGATTTTTTGGCCAAAAAAATGGCGGGCTGAAAGCG	33162	33875	33925	33873	-1	scaffold_216	M433DRAFT_69014	33162	35160	None	2994	446	13444	No_constitutive_exon_found_in_species
TTTACTGGCAAGACAGACAGAGTTGATGTCATGGGGGACTTTGGAGGGAGGC	37349	37367	37299	37351	1	scaffold_217	M433DRAFT_144753	36172	37367	None	2994	446	13444	No_constitutive_exon_found_in_species
AACTGGGGTACTGAATGGAGATGGGGGTATTGGTGGGGTGGGTGAGGAAGGT	13491	13538	13588	13536	-1	scaffold_220	M433DRAFT_144781	13491	17469	None	2994	446	13444	No_constitutive_exon_found_in_species
GGTCACGGGGGTAAAGAGGAAAGGTGGGACATTGACGGTAGTGGGGGAAGGT	22646	22669	22596	22648	1	scaffold_220	M433DRAFT_299644	20250	22901	None	2994	446	13444	No_constitutive_exon_found_in_species
GTATTGGCAGATGGGGAGGAACTGTCGACTCATGTAACTTGGGGTTGGAGGA	22721	22901	22671	22723	1	scaffold_220	M433DRAFT_299644	20250	22901	None	2994	446	13444	No_constitutive_exon_found_in_species
TGGGCCAATGGTTCGGCCGTTGGAGGAAGTAGACATGGGCGGCAAAAAAGCT	20768	20874	20924	20872	-1	scaffold_221	M433DRAFT_155498	19301	21446	None	2994	446	13444	No_constitutive_exon_found_in_species
TTTGAATGCTTCAGTCTTTGATGGTAGACATACTAATGCTTTGGGGACAGCG	21724	21877	21927	21875	-1	scaffold_222	M433DRAFT_109970	21484	22169	None	2994	446	13444	No_constitutive_exon_found_in_species
CTTGAGGATCCCCGTCCGCCGTGAGGTTGTACATGCTTATCGAGGGGCAGGT	4086	4301	4036	4088	1	scaffold_223	M433DRAFT_144816	2244	4384	None	2994	446	13444	No_constitutive_exon_found_in_species
CCACCAATATCCCCATGCTCTTCGATATAATACTGATTCCGGGTGTATAGGG	25854	26280	25804	25856	1	scaffold_223	M433DRAFT_300682	25241	26280	None	2994	446	13444	No_constitutive_exon_found_in_species
GTATTTGAGTCGTGATTTAAGACAAGAAAGGTAATTAATGAATGGGATAGCT	32805	33777	32755	32807	1	scaffold_226	M433DRAFT_69339	32282	33777	None	2994	446	13444	No_constitutive_exon_found_in_species
TCTCTCTCATGCGTGATCTTGACGGTAGATGCTAATGGGCGGCGCAACAGTA	14223	14771	14821	14769	-1	scaffold_227	M433DRAFT_69378	14223	15153	None	2994	446	13444	No_constitutive_exon_found_in_species
CACTGTGCTTGTTCGGTCCGCTTGCTTATTCTTGAACGTGGGTTTGAAAGGT	32869	33400	32819	32871	1	scaffold_229	M433DRAFT_69443	31283	33647	None	2994	446	13444	No_constitutive_exon_found_in_species
TCTGTCTAAATAAGACTTCATGTTTCTTTTGGGTTACTGATGATGGGTAGTT	34101	34505	34051	34103	1	scaffold_230	M433DRAFT_175215	33495	34505	None	2994	446	13444	No_constitutive_exon_found_in_species
ATTTTCTTCTTGCTAACCATCACGAGAAAGAGTCGGCTGACATGGGGTAGGG	673	1450	1500	1448	-1	scaffold_231	M433DRAFT_5472	673	2940	None	2994	446	13444	No_constitutive_exon_found_in_species
TGTGCTCCCTACACCGACAGAACTCGGTGCGAGCGCTAACACATGGGCAGAG	3830	3970	3780	3832	1	scaffold_231	M433DRAFT_144917	3696	4254	None	2994	446	13444	No_constitutive_exon_found_in_species
CCCACGTGTTCACGAGCCTCGGAGCGAAGGTGGGCTGAAGGGTCAAATAGGT	17917	18201	17867	17919	1	scaffold_231	M433DRAFT_25383	17278	19501	None	2994	446	13444	No_constitutive_exon_found_in_species
GTGAGCGCGCTGCCAAAAAATCTGCGCCTGCTGATATTGGGTGATGACAGCG	770	933	720	772	1	scaffold_232	M433DRAFT_155660	50	2377	None	2994	446	13444	No_constitutive_exon_found_in_species
AGCACAGGACGCGATCGTTTTCATGTCTGATCAATCATATGAGGGCAAAGGC	25435	25695	25745	25693	-1	scaffold_234	M433DRAFT_308031	25435	26753	None	2994	446	13444	No_constitutive_exon_found_in_species
TGGTCATCTACGCGCCACGCCTGAACACGTCGTGCTGAGAGGTGGGGAAGGA	19832	19912	19962	19910	-1	scaffold_240	M433DRAFT_155768	17057	20246	None	2994	446	13444	No_constitutive_exon_found_in_species
GTCCTCATTACCTGTTATATTGATTTGTACATTTTCTAATGGGGGTAAAGAT	6569	6633	6519	6571	1	scaffold_241	M433DRAFT_155778	3776	8164	None	2994	446	13444	No_constitutive_exon_found_in_species
TATGTGCGGGCCGTGAACAGATCAGAAATGAATCACTGACAAGGGTGTAGGG	12253	13744	12203	12255	1	scaffold_242	M433DRAFT_69823	11887	13744	None	2994	446	13444	No_constitutive_exon_found_in_species
GCTGTGCAGGAGCGATTAAATCTAAGCCAATCGGGAACGGGCTGGCAAAGAA	2391	2621	2341	2393	1	scaffold_250	M433DRAFT_70044	1288	3829	None	2994	446	13444	No_constitutive_exon_found_in_species
CGGATGGATACAATCGGCATATGCAAAGCGGCGGCTAACTGGGTGTGCAGTC	13977	14796	13927	13979	1	scaffold_252	M433DRAFT_319249	13209	14796	None	2994	446	13444	No_constitutive_exon_found_in_species
TGATGATGTTGATTGTTATTATGAAAGGCTGACAGAGGAGGGGATGACAGAT	1339	2038	2088	2036	-1	scaffold_255	M433DRAFT_155959	1339	2459	None	2994	446	13444	No_constitutive_exon_found_in_species
CCATCATCGCGTGCCCAAGGGCAGGTTCGAGATACTTTCTTGGAGGGAAGGG	29004	29147	29197	29145	-1	scaffold_255	M433DRAFT_70199	29004	30453	None	2994	446	13444	No_constitutive_exon_found_in_species
AGGCGTTGATCACGACGGAAGAAGACAGAGATGCTGACGCTGGGCGGCAGGC	30861	32172	32222	32170	-1	scaffold_257	M433DRAFT_167321	30542	32483	None	2994	446	13444	No_constitutive_exon_found_in_species
CCCCTTACTATTGCTGTGGATGGCTTGAGCTGATGTGTGAGGGAATGAAGGG	9066	9400	9016	9068	1	scaffold_258	M433DRAFT_175500	8085	9400	None	2994	446	13444	No_constitutive_exon_found_in_species
GGCTCTGCTCTGCCAAGGGAGAGGATATGCTGATTTAATGGTCGGGATAGGA	49	470	520	468	-1	scaffold_259	M433DRAFT_110963	49	800	None	2994	446	13444	No_constitutive_exon_found_in_species
AATTGACTCGCTCAACCGCTCCCGGGATTGGTGAGCTTACGGGAATGCAGAG	12919	13988	14038	13986	-1	scaffold_260	M433DRAFT_145278	12919	14918	None	2994	446	13444	No_constitutive_exon_found_in_species
ACGTTGAAGCGTTCAGTCTCCGTCCGGCATTGGCTGATCGGGGAAGGCAGAT	26304	26871	26921	26869	-1	scaffold_262	M433DRAFT_145309	26200	27758	None	2994	446	13444	No_constitutive_exon_found_in_species
TGTCGATACCTCAGTCAAAGCGTTGTAGTGTTTGTAGCTGACGGGGGCAGGC	28955	29016	28905	28957	1	scaffold_262	M433DRAFT_70393	28522	30350	None	2994	446	13444	No_constitutive_exon_found_in_species
CCGTATGTCTGCGACAGTTGCTGACGTTTATATATGGGAGAAATGTATAGCG	2641	2943	2993	2941	-1	scaffold_264	M433DRAFT_111091	2641	4009	None	2994	446	13444	No_constitutive_exon_found_in_species
GATGGGAGGTGGCATTGGTGCATAATTGCCCAGGGCTCGCTGGTTGGGAGCC	8572	8974	8522	8574	1	scaffold_264	M433DRAFT_167394	7962	9423	None	2994	446	13444	No_constitutive_exon_found_in_species
CAAACACGTGTCTACGCCTCATTATGGCGCGCTGATGCCGGGACGAACAGGC	22516	23861	22466	22518	1	scaffold_264	M433DRAFT_541780	22108	24771	None	2994	446	13444	No_constitutive_exon_found_in_species
TTCATCAGGAGAAGTCTTGACAGAGCCAGACGCCCGGGCAAGGATGAGAGGG	28945	30404	28895	28947	1	scaffold_264	M433DRAFT_111125	27946	30404	None	2994	446	13444	No_constitutive_exon_found_in_species
TGTCAGGTTTCCATCGATCCGACTCCTTCACTTCCGCTGATAGGGCGTAGCA	6330	6405	6280	6332	1	scaffold_268	M433DRAFT_156162	5328	7068	None	2994	446	13444	No_constitutive_exon_found_in_species
CCGGGCTAAGATGATTGTTTGACTGACTACAACCGGGGTTCGGCGCAAAGGA	23666	24135	24185	24133	-1	scaffold_268	M433DRAFT_145374	23315	24245	None	2994	446	13444	No_constitutive_exon_found_in_species
TCGGGAGGCATGCTCAAATTATCGGAGCTAATAAGTATTTTGGGGAGCAGAT	6518	6744	6468	6520	1	scaffold_269	M433DRAFT_5895	6002	6940	None	2994	446	13444	No_constitutive_exon_found_in_species
AGTGCATTCAGGAATTCCATGTGATGCTGATAATATTGATGGGGTAATAGTC	26206	27007	26156	26208	1	scaffold_269	M433DRAFT_156183	25375	27007	None	2994	446	13444	No_constitutive_exon_found_in_species
CTCTCTCGCATGTATACAAACAACAACGCCTGACGGGGATTAAACGGTAGGG	16999	18193	18243	18191	-1	scaffold_274	M433DRAFT_70743	16894	18459	None	2994	446	13444	No_constitutive_exon_found_in_species
TAACAGGTGAACCGCCCGGTTACTTCTTCCGGGCGGGGCGAGGGTTGTAGGT	12928	13014	12878	12930	1	scaffold_276	M433DRAFT_542050	12108	13823	None	2994	446	13444	No_constitutive_exon_found_in_species
CGGAGCAGGAACCACGCGATATCCAAATCATACTGAGATAGGGTGATCAGAT	20179	20286	20129	20181	1	scaffold_277	M433DRAFT_5973	19988	21074	None	2994	446	13444	No_constitutive_exon_found_in_species
GTAAGTACTCTTTTCACCCTACGGTAGTACAGCTACTGACATTGGGTAAGGA	5343	6285	6335	6283	-1	scaffold_279	M433DRAFT_145483	5343	7100	None	2994	446	13444	No_constitutive_exon_found_in_species
ATATGAGTGCGCAGTTCGGAGCAAATTTTGCTGCATGGGTATAAGCCGAGTG	8747	8986	9036	8984	-1	scaffold_280	M433DRAFT_145492	8088	9422	None	2994	446	13444	No_constitutive_exon_found_in_species
GCGGGGTGGCTCAGCCTCAAAAGGTTGGTGTGACAACTCAAGTCGGGCAGCT	7330	7436	7280	7332	1	scaffold_283	M433DRAFT_136137	5845	7913	None	2994	446	13444	No_constitutive_exon_found_in_species
AGATTCACGTCCCGCGCAATTTTGGCGAGTCGCCACGAACGGGCTATAAGTA	17587	17713	17537	17589	1	scaffold_284	M433DRAFT_70946	15408	17713	None	2994	446	13444	No_constitutive_exon_found_in_species
GGAAACGTTGCGTTGCAAAGACGGCGATAGGGGCGCTAATGGGTGGTCAGAT	22041	22106	22156	22104	-1	scaffold_287	M433DRAFT_71035	21536	23242	None	2994	446	13444	No_constitutive_exon_found_in_species
TGATGGGCTTGGTACGCGAGGCCCCGATGGCGGCGCTGACGGCCAGGGAGGC	10499	10618	10449	10501	1	scaffold_288	M433DRAFT_71053	10264	13460	None	2994	446	13444	No_constitutive_exon_found_in_species
TACATGGCGTGGTCGGAATGCAAATATTGTAGATGCGTCGATTGGGCAAGCA	8399	9454	9504	9452	-1	scaffold_289	M433DRAFT_71060	8399	10310	None	2994	446	13444	No_constitutive_exon_found_in_species
GCTGGGTGTCAGCAAGGCCCAGCTGAGAGAGAGGCTTCCGAGTCGGGAAGCA	10855	10986	11036	10984	-1	scaffold_290	M433DRAFT_167650	10855	12131	None	2994	446	13444	No_constitutive_exon_found_in_species
GGAGGAGACGTGTTTGTACGGACGTGGATTGACATGAGGGGTGAACGTAGGT	21340	22792	21290	21342	1	scaffold_292	M433DRAFT_6113	21076	24606	None	2994	446	13444	No_constitutive_exon_found_in_species
TTGTACCGTCTCACATAACTCCCATGACGCACTACTCACGGGTTACAAAGCC	9359	9416	9466	9414	-1	scaffold_293	M433DRAFT_167675	8611	9618	None	2994	446	13444	No_constitutive_exon_found_in_species
GGCGGGCCTCAATCGATATGCCAGTACGAGGCTAACGGGCGGGCGCGCAGTG	13649	14119	13599	13651	1	scaffold_295	M433DRAFT_156490	13312	14953	None	2994	446	13444	No_constitutive_exon_found_in_species
GTGGCTTCATCATCCACCTCAATTGCCACGCTGACAATTCGGGAATTTAGGC	13669	14173	14223	14171	-1	scaffold_296	M433DRAFT_25997	13363	15604	None	2994	446	13444	No_constitutive_exon_found_in_species
ATGATGTGTGATTGTTGTAAATTCAGACGTGCTAACTTGGGGGTAAACAGTT	13363	13599	13649	13597	-1	scaffold_296	M433DRAFT_25997	13363	15604	None	2994	446	13444	No_constitutive_exon_found_in_species
TTTTCGGTCTGTCACCCCATAAGTGGGAACCCGCTAACGGGAGACACTAGAC	17841	19446	19496	19444	-1	scaffold_300	M433DRAFT_6180	17765	19569	None	2994	446	13444	No_constitutive_exon_found_in_species
GATTTCCCGAGCATTTAATCCGGATCTGGTGGAGTTGCTGAGTTGGGAAGGG	14682	14941	14632	14684	1	scaffold_301	M433DRAFT_156553	14156	14941	None	2994	446	13444	No_constitutive_exon_found_in_species
AGTCCGCGGCGTCTCAAATGTTGAGCATCGCGGCCGCACCAACCCGGGAGAG	24746	25022	24696	24748	1	scaffold_303	M433DRAFT_71363	23654	25022	None	2994	446	13444	No_constitutive_exon_found_in_species
GATATCAAATGTGTCGTCTGATCGAATGCTAACGTACTTGGGAATTGTAGGA	9514	9625	9464	9516	1	scaffold_310	M433DRAFT_156640	7739	10549	None	2994	446	13444	No_constitutive_exon_found_in_species
TTTTGATCACAATGTTTTTAAACATAGAGTTATACTGACTTCAAGGGTAGTC	19544	19619	19669	19617	-1	scaffold_310	M433DRAFT_156646	18860	21708	None	2994	446	13444	No_constitutive_exon_found_in_species
AGACTTGTATTGAGAGTGCGTTGAGGCTGACTTTAAATATGCGGGAACAGTA	7225	7264	7175	7227	1	scaffold_311	M433DRAFT_71526	5510	7264	None	2994	446	13444	No_constitutive_exon_found_in_species
TTCCGTTTGTGGAACAAGAGCGATTGACTAACTCTGCCGGGGATGAACAGTC	17877	17916	17827	17879	1	scaffold_313	M433DRAFT_156692	17060	18228	None	2994	446	13444	No_constitutive_exon_found_in_species
ACGTTGGACCAAGATTTGGAGAAAAATTATGCTGAGACGGTGGGAAATAGTA	1991	2053	2103	2051	-1	scaffold_314	M433DRAFT_156699	1489	2690	None	2994	446	13444	No_constitutive_exon_found_in_species
GTCGATCTCAAGTCCGTCCGGCGATATGCTCCTAAATGTTTGTTGGGAAGGT	4598	4768	4818	4766	-1	scaffold_318	M433DRAFT_145856	3679	5435	None	2994	446	13444	No_constitutive_exon_found_in_species
CCCCGCGATCGCGCAACAAGCGACGCGTAACATGCGGGCGGCCGAGGCAGCG	3044	4035	2994	3046	1	scaffold_320	M433DRAFT_145870	2908	4183	None	2994	446	13444	No_constitutive_exon_found_in_species
CACCTTTCAATATCTATTTGAATAGTCCACCAACTAATGTGACCGGGTAGAG	5009	5078	5128	5076	-1	scaffold_320	M433DRAFT_112191	4556	5418	None	2994	446	13444	No_constitutive_exon_found_in_species
AGCGGGAGCATGTACCCGGTTCAGGCGACTGGATTCTCTAATGTGGGTAGCA	2491	2955	2441	2493	1	scaffold_326	M433DRAFT_176038	1405	5227	None	2994	446	13444	No_constitutive_exon_found_in_species
ACAAATTTGTCCGCTAAATTCGGCCGAGAGAAGCTGACTCTTGCGGGAAGCA	7456	7606	7406	7458	1	scaffold_328	M433DRAFT_55668	7206	7606	None	2994	446	13444	No_constitutive_exon_found_in_species
CACTCTTTGCTTCCCTTGTTAAATTTGCTGAATTGTTGACTGGGATGAAGGT	20561	20638	20511	20563	1	scaffold_331	M433DRAFT_112380	19939	22086	None	2994	446	13444	No_constitutive_exon_found_in_species
TGAAGTAGCATGCCTGCAATAGTTGTTGACGAATGAGCGTAACGGGACAGGA	1437	2409	1387	1439	1	scaffold_332	M433DRAFT_6412	1171	3693	None	2994	446	13444	No_constitutive_exon_found_in_species
ACTCTGGGGTGGTATCAGATCCGGCGATAGATTACTGATTGGGGGCGCAGTT	16118	16233	16068	16120	1	scaffold_333	M433DRAFT_71950	15983	17330	None	2994	446	13444	No_constitutive_exon_found_in_species
TGACATATCCGACGATTTGATCAAGCTGGATGACGCTGACGGCAGGGCAGGA	17414	17499	17549	17497	-1	scaffold_336	M433DRAFT_363823	13798	17685	None	2994	446	13444	No_constitutive_exon_found_in_species
CGGTGGCGGTGGTTTTGGGGCAATGACTACTCCTGGGGGAGGGACTGGAGGG	2033	2407	2457	2405	-1	scaffold_346	M433DRAFT_44909	2033	4358	None	2994	446	13444	No_constitutive_exon_found_in_species
TGAGACAAACGCGGAATGTCGTCAATTGGCTAACGATTCAGGCCGGGTAGTG	4169	4482	4532	4480	-1	scaffold_348	M433DRAFT_72226	3297	4629	None	2994	446	13444	No_constitutive_exon_found_in_species
ACGGCGGCCATTTAAGCATGGCGATCGTTGACCAAAAACGCAACGGGCAGAC	5794	6219	6269	6217	-1	scaffold_348	M433DRAFT_72222	5794	6466	None	2994	446	13444	No_constitutive_exon_found_in_species
ACACATCTACCAATTTACAACGGCTTTTCAGCTAACCATTGGGTATGCAGAA	3738	3882	3688	3740	1	scaffold_357	M433DRAFT_112783	3014	4928	None	2994	446	13444	No_constitutive_exon_found_in_species
TCCGTACGCTTCGGCGGGCGGCAGGTGCATGTGCTGACACATGGGTGCAGAA	19283	19770	19820	19768	-1	scaffold_369	M433DRAFT_6675	18584	19950	None	2994	446	13444	No_constitutive_exon_found_in_species
TCACTCCCCTTCGCTCCTGCTCAGCGGTCTGACGCTCTGGGGACAACCAGGA	6227	6585	6635	6583	-1	scaffold_376	M433DRAFT_6716	5802	6730	None	2994	446	13444	No_constitutive_exon_found_in_species
CTTCTCCACCTGTCTCCATCCCCCGTCACTGGGCTGACGACGATGGGTAGCC	19127	19589	19077	19129	1	scaffold_381	M433DRAFT_381176	18696	19589	None	2994	446	13444	No_constitutive_exon_found_in_species
GACGAGCTATCCAAACAAGTGCGCGCACACAAGCTTACGGGTAGGTGTAGGC	5192	5779	5142	5194	1	scaffold_382	M433DRAFT_381322	4625	6834	None	2994	446	13444	No_constitutive_exon_found_in_species
TGTCCCTCGGTCACTCGACGACACATATGGCTGACAGGGGAAATATAGAGGC	7477	8756	7427	7479	1	scaffold_382	M433DRAFT_381439	6991	9343	None	2994	446	13444	No_constitutive_exon_found_in_species
TTTCCTTTTCTTTGCGCTCTTTTTACTGATAATTGGAGTTGGGTACGTAGTT	14160	14241	14110	14162	1	scaffold_382	M433DRAFT_72809	13420	14241	None	2994	446	13444	No_constitutive_exon_found_in_species
TGACAGCAGCACGGTACAAGCCTCCTCCTCCTCTGCACTGGTAGCGGGAGAG	8530	9015	9065	9013	-1	scaffold_384	M433DRAFT_72845	8530	9529	None	2994	446	13444	No_constitutive_exon_found_in_species
AAGGAGTGAGAGATGGGGCGTCATATCATTATACTAAGACGGGTTAACAGAG	17711	18050	17661	17713	1	scaffold_386	M433DRAFT_6773	17106	19315	None	2994	446	13444	No_constitutive_exon_found_in_species
CCTCGTTCGTGCGTGCGAAGATCTCATTGGCTGACCGTGGGAGCACATAGGC	18558	18682	18508	18560	1	scaffold_386	M433DRAFT_6773	17106	19315	None	2994	446	13444	No_constitutive_exon_found_in_species
CCCCCAACCGTGCAAATGGCAGAGGAAGCGCTGACGCGGCCGACGGGCAGAC	18754	18821	18704	18756	1	scaffold_386	M433DRAFT_6773	17106	19315	None	2994	446	13444	No_constitutive_exon_found_in_species
CGCGTGAAAGTTTGGTTCTGTGACAACAACAAACATGCTGACACGGGAAGGG	19248	19315	19198	19250	1	scaffold_386	M433DRAFT_6773	17106	19315	None	2994	446	13444	No_constitutive_exon_found_in_species
ACGCTATTGGAAACAACGCGCATAACTGAATCGACTTGGTGGGCGGACAGAA	12099	12184	12234	12182	-1	scaffold_387	M433DRAFT_157373	11528	13868	None	2994	446	13444	No_constitutive_exon_found_in_species
CTGGTAAAAGCAGTTCTGACGGCGTGCTGATGTGTGGGGAGAGGAAGTAGAT	14721	15282	14671	14723	1	scaffold_388	M433DRAFT_384724	14462	15282	None	2994	446	13444	No_constitutive_exon_found_in_species
ATATGCGCTTGGTGCTCCTGCCTGGTACTTGTCGGCTGACGGGCGTGTAGAC	4195	4433	4483	4431	-1	scaffold_393	M433DRAFT_6813	2569	4656	None	2994	446	13444	No_constitutive_exon_found_in_species
GAAAAGCGAATGGGCGGGCTGGCCATCAGCCATGCCCAAGCCGCGGGAAGCC	15170	15310	15360	15308	-1	scaffold_397	M433DRAFT_146445	14173	17179	None	2994	446	13444	No_constitutive_exon_found_in_species
GAATATTTCCGTGAGACGTGATCTAAATTCTATTGACTTTGGGTTAAAAGTC	6983	7054	6933	6985	1	scaffold_398	M433DRAFT_73034	5572	7906	None	2994	446	13444	No_constitutive_exon_found_in_species
GAGGCAATAACACTAAGGCATCTATTTGGCTGACGGAGATGATGGGACAGTC	11786	12080	11736	11788	1	scaffold_398	M433DRAFT_157457	11321	12080	None	2994	446	13444	No_constitutive_exon_found_in_species
TATCTCCTTTCGTCTAAGGTAGCTGTCAAAATTACTGACGGGTTGAACAGGC	14807	15087	14757	14809	1	scaffold_404	M433DRAFT_44719	12943	15771	None	2994	446	13444	No_constitutive_exon_found_in_species
CATCACAAACCGGCACTTGCTGATCAGGAACAACCCGGGGGTGGATGCAGCA	12735	13156	12685	12737	1	scaffold_408	M433DRAFT_157547	11982	13156	None	2994	446	13444	No_constitutive_exon_found_in_species
CCTGGCCGGCAGCAATGCCTTAAATTCCGGCTAACAAACACATGGGGTAGTC	3812	5301	3762	3814	1	scaffold_415	M433DRAFT_157600	3542	5301	None	2994	446	13444	No_constitutive_exon_found_in_species
TTATATAAGCTCTGACTGTGAAGGGTCCCATTCGATAGTTGGCGGGTGAGAC	8583	8810	8860	8808	-1	scaffold_416	M433DRAFT_73251	8583	9062	None	2994	446	13444	No_constitutive_exon_found_in_species
CGAGGAAAGCGTTGGAGGGGAAGGTGGGGAAAGGGGGGGTGGTGCGGGAGGT	3656	3889	3939	3887	-1	scaffold_418	M433DRAFT_397257	3656	4816	None	2994	446	13444	No_constitutive_exon_found_in_species
GGGTGCTGGTGAGACTGAGCGGGGAAGGGATTGTCTCGGCCGGGGGGAAGGT	16594	16895	16945	16893	-1	scaffold_418	M433DRAFT_73285	16256	17147	None	2994	446	13444	No_constitutive_exon_found_in_species
CGCCTACCTCCACCGGCTTCGGCTCCAAGCTGTCCAAGGGCAAGAGCAAGTC	10297	10924	10247	10299	1	scaffold_420	M433DRAFT_73311	9560	10924	None	2994	446	13444	No_constitutive_exon_found_in_species
AAGGTATGCAGCAGTACTCTTCAAGGATTCCCAGGCTGAATGGGGTGTAGCG	13233	13304	13354	13302	-1	scaffold_430	M433DRAFT_157710	11431	13549	None	2994	446	13444	No_constitutive_exon_found_in_species
ATGGGGCCACAGGGGGTGGGGAGATCGTGGGGGGCAGCGAGGGGGTAGAGGT	7265	7449	7499	7447	-1	scaffold_438	M433DRAFT_405111	7265	11037	None	2994	446	13444	No_constitutive_exon_found_in_species
GCTTCCCCTTCTACCCCCCGTGCAGGCCCGACTGACGCGAAGGTGGGCAGTA	12393	12734	12784	12732	-1	scaffold_439	M433DRAFT_7072	11256	12906	None	2994	446	13444	No_constitutive_exon_found_in_species
ACCACGTGAGGAGGCCCTCGCGCGACACGCTCTAACTGACGGGACCACAGTG	195	290	145	197	1	scaffold_446	M433DRAFT_146747	75	1171	None	2994	446	13444	No_constitutive_exon_found_in_species
GCTACGGGCCAACCACAATTAACGAAAGCACGGCCGCAACTGGGCAATAGGA	11250	11445	11495	11443	-1	scaffold_453	M433DRAFT_7137	10868	13191	None	2994	446	13444	No_constitutive_exon_found_in_species
GAAATTCGGAAGCTTCTACGATACCGAAAAGATCGTATAAAGGGAAAGAGAG	4	194	244	192	-1	scaffold_455	M433DRAFT_157873	4	496	None	2994	446	13444	No_constitutive_exon_found_in_species
GAAAACACGAGTGCCGTTTGGATATGGGCTAATTCGATGTCGGGACGCAGTG	9413	9544	9363	9415	1	scaffold_462	M433DRAFT_73834	9071	9905	None	2994	446	13444	No_constitutive_exon_found_in_species
CAAAGTGAGTCTCCAGGCTGATGATGCATGATGGGAGGGAGGGTGAATAGAT	12909	13381	12859	12911	1	scaffold_475	M433DRAFT_7224	12774	13906	None	2994	446	13444	No_constitutive_exon_found_in_species
CGAGTCGGACGGCGACAAAGAGCTTGCTTTGCTGGAGGAGGGCGCAATAGCG	9328	11007	9278	9330	1	scaffold_477	M433DRAFT_74005	8163	11007	None	2994	446	13444	No_constitutive_exon_found_in_species
TTGACCTTCAGATTTCGGTTTACCTGACATTAAGCCCGCGGGGCGCACAGTC	4113	4402	4063	4115	1	scaffold_479	M433DRAFT_74022	3852	5473	None	2994	446	13444	No_constitutive_exon_found_in_species
CCGTCTGCGTTGGGCGTGCAAGGTCGCTGAGTCGATGAGGGGAGAGGTAGGT	9505	9615	9665	9613	-1	scaffold_482	M433DRAFT_545798	8814	9699	None	2994	446	13444	No_constitutive_exon_found_in_species
TCATCATCCGCAAGCCCCAGCCGGTGCATCTGAAACGCGGGAATGAACAGTT	9541	9799	9849	9797	-1	scaffold_482	M433DRAFT_419376	9541	10692	None	2994	446	13444	No_constitutive_exon_found_in_species
ACCACGACGCTATATTAGCCCGAGACGGCGCTAACTAAAAAGGGGGATAGTG	3297	3518	3568	3516	-1	scaffold_485	M433DRAFT_158062	3297	3721	None	2994	446	13444	No_constitutive_exon_found_in_species
GATGTGTGGACGTGCATTTAAACCCGGTAAAACTAACTAAGGGTGTACAGAA	5196	5239	5146	5198	1	scaffold_495	M433DRAFT_422716	4918	6203	None	2994	446	13444	No_constitutive_exon_found_in_species
ATGATGTATAGCTATTTGAAGACATTATCAATCTGCTTACAGGGTGGCAGAT	12143	12330	12093	12145	1	scaffold_501	M433DRAFT_114366	11311	12330	None	2994	446	13444	No_constitutive_exon_found_in_species
CACTCTCCTGTTCTTCATCCTTTGTCTCATCCTTTGCAAGGGAGAATTAGGC	6491	6643	6441	6493	1	scaffold_503	M433DRAFT_158176	6156	6643	None	2994	446	13444	No_constitutive_exon_found_in_species
CGTTAAACTCCTCTTCGAAACCGAGAGCAACAGACTAACTCGGGGCACAGCA	9902	9968	10018	9966	-1	scaffold_507	M433DRAFT_429226	9402	10167	None	2994	446	13444	No_constitutive_exon_found_in_species
AGATCTTCCAACAATATGTTTTTCTGAAGCATCTCTAATGGGAAAAGCAGAC	935	2062	885	937	1	scaffold_508	M433DRAFT_95727	123	2062	None	2994	446	13444	No_constitutive_exon_found_in_species
GGATTCGAAGTCGAAGGATCGACGCAGCAGTCGGGAGTGGGTCGATAAAGAT	6814	6909	6959	6907	-1	scaffold_517	M433DRAFT_56396	6814	7594	None	2994	446	13444	No_constitutive_exon_found_in_species
GATGCTCACTCACGTCTTTCCCCCGAGGCTCCGCACTGACGGGTGTGCAGTA	11317	11540	11267	11319	1	scaffold_517	M433DRAFT_7413	10708	12476	None	2994	446	13444	No_constitutive_exon_found_in_species
TTGCAGCCACAGATAAGTCTAGAGAGGGTGAAGGGAAGGGGGAAGGGAAGGG	3493	3799	3849	3797	-1	scaffold_522	M433DRAFT_433760	3493	9022	None	2994	446	13444	No_constitutive_exon_found_in_species
CGCCGCCCACCCCAAAAAAACATTCAGTCATGATCTGACGGGATGATTAGGT	10375	10420	10470	10418	-1	scaffold_530	M433DRAFT_74598	10375	11812	None	2994	446	13444	No_constitutive_exon_found_in_species
AGAACTTTCCGGATCTGTGACGGAACCCTTTGCTGACTTGGGGACAACAGTC	3550	3712	3762	3710	-1	scaffold_535	M433DRAFT_7488	3550	3967	None	2994	446	13444	No_constitutive_exon_found_in_species
AATGCTGAATCTCTTCTACAGGCTCGTAAGCAGCGTAAAAAAGGGAAGAGGA	8251	8533	8201	8253	1	scaffold_540	M433DRAFT_158411	7540	8533	None	2994	446	13444	No_constitutive_exon_found_in_species
AGTCAGCTTATCGCGACCAGGTTGAATGATTGGAACGAGGAGTGGGTAAGAT	7471	8000	8050	7998	-1	scaffold_542	M433DRAFT_147180	7285	8986	None	2994	446	13444	No_constitutive_exon_found_in_species
AAATGGTGCCTACCGCTTCTTCAAGTGTGGCTGGTGGAGGGGTGTATGAGGC	9162	10209	9112	9164	1	scaffold_544	M433DRAFT_147192	8529	10209	None	2994	446	13444	No_constitutive_exon_found_in_species
GTGAAGAAGAACAGGGGAGGAGGAGGAGGAGGAGGTGATGGTGGGGGAAGTG	5818	8199	5768	5820	1	scaffold_547	M433DRAFT_158447	5540	8199	None	2994	446	13444	No_constitutive_exon_found_in_species
CATGTGGTAACAGATGTTGAGAAGGGGACAAGCAGCTCACGGGATCACAGCG	9686	10087	10137	10085	-1	scaffold_563	M433DRAFT_448017	9177	10694	None	2994	446	13444	No_constitutive_exon_found_in_species
CTGTCAGTGATTCTTTGTTGCAGATCATTGTGTTTGGGCTGACTGAATAGAA	5866	6084	6134	6082	-1	scaffold_565	M433DRAFT_7599	4358	6365	None	2994	446	13444	No_constitutive_exon_found_in_species
TTGGTTACATAGCCTTCACTGGGACTGGACCTTCGCAATGCGGGAACAAGAT	7034	7492	7542	7490	-1	scaffold_567	M433DRAFT_169191	7034	9300	None	2994	446	13444	No_constitutive_exon_found_in_species
CTGATTTCCTTGCCCGCGGTGGCGCGGGCGGTCTGGGTCGGGAGATCGAGGA	3401	3473	3523	3471	-1	scaffold_568	M433DRAFT_36414	3401	3950	None	2994	446	13444	No_constitutive_exon_found_in_species
TCAACAATGTTTCAGATCACATAGGGGGCACTGACTGATTCGGGTGGTAGAT	1780	2439	1730	1782	1	scaffold_569	M433DRAFT_158567	252	2439	None	2994	446	13444	No_constitutive_exon_found_in_species
CATCTGTATTTTAATATCCTGCTAGAGAAATTACTAATGATGGGGTAAAGTT	2008	2388	1958	2010	1	scaffold_584	M433DRAFT_158627	1549	2835	None	2994	446	13444	No_constitutive_exon_found_in_species
CCGTCTTCAGCATGTGATTAACATGTTGGAGGAAACGAGGGTGATGATAGTT	2966	2996	3046	2994	-1	scaffold_585	M433DRAFT_137754	1522	3843	None	2994	446	13444	No_constitutive_exon_found_in_species
GCCTTACAAGCTGCTGGCAAAGGAATGGATATGCTGACATGCGGGACAAGGC	5025	5169	5219	5167	-1	scaffold_586	M433DRAFT_147366	3962	5391	None	2994	446	13444	No_constitutive_exon_found_in_species
CGATCACTCTGCATTATAAAAGGATGATGATATAATTCTGATGGGATTAGCC	5416	7507	5366	5418	1	scaffold_590	M433DRAFT_454257	4949	7507	None	2994	446	13444	No_constitutive_exon_found_in_species
AGCCTTGCCCTCAGGGAGTACACCTGTGCGATTGCTAATGACAGGGGCAGGT	6811	7032	7082	7030	-1	scaffold_596	M433DRAFT_158683	6811	7734	None	2994	446	13444	No_constitutive_exon_found_in_species
GAAGCGCGGCATCGCCGTCCCGTCGCTGACGAGAACTTGGGAGCGCGAAGAT	4387	5874	4337	4389	1	scaffold_603	M433DRAFT_75279	3855	5874	None	2994	446	13444	No_constitutive_exon_found_in_species
TTTGCCACCATCTTAGGGATCATGCTATCATTTTGGTGTGGATACGGGAGCA	4676	5369	4626	4678	1	scaffold_614	M433DRAFT_547418	4014	6342	None	2994	446	13444	No_constitutive_exon_found_in_species
AGACGGTGATAGCAGTCTTTCAGACCCTCCCGGAGAATTGACGGGAAAAGGT	3273	3704	3754	3702	-1	scaffold_629	M433DRAFT_53324	3273	4269	None	2994	446	13444	No_constitutive_exon_found_in_species
CAAACCTGGCGGAATGAGGAAATGGGGCAGGCTGACACCAGAGGGTTTAGCC	2251	2694	2744	2692	-1	scaffold_631	M433DRAFT_158829	1655	3559	None	2994	446	13444	No_constitutive_exon_found_in_species
TCACCTGCCGACGGCAGCACCTCCTCTGCATTCATACTCATAGGGAACAGTC	856	1229	1279	1227	-1	scaffold_645	M433DRAFT_158882	13	1665	None	2994	446	13444	No_constitutive_exon_found_in_species
CTTATCATTTTCGATCACGTCCGATGAAGTGCAAGCGTCGGGAAGGGGAGGG	5480	7246	7296	7244	-1	scaffold_654	M433DRAFT_75659	5480	8762	None	2994	446	13444	No_constitutive_exon_found_in_species
GTTTTCCCATCCACGACTGCTCTGACTTGGGACCTTATCAAAGGGCATAGGA	3757	4576	3707	3759	1	scaffold_659	M433DRAFT_7901	3583	4576	None	2994	446	13444	No_constitutive_exon_found_in_species
CATCTGTTTCCCTCCCTTCTCTCTCCTGTTCCTCATCCTTTGCAAGGGAGAA	9048	9172	8998	9050	1	scaffold_660	M433DRAFT_158955	8660	9172	None	2994	446	13444	No_constitutive_exon_found_in_species
TGGACCCCTCAAATAACATGCTTGCGCATCATCATTGACAGGGTGCATAGGA	3340	4177	3290	3342	1	scaffold_675	M433DRAFT_476092	1775	4177	None	2994	446	13444	No_constitutive_exon_found_in_species
TAGAAAGGACCTTCACGTCTTACATGGTGCTAACATAAGGTGGGACACAGGA	4934	5269	5319	5267	-1	scaffold_675	M433DRAFT_7940	4438	5444	None	2994	446	13444	No_constitutive_exon_found_in_species
AATGGCTTCCACCGCCGGCGCCGCCACTCGAGACTGACATTGGGCACAAGTT	6953	7132	6903	6955	1	scaffold_688	M433DRAFT_159056	6496	7987	None	2994	446	13444	No_constitutive_exon_found_in_species
AGTGGAGAGTTAGTCGGACTGCTGTTACGGCTTACTATAAGGGCATGAAGCA	8063	8086	8136	8084	-1	scaffold_691	M433DRAFT_159068	8063	8494	None	2994	446	13444	No_constitutive_exon_found_in_species
TCTCTGTGGTGAGAGACACGAAATAAAAACCTAATGACCGGGATAAACAGGC	5980	6402	5930	5982	1	scaffold_701	M433DRAFT_7998	4677	6402	None	2994	446	13444	No_constitutive_exon_found_in_species
GGTGCGTCTCATCGTGGCACACGGCCCCGGGCCCGCGCTGACGGGAGTAGGA	3985	4357	3935	3987	1	scaffold_703	M433DRAFT_159118	3388	5315	None	2994	446	13444	No_constitutive_exon_found_in_species
TATGTTCAATGGAGTCGATGATATGCCACGATCGCTCACGCTACGGGAAGGG	272	1627	222	274	1	scaffold_713	M433DRAFT_484512	0	1627	None	2994	446	13444	No_constitutive_exon_found_in_species
TATGTCTCAGAAAGAAGAACACGATGTTCCGCGTGCTCTGACATGGGTAGCG	2789	2974	2739	2791	1	scaffold_715	M433DRAFT_76050	2618	4327	None	2994	446	13444	No_constitutive_exon_found_in_species
CGTTGCAGAGGGTGACATTACTAACCAAATCGATGGGGAAACGCAAATAGGC	1550	2689	2739	2687	-1	scaffold_723	M433DRAFT_486163	924	3515	None	2994	446	13444	No_constitutive_exon_found_in_species
CGCATAGCACTCCAACGCCAAAAAAAGTCATCGCTGATGAAAAAGGGGAGGT	2118	2639	2689	2637	-1	scaffold_739	M433DRAFT_159232	2118	3094	None	2994	446	13444	No_constitutive_exon_found_in_species
TTTGGCCGTGATTGTTTATGCCAGAAGCTGATCTTTTGGGAGTGTTGGAGGC	6037	6063	6113	6061	-1	scaffold_742	M433DRAFT_147806	6037	7750	None	2994	446	13444	No_constitutive_exon_found_in_species
GCGATCCTGTGGAAGAACTGGGGCTAACGGAATTGCTACTGGGAATATAGAG	1310	1435	1260	1312	1	scaffold_780	M433DRAFT_138237	848	3092	None	2994	446	13444	No_constitutive_exon_found_in_species
AGGTGGAAGTGAGTTTTGATTTTGATCAATCATGATGCCGGGTCCGAGAGGG	2799	2800	2749	2801	1	scaffold_786	M433DRAFT_147887	1729	4168	None	2994	446	13444	No_constitutive_exon_found_in_species
CTGGATTAAACCGTACCTTGATAAGTACCTCCGTTAGAGGGAGGACGAAGAA	5096	5293	5046	5098	1	scaffold_793	M433DRAFT_159394	4686	5293	None	2994	446	13444	No_constitutive_exon_found_in_species
TGTTGCAATTCAAACGGGTATGCACTCATCTCTCTCGCGAGGAAGGGAAGGT	1576	2052	2102	2050	-1	scaffold_813	M433DRAFT_76565	1576	3802	None	2994	446	13444	No_constitutive_exon_found_in_species
AGGAGGAGTTGGGGGAGCGGGGGGAGGGGAGGGGAGGGGAGGGCCGGCAGAT	6303	6686	6253	6305	1	scaffold_816	M433DRAFT_76590	6020	6686	None	2994	446	13444	No_constitutive_exon_found_in_species
TGCACTGTAATGGAACGTGATTGTGAGCTGACCGATACGCAGGACGGGAGTT	3045	3267	3317	3265	-1	scaffold_843	M433DRAFT_76717	3045	4094	None	2994	446	13444	No_constitutive_exon_found_in_species
GCTGGCATGCATGTAAAGATATATGAGGGCTGACGGACCAGATGGGACAGCG	4275	4430	4480	4428	-1	scaffold_867	M433DRAFT_76836	3381	4632	None	2994	446	13444	No_constitutive_exon_found_in_species
ATCGAGATTTCATCATTATACACTGCAGGTCATACTCACTGGGCGACTAGGC	2812	2930	2762	2814	1	scaffold_888	M433DRAFT_97741	2125	4206	None	2994	446	13444	No_constitutive_exon_found_in_species
CGGCTTGTCTGTGGGCATATAGATATCATGCTAATGGGTGGAAATCGTAGGG	288	316	366	314	-1	scaffold_902	M433DRAFT_76983	54	643	None	2994	446	13444	No_constitutive_exon_found_in_species
CTGACTGTTTATTCATAATAAAACCTAAGCTGATATTTTGATGGGCACAGAA	1323	1670	1720	1668	-1	scaffold_911	M433DRAFT_159745	1323	2332	None	2994	446	13444	No_constitutive_exon_found_in_species
CCTTTCTCCCGGTCAAACTTCTGACAGCTAACTCGGGGCGGGGGGTCCAGGA	1813	2045	2095	2043	-1	scaffold_940	M433DRAFT_8430	1621	3474	None	2994	446	13444	No_constitutive_exon_found_in_species
ACAACTCAGAATGACGGGCTTGATTGGATGCTAATTACCTATGGGCGCAGGC	4317	5250	4267	4319	1	scaffold_945	M433DRAFT_159836	2384	5250	None	2994	446	13444	No_constitutive_exon_found_in_species
CCCCTCTCCCGGGCGCCTGACTGACATCCAGGGCGATGGGGAAAAAACAGGC	1542	1955	1492	1544	1	scaffold_1019	M433DRAFT_185213	752	2323	None	2994	446	13444	No_constitutive_exon_found_in_species
ATGGAGGATGACGAAGTTTGCGACAACATAGACTGAACTCGGGACTGTAGGT	3597	3785	3835	3783	-1	scaffold_1023	M433DRAFT_8552	162	3924	None	2994	446	13444	No_constitutive_exon_found_in_species
GGTTTTGGGGGGGTGGGTTTGGGGTGGGGGGAAGAGAGAGGGGAGGGGAGGT	2008	2403	2453	2401	-1	scaffold_1029	M433DRAFT_186281	2008	3291	None	2994	446	13444	No_constitutive_exon_found_in_species
GCGAGGGCATGTCGCCCGGAAGCCCTACCGGAGGAGGCAGCGGTGGGCAGCA	1441	2143	2193	2141	-1	scaffold_1043	M433DRAFT_77507	1441	2548	None	2994	446	13444	No_constitutive_exon_found_in_species
ACCCTCCCAAACTCAACCCCAGCGGGAGAGAAGGACTAACAACTGGGCAGAA	1439	1658	1708	1656	-1	scaffold_1100	M433DRAFT_77682	776	3759	None	2994	446	13444	No_constitutive_exon_found_in_species
CAGCAGCAACAACAACAGCAGCAGCAGCAGCATGCGGCGGGCGGCGGCAGCG	776	1375	1425	1373	-1	scaffold_1100	M433DRAFT_77682	776	3759	None	2994	446	13444	No_constitutive_exon_found_in_species
TCGTTCTGCTATGCTCTTTCAGCGAACTCAAGCTAACTGCTGTAGGGCAGGC	1820	3207	3257	3205	-1	scaffold_1120	M433DRAFT_160244	1584	3523	None	2994	446	13444	No_constitutive_exon_found_in_species
CCACCTCAAGACTTCCTCGGCGTCGATGAACAAAGCTGACACCGGGATAGTC	1952	2303	1902	1954	1	scaffold_1140	M433DRAFT_170152	215	3587	None	2994	446	13444	No_constitutive_exon_found_in_species
CTAGATTAAACCGTACCTTAATAAGTACCTCCGTTAGAGGGAGGACGAAGAG	2582	2755	2532	2584	1	scaffold_1184	M433DRAFT_160344	2176	2755	None	2994	446	13444	No_constitutive_exon_found_in_species
CGCGTTTGTCCATGAAGGGAAGGAGGGAATGCTGCTAGTACGACGGGCAGTG	934	1409	884	936	1	scaffold_1220	M433DRAFT_138713	708	2308	None	2994	446	13444	No_constitutive_exon_found_in_species
ATCGTGGAGGTGGGGAAGGTGGAGGCTGCGGCTGCGAGAGGGATGCGGAGGC	1557	2308	1507	1559	1	scaffold_1220	M433DRAFT_138713	708	2308	None	2994	446	13444	No_constitutive_exon_found_in_species
CGACTGATTTAGTATGCTCGATGTGCTGACCGGGTGTGGGGCCAAAAAAGTC	1465	2052	1415	1467	1	scaffold_1232	M433DRAFT_77981	1122	2893	None	2994	446	13444	No_constitutive_exon_found_in_species
TGTCTTTCATGGTGAGCTGTGGACTCCCGTATACACTCTTTTGGGAGCAGAT	727	1298	677	729	1	scaffold_1257	M433DRAFT_170203	59	1448	None	2994	446	13444	No_constitutive_exon_found_in_species
AAAAGCTGGTGGTCAAAATCTTCAGAAAAGCACACAATGGGATAGCAAAGTG	3	226	276	224	-1	scaffold_1316	M433DRAFT_223908	3	912	None	2994	446	13444	No_constitutive_exon_found_in_species
ACCACGACGCTATATTAGTCCGAGACGGCGCTAACTAAAAAGGGGGATAGTG	292	504	242	294	1	scaffold_1324	M433DRAFT_160540	91	504	None	2994	446	13444	No_constitutive_exon_found_in_species
GGTCAGTGACAAGGCTTTCTGACAATGGATTCGTGGTTATGGGCACACAGTC	1283	1721	1233	1285	1	scaffold_1341	M433DRAFT_160567	143	1721	None	2994	446	13444	No_constitutive_exon_found_in_species
ATCGATTGAGTCGCGAAGAGAGCAACGCTGATGAAGTGGGAAAAGACTAGGC	1083	1265	1315	1263	-1	scaffold_1343	M433DRAFT_8928	1083	2183	None	2994	446	13444	No_constitutive_exon_found_in_species
ATCGATTGAGTCGCGAAGAGAGTAACGCTGATGAAGTGGGAAAAGACTAGGC	1068	1250	1300	1248	-1	scaffold_1704	M433DRAFT_9300	1068	1664	None	2994	446	13444	No_constitutive_exon_found_in_species
AGCGAACCAGGTCCATGCGTGAACGATGCGATTGCTGATGGGAACGATAGCG	132	637	687	635	-1	scaffold_1784	M433DRAFT_78861	132	842	None	2994	446	13444	No_constitutive_exon_found_in_species
ACCACGACGCTATATTAGCCCGAGACGGCGCTAACTAAAGAGGGGGATAGTG	350	393	443	391	-1	scaffold_1789	M433DRAFT_160997	163	599	None	2994	446	13444	No_constitutive_exon_found_in_species
ATCGATTGAGTCGCGAAGAGAGTAACGCTGATGAAGTGGGAAAAGACTAGGC	804	986	754	806	1	scaffold_1806	M433DRAFT_9404	447	986	None	2994	446	13444	No_constitutive_exon_found_in_species
ATCGATTAAGTCGCGAAGAGAGCAACGCTGATGAAGTGGGAAAAGACTAGGC	544	726	494	546	1	scaffold_2039	M433DRAFT_9638	350	726	None	2994	446	13444	No_constitutive_exon_found_in_species
TACTCTCTCGTAAAGGCGAGAGGTTAGCAATTGCTGAAAGGGCTAACAAGTC	300	328	250	302	1	scaffold_2825	M433DRAFT_10422	15	328	None	2994	446	13444	No_constitutive_exon_found_in_species
