# Supplementary material for: Widespread Separation of the Polypyrimidine Tract From 3′ AG by G Tracts in Association With Alternative Exons in Metazoa and Plants
Source: Front Genet. 2019 Jan 14;9:741. doi: 10.3389/fgene.2018.00741 (PMC6339879; doi:10.3389/fgene.2018.00741)
Supplement: DATA FILE S1 — Sequences of REPAG 3′ SS from each species of fungi. [file Data_Sheet_1.zip › Supplementary data 1/Fungi_Release38_cladophialophora_carrionii_cbs_160_54.txt]

REPA_GGG_Sequence	Exon_Start	Exon_End	Pos_-50	Pos_+2	Strand	Chromosome	GeneID	Gene_Start	Gene_End	Gene_Name	Number_of_REPAs	Number_of_REPAs_has_GGG	Number_of_Intron(Intra_genic_Region)	Upstream_Constitutive_Exon
TGTAAGTGATGTCTTGTGGCTTTTCAGGATGACCGCTGACAAGGGTATAGTA	20104	20460	20510	20458	-1	supercont1.1	G647_00003	18114	20995	None	2192	360	12727	No_constitutive_exon_found_in_species
GAGTCATAGCCCAAATCGCCCAACCACAGGTCGCTGACGGGCGATGATAGGT	82121	82333	82383	82331	-1	supercont1.1	G647_00027	82121	82656	None	2192	360	12727	No_constitutive_exon_found_in_species
CTCTTGTCGAGGAAGCCATCTTGCTGACACCGCTCCTGGGCGAGGATTAGGC	92381	92854	92904	92852	-1	supercont1.1	G647_00030	91942	93122	None	2192	360	12727	No_constitutive_exon_found_in_species
TGTGGCGCCTGTTCGTGTCGGCAGGAGTCCCGGCTAACAAAGGGTCGCAGGC	100280	100547	100597	100545	-1	supercont1.1	G647_00034	100280	101869	None	2192	360	12727	No_constitutive_exon_found_in_species
CGTAGGCAACCGGCCGAGAGCGGTCCAGTCCGCTGACATGGGGGCAACAGGA	326668	327194	327244	327192	-1	supercont1.1	G647_00116	326668	328794	None	2192	360	12727	No_constitutive_exon_found_in_species
CTGAGCTGGAGGCCTGAATACGTGGCCTTGTCTTATTCTTGGGGAAGCAGTG	367543	367693	367743	367691	-1	supercont1.1	G647_00131	365899	369426	None	2192	360	12727	No_constitutive_exon_found_in_species
CTGGTGGTGGTCGTGTTGGGGAAGTCACGCGCTGACGGTTGGGTGGATAGGA	427541	427638	427688	427636	-1	supercont1.1	G647_00151	424836	427823	None	2192	360	12727	No_constitutive_exon_found_in_species
TGGCCTGGTTGCAACAAGAAAGGAGGACTGAGGCTGATGCGGGGTTATAGGT	509395	509577	509627	509575	-1	supercont1.1	G647_00182	509208	509967	None	2192	360	12727	No_constitutive_exon_found_in_species
CGTCACCCCCGCCATTGAATTCAGCCTCGCGGGACTAATGACGGGCGTAGAC	647974	648855	647924	647976	1	supercont1.1	G647_00231	647797	648855	None	2192	360	12727	No_constitutive_exon_found_in_species
AGTAAAACAAATTCCATGCCAGGCTTCGAACGCCGCTGAAGGGCCAACAGGA	679586	679785	679835	679783	-1	supercont1.1	G647_00241	677289	680312	None	2192	360	12727	No_constitutive_exon_found_in_species
TTGCATGCCTTCCCACCCGGGGTCGCAAGACTGATATGCTGGGGTACCAGAA	684527	684974	684477	684529	1	supercont1.1	G647_00243	683762	684974	None	2192	360	12727	No_constitutive_exon_found_in_species
GAACCTCGGGCTGTTCGGGCAGCAAATTTCCTGACGGTTTTGGGGATTAGGC	788262	788672	788722	788670	-1	supercont1.1	G647_00285	788262	789359	None	2192	360	12727	No_constitutive_exon_found_in_species
GGTGTGTTCAATCTCAGGCTGCTGGATTTCGCAAGCTGACAAGGGCACAGAG	1013029	1015015	1012979	1013031	1	supercont1.1	G647_00369	1012218	1015343	None	2192	360	12727	No_constitutive_exon_found_in_species
CCCGCTGTCTCCAGACCGTAAACAATGAGCTGACCACGGGGGAAAAACAGTG	1015071	1015194	1015021	1015073	1	supercont1.1	G647_00369	1012218	1015343	None	2192	360	12727	No_constitutive_exon_found_in_species
TTGAACCATCCCAACCTCCTCTAGGCCAACAGCTCATTCTGGGGCGATAGCA	1054112	1055261	1055311	1055259	-1	supercont1.1	G647_00384	1054112	1055466	None	2192	360	12727	No_constitutive_exon_found_in_species
TTTTGTTAGCTCGTAATCCAGTAATGACACTGATTTGATGGGAGAACTAGAA	1227915	1228845	1228895	1228843	-1	supercont1.1	G647_00445	1227915	1229061	None	2192	360	12727	No_constitutive_exon_found_in_species
TGAAGAGCACGCGAATGAAGGCTGGGGCCACTTTGCTGACCAGGGGCCAGCC	1532459	1533420	1533470	1533418	-1	supercont1.1	G647_00548	1532459	1533801	None	2192	360	12727	No_constitutive_exon_found_in_species
GTCGAGGGCATCAGGCGGAATGCAATTGCACGTGCTGACGATATGGGCAGTT	1748502	1748618	1748452	1748504	1	supercont1.1	G647_00620	1747924	1751298	None	2192	360	12727	No_constitutive_exon_found_in_species
TGGTCCTGCTCCTCCTTGACCCCTAGAAGTGGCTCTGACCTCAAGGGCAGCT	1751911	1754135	1754185	1754133	-1	supercont1.1	G647_00621	1751911	1754460	None	2192	360	12727	No_constitutive_exon_found_in_species
TCAGTAGGGCTCTCTCAGCTGACTATTGCCATTCATCTGATGGGAAATAGGT	1820848	1820981	1820798	1820850	1	supercont1.1	G647_00643	1820253	1824334	None	2192	360	12727	No_constitutive_exon_found_in_species
GTAGGTTCACCAGAGCATGCCCATGGAGTCTGAAGCTGACAGGGGAACAGTG	1872617	1873724	1872567	1872619	1	supercont1.1	G647_00660	1871184	1873724	None	2192	360	12727	No_constitutive_exon_found_in_species
TCATCTGGATACCGGAATGTGGCGCATGAGACGCTGATCAAGGGCCGCAGAA	1903239	1903284	1903189	1903241	1	supercont1.1	G647_00671	1902903	1904393	None	2192	360	12727	No_constitutive_exon_found_in_species
CAGGTGAGTACTAGGCCAGAGATTGGTGTGTCTCGAGCTAAGGGTGGCAGCT	1983540	1983670	1983720	1983668	-1	supercont1.1	G647_00701	1982108	1983992	None	2192	360	12727	No_constitutive_exon_found_in_species
TCATCCGTGGTATGCTATATGGGCCTTGAACACTAACACTTGGGGAATAGCA	2035639	2035935	2035985	2035933	-1	supercont1.1	G647_00719	2035639	2037977	None	2192	360	12727	No_constitutive_exon_found_in_species
CAGGCCTCTCGGAGAAACAGGCAGTCGTAGCTGACGAGGGGCATAAACAGGT	2041921	2042338	2042388	2042336	-1	supercont1.1	G647_00721	2041612	2042594	None	2192	360	12727	No_constitutive_exon_found_in_species
ACGTGACAACACCATATGGAATACAGGGATACTGACATAGGGTGGAACAGCA	2080496	2080660	2080446	2080498	1	supercont1.1	G647_00734	2079839	2080660	None	2192	360	12727	No_constitutive_exon_found_in_species
CCTCACGCCAGCCATGACTTCAGTAAACTGACTGCCGGGCGGGATATTAGTA	2217202	2218356	2218406	2218354	-1	supercont1.1	G647_00782	2217202	2218717	None	2192	360	12727	No_constitutive_exon_found_in_species
CTGTGATTTTTGCGACCTCCACCGGCGCTAACAAGGCCGGAGGGCAACAGCG	2289566	2289750	2289516	2289568	1	supercont1.1	G647_00806	2288943	2291273	None	2192	360	12727	No_constitutive_exon_found_in_species
TGTTGCCTCTGAACAGCCCGTCGAGAAGCTTACACGGTTCGGGAGAAAAGGG	2405463	2405836	2405413	2405465	1	supercont1.1	G647_00847	2404929	2406405	None	2192	360	12727	No_constitutive_exon_found_in_species
GGAGGGAGACTGGCCTGGCTGGATGACTGGCTGGCTGACGTTGAGGGCAGAA	2455561	2455861	2455911	2455859	-1	supercont1.1	G647_00864	2454404	2456257	None	2192	360	12727	No_constitutive_exon_found_in_species
AGGAAGCTTTATCGCCCATTTTCCCTCAACATGCTAATAAGGATGGGTAGAT	2629586	2629699	2629536	2629588	1	supercont1.1	G647_00921	2628489	2629699	None	2192	360	12727	No_constitutive_exon_found_in_species
CTGGCCAAAATTGACACGTCTCCGGTTCCTGCGTCTGACAAAGGGAACAGCA	2660885	2661314	2661364	2661312	-1	supercont1.1	G647_00935	2658939	2661534	None	2192	360	12727	No_constitutive_exon_found_in_species
TCTCTTTCTTTGCATGAAGCTGCGGTCTTCAGGCTAACATGTGTTGGGAGAT	2658939	2659666	2659716	2659664	-1	supercont1.1	G647_00935	2658939	2661534	None	2192	360	12727	No_constitutive_exon_found_in_species
CTGGAAGTAAGCGGAGTCTAGTTAGCGGCAGCAGCGACTGACACGGGCAGGA	2960851	2961071	2961121	2961069	-1	supercont1.1	G647_01042	2960438	2961189	None	2192	360	12727	No_constitutive_exon_found_in_species
TACAGATCCCGAGAGAGAGTATGATGCTAACCACACCATCGGCGGGATAGCT	3053561	3053716	3053766	3053714	-1	supercont1.1	G647_01082	3053561	3054787	None	2192	360	12727	No_constitutive_exon_found_in_species
AAGGTACGGTTCCTGAATCAGATTGTTCAGGTCGGAATTGACGTGGGCAGGT	3056842	3056946	3056996	3056944	-1	supercont1.1	G647_01083	3055366	3057462	None	2192	360	12727	No_constitutive_exon_found_in_species
AGCCACAGTCGCCGAAGTCTGGTCGGGTCACCGCTGATGTTGGGGTACAGAT	3065688	3065957	3066007	3065955	-1	supercont1.1	G647_01086	3064894	3066829	None	2192	360	12727	No_constitutive_exon_found_in_species
AAGTTTGATATATGTCCTGGAATCTCGCGGACCAAGACTAACGGGCGTAGGT	3111386	3111420	3111336	3111388	1	supercont1.1	G647_01101	3110718	3111420	None	2192	360	12727	No_constitutive_exon_found_in_species
GTAGGACCAAGTCGTGAAAGACACGATACATGTCTCTGACCAGGGTGCAGGC	3277377	3278330	3277327	3277379	1	supercont1.1	G647_01159	3276950	3278330	None	2192	360	12727	No_constitutive_exon_found_in_species
GTGAGTATCATTGACGCTGTTTGGCCAATTCGAGGATTGACGGGGACCAGGC	3518379	3518775	3518825	3518773	-1	supercont1.1	G647_01251	3518379	3519107	None	2192	360	12727	No_constitutive_exon_found_in_species
AGGAGTGTTCAGTCGCAGCGCACATCAGCATGCTGATCCGTGGGACGCAGGC	3520558	3520872	3520508	3520560	1	supercont1.1	G647_01252	3519739	3521546	None	2192	360	12727	No_constitutive_exon_found_in_species
GGAGTTGGGAAAGGCCATAAACCTCCATATGTTGAACTGAAGCCGGGCAGTG	3565808	3566247	3566297	3566245	-1	supercont1.1	G647_01267	3565808	3566341	None	2192	360	12727	No_constitutive_exon_found_in_species
GGCAGCAACCGTCGGACGTTGTCTTTTTCTCGTCACTGACCAGGGAGCAGTA	3603552	3603882	3603502	3603554	1	supercont1.1	G647_01281	3603143	3604349	None	2192	360	12727	No_constitutive_exon_found_in_species
ATGAATGTCACGTTCCGCTGCTGACATTGATACCTACACGGGTTGAACAGGA	3870789	3870837	3870887	3870835	-1	supercont1.1	G647_01382	3869691	3871267	None	2192	360	12727	No_constitutive_exon_found_in_species
GTAACTTGATGCAACTCGGGAACTTCACGAGTATTGACTGACTGGGGAAGGT	3940797	3940903	3940747	3940799	1	supercont1.1	G647_01404	3940627	3941292	None	2192	360	12727	No_constitutive_exon_found_in_species
CTTAGCATGGCCCTCCCGTCGGGGTTTATTTTTGCTAACATGGGAACTAGGC	3990450	3990636	3990686	3990634	-1	supercont1.1	G647_01421	3990450	3991989	None	2192	360	12727	No_constitutive_exon_found_in_species
GCAGATGGGGCTGGGATTGAAGCGGAAGAAGAGATCGAAGAAGGGGCCAGTA	3999946	4000118	4000168	4000116	-1	supercont1.1	G647_01426	3999946	4002347	None	2192	360	12727	No_constitutive_exon_found_in_species
TGACAGGGGACCACGGAGAGGCGGGAAACGTCAAGGGGTTGGTGCAACAGGA	4337609	4337867	4337559	4337611	1	supercont1.1	G647_01546	4335965	4337867	None	2192	360	12727	No_constitutive_exon_found_in_species
CTCTCTCAAGGGATCGGACGGGCCCGACCACTAACTAACGTTGGGGATAGGA	4388263	4388393	4388213	4388265	1	supercont1.1	G647_01566	4387501	4388393	None	2192	360	12727	No_constitutive_exon_found_in_species
TGAGTGGAGAGTAATCCAACGCCAATCATGGCCTATTGACTGGGGAGCAGCA	4500862	4501411	4501461	4501409	-1	supercont1.1	G647_01607	4500862	4501594	None	2192	360	12727	No_constitutive_exon_found_in_species
GGGTGAGTCCTCGCACTTCACATTTGAATGTCGTTTGCTAACGGGAATAGTG	4518187	4518203	4518253	4518201	-1	supercont1.1	G647_01612	4515898	4518355	None	2192	360	12727	No_constitutive_exon_found_in_species
CCGATCCCTGGAAACGTAGCAAATGGCCCTTGCTAACAACGGGCGCACAGAT	4518024	4518127	4518177	4518125	-1	supercont1.1	G647_01612	4515898	4518355	None	2192	360	12727	No_constitutive_exon_found_in_species
GTCAGTGGTCTGTCCATTCCTCTAGTATGCATCTGCTGACGAGGGATCAGGT	4517737	4517974	4518024	4517972	-1	supercont1.1	G647_01612	4515898	4518355	None	2192	360	12727	No_constitutive_exon_found_in_species
GGCCGTCCAGATATCGGACCTATGACCAAATGCTAAACAGACGCGGGCAGTT	4610337	4611141	4611191	4611139	-1	supercont1.1	G647_01645	4610337	4612437	None	2192	360	12727	No_constitutive_exon_found_in_species
TAAGTGACTGTAGCCCTGTTCGCACCATGCAATGCTAATGGGGAGCACAGCC	4643800	4644241	4644291	4644239	-1	supercont1.1	G647_01658	4643392	4644813	None	2192	360	12727	No_constitutive_exon_found_in_species
CCGGCCGATAAGAGGAAGTAAATGTGACTAACCTGGGTGATGGGTGATAGCT	4710794	4711023	4711073	4711021	-1	supercont1.1	G647_01685	4710794	4713046	None	2192	360	12727	No_constitutive_exon_found_in_species
GTGAGCTCTGGTCACCTAGGTATGGACAATGCTAACTCGTGGGGATACAGCA	4720382	4722288	4722338	4722286	-1	supercont1.1	G647_01689	4720382	4722890	None	2192	360	12727	No_constitutive_exon_found_in_species
GGCCGGTAGGTTCGCTACGGGGTCTTATTGAAACGCGGAGGGGTTGACAGTA	4832277	4832516	4832227	4832279	1	supercont1.1	G647_01726	4831472	4832516	None	2192	360	12727	No_constitutive_exon_found_in_species
GGATATCAGATGGGTGTCCGATGATACACACACTGACTTTTGGCGGGCAGGA	4961624	4963116	4963166	4963114	-1	supercont1.1	G647_01776	4961533	4963309	None	2192	360	12727	No_constitutive_exon_found_in_species
TCGATATGTGGAGGGAGCCGAGCTCAAGGTGTGCTAACACGGGGACACAGAT	5157557	5157683	5157733	5157681	-1	supercont1.1	G647_01851	5156243	5157890	None	2192	360	12727	No_constitutive_exon_found_in_species
CTCCGTCCAATACCTCTCACAGAGGAAGAATGTCTAAGTGGGAAATGCAGCA	5169612	5170125	5170175	5170123	-1	supercont1.1	G647_01857	5169612	5171719	None	2192	360	12727	No_constitutive_exon_found_in_species
CCTCCAGGTACGCGCCTGATGCGGGAATACCACATAGGGCTAATGAGAAGCA	5220963	5221325	5220913	5220965	1	supercont1.1	G647_01880	5220076	5221325	None	2192	360	12727	No_constitutive_exon_found_in_species
ACGAAGGCCTGACGATGAATGCCTTCAACAATGTTGTCGGGTTAGGCAAGTC	5267101	5267336	5267051	5267103	1	supercont1.1	G647_01899	5265033	5267659	None	2192	360	12727	No_constitutive_exon_found_in_species
GCTTTCGGGACACGCCCGGACCTGGTATAGGAATGGCTGACGAGGGCTAGGT	5269094	5269135	5269185	5269133	-1	supercont1.1	G647_01900	5268415	5269216	None	2192	360	12727	No_constitutive_exon_found_in_species
CGCCTTTGTTCACGCGTTTCTTACTGACGTGGGTTTTGGGACGACAATAGTT	5331349	5331694	5331744	5331692	-1	supercont1.1	G647_01923	5331125	5332845	None	2192	360	12727	No_constitutive_exon_found_in_species
GTGAGTATCCGCTGGTGACGATCTTCTTTGTCGTGCTAACAGGGAATTAGCT	5475119	5475524	5475069	5475121	1	supercont1.1	G647_01971	5474937	5476300	None	2192	360	12727	No_constitutive_exon_found_in_species
CGCGTCTTCTGCCTGCACCATTATGGAGACTTTGCTGACGGGCATAAAAGGA	5506374	5506736	5506786	5506734	-1	supercont1.1	G647_01982	5506374	5507024	None	2192	360	12727	No_constitutive_exon_found_in_species
TGAGCACAACTTGCTAGCGAGAACCAGGGAGTTTGGCTGACCAGGGATAGGC	5593172	5595117	5593122	5593174	1	supercont1.1	G647_02015	5592199	5595329	None	2192	360	12727	No_constitutive_exon_found_in_species
GTAGGTCTCTCCAGCTTGTTTGCTAGAGTCAGCCGCTGATAGACCGGGAGAA	5623624	5624163	5623574	5623626	1	supercont1.1	G647_02026	5623411	5624163	None	2192	360	12727	No_constitutive_exon_found_in_species
TCGTAAGTTCATATCGACTCGATGTTCCAAGCGGGAAAGCTAACGGGAAGTT	5628204	5628498	5628154	5628206	1	supercont1.1	G647_02028	5626227	5628498	None	2192	360	12727	No_constitutive_exon_found_in_species
AGAGGTATACAGCCCACAGCCTGAAATGCACCAAGCTGACAAGGGTCCAGAT	5702900	5703231	5703281	5703229	-1	supercont1.1	G647_02059	5702900	5704252	None	2192	360	12727	No_constitutive_exon_found_in_species
GTCCATCTGCGCAAGGGTGGTGTACGAGTAGTTGCTGATGGGTGACGTAGAA	222173	222296	222346	222294	-1	supercont1.2	G647_02144	222173	222721	None	2192	360	12727	No_constitutive_exon_found_in_species
GTAAGTGTCTTGCTGCGCAGTAGTGACGGGAAATTCTGACGGGGCCGTAGGT	285883	286915	285833	285885	1	supercont1.2	G647_02168	285662	286915	None	2192	360	12727	No_constitutive_exon_found_in_species
GTAAGGCAACAAAGACTCATACTTGTCCGAGCCTCACTTACAGGGCGTAGCG	315154	317694	317744	317692	-1	supercont1.2	G647_02178	315154	317841	None	2192	360	12727	No_constitutive_exon_found_in_species
TGTCCTACCTTTGCTGAACCTTGACCCTGGAGCTGACATATGGGTGGCAGGA	572618	572672	572722	572670	-1	supercont1.2	G647_02273	572618	573377	None	2192	360	12727	No_constitutive_exon_found_in_species
TGCGGCAATTTCAAACCGCGTTTCGGCATCTCCAGCTAAAGTAGGGACAGCT	603872	604206	603822	603874	1	supercont1.2	G647_02282	603086	604764	None	2192	360	12727	No_constitutive_exon_found_in_species
GTACGTTGACGCCCTTCTACCATCTGATCAAACGAACTGACGAGGGCTAGCT	657115	657147	657197	657145	-1	supercont1.2	G647_02302	655825	658034	None	2192	360	12727	No_constitutive_exon_found_in_species
TGAGTGCTTGCGGAGATGCTATGCGAGCACCAGCGCTAACGCACCGGGAGAC	738645	738791	738595	738647	1	supercont1.2	G647_02328	738023	739268	None	2192	360	12727	No_constitutive_exon_found_in_species
GAAAACCATTGCGGACGAGACTGCAAACGCTAACAATCTGGGAACACCAGGG	739042	739268	738992	739044	1	supercont1.2	G647_02328	738023	739268	None	2192	360	12727	No_constitutive_exon_found_in_species
CCCTGCCCGTCCCTACAACCTGCCTGGTCTCTGACTGACCGGGGTTGCAGTG	915682	916280	915632	915684	1	supercont1.2	G647_02391	915265	916280	None	2192	360	12727	No_constitutive_exon_found_in_species
GTTTTCTTGCTCCACTGTCGCTGAGAGGCGCGCTGATAACGGGAATCCAGCA	936681	936722	936772	936720	-1	supercont1.2	G647_02397	933776	936781	None	2192	360	12727	No_constitutive_exon_found_in_species
TGCCACGCTAATCCACCGTCGATTCGGATGCTGACCTTCTGGGGCCACAGAC	1000620	1000698	1000748	1000696	-1	supercont1.2	G647_02422	1000620	1001448	None	2192	360	12727	No_constitutive_exon_found_in_species
ACCGTGACACAAAACGTGAACGACTGATCTCAAATTGTTCATACGGGCAGAC	1003514	1003787	1003837	1003785	-1	supercont1.2	G647_02423	1002042	1004396	None	2192	360	12727	No_constitutive_exon_found_in_species
AGGAGATCTTGACCGCGAGTAATTGTTTTGTGAGTGACTGACGGGCACAGGG	1066524	1066553	1066603	1066551	-1	supercont1.2	G647_02450	1063795	1066764	None	2192	360	12727	No_constitutive_exon_found_in_species
CAGTGGTGTTGCTGGCAGGACGCCAAAGACTGACTTTCTCTGGGCAACAGAA	1358431	1358471	1358381	1358433	1	supercont1.2	G647_02548	1358093	1359058	None	2192	360	12727	No_constitutive_exon_found_in_species
AGGTGAGTCGCCCTGCTTCGGCCGAACTTGACCAGCAACTAAGGGTATAGCG	1511995	1513379	1513429	1513377	-1	supercont1.2	G647_02608	1511995	1513744	None	2192	360	12727	No_constitutive_exon_found_in_species
TACGTTTACTGACCCTGATGCTCCTACTTCCTTAGCTAACCGGGCGGCAGAG	1527555	1527615	1527665	1527613	-1	supercont1.2	G647_02611	1527555	1528962	None	2192	360	12727	No_constitutive_exon_found_in_species
TAAGTACTTCCCCTACAAACAACGGCGGCAATCTCACTGACGGGAAACAGCT	1566871	1567235	1566821	1566873	1	supercont1.2	G647_02630	1565558	1567235	None	2192	360	12727	No_constitutive_exon_found_in_species
CCTGGGGCATATCCTTCTGGTATAGCTGTGCTAACCACGCACCGGGACAGGC	1568200	1569532	1568150	1568202	1	supercont1.2	G647_02631	1567878	1569532	None	2192	360	12727	No_constitutive_exon_found_in_species
TGAGGCCGTTCTGTTGACACTAGATCGTTTTGCTGACCTGGGAGATCTAGAT	1650575	1650673	1650723	1650671	-1	supercont1.2	G647_02663	1649372	1651522	None	2192	360	12727	No_constitutive_exon_found_in_species
TACAATCTCCGGTTGTGGTTGTTGGACAGCGGGCTGACGCAGCGGGACAGCA	1768917	1769245	1769295	1769243	-1	supercont1.2	G647_02708	1768917	1769916	None	2192	360	12727	No_constitutive_exon_found_in_species
GTATGATTCGTCCTCTTGAGCACGTTAGACTTGGAACTGACCGGGAACAGAT	1798171	1802799	1802849	1802797	-1	supercont1.2	G647_02720	1798171	1804091	None	2192	360	12727	No_constitutive_exon_found_in_species
GTCCACTTGACGGGGAATTCATTCTGAACAATTGAACTGATTGGGATGAGAC	1893528	1893774	1893824	1893772	-1	supercont1.2	G647_02758	1893528	1894799	None	2192	360	12727	No_constitutive_exon_found_in_species
CCGCGTGGGCCTTGTCCTATTACAGGCTTTTTGTACTAACAACAGGGTAGCC	1970677	1970967	1971017	1970965	-1	supercont1.2	G647_02784	1970179	1971947	None	2192	360	12727	No_constitutive_exon_found_in_species
TCGTGACAAGCACTTCTTTTACCGCTGATGCTGAAGGGGGATATGAGCAGCT	2094022	2094466	2094516	2094464	-1	supercont1.2	G647_02829	2092932	2094751	None	2192	360	12727	No_constitutive_exon_found_in_species
TACAAGTACTGACGGACTGACTGACTGACCCCTGCCTGACCGGGCAACAGAT	2124063	2124244	2124294	2124242	-1	supercont1.2	G647_02839	2124063	2124921	None	2192	360	12727	No_constitutive_exon_found_in_species
AATGTAAGCTTCCTAGGAGACGCGTCAACGCACATCATGACCGGGAACAGGC	2127970	2128106	2127920	2127972	1	supercont1.2	G647_02841	2127432	2128257	None	2192	360	12727	No_constitutive_exon_found_in_species
CAAGGTGAGCCGCGATTTCGAGAGCTGGACAGACGTTAACGAGGGCCAAGTT	2137762	2138170	2138220	2138168	-1	supercont1.2	G647_02846	2137762	2138549	None	2192	360	12727	No_constitutive_exon_found_in_species
ACCTCCATCCCAACGATTCATGCAAACAAAAGACCTGAACCGATGGGTAGGC	2183864	2184190	2183814	2183866	1	supercont1.2	G647_02863	2183334	2185282	None	2192	360	12727	No_constitutive_exon_found_in_species
GCCACCACTCTTTTCCAGCTCATGGTCTTCTAACGAGGGTGGGTAAACAGGA	2231933	2232322	2232372	2232320	-1	supercont1.2	G647_02881	2231933	2232744	None	2192	360	12727	No_constitutive_exon_found_in_species
CCTTGACAGTCTTGCAGTTAACTGGGAATTAACACTGACATGTGGGGTAGTT	2271661	2271958	2271611	2271663	1	supercont1.2	G647_02897	2270946	2271958	None	2192	360	12727	No_constitutive_exon_found_in_species
CCCTCTTGGTCCACCCACCAATGAAGGTCCAGCCCAATCAACGGGACGAGCG	2295270	2295350	2295220	2295272	1	supercont1.2	G647_02904	2293769	2295350	None	2192	360	12727	No_constitutive_exon_found_in_species
GCATTTAGTTGTACGTGTAAACGGACCAGCTAATCCTTGAGGGAACACAGTG	2363847	2364131	2364181	2364129	-1	supercont1.2	G647_02931	2362945	2365275	None	2192	360	12727	No_constitutive_exon_found_in_species
CTGTTGCCAAACTACCACAGCGACCTCAGCTGCTGACCACAGGGGTGCAGAC	2377642	2377843	2377893	2377841	-1	supercont1.2	G647_02936	2377642	2379989	None	2192	360	12727	No_constitutive_exon_found_in_species
CCGTAGTACGACTCCGCCCGTAGCTTCGCTGACATGGCTTGACGGGAAAGGA	2383446	2383914	2383964	2383912	-1	supercont1.2	G647_02938	2383211	2384471	None	2192	360	12727	No_constitutive_exon_found_in_species
ATTTGCTCAGCTGGCACCTGGTGCAGGATTTGCTGACTTTCGGGGCGCAGGT	2532517	2532550	2532467	2532519	1	supercont1.2	G647_02980	2532246	2533025	None	2192	360	12727	No_constitutive_exon_found_in_species
GTAAGTCTCGCGAAGATGGGGTTCTCGATGGTGACTGACAGGGGCAACAGCA	2672490	2672567	2672617	2672565	-1	supercont1.2	G647_03031	2672490	2675966	None	2192	360	12727	No_constitutive_exon_found_in_species
ACTCAGGTAATCGTTGACCTCTCGAAATCCACGTTGCGCTGACGGGTTAGGT	2794447	2795028	2795078	2795026	-1	supercont1.2	G647_03081	2792836	2795436	None	2192	360	12727	No_constitutive_exon_found_in_species
CGGCGTTCGCTCAATATTTGGCTGGCAAGCATACTGACTTTAGGGTAAAGCG	2823574	2823652	2823524	2823576	1	supercont1.2	G647_03092	2823325	2824559	None	2192	360	12727	No_constitutive_exon_found_in_species
TATTCTTGGGGGTTAGACCGGAACAGAACGCTGACCTGGGCGGAATATAGTT	2863105	2863418	2863055	2863107	1	supercont1.2	G647_03106	2863019	2863928	None	2192	360	12727	No_constitutive_exon_found_in_species
AAGTTGGCCTACAAACTCGCGCTCAAAAGGTTTAGCTGAGACGGGGGCAGGC	2876973	2877128	2876923	2876975	1	supercont1.2	G647_03110	2876696	2878418	None	2192	360	12727	No_constitutive_exon_found_in_species
CGAGGGTGAACCCACCAACTGTGCCTGGGAGGCTAATCCTGGGTGAGCAGCC	2933781	2934046	2933731	2933783	1	supercont1.2	G647_03130	2933583	2935684	None	2192	360	12727	No_constitutive_exon_found_in_species
GGTCCCTCCAACTCGACAGAGACAGTCAGGAGCCACTAACGTGTGGGTAGCC	3079857	3079913	3079807	3079859	1	supercont1.2	G647_03183	3078884	3081732	None	2192	360	12727	No_constitutive_exon_found_in_species
CACTTTTTCAGTCTCGAGCGGGTGAGCTGATGATGAATCCGGGTGGTTAGTT	3379587	3380004	3380054	3380002	-1	supercont1.2	G647_03286	3378860	3380827	None	2192	360	12727	No_constitutive_exon_found_in_species
ACACGCTCCAAGTCGTGGCCGTGGGCGTGTCGGTCGTCTTGGGGAACAAGGT	3434777	3435420	3435470	3435418	-1	supercont1.2	G647_03304	3434777	3435663	None	2192	360	12727	No_constitutive_exon_found_in_species
CGTGAATGATAGCTCATGCTCTTTCGAAGTCTGGAATAACGGGCGATTAGTC	3469815	3470336	3469765	3469817	1	supercont1.2	G647_03315	3469439	3470336	None	2192	360	12727	No_constitutive_exon_found_in_species
AGATGTTGATATTTTAGGAGTCTGCAGAAACTAACTTTCTGGGTCAACAGGT	43338	43981	43288	43340	1	supercont1.3	G647_03392	42211	43981	None	2192	360	12727	No_constitutive_exon_found_in_species
AACATATCATCCCATCCCATCCCATAATGCTGACTGGTGGGTTGAAATAGTC	74446	74734	74784	74732	-1	supercont1.3	G647_03404	73312	75005	None	2192	360	12727	No_constitutive_exon_found_in_species
CGGCCACTCGCAATCGACGTCGGACCATGCAGATTAACGGGCAATGACAGCC	116347	116572	116622	116570	-1	supercont1.3	G647_03422	115572	116767	None	2192	360	12727	No_constitutive_exon_found_in_species
CGCGCGCTGGGGAGTGCTGAAGACTGATTTCCCCCGGCGGGGGACGACAGGG	116070	116261	116311	116259	-1	supercont1.3	G647_03422	115572	116767	None	2192	360	12727	No_constitutive_exon_found_in_species
TCCGAGGACGGTACTGTTGCGCTTGATGCAGCAGGAGAGGGTGGCGCAAGCG	432198	432400	432450	432398	-1	supercont1.3	G647_03545	432198	434844	None	2192	360	12727	No_constitutive_exon_found_in_species
TCGAACGTCTCCCGTCCGGTCCGGGACTAATTTGACGGGCGGCGAAACAGTC	439099	439166	439216	439164	-1	supercont1.3	G647_03547	438580	439255	None	2192	360	12727	No_constitutive_exon_found_in_species
TACGTAGGGCGAGTCTCGCAGTACCGCCCAGCTCATTGACTGCAGGGTAGAA	461801	464293	464343	464291	-1	supercont1.3	G647_03553	461801	464519	None	2192	360	12727	No_constitutive_exon_found_in_species
CCCAGAGGAGACATGAACGGAATGCTGACGAATGGACGAATGGTGGGCAGAT	470094	470324	470044	470096	1	supercont1.3	G647_03555	467270	470324	None	2192	360	12727	No_constitutive_exon_found_in_species
ACCAGGTTCTGTGCCGCGGAGGAAGTGCGGATCCCCAGGGGACGAAAGAGGG	519516	519848	519466	519518	1	supercont1.3	G647_03574	516341	519848	None	2192	360	12727	No_constitutive_exon_found_in_species
GCTGGCAGAAGTGAGGCCGAGATCAAATCACTGACGTGTGAGGGAAACAGTG	650915	650990	651040	650988	-1	supercont1.3	G647_03620	649626	651155	None	2192	360	12727	No_constitutive_exon_found_in_species
AGTGCTGGCGAAGCATGCACAGTTGGCGACCATGGCTGACCGGGAAATAGAC	650131	650576	650626	650574	-1	supercont1.3	G647_03620	649626	651155	None	2192	360	12727	No_constitutive_exon_found_in_species
TCAGTCTCACCCTCACACCTGACATCATTTGTACTTACTAATGGGTGCAGCA	789972	793362	793412	793360	-1	supercont1.3	G647_03671	789972	794052	None	2192	360	12727	No_constitutive_exon_found_in_species
TCGTCCCGGATGTTTTCCCAACCGCACTTCTGACCTGCCGGGAGCAATAGAT	946491	946569	946619	946567	-1	supercont1.3	G647_03725	945685	947506	None	2192	360	12727	No_constitutive_exon_found_in_species
GTAAGGATATCCCTGGCGTTGACCGCGTGCATTATGCTAACAAGGGCCAGGT	955724	957327	957377	957325	-1	supercont1.3	G647_03729	955724	958141	None	2192	360	12727	No_constitutive_exon_found_in_species
ATCTGTAAGGACCGGAAAGGTGGCGGAGCCGTCGGCTGACATGGGAGCAGAG	1088501	1088630	1088451	1088503	1	supercont1.3	G647_03779	1088305	1090193	None	2192	360	12727	No_constitutive_exon_found_in_species
TGATGTCAAATGATCTTCTCATGTGATCGAGTATTAATATTGGGGAACAGAT	1117480	1117621	1117430	1117482	1	supercont1.3	G647_03791	1117366	1117621	None	2192	360	12727	No_constitutive_exon_found_in_species
TTCGCTCAATTTGAATCCGGAGACTATGCTAACTCATGTGGGACCAACAGAT	1235263	1235282	1235332	1235280	-1	supercont1.3	G647_03833	1234886	1236065	None	2192	360	12727	No_constitutive_exon_found_in_species
CTTTTGCGCTCCATCGCATGGCAATAGGCTGACCTTTTACGCACAGGGAGAC	1239085	1239221	1239271	1239219	-1	supercont1.3	G647_03835	1238412	1239774	None	2192	360	12727	No_constitutive_exon_found_in_species
CCAACCTCATATCCTTCGTGACCGCTTGCTGACTGCCGCTGAGGGTTTAGTC	1243909	1245034	1245084	1245032	-1	supercont1.3	G647_03837	1243909	1246475	None	2192	360	12727	No_constitutive_exon_found_in_species
GTACAAGTAGTTCCGCTGGTGCTACGGACGCTGGTGTGCAGAAATGGGAGAA	1284693	1284786	1284836	1284784	-1	supercont1.3	G647_03854	1284693	1286034	None	2192	360	12727	No_constitutive_exon_found_in_species
AACGTATGTTCACCGTGGTTGTATCACTAGCATTGCTAACAGGGAACCAGTG	1297037	1297520	1297570	1297518	-1	supercont1.3	G647_03858	1295847	1297764	None	2192	360	12727	No_constitutive_exon_found_in_species
GCACCCTTTCCGTGGCTTCGAGTGATCCATGGTTGGCTGACACGGGACAGAA	1348615	1349332	1349382	1349330	-1	supercont1.3	G647_03878	1348615	1349695	None	2192	360	12727	No_constitutive_exon_found_in_species
ACAGCGCCCGAGCTGACGCTCTGACCACACCAGACTGACAATGGGGACAGTG	1477958	1484166	1484216	1484164	-1	supercont1.3	G647_03926	1477862	1484505	None	2192	360	12727	No_constitutive_exon_found_in_species
GTAAGTTCTCTCCACGCGCGCTCACAATTGTCATGCTGACGGGCCACAAGGT	1569589	1569703	1569539	1569591	1	supercont1.3	G647_03960	1568131	1569939	None	2192	360	12727	No_constitutive_exon_found_in_species
TTTGCGCTTTCGCCTCAAATTGGTGACATATACACTTACGAGACGGGCAGGT	1580799	1581522	1580749	1580801	1	supercont1.3	G647_03964	1580530	1581522	None	2192	360	12727	No_constitutive_exon_found_in_species
AAGTGCTTCTGCTTGTTCGCGAATCCACGGGTCTTTTTGACGAGGGAAAGGT	1741199	1741240	1741149	1741201	1	supercont1.3	G647_04028	1740724	1743455	None	2192	360	12727	No_constitutive_exon_found_in_species
GTGAGTCTGCGCACCCCCTTTTGATAGTGCTGTCTAACGATGGGGAACAGAA	1903061	1903920	1903970	1903918	-1	supercont1.3	G647_04083	1903061	1904485	None	2192	360	12727	No_constitutive_exon_found_in_species
GTGAGGTCTTCCTCTCGACTGGAATGCGATCGTACTGACGCTGGGAACAGTA	2023370	2023633	2023320	2023372	1	supercont1.3	G647_04124	2022296	2023845	None	2192	360	12727	No_constitutive_exon_found_in_species
ACTGTCCTCGACGTGGAATTTTGGATCGGCTAACGAAACGGGGGGCCCAGGT	2092101	2092632	2092051	2092103	1	supercont1.3	G647_04149	2091771	2093630	None	2192	360	12727	No_constitutive_exon_found_in_species
CGAATCTCCATCTCTGGTGCGTCGGGGTGGCTCAACAGTCGGGTTAGAAGCT	2124596	2124915	2124965	2124913	-1	supercont1.3	G647_04164	2124105	2125766	None	2192	360	12727	No_constitutive_exon_found_in_species
AAGACTGTCACTGTCTTGATGGGACGAGGTGGACTGACAACGTGGGAAAGTC	2132825	2133028	2132775	2132827	1	supercont1.3	G647_04167	2131676	2133028	None	2192	360	12727	No_constitutive_exon_found_in_species
AATCAGCGACAGTCCGACGACGACGACAACATCAATATAGCGGGCAACAGCG	2374201	2374427	2374151	2374203	1	supercont1.3	G647_04264	2373113	2374427	None	2192	360	12727	No_constitutive_exon_found_in_species
ACGCACGCACACACACACACACACTAATCTTTCTTCTGCGACGGGTATAGGC	2429588	2429725	2429775	2429723	-1	supercont1.3	G647_04292	2429588	2430388	None	2192	360	12727	No_constitutive_exon_found_in_species
TACTTCAGAGTCTCCAATGCCCCTCCGATTCCTGGTCTGACGGGAATCAGTT	2430415	2430462	2430512	2430460	-1	supercont1.3	G647_04293	2430415	2430896	None	2192	360	12727	No_constitutive_exon_found_in_species
GTACATCTCTCCCTTAGGCTGCATTTGAAAGCTACTCACGGGATGGACAGGT	2447841	2450625	2450675	2450623	-1	supercont1.3	G647_04301	2447841	2450699	None	2192	360	12727	No_constitutive_exon_found_in_species
CTTCTGCATACGTACGTGGGCCACTGACACAATTTCGGACGGGCACGCAGGA	2458870	2459457	2459507	2459455	-1	supercont1.3	G647_04306	2458870	2460885	None	2192	360	12727	No_constitutive_exon_found_in_species
TCTCCCACCGTCCTTCATCGATTCCACAGATACTGACGCCAGGGCAACAGAA	2739808	2739930	2739758	2739810	1	supercont1.3	G647_04403	2739128	2740248	None	2192	360	12727	No_constitutive_exon_found_in_species
GCCGAAAACAAAATCCCCCGCCTGTGAGACCAAGGGCTAAACGGGCACAGGA	2817237	2817553	2817187	2817239	1	supercont1.3	G647_04430	2817066	2817685	None	2192	360	12727	No_constitutive_exon_found_in_species
CTCTCTGTCAAACAACGTCTTGTCCGATCCCACTGACCCTGGGCGAACAGAT	2891892	2892394	2892444	2892392	-1	supercont1.3	G647_04455	2891892	2892943	None	2192	360	12727	No_constitutive_exon_found_in_species
GATATCAGCGATGAAATGTGGAGCAATGGCGTGCTGACCAGAGGGAACAGTT	3080830	3080983	3081033	3080981	-1	supercont1.3	G647_04523	3080830	3081558	None	2192	360	12727	No_constitutive_exon_found_in_species
CCTGCCACTGACAATCCGCCAGATATATGTTCATAAACGACAAAGGGGAGAG	3098696	3099117	3098646	3098698	1	supercont1.3	G647_04529	3098289	3100050	None	2192	360	12727	No_constitutive_exon_found_in_species
GTATGACTCGACGTTGAGGGCGAGACACGGCATTCACTAACGGGGATTAGAG	3118891	3119206	3119256	3119204	-1	supercont1.3	G647_04536	3118221	3119666	None	2192	360	12727	No_constitutive_exon_found_in_species
GTAAGTCCAAATCTCGACGGCCCGCCAAATCTCAGCTGACCGAGCGGGAGAC	3467051	3469729	3469779	3469727	-1	supercont1.3	G647_04666	3467051	3469993	None	2192	360	12727	No_constitutive_exon_found_in_species
CGTGTAAGCCGCAGATGTGGCTATGAGCGCAACTAACCTGGGTTGAATAGGC	3471002	3471150	3471200	3471148	-1	supercont1.3	G647_04667	3470795	3472545	None	2192	360	12727	No_constitutive_exon_found_in_species
GTGTGGTGAGTGCTACTGCGCGAAACATAGGGTAGAACTGACACGGGAAGCC	26463	26556	26413	26465	1	supercont1.4	G647_04679	26143	28087	None	2192	360	12727	No_constitutive_exon_found_in_species
TGCGGGCAGGCGACCACTCCGTGCGTGCGCAAACTAACGAGGGCATCAAGCA	440063	440486	440536	440484	-1	supercont1.4	G647_04829	439760	441001	None	2192	360	12727	No_constitutive_exon_found_in_species
AAGCCACCCTTTCGCCTTTCCCCCGATGCTTCGAAGCTGATGGAGGGCAGGT	450169	450298	450348	450296	-1	supercont1.4	G647_04835	449945	451501	None	2192	360	12727	No_constitutive_exon_found_in_species
ATCCGTCGAAGAGAGAACCAAGCCATTGACATGATATTTCTGGGCAACAGTG	587716	588365	588415	588363	-1	supercont1.4	G647_04890	587716	588674	None	2192	360	12727	No_constitutive_exon_found_in_species
TCAGTACCATTTCATCGGTCTTGTGTTGCCGCGCTGACCCGGGAGTGCAGTC	658353	658755	658805	658753	-1	supercont1.4	G647_04914	657407	659116	None	2192	360	12727	No_constitutive_exon_found_in_species
AGTCTTTCATCGTGTGTTCTAGCTCCGGCTGCGTCTGACGAGGGATGCAGAG	766749	767205	766699	766751	1	supercont1.4	G647_04950	765381	767614	None	2192	360	12727	No_constitutive_exon_found_in_species
GCTGGTGAGTTGCGTTCTACAGGAACCCGGCGGCAGTCCCGGGCGTGGAGCG	774818	774933	774768	774820	1	supercont1.4	G647_04954	774613	775683	None	2192	360	12727	No_constitutive_exon_found_in_species
AGCCACCACTTCGAGGACCGCAACGGCTGATAAGACATTTGACGGGTTAGAC	775137	775529	775087	775139	1	supercont1.4	G647_04954	774613	775683	None	2192	360	12727	No_constitutive_exon_found_in_species
TGTGGCTTTTTTCGCCGAGACAAAAATGATAATACTGACGATGGGTGTAGGA	797429	797544	797379	797431	1	supercont1.4	G647_04961	796922	797544	None	2192	360	12727	No_constitutive_exon_found_in_species
CGGAAGACCGTGGAAGTTGATTCTCGGGTTGATACTGACTCAAGGGACAGCT	812855	813433	813483	813431	-1	supercont1.4	G647_04968	811713	813544	None	2192	360	12727	No_constitutive_exon_found_in_species
CAGATGCTGATGTAGGATCTCTCCCATCCACTGGCTAAGCGGGACTGTAGGT	1025496	1025691	1025741	1025689	-1	supercont1.4	G647_05037	1024938	1026661	None	2192	360	12727	No_constitutive_exon_found_in_species
GTATGTACATGCCAATATGCGCTCGGACTGGGATTCTGACGTCGGGACAGGA	1195400	1196730	1196780	1196728	-1	supercont1.4	G647_05105	1195400	1197097	None	2192	360	12727	No_constitutive_exon_found_in_species
CGCTTTCCAGAATGGCTCGAACGTGCCTGCGTCTAATCCAGGGATTGTAGGA	1205077	1205143	1205193	1205141	-1	supercont1.4	G647_05110	1204678	1205496	None	2192	360	12727	No_constitutive_exon_found_in_species
TCCGTCTGAATCGAGGGTCATCCGAAAATTCCTAACAGCGTGAGGGGCAGGC	1214412	1214828	1214362	1214414	1	supercont1.4	G647_05113	1214127	1214828	None	2192	360	12727	No_constitutive_exon_found_in_species
GGGTACGTCCTCTAACAATCAACGAACTGACCGGTTACTGATGGGAGCAGCG	1291973	1292238	1291923	1291975	1	supercont1.4	G647_05137	1291116	1292310	None	2192	360	12727	No_constitutive_exon_found_in_species
CGCTGTGACGCGCTCGGGTACTGGTTTCTTTTCCATACTGAGGGAAGTAGAT	1305517	1305616	1305666	1305614	-1	supercont1.4	G647_05144	1305517	1306103	None	2192	360	12727	No_constitutive_exon_found_in_species
ATCGTCTCGTTCTGAGTTGCTGGGGACGAGCTCTGACCCAGGGAAAACAGGC	1389892	1390027	1390077	1390025	-1	supercont1.4	G647_05169	1387943	1390226	None	2192	360	12727	No_constitutive_exon_found_in_species
CCGAGAGGCCTACGTGGAGTGAGCGTTCCGAGCTTTGTATGGGGTGCCAGGT	1464895	1464911	1464961	1464909	-1	supercont1.4	G647_05194	1464895	1466093	None	2192	360	12727	No_constitutive_exon_found_in_species
ATGGATTATGCATCTGGTGACAGGGAGGGTGTGCTCTGACGGGAAAGCAGGT	1511305	1511377	1511255	1511307	1	supercont1.4	G647_05211	1510813	1512735	None	2192	360	12727	No_constitutive_exon_found_in_species
AGAGTAGGCACTCTGTCCCCTACCTTGGCTCTGACACTTACGAGGGACAGTG	1511998	1512735	1511948	1512000	1	supercont1.4	G647_05211	1510813	1512735	None	2192	360	12727	No_constitutive_exon_found_in_species
CGCGGGAGGCCGATGGTCCTGTGGGGTTCAAACTGACGGGGGACGGATAGTG	1547944	1548193	1548243	1548191	-1	supercont1.4	G647_05229	1547944	1548616	None	2192	360	12727	No_constitutive_exon_found_in_species
CCTTGGCGCACTCAAGACAGTCTCGCATCTGGCCGCTAACGAGGGTGCAGAA	1561872	1562174	1562224	1562172	-1	supercont1.4	G647_05231	1561625	1562466	None	2192	360	12727	No_constitutive_exon_found_in_species
CATTCTAATGCTCTGGGAATATGCTGGATCCAGGCGCTAACACGGGACAGAT	1606489	1606888	1606938	1606886	-1	supercont1.4	G647_05246	1606299	1607816	None	2192	360	12727	No_constitutive_exon_found_in_species
ACTCTAGCTTTGACAACGCGCCGGACAAGCCGACTGACAAAGGGATGCAGCT	1656293	1656449	1656499	1656447	-1	supercont1.4	G647_05263	1655568	1656642	None	2192	360	12727	No_constitutive_exon_found_in_species
ATACCATGTGAGCGAACCGAGATCTCACTTGTCTATGGCTGACGGGACAGGT	1832234	1832528	1832578	1832526	-1	supercont1.4	G647_05318	1831468	1833586	None	2192	360	12727	No_constitutive_exon_found_in_species
CATCAACACGTTGCCTCTCACCATGCCACATCTTCTAACATGCGGGATAGCT	1875279	1875708	1875229	1875281	1	supercont1.4	G647_05330	1871319	1876942	None	2192	360	12727	No_constitutive_exon_found_in_species
CTGCGTTGCTAATTTCCTGTCTCATTGGCTGACTCGACGGACGGGCGTAGTT	2064713	2064877	2064663	2064715	1	supercont1.4	G647_05399	2063735	2065117	None	2192	360	12727	No_constitutive_exon_found_in_species
CTCAAGGAAGGCAAGATGAAAAACATTGAACACGTTACTGAGGGATCGAGAA	2065033	2065117	2064983	2065035	1	supercont1.4	G647_05399	2063735	2065117	None	2192	360	12727	No_constitutive_exon_found_in_species
GCACATCTGGCCGTCATTTGCAAGATCGAAACTGATGTGGATGGGATCAGAC	2076781	2076930	2076731	2076783	1	supercont1.4	G647_05404	2075367	2076930	None	2192	360	12727	No_constitutive_exon_found_in_species
ACATGCTCCCCCCAGCATTCCTCTTTACGTCGACACTGACACAGGGATAGGC	2113228	2113435	2113178	2113230	1	supercont1.4	G647_05421	2112402	2114190	None	2192	360	12727	No_constitutive_exon_found_in_species
TAGGTACCTCCTGCATTTCCGAGGAGAATATGGGGCTAACGGGACACCAGAT	2152217	2152919	2152167	2152219	1	supercont1.4	G647_05435	2151515	2152919	None	2192	360	12727	No_constitutive_exon_found_in_species
ATTTGCGTAAGTGCCTCGGAACTCTCAACTCCAGAAACTGAAGGGACCAGAT	2169344	2169958	2169294	2169346	1	supercont1.4	G647_05441	2169223	2170537	None	2192	360	12727	No_constitutive_exon_found_in_species
TCCGTCGATCTGACCTGCCCTCTACAGACCATTACTGACAAGCGGGGCAGGA	2181107	2181155	2181205	2181153	-1	supercont1.4	G647_05447	2179715	2181224	None	2192	360	12727	No_constitutive_exon_found_in_species
CTCGCCTCCACTCGTATGGAGATTTGGCAACCCTGATGGGTACAGAACAGTT	2239444	2240803	2239394	2239446	1	supercont1.4	G647_05468	2239288	2240803	None	2192	360	12727	No_constitutive_exon_found_in_species
GTTTCTGTCCTTCTGTTCCCGGGAGATGGCGACTGACGCGGGTACGACAGAT	2247700	2247875	2247925	2247873	-1	supercont1.4	G647_05472	2247364	2249482	None	2192	360	12727	No_constitutive_exon_found_in_species
GTATGCAACCCCCCTGCCAGTTTTAATATCACAGACTCACAGGGACCTAGTA	2430398	2430517	2430348	2430400	1	supercont1.4	G647_05528	2429493	2434399	None	2192	360	12727	No_constitutive_exon_found_in_species
CGTAGCACGAGACGAGGTGTACTGACCTTTGCTGACCAGGAGGGTGATAGAT	2570087	2573078	2573128	2573076	-1	supercont1.4	G647_05583	2570087	2573486	None	2192	360	12727	No_constitutive_exon_found_in_species
AAGGTACGGACACAGCTGCAGGGGAAACTGATTTCTGACCGGGAGCACAGTA	2602597	2603452	2603502	2603450	-1	supercont1.4	G647_05593	2602508	2603576	None	2192	360	12727	No_constitutive_exon_found_in_species
CCGATGATGCTTGCCCTGTATCGTGGAACTCACTTTTATTTGGGGCGCAGGT	2624964	2625183	2625233	2625181	-1	supercont1.4	G647_05601	2623913	2625626	None	2192	360	12727	No_constitutive_exon_found_in_species
GCTTGGCTATTGTTATTCCTTATTCTCGATAAGCTGACGGGAGAATGCAGAT	2864647	2864719	2864597	2864649	1	supercont1.4	G647_05685	2862182	2866127	None	2192	360	12727	No_constitutive_exon_found_in_species
TATCATGTTGTTCTCGAGTTTACGTTACTGACTTTTGTTCATGGGAACAGGC	2925892	2926113	2926163	2926111	-1	supercont1.4	G647_05710	2925892	2928278	None	2192	360	12727	No_constitutive_exon_found_in_species
TGGACGGTGCACACGGGCTGGCTCCCTCTTCTGGCTCTGACGATGGGCAGGT	2992145	2992361	2992411	2992359	-1	supercont1.4	G647_05735	2991507	2993137	None	2192	360	12727	No_constitutive_exon_found_in_species
CGCCATCTTGTCCGTCTCATCCACACGGCTAACGCTCACCCGGGGAGCAGTA	3104415	3104733	3104783	3104731	-1	supercont1.4	G647_05786	3104415	3105837	None	2192	360	12727	No_constitutive_exon_found_in_species
GTGCCGTCCGTCTGGGAAGAAAGAACCGTGCCGCTAACTTTGGGGGCCAGCG	3162784	3163623	3162734	3162786	1	supercont1.4	G647_05805	3162213	3163623	None	2192	360	12727	No_constitutive_exon_found_in_species
TGAACCAGATCTCGATGTTCAGGGCATGTCAACTAACCCAAGGGTGACAGGA	92716	94808	94858	94806	-1	supercont1.5	G647_05851	92716	95171	None	2192	360	12727	No_constitutive_exon_found_in_species
ACGGACTGCCTTGCAGGTGCTGGCTTCCAGATTGCTGACTGGGCCAACAGAC	144456	144618	144668	144616	-1	supercont1.5	G647_05867	143211	145303	None	2192	360	12727	No_constitutive_exon_found_in_species
TTACATTACATCGAATCTTGTTCATCTCACAACGCGGGTGTGGTGAAAAGGT	163639	163699	163589	163641	1	supercont1.5	G647_05873	162681	165208	None	2192	360	12727	No_constitutive_exon_found_in_species
TTGATTCTCTCCTTGGGTAAACATCGGTTCTAACAACCTTGGGGGGGCAGGG	304163	304389	304439	304387	-1	supercont1.5	G647_05931	304163	305119	None	2192	360	12727	No_constitutive_exon_found_in_species
AGGTGAGTGGGATGCACTGTGTCGCGGCGACTGGACTGACCGGGAGAAAGCT	439913	441594	439863	439915	1	supercont1.5	G647_05981	439683	441594	None	2192	360	12727	No_constitutive_exon_found_in_species
TCTGTGCCATCAACTTGGGTGGTAGAATCGGGGCTCTGACGGGCGTATAGAT	536367	536795	536845	536793	-1	supercont1.5	G647_06018	536367	537286	None	2192	360	12727	No_constitutive_exon_found_in_species
TGAGCCTTCCACCTTTCTCCTCCATACATGACATACTGATGGGCGAGCAGTA	591557	591931	591981	591929	-1	supercont1.5	G647_06039	590879	592402	None	2192	360	12727	No_constitutive_exon_found_in_species
CGCAGCCTTGCACTCTGACCATGAAACTAACGCTCGGGTGTGGGTGGTAGGG	606087	606153	606037	606089	1	supercont1.5	G647_06043	604680	606153	None	2192	360	12727	No_constitutive_exon_found_in_species
CCGGTTGGTAAATCGGAGATCCCTTGCAAACAATGCTGACACGGGTACAGGG	991491	992142	992192	992140	-1	supercont1.5	G647_06179	991491	994140	None	2192	360	12727	No_constitutive_exon_found_in_species
AAGCTCCATGCCACCGTCTGACTATTTGTCGTGTCTGACCGAGGGTGCAGTT	1019163	1020450	1020500	1020448	-1	supercont1.5	G647_06187	1019163	1023538	None	2192	360	12727	No_constitutive_exon_found_in_species
ACAGTCCATTGTGGATCGCAAACGTGATACAAGGCTAACGGGCGGTACAGAG	1079058	1079174	1079224	1079172	-1	supercont1.5	G647_06210	1079058	1079810	None	2192	360	12727	No_constitutive_exon_found_in_species
GGGGCGAGGGCAACTTTACACGGAGCTCCACTTGGGCTAGTGGGTGATAGCC	1255262	1255343	1255212	1255264	1	supercont1.5	G647_06276	1254628	1255343	None	2192	360	12727	No_constitutive_exon_found_in_species
GCACTCTTTTCGAGACCGGAATCCAGCATGTACTGACGATAGGGCGAAAGCG	1494134	1494263	1494313	1494261	-1	supercont1.5	G647_06367	1492844	1494936	None	2192	360	12727	No_constitutive_exon_found_in_species
TGGGTATCGACAATTCCGCGATGATTCGAGCTGACGCTGGGGACACACAGGG	1513655	1513883	1513605	1513657	1	supercont1.5	G647_06375	1511788	1513883	None	2192	360	12727	No_constitutive_exon_found_in_species
TCGTGATTCATTGTTGCTGGTTCCGATACTAATCGATGGGATAAAAAAAGGA	1526638	1527208	1526588	1526640	1	supercont1.5	G647_06378	1526312	1528390	None	2192	360	12727	No_constitutive_exon_found_in_species
GGTCTGAGTGGCCGCCCCTAGGTCCGCTACGCTGACACTGGGTCGCGAAGAA	1832989	1833129	1832939	1832991	1	supercont1.5	G647_06491	1831609	1833848	None	2192	360	12727	No_constitutive_exon_found_in_species
CTCCCTCATAAACATGGATACTGATGTGTGATTCTCCTGCAGGGAATCAGGG	1833611	1833678	1833561	1833613	1	supercont1.5	G647_06491	1831609	1833848	None	2192	360	12727	No_constitutive_exon_found_in_species
ATCGCCTCGCTCGCATATTGCGTGACACAAGCATACTCACAGGGATGTAGCG	1862436	1862809	1862386	1862438	1	supercont1.5	G647_06503	1861501	1862809	None	2192	360	12727	No_constitutive_exon_found_in_species
GGTCCCACCAGTTTGAACGGTGTCTGGGAGAGAATCTGACCGTCGGGAAGTT	1964834	1964956	1964784	1964836	1	supercont1.5	G647_06538	1964018	1965732	None	2192	360	12727	No_constitutive_exon_found_in_species
TAGGAATTCCATGAATGTCGCACCGCGCAAGGCTGATCATCACGGGACAGAC	2092278	2092470	2092520	2092468	-1	supercont1.5	G647_06583	2092278	2093198	None	2192	360	12727	No_constitutive_exon_found_in_species
CAAGTATGTCCACCACCTTTCCCATTCGAGGAGCAGGGTTGACATACGAGCA	2246273	2247005	2246223	2246275	1	supercont1.5	G647_06638	2246037	2247005	None	2192	360	12727	No_constitutive_exon_found_in_species
CGTCTGGGGTGGCGCGGCGAAATCGCGAGGAAAGCTCACCAAGGGAACAGGG	2258631	2259300	2258581	2258633	1	supercont1.5	G647_06643	2258142	2259300	None	2192	360	12727	No_constitutive_exon_found_in_species
AATGTGCTCTGAAAGGACTTACATGCCCCGGCTACGGGCTGAGGATCCAGTT	2359881	2361354	2359831	2359883	1	supercont1.5	G647_06677	2359669	2361354	None	2192	360	12727	No_constitutive_exon_found_in_species
CAGCGGTGGTGAAGAGAAATGTCGCGCTGTGCTAATGCTGGGGAACGTAGGC	2365085	2365180	2365035	2365087	1	supercont1.5	G647_06679	2363669	2365627	None	2192	360	12727	No_constitutive_exon_found_in_species
CGTCACCGTCATGGGCGCGCCAACCTTGTCATGCCGGACGGGAAGCCCAGCG	2525188	2525366	2525138	2525190	1	supercont1.5	G647_06740	2523648	2525366	None	2192	360	12727	No_constitutive_exon_found_in_species
CCTGTGAGCTTAGTGGAAGTGCTGACGCTCGAATTCGAATGGGAGTTTAGGA	2547777	2547806	2547856	2547804	-1	supercont1.5	G647_06748	2545384	2548301	None	2192	360	12727	No_constitutive_exon_found_in_species
ACGACAAACCAATCGTCTTCAAATCTTCCCAGGATCTGACAAGGGCGCAGTG	2548882	2549378	2549428	2549376	-1	supercont1.5	G647_06749	2548882	2549503	None	2192	360	12727	No_constitutive_exon_found_in_species
CCACATCATCTGCAATACTGTGACTGGAGCTGTTGTCGGGAGGGTCCAAGAA	2563742	2564032	2563692	2563744	1	supercont1.5	G647_06756	2563421	2564593	None	2192	360	12727	No_constitutive_exon_found_in_species
ATGTAACTAACGTCCTTTCAAGCGAGGCTGAAATCAGATGGGGGAAACAGAT	2613779	2613984	2613729	2613781	1	supercont1.5	G647_06776	2613024	2613984	None	2192	360	12727	No_constitutive_exon_found_in_species
CATTTTCATCGACCCCACAGGCTGTCGGTGCATACTGATCATGGGCGCAGAT	2682348	2682495	2682298	2682350	1	supercont1.5	G647_06798	2681531	2683405	None	2192	360	12727	No_constitutive_exon_found_in_species
CTGGGAGGCAGTGTCAGGTCGGACGACTGATGTCTTTGGGGAAATACTAGGT	2721922	2722855	2721872	2721924	1	supercont1.5	G647_06813	2721405	2722855	None	2192	360	12727	No_constitutive_exon_found_in_species
GTGCTTTGCAGCAGGAATTTGTATGCTCTTTCCACTGAGCCGGGATACAGGC	2756014	2756513	2755964	2756016	1	supercont1.5	G647_06825	2754021	2757228	None	2192	360	12727	No_constitutive_exon_found_in_species
CCCGTAAGAGACCACTGCAGCATATGAAAGCTATAGGCTGATGGGGTCAGAC	2966250	2966464	2966514	2966462	-1	supercont1.5	G647_06899	2965716	2968111	None	2192	360	12727	No_constitutive_exon_found_in_species
AGATCAATGTCAGAGCAAGCTGCAAGATGTGACTCTGACGAGCGGGACAGAA	3075683	3075748	3075798	3075746	-1	supercont1.5	G647_06942	3075494	3075962	None	2192	360	12727	No_constitutive_exon_found_in_species
GAATGCTTCGAGGGATGTCATCCTAGAACGATCTACTGAACGGGACGCAGGC	61955	62350	62400	62348	-1	supercont1.6	G647_06982	61338	62592	None	2192	360	12727	No_constitutive_exon_found_in_species
ATGCAACCACCCTCGGAGCCGGAAATAGAGATGGCTGACTGGGAATTTAGTA	159345	161283	159295	159347	1	supercont1.6	G647_07016	158331	161283	None	2192	360	12727	No_constitutive_exon_found_in_species
GAGCCGAATCCTCCTTCGAGCCCTAGGATGATATACTGATGCCAGGGTAGGA	250600	250825	250550	250602	1	supercont1.6	G647_07049	250414	250825	None	2192	360	12727	No_constitutive_exon_found_in_species
GACGTTTGAGATGCTGGGGCAGAAAGGGTGCACTGACACGTGGGAAACAGGT	307327	308069	308119	308067	-1	supercont1.6	G647_07070	307327	308307	None	2192	360	12727	No_constitutive_exon_found_in_species
AGTGAGGCCGACTTTATCTTTGGAAGCGTGAAATCCTAACCAGGGTCAAGGT	437320	437941	437270	437322	1	supercont1.6	G647_07111	436646	437941	None	2192	360	12727	No_constitutive_exon_found_in_species
GTTCGCGTCATGTTCATCTTGATGCCAGCTCGGAGCTAACTGGGCAGCAGAT	460574	460687	460737	460685	-1	supercont1.6	G647_07121	460221	461247	None	2192	360	12727	No_constitutive_exon_found_in_species
ACACAGGCGCGTACAAACATGTTTCATCCGCTAAACGGGCTGGGGTGCAGGC	462513	463173	462463	462515	1	supercont1.6	G647_07122	462309	463549	None	2192	360	12727	No_constitutive_exon_found_in_species
GCACAGGCTTGAAACAAGTTGCCCAAGACGAAGACTGACGGGTCACGAAGAT	492729	492841	492891	492839	-1	supercont1.6	G647_07132	491309	494601	None	2192	360	12727	No_constitutive_exon_found_in_species
AGTGATCAAGCCAGGGCAAAAACTGACGGGGACGGGGTGTTTGGGGACAGAC	500821	500953	501003	500951	-1	supercont1.6	G647_07135	500357	501391	None	2192	360	12727	No_constitutive_exon_found_in_species
AATATACTTATTTGGAACACTACGTTGTTGATACGATTTTGAGGGACTAGTT	513101	514234	513051	513103	1	supercont1.6	G647_07141	512313	514234	None	2192	360	12727	No_constitutive_exon_found_in_species
CGGAAGCGGACAAACTACATTGAGCCGTCGATTGCTAAAACGAGGGCCAGCG	536213	536360	536410	536358	-1	supercont1.6	G647_07149	535140	536591	None	2192	360	12727	No_constitutive_exon_found_in_species
CACATATCCTGCGTAATTTATCACGTGTTGTTGCTGACTTGTGGGTACAGAC	575590	576255	576305	576253	-1	supercont1.6	G647_07163	575590	576854	None	2192	360	12727	No_constitutive_exon_found_in_species
TCACCCAGTCCTACTTTATGTATGTCCTGAGGCTAACGGGGAACGCATAGGT	623822	623963	623772	623824	1	supercont1.6	G647_07180	620678	624852	None	2192	360	12727	No_constitutive_exon_found_in_species
TCCAACTCGAAGTTAAGATCCGCCATCTGACACAACACCCTCGGGAACAGCT	650535	650633	650485	650537	1	supercont1.6	G647_07194	650347	651766	None	2192	360	12727	No_constitutive_exon_found_in_species
CACCACTCTAGGTTGGACACATGGAATTTGTTTCTGATTTCTGGGAACAGCC	753430	753477	753527	753475	-1	supercont1.6	G647_07228	753430	753825	None	2192	360	12727	No_constitutive_exon_found_in_species
GACCCCAGGTGGATACTCAGTCGTGTGGTTATAGGTACATACGGGAATAGTC	765647	766312	766362	766310	-1	supercont1.6	G647_07233	765647	768138	None	2192	360	12727	No_constitutive_exon_found_in_species
GTATGATATGTCCCCAGCGCTAGAAGGATGCTGGACTAATAGGGTTGCAGGC	807816	807869	807919	807867	-1	supercont1.6	G647_07248	807816	808204	None	2192	360	12727	No_constitutive_exon_found_in_species
GCGACATGTCGGATTTGTACAGTCATGTGGTACTAACTTGATGGGTGCAGCG	820483	821060	821110	821058	-1	supercont1.6	G647_07254	820483	821897	None	2192	360	12727	No_constitutive_exon_found_in_species
TCGCCATGTCATGCCATGTGACGCCAGCATTTGCTGATCGGGGGTTGCAGGT	855179	855350	855400	855348	-1	supercont1.6	G647_07269	855179	857824	None	2192	360	12727	No_constitutive_exon_found_in_species
CAAGCTCAGAACTGGCTGACGCCGTCACGAACGACTGGATCCAGGGGAAGTA	894176	894281	894126	894178	1	supercont1.6	G647_07282	893560	895955	None	2192	360	12727	No_constitutive_exon_found_in_species
ATATAAAACCACGACACAAACGCTAACAGTTTCGTTTGGGACGGACACAGCA	895529	895955	895479	895531	1	supercont1.6	G647_07282	893560	895955	None	2192	360	12727	No_constitutive_exon_found_in_species
GCTCGAAGCTTGACCAGACCAATCGATGGAGTACTAACGAACGGGTGCAGAC	913015	913306	913356	913304	-1	supercont1.6	G647_07288	913015	913415	None	2192	360	12727	No_constitutive_exon_found_in_species
GGCGAATCCCGATGCGACGTGACCGTGCTAATTTGATCCGGGACGCACAGCG	987862	988196	987812	987864	1	supercont1.6	G647_07310	987468	988585	None	2192	360	12727	No_constitutive_exon_found_in_species
TGTAAGCATATAAGACTGGAGAATTTTAAGCTGACGGGGCGGCGCGACAGCC	1078676	1079091	1079141	1079089	-1	supercont1.6	G647_07345	1078676	1080027	None	2192	360	12727	No_constitutive_exon_found_in_species
TTCTCTGATCACACGTACAGGCTTTGGTGACTAACGATGGGCCGGTGAAGCG	1145550	1145571	1145621	1145569	-1	supercont1.6	G647_07372	1145361	1146176	None	2192	360	12727	No_constitutive_exon_found_in_species
GGCACGCCCAGGAGATATGTGTGAGGCCTCGGTCAGCTAATTGGGGGTAGAA	1241542	1241704	1241754	1241702	-1	supercont1.6	G647_07411	1240274	1242026	None	2192	360	12727	No_constitutive_exon_found_in_species
CGATGCGCACCGAGCATTTAGAACGCGTAGGATCTGATACAAGGGAATAGGG	1412256	1412407	1412206	1412258	1	supercont1.6	G647_07471	1411984	1412624	None	2192	360	12727	No_constitutive_exon_found_in_species
GAGTACGAGATGGCCCCAGACCAGGCCGGTTGATGCTGACGGGCGAGTAGCG	1455196	1456356	1456406	1456354	-1	supercont1.6	G647_07486	1455196	1456859	None	2192	360	12727	No_constitutive_exon_found_in_species
GCTCTCTTGGATCCATGTTAACTGATTGTGCTAACTTATGGGGCGGCAAGAT	1475281	1475315	1475231	1475283	1	supercont1.6	G647_07494	1474073	1476850	None	2192	360	12727	No_constitutive_exon_found_in_species
CTCTCCCGCATCAACCCGTGGCCGTTGGACCGATGTTGATACATGGGCAGGC	1483004	1483259	1482954	1483006	1	supercont1.6	G647_07496	1482895	1483259	None	2192	360	12727	No_constitutive_exon_found_in_species
AGTAAGGCGAGCAGCTGCAGTGGTTAGAGGGGAGACTCACAGCTGGGCAGTT	1486610	1486729	1486779	1486727	-1	supercont1.6	G647_07498	1486445	1487339	None	2192	360	12727	No_constitutive_exon_found_in_species
CTTTGCTTTCCTAGCCCCGCTTGTCTGACTCACACGTTTCATTGGGACAGGC	1606606	1607219	1607269	1607217	-1	supercont1.6	G647_07548	1606606	1607793	None	2192	360	12727	No_constitutive_exon_found_in_species
GTAGGTTCCTTGACGGTTGAAATGCCAACCATGCTAATATCGGGGGGCAGAG	1648189	1648805	1648855	1648803	-1	supercont1.6	G647_07563	1647209	1649132	None	2192	360	12727	No_constitutive_exon_found_in_species
GGATTTTTGGTCAGGTGAACAAACTGACAGATATATATTGGGGGATCTAGCA	1681214	1682132	1682182	1682130	-1	supercont1.6	G647_07572	1681214	1682430	None	2192	360	12727	No_constitutive_exon_found_in_species
AGTCATATCCTGCGTACTGCTCGTCCGGACTCACTAACTGGGGGACGCAGTC	1781032	1781414	1780982	1781034	1	supercont1.6	G647_07609	1779385	1781851	None	2192	360	12727	No_constitutive_exon_found_in_species
CGAGTTGTTGCGCGGGCTTGTTCCGGCGTCCTAACTGACTGGGGTTGCAGGA	1880382	1880601	1880332	1880384	1	supercont1.6	G647_07641	1879397	1880601	None	2192	360	12727	No_constitutive_exon_found_in_species
TATCCCTAGGTCTTTCGGTTGTCTTCAGTCTGACGAGATGGGCAATACAGGT	1959467	1959617	1959667	1959615	-1	supercont1.6	G647_07671	1959467	1960272	None	2192	360	12727	No_constitutive_exon_found_in_species
GGACCCGTCTTCGTGTCTTTGCTTGTATGACCTGACAAGAATGGGGGTAGCG	2094528	2094563	2094613	2094561	-1	supercont1.6	G647_07719	2093030	2095023	None	2192	360	12727	No_constitutive_exon_found_in_species
AACTGCTGATGAATATTCGGAGAGAGCATCTTTACTGATATGTGGGACAGGA	2125061	2125857	2125011	2125063	1	supercont1.6	G647_07731	2124756	2125857	None	2192	360	12727	No_constitutive_exon_found_in_species
CTCTGCTCGTATGAACGCGCAGCAATCCTCTGACTGCCGGGAATAAATAGGA	2324885	2326487	2324835	2324887	1	supercont1.6	G647_07803	2324720	2326487	None	2192	360	12727	No_constitutive_exon_found_in_species
GTGCCTCGTTTGTCGCGTACATGTTGGATATCGCTAACAGCGGGGAATAGCT	2666022	2666230	2666280	2666228	-1	supercont1.6	G647_07937	2666022	2667619	None	2192	360	12727	No_constitutive_exon_found_in_species
CATTGTATGTCATTCCATCCCAAAGAGGTCATCGTCTCATACCAGGGTAGAC	2771969	2772208	2772258	2772206	-1	supercont1.6	G647_07974	2769792	2772560	None	2192	360	12727	No_constitutive_exon_found_in_species
TGCCTGGCCGCAAGCATAACTACAGAATCAACGCTAACTAATCGGGGCAGGC	2769792	2769873	2769923	2769871	-1	supercont1.6	G647_07974	2769792	2772560	None	2192	360	12727	No_constitutive_exon_found_in_species
AGGTTTGCGCAAGATGTCGTTGGGGAAGGAAACATGCTAAGGGCAGACAGGC	2982816	2985233	2982766	2982818	1	supercont1.6	G647_08051	2982653	2985233	None	2192	360	12727	No_constitutive_exon_found_in_species
TGCTTGCTACTACTTGTTCCCAATGCTAATCTGTCAAGTTGGGATCATAGGC	3013896	3014301	3014351	3014299	-1	supercont1.6	G647_08064	3013896	3014761	None	2192	360	12727	No_constitutive_exon_found_in_species
CAGTACAGAACCAAGCATTTTTGGAACGAGTCTTGCTCACACGCGGGTAGAG	3034167	3035256	3035306	3035254	-1	supercont1.6	G647_08075	3034167	3035347	None	2192	360	12727	No_constitutive_exon_found_in_species
GTTCTCTCACGTGGCGGCGTCGCAAGCAATTTTGCTAACAGGGAGCGCAGAG	95221	96445	96495	96443	-1	supercont1.7	G647_08126	95221	96790	None	2192	360	12727	No_constitutive_exon_found_in_species
ACAGGTACCCACTTGCGCCGCATGGTTTGATGATTTTCTAACGGGCGCAGAC	100355	101441	100305	100357	1	supercont1.7	G647_08128	100228	101441	None	2192	360	12727	No_constitutive_exon_found_in_species
TGCGTCACACTGAGATCGAATCCAACTCCAAATCATTGACAGGGCTACAGAC	102073	104838	102023	102075	1	supercont1.7	G647_08129	101903	105691	None	2192	360	12727	No_constitutive_exon_found_in_species
GTGATTGACGGTACAGAGAACTTCTCTTGGCTGACCACGGGCGATGATAGGC	216110	216750	216800	216748	-1	supercont1.7	G647_08167	216110	218268	None	2192	360	12727	No_constitutive_exon_found_in_species
AAGCAGCCTGCGGCCTCGTCCTGAGTTGGGAGGATCTGACAGACGGGCAGTT	344400	344519	344569	344517	-1	supercont1.7	G647_08217	344276	346606	None	2192	360	12727	No_constitutive_exon_found_in_species
AGTAACCGTGCTTTGACACAGTGGTAGGGCCTCTTATTGACCGGGAGTAGCT	356116	356270	356066	356118	1	supercont1.7	G647_08221	354901	356966	None	2192	360	12727	No_constitutive_exon_found_in_species
GTACGCTCGCCCTGTCTCACTGTCTCCACCGCAAACTGACCCGGGTGAAGGT	491837	492962	491787	491839	1	supercont1.7	G647_08267	491209	492962	None	2192	360	12727	No_constitutive_exon_found_in_species
ATTCCTCCCTACAGTATGTATGTCCTGCGTGGCTAACGTCGGGTGGACAGTG	670326	671138	670276	670328	1	supercont1.7	G647_08333	670172	671981	None	2192	360	12727	No_constitutive_exon_found_in_species
CATAGCTATTAGAGGGAAAGAGAAGACCATGACAATCTGACAATGGGCAGGC	823949	824627	824677	824625	-1	supercont1.7	G647_08379	823876	824978	None	2192	360	12727	No_constitutive_exon_found_in_species
GTGACATCGTGAACCTGTGCTGTTGTCGAATCACGCTGACAAGGGAACAGAA	835040	835069	835119	835067	-1	supercont1.7	G647_08385	835040	836248	None	2192	360	12727	No_constitutive_exon_found_in_species
ATATTGTTGACAGCAAGCACTCACTTCCTGACTGACATGTCGGGCGACAGAA	911068	911190	911240	911188	-1	supercont1.7	G647_08415	909601	912400	None	2192	360	12727	No_constitutive_exon_found_in_species
TAACCTTGGCTGCGCAAAACTACTCATTGTATCATCGCTAACGGGAATAGAT	969444	969579	969629	969577	-1	supercont1.7	G647_08429	968284	970341	None	2192	360	12727	No_constitutive_exon_found_in_species
TCGTTCGGGCAACCGCCCCGGTTCTGAAGTTGGTCAGTAATGGGGCAAAGCC	1181602	1181726	1181776	1181724	-1	supercont1.7	G647_08500	1181309	1182412	None	2192	360	12727	No_constitutive_exon_found_in_species
TAAGTGTTTGCAGGAGCTTCAATGGGCACCATACTAATCCTGGGAACAAGGC	1207606	1208594	1208644	1208592	-1	supercont1.7	G647_08509	1207606	1209055	None	2192	360	12727	No_constitutive_exon_found_in_species
TGCTATACTCGGGCGGCGCGCTGTCGCAGAGCATACTGACGCGGGAGCAGCA	1219493	1219939	1219989	1219937	-1	supercont1.7	G647_08513	1219493	1220088	None	2192	360	12727	No_constitutive_exon_found_in_species
TCTCCTTTTTCTGCCCAATAAGACCCACGTTCATGCTGACATCTGGGAAGAT	1252849	1253437	1252799	1252851	1	supercont1.7	G647_08522	1252684	1253655	None	2192	360	12727	No_constitutive_exon_found_in_species
CCGGCTCCCGGTCCCCTCGCGTGATCACTTTCCCACTGACGCTGGGGCAGAT	1349410	1349732	1349360	1349412	1	supercont1.7	G647_08559	1349115	1351182	None	2192	360	12727	No_constitutive_exon_found_in_species
TTTGTCTTTCTCGTACGTACCTGACAAGCTGATCCATGTGGGGACGGTAGGG	1425117	1425648	1425067	1425119	1	supercont1.7	G647_08582	1424221	1425648	None	2192	360	12727	No_constitutive_exon_found_in_species
AGGGAGCTCTGCTGGTGCTGCGGTTGGAATACGGTCAATGAAGGGCTTAGTT	1451414	1452480	1451364	1451416	1	supercont1.7	G647_08593	1450806	1452480	None	2192	360	12727	No_constitutive_exon_found_in_species
TGCCGATCCGAATGCTTTCTGTTTGGCCTGTGGTTCGCTAATGGGCCAAGGC	1513723	1514931	1514981	1514929	-1	supercont1.7	G647_08619	1513723	1516268	None	2192	360	12727	No_constitutive_exon_found_in_species
GCATCCCATATTGCATGCGAATATCGGCACTAACCTGTGGGGAACAATAGCA	1534721	1534787	1534671	1534723	1	supercont1.7	G647_08629	1534196	1536322	None	2192	360	12727	No_constitutive_exon_found_in_species
ACTTCGACGTGGTTAGAACTTAAGTGTTTGCTTACCAAGGGGTGACATAGTA	73637	73999	74049	73997	-1	supercont1.8	G647_08675	72718	74545	None	2192	360	12727	No_constitutive_exon_found_in_species
GCCGACTCTCTGGGGCTGCCGGACTCGATCCGCACCTTGCTGGGAGAGAGCA	102909	103352	103402	103350	-1	supercont1.8	G647_08685	102359	104647	None	2192	360	12727	No_constitutive_exon_found_in_species
TATCCGTCTACATCGCAGGCAAGGGGAGGAAACCTCCTGACTGGGAGCAGCA	148751	148786	148701	148753	1	supercont1.8	G647_08703	147691	149791	None	2192	360	12727	No_constitutive_exon_found_in_species
GGTAGGCTCCCTGCTTCGCAGATCATGTGGCAGAGGCTGACGGGGCGCAGTT	213766	214966	213716	213768	1	supercont1.8	G647_08728	212449	214966	None	2192	360	12727	No_constitutive_exon_found_in_species
GAGCGAAGTGTTCCGGCTACGACGTGAACTACTGCTGACAAGGGCGCCAGGC	350189	350699	350749	350697	-1	supercont1.8	G647_08775	350189	352434	None	2192	360	12727	No_constitutive_exon_found_in_species
TTGTACCCTACATCCTAGTGCAATGGCCACGACTGACTTGGAGGGGACAGGG	503040	503090	502990	503042	1	supercont1.8	G647_08839	502912	505076	None	2192	360	12727	No_constitutive_exon_found_in_species
CCCTTTTCCTCGTTACCATTTGAAGAAGAGATCTGCTGATAGGGGTCTAGAT	519180	519819	519130	519182	1	supercont1.8	G647_08843	517898	519819	None	2192	360	12727	No_constitutive_exon_found_in_species
GTGGAAACCATCCGTCATTCTTGTCCATCCCATACTAATCTCGTGGGAAGTG	524989	525139	525189	525137	-1	supercont1.8	G647_08845	523787	525372	None	2192	360	12727	No_constitutive_exon_found_in_species
ACTTCCCACCACACCACATGCACATCCGGTTATATATGTTGACGGGATAGGC	539337	539418	539468	539416	-1	supercont1.8	G647_08851	537505	539731	None	2192	360	12727	No_constitutive_exon_found_in_species
TTCGACACGCGCACAAGTGTGTTGTCGCCCACTAATGTGGATGGGTGAAGGC	829113	829144	829063	829115	1	supercont1.8	G647_08962	828321	829144	None	2192	360	12727	No_constitutive_exon_found_in_species
CCCCGAACCGCTCTCGATCACGTTCGTGGTCCCCACTGACATTGGGACAGGA	949122	950440	950490	950438	-1	supercont1.8	G647_09007	949122	952968	None	2192	360	12727	No_constitutive_exon_found_in_species
AGAGCGACTTCCCCCCGAGCTGCAGGTTCGCTGGACTAATCATAGGGCAGCT	983621	984363	984413	984361	-1	supercont1.8	G647_09019	983259	984497	None	2192	360	12727	No_constitutive_exon_found_in_species
TCGTCTAGACTTTCGAATCCACCGAGTTCTGGATGCTAACGAGAGGGCAGTC	1059596	1059775	1059825	1059773	-1	supercont1.8	G647_09041	1059596	1061494	None	2192	360	12727	No_constitutive_exon_found_in_species
GAGTAATGTCAAGCATTGGGACGGAAGACTGATGATATCGGGAATAAAAGGT	1117328	1117403	1117453	1117401	-1	supercont1.8	G647_09057	1116981	1117691	None	2192	360	12727	No_constitutive_exon_found_in_species
CAGACCGCCTTGGACGCGGCTAGTCTCGTATATGCTTACAGGGACATTAGAT	1162361	1163069	1162311	1162363	1	supercont1.8	G647_09072	1161659	1163069	None	2192	360	12727	No_constitutive_exon_found_in_species
TCTGTCTGGCCCATCTTCCCAGTTGGCCCAACGCTGACGCTGCTGGGAAGGA	110070	111353	110020	110072	1	supercont1.9	G647_09119	109494	111353	None	2192	360	12727	No_constitutive_exon_found_in_species
TTCTCCTACTCCAGGCGATAGCGGCTGTGCTAACAGGTATCTGTAGGGAGTG	194292	194932	194982	194930	-1	supercont1.9	G647_09158	194292	196932	None	2192	360	12727	No_constitutive_exon_found_in_species
CTCCCCTCTGAGAGGCACGTCCAAGCCAGCTACGAATGCAGATCAGGGAGAA	215761	217284	217334	217282	-1	supercont1.9	G647_09164	215761	217747	None	2192	360	12727	No_constitutive_exon_found_in_species
TCCCATGGTCTCGGGCATGTCTGGAACGGCGTTGCTAACGCCGAGGGGAGGC	341879	342450	341829	341881	1	supercont1.9	G647_09206	341265	343409	None	2192	360	12727	No_constitutive_exon_found_in_species
TCGGTTTGGGATTCGTTGTCTCTCAGCCAAAGTCCAGCTACAGGGATCAGCT	379043	379724	378993	379045	1	supercont1.9	G647_09219	378768	379724	None	2192	360	12727	No_constitutive_exon_found_in_species
TACACAAGTACGTTGAGTCCCTTCCTCGAGAGACCGAGCTAATAGGGTAGGT	510374	511533	511583	511531	-1	supercont1.9	G647_09265	510374	512130	None	2192	360	12727	No_constitutive_exon_found_in_species
CGGTATGTCTCTCTTCCCGTAGGTAGCGTGGCCGCTAACGAAGGGTGCAGGA	548220	548230	548280	548228	-1	supercont1.9	G647_09277	548220	548874	None	2192	360	12727	No_constitutive_exon_found_in_species
GTAGGCCCCATCTCTCTCACAAGGCTTTTGACATACTGACCAACCGGGAGCG	730329	732186	730279	730331	1	supercont1.9	G647_09347	727469	732186	None	2192	360	12727	No_constitutive_exon_found_in_species
GCGCGCTCACCTCGCTCGCTGCATGAGAACCGGGACTGACTGGGACATAGTA	824283	824355	824233	824285	1	supercont1.9	G647_09380	824138	826036	None	2192	360	12727	No_constitutive_exon_found_in_species
TAGGTTCGAATACAGCCGTGACATGCCGTCGCTGACGGGAGGATATGCAGGC	861425	861929	861979	861927	-1	supercont1.9	G647_09394	861425	863046	None	2192	360	12727	No_constitutive_exon_found_in_species
CGGTAGGACCATCTTCAGTGCAGACAGGGCACTAACACATTTGCAGGGAGAC	881398	882135	881348	881400	1	supercont1.9	G647_09399	881344	883211	None	2192	360	12727	No_constitutive_exon_found_in_species
CAGCTCCTCCCTTCTACTTCCAAAGGGAATGGGACAAGGAGAGGGGCCAGCC	920309	920807	920857	920805	-1	supercont1.9	G647_09412	920309	922372	None	2192	360	12727	No_constitutive_exon_found_in_species
CTTGCTTCACGACGACTGATATTTATCCCCCCTGCGTGGGGGGCATGTAGGG	1076997	1077459	1076947	1076999	1	supercont1.9	G647_09464	1076440	1077633	None	2192	360	12727	No_constitutive_exon_found_in_species
CGACGAGGGGGAGAGCTGCGACCGGCCTGGCTGCTGCCGCCGAGGGCGAGTC	1077543	1077633	1077493	1077545	1	supercont1.9	G647_09464	1076440	1077633	None	2192	360	12727	No_constitutive_exon_found_in_species
AGTAAGTAGACAGCATCCTCACCTCCTGGATGGAACTGACGGGACCACAGTC	8555	8824	8505	8557	1	supercont1.10	G647_09476	7071	9438	None	2192	360	12727	No_constitutive_exon_found_in_species
TGGTGAGTAGAAACTGTACTTCCTGCAAAACCATGCTGACCAAGGGTCAGTT	8872	9133	8822	8874	1	supercont1.10	G647_09476	7071	9438	None	2192	360	12727	No_constitutive_exon_found_in_species
TTCACTCTTAGATCCGCGGTATCGCACCACAGGTTCTAACGGGGACATAGTT	342452	342600	342402	342454	1	supercont1.10	G647_09596	341915	343061	None	2192	360	12727	No_constitutive_exon_found_in_species
TGGCAGTCTGTTGCGGTTTGGCGTGATGGCAGTGCTGACGATGGGCGCAGGC	491448	492677	492727	492675	-1	supercont1.10	G647_09655	491448	493049	None	2192	360	12727	No_constitutive_exon_found_in_species
GAGGGAAGTTTCCAAATGTGCGAAAATGGTGCTTACCCGACGGGACCAAGGC	674684	676268	674634	674686	1	supercont1.10	G647_09721	674343	676268	None	2192	360	12727	No_constitutive_exon_found_in_species
ACGGTATGTTGTAAAATCTCAGGCCTAGAACGCGTCGCTGACCGGGTAAGGG	171305	171381	171431	171379	-1	supercont1.11	G647_09792	169535	171525	None	2192	360	12727	No_constitutive_exon_found_in_species
CATTGCAGGTCGCTTGTTGCAAGATTCCTGCTGACGGGCGACGGTGGTAGCA	288665	290303	288615	288667	1	supercont1.11	G647_09829	288328	290303	None	2192	360	12727	No_constitutive_exon_found_in_species
TAAGGTCACCCTCAAGGGCAAACTCGTCATGGTACTAACCGAAGGGCTAGAC	337697	337890	337647	337699	1	supercont1.11	G647_09845	337464	337890	None	2192	360	12727	No_constitutive_exon_found_in_species
GAGCGCTCTGTCATTCGCGTTACATGCGCAGTCGCTAACACGGGGAACAGGA	341552	341934	341984	341932	-1	supercont1.11	G647_09846	340248	342246	None	2192	360	12727	No_constitutive_exon_found_in_species
ATGGGTCACTCCAGGTATTGATATCTACGTAAGCTAATGGGGATCAACAGTT	390205	390761	390811	390759	-1	supercont1.11	G647_09860	390205	392098	None	2192	360	12727	No_constitutive_exon_found_in_species
TGCATAGGAATGTCTCAGATTATGGCGACATATCTGGGAGAAGTGAGAAGTA	400616	401859	400566	400618	1	supercont1.11	G647_09862	396168	401859	None	2192	360	12727	No_constitutive_exon_found_in_species
GAGTGTCGTTGAGATCTGTGGCGTTGTGCACCTGCTGACCACGGGTCAAGGG	405702	405803	405652	405704	1	supercont1.11	G647_09863	404691	405803	None	2192	360	12727	No_constitutive_exon_found_in_species
CCTGAGACGTGCTGACTGCCTCTCTCTCCGCTGGGAGGGGGTGAAAACAGGT	456524	457159	457209	457157	-1	supercont1.11	G647_09882	456524	458477	None	2192	360	12727	No_constitutive_exon_found_in_species
AGGTGCGCAACGTCGTGCGCCAGTTTCGGCCCGCTGCTGACAGGGGATAGGA	481190	481817	481140	481192	1	supercont1.11	G647_09891	481007	481817	None	2192	360	12727	No_constitutive_exon_found_in_species
TATGTGATAACCCCTCTTACGCTCTCTTCGTTGTCTGACAAAAGGGAAAGGT	513465	514742	513415	513467	1	supercont1.11	G647_09904	513038	514742	None	2192	360	12727	No_constitutive_exon_found_in_species
TGTGGGTTTGATCCTCTCGCCGTTGCTGGCTGGTGCTAATCGTGGGGCAGTT	54608	56441	56491	56439	-1	supercont1.12	G647_09985	54608	56952	None	2192	360	12727	No_constitutive_exon_found_in_species
GATTCAGTCTTTTTCAACAACGGCAGGTAGAAAGGGAGGGGGACGAGAAGAA	126695	127021	126645	126697	1	supercont1.12	G647_10012	126147	127504	None	2192	360	12727	No_constitutive_exon_found_in_species
CACTTGTGACGACATTGATTGTGCTAACATGCCTATTAGGGATTGCGAAGGC	156625	156888	156938	156886	-1	supercont1.12	G647_10023	156625	158335	None	2192	360	12727	No_constitutive_exon_found_in_species
CAGAGGTAAGGCATGCCATGGATATCGACTATCGGTGCTAACGGGATTAGAC	270977	271341	271391	271339	-1	supercont1.12	G647_10066	267472	271847	None	2192	360	12727	No_constitutive_exon_found_in_species
AACATGCGCCCGACTCGGCGAAGAACTTTGGCGCTGACAAGGGCAATCAGTC	291441	292917	291391	291443	1	supercont1.12	G647_10076	291155	292917	None	2192	360	12727	No_constitutive_exon_found_in_species
GACCTTGGTTCGACGGCCAGGTTCTGTAATAGATGCTGACTGTGGGAAAGCA	55112	55241	55062	55114	1	supercont1.13	G647_10173	54545	55241	None	2192	360	12727	No_constitutive_exon_found_in_species
TGAGTGATCCTTAGAGTCGGTCTCCATTGCCACTGACACAGCCTGGGAAGAC	14171	14226	14276	14224	-1	supercont1.14	G647_10319	12041	14449	None	2192	360	12727	No_constitutive_exon_found_in_species
TTTCACAGAGGCACCTGTCAGTATTGGTTCATGCTAACCGGGATTGACAGTT	79593	79620	79543	79595	1	supercont1.14	G647_10344	77869	79965	None	2192	360	12727	No_constitutive_exon_found_in_species
GTAGGCAACTTATCGACCTTTAGTGCTTGGTACCTACTGACAGGGTACAGAC	147403	147651	147701	147649	-1	supercont1.14	G647_10368	147403	148818	None	2192	360	12727	No_constitutive_exon_found_in_species
ACATGACGCTGTCTGCGCGAAGGTACATTGCTGATCAATGACGGGTACAGAT	15403	15482	15532	15480	-1	supercont1.15	G647_10381	15268	15793	None	2192	360	12727	No_constitutive_exon_found_in_species
AGCACCTCGTCGAGCAGATGCCGCGCGCGGTCGAACTGACAGGGAAACAGTA	44633	44985	44583	44635	1	supercont1.16	G647_10425	43993	44985	None	2192	360	12727	No_constitutive_exon_found_in_species
