# Supplementary material for: Widespread Separation of the Polypyrimidine Tract From 3′ AG by G Tracts in Association With Alternative Exons in Metazoa and Plants
Source: Front Genet. 2019 Jan 14;9:741. doi: 10.3389/fgene.2018.00741 (PMC6339879; doi:10.3389/fgene.2018.00741)
Supplement: DATA FILE S1 — Sequences of REPAG 3′ SS from each species of fungi. [file Data_Sheet_1.zip › Supplementary data 1/Fungi_Release38_hyphopichia_burtonii_nrrl_y_1933.txt]

REPA_GGG_Sequence	Exon_Start	Exon_End	Pos_-50	Pos_+2	Strand	Chromosome	GeneID	Gene_Start	Gene_End	Gene_Name	Number_of_REPAs	Number_of_REPAs_has_GGG	Number_of_Intron(Intra_genic_Region)	Upstream_Constitutive_Exon
CCCCCAATTGCGTTGGTAATTACGATTATACTAACCATTTCTCGGGAAAGAT	921590	921904	921954	921902	-1	HYPBUscaffold_1	HYPBUDRAFT_154707	921590	923414	None	406	22	1278	No_constitutive_exon_found_in_species
TTTAATCAAATACCGATGTTTGCAATCAGTATACTAACTGGGAAATTTAGGC	1007319	1008144	1007269	1007321	1	HYPBUscaffold_1	HYPBUDRAFT_164332	1007117	1008144	None	406	22	1278	No_constitutive_exon_found_in_species
GCAGCAGCAATACTTCCCTCAAGTCGATGGACAAGGGTTTGTACCGGGAGCA	1407640	1408521	1408571	1408519	-1	HYPBUscaffold_1	HYPBUDRAFT_102826	1407640	1408693	None	406	22	1278	No_constitutive_exon_found_in_species
TTGATAAGGCCAATGATTCAGTTTCAGTATATGGCACCATGGGTACCAAGTT	1953716	1954614	1954664	1954612	-1	HYPBUscaffold_1	HYPBUDRAFT_4086	1953716	1956821	None	406	22	1278	No_constitutive_exon_found_in_species
TTTTTTTTCATCATCATCATCAAGTAGAATATCAAAGGGGAATTCGAAAGGT	2477858	2478923	2477808	2477860	1	HYPBUscaffold_1	HYPBUDRAFT_160157	2477704	2478923	None	406	22	1278	No_constitutive_exon_found_in_species
TTCTACATTCAATTCCAAGATCCAGGATGGAGTTACTACCAGACGGGCAGAA	25267	25636	25217	25269	1	HYPBUscaffold_2	HYPBUDRAFT_9817	23399	25636	None	406	22	1278	No_constitutive_exon_found_in_species
CAAATAAGCTAATTTTCTACCGTTTGATCTTTTTTACTAACAAGGGATAGGC	464551	466086	466136	466084	-1	HYPBUscaffold_2	HYPBUDRAFT_119868	464551	466240	None	406	22	1278	No_constitutive_exon_found_in_species
CGTATACTGAAAATTCAAGATATCAAGAGACGAAAATGAAGATTGGGAAGTT	1415037	1416175	1416225	1416173	-1	HYPBUscaffold_2	HYPBUDRAFT_160785	1415037	1417879	None	406	22	1278	No_constitutive_exon_found_in_species
GCTTTTCCTAATCAAGATGCTAGCCCGAAGAAGAAACAAAAAGGGTTAAGGT	822972	823489	823539	823487	-1	HYPBUscaffold_3	HYPBUDRAFT_107985	822972	824352	None	406	22	1278	No_constitutive_exon_found_in_species
GTATGTCTATAAAAGAGAGGTATACAAGGGAATATACTAACTGGGAGTAGTC	907920	908361	907870	907922	1	HYPBUscaffold_3	HYPBUDRAFT_122750	907524	908361	None	406	22	1278	No_constitutive_exon_found_in_species
AGAAAGAAGTGAAGAATCCAGAATTAACGATATAATGGGAGAACTAGAAGAG	1104338	1106683	1104288	1104340	1	HYPBUscaffold_3	HYPBUDRAFT_156653	1103978	1106683	None	406	22	1278	No_constitutive_exon_found_in_species
TACTAGCTTGCAAACCCAATCAACCCAAGAGACTGAAATAGGGCCCGAAGAG	1739582	1739785	1739532	1739584	1	HYPBUscaffold_3	HYPBUDRAFT_108021	1736695	1739785	None	406	22	1278	No_constitutive_exon_found_in_species
ACATTACCAAAAGTCACCGAAGAGGATTTACAAAGAATGGGTAAGAATAGAG	1751292	1752143	1752193	1752141	-1	HYPBUscaffold_3	HYPBUDRAFT_95866	1749988	1753102	None	406	22	1278	No_constitutive_exon_found_in_species
AAGAAGAAGAAGAAGAAAGTTGGAATAGCTACTAACAAGTATGGGAATAGGT	568868	570055	568818	568870	1	HYPBUscaffold_4	HYPBUDRAFT_139437	568650	570055	None	406	22	1278	No_constitutive_exon_found_in_species
CTGCTCGAGAAAGGTTTGTTTGGATTTTGCTGGTTGCAAATGCGGGGCAGCT	700827	700881	700777	700829	1	HYPBUscaffold_4	HYPBUDRAFT_167004	700752	702092	None	406	22	1278	No_constitutive_exon_found_in_species
ACACCGGAAAAACAAGCTCGTGATAGTTGTATACTGGGATCTGAAGAAAGTT	996600	997432	997482	997430	-1	HYPBUscaffold_4	HYPBUDRAFT_109068	996600	998901	None	406	22	1278	No_constitutive_exon_found_in_species
ACAAGGTCGTCAAAAGTGATAAATCAAGATTGAAATCAGATGGGTCAAAGAA	313690	314883	313640	313692	1	HYPBUscaffold_5	HYPBUDRAFT_140735	313387	314883	None	406	22	1278	No_constitutive_exon_found_in_species
AGACCAGCAAAATATTTATTCAACGAATAATGATAGGCAGAACCGGGCAGAA	831214	831421	831164	831216	1	HYPBUscaffold_5	HYPBUDRAFT_7067	828531	831421	None	406	22	1278	No_constitutive_exon_found_in_species
TCGAGAGCCTAGTCGATTCTAAGTTAATATTGGTACGGGAGCCATGAGAGTA	882132	885683	885733	885681	-1	HYPBUscaffold_5	HYPBUDRAFT_162571	882132	885894	None	406	22	1278	No_constitutive_exon_found_in_species
TGAGATTGGATCTTTAGGTAATGATATTAGTAATTTGGGGAACGATGAAGAT	489785	491874	489735	489787	1	HYPBUscaffold_6	HYPBUDRAFT_142161	489499	491874	None	406	22	1278	No_constitutive_exon_found_in_species
GAAATTGTCGTCTACCCCACAATCAACCGAGTCTCTTCCAAAGGGAGCAGAA	270842	271690	271740	271688	-1	HYPBUscaffold_7	HYPBUDRAFT_158353	270842	271826	None	406	22	1278	No_constitutive_exon_found_in_species
TATGTTGAGTCGAACCAGAAAGACTGGACGGAGGTACTAACGGGAAATAGGA	500438	501342	500388	500440	1	HYPBUscaffold_7	HYPBUDRAFT_7781	497557	501342	None	406	22	1278	No_constitutive_exon_found_in_species
