# Supplementary material for: Widespread Separation of the Polypyrimidine Tract From 3′ AG by G Tracts in Association With Alternative Exons in Metazoa and Plants
Source: Front Genet. 2019 Jan 14;9:741. doi: 10.3389/fgene.2018.00741 (PMC6339879; doi:10.3389/fgene.2018.00741)
Supplement: DATA FILE S1 — Sequences of REPAG 3′ SS from each species of fungi. [file Data_Sheet_1.zip › Supplementary data 1/Fungi_Release38_rhizopus_microsporus_var_microsporus.txt]

REPA_GGG_Sequence	Exon_Start	Exon_End	Pos_-50	Pos_+2	Strand	Chromosome	GeneID	Gene_Start	Gene_End	Gene_Name	Number_of_REPAs	Number_of_REPAs_has_GGG	Number_of_Intron(Intra_genic_Region)	Upstream_Constitutive_Exon
TAAATGATTTTACTATATATAAACTTACAATGTCAACCTGGGGGAAATAGAT	28401	28548	28351	28403	1	BCV72scaffold_1	BCV72DRAFT_246479	28191	29520	None	5296	212	31812	No_constitutive_exon_found_in_species
TTGCGTGAGTTGTCAATTGAATACTAAAATGGCTTTTATGGGATACATAGAC	369427	369444	369377	369429	1	BCV72scaffold_1	BCV72DRAFT_219038	368811	370946	None	5296	212	31812	No_constitutive_exon_found_in_species
AGAAAGAGGGAGAAATAAAGAACAAGGAGATGCTAAGGGTAATAAAATAGGA	19554	20277	19504	19556	1	BCV72scaffold_2	BCV72DRAFT_49864	19305	21272	None	5296	212	31812	No_constitutive_exon_found_in_species
ATTGAAGGGGGATAATACAAATAGTACTAAAGATCAAATTTGGGACATAGAA	80255	80643	80693	80641	-1	BCV72scaffold_2	BCV72DRAFT_219123	79820	82845	None	5296	212	31812	No_constitutive_exon_found_in_species
CACAGTTTTTGTTTCTGACCATATGGCCTCTTTTTTTTGGGAAACAATAGGT	216155	216486	216536	216484	-1	BCV72scaffold_2	BCV72DRAFT_50921	214213	217018	None	5296	212	31812	No_constitutive_exon_found_in_species
CTGGACGAGTGGTTGGAGCCAACGTAACTGAAGTGCATGAAGTTGGGTAGCT	347580	347693	347530	347582	1	BCV72scaffold_2	BCV72DRAFT_300621	347225	348129	None	5296	212	31812	No_constitutive_exon_found_in_species
GGGGATGATCCCTTTCTTTTTTTTAATATGTTTATTTGGGGAGAGAATAGAA	13944	14571	13894	13946	1	BCV72scaffold_4	BCV72DRAFT_332087	13581	15059	None	5296	212	31812	No_constitutive_exon_found_in_species
ACATGTAAAAAAAAGCCACCGTGGGAAACTTACTGAATTTCAATGGGTAGAG	120932	120972	120882	120934	1	BCV72scaffold_4	BCV72DRAFT_197623	120443	122452	None	5296	212	31812	No_constitutive_exon_found_in_species
CAGCAGAAGAAACAATAGGAAGACTAATGCAAACCATCAGGCAAGGGTAGTC	216550	217276	217326	217274	-1	BCV72scaffold_4	BCV72DRAFT_284248	216550	218228	None	5296	212	31812	No_constitutive_exon_found_in_species
GACAGGTATAGGAGTGACGTATAAAAACATAAAACTAAAGGGAAATATAGAA	300096	300250	300300	300248	-1	BCV72scaffold_4	BCV72DRAFT_95034	299136	301178	None	5296	212	31812	No_constitutive_exon_found_in_species
GCAGGTAAATCATAACAAGACTATCTCATGTCCTTCTAACGGGATACTAGGC	42507	42615	42665	42613	-1	BCV72scaffold_6	BCV72DRAFT_220089	40486	44035	None	5296	212	31812	No_constitutive_exon_found_in_species
AAAATATGGTGTTTATATAAGAAACATTCGGAGAAGGGCCCCGGATAGAGCT	97078	97231	97281	97229	-1	BCV72scaffold_6	BCV72DRAFT_253879	97078	97772	None	5296	212	31812	No_constitutive_exon_found_in_species
CCTTTTATTCTGCGTTGTTCTCATTGTATTCTATGAACTTGTGGGAATAGTT	238732	239065	238682	238734	1	BCV72scaffold_6	BCV72DRAFT_191600	238554	239065	None	5296	212	31812	No_constitutive_exon_found_in_species
ATGTAATAAAAAAGAGAAAGGGTACAATATGTATACTAAAATGGGATTAGGT	257129	257245	257079	257131	1	BCV72scaffold_6	BCV72DRAFT_220233	256547	259040	None	5296	212	31812	No_constitutive_exon_found_in_species
TTATAATAAACGACAAGGTCTCGACTAATGTCTTTTGGCTGGGTGTATAGAC	257399	257650	257349	257401	1	BCV72scaffold_6	BCV72DRAFT_220233	256547	259040	None	5296	212	31812	No_constitutive_exon_found_in_species
AATGTTTATCCAACCTGTTTAACTCACCTGCCTTTTTTGGGGATAAAAAGTT	261537	261819	261487	261539	1	BCV72scaffold_6	BCV72DRAFT_115625	261065	266432	None	5296	212	31812	No_constitutive_exon_found_in_species
CTTTAACATTTTCTCTGGGAGAGATTTATTTATACAATGGGATAAAATAGAA	95055	95235	95285	95233	-1	BCV72scaffold_7	BCV72DRAFT_122440	94574	95960	None	5296	212	31812	No_constitutive_exon_found_in_species
TAAGAGAGAAAGAGAAAAAGCATAAAAAAAACTGATTTAGGGATGGTTAGTT	99099	99883	99049	99101	1	BCV72scaffold_8	BCV72DRAFT_220492	97270	100272	None	5296	212	31812	No_constitutive_exon_found_in_species
AAAAGATCATTTTTGTGTGTATGAAAAAGTTAACCGATGTGGGGGGTTAGGG	233894	234206	233844	233896	1	BCV72scaffold_8	BCV72DRAFT_130706	233426	234779	None	5296	212	31812	No_constitutive_exon_found_in_species
AAGACTACGCTGACTTTATTATTATTACTATTAACACAGGGATCAAATAGCT	59514	59934	59984	59932	-1	BCV72scaffold_9	BCV72DRAFT_247222	58983	64743	None	5296	212	31812	No_constitutive_exon_found_in_species
GTAAGTCTATCTTTTCTTTTTCTTTTTCCATACTGATCTTGGGCATATAGAA	171721	172635	171671	171723	1	BCV72scaffold_9	BCV72DRAFT_220742	171374	172635	None	5296	212	31812	No_constitutive_exon_found_in_species
TATCATATAAAAATGTGCAAACATACGGAAACTAACGATGGGACATAAAGAA	113753	113876	113703	113755	1	BCV72scaffold_10	BCV72DRAFT_247304	113677	115573	None	5296	212	31812	No_constitutive_exon_found_in_species
TTTTTCCTTCTTTCTCCTCTTTTTTTTCTTTTACATAAATGGGTAACCAGTC	114480	114681	114430	114482	1	BCV72scaffold_10	BCV72DRAFT_247304	113677	115573	None	5296	212	31812	No_constitutive_exon_found_in_species
TAAGCTAAAGAATTTACTGACTGCATGTAGATTAATGGGTGCAATAATAGAT	146755	146795	146845	146793	-1	BCV72scaffold_10	BCV72DRAFT_221005	144414	147007	None	5296	212	31812	No_constitutive_exon_found_in_species
TTCCCACACACACATCAGCGGCTTCGAATGTACTCATTTTTATGGGATAGTG	10483	10646	10696	10644	-1	BCV72scaffold_11	BCV72DRAFT_285469	10059	12988	None	5296	212	31812	No_constitutive_exon_found_in_species
AAGTTGCTGTCATAAAGCGTACACGTGTATAACTAATAACGAGGGGCTAGCA	10059	10431	10481	10429	-1	BCV72scaffold_11	BCV72DRAFT_285469	10059	12988	None	5296	212	31812	No_constitutive_exon_found_in_species
TAAAATAGTAACGGATCACTGGAGCAGTGCTGAAGATGATTGGGATAAAGGT	18041	18644	18694	18642	-1	BCV72scaffold_11	BCV72DRAFT_254166	18041	19744	None	5296	212	31812	No_constitutive_exon_found_in_species
AAGTAAATATAAAGTAAAATGTAAGACTAACACTAATATTGGGAAAATAGAA	86642	86724	86592	86644	1	BCV72scaffold_11	BCV72DRAFT_9121	86217	87014	None	5296	212	31812	No_constitutive_exon_found_in_species
ATTATACAGAAAAAGAAAAAGAAAAAAAACTAAATAAAAGAGGGGAAAAGGG	124796	125329	124746	124798	1	BCV72scaffold_11	BCV72DRAFT_332792	123536	126956	None	5296	212	31812	No_constitutive_exon_found_in_species
AAAGTAAAGAGGTTAAAACTGTCTAAAGAACTAAAGAGGGGAAATGACAGGT	68366	68576	68316	68368	1	BCV72scaffold_13	BCV72DRAFT_221493	65748	70478	None	5296	212	31812	No_constitutive_exon_found_in_species
CTTAAACACGTAAATTTTGAAAACCCCTGTCACCAGCCATTTGGGCAAAGAA	111687	112512	111637	111689	1	BCV72scaffold_13	BCV72DRAFT_254301	110824	112879	None	5296	212	31812	No_constitutive_exon_found_in_species
AATAATATAGATGCACCTTAACGTTTCATTAATTGCTCTTTTGGGAATAGAT	123301	123436	123486	123434	-1	BCV72scaffold_13	BCV72DRAFT_332946	120931	124222	None	5296	212	31812	No_constitutive_exon_found_in_species
TTATGTATTGTCGCTGTGTTTATTAACTGTATCTTGTCGCGGGATTATAGGT	92486	92762	92436	92488	1	BCV72scaffold_14	BCV72DRAFT_268908	91842	96839	None	5296	212	31812	No_constitutive_exon_found_in_species
CATTTGATTTTTTTTTTAGCTTGACCTTTTTCTTACTTCTATGGGATTAGTG	108981	109795	109845	109793	-1	BCV72scaffold_14	BCV72DRAFT_26246	108981	110613	None	5296	212	31812	No_constitutive_exon_found_in_species
GGTAATAAAAATGACTATAGTATTTAAATTCCAAACTTATAATGGGGCAGAA	119862	120008	119812	119864	1	BCV72scaffold_14	BCV72DRAFT_221724	119202	120726	None	5296	212	31812	No_constitutive_exon_found_in_species
TAAAGAACATTGTGCGTGTATATATCTTTTATGCTAAGCGGGTATAATAGAG	68332	68766	68816	68764	-1	BCV72scaffold_15	BCV72DRAFT_286122	67819	69083	None	5296	212	31812	No_constitutive_exon_found_in_species
GTAAGTTTAAATAAAAGTCAACATAACACTCATTTATTTTTAAAAGGGAGAG	210742	210958	211008	210956	-1	BCV72scaffold_15	BCV72DRAFT_200113	210380	211502	None	5296	212	31812	No_constitutive_exon_found_in_species
CCTTTTCTGTCATTGTTGGACACTTTTTTAAACCCTTTTTTTGAGGGTAGAC	18571	18660	18710	18658	-1	BCV72scaffold_16	BCV72DRAFT_302101	17145	19177	None	5296	212	31812	No_constitutive_exon_found_in_species
AGAGAAAGACTAGCTCTCATTGCCAATGACTTATATACTTGGGAAACTAGAA	46146	46908	46958	46906	-1	BCV72scaffold_16	BCV72DRAFT_34692	46146	47295	None	5296	212	31812	No_constitutive_exon_found_in_species
AAGAACAAGGGGGCTCACTTCGACATTGATTTTTTATACTGTGGGTATAGGT	109627	109836	109577	109629	1	BCV72scaffold_16	BCV72DRAFT_34918	106064	110776	None	5296	212	31812	No_constitutive_exon_found_in_species
ATAGATTATATACTTTTAGATTCGAGTTTTCTGAAATAAAAGGGTTATAGTG	193363	193502	193552	193500	-1	BCV72scaffold_16	BCV72DRAFT_35452	192775	193766	None	5296	212	31812	No_constitutive_exon_found_in_species
AGGAAACACGAGTAAAAGTAAATGCCATCAACATAGTAACGGGATTATAGCT	71637	71674	71587	71639	1	BCV72scaffold_17	BCV72DRAFT_200423	71183	73904	None	5296	212	31812	No_constitutive_exon_found_in_species
AATTTATACTTGACAGAAAAGAAGTATGGGACTTAATAAGGGATCAATAGAT	83006	83182	82956	83008	1	BCV72scaffold_17	BCV72DRAFT_333229	81937	85912	None	5296	212	31812	No_constitutive_exon_found_in_species
CTATGACCGGGTCCGCAACTCGGTGTACAACATGCTCCGGGAATATAAAGCT	88927	89375	88877	88929	1	BCV72scaffold_17	BCV72DRAFT_254487	87492	89375	None	5296	212	31812	No_constitutive_exon_found_in_species
AAGAGTAATAACTAAAGTAAAGAAAAAGAAACTAAGGGGAATTACAAAAGGA	193634	193760	193810	193758	-1	BCV72scaffold_17	BCV72DRAFT_39640	192895	194945	None	5296	212	31812	No_constitutive_exon_found_in_species
GATTTGATGGTCGCGTGTTGTTTTTACTAAAAAAAAAAAGGGAAATATAGAC	27176	27304	27354	27302	-1	BCV72scaffold_18	BCV72DRAFT_42644	26278	28544	None	5296	212	31812	No_constitutive_exon_found_in_species
AGCATATATATAGTTCACAGTGTATTTACCTATATTTAAAATCGGGATAGAG	30813	31081	30763	30815	1	BCV72scaffold_18	BCV72DRAFT_42700	30353	32358	None	5296	212	31812	No_constitutive_exon_found_in_species
GGAGATAATGTATATGTATACATGTACTGATTTATTTTTTGGGATATTAGAT	45363	45427	45313	45365	1	BCV72scaffold_18	BCV72DRAFT_200525	43709	45427	None	5296	212	31812	No_constitutive_exon_found_in_species
CATAGACGCCTTTTATTTCCAAATGATTAACTTGATTGAGGGAAGATTAGCC	116519	117506	116469	116521	1	BCV72scaffold_18	BCV72DRAFT_222289	115959	117506	None	5296	212	31812	No_constitutive_exon_found_in_species
CTGAGTTGTACAAAACTTTACTTGTTTTTCTCACCCTCTCGTGGGAATAGAG	153606	153759	153809	153757	-1	BCV72scaffold_18	BCV72DRAFT_222326	150407	154248	None	5296	212	31812	No_constitutive_exon_found_in_species
TCATCAAAAATACACAAAGAACTTGAACAATATTCACAAAGAGGGCATAGTT	202713	203021	202663	202715	1	BCV72scaffold_18	BCV72DRAFT_222353	202101	206087	None	5296	212	31812	No_constitutive_exon_found_in_species
TAAAAAATAATATTGTACATACAGGCTTTAATTAACATTGGGCCCAAAAGAT	38340	38747	38290	38342	1	BCV72scaffold_19	BCV72DRAFT_333350	37021	39993	None	5296	212	31812	No_constitutive_exon_found_in_species
TAAGTAGCACTTTTTTATATTTGTTGATATACTGATGTATGGGTAAATAGAT	153513	154046	154096	154044	-1	BCV72scaffold_19	BCV72DRAFT_47202	153094	155532	None	5296	212	31812	No_constitutive_exon_found_in_species
GAAACACATATTTGATACAAGATCCATGCTTATTTGTTTGAATGGGTTAGGT	61849	63269	61799	61851	1	BCV72scaffold_20	BCV72DRAFT_286798	61184	63269	None	5296	212	31812	No_constitutive_exon_found_in_species
ATAGATACAAAAAAGAAGAGAAAGTAATAAACAAGGAGGAGGGAATATAGTT	58210	58673	58723	58671	-1	BCV72scaffold_21	BCV72DRAFT_55415	57757	59027	None	5296	212	31812	No_constitutive_exon_found_in_species
GAAATATAGCAAATATTGTCTATTATTTTATAAAGCAAAGGGATATATAGAA	199186	199681	199136	199188	1	BCV72scaffold_21	BCV72DRAFT_222853	198810	202526	None	5296	212	31812	No_constitutive_exon_found_in_species
CGTAAGATGATACATGCAGATATAAGAGAGAGTTCTGATAAGGGTTATAGGT	94229	94309	94359	94307	-1	BCV72scaffold_22	BCV72DRAFT_248077	94073	94868	None	5296	212	31812	No_constitutive_exon_found_in_species
ATAGTTGTATATGAGAAACATGGTAGAGAGAAATTAACCGAGAGGGATAGTG	132505	133144	133194	133142	-1	BCV72scaffold_22	BCV72DRAFT_302676	132003	135881	None	5296	212	31812	No_constitutive_exon_found_in_species
AGAAAATAATTATAACAAAAGAAACTTGTCCTAAATAAGGGAGACTATAGAT	177964	178038	177914	177966	1	BCV72scaffold_22	BCV72DRAFT_239552	176587	179531	None	5296	212	31812	No_constitutive_exon_found_in_species
ACATAAAAACTAAGGAAGCATGATATACTAATCAAAAGAGGGGGAAATAGCG	83998	85675	83948	84000	1	BCV72scaffold_23	BCV72DRAFT_333665	83625	86626	None	5296	212	31812	No_constitutive_exon_found_in_species
CTTTAAAAAAAAGGCTTGGAACATAGGATACTGATATGATGAGGGTTTAGAT	103751	103974	103701	103753	1	BCV72scaffold_23	BCV72DRAFT_223123	99316	105598	None	5296	212	31812	No_constitutive_exon_found_in_species
AGTGAGTTCAAGGTCAGAGTGAATCGCTTTTTTACTAAAGTAGGGTGTAGGG	12433	12622	12383	12435	1	BCV72scaffold_24	BCV72DRAFT_254833	11013	15151	None	5296	212	31812	No_constitutive_exon_found_in_species
GAAGAATAGTATCCTCCTTACACCACATTTATGTTTTTGTTGGGAAATAGGA	122962	123604	122912	122964	1	BCV72scaffold_25	BCV72DRAFT_302923	122078	124652	None	5296	212	31812	No_constitutive_exon_found_in_species
ACCAGGAACTTGTCCAGGTAATGGTCAATGCAATGGCACGGGTGGATCAGCT	10128	10340	10078	10130	1	BCV72scaffold_26	BCV72DRAFT_201956	9854	10340	None	5296	212	31812	No_constitutive_exon_found_in_species
CAGGTACTTTCTATTCTTTAAAAACAAACTTGTTTTTAACTCGGGGATAGCT	106104	106304	106054	106106	1	BCV72scaffold_26	BCV72DRAFT_202050	105852	107260	None	5296	212	31812	No_constitutive_exon_found_in_species
GTAATACTTTATTTAATAATCAGAATTGTAATATTAAAATGAGGGAACAGAT	106854	106940	106804	106856	1	BCV72scaffold_26	BCV72DRAFT_202050	105852	107260	None	5296	212	31812	No_constitutive_exon_found_in_species
ACATTCATTGTATTCAAAAGAATCCATTCTTATAAAACGAGGGGGATCAGGG	139352	139413	139302	139354	1	BCV72scaffold_27	BCV72DRAFT_202238	139058	140107	None	5296	212	31812	No_constitutive_exon_found_in_species
CTTGTCTTTAGCAAATATTCACAAGGCTTTATCTAACTTGGGAACATTAGTC	74055	74136	74005	74057	1	BCV72scaffold_28	BCV72DRAFT_333979	73715	77578	None	5296	212	31812	No_constitutive_exon_found_in_species
CATATATAGATATATTATGCAAATTACTTGGCTAACTGTGGGATAATCAGGT	128913	129486	129536	129484	-1	BCV72scaffold_29	BCV72DRAFT_75460	128370	129991	None	5296	212	31812	No_constitutive_exon_found_in_species
AGTATCTAATGGATCTATTGATCTTGGTATTGTATTTAACGGCTGGGTAGCT	24666	25343	25393	25341	-1	BCV72scaffold_31	BCV72DRAFT_240101	23608	26189	None	5296	212	31812	No_constitutive_exon_found_in_species
GTGTTGGATACATCTTTTTATTGTTCACTAAACAAGATACGGGTAACAAGTT	76773	76841	76723	76775	1	BCV72scaffold_31	BCV72DRAFT_81024	76228	77490	None	5296	212	31812	No_constitutive_exon_found_in_species
TCTCATCTGACAGATAATAAAACGGGAAAATAATGACCTTGGGACATTAGTT	5128	5943	5078	5130	1	BCV72scaffold_32	BCV72DRAFT_322756	3897	6594	None	5296	212	31812	No_constitutive_exon_found_in_species
ATACGAGGTACTGAACGCAGTCCATCTATTTTTTTTGCTTGGGAAAATAGGT	13230	13932	13180	13232	1	BCV72scaffold_32	BCV72DRAFT_288344	12811	14771	None	5296	212	31812	No_constitutive_exon_found_in_species
ATAAACATATTAATCAATAATCAGTTTATTGATATATAAACGGGTAATAGCG	83011	83503	83553	83501	-1	BCV72scaffold_33	BCV72DRAFT_240241	77805	83859	None	5296	212	31812	No_constitutive_exon_found_in_species
CTGTTCAAACCTGACAGACATGAGCTGGGCTCACATGGGAAATATGCAAGGA	58841	58969	59019	58967	-1	BCV72scaffold_34	BCV72DRAFT_303554	58628	62323	None	5296	212	31812	No_constitutive_exon_found_in_species
ATCACTAGAATATCACAATATAAAACTCATCATTCACACTGGGGGAATAGGC	150467	150606	150656	150604	-1	BCV72scaffold_34	BCV72DRAFT_303592	147567	150855	None	5296	212	31812	No_constitutive_exon_found_in_species
GAAATATTCATGTATAAAAAATTCGAGACTAACATCAATTTGGGGGATAGCC	14493	14592	14443	14495	1	BCV72scaffold_35	BCV72DRAFT_303600	12391	14967	None	5296	212	31812	No_constitutive_exon_found_in_species
ACGAGATAAATAAAAGCCAAAGATTTCTAATGCCTTCTCCAGGGCCCAAGCA	91534	91674	91484	91536	1	BCV72scaffold_35	BCV72DRAFT_203391	90962	91674	None	5296	212	31812	No_constitutive_exon_found_in_species
AAAATAACATAACGTCATTTCTGGATGAAAGACTAACTCATAAGGGACAGTT	95195	95326	95145	95197	1	BCV72scaffold_35	BCV72DRAFT_203400	94364	95817	None	5296	212	31812	No_constitutive_exon_found_in_species
TTCAAGCAAATAGCTTTTTTTAACAATATTTGCAAATAGGAGGGAGATAGTA	18436	18643	18386	18438	1	BCV72scaffold_37	BCV72DRAFT_248823	17938	19535	None	5296	212	31812	No_constitutive_exon_found_in_species
TAAGTAGTTCATAATAACTTGAAAAAAAGATCTAATCATGGGCAATATAGAA	59840	60163	60213	60161	-1	BCV72scaffold_38	BCV72DRAFT_203819	59840	61685	None	5296	212	31812	No_constitutive_exon_found_in_species
GTGTCGCAAAATATTAACTGTAATTAAAGGAATATGGAGTGGGATCAAAGTG	3402	3517	3352	3404	1	BCV72scaffold_40	BCV72DRAFT_324617	2437	3583	None	5296	212	31812	No_constitutive_exon_found_in_species
AAGCAAAGGATATACTTAAAATATAAAACTAACATAGTCTGGGTAATTAGAG	105893	105968	106018	105966	-1	BCV72scaffold_40	BCV72DRAFT_289293	105623	106115	None	5296	212	31812	No_constitutive_exon_found_in_species
TGTTCAATCCATTTGCTTTTATTGTTTTTATTGTAAAATGGGTTCAAAAGCT	118973	119152	118923	118975	1	BCV72scaffold_40	BCV72DRAFT_248980	112120	121968	None	5296	212	31812	No_constitutive_exon_found_in_species
ATTTTTTAGTTTTGATCATTTGATGGTATATACTCAGAAGGGAGGCTTAGTT	71771	71998	72048	71996	-1	BCV72scaffold_41	BCV72DRAFT_324844	71026	72594	None	5296	212	31812	No_constitutive_exon_found_in_species
AAATGATATTGATCATGTATCATGTTTAACTAATTCCTACGATGGGGTAGCC	111711	111990	111661	111713	1	BCV72scaffold_41	BCV72DRAFT_304029	111029	113216	None	5296	212	31812	No_constitutive_exon_found_in_species
GTAAGTACAATATACAGTTTAGCTTGAGAGTTCATTTTCACATGGGATAGAC	132364	132464	132514	132462	-1	BCV72scaffold_41	BCV72DRAFT_304040	131900	132663	None	5296	212	31812	No_constitutive_exon_found_in_species
AAATGTTTGACTACTATCCTCTTTTCTAACCTTTAAGGGATAAAAAAAAGCT	23204	24081	23154	23206	1	BCV72scaffold_43	BCV72DRAFT_289545	22637	24081	None	5296	212	31812	No_constitutive_exon_found_in_species
CAAACTCCATAAATTAATGCTATTATGACCAAGATTACCTCGTGGGATAGTT	90491	90799	90849	90797	-1	BCV72scaffold_43	BCV72DRAFT_304135	90491	91078	None	5296	212	31812	No_constitutive_exon_found_in_species
AAGAAAGAAGGAAAAAGAAAAGAGAGCGTGGTATTAAATGTGTGGGATAGAT	121686	122809	121636	121688	1	BCV72scaffold_43	BCV72DRAFT_334797	120866	122809	None	5296	212	31812	No_constitutive_exon_found_in_species
ACTTACGTACCAAGTTTGGAGAAGACGCCGTGTTTGTGATGGGAAACTAGTT	143681	143902	143952	143900	-1	BCV72scaffold_43	BCV72DRAFT_325082	143210	145007	None	5296	212	31812	No_constitutive_exon_found_in_species
GGTAATTATGAGCAATCATTGCTTTTATTGTTCTAATGGGGTAATAATAGCT	85970	86103	86153	86101	-1	BCV72scaffold_45	BCV72DRAFT_255639	85227	89692	None	5296	212	31812	No_constitutive_exon_found_in_species
TGTAATTATTTTTTCTCTCTCTTTTTTTTTACATATTATGGGAATCAAAGGC	78723	79001	78673	78725	1	BCV72scaffold_47	BCV72DRAFT_205030	77906	80123	None	5296	212	31812	No_constitutive_exon_found_in_species
TAAGTCTAACCTACAATAATTACAGAAAGTTAATTGTTTTTGGGAAACAGAG	97430	97677	97380	97432	1	BCV72scaffold_47	BCV72DRAFT_226146	94095	102639	None	5296	212	31812	No_constitutive_exon_found_in_species
CCCCCTTTTTTTTTTAAACAGCAACTCTTTCTCTCAACACAATAGGGAAGTA	105042	105339	105389	105337	-1	BCV72scaffold_48	BCV72DRAFT_304434	103180	105886	None	5296	212	31812	No_constitutive_exon_found_in_species
AGTTGCTGTATGCATATATCAGATTTGTTTATCTAAAAGGGGAAGAATAGAA	27629	28070	27579	27631	1	BCV72scaffold_49	BCV72DRAFT_104110	26719	29137	None	5296	212	31812	No_constitutive_exon_found_in_species
GGCAGAAAGCCAATTTGAGTCGTGTGACACTAATATGGGTGAATCAATAGAT	54769	54952	55002	54950	-1	BCV72scaffold_49	BCV72DRAFT_226355	53288	55258	None	5296	212	31812	No_constitutive_exon_found_in_species
CAAAGCGGGGCAATTGGTATGACTAAATGTGAATCTCTATGGGCATATAGCC	72777	73732	73782	73730	-1	BCV72scaffold_49	BCV72DRAFT_104419	72001	74133	None	5296	212	31812	No_constitutive_exon_found_in_species
AATTCATTAACATTTCATTTTAGTGGGTTGGACGGCATTAATGTGGGCAGCT	129441	129941	129991	129939	-1	BCV72scaffold_49	BCV72DRAFT_205256	128375	130183	None	5296	212	31812	No_constitutive_exon_found_in_species
CCAACGGTAAGTTTAATTTTTATTGAAGCATAAACTTATGAGGGCCGTAGTC	32224	32508	32558	32506	-1	BCV72scaffold_52	BCV72DRAFT_241243	31817	32861	None	5296	212	31812	No_constitutive_exon_found_in_species
AGTTTGAATCATACATAGGGGATCAAGATGATAATGGGTCTATATAAAAGTG	52078	52273	52028	52080	1	BCV72scaffold_55	BCV72DRAFT_110752	51716	53120	None	5296	212	31812	No_constitutive_exon_found_in_species
TACAGAGGACGACGTTCATCGATTATATGATCGAATTACCTGTGGGATAGAG	24239	24818	24189	24241	1	BCV72scaffold_56	BCV72DRAFT_304819	23989	24818	None	5296	212	31812	No_constitutive_exon_found_in_species
AAAGACACACCCTTTTATTCCCTTTAGCTAAGAAAAAAGGGAATAAATAGCA	34071	34327	34377	34325	-1	BCV72scaffold_56	BCV72DRAFT_227052	32799	35304	None	5296	212	31812	No_constitutive_exon_found_in_species
GTTTCTTTATAAAAATGAATATAGAAAGAAAGGTTAATAGAAGAGGGTAGAT	38543	38592	38493	38545	1	BCV72scaffold_56	BCV72DRAFT_111334	37355	39771	None	5296	212	31812	No_constitutive_exon_found_in_species
AATAGCAAAAAAAAAAAAAAAAAAAGTCGCATATTTATGTGGGTGATTAGAT	66366	66732	66316	66368	1	BCV72scaffold_56	BCV72DRAFT_111508	64301	70318	None	5296	212	31812	No_constitutive_exon_found_in_species
AAAAAAAAATTCCCCAAGAAATAGCAAAAATAACTAATGGGGATTTGAAGTG	106049	106739	105999	106051	1	BCV72scaffold_56	BCV72DRAFT_304850	105387	107980	None	5296	212	31812	No_constitutive_exon_found_in_species
ATAGAGTATAGCCTTCCCTTTGGAGGAGTAGGTACATCTGGTATGGGCAGTT	51750	51800	51850	51798	-1	BCV72scaffold_57	BCV72DRAFT_249606	51750	53557	None	5296	212	31812	No_constitutive_exon_found_in_species
TTATCTCATGTCATCTTTATCCAGTGGGTTATATACACTAAAATGGGCAGAA	113716	113792	113666	113718	1	BCV72scaffold_58	BCV72DRAFT_241539	113635	114658	None	5296	212	31812	No_constitutive_exon_found_in_species
AAAAAAGACGGGAAAAACTCATTCGATTTTTTATTGAATTGGGATGATAGGG	53360	53554	53310	53362	1	BCV72scaffold_59	BCV72DRAFT_241562	52725	54200	None	5296	212	31812	No_constitutive_exon_found_in_species
TATAAATGCTTTCTTAATGGTCTAATTCGTTTTTACTGGGGGAGATGCAGAT	97052	97633	97002	97054	1	BCV72scaffold_59	BCV72DRAFT_113914	96517	97816	None	5296	212	31812	No_constitutive_exon_found_in_species
TATACAACAAAACAGAGACATATAGACTGATAATGAAGGGGGAAATATAGGG	113036	113156	113206	113154	-1	BCV72scaffold_59	BCV72DRAFT_206290	113036	113908	None	5296	212	31812	No_constitutive_exon_found_in_species
CCTAAGGAACTAATCGTGTTACCTAGTTACACCTGGAAACGATAGGGAAGAT	48129	48371	48421	48369	-1	BCV72scaffold_60	BCV72DRAFT_188226	48129	48902	None	5296	212	31812	No_constitutive_exon_found_in_species
GGTAACGAAACTTGTGTTTTTCTGTATTGTTGCTAATTGGGGATATAAAGGA	55363	55470	55520	55468	-1	BCV72scaffold_60	BCV72DRAFT_305032	54778	56464	None	5296	212	31812	No_constitutive_exon_found_in_species
TTACGAAATAAAACAACTTCTCTAATTTCCGGTTATTTTGTAGGGAACAGAG	59696	59799	59849	59797	-1	BCV72scaffold_60	BCV72DRAFT_327547	59389	60587	None	5296	212	31812	No_constitutive_exon_found_in_species
GTAAAGATGGAGATACATATAAAAAAAAGGCACTCATGTGGGGATATTAGTA	11273	11500	11550	11498	-1	BCV72scaffold_65	BCV72DRAFT_227828	9943	12265	None	5296	212	31812	No_constitutive_exon_found_in_species
AGTAATTGGCTTGTGATCAGAGCCGCTAATAGAATGCGAGGGAAAAATAGCT	104835	105040	104785	104837	1	BCV72scaffold_66	BCV72DRAFT_227955	104387	105604	None	5296	212	31812	No_constitutive_exon_found_in_species
AGGAGAGGGGATATCAGTATAGAAATACTGACTTGTGCGGGGGAACATAGCA	32191	32293	32343	32291	-1	BCV72scaffold_70	BCV72DRAFT_123685	31513	33525	None	5296	212	31812	No_constitutive_exon_found_in_species
AGTAGAGATATATGTCTTTGTGGGATATACTAATAAGAGGGAGCACACAGGT	56407	56511	56357	56409	1	BCV72scaffold_70	BCV72DRAFT_249993	56253	57309	None	5296	212	31812	No_constitutive_exon_found_in_species
TTCCGAAAAAAAAAATAAAGGAAAAAAAAGAGTCTAATCTATGGGTGTAGAT	79418	79639	79368	79420	1	BCV72scaffold_72	BCV72DRAFT_125288	78198	80903	None	5296	212	31812	No_constitutive_exon_found_in_species
ATATATATATATATACAAGAATGAGACTAATCACTTGTGAAATCGGGTAGAA	59318	59554	59268	59320	1	BCV72scaffold_73	BCV72DRAFT_228446	56512	61574	None	5296	212	31812	No_constitutive_exon_found_in_species
AGTCTTCCCTCCTTTCGTATTGCTAGGGAGGACTTTTTATGGGCACACAGCA	81084	81352	81402	81350	-1	BCV72scaffold_74	BCV72DRAFT_207714	81084	81911	None	5296	212	31812	No_constitutive_exon_found_in_species
GGTTGTTATTGTTAAATGTGTGTGTATTAGAATTAATATTTGAAGGGTAGGC	95495	95661	95711	95659	-1	BCV72scaffold_77	BCV72DRAFT_305819	93143	96035	None	5296	212	31812	No_constitutive_exon_found_in_species
AAAGAGACGTACTTATTGTTTCAATTTAGGCAAAAAAGGGTGGGCAAAAGAT	30185	31193	30135	30187	1	BCV72scaffold_81	BCV72DRAFT_208309	29339	32090	None	5296	212	31812	No_constitutive_exon_found_in_species
CTTTTGAATACGTATACATATACAATGCAGTAGTAGTAATATGGGAATAGAT	38468	38753	38803	38751	-1	BCV72scaffold_82	BCV72DRAFT_132096	37730	39477	None	5296	212	31812	No_constitutive_exon_found_in_species
TTGGACAATTTGCAAAAATAAATAAATCCATTCTCATGGGAAAATAATAGAT	49756	49871	49921	49869	-1	BCV72scaffold_83	BCV72DRAFT_229069	47597	51883	None	5296	212	31812	No_constitutive_exon_found_in_species
CTATATTATAAAAAAAGATCATGGTCTAATAAGAACGCGTGTGTGGGTAGCA	54477	54626	54427	54479	1	BCV72scaffold_83	BCV72DRAFT_208475	54094	55285	None	5296	212	31812	No_constitutive_exon_found_in_species
TTTAAACAAGCCATTGTCTGTGCACTTATAAAAATTTCGGGAAACAACAGAG	75947	76163	76213	76161	-1	BCV72scaffold_86	BCV72DRAFT_250450	75720	79874	None	5296	212	31812	No_constitutive_exon_found_in_species
TAAATAAAAACTAAAAATGGTAATACGATATACTAATAAGGGATCTAAAGAG	90012	90962	89962	90014	1	BCV72scaffold_86	BCV72DRAFT_336410	88836	90962	None	5296	212	31812	No_constitutive_exon_found_in_species
AGTTTTTTATTTTATTTTATTGCATCCATTTAATAACAAATGGGATATAGTG	92983	93272	93322	93270	-1	BCV72scaffold_86	BCV72DRAFT_208717	92983	94031	None	5296	212	31812	No_constitutive_exon_found_in_species
ATGATTCAGCATGTGTTGATTTTTTTTCTTTTTTTTTTTTGGGGAGATAGTA	8038	8333	8383	8331	-1	BCV72scaffold_89	BCV72DRAFT_208955	6861	9066	None	5296	212	31812	No_constitutive_exon_found_in_species
GGTAAACTATTCGAAATAATAAACTAGGACTCATACAAAGGGGGAAACAGGA	37890	37955	38005	37953	-1	BCV72scaffold_91	BCV72DRAFT_306361	36954	38873	None	5296	212	31812	No_constitutive_exon_found_in_species
TAAACAAAATAACAAATAGCAATAATACCATTCTAATAATCAGGGGTTAGTT	32537	32645	32695	32643	-1	BCV72scaffold_94	BCV72DRAFT_293368	31579	32887	None	5296	212	31812	No_constitutive_exon_found_in_species
GTTTATCTAACACTTCATAAGTAAATCATTCACTATTTTTGGGATACAAGTT	81780	82131	81730	81782	1	BCV72scaffold_94	BCV72DRAFT_230001	81319	83189	None	5296	212	31812	No_constitutive_exon_found_in_species
GACGTTCCACAAGCCTTTGGTGGCAAGTTGTTCATACAAAAAGATGGGAGAA	84989	85023	85073	85021	-1	BCV72scaffold_94	BCV72DRAFT_230012	84794	85187	None	5296	212	31812	No_constitutive_exon_found_in_species
AAAAAAAAGGCGTGGTTTGAATAAGATATTAATAAAGGGAGGGCAAATAGAT	4393	4765	4343	4395	1	BCV72scaffold_95	BCV72DRAFT_256828	3297	5161	None	5296	212	31812	No_constitutive_exon_found_in_species
GTAAACGAAAAGAAAACAGGAAGAGGAAAAATATTGATAAGGGTGTATAGTG	78276	79232	78226	78278	1	BCV72scaffold_97	BCV72DRAFT_293581	78066	79232	None	5296	212	31812	No_constitutive_exon_found_in_species
TATCATAATGTTTTTTCTGTATATTTAATTTTATTTATGGGGACACGTAGTG	47467	47699	47417	47469	1	BCV72scaffold_98	BCV72DRAFT_142703	42435	48057	None	5296	212	31812	No_constitutive_exon_found_in_species
AAAGATCATAGAATGGATTGAAATATTAATACTTTTTTTGGGGGAAATAGTG	31319	31660	31269	31321	1	BCV72scaffold_100	BCV72DRAFT_243040	28397	32239	None	5296	212	31812	No_constitutive_exon_found_in_species
AAGACTTTTAAATCGTTTCAATCTATATATAACACTATTGAGGGGAACAGAT	30984	31283	30934	30986	1	BCV72scaffold_101	BCV72DRAFT_263543	30664	32279	None	5296	212	31812	No_constitutive_exon_found_in_species
ATCAACAATCTTGTTCGTTACTTTTTATATAACTAGGGATTTAAAAATAGAT	65167	65205	65117	65169	1	BCV72scaffold_101	BCV72DRAFT_4802	64631	65606	None	5296	212	31812	No_constitutive_exon_found_in_species
AAAAAAAAATTATGCAAACTAAGAGTTTATGACATACTTATGGGACGCAGAA	14785	14882	14932	14880	-1	BCV72scaffold_105	BCV72DRAFT_306845	13384	15053	None	5296	212	31812	No_constitutive_exon_found_in_species
TTGAAAAAAAAAGAAAAATATGGAGCGATCTATTTACTTGGGAGATGTAGGT	5348	5875	5925	5873	-1	BCV72scaffold_106	BCV72DRAFT_306872	5348	6519	None	5296	212	31812	No_constitutive_exon_found_in_species
AAATAAAAAAAAGGGAGTATAGCAAGGATTCAACTGACCATAGGGAGTAGCA	70933	71083	70883	70935	1	BCV72scaffold_106	BCV72DRAFT_7248	70120	72123	None	5296	212	31812	No_constitutive_exon_found_in_species
TTATTACTTTGCATTACAATATGAATTATATAATATGGGAAAAAAAATAGTC	11488	11557	11438	11490	1	BCV72scaffold_110	BCV72DRAFT_337042	10862	12214	None	5296	212	31812	No_constitutive_exon_found_in_species
ACATTTATATATTGGAAGATTACATAGAGTTGTTCTAAAACAGGGTATAGGA	21834	21994	22044	21992	-1	BCV72scaffold_111	BCV72DRAFT_277307	21119	22843	None	5296	212	31812	No_constitutive_exon_found_in_species
TATGGATACTGTAACCATATAACGTGCTACTCACTGGCAGGGATGGATAGGT	66265	66343	66393	66341	-1	BCV72scaffold_112	BCV72DRAFT_231166	65587	67397	None	5296	212	31812	No_constitutive_exon_found_in_species
CCATCATCTGGGACACAAAGATATTGGGAGAGACAAGAACATGGGAAGAGAA	23948	24007	23898	23950	1	BCV72scaffold_113	BCV72DRAFT_294424	21935	24007	None	5296	212	31812	No_constitutive_exon_found_in_species
AAGGAGCACCGAAGAGAAATCTATATATGTGAATTAATACAGGGCAAAAGTT	44232	44452	44182	44234	1	BCV72scaffold_113	BCV72DRAFT_307120	43742	44708	None	5296	212	31812	No_constitutive_exon_found_in_species
TATCTAAAATCGTTTAATGCATAAAAAAAAAGCTAACTGGGTTGCAAAAGGT	51280	51374	51230	51282	1	BCV72scaffold_113	BCV72DRAFT_294444	51099	53456	None	5296	212	31812	No_constitutive_exon_found_in_species
TCTCTTTCTACTATGTCAGCTCTGCTTTCCTTTCAAGGCTAATGGGACAGAG	44754	44779	44829	44777	-1	BCV72scaffold_116	BCV72DRAFT_251174	43136	45959	None	5296	212	31812	No_constitutive_exon_found_in_species
GTAAAAAAGCAAAGAAACGGAAAAAAAGAGAGAACCTAATGGGATGATAGAC	37852	38094	37802	37854	1	BCV72scaffold_117	BCV72DRAFT_231400	37181	39467	None	5296	212	31812	No_constitutive_exon_found_in_species
GGTAAACTAAACATCTATATATAATTGACTCACAACTGACGCTGGGATAGTA	21134	21363	21413	21361	-1	BCV72scaffold_119	BCV72DRAFT_211224	20418	21795	None	5296	212	31812	No_constitutive_exon_found_in_species
GCTATGCATAGATAACATAGTTTAACTATTTATTCTATTATTGGGAATAGCC	28614	28639	28564	28616	1	BCV72scaffold_124	BCV72DRAFT_211621	25149	29986	None	5296	212	31812	No_constitutive_exon_found_in_species
AGGTGAGGCAACATTGAAACTATTATGGGATGAATACTCACATAGGGTAGGA	4247	4498	4197	4249	1	BCV72scaffold_127	BCV72DRAFT_19371	3729	5005	None	5296	212	31812	No_constitutive_exon_found_in_species
TAAGTCTCGGTATAAAACAGAAAAAGACAGACAGAGCTAATTAAGGGTAGAT	56171	56341	56391	56339	-1	BCV72scaffold_128	BCV72DRAFT_307617	55615	57567	None	5296	212	31812	No_constitutive_exon_found_in_species
AAACAAATAATACTAACATGTTGATATAAAGGCACTTGTATGGGGCACAGTG	28420	28422	28370	28422	1	BCV72scaffold_130	BCV72DRAFT_251477	27538	29753	None	5296	212	31812	No_constitutive_exon_found_in_species
ATCTTTGTAACGTATATTTATGCACGTTTGATTAACAGGGAGCAAAATAGAT	37102	37738	37788	37736	-1	BCV72scaffold_130	BCV72DRAFT_232105	36924	39330	None	5296	212	31812	No_constitutive_exon_found_in_species
AAGAAAAAAACGGGAATTTTTTAAAAATAATAACTCGACTGGGGATGTAGAC	15560	16794	15510	15562	1	BCV72scaffold_136	BCV72DRAFT_295629	14682	17640	None	5296	212	31812	No_constitutive_exon_found_in_species
GTATGTGATTATGAAAATACTCTAGAAAATTTATTAATGTGGGCATATAGGC	25775	25860	25910	25858	-1	BCV72scaffold_136	BCV72DRAFT_307823	24915	27416	None	5296	212	31812	No_constitutive_exon_found_in_species
AAATCCGGTTATTGTACATGTATCTCATTCTCTTTTTCTTGGGGATAAAGTG	7303	7709	7759	7707	-1	BCV72scaffold_138	BCV72DRAFT_307868	5659	8006	None	5296	212	31812	No_constitutive_exon_found_in_species
TAGGAGGGGGACAAAGCAATACAAGTTTCATGCTTAAAATATGAGGGCAGTT	7188	7738	7138	7190	1	BCV72scaffold_139	BCV72DRAFT_307896	6466	8442	None	5296	212	31812	No_constitutive_exon_found_in_species
GGTGGAGCCTTGCTAGATGGCGACGAAGAGAACAAATATGAGGGTTTAAGGG	14803	14999	15049	14997	-1	BCV72scaffold_140	BCV72DRAFT_337767	13711	15504	None	5296	212	31812	No_constitutive_exon_found_in_species
ACGCCATAGCCACAGATACGATGCCCGTCCCTTGGTCTTTTTTAGGGAAGGT	12337	12426	12287	12339	1	BCV72scaffold_141	BCV72DRAFT_337782	12002	12861	None	5296	212	31812	No_constitutive_exon_found_in_species
TTTATAAATAATTAATAGTTATGTAATAGTAATGATAAAAAATGGGGTAGGG	39193	39265	39143	39195	1	BCV72scaffold_143	BCV72DRAFT_212784	38663	39265	None	5296	212	31812	No_constitutive_exon_found_in_species
TTATATGTATATACACTTTCATGGTACAAACTAAACAGAGAATGGGTCAGAT	53214	53610	53660	53608	-1	BCV72scaffold_143	BCV72DRAFT_212774	50983	55321	None	5296	212	31812	No_constitutive_exon_found_in_species
AATACGAGTCGAATCTAATGCTTTGCCCCCACACAACGTAGATGGGACAGAT	52133	52720	52770	52718	-1	BCV72scaffold_143	BCV72DRAFT_212774	50983	55321	None	5296	212	31812	No_constitutive_exon_found_in_species
ACACACAACATGTCAAACTAATCCATTTATACACAAGGGCAAAACACTAGCT	28995	29399	28945	28997	1	BCV72scaffold_147	BCV72DRAFT_251785	28861	31766	None	5296	212	31812	No_constitutive_exon_found_in_species
GATAGAATGTGTTATTCGAGATAAAAGAAAGCTTATATCGGGAGTTATAGAT	37706	38249	38299	38247	-1	BCV72scaffold_148	BCV72DRAFT_251800	37706	38634	None	5296	212	31812	No_constitutive_exon_found_in_species
TAGATATATATATATGTATGGATTAAAGCTGACTAGATATATGGGGATAGAA	19294	19879	19929	19877	-1	BCV72scaffold_152	BCV72DRAFT_213296	19294	20695	None	5296	212	31812	No_constitutive_exon_found_in_species
GCAATAGCTGTCGATATATAACATATACTTATATAATATAGGGTCAACAGTC	36264	36330	36380	36328	-1	BCV72scaffold_153	BCV72DRAFT_32523	34267	36493	None	5296	212	31812	No_constitutive_exon_found_in_species
GTCGAAGGTTAATTAGAAACGACTTTCCGAATTATTCAATGGGCTAATAGAG	40582	40731	40781	40729	-1	BCV72scaffold_157	BCV72DRAFT_244503	38878	42946	None	5296	212	31812	No_constitutive_exon_found_in_species
ATAGTCTAGGGAAAATATAGCAAATAACTAATGTGGGGTTGGTAAAACAGTA	4499	5687	4449	4501	1	BCV72scaffold_160	BCV72DRAFT_35593	3518	5687	None	5296	212	31812	No_constitutive_exon_found_in_species
TGCTTAAATGTTGTAATATATAGAATATTTTGCTTTATGAGGGGATACAGGC	10818	11083	11133	11081	-1	BCV72scaffold_161	BCV72DRAFT_244565	10223	11513	None	5296	212	31812	No_constitutive_exon_found_in_species
TATTACCATCAGGTCCACTGCCATTTCCATGTATTTCTAAATGGGTGAAGAA	23209	24853	24903	24851	-1	BCV72scaffold_162	BCV72DRAFT_233457	22504	25107	None	5296	212	31812	No_constitutive_exon_found_in_species
AAAAAAAGAGAGCATTGGATAATCTTTCTTACATTCTTTTTGGGGAAAAGCT	32173	32392	32123	32175	1	BCV72scaffold_162	BCV72DRAFT_257924	31547	34326	None	5296	212	31812	No_constitutive_exon_found_in_species
AAACGAACAGACGATGGCATATCTTTTCATTTATTAACTGGGAAACATAGCC	9877	10162	10212	10160	-1	BCV72scaffold_163	BCV72DRAFT_338180	8163	10471	None	5296	212	31812	No_constitutive_exon_found_in_species
GAACATGATCAGTACATTAGATCTGTCTTTTAATTTCTTGGGTAATACAGAA	17598	17632	17548	17600	1	BCV72scaffold_164	BCV72DRAFT_252043	16248	18850	None	5296	212	31812	No_constitutive_exon_found_in_species
GTAAAGTATGCGTTTATCCAACAACAAAACTCACACTAACAGGGCAATAGTA	20302	20670	20720	20668	-1	BCV72scaffold_167	BCV72DRAFT_308561	20302	20742	None	5296	212	31812	No_constitutive_exon_found_in_species
ATGTGCGATGATATGTTACAGCGTAACTGATATATATATGAATTGGGTAGGT	30808	31506	30758	30810	1	BCV72scaffold_168	BCV72DRAFT_233629	30335	31506	None	5296	212	31812	No_constitutive_exon_found_in_species
GTGTGGTTATCATGTGTGTGTATATATAAAACTAACGCTTGGGGAATAAGGC	34990	35073	34940	34992	1	BCV72scaffold_168	BCV72DRAFT_308588	34349	36292	None	5296	212	31812	No_constitutive_exon_found_in_species
TAAGAAAACTAGTAGGAAAACACTGTCGTCTAATCCCTTCTGGGGAGTAGGC	23207	24166	23157	23209	1	BCV72scaffold_169	BCV72DRAFT_233639	22216	24166	None	5296	212	31812	No_constitutive_exon_found_in_species
AAAAAAAAATAGCTTGACGATCTAATCTTTTTCATAGGGAGACTGTGAAGAC	43025	43120	42975	43027	1	BCV72scaffold_169	BCV72DRAFT_214047	42333	43120	None	5296	212	31812	No_constitutive_exon_found_in_species
GTTACACAGTCGATCTGACGATTTTGGTTATTTTAATTGGGGGAATATAGCC	19519	19533	19469	19521	1	BCV72scaffold_170	BCV72DRAFT_338300	19010	21832	None	5296	212	31812	No_constitutive_exon_found_in_species
ATATATCCTTTTTTTTCATTGACAAGTTTTTTTTTTTTTGGGGGGAATAGCT	21212	21572	21162	21214	1	BCV72scaffold_178	BCV72DRAFT_252244	20552	21572	None	5296	212	31812	No_constitutive_exon_found_in_species
GATAACCATGTAAAAAGTATTTACTTACATTCGAAGGGGGGCAAGAATAGAT	3094	3202	3252	3200	-1	BCV72scaffold_184	BCV72DRAFT_280380	0	4476	None	5296	212	31812	No_constitutive_exon_found_in_species
GCAACAGTACATCATAAGCACATTACCAAAAGGAGTGGGTAAAGTTAAAGGA	17140	17156	17090	17142	1	BCV72scaffold_185	BCV72DRAFT_214754	15935	17459	None	5296	212	31812	No_constitutive_exon_found_in_species
AAGAAGAGTATAGAAAATAGGATTTCTTTTTTTCTAAAATTGGGAAATAGAT	34567	34859	34909	34857	-1	BCV72scaffold_189	BCV72DRAFT_317314	33665	35479	None	5296	212	31812	No_constitutive_exon_found_in_species
GTAATGTAATAGAAAGAGTTGCGAATTTTAATCCACAGGGGGAACGCTAGTG	1720	1939	1670	1722	1	BCV72scaffold_194	BCV72DRAFT_48363	1149	1939	None	5296	212	31812	No_constitutive_exon_found_in_species
ATGTTGAATACCACCGGGAGCATCCCGATCATTGCCGTTGGGATATCAAGAA	1036	1158	1208	1156	-1	BCV72scaffold_200	BCV72DRAFT_309134	46	2646	None	5296	212	31812	No_constitutive_exon_found_in_species
TTTGGAGACTGGTGAAACAATGTGGCATACCAAATTACCCGAAAGGGAAGAA	15006	15096	15146	15094	-1	BCV72scaffold_203	BCV72DRAFT_318540	13922	15811	None	5296	212	31812	No_constitutive_exon_found_in_species
AGTGTATATAAAATCTATATGAAGAAAAAAAAAAGCTAAGGGTGATATAGGT	27631	28179	28229	28177	-1	BCV72scaffold_207	BCV72DRAFT_215566	27631	29029	None	5296	212	31812	No_constitutive_exon_found_in_species
AAGGTACGATGGAGAGACTATTATGTAAATAGATATAAACAAGGGGATAGAA	19685	19776	19635	19687	1	BCV72scaffold_215	BCV72DRAFT_309359	19503	22599	None	5296	212	31812	No_constitutive_exon_found_in_species
CACTGAAAGAAACGTACGCTTCGGTCATACCAAACGCATACGATGGGAAGAT	8498	8698	8748	8696	-1	BCV72scaffold_220	BCV72DRAFT_215947	8498	9750	None	5296	212	31812	No_constitutive_exon_found_in_species
TAATACAAGAATAAAAAGTATAGAATCAATTAAACAGGTGGGAAATATAGCT	23785	23872	23735	23787	1	BCV72scaffold_225	BCV72DRAFT_309478	23018	24141	None	5296	212	31812	No_constitutive_exon_found_in_species
AAAGAGAGAGAAAGAAAGAGCCGCATAATAGATACTCATGGGAAACACAGAC	6060	6219	6010	6062	1	BCV72scaffold_238	BCV72DRAFT_63484	4791	7266	None	5296	212	31812	No_constitutive_exon_found_in_species
TGTAATTGTTTTGCCATGTGTGTATTTTTTTCTAATGATTGGGATGATAGGA	23297	23615	23247	23299	1	BCV72scaffold_238	BCV72DRAFT_309633	20856	23615	None	5296	212	31812	No_constitutive_exon_found_in_species
AATTGCTTTTGGTGATTGTATGTTTAACAGCAGCCTGAGGGGAAACAGAGGG	2520	2674	2724	2672	-1	BCV72scaffold_240	BCV72DRAFT_320049	2361	4223	None	5296	212	31812	No_constitutive_exon_found_in_species
CCCTGCTCCTACTGGCACCTGTGCTGCTGGCTCCAAGGGTAAAGGTAAAGGT	2037	2530	2580	2528	-1	BCV72scaffold_246	BCV72DRAFT_320148	2037	2978	None	5296	212	31812	No_constitutive_exon_found_in_species
TTTTTTAATGTTTTTATGATGGTTTATTTTTTTACTAATCGGGGAAATAGTA	5264	5517	5214	5266	1	BCV72scaffold_256	BCV72DRAFT_281979	3765	6735	None	5296	212	31812	No_constitutive_exon_found_in_species
AGGTTTGTAAAGCATAAATCATTTAACGCTCCTTAGTAACAGGGGGTTAGGT	12801	12964	13014	12962	-1	BCV72scaffold_258	BCV72DRAFT_235946	10969	13114	None	5296	212	31812	No_constitutive_exon_found_in_species
AAAGTATGCATTTCTATTTTGAGATATGATTTCTCATCTAGGGTAATTAGAA	19616	19661	19711	19659	-1	BCV72scaffold_259	BCV72DRAFT_245787	19131	20125	None	5296	212	31812	No_constitutive_exon_found_in_species
CCCGTCTATATGAAATCGAGGAACCTGCCAATGAACTGGGGGGGATAAAGCT	1576	1732	1526	1578	1	BCV72scaffold_260	BCV72DRAFT_235981	1313	1732	None	5296	212	31812	No_constitutive_exon_found_in_species
AGCAAAGTAAAGGCTGTCATTTATTGCGAAATTAAGGGATAGACAAAAAGGT	11028	11097	10978	11030	1	BCV72scaffold_266	BCV72DRAFT_70348	10419	11726	None	5296	212	31812	No_constitutive_exon_found_in_species
AAAAATATATCTTTATTGCAAATTTTAACTTTTTTTTTATTTGGGGAAAGGG	15671	15713	15621	15673	1	BCV72scaffold_275	BCV72DRAFT_236298	14347	18611	None	5296	212	31812	No_constitutive_exon_found_in_species
AAGGTAAATAACAAGTATTTGTAAAGGGCTTTTTCTAAGGGATAAAATAGGC	3268	3492	3218	3270	1	BCV72scaffold_293	BCV72DRAFT_75977	1971	3492	None	5296	212	31812	No_constitutive_exon_found_in_species
GGGTAGGTCATGTTATAACTCAAGGAGAGAGGCCTTATGGGGAAAAGTAGAT	8837	8996	8787	8839	1	BCV72scaffold_300	BCV72DRAFT_236660	8364	11116	None	5296	212	31812	No_constitutive_exon_found_in_species
GACTAACAACATCGTCACAGCTTTAGTTTAAATTGATTGCATGAGGGGAGCT	6545	7141	7191	7139	-1	BCV72scaffold_304	BCV72DRAFT_282545	5567	8010	None	5296	212	31812	No_constitutive_exon_found_in_species
AGCTCAACAGAGTACTTTATGCTTGAATGATAACTAATGGGTTATGGAAGAC	5979	6145	6195	6143	-1	BCV72scaffold_307	BCV72DRAFT_80373	4449	8892	None	5296	212	31812	No_constitutive_exon_found_in_species
CAGAAAGGATCCTTCGGGATCAAATATGTCCTTTAATCCAGGGATAACAGCT	829	880	779	831	1	BCV72scaffold_310	BCV72DRAFT_339553	0	1601	None	5296	212	31812	No_constitutive_exon_found_in_species
AGTTTATAAATGCAACCTATTCATAGCTTTTTTTTTTTTTGGGAGTGTAGGC	3037	3423	3473	3421	-1	BCV72scaffold_314	BCV72DRAFT_82024	3037	4521	None	5296	212	31812	No_constitutive_exon_found_in_species
TAAAGAAGCAAAAGAGGAGAGAGCTAATATCAAGGGGGTAAAAATGATAGAG	9905	9978	10028	9976	-1	BCV72scaffold_316	BCV72DRAFT_310257	9742	10425	None	5296	212	31812	No_constitutive_exon_found_in_species
CAACTCTGTTGAGGTTTTTGGTCGACGAAGGTCGCTTGACGCATAGGGAGAG	1315	1339	1389	1337	-1	BCV72scaffold_413	BCV72DRAFT_253408	565	1463	None	5296	212	31812	No_constitutive_exon_found_in_species
