# Supplementary material for: Widespread Separation of the Polypyrimidine Tract From 3′ AG by G Tracts in Association With Alternative Exons in Metazoa and Plants
Source: Front Genet. 2019 Jan 14;9:741. doi: 10.3389/fgene.2018.00741 (PMC6339879; doi:10.3389/fgene.2018.00741)
Supplement: DATA FILE S1 — Sequences of REPAG 3′ SS from each species of fungi. [file Data_Sheet_1.zip › Supplementary data 1/Fungi_Release38_pseudogymnoascus_sp_vkm_f_4246.txt]

REPA_GGG_Sequence	Exon_Start	Exon_End	Pos_-50	Pos_+2	Strand	Chromosome	GeneID	Gene_Start	Gene_End	Gene_Name	Number_of_REPAs	Number_of_REPAs_has_GGG	Number_of_Intron(Intra_genic_Region)	Upstream_Constitutive_Exon
CAGCAACCGCTTCTACACTCACTACTGTGTTAGCTAATTTGGGACTACAGGT	91904	92335	91854	91906	1	contig_112	V492_00691	91585	94622	None	3028	344	17220	No_constitutive_exon_found_in_species
GTATTTAGACTTCCGTCATTGATGGCACTGTTAACGCGGCGGGCAACTAGGA	22669	22826	22876	22824	-1	contig_2683	V492_07645	21749	23186	None	3028	344	17220	No_constitutive_exon_found_in_species
ATACGTCCAAATTTGCCAAATAAACATTGCTAACACTGGCCCGGGGGTAGAG	84211	84302	84352	84300	-1	contig_2683	V492_07670	83803	84394	None	3028	344	17220	No_constitutive_exon_found_in_species
ACTCAACCGAGGCGAATTATGGACTCTGATTGTTAATATGGGAATATTAGTC	77056	77092	77006	77058	1	contig_2052	V492_05773	71792	79599	None	3028	344	17220	No_constitutive_exon_found_in_species
TTTATCGCCGCTGTAGTGCTTAGCATTGGCACTAATGGGTCGAATAATAGGG	77486	77503	77436	77488	1	contig_2052	V492_05773	71792	79599	None	3028	344	17220	No_constitutive_exon_found_in_species
ACTTGACACCTGTTCGCCCTCAATCAAGACCACTGAGCTGTCGTGGGAAGCA	35229	35628	35678	35626	-1	contig_79	V492_00410	34522	38123	None	3028	344	17220	No_constitutive_exon_found_in_species
TGTCGCGCTCATCGACGCATCATTTATTATATACAGACTAACGGGAGAAGCT	34512	34575	34462	34514	1	contig_1252	V492_03859	33079	34575	None	3028	344	17220	No_constitutive_exon_found_in_species
TCTCGAGTAGAGTTATCGCCAATATAGTCATGATTCTAATTGGGATATAGGG	12278	12327	12228	12280	1	contig_188	V492_00902	11517	12529	None	3028	344	17220	No_constitutive_exon_found_in_species
TCCACAGTGAATTTGAATGACTTGAACTCGGCTAATTCTTGGGTGTGTAGAT	52570	52683	52733	52681	-1	contig_1604	V492_04765	52570	54509	None	3028	344	17220	No_constitutive_exon_found_in_species
GGTTTGTTACTTCAATGTTCGATGGGAATAGTTTTGTGCTGATGGGGTAGAT	54609	54652	54559	54611	1	contig_97	V492_00565	54069	57402	None	3028	344	17220	No_constitutive_exon_found_in_species
ACAAATTTATCGTCTGCGGTTTTATGGACTTACTTTGCATGGGATGACAGTG	55840	55864	55790	55842	1	contig_97	V492_00565	54069	57402	None	3028	344	17220	No_constitutive_exon_found_in_species
CATGGCTGGATAGGCTCAAGTCTACGAATAGAGAGCTTCGTGGGCAATAGGA	77948	78051	77898	77950	1	contig_97	V492_00573	76310	80130	None	3028	344	17220	No_constitutive_exon_found_in_species
GGGGAGGAGGGGCTGTGGGAGGGGGGGACTGGGCTAATTCGAGGGGCTAGGT	12800	12902	12750	12802	1	contig_904	V492_02945	12163	12902	None	3028	344	17220	No_constitutive_exon_found_in_species
CTGCGCATCTGCACGGGTACTTGCATATGAAAGCTAACGGAACGGGATAGAA	45373	45409	45323	45375	1	contig_516	V492_01854	45123	46028	None	3028	344	17220	No_constitutive_exon_found_in_species
AGTTTTCTGTCTGCTGCTGGGTTGAGGCATTTGAGCTAACTGGGAACTAGCG	45931	46028	45881	45933	1	contig_516	V492_01854	45123	46028	None	3028	344	17220	No_constitutive_exon_found_in_species
CGTATACCCCCATATATATATGAAATCGAGCTAAAATCGGGATGAAAAAGAT	55857	56622	56672	56620	-1	contig_516	V492_01860	55202	60309	None	3028	344	17220	No_constitutive_exon_found_in_species
ATTCCATCTCACTACGATATCTTATATAAAGACACTAACGTAAGGGGCAGAC	68271	68561	68221	68273	1	contig_347	V492_01382	67459	69756	None	3028	344	17220	No_constitutive_exon_found_in_species
CTACTAAGCCCACACAATATTCCATGATGCTCTTTCTAATGGGTAGACAGTA	11566	11788	11838	11786	-1	contig_8	V492_00039	8863	12295	None	3028	344	17220	No_constitutive_exon_found_in_species
GCTGGATTTGATCAAGATGTTAATTGTACTGAACTAACTCGGGGTGGCAGGT	24349	24932	24299	24351	1	contig_852	V492_02775	23273	27126	None	3028	344	17220	No_constitutive_exon_found_in_species
TGGGTGTGTATTTTCTCACCAACATGCTTTCTGATACTGACATTGGGAAGGC	4285	4489	4539	4487	-1	contig_60	V492_00315	3610	5672	None	3028	344	17220	No_constitutive_exon_found_in_species
TTGTTTTTTAGAACTCCATTGTAAAATTACTGGCAAAGTGGGCGAGTTAGGT	20244	20858	20194	20246	1	contig_1066	V492_03422	19104	21413	None	3028	344	17220	No_constitutive_exon_found_in_species
AGTGTTGTGTGAACCGGGGTGTTTGTGTGTCGTTCGCTAATAAGGGGTAGCA	24642	24722	24772	24720	-1	contig_1066	V492_03423	23267	25087	None	3028	344	17220	No_constitutive_exon_found_in_species
CCTATTATTTCTTTGGGAATAAGATTTTAACGAGACTTGGGGTGATACAGAT	24625	25870	24575	24627	1	contig_744	V492_02456	24394	29280	None	3028	344	17220	No_constitutive_exon_found_in_species
TGGCTGTGTTGCTGCTGTAGATGTTTGTGCCATGACTGACTGGGTGGCAGAT	601	716	766	714	-1	contig_2727	V492_07999	0	1245	None	3028	344	17220	No_constitutive_exon_found_in_species
CGAGCATTTTCATTCGTTAGCCTCTTACAGCCCAGCTAACGGGTGTGCAGTT	13352	13759	13809	13757	-1	contig_2727	V492_08005	12677	14458	None	3028	344	17220	No_constitutive_exon_found_in_species
ACCTTACTCAGAGTGCTTCCAAGAAGTAATGCTAACAGTACGGGTGGCAGGT	29571	29592	29642	29590	-1	contig_2727	V492_08011	27871	30899	None	3028	344	17220	No_constitutive_exon_found_in_species
TGAGTAAGCAGTGCCGTTTATGCGCAATACTGATATTGGGCGCAATAAAGCC	11439	12345	12395	12343	-1	contig_1321	V492_04065	10664	12580	None	3028	344	17220	No_constitutive_exon_found_in_species
AAGTATAAATTGATTATTTTGGCATTGCATTGGCTAATAAGGGGTGTCAGCT	24398	24546	24596	24544	-1	contig_810	V492_02635	22347	27491	None	3028	344	17220	No_constitutive_exon_found_in_species
TGAGTTTTGTTTCTGGGGGAGTGTGTGAGGACTGAGACTGACTGGGATAGAC	12404	12433	12483	12431	-1	contig_2601	V492_07283	12404	15920	None	3028	344	17220	No_constitutive_exon_found_in_species
ACGTGAATATTTCCTCAATAGCTATACTGGAGACTAATTGCGGGCGACAGTC	54077	54492	54542	54490	-1	contig_2601	V492_07296	54077	54852	None	3028	344	17220	No_constitutive_exon_found_in_species
TCTGATGTAGTACTTATCCGCGACACGATATTTACTGACAGTGGGAACAGTC	35191	35458	35141	35193	1	contig_2163	V492_06027	31658	35458	None	3028	344	17220	No_constitutive_exon_found_in_species
GCAACATGAAACCCTTTTTAGCGCGGCCAAAACAGAGAAATAGGGGGTAGGC	40484	40931	40434	40486	1	contig_2163	V492_06029	37949	41643	None	3028	344	17220	No_constitutive_exon_found_in_species
GTCGATCTTTTTTCGCCTCTGCAACCTCTCGAGCTGATACGGGATCATAGGC	25674	25771	25821	25769	-1	contig_1837	V492_05312	24646	26032	None	3028	344	17220	No_constitutive_exon_found_in_species
TCTGTGAGTTTTTTGTCTCGAGAATGAACCACAAAGAGCTGACGGGATAGTT	18412	18501	18362	18414	1	contig_715	V492_02396	15809	18501	None	3028	344	17220	No_constitutive_exon_found_in_species
GCTGGAGTTGTTCACAGATACTCATACTAACCAACTCGTCTGGGATATAGAC	47994	49276	49326	49274	-1	contig_917	V492_03004	46495	49903	None	3028	344	17220	No_constitutive_exon_found_in_species
CCATTTAGCACCCACGACATTATGACATTGAGCTTGCAATCATGGGATAGAT	46734	46978	47028	46976	-1	contig_917	V492_03004	46495	49903	None	3028	344	17220	No_constitutive_exon_found_in_species
ATATATATACAGCGTTGCATTGCTTGTGTGTCGGAACTGACGCAGGGTAGAC	51772	51991	52041	51989	-1	contig_372	V492_01463	50583	52253	None	3028	344	17220	No_constitutive_exon_found_in_species
GGGTACCGTCAACTGATTCTTGAGACGTGAAACCTGACGTGGGAGTCTAGAT	27719	27836	27886	27834	-1	contig_1730	V492_05054	26251	28121	None	3028	344	17220	No_constitutive_exon_found_in_species
CGACTGGGGCTTGTTGAGTCGCTGCAGAGGCTAGAAGTGTCGGGGAATAGGT	13809	13951	13759	13811	1	contig_134	V492_00739	10667	14423	None	3028	344	17220	No_constitutive_exon_found_in_species
ATTACCTAATAGAGTCATTCGATAAGGAGGTTGACATGGGGCAATGATAGAT	14115	14423	14065	14117	1	contig_134	V492_00739	10667	14423	None	3028	344	17220	No_constitutive_exon_found_in_species
TGTGAGTAGCACACAATCTGTGACCAGTAATGGATCTAACTATGGGATAGGA	4542	4650	4700	4648	-1	contig_172	V492_00837	3278	5007	None	3028	344	17220	No_constitutive_exon_found_in_species
CTCTCTGCTCTCTGTTGCTCTTTTTAACATGTACTGATGGGCGTGAATAGAC	4108	4277	4327	4275	-1	contig_172	V492_00837	3278	5007	None	3028	344	17220	No_constitutive_exon_found_in_species
GACATTAAATTTCAAGGGGTCGGACTCAGGCGCTAACCTGGGATGCATAGGG	11835	12075	12125	12073	-1	contig_2077	V492_05818	11835	12797	None	3028	344	17220	No_constitutive_exon_found_in_species
AACAAGGAGTACCGGTTGGGGGAGCCGCGCTAATCTTCCATGTGGGATAGGT	40444	40490	40540	40488	-1	contig_2077	V492_05828	40323	41056	None	3028	344	17220	No_constitutive_exon_found_in_species
GAGACGAGACGACATTCAAAGAAGAATAATTATGCTAATGGGAGAGATAGAA	45652	46094	45602	45654	1	contig_2561	V492_07128	45355	46607	None	3028	344	17220	No_constitutive_exon_found_in_species
TAAGTGAGTCCACATAATATACCAAAATACACCTACTCACGGGGATATAGTT	31322	31878	31928	31876	-1	contig_881	V492_02891	30615	33365	None	3028	344	17220	No_constitutive_exon_found_in_species
ATCGTTATCGGCATCATTACATTATGAACGGCATCTGACTAGGGTATTAGGG	23675	23755	23625	23677	1	contig_611	V492_02132	23391	23965	None	3028	344	17220	No_constitutive_exon_found_in_species
CTCTGGGCCGTGGAGTAAGTTCGAGAGTCGTGGGCTGACGAAGTGGGCAGTC	13958	14086	13908	13960	1	contig_2356	V492_06483	13548	16054	None	3028	344	17220	No_constitutive_exon_found_in_species
TGGTATCGCTGTCATATCGGATATAGCGCTCACTAACTTCGCAGGGATAGAG	36403	36472	36353	36405	1	contig_582	V492_02019	28997	38453	None	3028	344	17220	No_constitutive_exon_found_in_species
AGTTCCCATTTCCCCAAGGTGGTAAGAGCAGCTTCTGACAAACGGGGTAGCT	20581	20631	20681	20629	-1	contig_348	V492_01396	20353	20854	None	3028	344	17220	No_constitutive_exon_found_in_species
ACGTTATTTGATCCTATTTTATAGATACCGTTTCTAATGGGTTGGAATAGTC	34906	35036	35086	35034	-1	contig_348	V492_01401	33127	36457	None	3028	344	17220	No_constitutive_exon_found_in_species
CCTGGTGCCATGCCGATACTGGCGGTTGTAACTGACGTGAATGGGCATAGTC	4773	4834	4884	4832	-1	contig_339	V492_01335	4773	10141	None	3028	344	17220	No_constitutive_exon_found_in_species
GGGAATATGAGGTGGCGACGACAGAGGGATGGCTAAGGGTAGGGTACTAGGG	14414	14505	14364	14416	1	contig_1059	V492_03385	14025	14505	None	3028	344	17220	No_constitutive_exon_found_in_species
GTCAGTATGATCATCCGATTCCATGAGTAAATATCTGACATGGGATGCAGCT	19735	19858	19908	19856	-1	contig_1797	V492_05203	19735	20097	None	3028	344	17220	No_constitutive_exon_found_in_species
TAAAACGATGATAACACATCGTAACCATACTCTATTGTCATGCGGGAAAGCT	28239	28365	28189	28241	1	contig_1797	V492_05206	27139	28365	None	3028	344	17220	No_constitutive_exon_found_in_species
AGATGGTACAATAAATCATCGTGAAGCCGTAAAACACAAATATAGGGTAGTA	10703	10929	10653	10705	1	contig_2169	V492_06056	10574	13297	None	3028	344	17220	No_constitutive_exon_found_in_species
CCCCCATCGGCTGTTAATTGGAGCTGTTGCTAATCACATTGGGCGTACAGTA	1694	3856	3906	3854	-1	contig_1572	V492_04656	1541	4365	None	3028	344	17220	No_constitutive_exon_found_in_species
GCGCTGGTGATGTGGGTCGTGAGGAATACGTGCTGATGCTGGGGATGTAGGT	1207	1251	1157	1209	1	contig_2152	V492_05973	1025	4054	None	3028	344	17220	No_constitutive_exon_found_in_species
TGAGTCGCTGTATTATGCACTGGTGGTTATTGTAATACTAATGGGTACAGCG	15084	16002	16052	16000	-1	contig_2152	V492_05976	6830	16100	None	3028	344	17220	No_constitutive_exon_found_in_species
AGTACCGCTCCCGCTCTGAAGGCCCCACATTGTCTAACATATGGGAATAGCT	37479	39189	37429	37481	1	contig_2152	V492_05986	37267	39422	None	3028	344	17220	No_constitutive_exon_found_in_species
TATGCACCACCACCACAGTACCCACCGCAGTACTAAGGGGTGTGAGGTAGTG	8527	8615	8665	8613	-1	contig_1578	V492_04687	8527	10041	None	3028	344	17220	No_constitutive_exon_found_in_species
GGCTATTCAATTCCAGAAATGGAGGACATAATGAGCTGACCGGGGGTTAGGT	30038	30163	30213	30161	-1	contig_314	V492_01264	29198	30387	None	3028	344	17220	No_constitutive_exon_found_in_species
CGCACACATATACACACATACTAGACGGGCTATAGCTGACAGGGGGGCAGTC	5190	5525	5140	5192	1	contig_2661	V492_07519	4831	5603	None	3028	344	17220	No_constitutive_exon_found_in_species
GATCTCGTACATTTAATTTGAATCAGCATGCTAACAGATGGGTGCTAAAGGA	8361	8822	8872	8820	-1	contig_479	V492_01744	4037	9169	None	3028	344	17220	No_constitutive_exon_found_in_species
TTGACTTAGGGATTGGTCTCCGCTCGTAATACTGACATGGGGAATATCAGGC	20498	20521	20448	20500	1	contig_1989	V492_05617	20316	21284	None	3028	344	17220	No_constitutive_exon_found_in_species
TAAGTATCTATCTGGTTGTTCTGCATTGTACATCTCTAACTGGGCAATAGCC	28879	29487	28829	28881	1	contig_1989	V492_05618	27257	29487	None	3028	344	17220	No_constitutive_exon_found_in_species
TGCCTTCTCTCGAAAAGTTTGTCAAAGGCGGCTAGCTAATGGGAATCTAGCG	9138	9258	9308	9256	-1	contig_1799	V492_05230	8743	10173	None	3028	344	17220	No_constitutive_exon_found_in_species
AGTCGCGTCAAGAACCGCGTCTGGTCACGTGTACTAATTGGGAATTATAGCT	25221	25597	25171	25223	1	contig_474	V492_01720	24419	27618	None	3028	344	17220	No_constitutive_exon_found_in_species
TAAGTTCTCCTTCTCGCGAGGTGTCAGGGTGTCTTTGACAAAGGGCTCAGGC	12967	13082	12917	12969	1	contig_2725	V492_07977	11228	15659	None	3028	344	17220	No_constitutive_exon_found_in_species
ACATTATAGTATTTTCAATTAACTTGGTCTTGAGACTGATGGGGATACAGGG	18085	18533	18583	18531	-1	contig_1458	V492_04408	15900	21091	None	3028	344	17220	No_constitutive_exon_found_in_species
GCATCAACCGGGGATCCGGGACACCAGGCTCTGGCTGACCCGGGATACAGAG	7977	8086	7927	7979	1	contig_2723	V492_07954	6312	12445	None	3028	344	17220	No_constitutive_exon_found_in_species
CCAACCCCGTGACTATTTGGCATATTTCAGTGTACTAAAAATGGGGACAGGC	15313	16223	16273	16221	-1	contig_834	V492_02704	15313	19950	None	3028	344	17220	No_constitutive_exon_found_in_species
CACAAAAACACCTATGTCTGATTCAGAGTTCAATACTCACGGGTATATAGAA	24663	24891	24613	24665	1	contig_834	V492_02706	24344	24891	None	3028	344	17220	No_constitutive_exon_found_in_species
GTATCGTCAATGGCGGAAAAGATATATATTTGGCTAACATTGGGTTGAAGAT	35528	35602	35478	35530	1	contig_1997	V492_05645	31766	35602	None	3028	344	17220	No_constitutive_exon_found_in_species
GTTAGTACTCTTCTGACTTGATAGGGACGAACCTAGCTAATGGGAATAAGGT	19260	20591	20641	20589	-1	contig_1007	V492_03266	19260	20708	None	3028	344	17220	No_constitutive_exon_found_in_species
CAGGGGCACAGGAAATTGATGGATTGAGGCTGACAGTTGTGGGATTATAGCG	29945	30118	29895	29947	1	contig_958	V492_03089	29469	30484	None	3028	344	17220	No_constitutive_exon_found_in_species
ATACTCATGTTTACTTTACTTTCCACAGCATCACTAACATATATGGGCAGCA	3063	3172	3013	3065	1	contig_2609	V492_07323	2911	3331	None	3028	344	17220	No_constitutive_exon_found_in_species
GAGAGTCTGATCAAAGGGGTAAATTATCATCGGGGTTAACAGTTGGGCAGGA	21411	22127	22177	22125	-1	contig_2564	V492_07138	21411	22409	None	3028	344	17220	No_constitutive_exon_found_in_species
CAAGTCGACTTTTAAACCCCCTGTGAACCATTACTAACGGGGGTGAGAAGAT	1986	3007	3057	3005	-1	contig_1147	V492_03591	1986	3757	None	3028	344	17220	No_constitutive_exon_found_in_species
TGTCGCTCTTCGTCTTGATGTGGACGATCCGTATTGATGGTGTGGGACAGGG	34709	34783	34659	34711	1	contig_1147	V492_03599	29250	34783	None	3028	344	17220	No_constitutive_exon_found_in_species
GGGGTATGTTTGTAGATGTCCTGCATAACTAACGTCGGATGATCGGGTAGAC	25166	26001	26051	25999	-1	contig_955	V492_03074	25166	27504	None	3028	344	17220	No_constitutive_exon_found_in_species
AGCACCAAGTCATACGAACAAAGGATCATGTCTAACAACACGGGAAACAGGA	26255	26342	26392	26340	-1	contig_1931	V492_05532	23479	26517	None	3028	344	17220	No_constitutive_exon_found_in_species
TTGACGTTCAACGTTTTTACATCACTGAGAAATATACTGATGGGTGACAGGC	19111	19157	19207	19155	-1	contig_1901	V492_05478	18571	19918	None	3028	344	17220	No_constitutive_exon_found_in_species
GTTTACGCGCATCAAGCGGTGCGCTGCTCGCCATGGATACGTTTGGGAAGAG	28427	32278	32328	32276	-1	contig_1901	V492_05482	28141	32996	None	3028	344	17220	No_constitutive_exon_found_in_species
TAAGTAAAATGAAGGCCTTATGCGGCCTAAGTCCATACTAATAAGGGTAGAT	29588	30403	30453	30401	-1	contig_1065	V492_03414	29588	30896	None	3028	344	17220	No_constitutive_exon_found_in_species
AGGTCTCCTGTCCGCGGATCAAACGGTGAACATGCGCTAATAAGGGATAGGA	30776	30856	30726	30778	1	contig_2704	V492_07808	30689	32588	None	3028	344	17220	No_constitutive_exon_found_in_species
TTTTTGCTGCTGGTTAAGCCCAGGAAAATTGTCGCTGACTGGGGTTGCAGGA	439	1618	389	441	1	contig_2267	V492_06255	133	1618	None	3028	344	17220	No_constitutive_exon_found_in_species
AAAGGCAAGAAGAAAGAAACAAAGTCCGATATCTTTTTGATATGGGATAGTC	24454	24657	24404	24456	1	contig_2510	V492_06982	23025	25723	None	3028	344	17220	No_constitutive_exon_found_in_species
ATGAAGATGAGACGAATTACAAGAGCGAGTACTGATGATTTGGGGTGCAGAT	3364	3485	3314	3366	1	contig_2549	V492_07073	2987	3816	None	3028	344	17220	No_constitutive_exon_found_in_species
ATGGAACATGGCCAACTCATTTCGAATAGACAACTGGGACTAAGGATCAGGA	20333	20368	20418	20366	-1	contig_2549	V492_07079	20333	20787	None	3028	344	17220	No_constitutive_exon_found_in_species
CGATCCTCTTTCGTCACGTGAAGTTTGAGTTCTCTCAGGCCGGGATTGAGGG	15168	15249	15299	15247	-1	contig_69	V492_00367	14220	15453	None	3028	344	17220	No_constitutive_exon_found_in_species
CCCCGCGAACAAAATAGTATTTTTATGGAATTTACTAACATGGGGCGCAGTA	4920	12175	4870	4922	1	contig_2722	V492_07948	903	15305	None	3028	344	17220	No_constitutive_exon_found_in_species
CAGAGTTGTGTGCTGATAAGCTCTTCCCTTGCTAATGTTTGGGTGATAAGGT	16082	16160	16032	16084	1	contig_176	V492_00872	15623	18894	None	3028	344	17220	No_constitutive_exon_found_in_species
CCCTTTCAGCGTCTGAGAGTATTGGTAAGATTGTAACTGACGGGGTGTAGTA	247	260	310	258	-1	contig_1591	V492_04720	247	1168	None	3028	344	17220	No_constitutive_exon_found_in_species
TCATTTCTCTGCCATTTCTCTGCAGCACATCAGACTAACGGGTTAAATAGCT	11207	11222	11157	11209	1	contig_1273	V492_03930	11127	14346	None	3028	344	17220	No_constitutive_exon_found_in_species
TCCTAATTCAACTCTATCTGAATATCTCATAAACTGACAATGTGGGCGAGTT	13357	13637	13307	13359	1	contig_1273	V492_03930	11127	14346	None	3028	344	17220	No_constitutive_exon_found_in_species
ATATGGGTCTTACATTCTCGAAGCTGTTCGACAAGTTGTGGGGAAAGAAGGA	30881	30981	30831	30883	1	contig_754	V492_02488	30205	31581	None	3028	344	17220	No_constitutive_exon_found_in_species
CTTGTCCGTTACCATTCTACGTTTTTAGCAGTAAAGGGAAGGTGATACAGGC	6328	6375	6425	6373	-1	contig_39	V492_00195	6328	8731	None	3028	344	17220	No_constitutive_exon_found_in_species
TGATTCGACCATTTTAGCGGGGACTTTTTTTCTAACATCGGGGTATATAGCT	1531	1619	1669	1617	-1	contig_2223	V492_06152	1322	1862	None	3028	344	17220	No_constitutive_exon_found_in_species
TATGTACATTTGTTTGAATACTACACATATGGCACTAATAATGGGAAAAGAA	22557	22960	23010	22958	-1	contig_864	V492_02841	20898	23269	None	3028	344	17220	No_constitutive_exon_found_in_species
TTCCTACCCATCTGTGAAGGGAAATTAAAGGAGAACTGACTTGGGAATAGCC	26890	27274	27324	27272	-1	contig_2286	V492_06329	26890	27676	None	3028	344	17220	No_constitutive_exon_found_in_species
TAAATCCCATGCTATGAAAAAAATGAAATAGACAGCTGATTATGGGAAAGAA	21303	21699	21253	21305	1	contig_1294	V492_03997	20317	22211	None	3028	344	17220	No_constitutive_exon_found_in_species
AGGCAGGACCCAAGGCGGCAAGGCTTACCCAGCAATCCCAGGGGGTACAGAT	11334	11420	11470	11418	-1	contig_85	V492_00465	11334	12235	None	3028	344	17220	No_constitutive_exon_found_in_species
TAGATGTATGTGAATCCTCGCCTTCTTCTTAACCATCCTAACGGGTATAGGT	14399	15838	14349	14401	1	contig_85	V492_00467	13905	15907	None	3028	344	17220	No_constitutive_exon_found_in_species
CTTTTGTTCTCCTTCTCTGGCCAGCACTGTCAGCTATCGAACGGGGACAGCA	15657	15864	15607	15659	1	contig_2502	V492_06925	15313	18811	None	3028	344	17220	No_constitutive_exon_found_in_species
GTACCAAACTAACGTCTACTTGCTCGGGATATACTAATACGGGAATATAGTC	17873	17993	18043	17991	-1	contig_2120	V492_05913	15989	18973	None	3028	344	17220	No_constitutive_exon_found_in_species
GGCCCCGGAGCCACAATTGTTCCATGTGTTGTTTACTGATGGGAGAATAGCT	9188	9343	9138	9190	1	contig_1293	V492_03982	8808	10367	None	3028	344	17220	No_constitutive_exon_found_in_species
CACAAGCTAGTTTTCTCTCTGATAATCAAACTGCTAATCGACTGGGACAGAT	13184	13656	13134	13186	1	contig_1293	V492_03985	12570	13656	None	3028	344	17220	No_constitutive_exon_found_in_species
GTATGCTTCCTGTCTCTTTAATATATTCCACTCAGCTCATAGGGAAATAGGA	17335	17773	17823	17771	-1	contig_800	V492_02599	17180	18264	None	3028	344	17220	No_constitutive_exon_found_in_species
AAGTGCTATTGCATATCAACGGGATGCGCTGGGGTATATTAAGGGCGCAGGT	24666	24865	24915	24863	-1	contig_1129	V492_03571	24666	28077	None	3028	344	17220	No_constitutive_exon_found_in_species
TAGACGGTATCTGGGTCGGGGTTAGCAAAATCATGCGAGCTGGGAATTAGAA	5006	5524	5574	5522	-1	contig_862	V492_02823	4580	6204	None	3028	344	17220	No_constitutive_exon_found_in_species
TCGGAGCTTCCCAATCTTCCCATAAGCCCGGTGCTGACTTCGGGTGATAGTG	17314	17386	17264	17316	1	contig_177	V492_00887	17093	18075	None	3028	344	17220	No_constitutive_exon_found_in_species
TTTTTTGGCAGCGGCAGTTTGTCCATGGCGTGACTAACGGGGGGTTATAGAG	3096	7565	3046	3098	1	contig_2681	V492_07621	2829	7565	None	3028	344	17220	No_constitutive_exon_found_in_species
TACTACACTTTGAGGCGAGCTGAGTTGATATCGATATTCTGGGATTGCAGGT	8120	8161	8070	8122	1	contig_2681	V492_07622	7966	8955	None	3028	344	17220	No_constitutive_exon_found_in_species
CCCCGAGAGATGCGTGGGTATGTGGGGGTAAAAGCTGACGGGGTGAACAGCA	8595	8955	8545	8597	1	contig_2681	V492_07622	7966	8955	None	3028	344	17220	No_constitutive_exon_found_in_species
ACTGGAGTTGCCAGCGACGATAACAATGGTACTGATGAGGGATGGCATAGGG	10791	10899	10741	10793	1	contig_2681	V492_07624	10457	12559	None	3028	344	17220	No_constitutive_exon_found_in_species
TTAGTAAGGTGAAGAGCTGGGTGCAGAATGATAATGTGGTGGGGAAGAAGAA	27416	27424	27366	27418	1	contig_805	V492_02623	25919	27424	None	3028	344	17220	No_constitutive_exon_found_in_species
ATGATTTGGAGGGATGCTTGGATTTGAACGAAATACGCTATGGGAAGCAGTG	26351	26590	26640	26588	-1	contig_506	V492_01802	26351	26889	None	3028	344	17220	No_constitutive_exon_found_in_species
GTTGACATCACCTACCCCTCCGAAACATTGCTCTTGCTAATGGGCGATAGAA	492	978	442	494	1	contig_1315	V492_04046	197	1712	None	3028	344	17220	No_constitutive_exon_found_in_species
GGTATCTATCTTTCCCATCTATTTGGCTTCAAAACCTAACAGGGGAGCAGGC	14503	14780	14830	14778	-1	contig_272	V492_01133	12317	15329	None	3028	344	17220	No_constitutive_exon_found_in_species
CATGTGGGGTCCATCTCCTAGTCCAAAGTGACTGCTAACCCGGGGCATAGTG	6603	6739	6789	6737	-1	contig_1489	V492_04467	4404	15203	None	3028	344	17220	No_constitutive_exon_found_in_species
CGTGCACCTATTTACACTCTGCGAAGATGAGAGGTCTGGGGTGGAAACAGGA	14723	15511	15561	15509	-1	contig_837	V492_02730	13972	15903	None	3028	344	17220	No_constitutive_exon_found_in_species
TTAAGCGATCCTAAGTGGTGGGAAGGAGGGGCGGTGGCTAACGGGGGTAGTG	12408	12463	12358	12410	1	contig_2366	V492_06550	12050	12463	None	3028	344	17220	No_constitutive_exon_found_in_species
TAAGTTATACCGCATATATCATATCAAGTACAAGACCCTGACGGGAATAGCT	11198	11230	11148	11200	1	contig_1853	V492_05358	9675	14481	None	3028	344	17220	No_constitutive_exon_found_in_species
GAAGCCATCCATATAACTATTGTCTGTATGTAAACTAATTTGTGGGATAGGA	3226	5204	3176	3228	1	contig_1378	V492_04192	0	5638	None	3028	344	17220	No_constitutive_exon_found_in_species
ACGTCGAGTGCCCCCGTCGGTACCCCAAACTCACAGCTAACGGGAACTAGTT	10449	10698	10399	10451	1	contig_1378	V492_04194	10200	11145	None	3028	344	17220	No_constitutive_exon_found_in_species
AGTTGCCACTTCACAGTTACAGTTATATTCACGCTTCTGACACAGGGAAGAG	15097	15498	15548	15496	-1	contig_2640	V492_07438	13984	17048	None	3028	344	17220	No_constitutive_exon_found_in_species
TGTAAGTCTCCTCTGTGCGTGAAATGAGTTCTGGATACTGACTGGGATAGTG	10137	10671	10087	10139	1	contig_2726	V492_07993	9597	11352	None	3028	344	17220	No_constitutive_exon_found_in_species
GATAATGTTGAGACCCCGTATCAATTAGAGAGACTAACAATATGGGACAGCT	20408	20610	20660	20608	-1	contig_1397	V492_04249	18235	20963	None	3028	344	17220	No_constitutive_exon_found_in_species
GCAGGTATGAAGATTGAAATAGTTTTATGGATGGGACTAATGGGACGCAGAT	17673	19065	19115	19063	-1	contig_636	V492_02205	17673	19219	None	3028	344	17220	No_constitutive_exon_found_in_species
GGGTCCATGTATGTGCAGTTTATGAGGGAACACAGAGCTAACGGGAGCAGGT	1179	1366	1129	1181	1	contig_2012	V492_05675	792	1718	None	3028	344	17220	No_constitutive_exon_found_in_species
TGTCTCACCACCCGTGTTCCCGCGTCGCATGAGAAAGTAACAATGGGCAGCG	662	762	612	664	1	contig_2278	V492_06296	0	762	None	3028	344	17220	No_constitutive_exon_found_in_species
TATCGTCGACTTGCTGCACTGCATATATAAAGTCACCTGACACGGGATAGAC	7047	7103	7153	7101	-1	contig_2278	V492_06298	6812	7721	None	3028	344	17220	No_constitutive_exon_found_in_species
TAAAGTCACCTTTACAATCTAAGTAATCCACAGTGCTAACGGGCGAGAAGTA	6812	6996	7046	6994	-1	contig_2278	V492_06298	6812	7721	None	3028	344	17220	No_constitutive_exon_found_in_species
ATTCCAACCAGTATACCTGTTGAAATTATTGTGCTTACTTGGGATACTAGCG	19807	19905	19955	19903	-1	contig_434	V492_01652	18387	21123	None	3028	344	17220	No_constitutive_exon_found_in_species
TGCGAATCTGTTTGAAGAGGCCGGCGCGGGAGACGAAAGGATCTGGGAAGAG	16710	16734	16784	16732	-1	contig_1563	V492_04622	16710	19135	None	3028	344	17220	No_constitutive_exon_found_in_species
TTTTTGCTCTTCTTCAGCGCATCAAAGTCGAAACTAACAAGGGGATCTAGGG	12927	13051	13101	13049	-1	contig_1032	V492_03334	11727	13123	None	3028	344	17220	No_constitutive_exon_found_in_species
ACGCTGGTGGAAACATAAGCTGTGTCTCGAGTGCTCGCGCAGGGGGTTAGGC	487	999	437	489	1	contig_343	V492_01347	260	2085	None	3028	344	17220	No_constitutive_exon_found_in_species
AGTTGCTTTTGGCTATATTCTCCTCTCATCCTGACTTATTGGGGATTTAGTT	3187	3348	3398	3346	-1	contig_2711	V492_07860	1966	3480	None	3028	344	17220	No_constitutive_exon_found_in_species
CATGCGGTTTAGAGGCGAGGAATTGGGCTGGGCTGATGGGAGAAACGTAGCC	22989	23238	23288	23236	-1	contig_2711	V492_07868	22037	23565	None	3028	344	17220	No_constitutive_exon_found_in_species
AGGTAAGAAGTAATGCCACACAGATTACACGGTAACTAACAGGGGCGAAGTG	14444	14513	14394	14446	1	contig_1041	V492_03355	12386	15344	None	3028	344	17220	No_constitutive_exon_found_in_species
TTGGTGATGTGTTTGAAGAGATAAATTATCCGTACCTGATGGGATTATAGTC	16268	16381	16431	16379	-1	contig_295	V492_01193	15250	16708	None	3028	344	17220	No_constitutive_exon_found_in_species
CGTCTTACTCACCAGAAAACATTGCTAATGCTCCCGTGTCTGGGGATTAGGA	6364	6371	6314	6366	1	contig_1944	V492_05558	2522	6371	None	3028	344	17220	No_constitutive_exon_found_in_species
GAGACATTCACAGAGATTTGACATATCACATAAGCTAAGAGGAGGGGCAGGT	5811	6168	5761	5813	1	contig_121	V492_00710	5381	6788	None	3028	344	17220	No_constitutive_exon_found_in_species
CGTACGCCTCCAGGTGTTTGAGACAGGACAGCTACGCTAACATGGGATAGTT	1888	1972	2022	1970	-1	contig_2522	V492_07015	266	2151	None	3028	344	17220	No_constitutive_exon_found_in_species
TATGAGTTTGCAAGTTCTGAATCTTTATTGGTATCGTTTGGGATGTGAAGTA	728	3110	3160	3108	-1	contig_1171	V492_03652	728	5241	None	3028	344	17220	No_constitutive_exon_found_in_species
GCTATGAATGTATATTTCTATATGGGCGCGGCTAATATGTTGGGGCATAGTA	11395	11551	11345	11397	1	contig_2261	V492_06243	11096	12780	None	3028	344	17220	No_constitutive_exon_found_in_species
CCACCTGCCTTTACGCAATTTCTCTTTGTATACTTGTGCTGACGGGTCAGAT	19276	19454	19226	19278	1	contig_2261	V492_06245	17769	19454	None	3028	344	17220	No_constitutive_exon_found_in_species
GCCAACGAGACCTGCTACAGCCAACAGGGAAAAGAAAAATGAGGGATTAGAT	819	1093	1143	1091	-1	contig_2118	V492_05906	708	4934	None	3028	344	17220	No_constitutive_exon_found_in_species
ATATCTGCATTCATCACATTCACCTTTGAATTTCTAAGAAGGGATTGAAGTA	5612	6039	6089	6037	-1	contig_2583	V492_07221	5612	7048	None	3028	344	17220	No_constitutive_exon_found_in_species
TCCGGGATCCCCGCAATGTCTTACCATTCAAGAAACTAACAAACGGGCAGTA	13279	13594	13229	13281	1	contig_2583	V492_07224	13175	16807	None	3028	344	17220	No_constitutive_exon_found_in_species
ATGATATCCTTGGTCTTTTTATGAGCGAGTACTGATGCTGGGTATGATAGTC	9939	10197	9889	9941	1	contig_2519	V492_07003	9766	10945	None	3028	344	17220	No_constitutive_exon_found_in_species
GTCGGTATGTCACATAGAAACCGGTGTGTATATAGGCTGATATTGGGAAGGA	3956	4402	4452	4400	-1	contig_2258	V492_06228	3956	4479	None	3028	344	17220	No_constitutive_exon_found_in_species
AAGGTTAGTACAATACCCGCACTACCACGAATCTATCTAACAATGGGTAGTT	10328	10522	10572	10520	-1	contig_1811	V492_05274	5036	11167	None	3028	344	17220	No_constitutive_exon_found_in_species
GGGACTTCAATGCCGTTATCGTGGCGCCGACAATCGTTGAGGGGTTACAGTA	13099	13505	13049	13101	1	contig_1811	V492_05276	11906	13505	None	3028	344	17220	No_constitutive_exon_found_in_species
ATTTCTTCTCTGAATATGTATCAGATGGTCACTGACTCCGGGCCGTGAAGGA	11349	11451	11501	11449	-1	contig_835	V492_02712	5579	15001	None	3028	344	17220	No_constitutive_exon_found_in_species
CGCTCATGTCAGCGATTTTGCGACCCGGCTGGTTGCTAAACAATGGGTAGCT	5936	6927	5886	5938	1	contig_1551	V492_04577	4314	6927	None	3028	344	17220	No_constitutive_exon_found_in_species
TGGCTCAACTAGACTAACGACCAACCAGACTAGTTAGCTAATGGGCATAGTT	1449	1643	1693	1641	-1	contig_722	V492_02409	130	12506	None	3028	344	17220	No_constitutive_exon_found_in_species
GGGGCTTGGAGGCATGGAGATAACCGGTTAGCTGACACACGGGGATACAGTG	7623	7749	7573	7625	1	contig_275	V492_01146	7425	14013	None	3028	344	17220	No_constitutive_exon_found_in_species
AAGATTGAGCTTCTGAGCCTGACGTTGAGAATACTTCTAATTCAGGGAAGGC	17371	18825	17321	17373	1	contig_2508	V492_06972	16872	19168	None	3028	344	17220	No_constitutive_exon_found_in_species
TTGCGCAGTGGTTACCTCATTGCTATTCTGCCAGTACTAATGGGCAACAGAT	18570	20144	18520	18572	1	contig_578	V492_02002	18418	20144	None	3028	344	17220	No_constitutive_exon_found_in_species
TGATGTTGGTCACCACGAAAGATTCTTGAACGAGAGCTAATAAAGGGTAGTA	7253	7470	7203	7255	1	contig_1475	V492_04443	6928	8825	None	3028	344	17220	No_constitutive_exon_found_in_species
GCGTCCACAAGTGGATGATCCGCCGTCGCGCAAACAGGGTTGAGAAATAGAT	11059	11216	11009	11061	1	contig_1303	V492_04020	10870	11216	None	3028	344	17220	No_constitutive_exon_found_in_species
AAGTGCAGGAAACCCCAACATAATTTCATCATCGCTAACTTGGGGAATAGTT	15814	15934	15984	15932	-1	contig_1303	V492_04021	11663	16309	None	3028	344	17220	No_constitutive_exon_found_in_species
GCGTCTTTTTTTTGCTATACAGACACAGGGAACGGACTAACGGCGGGCAGGT	8424	8473	8374	8426	1	contig_2702	V492_07788	8226	8906	None	3028	344	17220	No_constitutive_exon_found_in_species
TCTAAACAAATAAACCCTGTTTTGCAAGACATGTCTAACAAGAGGGGCAGGA	7889	9432	7839	7891	1	contig_1020	V492_03305	7664	9432	None	3028	344	17220	No_constitutive_exon_found_in_species
AGCCTCCTGGTGGGGCGTTGTTGGGACGAGGGGGCTAATATGAGGGATAGGG	14798	15010	15060	15008	-1	contig_1020	V492_03307	14423	15393	None	3028	344	17220	No_constitutive_exon_found_in_species
GCCCGCGATTCCGCGGAGATCATAGATAACTAATCAACTAATGGGAGCAGCT	14970	16393	14920	14972	1	contig_274	V492_01142	13650	19726	None	3028	344	17220	No_constitutive_exon_found_in_species
ACGCGACGACTGCTTCTCCCCCGCCTCGAAGTAAACACTAACATGGGCAGAA	17166	17244	17116	17168	1	contig_2376	V492_06575	16579	17365	None	3028	344	17220	No_constitutive_exon_found_in_species
GGTATACAATGTCCTAAATTCAGCTCAGAGTTATTAATAAATGGGGATAGGT	13355	13887	13305	13357	1	contig_2719	V492_07932	12904	13887	None	3028	344	17220	No_constitutive_exon_found_in_species
GGGACAGAGGGCAGAGGCATTGAAGAAGAACATTGCTAACGGGGATATAGTT	12052	13503	13553	13501	-1	contig_445	V492_01670	11904	18586	None	3028	344	17220	No_constitutive_exon_found_in_species
AGGTAAGCGTTTGATGTACACAATATCGAACTATAGATTAATAGGGACAGTG	9489	9539	9439	9491	1	contig_2404	V492_06648	9042	10181	None	3028	344	17220	No_constitutive_exon_found_in_species
CATTCAATCCTGCCAACTTATCATCCCCACTGATATAAACTAACGGGCAGGT	903	3531	3581	3529	-1	contig_25	V492_00135	903	4520	None	3028	344	17220	No_constitutive_exon_found_in_species
AAACGATTTTACATTTACACTGATACAAGCGCTGACACGGGTGGAAACAGCT	11623	15601	15651	15599	-1	contig_1446	V492_04381	11623	16013	None	3028	344	17220	No_constitutive_exon_found_in_species
GCAAACAGACAGAGACAAGGAAGGCCCAACTAACCTTGAATTGGGAATAGAC	10164	10533	10114	10166	1	contig_2237	V492_06200	9394	10533	None	3028	344	17220	No_constitutive_exon_found_in_species
TAGAGCCACTTTTGGTACAGTTTCTTGACTAATGATGGGCTCGATAAAAGGG	8020	8150	8200	8148	-1	contig_2391	V492_06602	7200	8259	None	3028	344	17220	No_constitutive_exon_found_in_species
TGAACCACTGCTCCCTCAATCTATTCAAGTTAACTCATGGGATGGTGTAGGG	16914	17090	16864	16916	1	contig_2391	V492_06606	16565	19499	None	3028	344	17220	No_constitutive_exon_found_in_species
GTCCATTCTGCTAATATATTGCGGACGATTTGCTGATATGGGATATGTAGCC	17146	17273	17096	17148	1	contig_2391	V492_06606	16565	19499	None	3028	344	17220	No_constitutive_exon_found_in_species
AATTCCTTCATCGAAGGATCGGGGATAGGAGTACTGAAGAGGGCTTAAAGCA	6394	6529	6344	6396	1	contig_2127	V492_05926	5785	10171	None	3028	344	17220	No_constitutive_exon_found_in_species
TCTTATTTACCTTATTTCCCTAGCCAGCTACTAAAGTTATGGGCACACAGGT	17091	17626	17041	17093	1	contig_815	V492_02660	16965	18052	None	3028	344	17220	No_constitutive_exon_found_in_species
AGTCTCCCCCCCGAGGGGTATACAATGGCAGAATCTGACTGGGCAAACAGGA	877	968	1018	966	-1	contig_1063	V492_03399	701	1232	None	3028	344	17220	No_constitutive_exon_found_in_species
ATGCAGGTTTATCTCTGTTTCAAAACCCTTGCTAACGTTCGGGTGGGCAGCG	2216	2704	2754	2702	-1	contig_401	V492_01528	520	3256	None	3028	344	17220	No_constitutive_exon_found_in_species
GGTAAAATTTTCTCTCCCTTGAGATTTATTGCAGCACTAATGGGTAACAGTT	15128	15798	15848	15796	-1	contig_401	V492_01534	13193	16346	None	3028	344	17220	No_constitutive_exon_found_in_species
CCGTACGTATCACATGTCTTATCGCTGTTGGAATACTAACGTTTGGGAAGAA	8999	9111	8949	9001	1	contig_1197	V492_03751	2854	11411	None	3028	344	17220	No_constitutive_exon_found_in_species
CAGGAGACTGAATATGCAACGCTTGTGAGAGTTAGCTAACCATGGGAAAGAT	12529	13582	12479	12531	1	contig_1197	V492_03752	11798	13582	None	3028	344	17220	No_constitutive_exon_found_in_species
AACCCTCTCCCCTACTTCCTTGTGGTGCGTGTACTAATGGGAAGTAATAGCT	3247	3327	3377	3325	-1	contig_2507	V492_06963	3247	3683	None	3028	344	17220	No_constitutive_exon_found_in_species
GGCTTTTGCTTTGGAAACAATGGGGATTTGACTGACATTTTGGGATGTAGGT	3978	4075	3928	3980	1	contig_2507	V492_06964	3891	7258	None	3028	344	17220	No_constitutive_exon_found_in_species
TCGATCGTAGACCATGGGGGAGAGCCCACAGGCTAACGGGGGACATGCAGGC	427	553	603	551	-1	contig_3683	V492_08517	8	2225	None	3028	344	17220	No_constitutive_exon_found_in_species
AGTAATTCTCTCCGCACCATCCGAAGTCTTCTACTAATGTGGGCCAATAGAT	6809	6864	6759	6811	1	contig_2388	V492_06591	6752	7668	None	3028	344	17220	No_constitutive_exon_found_in_species
GCGAAGACAACAAACAACGAAACCTATATTGTTCGCTCAGGGCATGAAAGAG	10840	11214	10790	10842	1	contig_2388	V492_06594	10503	12640	None	3028	344	17220	No_constitutive_exon_found_in_species
GGGTGAGTTTCTCCGACCTGTTACATGTGCGGAAGTCTGACAAGGGATAGTA	14966	15762	14916	14968	1	contig_305	V492_01232	14338	16864	None	3028	344	17220	No_constitutive_exon_found_in_species
GGCCGTGACTTTGGGGGTTCGGCGAGCGGAAATACAAGCCGGGCAACGAGTG	15808	16168	15758	15810	1	contig_305	V492_01232	14338	16864	None	3028	344	17220	No_constitutive_exon_found_in_species
GTGGCTCTCACCTCCTGCATGAAGACGCCATTAAAGTGATGAGGGAACAGCT	14899	15218	14849	14901	1	contig_1788	V492_05190	14337	17288	None	3028	344	17220	No_constitutive_exon_found_in_species
AGACGGTGTATGCGCTGCAGGGGATTCCATTGCTAATTTGGGGAATCTAGAC	1537	1726	1487	1539	1	contig_2130	V492_05934	837	2236	None	3028	344	17220	No_constitutive_exon_found_in_species
CTTCTTTGATGTGACCTCGGCATTCATTTTCAAAAACTGAGGGGGAGAAGGC	1201	1402	1151	1203	1	contig_422	V492_01618	0	3584	None	3028	344	17220	No_constitutive_exon_found_in_species
CGAGTTTTGAGAGACACAAACGCTAATATGACTGATTTCGGGGCAAACAGGG	13023	13340	13390	13338	-1	contig_1230	V492_03818	12779	13844	None	3028	344	17220	No_constitutive_exon_found_in_species
ACATATATGCAATCTGCAAGATTATATTAAGGCTAATACGTCGGGAATAGAC	2607	3215	3265	3213	-1	contig_1094	V492_03492	2607	5352	None	3028	344	17220	No_constitutive_exon_found_in_species
GTTGTGAAGTGCGATGCTTTCATATTGAGAGAAGCTTATAAGCGGGGCAGAA	15502	15691	15741	15689	-1	contig_1149	V492_03605	14045	15941	None	3028	344	17220	No_constitutive_exon_found_in_species
GTAACTATGCCACCACCAACACAAGCCCAATACTCTGATAAAGAGGGTAGAA	817	1499	1549	1497	-1	contig_9	V492_00068	0	4682	None	3028	344	17220	No_constitutive_exon_found_in_species
GGCATGAGATAGGCCGTAATTTTGACTGGGCTGACTTGCGGGAACTGTAGAA	9138	9361	9088	9140	1	contig_2721	V492_07946	8724	11298	None	3028	344	17220	No_constitutive_exon_found_in_species
CCCCTGTACATCGACCCCGCGAAAACGAGGCTAATAGCGGGGTATAACAGCA	14177	15780	14127	14179	1	contig_1742	V492_05078	13902	15840	None	3028	344	17220	No_constitutive_exon_found_in_species
GCCAACCCACGATAGCGACCCCACATACATACACTGACGCGGGAATTTAGAC	6578	6978	7028	6976	-1	contig_2393	V492_06609	6175	7366	None	3028	344	17220	No_constitutive_exon_found_in_species
GCAAATGAGGGTACCAAATTTGAGCTTTGTGTGTTAATTGGGAATTGAAGGT	13804	13845	13754	13806	1	contig_195	V492_00954	13416	15192	None	3028	344	17220	No_constitutive_exon_found_in_species
AGTTTACTTCTTGTGATGGGGTGAGCGAGTGGGTGCTGACTACGGGATAGGC	11757	12108	12158	12106	-1	contig_998	V492_03245	11084	12562	None	3028	344	17220	No_constitutive_exon_found_in_species
GGGCTTGGTTACTAAGGTAGAATATTAAATGTAAGCTAATAGTGGGATAGAT	2706	3667	2656	2708	1	contig_1657	V492_04887	1728	6890	None	3028	344	17220	No_constitutive_exon_found_in_species
GTCCAAGATATCTTGGGTATGTGGGGAATTTGTGCTAACGGAGTGGGCAGGC	8588	8668	8538	8590	1	contig_1657	V492_04888	7705	8668	None	3028	344	17220	No_constitutive_exon_found_in_species
CTCCTTGTGTTTCCCTGCCATGTCCATTCATTGCTAATATGAAAGGGAAGAC	6715	6804	6854	6802	-1	contig_21	V492_00118	6175	7630	None	3028	344	17220	No_constitutive_exon_found_in_species
ATGGCAATGAGAATGAGAATCGTGAAAAATGATACTGACGGGCGAAATAGCA	12872	14212	14262	14210	-1	contig_21	V492_00121	12627	14865	None	3028	344	17220	No_constitutive_exon_found_in_species
TTTGCATGTGAAGTTGGAAGAAGAGGAAGAGACTAATCCGTGGGAAATAGTT	1262	1349	1212	1264	1	contig_126	V492_00726	59	1349	None	3028	344	17220	No_constitutive_exon_found_in_species
CGAGAATTCATAGACGATCTTGAGATCGCTGTTAGCTGACGAGGGTCAAGTG	9772	9832	9722	9774	1	contig_844	V492_02750	9630	10770	None	3028	344	17220	No_constitutive_exon_found_in_species
TATTTGTGTGTGGTGGGATGGGAGTTGGGGGTTGTGGGTTGTGGGGGTAGCA	456	582	406	458	1	contig_1661	V492_04897	39	1661	None	3028	344	17220	No_constitutive_exon_found_in_species
CAACCGTCATAGTATATAATTATAGAAAATTGCTAACAGAGGGGCTATAGAT	1108	1389	1058	1110	1	contig_3681	V492_08508	199	1389	None	3028	344	17220	No_constitutive_exon_found_in_species
AAGTTCACGGCGACTGACATAAAAACTATCTTTCGTACTAACTGGGATAGAT	7776	8180	7726	7778	1	contig_1438	V492_04363	4892	8180	None	3028	344	17220	No_constitutive_exon_found_in_species
TAAGTATCTTGATCTCATTTTATCTTAGTTGTATACTGACGGGAAAATAGAC	6169	6358	6119	6171	1	contig_1243	V492_03837	5445	6358	None	3028	344	17220	No_constitutive_exon_found_in_species
AGGAGGTGAGCATCGAACTTGTGTTGCAACGAGTTGGGCTAATGGAACAGGC	4590	5431	5481	5429	-1	contig_2618	V492_07371	616	6329	None	3028	344	17220	No_constitutive_exon_found_in_species
ACGTGAGTGGTATCGATGATGTCGTCGCAGACTAAATTGTAGATGGGTAGGT	430	865	915	863	-1	contig_2715	V492_07890	168	1703	None	3028	344	17220	No_constitutive_exon_found_in_species
CCCCTTTTTTCTCTCCGCGCGGTAATACATACTGATAGGGCTGGGAATAGCC	6180	6388	6130	6182	1	contig_1821	V492_05285	5856	8455	None	3028	344	17220	No_constitutive_exon_found_in_species
GTGAGTAATATGCAGCGATGTAATATTTCTTATTACTAACTAGAGGGTAGAG	10314	10478	10264	10316	1	contig_1627	V492_04820	6850	11871	None	3028	344	17220	No_constitutive_exon_found_in_species
CGAGGTATGTGCGCTGTCCCTGTTCTAAAGTAGAGACTTACGGGATGCAGAT	13160	13314	13110	13162	1	contig_1512	V492_04522	12357	13314	None	3028	344	17220	No_constitutive_exon_found_in_species
TTATTCGGTCTTGGATTGTGGCCCGGTAACTAACGTAACGTATTGGGAAGGT	4591	4646	4541	4593	1	contig_411	V492_01576	2645	6006	None	3028	344	17220	No_constitutive_exon_found_in_species
TTGGTATTTATTGCGCATTGACTCACTTTGCTCCAAAATGGGCATTAAAGGT	6502	6608	6658	6606	-1	contig_3677	V492_08488	6502	7503	None	3028	344	17220	No_constitutive_exon_found_in_species
TAGAGTCCCTTGACCACTCATATGTTACAGCAGCTAACGTCGGGACTAAGAG	11411	11730	11780	11728	-1	contig_2703	V492_07796	11411	12773	None	3028	344	17220	No_constitutive_exon_found_in_species
TGCTGTTAACGCTCTATTTAACATTGTAAAGCTGACCTCACGGGCTGAAGGT	6213	6754	6163	6215	1	contig_1771	V492_05135	5416	8083	None	3028	344	17220	No_constitutive_exon_found_in_species
GAGTCTCCTTGTAAATGGTGTGAGAGTGGAAAGGCTAACGAGGGAATCAGAG	1632	1898	1948	1896	-1	contig_398	V492_01513	22	2505	None	3028	344	17220	No_constitutive_exon_found_in_species
GCATTCACTTCAAATCCTACATATCAATATCTAACCTTGGGGCGGCATAGAT	5890	6412	5840	5892	1	contig_2542	V492_07061	5472	8307	None	3028	344	17220	No_constitutive_exon_found_in_species
CGAACTAGGCGGATGGAATACGATTGGACGTTGTAAACTGATGGGTGTAGGT	5981	6071	5931	5983	1	contig_1125	V492_03552	2373	6772	None	3028	344	17220	No_constitutive_exon_found_in_species
GCCTCCTAAGAATGGCATGAACAGCAAGAAGGCATACTAATGGGTAGCAGTG	4630	4713	4763	4711	-1	contig_27	V492_00146	4533	6163	None	3028	344	17220	No_constitutive_exon_found_in_species
GGCAGCAAGGAAAGAAACCAGGGCAAGGCAGGCTGACTGACGGGACACAGGC	472	713	763	711	-1	contig_2638	V492_07427	80	1088	None	3028	344	17220	No_constitutive_exon_found_in_species
CAGGGGGATGGTCTTGGGAGATTGGACAAATGCTGACGGGGACGTAATAGTG	80	384	434	382	-1	contig_2638	V492_07427	80	1088	None	3028	344	17220	No_constitutive_exon_found_in_species
ATGTGCAAACTATCCCCTCTTTTCTTCCATGTTTGTCGTTATGGGTCAAGTG	1645	1671	1721	1669	-1	contig_732	V492_02435	62	4527	None	3028	344	17220	No_constitutive_exon_found_in_species
GTCGAATAAGTTTCATCTATTAATTGTTAACAAGCGCTAACTATGGGAAGGA	4396	6056	6106	6054	-1	contig_107	V492_00634	4396	7480	None	3028	344	17220	No_constitutive_exon_found_in_species
ATATGGGGAGGCTCTAATCGTGGAAATATGCTAACGTTGGGATATGATAGTC	7236	7340	7390	7338	-1	contig_1755	V492_05090	3578	7425	None	3028	344	17220	No_constitutive_exon_found_in_species
CTATCAAAATCCCCGCGACCTCTTGACTGACGTAGCTCCAATGGGAGTAGAT	2598	2776	2826	2774	-1	contig_1875	V492_05399	306	2937	None	3028	344	17220	No_constitutive_exon_found_in_species
TGAGTGACATGGGGGTGTTCTCTCGTCTTGACGGATGCTAATGGGAGTAGGA	3702	3774	3824	3772	-1	contig_2016	V492_05688	3702	4860	None	3028	344	17220	No_constitutive_exon_found_in_species
GTCTATTGGGATCTGAAGTTGGAATTTGGGACAAGAGTGGGCGATGGCAGAT	3418	3652	3368	3420	1	contig_2692	V492_07717	1197	4319	None	3028	344	17220	No_constitutive_exon_found_in_species
AATTTCTGGTGGGACACTGGTTGTTGTGGTGTTAATAACGTTGGGAACAGTG	6751	6788	6701	6753	1	contig_1675	V492_04913	6232	6947	None	3028	344	17220	No_constitutive_exon_found_in_species
AAGTGTTCTAAAACTGGTTTTGATGGCATTTGGGCTAATATGGGAAGCAGTC	1065	1444	1494	1442	-1	contig_2066	V492_05799	81	4033	None	3028	344	17220	No_constitutive_exon_found_in_species
CGTAATATGCGCATTTATGACACTTTCAGCAAGCTGACGATGGGAACTAGGC	8298	8777	8248	8300	1	contig_1432	V492_04354	8135	10453	None	3028	344	17220	No_constitutive_exon_found_in_species
TGGCAGCTCAAGCACTGCAAGCGAGACGTCATCCACGGCCGGGAATACAGGC	5633	6375	5583	5635	1	contig_59	V492_00311	4232	6375	None	3028	344	17220	No_constitutive_exon_found_in_species
CATTGCCTTCACATCCCGTGCGCTGCGCATATTTGCCCGCGTCTGGGAAGGG	7516	8460	7466	7518	1	contig_59	V492_00312	7270	8460	None	3028	344	17220	No_constitutive_exon_found_in_species
GCTCACCAACTTGGAGCCGTACCTTCTCCATATCACTAACAGCCGGGTAGAC	7421	8001	7371	7423	1	contig_1685	V492_04941	7172	8792	None	3028	344	17220	No_constitutive_exon_found_in_species
TTCCGTTTGATTCTCTGGAGAAGCTGGTCTTGCTGACTTGGAGGGGCAAGTC	5486	5519	5436	5488	1	contig_863	V492_02833	5060	9391	None	3028	344	17220	No_constitutive_exon_found_in_species
CCTGTTGCGCTGTACACTACTATCCAGAATTTTACAACAAACGGGCTGAGCC	4193	4396	4446	4394	-1	contig_823	V492_02684	2226	6118	None	3028	344	17220	No_constitutive_exon_found_in_species
CTACTTCGGTTACTTGGTGGGGTGTGGGATAAGTGCTAATGGGAGTGCAGGT	7382	7466	7516	7464	-1	contig_1994	V492_05630	7289	9298	None	3028	344	17220	No_constitutive_exon_found_in_species
TCCGCGATCCCTGGGGGGTGTTTTGGTGGATGGAGGCTAATGGGTGACAGCT	3115	3227	3065	3117	1	contig_1182	V492_03683	2755	7462	None	3028	344	17220	No_constitutive_exon_found_in_species
TATAGCACCGACTCTTGCGCGCCTAGAAAACTTGCTGACTGGGGACTTAGGA	2959	5929	5979	5927	-1	contig_1071	V492_03440	0	6654	None	3028	344	17220	No_constitutive_exon_found_in_species
TTTTGTCAGTTTTGTTTCTAAACACATGGCTAACGCGTGGGGGATATTAGGA	178	689	739	687	-1	contig_1071	V492_03440	0	6654	None	3028	344	17220	No_constitutive_exon_found_in_species
TAAGTTGATATCTATTCAATCTTTACCAGTACGCTGAGGAACTGGGGCAGTT	220	2556	2606	2554	-1	contig_71	V492_00381	220	2728	None	3028	344	17220	No_constitutive_exon_found_in_species
AAGTGGTCCTCTTCATTTGTTCTATAAATTGACCGCTTGTGGGTTGACAGAC	1956	2234	2284	2232	-1	contig_1941	V492_05551	714	3692	None	3028	344	17220	No_constitutive_exon_found_in_species
GGCCGGGAGCTCTGCGTTACAATGAAGCGATACTAATAATGGGACGATAGTT	6294	8457	6244	6296	1	contig_2193	V492_06109	6051	8457	None	3028	344	17220	No_constitutive_exon_found_in_species
CTCCCTCCGCTATGCTTTCCATTAGTCGATATAACTAACAGAGGGCCTAGAC	620	1676	1726	1674	-1	contig_2411	V492_06687	296	4072	None	3028	344	17220	No_constitutive_exon_found_in_species
CCGGCATCTCCTGCTTTGGAACGAAAACATTTAGCTGATGCAATGGGCAGCC	3959	4015	3909	3961	1	contig_1929	V492_05520	3628	7733	None	3028	344	17220	No_constitutive_exon_found_in_species
TCATAATCTCTCCGTATGATGAGCAAAATGCTAATATCGGGATGGCGCAGGC	9170	9310	9120	9172	1	contig_2231	V492_06171	8835	9310	None	3028	344	17220	No_constitutive_exon_found_in_species
AAGCCGACTCCTCGAACTCAGTTATGCGGGCGGCAAGGACGGGATGGAAGTC	9348	9400	9298	9350	1	contig_457	V492_01692	8711	9400	None	3028	344	17220	No_constitutive_exon_found_in_species
CGGCCCACCTGTTTTGTGAAATAGTCGATCCCCAAGATCCTGGGTAATAGTA	2871	3290	3340	3288	-1	contig_1947	V492_05569	2871	3861	None	3028	344	17220	No_constitutive_exon_found_in_species
CAGGGCAATAGCTAGAGGGAATGAAGGGAGGGCTAATACGGGAACTACAGGA	88	344	394	342	-1	contig_1695	V492_04971	88	640	None	3028	344	17220	No_constitutive_exon_found_in_species
TATTGCGGGAGTTTAATCGAAACGCTGGGAGCGTGAGCGGGCCGGAGAAGTC	1090	1109	1040	1092	1	contig_1695	V492_04972	946	1723	None	3028	344	17220	No_constitutive_exon_found_in_species
TTGCCTCTATGGGAGGGGGGAGTTATGGGATTAGCTAACGCGGTGGGCAGCT	3576	3621	3671	3619	-1	contig_1625	V492_04812	2772	4031	None	3028	344	17220	No_constitutive_exon_found_in_species
TAGGTCACGCGCCATCTTATTTTCCTGACGACATGCTAATATTGGGGTAGTA	3352	3525	3575	3523	-1	contig_1625	V492_04812	2772	4031	None	3028	344	17220	No_constitutive_exon_found_in_species
ATGAACTGATCTCTGGTGGCTTGGGATGATGGCTAACGATGGGGATACAGTC	4602	4641	4691	4639	-1	contig_1166	V492_03648	3979	4699	None	3028	344	17220	No_constitutive_exon_found_in_species
AGAGGCGGCTCCAAAATCGAAATAGCCACCGAGCAGCTAGGGATCAAAAGAG	4098	4160	4048	4100	1	contig_2253	V492_06224	3085	4160	None	3028	344	17220	No_constitutive_exon_found_in_species
AGTGACTGAGCGGTCTCAGTACCCTTATAGTAACCATGATTGGGAACCAGGT	4322	4428	4272	4324	1	contig_2346	V492_06450	2382	4428	None	3028	344	17220	No_constitutive_exon_found_in_species
GATAAAGTTTCGAAGGCCCAGAAGAGCGACTAAACGGGGCAGCTAAAGAGAT	272	449	222	274	1	contig_2673	V492_07582	0	449	None	3028	344	17220	No_constitutive_exon_found_in_species
CAAAAGAGGGGTATTTTGGCGGTGAGGGGTCAAGCTGACAGTGGGAATAGCT	1195	1226	1276	1224	-1	contig_3663	V492_08434	445	1455	None	3028	344	17220	No_constitutive_exon_found_in_species
GCGCATTTGGACATTAGGGGGCGATAGTTGCTGACTTTTCGGGGTGGTAGAT	5197	5415	5465	5413	-1	contig_444	V492_01664	5197	5892	None	3028	344	17220	No_constitutive_exon_found_in_species
ATAAAAAGTCCATTGTTATAGCCAAAACCATCTGATGCCCGGGACAACAGCT	1094	1656	1044	1096	1	contig_1892	V492_05446	646	1988	None	3028	344	17220	No_constitutive_exon_found_in_species
TTAAGTACTACTGTTTGCCGATAGCCAGCCACTAACGCGGGACAAAATAGCA	522	965	472	524	1	contig_2406	V492_06652	7	2090	None	3028	344	17220	No_constitutive_exon_found_in_species
CAAGTTGGCTCCAGTTTACAACCAGATAGATTGCTTACAAGAGGGGACAGAG	6961	7145	6911	6963	1	contig_589	V492_02029	1586	7145	None	3028	344	17220	No_constitutive_exon_found_in_species
ATGTGTGCTCGTCCAGGTGTGCAGTGATTCGTAGCTAACGATCGGGGTAGCA	2171	2290	2340	2288	-1	contig_3662	V492_08430	1768	3533	None	3028	344	17220	No_constitutive_exon_found_in_species
TCACCCATCCCGCGGAGATATGAAAAGAATGCATTGCTGACATGGGGTAGCG	6331	6435	6281	6333	1	contig_827	V492_02691	3482	6435	None	3028	344	17220	No_constitutive_exon_found_in_species
TGAGTTTATTTGTGTCCACCTTTGTAACAGAGATGCTAATGTTGGGATAGGA	2946	3424	3474	3422	-1	contig_361	V492_01424	2802	4103	None	3028	344	17220	No_constitutive_exon_found_in_species
CATCCCACCCAACATTGCGCTTTGGTAGCTCATACTGATAATGTGGGCAGAT	6414	6644	6364	6416	1	contig_3655	V492_08413	4692	7044	None	3028	344	17220	No_constitutive_exon_found_in_species
GACAGGGCAGGACAAGGCAGGACAGAGAGCTGACAATGGGGATTGGATAGGC	610	641	691	639	-1	contig_1847	V492_05339	179	785	None	3028	344	17220	No_constitutive_exon_found_in_species
GGGCGTGTTGAGGGATGTGTGGGCAGAGGACTGGGCTAACGGGGACATAGCT	447	530	580	528	-1	contig_1847	V492_05339	179	785	None	3028	344	17220	No_constitutive_exon_found_in_species
TGTTTACTGCCCCCTTATCATATTCCGCCGCTAAAGCTACGGGTATACAGCA	5456	5934	5984	5932	-1	contig_193	V492_00944	4711	6078	None	3028	344	17220	No_constitutive_exon_found_in_species
ACGACATTCCCTCAGCGGGCGTTGTCGCAGCGAGCAACATTAGGGAAAAGAT	1538	2067	2117	2065	-1	contig_2165	V492_06036	1538	2366	None	3028	344	17220	No_constitutive_exon_found_in_species
TTTCTTTTTGGGGGAAGACGAGAATAAGGGGCTAATGATCGGGTGTATAGCC	1030	1236	980	1032	1	contig_2129	V492_05931	105	1609	None	3028	344	17220	No_constitutive_exon_found_in_species
CTATAATCAGTCTATTACACGTGTGAAGAAATGGCCGCTATGGGAGATAGGA	2056	2210	2260	2208	-1	contig_762	V492_02509	492	4231	None	3028	344	17220	No_constitutive_exon_found_in_species
AGCGTGCGACACGTGCAGGAGCCGTCGGTCAACTTTGGGGGGTCGGGAAGCC	6757	6766	6707	6759	1	contig_2057	V492_05789	3094	6766	None	3028	344	17220	No_constitutive_exon_found_in_species
TGTCTACAATTAGAAAATCCAGCACTCAGTGCAAGACTAACGGGGAATAGTT	3688	3760	3638	3690	1	contig_1917	V492_05509	2629	6535	None	3028	344	17220	No_constitutive_exon_found_in_species
GTACCAGGGATTTTGACATTGACGAAGAGGGATAGGAGACTGGGGAGGAGTA	6527	6620	6477	6529	1	contig_1724	V492_05045	5161	6620	None	3028	344	17220	No_constitutive_exon_found_in_species
GGGGATGCCGCGTGACGCTTCCATAGTGTCATATCGTGATATGGGACCAGCG	6074	6246	6024	6076	1	contig_2241	V492_06207	5626	6246	None	3028	344	17220	No_constitutive_exon_found_in_species
GTATGAATATACAACATGGATCAAGTCTTGTAGCTAAGGGGCAGTGATAGAT	4407	5188	5238	5186	-1	contig_160	V492_00821	2491	5692	None	3028	344	17220	No_constitutive_exon_found_in_species
GGTTTTGTTACATCATACTCAATTGGACTTCACTGACGAGGGAACTACAGGA	627	5932	577	629	1	contig_957	V492_03077	0	6295	None	3028	344	17220	No_constitutive_exon_found_in_species
GCCAGCCCACGGGATCTCATGGTGGTGTGTTCTAATGGGATTATGGAAAGAC	4024	4598	3974	4026	1	contig_1608	V492_04780	495	5982	None	3028	344	17220	No_constitutive_exon_found_in_species
GCTAGCAACTGGCCATGGTCTTGTGCACAAAACTAATAACAGGGAAACAGCT	749	1186	1236	1184	-1	contig_1749	V492_05081	412	2860	None	3028	344	17220	No_constitutive_exon_found_in_species
TGGTCTTTTTGTTTTTTGGTAAGGCTGGGGCTGACGAGTTTGGGGTGTAGAA	2044	2076	1994	2046	1	contig_2635	V492_07420	1825	2830	None	3028	344	17220	No_constitutive_exon_found_in_species
CAACTCCGTTCCATTGTTTGGGGATGACGATGCTAACACTTATGGGATAGAG	4142	4159	4092	4144	1	contig_2635	V492_07421	3670	5596	None	3028	344	17220	No_constitutive_exon_found_in_species
TAAGTAATCTTGTAATAGGACTACTCTATTCTCTCGCTAAGGGGCCGTAGCA	1984	2106	2156	2104	-1	contig_3644	V492_08389	1743	3190	None	3028	344	17220	No_constitutive_exon_found_in_species
TTGGTGTGCGTGGGTGTTGCAAGGTATCTCGGCGGGATGTTTGGGGATAGGA	868	1069	1119	1067	-1	contig_2591	V492_07239	868	2838	None	3028	344	17220	No_constitutive_exon_found_in_species
CGGTATGCCTGTAGATTTTGGATACACTACCTTTATCGTGGGAAAGATAGAT	3929	4074	4124	4072	-1	contig_3643	V492_08388	2728	4857	None	3028	344	17220	No_constitutive_exon_found_in_species
GGGGTATGTTAGGTTCGGAGGTGCCCAGTAGGATACTAATAAGGGTACAGGC	3937	4840	4890	4838	-1	contig_2246	V492_06216	2449	5347	None	3028	344	17220	No_constitutive_exon_found_in_species
ATGCGCTGGTAGCCTCGTGGAGACGGGCCTTTGCTAAGTCTTGGGAACAGAG	2423	2488	2538	2486	-1	contig_680	V492_02308	465	2759	None	3028	344	17220	No_constitutive_exon_found_in_species
GGGCCCTAATCTCCCCATACCTCTGGTCTAAGCTGGACAGGGCGGTGTAGGC	2248	2453	2198	2250	1	contig_115	V492_00706	60	4856	None	3028	344	17220	No_constitutive_exon_found_in_species
TCTGGGACTGAGGAGGAGAAGGCTGAGATCCTCTCGGGGTGGCTGAGCAGGC	3519	3696	3469	3521	1	contig_115	V492_00706	60	4856	None	3028	344	17220	No_constitutive_exon_found_in_species
TTCGCGGCAGCCGCGGCATGTGGGCGCGTTGGGAAGGCTGGGGGGACAAGGG	5306	5337	5256	5308	1	contig_1336	V492_04107	2791	5337	None	3028	344	17220	No_constitutive_exon_found_in_species
CCTCTACATTGTTTCCCTATCGGGTTAAAGATACTGACCGGGTAAAACAGTC	1447	4163	1397	1449	1	contig_425	V492_01632	861	4163	None	3028	344	17220	No_constitutive_exon_found_in_species
AATTCGCGGGTTTTACAGCAGGGATTTTTTTTACTAATTTGGGTGCGCAGAC	1366	4038	4088	4036	-1	contig_471	V492_01710	20	4657	None	3028	344	17220	No_constitutive_exon_found_in_species
TTGCAATGGCTGTTGCGACGCTGGGATGGAGCTGACGGGAGACAATATAGCA	918	952	868	920	1	contig_1957	V492_05578	815	1785	None	3028	344	17220	No_constitutive_exon_found_in_species
TTCTCTTCCCTCCACCCCTTCTATTTTGTGATGGTGCTGACGGGGCGTAGAA	368	719	318	370	1	contig_545	V492_01941	0	719	None	3028	344	17220	No_constitutive_exon_found_in_species
GGATGTAGATGGCGACTTCCTTTGAAGAGCAAGCCGAGGAGAGGGTCCAGGT	3807	4086	3757	3809	1	contig_2252	V492_06221	3446	4086	None	3028	344	17220	No_constitutive_exon_found_in_species
CGCAGCAAGGGGGGTTGCAGTTGCAGATGCAGGGCCTTGTGCCGGGGCAGGG	4338	4364	4288	4340	1	contig_1950	V492_05573	181	4364	None	3028	344	17220	No_constitutive_exon_found_in_species
GGTAGTGGTGAGGTGGAGATGCGGTTGGACGATGGCTGATAGTTGGGCAGGA	172	2130	2180	2128	-1	contig_169	V492_00832	0	2487	None	3028	344	17220	No_constitutive_exon_found_in_species
TGTTTTGTGCCTTTTAACCCTTTTTGATATAATTGCTAATGGGTATGTAGAT	0	119	169	117	-1	contig_169	V492_00832	0	2487	None	3028	344	17220	No_constitutive_exon_found_in_species
ATGAAGCAGCTCCTGGTCTACTACTACCGCGTGGTGCACTGCGAGGGCAGCC	2716	3118	3168	3116	-1	contig_125	V492_00725	2716	4212	None	3028	344	17220	No_constitutive_exon_found_in_species
TTAGTTCGGATTCTTGGGAAATGGGAAAGTGTGGCTAACTGTGTGGGCAGCA	1408	1753	1358	1410	1	contig_262	V492_01115	57	3570	None	3028	344	17220	No_constitutive_exon_found_in_species
GGTAAGTCCTGAGTCGTGGGTTGGTAGAGCGCGGGCTAACTAGGGATGAGGA	3780	3825	3730	3782	1	contig_2628	V492_07398	2911	3825	None	3028	344	17220	No_constitutive_exon_found_in_species
CTACTCTGCAAATCGACATGCCCCACGAGAATACTGACGCTTAGGGATAGGC	3101	3146	3051	3103	1	contig_56	V492_00306	2917	3935	None	3028	344	17220	No_constitutive_exon_found_in_species
TGTCCGCGCGGGGGCGCCGGCGGGCGGCGGTGACTGACGGGTGTGAACAGGT	2565	2680	2730	2678	-1	contig_587	V492_02026	45	2762	None	3028	344	17220	No_constitutive_exon_found_in_species
TGTGAGTTTATCTGGGGGATATATGTCCCGTTGCCAATGGGAGAAAACAGCA	3151	3379	3429	3377	-1	contig_1036	V492_03341	1659	3860	None	3028	344	17220	No_constitutive_exon_found_in_species
CGGCATTGTGAAGTTTGCAGAGACGGAGAGGCTAATTGATGGGTGAACAGAT	1582	1612	1662	1610	-1	contig_2205	V492_06119	748	1783	None	3028	344	17220	No_constitutive_exon_found_in_species
TCAATGCGGAGATGTAAGCAAGCTTGTACTGACAGATCGTCGGGGGACAGAC	22	324	374	322	-1	contig_3592	V492_08315	22	893	None	3028	344	17220	No_constitutive_exon_found_in_species
GGCGGTACATGGAGACTGTTGCGGATGCGAGGGCGGTGCTGCCGGGGCAGGG	3554	3580	3504	3556	1	contig_618	V492_02145	0	3580	None	3028	344	17220	No_constitutive_exon_found_in_species
CCAACCAATGGCGTGGTTGTGCCGTTCGTTGCTAATGCTGGGGTGTGTAGGA	2198	2219	2269	2217	-1	contig_1774	V492_05139	1678	2335	None	3028	344	17220	No_constitutive_exon_found_in_species
ACTGGGCTCGTGAATTGGGGGGGATTGACGTGCTGACGCTGTTGGGGTAGGA	2916	2988	2866	2918	1	contig_1774	V492_05140	2741	3457	None	3028	344	17220	No_constitutive_exon_found_in_species
GCGATGCGCCTGTTTTTGGGAATGCAGAGTAATGCTAACGGTGGGCATAGTT	744	2369	2419	2367	-1	contig_528	V492_01893	679	2861	None	3028	344	17220	No_constitutive_exon_found_in_species
GTGGGCACTTTTATACACTTGGGAGTGAGGGTATGGCTGACATGGGGAAGGT	1721	1873	1923	1871	-1	contig_1353	V492_04152	120	2220	None	3028	344	17220	No_constitutive_exon_found_in_species
GTACGAGGGAGTATGTTGTTATGCTGCCGAAAGATTAAGGGGGGAAGTAGTT	499	980	449	501	1	contig_2087	V492_05845	0	980	None	3028	344	17220	No_constitutive_exon_found_in_species
GTTACCCCCTCTTCCTTCCGTCATCGCAACCCCAACTAACGGGCAACCAGGA	68	362	412	360	-1	contig_3569	V492_08290	68	2793	None	3028	344	17220	No_constitutive_exon_found_in_species
AGTATTGGACTGAGGAGATGCGAGCTAGGGACGCCTACTCGGGAGTACAGAC	1669	1834	1884	1832	-1	contig_2243	V492_06212	1669	2571	None	3028	344	17220	No_constitutive_exon_found_in_species
TCTGGGAGAGGAAGGGTGTTTTAGTGTGAGTGGTACTAACGGGGAAATAGGA	484	607	657	605	-1	contig_2562	V492_07129	332	1742	None	3028	344	17220	No_constitutive_exon_found_in_species
TTCCCCTGCTGTTGCTGTTACTGTGGGCGTGTTGCTAACGCGTGGGGTAGAG	1128	1824	1874	1822	-1	contig_2091	V492_05846	1128	2238	None	3028	344	17220	No_constitutive_exon_found_in_species
GCTGTGCGGAGTATGGGATCTGGCGATCTGGCATGGGGCGAGCGATGTAGGT	945	1460	1510	1458	-1	contig_1056	V492_03378	945	1915	None	3028	344	17220	No_constitutive_exon_found_in_species
CCCTAGAGAAAATAGGATGCGCGGGATATGCTGACAAGTGTGGTGGGTAGTA	591	679	729	677	-1	contig_1696	V492_04976	33	940	None	3028	344	17220	No_constitutive_exon_found_in_species
GCCAGACAGATACCCTCGTATCCAGGACAATGGCTAACTCGGGGCTACAGCT	1808	1852	1902	1850	-1	contig_1362	V492_04158	1572	1923	None	3028	344	17220	No_constitutive_exon_found_in_species
GGGCGAGGGGATATTGATGCGGTGGAAGCGTGGAGGGCGTGGGTGGATAGGG	2248	2275	2198	2250	1	contig_1329	V492_04105	848	2275	None	3028	344	17220	No_constitutive_exon_found_in_species
CGGCGGCGACGTCGGTGACGTCGCAGCGCACGCCGTCTGTTACGGGGCAGAG	2188	2268	2138	2190	1	contig_1225	V492_03811	1333	2268	None	3028	344	17220	No_constitutive_exon_found_in_species
TAGTCCGATGGGGAGGGAGACGGTGCTGTTTCCCGTTTCGTGGGCTGAAGGT	755	1434	1484	1432	-1	contig_371	V492_01444	517	2077	None	3028	344	17220	No_constitutive_exon_found_in_species
ATGGTATGGTACTCGGGATGGGAAGAGGCTGATGTTTTTGGGGTGAACAGGA	517	657	707	655	-1	contig_371	V492_01444	517	2077	None	3028	344	17220	No_constitutive_exon_found_in_species
ATTGATATACAAAAGGGGAGAAAAGATGGGGGGCTAATATGGGATTGCAGAA	420	471	521	469	-1	contig_2200	V492_06115	0	1618	None	3028	344	17220	No_constitutive_exon_found_in_species
CTTGCCTTTCAGAGGGCGAATCGATGGTGGGCAAGAGGCTGACGGGGTAGGT	1416	1534	1366	1418	1	contig_3470	V492_08227	838	1534	None	3028	344	17220	No_constitutive_exon_found_in_species
AGCTGCAATACAACTGCAATAAGACTATAACTGACACGGGGACCAAGCAGGA	0	554	604	552	-1	contig_3441	V492_08209	0	904	None	3028	344	17220	No_constitutive_exon_found_in_species
ATATATGGAGATGAATGGGAAGGGTGTGAATGTGCTAATTTGAGGGACAGTA	470	552	420	472	1	contig_3426	V492_08200	0	804	None	3028	344	17220	No_constitutive_exon_found_in_species
TCTGAGGATAGAGGAGCTGGAACAACGCGGCGCGGCTAACAGGCGGGTAGAT	1385	1558	1335	1387	1	contig_3404	V492_08187	11	1674	None	3028	344	17220	No_constitutive_exon_found_in_species
GGCGACACTACCACTGGGAAGACTGAGGAGGTAGCGGGGCATGTTGAAAGGT	1611	1674	1561	1613	1	contig_3404	V492_08187	11	1674	None	3028	344	17220	No_constitutive_exon_found_in_species
TATTATGGGACTGCGATGCCGAGATGGAATACTTGCTGATGGGGGAATAGCT	363	448	313	365	1	contig_641	V492_02209	113	879	None	3028	344	17220	No_constitutive_exon_found_in_species
CGAGGGGGAGCTGGGCATTGTGGCAATTGCTGACATTTGGGGGGGTGTAGCT	729	1035	1085	1033	-1	contig_468	V492_01708	0	1358	None	3028	344	17220	No_constitutive_exon_found_in_species
GAGGGATGGATGAACTTGTGAATGAATGGAGGCTGATTGATTGGGAATAGGC	748	834	698	750	1	contig_3274	V492_08134	547	1155	None	3028	344	17220	No_constitutive_exon_found_in_species
GTCGGCGTGGGAATTCGCATATCACATCATCCATGTTGAGGCGCGGGTAGCG	852	1069	802	854	1	contig_441	V492_01659	302	1069	None	3028	344	17220	No_constitutive_exon_found_in_species
TTTTTTTTTGCCCTTCTAGTTGAGAGATAGATTGCTGACAAATGGGATAGAA	321	330	380	328	-1	contig_1760	V492_05119	321	907	None	3028	344	17220	No_constitutive_exon_found_in_species
GCTAATGTCAACGGATCTTCTGCCGGCGGCGGGGGCGGGAAACGGTGTAGGT	581	743	531	583	1	contig_3110	V492_08095	56	743	None	3028	344	17220	No_constitutive_exon_found_in_species
TTGAGGGGCTGCCGAGACCGTGGTTGGCGGCTAAGGTTGGGGCGGTGAAGGG	681	688	631	683	1	contig_1350	V492_04149	0	688	None	3028	344	17220	No_constitutive_exon_found_in_species
CCCCTCGTCTTGGCGCAGATGTCGGAGAGGATGGCGACTTGGGCAGCTAGTC	9	312	362	310	-1	contig_2947	V492_08061	9	525	None	3028	344	17220	No_constitutive_exon_found_in_species
CAGATCGCTTCAGGCTCTATGGACAACACCATCAAGCTATGGGATGCTAGAA	580	636	530	582	1	contig_2936	V492_08057	0	636	None	3028	344	17220	No_constitutive_exon_found_in_species
