# Supplementary material for: Widespread Separation of the Polypyrimidine Tract From 3′ AG by G Tracts in Association With Alternative Exons in Metazoa and Plants
Source: Front Genet. 2019 Jan 14;9:741. doi: 10.3389/fgene.2018.00741 (PMC6339879; doi:10.3389/fgene.2018.00741)
Supplement: DATA FILE S1 — Sequences of REPAG 3′ SS from each species of fungi. [file Data_Sheet_1.zip › Supplementary data 1/Fungi_Release38_blumeria_graminis_f_sp_tritici_96224.txt]

REPA_GGG_Sequence	Exon_Start	Exon_End	Pos_-50	Pos_+2	Strand	Chromosome	GeneID	Gene_Start	Gene_End	Gene_Name	Number_of_REPAs	Number_of_REPAs_has_GGG	Number_of_Intron(Intra_genic_Region)	Upstream_Constitutive_Exon
GAGGGAGCAATGGTTCTTTATTAATTACCATCTATTTAACGGGGAATCAGAC	732870	733620	733670	733618	-1	Scaffold-331	BGT96224_2743	732489	734506	None	1143	59	5798	No_constitutive_exon_found_in_species
TTCAGGTAATTTCTTCATCACAGAACCAACCTTGCTAAGGGAATCGATAGGT	733776	734107	734157	734105	-1	Scaffold-53	BGT96224_1353	733141	734320	None	1143	59	5798	No_constitutive_exon_found_in_species
GTATGTTTCTAAAAAGATTATCTCAACTATATTAGTTAATGGGAAAAAAGAT	806671	806751	806621	806673	1	Scaffold-164	BGT96224_219	806601	807784	None	1143	59	5798	No_constitutive_exon_found_in_species
TGCCATCATCTTTAGCCTCCCCTAGTCGAGAGAAAGCTGATAGGGAACAGGA	807192	807784	807142	807194	1	Scaffold-164	BGT96224_219	806601	807784	None	1143	59	5798	No_constitutive_exon_found_in_species
GTACTATCAAGTGCGACAATAAACTCAAATATGCGGCTGAATGGGAACAGAC	806735	807544	806685	806737	1	Scaffold-172	BGT96224_976	806494	808260	None	1143	59	5798	No_constitutive_exon_found_in_species
TCAATACACTCAATTATTCGACGATTAGACTGCCATTAAAGGGATCTAAGCC	274573	274886	274523	274575	1	Scaffold-98	BGT96224_4778	274418	275194	None	1143	59	5798	No_constitutive_exon_found_in_species
CTAATAATACTTTTACCAGATCCAGAATGAGATTGCCCGGGACAAGATAGCC	180504	180720	180454	180506	1	Scaffold-179	BGT96224_1023	180392	181937	None	1143	59	5798	No_constitutive_exon_found_in_species
ACTGTAGCTACATCTAGCTCCTGCTCTATACTAAGCACGTGCGGGTATAGGG	551628	551759	551578	551630	1	Scaffold-179	BGT96224_3565	551434	551843	None	1143	59	5798	No_constitutive_exon_found_in_species
CGTAGGTTACTTCAAAGAGTTTCTTGCCACAGATCCTAATCGGGAATTAGTT	589251	589666	589201	589253	1	Scaffold-179	BGT96224_539	589146	589666	None	1143	59	5798	No_constitutive_exon_found_in_species
AGATTCCTAGAAGTGAAAGTATCTATATACAGAGCTAATTAGAAGGGTAGGA	272921	273128	272871	272923	1	Scaffold-254	BGT96224_5260	271085	273128	None	1143	59	5798	No_constitutive_exon_found_in_species
CTAATGGTGAGAGTATTTTATGTTATTGACACTTTTCTAACGGGATACAGTT	683371	683484	683321	683373	1	Scaffold-254	BGT96224_4850	681575	683484	None	1143	59	5798	No_constitutive_exon_found_in_species
GAAGCGAGCAATGGAGATGATAAGTCAAGTTGGCTGATTCCAAAGGGTAGAA	294610	294738	294788	294736	-1	Scaffold-183	BGT96224_4955	294360	295132	None	1143	59	5798	No_constitutive_exon_found_in_species
GTCTATATTATCAAGTTAGTTTGATATGACACTAACTTAAGGGCAATTAGTT	163244	163571	163194	163246	1	Scaffold-123	BGT96224_2681	162845	163789	None	1143	59	5798	No_constitutive_exon_found_in_species
TTATCCCAAAGTTCTACTCTAATTTAATTTCAAAAGCTAATTAGGGACAGTG	163703	163789	163653	163705	1	Scaffold-123	BGT96224_2681	162845	163789	None	1143	59	5798	No_constitutive_exon_found_in_species
GTAGATCTATCCATTCATCTTGACCACCGCTGATAATAGGGAAAATTTAGAT	210973	211360	211410	211358	-1	Scaffold-5	BGT96224_1027	210973	212704	None	1143	59	5798	No_constitutive_exon_found_in_species
CAGTCGCTGCGCGCCCCCTTTTGCGCGCTGCACTAACTGGGCGGCAGGAGCC	594345	594912	594295	594347	1	Scaffold-5	BGT96224_3763	594152	594912	None	1143	59	5798	No_constitutive_exon_found_in_species
TACGTTGCAAATCTGTTGAAAGGGACATGATTACTAATAGGGAGTAAAAGAT	391801	392265	392315	392263	-1	Scaffold-40	BGT96224_1857	391801	395401	None	1143	59	5798	No_constitutive_exon_found_in_species
TTCTCAATTTTTCTATAAACTAGTCACTAATCAAACCTGTCGGGATATAGAG	446638	446877	446927	446875	-1	Scaffold-142	BGT96224_4606	445649	447045	None	1143	59	5798	No_constitutive_exon_found_in_species
CCTGCCTAATTTCCCTTCGTGCACTCGTGTCACTGACTCCATGGGCGTAGCG	451740	452091	451690	451742	1	Scaffold-86	BGT96224_4523	451641	452091	None	1143	59	5798	No_constitutive_exon_found_in_species
TTTGAGGTTTGAGACATAGACCCAACGAACGTCGCTAACAGATGGGTTAGAA	236825	237170	237220	237168	-1	Scaffold-34	BGT96224_2782	236825	238157	None	1143	59	5798	No_constitutive_exon_found_in_species
TCTTCTCCCGAGCGCTGGGCGTGGGCTAACGGCGGATTGCGGGTGGCGAGCA	389856	390276	389806	389858	1	Scaffold-34	BGT96224_3270	389699	390455	None	1143	59	5798	No_constitutive_exon_found_in_species
TGAGTCAGATCTGGTGTGGGCTAAAGATATCTTGTAGCTGATGGGACCAGGG	520581	520664	520714	520662	-1	Scaffold-34	BGT96224_496	519243	521123	None	1143	59	5798	No_constitutive_exon_found_in_species
CCACCCGGCCTGCGCCTCTTTCGCAAGGCCGGTTGCGCGCGATGGGAAAGCC	582913	583238	583288	583236	-1	Scaffold-34	BGT96224_A20587	582777	584607	None	1143	59	5798	No_constitutive_exon_found_in_species
TATGAAATCCTTATGACTTCTTTTATAGACTATTTAACTAATCGGGAAAGCG	576411	577211	576361	576413	1	Scaffold-174	BGT96224_A20050	575202	577211	None	1143	59	5798	No_constitutive_exon_found_in_species
TCCTAGATGCCTATTTGACCTTCTCCAAATAGGATTTCTAACAGGGATAGCT	544755	545455	544705	544757	1	Scaffold-844	BGT96224_1798	544482	547423	None	1143	59	5798	No_constitutive_exon_found_in_species
AGTTGGTCCCAGATCGAAGACTAGAAAACAAGTGCTCACTAGGTGGGAAGGA	454494	454781	454444	454496	1	Scaffold-106	BGT96224_2880	454143	455254	None	1143	59	5798	No_constitutive_exon_found_in_species
AAGTTTCAACGGCTAGAGATATCATGGTTATCTAGCTAATGTGGGATCAGTC	76133	76910	76960	76908	-1	Scaffold-153	BGT96224_A20098	76133	77426	None	1143	59	5798	No_constitutive_exon_found_in_species
TACGTTTAACTAACTCAGATTTATAAAAAAAATGCTTACAGAGGGTGAAGGC	276577	276866	276527	276579	1	Scaffold-248	BGT96224_177	274327	276866	None	1143	59	5798	No_constitutive_exon_found_in_species
AGGGTAAAATATAAATTACTCTACTGGTTGCTCAGGACTAATGGGAATAGAC	455521	458036	458086	458034	-1	Scaffold-132	BGT96224_613	455521	458378	None	1143	59	5798	No_constitutive_exon_found_in_species
CAAAAACCCTTCTTTCTGTGTACAAAGACTGCGACTGAACCAGGGACTAGGG	260466	260859	260416	260468	1	Scaffold-125	BGT96224_E40004	260103	261483	None	1143	59	5798	No_constitutive_exon_found_in_species
AAAATCCAATCAATTTGCATTTGCACTGCTTACAAGTAGGTGATGGGTAGGG	262451	262668	262718	262666	-1	Scaffold-138	BGT96224_ASP21338	262297	262944	None	1143	59	5798	No_constitutive_exon_found_in_species
AGTTAGTTTGAGCATTTTGGAGCTCTGCTAATAGACGAGGGGTCGAGCAGTG	186114	186140	186190	186138	-1	Scaffold-320	BGT96224_4838	185338	186231	None	1143	59	5798	No_constitutive_exon_found_in_species
CTGGAATTCTATGATTCCGAAAAATATACAGCTAACTCGCAGGGAAACAGGC	351879	351913	351963	351911	-1	Scaffold-555	BGT96224_A20574	351418	352057	None	1143	59	5798	No_constitutive_exon_found_in_species
TCAGTAAGTGTACGTATTAGCCATCACAACTGCTGACATAGGGCAAAAAGTC	17726	17767	17676	17728	1	Scaffold-438	BGT96224_2984	17387	19131	None	1143	59	5798	No_constitutive_exon_found_in_species
GAATTTTTCAAGGAAATCAAAAAGATTATGCAGGCTAATAAATAGGGTAGGA	15847	16130	15797	15849	1	Scaffold-781	BGT96224_2128	15371	16588	None	1143	59	5798	No_constitutive_exon_found_in_species
AGTACGAGTGGCTTTGCTTACAAGAGAAACTACGTTAACTTGGGCAATAGCA	267461	269227	269277	269225	-1	Scaffold-128	BGT96224_4185	267461	269827	None	1143	59	5798	No_constitutive_exon_found_in_species
AAACCTATTGGAGAACAAAAACTAATTTCTCTCTCGCTTGGGCTCAAAAGAT	100395	100528	100345	100397	1	Scaffold-369	BGT96224_4581	99430	100528	None	1143	59	5798	No_constitutive_exon_found_in_species
GGTAAGTCTCCTTGCGCTATTATTCAATCAACCTATCTGACGGGCAGTAGGT	16857	18384	16807	16859	1	Scaffold-782	BGT96224_A20511	16241	19502	None	1143	59	5798	No_constitutive_exon_found_in_species
AGGGCTAATGGTAATAGGCCTTAGTTCAGGGGTTGTTGTTGATTCGGGAGAT	47803	48306	47753	47805	1	Scaffold-413	BGT96224_1488	47172	48306	None	1143	59	5798	No_constitutive_exon_found_in_species
AGTAAAATAATCAGAAAAACACAAGTGTTGACTTAAATAGCGTGGGCAAGAA	117693	117787	117643	117695	1	Scaffold-739	BGT96224_622B	117200	117787	None	1143	59	5798	No_constitutive_exon_found_in_species
ACAGGTATACTGAATAAGACAGAGGTTGATTTTTTCTAACAGGGAACCAGTG	27863	27942	27992	27940	-1	Scaffold-594	BGT96224_5437	27543	28805	None	1143	59	5798	No_constitutive_exon_found_in_species
TTCAGCTATCTAGAGCCTTAATGTATGATAAACGGCTGACAAGGGATTAGAA	49375	49531	49581	49529	-1	Scaffold-341	BGT96224_4836	48940	49837	None	1143	59	5798	No_constitutive_exon_found_in_species
GATGGTTGGTTAATTTCAATCTATATTTGGTAGAAACTAACGGGATGTAGTT	68304	68961	69011	68959	-1	Scaffold-263	BGT96224_849	67737	71083	None	1143	59	5798	No_constitutive_exon_found_in_species
TTCATTTAAACGTATTCTGTCGAACCAGAAATTAACTGATGACTGGGTAGAA	37956	38256	38306	38254	-1	Scaffold-10009	BGT96224_3116	37712	39770	None	1143	59	5798	No_constitutive_exon_found_in_species
TGTATAACTAGGCTGTTGTTTATTTTATACTTGTACTGACAATTGGGTAGAT	1897	2500	1847	1899	1	Scaffold-10043	BGT96224_572	1368	2500	None	1143	59	5798	No_constitutive_exon_found_in_species
ACCTCAAAATATTTTTTAGTTTGCGAAATTGTACTGACGGGCGGATACAGGT	26737	27277	27327	27275	-1	Scaffold-10061	BGT96224_342	25027	28032	None	1143	59	5798	No_constitutive_exon_found_in_species
AGTCGCATTCTGTAAGTCTCTAAGTCTCAGAAACTTAATGAAGGGTACAGCT	24245	25408	24195	24247	1	Scaffold-10062	BGT96224_4784	23178	26390	None	1143	59	5798	No_constitutive_exon_found_in_species
TTAGTTCAGGATAATAACCCATTAGTAACAGCCTCCTAACAGGGCTGTAGGA	23060	23282	23332	23280	-1	Scaffold-10096	BGT96224_1581	23060	24091	None	1143	59	5798	No_constitutive_exon_found_in_species
ACGCTAAGTAGGAGAGCATGAACTTGGTGCACTGTTGACGGGGAAATAAGTG	4021	4100	3971	4023	1	Scaffold-10124	BGT96224_3673	3837	4369	None	1143	59	5798	No_constitutive_exon_found_in_species
ATTCTACTCCGACATCTATGCTCGACTAACCGCGCATGGTGTGAGGGAAGTG	13608	13764	13558	13610	1	Scaffold-10209	BGT96224_2360	13512	13892	None	1143	59	5798	No_constitutive_exon_found_in_species
GTTCATAAGGTAGTCTTGGGCATCTTGTGAAAGCCCTAATAAGGGCGTAGGT	15789	16081	15739	15791	1	Scaffold-10232	BGT96224_3011	15351	16661	None	1143	59	5798	No_constitutive_exon_found_in_species
CGGTATAACAGCCTTAAAAAAAGGATTAGAAAACAGCTGACGGGGCATAGTG	4730	5102	4680	4732	1	Scaffold-10258	BGT96224_4675	4383	5711	None	1143	59	5798	No_constitutive_exon_found_in_species
CTACAGCTAACAGCTTTATTGGCATGGGTACATTACTAACAATGGGATAGCT	7228	7894	7944	7892	-1	Scaffold-10356	BGT96224_4202	7228	8302	None	1143	59	5798	No_constitutive_exon_found_in_species
AGCGGCTGCCATTATTGCGGTTCCAAAGCTAACCAAATTGGCGGGCGTAGGT	5123	5149	5073	5125	1	Scaffold-10430	BGT96224_1863	4973	5580	None	1143	59	5798	No_constitutive_exon_found_in_species
GTCAGCAAGATTTTATGACTATTGGCCAAACCTAGCTAATTGAGGGTTAGAA	1609	2239	1559	1611	1	Scaffold-10485	BGT96224_1267	1391	2239	None	1143	59	5798	No_constitutive_exon_found_in_species
CACAAGGTGAAAAAGACTATCGAGAAAAAGGAAAGCTGAATGGGAAGAAGAA	477	1121	1171	1119	-1	Scaffold-10486	BGT96224_Ac31490	477	1559	None	1143	59	5798	No_constitutive_exon_found_in_species
GGTAATTTTCCCTCGACTACGCCCTGGCATCTCACTCACGAGGGAAACAGAA	10605	10867	10917	10865	-1	Scaffold-10492	BGT96224_5096	10605	12460	None	1143	59	5798	No_constitutive_exon_found_in_species
TAAAGATTTCCTTTTCTGTACACAAAGACTGCAACTGAACCAGGGACTAGGG	793	1122	743	795	1	Scaffold-10568	BGT96224_E40006	430	1122	None	1143	59	5798	No_constitutive_exon_found_in_species
AGTTGATGATGAGATAGATAAGCGGGCTAGACTGACTTGTTGGGATGAAGGT	1349	1995	2045	1993	-1	Scaffold-10593	BGT96224_4674	1349	2542	None	1143	59	5798	No_constitutive_exon_found_in_species
