# Supplementary material for: Widespread Separation of the Polypyrimidine Tract From 3′ AG by G Tracts in Association With Alternative Exons in Metazoa and Plants
Source: Front Genet. 2019 Jan 14;9:741. doi: 10.3389/fgene.2018.00741 (PMC6339879; doi:10.3389/fgene.2018.00741)
Supplement: DATA FILE S1 — Sequences of REPAG 3′ SS from each species of fungi. [file Data_Sheet_1.zip › Supplementary data 1/Fungi_Release38_stemphylium_lycopersici.txt]

REPA_GGG_Sequence	Exon_Start	Exon_End	Pos_-50	Pos_+2	Strand	Chromosome	GeneID	Gene_Start	Gene_End	Gene_Name	Number_of_REPAs	Number_of_REPAs_has_GGG	Number_of_Intron(Intra_genic_Region)	Upstream_Constitutive_Exon
ACGTAGAGAGTCTAGGATTTGCAATGGCTATAAGCTCACGGGGATTGTAGAG	199529	200958	201008	200956	-1	scaffold11	TW65_00410	199529	201401	None	3405	290	20180	No_constitutive_exon_found_in_species
CGTAAGTTACTCTTTGAATCTTTGATGCGTTTCAACTAATCGGGGTATAGAT	387289	387397	387447	387395	-1	scaffold11	TW65_00543	387289	389484	None	3405	290	20180	No_constitutive_exon_found_in_species
ACACGCACATCTGCACCCTCTTTCTCATATACCGCGACTATGGGACGTAGGC	541781	542240	542290	542238	-1	scaffold11	TW65_00590	541781	544365	None	3405	290	20180	No_constitutive_exon_found_in_species
CCCTGTACGTTACCTCCCCATCCCGAATCGATTCTCTCTAATGGGTGCAGGG	704233	704498	704183	704235	1	scaffold11	TW65_00642	697487	710989	None	3405	290	20180	No_constitutive_exon_found_in_species
TGGGGTAAGTGGCGTCGTCTCATTGCGTGTATTTCGCTTACCGGGACAAGGG	783917	784104	783867	783919	1	scaffold11	TW65_00653	780918	788063	None	3405	290	20180	No_constitutive_exon_found_in_species
AGGCCGTGACGGAAAAGCGTCCCTTTGCATTCTGTACTATGGGCGGGAAGAC	1068519	1068550	1068469	1068521	1	scaffold11	TW65_00728	1067248	1068550	None	3405	290	20180	No_constitutive_exon_found_in_species
TAATACAGCATACACGATGCCACCCAGACCAAAGGCTATAACGGGTAAAGCG	1160692	1161891	1161941	1161889	-1	scaffold11	TW65_00762	1159006	1167937	None	3405	290	20180	No_constitutive_exon_found_in_species
TCGGGCGGAAGACTGAAGGTGAACATCAGGCTAACACATTGGGGATATAGGT	1279270	1279345	1279220	1279272	1	scaffold11	TW65_00788	1275828	1279655	None	3405	290	20180	No_constitutive_exon_found_in_species
TGTCTTTTTTTTTAACGACTTGCGGAACACTGGCTAACGAGGTGGGTTAGAT	1285916	1285991	1286041	1285989	-1	scaffold11	TW65_00791	1285916	1286622	None	3405	290	20180	No_constitutive_exon_found_in_species
TCGCCTTCTTTTCCCGTCGCATACAGTAGTACTAACACGGGAAACTATAGGC	1375314	1375718	1375264	1375316	1	scaffold11	TW65_00812	1374901	1377800	None	3405	290	20180	No_constitutive_exon_found_in_species
GGTACAGACGGGTCTTCCCAGAAAGATAGGGTGGAGCTAATGTTGGGAAGAA	120112	120211	120062	120114	1	scaffold48	TW65_03532	117773	125104	None	3405	290	20180	No_constitutive_exon_found_in_species
AGTAGTTACGCCAGCCTTGTTGTCTTACAGCCTAGCTGACGAGGGGACAGTT	172252	172400	172202	172254	1	scaffold48	TW65_03547	171323	175527	None	3405	290	20180	No_constitutive_exon_found_in_species
AATCCTTTCATTTCATTCAGAGCGTGGATGCTAACGGGAAGCGCAAAAAGGT	293776	293998	294048	293996	-1	scaffold48	TW65_03589	293210	296812	None	3405	290	20180	No_constitutive_exon_found_in_species
TTGGATCTCGTTTAAGAATACTGATGCTGACGAAAAGGTTGTGTGGGTAGGC	349034	349419	349469	349417	-1	scaffold48	TW65_03606	348778	350154	None	3405	290	20180	No_constitutive_exon_found_in_species
ATTTGGGCATTGACGAAGAGGAGATTAGTAGTGCTTATGTATACGGGAAGGA	699765	699797	699847	699795	-1	scaffold48	TW65_03703	699765	702478	None	3405	290	20180	No_constitutive_exon_found_in_species
CCTGTGCTCACCCGCGCCTTCCGCGTTCAATTGCTGATACGTGGGGCTAGGA	869188	869338	869388	869336	-1	scaffold48	TW65_03753	867614	871373	None	3405	290	20180	No_constitutive_exon_found_in_species
GGTATGTTGCAAGACCCGAGCCTGCTAGGCCAGTACTGACGTGGGACTAGGT	885203	885451	885501	885449	-1	scaffold48	TW65_03759	885203	886876	None	3405	290	20180	No_constitutive_exon_found_in_species
GTAAGCCCAAAAATGTGCCTTGTGTATAAAAAGACTGATGGGAATGATAGCA	915970	916441	915920	915972	1	scaffold48	TW65_03769	915406	916888	None	3405	290	20180	No_constitutive_exon_found_in_species
TTGTCCCTTCTGACATGCATGGCACTGACAAGCTCTACCAGAGGGCCTAGGC	945124	945540	945590	945538	-1	scaffold48	TW65_03775	945124	948720	None	3405	290	20180	No_constitutive_exon_found_in_species
TATTGAGCATCGATACCGTGTCGGAATACGATATGCTAATAACTGGGCAGCG	1160270	1160671	1160721	1160669	-1	scaffold48	TW65_03799	1159853	1163251	None	3405	290	20180	No_constitutive_exon_found_in_species
GCCAAGGCGAAAATGTTGAACAAGGCCATCTAGGATATAGGTATGGGAAGGT	1225722	1225735	1225672	1225724	1	scaffold48	TW65_03805	1225537	1227306	None	3405	290	20180	No_constitutive_exon_found_in_species
TACGCTGGCCATTTGGCACGACAACACGACCGCCAGCTAACGTGGGGCAGAA	1292620	1292740	1292570	1292622	1	scaffold48	TW65_03823	1292202	1292740	None	3405	290	20180	No_constitutive_exon_found_in_species
CCCCACCTCCTCGCGTGCCACACGAGCACATACTGATAGCTGGGAAATAGGT	1320659	1320991	1321041	1320989	-1	scaffold48	TW65_03835	1320131	1321456	None	3405	290	20180	No_constitutive_exon_found_in_species
TCAATGAGCGCGCCCGCGTCTCGACTCTCACCAAAGGGGACACGAAACAGGT	1456149	1456412	1456462	1456410	-1	scaffold48	TW65_03882	1453979	1457601	None	3405	290	20180	No_constitutive_exon_found_in_species
GTAAGTCGTATAGATGAACGAGATACGACACCAACTAACGGGATACGCAGTT	1482388	1482564	1482614	1482562	-1	scaffold48	TW65_03893	1481627	1482878	None	3405	290	20180	No_constitutive_exon_found_in_species
CTGCGGCGCTTTTGATTATGTCATGACGCTAATGCGCGGGGGCGGGGCAGGT	1487095	1493181	1493231	1493179	-1	scaffold48	TW65_03895	1487095	1496861	None	3405	290	20180	No_constitutive_exon_found_in_species
CACCCTGCTGGAATATGCAAGGCGAGTGCCGATGCTAATGGGATGTGCAGAC	88132	88510	88082	88134	1	scaffold55	TW65_03971	87857	93365	None	3405	290	20180	No_constitutive_exon_found_in_species
CATGTTTGCGAACCCACCGTTGAAGCTTCATGAACTCACACGGGGACTAGGT	120008	120764	119958	120010	1	scaffold55	TW65_03980	119779	122998	None	3405	290	20180	No_constitutive_exon_found_in_species
CGGATCGGGTGTCCTGAGAAGGGGAGGCGGTGATGTGTGATGCGGGAAAGGA	137267	137743	137217	137269	1	scaffold55	TW65_03985	136676	138472	None	3405	290	20180	No_constitutive_exon_found_in_species
CCAAAAATACAATACTTAGACTTTGCGCTTGAATGCGCTGGGCTGAGAAGTA	376386	377196	377246	377194	-1	scaffold55	TW65_04050	376386	380836	None	3405	290	20180	No_constitutive_exon_found_in_species
ATCAACAAGACCAAAGGAGCGACGACGCATCAGCTAACGGGGCCGTGAAGTC	457666	458259	457616	457668	1	scaffold55	TW65_04069	457279	458259	None	3405	290	20180	No_constitutive_exon_found_in_species
GATGTTTTGCACTGTTGTTCTCTTTCAAGTGCAGAGCTAACGGCGGGTAGAG	627542	627581	627631	627579	-1	scaffold55	TW65_04123	623181	627765	None	3405	290	20180	No_constitutive_exon_found_in_species
GAACAATGATCTCCAGAAAACTTTGATTCAGCGGATGGGTGAGTTAGTAGGA	793229	793478	793528	793476	-1	scaffold55	TW65_04167	792461	793897	None	3405	290	20180	No_constitutive_exon_found_in_species
ACGGACGCAGTCGGCTTTCTTAGCTTTGCGGACTTGCGACGGGCATGCAGGC	817036	817233	816986	817038	1	scaffold55	TW65_04171	813089	817617	None	3405	290	20180	No_constitutive_exon_found_in_species
GCCATCCAAACGTTTTTATATTGCCATTGTACAATAGCGACAATGGGCAGCT	1071295	1071542	1071245	1071297	1	scaffold55	TW65_04233	1070930	1072233	None	3405	290	20180	No_constitutive_exon_found_in_species
AGGTAAGCGTGTCAGAGTATGGCGATAAACATTGACTAACGGGATGGTAGGG	1158063	1158376	1158426	1158374	-1	scaffold55	TW65_04259	1158011	1160626	None	3405	290	20180	No_constitutive_exon_found_in_species
TAAGCCGCTTTCCCTGTCTTGTGCCGCATGTGATATGCTAACAAGGGTAGCG	1211189	1212011	1211139	1211191	1	scaffold55	TW65_04272	1210521	1212011	None	3405	290	20180	No_constitutive_exon_found_in_species
TAAACACACAGCCATCGCACAAGGAAGGCGCGACTGACGGTAGCGGGCAGGT	179217	180221	180271	180219	-1	scaffold39	TW65_02964	179064	180571	None	3405	290	20180	No_constitutive_exon_found_in_species
CCATCGACCTCGACGCGAACTGCAGAGCACGCATGATTGGGGAGCAATAGCA	200702	201129	201179	201127	-1	scaffold39	TW65_02973	198439	202544	None	3405	290	20180	No_constitutive_exon_found_in_species
CTCGTAGATAATTGCTGACATGTGTGTGTGTGTGTGTACAGGGTAAGCAGAC	502053	502371	502003	502055	1	scaffold39	TW65_03050	501901	502782	None	3405	290	20180	No_constitutive_exon_found_in_species
TGTGAGCACACCATCCCCGGCCTCTGCCACGATGACTAACAACGGGCCAGAT	952084	955149	952034	952086	1	scaffold39	TW65_03181	951700	955289	None	3405	290	20180	No_constitutive_exon_found_in_species
CCACCCGTGCAGTGAGTGGTGGTTTGGGCATGCGCTGACGGGATATGCAGGG	1032244	1032615	1032194	1032246	1	scaffold39	TW65_03204	1032092	1037058	None	3405	290	20180	No_constitutive_exon_found_in_species
TCGCACGATTGCTTATGTGTTTCGGGGACTGCCTAAAATATTTGGGAGAGAT	1046491	1046724	1046441	1046493	1	scaffold39	TW65_03205	1041352	1049567	None	3405	290	20180	No_constitutive_exon_found_in_species
CTCTGTCTCCACGAGCCTTTGAGGTCTTTTCATTCTAACATCGAGGGCAGAA	1104652	1106570	1106620	1106568	-1	scaffold39	TW65_03220	1104652	1106791	None	3405	290	20180	No_constitutive_exon_found_in_species
GAATGGCACTTCTACCACACACACACACACACACACACTAACAGGGCTAGAT	105096	105719	105769	105717	-1	scaffold69	TW65_04936	102434	106374	None	3405	290	20180	No_constitutive_exon_found_in_species
GTGCGTATGGGCAGCAAAGGGATCGTGATATTGAAGCTGACGGGCGACAGTG	166806	166911	166961	166909	-1	scaffold69	TW65_04957	164098	168758	None	3405	290	20180	No_constitutive_exon_found_in_species
TGATGGTGCTTCCATACTTAGAAGACTCCATAAGTTGATGCATAGGGTAGAT	225152	225277	225327	225275	-1	scaffold69	TW65_04979	225152	225483	None	3405	290	20180	No_constitutive_exon_found_in_species
ACGCGACACCCAGGAATCAACAGTAGTACCAGGAAGCTAATGAGGGGCAGGC	238506	238617	238667	238615	-1	scaffold69	TW65_04984	237624	238699	None	3405	290	20180	No_constitutive_exon_found_in_species
AACCAGCGGGCGCTTGTGAGGGAACTGAAGACTGTGACGTGGGGCCGTAGAC	271908	271929	271979	271927	-1	scaffold69	TW65_04995	271908	272909	None	3405	290	20180	No_constitutive_exon_found_in_species
CCAGGGGGCCCGTATGTGAGGACAATTGGAGGCCCTAACCCGGGCAACAGCG	420833	420905	420783	420835	1	scaffold69	TW65_05042	419220	420905	None	3405	290	20180	No_constitutive_exon_found_in_species
ACCGCTTCTGGCAATAGCAGGGGTTTGTCTGGCCGGGGATGTGAGTACAGAA	522501	522941	522451	522503	1	scaffold69	TW65_05074	522104	523146	None	3405	290	20180	No_constitutive_exon_found_in_species
GAGTACGTATGGATGGAATATCGCGACAGCAATATATTACGGGTGTCAAGAA	580183	580297	580133	580185	1	scaffold69	TW65_05089	579410	583923	None	3405	290	20180	No_constitutive_exon_found_in_species
CCTCCGCGACCGCATCAACAGAACAGCTAGCTTACACAGGCGGGGCACAGGC	609476	609573	609426	609478	1	scaffold69	TW65_05096	607031	612406	None	3405	290	20180	No_constitutive_exon_found_in_species
CTGCCGGAGTTACGACATTGGGTGAGCTCTTGCTGACTATTGTGGGGTAGAG	639101	639247	639051	639103	1	scaffold69	TW65_05107	638318	639247	None	3405	290	20180	No_constitutive_exon_found_in_species
GTCCCACCTGACCTTACACTATTCTAGTTGCGGTCATTAAGACGGGATAGTA	729927	731017	731067	731015	-1	scaffold69	TW65_05138	729927	731493	None	3405	290	20180	No_constitutive_exon_found_in_species
CCTATTCTCGCATAATAATCACAAAAGAGAACCTTCACTTGGGATTGCAGCG	769163	769276	769326	769274	-1	scaffold69	TW65_05151	767061	771271	None	3405	290	20180	No_constitutive_exon_found_in_species
TTCTCCACTATTTCCACTACATTCTTACAAACTTCTCACAATGGGGACAGTA	782739	783270	782689	782741	1	scaffold69	TW65_05153	776155	783421	None	3405	290	20180	No_constitutive_exon_found_in_species
CTGGGATTTCGATGTGTATGCATATAACCAGGCGCTAATGCGGGGAACAGAC	881485	881940	881435	881487	1	scaffold69	TW65_05185	881079	882595	None	3405	290	20180	No_constitutive_exon_found_in_species
GACTGTCCAGATTTCCGATTACTTCAATGACACACTTGAAAGGGTCATAGCC	1049337	1049546	1049287	1049339	1	scaffold69	TW65_05225	1048978	1049546	None	3405	290	20180	No_constitutive_exon_found_in_species
TGAATGCAGGTGGCTTGTGGGGTCATCGGTCGCCGCTGGGTAGGGGACAGGA	1088252	1088290	1088340	1088288	-1	scaffold69	TW65_05233	1088252	1092529	None	3405	290	20180	No_constitutive_exon_found_in_species
GCCGCTCACAAGACCAGCCTCTTGGCGCCGGGCTGCCATTGGCTGGGTAGAA	47113	47288	47338	47286	-1	scaffold20	TW65_01255	43756	49065	None	3405	290	20180	No_constitutive_exon_found_in_species
GAGGAGGAGACCATTTGAGCGTTTTGCTTTATTACTTCTGCGGGCGTGAGGA	224810	224925	224975	224923	-1	scaffold20	TW65_01306	219420	225449	None	3405	290	20180	No_constitutive_exon_found_in_species
GACAGGGTCCACGGGTGTGTTTGCCATGTGGCGCTGCTTTGCGGGGCTAGAA	468125	468285	468075	468127	1	scaffold20	TW65_01379	463636	469908	None	3405	290	20180	No_constitutive_exon_found_in_species
CTGCCTCCCCTGCCTCCCCTTTCTGCACGCACGGCTAAGACGAGGGATAGCT	468756	468868	468706	468758	1	scaffold20	TW65_01379	463636	469908	None	3405	290	20180	No_constitutive_exon_found_in_species
GTGCGTGGGAAAGGAAACCCTCTAGCAAGGATACTTATTTCCGGGGCAAGAG	602255	602910	602960	602908	-1	scaffold20	TW65_01415	592512	604909	None	3405	290	20180	No_constitutive_exon_found_in_species
GGTATGACGAGGCGTTTACAAACGAGAGGCGAAATACTGATGGTGGGCAGGA	630531	630618	630668	630616	-1	scaffold20	TW65_01423	629577	631115	None	3405	290	20180	No_constitutive_exon_found_in_species
CACTTGGCTCTGGAGACTCTGGTTTTGAGCAACATGCTGACGGGTGATAGAT	635076	635257	635307	635255	-1	scaffold20	TW65_01425	634354	635392	None	3405	290	20180	No_constitutive_exon_found_in_species
TTTGGCAGCTTGCTGTGCTTCGGCAACCCAGACATTGCTGACGGGACCAGTT	864701	865453	864651	864703	1	scaffold20	TW65_01489	864339	866312	None	3405	290	20180	No_constitutive_exon_found_in_species
TCGCCTTTTGATATATTGATGATTCGGGATGTGTACTAAAAAGTGGGTAGCG	879038	879734	879784	879732	-1	scaffold20	TW65_01494	878886	880448	None	3405	290	20180	No_constitutive_exon_found_in_species
AAGTAAGGTATCGATGCGCTAACACTCGCCTCCGCTGCTGACTGGGAAAGGA	201295	201612	201245	201297	1	scaffold95	TW65_05845	200848	202035	None	3405	290	20180	No_constitutive_exon_found_in_species
GATTGCACTGCACGTTTGTATTCCGAATTCACAGCAAAAAGAGGGTGTAGAG	329437	329853	329903	329851	-1	scaffold95	TW65_05887	329437	331250	None	3405	290	20180	No_constitutive_exon_found_in_species
TGGCTTGTTGGTGTGGTATGGTCGCGTCTCACATGCTGATTGGGGATTAGTA	664019	664098	664148	664096	-1	scaffold95	TW65_05969	663113	664189	None	3405	290	20180	No_constitutive_exon_found_in_species
GTCACGGAAACGAATCTCAACTTGGAATTTAATATCTGGGACATTGGAAGCA	890763	891669	891719	891667	-1	scaffold95	TW65_06036	890129	895657	None	3405	290	20180	No_constitutive_exon_found_in_species
ATGCACCCATGACCTCACGAGTAGACGCGAAAGCGCGCCAACGTGGGAAGCG	44715	45102	44665	44717	1	scaffold30	TW65_01882	43821	46396	None	3405	290	20180	No_constitutive_exon_found_in_species
TGTACTTGCGCTCGGGTTGTACAATACGTAGAGCTAATGGGCAAGTGCAGGA	51899	52105	51849	51901	1	scaffold30	TW65_01885	51459	75521	None	3405	290	20180	No_constitutive_exon_found_in_species
ACCCTCGACCATTCACAAGCAACAGCGTCACTACAGCAAAACACGGGCAGAA	865621	865922	865972	865920	-1	scaffold30	TW65_02099	864413	867505	None	3405	290	20180	No_constitutive_exon_found_in_species
TTAAGGAGGCGGCGGAGGAGGTTAATGAGGTTGTTGTGGGTGATGTAAAGGG	892283	892472	892233	892285	1	scaffold30	TW65_02106	887060	892472	None	3405	290	20180	No_constitutive_exon_found_in_species
GTGCAGGAACTGCGTGAAGGCGAAATGCCGTTGTATGATACGTGAGGGAGGT	62027	62040	62090	62038	-1	scaffold15	TW65_91071	57676	65035	None	3405	290	20180	No_constitutive_exon_found_in_species
CTGCCTCATGGCACCTTTTGCGGATGACTGGCTAACTAATGGGTGATTAGGA	201865	202205	202255	202203	-1	scaffold15	TW65_91126	201179	202972	None	3405	290	20180	No_constitutive_exon_found_in_species
TGTAGGTTCTGGTCTTGGCGCGGGTCCTGGAACACAACTAACGCGGGTAGGT	272630	273098	272580	272632	1	scaffold15	TW65_91144	272468	274536	None	3405	290	20180	No_constitutive_exon_found_in_species
GATTGAGAGGTCTGGAATGGGGAGATTTGTGTTTGCTAACCTGGGAATAGAA	332087	332225	332037	332089	1	scaffold15	TW65_01062	330921	332225	None	3405	290	20180	No_constitutive_exon_found_in_species
CAGGTAAGCTATGTCCTTCTGCAGCCTGGACGGCACTGACATGGGGAAAGTC	461534	465168	465218	465166	-1	scaffold15	TW65_01099	461219	465606	None	3405	290	20180	No_constitutive_exon_found_in_species
CGGACGAACAGGCGGGGTACATGAAAGAAGCAAGACTGATGGGGGGGCAGGT	467177	467335	467127	467179	1	scaffold15	TW65_01100	466839	468356	None	3405	290	20180	No_constitutive_exon_found_in_species
CATAACGACATCCCGAGCGGGCATCGCATGCAATGATTGTACATGGGCAGCT	654630	656787	654580	654632	1	scaffold15	TW65_01147	654189	658549	None	3405	290	20180	No_constitutive_exon_found_in_species
AGCCCAAAGTCAGCGCAAGCATTAGATGATAAGCTGACGTCCCGGGAAAGCT	768703	769550	769600	769548	-1	scaffold15	TW65_01178	768703	772637	None	3405	290	20180	No_constitutive_exon_found_in_species
GCTGTGGGGCCCGGCTTTTGGCTGGGCATTGGCTAATTACGTGGGCACAGAT	91151	91200	91101	91153	1	scaffold92	TW65_05574	90712	91200	None	3405	290	20180	No_constitutive_exon_found_in_species
ACCAGGTCCGTCTTTTGCACCACGAGAAGCTTCAATACTGACTAGGGTAGAT	117590	117904	117540	117592	1	scaffold92	TW65_05583	116293	119677	None	3405	290	20180	No_constitutive_exon_found_in_species
CGGCTAGGTTGATGCCGGATGGGAGTTACAAGACGTTGATGGGGAACCAGAC	217979	217999	218049	217997	-1	scaffold92	TW65_05620	217979	220276	None	3405	290	20180	No_constitutive_exon_found_in_species
ACTGCGGTTCCGTAGGGAGAACGGGGAATATACCATGCTGAAGCGGGTAGCT	495066	495222	495016	495068	1	scaffold92	TW65_05731	494173	495485	None	3405	290	20180	No_constitutive_exon_found_in_species
CGTTGTAATCGAAACGGTGATGCTGAGTCAGTAGACTAATGAGCGGGCAGGC	626741	627313	626691	626743	1	scaffold92	TW65_05766	625889	627313	None	3405	290	20180	No_constitutive_exon_found_in_species
CACCGAAAGTGCCTCCCTATCGACTAAGCCGCCAACTTGAACGGGACAAGAG	642906	643056	643106	643054	-1	scaffold92	TW65_05770	638874	643267	None	3405	290	20180	No_constitutive_exon_found_in_species
AACGGCTGGCAACAGTGGGTGGGGGACACAGTGCTGATGGTGGGACATAGGC	639683	639868	639918	639866	-1	scaffold92	TW65_05770	638874	643267	None	3405	290	20180	No_constitutive_exon_found_in_species
GAAACGGCCCCCAATAGGAATCCCGATTATTGCCGGCTGGGCAAGTACAGTC	655109	655297	655347	655295	-1	scaffold92	TW65_05773	653093	657703	None	3405	290	20180	No_constitutive_exon_found_in_species
ACGTGATGCCACGCAAGCATTCATCTCTCCAGTTGCTGACAATGGGCTAGTC	73076	73460	73510	73458	-1	scaffold66	TW65_04682	67660	75141	None	3405	290	20180	No_constitutive_exon_found_in_species
GGTAGGTACGGCCGCTGCGCCCTGTGCGATATGCTGCTGATGACGGGTAGCG	166117	166494	166544	166492	-1	scaffold66	TW65_04707	163861	167254	None	3405	290	20180	No_constitutive_exon_found_in_species
GTTTGTTCTACTGACATGCATGACCTGATTGGTTAGCTAATATGGGGTAGAT	351030	352520	350980	351032	1	scaffold66	TW65_04757	350644	357274	None	3405	290	20180	No_constitutive_exon_found_in_species
ATTGATGCTGGGATTATATTGCCAGAATGTGCGCTGACCCGGTGGGATAGAT	494604	494625	494554	494606	1	scaffold66	TW65_04800	494527	499425	None	3405	290	20180	No_constitutive_exon_found_in_species
CCATCGTCAAACGCTAGAGTATGTCTTGTGATTTGTATTACGGGAGATAGTA	495977	496009	495927	495979	1	scaffold66	TW65_04800	494527	499425	None	3405	290	20180	No_constitutive_exon_found_in_species
TTTGTCGCATATCGTATCGCTGCATGCATGTCGCGCTAACGCTGGGATAGTG	571988	572015	572065	572013	-1	scaffold66	TW65_04818	566062	572071	None	3405	290	20180	No_constitutive_exon_found_in_species
ACTAGTCGCACGTCTTACCGTGTTTGATGATGGCAGACTAATGGGTGTAGGT	665561	665698	665511	665563	1	scaffold66	TW65_04843	665342	670877	None	3405	290	20180	No_constitutive_exon_found_in_species
GCAGTGAGTTAGTCATATCCGGGGATCGTACGAATTCTAACAAGGGATAGAT	665745	665813	665695	665747	1	scaffold66	TW65_04843	665342	670877	None	3405	290	20180	No_constitutive_exon_found_in_species
GGTAATGTGACCGATATTGCTATCGAAATTAGAAATCTGACAATGGGCAGGG	295287	295637	295237	295289	1	scaffold264	TW65_08748	294808	296514	None	3405	290	20180	No_constitutive_exon_found_in_species
TGAGTGTGGGATATGCTCACAATGGTGTCTGCAGATGCTGACGGGAATAGAT	296198	296277	296148	296200	1	scaffold264	TW65_08748	294808	296514	None	3405	290	20180	No_constitutive_exon_found_in_species
GGTGGAAGACAAGTACGTTACGCGCCGGGGGAATATGGGCCAGGAAAAAGGG	428840	429026	428790	428842	1	scaffold264	TW65_08793	424536	432740	None	3405	290	20180	No_constitutive_exon_found_in_species
GACATAGGCACACACACACATACTGGGAACGGAGGGCTAACGGGGTACAGGC	434627	434783	434833	434781	-1	scaffold264	TW65_08794	434014	434970	None	3405	290	20180	No_constitutive_exon_found_in_species
CTGTGCGTACCGCACCCTTCACTTACCTACTACAGCTAATGGGGCCGCAGTC	536335	536395	536445	536393	-1	scaffold264	TW65_08819	533057	536466	None	3405	290	20180	No_constitutive_exon_found_in_species
TTTCTTCAGCGGGGCTTGGTTGCACTTGCTAATGTTGTTTGGGGAAATAGGT	551440	551587	551637	551585	-1	scaffold264	TW65_08824	551440	552408	None	3405	290	20180	No_constitutive_exon_found_in_species
GTACCAGTAATCTCGATGATCGAGATGCCCCCATTGACTTTGGGAAACAGCA	642856	643635	643685	643633	-1	scaffold264	TW65_08852	642856	643723	None	3405	290	20180	No_constitutive_exon_found_in_species
AGCTCCCTGGTACGCGAGAGCCGACGGATCCACAGCAAACGGGACATCAGCT	133088	134263	133038	133090	1	scaffold28	TW65_01739	132944	135349	None	3405	290	20180	No_constitutive_exon_found_in_species
AGTCTGGGTGCGCTTTGATAGCCACAAAAGACAAAATTATGGGCGCGAAGGA	514276	514845	514226	514278	1	scaffold28	TW65_01841	512453	517486	None	3405	290	20180	No_constitutive_exon_found_in_species
TTCTCTGAAACACAAAGATCACAAATATTGCACGCTAATACGGGAACCAGAG	571594	571788	571838	571786	-1	scaffold28	TW65_01853	571104	572127	None	3405	290	20180	No_constitutive_exon_found_in_species
TCTCGGTAGTGACCGTGTCATCCAACGTACGCCTGCTTGGACGGGACCAGAA	22106	22143	22193	22141	-1	scaffold183	TW65_07678	19119	25599	None	3405	290	20180	No_constitutive_exon_found_in_species
AGATGCTTCGAATGCGGGTTTGAAGCGCAAATCGCTGACTCTGGGAAAAGTC	306808	306881	306758	306810	1	scaffold183	TW65_07751	306652	307804	None	3405	290	20180	No_constitutive_exon_found_in_species
TCGTACGCTACATCAATGGGATACAAGAGGCATGGCTGATCAAGGGGCAGTT	343848	344237	343798	343850	1	scaffold183	TW65_07761	343500	344618	None	3405	290	20180	No_constitutive_exon_found_in_species
CCTTGTTCAGCATTCTCTTGCATGATCTTGGCTAAGACAGATGTGGGCAGTG	434992	435303	434942	434994	1	scaffold183	TW65_07785	434490	438639	None	3405	290	20180	No_constitutive_exon_found_in_species
AAAGCATGAGGAAATGAGTCGCAATGAGAAGGAGAACTGACGGGTGGCAGAG	549047	549120	549170	549118	-1	scaffold183	TW65_07816	547966	550854	None	3405	290	20180	No_constitutive_exon_found_in_species
AAGTGTAAGCTTCGTCTGGTCAGTCGCATACAAGAGCTAACGGGAGACAGTC	590142	591776	590092	590144	1	scaffold183	TW65_07826	585786	591940	None	3405	290	20180	No_constitutive_exon_found_in_species
TAAAACGAACTTGACTTTTAGAAGCAAGGCATGTACTAATGATAGGGCAGAC	56344	56702	56752	56700	-1	scaffold131	TW65_06686	52789	59563	None	3405	290	20180	No_constitutive_exon_found_in_species
TTCTACCATTTTCTTTGAATGAATTTGACGGGCATCACTGGGATATGCAGCT	133386	133555	133336	133388	1	scaffold131	TW65_06707	132943	134594	None	3405	290	20180	No_constitutive_exon_found_in_species
GAATGAGAAACTCGCCTGTCCCCTTTGATCCAATAAGACATGGGATGAAGGG	181578	182209	182259	182207	-1	scaffold131	TW65_06720	179761	190603	None	3405	290	20180	No_constitutive_exon_found_in_species
ACCATGGCAGATATCGAATTGCACAGTACAGGGAGCTGACAGGGGAACAGTG	193451	193508	193401	193453	1	scaffold131	TW65_06722	192620	195056	None	3405	290	20180	No_constitutive_exon_found_in_species
CGCCAGCCACGTCTTGCGGCTTGAGTGACGATTTCTAATTGGGTGTGCAGAT	318422	318906	318956	318904	-1	scaffold131	TW65_06760	314583	319878	None	3405	290	20180	No_constitutive_exon_found_in_species
TAGAGCGGCTTGTCGGGGGAGCTATGGCGGGGCATGGCTGACGCGGGCAGGT	339187	339267	339137	339189	1	scaffold131	TW65_06767	338580	341862	None	3405	290	20180	No_constitutive_exon_found_in_species
GCCTTTCAAACACCAAAAGCGAAGCCGGATCTGCATCTACAGGGCAGTAGTC	440785	440824	440735	440787	1	scaffold131	TW65_06799	438830	440824	None	3405	290	20180	No_constitutive_exon_found_in_species
AGGTGGGAAGACAAAAGCTGATCTGACTATCTTGGCTGACTAGCGGGTAGGA	445706	446860	446910	446858	-1	scaffold131	TW65_06800	441285	447086	None	3405	290	20180	No_constitutive_exon_found_in_species
ACTTGATTAGATTGGTAGGTGGACGACGTCTTTGCTGAAGTAACGGGCAGCT	487140	487239	487090	487142	1	scaffold131	TW65_06812	486941	490054	None	3405	290	20180	No_constitutive_exon_found_in_species
CGCGCCAAGCATTGTTTCTGAGTCGTGCAGGAGCTAAGACAGGGCTGTAGTA	90546	91116	90496	90548	1	scaffold100	TW65_06166	89906	91116	None	3405	290	20180	No_constitutive_exon_found_in_species
TACCTTTAGTATCAGGTTCTAGAGTCTATGGGCTAACAATCGGGATACAGAG	229820	230020	230070	230018	-1	scaffold100	TW65_06207	229454	230367	None	3405	290	20180	No_constitutive_exon_found_in_species
GGTGTGTATCCCATTATCAATCCACACGGGTCCCATACTAACTGGGACAGAC	245702	246049	245652	245704	1	scaffold100	TW65_06213	245135	246049	None	3405	290	20180	No_constitutive_exon_found_in_species
CCGAAGCAGGTACTACATGCAGCTAGGAAGGGCCTACTATGAGGGCGCAGGC	274374	274537	274324	274376	1	scaffold100	TW65_06220	274211	274748	None	3405	290	20180	No_constitutive_exon_found_in_species
TTGTTGAAATCGAAATTTGGTTTGGTTCGAACACTAACACAGGGGATTAGAC	384418	384444	384494	384442	-1	scaffold5	TW65_00103	384418	386056	None	3405	290	20180	No_constitutive_exon_found_in_species
TGGAGCCGTTTGGATCGATTGAGTGCAGAAACTAACGTGTGGGACTGCAGGT	409751	409858	409701	409753	1	scaffold5	TW65_00109	409124	409858	None	3405	290	20180	No_constitutive_exon_found_in_species
TAAGGGCGCTGCCATGTCGAGGGCACGCCGACGGCGCTGACGGGATACAGAG	467677	467908	467958	467906	-1	scaffold5	TW65_00123	466284	468077	None	3405	290	20180	No_constitutive_exon_found_in_species
CGGCCTGAGCAATCGTTGACTTTCCACCATGGACGCTGGGGCGGACCAAGCC	538309	539187	538259	538311	1	scaffold5	TW65_00146	535211	544133	None	3405	290	20180	No_constitutive_exon_found_in_species
GTCAAGGCTTAGATGGCGTCTCCTTGCGCATTGCACTGACAGACGGGCAGTC	92463	92820	92413	92465	1	scaffold43	TW65_03360	92256	92820	None	3405	290	20180	No_constitutive_exon_found_in_species
CGTTTGCCGTGTGAGGTGCTCTAGGAACAGTCTTGCTAATGGGGATACAGTT	158270	158335	158220	158272	1	scaffold43	TW65_03379	156343	158599	None	3405	290	20180	No_constitutive_exon_found_in_species
TCACCATGTCTTGGCTTTCTCAACGGCGCAGGAAAGTAACGGGGTCATAGCT	305706	307280	305656	305708	1	scaffold43	TW65_03413	303383	307280	None	3405	290	20180	No_constitutive_exon_found_in_species
GGTCAGTTGACACTTGTCCAAAGCACATATGATCGCTAACACATGGGTAGTC	339751	339936	339986	339934	-1	scaffold43	TW65_03424	339029	340226	None	3405	290	20180	No_constitutive_exon_found_in_species
CAAGTGAGGATTCTTATCAAGAAACGCCGAGCACATACTAACGGGGCCAGAT	386849	387185	386799	386851	1	scaffold43	TW65_03436	386236	387963	None	3405	290	20180	No_constitutive_exon_found_in_species
GAAGCGATCTTCCAAGACTACAATGAGCAAGGAAAATTTCATGCGGGTAGCG	394231	394412	394181	394233	1	scaffold43	TW65_03438	393782	394412	None	3405	290	20180	No_constitutive_exon_found_in_species
AGCTAAAGCCTCCCCTAGTGCGTCGCATACATGGGCTAATATCGGGATAGGA	469309	469672	469259	469311	1	scaffold43	TW65_03457	468305	469672	None	3405	290	20180	No_constitutive_exon_found_in_species
GGTAGGGCTTCTCTTATCTTGCTGCGGTTGACAGTGTGCTGATTGGGTAGAT	482700	482791	482841	482789	-1	scaffold43	TW65_03462	482502	483447	None	3405	290	20180	No_constitutive_exon_found_in_species
CGGTGGATATTCAACAAGGAAGACAAACAACCATGCTGATGTTGGGATAGCT	520908	520946	520996	520944	-1	scaffold43	TW65_03475	518924	524649	None	3405	290	20180	No_constitutive_exon_found_in_species
ACCACATCGATCCAAAGCAGTCGCCACGACACCAGCTATGGGATAATTAGGA	519641	520457	520507	520455	-1	scaffold43	TW65_03475	518924	524649	None	3405	290	20180	No_constitutive_exon_found_in_species
TTGGGATCTGGAGACGCTCCGGATGCATTCAATCGTGGGATTGGAGATAGCG	99806	104159	104209	104157	-1	scaffold10	TW65_00240	99091	107257	None	3405	290	20180	No_constitutive_exon_found_in_species
ACTATGTTCGGGTCCTCGCAAGACAGAGCCAGACAGCTTGCAGGGCGTAGTC	246151	246454	246504	246452	-1	scaffold10	TW65_00275	243713	250732	None	3405	290	20180	No_constitutive_exon_found_in_species
TGTCCTTCACGGTGATCAGAGAGAGGATATTTTGCTAACGGGATGATTAGGA	304507	304582	304632	304580	-1	scaffold10	TW65_00290	304507	305200	None	3405	290	20180	No_constitutive_exon_found_in_species
GGTAGGTGTTCTCTTGGCTAGGAAACCCAGCATGACTGATCAAGGGATAGCA	368086	368273	368323	368271	-1	scaffold10	TW65_00309	366758	368601	None	3405	290	20180	No_constitutive_exon_found_in_species
GCATAGCTGCTCTAGTGTGGCATGCAGTATTTGCAATATATGATGGGTAGCA	419800	419919	419750	419802	1	scaffold10	TW65_00323	417817	419919	None	3405	290	20180	No_constitutive_exon_found_in_species
AGCGCTGTTGCCGTCTTCTCGCAGCTCTTGCAACCAAAACGGGTAATGAGGC	475554	479963	480013	479961	-1	scaffold10	TW65_00341	473763	484446	None	3405	290	20180	No_constitutive_exon_found_in_species
ACCTAACATACATTTTACGCAGCAAAACATTAATGGCTCATCAAGGGCAGAT	194319	195565	195615	195563	-1	scaffold27	TW65_71766	194319	198906	None	3405	290	20180	No_constitutive_exon_found_in_species
GTACAGTGTATTCAAGTTGAGAGTTTGAAAATATACTGACGCGGGTGTAGCG	332266	332796	332216	332268	1	scaffold27	TW65_71803	331729	332796	None	3405	290	20180	No_constitutive_exon_found_in_species
CGAGGGCTTTTGGTGTATCCTAAGAGAGTTACAGGCTGATCAAAGGGTAGTC	53250	55141	53200	53252	1	scaffold135	TW65_86022	52997	55141	None	3405	290	20180	No_constitutive_exon_found_in_species
TTTGATACTGCAACTTTCAAAATGAACATTGGTTTGCTAACGGGGGTCAGAT	372558	372651	372508	372560	1	scaffold135	TW65_87008	371813	374434	None	3405	290	20180	No_constitutive_exon_found_in_species
GTTGTCTATCCTCAAATCCCACATACACACTAGTACTGACAACTGGGCAGAG	395867	396120	395817	395869	1	scaffold135	TW65_87013	395635	398781	None	3405	290	20180	No_constitutive_exon_found_in_species
TCAAGTCTATTGCGATACAAACATCTGTGGATGTTAGCTGAGGGTAACAGGA	418632	418779	418829	418777	-1	scaffold135	TW65_87023	417883	418905	None	3405	290	20180	No_constitutive_exon_found_in_species
CCGTCATTCCGTTTGCAATAGAGTCGCGCAGCCATGTAGACGCGGGGCAGGT	403242	403463	403192	403244	1	scaffold12	TW65_00974	402990	407594	None	3405	290	20180	No_constitutive_exon_found_in_species
ATGCAGGACACACAGTCCAGTCCAAGCGCTAATACTACCAATGGGGGTAGGC	115844	115989	116039	115987	-1	scaffold253	TW65_08515	114631	116136	None	3405	290	20180	No_constitutive_exon_found_in_species
TGTGCGTCTCTTGAAAGCCGACGCGAACTCCAAGGCTGACGGGCACACAGAG	115227	115760	115810	115758	-1	scaffold253	TW65_08515	114631	116136	None	3405	290	20180	No_constitutive_exon_found_in_species
ACTATACTTGCCGTGTGGCACCATCCTTCATATGGCTAACATTGGGACAGTT	174290	174809	174859	174807	-1	scaffold253	TW65_08533	172510	176532	None	3405	290	20180	No_constitutive_exon_found_in_species
TGGGGCCCATTTTACTATAGCATAGCCGTAATAATACTGACTGGGAGTAGCA	215417	215672	215367	215419	1	scaffold253	TW65_08545	215096	217070	None	3405	290	20180	No_constitutive_exon_found_in_species
AGTAAGGAGATCGCACAATGAGAACTTGCGCCTGCTAACATGGGATACAGGC	282531	282654	282704	282652	-1	scaffold253	TW65_08564	281030	294056	None	3405	290	20180	No_constitutive_exon_found_in_species
GTGAGAAGTTCCGGTATTGCGTTCTTCGTATGCTTGGGAAACTGACAAAGGA	351984	352440	351934	351986	1	scaffold253	TW65_08581	349859	352440	None	3405	290	20180	No_constitutive_exon_found_in_species
AAGTGAGTCCTAGATGAACAAGTGAATCCAACCGGCACTGACTGGGATAGGC	385919	386406	385869	385921	1	scaffold253	TW65_08589	384487	387113	None	3405	290	20180	No_constitutive_exon_found_in_species
TCCCGACTCGAGCTGTCGCAGGTGGCGGCCATGTGAGACGATATGGGCAGAC	180741	182358	182408	182356	-1	scaffold242	TW65_08329	180741	182417	None	3405	290	20180	No_constitutive_exon_found_in_species
TATAGACGGACTTTCCAAGAGGCCACGACGGCATACTGATGGGCATGCAGGT	348772	348829	348722	348774	1	scaffold242	TW65_08383	348388	350951	None	3405	290	20180	No_constitutive_exon_found_in_species
TAAGCCACGCCATCCCAAACACTATGCAGTATGGTTAACCGGGGATACAGAA	14791	14866	14741	14793	1	scaffold116	TW65_06415	14020	14866	None	3405	290	20180	No_constitutive_exon_found_in_species
GAGAAGTGCGTAGCTCCGCCCTGTCGTGTGCCAAATGGCTAATGGGTCAGAA	64349	65151	64299	64351	1	scaffold116	TW65_06431	64071	65850	None	3405	290	20180	No_constitutive_exon_found_in_species
TATGTGTAAGCCGATATTCCAAGCCCTCTATGTTTGCTAACGCGGGCAAGGT	162669	163544	163594	163542	-1	scaffold116	TW65_06461	160048	163910	None	3405	290	20180	No_constitutive_exon_found_in_species
CAGGCGGCGCTCGCCAGGCAATGAAGTTGGCGGAAACTCGGGGCTGACAGTA	349741	350010	350060	350008	-1	scaffold116	TW65_06513	349617	350233	None	3405	290	20180	No_constitutive_exon_found_in_species
AACTCATCTTCTTAAAAAAAGACTGCATCACAGCCATCAGAATGGGACAGCG	461417	462464	461367	461419	1	scaffold116	TW65_06540	460068	462464	None	3405	290	20180	No_constitutive_exon_found_in_species
CCGTGTACGCTGTTCGCAAAGCAGCCACATGCTAACCATCGGGCGCATAGAA	107929	107957	107879	107931	1	scaffold22	TW65_01581	107662	109207	None	3405	290	20180	No_constitutive_exon_found_in_species
CCACATTACTGCTGTTCTGGTCAGATCTTGCACTAATAAAAGGGGTCAAGGT	230750	231083	231133	231081	-1	scaffold22	TW65_01613	229485	232052	None	3405	290	20180	No_constitutive_exon_found_in_species
CACGGAAGAGAGAGAGAGAGAAGTCGGGCTGGGGCTAATGAATTGGGCAGAA	248608	248682	248558	248610	1	scaffold22	TW65_01618	247127	251679	None	3405	290	20180	No_constitutive_exon_found_in_species
ATCGAGTATGAGGGCGGTGAAGTAGTAGCGTTTACGCGGGACGCGACGAGGT	345281	345388	345438	345386	-1	scaffold22	TW65_01654	344817	345888	None	3405	290	20180	No_constitutive_exon_found_in_species
CCGAGTAAGTCCGATACGACCGAAACATTACGCGTACTGACAGGGCATAGTC	134288	134320	134238	134290	1	scaffold171	TW65_07481	132722	135348	None	3405	290	20180	No_constitutive_exon_found_in_species
GACACTGTCTTGCGCTACTTGGGCCTCAACTTGCTAATCACATGGGACAGGC	138753	138786	138836	138784	-1	scaffold171	TW65_07482	136025	138880	None	3405	290	20180	No_constitutive_exon_found_in_species
CTGTACGCGCGCCTTGGACCAGCGCTGCGCGTGAAACTGATGGGATACAGAC	374923	375458	374873	374925	1	scaffold171	TW65_07553	374790	376892	None	3405	290	20180	No_constitutive_exon_found_in_species
TGCACATGCAATTGAAGACGAGCGACACGGAGACTGACAACGGGACGCAGTG	19245	19381	19431	19379	-1	scaffold147	TW65_07088	17733	22197	None	3405	290	20180	No_constitutive_exon_found_in_species
CTGTAGACGTTTGAGCAAACTTCAGATGCCGAGCCGAATGGGTGGGACAGTA	159814	159909	159764	159816	1	scaffold147	TW65_07125	157846	160677	None	3405	290	20180	No_constitutive_exon_found_in_species
CTAGTGGGTTTGTGGAGTGAGGGTGCTGAGAATTTGTGTGGGACGGTGAGAT	147797	148337	148387	148335	-1	scaffold61	TW65_04560	145489	149706	None	3405	290	20180	No_constitutive_exon_found_in_species
TTTAAGTCTATTGTCAAGTGCTATGAGGGCAAGCTGTACAAGAGGGGTAGGC	165497	167508	167558	167506	-1	scaffold61	TW65_04561	162465	169566	None	3405	290	20180	No_constitutive_exon_found_in_species
TCAGTCGCCTTCGATGTTGAGCTACGGCGACGAGAGCTGACGGGATACAGAG	372624	372720	372770	372718	-1	scaffold61	TW65_04617	369031	372909	None	3405	290	20180	No_constitutive_exon_found_in_species
CTCTTAGTAAAGAGGACATGCATCCGAGCCAGAACTGACGGGTCAAACAGAC	125404	125444	125494	125442	-1	scaffold58	TW65_04403	124721	125659	None	3405	290	20180	No_constitutive_exon_found_in_species
CGAGGTGGCAGTCAGTGGAGATGAAACGCGAAAAACTAACGGGAACACAGTC	191049	191175	190999	191051	1	scaffold58	TW65_04415	189426	191175	None	3405	290	20180	No_constitutive_exon_found_in_species
GCTTAGATCCGTTTTCATCAGTAGCCCGACTGGTAGCGCTGATGGGACAGGT	33539	33564	33489	33541	1	scaffold57	TW65_04282	28480	37490	None	3405	290	20180	No_constitutive_exon_found_in_species
ACGCGCATGCATGTCTATGGAGGAATTTCTTCTAACAGCCACGGGCACAGAT	82355	82673	82723	82671	-1	scaffold57	TW65_04296	81892	83371	None	3405	290	20180	No_constitutive_exon_found_in_species
ATAAAGAATCTCAGAATGAAGACACGACTGAGACGGGACTGGGGAGGTAGAG	150694	151552	150644	150696	1	scaffold57	TW65_04315	148178	151552	None	3405	290	20180	No_constitutive_exon_found_in_species
AGACTCTCCGACAGCTATTGCGATGTCCGCCTGGCTGACTGGGATGACAGGC	266682	267044	266632	266684	1	scaffold229	TW65_08223	266337	267044	None	3405	290	20180	No_constitutive_exon_found_in_species
GTTTGGCCCCTCTCCAAAGACTGTCGTCATGGTGTGCTGACAGGGTGCAGAA	178287	178917	178237	178289	1	scaffold221	TW65_98140	176609	178917	None	3405	290	20180	No_constitutive_exon_found_in_species
AACATGCCTGTTGCTGTAGGTTATCTTAAAGAAGTAGACGCGGGACACAGCT	212094	212255	212305	212253	-1	scaffold221	TW65_98150	210949	213991	None	3405	290	20180	No_constitutive_exon_found_in_species
ACCTTCACCACATTTCTAGTATCTCAACGCCTTCTACTACGGGTATAAAGTC	216914	217060	216864	216916	1	scaffold221	TW65_98152	216742	217790	None	3405	290	20180	No_constitutive_exon_found_in_species
CTCTGTGTCTCTCTTACGGATTCTGTGCTGACCGTAATGTGTGGGTGCAGAT	26931	26982	27032	26980	-1	scaffold40	TW65_03239	25872	27377	None	3405	290	20180	No_constitutive_exon_found_in_species
AAAGGCCAAACTAAAGAAAAAACGTAAGTTGGTCATTAAACGGGCAGCAGCA	241251	242543	242593	242541	-1	scaffold40	TW65_03292	239719	243015	None	3405	290	20180	No_constitutive_exon_found_in_species
GGTATGTCATGGCAATGATGCAGGCGGCGAATTATTACTAACGTGGGCAGTC	328946	329197	329247	329195	-1	scaffold40	TW65_03315	328946	331208	None	3405	290	20180	No_constitutive_exon_found_in_species
GACTGCAAGACCACCCCGTTAATCATGTATAGCATGGCTGGGGCGGACAGTA	336651	336940	336990	336938	-1	scaffold40	TW65_03316	331877	338016	None	3405	290	20180	No_constitutive_exon_found_in_species
AACATGGGCAATATTTATAGTTTGTATCGGGAGCTGACTAGGGATTGTAGTT	60864	60955	61005	60953	-1	scaffold281	TW65_09019	58499	61303	None	3405	290	20180	No_constitutive_exon_found_in_species
CGACCCATCCCCCCCACGCCCCCTCAACACGGCCATTTAACCGGGAGCAGGA	208935	209771	209821	209769	-1	scaffold281	TW65_09066	205023	211661	None	3405	290	20180	No_constitutive_exon_found_in_species
TTCTGACGTCTTTGTTCTCATGAAAAACGGTATACTAATTGGGCAAACAGAA	234291	234932	234982	234930	-1	scaffold275	TW65_08945	234291	236240	None	3405	290	20180	No_constitutive_exon_found_in_species
GCTCCAAATTGCGCGTCCTTTGCACGCAGACGAAGTCTAAAGGGGTCCAGTA	250001	250275	249951	250003	1	scaffold275	TW65_08949	248162	251370	None	3405	290	20180	No_constitutive_exon_found_in_species
GAGCGCTTTTTTTTTTGCGACCACGTAGGCTAATCGACGTTGGGGTACAGGC	288620	288913	288570	288622	1	scaffold275	TW65_08961	288308	290017	None	3405	290	20180	No_constitutive_exon_found_in_species
ATATAGGGGGACCGCGGGCGGGACACAGCACGGGGCTAATGGTCGGGCAGGT	13375	13678	13728	13676	-1	scaffold67	TW65_04849	1532	13847	None	3405	290	20180	No_constitutive_exon_found_in_species
AAGCCACCGTTTTCCACAGTCTTTTGGAGAGCGCCTACTAGATTGGGTAGTT	70962	71136	70912	70964	1	scaffold67	TW65_04868	69439	73109	None	3405	290	20180	No_constitutive_exon_found_in_species
GCATATGACGCTGCCGATTCGGATCCAAGCATACTGACAAGGCTGGGCAGGA	135940	136117	135890	135942	1	scaffold191	TW65_07897	135768	142852	None	3405	290	20180	No_constitutive_exon_found_in_species
AGATGTGGATGTGGATATGTGATTCAACTCACTTTTGCTCGCTGGGATAGAG	189779	189809	189859	189807	-1	scaffold191	TW65_07914	189779	195239	None	3405	290	20180	No_constitutive_exon_found_in_species
TGAGTGCCCCATCATGTTTTGGTCCGGCCCGGCTTGCTAACAGGGCACAGTG	215255	215372	215422	215370	-1	scaffold191	TW65_07919	212617	215918	None	3405	290	20180	No_constitutive_exon_found_in_species
AGCGGCTTGCGCGACACCAGTTACTAAACGAGGCCTAAATGTAGGGACAGAC	270756	270779	270706	270758	1	scaffold191	TW65_07936	267968	274230	None	3405	290	20180	No_constitutive_exon_found_in_species
ACGCGGTTATGGGCGCATGACACGGTATCGAGAGCTGCTGGAGGGTCTAGTA	280151	280193	280101	280153	1	scaffold191	TW65_07938	278030	280193	None	3405	290	20180	No_constitutive_exon_found_in_species
CGTAAGCTTTCTCTACATGCACATTGATCAAACTTGGCTAATGGGATCAGTG	100348	101277	100298	100350	1	scaffold286	TW65_09202	100230	101884	None	3405	290	20180	No_constitutive_exon_found_in_species
AAGGTCAGTTCTCAGTCGATTATAAAGCGATATGATTCTAAAGGGTCTAGGC	285124	285487	285537	285485	-1	scaffold286	TW65_99256	283906	288700	None	3405	290	20180	No_constitutive_exon_found_in_species
GGCGACTGAAGATTTTGGACTTTCTGGAATTGAGACTGACAAGTGGGCAGAG	37682	37796	37846	37794	-1	scaffold220	TW65_08020	33970	37903	None	3405	290	20180	No_constitutive_exon_found_in_species
GGTGAGTGAATGAAATGTTTTTCGTAAAAAAATGACGCAACGGGTGGTAGCT	194084	195362	195412	195360	-1	scaffold220	TW65_08065	194084	197284	None	3405	290	20180	No_constitutive_exon_found_in_species
TCTTGTCTCTAGAGGTAGGGCAATAGCGCAGTAAGCTGATGGGCAGGTAGGT	177881	178027	178077	178025	-1	scaffold86	TW65_05441	176643	178228	None	3405	290	20180	No_constitutive_exon_found_in_species
TGCTTTTTCGGTGTGTGTTTAGGTTGGTCGAGTATGCTATGGGGAACAAGGC	193737	193890	193940	193888	-1	scaffold86	TW65_05443	191727	194803	None	3405	290	20180	No_constitutive_exon_found_in_species
ATACACACACACACAAACCCCGCCATACTAACATTACGGGAAAAAAACAGCC	208605	209083	209133	209081	-1	scaffold86	TW65_05448	208605	214642	None	3405	290	20180	No_constitutive_exon_found_in_species
AGACGAAAGCTTTTTGATGGCGAGAAGACGCGCTCACACAATGGGACCAGGT	282887	282983	283033	282981	-1	scaffold86	TW65_05465	280289	283196	None	3405	290	20180	No_constitutive_exon_found_in_species
GTACGTGGGCGCTGATACTGCTGTGAGAAAATGTTCATTGACTGGGACAGGT	282564	282609	282659	282607	-1	scaffold86	TW65_05465	280289	283196	None	3405	290	20180	No_constitutive_exon_found_in_species
AAGGGTGCGTTTTTTATTCACCTTTACCATGCATTTGCTAAAATGGGAAGCT	26277	26392	26442	26390	-1	scaffold77	TW65_05267	25916	29936	None	3405	290	20180	No_constitutive_exon_found_in_species
CGGCATCTTATCCACAACCTGTCATCATGATAAGTGCCTGATAAGGGTAGAA	250290	250320	250240	250292	1	scaffold77	TW65_05338	247839	250320	None	3405	290	20180	No_constitutive_exon_found_in_species
GGCCTTGAGGCTACGGTCAATGGGCAGGATGCAGTGCTAACCGGGAGTAGAC	60899	61015	61065	61013	-1	scaffold181	TW65_07617	60770	61296	None	3405	290	20180	No_constitutive_exon_found_in_species
GTGACACTCTGTCTCCCCAAATCGAGTAGTGACAGCTAACGGGGATCTAGAG	164390	164691	164741	164689	-1	scaffold181	TW65_07648	164008	165775	None	3405	290	20180	No_constitutive_exon_found_in_species
TATGGCGGCCAAGAGCATGGACGAGGAAGGGCTAGACTTGGGTGGTGTAGAG	33238	33314	33364	33312	-1	scaffold17	TW65_01196	33238	41042	None	3405	290	20180	No_constitutive_exon_found_in_species
GTCGCAGGTGGGGGTGTGATCGGGTTATGACGGGTGACTGGGCGGCATAGAT	61188	61289	61339	61287	-1	scaffold17	TW65_01201	59003	63043	None	3405	290	20180	No_constitutive_exon_found_in_species
GCCTGCCGTAGAGCCGAGGACTCACGACGAACCTTGACTGTAGGGAAAAGAC	239192	240161	239142	239194	1	scaffold17	TW65_01231	235400	241115	None	3405	290	20180	No_constitutive_exon_found_in_species
TCAGACCTGCAGTGAGGCGATGATACAAGAGGATGCTGACGGGTGCGTAGTG	21211	21396	21161	21213	1	scaffold37	TW65_02258	20557	21396	None	3405	290	20180	No_constitutive_exon_found_in_species
CACCGGGCGTCATAGTCAAAATCTGGCATGTTTTCTTACGCGGGCGACAGGC	52744	52797	52694	52746	1	scaffold37	TW65_02265	49405	53515	None	3405	290	20180	No_constitutive_exon_found_in_species
ATAAGATTGAAAGCGTTGCTAACGTCATGTTTGTTGTGGGGGGGATACAGAA	138474	138706	138756	138704	-1	scaffold37	TW65_02825	138474	139845	None	3405	290	20180	No_constitutive_exon_found_in_species
ATGAAATACCGCATTTGGGCATCAATGAGGCTGGACTGACACGGGAATAGGG	188098	188410	188460	188408	-1	scaffold37	TW65_02897	187449	191902	None	3405	290	20180	No_constitutive_exon_found_in_species
ATTGATCCCCTTGGCCTCGTGCTTGACAGCCATCTAACAGCAAGGGCTAGGG	214583	214759	214533	214585	1	scaffold37	TW65_02903	214358	215839	None	3405	290	20180	No_constitutive_exon_found_in_species
AACACCCATTTTCGCGAACTTTTCGGCTAATTGCTCGGGGCCAAAAACAGTT	214894	215654	214844	214896	1	scaffold37	TW65_02903	214358	215839	None	3405	290	20180	No_constitutive_exon_found_in_species
AAGGACATGGAAAATACGTTTGAAGTGGACATGTGCTAACGGGATGGCAGAA	28124	28320	28370	28318	-1	scaffold59	TW65_04475	27278	29230	None	3405	290	20180	No_constitutive_exon_found_in_species
GTACGTAATTGCTTCCACTGAATAGCTGCGTCATCTCTGACAGGGCATAGTA	137317	138118	137267	137319	1	scaffold59	TW65_04508	136661	139765	None	3405	290	20180	No_constitutive_exon_found_in_species
ATCTGGGATGCGAGCAGCGGGGCGTGTGTGCAGACGCTCAAGGGCCATAGCG	243964	244250	244300	244248	-1	scaffold59	TW65_04517	243964	246015	None	3405	290	20180	No_constitutive_exon_found_in_species
TAAGCTGGAATTCTGCGCTTTAACTCACCGTTGGCTAATCAGGGCTATAGTG	71554	71876	71504	71556	1	scaffold36	TW65_02216	70120	72546	None	3405	290	20180	No_constitutive_exon_found_in_species
GGATCGAGGGCGTGCCGCCGAGTAAACACGATAGGCTTGCGCGGGCAAAGAA	54776	54832	54882	54830	-1	scaffold13	TW65_01005	54776	56242	None	3405	290	20180	No_constitutive_exon_found_in_species
TCGTCGCACCGAGGCACGTCATGTGCGTCACAGCAGACTGGGAGCCACAGAG	55154	55278	55104	55156	1	scaffold6	TW65_00173	53539	56846	None	3405	290	20180	No_constitutive_exon_found_in_species
ACGGACGCTCGGGCATCTACTCCATCTCAACAAGAACTGGTGATGGGTAGAT	84940	87023	87073	87021	-1	scaffold6	TW65_00180	84940	94498	None	3405	290	20180	No_constitutive_exon_found_in_species
TGTAGTTGCCACACAAATTTTACTCGGGCCTCGTCACTAACGGGATGTAGTC	125451	125883	125933	125881	-1	scaffold6	TW65_00188	125451	127003	None	3405	290	20180	No_constitutive_exon_found_in_species
GAGACGACCCCGATGACTTACCATCACGCATTACTAATGAGGGACTATAGCT	30710	31083	30660	30712	1	scaffold105	TW65_06335	30245	31204	None	3405	290	20180	No_constitutive_exon_found_in_species
GACTTCCTGGGGGTGTCGTTGGGGGAGGAATGGGCTAATATGAGGGGTAGGA	85090	85144	85040	85092	1	scaffold105	TW65_06356	84789	85268	None	3405	290	20180	No_constitutive_exon_found_in_species
ATGTTTTGTCGCGCATAGGGAAAGGGGGGGTAAAGCTAATGATGGGGCAGAA	85196	85268	85146	85198	1	scaffold105	TW65_06356	84789	85268	None	3405	290	20180	No_constitutive_exon_found_in_species
TAGGTTCTGATGCGTCACGCAAAGACATGCAAATACTACGGGAGTGGTAGGT	96114	96525	96064	96116	1	scaffold105	TW65_06360	93707	97037	None	3405	290	20180	No_constitutive_exon_found_in_species
AGTGAGTGTGGGATGCCCTGGCGCCTGGGACAGCCGGCTGACGGGTGCAGAA	144676	144741	144791	144739	-1	scaffold105	TW65_06373	136976	151996	None	3405	290	20180	No_constitutive_exon_found_in_species
GCGCGCGACGCATGTCCCCGCTCAGACGGTGGGAAACTGACGGTGGGCAGAA	137887	144618	144668	144616	-1	scaffold105	TW65_06373	136976	151996	None	3405	290	20180	No_constitutive_exon_found_in_species
GGCGACTCTATCTCCTGGTTCGTGTGCGCATTGGAGCTATTGGGGAATAGCG	206585	207408	207458	207406	-1	scaffold98	TW65_06138	205914	207688	None	3405	290	20180	No_constitutive_exon_found_in_species
CGATGTTTACCATCGTCAATTCTGGACTCCAATCACTGGAAGACGGGAAGCT	55115	55210	55065	55117	1	scaffold282	TW65_09115	51897	57907	None	3405	290	20180	No_constitutive_exon_found_in_species
GGTACATTTGCCATGCGCGAAACACATCGCCGGTACTAAAGGGAACGCAGGC	134090	134109	134159	134107	-1	scaffold223	TW65_08133	132000	134170	None	3405	290	20180	No_constitutive_exon_found_in_species
GTGAAGCAGGAGAACATGCTCGAGGACCCCATGGTGTTTGGCGGGGGTAGGG	166249	166296	166346	166294	-1	scaffold223	TW65_08142	166249	167305	None	3405	290	20180	No_constitutive_exon_found_in_species
TGTATTATTATTTTTTGCATGCGAGTGTTGAACTGCATGGGCGGACGCAGCC	96661	97062	97112	97060	-1	scaffold152	TW65_07305	96055	98836	None	3405	290	20180	No_constitutive_exon_found_in_species
TTCCTACGACTTTTGTCTGCAATCTTAGACTGACTGTGATGGGTACATAGGC	94257	94667	94717	94665	-1	scaffold139	TW65_97094	93801	94911	None	3405	290	20180	No_constitutive_exon_found_in_species
GAGTATGCTGGCTAGATGATTGACGAACCAAATTCGGCTGACATGGGCAGGA	138996	139638	139688	139636	-1	scaffold139	TW65_97109	136264	140448	None	3405	290	20180	No_constitutive_exon_found_in_species
GAGTGAGTACAACGTTGACGACACTGAGATCACAACTAAAGGGATACTAGTT	189161	189317	189367	189315	-1	scaffold139	TW65_97124	188764	190044	None	3405	290	20180	No_constitutive_exon_found_in_species
GGTAAGGATATCCACATCTCCACCGTGTCCGTGCGCTAACATGGGAACAGTC	197424	197609	197374	197426	1	scaffold139	TW65_97126	195959	197609	None	3405	290	20180	No_constitutive_exon_found_in_species
GCTCGAAGCACACCTGCTGATTGATTGTGCGCTAGTGTTGCGGGGTGCAGGC	21022	21125	21175	21123	-1	scaffold133	TW65_06853	18711	22051	None	3405	290	20180	No_constitutive_exon_found_in_species
AATCTGGGCAACAATAGTAGCAGGACAGCTGGTTGACTAGGGTAATACAGAC	36993	37694	37744	37692	-1	scaffold133	TW65_06859	36993	38499	None	3405	290	20180	No_constitutive_exon_found_in_species
ACAAACTCAAATTTCTTTCCAGTATGGAATTGGCTTGGGAAAGAGAACAGGC	59810	60422	60472	60420	-1	scaffold127	TW65_06593	59810	63023	None	3405	290	20180	No_constitutive_exon_found_in_species
ACTGTAAGTCGAGCCAAGGGCATCAGTCGGTGCGATACTGACAAGGGCAGTG	64349	64533	64583	64531	-1	scaffold127	TW65_06594	63952	65193	None	3405	290	20180	No_constitutive_exon_found_in_species
AACTCTGTAAGTGATGGCTTTGGTTGCGGCTGCTGATTGAGCGGGTACAGGG	154209	154859	154159	154211	1	scaffold31	TW65_02173	153883	159273	None	3405	290	20180	No_constitutive_exon_found_in_species
CATGTTGCGTACTATCGTTGCGACTGGCTGCCTCATCTGGTGGGTGATAGTA	136193	137821	137871	137819	-1	scaffold89	TW65_05516	136193	140119	None	3405	290	20180	No_constitutive_exon_found_in_species
GGCTTCATCGGCATGTACGTAGTCAAACTACTACTGGAACGGGGCCACAGCG	119522	119824	119874	119822	-1	scaffold209	TW65_07996	118811	119904	None	3405	290	20180	No_constitutive_exon_found_in_species
GCCTGCGCCATGTGTCTATGTGTGACTCTGAACCGAGCTGATGGGCGCAGGC	138515	138647	138465	138517	1	scaffold138	TW65_07070	138440	140095	None	3405	290	20180	No_constitutive_exon_found_in_species
CTTGAAATGACAGTGCTACACCTGCTTTGATTGTCATGAATACGGGACAGCT	96441	96703	96753	96701	-1	scaffold168	TW65_07428	95424	98196	None	3405	290	20180	No_constitutive_exon_found_in_species
TGGTTAGTACAACGACACATTCGAGGGAAACGATACTAATCTGGGGCAAGGT	110506	110628	110678	110626	-1	scaffold168	TW65_07432	107565	112098	None	3405	290	20180	No_constitutive_exon_found_in_species
TGGCCAATTCCCGTGGCAGGCGCAAGCGTAGTGGCTGACGGGCGGTATAGGC	34766	35233	35283	35231	-1	scaffold85	TW65_05370	34766	35780	None	3405	290	20180	No_constitutive_exon_found_in_species
CTTTACTTCCTTTCTGGGCTGACTTTGCTGAATCGCGATTGGGGCTGCAGTA	113839	113952	113789	113841	1	scaffold62	TW65_04659	111586	115244	None	3405	290	20180	No_constitutive_exon_found_in_species
AGAAGAATCCTTCATCTGACAGTCAAGTCTTAGAGTACTACGACGGGCAGCG	40971	41422	40921	40973	1	scaffold4	TW65_00015	34222	42553	None	3405	290	20180	No_constitutive_exon_found_in_species
TTCCATAGCCCAGTGCAGAGGGGTGCTGATTGCTGATGGGTGGGGTATAGGC	10198	10377	10148	10200	1	scaffold41	TW65_03318	4327	11385	None	3405	290	20180	No_constitutive_exon_found_in_species
AGGGGACGACCTACTCTCCTGTTTTGCATGCAAGACTAACCCAGGGGAAGCC	1196	1685	1735	1683	-1	scaffold259	TW65_08613	631	1799	None	3405	290	20180	No_constitutive_exon_found_in_species
ATTGATCGATGTTTTCCAAAATCAGAGCTGATGGAAGCTAACTTGGGAAGCA	50979	51014	51064	51012	-1	scaffold259	TW65_08627	42973	53068	None	3405	290	20180	No_constitutive_exon_found_in_species
GGTAGGCTCCCATTGTCATCCTCCTGCGGATATAGCTAACAGGGACCCAGTC	79474	79523	79424	79476	1	scaffold259	TW65_08635	78429	79977	None	3405	290	20180	No_constitutive_exon_found_in_species
TTGCACGCACGTACAGAGGTGGGAAGGCTCTGCATACCTTGGGGATACAGCC	3147	3264	3314	3262	-1	scaffold179	TW65_07589	2598	5899	None	3405	290	20180	No_constitutive_exon_found_in_species
GTGAGTAAACACACATCACCTCTTAGTAAGCTGCTTTAACGGGCACGCAGTT	15248	15716	15766	15714	-1	scaffold97	TW65_06063	15248	18718	None	3405	290	20180	No_constitutive_exon_found_in_species
GTACTGTGAGAAGCCTTATACCGCATAAAGGCGTCAACTGACGGGACTAGAC	21667	21745	21617	21669	1	scaffold287	TW65_09264	21168	24120	None	3405	290	20180	No_constitutive_exon_found_in_species
AGTTCTACCAGTACATCTCGTACGAGTCTCATCAATTGACGGGTAAACAGAT	27160	27816	27866	27814	-1	scaffold287	TW65_09266	26213	27960	None	3405	290	20180	No_constitutive_exon_found_in_species
CATACTGTCTTTGAGAGTGAGATGAGATGTTAACGACATGTCGGGAACAGGG	31067	31345	31017	31069	1	scaffold287	TW65_09267	30003	31345	None	3405	290	20180	No_constitutive_exon_found_in_species
TCTCTTGCGGGACATCTGTACGTTCCAGATTCGAACACTACAGCGGGTAGAC	28880	29733	28830	28882	1	scaffold3	TW65_00007	28716	29733	None	3405	290	20180	No_constitutive_exon_found_in_species
GCTCCAACACCACCCCGCCCTCTGCACTTTGCACGACTCCACGGGCAAAGAG	2688	4804	4854	4802	-1	scaffold278	TW65_08977	2688	5911	None	3405	290	20180	No_constitutive_exon_found_in_species
CTTTCCTCGCGTACAATGGACATCATGGCACGCTCACTACTCTGGGAAAGAT	36263	36402	36213	36265	1	scaffold278	TW65_08987	35851	37546	None	3405	290	20180	No_constitutive_exon_found_in_species
CACAAAGTGCATCGATCCAGAAAGAGACATAACCCAAAACGTTGGGACAGCA	3880	4551	3830	3882	1	scaffold261	TW65_08647	2916	4551	None	3405	290	20180	No_constitutive_exon_found_in_species
GTTGGGGGAACTGGCATATTTCGATCTTCCAATGAGCTGAATTGGGACAGGT	25626	25785	25576	25628	1	scaffold261	TW65_08656	22823	25969	None	3405	290	20180	No_constitutive_exon_found_in_species
TCAGGTATCCTAAATAACTACAAATGGCCCGGTATCAAGGGAATCAATAGCT	27593	28021	28071	28019	-1	scaffold261	TW65_08657	26779	28699	None	3405	290	20180	No_constitutive_exon_found_in_species
GCGAGCCGGACGAGGCAGTTGCAGGGGAGTCATGTGACGGTTGGGGACAGGC	21058	21169	21008	21060	1	scaffold194	TW65_07953	18254	21169	None	3405	290	20180	No_constitutive_exon_found_in_species
AAAATGAGTTCCCGATGTGGAGACCCATTTTCCACTCTATATGGGTGTAGTG	4202	4342	4392	4340	-1	scaffold102	TW65_06326	4202	6008	None	3405	290	20180	No_constitutive_exon_found_in_species
GAGCCTCCGTGTCATAGAAACACCGTCGTTTCGGTGTATGATCAGGGCAGCT	17086	17925	17975	17923	-1	scaffold243	TW65_08418	15893	19172	None	3405	290	20180	No_constitutive_exon_found_in_species
TTTCAGTTCTCATAGATTTTAATCGCTAAATTTGCATCCCGAGGGAGCAGGT	699	1193	1243	1191	-1	scaffold241	TW65_08280	699	4015	None	3405	290	20180	No_constitutive_exon_found_in_species
GCGGTCCTCATACGCTCAACCTGATCGGCCAGGTGCTCCTCTAGGGCAAGGA	911	1685	1735	1683	-1	scaffold277	TW65_08974	911	3025	None	3405	290	20180	No_constitutive_exon_found_in_species
GGCCGCTCAGCACAATGTGGCACCGCTTCTTAGGGCTAGATGGGAAGCAGGC	1916	2422	2472	2420	-1	scaffold266	TW65_08866	1739	5095	None	3405	290	20180	No_constitutive_exon_found_in_species
TAGGGACGCTGTTGCCCAGGGACGATGGTACCAGCCACTGACGGGGACAGTG	1906	2213	2263	2211	-1	C28838	TW65_09326	1906	3193	None	3405	290	20180	No_constitutive_exon_found_in_species
CGCTTATTTCTTCTACTATGGGGAACAACCCTTGCTAACTTGGGGGGTAGAT	1258	2395	1208	1260	1	C28748	TW65_09318	894	2661	None	3405	290	20180	No_constitutive_exon_found_in_species
ATACGAGAGTCGCGAGATAAAGACACTATTACTGCGCTGCCTGAGGGTAGCG	1944	2116	1894	1946	1	scaffold271	TW65_08870	1687	2641	None	3405	290	20180	No_constitutive_exon_found_in_species
