# Supplementary material for: Widespread Separation of the Polypyrimidine Tract From 3′ AG by G Tracts in Association With Alternative Exons in Metazoa and Plants
Source: Front Genet. 2019 Jan 14;9:741. doi: 10.3389/fgene.2018.00741 (PMC6339879; doi:10.3389/fgene.2018.00741)
Supplement: DATA FILE S1 — Sequences of REPAG 3′ SS from each species of fungi. [file Data_Sheet_1.zip › Supplementary data 1/Fungi_Release38_rhizoctonia_solani_ag_1_ib.txt]

REPA_GGG_Sequence	Exon_Start	Exon_End	Pos_-50	Pos_+2	Strand	Chromosome	GeneID	Gene_Start	Gene_End	Gene_Name	Number_of_REPAs	Number_of_REPAs_has_GGG	Number_of_Intron(Intra_genic_Region)	Upstream_Constitutive_Exon
TATATATGCGTCTTGTCTTGGGGTTCAAACTAACTAGGAGAGGGGTTTAGCT	11194	11371	11421	11369	-1	05642	BN14_02815	10609	11873	pme1	6025	1088	50468	No_constitutive_exon_found_in_species
GCTGATATTGGCTAACTTACTTGTATGGGTAATGTGTCTTAATGGGGCAGTA	19742	19872	19692	19744	1	05642	BN14_02820	19499	20145	None	6025	1088	50468	No_constitutive_exon_found_in_species
CGTCTTAATATCCTTGAGTTGTTGAATTTGTGGCTGACTGTTGGGAACAGCC	29694	29838	29888	29836	-1	05642	BN14_02822	24918	31849	TPR	6025	1088	50468	No_constitutive_exon_found_in_species
CTAATCGAGCCAGTTCGACACGGTTTACCACATTTAATGCGTCTGGGAAGAT	39601	39728	39551	39603	1	05642	BN14_02826	39504	40409	GSTO1	6025	1088	50468	No_constitutive_exon_found_in_species
TTACTGCTACTTCGCTAGTCTGTCTCGCTCATGCACGTTGGGAGCGACAGCG	7044	7280	6994	7046	1	17779	BN14_07966	2467	7280	None	6025	1088	50468	No_constitutive_exon_found_in_species
GACATGAAATACTGTTCAATCGGCTAACTGGTTGAAACATGGGGATTTAGCC	6922	7095	6872	6924	1	05633	BN14_02791	6713	8134	None	6025	1088	50468	No_constitutive_exon_found_in_species
TAAGAGCATTGAAGCAATCGCTCAGTCTTGAACTAACAATAGGGGTTCAGTT	17002	17048	17098	17046	-1	05633	BN14_02793	15655	19189	None	6025	1088	50468	No_constitutive_exon_found_in_species
CTGAGCTTCTGATTCAGAGAAATCATGATTACTAATTATGGGAATCCAAGGC	10535	10565	10615	10563	-1	14780	BN14_06685	7293	13181	None	6025	1088	50468	No_constitutive_exon_found_in_species
CAATCTAGTAGGCCATGATCATCCATTCGCTCTTTACTGGGGTGGTACAGGA	18957	19005	18907	18959	1	05640	BN14_02806	17566	19005	None	6025	1088	50468	No_constitutive_exon_found_in_species
GTTTTCGTTACCACATCACCTAATTCGGAAGCTAACTTCGGGTGATATAGGA	34194	34390	34440	34388	-1	05640	BN14_02810	34194	36523	None	6025	1088	50468	No_constitutive_exon_found_in_species
AAAAAAAGAAACCTGGCAGAGTTAGGTTGAAGCTGAGCTCGGGTTGATAGTT	34173	34243	34123	34175	1	00886	BN14_00476	33734	35106	None	6025	1088	50468	No_constitutive_exon_found_in_species
GAAATGTTTGAGAAGGTGGCGAGATGATGGTGGTTTTGGGACAACAATAGCA	1522	1556	1606	1554	-1	03827	BN14_01888	978	3092	None	6025	1088	50468	No_constitutive_exon_found_in_species
TATGTGATGTAAAATTGACGTGGCGGTAGACCGACCTCTTGGGCAATTAGGG	25279	25401	25451	25399	-1	03827	BN14_01898	25079	25697	None	6025	1088	50468	No_constitutive_exon_found_in_species
TTATTCAATTTAGCTGTCTATATCGATGTCCATGCTCAGAATCGGGATAGTC	1215	1280	1330	1278	-1	18445	BN14_08320	380	1338	DCUN1D1	6025	1088	50468	No_constitutive_exon_found_in_species
TAAGCCCGTTGGACGAGATCCCGGCAAGTCATACTCATTCTTAGGGACAGTT	4877	5173	5223	5171	-1	18445	BN14_08323	4877	5800	None	6025	1088	50468	No_constitutive_exon_found_in_species
TAATCTATCTAGATTTTCAAAGTCTCAGATCGGGGTTACAGGGGTTACAGGG	26475	26586	26425	26477	1	20955	BN14_09644	25758	27491	None	6025	1088	50468	No_constitutive_exon_found_in_species
GATTTGGCTGAGTGACTTTGCATATAGATGACTGACGCCTCTGAGGGCAGGG	13086	13105	13155	13103	-1	19427	BN14_08845	12823	13723	None	6025	1088	50468	No_constitutive_exon_found_in_species
CTACTCACAGCTTTCTCATGTTACGATTTAAGCTTACTCTGGGAAACCAGCT	9324	9401	9451	9399	-1	10350	BN14_04874	9127	10683	PATPA16201	6025	1088	50468	No_constitutive_exon_found_in_species
GGGTATTTTCACATCTTCGGAGCTCACCCATTGATGAATGCTGGGAACAGAT	13878	13962	14012	13960	-1	10350	BN14_04876	13608	15520	QNS1	6025	1088	50468	No_constitutive_exon_found_in_species
CGTGATTTTTCGGTATCATCTTCCTTTTATATTCAACAGGGGCAAAATAGCG	18089	18188	18039	18091	1	10350	BN14_04877	17309	19074	ARG1	6025	1088	50468	No_constitutive_exon_found_in_species
GTACGTTGTTTCGCTCGCTCCTAGATTGTATGTCTGACCGGGGATTAAAGGT	16612	16737	16562	16614	1	16976	BN14_07648	16104	17652	None	6025	1088	50468	No_constitutive_exon_found_in_species
CGTTTTCATGTTTCTTGGTTGGGTGGTACTCTAACTTTTGGTTGGGGTAGTT	24056	24235	24006	24058	1	16976	BN14_07650	22684	24235	None	6025	1088	50468	No_constitutive_exon_found_in_species
ATATAAATGGCATATGTCCAAGGGCTGGTTTGATGGTGGCGGGGGAATAGGT	8822	8927	8977	8925	-1	08057	BN14_03826	8359	9366	None	6025	1088	50468	No_constitutive_exon_found_in_species
TTTTTGTTCTGTCCTTTTTTGTTTGAAACCGACTGACGATCGGGCGGTAGTT	8359	8407	8457	8405	-1	08057	BN14_03826	8359	9366	None	6025	1088	50468	No_constitutive_exon_found_in_species
TGGTCAATCGTAGTTTATTCGGACAGTTCCGGTGCTGATCGTGGGATTAGTC	14608	14855	14905	14853	-1	04908	BN14_02437	13205	16412	None	6025	1088	50468	No_constitutive_exon_found_in_species
CCGACCGTGTCTCGGGCACTTGAGTTTTAGCTGACTGATCATGTGGGCAGAT	24011	24169	23961	24013	1	21316	BN14_09840	22761	24169	None	6025	1088	50468	No_constitutive_exon_found_in_species
CGTAAGTAACACATATACTGAATAGGGGACTGGCGTTGATGGGGTCGTAGTG	20455	20630	20405	20457	1	08930	BN14_04216	20347	21105	NHX1	6025	1088	50468	No_constitutive_exon_found_in_species
GTTCCGACTGGGTATGAGGATGTACAGTGGCTGAAGGGTGCATATGAAAGGA	15010	15042	15092	15040	-1	17603	BN14_07904	14382	17168	None	6025	1088	50468	No_constitutive_exon_found_in_species
GTTTTCCATCTCGTGATTTAGTTTCATTTTAAATACTCAGGGTATGGCAGTC	19180	19456	19130	19182	1	21029	BN14_09708	17552	19971	None	6025	1088	50468	No_constitutive_exon_found_in_species
AGTGGACTTTTTCCCTCGATTAATACTTTGATTCTAAAGAGGGATGATAGAT	9043	9381	9431	9379	-1	21472	BN14_09955	8409	10675	None	6025	1088	50468	No_constitutive_exon_found_in_species
CCTTAGATTGGAACGATGCCGCACTACGGGCGCAATTCTACAAGGGCTAGCA	18310	18697	18260	18312	1	11593	BN14_05325	17395	18697	None	6025	1088	50468	No_constitutive_exon_found_in_species
GAGACCGCTCGCGTAACTTAGAGAACTGCGCTGATAGCTTGGGTAACTAGGC	4616	4635	4685	4633	-1	01978	BN14_01037	41	9531	tho2	6025	1088	50468	No_constitutive_exon_found_in_species
AAATTCGACTCTCGGTATCATCCCGCAATAGACTGACATGTCGGGAACAGAG	12323	12456	12273	12325	1	01978	BN14_01038	9905	15408	None	6025	1088	50468	No_constitutive_exon_found_in_species
GCGATCGGACTTCTTTCACAGAGAAGTACACGTTCTTAATGGGCGTATAGGT	14705	14815	14655	14707	1	01978	BN14_01038	9905	15408	None	6025	1088	50468	No_constitutive_exon_found_in_species
GTTTATGTTCTATTTTGACTACAGTAAACTGGGCTGAAATGGGGTCATAGCC	542	657	707	655	-1	21679	BN14_10070	32	1292	None	6025	1088	50468	No_constitutive_exon_found_in_species
TTTGCATCCTTCTGTCTACGCCAAGTCAGTGACAACGTATGGGGAACTAGAC	18082	18254	18032	18084	1	21680	BN14_10079	17735	19527	None	6025	1088	50468	No_constitutive_exon_found_in_species
GGGACAAGATGCACTCAAATTTTGTGTTGTGCTAACTTTTAGGGATCCAGGT	18551	18647	18501	18553	1	21680	BN14_10079	17735	19527	None	6025	1088	50468	No_constitutive_exon_found_in_species
AGTGCACTTTTTTCCTCGATTAATACTTTGATTCTAAAGAGGGATGATAGAT	3370	3708	3758	3706	-1	21750	BN14_10114	2742	5002	None	6025	1088	50468	No_constitutive_exon_found_in_species
GTACGTTGTTTCGCTCGCTCCTAGATTGTATGTCTGACTGGGGATTAAAGGT	7300	7425	7475	7423	-1	20858	BN14_09588	6381	7932	None	6025	1088	50468	No_constitutive_exon_found_in_species
GCCCTTTCTGTCTCGTTTTTAAGGGCGATACTGACACTAAATGGGACTAGTT	6381	6560	6610	6558	-1	20858	BN14_09588	6381	7932	None	6025	1088	50468	No_constitutive_exon_found_in_species
TCAAAAGGGACATTTCTTACTAGATCTTCTAAGTTGGTCAATCTGGGAAGAT	16190	16288	16140	16192	1	00619	BN14_00339	14921	17229	None	6025	1088	50468	No_constitutive_exon_found_in_species
TGTAAAGGGCCACACTTAGCTATCGTTGAACTGATGGATGCGGGCCGAAGCT	13511	13570	13461	13513	1	10184	BN14_04767	13422	15152	None	6025	1088	50468	No_constitutive_exon_found_in_species
GAGTCTCGCATGGGGTGCTAATTAACGACCAACTTCTTTTGGGGGACTAGAC	19077	19280	19330	19278	-1	10184	BN14_04769	18407	19758	None	6025	1088	50468	No_constitutive_exon_found_in_species
GTACGTTTCTCATGCGAGTGTTAATTCTATCGGCTAACCCAGGGATATAGCA	7519	8223	8273	8221	-1	19190	BN14_08696	5241	9067	PEX6	6025	1088	50468	No_constitutive_exon_found_in_species
ATTGACGATCTTTGGGGATTCGGGATTGATTTGGTGGGTTGGTTGGTAAGGC	16765	16829	16879	16827	-1	21516	BN14_09981	13013	18797	None	6025	1088	50468	No_constitutive_exon_found_in_species
TGTCCCACGCGCATCTATTGCAATATCGAATGCTGATGGTGCGGGAACAGAC	6452	6605	6655	6603	-1	20750	BN14_09519	6180	7112	None	6025	1088	50468	No_constitutive_exon_found_in_species
GTTTCCCATCTCGTGATTTAATTTCATTTTAAATACTCAGGGTATGGCAGTC	16458	16734	16408	16460	1	21571	BN14_10022	14824	17244	None	6025	1088	50468	No_constitutive_exon_found_in_species
TAGTGGTTGATCTCGCTCACCCATCTTTAGAGTTCTAATTTGGGATGCAGGT	8214	8375	8164	8216	1	04881	BN14_02421	6629	8660	None	6025	1088	50468	No_constitutive_exon_found_in_species
GAGTGACGTTCCAATCTGCTAGTCCGGCTCTGACACGTCGGGGAAAACAGAA	11234	11525	11575	11523	-1	04881	BN14_02422	9105	12027	None	6025	1088	50468	No_constitutive_exon_found_in_species
GAGTTTATGAACATTGGTCTTGTGAATGATATGGCTCATGCGGGGGACAGGA	15880	16023	16073	16021	-1	05450	BN14_02706	13787	16310	NOG2,_NUG2	6025	1088	50468	No_constitutive_exon_found_in_species
AACCTTTTCTCCTTACCATAACAGTTTTAGTCACGTCAACGGGAAAATAGGG	16743	16918	16693	16745	1	22087	BN14_10339	16092	17582	None	6025	1088	50468	No_constitutive_exon_found_in_species
TGTCCTGTTTTGTCGCCTAGTATTGCTATCTAACAGTAGCGCATGGGTAGAA	16978	17075	16928	16980	1	22087	BN14_10339	16092	17582	None	6025	1088	50468	No_constitutive_exon_found_in_species
AAAGTGCTTATTCTCTGAATCTACTTTTGATATTTAACGGGAGGCTGTAGTG	2719	2812	2862	2810	-1	00064	BN14_00029	2385	3839	None	6025	1088	50468	No_constitutive_exon_found_in_species
GATCGATATGTGCTCAAGTCTGCAATATTGACATGGGCCCGGGGCTCAAGTT	4632	4663	4582	4634	1	00064	BN14_00030	4207	6247	None	6025	1088	50468	No_constitutive_exon_found_in_species
AAGGGTGAGCACCCAAATTATTTTATATGAATTCTGATTAATGGGCGTAGAT	6857	7012	6807	6859	1	22146	BN14_10375	6530	8544	None	6025	1088	50468	No_constitutive_exon_found_in_species
CCACTTGTTCAATTAATCTTTCGAATGTGCTGACTCGTAGGGAATTGTAGCG	8417	8544	8367	8419	1	22146	BN14_10375	6530	8544	None	6025	1088	50468	No_constitutive_exon_found_in_species
TCTCAACCTATTTTCTTTATAACGCTTTCCTAACGAGTTTATCCGGGAAGGC	13802	14878	13752	13804	1	01902	BN14_00999	12652	16049	None	6025	1088	50468	No_constitutive_exon_found_in_species
CTGCTTCACGGCGGGAAAGAAGCTCGACAAGCTCATTTGAATTTGGGAAGAA	10927	11315	11365	11313	-1	19948	BN14_09128	9808	12809	None	6025	1088	50468	No_constitutive_exon_found_in_species
GTAGGTATTGGGACTTGGTGATAGATACCCTTAATGATGCGGGTACACAGCG	3970	4123	4173	4121	-1	19854	BN14_09041	3628	4585	None	6025	1088	50468	No_constitutive_exon_found_in_species
GTCAGAGCGTTTGGATACGATGGGTCTTGTACTTACCTACGGGGTTGCAGGG	5206	5744	5156	5208	1	01310	BN14_00685	2939	6344	None	6025	1088	50468	No_constitutive_exon_found_in_species
AAGTAAGCAGTTGCGTCGTGGAAAGTGAGGTATGCTGAAGCTGGGAACAGGA	16074	16148	16198	16146	-1	19438	BN14_08853	15422	17339	clr3	6025	1088	50468	No_constitutive_exon_found_in_species
GAGTAAATTCTTGATTGCCGTCTCGATATGTTAGACTAAGAGGGGGACAGGT	15942	16022	16072	16020	-1	19438	BN14_08853	15422	17339	clr3	6025	1088	50468	No_constitutive_exon_found_in_species
GTGATCTGGCTCAATGGCGTCGCATATATGACTGACGATGTGGAGGGCAGGG	14483	14502	14433	14485	1	19861	BN14_09055	13867	14742	None	6025	1088	50468	No_constitutive_exon_found_in_species
GAAAATAACCTCGGTCGATCAAGTATCGCATCTGACTGGCGTGGGCACAGGC	4112	4126	4062	4114	1	08878	BN14_04183	2422	5143	POLL	6025	1088	50468	No_constitutive_exon_found_in_species
TAGGATTACCACGGTTGGCTAACTAGAATGACTGTTGACAGAGGGTACAGGG	4673	4744	4623	4675	1	08878	BN14_04183	2422	5143	POLL	6025	1088	50468	No_constitutive_exon_found_in_species
GTTGCTTGCTATAACGGTGCAATCCGGGCTTGCGCGCGCGCGGGAGCCAGGT	7259	7345	7395	7343	-1	08878	BN14_04184	6010	8251	None	6025	1088	50468	No_constitutive_exon_found_in_species
AGCATACCATATATTCATTGTCAGTCAAATTAACCAAGAAAGGGAACTAGGA	9628	9803	9853	9801	-1	19335	BN14_08788	8936	11784	MX	6025	1088	50468	No_constitutive_exon_found_in_species
GGGTATGTTTAGCGTTGTCCGTGATGCACGGAGACTGAGGGAGTACGTAGCA	782	976	1026	974	-1	18522	BN14_08363	2	2461	None	6025	1088	50468	No_constitutive_exon_found_in_species
TCATAAGACAAAATCTTGTATAATTGAATCGCCTGTAACGGGTGGGTTAGCT	555	666	505	557	1	22333	BN14_10498	291	1674	None	6025	1088	50468	No_constitutive_exon_found_in_species
ATGGATCATGATTGAATGGCCAATGTTTAACTCTTGCATCGGGAGATCAGGC	6767	6779	6717	6769	1	21645	BN14_10051	6277	7568	None	6025	1088	50468	No_constitutive_exon_found_in_species
TGTCGTATATCGTTTTCTGGTATTGGCATCTGAAATCGACATATGGGTAGAG	13775	13872	13725	13777	1	21007	BN14_09695	11786	14380	None	6025	1088	50468	No_constitutive_exon_found_in_species
GAGTTCGCCTCGGCCTGAATTTTAGACTGGGGTCTAATATTGGGGTACAGGA	9368	9405	9318	9370	1	08019	BN14_03799	8349	10852	None	6025	1088	50468	No_constitutive_exon_found_in_species
GTCCTGGCCAAATACAACCAAAAATTTAACTGATATTTTATGGGGTGTAGTA	12608	12812	12862	12810	-1	12968	BN14_05898	11438	12985	PR1	6025	1088	50468	No_constitutive_exon_found_in_species
ACTAGTATAATTAAGATGGATTTGTGCTGATTGGGGGTGGGGGTGGACAGGG	2740	2964	3014	2962	-1	19614	BN14_08914	2495	3259	YKT6	6025	1088	50468	No_constitutive_exon_found_in_species
AAGTGAGATATATATCGTTACTATCAGACTTATGATTAACCAATGGGTAGTT	5154	5245	5295	5243	-1	19614	BN14_08915	4675	9535	None	6025	1088	50468	No_constitutive_exon_found_in_species
GTTTATGTTCTATTTTGACTACAGTAAACTGGGCTGAAATGGGGTCATAGCC	542	657	707	655	-1	20766	BN14_09524	32	1292	None	6025	1088	50468	No_constitutive_exon_found_in_species
AGTACGCAAAAGGGGGTAATATTTTACCGAGTGGGCTTACGCGGGTGTAGCA	6501	6553	6603	6551	-1	00676	BN14_00364	3427	7502	VpsA	6025	1088	50468	No_constitutive_exon_found_in_species
TGACCCTCTCTAAACTCATGAAGCTTAAAACTAATGGGGCGGTTGAATAGTC	735	1116	685	737	1	22455	BN14_10574	102	1541	pmtA	6025	1088	50468	No_constitutive_exon_found_in_species
TAACCCTCTCTAAACTCATGAAGCTTAAAACTAATGGGGCGGTTGAATAGTC	731	1112	681	733	1	22454	BN14_10569	98	1537	pmtA	6025	1088	50468	No_constitutive_exon_found_in_species
GTCTGTACGCCCTTGCTGTTTACGCTCGGTTCCTGATTTGGGGTGGCTAGCG	6932	7150	6882	6934	1	04559	BN14_02283	4635	10125	None	6025	1088	50468	No_constitutive_exon_found_in_species
GTCACTCCCAAAAGATCCTCCACCAAACCCTTCAAAGTGAAAGCGGGCAGCG	12177	12341	12391	12339	-1	17782	BN14_07978	8936	12476	zf(bed)-4	6025	1088	50468	No_constitutive_exon_found_in_species
AAAGGTACGGCTTGCGTCTTATACATTAGCATATAGCTAAGGGCATGTAGGG	8302	8342	8392	8340	-1	22519	BN14_10614	7752	8484	None	6025	1088	50468	No_constitutive_exon_found_in_species
TGTGGATGAGCGACACATCACTCTTGGACACTGACTGACCGGGCACAAAGTG	11256	11395	11206	11258	1	22530	BN14_10621	10637	15039	None	6025	1088	50468	No_constitutive_exon_found_in_species
GTAGGTCCAACATGACTATCGCGCGATGACGGCACTGATGGGACTGGCAGAG	3567	3706	3756	3704	-1	18654	BN14_08451	73	4581	None	6025	1088	50468	No_constitutive_exon_found_in_species
AGTGCAATGGCTTCGTTACTTGAGTTCTACAATGACTCACTGTGGGGAAGAC	2729	2921	2971	2919	-1	20967	BN14_09655	2077	3416	None	6025	1088	50468	No_constitutive_exon_found_in_species
AAGTATTTTATTCAGTTTTCTCTGACCCGGATATCTAATGACGGGATTAGGT	9929	10144	10194	10142	-1	20853	BN14_09583	8488	11781	msp2	6025	1088	50468	No_constitutive_exon_found_in_species
GTAGGTGTTTGAGGTCCTCCCTTTGTTATAGCGTTTTAATGGCTGGGTAGCA	8488	8742	8792	8740	-1	20853	BN14_09583	8488	11781	msp2	6025	1088	50468	No_constitutive_exon_found_in_species
TGAGTTCAAAACCAAGTGACTATAGTTTATTGATCTTACAGAGGGTATAGCT	3460	3544	3410	3462	1	00474	BN14_00267	263	10912	None	6025	1088	50468	No_constitutive_exon_found_in_species
ACAATTCCTTGCCCAGGGCGCTTAGTCCTAATTTTCCCAAATCGGGGTAGAC	543	665	493	545	1	15672	BN14_07053	170	2830	None	6025	1088	50468	No_constitutive_exon_found_in_species
GCTTTGTATGCCCACTGTTGCCAAGGAGCCCAGCTAACGGGAACAAACAGTG	10935	11048	11098	11046	-1	15672	BN14_07055	9939	12610	lcc8	6025	1088	50468	No_constitutive_exon_found_in_species
GACCAGAGGTTAGTCAAACATTGGAAACTGACTCCGATGGGCTATGAAAGGG	10119	10134	10184	10132	-1	15672	BN14_07055	9939	12610	lcc8	6025	1088	50468	No_constitutive_exon_found_in_species
GGAGCATGTGTCGAGAGCATGGGTTTGGCTGCCTAACATTGCTGGGAAAGGA	6768	6804	6718	6770	1	18608	BN14_08423	4011	6804	None	6025	1088	50468	No_constitutive_exon_found_in_species
GCGGAAGACACCACCGATATTATACATTGAATACTAACCCGAGGGTACAGGT	2351	2445	2301	2353	1	00459	BN14_00259	1537	3044	cops6	6025	1088	50468	No_constitutive_exon_found_in_species
CGCGAAAATGAGCCGTAAGCACAATACTAATTTGGTGATGGGGAATTCAGCT	14483	14633	14433	14485	1	00459	BN14_00262	12706	14633	None	6025	1088	50468	No_constitutive_exon_found_in_species
CTTTCTTCGTTGCTTTCCTCTTTAATCCAGCTCTATAATTGGGTACGTAGGT	6709	6871	6659	6711	1	13710	BN14_06208	5998	6871	gltp	6025	1088	50468	No_constitutive_exon_found_in_species
TCTAAATTGCCCTTGTCCGCTTGTCTAAACGCTGACTTGGGTGTGGCAAGCT	1409	1542	1592	1540	-1	02790	BN14_01439	403	6502	tif211	6025	1088	50468	No_constitutive_exon_found_in_species
GTACGAAACCCTTTTTACGTGACCTTGTTCTAATCCGTGGGTAAAATTAGGC	531	649	481	533	1	19085	BN14_08659	378	1925	None	6025	1088	50468	No_constitutive_exon_found_in_species
CCATAGTCTTGTTTGGCAAACCGAGGAACTAATCATCGCGGGATTAATAGAT	13806	13880	13756	13808	1	01881	BN14_00983	11429	13880	None	6025	1088	50468	No_constitutive_exon_found_in_species
TGATCAACATCAAGTATGGGAACATCCCCGAGCTGATTCAGCGCGGGTAGCT	9395	9520	9570	9518	-1	15764	BN14_07097	8393	9921	None	6025	1088	50468	No_constitutive_exon_found_in_species
GTTTTAGTTCTAACTCAGGACATGGTGAGGATTGACCCGGGGGGGGGTAGTT	7886	8051	8101	8049	-1	21886	BN14_10196	7663	8839	PEX19	6025	1088	50468	No_constitutive_exon_found_in_species
ACGTTACTCGGACAACGTGTTGGATTCGTGAGACTAACGAGGTGGGGCAGAG	7732	7795	7845	7793	-1	02029	BN14_01054	6616	14024	None	6025	1088	50468	No_constitutive_exon_found_in_species
TTACCGCACCCTCGTTATGTTGGTTTGGAGCTGACGCCTTGGGGGAACAGTA	10896	11058	11108	11056	-1	22780	BN14_10780	10896	13112	None	6025	1088	50468	No_constitutive_exon_found_in_species
ACGTTTTCCGCGTTGGTTTCTCGAATTTCTTGTTATTGAAGGCGGGGCAGAT	781	941	731	783	1	10190	BN14_04772	12	1368	None	6025	1088	50468	No_constitutive_exon_found_in_species
GGCTCCGGGTATAGCCTTGTTTCGGCGAAGGGCGTTAACGGGGATCATAGGT	6769	6837	6887	6835	-1	06121	BN14_03046	6562	10455	None	6025	1088	50468	No_constitutive_exon_found_in_species
CAACCTTAGGTTTATAGAGATATCACTTAAGTTGTTTGGGAATTGAATAGGC	10715	10953	11003	10951	-1	18124	BN14_08148	10446	11857	None	6025	1088	50468	No_constitutive_exon_found_in_species
ACTATCCTTTACCGCCGAGCTGAGTTGGTTGATTCGTGATGGGGGGTTAGCT	2658	2794	2844	2792	-1	22821	BN14_10806	735	3103	None	6025	1088	50468	No_constitutive_exon_found_in_species
GTGAGCATCACATGTAACAGTCCACGGCAGCCGTTCTGATATAAGGGTAGTG	5484	5512	5562	5510	-1	16823	BN14_07583	4041	6157	oxdC	6025	1088	50468	No_constitutive_exon_found_in_species
AGCCAAGTCAATCTTGATTTGTCTTAACTTTTTTGACAGTATGGGCGCAGAT	11694	11843	11893	11841	-1	13120	BN14_05976	11558	12262	None	6025	1088	50468	No_constitutive_exon_found_in_species
AGGTTCGCTCGCTGTTTGCACTATTACGGTTACTGATTCTGGGGTTGAAGGC	6493	7087	7137	7085	-1	17765	BN14_07961	6269	8999	None	6025	1088	50468	No_constitutive_exon_found_in_species
AGTTCAAATCACGTGCCATGAACGTCAAATGACTAAATCGGGATGTATAGGT	1425	1504	1375	1427	1	20543	BN14_09421	214	2253	None	6025	1088	50468	No_constitutive_exon_found_in_species
AGCGGGGCACGCGGATCCTCCTTCAATCGCTCGAGGGGGGGGGATAATAGGC	9801	9866	9751	9803	1	22837	BN14_10821	8841	10279	None	6025	1088	50468	No_constitutive_exon_found_in_species
TCCTCCTTCTTTGATAGTTGTTACCGAGCTGAAGCTGACTGGGGGTACAGAA	3864	3939	3989	3937	-1	20088	BN14_09194	3272	4329	dltE	6025	1088	50468	No_constitutive_exon_found_in_species
GGTATCAATCTTTCCGTTTTGGATCCGTGGGAAACTGACGGGATTGATAGGA	4000	4056	4106	4054	-1	10200	BN14_04783	3422	4713	TRR1	6025	1088	50468	No_constitutive_exon_found_in_species
GTGAGTTTCCTCTCGTGTACTTGAATATAATTAATTTACGCTGGGGGTAGTC	9720	9802	9852	9800	-1	22855	BN14_10837	9527	11429	vdh	6025	1088	50468	No_constitutive_exon_found_in_species
GGGTTACTGTCAAAAGTCAAACGGAATGAGCTCCAAGCCTGGGAATACAGAC	11129	11216	11079	11131	1	17319	BN14_07794	9840	11216	None	6025	1088	50468	No_constitutive_exon_found_in_species
AAGGGTGAGCACCCAAATTATTTTATATGAACTCTGATTAATGGGCGTAGAT	11028	11183	11233	11181	-1	22860	BN14_10850	9493	11510	None	6025	1088	50468	No_constitutive_exon_found_in_species
CCACTTGTTCAATTAATCTTTCGAATGTGCTGACTCGTAGGGAATTGTAGCG	9493	9620	9670	9618	-1	22860	BN14_10850	9493	11510	None	6025	1088	50468	No_constitutive_exon_found_in_species
TTTTCGTGGTTCCCCTAAGTGATGCGCGACGTATTGACGGGAGAGGATAGCA	2291	2404	2241	2293	1	11028	BN14_05111	1582	2783	None	6025	1088	50468	No_constitutive_exon_found_in_species
AGTAATGCATCAGGCTTTCAATTCCTTGGTGCTCATGTCGAGTGGGGCAGTC	1035	1244	1294	1242	-1	07897	BN14_03752	583	4505	None	6025	1088	50468	No_constitutive_exon_found_in_species
AAGGTAATGACAATCAATTTGCCTTTTCATTGTGCTGAACAGAGGGGCAGAT	7457	7498	7548	7496	-1	14262	BN14_06466	5572	7993	None	6025	1088	50468	No_constitutive_exon_found_in_species
TTTTATATATCTTATTTAATCCGAGTTTTACCTTTTTTTGGGGGGGGAAGGC	6619	6771	6821	6769	-1	22336	BN14_10507	3272	9845	lacA+	6025	1088	50468	No_constitutive_exon_found_in_species
TGGGCTTGGGTCTGATCATGCGATGAACCCGAACGAGGGCGGTAAACAAGGC	12993	13027	12943	12995	1	08049	BN14_03816	11290	13027	None	6025	1088	50468	No_constitutive_exon_found_in_species
TGTCTGTGTGTCTCTGATCCGGGCAAATCAGTTGCTTACGGGAAATTTAGAG	9132	9338	9388	9336	-1	04132	BN14_02053	7573	11877	None	6025	1088	50468	No_constitutive_exon_found_in_species
GGGTACGTTGACGTACGAAGCTGTGAATCAAACAACGCTTGTGGGGCTAGGC	7357	7453	7503	7451	-1	00456	BN14_00256	6961	8234	None	6025	1088	50468	No_constitutive_exon_found_in_species
TTGCCTCCTTTTCCAACCGTACGTACCTGACACAAATGGGCAAAAAAAAGAC	12059	12255	12009	12061	1	22883	BN14_10872	11877	12408	None	6025	1088	50468	No_constitutive_exon_found_in_species
CTCGAGCCAGGGCTGCTATAGTTTGAGTTGGCTAACTGACGATGGGGCAGAA	996	1066	1116	1064	-1	12255	BN14_05579	864	1729	None	6025	1088	50468	No_constitutive_exon_found_in_species
ATGTTTGCATGGGCTAAGTGCACAATAGAGGTCCTAAGCGGGGCAATTAGAT	1486	1567	1436	1488	1	09168	BN14_04316	1101	1962	None	6025	1088	50468	No_constitutive_exon_found_in_species
TTTGCTTTTCTTGGTTTTGGGCAAGGACGCTGATGATTTGGGTCGGGAAGAT	10921	11033	11083	11031	-1	05540	BN14_02751	10672	12223	nup107	6025	1088	50468	No_constitutive_exon_found_in_species
TCCTTCATTTGAGTGGCGTTCGCAGATATAAACTCCTATTTGGGGACTAGAT	4653	4789	4839	4787	-1	17604	BN14_07908	4043	5589	None	6025	1088	50468	No_constitutive_exon_found_in_species
ATCTAATACCCATTATGAGTCGAGCTAGACTGATCAACGAGTACGGGTAGCC	6789	6908	6958	6906	-1	19939	BN14_09122	6017	7612	mpp11	6025	1088	50468	No_constitutive_exon_found_in_species
AGCATACCATATATTCATTGTCAGTCAAATTAACCAAGAAAGGGAACTAGGA	5034	5209	5259	5207	-1	19764	BN14_08992	4344	7191	MX	6025	1088	50468	No_constitutive_exon_found_in_species
CGGCGCTGACCCGGATTTGCTCACACGGATGCTAATACAGGGGTGAACAGAG	2562	2630	2680	2628	-1	08933	BN14_04219	56	8647	None	6025	1088	50468	No_constitutive_exon_found_in_species
TGTGGTTCCCGTAGCGACGAATGTGGGATAAGAATTAGAGTATGGGATAGAC	1647	1731	1781	1729	-1	08933	BN14_04219	56	8647	None	6025	1088	50468	No_constitutive_exon_found_in_species
GGTGAGGAACATTAAAATAAAACTGAATACACTCTCTAATTAGGGCGTAGGC	7451	7754	7401	7453	1	21524	BN14_09984	7310	8061	None	6025	1088	50468	No_constitutive_exon_found_in_species
AAGTCATTGTATCGGTCCGTCTAGGCTCACTTTATTCAGACGGGATGTAGGA	7806	7966	7756	7808	1	21524	BN14_09984	7310	8061	None	6025	1088	50468	No_constitutive_exon_found_in_species
ATGTGGTCATTCAGAGCAACACTGATGCTAGGAGCTGGGTGCTGGGGTAGTC	12231	12236	12286	12234	-1	18422	BN14_08314	9435	12472	None	6025	1088	50468	No_constitutive_exon_found_in_species
GCTTTACTTATTTTGTCCTGTGTTTGGGCTGGTATTGATTCTGGGGACAGGT	1547	1706	1756	1704	-1	22430	BN14_10555	1114	3647	None	6025	1088	50468	No_constitutive_exon_found_in_species
CGCTGTGAGTTGATACTGCTTGACATTCGACATGTGTGCTGATTGGGCAGAT	5320	5421	5471	5419	-1	20135	BN14_09231	3032	5502	None	6025	1088	50468	No_constitutive_exon_found_in_species
GGTGTGCCCTTTTTATCATCTGATTCACCATTTGGCTGACTCGGGGACAGGA	3484	3583	3633	3581	-1	20135	BN14_09231	3032	5502	None	6025	1088	50468	No_constitutive_exon_found_in_species
AGTTTATATCCAAGATTCACCTGAACTCTTGCACTAACATGGGAATGCAGGA	5821	5885	5771	5823	1	04138	BN14_02058	4768	8647	nup132	6025	1088	50468	No_constitutive_exon_found_in_species
GATACCAACGTAATACCGCATTATACTGGCGTAATAGTCCTGGGGGTTAGGT	4908	4947	4858	4910	1	19482	BN14_08875	4253	4947	None	6025	1088	50468	No_constitutive_exon_found_in_species
GAGTGTACCAACTCACATATCAAACCGCCTGATGCTAAGGGGCGAGAAAGAT	3925	4063	3875	3927	1	22066	BN14_10319	3105	4063	None	6025	1088	50468	No_constitutive_exon_found_in_species
GTGAGTGCGTTGCCGCGATTGGTTTTATGGGTCACTCATCAGATGGGTAGAC	10443	10536	10393	10445	1	22066	BN14_10322	9220	10698	carG	6025	1088	50468	No_constitutive_exon_found_in_species
GTAGGTACAATTCATTTGGTCGTCCGCCCAGCAACTAACAACCAGGGCAGGA	4516	4588	4638	4586	-1	03338	BN14_01676	292	4896	None	6025	1088	50468	No_constitutive_exon_found_in_species
GAGTGTACCAACTCACATATCAAACCGCCTGATGCTAAGGGGCGAGAAAGAT	7997	8135	8185	8133	-1	23052	BN14_11005	7997	8958	None	6025	1088	50468	No_constitutive_exon_found_in_species
ATGAAGTCACATACAACACCACCGAGTTTCTTAATCCTTTTAAGGGCTAGCA	10208	10257	10307	10255	-1	23052	BN14_11006	9995	10778	None	6025	1088	50468	No_constitutive_exon_found_in_species
GAGTCGAGAAGTTGCCATTGTCAATACGCGGTTCTGATTCCGGGGTGCAGCT	8099	8332	8382	8330	-1	10610	BN14_04966	7532	9639	None	6025	1088	50468	No_constitutive_exon_found_in_species
CATGCCTCCAATCGTGATATCTAGTAAACTAATCGGTGGGTGGGATGTAGGA	8146	8216	8266	8214	-1	22418	BN14_10548	7528	9865	None	6025	1088	50468	No_constitutive_exon_found_in_species
GTCCCAGAGACACTATAAACTAGAGCAATCTTAATCTTCATGGGTGACAGCA	5466	5763	5416	5468	1	23068	BN14_11016	4865	6357	None	6025	1088	50468	No_constitutive_exon_found_in_species
TCATGAGATAAATTCTTGTATAATTGAATTACCTGTAACGGGTGGGTTAGCT	562	673	512	564	1	22323	BN14_10488	298	1684	None	6025	1088	50468	No_constitutive_exon_found_in_species
GGTTCCAGTCAGTTGCTCGGGGCTGTGGGTTCTAATAACTGGGTATACAGGC	8275	8396	8446	8394	-1	14083	BN14_06401	7205	11800	None	6025	1088	50468	No_constitutive_exon_found_in_species
AGTGAGTGATGACCGTAGTATCGGAAACGATTCCATTTACACAAGGGCAGGG	8859	8881	8809	8861	1	10328	BN14_04854	2203	10487	None	6025	1088	50468	No_constitutive_exon_found_in_species
GTTAGTTCTCATGTGATTTTCTGGGGCGTGTCAATGATAAGGGCGAGTAGAC	245	340	390	338	-1	08560	BN14_04041	104	853	UBC36	6025	1088	50468	No_constitutive_exon_found_in_species
GCTGTTTCTGCAAGAAGACCCAGTTTGATTGAGGGTTATGGGCACGCAAGGC	6915	7102	6865	6917	1	04120	BN14_02043	6274	8823	tif225	6025	1088	50468	No_constitutive_exon_found_in_species
GGTCAAAGTGCCGCCATCCAAATGTATTGGAGCTGATCGGGGTGACGCAGTA	8072	8168	8022	8074	1	21544	BN14_10003	6360	8356	None	6025	1088	50468	No_constitutive_exon_found_in_species
GGTGCGCATACATCCTATGTTCTAACTACTTGGTGCTGATGGGCGATCAGGC	3837	4144	3787	3839	1	13767	BN14_06228	3630	6609	aconitase	6025	1088	50468	No_constitutive_exon_found_in_species
TAAGGCCAGACTGGTCCGGTTCGTTCGGTTGTGTTTTCGGGCGATGGTAGAT	7282	8774	7232	7284	1	16019	BN14_07214	4301	8774	None	6025	1088	50468	No_constitutive_exon_found_in_species
TCCGTGAGTTGTTTTGTTCTCGGTTGGAACATGGTCTAATGCGGGTGTAGGA	6099	6245	6049	6101	1	22117	BN14_10348	5576	7610	None	6025	1088	50468	No_constitutive_exon_found_in_species
TTGTTGATGTATTCCTATGCTACACAATGGGGTTTTAACCATGCGGGCAGTG	8904	9059	8854	8906	1	22882	BN14_10867	8565	11016	ALG9	6025	1088	50468	No_constitutive_exon_found_in_species
GCTTCGGGATGTTCGCATGTATACTCTCAACTGACAATAGGGGAAATTAGAC	4608	4747	4558	4610	1	05525	BN14_02742	3747	4857	None	6025	1088	50468	No_constitutive_exon_found_in_species
CCCTGTGAGTTGCTACTGCTTGACATTCGACATGTGTGCTAATTGGGCAGAT	4265	4366	4416	4364	-1	23157	BN14_11087	1979	4447	None	6025	1088	50468	No_constitutive_exon_found_in_species
GGTGTGTCCTTTTTATCATCTAATTCGTCGTTTGGCTGACTCGGGGACAGGA	2431	2530	2580	2528	-1	23157	BN14_11087	1979	4447	None	6025	1088	50468	No_constitutive_exon_found_in_species
TTGTTTGGTGTCATCAGTGGTAATTGTCTGATAATCCGGGAGTGAGGCAGGC	2336	2355	2286	2338	1	08593	BN14_04059	1983	7728	None	6025	1088	50468	No_constitutive_exon_found_in_species
CAATGGTCGCCCGTATCGTTCATGACTTACGACTAAACTTCGGGGGTCAGAG	1638	1922	1972	1920	-1	01485	BN14_00783	837	2719	Mfap1	6025	1088	50468	No_constitutive_exon_found_in_species
TAGCGGGGCACGCGGATCCTCTTTCAAGCGCTCAAGGGGAGGGATAATAGGG	6112	6177	6062	6114	1	19100	BN14_08667	5151	6587	None	6025	1088	50468	No_constitutive_exon_found_in_species
AAGTTTTTCGCAAGCTTGGATAATTCCGAACTCACGCGAGAACTGGGCAGTT	8726	8744	8794	8742	-1	14260	BN14_06464	7952	9118	rgaeA	6025	1088	50468	No_constitutive_exon_found_in_species
GGTGCGTAGTCCGTCTTCACCTAAAAGACGCGAACTGACTGTGGGGCTAGCT	564	638	514	566	1	22536	BN14_10625	318	889	None	6025	1088	50468	No_constitutive_exon_found_in_species
TATGTAGGAACTCTGCATCCAAGCGCCATTGTCTGAAACTGGGATTGTAGAT	9475	9679	9425	9477	1	23183	BN14_11116	9025	10577	None	6025	1088	50468	No_constitutive_exon_found_in_species
AATTAAGCATGCAGATGGAAGGTGCCTTAATGATAACCTGGGGGACCCAGAT	6164	6321	6114	6166	1	03308	BN14_01663	3750	7481	psidin	6025	1088	50468	No_constitutive_exon_found_in_species
GCTCGTGAACATATCTTATGTTAGTATGTATTAGAGGGCCCGACAAATAGCG	4895	5506	5556	5504	-1	04386	BN14_02197	4500	5656	None	6025	1088	50468	No_constitutive_exon_found_in_species
GCCAAATTTTATCCGAAAGACGAACCGAAACGGTGTTCCTTGGGTGGCAGTC	10573	10646	10523	10575	1	04386	BN14_02198	5891	10762	None	6025	1088	50468	No_constitutive_exon_found_in_species
CATGCCGGGTCAGAAAGTCGATATCGACATGCGAGAGGGTAAACGACCAGAT	10838	10865	10788	10840	1	18312	BN14_08265	8878	10865	None	6025	1088	50468	No_constitutive_exon_found_in_species
TAAGCCCTCCCCTGGCACTTCAAAAGTAGGGGATTGACGCATGGGTGTAGCC	6399	6409	6459	6407	-1	21900	BN14_10204	5239	7043	None	6025	1088	50468	No_constitutive_exon_found_in_species
CATGTCCGTTTCATTCTATCGAGGCAGAACTAATAGTCTGGTGTGGGAAGAT	5440	5567	5617	5565	-1	21900	BN14_10204	5239	7043	None	6025	1088	50468	No_constitutive_exon_found_in_species
TCGTAAGTTATAGAATTATTCCAGTAGAGTTTGACTGACGGGTAAAATAGTG	3674	3928	3978	3926	-1	04473	BN14_02239	3674	4272	None	6025	1088	50468	No_constitutive_exon_found_in_species
GTAAGCCTGATCTAATTCACTTCATCCAAGTTTAATAATGGAGGGTACAGGC	705	1079	1129	1077	-1	17904	BN14_08035	85	2940	None	6025	1088	50468	No_constitutive_exon_found_in_species
ACGTCGCATCTGGCTCTTATGACTGGACTGTGTGTGTGTGGGATGGGCAGAA	4475	4503	4553	4501	-1	22459	BN14_10582	4475	8873	None	6025	1088	50468	No_constitutive_exon_found_in_species
ATGTGGTCATTCAGAGCAATACTGATGCTAGAAACTGGCTGCCGGGATAGTC	3750	3755	3805	3753	-1	21617	BN14_10042	932	4419	None	6025	1088	50468	No_constitutive_exon_found_in_species
AGCACTCTTCTGAGTTGAAGAGTGGATATATGCTAACACTCGGGACACAGTT	6882	7019	7069	7017	-1	01637	BN14_00857	6019	7427	None	6025	1088	50468	No_constitutive_exon_found_in_species
GTGAGTTTGCTTTCGTCTATTATAAAGTACCGTACTGAATGGGGTTGTAGCT	3418	3526	3576	3524	-1	23234	BN14_11151	2836	5871	None	6025	1088	50468	No_constitutive_exon_found_in_species
GTTTGATTTCTTGCATTATGACAAATATGCGTCTTATTCGGGGGGACCAGGT	5097	5150	5047	5099	1	21066	BN14_09731	3542	5300	None	6025	1088	50468	No_constitutive_exon_found_in_species
GTTTAATTTCCTGCATCATGACAAACGTGCATCTTAGTAGGGTGAAACAGGT	10442	10495	10392	10444	1	21066	BN14_09732	8943	10644	None	6025	1088	50468	No_constitutive_exon_found_in_species
GTGAGTTTGCTTTCGTCTATTATAAAGCACCATACTGAGTGGGGTCGTAGTT	7151	7259	7101	7153	1	23240	BN14_11163	4803	7841	None	6025	1088	50468	No_constitutive_exon_found_in_species
GTAAGTTGACTATCTTCCAAGAAGACATAAAGCTGATAGTGGGCCGCAAGTT	9154	9195	9245	9193	-1	23248	BN14_11169	7840	10369	CFS3.2	6025	1088	50468	No_constitutive_exon_found_in_species
CCATGAGAAAGGGAATATGTTGGTTTGGAGCTGACGCCTTGGGGGAACAGTA	7340	7502	7552	7500	-1	22734	BN14_10759	7340	9571	None	6025	1088	50468	No_constitutive_exon_found_in_species
AAATCGCCTTTTACCTGTACCAATAAACCTGACGGGGGGGGGGCGTACAGTA	4850	4956	4800	4852	1	18923	BN14_08571	1995	5034	None	6025	1088	50468	No_constitutive_exon_found_in_species
GGTCAGTAAACCGTCCTTCTTCCTTACCATAGGTTAATGTGGGATATCAGAG	3717	3842	3667	3719	1	05938	BN14_02971	13	10296	None	6025	1088	50468	No_constitutive_exon_found_in_species
AATATTGAATGGCGTTTTAATTTAATTTAATTTTTTTTGGGTGGGTATAGGG	1073	1234	1284	1232	-1	16151	BN14_07258	173	1805	None	6025	1088	50468	No_constitutive_exon_found_in_species
GTTTCCATTGTAGTTAACAGTGTAGACTCGGGATAACCGAAGGGCAACAGGA	7734	7792	7842	7790	-1	03928	BN14_01946	6913	8497	None	6025	1088	50468	No_constitutive_exon_found_in_species
TCTCCTTGAAAAGCGAGCCGAAAATAATTGTGCTGAAATTGGGAAAAAAGCG	2652	2698	2748	2696	-1	14990	BN14_06768	2652	5018	None	6025	1088	50468	No_constitutive_exon_found_in_species
GTGGCATACTCGCCTCGTGGCGACCGGGTCATCTCTGGGTCGCAAGACAGAA	8078	8240	8028	8080	1	23270	BN14_11190	4319	8640	None	6025	1088	50468	No_constitutive_exon_found_in_species
GAGTGCTAGCTTTAGGCCAAAAGATTGATATGCTGACGAGGGGACTGTAGTT	2581	2590	2640	2588	-1	15911	BN14_07175	2581	4156	CAM1	6025	1088	50468	No_constitutive_exon_found_in_species
AGTTAGTCTATGTCTGAGCGATAGTGTCTTGTTGACGATAGGGGATAAAGAT	5786	5964	6014	5962	-1	15911	BN14_07176	4490	6071	CAM1	6025	1088	50468	No_constitutive_exon_found_in_species
GTACGTTGTTCAAGTAATTCACTCAAGCCGTGGACTGACGTAGTGGGTAGGC	2466	2599	2416	2468	1	03005	BN14_01519	1298	3948	None	6025	1088	50468	No_constitutive_exon_found_in_species
GGTTTCCGGATGATTTAACTTTATGACATTCACTTACTATTTGGGGACAGAA	3132	3347	3082	3134	1	01710	BN14_00892	832	5724	None	6025	1088	50468	No_constitutive_exon_found_in_species
GTACGTGAATCTTTAGCTGAGGTCCAGGCCAACTACTGACGCATGGGTAGCT	3535	4048	3485	3537	1	23271	BN14_11192	2524	4384	None	6025	1088	50468	No_constitutive_exon_found_in_species
TTTGGCAGCAGACCCGTAGAACCATGCTGACCAGATATGGGTACAAACAGTC	7940	7962	8012	7960	-1	07960	BN14_03779	4834	8997	None	6025	1088	50468	No_constitutive_exon_found_in_species
TAAAGTTCAGTATTTTGGATTGATTCTATAGCTAATGGGTAAACTGGTAGCT	7928	8072	8122	8070	-1	02248	BN14_01142	7320	8657	None	6025	1088	50468	No_constitutive_exon_found_in_species
AAGAGCACTCTGGTATGCAAATACTAGATGGAGACTAATGTAGGGCGAAGGT	2217	2516	2566	2514	-1	11386	BN14_05259	1124	3063	AER299Cp	6025	1088	50468	No_constitutive_exon_found_in_species
CGTGAGTTCAAACACTATTTGAACTACTCCAGTCTCTAAAAGGGTCACAGAA	5488	5691	5741	5689	-1	11386	BN14_05261	3675	6931	None	6025	1088	50468	No_constitutive_exon_found_in_species
ATGGCTCATATATCCATTCCCATGAGACACTCATGAATAGTGGGGAGCAGAA	8705	8864	8914	8862	-1	15915	BN14_07181	4998	9718	None	6025	1088	50468	No_constitutive_exon_found_in_species
GTGAGTGGTCCTACCACTTATATATGCTGAAATCTAACTCTATGGGGTAGCC	8948	9076	8898	8950	1	16239	BN14_07301	5960	10115	None	6025	1088	50468	No_constitutive_exon_found_in_species
ATACTGTGAGTGTTTAGATGATTCTTGTACGGCAGATGGTGATTGGGTAGAG	2019	2103	2153	2101	-1	10952	BN14_05080	740	2217	atg15	6025	1088	50468	No_constitutive_exon_found_in_species
TCGGTAGTGTGTGCCTGGTGTACACGTCTAATGTGGGAACGGGAATGCAGGA	740	803	853	801	-1	10952	BN14_05080	740	2217	atg15	6025	1088	50468	No_constitutive_exon_found_in_species
AAGCGGCTTGGTACTCTTGCACTTCATGCCACTGAAAGCCTACGGGGTAGAG	5068	5942	5992	5940	-1	10952	BN14_05081	4735	6642	None	6025	1088	50468	No_constitutive_exon_found_in_species
ATATTGTAGCTTGCTTGATGAATTGTAGGCTGAAATTAATGGGTTCAAAGGA	4957	5011	5061	5009	-1	10952	BN14_05081	4735	6642	None	6025	1088	50468	No_constitutive_exon_found_in_species
AGTTGGTCTATGTCTGAGCGATAGTGTCTTGTTGACGATAGGGGATAAAGAT	4350	4528	4300	4352	1	16273	BN14_07314	4243	5825	CAM1	6025	1088	50468	No_constitutive_exon_found_in_species
GAGTGCTAGCTTTAGGTCGAAATATTGATATGCTGACGAGGGGACTGTAGTT	7718	7727	7668	7720	1	16273	BN14_07315	6159	7727	CAM1	6025	1088	50468	No_constitutive_exon_found_in_species
CGGGAAGGGGGGGAAGGGGAGAGTAATTTGGCTAAACGGGCTGAAAACAGTG	9709	9825	9875	9823	-1	00110	BN14_00062	8276	9925	trm1	6025	1088	50468	No_constitutive_exon_found_in_species
TTTATATCGACTGGTGATTGGTTTGGGTACTGACTCTTTGGGATGAACAGGG	6137	6331	6087	6139	1	11733	BN14_05390	4293	9083	None	6025	1088	50468	No_constitutive_exon_found_in_species
GCTTTATTTATTTTATCTGGTGTTTGGGCTGGTGTTGATTCTGGGGATAGGT	1557	1716	1766	1714	-1	14872	BN14_06717	1123	3659	None	6025	1088	50468	No_constitutive_exon_found_in_species
GTGTCACACTTTGATTCGGTGATGGATTTACTAACATGGGATGTTGGAAGGG	4136	4164	4214	4162	-1	03121	BN14_01574	2711	5144	RAD53	6025	1088	50468	No_constitutive_exon_found_in_species
CCAAGCAGATGGACGATAGGCCTCAGGAGAAGCTGACGGGTGGAAACTAGAT	7484	7571	7434	7486	1	20357	BN14_09332	5660	7845	attK	6025	1088	50468	No_constitutive_exon_found_in_species
GTCTGGCAAGTCAGATGCAACACCTAGAAGCACCCAAGATGGGGATTCAGGT	2521	3027	2471	2523	1	16753	BN14_07545	2318	4601	None	6025	1088	50468	No_constitutive_exon_found_in_species
TACGCGAGATCGAGTTCAAATTAACCACACGCACTAACCGGGAAATATAGGA	1492	1544	1594	1542	-1	01939	BN14_01017	622	4563	None	6025	1088	50468	No_constitutive_exon_found_in_species
CATCGTACCACAAATATAAGCCGTACTGAGTCCGGGTGCCTGGGGAACAGAT	8100	8411	8461	8409	-1	00297	BN14_00174	8032	9794	ATPase	6025	1088	50468	No_constitutive_exon_found_in_species
ATAACTAGCCCATATTACAATTGCTGACGATAGCTTAACTGGGCAAGCAGCC	4059	4160	4009	4061	1	00637	BN14_00345	911	4273	None	6025	1088	50468	No_constitutive_exon_found_in_species
GAGTGATTTTCGATTGATTAGGTTTATAGGTGTTGATGAATGGGTGGTAGCC	949	1022	899	951	1	16500	BN14_07402	74	2306	TP	6025	1088	50468	No_constitutive_exon_found_in_species
ATCTGTGGTCGATGACAAATCATGATATTAACCAATCTGATATGGGATAGAC	2782	2828	2732	2784	1	02966	BN14_01510	1603	4579	None	6025	1088	50468	No_constitutive_exon_found_in_species
CTTTCCATTTTTTGATCTTGAAAGCTTGGAGCTGATGTGATATGGGAAAGAT	7682	7848	7898	7846	-1	15907	BN14_07171	7597	8744	None	6025	1088	50468	No_constitutive_exon_found_in_species
GGTCAAAGTGCCGCCATCCAAATGTGTTGGAGCTGATCGGGGTGACGCAGTA	8052	8148	8002	8054	1	23040	BN14_10982	6358	9020	None	6025	1088	50468	No_constitutive_exon_found_in_species
CAGTTGGCTTATTTGTTTAAAGTCCAACACTTGAACGCTCGGGTGTATAGGT	8999	9020	8949	9001	1	23040	BN14_10982	6358	9020	None	6025	1088	50468	No_constitutive_exon_found_in_species
TTTAGTTCTAAATCAGGACATGGTGAGGATTGACCCGGGGGGGGGGGTAGTT	1219	1384	1169	1221	1	18286	BN14_08244	429	1607	PEX19	6025	1088	50468	No_constitutive_exon_found_in_species
CGTTCTACCAATAGGAGTTTCGTCTGATCGTTCTGACTTTGAATGGGTAGCT	2362	2507	2557	2505	-1	23364	BN14_11247	1119	3351	None	6025	1088	50468	No_constitutive_exon_found_in_species
CTAGAATAGTAAAGACTAATAGCACTTGTAGGGCCTTAACGGGATTGCAGGG	3776	3986	3726	3778	1	18317	BN14_08268	2027	5306	None	6025	1088	50468	No_constitutive_exon_found_in_species
TGCCTGGTTCAGTTATTCTGCTCAATCGATTTAACGTTTATTGGGAACAGGT	7192	7346	7142	7194	1	18317	BN14_08269	6244	9175	None	6025	1088	50468	No_constitutive_exon_found_in_species
TTATGTCGTTGAAAGAGTCCGTGTATGGTGCTGATGTTCGGGCAATATAGAA	4055	4079	4005	4057	1	10028	BN14_04697	186	4079	None	6025	1088	50468	No_constitutive_exon_found_in_species
AGGTCGGTATCCACCTTGCATATTGATACTCTGGGCTAACCGGGGACTAGAA	2268	2314	2364	2312	-1	22713	BN14_10738	154	2696	lchn	6025	1088	50468	No_constitutive_exon_found_in_species
AGTTTTCCAAGTCTTCCTTACATTACTGAACGACAGCTAACAACGGGCAGGC	8452	8591	8402	8454	1	22713	BN14_10741	8335	9436	None	6025	1088	50468	No_constitutive_exon_found_in_species
GAGTACCACATATAAAGTGATTCTCACTGAGGTTTTACTGAATGGGATAGGT	4433	4513	4383	4435	1	09936	BN14_04667	3429	5715	None	6025	1088	50468	No_constitutive_exon_found_in_species
CCATCGGTATGGCAAGGCACGCTTTGAGACCAAGACGGAGGGGAGGAAAGGG	9354	9409	9304	9356	1	08131	BN14_03865	8359	9409	None	6025	1088	50468	No_constitutive_exon_found_in_species
TCAGTGAGTTTCAGTCCGACACGAATAATTGGACGTATTTCGGCGGGCAGAC	5559	5636	5686	5634	-1	22720	BN14_10744	5559	5977	None	6025	1088	50468	No_constitutive_exon_found_in_species
TTTGTTGGCTTACACATACCTTGCAGCGTAATACTAACTGGGAGACACAGCG	7760	7999	7710	7762	1	07510	BN14_03585	6961	7999	None	6025	1088	50468	No_constitutive_exon_found_in_species
AGGTCGGTATCCACCATGCATATTGATACTCTGGGCTAACCGGGGACTAGAA	2356	2402	2452	2400	-1	07831	BN14_03711	247	2784	lchn	6025	1088	50468	No_constitutive_exon_found_in_species
AGTTTTTCAAGTTTTCCTTACACTACTGAACGAGAGCTAACAACGGGCAGGC	8331	8470	8281	8333	1	07831	BN14_03714	8214	9315	None	6025	1088	50468	No_constitutive_exon_found_in_species
TATTTCCCCCTCACTCTCGGGAACGTACTAATATGGAATTTTGGGGATAGAT	2518	2726	2776	2724	-1	00016	BN14_00005	470	5468	None	6025	1088	50468	No_constitutive_exon_found_in_species
GGTGAGTAAGGCTCTCCTGTGCCTGTTTTACTACTATAAAGGGTTAGCAGCG	7354	7680	7304	7356	1	03892	BN14_01931	7062	8704	None	6025	1088	50468	No_constitutive_exon_found_in_species
AAAGTTCGCCGGATTGCGGGAGAGTCGCTGACTGGGCTACACTGGGACAGGC	8650	8704	8600	8652	1	03892	BN14_01931	7062	8704	None	6025	1088	50468	No_constitutive_exon_found_in_species
ATATCTGAACCGCCTAACACATCATGCTTGGATTTAACTGGGGAAATTAGGG	1519	1687	1469	1521	1	19800	BN14_09011	6	2243	None	6025	1088	50468	No_constitutive_exon_found_in_species
AGTACTGCTGATGAATGCGCTCTGAGTTCGAACTAATGTAACTTGGGAAGAT	2819	2926	2976	2924	-1	22015	BN14_10287	1994	4062	None	6025	1088	50468	No_constitutive_exon_found_in_species
TTCGTAAGTGTCCTATAGCTAGATTGTAACGCTAACGGCTTGTAGGGCAGTG	1994	2014	2064	2012	-1	22015	BN14_10287	1994	4062	None	6025	1088	50468	No_constitutive_exon_found_in_species
AGCCTTTCACCCCGTCCAACTATTCGTCTCAAACCGTCTCACGGGGACAGGA	4380	4443	4493	4441	-1	15354	BN14_06898	2828	5152	None	6025	1088	50468	No_constitutive_exon_found_in_species
CGGTCAACATGTCCGAATCCGCGTACTGAATTCAAATATGGGAATGCTAGGA	8896	8922	8846	8898	1	20172	BN14_09257	7597	9119	None	6025	1088	50468	No_constitutive_exon_found_in_species
TAGGTTCGGTTGTTAGCATTCTTGACATAAACACTTATCCCTGGGGACAGCT	2202	2492	2152	2204	1	23414	BN14_11280	966	2492	None	6025	1088	50468	No_constitutive_exon_found_in_species
CTGGTGCCACTCGTTTGCAATCAACCGCTCGGGGCACCCATGGGATCAAGCT	1731	1824	1874	1822	-1	18244	BN14_08205	1552	2874	None	6025	1088	50468	No_constitutive_exon_found_in_species
AAGTAAATCGCTTTTTACCTGTACCAATAAACCTGACTGGGGGTGTACAGTA	4849	4955	4799	4851	1	23218	BN14_11144	2192	5033	None	6025	1088	50468	No_constitutive_exon_found_in_species
AAGATAACAACTGGTATTTTTAGTTAACGCACTAATTTCCGGGGACATAGGC	4445	4499	4395	4447	1	16732	BN14_07534	4036	4499	None	6025	1088	50468	No_constitutive_exon_found_in_species
TGAGTGAATACCAACGCTTTCTGTTTATTTCGCATCTGACGTGGGGCTAGTC	1103	1270	1053	1105	1	05455	BN14_02709	267	4912	None	6025	1088	50468	No_constitutive_exon_found_in_species
CTTGTCTTTGATGATGAGAGAAACCAGTCTTAACAATTGGGCGTGAATAGGA	6092	6555	6605	6553	-1	05455	BN14_02710	5300	8636	None	6025	1088	50468	No_constitutive_exon_found_in_species
TCGACTCCTTACACTCCCGGTGCTCGATCACAACGTCTGGGCGGAATTAGTG	6761	6969	6711	6763	1	19303	BN14_08761	6117	8578	None	6025	1088	50468	No_constitutive_exon_found_in_species
CTTCCTATAATTAAACCACTCATTACTCACACGGGGGGCCGTGGGCGCAGAA	4778	5081	5131	5079	-1	09523	BN14_04465	4778	5581	None	6025	1088	50468	No_constitutive_exon_found_in_species
GTAGGTCCAACATGACTATCGCGCGATGACGGCACTGATGGGACTGGCAGAG	8456	8595	8645	8593	-1	16897	BN14_07615	4366	8782	None	6025	1088	50468	No_constitutive_exon_found_in_species
TTAATGTAGTCGTGTTATATATTATAAGGAGTTTATGTACGCAGGGATAGGA	2646	2887	2596	2648	1	13376	BN14_06091	1850	3667	None	6025	1088	50468	No_constitutive_exon_found_in_species
GAGTTATAAACTGATCGCTACTTACGCTCATTGATATAACGGGCGACCAGGT	5231	5778	5181	5233	1	21695	BN14_10087	4932	8341	None	6025	1088	50468	No_constitutive_exon_found_in_species
GGTGGGTAACGCACGCTCGGGTGAATTGTTATTTAAGATATAGGGGCTAGGC	3549	3965	3499	3551	1	17147	BN14_07711	3013	3965	None	6025	1088	50468	No_constitutive_exon_found_in_species
ATGACCCCCTCGATTTGGCTCTTTTTTTTTACTGATTACCGGGGAAACAGGA	546	657	707	655	-1	16509	BN14_07406	19	1732	lacA+	6025	1088	50468	No_constitutive_exon_found_in_species
CAAGGCCCTTTTTTATTTTTATCTACCTAATAAAAGCTCAATGGGATTAGAT	7873	7920	7823	7875	1	16509	BN14_07408	7361	8619	None	6025	1088	50468	No_constitutive_exon_found_in_species
TAGACGGTTCTTTTGCTCTATGCAAGCTCGTTTATAACAGGGGGGAGTAGTA	5930	5973	5880	5932	1	02778	BN14_01432	5738	8785	None	6025	1088	50468	No_constitutive_exon_found_in_species
TGTGAGTTTTGATGAGTTGGAGGAGGTCGGGAAGATAACAAGGGACCCAGGT	8181	8254	8131	8183	1	18261	BN14_08220	7715	8832	None	6025	1088	50468	No_constitutive_exon_found_in_species
TTAGTGGTCTGAGCTTGAGGACATTTTAAACTGATATAACTGGGTAACAGCG	1192	1322	1372	1320	-1	12249	BN14_05575	760	2473	mhbM	6025	1088	50468	No_constitutive_exon_found_in_species
GAGTGCTTTCACGGTGCACAGATAAAGAGATCTGACATCTATGGGATTAGTT	5025	5103	5153	5101	-1	22286	BN14_10467	4451	6067	None	6025	1088	50468	No_constitutive_exon_found_in_species
TCTGAACCAAAAATAGATTTGTTATGTTCTAACGAATCTGGGGCAAATAGTA	4451	4965	5015	4963	-1	22286	BN14_10467	4451	6067	None	6025	1088	50468	No_constitutive_exon_found_in_species
TGAGTATCTTGCCAACAATGTGACTTGGGTTATGCTGATCTGGGCCAAAGGT	1539	1560	1489	1541	1	06613	BN14_03235	432	2487	None	6025	1088	50468	No_constitutive_exon_found_in_species
GTCGCCACCAAGCACCAAAGATCTCGTCACCTCTTAACGGGGAGACATAGAG	5283	5417	5233	5285	1	07010	BN14_03399	4267	7913	None	6025	1088	50468	No_constitutive_exon_found_in_species
TTGTGCTTACAGGTCATAGTGTGCCCCCAAAACTCACTTTACGGGCTAAGAT	7683	7734	7784	7732	-1	09602	BN14_04527	5213	8207	None	6025	1088	50468	No_constitutive_exon_found_in_species
TGAGTTTGTCGCAACATGCGGTACATCCGACGCGTTGACAAGGGCTATAGGA	816	961	1011	959	-1	04117	BN14_02037	128	1140	psy1	6025	1088	50468	No_constitutive_exon_found_in_species
TCTGTCTGATTTAAAATGTGAGCCATGGTATTGATTGCGTGGGACTGTAGAA	7447	7529	7397	7449	1	23454	BN14_11322	7307	7967	rpb4	6025	1088	50468	No_constitutive_exon_found_in_species
TTCTTCTTGTTCCTTGTGTTGTATTTTCTAATTGACGCGTGTGGGATAAGGG	7595	7673	7545	7597	1	23454	BN14_11322	7307	7967	rpb4	6025	1088	50468	No_constitutive_exon_found_in_species
CCTGCATTTACTTCAGCAAGAGGATGTATTAATGGAGGAGGGATCGGTAGAT	7514	7636	7686	7634	-1	01101	BN14_00569	6550	7966	None	6025	1088	50468	No_constitutive_exon_found_in_species
ACTCTCTGCTTCCTTGGGCCTGATTCGTAATGATATGCTGGGTGGCACAGAT	4699	4791	4841	4789	-1	08530	BN14_04035	4277	5648	ppp6C	6025	1088	50468	No_constitutive_exon_found_in_species
GCCTCGTGTTAGACTTTTTATTGTAATCTGTCACTAACTTCGGGGTACAGGC	1181	1372	1131	1183	1	03997	BN14_01974	640	4254	SPT8	6025	1088	50468	No_constitutive_exon_found_in_species
TAATCCCAATTTTTGAACCGTATCTGACCCCTCTCCTCGCGGGTACGTAGGT	3426	3727	3376	3428	1	03997	BN14_01974	640	4254	SPT8	6025	1088	50468	No_constitutive_exon_found_in_species
ACGTCACTCTGCATTTTATTTAGTGGATTGTGCTAATGCTGGGCGGATAGGC	7475	7504	7554	7502	-1	03997	BN14_01976	7475	8255	None	6025	1088	50468	No_constitutive_exon_found_in_species
AATTCAATCGCTTACAAGTGTAGAGCGATCGCTGACAATTGGGACCGTAGAA	8216	8317	8166	8218	1	18732	BN14_08486	6237	8317	None	6025	1088	50468	No_constitutive_exon_found_in_species
GTGAGTAAGTTCCTCGATATTCTAAGAGTGTTGGTTGAACGGGACATTAGAT	5090	5321	5040	5092	1	16263	BN14_07307	460	6138	FAB1	6025	1088	50468	No_constitutive_exon_found_in_species
GGTACGTGAGCATTCGTGGAAGTGAGATGTGTACTGACCCAGAGGGCTAGCG	7265	7404	7454	7402	-1	17942	BN14_08068	3588	8211	None	6025	1088	50468	No_constitutive_exon_found_in_species
ACTGTTTTGGGGGTTGGATTTGATTGAAACCTGACTGTCTGGGTGAACAGTC	3574	3722	3524	3576	1	23468	BN14_11331	3269	3722	None	6025	1088	50468	No_constitutive_exon_found_in_species
CAACTCACGAGGCAAGCCGTTATATTAGGATCATAACGGGAGAAACATAGGT	3910	3992	3860	3912	1	17938	BN14_08060	3000	4300	None	6025	1088	50468	No_constitutive_exon_found_in_species
GTAGGTTGCCTGTATCCAGTGGTAGGATTTTTGACTAATGGTGGGAATAGGT	3458	3588	3408	3460	1	21243	BN14_09806	145	3588	None	6025	1088	50468	No_constitutive_exon_found_in_species
GTGGGTTATTTGATTTGAAGCTCCTGATATTTTCCAACCTGGGCATGTAGCG	4931	5114	5164	5112	-1	13300	BN14_06040	643	6443	MAP_kinase	6025	1088	50468	No_constitutive_exon_found_in_species
TATGGATCATGATTAGATGGCCAACGTTAACCCTTGTATCGGGAGATCAGGC	1218	1230	1280	1228	-1	23298	BN14_11206	430	1719	None	6025	1088	50468	No_constitutive_exon_found_in_species
TTCCTATATTCTGATTGTTCTCGGGCGGATGGCTGATGGGTTGGGAATAGAT	6631	6734	6784	6732	-1	21527	BN14_09988	6631	8289	pkaC	6025	1088	50468	No_constitutive_exon_found_in_species
GGAGTAGAAGCGATCCCTGATGTGAAAATTGACGGTGGGGATGAATACAGGA	1553	1618	1668	1616	-1	07858	BN14_03733	485	1803	None	6025	1088	50468	No_constitutive_exon_found_in_species
ATACATAGCCCCGCGTCTTCCGCGTCTCAGCTCTCTCGTCTGGGAATTAGAT	3795	3906	3745	3797	1	19740	BN14_08976	2496	4886	LbMsrA	6025	1088	50468	No_constitutive_exon_found_in_species
ATTCGTGAGGTGCTCCGGCCAGTCATCTCTAAATGTCGGGATCGGAACAGGT	620	679	570	622	1	15423	BN14_06925	481	6586	None	6025	1088	50468	No_constitutive_exon_found_in_species
GCCGGCCCCAATGCGTACGGTTCAAGCAGGAGCTGATGAGAAGGGAGTAGTA	745	832	882	830	-1	01741	BN14_00916	111	997	None	6025	1088	50468	No_constitutive_exon_found_in_species
ATACTAATATACAAGTCTCGAGCATAGCTGATATGATACAAGGGCTACAGGA	7103	7210	7053	7105	1	01741	BN14_00918	6991	8278	None	6025	1088	50468	No_constitutive_exon_found_in_species
AAGTGTATTTGATAACTAGGGTACTATTATATTACTGATTGCGCGGGTAGAC	773	926	723	775	1	16473	BN14_07386	263	1964	cft1	6025	1088	50468	No_constitutive_exon_found_in_species
GATGCCTTTCTCTGTTCCGTTTTTTATGTTATTTGTTTCTGGGTAACTAGTT	3435	3468	3518	3466	-1	16473	BN14_07387	2231	4354	None	6025	1088	50468	No_constitutive_exon_found_in_species
TTTGTTTTTCTTGGTTTTGGGCAAGGACGCTGATGAGCTGGGTCGGGAAGAT	1774	1886	1724	1776	1	23486	BN14_11341	591	2130	nup107	6025	1088	50468	No_constitutive_exon_found_in_species
TGTTTTATATATCTCATTTAATCCGAGTTTTACCTTTTTTGGGGGGGAAGGC	6392	6544	6342	6394	1	23293	BN14_11204	3321	8240	lacA+	6025	1088	50468	No_constitutive_exon_found_in_species
TCCCACCACTAGTCCATTATACTATCTTAAATATAGGCGGGCGCAAATAGTC	4776	5022	5072	5020	-1	09900	BN14_04651	2743	5217	None	6025	1088	50468	No_constitutive_exon_found_in_species
AGTCTAACTATTGACCTGTGTTAATCGTTGCTTATTCCAACGGGAATTAGAC	6434	7044	7094	7042	-1	09900	BN14_04652	5855	7318	None	6025	1088	50468	No_constitutive_exon_found_in_species
AGTAGAACCTACAGCTCGTCCAAGGAACATGTCTAAACTCAGGGGCATAGGT	4361	4392	4311	4363	1	03499	BN14_01749	4141	8140	None	6025	1088	50468	No_constitutive_exon_found_in_species
GTGAGTTCGGTTCCTCTGTTGGGTTGGCGATGGATTTATTGGGGATATAGAC	7592	7726	7542	7594	1	03499	BN14_01749	4141	8140	None	6025	1088	50468	No_constitutive_exon_found_in_species
TTGACCGAATTGTATGCAGAGCCATGCTGATAAATACTCTGCGCGGGTAGTG	4241	4412	4462	4410	-1	18379	BN14_08293	3890	6181	LAC	6025	1088	50468	No_constitutive_exon_found_in_species
TTTGACATCATGCTTATGTCTTATCACATCTAATCTTATTCGGGTAACAGGC	122	779	829	777	-1	10271	BN14_04824	52	1179	None	6025	1088	50468	No_constitutive_exon_found_in_species
ACGTCGCATCTGGCTCTTCTGACGGGACTGTGTGTGTGTGGGATGGGCAGAC	205	233	283	231	-1	11381	BN14_05251	205	1757	None	6025	1088	50468	No_constitutive_exon_found_in_species
TTAACACATGCTCGACATGAAACACTCTGAATAGTCATCTGGGAGTGTAGCC	4762	4797	4847	4795	-1	20116	BN14_09214	4580	6645	lcc8	6025	1088	50468	No_constitutive_exon_found_in_species
TGTATGTCCAATGACTTCAAGGATCTTATTCACAACTGACGGGAGTATAGTG	2012	2372	1962	2014	1	21725	BN14_10103	1200	5606	None	6025	1088	50468	No_constitutive_exon_found_in_species
AACGCCCTGCTTTGCGTGTCGAACGGGCGCTTACTAATTGGGAGGATTAGGA	6696	6825	6646	6698	1	04108	BN14_02033	6187	7380	MPPED1	6025	1088	50468	No_constitutive_exon_found_in_species
GTAGGTGTATTGGTCAGGAATTGGTGCTGAACACTGATTTATTCGGGAAGAT	6498	6590	6448	6500	1	03124	BN14_01579	3662	7755	None	6025	1088	50468	No_constitutive_exon_found_in_species
AGTGTACCTTCATTTCGATCCTACAATTTAGATTTATTTTGAGGGCATAGGA	1883	1914	1964	1912	-1	22936	BN14_10906	612	2370	None	6025	1088	50468	No_constitutive_exon_found_in_species
AATTTCCATTCTCTACGAGTGTTTATGCGAATTAATTATTTGGGAAACAGCA	5146	5291	5096	5148	1	14664	BN14_06636	3262	6798	None	6025	1088	50468	No_constitutive_exon_found_in_species
AGTTGCTCTGTGTTTGGGGGGCCGAATGCTGAAATGGGTGGTGAATGTAGCC	5637	5729	5587	5639	1	00415	BN14_00233	4286	6897	None	6025	1088	50468	No_constitutive_exon_found_in_species
ATTCTGCAATTTACATACGAGGCGTAGATTGGGCTGACTCTAATGGGTAGTT	319	350	269	321	1	11378	BN14_05248	63	1271	gnr1	6025	1088	50468	No_constitutive_exon_found_in_species
CTATACTTCCCAAAGGTCATAATTAATTTTTCCCTGGCTGATGTGGGTAGAT	3770	3895	3720	3772	1	04319	BN14_02153	3178	6085	None	6025	1088	50468	No_constitutive_exon_found_in_species
TAAGTTTTCTCGCACTATGGAGTCTGAAACAAACTAAGGAGGGCATCAAGTC	7452	7549	7402	7454	1	04319	BN14_02154	7216	7737	None	6025	1088	50468	No_constitutive_exon_found_in_species
GTCTAGTCATCTGTTCCGAAGTATGATTCTGATTTGCATGCGGGGTACAGGG	1712	1884	1662	1714	1	21395	BN14_09897	407	1884	PSMD6	6025	1088	50468	No_constitutive_exon_found_in_species
TGGCATGTTATTGGCTATGTCAAAATATTCGTCTAATACGGGTTAAACAGGG	3304	3317	3254	3306	1	21395	BN14_09899	3164	4260	None	6025	1088	50468	No_constitutive_exon_found_in_species
AGTTTGTGGCTTTAGAGCTCGAACCCAATTGGATGTTAAATATGGGGTAGGA	5246	5308	5196	5248	1	21395	BN14_09900	4902	7607	AOD1	6025	1088	50468	No_constitutive_exon_found_in_species
GTGTTTGGCTGAAGCTGGTGGTGTCCAGTATAACTGACATATGGGTGTAGGC	4336	4366	4416	4364	-1	13436	BN14_06118	3226	4819	None	6025	1088	50468	No_constitutive_exon_found_in_species
GAAGAAGGGCGTGCCTGAGGCAGCACGGTAGACATGGTGTGTGGGCGAAGGG	3226	4296	4346	4294	-1	13436	BN14_06118	3226	4819	None	6025	1088	50468	No_constitutive_exon_found_in_species
TAAAGTGAGTGTTCCGAATAGCGAATGGAGCAATGCTAACGCGGGGCTAGAA	7041	7088	7138	7086	-1	07725	BN14_03680	5663	7766	None	6025	1088	50468	No_constitutive_exon_found_in_species
TATGAATCGTATTTGTGGGCTTTTAATCAGTTCTCATGTGGGTTGGATAGCT	4060	4246	4296	4244	-1	04017	BN14_01988	2601	7085	None	6025	1088	50468	No_constitutive_exon_found_in_species
AGTAGGACCGGTATCTCGAAAGACTGTCAAACTTACTAATGGGATTACAGCT	7383	7495	7545	7493	-1	00034	BN14_00012	7122	7730	None	6025	1088	50468	No_constitutive_exon_found_in_species
GTGAGTGGGCTATCTACGAGACTTTAGAAGTTGAACTGATAAGGGTATAGTA	442	612	662	610	-1	19661	BN14_08941	300	3155	None	6025	1088	50468	No_constitutive_exon_found_in_species
GTGTTTTATATTCATTCCCGAGTTCCTCTGAGTCTGAATGAGGGGTACAGTC	7569	7606	7519	7571	1	06642	BN14_03255	4698	7707	TOXA	6025	1088	50468	No_constitutive_exon_found_in_species
TGAGTTCTCGTAAATTGAAATTTCCGACCCCATTCTTATCGCGGGCGAAGCT	3452	3732	3402	3454	1	19960	BN14_09139	2462	4160	None	6025	1088	50468	No_constitutive_exon_found_in_species
GTGTGATTGGTTCGTTAAACTGGACGTAATGTGAATTTCCGGACGGGCAGAT	1319	1399	1269	1321	1	23576	BN14_11404	161	2899	PR_S1	6025	1088	50468	No_constitutive_exon_found_in_species
GTGAGTCAGACAGAGGCCGAACAAGATCACTTCAAAATTATGGGAATTAGAT	326	469	519	467	-1	16200	BN14_07276	81	1085	AMD3	6025	1088	50468	No_constitutive_exon_found_in_species
CGTTCTGTGACTGAATCCCCGTATATATGCTAAGTGTTGGGGCAAATCAGCG	2001	2059	2109	2057	-1	22173	BN14_10389	117	6468	None	6025	1088	50468	No_constitutive_exon_found_in_species
GAGGGTACACAATGTAGAGTCGAGCAGATATCTAAGGCTCGGGGTGTTAGTA	4579	4677	4529	4581	1	07709	BN14_03674	3301	4823	None	6025	1088	50468	No_constitutive_exon_found_in_species
TATGGCCTTTTATCGCGTCTCACCCTGATGACTAACTGGGGCGAATGTAGCT	1751	1797	1701	1753	1	20648	BN14_09465	1609	1964	Mdp1	6025	1088	50468	No_constitutive_exon_found_in_species
GAGTTTATTGACACCCATCCGAGTATCCGGGCTTATAGAACGGGTGACAGTC	1480	1641	1691	1639	-1	20105	BN14_09202	13	2920	None	6025	1088	50468	No_constitutive_exon_found_in_species
GTAGGCGACTATCATTTGTTTCGTGCATCCCAACTCACGATGGGATCAAGGT	435	563	613	561	-1	20105	BN14_09202	13	2920	None	6025	1088	50468	No_constitutive_exon_found_in_species
GCCTTTAAACTGGCCACTATTATTCATCTCTGTGATCAACGGGTAAATAGGG	3794	3925	3975	3923	-1	14545	BN14_06588	502	4346	None	6025	1088	50468	No_constitutive_exon_found_in_species
TAGGTACACTAATAGCAGCTTGGCCTGTTGATGTGAGTATCCGGGAGAAGAT	133	153	203	151	-1	00559	BN14_00313	133	3057	CHR16215	6025	1088	50468	No_constitutive_exon_found_in_species
ATTCTCATAAATGCAATGCATGGCGGCTAGCAGAGCTAACTGCGGGATAGGT	6062	6186	6012	6064	1	08246	BN14_03910	1871	7150	None	6025	1088	50468	No_constitutive_exon_found_in_species
AAGTCGCACATCATCATCGGGCTATGGCAGCCGGCTCATTTAGTGGGTAGAT	6735	6861	6685	6737	1	08246	BN14_03910	1871	7150	None	6025	1088	50468	No_constitutive_exon_found_in_species
CTCCGCCTCCTCGTTCATGTGCTCAACTGCTTCTTGGGTGGGATGTATAGCG	6958	7119	7169	7117	-1	16354	BN14_07338	2835	7547	SMC6	6025	1088	50468	No_constitutive_exon_found_in_species
TTCTGGTGGTGTGGATCTCTGGCAATGAACGCTGAGTGTCAATCGGGTAGGA	3815	3931	3981	3929	-1	16354	BN14_07338	2835	7547	SMC6	6025	1088	50468	No_constitutive_exon_found_in_species
GGTGTACAGCCACTTTTGGGTATCGAACCTAGGACTCATGGGAATCACAGGA	6310	6411	6461	6409	-1	16888	BN14_07611	5416	6507	rab18	6025	1088	50468	No_constitutive_exon_found_in_species
CGTTTCTCTTTTCCCGAGTATACAAGCTGAGAGCTGAGTATGCGGGGCAGGG	4063	4182	4013	4065	1	21147	BN14_09761	3065	4644	RKI1	6025	1088	50468	No_constitutive_exon_found_in_species
GCGAGGGTACAATGTAGAGTCGAGCAGATATCTAAAGCTCGGGGCGTTAGTA	3032	3130	3180	3128	-1	17781	BN14_07974	2886	4406	None	6025	1088	50468	No_constitutive_exon_found_in_species
ATGATTTGACTCTCTCGCGTGATATTAGAAAATCTTACCCGGGTGCCAAGCT	4647	4747	4597	4649	1	08459	BN14_04000	3947	5683	ugl	6025	1088	50468	No_constitutive_exon_found_in_species
AGACACCAGAGTTGGCTAGTCTGGGTTGACTGACTGTCGTGGGCGAATAGGA	5204	5337	5387	5335	-1	00652	BN14_00355	4628	5805	IMP4	6025	1088	50468	No_constitutive_exon_found_in_species
ACAGTTTTCTTCATCCCAATTTGACATATCCTGAGCTTGGGTGAATGCAGAA	5859	6889	6939	6887	-1	12661	BN14_05766	5859	7444	None	6025	1088	50468	No_constitutive_exon_found_in_species
TAAGCCCTCCCCTGGCACTTCAAAAGTAGGGGATTGACGCGTGGGTGTAGCC	4555	4565	4505	4557	1	21375	BN14_09873	3922	5725	None	6025	1088	50468	No_constitutive_exon_found_in_species
CATGTCCGTTTGACTCTATCGAGGTAGAACTAATATCCTGGTGTGGGAAGAT	5397	5524	5347	5399	1	21375	BN14_09873	3922	5725	None	6025	1088	50468	No_constitutive_exon_found_in_species
TATGTATGAACTCTGCATCCAAGCGCCATTGTCTGAAACTGGGATTGTAGAT	1285	1489	1539	1487	-1	22928	BN14_10896	389	1939	None	6025	1088	50468	No_constitutive_exon_found_in_species
TGTTTGGTTTTTTCTCAGTTTGGATGGTATTAATTCGAGGGGGGGCGTAGAA	3748	3922	3698	3750	1	19703	BN14_08967	1523	5340	None	6025	1088	50468	No_constitutive_exon_found_in_species
TTTGTCTCTTCTCTATAACTACTGTTTATTCTAACCAGGCACTGGGATAGAT	6817	7006	6767	6819	1	23648	BN14_11464	5971	7330	None	6025	1088	50468	No_constitutive_exon_found_in_species
AAGGTCGATTTAGAGAGGTCGTGTGAAGTGTTGACTGAGGGCGTGAATAGCG	1341	1370	1420	1368	-1	09296	BN14_04367	136	1431	None	6025	1088	50468	No_constitutive_exon_found_in_species
CATCCTTGTCTACCAAGCTCAACTTCGACGGTCATTGATATCGGGAATAGAA	202	1284	1334	1282	-1	09296	BN14_04367	136	1431	None	6025	1088	50468	No_constitutive_exon_found_in_species
GAGTTCGTTTAAAAACACTATACACCTATATTTACTGACTTGTGGGATAGCT	3346	3447	3296	3348	1	14738	BN14_06663	35	4548	amlB1	6025	1088	50468	No_constitutive_exon_found_in_species
TGAGGATCAAGTCCTCGCTGGACGAAGTCTAAAACTAAGCGAGGGTATAGAA	1865	2025	1815	1867	1	23655	BN14_11469	835	4144	Cog5	6025	1088	50468	No_constitutive_exon_found_in_species
GTACGCTTTTTCGTCTTTTATTTACCAGAGCAGTGCTTAGAGGGCGGCAGAT	3068	3236	3018	3070	1	23655	BN14_11469	835	4144	Cog5	6025	1088	50468	No_constitutive_exon_found_in_species
GATGCTTTGCTTGAATAGGTGGTCGCATTATCTGACATACTGGGGCATAGGC	3379	3586	3636	3584	-1	08584	BN14_04054	539	4741	RAD16	6025	1088	50468	No_constitutive_exon_found_in_species
GAGTATAAATTATATTTGGTATTTGTTTACATTGCTGATAGGGGCTGCAGCT	958	1003	1053	1001	-1	02305	BN14_01170	958	2429	None	6025	1088	50468	No_constitutive_exon_found_in_species
ATCATGGTAATCTTGCCCCTGAGAATATACTAACTATCAGGGTAAATTAGCC	4708	4850	4900	4848	-1	00577	BN14_00322	4471	5872	sae1	6025	1088	50468	No_constitutive_exon_found_in_species
CAACCCGAAAGTTGGAAATCAATTAAACTAATGAGGCTGGTTGGGAACAGGT	2521	2591	2471	2523	1	17873	BN14_08018	1420	3186	None	6025	1088	50468	No_constitutive_exon_found_in_species
TAAGTATATCTGTACAGCATTCACTAATGTTGGTCGCTGTGGGGTTGTAGCA	3493	3515	3443	3495	1	00409	BN14_00227	3386	6017	None	6025	1088	50468	No_constitutive_exon_found_in_species
AAGTAGCATAACTATATGAACAAAAGCTATTTTACAAAGCGGGAATATAGAG	5182	5368	5132	5184	1	18630	BN14_08431	4578	6687	None	6025	1088	50468	No_constitutive_exon_found_in_species
AAAGCGTACCCGTGTGAAGCCGGCTTGCTGACGTTCTCATTAGGGCGCAGAT	4107	4172	4222	4170	-1	13560	BN14_06157	1044	4245	None	6025	1088	50468	No_constitutive_exon_found_in_species
TCACAGCTGCCTTTTCAGACCCTGATGCAAAACGCGCTGCCGGGTGAAAGAT	2593	3085	2543	2595	1	20994	BN14_09683	2443	3085	None	6025	1088	50468	No_constitutive_exon_found_in_species
AGCTGGGCGTATACAGCGCGTGAATATGCCTCGCTGAAACTAAGGGACAGGT	4189	4285	4139	4191	1	02558	BN14_01320	4012	6049	None	6025	1088	50468	No_constitutive_exon_found_in_species
TAGTTGATAGGGTTGACATTCTAATTGTTTATAACTCATGGGGGTGTTAGTT	6561	7086	6511	6563	1	19624	BN14_08921	6401	7146	None	6025	1088	50468	No_constitutive_exon_found_in_species
GCGTCTACACGAATTCGAGAAGTTTTCACTAATGTATTCGGGGGTGCCAGCG	2975	3064	3114	3062	-1	00718	BN14_00379	1084	4383	None	6025	1088	50468	No_constitutive_exon_found_in_species
GTGCGAGCTGACCATATGCGGTGTATGTAAAGGCTGACGGGATGGGACAGCA	1970	2044	1920	1972	1	23685	BN14_11495	62	3264	None	6025	1088	50468	No_constitutive_exon_found_in_species
GTACAGACATAGACTGAACGACATGGATGGTGGCTGACTGGGCAGAACAGAG	2345	2402	2295	2347	1	23685	BN14_11495	62	3264	None	6025	1088	50468	No_constitutive_exon_found_in_species
ACTTGGGACTTGCTGGCTACAATGATCTGAGCACGGAGGTTGGGTGATAGAA	2466	2653	2416	2468	1	23685	BN14_11495	62	3264	None	6025	1088	50468	No_constitutive_exon_found_in_species
GGGTTGAATGACCATGTTCTAGTAGACAAGCTAACGATCTGGGCGAGCAGGA	4556	4776	4506	4558	1	06542	BN14_03202	646	5439	None	6025	1088	50468	No_constitutive_exon_found_in_species
AGGAAGAGAAGCGCGAGGCGGCGACAGTCTGATTTATGGCGGGAAAGAAGCT	2995	3386	2945	2997	1	22261	BN14_10455	194	4558	None	6025	1088	50468	No_constitutive_exon_found_in_species
TGAGGATCAAGTCCTCGCTGGGTGAAGTCTAAAACTAACTGGGGGTACAGAA	5321	5481	5531	5479	-1	23687	BN14_11501	3524	6511	Cog5	6025	1088	50468	No_constitutive_exon_found_in_species
GTACGCTGTTTCGTCTTTTATTTACGAGAGCAGTGCTTAGAGGGAGGTAGAT	4111	4279	4329	4277	-1	23687	BN14_11501	3524	6511	Cog5	6025	1088	50468	No_constitutive_exon_found_in_species
GAGTGATTTTCGATTGATTAGGTTTGTAGGTGTTGATGAATGGGTGGTAGCC	952	1025	902	954	1	23346	BN14_11231	74	2309	TP	6025	1088	50468	No_constitutive_exon_found_in_species
GTGAGTTTCCTGTCGTGTACTTGAATATAATTCATTTACACTGGGGGTAGTC	3391	3485	3535	3483	-1	23690	BN14_11505	558	5266	vdh	6025	1088	50468	No_constitutive_exon_found_in_species
TTTTTTTTGTGTAGATCCCGGGGCTGATTTAGGGGGTGCGCATGGGGTAGTT	1353	1987	2037	1985	-1	04657	BN14_02320	347	3992	None	6025	1088	50468	No_constitutive_exon_found_in_species
ATGGGTTCCGGTGATTGGATGATACGGCTGCTGACGCTTGGCGTGGGTAGGA	819	900	950	898	-1	04657	BN14_02320	347	3992	None	6025	1088	50468	No_constitutive_exon_found_in_species
TATCAAAGTCTTGTTCGGATATTCAACTCACTACGTGTATAATCGGGTAGTC	469	534	419	471	1	06744	BN14_03295	207	5189	None	6025	1088	50468	No_constitutive_exon_found_in_species
GTGGGGGATGGTGAGTTCAGATCCTGAATATTGACATCATGGGCAAACAGTC	107	121	171	119	-1	05753	BN14_02879	107	1658	None	6025	1088	50468	No_constitutive_exon_found_in_species
GTTTGGTTTTTTTTCTCAGTTTGGATGGTATTAATTCGAGGGGGGCGTAGAA	3762	3936	3712	3764	1	23719	BN14_11527	1518	4508	None	6025	1088	50468	No_constitutive_exon_found_in_species
TGTGAGCTGGTACCGCCTTTCATCAAAAATAGGTGCTGAACGGGTGGTAGAT	6250	6269	6319	6267	-1	13860	BN14_06283	4430	6722	None	6025	1088	50468	No_constitutive_exon_found_in_species
TTGGCGGCCCTATCCAAGATCCAAAAGCTAAACTCATCTCAATGGGTTAGCC	4768	4913	4718	4770	1	23228	BN14_11149	2678	4913	None	6025	1088	50468	No_constitutive_exon_found_in_species
CAGTCGTCGAGGCTGTACCGCATGCTTTTTCCGCTCATGGGTTGGACAAGGT	1563	1815	1865	1813	-1	00489	BN14_00278	1079	2302	NBP352	6025	1088	50468	No_constitutive_exon_found_in_species
GAACTTTTACTCAATAAAGGGTGCGAGTGTGTGATAAACCGGGCGTACAGGT	3941	4507	4557	4505	-1	00489	BN14_00280	3425	6380	pol5	6025	1088	50468	No_constitutive_exon_found_in_species
AATACGCAGGCAGACCACCCACAGCATTGACGTGCTCTTTGGGGTCACAGTT	996	1107	1157	1105	-1	00043	BN14_00019	629	1301	mif	6025	1088	50468	No_constitutive_exon_found_in_species
AAGTTATCAAATAGAGCCTAATTTATCTTATGATTAATTGGGAATTTAAGCC	1040	1157	990	1042	1	22076	BN14_10324	111	5726	None	6025	1088	50468	No_constitutive_exon_found_in_species
GGTAAGCATTGGTGGTTGATATGGCTAGAGTTTTGCTCATCATGGGGCAGAC	4569	4677	4519	4571	1	17669	BN14_07924	3975	5303	yomI	6025	1088	50468	No_constitutive_exon_found_in_species
GCAGTATGGGTACAGCATGGCACTGCTCTCAATCTTATCCTTGGGAACAGGG	2480	2673	2723	2671	-1	06187	BN14_03073	1903	3581	tyr1	6025	1088	50468	No_constitutive_exon_found_in_species
TATGGAGTTCTCTCATTGTAGGGTAAGTGCTAAGATATGTGGGGACATAGAT	686	856	636	688	1	02643	BN14_01365	427	972	rpl32	6025	1088	50468	No_constitutive_exon_found_in_species
TGACTGAATGATAGGAGGAGAGGTCCTGAATCCATATGGGGGGGATGTAGGC	4703	4858	4908	4856	-1	23744	BN14_11547	4029	5119	None	6025	1088	50468	No_constitutive_exon_found_in_species
TGTTTCGTTACTACCCGGTTGAGTCTGATACTTTTTTGGGGGGTGATCAGAG	3503	3738	3788	3736	-1	04203	BN14_02091	3311	5424	cct4	6025	1088	50468	No_constitutive_exon_found_in_species
TGGTACTATGTTATCACCCCATGACATCGATTCTGACATAGGGGTCACAGAA	3414	3584	3364	3416	1	13814	BN14_06251	845	3584	None	6025	1088	50468	No_constitutive_exon_found_in_species
GGTGAGTCCCTCTCGGACATCAAACAACCTTCGACCTCATCAAGGGATAGAA	3336	3391	3286	3338	1	09030	BN14_04249	2518	5840	ASAH2	6025	1088	50468	No_constitutive_exon_found_in_species
AATCGACCAGCCTAATCTCTGATGCGATACAAAAATTGTTGGGTCTAAAGTC	3654	3663	3604	3656	1	09030	BN14_04249	2518	5840	ASAH2	6025	1088	50468	No_constitutive_exon_found_in_species
GTTTTTAACGACATGATGACTTCTTCGGCGAACTAAATAGGGGATTGTAGGC	5584	5615	5534	5586	1	22388	BN14_10534	4460	6608	None	6025	1088	50468	No_constitutive_exon_found_in_species
ATGTTGCAACCCCCTGCGATTGATTGAATTGATCCTGACTCGGGAATTAGGT	4235	4420	4185	4237	1	22269	BN14_10459	3880	5649	None	6025	1088	50468	No_constitutive_exon_found_in_species
TTGTGAGTTGCATTGTTGACGCTGGTGGGCACGGATTGATGATTGGGTAGAT	2022	2123	1972	2024	1	16022	BN14_07215	1099	5438	CHR16209	6025	1088	50468	No_constitutive_exon_found_in_species
CGTGTGCTGTTTTGTCGACGTATTATATTCTTATTGACGGGAATGAACAGGC	2403	2611	2353	2405	1	16022	BN14_07215	1099	5438	CHR16209	6025	1088	50468	No_constitutive_exon_found_in_species
GAGTTGAGGTGATGGCGGGTGAAGGATGTGGAACTGACAAGGGCATACAGAC	475	547	425	477	1	23760	BN14_11564	126	664	cbhB	6025	1088	50468	No_constitutive_exon_found_in_species
GTAAGTCTTTATCCAATCGTTCGTCTCAAAATCGAATAACTCGTGGGAAGAC	2080	2146	2030	2082	1	00108	BN14_00058	1604	4346	HUF	6025	1088	50468	No_constitutive_exon_found_in_species
CAATCTCTCATTTTTTTGCTCCTGTGTGCGGACTAATGTTGGTGGGACAGGC	5596	6012	5546	5598	1	03850	BN14_01915	3479	6012	None	6025	1088	50468	No_constitutive_exon_found_in_species
TATGTCCCACGGGTGTATTATATTACCGAATACTGATGGTGCGGGAACAGGC	6087	6240	6037	6089	1	19333	BN14_08784	5398	6407	None	6025	1088	50468	No_constitutive_exon_found_in_species
GTCGATCATTGATGGATTTGCACTAACGAGTTACTCCTGGGAACATGTAGAA	1684	1697	1747	1695	-1	08328	BN14_03946	92	2224	None	6025	1088	50468	No_constitutive_exon_found_in_species
GTCAGAAGGGGCGAGACCAGGGACTGATGTGATTTTTCTTTGGGATATAGGG	6022	6148	6198	6146	-1	22326	BN14_10492	5573	6474	None	6025	1088	50468	No_constitutive_exon_found_in_species
GAGTTGAGGTGGTGGCGGGCGAAGGATGTGGAACTGACAAGGGCATACAGAC	522	594	472	524	1	19814	BN14_09024	20	711	CBH1	6025	1088	50468	No_constitutive_exon_found_in_species
CGTGCTTAAATTATGCTATAGATACAATGAGACGCTGAATTGGGAAACAGTC	3622	3689	3572	3624	1	23772	BN14_11582	2042	4406	None	6025	1088	50468	No_constitutive_exon_found_in_species
AGTGTACCTTCATTTCGATCCTACAATTCAGATTTATTTTGAGGGCATAGGA	1882	1913	1963	1911	-1	23773	BN14_11583	612	2366	None	6025	1088	50468	No_constitutive_exon_found_in_species
GAGTTGAGGTGATGGCGGGTGAAGGATGTGGAACTGACAAGGGCATACAGAC	475	547	425	477	1	23775	BN14_11586	126	664	cbhB	6025	1088	50468	No_constitutive_exon_found_in_species
GAGTGGGCCCGAAAGGTAAATTACGAAAGCTTGAAAACGGGGTGAATCAGGT	1451	1490	1401	1453	1	05115	BN14_02542	165	1490	None	6025	1088	50468	No_constitutive_exon_found_in_species
GTGATGTTTGGACTTGGCGATCAAGTCGCTAATGGGGGTGGGTATTGAAGAA	5014	5029	4964	5016	1	22655	BN14_10708	4050	5029	None	6025	1088	50468	No_constitutive_exon_found_in_species
CTCCCTAATCTCACTCGCCCCGCGTATAAACTAACTGGGCGAATCGGCAGCT	2775	2981	2725	2777	1	22822	BN14_10809	1520	3778	None	6025	1088	50468	No_constitutive_exon_found_in_species
TTACCAACGTAAAGGCCAACCCACTGACGATAAGATTAAAATCTGGGAAGCT	52	113	163	111	-1	22428	BN14_10553	52	906	None	6025	1088	50468	No_constitutive_exon_found_in_species
TAAGTTAGAACGTCATTCTTATTTTTTTCGTCTGATTACTGGGGCGTCAGAT	367	537	587	535	-1	13841	BN14_06274	32	1057	None	6025	1088	50468	No_constitutive_exon_found_in_species
GTCCCCCCCGCATCACGTGTTTTAGTCAAGGTCACTAATTAGGGAAATAGTA	5068	5230	5280	5228	-1	17685	BN14_07936	5068	6335	None	6025	1088	50468	No_constitutive_exon_found_in_species
TGAGTATGGCGGATCGGGCTTTGTCACGTTTGGCTTATCTGGCCGGGTAGGA	2225	2301	2351	2299	-1	10379	BN14_04890	342	4432	SYMPK	6025	1088	50468	No_constitutive_exon_found_in_species
GCCCCCCCCCATCCCCTAATTCACACCTCACTCACGCATTGGGGCTACAGAC	4961	5138	4911	4963	1	10379	BN14_04891	4581	5138	VMA10	6025	1088	50468	No_constitutive_exon_found_in_species
TTCCTATATCGTCTTTGATCTTGATGCTAAACAATTGCGGGGGCAAACAGCG	3423	3509	3373	3425	1	10089	BN14_04724	1507	6386	None	6025	1088	50468	No_constitutive_exon_found_in_species
TAAGTCTCGATTTCGTATACTTTGTGCATTTAATTTGACAGCGGGACCAGGT	3018	3096	2968	3020	1	14637	BN14_06623	2385	4230	None	6025	1088	50468	No_constitutive_exon_found_in_species
TTGCCGATAAAATACAGAAAGATGGGTTTCTTACTAACATGTTGGGACAGCC	259	272	322	270	-1	09427	BN14_04423	259	904	None	6025	1088	50468	No_constitutive_exon_found_in_species
CTTACACGCGCTAATAACTCTAACGCGAACACAAGTCGCGCGGGCAGTAGGG	4483	4598	4648	4596	-1	03028	BN14_01527	3935	4778	bsh3	6025	1088	50468	No_constitutive_exon_found_in_species
TGCTCTATCGTTTATTACCATAGACCACGGATTAACGTTGGGTCGTAAAGAT	5590	5741	5540	5592	1	03392	BN14_01709	3012	6160	inpp5f	6025	1088	50468	No_constitutive_exon_found_in_species
GAGTTGTCTCTTAATAAGCTTCCGAACAGGTAATCATATCTGGGGTATAGTC	3512	3567	3462	3514	1	23037	BN14_10978	78	3771	None	6025	1088	50468	No_constitutive_exon_found_in_species
TTATTTTCAAGTTTAATTTTACATTTGATTGACCTTGGGAAATATGATAGAA	1154	1218	1268	1216	-1	15097	BN14_06806	364	2424	None	6025	1088	50468	No_constitutive_exon_found_in_species
CCTCGCAATCTTTCCAGCGATCCATCTAACTGATTTTCTGGGGATATTAGGT	619	732	782	730	-1	15097	BN14_06806	364	2424	None	6025	1088	50468	No_constitutive_exon_found_in_species
TGAGTGCTGTAAGCCTGTGCGTAAAGCCTGAGACATACCGGGTGTGATAGAA	2155	2242	2105	2157	1	23807	BN14_11620	937	2543	None	6025	1088	50468	No_constitutive_exon_found_in_species
TGAGTACCAACTTTGACTGTATTCAGTCTGAAGCTAATATACGGGAACAGCA	2413	2630	2680	2628	-1	10235	BN14_04806	1879	6082	None	6025	1088	50468	No_constitutive_exon_found_in_species
TAATCCACATATATCATACTAACCTGGTTTTTGTCGTTTAATTGGGTAAGAG	4642	4943	4993	4941	-1	12633	BN14_05754	3755	5943	ACOT11	6025	1088	50468	No_constitutive_exon_found_in_species
GGATTATCTCCCAGCAACTATGTTAGCAAGTAACCAGGGCAATATAACAGGG	3061	3440	3490	3438	-1	23824	BN14_11632	2691	3595	None	6025	1088	50468	No_constitutive_exon_found_in_species
GAGTTGAGGTGATGGCGGGTGAAGGATGTGGAACTGACAAGGGCATACAGAC	5617	5689	5739	5687	-1	23838	BN14_11646	5500	6029	cbhB	6025	1088	50468	No_constitutive_exon_found_in_species
TAGTGAGTTCCTTTGTCACATAATTATGCCGAATACTTACAGGGCTATAGTT	3646	3767	3596	3648	1	17381	BN14_07826	2688	4074	None	6025	1088	50468	No_constitutive_exon_found_in_species
TTTCACCCAATACGGACTCGACAATGACGCCAAATGGTTGGGATTGATAGAT	5126	5186	5236	5184	-1	09755	BN14_04592	3258	5728	None	6025	1088	50468	No_constitutive_exon_found_in_species
GTTAAACCGCAATCCATACGCGTTTTTACTAATAATGAATGGGGGAACAGAT	3258	3302	3352	3300	-1	09755	BN14_04592	3258	5728	None	6025	1088	50468	No_constitutive_exon_found_in_species
CATCTCTTTTGCTCACAAAGGCCCACATGAATATATCATGGGGAGAATAGGA	2549	2681	2499	2551	1	14393	BN14_06519	1227	2790	None	6025	1088	50468	No_constitutive_exon_found_in_species
AAGGTGGGTGCTCATGGACCCCGAATTACATAGCCATGTGGGGCTGATAGAC	5951	5971	5901	5953	1	20988	BN14_09677	5430	6150	None	6025	1088	50468	No_constitutive_exon_found_in_species
AGTTGTCAAGCATACAGTCTTTTACATCGATGCTGACGTGAGCCGGGCAGTC	562	636	686	634	-1	16875	BN14_07604	15	1018	oxdC	6025	1088	50468	No_constitutive_exon_found_in_species
GTTAGAACGGTCATTGGCTTTGCAGAAGCTGAATATGTTGGGTGGTATAGAA	2000	2093	1950	2002	1	08234	BN14_03906	56	2274	None	6025	1088	50468	No_constitutive_exon_found_in_species
AGTGAGTTTGGTGTTTGTTGATCGAGGCAGAGATTGAACGGGCGAGTCAGTT	1939	1973	1889	1941	1	09669	BN14_04556	1789	5970	None	6025	1088	50468	No_constitutive_exon_found_in_species
GAGTGTCTTGGACAATTTGGGGATTAAACATGACGCATTTGGGCTCAAAGGA	5711	5858	5661	5713	1	09669	BN14_04556	1789	5970	None	6025	1088	50468	No_constitutive_exon_found_in_species
AAGCCGTTCCTCTTAATTTATTTACCGGCGAGTTAATCCAGGGAATACAGTT	5167	5273	5323	5271	-1	22549	BN14_10633	4830	6087	None	6025	1088	50468	No_constitutive_exon_found_in_species
TTTCAAGCACCCTATCCCCGCGCGCTGAGTTATTTGTACTGGGGGCCTAGCT	1336	1489	1286	1338	1	03517	BN14_01755	457	1862	None	6025	1088	50468	No_constitutive_exon_found_in_species
AGGTCTTATCGTAAATTACTACACGAAAAGAGAACTAATGGGAGCTGCAGGC	1638	1771	1588	1640	1	20772	BN14_09531	1318	3441	None	6025	1088	50468	No_constitutive_exon_found_in_species
CTATTGTCTCCCTATCCGGCGTTTGGTTGACCGGTCCCTCGGGGATGCAGAT	4732	4920	4970	4918	-1	13989	BN14_06338	1777	5854	CSN5	6025	1088	50468	No_constitutive_exon_found_in_species
CCTCTGAGACCAGCGCTTATTCAACTCTAATAATGTGCACTGGTGGGTAGGG	3970	4094	3920	3972	1	23871	BN14_11670	3572	5989	None	6025	1088	50468	No_constitutive_exon_found_in_species
AATGGCCCGAATATTCCAAGTCCAGCTTTTTAATCTTCTCCACGGGGTAGAA	5336	5937	5286	5338	1	13842	BN14_06276	2858	5937	RIX7	6025	1088	50468	No_constitutive_exon_found_in_species
AGCATGCGATTTATTCAAATCTTTAATAGACACTGTACTCACGGGCACAGAC	4531	4574	4624	4572	-1	07748	BN14_03690	1974	5131	kinesin	6025	1088	50468	No_constitutive_exon_found_in_species
CAATTTCAGAGACAACTGATACTAATATGAGGCCTGTATGCGGGTAATAGGT	3886	4017	4067	4015	-1	07748	BN14_03690	1974	5131	kinesin	6025	1088	50468	No_constitutive_exon_found_in_species
TCACAGCGCTCGTTTATGTGCATCACAGCCCACTTTCATAATGGGCATAGGC	4768	4880	4930	4878	-1	23533	BN14_11374	2928	5847	None	6025	1088	50468	No_constitutive_exon_found_in_species
GAGGTGAGTATCACCCGAGCGACCAGCTGGAAATCGCTAACAAGGGCCAGGC	2793	2874	2924	2872	-1	23608	BN14_11433	1330	2972	None	6025	1088	50468	No_constitutive_exon_found_in_species
GGTGAGCATAATTGGTAGAAATTTATGCACTCACATTGAGGGTAATATAGGT	2020	2285	1970	2022	1	17784	BN14_07980	1250	2941	sen54	6025	1088	50468	No_constitutive_exon_found_in_species
CGTACTAGAATTCAACCTATCGTTTGTCCCCATTTCTCATAGTGGGTTAGCG	2417	2518	2367	2419	1	11746	BN14_05394	1619	4944	None	6025	1088	50468	No_constitutive_exon_found_in_species
TGGGATTTGCGGCCTCATATCGCAGCCGAGACGCTCACCTGGGACTATAGGA	2656	2777	2606	2658	1	11746	BN14_05394	1619	4944	None	6025	1088	50468	No_constitutive_exon_found_in_species
GTCCCGTTTGTTTGATTGTTGTTTTGGTCGTTGATAGATTTGGGCGGTAGTA	2035	2181	1985	2037	1	11847	BN14_05442	712	4937	None	6025	1088	50468	No_constitutive_exon_found_in_species
GTACGTATTCCTTGGCCAGTATTTTTTTAAATCGACTCACGAATGGGCAGGC	2727	2784	2677	2729	1	11847	BN14_05442	712	4937	None	6025	1088	50468	No_constitutive_exon_found_in_species
GAGCAAATTTCAACTTATTAGTAGGCTTTTGTTTGACTTTTGGGTCAAAGAT	4365	4446	4315	4367	1	11847	BN14_05442	712	4937	None	6025	1088	50468	No_constitutive_exon_found_in_species
AAGGAAAATGTTTTGGAAAATGATATAGGAGCCAGCTGACACGGGCACAGAC	1386	1769	1819	1767	-1	03893	BN14_01932	5	5426	None	6025	1088	50468	No_constitutive_exon_found_in_species
GAGTGGCATACATACACGAACAGGGGCATTTTTTTAACAGGGAATGGCAGAG	504	566	616	564	-1	21605	BN14_10038	295	1164	None	6025	1088	50468	No_constitutive_exon_found_in_species
CTCCAGTTCCTTCGCTCATCAGTCATACGCTCATCGCATGGGTTGCAAAGGA	4230	4349	4180	4232	1	22558	BN14_10636	3770	5472	None	6025	1088	50468	No_constitutive_exon_found_in_species
GTTACTCTAGTCCTGTCTCAAAGAAGTGTTGATTTGACTGGGTCAAACAGGC	4216	4252	4166	4218	1	09641	BN14_04543	1756	4252	mex67	6025	1088	50468	No_constitutive_exon_found_in_species
GGGGTTCTTTGTTAACGAGTGGACGGGGGACTGATATTAGACTGGGATAGCA	4896	4976	5026	4974	-1	06850	BN14_03336	4318	5425	None	6025	1088	50468	No_constitutive_exon_found_in_species
GTGAGTATCTTCACGTATTATGATAGATGCATTAAGGGCATGGCTAAAAGGA	10	25	75	23	-1	14507	BN14_06558	10	1099	None	6025	1088	50468	No_constitutive_exon_found_in_species
GTCAAATAATTGGCGGGGATAAATGCTGATTATGATTATGGGTAAAACAGGG	952	1051	1101	1049	-1	16258	BN14_07305	952	3559	None	6025	1088	50468	No_constitutive_exon_found_in_species
CTAGGCATTAATCCGGGACAACTATCGATGCATGCTGACCGGGGCAGTAGAT	2622	2753	2572	2624	1	23650	BN14_11465	2240	3310	None	6025	1088	50468	No_constitutive_exon_found_in_species
ATCGAACTGTCTCAAGGTAGCGCAATCCTAAGTCCAGATTGATGGGATAGTT	5112	5145	5062	5114	1	13875	BN14_06292	4174	5583	None	6025	1088	50468	No_constitutive_exon_found_in_species
GTGCCAAGTCACGTTCTGTTGAATCACTGATGATTGATGTGGGCTGGCAGGA	1053	1089	1003	1055	1	04887	BN14_02425	229	1734	None	6025	1088	50468	No_constitutive_exon_found_in_species
TAGGTTCGGTTGTTAGCATTCTTGACATAAACACTTATCCCTGGGGACAGCT	2200	2490	2150	2202	1	18499	BN14_08355	964	2490	None	6025	1088	50468	No_constitutive_exon_found_in_species
TCGATCACATCAAAGTCCACCAAGAATGTACCTGATCTTTTGCGGGGTAGAT	5363	5451	5313	5365	1	08160	BN14_03878	4502	5510	None	6025	1088	50468	No_constitutive_exon_found_in_species
AAGGAAAATGGACTAGGAAACGATATAGGAACCAGCTGACACGGGCACAGAC	1268	1651	1701	1649	-1	23921	BN14_11706	234	5302	None	6025	1088	50468	No_constitutive_exon_found_in_species
TTTTCGGCGTAGGGCAGCCCACAATTGTTCACTTATTTGGAAATGGGTAGAT	2147	2317	2367	2315	-1	08848	BN14_04164	1213	3577	bah	6025	1088	50468	No_constitutive_exon_found_in_species
GTTATTTTCGTCAAGTTTTCCTTAGAATTTGGTTGATAGAATGGGTATAGGC	4403	4514	4564	4512	-1	08848	BN14_04165	4403	5522	None	6025	1088	50468	No_constitutive_exon_found_in_species
ACAACCATAGCTTTGCTCAATTTCCATGTCACCCGGCTTATGGGAGTTAGTC	1164	1364	1114	1166	1	07500	BN14_03577	793	2371	None	6025	1088	50468	No_constitutive_exon_found_in_species
AGTTACTGTGACTCGTGTATACAATTGGCTGACTATTGCTCGGGACGAAGTC	2409	2700	2750	2698	-1	07500	BN14_03578	2409	3248	CYN16	6025	1088	50468	No_constitutive_exon_found_in_species
CTTACTTTTCCCGTTATTTGCCCTTTCGTTGATCGCGAGAGGGTGGCTAGAT	2074	2235	2285	2233	-1	20532	BN14_09416	2074	2590	None	6025	1088	50468	No_constitutive_exon_found_in_species
ACGGAGGTGTATTTTAGGCGTGAGGTAGCTCCTGAAACATAGGGCCGCAGCT	2725	2836	2675	2727	1	15116	BN14_06815	79	2836	abfA	6025	1088	50468	No_constitutive_exon_found_in_species
GGTGAGGAATATTAAAATAAAACTGAATACACTCTCTAATTAGGGCGTAGGC	494	797	847	795	-1	21705	BN14_10092	187	1804	mtf1	6025	1088	50468	No_constitutive_exon_found_in_species
AAGTCATTGTATCGGTCCGTCTAGGCTCACTTTATTCAGACGGGATGTAGGA	282	442	492	440	-1	21705	BN14_10092	187	1804	mtf1	6025	1088	50468	No_constitutive_exon_found_in_species
GTTCACTGGCTTTACTGGAGTTACAGGTGCTGATTGTATCGGGGTGCCAGAA	1153	1414	1464	1412	-1	04644	BN14_02316	815	1841	None	6025	1088	50468	No_constitutive_exon_found_in_species
GGTCTAGGGTTCTCGTTTTTGGTCGTGTGGCTCATGGTTGGGCGGTGTAGAT	4328	4410	4278	4330	1	08851	BN14_04169	4243	5074	None	6025	1088	50468	No_constitutive_exon_found_in_species
TTGTCTTGTCTTGTCTTAGAGTAGAGACAGTACTGACTAACGGGAAATAGAG	2462	2565	2412	2464	1	20379	BN14_09343	2042	3674	tfb2	6025	1088	50468	No_constitutive_exon_found_in_species
GTTCGTCTCTGATCGAATTTCGATTTTTTTTTGGGGGGAGGGGGGTCTAGTT	4001	4325	3951	4003	1	16756	BN14_07552	3822	4643	None	6025	1088	50468	No_constitutive_exon_found_in_species
GCCAATCAAAGTAAAAGCCCCCGAACCATTTAAGGGAGGCACTGGGACAGAA	3629	4374	4424	4372	-1	23167	BN14_11102	1853	4927	None	6025	1088	50468	No_constitutive_exon_found_in_species
ATGATAGCACCGAGATTGATCACGATGCATACTTACATGATGGCGGGTAGAG	1103	1204	1053	1105	1	21751	BN14_10118	447	2522	None	6025	1088	50468	No_constitutive_exon_found_in_species
CTAACGGATGGGAGTCTAAAAACCGCTCTCATTACGGGCTAACGATAAAGAA	5435	5449	5385	5437	1	23937	BN14_11725	4367	5518	None	6025	1088	50468	No_constitutive_exon_found_in_species
CTCATATCGACCAGGGGTGAAATATATATTAATTTCACCAAGGGTATGAGGG	3378	3499	3328	3380	1	09775	BN14_04602	2818	5548	ABL042Wp	6025	1088	50468	No_constitutive_exon_found_in_species
TTTCATTTTCTACGCTCAACCTTGATGCTTAGAATGTGTTGGGATGTTAGGC	4073	4451	4501	4449	-1	18332	BN14_08278	1243	4716	None	6025	1088	50468	No_constitutive_exon_found_in_species
GTGTGATTGGTTCGTTAAACTGGACGTAATGTGAATTTCCGGACGGGCAGAT	1319	1399	1269	1321	1	23940	BN14_11728	305	2899	PR_S1	6025	1088	50468	No_constitutive_exon_found_in_species
CCTAGCCTACAAATAACTGGATCTGATTGAATTCGGTTGGGGATGGATAGGG	1748	1828	1878	1826	-1	23945	BN14_11731	1748	2883	TTC1	6025	1088	50468	No_constitutive_exon_found_in_species
CGGCGGCGCCCTAGCTCGTTTAGTAGAGAAGGGCTAACCTGAAGGGGTAGCC	1801	1956	2006	1954	-1	02102	BN14_01086	196	5421	None	6025	1088	50468	No_constitutive_exon_found_in_species
TTTTTTTCGGATTCTTCCATCGGGTTTGGAGTTTGATTGGGTGGGGATAGAT	188	486	138	190	1	12959	BN14_05888	71	2098	None	6025	1088	50468	No_constitutive_exon_found_in_species
CCCAACGCATTCACCGTTTACAGCTATTTATGATCTGTCTGGGTTAACAGCT	393	408	343	395	1	16766	BN14_07557	91	2572	pclA	6025	1088	50468	No_constitutive_exon_found_in_species
GTCATCCGGTACTGGCAACACAAGCACGGTTCGCACGGGCACGGGCACAGGG	5147	5349	5399	5347	-1	22518	BN14_10613	4199	5404	lcc2	6025	1088	50468	No_constitutive_exon_found_in_species
GTAGGTCCAACATGACTATCGCGCGATGACGGCACTGATGGGACTGGCAGAG	5126	5265	5315	5263	-1	23868	BN14_11668	1036	5356	None	6025	1088	50468	No_constitutive_exon_found_in_species
GCGTCTCCGAAGTCTAACAGTTCCAGTGTGCTAACTGCTGGTGGGATTAGAT	3609	3804	3854	3802	-1	03535	BN14_01765	3609	5383	None	6025	1088	50468	No_constitutive_exon_found_in_species
TGCGATGACCAAATCCTTTGACCAAAACCACGACCCCGGCTGGGATGCAGTT	3257	3409	3459	3407	-1	05357	BN14_02659	2547	4160	None	6025	1088	50468	No_constitutive_exon_found_in_species
ACTGTTCAAGTACTATTGCCAGCTAGATTAGTGACAACCGGGAGGTGTAGGT	3766	3806	3856	3804	-1	07696	BN14_03666	942	4148	None	6025	1088	50468	No_constitutive_exon_found_in_species
AGACTTGATCACACCTATGGCGACCTTAGAACATACCGCGATTGGGGCAGCT	2198	2274	2324	2272	-1	11069	BN14_05131	296	2785	None	6025	1088	50468	No_constitutive_exon_found_in_species
CCGACCGTGTCTCAGGCACTTGAGTTTTAGCTGACTGATCATGTGGGCAGAT	5195	5353	5145	5197	1	23956	BN14_11747	4073	5353	None	6025	1088	50468	No_constitutive_exon_found_in_species
AGTGAGTAGCGTTTATGAATGTCGTCTGTTGTGCTCACCAGGGCACCAAGTA	2960	3090	2910	2962	1	01744	BN14_00921	2394	4977	None	6025	1088	50468	No_constitutive_exon_found_in_species
GTGTGTCCATGGCATCGTAATCGTTTCAATACTGACATACTTGCGGGAAGAG	3316	3675	3266	3318	1	23863	BN14_11663	2636	3922	MEP	6025	1088	50468	No_constitutive_exon_found_in_species
AGGGCATATATATGTATAGATCACTAAATACTTACTGGGTGGTGAAAAAGTT	850	1282	1332	1280	-1	21448	BN14_09933	850	2706	None	6025	1088	50468	No_constitutive_exon_found_in_species
GTGAGTTTTGTATTCAAGTTTGGGAAGCGGGATACTGACGGTCTGGGAAGGA	3667	3710	3760	3708	-1	03399	BN14_01712	288	5184	TRP1	6025	1088	50468	No_constitutive_exon_found_in_species
TTTCACTTGCCGTATATGTATCTCGATTTAACCAAACTGGGGTGCGATAGGG	3756	3964	4014	3962	-1	08279	BN14_03922	1645	4888	CDF-D	6025	1088	50468	No_constitutive_exon_found_in_species
TGTCACCCCGACTCTTGAATGTTTTGCCATTTTTTTGATTGGGTGAACAGCG	3356	3450	3500	3448	-1	08279	BN14_03922	1645	4888	CDF-D	6025	1088	50468	No_constitutive_exon_found_in_species
CGCGCGGAACGCCCAATCCAGATCCAAGTAACAGACTCATGGGACAGTAGGC	672	1300	622	674	1	03436	BN14_01725	338	2507	None	6025	1088	50468	No_constitutive_exon_found_in_species
CAAATTTTACTTTATAATCTCGACATATCTAATTGACTTCGTGGGAACAGAG	2420	2584	2634	2582	-1	14008	BN14_06347	2420	5116	None	6025	1088	50468	No_constitutive_exon_found_in_species
AAGCTTCTACAGGTGCTGTCTATTGGATCTGGCTGAATGATAGGGCATAGGT	1024	1599	1649	1597	-1	13667	BN14_06184	55	2243	None	6025	1088	50468	No_constitutive_exon_found_in_species
GTGCGTTTCCGTCCTATTTCTAGGTACCATTTCGTAACAAGGGGGAGCAGAA	4539	4601	4651	4599	-1	06269	BN14_03097	338	5237	None	6025	1088	50468	No_constitutive_exon_found_in_species
GTAATTTGATTTATAATTTCTGGTTTGGACCGATCGACGATGGGGTACAGAG	3652	3708	3758	3706	-1	06269	BN14_03097	338	5237	None	6025	1088	50468	No_constitutive_exon_found_in_species
GTTTTCTCGCCGCTTGGTCTGAGTTTTTGTATATTGACCATGTGGGGTAGAT	1729	1829	1879	1827	-1	06269	BN14_03097	338	5237	None	6025	1088	50468	No_constitutive_exon_found_in_species
GTGTCCTTGATCGACATTTGGTGGACGCGGACTCTGACGGGGTGGAATAGGA	1061	1157	1207	1155	-1	06269	BN14_03097	338	5237	None	6025	1088	50468	No_constitutive_exon_found_in_species
GAAACTGTTCATTGGGGACTAGAATCTAATACAGTGATTGTGGGAGTTAGAT	1229	1266	1316	1264	-1	05147	BN14_02556	661	1829	None	6025	1088	50468	No_constitutive_exon_found_in_species
GTACAGACATAGACTGAGCGACATGGATGGTGGCTGACTGGGCGGAACAGAG	540	597	490	542	1	23983	BN14_11762	176	1459	None	6025	1088	50468	No_constitutive_exon_found_in_species
GTCCTTCAATGAGCTATTTTGCAAACGAAGCGTTGATCATTGGGGAATAGCT	1796	1918	1746	1798	1	04825	BN14_02388	157	2603	None	6025	1088	50468	No_constitutive_exon_found_in_species
TAATCAAGTGGAAGGGTTACGGGCCGGAGGAGTCCACGTGGGAACCAAAGGC	5226	5236	5176	5228	1	20005	BN14_09159	556	5236	None	6025	1088	50468	No_constitutive_exon_found_in_species
TAATCAAGTGGAAGGGTTACAGGCCGGAGGAGTCCACATGGGAACCGAAGGC	5214	5224	5164	5216	1	19851	BN14_09037	2124	5224	None	6025	1088	50468	No_constitutive_exon_found_in_species
GAAGAATACGAAGTGGAAGGCATTATGGACTCACGCGAAAACAAGGGAAGAT	5139	5178	5089	5141	1	22670	BN14_10722	2110	5178	None	6025	1088	50468	No_constitutive_exon_found_in_species
CAATACTCGGCAAGTAAAGAAGGAGCGCGTGGTTGTAACTGGGACTACAGGC	5017	5053	4967	5019	1	14902	BN14_06731	2290	5053	None	6025	1088	50468	No_constitutive_exon_found_in_species
GAATTTCAGCTGCTTCGACTCGAAGACAGCTACAGCTGATAACTGGGTAGAC	3791	3907	3741	3793	1	20914	BN14_09623	3018	4249	None	6025	1088	50468	No_constitutive_exon_found_in_species
TATGTCCCACGGGTGTATTATATTACCGAATACTGATGGTGCGGGAACAGGC	4763	4872	4922	4870	-1	21113	BN14_09758	4763	5111	None	6025	1088	50468	No_constitutive_exon_found_in_species
GGTTCATTACGTATTTCATCGAACAGATTTTGACATGGACCGGGACGTAGCA	162	277	112	164	1	13272	BN14_06031	64	761	pdcd6	6025	1088	50468	No_constitutive_exon_found_in_species
GAGTCGCGAAATAAATTCGCTATGTTTACTAGGCTAAGATGTGGGAATAGGT	3228	3256	3306	3254	-1	05425	BN14_02688	3228	4060	None	6025	1088	50468	No_constitutive_exon_found_in_species
CTATTGGCTGGCCATGGCTTAAATTCGCTCTGACGCATTGGGGACTGTAGAT	356	872	922	870	-1	17027	BN14_07674	205	1324	None	6025	1088	50468	No_constitutive_exon_found_in_species
CTATTGGTTGGCCATGGTTTGAATTCGCTCTGACGCATTGGGGACTGTAGAT	205	299	349	297	-1	17027	BN14_07674	205	1324	None	6025	1088	50468	No_constitutive_exon_found_in_species
GTTTTCATTTCACTTTTTTGAGTTTATGTGAGCTTGATGAAATCGGGTAGGA	3611	3719	3769	3717	-1	17027	BN14_07675	2141	3911	None	6025	1088	50468	No_constitutive_exon_found_in_species
GAGACTTTCCCCATCCTTTCTCAAGGAAGACACTGACCAGACTGGGGCAGTA	2329	2362	2412	2360	-1	17027	BN14_07675	2141	3911	None	6025	1088	50468	No_constitutive_exon_found_in_species
GCCGGTATTTGGCGCATACAATATCAAGTTTAACGAGGAGAACCGGGTAGCA	2308	2403	2453	2401	-1	09859	BN14_04636	1890	3301	None	6025	1088	50468	No_constitutive_exon_found_in_species
CTCTACACAAACGCGTCAAGAGGACTCACCAGAGGGTCGTGGATCGGGAGTA	5067	5113	5017	5069	1	15573	BN14_06999	3660	5113	None	6025	1088	50468	No_constitutive_exon_found_in_species
TGGTGAGCATTAACGCGAACTATACTAGTGATGCTAATTGGGTTGGATAGAT	3605	3626	3676	3624	-1	11627	BN14_05352	3122	4186	None	6025	1088	50468	No_constitutive_exon_found_in_species
AGCATAGAGCGAAGAGTTTGTTTTGACTCAACCTTCGGGTGGTTAAAAAGTG	1843	1968	2018	1966	-1	20018	BN14_09174	1546	2758	None	6025	1088	50468	No_constitutive_exon_found_in_species
GGACTCCTCCATTCTATGATCACACATTGTCTTACTGCGCATTTGGGAAGAT	888	1217	1267	1215	-1	15372	BN14_06904	512	1624	plyA1	6025	1088	50468	No_constitutive_exon_found_in_species
AAGTGCGACGTTGAGAACTTAGGTGGACTGAGGAGACATGGGGCAACCAGGT	2242	2304	2354	2302	-1	00078	BN14_00039	664	2705	LbPR_S4	6025	1088	50468	No_constitutive_exon_found_in_species
GGGTATATGAATACACTGCGTCATGCACGAGGCTGACATGGGACGAACAGAC	443	492	393	445	1	00589	BN14_00326	182	4947	None	6025	1088	50468	No_constitutive_exon_found_in_species
ATGGTGAGTCCTCAATTTTTAAGTATGGTTCTTTACTAATCGATGGGCAGGT	3029	3893	2979	3031	1	00589	BN14_00326	182	4947	None	6025	1088	50468	No_constitutive_exon_found_in_species
CGATGAGCTCGTGCGCTCGATGACGAACTTGCTTTTGGGCGTCGGGAGAGTC	4941	4947	4891	4943	1	00589	BN14_00326	182	4947	None	6025	1088	50468	No_constitutive_exon_found_in_species
CTATACGTTTCCTGGGCTGGTTTTGGGATGGCTGATTTGGGGCGGGTTAGAT	2360	2477	2310	2362	1	15918	BN14_07182	239	2580	None	6025	1088	50468	No_constitutive_exon_found_in_species
GGTACGCGAGGAGATGAAGCATATACTGGAGCTGAGTAAAGGGTCAAAAGGC	7	49	99	47	-1	15065	BN14_06799	7	1870	None	6025	1088	50468	No_constitutive_exon_found_in_species
TGTGGATGAGCGACACATCACTCTTGGACACTGACTGACCGGGCACAAAGTG	1845	1984	2034	1982	-1	17944	BN14_08070	70	2603	None	6025	1088	50468	No_constitutive_exon_found_in_species
GTGGCTTGCTTTGCAGTCCTGAGCACGTAATTGATTAGTCTGGGACATAGAT	3368	3631	3681	3629	-1	03091	BN14_01556	771	4561	None	6025	1088	50468	No_constitutive_exon_found_in_species
TCGTTCTATCGCTCCCATAACGGTGACTGCGGCATGGGGTGGGCATACAGGT	4348	4425	4298	4350	1	15374	BN14_06909	2969	4707	nmt2	6025	1088	50468	No_constitutive_exon_found_in_species
ATAGTAGGTTGGTTCAACTGCGAAAGACTTATGCTGACGGGGACCGATAGCC	1349	1390	1299	1351	1	15842	BN14_07123	816	4540	None	6025	1088	50468	No_constitutive_exon_found_in_species
TGCGTGATTTTGTTCAGAGGCGTGCTGATGAGATTGATATGGGCTGTAAGTT	2332	2435	2485	2433	-1	15843	BN14_07124	1276	2634	None	6025	1088	50468	No_constitutive_exon_found_in_species
TGAGTTTTTAGTTTGGGGTGTAGTGAGCGGGGTTGCTGAGTGGGGTATAGAA	4403	4534	4584	4532	-1	18346	BN14_08283	2162	4731	AFR734Cp	6025	1088	50468	No_constitutive_exon_found_in_species
GTGTCTTGCCGGCCCGTACTCCTCAGTATACTTACGGGTTGGCACAATAGTT	449	590	640	588	-1	19396	BN14_08812	449	4601	None	6025	1088	50468	No_constitutive_exon_found_in_species
ATCCATCACCTCTGAACTTATTTTATCCTAACGAGAGGGGGGGGAACTAGGT	4013	4398	4448	4396	-1	05724	BN14_02867	4013	4796	None	6025	1088	50468	No_constitutive_exon_found_in_species
TTCTTGCTCTTTCTCAAGTTAGAAGTCCCCTATATTAACCGGGATTCAAGTC	3336	3479	3286	3338	1	22079	BN14_10326	2126	4815	None	6025	1088	50468	No_constitutive_exon_found_in_species
ATTACCGTATCCTTGCCCCAATACTTCGTTTTGCTAAATCTATGGGATAGGG	2394	2466	2344	2396	1	21202	BN14_09787	221	2865	None	6025	1088	50468	No_constitutive_exon_found_in_species
TGTATGCGATCCTTCTGGAATGCTAATATGAATTTTCAAATGGGAGATAGGT	3468	3543	3418	3470	1	12406	BN14_05673	2793	3543	None	6025	1088	50468	No_constitutive_exon_found_in_species
TTCCGGTATATGTTTAGGTGAACTGCAATGAGACTAATCAAGGGGAAAAGTT	4241	4378	4428	4376	-1	02451	BN14_01248	4241	4632	None	6025	1088	50468	No_constitutive_exon_found_in_species
TACGCTAACTATGCTGGAGTCCGTATCCACAGGACGGGGTGACATAATAGCT	2920	3105	3155	3103	-1	23510	BN14_11358	2420	3909	None	6025	1088	50468	No_constitutive_exon_found_in_species
GAGTCTCTTACTTTGTGTAATTGTAGGATTTTTCTAATTGGGTGGGGTAGAA	2267	2422	2472	2420	-1	01863	BN14_00972	1825	2787	None	6025	1088	50468	No_constitutive_exon_found_in_species
CATCAAATGGAAGGGATATGGGCCTGAAGAATCTACGTGGGAACCGAAAGCA	4745	4776	4695	4747	1	17338	BN14_07812	1654	4776	None	6025	1088	50468	No_constitutive_exon_found_in_species
TGGAAGCCGTGCTTAATGCGTTATATAAGCTGATGGTTTCATGGGGGTAGAA	1792	1827	1877	1825	-1	04836	BN14_02392	1474	3017	None	6025	1088	50468	No_constitutive_exon_found_in_species
CGTGATCGCCTGCTGTTTCTGAGCGCTTAGATTGACACGCTAGGGGCCAGCT	366	620	670	618	-1	14344	BN14_06500	366	1608	None	6025	1088	50468	No_constitutive_exon_found_in_species
TATGTGGGGCCATCTCACAATACAATGCATCTGAACCTTATGGGATAAAGGT	1063	1072	1122	1070	-1	14539	BN14_06583	1063	2083	None	6025	1088	50468	No_constitutive_exon_found_in_species
ATGTGGTCATTCAGAGCAATACTGATGCTAGAAACTGGCTGCCGGGATAGTC	3751	3756	3806	3754	-1	18417	BN14_08307	933	4420	None	6025	1088	50468	No_constitutive_exon_found_in_species
TAGCCTTTTTTTGCGGGTACGGGAGGGGTTGAGATTGATAGTGGGGACAGGA	3543	3641	3691	3639	-1	08374	BN14_03965	30	4353	None	6025	1088	50468	No_constitutive_exon_found_in_species
GATGTGAGTTCCTTCTATTCCTTGGGTTCGTTTTTTGACTGGGAAACCAGAC	3018	3207	3257	3205	-1	08374	BN14_03965	30	4353	None	6025	1088	50468	No_constitutive_exon_found_in_species
TGAGTTCCTTTTTACTCATAAGTGAATGTAGCCAATCTAACTGGGAATAGAT	2025	2190	1975	2027	1	14130	BN14_06415	776	2855	None	6025	1088	50468	No_constitutive_exon_found_in_species
AATGTAAGCATGAATCATATTCAATCTAAGTGCGCTGCTGACGGGCGTAGAT	4521	4584	4471	4523	1	22426	BN14_10551	4096	4584	phh1	6025	1088	50468	No_constitutive_exon_found_in_species
GGTATGTACGATATGTGTGAGTGCGTGTTGTGTACTTAAGAGGGCGTTAGGT	2654	3568	3618	3566	-1	24098	BN14_11852	2654	4183	None	6025	1088	50468	No_constitutive_exon_found_in_species
TGCTTGAACAGGGACGGATTAAATTGGGTTTGACTGAGACTGGGGAATAGAT	3600	4035	4085	4033	-1	18944	BN14_08578	916	4597	None	6025	1088	50468	No_constitutive_exon_found_in_species
GGTAAGTCTCCAAACGGAGATTGTACAACCCCACCGACATTTGGGAACAGGG	713	889	939	887	-1	15753	BN14_07091	435	1140	None	6025	1088	50468	No_constitutive_exon_found_in_species
CCTTGTTTGGTAGCCATTTTGTCTTCCATGTGTTCAACATGGGACGACAGAC	1393	2409	1343	1395	1	03659	BN14_01807	18	4392	None	6025	1088	50468	No_constitutive_exon_found_in_species
CTTTGACCGCCCAGATCATCCCCCGCAGTTTTCTAAGATCGCGGGGACAGTG	1767	2423	1717	1769	1	23070	BN14_11019	1149	3380	None	6025	1088	50468	No_constitutive_exon_found_in_species
GTCTAAGTTGCAAATCATGATGGATCTCAACGTGCATGGTGGGTGTACAGGA	2886	2942	2836	2888	1	01891	BN14_00988	2758	4304	None	6025	1088	50468	No_constitutive_exon_found_in_species
CTGGCAGGCACCTGGGTCAGATAGTTACTGATCCATATGGGAATGGACAGGC	4100	4153	4050	4102	1	01891	BN14_00988	2758	4304	None	6025	1088	50468	No_constitutive_exon_found_in_species
ATGAGTTTTGGAAATTATTGGCAGGCCATTGAGCTGAAGGGAATTAACAGAA	177	389	439	387	-1	10220	BN14_04798	15	1875	None	6025	1088	50468	No_constitutive_exon_found_in_species
GAGTTTATGTTCTGGTTATTCCATACTGTGTATTAACTCTGGGGTTGTAGCC	2403	2581	2631	2579	-1	12584	BN14_05730	2018	3243	RPN10	6025	1088	50468	No_constitutive_exon_found_in_species
GTTTTCTCGGGTCTATTGTATCAGGATCGATGGGCTAATTGGCGGGACAGTG	934	974	1024	972	-1	01861	BN14_00968	146	2335	Cbr-alh-4	6025	1088	50468	No_constitutive_exon_found_in_species
GCGGTCACGCGATGCGGGAGATGCATGTCCAACTGGGTCGGGCGGAGAAGGA	4230	4292	4180	4232	1	10550	BN14_04946	2256	4292	None	6025	1088	50468	No_constitutive_exon_found_in_species
TCGTGAGCGCTCGATCGAGATAATTTACTAGGTTTGAAATGGGTATGTAGGC	2437	2568	2387	2439	1	06167	BN14_03067	187	3076	None	6025	1088	50468	No_constitutive_exon_found_in_species
GCGTTTCTCTTTTCCGACTGTACAAACTGAGAGCTGAGTCTGTGGGGCAGGG	3101	3364	3051	3103	1	21148	BN14_09764	2168	3364	RKI1	6025	1088	50468	No_constitutive_exon_found_in_species
TGTCTTTTTTTTGATGGGGGTTTTTTTTTGGTTGGCTTATTCGGGGATAGGT	810	915	965	913	-1	21262	BN14_09815	810	1902	None	6025	1088	50468	No_constitutive_exon_found_in_species
TCCCTTGTACATATATGCGTTTGGTTTTAATATTGGGGTGGGATGAACAGAT	2808	3017	3067	3015	-1	21262	BN14_09816	2147	3228	None	6025	1088	50468	No_constitutive_exon_found_in_species
ATTTTCTTTGGAGGAATTAAAAGGCTGATTGGGGGGGATGGGTGAATTAGTG	2477	2741	2791	2739	-1	21262	BN14_09816	2147	3228	None	6025	1088	50468	No_constitutive_exon_found_in_species
TTCGAACGTTTAACGTCTTTTATGATTAATTTTGTTTTGTGGGATGATAGGA	752	926	702	754	1	05132	BN14_02544	20	1745	citA	6025	1088	50468	No_constitutive_exon_found_in_species
ACGTAGCTCTGTGATTTAAGTTACCTTGGATTGACTCTTTTGGGGAATAGAG	3807	3897	3757	3809	1	05132	BN14_02546	3172	3897	None	6025	1088	50468	No_constitutive_exon_found_in_species
TTGTCTTGTTTTGTCTTAGAGTAGAGACAGTACTGACTAACGGGAAATAGAG	2469	2572	2419	2471	1	20849	BN14_09580	2321	3677	tfb2	6025	1088	50468	No_constitutive_exon_found_in_species
GTGTTTGGCTGAAGCTGGTGGTGTCCGGTATAACTGACATATGGGTGTAGAC	3497	4212	3447	3499	1	24142	BN14_11869	3044	4342	None	6025	1088	50468	No_constitutive_exon_found_in_species
GAGTCTTATCATAAGTTACCACACGAAAAGAGAACCAATGGGAGCTGCAGGC	1166	1299	1116	1168	1	20768	BN14_09529	852	2978	None	6025	1088	50468	No_constitutive_exon_found_in_species
GTGGATTGATCCCAGGACTCGAGCGCACAAAATTGATCGGGGGATACCAGGT	1819	1929	1769	1821	1	02262	BN14_01150	783	2497	None	6025	1088	50468	No_constitutive_exon_found_in_species
GTACGGATAGTCGATTATGCGAATTATTAATTGATTCATTGGGGTTGAAGCA	823	875	925	873	-1	10629	BN14_04974	20	1370	ATXN3	6025	1088	50468	No_constitutive_exon_found_in_species
GTATCTTCATTGTCGGGGAGTTGATTGTCGCTCACTGGCGGGTAATGTAGAA	1848	1910	1798	1850	1	10629	BN14_04975	1606	3030	SDG16208	6025	1088	50468	No_constitutive_exon_found_in_species
ACGTTTCTCTTTCCCGACTATACAAGCTGAGAGCTGAGTCTGCGGGGCAGGG	4096	4296	4046	4098	1	18273	BN14_08234	3101	4296	RKI1	6025	1088	50468	No_constitutive_exon_found_in_species
AGCTTGGCTACAACTGATCTGAAGCTACACGTTGGCTAATGCATGGGTAGCA	2498	2563	2448	2500	1	06420	BN14_03144	1515	3203	None	6025	1088	50468	No_constitutive_exon_found_in_species
GAGTCTGTTTTCGCGTAATGTTTTTTTTATCAGTGCTGATGGGATAATAGCG	1610	1728	1560	1612	1	10687	BN14_04998	89	3063	None	6025	1088	50468	No_constitutive_exon_found_in_species
GATCGTGCCTCACCCCGCAACGATTTTGGCGCCCAGCGCTAATGGGCTAGGG	236	248	298	246	-1	07872	BN14_03745	236	1754	None	6025	1088	50468	No_constitutive_exon_found_in_species
GTGGTTTCTAATTGTTCGTTTAAGCGTATTCTGAGAGCGAATGGGCGTAGTT	613	687	563	615	1	24177	BN14_11875	295	855	FTR1	6025	1088	50468	No_constitutive_exon_found_in_species
TTCGTGTTCTTAGTCCCCATCGTTTATCATTCGACTCACCGGGGTTATAGGG	738	855	688	740	1	24177	BN14_11875	295	855	FTR1	6025	1088	50468	No_constitutive_exon_found_in_species
CGCCTATGAAAATTAATGAATTGGTGGTGTACGATTTGGGGGGATGACAGAT	3441	3634	3684	3632	-1	08133	BN14_03866	630	3872	None	6025	1088	50468	No_constitutive_exon_found_in_species
CTCCTGCCATGGTTCACAGTTATTACGTACTGATAGGTACCGGGGGATAGAC	2341	2571	2291	2343	1	18733	BN14_08487	1737	2571	None	6025	1088	50468	No_constitutive_exon_found_in_species
GTGGTTTCTAATTGTTCGTGTAAACGTGTTCTGAGAGCGAATGGGTGCAGTT	613	687	563	615	1	24178	BN14_11876	295	855	None	6025	1088	50468	No_constitutive_exon_found_in_species
TTCGTGTTCTTAGTGCCCATCGTTTATCATTCGACTCACCGGGGTTATAGGG	738	855	688	740	1	24178	BN14_11876	295	855	None	6025	1088	50468	No_constitutive_exon_found_in_species
TTACATTCAAACCAACGTTGTACTTGCTCATTAAAAGTGTGATGGGATAGCT	3046	3127	2996	3048	1	19535	BN14_08895	2857	3642	None	6025	1088	50468	No_constitutive_exon_found_in_species
ATCATCCAACCTTATTTGAGCGTTTCTGATACTGACGCATGGGTGAGCAGTA	3444	3489	3394	3446	1	19535	BN14_08895	2857	3642	None	6025	1088	50468	No_constitutive_exon_found_in_species
TGTCTTATCTTACTCTCATCTACTACAACTCAGGCTCATTGGGGATGTAGCT	2488	2600	2438	2490	1	17568	BN14_07888	618	2916	None	6025	1088	50468	No_constitutive_exon_found_in_species
AGCCCCGGCTCGCTTTCTCTTTATTCGTGAGATACTCACAGACGGGTCAGGC	980	1707	1757	1705	-1	09291	BN14_04364	980	2743	None	6025	1088	50468	No_constitutive_exon_found_in_species
GCGCGTTTTTTTCTCAGTGTTTTTCGTTACTGAGTCGGTGGGGTTGACAGGA	2047	2162	1997	2049	1	19232	BN14_08733	1878	3606	None	6025	1088	50468	No_constitutive_exon_found_in_species
GTAAGCCTGATTCAATTCACTTCATCCACGTTAAATAATGGAGGGTACAGGC	1478	1852	1902	1850	-1	23985	BN14_11764	572	3959	None	6025	1088	50468	No_constitutive_exon_found_in_species
AAGCATACGAGGCTCCCAGGCTATATGCGACCGACTAACGCGAAGGGTAGAC	752	897	702	754	1	04602	BN14_02307	81	1139	gdi1	6025	1088	50468	No_constitutive_exon_found_in_species
TCTGTCTGATTTAAAATGTAAGCCATGGTATTGATTGCGTGGGACTGTAGAA	3022	3104	2972	3024	1	24183	BN14_11881	2877	3542	rpb4	6025	1088	50468	No_constitutive_exon_found_in_species
TTCTTCTTCTTCCTTGTGTTGTATTTTCTAATTGACGCGTGTGGGATAAGGG	3170	3248	3120	3172	1	24183	BN14_11881	2877	3542	rpb4	6025	1088	50468	No_constitutive_exon_found_in_species
TGCCCATCTATAATCTTGGTCTTCGGACTTGAATATATCTTCGGGAGTAGGT	3403	3796	3353	3405	1	08609	BN14_04065	1105	3796	None	6025	1088	50468	No_constitutive_exon_found_in_species
ACTGTGAGTGATCTGGTAGCTGTTCTGACCGCCATATTGACAATGGGTAGCT	3743	3812	3693	3745	1	23104	BN14_11051	3000	4144	ADR327Wp	6025	1088	50468	No_constitutive_exon_found_in_species
GTTAGCGGACCAATAGTCATAGAGTGCTAAATAGGTTTGCGATTGGGTAGAT	2773	2916	2966	2914	-1	16999	BN14_07666	2252	3679	None	6025	1088	50468	No_constitutive_exon_found_in_species
AAGTTGACGTTATATGCTAGTTGGTCATGCGCTAATGACTGGGACAATAGCT	675	812	625	677	1	20049	BN14_09184	37	1723	None	6025	1088	50468	No_constitutive_exon_found_in_species
AAACGTAGGTCGATCGGAATCCTCAGATGACCCTCTGAATGTTGGGACAGAT	421	699	371	423	1	18400	BN14_08300	125	1564	None	6025	1088	50468	No_constitutive_exon_found_in_species
AGTATGACTATGCGGCGATTTGCACCATTTACTGAAATTGGGACAAACAGTT	747	810	697	749	1	17119	BN14_07700	44	1120	rgaeA	6025	1088	50468	No_constitutive_exon_found_in_species
CCTGGATGCGCGTCATGTGGCTGAACCTGACCTGATGTGGGATGACGCAGGT	169	436	486	434	-1	09687	BN14_04562	169	3882	None	6025	1088	50468	No_constitutive_exon_found_in_species
ATGTGGTCATTCAGAGCAACACTGATGCTAGGAGCTGGGTGCCGGGGTAGTC	3882	3887	3937	3885	-1	23458	BN14_11325	1058	4123	None	6025	1088	50468	No_constitutive_exon_found_in_species
TTCTCATACCTAACAACCCTTTTTTTATGTATATCTATTGTTGGGGATAGGA	3311	3575	3625	3573	-1	13085	BN14_05959	655	3944	None	6025	1088	50468	No_constitutive_exon_found_in_species
TTACTTTGACGTCAGCTTCGCATAGCTGACTCCATAAACGGGGGTTGAAGAC	3800	4088	3750	3802	1	11081	BN14_05139	2135	4088	None	6025	1088	50468	No_constitutive_exon_found_in_species
ACTATCCTTTACCGCCGAGCTGAGTTGGTTGATTCGTGATGGGGGGTTAGCT	2658	2794	2844	2792	-1	22835	BN14_10817	735	3103	None	6025	1088	50468	No_constitutive_exon_found_in_species
AGGTTTTTTAAATGTCTAGTCGGGTATGGTATCTCATGCAGAGGGGATAGAC	3055	3137	3187	3135	-1	24200	BN14_11895	2422	3627	None	6025	1088	50468	No_constitutive_exon_found_in_species
AGGTTTTTTAAATGTCTAGTCGGGTATGGTATCTCATGCAGAGGGGATAGAC	987	1069	937	989	1	24199	BN14_11892	498	1702	None	6025	1088	50468	No_constitutive_exon_found_in_species
AGGTAAATGCTCCGTCTCTTTCGGTGTAACTGAGCTGATGGACTGGGTAGGT	2651	2860	2601	2653	1	05038	BN14_02508	1960	3325	None	6025	1088	50468	No_constitutive_exon_found_in_species
CAGTCGAGTAGCTCTACATCAGGAGTGACATCGAACTCTTCGGGCAACAGCT	25	114	164	112	-1	14954	BN14_06749	25	407	None	6025	1088	50468	No_constitutive_exon_found_in_species
GTATTAATCTTTCGTTGAGAGTCAATGCTACAAATTGACGAGGGACCTAGAT	2277	2406	2456	2404	-1	18219	BN14_08191	1614	2948	MEU1	6025	1088	50468	No_constitutive_exon_found_in_species
GTGATAGTGGATGTCTGATGTATGCGCATACACTGATGTGGGCGGGATAGAT	121	345	395	343	-1	13615	BN14_06172	29	2320	ddc	6025	1088	50468	No_constitutive_exon_found_in_species
TCGGGAAATTCACACTTATCGCTCAATTACATTCGGGACGAATCGGGTAGTC	213	400	163	215	1	11143	BN14_05163	68	561	ACR203Wp	6025	1088	50468	No_constitutive_exon_found_in_species
TTGTTTACACTTGAATCTTCCCGCTGCAGGCTGACGCGCTGGGTTGATAGAG	1597	1845	1895	1843	-1	06709	BN14_03278	496	3868	CPC16204	6025	1088	50468	No_constitutive_exon_found_in_species
ACTTTATAGATTTATAACTTTGTGCTGAAGTAGATGCATGGGGCTATAAGCA	3267	3344	3217	3269	1	15321	BN14_06884	2828	3939	None	6025	1088	50468	No_constitutive_exon_found_in_species
CGGATGGACGGTAGATGGTGTGAAACAAGTCATTAATATTGGGAATATAGCA	1723	1920	1673	1725	1	24201	BN14_11896	1475	3401	None	6025	1088	50468	No_constitutive_exon_found_in_species
TAGACATGACCGCGCCCTAAGACGAAAGCCCGATACCTGAAGGGCCGCAGCG	859	913	809	861	1	23855	BN14_11657	513	1304	None	6025	1088	50468	No_constitutive_exon_found_in_species
GTGTTTGGCTGAAGCTGGTGGTGTCCAGTATAACTGACATATGGGTGTAGGC	3153	3868	3103	3155	1	24212	BN14_11899	2700	3998	None	6025	1088	50468	No_constitutive_exon_found_in_species
GGTAAGTCGCTGGCAAACGTTCAAAGGATAGAACTGATCAAGGGCTACAGGG	3907	3929	3979	3927	-1	00226	BN14_00133	3249	4003	None	6025	1088	50468	No_constitutive_exon_found_in_species
GGTAAGCCTTTTCGCTGGTATTCTTGAAGAGTTGGCTGAAGGGACGGTAGGC	1392	1588	1342	1394	1	20903	BN14_09608	749	2215	None	6025	1088	50468	No_constitutive_exon_found_in_species
GAGCTTTTTTTTTACGTAGGTCGAAGATCGTTTACTAAGCGCGGGACTAGGA	3251	3312	3201	3253	1	11483	BN14_05286	2686	3312	None	6025	1088	50468	No_constitutive_exon_found_in_species
GGGTTGGTTTATTCATGACGCAAATCCGAGCTGAGAACTACTGGGGATAGGC	704	934	654	706	1	23177	BN14_11110	87	2788	None	6025	1088	50468	No_constitutive_exon_found_in_species
ATTTCTGGTGCTTCTCTTTTGAGAACTGGCGCTCATTTTGCGATGGGAAGCA	1779	2061	1729	1781	1	20140	BN14_09236	542	3971	None	6025	1088	50468	No_constitutive_exon_found_in_species
GGGTCCAAAATGACAAGTCAAGATGGTTAGAGTTACTGGGGACAAGTTAGGG	1886	2083	2133	2081	-1	23996	BN14_11772	602	3650	None	6025	1088	50468	No_constitutive_exon_found_in_species
GAGGTGAGGGTGCTGTGGTTTGTCTGAAATTAAGGCTAACATGGGTGTAGAC	3074	3275	3325	3273	-1	01895	BN14_00992	2098	3780	None	6025	1088	50468	No_constitutive_exon_found_in_species
TGGTCGTGTGTCAAGTCTTGTGTCACCTTACTAATGGCACGGGTATATAGTA	982	1469	1519	1467	-1	00418	BN14_00236	895	2426	taf72	6025	1088	50468	No_constitutive_exon_found_in_species
AGTTTGTGACGGGCGTCTGAGGCCGTGGCTAACGTTCGGGGGAACCACAGAG	3770	3934	3720	3772	1	18264	BN14_08223	1422	3934	None	6025	1088	50468	No_constitutive_exon_found_in_species
GGACGCTTCAGTGTGCTTTTTCCATCGATTTTCCGCTGATGGGACCATAGCA	858	968	808	860	1	06181	BN14_03071	404	3703	None	6025	1088	50468	No_constitutive_exon_found_in_species
CCTCAACTGGCCTCAGCGCTCTATATGTCCTATTACATGCAATGGGCTAGAC	1861	2006	1811	1863	1	23640	BN14_11457	1272	3878	None	6025	1088	50468	No_constitutive_exon_found_in_species
ATTCACAACAGCCTTTGATTGATCTCGGTTACTAATTGGGGATACTAAAGGT	3483	3575	3625	3573	-1	09861	BN14_04637	3483	3887	DPS1	6025	1088	50468	No_constitutive_exon_found_in_species
GCTCGTCGGTTTGAAAATACTTGGGTCGTGTTCTTAACCTTATCAGGGAGGT	2433	2467	2383	2435	1	07427	BN14_03560	1224	3156	CHR16220	6025	1088	50468	No_constitutive_exon_found_in_species
CTCCGAGCCTGAACAAAATACAATGTCACTCAACGTGGATGGGCACGTAGAC	650	900	950	898	-1	01749	BN14_00924	483	3329	None	6025	1088	50468	No_constitutive_exon_found_in_species
TTACGCCTTCATTTTGTTCTTGACTCATACTGATCATGTGGGGTTGGCAGCT	3602	3674	3552	3604	1	23492	BN14_11349	3216	3873	None	6025	1088	50468	No_constitutive_exon_found_in_species
AGTGGGAAAACTACCAGACACCGGGAATATTTATAACAAGGGATGATCAGCG	888	941	838	890	1	05941	BN14_02972	406	2439	None	6025	1088	50468	No_constitutive_exon_found_in_species
TTACGCCTTCATTTTGTTCTTGACTCGTACTGATCATGCGGGGTTGGCAGCT	222	294	344	292	-1	17838	BN14_07996	23	680	None	6025	1088	50468	No_constitutive_exon_found_in_species
GTGCATGTAGTATATTGGCAAGGGTCGTGTCGCTGATTCTGTGGGTGCAGTC	1773	1928	1978	1926	-1	18622	BN14_08429	1434	2172	None	6025	1088	50468	No_constitutive_exon_found_in_species
CGTTGCGTTCCAGAACTATATTGTACAAATAAACTGACCTGGAGGGGAAGAG	1635	1743	1585	1637	1	00140	BN14_00078	355	1743	None	6025	1088	50468	No_constitutive_exon_found_in_species
TGGAAGCCTATCTGCGCCCATTTTCAACCACAGAAAATCTGATTGGGTAGAC	307	840	890	838	-1	19920	BN14_09101	307	1323	None	6025	1088	50468	No_constitutive_exon_found_in_species
AGGTCTGACATTTAATATAATCTAATCTCTCTCTACTCATTTGGGACAAGAC	2570	2689	2739	2687	-1	06978	BN14_03386	2122	3292	None	6025	1088	50468	No_constitutive_exon_found_in_species
CCTCTGACACCAGCGCTTATTCAACTCTAATAATGTGCACTGGTGGGTAGGG	1796	1920	1746	1798	1	24235	BN14_11915	1398	3816	None	6025	1088	50468	No_constitutive_exon_found_in_species
TCTGGAGATTTTTGGGCCCCCGTAGAGGCAGGGGTCATGGAGGGAAACAGCA	2637	3093	3143	3091	-1	21909	BN14_10219	1364	3271	None	6025	1088	50468	No_constitutive_exon_found_in_species
TAGGAGACCCCCTGCCACAGTGTTGTAGACCTGACAATGAGGGGGACTAGGA	2427	2489	2539	2487	-1	21909	BN14_10219	1364	3271	None	6025	1088	50468	No_constitutive_exon_found_in_species
TCCGTTTGGTTGGGGATCTGTCTGATACCATGTGATTCCTGTGGGTACAGTA	604	1630	554	606	1	04928	BN14_02449	59	1630	None	6025	1088	50468	No_constitutive_exon_found_in_species
AAGTAGTACATGCATAATATGAAGCACCAGTTGTTGAATGCGCGGGATAGCT	457	477	527	475	-1	15873	BN14_07146	359	1056	None	6025	1088	50468	No_constitutive_exon_found_in_species
CCTGGCCTACAAATAACTGGATCTAATTGAATTCGATTGGGGACGGATAGGG	1750	1830	1880	1828	-1	24238	BN14_11918	1750	2886	TPR3	6025	1088	50468	No_constitutive_exon_found_in_species
CTCTGATTATAACTAATGCACACAAACGTATGTCTGATTTGGGAGGGCAGCT	478	600	650	598	-1	00455	BN14_00253	204	1279	None	6025	1088	50468	No_constitutive_exon_found_in_species
CGTTTTCATGATTCTTGGTTGGGTGGTACTCTAACTTTTGGTTGGGGTAGTT	1600	1779	1550	1602	1	24250	BN14_11922	228	1779	None	6025	1088	50468	No_constitutive_exon_found_in_species
GCTGGGATTAAACACGTCTGGAGGGCGTACCCAAGTGACCTCGGGAACAGGT	2735	2818	2868	2816	-1	14486	BN14_06553	2139	2994	None	6025	1088	50468	No_constitutive_exon_found_in_species
GTATGTTTTACTTCTTTTTTAGCAACAGGGAGTTAATTATTCGGGGACAGGT	456	556	606	554	-1	17727	BN14_07949	39	1302	None	6025	1088	50468	No_constitutive_exon_found_in_species
AGTCTTTTGCCATGGTGAGGGTTGGGCTACATACTGAGAGGGTATGGCAGCG	2863	2989	3039	2987	-1	08966	BN14_04232	2343	3320	None	6025	1088	50468	No_constitutive_exon_found_in_species
CGGCATACATGTTCACTATATGATGGCTAACCTTGTGTTCGGGACCACAGCC	1021	1043	1093	1041	-1	12704	BN14_05788	412	1230	None	6025	1088	50468	No_constitutive_exon_found_in_species
CGCGGGAATGCCGGGACGTGATACGGATCATACCGACGATTGGGTGGCAGAT	2813	2848	2763	2815	1	18580	BN14_08399	1386	3641	None	6025	1088	50468	No_constitutive_exon_found_in_species
GTTCGAGTCTGTCTGATTTCCGGGGTGGCACTCACATTTGGGGGGGACAGAT	2369	2484	2319	2371	1	08742	BN14_04120	1927	3506	None	6025	1088	50468	No_constitutive_exon_found_in_species
TGCTTTATCCCACTTGTGTTTTTTTTTCGATGTACTAACGGGCGGAGTAGAT	1099	1266	1316	1264	-1	22871	BN14_10860	582	3453	armc8	6025	1088	50468	No_constitutive_exon_found_in_species
TACGTTAAATTACTATTTCTTCGAATGGTATTTTCATGCAGGGATGTCAGAA	3508	3623	3458	3510	1	13822	BN14_06260	1767	3686	None	6025	1088	50468	No_constitutive_exon_found_in_species
TTTATTAACAGACGAGATAGTAGTTTTTTTTTTTATCTGTTGGGACACAGGG	2301	2388	2251	2303	1	04940	BN14_02459	1258	3413	None	6025	1088	50468	No_constitutive_exon_found_in_species
CCTTTTCCTCCTTTGTTTTTCGCGTTGATTTTTGATTGGTTGGGGAGCAGGT	1563	1778	1828	1776	-1	17764	BN14_07958	260	2068	erg9	6025	1088	50468	No_constitutive_exon_found_in_species
TGGATATTTTGAAGGATTATTTGGCACCACCCCAATGCGTACGGGTAAAGCA	715	803	853	801	-1	15563	BN14_06991	715	2169	None	6025	1088	50468	No_constitutive_exon_found_in_species
ATGGGTTTGGCCTCCATGCCTAACGCTTATCAGATACTTTGTGGGAAAAGGT	3350	3426	3476	3424	-1	15703	BN14_07070	1912	3497	None	6025	1088	50468	No_constitutive_exon_found_in_species
GTGTTTGAACCTTGAAAATCAATGTGTGACGCGTGGTGGGGGGTGAACAGGC	2163	2191	2113	2165	1	24277	BN14_11934	1961	3540	GMD1	6025	1088	50468	No_constitutive_exon_found_in_species
AAGGTGAGCGCTCGCTGCTATTCTGATAACATAGTATCGGGGATGTATAGTT	831	885	935	883	-1	09116	BN14_04289	831	2393	None	6025	1088	50468	No_constitutive_exon_found_in_species
TCGAGTGAGTTGATTCATGTTAGCCGAGAGTTGTACTCATAAACGGGCAGCC	656	798	848	796	-1	10240	BN14_04809	53	3429	None	6025	1088	50468	No_constitutive_exon_found_in_species
GTACGTGTTGAGTGATACCTCGAACCCCAGAGCTGAGATATGGGATACAGAG	1775	1814	1725	1777	1	11376	BN14_05247	65	3472	None	6025	1088	50468	No_constitutive_exon_found_in_species
ATGGAGACTGGGATCATGACCTTTTTACTCATTTTAATTTGGGGAGGTAGCT	2477	2565	2427	2479	1	01221	BN14_00639	1956	3587	None	6025	1088	50468	No_constitutive_exon_found_in_species
TATCGCCTTTTTTACTCATATTGTGTTGGTAACTAGTATGTGGGATCAAGGT	3118	3257	3068	3120	1	01221	BN14_00639	1956	3587	None	6025	1088	50468	No_constitutive_exon_found_in_species
GTATTAATCTTTCGTTGAGAGTCAATGCTACAAATTGACGAGGGACCTAGAT	2277	2406	2456	2404	-1	24295	BN14_11945	1614	2616	MEU1	6025	1088	50468	No_constitutive_exon_found_in_species
ATATACCCCGTGGAACTTGGAAAATTGGAACTCATGTCTTGGGCGCGTAGCT	696	748	798	746	-1	00785	BN14_00411	2	1761	ACL029Wp	6025	1088	50468	No_constitutive_exon_found_in_species
AGTCGAAGAATAAGTTGGTTTACTGTGTTACTGAAGTTGTACGGGTATAGGA	2814	2951	2764	2816	1	05843	BN14_02914	1486	2951	None	6025	1088	50468	No_constitutive_exon_found_in_species
TTTCTTTCTTTTTAATAATGATGAGGAATGCGGGCTGATGGGAGATATAGAT	2248	2388	2438	2386	-1	18912	BN14_08564	2248	3515	ceramidase	6025	1088	50468	No_constitutive_exon_found_in_species
TTGCCACTCCCTAATCACCTTCTCTTTTGATTTTCTAATCCCTGGGAAAGTC	1819	1933	1769	1821	1	10445	BN14_04914	1704	3362	None	6025	1088	50468	No_constitutive_exon_found_in_species
AAGCGAGGCTCCGGGTTTAACTTGGGCTGATGCTTCGGGGATTGATGAAGTG	1698	1743	1793	1741	-1	04890	BN14_02428	1698	2413	None	6025	1088	50468	No_constitutive_exon_found_in_species
GTAGCTGTTTTGTTCGTTTAAGCCATTGATTGGACATGTTAGTTGGGTAGAG	1491	1560	1610	1558	-1	13415	BN14_06109	1203	2390	tfa2	6025	1088	50468	No_constitutive_exon_found_in_species
AGTACCCACAAAAATGCCATTCCGATACTCATGCTACATGGATGGGGTAGCA	3070	3133	3183	3131	-1	05608	BN14_02781	1877	3519	None	6025	1088	50468	No_constitutive_exon_found_in_species
GTTAGCCTAGATCTAATTGAGAGGGCAATAACGGGGAATTGGGGAACTAGGC	1937	2067	2117	2065	-1	12892	BN14_05863	918	2590	None	6025	1088	50468	No_constitutive_exon_found_in_species
TTGATCGAATCTACAGGCTGAGGTTTTAATAACTTCCTATATATGGGCAGGA	1661	1840	1890	1838	-1	13471	BN14_06129	576	2741	None	6025	1088	50468	No_constitutive_exon_found_in_species
ACGCCTTTGAAGCACGGGTTTGAAGCTATGGAATAAACATTGGGATGCAGGC	1453	1609	1659	1607	-1	13471	BN14_06129	576	2741	None	6025	1088	50468	No_constitutive_exon_found_in_species
TCTCTCGGGTTTGGGGTGTTGATTGAGTTGTTGACCTTGGGGGTGTATAGCT	2648	2668	2598	2650	1	12153	BN14_05540	849	3203	None	6025	1088	50468	No_constitutive_exon_found_in_species
TGTAACTCCCCAAACCCGCGAGGCAATTGCGTATGTCGGGAGAGCCGTAGCT	2955	3139	3189	3137	-1	19557	BN14_08903	1335	3226	85P	6025	1088	50468	No_constitutive_exon_found_in_species
TGAGTTTTGTTAATTTTGTACACGGTGCCATAGGCCTGACAAGGGTGTAGAT	207	369	419	367	-1	08669	BN14_04090	207	483	rplM	6025	1088	50468	No_constitutive_exon_found_in_species
AGCCGTATGTAGGTATCGCATTGACTTATATCCGACTATACATGGGATAGCG	1415	1545	1365	1417	1	22062	BN14_10315	272	1941	abnA	6025	1088	50468	No_constitutive_exon_found_in_species
TCTTTTTTGTTTATAATTTGGTACGGAGGTTAATTGTGTTCGGGGTGTAGCT	3390	3485	3340	3392	1	03171	BN14_01595	2564	3536	ptr3	6025	1088	50468	No_constitutive_exon_found_in_species
ATTCTCTGTGATCCTCTGTTGTATCTTTGCTAAATTATTTGGTGGGTTAGGC	1266	1296	1216	1268	1	11574	BN14_05318	992	1644	None	6025	1088	50468	No_constitutive_exon_found_in_species
CCTCTGCACGGGCTGCGATGTCTAAGCCCAATCCACATGCGGGCAAGCAGCT	145	149	199	147	-1	07083	BN14_03440	145	2910	Su(H)	6025	1088	50468	No_constitutive_exon_found_in_species
AGGTGCGTATAATAAATTAGATAATTTTAGGGCGTAATCGGGGCTGACAGGA	1265	1562	1215	1267	1	05855	BN14_02919	1081	2801	None	6025	1088	50468	No_constitutive_exon_found_in_species
ATAGCAACCGTTGCTGGAGCTTTTGGTGGTTTATTGGCCCGTGGGATTAGTG	118	144	194	142	-1	14995	BN14_06772	118	2381	None	6025	1088	50468	No_constitutive_exon_found_in_species
AGTGCGTCGCGTCTTTCTCAATGTAGCATAAGGTACTGACAAGGGAACAGTG	609	807	559	611	1	02055	BN14_01067	530	3437	Clasp2	6025	1088	50468	No_constitutive_exon_found_in_species
AGTAAGTACGAGTGCCTTTGCCCGATAACACCTTTTAACAATGGGTGTAGAA	355	481	305	357	1	18391	BN14_08298	61	706	SEC11C	6025	1088	50468	No_constitutive_exon_found_in_species
TTTGTCTCTTTTCTATAATTACTGTTTGTTCTAACCAGGCACCGGGATAGAT	371	560	610	558	-1	23639	BN14_11456	46	3253	None	6025	1088	50468	No_constitutive_exon_found_in_species
TGTCATCTTACCTATGTACTTCGTTTGTTGACTGGTTGGTGGGTCGATAGTT	2528	2620	2478	2530	1	11540	BN14_05304	2247	3343	None	6025	1088	50468	No_constitutive_exon_found_in_species
TATATGCTATATGCTTGGTTTGCCCTTGCTTAACGTTTGTGACGGGATAGGT	1951	1977	2027	1975	-1	02366	BN14_01194	735	2162	None	6025	1088	50468	No_constitutive_exon_found_in_species
TAAGTTTGTGGAGCCCTACGCCACCTTTCCCTTCTGATTTATGTGGGCAGAC	1457	1566	1616	1564	-1	10607	BN14_04962	925	3141	apc8	6025	1088	50468	No_constitutive_exon_found_in_species
GTGAGCCGCTTGCAGCCTCGAAATGACGAATGTATTAACAAGAGGGGCAGAT	925	1295	1345	1293	-1	10607	BN14_04962	925	3141	apc8	6025	1088	50468	No_constitutive_exon_found_in_species
CCCTGGTAGCGGAATGATCAACGCGTCCGTCAACCTCCACATGGGACCAGGC	3362	3396	3312	3364	1	08383	BN14_03967	1384	3396	None	6025	1088	50468	No_constitutive_exon_found_in_species
TATTTTTCTTGGAATTGGCCTTTTGAATTGACGATGACAATCAAGGGCAGAC	1541	1616	1666	1614	-1	11066	BN14_05129	466	2229	None	6025	1088	50468	No_constitutive_exon_found_in_species
TCTAGATGCGCATATAGTCTGGGTTGGTATTGACTGATTTGGGTGCATAGGC	1582	1677	1727	1675	-1	20670	BN14_09479	12	1795	AOD1	6025	1088	50468	No_constitutive_exon_found_in_species
GGTCAGTTATTCACTCGATAGTGTACGAACAGAATTTAATAGGGAAACAGCT	459	634	409	461	1	18181	BN14_08170	132	954	None	6025	1088	50468	No_constitutive_exon_found_in_species
GTAAGTACTCTGGCCTATAGTCTGTGGCCTATGGCTTATGAGGGGATTAGAC	420	830	880	828	-1	15441	BN14_06931	23	911	None	6025	1088	50468	No_constitutive_exon_found_in_species
GGTTTGCCGAGTGAACGGATTGGCCGCTGAATTGGGAGGGTGGGGAATAGTA	1208	1332	1158	1210	1	02922	BN14_01498	395	1895	None	6025	1088	50468	No_constitutive_exon_found_in_species
AAGTTGGTAGTGTTCTCTACGTTTACTAGATAAACTAAAATGAGGGGTAGAT	1091	1168	1041	1093	1	02457	BN14_01250	406	1168	None	6025	1088	50468	No_constitutive_exon_found_in_species
TCAGTTCCGATCTCATTTTATTTATAGTATCTCTGACTTGGCGAGGGCAGAT	1513	2771	2821	2769	-1	09084	BN14_04277	1513	3016	None	6025	1088	50468	No_constitutive_exon_found_in_species
CAGGTGAGTCCCTCATTCCATTGCGAGAGCTCGAATTGACGATAGGGCAGGC	2054	2204	2004	2056	1	18030	BN14_08109	39	3301	nup205	6025	1088	50468	No_constitutive_exon_found_in_species
ACCTTGCCCACCGAGCGCTAACGCCATTATTAACCGGGCTAAATTAACAGTC	1316	1382	1266	1318	1	14806	BN14_06696	968	2677	None	6025	1088	50468	No_constitutive_exon_found_in_species
CGCAGGAATGCCGGGACGTGACACGGATCATACCGACGATTGGGTGGCAGAT	883	918	968	916	-1	23538	BN14_11378	237	2359	None	6025	1088	50468	No_constitutive_exon_found_in_species
CGCATATAATTACTAAATCTAGTGAAATTGGTCTGAATTGGGCATGACAGAT	1614	1829	1564	1616	1	12598	BN14_05736	488	2163	None	6025	1088	50468	No_constitutive_exon_found_in_species
CCTCCGACCCGGTCAAGAGAGTGTGATAATAATATGGCGTGGGGCGATAGCA	286	490	540	488	-1	19982	BN14_09147	172	2729	tsc1	6025	1088	50468	No_constitutive_exon_found_in_species
GAGCTGGATTGAAGGGAGCGAGATTGTGTACGGATCTAACAGTTGGGTAGGG	2216	2302	2166	2218	1	07540	BN14_03594	880	2302	None	6025	1088	50468	No_constitutive_exon_found_in_species
AGCTCTTTTAATCAAACAATAGGTAACCTATTGAATGGGTCGAACAATAGAG	2112	2234	2062	2114	1	05546	BN14_02752	1524	2997	SAC3	6025	1088	50468	No_constitutive_exon_found_in_species
GTATGTCACAACCACACATAGCCAACCAATAGACTAAGCAACGGGCACAGGA	2991	3146	3196	3144	-1	07688	BN14_03662	2438	3272	None	6025	1088	50468	No_constitutive_exon_found_in_species
GTAAGTGGGACGGTACGACAACCAGGATGCACAACTGACCAGCGGGCCAGGG	1823	1875	1925	1873	-1	15437	BN14_06930	1519	2006	None	6025	1088	50468	No_constitutive_exon_found_in_species
GGAACTTGGGGCGGGAACCGGGCTACTCTCTTTGTTGACTGGGAAATTAGTA	2264	2552	2214	2266	1	12482	BN14_05694	1523	3185	None	6025	1088	50468	No_constitutive_exon_found_in_species
GTATGTAGTCATTTGTCAGGTCCGCCAGGTCAAATCTGACGGGAATATAGCT	1968	2059	1918	1970	1	17947	BN14_08077	1327	2059	None	6025	1088	50468	No_constitutive_exon_found_in_species
TAAGTTACTCCCTGCTACTTGCCCACAGGATATTAACGAACTGGGAATAGAA	1219	1445	1495	1443	-1	14113	BN14_06408	1219	2601	None	6025	1088	50468	No_constitutive_exon_found_in_species
CGTGAGCCCACAGCTTGTTTGGTAGATTTACTCATCTAACTGGGAAATAGTG	2606	2679	2729	2677	-1	17107	BN14_07696	1996	3097	gox	6025	1088	50468	No_constitutive_exon_found_in_species
TCGGTGAGTTTCGATTATTGGACAGATACTATGCACCTGACAGGGCACAGCT	1483	1633	1433	1485	1	06105	BN14_03037	562	1858	None	6025	1088	50468	No_constitutive_exon_found_in_species
AACAATCACTTTGGCCGGTATATTGGTGATTCTAAATGTTTGGGGGATAGTT	1083	1214	1033	1085	1	12118	BN14_05524	79	2912	DSK1	6025	1088	50468	No_constitutive_exon_found_in_species
GTTTTCTCGTAGATTGTACTGGATCTGGGCTTATGGTATGGGATTAACAGAA	897	957	1007	955	-1	12341	BN14_05648	156	1228	None	6025	1088	50468	No_constitutive_exon_found_in_species
GGTAGGGATGATTCAAGATGCACCAGGATATTACTAACTTAGGGCTACAGAG	781	1038	731	783	1	02475	BN14_01262	168	1520	None	6025	1088	50468	No_constitutive_exon_found_in_species
ATTATTTCCCTATTTGATCAAGCTAATAATGTCGTGGGGGGCAAACAAAGTG	971	1356	1406	1354	-1	04807	BN14_02383	971	2689	None	6025	1088	50468	No_constitutive_exon_found_in_species
GTAAGCCGTCTTGTCTTTAAACTCGGGCTGATCCTAATGAACCGGGGTAGAT	1859	2007	2057	2005	-1	17971	BN14_08088	491	3040	None	6025	1088	50468	No_constitutive_exon_found_in_species
TAAATCGACCCTGTTTTTAATTTGGACAATCGCTGACTGATTGGGAATAGCC	1683	1808	1858	1806	-1	17971	BN14_08088	491	3040	None	6025	1088	50468	No_constitutive_exon_found_in_species
GAGCATGACATTCATTTATTGATGATAACAGTATTGATGAACGTGGGCAGTC	225	266	316	264	-1	24355	BN14_11981	5	1037	None	6025	1088	50468	No_constitutive_exon_found_in_species
AATAAGCCAGCACAAAGAGGGCAGTACACTACCATGGGAAACAATGGTAGCA	843	954	793	845	1	02012	BN14_01047	32	1302	None	6025	1088	50468	No_constitutive_exon_found_in_species
GTGGGCGAGAACAAGTCCACCTCGGGCTCGGAAGGCCTTCAGGGGCTCAGAT	3140	3161	3090	3142	1	08209	BN14_03893	901	3161	None	6025	1088	50468	No_constitutive_exon_found_in_species
ACAAATGTGTGTACTTCTATGAAAAGAGGGCTGATTGGAGGGCGTGGCAGGG	2729	2848	2898	2846	-1	07574	BN14_03610	2449	3026	None	6025	1088	50468	No_constitutive_exon_found_in_species
GAGTAGACTCGTCTCTTATTTTCTATCTGCATACTCAATCAGGGCTGTAGTG	2112	2127	2062	2114	1	14312	BN14_06487	182	3122	None	6025	1088	50468	No_constitutive_exon_found_in_species
ACGTTTTTGCTCGGGAGTGCAAACGTGGCTTGTTTACCTAGTTGGGATAGCT	596	786	836	784	-1	11355	BN14_05240	1	2898	None	6025	1088	50468	No_constitutive_exon_found_in_species
AGTTTGTGGCTTTAGAGCTCGAACCCAATTGGATGTTAAATATGGGGTAGGA	541	603	491	543	1	23509	BN14_11356	197	2901	AOD1	6025	1088	50468	No_constitutive_exon_found_in_species
GTGTGTCCATGGTATCGTAACTGTTGTAACACTGACGTGCTTACGGGAAGAG	1048	1407	998	1050	1	22711	BN14_10736	368	1654	MEP	6025	1088	50468	No_constitutive_exon_found_in_species
GACGCGATCATACATGGTCTCTTAGCTGGGATTTTTGGGGATGATGGAAGAG	439	525	389	441	1	23214	BN14_11141	321	3084	None	6025	1088	50468	No_constitutive_exon_found_in_species
TTTGGACTTGGCCATCAAGTTGCTAACGGGGGGTGGGTGGGGGGGGGCAGAT	160	255	110	162	1	12297	BN14_05600	37	684	None	6025	1088	50468	No_constitutive_exon_found_in_species
CTCAGTTTTTGGTTCGTGGTGGATCTTTTTTTTCTGATTGGGGATGGCAGGG	2436	2842	2386	2438	1	06483	BN14_03173	68	3090	None	6025	1088	50468	No_constitutive_exon_found_in_species
TTTTTTCTTTTCTTTTCTTTACCGAAGGGATACTTACCTTCTGGGAACAGGA	2036	2143	2193	2141	-1	16460	BN14_07383	33	2537	None	6025	1088	50468	No_constitutive_exon_found_in_species
AAGGAAAATGGACTAGAAAAGGATACAGAAACCAGCTGACGTGGGTATAGAC	33	420	470	418	-1	16460	BN14_07383	33	2537	None	6025	1088	50468	No_constitutive_exon_found_in_species
GGTTAGTGAAAAATGTGACTCATAATGCAGCACTAACTACGGGTCAACAGCT	1212	1672	1722	1670	-1	06972	BN14_03381	730	2730	None	6025	1088	50468	No_constitutive_exon_found_in_species
CGTGCGTCTATCACTTTCTCGTTGAAGTTCTTGCTGACTTGGGGATTTAGCC	2270	2300	2350	2298	-1	09474	BN14_04442	280	2927	PAFE16201	6025	1088	50468	No_constitutive_exon_found_in_species
CCCTTTACTCTTTCCATCCTGGTGCAACTGATTAACGCATGGGTGGCTAGCT	439	590	640	588	-1	09474	BN14_04442	280	2927	PAFE16201	6025	1088	50468	No_constitutive_exon_found_in_species
TAGGTTTGTTGTGTTAGATGTGCTATTCCAGACATTGACCAGGGATTTAGTT	1040	1144	1194	1142	-1	15129	BN14_06824	35	1351	None	6025	1088	50468	No_constitutive_exon_found_in_species
AATTTCTCGTCCCCTTTATGATAAGCTAACGTAATGGGGTGGGGCGGTAGAG	863	1027	813	865	1	22651	BN14_10704	234	1932	None	6025	1088	50468	No_constitutive_exon_found_in_species
AACGTGAGTCGAACTGTTGTTGATATTAGATTGAGCTTATAGTGGGGTAGTT	1818	1940	1990	1938	-1	17710	BN14_07944	1745	3060	None	6025	1088	50468	No_constitutive_exon_found_in_species
AGTGATCACATATCCTGAACCGAGTTCGCTTACCGATGATGGGAACCAAGAT	1423	1490	1373	1425	1	09937	BN14_04670	433	1915	None	6025	1088	50468	No_constitutive_exon_found_in_species
GGTTCTCATAACCTTCACAACTAACATCCAACTCATTTGGGTCGTAAAAGAT	1511	1609	1659	1607	-1	06494	BN14_03177	403	2089	None	6025	1088	50468	No_constitutive_exon_found_in_species
CCTCCCACATCAGTATGTATTTCTGATACTGACTTTCTCGACGGGTACAGGA	1949	2497	2547	2495	-1	01132	BN14_00581	1499	2808	None	6025	1088	50468	No_constitutive_exon_found_in_species
TACGTTTTTGTTGTTGTTGTCATTACCCCAATCTTATACTTTGGGAATAGGG	2123	2195	2245	2193	-1	02466	BN14_01258	1064	2718	None	6025	1088	50468	No_constitutive_exon_found_in_species
AGACGCTCAATGCTCGGTGTCTAATGGGGTTCTTTTTTACGGGATTGTAGGA	1520	1616	1666	1614	-1	09200	BN14_04328	35	3016	taf111	6025	1088	50468	No_constitutive_exon_found_in_species
GTCTAGTCATCTATTCCGAAGTATGATTCTGATTTGCATGCGGGGTACAGGG	1712	1884	1662	1714	1	23507	BN14_11353	568	1884	PSMD6	6025	1088	50468	No_constitutive_exon_found_in_species
ATGGTGAGTCTTACGATATGTCAGCTGAACTCGGCTGAATGGGGTTGTAGAG	1185	1711	1761	1709	-1	10855	BN14_05048	523	2904	None	6025	1088	50468	No_constitutive_exon_found_in_species
CATTTGTGTTCGTCAAATAAATCGACCACTAACTATATGGGACATAAAAGTT	335	442	285	337	1	02836	BN14_01467	161	1166	None	6025	1088	50468	No_constitutive_exon_found_in_species
CTCGAGCTATGGTTGCTACAGTTTGGCTTGGCTAATTGATGATGGGGTAGAA	635	705	755	703	-1	12256	BN14_05582	503	1194	None	6025	1088	50468	No_constitutive_exon_found_in_species
ATTTTTCCTGTTTTCATGAATAAGCTTCGATTGATTGGTTGGGTGTGTAGAA	1430	1540	1590	1538	-1	24381	BN14_11998	736	2963	None	6025	1088	50468	No_constitutive_exon_found_in_species
TATGTCCCACGGGTGTATTATATTACCGAATACTGATGGTGCGGGAACAGGC	344	497	547	495	-1	24380	BN14_11995	72	1202	None	6025	1088	50468	No_constitutive_exon_found_in_species
GTTTTGATCGACCTCTCTGGGCTGGGTACAGACTAACATGTTGGGGATAGGC	1319	1365	1269	1321	1	05341	BN14_02648	1112	2086	None	6025	1088	50468	No_constitutive_exon_found_in_species
TCGGATGAACTAAAAGAAAGATGCGCGAACGAAACTGATAAGGGAGAAAGAT	2429	2498	2548	2496	-1	05341	BN14_02649	2121	2785	None	6025	1088	50468	No_constitutive_exon_found_in_species
GAGCCATCAAGGCTCGGTTCTGTCGGTGGGATACTCGCCCCACGGGGCAGCC	131	457	81	133	1	23222	BN14_11148	66	457	None	6025	1088	50468	No_constitutive_exon_found_in_species
CTGTGAGTCTGGTTTTGTTATCTTGCGAGCTGGTATTGATGGGTGGCTAGGA	0	120	170	118	-1	18915	BN14_08565	0	1038	vamp7B	6025	1088	50468	No_constitutive_exon_found_in_species
CGTCTCTTGTTTATTCTATTGGGCGAATCGCTTAAACTTTAGGGATATAGAA	461	554	604	552	-1	24024	BN14_11791	304	2316	PGM2	6025	1088	50468	No_constitutive_exon_found_in_species
ATTCGTGCTGCACGGGATAGGGGTGTTCAGTGTCCAACTTGCGGGAGTAGTT	1593	1812	1862	1810	-1	04062	BN14_02006	633	2772	None	6025	1088	50468	No_constitutive_exon_found_in_species
AGCCGAATGAGCCGCTATTTCATGTCAACTTTGACTGATAATGGGTGTAGGA	1164	1390	1440	1388	-1	02787	BN14_01436	1052	2709	None	6025	1088	50468	No_constitutive_exon_found_in_species
CAACAGGTTGACAAAACCCCAAGGGCAACCACAAGCACCATGGGAAAAAGGG	1392	1951	1342	1394	1	22676	BN14_10728	1057	1951	None	6025	1088	50468	No_constitutive_exon_found_in_species
AGCCTGGTTGAACACAGTCTGCTAAGTAATCAACCTGGACGGGATTACAGTA	2550	2697	2500	2552	1	20554	BN14_09430	1616	2900	CaJ7_0456	6025	1088	50468	No_constitutive_exon_found_in_species
CTATCTGCTCTGCGTTGGTTGGTACTGATGGATGGATGTTGGGCGGGCAGTA	698	894	648	700	1	14966	BN14_06755	558	1019	None	6025	1088	50468	No_constitutive_exon_found_in_species
TTTTGTTTTGTTCGAGTTGTTTCAAATTGGGATGCTGACGGGAAGCATAGAT	383	935	985	933	-1	08590	BN14_04057	189	1097	None	6025	1088	50468	No_constitutive_exon_found_in_species
ACGTCTTTCTGCTTTTGGTTCTGGAGCGAAGACCTGACTCGGGATTATAGGA	732	839	682	734	1	18103	BN14_08140	112	839	plcd1b	6025	1088	50468	No_constitutive_exon_found_in_species
GTGCCTTGTGGGGTTTGGAGAGTATATTCTAACTTTTTTCTGGGGTATAGAT	2115	2183	2065	2117	1	10009	BN14_04689	190	2810	None	6025	1088	50468	No_constitutive_exon_found_in_species
GTTTGGGCTGTATAGTGGATGGGTTGTGCTGATTTTGAATGGGGGGGTAGAT	2645	2664	2714	2662	-1	13868	BN14_06285	622	2908	None	6025	1088	50468	No_constitutive_exon_found_in_species
GAGTCCAAGTCCATCGATTTTTGGAAACTGATTTTGGGGCGGTTGAAAAGTA	2284	2419	2234	2286	1	08734	BN14_04115	616	2419	xlnA	6025	1088	50468	No_constitutive_exon_found_in_species
TGGTAAGTACGATTGTTTCAACAATGTCCCTCCGTTGACTGGGAATGTAGAC	1834	2174	2224	2172	-1	23023	BN14_10967	113	2674	None	6025	1088	50468	No_constitutive_exon_found_in_species
CCTCTATTACTCTGGTGGCGAACAAACGACTGATAAATTGGGGGGTGTAGGG	1601	2178	1551	1603	1	08869	BN14_04174	336	2178	LCF1	6025	1088	50468	No_constitutive_exon_found_in_species
AAAACTCAGCTTGCGACTTTTTTTTTAACGCGTGGCGTTGGGGCGCACAGGA	2142	2274	2324	2272	-1	03818	BN14_01883	1803	2695	wos2	6025	1088	50468	No_constitutive_exon_found_in_species
CTTTCGTGTGATCTCGTTGTTGTGGTTTGCTAAATCGTTCGATGGGTTAGGC	622	652	572	624	1	17571	BN14_07890	335	1194	None	6025	1088	50468	No_constitutive_exon_found_in_species
AAGGGACTTTTCATTCGCTTAATAGTGATATGATACTAAGGGTGGGCCAGTG	476	600	426	478	1	18994	BN14_08616	198	883	None	6025	1088	50468	No_constitutive_exon_found_in_species
CAAAACAAGTGGCCCAGGTTGTATTTGCTGATAATATTTGGGAAACCTAGTT	2407	2425	2475	2423	-1	18994	BN14_08617	1264	2825	None	6025	1088	50468	No_constitutive_exon_found_in_species
TTTTGCTTTTTTTCAAGCTCCGCATTCGACCTTGACGCCCGGGGGGATAGCA	2311	2350	2400	2348	-1	03054	BN14_01545	1509	2601	None	6025	1088	50468	No_constitutive_exon_found_in_species
AGCCGAATAGGACCACCGGGGGTAGTAGTTGGTTCGGCGCATGGGGAAAGGT	4	30	80	28	-1	04599	BN14_02303	4	636	None	6025	1088	50468	No_constitutive_exon_found_in_species
CTCTCACGCTTGCTTTTTTTTTTTGCTAACTAACAGCTGGGGCGAACAAGTC	1003	1309	953	1005	1	04320	BN14_02155	507	1646	ctu1	6025	1088	50468	No_constitutive_exon_found_in_species
GTGAGTGGCCTGTTTCGCTCCGTGATGCTGATACTGATTGGGAGAAATAGAG	1359	1457	1309	1361	1	04320	BN14_02155	507	1646	ctu1	6025	1088	50468	No_constitutive_exon_found_in_species
CGTGTCCGTGCGTGTGTCTGTGCAGAATGGAGGGTTAATGGATGGGATAGGA	258	374	424	372	-1	06272	BN14_03099	258	1007	None	6025	1088	50468	No_constitutive_exon_found_in_species
GGTAAGTGTATTCTGCTTCACAACTTGGCCGAGTCTAATGGGTATAACAGAC	576	627	677	625	-1	10853	BN14_05047	444	2802	None	6025	1088	50468	No_constitutive_exon_found_in_species
TATGTCTCTCTTATTGACTGATAACAGGAGACTCAAAATTGGGAAACTAGAC	1497	1537	1587	1535	-1	03612	BN14_01785	54	1626	None	6025	1088	50468	No_constitutive_exon_found_in_species
AGTCTTTTTACTCTGATCGCAGGATGGGGAACTAACAATTTAGGGGATAGGT	611	621	671	619	-1	03612	BN14_01785	54	1626	None	6025	1088	50468	No_constitutive_exon_found_in_species
ACTCCCGTTTCTCTATTTCTCCTCTCGCTCACATTAAACACAGGGTGGAGAC	122	248	298	246	-1	17343	BN14_07815	122	1970	Tpr2	6025	1088	50468	No_constitutive_exon_found_in_species
GTCTTCTCATTTGTTTCTCGTCCACAGCCTAATAGATTCCGGGACAACAGAT	2404	2469	2354	2406	1	14752	BN14_06676	1563	2799	None	6025	1088	50468	No_constitutive_exon_found_in_species
GAGTTACCTCTGATGTGTTTACCAAGTTAACTAATATGGTTGGGGGACAGTG	526	604	476	528	1	04545	BN14_02276	212	2718	NNT	6025	1088	50468	No_constitutive_exon_found_in_species
CCACCTTTGTTTGAAGTATTGCGTTATCTTTGAAACTGACAAGGGGTTAGAT	1699	1759	1649	1701	1	04545	BN14_02276	212	2718	NNT	6025	1088	50468	No_constitutive_exon_found_in_species
GCAAATGAACTGTAAATGAACTTGTGAATTTATCTTGAGCGGGAGTGTAGGC	822	969	772	824	1	18764	BN14_08495	28	2741	None	6025	1088	50468	No_constitutive_exon_found_in_species
GCCCCCCTTTGTTCGTGGTTGGTGACTGACTGACTGGTTGGGTGTGGTAGAC	2116	2186	2066	2118	1	11277	BN14_05208	1864	2732	None	6025	1088	50468	No_constitutive_exon_found_in_species
GTGAGTTCACGTGATCACACCGGCCTAACTTGATTCTGAGGGAGTTACAGTG	1132	1495	1545	1493	-1	01068	BN14_00549	1132	2665	None	6025	1088	50468	No_constitutive_exon_found_in_species
GAGCTGGATTGAAGGGAGCGAGAGTGTATATGGATCTAACAGTTGGGTAGGG	1041	1127	1177	1125	-1	24452	BN14_12034	1041	2463	None	6025	1088	50468	No_constitutive_exon_found_in_species
TACGTTCTGCATGCGTATATCAGAGAGTTTGAGGCTTGATACCGGGACAGGT	1886	1998	2048	1996	-1	05820	BN14_02905	3	2530	None	6025	1088	50468	No_constitutive_exon_found_in_species
TGAGTTGAACTTGCATGCTATTGTCAAGGTTGCTACACACTCGGGAATAGGT	333	366	283	335	1	17925	BN14_08050	169	2279	None	6025	1088	50468	No_constitutive_exon_found_in_species
TGCGTTTACCGTCGTAGCATGGTGGTTGCTCCCTGGTGACTGGGTTGAAGGA	237	282	187	239	1	14255	BN14_06462	174	1556	tm7sf2	6025	1088	50468	No_constitutive_exon_found_in_species
TTTTCTTTTCCTGCGATTTTTTTTTCTGACGAGCTTCTTTTGGGGATTAGCT	342	563	292	344	1	14255	BN14_06462	174	1556	tm7sf2	6025	1088	50468	No_constitutive_exon_found_in_species
AGCACTGTCCGCTTTTTGAAAGCGCTTTACTAACATGCATTGGGGTATAGCA	420	557	370	422	1	09877	BN14_04644	344	2029	None	6025	1088	50468	No_constitutive_exon_found_in_species
GTGCGTAGGCATAATCTTTTCAACGTCCAAACTGTGGTCGGGCAAGATAGTG	1708	1735	1785	1733	-1	20552	BN14_09429	1708	2501	None	6025	1088	50468	No_constitutive_exon_found_in_species
GAGTGCCATTTCCCTCTCCTTTGGGCTCGTTATCTAATCCTAGGGATTAGGT	899	1104	849	901	1	20933	BN14_09627	302	1815	None	6025	1088	50468	No_constitutive_exon_found_in_species
TAACCGGACTTTTACATTTCGACTCTCGCTTAACTGGACCGGGCGGACAGAT	994	1328	1378	1326	-1	06051	BN14_03022	994	2564	None	6025	1088	50468	No_constitutive_exon_found_in_species
ACGATGACGGAGAGAGACGAAACTTGAAGGTACTGAAATTCGGAGGGCAGGC	436	640	690	638	-1	07797	BN14_03704	436	1516	None	6025	1088	50468	No_constitutive_exon_found_in_species
ACCTCCAACTCTGGAGTAGGATAAACTGTAGCTGACTTTTGGGTTAATAGGC	1500	1539	1589	1537	-1	02136	BN14_01101	1367	2462	prpD,_mmgE	6025	1088	50468	No_constitutive_exon_found_in_species
TGTGTCTTCATTCTCACGACGCGTCATGTGATTCTCAGTTGGTGGGTTAGCA	1215	1466	1516	1464	-1	09178	BN14_04320	275	2364	None	6025	1088	50468	No_constitutive_exon_found_in_species
GTAAATTTCCAATTCTCGTGATGGTACAGGAAAATAACAATTGGGTAAAGTC	1686	1776	1636	1688	1	11332	BN14_05228	214	2501	None	6025	1088	50468	No_constitutive_exon_found_in_species
GGTAAGTCATTATTGCTCCTCTTTGCAACATTCTACATTGATGGGCATAGTA	346	402	296	348	1	03849	BN14_01912	209	1379	ligB	6025	1088	50468	No_constitutive_exon_found_in_species
GGAAGCTCTTTCGTACATCCAAATTATTCGCCTTCTGAAATAACGGGCAGCT	1821	1870	1920	1868	-1	01254	BN14_00657	1600	2465	None	6025	1088	50468	No_constitutive_exon_found_in_species
AGGTGCGTAGGTACATTATCTGGTTGGTAGACAGCTAACTGGTCGGGTAGGT	1090	1255	1040	1092	1	09916	BN14_04660	46	2155	sec18	6025	1088	50468	No_constitutive_exon_found_in_species
ACTGTGAGTGACCTGGTAGCTGTTCTGACCGCCATATTGACAATGGGTAGCT	2153	2222	2103	2155	1	23028	BN14_10972	1410	2554	ADR327Wp	6025	1088	50468	No_constitutive_exon_found_in_species
TGGACGTATAAGGCCCTTGATTGATCAAAGGTAAACTGACGCGGGGTTAGAT	1785	1983	2033	1981	-1	05874	BN14_02928	57	2369	MYST4	6025	1088	50468	No_constitutive_exon_found_in_species
GGTTGGTGGTGCCCATATTATGTCTCTGAATAAAGGCTAACACAGGGCAGTA	966	1039	1089	1037	-1	02620	BN14_01353	368	2508	MNL1	6025	1088	50468	No_constitutive_exon_found_in_species
GGTAAGCAATTTATTATTTTTCCTTGTACTCGCTGACGGGGAATGATCAGTT	166	176	116	168	1	13763	BN14_06227	57	1274	None	6025	1088	50468	No_constitutive_exon_found_in_species
TTGTTTTCACACAACCACATTGCGATGAATATTGACGCATACGGGCGTAGAT	311	503	261	313	1	22264	BN14_10457	83	1023	None	6025	1088	50468	No_constitutive_exon_found_in_species
ACCAAAAAAAATGGAGTTACCATAATTCATTCTGACAACTGACTGGGCAGGT	2102	2316	2052	2104	1	10106	BN14_04730	982	2525	None	6025	1088	50468	No_constitutive_exon_found_in_species
AGTGAGTGTTCGATTTGTGCGTTTTTGTTTTGTGCTAATGACAGGGCTAGTG	614	984	564	616	1	01833	BN14_00960	100	2531	None	6025	1088	50468	No_constitutive_exon_found_in_species
GTCAGAAGGGGCGAGACCAGGGACTGATGTGATTTTTCTTTGGGATATAGGG	1968	2094	2144	2092	-1	21847	BN14_10161	1525	2420	None	6025	1088	50468	No_constitutive_exon_found_in_species
ATTCCAGTATTGCTTCCCAAAGTCCGCCTGACATTGACTCAGGGCGATAGAC	2329	2483	2279	2331	1	10199	BN14_04780	1324	2483	SDG16202	6025	1088	50468	No_constitutive_exon_found_in_species
GTTAGTTGTCCAATATCTACGCTTATCGGGTGCTAATTGCGGTGGGTCAGGA	1197	1210	1260	1208	-1	05016	BN14_02491	430	2347	None	6025	1088	50468	No_constitutive_exon_found_in_species
GGACAATAACCATCGGGCTATAAGGCGGCATAAATTTACTGGGAGCATAGGT	1638	1688	1738	1686	-1	00571	BN14_00320	1531	2448	None	6025	1088	50468	No_constitutive_exon_found_in_species
GTAAACTTTTTCTGCGCACGAGGTGCTGAACGCTTCGGGGGAATTAATAGGT	1714	1824	1664	1716	1	17967	BN14_08085	310	1824	None	6025	1088	50468	No_constitutive_exon_found_in_species
TAAGTTGTGCGTATAAACTTTGTTTGCATACTAACTCCACGGGTGAATAGAC	25	1047	1097	1045	-1	17999	BN14_08097	25	1177	None	6025	1088	50468	No_constitutive_exon_found_in_species
GCTGGGATTTAGCGCATACAATATCAAATTTAACGAAGAGAACCGGGTAGCA	2024	2119	2169	2117	-1	11178	BN14_05180	1606	2365	None	6025	1088	50468	No_constitutive_exon_found_in_species
TCGCCAGTTTCAGCGCATACACCTGGAATTAATGTCTATATCGGGAACAGGT	1024	1649	1699	1647	-1	04401	BN14_02204	74	2411	None	6025	1088	50468	No_constitutive_exon_found_in_species
GTTTACTTTTCTTTTTTGTGGTGGTGGTAACTGATTGGTGGTGGGGTTAGCA	123	266	316	264	-1	11529	BN14_05300	38	2268	None	6025	1088	50468	No_constitutive_exon_found_in_species
GAGCATTAAACAACGTTACTCTAGCCCGACACAGGCTAACCAGAGGGAAGTC	1575	1705	1525	1577	1	00073	BN14_00038	835	1705	None	6025	1088	50468	No_constitutive_exon_found_in_species
TTTCACAACTTCGTGAATCGGGAGCACTGTCCTCTATTCGCACGGGGCAGAA	140	259	90	142	1	04633	BN14_02314	60	2338	None	6025	1088	50468	No_constitutive_exon_found_in_species
AAATATCTACAAGCCAACCACCTGATTCCTTAGTTGCTTTGGGATCGTAGAT	877	963	1013	961	-1	20559	BN14_09432	877	2080	None	6025	1088	50468	No_constitutive_exon_found_in_species
CGCATGGGTCGTCGTTTCCATTTCCTTGTGGTTATTGATACATGGGATAGGT	1002	1125	1175	1123	-1	11036	BN14_05118	191	2089	None	6025	1088	50468	No_constitutive_exon_found_in_species
TCGATTCTCTGCGTGCCGCCCCTGACACTCGGCTGACTTCAGGGGTACAGTT	854	927	977	925	-1	13677	BN14_06190	15	1391	None	6025	1088	50468	No_constitutive_exon_found_in_species
GTTCATTTTCTTTCACTGTTTCAGAGTTACCGACCTGAGCCTGGGAGTAGAA	1315	1432	1482	1430	-1	09021	BN14_04246	161	1742	None	6025	1088	50468	No_constitutive_exon_found_in_species
GCATCTAACTTAATCGCACGCCTACTCATATATGCGGGAACAAATAACAGGA	1035	1191	1241	1189	-1	16378	BN14_07348	9	2119	None	6025	1088	50468	No_constitutive_exon_found_in_species
TTTTGTTTTTTGTCCCGCCGACCCTGATGGATGGACACACGGGTGATCAGAT	1201	1374	1151	1203	1	07101	BN14_03447	426	2152	None	6025	1088	50468	No_constitutive_exon_found_in_species
TGGGAGCGGGAATGGTATGGGAGCTGCTGCTGCTGCTGGGAGCGATACAGGC	2069	2144	2019	2071	1	11273	BN14_05205	114	2223	NRD1	6025	1088	50468	No_constitutive_exon_found_in_species
AGTGATCAAGCATGGGGTGTTTCAATGCAGTACTGACGTGAGCCGGGCAGTC	582	656	532	584	1	24545	BN14_12083	179	2276	oxdC	6025	1088	50468	No_constitutive_exon_found_in_species
CTCAACCAATTACAATAAACAACTCGCTGATATTTGATCCGAGGGTTCAGTT	1712	1788	1838	1786	-1	09632	BN14_04538	1409	2224	None	6025	1088	50468	No_constitutive_exon_found_in_species
AGGTCAAACACGAGCATCAGGCATACTCTGATAATCTGTTGGACGGGTAGAC	626	641	691	639	-1	08789	BN14_04134	626	1268	None	6025	1088	50468	No_constitutive_exon_found_in_species
GGTTAGTACAATCTTGCGTTTACACCCACTTGGTCTGACGCTGCGGGAAGCT	1577	1742	1527	1579	1	07182	BN14_03481	90	1742	None	6025	1088	50468	No_constitutive_exon_found_in_species
GGTTGCCTTCAAGAACGGTTGCGTTTTGATATATAACATTGGGCGATTAGGA	612	747	797	745	-1	12181	BN14_05549	612	1730	None	6025	1088	50468	No_constitutive_exon_found_in_species
GTGTTTGGTTGAGTAGAGGGGGTGAGTGTAACTGATCGTGGATTGGGTAGTC	122	227	72	124	1	06556	BN14_03206	55	743	None	6025	1088	50468	No_constitutive_exon_found_in_species
TCGTGAGTGCTATGGCAAGATGGTTATCGCTGGTACTGAGGGAATAATAGGT	996	1037	1087	1035	-1	11258	BN14_05201	63	1227	AAL174Cp	6025	1088	50468	No_constitutive_exon_found_in_species
ATACCATTCTAACTGATTTGCTTCAATTAATTCCCGATTGGGTAAATTAGCT	195	720	770	718	-1	16069	BN14_07225	64	2248	None	6025	1088	50468	No_constitutive_exon_found_in_species
CAGCATGGCTCCTACACCCGGTTGGCGGCGTATGTTGGGCATTGGAACAGTG	2266	2303	2216	2268	1	11938	BN14_05467	96	2303	None	6025	1088	50468	No_constitutive_exon_found_in_species
GGGTGGCATTTCCGCAGTTGAAAAACTTACGTGTTGTCGGTGGGGGCTAGAA	782	899	949	897	-1	01570	BN14_00831	116	1019	SNRPB2	6025	1088	50468	No_constitutive_exon_found_in_species
TGCGTGTTTCTTCCGTTCTGCACGGTCTTGGTTCTAACGCGGTTGGGCAGAT	324	412	462	410	-1	01570	BN14_00831	116	1019	SNRPB2	6025	1088	50468	No_constitutive_exon_found_in_species
CGTAAGCATCCTTCTAATTTATCTCGCGATCGTTCTGACAAGGGGAATAGAA	1563	1737	1513	1565	1	08719	BN14_04111	218	1982	None	6025	1088	50468	No_constitutive_exon_found_in_species
TAGGTTGACTTCGTATTCTTTACTCAGTAGTTAATGGCTTTGGGGCACAGGA	1833	1924	1974	1922	-1	22236	BN14_10434	230	2032	None	6025	1088	50468	No_constitutive_exon_found_in_species
CGTAAGTTGTGATTTATTTAGTTTACGGAATCTCCTGACTGGTTGGGCAGTC	650	1181	1231	1179	-1	22236	BN14_10434	230	2032	None	6025	1088	50468	No_constitutive_exon_found_in_species
GTTGATCTATAACTTATTTCTATGAATCGCATGTCGAATTAGTCGGGCAGCG	974	1059	924	976	1	15171	BN14_06838	223	1641	None	6025	1088	50468	No_constitutive_exon_found_in_species
TATTATGTACATTCCGCAGTCGTGACATTTGTCTGATATTTGGGGTTAAGCG	1752	1991	1702	1754	1	02991	BN14_01515	15	2155	None	6025	1088	50468	No_constitutive_exon_found_in_species
GTTTGTTGTATAGGATCCACTGACTGTGGTCCAGGCTTCGACGGGAGCAGGC	597	703	547	599	1	20551	BN14_09428	429	1795	None	6025	1088	50468	No_constitutive_exon_found_in_species
GATATCCGTGATAGACAGAGAAAGGGGAGGAGACTGATCTAGGTGGGTAGGT	265	349	215	267	1	17680	BN14_07931	52	1842	None	6025	1088	50468	No_constitutive_exon_found_in_species
ATACACCCTATTAATTCAAATAAGCATTTGTCTAATTGTTGTGGGTGTAGGT	1771	1939	1989	1937	-1	04015	BN14_01984	158	2071	srp54	6025	1088	50468	No_constitutive_exon_found_in_species
GAAAGAGTGGAATTAGCGGGTTACTCAACACTAACTTGGTGGGTCGGTAGGT	1059	1168	1218	1166	-1	04015	BN14_01984	158	2071	srp54	6025	1088	50468	No_constitutive_exon_found_in_species
TTAATTCGTGAAGACTGTAAATAAATTCTAATGGGAACTCGGGTTAATAGGA	158	330	380	328	-1	04015	BN14_01984	158	2071	srp54	6025	1088	50468	No_constitutive_exon_found_in_species
TTATCTTAGGGTAAATCACTGATTACGGGTACTGGGTACGATGGGTACAGTG	656	671	721	669	-1	21560	BN14_10013	554	2143	deoC	6025	1088	50468	No_constitutive_exon_found_in_species
TTTTAATAATTAACTCGGGCGGATAACTTATGGGTTTTCACGGGTGGTAGAA	909	1588	1638	1586	-1	14700	BN14_06643	573	1822	pqn-51	6025	1088	50468	No_constitutive_exon_found_in_species
TGGATGGACGGTAGATGGTGTGAAACAAGTCATTAATATTGGGAATATAGCA	1723	1920	1673	1725	1	24109	BN14_11856	1475	2018	None	6025	1088	50468	No_constitutive_exon_found_in_species
ATTGTGTTCCCCGAGGGTGTTATGTCGCTTGTGTCTGGACCTACGGGAAGTG	2179	2197	2129	2181	1	04630	BN14_02313	44	2197	None	6025	1088	50468	No_constitutive_exon_found_in_species
GCATGACATTTTTGCTCTTAATTTCGAAAGTGGCTAATAGCGGGATTAAGCG	1288	1421	1238	1290	1	02673	BN14_01382	64	2045	attK	6025	1088	50468	No_constitutive_exon_found_in_species
AGTCGGAGAAGGAGACTCAGCGTTTCATCTGCTTGGTCTGGGAGTTGTAGAT	1526	1764	1814	1762	-1	10057	BN14_04709	10	2038	None	6025	1088	50468	No_constitutive_exon_found_in_species
TACAATCAATCAATTAATAGCATATACATACTAATATCATGGGGATTCAGAC	1307	1338	1257	1309	1	16418	BN14_07360	1177	1870	None	6025	1088	50468	No_constitutive_exon_found_in_species
TTTTTCGACATTCCAAGCCCACTAACCCACACATTTCAGACCAAGGGTAGGT	1258	1326	1376	1324	-1	10323	BN14_04849	1079	2018	None	6025	1088	50468	No_constitutive_exon_found_in_species
AGCAGCTACTAGTAATTTCATGGCGTATCATATTAACTGGGGATGGATAGGC	619	942	992	940	-1	02958	BN14_01508	102	2064	None	6025	1088	50468	No_constitutive_exon_found_in_species
GTCCCCCCCTGCTTGGCACATTCTGATTCTGATTTCGATTTCGGGAACAGAT	326	798	848	796	-1	18925	BN14_08574	212	2056	None	6025	1088	50468	No_constitutive_exon_found_in_species
GTCCCCCCCTGCTTGGCACATTCTGATTCTGATTTCGATTTCGGGAACAGAT	1361	1833	1311	1363	1	24604	BN14_12114	472	1947	None	6025	1088	50468	No_constitutive_exon_found_in_species
GGTGTTCTTTTTTGTAATGAGCATTTGGATTAACCCCATGGGTGTAAAAGTC	801	829	751	803	1	17691	BN14_07938	1	1925	None	6025	1088	50468	No_constitutive_exon_found_in_species
CCTCTTTATCGCAAGTTGTTTACCATACCCACGCTCAAGTGATTGGGTAGTT	1448	1523	1398	1450	1	10237	BN14_04808	137	2142	None	6025	1088	50468	No_constitutive_exon_found_in_species
CGAAGTACGGAACGGGATACTGTGACGCGCAGTGTCCTCGGGACATCAAGTT	22	41	91	39	-1	19825	BN14_09027	22	686	cbhB	6025	1088	50468	No_constitutive_exon_found_in_species
ATCATGACATCGCAGTAACTTAAACAACTAACATAAATTTGGGCGGTAAGGA	1414	1486	1536	1484	-1	04453	BN14_02228	337	1930	gabD	6025	1088	50468	No_constitutive_exon_found_in_species
CCATCGTGAAACTTTGGTCGTGTGACTCACATGTTGTGCGGCGGGACAAGGC	1420	1541	1370	1422	1	10156	BN14_04748	660	1663	None	6025	1088	50468	No_constitutive_exon_found_in_species
GACAATTGGCCTTGGACGTGTTTTACTGAAGCTGATTTCCGGGGCACCAGGT	845	1038	795	847	1	02130	BN14_01099	453	2033	None	6025	1088	50468	No_constitutive_exon_found_in_species
GGTAAGTGGTGCTGGTATGATCGTGGTTACTTTGGCTCAGTCGGGAACAGTT	1453	1546	1403	1455	1	10810	BN14_05032	495	2121	None	6025	1088	50468	No_constitutive_exon_found_in_species
TGCTGGTCATGACAATGCTCTTGGCGATACCGCTGGTCCCATACGGGCAGCC	883	902	833	885	1	19150	BN14_08682	163	2076	None	6025	1088	50468	No_constitutive_exon_found_in_species
TGTTACTTCATACGAGGTAAATAACACGAACCCATGGGTTCATAAAACAGGT	1002	1064	952	1004	1	12188	BN14_05552	526	1064	None	6025	1088	50468	No_constitutive_exon_found_in_species
CATTTAGGTAGTAAGCTCATCACGCCATTCGGGCTACTAGGGGCGTGCAGCT	1425	1638	1375	1427	1	20302	BN14_09315	575	1760	None	6025	1088	50468	No_constitutive_exon_found_in_species
AGTCGGAAGCAACTGAGTATTCAAGCACGCAAACTCACATCGGGCGACAGGA	1855	1965	2015	1963	-1	18788	BN14_08504	1253	2061	DLH1	6025	1088	50468	No_constitutive_exon_found_in_species
CTGGGACTGTGGTACTTGTCATATTAACACCTGCTGACAGCGGGTGGAAGAT	1603	1678	1728	1676	-1	18788	BN14_08504	1253	2061	DLH1	6025	1088	50468	No_constitutive_exon_found_in_species
ACGACCGCCATGCTACGAATCCAATGCTCGATTTCGTGGGAAATGTCAAGGA	1985	1995	1935	1987	1	08863	BN14_04172	264	1995	None	6025	1088	50468	No_constitutive_exon_found_in_species
AGTACACACGCTGCTAAGCTGTGCATGGTCGCTAAATCAGGGAAAACAAGAT	242	392	442	390	-1	04253	BN14_02116	242	973	None	6025	1088	50468	No_constitutive_exon_found_in_species
TTTTTTTCTCACCGCGTAGTACCTTCAGTTCTCACACGTGGGATCGGTAGTC	1241	1287	1191	1243	1	01649	BN14_00860	479	1822	ELO	6025	1088	50468	No_constitutive_exon_found_in_species
TGAACTATTCAATGATGCTCCTCCCAGGGATCAACTTAGGGATAGACTAGCT	68	362	412	360	-1	24304	BN14_11950	68	549	None	6025	1088	50468	No_constitutive_exon_found_in_species
TAAGTTGCTCCCTGCTACTTGGCCACAGGATATTAACGGGCTGGGAATAGGA	32	249	299	247	-1	14114	BN14_06409	32	1538	None	6025	1088	50468	No_constitutive_exon_found_in_species
CGTGAGTTTTTCCTGAACTGGCATGAGTCGCTTTATTGACTGGGGGATAGAA	930	997	1047	995	-1	03138	BN14_01583	504	1849	NF1	6025	1088	50468	No_constitutive_exon_found_in_species
CATCTTAGACTCTCTATTCAGAAAAATGTATAACTGACGGGAATGTACAGAT	261	344	394	342	-1	03101	BN14_01561	66	1410	IVD	6025	1088	50468	No_constitutive_exon_found_in_species
TTCTGTAATCCTTTTATCAGAGGAAAGATCTAATGCAAAGGGAATGATAGCC	935	971	1021	969	-1	09737	BN14_04578	631	1924	None	6025	1088	50468	No_constitutive_exon_found_in_species
GAGTTCATTTAATCGAGGTGCGGCGAGATACTGAAACGCCGGGAATTCAGTT	1484	1559	1434	1486	1	09381	BN14_04399	112	1781	None	6025	1088	50468	No_constitutive_exon_found_in_species
TGCTGTGAGCGCGTTGAGGGAACATGACGGCGCATGGGACGAGATCGCAGTT	1769	1781	1719	1771	1	09381	BN14_04399	112	1781	None	6025	1088	50468	No_constitutive_exon_found_in_species
GCTTAAGTTCATTTATCGGTTGTTTGAACTAATGTACTTTGGGACGTTAGCT	616	680	730	678	-1	15310	BN14_06881	213	1917	None	6025	1088	50468	No_constitutive_exon_found_in_species
GAGTTGAACTATCTTTGATGGAATGATGGAGTTGATCTGCGAGGGCTTAGGC	37	205	255	203	-1	08428	BN14_03982	37	1912	None	6025	1088	50468	No_constitutive_exon_found_in_species
CGCCTGATTTAGCATGTTTGTGCGGGGAACTGATGGGGTTTGAACGGAAGCT	320	349	270	322	1	04707	BN14_02336	82	1137	FUCA1	6025	1088	50468	No_constitutive_exon_found_in_species
GTGAGTCTCTGTATCACTGCGCTTTCTTCAAGTTTGATGGGGGCGTGTAGAG	399	462	349	401	1	04707	BN14_02336	82	1137	FUCA1	6025	1088	50468	No_constitutive_exon_found_in_species
AATGTAAGCATGAATCATATTCAATCTAAGTGCGCTGCTGACGGGCGTAGAT	1915	1978	1865	1917	1	23645	BN14_11459	1490	1978	phh1	6025	1088	50468	No_constitutive_exon_found_in_species
CCTATTATCAATCAAAGTCGAAACTATAACCATATAATTGTGGGAGATAGGT	1196	1366	1146	1198	1	19539	BN14_08897	760	1612	None	6025	1088	50468	No_constitutive_exon_found_in_species
AGCATCTTCGCGATGGCAATACCTGACATTGGGGGCTGACCAAAGGGTAGGC	349	549	299	351	1	18363	BN14_08289	90	1926	CDC60	6025	1088	50468	No_constitutive_exon_found_in_species
CGGATGCAGCGGCTGCTCGCGCAAAGCCCGGTTCCACATCGGGATCTAAGGT	1965	1994	1915	1967	1	03431	BN14_01724	190	1994	None	6025	1088	50468	No_constitutive_exon_found_in_species
TGGTAAGTCGTTGCGCCAAAGATCAGACAATAGTGCTGACAAGGGAAAAGGG	1239	1291	1189	1241	1	07979	BN14_03787	695	1612	PRA1	6025	1088	50468	No_constitutive_exon_found_in_species
GTAAGTCGCCTCCTATTCAAATGACTATACATCGCTGACTAGGGTTGCAGTA	1341	1363	1291	1343	1	07979	BN14_03787	695	1612	PRA1	6025	1088	50468	No_constitutive_exon_found_in_species
CAGCACATAAGCTGATATCGAAGTCTAGTACTTACTGTCTGGTGGGACAGAT	1584	1753	1534	1586	1	19574	BN14_08907	185	1753	None	6025	1088	50468	No_constitutive_exon_found_in_species
TATTTTTTTATATTTTCGGATCGAATGGAGGATTGATACTTTGGGGATAGTG	172	361	411	359	-1	12774	BN14_05811	172	1707	None	6025	1088	50468	No_constitutive_exon_found_in_species
TGCCAATCTAGGGGTGTCGTATAACGATCGATATCGACGACTGGGAGTAGTT	240	1762	1812	1760	-1	17232	BN14_07743	186	1872	None	6025	1088	50468	No_constitutive_exon_found_in_species
TCTCTGTAACGTAACGGCTCATCCCCATGGTTGACGCTCGATGGGAACAGAT	790	808	858	806	-1	15253	BN14_06868	2	1483	None	6025	1088	50468	No_constitutive_exon_found_in_species
AGGTAAGAATATTCTGGTATTTTATGGGCTTGCGCTCATTGGGCGGTTAGCT	425	700	750	698	-1	00993	BN14_00517	35	1901	None	6025	1088	50468	No_constitutive_exon_found_in_species
TTATAATGTAACTTCATCAACCCCCGCTAACACACGTGTGGGTGGGTTAGCT	1366	1491	1541	1489	-1	19498	BN14_08882	94	1732	None	6025	1088	50468	No_constitutive_exon_found_in_species
ATCTTTATCTGAAATCAAAGCAGCTTATTTATAATATGGGGCTGAAACAGTT	432	525	382	434	1	09284	BN14_04358	330	1825	None	6025	1088	50468	No_constitutive_exon_found_in_species
GTATGTCAACGAAGTCCGCTTAGTGAAGCATGATCATAATGGGAATACAGAT	1313	1346	1396	1344	-1	02030	BN14_01055	260	1542	None	6025	1088	50468	No_constitutive_exon_found_in_species
TGTGGGTTATTGGTTATGCGCATTATGAGTACCACTCATGTGGGACAAAGAT	667	730	780	728	-1	02030	BN14_01055	260	1542	None	6025	1088	50468	No_constitutive_exon_found_in_species
TAAGTATAGGAGTCGAGCTGAGCACTCGGATTGACAAACAAGTCGGGTAGGT	1256	1362	1206	1258	1	07334	BN14_03533	408	1659	None	6025	1088	50468	No_constitutive_exon_found_in_species
TTCGGTGAGTTTCTTAGGTTTATATTGACGCAGAATTGACGGGGCAACAGAT	1628	1713	1578	1630	1	08389	BN14_03970	269	1833	plc1	6025	1088	50468	No_constitutive_exon_found_in_species
ATATGCACTATGATTTCCTCGTGCCTTACGCTAAATCGGGATGAAATAAGAT	526	553	603	551	-1	16861	BN14_07597	410	1243	None	6025	1088	50468	No_constitutive_exon_found_in_species
AAGAGGCTCGCAGAAAGCGGGAAGAGCGCGAGGCCGAACGGAGGGAAAAGCT	294	415	244	296	1	08896	BN14_04193	196	1810	None	6025	1088	50468	No_constitutive_exon_found_in_species
GATATATATCTTATACGCAGTCTGCTTAAACTAACTTTGCGGGCGCACAGGT	1057	1067	1007	1059	1	11127	BN14_05157	580	1465	None	6025	1088	50468	No_constitutive_exon_found_in_species
TGGGTATGCGAGTGGTCAGATGGGAGCGGTGCGAGATTGGCGTTGGGGAGGC	1894	1899	1844	1896	1	09179	BN14_04321	99	1899	RSM10	6025	1088	50468	No_constitutive_exon_found_in_species
ATTATTTGGGACGTTTCGAGTGCGCAGAAATGTTGATTCGGGATATGTAGCT	1189	1352	1402	1350	-1	11146	BN14_05164	747	1828	HIS1	6025	1088	50468	No_constitutive_exon_found_in_species
TTCTCATTTCTCGTCGCTTGAGTGCCTTATAAGTAACTCGGGGTGGGTAGGT	878	1017	828	880	1	09398	BN14_04407	825	1877	dynactin	6025	1088	50468	No_constitutive_exon_found_in_species
TATATATACCCTCTCCCATACTATTCCCTGGTACTTAGTGGGTATAATAGCC	1659	1877	1609	1661	1	09398	BN14_04407	825	1877	dynactin	6025	1088	50468	No_constitutive_exon_found_in_species
CCTCTCGAATAGTCTTTGTAGCGACCCAGGCCACTGACGGGCAATAATAGCG	351	460	301	353	1	01235	BN14_00643	95	1516	None	6025	1088	50468	No_constitutive_exon_found_in_species
TATCCTGTTCCCATCCGTTGTTCAAGTTCTAATCGGGGCGTGAACAACAGGT	522	1060	472	524	1	01235	BN14_00643	95	1516	None	6025	1088	50468	No_constitutive_exon_found_in_species
CTGCGCCAGGAAACAGATTGCTAGACTTATTGGATAGTGGGATGAGCCAGGA	1147	1658	1097	1149	1	10463	BN14_04918	857	1832	None	6025	1088	50468	No_constitutive_exon_found_in_species
TTTATGCAACACCTCATTCAGAGTAACACTGAATCGTTTGGGATGGGTAGCA	356	512	562	510	-1	05037	BN14_02507	356	1744	None	6025	1088	50468	No_constitutive_exon_found_in_species
TAAGTGGCGTTTTTACGGACCCAGTTGAGGCTTTACTCACAGGGACGCAGCA	877	1096	1146	1094	-1	05466	BN14_02722	877	1748	None	6025	1088	50468	No_constitutive_exon_found_in_species
TCCATGGTGTGTGGGCCGGTCCGGATGCCACGGATACCAAATCGGGCGAGAT	375	615	325	377	1	22353	BN14_10519	178	1799	None	6025	1088	50468	No_constitutive_exon_found_in_species
CTTAGTGTCTTTTTTTAGTCCTGGTTGAATTGACTGACGGATATGGGCAGTT	287	1210	237	289	1	02775	BN14_01427	199	1759	None	6025	1088	50468	No_constitutive_exon_found_in_species
GAGTGCGAGTGTTCACATGCAACCAAGCGGATTAGCTCATGCGGGTGTAGAC	232	406	456	404	-1	02368	BN14_01196	17	1108	None	6025	1088	50468	No_constitutive_exon_found_in_species
GATTTTTTTCTCTTAAACTGATTTATTATTTCTAACCACTGGGGTAATAGCC	1099	1388	1049	1101	1	17043	BN14_07680	107	1669	None	6025	1088	50468	No_constitutive_exon_found_in_species
GGATTATTGTCAAAAGTCAAACGCAATGAGTTCCAGGCATGGGAAAACAGGC	1284	1509	1234	1286	1	21435	BN14_09929	463	1509	None	6025	1088	50468	No_constitutive_exon_found_in_species
TAAGCATTTCAACCGAATATGCATACAATTTGCTAATTCTAGGGGCTCAGTC	1539	1710	1489	1541	1	05279	BN14_02621	42	1710	None	6025	1088	50468	No_constitutive_exon_found_in_species
TTTTCACTTTCAACCCGTCACTATGCGCTAACACCATGCGGGAATTACAGGA	294	859	909	857	-1	00190	BN14_00102	8	969	SCL11.16c	6025	1088	50468	No_constitutive_exon_found_in_species
AGCTTCAGTTCTGTTTTCCTAGGTTTAAACTGAAGTTTGAGTCGGGGTAGCA	791	887	741	793	1	24763	BN14_12159	262	1020	None	6025	1088	50468	No_constitutive_exon_found_in_species
GGTATATCATTTTTTCCCCAGTACTTAGAGATAGCTAATAGGGAGTACAGGT	936	1020	886	938	1	24763	BN14_12159	262	1020	None	6025	1088	50468	No_constitutive_exon_found_in_species
TGAGTTTATTGGATGTGGGTTGGGGTGTGTGGGACTAACAGGGCGTCAAGTG	1112	1215	1062	1114	1	13829	BN14_06263	48	1387	DG1039	6025	1088	50468	No_constitutive_exon_found_in_species
TAGGACCCATACCATAGCAAACGATGTGAGGCTTACATGGGGAAAAACAGGC	1177	1332	1382	1330	-1	12651	BN14_05760	169	1666	EPR	6025	1088	50468	No_constitutive_exon_found_in_species
AGGTCTCAGCCCCCGAGCCAAAGAGACGCGGTCGTCCTCGGGCATCAAAGCT	1715	1720	1665	1717	1	22661	BN14_10715	397	1720	None	6025	1088	50468	No_constitutive_exon_found_in_species
AGTATGAGAACTCGCATGCTGGAGATCGTTGATCAATTATGTGGGTAAAGTG	897	926	847	899	1	09636	BN14_04539	634	1358	None	6025	1088	50468	No_constitutive_exon_found_in_species
GGTAGGATAACTTTTTTCCAGTACCTAGAGATGGCTAATAGGGAGTGCAGGT	935	1019	885	937	1	24791	BN14_12169	262	1019	None	6025	1088	50468	No_constitutive_exon_found_in_species
TTTGCACTCGGCCCTGAATTTGGCGCAGATGCTCAGACCAGGGGGGTTAGCA	0	27	77	25	-1	06855	BN14_03339	0	971	None	6025	1088	50468	No_constitutive_exon_found_in_species
ATAATTGTATGCTTCCTGATAGCTACTCACCCGATGCAGGGGCGATAAAGGG	1510	1655	1705	1653	-1	09862	BN14_04638	305	1709	DPS1	6025	1088	50468	No_constitutive_exon_found_in_species
ATTTCATTCACTACCTGGGATGAGCACAGTACCCTGACATATGGGGCCAGTC	829	891	941	889	-1	03464	BN14_01733	641	1099	None	6025	1088	50468	No_constitutive_exon_found_in_species
CCTATCGCGCATTTATCCTTCATTTTGACTCATTTTTTTGGGGGCACCAGTC	1548	1638	1498	1550	1	08905	BN14_04201	154	1638	qcr2	6025	1088	50468	No_constitutive_exon_found_in_species
TATATATGCGCGTGCTGAACCGACGGCAGATACTGACAGGCGGGGTACAGGT	1433	1463	1383	1435	1	00524	BN14_00288	721	1463	None	6025	1088	50468	No_constitutive_exon_found_in_species
CGACGTAGTTACTACCATCCTGCTCGCATTGACTCTGCTTTGTGGGTAAGCC	1076	1480	1530	1478	-1	02299	BN14_01168	55	1665	None	6025	1088	50468	No_constitutive_exon_found_in_species
GTCCCGAGCATGGCCTAGGTTTTGCAGTCAGCTGACGGGCAGGAGCGCAGTG	1054	1388	1004	1056	1	06175	BN14_03069	742	1630	None	6025	1088	50468	No_constitutive_exon_found_in_species
TATTTCTTGTGGTACTAGGACAAGTGTTTGGATCTGATGTGGGTATGCAGTC	254	420	204	256	1	10011	BN14_04691	37	983	glud2	6025	1088	50468	No_constitutive_exon_found_in_species
GGTTTTCAGTATTACTGTAGCGATTTGATTTGACATTCTTGGGCATATAGGG	253	478	528	476	-1	15459	BN14_06945	0	1552	None	6025	1088	50468	No_constitutive_exon_found_in_species
CAAGCGTTTTGACGATAACGCTATCTCTGGTGGTGGATGTGGGGAATTAGAT	298	404	248	300	1	04477	BN14_02243	91	1551	CYB2	6025	1088	50468	No_constitutive_exon_found_in_species
TTTATTTTTAGTGCGCATACACAAGCTAATAAAGGTGGGGGGTGAATTAGGA	668	839	618	670	1	04477	BN14_02243	91	1551	CYB2	6025	1088	50468	No_constitutive_exon_found_in_species
TTTCCTTTTTATTTATTTTTATCTCGTACTGAATGGTGTGGGGGTATTAGGA	915	1354	865	917	1	04477	BN14_02243	91	1551	CYB2	6025	1088	50468	No_constitutive_exon_found_in_species
AGCGATCCAAATTCCCGCAACAGGGGATTAACATCGGGATTTGAAAATAGAA	868	906	818	870	1	08854	BN14_04171	198	1420	TBC1D14	6025	1088	50468	No_constitutive_exon_found_in_species
GTGTGGAGCTAGATGTCTTGGCGCAAGGCTAACCTCTAATGGGGTCATAGGT	1321	1397	1271	1323	1	01589	BN14_00837	305	1397	galE1	6025	1088	50468	No_constitutive_exon_found_in_species
CGCGAGGGGTGTGGTAATAGTTGCTATTTCTCAGTGTGCCAAGGGTTCAGTT	125	199	75	127	1	03377	BN14_01692	56	985	Dana_lyso	6025	1088	50468	No_constitutive_exon_found_in_species
GCGTCCACTTGAGCTCGCTGGGTCAAAACTGATGTGATTGACGGGACCAGTG	253	985	203	255	1	03377	BN14_01692	56	985	Dana_lyso	6025	1088	50468	No_constitutive_exon_found_in_species
TGGCACTCTCTTACCAGCTCAAAGCAGAATCTGATCCCGCCGGGATACAGAC	852	906	956	904	-1	24848	BN14_12179	125	1582	None	6025	1088	50468	No_constitutive_exon_found_in_species
AAAAGTGAAAGTCAAGGCACTGGAACCTTACAAAGGTGGTATTGGGGCAGAC	402	832	352	404	1	21223	BN14_09800	289	1172	None	6025	1088	50468	No_constitutive_exon_found_in_species
AGTACAAAACTGCATATACAGATGAAATAATAACTTGCTCGCGGGGGTAGTG	702	766	652	704	1	10368	BN14_04884	172	1153	None	6025	1088	50468	No_constitutive_exon_found_in_species
CCCTTTCCTAAGTTCACGTACTAAACATTCTAACAGTTGACAACGGGTAGTC	715	942	992	940	-1	15536	BN14_06977	14	1515	None	6025	1088	50468	No_constitutive_exon_found_in_species
ATAAGATAAGCACAGCTTTGAGTTACGCTAATTATTGTTGTAATGGGAAGAT	14	56	106	54	-1	15536	BN14_06977	14	1515	None	6025	1088	50468	No_constitutive_exon_found_in_species
TGTTTTGCTTTCATTTGTGCACAATTTGAGGCTGATTTGGGTGGGATTAGGG	194	341	391	339	-1	02809	BN14_01452	80	1386	None	6025	1088	50468	No_constitutive_exon_found_in_species
GGCCATTACGCAGCAGACGTTGGAATTTTTTTTCTAAAAGGGTGAAACAGTA	870	1242	820	872	1	06480	BN14_03171	185	1381	None	6025	1088	50468	No_constitutive_exon_found_in_species
CGTGTTGAATTCCTGGGCTCAAGAGAAGGGCTTGGCGTCTGGTGGGCCAGAC	51	76	126	74	-1	15153	BN14_06827	51	1106	None	6025	1088	50468	No_constitutive_exon_found_in_species
CAAGCCGGGTCAGAAACTGGATATCGACATGCGAGAGGGTAAACGACCAGAT	1561	1588	1511	1563	1	24869	BN14_12187	52	1588	None	6025	1088	50468	No_constitutive_exon_found_in_species
CCAAAACCAAGCTCCGAAGACGGCTCCCAACTGACTCTGGGGGATTACAGAA	1491	1603	1441	1493	1	04074	BN14_02013	913	1603	None	6025	1088	50468	No_constitutive_exon_found_in_species
TGTATCCTTGCTCTTACTCGTGCTTTATGCTGATGTGGCTGGGTTACGAGGT	759	862	912	860	-1	11942	BN14_05469	59	1169	pip	6025	1088	50468	No_constitutive_exon_found_in_species
TATTGTATTAGTATGCCGATTCTAACTCATGTATTGACATGGGATTGTAGAG	602	650	700	648	-1	11628	BN14_05353	602	1390	None	6025	1088	50468	No_constitutive_exon_found_in_species
GAGTCTCCATTCTCTCGATTTTATTTTATTTTATTCTTATGGTGGGGCAGAC	1386	1471	1336	1388	1	19974	BN14_09144	79	1471	PDE2	6025	1088	50468	No_constitutive_exon_found_in_species
TAGGCGAATAAAATGGTTTTAAACGCGCATATACTCAGTCGGGGATACAGTC	1506	1610	1456	1508	1	08735	BN14_04116	747	1610	XylD	6025	1088	50468	No_constitutive_exon_found_in_species
GAGTTTTATTGGATGTGGGTTGGGGTGTGTGGGACTAACAGGGCGTCAAGTG	1113	1216	1063	1115	1	13830	BN14_06264	48	1388	DG1039	6025	1088	50468	No_constitutive_exon_found_in_species
TCCTAATACGGCCTAATAAGTGTTGACATGATGCTGATATGGGAGAACAGTT	86	221	271	219	-1	24546	BN14_12084	86	1234	None	6025	1088	50468	No_constitutive_exon_found_in_species
TTTACCTAGGTCAAATGTCAACAGCGATATTGACAACAGTCTGGGGATAGCA	1115	1176	1065	1117	1	00960	BN14_00499	912	1568	None	6025	1088	50468	No_constitutive_exon_found_in_species
TATGTCCCACGGGTGTATTACATTACCGAATACTGATGGTGCGGGAACAGAC	539	686	489	541	1	20862	BN14_09592	67	1009	None	6025	1088	50468	No_constitutive_exon_found_in_species
CCAAATAAAAAACTTTTATCCCAACCTAATTGTGGGCTGGGAGCCAATAGAT	413	861	911	859	-1	23964	BN14_11755	293	1058	None	6025	1088	50468	No_constitutive_exon_found_in_species
CTGCTTCGTTCGCTCGGCTGCGCGCTCCTTGTCCCACTACACGGGAACAGAA	547	795	497	549	1	10894	BN14_05062	13	1111	PSMD11	6025	1088	50468	No_constitutive_exon_found_in_species
TTGGAGCAAGCTGCTCGAGGAAGTTGCGCTAACTTGGGACTTGGGAACAGTG	1277	1339	1389	1337	-1	13275	BN14_06033	28	1458	None	6025	1088	50468	No_constitutive_exon_found_in_species
TCTTGTCCTATTCCTATTTTTCGAGTGCGCTGATGTACTAGGGCGAGTAGAG	656	881	931	879	-1	13275	BN14_06033	28	1458	None	6025	1088	50468	No_constitutive_exon_found_in_species
TGTTTATTATTGCCCTAAACTGGGGAGTGCTTATGAGTCGGGTGCAACAGGG	862	979	812	864	1	06856	BN14_03340	316	1223	ABL034Wp	6025	1088	50468	No_constitutive_exon_found_in_species
AGGTAACGGTCTACTGCGCATGTATGGGCTGAAACTGAGTGGGGGGTTAGGT	1027	1130	977	1029	1	06856	BN14_03340	316	1223	ABL034Wp	6025	1088	50468	No_constitutive_exon_found_in_species
GAGCGATTAATTTATTGGCACCAGAGCTGAGCACTAACACCGGGCGATAGGA	815	1265	765	817	1	06064	BN14_03025	481	1265	None	6025	1088	50468	No_constitutive_exon_found_in_species
GAAATATTATTCAGTTATTTGATTTAGGATCACTAATGCTGGTGGGGTAGTC	423	570	620	568	-1	04325	BN14_02159	423	1505	chaperone	6025	1088	50468	No_constitutive_exon_found_in_species
ACGCATATTGTCTCGACTATCTGGCAGCTAATGATACATGGGCATGGCAGCT	124	191	241	189	-1	08142	BN14_03870	124	1103	None	6025	1088	50468	No_constitutive_exon_found_in_species
TTCATATACTACAAGTTCACGTGATAGGCCAGATCTCATCAGGGTGGCAGCG	324	732	274	326	1	14216	BN14_06449	96	1497	None	6025	1088	50468	No_constitutive_exon_found_in_species
GCATGTGTCCGACGCGCACTGTACCGTGCTGAACATGCTTGGGTTGGTAGAT	622	710	572	624	1	06843	BN14_03331	354	710	None	6025	1088	50468	No_constitutive_exon_found_in_species
TGTTTTTTTTTTTAGTTGGTCGAGGAGAAAGACTGATGGGGGGCGGGTAGAA	607	682	732	680	-1	10090	BN14_04725	341	1332	None	6025	1088	50468	No_constitutive_exon_found_in_species
AAGTTTAGATTTGCTATTGTCTTTTTTTCATAATTGGGCTAACGGAGTAGGA	197	942	992	940	-1	03357	BN14_01682	197	1461	None	6025	1088	50468	No_constitutive_exon_found_in_species
TAGACGTAACAGTACAACGGAGAGTGCCGATAATTAATTTGGGACTATAGCA	382	503	332	384	1	09749	BN14_04588	307	1308	LIP1	6025	1088	50468	No_constitutive_exon_found_in_species
GGGACATTTTATCTCTTATCATTAACTTTGTGTAACTGACAATTGGGCAGGG	1257	1387	1207	1259	1	16395	BN14_07352	839	1387	None	6025	1088	50468	No_constitutive_exon_found_in_species
CTCCAATGTGCGCACTTGGTCCCGGTTGGCATATAATCGGGAAACAGTAGCG	1161	1206	1111	1163	1	19892	BN14_09072	176	1206	None	6025	1088	50468	No_constitutive_exon_found_in_species
TCATCGAATGTATTGACTCGAAATCGCCGTGTGCTGACAATCAGGGACAGTT	278	377	427	375	-1	01544	BN14_00817	80	1253	deoC	6025	1088	50468	No_constitutive_exon_found_in_species
TACGTGAGAATATCTTGACCTACGAGCATCATTTAACCTCGCCGGGATAGTG	657	1181	607	659	1	20986	BN14_09675	64	1181	None	6025	1088	50468	No_constitutive_exon_found_in_species
TTCCATTCTTTTTCCGGGCTAGCCGAACACTAACGAGTCGAGTTGGGCAGTG	560	698	748	696	-1	16267	BN14_07309	78	1349	CPC16203	6025	1088	50468	No_constitutive_exon_found_in_species
GGTAAGTCTCCAAACGGAGATTGTACAACTCCACCGACATTTGGGAACAGGA	580	756	530	582	1	24977	BN14_12215	329	1034	None	6025	1088	50468	No_constitutive_exon_found_in_species
ACAGTTCTAGTCCAAGAGAATGACGTGGCTGAAATCGCTGGGGCTAATAGGC	497	560	610	558	-1	12383	BN14_05662	303	1326	None	6025	1088	50468	No_constitutive_exon_found_in_species
CCGTGAGTCGCCGATCGGAGAGAGCTCAAGCCCTACTCGACGGGGGATAGGG	731	868	918	866	-1	20359	BN14_09333	26	1175	JMJ16201	6025	1088	50468	No_constitutive_exon_found_in_species
ATTCCTTCCTTTAATTAAATACATAAATGTTTATAGGAGTTGGCGGGTAGTG	255	313	363	311	-1	17094	BN14_07691	88	1104	rps9-2	6025	1088	50468	No_constitutive_exon_found_in_species
GACATTCTCGATCGGCAGTGGGAGCGTCAAGGGCGATGGGAGCAGCGTAGCC	4	115	165	113	-1	13580	BN14_06161	4	923	None	6025	1088	50468	No_constitutive_exon_found_in_species
GTTATCATGAGTAATATTAATATATCTCGGTACGTTTAACTCGGGGAAAGGT	576	776	526	578	1	09101	BN14_04284	378	1420	TMEM19	6025	1088	50468	No_constitutive_exon_found_in_species
GGCGTCCGATACTGAATATGCACTGGTAAAACTGATGTCCGGGTGCCAAGGT	1132	1195	1082	1134	1	09282	BN14_04357	8	1297	None	6025	1088	50468	No_constitutive_exon_found_in_species
GCCGACATAAGCTTCATGAGGTGAAGTAAGTTCTGAGAATGGGAGAATAGGC	361	541	591	539	-1	11898	BN14_05455	148	1240	APO	6025	1088	50468	No_constitutive_exon_found_in_species
CCTTCCATTTTGTGATCTCGAAAGCTTGGAACTGATGTTATCTGGGAAAGAT	119	289	339	287	-1	25017	BN14_12224	5	1390	None	6025	1088	50468	No_constitutive_exon_found_in_species
GCTGCAGCCGTTGCGATCAGTACTCAACATTCCGAAGGCGACGGGTGTAGTG	1203	1381	1153	1205	1	21046	BN14_09718	98	1381	None	6025	1088	50468	No_constitutive_exon_found_in_species
TTTTTAGGATTTATTTGGATACTGATTTGCACTTGGCTTTTACGGGGTAGAT	630	768	818	766	-1	13724	BN14_06214	200	1352	aconitase	6025	1088	50468	No_constitutive_exon_found_in_species
TAAGAAATTTACTTCGAGGCTTGTATGCATAACTTAATAGGTGGGTATAGGT	308	417	467	415	-1	05676	BN14_02846	56	1107	None	6025	1088	50468	No_constitutive_exon_found_in_species
CCGACTCCATTCTGCTTTTGAAACTGACTCGTAGCCTGAAATGGGAATAGCT	201	383	433	381	-1	12492	BN14_05696	106	939	None	6025	1088	50468	No_constitutive_exon_found_in_species
TGAGTCAGAGTATACAAAGATTGAGCACGGAGATTGATTGCGGGGAGTAGCG	342	438	292	344	1	11035	BN14_05117	132	572	None	6025	1088	50468	No_constitutive_exon_found_in_species
CCCTGCCAAGTGCGTAAAGGGTGCCAAACAACCTTTCTACTGGGATCAAGCT	1336	1340	1286	1338	1	10280	BN14_04828	391	1340	None	6025	1088	50468	No_constitutive_exon_found_in_species
TTACATGCGAGTGTTACGCTGAATCTTAGTTGACATATTTGGGAATTCAGCT	411	480	530	478	-1	12930	BN14_05874	70	1195	None	6025	1088	50468	No_constitutive_exon_found_in_species
TGTGATATGGAGGCACGAGAGCGGTCGACGAAGGCCCGCGACTGGGGAAGAC	1233	1308	1183	1235	1	18232	BN14_08195	281	1308	None	6025	1088	50468	No_constitutive_exon_found_in_species
GTTTGGATGAATCGGTTTAATTGGTGATAACAATCGAATGGGATGTACAGGA	180	368	130	182	1	07170	BN14_03477	50	656	None	6025	1088	50468	No_constitutive_exon_found_in_species
TATATATACACTCCAGACTGTGATTATAACCTTTTTTGGGGGGGCCACAGAA	164	845	895	843	-1	03143	BN14_01585	39	1294	None	6025	1088	50468	No_constitutive_exon_found_in_species
TGAGCCTTGATCATGTTCATCAATTAACTTGGGCTGAGTCAAGGGTGCAGGA	181	340	131	183	1	10825	BN14_05037	55	756	COPS3	6025	1088	50468	No_constitutive_exon_found_in_species
TACGTGCGCTTTCCCGTGTAGTGTATCGTCAGTATTGATGGGAGACACAGCC	786	965	736	788	1	14074	BN14_06395	282	1179	None	6025	1088	50468	No_constitutive_exon_found_in_species
GGTGCGTAGTCCGTCTTCACCTAAAAGACGCGAACTGACTGTGGGACTAGCT	564	638	514	566	1	12953	BN14_05883	318	889	None	6025	1088	50468	No_constitutive_exon_found_in_species
TTTTTTTAGGAGGATGGGCATCCGTGGCAGTGGCTGAAGAGGGTACACAGAC	960	1037	910	962	1	00969	BN14_00501	51	1301	None	6025	1088	50468	No_constitutive_exon_found_in_species
AGCTCATTCCATGAAGTATGTACAAGAACTCAACCTTAACGGGTCAATAGGA	537	569	487	539	1	20121	BN14_09219	241	569	None	6025	1088	50468	No_constitutive_exon_found_in_species
TCCAGCGCAAGATCTTCTTGGATGTTCATAATGCCGTTGTGGGATTGCAGAG	38	63	113	61	-1	10857	BN14_05049	38	1262	None	6025	1088	50468	No_constitutive_exon_found_in_species
TGAGAGCGAGTCAAGTGGGCCCCGCGGAAGAGGAAGGGGAAGGGACCAAGGA	1058	1253	1008	1060	1	15155	BN14_06829	63	1253	None	6025	1088	50468	No_constitutive_exon_found_in_species
TAGGAAGCCCTATTATTAATTGCATCACTAACCTAAGTCTTGGGCGACAGGT	877	1020	1070	1018	-1	12744	BN14_05801	254	1185	None	6025	1088	50468	No_constitutive_exon_found_in_species
AGTACCCACGCCATTCGGCCAGATTTGTAATTGTTGATCAGGGGACTTAGTT	1070	1183	1020	1072	1	08289	BN14_03932	215	1272	None	6025	1088	50468	No_constitutive_exon_found_in_species
GTAAGTAAGCACCCATCGTTGGTATCCATTTCTCTTACCTGGGAATATAGGT	390	436	486	434	-1	25128	BN14_12253	22	908	None	6025	1088	50468	No_constitutive_exon_found_in_species
CATTGGGCAGTATACACTTTAATTGGGTCTGACCCGGTTGAACTGGGCAGAT	119	269	319	267	-1	03767	BN14_01858	119	507	None	6025	1088	50468	No_constitutive_exon_found_in_species
ATGCGAACTCGACCCTTACTTGGCAAAAGAGCTGATTGTGGGGACTGTAGGT	272	551	601	549	-1	09014	BN14_04244	71	1092	PRP2	6025	1088	50468	No_constitutive_exon_found_in_species
TGAGTCAGATTACATCCATTGGAACTGATTCGGTCTAATTCGGGGACTAGTA	466	1025	1075	1023	-1	00149	BN14_00083	105	1195	None	6025	1088	50468	No_constitutive_exon_found_in_species
GATCGGTTTATGATATTTAAGCGTGCGAGCCATAGTAACGGGAGCGATAGCG	539	827	489	541	1	04952	BN14_02467	144	827	None	6025	1088	50468	No_constitutive_exon_found_in_species
TCTACCTAGGATCATCTGCGTCTCATTTCTAACACAACGACGGGGATTAGAC	502	687	737	685	-1	04066	BN14_02009	258	1009	MEP	6025	1088	50468	No_constitutive_exon_found_in_species
TTAATCCAATATCTCCCGAAATGGGCTGGCCCTGATGCGTGGGCGGATAGTG	496	631	681	629	-1	14252	BN14_06461	72	1163	None	6025	1088	50468	No_constitutive_exon_found_in_species
TTTTCGATCGGGACAGAGAATTGTCCGGTTATGGTGAGGGAGTCGGCAAGAG	1148	1156	1098	1150	1	22002	BN14_10278	6	1156	None	6025	1088	50468	No_constitutive_exon_found_in_species
TGAGTCTTTCCGTCGGTTCTCGTTGGGTATGTCTCATTTGGAGGGAGCAGGC	548	652	702	650	-1	03389	BN14_01706	353	988	None	6025	1088	50468	No_constitutive_exon_found_in_species
TGCCTCTGTATGCGTGTTTCTCAAAATGGATTAACTCACGGGTTGAATAGTT	117	149	199	147	-1	06527	BN14_03196	31	1170	None	6025	1088	50468	No_constitutive_exon_found_in_species
ACGTCTTTGGATGCATCGTTTATACCCGACATTTACACTTGGGAATGTAGCT	764	771	821	769	-1	20207	BN14_09268	529	1042	None	6025	1088	50468	No_constitutive_exon_found_in_species
CGCAGCCAACAGTACCATCTTCAATCTAAACTAAGCGCGGGACAATGTAGAA	736	865	915	863	-1	03615	BN14_01791	266	1081	None	6025	1088	50468	No_constitutive_exon_found_in_species
GGTATGTCCTGGAGTTCTGCCAGCAATACTCGTAACTAACTGGGCGACAGTT	340	751	290	342	1	00532	BN14_00292	168	751	motor	6025	1088	50468	No_constitutive_exon_found_in_species
CGTGGAGCTTCTTGGAGCTTGATGTGCGCTTAATGCTGACTGAGGGTTAGAT	1000	1158	950	1002	1	20125	BN14_09222	287	1158	lcc8	6025	1088	50468	No_constitutive_exon_found_in_species
TAAAATGAGAGCATATAATGACTCGACTGATAACCGATTTGGGGTGTCAGGC	891	1011	841	893	1	17916	BN14_08044	448	1011	None	6025	1088	50468	No_constitutive_exon_found_in_species
GTGTTATCTAGGTTTCGCGTGGCGATCGTTGACCCTTCTCACGGGCATAGGT	558	732	508	560	1	00298	BN14_00175	239	1079	MET2	6025	1088	50468	No_constitutive_exon_found_in_species
CAGGTTCCGACGAAGATTCCGGCTCGGATGACGAAGGCGGAGAGGGCTAGGA	69	201	251	199	-1	25259	BN14_12285	69	408	None	6025	1088	50468	No_constitutive_exon_found_in_species
GAGTAGCTGTGTATGTTTGCAGGCGGCGGTGATAGCTGACTTGGGAGCAGGG	147	274	97	149	1	25267	BN14_12287	9	463	None	6025	1088	50468	No_constitutive_exon_found_in_species
GTACTTTATATCATTTGTGGGGAGGTTGAGGCTAAGTGTGAAGGGAATAGGC	359	733	309	361	1	20635	BN14_09460	43	876	None	6025	1088	50468	No_constitutive_exon_found_in_species
AGTTGGTACTTGCTGGCTACGACGATCTGAGCACGGAGGTTGGGTGACAGAA	661	848	611	663	1	22752	BN14_10769	176	930	None	6025	1088	50468	No_constitutive_exon_found_in_species
GCCGCTCTCTTTTGCTCTGCAGGGTCGGTTTACTAATGAGAGATGGGTAGCG	366	449	499	447	-1	03798	BN14_01874	58	794	OPT1	6025	1088	50468	No_constitutive_exon_found_in_species
GTGGGCATTTTGAAATTATGATGTGATATCAAGTGCTGATTAGGGCGTAGGA	929	1082	879	931	1	14932	BN14_06743	15	1082	None	6025	1088	50468	No_constitutive_exon_found_in_species
ATTCATTTGGGGAGGCGGGAGATTTTTGACTGTGAGATGGGGGGTGTCAGGA	432	549	382	434	1	22832	BN14_10816	117	1098	None	6025	1088	50468	No_constitutive_exon_found_in_species
TGTGAGTTTGGCTGGATCGTGCATGAGGACAGAGGCTGATGGGGATGCAGTG	598	726	548	600	1	22832	BN14_10816	117	1098	None	6025	1088	50468	No_constitutive_exon_found_in_species
TGTAACTAAATGCAGAGGCGGGTTGACTAATGCTATTTGGGGGGTCGTAGGC	444	603	394	446	1	04684	BN14_02329	153	994	None	6025	1088	50468	No_constitutive_exon_found_in_species
CTAAACGCGTCTCTATATGCAAACTAATTCTTTTTTGGATGGGCTAATAGCC	663	944	613	665	1	04684	BN14_02329	153	994	None	6025	1088	50468	No_constitutive_exon_found_in_species
GTGGGCAAAACGCGACCGTGTCCGAGTCTGTTGGCAACGGGATGGACAAGGT	1037	1072	987	1039	1	18742	BN14_08490	27	1072	None	6025	1088	50468	No_constitutive_exon_found_in_species
TTGGGGATCTTTCTCACCCAAATGTTCGGCTAATTAATTTGGGCGAGTAGTT	342	476	292	344	1	09401	BN14_04409	30	983	dynactin	6025	1088	50468	No_constitutive_exon_found_in_species
GTGATGACGACCAGCCCCCTGCCGACTTGGAAGCGACGGGGGACAGTCAGCC	1	15	65	13	-1	20311	BN14_09317	1	1010	None	6025	1088	50468	No_constitutive_exon_found_in_species
TGTTCCGATCGTGGTTGCAACGATGGCATTCTTGCACAAGGTTGGGGCAGCG	114	145	195	143	-1	03611	BN14_01784	1	839	None	6025	1088	50468	No_constitutive_exon_found_in_species
AGGCTATTGTATGTGTCGAACGGGACTGATTTTCTTGCGGGGGGTGGTAGAC	197	275	325	273	-1	01047	BN14_00540	72	766	None	6025	1088	50468	No_constitutive_exon_found_in_species
TGATATGGAGCCCTTGGGCCTTCGTGCTAACTAACAACGCGGGGTTGTAGAT	477	549	427	479	1	04190	BN14_02079	146	903	None	6025	1088	50468	No_constitutive_exon_found_in_species
TGAGTTGCATTTATGGCTGAGTGTGGACAAGAGGCTGATGATGGGGACAGTA	577	668	718	666	-1	20040	BN14_09181	166	740	None	6025	1088	50468	No_constitutive_exon_found_in_species
ATGTTCCTCTTGTCAATACACTGCTTGTACGGAACTCATCAGGGGATCAGGC	448	525	575	523	-1	20040	BN14_09181	166	740	None	6025	1088	50468	No_constitutive_exon_found_in_species
TTTATGCTAAAACGCTTATTTCCCCGACTTTTTTCTTGGGTGGATAATAGGT	293	511	243	295	1	25369	BN14_12315	53	950	None	6025	1088	50468	No_constitutive_exon_found_in_species
TATGTCCCACGGGTGTATTATATTACCGAATACTGATGGTGCGGGAACAGGC	423	576	626	574	-1	25387	BN14_12320	316	625	None	6025	1088	50468	No_constitutive_exon_found_in_species
TTTGTTTGATTTAGGGGTTTGTTATTTCGGTTCTAACATGGGATTGACAGGT	617	723	773	721	-1	20514	BN14_09410	25	820	None	6025	1088	50468	No_constitutive_exon_found_in_species
ATTATCACCTAAATCGAGTTTGGATGGAGATTGACACCGGGGTTGAAAAGTT	232	275	182	234	1	03049	BN14_01541	12	1000	LEU1	6025	1088	50468	No_constitutive_exon_found_in_species
TTGAATAAATTCTTTATAAGCGGATGTTGATATGTGGTTAATGGGAAAAGGA	773	867	917	865	-1	07393	BN14_03549	607	975	None	6025	1088	50468	No_constitutive_exon_found_in_species
TGAGGGCTGGTTGAATCGGGAATAGGCTGATTGACGTTGGGGTTGAAAAGCA	762	897	712	764	1	08737	BN14_04117	145	897	xlnA	6025	1088	50468	No_constitutive_exon_found_in_species
TGAGCAGACTGCGTTCTCGCAAGAGGGTGATGTGTGCTAATGGGTAACAGGG	248	324	198	250	1	19280	BN14_08746	128	941	None	6025	1088	50468	No_constitutive_exon_found_in_species
TTTTTGTTTGTTTTGTGGTTGGCTGGGCGCTTAACCGCATTGTGGGGTAGGA	630	690	580	632	1	00135	BN14_00074	40	885	JMJ16203	6025	1088	50468	No_constitutive_exon_found_in_species
AGGCAGTGCGATATGTCGAACGAGTCCCGACTGGATATGGGGATGTACAGTG	222	242	292	240	-1	21719	BN14_10101	222	827	None	6025	1088	50468	No_constitutive_exon_found_in_species
CTTCATTCTCCATTTAGAACCTTGAAACCCGACTGATTTTGGGGGTCTAGAT	803	915	753	805	1	00340	BN14_00195	371	915	None	6025	1088	50468	No_constitutive_exon_found_in_species
TCGGTTTCACTCGAGCGAATTACGAGCTAATGTGAGGGTCAAAATGTTAGCA	843	963	793	845	1	09543	BN14_04479	28	963	Gap1	6025	1088	50468	No_constitutive_exon_found_in_species
CTTGGGAAAAGGTCGTTGACGAGGCCATCAAGAGTCACTCGTGGGTCAAGCC	53	58	108	56	-1	12975	BN14_05902	53	860	URA1	6025	1088	50468	No_constitutive_exon_found_in_species
GCAACTCGACTGAAATAAACACAAAAGTTTCTGATACATTGGGAATCAAGTT	705	817	655	707	1	17155	BN14_07715	383	875	gdhA	6025	1088	50468	No_constitutive_exon_found_in_species
CATCTTCGTTTTCTACCGACTCGAGCTGGGTTTGACCCGGCTGGGAACAGAC	297	506	247	299	1	14118	BN14_06411	45	506	None	6025	1088	50468	No_constitutive_exon_found_in_species
GGTATGTGAAAATACTGCTGGCTGGGGTCATTTCGTTTACGGGTACATAGGG	179	426	476	424	-1	01007	BN14_00522	90	733	None	6025	1088	50468	No_constitutive_exon_found_in_species
ATACATGTATTATGTTAGTATCGGCCTTTAAAAATCCGGGTGTGGAGTAGAA	101	353	403	351	-1	14264	BN14_06469	101	912	SC4A7.25c	6025	1088	50468	No_constitutive_exon_found_in_species
AGTGATTGTCAGTGCTCTGGGTCGGTGTCTCTTTAACTCGGGGCTTAAAGTT	478	552	428	480	1	01855	BN14_00966	110	855	None	6025	1088	50468	No_constitutive_exon_found_in_species
GTTTTTTTCATATCTTAACCAACATGGCAGACACTGATTGGGATGTAAAGAT	24	159	209	157	-1	19947	BN14_09127	24	713	None	6025	1088	50468	No_constitutive_exon_found_in_species
TTTATGCTAAAACGCTTATTTCCCCGACTTTTTTCTTGGGTGAATAATAGGT	292	510	242	294	1	25632	BN14_12353	52	739	None	6025	1088	50468	No_constitutive_exon_found_in_species
GTACTTATAAGCAAGTGGCATACAAACTGGCTCACGAATGGGATGAATAGAA	614	821	564	616	1	24906	BN14_12197	17	821	None	6025	1088	50468	No_constitutive_exon_found_in_species
AAATCACGCGTATAAGTACTGCATTGTGATACTGATGATTCGGGACATAGCT	378	527	328	380	1	17868	BN14_08012	267	836	None	6025	1088	50468	No_constitutive_exon_found_in_species
CCTGGTTTTGCCCTGGCGCTGGAGCAGCTTACGTTGGCGGGAGGACACAGAC	597	615	547	599	1	08893	BN14_04191	145	615	None	6025	1088	50468	No_constitutive_exon_found_in_species
ATGTGAGTGTGGTTTAAGGGAATATGTTTAGTGGCTGATCCGGCGGGCAGGC	185	491	135	187	1	07273	BN14_03510	83	717	None	6025	1088	50468	No_constitutive_exon_found_in_species
GGAGCTTGGATAGAGAGTGTGGAAATTGTGTTGACCAGGGTCGAAAATAGCG	711	717	661	713	1	07273	BN14_03510	83	717	None	6025	1088	50468	No_constitutive_exon_found_in_species
TTTTCCTTTTCCTTTTCCCCAGACACAAATGATTAATTGCGGGGGTACAGAT	453	706	756	704	-1	03043	BN14_01536	453	805	None	6025	1088	50468	No_constitutive_exon_found_in_species
GATGGTAGTTCTGGGATTACTATGACTGACATTGGGGGGGGGGGGCTAAGGC	567	714	517	569	1	05295	BN14_02632	37	714	None	6025	1088	50468	No_constitutive_exon_found_in_species
TATCAATATTTTTGTGGGCGGGGGTGCTGATGTGGCTTGGGCGGGGTTAGGT	406	503	553	501	-1	17970	BN14_08087	45	675	None	6025	1088	50468	No_constitutive_exon_found_in_species
GTATAGTTTTTAGCTCGACGAGACATGTGGCACTTAACAGGGATGTGCAGCG	470	532	420	472	1	12402	BN14_05670	54	694	plyA	6025	1088	50468	No_constitutive_exon_found_in_species
GTAGGTATTAATACAAAAAGACGAAACACAAATTACTAACGGGATTGAAGAT	262	403	453	401	-1	16944	BN14_07634	19	523	LbEXG1	6025	1088	50468	No_constitutive_exon_found_in_species
TGTGTACGGGCCCCTCGCTTGGTAGAAAGTAGACTAACATGGGTGATAAGCA	225	675	175	227	1	00144	BN14_00082	57	675	None	6025	1088	50468	No_constitutive_exon_found_in_species
TCAGTTCAATGGTCGGCTAGTTCATTCTAAATCCTTAACAAGGGGTACAGGC	475	599	649	597	-1	09254	BN14_04349	79	641	None	6025	1088	50468	No_constitutive_exon_found_in_species
TGGTATGCGTTTGTTTGTACGGGGAATGGGAATTGATCTTGTTGGGATAGGT	204	309	154	206	1	01961	BN14_01031	158	536	None	6025	1088	50468	No_constitutive_exon_found_in_species
GATGTGGAGCCCTTACATCGAGAGTAGATACTGATATATGGGTGATATAGAT	245	373	195	247	1	18423	BN14_08315	47	751	None	6025	1088	50468	No_constitutive_exon_found_in_species
TATGCAGCGAGGCATGCTGTTTTATAAACACACACTGACGGGATAAACAGAA	22	321	371	319	-1	02139	BN14_01103	22	409	None	6025	1088	50468	No_constitutive_exon_found_in_species
ACCGCCCTCCTTGTCTTCTCATTTGATTTGGACCAACCGAATGGGAGTAGAC	382	571	332	384	1	20122	BN14_09221	111	571	MFP-2	6025	1088	50468	No_constitutive_exon_found_in_species
CTAGTATTGCGTGCGTGATACCCGGAGCTCTCGTTGATGTGTGGGATTAGAA	111	207	61	113	1	01501	BN14_00795	28	515	LSM5	6025	1088	50468	No_constitutive_exon_found_in_species
TGATGCCGCTGGTGGAGCACCTCTTGACTGGGCCGCGACCGGGGACGAAGGT	50	54	104	52	-1	12057	BN14_05500	50	557	None	6025	1088	50468	No_constitutive_exon_found_in_species
TTCCTACCGTTGTTTTTCTTTGAGGATTTCTGAACTGACGTGGGATGTAGCA	321	455	505	453	-1	11646	BN14_05358	63	612	None	6025	1088	50468	No_constitutive_exon_found_in_species
CCCGCACTATGCATTCTCTTTATCTTTATCTAATTGGGAATCGTGGGAAGAT	251	349	201	253	1	15527	BN14_06975	18	434	None	6025	1088	50468	No_constitutive_exon_found_in_species
TGGCCCGACGTAGCGCTGTCGCTATCGACCGCGTCTCCTCAACTGGGCAGCG	476	532	426	478	1	13013	BN14_05916	20	532	None	6025	1088	50468	No_constitutive_exon_found_in_species
TGCATTTATTGTTCTATTTTCTTGCGTTCTTGCTAAAGGATGGTGGGCAGTA	497	593	447	499	1	16100	BN14_07238	243	593	None	6025	1088	50468	No_constitutive_exon_found_in_species
ATACATACTTGATTTGGCATGCGATCGACTACTAATGCATGGGCACGTAGGT	134	315	84	136	1	00070	BN14_00036	0	498	None	6025	1088	50468	No_constitutive_exon_found_in_species
AATAGGGTGCTGACAAGATTTGGCGATTGAAACAATCGGTCGCGGGACAGGC	222	304	172	224	1	06715	BN14_03280	139	547	None	6025	1088	50468	No_constitutive_exon_found_in_species
GTTGAACTATTATAACGTGAGGATACCGACTAACCTCATTGGGTAACTAGAC	436	482	386	438	1	02506	BN14_01284	193	537	None	6025	1088	50468	No_constitutive_exon_found_in_species
GGTGCGTATATTGTAGTCAAATAGGAAACACGAAGCTTATTGAGGGACAGTG	110	230	60	112	1	24437	BN14_12023	35	546	ppb1	6025	1088	50468	No_constitutive_exon_found_in_species
ACGTCGATCCACTCGTACGGGGCTTTGCGTGGGACTCAAAGGCGGGATAGAC	154	268	318	266	-1	07424	BN14_03558	154	509	None	6025	1088	50468	No_constitutive_exon_found_in_species
