# Supplementary material for: Widespread Separation of the Polypyrimidine Tract From 3′ AG by G Tracts in Association With Alternative Exons in Metazoa and Plants
Source: Front Genet. 2019 Jan 14;9:741. doi: 10.3389/fgene.2018.00741 (PMC6339879; doi:10.3389/fgene.2018.00741)
Supplement: DATA FILE S1 — Sequences of REPAG 3′ SS from each species of fungi. [file Data_Sheet_1.zip › Supplementary data 1/Fungi_Release38_aspergillus_carbonarius_item_5010.txt]

REPA_GGG_Sequence	Exon_Start	Exon_End	Pos_-50	Pos_+2	Strand	Chromosome	GeneID	Gene_Start	Gene_End	Gene_Name	Number_of_REPAs	Number_of_REPAs_has_GGG	Number_of_Intron(Intra_genic_Region)	Upstream_Constitutive_Exon
ACTATCTACGGCGATCATCTTGCAATATACACCTATGACGGGCATGGCAGTG	17365	17760	17810	17758	-1	ASPCAscaffold_1	ASPCADRAFT_125301	17365	18232	None	4442	742	24371	No_constitutive_exon_found_in_species
GAGCGCCGGCCATCGTCCTGCACGAGACTTTTGTCGGCTAACGTGGGCAGAT	22037	22098	21987	22039	1	ASPCAscaffold_1	ASPCADRAFT_135744	21892	23958	None	4442	742	24371	No_constitutive_exon_found_in_species
GTGCTGCGGGAGAGGTGGTCTGACCGCTGCTAACATGATCGGGCGAGCAGGA	23759	23958	23709	23761	1	ASPCAscaffold_1	ASPCADRAFT_135744	21892	23958	None	4442	742	24371	No_constitutive_exon_found_in_species
ACTATCTACGGCGATCATCTTGCAATATACACCTATGACGGGCATGGCAGTG	55839	56234	56284	56232	-1	ASPCAscaffold_1	ASPCADRAFT_125319	55839	56706	None	4442	742	24371	No_constitutive_exon_found_in_species
GAGCGCCGGCCATCGTCCTGCACGAGACTTTTGTCGGCTAACGTGGGCAGAT	60511	60572	60461	60513	1	ASPCAscaffold_1	ASPCADRAFT_135790	60366	62428	None	4442	742	24371	No_constitutive_exon_found_in_species
GTGCTGCGGGAGAGGTGGTCTGACCGCTGCTAACATGATCGGGCGAGCAGGA	62233	62428	62183	62235	1	ASPCAscaffold_1	ASPCADRAFT_135790	60366	62428	None	4442	742	24371	No_constitutive_exon_found_in_species
ATAAAATGGAGAGCACAGACGGAAGATCGGGGCTGGGCTAACGGGCACAGAC	109970	110622	110672	110620	-1	ASPCAscaffold_1	ASPCADRAFT_392463	108202	110839	None	4442	742	24371	No_constitutive_exon_found_in_species
CTTGCCTTTCGACCAGTCATCCTACTAACCCCATTTCCTCTGGGTGGCAGAT	150767	150903	150717	150769	1	ASPCAscaffold_1	ASPCADRAFT_202186	150143	153218	None	4442	742	24371	No_constitutive_exon_found_in_species
TTGTGGTTTGTGTGGGTGTTTGTGCAGTGGTGTTTTTGAGGGGGAGAAAGGG	160363	160544	160313	160365	1	ASPCAscaffold_1	ASPCADRAFT_202190	159697	160544	None	4442	742	24371	No_constitutive_exon_found_in_species
TGGTTACCCAGAGCGCTCTGGGGGGTAATAACTCGGGTCCTGGGGGTGAGCA	291750	293037	291700	291752	1	ASPCAscaffold_1	ASPCADRAFT_158284	290581	293037	None	4442	742	24371	No_constitutive_exon_found_in_species
AAGTCCTCTCCCCGGGGGAATACCCTGATAATGGCTAATGATGGGAACAGGC	387571	387985	387521	387573	1	ASPCAscaffold_1	ASPCADRAFT_125419	386455	387985	None	4442	742	24371	No_constitutive_exon_found_in_species
TCGACATCCGGATGTTTTCGCATGGTTTCCAAAATTGACAACATGGGCAGTA	412717	412873	412667	412719	1	ASPCAscaffold_1	ASPCADRAFT_202247	412109	414557	None	4442	742	24371	No_constitutive_exon_found_in_species
TGAGATCACCTTACACAAGGCGCTTGTGGCTAACAGCTAACTGGGTAAAGGA	523664	523753	523803	523751	-1	ASPCAscaffold_1	ASPCADRAFT_502730	520836	525792	None	4442	742	24371	No_constitutive_exon_found_in_species
AGTATAAGTTGTCAGTGCTGTTGGGAAAATACTAATGATATGGGATATAGGC	539832	541809	539782	539834	1	ASPCAscaffold_1	ASPCADRAFT_158439	539031	541809	None	4442	742	24371	No_constitutive_exon_found_in_species
CGTTGTTTTTCTCAGATAACTAGAGAATGTACCGACTAATGGGGCTGCAGTT	604333	604523	604283	604335	1	ASPCAscaffold_1	ASPCADRAFT_202300	602447	605697	None	4442	742	24371	No_constitutive_exon_found_in_species
GTAGAGAATAGCTGGCTAATGTGGGACATTTTTGGGGGGGGTGGTGATAGGT	652293	652308	652243	652295	1	ASPCAscaffold_1	ASPCADRAFT_202315	651324	652638	None	4442	742	24371	No_constitutive_exon_found_in_species
ATGTTTCAAGCACTGCGACAGGGAACTTCACATACTAATACCGGGAGCAGAG	655991	656043	655941	655993	1	ASPCAscaffold_1	ASPCADRAFT_202317	655383	656708	None	4442	742	24371	No_constitutive_exon_found_in_species
TGCCACTGTAGCGGGGTCGTGATATTGGGTGCTAATGGGGAACGGTGCAGGA	703021	703081	702971	703023	1	ASPCAscaffold_1	ASPCADRAFT_202340	702177	705586	None	4442	742	24371	No_constitutive_exon_found_in_species
TAGGCTTCGTGCCACAGGTGGGCGGTATCCTGTTGCTAACGGGTGACCAGGC	729065	729405	729015	729067	1	ASPCAscaffold_1	ASPCADRAFT_202347	727080	729987	None	4442	742	24371	No_constitutive_exon_found_in_species
GTAAGGCAACTGCTTTTTTGGATTGATCTTTATGCTAAGTACTGGGATAGGT	858103	859249	858053	858105	1	ASPCAscaffold_1	ASPCADRAFT_511500	855910	859249	None	4442	742	24371	No_constitutive_exon_found_in_species
TGAGTTGGCGGCGCCGGGGTATACGAGGACGAATTTCACGGGGGGGGCAGGG	878574	878697	878524	878576	1	ASPCAscaffold_1	ASPCADRAFT_392659	877865	878697	None	4442	742	24371	No_constitutive_exon_found_in_species
TGAATATTACTATTCGATGAGGCTAATATAATGATGATGGATGGGTATAGAT	986260	987737	987787	987735	-1	ASPCAscaffold_1	ASPCADRAFT_392684	986260	988064	None	4442	742	24371	No_constitutive_exon_found_in_species
TGTGAGTTCCTCTGGCCTTTCCTTTGATATGTGACTGATGGGGGGGGGAGAT	996185	996420	996135	996187	1	ASPCAscaffold_1	ASPCADRAFT_502856	995575	998500	None	4442	742	24371	No_constitutive_exon_found_in_species
ACGACGTTGGCTGCAAGGACTAGCCGCTAACCAACGGGATGGACTAGCAGGA	1038574	1039779	1039829	1039777	-1	ASPCAscaffold_1	ASPCADRAFT_202421	1038574	1041184	None	4442	742	24371	No_constitutive_exon_found_in_species
AGTGACCAGACCTAAATATGTGATGATTAACATGCAAACGAGGGCCACAGAT	1108276	1108980	1109030	1108978	-1	ASPCAscaffold_1	ASPCADRAFT_136425	1108276	1110651	None	4442	742	24371	No_constitutive_exon_found_in_species
GTGAGTACTCTGCCTTCGACTTCTTCATGCTCTGATGCTGACGGGCATAGTC	1269537	1269739	1269487	1269539	1	ASPCAscaffold_1	ASPCADRAFT_125661	1268758	1271207	None	4442	742	24371	No_constitutive_exon_found_in_species
TGACCCGAACTACATCAATGAGCAGGGCTAATGGGATGGTATGCGGGCAGTG	1274906	1275002	1275052	1275000	-1	ASPCAscaffold_1	ASPCADRAFT_125662	1273348	1275643	None	4442	742	24371	No_constitutive_exon_found_in_species
TTAATTGCGAAGTTGGAGAATGAGAAGTTGGAGGGGAAGGAGGGGGAGAGGG	1294174	1294319	1294124	1294176	1	ASPCAscaffold_1	ASPCADRAFT_392764	1293031	1294319	None	4442	742	24371	No_constitutive_exon_found_in_species
GGTGAAGAACCCCCTTTATCGACCGCTACTTGACTGACGGGGCGAGGCAGAT	1310649	1310668	1310718	1310666	-1	ASPCAscaffold_1	ASPCADRAFT_136563	1310574	1313056	None	4442	742	24371	No_constitutive_exon_found_in_species
AACAAGCGCCCCGAAACGGCACATCTAGCCCTTCTTGACTGGCTGGGTAGCT	1365041	1365666	1365716	1365664	-1	ASPCAscaffold_1	ASPCADRAFT_511616	1365041	1366330	None	4442	742	24371	No_constitutive_exon_found_in_species
AGTGACAGGGCGCATTCCAGAGGCTCTGGTAGATCAAGTGGCGGGCATAGCT	1397099	1397463	1397049	1397101	1	ASPCAscaffold_1	ASPCADRAFT_437	1396614	1399485	None	4442	742	24371	No_constitutive_exon_found_in_species
GGGTGTGTGTGTGTGTGAGGTTGCGAATGTGTTGACTGACTGGGTGGTAGGG	1420893	1421126	1421176	1421124	-1	ASPCAscaffold_1	ASPCADRAFT_125705	1420893	1422040	None	4442	742	24371	No_constitutive_exon_found_in_species
TGGGTCACCCAGGAAGGCATTGAGGACTATGCTGATGGAAACTGGGATAGTG	1512781	1515052	1512731	1512783	1	ASPCAscaffold_1	ASPCADRAFT_202551	1512231	1516904	None	4442	742	24371	No_constitutive_exon_found_in_species
CCTGCTTCCTCCTTATGCCGAAATACCATGCTGATAAAGGGATACAACAGGA	1533901	1534057	1534107	1534055	-1	ASPCAscaffold_1	ASPCADRAFT_502986	1533090	1535381	None	4442	742	24371	No_constitutive_exon_found_in_species
GTTCTTTTCCCATATACGAGACGCCGCTGATCCAATTGAGGGGCATGTAGCC	1549753	1549811	1549703	1549755	1	ASPCAscaffold_1	ASPCADRAFT_202566	1549602	1552242	None	4442	742	24371	No_constitutive_exon_found_in_species
TCTTCCCTGCGGATGCCACCAGGAAGTGCGCTGATGGAAACGGGGAACAGGT	1581988	1582973	1581938	1581990	1	ASPCAscaffold_1	ASPCADRAFT_503000	1581564	1582973	None	4442	742	24371	No_constitutive_exon_found_in_species
GTTGGACCCCATCCAGCTTCAGATCGAGAGCCATCTAACCGGGTGAACAGTT	1586223	1587591	1586173	1586225	1	ASPCAscaffold_1	ASPCADRAFT_392820	1585975	1587591	None	4442	742	24371	No_constitutive_exon_found_in_species
CTGCCTTGAAACGTCCATGCGTCTCAACCGAGTTTAACATTGAAGGGCAGGG	1624081	1624122	1624172	1624120	-1	ASPCAscaffold_1	ASPCADRAFT_511663	1622186	1624218	None	4442	742	24371	No_constitutive_exon_found_in_species
CTGGCCCTAAATGCTGTGCCCCTGGGAATCTCAACTAATGGGAATGACAGTG	1676478	1676549	1676428	1676480	1	ASPCAscaffold_1	ASPCADRAFT_125784	1675627	1676864	None	4442	742	24371	No_constitutive_exon_found_in_species
GCTTCCTGTCAAGTTGTATGTCGCTAATGGAGTGTACTCGGAGGGGTTAGGC	1694543	1694783	1694493	1694545	1	ASPCAscaffold_1	ASPCADRAFT_125790	1694087	1696074	None	4442	742	24371	No_constitutive_exon_found_in_species
TACTGGTGGTTCCATCTTGGAGGGCGAGCTAATGCGATGTGGGCGAATAGGA	1716382	1716617	1716667	1716615	-1	ASPCAscaffold_1	ASPCADRAFT_37750	1716382	1718325	None	4442	742	24371	No_constitutive_exon_found_in_species
GGGGTCGGCCCGGGAGAAACTTTACCAGGGATCTTGGCTGACGTGGGTAGAT	1767194	1767264	1767144	1767196	1	ASPCAscaffold_1	ASPCADRAFT_202636	1766536	1773637	None	4442	742	24371	No_constitutive_exon_found_in_species
TCCCGAGGCGCCTGGTCGCCACCACGCATCGGCTAACGCAGGGAATCAAGCG	1767428	1767499	1767378	1767430	1	ASPCAscaffold_1	ASPCADRAFT_202636	1766536	1773637	None	4442	742	24371	No_constitutive_exon_found_in_species
CTCCTCCTCTGCCGTGGGAGATAATAACCATGAGAATGGGGAGAGGATAGAC	1803560	1803697	1803747	1803695	-1	ASPCAscaffold_1	ASPCADRAFT_569	1803415	1803888	None	4442	742	24371	No_constitutive_exon_found_in_species
TTTCCTTCAACTCGGCGATGCTCGACATAAACTTGCTAACCTGGGAGCAGAG	1883813	1883962	1883763	1883815	1	ASPCAscaffold_1	ASPCADRAFT_159171	1882319	1883962	None	4442	742	24371	No_constitutive_exon_found_in_species
TAAGCTAGAGTGTTCAAGGTGCAAGTGAGTACACTAATCGGGAGATACAGGT	1892996	1893163	1893213	1893161	-1	ASPCAscaffold_1	ASPCADRAFT_136810	1890459	1893637	None	4442	742	24371	No_constitutive_exon_found_in_species
GTGAGTTTAACGGCTCTCAGCCTCAGACTGGAGGCTGACCTACGGGATAGGT	1945586	1945704	1945536	1945588	1	ASPCAscaffold_1	ASPCADRAFT_202680	1943518	1948518	None	4442	742	24371	No_constitutive_exon_found_in_species
TTGCAGATTGTACGTGTCCCTATCGGTTGTAGCTGCTGCTAATTGGGTAGGA	2032288	2032369	2032419	2032367	-1	ASPCAscaffold_1	ASPCADRAFT_202717	2031780	2033388	None	4442	742	24371	No_constitutive_exon_found_in_species
ATGTGGGTGTGGTTGGTGGAGGGTGAGGGGCTAAGCTAATAGGGGTCTAGAT	2044744	2045152	2044694	2044746	1	ASPCAscaffold_1	ASPCADRAFT_202721	2043889	2045152	None	4442	742	24371	No_constitutive_exon_found_in_species
GGTTGGCTTTGCGAGCTGGTGGCGTTGGTGCATGATGCTAACGGGAATAGAG	2048348	2048602	2048652	2048600	-1	ASPCAscaffold_1	ASPCADRAFT_159267	2048348	2050006	None	4442	742	24371	No_constitutive_exon_found_in_species
CCAAAGGTTCTAGTGATTAGTGTTATGCTGACCTAGTGGGACATGAACAGAA	2185949	2186369	2186419	2186367	-1	ASPCAscaffold_1	ASPCADRAFT_202777	2184377	2186704	None	4442	742	24371	No_constitutive_exon_found_in_species
CCGAGCGTACGGCGGCGCTCCGCCTGAGATTGCGGTGGGAAAAGATACAGTT	2244385	2244604	2244335	2244387	1	ASPCAscaffold_1	ASPCADRAFT_706	2243838	2244604	None	4442	742	24371	No_constitutive_exon_found_in_species
GATAGTGTAAGCTCTTTAGTCCATACCAAGGGACGTACTAATAGGGATAGGT	2475731	2475956	2476006	2475954	-1	ASPCAscaffold_1	ASPCADRAFT_511844	2473461	2476770	None	4442	742	24371	No_constitutive_exon_found_in_species
TCGCGCGTGCGTTGCACTGAACGTGGATGCTGACAGTGATATGGGTATAGGG	2561055	2561235	2561285	2561233	-1	ASPCAscaffold_1	ASPCADRAFT_159546	2561055	2561832	None	4442	742	24371	No_constitutive_exon_found_in_species
TCGAGGACGGCGGAGCAGTTGGTGGGGGTGGTTGGACGGGGGAAGTGCAGAG	2617473	2617594	2617423	2617475	1	ASPCAscaffold_1	ASPCADRAFT_393044	2616547	2617818	None	4442	742	24371	No_constitutive_exon_found_in_species
TGGCGCCTCCTTCCTATACGTACCGGGACAGTGGGCTCACGCGTGGGCAGAC	2744528	2744723	2744478	2744530	1	ASPCAscaffold_1	ASPCADRAFT_137302	2744355	2747026	None	4442	742	24371	No_constitutive_exon_found_in_species
TGTTTACTTCACGGAGTAGGATCGGTAGTCGAGGGATAGACTGGAGGGAGAA	2794643	2794923	2794593	2794645	1	ASPCAscaffold_1	ASPCADRAFT_38371	2794192	2795480	None	4442	742	24371	No_constitutive_exon_found_in_species
TTTAACGTAGGGAGAAAGACGGATTATGATCATGTCTGACAGGGTGATAGTG	2794989	2795480	2794939	2794991	1	ASPCAscaffold_1	ASPCADRAFT_38371	2794192	2795480	None	4442	742	24371	No_constitutive_exon_found_in_species
TGCCTAGAGTGTACGGATAGACTCCTTGGACCCTGAGTCGGGACCGGCAGGA	2844120	2844362	2844070	2844122	1	ASPCAscaffold_1	ASPCADRAFT_511944	2843025	2845671	None	4442	742	24371	No_constitutive_exon_found_in_species
TCTCTTATGATCGGTGCAGTTTGCTTCGAGGTCGCTGATTGGGATTACAGGT	2939151	2939412	2939462	2939410	-1	ASPCAscaffold_1	ASPCADRAFT_203034	2938011	2940907	None	4442	742	24371	No_constitutive_exon_found_in_species
GATCCCACGGCCTCCAATTCCAATCCCTACTGACTGAACGGGGGGTGCAGCT	2938011	2939087	2939137	2939085	-1	ASPCAscaffold_1	ASPCADRAFT_203034	2938011	2940907	None	4442	742	24371	No_constitutive_exon_found_in_species
TGGTAGATATAAGCCTAGTAGAAAAAAAAGGAGACTAACCTGGGCAACAGGA	3005188	3005372	3005422	3005370	-1	ASPCAscaffold_1	ASPCADRAFT_203066	3004539	3006326	None	4442	742	24371	No_constitutive_exon_found_in_species
TGTAGTTTTGATTTAGGCTAACGTATACTGTGGAATCGCTCATGGGGCAGTG	3079939	3080226	3080276	3080224	-1	ASPCAscaffold_1	ASPCADRAFT_393193	3079939	3080530	None	4442	742	24371	No_constitutive_exon_found_in_species
TATCGCTGCCCCGTCCTTGTTTGCGACCGCAATTCGCTGATGGGTTGAAGGT	174918	175093	175143	175091	-1	ASPCAscaffold_2	ASPCADRAFT_203134	173478	175490	None	4442	742	24371	No_constitutive_exon_found_in_species
GATTTGATAAATTGCGAGATAATCTGATCCTTGGGAGGGGGGGAATGCAGAG	291252	291315	291202	291254	1	ASPCAscaffold_2	ASPCADRAFT_203162	290569	291753	None	4442	742	24371	No_constitutive_exon_found_in_species
GGTTTTGCGTGGCGGAGTAACTGACAACTCATCCCGACTGGGACGTGCAGGT	445823	446256	445773	445825	1	ASPCAscaffold_2	ASPCADRAFT_126365	445280	449112	None	4442	742	24371	No_constitutive_exon_found_in_species
AGCGTGTTTAGCTATTATGTTTTGTTCTGGACACGTGCTGAAGGGCGCAGTT	446344	447857	446294	446346	1	ASPCAscaffold_2	ASPCADRAFT_126365	445280	449112	None	4442	742	24371	No_constitutive_exon_found_in_species
TATGTCTCTCTCCGTCTCTTCCTCCGCAGACGTCTAATGGGAGATACCAGAT	453948	454484	454534	454482	-1	ASPCAscaffold_2	ASPCADRAFT_203217	453066	454926	None	4442	742	24371	No_constitutive_exon_found_in_species
GATTGATTCAGGCCTTTTGCTTGAAGCGTTCAATGCTGAGGGGAACTTAGGA	512587	513078	512537	512589	1	ASPCAscaffold_2	ASPCADRAFT_503511	511840	513078	None	4442	742	24371	No_constitutive_exon_found_in_species
TCCTTTCCCCGATACCATCACCTACAGCATCATGGCTGACGGGGTTGCAGCA	630333	630541	630283	630335	1	ASPCAscaffold_2	ASPCADRAFT_1182	630244	630541	None	4442	742	24371	No_constitutive_exon_found_in_species
TGATTGTAGCTGCTTGGACTACTTCAGCGCTGACCTGACCGGGTGAATAGAC	711636	712729	711586	711638	1	ASPCAscaffold_2	ASPCADRAFT_160452	709728	712729	None	4442	742	24371	No_constitutive_exon_found_in_species
TTGGTGCACCATGGAGGTTCTGCGACGGTTGAGTTACTCATGGGAAATAGAA	747494	748141	747444	747496	1	ASPCAscaffold_2	ASPCADRAFT_160478	747235	748606	None	4442	742	24371	No_constitutive_exon_found_in_species
GTATGTATTTCTTTCCCACCGTCCTCGGGAATCTACTAATGGGTTGGCAGTA	753095	753509	753559	753507	-1	ASPCAscaffold_2	ASPCADRAFT_203316	752964	755369	None	4442	742	24371	No_constitutive_exon_found_in_species
GACAGGGGGGGCATGATGAACCGGACGTTAACGCGCGATGGGGACATTAGTT	785637	785903	785953	785901	-1	ASPCAscaffold_2	ASPCADRAFT_160509	785637	787408	None	4442	742	24371	No_constitutive_exon_found_in_species
CAGTCTCCAACCAAGCCTTCCTCAGGGGCTCAACTGACTTGGGATTGCAGTG	895566	895731	895781	895729	-1	ASPCAscaffold_2	ASPCADRAFT_203354	894644	896283	None	4442	742	24371	No_constitutive_exon_found_in_species
CCAACACAACTCGCTCTGTCTGCTGCGATTACTAACTTGGGAACGAACAGTT	968925	969117	968875	968927	1	ASPCAscaffold_2	ASPCADRAFT_203379	968615	969508	None	4442	742	24371	No_constitutive_exon_found_in_species
TCTAGTTCTGTGTTATGTGGATGATCGAGCTAATGTAATGGGGTGTGTAGCT	1002232	1003119	1003169	1003117	-1	ASPCAscaffold_2	ASPCADRAFT_203390	1002232	1003717	None	4442	742	24371	No_constitutive_exon_found_in_species
CAATCCCCTCGGAGATAAGCATACCATACTGACTTGGATTCTGGGAATAGTG	1118548	1118601	1118651	1118599	-1	ASPCAscaffold_2	ASPCADRAFT_203420	1116846	1119301	None	4442	742	24371	No_constitutive_exon_found_in_species
TCATTGCGTGGTGACCACCCACAGACCACGTTGCTGACCCTAGGGACTAGGG	1224738	1225506	1225556	1225504	-1	ASPCAscaffold_2	ASPCADRAFT_512313	1224738	1227629	None	4442	742	24371	No_constitutive_exon_found_in_species
TTTGCTGTGGCTGCGCTGATGCTGGCCGTGGGTGATGCTGACTGGGATAGAC	1249612	1249750	1249562	1249614	1	ASPCAscaffold_2	ASPCADRAFT_393493	1248801	1253064	None	4442	742	24371	No_constitutive_exon_found_in_species
ACACTTGTAGTATCTATAAGGGATATGCTAATGATTCCATGGGTACGTAGGG	1251828	1252258	1251778	1251830	1	ASPCAscaffold_2	ASPCADRAFT_393493	1248801	1253064	None	4442	742	24371	No_constitutive_exon_found_in_species
TTTTTTTTTTTTTTTTTGGTTACGGCTAATAAAGTTGTTTGGGAATCTAGCT	1253451	1253517	1253567	1253515	-1	ASPCAscaffold_2	ASPCADRAFT_203464	1252341	1253962	None	4442	742	24371	No_constitutive_exon_found_in_species
CCTGTTACCTCTCGCCTATAACAGACATGCTTACTCATTTGGGCACACAGCG	1391455	1391603	1391405	1391457	1	ASPCAscaffold_2	ASPCADRAFT_203517	1390742	1391981	None	4442	742	24371	No_constitutive_exon_found_in_species
CTGTTCCACCTATTGAATGAAAGAATCTAATGCGATAGGGAAAATCATAGTC	1412622	1412983	1413033	1412981	-1	ASPCAscaffold_2	ASPCADRAFT_1411	1412415	1413110	None	4442	742	24371	No_constitutive_exon_found_in_species
GTCGCATAGGCTATTACGGGATACAGGTGGCTAACTGATGGGGATTACAGTG	1433945	1434106	1433895	1433947	1	ASPCAscaffold_2	ASPCADRAFT_203537	1433526	1434559	None	4442	742	24371	No_constitutive_exon_found_in_species
CCCCTATCCTGCTGTTGAATCAGGAGGCTGGAAACTGATCGTGGGTATAGCG	1527142	1528331	1527092	1527144	1	ASPCAscaffold_2	ASPCADRAFT_203576	1524773	1528331	None	4442	742	24371	No_constitutive_exon_found_in_species
GAGTGGGTTTCCTTGATTGGGTTCAGTGAAATGGTGGTTCATGGGTATAGGT	1533602	1533690	1533552	1533604	1	ASPCAscaffold_2	ASPCADRAFT_41139	1532996	1535173	None	4442	742	24371	No_constitutive_exon_found_in_species
TTGATCGCATCGGTGTTCTTGTGGGATAGGGCCTTGCTGATGGGTGGCAGAT	1533745	1534242	1533695	1533747	1	ASPCAscaffold_2	ASPCADRAFT_41139	1532996	1535173	None	4442	742	24371	No_constitutive_exon_found_in_species
GGTAAGGAATTCACCCCCCAGTGGCCGTTCCGCACTTTAACACGGGGTAGAA	1701325	1705931	1705981	1705929	-1	ASPCAscaffold_2	ASPCADRAFT_203648	1701325	1706778	None	4442	742	24371	No_constitutive_exon_found_in_species
AAACGGTAAGATAGACGATCATTTGCAGACTGTTCTTACTAATAGGGCAGTT	1752003	1752191	1751953	1752005	1	ASPCAscaffold_2	ASPCADRAFT_126734	1749335	1752542	None	4442	742	24371	No_constitutive_exon_found_in_species
TCCTCTGCTCTGTCCCTCTGCCAGCCGCGACTGATCCATCGGGCGTGTAGAT	1821403	1822258	1821353	1821405	1	ASPCAscaffold_2	ASPCADRAFT_203691	1821203	1822258	None	4442	742	24371	No_constitutive_exon_found_in_species
GCCATGCATACATCAGTTTATATACTTGGGTAAGTGCTGATGTGGGGTAGAT	1869772	1869841	1869722	1869774	1	ASPCAscaffold_2	ASPCADRAFT_1554	1869481	1869841	None	4442	742	24371	No_constitutive_exon_found_in_species
CTGTAATTATTTCGCACTCCTTGACATGGATTTGCGCTAACGCTGGGAAGGT	1876485	1877140	1877190	1877138	-1	ASPCAscaffold_2	ASPCADRAFT_138798	1876485	1879259	None	4442	742	24371	No_constitutive_exon_found_in_species
ACCCAGCTACCTGAAATTATGGATTAAATGACTGGACTAACGGGAGTAAGGC	2094109	2094232	2094059	2094111	1	ASPCAscaffold_2	ASPCADRAFT_1618	2092935	2094708	None	4442	742	24371	No_constitutive_exon_found_in_species
GGACAATGGAATGACAGTAGCTGATTCAATTGTCCTTGGGACGGATACAGAC	2143990	2144115	2144165	2144113	-1	ASPCAscaffold_2	ASPCADRAFT_203852	2141433	2144577	None	4442	742	24371	No_constitutive_exon_found_in_species
TAGTCTCTTTCAGTGAGTATTCCTTATCAGGAGTGTGCCAGGGAACGCAGCT	2192394	2193688	2192344	2192396	1	ASPCAscaffold_2	ASPCADRAFT_161373	2190647	2193688	None	4442	742	24371	No_constitutive_exon_found_in_species
GTCATTTGCCCCTATTCCACCTCGTTCATTTGGCAACTGACAGGGCATAGTG	2301090	2301310	2301360	2301308	-1	ASPCAscaffold_2	ASPCADRAFT_203905	2299731	2302864	None	4442	742	24371	No_constitutive_exon_found_in_species
CTAATTGGTAAGAAATATCCACATCAGATGGGTCTTTCTAACTGGGACAGGC	2382910	2383165	2382860	2382912	1	ASPCAscaffold_2	ASPCADRAFT_393763	2380053	2384178	None	4442	742	24371	No_constitutive_exon_found_in_species
GGGGAGTTCTGTTCTTGAGCTGGAAATGAAACGGGATGGGAATGGAACAGGG	2420941	2421571	2421621	2421569	-1	ASPCAscaffold_2	ASPCADRAFT_40176	2420941	2422451	None	4442	742	24371	No_constitutive_exon_found_in_species
AGATATATATTTCCAAGAAGGAGGGATAAAGCTAATGGGTATGGTGATAGTC	2577774	2579257	2577724	2577776	1	ASPCAscaffold_2	ASPCADRAFT_203984	2576902	2579257	None	4442	742	24371	No_constitutive_exon_found_in_species
TCCGATGATGGGTGGTCGGATTCAGGCTGCTGACTGATGATGGGATACAGGA	2611406	2612955	2611356	2611408	1	ASPCAscaffold_2	ASPCADRAFT_204000	2610541	2612955	None	4442	742	24371	No_constitutive_exon_found_in_species
ATAAACATTAGCTTATGGGACGGGCTTTGCTGATCTGGGAGGAAAACCAGTG	2612155	2612257	2612307	2612255	-1	ASPCAscaffold_2	ASPCADRAFT_1760	2612013	2612783	None	4442	742	24371	No_constitutive_exon_found_in_species
GTCCGGTGTTTGTTGGAGAGGGGGAGAATGACAGTTCTGCGCCGGGACAGGC	2630162	2631364	2631414	2631362	-1	ASPCAscaffold_2	ASPCADRAFT_504009	2630162	2632381	None	4442	742	24371	No_constitutive_exon_found_in_species
TACATTTCTATGATTGCCCGGTTACGGGTTTCCAATCTGATAATGGGAAGAT	2637138	2637345	2637395	2637343	-1	ASPCAscaffold_2	ASPCADRAFT_139279	2635254	2638328	None	4442	742	24371	No_constitutive_exon_found_in_species
GAATATATACATCGAGGCTCATTTCTTTTTTTCCCCTGGGGTTGGAATAGGC	2745278	2745403	2745453	2745401	-1	ASPCAscaffold_2	ASPCADRAFT_39525	2745278	2748193	None	4442	742	24371	No_constitutive_exon_found_in_species
GGTGATGGTTGGATGAGATGTGCATGGGGGCTAATAAATTATGGGTATAGGA	2805077	2805326	2805027	2805079	1	ASPCAscaffold_2	ASPCADRAFT_1815	2804443	2805326	None	4442	742	24371	No_constitutive_exon_found_in_species
CCACTTATCCTATCCATATTCCAAGCCTTGCTGACGGGTTGAATGTATAGCG	2811139	2811624	2811089	2811141	1	ASPCAscaffold_2	ASPCADRAFT_204046	2810258	2811624	None	4442	742	24371	No_constitutive_exon_found_in_species
TATAGTACTATCTATCCTAACCCTATTTCTGCCGGGGGTTGTACGAGCAGCT	2833320	2833458	2833508	2833456	-1	ASPCAscaffold_2	ASPCADRAFT_512675	2831060	2833531	None	4442	742	24371	No_constitutive_exon_found_in_species
TGCGTCTGATATATATCATGGAGATGGAGTACTTATGTGGGGTATGATAGGG	2833111	2833211	2833261	2833209	-1	ASPCAscaffold_2	ASPCADRAFT_512675	2831060	2833531	None	4442	742	24371	No_constitutive_exon_found_in_species
AGGTTTGTATCTCCTTGTGCTATGAGTGGACTGTGTTTGACTGGGGACAGAA	2855388	2855960	2856010	2855958	-1	ASPCAscaffold_2	ASPCADRAFT_402786	2853764	2856636	None	4442	742	24371	No_constitutive_exon_found_in_species
ATCATATGGATATGAAGGCTAATAAGTGTGTTGGGGGGGAAATGGTATAGGT	2915875	2916254	2916304	2916252	-1	ASPCAscaffold_2	ASPCADRAFT_204088	2915875	2916827	None	4442	742	24371	No_constitutive_exon_found_in_species
AAACTGTACGTCATTTCTGTTCGTGTCTGTGGCCTGTACTGACTGGGCAGTG	2968022	2970112	2967972	2968024	1	ASPCAscaffold_2	ASPCADRAFT_161844	2967503	2970112	None	4442	742	24371	No_constitutive_exon_found_in_species
CTTCTGGTTTCCTTGGGCACAGATATAGGATGCTAACAGTGGGGCTACAGAT	3015833	3016880	3016930	3016878	-1	ASPCAscaffold_2	ASPCADRAFT_204126	3015833	3018035	None	4442	742	24371	No_constitutive_exon_found_in_species
GTAAGTACATTGCTCAGTGAGAACTTCTGCCACAGCTAATCTGGGGGCAGGA	77335	77520	77285	77337	1	ASPCAscaffold_3	ASPCADRAFT_204199	76347	78621	None	4442	742	24371	No_constitutive_exon_found_in_species
TAAGTTGCGATGCACCCACCCATGTAGGCTATAGCTGACTCGTGGGGTAGGA	84489	84613	84663	84611	-1	ASPCAscaffold_3	ASPCADRAFT_204201	78808	85620	None	4442	742	24371	No_constitutive_exon_found_in_species
AGCCCACTCGCTTGAATCAACCGACCGACTGACCGGCTATGGGACCGCAGGT	86588	87045	86538	86590	1	ASPCAscaffold_3	ASPCADRAFT_204202	85878	88074	None	4442	742	24371	No_constitutive_exon_found_in_species
TTAGGGCTGGAATCCTTGGCACTTTGGAATTGGACTAACCGCCGGGGTAGTA	258004	259459	257954	258006	1	ASPCAscaffold_3	ASPCADRAFT_204296	254981	259459	None	4442	742	24371	No_constitutive_exon_found_in_species
TAGGACATCTATAATAACATACAATAGCATACATGCTTACATAGGGATAGTG	306308	306598	306648	306596	-1	ASPCAscaffold_3	ASPCADRAFT_1991	305710	306828	None	4442	742	24371	No_constitutive_exon_found_in_species
ATCGCCTTTCGAGAGACTCTGCGTGACGGCCGCATATGCCGGGAATTAAGGC	331516	332060	332110	332058	-1	ASPCAscaffold_3	ASPCADRAFT_127202	328824	332383	None	4442	742	24371	No_constitutive_exon_found_in_species
GAGTGGTTGGGTTGGTTGGGTTGGACATGGCTAACTTGGGATTGGGGCAGTG	364581	364636	364686	364634	-1	ASPCAscaffold_3	ASPCADRAFT_394010	363937	365435	None	4442	742	24371	No_constitutive_exon_found_in_species
GGTTAATTACCAATACGCAATGACTTCTGACTACTCCCCCTGGGATCAAGGT	463622	465014	463572	463624	1	ASPCAscaffold_3	ASPCADRAFT_204386	461299	465014	None	4442	742	24371	No_constitutive_exon_found_in_species
ACAGTTCCCGACGTGGGCAAATAGAGAGATTGAATTGACCATGGGTACAGGG	489946	490099	490149	490097	-1	ASPCAscaffold_3	ASPCADRAFT_512859	487523	491392	None	4442	742	24371	No_constitutive_exon_found_in_species
CCTGACATGCCGTGTGTGTCGCGTGGTTGCTTGGTTTTAACGGGAAGCAGAT	537350	537427	537477	537425	-1	ASPCAscaffold_3	ASPCADRAFT_504265	534690	537626	None	4442	742	24371	No_constitutive_exon_found_in_species
AAGCAGTTGACGAACCCTGGTTTGGTTGTGATGCCGGGCTAACCAGACAGGG	585278	585422	585228	585280	1	ASPCAscaffold_3	ASPCADRAFT_204434	584429	586478	None	4442	742	24371	No_constitutive_exon_found_in_species
CTACACCACCACCCCCAGCGCGTGGGAAACCGTCTACTGGGGGGTGCAAGGC	593491	594976	593441	593493	1	ASPCAscaffold_3	ASPCADRAFT_204437	591986	594976	None	4442	742	24371	No_constitutive_exon_found_in_species
ACAATTTGGGGTAGGATTACGAAAGTACGCGTCTCTGCTTGCCGTGGGAGCA	633952	634075	634125	634073	-1	ASPCAscaffold_3	ASPCADRAFT_394077	632338	634432	None	4442	742	24371	No_constitutive_exon_found_in_species
GTTTTCCGATCCTGGTATTTTGTGGAAACGCCGCGCTAACGAATGGGCAGGT	651284	652318	651234	651286	1	ASPCAscaffold_3	ASPCADRAFT_162325	650285	652318	None	4442	742	24371	No_constitutive_exon_found_in_species
CCCACAGAGTGTATGGTATGCCTCTAAACTGATGCCACCCCGGGATAAAGAC	691571	692125	691521	691573	1	ASPCAscaffold_3	ASPCADRAFT_394095	690793	692125	None	4442	742	24371	No_constitutive_exon_found_in_species
GCCATTTCCAACCACCCAATCATTCAAAGCTAAGACACATGGCCGGGCAGGA	700644	701211	701261	701209	-1	ASPCAscaffold_3	ASPCADRAFT_127321	699690	702576	None	4442	742	24371	No_constitutive_exon_found_in_species
CCCACTCCATAGCACACAACTACCTGAGAACTGACTGTCCTGGGTTGAAGGC	891462	893204	893254	893202	-1	ASPCAscaffold_3	ASPCADRAFT_42647	891462	893698	None	4442	742	24371	No_constitutive_exon_found_in_species
GTAGAGCAGACAGGGTCTAAAGCTCGGCTAATACTCGTCGGGATGCGTAGTT	899907	900144	899857	899909	1	ASPCAscaffold_3	ASPCADRAFT_512939	899434	904825	None	4442	742	24371	No_constitutive_exon_found_in_species
ACATGGGATGGTTTGAGAGTTGGGTAGTTGCTGATGACTATGGGATGTAGGG	911213	911527	911577	911525	-1	ASPCAscaffold_3	ASPCADRAFT_394145	911213	912651	None	4442	742	24371	No_constitutive_exon_found_in_species
AAATGTTCTTTGGTAGTTTCTGGGTAGGGCGTTGCTGATCAGGGAAATAGGT	927033	927212	926983	927035	1	ASPCAscaffold_3	ASPCADRAFT_162455	925736	927212	None	4442	742	24371	No_constitutive_exon_found_in_species
TGTCTTCAATTCGCCATCCGCTTCCCTTGTGTCTGACGTTTCTGGGAAAGGG	934748	934850	934698	934750	1	ASPCAscaffold_3	ASPCADRAFT_504345	934352	936732	None	4442	742	24371	No_constitutive_exon_found_in_species
GTGGCTTTACGCTGCAATTTGAGTCCTCCACTAACAGCAGATGGGTGTAGAG	1008698	1009269	1009319	1009267	-1	ASPCAscaffold_3	ASPCADRAFT_512962	1008698	1009764	None	4442	742	24371	No_constitutive_exon_found_in_species
GGTAATGACGGTCTCAAATAGCCACAGGTTTGTTGCTGACAGGGTTATAGGC	1148568	1149203	1149253	1149201	-1	ASPCAscaffold_3	ASPCADRAFT_504404	1145429	1150150	None	4442	742	24371	No_constitutive_exon_found_in_species
CTCAAGGCAGTGACGACTCGAGAGACCACCGTCCCTCGGAAGGGCTCGAGCG	1201305	1203103	1201255	1201307	1	ASPCAscaffold_3	ASPCADRAFT_42678	1201077	1203998	None	4442	742	24371	No_constitutive_exon_found_in_species
AGTGCTGCACCATTCTTCAATAACTGACAACTGACACCTGGCCTGGGAAGAT	1244819	1244936	1244986	1244934	-1	ASPCAscaffold_3	ASPCADRAFT_204590	1243937	1247292	None	4442	742	24371	No_constitutive_exon_found_in_species
GAGGAATAGGAATAGGATGAATGGAGCTAATGATATGTGGGGGAGAATAGGT	1346244	1346354	1346194	1346246	1	ASPCAscaffold_3	ASPCADRAFT_2337	1345748	1346587	None	4442	742	24371	No_constitutive_exon_found_in_species
AGGTCCCTCCACCCAGAAAGCACCGGGGAAGCTCTAACTTGGGATGTCAGGA	1433145	1433434	1433484	1433432	-1	ASPCAscaffold_3	ASPCADRAFT_127527	1428547	1433889	None	4442	742	24371	No_constitutive_exon_found_in_species
TTCGTATTGTCATGAACGCTCTAGCAGGCTTACCCTGACACCGGGGACAGAA	1482437	1483476	1482387	1482439	1	ASPCAscaffold_3	ASPCADRAFT_504482	1480280	1483476	None	4442	742	24371	No_constitutive_exon_found_in_species
TATTGTCCCCCAGGAACCCAGTCCAGTAGGCTGACATGCGATGGGGACAGAA	1489682	1489883	1489632	1489684	1	ASPCAscaffold_3	ASPCADRAFT_513085	1489341	1490407	None	4442	742	24371	No_constitutive_exon_found_in_species
GCCGTACGGGGCGAAATGGAAGAGTTGCTGACGCGTTTTATGTGGGATAGTC	1501439	1501470	1501389	1501441	1	ASPCAscaffold_3	ASPCADRAFT_204655	1500940	1504402	None	4442	742	24371	No_constitutive_exon_found_in_species
CCGACTTGTGTCGGCGTACTTGATCATGAGCTTGGGGGCAGATGAACTAGGG	1524997	1525881	1524947	1524999	1	ASPCAscaffold_3	ASPCADRAFT_513097	1524315	1526426	None	4442	742	24371	No_constitutive_exon_found_in_species
TTGAGGTAGGTGTTGAGTGACATGTGGCTAATTGTAATCATGGGTGATAGTC	1527395	1527416	1527466	1527414	-1	ASPCAscaffold_3	ASPCADRAFT_513098	1526559	1528015	None	4442	742	24371	No_constitutive_exon_found_in_species
CTTTTCTTTGCTTTTTGAAGAGGGGGGTGAGGATTGCTAATGGGTGGTAGGT	1526559	1526747	1526797	1526745	-1	ASPCAscaffold_3	ASPCADRAFT_513098	1526559	1528015	None	4442	742	24371	No_constitutive_exon_found_in_species
TCTGTCTTAATGCCCAGGCAGTCCTGAGACAATAGGCTGATGCGGGATAGTG	1570072	1570156	1570022	1570074	1	ASPCAscaffold_3	ASPCADRAFT_162860	1569616	1571693	None	4442	742	24371	No_constitutive_exon_found_in_species
GTGAGAGGAGGAGAGGTTAGGGTTCGTGGCTGATGATGTGGGGTGGGCAGTT	1594564	1595151	1594514	1594566	1	ASPCAscaffold_3	ASPCADRAFT_504509	1592277	1595151	None	4442	742	24371	No_constitutive_exon_found_in_species
TTTGGTTTGGTTTGGTTTGGTTTGGTTTGGTTTACTGATTTGGGATGTAGTT	1598720	1598890	1598670	1598722	1	ASPCAscaffold_3	ASPCADRAFT_127572	1598144	1598890	None	4442	742	24371	No_constitutive_exon_found_in_species
CTTTTGGTTTCAATATATGGAAGTGAAATGGGATGCTAAGGCGGGGGTAGAT	1604705	1605080	1604655	1604707	1	ASPCAscaffold_3	ASPCADRAFT_42174	1603284	1605297	None	4442	742	24371	No_constitutive_exon_found_in_species
TTGCCCTTCCCCTCTTCTAGACAATTAAATTGACTAACAATCGGGTAAAGTC	1616137	1616492	1616542	1616490	-1	ASPCAscaffold_3	ASPCADRAFT_504513	1615656	1617613	None	4442	742	24371	No_constitutive_exon_found_in_species
GGTGAATGGTTGGGGTTGGGTTGAGGTGTTAGGGCTAATGGGGTGATTAGGG	1643219	1643300	1643169	1643221	1	ASPCAscaffold_3	ASPCADRAFT_504521	1642440	1643858	None	4442	742	24371	No_constitutive_exon_found_in_species
TGGGGTGTGGTGTGGTGTGCTGTGGTGTTGATGGGGATTAATGGGATTAGTT	1645185	1646422	1646472	1646420	-1	ASPCAscaffold_3	ASPCADRAFT_162906	1644399	1647045	None	4442	742	24371	No_constitutive_exon_found_in_species
TGCTTACAGCCTTCCGCACTGTCATTGCCATGAAGCTAACTGGGAACTAGGC	1663768	1663905	1663718	1663770	1	ASPCAscaffold_3	ASPCADRAFT_513127	1663194	1665694	None	4442	742	24371	No_constitutive_exon_found_in_species
CCTCTCTCGCGGACCAATTTCACCCCAGCACCTGCTACATACGGGCCGAGTG	1668018	1670309	1670359	1670307	-1	ASPCAscaffold_3	ASPCADRAFT_140571	1668018	1672702	None	4442	742	24371	No_constitutive_exon_found_in_species
TCCCTCTTTTCGCCTCATGCACCCTGCTAATGTCTTCGGTGGGAAAATAGGA	1678783	1678997	1678733	1678785	1	ASPCAscaffold_3	ASPCADRAFT_204686	1678143	1681095	None	4442	742	24371	No_constitutive_exon_found_in_species
ATTCCCCGCTGACCCCATGGCACACGGTACTGACTCACAGTGGGTGACAGAG	1741419	1743094	1743144	1743092	-1	ASPCAscaffold_3	ASPCADRAFT_140630	1741419	1744638	None	4442	742	24371	No_constitutive_exon_found_in_species
GTACGATGCGATGTGGTCGTTCCTTTGAAATGACTATCCGATCGTGGGAGAG	1764434	1764968	1765018	1764966	-1	ASPCAscaffold_3	ASPCADRAFT_2476	1764282	1765940	None	4442	742	24371	No_constitutive_exon_found_in_species
TTTACGATCTACAGTATCCGCATCGATCGTTGCAGATGGTGAGGGATAAGGG	1881418	1881480	1881530	1881478	-1	ASPCAscaffold_3	ASPCADRAFT_513186	1880283	1882142	None	4442	742	24371	No_constitutive_exon_found_in_species
TCCTTACCATTCTTTGTTTGGCTGGTATTGATGCTGATGGCGGGGGATAGAT	1891025	1891125	1890975	1891027	1	ASPCAscaffold_3	ASPCADRAFT_204751	1890222	1891361	None	4442	742	24371	No_constitutive_exon_found_in_species
TTCTCTGCTCAATTGACCTAAAGGGTATGCTTGGGCTAATGGTGGGATAGGG	1914479	1914559	1914429	1914481	1	ASPCAscaffold_3	ASPCADRAFT_204757	1913991	1917051	None	4442	742	24371	No_constitutive_exon_found_in_species
ACGGTTGGTATTCCAAGACCTATGGGCTTTCCCGAGCTAACAGGGTATAGGG	2127555	2128671	2128721	2128669	-1	ASPCAscaffold_3	ASPCADRAFT_504637	2127555	2129616	None	4442	742	24371	No_constitutive_exon_found_in_species
TTCTTGGTATGTCATTCTCCCTTTCGAACGGACGTAACTGACAGGGATAGTG	2143945	2144179	2144229	2144177	-1	ASPCAscaffold_3	ASPCADRAFT_204819	2140668	2145964	None	4442	742	24371	No_constitutive_exon_found_in_species
AAAGGGTCCTGGTTCAAAACTTGACAAGCTATACAGCTCACGGGAGATAGGT	2212681	2212829	2212879	2212827	-1	ASPCAscaffold_3	ASPCADRAFT_127747	2210814	2213338	None	4442	742	24371	No_constitutive_exon_found_in_species
GCCCACCCGGAACCCATTGCGCCCAGATCTAACCCCTAAATGGGTAACAGTC	2282774	2283071	2282724	2282776	1	ASPCAscaffold_3	ASPCADRAFT_204866	2282520	2286097	None	4442	742	24371	No_constitutive_exon_found_in_species
GAACTATGGCTCCGAATGTTTGTTATGTACGCTGAATAATCATGGGGCAGGT	2283125	2283758	2283075	2283127	1	ASPCAscaffold_3	ASPCADRAFT_204866	2282520	2286097	None	4442	742	24371	No_constitutive_exon_found_in_species
TAAGTTGTGTCTCATGGTCACCTACCTGTCAACATACTAACGGGATACAGCT	2366767	2367287	2367337	2367285	-1	ASPCAscaffold_3	ASPCADRAFT_204886	2366767	2368161	None	4442	742	24371	No_constitutive_exon_found_in_species
GTGAGTCTGCTACCTCAATCAAAAACATTCCCTTTGTTTAACGTGGGCAGTC	2387330	2388397	2387280	2387332	1	ASPCAscaffold_3	ASPCADRAFT_204894	2386812	2388397	None	4442	742	24371	No_constitutive_exon_found_in_species
AATGTGGAATCCCCGATCGTCTGCCAACCTTCTCTAACCTATGGGACCAGTA	2411164	2411187	2411114	2411166	1	ASPCAscaffold_3	ASPCADRAFT_163350	2410986	2412977	None	4442	742	24371	No_constitutive_exon_found_in_species
TAAGCACGCCCTGCACTGAAAGATACGATATTCCTACTTACAGTGGGTAGAC	2425618	2426039	2425568	2425620	1	ASPCAscaffold_3	ASPCADRAFT_204908	2424495	2426928	None	4442	742	24371	No_constitutive_exon_found_in_species
TCAGAGCTTGTCGAAGACAAATTTTATGACTAACTCCGTTATGGGATTAGAT	2502394	2503561	2502344	2502396	1	ASPCAscaffold_3	ASPCADRAFT_513323	2501460	2503561	None	4442	742	24371	No_constitutive_exon_found_in_species
TGGTTTTGGTTTTGGGATGGAGGAGGATGGACTGCTGATGGGGGTGGTAGTG	2552354	2552863	2552304	2552356	1	ASPCAscaffold_3	ASPCADRAFT_127847	2551292	2552863	None	4442	742	24371	No_constitutive_exon_found_in_species
GTGCGGTGATGCTCCTGCATGTTCGGTCTCTAACCCGCGGGGATGGCCAGGA	2553706	2554158	2554208	2554156	-1	ASPCAscaffold_3	ASPCADRAFT_163422	2553125	2554892	None	4442	742	24371	No_constitutive_exon_found_in_species
AGCCCCCCTCTGATGGGCCGGAGTGGGACGCGAGCTAACGGGTGACATAGCG	2570929	2571379	2571429	2571377	-1	ASPCAscaffold_3	ASPCADRAFT_504743	2564770	2573569	None	4442	742	24371	No_constitutive_exon_found_in_species
CCCGACCGGTTCAGCGATAACGCCAGACAACTAACGTGTGGGATATCAAGGG	2567545	2568412	2568462	2568410	-1	ASPCAscaffold_3	ASPCADRAFT_504743	2564770	2573569	None	4442	742	24371	No_constitutive_exon_found_in_species
CGCAGATGGTATCATTGTCGCAACTCAAGCTGACTGAATGGGGGCTATAGGC	93629	94562	93579	93631	1	ASPCAscaffold_4	ASPCADRAFT_204968	93155	94562	None	4442	742	24371	No_constitutive_exon_found_in_species
CGCAGATGGTATCATTGTCGCAACTCAAGCTGACTGAATGGGGGCTATAGGC	246386	246976	246336	246388	1	ASPCAscaffold_4	ASPCADRAFT_44568	246154	246976	None	4442	742	24371	No_constitutive_exon_found_in_species
CTAATTTTCGGTATACAATGGTGGGAAAAATTGCTGAGACGCAGGGGTAGCC	398747	398810	398697	398749	1	ASPCAscaffold_4	ASPCADRAFT_2835	398598	398959	None	4442	742	24371	No_constitutive_exon_found_in_species
CCTACCCCTCACCGAGCATCCCATCAACACTGACACCACCGGGTCAACAGTC	446023	446079	445973	446025	1	ASPCAscaffold_4	ASPCADRAFT_2850	445890	446394	None	4442	742	24371	No_constitutive_exon_found_in_species
AGCTGCCAAAAAAAAGAAGAAGCGCAAGTCCAAGAAGAAGAAGAAGGGAGGT	461896	462444	462494	462442	-1	ASPCAscaffold_4	ASPCADRAFT_141443	460987	462847	None	4442	742	24371	No_constitutive_exon_found_in_species
ACTTGAGTTCGGTCAAGTTGATGGATGTTAAGGAGGCGGCGGGGGGATAGGC	606497	606523	606573	606521	-1	ASPCAscaffold_4	ASPCADRAFT_513492	605185	608430	None	4442	742	24371	No_constitutive_exon_found_in_species
GTAGGCCCTCTGTCCCCATCGTGATTGCACTGGACTGAGTGGGGGTCCAGTC	608498	608627	608677	608625	-1	ASPCAscaffold_4	ASPCADRAFT_128031	607161	608833	None	4442	742	24371	No_constitutive_exon_found_in_species
CGAATTCGACCAGGACAAAGCAAGCTTCAGGGACTGACCCGGGATAATAGGA	718422	718738	718788	718736	-1	ASPCAscaffold_4	ASPCADRAFT_205150	718422	719477	None	4442	742	24371	No_constitutive_exon_found_in_species
ACCTGTTGATTAAGGATCCCATTGGAGCCAGAAACTGACCAGGGCCACAGGA	741624	741729	741574	741626	1	ASPCAscaffold_4	ASPCADRAFT_513524	740973	745005	None	4442	742	24371	No_constitutive_exon_found_in_species
ATTGATGGGGCGTTGGTGGCGAAGGAGGGGGGGTGGAGTTGCTGGGGGAGGG	774017	774251	773967	774019	1	ASPCAscaffold_4	ASPCADRAFT_513531	773190	774521	None	4442	742	24371	No_constitutive_exon_found_in_species
GACCTGCCTTCGCTTAGTGTGGGGTGAAGCTAACCAAGCGGGAACTACAGCC	812807	812842	812757	812809	1	ASPCAscaffold_4	ASPCADRAFT_205192	812332	813413	None	4442	742	24371	No_constitutive_exon_found_in_species
CCCCAAGTTTATTCCAATTCACATAGCCAGATGTCTAAAAGGGAATCGAGAT	900043	900346	899993	900045	1	ASPCAscaffold_4	ASPCADRAFT_513566	899509	900956	None	4442	742	24371	No_constitutive_exon_found_in_species
GACTATGTGCGCTGGAGTAGGATGGAATTGATGCTGAGTGGGAGTTATAGGG	907221	907380	907171	907223	1	ASPCAscaffold_4	ASPCADRAFT_128136	906925	907882	None	4442	742	24371	No_constitutive_exon_found_in_species
AAGTAACCTCGCGTATTTTTATGCGCCGTCGCCAAGCTGACAATGGGAAGGC	987265	987715	987765	987713	-1	ASPCAscaffold_4	ASPCADRAFT_205249	986550	989618	None	4442	742	24371	No_constitutive_exon_found_in_species
CGTCCTTCTCTTTAGCTTGATGAGTGGCCCCGGCTGATACCTGGGATAAGGA	1115026	1117313	1117363	1117311	-1	ASPCAscaffold_4	ASPCADRAFT_505043	1115026	1117510	None	4442	742	24371	No_constitutive_exon_found_in_species
CGTTCTCAGTCAATCCTATAGACGTGTGCTAATACGAACTTGGGAAATAGGC	1183790	1183937	1183987	1183935	-1	ASPCAscaffold_4	ASPCADRAFT_164241	1180055	1185592	None	4442	742	24371	No_constitutive_exon_found_in_species
ATGAGGAGGGTGCAGGATGGGGATGTGGACGATGGGCAGGGACGGTGAAGTC	1255134	1255200	1255250	1255198	-1	ASPCAscaffold_4	ASPCADRAFT_394885	1254728	1256278	None	4442	742	24371	No_constitutive_exon_found_in_species
TTGGTCGAGGGGGAAAAGGGGTTTGCTAATTGTGTGGTTGGGGGTTGTAGTG	1262674	1263119	1262624	1262676	1	ASPCAscaffold_4	ASPCADRAFT_205328	1262082	1263119	None	4442	742	24371	No_constitutive_exon_found_in_species
TTTTTTTTTTTTTTCTTTTCTTCTGTTGCTGGGTTATGCTGACGGGGTAGGG	1271808	1272046	1272096	1272044	-1	ASPCAscaffold_4	ASPCADRAFT_505079	1271808	1274167	None	4442	742	24371	No_constitutive_exon_found_in_species
ACTACCTGGCCTCAAGAGAAACGCTAACGGGGATGTTGGGGGCCAAACAGCA	1286530	1288650	1286480	1286532	1	ASPCAscaffold_4	ASPCADRAFT_128244	1285484	1288650	None	4442	742	24371	No_constitutive_exon_found_in_species
GTTCGGATCCTGCTTCTGGTGCTGATTCTATGGGTACGGATACGGGTAAGGA	1410010	1410526	1410576	1410524	-1	ASPCAscaffold_4	ASPCADRAFT_44039	1410010	1411433	None	4442	742	24371	No_constitutive_exon_found_in_species
GGATGTGGAGGCTGATGCTGATGATTGGGGTGTTGGTTGTTTGGGAATAGGT	1438859	1438959	1438809	1438861	1	ASPCAscaffold_4	ASPCADRAFT_3175	1438059	1439103	None	4442	742	24371	No_constitutive_exon_found_in_species
GATTGGGGGGAGTATTGGGTGATGGGGGGTTGTTGCTAATGGGGTTGTAGAT	1439031	1439103	1438981	1439033	1	ASPCAscaffold_4	ASPCADRAFT_3175	1438059	1439103	None	4442	742	24371	No_constitutive_exon_found_in_species
ACCACAAATGGAAAGGCGCCAGTATCTGAACCTGCTCCCGGGAAGGAGAGTC	1469783	1470114	1469733	1469785	1	ASPCAscaffold_4	ASPCADRAFT_43134	1468838	1470114	None	4442	742	24371	No_constitutive_exon_found_in_species
GTGTTGATCAGCAGGATCCTGGAACTCTGTACTGATAAGGGGTAATATAGCT	1512670	1512838	1512620	1512672	1	ASPCAscaffold_4	ASPCADRAFT_128303	1511259	1513076	None	4442	742	24371	No_constitutive_exon_found_in_species
TATGTTTTAAGTTGGTTGTTGCGACTCAGGTATATTCTGACATAGGGCAGGT	1530237	1530441	1530187	1530239	1	ASPCAscaffold_4	ASPCADRAFT_205404	1529781	1534514	None	4442	742	24371	No_constitutive_exon_found_in_species
CCTCCCCCCAATGTCTTTCCCCCTCGGTTGACTGACTCCGGGCGTGACAGTC	1612869	1612962	1613012	1612960	-1	ASPCAscaffold_4	ASPCADRAFT_205430	1611237	1613155	None	4442	742	24371	No_constitutive_exon_found_in_species
TTGATTAGAATTGTCGTTGTGATGCCATTGCTGATCAATTGGGTGCGTAGGA	1780324	1780403	1780274	1780326	1	ASPCAscaffold_4	ASPCADRAFT_205471	1779976	1782366	None	4442	742	24371	No_constitutive_exon_found_in_species
GTATATCTCCCTGAACACCATTCTCTCCTGGCCGAGCCTTGTGGGGAAAGGA	1876698	1876852	1876902	1876850	-1	ASPCAscaffold_4	ASPCADRAFT_404019	1875612	1876927	None	4442	742	24371	No_constitutive_exon_found_in_species
GGATGTTCGTTCTCCTCCCTCTGCACGGCCACATCATTCTGACAGGGCAGAT	1875803	1876431	1876481	1876429	-1	ASPCAscaffold_4	ASPCADRAFT_404019	1875612	1876927	None	4442	742	24371	No_constitutive_exon_found_in_species
TTCAGGTTGTCTATACTTTTCGAATGCCCATGCTAATGGTGGTTGGGTAGGA	1948882	1949062	1949112	1949060	-1	ASPCAscaffold_4	ASPCADRAFT_205508	1948882	1953631	None	4442	742	24371	No_constitutive_exon_found_in_species
CCGTTTTCCAAGCGACTTGAGCCGTGATACTGATGTGACATGGGAAATAGGC	1954684	1954810	1954860	1954808	-1	ASPCAscaffold_4	ASPCADRAFT_205510	1953873	1956236	None	4442	742	24371	No_constitutive_exon_found_in_species
CTTCTTATTTGAGGTGGTCTGTGGTGGTGGATGCTAATTGAGGGGTTTAGTT	1977070	1977193	1977243	1977191	-1	ASPCAscaffold_4	ASPCADRAFT_142363	1977070	1978322	None	4442	742	24371	No_constitutive_exon_found_in_species
CGATTGTAGGTTCCCTGACCCGGTGTCTGACTCGTGTTAACGATGGGCAGCA	2055101	2058037	2055051	2055103	1	ASPCAscaffold_4	ASPCADRAFT_142425	2054744	2058037	None	4442	742	24371	No_constitutive_exon_found_in_species
GGTTGGTGAGTACGGCATTAATACCCTAATGGACTTTGCTAATGGGTCAGAT	2071007	2071126	2070957	2071009	1	ASPCAscaffold_4	ASPCADRAFT_513846	2070280	2072408	None	4442	742	24371	No_constitutive_exon_found_in_species
GATCGGTAAGTGAAACCAAGACCGTGGGTGGTATAGGACTAATGGGTCAGAC	2071650	2071823	2071600	2071652	1	ASPCAscaffold_4	ASPCADRAFT_513846	2070280	2072408	None	4442	742	24371	No_constitutive_exon_found_in_species
TGTCTTGCAGATGGCCTCCCATTGGTATTGGATGCTGACGCCGAGGGCAGTT	2074558	2074641	2074508	2074560	1	ASPCAscaffold_4	ASPCADRAFT_164782	2072502	2075076	None	4442	742	24371	No_constitutive_exon_found_in_species
GTGCTGCATCTGAAACCCTGGCATCGCAGCGCAGCTAACATGGCGGGCAGTC	2112604	2112799	2112849	2112797	-1	ASPCAscaffold_4	ASPCADRAFT_142439	2108714	2112895	None	4442	742	24371	No_constitutive_exon_found_in_species
TGGTCTGACACCTGTTAGCAGTACGCAACCAGCACTAATGGGGGCCATAGGT	2141850	2142200	2141800	2141852	1	ASPCAscaffold_4	ASPCADRAFT_205573	2141723	2142672	None	4442	742	24371	No_constitutive_exon_found_in_species
TATCTCCTAGCTGAATCGCCTTTGCTCGCCCCAGACTGACTGAGGGACAGGT	2156014	2156563	2155964	2156016	1	ASPCAscaffold_4	ASPCADRAFT_12616	2154911	2157631	None	4442	742	24371	No_constitutive_exon_found_in_species
GGATTGTGATGCGCAGGTGGAGGGGTTGAAGGGGTGGTTGAGGGGGGGAGGA	2161739	2162062	2161689	2161741	1	ASPCAscaffold_4	ASPCADRAFT_205577	2160197	2162062	None	4442	742	24371	No_constitutive_exon_found_in_species
ATGCAGACTCGTTCTCAAACCAGCAAATTAACGTGTCATCCTTGGGAAAGGT	2270154	2270967	2271017	2270965	-1	ASPCAscaffold_4	ASPCADRAFT_205609	2269481	2271740	None	4442	742	24371	No_constitutive_exon_found_in_species
ACCAAGTTCTTATTCTGGGCCCTATTGCTAACTAGTGCGATGGGAATCAGCT	2403958	2404150	2403908	2403960	1	ASPCAscaffold_4	ASPCADRAFT_142607	2401033	2404692	None	4442	742	24371	No_constitutive_exon_found_in_species
GTTTCTTCTGTCTCCCGTCGCATGGCCGTTCTGACCGCCGGGGATGACAGGG	2478336	2478672	2478722	2478670	-1	ASPCAscaffold_4	ASPCADRAFT_205666	2477435	2480237	None	4442	742	24371	No_constitutive_exon_found_in_species
TATGCACGGTGCAATGTGGTTCTTACTCGCTCATTCACTCGGGAATGTAGAA	52127	52424	52474	52422	-1	ASPCAscaffold_5	ASPCADRAFT_44832	52127	52812	None	4442	742	24371	No_constitutive_exon_found_in_species
TATGCACGGTGCAATGTGGTTCTTACTCGCTCATTCACTCGGGAATGTAGAA	138050	139632	139682	139630	-1	ASPCAscaffold_5	ASPCADRAFT_205714	138050	140149	None	4442	742	24371	No_constitutive_exon_found_in_species
TATGTTTTCTTGCTATTTTTGACCTCGGTGCTTCTCTCATGGGTGACTAGGG	271287	271432	271482	271430	-1	ASPCAscaffold_5	ASPCADRAFT_45520	270243	271530	None	4442	742	24371	No_constitutive_exon_found_in_species
CTTGTGCTGTCTGACCATGAATAGTACTGATGTGTCATGGGACTGGATAGTC	280413	280521	280571	280519	-1	ASPCAscaffold_5	ASPCADRAFT_205810	279975	281615	None	4442	742	24371	No_constitutive_exon_found_in_species
ATCTTCCTCTTTCCTAGATCTTGGCGAGTTGGGCTAATGAAGGGGTGTAGGG	317812	317862	317762	317814	1	ASPCAscaffold_5	ASPCADRAFT_205817	316753	318451	None	4442	742	24371	No_constitutive_exon_found_in_species
ATCGATTTTACCTCTCAATGGCATTGCCGGCTGATGCGATGATGGGCTAGTT	372447	372713	372397	372449	1	ASPCAscaffold_5	ASPCADRAFT_3652	372029	372904	None	4442	742	24371	No_constitutive_exon_found_in_species
GAGTACTCCTGGGACCCGGATATTGGTCTGAGCTAGGCTGAGGGATGAAGCA	388946	389044	388896	388948	1	ASPCAscaffold_5	ASPCADRAFT_165454	388217	390671	None	4442	742	24371	No_constitutive_exon_found_in_species
AAAGAGATGGTTGATACCAAAGAGAATGATTATGTTGATTTGAGGGGTAGGT	391212	391244	391162	391214	1	ASPCAscaffold_5	ASPCADRAFT_514084	390974	393834	None	4442	742	24371	No_constitutive_exon_found_in_species
AGGGAATAGGGAAGGAAGTTGCTAATAGGGGTTGATGGATGGGTGAACAGAT	391318	391378	391268	391320	1	ASPCAscaffold_5	ASPCADRAFT_514084	390974	393834	None	4442	742	24371	No_constitutive_exon_found_in_species
GACAACAACAAAGGAAAGAAGCGCGCTTCCAAGCTCGCTCGCAAGGGCAGGC	396794	399234	396744	396796	1	ASPCAscaffold_5	ASPCADRAFT_395335	396269	399441	None	4442	742	24371	No_constitutive_exon_found_in_species
TCATGGTAGGTGCTCCTGTTCTCATACCAGAGTGAACCTAACAGGGTCAGAT	417397	417651	417347	417399	1	ASPCAscaffold_5	ASPCADRAFT_165478	417009	419813	None	4442	742	24371	No_constitutive_exon_found_in_species
GTGAGAACTAGCTCGTGCGACCAAACAATGGATGCTTACATGATGGGTAGCA	429067	430153	430203	430151	-1	ASPCAscaffold_5	ASPCADRAFT_205853	429067	431470	None	4442	742	24371	No_constitutive_exon_found_in_species
ATGTTGATGGGGAGGGGGTGCGGGAGTTGAGGGCGGAATTCGGGGTGGAGGA	478613	478712	478563	478615	1	ASPCAscaffold_5	ASPCADRAFT_45542	478202	480650	None	4442	742	24371	No_constitutive_exon_found_in_species
GTTGACTGACCGGTAATGGGGTGTTGGTTGCTGACGGGTGAGGTGTGTAGCT	509381	510001	510051	509999	-1	ASPCAscaffold_5	ASPCADRAFT_45536	509381	510269	None	4442	742	24371	No_constitutive_exon_found_in_species
TAAGTACGCACACAACATCAACATCAAGTAGCCGCTAATCTGGGATATAGGT	680305	680921	680255	680307	1	ASPCAscaffold_5	ASPCADRAFT_165688	678979	680921	None	4442	742	24371	No_constitutive_exon_found_in_species
TCCGAAACCACGGTTGTTTACAAATGTGCCACGCGCTGACGGAAGGGCAGAT	755417	755729	755367	755419	1	ASPCAscaffold_5	ASPCADRAFT_205971	754486	756572	None	4442	742	24371	No_constitutive_exon_found_in_species
AATTGTAAGGCCATGCTAACCGAATGACAGAAATGGGGGCAAGCACATAGTC	840023	840027	839973	840025	1	ASPCAscaffold_5	ASPCADRAFT_395465	838532	840466	None	4442	742	24371	No_constitutive_exon_found_in_species
AAGCCTGGTTATCGCTGGTGCTGTGTACTTGCCGCTGACTGGGGTAATAGTT	856598	857573	857623	857571	-1	ASPCAscaffold_5	ASPCADRAFT_128903	856598	860995	None	4442	742	24371	No_constitutive_exon_found_in_species
GTTATTTCTACTATGTGAATATATGTGCTAACAGGAATTGGGATTGATAGGT	979320	980632	979270	979322	1	ASPCAscaffold_5	ASPCADRAFT_206064	978695	980632	None	4442	742	24371	No_constitutive_exon_found_in_species
GACGCGTTTAGGCGTGAGGGGAAGGGAAGGGAGAAGCTAACATGGGGTAGGA	1035853	1035925	1035803	1035855	1	ASPCAscaffold_5	ASPCADRAFT_206080	1035297	1038089	None	4442	742	24371	No_constitutive_exon_found_in_species
ATGATGAGGGGGGTGTGGATGCTAATGGATGGGTGATGGGGTGACGGTAGAA	1035999	1036296	1035949	1036001	1	ASPCAscaffold_5	ASPCADRAFT_206080	1035297	1038089	None	4442	742	24371	No_constitutive_exon_found_in_species
TGCCGGCTGGCCCATAGTTTTGCTTGCTGACAATGAATCCGGGATGCAAGAT	1071334	1071671	1071721	1071669	-1	ASPCAscaffold_5	ASPCADRAFT_206090	1070629	1071884	None	4442	742	24371	No_constitutive_exon_found_in_species
ATGATTTCTACTTGGGCTGTTGAAGTTGGGAATATGCTGATGATGGGTAGAC	1084378	1085003	1084328	1084380	1	ASPCAscaffold_5	ASPCADRAFT_206092	1083536	1085003	None	4442	742	24371	No_constitutive_exon_found_in_species
ACCCCTTATACCATACAGATTCAACCAGACACTAAATATGGGACATACAGCT	1101109	1101409	1101059	1101111	1	ASPCAscaffold_5	ASPCADRAFT_206096	1100257	1102191	None	4442	742	24371	No_constitutive_exon_found_in_species
ACCAACTTTCAATGCCTTATGCGATCGTGCTGCGCTAACCGGGACATCAGGT	1214214	1214329	1214164	1214216	1	ASPCAscaffold_5	ASPCADRAFT_514283	1211130	1214596	None	4442	742	24371	No_constitutive_exon_found_in_species
TCTCCCCACCTTACTTTTTCTGTCCTGGATCCTAATGGGACGAATGATAGAT	1224175	1224719	1224125	1224177	1	ASPCAscaffold_5	ASPCADRAFT_206132	1222810	1224719	None	4442	742	24371	No_constitutive_exon_found_in_species
GGTTATCTGCTCTAGGGTTATTCGGATGGCTCATTGACTGGGAAATATAGGC	1265637	1266108	1265587	1265639	1	ASPCAscaffold_5	ASPCADRAFT_206143	1264772	1267742	None	4442	742	24371	No_constitutive_exon_found_in_species
TGGGCATACTCTGGCACCGGCCGTCATGCAACAATTGGGACAACATGAAGAG	1472755	1473130	1472705	1472757	1	ASPCAscaffold_5	ASPCADRAFT_395621	1472401	1477960	None	4442	742	24371	No_constitutive_exon_found_in_species
TCGTGCTTGTCTGTCATTCTGGGTCCGGCTGATTTTGGGGGGGGCATAAGTT	1504370	1506586	1504320	1504372	1	ASPCAscaffold_5	ASPCADRAFT_4011	1503948	1507822	None	4442	742	24371	No_constitutive_exon_found_in_species
GCTGCTGCTGCTGCTGCTGCTGCCACAAGAAGATATAGCTAATGGGATAGCG	1534092	1534195	1534042	1534094	1	ASPCAscaffold_5	ASPCADRAFT_166220	1532611	1534195	None	4442	742	24371	No_constitutive_exon_found_in_species
TATGGTAGGTTTGCTATTGGATGGTGGGCGATAGCTGCTAACATGGGTAGCT	1543147	1543234	1543097	1543149	1	ASPCAscaffold_5	ASPCADRAFT_129100	1542612	1544479	None	4442	742	24371	No_constitutive_exon_found_in_species
CATGGCGCACGACATTGGACCCCCGACTAACGGTTTTCTCTGGGGATCAGGT	1583639	1584122	1583589	1583641	1	ASPCAscaffold_5	ASPCADRAFT_404609	1583529	1585933	None	4442	742	24371	No_constitutive_exon_found_in_species
TCGCGAGGCGCATGTGGTTAACGTTTCATTTCTCCCCTTGGGACATATAGCG	1643984	1644144	1644194	1644142	-1	ASPCAscaffold_5	ASPCADRAFT_206277	1642289	1644916	None	4442	742	24371	No_constitutive_exon_found_in_species
TGCATTTTTCAAAATCTTGTTCTAAAGGAAAAATGTTAACATGGGACTAGGT	1674359	1674625	1674309	1674361	1	ASPCAscaffold_5	ASPCADRAFT_166344	1673679	1679240	None	4442	742	24371	No_constitutive_exon_found_in_species
TTTTCTCTCCCACGTGGAAGGGTTGTAAGGGGATTCTAATGGGGACCTAGAT	1963156	1963322	1963106	1963158	1	ASPCAscaffold_5	ASPCADRAFT_395746	1962119	1963563	None	4442	742	24371	No_constitutive_exon_found_in_species
AAAATATATCTGTGGGTATGAATAATACAGCTAACTTCAGGATGGGACAGTT	1967279	1968570	1967229	1967281	1	ASPCAscaffold_5	ASPCADRAFT_206362	1966822	1969198	None	4442	742	24371	No_constitutive_exon_found_in_species
TGTTAGATCTTATGGGTGCTAATGGTTGGATGTTTGGGGGGGGGGTATAGAC	2055690	2055740	2055790	2055738	-1	ASPCAscaffold_5	ASPCADRAFT_144204	2055350	2056506	None	4442	742	24371	No_constitutive_exon_found_in_species
GGTTTGTTGTCATCTACTCGGGCGCTTATAGGGATGCTTATGGGGATTAGGA	2085668	2085729	2085779	2085727	-1	ASPCAscaffold_5	ASPCADRAFT_4187	2085383	2086065	None	4442	742	24371	No_constitutive_exon_found_in_species
CGAGCATCTGCCAGTCGGTCTACCATGCAGAAGCTGATCTTGGGAAATAGTG	2206658	2206753	2206803	2206751	-1	ASPCAscaffold_5	ASPCADRAFT_144278	2204361	2206962	None	4442	742	24371	No_constitutive_exon_found_in_species
GTGCGGAAGTCGGGACCCCGCCAGCCTGACATCACTAACGCTGGGAACAGGA	2232580	2232622	2232672	2232620	-1	ASPCAscaffold_5	ASPCADRAFT_505924	2230540	2233049	None	4442	742	24371	No_constitutive_exon_found_in_species
CCCCGATCTCGGTTCCACCTTGAGGAGAGAGCGTACTAATGGGGGAACAGTC	2230540	2230908	2230958	2230906	-1	ASPCAscaffold_5	ASPCADRAFT_505924	2230540	2233049	None	4442	742	24371	No_constitutive_exon_found_in_species
GTGGCTGGCGGTTCCCCCATCCCGACCCGACGCACTAACTCGGGGGATAGTA	2281647	2282054	2282104	2282052	-1	ASPCAscaffold_5	ASPCADRAFT_166684	2281647	2283637	None	4442	742	24371	No_constitutive_exon_found_in_species
ATGCTGCACCTTGTGAGTCTTCACTGCCTGTTCAAAGATCTAGGGAGCAGCT	25517	25987	26037	25985	-1	ASPCAscaffold_6	ASPCADRAFT_47118	25129	28176	None	4442	742	24371	No_constitutive_exon_found_in_species
TCTTCCCCGAACGAATTGCAGCCAAAGGCAGGTGACTGACAGGGATCCAGTG	125131	126346	126396	126344	-1	ASPCAscaffold_6	ASPCADRAFT_166802	125131	129803	None	4442	742	24371	No_constitutive_exon_found_in_species
GTGACTCACCCCGTTTTCTCGTCGCTGGGAACTGCATCTAATGGGCACAGAG	125975	126031	125925	125977	1	ASPCAscaffold_6	ASPCADRAFT_4296	125619	126031	None	4442	742	24371	No_constitutive_exon_found_in_species
GTGACTCACCCCGTTTTCTCGTCGCTGGGAACTGCATCTAATGGGCACAGAG	256774	256830	256724	256776	1	ASPCAscaffold_6	ASPCADRAFT_4334	256418	256830	None	4442	742	24371	No_constitutive_exon_found_in_species
ATCTCCATCGTCATCTGAGGTTGGTTTGGGAGTTGGGGATGGGATTGAAGTT	442839	443032	443082	443030	-1	ASPCAscaffold_6	ASPCADRAFT_404885	442686	443477	None	4442	742	24371	No_constitutive_exon_found_in_species
AGTTGGGCATTTGTATTTGGATAGTACGGTGCCTGGCTATCGGGGGATAGGG	442686	442729	442779	442727	-1	ASPCAscaffold_6	ASPCADRAFT_404885	442686	443477	None	4442	742	24371	No_constitutive_exon_found_in_species
AGCCGCCTTGATCCGATCTATATACCCCCGTGCTGACATGGACGGGTTAGTG	472920	473046	473096	473044	-1	ASPCAscaffold_6	ASPCADRAFT_206545	471321	473548	None	4442	742	24371	No_constitutive_exon_found_in_species
TGTCAGTATTGACCAAAAAGAGGGTCTCCCTTCATACTAACGGGAAATAGCT	512915	513130	513180	513128	-1	ASPCAscaffold_6	ASPCADRAFT_167083	510546	514088	None	4442	742	24371	No_constitutive_exon_found_in_species
ATGTTTTTCCCCTACGGGGTAGCGTCTGACCATACTGACGCAGGGAGCAGAC	560820	560852	560902	560850	-1	ASPCAscaffold_6	ASPCADRAFT_206573	558630	562719	None	4442	742	24371	No_constitutive_exon_found_in_species
TCTTTGCTTGCTTGCTTGCTGGGGAGTGCTGGGGTTAACCGCTTGGGAAGAT	583013	583287	582963	583015	1	ASPCAscaffold_6	ASPCADRAFT_206584	582836	586516	None	4442	742	24371	No_constitutive_exon_found_in_species
CACGTTGATGGGCATTACTGCTATATGATACTGACTTGAGTGGGATATAGAC	603264	603571	603214	603266	1	ASPCAscaffold_6	ASPCADRAFT_206592	601821	604656	None	4442	742	24371	No_constitutive_exon_found_in_species
CCTTTATCGACTATCCGGACGATCCGTAACTGACCTTGAGGGGTGTACAGCT	649579	650210	649529	649581	1	ASPCAscaffold_6	ASPCADRAFT_206601	646981	650210	None	4442	742	24371	No_constitutive_exon_found_in_species
TTCTTTTCTGGGTGGGAGTAGGTTGATGGCAGTGTGCTGACGCAGGGTAGTT	724160	724590	724640	724588	-1	ASPCAscaffold_6	ASPCADRAFT_4472	724160	725767	None	4442	742	24371	No_constitutive_exon_found_in_species
TGCCATCTCCATTCTCATATCCCATAGTTAATACTAACTGGTTGGGGTAGTT	730667	730727	730777	730725	-1	ASPCAscaffold_6	ASPCADRAFT_506111	730328	731013	None	4442	742	24371	No_constitutive_exon_found_in_species
CGTGAGTTGGATCATACCCTAGTGGTGGGGGAGTTGCTGACAATGGGTAGAC	945637	945839	945587	945639	1	ASPCAscaffold_6	ASPCADRAFT_144978	943417	947641	None	4442	742	24371	No_constitutive_exon_found_in_species
TATGGTGCCCTTTTGTATCGGGGATTGGACTGATGCTAATTGGGATGTAGGA	960084	960139	960189	960137	-1	ASPCAscaffold_6	ASPCADRAFT_206676	959481	960779	None	4442	742	24371	No_constitutive_exon_found_in_species
GTTGGTTTCACCGCGTAGTATTGCTGATTGTGGAGGGGGTGGTAGGGAAGGA	1010675	1011016	1010625	1010677	1	ASPCAscaffold_6	ASPCADRAFT_47503	1010218	1011016	None	4442	742	24371	No_constitutive_exon_found_in_species
TGTAATCCTTCCAGCCATGCGTTGAGAACACAATTGATGACAGGGGGCAGGT	1066611	1067229	1066561	1066613	1	ASPCAscaffold_6	ASPCADRAFT_514808	1066392	1068012	None	4442	742	24371	No_constitutive_exon_found_in_species
TATTCAGCCACGGCGGACGGAAGCGAATGACTAACGGGTGAGATGTGTAGGG	1158535	1160712	1158485	1158537	1	ASPCAscaffold_6	ASPCADRAFT_167481	1157757	1160712	None	4442	742	24371	No_constitutive_exon_found_in_species
ACTTTACCCTCCCGATCTGATCTAGGAGTAGACGCTGATCGGGAACCTAGGC	1184119	1184358	1184069	1184121	1	ASPCAscaffold_6	ASPCADRAFT_405070	1183878	1184358	None	4442	742	24371	No_constitutive_exon_found_in_species
GTAAGTTGCCATATGCTTTGTTGGAGATCCACAAACTCATGGATGGGCAGTT	1208346	1210296	1210346	1210294	-1	ASPCAscaffold_6	ASPCADRAFT_167506	1208346	1213279	None	4442	742	24371	No_constitutive_exon_found_in_species
GTGCGTAGCGGTCTGGGAAGGACCCCGAGTGTCTCATATTCAGGGACCAGCT	1242976	1244720	1242926	1242978	1	ASPCAscaffold_6	ASPCADRAFT_129661	1242046	1244720	None	4442	742	24371	No_constitutive_exon_found_in_species
ATCCCCAGCTCCATCAATTCTGAGTCTTGCTAACACGGCTGACTTGGGAGGC	1264965	1265344	1265394	1265342	-1	ASPCAscaffold_6	ASPCADRAFT_4630	1264003	1265767	None	4442	742	24371	No_constitutive_exon_found_in_species
CAGTGTTGCAACTGGTGGCTCCCGATAGACAATTGACTTTGGGTTGGCAGGG	1284173	1284285	1284335	1284283	-1	ASPCAscaffold_6	ASPCADRAFT_206769	1281551	1285168	None	4442	742	24371	No_constitutive_exon_found_in_species
AAGCTCGAACTTTGCAGGCGCGCGCTAACATCCGCTTTCTCGGGATTAAGGT	1386603	1386727	1386777	1386725	-1	ASPCAscaffold_6	ASPCADRAFT_206809	1384325	1387521	None	4442	742	24371	No_constitutive_exon_found_in_species
CCATGTGAGTATTCCCTCTTTCACGAATGGAAAGATACTAACAAGGGCAGCA	1425998	1426073	1426123	1426071	-1	ASPCAscaffold_6	ASPCADRAFT_46501	1425998	1427100	None	4442	742	24371	No_constitutive_exon_found_in_species
CCTCTGGTTTGCCCCAATCAACAGTATGCCACCAACCCGTGGGCATTGAGAA	1459587	1459783	1459537	1459589	1	ASPCAscaffold_6	ASPCADRAFT_145327	1458334	1460960	None	4442	742	24371	No_constitutive_exon_found_in_species
TCGGTTACTTATGGATCCAAGGCGTGGAATGATGCTAATTGATGGGCTAGGT	1562483	1562841	1562891	1562839	-1	ASPCAscaffold_6	ASPCADRAFT_206864	1560823	1563489	None	4442	742	24371	No_constitutive_exon_found_in_species
GGGGGGAAGAGAATGTGCTAAGTGCTAATGTATATGTGTTTGGGGGATAGGT	1613920	1614385	1614435	1614383	-1	ASPCAscaffold_6	ASPCADRAFT_206873	1613920	1615048	None	4442	742	24371	No_constitutive_exon_found_in_species
CCCAGGTCTTCTCAGTTCTCTCCCATCCAATCGTTCACTAACGGGGACAGCG	1616841	1616912	1616962	1616910	-1	ASPCAscaffold_6	ASPCADRAFT_206874	1615123	1617207	None	4442	742	24371	No_constitutive_exon_found_in_species
CTATTTGGGTATTGATTGATTCCTGATGCTAATGTAGTGGCGGGATCAAGGC	1635848	1636666	1636716	1636664	-1	ASPCAscaffold_6	ASPCADRAFT_46527	1635848	1636944	None	4442	742	24371	No_constitutive_exon_found_in_species
GGTAGGTGATATGCTTCTGGTTTTGAGACTACAGCTGACCTGTGGGACAGAG	1793957	1794064	1794114	1794062	-1	ASPCAscaffold_6	ASPCADRAFT_129826	1793463	1797470	None	4442	742	24371	No_constitutive_exon_found_in_species
GCTATTCAACTACTCGGGTGATCACCGCTGACAGTTCGCTTGGGATGCAGCA	1801755	1801916	1801966	1801914	-1	ASPCAscaffold_6	ASPCADRAFT_206929	1800272	1802148	None	4442	742	24371	No_constitutive_exon_found_in_species
ACACGCCACAACCCAAATCCATCATACGAATAATACTAATCTGGGAATAGAA	1818050	1818164	1818214	1818162	-1	ASPCAscaffold_6	ASPCADRAFT_129830	1817351	1819321	None	4442	742	24371	No_constitutive_exon_found_in_species
CTGGTTTTTGTTTGGGGGATGAGGTTGGCTAATACTATGTGTGTGGGTAGGG	1861846	1861897	1861947	1861895	-1	ASPCAscaffold_6	ASPCADRAFT_129845	1861392	1862905	None	4442	742	24371	No_constitutive_exon_found_in_species
GGGAAGGGGGGAGGGGGGTGGTTGTTGACATATGGCTAATAATGGGATAGTC	1861649	1861749	1861799	1861747	-1	ASPCAscaffold_6	ASPCADRAFT_129845	1861392	1862905	None	4442	742	24371	No_constitutive_exon_found_in_species
TTATGAATGAATAATGATCCAAGGCAAGAGCTAATAGAGGGTGAGATTAGAA	1967954	1968250	1968300	1968248	-1	ASPCAscaffold_6	ASPCADRAFT_4855	1967954	1969277	None	4442	742	24371	No_constitutive_exon_found_in_species
TTGGTGGTGAGTGAGCTACCGTGGAGGTGGGAAATGAGCTAATGGGATAGGC	1993190	1995431	1993140	1993192	1	ASPCAscaffold_6	ASPCADRAFT_167969	1991951	1995431	None	4442	742	24371	No_constitutive_exon_found_in_species
TTAGTCTTCTTCATTGGTCTGATGAAGGGATATGGCTAATGAGGGTTCAGGT	2014585	2014882	2014932	2014880	-1	ASPCAscaffold_6	ASPCADRAFT_4875	2014410	2015161	None	4442	742	24371	No_constitutive_exon_found_in_species
AGTTTATTGTTTTGGTTTTTGTTGTGGGGAAGATGTGCTGATGGGGGTAGTT	2020289	2020582	2020632	2020580	-1	ASPCAscaffold_6	ASPCADRAFT_129897	2020289	2021243	None	4442	742	24371	No_constitutive_exon_found_in_species
AGTTAGTAGACGCTGCCGACCTCATTGGGTCTTAGCTAACGGGTCAATAGGA	2024176	2024937	2024987	2024935	-1	ASPCAscaffold_6	ASPCADRAFT_396339	2024176	2025140	None	4442	742	24371	No_constitutive_exon_found_in_species
ATATGTGAGTTACTACCCATGTAGTCTACCGTGCGTCGCTAATGGGATAGCC	2027701	2027860	2027651	2027703	1	ASPCAscaffold_6	ASPCADRAFT_145645	2026769	2030410	None	4442	742	24371	No_constitutive_exon_found_in_species
TGTTTCTTTTTCGGGGGAGTGTAGACCGCGGCTAATGGCGAGGGTGGTAGAT	2038969	2039119	2038919	2038971	1	ASPCAscaffold_6	ASPCADRAFT_206984	2038098	2039689	None	4442	742	24371	No_constitutive_exon_found_in_species
ACTCATATATAATATGCCTAATAACTAACGGAGAGGGTTGGGGAGGAAAGGC	2047707	2048016	2047657	2047709	1	ASPCAscaffold_6	ASPCADRAFT_396347	2046166	2048016	None	4442	742	24371	No_constitutive_exon_found_in_species
TTGACACGGCCTGTCCTCATTCATGGACCCCGCTAATTGAGAGGGAACAGCA	2058377	2058446	2058327	2058379	1	ASPCAscaffold_6	ASPCADRAFT_515050	2058084	2060254	None	4442	742	24371	No_constitutive_exon_found_in_species
TTATCTTGGGGGTTTGTGGTGTGGCTAATCGTTTGGTTGGGTGGGGATAGAA	2062999	2063307	2062949	2063001	1	ASPCAscaffold_6	ASPCADRAFT_145667	2061402	2063307	None	4442	742	24371	No_constitutive_exon_found_in_species
AGCAGGTATGCCCACCTACCTCTATAATATACAATGGCTAAGTCGGGAAGAT	2077182	2077257	2077307	2077255	-1	ASPCAscaffold_6	ASPCADRAFT_168026	2075950	2077605	None	4442	742	24371	No_constitutive_exon_found_in_species
CGAAGGGTATGTCTTTCCTTCAACTCCTTATTTCCATCTAACGGGCGCAGGC	2076419	2076611	2076661	2076609	-1	ASPCAscaffold_6	ASPCADRAFT_168026	2075950	2077605	None	4442	742	24371	No_constitutive_exon_found_in_species
AGGACCTTCAACCTACTACCATTCTCTGCTAACTTCATCATCAGGGGCAGCC	2093464	2093533	2093583	2093531	-1	ASPCAscaffold_6	ASPCADRAFT_515063	2091608	2093639	None	4442	742	24371	No_constitutive_exon_found_in_species
GCAGATCGCATCTACGATACAAATATCTAGCTTACTGATTTGGGACGCAGGA	2152380	2152395	2152445	2152393	-1	ASPCAscaffold_6	ASPCADRAFT_396387	2152380	2154367	None	4442	742	24371	No_constitutive_exon_found_in_species
CTTGTTCAGTGCCCACGGATTTCTTTTTTTTTTAACGTCGAAGGGTGCAGCA	23315	23636	23265	23317	1	ASPCAscaffold_7	ASPCADRAFT_129964	21002	24427	None	4442	742	24371	No_constitutive_exon_found_in_species
GCCACGAATGCCCCCTCAGTACAGTCCCACAGACTAACGTATGGGATAAGAA	36795	37153	36745	36797	1	ASPCAscaffold_7	ASPCADRAFT_48354	35798	37153	None	4442	742	24371	No_constitutive_exon_found_in_species
TGAAGCACCCTACTGCTGAAGAGACCCGAACAGCTGACCACAAGGGGCAGTT	53558	53806	53508	53560	1	ASPCAscaffold_7	ASPCADRAFT_145753	52528	54197	None	4442	742	24371	No_constitutive_exon_found_in_species
CTTGTTCAGTGCCCACGGATTTCTTTTTTTTTTAACGTCGAAGGGTGCAGCA	174291	174612	174241	174293	1	ASPCAscaffold_7	ASPCADRAFT_130012	171978	175403	None	4442	742	24371	No_constitutive_exon_found_in_species
GCCACGAATGCCCCCTCAGTACAGTCCCACAGACTAACGTATGGGATAAGAA	187771	188129	187721	187773	1	ASPCAscaffold_7	ASPCADRAFT_47948	186774	188129	None	4442	742	24371	No_constitutive_exon_found_in_species
TGAAGCACCCTACTGCTGAAGAGACCCGAACAGCTGACCACAAGGGGCAGTT	204534	204782	204484	204536	1	ASPCAscaffold_7	ASPCADRAFT_145850	203504	205173	None	4442	742	24371	No_constitutive_exon_found_in_species
CTTTTTTTCTTTCTTTTTTTTTTTTTCCTTGCTTTCTCTTAGGGGTTTAGTT	335542	335573	335623	335571	-1	ASPCAscaffold_7	ASPCADRAFT_506562	335111	336148	None	4442	742	24371	No_constitutive_exon_found_in_species
CTCCCTTTGATCGGCTTTTGGTCGGTGGCAACTAACGGGTCGGGTACAAGGC	389230	389386	389436	389384	-1	ASPCAscaffold_7	ASPCADRAFT_207075	387865	390120	None	4442	742	24371	No_constitutive_exon_found_in_species
TTCCCTCAACATTGATCTGCCCATAAAACTGGTGGCGAGGGAGACCGCAGTC	461738	461858	461908	461856	-1	ASPCAscaffold_7	ASPCADRAFT_515169	459717	464102	None	4442	742	24371	No_constitutive_exon_found_in_species
AGAATTCTTCCCTCTATATTGTGTATCCAGGTTTGACCCGTAGGGAACAGTC	525172	525531	525122	525174	1	ASPCAscaffold_7	ASPCADRAFT_130121	522178	530303	None	4442	742	24371	No_constitutive_exon_found_in_species
GATCAAGATGTAACCTCTGGTTGGCACAATCTGACTAAAGTGGGTGGTAGCC	525591	525778	525541	525593	1	ASPCAscaffold_7	ASPCADRAFT_130121	522178	530303	None	4442	742	24371	No_constitutive_exon_found_in_species
GGTATGATGTCATCGTCTGGATTGTTGCCACACTGTTAACGGGGTATCAGGA	583420	584388	584438	584386	-1	ASPCAscaffold_7	ASPCADRAFT_506634	583420	584940	None	4442	742	24371	No_constitutive_exon_found_in_species
TATTATTTTTGATGGAGGGCCTTGAGAAATCAAGCTGATGGGCATGATAGGT	584955	585136	585186	585134	-1	ASPCAscaffold_7	ASPCADRAFT_48713	584955	585849	None	4442	742	24371	No_constitutive_exon_found_in_species
TGGTATGTGTTCTACGTTTTGCAATGTATGGAAAGGCTAACAGGGTAAAGCT	586862	587181	587231	587179	-1	ASPCAscaffold_7	ASPCADRAFT_168482	586862	589309	None	4442	742	24371	No_constitutive_exon_found_in_species
TTTTTTTTTTTTTGGATAGCTGGTGTTGGGTTCACACATTCGGGGATCAGTT	627795	628477	627745	627797	1	ASPCAscaffold_7	ASPCADRAFT_506649	627292	629783	None	4442	742	24371	No_constitutive_exon_found_in_species
CACTGGTGGGCCAGTGTCTCCCCGATATATACTGATTGGCAGGGATGCAGTG	715560	717131	717181	717129	-1	ASPCAscaffold_7	ASPCADRAFT_207194	715560	718248	None	4442	742	24371	No_constitutive_exon_found_in_species
CCACGCACCATCTTGCAGACACTGATTCTAGCCCTCTGGGTGGTAAATAGAA	805895	806639	806689	806637	-1	ASPCAscaffold_7	ASPCADRAFT_207221	805895	807335	None	4442	742	24371	No_constitutive_exon_found_in_species
TAGTGCTCTCGGTATACCAGGGGGCCAATTCTGATGTCTTGGCTGGGCAGAG	822779	822820	822729	822781	1	ASPCAscaffold_7	ASPCADRAFT_207225	821578	824256	None	4442	742	24371	No_constitutive_exon_found_in_species
AGGTATGGTGGTCCTCCAGATTGACCCAGACGGATGCTTATAGCGGGTAGGG	968886	969051	969101	969049	-1	ASPCAscaffold_7	ASPCADRAFT_405632	967719	969910	None	4442	742	24371	No_constitutive_exon_found_in_species
GGATGTATGAATGGAACTGGGTCCTGATATATAACGTCCCGGGGCGGTAGAA	1008813	1009044	1008763	1008815	1	ASPCAscaffold_7	ASPCADRAFT_207283	1008258	1009344	None	4442	742	24371	No_constitutive_exon_found_in_species
TGAAAGATGGATGATGGATGGATGGATGGGATGTGGCTAATGTGGGATAGAC	1009124	1009344	1009074	1009126	1	ASPCAscaffold_7	ASPCADRAFT_207283	1008258	1009344	None	4442	742	24371	No_constitutive_exon_found_in_species
GTGCTGGCAGACTTGCGAATAACCAGTTTCTGACTATAAGGCGCGGGTAGCG	1035958	1036701	1035908	1035960	1	ASPCAscaffold_7	ASPCADRAFT_207289	1035413	1036701	None	4442	742	24371	No_constitutive_exon_found_in_species
GGTAGTTGGGCAATTGACTAATGAGATAATCTGGGGATTGGGGTGATTAGAT	1130615	1131132	1131182	1131130	-1	ASPCAscaffold_7	ASPCADRAFT_30142	1130503	1131504	None	4442	742	24371	No_constitutive_exon_found_in_species
GTGGGTGAGATCTATCGGGCACAGGAGTGAGGATGCTGACGGGGAAAAAGGG	1143662	1144647	1143612	1143664	1	ASPCAscaffold_7	ASPCADRAFT_207335	1142822	1144647	None	4442	742	24371	No_constitutive_exon_found_in_species
GTAAGTTTAGCCTGATTACAAACATAATTCGGACTAACCATGGGGTGCAGGT	1340678	1342384	1340628	1340680	1	ASPCAscaffold_7	ASPCADRAFT_207391	1338907	1342384	None	4442	742	24371	No_constitutive_exon_found_in_species
GGTAGCCCTAACTTCGTCTGCCCATGATATTTTGCTGATAGTGGGCGTAGTT	1348059	1348224	1348009	1348061	1	ASPCAscaffold_7	ASPCADRAFT_515403	1347491	1348747	None	4442	742	24371	No_constitutive_exon_found_in_species
GAGAAATGTGGGGAGGACCATGGCTTTTGCTGGTGCTAATGTGGGCGCAGGT	1393401	1393665	1393715	1393663	-1	ASPCAscaffold_7	ASPCADRAFT_506843	1393401	1396393	None	4442	742	24371	No_constitutive_exon_found_in_species
GGTGCGTTTGTTTGCAGCTGCTATTATGGACATTGCTAACAGGGATGTAGTG	1749397	1749586	1749636	1749584	-1	ASPCAscaffold_7	ASPCADRAFT_207519	1748845	1754132	None	4442	742	24371	No_constitutive_exon_found_in_species
GTACGCGACGATTGAATCGAAACTGGAAACAAAGAGGCTGACTGGGGTAGGG	1756829	1756923	1756973	1756921	-1	ASPCAscaffold_7	ASPCADRAFT_207521	1755606	1758211	None	4442	742	24371	No_constitutive_exon_found_in_species
TAATCGAACCGGCGGTATGGGTGGTGGCATGGGTGGCGGTGGGGGTCCAGGT	1781022	1781026	1780972	1781024	1	ASPCAscaffold_7	ASPCADRAFT_48338	1780442	1782908	None	4442	742	24371	No_constitutive_exon_found_in_species
AGGCCCTTCCCATGATCCGTCTACTGGGCTAATGTCTGATTTGGGAACAGAT	1821603	1823355	1823405	1823353	-1	ASPCAscaffold_7	ASPCADRAFT_48398	1820990	1823604	None	4442	742	24371	No_constitutive_exon_found_in_species
GTATGTGTCACTTCTCATTCACAGGCGGAATGCAACTGACAGTTGGGAAGAT	43566	43602	43516	43568	1	ASPCAscaffold_8	ASPCADRAFT_207596	43105	44657	None	4442	742	24371	No_constitutive_exon_found_in_species
TCTCGACAGGATCAAGTGTCATGATCTTTTGTACTGATACGTGCGGGCAGGT	57982	58480	57932	57984	1	ASPCAscaffold_8	ASPCADRAFT_506978	57733	58480	None	4442	742	24371	No_constitutive_exon_found_in_species
TCGATGGTCACAAGGCACATGCTCGGAGGGCTGACAAAGGGACAATCAAGCA	62756	62915	62965	62913	-1	ASPCAscaffold_8	ASPCADRAFT_506980	61837	64470	None	4442	742	24371	No_constitutive_exon_found_in_species
ATTTTCCTTTCTTTCGGTAACAACGGCTAATGCGATTGGGGGCGGTACAGAC	110157	110826	110876	110824	-1	ASPCAscaffold_8	ASPCADRAFT_515546	110157	111427	None	4442	742	24371	No_constitutive_exon_found_in_species
ACTGGTGCTTTTTCTTCCCTCCTTAGAGATTACTGTTGATCATGGGATAGGC	221249	221383	221433	221381	-1	ASPCAscaffold_8	ASPCADRAFT_130595	219397	222368	None	4442	742	24371	No_constitutive_exon_found_in_species
GTATGTGTCACTTCTCATTCACAGGCGGAATGCAACTGACAGTTGGGAAGAT	279773	279809	279723	279775	1	ASPCAscaffold_8	ASPCADRAFT_130608	279192	280867	None	4442	742	24371	No_constitutive_exon_found_in_species
TCTCGACAGGATCAAGTGTCATGATCTTTTGTACTGATACGTGCGGGCAGGT	294189	294628	294139	294191	1	ASPCAscaffold_8	ASPCADRAFT_405944	293940	294628	None	4442	742	24371	No_constitutive_exon_found_in_species
TCGATGGTCACAAGGCACATGCTCGGAGGGCTGACAAAGGGACAATCAAGCA	298963	299122	299172	299120	-1	ASPCAscaffold_8	ASPCADRAFT_507036	298044	300661	None	4442	742	24371	No_constitutive_exon_found_in_species
ATTTTCCTTTCTTTCGGTAACAACGGCTAATGCGATTGGGGGCGGTACAGAC	346364	347033	347083	347031	-1	ASPCAscaffold_8	ASPCADRAFT_515585	346364	347634	None	4442	742	24371	No_constitutive_exon_found_in_species
ACTGGTGCTTTTTCTTCCCTCCTTAGAGATTACTGTTGATCATGGGATAGGC	457456	457590	457640	457588	-1	ASPCAscaffold_8	ASPCADRAFT_130655	455604	458575	None	4442	742	24371	No_constitutive_exon_found_in_species
CAGGCCGCTCCAGTGTCTGGTTCGGTATGTTGTGCTGACTGCGGGTACAGAA	479772	480091	479722	479774	1	ASPCAscaffold_8	ASPCADRAFT_207653	479027	481090	None	4442	742	24371	No_constitutive_exon_found_in_species
GGTAGGTTAATTGTTGGATATATACCGGGCTAGGCTGACTTCGGGGGTAGCA	585881	589086	589136	589084	-1	ASPCAscaffold_8	ASPCADRAFT_169610	585881	589898	None	4442	742	24371	No_constitutive_exon_found_in_species
TGTGTGAATAGTATGGATTATTGCTAATAGGGATTGGAATGGGGGTTTAGGT	604398	604546	604596	604544	-1	ASPCAscaffold_8	ASPCADRAFT_406036	604398	605349	None	4442	742	24371	No_constitutive_exon_found_in_species
GTAAGCCCTGGGTGATGACTGTCTATGAACAGGTACTAATTGATGGGCAGCG	641970	642532	642582	642530	-1	ASPCAscaffold_8	ASPCADRAFT_147318	641970	645635	None	4442	742	24371	No_constitutive_exon_found_in_species
TCTTGTGAGGGAAAGGGTAGGGAGAAGGGCAAAGGCTAATGAGGGTATAGGC	715611	715709	715561	715613	1	ASPCAscaffold_8	ASPCADRAFT_130733	714819	717333	None	4442	742	24371	No_constitutive_exon_found_in_species
GAAGAAAGATTGGTGTGTGTGGTTGGTTGAGAGACTAATGGGTAGACTAGAC	715909	717333	715859	715911	1	ASPCAscaffold_8	ASPCADRAFT_130733	714819	717333	None	4442	742	24371	No_constitutive_exon_found_in_species
AGGTATGCCAGCATCACCTCCGGGAAATGAAGACTGACCACGGGGAACAGGG	874616	874691	874566	874618	1	ASPCAscaffold_8	ASPCADRAFT_130786	873604	876127	None	4442	742	24371	No_constitutive_exon_found_in_species
TTGCTGTCGTTGTTGAGTATTTGGCTAATTATTGTTGGTGATGGGTGCAGAT	877392	877488	877538	877486	-1	ASPCAscaffold_8	ASPCADRAFT_207784	876973	878574	None	4442	742	24371	No_constitutive_exon_found_in_species
CCACCTACCCCCTCCATCTAAAGAGAATCATGGCTAATAAATCGGGATAGTG	914236	914427	914477	914425	-1	ASPCAscaffold_8	ASPCADRAFT_397050	914101	916215	None	4442	742	24371	No_constitutive_exon_found_in_species
CCATTGTTTCTATCCTTTGTCGAGGTAGATTTGGCTAAAGGGTGATACAGCA	914101	914173	914223	914171	-1	ASPCAscaffold_8	ASPCADRAFT_397050	914101	916215	None	4442	742	24371	No_constitutive_exon_found_in_species
TGGTGAGTGTGCCTTTGATATTGTGTTGTCACGATCACTGACGGGGACAGAA	929141	929467	929517	929465	-1	ASPCAscaffold_8	ASPCADRAFT_169822	929141	930987	None	4442	742	24371	No_constitutive_exon_found_in_species
TGTTCTTGTGTTCCGCTGAGTTGCGATTGGATATGCTGACAATGGGGTAGTC	948273	948617	948667	948615	-1	ASPCAscaffold_8	ASPCADRAFT_207797	948273	948966	None	4442	742	24371	No_constitutive_exon_found_in_species
TGGAAGTTGGGTTGGTATTGGCGAAGAAATATTATACTAATGGAGGGCAGTT	955399	955497	955349	955401	1	ASPCAscaffold_8	ASPCADRAFT_130813	954835	956406	None	4442	742	24371	No_constitutive_exon_found_in_species
TTGGTATCCCGACTTGCCCCCTGCATACCCATCTAACAAGGGATGAATAGTA	960979	961377	961427	961375	-1	ASPCAscaffold_8	ASPCADRAFT_406135	960278	961733	None	4442	742	24371	No_constitutive_exon_found_in_species
CCCAGGTAAGTTCGTCCTTATACTCTGAGATTTGGCTGATCAAAGGGCAGCG	975876	976229	975826	975878	1	ASPCAscaffold_8	ASPCADRAFT_207810	975457	976229	None	4442	742	24371	No_constitutive_exon_found_in_species
TATGGAAGCCGAATTATCCAGTTATTATACGACTTCTGAGGAGGGTACAGAA	1066176	1066398	1066126	1066178	1	ASPCAscaffold_8	ASPCADRAFT_515759	1065658	1067519	None	4442	742	24371	No_constitutive_exon_found_in_species
GATAAAGATTTACCATTTGCCGCCATGGCCGGGAATGGGTGGGGATGCAGCC	1081882	1082181	1081832	1081884	1	ASPCAscaffold_8	ASPCADRAFT_207847	1081092	1082456	None	4442	742	24371	No_constitutive_exon_found_in_species
CCATGCCTTCGCGCCCCCCTTCACGTCACCGGAAATGAACCAATGGGTAGGA	1095581	1096063	1096113	1096061	-1	ASPCAscaffold_8	ASPCADRAFT_169932	1091568	1096364	None	4442	742	24371	No_constitutive_exon_found_in_species
CATGTCCCTTGCTTCCCCCTTTCAGATAGGCTAATTCGGGTTGGAAATAGAG	1149968	1150416	1150466	1150414	-1	ASPCAscaffold_8	ASPCADRAFT_5918	1149968	1151463	None	4442	742	24371	No_constitutive_exon_found_in_species
CCGATATCTACCACTCCGACGGTGTGGGCCTAACTTCCTTGGGAATACAGCA	1205558	1205734	1205508	1205560	1	ASPCAscaffold_8	ASPCADRAFT_130892	1204946	1206362	None	4442	742	24371	No_constitutive_exon_found_in_species
TCATCTTCCCCCCCCCCGGATGATTGTGCAAGAGCTAACCGGGTTGATAGTA	1270795	1273615	1273665	1273613	-1	ASPCAscaffold_8	ASPCADRAFT_147671	1270795	1275465	None	4442	742	24371	No_constitutive_exon_found_in_species
CATACACCCGGTACGAAATGGGGGAGATGATGCTAACTGGGAACCGACAGCG	1336743	1338123	1336693	1336745	1	ASPCAscaffold_8	ASPCADRAFT_515811	1334849	1338123	None	4442	742	24371	No_constitutive_exon_found_in_species
ACCGACCCCTTGCTTGGTTTCTATTCGTTCCAGACTTACGATGGGCACAGAC	1369048	1369450	1368998	1369050	1	ASPCAscaffold_8	ASPCADRAFT_130935	1368208	1369450	None	4442	742	24371	No_constitutive_exon_found_in_species
GTGTGTCCAATGCGCTGGAGTACGGAGGCTCGGCTGGCTGGGGTGGAGAGAG	1442197	1443197	1442147	1442199	1	ASPCAscaffold_8	ASPCADRAFT_49256	1440978	1443592	None	4442	742	24371	No_constitutive_exon_found_in_species
TGGGAATTGGCGGGAGTGGTGATATACTGACGGATTGGGTGTGATAATAGTT	1465384	1465701	1465334	1465386	1	ASPCAscaffold_8	ASPCADRAFT_36112	1464667	1465701	None	4442	742	24371	No_constitutive_exon_found_in_species
AAGACGCTGCAGATGCTTGCTGTGATAACTGTTGCTTATCGGGTGGCCAGGA	1566054	1566121	1566004	1566056	1	ASPCAscaffold_8	ASPCADRAFT_397201	1564012	1566763	None	4442	742	24371	No_constitutive_exon_found_in_species
GGGCCGTGTGGGTGGGTGGATGTGGAGTTGGAGGGGGTGGGGGGACGGAGTG	1580831	1581430	1580781	1580833	1	ASPCAscaffold_8	ASPCADRAFT_207995	1580691	1581430	None	4442	742	24371	No_constitutive_exon_found_in_species
CGATGATTCCGAGGATGATGGTGACGATGGTGATGATGGGAATGCTGAAGAT	1657847	1658767	1658817	1658765	-1	ASPCAscaffold_8	ASPCADRAFT_49978	1657847	1661006	None	4442	742	24371	No_constitutive_exon_found_in_species
TTCGGGTGGAGATGGGTATACTTGACGTGCTGATGTTGATGATTGGGTAGTC	1683283	1683522	1683233	1683285	1	ASPCAscaffold_8	ASPCADRAFT_208028	1682789	1686493	None	4442	742	24371	No_constitutive_exon_found_in_species
CGGTATGTCTTCGATCGCTCTAAGGCGTAGTCAGGCTGACTGGGATGTAGAC	1785581	1785663	1785713	1785661	-1	ASPCAscaffold_8	ASPCADRAFT_507416	1784921	1787458	None	4442	742	24371	No_constitutive_exon_found_in_species
TCTCGAGGCCGTGATGCCGTCCGCTAACCGGGGGGGGGGTGGTGAGATAGGT	1800986	1801100	1800936	1800988	1	ASPCAscaffold_8	ASPCADRAFT_507422	1798483	1801874	None	4442	742	24371	No_constitutive_exon_found_in_species
CTCGCTCGGCTATATCCACATAGGCATAGTGCTAATCTGGGTGATGGTAGGG	21975	24217	21925	21977	1	ASPCAscaffold_9	ASPCADRAFT_208131	20456	24217	None	4442	742	24371	No_constitutive_exon_found_in_species
ATCCGTACATTCGCATACATCTGGGACAAGATACTCATGGGATATTGAAGCT	115610	116021	115560	115612	1	ASPCAscaffold_9	ASPCADRAFT_515963	114573	116021	None	4442	742	24371	No_constitutive_exon_found_in_species
TCTTTACCTCAAGGCTTTCGTGACGCATACTAATGGTGGTGGGATCATAGTT	219922	220005	220055	220003	-1	ASPCAscaffold_9	ASPCADRAFT_397326	219922	220832	None	4442	742	24371	No_constitutive_exon_found_in_species
CTGCAGCAACAGTGGGGGAGAATCTACGGAGGACGTTTACAGGGGTGAAGTG	265914	266644	266694	266642	-1	ASPCAscaffold_9	ASPCADRAFT_507485	265306	266908	None	4442	742	24371	No_constitutive_exon_found_in_species
GATCTAGGGAGGTCCTTTCACGGCAATCTTGTCGCTGACAGCATGGGTAGCA	268232	269456	268182	268234	1	ASPCAscaffold_9	ASPCADRAFT_148203	267670	269456	None	4442	742	24371	No_constitutive_exon_found_in_species
TACCTGAGATGTTATAGTTGGAAAGGCTGCTAATGATGATGATGGGATAGTT	376632	377290	376582	376634	1	ASPCAscaffold_9	ASPCADRAFT_507513	375269	377290	None	4442	742	24371	No_constitutive_exon_found_in_species
GTCCGTCTATGGAAGGCTATAAATCGTCACTAACCGGGATCGGGAGATAGAT	415275	415786	415836	415784	-1	ASPCAscaffold_9	ASPCADRAFT_170638	414859	416635	None	4442	742	24371	No_constitutive_exon_found_in_species
CTTTTGGTTTGGTTTTGTGATTGTTGGGTTGGTGCTGATTGGGTGTGTAGCT	430228	432357	432407	432355	-1	ASPCAscaffold_9	ASPCADRAFT_131204	430228	433194	None	4442	742	24371	No_constitutive_exon_found_in_species
GGCATCACGTCGTTCTTCGACCGCTGCTCCGTATGGCACGGCTATGGGAGTC	430936	431310	430886	430938	1	ASPCAscaffold_9	ASPCADRAFT_50486	430395	431310	None	4442	742	24371	No_constitutive_exon_found_in_species
TTGGGGTGGAGGAGAGGGAGGAAGGAGAAGAAAAAGGGGGGGAAAATCAGGG	665681	665894	665944	665892	-1	ASPCAscaffold_9	ASPCADRAFT_50956	665681	666629	None	4442	742	24371	No_constitutive_exon_found_in_species
GGTGAGTGTGATACCTCTACTGTATCGGTGGTGTACTAAGATGGGGCTAGGC	667378	668498	668548	668496	-1	ASPCAscaffold_9	ASPCADRAFT_208316	667378	669594	None	4442	742	24371	No_constitutive_exon_found_in_species
GGTTTCTGTTGTTTTGATTCCAAACAATGACTCGCTGACAAGGGATAAAGTG	781689	785119	781639	781691	1	ASPCAscaffold_9	ASPCADRAFT_131306	781471	785119	None	4442	742	24371	No_constitutive_exon_found_in_species
TGGGAGACGGAATATCGTGACTAATCGTTGTGCCTGGTTCGGGAATGCAGTT	833672	833866	833622	833674	1	ASPCAscaffold_9	ASPCADRAFT_406577	831771	833866	None	4442	742	24371	No_constitutive_exon_found_in_species
GGCCAATTCTCATAATCGCCAGAGTGGAGTTGACGCTTTCAGGGAAACAGAT	835720	837266	835670	835722	1	ASPCAscaffold_9	ASPCADRAFT_208385	834702	839038	None	4442	742	24371	No_constitutive_exon_found_in_species
TAGTTGCTGACCCGGAGATTCGGGCTGACGGATCAACCTGGGAATACCAGCT	954655	954785	954605	954657	1	ASPCAscaffold_9	ASPCADRAFT_148631	954250	956247	None	4442	742	24371	No_constitutive_exon_found_in_species
AGGTGCGCTTCACCGGTCAGATCGAGTTCTTCAACTAACGCGGGAACCAGTT	1030801	1030872	1030922	1030870	-1	ASPCAscaffold_9	ASPCADRAFT_208441	1029841	1031168	None	4442	742	24371	No_constitutive_exon_found_in_species
ATGTAAGTGGCTGCACGATAATCTCATACGAGCTGTGCTAACGGGGTCAGGT	1041394	1041844	1041894	1041842	-1	ASPCAscaffold_9	ASPCADRAFT_208444	1041394	1044165	None	4442	742	24371	No_constitutive_exon_found_in_species
GTAAGCCAACCATCCTGAATTGACACGGTGATAAACGACTGATGGGTTAGTT	1086592	1086966	1086542	1086594	1	ASPCAscaffold_9	ASPCADRAFT_148732	1084494	1086966	None	4442	742	24371	No_constitutive_exon_found_in_species
GAATGGGGGTACAATGAATGGGAATACGGCTACGAATGGGACGAATGGAGGA	1374102	1376424	1376474	1376422	-1	ASPCAscaffold_9	ASPCADRAFT_148912	1372617	1376710	None	4442	742	24371	No_constitutive_exon_found_in_species
TAGAAGCAACCCAATTGCCCATCTCATTCTCTTGCTGACACTGGGGGTAGTG	1452601	1453577	1453627	1453575	-1	ASPCAscaffold_9	ASPCADRAFT_171298	1452601	1454415	None	4442	742	24371	No_constitutive_exon_found_in_species
TATGTACTGGCTTGATGGTGAGCTTGGGCTACACTGACGATGGGATCAAGTC	1476899	1477415	1477465	1477413	-1	ASPCAscaffold_9	ASPCADRAFT_208572	1475560	1477982	None	4442	742	24371	No_constitutive_exon_found_in_species
TGGGTAGGTGGATGTCATGCTGTAAACGAATGAATTGCTAACGGGCGCAGAT	1592389	1592465	1592515	1592463	-1	ASPCAscaffold_9	ASPCADRAFT_397682	1592389	1593839	None	4442	742	24371	No_constitutive_exon_found_in_species
TTGGGGATGATGGCGTATGTGAGTGTGAAGCCGATCGGGGAGGCGTCGAGTG	1603203	1603417	1603153	1603205	1	ASPCAscaffold_9	ASPCADRAFT_50225	1601655	1603417	None	4442	742	24371	No_constitutive_exon_found_in_species
GAGAGGGTAGGTGATCAATGACTTCGAATGGACCGCGCTGACTGGGACAGGG	1643214	1643965	1644015	1643963	-1	ASPCAscaffold_9	ASPCADRAFT_507832	1643214	1645082	None	4442	742	24371	No_constitutive_exon_found_in_species
CATTTCTAGTAAGGAATGGTAATAATTGATATTGATTAATGGGTGGATAGTG	1667626	1668151	1667576	1667628	1	ASPCAscaffold_9	ASPCADRAFT_208620	1664430	1668151	None	4442	742	24371	No_constitutive_exon_found_in_species
GTAAGTGCAGTGGTTACCGACTACTACTACTAGTAGTAGTTGTAGGGAAGTG	1682434	1682592	1682384	1682436	1	ASPCAscaffold_9	ASPCADRAFT_397706	1681347	1682815	None	4442	742	24371	No_constitutive_exon_found_in_species
ATTTCAAGGGGAAGATATATATACTAATATGGTAATTTGGTATGGGATAGTA	1697504	1697930	1697980	1697928	-1	ASPCAscaffold_9	ASPCADRAFT_6674	1697504	1698419	None	4442	742	24371	No_constitutive_exon_found_in_species
TAGTAAGTGGCTGCGATGGGTACAGATGGTTTTATTCTAACCGGGGACAGCA	1710324	1710526	1710576	1710524	-1	ASPCAscaffold_9	ASPCADRAFT_51160	1710324	1712514	None	4442	742	24371	No_constitutive_exon_found_in_species
ATGGTAAGGAGGCCTCCTCGGGTTGCGACGGCGGCTGACCGGCGGGGTAGGA	1724109	1724186	1724236	1724184	-1	ASPCAscaffold_9	ASPCADRAFT_397720	1723323	1726565	None	4442	742	24371	No_constitutive_exon_found_in_species
TAGAACCGCCCCCGCCCATCCTTTAACCACTAACCCTGGGTTGGGGATAGTT	1723323	1723803	1723853	1723801	-1	ASPCAscaffold_9	ASPCADRAFT_397720	1723323	1726565	None	4442	742	24371	No_constitutive_exon_found_in_species
CCAGAGAATCCCCTGTAGACGCTGGGCAATAACAACCGGGAAACATACAGAC	1746932	1747043	1747093	1747041	-1	ASPCAscaffold_9	ASPCADRAFT_208641	1745844	1747224	None	4442	742	24371	No_constitutive_exon_found_in_species
TTGGATGCTCATACGCTCAGCCGTGGATGATGCTGACATGCAGGGAATAGCT	7951	8098	8148	8096	-1	ASPCAscaffold_10	ASPCADRAFT_507868	7263	8417	None	4442	742	24371	No_constitutive_exon_found_in_species
GAGATTGACATTAACCTGTTAACTAAGTATATACTGACATGGGACGATAGCG	131803	132120	132170	132118	-1	ASPCAscaffold_10	ASPCADRAFT_131642	131803	139942	None	4442	742	24371	No_constitutive_exon_found_in_species
CGCGTGAGTGTACATATCGCTAGACAGCTCAACACTAACTTGGGACAAAGAG	161946	162674	161896	161948	1	ASPCAscaffold_10	ASPCADRAFT_516390	161609	162873	None	4442	742	24371	No_constitutive_exon_found_in_species
CCGGGTAAGTGATCTGATAGTGTCCTTTGAATCTGATGCTGATGGGAAAGTA	166472	167292	167342	167290	-1	ASPCAscaffold_10	ASPCADRAFT_131650	166472	168839	None	4442	742	24371	No_constitutive_exon_found_in_species
GGGGAAGGGGAAGGGGAAGAGATGTCGTGGCAGTTTGCTGATGGGTGTAGAA	171907	172113	171857	171909	1	ASPCAscaffold_10	ASPCADRAFT_131652	170894	172113	None	4442	742	24371	No_constitutive_exon_found_in_species
CTTTGTAAGTATTCCCCACTCGTGAGGGTGAATGGCATTGACTGGGACAGGT	178275	178361	178225	178277	1	ASPCAscaffold_10	ASPCADRAFT_171585	177138	178543	None	4442	742	24371	No_constitutive_exon_found_in_species
GTTGCATTTACTGGTCGTGCGGGAGACACAAGCTAATTGAGTCGGGATAGGC	187045	187076	187126	187074	-1	ASPCAscaffold_10	ASPCADRAFT_6777	187045	187401	None	4442	742	24371	No_constitutive_exon_found_in_species
TTGGATGCTCATACGCTCAGCCGTGGATGATGCTGACATGCAGGGAATAGCT	208927	209074	209124	209072	-1	ASPCAscaffold_10	ASPCADRAFT_131665	208239	209393	None	4442	742	24371	No_constitutive_exon_found_in_species
GAGATTGACATTAACCTGTTAACTAAGTATATACTGACATGGGACGATAGCG	332779	333096	333146	333094	-1	ASPCAscaffold_10	ASPCADRAFT_131709	332779	340918	None	4442	742	24371	No_constitutive_exon_found_in_species
CGCGTGAGTGTACATATCGCTAGACAGCTCAACACTAACTTGGGACAAAGAG	362922	363650	362872	362924	1	ASPCAscaffold_10	ASPCADRAFT_516441	362585	363849	None	4442	742	24371	No_constitutive_exon_found_in_species
CCGGGTAAGTGATCTGATAGTGTCCTTTGAATCTGATGCTGATGGGAAAGTA	367448	368268	368318	368266	-1	ASPCAscaffold_10	ASPCADRAFT_516443	367448	369815	None	4442	742	24371	No_constitutive_exon_found_in_species
GGGGAAGGGGAAGGGGAAGAGATGTCGTGGCAGTTTGCTGATGGGTGTAGAA	372883	373089	372833	372885	1	ASPCAscaffold_10	ASPCADRAFT_131719	371870	373089	None	4442	742	24371	No_constitutive_exon_found_in_species
CTTTGTAAGTATTCCCCACTCGTGAGGGTGAATGGCATTGACTGGGACAGGT	379251	379337	379201	379253	1	ASPCAscaffold_10	ASPCADRAFT_516446	378114	380466	None	4442	742	24371	No_constitutive_exon_found_in_species
GTTGCATTTACTGGTCGTGCGGGAGACACAAGCTAATTGAGTCGGGATAGGC	388021	388052	388102	388050	-1	ASPCAscaffold_10	ASPCADRAFT_6851	388021	388377	None	4442	742	24371	No_constitutive_exon_found_in_species
CTCATCCCCTTGCGGAAGAGAAAAGGACAGCGAATGATGGAGGGATTTAGAA	494237	495148	494187	494239	1	ASPCAscaffold_10	ASPCADRAFT_208720	493667	495943	None	4442	742	24371	No_constitutive_exon_found_in_species
TTGGGGTTGGATTGAATGGGTTGCTAATTATGTGGTGATGGGGTGGGTAGAT	599686	600094	599636	599688	1	ASPCAscaffold_10	ASPCADRAFT_149495	598071	600094	None	4442	742	24371	No_constitutive_exon_found_in_species
TGGGTGAGCTTTTTGGATGGGCTACAGAGTCAATGCTAATGATGGGTCAGGT	657118	659837	657068	657120	1	ASPCAscaffold_10	ASPCADRAFT_208753	657012	659837	None	4442	742	24371	No_constitutive_exon_found_in_species
TTTGATGGCATTCTTGAATCAGCTTTATTGGATTGTGCTAAGGGTTATAGCT	668892	670170	670220	670168	-1	ASPCAscaffold_10	ASPCADRAFT_6919	668892	670304	None	4442	742	24371	No_constitutive_exon_found_in_species
CGGACTCACCCTCAATTCGAACCCAAACAAACTAACCTACGGGAATCTAGAT	672812	672855	672762	672814	1	ASPCAscaffold_10	ASPCADRAFT_6922	672693	673218	None	4442	742	24371	No_constitutive_exon_found_in_species
GGATTGGGATGTTAATTCTGGTGCGGAGGGGGATAAAGGTGTAGGGGCAGGT	691903	692430	692480	692428	-1	ASPCAscaffold_10	ASPCADRAFT_397898	691903	692692	None	4442	742	24371	No_constitutive_exon_found_in_species
GTAGGTGACACAGCTTTTAACGGTGGTTCCTGAGCTAATCGTGGGCACAGAA	734604	736916	734554	734606	1	ASPCAscaffold_10	ASPCADRAFT_208774	733579	736916	None	4442	742	24371	No_constitutive_exon_found_in_species
TGAACCTCGTAATGCGAAGCCAATTATACTGACTATCTGGGATGTGGCAGGG	827722	828187	827672	827724	1	ASPCAscaffold_10	ASPCADRAFT_131832	826546	828187	None	4442	742	24371	No_constitutive_exon_found_in_species
TATACCTCCAAGAATCTAATACTATAAATCCACAGCATGGGCCAAAAAAGGC	941887	942378	942428	942376	-1	ASPCAscaffold_10	ASPCADRAFT_51435	941773	943038	None	4442	742	24371	No_constitutive_exon_found_in_species
TGTTTTTGATGGCTTTGGTAAGGGGAATAGGTGTGCTAACAGGGTGATAGAC	1019546	1019642	1019692	1019640	-1	ASPCAscaffold_10	ASPCADRAFT_397980	1019546	1020368	None	4442	742	24371	No_constitutive_exon_found_in_species
AGTTGATTCACTAACGCTGTCCCACTCTTGTGAGATGCTGACGGGTGCAGGC	1028798	1032230	1032280	1032228	-1	ASPCAscaffold_10	ASPCADRAFT_172075	1025774	1033026	None	4442	742	24371	No_constitutive_exon_found_in_species
AGCCTTTCAATGTACCAGGGACAAGATAATAGCTGACAATGGCGGGATAGGT	1117555	1117592	1117642	1117590	-1	ASPCAscaffold_10	ASPCADRAFT_131924	1117296	1117876	None	4442	742	24371	No_constitutive_exon_found_in_species
ATGTAAGTCCTGCCTCGCTGTCGCCTGTCCCCTCCCACTCACGGGGCTAGAA	1140210	1140686	1140160	1140212	1	ASPCAscaffold_10	ASPCADRAFT_23956	1138910	1140984	None	4442	742	24371	No_constitutive_exon_found_in_species
GTTTTTGGAAGAGGGTCGGGGTTGATAGCTAATTGGTGTCGTGGGAGTAGGC	1234442	1234569	1234392	1234444	1	ASPCAscaffold_10	ASPCADRAFT_51638	1233983	1234737	None	4442	742	24371	No_constitutive_exon_found_in_species
ACGTGCAAGCCCAGAGGTTGGAGATTGAGAGTTTGCTGTCAGGGCTGGAGGC	1234617	1234737	1234567	1234619	1	ASPCAscaffold_10	ASPCADRAFT_51638	1233983	1234737	None	4442	742	24371	No_constitutive_exon_found_in_species
TCCCCTCCCTCGGGGCTGCCTGTAGCTTTCCTGACCTTGTCGGGTAACAGAT	105689	109240	105639	105691	1	ASPCAscaffold_11	ASPCADRAFT_132020	105224	109240	None	4442	742	24371	No_constitutive_exon_found_in_species
CTAATCGAAGAAGCCTGTCAGGCGCATGTGTTACTAACGCCAGGGAACAGTG	161189	163432	161139	161191	1	ASPCAscaffold_11	ASPCADRAFT_208989	159513	163432	None	4442	742	24371	No_constitutive_exon_found_in_species
GCCAAATCTGGATTATGGTTGTGAAAATCCTTGTTAATATGGGATAATAGAT	166308	167217	166258	166310	1	ASPCAscaffold_11	ASPCADRAFT_208991	164827	167703	None	4442	742	24371	No_constitutive_exon_found_in_species
TTGATTCTGATGTATGGGCGCGAGATAATCTAACCAGAGGGGGCGCACAGAT	181732	182789	182839	182787	-1	ASPCAscaffold_11	ASPCADRAFT_132053	181732	184252	None	4442	742	24371	No_constitutive_exon_found_in_species
TTCTCTTCGTCCGTGGAGATGTGTAGACAAATTCTAATAATGGGAACCAGAC	282430	282445	282380	282432	1	ASPCAscaffold_11	ASPCADRAFT_209023	281786	283726	None	4442	742	24371	No_constitutive_exon_found_in_species
TCCCCTCCCTCGGGGCTGCCTGTAGCTTTCCTGACCTTGTCGGGTAACAGAT	390991	394542	390941	390993	1	ASPCAscaffold_11	ASPCADRAFT_172537	390526	394542	None	4442	742	24371	No_constitutive_exon_found_in_species
CTAATCGAAGAAGCCTGTCAGGCGCATGTGTTACTAACGCCAGGGAACAGTG	446491	447079	446441	446493	1	ASPCAscaffold_11	ASPCADRAFT_398175	445087	447079	None	4442	742	24371	No_constitutive_exon_found_in_species
GCCAAATCTGGATTATGGTTGTGAAAATCCTTGTTAATATGGGATAATAGAT	451610	452519	451560	451612	1	ASPCAscaffold_11	ASPCADRAFT_508301	450104	453006	None	4442	742	24371	No_constitutive_exon_found_in_species
TTGATTCTGATGTATGGGCGCGAGATAATCTAACCAGAGGGGGCGCACAGAT	467034	468091	468141	468089	-1	ASPCAscaffold_11	ASPCADRAFT_172581	467034	469554	None	4442	742	24371	No_constitutive_exon_found_in_species
TTCTCTTCGTCCGTGGAGATGTGTAGACAAATTCTAATAATGGGAACCAGAC	567732	567747	567682	567734	1	ASPCAscaffold_11	ASPCADRAFT_508330	567078	569123	None	4442	742	24371	No_constitutive_exon_found_in_species
TGGTTTGCTTTGTAACCTGAGAAGTACCTGGATCTGACAATACTGGGAAGGC	607348	607508	607298	607350	1	ASPCAscaffold_11	ASPCADRAFT_209081	606222	609223	None	4442	742	24371	No_constitutive_exon_found_in_species
GCTTGGTCACTGACATGTCTTCGTTCCCACTGATACTGATAAGGGTGCAGAC	629996	630528	629946	629998	1	ASPCAscaffold_11	ASPCADRAFT_209090	629114	632279	None	4442	742	24371	No_constitutive_exon_found_in_species
CTCAAGGATCTGAAGCTGTCTATCGCGGGACTGCCGAATCACGGCGGGAGGG	704686	704897	704636	704688	1	ASPCAscaffold_11	ASPCADRAFT_398248	704488	704897	None	4442	742	24371	No_constitutive_exon_found_in_species
CTACAGTAGGTCTAGTTTGGTGGGTGACGGAATTCCACTGACGGGACTAGTA	861839	864597	861789	861841	1	ASPCAscaffold_11	ASPCADRAFT_209143	860211	864597	None	4442	742	24371	No_constitutive_exon_found_in_species
TTCTTTCTTTGATGTTTCTGGGTGGGGAATGCTAATTGGGATGAATGTAGCT	884007	885412	883957	884009	1	ASPCAscaffold_11	ASPCADRAFT_209178	883291	885412	None	4442	742	24371	No_constitutive_exon_found_in_species
TGAGTCTGGCTACTGCTATACCTCCGTACAAGGCTGACCATTGGGAATAGGA	915678	916390	915628	915680	1	ASPCAscaffold_11	ASPCADRAFT_14602	914653	916390	None	4442	742	24371	No_constitutive_exon_found_in_species
CTATATCCCATCAATCTCTTGAACACACAAGTGCTAATAGGGATATATAGTG	918560	918647	918510	918562	1	ASPCAscaffold_11	ASPCADRAFT_398323	918067	919460	None	4442	742	24371	No_constitutive_exon_found_in_species
AACTCTTGAGCAGGAATTGACAGTCCTTAGGGCAAATTCAAGGGTGAAAGGC	919514	919709	919464	919516	1	ASPCAscaffold_11	ASPCADRAFT_516899	919395	920873	None	4442	742	24371	No_constitutive_exon_found_in_species
TTTCTCAATGGGTCATACATTCGTCTACTTTATCGCTGATGGGTATGCAGGC	939840	940252	940302	940250	-1	ASPCAscaffold_11	ASPCADRAFT_398304	939065	941314	None	4442	742	24371	No_constitutive_exon_found_in_species
TTGGTACTCTTTCCAGGATATGTTGAGTTGAGTTAGACTAATGGGTGCAGTT	993394	993711	993344	993396	1	ASPCAscaffold_11	ASPCADRAFT_516918	991511	994958	None	4442	742	24371	No_constitutive_exon_found_in_species
ATTAACCCCCTGTTCCCGTTTAGAAACTTTCTAATATCCTAGGGTATTAGCT	1032821	1033575	1032771	1032823	1	ASPCAscaffold_11	ASPCADRAFT_516927	1031897	1034169	None	4442	742	24371	No_constitutive_exon_found_in_species
GTATCTTCCTATCAGTTTCAGATCAGAATGCTGACAAAGATGGGGGGAAGGG	1033629	1034169	1033579	1033631	1	ASPCAscaffold_11	ASPCADRAFT_516927	1031897	1034169	None	4442	742	24371	No_constitutive_exon_found_in_species
CTCGGGCTATGCAACTACCCCGCCGCCCAGCTAAGCGAAGGGAACGAAAGGA	1052987	1053608	1053658	1053606	-1	ASPCAscaffold_11	ASPCADRAFT_132306	1052987	1054111	None	4442	742	24371	No_constitutive_exon_found_in_species
TGGTTAGTTGACGTCCGTCGTAATTGGTTGGCTGTGCTAATGCAGGGAAGAT	1125713	1126046	1125663	1125715	1	ASPCAscaffold_11	ASPCADRAFT_150652	1122324	1126046	None	4442	742	24371	No_constitutive_exon_found_in_species
GAGGGCTGTGCAAACGATGGCATGTAAAACGGGTTGATTGGGCGGGACAGAG	1178333	1178346	1178396	1178344	-1	ASPCAscaffold_11	ASPCADRAFT_516954	1178333	1179855	None	4442	742	24371	No_constitutive_exon_found_in_species
CCGAGGGCCCCGCACCACTCACTCACTCACTCACTCATGGATGGGATCAGAA	1184891	1186637	1184841	1184893	1	ASPCAscaffold_11	ASPCADRAFT_508467	1181960	1186637	None	4442	742	24371	No_constitutive_exon_found_in_species
TAGGCGAGGGGACCGACCGGAGCGGATGGGCCCATGACTAACGGGACCAGCG	1187474	1187545	1187595	1187543	-1	ASPCAscaffold_11	ASPCADRAFT_209261	1183563	1187752	None	4442	742	24371	No_constitutive_exon_found_in_species
GGTAGGTACATGAATGATGTTGATGTTGGGTTGTTGGCTGACGTGGGTAGGC	113178	113289	113128	113180	1	ASPCAscaffold_12	ASPCADRAFT_407523	112415	113289	None	4442	742	24371	No_constitutive_exon_found_in_species
CGCGCGATGCGACCAGCTGTCGACAGCCAATTTACTGACATGGGGCGCAGAA	153842	153981	154031	153979	-1	ASPCAscaffold_12	ASPCADRAFT_209285	151851	154122	None	4442	742	24371	No_constitutive_exon_found_in_species
ACTGTGAGTGGGCGTATGGTGATCATGCGATGCCCGGCTAACGGGCGCAGAC	152941	152995	153045	152993	-1	ASPCAscaffold_12	ASPCADRAFT_209285	151851	154122	None	4442	742	24371	No_constitutive_exon_found_in_species
GTGGTGAGTTAACCCATGGTTTGAGGAATGATTTGCTGATGGGTGAATAGCC	167931	168097	168147	168095	-1	ASPCAscaffold_12	ASPCADRAFT_516985	167931	170125	None	4442	742	24371	No_constitutive_exon_found_in_species
TGAGTATACCGAACGGTTGGTAAATGCTCTCGGCATTGGGCATACAAAAGGT	201836	204023	201786	201838	1	ASPCAscaffold_12	ASPCADRAFT_407558	201202	205469	None	4442	742	24371	No_constitutive_exon_found_in_species
CTGCAGTGGCGGTTGGGGTACGGGGTATGTTTGCTAATGTGGGATGGTAGGA	293643	295075	293593	293645	1	ASPCAscaffold_12	ASPCADRAFT_209309	292505	295075	None	4442	742	24371	No_constitutive_exon_found_in_species
TGGGTATGTTTTTTTCTGCCGCCTTCTGTATGGTTGCTGATAATGGGTAGGG	296166	296581	296631	296579	-1	ASPCAscaffold_12	ASPCADRAFT_209310	295420	297515	None	4442	742	24371	No_constitutive_exon_found_in_species
TGCAGCGTGAGTGACTTTGCCGTGGTGATGAATGTTGCTGACACGGGTAGAT	295420	296122	296172	296120	-1	ASPCAscaffold_12	ASPCADRAFT_209310	295420	297515	None	4442	742	24371	No_constitutive_exon_found_in_species
GTTGGCACTGGCTGCGTCATGCAAATCCTCTACTAACGGGCTGGGGGCAGGA	300109	300265	300315	300263	-1	ASPCAscaffold_12	ASPCADRAFT_150808	297740	301580	None	4442	742	24371	No_constitutive_exon_found_in_species
TTGATTGTGACTTGGGATATACTAATATGTTGGTGATGGGATTGGGATAGTT	373983	375674	373933	373985	1	ASPCAscaffold_12	ASPCADRAFT_173168	372175	375674	None	4442	742	24371	No_constitutive_exon_found_in_species
GGGTGAGTTACTCGTTCTGTGATGGTGTGGCTGGGGGCTGATCGGGCAAGGT	376264	376491	376541	376489	-1	ASPCAscaffold_12	ASPCADRAFT_150848	375008	377081	None	4442	742	24371	No_constitutive_exon_found_in_species
GAGTCTCCTGTCTCCCCGGAGTGCGACGCGGCTAATCGGGGGGGGGATAGCG	381297	381417	381467	381415	-1	ASPCAscaffold_12	ASPCADRAFT_53135	381297	381901	None	4442	742	24371	No_constitutive_exon_found_in_species
GGTGAGCGGCTTGTGCAACCCCCCAAACGGGAGTGATGCTGAGAGGGTAGAA	391263	391452	391502	391450	-1	ASPCAscaffold_12	ASPCADRAFT_132446	389952	392232	None	4442	742	24371	No_constitutive_exon_found_in_species
TCCCTAGTCTAGGCGACCACAAGGCACCTGCTGACTCGTGGGTGAGCTAGAG	495830	496844	496894	496842	-1	ASPCAscaffold_12	ASPCADRAFT_209393	495166	497313	None	4442	742	24371	No_constitutive_exon_found_in_species
GACTGTTGGGAACAGTTCAAACCGTTCCAGCCGCGATGGGAAACGGACAGTC	537798	538299	537748	537800	1	ASPCAscaffold_12	ASPCADRAFT_398480	532730	538960	None	4442	742	24371	No_constitutive_exon_found_in_species
GTGTCAGCCCCTCCAGGGGTTTGGAACACAATTGAAGCTAACGGGCGCAGTC	565976	566071	566121	566069	-1	ASPCAscaffold_12	ASPCADRAFT_150936	564843	566309	None	4442	742	24371	No_constitutive_exon_found_in_species
CAGGCGGGGTTGACGGGAGAGATGATCTGTTGGGGTGCCGGCGTCGGGAGGG	593623	594564	593573	593625	1	ASPCAscaffold_12	ASPCADRAFT_173279	587436	594564	None	4442	742	24371	No_constitutive_exon_found_in_species
TGGCAATATGTCGCAGGCGGAAGCTGCAAGGACCCGCGGGACCAAGGAAGAA	610603	611130	611180	611128	-1	ASPCAscaffold_12	ASPCADRAFT_53322	610603	612602	None	4442	742	24371	No_constitutive_exon_found_in_species
GAGAGTTGGATGGAGTTGGATTGGGGTTTTGCTAATGTAGGGAATGATAGGT	625285	625549	625235	625287	1	ASPCAscaffold_12	ASPCADRAFT_398500	624988	625986	None	4442	742	24371	No_constitutive_exon_found_in_species
TGCAATGTAAGGTGAGCAACGGCTGGTGTCTCTTTCTTTCGTCGGGACAGGC	665864	665998	666048	665996	-1	ASPCAscaffold_12	ASPCADRAFT_517081	665864	667363	None	4442	742	24371	No_constitutive_exon_found_in_species
GATGAATACAATATCGGTCCCATATGCTCGCGCGTGGACGCAGGGAGGAGGA	670988	674095	670938	670990	1	ASPCAscaffold_12	ASPCADRAFT_53486	669721	674095	None	4442	742	24371	No_constitutive_exon_found_in_species
TGTGCCTGGGTGAAGTGGGAAGGCGACGCTGACTGATTGTGGGACGGTAGAC	694942	695290	695340	695288	-1	ASPCAscaffold_12	ASPCADRAFT_209464	694942	695788	None	4442	742	24371	No_constitutive_exon_found_in_species
CTGTTTGTTGAGTTCGTTGGGATGGGGATGTGTTAACGTGGTGGGTGTAGGG	752241	752773	752191	752243	1	ASPCAscaffold_12	ASPCADRAFT_209483	751236	752773	None	4442	742	24371	No_constitutive_exon_found_in_species
TGTATGCTTCATATGCCTTCTCATTTCTTAGATACTAACGGCGGGAACAGAT	759341	759484	759291	759343	1	ASPCAscaffold_12	ASPCADRAFT_53461	758856	760200	None	4442	742	24371	No_constitutive_exon_found_in_species
TCCTTCTCCTCGTGCCTTTCAGATGCAAGAAAATGGGGCTGAGCAATCAGTG	913562	914306	913512	913564	1	ASPCAscaffold_12	ASPCADRAFT_508696	913338	915544	None	4442	742	24371	No_constitutive_exon_found_in_species
CGTCCTGAGTCCTTCGCAGGACGGGTGGAAGTACTGATTGATATGGGCAGAT	924413	924528	924578	924526	-1	ASPCAscaffold_12	ASPCADRAFT_209529	923199	928362	None	4442	742	24371	No_constitutive_exon_found_in_species
CACTTCCAGGTCCAATTTCACAAGGACGAGCTACTAACAGATGGGTATAGAC	940602	941093	940552	940604	1	ASPCAscaffold_12	ASPCADRAFT_517145	940265	941568	None	4442	742	24371	No_constitutive_exon_found_in_species
ACCACCACCACCAGATCTGCTGCCGGATGGACGTGCTGACGGGCTGACAGGA	968184	968508	968134	968186	1	ASPCAscaffold_12	ASPCADRAFT_132614	967779	971429	None	4442	742	24371	No_constitutive_exon_found_in_species
ACGTATCTTTTCCCCTCGTGTGATGAATCTGCCAGTTGATGGGAACATAGGG	972364	972547	972597	972545	-1	ASPCAscaffold_12	ASPCADRAFT_209555	970049	973171	None	4442	742	24371	No_constitutive_exon_found_in_species
CGCCCCTTGTCCTACATAACAATCACATTGGCTAATGGGAATGGGAACAGGG	973797	974780	973747	973799	1	ASPCAscaffold_12	ASPCADRAFT_209556	973348	974780	None	4442	742	24371	No_constitutive_exon_found_in_species
CTTCCAACCCGTTTATGATCGACCGCCCCAACTGACTGGAATGGGTGCAGAT	985530	985809	985480	985532	1	ASPCAscaffold_12	ASPCADRAFT_173506	984306	985809	None	4442	742	24371	No_constitutive_exon_found_in_species
CAGTGGCATCCCCAGACAAATGATAGGAACTCTGCTGACTCGGGCAACAGTT	1011726	1012445	1011676	1011728	1	ASPCAscaffold_12	ASPCADRAFT_407784	1010417	1012445	None	4442	742	24371	No_constitutive_exon_found_in_species
TCAACTTGAACATGCTGTTGATCTTCCTGTTCTTTGGGTCGGGGAAGCAGAT	1017800	1018038	1018088	1018036	-1	ASPCAscaffold_12	ASPCADRAFT_209569	1017800	1020406	None	4442	742	24371	No_constitutive_exon_found_in_species
ACCTGATTCCCGAATTCATTCATTCATTCTAACTGATCGTATGGGGATAGGC	24524	24769	24819	24767	-1	ASPCAscaffold_13	ASPCADRAFT_53901	24524	25994	None	4442	742	24371	No_constitutive_exon_found_in_species
ATTCCTCCCCTGTTCCCAACACATGCACATACTGACATCGGGAAAATTAGGG	96634	98557	98607	98555	-1	ASPCAscaffold_13	ASPCADRAFT_209608	96634	99379	None	4442	742	24371	No_constitutive_exon_found_in_species
TTTAGTCTGCGATGGCAATGTCTGGCCTTTGGGTTAATTGTGGGATGCAGGG	164716	165826	165876	165824	-1	ASPCAscaffold_13	ASPCADRAFT_508781	164716	166841	None	4442	742	24371	No_constitutive_exon_found_in_species
GTCGGCTTCACTGTTGAACGGGTCCAAAACATGCTGACCGGGATGTACAGGC	183787	184256	183737	183789	1	ASPCAscaffold_13	ASPCADRAFT_508786	183112	184577	None	4442	742	24371	No_constitutive_exon_found_in_species
TGGTAACTTTCCCTCATATCATCTAGACATATCTGTTTAACGATGGGCAGGG	230040	230461	229990	230042	1	ASPCAscaffold_13	ASPCADRAFT_508802	229127	230793	None	4442	742	24371	No_constitutive_exon_found_in_species
GGTACGGGGTGCTGGGCTGGGTGTGCGAGCTCTTACTGATGGGAAGACAGGA	333138	333216	333266	333214	-1	ASPCAscaffold_13	ASPCADRAFT_517245	331300	334544	None	4442	742	24371	No_constitutive_exon_found_in_species
AGGTATAGATCGATGTATCCCACTGGTTGTGGCCTTGCTAACGTGGGCAGAC	466957	467722	467772	467720	-1	ASPCAscaffold_13	ASPCADRAFT_173783	466957	470408	None	4442	742	24371	No_constitutive_exon_found_in_species
GTGGGGTGGGTGTTGGTTGGGTGGAAGGCTTACGTGAATGGCGGGGACAGAC	507060	507321	507010	507062	1	ASPCAscaffold_13	ASPCADRAFT_407937	506532	507515	None	4442	742	24371	No_constitutive_exon_found_in_species
TTGCGAGATGGGGGCTATGTGGGATGATACTAATCTGGGTGTTGGGATAGGG	521293	523474	521243	521295	1	ASPCAscaffold_13	ASPCADRAFT_508878	520984	523474	None	4442	742	24371	No_constitutive_exon_found_in_species
GTGAGTTGGACGCACTGACAGAACTTGGATATATGCTAAGACGGGTATAGGC	602931	603097	603147	603095	-1	ASPCAscaffold_13	ASPCADRAFT_209743	602229	603924	None	4442	742	24371	No_constitutive_exon_found_in_species
TTACCCCTATTCAATGTATCTTGAGGGCATTCTAATGGAATGGGTGACAGAT	647592	648027	648077	648025	-1	ASPCAscaffold_13	ASPCADRAFT_209753	646350	648408	None	4442	742	24371	No_constitutive_exon_found_in_species
ATCACAGGTCTCTGGATACCATCATGGAGAACCCTTTACCAAAAGGGAAGAT	650324	650436	650486	650434	-1	ASPCAscaffold_13	ASPCADRAFT_517318	648946	652002	None	4442	742	24371	No_constitutive_exon_found_in_species
GGTGGCTACCCACCAGGTCAGTAATATTAAATAGGATGAATGTGAGGGAGGG	719068	719074	719018	719070	1	ASPCAscaffold_13	ASPCADRAFT_517333	716737	719074	None	4442	742	24371	No_constitutive_exon_found_in_species
CGGTTCTAGACGCAATGCGGAAATGAAATTAATATATGGGCATGGAACAGTG	747500	747575	747450	747502	1	ASPCAscaffold_13	ASPCADRAFT_151615	746188	748664	None	4442	742	24371	No_constitutive_exon_found_in_species
AGGGTATCGGGGTGGAGGCTAATTGCGAATCCCTCATCTTGGGGTTATAGAG	796620	798308	796570	796622	1	ASPCAscaffold_13	ASPCADRAFT_54131	796253	798308	None	4442	742	24371	No_constitutive_exon_found_in_species
ACGCTGAGCGCCCTCTTCTCAACCTCTTCTCCTCGGACGCAACCGGGTAGAT	867844	868591	868641	868589	-1	ASPCAscaffold_13	ASPCADRAFT_517378	865078	874552	None	4442	742	24371	No_constitutive_exon_found_in_species
ACACTCTTATCCCTCTTAGTTTCCCCTACTTGGCTAATGAGGGGATGTAGAA	866224	866647	866697	866645	-1	ASPCAscaffold_13	ASPCADRAFT_517378	865078	874552	None	4442	742	24371	No_constitutive_exon_found_in_species
GGTGGACGTCCTGCCTGGTTGGCTGCAAGATGCTAATGCCGGGTGCACAGGA	998902	999013	998852	998904	1	ASPCAscaffold_13	ASPCADRAFT_517423	996375	1000067	None	4442	742	24371	No_constitutive_exon_found_in_species
TTCCTCGTCATCTCCTATTCGAATGCCATGGGCTGACGCCGGAGGGACAGAG	1038722	1038827	1038877	1038825	-1	ASPCAscaffold_13	ASPCADRAFT_53975	1038488	1039168	None	4442	742	24371	No_constitutive_exon_found_in_species
TCCCCGATGGTAGGATTTCCCCCGGGGCTGACCGTTCGGGAAACGAGTAGGA	1057213	1057478	1057528	1057476	-1	ASPCAscaffold_13	ASPCADRAFT_132987	1056819	1063087	None	4442	742	24371	No_constitutive_exon_found_in_species
CGCGTGAGTCAATGGCCACCGCTAACTTTCTTTTAATGCGAGGGAGATAGTG	53937	56560	56610	56558	-1	ASPCAscaffold_14	ASPCADRAFT_398903	53937	57155	None	4442	742	24371	No_constitutive_exon_found_in_species
CGCGTGAGTCAATGGCCACCGCTAACTTTCTTTTAATGCGAGGGAGATAGTG	125223	128049	128099	128047	-1	ASPCAscaffold_14	ASPCADRAFT_517475	125223	128711	None	4442	742	24371	No_constitutive_exon_found_in_species
CTTATCTTAGTTAGGGACAGATTTTTCTAACTTATTCTGTGGGTATATAGGT	162170	165493	162120	162172	1	ASPCAscaffold_14	ASPCADRAFT_174329	161425	165493	None	4442	742	24371	No_constitutive_exon_found_in_species
GGGATGAACGAGTTGCTGGTTGATTACGCAAACTAATGGGGAGAGTGTAGTC	223716	224552	223666	223718	1	ASPCAscaffold_14	ASPCADRAFT_408147	223348	224552	None	4442	742	24371	No_constitutive_exon_found_in_species
GTAAGTCCCGTGGGTGCCGATGAGTCGAACATGACTGACACTGGGGGTAGGA	227133	227415	227465	227413	-1	ASPCAscaffold_14	ASPCADRAFT_209914	226795	228240	None	4442	742	24371	No_constitutive_exon_found_in_species
CTGCTGCGGCGAGGGATCTTGCTGACCACCGGCTTTCGCCAACAGGGGAGTG	282024	282044	281974	282026	1	ASPCAscaffold_14	ASPCADRAFT_152107	280967	283573	None	4442	742	24371	No_constitutive_exon_found_in_species
CTCACTCGGGCGCACGCCAAGCCTGGTGCAATACTGACGAGCGAGGGCAGGT	328937	329069	329119	329067	-1	ASPCAscaffold_14	ASPCADRAFT_209953	328548	331262	None	4442	742	24371	No_constitutive_exon_found_in_species
GGATCACTTCTTTTTGAGCTGGTACCTCGCTAATCTTGACTGGGTGAAAGCG	350830	350994	351044	350992	-1	ASPCAscaffold_14	ASPCADRAFT_209959	349840	351492	None	4442	742	24371	No_constitutive_exon_found_in_species
ATATATCTCATCTGTCTGGGCCAGGATGCATGCTAACGGGGAGGGGAAAGGC	427040	427288	426990	427042	1	ASPCAscaffold_14	ASPCADRAFT_174530	426124	428746	None	4442	742	24371	No_constitutive_exon_found_in_species
TTGGGTGAGGGTTGGTTCGATGGCTGATTTGGGTGTGATGGGTGGTATAGGT	427389	428746	427339	427391	1	ASPCAscaffold_14	ASPCADRAFT_174530	426124	428746	None	4442	742	24371	No_constitutive_exon_found_in_species
CATGTCGTTGTCCTTGCGGCCGCATGGATTAGCTGACGCGATGGGCATAGGT	597183	597218	597268	597216	-1	ASPCAscaffold_14	ASPCADRAFT_8414	596181	597441	None	4442	742	24371	No_constitutive_exon_found_in_species
TGTAACTTGAGGGGGGAGGAGGACGGAAAGGGGGGCAGGTCACAGGGCAGCC	621638	621669	621719	621667	-1	ASPCAscaffold_14	ASPCADRAFT_152357	618626	622822	None	4442	742	24371	No_constitutive_exon_found_in_species
TCTTTAGTTGTTCGCTGTGAAACGTGATATTGGACGCTAACGGGTTGAAGTC	630500	631302	631352	631300	-1	ASPCAscaffold_14	ASPCADRAFT_210051	630500	633347	None	4442	742	24371	No_constitutive_exon_found_in_species
CCGACCGAAAATGGCAAAAAGCAATTCTAAGTCGGTTTACTGGGCGACAGTA	717214	717472	717522	717470	-1	ASPCAscaffold_14	ASPCADRAFT_152428	715565	718874	None	4442	742	24371	No_constitutive_exon_found_in_species
GAAACTCCTTCATCCAACAATACGGCTTACAACGCCCTTGAGGAGGGCAGTC	719580	720166	719530	719582	1	ASPCAscaffold_14	ASPCADRAFT_517640	719157	728241	None	4442	742	24371	No_constitutive_exon_found_in_species
TATTACTCATCCCTGGGAACGATGCAGCTAACCATATGAAATGGGTATAGGC	727236	728241	727186	727238	1	ASPCAscaffold_14	ASPCADRAFT_517640	719157	728241	None	4442	742	24371	No_constitutive_exon_found_in_species
GTCCTGGTTCAGTGCTGGGAGTATATGCTGATGAGTATTGGTGGGTATAGGC	731118	731304	731354	731302	-1	ASPCAscaffold_14	ASPCADRAFT_210078	729908	737905	None	4442	742	24371	No_constitutive_exon_found_in_species
TTCGGTAAGCACTTTACATCTGTAGCTCGATCAAGTGCTAATGGGAGCAGGT	730457	730619	730669	730617	-1	ASPCAscaffold_14	ASPCADRAFT_210078	729908	737905	None	4442	742	24371	No_constitutive_exon_found_in_species
CCGGAATGATGAATACTAACCATTGAGATCCTGCGGGGGGAGGAGGACAGAA	748909	749040	748859	748911	1	ASPCAscaffold_14	ASPCADRAFT_133219	748099	750653	None	4442	742	24371	No_constitutive_exon_found_in_species
ATGAGAATGAGGAATATGCTAACAATATGGGGTGTTGGGGGGGAGGATAGTA	750253	750653	750203	750255	1	ASPCAscaffold_14	ASPCADRAFT_133219	748099	750653	None	4442	742	24371	No_constitutive_exon_found_in_species
CAAGGTAAGTACTGATGCAGTACCTCGCGCAACGCTGACCACATGGGCAGGC	886256	886354	886404	886352	-1	ASPCAscaffold_14	ASPCADRAFT_509255	885297	887728	None	4442	742	24371	No_constitutive_exon_found_in_species
GTATGTGATGGGATGCTTTGGTGGAGGCAATGAGATGCTGACGAGGGTAGGA	919691	920184	920234	920182	-1	ASPCAscaffold_14	ASPCADRAFT_174885	918414	921130	None	4442	742	24371	No_constitutive_exon_found_in_species
AAGGTTTGTCCGACTGTTGCTAGAGTCAACAGGTATACTGACGGGAATAGCC	932102	932229	932052	932104	1	ASPCAscaffold_14	ASPCADRAFT_133275	932014	932980	None	4442	742	24371	No_constitutive_exon_found_in_species
GGTATGCAGAGATGTCTATTCTGGTTTCAACCACTGTCTAACGGGAACAGCA	942188	942256	942306	942254	-1	ASPCAscaffold_14	ASPCADRAFT_133277	941878	943240	None	4442	742	24371	No_constitutive_exon_found_in_species
GGTCATTCTGAATTGTGGATTGTATTGATTGCTGATAAGTGGGTGGAAAGAA	993656	993837	993887	993835	-1	ASPCAscaffold_14	ASPCADRAFT_210144	992278	994489	None	4442	742	24371	No_constitutive_exon_found_in_species
GATCATGTGGACATGACAGCCGAGAGAATCGGCGGAGGGGGTGGTAGTAGGG	124100	124317	124050	124102	1	ASPCAscaffold_15	ASPCADRAFT_175093	118551	126957	None	4442	742	24371	No_constitutive_exon_found_in_species
GATCATGTGGACATGACAGCCGAGAGAATCGGCGGAGGGGGTGGTAGTAGGG	263846	264063	263796	263848	1	ASPCAscaffold_15	ASPCADRAFT_175211	258297	266703	None	4442	742	24371	No_constitutive_exon_found_in_species
TCCATATGGACGCGGAATATTTACTGATGTCGGTCGTCGGGGGCCAATAGGT	465509	465734	465459	465511	1	ASPCAscaffold_15	ASPCADRAFT_210270	465264	466898	None	4442	742	24371	No_constitutive_exon_found_in_species
CGTAGGTTACTAATAAGCTTGATGAATCGAACATCGCTGACGACGGGTAGGA	656314	656728	656778	656726	-1	ASPCAscaffold_15	ASPCADRAFT_210322	655397	657457	None	4442	742	24371	No_constitutive_exon_found_in_species
GAACTCTACTCAAGCAGCCCATGGTTTATTTGTGCTAATGGGAGGCGAAGCT	660837	664522	664572	664520	-1	ASPCAscaffold_15	ASPCADRAFT_175414	660837	664641	None	4442	742	24371	No_constitutive_exon_found_in_species
GGCGCAATTCAAGGTTGATCCAACTGGAATGCTGACATAGTGGGATGCAGGC	775366	775573	775316	775368	1	ASPCAscaffold_15	ASPCADRAFT_210415	772881	778276	None	4442	742	24371	No_constitutive_exon_found_in_species
GTGTCCCATCGCGTTCCGCCAAAGGCAACTTTAACCATTGCGGGACACAGTA	869480	869794	869430	869482	1	ASPCAscaffold_15	ASPCADRAFT_133546	868353	871243	None	4442	742	24371	No_constitutive_exon_found_in_species
GTATCTTTGCCCTGTGATTTCAAGGATTGGAAGTGGCTAATGGGAGATAGAT	900361	900936	900986	900934	-1	ASPCAscaffold_15	ASPCADRAFT_509493	900361	902456	None	4442	742	24371	No_constitutive_exon_found_in_species
CCAGGCAAAGTGTTCGCTAACACATTATTAGGAGATCTCGGGATATTGAGAA	922215	922339	922165	922217	1	ASPCAscaffold_15	ASPCADRAFT_153252	921873	922520	None	4442	742	24371	No_constitutive_exon_found_in_species
TGGGTGGTTGTGATCATTTGGGTTGCTTTGGTCGGGCTAATGGGGGATAGAT	934909	935189	935239	935187	-1	ASPCAscaffold_15	ASPCADRAFT_133558	931295	936262	None	4442	742	24371	No_constitutive_exon_found_in_species
TGTGTGTGTGTGTGTGTGTGTATATTGGACTAACTGTGTGATGGGGGTAGGT	969830	969994	969780	969832	1	ASPCAscaffold_15	ASPCADRAFT_133565	969536	969994	None	4442	742	24371	No_constitutive_exon_found_in_species
TAATTATTGACGTCTGCTCCTGATGAGGGTATGGCTAATGAATGGGTTAGGA	970420	970911	970961	970909	-1	ASPCAscaffold_15	ASPCADRAFT_509503	970420	971934	None	4442	742	24371	No_constitutive_exon_found_in_species
TGCCGTTTTTCTTTGTGTCGAGTGAGGTCGGTTGCTGATGTGACGGGTAGTA	1006106	1006287	1006337	1006285	-1	ASPCAscaffold_15	ASPCADRAFT_517942	1006106	1007722	None	4442	742	24371	No_constitutive_exon_found_in_species
TTTCTGTCCCCTGGTTTGCCTTCCCCACGCAGATACTGACATGAGGGCAGAC	1008490	1009044	1008440	1008492	1	ASPCAscaffold_15	ASPCADRAFT_153285	1008041	1009307	None	4442	742	24371	No_constitutive_exon_found_in_species
CTATTCTCTGGATCTAGTTCTCTGGGTGCAGCTGCTGACGCTAAGGGAAGGA	1014519	1015251	1014469	1014521	1	ASPCAscaffold_15	ASPCADRAFT_175599	1013985	1015251	None	4442	742	24371	No_constitutive_exon_found_in_species
CGGACCTGCGGTTCCCCCGGAGAGATTTGGTGGCTAACGGGGCGGGACAGGG	25797	27784	25747	25799	1	ASPCAscaffold_16	ASPCADRAFT_133591	24445	27784	None	4442	742	24371	No_constitutive_exon_found_in_species
GAATTCCATCGGGAGGTGTCGGGGGTGCGCTGATCCATATGGGGGCGTAGCG	92658	93442	92608	92660	1	ASPCAscaffold_16	ASPCADRAFT_8903	92327	93945	None	4442	742	24371	No_constitutive_exon_found_in_species
TTGTTTGTAAACGAGAAAAAGAGTGGGAGATGGTACTAACGGGTGTGTAGAA	94352	94419	94469	94417	-1	ASPCAscaffold_16	ASPCADRAFT_175662	94352	95372	None	4442	742	24371	No_constitutive_exon_found_in_species
GAGTTTGTCTGAGCTGTAGCCGGGGCTTGTACTGATTTGTGGGATGATAGAT	115859	116113	116163	116111	-1	ASPCAscaffold_16	ASPCADRAFT_56024	114482	117307	None	4442	742	24371	No_constitutive_exon_found_in_species
TTCGACTGGGAAGGATGACCCAGTTGACTAACACATGGTGGGCAAAATAGCA	192010	192055	192105	192053	-1	ASPCAscaffold_16	ASPCADRAFT_8936	190645	192774	None	4442	742	24371	No_constitutive_exon_found_in_species
TCCAAACAAGAGTGGGAACATACGACCAGGACTGGTAAGTGACTGGGTAGCA	237599	237896	237946	237894	-1	ASPCAscaffold_16	ASPCADRAFT_517986	237599	239791	None	4442	742	24371	No_constitutive_exon_found_in_species
GGGTTGGGGTGGTGGCTTCGGGAATTAGGCTGACAACCGGGGGTGGTTAGCA	282509	282577	282627	282575	-1	ASPCAscaffold_16	ASPCADRAFT_133648	282221	283303	None	4442	742	24371	No_constitutive_exon_found_in_species
AATCTATCCCCAACCCATGAGCTAAACTGTACTAATCCTCGGGACTATAGAT	404083	404925	404033	404085	1	ASPCAscaffold_16	ASPCADRAFT_210548	402920	404925	None	4442	742	24371	No_constitutive_exon_found_in_species
TCTAGACCTACAGAGAAACCTCCAATGGACTAATGGGGGGTGGAAACCAGCA	532228	532376	532178	532230	1	ASPCAscaffold_16	ASPCADRAFT_210587	531244	535095	None	4442	742	24371	No_constitutive_exon_found_in_species
CGCCGAGCTTCCAGCACCTAGTCAACCGAGAACCTGTCCTGGGTGGCCAGTC	538159	538321	538109	538161	1	ASPCAscaffold_16	ASPCADRAFT_55831	537348	538662	None	4442	742	24371	No_constitutive_exon_found_in_species
TGTGCAGCTCTACCCAGAGCTTTCATAATGACCACTGACGGGAACTATAGGG	566733	569536	566683	566735	1	ASPCAscaffold_16	ASPCADRAFT_518065	565783	569536	None	4442	742	24371	No_constitutive_exon_found_in_species
GCTCTAATGCTTTGTTTTATCGAAAGTCTGCTGACTGGGAGAATTGATAGGT	614209	614547	614597	614545	-1	ASPCAscaffold_16	ASPCADRAFT_56266	613897	615383	None	4442	742	24371	No_constitutive_exon_found_in_species
TGGTGATATCGCCGTGTGACTCGCTCGCTGACTGACCTGGGCGATAATAGGC	628705	632424	628655	628707	1	ASPCAscaffold_16	ASPCADRAFT_399562	628242	632706	None	4442	742	24371	No_constitutive_exon_found_in_species
CCTGTGTCTCTCTTTTCCCGATCAAACCCAAAGTAACCGTGGGAGTGTAGTG	669958	671304	671354	671302	-1	ASPCAscaffold_16	ASPCADRAFT_55890	669958	672057	None	4442	742	24371	No_constitutive_exon_found_in_species
TACAAAATCAAATACGGAATGCTAATGACTCCGGGAATGGGAATCAATAGAG	686909	687002	686859	686911	1	ASPCAscaffold_16	ASPCADRAFT_9084	686641	687185	None	4442	742	24371	No_constitutive_exon_found_in_species
TACAAGGATAAATGAACGAAAAGATGCTAATTGGTCAACCTGGGAATTAGGC	687107	687185	687057	687109	1	ASPCAscaffold_16	ASPCADRAFT_9084	686641	687185	None	4442	742	24371	No_constitutive_exon_found_in_species
TTCTCGTGCGAGTAGCCCCATCGTGCGTTCATAGGCTAACTCGGGGATAGCG	72879	73005	72829	72881	1	ASPCAscaffold_17	ASPCADRAFT_176233	72423	73939	None	4442	742	24371	No_constitutive_exon_found_in_species
CACAGAGAGAGGAATGAATGTGATGGCTAACTGGGAGATGTTGGGGGTAGGC	114522	114620	114670	114618	-1	ASPCAscaffold_17	ASPCADRAFT_9174	114407	114953	None	4442	742	24371	No_constitutive_exon_found_in_species
TCTATAGTGAGTGTTCCGATGCTCTGCGACGTGGTTGCTGATTGGGACAGTG	117020	117125	117175	117123	-1	ASPCAscaffold_17	ASPCADRAFT_518179	115741	117606	None	4442	742	24371	No_constitutive_exon_found_in_species
GCCCCTCCGATCGCGAGCTGGATGCTAAACTACCCGGTTTGGGGGTAAAGGG	159494	160670	159444	159496	1	ASPCAscaffold_17	ASPCADRAFT_518191	158771	160670	None	4442	742	24371	No_constitutive_exon_found_in_species
CTGCAGCCGCAGATAAGAGAGAGCAGTGCGAAAACTAAGCTGGGTGATAGTG	213357	213748	213307	213359	1	ASPCAscaffold_17	ASPCADRAFT_509779	211866	214436	None	4442	742	24371	No_constitutive_exon_found_in_species
GGGGTAGGTTCTTTACATTTCACCTTCGTTGCCCAACTAACGGGATGCAGAA	243862	245324	245374	245322	-1	ASPCAscaffold_17	ASPCADRAFT_56735	243862	245562	None	4442	742	24371	No_constitutive_exon_found_in_species
GAGTGAGTACGTTACTGTGGGCGGGATTAGACGAGGGGATTACAGTGGAGGA	256474	256593	256424	256476	1	ASPCAscaffold_17	ASPCADRAFT_176360	255637	256593	None	4442	742	24371	No_constitutive_exon_found_in_species
AACCCAGTCACCATGTTTCCATCGACACTAATCTGATGTATGGGAAATAGCA	310676	311411	311461	311409	-1	ASPCAscaffold_17	ASPCADRAFT_154078	310676	312326	None	4442	742	24371	No_constitutive_exon_found_in_species
GTTACACCTCCCTTCAGCCCCTCGAGCAATGCTAATCTCATTGAGGGTAGGC	318062	318533	318583	318531	-1	ASPCAscaffold_17	ASPCADRAFT_399724	317803	318951	None	4442	742	24371	No_constitutive_exon_found_in_species
CCCCGCGCCTCGTTTACAGGAAAGACGCTTCTTGTCTGGGGAGGCGCGAGCT	381900	382414	381850	381902	1	ASPCAscaffold_17	ASPCADRAFT_56526	381382	382414	None	4442	742	24371	No_constitutive_exon_found_in_species
ACAATCCCCCATTTCCACTCGGTCGCACACAACTAACACATAGGGAGCAGAA	420101	420976	421026	420974	-1	ASPCAscaffold_17	ASPCADRAFT_210791	420101	421971	None	4442	742	24371	No_constitutive_exon_found_in_species
TTTAGGACAGCTTGTTAAATATTAAATACATGCGCTACAATGGGTTGAAGTT	432599	432788	432549	432601	1	ASPCAscaffold_17	ASPCADRAFT_399756	432064	433595	None	4442	742	24371	No_constitutive_exon_found_in_species
TGGGGAGTGGGATGAAATTAAATCCCTTCTTTTGCAATATGGGGTCGAAGAA	459103	459134	459184	459132	-1	ASPCAscaffold_17	ASPCADRAFT_399760	459103	461651	None	4442	742	24371	No_constitutive_exon_found_in_species
GGGTGCGTTGGACGCTCACAGTGTTATAGACAACGAGCTGACGGGTATAGGT	486896	486974	486846	486898	1	ASPCAscaffold_17	ASPCADRAFT_518259	485073	487643	None	4442	742	24371	No_constitutive_exon_found_in_species
GTTGTGTCGTTGAGGTCATTAAATGACTAGCGTTGACAATGGGAAATCAGAT	516759	517342	517392	517340	-1	ASPCAscaffold_17	ASPCADRAFT_133957	516759	518598	None	4442	742	24371	No_constitutive_exon_found_in_species
TAGGATGCAACTGTGTGGTAATACCTATACTGACTATGATGGGCTGGCAGGG	564033	564365	563983	564035	1	ASPCAscaffold_17	ASPCADRAFT_133971	562280	564365	None	4442	742	24371	No_constitutive_exon_found_in_species
CTTTCATTGTTATTACTATTTGGAGTTCTGGGTTGACAGTGGGGTACTAGGG	569594	569922	569972	569920	-1	ASPCAscaffold_17	ASPCADRAFT_133973	569594	570572	None	4442	742	24371	No_constitutive_exon_found_in_species
TTTTGCGAAGTCCTCTTGGGTACGGGTGAGCTGACAGGTTGGGAATTTAGTG	600424	600979	600374	600426	1	ASPCAscaffold_17	ASPCADRAFT_154209	599393	600979	None	4442	742	24371	No_constitutive_exon_found_in_species
GAGGAAGGGTTGGGATTAGCTAACTAAACTAAATGGAATGGGTTGGGTAGGT	639274	639485	639224	639276	1	ASPCAscaffold_17	ASPCADRAFT_509864	638675	639752	None	4442	742	24371	No_constitutive_exon_found_in_species
GGTATGTGCTTGTGTGTGGTGCTGGGTGTGGATCGAATCTGATGGGTTAGGG	641460	641699	641749	641697	-1	ASPCAscaffold_17	ASPCADRAFT_210831	641460	642038	None	4442	742	24371	No_constitutive_exon_found_in_species
TGATCCTTTGCGTTGGGTGATGGGGTGATGGGGCTAATATGGGAAGACAGAT	672255	672682	672732	672680	-1	ASPCAscaffold_17	ASPCADRAFT_518291	672180	673732	None	4442	742	24371	No_constitutive_exon_found_in_species
TACCCCTCTCCACCACGTATCAACTGACCCAAAGAACCGGGGGAGTATAGCA	692229	692576	692626	692574	-1	ASPCAscaffold_17	ASPCADRAFT_210839	691831	693903	None	4442	742	24371	No_constitutive_exon_found_in_species
TCTATAGGGGGGATAATGATACTAGTCATACTAAAGCTAAGGGGGGGCAGGG	834963	834998	835048	834996	-1	ASPCAscaffold_17	ASPCADRAFT_509897	833657	836349	None	4442	742	24371	No_constitutive_exon_found_in_species
CGGTACGCTCACCTCCGAGAAGCTCCTATGAGAGTACTGACAGCGGGTAGAC	838147	838286	838336	838284	-1	ASPCAscaffold_17	ASPCADRAFT_9390	836998	838493	None	4442	742	24371	No_constitutive_exon_found_in_species
CCGTCGGCGGGCGTCTTGGAGGGGTTGGGGGAGGAGTAACGGGGGTGCAGGA	39811	39953	40003	39951	-1	ASPCAscaffold_18	ASPCADRAFT_210874	37903	41308	None	4442	742	24371	No_constitutive_exon_found_in_species
CATCATTCACAGCGACTCAAGGCACTGACGTCAATTGCTGGGTAGCACAGAC	67931	68881	67881	67933	1	ASPCAscaffold_18	ASPCADRAFT_9421	67158	69660	None	4442	742	24371	No_constitutive_exon_found_in_species
TGTTGTGGTTTTGGGGGTTAGTTTGCTAATGTATGTGGGATGGGGTGTAGGG	73143	73464	73514	73462	-1	ASPCAscaffold_18	ASPCADRAFT_509922	72483	74197	None	4442	742	24371	No_constitutive_exon_found_in_species
GCTGTTAAGGTGGAGGCGCGGGAGGGCTGGCTAATGTGGAGTATGGGTAGAA	72483	73071	73121	73069	-1	ASPCAscaffold_18	ASPCADRAFT_509922	72483	74197	None	4442	742	24371	No_constitutive_exon_found_in_species
CGTAAGTGATGCCGATACCTTAGGGTTGGCTGGCCACTAACCGGGGGCAGCG	90787	90908	90958	90906	-1	ASPCAscaffold_18	ASPCADRAFT_176664	90029	91791	None	4442	742	24371	No_constitutive_exon_found_in_species
AATGAATGAATGAATTGCTAATAATTGATAATGTTGGATGGGATATATAGAA	205437	205520	205570	205518	-1	ASPCAscaffold_18	ASPCADRAFT_9464	205437	205878	None	4442	742	24371	No_constitutive_exon_found_in_species
TCCCAGCTTCGCTGGACTGACGAGCGATATCTCCGTGGGCGGGGTACTAGGA	259430	259464	259514	259462	-1	ASPCAscaffold_18	ASPCADRAFT_154471	257443	259789	None	4442	742	24371	No_constitutive_exon_found_in_species
GATTTAGTTGTAAGGGAGTGGCTAATTGGATGGGATGCTGGGGGGTGCAGAA	432877	433149	432827	432879	1	ASPCAscaffold_18	ASPCADRAFT_210965	432192	433519	None	4442	742	24371	No_constitutive_exon_found_in_species
GGGGGAGTGTATGTGGGTGTTTACTAACGAGGATGGGGTGAAAAAAATAGGA	443815	444517	443765	443817	1	ASPCAscaffold_18	ASPCADRAFT_57149	443310	444517	None	4442	742	24371	No_constitutive_exon_found_in_species
GCTCGAGAGTTCGGATGGTGAGCTTTGCGAAGATGGAGGGTGGCAAACAGGC	446634	446969	447019	446967	-1	ASPCAscaffold_18	ASPCADRAFT_518417	446634	449894	None	4442	742	24371	No_constitutive_exon_found_in_species
CATGTAAGCTCCTTGTATATTATGGATTGGATGGCGTCTAACGGGTACAGCC	457655	457737	457605	457657	1	ASPCAscaffold_18	ASPCADRAFT_210972	454688	458071	None	4442	742	24371	No_constitutive_exon_found_in_species
ATTGTATTGTTTTTATTGTGGCGGAATGCTAATGGGTGGGAATGGGACAGGT	501922	502033	501872	501924	1	ASPCAscaffold_18	ASPCADRAFT_9563	501528	502033	None	4442	742	24371	No_constitutive_exon_found_in_species
CGACGGTCTGGGGCTTAGTTGAGATGGGCTGATTCTTATCAACTGGGTAGGG	532674	532841	532891	532839	-1	ASPCAscaffold_18	ASPCADRAFT_510047	532303	536179	None	4442	742	24371	No_constitutive_exon_found_in_species
CTACCACTAAAAAAAAGTTAGTTTCTGCTCTGCTAACGCCTGGGAACTAGTG	652761	652791	652711	652763	1	ASPCAscaffold_18	ASPCADRAFT_211042	652559	658350	None	4442	742	24371	No_constitutive_exon_found_in_species
CGTATAAAGTACATATGCGGAGAACAAAGGCTTATATTTCTGGGGAAAAGTC	670152	670422	670102	670154	1	ASPCAscaffold_18	ASPCADRAFT_154750	669380	670422	None	4442	742	24371	No_constitutive_exon_found_in_species
ATGAAATTGGATCTAACAAAGGAAGAGGAGGGAGGGGGGAAAAAAAAAAGCC	674180	674482	674532	674480	-1	ASPCAscaffold_18	ASPCADRAFT_211057	673522	675081	None	4442	742	24371	No_constitutive_exon_found_in_species
TGTTTGCTTTGGAATATACGTTTGATGCTGATGGGAGAATGGGAAAACAGAG	682516	682807	682857	682805	-1	ASPCAscaffold_18	ASPCADRAFT_211060	680538	683586	None	4442	742	24371	No_constitutive_exon_found_in_species
TTAAGCTGCGTTGCCCACAATGCCCCGAAAGCTGACACAAGAACGGGAAGCA	22764	23160	23210	23158	-1	ASPCAscaffold_19	ASPCADRAFT_211082	14405	25035	None	4442	742	24371	No_constitutive_exon_found_in_species
AACGGGAAGAAAAAGGCACCATTCCATGTCTAAATATCTAACGGGAACAGGA	17489	17772	17822	17770	-1	ASPCAscaffold_19	ASPCADRAFT_211082	14405	25035	None	4442	742	24371	No_constitutive_exon_found_in_species
CGATTTCTCAAAATCATTCATTGTCTGCTAACTTGGTCGGTGGGGCGAAGAT	17040	17165	17215	17163	-1	ASPCAscaffold_19	ASPCADRAFT_211082	14405	25035	None	4442	742	24371	No_constitutive_exon_found_in_species
AGATGCCCCTTCCCCAGTCCTAAAACACCGGCGCAACTAACGGGATATAGGG	115550	115650	115700	115648	-1	ASPCAscaffold_19	ASPCADRAFT_211115	109735	115913	None	4442	742	24371	No_constitutive_exon_found_in_species
AGACACCATCTCCTCCGACAAAATTTGTGCAGCTGCTAATTGGGGCACAGTA	113757	114028	113707	113759	1	ASPCAscaffold_19	ASPCADRAFT_57292	112855	114028	None	4442	742	24371	No_constitutive_exon_found_in_species
CTTCTCTCCCCAGGGTGATCATCAGTTCGAACTGACATCGTGGGCAACAGAC	143768	144685	143718	143770	1	ASPCAscaffold_19	ASPCADRAFT_510142	140770	144685	None	4442	742	24371	No_constitutive_exon_found_in_species
GTAAGCCAAAGACAGTCCAGACCCACAGAATACCAACTGACGGGCAACAGTT	190739	190863	190913	190861	-1	ASPCAscaffold_19	ASPCADRAFT_154934	189964	192533	None	4442	742	24371	No_constitutive_exon_found_in_species
TTTCTCCGGACTTTGTGTATGGGACTGCTTGCTGATCCTTTGGGGTACAGAT	207487	208163	208213	208161	-1	ASPCAscaffold_19	ASPCADRAFT_510160	207487	209876	None	4442	742	24371	No_constitutive_exon_found_in_species
TCGATTCTGTCAAAATTTGTCCGCCATAATACTGACTAGAGAGGGTATAGAG	317495	317524	317574	317522	-1	ASPCAscaffold_19	ASPCADRAFT_510185	315517	318064	None	4442	742	24371	No_constitutive_exon_found_in_species
ACGAGTCAGAAGAGTTGGAAATGCAAGAAGGGCATGCCATGAATGGGAAGGG	498504	498588	498454	498506	1	ASPCAscaffold_19	ASPCADRAFT_155128	494877	501212	None	4442	742	24371	No_constitutive_exon_found_in_species
GCAGTGAGCCGTGTCCTCCATGTGCAGAGCCATGTGGGTGGGGGTGCAAGCA	499615	500944	499565	499617	1	ASPCAscaffold_19	ASPCADRAFT_155128	494877	501212	None	4442	742	24371	No_constitutive_exon_found_in_species
TATAAATACACAGTACACTAATTATTTGGGTGATTAATGATGGGGGACAGTC	505502	505588	505452	505504	1	ASPCAscaffold_19	ASPCADRAFT_155131	504996	507928	None	4442	742	24371	No_constitutive_exon_found_in_species
CTTCTTTCTCTTCGTGTTGGGTTGGGTTGAGGTGGCTGATTGGTGGGTAGAA	505934	505956	505884	505936	1	ASPCAscaffold_19	ASPCADRAFT_155131	504996	507928	None	4442	742	24371	No_constitutive_exon_found_in_species
GAGTTGAGTTGCCAGTCTCGTCGAGGTACTGGGTGATGCTGATGGGTTAGCT	506151	506251	506101	506153	1	ASPCAscaffold_19	ASPCADRAFT_155131	504996	507928	None	4442	742	24371	No_constitutive_exon_found_in_species
GGAGCTGTAAGTGGTCTTCCCGAGGTGAAGGTTGGTACTAATGGGCATAGGG	510591	510962	511012	510960	-1	ASPCAscaffold_19	ASPCADRAFT_510232	510008	511695	None	4442	742	24371	No_constitutive_exon_found_in_species
CGGGGTCCCTGTCGTGCTGGGGGCGGACGTGATGGTACTAGATTGGGCAGTG	571056	571145	571006	571058	1	ASPCAscaffold_19	ASPCADRAFT_409445	570140	571145	None	4442	742	24371	No_constitutive_exon_found_in_species
AACACGGCGCGCACATGGTTCAGTGCCTAACAATTTATCTGGGGTTGTAGTA	13889	13954	13839	13891	1	ASPCAscaffold_20	ASPCADRAFT_211305	13173	15885	None	4442	742	24371	No_constitutive_exon_found_in_species
GTTTTGTGCATCTGTGTCTTCTTACTTTGACTAATTCTTTGGGTGATAAGTG	18969	19276	18919	18971	1	ASPCAscaffold_20	ASPCADRAFT_155256	17578	19276	None	4442	742	24371	No_constitutive_exon_found_in_species
GGATTCGCTTGGATCTGTGGTGCTTCTGTTGCTAATTTGAAGGGAAATAGGA	43691	43780	43641	43693	1	ASPCAscaffold_20	ASPCADRAFT_9873	43365	43780	None	4442	742	24371	No_constitutive_exon_found_in_species
CTCCCCTCTCCAGCTCCTCATCGCTAATGTTTTTATACTTTCGGGAACAGTG	143902	145021	145071	145019	-1	ASPCAscaffold_20	ASPCADRAFT_211384	142930	145370	None	4442	742	24371	No_constitutive_exon_found_in_species
GGAATACTTTGTACAACACTTCAAACTAACATTATATAATATGGGTATAGAC	212170	212439	212489	212437	-1	ASPCAscaffold_20	ASPCADRAFT_211409	212170	213254	None	4442	742	24371	No_constitutive_exon_found_in_species
TTCCCGACGTGGGACCAGCTCCCAGTGGCTTCTAACCATGGGAACAATAGGA	246411	246531	246581	246529	-1	ASPCAscaffold_20	ASPCADRAFT_510339	245101	247009	None	4442	742	24371	No_constitutive_exon_found_in_species
GGGGTTTGATTGGTTATGGGGAGTAGGTGCTGATATGTGTGGGGGGATAGTA	276746	276881	276931	276879	-1	ASPCAscaffold_20	ASPCADRAFT_57996	276746	277465	None	4442	742	24371	No_constitutive_exon_found_in_species
TCTTCGTCGGGTTGACTTTGGCATTCATCCAACAGCTGATGGGGAGTTAGAT	366328	368441	366278	366330	1	ASPCAscaffold_20	ASPCADRAFT_211459	365875	368441	None	4442	742	24371	No_constitutive_exon_found_in_species
CCTTCCGCCGCCGAGGTGCCTGGATGACATACTGATACCCGGGGAATTAGAA	410771	411251	410721	410773	1	ASPCAscaffold_20	ASPCADRAFT_211476	410460	413733	None	4442	742	24371	No_constitutive_exon_found_in_species
GTTGTAACTATCATGGTGAGACTTGGGCATCTAACACCTTGGGTGAACAGTG	447199	447408	447149	447201	1	ASPCAscaffold_20	ASPCADRAFT_9998	444639	447512	None	4442	742	24371	No_constitutive_exon_found_in_species
CCATACCTATAAGCTTTATCTTTTCTTTCTTTTCCCGCATGGGAAATTAGGA	490687	490714	490637	490689	1	ASPCAscaffold_20	ASPCADRAFT_10012	488920	490714	None	4442	742	24371	No_constitutive_exon_found_in_species
TGCGTGGTTTGGGGATTGGGGATTGGGTTAAGCTAACTGGTTGGGGGTAGCG	521563	521706	521756	521704	-1	ASPCAscaffold_20	ASPCADRAFT_409608	521178	522602	None	4442	742	24371	No_constitutive_exon_found_in_species
AGGGTTCTCGTCCGGGAGAGGGAATGGAGGGATACCGCTGACGGGCATAGCT	521178	521511	521561	521509	-1	ASPCAscaffold_20	ASPCADRAFT_409608	521178	522602	None	4442	742	24371	No_constitutive_exon_found_in_species
GTTATCTTTTCGCATAGTGTTGTGTTGCAATGTTGTTAACTGGGAACTAGAT	568030	568072	567980	568032	1	ASPCAscaffold_20	ASPCADRAFT_400349	566246	568159	None	4442	742	24371	No_constitutive_exon_found_in_species
CCCTGTTGATTCGGTGGGCAGTGCTGAGTGTGCGAGTGGGTGAGGGGCAGAC	89806	92652	92702	92650	-1	ASPCAscaffold_21	ASPCADRAFT_177909	85638	93381	None	4442	742	24371	No_constitutive_exon_found_in_species
CTCGCTCTCTACAACTTACGGTCAACACCATACTAACAAAGGGAGTCTAGGT	94492	95059	95109	95057	-1	ASPCAscaffold_21	ASPCADRAFT_518816	93986	96256	None	4442	742	24371	No_constitutive_exon_found_in_species
GTTGCCGGTAGGATCCTGATCGACGGGGAGATGTCAGCTAACGGGTCAAGAA	101372	101448	101498	101446	-1	ASPCAscaffold_21	ASPCADRAFT_58232	99923	101719	None	4442	742	24371	No_constitutive_exon_found_in_species
GATGGTACGTTAACTCTTGGATGTTGCTCGATGCAAGCTGACGGGGATAGAT	128856	128964	129014	128962	-1	ASPCAscaffold_21	ASPCADRAFT_409651	128856	130454	None	4442	742	24371	No_constitutive_exon_found_in_species
GTGAGCGGCCATGGTCACAGTGTTGGGAGATTAGACACTAAGGGTCACAGGT	137786	140722	140772	140720	-1	ASPCAscaffold_21	ASPCADRAFT_155639	137786	140916	None	4442	742	24371	No_constitutive_exon_found_in_species
CCGGTTTGTTCTGGGAAAGTAACATCGTAGAGCTTGACTGATGGGAGCAGAT	222623	222709	222573	222625	1	ASPCAscaffold_21	ASPCADRAFT_155702	221935	223689	None	4442	742	24371	No_constitutive_exon_found_in_species
AAGTGGCTAGAGTCGGGCCATCAGCATCCGCTAATGCAGGGGTGATGTAGGA	223377	223689	223327	223379	1	ASPCAscaffold_21	ASPCADRAFT_155702	221935	223689	None	4442	742	24371	No_constitutive_exon_found_in_species
CAAATATCATTGCTGTCCGAGCGGGTTGAAATTTAACATCTGGGTAATAGCG	228103	228450	228500	228448	-1	ASPCAscaffold_21	ASPCADRAFT_211568	226328	232418	None	4442	742	24371	No_constitutive_exon_found_in_species
TTTTTTTTTTTTTTTCCCTCTACTGCTTGATGGCTAACAGAATGGGCAAGAC	277710	278032	277660	277712	1	ASPCAscaffold_21	ASPCADRAFT_134717	276362	281983	None	4442	742	24371	No_constitutive_exon_found_in_species
CAGTCCCTGCAAAGGTGGGGAGCAATACTAACAATGGGTTGAAATTGCAGCG	286516	286923	286973	286921	-1	ASPCAscaffold_21	ASPCADRAFT_134720	286516	289854	None	4442	742	24371	No_constitutive_exon_found_in_species
GTCATCGTTTGTGATATGCTAGGTAGTGGTGTGCTTACATTGGGATATAGGC	287659	289409	289459	289407	-1	ASPCAscaffold_21	ASPCADRAFT_211587	287659	289945	None	4442	742	24371	No_constitutive_exon_found_in_species
GCAACGTCAGCGACAACCCCCGTTGTGCTAACTGACCTATCGTGGGGCAGAT	368367	368608	368317	368369	1	ASPCAscaffold_21	ASPCADRAFT_400435	368081	369545	None	4442	742	24371	No_constitutive_exon_found_in_species
GCCCTCTTCCTTGATGGTTGCACGGGAACAGGATTGGCTAACGAGGGCAGTG	389798	389905	389748	389800	1	ASPCAscaffold_21	ASPCADRAFT_400441	387493	394059	None	4442	742	24371	No_constitutive_exon_found_in_species
TTTCTTTGTGTGTAATAGGGCATTGGGCTGATAAATGAGGTTGGGAACAGCA	415780	416241	415730	415782	1	ASPCAscaffold_21	ASPCADRAFT_19960	415380	416241	None	4442	742	24371	No_constitutive_exon_found_in_species
CTTTCCTGCTATACATTTAATATGCACTTGTGTGCTAATTATGTGGGCAGGT	435795	436170	436220	436168	-1	ASPCAscaffold_21	ASPCADRAFT_211632	435795	437063	None	4442	742	24371	No_constitutive_exon_found_in_species
TGTCCATCTAGAGACATGGCTTGCTGTCAGCCTGGCTAACGAGGGTCCAGTC	458134	458719	458769	458717	-1	ASPCAscaffold_21	ASPCADRAFT_211635	453654	462018	None	4442	742	24371	No_constitutive_exon_found_in_species
TCCAACCTGCATGATTCAATTGACTGTACGTCGCTGATGCAGGGGAGCAGTC	89425	89606	89656	89604	-1	ASPCAscaffold_22	ASPCADRAFT_400506	87085	96361	None	4442	742	24371	No_constitutive_exon_found_in_species
CCCCCTTTTTTTTTTTCTTTCAACCAATGACTGACTTTTAGCTGGGATAGAT	140338	140930	140288	140340	1	ASPCAscaffold_22	ASPCADRAFT_211747	138959	141913	None	4442	742	24371	No_constitutive_exon_found_in_species
TGGTCCGAAGCATCGAAGAGTAGTCAGAAAACACACTCAACGGGTCAAAGGT	281431	281488	281381	281433	1	ASPCAscaffold_22	ASPCADRAFT_58511	280867	282125	None	4442	742	24371	No_constitutive_exon_found_in_species
TACCCGAACCTCCAAACCACGGGTACGTACTAACGGGGTGACGAAAATAGTG	336336	336652	336702	336650	-1	ASPCAscaffold_22	ASPCADRAFT_10296	336336	337844	None	4442	742	24371	No_constitutive_exon_found_in_species
TGGGGGTCGGATGGGGGTTGGGATTGTGGCTAATTGGGATGGGGGGTTAGGT	405567	405892	405517	405569	1	ASPCAscaffold_22	ASPCADRAFT_211821	404977	406183	None	4442	742	24371	No_constitutive_exon_found_in_species
ACCGCGTTCCCTGGTGACTGCCTGGGCGCTAATCCATTGCCTGGGGAAAGGG	465404	467188	465354	465406	1	ASPCAscaffold_22	ASPCADRAFT_211833	465087	467188	None	4442	742	24371	No_constitutive_exon_found_in_species
GAGAGACTTCTCAGTGTTACTCAAGTATAAGGGTCTAAGAACCGGGATAGAG	191067	191689	191017	191069	1	ASPCAscaffold_23	ASPCADRAFT_519088	190577	192123	None	4442	742	24371	No_constitutive_exon_found_in_species
GTGCGTTCCAATATGCAGCTGTACCACGTACGAGGCTCACGGGAATCTAGGG	203699	203976	204026	203974	-1	ASPCAscaffold_23	ASPCADRAFT_134979	202347	204176	None	4442	742	24371	No_constitutive_exon_found_in_species
ATGCGCGATACCTCCCATGCGCAAGCCCCCTTCTGACATTGGGGTAATAGAC	246578	246796	246846	246794	-1	ASPCAscaffold_23	ASPCADRAFT_400674	246179	247298	None	4442	742	24371	No_constitutive_exon_found_in_species
CACGGTAAGTGGCGCCCTGTTTTGGGTCGTAGCCTAGCTAATGGGTATAGAA	261173	261571	261123	261175	1	ASPCAscaffold_23	ASPCADRAFT_211898	259591	261571	None	4442	742	24371	No_constitutive_exon_found_in_species
ACTTGGCGACCAAGGGGAGCTCTCACTAATCTGCGGGGGGGGGGACCCAGGG	289924	291386	289874	289926	1	ASPCAscaffold_23	ASPCADRAFT_156441	289514	291514	None	4442	742	24371	No_constitutive_exon_found_in_species
CTCTCCAATTTTCCACCCTGTGGATACCGAAGCAGGCCTAATTGGGACAGCA	293014	293318	292964	293016	1	ASPCAscaffold_23	ASPCADRAFT_135015	291972	293701	None	4442	742	24371	No_constitutive_exon_found_in_species
GCAGGATCCATCCCTCGTCTTCCGGGATGCCCGGTGGGCTGATGCGATAGCT	300218	300349	300399	300347	-1	ASPCAscaffold_23	ASPCADRAFT_10464	300218	300580	None	4442	742	24371	No_constitutive_exon_found_in_species
TGCCAATCGCACCGCTGCAGATTCGAGGGACACCACTGACAGGGATGTAGCT	310558	310663	310713	310661	-1	ASPCAscaffold_23	ASPCADRAFT_519127	308723	310877	None	4442	742	24371	No_constitutive_exon_found_in_species
GGTGGAGGGTGGGAATGGCAGCGCGGAACGGACGGACGGGGGAGGGACAGGG	312219	312308	312358	312306	-1	ASPCAscaffold_23	ASPCADRAFT_14063	312219	314455	None	4442	742	24371	No_constitutive_exon_found_in_species
ACCTTCTACCATGTCTACGCATTATGTTCATGCTAACTTAGGGAGCCCAGAA	320983	321490	320933	320985	1	ASPCAscaffold_23	ASPCADRAFT_135028	320148	321602	None	4442	742	24371	No_constitutive_exon_found_in_species
ATCCACCCTAATCCACTCATCCAAGACGAACCCAGGCGCTGGGATTGCAGGC	54463	54545	54595	54543	-1	ASPCAscaffold_24	ASPCADRAFT_178793	53019	54704	None	4442	742	24371	No_constitutive_exon_found_in_species
CCTTCATGTCATTCCAGAATTGAATGTCACTGATTCAATGGTGGGGTTAGAA	68164	69317	68114	68166	1	ASPCAscaffold_24	ASPCADRAFT_178807	67990	70045	None	4442	742	24371	No_constitutive_exon_found_in_species
CACTCTCCACATAATTTCCAATAAATTACTGATTGGATGGGAAATACTAGGC	84910	85166	84860	84912	1	ASPCAscaffold_24	ASPCADRAFT_400724	83884	86218	None	4442	742	24371	No_constitutive_exon_found_in_species
TCTCGGAATATCCAAGTTCCTGTCGAGGGGTACTAATGATGGGTTCAAAGGG	85821	85948	85771	85823	1	ASPCAscaffold_24	ASPCADRAFT_400724	83884	86218	None	4442	742	24371	No_constitutive_exon_found_in_species
GGAATGTATGTGACCTGCAGCAATCCTCGAAGACGCTAATGGGTGATCAGGG	89082	89127	89177	89125	-1	ASPCAscaffold_24	ASPCADRAFT_211920	86750	92090	None	4442	742	24371	No_constitutive_exon_found_in_species
AGGTGGATCCGGGGTCGGTGGTGTTTGATAATGGCTGATGGGGGGAGTAGGT	109657	109771	109821	109769	-1	ASPCAscaffold_24	ASPCADRAFT_10520	109657	110736	None	4442	742	24371	No_constitutive_exon_found_in_species
TTTTTTTGCGTCGGAGGAAATATCGTTGCTAATGTGTGCTGGGATGACAGTA	113438	114026	114076	114024	-1	ASPCAscaffold_24	ASPCADRAFT_178837	113438	115114	None	4442	742	24371	No_constitutive_exon_found_in_species
TAACCCTCCCCCCTAAACCAACGAGGCATCTCATCTAACATGGGTAATAGTA	132426	132747	132797	132745	-1	ASPCAscaffold_24	ASPCADRAFT_59057	132426	133965	None	4442	742	24371	No_constitutive_exon_found_in_species
ATTGGCCTGCCATTTGAAGACATCTGTCTGACTCGGGGAAAACGCAATAGGA	167339	168060	168110	168058	-1	ASPCAscaffold_24	ASPCADRAFT_135080	167339	168457	None	4442	742	24371	No_constitutive_exon_found_in_species
GCGTGGGCGTCAGCCACCTTAGCGACAGAGACTAACGGGGAGGTGGGCAGAT	27603	28041	27553	27605	1	ASPCAscaffold_25	ASPCADRAFT_211936	22984	28041	None	4442	742	24371	No_constitutive_exon_found_in_species
AGGGTTTGCGGAGGAGGTCATGCGGGAGGGGGAGGGGGAGGGTCTGGGAGGG	51302	52272	51252	51304	1	ASPCAscaffold_25	ASPCADRAFT_519170	50403	52272	None	4442	742	24371	No_constitutive_exon_found_in_species
GGACGGTATTCACCCTCTTTCCTCTGGTGAGAGACGTACTGACGGGCTAGGA	118267	118406	118217	118269	1	ASPCAscaffold_25	ASPCADRAFT_211958	117324	118712	None	4442	742	24371	No_constitutive_exon_found_in_species
ACTCATCATTAAATACTAACATCATTAACAGCGTCTCCGGGAAATCACAGAC	142	2990	92	144	1	ASPCAscaffold_28	ASPCADRAFT_135134	1	2990	None	4442	742	24371	No_constitutive_exon_found_in_species
ACTCATCATTAAATACTAACATCATTAACAGCGTCTCCGGGAAATCACAGAC	12202	15050	12152	12204	1	ASPCAscaffold_28	ASPCADRAFT_135141	11594	15050	None	4442	742	24371	No_constitutive_exon_found_in_species
TTAAGAGCATGAGAACACTACTAGCTGACCGAATGTACAGGCCCAGGGAGGT	51990	52207	52257	52205	-1	ASPCAscaffold_28	ASPCADRAFT_59329	51834	52320	None	4442	742	24371	No_constitutive_exon_found_in_species
GTGCACAGCCGTTTGTTCGCCCCGTAGGCATCTTGCTAACTGGGAATCAGGA	17468	18206	18256	18204	-1	ASPCAscaffold_32	ASPCADRAFT_212004	17468	19081	None	4442	742	24371	No_constitutive_exon_found_in_species
CAATACATCTGATCTGTGCTGATCGTATGCCTGTGTATCTGGGTATGTAGGC	14053	14310	14360	14308	-1	ASPCAscaffold_41	ASPCADRAFT_135222	14053	15767	None	4442	742	24371	No_constitutive_exon_found_in_species
CGGGGTTTCCTTTGTTGTGTGGATGTATAGAGGAACTGACGGGGGTTTAGTT	8270	8475	8220	8272	1	ASPCAscaffold_48	ASPCADRAFT_519280	7540	8914	None	4442	742	24371	No_constitutive_exon_found_in_species
AGTAAGTTTTTTCTGACCTTGGAGAGTTGGAGATGTACTGATGGGATTAGGG	9008	9286	9336	9284	-1	ASPCAscaffold_48	ASPCADRAFT_212060	9008	9818	None	4442	742	24371	No_constitutive_exon_found_in_species
GCGAAGACTGGTGATTTGCAGTTGACATTGTCATTGTTATATGGGATCAGTA	14086	14153	14203	14151	-1	ASPCAscaffold_53	ASPCADRAFT_410223	12682	15072	None	4442	742	24371	No_constitutive_exon_found_in_species
TTCAAGTACCCATTGTGTGCCTTTCATGACTTTATTCCGGGAGGCAACAGTC	14328	15269	14278	14330	1	ASPCAscaffold_55	ASPCADRAFT_179355	13683	15269	None	4442	742	24371	No_constitutive_exon_found_in_species
CAGACCTTCCCGTTGAATGAAATCAGGATGTTGATTCATATGACGGGAAGGT	8898	8954	8848	8900	1	ASPCAscaffold_62	ASPCADRAFT_21462	8539	8954	None	4442	742	24371	No_constitutive_exon_found_in_species
ATGGCTATGGCGTTCGCTAACCGGTGCGGTCCATTGGGGGGGGCGTGCAGAG	3338	4179	3288	3340	1	ASPCAscaffold_63	ASPCADRAFT_179433	2228	5732	None	4442	742	24371	No_constitutive_exon_found_in_species
TTCCCTCCCCCCCCTTCTCGCTGGGCCTTTGAACTGACCAGCGGGGACAGTC	13382	13498	13332	13384	1	ASPCAscaffold_63	ASPCADRAFT_212134	7695	14240	None	4442	742	24371	No_constitutive_exon_found_in_species
TGTGGTTGATTAATCAGTCCTTGGTGGTGGTGGTTGTGCTAATAGGGTAGAT	741	2139	2189	2137	-1	ASPCAscaffold_68	ASPCADRAFT_179480	741	3055	None	4442	742	24371	No_constitutive_exon_found_in_species
CAATTTCGCGAATCTTTACTAATGATATGGTTCTGCATGGGGGAATCTAGAA	6157	8247	6107	6159	1	ASPCAscaffold_73	ASPCADRAFT_212158	5613	8247	None	4442	742	24371	No_constitutive_exon_found_in_species
TACGTGCACCGATCGATCTCAGACCGAACACGCGCTAACCCAGTGGGCAGAT	8208	8610	8158	8210	1	ASPCAscaffold_74	ASPCADRAFT_157242	7896	11481	None	4442	742	24371	No_constitutive_exon_found_in_species
GGCGTGGGATCGTTTCTAGTCGGGCCGTTATCCGAGCAGTAGGGTCGCAGCG	12921	13502	12871	12923	1	ASPCAscaffold_74	ASPCADRAFT_135365	12747	13502	None	4442	742	24371	No_constitutive_exon_found_in_species
ACCGTGTAGGCAGTGATTGCCTGTGGTAGTGATACAGCTGACAGGGGTAGGT	6108	8561	6058	6110	1	ASPCAscaffold_75	ASPCADRAFT_212165	5820	8561	None	4442	742	24371	No_constitutive_exon_found_in_species
TCACCCCGCTCCGACACCCCCCCCCCCCGGGTAAACCATGGGAGTGGGAGAT	5334	9309	5284	5336	1	ASPCAscaffold_78	ASPCADRAFT_519392	3341	9309	None	4442	742	24371	No_constitutive_exon_found_in_species
GAACCAATAACAAAAACCACAGACAAGCATCACACCAAGGGTTGAATAAGGA	3111	3686	3061	3113	1	ASPCAscaffold_81	ASPCADRAFT_157301	2	3686	None	4442	742	24371	No_constitutive_exon_found_in_species
AGACCTAACATAAGTGCCGACCATCGGATCGTCCTTCGGGTGGGGTCGAGAG	3716	5041	5091	5039	-1	ASPCAscaffold_82	ASPCADRAFT_519402	3716	5201	None	4442	742	24371	No_constitutive_exon_found_in_species
CTCAGTGAGCTGTTCAGCTGGTGGCCCAATCTTGACCTCGAAGGGCTCAGCT	10332	11390	10282	10334	1	ASPCAscaffold_91	ASPCADRAFT_157380	8346	11390	None	4442	742	24371	No_constitutive_exon_found_in_species
CTCCCCTCTCTCCCCGGGGGGAGAAGTTCGAAGGGAGGCTGACTGGGTAGAC	3029	3179	2979	3031	1	ASPCAscaffold_99	ASPCADRAFT_212214	2405	3982	None	4442	742	24371	No_constitutive_exon_found_in_species
CATCGTAAGTCTACCGCTTGCTCATTCCCCGACCCCACTGACCGGGGTAGGG	3598	3982	3548	3600	1	ASPCAscaffold_99	ASPCADRAFT_212214	2405	3982	None	4442	742	24371	No_constitutive_exon_found_in_species
GTCACTTTCGAGGGTGGGTGAGGTTGGGGAGTGCAGGGCTAATGGGATAGGT	4372	4550	4600	4548	-1	ASPCAscaffold_99	ASPCADRAFT_135438	3939	6022	None	4442	742	24371	No_constitutive_exon_found_in_species
GTTGTGTAAGTCGGCTGAACGGGTTTCAATCGTCCAATCTGACGGGGCAGGC	5426	5589	5376	5428	1	ASPCAscaffold_100	ASPCADRAFT_179722	4791	8115	None	4442	742	24371	No_constitutive_exon_found_in_species
GTATTCAAGCCGGGTCGGGTAGTAATGAATACTAGGGGTTACTGAAACAGTG	10991	11010	10941	10993	1	ASPCAscaffold_100	ASPCADRAFT_401055	9071	11010	None	4442	742	24371	No_constitutive_exon_found_in_species
TATTCCATCCATGGCAGGTTGCTACTACGTGGCTCATGTAATGTGGGCAGGT	4011	4863	3961	4013	1	ASPCAscaffold_103	ASPCADRAFT_135448	3187	4863	None	4442	742	24371	No_constitutive_exon_found_in_species
ACGATGGTGAGTCAGGTTGTCGCTGGAATAACAAAAACTGAAGGGTACAGTG	6320	6561	6270	6322	1	ASPCAscaffold_111	ASPCADRAFT_212238	6170	7243	None	4442	742	24371	No_constitutive_exon_found_in_species
TGGCTGTGATGGTGGTGGTGGTGGTGGTGGTGGTGGTGGTGGGTGGGGAGAT	7703	7990	8040	7988	-1	ASPCAscaffold_113	ASPCADRAFT_179817	6662	8805	None	4442	742	24371	No_constitutive_exon_found_in_species
CCGGGGTAAGTCAGAACCCCCTAATGGGACGGAAGATGCTGACGGGACAGAT	8182	8348	8398	8346	-1	ASPCAscaffold_124	ASPCADRAFT_212303	7078	8519	None	4442	742	24371	No_constitutive_exon_found_in_species
TTGTGTGGCTGGTGGATGAGATGAGATGGGCTAACAATGTGGATGGGTAGAA	7757	7936	7986	7934	-1	ASPCAscaffold_138	ASPCADRAFT_60406	7757	8266	None	4442	742	24371	No_constitutive_exon_found_in_species
GTTGGAGGGGGAGGTGAGACGGGCGATGGAGGGGATTATGGGGGGGAGAGGA	977	1148	927	979	1	ASPCAscaffold_155	ASPCADRAFT_60517	271	1148	None	4442	742	24371	No_constitutive_exon_found_in_species
GAATGGAGGTATGATGAAGAAGGTACTTGCTAACACTAAGGGTTGGGCAGGC	4137	4296	4346	4294	-1	ASPCAscaffold_155	ASPCADRAFT_11137	4137	4698	None	4442	742	24371	No_constitutive_exon_found_in_species
AAAGGCGAATCTGGCTGGTTGATCTCGGAAAATACTGATTGGGTATGTAGGG	531	646	481	533	1	ASPCAscaffold_163	ASPCADRAFT_212399	14	2570	None	4442	742	24371	No_constitutive_exon_found_in_species
GCTGCCTTTCTTGTTCATCGCGTCGGCCCGGGCGTTTAACTGGGGCGTAGGG	3236	3624	3186	3238	1	ASPCAscaffold_184	ASPCADRAFT_135632	2099	4113	None	4442	742	24371	No_constitutive_exon_found_in_species
GTTCTTTGTTTTTGTTTGGGGGGGATGATGATATGGCTAACGGGTGATAGGT	3434	3714	3764	3712	-1	ASPCAscaffold_203	ASPCADRAFT_519612	3434	4209	None	4442	742	24371	No_constitutive_exon_found_in_species
TAGGTCCAATAATGGATGTATATAAGCAGAAATTTATCGGGCACCAGAAGTC	2797	2853	2747	2799	1	ASPCAscaffold_208	ASPCADRAFT_519615	1951	3531	None	4442	742	24371	No_constitutive_exon_found_in_species
AGTCTTATCCTTCTTTCAGAGGGGTAGGAATGTTCACTGACAGGGAGCAGAA	2001	2352	1951	2003	1	ASPCAscaffold_221	ASPCADRAFT_11247	1456	2352	None	4442	742	24371	No_constitutive_exon_found_in_species
CCCCCCACGCGTTCCGACGAGACCATATTGACGCCGGGATGGGTTGGTAGGG	8	154	204	152	-1	ASPCAscaffold_270	ASPCADRAFT_135686	8	545	None	4442	742	24371	No_constitutive_exon_found_in_species
TGACCCGAAATCCAATGGCTGATGGTGGCCTCGCCGCTGGGGTCGGATAGCC	47	706	756	704	-1	ASPCAscaffold_279	ASPCADRAFT_11294	47	1406	None	4442	742	24371	No_constitutive_exon_found_in_species
CAATGTAGATAAGGGAAGTCGGCAAAATGGATCCGTAACTTCGGGATAAGGA	2	117	167	115	-1	ASPCAscaffold_283	ASPCADRAFT_21586	2	433	None	4442	742	24371	No_constitutive_exon_found_in_species
ATCTAGATTTTACTGGAGGTGATTTGCTGACGTCAGATGGGGATGGATAGAA	1168	1286	1118	1170	1	ASPCAscaffold_309	ASPCADRAFT_135694	562	1286	None	4442	742	24371	No_constitutive_exon_found_in_species
CAATGTAGATAAGGGAAGTCGGCAAAATGGATCCGTAACTTCGGGATAAGGA	602	756	552	604	1	ASPCAscaffold_467	ASPCADRAFT_401263	286	756	None	4442	742	24371	No_constitutive_exon_found_in_species
CAATGTAGATAAGGGAAGTCGGCAAAATGGATCCGTAACTTCGGGATAAGGA	0	169	219	167	-1	ASPCAscaffold_494	ASPCADRAFT_21617	0	485	None	4442	742	24371	No_constitutive_exon_found_in_species
CAATGTAGATAAGGGAAGTCGGCAAAATGGATCCGTAACTTCGGGATAAGGA	440	621	390	442	1	ASPCAscaffold_497	ASPCADRAFT_60836	124	621	None	4442	742	24371	No_constitutive_exon_found_in_species
CAATGTAGATAAGGGAAGTCGGCAAAATGGATCCGTAACTTCGGGATAAGGA	2	66	116	64	-1	ASPCAscaffold_554	ASPCADRAFT_21631	2	382	None	4442	742	24371	No_constitutive_exon_found_in_species
CAATGTAGATAAGGGAAGTCGGCAAAATGGATCCGTAACTTCGGGATAAGGA	153	334	384	332	-1	ASPCAscaffold_555	ASPCADRAFT_60844	153	650	None	4442	742	24371	No_constitutive_exon_found_in_species
CAATGTAGATAAGGGAAGTCGGCAAAATGGATCCGTAACTTCGGGATAAGGA	145	326	95	147	1	ASPCAscaffold_786	ASPCADRAFT_60864	3	326	None	4442	742	24371	No_constitutive_exon_found_in_species
