# Supplementary material for: Widespread Separation of the Polypyrimidine Tract From 3′ AG by G Tracts in Association With Alternative Exons in Metazoa and Plants
Source: Front Genet. 2019 Jan 14;9:741. doi: 10.3389/fgene.2018.00741 (PMC6339879; doi:10.3389/fgene.2018.00741)
Supplement: DATA FILE S1 — Sequences of REPAG 3′ SS from each species of fungi. [file Data_Sheet_1.zip › Supplementary data 1/Fungi_Release38_moniliophthora_perniciosa_fa553.txt]

REPA_GGG_Sequence	Exon_Start	Exon_End	Pos_-50	Pos_+2	Strand	Chromosome	GeneID	Gene_Start	Gene_End	Gene_Name	Number_of_REPAs	Number_of_REPAs_has_GGG	Number_of_Intron(Intra_genic_Region)	Upstream_Constitutive_Exon
ATTCAATGATTTTGTTCTCATTTTGATTTCCTGACGATGGGATGGTACAGTG	2437	2509	2387	2439	1	Contig18230	MPER_13194	2033	5604	None	2844	370	32322	No_constitutive_exon_found_in_species
GGACGAGCTGAAGCAACGCAATCGGGACCGTGCGGATCGCGGGATGACAGGG	4120	4370	4070	4122	1	Contig18196	MPER_13126	3924	5061	None	2844	370	32322	No_constitutive_exon_found_in_species
GAAGAACAATGGCACTGAGATGTCCATTCAGGGTGAACAGTATGGGGCAGCA	1419	1500	1369	1421	1	Contig18096	MPER_12988	140	5029	None	2844	370	32322	No_constitutive_exon_found_in_species
CTCATGGATCCATCTGCACTCCAATCTTTACTAATCCAGAGACGGGCCAGCT	3287	3306	3237	3289	1	Contig18123	MPER_13021	3155	4659	None	2844	370	32322	No_constitutive_exon_found_in_species
GTAAGCGCATCTACCGGTGACCGGCATTACTCGAGTTCACAATAGGGCAGAT	2882	2954	3004	2952	-1	Contig17639	MPER_12386	414	4133	None	2844	370	32322	No_constitutive_exon_found_in_species
TCTCTCAAGCTGTCAGAGGCTGAGATTCAGTTTTCATTAAGGGAATGCAGGT	3902	4044	3852	3904	1	Contig18175	MPER_13092	3057	4268	None	2844	370	32322	No_constitutive_exon_found_in_species
GTGAGTTTACGTTTAACTGTAGCCTTCTCCCTTCACTAAGACGTGGGTAGCC	488	515	438	490	1	Contig18036	MPER_12898	419	3057	None	2844	370	32322	No_constitutive_exon_found_in_species
TCTTTGCTACTCGTTGCGGGTATCACTTTCTCACATTTCACCGAGGGCAGCT	2898	3036	3086	3034	-1	Contig18008	MPER_12858	2795	3581	None	2844	370	32322	No_constitutive_exon_found_in_species
CACCTGGATTGCCTGTGAAGCAGATCATTCGGTACTTGAAGGGTACTAAGGA	1180	1202	1252	1200	-1	Contig18178	MPER_13095	680	4073	None	2844	370	32322	No_constitutive_exon_found_in_species
GCGTTTTGCTCACCTCTTTTTATTCTGTTTATTGATTTTCGGGTTGATAGGG	1019	1157	1207	1155	-1	Contig17476	MPER_12185	73	1301	None	2844	370	32322	No_constitutive_exon_found_in_species
TCCCATGTGTCGCGCGTGGCCAGAAGCTGATATTGTGATTCTGAGGGTAGCT	3370	3463	3513	3461	-1	Contig17476	MPER_12184	2555	3618	None	2844	370	32322	No_constitutive_exon_found_in_species
AACGTGGAAACTCGATTGAAATATTCAATTCAAAGTATAGGGTCAAATAGGT	2719	2755	2805	2753	-1	Contig17902	MPER_12701	1333	3059	None	2844	370	32322	No_constitutive_exon_found_in_species
CAAGCTTGTTGACAGTATTGAGTTTGTGAGAGAGAGAGGAGGGATTACAGAA	2718	2722	2772	2720	-1	Contig17633	MPER_12377	2040	3879	None	2844	370	32322	No_constitutive_exon_found_in_species
AAAGATCCTCGTATGACTTTCCATTTACTGAAATGTTTTAAACTGGGCAGGG	600	663	713	661	-1	Contig17239	MPER_11924	600	2365	None	2844	370	32322	No_constitutive_exon_found_in_species
TACCATGATTTGCTTGAGATGGTGGCTAACGTGGTTTTTTTGGGGGGTAGTC	228	424	178	230	1	Contig17769	MPER_12540	36	1286	None	2844	370	32322	No_constitutive_exon_found_in_species
TGCCGGTTCTCCGAGATCCAACGTTTGAACCGAAGGGGAGAAAATTGTAGTC	2513	2707	2463	2515	1	Contig18100	MPER_12993	2108	3574	None	2844	370	32322	No_constitutive_exon_found_in_species
CCCTCGCCCACTTACACGAGACACTCAGTATTTCGCTGGGAAACACAAAGTC	2965	3048	2915	2967	1	Contig18100	MPER_12993	2108	3574	None	2844	370	32322	No_constitutive_exon_found_in_species
CTTTCCCTAATGGGGGCGGGACTTAAACGAGACTTTGATTGGGTGAATAGAA	2672	2803	2853	2801	-1	Contig17361	MPER_12067	1220	3637	None	2844	370	32322	No_constitutive_exon_found_in_species
ATGTACTTCTCTGTAGACAATTGCAGGCACTAAACTCGAGGGACTGACAGGA	2678	2702	2628	2680	1	Contig17491	MPER_12203	816	3492	None	2844	370	32322	No_constitutive_exon_found_in_species
GGCGTTATAGTTCGGATAAGTGATGGATATCTGACCTTGGAATTGGGCAGAT	1182	1249	1299	1247	-1	Contig17871	MPER_12655	72	1625	None	2844	370	32322	No_constitutive_exon_found_in_species
TATATTGACCTCACATTTTGGTTTGCAAGACTGAGCTCATCGGGATACAGAT	777	807	857	805	-1	Contig18261	MPER_13254	49	1951	None	2844	370	32322	No_constitutive_exon_found_in_species
CTTTTCTACCATGCGTATGGAGGGCCCGTGGGCTAACAAAGTATGGGCAGGG	2422	2550	2372	2424	1	Contig17224	MPER_11905	2204	2864	None	2844	370	32322	No_constitutive_exon_found_in_species
AAGGTATTCTAGAGGAATGTTACTGGACGTATCTAATCGATAGGGATTAGGA	2458	3240	2408	2460	1	Contig18019	MPER_12875	2392	3240	None	2844	370	32322	No_constitutive_exon_found_in_species
ACGGTGAGTGATACTGTGGTTTCTGTGTTAATTTAGGCTCAGGGACCCAGTT	1530	1670	1480	1532	1	Contig17688	MPER_12440	155	2073	None	2844	370	32322	No_constitutive_exon_found_in_species
TACTGTTTACTCGCCATTTTTGCAGAACTAATCATATCTCGACGGGTCAGGA	2476	2530	2580	2528	-1	Contig17688	MPER_12441	2391	3139	None	2844	370	32322	No_constitutive_exon_found_in_species
ATGTAAGCCCATCACTGGCAGAGGGGCTTCATAACTACAATAGGGAGCAGGC	1851	1864	1914	1862	-1	Contig17905	MPER_12702	1694	3305	None	2844	370	32322	No_constitutive_exon_found_in_species
GTGCGTACACGTATTCCATTTATGCTCACAGAGCTTGACCAGGGGCATAGAC	2445	2478	2395	2447	1	Contig16181	MPER_10820	1111	2478	None	2844	370	32322	No_constitutive_exon_found_in_species
ATGAGTACCTTACGGGCTGGATTCAAGCGAAAGGCCAATGAATGGGCAAGGT	3178	3230	3128	3180	1	Contig17943	MPER_12751	2111	3368	None	2844	370	32322	No_constitutive_exon_found_in_species
GAGGGTGTAATCGGTCCAACTGTCGCTCAATAATATGCTTGGGATTGCAGTA	1126	1255	1076	1128	1	Contig16824	MPER_11478	1039	2816	None	2844	370	32322	No_constitutive_exon_found_in_species
GTTGCTATCCACTTGACAAGGGATCTGACGAGCTCGAGTTGGGGTAATAGTT	872	1017	822	874	1	Contig17653	MPER_12403	668	1662	None	2844	370	32322	No_constitutive_exon_found_in_species
TCTATTCTTTTGCGGCGACGACGACGACGAACTGATTATTGGGTACGTAGGG	2835	2993	2785	2837	1	Contig17223	MPER_11903	2454	3087	None	2844	370	32322	No_constitutive_exon_found_in_species
GTCTCTTTGGACACTATTAGCGCGCGCGAGCTAATGTGGAATCGGGATAGGC	2502	2558	2452	2504	1	Contig18113	MPER_13006	860	2751	None	2844	370	32322	No_constitutive_exon_found_in_species
AAGTGAAAGTTGGTGGGTTCGCCTCATGATATGGCTGACTGGGGATATAGCT	921	1308	1358	1306	-1	Contig14054	MPER_08857	921	1819	None	2844	370	32322	No_constitutive_exon_found_in_species
TCCTGGCGAGCGATATCATTCCTTCTGTACGAACGAAATGAGGGTGTCAGCT	1603	1616	1553	1605	1	Contig17507	MPER_12227	1350	3029	None	2844	370	32322	No_constitutive_exon_found_in_species
AGTGTCGTATTGTTTGAGGTCTCGTCGAGCGGCTAAACCTGGGATCATAGAA	1716	1849	1666	1718	1	Contig17738	MPER_12501	97	2400	None	2844	370	32322	No_constitutive_exon_found_in_species
TGGTTCTCCCGCGTCCTTCGACTAATTGTTCATTGGCTTCTGGGACGCAGAC	1029	1154	979	1031	1	Contig17739	MPER_12503	750	1822	None	2844	370	32322	No_constitutive_exon_found_in_species
GTTAAACCCTTTTGATCATATCCTGACGGTCAACTTATAATGGCGGGTAGTA	301	413	463	411	-1	Contig17208	MPER_11882	301	2781	None	2844	370	32322	No_constitutive_exon_found_in_species
CTGTTCTTGTTTGGCTTTATCTTACTCACGACAATGACGGGATAACATAGAA	2386	2492	2542	2490	-1	Contig17482	MPER_12193	1343	2648	None	2844	370	32322	No_constitutive_exon_found_in_species
TTTTTTCTTTTCTTGCTTTCGTTATTGATTTGCTTTGGTACAATGGGTAGAT	2021	2159	2209	2157	-1	Contig17621	MPER_12358	925	2353	None	2844	370	32322	No_constitutive_exon_found_in_species
CCAAAGGGCTAGTGTGGATTCTATAGGGCGCGAAGGGGTTGGAACAGTAGCG	1442	1451	1501	1449	-1	Contig15630	MPER_10270	1078	1907	None	2844	370	32322	No_constitutive_exon_found_in_species
AGGAACCTTCATTCATATATCTGCGAAAAGTCCATGGATCGGGATAACAGCA	614	632	564	616	1	Contig15669	MPER_10316	423	2711	None	2844	370	32322	No_constitutive_exon_found_in_species
AATAAAATTCGGAAGAGGTTAAGGGTATCAATCCTCGGGAAACAGACCAGAA	245	345	395	343	-1	Contig16381	MPER_11019	38	937	None	2844	370	32322	No_constitutive_exon_found_in_species
GTACACGCCCGTAATTTGCTAGATCATTTTAACTAATGGATGGGATACAGCT	117	212	262	210	-1	Contig17646	MPER_12396	0	2815	None	2844	370	32322	No_constitutive_exon_found_in_species
AACCGTTTATGGCATACGATCTTCTGAAAGCGTACGATGCTGAGGGTCAGGC	1463	1914	1413	1465	1	Contig16882	MPER_11539	67	1914	None	2844	370	32322	No_constitutive_exon_found_in_species
CACTTCTCATCGAGACGCGTACCTGCACTGACGAGTAATTGGGTAATTAGGG	1068	1076	1018	1070	1	Contig17774	MPER_12546	127	1674	None	2844	370	32322	No_constitutive_exon_found_in_species
TGGTTTGTTAATTCGACCAATACATGGGAGACTCTGATTCGGGACCCAAGCC	214	386	436	384	-1	Contig17199	MPER_11873	79	1921	None	2844	370	32322	No_constitutive_exon_found_in_species
ACGCCCCCTTTCTTTTGCTCTCCCCTTCAGATGTTCACGAATGCGGGTAGTC	1090	1214	1264	1212	-1	Contig17176	MPER_11850	709	2632	None	2844	370	32322	No_constitutive_exon_found_in_species
GGTGGGTCGCCTTTAATGATTGAAATACCTTTTTCATGGGGATGATGCAGAC	487	587	437	489	1	Contig18217	MPER_13167	60	587	None	2844	370	32322	No_constitutive_exon_found_in_species
GAACACTAACATTCCAACCAAGTGCCACGTTCTACTTCCAAAATGGGCAGAG	874	892	942	890	-1	Contig16876	MPER_11534	189	2461	None	2844	370	32322	No_constitutive_exon_found_in_species
CAGTGTTGACCGACAGTACGGTTGAAATTGTAATGCCGGGGGCTGTAAAGGT	2265	2344	2215	2267	1	Contig15725	MPER_10378	1454	2490	None	2844	370	32322	No_constitutive_exon_found_in_species
TCATTTCATCAATTTTAGGTGTGACTGACCCGCCACACAGGGCTTGAAAGGC	2142	2167	2092	2144	1	Contig17098	MPER_11767	1651	2358	None	2844	370	32322	No_constitutive_exon_found_in_species
GTGCTACGTCTGGCAGTTTTTTCAGATTCTGATTGGGGGGAACAACATAGAC	1905	2062	2112	2060	-1	Contig16974	MPER_11634	1685	2633	None	2844	370	32322	No_constitutive_exon_found_in_species
GTGTTTCCTCTCCTTTTCATAGCTCGTTTCAATCCTAAATGACGGGATAGGC	1384	1525	1575	1523	-1	Contig15877	MPER_10538	1384	2060	None	2844	370	32322	No_constitutive_exon_found_in_species
CGTGTCTTGGATGGAATGATACTGACTACGTTTGGCATTCTACGGGATAGGT	576	635	685	633	-1	Contig17139	MPER_11810	421	1009	None	2844	370	32322	No_constitutive_exon_found_in_species
CTCCGATCAGAATCTATCTTAAGCTAGACTGACCAGTCGTGGATGGGTAGCA	0	338	388	336	-1	Contig17765	MPER_12535	0	2144	None	2844	370	32322	No_constitutive_exon_found_in_species
TCTCTTTTTCTACAGATCCGTCGATCAGCACTCATTCAAAGGGCAAATAGCT	303	322	253	305	1	Contig17802	MPER_12583	173	1691	None	2844	370	32322	No_constitutive_exon_found_in_species
GTGAGTGTCAGTTTTAATGTCATACACGCCATTTTCAATATGGGAACTAGGG	1241	1293	1343	1291	-1	Contig12184	MPER_07338	163	1763	None	2844	370	32322	No_constitutive_exon_found_in_species
AGCTCCTTCGCTTCGTTTCGACTGCCACTGCATGTCTAACGGGCGGAAAGAA	1330	1409	1280	1332	1	Contig17917	MPER_12718	61	1873	None	2844	370	32322	No_constitutive_exon_found_in_species
CACCCCCTCCAACTACCAAGCTGGCAATTTGCACACTGGGAGGGTATCAGTC	515	784	834	782	-1	Contig13058	MPER_08031	515	2196	None	2844	370	32322	No_constitutive_exon_found_in_species
GCCATCAGGATGGCTTGCAGATCAACTTCAAGTTCAAGTCAACGGGTTAGCC	817	1260	1310	1258	-1	Contig14223	MPER_08996	817	1371	None	2844	370	32322	No_constitutive_exon_found_in_species
GTGAAGACGATGCAGGTTCTGGTACGTTTCCACCTTTCTCGGGCGTTAAGAT	1416	1614	1664	1612	-1	Contig16436	MPER_11073	1416	1939	None	2844	370	32322	No_constitutive_exon_found_in_species
ATGGCGCCTATTTCCCTAATCTAACGTTTGACCTAACGGAATATGGGTAGAA	2303	2413	2253	2305	1	Contig17483	MPER_12194	800	2549	None	2844	370	32322	No_constitutive_exon_found_in_species
TGTGTTTAATGTCGCCATTGCCCACTTGCATTAAAGCTCAAGGGATCTAGTT	872	944	822	874	1	Contig14164	MPER_08946	420	1871	None	2844	370	32322	No_constitutive_exon_found_in_species
GGGAAAGGCAGTTCTTGGATCTCTTAATCAGACTGAGCCGGGGGATCCAGGT	987	1211	1261	1209	-1	Contig17122	MPER_11794	845	1502	None	2844	370	32322	No_constitutive_exon_found_in_species
TCGGCTCATGTCGGACCTCATATATCATCCCCTCCTTTGCGGGAACCCAGAC	705	1637	1687	1635	-1	Contig17485	MPER_12196	441	2322	None	2844	370	32322	No_constitutive_exon_found_in_species
GGTGGTCCATCCAAACTCATTAAAACTACTGACGTTGTTTGGGAACGCAGGC	2041	2058	2108	2056	-1	Contig17456	MPER_12163	1354	2405	None	2844	370	32322	No_constitutive_exon_found_in_species
GTACGCGTAGCTATTTTCTCATTATTTCCGTGTATTGACGGGCCGAGCAGCT	1517	1856	1906	1854	-1	Contig17373	MPER_12078	327	2043	None	2844	370	32322	No_constitutive_exon_found_in_species
TGTTGCGTCGGTCTTTTTTTACCCTAGAGACTACTAATTCAATGGGGTAGGG	95	264	314	262	-1	Contig15338	MPER_09994	95	1239	None	2844	370	32322	No_constitutive_exon_found_in_species
ATTTGACAGAAATGAGTGCTCAGCTGACCACGGCGATCTGGGCTAAATAGGA	728	777	678	730	1	Contig17125	MPER_11796	198	877	None	2844	370	32322	No_constitutive_exon_found_in_species
GAGGTGAGTACAGTAGGCACTGTGTGGATGAATGCTAAAGGGACTTGAAGGA	736	874	924	872	-1	Contig12093	MPER_07267	736	1435	None	2844	370	32322	No_constitutive_exon_found_in_species
AGGTTACACCTGCCACCACTCTTGTTCATTTCTGATTCTCAGTTGGGAAGGT	597	661	547	599	1	Contig16219	MPER_10857	178	2077	None	2844	370	32322	No_constitutive_exon_found_in_species
CCATCGTCATTCCTCATTGCAATCGATTCCTTGTCCTTACGGGAATGAAGAC	613	757	563	615	1	Contig17464	MPER_12170	112	1405	None	2844	370	32322	No_constitutive_exon_found_in_species
CATCTCTCTGATAGGTTCTACTATGGGATCTATTACTGACTTGAGGGCAGCA	615	776	565	617	1	Contig15168	MPER_09846	21	776	None	2844	370	32322	No_constitutive_exon_found_in_species
ATATACTACTTGTTTGCTGCTCGTGGTTGCTCATGGGCATGGGCATGCAGGC	884	902	952	900	-1	Contig16820	MPER_11474	884	1450	None	2844	370	32322	No_constitutive_exon_found_in_species
ACTCCGAAACTGCTGATTCATTTTAATTTATGATTTATTGGGATCGCAAGCT	1103	1166	1216	1164	-1	Contig15355	MPER_10011	208	1648	None	2844	370	32322	No_constitutive_exon_found_in_species
ATGTTATAGCAAGAGCTTTGGCACTAAACACGTTTCTCAAATGGGGTCAGCT	461	526	576	524	-1	Contig15355	MPER_10011	208	1648	None	2844	370	32322	No_constitutive_exon_found_in_species
GGTGTGTTCCTTTATCTCTGTATCTTGCGCTTTCTGACTCGGGAAACCAGCT	155	171	221	169	-1	Contig17431	MPER_12137	24	621	None	2844	370	32322	No_constitutive_exon_found_in_species
GGACGTATTTACCGCTAGACGATACCAACTATACGCAAGTGGGAAGACAGAA	1977	2043	1927	1979	1	Contig15042	MPER_09733	1496	2043	None	2844	370	32322	No_constitutive_exon_found_in_species
GTGTTCAAGCAGAGTTAACCTTCCCGGATTAGGATGGGCACAGGTAACAGGT	965	1134	915	967	1	Contig15897	MPER_10557	164	2213	None	2844	370	32322	No_constitutive_exon_found_in_species
TCAGTAGACCTTTGTCTTGTCTCGACTCGGATTAAATCTCATGGGACTAGGT	421	444	371	423	1	Contig15815	MPER_10472	165	1874	None	2844	370	32322	No_constitutive_exon_found_in_species
GTTTCCTGATACTAGTTATCTTCTGATGCCCATTTTAACAAGGGGGCAAGCT	794	876	926	874	-1	Contig15684	MPER_10330	199	1164	None	2844	370	32322	No_constitutive_exon_found_in_species
AAGCAGTCGAGATACCCATTGGTAGAGGTAATCTCTGCTTGGGCACACAGAG	1647	1860	1910	1858	-1	Contig13028	MPER_08010	1308	2158	None	2844	370	32322	No_constitutive_exon_found_in_species
TGAGTGGATTGAACATTGAAGTTTGAAATGTATCTAACTGTGGGGATTAGAA	853	922	803	855	1	Contig18106	MPER_12998	523	2131	None	2844	370	32322	No_constitutive_exon_found_in_species
CAAGCAACCCTCGTTTCCCCCTCCTGCACTCACAAAGCCTGGGCTGGCAGGT	884	1017	834	886	1	Contig12892	MPER_07907	420	1677	None	2844	370	32322	No_constitutive_exon_found_in_species
CTACTGCTACTCTCGATCTGTTCGATTTACTGATGGATGGGAGAAATCAGTG	611	845	561	613	1	Contig17535	MPER_12249	358	845	None	2844	370	32322	No_constitutive_exon_found_in_species
GGGTAACCTACACGGATTGCGATAGTGTATCTGCTAAACTGGGAACCCAGAA	816	863	766	818	1	Contig14680	MPER_09404	478	1736	None	2844	370	32322	No_constitutive_exon_found_in_species
ACATCTGTTACGGGCATGTCTTGCTGATCAAACGTTGCTTTGGGGAATAGAT	551	686	501	553	1	Contig15389	MPER_10039	36	1956	None	2844	370	32322	No_constitutive_exon_found_in_species
GGTCGGTCGGGAATAGGTTGCCTATGTTCACGTGCTAATGAAGGGAGTAGGT	236	410	460	408	-1	Contig14064	MPER_08866	0	1614	None	2844	370	32322	No_constitutive_exon_found_in_species
TGCAAATTATTTCTGGTATATTCATTTTGAGTGTGGACTCGGGACCATAGTC	1752	1831	1702	1754	1	Contig16913	MPER_11570	1104	1938	None	2844	370	32322	No_constitutive_exon_found_in_species
TGCGTTTCATACGAACTCTTTTGAAGCAAAATACTAATGTGGGCGAGTAGTT	475	675	725	673	-1	Contig14934	MPER_09645	475	988	None	2844	370	32322	No_constitutive_exon_found_in_species
GGTACGTGGCTATCTTCATAGTATGTTAATCAACTAAAATCGGGTGGCAGCT	1523	1857	1473	1525	1	Contig14934	MPER_09644	1250	1857	None	2844	370	32322	No_constitutive_exon_found_in_species
AGATGTTGCATATCCAGCAGATCACCAAGGAAGAAGTGGGACAAGGACAGGG	1408	1982	1358	1410	1	Contig17029	MPER_11692	722	1982	None	2844	370	32322	No_constitutive_exon_found_in_species
AGTATTTCGTCGGCGCAACAGTAACAATACTGATTATATCTTGGGAATAGAT	199	212	149	201	1	Contig16570	MPER_11210	38	1075	None	2844	370	32322	No_constitutive_exon_found_in_species
AGTGTTTGACCCATCCTTTACCATGGCCAATTTCGAGCGGGAGCTGAGAGAG	633	709	759	707	-1	Contig11456	MPER_06759	115	1512	None	2844	370	32322	No_constitutive_exon_found_in_species
TTTACTTTTTCTACTCTCATTTCGGAGTTTACTGATATGAGGGTCAATAGAC	1603	1819	1869	1817	-1	Contig8180	MPER_04463	1603	2031	None	2844	370	32322	No_constitutive_exon_found_in_species
TATGTGGGCTATACTACTCGTCTGGGCATTTTCTGATTTGGGTCATGAAGGA	1283	1408	1233	1285	1	Contig17210	MPER_11885	941	2046	None	2844	370	32322	No_constitutive_exon_found_in_species
AGTGCGTTATTACACTCAAACAGGGATCTGACATTGAACTTATGGGACAGGA	1709	1758	1659	1711	1	Contig13249	MPER_08213	1002	1758	None	2844	370	32322	No_constitutive_exon_found_in_species
TTTTTTCGTGCAATTCTTGAACGTTGCGTTCGAGGCTGACGGGTTATAAGGA	867	895	945	893	-1	Contig11915	MPER_07122	0	1617	None	2844	370	32322	No_constitutive_exon_found_in_species
GCGTATACCTCATTCTTGTTCGCTCGTTTTTGACAATTCTGACGGGGAAGGA	2014	2020	1964	2016	1	Contig16487	MPER_11133	37	2020	None	2844	370	32322	No_constitutive_exon_found_in_species
TCCACGGTGAATAATTAGAGGGTAGGTATCTGAAGGCATATGACGGGTAGAA	1509	1575	1625	1573	-1	Contig13696	MPER_08573	274	2000	None	2844	370	32322	No_constitutive_exon_found_in_species
TGCGTGATGATAACTACCGGAGTCTTCACTCATATTCATTGGGGTTTAAGAA	1449	1475	1399	1451	1	Contig13491	MPER_08409	140	1475	None	2844	370	32322	No_constitutive_exon_found_in_species
GAAAAGCTTGCTTTGTTGAAGCTTGGATATTCTTTGGGGTGATCGCAGAGGC	780	1507	730	782	1	Contig12259	MPER_07399	505	1702	None	2844	370	32322	No_constitutive_exon_found_in_species
AGGTTACTTCATTTCTGACCGCAATGAGATGGTACTAACTGGGGTCGCAGGG	88	461	511	459	-1	Contig16627	MPER_11273	88	1660	None	2844	370	32322	No_constitutive_exon_found_in_species
AAAGTAAAAATCAGATTATAATTGAAACGTCGCCTCACGCGGGAACTCAGTC	973	1072	1122	1070	-1	Contig16079	MPER_10727	590	1903	None	2844	370	32322	No_constitutive_exon_found_in_species
CAAAGAAATCAAGGATGGTCAAACTCTCAATTCACCCTTTGGGCACGCAGGC	677	1026	627	679	1	Contig15574	MPER_10210	64	1026	None	2844	370	32322	No_constitutive_exon_found_in_species
TGAGAAAATTAAAGTTCCATTATGCCTGTTGTGTTATTCGGGTTGAACAGTT	1203	1277	1327	1275	-1	Contig14357	MPER_09114	500	1627	None	2844	370	32322	No_constitutive_exon_found_in_species
AGTTCTCTCTGCGACTGGAGCGAACGAAAGCTCAATGACTATGGGTATAGGT	937	1017	887	939	1	Contig16801	MPER_11454	122	1480	None	2844	370	32322	No_constitutive_exon_found_in_species
CATATCCCTAGCCGTACCTCTCCTCCTCTTCGTCATGGTAATGGGACTAGTC	521	554	604	552	-1	Contig17390	MPER_12098	521	1864	None	2844	370	32322	No_constitutive_exon_found_in_species
GCCAGCTATGCAGTTTCACCTTAGCAATGCTGTTGTACCCGGGCGTACAGAA	257	403	453	401	-1	Contig15878	MPER_10539	104	1900	None	2844	370	32322	No_constitutive_exon_found_in_species
CACACGTCCTGACGATGTTCCGTTATTGATCATCTTTCATATCGGGACAGTG	579	677	727	675	-1	Contig16077	MPER_10725	386	1018	None	2844	370	32322	No_constitutive_exon_found_in_species
CTCCTTTCCTATACTCGAGCTCCAATTCAACTCATATGTCGCATGGGCAGAT	1431	1448	1381	1433	1	Contig17795	MPER_12577	965	1867	None	2844	370	32322	No_constitutive_exon_found_in_species
TTACCCAAGTTCAATCAATGTCGAAATCTCACGAAAAAAATGCGGGGCAGCT	451	564	614	562	-1	Contig11822	MPER_07050	183	844	None	2844	370	32322	No_constitutive_exon_found_in_species
TTCTTTCTCTTCTCTGCGGGGCACCTGCTGATTGTTATTATGGGGCATAGCA	358	444	308	360	1	Contig15774	MPER_10430	36	1127	None	2844	370	32322	No_constitutive_exon_found_in_species
TGGGTCTTTCATGTCTTCGCATTGAGCCTGACTGATGGGTGCGAGGATAGGT	930	985	880	932	1	Contig15089	MPER_09775	121	1282	None	2844	370	32322	No_constitutive_exon_found_in_species
TGAGGGTGATCCCATGTCCGTGGTCATCGTACGTCTGAACCGGGGGACAGTA	1692	1734	1642	1694	1	Contig17402	MPER_12108	224	1891	None	2844	370	32322	No_constitutive_exon_found_in_species
CGGTAAGTTTAACGAGTGGTTTGGTACGATTCAGGCTAATGGGCAAATAGGC	1738	1885	1688	1740	1	Contig15867	MPER_10525	213	1885	None	2844	370	32322	No_constitutive_exon_found_in_species
TATGTAACATATTCATGTCTGTTTAAAAACGCTCTGACACAAGTGGGTAGAT	1434	1631	1681	1629	-1	Contig14276	MPER_09042	98	1889	None	2844	370	32322	No_constitutive_exon_found_in_species
TTATACAACACATTTTCTAAGCGTGTTCTTTACTAAAATGAGGGACCCAGGT	703	834	884	832	-1	Contig16168	MPER_10808	302	959	None	2844	370	32322	No_constitutive_exon_found_in_species
TAGGTTATCATCCACTCTTATGAAAACAGGGCTTACCATCACATGGGTAGCT	859	914	809	861	1	Contig7939	MPER_04299	76	1379	None	2844	370	32322	No_constitutive_exon_found_in_species
CGTACCATACGTCGTTTTCACAATATAATGTTCCGTTGACGTCGGGAAAGTA	670	689	739	687	-1	Contig17164	MPER_11836	51	1235	None	2844	370	32322	No_constitutive_exon_found_in_species
AGTTATATCGTTCTCTATCATTTTGGACACTAATATGGAAAGGGTAATAGGC	1457	1754	1407	1459	1	Contig17622	MPER_12359	1356	1882	None	2844	370	32322	No_constitutive_exon_found_in_species
TCAGTTCACACATCCACTAATTGGAAGAAAGCTTTCGCCCTGGGCAGCAGAT	408	589	639	587	-1	Contig10317	MPER_05912	408	1200	None	2844	370	32322	No_constitutive_exon_found_in_species
ACCAGTTCACTCTAATAGTGTACCATAAACTAACTTTTCTTGGGATATAGCG	704	935	985	933	-1	Contig15745	MPER_10398	614	1796	None	2844	370	32322	No_constitutive_exon_found_in_species
AAAGAGTCTCAACTTTATCCGATATAGTTGTCACGACAGCGATTGGGTAGCG	1207	1240	1290	1238	-1	Contig17847	MPER_12628	119	1790	None	2844	370	32322	No_constitutive_exon_found_in_species
GGTGAGTTTTAATTGTATGAGTAGTTTTCGTTCTGATTGGGGAACATTAGAA	354	587	637	585	-1	Contig17847	MPER_12628	119	1790	None	2844	370	32322	No_constitutive_exon_found_in_species
CAAATCCTATAACATCCGTCAATGACATCATGAATCTCATCGGGGATCAGAC	55	232	282	230	-1	Contig15690	MPER_10335	55	1060	None	2844	370	32322	No_constitutive_exon_found_in_species
ATGTCCCCTTGAGCGGAATATCTACTCGTTACTAAAGATTTTGGGAGTAGAC	448	487	398	450	1	Contig11314	MPER_06658	299	1188	None	2844	370	32322	No_constitutive_exon_found_in_species
GAGTGACTACTTATTTTCTCGGCCATGCGTAGACTCAACTTGGGACGTAGCT	927	979	1029	977	-1	Contig15345	MPER_10002	172	1537	None	2844	370	32322	No_constitutive_exon_found_in_species
GGTAGGTTGGAAAAGCTTTTGAAATCATTTCTGGCTGATTGAAAGGGCAGGT	990	1065	1115	1063	-1	Contig11540	MPER_06824	511	1396	None	2844	370	32322	No_constitutive_exon_found_in_species
GTCGTGTGTCCTAGGTGTGGAAGTGTGATATTGCTCAGACGTATGGGCAGCT	1164	1350	1400	1348	-1	Contig13978	MPER_08806	1164	1785	None	2844	370	32322	No_constitutive_exon_found_in_species
AAAACTTAGTCCTCGGCCTGGCGTCCGAGCTCTATTGCCTTGGGAAACAGTT	722	1137	672	724	1	Contig16568	MPER_11207	369	1238	None	2844	370	32322	No_constitutive_exon_found_in_species
ATGCTGGCTTACTCCAGGGGTGCCGAAGAAATTGTTTTAAGGGTAAGCAGTG	1189	1238	1139	1191	1	Contig16568	MPER_11207	369	1238	None	2844	370	32322	No_constitutive_exon_found_in_species
GCTGTAAGTACCCTACTTCCGCTCAAAGTTTTATGCTTCGGGAATCTAAGCG	507	693	457	509	1	Contig11611	MPER_06883	234	1208	None	2844	370	32322	No_constitutive_exon_found_in_species
GCAACTGGGGTTCTCAGTATACCCACTGCAATGGTTTCCCTTGGGGGCAGTC	1460	1505	1410	1462	1	Contig14313	MPER_09075	1204	1747	None	2844	370	32322	No_constitutive_exon_found_in_species
CAGTCGTGATTCATGTACGCTTCGGGAGTACGTTCAGACTCGGGAAATAGCG	830	841	780	832	1	Contig12371	MPER_07492	81	1052	None	2844	370	32322	No_constitutive_exon_found_in_species
CTACCCAGCATGGCTATCTACGACTGACGATCTATTCTTCGGGTACACAGTC	600	629	679	627	-1	Contig16439	MPER_11077	600	1391	None	2844	370	32322	No_constitutive_exon_found_in_species
CGATTTGCCTCTAATTCCCTCATAACGAACTTACTAATTTATGGGAGTAGCC	903	1032	853	905	1	Contig11027	MPER_06442	239	1694	None	2844	370	32322	No_constitutive_exon_found_in_species
TCATTTGTTACAAAGTCTCGATCAACGACACCCTTACAAAGGGCACGTAGTC	1120	1159	1070	1122	1	Contig5534	MPER_02775	521	1269	None	2844	370	32322	No_constitutive_exon_found_in_species
CTGGAGAGGGCAAGTTTTCCTTACTTTTTTGGACTCATGGGGGAGGTCAGTA	784	920	970	918	-1	Contig17240	MPER_11925	59	1286	None	2844	370	32322	No_constitutive_exon_found_in_species
CGGCAGGCCTCAATCTCCTGTTAGGAACCCAGCCGATTCCGGGATTTAAGGA	1347	1731	1297	1349	1	Contig16467	MPER_11109	118	1731	None	2844	370	32322	No_constitutive_exon_found_in_species
TCCTCTTCTCATACTCGACCAACATGCTGACATCGCGTTTGGGGTTGTAGCA	0	76	126	74	-1	Contig16757	MPER_11408	0	1669	None	2844	370	32322	No_constitutive_exon_found_in_species
AAATGTTGTAGATCAATTCATGGCGCGTTTTGACTATGTAGCGGGCATAGAA	942	968	892	944	1	Contig16448	MPER_11084	373	1731	None	2844	370	32322	No_constitutive_exon_found_in_species
CCGGCCAATCGTGTTGGCTTTATACTCTTTGGTTGTGGGCCATAAAGCAGCA	1636	1648	1698	1646	-1	Contig13701	MPER_08575	1247	1716	None	2844	370	32322	No_constitutive_exon_found_in_species
CCTTCCTTTCGTTCCCTTTCGTTCTGGATGCTGATGGGAATGGGTGATAGAA	1247	1295	1345	1293	-1	Contig13701	MPER_08575	1247	1716	None	2844	370	32322	No_constitutive_exon_found_in_species
TTCTTTTCATGCGGTGGGGGGGCTAAATTCCCTTTTTCTGGGTTAAATAGTA	1375	1487	1537	1485	-1	Contig14151	MPER_08935	677	1568	None	2844	370	32322	No_constitutive_exon_found_in_species
TTGTTCAGATCCGCGACGTTTCCCGTCATTCATACCTTCATGGGCAACAGAT	372	450	500	448	-1	Contig17863	MPER_12648	194	827	None	2844	370	32322	No_constitutive_exon_found_in_species
GTTTCTTCAACCACTGGAAACTGCAGTAACTGATAGCTTGGGACGAATAGAC	1142	1247	1092	1144	1	Contig17863	MPER_12647	1067	1730	None	2844	370	32322	No_constitutive_exon_found_in_species
GTACGTTCTTGATTGAAATTATAGGAGAATAGGATCTCACGGGTATACAGGA	513	590	640	588	-1	Contig15753	MPER_10409	431	1020	None	2844	370	32322	No_constitutive_exon_found_in_species
AATAACATATCCGAGTGCGCCCGCCAGTCTGACCCTTGGGAAATACACAGCC	1379	1433	1329	1381	1	Contig15604	MPER_10242	346	1433	None	2844	370	32322	No_constitutive_exon_found_in_species
ATGGGTCGGTGCCGTTGTTGGCGCAATACCGCCGCTAATGGGCTGGACAGCT	60	611	661	609	-1	Contig13200	MPER_08169	60	998	None	2844	370	32322	No_constitutive_exon_found_in_species
ACATGGTCAGCGCTTCAGCCATGTGTCGACAGTTTGTTAAATGGGATTAGGC	369	443	319	371	1	Contig14309	MPER_09072	164	1244	None	2844	370	32322	No_constitutive_exon_found_in_species
TGCGTTTCTGCGCTGTTGCATTGCTGTCCAACTCATGTCTGGGTTGATAGGT	423	508	373	425	1	Contig8592	MPER_04737	329	1612	None	2844	370	32322	No_constitutive_exon_found_in_species
TGTCAGCTGCCATCTCGCCCCAGTGTATGCTGACCGTGATGAAGGGTCAGGT	526	1587	476	528	1	Contig8112	MPER_04413	65	1587	None	2844	370	32322	No_constitutive_exon_found_in_species
CATTTCACTCACTCGAAACCGTCAGGTTGACTCCTTGACGGGACGCACAGTG	224	361	411	359	-1	Contig14846	MPER_09559	0	1651	None	2844	370	32322	No_constitutive_exon_found_in_species
TAGTTCGAATTGGGTCTAGATGGCGTAAACGAGTGTATATGGGGGTATAGCC	631	1301	1351	1299	-1	Contig8332	MPER_04558	631	1363	None	2844	370	32322	No_constitutive_exon_found_in_species
GTATCCCGCGCTTGATTGTGTTGGGGCTCCCATTGACCCATGGGGTATAGAA	995	1094	1144	1092	-1	Contig13708	MPER_08583	805	1361	None	2844	370	32322	No_constitutive_exon_found_in_species
AAGGTGTGTATCCTCAGCTTGTTGTTGGTTTCGCGCTGACAGGGATTCAGTT	704	1157	654	706	1	Contig16172	MPER_10812	279	1560	None	2844	370	32322	No_constitutive_exon_found_in_species
GCCGGTGGACAAGGGCATATTGATGGTGCTGCCCATCATTGGGATTGTAGCT	403	465	353	405	1	Contig10438	MPER_06002	111	969	None	2844	370	32322	No_constitutive_exon_found_in_species
GTTTCATGGATTGCCATTATTAAAGGTCTTCGTTAAACTGGATGGGATAGGA	0	229	279	227	-1	Contig16612	MPER_11259	0	701	None	2844	370	32322	No_constitutive_exon_found_in_species
TTCTGTTTTAATAGTCCTTTCATATAACTGACTGGGTTCGGGGCTGACAGCA	1129	1537	1079	1131	1	Contig13531	MPER_08443	188	1537	None	2844	370	32322	No_constitutive_exon_found_in_species
GGGCACTGTTCTATGAATCGTGGTCACTATCACTAGCTGGGATGAACCAGTC	818	987	768	820	1	Contig14045	MPER_08854	38	1632	None	2844	370	32322	No_constitutive_exon_found_in_species
TCCGGTATCGGGGAAGGAAGGGGGAATATCCGACCACCTCGGGTATGCAGAC	902	1372	1422	1370	-1	Contig15455	MPER_10107	902	1558	None	2844	370	32322	No_constitutive_exon_found_in_species
TCGGGCCGGAATGAATGCATGTATGTTGTACTGATGACGGGGATGTATAGCT	1147	1244	1294	1242	-1	Contig14319	MPER_09080	19	1500	None	2844	370	32322	No_constitutive_exon_found_in_species
TCCCATTGCTAATGTGTCAGTGACACTCAACTCCTTATCTGTCGGGACAGAA	778	826	876	824	-1	Contig13953	MPER_08787	75	1429	None	2844	370	32322	No_constitutive_exon_found_in_species
TTCACGATCTACCAAAAGAGGTTCGTGCCACTGATGCGCGGGAACTACAGAT	170	377	427	375	-1	Contig16291	MPER_10922	0	1438	None	2844	370	32322	No_constitutive_exon_found_in_species
ATTATTTTCTCCTTCTACCCCGTCCAGCTCTAACAGTTGGGACAACATAGAA	7	121	171	119	-1	Contig8255	MPER_04507	7	998	None	2844	370	32322	No_constitutive_exon_found_in_species
TTTCTTCCTTTAATCGAGTAGCGATGAACTTATGAGAACGCGTGGGGTAGCT	968	1121	1171	1119	-1	Contig11165	MPER_06552	336	1347	None	2844	370	32322	No_constitutive_exon_found_in_species
GGTGCGTACCACCCGTCTTCGCCCATACACGTCCTCACTCTTGGGACAAGGA	1258	1406	1208	1260	1	Contig15962	MPER_10614	90	1406	None	2844	370	32322	No_constitutive_exon_found_in_species
GGCGCGTGTGTTCTTGATATGCCTAGTACACGCAGGTATTACGGGAGTAGAG	21	78	128	76	-1	Contig11427	MPER_06735	21	1212	None	2844	370	32322	No_constitutive_exon_found_in_species
TTTTCCCCCTCGCGACAGCTTTTTGGAGTACGTGCCTGGAGGGTCGATAGGG	951	1061	901	953	1	Contig13100	MPER_08071	37	1531	None	2844	370	32322	No_constitutive_exon_found_in_species
CAGCTTGTTGCGATTGGACTGAGATGAACTCAGTCTACATGGGTATGCAGCT	648	771	821	769	-1	Contig14296	MPER_09059	60	1408	None	2844	370	32322	No_constitutive_exon_found_in_species
TGCATTTGAGATTGAAATCTGATAGAAAAATTGATCTCCATGGGGGATAGCT	453	500	550	498	-1	Contig14296	MPER_09059	60	1408	None	2844	370	32322	No_constitutive_exon_found_in_species
GCTCGTTCAGGACGAGGAAGCGATGCAGTTAATCCAGGATATGGGGTCAGAT	872	1502	822	874	1	Contig8489	MPER_04664	375	1502	None	2844	370	32322	No_constitutive_exon_found_in_species
GTGCGTCGTTCAGTCTGTGCGCGGAATCGCCTTACTGACCGGGTGTGCAGGC	324	345	274	326	1	Contig14367	MPER_09122	112	1476	None	2844	370	32322	No_constitutive_exon_found_in_species
TACGTTCCTAGCTGCATCTTTATTGGGCGCTGCTTATTATGGGATCACAGTT	1047	1198	1248	1196	-1	Contig15224	MPER_09890	600	1469	None	2844	370	32322	No_constitutive_exon_found_in_species
ACCTCGAATCAGACTTTCACGGTATTTTCTAAATTCCAATAAGGGACTAGAC	480	494	544	492	-1	Contig14638	MPER_09365	224	1521	None	2844	370	32322	No_constitutive_exon_found_in_species
GTGACAGCGTTCTTCTGTCTGGCTCGTTAGCTTATGGATTGGGATGATAGGA	1260	1298	1210	1262	1	Contig13837	MPER_08682	29	1545	None	2844	370	32322	No_constitutive_exon_found_in_species
ATATTCTGGGTATCGCTTCTCACAGTTTACAATCAACTTGTGGGGTACAGTA	33	127	177	125	-1	Contig16298	MPER_10930	33	637	None	2844	370	32322	No_constitutive_exon_found_in_species
GAGAAATGGCTTGGAATACCATATGCACATCCTCCTGTGGGCGAGCGTAGAT	715	845	665	717	1	Contig11750	MPER_06994	544	1387	None	2844	370	32322	No_constitutive_exon_found_in_species
TATTCTTTGCTCTTCAGTACTGTATATCGCTGACCTTGTGATACGGGCAGAT	1263	1329	1213	1265	1	Contig15559	MPER_10196	86	1329	None	2844	370	32322	No_constitutive_exon_found_in_species
CATCGATCAATCGTTCCCTATGCAACCTATCGTGCTCCTCAAGGGGGCAGTC	154	572	622	570	-1	Contig11443	MPER_06749	14	1414	None	2844	370	32322	No_constitutive_exon_found_in_species
GCACCACTCAGCTCGTTCCCGGACACTTCTAGCGATCCGGAATGGGTCAGGG	42	473	523	471	-1	Contig7552	MPER_04020	42	897	None	2844	370	32322	No_constitutive_exon_found_in_species
AGTAATTTCCATTTTCAAATCACACTGAGCGCTGATCTTTGGGATCGCAGTG	698	802	648	700	1	Contig16708	MPER_11362	528	1531	None	2844	370	32322	No_constitutive_exon_found_in_species
GATTTCTTTGTCATGTGTCTTGTGTTTTTTGATCCTAAGATTGAGGGCAGGC	292	350	242	294	1	Contig7490	MPER_03987	126	682	None	2844	370	32322	No_constitutive_exon_found_in_species
AAGAGCCATATATGCAGAGGCTGAGGGATATGGCAAGGAAAAGGGCTAAGGA	380	532	582	530	-1	Contig15495	MPER_10141	380	990	None	2844	370	32322	No_constitutive_exon_found_in_species
ACAATAGTGAATTGGATGGGGATGGCGACATTCAGTCATCTGATGGGAAGGC	1431	1439	1381	1433	1	Contig5960	MPER_03046	124	1439	None	2844	370	32322	No_constitutive_exon_found_in_species
TCGTCAGTCCGGGTGCAAGTTGGGTGCCGGAGTAGTAATTGGGCAACCAGCG	220	335	385	333	-1	Contig6738	MPER_03538	220	1476	None	2844	370	32322	No_constitutive_exon_found_in_species
CGTAGCTGCAGCAACCGCTGAGATGACAATAAATAGGGCTATGGAGGTAGGC	132	162	212	160	-1	Contig13757	MPER_08621	132	1221	None	2844	370	32322	No_constitutive_exon_found_in_species
GAAAGTTCCTGCACAACGGGCAGCCATGCTCCGGTGTTTGACGGGTATAGTT	660	752	610	662	1	Contig2684	MPER_01145	80	752	None	2844	370	32322	No_constitutive_exon_found_in_species
GTCCTCGTTACCTTGTCAAGAGCTGGTGATCGTTGACTCTGGACGGGCAGTG	115	201	251	199	-1	Contig13613	MPER_08506	115	913	None	2844	370	32322	No_constitutive_exon_found_in_species
AACTCCTGTGCATCAGAGACCATTGCTCATGCATGCAATTATGGGGATAGCC	451	809	401	453	1	Contig9022	MPER_05014	105	1254	None	2844	370	32322	No_constitutive_exon_found_in_species
AGTACGCTATGTGCCATCATGGTTTCCGTTCTTCCGCCATTGGGAAGCAGTA	789	851	901	849	-1	Contig11816	MPER_07045	123	1426	None	2844	370	32322	No_constitutive_exon_found_in_species
TCAACCCGAGCTGACTGACACTAGACAAGACAACAAACCGGGTAGATCAGAC	835	990	1040	988	-1	Contig6363	MPER_03321	440	1070	None	2844	370	32322	No_constitutive_exon_found_in_species
CCTGTTCTAGATTCCCACCCCCAAAATGATAAGCAAAAACCGGGGAACAGGA	1244	1362	1194	1246	1	Contig10666	MPER_06165	308	1362	None	2844	370	32322	No_constitutive_exon_found_in_species
GTTTCTTTTGAATCAATGTTGCTTTGTACTGAATAAAAATGGGCTAACAGTA	173	216	266	214	-1	Contig16437	MPER_11075	173	654	None	2844	370	32322	No_constitutive_exon_found_in_species
GGTTCTAGCATGCAGACAGTCATTCCCAACCAGCCCATGGGAGAAAACAGGA	238	358	188	240	1	Contig13621	MPER_08513	31	1307	None	2844	370	32322	No_constitutive_exon_found_in_species
TGTTCGTTTTATCGCTCTATGGCTTAACGAGTTTACTGACAATCGGGTAGAA	408	629	679	627	-1	Contig16054	MPER_10706	75	1112	None	2844	370	32322	No_constitutive_exon_found_in_species
CGCTTTGGTTGTCACAAGCAACGCAGACTAACATGTTCTTGGGATTATAGGT	50	83	133	81	-1	Contig4794	MPER_02335	50	1082	None	2844	370	32322	No_constitutive_exon_found_in_species
TAGGAACGTTTGACATCCTCGAAGTGCTCGTTACTATAGCTGTGGGATAGAA	324	1081	274	326	1	Contig3590	MPER_01663	50	1283	None	2844	370	32322	No_constitutive_exon_found_in_species
GTGGGGTTTACTTTTTCCTTTTCCAGATGTGTATAAAACGAGGGTTATAGAA	1023	1181	973	1025	1	Contig10912	MPER_06341	712	1181	None	2844	370	32322	No_constitutive_exon_found_in_species
ATCCCCCATGTCATAACACGTAATATGTCGTTAACTGGGCATCAAAACAGGC	615	1067	565	617	1	Contig13628	MPER_08517	309	1381	None	2844	370	32322	No_constitutive_exon_found_in_species
GCGTGACTGATACTGATCTCAATAACGCTGATCACGTTTCATGGGGTTAGGC	0	270	320	268	-1	Contig8964	MPER_04977	0	1013	None	2844	370	32322	No_constitutive_exon_found_in_species
GTTGCAAGTTTCGGAAAGGTCGGAAATTCTGCTGACCTTGGGGAAACCAGGA	279	339	389	337	-1	Contig11675	MPER_06934	20	1054	None	2844	370	32322	No_constitutive_exon_found_in_species
GTCATATTTTACGCTTGCTACTTTGCCTCGCCTGACGATTTGGGTGATAGCA	546	659	709	657	-1	Contig14651	MPER_09378	546	1422	None	2844	370	32322	No_constitutive_exon_found_in_species
TGGGTATGCCCACACAGTTATTGATATTTCATCTTCTAATGAAGGGACAGGA	547	632	682	630	-1	Contig12805	MPER_07846	61	1180	None	2844	370	32322	No_constitutive_exon_found_in_species
CTTGTTTTATATTTTTTTTTGTGCTGATTGATCATTCGGGGAATATGCAGAC	771	780	721	773	1	Contig8043	MPER_04362	190	993	None	2844	370	32322	No_constitutive_exon_found_in_species
GTGAGTAGACTCTGTCTCACACCTTTGAATCAATACTGACGAGGGTGTAGAG	355	609	305	357	1	Contig11155	MPER_06542	32	609	None	2844	370	32322	No_constitutive_exon_found_in_species
ACGTCATCGTTCACGTCTTTTCACGGTACAGATATTATCCTGGGGATCAGTT	1071	1123	1021	1073	1	Contig14812	MPER_09528	561	1396	None	2844	370	32322	No_constitutive_exon_found_in_species
AACATTTCCTTTTCACTCGATCGCAATCCATCTATCATTCTGGGCAACAGAA	1111	1262	1061	1113	1	Contig10779	MPER_06233	722	1428	None	2844	370	32322	No_constitutive_exon_found_in_species
ACAGTGGGTATCTCTTAATCATTTCGGTTCATCAATGATGAGGGCTACAGAT	630	695	580	632	1	Contig11021	MPER_06438	89	1290	None	2844	370	32322	No_constitutive_exon_found_in_species
TTAACGACTATATTTTGCGCTACCTCGTCTGACTATTTGTGGGTATACAGCT	334	496	546	494	-1	Contig9881	MPER_05593	11	1121	None	2844	370	32322	No_constitutive_exon_found_in_species
TTGGCATCAAGGCTGACCGCTCAGCAATGAGCCCTGGGGAAGAATTGCAGGG	568	772	518	570	1	Contig16206	MPER_10844	142	852	None	2844	370	32322	No_constitutive_exon_found_in_species
GCCACCCCACAGAACAATAATGTACAACCAGCTGTGAATGGGAATACTAGTG	1010	1103	960	1012	1	Contig11925	MPER_07135	37	1335	None	2844	370	32322	No_constitutive_exon_found_in_species
TGAGTAGACCACTATTTCACTATTAACTTCTTCTCACACATCGGGATAAGCC	218	256	306	254	-1	Contig14329	MPER_09091	10	610	None	2844	370	32322	No_constitutive_exon_found_in_species
CTTACATCTTCTCAGAGCTTGACAACCCTCAGATTCTATAGGGTACGCAGGG	337	418	287	339	1	Contig11506	MPER_06795	78	418	None	2844	370	32322	No_constitutive_exon_found_in_species
GTTATCCTCCAATCTGATGGTTACCGATATGTCCTATTACGGGACTGCAGAC	994	1070	1120	1068	-1	Contig11516	MPER_06803	170	1269	None	2844	370	32322	No_constitutive_exon_found_in_species
GTGGCTTCAGAGTCCAGTTCAGCTTAACCCCACTTTTTGCGAGGGCCAAGTC	105	471	521	469	-1	Contig11759	MPER_07003	105	1178	None	2844	370	32322	No_constitutive_exon_found_in_species
GAGCTCACTCCCACTATCCTGGATGCCATCGTTAACGAGACTAGGGTAAGTC	575	608	525	577	1	Contig7355	MPER_03893	107	608	None	2844	370	32322	No_constitutive_exon_found_in_species
TTGCAATCTATATCAAGGTGGGACATTTGTTTATTGATGGGGGATTACAGGT	548	1175	498	550	1	Contig15678	MPER_10325	220	1175	None	2844	370	32322	No_constitutive_exon_found_in_species
ACTGAATCCCGATGTATTGCTTAGCTAGACGGACCCGAAGAAGGGTGCAGAG	887	933	983	931	-1	Contig13259	MPER_08224	809	1213	None	2844	370	32322	No_constitutive_exon_found_in_species
GAATGTCAGTACCCTTCCTGCTTCCCCGAGCTTCCCTGACCGGGATGTAGAA	114	220	64	116	1	Contig11800	MPER_07032	53	1340	None	2844	370	32322	No_constitutive_exon_found_in_species
TCTTACCCAGATTTCAGTGTTCGCATGCTTATTATGATGGGTATATAAAGAT	1038	1074	988	1040	1	Contig9764	MPER_05511	71	1153	None	2844	370	32322	No_constitutive_exon_found_in_species
TTTACCACATTCCGAATCAAGGGCCTACTAACCAATTACGGGATGCGCAGGA	940	975	890	942	1	Contig12069	MPER_07248	46	1285	None	2844	370	32322	No_constitutive_exon_found_in_species
TTTCCTTGCGCCATAGCACTTGATAGTTGAGCTGACGATGGGAATGACAGTC	669	1126	619	671	1	Contig11202	MPER_06577	145	1311	None	2844	370	32322	No_constitutive_exon_found_in_species
ACCCATGTCCTTGGGTGCGCCCCTCATTAAATACCATCACCGGGATGCAGAA	900	947	850	902	1	Contig7604	MPER_04063	42	947	None	2844	370	32322	No_constitutive_exon_found_in_species
TTGTCCCCTTATATTTTCTCTGCGATTAGAGTGCTGAAACCGGGTGATAGTA	422	598	372	424	1	Contig15763	MPER_10422	358	1162	None	2844	370	32322	No_constitutive_exon_found_in_species
AGCATCTTAGCATGATCGCTTTTAGCCATTTCCAACAGCGGGGGTTGTAGAC	527	606	656	604	-1	Contig11160	MPER_06548	38	736	None	2844	370	32322	No_constitutive_exon_found_in_species
GGGCAAGATTTGTGCCTTTTTTCGTTTTCACCCACGCACAACGGGGGCAGGT	490	541	591	539	-1	Contig3488	MPER_01609	325	669	None	2844	370	32322	No_constitutive_exon_found_in_species
GTGGTGCGTATTTATGGGGATTTCTCGATCAGTACTACATAATTGGGCAGGT	36	61	111	59	-1	Contig15284	MPER_09945	36	1245	None	2844	370	32322	No_constitutive_exon_found_in_species
TGTTTTATCAAATGATATCATGATCAACGCACTTCGGGGCATCCGGAAAGAC	149	303	353	301	-1	Contig7293	MPER_03848	12	699	None	2844	370	32322	No_constitutive_exon_found_in_species
CGCATCCCGATCCCGTTTGATCTTCTAGTTTAACATTTCCTAGTGGGAAGAT	238	585	635	583	-1	Contig12206	MPER_07357	31	1011	None	2844	370	32322	No_constitutive_exon_found_in_species
CTACTACCTCTTGGGATGTGACAGTGGCTAATCGCGTTGGGGGGGCGCAGGG	121	159	209	157	-1	Contig5717	MPER_02882	121	1279	None	2844	370	32322	No_constitutive_exon_found_in_species
ATTCACATACTGTTTCTGAGAACTTTTACTAACTAACAATGGGTATGCAGGC	771	892	942	890	-1	Contig11808	MPER_07039	162	1022	None	2844	370	32322	No_constitutive_exon_found_in_species
TGTGTTTGATATTGCGATTGCCTACTTGCATTAAGGCTCAAGGGATCTAGCC	900	981	1031	979	-1	Contig13522	MPER_08435	675	1177	None	2844	370	32322	No_constitutive_exon_found_in_species
TCGTTTCATTGGCTCTCTTTCTCCTCCCTTTCTGATATTTCGGGTGACAGCC	655	708	758	706	-1	Contig6219	MPER_03213	90	1242	None	2844	370	32322	No_constitutive_exon_found_in_species
TCTGTTGAGTTGATACTTCTTTGCACCCTCGGCTCAGTTCGCATGGGTAGTT	0	61	111	59	-1	Contig9249	MPER_05160	0	895	None	2844	370	32322	No_constitutive_exon_found_in_species
GTCATAAAGAGCAGGTCCTTGAACTGATGTTCACGTGGGTACGGAAACAGAT	315	360	265	317	1	Contig8283	MPER_04527	29	458	None	2844	370	32322	No_constitutive_exon_found_in_species
GTAACTCTAATTTGCGTATATTGTTGGCTCTGACTGAATGGGGCTGGTAGGG	407	465	515	463	-1	Contig9938	MPER_05635	294	1202	None	2844	370	32322	No_constitutive_exon_found_in_species
GGTGTGAGAGGTCCAGCGCAGCAACCTTGACTTTTCGTGGGCATGGTAAGCT	423	513	373	425	1	Contig13760	MPER_08624	70	690	None	2844	370	32322	No_constitutive_exon_found_in_species
TGCGTTGTCGTTTCTTTGGCTAACTACTCTAATGCTAATGTTGGGAATAGGT	464	511	414	466	1	Contig10853	MPER_06292	286	986	None	2844	370	32322	No_constitutive_exon_found_in_species
AGGTGATTGGAGCCTTGCAAGAAGGTGGCAAGTTGACACAGGGATCACAGCT	763	1201	713	765	1	Contig10322	MPER_05917	38	1201	None	2844	370	32322	No_constitutive_exon_found_in_species
AAGTGCAACTAAATGGTTTCAGACCAATTGGTCATTGATGGGCATCAAAGGG	303	425	475	423	-1	Contig3883	MPER_01828	25	677	None	2844	370	32322	No_constitutive_exon_found_in_species
GGGTGCGTAATTCTGGACAGATACGATCGTGAGTATAGGCGTGGGTACAGGC	247	491	197	249	1	Contig10237	MPER_05861	119	998	None	2844	370	32322	No_constitutive_exon_found_in_species
GTATTCCTCAAATTCTTCTATTCAAAGTAATTTACTCATCGGGATTACAGCC	493	558	443	495	1	Contig12381	MPER_07502	38	1212	None	2844	370	32322	No_constitutive_exon_found_in_species
CCCTCCCTATTCTACATCACCGGCATGAAACTGATACTGGGACAGTACAGGT	875	890	940	888	-1	Contig10875	MPER_06309	0	1071	None	2844	370	32322	No_constitutive_exon_found_in_species
TACGTTCCACCAGTCCTTGGCACGATTAGTTCTAACAACGGGATGTGTAGCT	1100	1170	1050	1102	1	Contig15699	MPER_10342	86	1170	None	2844	370	32322	No_constitutive_exon_found_in_species
TGGCGGTGACTGCGACTATAACACACACGATGTTTAACTGTGGGAGCAAGTG	240	315	190	242	1	Contig6136	MPER_03161	178	1231	None	2844	370	32322	No_constitutive_exon_found_in_species
GATAACCATAGGAAAGAGGAAAGAACCATTAATCAATTCCAAGGGTGTAGGT	555	857	907	855	-1	Contig8809	MPER_04883	0	1023	None	2844	370	32322	No_constitutive_exon_found_in_species
GTGTTGATATTGTATACCTAAACTGATCCTTTGATCTGGAAAGGGTATAGCA	479	494	544	492	-1	Contig10068	MPER_05736	479	1040	None	2844	370	32322	No_constitutive_exon_found_in_species
CAGAACTTTCCTGCTCGTTCGAAGGGCGAGCTCAATAAGAATGGGAACAGAA	651	729	779	727	-1	Contig14131	MPER_08920	159	1130	None	2844	370	32322	No_constitutive_exon_found_in_species
TGATCGCGCGTACTTGTCGTATTTTCGATGTACTGATATAATCGGGGCAGGT	842	972	792	844	1	Contig9730	MPER_05485	676	972	None	2844	370	32322	No_constitutive_exon_found_in_species
TTAATTCTTATTGATAAAAAATGGCCTAATCGTAAAGAGGGGATTCGAAGTA	123	135	73	125	1	Contig5585	MPER_02806	40	979	None	2844	370	32322	No_constitutive_exon_found_in_species
TTTCATCTGGCCTTGTACCTGGCTGATTCGAGACCGGAATGGGGCTACAGAC	366	467	316	368	1	Contig5585	MPER_02806	40	979	None	2844	370	32322	No_constitutive_exon_found_in_species
ACGTCAGTCCACAGAACCGGAAAAGGTTTGCACGATTCAAGTTGGGGTAGAC	932	990	882	934	1	Contig6850	MPER_03600	119	990	None	2844	370	32322	No_constitutive_exon_found_in_species
TTGCTCATCACGTCGAGGGTTGGTTCCATACGCTGTTGGTGTGTGGGTAGTT	759	853	709	761	1	Contig6255	MPER_03238	633	853	None	2844	370	32322	No_constitutive_exon_found_in_species
ACAACCAATGGCTCTCTGTTCAACACTGACTGTAATGGGGGTGTGAATAGTT	721	755	671	723	1	Contig9052	MPER_05031	44	974	None	2844	370	32322	No_constitutive_exon_found_in_species
AGTGACTGTCTTGTTCAAGATGTCCATGACGTTGACTTGAGGGCGCGTAGTC	204	457	507	455	-1	Contig9167	MPER_05113	21	1011	None	2844	370	32322	No_constitutive_exon_found_in_species
GTGAGTCTAATGTCCTCGTTGCCTGCCATTTCTGACTTCAAACGGGATAGCT	193	298	143	195	1	Contig4184	MPER_01995	22	1067	None	2844	370	32322	No_constitutive_exon_found_in_species
CGTTTCCTCATTACAACTCTCGCGTGATACTTCTCATACGGGGGAACCAGGC	752	860	702	754	1	Contig3595	MPER_01665	134	860	None	2844	370	32322	No_constitutive_exon_found_in_species
TAAGCGTTGGTCTTGGCTCAGATCTCGTGCTGACTTGTTTGGGACTGTAGAA	884	965	1015	963	-1	Contig4769	MPER_02322	8	1084	None	2844	370	32322	No_constitutive_exon_found_in_species
GCTCTCATCCAAGGGAATACATCAAATCAGTTTGATTCTGGGCATTGAAGCG	835	870	920	868	-1	Contig12524	MPER_07621	23	1059	None	2844	370	32322	No_constitutive_exon_found_in_species
TCGAGGTCTACGGGAAGTTTGTTCCTCAGTATCAACAGCGGGGTGAACAGTA	28	100	150	98	-1	Contig11383	MPER_06705	28	1010	None	2844	370	32322	No_constitutive_exon_found_in_species
GTGAGCGTGCTCTCTCCGTTGTTATTTCCCACTGACACCCCGGGTCAAAGAT	236	246	186	238	1	Contig4178	MPER_01992	55	1029	None	2844	370	32322	No_constitutive_exon_found_in_species
GTCTCTCATTTGCCTTTACTCTTTAAGCTTATTTTCGCGTTGGGATACAGCC	816	1104	766	818	1	Contig15204	MPER_09875	115	1104	None	2844	370	32322	No_constitutive_exon_found_in_species
TCTTGCGTCCCTTCTCCATCGTATGAGCGATTACTGATTGGGAGGTTTAGGT	847	882	797	849	1	Contig11602	MPER_06875	54	1095	None	2844	370	32322	No_constitutive_exon_found_in_species
ATGGTTTCCGAGTATGCATGCAGTTACTGACGAAGACTTGGGATGACCAGTG	319	508	269	321	1	Contig9919	MPER_05621	76	683	None	2844	370	32322	No_constitutive_exon_found_in_species
CACTTGTGATATAGTTCAAAAATATTATTTTTTAAATACTTGCGGGATAGAA	448	498	548	496	-1	Contig8158	MPER_04445	61	1069	None	2844	370	32322	No_constitutive_exon_found_in_species
CACGCAGACGAAGATTGAGGCATTCGTGTTTGCTTACAGCGGGGTGAAAGGT	214	265	315	263	-1	Contig7120	MPER_03756	62	462	None	2844	370	32322	No_constitutive_exon_found_in_species
GCTCATCAATCTCTTCTCGCTACACCTCTGAGAACAATTGATATGGGCAGAC	967	1053	917	969	1	Contig15769	MPER_10426	36	1053	None	2844	370	32322	No_constitutive_exon_found_in_species
ACTTGTCGCCCTGCAAGTCTCGCTCGCGATGTGCATCAATGGGTGGGCAGGC	1040	1062	990	1042	1	Contig8939	MPER_04964	264	1062	None	2844	370	32322	No_constitutive_exon_found_in_species
TGTGTCAGGAGTACCCTATCGATAGTTCCTCTATTCAATTACATGGGTAGAT	0	124	174	122	-1	Contig4956	MPER_02437	0	610	None	2844	370	32322	No_constitutive_exon_found_in_species
ACGGGCGCCCCAATAATGGCCGAGATAATTCTCAGTAACCAGGGGTAAAGAC	593	616	666	614	-1	Contig7664	MPER_04100	59	745	None	2844	370	32322	No_constitutive_exon_found_in_species
GTTCTATGCTCTGATCAAGTTGCTCAACTCATCGCCCTGGGTATGAACAGTT	501	672	722	670	-1	Contig7815	MPER_04208	19	907	None	2844	370	32322	No_constitutive_exon_found_in_species
TGGTAAATCGCGTTCTGTATGATTCCAAGATGAAGAGAAGGGTCGAGTAGCA	334	364	414	362	-1	Contig2792	MPER_01204	334	1057	None	2844	370	32322	No_constitutive_exon_found_in_species
CTACAAAGTGATACATCCATCCAGTTGGAATATGCATAAGAATGGGTCAGAA	334	351	401	349	-1	Contig12938	MPER_07943	64	1038	None	2844	370	32322	No_constitutive_exon_found_in_species
TTTTCATATTATATCCTGTACAATTTGCACTCAAGCTCACTATGGGCAAGAA	475	607	425	477	1	Contig6313	MPER_03285	57	730	None	2844	370	32322	No_constitutive_exon_found_in_species
ACGGTAAACTTTCAAAGGAAGAATTCTCTGAACCGATGAGGGAGATGCAGAT	989	1009	939	991	1	Contig10908	MPER_06337	603	1009	None	2844	370	32322	No_constitutive_exon_found_in_species
TCCTTTGATGGCTATGGGTTGAACTGACCCCATGGTATCGGGCCGAACAGGC	300	426	250	302	1	Contig12224	MPER_07371	20	426	None	2844	370	32322	No_constitutive_exon_found_in_species
AGCTCTATTTTTTATGAACCAAGAACAGGTCGTTGACCATGTGGGATCAGGA	234	282	184	236	1	Contig5345	MPER_02671	37	282	None	2844	370	32322	No_constitutive_exon_found_in_species
GTATGCACTCGTGCGAGGCTGTCAAACAGTGCTAATGGCCAATTGGGAAGCC	778	793	843	791	-1	Contig2876	MPER_01255	0	849	None	2844	370	32322	No_constitutive_exon_found_in_species
TGAGCGCTTCAATGGCCCTATATTTGGATTGTCATCTTACGGGGCCATAGGA	268	405	218	270	1	Contig3612	MPER_01672	47	957	None	2844	370	32322	No_constitutive_exon_found_in_species
TTCCATACGACTGATTTAAATAATAATCGGGTGAAATAGCGGGTAAACAGTG	121	123	71	123	1	Contig9888	MPER_05600	35	896	None	2844	370	32322	No_constitutive_exon_found_in_species
ACACTTACGCTGACGGTCGCTCGAAGATAATCTTTTTGTCGGGATCAAAGGT	691	706	641	693	1	Contig12753	MPER_07802	82	952	None	2844	370	32322	No_constitutive_exon_found_in_species
AAAGTATGTTCTGTGTTTTTTCAAACAAGTCTATTACTTAAGGGACCTAGGA	849	989	799	851	1	Contig4424	MPER_02109	86	989	None	2844	370	32322	No_constitutive_exon_found_in_species
GAGAATGTTGCGCAAACCTAAACTAATCTTCGCTATGGTCCTAGGGGTAGTG	765	859	909	857	-1	Contig13476	MPER_08394	252	954	None	2844	370	32322	No_constitutive_exon_found_in_species
GCCCTCTAAATTCAATGCGGTTACGGTACGGGACCCGTATAACGGGATAGGT	357	406	307	359	1	Contig7935	MPER_04296	44	553	None	2844	370	32322	No_constitutive_exon_found_in_species
GGCCGTGGGCTGCAAAGTGGAAGAAACGAAAATCAACAGTTATGGGGCAGGG	739	832	689	741	1	Contig11539	MPER_06823	89	932	None	2844	370	32322	No_constitutive_exon_found_in_species
TTTGTAACTTCATTTTCCTTCTTGTTCAACTGACCTGAGCTGGGAAACAGAC	284	385	435	383	-1	Contig3225	MPER_01443	108	854	None	2844	370	32322	No_constitutive_exon_found_in_species
AGTCAACATCTCGAACGGTCTGCCTACTGACGCCTTTTACTGGGCTAAAGAT	688	692	638	690	1	Contig10691	MPER_06181	108	692	None	2844	370	32322	No_constitutive_exon_found_in_species
TGTGAGTAATATCTAATCTTATTTCACTTGTCACTGACTCTGGGATAAAGGG	210	322	372	320	-1	Contig6389	MPER_03336	0	764	None	2844	370	32322	No_constitutive_exon_found_in_species
TCGTGGCATCCTGACTCAGTTTGTCTACCCACTAACGACTGGGTATTAAGTG	23	131	181	129	-1	Contig6272	MPER_03250	23	902	None	2844	370	32322	No_constitutive_exon_found_in_species
CCGACGTTACTTTCCCTACTGACGGATCCCTCCAAATTTGGGGGCACCAGGC	889	902	839	891	1	Contig9836	MPER_05558	364	902	None	2844	370	32322	No_constitutive_exon_found_in_species
ATTCTAGATTTAATGGAGCTGTATCGGTATAGACGGTTTGGGTAATGCAGTT	284	305	234	286	1	Contig3285	MPER_01475	38	882	None	2844	370	32322	No_constitutive_exon_found_in_species
CTTTATACCTAAATTGGAATACCGACCTCCCGCCGTCAAGGGAAAGCCAGAC	599	705	755	703	-1	Contig10457	MPER_06017	86	911	None	2844	370	32322	No_constitutive_exon_found_in_species
GAACAACGGGATCGTAATTGAGGCGTATTGCCCGATAATTCGGGGGGAAGCT	182	218	132	184	1	Contig5691	MPER_02866	88	525	None	2844	370	32322	No_constitutive_exon_found_in_species
AACTCGTTCCTTGAATATTATCATACACTCATCGTCTTCCAACTGGGCAGTA	528	604	478	530	1	Contig11604	MPER_06878	182	725	None	2844	370	32322	No_constitutive_exon_found_in_species
TTTTTTTTTGTTGACCTTGCTTTCCCGACGCTAATGGGTAACACGAACAGGC	36	141	191	139	-1	Contig5418	MPER_02704	36	822	None	2844	370	32322	No_constitutive_exon_found_in_species
CTGGACTCGGTCCAGTACCCTGTGAAAACATATGCCGATCTTGGGGGTAGGA	766	830	716	768	1	Contig4036	MPER_01911	146	830	None	2844	370	32322	No_constitutive_exon_found_in_species
GCTGGGTGAGTGGTGTTTGGATGATATTGCTTTTCATATGGGGCTGACAGGT	149	249	99	151	1	Contig2047	MPER_00786	26	249	None	2844	370	32322	No_constitutive_exon_found_in_species
CTCGCCGGACTTTTCCTCAATGTATTACCCGGATTTCCTTCGGGAGCCAGTC	231	374	181	233	1	Contig16530	MPER_11171	20	849	None	2844	370	32322	No_constitutive_exon_found_in_species
GGAGCTCTCGTTTTGACACACGGATATGTGCTGATTTCGAAGGGATTTAGTC	188	358	138	190	1	Contig17933	MPER_12736	70	812	None	2844	370	32322	No_constitutive_exon_found_in_species
GTTGCATCGATAAATTCTTGCCGGATAGGCTAACGCTACGGAGGGTTCAGAA	268	420	470	418	-1	Contig13479	MPER_08397	60	828	None	2844	370	32322	No_constitutive_exon_found_in_species
GTTAGTCACATCTCTGGTACGTCGCAATTTCGGCGCCGACGGGAACATAGTC	626	673	723	671	-1	Contig12418	MPER_07534	185	808	None	2844	370	32322	No_constitutive_exon_found_in_species
AAGGTATCTTTACTTCTCTTTTCAAATGCATGTTGACGGGAAGCAAACAGGT	729	864	679	731	1	Contig10361	MPER_05948	41	864	None	2844	370	32322	No_constitutive_exon_found_in_species
TGTGAGTCAGACTCTTTCAGTTCAACTGTGGTTTTTCTGATGGGATGTAGGT	360	384	310	362	1	Contig12851	MPER_07880	107	735	None	2844	370	32322	No_constitutive_exon_found_in_species
TGGTGCCATCACTGCTCACGAACGGGAGCGCAAACGTGAGGGTGGTGTAGGG	565	858	515	567	1	Contig5185	MPER_02588	361	858	None	2844	370	32322	No_constitutive_exon_found_in_species
ATACATATTATATGTCTGAGTTCTACATCCTTTCTAAAACACGGGATCAGCC	134	547	84	136	1	Contig2212	MPER_00882	52	723	None	2844	370	32322	No_constitutive_exon_found_in_species
TCATCCCAAGAATGGGATGGCTGTTGATTGAACCTGGGATCGGGAAATAGGT	366	538	588	536	-1	Contig6563	MPER_03436	366	825	None	2844	370	32322	No_constitutive_exon_found_in_species
ATGTCGCTCTCCATTAAAGATTTGTTGTGACTAATGGGTGTGGAACGTAGGT	408	604	358	410	1	Contig8498	MPER_04671	105	604	None	2844	370	32322	No_constitutive_exon_found_in_species
CTCTCTCTCTCTCTAATTGGAATATGAACGACAACACTGATGGGATGTAGTG	606	752	556	608	1	Contig5047	MPER_02499	209	752	None	2844	370	32322	No_constitutive_exon_found_in_species
CGGTCAGAAAAATTCGCTTAGGTCTATCTATCATCTATCTGGGGATCCAGTG	179	192	242	190	-1	Contig3252	MPER_01457	54	542	None	2844	370	32322	No_constitutive_exon_found_in_species
CAAGAATATTTTTCGGGTCATCAGCGGTGGTCTTTCTATGGGAGCGTTAGGA	387	446	337	389	1	Contig9687	MPER_05457	49	805	None	2844	370	32322	No_constitutive_exon_found_in_species
ATAGAATTCTCTCGCTTCTGTCGCTGATCAGACTTTTCTCGGGATGATAGCG	314	316	366	314	-1	Contig12321	MPER_07449	44	755	None	2844	370	32322	No_constitutive_exon_found_in_species
CGATACATCGACCACAAGAGTCGTACGGACCGGACTATTCACGGGGTCAGGC	583	789	533	585	1	Contig7559	MPER_04025	59	789	None	2844	370	32322	No_constitutive_exon_found_in_species
CATGACGCAGCCCGGACGTGACGGGAATTATTTTGAAAGCAGTGGGACAGCC	571	671	521	573	1	Contig9385	MPER_05260	26	671	None	2844	370	32322	No_constitutive_exon_found_in_species
TCTTTTTGCGTTTTTGCGGTACGATCTCAATACGTAAAACGGGATACTAGAC	758	784	708	760	1	Contig10018	MPER_05698	87	784	None	2844	370	32322	No_constitutive_exon_found_in_species
TGGGTGACTTGCACTCTTTAACCAAGAATTTCTTCAAAACGGGAACCCAGAC	493	624	443	495	1	Contig2402	MPER_00991	31	624	None	2844	370	32322	No_constitutive_exon_found_in_species
TATGATAATGACTGTACAAAGGTGTCTTTGTGCATCGAAGGGATATATAGTA	87	684	734	682	-1	Contig7895	MPER_04267	87	777	None	2844	370	32322	No_constitutive_exon_found_in_species
CCGATCATGAGCGGTGCGAAATCCACGTCCCCATTACACGGGTAATGAAGAT	609	643	693	641	-1	Contig5035	MPER_02494	0	798	None	2844	370	32322	No_constitutive_exon_found_in_species
CTCTTCAATTTGCAAGATAGACACTGACTTTTTGTGCGGGGCATGAACAGTG	399	541	349	401	1	Contig6780	MPER_03558	36	541	None	2844	370	32322	No_constitutive_exon_found_in_species
TCACATCCATCGACTGGATTCGGTTACATCCGTTTGGGAGAGAAAGTCAGGA	81	90	140	88	-1	Contig3314	MPER_01495	81	744	None	2844	370	32322	No_constitutive_exon_found_in_species
GTATTGCATGTCTAATCCTCATTTTGTGGGTGCTGACTGGGGGGTGGTAGAT	322	379	429	377	-1	Contig119	MPER_00028	322	635	None	2844	370	32322	No_constitutive_exon_found_in_species
GGTGCGCTGCATCCTGTCGGGAACCGCTGCAATGTCTTCAAGGGACTCAGGG	407	481	357	409	1	Contig3462	MPER_01589	225	622	None	2844	370	32322	No_constitutive_exon_found_in_species
GTATGCTTGAACAATCATCAATTGATTATTAGGCTGACTGGGAATTAAAGGA	261	359	211	263	1	CP02-S2-038-232-H11-EM.F	MPER_14987	96	500	None	2844	370	32322	No_constitutive_exon_found_in_species
CACGTTTATTTCATCACACTCACACGTTTCATAGGTATACGCGGGATTAGCT	216	344	394	342	-1	Contig3093	MPER_01382	62	480	None	2844	370	32322	No_constitutive_exon_found_in_species
CTGCCATTTTGAAGTCTTGGCAAGCCCATCTGATATCCCTGGGTGTACAGCA	353	502	303	355	1	Contig7630	MPER_04081	66	683	None	2844	370	32322	No_constitutive_exon_found_in_species
GGGATATCCGTGTTTTGTCTTGCTCGTCGAGACAGCGCTTGGGTGACTAGGC	262	319	212	264	1	Contig6744	MPER_03545	28	641	None	2844	370	32322	No_constitutive_exon_found_in_species
TAAGTGATTTGCTCCTAGTCCACGGTCGTAACCTCATTATCGGGATATAGTA	163	215	265	213	-1	Contig1219	MPER_00407	0	732	None	2844	370	32322	No_constitutive_exon_found_in_species
TAAGTCACTCCTCCAAAACGAGCTGCTGTCATATGAATTGGGGTTGGTAGGT	686	721	636	688	1	Contig6414	MPER_03354	104	721	None	2844	370	32322	No_constitutive_exon_found_in_species
GCTGTTCTACTTGTCATGTTGATCTTTATATGGATCTGACATGGGCGTAGGT	270	416	220	272	1	Contig11835	MPER_07061	69	722	None	2844	370	32322	No_constitutive_exon_found_in_species
TGTCTCCGCCCTTGCTTTGAGGCTCGTGTTTTAGCTAAACCAATGGGCAGGT	112	236	286	234	-1	Contig1965	MPER_00737	112	621	None	2844	370	32322	No_constitutive_exon_found_in_species
AGCGTCATGCCGCATGGTTCTACGGATACAAATTGTACGGGGTTGAACAGCA	565	712	515	567	1	Contig8639	MPER_04764	60	712	None	2844	370	32322	No_constitutive_exon_found_in_species
CCGGATGTACGCCTTAAGATGTTTAGCCCTCACCAGTCCAGGGACCATAGGC	604	686	554	606	1	CP02-S2-041-301-H09-EM.F	MPER_15269	39	686	None	2844	370	32322	No_constitutive_exon_found_in_species
TAATGAGCTTTTGGTGATGTATTGAATTACTGACGCGACGGGAATCGCAGAT	411	496	361	413	1	Contig1777	MPER_00637	90	496	None	2844	370	32322	No_constitutive_exon_found_in_species
TATTGATAAGTGTATCATATATCTTGATGATGCGCACACACGAGGGACAGAC	579	656	529	581	1	Contig1491	MPER_00505	305	656	None	2844	370	32322	No_constitutive_exon_found_in_species
TTCGTTTTGAGCTCCCTTACCTCTTCTGAAACTAATAAGTTTGGGAATAGTG	130	203	80	132	1	CP02-S2-038-258-B09-EM.F	MPER_15034	41	681	None	2844	370	32322	No_constitutive_exon_found_in_species
TGTATGTCTTCTCTCATGCTTCTTATAACGCATGCCTGATAGGGACATAGAA	181	270	320	268	-1	Contig2770	MPER_01196	26	502	None	2844	370	32322	No_constitutive_exon_found_in_species
CCGTCCGCAAAATACTCGAATCTTTGGAACAATTCTGCTTTGGGCAATAGTG	27	205	255	203	-1	Contig6328	MPER_03297	27	589	None	2844	370	32322	No_constitutive_exon_found_in_species
TGCGTACCCCCCCCCCAAGTTTTTCATCGACTTTTTCCAAGGGCTGACAGTT	298	309	359	307	-1	CP02-S3-033-528-F08-UC.F	MPER_15825	27	616	None	2844	370	32322	No_constitutive_exon_found_in_species
ACCATACCAGATGGTGTCATTCAGGTGCACCATCAAGATAGTGGGATCAGGT	146	172	222	170	-1	Contig962	MPER_00289	146	640	None	2844	370	32322	No_constitutive_exon_found_in_species
CGTCATATTTTGCTTTGGAGGATGAAAGCTCACGTGTTCGGGAACCACAGCG	0	223	273	221	-1	Contig9421	MPER_05289	0	604	None	2844	370	32322	No_constitutive_exon_found_in_species
TGTATTGCATTCCAAAAGTCAAGGAATACGATTATAATCTTCGGGGACAGTC	159	204	254	202	-1	Contig7903	MPER_04274	159	527	None	2844	370	32322	No_constitutive_exon_found_in_species
TTTTTTTTGACGTTTGGTGTTTTGCTGACGTGGGTATTGTATTGGGACAGTA	221	292	342	290	-1	Contig989	MPER_00301	0	555	None	2844	370	32322	No_constitutive_exon_found_in_species
ACCGATCTCAATAAAACGGAACGGTACTGGATCTAATCGGGCATGAACAGGG	336	352	402	350	-1	CP02-S2-032-116-G08-FC.G	MPER_14628	33	616	None	2844	370	32322	No_constitutive_exon_found_in_species
CCACTAATCAAGCACTCAGCATGTGGATATCGTGCGGTATGGGGGTTCAGCA	173	280	330	278	-1	Contig3454	MPER_01582	25	507	None	2844	370	32322	No_constitutive_exon_found_in_species
ACCAGTGTCTGTCTCTTGTATATCGAAACTAACCTTTTTTGGGGGCATAGCA	281	512	231	283	1	Contig5375	MPER_02688	48	512	None	2844	370	32322	No_constitutive_exon_found_in_species
TGTATCTTGCCTGTCGCTCCCAAATTTTTGACTGACGATTACGGGAACAGGA	399	432	482	430	-1	Contig608	MPER_00169	84	589	None	2844	370	32322	No_constitutive_exon_found_in_species
TGTATTGCAAGATTCATGCTAGCACACCTATTCTCAAAAGAGGGTGATAGAT	389	514	339	391	1	CP02-S2-028-271-G02-UE.F	MPER_14510	67	514	None	2844	370	32322	No_constitutive_exon_found_in_species
CCAATTATCTCTCCTGAAAAGCTTATTCTAATCATATGTGGGATATATAGCC	15	98	148	96	-1	CP02-S3-036-204-B03-EM.F	MPER_15927	15	588	None	2844	370	32322	No_constitutive_exon_found_in_species
GTCACTTTGCAATACTCATAATGATTGATGGTTATTCTAATGTGGGACAGGT	416	545	366	418	1	CP02-S2-000-126-C01-UE.F	MPER_13753	35	545	None	2844	370	32322	No_constitutive_exon_found_in_species
GTGTTGCCTTTTTTTGCACGATTTTGGGTGGGGGGTTAATGGGTTGATAGGT	413	590	363	415	1	CP02-S3-039-561-A01-EM.F	MPER_16222	6	590	None	2844	370	32322	No_constitutive_exon_found_in_species
TGGCGATCCGAAGGATCCCAGATGGGCAGCAGTGCATACGCGGGCAGCAGAT	560	564	510	562	1	Contig5341	MPER_02669	51	564	None	2844	370	32322	No_constitutive_exon_found_in_species
ACGTGTCAAATCATGTATCTTTTGACCTTGATAGTTAATGGGTGAATTAGTC	191	417	467	415	-1	CP02-S3-036-219-F01-EM.F	MPER_15959	0	490	None	2844	370	32322	No_constitutive_exon_found_in_species
CCTATCCCATTTTTTCCCGTGGACGACCAAATACGCATGGGGGTACGCAGGG	306	328	256	308	1	CP02-S2-038-285-G03-EM.F	MPER_15102	20	535	None	2844	370	32322	No_constitutive_exon_found_in_species
GTGCCAAGATGACGCGTCAGTAGTTCTCTAATCCCTCATGGGGCGAGTAGCT	161	259	309	257	-1	CP02-S2-033-322-H08-UE.F	MPER_14852	0	388	None	2844	370	32322	No_constitutive_exon_found_in_species
CTTTTTAGCTTGAACGGATGGTTTGCTTACTTCTCGCTTTGGGATTGTAGCT	495	534	445	497	1	CP02-S3-033-442-B06-UE.F	MPER_15644	61	534	None	2844	370	32322	No_constitutive_exon_found_in_species
CCGTTTTCTCTTCAAGGCAAGAGTGTTTATCAACCGGGAAAAAAAAACAGTC	279	445	229	281	1	CP02-S2-032-451-E04-UC.F	MPER_14777	35	445	None	2844	370	32322	No_constitutive_exon_found_in_species
GGTGCGGTGTACGATATAGTATTCCGAGAAACAAGCTAAGGGAAGCACAGTG	246	281	196	248	1	Contig1557	MPER_00533	33	496	None	2844	370	32322	No_constitutive_exon_found_in_species
CTTTTTCCTCCTTTTTTGATACGGAAAAGCTAAAAGATCGTGGGGGATAGGT	251	354	201	253	1	CP02-S2-032-347-D06-UE.F	MPER_14738	107	454	None	2844	370	32322	No_constitutive_exon_found_in_species
CGTTCTTTATTTTGATTTCTCACTCTCCTTGCATCTATCAATCAGGGTAGCG	148	185	235	183	-1	CP02-S2-000-152-D11-UE.F	MPER_13869	148	465	None	2844	370	32322	No_constitutive_exon_found_in_species
TCTTCACCGTTGACTATTCACATTACTGATACTGCGTGGGTAAACAATAGCG	353	464	303	355	1	Contig2037	MPER_00779	44	464	None	2844	370	32322	No_constitutive_exon_found_in_species
CGTGTGGAATTCACTCTACTTCCAGCGTGTGATATTGATGAGGGTTGCAGGA	170	394	120	172	1	Contig952	MPER_00287	52	394	None	2844	370	32322	No_constitutive_exon_found_in_species
CCATTCACATTCCAAGCATTATTTTAACCTCAATGAATGCATGGGCGCAGGA	286	296	236	288	1	CP02-S3-033-499-E07-UC.F	MPER_15800	35	377	None	2844	370	32322	No_constitutive_exon_found_in_species
CCAATCGTATTCTAGTCAATCGCGATGTAATATTGATGGGAAATGTGTAGGA	24	49	99	47	-1	CP02-S2-000-196-E05-UC.F	MPER_14097	24	406	None	2844	370	32322	No_constitutive_exon_found_in_species
CCGGATGCACCCAAACTCCTTACCCCCTTGTCTGCATTCCCGGGTAATAGAA	47	104	154	102	-1	CP02-S2-000-163-F11-CL.H	MPER_13926	47	400	None	2844	370	32322	No_constitutive_exon_found_in_species
TGCTGGTTCATTCGTAGATTTTTTTTCTAAAACCAACACCGGGGACACAGCA	329	336	386	334	-1	CP02-S3-038-508-C06-UE.F	MPER_16089	44	417	None	2844	370	32322	No_constitutive_exon_found_in_species
ATCTTTCTTTGCTTTGTTTCTTTTCTGATAACGACCCAATGGGGCGCCAGAT	297	361	247	299	1	CP02-S3-036-211-E10-EM.F	MPER_15940	65	361	None	2844	370	32322	No_constitutive_exon_found_in_species
TTTTTTTCTCCTGTGTACGACGGTGGACTGAATATTTTTGGGGGGTACAGGC	116	341	66	118	1	CP02-S2-025-283-G09-UC.F	MPER_14360	14	341	None	2844	370	32322	No_constitutive_exon_found_in_species
TGTTTCTTCCAACGGTATTTTTTTTTTCTTTGCCTGACTGGGAGAAACAGAT	8	42	92	40	-1	CP02-S3-041-671-G01-UE.F	MPER_16445	8	266	None	2844	370	32322	No_constitutive_exon_found_in_species
AGGTGCGTTCACTGTCCACCATCTCTTTATCAATCTCACACGGGGATAAGAC	214	286	164	216	1	Contig297	MPER_00077	42	286	None	2844	370	32322	No_constitutive_exon_found_in_species
