# Supplementary material for: Widespread Separation of the Polypyrimidine Tract From 3′ AG by G Tracts in Association With Alternative Exons in Metazoa and Plants
Source: Front Genet. 2019 Jan 14;9:741. doi: 10.3389/fgene.2018.00741 (PMC6339879; doi:10.3389/fgene.2018.00741)
Supplement: DATA FILE S1 — Sequences of REPAG 3′ SS from each species of fungi. [file Data_Sheet_1.zip › Supplementary data 1/Fungi_Release38_stachybotrys_chartarum_ibt_40288.txt]

REPA_GGG_Sequence	Exon_Start	Exon_End	Pos_-50	Pos_+2	Strand	Chromosome	GeneID	Gene_Start	Gene_End	Gene_Name	Number_of_REPAs	Number_of_REPAs_has_GGG	Number_of_Intron(Intra_genic_Region)	Upstream_Constitutive_Exon
ACGAGCCACCATGATTCTCACATGTTTCTCGGCGACTAATTCAAGGGTAGTC	253020	253313	252970	253022	1	scaffold1018	S40288_00206	251139	253972	None	3487	510	20468	No_constitutive_exon_found_in_species
CCATTGGCCCGTCTCCCTGTATACCCGCCAGGTCGCTGATGGGACTGTAGTC	303229	303390	303179	303231	1	scaffold1018	S40288_00227	301770	304153	None	3487	510	20468	No_constitutive_exon_found_in_species
GCTCCGAAGCACCTGGGCCGAGGATGTCATCCCGTACTGATAGGGGCTAGAC	318292	318330	318242	318294	1	scaffold1018	S40288_00233	317240	319406	None	3487	510	20468	No_constitutive_exon_found_in_species
CAATCTAACTCAAGGATTCAACAGCAGCATTACTAATCTGGGACGTACAGCA	410148	410778	410828	410776	-1	scaffold1018	S40288_00263	408756	411929	None	3487	510	20468	No_constitutive_exon_found_in_species
TGGAAGAGAGACTGCCTGGAGGCGTGGCTGACGAGGCGGTTGGGCGATAGGG	8116	8155	8066	8118	1	scaffold987	S40288_00272	7757	9282	None	3487	510	20468	No_constitutive_exon_found_in_species
TTATCTCTTCCCCTTGCCAGTGGAAACTGCAAAGGCTGACTCGAGGGTAGAC	43278	44373	43228	43280	1	scaffold987	S40288_00284	42153	44373	None	3487	510	20468	No_constitutive_exon_found_in_species
CTCGAGATGTCGGCATGACACAAGAGCACGTGCTAACTCGTGGGACGCAGCT	138365	139030	139080	139028	-1	scaffold987	S40288_00314	138131	139285	None	3487	510	20468	No_constitutive_exon_found_in_species
GAGTCAGCTGCGAGATTCGCGGTGAGATAGTGCTAATCCTATGGGTGTAGTG	138131	138307	138357	138305	-1	scaffold987	S40288_00314	138131	139285	None	3487	510	20468	No_constitutive_exon_found_in_species
GAACGCGTAAGAAGAAGTGCTGACGGACTGACCGATGACGGGACGTGCAGAG	248438	249320	248388	248440	1	scaffold987	S40288_00344	248236	250312	None	3487	510	20468	No_constitutive_exon_found_in_species
CCATGTCATCGTTTTCCACCTCATTTTGTCGCTAACTAGAACATGGGCAGAC	258693	259194	258643	258695	1	scaffold987	S40288_00347	258283	259194	None	3487	510	20468	No_constitutive_exon_found_in_species
CACTCTGCTGCTGAACGTCCTTGCAAGACACCGTGCTGACTGGGGAGTAGGG	359693	359864	359914	359862	-1	scaffold987	S40288_00384	358738	360044	None	3487	510	20468	No_constitutive_exon_found_in_species
AGCTCCCAAGATGCATTCCACTAATATTGTACATTGCTTTGGGTGCACAGCT	366415	366649	366699	366647	-1	scaffold987	S40288_00387	365587	366735	None	3487	510	20468	No_constitutive_exon_found_in_species
CTCGTGGACAGACGGAGGGGGCCCTAATTGCTGCAACACAAATGGGACAGGA	383467	383591	383641	383589	-1	scaffold987	S40288_00392	383467	384176	None	3487	510	20468	No_constitutive_exon_found_in_species
GTACGTTGCCTCCAAGTCTCCCAGTAATTCGGCTAGGGCTGATGATGTAGGG	4451	4539	4589	4537	-1	scaffold846	S40288_00408	3284	4728	None	3487	510	20468	No_constitutive_exon_found_in_species
TCTAGGCTCTCGCATTGTCCAGTTACGAACAAGACTAACAAAAGGGGCAGCT	67291	67968	68018	67966	-1	scaffold846	S40288_00436	67291	70469	None	3487	510	20468	No_constitutive_exon_found_in_species
GCGGCTTCGAGGGGCACGAGCTGACCACGGTGATTTGCGTGGGGATCTAGGC	87438	88091	87388	87440	1	scaffold846	S40288_00441	87082	88091	None	3487	510	20468	No_constitutive_exon_found_in_species
CGCCTGCTCACTGGTGACATGCGCTTATACCAAGGTTGACGATGGGACAGAA	148380	148437	148487	148435	-1	scaffold846	S40288_00455	145568	148592	None	3487	510	20468	No_constitutive_exon_found_in_species
TCCTTCCAGGCTGGTACTCGCTTGCTTCCGCTAACCTGGCGGGAAAATAGAT	53334	53969	53284	53336	1	scaffold671	S40288_00550	52670	54385	None	3487	510	20468	No_constitutive_exon_found_in_species
TTGCAAAGGAAAGACCAGACGAGAAAAGCTCTTGCTAACCAAACGGGTAGAG	55716	55725	55666	55718	1	scaffold671	S40288_00551	54871	56978	None	3487	510	20468	No_constitutive_exon_found_in_species
AATGACTGTACACACGGATCACAAACTGCTTGATGCTGACGGGGTAACAGTC	96181	97153	97203	97151	-1	scaffold671	S40288_00566	96181	97498	None	3487	510	20468	No_constitutive_exon_found_in_species
TGGGTACGTTGTCACGTTGGCATACAAAGACTTGGTCTAATGGGCAGTAGGA	132436	132523	132386	132438	1	scaffold671	S40288_00580	131868	133525	None	3487	510	20468	No_constitutive_exon_found_in_species
TGCCTAAGCAAATAGAATGATTCAGCCAACGTCGTCTGACGGGGGAACAGGA	236459	236486	236536	236484	-1	scaffold671	S40288_00611	236459	236872	None	3487	510	20468	No_constitutive_exon_found_in_species
CGTCTCTTTGATACTTGAGATTGTGCCAAATCACTAAGTGGGAGTACCAGTC	238794	239208	238744	238796	1	scaffold671	S40288_00613	238443	240253	None	3487	510	20468	No_constitutive_exon_found_in_species
CCCCATCCCGCATGCAAAGCAACGACACTTCGTCTGACAAGAATGGGTAGCG	365419	365780	365830	365778	-1	scaffold671	S40288_00654	365340	366474	None	3487	510	20468	No_constitutive_exon_found_in_species
CCTTCAACCCAAATTCGACCCACAAAAAGGCACTGACACGGATGGGACAGAC	56297	56326	56376	56324	-1	scaffold551	S40288_00674	56297	58105	None	3487	510	20468	No_constitutive_exon_found_in_species
AGGTGGGGTTCGGGGTGGATGGACAGTAACAAGCTGACGAGAGAGGGCAGAC	65474	66108	65424	65476	1	scaffold551	S40288_00677	65229	66108	None	3487	510	20468	No_constitutive_exon_found_in_species
CCACCTATATCGCATTGAAGCTTTATGGCTAACATCATGCGGGCTTGAAGCT	101638	101761	101811	101759	-1	scaffold551	S40288_00691	101638	103057	None	3487	510	20468	No_constitutive_exon_found_in_species
ACGACGATGACGCAGCCCGCGGGAAGGGTGGCTGGGATGACACGGGATAGAT	226369	226586	226319	226371	1	scaffold551	S40288_10504	225896	227253	None	3487	510	20468	No_constitutive_exon_found_in_species
ATGTGTGCACCCTGCGACGGATCATCAGCGTCTGAAACTAACGTGGGCAGGT	279393	280674	279343	279395	1	scaffold551	S40288_00741	279203	280674	None	3487	510	20468	No_constitutive_exon_found_in_species
TCCTTCTTTAAATTTGTCCTTGGATGCGAATTCTAACGATTGGGGCGCAGAT	280933	281207	281257	281205	-1	scaffold551	S40288_00742	280933	281780	None	3487	510	20468	No_constitutive_exon_found_in_species
GGCTTGTGCTTGTTTCCGGCTGGAATCGGGTATGGCTAACGGGGGTGCAGAC	596	1620	546	598	1	scaffold207	S40288_00758	209	1863	None	3487	510	20468	No_constitutive_exon_found_in_species
CTACAGGAAGTCATAATGTTTGCCATGATGCTAATACCCTAGGGTCGCAGAT	35055	36058	35005	35057	1	scaffold207	S40288_00768	34704	36058	None	3487	510	20468	No_constitutive_exon_found_in_species
GGCTGCCGCGATGGAAAAGTTTGCTGCTGGCTCGACGAATGGGTAATTAGAT	38261	38348	38398	38346	-1	scaffold207	S40288_10517	38261	38615	None	3487	510	20468	No_constitutive_exon_found_in_species
GGACTTGACGCTTCGCCGTGGCTGTGTTGACAAGCTGACGCGGGGGCTAGGC	86488	86977	86438	86490	1	scaffold207	S40288_00784	86247	91347	None	3487	510	20468	No_constitutive_exon_found_in_species
CGGTAGGTAGTTGGTTACCTTAGGTAAGATGAGCAAAAAAAGACGGGAAGGT	95649	95893	95599	95651	1	scaffold207	S40288_10518	95440	95893	None	3487	510	20468	No_constitutive_exon_found_in_species
TTCAACACAAATCTGCGGGACAGCAGTAATTAACTTGAACCGGGTAACAGAA	245306	245374	245424	245372	-1	scaffold207	S40288_10521	244236	246033	None	3487	510	20468	No_constitutive_exon_found_in_species
TCGTGGTAGGTTGGTAGCGGGCATAGGGGGGCTGATACTCCGGGACAAAGGT	33974	34421	33924	33976	1	scaffold1079	S40288_00863	30090	34421	None	3487	510	20468	No_constitutive_exon_found_in_species
AGTTTTCCCTTGGTGCCGCAGACGAAGACGAGACTGACGTTGGGGAATAGAT	56462	56586	56412	56464	1	scaffold1079	S40288_00871	55516	56586	None	3487	510	20468	No_constitutive_exon_found_in_species
TTCGGCCGGCCGAATGCCCAGCTTGACGACTATGGCTAACGTGGGAGCAGTT	77289	77418	77468	77416	-1	scaffold1079	S40288_10528	76693	78573	None	3487	510	20468	No_constitutive_exon_found_in_species
CGGCGGCGAGCCAGTCAACTACCATATCCAACACTCTCCTAGGGTGACAGTT	251689	251811	251861	251809	-1	scaffold1079	S40288_10537	251267	252156	None	3487	510	20468	No_constitutive_exon_found_in_species
CAGGCGCCCTACATTGCTTGGGCTTCTCGGTTCGCTAACATGGGTGACAGTT	320210	320434	320160	320212	1	scaffold1079	S40288_10543	319133	321020	None	3487	510	20468	No_constitutive_exon_found_in_species
TAGGTTTGCTGGCCTTCTTTTGCTGTGTGAGACTTTCTAAAGGGCAGAAGCA	38801	38939	38751	38803	1	scaffold198	S40288_00964	38479	39611	None	3487	510	20468	No_constitutive_exon_found_in_species
GCTCCGTCCATAACAACTCGCGTTGGCCAAGCTTGCTGAAAGGGGCGTAGGA	95553	95690	95740	95688	-1	scaffold198	S40288_00978	94152	95997	None	3487	510	20468	No_constitutive_exon_found_in_species
CGAGCACCGACACGTCTGGGTCCAGTATATTGACTGGTGGGAAACGATAGAC	202646	202683	202733	202681	-1	scaffold198	S40288_01010	201538	203021	None	3487	510	20468	No_constitutive_exon_found_in_species
ATGAAGATGTACTAATTGTAGTGTTCTCGTACTAACGTGGGAAAACTTAGCT	278181	278315	278131	278183	1	scaffold198	S40288_01028	277686	280475	None	3487	510	20468	No_constitutive_exon_found_in_species
CCCATCCACTGGTCGAGCAAGCAGTCGTGACTAACTTGGGTGGGCAATAGCG	56262	57666	56212	56264	1	scaffold597	S40288_01058	52853	57666	None	3487	510	20468	No_constitutive_exon_found_in_species
CACATGTCCTCGTATGGATTGATTAATCTGATGATGTATTGGGTGAGCAGGT	66408	66644	66694	66642	-1	scaffold597	S40288_01062	66408	67821	None	3487	510	20468	No_constitutive_exon_found_in_species
CGGGAGTGTGTCGATGGAAGCTGATACCTGACACCGTTGGGAGAGTATAGAC	84472	84584	84634	84582	-1	scaffold597	S40288_01065	80907	84661	None	3487	510	20468	No_constitutive_exon_found_in_species
AGATACCCTCAGCTTTGTCCCCTTCCTCCGTGCTAACGCGGGACCCGAAGAT	148726	150127	150177	150125	-1	scaffold597	S40288_01086	148726	150481	None	3487	510	20468	No_constitutive_exon_found_in_species
TCCTCCTCTTCCTGCTTCACGCCTGAGATCTAACATTGGGGAGAGAATAGTG	160993	161114	161164	161112	-1	scaffold597	S40288_01091	160993	161494	None	3487	510	20468	No_constitutive_exon_found_in_species
CTATTCAAGTAAATAATCGTGTCCCAATCGCTGATGGGTGAAGGAAATAGGT	43881	44316	44366	44314	-1	scaffold1014	S40288_01154	43881	44592	None	3487	510	20468	No_constitutive_exon_found_in_species
CAGCCTCCACGCTTTCACCAGATTCGACCGTAGACTAACGCGGGATACAGGA	78862	79117	78812	78864	1	scaffold885	S40288_01270	77420	79117	None	3487	510	20468	No_constitutive_exon_found_in_species
GTCGGCACACCTTTCGGACCACGGGATCGCGGTTTCTAACGGGGGAATAGGA	97380	97592	97642	97590	-1	scaffold885	S40288_01276	95250	97691	None	3487	510	20468	No_constitutive_exon_found_in_species
TCTCCTGGTCAGACAAGGGACTGACGAGGTTGTCGTGGCGGGGAGGATAGAC	107156	107212	107106	107158	1	scaffold885	S40288_01280	106933	107522	None	3487	510	20468	No_constitutive_exon_found_in_species
CCCTACATCCCTCTCACATCCCAACTCCTGTCTGATGGGAAGCCGAATAGGC	107271	107426	107221	107273	1	scaffold885	S40288_01280	106933	107522	None	3487	510	20468	No_constitutive_exon_found_in_species
GGTATGTGGCATGCCCGGCTGTGGAGTATCAAACTGACTTGCTGGGGCAGCT	107774	107945	107995	107943	-1	scaffold885	S40288_01281	107774	109338	None	3487	510	20468	No_constitutive_exon_found_in_species
AGTCCCACAAAGTTCCACGGCATGGGGAAGCTAACGGGTGGTGAAAACAGGC	110329	110468	110279	110331	1	scaffold885	S40288_01282	110006	110574	None	3487	510	20468	No_constitutive_exon_found_in_species
CAGAAGGTACGTCAACTTGTCCAGAGAGGGGCTCCGCTGACTGGGCAAAGGG	133246	133741	133196	133248	1	scaffold885	S40288_01292	131041	135911	None	3487	510	20468	No_constitutive_exon_found_in_species
CCCAAACTCTGCCCTGCCGCTTTCTGACGAGCACTGCTGATCGGGAATAGCT	81836	82899	81786	81838	1	scaffold806	S40288_01371	80892	82899	None	3487	510	20468	No_constitutive_exon_found_in_species
CCAGTAAACATTGCTTCACCTTCGTCCCACGAGGCTAACCAGGGCTGTAGCT	153900	154430	153850	153902	1	scaffold806	S40288_01387	153294	156674	None	3487	510	20468	No_constitutive_exon_found_in_species
TCATCCCGTCGAGGAGCTTCTTTTGCTGATCCAGAAACCCGGGGCTACAGCA	272532	273208	272482	272534	1	scaffold806	S40288_01427	272111	273208	None	3487	510	20468	No_constitutive_exon_found_in_species
CGGTGTATGGAATACTGCAGTGAATTTATCTACTGGGGGACGGAATACAGCA	52164	52172	52114	52166	1	scaffold753	S40288_01443	50017	53031	None	3487	510	20468	No_constitutive_exon_found_in_species
AGATGGCGCACTCAAGACTTGATGCATCCGGTATATATGAGGGATTGCAGAG	71272	72532	72582	72530	-1	scaffold753	S40288_10611	71272	74709	None	3487	510	20468	No_constitutive_exon_found_in_species
GATCGCTGTCGGATGCAGGGCTGGGGAGCATGTGCTAACGCAACGGGCAGCC	135153	136682	136732	136680	-1	scaffold964	S40288_01554	135153	136857	None	3487	510	20468	No_constitutive_exon_found_in_species
GTTTGTACAGATAACGACTGCCCCCTGGCTTGTGCTGACAGGGAGTTCAGAC	176810	176895	176945	176893	-1	scaffold964	S40288_01567	176052	179424	None	3487	510	20468	No_constitutive_exon_found_in_species
ACGTTGATCGAGTACGGGTTGAGGATCGCAGGTGCTGATTGGGAGTACAGGG	200440	200486	200536	200484	-1	scaffold964	S40288_01572	199663	200658	None	3487	510	20468	No_constitutive_exon_found_in_species
TATCAGCAATCTTGGTTGAATGATGCGCCCGGCATGCGGGATGACGTGAGGC	218324	218447	218497	218445	-1	scaffold964	S40288_01577	218108	218578	None	3487	510	20468	No_constitutive_exon_found_in_species
GGAGAATATCACCATGGATCTTCGACTGTACGGGGAGCTGACTAGGGCAGCC	229896	229966	229846	229898	1	scaffold964	S40288_01582	228685	230731	None	3487	510	20468	No_constitutive_exon_found_in_species
AGATATGAACTCGATAAGTCAACTTTAACATTGACGGGCTATGAACCAAGTG	234531	234995	234481	234533	1	scaffold964	S40288_01584	234065	235314	None	3487	510	20468	No_constitutive_exon_found_in_species
ACGGTAGAAGCTACTGCTTTCAATGGTCTTCTCGCAGCTGACATGGGAAGGG	271204	271320	271154	271206	1	scaffold964	S40288_01594	269811	272130	None	3487	510	20468	No_constitutive_exon_found_in_species
TCCTCTCGCGCTGGTCCCTTCAAGTCCCGGCCGTGCTAACATGGGCATAGTC	63520	63936	63470	63522	1	scaffold720	S40288_01610	63397	63936	None	3487	510	20468	No_constitutive_exon_found_in_species
CCCGCGGCCGTGACGGGGGAGATTTGGGTTGACTGACGGGGGACGTATAGCC	89129	89271	89079	89131	1	scaffold720	S40288_01615	88850	90411	None	3487	510	20468	No_constitutive_exon_found_in_species
TGATTCTTAGTGTCGCGGCAGGCAGTTGGGTTGTCGCTGGGCGTGGGCAGGC	93334	93595	93284	93336	1	scaffold720	S40288_01617	93009	94173	None	3487	510	20468	No_constitutive_exon_found_in_species
GTAAACACGAGAGAAAAAAATATCGCATGCGTGTACGGCTGGGTCACAAGGT	163457	163592	163407	163459	1	scaffold720	S40288_01634	161854	163592	None	3487	510	20468	No_constitutive_exon_found_in_species
AGTCTCTTGCCTGTGGATGGGTTCTTTGCGTGATCTGACTGCGGGCGTAGTG	205165	205385	205115	205167	1	scaffold720	S40288_10634	204532	205385	None	3487	510	20468	No_constitutive_exon_found_in_species
CCGGCTCGGTGACATGCACAGGGGGGTTCTCTGGCTTACACGGGTGGCAGCA	224999	225390	224949	225001	1	scaffold720	S40288_01653	224756	226307	None	3487	510	20468	No_constitutive_exon_found_in_species
CCTCTCCGTCGACGGCCTTGGCAATATTCGCTGACTGGGCGCAAACGCAGTG	225452	225719	225402	225454	1	scaffold720	S40288_01653	224756	226307	None	3487	510	20468	No_constitutive_exon_found_in_species
GTAAGCTTTTTGCATCTACGCGTCGACGAGTCCAAGGGTTAAGCTGACAGGA	225769	226030	225719	225771	1	scaffold720	S40288_01653	224756	226307	None	3487	510	20468	No_constitutive_exon_found_in_species
ACCTCTCCTCACGCAGAGTCTGTCGTTGGCTGACCACAGAGCGGGAACAGAC	226099	226307	226049	226101	1	scaffold720	S40288_01653	224756	226307	None	3487	510	20468	No_constitutive_exon_found_in_species
TCCGTGGTGACATCCTCTGATTGGGTCGTTTTTGCTAATTGGGTAAAAAGGG	230786	231540	230736	230788	1	scaffold720	S40288_01655	229377	231540	None	3487	510	20468	No_constitutive_exon_found_in_species
GCCATTTCCCTGTTTATTCGATGCGCAATATCTGACTAGCGGGCGCACAGCT	246464	247325	247375	247323	-1	scaffold720	S40288_01660	246464	247529	None	3487	510	20468	No_constitutive_exon_found_in_species
CCGCACGACATTGGTGGACATGGCTAAATCATTCCATTACGGGCGCACAGTT	35008	35294	35344	35292	-1	scaffold28	S40288_01676	34118	35839	None	3487	510	20468	No_constitutive_exon_found_in_species
CCTCGGTACACGGCTCCCGACGCTTGACACGAGTACTAACGCGGGTGCAGGT	58545	59013	58495	58547	1	scaffold28	S40288_01683	57434	59328	None	3487	510	20468	No_constitutive_exon_found_in_species
TCCCAGAGTCATTGCCCTGCTATTGTTTCCTACTGACTTTGGGTCGGCAGCC	195201	196042	196092	196040	-1	scaffold28	S40288_01716	195201	196680	None	3487	510	20468	No_constitutive_exon_found_in_species
GGCCCAATATGTGTCCTCAAACTATCAACGTACTGACGAAGGGGCTGTAGAC	210913	214210	210863	210915	1	scaffold28	S40288_01723	210782	214210	None	3487	510	20468	No_constitutive_exon_found_in_species
TTTCGGCTGAACTGCAGTGTCGTCGGATTGACAATTGACAATGGGCACAGCG	265835	266416	266466	266414	-1	scaffold28	S40288_01743	265043	267516	None	3487	510	20468	No_constitutive_exon_found_in_species
GGTAAGTATGCTCAACCGGCACATGCAGTCCCCGCTAACATTGGGTGAAGTT	91996	92195	91946	91998	1	scaffold279	S40288_01774	91564	92565	None	3487	510	20468	No_constitutive_exon_found_in_species
CCCACCCCGGCTTCGCATTCTACTACACGAACGCTGCTGACGGGTGACAGTC	179602	179678	179728	179676	-1	scaffold279	S40288_01799	179198	180763	None	3487	510	20468	No_constitutive_exon_found_in_species
CCATACGTGCACATGTCTGTTGTATGGTTGCTGACGCGAGGGGGTGGTAGCG	221628	221775	221825	221773	-1	scaffold279	S40288_01810	221628	222609	None	3487	510	20468	No_constitutive_exon_found_in_species
GCGTACTGGCCAACTTCCGCCCTCTTACTAATTGTGTAACAACTGGGCAGAC	20364	20946	20314	20366	1	scaffold512	S40288_10651	19852	21186	None	3487	510	20468	No_constitutive_exon_found_in_species
CCTTTGAACGGATGGACCGAGCTCATGGACGGGAGCTAATTCAGGGGCAGAA	69459	70821	70871	70819	-1	scaffold512	S40288_01838	69459	71117	None	3487	510	20468	No_constitutive_exon_found_in_species
GAGTTGGGACTGATTCCGAGAACTTGGCGGGGGTGCTGACCGGGTTGAAGAG	233557	233848	233898	233846	-1	scaffold512	S40288_01878	229778	234403	None	3487	510	20468	No_constitutive_exon_found_in_species
CAAATCACGGCCAAGAGATCCATCTCGGCATGCGCTGCCAAAGGGTGTAGCA	48006	48132	48182	48130	-1	scaffold998	S40288_01899	47736	49224	None	3487	510	20468	No_constitutive_exon_found_in_species
CCTGTTACATCGGGTTGACCTTGGATGCATTACTGACGGGGTGGAAACAGTG	98093	98326	98043	98095	1	scaffold998	S40288_01915	97138	102387	None	3487	510	20468	No_constitutive_exon_found_in_species
TTGTCTAGAGAGGATTGACCAGTGGATGCGTAAATAATGTGGGGAAATAGTT	120715	122466	122516	122464	-1	scaffold998	S40288_01925	120715	124659	None	3487	510	20468	No_constitutive_exon_found_in_species
GTATCCTCAAGGCAAGCATGCCCTCCCAAGCGTACTTTGACATGGGGAAGCC	155392	155490	155342	155394	1	scaffold998	S40288_01930	154787	156403	None	3487	510	20468	No_constitutive_exon_found_in_species
AATCATGCGCACAATCGAGGCACAGGGGCACTGATTGATTGGGGTATTAGAG	13222	13299	13172	13224	1	scaffold1016	S40288_01967	12887	14341	None	3487	510	20468	No_constitutive_exon_found_in_species
AGTTCTCCGGAACACTGATTGACGCGTATTACCATACTGACGGGCCAAAGTT	36315	36476	36265	36317	1	scaffold1016	S40288_01976	35997	37865	None	3487	510	20468	No_constitutive_exon_found_in_species
CACCATGCCAAGGCCCCGTTGCGATAGCTGTGATGTTGACTAGGGAGCAGAG	51310	51446	51260	51312	1	scaffold1016	S40288_10677	51084	51446	None	3487	510	20468	No_constitutive_exon_found_in_species
CAACCATTCGCCTTGTCGAAATTGTTCAAAGGCTAACACATGGGATGTAGTA	128907	128975	129025	128973	-1	scaffold1016	S40288_02000	128388	129067	None	3487	510	20468	No_constitutive_exon_found_in_species
CTCCTGGAAACGGGAATACTCTGGGCTGGGGTTTACTAACGGGTGCACAGTC	129770	130182	129720	129772	1	scaffold1016	S40288_02001	129468	130182	None	3487	510	20468	No_constitutive_exon_found_in_species
CAGTCCCCAGCGATTGCCCGACCCTCGTGCAAGGCAGCAGGGCAGGGCAGCA	218607	220365	220415	220363	-1	scaffold1016	S40288_02016	218335	221231	None	3487	510	20468	No_constitutive_exon_found_in_species
TCACGTCATCCAGCCTTCTGCCTCGGTATGCGCTGATGTTGGGGAAACAGCT	15108	15591	15058	15110	1	scaffold333	S40288_02032	14851	17020	None	3487	510	20468	No_constitutive_exon_found_in_species
CTGGCGATCCCGCCTTCAATGGATGAATGTGCTGACAAGCGGGGCAATAGAC	16831	16942	16781	16833	1	scaffold333	S40288_02032	14851	17020	None	3487	510	20468	No_constitutive_exon_found_in_species
GCCTTTTTCATTTTACCATTCCGCAGGGTTGACACGTTTTGGGCATGCAGCA	249581	250357	249531	249583	1	scaffold333	S40288_02103	248522	250357	None	3487	510	20468	No_constitutive_exon_found_in_species
GGTCGTCCCTAGATTAGCACCATCACTCCAGAACTGACCTGGGCGTGCAGCC	39681	41049	39631	39683	1	scaffold1126	S40288_02114	39558	41239	None	3487	510	20468	No_constitutive_exon_found_in_species
GATCTAGCCCGGCACCTCGTGGAAGCGCATGATTCTGACTGGGTGACAAGGA	106077	106484	106027	106079	1	scaffold1126	S40288_02132	104375	106484	None	3487	510	20468	No_constitutive_exon_found_in_species
CCATGTTCCTTCCCTCATTCTTGTTCTTCCGCGTTCTGACCTGGGAATAGGC	116790	117415	116740	116792	1	scaffold1126	S40288_02135	115690	117415	None	3487	510	20468	No_constitutive_exon_found_in_species
CACCTGCTCGAACCAACCGCAGGTACTGTTTCGCTAACTCAGGGTGACAGAA	233241	233502	233552	233500	-1	scaffold1126	S40288_02173	233098	233804	None	3487	510	20468	No_constitutive_exon_found_in_species
CTTCGAGGCCACATCTCGACACGGCTCGAGCTAATCACCTGGGGCTATAGCC	245290	245883	245240	245292	1	scaffold1126	S40288_02177	245182	245883	None	3487	510	20468	No_constitutive_exon_found_in_species
AGGGCGACCAGTTCTGTCAGCTCAAACCGAGTGCTAACGTAGGGGTTCAGGT	33218	33331	33381	33329	-1	scaffold1025	S40288_02187	33218	35519	None	3487	510	20468	No_constitutive_exon_found_in_species
GCCCTCACTAGGTGTGACTGGTAGCACGGAGAGGAAAAAAGGGATCGCAGAT	167269	168393	167219	167271	1	scaffold1025	S40288_10696	167131	168393	None	3487	510	20468	No_constitutive_exon_found_in_species
TCGTTGCATCTCACTATACACGGACACGAACTAACGGGATGTGGCAACAGCG	1247	1698	1748	1696	-1	scaffold1171	S40288_02249	1247	2832	None	3487	510	20468	No_constitutive_exon_found_in_species
CCCCAGGCGCAAGCCGATCGTAAGGAACGCCACTGACGAGGGCAATGCAGCA	44564	44854	44514	44566	1	scaffold1171	S40288_02264	43507	46156	None	3487	510	20468	No_constitutive_exon_found_in_species
TTACTAGATGTGTCATGGCGTGAGCAGCCAGTTTCTCGAAACGGGCGCAGAG	66900	67235	67285	67233	-1	scaffold1171	S40288_10699	66900	67735	None	3487	510	20468	No_constitutive_exon_found_in_species
AGTGTATCTTTCGAGTGAGGAATACTGACAAGCGCTGAGCCGGGCGGTAGAG	19322	20806	19272	19324	1	scaffold645	S40288_02336	18739	20806	None	3487	510	20468	No_constitutive_exon_found_in_species
TGTGAGTTTCTTCTCTACGCCTACTGAGCGAGTTGCTGACGAGGGGGCAGTA	20860	21721	21771	21719	-1	scaffold645	S40288_02337	20860	22934	None	3487	510	20468	No_constitutive_exon_found_in_species
ATGCTTGATAGGATTTGGGCGTGATGCGTGAGTGACTGACGGGGTGATAGGG	79963	80375	79913	79965	1	scaffold645	S40288_02353	77279	80375	None	3487	510	20468	No_constitutive_exon_found_in_species
TTGACGTGGAACAATGCCACCATGGTGCGCGAGGGCACGTTCGAGGGCAGGG	142688	143088	143138	143086	-1	scaffold645	S40288_02379	141528	143412	None	3487	510	20468	No_constitutive_exon_found_in_species
ACGCTCCTCACTCAAGGAATATCTTTCAGTGCAATACTAACAGGGAGTAGAT	69745	69907	69695	69747	1	scaffold1161	S40288_02426	68522	70081	None	3487	510	20468	No_constitutive_exon_found_in_species
GCACCCGCACTCTCGTGCCCCGCGGCCTTGCTGATGTGCTTGATGGGCAGGC	98983	100741	100791	100739	-1	scaffold1161	S40288_02438	98983	100871	None	3487	510	20468	No_constitutive_exon_found_in_species
TGTCTTCGTTAACGTAGTGTATGGCGATCAATAGTTGACTTGGGATATAGAA	126149	126487	126537	126485	-1	scaffold1161	S40288_02449	126149	126875	None	3487	510	20468	No_constitutive_exon_found_in_species
GTACGGTTACGCACGGTCAAGTCGTGGTTCACGGCATGCTTTGGGGGCAGAG	140612	140741	140562	140614	1	scaffold1161	S40288_10719	140391	140741	None	3487	510	20468	No_constitutive_exon_found_in_species
AAAGGTCACTGCCTACTCGTCAACAAGATAATGATGATGACGGGTGATAGGA	167275	167993	168043	167991	-1	scaffold1161	S40288_02458	166904	168514	None	3487	510	20468	No_constitutive_exon_found_in_species
GCCAAGCCGTGCCATTATATCGCATCTAGGCTAAATTGTCGGGTTCAAAGAT	175880	175987	175830	175882	1	scaffold1161	S40288_02461	175784	176294	None	3487	510	20468	No_constitutive_exon_found_in_species
CAGGCGGTGAGGAGAACGTTCGTGTCGGCTCCTGCTAACTAGTTGGGCAGGC	212332	213420	213470	213418	-1	scaffold1161	S40288_02472	212332	214137	None	3487	510	20468	No_constitutive_exon_found_in_species
TGCTTGAGGATACTGTGTCTGGTATCAGGTGGCTGACATAGGGAAAACAGTT	54858	54917	54808	54860	1	scaffold837	S40288_02493	51194	55002	None	3487	510	20468	No_constitutive_exon_found_in_species
AAATGTCTCTTCAGCAGAGTTGCTGCTTCAGGTACTAAAAGGGATTATAGCT	89251	89498	89548	89496	-1	scaffold837	S40288_02506	88354	89578	None	3487	510	20468	No_constitutive_exon_found_in_species
TGCCTCCCCTCTCGCTACCACCATGTGTATAATGCTAATCGGGTTGACAGAA	90576	91063	90526	90578	1	scaffold837	S40288_02507	90018	91063	None	3487	510	20468	No_constitutive_exon_found_in_species
CTGGGCACCACGGGAGGGGATATGCGCTCGGTTCTGACTGACGGGTACAGGC	93203	93501	93153	93205	1	scaffold837	S40288_02508	91750	94240	None	3487	510	20468	No_constitutive_exon_found_in_species
ACGGTATGCCACCATCTTCAGTCTCATAAAGGTCTACTAACGGGACGTAGTC	142147	142179	142097	142149	1	scaffold837	S40288_02524	141738	143952	None	3487	510	20468	No_constitutive_exon_found_in_species
CTGTCATGCCATGAACCTTGCCGCTCTTGAGCTAACTAGAAGGGATGCAGCA	197682	200776	200826	200774	-1	scaffold837	S40288_02544	197328	200929	None	3487	510	20468	No_constitutive_exon_found_in_species
AACGAGAATAGCGTATTGTCCAGCTGGTGTGGCTGACGTTGGAGGGCTAGGC	211643	211781	211831	211779	-1	scaffold837	S40288_02549	211643	212018	None	3487	510	20468	No_constitutive_exon_found_in_species
CAAGAAATCATTCAAATGGACGGGCAGGCGTGTACTGACGATGGGCGCAGAT	52879	52943	52993	52941	-1	scaffold1092	S40288_02567	52879	53533	None	3487	510	20468	No_constitutive_exon_found_in_species
GGGGAAACGAGAGATGTGCTGACGACCGGGACGTGGGGTGGGCGGTGCAGAC	1552	1775	1825	1773	-1	scaffold801	S40288_02619	2	2080	None	3487	510	20468	No_constitutive_exon_found_in_species
ACTTCTTACCCAGGAGACCTTCGAACCTTGTCGCTGATCCGGGCCAAAAGAC	78386	78868	78918	78866	-1	scaffold801	S40288_02650	77868	79232	None	3487	510	20468	No_constitutive_exon_found_in_species
TGCTGTCGATGCGACAGAGGTGAGGTCCACGCGCTGACAAAGGGGTTTAGGT	82116	83201	82066	82118	1	scaffold801	S40288_02651	79812	83201	None	3487	510	20468	No_constitutive_exon_found_in_species
TGGAAGTGGAATCCGGGGGTGTATGTGCCGGTCGTGCTAACCAAGGGTAGAA	91509	91760	91459	91511	1	scaffold801	S40288_02652	87993	92358	None	3487	510	20468	No_constitutive_exon_found_in_species
AGGAGACGTGGGAGAATAAGGGAAAGGGGCGCTGATTTGAGTGGGTGTAGAT	96161	96278	96328	96276	-1	scaffold801	S40288_02654	95221	96969	None	3487	510	20468	No_constitutive_exon_found_in_species
ATTCCACGTCCACATCTTCTTGCACTCCATCACTGACTTGGGATGAACAGGC	97471	97582	97632	97580	-1	scaffold801	S40288_02655	97333	100574	None	3487	510	20468	No_constitutive_exon_found_in_species
TTGGGCAACACATCGTGTCTCTGAGAATCTCGCTGACGGACGGGCAATAGCC	213926	216234	216284	216232	-1	scaffold801	S40288_02691	212756	216353	None	3487	510	20468	No_constitutive_exon_found_in_species
TTTTTCGTACAACTCTCCTTCCGGATAGTATGCTGATCCGAGGGTAATAGGC	121096	121231	121046	121098	1	scaffold852	S40288_02722	120839	122976	None	3487	510	20468	No_constitutive_exon_found_in_species
GCAGCTGGTGGTAGCACTGTTTACTTGTCCAGACGCTGACGGGCGTGCAGGA	130623	130665	130715	130663	-1	scaffold852	S40288_02725	127526	130788	None	3487	510	20468	No_constitutive_exon_found_in_species
GATTTCAAGCGCTACGATATACCCGAACTCTGCTAACACAACGAGGGCAGGT	30906	30968	30856	30908	1	scaffold1121	S40288_02755	30746	31221	None	3487	510	20468	No_constitutive_exon_found_in_species
AGGTAGGTTCATGTTGAGTTGAATCAGGAGCGCTGCTGACTGGGTGGAAGCT	82831	86712	82781	82833	1	scaffold1121	S40288_02767	81964	87876	None	3487	510	20468	No_constitutive_exon_found_in_species
CTGCAAATATCCGGTACCTTTCAGGAAGCAAGCTGATGTTGGGATCATAGGT	179835	179920	179785	179837	1	scaffold1121	S40288_02798	179461	180216	None	3487	510	20468	No_constitutive_exon_found_in_species
CCAGATAGGCGACGGACTCTTCTTCGCGTAAAAGCTCAGGGCGAAAACAGGC	19851	20172	20222	20170	-1	scaffold1020	S40288_02815	19675	23702	None	3487	510	20468	No_constitutive_exon_found_in_species
CCCGTCGACCTCGGACGACAACTTCTGCGCTGGACTAATACCGGGCGAAGTC	106935	107537	106885	106937	1	scaffold1020	S40288_02839	106686	108889	None	3487	510	20468	No_constitutive_exon_found_in_species
GAAGCAGCCCAGATCCGGCTAACACTTTGGTCTGTCCACCCGGGACACAGCC	197662	198111	198161	198109	-1	scaffold1020	S40288_02862	196397	198277	None	3487	510	20468	No_constitutive_exon_found_in_species
GCCTTGAAAGAGCATAATTGGGAACAAAATTGGTGTTAACAGCCGGGTAGAC	85600	85738	85788	85736	-1	scaffold978	S40288_02963	84247	86478	None	3487	510	20468	No_constitutive_exon_found_in_species
CCTTTTAATCCAATCCCAAGTGTTTTACCCATTCTAACCCCCAGGGGTAGGA	40049	40520	39999	40051	1	scaffold936	S40288_03009	39466	41103	None	3487	510	20468	No_constitutive_exon_found_in_species
TCCGTCTCTTCGCCCTAGGGCGGACGCGTGGGCTAACAATTGGGATGCAGCT	101979	102102	102152	102100	-1	scaffold936	S40288_03032	101979	102355	None	3487	510	20468	No_constitutive_exon_found_in_species
TGTGAGTCAGACGAGTTCTATACGCATGGTATGACGGCACCGGGACCAAGTT	59846	60652	60702	60650	-1	scaffold881	S40288_03084	59630	61303	None	3487	510	20468	No_constitutive_exon_found_in_species
GGCTCGCCCTCGGACAAAGCTGATGAAGGCGGCTAACGGTGGGATTGCAGAC	102825	103110	103160	103108	-1	scaffold881	S40288_03100	101477	103401	None	3487	510	20468	No_constitutive_exon_found_in_species
TGAGTTTGTCTGCGACGGTAGTGCGTGGTGCGGGTTGCTGACAGGGTTAGGA	102111	102223	102273	102221	-1	scaffold881	S40288_03100	101477	103401	None	3487	510	20468	No_constitutive_exon_found_in_species
TCGTTCCATCAAGGTGGATTTGAGCTGTGATGGGGGCTAACGGGATGTAGTG	101477	101615	101665	101613	-1	scaffold881	S40288_03100	101477	103401	None	3487	510	20468	No_constitutive_exon_found_in_species
AAGCCCACGCCCTTGCGCTTTACCCACGGCTGCAGCTGACGGGTGCAAAGAC	69999	71068	71118	71066	-1	scaffold1083	S40288_03150	69999	71300	None	3487	510	20468	No_constitutive_exon_found_in_species
CCCTCCCACGAGGACTATGGACGGGATCATAGTGCTAACGGGCGGGGCAGAT	119987	121269	121319	121267	-1	scaffold1083	S40288_03166	119987	121465	None	3487	510	20468	No_constitutive_exon_found_in_species
GTTACAAACATACCATGCTACTGGATATCTTTACGCTGATAATTGGGAAGGG	56580	56855	56905	56853	-1	scaffold1039	S40288_10776	56000	57220	None	3487	510	20468	No_constitutive_exon_found_in_species
CCGTAAATATGATGCTCCATCGGCCATGTCCGGCTAACGGGCGACGAAAGGC	69696	69815	69865	69813	-1	scaffold1039	S40288_03202	68310	69950	None	3487	510	20468	No_constitutive_exon_found_in_species
CTAGAAGCTAGTTCTGTATACCACATGAAACTAATTGGGAGAAGCTGTAGCT	93468	93932	93418	93470	1	scaffold1039	S40288_03209	89457	101904	None	3487	510	20468	No_constitutive_exon_found_in_species
GAACACAATACACACGACGGAGTAGACTGACACGCCTGGGGCAACAATAGGT	102843	103011	103061	103009	-1	scaffold1039	S40288_03210	102670	103912	None	3487	510	20468	No_constitutive_exon_found_in_species
GTGTACTGTGTGACTGGCTTTGATGCTAATTGCTGGCGTGTACGGGGTAGAT	112448	113303	113353	113301	-1	scaffold1039	S40288_03215	112448	115813	None	3487	510	20468	No_constitutive_exon_found_in_species
ATATCTTGCGTTGGCGGAGCCGTGCTTGAACAATGCTTATAAGGGTATAGGA	117627	118059	117577	117629	1	scaffold1039	S40288_03216	117239	118059	None	3487	510	20468	No_constitutive_exon_found_in_species
CTTTTCCCATGGTATGACGAGGAGAAGCTAACTGTGACGATGGGGGACAGAA	118423	119005	119055	119003	-1	scaffold1039	S40288_03217	118423	119949	None	3487	510	20468	No_constitutive_exon_found_in_species
CCAAACGGGGGGGGGGGGGGTTGTTAGGGAGGCTGACATGGGCAAATCAGTG	21128	21211	21261	21209	-1	scaffold1123	S40288_03244	20671	21487	None	3487	510	20468	No_constitutive_exon_found_in_species
CCCCCCAATTGAACATGGCCCCCCCCAGCTCTGATTAACTGGGATACCAGGC	25754	26845	25704	25756	1	scaffold1123	S40288_03246	25600	27333	None	3487	510	20468	No_constitutive_exon_found_in_species
TCCTGCATCTTTTCCATCTGATGCATGAAGTGTTATTGACAAGGGGACAGCT	42627	42792	42577	42629	1	scaffold1123	S40288_03253	42008	44041	None	3487	510	20468	No_constitutive_exon_found_in_species
TCTACCGCTTCATTGACGCTGCTTGTACAATTCGCTAAGGGGATGTACAGTG	106882	107061	106832	106884	1	scaffold1123	S40288_03272	105887	107154	None	3487	510	20468	No_constitutive_exon_found_in_species
TTTGACCACATTTTGCATTGAATATGAACTAAACTAATATACATGGGTAGTC	149189	149370	149420	149368	-1	scaffold1123	S40288_03279	148862	150810	None	3487	510	20468	No_constitutive_exon_found_in_species
ATGCGCCGCTCCATCAACCGAAGTGTTCAAGAGACTTACAAGGGAATCAGTT	4421	4982	5032	4980	-1	scaffold128	S40288_03296	4421	5378	None	3487	510	20468	No_constitutive_exon_found_in_species
TGTGGCATTGCCGACAAGGGATCTGCGATCAAACTAACACGATGGGTTAGGA	6297	10426	6247	6299	1	scaffold128	S40288_03297	5867	11386	None	3487	510	20468	No_constitutive_exon_found_in_species
AGGTGAATCAACCGGTTAGCTGTTTACAATCATATGGGACATAGACACAGGA	15926	15971	15876	15928	1	scaffold128	S40288_03298	12165	15971	None	3487	510	20468	No_constitutive_exon_found_in_species
GGACCGAGGCCGATGCGAAAGATGGGAGCTAAGCTGGGGAGAGGACAAAGGG	47547	47733	47497	47549	1	scaffold128	S40288_03307	47323	48915	None	3487	510	20468	No_constitutive_exon_found_in_species
GACGACTCCCAAGACGGCGCAGTAGCAGCATGTTCTGACCTCGGGAGCAGAG	53672	54250	54300	54248	-1	scaffold128	S40288_03309	53672	54478	None	3487	510	20468	No_constitutive_exon_found_in_species
CTTGACGCTCGCTATCAGTTACGAATGCGCCTGGTCTAATAAGGGTGCAGGA	57659	57940	57990	57938	-1	scaffold128	S40288_03311	56514	58493	None	3487	510	20468	No_constitutive_exon_found_in_species
CGTGATGCATTTTGGTTACATCCAAGTGCCTTCGGCTAACAGCGGGCTAGTG	74974	75454	75504	75452	-1	scaffold128	S40288_03317	73951	75608	None	3487	510	20468	No_constitutive_exon_found_in_species
CCCACGTACCATAGAGCCTGTCGAGCTTGCAGCAACTGACTAGGGCATAGCA	93726	93844	93676	93728	1	scaffold128	S40288_03325	93602	94350	None	3487	510	20468	No_constitutive_exon_found_in_species
CAGTGGCTGGCCTAGCCGCTGTAATAGAAAGCTATTCGTTAGGGCTATAGAT	172766	172829	172716	172768	1	scaffold128	S40288_03351	171945	172829	None	3487	510	20468	No_constitutive_exon_found_in_species
AGCACTCTAGGAGGCCTATATGTGGGAACCGTTCACTAACAGGGCAATAGGC	33122	34041	34091	34039	-1	scaffold635	S40288_03434	33122	37806	None	3487	510	20468	No_constitutive_exon_found_in_species
TGTCAACGGTCTCGCTTTCCACAATCCCAGGACCCTGAAGGGAACGGCAGCA	70967	71144	71194	71142	-1	scaffold635	S40288_10798	70635	71441	None	3487	510	20468	No_constitutive_exon_found_in_species
GGTGAGCATTTTTTTCATCCTGAAACAAGTATAGAGCTGACGGGAAGTAGAC	87392	87701	87342	87394	1	scaffold635	S40288_03442	84167	88035	None	3487	510	20468	No_constitutive_exon_found_in_species
CAGCTTCTAAGCTCAGGAGAGCCTAGAGACTCACGTGCATCCGGGAATAGCA	143372	143771	143322	143374	1	scaffold635	S40288_03456	142207	144383	None	3487	510	20468	No_constitutive_exon_found_in_species
CCACGGCGCACCGAATTCCTCGGGCAAACGACTGACTAGGAGGGAAACAGGA	61862	62296	61812	61864	1	scaffold1032	S40288_03489	61556	62429	None	3487	510	20468	No_constitutive_exon_found_in_species
GAGCTCCCTCCAAGATGAAGCGAAGGAGCCGATTGTTAATCAGGGTATAGCG	95351	96209	95301	95353	1	scaffold1032	S40288_03498	93596	96209	None	3487	510	20468	No_constitutive_exon_found_in_species
CTCAGGTCTCTCCAGTCGATGCTCCCATACTGACGCTCATCGTGGGGCAGTG	169507	169935	169457	169509	1	scaffold1032	S40288_03524	169417	170396	None	3487	510	20468	No_constitutive_exon_found_in_species
GTTCGCCTGCCGGTCTGCTGCAATTGGGCTAACAAGGGACAAAACAAAAGCT	170004	170396	169954	170006	1	scaffold1032	S40288_03524	169417	170396	None	3487	510	20468	No_constitutive_exon_found_in_species
ATTCTCTGGAGAGGGACGTTTTGATCTAATGCTGACGGAGGGGTGTGCAGAT	23001	23117	23167	23115	-1	scaffold632	S40288_03537	23001	24105	None	3487	510	20468	No_constitutive_exon_found_in_species
TGTATGATACCCCCTCGTCACCGTTGTGACTCCATCTAATAGTAGGGTAGAG	23593	23726	23543	23595	1	scaffold980	S40288_03585	23470	25864	None	3487	510	20468	No_constitutive_exon_found_in_species
ACATCCGACAATTGGTTGGGGAGTAAGGGTGACTGACGAGGGTTCAAAAGCC	24120	24883	24070	24122	1	scaffold980	S40288_03585	23470	25864	None	3487	510	20468	No_constitutive_exon_found_in_species
CACCGACTCGTAAGGTACACCCAGTGTCGGCTTTCTGACAGGGCGCGTAGAA	36179	36325	36375	36323	-1	scaffold980	S40288_03591	36179	37254	None	3487	510	20468	No_constitutive_exon_found_in_species
AGAAGGGGAATGGCATCATCCATGGATAATACATTACTAAATATGGGTAGCA	100654	100718	100604	100656	1	scaffold980	S40288_10822	100353	100718	None	3487	510	20468	No_constitutive_exon_found_in_species
TTTGAAGTCTGTTCTCTCTTCCAGCCTGCCAAGACTAACAACGAGGGCAGCT	138288	140168	138238	138290	1	scaffold980	S40288_03624	138034	142532	None	3487	510	20468	No_constitutive_exon_found_in_species
GTGAGTCTTACAACACTGTCGTTGCAACCGGATTTCTGATGGGATGGTAGGA	10613	12221	12271	12219	-1	scaffold1201	S40288_03637	10613	12952	None	3487	510	20468	No_constitutive_exon_found_in_species
GAGTTGACAACAACATGTGAAAAGAAGTGTTGACTGATGATGGGGTGCAGCG	14053	14167	14217	14165	-1	scaffold1201	S40288_03638	14053	15936	None	3487	510	20468	No_constitutive_exon_found_in_species
CCCTCCCACGCACATCTAGTACTGCATAAAGCTAACGTGGGTACGAACAGGT	19826	20000	19776	19828	1	scaffold1201	S40288_03639	17804	20000	None	3487	510	20468	No_constitutive_exon_found_in_species
TCTTGGTATGTCAACGAACCGCGTTGAAGGACAACACTGACACGGGACAGAA	20162	20290	20340	20288	-1	scaffold1201	S40288_03640	20162	21765	None	3487	510	20468	No_constitutive_exon_found_in_species
AGATACTGTCCGAGGCTTCGCCTCCAGAAACTCCGCTGGGAACGAAACAGCT	52676	53270	53320	53268	-1	scaffold1201	S40288_10832	52676	53668	None	3487	510	20468	No_constitutive_exon_found_in_species
AAACGTTCACGGTACGCGGGAAGCTGACGCGGAGGGGCGCGGGGAAACAGAA	6199	6380	6149	6201	1	scaffold1055	S40288_03691	5785	8052	None	3487	510	20468	No_constitutive_exon_found_in_species
CTCTTTCCGTTGCGCCGTCGTGTATAGTATTTTCTGACACCGGGAAATAGCA	35613	35930	35980	35928	-1	scaffold533	S40288_03740	35613	38073	None	3487	510	20468	No_constitutive_exon_found_in_species
TGATGGTCCAGGAGGGTGACTGGGGAGGCTAATTCAGGTGACGGGTACAGAC	38968	39591	39641	39589	-1	scaffold533	S40288_03741	38968	39851	None	3487	510	20468	No_constitutive_exon_found_in_species
CAACGTACGTGTTAGCCCTCGGAATCCAAACAAACTAACGGGCGTGACAGGC	59408	59642	59358	59410	1	scaffold533	S40288_03747	58571	60144	None	3487	510	20468	No_constitutive_exon_found_in_species
ATTCTACAGATTCGCCTTGCTTTGACAAGAAACTGACGTCGGGACCATAGCA	152358	153315	153365	153313	-1	scaffold533	S40288_03774	151594	153776	None	3487	510	20468	No_constitutive_exon_found_in_species
TCCTTCCTGTTCCCACTGACATGTCAACCATTCTGTTCCCTGGGAGATAGTG	14403	15053	15103	15051	-1	scaffold1074	S40288_03783	13722	15633	None	3487	510	20468	No_constitutive_exon_found_in_species
CTGTAAGTATTCCTTATCCTGCCTGGGTTGCACAACACTGATGTGGGCAGGT	143508	144284	143458	143510	1	scaffold1074	S40288_03826	141398	145534	None	3487	510	20468	No_constitutive_exon_found_in_species
TCTTTTCAAAAGATTATCATCTTCTGTCCGTGCTGACACGGGACACGCAGCT	1479	2250	1429	1481	1	scaffold1107	S40288_03876	1052	2734	None	3487	510	20468	No_constitutive_exon_found_in_species
AGACAAGGAAAAGTTCACAACACTGCTCCAGCATCTCAAAGGTGGGACAGAC	45773	46989	45723	45775	1	scaffold1107	S40288_03888	45093	46989	None	3487	510	20468	No_constitutive_exon_found_in_species
TGTTTGTTCCTCTGGTCAAGCTTGTTCGTGACTTACACATTGATGGGCAGGT	158589	159892	158539	158591	1	scaffold1107	S40288_03919	156978	159892	None	3487	510	20468	No_constitutive_exon_found_in_species
GTGGTGTTCATTGGCAAATGGTGGAAGAGACTGACAATCTACGTGGGAAGGC	33905	34003	33855	33907	1	scaffold1038	S40288_03928	33576	35170	None	3487	510	20468	No_constitutive_exon_found_in_species
GCTTCCGCTGACCCGTGCTTGCGGCGTCCTTGCTCACTGGGGGTGAATAGAT	44748	45124	45174	45122	-1	scaffold1038	S40288_03932	44076	48081	None	3487	510	20468	No_constitutive_exon_found_in_species
GTCGTGTGAGAACAGCTCACTAAAGGCCTTGAGACTGACCAGGGGATAAGGG	5322	5357	5407	5355	-1	scaffold585	S40288_04054	4628	7467	None	3487	510	20468	No_constitutive_exon_found_in_species
AGTCCGTCGCGTCGGTGTGCTGTTTGAAAGAAGCTGATGTAGGGCTGCAGAT	52309	52409	52459	52407	-1	scaffold585	S40288_04072	52170	52683	None	3487	510	20468	No_constitutive_exon_found_in_species
GAGGACAGGTCCACAAAAGCTTGACCCCTTCGACTAACATGTGGGACTAGAC	95972	96042	95922	95974	1	scaffold585	S40288_04086	94774	97553	None	3487	510	20468	No_constitutive_exon_found_in_species
TACTCCTCCCGTCCTCCCGCCTATTTGCCAGTTGCTGACACGAGGGAAAGTC	5567	5632	5517	5569	1	scaffold986	S40288_04105	5327	8036	None	3487	510	20468	No_constitutive_exon_found_in_species
CTATAGCTTGAATCTTTTGTGAGGGGGGTGGTGGGCTAACGGGTGGGCAGTA	29609	29786	29559	29611	1	scaffold986	S40288_04111	28342	29786	None	3487	510	20468	No_constitutive_exon_found_in_species
TGGCCCGGCACGGTTGCCATGAAATCTAGATTACTGACCTGGGAACGCAGTA	128163	128907	128113	128165	1	scaffold986	S40288_04133	125901	128907	None	3487	510	20468	No_constitutive_exon_found_in_species
GTGGGTCGCTCCCGCATAGCAAGTGCCTGAGTTGCTGATATGGGATGTAGGA	150775	151046	151096	151044	-1	scaffold986	S40288_04138	149559	151417	None	3487	510	20468	No_constitutive_exon_found_in_species
GGAGAGAGAGACTGGGGGCTCGGACGTGGCGATTGACGCGATGGGTGTAGAG	35165	35296	35115	35167	1	scaffold1102	S40288_04199	34996	37782	None	3487	510	20468	No_constitutive_exon_found_in_species
AATAGGGGGGGGCCAGTGCGTGTGGACGCCGGTGCTGATGAGGGATGCAGGT	40413	41836	41886	41834	-1	scaffold1102	S40288_04202	40413	42266	None	3487	510	20468	No_constitutive_exon_found_in_species
TGCCGAAGTGGTTCCATGTGCTGTGCGTGTGTGGGCTAACGATGGGGTAGTA	46719	46782	46832	46780	-1	scaffold1102	S40288_04205	46719	47224	None	3487	510	20468	No_constitutive_exon_found_in_species
ATCTATCATTCCGTCCTGTACCATGATCGTATTGAAAGTAATCGGGGCAGGC	98967	99298	99348	99296	-1	scaffold1102	S40288_10890	98967	99802	None	3487	510	20468	No_constitutive_exon_found_in_species
AGGCTGTTCTGTCCACCGAGACCGTGGACTCGTGAGGGCCACTGAACAAGGT	99810	100063	100113	100061	-1	scaffold869	S40288_04252	97606	101789	None	3487	510	20468	No_constitutive_exon_found_in_species
GTGGCAGGGCTACTGCAGAACGATCCATGAGCTTGAATCTCGTGGGCAAGCT	97606	99164	99214	99162	-1	scaffold869	S40288_04252	97606	101789	None	3487	510	20468	No_constitutive_exon_found_in_species
CCTGGAGTACAGCAGCCAGGAAAGCGCAAAGTGCTGACGCGGGAATGCAGTG	111763	111873	111923	111871	-1	scaffold869	S40288_04256	111461	112617	None	3487	510	20468	No_constitutive_exon_found_in_species
GAGCAGAAACGACCACTCATTCGCAGCCGTAGTACTGACGGGAAGTTTAGCT	132452	132864	132402	132454	1	scaffold869	S40288_04264	131290	133285	None	3487	510	20468	No_constitutive_exon_found_in_species
ATTGATTACGATCAGGCTCGGTTCTAGTTATCTGCTAATGTGGGACATAGCT	67730	67952	68002	67950	-1	scaffold1212	S40288_04290	66740	68043	None	3487	510	20468	No_constitutive_exon_found_in_species
TGTGCTCTTGGGGGTTTGGGAGGTTGCGGGAATACTAACTGGGCTGGCAGAA	2736	2814	2686	2738	1	scaffold884	S40288_04321	2385	2814	None	3487	510	20468	No_constitutive_exon_found_in_species
TTGGCGATATGACATAAGGCCCAGGGCAAGGCTCTGTACGGGAGGCAAAGTG	50823	50896	50773	50825	1	scaffold884	S40288_10904	50676	51769	None	3487	510	20468	No_constitutive_exon_found_in_species
TAAGCAGCCCGGTTGCGATCTGTGTACGGACCGAGCTGATGGGAAAATAGAT	103175	104613	104663	104611	-1	scaffold884	S40288_04348	103175	105012	None	3487	510	20468	No_constitutive_exon_found_in_species
CTCCCGTAACCTCTTCCCTAGTTAACTAGCACTGACTCTCACATGGGAAGCC	139354	140999	141049	140997	-1	scaffold884	S40288_04358	139268	141265	None	3487	510	20468	No_constitutive_exon_found_in_species
TTGGTCTTCTAGTCCACCCTTTGGCATGCTCAGGCTGACTCGGGTGACAGGA	143310	146079	143260	143312	1	scaffold884	S40288_04360	143205	146079	None	3487	510	20468	No_constitutive_exon_found_in_species
CACCAATACCAACCCTCTCCATCACTCAGATATTAATATCGATGGGACAGCT	32589	32849	32899	32847	-1	scaffold15	S40288_04369	31604	33112	None	3487	510	20468	No_constitutive_exon_found_in_species
CGGGGCCGGGGCTTGTTTCAACGTGTTTTGGCTAACGACTGGGTGCGCAGGG	52863	53101	52813	52865	1	scaffold15	S40288_04375	51229	53560	None	3487	510	20468	No_constitutive_exon_found_in_species
AACAGTCAACCTCCATGCAATCAAAGCTCTGGGCTAATAAAAAGGGACAGTT	104324	104518	104274	104326	1	scaffold15	S40288_04391	104234	105328	None	3487	510	20468	No_constitutive_exon_found_in_species
CGGGACTGGCCGGATCTGTCCGGGGCGTGGCGTCTAATCCGGGGGTGTAGAT	451	572	401	453	1	scaffold956	S40288_04402	309	3084	None	3487	510	20468	No_constitutive_exon_found_in_species
AGTCGTCGTTTGCGTGTGAACGAGAGGGAGAGGGGCTAACGGGGTGTTAGAT	7095	7163	7213	7161	-1	scaffold956	S40288_04404	7095	7484	None	3487	510	20468	No_constitutive_exon_found_in_species
AGTCCTGGGCCTTTTGATCCTCACGGGAGTTATTTTAACGGGATTTGAAGAT	115964	116564	115914	115966	1	scaffold1008	S40288_10931	114763	116564	None	3487	510	20468	No_constitutive_exon_found_in_species
TAAAACCCCCCCTTCGCTTTGCAAAACATCACTCACACTGGGAATCACAGGC	125352	125456	125302	125354	1	scaffold1008	S40288_04483	123193	125456	None	3487	510	20468	No_constitutive_exon_found_in_species
GTATGTCCGCTTGTCAGTGGGGTCCCCATTACTTTCCTGACGGGACGTAGCC	14839	15108	15158	15106	-1	scaffold1226	S40288_04489	7427	15583	None	3487	510	20468	No_constitutive_exon_found_in_species
TTATCTTTTTTCTAATGGGCGACAACGAGCTGACCTATACCGTGGGCAAGGC	34863	36001	36051	35999	-1	scaffold1226	S40288_04496	34863	36315	None	3487	510	20468	No_constitutive_exon_found_in_species
AATTTTGTGCTATCTTTCATGATGGCATCCTTGCTGCTGGGTGGCAACAGAG	67318	67442	67268	67320	1	scaffold1226	S40288_04505	65686	68508	None	3487	510	20468	No_constitutive_exon_found_in_species
CGCCTCAGCTGGCCCCAGGAAAGTCTTCGCCGTGTCTAACGGGCAACCAGGC	15684	16982	17032	16980	-1	scaffold439	S40288_04537	15684	17218	None	3487	510	20468	No_constitutive_exon_found_in_species
GTCGTGCAGGTGTAGAAGGTCACAACTGACATGCCCGCTTGCTGGGATAGAT	37431	38121	38171	38119	-1	scaffold439	S40288_04545	37431	38349	None	3487	510	20468	No_constitutive_exon_found_in_species
GTTCGTCATTTTCAGCACCAGCCAACAGGCATCGGCTAACATGGGCACAGTA	64014	64097	63964	64016	1	scaffold439	S40288_04555	62932	64097	None	3487	510	20468	No_constitutive_exon_found_in_species
ACGACGGCGCGACGAGGATATTCTGGAAACTGACTCGACCCACGGGGTAGAC	66909	67191	66859	66911	1	scaffold887	S40288_04595	66573	69356	None	3487	510	20468	No_constitutive_exon_found_in_species
GGGGATGGTCAACAGAGGCCCGAAGTCCAGGAGCCACGGGAGGTTAACAGAA	119534	119725	119484	119536	1	scaffold887	S40288_04616	119341	121364	None	3487	510	20468	No_constitutive_exon_found_in_species
GAATCCGAAGCGAGGATGTAGTTCGAGCGGGCGACTGACATTGGGAACAGTA	19241	19331	19191	19243	1	scaffold494	S40288_04627	18920	19698	None	3487	510	20468	No_constitutive_exon_found_in_species
CGAGACTGATACAAAGAATGGGTCAACGAGTGCTGATTGAAGGGATGCAGTC	59910	60042	60092	60040	-1	scaffold494	S40288_04642	58677	61324	None	3487	510	20468	No_constitutive_exon_found_in_species
GCACAAACATTTACTCTGCATGGTGGACTGGAATTAATTTGGGATGCTAGAC	124920	125099	124870	124922	1	scaffold494	S40288_10941	123862	125099	None	3487	510	20468	No_constitutive_exon_found_in_species
GCCCCTGAACAGGCACATTTCGGTCAAAACGTGTTGTTAACAGGGGATAGAC	20270	20405	20455	20403	-1	scaffold1225	S40288_04673	20270	22063	None	3487	510	20468	No_constitutive_exon_found_in_species
GTAAGTATACTCACTTGGAAAAACCAATCAATTAGTTAACGAGGGCATAGGT	59237	59794	59844	59792	-1	scaffold1225	S40288_04686	59237	60277	None	3487	510	20468	No_constitutive_exon_found_in_species
GCGTACTAGGTTTGCAAGGCTACTGTTTCTCATCACTAACAGGGGACCAGAT	116945	116999	117049	116997	-1	scaffold1225	S40288_04710	116722	117611	None	3487	510	20468	No_constitutive_exon_found_in_species
GCGCAGGGTGGTAGTTTGAAGATGAGAGTCGCTGACCTTGGGGTGTGTAGTT	11641	11928	11591	11643	1	scaffold917	S40288_04718	10868	11928	None	3487	510	20468	No_constitutive_exon_found_in_species
CCTGCCCCGTTATCAATGTCCCGCTGTTGATGTGTCTGGTGGGCTAATAGTG	14581	14667	14531	14583	1	scaffold917	S40288_04719	13627	14750	None	3487	510	20468	No_constitutive_exon_found_in_species
GGTATCATCGGAGATATGGCCGGACTGATTTTTTCTGGGAACGGCAATAGGA	116843	116904	116954	116902	-1	scaffold917	S40288_04746	115457	117370	None	3487	510	20468	No_constitutive_exon_found_in_species
GCAGCGTGGCGGCGACGGCGGCGGTCGTACCATTACTAACGCGGGTGCAGAG	131912	131996	131862	131914	1	scaffold263	S40288_04789	131588	131996	None	3487	510	20468	No_constitutive_exon_found_in_species
ATTTGTTCTACGGTCTCAACACCTTTGCTTTTTCGTCACTGGGCGAATAGGG	20209	22264	20159	20211	1	scaffold975	S40288_04794	18908	22264	None	3487	510	20468	No_constitutive_exon_found_in_species
TGAGCCTAAATCATGGGTGCTGCGGGCGCAGTGCTTACAGATGGGATTAGGG	50626	51615	51665	51613	-1	scaffold975	S40288_04805	50132	51902	None	3487	510	20468	No_constitutive_exon_found_in_species
TACGTTGCAATTCGTTCCTGTCAAGGCATTGGCGCTGACAATGGGGGTAGAA	34430	35879	35929	35877	-1	scaffold158	S40288_04838	34430	36371	None	3487	510	20468	No_constitutive_exon_found_in_species
CAATGGAGTGGTCGCGGAGCAAGACGTTTTGTTAATTGTGGGATGCGCAGGG	51481	51709	51759	51707	-1	scaffold158	S40288_04842	51481	52039	None	3487	510	20468	No_constitutive_exon_found_in_species
TGCTTACGGGCAGTTCGGCCGTGCTCGCCGAGACTAACTCTGGGGTGTAGTC	26433	28083	28133	28081	-1	scaffold1042	S40288_04878	26254	28674	None	3487	510	20468	No_constitutive_exon_found_in_species
TGGACCCTGCTCACTCGGCGCATGCACTGACCTGACTTGACGGGACACAGCG	53343	54540	54590	54538	-1	scaffold776	S40288_04928	52069	54751	None	3487	510	20468	No_constitutive_exon_found_in_species
CCGGGGCAGAACTTGTTTGCAAAGAACAAGCACTGACACAGCACGGGCAGCC	79629	80082	79579	79631	1	scaffold776	S40288_04933	79490	80468	None	3487	510	20468	No_constitutive_exon_found_in_species
CGGCCCCAATTCGCCCGTGTGTCGGAGTCAATGCTAAAACGGGGATACAGCC	87179	87237	87287	87235	-1	scaffold776	S40288_04938	86927	87584	None	3487	510	20468	No_constitutive_exon_found_in_species
AGTGAGTTGCATAAGGTCTTCTGGAGACGTTTGACTAATTGAAGGGTCAGCT	28540	29185	29235	29183	-1	scaffold1003	S40288_04961	28294	30337	None	3487	510	20468	No_constitutive_exon_found_in_species
CAGTCATCTTTTCCTTGAAAAACGTTTCACGAAGCTAATTTGGGTACAAGGT	130478	130696	130428	130480	1	scaffold1003	S40288_04993	128698	130696	None	3487	510	20468	No_constitutive_exon_found_in_species
CGTTCTTTTCCTATCACTGAAGCCCAGAATCCTGCTGACCGACGGGGAAGGC	25929	26852	26902	26850	-1	scaffold795	S40288_05006	25929	29655	None	3487	510	20468	No_constitutive_exon_found_in_species
CGTTGACATAGTTAAGCAAAGAGTCGAATGCCTATTAACCATGGGTGCAGGA	40034	40172	40222	40170	-1	scaffold795	S40288_05013	40034	40546	None	3487	510	20468	No_constitutive_exon_found_in_species
AGCAACAGCATGGTATCTTTCACTATATATATTAACAAAAGGGACTACAGGG	78115	78143	78193	78141	-1	scaffold795	S40288_05026	78115	78686	None	3487	510	20468	No_constitutive_exon_found_in_species
CCTGCTCATCGTGGAGGGATCCTACCACCACAAGGACTGGGACATGGCAGAC	72738	72910	72688	72740	1	sscaf1	S40288_11253	71828	73238	None	3487	510	20468	No_constitutive_exon_found_in_species
AGTGGTACGAGGTCTATTTCCCCCTGTACAAATACCTAACGGGGACATAGCC	106948	107253	107303	107251	-1	sscaf1	S40288_07354	106450	107928	None	3487	510	20468	No_constitutive_exon_found_in_species
AGGCCTGTCTGAAATGGTGTATACTGACACGCGACTGGGGGGACGCATAGGC	18133	18255	18305	18253	-1	scaffold1124	S40288_05056	18133	18732	None	3487	510	20468	No_constitutive_exon_found_in_species
CGTTGTGTGAACCTTATTTGCCTGAACTTTAGTCACTAATCGGGGCACAGAT	16291	16385	16435	16383	-1	scaffold521	S40288_05103	14500	17796	None	3487	510	20468	No_constitutive_exon_found_in_species
GGTGAGAATCGGGCGCCCGGAGGAACATAACGGGACTAACTTGGGAACAGTA	46033	46215	46265	46213	-1	scaffold1075	S40288_11001	45347	48559	None	3487	510	20468	No_constitutive_exon_found_in_species
AAGCACCGCTGCAAGGCCTTTCCTTGGTCGTGGACTGACGGGCAGTGCAGCT	95539	95613	95663	95611	-1	scaffold1075	S40288_05170	94817	95745	None	3487	510	20468	No_constitutive_exon_found_in_species
ATCAACGAGGGAATGCGCCTACACCCAGCTCTGCCCACGGGAGGATATAGGA	117677	117766	117816	117764	-1	scaffold1075	S40288_05178	117252	119397	None	3487	510	20468	No_constitutive_exon_found_in_species
TTGTGACTGTTGTTGCGTAAGCGTGAACGCTGATGATTCGGGGGTCGCAGTA	61244	61392	61194	61246	1	scaffold929	S40288_05204	60392	61392	None	3487	510	20468	No_constitutive_exon_found_in_species
CCCCTAAAAGAATGTGTACGCTGGGCGTGTGTGCTGACTGGGGGAACTAGGC	75762	76025	76075	76023	-1	scaffold929	S40288_05210	75762	76395	None	3487	510	20468	No_constitutive_exon_found_in_species
GTAGGCTCGCATCTGGCCCTCTGACCTGGGATTGTTGCTAACAGGGATAGGC	94633	98286	94583	94635	1	scaffold929	S40288_05215	93571	98286	None	3487	510	20468	No_constitutive_exon_found_in_species
GATATCATTGAATGGTATACACTGGCTGTGACTGATGATTGGGACTATAGAC	111415	112302	111365	111417	1	scaffold929	S40288_05220	111000	112302	None	3487	510	20468	No_constitutive_exon_found_in_species
ATGAGTGCATAGGCTCGCAGCGTGGCTGACAGATGGTGTTGGGTGTGTAGAT	119245	119327	119195	119247	1	scaffold929	S40288_05221	118354	122941	None	3487	510	20468	No_constitutive_exon_found_in_species
CCCGTCCATTTGTCCACGAGAAGCTGAGAAAGCATTTGTGAGGGGCGCAGCG	27059	27241	27291	27239	-1	scaffold818	S40288_05232	26161	27697	None	3487	510	20468	No_constitutive_exon_found_in_species
CCGTGTACTTTCAATACGAACTGATGAACTTGGCTTGCTGGGGCATGTAGTC	21848	22094	21798	21850	1	scaffold904	S40288_11014	21652	22094	None	3487	510	20468	No_constitutive_exon_found_in_species
TCAGCCAGACCAAGGACCCCAGGCGGCTGACTTTTCACTCCGGGACATAGCG	68759	68898	68948	68896	-1	scaffold904	S40288_05281	68759	69403	None	3487	510	20468	No_constitutive_exon_found_in_species
CCCCGTCCCCTTCGTTGTCATCGTTGGGCTGTATTGACGTGGGAGGACAGCC	121431	121499	121381	121433	1	scaffold904	S40288_05297	121209	123778	None	3487	510	20468	No_constitutive_exon_found_in_species
AGCATCATCCACTCCCCCCGGAGACAGAGTAACATGGACGACGTGGGCAGGT	16406	16607	16356	16408	1	scaffold682	S40288_05307	15957	16607	None	3487	510	20468	No_constitutive_exon_found_in_species
GTAGGTATCATCCAACGGGCCTTGGGTTCGATGGTTAACACAGGGGGTAGCC	69154	69270	69320	69268	-1	scaffold682	S40288_05327	68173	69702	None	3487	510	20468	No_constitutive_exon_found_in_species
GTACGCGTACCGTGGCTTTTTGTATTGATGTGTACTGACAGTGGGTGAAGCA	125182	125273	125132	125184	1	scaffold682	S40288_05341	124956	128994	None	3487	510	20468	No_constitutive_exon_found_in_species
ACCCACTTAACCTCTTCATTGCTGGGCCGGGACGCTGAAATGGGAATTAGAT	11440	11480	11530	11478	-1	scaffold602	S40288_05346	10765	15698	None	3487	510	20468	No_constitutive_exon_found_in_species
AGCACAACTGGAAAAAGCAAGGCAAGCAGGGCTAATAGACGGGGCTGCAGAG	114778	116339	116389	116337	-1	scaffold602	S40288_05378	114778	116532	None	3487	510	20468	No_constitutive_exon_found_in_species
ACAACGGGCGCATGGGGGTTGGGTGTAAGAGGCCTGACGGGAATAAACAGCA	74893	75109	74843	74895	1	scaffold1113	S40288_05407	74558	77178	None	3487	510	20468	No_constitutive_exon_found_in_species
GAAACGGCATACGCTCGCTCGCTAGGCTTCATTACTGACGGGGGATTTAGTC	77023	77178	76973	77025	1	scaffold1113	S40288_05407	74558	77178	None	3487	510	20468	No_constitutive_exon_found_in_species
CCACGGACAACCTGCAGTCCTGACCTTCACTGACTTGCCTGGGGGAACAGCA	115173	116168	115123	115175	1	scaffold815	S40288_05462	114981	116168	None	3487	510	20468	No_constitutive_exon_found_in_species
GATCCAGGAGGAATGCTAACGCTCGAAACAGATGTCCACCGGGAAACCAGGT	56915	57238	57288	57236	-1	scaffold690	S40288_05484	56822	58206	None	3487	510	20468	No_constitutive_exon_found_in_species
GTACTCACACGTCCATCCCTGTAATCATGTAGACTGACTTGCGTGGGTAGAC	60560	60685	60510	60562	1	scaffold265	S40288_05559	60307	60685	None	3487	510	20468	No_constitutive_exon_found_in_species
TACAGGGAAAAGACGGTACGGTGGGTACGGGGCGGATACATGGGCGATAGAG	93128	93665	93715	93663	-1	scaffold265	S40288_11043	93128	93851	None	3487	510	20468	No_constitutive_exon_found_in_species
TGCTCCAAAGGGGGGATTCGGTGAGAGCTATCTGCTAACCGTGGGAGCAGCA	115831	116297	115781	115833	1	scaffold265	S40288_05573	115443	117302	None	3487	510	20468	No_constitutive_exon_found_in_species
GCTTGCCTGTCTCTGCGCTTCGCCATGGGCTGACCGGGTCGGTGGAACAGCA	14828	14874	14778	14830	1	scaffold991	S40288_05627	14672	15488	None	3487	510	20468	No_constitutive_exon_found_in_species
CCCCTCCCAAGGCAAGCAAGCAAAAGCCCGCAGGCTAACCGTCGGGGCAGGA	14957	15241	14907	14959	1	scaffold991	S40288_05627	14672	15488	None	3487	510	20468	No_constitutive_exon_found_in_species
GTAAGCACCTGCTTTCTGGAGAAATTGTGACCGTCGCTAATGTGGGACAGGT	48123	49273	49323	49271	-1	scaffold991	S40288_05635	47797	50308	None	3487	510	20468	No_constitutive_exon_found_in_species
TCGACTCTATACATTCTGTTCTCACCCGCAATATCTCTGACGGGTGATAGCT	123378	123575	123328	123380	1	scaffold991	S40288_05658	122078	124345	None	3487	510	20468	No_constitutive_exon_found_in_species
CCACAGCAATCCTCGTGGCTATGAGGACTTATTTTATTTGGGAAACATAGGC	55325	55658	55708	55656	-1	scaffold1159	S40288_05597	55325	56170	None	3487	510	20468	No_constitutive_exon_found_in_species
GCCAGCCCCTGAAAGCCTTCTTCGAAATACTAACCGTGCGGCGGGTAAAGGC	69340	69437	69290	69342	1	scaffold810	S40288_05673	68934	71317	None	3487	510	20468	No_constitutive_exon_found_in_species
TTCAGTCGGCTCTCAATATCGTGGTTTTTGCTAACCATGGGAAATTGCAGGA	92498	93162	93212	93160	-1	scaffold810	S40288_05680	92383	93555	None	3487	510	20468	No_constitutive_exon_found_in_species
GCGCGTGGCGAAGAGACCCTTGAGACCCGGATCAACTGAGTGTAGGGTAGGT	31070	31269	31319	31267	-1	scaffold653	S40288_11053	31070	31688	None	3487	510	20468	No_constitutive_exon_found_in_species
AAAGGGAAAGCGTTTGAGAGGGGTGAGGGGGTTAATGGCCGTGGGAGTAGTA	87467	87584	87417	87469	1	scaffold653	S40288_05707	87132	88159	None	3487	510	20468	No_constitutive_exon_found_in_species
GTAAGTCGAATCCGTCTTCTCGTCATGAACCAAACGCTAATGGGCAATAGTC	98002	98386	97952	98004	1	scaffold653	S40288_05710	96343	98609	None	3487	510	20468	No_constitutive_exon_found_in_species
TGCTGCCATCAGAGTAAGTTGAAATGCGAACGACTAACGACTGGGCAAAGGG	112359	112658	112708	112656	-1	scaffold653	S40288_05716	112359	114054	None	3487	510	20468	No_constitutive_exon_found_in_species
TGTTGTGTACCACCGTCTCGGGAAGGACACGAAGCTAACACGTGGGCAAGCC	101343	101505	101293	101345	1	scaffold862	S40288_11058	100992	101505	None	3487	510	20468	No_constitutive_exon_found_in_species
GGTGAGTTGTCGGAGAGCGTTGATTGGAAATTCCAGCTAAGGGCAATCAGAG	81051	82058	81001	81053	1	scaffold1099	S40288_05790	80881	82058	None	3487	510	20468	No_constitutive_exon_found_in_species
GGTAAGGAATCCTGCCCGGGTTTACTGAACCGTAGCTAACAGGGGGATAGTA	99447	99650	99700	99648	-1	scaffold1099	S40288_05796	98728	100124	None	3487	510	20468	No_constitutive_exon_found_in_species
AAGCCAGAATGCACACAAAGCTTCGTCCTAACGGTGTGGGATGGGGGCAGTC	22527	22599	22477	22529	1	scaffold1040	S40288_05809	20774	22599	None	3487	510	20468	No_constitutive_exon_found_in_species
TGACGCAAGATGAATTACACGAGAAGCTGAGAGGCTGATGACGGGTCAAGAC	82994	83345	83395	83343	-1	scaffold1040	S40288_05831	82994	84194	None	3487	510	20468	No_constitutive_exon_found_in_species
GGTAAGTGCCAACGGCTGGCTACAGTGAATTGGAAGCTCACGGGGTACAGGT	119108	119215	119058	119110	1	scaffold1040	S40288_05841	117349	120470	None	3487	510	20468	No_constitutive_exon_found_in_species
CACCGGCGACGGGAATACGAAGCATCGGCTAACATGGATGGGGTGACAAGGC	4821	5617	4771	4823	1	scaffold993	S40288_05844	4660	5911	None	3487	510	20468	No_constitutive_exon_found_in_species
TTCGTGGTGTATGTTGCTGTGCTGGACTTGAACTGACACTGTGGGAATAGGC	36030	36129	35980	36032	1	scaffold993	S40288_05855	34453	36280	None	3487	510	20468	No_constitutive_exon_found_in_species
AGGACATCAAGTAGCAAATGACCTGGCATGTGCTGATAGCGCGGGTGTAGTC	49031	49157	48981	49033	1	scaffold993	S40288_05859	48285	49510	None	3487	510	20468	No_constitutive_exon_found_in_species
GGGAGGATTGCTCGTGGATTGGTGACTAACGCGGTTGCTGGGTGCGATAGGG	50645	50825	50595	50647	1	scaffold993	S40288_05860	50240	51230	None	3487	510	20468	No_constitutive_exon_found_in_species
ATTAGGAAGCCCCTTTAATTAGTTCTCATGCTGATTTTCGGGTGATCAAGGA	119184	119269	119319	119267	-1	scaffold993	S40288_05877	118304	120443	None	3487	510	20468	No_constitutive_exon_found_in_species
CCCATGAAACGCCGACGATGGTCTGCTAACCTCCCCCCGTGCCGGGACAGAT	73208	73909	73158	73210	1	scaffold414	S40288_05903	73089	73909	None	3487	510	20468	No_constitutive_exon_found_in_species
ATGACGTTTGCTCTGGTGCTTCTACACGTAACCGCTGACCGAGGGCCCAGCA	92654	92700	92750	92698	-1	scaffold414	S40288_05909	91327	92873	None	3487	510	20468	No_constitutive_exon_found_in_species
GTAAGATATTCACGACATGTTCCGAGAGAGGAGACTGACGAGGGGACTAGAA	98715	99674	98665	98717	1	scaffold414	S40288_05912	97494	99674	None	3487	510	20468	No_constitutive_exon_found_in_species
ACTCTCGGATCCGGTTGCTGACCATGGGCTGTTTTCTTTTGGGGGTTTAGAA	936	1143	886	938	1	scaffold1007	S40288_05918	580	1479	None	3487	510	20468	No_constitutive_exon_found_in_species
TCGGCCCTGCCTACCGTCTTATATCCCAGGGTGCTGACGGGGCGACGTAGCT	55015	55065	55115	55063	-1	scaffold1007	S40288_05932	54151	55251	None	3487	510	20468	No_constitutive_exon_found_in_species
TGATTTAGGGGAACAAGGGAGGGGGTTCTTTTTTGCTGATGGGAGTGCAGGG	62994	63854	63904	63852	-1	scaffold1007	S40288_05936	62994	64288	None	3487	510	20468	No_constitutive_exon_found_in_species
GCCCCGGTTTCGCTTCTATGGGAAGTGCTTGGCTGCTAATGGGGGGACAGTT	117543	118543	117493	117545	1	scaffold1007	S40288_05950	117037	118543	None	3487	510	20468	No_constitutive_exon_found_in_species
TGCTTTTCTTCCATAAATCTAGAGAGTCTTGGGCCTGAATGGGTAAACAGAG	36179	36355	36129	36181	1	scaffold957	S40288_05961	35732	38021	None	3487	510	20468	No_constitutive_exon_found_in_species
CCCAACCCACCAAGGAACCCCCGGAGCGCAAGAACACTTGGGCGCGATAGCT	46449	46689	46739	46687	-1	scaffold957	S40288_05964	46028	47020	None	3487	510	20468	No_constitutive_exon_found_in_species
TCCGGCAAGCGGTTAGAGCTGAAGGATGGCCCTATCCGCAAGGGAACCAGGA	35128	35657	35707	35655	-1	scaffold60	S40288_05991	35128	35737	None	3487	510	20468	No_constitutive_exon_found_in_species
CCCACCCCCTCCCTTGACGCGCGGATGTGCTAACAATGTGGTTGGGATAGGG	6966	7023	7073	7021	-1	scaffold1166	S40288_06007	6966	8146	None	3487	510	20468	No_constitutive_exon_found_in_species
GCAGTTGAATGCTTTCACTCAAACCCGTACATACACTGTACAGGGGACAGAG	13533	13682	13732	13680	-1	scaffold1166	S40288_06008	8682	16997	None	3487	510	20468	No_constitutive_exon_found_in_species
GTACGAAAAGTTTCACATGGAATGGAACCAGCTTACTAACGGGGTGATAGCG	22615	22720	22770	22718	-1	scaffold1166	S40288_06011	22095	24512	None	3487	510	20468	No_constitutive_exon_found_in_species
GGCTCTGCGCCTAGAGTTGTTGCGGGATCGTTGTGCTAACGGGGACACAGCC	94501	94711	94451	94503	1	scaffold1166	S40288_06035	94224	95219	None	3487	510	20468	No_constitutive_exon_found_in_species
TATCGCTAAGCTCAGCCCACCTTCTGGACCAGGAACTAAACGTGGGACAGCT	96388	97241	96338	96390	1	scaffold1166	S40288_06036	95676	97241	None	3487	510	20468	No_constitutive_exon_found_in_species
AGTCTTCCTTATGCCTGTTTCATTGGCTTGTGACTAACGGGTTGAAATAGAC	85452	85628	85678	85626	-1	scaffold141	S40288_06059	85452	90220	None	3487	510	20468	No_constitutive_exon_found_in_species
CATGCCTCTTGTTGTCAGCGTGAGACTATGACACTAACCAGGGCAAACAGCC	89803	89985	90035	89983	-1	scaffold623	S40288_06091	89803	90357	None	3487	510	20468	No_constitutive_exon_found_in_species
GCGTAATCTCCCCAACGCCACTGCTGCGTCGCTTACTAACGGGAACGCAGAG	114995	115043	114945	114997	1	scaffold623	S40288_06098	114304	115043	None	3487	510	20468	No_constitutive_exon_found_in_species
GGTTGGTCATGAATCGATTTTTGGTAAACTTGTTACTGACTGGGTAAAAGGA	70485	70607	70657	70605	-1	scaffold1133	S40288_06125	69412	72667	None	3487	510	20468	No_constitutive_exon_found_in_species
GGCGTGCGTGGGGATCAAGCTGTCCAAATACTGATGATTTTGGGTGGTAGCT	88790	88884	88934	88882	-1	scaffold1133	S40288_06132	87838	89198	None	3487	510	20468	No_constitutive_exon_found_in_species
AACGCGGGGTGTTTCTGGCGGAGTGCGACGACTAACATGGAAGTGGGCAGCT	90392	90539	90589	90537	-1	scaffold1133	S40288_06133	90392	91134	None	3487	510	20468	No_constitutive_exon_found_in_species
GTCACCTACCCCTCGCAGCCTCAGCTACTACCCCTGCTAACACGGGATAGCA	102775	103966	102725	102777	1	scaffold1133	S40288_06136	102310	103966	None	3487	510	20468	No_constitutive_exon_found_in_species
TCCCAACGTAAGTCGCTCGAAACTTGCAAAGCACTGGCTGATTGGGACAGGA	13810	14168	14218	14166	-1	scaffold1174	S40288_06217	13810	17444	None	3487	510	20468	No_constitutive_exon_found_in_species
CTTCATCGTCTACGACCCTCAAGTAATGCGAGATACTGACGGGTACGAAGCA	76212	76922	76162	76214	1	scaffold1085	S40288_06263	75485	77331	None	3487	510	20468	No_constitutive_exon_found_in_species
ATCGTGCCGTTTCTTGCCCTCACGACGATGAACGCTGCTGACGGGATTAGTC	99379	100074	99329	99381	1	scaffold1065	S40288_06308	98524	100074	None	3487	510	20468	No_constitutive_exon_found_in_species
CAGGTCCACCAACCTGCATCCGTGTTCTGTATGCTGAACAAGGGCCCAAGTC	41556	42314	42364	42312	-1	scaffold1132	S40288_06375	40333	42426	None	3487	510	20468	No_constitutive_exon_found_in_species
ACCGTTCGCGTAGTCTTCCTGGATGCTGCCTACTGACACCAGGGCTACAGCC	82896	83645	83695	83643	-1	scaffold772	S40288_06419	82896	84155	None	3487	510	20468	No_constitutive_exon_found_in_species
TCAAGTGTCAGTCGATTCCCCGATGCCTCGGCGTAGCTAACGATGGGTAGAC	19843	20352	20402	20350	-1	scaffold1031	S40288_06459	19843	20745	None	3487	510	20468	No_constitutive_exon_found_in_species
GTTTGTTCCTCCGGCCAACACGCACGACTGCGGTGCTCACGATGGGACAGGT	21306	21419	21256	21308	1	scaffold1031	S40288_06460	21093	25797	None	3487	510	20468	No_constitutive_exon_found_in_species
CCGAAGAGCTTCATGCACCTGCCTCTATGGTAAACTAATAAATGGGGTAGCT	1416	1764	1366	1418	1	scaffold968	S40288_06487	468	3620	None	3487	510	20468	No_constitutive_exon_found_in_species
TGTGTGGGAGTTGGTGAGGATCCTGATCAATACGGCTATGAGTGGGGGAGGC	55726	55795	55676	55728	1	scaffold968	S40288_11149	55593	56802	None	3487	510	20468	No_constitutive_exon_found_in_species
CTGGTGCCCGTCCAAGAGCGAGCCGGCTGTAACTGACGGAATGGGTGCAGAT	60394	61675	61725	61673	-1	scaffold968	S40288_06506	57509	61887	None	3487	510	20468	No_constitutive_exon_found_in_species
GTCGTTGACGGCGGCAAGGGTCTGTTGACGTGGCTAATATGGGAAAACAGAT	27587	28171	28221	28169	-1	scaffold1022	S40288_06565	27587	31565	None	3487	510	20468	No_constitutive_exon_found_in_species
ACCATGCCATGCTTGCTATCTCTACTTCTCGTATACTAGCATCGGGACAGAC	35689	35801	35851	35799	-1	scaffold1022	S40288_11154	35504	36338	None	3487	510	20468	No_constitutive_exon_found_in_species
AGCTGTTTGCTCTGAGAGATGGTCCACTAATATAAGAAGCGGGCATATAGAC	61933	62678	61883	61935	1	scaffold1022	S40288_06578	61728	64073	None	3487	510	20468	No_constitutive_exon_found_in_species
ATCGCTTCACGAGGGTGAAGAGCCGTAAACTGACCACATCTGGGTAACAGGG	79920	80093	80143	80091	-1	scaffold1022	S40288_06586	79920	81438	None	3487	510	20468	No_constitutive_exon_found_in_species
TTTCCCCCCTACTCTGCTTGCGACGCCTGGTCGTTGCTCGGACGGGATAGTA	69696	69795	69646	69698	1	scaffold1033	S40288_06626	69348	73016	None	3487	510	20468	No_constitutive_exon_found_in_species
ACAACTCGGCCAATGCTCAAGTGTTGGAAGGCTGATGCGATGGTGGGCAGGT	78068	78238	78018	78070	1	scaffold1033	S40288_06628	77660	78604	None	3487	510	20468	No_constitutive_exon_found_in_species
ATCATCGTCTGATGTCATTGAATGTGGGCTATGCTTAATTGGGCACACAGCT	93381	94230	94280	94228	-1	scaffold1033	S40288_06633	90614	96113	None	3487	510	20468	No_constitutive_exon_found_in_species
TTTGTCCAAGCCATATAGTGCCTCTTCACGAGCTGATTGTGTGGGCGCAGCA	91253	91391	91441	91389	-1	scaffold1148	S40288_06661	91049	91604	None	3487	510	20468	No_constitutive_exon_found_in_species
GGTATAATCCCCATCAATCTGCCATGTCCTGTCCGCTGATGTGGGTGCAGGT	33555	33906	33956	33904	-1	scaffold1054	S40288_06669	32955	34237	None	3487	510	20468	No_constitutive_exon_found_in_species
GTTTGGTGCAACGCCCCGATGGGAGCAGGGACACTGATGCGGGGGGTTAGAT	63789	63907	63739	63791	1	scaffold1054	S40288_06680	63467	64103	None	3487	510	20468	No_constitutive_exon_found_in_species
CACGAAGATGCCTTCGCGTCCTTGACACGGCCCGTGGGCTAAGATGGCAGCG	79164	79309	79359	79307	-1	scaffold1054	S40288_06683	78039	79602	None	3487	510	20468	No_constitutive_exon_found_in_species
TTACTCCAAGACTCGGTACGACGTGACCGGTGACTGACAAGAACGGGCAGAC	7640	7804	7590	7642	1	scaffold1175	S40288_06729	7347	7804	None	3487	510	20468	No_constitutive_exon_found_in_species
GATGCTCCAGCTTTCAACCCTGTTAATTCGTCTAACCTCCATGGGAACAGGC	63945	64131	64181	64129	-1	scaffold1175	S40288_06744	63945	65949	None	3487	510	20468	No_constitutive_exon_found_in_species
CGGGATGGCAGCGTGTGAGCTAGAAGAGGTCTGCTGACACGGGAGGGTAGTT	69687	69890	69940	69888	-1	scaffold1175	S40288_06746	69039	70228	None	3487	510	20468	No_constitutive_exon_found_in_species
TCACCTTTGCACCTCGAATGTGACATGTGCTGATATCGGACGGGACAAAGAC	69039	69618	69668	69616	-1	scaffold1175	S40288_06746	69039	70228	None	3487	510	20468	No_constitutive_exon_found_in_species
TGCAGCTGTCCACAAAAACAACACTGTCTCGGCTAACACATGATGGGAAGAT	11534	11806	11856	11804	-1	scaffold1029	S40288_06760	8505	12055	None	3487	510	20468	No_constitutive_exon_found_in_species
ATCAAAGGTACGTCCTCGGATTACTTCGCCACATTAGCTGACCGGGGTAGAC	14886	15101	14836	14888	1	scaffold1029	S40288_06761	13786	15101	None	3487	510	20468	No_constitutive_exon_found_in_species
CAGTCAGAGGGCAAGTAGATCATCTACGTCAAGGGCACCATCAAGGGCAGCG	63727	63964	63677	63729	1	scaffold1029	S40288_06779	62899	64454	None	3487	510	20468	No_constitutive_exon_found_in_species
AAGATCTCGGAAAGTCCACTCCGCAGAAACACCACAGCTCACATGGGTAGGA	33944	34034	33894	33946	1	scaffold1015	S40288_06805	33572	34684	None	3487	510	20468	No_constitutive_exon_found_in_species
CAGCCGCGACCATCTGATGAAGAATCTGGGTGGCTGATGGGAAATCACAGCG	81257	82004	81207	81259	1	scaffold1204	S40288_06846	80990	82688	None	3487	510	20468	No_constitutive_exon_found_in_species
TTAGTAATTCCTCTCTCCATAGATTGAGGGGTAATTGACCTGGGCAATAGTG	3397	3442	3347	3399	1	scaffold1143	S40288_06852	898	3811	None	3487	510	20468	No_constitutive_exon_found_in_species
CCTGGTGTTGTAGACGAAAGGATAAGACCGAGCACTGACGGGATGAATAGGA	58554	58727	58777	58725	-1	scaffold1143	S40288_06865	57968	59248	None	3487	510	20468	No_constitutive_exon_found_in_species
TTTTCGCCGCGTCTTGACGGTCGTGGATTAGACAGAGCTGATGGGCATAGAT	26645	27213	27263	27211	-1	scaffold22	S40288_06884	26645	27376	None	3487	510	20468	No_constitutive_exon_found_in_species
CTTTCTTCCGAAGCTATTTCAACGACTGACTCCTTCGGTGGGTGGAACAGTG	74307	75199	75249	75197	-1	scaffold729	S40288_06953	73919	76706	None	3487	510	20468	No_constitutive_exon_found_in_species
GCTCGTCCATGTCGCTCTCACGCCCTTCTTTTCCTCTAACCGGGATGCAGGA	87709	88154	87659	87711	1	scaffold729	S40288_06957	87404	89389	None	3487	510	20468	No_constitutive_exon_found_in_species
TGTGACAACCCAGCTTCCTACATACGCAGCGTTTACTAACAGGGCAATAGCA	28477	28715	28765	28713	-1	scaffold744	S40288_06966	28477	30470	None	3487	510	20468	No_constitutive_exon_found_in_species
ACGCAAAGGATAGAGACAGTGGCTGACAGTTGCGGGGGTGGGACGTAAAGGC	9371	10074	9321	9373	1	scaffold662	S40288_07017	8790	10074	None	3487	510	20468	No_constitutive_exon_found_in_species
TTGGTGGTTCTGCTGGCAGTCGCTGGCATGCTTTAGCTTACCAGGGGTAGTC	13204	15991	16041	15989	-1	scaffold662	S40288_07019	12934	16299	None	3487	510	20468	No_constitutive_exon_found_in_species
ACTTACCCTGCATCACTCTGCACGTAACCCAACTGACGGTGGGAGCGTAGGC	18907	19251	19301	19249	-1	scaffold662	S40288_07021	18907	19575	None	3487	510	20468	No_constitutive_exon_found_in_species
CTTCTTCCTAGAGTCGGTTTTGTTAGGAACACATTGACCTCGGGGGAAAGCC	9851	10140	10190	10138	-1	scaffold336	S40288_11217	9532	11022	None	3487	510	20468	No_constitutive_exon_found_in_species
GACGAAGGACATGTTGAGGTTGACAGAGAGTTGAGCTGGTAGGGCGACAGGA	20697	21473	21523	21471	-1	scaffold336	S40288_11219	20697	21711	None	3487	510	20468	No_constitutive_exon_found_in_species
TGCGCCCGATATTGTGGACCGACCTGCACGCACAGCTACTAGGGGCGCAGTT	28935	30039	30089	30037	-1	scaffold336	S40288_07048	28935	30211	None	3487	510	20468	No_constitutive_exon_found_in_species
CCGTCCTATAGCAGGCTTGGTGGGGTTGGGATGGGCTAACACCAGGGTAGAA	34743	35391	35441	35389	-1	scaffold336	S40288_07050	34287	35955	None	3487	510	20468	No_constitutive_exon_found_in_species
AGCCCAAAAACTACGCTCGAGCTGTACCTGACGTGACCGTGGGGGGCAAGCC	35892	36178	36228	36176	-1	scaffold1167	S40288_07074	34943	36555	None	3487	510	20468	No_constitutive_exon_found_in_species
CGCATGCCGGGGCGACGGAGAGTGTGCGTCGACTAACGAGCGGGGTACAGTC	38421	38576	38371	38423	1	scaffold1167	S40288_07075	37906	38576	None	3487	510	20468	No_constitutive_exon_found_in_species
TGTTGATGAAGAGGTTGGAGAGCTGCTGATGGTGACTGAGGGGGGTTTAGGC	78148	78189	78239	78187	-1	scaffold1167	S40288_07088	76698	78695	None	3487	510	20468	No_constitutive_exon_found_in_species
GCCGGCCAGGTCGTGTGTTGCTGCTGGGAGGCTGACAAGGGGCGCAACAGAT	77134	77596	77646	77594	-1	scaffold1167	S40288_07088	76698	78695	None	3487	510	20468	No_constitutive_exon_found_in_species
TTGTCGAGGCGGATGCGATTGATCCTGGTACTGACGTTGGTGGGCGATAGTC	76698	76910	76960	76908	-1	scaffold1167	S40288_07088	76698	78695	None	3487	510	20468	No_constitutive_exon_found_in_species
AACGCAAAACCATGGGTCATGTTCTTGTGATTCTGACCGGGGCGGCACAGGT	29789	29977	30027	29975	-1	scaffold974	S40288_07144	29057	33453	None	3487	510	20468	No_constitutive_exon_found_in_species
CGCCCAATAAACTGACGAGGTAGAGATGAATGGTGCTGACGGGAAGCCAGAC	57776	57891	57726	57778	1	scaffold330	S40288_07210	57113	58537	None	3487	510	20468	No_constitutive_exon_found_in_species
TGTAGGTTGCGCTGAGCATAAGTGCCTCGACGGCAAGCTGACTGGGACAGTG	3985	4409	4459	4407	-1	scaffold71	S40288_07219	3558	4672	None	3487	510	20468	No_constitutive_exon_found_in_species
GCTGAACCTCATCTCTTCCTCTCTCTCAACCAACGTTGATGTGGGGAAAGCA	20499	20602	20652	20600	-1	scaffold71	S40288_07224	18529	22565	None	3487	510	20468	No_constitutive_exon_found_in_species
TTCCTTGATGTGTCCGTGCTGCTGACCGCTTGCGCTGGGGAAAACAAAAGAA	52064	52508	52558	52506	-1	scaffold71	S40288_07230	51101	52760	None	3487	510	20468	No_constitutive_exon_found_in_species
GGGGCCTGCGCCGCGAGGGCGACACGTGAGGCTCCGGGAACATGAGGCAGTC	20660	20985	20610	20662	1	scaffold1084	S40288_11248	20387	20985	None	3487	510	20468	No_constitutive_exon_found_in_species
CACAGGCAAGCTGTTTGGGAAGCCAAAGACACCGGCTGACATGGGGACAGAT	64593	64682	64543	64595	1	scaffold1084	S40288_07342	63764	66601	None	3487	510	20468	No_constitutive_exon_found_in_species
TCTTTTCGGACGCTGTTGAGATAACACCAGGACGCTAACATACGGGATAGCT	13611	13686	13561	13613	1	scaffold817	S40288_07451	13437	13964	None	3487	510	20468	No_constitutive_exon_found_in_species
CTTGTTCTGCATCGTGCTCTCTCGTGTGCAGAGGCTGACGCGGGGTGCAGCA	18666	18730	18780	18728	-1	scaffold817	S40288_07454	18552	19022	None	3487	510	20468	No_constitutive_exon_found_in_species
TGATGCCATATCTATTGTACATGACCTCATTTACTAATCTACGGGTACAGCA	22462	22700	22750	22698	-1	scaffold914	S40288_07472	21912	23544	None	3487	510	20468	No_constitutive_exon_found_in_species
TAGGTCTAGACAGCCGGGGTAACATATTCCATGCGCTAACACGTGGGCAGGA	24818	25514	24768	24820	1	scaffold1120	S40288_07493	20053	25514	None	3487	510	20468	No_constitutive_exon_found_in_species
AGTATCTTAAGGGCAATAATCTACTTTTTCATGAAGGATAAAGGGATTAGCC	1960	2203	1910	1962	1	scaffold295	S40288_07529	1268	2203	None	3487	510	20468	No_constitutive_exon_found_in_species
AACAGGCTGGCAGACGGCCACAAAGTTTATTGTCTGACCGAAGAGGGTAGAT	28611	29094	29144	29092	-1	scaffold86	S40288_07558	28611	29244	None	3487	510	20468	No_constitutive_exon_found_in_species
CTAATATCTGCAGTTGCTCTGGTTTCTCTGTTGCTTGAACAGGGTGTCAGGC	13329	15343	13279	13331	1	scaffold605	S40288_07575	11285	18418	None	3487	510	20468	No_constitutive_exon_found_in_species
CAACCTTGACGGCCCTCACTTTTGTAACGGCGTACTGACTTGTGGGAAAGGG	25677	25871	25921	25869	-1	scaffold605	S40288_07578	25677	27548	None	3487	510	20468	No_constitutive_exon_found_in_species
ACTGCCATGGAGCTCAAGTCTCTGGAGGCTGATTGTGGGAAACGAAGCAGAG	20998	21546	20948	21000	1	scaffold1134	S40288_07617	20133	21546	None	3487	510	20468	No_constitutive_exon_found_in_species
AACCCATGTTTGATGCAAGTAGATTGAACTGACCGATGCCTGGGGTGCAGGA	47879	48045	47829	47881	1	scaffold1090	S40288_07645	47467	48263	None	3487	510	20468	No_constitutive_exon_found_in_species
GCTCTCTCGGCAAAAGGTTGCAGTTGGCTAACGCCGCCTCGGGGACGCAGCC	53125	53147	53197	53145	-1	scaffold1090	S40288_07648	52073	53235	None	3487	510	20468	No_constitutive_exon_found_in_species
TATGCACTTGACTTTGAACAGCCCCCGGTTCTGACGGAGCAGGGCTCAAGGC	53246	54082	54132	54080	-1	scaffold1172	S40288_07667	52945	54770	None	3487	510	20468	No_constitutive_exon_found_in_species
TGGGTGAGTAGCTCTCTATACGTACATGCCCAGGACTGACTAGTGGGAAGAT	41934	42188	41884	41936	1	scaffold982	S40288_07680	41689	43442	None	3487	510	20468	No_constitutive_exon_found_in_species
CCGTGACGTCCATACAATGGGCTCTGCTTGCTGACGCCCGCGGGCAACAGGT	18527	19602	19652	19600	-1	scaffold1098	S40288_07688	18527	19908	None	3487	510	20468	No_constitutive_exon_found_in_species
ATCCCCATTTGCTGAGTTGCCAGAGAGGAATTTGCTAATGTAAGGGCTAGTC	20931	21648	21698	21646	-1	scaffold1098	S40288_07689	20931	24880	None	3487	510	20468	No_constitutive_exon_found_in_species
CCTCGTCGTCGTCCTCTTCCGGTGTGGGAACTGGCTGACGGGATGTGCAGCA	33903	34034	33853	33905	1	scaffold828	S40288_07712	32059	34154	None	3487	510	20468	No_constitutive_exon_found_in_species
AACCTTGTCTAGGTGAATGTGTTGAAAAGACTACTAACTGGGAAGCATAGTC	5293	5510	5560	5508	-1	scaffold1180	S40288_07721	4337	7591	None	3487	510	20468	No_constitutive_exon_found_in_species
CGTAAGGTGACCGTTTGGCACGGCAGACTCCATCTAATCTAGGGATGCAGGC	51168	51741	51118	51170	1	scaffold111	S40288_07770	50700	51741	None	3487	510	20468	No_constitutive_exon_found_in_species
TTTACCCACCGTCGTCAACGTCGTGTATGGAAACTGATGCATCGGGATAGTT	59895	60049	60099	60047	-1	scaffold1000	S40288_07792	58499	61450	None	3487	510	20468	No_constitutive_exon_found_in_species
CTGTGCATCGTGTGCTGGGAATGTCAGGCCTTGCTGACGTGGTTGGGTAGAA	15530	17303	15480	15532	1	scaffold1081	S40288_07839	15095	17303	None	3487	510	20468	No_constitutive_exon_found_in_species
AAGGGGTGAATCAGTTTTGATCCATTCCGCTGCTGGTGCTACGGGGGCAGTT	7466	7878	7416	7468	1	scaffold168	S40288_07877	4026	8912	None	3487	510	20468	No_constitutive_exon_found_in_species
CCTTTCGTGAAGCGTCTTTGTTGTGTGCCTGCACTGACGAGAGGGATTAGAC	23313	23971	24021	23969	-1	scaffold441	S40288_07919	20122	24573	None	3487	510	20468	No_constitutive_exon_found_in_species
ATTGGCGCTCTCACGGCTCAACGAAGTTACTGACTGGATTTGGGATACAGCT	22251	22268	22318	22266	-1	scaffold1183	S40288_07937	21598	22408	None	3487	510	20468	No_constitutive_exon_found_in_species
CCGCCTATATAAACAACCTACTACCGACTTCTGCGAACCCGGGAAATAAGTC	34046	34476	34526	34474	-1	scaffold5	S40288_08002	33837	35133	None	3487	510	20468	No_constitutive_exon_found_in_species
ACAGCACAGGCACCGAAATAGGTGGCGACGAAGCTGACAATGGGTGGCAGCG	21507	21932	21982	21930	-1	scaffold1211	S40288_08013	20532	22160	None	3487	510	20468	No_constitutive_exon_found_in_species
TCCAACGCGATCGTCTTGCGACGATTCCTGTACTGACGAGGACGGGGTAGCG	12122	12736	12072	12124	1	scaffold1154	S40288_08027	11779	13267	None	3487	510	20468	No_constitutive_exon_found_in_species
CCATCTCGACCGATATTCACTCGCAGACTTGCAAGCTGACGTTGGGGTAGTG	12799	13267	12749	12801	1	scaffold1154	S40288_08027	11779	13267	None	3487	510	20468	No_constitutive_exon_found_in_species
CCCGCCCCATCCGCCCAACCCGTCGCTTCATCGCGCTCTGACCGGGATAGAC	1088	1185	1038	1090	1	scaffold1056	S40288_08040	823	2413	None	3487	510	20468	No_constitutive_exon_found_in_species
TGTAAACGGAAAACACGCCGTTTTACTGACGCAAGAGGTGGGGTGCGTAGGA	17681	17787	17837	17785	-1	scaffold1200	S40288_08060	17421	18031	None	3487	510	20468	No_constitutive_exon_found_in_species
GTCAACATGGGGCTGACTGGGAATGCGTCTTCTTTTCCGGGCGGACACAGAG	17421	17559	17609	17557	-1	scaffold1200	S40288_08060	17421	18031	None	3487	510	20468	No_constitutive_exon_found_in_species
CTTTACGTTCCGCTTTTGAACAAAAAAGCCCCTAATCAATGGGATTATAGAC	18699	18715	18765	18713	-1	scaffold67	S40288_08091	18601	21984	None	3487	510	20468	No_constitutive_exon_found_in_species
GTCTTATTCGGCGTAGCAGGAACTTTGATCTGGGTTACGCATGGGGCTAGGG	35329	35564	35614	35562	-1	scaffold67	S40288_08093	33379	36093	None	3487	510	20468	No_constitutive_exon_found_in_species
TTTCGGTTACTGGGTTTGCGGCTCATGGATCTTTACGAATGGGTACATAGAT	47837	47879	47787	47839	1	scaffold958	S40288_08130	46685	47879	None	3487	510	20468	No_constitutive_exon_found_in_species
TACATCGTTCCCGTACGTACTAGGAAGATTTCATCACCACTGGCGGGCAGGA	51127	52168	52218	52166	-1	scaffold1073	S40288_08181	51127	52263	None	3487	510	20468	No_constitutive_exon_found_in_species
GCCAATACGTGCTATTCCTCGGTTGATCCTCGACTGACTGGCCGGGAAAGGT	53499	53679	53729	53677	-1	scaffold1073	S40288_08182	52700	54000	None	3487	510	20468	No_constitutive_exon_found_in_species
GTACGTTGAAGAGCATTCGCATAACCGGTAGAAGCTAACGGGTGACACAGGG	19727	19754	19677	19729	1	scaffold1100	S40288_08190	19616	20167	None	3487	510	20468	No_constitutive_exon_found_in_species
TCGACGGCAGGGTTGTCGGCATCATTGGCAATGGCTCGACGGGGACATAGGT	18298	19226	18248	18300	1	scaffold510	S40288_08211	18031	20553	None	3487	510	20468	No_constitutive_exon_found_in_species
ATATGGGTTTTCTGCCGGCATCAAGTTGCTAATAAAAGATGATGGGGCAGGT	28149	28202	28099	28151	1	scaffold510	S40288_08214	28056	29099	None	3487	510	20468	No_constitutive_exon_found_in_species
GGCGAGATGCTTCGTGTTGATGTGTAAACATGGCTAACACATGGGTGCAGCA	33880	33954	33830	33882	1	scaffold1215	S40288_08232	29307	34506	None	3487	510	20468	No_constitutive_exon_found_in_species
GGCTGTGTCGAATCTTCGTGGCTAACGGCAGGACGGGGCAAACCGAGCAGAA	35959	36164	35909	35961	1	scaffold1215	S40288_08233	35470	36164	None	3487	510	20468	No_constitutive_exon_found_in_species
GGCCGTCGTCGCTTGGACAGCCAACCGACAATTGCTGGGACAAAAGTTAGAC	51883	52270	51833	51885	1	scaffold150	S40288_08312	50949	52270	None	3487	510	20468	No_constitutive_exon_found_in_species
GTGAGTCTCGTACATCGTGCTGGGGATGGTCGCTGACGCGCCGAGGGTAGAT	35523	35654	35704	35652	-1	scaffold1202	S40288_08339	32715	36362	None	3487	510	20468	No_constitutive_exon_found_in_species
AACTCATCCGATACACTGCGAAGCTGAAGTTGTTGCTGATGGGGAGTTAGGT	32715	35086	35136	35084	-1	scaffold1202	S40288_08339	32715	36362	None	3487	510	20468	No_constitutive_exon_found_in_species
TTACCGGCCTCGTAGCCAATCGCAAACAACTAATGGGGTTGACGAAACAGCC	12	155	205	153	-1	scaffold1151	S40288_08345	12	452	None	3487	510	20468	No_constitutive_exon_found_in_species
ATGCCCTTCGCTCGCTGGCGGTTCCATACCAGCTAACTTGGGAAATCTAGAC	42755	43480	42705	42757	1	scaffold861	S40288_08410	41963	43480	None	3487	510	20468	No_constitutive_exon_found_in_species
AACGGTAGCCGATGCAGGGGGGATTCATGCTGGACGCCGGAGGGAGACAGAT	47706	48074	48124	48072	-1	scaffold1168	S40288_08435	47706	51541	None	3487	510	20468	No_constitutive_exon_found_in_species
GTAAGAGTTCTCCTCGCCCGATTTGGTGCTCTGGCTGATATATGGGATAGCA	23915	24232	24282	24230	-1	scaffold394	S40288_08442	22801	25568	None	3487	510	20468	No_constitutive_exon_found_in_species
CGGTATGTCAATGGTTGATCTTGTGAGGCGCTGATTGCTGACGGGGGAAGAA	2603	2778	2553	2605	1	scaffold255	S40288_08513	2025	2778	None	3487	510	20468	No_constitutive_exon_found_in_species
TCACCGGATAGTTTGAGCTTGAATGGCGGTAGCTGACGGGGCTGGGATAGAG	7150	7348	7100	7152	1	scaffold255	S40288_08515	6323	8289	None	3487	510	20468	No_constitutive_exon_found_in_species
AAACGATGCAATGATTGACAAATACCCTCCCGTGGTGCTGGGGGAAACAGGG	20653	20974	20603	20655	1	scaffold1005	S40288_08567	19648	20974	None	3487	510	20468	No_constitutive_exon_found_in_species
TTCTTTTCCTGCGTGTGTGTAGCGGGAGGTGCTGACGGTGCGGTGGGCAGTG	18050	18130	18000	18052	1	scaffold1149	S40288_08598	17329	18130	None	3487	510	20468	No_constitutive_exon_found_in_species
AGACACAATTCAGACTGTTGTTTCTATTACTAAAGTTTGGGGATATGTAGCT	41531	41858	41908	41856	-1	scaffold1205	S40288_08635	41531	42159	None	3487	510	20468	No_constitutive_exon_found_in_species
CCCCCCGCAGAATCTACGTGCAGACGAGGACTGACGTTTGTGGGCGGCAGCT	9893	10075	10125	10073	-1	scaffold764	S40288_08673	8792	15025	None	3487	510	20468	No_constitutive_exon_found_in_species
CAAGGCGGGCACTTTTTGAGACAAAGGCATGGCTAACGCTGCGGGTACAGCA	8792	8880	8930	8878	-1	scaffold764	S40288_08673	8792	15025	None	3487	510	20468	No_constitutive_exon_found_in_species
GGCAATGCACCAGGCGCGGAGTGCATCAACTTGAGAATCGAAGGGCAAAGCC	4011	6604	3961	4013	1	scaffold868	S40288_08682	2683	6604	None	3487	510	20468	No_constitutive_exon_found_in_species
ACTAGCTCCTTGCATCTAAGCGTATACTCAACTGATTCTTTGGGAACCAGGT	9226	10508	9176	9228	1	scaffold1013	S40288_08729	8830	12246	None	3487	510	20468	No_constitutive_exon_found_in_species
GTTTTCCTTCGCCTCCTTGGCATCGCGGCATGGCTGACACGGGAGCTCAGTT	43680	43810	43860	43808	-1	scaffold1176	S40288_08751	41245	44603	None	3487	510	20468	No_constitutive_exon_found_in_species
GCGTGTGTGTGTGTGTGTGTGCTGACGCGCTGGTGGGGGGGGGTGAATAGAT	18108	19693	18058	18110	1	scaffold667	S40288_08770	17825	19693	None	3487	510	20468	No_constitutive_exon_found_in_species
AAGTCATGATTGCCGTCTACTTCTGCACAATTTGCTGACAGGGTACAAAGCT	25944	26427	25894	25946	1	scaffold854	S40288_08781	24457	26427	None	3487	510	20468	No_constitutive_exon_found_in_species
GCAAAGCAGCTTGGGTCTCGGGGGGGGGTTGCTAACGTGCGGGCCAACAGGG	16918	17361	16868	16920	1	scaffold1024	S40288_08826	16296	17583	None	3487	510	20468	No_constitutive_exon_found_in_species
GTAAGTGCACCTACCCTTGTACACGGTGATATCTAACACCTTGGGAAAAGTG	22857	23152	23202	23150	-1	scaffold1024	S40288_08829	20860	24095	None	3487	510	20468	No_constitutive_exon_found_in_species
CTTCTTCCTTACAAGGGCCATTATGGTTGGCAGCTGCGTGAGTGGGGTAGGC	31164	31316	31114	31166	1	scaffold1037	S40288_08840	30440	31574	None	3487	510	20468	No_constitutive_exon_found_in_species
GGTATCTCATAGTTTTCCATGTCATACACTACACATGCTAACGGGAATAGGT	7984	8023	7934	7986	1	scaffold550	S40288_08845	7138	8961	None	3487	510	20468	No_constitutive_exon_found_in_species
GTGCTTGCCGCGTGAACATGAGAACATGATTGGACTAACTGGGGATACAGAG	8906	8944	8856	8908	1	C41132	S40288_08879	8696	10114	None	3487	510	20468	No_constitutive_exon_found_in_species
ACTTATCCCATCACGCACAGAGCACATGAGTAACTTGAAGGGATATACAGAA	39165	39269	39115	39167	1	C41132	S40288_08892	38524	39559	None	3487	510	20468	No_constitutive_exon_found_in_species
CATCGGTTTCTTTTTTTGTGACATCGACTCTTACTGATACGGGTTAACAGTG	17633	17642	17583	17635	1	scaffold1115	S40288_08923	17074	20830	None	3487	510	20468	No_constitutive_exon_found_in_species
AGGGGTGATGCAAGAGGCTGGTGCGGGAGGGCGTGCTGATGGGGGGATAGAC	26474	26583	26424	26476	1	scaffold1115	S40288_08925	26277	27065	None	3487	510	20468	No_constitutive_exon_found_in_species
ACCCCGTGCCACAGTGTTATTTTTGATTGCTAATACTCGTCGGGGAAAAGCG	9279	10275	9229	9281	1	scaffold1063	S40288_08968	9191	10275	None	3487	510	20468	No_constitutive_exon_found_in_species
GAAGATACCTGTGCAAAGCTGCCGTCGCAGTGTACAGTACGGGCTAACAGTG	29897	30200	29847	29899	1	scaffold1194	S40288_08998	29690	30665	None	3487	510	20468	No_constitutive_exon_found_in_species
GCAAGTTTCCCCCTCTGTGCCTGGCATCGCAATACTAACTCGGGTGATAGAT	21837	22030	21787	21839	1	scaffold1080	S40288_09008	21359	22030	None	3487	510	20468	No_constitutive_exon_found_in_species
AAGTCGACAGGGGCAAAACCGTCTATATGTGCTGACGTGGGAATGTGTAGAG	37396	37478	37346	37398	1	scaffold1103	S40288_09033	35870	37551	None	3487	510	20468	No_constitutive_exon_found_in_species
GAGTTGGTCTTCTTTCCTAGCCCGATGGACTATTGCTGACGGGCCAATAGCG	26782	27422	27472	27420	-1	scaffold732	S40288_09066	26782	27757	None	3487	510	20468	No_constitutive_exon_found_in_species
TTAATGGTAATTATTCTTCATTGGTTGAGTCTTGTTCTAACGTGGGACAGGG	29256	30273	29206	29258	1	scaffold732	S40288_09067	28620	30273	None	3487	510	20468	No_constitutive_exon_found_in_species
TGCTGGCCTGTGGTGGCATAAGTCTTCTATGTCTGGTTGAGCGGGTACAGTG	7437	7697	7387	7439	1	scaffold567	S40288_09073	6647	7697	None	3487	510	20468	No_constitutive_exon_found_in_species
TCGTTGATAAGGAAAGTTGGCACATTTCCACAGACTGACCCGGGGAATAGAA	26691	26834	26641	26693	1	scaffold1093	S40288_09104	25108	26834	None	3487	510	20468	No_constitutive_exon_found_in_species
AAGTGAAGCCCATTGCGGGAGTGCGACAGGCTGTCTAACTAGGGCTGCAGCT	25971	26201	25921	25973	1	scaffold74	S40288_09149	25010	26543	None	3487	510	20468	No_constitutive_exon_found_in_species
CCTTCTGTCCAAGACGAAACAAGAGACGGCTAACCAGGCGCGCGGGGCAGGT	814	1101	764	816	1	scaffold1214	S40288_09160	49	3327	None	3487	510	20468	No_constitutive_exon_found_in_species
GACTTCCCCCCTCCCTTTGTCAGGTTTGTAACTGACCTTTGTGGGTACAGCC	3622	3727	3777	3725	-1	scaffold1214	S40288_09161	3622	4824	None	3487	510	20468	No_constitutive_exon_found_in_species
CAGCTTCTGAGCGCCCCTGGTCAGTCCCAAGATGCTGATGGGTGGACCAGCC	32717	32881	32931	32879	-1	scaffold1177	S40288_09212	31796	33336	None	3487	510	20468	No_constitutive_exon_found_in_species
CGGGGGTAAAACATATCTTATCGAGAGCGCCAGATACTGACCAATGGGAGAG	22294	23601	23651	23599	-1	scaffold856	S40288_09245	21694	24638	None	3487	510	20468	No_constitutive_exon_found_in_species
GCAGCTCACGTCTGCGCTACTCTAGATTCATCCACTGACCCGGGCGACAGTC	12290	12354	12240	12292	1	scaffold1110	S40288_09251	12148	12989	None	3487	510	20468	No_constitutive_exon_found_in_species
TCCAAGCAGGCGTCACTCTGGTTCTGGAAAGCCTTTTTGGGAGCATACAGCA	16762	16842	16892	16840	-1	scaffold157	S40288_09278	16762	18707	None	3487	510	20468	No_constitutive_exon_found_in_species
CGGGCATTGGCTTTGCTGCCGCCAAACTCATGGCCGCCAAAGGGCAACAGTG	998	1390	948	1000	1	scaffold933	S40288_11511	806	1854	None	3487	510	20468	No_constitutive_exon_found_in_species
TACTAATCTCGCCCATCCCAATCATGAGCGACTAACGATGTTGGGGAAAGCA	10159	10424	10474	10422	-1	scaffold933	S40288_09298	9719	11761	None	3487	510	20468	No_constitutive_exon_found_in_species
CAAGTTTTTCACAGCAATGCCTTACAGTCATGGCTGACAGGGGACAATAGGT	21829	22120	21779	21831	1	C40828	S40288_09365	21456	22676	None	3487	510	20468	No_constitutive_exon_found_in_species
TATCAAACCCTCTCTTTAGTTGAGCAGGTTCTCACAGCTGGGATGTGTAGAC	22216	22878	22928	22876	-1	scaffold995	S40288_09429	22216	23145	None	3487	510	20468	No_constitutive_exon_found_in_species
ATTCATGATAGACCAGAGGGTCATTTGTGTTCATGTCTTATAAGGGGCAGCG	6320	6501	6551	6499	-1	scaffold322	S40288_11531	6320	9603	None	3487	510	20468	No_constitutive_exon_found_in_species
AATGATGGCGTTCTGAACGTTTCAAAGCTATTCCGTGGATACGGGTGCAGAT	15817	16901	15767	15819	1	scaffold552	S40288_09492	14279	16901	None	3487	510	20468	No_constitutive_exon_found_in_species
CTGCCGGGAATTATGGTTTCGGGAGAAACTAAACTAATGGGGGGAGGTAGGA	1762	1871	1712	1764	1	scaffold1130	S40288_09523	1268	2315	None	3487	510	20468	No_constitutive_exon_found_in_species
ACGCGTGTTCATGCAATTGCTCATCGAATCGCTAACACCTATTGGGATAGGC	19319	19411	19269	19321	1	scaffold1158	S40288_09546	19138	20580	None	3487	510	20468	No_constitutive_exon_found_in_species
CATCGTCACATATGTTGGATGATATAGCATTCTTATAATGGCGGGTGCAGAT	679	1066	1116	1064	-1	C40662	S40288_09549	679	1861	None	3487	510	20468	No_constitutive_exon_found_in_species
GATGAATCCTTTCACGGTTGTTGCTCCTGAGAAAGCTGACCAGGGAAAAGGA	17881	18584	18634	18582	-1	C40662	S40288_09553	14831	18966	None	3487	510	20468	No_constitutive_exon_found_in_species
CATCACCATCATCGCAGTGTTACTAACTTTGGTCTCATCGTAACTGGGAGGC	15519	15604	15469	15521	1	scaffold226	S40288_09601	15436	16995	None	3487	510	20468	No_constitutive_exon_found_in_species
TAGGTGGTAAATATCCCGGGTTAGCCGCTTCTTCACTAATGGGTCAACAGAG	626	820	870	818	-1	scaffold103	S40288_11559	626	983	None	3487	510	20468	No_constitutive_exon_found_in_species
GGTGCTCTCCGGTCCGAACCAGCAGCCCAGGAGCTGTCGTGAATGGGTAGAC	9258	11806	11856	11804	-1	scaffold133	S40288_09633	8209	12912	None	3487	510	20468	No_constitutive_exon_found_in_species
AGTACTGATTATGAAAAGATAGCTGGCGGCGGATGCTGACAAGGGTTCAGAG	12422	12439	12372	12424	1	scaffold996	S40288_09685	12194	12439	None	3487	510	20468	No_constitutive_exon_found_in_species
TCATCTCCTTTGCGGGCGCTTTCGAGTTACTAAAGCACGGGGTGGACTAGCT	19393	19892	19343	19395	1	scaffold1170	S40288_09701	19009	19892	None	3487	510	20468	No_constitutive_exon_found_in_species
CGTTGCGATCCGCGTGAACCGAACCAAAGCTGACATGGGTTGGTGAACAGAC	7097	7170	7047	7099	1	scaffold1153	S40288_09866	6745	7503	None	3487	510	20468	No_constitutive_exon_found_in_species
AACTCATCGCCGCCCTGGTCCGTCTCATGCTCGCCGTGGCCTTGGGGAAGGG	9938	10321	10371	10319	-1	scaffold247	S40288_09875	9938	11056	None	3487	510	20468	No_constitutive_exon_found_in_species
GAGGCCAGTTTCTCTGGCTCCGGATGCAAGAAGAGTCCTTAAGGGGATAGAT	12981	13272	13322	13270	-1	scaffold657	S40288_09964	11355	14106	None	3487	510	20468	No_constitutive_exon_found_in_species
TCCTCTACCTCGAATCTTAATTGCTCGCATTGCTGATCAACACGGGGTAGAA	4272	5195	4222	4274	1	scaffold159	S40288_09987	3094	5195	None	3487	510	20468	No_constitutive_exon_found_in_species
TTGTTTTTGTCTAAAGTCTACACGGACATGGCTGACACGAGTGGGAGTAGAT	7862	8707	8757	8705	-1	scaffold159	S40288_09989	7862	10199	None	3487	510	20468	No_constitutive_exon_found_in_species
ATCCTCAGAGTACTATCTCTTAATTACCGAATACTGATATAACCGGGAAGAT	8524	8694	8474	8526	1	scaffold1162	S40288_10017	6476	9044	None	3487	510	20468	No_constitutive_exon_found_in_species
TCCTTCTACGACACGATTCGGTGCAGATGAACATACTGAGGGAAATGCAGGC	10611	11490	11540	11488	-1	scaffold297	S40288_10052	10611	12013	None	3487	510	20468	No_constitutive_exon_found_in_species
TCACAACGGGGATACCTCTTGCATGGGCCACCTGGAACCGGGAAATCTAGTT	8079	8731	8781	8729	-1	scaffold469	S40288_10056	8079	9580	None	3487	510	20468	No_constitutive_exon_found_in_species
CGCCGGGCTCGTCCGTCTTGTTTGTGCTTGCGCTAACCGGGATCAAAAAGCG	4984	6434	6484	6432	-1	scaffold911	S40288_10072	4984	7742	None	3487	510	20468	No_constitutive_exon_found_in_species
TGATGAAGCTGCTTAAAAAAGATGTGCCCTGGAGCTAGGGCGAAGAATAGGC	3007	3328	3378	3326	-1	scaffold56	S40288_11701	3007	3407	None	3487	510	20468	No_constitutive_exon_found_in_species
TTCTCTTCTTGGACTTTACCGTTGTTTTCGCACTAACCATGGGATATCAGGA	3114	4069	4119	4067	-1	scaffold514	S40288_10197	3114	4841	None	3487	510	20468	No_constitutive_exon_found_in_species
ACTGGTAGCTTATTTTAGAATGATGCACATGGAATCTAACCGGGTAGTAGTG	2060	2146	2010	2062	1	scaffold1070	S40288_10210	1700	3906	None	3487	510	20468	No_constitutive_exon_found_in_species
ACACGACTGAAAGAGTTCGCCTTTCTAAGTATGGTAAGAACAGGGAACAGTA	3768	4255	4305	4253	-1	C38466	S40288_10238	3768	5489	None	3487	510	20468	No_constitutive_exon_found_in_species
GGTAGGTGCCTGATGGCGATCCGTTTGTTCGTCTGCTAAAGCGCGGGCAGAG	474	956	1006	954	-1	C38052	S40288_10293	474	1661	None	3487	510	20468	No_constitutive_exon_found_in_species
CGAGCTATTCCATGAATTTGTGCCTGTCTCCCTCATTGAAAAATGGGTAGAT	1092	1152	1202	1150	-1	scaffold910	S40288_11740	901	1405	None	3487	510	20468	No_constitutive_exon_found_in_species
AGACCTAGGCCCTATATAATATACCCAAGAAGTTCTAATAAGGGATGCAGAA	2275	2305	2225	2277	1	scaffold554	S40288_10336	2204	2305	None	3487	510	20468	No_constitutive_exon_found_in_species
ACATCGAAAATGCAGAGACGAGACTGGCTGACCAGCCGGGGTAAAAACAGTT	2	143	193	141	-1	C36280	S40288_10412	2	1132	None	3487	510	20468	No_constitutive_exon_found_in_species
