# Supplementary material for: Widespread Separation of the Polypyrimidine Tract From 3′ AG by G Tracts in Association With Alternative Exons in Metazoa and Plants
Source: Front Genet. 2019 Jan 14;9:741. doi: 10.3389/fgene.2018.00741 (PMC6339879; doi:10.3389/fgene.2018.00741)
Supplement: DATA FILE S1 — Sequences of REPAG 3′ SS from each species of fungi. [file Data_Sheet_1.zip › Supplementary data 1/Fungi_Release38_geotrichum_candidum.txt]

REPA_GGG_Sequence	Exon_Start	Exon_End	Pos_-50	Pos_+2	Strand	Chromosome	GeneID	Gene_Start	Gene_End	Gene_Name	Number_of_REPAs	Number_of_REPAs_has_GGG	Number_of_Intron(Intra_genic_Region)	Upstream_Constitutive_Exon
GCAAAGTGCAATTGTACTAGCACACACCTTATTAACAGACGGGAAAACAGGA	1015596	1015692	1015742	1015690	-1	scaffold01	BN980_GECA01s04883g	1015216	1016046	None	261	18	3915	No_constitutive_exon_found_in_species
CTTGTGATTTGCTGTGTCATTCTGACTGACTGACTCACTAAGGGCCCAAGAA	1893245	1893282	1893195	1893247	1	scaffold02	BN980_GECA02s08474g	1893178	1893788	None	261	18	3915	No_constitutive_exon_found_in_species
TTTTTTTCTTCTTTTTTTTTTTTTTTACTGACTGATGACGCGGGGGATAGTG	753895	755108	753845	753897	1	scaffold03	BN980_GECA03s03519g	753484	755108	None	261	18	3915	No_constitutive_exon_found_in_species
CGCTGAGACTTCTAGGGATGCACGTTCTCAGTACTAACACTGGGAATTAGCC	841883	842402	842452	842400	-1	scaffold06	BN980_GECA06s03728g	841258	842517	None	261	18	3915	No_constitutive_exon_found_in_species
TTATGCCAGCGGTGGCGGTAGTATGCCTATGCTAACTATTTGGGTAATAGAA	1027459	1027633	1027683	1027631	-1	scaffold06	BN980_GECA06s04498g	1027459	1027950	None	261	18	3915	No_constitutive_exon_found_in_species
GTTGAATCATCGACCATAGAAAGTGGCTAACTGTGATTTGGCTGGGACAGGT	774801	776452	774751	774803	1	scaffold07	BN980_GECA07s03662g	774317	776452	None	261	18	3915	No_constitutive_exon_found_in_species
TTGAGATATCAAGGTGATAGAAGACGGCTAACATATGCTGTGGGGAATAGTT	746785	746880	746930	746878	-1	scaffold08	BN980_GECA08s03189g	746673	747192	None	261	18	3915	No_constitutive_exon_found_in_species
ATTCTTCTGCTGCTTTCTAGGAATATGTTTTTACTGACTTGCATGGGTAGCT	184001	184498	184548	184496	-1	scaffold10	BN980_GECA10s00835g	183785	184798	None	261	18	3915	No_constitutive_exon_found_in_species
ATAGCAACAACGTATTTACAGGTATGACTAACACTATTGGGGGCTGATAGAT	804169	804365	804119	804171	1	scaffold10	BN980_GECA10s04091g	804037	804365	None	261	18	3915	No_constitutive_exon_found_in_species
TACGTGCAAGAAAACACCAAAGCACCGGTTCCTCGGGGGAAAAAAACAAGAG	891400	891409	891459	891407	-1	scaffold11	BN980_GECA11s04014g	891400	892023	None	261	18	3915	No_constitutive_exon_found_in_species
TTTTTGTACTGTAAGTTTGCTGTGCTGTTACTAACAATTGGGATGAATAGGA	137908	137914	137858	137910	1	scaffold12	BN980_GECA12s00560g	137793	139333	None	261	18	3915	No_constitutive_exon_found_in_species
CTTGGACTAACAGAAAACGCGTAAACGCGCGTGCGCGGGGAGGTTGACAGAG	646648	646772	646598	646650	1	scaffold12	BN980_GECA12s02870g	646499	647102	None	261	18	3915	No_constitutive_exon_found_in_species
TAATTACAGATGAAAAAAGCAAAAATCGACCTTTCGAATGGGACTCAGAGGA	546833	547569	547619	547567	-1	scaffold13	BN980_GECA13s02177g	546745	549690	None	261	18	3915	No_constitutive_exon_found_in_species
TAACATCAATAATAAGGTAACTAGTTATATTAACTATTGGGAAATTACAGCT	575259	575488	575209	575261	1	scaffold15	BN980_GECA15s02793g	574530	575804	None	261	18	3915	No_constitutive_exon_found_in_species
ATTTTTATTTTTATGAATGTCATGTTGCTAACAAGATGCGGGATGTAAAGCT	2277	3257	3307	3255	-1	scaffold16	BN980_GECA16s00032g	2277	3377	None	261	18	3915	No_constitutive_exon_found_in_species
ATTTGCTTTAATAGTTTTCTAACATAGGCCCCGTTATGGGACCAAAACAGAT	137503	137710	137760	137708	-1	scaffold16	BN980_GECA16s00560g	137503	138129	None	261	18	3915	No_constitutive_exon_found_in_species
TTCCAGAAAAATAAGCTGAAGGTAGTCGATTTGTACTGGTCGCTGGGAAGAT	176409	176565	176615	176563	-1	scaffold32	BN980_GECA32s00824g	176409	177219	None	261	18	3915	No_constitutive_exon_found_in_species
ACGAGCAATATCATTCGCATCAATACTGGATATTAATTATAGGGCACTAGAA	26677	27130	27180	27128	-1	scaffold24	BN980_GECA24s00142g	26677	27963	None	261	18	3915	No_constitutive_exon_found_in_species
