# Supplementary material for: Widespread Separation of the Polypyrimidine Tract From 3′ AG by G Tracts in Association With Alternative Exons in Metazoa and Plants
Source: Front Genet. 2019 Jan 14;9:741. doi: 10.3389/fgene.2018.00741 (PMC6339879; doi:10.3389/fgene.2018.00741)
Supplement: DATA FILE S1 — Sequences of REPAG 3′ SS from each species of fungi. [file Data_Sheet_1.zip › Supplementary data 1/Fungi_Release38_cordyceps_confragosa_rcef_1005.txt]

REPA_GGG_Sequence	Exon_Start	Exon_End	Pos_-50	Pos_+2	Strand	Chromosome	GeneID	Gene_Start	Gene_End	Gene_Name	Number_of_REPAs	Number_of_REPAs_has_GGG	Number_of_Intron(Intra_genic_Region)	Upstream_Constitutive_Exon
TATGCTTCCACTACTCCGAGAGGTATCTCGCACTACTAACAGGGCAACAGGT	39614	39716	39564	39616	1	scaffold_1	LEL_00009	38335	39716	None	3000	289	17155	No_constitutive_exon_found_in_species
CTGATGTCACTACTCGGCCCTTCTTGTTCAATGAGCTAACTGCGGGATAGGC	84078	84323	84028	84080	1	scaffold_1	LEL_00022	82855	84323	None	3000	289	17155	No_constitutive_exon_found_in_species
TTGTGATCCGAAATGTCCTTTGTACAGTCTGGCTGCTAACTGGGGCGCAGCC	353416	353712	353762	353710	-1	scaffold_1	LEL_00118	352228	354792	None	3000	289	17155	No_constitutive_exon_found_in_species
CACGCCTCATCGCAAACTCAATTCCTTGCATTATATCTAACCGGGAGCAGGA	477532	477654	477704	477652	-1	scaffold_1	LEL_00164	477532	478110	None	3000	289	17155	No_constitutive_exon_found_in_species
TAGTATCCCAGCATTGGGCATTGAGTTACGTAGCTAATCGATTGGGACAGTC	540709	540843	540659	540711	1	scaffold_1	LEL_00186	540374	540843	None	3000	289	17155	No_constitutive_exon_found_in_species
GGATGTTGTGCATAGAAAGCACAAAGAGACTAACAGATGGGGGGGAACAGAA	648035	648293	647985	648037	1	scaffold_1	LEL_00213	647427	648293	None	3000	289	17155	No_constitutive_exon_found_in_species
GCCAGGGACCAGAGCAAAAAGAAAATCTAACAAGAGATGGGTAAAAATAGGT	790980	791324	791374	791322	-1	scaffold_1	LEL_00249	790680	791690	None	3000	289	17155	No_constitutive_exon_found_in_species
TGTGGGCAACCAGTGTAGGAAAGACTGCGGACTAATGTCTGGGTGAACAGTG	840529	841761	840479	840531	1	scaffold_1	LEL_00264	839875	841761	None	3000	289	17155	No_constitutive_exon_found_in_species
AGTGTCGACATCTGCGGAGCAACAGTGCGTTGGCTCATGGGCAATGACAGGG	873826	874378	873776	873828	1	scaffold_1	LEL_00276	873407	874378	None	3000	289	17155	No_constitutive_exon_found_in_species
CATCCCAATTCTCAACTGCTTTACAATGGTAAATCCTGATGGGGGCTTAGGT	1170904	1171008	1170854	1170906	1	scaffold_1	LEL_00373	1167393	1171008	None	3000	289	17155	No_constitutive_exon_found_in_species
AAGTCGATGTGCTCACCTTCAATTGTCGTGCTAATATGCCTCGGGAACAGTG	1236962	1238265	1236912	1236964	1	scaffold_1	LEL_00392	1236687	1238265	None	3000	289	17155	No_constitutive_exon_found_in_species
AAACGAGCGAGCAAGCCCACCACGCAACGCAAGAGCTAAGACGGGACAAGCT	1498416	1498601	1498651	1498599	-1	scaffold_1	LEL_00469	1495983	1498757	None	3000	289	17155	No_constitutive_exon_found_in_species
GCCAACGGCAACATAAGGTATAAGCAGCACATAACATGATGGGGGCGCAGAA	1783628	1783960	1783578	1783630	1	scaffold_1	LEL_00561	1782609	1784206	None	3000	289	17155	No_constitutive_exon_found_in_species
GTTGGTTCTTTGCAGCGAGCCGACGTACGCGCTTACTGACCAGGGCACAGGT	2109778	2109854	2109728	2109780	1	scaffold_1	LEL_00667	2109252	2111780	None	3000	289	17155	No_constitutive_exon_found_in_species
GATCAGGCACAACGCTCGCGCGCGCACAGCACTGACGTGGGCAAAATCAGAA	2296776	2297170	2296726	2296778	1	scaffold_1	LEL_00719	2296272	2297170	None	3000	289	17155	No_constitutive_exon_found_in_species
TTTCTTTTTAACACGTGAGACCTGGTACATTGGTGTTAACATTGGGATAGGG	2678541	2678587	2678637	2678585	-1	scaffold_1	LEL_00828	2678541	2679447	None	3000	289	17155	No_constitutive_exon_found_in_species
AAAAATAGAGGCAATATTCAAAATAGAGGCGACAGTACTAATAGGGGCAGTA	2895450	2895460	2895400	2895452	1	scaffold_1	LEL_00902	2893636	2895460	None	3000	289	17155	No_constitutive_exon_found_in_species
GCATGGGAGGTTTTTTTTTTTTGCTGACTGGACATGGTGGTGATGGGCAGAT	2902331	2902584	2902634	2902582	-1	scaffold_1	LEL_00904	2902331	2902966	None	3000	289	17155	No_constitutive_exon_found_in_species
CAATGCTGCTGCTGCTACATTTGGTGCTTCGTATGCTGACGGGTAGTCAGGC	2988632	2989554	2989604	2989552	-1	scaffold_1	LEL_00931	2988632	2990469	None	3000	289	17155	No_constitutive_exon_found_in_species
TCTGCTTCCACACCACCATCGCCAACTTACAATAACACGTGGGGTATCAGGG	3022322	3024241	3024291	3024239	-1	scaffold_1	LEL_00945	3022322	3024381	None	3000	289	17155	No_constitutive_exon_found_in_species
CAGTTGAGCAGAGGGCTTGGTGGCTAACGTGACTATGGGGGACTGGACAGAT	3065900	3066047	3065850	3065902	1	scaffold_1	LEL_00958	3065653	3066285	None	3000	289	17155	No_constitutive_exon_found_in_species
AAGTCTCTATAATGGACACAGTCGTTGTCATGGACTAACATGGGTGGCAGAC	3091804	3093276	3091754	3091806	1	scaffold_1	LEL_00970	3091545	3093685	None	3000	289	17155	No_constitutive_exon_found_in_species
ATCCATCAAACCAACATTGCCGCGTATTTGTATACTAATATTGGGAATAGTT	3124569	3124667	3124519	3124571	1	scaffold_1	LEL_00981	3122820	3124667	None	3000	289	17155	No_constitutive_exon_found_in_species
CATGTACAAAGAAACCATACGGTGTACGCTAATGTGCCCTGGGAATCTAGTC	3233773	3234033	3234083	3234031	-1	scaffold_1	LEL_01020	3233773	3234313	None	3000	289	17155	No_constitutive_exon_found_in_species
GCAAGGTGCTTGATTACTTTTAGCGAATTGTAGCTAACTCGGGTCAATAGTG	3423933	3426231	3423883	3423935	1	scaffold_1	LEL_01074	3423264	3426491	None	3000	289	17155	No_constitutive_exon_found_in_species
TCCAACACCACCAAGATTTTACAATGCTAACCTTTGTGGGGGAAAAAAAGCA	3556020	3556729	3555970	3556022	1	scaffold_1	LEL_01117	3555556	3556729	None	3000	289	17155	No_constitutive_exon_found_in_species
GTGATGATTTATCTCATGTCGAGAATAATTGTACTGATGGGAAACCGCAGAG	3678309	3678380	3678430	3678378	-1	scaffold_1	LEL_01152	3676799	3678571	None	3000	289	17155	No_constitutive_exon_found_in_species
AAACAGGGCCCCAAGCCGCACCATTCGGCAGCTGATTGTTAGGGGGGCAGTC	3686953	3688746	3688796	3688744	-1	scaffold_1	LEL_01156	3686240	3688845	None	3000	289	17155	No_constitutive_exon_found_in_species
TACCTTTTCAACTCGCAGATTGATAATCTAACATAATATTGGGCGTACAGTT	3800013	3800083	3799963	3800015	1	scaffold_1	LEL_01188	3799452	3800210	None	3000	289	17155	No_constitutive_exon_found_in_species
GTGCAAGGGCATGGCATTGACGGCTAACAACCCGGGCTCGGGGAAAACAGTT	3822949	3823222	3822899	3822951	1	scaffold_1	LEL_01193	3822644	3825164	None	3000	289	17155	No_constitutive_exon_found_in_species
CTCGTTGCACCGTAAGAAAGAAAAGAACAAAACGCTGACTTTGGGGAAAGTC	3863586	3863885	3863536	3863588	1	scaffold_1	LEL_01207	3863342	3864415	None	3000	289	17155	No_constitutive_exon_found_in_species
CCACGCCCGTCTTTCCATTACGCACAAGTTCGCTGACCGGGGATGAAAAGAA	3980265	3980417	3980215	3980267	1	scaffold_1	LEL_01246	3979941	3981192	None	3000	289	17155	No_constitutive_exon_found_in_species
CTTATTTTTGTGCCGTATTGATGAATGCAGACTAACACGGGACGGAATAGTG	4132906	4132969	4133019	4132967	-1	scaffold_1	LEL_01295	4131449	4133183	None	3000	289	17155	No_constitutive_exon_found_in_species
TCTTTGTCTCTCATGGACCAGCTCATGCTAACACCTTTGGGGGGTAATAGGC	4155292	4155756	4155806	4155754	-1	scaffold_1	LEL_01304	4155292	4156097	None	3000	289	17155	No_constitutive_exon_found_in_species
ACCGAAACGAATCCTGAAAAAAAAGGAATACTGACGGGAAAATAATACAGCA	4240717	4240848	4240898	4240846	-1	scaffold_1	LEL_01334	4240247	4241249	None	3000	289	17155	No_constitutive_exon_found_in_species
TTTTTAGGCTTCCGACATGTTTTTTATCCTGTCTCTAACTGGGTATATAGCA	4332080	4332302	4332352	4332300	-1	scaffold_1	LEL_01359	4331857	4332703	None	3000	289	17155	No_constitutive_exon_found_in_species
GGTCGTCGCTGGCAGCGCTATCTCTTTTTCCTGGGCGGCGGGATGCCAAGGA	4337433	4337617	4337383	4337435	1	scaffold_1	LEL_01360	4333254	4337617	None	3000	289	17155	No_constitutive_exon_found_in_species
TCAAGCAATCCCAAGCTGGCACATGATTTCTAACTACCGGGAACAAGCAGTC	4468187	4468492	4468137	4468189	1	scaffold_1	LEL_01400	4467915	4469321	None	3000	289	17155	No_constitutive_exon_found_in_species
GAAAGAAGGAATTCGAACTCCTATTGCGGGTTACTGATGTACTGGGGTAGCT	4609302	4609409	4609252	4609304	1	scaffold_1	LEL_01446	4609094	4610413	None	3000	289	17155	No_constitutive_exon_found_in_species
AACCTCGCACTCATCCTGCCATTGGGCCACATGGCTAACACGCGGGGCAGGA	4632401	4632493	4632543	4632491	-1	scaffold_1	LEL_01452	4631462	4633015	None	3000	289	17155	No_constitutive_exon_found_in_species
ACGCCAGTTCGTCCAGGGAGAGGGTATAGCGTGCACTGACAGGGATATAGTA	4868298	4870082	4870132	4870080	-1	scaffold_1	LEL_01531	4868298	4870345	None	3000	289	17155	No_constitutive_exon_found_in_species
TGTACTAAAGACTGCGAAGCACCGAATGGCCCTTTGCTAACAAGGGACAGAA	4933620	4934253	4934303	4934251	-1	scaffold_1	LEL_01547	4933620	4936108	None	3000	289	17155	No_constitutive_exon_found_in_species
GAGCCATCCAAATCGCATGGTAGACAAGATTCTACTAACAGTGGGCAAAGCG	4967196	4967242	4967146	4967198	1	scaffold_1	LEL_01558	4966192	4971188	None	3000	289	17155	No_constitutive_exon_found_in_species
CGAGGAGAATTCTACCGCAGGTGGATACGATGCTAACATGGGGAACCTAGCA	5374587	5375314	5375364	5375312	-1	scaffold_1	LEL_01685	5374587	5375772	None	3000	289	17155	No_constitutive_exon_found_in_species
TCGATCCGCCTCCCCGCTACAACCCCATCTCTCTGACCTGACGGGCACAGGG	5460624	5461333	5460574	5460626	1	scaffold_1	LEL_01713	5460421	5461333	None	3000	289	17155	No_constitutive_exon_found_in_species
AGGGTCTTGCAAATGCAGAGAGAGAGCGAGGCTAACTTTCGGGCCGACAGCT	5601956	5603537	5601906	5601958	1	scaffold_1	LEL_01760	5600803	5603537	None	3000	289	17155	No_constitutive_exon_found_in_species
GAGAGATTACAGTTCCCTTTCGGCTTTTTGTGCGCTAACATGGGAGATAGTG	5789175	5789234	5789284	5789232	-1	scaffold_1	LEL_01824	5789175	5789668	None	3000	289	17155	No_constitutive_exon_found_in_species
GCGCAGATCAATCTTGTACGGACGGGAAGATGCTAACGAAAGGGACGCAGAG	5909143	5909705	5909093	5909145	1	scaffold_1	LEL_01868	5908040	5909705	None	3000	289	17155	No_constitutive_exon_found_in_species
CTTGTCGATTGACTGCAAAATGAACCGCACGTACTGAATGATGGGTATAGGA	5978512	5978523	5978573	5978521	-1	scaffold_1	LEL_01897	5977655	5980058	None	3000	289	17155	No_constitutive_exon_found_in_species
CTCGCGACAGAGGTCATGCCACGCAGTTGCCAATGCTAATTGGGAGGTAGAT	6044197	6045391	6045441	6045389	-1	scaffold_1	LEL_01922	6044197	6045731	None	3000	289	17155	No_constitutive_exon_found_in_species
GGTTCCTGCCCGCCACCTGTCTCCCATACTATTGCTGACTGGGAATTCAGCT	6096840	6097010	6096790	6096842	1	scaffold_1	LEL_01938	6096581	6098085	None	3000	289	17155	No_constitutive_exon_found_in_species
ATGCATAATTCATCGGAATGCTAACGTACCCAAGCTGGAGCAGGGGAAAGTG	6514268	6514655	6514705	6514653	-1	scaffold_1	LEL_02072	6513714	6515185	None	3000	289	17155	No_constitutive_exon_found_in_species
CCGTCATTGGATTCAAAAAGGCTGACCGGGAAATTTTGGCTGGGATACAGGC	6533868	6534026	6534076	6534024	-1	scaffold_1	LEL_02078	6533372	6534284	None	3000	289	17155	No_constitutive_exon_found_in_species
AGGGCTGGGCTTTGGGGGGATTTCTTCTTTGCTAATCCTGGGGATCATAGTC	6701425	6701580	6701375	6701427	1	scaffold_1	LEL_02134	6700757	6701580	None	3000	289	17155	No_constitutive_exon_found_in_species
CTATCCTACTCGTCAGTCTCTCTACTCATACTGATGTGGGAAAACACTAGAG	153263	153408	153213	153265	1	scaffold_2	LEL_02239	152998	164515	None	3000	289	17155	No_constitutive_exon_found_in_species
AAAAAAAAAAAGGTATACAATGCTGACGGTTTATTCTTGCAATGGGGTAGAG	465189	465371	465421	465369	-1	scaffold_2	LEL_02332	463159	465521	None	3000	289	17155	No_constitutive_exon_found_in_species
CTGCGCATGTATACGAGCTCACATGATGCTGACGCGCTGCGGGTAAATAGGC	465029	465112	465162	465110	-1	scaffold_2	LEL_02332	463159	465521	None	3000	289	17155	No_constitutive_exon_found_in_species
GTGAGCAACAATGCCTGACTATAAAACCATATATCTAACATGGGGCAAAGGC	575737	575853	575903	575851	-1	scaffold_2	LEL_02374	575068	577451	None	3000	289	17155	No_constitutive_exon_found_in_species
CGGCCCCCCTCTTCGGCGCCATATTGCCCGTTCTAATGATTATGGGATAGAG	682378	682436	682328	682380	1	scaffold_2	LEL_02411	679899	684982	None	3000	289	17155	No_constitutive_exon_found_in_species
CTTTTTTTGTGGTTTGGTTTGCTGATGATTTCCTTTTTGGGAAAAAAAAGGG	907829	907970	907779	907831	1	scaffold_2	LEL_02477	906734	908132	None	3000	289	17155	No_constitutive_exon_found_in_species
AGCTGCCAATTTTTGGCCGAATGCAATGGCGTTGCTGACGGGAGATGCAGGA	962733	962917	962683	962735	1	scaffold_2	LEL_02496	962486	963367	None	3000	289	17155	No_constitutive_exon_found_in_species
CTTGGTAAACTGTACGCATTGCTTGTATGGTGGCTAACAAGGGGACCCAGGC	1433685	1434143	1433635	1433687	1	scaffold_2	LEL_02644	1432897	1434143	None	3000	289	17155	No_constitutive_exon_found_in_species
CGGACAGCGTGAAAGTTGAGCTAACGACGGAGTTTTCGCCGCGGGATTAGAT	1596708	1597138	1597188	1597136	-1	scaffold_2	LEL_02698	1596470	1597453	None	3000	289	17155	No_constitutive_exon_found_in_species
GACGGGGAGATGTCATGGAACCTTGGCTAATTTTGGGGGGAAAATACAAGCT	1631448	1631682	1631732	1631680	-1	scaffold_2	LEL_02710	1631448	1631976	None	3000	289	17155	No_constitutive_exon_found_in_species
CCGCTGGCAGGACTCGCTGTTTGAAATGTACTCTGATGCGAGTGGGATAGGA	1873717	1873925	1873975	1873923	-1	scaffold_2	LEL_02792	1873366	1874217	None	3000	289	17155	No_constitutive_exon_found_in_species
TTATTCTCAAGCAAGAGGAAATGGAGAACTAACTAGTGAAGGGACGACAGGG	1873366	1873645	1873695	1873643	-1	scaffold_2	LEL_02792	1873366	1874217	None	3000	289	17155	No_constitutive_exon_found_in_species
TCTGGAGAGGAGCTGCTCTGTCTAGACGTACTACTAACGTGCGGGAACAGAC	1889862	1889938	1889812	1889864	1	scaffold_2	LEL_02798	1887825	1890067	None	3000	289	17155	No_constitutive_exon_found_in_species
TTTTACATCCGGGCAGATAGGTCAGCAACGTACTAACTTTTGACGGGCAGCT	1981173	1981772	1981123	1981175	1	scaffold_2	LEL_02819	1980245	1982340	None	3000	289	17155	No_constitutive_exon_found_in_species
GACCTGTAACCTATAACGGGAAACCCCAGTCAAAGCTAACAGGGTAGCAGGA	2016944	2017129	2016894	2016946	1	scaffold_2	LEL_02831	2013564	2018167	None	3000	289	17155	No_constitutive_exon_found_in_species
TCCCAGTTGGAACAAAAGAAGCGGCGCATGCATGCTAATCGGGGAACAAGTC	2239168	2241610	2241660	2241608	-1	scaffold_2	LEL_02897	2239168	2242251	None	3000	289	17155	No_constitutive_exon_found_in_species
ATAATCTACGTGATGTGACTTTGCACACCTACTCACATGCTCGGGAATAGCT	2247217	2247820	2247870	2247818	-1	scaffold_2	LEL_02899	2247217	2248284	None	3000	289	17155	No_constitutive_exon_found_in_species
ACCTAGAATGCTATTATTGGAGGACAAGATGGGCTGACTGAGCTGGGCAGGG	2342148	2342222	2342272	2342220	-1	scaffold_2	LEL_02932	2340015	2342670	None	3000	289	17155	No_constitutive_exon_found_in_species
TGGGGAAGTGAAGGCTTTGGTCGGACGCTCGCTAATGACGGGGGAAATAGCG	2459228	2459347	2459178	2459230	1	scaffold_2	LEL_02967	2458796	2459934	None	3000	289	17155	No_constitutive_exon_found_in_species
GTAAGGCGTCGAGCTGGGTTTGAATGCGAGTTCAATGCTGATGGGGACAGAT	2777369	2777492	2777542	2777490	-1	scaffold_2	LEL_03068	2776177	2778026	None	3000	289	17155	No_constitutive_exon_found_in_species
TAGCCCGAGAACCTCACTTTTAACAACTTGAAGCTGACCGGGGAATACAGTC	2970234	2971537	2971587	2971535	-1	scaffold_2	LEL_03129	2970234	2974141	None	3000	289	17155	No_constitutive_exon_found_in_species
GTGTCTGAGAAAACTTGAAAGATGTAGCTTTACTGACAGAGGGAACGTAGAT	2991206	2991402	2991452	2991400	-1	scaffold_2	LEL_03136	2991206	2992628	None	3000	289	17155	No_constitutive_exon_found_in_species
CCGACCGTTGGGTACTTTGAGGCGCGGACGACTAACGAGCAGGGCTGCAGCG	3204344	3204547	3204597	3204545	-1	scaffold_2	LEL_03213	3204344	3204640	None	3000	289	17155	No_constitutive_exon_found_in_species
CTTTCCCCCATCCCTTTTTCACAAAAAAGAGCTTACAAGTGCGGGAGCAGAG	3363333	3363697	3363747	3363695	-1	scaffold_2	LEL_03276	3363333	3364180	None	3000	289	17155	No_constitutive_exon_found_in_species
CGGATGCCGTCTCTTTCGATCTTCAAGTCTAATTAATATGTGGGAAACAGGA	3367302	3367393	3367443	3367391	-1	scaffold_2	LEL_03277	3364875	3368106	None	3000	289	17155	No_constitutive_exon_found_in_species
CAAGTTCATGCGAATATAAAACAAGTCCATTCTAATCAGGGCGGCAACAGAT	3733091	3733331	3733041	3733093	1	scaffold_2	LEL_03386	3731981	3733331	None	3000	289	17155	No_constitutive_exon_found_in_species
AGGTATGGAAACCAATGCACAAACACAAACAGCACTGATGTGGGAAATAGCT	3797461	3797628	3797411	3797463	1	scaffold_2	LEL_03402	3797383	3797846	None	3000	289	17155	No_constitutive_exon_found_in_species
ACCGCAATGATGTTGCGCCAGATTTCGCAACTTGCTGACTGGGCACACAGGT	3797686	3797846	3797636	3797688	1	scaffold_2	LEL_03402	3797383	3797846	None	3000	289	17155	No_constitutive_exon_found_in_species
CATGATATAACGCTGAAGTCACAAATAAGTAGTGGCTAACTCAGGGACAGAA	3839335	3839706	3839756	3839704	-1	scaffold_2	LEL_03413	3839335	3840494	None	3000	289	17155	No_constitutive_exon_found_in_species
TGCTGAACCGTTCTTCTCTTGATGCATGCCGCTCACGCTAACGGGGTCAGAT	4032388	4032631	4032681	4032629	-1	scaffold_2	LEL_03473	4031669	4034441	None	3000	289	17155	No_constitutive_exon_found_in_species
TGTGAGTTTGCTCTTACCGTGAGGCGTGATGATACGGGTGAAGAATGAAGGC	4041431	4041693	4041743	4041691	-1	scaffold_2	LEL_03475	4040591	4042004	None	3000	289	17155	No_constitutive_exon_found_in_species
GTGAGCACGCGCTGCCACCATCAATCAAATAACGTGCTAACGGGCAACAGTA	4592929	4595184	4595234	4595182	-1	scaffold_2	LEL_03664	4592929	4597494	None	3000	289	17155	No_constitutive_exon_found_in_species
TACGTAACGCGCCTGATCGGCCGTCTTCTTACGAGCTGCTAACTGGGCAGTT	4638817	4639386	4639436	4639384	-1	scaffold_2	LEL_03677	4638817	4639645	None	3000	289	17155	No_constitutive_exon_found_in_species
ACAAACCAAACGGCCGGAACTTTGCATCATGCTGACGTGTCAATGGGCAGCG	4771001	4771075	4771125	4771073	-1	scaffold_2	LEL_03723	4771001	4771732	None	3000	289	17155	No_constitutive_exon_found_in_species
ATACATCTACAGATTAAATGTCCAGCGAGCAAAAAGAAAGGGAATAAAAGAA	4953233	4953566	4953183	4953235	1	scaffold_2	LEL_03778	4952762	4953566	None	3000	289	17155	No_constitutive_exon_found_in_species
CTCGATGCGACGCCATGCCGTGCGTCAGCTACTGACAGAGGGATGTATAGGA	5198538	5198990	5198488	5198540	1	scaffold_2	LEL_03853	5198201	5199403	None	3000	289	17155	No_constitutive_exon_found_in_species
GCTTATCATCCGTGCTGAAGAACTAATGATGGCATACTAACTGGGTGAAGCA	253236	253579	253629	253577	-1	scaffold_3	LEL_04014	247619	254165	None	3000	289	17155	No_constitutive_exon_found_in_species
TTTGCAACTTGCATCGTCGTCTATCAACGGTGCACTAACAGGGTAATCAGAT	251321	252089	252139	252087	-1	scaffold_3	LEL_04014	247619	254165	None	3000	289	17155	No_constitutive_exon_found_in_species
CTTGGCACCTGAGAAACCGGGAATCACGGTACTAACAGGCGGGATGTTAGGC	462740	463267	463317	463265	-1	scaffold_3	LEL_04086	462350	464239	None	3000	289	17155	No_constitutive_exon_found_in_species
ACGATGTCGTTTCACACACATTCTGCATGCATGCTAACAGGGGAAACTAGGC	519956	520178	520228	520176	-1	scaffold_3	LEL_04098	519757	521736	None	3000	289	17155	No_constitutive_exon_found_in_species
CGATTGGAGAACGAAACTGTCAGAGCTGGACTGAAGGGTCGATGTAATAGGA	539810	539992	540042	539990	-1	scaffold_3	LEL_04104	539810	540164	None	3000	289	17155	No_constitutive_exon_found_in_species
GTCGACCCTTTTTTTTATTGACTGCTACCCAGACTGACACATGGGTACAGAG	879621	880248	879571	879623	1	scaffold_3	LEL_04224	879287	880248	None	3000	289	17155	No_constitutive_exon_found_in_species
TTCTGCGCATACTTCTGTTACCAACGCTCTGGGACTAATGATGGGTGCAGCT	980602	981470	980552	980604	1	scaffold_3	LEL_04262	980505	981470	None	3000	289	17155	No_constitutive_exon_found_in_species
GTAAGGTTAAGTCCTAGTTGTCTATTGACCTACGCTAATGATGGGAAAAGGC	993618	994487	994537	994485	-1	scaffold_3	LEL_04264	991816	996167	None	3000	289	17155	No_constitutive_exon_found_in_species
AGAACAGGCGTACATAGCCCTGGCCAACACAGGCGCAAAGGGGCTAACAGGC	1079800	1079970	1079750	1079802	1	scaffold_3	LEL_04294	1079712	1080369	None	3000	289	17155	No_constitutive_exon_found_in_species
TCTATGAAGTTTGCTTCGCTTACTTCCAATCTTCTCTAACGAGGGATTAGGA	1120554	1120713	1120763	1120711	-1	scaffold_3	LEL_04308	1119147	1121003	None	3000	289	17155	No_constitutive_exon_found_in_species
AAGTAATCCCACGATACCACCCACCAACCTTGATGCTAATAGGGTGGTAGTT	1425985	1426539	1426589	1426537	-1	scaffold_3	LEL_04382	1425985	1427539	None	3000	289	17155	No_constitutive_exon_found_in_species
CACCACCTTATTCCCACTTCAGACAAGAGATGCTAAGACTGGGCGAATAGGT	1747416	1748110	1747366	1747418	1	scaffold_3	LEL_04472	1747071	1748291	None	3000	289	17155	No_constitutive_exon_found_in_species
TTCTCTCTGCTTCCTTCTCGTGTACCTGGGCTTATGGGTCGGTGCGGCAGGA	1918266	1918384	1918434	1918382	-1	scaffold_3	LEL_04513	1918266	1920884	None	3000	289	17155	No_constitutive_exon_found_in_species
CTCTCGATGAGAAAACGAAAATCAAAAGTGACTAACATTGGGCGGGATAGAT	2006471	2006561	2006611	2006559	-1	scaffold_3	LEL_04545	2006471	2007407	None	3000	289	17155	No_constitutive_exon_found_in_species
AGCGTTGCGAGGCGTCCTGCTAATATCCTTGTTGCACGAGAAGGGCAAAGAG	2186568	2187282	2186518	2186570	1	scaffold_3	LEL_04609	2186122	2188367	None	3000	289	17155	No_constitutive_exon_found_in_species
GCGCTACTTGATACGATATGATGCTTAATCGCTAATGAATTGGGTGCAAGTT	2386096	2386869	2386046	2386098	1	scaffold_3	LEL_04673	2385932	2386869	None	3000	289	17155	No_constitutive_exon_found_in_species
GCAGGGCCGAGAAGAAAAGAAAGGAGAAATCTATACTGACATCGGGACAGGG	2568523	2569029	2569079	2569027	-1	scaffold_3	LEL_04744	2567647	2569767	None	3000	289	17155	No_constitutive_exon_found_in_species
CTTTCGCTAATGATGAGCCATGTTAGAGCATCTGACTATGTTGGGAAAAGAG	2577831	2577934	2577984	2577932	-1	scaffold_3	LEL_04748	2576812	2578798	None	3000	289	17155	No_constitutive_exon_found_in_species
TATCCTCCATCTTCCTGGCATCTCGCCATAACTGCTGACTGGGTCATGAGGC	2682709	2683473	2682659	2682711	1	scaffold_3	LEL_04788	2681742	2683473	None	3000	289	17155	No_constitutive_exon_found_in_species
TTTGCATCCGAGGGTGCAAGCTTCAGCAATACTAATACTGGGAATAATAGGC	2771920	2771985	2772035	2771983	-1	scaffold_3	LEL_04821	2771291	2772353	None	3000	289	17155	No_constitutive_exon_found_in_species
ATCTACAAGGCGCAGTAGATGACATGTATAGTTACTAACGAGGGCGGTAGAA	3007169	3007539	3007589	3007537	-1	scaffold_3	LEL_04887	3006555	3008371	None	3000	289	17155	No_constitutive_exon_found_in_species
TCTACATGCACTGCATAGACTTGATTGCACTCAGCTAACCGGGTAATTAGAA	3006555	3007116	3007166	3007114	-1	scaffold_3	LEL_04887	3006555	3008371	None	3000	289	17155	No_constitutive_exon_found_in_species
TATGTCGAATGAGCTACGGGTTCCGCTATCATATTAAATGGGATCCAAAGGT	3147203	3147287	3147337	3147285	-1	scaffold_3	LEL_04930	3146821	3149093	None	3000	289	17155	No_constitutive_exon_found_in_species
AGCGGCCAATCAGTCCCATGACAAGGATAGTGAAGCTCAGAGATGGGCAGGG	3228356	3228842	3228892	3228840	-1	scaffold_3	LEL_04953	3228356	3229083	None	3000	289	17155	No_constitutive_exon_found_in_species
GTTTTCAGACCTAGAAAGACGCCGAATCCATTTACTAACACACGGGATAGCT	3305425	3305553	3305603	3305551	-1	scaffold_3	LEL_04977	3305425	3306677	None	3000	289	17155	No_constitutive_exon_found_in_species
ATGTCCCAAGAATCAAGAAGAACAACTCTAAAAGGACGGGAAAAATACAGTA	3518453	3518830	3518880	3518828	-1	scaffold_3	LEL_05037	3513243	3519012	None	3000	289	17155	No_constitutive_exon_found_in_species
TGCAGCATCGCAATTCTGCACCGGCCAAACAGCTAACAATGGGATTGCAGAA	3624054	3624137	3624187	3624135	-1	scaffold_3	LEL_05068	3623686	3624234	None	3000	289	17155	No_constitutive_exon_found_in_species
TGTGTGTGCGAGAGAGAAGCTAACGTTGCTTTTTTTGATGGGGGATACAGAA	3652270	3652401	3652451	3652399	-1	scaffold_3	LEL_05077	3651924	3652822	None	3000	289	17155	No_constitutive_exon_found_in_species
ACGATTTGGAGAGAGCAAAATGGCCAACGACTAGAGGGGGAAATGTGCAGCG	3755313	3755570	3755263	3755315	1	scaffold_3	LEL_05107	3755017	3755570	None	3000	289	17155	No_constitutive_exon_found_in_species
ATCTTCCTGTTACGAATGTAATAATGGCACTCACTAACTCGAGGGACTAGGA	3811430	3812046	3812096	3812044	-1	scaffold_3	LEL_05125	3810766	3813227	None	3000	289	17155	No_constitutive_exon_found_in_species
GTGAGGGCAGCACTGCAGGGGCTGTTGCGTCTAGTCAGTGGGTGCAACAGGC	3843850	3843893	3843943	3843891	-1	scaffold_3	LEL_05131	3842255	3844158	None	3000	289	17155	No_constitutive_exon_found_in_species
GAAACCAACGCGAAATCAGTCTGTTCAATAGCTAACCTGCGGGATTTAAGCA	3886287	3887317	3886237	3886289	1	scaffold_3	LEL_05142	3886189	3887317	None	3000	289	17155	No_constitutive_exon_found_in_species
GGAAGAGAGGATGCAAGAGAGACTGACTAGCAACTCGTGTGGGTGTATAGCT	3909282	3909472	3909232	3909284	1	scaffold_3	LEL_05151	3907898	3909812	None	3000	289	17155	No_constitutive_exon_found_in_species
AAAAGAAGAAGAAGAAAGCATCACCATACTGACTTGGGAGGCGTACAAAGCC	3909570	3909812	3909520	3909572	1	scaffold_3	LEL_05151	3907898	3909812	None	3000	289	17155	No_constitutive_exon_found_in_species
GCGACACGACAGATGCGAGGAACAAGAGCTAACAAGAGGGCAAAATGTAGAT	3949753	3949940	3949990	3949938	-1	scaffold_3	LEL_05167	3949264	3950104	None	3000	289	17155	No_constitutive_exon_found_in_species
TTCGAAAGCCCCGAGAGAAATTTGAAGACTAACATTGGCGGGGTTAATAGTG	4048999	4049312	4049362	4049310	-1	scaffold_3	LEL_05197	4048999	4049620	None	3000	289	17155	No_constitutive_exon_found_in_species
GAGGGCGACACAATCTTCTTTTAAGAAATGCTGACCGGGAGAAAACCCAGCA	4281813	4282309	4281763	4281815	1	scaffold_3	LEL_05267	4281327	4282309	None	3000	289	17155	No_constitutive_exon_found_in_species
ACGAATACGGGCGACATAAGCGCGCACTGAGCTGACGACGGGATATACAGCA	4396034	4396165	4396215	4396163	-1	scaffold_3	LEL_05301	4395612	4396281	None	3000	289	17155	No_constitutive_exon_found_in_species
GACCGTATTGGGTATCCTAGCACGGCTATAGCTGACATGGGGCAATGTAGCA	4525237	4525894	4525187	4525239	1	scaffold_3	LEL_05339	4525051	4527251	None	3000	289	17155	No_constitutive_exon_found_in_species
AATGACGACATGCAGTCATGATCGATTGAACTGACCAATATGGGTGATAGCT	4570800	4570853	4570903	4570851	-1	scaffold_3	LEL_05353	4569229	4571015	None	3000	289	17155	No_constitutive_exon_found_in_species
CAGTTTTCAAACAGAAGGCACTAACACGATTGCATTGGGGGAGACTACAGAC	4588933	4589492	4588883	4588935	1	scaffold_3	LEL_05360	4588315	4592355	None	3000	289	17155	No_constitutive_exon_found_in_species
GAGCTTGCGTCGATTAAAAAATACGTCTGGACTTGTACTAACGGGAACAGTT	4790273	4791224	4791274	4791222	-1	scaffold_3	LEL_05418	4790273	4791879	None	3000	289	17155	No_constitutive_exon_found_in_species
CGGAACCGGTGTGTGCTTGACGGGATCACTCTAACATGGGGGCTGGATAGGT	4947878	4948065	4947828	4947880	1	scaffold_3	LEL_05463	4947123	4948065	None	3000	289	17155	No_constitutive_exon_found_in_species
TTGACCCGAGTTGCTGGCCCCGACCCTAACGAGACAATGGGGAATCAAAGCC	4985774	4986025	4985724	4985776	1	scaffold_3	LEL_05475	4985568	4986879	None	3000	289	17155	No_constitutive_exon_found_in_species
GCGTCCAAGAGGAGTAATATGTCAAGGCGGTACTAATTCGGAATGGGCAGGA	5067440	5067605	5067390	5067442	1	scaffold_3	LEL_05501	5067195	5070973	None	3000	289	17155	No_constitutive_exon_found_in_species
ACACCGGGCGTAACTAGCTCTGTCATGACATGTTCTTATTCGGGATGCAGAT	5109431	5109793	5109381	5109433	1	scaffold_3	LEL_05516	5108734	5110800	None	3000	289	17155	No_constitutive_exon_found_in_species
TGTGGAACTCAATCCGCCTCGGGCGGCGGGACACGCTAACATGGGAGCAGCA	110807	110945	110995	110943	-1	scaffold_4	LEL_05561	109240	111208	None	3000	289	17155	No_constitutive_exon_found_in_species
TTCTTCTCCATACTCACACTTCTTGAAATCATCACTAACATGGGAGACAGAT	173367	173698	173317	173369	1	scaffold_4	LEL_05587	172106	173698	None	3000	289	17155	No_constitutive_exon_found_in_species
CGACAGCTACGCCTCTAGCTATGCTACCATTTTGCTTACTGGGTGACCAGGG	271881	272397	271831	271883	1	scaffold_4	LEL_05621	269928	272397	None	3000	289	17155	No_constitutive_exon_found_in_species
GGTTAGACCCAATGGCCATTTATCGCTGCCTTGCACTAACATGTGGGTAGAT	275196	276125	275146	275198	1	scaffold_4	LEL_05623	274445	276125	None	3000	289	17155	No_constitutive_exon_found_in_species
TCCCGATCGTCACGACCTGCAAAAATTCGACTGACTTAATTGGGTAACAGCC	323857	323989	323807	323859	1	scaffold_4	LEL_05645	323494	324727	None	3000	289	17155	No_constitutive_exon_found_in_species
TGCGTGCTTTGTGATTGAGGTGCGCTGTTGAAACTGACTTGTGGGAATAGCG	365964	366048	365914	365966	1	scaffold_4	LEL_05661	365484	367412	None	3000	289	17155	No_constitutive_exon_found_in_species
GTGAAATTTTGCGGGGAGTACGGGCTGCGCTAACACGATTGATGGGATAGAG	779540	779747	779797	779745	-1	scaffold_4	LEL_05791	779540	780156	None	3000	289	17155	No_constitutive_exon_found_in_species
GTAAGTGCCGCCATGTGGACGTAAATAAGTCAGTGACTGATAATGGGCAGGA	890036	890123	890173	890121	-1	scaffold_4	LEL_05835	890036	891711	None	3000	289	17155	No_constitutive_exon_found_in_species
TTCAGGTATGCCATTTACTCTTGTCTGGGCACTGAAGGGAAAGATATTAGGT	930575	930755	930805	930753	-1	scaffold_4	LEL_05850	929418	931830	None	3000	289	17155	No_constitutive_exon_found_in_species
AGGGCGCGGGAGAATTGAAAAGCTGATGATGGAGAGAGAGGGGAATACAGGC	978778	978881	978931	978879	-1	scaffold_4	LEL_05860	978549	979238	None	3000	289	17155	No_constitutive_exon_found_in_species
AGTTGCAAGAAGAAAAGGTAAAAGCTAATGTGTGACTTGGGGGAAAACAGAG	978549	978684	978734	978682	-1	scaffold_4	LEL_05860	978549	979238	None	3000	289	17155	No_constitutive_exon_found_in_species
AAAACAGCATACCAAAAAGAAGCGTTGGCTAAGAATGCATGGGGACAAAGGG	1058433	1059179	1058383	1058435	1	scaffold_4	LEL_05883	1057897	1059445	None	3000	289	17155	No_constitutive_exon_found_in_species
ATGAAGCACCCCCCGGTGGCCAATGGACTGCTAACACCTTGGGCGGACAGTG	1166433	1166596	1166646	1166594	-1	scaffold_4	LEL_05924	1166433	1166908	None	3000	289	17155	No_constitutive_exon_found_in_species
TTGAAGGGGCCGGTCAATGGACAGCGATACTAACTTGGGCTGGAAAACAGCT	1281554	1281614	1281664	1281612	-1	scaffold_4	LEL_05962	1281554	1281861	None	3000	289	17155	No_constitutive_exon_found_in_species
ACGCCAATTGCGCCCTGTTCGGCCGTGCCTGTGCTGACTTGGGACTGAAGCG	1290967	1291035	1291085	1291033	-1	scaffold_4	LEL_05965	1289980	1291238	None	3000	289	17155	No_constitutive_exon_found_in_species
GTAAGACAGCGGAATCTGCCCTGCAAAATGATTGTCTCTAATGGGCATAGAT	1363140	1363321	1363371	1363319	-1	scaffold_4	LEL_05985	1362011	1363684	None	3000	289	17155	No_constitutive_exon_found_in_species
GCTTAAGCGACGTCTGGACAATGTGCCTCTGGCTGACAAAGTATGGGTAGGG	1653548	1653627	1653498	1653550	1	scaffold_4	LEL_06074	1653020	1654423	None	3000	289	17155	No_constitutive_exon_found_in_species
CCCCGAATACAGACACTCCGGAATCTTCATCTAGCTCCAGCACGGGACAGGC	1868549	1869094	1869144	1869092	-1	scaffold_4	LEL_06139	1868549	1869925	None	3000	289	17155	No_constitutive_exon_found_in_species
TGCCGTGATCGGCCGCCGTACGCTGGCCACATAGCTAACGACGGGAATAGAT	1960532	1960578	1960482	1960534	1	scaffold_4	LEL_06167	1960441	1961424	None	3000	289	17155	No_constitutive_exon_found_in_species
GCCCCTACACAACCGCTCTGCACCCGTCGTTTTCCTGATGGGGGCGTCAGCT	1990108	1990147	1990197	1990145	-1	scaffold_4	LEL_06176	1990108	1991457	None	3000	289	17155	No_constitutive_exon_found_in_species
CCTGCTGCAATGTCTCTCAGCATTCCTGCCAATGTGCTAATGGGACGTAGAT	2089399	2090225	2089349	2089401	1	scaffold_4	LEL_06211	2088944	2090225	None	3000	289	17155	No_constitutive_exon_found_in_species
AAACTCCTCACCTCTCTGGTAGAGACTGTGGCCTCTAACTGGGACAACAGGG	2248585	2248809	2248859	2248807	-1	scaffold_4	LEL_06269	2246925	2249998	None	3000	289	17155	No_constitutive_exon_found_in_species
AGGAATGAATAAGCAAACAACGAGATTACTAACGTCTTGGGCGCCGGAAGCT	2276015	2276544	2275965	2276017	1	scaffold_4	LEL_06280	2275418	2276544	None	3000	289	17155	No_constitutive_exon_found_in_species
TTTTATTTTCCTGCCATCATATAAAGTTGCTGACTTGGGTGAATGCAAAGCC	2317414	2317797	2317364	2317416	1	scaffold_4	LEL_06292	2315651	2317797	None	3000	289	17155	No_constitutive_exon_found_in_species
TGAGGAACTTCCTCACCTAAGCCTAAGCTTATCTCCGGGTTAATGATAAGAC	2458712	2458925	2458975	2458923	-1	scaffold_4	LEL_06337	2458712	2459210	None	3000	289	17155	No_constitutive_exon_found_in_species
TTCCATACCGAGATGACAAGTTCTTTGTTTGCTAATACCCTGGGACACAGGC	2473043	2473299	2473349	2473297	-1	scaffold_4	LEL_06343	2473043	2474103	None	3000	289	17155	No_constitutive_exon_found_in_species
TGCCCGTGTAAACGTTGGAATTACCCATAGCCGAGTATTGACAGGGACAGGA	2753330	2754330	2754380	2754328	-1	scaffold_4	LEL_06440	2753330	2754527	None	3000	289	17155	No_constitutive_exon_found_in_species
GTAGTCCCAAGAGCGGCTGGATTTTTCTTTCTTACTAACGAGGGCGGCAGAT	2822003	2822097	2821953	2822005	1	scaffold_4	LEL_06466	2820252	2822213	None	3000	289	17155	No_constitutive_exon_found_in_species
CTTCCCACTTTACTTGACAACTTCGAAATGGCATTTCTAATGGGAATTAGTT	3040971	3041389	3041439	3041387	-1	scaffold_4	LEL_06543	3040340	3041470	None	3000	289	17155	No_constitutive_exon_found_in_species
CCGAGCACTAGTGAGTAATTGGCACACTTTCGCTAACCTGAGTTGGGCAGAA	3457801	3457834	3457884	3457832	-1	scaffold_4	LEL_06664	3457801	3458829	None	3000	289	17155	No_constitutive_exon_found_in_species
GAAGCCACCACGACAGAGCGCAAGCTGGAACTAACAACCAATGGGGACAGGC	3582823	3583094	3582773	3582825	1	scaffold_4	LEL_06700	3582634	3583094	None	3000	289	17155	No_constitutive_exon_found_in_species
AGGATCAATACTCTACCGCGAGAGGTAAATGCTGACCGGAAGATGGGCAGGG	3732238	3733421	3732188	3732240	1	scaffold_4	LEL_06757	3731664	3733564	None	3000	289	17155	No_constitutive_exon_found_in_species
GTATCTGTTGTTGTTCGGGCCTTGTGCGAAGGGCTGACAGAGGGCGACAGTT	3733471	3733564	3733421	3733473	1	scaffold_4	LEL_06757	3731664	3733564	None	3000	289	17155	No_constitutive_exon_found_in_species
ACAGGAATTGTGAGAAGGGCGATGCTAACGAGTGCTTTCCGGGGGAATAGAT	3780520	3780727	3780470	3780522	1	scaffold_4	LEL_06769	3778411	3780727	None	3000	289	17155	No_constitutive_exon_found_in_species
TATTGAGAAGCTCAAGGTCGCTAGGCAAGACACTGACCGCGGGAAAACAGTG	3875600	3876079	3876129	3876077	-1	scaffold_4	LEL_06793	3875600	3876592	None	3000	289	17155	No_constitutive_exon_found_in_species
TACAACGTTTCTCAATCCTCGCCCTTGCTAATACACAACTAGGGGTCAAGTT	41132	41146	41082	41134	1	scaffold_5	LEL_06813	39619	41146	None	3000	289	17155	No_constitutive_exon_found_in_species
CAGCCGCCCACATGACAACTGACTCAGGCACTCTGGTCGTTGGGATATAGCA	150605	151114	150555	150607	1	scaffold_5	LEL_06852	150317	151114	None	3000	289	17155	No_constitutive_exon_found_in_species
CCGGCGGGCTGCGAGGGCTGGCAGCCGGTGCCGCTGGGGACGGTGCGAAGGC	333741	334054	333691	333743	1	scaffold_5	LEL_06917	333248	334054	None	3000	289	17155	No_constitutive_exon_found_in_species
GGAACGGATTTTATTTAATTGAGGAGACGGCTGCTAACGGGCAGGAACAGAC	442181	442210	442131	442183	1	scaffold_5	LEL_06953	439173	442210	None	3000	289	17155	No_constitutive_exon_found_in_species
ACGCGCTCTCGTGTAAGAATACTCGTATCATTATTTACTAACGTGGGAAGCC	467112	468724	468774	468722	-1	scaffold_5	LEL_06964	467021	468986	None	3000	289	17155	No_constitutive_exon_found_in_species
AGTCCATAACTACAGGATATAGTTGCAAAGACGCTAATTGACACGGGCAGGG	506801	507258	506751	506803	1	scaffold_5	LEL_06975	506079	507405	None	3000	289	17155	No_constitutive_exon_found_in_species
TAGGCCACAATGCTCCGCCTCCGTAATCATTCGTACTAGAAATAGGGTAGTA	510579	510691	510529	510581	1	scaffold_5	LEL_06976	509631	512399	None	3000	289	17155	No_constitutive_exon_found_in_species
CCGGAAACGACGTTTTCTCAGGACGAACGCTAACATGGGTGTAACAACAGCT	512250	512399	512200	512252	1	scaffold_5	LEL_06976	509631	512399	None	3000	289	17155	No_constitutive_exon_found_in_species
GAGGGAGAACTTTTGAACGAATGGAAGTCGGAAACTAACCGGGTAAACAGTA	554663	554994	555044	554992	-1	scaffold_5	LEL_06988	554663	555395	None	3000	289	17155	No_constitutive_exon_found_in_species
AACTAATTCTTGACAATGCCAAAATTCATGAAAAGTAATACTGGGAAAAGCC	589109	589328	589059	589111	1	scaffold_5	LEL_06998	588941	590767	None	3000	289	17155	No_constitutive_exon_found_in_species
GGCAGCTAACGCATAACTTGTAGTGGTACATTACTGCAATTCGGGAACAGAC	678020	678230	677970	678022	1	scaffold_5	LEL_07028	676069	678230	None	3000	289	17155	No_constitutive_exon_found_in_species
GTCACGCAACCGGAACAGGAGGAGAGAGCTAATTTGCTTGGGTGATGTAGTC	786285	786357	786407	786355	-1	scaffold_5	LEL_07061	786080	786666	None	3000	289	17155	No_constitutive_exon_found_in_species
CGCTGTGCACAAACAAGACCTTGGCAGGACCATGATTCTAACGGGTATAGAC	983748	984504	984554	984502	-1	scaffold_5	LEL_07139	983514	985381	None	3000	289	17155	No_constitutive_exon_found_in_species
GAATACACCTTTTTCAAGGCAAGTCCATGTACTGACTGGGATGAATGTAGTG	999611	1000002	1000052	1000000	-1	scaffold_5	LEL_07145	999611	1000857	None	3000	289	17155	No_constitutive_exon_found_in_species
GTCCAGCACGCTATACATCCTTTCGTCGTGCATCACTGACCGATGGGCAGAA	1019255	1020545	1019205	1019257	1	scaffold_5	LEL_07153	1019102	1020868	None	3000	289	17155	No_constitutive_exon_found_in_species
TTTTTGACCAACCACTACATGGTGGTAGGCTCGAGACTGATGCGGGACAGGT	1117296	1117460	1117246	1117298	1	scaffold_5	LEL_07179	1116953	1119688	None	3000	289	17155	No_constitutive_exon_found_in_species
TATGTTATCGTCGCCGAGCTTTGCAGAATGAGACTCTGACGAGGGCACAGCA	1117798	1117902	1117748	1117800	1	scaffold_5	LEL_07179	1116953	1119688	None	3000	289	17155	No_constitutive_exon_found_in_species
GTCGCGGAATTGAACCGAAATGAAAACGAAATAATTGACCATGGGTACAGCT	1332298	1332386	1332436	1332384	-1	scaffold_5	LEL_07245	1330803	1332461	None	3000	289	17155	No_constitutive_exon_found_in_species
GGGTGGTGGTGGCGGTGGTGGGAGGAGAAGGCTAACAAGGGTGATGGCAGTC	1806771	1806896	1806946	1806894	-1	scaffold_5	LEL_07390	1806771	1807296	None	3000	289	17155	No_constitutive_exon_found_in_species
AAATGATTGTGATGCGTGTTGTGTGTGTGGGTGTGCTGATGAGGGACTAGGG	1973279	1973356	1973229	1973281	1	scaffold_5	LEL_07441	1972841	1973787	None	3000	289	17155	No_constitutive_exon_found_in_species
TTGTCGTAGATATCAGGATTTGAGAGGAACTTACCTTTTGGGGGGAATAGCC	2140589	2141215	2140539	2140591	1	scaffold_5	LEL_07489	2140189	2143455	None	3000	289	17155	No_constitutive_exon_found_in_species
ATGATGAAGAAAGACTGACTTGTGGTGGGGGGTTTTCGGGGAACAAACAGAC	2317100	2317237	2317050	2317102	1	scaffold_5	LEL_07542	2316812	2317563	None	3000	289	17155	No_constitutive_exon_found_in_species
GTGAGCAGGCATCTCATAGTTGTGGCGATGCGGCAACTAATTGAGGGCAGAA	2429217	2429274	2429167	2429219	1	scaffold_5	LEL_07579	2429138	2429662	None	3000	289	17155	No_constitutive_exon_found_in_species
AGCCCTGGTCTTTTTCGCGCTGACGCCGTCGTGACTTTGGGCAAGTGCAGAA	2591480	2592016	2591430	2591482	1	scaffold_5	LEL_07629	2591075	2592156	None	3000	289	17155	No_constitutive_exon_found_in_species
GAATTGCCGAGAGAAAATAGAGTCATGGATCTTGCTGACCCGGTGGGCAGAC	2781881	2781895	2781831	2781883	1	scaffold_5	LEL_07695	2780681	2781895	None	3000	289	17155	No_constitutive_exon_found_in_species
GTCTTCCTTGTTTCTTCCTGTTGGCTAAATTTAGATGGGGAAAAAAACAGCC	2801117	2801376	2801067	2801119	1	scaffold_5	LEL_07704	2800617	2802389	None	3000	289	17155	No_constitutive_exon_found_in_species
TTCGTTCCTTCAGCAAGAAGCCATAACGTGATACTAACCAACCGGGACAGAA	2876258	2876283	2876208	2876260	1	scaffold_5	LEL_07731	2875999	2877421	None	3000	289	17155	No_constitutive_exon_found_in_species
TAAGTTCAACATGAGACAGATCACAGTGCCGCGCGCTAACACGGGAAAAGAG	2903437	2903885	2903935	2903883	-1	scaffold_5	LEL_07741	2900597	2904741	None	3000	289	17155	No_constitutive_exon_found_in_species
GTACGAATCTACCCAACATTACATAGGCAACTAGCTGACAGGGAACGCAGAA	3079248	3079392	3079442	3079390	-1	scaffold_5	LEL_07793	3078465	3080563	None	3000	289	17155	No_constitutive_exon_found_in_species
AAGCGAGACTTTGAGAGCTATTTGATGACGGTAACCTAATGGGTTGACAGCG	44159	44499	44109	44161	1	scaffold_6	LEL_07849	43575	44499	None	3000	289	17155	No_constitutive_exon_found_in_species
TCAAAAGTATGTTTATCCGACAACAACTTGACAAGGCTAACTGGGAATAGCA	95207	95429	95479	95427	-1	scaffold_6	LEL_07866	94582	98585	None	3000	289	17155	No_constitutive_exon_found_in_species
CCCCAAAGGATGATGCGATTTTTTTCTGACAAAGTTACATGGGCAAAAAGGT	347248	347989	348039	347987	-1	scaffold_6	LEL_07933	347248	348990	None	3000	289	17155	No_constitutive_exon_found_in_species
ACTCCCCCCGCTCCCCGCCTTTTCACAGCCCAGCTAACGGGAAAGCAAAGCA	407936	408274	407886	407938	1	scaffold_6	LEL_07956	407708	408763	None	3000	289	17155	No_constitutive_exon_found_in_species
GAGAGAGAAAATTCGGTGAGGAGAAAAGCTGACGTTATCGGTGGGAGTAGGA	441076	441526	441026	441078	1	scaffold_6	LEL_07967	440455	442156	None	3000	289	17155	No_constitutive_exon_found_in_species
ACGCAGACCTCGAAGATCACGATGCGACGAATACTAAATGATTGGGACAGAA	468256	468394	468444	468392	-1	scaffold_6	LEL_07973	467850	469037	None	3000	289	17155	No_constitutive_exon_found_in_species
TCTGGTCGCATTGTCCGTCTTCGCGCACGGTCTGACAAGCTGGGAAATAGGA	467850	468199	468249	468197	-1	scaffold_6	LEL_07973	467850	469037	None	3000	289	17155	No_constitutive_exon_found_in_species
GGCGACCGCAGCAACGGCTTCTGGAGGACCCCCCCGCGGGTGGATGATAGGC	536526	536731	536476	536528	1	scaffold_6	LEL_07992	535584	538237	None	3000	289	17155	No_constitutive_exon_found_in_species
ATGCATCTCATTTTATGCCGATCGCTGTGCTAACATATCTGGGGCGGCAGGC	661485	661817	661867	661815	-1	scaffold_6	LEL_08027	660909	662987	None	3000	289	17155	No_constitutive_exon_found_in_species
ACCGATTTTTTTTTCTCGTCGTGTGAATGAGCTGCTAATACAAGGGTTAGGG	702967	703079	703129	703077	-1	scaffold_6	LEL_08037	702967	704873	None	3000	289	17155	No_constitutive_exon_found_in_species
TCGAAGATAGCGTGTCCGTACCAAAATGGCACCACTGACATGGGGGGCAGCG	707216	707741	707791	707739	-1	scaffold_6	LEL_08039	707216	709547	None	3000	289	17155	No_constitutive_exon_found_in_species
TCCGGCTACTCCAAATGAAATAGATCTGACTCTGACCCTTCGGGGCACAGGT	775973	776052	775923	775975	1	scaffold_6	LEL_08058	775751	776981	None	3000	289	17155	No_constitutive_exon_found_in_species
TCATGTAAGTCTCGTGCCCGTGTCTTGTGCCGCGTCTTCTAACTGGGCAGTG	1001166	1002466	1001116	1001168	1	scaffold_6	LEL_08133	1000559	1002466	None	3000	289	17155	No_constitutive_exon_found_in_species
GAGTGATCCTTTTCAACCCAACATACCACTTCGTGCTGACCGGGGGCAAGCT	1028516	1028903	1028466	1028518	1	scaffold_6	LEL_08140	1027019	1028903	None	3000	289	17155	No_constitutive_exon_found_in_species
CACCGTATCTTTGCTGAAACTATACAAGGCTAATCAAGGGGTATGAACAGTA	1097395	1097839	1097889	1097837	-1	scaffold_6	LEL_08166	1097395	1098274	None	3000	289	17155	No_constitutive_exon_found_in_species
GACGATCGGCGGAATGTGTGTTTTCGACAAGTACTAACCGTTGGGAATAGCG	1105973	1106081	1106131	1106079	-1	scaffold_6	LEL_08169	1105197	1106229	None	3000	289	17155	No_constitutive_exon_found_in_species
AATCATGCGATTTGTTTGATTTGGTTGACGCTAACGATGCTGGGCAACAGAA	1131058	1131142	1131008	1131060	1	scaffold_6	LEL_08179	1130863	1131142	None	3000	289	17155	No_constitutive_exon_found_in_species
TTCAAGGCTTGGTTGGTTGAGTATGATGGCTGATGCGTGGGGATGGATAGGA	1360691	1361489	1360641	1360693	1	scaffold_6	LEL_08247	1360120	1361489	None	3000	289	17155	No_constitutive_exon_found_in_species
GAGTTCCACCAGACTCAACCAGTAGTGGACAGCACTAACCGGGCACGCAGGG	1378785	1378879	1378735	1378787	1	scaffold_6	LEL_08254	1378216	1378992	None	3000	289	17155	No_constitutive_exon_found_in_species
GCAGCGGAATCCGTTCTTCTTAGGTTATACAGCAGCTGATGGGGATTTAGTG	1400115	1400713	1400065	1400117	1	scaffold_6	LEL_08261	1396096	1400713	None	3000	289	17155	No_constitutive_exon_found_in_species
CGCTACGCGCCGTACTGATAGCCGCTGATATCTACAAAATGGGCTGACAGAG	1695514	1696662	1696712	1696660	-1	scaffold_6	LEL_08346	1695514	1698999	None	3000	289	17155	No_constitutive_exon_found_in_species
ATCTAGGAGCTACACTGTGGCCGGGTGCATGTGACTGACAGCCGGGATAGGC	1704791	1705005	1704741	1704793	1	scaffold_6	LEL_08350	1704652	1705347	None	3000	289	17155	No_constitutive_exon_found_in_species
TGCCCACCGCACGAGAGCATAATTGGCTGACTTGAATGGGGTGGAAATAGAT	1730867	1731318	1731368	1731316	-1	scaffold_6	LEL_08358	1730754	1731798	None	3000	289	17155	No_constitutive_exon_found_in_species
TATACCAGTGCCTGCCATGTTGATCTTATCAAGGCTGACGCCAGGGGTAGCA	72970	73036	72920	72972	1	scaffold_7	LEL_08412	72753	75199	None	3000	289	17155	No_constitutive_exon_found_in_species
CGAGGCACGCAGGGGAACATGTCATGGGGCTAACGAGAGGGGATGCGCAGGC	76349	76532	76299	76351	1	scaffold_7	LEL_08413	75904	76532	None	3000	289	17155	No_constitutive_exon_found_in_species
CCCGTTTTTTTATATAAGCTGTTTCGCTGACCGATGGAGCGGGAAAACAGGA	169026	169206	169256	169204	-1	scaffold_7	LEL_08442	168226	169628	None	3000	289	17155	No_constitutive_exon_found_in_species
AGATCACCTTCTCCCGCGGCCAGGATGTAATCTGATGAACGTGGGGTTAGAC	217529	217750	217479	217531	1	scaffold_7	LEL_08461	217314	218541	None	3000	289	17155	No_constitutive_exon_found_in_species
AGAGCAATTTCAGGAAAGGAGCAGAGCGCTAACGATGGGGAAAAAACAAGGG	228036	228357	227986	228038	1	scaffold_7	LEL_08464	227499	228795	None	3000	289	17155	No_constitutive_exon_found_in_species
TCGCTTTTTGTCTCTTGTCAATATACTGATGGCTCGGGGGGAAACAATAGAG	228431	228500	228381	228433	1	scaffold_7	LEL_08464	227499	228795	None	3000	289	17155	No_constitutive_exon_found_in_species
CTTACAGGTAAGTTGATCAGATTGCGGATGAATCGAGCTGACGTGGGCAGCC	936639	937051	936589	936641	1	scaffold_7	LEL_08698	935348	937051	None	3000	289	17155	No_constitutive_exon_found_in_species
AGCCGGCCCCTATGCACTACTACCTCGCAAACCATTCTAACTAGGGATAGGC	991403	991488	991353	991405	1	scaffold_7	LEL_08715	990537	992651	None	3000	289	17155	No_constitutive_exon_found_in_species
CCGCTCCTGCACGGGAGGGTTGATGAGGCAGAAGACTAACCAGGGGTCAGAT	1224040	1224241	1223990	1224042	1	scaffold_7	LEL_08783	1223686	1224241	None	3000	289	17155	No_constitutive_exon_found_in_species
TAACTGTGTAGCCTCCGCATCTTCGAGCCAGCCATTCGCCATGGGGTTAGAT	1226357	1226537	1226307	1226359	1	scaffold_7	LEL_08785	1226199	1227358	None	3000	289	17155	No_constitutive_exon_found_in_species
TTGATGGCCTTGTGGGAGCTTTATTCGCCGGCCTCTGAGCGGAATGGGAGGG	1236388	1236423	1236338	1236390	1	scaffold_7	LEL_08788	1235498	1237550	None	3000	289	17155	No_constitutive_exon_found_in_species
TGAAGCATGAGCGCAGCGAGGACCCAAAAAGCTAACGAGATGATGGGCAGAT	1312771	1312883	1312721	1312773	1	scaffold_7	LEL_08821	1312554	1313018	None	3000	289	17155	No_constitutive_exon_found_in_species
CTAGTGCTTCCGACGCGTGTCGTCAAGCTACTTATACTAACGCGGGGCAGCC	1465065	1465072	1465015	1465067	1	scaffold_7	LEL_08878	1462491	1465072	None	3000	289	17155	No_constitutive_exon_found_in_species
GAAAGTGTTCGGGGAAGTCGCATGTTCGCTAACCTTGGGGAAAAACACAGTT	71010	71242	70960	71012	1	scaffold_8	LEL_08891	69856	71778	None	3000	289	17155	No_constitutive_exon_found_in_species
GAGTATCAATACCGATTTCCCCAGATCCTTTTCGCTCATAAAGAGGGTAGGT	172224	172412	172462	172410	-1	scaffold_8	LEL_08925	170008	175627	None	3000	289	17155	No_constitutive_exon_found_in_species
TCTTCCTCCAGTGGCAAAGACAGTATGCTAACAATGGGACGATGAACCAGCC	184360	184428	184310	184362	1	scaffold_8	LEL_08927	183803	184428	None	3000	289	17155	No_constitutive_exon_found_in_species
GTATAAGAGAGGAGTTTGAGAATGGCAGTGGCTAATGTGGGAGATTGTAGTG	398009	398288	398338	398286	-1	scaffold_8	LEL_08986	398009	398798	None	3000	289	17155	No_constitutive_exon_found_in_species
TCCCAACTGCGGAAAGATTGCCGCCGCTCTTTACTAACTGGTTGGGGCAGCT	606017	606318	605967	606019	1	scaffold_8	LEL_09037	605526	607630	None	3000	289	17155	No_constitutive_exon_found_in_species
GTCATTGCACGTCTTGTTTTGTTTTGTTTTGTCGTACTAACACGGGACAGAC	858592	858630	858542	858594	1	scaffold_8	LEL_09141	857499	859677	None	3000	289	17155	No_constitutive_exon_found_in_species
GGGTGTGTATGCTACTAAGTTAGACGCGAGCATCGCTAACAGGGAGACAGTC	876485	877091	877141	877089	-1	scaffold_8	LEL_09144	876485	878270	None	3000	289	17155	No_constitutive_exon_found_in_species
CAACTTACCAAACACATGAACTTGGGCTTCAGTAACTAACGGGCGAACAGGA	904490	904850	904900	904848	-1	scaffold_8	LEL_09156	904490	905302	None	3000	289	17155	No_constitutive_exon_found_in_species
AGTGCTATTATGCAGCTCAAAATGTACCAGCGGCTAACGTGGTCGGGAAGGA	912977	913021	912927	912979	1	scaffold_8	LEL_09159	912586	913521	None	3000	289	17155	No_constitutive_exon_found_in_species
TGACGGGACCCCCGCCTCGATCAATTGCTGCAGCTAATCTGCTGGGGTAGGC	926702	927016	926652	926704	1	scaffold_8	LEL_09163	926625	929300	None	3000	289	17155	No_constitutive_exon_found_in_species
ACGTCATGTGCTATCTGTGAGAAAGGCAAAAGCTAACGTGGGACAAATAGGT	959196	959458	959508	959456	-1	scaffold_8	LEL_09173	959196	960796	None	3000	289	17155	No_constitutive_exon_found_in_species
CCGCTGTCTCACACCTCTCATCAACTTGCAAGACACTAACTGGGATGTAGGC	1146220	1146852	1146902	1146850	-1	scaffold_8	LEL_09246	1146220	1147403	None	3000	289	17155	No_constitutive_exon_found_in_species
GCTGTGATGGCGCATGAGTGGCCGCTGTTCCTTCCTACAGATGAGGGTAGAG	69181	69208	69131	69183	1	scaffold_9	LEL_09337	68424	69208	None	3000	289	17155	No_constitutive_exon_found_in_species
AAAATATTCGCACCGAACCTTGTGAAGTCAAAACTAATGGGAAAAACCAGTG	91335	92023	92073	92021	-1	scaffold_9	LEL_09346	91335	95873	None	3000	289	17155	No_constitutive_exon_found_in_species
ATTACCATTAGCCATGCCTGTAGACTCAGAAATCTAACTAGGGACATCAGGA	218944	219027	218894	218946	1	scaffold_9	LEL_09389	218422	221612	None	3000	289	17155	No_constitutive_exon_found_in_species
TTTTGCGTCCGCCCTGAAAGATGCGACAGCAACTGAACCGGGATCGATAGAT	225609	225691	225741	225689	-1	scaffold_9	LEL_09391	223246	226057	None	3000	289	17155	No_constitutive_exon_found_in_species
CCAACGGGCATGTATAACGATGCTTCATGCTGACACGACTGGGCACACAGCT	293119	295742	295792	295740	-1	scaffold_9	LEL_09418	293119	296072	None	3000	289	17155	No_constitutive_exon_found_in_species
TTCCAGAGTCATCGTGGTGGCGTTTGTGTACTTTTTTATCACGGGGATAGCT	468997	469101	469151	469099	-1	scaffold_9	LEL_09479	466499	471736	None	3000	289	17155	No_constitutive_exon_found_in_species
TGTGGCGAGGATGCGATCACGGACGGCACAACTAACCAATGGGCATGCAGTC	507621	508609	507571	507623	1	scaffold_9	LEL_09492	507243	508835	None	3000	289	17155	No_constitutive_exon_found_in_species
CGAAAAAGGCAAAGAAGGATGAGGGAGAGAAGAAGAAGAAGGGAAAAAAGGA	673055	673280	673005	673057	1	scaffold_9	LEL_09543	671224	673280	None	3000	289	17155	No_constitutive_exon_found_in_species
ATTGACCAACCCCAAATTACGGTTTAGACTCAAGCTCATTGGGAATACAGCG	840691	840781	840641	840693	1	scaffold_9	LEL_09595	836819	841467	None	3000	289	17155	No_constitutive_exon_found_in_species
ACTAGGCCGACTCGCTGTCTAAGCCGAGTTGAAGCTGATGGTGGGAGTAGCA	903796	903859	903746	903798	1	scaffold_9	LEL_09617	902742	903859	None	3000	289	17155	No_constitutive_exon_found_in_species
GAGACGGTATGTGTATGTGTGTTGTGTACTGATGTAATGGGATATGGTAGAG	986239	986428	986189	986241	1	scaffold_9	LEL_09654	984939	986428	None	3000	289	17155	No_constitutive_exon_found_in_species
AAAGTGGCAACCGCTCGCTGATGCTCTTGCGCAGCTAATGGGACCAGTAGGC	1222077	1222253	1222303	1222251	-1	scaffold_9	LEL_09717	1220869	1222409	None	3000	289	17155	No_constitutive_exon_found_in_species
TCTGACTCTCGACTGAAAAATGCGACTTGTAGGTGCTGACAGGGGTGCAGCC	475703	475948	475998	475946	-1	scaffold_10	LEL_09859	475024	476644	None	3000	289	17155	No_constitutive_exon_found_in_species
ACGCTGCCAAGCGTCCCACAACCGTGGCCCTTTCTCTAATGCGAGGGTAGGC	512348	513974	514024	513972	-1	scaffold_10	LEL_09870	511039	514147	None	3000	289	17155	No_constitutive_exon_found_in_species
CTCTACTAGTTCTTTTGGCAGGCAACCAGGCTGGCTAATACAAAGGGCAGAA	511193	511600	511650	511598	-1	scaffold_10	LEL_09870	511039	514147	None	3000	289	17155	No_constitutive_exon_found_in_species
AGTGCCCTCGGCCATGCCGGAGAAAACTTTCCGCTAACGCAAGGGTTTAGAC	572851	573863	572801	572853	1	scaffold_10	LEL_09892	572772	573863	None	3000	289	17155	No_constitutive_exon_found_in_species
TTCTACTATTCCGCTTTTTTTGGTCTCTTCTGCTAATAGGGGCGAATTAGCA	1059911	1060169	1059861	1059913	1	scaffold_10	LEL_10040	1058955	1060853	None	3000	289	17155	No_constitutive_exon_found_in_species
TCAATACAGGGCGCTCTACTGGCTGATTTGCCCACTCATGCCAAGGGCAGGA	73201	73225	73151	73203	1	scaffold_11	LEL_10072	72024	73225	None	3000	289	17155	No_constitutive_exon_found_in_species
CCGTTTGCATTGGAGCTGTCGACTTTCCAGTACTAACACGGGCGCAACAGAA	240977	242323	242373	242321	-1	scaffold_11	LEL_10135	240977	242657	None	3000	289	17155	No_constitutive_exon_found_in_species
GCACACAAAAATTAAGTAAACGCCCAGCTAACAGCATATGGGAACAACAGGT	291056	291495	291006	291058	1	scaffold_11	LEL_10151	289321	291495	None	3000	289	17155	No_constitutive_exon_found_in_species
GGAGCAGGGAAAACATGCCGCTATCGCAACGAGACGACCTCGGGATATAGAT	444839	445263	444789	444841	1	scaffold_11	LEL_10208	442244	446410	None	3000	289	17155	No_constitutive_exon_found_in_species
AGCCATGAGAGGAAAGTCCTGGAGAGCGGCAGCTGACTAGAGGGTTGTAGGT	652898	653055	652848	652900	1	scaffold_11	LEL_10270	652503	653844	None	3000	289	17155	No_constitutive_exon_found_in_species
TGACGTCTTGTCTAAAGTTCTATCGGTGTCGACTGATACTAAAGCGGGAGTG	7030	7826	7876	7824	-1	scaffold_12	LEL_10308	5086	8980	None	3000	289	17155	No_constitutive_exon_found_in_species
CGGTATGTGTCAGATGTAAACGCATTGGTGATGATTGCTAACGGGAATAGTG	35232	36032	36082	36030	-1	scaffold_12	LEL_10317	35232	37177	None	3000	289	17155	No_constitutive_exon_found_in_species
ACGTGCCGATGCGAGTCCACGCGCTACAGCGACTGACTGACATGGGGCAGGG	225702	225820	225870	225818	-1	scaffold_12	LEL_10366	223337	225895	None	3000	289	17155	No_constitutive_exon_found_in_species
GCGCCGGGGCCCCGTATAGAAGCACAAACTGGTTGACCCTCGGGAGAAAGAT	355703	355960	355653	355705	1	scaffold_12	LEL_10406	354966	356067	None	3000	289	17155	No_constitutive_exon_found_in_species
AAGTGTTGCGACTTTTTTTTGGTGGCGCGAGTGGCTAACATGGGGGCTAGAT	189107	189504	189057	189109	1	scaffold_13	LEL_10476	188736	192101	None	3000	289	17155	No_constitutive_exon_found_in_species
AGCGAAGCGAGGAAAAGAAAACAAAATGACTGACTGGAGGGGGGAAATAGTG	237115	237346	237065	237117	1	scaffold_13	LEL_10492	236288	237346	None	3000	289	17155	No_constitutive_exon_found_in_species
TTCAATGTCTTGAAGGAGAGATAGGTGATGCTAATGCAAAAGGGAAACAGCG	252192	252421	252142	252194	1	scaffold_13	LEL_10498	250347	252421	None	3000	289	17155	No_constitutive_exon_found_in_species
CCTGAACTCATGTAGTTGGACTAAATAGCATGCAGAACTGACATGGGTAGAA	70783	71101	70733	70785	1	scaffold_15	LEL_10621	70068	71101	None	3000	289	17155	No_constitutive_exon_found_in_species
TTCTATGATGTCGCCAGCGATAACCTGATTGCTCTAACGTGGGCATCAAGGA	3057	3321	3371	3319	-1	scaffold_17	LEL_10708	1926	3848	None	3000	289	17155	No_constitutive_exon_found_in_species
GGAAAGAGTATATGCGGAGCATATAACCGACCTAGCGACTCGGGCGATAGAG	25203	25242	25292	25240	-1	scaffold_18	LEL_10737	25203	26104	None	3000	289	17155	No_constitutive_exon_found_in_species
GCGATTTTTTCCCAACTACTTGGTTGACGCTAACGGTCTTGGGGTAACAGAA	76823	76907	76773	76825	1	scaffold_18	LEL_10746	76622	76907	None	3000	289	17155	No_constitutive_exon_found_in_species
CTCCAGCTGACACCCAAACTCAAATTTATATGCTAACTATGGGGCACTAGTG	67312	67413	67463	67411	-1	scaffold_20	LEL_10781	66705	67875	None	3000	289	17155	No_constitutive_exon_found_in_species
AAGCTCTTATCCCACCACATTACCTTTTGCTAACATTTCTGGGCTAATAGCA	24544	24806	24856	24804	-1	scaffold_23	LEL_10832	24544	25089	None	3000	289	17155	No_constitutive_exon_found_in_species
ATCAGTTGGTGAAATTATCTTCGCGCATATTAATAACATCAACGGGACAGCT	14023	14079	14129	14077	-1	scaffold_25	LEL_10865	12378	14295	None	3000	289	17155	No_constitutive_exon_found_in_species
CTGAAAAGTCGGAACGACCGCATTTCCAATTGAACTGCTAACGGGAGTAGAC	17869	18365	17819	17871	1	scaffold_29	LEL_10909	17613	18365	None	3000	289	17155	No_constitutive_exon_found_in_species
CTGGTACGTTTTGTTGGGTTACGACAAAACTCGGTGATTGACACGGGCAGCA	7558	7619	7669	7617	-1	scaffold_30	LEL_10916	6554	9722	None	3000	289	17155	No_constitutive_exon_found_in_species
ACGACATCTTTGGTCAAATTCGCGAGATCAAGGCTACACAAGGGACTAAGCA	20629	21381	21431	21379	-1	scaffold_32	LEL_10944	20540	22255	None	3000	289	17155	No_constitutive_exon_found_in_species
CTGCCGTTTTTCTTTTTCGACTTTGTGCAGTCACTAATCCTGCGGGACAGGT	15029	15116	15166	15114	-1	scaffold_33	LEL_10955	15029	16577	None	3000	289	17155	No_constitutive_exon_found_in_species
GCTGAACATGGAGCAACTGAGGAGGGACGAGAGGACGAGGGCGACAACAGCG	1411	1784	1361	1413	1	scaffold_72	LEL_11022	1059	1784	None	3000	289	17155	No_constitutive_exon_found_in_species
