# Supplementary material for: Widespread Separation of the Polypyrimidine Tract From 3′ AG by G Tracts in Association With Alternative Exons in Metazoa and Plants
Source: Front Genet. 2019 Jan 14;9:741. doi: 10.3389/fgene.2018.00741 (PMC6339879; doi:10.3389/fgene.2018.00741)
Supplement: DATA FILE S1 — Sequences of REPAG 3′ SS from each species of fungi. [file Data_Sheet_1.zip › Supplementary data 1/Fungi_Release38_sistotremastrum_suecicum_hhb10207_ss_3.txt]

REPA_GGG_Sequence	Exon_Start	Exon_End	Pos_-50	Pos_+2	Strand	Chromosome	GeneID	Gene_Start	Gene_End	Gene_Name	Number_of_REPAs	Number_of_REPAs_has_GGG	Number_of_Intron(Intra_genic_Region)	Upstream_Constitutive_Exon
TGTGAGAGCTCTCTTGATATCTCCAGACGATCCACTGAAAGGGGTCGAAGTT	11542	11590	11640	11588	-1	SISSUscaffold_1	SISSUDRAFT_1038775	9114	12256	None	7806	1163	61370	No_or_no_constitutive_exon
AAGATTTCTCGCAAAAGAGTCAAAGGAGAGAATTTCTAAGGGATGCAAAGTC	46057	46196	46007	46059	1	SISSUscaffold_1	SISSUDRAFT_1068279	45953	48638	None	7806	1163	61370	No_or_no_constitutive_exon
TTATTTCCCAAACTGCTCTCGACCACTTCCGTACCAGCCTAGGGCACGAGCT	46309	46399	46259	46311	1	SISSUscaffold_1	SISSUDRAFT_1068279	45953	48638	None	7806	1163	61370	No_or_no_constitutive_exon
ATTATCATAATCGCATTCATTTCCTCAAAGTCTTTGTTTCGGGAGCACAGAC	101571	101637	101521	101573	1	SISSUscaffold_1	SISSUDRAFT_1068297	101149	102351	None	7806	1163	61370	No_or_no_constitutive_exon
GGTAAGGCTTAAAAGTCGTTGCTTAGTATCCATATCTCACGGGACAACAGGA	120701	120994	120651	120703	1	SISSUscaffold_1	SISSUDRAFT_7393	119792	121840	None	7806	1163	61370	No_or_no_constitutive_exon
CGTATGCCGATGATGATGATGAGTGCCTGTACTGAATTTGGGAACGTCAGAC	146871	147217	146821	146873	1	SISSUscaffold_1	SISSUDRAFT_1038852	144929	147217	None	7806	1163	61370	No_or_no_constitutive_exon
GTAAAACTAGTTGCCTCAGCATATGTTTCTTTGACGCATGATTGGGATAGGG	162991	163132	162941	162993	1	SISSUscaffold_1	SISSUDRAFT_7203	161602	163599	None	7806	1163	61370	No_or_no_constitutive_exon
GTTCGATTCCGTTAGCTTGCTGGTGAAATACAATCTCATCAGGGACATAGCT	225718	225870	225920	225868	-1	SISSUscaffold_1	SISSUDRAFT_1038890	224529	226548	None	7806	1163	61370	No_or_no_constitutive_exon
GATATTTCTTTTTGACGGCCTTTCCGCTGTTTAACTTTGGGGGTATCAAGGT	251559	252083	251509	251561	1	SISSUscaffold_1	SISSUDRAFT_13954	249679	252083	None	7806	1163	61370	No_or_no_constitutive_exon
TTCGGTCAGTCAAATTTACTCGGTCTTGAGTAACCTAATTGGGCATGCAGGG	326216	326371	326166	326218	1	SISSUscaffold_1	SISSUDRAFT_1056784	324636	327664	None	7806	1163	61370	No_or_no_constitutive_exon
ACGTGCTTACTTTCCCAGATTGCACAGTCATTTGACCCCGGGGCATATAGGA	356510	356699	356749	356697	-1	SISSUscaffold_1	SISSUDRAFT_1038961	355300	359172	None	7806	1163	61370	No_or_no_constitutive_exon
AGAATAGGATCTAACCGCCGGTCGTGCTAAAAATTGACTCATTCGGGAAGCA	443519	443669	443719	443667	-1	SISSUscaffold_1	SISSUDRAFT_995916	443222	444222	None	7806	1163	61370	No_or_no_constitutive_exon
CAGGCGAGTCATTTGGACGGCATTAAGTGATGTAGGAAGACTGATGGGAGAA	527257	527441	527491	527439	-1	SISSUscaffold_1	SISSUDRAFT_1068406	526454	527864	None	7806	1163	61370	No_or_no_constitutive_exon
AGAGTGAGTCCTTCATATAGTCCGATTGTACAAACTAATTTGGGACGTAGTG	529071	529407	529457	529405	-1	SISSUscaffold_1	SISSUDRAFT_1039057	527865	531026	None	7806	1163	61370	No_or_no_constitutive_exon
GTCTACCCCAACCCTATCTCAGTGACCTAAATGATTAACAACGGGTATAGTT	608970	609073	609123	609071	-1	SISSUscaffold_1	SISSUDRAFT_1111661	608970	611831	None	7806	1163	61370	No_or_no_constitutive_exon
CGTTAGTTAATCTATCTCTGATTGAACAATCTCATCTGACAGGGAAGCAGAT	663080	663220	663030	663082	1	SISSUscaffold_1	SISSUDRAFT_32301	662680	663678	None	7806	1163	61370	No_or_no_constitutive_exon
GTGAGTTAAAAGTACACATATTCCTTACAATCTCTGACAAAGGGTCACAGCG	731257	731349	731207	731259	1	SISSUscaffold_1	SISSUDRAFT_1039166	729242	731986	None	7806	1163	61370	No_or_no_constitutive_exon
ACATGTGAGCGAGTTTTCAAGTTACTATACTGCGAACTCATGGGAGTCAGGT	731606	731737	731556	731608	1	SISSUscaffold_1	SISSUDRAFT_1039166	729242	731986	None	7806	1163	61370	No_or_no_constitutive_exon
TTAGTCAGTTTATACACATAGATCAGACGATGTAACCTGGGGATACGCAGAA	738253	738391	738441	738389	-1	SISSUscaffold_1	SISSUDRAFT_1012895	737182	739467	None	7806	1163	61370	No_or_no_constitutive_exon
TAGGCGCCATCTCCGTCTGGGCTAGTACAGGGCCATCTCACATGGGGAAGTC	740025	740218	739975	740027	1	SISSUscaffold_1	SISSUDRAFT_1029247	739716	741037	None	7806	1163	61370	No_or_no_constitutive_exon
GGTATGTGAATAAGCAGTCATGTAACCTCCCAATTCATGGGATAACACAGGC	2490	2568	2440	2492	1	SISSUscaffold_2	SISSUDRAFT_1056974	1125	2568	None	7806	1163	61370	No_or_no_constitutive_exon
GGTAAGTTGACCTGCGAGTAGACCTATGGTATTGACAGAAGTTGGGGTAGTT	50700	50790	50840	50788	-1	SISSUscaffold_2	SISSUDRAFT_1056999	50443	51850	None	7806	1163	61370	No_or_no_constitutive_exon
GCTTCGCTATGAGCTGTACACGATAGTCTCGCTCATTTGGGCAATGACAGAG	74933	75088	75138	75086	-1	SISSUscaffold_2	SISSUDRAFT_1057007	74132	80287	None	7806	1163	61370	No_or_no_constitutive_exon
GTGAGTTCCATTTGAGCATTGTGAACGAGATCTGATGCTGAGGGACATAGAT	74337	74883	74933	74881	-1	SISSUscaffold_2	SISSUDRAFT_1057007	74132	80287	None	7806	1163	61370	No_or_no_constitutive_exon
AGACTCCGACGACAACAAACCAAGCACAGCTGGCCCCTCGAGGGCTCGAGTC	109316	109738	109266	109318	1	SISSUscaffold_2	SISSUDRAFT_977192	108714	109738	None	7806	1163	61370	No_or_no_constitutive_exon
GTCTGTGGCCAGGTTTCCAACGACGTCGGGTATCTAAACACAAAGGGAAGAC	139412	139560	139362	139414	1	SISSUscaffold_2	SISSUDRAFT_1029303	138873	140103	None	7806	1163	61370	No_or_no_constitutive_exon
AAGGGTCTAGATGATGACGACATGCAGCGGACTCACGGGATAATGAACAGCT	180903	181060	180853	180905	1	SISSUscaffold_2	SISSUDRAFT_1068523	179330	181060	None	7806	1163	61370	No_or_no_constitutive_exon
ACGTCAAGCCACTTCCTTTCTCCTAATCGTTTTGCTCATGGGTGGTGTAGGC	196799	197209	196749	196801	1	SISSUscaffold_2	SISSUDRAFT_328549	194353	197209	None	7806	1163	61370	No_or_no_constitutive_exon
GTACGTTACACCTGATTGGTCCACGCTCTTGTCTAATGATGGGCATACAGGC	220813	220869	220919	220867	-1	SISSUscaffold_2	SISSUDRAFT_1039328	220220	222096	None	7806	1163	61370	No_or_no_constitutive_exon
GTATATTTTTACTTGTGAACGTGGTGAAGCTCGTGCCTGAGGGAAACTAGGA	282362	282670	282312	282364	1	SISSUscaffold_2	SISSUDRAFT_1085622	281524	284124	None	7806	1163	61370	No_or_no_constitutive_exon
GTGCGTTGGTATGACTGTCGTTCGATTTATTCGCTGACTTGGGTCAACAGTG	315392	316657	315342	315394	1	SISSUscaffold_2	SISSUDRAFT_1085652	312504	318271	None	7806	1163	61370	No_or_no_constitutive_exon
TCGCACACTCGATGTTCTCGCGTCCGCTCGAGATAGACATGGGGGGGTAGAT	439114	439341	439064	439116	1	SISSUscaffold_2	SISSUDRAFT_1039440	438162	440098	None	7806	1163	61370	No_or_no_constitutive_exon
ACGGAGTACTTCTCTGCAGCCTCTAGAAGTGAGTCATGATTACAGGGCAGCG	487227	487561	487177	487229	1	SISSUscaffold_2	SISSUDRAFT_1068603	486122	489547	None	7806	1163	61370	No_or_no_constitutive_exon
GGAAATTTTCCGCGCCATGCTAGGTGCCTCTAACAGTACTCATGGGATAGAT	512299	512872	512922	512870	-1	SISSUscaffold_2	SISSUDRAFT_1068609	511005	517436	None	7806	1163	61370	No_or_no_constitutive_exon
TTGTAAGTGAACGAACCTCGACATCTGGCTGTCTCTGACTGTAGGGATAGTG	576167	576208	576258	576206	-1	SISSUscaffold_2	SISSUDRAFT_1115995	572985	577823	None	7806	1163	61370	No_or_no_constitutive_exon
CGTATGTGCCAATGATTTTCTCTTCTTCTGCAGATCTGATCAGGGACCAGGC	610008	610082	609958	610010	1	SISSUscaffold_2	SISSUDRAFT_977274	608710	610441	None	7806	1163	61370	No_or_no_constitutive_exon
CTGTCTACTTTGTTCTCATGTTTAATCCTGACCAAGGATTGTTGGGATAGAT	624095	624218	624045	624097	1	SISSUscaffold_2	SISSUDRAFT_1124362	622473	624218	None	7806	1163	61370	No_or_no_constitutive_exon
TGAGTCTCGATTCTGATTTCTTTCCCTCTTTTATCAATGTGGGCGTGCAGTG	636972	637073	637123	637071	-1	SISSUscaffold_2	SISSUDRAFT_1116015	636972	638587	None	7806	1163	61370	No_or_no_constitutive_exon
TGTCTTTTCCTTATGGACCGCCTCGTTTTCTGGCTGGCTTTGGGAATCAGAG	98683	98910	98960	98908	-1	SISSUscaffold_3	SISSUDRAFT_1039618	97599	99988	None	7806	1163	61370	No_or_no_constitutive_exon
CTGCTGATCCTATTAGTCTGTTCTCAACATCGGTGTCTCGGGAAGTGCAGGG	103261	103419	103211	103263	1	SISSUscaffold_3	SISSUDRAFT_494330	102592	106416	None	7806	1163	61370	No_or_no_constitutive_exon
GTGGCTAACGGGTTTGTCTGGTACCGCATTACTAATGTCGTATGGGACAGTG	172775	172832	172725	172777	1	SISSUscaffold_3	SISSUDRAFT_1039672	171295	173833	None	7806	1163	61370	No_or_no_constitutive_exon
GTGAGTTCTGCAAGATGACAAATTAATTGGTTCTGATCGAGGGCGTGTAGCA	244731	244770	244820	244768	-1	SISSUscaffold_3	SISSUDRAFT_1013572	244423	246671	None	7806	1163	61370	No_or_no_constitutive_exon
TGAGTCATTGTCTGCCTCTTCCATATTCACGATACCGATTGCCGGGACAGCG	262689	262746	262796	262744	-1	SISSUscaffold_3	SISSUDRAFT_1057361	259386	262950	None	7806	1163	61370	No_or_no_constitutive_exon
TGTCCTATCTACTGATCGACGGAGTCTTTGCTGAATCCGAAGGGAATTAGTA	307269	307354	307219	307271	1	SISSUscaffold_3	SISSUDRAFT_1039750	305246	307817	None	7806	1163	61370	No_or_no_constitutive_exon
GGTATGTTGACATCTACAATCAGTGCTTGTCAGGATGCTCATGGGAACAGTC	314923	315143	315193	315141	-1	SISSUscaffold_3	SISSUDRAFT_996872	313907	318796	None	7806	1163	61370	No_or_no_constitutive_exon
TACTGGAACAATGTTTCTTGTCCGTCATAATATTTGGCATTGAAGGGTAGAG	321597	321701	321547	321599	1	SISSUscaffold_3	SISSUDRAFT_996876	321281	323073	None	7806	1163	61370	No_or_no_constitutive_exon
AAAACGCCCTTCCGAGAGAACATCAAAATCAGCTTTGACATGGGAAATAGCG	343837	343946	343996	343944	-1	SISSUscaffold_3	SISSUDRAFT_1057395	343574	345478	None	7806	1163	61370	No_or_no_constitutive_exon
CCACTTCTATGGGTCGAATGTCCGTGCATCTACTGACTGGCGAGGGCTAGCT	349917	350580	349867	349919	1	SISSUscaffold_3	SISSUDRAFT_1039779	346912	350580	None	7806	1163	61370	No_or_no_constitutive_exon
TCTGTCTTCTGCTCTGTGGACCCTTTTGACCCGTAGGACCTGGGGTATAGAT	359263	359283	359213	359265	1	SISSUscaffold_3	SISSUDRAFT_1111938	359085	360432	None	7806	1163	61370	No_or_no_constitutive_exon
TATGTAATTGCCACAGAACTAAGTCTCCTGAATAACATGGGAAAACCCAGGA	373186	373200	373250	373198	-1	SISSUscaffold_3	SISSUDRAFT_1013670	371310	373359	None	7806	1163	61370	No_or_no_constitutive_exon
AAATATATTCATCAGAGCTCCAAAATCCAGATTCCTAACAAGGGCTGCAGTC	407686	407910	407636	407688	1	SISSUscaffold_3	SISSUDRAFT_996937	406872	409067	None	7806	1163	61370	No_or_no_constitutive_exon
TCGGTAATGGAGGCATGTGGGCCAGTAGCTCTTCACTGACACGGGGTTAGCA	420898	420963	421013	420961	-1	SISSUscaffold_3	SISSUDRAFT_1039826	419802	421697	None	7806	1163	61370	No_or_no_constitutive_exon
CTTGTTACGTTCATCAACATCTAACGTGGACTCTTCTCAAGGGAACGAAGTG	430753	430842	430703	430755	1	SISSUscaffold_3	SISSUDRAFT_511081	430283	431358	None	7806	1163	61370	No_or_no_constitutive_exon
TATGTGGCTCTTCCATTATTTGGGACTTCGCTGAACAGAATATGGGATAGAT	443530	443823	443480	443532	1	SISSUscaffold_3	SISSUDRAFT_1039840	442671	445557	None	7806	1163	61370	No_or_no_constitutive_exon
AAGGTACGAGGCATGCTGTCTGACTCTTCGCTTTCTCAAACGCGGGACAGGC	494152	494239	494289	494237	-1	SISSUscaffold_3	SISSUDRAFT_997009	493897	495390	None	7806	1163	61370	No_or_no_constitutive_exon
GTAACGTTCAGGCTGGTAAAAATCTGTGCCTGACTGACTGGTAGGGCTAGAG	498139	498642	498692	498640	-1	SISSUscaffold_3	SISSUDRAFT_977799	495892	500234	None	7806	1163	61370	No_or_no_constitutive_exon
CGCCATTTTAATAATAATAAAAAGTGGGAGGTGCTAAGAGGGTGGGGTAGGT	25168	25405	25118	25170	1	SISSUscaffold_4	SISSUDRAFT_997044	24332	26413	None	7806	1163	61370	No_or_no_constitutive_exon
CCTCGCCCCAGCACCGGTACAACAGCGTCGATTCTGGGATCCCGAGAAAGCC	66448	67104	67154	67102	-1	SISSUscaffold_4	SISSUDRAFT_1068779	66448	68479	None	7806	1163	61370	No_or_no_constitutive_exon
TGAGTGGAGATCCCCAGAGCTCAACAATGATTGCTTAAGGGGCCGGATAGAT	93581	93666	93716	93664	-1	SISSUscaffold_4	SISSUDRAFT_1096009	93154	94602	None	7806	1163	61370	No_or_no_constitutive_exon
GTAGCGCTGTTGAGCATCGTATTGACCAGGCTCTTAGGCAGGGTCCAGAGAG	105543	105813	105863	105811	-1	SISSUscaffold_4	SISSUDRAFT_978029	103149	106026	None	7806	1163	61370	No_or_no_constitutive_exon
TACCCAACATTTTCGAACACGTACGATAATTTTCAAATGCGGGTGTGTAGAA	136599	136693	136743	136691	-1	SISSUscaffold_4	SISSUDRAFT_1013902	135389	137851	None	7806	1163	61370	No_or_no_constitutive_exon
TATGCCTATCCATCTTCCTGTAACTTACATTTTCTTACGAGTCGGGGTAGAT	162594	162606	162544	162596	1	SISSUscaffold_4	SISSUDRAFT_1124675	158935	163287	None	7806	1163	61370	No_or_no_constitutive_exon
TGCGATGATGCATTTTCTCTGTCTATATGGTCCTGATTGGGACGAATCAGGA	194387	194559	194337	194389	1	SISSUscaffold_4	SISSUDRAFT_1112027	193331	194927	None	7806	1163	61370	No_or_no_constitutive_exon
CAGTCGTATCTATGCGGTTAGATGGTTTTGCTGATTATAATGGTGGGAAGGC	215636	215960	216010	215958	-1	SISSUscaffold_4	SISSUDRAFT_604388	215636	217059	None	7806	1163	61370	No_or_no_constitutive_exon
AAAAGTTCGTGTTCGCCCTGCGCTTCGACGTCTCGCTAATTGGGCGGTAGAA	219977	220093	219927	219979	1	SISSUscaffold_4	SISSUDRAFT_606094	218069	221328	None	7806	1163	61370	No_or_no_constitutive_exon
TGGTCATTGGCTGCTCGTCACGGTATAATGTGTGTTGACTAGGGGAATAGCC	232825	232933	232775	232827	1	SISSUscaffold_4	SISSUDRAFT_1068821	230994	234187	None	7806	1163	61370	No_or_no_constitutive_exon
CCTATTCACTACGTCACACTTCTCAGTGGGTGATGGTTAGGGGAAACGAGGC	245875	246073	245825	245877	1	SISSUscaffold_4	SISSUDRAFT_1040014	245758	246073	None	7806	1163	61370	No_or_no_constitutive_exon
GTACGTGCCATCTCATCGCTATCTCATGACATGCTAATACGGGACAATAGCT	287807	288022	287757	287809	1	SISSUscaffold_4	SISSUDRAFT_1040054	286739	288022	None	7806	1163	61370	No_or_no_constitutive_exon
GCACCATCAATCTACTGTACCATGGATTTAATTCACTGACCGGGCGACAGGC	297433	297498	297548	297496	-1	SISSUscaffold_4	SISSUDRAFT_1040062	297100	300656	None	7806	1163	61370	No_or_no_constitutive_exon
TTCGCCTTGTCTATAATGTGCTGTCCCAATATAACTGACTCTACGGGAAGCC	327956	328131	327906	327958	1	SISSUscaffold_4	SISSUDRAFT_1057612	327443	328749	None	7806	1163	61370	No_or_no_constitutive_exon
AGTTGTGACAATCCTTGTTACTTTACTTATGGGCGAGGGGGAAACGATAGTT	334860	335274	335324	335272	-1	SISSUscaffold_4	SISSUDRAFT_978285	334632	336877	None	7806	1163	61370	No_or_no_constitutive_exon
ACCTCACCGTCTCGCATTTTCCACCTTCTCTCGATTCATCTGGGAAATAGGA	358195	359525	358145	358197	1	SISSUscaffold_4	SISSUDRAFT_1040094	357876	359525	None	7806	1163	61370	No_or_no_constitutive_exon
AAGTTCGTTCGCGTTGCAAGCGCCAAATTTACTTGTTGACGAGGGTTTAGAC	389968	390020	390070	390018	-1	SISSUscaffold_4	SISSUDRAFT_1040114	388806	391507	None	7806	1163	61370	No_or_no_constitutive_exon
CTCGTAAGTCGTCCCTCAGGTTATTCAAGCTAGTTCTAATGGGATCACAGAT	401813	401859	401909	401857	-1	SISSUscaffold_4	SISSUDRAFT_1057639	401813	403122	None	7806	1163	61370	No_or_no_constitutive_exon
CGAGTACATTTCATTTCAGTCAAAAGTACTCTTGCTCATTCGGGGAATAGCT	403437	403558	403387	403439	1	SISSUscaffold_4	SISSUDRAFT_1014117	403300	407010	None	7806	1163	61370	No_or_no_constitutive_exon
ACTCTCAAACTCACTGGCCAATTGTATCAAGGACTTACGCATCTGGGAAGGC	468737	468813	468863	468811	-1	SISSUscaffold_4	SISSUDRAFT_1068881	465628	470321	None	7806	1163	61370	No_or_no_constitutive_exon
GTCAGTGAATTTCTCGTACCTCTCTCCCGTCGTGTGGCTGATCGGGGTAGGT	483225	483306	483175	483227	1	SISSUscaffold_4	SISSUDRAFT_997415	482294	483695	None	7806	1163	61370	No_or_no_constitutive_exon
GTAGGCTATCCCATTCTACCATTGTTCATCTTTTAACTACCCGGGAACAGGC	71272	71437	71222	71274	1	SISSUscaffold_5	SISSUDRAFT_1068900	70684	73843	None	7806	1163	61370	No_or_no_constitutive_exon
GAGACTTTTACCGACTTGCTTTGTCCGCTATCTTATTTCAGTGGGCACAGTC	85639	85725	85775	85723	-1	SISSUscaffold_5	SISSUDRAFT_1040239	85029	85963	None	7806	1163	61370	No_or_no_constitutive_exon
CCTTTCATAGTCACATAAAGACGATAGCTGACGATGAACCCCAGAGGGAGGA	135628	135977	136027	135975	-1	SISSUscaffold_5	SISSUDRAFT_978489	135628	136737	None	7806	1163	61370	No_or_no_constitutive_exon
GTGAGTATCCTTAATTGAAGGATCGCCAACGGCATGCTGACAAGGGTTAGAA	137010	137104	137154	137102	-1	SISSUscaffold_5	SISSUDRAFT_1057718	137010	138803	None	7806	1163	61370	No_or_no_constitutive_exon
CATGGGATATCGATATTGACTGCTGTTTATTTGCTTTTCCGGGGTTGCAGCG	233441	233589	233639	233587	-1	SISSUscaffold_5	SISSUDRAFT_1040343	233271	235090	None	7806	1163	61370	No_or_no_constitutive_exon
TGGTGCTTAACGGTGGGGATGGAGATATACTGGATGCGGCCAATGGGAAGGA	327683	328489	327633	327685	1	SISSUscaffold_5	SISSUDRAFT_1112156	327385	328750	None	7806	1163	61370	No_or_no_constitutive_exon
ACGTGAGCTCTGAGCTTCGATGGTTGTCTACTAAAATGAGGGCTGAATAGTT	334426	334447	334376	334428	1	SISSUscaffold_5	SISSUDRAFT_1057789	333203	335126	None	7806	1163	61370	No_or_no_constitutive_exon
TCTCTTCAAAAAAATAGAATGGGAGGGCTGATGGGTTCATGGGGTGGTAGAG	345129	345273	345323	345271	-1	SISSUscaffold_5	SISSUDRAFT_978652	344384	347289	None	7806	1163	61370	No_or_no_constitutive_exon
ATTTTCATCTGGTCGTGGTGGATTGGATTTGGATTCGGTTGGGAATGAAGAT	344384	344497	344547	344495	-1	SISSUscaffold_5	SISSUDRAFT_978652	344384	347289	None	7806	1163	61370	No_or_no_constitutive_exon
TTTTTATGATAATGGTGTGGAGTGGGTGCTGATGAGGTGTTGGTGGGTAGAA	349381	349772	349822	349770	-1	SISSUscaffold_5	SISSUDRAFT_1040417	349381	353227	None	7806	1163	61370	No_or_no_constitutive_exon
ATTCTAGGGCGTTGATCTAGAAACAGACAACGTCTTTTTTGGGCACACAGAG	477073	477639	477023	477075	1	SISSUscaffold_5	SISSUDRAFT_1029949	475882	478243	None	7806	1163	61370	No_or_no_constitutive_exon
GGTACGCCGCCTCTAGTTCGTACTTTGGATATCGACTGATAAGGGTATAGAT	7489	7578	7628	7576	-1	SISSUscaffold_6	SISSUDRAFT_1029957	7053	8993	None	7806	1163	61370	No_or_no_constitutive_exon
TAAGCAGCTGCCCTCTGCGAACTTGCGATTTTTTGCTAACAGTTGGGTAGGC	25539	25607	25657	25605	-1	SISSUscaffold_6	SISSUDRAFT_1057853	25123	27335	None	7806	1163	61370	No_or_no_constitutive_exon
TGGAAAGAGATGAGCTGAATGGAGAAAGACAACTGACATTGGGATTGCAGTG	37821	38171	37771	37823	1	SISSUscaffold_6	SISSUDRAFT_1040507	35758	38800	None	7806	1163	61370	No_or_no_constitutive_exon
TGCGAAGGATAAGACGGGTTGATCAAAGCTGATACGCGTATGGGAAATAGTT	38230	38350	38180	38232	1	SISSUscaffold_6	SISSUDRAFT_1040507	35758	38800	None	7806	1163	61370	No_or_no_constitutive_exon
ATGGAACCTTCCTTCTCTAAGGTATTGAAGCTAACGGGTGAACGGAAAAGGG	59578	59610	59528	59580	1	SISSUscaffold_6	SISSUDRAFT_1040518	57804	60136	None	7806	1163	61370	No_or_no_constitutive_exon
TGAACTTTTGTTCTCAATCGTCTACTATTTTCCGATTGACGGGATCACAGCG	68444	68487	68537	68485	-1	SISSUscaffold_6	SISSUDRAFT_1102271	67693	68948	None	7806	1163	61370	No_or_no_constitutive_exon
GAGGTATGTGCTCAGCGGATGTTCTCGCGGTGCGCTAAATCAGGGCGCAGGG	75778	79043	79093	79041	-1	SISSUscaffold_6	SISSUDRAFT_1014562	74268	80690	None	7806	1163	61370	No_or_no_constitutive_exon
ATGTGAGCCTTTCCTATTTATATCATCGCCCGTGTCTGAAGGGATGATAGAC	74268	74584	74634	74582	-1	SISSUscaffold_6	SISSUDRAFT_1014562	74268	80690	None	7806	1163	61370	No_or_no_constitutive_exon
TGTTGTCAGGGACCTTGATGCTCAATTCTGCTATTCGTGGGGAAATTCAGCT	88814	88909	88764	88816	1	SISSUscaffold_6	SISSUDRAFT_739523	87480	89772	None	7806	1163	61370	No_or_no_constitutive_exon
TGTACGTACCACCGACGTTGAATTGTGCTTGAGTTTGAGAATGGGTGCAGGA	142421	142453	142371	142423	1	SISSUscaffold_6	SISSUDRAFT_1014607	141799	143057	None	7806	1163	61370	No_or_no_constitutive_exon
CTTTGCCTTTTATAGGCGACATGCACACTAAAGCTGTTTTTGGGGTACAGGA	195827	195937	195777	195829	1	SISSUscaffold_6	SISSUDRAFT_1040592	194604	196667	None	7806	1163	61370	No_or_no_constitutive_exon
ATGTCAGCATCTCATTCTTCTCTCCTCGTGACTAAAATCATGGGGCATAGAT	234898	235333	234848	234900	1	SISSUscaffold_6	SISSUDRAFT_1014675	233187	236247	None	7806	1163	61370	No_or_no_constitutive_exon
TTTTGACACTGGTGGTGGGTGGGTGCTGATGATTGGGTGGGATGGGGTAGAC	271657	271823	271873	271821	-1	SISSUscaffold_6	SISSUDRAFT_1040620	265542	272108	None	7806	1163	61370	No_or_no_constitutive_exon
GGTATGTTTAGTTCTTTGCATTTGTTTATCTGTGCTGATTTTGGGCGAAGGG	270370	270571	270621	270569	-1	SISSUscaffold_6	SISSUDRAFT_1040620	265542	272108	None	7806	1163	61370	No_or_no_constitutive_exon
TCGGCTGCCCTGTTTAGAGGAAAGCGACGGCGGTATATCACGGGAAGTAGTC	293445	293554	293395	293447	1	SISSUscaffold_6	SISSUDRAFT_1125064	292094	294043	None	7806	1163	61370	No_or_no_constitutive_exon
TTGTACATCCATGAGCACTAAGCTGCTGGACAACTCTGGGATGGATATAGGT	295543	295611	295661	295609	-1	SISSUscaffold_6	SISSUDRAFT_745916	293534	296010	None	7806	1163	61370	No_or_no_constitutive_exon
ATGTGAGTCAGTGCGGACGATATGAACCTTTATCTCACAATAAAGGGCAGGC	293915	294810	294860	294808	-1	SISSUscaffold_6	SISSUDRAFT_745916	293534	296010	None	7806	1163	61370	No_or_no_constitutive_exon
TAGTTCGATTAATTATATTTGTGACGGAGGTCACTGAATGATGGGGTTAGTT	315127	315300	315077	315129	1	SISSUscaffold_6	SISSUDRAFT_1040652	313944	317677	None	7806	1163	61370	No_or_no_constitutive_exon
CACTCTCTGCTACCCGAGAATTGAACGAGTTTGTTAACAGCTGGGCGAAGGT	317044	317118	316994	317046	1	SISSUscaffold_6	SISSUDRAFT_1040652	313944	317677	None	7806	1163	61370	No_or_no_constitutive_exon
AAGTAAGTTCTAGCTTTCAACGATTGGACCTAGCTTAATTGGGGGCATAGTT	358452	358498	358402	358454	1	SISSUscaffold_6	SISSUDRAFT_978754	356665	359143	None	7806	1163	61370	No_or_no_constitutive_exon
CAAAGTACGCATCTCTCATACGCCGATACTTAAACTAATCTGATGGGTAGAG	385114	385213	385064	385116	1	SISSUscaffold_6	SISSUDRAFT_1057991	384177	388099	None	7806	1163	61370	No_or_no_constitutive_exon
GGTCGGACTGGATGCGTTTTTCGTTTCGGATTATACTCACTGCAGGGTAGGA	386682	386754	386632	386684	1	SISSUscaffold_6	SISSUDRAFT_1057991	384177	388099	None	7806	1163	61370	No_or_no_constitutive_exon
ATTGACATTTTCTTCGAATACCGTTCATTGAGACTGATTCAGAGGGCTAGCT	429187	429196	429246	429194	-1	SISSUscaffold_6	SISSUDRAFT_751268	428422	429882	None	7806	1163	61370	No_or_no_constitutive_exon
CGATGATTTCGTGAGTTTTTTTGAAAATTATACCGAAAGGGTCTGAGAAGAC	52317	52553	52603	52551	-1	SISSUscaffold_7	SISSUDRAFT_1030118	51960	53891	None	7806	1163	61370	No_or_no_constitutive_exon
CATGGAATATACACCTTAGCGGATTAACGACTGATCACGTACGGGAACAGTT	56275	56462	56225	56277	1	SISSUscaffold_7	SISSUDRAFT_1058049	54117	58256	None	7806	1163	61370	No_or_no_constitutive_exon
TGATTGACATTGTCATTTGCTACGTCTTGAACTCATACTGTCGGGGTAAGAT	109485	109871	109921	109869	-1	SISSUscaffold_7	SISSUDRAFT_1058070	108693	112292	None	7806	1163	61370	No_or_no_constitutive_exon
GTGAATTTCTCCGCTGCCTGAGATGCCTTTCTGACTGACGGGAAGACTAGTG	184167	184341	184117	184169	1	SISSUscaffold_7	SISSUDRAFT_798937	183126	185325	None	7806	1163	61370	No_or_no_constitutive_exon
CGTCTAGACTTTTCTTGGCTTTGCACCCTTGGGGAACATAAATTGGGCAGGA	254656	254772	254606	254658	1	SISSUscaffold_7	SISSUDRAFT_998314	253197	254953	None	7806	1163	61370	No_or_no_constitutive_exon
GCTTTCAATACTAATGTACCACCATCTAATGCATCTCATCTGGGCGATAGAA	330578	330804	330854	330802	-1	SISSUscaffold_7	SISSUDRAFT_802816	329923	331121	None	7806	1163	61370	No_or_no_constitutive_exon
ATGTACGCCATGCGGTGCTGATGCTCGACGCGACTGAACTGGGGAAACAGAT	334012	334054	334104	334052	-1	SISSUscaffold_7	SISSUDRAFT_1116707	332611	335190	None	7806	1163	61370	No_or_no_constitutive_exon
TGTTGCTTTCCCCGACGTGGCACTCGAGAATCCTTAGCGCACATGGGCAGGG	337736	337896	337686	337738	1	SISSUscaffold_7	SISSUDRAFT_804258	337280	343240	None	7806	1163	61370	No_or_no_constitutive_exon
GTGAGTCTCGGGGTGGACGAAAAGGGACAGATTGACCGAGACACGGGCAGGT	354813	355045	355095	355043	-1	SISSUscaffold_7	SISSUDRAFT_979215	354813	356591	None	7806	1163	61370	No_or_no_constitutive_exon
ACCAAACTCTACCTTTTTTTCCGTTCCACGGGCTCAATCAAAGGGTGTAGCT	371570	371817	371867	371815	-1	SISSUscaffold_7	SISSUDRAFT_805333	370404	373183	None	7806	1163	61370	No_or_no_constitutive_exon
GGTACGAGGGTCATGGCATTCTCCACCTTCCGCTAGTAACTCGAGGGCAGGG	390324	390385	390274	390326	1	SISSUscaffold_7	SISSUDRAFT_979280	389554	392867	None	7806	1163	61370	No_or_no_constitutive_exon
GAGTTTCTTTGTATGCCGAATACACAGCCAGCCTGACGATTGGGATGAAGAC	394981	395071	395121	395069	-1	SISSUscaffold_7	SISSUDRAFT_1040957	394789	396427	None	7806	1163	61370	No_or_no_constitutive_exon
GAGTTGTCCCTGATGATTTGAAGTATGAAGTACTGATGTTGGGGTCACAGAA	15084	15111	15034	15086	1	SISSUscaffold_8	SISSUDRAFT_1040967	14968	15842	None	7806	1163	61370	No_or_no_constitutive_exon
GAGCTAGCCCATGACCATCCTCATGCCCCAAATGGTGACAATGAGGGCAGAA	33794	33959	33744	33796	1	SISSUscaffold_8	SISSUDRAFT_843777	33694	34426	None	7806	1163	61370	No_or_no_constitutive_exon
GAGTTCTGCTTCCGCTTTTGTGCCTGATTTCCTCATTGGGCAAAATATAGCA	94374	95230	94324	94376	1	SISSUscaffold_8	SISSUDRAFT_1125328	93992	97765	None	7806	1163	61370	No_or_no_constitutive_exon
GTGAGTCGCTCGCCGTGATCCGACTTAGTCCATTGGCTAATGGGAATTAGCG	117288	117671	117238	117290	1	SISSUscaffold_8	SISSUDRAFT_979502	116098	117671	None	7806	1163	61370	No_or_no_constitutive_exon
GGTGGGTTTGTTGATGCCAAGCATGAATAGGTGCTCACCGGGTGCAATAGTG	124587	125157	125207	125155	-1	SISSUscaffold_8	SISSUDRAFT_1125342	122045	126604	None	7806	1163	61370	No_or_no_constitutive_exon
GTGCAGTTTTTCATGCTACAGAGCGAAGAGTGTATTGACGGACGGGACAGGT	131752	131926	131702	131754	1	SISSUscaffold_8	SISSUDRAFT_1041030	131217	133231	None	7806	1163	61370	No_or_no_constitutive_exon
TTTCTTGATCGTATAAGAGATTGCAGAACAATATCTGATGCTGGGAGTAGTT	173632	173684	173734	173682	-1	SISSUscaffold_8	SISSUDRAFT_1125358	172189	174529	None	7806	1163	61370	No_or_no_constitutive_exon
TGGTATGTTTTCAGCAAAAGCATACAACTGTGCAGCTGATCTGGGAATAGAT	181129	181296	181079	181131	1	SISSUscaffold_8	SISSUDRAFT_1058263	179002	182718	None	7806	1163	61370	No_or_no_constitutive_exon
ATTGCCATACTATTGAGTCTGATGCTAACCCATCCTTCAGTCGGGATGAGAG	224328	224842	224278	224330	1	SISSUscaffold_8	SISSUDRAFT_979660	223384	225817	None	7806	1163	61370	No_or_no_constitutive_exon
CTATTGATCGTTCATTAGGAGTGCGATGCTGAGTGTGCCTGGGGTTGTAGGT	270457	270658	270407	270459	1	SISSUscaffold_8	SISSUDRAFT_1041092	269955	272285	None	7806	1163	61370	No_or_no_constitutive_exon
ATTAAAATAAAAAGAGTGAAAGGAGACTGATGAGGGTTTGATGGGGGTAGAA	281733	281946	281683	281735	1	SISSUscaffold_8	SISSUDRAFT_850777	279578	281946	None	7806	1163	61370	No_or_no_constitutive_exon
TGAGTCTGCTGTCATATGAATTGCGAAGATGACGCTCATTAGGGCTGTAGCT	325926	326039	326089	326037	-1	SISSUscaffold_8	SISSUDRAFT_1015444	320891	326546	None	7806	1163	61370	No_or_no_constitutive_exon
GGTACGTGCCTTATGGCTTCCGTTTTACACGTGCTGACAGGGTAGGTTAGAG	325807	325877	325927	325875	-1	SISSUscaffold_8	SISSUDRAFT_1015444	320891	326546	None	7806	1163	61370	No_or_no_constitutive_exon
GTGCGCCTTATTATTTATTTATGTCCGTGTAATGTGCTGATGAGGGGTAGGT	335986	336147	336197	336145	-1	SISSUscaffold_8	SISSUDRAFT_998702	335587	337469	None	7806	1163	61370	No_or_no_constitutive_exon
CTCGTGAAGTTATCTTGGCTAGGGAGATGTTAACTGGGAGATGGCGGCAGAC	353776	353898	353726	353778	1	SISSUscaffold_8	SISSUDRAFT_1058329	353573	354208	None	7806	1163	61370	No_or_no_constitutive_exon
TGATGAACACGAAGCAACCAACCATGACCGTATTCTATCCTCCGGGAAAGTA	362211	362342	362392	362340	-1	SISSUscaffold_8	SISSUDRAFT_1069271	360839	363253	None	7806	1163	61370	No_or_no_constitutive_exon
GCAAGTATTTGACTCCACTGTCGAAGTAGATTCTGAGAATATCTAGGGAGCT	13653	13689	13603	13655	1	SISSUscaffold_9	SISSUDRAFT_1015493	12051	14588	None	7806	1163	61370	No_or_no_constitutive_exon
AGTAAGCAGCACGAGTCATGGCAAGCGAGTACTACTCAGGGGAATGTCAGAT	16534	16969	17019	16967	-1	SISSUscaffold_9	SISSUDRAFT_979802	16534	17567	None	7806	1163	61370	No_or_no_constitutive_exon
CGCTTTCTCTGCCTCCGCCATTCGCATGCCTAATCGCGTGACGGGATCAGAT	59989	60071	59939	59991	1	SISSUscaffold_9	SISSUDRAFT_1058363	59927	60731	None	7806	1163	61370	No_or_no_constitutive_exon
TTTTCTAGCCTCATCACATGAATCTATTCTGAGTAAATTTGGGAAGCAAGGC	61708	61865	61658	61710	1	SISSUscaffold_9	SISSUDRAFT_979769	61437	62661	None	7806	1163	61370	No_or_no_constitutive_exon
TGAGTAATACCGTCCTGAGTGTATCTTCGACTTTATATACGGGAATCCAGGC	75001	75015	74951	75003	1	SISSUscaffold_9	SISSUDRAFT_1041197	74515	75678	None	7806	1163	61370	No_or_no_constitutive_exon
GTACATATCGATCACTGCTATTTGTAGCCTGCATTTAATCGGGTGCACAGCA	163156	163234	163284	163232	-1	SISSUscaffold_9	SISSUDRAFT_1058408	161114	163678	None	7806	1163	61370	No_or_no_constitutive_exon
TTGTGAGTACCAGTGATCTGTTGTCTGGATGATTCTCATCATGGGAACAGCA	181067	183407	183457	183405	-1	SISSUscaffold_9	SISSUDRAFT_1125502	172852	188860	None	7806	1163	61370	No_or_no_constitutive_exon
TCGTAAGCGCTCTCATGACTCTAGGAACTTGAGGCTAACTGTGGGTATAGTT	204939	205153	204889	204941	1	SISSUscaffold_9	SISSUDRAFT_1041260	201839	205153	None	7806	1163	61370	No_or_no_constitutive_exon
GTTAATGTTGTTTAACAGATCCAAGGCTCGAACTTATTGCTGGGACATAGAA	216538	216616	216488	216540	1	SISSUscaffold_9	SISSUDRAFT_998892	215406	218038	None	7806	1163	61370	No_or_no_constitutive_exon
GTGTGCAGGACACAGCGCAAATAATGGTCTTGATCTTTGAGATTGGGCAGGT	253886	254025	253836	253888	1	SISSUscaffold_9	SISSUDRAFT_979760	251595	256735	None	7806	1163	61370	No_or_no_constitutive_exon
AATGACTGTCAACATCCCAATAAACATTGTTTTCATGATTTGGGGTGTAGAT	266406	266446	266496	266444	-1	SISSUscaffold_9	SISSUDRAFT_1041304	261557	266676	None	7806	1163	61370	No_or_no_constitutive_exon
AGTGAAGATTCTTTTACTCGTAAGCGTGGATCTCACAATTGCATGGGAAGAT	270425	270513	270375	270427	1	SISSUscaffold_9	SISSUDRAFT_1112527	267546	273733	None	7806	1163	61370	No_or_no_constitutive_exon
ATGTCTGTACTTTTGATTGAAAGCTGCCCCGACTCATTTCGGGTTCGAAGCC	277184	277215	277265	277213	-1	SISSUscaffold_9	SISSUDRAFT_1041311	275838	278579	None	7806	1163	61370	No_or_no_constitutive_exon
CGATATCTGTTATTCCATTTGGCTTCATTGTGCTGATCTTTGGGTGGCAGTG	322109	322257	322307	322255	-1	SISSUscaffold_9	SISSUDRAFT_1041337	321854	322585	None	7806	1163	61370	No_or_no_constitutive_exon
CGCAATTGGCAAAAGACAGTGATGGTCCTCATAGATGGCTTGGGCGACAGTG	349552	349664	349714	349662	-1	SISSUscaffold_9	SISSUDRAFT_1015750	348702	350208	None	7806	1163	61370	No_or_no_constitutive_exon
TTGGTAGATCTCGTATTGGCGTCCTCTTTGATTTGCTGATGGGGCGAAAGTC	22481	22863	22431	22483	1	SISSUscaffold_10	SISSUDRAFT_1058495	21076	24251	None	7806	1163	61370	No_or_no_constitutive_exon
GTGAGTTCGACTCCGTCTGTCAAGAATGTTTGTTGACAGAGGGAGCATAGGT	66075	66196	66246	66194	-1	SISSUscaffold_10	SISSUDRAFT_980035	64476	67944	None	7806	1163	61370	No_or_no_constitutive_exon
CAGGCGCCACCTAACGGACTGAGTATTAGATCTAATTTGGGGACAAATAGAT	161421	161486	161371	161423	1	SISSUscaffold_10	SISSUDRAFT_1058556	159916	162774	None	7806	1163	61370	No_or_no_constitutive_exon
AGGTATGTAAAGCATACATCTACTGTGCTATTGCGCTAATGTGCGGGCAGAC	161968	162132	161918	161970	1	SISSUscaffold_10	SISSUDRAFT_1058556	159916	162774	None	7806	1163	61370	No_or_no_constitutive_exon
GTGTCGACCATTCCCCAAGCTTGATCGCTTATAGACTCAGGAGGGAATAGTG	202295	202400	202245	202297	1	SISSUscaffold_10	SISSUDRAFT_1058576	201829	202400	None	7806	1163	61370	No_or_no_constitutive_exon
GTATGATATTTGTATTTGTGGCCAGAATTTGTCTTTACATGGGTATGAAGGA	210732	210806	210682	210734	1	SISSUscaffold_10	SISSUDRAFT_980176	207935	210899	None	7806	1163	61370	No_or_no_constitutive_exon
AGGTGGTGTCTGGTTGCTTCAATTATCCGAGCGACGTCTAATGGGATTAGAC	211650	211920	211970	211918	-1	SISSUscaffold_10	SISSUDRAFT_1041460	211650	213012	None	7806	1163	61370	No_or_no_constitutive_exon
ACGTATATTTCATTAGTGGTCGTAATTCTACTCCTGACTCGGGTTCAAAGAA	265444	265912	265962	265910	-1	SISSUscaffold_10	SISSUDRAFT_1041489	265444	267835	None	7806	1163	61370	No_or_no_constitutive_exon
GTGAGTGTATCGATTCGATTGTCTTTACACGTTGGTGACGGATTGGGAAGAT	301562	301742	301792	301740	-1	SISSUscaffold_10	SISSUDRAFT_999281	290883	302305	None	7806	1163	61370	No_or_no_constitutive_exon
AAAGTAGGTCCGACGGAAGCACAATTTATTCGCTAGTTAAGGGGAAATAGGT	299838	300112	300162	300110	-1	SISSUscaffold_10	SISSUDRAFT_999281	290883	302305	None	7806	1163	61370	No_or_no_constitutive_exon
CGTATATTTTTATTGACCCGGCGAATGTATGTAACGCTGAGCGCGGGCAGGT	305319	305409	305269	305321	1	SISSUscaffold_10	SISSUDRAFT_1069447	303897	307857	None	7806	1163	61370	No_or_no_constitutive_exon
TGGTTCGTCCGATTATTGCCAAGACGACCGGGGACTGACAGCGGGTGTAGGT	306713	306746	306663	306715	1	SISSUscaffold_10	SISSUDRAFT_1069447	303897	307857	None	7806	1163	61370	No_or_no_constitutive_exon
TATGCCTTCTTGCATACCCAGCGATTCAGTATCTAATTGACGGGGTGCAGAG	322283	322581	322233	322285	1	SISSUscaffold_10	SISSUDRAFT_999292	321328	322581	None	7806	1163	61370	No_or_no_constitutive_exon
AGTAAGGATCTTGTTCGAACCATTAATGTCATACGAAACGGGACCAATAGAG	338956	339050	338906	338958	1	SISSUscaffold_10	SISSUDRAFT_1041529	338826	339339	None	7806	1163	61370	No_or_no_constitutive_exon
TATCCTTATTGTTCTCTGATCTGCAATTGTTCTGAGCAATGTGGGGTCAGAT	81416	81513	81366	81418	1	SISSUscaffold_11	SISSUDRAFT_1016075	79292	82836	None	7806	1163	61370	No_or_no_constitutive_exon
TGCGTACGCAGTTGCTCACTTCGCGTTCAAATATTGATGAAATGGGACAGAT	85891	87538	87588	87536	-1	SISSUscaffold_11	SISSUDRAFT_1125730	85891	87781	None	7806	1163	61370	No_or_no_constitutive_exon
GGATCACATACATCCCGCCCGGATTTATTTACTGATTTTTGGGTTGATAGTC	92078	92104	92154	92102	-1	SISSUscaffold_11	SISSUDRAFT_980371	92078	93205	None	7806	1163	61370	No_or_no_constitutive_exon
TAAATATTCGGCGCCATTTCGCGGAGAGCGAACATTGACTGGGATTTAAGGA	105905	105918	105968	105916	-1	SISSUscaffold_11	SISSUDRAFT_1041586	105054	106545	None	7806	1163	61370	No_or_no_constitutive_exon
CCTTCCTTTTTTTGTATGGAATGGAGGGGCTGATTGGGTGTGGTGGGAAGGA	153285	153339	153235	153287	1	SISSUscaffold_11	SISSUDRAFT_79691	151963	153632	None	7806	1163	61370	No_or_no_constitutive_exon
TTCTTTTTCGTGAATTCAATGAAGGGAAGGCTGATGGGGCGGTGGGGTAGTT	241128	241277	241327	241275	-1	SISSUscaffold_11	SISSUDRAFT_1041657	240649	241916	None	7806	1163	61370	No_or_no_constitutive_exon
ACCCCCTCCCCTTCCTTCCTCTGTTCATTTTTATTGATGGTGGGTGGTAGAT	240967	241076	241126	241074	-1	SISSUscaffold_11	SISSUDRAFT_1041657	240649	241916	None	7806	1163	61370	No_or_no_constitutive_exon
CCCCTCTCCCTCCCCGCCTCGCATCGAAGAAAGTGCTGATAGGGAAATAGTT	243527	243681	243731	243679	-1	SISSUscaffold_11	SISSUDRAFT_1041661	242181	245676	None	7806	1163	61370	No_or_no_constitutive_exon
CTCTCCTACTCAAACTCGTTTGTGGGAAAAGATTGCTGATGGGGATGTAGAC	248311	249119	249169	249117	-1	SISSUscaffold_11	SISSUDRAFT_81358	248311	251067	None	7806	1163	61370	No_or_no_constitutive_exon
ACGTATTTTAAATGCCTAGCACTTCACATCTGAATCTGACTGGGGATCAGGC	254778	255005	254728	254780	1	SISSUscaffold_11	SISSUDRAFT_1117093	253377	255005	None	7806	1163	61370	No_or_no_constitutive_exon
AGGGTCTCGCCCACCCAATTTACGACCGCATATGCTAATGGGGAATATAGCG	296168	296180	296118	296170	1	SISSUscaffold_11	SISSUDRAFT_1041693	295513	297823	None	7806	1163	61370	No_or_no_constitutive_exon
GCGCCGGTTCGAGTTGGCTCAGCCGCGCGCGTTTATCTCTCCGGGAGCAGGC	37714	37967	37664	37716	1	SISSUscaffold_12	SISSUDRAFT_1058757	32053	39825	None	7806	1163	61370	No_or_no_constitutive_exon
CGTAGGTTCTTGCTATCCTTTGTCCAGGGCATCATCTCATGGGAAAATAGCG	91839	91959	92009	91957	-1	SISSUscaffold_12	SISSUDRAFT_980514	91450	93241	None	7806	1163	61370	No_or_no_constitutive_exon
GGCAGGTCACTTTCCCCCTTTTCAACCTTCAAACTGAAAGAGGGCCGTAGAT	109202	109422	109472	109420	-1	SISSUscaffold_12	SISSUDRAFT_1112684	107281	110490	None	7806	1163	61370	No_or_no_constitutive_exon
TACGCTGCTTGATAAATCTGTCTTGCAATAATGGCTGAGAAGGGCGTCAGAC	148201	148270	148320	148268	-1	SISSUscaffold_12	SISSUDRAFT_980715	147011	149388	None	7806	1163	61370	No_or_no_constitutive_exon
GTTGGTGGCGAAGGCATATACACTTTTTTGCTATCCTAACGGGATCGTAGGC	156219	156258	156308	156256	-1	SISSUscaffold_12	SISSUDRAFT_1016315	154041	157869	None	7806	1163	61370	No_or_no_constitutive_exon
TGTGTATGAATTCTTCGTCGGATTTTGTTCTGGGACTCATGGGCGTGTAGAT	227734	227878	227928	227876	-1	SISSUscaffold_12	SISSUDRAFT_999637	226854	228766	None	7806	1163	61370	No_or_no_constitutive_exon
GTATGGACGTTCTATATGAAGAGAATTACGCTGACGAGGGTGGGGTGTAGCG	227151	227316	227366	227314	-1	SISSUscaffold_12	SISSUDRAFT_999637	226854	228766	None	7806	1163	61370	No_or_no_constitutive_exon
AATAGCAGTCACGCTCGGCTCATTCGTCTGCTCAACTTGGGTCTGGAAAGGT	253188	253220	253270	253218	-1	SISSUscaffold_12	SISSUDRAFT_980561	252395	253345	None	7806	1163	61370	No_or_no_constitutive_exon
GGTACGACGGCGATGAAGCTCGATGTTCACAAGACTCACGGGCACGACAGGC	252991	253059	253109	253057	-1	SISSUscaffold_12	SISSUDRAFT_980561	252395	253345	None	7806	1163	61370	No_or_no_constitutive_exon
GAGGTGCTACATCCATGCTTTCCCCAAGATCCATCTCACAGGGCGTATAGGC	824	1184	774	826	1	SISSUscaffold_13	SISSUDRAFT_980986	498	5990	None	7806	1163	61370	No_or_no_constitutive_exon
TGCGTGCTAGCTATAGTTGCGTTGATCGGCAGCGACTGAAGAAGGGACAGAA	2811	2929	2761	2813	1	SISSUscaffold_13	SISSUDRAFT_980986	498	5990	None	7806	1163	61370	No_or_no_constitutive_exon
CTCGTGATTATTGGTCTCCATTGGAACAGAGATACTGACTGCGGGCGCAGAG	51264	51327	51214	51266	1	SISSUscaffold_13	SISSUDRAFT_1069575	50403	51327	None	7806	1163	61370	No_or_no_constitutive_exon
GGTGCATCGTTTGCAATCGTTTCCTCGAGAATCTACTCATATCAGGGCAGAT	108047	108169	107997	108049	1	SISSUscaffold_13	SISSUDRAFT_1125969	106772	111464	None	7806	1163	61370	No_or_no_constitutive_exon
AGGTGAATTGAAAGATCAAGCAACTGGTCGAACTCACCTTTCGGGGACAGGT	155532	155647	155482	155534	1	SISSUscaffold_13	SISSUDRAFT_980977	154445	159107	None	7806	1163	61370	No_or_no_constitutive_exon
GTCAGTTCAATCGCCCCCAGTTTTCACACTATGCTGATGCATTCGGGAAGCT	163102	163254	163304	163252	-1	SISSUscaffold_13	SISSUDRAFT_1058934	162611	166428	None	7806	1163	61370	No_or_no_constitutive_exon
TGTAAAATTCTGCCGCCACTATTGTCGATTATCGTTAATTGGGGCATCAGGT	200119	200241	200069	200121	1	SISSUscaffold_13	SISSUDRAFT_1126008	199880	200872	None	7806	1163	61370	No_or_no_constitutive_exon
CCCAATCGAGAAGCTGTGTACAAAGGATACTGACTGGGAAGGATGCGAAGGT	213800	213904	213954	213902	-1	SISSUscaffold_13	SISSUDRAFT_980838	212985	216013	None	7806	1163	61370	No_or_no_constitutive_exon
GTCTGTCCCATTGTCATTCTCCGTCCATATCCCCACTCATCTGGGAGCAGGG	3294	3370	3244	3296	1	SISSUscaffold_14	SISSUDRAFT_1058989	2256	3656	None	7806	1163	61370	No_or_no_constitutive_exon
GTGAGTGTGATGGACCCTTTCACCTTAAGCAGTGTCATATATGGGGACAGAA	7356	7416	7466	7414	-1	SISSUscaffold_14	SISSUDRAFT_981034	7249	9747	None	7806	1163	61370	No_or_no_constitutive_exon
GGATGAGCATTGTTGCTGCTGCTGGACGGAGCGGGCGGACGACGGGGGAGGC	62486	62524	62574	62522	-1	SISSUscaffold_14	SISSUDRAFT_176428	62152	62858	None	7806	1163	61370	No_or_no_constitutive_exon
TTTTTTTTTTTTTGGAGAGAGAGAGAGCTGATGTGTGTGTGTGGGGGTAGTT	68257	68562	68207	68259	1	SISSUscaffold_14	SISSUDRAFT_1016755	67959	69311	None	7806	1163	61370	No_or_no_constitutive_exon
CCCCCCTCCTTCCTCCTTTCAATGTGTGGAAAGGCTGATGGGGTGGGTAGCA	68618	68687	68568	68620	1	SISSUscaffold_14	SISSUDRAFT_1016755	67959	69311	None	7806	1163	61370	No_or_no_constitutive_exon
TCAGAGTACGTCCCTCCCCCCTCTAACTCATCAAACTAATATGGGTATAGCA	70592	70873	70542	70594	1	SISSUscaffold_14	SISSUDRAFT_176457	70327	72423	None	7806	1163	61370	No_or_no_constitutive_exon
TCCATCTTATCTCTGAGTCTTGATAACTGATAGCCCTGGGAACACGGAAGTA	188398	188410	188460	188408	-1	SISSUscaffold_14	SISSUDRAFT_1042201	186456	188683	None	7806	1163	61370	No_or_no_constitutive_exon
AAGTTACATCTATGCATTCACCGTCATTTCGTTTCTGACCGAGGGTGCAGCC	186982	187275	187325	187273	-1	SISSUscaffold_14	SISSUDRAFT_1042201	186456	188683	None	7806	1163	61370	No_or_no_constitutive_exon
TCCTAGGAAGCCGTTACGAATTATTCAAGGTCTGTTGTCAGGGTCGGCAGCA	231401	231828	231878	231826	-1	SISSUscaffold_14	SISSUDRAFT_981147	231401	232094	None	7806	1163	61370	No_or_no_constitutive_exon
GTAAGTCATATCATAAAGTAATGCACTTATTATTCTCAATCGGGATGTAGAC	23248	23433	23198	23250	1	SISSUscaffold_15	SISSUDRAFT_1042258	22727	24009	None	7806	1163	61370	No_or_no_constitutive_exon
CACTGAGAGTACGAGACCTCTTCACACCATGCGTCGGGGGAGGCGCATAGTC	69931	70276	70326	70274	-1	SISSUscaffold_15	SISSUDRAFT_1030936	69931	70730	None	7806	1163	61370	No_or_no_constitutive_exon
CCATCCTTTGGATATTACGATGATTTGCTGATTGATAATTGGGTATGCAGGT	91716	91901	91666	91718	1	SISSUscaffold_15	SISSUDRAFT_1042297	91303	94500	None	7806	1163	61370	No_or_no_constitutive_exon
CCCCCCTTTAAATGTGTACATGACGCGGGGAGCTGATTGGGGGCGGGCAGGC	99382	99552	99332	99384	1	SISSUscaffold_15	SISSUDRAFT_1042305	98906	100855	None	7806	1163	61370	No_or_no_constitutive_exon
TACGTCTCTCGTCCTTCCTATGCTTGGGATGCGGGCTGATGGGAATGTAGGG	99910	100021	99860	99912	1	SISSUscaffold_15	SISSUDRAFT_1042305	98906	100855	None	7806	1163	61370	No_or_no_constitutive_exon
TACATTCCTGAATGAAACTTCCAATTACTGATGGTTCTTGGGGAATGCAGCT	124444	124653	124394	124446	1	SISSUscaffold_15	SISSUDRAFT_1042324	123861	125100	None	7806	1163	61370	No_or_no_constitutive_exon
CTCGGGATATTCGTGATCGAGACTTGGTATTGACATGTCATGCGAGGGAGAA	142694	142805	142855	142803	-1	SISSUscaffold_15	SISSUDRAFT_1042333	141572	143649	None	7806	1163	61370	No_or_no_constitutive_exon
TCCTCCTTATTTGATGTGGTGAGGAGGCTGATGAGGGGGGTGGGGGGTAGTT	258580	258716	258530	258582	1	SISSUscaffold_15	SISSUDRAFT_1069720	258173	263814	None	7806	1163	61370	No_or_no_constitutive_exon
TCATTCATTCCTTTGGGAGATTGAGGCGTTGTTGACGGAGGGTCGGGAAGTT	259968	260044	259918	259970	1	SISSUscaffold_15	SISSUDRAFT_1069720	258173	263814	None	7806	1163	61370	No_or_no_constitutive_exon
CCCTTCTCTCACGCTTTCGAAGAGGAATAATGATTGGGGGTGGTGGATAGGA	260447	260691	260397	260449	1	SISSUscaffold_15	SISSUDRAFT_1069720	258173	263814	None	7806	1163	61370	No_or_no_constitutive_exon
GCCCGACTAATCTTCTTCGGACAGAAATATCGCTGAAATCTGGGCGATAGTT	48602	48684	48734	48682	-1	SISSUscaffold_16	SISSUDRAFT_1031012	47560	48898	None	7806	1163	61370	No_or_no_constitutive_exon
CAAAGGTATTGATAAGTGAACTTTCTCGAGCGCTGCTGATTGGGATGTAGAT	98717	98848	98667	98719	1	SISSUscaffold_16	SISSUDRAFT_233291	97929	100853	None	7806	1163	61370	No_or_no_constitutive_exon
TCCTCCCCGTCCTTCTTTCGGTTCTTACCAATCTCGATGTTGATGGGCAGAG	110389	110464	110514	110462	-1	SISSUscaffold_16	SISSUDRAFT_1042471	109745	113542	None	7806	1163	61370	No_or_no_constitutive_exon
TCCTTACCAATTTATATACCCGTCTAGTATGCTGATGTTGGGATGTATAGCG	109745	109954	110004	109952	-1	SISSUscaffold_16	SISSUDRAFT_1042471	109745	113542	None	7806	1163	61370	No_or_no_constitutive_exon
CCCATTTGCGCGTTTCCGTTTCAAGGGTCTCAGCTCATGGATTGGGGTAGTT	121798	121916	121966	121914	-1	SISSUscaffold_16	SISSUDRAFT_1112903	121614	124672	None	7806	1163	61370	No_or_no_constitutive_exon
ACGCCGTCGCGCCGAGTTGTTCGGGATGTGGTCTGAGTTCGAGGGGATAGCT	154815	154887	154765	154817	1	SISSUscaffold_16	SISSUDRAFT_1126270	154478	155487	None	7806	1163	61370	No_or_no_constitutive_exon
TACCATCCCTTATGGCTCGTCGAGAGAGACTGACTAATTATGGGATGTAGTC	168128	168522	168078	168130	1	SISSUscaffold_16	SISSUDRAFT_1126276	167664	168600	None	7806	1163	61370	No_or_no_constitutive_exon
GTACGCTAAGAGTCCTCAGTCTTGAACGTCAGGTGCTTACAAGGGATTAGAT	219310	219378	219260	219312	1	SISSUscaffold_16	SISSUDRAFT_1017133	218886	220858	None	7806	1163	61370	No_or_no_constitutive_exon
GGTTTGGCGAGCCAATTTTCCTCTCTGAACACTGCTGAGGGCGCGAACAGCT	219427	219647	219377	219429	1	SISSUscaffold_16	SISSUDRAFT_1017133	218886	220858	None	7806	1163	61370	No_or_no_constitutive_exon
GTGTATTGGCTCACTGATGATCCTCTCGAGGTCTGAATGAGGGGATGCAGCT	235551	235636	235501	235553	1	SISSUscaffold_16	SISSUDRAFT_1042569	234999	236458	None	7806	1163	61370	No_or_no_constitutive_exon
TTTGACTTTATTCATACCACGTGCTGATCAAACCTGAATCTGGGGTACAGGA	238137	238416	238087	238139	1	SISSUscaffold_16	SISSUDRAFT_240600	236600	238416	None	7806	1163	61370	No_or_no_constitutive_exon
TGCTGGGCATGCAATGAACGGCAACTCTAATCGCAGTCCCGATCGGGAAGAC	490	1894	1944	1892	-1	SISSUscaffold_17	SISSUDRAFT_1059267	490	2592	None	7806	1163	61370	No_or_no_constitutive_exon
TACGTCCTTTCTTTTATCTTTGACATATTTATTTATTCAAGATGGGGTAGAA	24002	24110	24160	24108	-1	SISSUscaffold_17	SISSUDRAFT_1059276	22308	24182	None	7806	1163	61370	No_or_no_constitutive_exon
CTCCCCTCTTTCCCTTCTCTTCTGGCCAGCGCTGACGGGGTGGGGTGTAGGG	25002	25131	25181	25129	-1	SISSUscaffold_17	SISSUDRAFT_256864	24105	25632	None	7806	1163	61370	No_or_no_constitutive_exon
GTCTTTTATTTTTATTTATGAATGTGGATTGGACTGATGGGGGTGAATAGTG	24105	24948	24998	24946	-1	SISSUscaffold_17	SISSUDRAFT_256864	24105	25632	None	7806	1163	61370	No_or_no_constitutive_exon
GTATGTCTCCTTTCTTCTATTACAAATGGAGGGACTGATGGGGGTGGCAGGA	29071	29189	29239	29187	-1	SISSUscaffold_17	SISSUDRAFT_1112927	27785	29574	None	7806	1163	61370	No_or_no_constitutive_exon
ATCCAGCGACTTTCAATTGTATTGAATATTCAGCGGGAAGGGACAATCAGAT	71159	71357	71109	71161	1	SISSUscaffold_17	SISSUDRAFT_1069764	71095	71890	None	7806	1163	61370	No_or_no_constitutive_exon
AGTAAGCTGGCGTATTACATAAAATATATTATCTAACATCTTGGGCGAAGCT	137747	137850	137900	137848	-1	SISSUscaffold_17	SISSUDRAFT_1059318	136329	139116	None	7806	1163	61370	No_or_no_constitutive_exon
TTTACACCATTCTTTATCTTCATTGGTCTCCTTTAACCGAAATGGGATAGGG	182618	182854	182904	182852	-1	SISSUscaffold_17	SISSUDRAFT_981626	180225	183809	None	7806	1163	61370	No_or_no_constitutive_exon
GTTTATAGCCGCTTCTTAGCCTCGGTTCTCGACTTACAGAGGGATGCAAGAC	218509	218638	218459	218511	1	SISSUscaffold_17	SISSUDRAFT_1126385	216716	221584	None	7806	1163	61370	No_or_no_constitutive_exon
TGTACGTCTTCATACTGCCTCTCGCTCTCTATCTCTAACACTGGGAAAAGTA	236152	237196	236102	236154	1	SISSUscaffold_17	SISSUDRAFT_1000564	234935	237196	None	7806	1163	61370	No_or_no_constitutive_exon
AGTCTCTGTTTTGCAAAACCGCGAATACTTAAAGGAGTCCGGCTGGGCAGGT	247573	247680	247730	247678	-1	SISSUscaffold_17	SISSUDRAFT_981637	246501	248367	None	7806	1163	61370	No_or_no_constitutive_exon
GAAGGTATTGTTGGAATGGATGTCCTGAACTACAATATTAAGGGTGATAGCA	69239	69384	69434	69382	-1	SISSUscaffold_18	SISSUDRAFT_1017367	68530	70686	None	7806	1163	61370	No_or_no_constitutive_exon
GCTCGCTAATCTACGTCGTGTCTTGGCAGCGGCTGATCGTCTGCGGGAAGAA	85541	85559	85491	85543	1	SISSUscaffold_18	SISSUDRAFT_981816	85267	85860	None	7806	1163	61370	No_or_no_constitutive_exon
GAGTTATCCTACATCTGGTTTCACATTCACTTCTAAGCTCCGGGATGCAGCA	98358	98433	98483	98431	-1	SISSUscaffold_18	SISSUDRAFT_1042830	95762	99025	None	7806	1163	61370	No_or_no_constitutive_exon
TCTGTTCGTTTTTTTCCGGGCTTTCGTTTTCGTTGACTAATGGGGACTAGGA	176301	177027	177077	177025	-1	SISSUscaffold_18	SISSUDRAFT_1042867	176119	179172	None	7806	1163	61370	No_or_no_constitutive_exon
TGAGCAAACCAACCTGTATTGTTTGCTGCATATCCGATGTGAGGGAACAGGT	59725	59948	59998	59946	-1	SISSUscaffold_19	SISSUDRAFT_302209	59424	61110	None	7806	1163	61370	No_or_no_constitutive_exon
GGTGAAATCCATCATAGACTTATGGAAACGTTTCTGATGGTAGGGTGCAGAT	111710	112146	111660	111712	1	SISSUscaffold_19	SISSUDRAFT_303775	110424	112146	None	7806	1163	61370	No_or_no_constitutive_exon
TGCAATTCACCTGCGATGTCTTTCAACGAACCTCTAGTCCGGGAACATAGAC	140768	140947	140718	140770	1	SISSUscaffold_19	SISSUDRAFT_305801	140158	141405	None	7806	1163	61370	No_or_no_constitutive_exon
TTCAGTAAGTGATCTCAAACATCAATATTCTCTGTCTGACCTGCGGGAAGTT	158217	158306	158167	158219	1	SISSUscaffold_19	SISSUDRAFT_1000890	156536	158538	None	7806	1163	61370	No_or_no_constitutive_exon
TGTTCGTACTCTACTTTCTTTATCTGATGTTTACTGATTCTGGGATATAGTA	165687	165755	165805	165753	-1	SISSUscaffold_19	SISSUDRAFT_305773	162567	167201	None	7806	1163	61370	No_or_no_constitutive_exon
GCACAGTAAGCACACTCTCCCGCTTAACAGTATCTCCCTTGGGAACTCAGAC	185743	185800	185693	185745	1	SISSUscaffold_19	SISSUDRAFT_1069898	185398	187022	None	7806	1163	61370	No_or_no_constitutive_exon
TAATGTGACAATCTGATTGTTATCTGCAGTCTTTCAACCGGGCATGGCAGAT	219444	219575	219394	219446	1	SISSUscaffold_19	SISSUDRAFT_1043010	218381	220409	None	7806	1163	61370	No_or_no_constitutive_exon
ATTTATGAGATCGGTTATGTCCTTTTCATTTCTAATCTGAGGGAATGTAGGA	228517	228538	228588	228536	-1	SISSUscaffold_19	SISSUDRAFT_1017672	226924	229167	None	7806	1163	61370	No_or_no_constitutive_exon
TGGTTTTTTGTTCGACGAATAAAGAAAGGGGTGATTAACCGTGGGTGTAGGA	238098	238170	238220	238168	-1	SISSUscaffold_19	SISSUDRAFT_1043021	237192	238637	None	7806	1163	61370	No_or_no_constitutive_exon
TCGTGCGTGGCTCTGTCTTCTAGATACTCTATCGCTCACATAGGGAGTAGTG	12864	12955	13005	12953	-1	SISSUscaffold_20	SISSUDRAFT_1000947	10824	13194	None	7806	1163	61370	No_or_no_constitutive_exon
GGTGAGAGCCCCTCTGTTCATATATGCCAACCAAGTTGACGGGATGGAAGGG	17921	18677	17871	17923	1	SISSUscaffold_20	SISSUDRAFT_1069915	17375	21566	None	7806	1163	61370	No_or_no_constitutive_exon
GCCTCGTTCACGTTGTAATTCGGCTTGTTCGTGACATGTCTGGGATATAGGT	42215	42296	42165	42217	1	SISSUscaffold_20	SISSUDRAFT_1043047	36741	43441	None	7806	1163	61370	No_or_no_constitutive_exon
TAAAGCATGCTCTAGTCCTGTGTCGGATCTGAATTGAAATGGGACGTTAGCG	61030	61097	60980	61032	1	SISSUscaffold_20	SISSUDRAFT_1017719	60307	61349	None	7806	1163	61370	No_or_no_constitutive_exon
GTACCTTTTCACTGATGTTCGTGCTAAGCTTATCGTTCTTCGTGGGACAGTT	68988	69066	69116	69064	-1	SISSUscaffold_20	SISSUDRAFT_1043062	67619	69539	None	7806	1163	61370	No_or_no_constitutive_exon
ACGCCTTTTGATTCTCACTTACTATTCTAATATGCTGATATTTGGGAAAGGT	80858	81402	80808	80860	1	SISSUscaffold_20	SISSUDRAFT_1017743	80328	81790	None	7806	1163	61370	No_or_no_constitutive_exon
CGTGAGTCTATAATGTCTCTTAGTATGATCTTGTCTTACGGGGATCAAAGGC	94456	94511	94406	94458	1	SISSUscaffold_20	SISSUDRAFT_1059600	94397	95342	None	7806	1163	61370	No_or_no_constitutive_exon
TATGTGAAATAGTCTTTCTCAATCCTGCAGGATCTGATAAAAGGGGACAGCA	117338	117398	117288	117340	1	SISSUscaffold_20	SISSUDRAFT_1043096	116193	118330	None	7806	1163	61370	No_or_no_constitutive_exon
TGTAAGGTGTTTCTTTGCTTTTCGAGAATTCGCATTGACTTGGGCAATAGAA	119752	119950	119702	119754	1	SISSUscaffold_20	SISSUDRAFT_982068	119485	120569	None	7806	1163	61370	No_or_no_constitutive_exon
CATCCTCTACGCTCTTCCAGTCGTTCTAGCCTAACGTTATTGAAGGGTAGGC	149724	149820	149870	149818	-1	SISSUscaffold_20	SISSUDRAFT_1069948	148492	149915	None	7806	1163	61370	No_or_no_constitutive_exon
GCTGTTCTTATATTTTAGTTTTGCCGCATTATCAACTCATGGGGATGGAGGT	160961	161136	160911	160963	1	SISSUscaffold_20	SISSUDRAFT_1069955	160791	161865	None	7806	1163	61370	No_or_no_constitutive_exon
ACTCCATTCTATACGGTCCATGGGATCGGTAACTCATGGGAAGTGCGCAGCA	200860	200944	200810	200862	1	SISSUscaffold_20	SISSUDRAFT_354684	200255	201336	None	7806	1163	61370	No_or_no_constitutive_exon
GGTAAGGTCTATTTGGTTCTCACTTACCGCATTGATCCATCGGGGTACAGGA	205783	206050	206100	206048	-1	SISSUscaffold_20	SISSUDRAFT_1069963	204514	207714	None	7806	1163	61370	No_or_no_constitutive_exon
AGTTGTACCCGCGTTCCAAAATATGTGGGGGATGCATTGACGGGCGGTAGTG	223728	223903	223678	223730	1	SISSUscaffold_20	SISSUDRAFT_1043160	222466	224129	None	7806	1163	61370	No_or_no_constitutive_exon
TCGTCGTATCATATTTGGGACCGTTGACTGAATTCAACATTGCGGGACAGCG	233708	233832	233658	233710	1	SISSUscaffold_20	SISSUDRAFT_1059655	232954	234131	None	7806	1163	61370	No_or_no_constitutive_exon
GCTTCCGTGTTATGGCTAAGGTATCAGGAGCTGTCTGACTATGGGAACAGCT	42385	42456	42506	42454	-1	SISSUscaffold_21	SISSUDRAFT_1043185	41772	42687	None	7806	1163	61370	No_or_no_constitutive_exon
GGTATGTTTACCGAAAACTTTTGAACATGTTGAATTTAACCGGGATGTAGGG	121616	121839	121889	121837	-1	SISSUscaffold_21	SISSUDRAFT_1059707	120653	132314	None	7806	1163	61370	No_or_no_constitutive_exon
GGTAAGACAACATCCCTCCTCCTCGCTCGTTGTAACTGACGGGGAACTAGGT	212585	212626	212535	212587	1	SISSUscaffold_21	SISSUDRAFT_1070029	211899	212626	None	7806	1163	61370	No_or_no_constitutive_exon
GTCAGTCATCTAGTGATTTACTCATTCGGAACCTGAGCATTGGGGACCAGTA	217774	217866	217916	217864	-1	SISSUscaffold_21	SISSUDRAFT_374028	216548	218311	None	7806	1163	61370	No_or_no_constitutive_exon
ATTTGCCTGATTTACTCTGCGACACACTGCTGAAAGTGACTCGGGAGCAGCG	53492	53604	53442	53494	1	SISSUscaffold_22	SISSUDRAFT_1043307	52507	54101	None	7806	1163	61370	No_or_no_constitutive_exon
TGCGTCATACGCTAGCTCATCTGTCACCTTTCTGATTTCTGGATGGGCAGCC	61995	62101	62151	62099	-1	SISSUscaffold_22	SISSUDRAFT_1043318	60472	62832	None	7806	1163	61370	No_or_no_constitutive_exon
TCCGTTTGTTCGTTCGTTGGATCAATTGGGCACTGACTGGGATGATGAAGGC	64355	65016	65066	65014	-1	SISSUscaffold_22	SISSUDRAFT_1043320	62950	65918	None	7806	1163	61370	No_or_no_constitutive_exon
TGCGCGCTCCGTCTTATTCGACTGGAGTCGTTCTAACTTGAATGGGAAAGGT	63355	63390	63440	63388	-1	SISSUscaffold_22	SISSUDRAFT_1043320	62950	65918	None	7806	1163	61370	No_or_no_constitutive_exon
TAAGTTGGTGGAACGCATTCCGATATCATTGCTGACTTCAGGGCCTGAAGAG	168123	168315	168073	168125	1	SISSUscaffold_22	SISSUDRAFT_1043376	167176	169343	None	7806	1163	61370	No_or_no_constitutive_exon
GGCTTTCTTTCTCGTAGTGTTGAAGTGTGCTGATTGAGGATGGGGTGTAGCT	182385	182667	182335	182387	1	SISSUscaffold_22	SISSUDRAFT_982502	181553	183622	None	7806	1163	61370	No_or_no_constitutive_exon
CCCAAGTAACCTAGTAATGGGGCAGGCAACTCTAATCTACCGGGGCGTAGCA	214214	214365	214415	214363	-1	SISSUscaffold_22	SISSUDRAFT_1126813	212488	214804	None	7806	1163	61370	No_or_no_constitutive_exon
TTTCTCTTCTTCCGAGTAAATAATGGAGGACTGATGTTTTTGGGGGGTAGAA	102226	102444	102176	102228	1	SISSUscaffold_23	SISSUDRAFT_1043474	99238	102444	None	7806	1163	61370	No_or_no_constitutive_exon
GTCAGCGCTACCGGATTTCTCTCCTTGAAGTCTCTAATAGGGCTGAACAGAT	132379	132440	132490	132438	-1	SISSUscaffold_23	SISSUDRAFT_1126855	131808	133332	None	7806	1163	61370	No_or_no_constitutive_exon
TTTTGATATGCTTTCTAAATCTGAGTATTGATTCGAATCTTGGGCGGCAGGA	174949	175051	175101	175049	-1	SISSUscaffold_23	SISSUDRAFT_1043515	170739	175579	None	7806	1163	61370	No_or_no_constitutive_exon
GGGATGATCTGATCGTTGACCTCAATCGTTAACCATTATGGGTGTAATAGCC	22991	23361	23411	23359	-1	SISSUscaffold_24	SISSUDRAFT_412457	22991	25527	None	7806	1163	61370	No_or_no_constitutive_exon
GTGATCTCCTTCTTGTGTTCTATTAAATCTTAGATATATGGGCGACAAAGGT	96846	96918	96968	96916	-1	SISSUscaffold_24	SISSUDRAFT_415031	95875	98677	None	7806	1163	61370	No_or_no_constitutive_exon
AGCCTCGGGACCACCCATTCAGAAATTTTGGAAGTCTGACTACGGGACAGAA	165222	165351	165401	165349	-1	SISSUscaffold_24	SISSUDRAFT_1018362	164142	167452	None	7806	1163	61370	No_or_no_constitutive_exon
GTCTCCCTTTTGTATCTTCTTCGTCAAACATCACTAACAGGGAGTTGTAGCC	192341	192492	192291	192343	1	SISSUscaffold_24	SISSUDRAFT_1059953	190036	192492	None	7806	1163	61370	No_or_no_constitutive_exon
GTGAGTGCATGAGCGATGGTCGATGACTCGCGTTCTGACGAGGGTGAAAGGG	211191	212231	211141	211193	1	SISSUscaffold_24	SISSUDRAFT_1018393	210768	212978	None	7806	1163	61370	No_or_no_constitutive_exon
CAGCTTTTTCACGTTGAGTGGGGATCATCGTCTGATGACTTGGAGGGCAGTA	28432	28454	28382	28434	1	SISSUscaffold_25	SISSUDRAFT_425953	27640	29319	None	7806	1163	61370	No_or_no_constitutive_exon
GTAAGTCGTTTATCTCATCAATGCGCACAGATATTGATTTAAAGGGGCAGTC	38490	38590	38640	38588	-1	SISSUscaffold_25	SISSUDRAFT_1059977	38187	38734	None	7806	1163	61370	No_or_no_constitutive_exon
TCTCCGTCTTCTTTTCGGGTTTGGTGAGGAGAAAGCTGATGGGGGTGTAGAC	75975	76072	75925	75977	1	SISSUscaffold_25	SISSUDRAFT_982912	74355	76234	None	7806	1163	61370	No_or_no_constitutive_exon
TGTGCGGCATGAATATCTTTGGCGAAGATGGTGTTTCACCGGTTGGGAAGTT	5862	6279	6329	6277	-1	SISSUscaffold_26	SISSUDRAFT_436649	5862	7959	None	7806	1163	61370	No_or_no_constitutive_exon
GATTCTCTTTCCGGTTTCATTTAATTCGATATTGACGACGATATGGGCAGGA	147809	148029	148079	148027	-1	SISSUscaffold_26	SISSUDRAFT_1043882	147580	148258	None	7806	1163	61370	No_or_no_constitutive_exon
GTCAGTTTGTTCTGGTCTGCATTTCCGATCATACTGACTCAATTGGGCAGTC	25273	25303	25223	25275	1	SISSUscaffold_27	SISSUDRAFT_446396	24739	29956	None	7806	1163	61370	No_or_no_constitutive_exon
GGTACTGGTGATTCTCAGGAGCTTAATATTGAGCTGACGATGTGGGACAGGC	25661	25778	25611	25663	1	SISSUscaffold_27	SISSUDRAFT_446396	24739	29956	None	7806	1163	61370	No_or_no_constitutive_exon
TATTCCGGTTGTCTCAGGTTGTTGTCTTTGACCTGGTGTCGAAAGGGCAGAT	44761	44853	44711	44763	1	SISSUscaffold_27	SISSUDRAFT_1043926	44584	45967	None	7806	1163	61370	No_or_no_constitutive_exon
ACTTCCCCCCTCCTCCAAATCCAATCCGAAAAGTACTGATGATGGGACAGAG	80588	80774	80538	80590	1	SISSUscaffold_27	SISSUDRAFT_1043946	79775	82086	None	7806	1163	61370	No_or_no_constitutive_exon
TTTGTGTTTGGGTTGGGTTTGGTTTGAGGGTGGACGCTGATTGGGGATAGAT	85584	85674	85534	85586	1	SISSUscaffold_27	SISSUDRAFT_447776	83321	88335	None	7806	1163	61370	No_or_no_constitutive_exon
TCCACGTTGACTGACTGACTGATTGGTTGTTGGTGGTGGTGGGTATGTAGAG	85974	86065	85924	85976	1	SISSUscaffold_27	SISSUDRAFT_447776	83321	88335	None	7806	1163	61370	No_or_no_constitutive_exon
AGTTGAATGAAATGCTGATTGGGAATTGTGTGGTGATTGTTGGGGTGTAGGT	86692	86824	86642	86694	1	SISSUscaffold_27	SISSUDRAFT_447776	83321	88335	None	7806	1163	61370	No_or_no_constitutive_exon
AGTGTCGTATTTTACGTCCTGCTCCTCAGTATTTAATCTGGGCAATGAAGGG	107570	107671	107721	107669	-1	SISSUscaffold_27	SISSUDRAFT_448761	106605	108681	None	7806	1163	61370	No_or_no_constitutive_exon
ATCGCCAGCAACGTACCTATTTACGAATCGCTCATTTTCTGTGGGACAAGCT	182926	183150	182876	182928	1	SISSUscaffold_28	SISSUDRAFT_1118245	182030	183150	None	7806	1163	61370	No_or_no_constitutive_exon
CTTTTTTCCTCTGGGTATGGCAACGGGGCTGATGGGTGTGTGGGGTGTAGTG	15006	15154	15204	15152	-1	SISSUscaffold_29	SISSUDRAFT_1031877	9530	16538	None	7806	1163	61370	No_or_no_constitutive_exon
GTGCAGGTATCTCATGGTCCATCAATTTCTGACCTAGGGCCGCGACAGAGGC	71636	71866	71916	71864	-1	SISSUscaffold_29	SISSUDRAFT_480239	71636	73198	None	7806	1163	61370	No_or_no_constitutive_exon
TACGTCTTTTTTTGTTCTTTTTTTGGGATGAGGCTAAGAAGGGGGTATAGCA	151032	151721	151771	151719	-1	SISSUscaffold_29	SISSUDRAFT_1044217	151032	152667	None	7806	1163	61370	No_or_no_constitutive_exon
AGTCCTTAACCATATTCCGACGAGATCTAATCATTGCTGAATGGGTATAGGT	165498	165770	165820	165768	-1	SISSUscaffold_29	SISSUDRAFT_1118291	165498	166685	None	7806	1163	61370	No_or_no_constitutive_exon
GTATGTACCGTTTTCTCCTCTTGAAAACCGCATGTATTGATTGGGAGCAGTA	169517	170025	170075	170023	-1	SISSUscaffold_29	SISSUDRAFT_1031917	169517	170740	None	7806	1163	61370	No_or_no_constitutive_exon
AAGACCCCTTTTCTGTCCTCTCCTCCCTCCTCTTTTGTGAATGGGAATAGGA	15477	16231	15427	15479	1	SISSUscaffold_30	SISSUDRAFT_1113349	14925	16927	None	7806	1163	61370	No_or_no_constitutive_exon
CCCTCCTCATCCCCCTACTTGTTACTGTTACTAATCGATGATGTGGGTAGCG	18535	18628	18485	18537	1	SISSUscaffold_30	SISSUDRAFT_1018915	16960	19571	None	7806	1163	61370	No_or_no_constitutive_exon
AGGCCCTCCATTCAATCCGATCTTCGAGAAAAGCTGACGTGAGGGGGTAGTC	18814	18937	18764	18816	1	SISSUscaffold_30	SISSUDRAFT_1018915	16960	19571	None	7806	1163	61370	No_or_no_constitutive_exon
CGTCTAGCTTATCATTCCATTCCGCCTGTGCTGATGAGTGTGTGGGGCAGAC	138860	139058	139108	139056	-1	SISSUscaffold_30	SISSUDRAFT_1060343	138507	139550	None	7806	1163	61370	No_or_no_constitutive_exon
AGCCATTATGAACATCCAAGATTTATCCGTTATCTTATCTGGGGAAACAGCC	151962	152268	151912	151964	1	SISSUscaffold_30	SISSUDRAFT_518418	151290	152268	None	7806	1163	61370	No_or_no_constitutive_exon
GTACGTCTACTTCTGGTTATGACGAATTTGAAGATTGACAGTGGGTGTAGTT	184162	184224	184112	184164	1	SISSUscaffold_30	SISSUDRAFT_1002256	183451	184801	None	7806	1163	61370	No_or_no_constitutive_exon
AACCTCGCTCGCAGGACGAGGCTACCGCGTTGCTGTCGTCGTGGTGGGAGCA	1697	2818	2868	2816	-1	SISSUscaffold_31	SISSUDRAFT_1018989	1254	4189	None	7806	1163	61370	No_or_no_constitutive_exon
ATACTGCACTGCTGTATCGATATCCTGAGGAAGTGGGGCTGGAACGTAAGTC	1254	1660	1710	1658	-1	SISSUscaffold_31	SISSUDRAFT_1018989	1254	4189	None	7806	1163	61370	No_or_no_constitutive_exon
CCGGAAATTATATCAGACAGTGGAAGTTAAAGCTCGGTTTCAGGGAAGAGAT	15868	16071	15818	15870	1	SISSUscaffold_31	SISSUDRAFT_1018996	11155	18156	None	7806	1163	61370	No_or_no_constitutive_exon
GGTCAGCCTTTTTATTAAAATTATATAGTGCGAGACTGATGAGGGTGTAGGC	46765	46948	46998	46946	-1	SISSUscaffold_31	SISSUDRAFT_1044373	45413	47514	None	7806	1163	61370	No_or_no_constitutive_exon
CTCTTTCTCTCTTTTCGATTTACGCAACGTTTTATTGACGGTGGGTGCAGTT	45413	45521	45571	45519	-1	SISSUscaffold_31	SISSUDRAFT_1044373	45413	47514	None	7806	1163	61370	No_or_no_constitutive_exon
CTCTCTCGCTCTGTTCTGTACGAGTTAATGATCATCTTTTTGTGGGAAAGGA	64263	64790	64213	64265	1	SISSUscaffold_31	SISSUDRAFT_524582	63847	64790	None	7806	1163	61370	No_or_no_constitutive_exon
TATTCGGCGTGAAGTTTAGATAGGCGCCGATTCTCATAATTGGGATATAGCA	79471	79536	79586	79534	-1	SISSUscaffold_31	SISSUDRAFT_1060385	79101	80109	None	7806	1163	61370	No_or_no_constitutive_exon
ACAGTCGTCTTCCCATCTTACGCATTTGATGTATTGATCGGGTGCCGAAGCA	95035	95716	95766	95714	-1	SISSUscaffold_31	SISSUDRAFT_1127342	89527	96207	None	7806	1163	61370	No_or_no_constitutive_exon
AGGTACACTCGCTTTACGATTTCAATCCGATTCGCTGACTCGGGATATAGTA	93098	93137	93187	93135	-1	SISSUscaffold_31	SISSUDRAFT_1127342	89527	96207	None	7806	1163	61370	No_or_no_constitutive_exon
GTAGGTCGTTGATTCTCTGGTGCATGAATGTGCGTTGATGGGGATTGCAGGT	124684	125568	125618	125566	-1	SISSUscaffold_31	SISSUDRAFT_1044408	123738	126058	None	7806	1163	61370	No_or_no_constitutive_exon
CCGTATGTCCATCTCGCCATCAATGACGTCATCGTCTAACAAGGGTTTAGAT	46365	46457	46507	46455	-1	SISSUscaffold_32	SISSUDRAFT_1127384	45383	47957	None	7806	1163	61370	No_or_no_constitutive_exon
TAAGATTTTATTGTTGGCATCGCCGGCGAAAATGAGCTAAGGGAGCACAGTT	100094	100239	100044	100096	1	SISSUscaffold_32	SISSUDRAFT_1127403	98729	101011	None	7806	1163	61370	No_or_no_constitutive_exon
GGTGAGTCTAATCCTGCTTCTGTTCGGCATGTCTGACGAAGGAGGGACAGTT	145661	145833	145611	145663	1	SISSUscaffold_32	SISSUDRAFT_532010	144051	145833	None	7806	1163	61370	No_or_no_constitutive_exon
TTTATTCTTTGTCTAATTGAGTGGGGACGGAGGTTGATTTGGATGGGTAGGA	165651	165706	165756	165704	-1	SISSUscaffold_32	SISSUDRAFT_532963	164544	166529	None	7806	1163	61370	No_or_no_constitutive_exon
CGGCTAGACCAAGCGATAATCTCCCTGAATGTAACCTGACCAAGGGACAGAT	166043	166116	166166	166114	-1	SISSUscaffold_33	SISSUDRAFT_1032158	164484	166393	None	7806	1163	61370	No_or_no_constitutive_exon
GAGTTTGATTGTGCCAAGAACCTATGGCTCTCGCTGAGGGCGGAGAACAGCT	13532	13591	13641	13589	-1	SISSUscaffold_34	SISSUDRAFT_1060565	13457	14731	None	7806	1163	61370	No_or_no_constitutive_exon
GTAAGAATATTATAACCCCGGAACTGGGCATGTTTGACCAAGGGTTGCAGGA	67173	67219	67123	67175	1	SISSUscaffold_34	SISSUDRAFT_545984	66237	67978	None	7806	1163	61370	No_or_no_constitutive_exon
ATGCCACATATTCATAATCATCACTTGACTGAAATCTGGGCGAGTAGTAGCA	81492	81632	81442	81494	1	SISSUscaffold_34	SISSUDRAFT_547664	80787	83303	None	7806	1163	61370	No_or_no_constitutive_exon
CAAACAGACAAGACATTACGCTCGATTGACTGAACGGTTGGGTGATATAGAC	92550	92605	92655	92603	-1	SISSUscaffold_34	SISSUDRAFT_983792	91177	93091	None	7806	1163	61370	No_or_no_constitutive_exon
AGGTCAGTTTAATTCTAGTCTTCATCGTGCCATGGCTTAACAGGGAACAGAG	106055	106195	106245	106193	-1	SISSUscaffold_34	SISSUDRAFT_983879	104171	108278	None	7806	1163	61370	No_or_no_constitutive_exon
GAAGTGAGTGCTTCTGTCGTCTTTTGGAAATTTACGTTAACTGGGAACAGGT	111163	111627	111113	111165	1	SISSUscaffold_34	SISSUDRAFT_1044704	110405	111627	None	7806	1163	61370	No_or_no_constitutive_exon
CGTACGTTAGAAAACAGCTCGAAATAATCGTGACTCTGAGGGAAATTCAGGA	119873	119992	119823	119875	1	SISSUscaffold_34	SISSUDRAFT_1060608	118484	120547	None	7806	1163	61370	No_or_no_constitutive_exon
ATAGGTACGCACTGGAGTAAACTCATCTCGTAATGCTGACTAGGGTGTAGTT	120976	121089	121139	121087	-1	SISSUscaffold_34	SISSUDRAFT_1019318	120549	121716	None	7806	1163	61370	No_or_no_constitutive_exon
GTTGGGCGGATATGATGCAGAGGTTGCTAGCACTGAAAGAGGGCTCAAAGAG	122459	122668	122409	122461	1	SISSUscaffold_34	SISSUDRAFT_1060610	121899	129738	None	7806	1163	61370	No_or_no_constitutive_exon
ATTTGTAGTTGGTCTTCTATACTAGGATGAATATTAATACTGGGAATCAGAT	144141	144386	144091	144143	1	SISSUscaffold_34	SISSUDRAFT_549674	143387	146139	None	7806	1163	61370	No_or_no_constitutive_exon
TCCCAGACGATGCAATAGGCGACGATGAGCAAAGGGTTCAATGGGACCAGAG	157422	157534	157584	157532	-1	SISSUscaffold_34	SISSUDRAFT_983884	150396	158556	None	7806	1163	61370	No_or_no_constitutive_exon
AGTCGATAGGGCTTCGGTGCGACATTATCAAGTTTGACGTCATTGGGAAGGT	170294	170491	170541	170489	-1	SISSUscaffold_34	SISSUDRAFT_983859	169851	173117	None	7806	1163	61370	No_or_no_constitutive_exon
CGTCTCTTGCTCCCCGTTTCTACTCCTTTTGTTGACATTCGGGGTTGTAGTG	184878	185231	184828	184880	1	SISSUscaffold_34	SISSUDRAFT_1044747	183381	185231	None	7806	1163	61370	No_or_no_constitutive_exon
GTAAGACTAAGATTGCTCCATCTTCATTCTGATATTCAGGGCTGAAACAGGA	5848	5876	5798	5850	1	SISSUscaffold_35	SISSUDRAFT_983951	5099	7398	None	7806	1163	61370	No_or_no_constitutive_exon
AGTCACTCGACGCACAATATTCATTTTTCCCTTCTCATGCGAGGGAAAAGAC	33260	33370	33420	33368	-1	SISSUscaffold_35	SISSUDRAFT_1019382	32578	33751	None	7806	1163	61370	No_or_no_constitutive_exon
GTACGTTGAAGTCCGCTGCTTATCGAGTCAGTACTTATACGGGAGATTAGAA	48060	48127	48010	48062	1	SISSUscaffold_35	SISSUDRAFT_1044771	46369	48940	None	7806	1163	61370	No_or_no_constitutive_exon
CGTAAGTTTGGTCAATCCATTTGCTGGTACAGCGACTGACGTGGGAGCAGGA	102925	103005	102875	102927	1	SISSUscaffold_35	SISSUDRAFT_557058	102589	103651	None	7806	1163	61370	No_or_no_constitutive_exon
TGTACGTCCCCATTTTTGGCGCGGATGGAATTTGGGTTGATGGAGGGTAGAA	125509	125676	125459	125511	1	SISSUscaffold_35	SISSUDRAFT_983945	124728	126042	None	7806	1163	61370	No_or_no_constitutive_exon
GGATAGTAGAAGATGGAGTGTGGAATGCTGAGATTGGGTTGTGCGGATAGGC	33162	33239	33289	33237	-1	SISSUscaffold_36	SISSUDRAFT_1044867	31111	33539	None	7806	1163	61370	No_or_no_constitutive_exon
CTGAGTATGTTTCAGTTGTCTCACAAATCTTTCTATTTTGTGGGGTACAGTG	92576	92603	92526	92578	1	SISSUscaffold_36	SISSUDRAFT_1044900	92430	94472	None	7806	1163	61370	No_or_no_constitutive_exon
TATGTACCTCCCTCCCTTATGAACAGGCTTGATTTGCTAAGGGTTGGTAGGT	114883	115019	115069	115017	-1	SISSUscaffold_36	SISSUDRAFT_1118645	113636	115263	None	7806	1163	61370	No_or_no_constitutive_exon
TTTCACGATTAATAATACCAATTGATATTGATGTCTGGATGATGGGATAGAC	114071	114201	114251	114199	-1	SISSUscaffold_36	SISSUDRAFT_1118645	113636	115263	None	7806	1163	61370	No_or_no_constitutive_exon
CTTTCGTGAGCGTAAATAGGGAATGGGTGACTGACTCGGTGGGGGTGTAGGC	164401	164506	164556	164504	-1	SISSUscaffold_36	SISSUDRAFT_1044944	162322	168368	None	7806	1163	61370	No_or_no_constitutive_exon
TTGACATTCTGCAGGGTCCCGTTTCCTGACCCTGTCTCGCGGGTTCAAAGAA	17375	17444	17325	17377	1	SISSUscaffold_38	SISSUDRAFT_1045066	16689	19456	None	7806	1163	61370	No_or_no_constitutive_exon
GTCAGACCTATCCTTCTCATTTTCGTGAATATTCAGCTGATGGGATATAGGC	40682	40739	40632	40684	1	SISSUscaffold_38	SISSUDRAFT_1045082	39239	41472	None	7806	1163	61370	No_or_no_constitutive_exon
AAGTAAGCTCTGAATATTTGGTTTCCACTGAGAGTCTAATGGAGGGACAGAT	40787	40797	40737	40789	1	SISSUscaffold_38	SISSUDRAFT_1045082	39239	41472	None	7806	1163	61370	No_or_no_constitutive_exon
AGCGGTTTCCCATCCCACGCAGTCCTAACTGACTGGGAGCAATCGGGCAGCG	45567	45585	45517	45569	1	SISSUscaffold_38	SISSUDRAFT_578575	43439	45965	None	7806	1163	61370	No_or_no_constitutive_exon
TCTTGGACGGCTTCAAATTGAAGTGAGGCTAATTTTGTTGCCGGGGATAGAC	58843	59022	58793	58845	1	SISSUscaffold_38	SISSUDRAFT_579966	58516	59949	None	7806	1163	61370	No_or_no_constitutive_exon
GTTTCTTCTTGACAGAATATAGTGTGCTGATGAGGTGTTGCGGGGAACAGCA	62865	62888	62938	62886	-1	SISSUscaffold_38	SISSUDRAFT_1045100	62288	63060	None	7806	1163	61370	No_or_no_constitutive_exon
CGTCCCAGACGTTACTTATCGATGAAAAAATGCTTGACCAGGGAGTATAGAT	83821	83844	83771	83823	1	SISSUscaffold_38	SISSUDRAFT_984356	82120	84488	None	7806	1163	61370	No_or_no_constitutive_exon
TCCGTGGTTTCCCCGCTCATTTGTGCCTGTTCTCATGGTGGGGCGTATAGGT	97021	97050	96971	97023	1	SISSUscaffold_38	SISSUDRAFT_1045119	96522	98934	None	7806	1163	61370	No_or_no_constitutive_exon
TTCATTTGCTGTCAATCAGCCGTGGCCAATAATATTCGTATGGGTGGAAGTG	124892	124920	124842	124894	1	SISSUscaffold_38	SISSUDRAFT_1127777	123154	125735	None	7806	1163	61370	No_or_no_constitutive_exon
GGTCCGTGACGATTTTCTTAAGGAGATCATCGGTTTAACTCGGGGTGTAGAT	138783	139010	138733	138785	1	SISSUscaffold_38	SISSUDRAFT_581289	137679	139010	None	7806	1163	61370	No_or_no_constitutive_exon
CAAGGTGATCCCATTACTATCCAACAGAATCTTAGCTGACGGGATCATAGGC	167245	167527	167577	167525	-1	SISSUscaffold_38	SISSUDRAFT_1060877	164188	167969	None	7806	1163	61370	No_or_no_constitutive_exon
CGGTACGTTCGTTCATGCTGTGGAATACTACTTGACTTACCGGGACGTAGAC	68761	68971	69021	68969	-1	SISSUscaffold_39	SISSUDRAFT_1045211	68496	71304	None	7806	1163	61370	No_or_no_constitutive_exon
GAGTATAAGGCATTTCGTCAGAATCCAATATCGGACTAAAATATGGGAAGGT	81964	82095	82145	82093	-1	SISSUscaffold_39	SISSUDRAFT_1118783	81062	84865	None	7806	1163	61370	No_or_no_constitutive_exon
ATTCGTTGTCGTATTCATGAGCTCCTCACTTATCTTTTTCGGGCGCGTAGTT	85116	85454	85504	85452	-1	SISSUscaffold_39	SISSUDRAFT_1060914	85116	86880	None	7806	1163	61370	No_or_no_constitutive_exon
GTCTTAGTTTTCCTGATCTGTGTGTCGTGTGCTCATCCGGGGATAATTAGAA	115326	115929	115276	115328	1	SISSUscaffold_39	SISSUDRAFT_1070435	114494	116903	None	7806	1163	61370	No_or_no_constitutive_exon
GTACGTTGAGCAAGCGCAGTTTTGGATCTGAGACTAATTGGGAATGCAAGGT	117909	118686	118736	118684	-1	SISSUscaffold_39	SISSUDRAFT_590270	117018	118951	None	7806	1163	61370	No_or_no_constitutive_exon
TATGTACCTCTTCGAATACTATTACGCATTTGGTTAATTCGGGTGATCAGGC	126142	126170	126092	126144	1	SISSUscaffold_39	SISSUDRAFT_1045240	124146	126660	None	7806	1163	61370	No_or_no_constitutive_exon
ATCCAACCAAGCCAGGGTGTGCATGACTGATAAAGCACTTGGGTGACCAGAC	12895	12961	12845	12897	1	SISSUscaffold_40	SISSUDRAFT_1019885	12103	13630	None	7806	1163	61370	No_or_no_constitutive_exon
AGTCTCACTCGTTTCGGCTATCAGAGATGTGCCTTAACCCAGGGTCACAGAT	52876	53057	52826	52878	1	SISSUscaffold_40	SISSUDRAFT_1045307	52294	55216	None	7806	1163	61370	No_or_no_constitutive_exon
TTGGCATAGATCGCATCTCTGTGGCGGGAGCTAATTGTCAAGGGTCCAAGAC	55608	55786	55558	55610	1	SISSUscaffold_40	SISSUDRAFT_1045308	55021	57381	None	7806	1163	61370	No_or_no_constitutive_exon
CGTAAGATCTACTCTGTTCGACAGCACAACGCAGAGCTCAGGGTATGCAGGT	84363	84464	84313	84365	1	SISSUscaffold_40	SISSUDRAFT_623284	82660	84915	None	7806	1163	61370	No_or_no_constitutive_exon
TGAGCATATATGTACCTGCTTATATGCTATTATCTTAGAGGGGATCGCAGGA	97041	97131	97181	97129	-1	SISSUscaffold_40	SISSUDRAFT_1045330	93781	97983	None	7806	1163	61370	No_or_no_constitutive_exon
GCGTGTCAAACCCCATTTCAATGAGCGCATATACTAATGTGGGGTTGTAGAT	94759	94801	94851	94799	-1	SISSUscaffold_40	SISSUDRAFT_1045330	93781	97983	None	7806	1163	61370	No_or_no_constitutive_exon
TTGTCTGGCTTGATCTCGTATTGAAGGAACGATACACATCTCGGGAATAGAT	116083	116165	116033	116085	1	SISSUscaffold_40	SISSUDRAFT_1060995	113695	116368	None	7806	1163	61370	No_or_no_constitutive_exon
AGTCTTGTTATGGAATCCCTCAACAAGACGCCTTCTGAAGGGGCAGGTAGAT	41979	42123	41929	41981	1	SISSUscaffold_41	SISSUDRAFT_627930	41436	43161	None	7806	1163	61370	No_or_no_constitutive_exon
TCCCTTTTCTTATTATTCTTGATTTTATTCATACCCGTGTGGGGAAGCAGAC	120281	120368	120231	120283	1	SISSUscaffold_41	SISSUDRAFT_629641	119818	120660	None	7806	1163	61370	No_or_no_constitutive_exon
TACCCCCTCCTTCCCCCCGCATCCTGGCCATGCTAACCGTGGGCTGGCAGTT	150131	150304	150354	150302	-1	SISSUscaffold_41	SISSUDRAFT_1061061	146470	150837	None	7806	1163	61370	No_or_no_constitutive_exon
TCTTTTATTCGATTCCATGGGCAGGGTGTTGATTTGGGGCTGGGGTGTAGGT	148981	149108	149158	149106	-1	SISSUscaffold_41	SISSUDRAFT_1061061	146470	150837	None	7806	1163	61370	No_or_no_constitutive_exon
CGTCCCCCTTCTCACCTATTATTTTATTTGATCTAATTTTTGGGGGGTAGAG	148693	148928	148978	148926	-1	SISSUscaffold_41	SISSUDRAFT_1061061	146470	150837	None	7806	1163	61370	No_or_no_constitutive_exon
CTTTTCCTTGGATAAAGAAGATGCTGATGCTGATGTTGATGGGTTGATAGGG	158049	158421	158471	158419	-1	SISSUscaffold_41	SISSUDRAFT_631575	158049	160779	None	7806	1163	61370	No_or_no_constitutive_exon
TTGGATCTTCGGGAGTGGTTGGTCGTTGTTGATTGATGATTGGGGCGTAGGA	164031	164091	163981	164033	1	SISSUscaffold_41	SISSUDRAFT_631691	162371	165391	None	7806	1163	61370	No_or_no_constitutive_exon
ACACCCACTCATTGCCCCACTCATGCTAATTCTTGTCATGGGTTGAATAGAC	20439	20661	20389	20441	1	SISSUscaffold_42	SISSUDRAFT_1045491	20050	21986	None	7806	1163	61370	No_or_no_constitutive_exon
TCCTGGGGAGATACCGTACACTCTAGGCTGAATAACCACGTGGGATATAGAG	36957	37274	36907	36959	1	SISSUscaffold_42	SISSUDRAFT_634407	34407	37274	None	7806	1163	61370	No_or_no_constitutive_exon
GGTGTCAGTCAGACGTCGGGGCCATAGGATGTTCTTGTGTAACCGGGCAGGG	116471	117036	117086	117034	-1	SISSUscaffold_42	SISSUDRAFT_1020122	116471	118080	None	7806	1163	61370	No_or_no_constitutive_exon
GTCCTTCTCTCTTGCTCGTATTGAGGATAGGATGTTGATTGGGTGTGTAGGA	3437	3782	3387	3439	1	SISSUscaffold_45	SISSUDRAFT_1045738	2431	3782	None	7806	1163	61370	No_or_no_constitutive_exon
TCTAGATTGCCAGGAAATAATCTGATTACTGAATGCTAGGGACAAAACAGAG	38774	38806	38856	38804	-1	SISSUscaffold_45	SISSUDRAFT_1061235	38657	39745	None	7806	1163	61370	No_or_no_constitutive_exon
TCAACACTCAGTCCTGGACTGATTATTGATTGAGTACGGAAGGGGTTTAGAT	70074	70235	70024	70076	1	SISSUscaffold_45	SISSUDRAFT_985036	69844	71018	None	7806	1163	61370	No_or_no_constitutive_exon
CCACCAACGTACACAAGCACACACATATGTAACTCGAATCGCGGGCACAGAT	78269	78388	78219	78271	1	SISSUscaffold_45	SISSUDRAFT_1128146	77707	80165	None	7806	1163	61370	No_or_no_constitutive_exon
CCCGTGTTCAAATTTTCGAATGACTGACGCCGATGTTTTTTGTGGGGTAGAG	87895	87938	87988	87936	-1	SISSUscaffold_45	SISSUDRAFT_1020359	85587	88144	None	7806	1163	61370	No_or_no_constitutive_exon
TGAGTCGATCATTGTATGGAGGCAGGTGGATACTGATCGGGGCGATGTAGCG	98317	98387	98267	98319	1	SISSUscaffold_45	SISSUDRAFT_1045791	95785	99864	None	7806	1163	61370	No_or_no_constitutive_exon
AAGTAAGCTTTATAGTCTTATGTGGCATTGCAGCCTCTGAGGGACGCTAGCT	114516	114745	114795	114743	-1	SISSUscaffold_45	SISSUDRAFT_1061263	112443	115129	None	7806	1163	61370	No_or_no_constitutive_exon
CACCTATATATCCTCAATCAGTATTAATAATCGATAATGGGTGGATGTAGGA	34160	34786	34836	34784	-1	SISSUscaffold_43	SISSUDRAFT_1003438	33039	34914	None	7806	1163	61370	No_or_no_constitutive_exon
TGGCTAAGATGGAGGTCGATGGGGAGAAAGTGGAAGACGGGGAAGAAGAGTA	33457	33523	33573	33521	-1	SISSUscaffold_43	SISSUDRAFT_1003438	33039	34914	None	7806	1163	61370	No_or_no_constitutive_exon
TACGTTCCTTTCTTTCGTTCGTCGGGGTATGATGCGCTGACGGGAAATAGAC	38157	40293	38107	38159	1	SISSUscaffold_43	SISSUDRAFT_1032640	38082	41308	None	7806	1163	61370	No_or_no_constitutive_exon
CGGAGTGGGGAGTGGTTGGGATAGTGCGAGTGATACGGGGAGTGAGGAAGAT	77044	77295	77345	77293	-1	SISSUscaffold_43	SISSUDRAFT_984858	76667	78344	None	7806	1163	61370	No_or_no_constitutive_exon
ATTTGAATATTTTTGGAGATGTGCGTGATTGTTGATGGTGGGGTTGGTAGGC	83967	84183	83917	83969	1	SISSUscaffold_43	SISSUDRAFT_1118967	82953	84183	None	7806	1163	61370	No_or_no_constitutive_exon
TGCTAGATCTTAGCTCTATTTTCATGGTTGAAACTTATATTTGGGAGCAGCT	94238	94550	94188	94240	1	SISSUscaffold_43	SISSUDRAFT_640687	93483	94926	None	7806	1163	61370	No_or_no_constitutive_exon
ACTTCTCTCCATCATTCATGTTTCTGACTCATGACGGTATTGGGGTATAGTT	133173	133322	133123	133175	1	SISSUscaffold_43	SISSUDRAFT_1045632	132716	135292	None	7806	1163	61370	No_or_no_constitutive_exon
GTTCTTCTTCCCCCTCTTCTTTGGTGCGAGAGACTTATGGGATGGTGTAGGG	144619	144683	144569	144621	1	SISSUscaffold_43	SISSUDRAFT_1045637	141854	144947	None	7806	1163	61370	No_or_no_constitutive_exon
TCTTCTTGACGAGTTCATTGGATATTTTGCTTATTGCGGATTGAGGGCAGAT	146422	146508	146372	146424	1	SISSUscaffold_43	SISSUDRAFT_1045638	145402	147763	None	7806	1163	61370	No_or_no_constitutive_exon
TCGATTCTATAGCATGCTCGACGCATTCTGAGGTTCATTGGGTGATACAGGA	146563	146684	146513	146565	1	SISSUscaffold_43	SISSUDRAFT_1045638	145402	147763	None	7806	1163	61370	No_or_no_constitutive_exon
TTCATCAGTCCCGAACCCATCTGTATGCTTCCACGCCGTGCAGATGGGAGAA	150714	150907	150664	150716	1	SISSUscaffold_43	SISSUDRAFT_984836	148237	151383	None	7806	1163	61370	No_or_no_constitutive_exon
CGACATATATTGCCATCTATCAATTTTCGAATGTTCATATGGGGCTGTAGGC	156742	156870	156920	156868	-1	SISSUscaffold_43	SISSUDRAFT_641906	155315	157212	None	7806	1163	61370	No_or_no_constitutive_exon
GTTTGTTCTCTAGCTCCTATGCATTCACCCCGACTGACGATGTGGGGAAGGG	155765	155833	155883	155831	-1	SISSUscaffold_43	SISSUDRAFT_641906	155315	157212	None	7806	1163	61370	No_or_no_constitutive_exon
CCTCCTTCTTCCATCCTTGAATTATTTGATTGTTGATGTGGGGGGTGTAGAG	42818	43059	43109	43057	-1	SISSUscaffold_44	SISSUDRAFT_1045669	37952	44466	None	7806	1163	61370	No_or_no_constitutive_exon
CCTCTTTTCTTTAAATAATTGAAAGGGGGCTGATTATTCGGGGTGGGTAGTA	42592	42758	42808	42756	-1	SISSUscaffold_44	SISSUDRAFT_1045669	37952	44466	None	7806	1163	61370	No_or_no_constitutive_exon
TTTTTTTTTGGTTTGTTGAGTTGGGGGATGAGGCTGATTGGAGGGTTTAGTG	42005	42124	42174	42122	-1	SISSUscaffold_44	SISSUDRAFT_1045669	37952	44466	None	7806	1163	61370	No_or_no_constitutive_exon
GTTCTTTCCTGTGTTTTTGGGGAGGCTGGAATGCTGACTTGGCGGGATAGTT	41100	41162	41212	41160	-1	SISSUscaffold_44	SISSUDRAFT_1045669	37952	44466	None	7806	1163	61370	No_or_no_constitutive_exon
GTTCCCATCCTTCATCTTCATACGAACGACAATGGCTAACGGGTGGGTAGGC	45932	46353	46403	46351	-1	SISSUscaffold_44	SISSUDRAFT_1045673	44593	46867	None	7806	1163	61370	No_or_no_constitutive_exon
GGGCCTCCCCCCATTTTTCATCAACTATCAGAAAGCTAACGGGTGTGTAGAT	45591	45853	45903	45851	-1	SISSUscaffold_44	SISSUDRAFT_1045673	44593	46867	None	7806	1163	61370	No_or_no_constitutive_exon
CCCCATTTTTTACGGGTTTAAGGTTTTGTTGATAGCTAATGTGGGTGTAGGT	45181	45533	45583	45531	-1	SISSUscaffold_44	SISSUDRAFT_1045673	44593	46867	None	7806	1163	61370	No_or_no_constitutive_exon
AGTGAGTGGAACATAGTCGAGTCCCAGACAAGGCTGACCGGGCACGATAGCA	83784	83961	84011	83959	-1	SISSUscaffold_44	SISSUDRAFT_646729	80296	85310	None	7806	1163	61370	No_or_no_constitutive_exon
CTCAGGCGGCTCATGGACAGAACTCTTACTGATATGGGATATGGATGTAGCC	114085	114169	114219	114167	-1	SISSUscaffold_44	SISSUDRAFT_1061206	113749	116235	None	7806	1163	61370	No_or_no_constitutive_exon
TGAGTCATTCTCAACGATTTTTTACTTCTGCATTTCTAACTGAGGGACAGAC	148485	148585	148435	148487	1	SISSUscaffold_44	SISSUDRAFT_984886	147204	148585	None	7806	1163	61370	No_or_no_constitutive_exon
TAAGTCGACTCTTTTGCCATTAGGAGCGGATTCTGAGCTTGAAGGGACAGCC	156198	156226	156276	156224	-1	SISSUscaffold_44	SISSUDRAFT_984892	154993	157361	None	7806	1163	61370	No_or_no_constitutive_exon
TGGGTATGGTTGAAAATATTTTTGAATCCCCAAAGCTGATGGGTTTGAAGGC	6753	7417	6703	6755	1	SISSUscaffold_46	SISSUDRAFT_985166	6375	9109	None	7806	1163	61370	No_or_no_constitutive_exon
TCATATGCCTTGAAACACCGAAGCCACCCGATTAAACACATGGGAGCAAGCT	25795	25872	25922	25870	-1	SISSUscaffold_46	SISSUDRAFT_657348	25054	26193	None	7806	1163	61370	No_or_no_constitutive_exon
AATTGATTGATTTATGCCGGGACCTGGTTGTGCTGACGACATGGGAACAGAC	25369	25477	25527	25475	-1	SISSUscaffold_46	SISSUDRAFT_657348	25054	26193	None	7806	1163	61370	No_or_no_constitutive_exon
GGTATGTGGTCTGCACTCGAACTGAAGTCCAATTCTTATTGCGGGCGAAGAT	38945	39067	38895	38947	1	SISSUscaffold_46	SISSUDRAFT_1061292	37024	39067	None	7806	1163	61370	No_or_no_constitutive_exon
GGTTCGATCTTTGCATACTCGCCATTGATGAGAGCTAATATCGGGAACAGGA	65635	65705	65755	65703	-1	SISSUscaffold_46	SISSUDRAFT_1128196	64525	70353	None	7806	1163	61370	No_or_no_constitutive_exon
AGCATTATTCTGAGATGCCCGACCATTGATATCTTACGCGGGGAAGTCAGCC	65853	65934	65984	65932	-1	SISSUscaffold_47	SISSUDRAFT_666102	65081	67091	None	7806	1163	61370	No_or_no_constitutive_exon
AATGAATTATTCCGGCTCCAACACTGACTGATCCTTTTGCGGGTCGATAGTA	90685	90723	90773	90721	-1	SISSUscaffold_47	SISSUDRAFT_666715	90224	92041	None	7806	1163	61370	No_or_no_constitutive_exon
AGTACGTCTTTCACTTGCTTAATATTGCCATCGTTCTGACTGGGTAACAGCT	128243	128381	128431	128379	-1	SISSUscaffold_47	SISSUDRAFT_1045976	127026	129508	None	7806	1163	61370	No_or_no_constitutive_exon
TTATCCGTCCGTCTCTGAATGACCTGAGCCTCACAATCACGGGTATGTAGTG	135770	135895	135720	135772	1	SISSUscaffold_47	SISSUDRAFT_1070619	133598	135895	None	7806	1163	61370	No_or_no_constitutive_exon
TATATACTCCCTGAGAACAAATTGATTTCTATATTAACGACAACGGGAAGAG	137219	137496	137546	137494	-1	SISSUscaffold_47	SISSUDRAFT_667630	137219	138350	None	7806	1163	61370	No_or_no_constitutive_exon
ACGCCTTTCCCCAGCGGTAAACGCTTATGAGTGTCTGATTGGGCGAATAGGA	142438	142624	142674	142622	-1	SISSUscaffold_47	SISSUDRAFT_1061374	142438	143717	None	7806	1163	61370	No_or_no_constitutive_exon
ACGGCGTTTCTTTTCATCTTGGATATCCTCGTCATCTTTGATGGGCTAAGGG	32153	32343	32103	32155	1	SISSUscaffold_48	SISSUDRAFT_1020607	31587	34781	None	7806	1163	61370	No_or_no_constitutive_exon
TGGTACGTATCATCAGCCTTCGTACGACGCCGCACTGACAGTCTGGGAAGCT	35239	35603	35653	35601	-1	SISSUscaffold_48	SISSUDRAFT_1046009	34808	36541	None	7806	1163	61370	No_or_no_constitutive_exon
TAGGCTCCCTCCTTCACTCATAGAGCCGCTCATTGAATCGGGAAAAACAGAT	39417	39555	39605	39553	-1	SISSUscaffold_48	SISSUDRAFT_1032866	36723	40174	None	7806	1163	61370	No_or_no_constitutive_exon
TACCTCGATTTGTATCTCTTCACTAGACACCGAGCCTGGGCGGGTCAAAGAT	68175	68227	68277	68225	-1	SISSUscaffold_48	SISSUDRAFT_1061403	67757	71921	None	7806	1163	61370	No_or_no_constitutive_exon
GTGGCTCACCATCGACTGCCTCGATCTTCTTCTTACCATAGATTGGGAAGGT	114627	114910	114577	114629	1	SISSUscaffold_48	SISSUDRAFT_985336	114228	115627	None	7806	1163	61370	No_or_no_constitutive_exon
ATTGTGAGTTTAGTTACGCCCCCAATCAATCGTTTCTGAAGGGCGACTAGGA	58325	59056	59106	59054	-1	SISSUscaffold_49	SISSUDRAFT_1004019	57237	60585	None	7806	1163	61370	No_or_no_constitutive_exon
TTGTTCCTTCAAATGTTTGATCGGAATTCATGGCATTTTTGTGGGTGAAGGT	63907	63951	63857	63909	1	SISSUscaffold_49	SISSUDRAFT_677191	63063	65576	None	7806	1163	61370	No_or_no_constitutive_exon
GCGTCGTTCAATAGGTTACAAGAAATAATGATTGATGAATTTGAGGGAAGTC	64157	64273	64107	64159	1	SISSUscaffold_49	SISSUDRAFT_677191	63063	65576	None	7806	1163	61370	No_or_no_constitutive_exon
GTACGTTTTCTTTGGCTACTAAGATAGGATTGTATTGACTGGGGATACAGAA	11408	11575	11358	11410	1	SISSUscaffold_55	SISSUDRAFT_985902	10161	13515	None	7806	1163	61370	No_or_no_constitutive_exon
CAAACGTACGTATGGTTAGTTATTGGGTGGCTCGTACTGATGGGAACTAGAC	50843	50992	50793	50845	1	SISSUscaffold_55	SISSUDRAFT_1061745	50644	57822	None	7806	1163	61370	No_or_no_constitutive_exon
TCTCTATCCCCTCTCCTCATCGTGAACGAGCAATACTAATGGGAAAGTAGAT	51737	52069	51687	51739	1	SISSUscaffold_55	SISSUDRAFT_1061745	50644	57822	None	7806	1163	61370	No_or_no_constitutive_exon
TCTCGTGTGAGGAGCGAGTGCTGATGGGATGACGGGATGGTGGGATGTAGTA	54227	54610	54177	54229	1	SISSUscaffold_55	SISSUDRAFT_1061745	50644	57822	None	7806	1163	61370	No_or_no_constitutive_exon
TCTCACCCAATATACGGAAAGGAGAATGGAGCTGATACAATGAAGGGTAGGA	66080	66203	66253	66201	-1	SISSUscaffold_55	SISSUDRAFT_1128590	64994	67116	None	7806	1163	61370	No_or_no_constitutive_exon
GTGAGTGTTCCTGCCATAGCCGCGTTTATTACTTTCATGACGGGGAATAGTG	87708	87834	87658	87710	1	SISSUscaffold_55	SISSUDRAFT_1046590	86137	90239	None	7806	1163	61370	No_or_no_constitutive_exon
ACCAGTGAAACCCATCTTTCTTTCTACCATGATCGTCTTGGGGGATACAGCA	115923	116207	115873	115925	1	SISSUscaffold_55	SISSUDRAFT_1119449	115648	117829	None	7806	1163	61370	No_or_no_constitutive_exon
GTGAGTCTCAATCCAAAGCTTATTTTCGTCGGTGACTGAAAGGGCACTAGGC	46925	47208	46875	46927	1	SISSUscaffold_50	SISSUDRAFT_1061495	46690	49985	None	7806	1163	61370	No_or_no_constitutive_exon
GTCCTCCCCTCCTGCTTCTGCCGTATATTCATTAAAGTGTGGGTTGATAGGT	101731	101929	101979	101927	-1	SISSUscaffold_50	SISSUDRAFT_1046208	100708	103148	None	7806	1163	61370	No_or_no_constitutive_exon
TCTATCGGTCGATGATATTTATCCGTGATTGATTGCGGGACGCGGAATAGGT	134141	134273	134323	134271	-1	SISSUscaffold_50	SISSUDRAFT_1046229	132761	137243	None	7806	1163	61370	No_or_no_constitutive_exon
GATCGACCTTTTTTATCCCATTTGATTGGGTGGATCGGTGGGGTTGACAGTT	137338	137561	137611	137559	-1	SISSUscaffold_50	SISSUDRAFT_1004125	137338	138796	None	7806	1163	61370	No_or_no_constitutive_exon
GAGTATGTCTTCTCATCATATCCGTTCCCATTGCTGACATATAAGGGTAGAA	39252	39482	39532	39480	-1	SISSUscaffold_51	SISSUDRAFT_1046256	37941	41506	None	7806	1163	61370	No_or_no_constitutive_exon
TGAGCAGTCTTTTACTTGCATATATGCACCCAAATCTGACTAGAGGGAAGTT	77057	77196	77007	77059	1	SISSUscaffold_51	SISSUDRAFT_1113810	76164	78303	None	7806	1163	61370	No_or_no_constitutive_exon
GTGAGTCGTACTCTTCATTTAGTGTTTGGTAGAGGCTGATGTGGGCATAGTA	95533	96523	96573	96521	-1	SISSUscaffold_51	SISSUDRAFT_702114	94464	96761	None	7806	1163	61370	No_or_no_constitutive_exon
TTGTTTGAATGGATCATGTGTAATTCAACAACTAACTTGGGGATCGGAAGGT	113428	113441	113491	113439	-1	SISSUscaffold_51	SISSUDRAFT_1046283	112539	114696	None	7806	1163	61370	No_or_no_constitutive_exon
CTGTCATTTCATGTCGCTACGATGCCAATGACTGAATAGTTGGGAATCAGTT	123590	123848	123540	123592	1	SISSUscaffold_51	SISSUDRAFT_1070709	121432	124046	None	7806	1163	61370	No_or_no_constitutive_exon
TCTGAGTGATCGAGAGGGATTTTCACGAAACTGACGCAACCGGGTGACAGAA	141702	141791	141841	141789	-1	SISSUscaffold_51	SISSUDRAFT_1046304	141183	143903	None	7806	1163	61370	No_or_no_constitutive_exon
AGTTAATTTTGTGCGAGTGTGCCTTGACGATAAACTGAGGGAAAATGCAGTT	141551	141649	141699	141647	-1	SISSUscaffold_51	SISSUDRAFT_1046304	141183	143903	None	7806	1163	61370	No_or_no_constitutive_exon
GTATGTCTATTTTATTTGATCCTTTGGTTCATGGCACTGATGGGGTATAGTA	6033	6479	5983	6035	1	SISSUscaffold_52	SISSUDRAFT_1004245	5185	7174	None	7806	1163	61370	No_or_no_constitutive_exon
GCAGGTGTGCCATCTACACTGACTCGTGGTCATGTGCTTATTGGGAGTAGCA	28447	28607	28657	28605	-1	SISSUscaffold_52	SISSUDRAFT_1128453	28041	29352	None	7806	1163	61370	No_or_no_constitutive_exon
TTGCAAAGAATATAGGCGGACGCCGTACTGATAATTATATGGGGATATAGTG	46934	47031	47081	47029	-1	SISSUscaffold_52	SISSUDRAFT_1004258	45849	47565	None	7806	1163	61370	No_or_no_constitutive_exon
TGCTCTGGCACGGCACGATATATGATTCTGACTGTGATGGGGATATGTAGCT	11852	11897	11802	11854	1	SISSUscaffold_53	SISSUDRAFT_1046404	11711	12597	None	7806	1163	61370	No_or_no_constitutive_exon
CCCTCTTCTTACCCTCCTTCCTTGATTGAATTTGACGTGATGGGATGAAGGT	12526	12597	12476	12528	1	SISSUscaffold_53	SISSUDRAFT_1046404	11711	12597	None	7806	1163	61370	No_or_no_constitutive_exon
CTTCGACTTTGTGTTTGAGACATGGGATGAGCTGACGGGGATGTGGGTAGGT	34144	34201	34251	34199	-1	SISSUscaffold_53	SISSUDRAFT_1004317	33179	34873	None	7806	1163	61370	No_or_no_constitutive_exon
AGTTTCCTGCTCGCTTGACTGTGTAGAGATGGAGGCTGATGGGGATGTAGCG	34040	34091	34141	34089	-1	SISSUscaffold_53	SISSUDRAFT_1004317	33179	34873	None	7806	1163	61370	No_or_no_constitutive_exon
GTGATTGCGGAAAGGATGTAAGCTGATGGATGGATTTATTGGGAATGAAGGT	35421	35488	35538	35486	-1	SISSUscaffold_53	SISSUDRAFT_1046416	35026	35913	None	7806	1163	61370	No_or_no_constitutive_exon
ACTCTCGCAACGTCGTCTTATTGATATGACTGACTGATGTATGGGTGTAGTT	77741	77808	77858	77806	-1	SISSUscaffold_53	SISSUDRAFT_985749	77175	78590	None	7806	1163	61370	No_or_no_constitutive_exon
GTCAGTCTCCTTGTTACTATTCCGTGAATGTAACTCACAGAGGGTAACAGTT	762	1263	712	764	1	SISSUscaffold_54	SISSUDRAFT_1061678	21	6078	None	7806	1163	61370	No_or_no_constitutive_exon
TACGTTTCGTTCTCGCTCGATGCTTGACGGAGGTTAATGAAGGGTTGTAGTT	19824	19850	19774	19826	1	SISSUscaffold_54	SISSUDRAFT_1061683	16014	23574	None	7806	1163	61370	No_or_no_constitutive_exon
TCATTATCCCATCACGTCTTCCTCCCGCTGACGTATGGCATGGCGGGTAGAA	21529	21732	21479	21531	1	SISSUscaffold_54	SISSUDRAFT_1061683	16014	23574	None	7806	1163	61370	No_or_no_constitutive_exon
CCGCTGTATCTTGTGCTTGGATGACTTACTGATGGGTGTGGGGATGATAGTG	21793	21939	21743	21795	1	SISSUscaffold_54	SISSUDRAFT_1061683	16014	23574	None	7806	1163	61370	No_or_no_constitutive_exon
CCCCTCCCTCATCATTAATAGTCCATAGTAATACTAATGATGGGATGTAGGG	52734	53334	52684	52736	1	SISSUscaffold_54	SISSUDRAFT_1021099	52490	55724	None	7806	1163	61370	No_or_no_constitutive_exon
ATTCGTTTTTGTGAACTTCGGAGTGGGTGTTGATGCTGATGTGGGTGTAGAT	53851	53927	53801	53853	1	SISSUscaffold_54	SISSUDRAFT_1021099	52490	55724	None	7806	1163	61370	No_or_no_constitutive_exon
CCGCCCCTTCTTCAGTCAGATGAACCGAAACTGATGTTGGGATTGGATAGTG	54541	54743	54491	54543	1	SISSUscaffold_54	SISSUDRAFT_1021099	52490	55724	None	7806	1163	61370	No_or_no_constitutive_exon
GTTTTTTGATTTACGATTTATATTATTTGGAAGTGAAGGTGTGGGGGTAGGT	54797	54910	54747	54799	1	SISSUscaffold_54	SISSUDRAFT_1021099	52490	55724	None	7806	1163	61370	No_or_no_constitutive_exon
GGGGTGTTGGGCGTTGATTTGCGTTTGGGTGGTGGGTGTTGGGGTGATAGGT	55427	55724	55377	55429	1	SISSUscaffold_54	SISSUDRAFT_1021099	52490	55724	None	7806	1163	61370	No_or_no_constitutive_exon
GTCTTCTCATTCTATCAATTCGTGGATAAGGTTGATGACGATGGGACCAGTA	60012	60214	59962	60014	1	SISSUscaffold_54	SISSUDRAFT_1070750	58358	60766	None	7806	1163	61370	No_or_no_constitutive_exon
TTTCTCTCATTTCTTTCGCTTTGTTTTTGGGCATTGATTTTGGTGGGTAGGA	93308	93419	93258	93310	1	SISSUscaffold_54	SISSUDRAFT_1046528	92796	95203	None	7806	1163	61370	No_or_no_constitutive_exon
TTACGCGGGACTTTCACTGTTGATACCGGACTAGTACTGAGAGGGTTTAGAT	93539	93649	93489	93541	1	SISSUscaffold_54	SISSUDRAFT_1046528	92796	95203	None	7806	1163	61370	No_or_no_constitutive_exon
CATTCTTTTGCGATTGGAGAGAGGTTGATTTGGGTGGGGTGGGGGTGTAGCT	94170	94252	94120	94172	1	SISSUscaffold_54	SISSUDRAFT_1046528	92796	95203	None	7806	1163	61370	No_or_no_constitutive_exon
CCTTCTCCCCTTCTATCTTAACTCTTGGATAAGGGCTGATGAATGGGTAGTC	98743	98867	98693	98745	1	SISSUscaffold_54	SISSUDRAFT_1061705	95295	99221	None	7806	1163	61370	No_or_no_constitutive_exon
CTTCCACATCTCCTTTCTCGAGCAAAGTGCTGATTTTGATTGGGCGGTAGTT	118100	118153	118050	118102	1	SISSUscaffold_54	SISSUDRAFT_1061713	116923	119185	None	7806	1163	61370	No_or_no_constitutive_exon
GTAAGCGCTTATCTATCTTTCGAACGAGGGTGCTGAGGTGGTGCGGGTAGAA	118334	118396	118284	118336	1	SISSUscaffold_54	SISSUDRAFT_1061713	116923	119185	None	7806	1163	61370	No_or_no_constitutive_exon
TTTCCTCTTCGTCTTTCCCGTTCGTTGAGTGATACGTACACGGGATGCAGGA	118669	118792	118619	118671	1	SISSUscaffold_54	SISSUDRAFT_1061713	116923	119185	None	7806	1163	61370	No_or_no_constitutive_exon
GCGTCTTTTCTTTTCGTGAAGTGAAGAAGGGGAACTAAGAGGGTGAGTAGAT	118958	119041	118908	118960	1	SISSUscaffold_54	SISSUDRAFT_1061713	116923	119185	None	7806	1163	61370	No_or_no_constitutive_exon
TTTATTTATTTGTGATTTTGTCGAATGAGGCTGATGGGGGAATAATATAGCA	120756	121409	120706	120758	1	SISSUscaffold_54	SISSUDRAFT_716841	119879	121409	None	7806	1163	61370	No_or_no_constitutive_exon
TGATCCTTTCGATGGCTTCTTCGTGATACTGAAATTCCTTGCGGGATCAGCA	122317	122779	122267	122319	1	SISSUscaffold_54	SISSUDRAFT_716842	121409	122779	None	7806	1163	61370	No_or_no_constitutive_exon
AGCCGTGGCGCCATCTGAACTTTATCTCATCTAAGAACCATGGGATCAAGGT	1525	1611	1475	1527	1	SISSUscaffold_56	SISSUDRAFT_1021180	225	2408	None	7806	1163	61370	No_or_no_constitutive_exon
ACCTATACACCCGTTGAAGCAACTCGTTCTAATCATGGGATGGTGGATAGTT	47048	47107	46998	47050	1	SISSUscaffold_56	SISSUDRAFT_1128632	46403	49681	None	7806	1163	61370	No_or_no_constitutive_exon
ATACTTGAGCTTCGCGAGTCGTGTATTGACCATGGGATCCGGGGGTTTAGGT	81857	81941	81991	81939	-1	SISSUscaffold_56	SISSUDRAFT_1061810	81460	82384	None	7806	1163	61370	No_or_no_constitutive_exon
ACGGAGTCTTTGATTTGAATTGACGATGAGCTGACGCAAGGGGAGTGTAGAC	6422	6481	6531	6479	-1	SISSUscaffold_57	SISSUDRAFT_724295	3982	7031	None	7806	1163	61370	No_or_no_constitutive_exon
AGAGTGAGTGCTTTCTATCTCGGGTCGTTCGAAGACTCACGGGATGCTAGAT	24888	25057	24838	24890	1	SISSUscaffold_57	SISSUDRAFT_724900	22830	25807	None	7806	1163	61370	No_or_no_constitutive_exon
CATGAATCCAGTAACGCTTGTGTCTGTCCTGACAAGTTTGGGATGGTAAGGC	91801	91874	91924	91872	-1	SISSUscaffold_57	SISSUDRAFT_1113902	90712	92077	None	7806	1163	61370	No_or_no_constitutive_exon
GTATGTGGTATGTATCTACGAGTATCGTACGCTGATTTTTGGGGAACCAGTC	12817	12870	12920	12868	-1	SISSUscaffold_58	SISSUDRAFT_728992	11590	13114	None	7806	1163	61370	No_or_no_constitutive_exon
GGACTGTAGAAGAAATCGAGAGAGTCCGGAAAGAAATTTCGGAGAGGGAGGG	25053	25117	25003	25055	1	SISSUscaffold_58	SISSUDRAFT_1021301	24789	25749	None	7806	1163	61370	No_or_no_constitutive_exon
TAGGTCCAGTCCTTACACGAGTCAAAGTCATCATTTAGTAAACTGGGAAGGA	44671	44811	44621	44673	1	SISSUscaffold_58	SISSUDRAFT_729800	43556	45647	None	7806	1163	61370	No_or_no_constitutive_exon
AAGTTCTTCTCGGTCTGACCGACAATGGGTCTTATAATGACGGGGTGCAGTG	66140	66207	66257	66205	-1	SISSUscaffold_58	SISSUDRAFT_1128732	65872	67464	None	7806	1163	61370	No_or_no_constitutive_exon
CCCCCTTCTCTCGTTTTCTCTTTGATATGAACTGATGAGGCGGTGGGCAGAC	71940	72068	72118	72066	-1	SISSUscaffold_58	SISSUDRAFT_1046843	69235	72375	None	7806	1163	61370	No_or_no_constitutive_exon
TCCCCTTCTCTTCTTCCTTCCCGTTCGAAAATTTAATGATGGGTTGGTAGTT	71813	71885	71935	71883	-1	SISSUscaffold_58	SISSUDRAFT_1046843	69235	72375	None	7806	1163	61370	No_or_no_constitutive_exon
GAATGTTCATCTTTCGTCATGCAAGCATGTCTGAAGTTTAGCGGGTGAAGTT	78566	78619	78516	78568	1	SISSUscaffold_58	SISSUDRAFT_1061909	78457	79841	None	7806	1163	61370	No_or_no_constitutive_exon
CAATTTCACAATGACTAAAATATGAATGACTGATTATTGTGGGTGGGTAGAG	84368	84564	84614	84562	-1	SISSUscaffold_58	SISSUDRAFT_1061910	80132	86908	None	7806	1163	61370	No_or_no_constitutive_exon
ATTCTTTCTTGTTCTTTCTTGATTGGAATTGATGGTTCTGGTTGGGGTAGGT	82776	83210	83260	83208	-1	SISSUscaffold_58	SISSUDRAFT_1061910	80132	86908	None	7806	1163	61370	No_or_no_constitutive_exon
GTAAGTTGCTTTGTTCGCTCGTTCGATCTGGTTGCTGATGGGGGGTCTAGGT	81024	81105	81155	81103	-1	SISSUscaffold_58	SISSUDRAFT_1061910	80132	86908	None	7806	1163	61370	No_or_no_constitutive_exon
TCCCCATCTCCAATTTTATTGAGAATTGTACTGAGGGTCGGGGGCGATAGAA	20079	20402	20029	20081	1	SISSUscaffold_59	SISSUDRAFT_1061930	19698	20402	None	7806	1163	61370	No_or_no_constitutive_exon
GTACGTCCTCTTCTTCGAGTAAAATTGATTTTGGACTGATGGGTGGGTAGCG	45019	45095	45145	45093	-1	SISSUscaffold_59	SISSUDRAFT_1061942	44500	46292	None	7806	1163	61370	No_or_no_constitutive_exon
CTTCTCTTCCTTACTTTATTCGGGAGTCGACTGACGGTGATGGTGGGTAGGT	98937	98952	99002	98950	-1	SISSUscaffold_59	SISSUDRAFT_734894	97935	99517	None	7806	1163	61370	No_or_no_constitutive_exon
ATTCTAAGTGATGGAATGCATGGGCATCTGAACGTTAACGGGTGTGATAGTT	107363	107461	107511	107459	-1	SISSUscaffold_59	SISSUDRAFT_1046949	101417	107786	None	7806	1163	61370	No_or_no_constitutive_exon
ATCGAGATCCCTTGTTTCGGAGGTATTGACGATGTCGTCGACGTGGGAAGGA	53108	53164	53214	53162	-1	SISSUscaffold_60	SISSUDRAFT_986169	51660	53355	None	7806	1163	61370	No_or_no_constitutive_exon
TTCGTTCTCTTTCATTCCATTCTGTTTAGTAGATGGCTGATGGGGTGTAGAT	52940	53057	53107	53055	-1	SISSUscaffold_60	SISSUDRAFT_986169	51660	53355	None	7806	1163	61370	No_or_no_constitutive_exon
ATCCATCAGACTGATGAGAAAGACTGATTTATTGGGGGTTGGGTGGGTAGAG	91124	91186	91236	91184	-1	SISSUscaffold_60	SISSUDRAFT_1070823	91124	91421	None	7806	1163	61370	No_or_no_constitutive_exon
TTCTTCGCTTTCGTGATTTTGGTGATGTGCTGATGCGTGTGGTGGGGTAGAT	97120	97201	97251	97199	-1	SISSUscaffold_60	SISSUDRAFT_1061993	97120	98395	None	7806	1163	61370	No_or_no_constitutive_exon
ATGCCGAAGTGTTGTCGCAATCGACGAACGTTGAGGGGTCAAGGATCTAGGA	11647	11822	11597	11649	1	SISSUscaffold_61	SISSUDRAFT_756117	11246	12487	None	7806	1163	61370	No_or_no_constitutive_exon
GCGCATAGATCGAGCAGCAGGACAATGCTAATGGCATGGGAAACACATAGAT	25457	25649	25699	25647	-1	SISSUscaffold_61	SISSUDRAFT_986218	22970	25761	None	7806	1163	61370	No_or_no_constitutive_exon
CCCCTCCTCCCTTCGAAAGAGAACGAATTTTTGATACAAAGGGCTGGTAGAC	33480	33608	33430	33482	1	SISSUscaffold_61	SISSUDRAFT_1047066	33191	33869	None	7806	1163	61370	No_or_no_constitutive_exon
TTCCTTTTGTTTTTTGATTGAGGGATTGGGGCTGATTTGTGGGGGTGTAGAT	33667	33869	33617	33669	1	SISSUscaffold_61	SISSUDRAFT_1047066	33191	33869	None	7806	1163	61370	No_or_no_constitutive_exon
CGTATGAAATCAATTTTTGAGGCGATTATGCTTGATTTATCGGGGATCAGGT	117273	117407	117457	117405	-1	SISSUscaffold_61	SISSUDRAFT_986203	116877	117624	None	7806	1163	61370	No_or_no_constitutive_exon
AGTAGCGGAATTTCAGGCTCTGTGTGTCAACTAAGGCTTTGGGCGTGTAGTG	125622	125660	125710	125658	-1	SISSUscaffold_61	SISSUDRAFT_1047115	123039	125993	None	7806	1163	61370	No_or_no_constitutive_exon
AGAGGTACGTTCGTCCATCCTTTCAAAGACAGAATGTTGAGGGGAGATAGTT	14311	14381	14431	14379	-1	SISSUscaffold_62	SISSUDRAFT_1062049	12463	16280	None	7806	1163	61370	No_or_no_constitutive_exon
AAAGTAGGCCTTTCCATTAATTTACCGTCGACGTTCACTCAAGGGGGCAGGT	30648	30832	30882	30830	-1	SISSUscaffold_62	SISSUDRAFT_1021561	29298	32325	None	7806	1163	61370	No_or_no_constitutive_exon
GTAAGTCAGGCAGGCTATATATTGTTCGCCTTCACTGATTCAGGGTATAGTT	70935	71000	71050	70998	-1	SISSUscaffold_62	SISSUDRAFT_1047149	67972	77715	None	7806	1163	61370	No_or_no_constitutive_exon
CGACCTCTATCGCCCAGATCTCACTTCGTATGTCTAATCTGAGGGTATAGGT	93763	93845	93895	93843	-1	SISSUscaffold_62	SISSUDRAFT_1021615	93202	94054	None	7806	1163	61370	No_or_no_constitutive_exon
CAGTTATGACATTCAAGGCGACATTAGTTTAATGTTTGGGAAAAACTCAGGC	104892	105015	105065	105013	-1	SISSUscaffold_62	SISSUDRAFT_1021629	102103	105765	None	7806	1163	61370	No_or_no_constitutive_exon
CGTGTTCAGAAGACACTTGATATCGGTTAATCGCCAATTGGCACGGGAAGAG	122842	123001	122792	122844	1	SISSUscaffold_62	SISSUDRAFT_763434	120666	123001	None	7806	1163	61370	No_or_no_constitutive_exon
TCGTGCGTTCAAATTCACCTCCTGGTAATTGTATACTGATGGGCCACAAGTT	10955	11018	10905	10957	1	SISSUscaffold_63	SISSUDRAFT_1047195	10574	11427	None	7806	1163	61370	No_or_no_constitutive_exon
TAAGTAGATCAATCAGACAAGGAGTTGCTTTCTCTGATTTGGGAAAACAGCT	14031	14137	14187	14135	-1	SISSUscaffold_63	SISSUDRAFT_986476	12687	18167	None	7806	1163	61370	No_or_no_constitutive_exon
CGTAAGTCTACTCTCCCATCTGAAAGGCTCATACTCATGGAAGGGTCCAGGA	75518	75606	75468	75520	1	SISSUscaffold_63	SISSUDRAFT_1128941	75156	76710	None	7806	1163	61370	No_or_no_constitutive_exon
TGTGTCCTCTTCCTCTCCCTGGTCTATTCAATGCCTGACTGATGGGCCAGAT	81619	81727	81777	81725	-1	SISSUscaffold_63	SISSUDRAFT_1047246	80566	82801	None	7806	1163	61370	No_or_no_constitutive_exon
ATCTTTCCGATTTTGTGGATCTTGATGGGAGGAACTGATTGTGGGCGCAGTT	1610	1634	1684	1632	-1	SISSUscaffold_64	SISSUDRAFT_1070914	1610	3710	None	7806	1163	61370	No_or_no_constitutive_exon
CGTTCTCTCCTTGGATGATGTGATTTTGACCCGTAATTATGAGGGTGCAGGT	10120	10189	10070	10122	1	SISSUscaffold_64	SISSUDRAFT_771253	8995	10845	None	7806	1163	61370	No_or_no_constitutive_exon
CTTGGATACTTACAGGAAGGTGAGCATTCTGATTACCAGTATGGGTACAGAG	18914	18999	18864	18916	1	SISSUscaffold_64	SISSUDRAFT_1033537	18801	19545	None	7806	1163	61370	No_or_no_constitutive_exon
ACTTGACATTTTATAGCCATTGACTTTTGCACTGCTGAGCGGGACCTAAGCG	61391	61440	61341	61393	1	SISSUscaffold_64	SISSUDRAFT_1047341	60880	61838	None	7806	1163	61370	No_or_no_constitutive_exon
CTTAGCTTTTCTTTAATTCTGCGAGACTGCGAGGCTGATGGGCTGGGTAGTG	13556	13575	13625	13573	-1	SISSUscaffold_65	SISSUDRAFT_986584	12194	16231	None	7806	1163	61370	No_or_no_constitutive_exon
TGTCTCTCGAGAATATTGAAGCACATAAAGGGGCTAACCTACCGGGGTAGCG	24500	24614	24664	24612	-1	SISSUscaffold_65	SISSUDRAFT_1047400	21130	27336	None	7806	1163	61370	No_or_no_constitutive_exon
TTTTTATGAGTACTTTCGTTTACTAATTGGGAAACTAATTGGGGAAATAGCT	34214	34436	34486	34434	-1	SISSUscaffold_65	SISSUDRAFT_1062195	33876	35440	None	7806	1163	61370	No_or_no_constitutive_exon
GTCGGAAAACCCCGAGTTCATGCGCTTACCAATCATTTTTCCGGGAACAGCC	62125	62410	62460	62408	-1	SISSUscaffold_65	SISSUDRAFT_1047408	59212	63337	None	7806	1163	61370	No_or_no_constitutive_exon
TGTCTCCAAATCGCTCAGAATCTTGTCATGATCTTGAACAATCAGGGCAGAT	70397	70503	70553	70501	-1	SISSUscaffold_65	SISSUDRAFT_1062206	69938	70848	None	7806	1163	61370	No_or_no_constitutive_exon
TTGAATGCCATCTTTGAGCGGACTGAGTTACTTATGCTTTGGGGTTGTAGGG	79051	79116	79166	79114	-1	SISSUscaffold_65	SISSUDRAFT_1021839	78623	83244	None	7806	1163	61370	No_or_no_constitutive_exon
GTCCCCTTCCCAACACTTCGATACCTGATGTGTATGGATATTGGGGATAGCT	85959	86024	86074	86022	-1	SISSUscaffold_65	SISSUDRAFT_986607	85310	86783	None	7806	1163	61370	No_or_no_constitutive_exon
TGGTAGCTGCCCCCCTAGATTGAGTACACTTCCTGATCCAGCGGGATCAGTT	93404	93542	93592	93540	-1	SISSUscaffold_65	SISSUDRAFT_986602	92930	94692	None	7806	1163	61370	No_or_no_constitutive_exon
ATATAGCGGATGAGCGAAGTGTCGCACAAGACGATGTAGGGTGCAAGCAGGC	95748	95904	95698	95750	1	SISSUscaffold_65	SISSUDRAFT_1103802	95552	98113	None	7806	1163	61370	No_or_no_constitutive_exon
GTTTCTGACAGTTATCGATGCGATCCTGAGATTTGACCATGGGATTGTAGAG	102916	103059	103109	103057	-1	SISSUscaffold_65	SISSUDRAFT_1129028	101803	103233	None	7806	1163	61370	No_or_no_constitutive_exon
TGAGTCCTCAGCACCAGCTCCCAAAGACATAAATGAAACGATGGGTGCAGGT	104676	104748	104798	104746	-1	SISSUscaffold_65	SISSUDRAFT_1129029	103756	105101	None	7806	1163	61370	No_or_no_constitutive_exon
GATTTGGGTTGACAGCGCGTATTGTTGATGGTTGACAAGGGTTGTGAAAGGC	103756	103938	103988	103936	-1	SISSUscaffold_65	SISSUDRAFT_1129029	103756	105101	None	7806	1163	61370	No_or_no_constitutive_exon
TCGTAAATCACATAATTAATCTACTGACTATTGAACGTGGGCCGAAATAGTC	14285	14643	14693	14641	-1	SISSUscaffold_66	SISSUDRAFT_780048	14285	15824	None	7806	1163	61370	No_or_no_constitutive_exon
CATTTTACTTTACCTTTGATTTTGAGCTGATTGAGTTTGGGGTCAGGAAGGA	15926	16174	16224	16172	-1	SISSUscaffold_66	SISSUDRAFT_780090	15926	17150	None	7806	1163	61370	No_or_no_constitutive_exon
TCAGTTCATCCAATAGCATGATGTAAATTGGCACTAAGGGGTGTGGATAGTA	24639	24717	24767	24715	-1	SISSUscaffold_66	SISSUDRAFT_1021870	22933	25339	None	7806	1163	61370	No_or_no_constitutive_exon
CACTCGTGGCCTATTCCTCCGTTCGAAGTTTTGATATGGCATGAGGGTAGAG	31654	31795	31845	31793	-1	SISSUscaffold_66	SISSUDRAFT_1062235	31200	32473	None	7806	1163	61370	No_or_no_constitutive_exon
TACGTCGGATTTCGGCCGAGTCTTGAATTTGCGAGGCTGATGGGGAGTAGAT	116956	117019	117069	117017	-1	SISSUscaffold_66	SISSUDRAFT_1119851	115368	117869	None	7806	1163	61370	No_or_no_constitutive_exon
GTATGTGATTCCCCGTCAACTCCATTACGGCATACTTAGGATGGGTATAGGT	42496	42668	42446	42498	1	SISSUscaffold_67	SISSUDRAFT_784019	40285	42668	None	7806	1163	61370	No_or_no_constitutive_exon
TCGATCGACTTCACAGAGGACTGTGACGAAGGCGAAGGTGGGCAGTGGAGGG	62575	62909	62959	62907	-1	SISSUscaffold_67	SISSUDRAFT_784529	61322	64331	None	7806	1163	61370	No_or_no_constitutive_exon
ATGCCTATTTTCATCGGCGTGAACAGAGATCAAGGGCTCACGGGATGAAGGA	91432	91518	91382	91434	1	SISSUscaffold_68	SISSUDRAFT_788524	90987	92963	None	7806	1163	61370	No_or_no_constitutive_exon
TCTCTTCCTGAGTGATGAATTTGATGAGCTGATGGGTGATGGGGGATTAGGT	110554	110651	110701	110649	-1	SISSUscaffold_68	SISSUDRAFT_1070976	107903	112235	None	7806	1163	61370	No_or_no_constitutive_exon
CTCTTCGTCGAATATGAAGGGTGGAAATTGACGCAGGCATTGGGATGTAGAA	110382	110493	110543	110491	-1	SISSUscaffold_68	SISSUDRAFT_1070976	107903	112235	None	7806	1163	61370	No_or_no_constitutive_exon
CCCATTTCTCCCCTCCTAAAAATTAATTTTATCTAATGCGAATGGGTTAGCG	114273	114711	114223	114275	1	SISSUscaffold_68	SISSUDRAFT_1129146	113062	116074	None	7806	1163	61370	No_or_no_constitutive_exon
TTGTGTTCGATTGCGTTTATATGGTGCTGATGATATTTCTGTGGGTGTAGTG	115520	115613	115470	115522	1	SISSUscaffold_68	SISSUDRAFT_1129146	113062	116074	None	7806	1163	61370	No_or_no_constitutive_exon
AAGCTACCATACGTATTCGTTCGAGTCGGCCGAATATTCATAGCGGGCAGGA	118810	118884	118760	118812	1	SISSUscaffold_68	SISSUDRAFT_1047659	117151	121270	None	7806	1163	61370	No_or_no_constitutive_exon
GTCATGCTTGAATTCACCTCAGAGAGCCGTGCTGATGTGCGGGTAGCAAGTT	35358	35595	35645	35593	-1	SISSUscaffold_69	SISSUDRAFT_986848	34180	35976	None	7806	1163	61370	No_or_no_constitutive_exon
TAAGTGCTCATGTGCTCGTCAAACCAATTCGCTCACCATGACGGGAATAGAC	45284	45906	45956	45904	-1	SISSUscaffold_69	SISSUDRAFT_1129167	45284	47235	None	7806	1163	61370	No_or_no_constitutive_exon
TTTCTTTTCAATTTTCAACGATCGTGAGGTTGATTGAACTTGGGTATAAGGC	75587	75670	75537	75589	1	SISSUscaffold_69	SISSUDRAFT_1047708	74609	76838	None	7806	1163	61370	No_or_no_constitutive_exon
TCTTTGTTGTCCCGGTTTGTGGATTGCTGATGATGGTCTTTGGTGGGTAGGT	99781	99898	99731	99783	1	SISSUscaffold_69	SISSUDRAFT_1129182	97415	99898	None	7806	1163	61370	No_or_no_constitutive_exon
TCGATGACTCGGGCTCGGACCCGGTGTGTATTGATGACGAGGGTGTGTAGGA	106211	106360	106410	106358	-1	SISSUscaffold_69	SISSUDRAFT_1022114	104403	107204	None	7806	1163	61370	No_or_no_constitutive_exon
CCTTCCAAGCTCGGCGTTATGGCTTTATGCTGATATTCTTGGGAATGTAGAT	104931	105074	105124	105072	-1	SISSUscaffold_69	SISSUDRAFT_1022114	104403	107204	None	7806	1163	61370	No_or_no_constitutive_exon
CGTCCATATTTACTTCATTGCCTTACGACGGATTTTGATTGGGGATATAGCA	107799	107942	107992	107940	-1	SISSUscaffold_69	SISSUDRAFT_1129185	107488	109815	None	7806	1163	61370	No_or_no_constitutive_exon
TAAGCCCAATTCCCATGTGATCTGTGTATGTTTTTGAGCAAGGGATTTAGGA	47303	47434	47253	47305	1	SISSUscaffold_70	SISSUDRAFT_809021	46831	49338	None	7806	1163	61370	No_or_no_constitutive_exon
TCTCCATTTGTGTATATTTTCTTTTTGCTGATTCAATTTCGTCGGGGTAGAG	104015	104672	104722	104670	-1	SISSUscaffold_70	SISSUDRAFT_1129230	104015	106962	None	7806	1163	61370	No_or_no_constitutive_exon
GTATGCAATGCACCTGATTGAAGTGTAGCGGAACTGATTTTAGGGTACAGAA	44880	44896	44946	44894	-1	SISSUscaffold_71	SISSUDRAFT_1062454	43835	45364	None	7806	1163	61370	No_or_no_constitutive_exon
CAGTCTCTCATTATGCTGAACCTAAGCTCGCAATACTCATGGGCGTGAAGAG	48287	48415	48237	48289	1	SISSUscaffold_71	SISSUDRAFT_987067	48011	48698	None	7806	1163	61370	No_or_no_constitutive_exon
ATCGAATCGGTTGAGAGTCATCATTTTCAATAAACTGAAGATCGGGGTAGCA	68717	68774	68667	68719	1	SISSUscaffold_71	SISSUDRAFT_813070	68150	69326	None	7806	1163	61370	No_or_no_constitutive_exon
TGTACGTCGGGTCCGTCTATGCGGCAAGTTTTGACTGACAGAGGGATCAGGC	1653	2105	2155	2103	-1	SISSUscaffold_72	SISSUDRAFT_814651	1653	2730	None	7806	1163	61370	No_or_no_constitutive_exon
GTTTTGCTCTCGGTGGGGTTTGAAGCCGCGCTTATTCTTTGACGGGATAGGG	12278	12690	12740	12688	-1	SISSUscaffold_72	SISSUDRAFT_1033820	10742	13159	None	7806	1163	61370	No_or_no_constitutive_exon
CTCTTGCTCGTGAGCTGAGGGGGGTACTGATGGGTGTTGATGGGGGGTAGAA	38515	38581	38465	38517	1	SISSUscaffold_72	SISSUDRAFT_1047904	37550	40617	None	7806	1163	61370	No_or_no_constitutive_exon
TCGCTTCTTCTATAATTAGCATTGTATATGGGAGACTGATAGGAGGGTAGCA	39871	39931	39821	39873	1	SISSUscaffold_72	SISSUDRAFT_1047904	37550	40617	None	7806	1163	61370	No_or_no_constitutive_exon
TCCCTTCAAGTACTCTATGAATCGTAATCGTAATAACATGGGATGGGCAGGC	39990	40095	39940	39992	1	SISSUscaffold_72	SISSUDRAFT_1047904	37550	40617	None	7806	1163	61370	No_or_no_constitutive_exon
TCTACTGGTAGAATGCAGGGAGCCGTATTCACCTTTCTGCCGGGTGGCAGAT	70379	70644	70329	70381	1	SISSUscaffold_72	SISSUDRAFT_1114147	66762	71021	None	7806	1163	61370	No_or_no_constitutive_exon
TCATTACCATGGTTTTCTTATACGCTGCTTATCGTTATGCGCGGGACCAGAT	73358	73669	73719	73667	-1	SISSUscaffold_72	SISSUDRAFT_1071049	72972	74202	None	7806	1163	61370	No_or_no_constitutive_exon
GTTCTCTGATAGTTCGACACGCCACTGAAATGTCGAGTAAGGGAGCGCAGGG	96430	96509	96380	96432	1	SISSUscaffold_72	SISSUDRAFT_1071050	95899	100234	None	7806	1163	61370	No_or_no_constitutive_exon
TAGGTGCCTGATTTCTGCCTCGTGAGTCTCTGCTGATGATTTGGGGATAGTC	23532	23553	23482	23534	1	SISSUscaffold_73	SISSUDRAFT_1047968	23277	24471	None	7806	1163	61370	No_or_no_constitutive_exon
TCTTGGATCTGGTATCCCGTCGAATATGCTAACGGTAACTTGGGGGTTAGAA	30147	30278	30097	30149	1	SISSUscaffold_73	SISSUDRAFT_1047972	29655	30278	None	7806	1163	61370	No_or_no_constitutive_exon
GTCTCAGAAAATTACTACGAATTGAATGGTCTAGATTGAGAGGGATGTAGCG	30342	30475	30525	30473	-1	SISSUscaffold_73	SISSUDRAFT_1005634	29884	30854	None	7806	1163	61370	No_or_no_constitutive_exon
CTCTGTTACCTGTTCTTCGACGTTGACTGGACGCGGGGATGGTGGTGTAGGT	81959	82033	81909	81961	1	SISSUscaffold_73	SISSUDRAFT_821319	81053	82724	None	7806	1163	61370	No_or_no_constitutive_exon
TGAGCCTTCCTCCAGTACGAATTAATAAAAAAATTGATGGATGGGGGTAGTG	82358	82512	82308	82360	1	SISSUscaffold_73	SISSUDRAFT_821319	81053	82724	None	7806	1163	61370	No_or_no_constitutive_exon
TGCATTTGCGCTAGACGTCTCTTAAGTCTGTAATACTGAGTTGGGAGCAGAT	103385	103462	103335	103387	1	SISSUscaffold_74	SISSUDRAFT_1048067	102392	103978	None	7806	1163	61370	No_or_no_constitutive_exon
TGTACGTCGCCCTCTATGATTTTTCAACTCGTCGCTGACTGTGGGTGTAGAT	15934	16122	16172	16120	-1	SISSUscaffold_75	SISSUDRAFT_1005777	14807	16498	None	7806	1163	61370	No_or_no_constitutive_exon
GCCGTGAGTCCATATCCTCTTCTGAAGCCATCTATCCAACACGGGCGCAGGG	16842	17202	17252	17200	-1	SISSUscaffold_75	SISSUDRAFT_826443	16842	18658	None	7806	1163	61370	No_or_no_constitutive_exon
GCAGTATGTCTTCTACGTTCTCATTGTTTTATTCTAACTAATGTGGGTAGGC	74982	75292	74932	74984	1	SISSUscaffold_75	SISSUDRAFT_1048113	74536	76515	None	7806	1163	61370	No_or_no_constitutive_exon
GTGAGTGGCTGGCTGGTGCGGGAATTGGCTGATTGGACGGGGTCGGGCAGCA	21900	21992	21850	21902	1	SISSUscaffold_76	SISSUDRAFT_987462	21219	22072	None	7806	1163	61370	No_or_no_constitutive_exon
AGCTCCTCAATTATTGTAATAGTTGGGACCGAGTTCATATTGGGATATAGCC	53115	53258	53308	53256	-1	SISSUscaffold_76	SISSUDRAFT_1062661	52357	54784	None	7806	1163	61370	No_or_no_constitutive_exon
ATGGAAATCTCGCTTTACCATACTGAATTTACGTCTGATAAGAAGGGAAGCA	57072	57224	57274	57222	-1	SISSUscaffold_76	SISSUDRAFT_1005895	56430	58110	None	7806	1163	61370	No_or_no_constitutive_exon
TGAGTGATTATTGCTACCTCCGTGCCCGACTGCTAAAGAGGGAATAATAGGA	109094	109895	109044	109096	1	SISSUscaffold_76	SISSUDRAFT_1048193	107988	109895	None	7806	1163	61370	No_or_no_constitutive_exon
CAAGTACGTGATTAGCAAGTATATGTCTATTGACCTTACAGGGACCCAAGAT	110497	110516	110447	110499	1	SISSUscaffold_76	SISSUDRAFT_1005942	110063	112685	None	7806	1163	61370	No_or_no_constitutive_exon
ATGCAAGAAAAAATGCAAAATGAAATTGAATAAATGCGGGATATGAAAAGGT	104338	104800	104850	104798	-1	SISSUscaffold_77	SISSUDRAFT_1034007	104338	105670	None	7806	1163	61370	No_or_no_constitutive_exon
TATAATTTCCTCTCTTACGTTTACCTCGATACTATCCGATGGGATTATAGGC	11266	11526	11576	11524	-1	SISSUscaffold_78	SISSUDRAFT_1062715	9741	12399	None	7806	1163	61370	No_or_no_constitutive_exon
CTTTCTGATTTGTTGTTGGGTGGGAGGGGTGTTGATTTGGGATTGGGTAGAG	34925	34963	34875	34927	1	SISSUscaffold_78	SISSUDRAFT_1062722	34628	36268	None	7806	1163	61370	No_or_no_constitutive_exon
AGGTTAGTTCTTATACTCGAGAAATAATGGAAATATTGACAGTGGGCTAGGC	36768	37262	36718	36770	1	SISSUscaffold_78	SISSUDRAFT_1048281	36488	38057	None	7806	1163	61370	No_or_no_constitutive_exon
CCCCCTTCTTCGCCTTCCTTCTTTGACGCTCTTTATTGATGATGGGATAGTA	60312	60437	60487	60435	-1	SISSUscaffold_78	SISSUDRAFT_1048300	59849	61814	None	7806	1163	61370	No_or_no_constitutive_exon
TTTCTCCCGATGTTTCTTTTTCGTCTTCGACTTCGTCTGGGGATGACAAGTC	38684	38979	38634	38686	1	SISSUscaffold_79	SISSUDRAFT_1106575	37859	40342	None	7806	1163	61370	No_or_no_constitutive_exon
CCCTTCTCCTTCTCACCCATATCTGAAACTTATACGTGTGGGTGATATAGAA	104047	104188	103997	104049	1	SISSUscaffold_79	SISSUDRAFT_1034075	101616	106322	None	7806	1163	61370	No_or_no_constitutive_exon
TCCCTTCTCTCTATTTTTATGATATTTTGTGAGGCTGATGGAGGGTGTAGGA	104656	105125	104606	104658	1	SISSUscaffold_79	SISSUDRAFT_1034075	101616	106322	None	7806	1163	61370	No_or_no_constitutive_exon
TTCCATTTTTTCGGAATTTGGAATGGGATGGGCTGATGGGGTGTGGGTAGGA	105186	105382	105136	105188	1	SISSUscaffold_79	SISSUDRAFT_1034075	101616	106322	None	7806	1163	61370	No_or_no_constitutive_exon
AAATAATCGAGTGAAGAGTGAACAATGAACAGTTCTGGGAAATAAAACAGGA	2043	2204	1993	2045	1	SISSUscaffold_80	SISSUDRAFT_852370	1482	5886	None	7806	1163	61370	No_or_no_constitutive_exon
TATGGACAGCTACCCGTTCGTGGATATGCGTGATATCACTGGGATCGCAGGC	5930	6062	6112	6060	-1	SISSUscaffold_80	SISSUDRAFT_987663	5572	7005	None	7806	1163	61370	No_or_no_constitutive_exon
GTGGGTATCGCGTTTCCCGATAACGATCTTGATGCTCATCCACGGGATAGCC	25414	25654	25704	25652	-1	SISSUscaffold_80	SISSUDRAFT_1120262	23867	28501	None	7806	1163	61370	No_or_no_constitutive_exon
CCCCGCACAGTCTTTGCGTTAGGTTTTGATTTTGGGGGGGGATGGTGTAGGA	42478	42510	42560	42508	-1	SISSUscaffold_80	SISSUDRAFT_987643	41281	42696	None	7806	1163	61370	No_or_no_constitutive_exon
AAGTGAGTTACCTTGTTGTTGACCTACTCCCATCTCAACGGGAAAAAAAGGT	45498	45645	45695	45643	-1	SISSUscaffold_80	SISSUDRAFT_1048425	43148	46165	None	7806	1163	61370	No_or_no_constitutive_exon
TCGACTTAAATATTTTCTCAGGTTTCTTCGAAGAAATGGGAAGGATTGAGCA	48262	48384	48212	48264	1	SISSUscaffold_80	SISSUDRAFT_987597	46308	51026	None	7806	1163	61370	No_or_no_constitutive_exon
TGTAGGTCTTCCTGCTTTCTCTGTCATGCCAAGAACTTAAGGGGTCGTAGGT	64085	64165	64215	64163	-1	SISSUscaffold_80	SISSUDRAFT_987670	63737	65031	None	7806	1163	61370	No_or_no_constitutive_exon
TCCAAGGTCGGTTCGTCGACTGCTGTGATGTATAGACTGACAGGGCGCAGGT	81662	81833	81883	81831	-1	SISSUscaffold_80	SISSUDRAFT_1022834	80788	82724	None	7806	1163	61370	No_or_no_constitutive_exon
TTGATTAGATCTCACGTTATTCCTTACATCGTGATTGTTAGGGCTCAAAGTC	87780	87885	87935	87883	-1	SISSUscaffold_80	SISSUDRAFT_857199	87299	88058	None	7806	1163	61370	No_or_no_constitutive_exon
TTGGTGAGTCACGTCATAGCTGAGTGTCGATGATATGCTAAGGGTCGTAGGG	9622	9849	9899	9847	-1	SISSUscaffold_81	SISSUDRAFT_1062840	9622	10942	None	7806	1163	61370	No_or_no_constitutive_exon
TGTGCATACATCGTTCAGAAAGAGTCTGATTGGAATTGACATATGGGCAGCC	51677	51767	51627	51679	1	SISSUscaffold_81	SISSUDRAFT_1048499	50313	52314	None	7806	1163	61370	No_or_no_constitutive_exon
TGGTATGTCACTAATATCATAAAAATCACATCTAATCCTTGGGATCAAAGGT	103225	103812	103862	103810	-1	SISSUscaffold_81	SISSUDRAFT_865325	102139	105216	None	7806	1163	61370	No_or_no_constitutive_exon
GCGGGAGCAGGAATTGGTCGAGAAACGGGAAACACGGGAGGAAGAGAGAGTG	56750	57257	57307	57255	-1	SISSUscaffold_82	SISSUDRAFT_987842	56380	58864	None	7806	1163	61370	No_or_no_constitutive_exon
AAGGAAAAAGACACGGGTAATAGGGGGAGGGGGGAAGGAGGGAAGGAGAGGC	56380	56459	56509	56457	-1	SISSUscaffold_82	SISSUDRAFT_987842	56380	58864	None	7806	1163	61370	No_or_no_constitutive_exon
AGTCTCTTCGTTTTCGTTCGCTCGAGTCAGTCGCTAATATAAGTGGGCAGGA	89041	89144	88991	89043	1	SISSUscaffold_82	SISSUDRAFT_1129687	87933	90468	None	7806	1163	61370	No_or_no_constitutive_exon
CTGTGTTGTTACCTTGCGATGTAACTGAATCGGATCATTATGGGATGCAGTG	15738	16851	15688	15740	1	SISSUscaffold_83	SISSUDRAFT_871000	15348	16851	None	7806	1163	61370	No_or_no_constitutive_exon
TAAGACCGTTTCGAAGATAATACGCAACGATAATCTGACGGGAGACCTAGCT	37547	37619	37497	37549	1	SISSUscaffold_83	SISSUDRAFT_871083	37068	39018	None	7806	1163	61370	No_or_no_constitutive_exon
TCCCCCCTCCCTCTTCCGTTCGTATGATAAGAGATTTATGGGGGGTGTAGCA	78614	78672	78722	78670	-1	SISSUscaffold_83	SISSUDRAFT_873477	77822	79837	None	7806	1163	61370	No_or_no_constitutive_exon
TCTCTTTCTTTTGGATGAGGCATTGGGCTGATAAATTTGGGGTTGGGTAGTG	78488	78556	78606	78554	-1	SISSUscaffold_83	SISSUDRAFT_873477	77822	79837	None	7806	1163	61370	No_or_no_constitutive_exon
ACTGGTGGGCGAATTCAAGCTTATATTATATGTCCTCTGACAGGGCGTAGGT	85245	85402	85452	85400	-1	SISSUscaffold_83	SISSUDRAFT_987922	83895	87108	None	7806	1163	61370	No_or_no_constitutive_exon
TTCTCTCTTCCTACCGAAGGGAAGAAAGGGTCGGCTGATATATATGGGAGGT	828	915	778	830	1	SISSUscaffold_84	SISSUDRAFT_1048664	682	3010	None	7806	1163	61370	No_or_no_constitutive_exon
CGTCATCGTCATTTGGAGGATTAGTCGGTAATATTGATTGGGATGTGTAGAT	1697	1758	1647	1699	1	SISSUscaffold_84	SISSUDRAFT_1048664	682	3010	None	7806	1163	61370	No_or_no_constitutive_exon
TTTGGGAAATATTAATGATGTGGGTGCTGATAAGAGTTGATGGGATGCAGGA	2448	3010	2398	2450	1	SISSUscaffold_84	SISSUDRAFT_1048664	682	3010	None	7806	1163	61370	No_or_no_constitutive_exon
TCCTCCTCCCATCTCCTTCTATCGCAAACGTTGACTAACGGGATGTGTAGAC	7182	7372	7132	7184	1	SISSUscaffold_84	SISSUDRAFT_987982	6002	7982	None	7806	1163	61370	No_or_no_constitutive_exon
TGTGTTCCTCGCTTTCGCTACGACCATCACTCATTGTAGACTGTGGGAAGGT	37978	38127	38177	38125	-1	SISSUscaffold_84	SISSUDRAFT_1129742	36676	39105	None	7806	1163	61370	No_or_no_constitutive_exon
CCCCTTTTCTTCCCGTGCATTTTGAGGTTGATGCTGATCATGGTGGGTAGAA	42739	43188	42689	42741	1	SISSUscaffold_84	SISSUDRAFT_875046	41850	43188	None	7806	1163	61370	No_or_no_constitutive_exon
TCTTCAGTTCACCGACTGACTCATCATTCGGGCTCACTAGAGGGTCGCAGAA	54334	56045	56095	56043	-1	SISSUscaffold_84	SISSUDRAFT_1129750	54334	56226	None	7806	1163	61370	No_or_no_constitutive_exon
AAACTCCCTGGTGTCATAGATCCCCATGCGATGACGAGACTCGGGAACAGCA	101052	101498	101548	101496	-1	SISSUscaffold_84	SISSUDRAFT_876457	101052	102834	None	7806	1163	61370	No_or_no_constitutive_exon
TGAGTTTGACTTAATCCTTCGGGTTCGCTGATTCTTTTGGGTCAGGATAGAC	6679	6693	6629	6681	1	SISSUscaffold_85	SISSUDRAFT_877215	5692	7717	None	7806	1163	61370	No_or_no_constitutive_exon
AGGGAGTCAGGGGCTCATGTTTGGTGTTTGGTGGTTATTTTGGGGCGTAGGG	11481	11630	11431	11483	1	SISSUscaffold_85	SISSUDRAFT_1063008	10546	12733	None	7806	1163	61370	No_or_no_constitutive_exon
GCACTCTTTTCATTCGATAGACTGACGGTGGACTTATGAGGTGGGGGTAGGC	11684	12733	11634	11686	1	SISSUscaffold_85	SISSUDRAFT_1063008	10546	12733	None	7806	1163	61370	No_or_no_constitutive_exon
TATGTTCGCTTTAACCTCTTGCACAATAATAAGTCTGACAATGGGCGAAGAT	25555	25681	25505	25557	1	SISSUscaffold_85	SISSUDRAFT_988054	25134	27197	None	7806	1163	61370	No_or_no_constitutive_exon
GTTATCGTGTGGCTCGAAATACAGACATGTGTGCTCACGGGACGTGAAAGGT	44245	44347	44195	44247	1	SISSUscaffold_85	SISSUDRAFT_1048757	43961	45678	None	7806	1163	61370	No_or_no_constitutive_exon
AAGTGTTTATACGCTGGCGTTACCTAGTGTACTAACGGTGGGCGAGGTAGCC	80017	80061	79967	80019	1	SISSUscaffold_85	SISSUDRAFT_1048776	79522	80102	None	7806	1163	61370	No_or_no_constitutive_exon
GTAGGAAGATTTTACACCCTGCAAGTCCGAGTGCTCATCAGGGATCGTAGAA	92149	92223	92099	92151	1	SISSUscaffold_85	SISSUDRAFT_1048781	91525	93613	None	7806	1163	61370	No_or_no_constitutive_exon
AATGTTGATGGCGTTTTCTCCTTTGATTGACAACTTCATCCTAAGGGCAGCT	2716	2809	2666	2718	1	SISSUscaffold_86	SISSUDRAFT_1048793	2431	4032	None	7806	1163	61370	No_or_no_constitutive_exon
GGGTATGTGTCGGGGCTCACAGCGACTTTTTTACTGATAGGGAATCACAGCG	42461	42514	42564	42512	-1	SISSUscaffold_86	SISSUDRAFT_988082	40045	43309	None	7806	1163	61370	No_or_no_constitutive_exon
ATAGTAGGTGATTCCATGGCGCCACTACTTAGTTATTCACTCAGGGATAGGG	41384	41501	41551	41499	-1	SISSUscaffold_86	SISSUDRAFT_988082	40045	43309	None	7806	1163	61370	No_or_no_constitutive_exon
GTGATACCCTATGGATTGCTGGATCGGATGGCTTAACGAACGGGCGGTAGAT	49533	49622	49672	49620	-1	SISSUscaffold_87	SISSUDRAFT_884868	48960	49957	None	7806	1163	61370	No_or_no_constitutive_exon
CTCTAGGTGAAACAGGCGGATATGGATGATATTAATTCGTGGGGTTATAGGG	18670	18817	18867	18815	-1	SISSUscaffold_88	SISSUDRAFT_988198	17433	18905	None	7806	1163	61370	No_or_no_constitutive_exon
GTTCGTCTTCTTCTTTAGTCTATCGTGGATTTGTTTGACGAGGGGCACAGAG	62632	62696	62746	62694	-1	SISSUscaffold_88	SISSUDRAFT_988185	60574	62937	None	7806	1163	61370	No_or_no_constitutive_exon
TCCACTCCCCATCACAAATTTCAGGAAATTTATGACGACGACGGGAAAAGCG	61660	61799	61849	61797	-1	SISSUscaffold_89	SISSUDRAFT_1048993	58695	62001	None	7806	1163	61370	No_or_no_constitutive_exon
CTTCCCGTCACCCGAGTCCAATTGAATTGAATGATTGATTGAGAGGGTAGCT	61349	61559	61609	61557	-1	SISSUscaffold_89	SISSUDRAFT_1048993	58695	62001	None	7806	1163	61370	No_or_no_constitutive_exon
GTTCTTATCTAGGTCAGCATGAAAGATAACTCACGAAAATGGGGTTGTAGAC	60919	60993	61043	60991	-1	SISSUscaffold_89	SISSUDRAFT_1048993	58695	62001	None	7806	1163	61370	No_or_no_constitutive_exon
ATTCCCGAGTACGATTGTCCTTCTTCGTATACTGATGAGATCGGGAGCAGGT	59523	59672	59722	59670	-1	SISSUscaffold_89	SISSUDRAFT_1048993	58695	62001	None	7806	1163	61370	No_or_no_constitutive_exon
CCCCCTTCTCCACAATAATAATATGTCTGATCCTTATGGGGAATATATAGGA	64870	65178	64820	64872	1	SISSUscaffold_89	SISSUDRAFT_988230	63197	65629	None	7806	1163	61370	No_or_no_constitutive_exon
CTCCTATTTTCAATATAAGAAATTCCGCATGTTGACGTGGGACATCAAAGAT	91089	91516	91566	91514	-1	SISSUscaffold_89	SISSUDRAFT_1129917	91089	92550	None	7806	1163	61370	No_or_no_constitutive_exon
TTCGTGTCCCGAGTTTCCAAAGTGGTGCTGATGAACTTGGGAAATGACAGGC	97047	97790	97840	97788	-1	SISSUscaffold_89	SISSUDRAFT_1063168	96352	100189	None	7806	1163	61370	No_or_no_constitutive_exon
ACGTCGCAATCGTCGAAGTCATCGCCATCACTGACGAGAGGGACGCATAGAT	96653	96739	96789	96737	-1	SISSUscaffold_89	SISSUDRAFT_1063168	96352	100189	None	7806	1163	61370	No_or_no_constitutive_exon
GGAGTCAGAAGGAGAAGCAGAAGGAGAGACGGTCTTCCGTGCGGGGAAAGTA	25598	25665	25715	25663	-1	SISSUscaffold_94	SISSUDRAFT_1071372	24453	26071	None	7806	1163	61370	No_or_no_constitutive_exon
GAGCAGCTGTGAATTGGGTGCTAGAAATTATCAACTGAGAGCGGGTCAAGTT	27272	27297	27222	27274	1	SISSUscaffold_94	SISSUDRAFT_1034527	27147	29698	None	7806	1163	61370	No_or_no_constitutive_exon
AGTCTTTCTTCAGTGCTTATTGTCGCTATCTCATGAACATGGCTGGGTAGTG	27880	28019	27830	27882	1	SISSUscaffold_94	SISSUDRAFT_1034527	27147	29698	None	7806	1163	61370	No_or_no_constitutive_exon
TATGTCATTTCTTTCTTATGTAGTGGGAGATTGACTGATTGAGGGTGCAGGT	58213	58506	58556	58504	-1	SISSUscaffold_94	SISSUDRAFT_1049296	58213	60634	None	7806	1163	61370	No_or_no_constitutive_exon
CGGGCACTTGAACAGTCAACATCAAGGGATCTGGAGGGACGCGACGAAAGCA	2293	2361	2411	2359	-1	SISSUscaffold_90	SISSUDRAFT_903455	1699	3421	None	7806	1163	61370	No_or_no_constitutive_exon
GGTGCGGCGAAATGACATCGGAAAGAAATGAGCTAAGCCATGGGGAACAGAG	19826	20247	20297	20245	-1	SISSUscaffold_90	SISSUDRAFT_988305	19048	24258	None	7806	1163	61370	No_or_no_constitutive_exon
GTCATTCTATTGCAGTCATACTTTTTATTCGGGCCTAATAAAGGGCTTAGCC	96362	96739	96312	96364	1	SISSUscaffold_90	SISSUDRAFT_1049079	94923	96957	None	7806	1163	61370	No_or_no_constitutive_exon
CGCCGTCTCCAATCTTGCCCTCGACCCAGAAGCTGATGGTGGGACACAAGGT	97765	97815	97715	97767	1	SISSUscaffold_90	SISSUDRAFT_1049080	97095	99423	None	7806	1163	61370	No_or_no_constitutive_exon
CTATTTTTCTTTCTTTCGTGCTTACCAAGTTTGATTTTGGGGTCGAATAGGG	2147	2864	2914	2862	-1	SISSUscaffold_91	SISSUDRAFT_908466	2147	5160	None	7806	1163	61370	No_or_no_constitutive_exon
TGCGTGAGCTGGGTCTGCTTCTTCGAAGACTCTTCTCAATAGGGAAACAGCG	7449	7623	7399	7451	1	SISSUscaffold_91	SISSUDRAFT_1049087	5168	8321	None	7806	1163	61370	No_or_no_constitutive_exon
TCAGTCTGTCGCCCCTATTGCAACTCGACGAACAACTCAGAATGGGCTAGGG	31197	31268	31318	31266	-1	SISSUscaffold_91	SISSUDRAFT_1071337	30374	31808	None	7806	1163	61370	No_or_no_constitutive_exon
GTATGTTTCGCTTGTTCTCAGCTTTTCATGTGTACTGATCATGGGGGTAGAT	36636	37090	36586	36638	1	SISSUscaffold_91	SISSUDRAFT_1049108	35842	38191	None	7806	1163	61370	No_or_no_constitutive_exon
CGTTTCAAAGAATCGCGCCACAAGTGCTAAAGCAATGGTGGGTCGGGCAGTG	47714	47722	47664	47716	1	SISSUscaffold_91	SISSUDRAFT_1129969	46072	48594	None	7806	1163	61370	No_or_no_constitutive_exon
AGTGGCTCTCTCTTCGCGAGTTAAGGCACATTCTGACATTAGGGAAATAGTG	63046	63068	63118	63066	-1	SISSUscaffold_91	SISSUDRAFT_1034447	58017	63791	None	7806	1163	61370	No_or_no_constitutive_exon
CCAAGTGAGTCTGACCTCAACCCGTGGGAATTAGGCCTCACTGGGAATAGGA	65752	65854	65904	65852	-1	SISSUscaffold_91	SISSUDRAFT_988386	65420	68185	None	7806	1163	61370	No_or_no_constitutive_exon
CGGTGAATTGATAGACACTTTTTAAGACTACGAAACTGAGGGTACCGAAGCT	65568	65700	65750	65698	-1	SISSUscaffold_91	SISSUDRAFT_988386	65420	68185	None	7806	1163	61370	No_or_no_constitutive_exon
CAAAGTGAGTGACCCAGGCCATCTATGCGACGCGCCTCTAACTGGGATAGAT	69969	70708	69919	69971	1	SISSUscaffold_91	SISSUDRAFT_1129977	68265	70708	None	7806	1163	61370	No_or_no_constitutive_exon
GTGAGTCTTAATCTGCTTCTCTGTGCGGTAGTCTGACTCTCCCGGGGAAGGT	71001	71084	70951	71003	1	SISSUscaffold_92	SISSUDRAFT_1023546	70095	72215	None	7806	1163	61370	No_or_no_constitutive_exon
AGTTGTGCCATTATTGTCGATAAAGGAGGGGATGTGCTGATGGGGTGAAGGT	82717	82903	82953	82901	-1	SISSUscaffold_92	SISSUDRAFT_961154	81593	83262	None	7806	1163	61370	No_or_no_constitutive_exon
CAAGTCACACAGAGTTATCGTGCCATACGTCTAACCTGACGGGAATCTAGTC	82031	82051	82101	82049	-1	SISSUscaffold_92	SISSUDRAFT_961154	81593	83262	None	7806	1163	61370	No_or_no_constitutive_exon
CCCTCCTTTTTCTCTAATCAACTAATCAACTAATTATTGGAATGGGGAAGAG	87920	88118	88168	88116	-1	SISSUscaffold_92	SISSUDRAFT_1049178	83564	88279	None	7806	1163	61370	No_or_no_constitutive_exon
ATCGTACGTCCCTTCCTCCCTTCTTTTAGTATTGAGCTGATGGCGGGTAGAG	86654	86744	86794	86742	-1	SISSUscaffold_92	SISSUDRAFT_1049178	83564	88279	None	7806	1163	61370	No_or_no_constitutive_exon
ATTACATTATTAGAAAAGAAATTGATGGAAGACATTTGATGGGTGGGTAGTT	86316	86415	86465	86413	-1	SISSUscaffold_92	SISSUDRAFT_1049178	83564	88279	None	7806	1163	61370	No_or_no_constitutive_exon
CCACCCTATTATATATTTCATATATTAAGAAAGATGTTGATGGGGTGTAGAT	85315	85424	85474	85422	-1	SISSUscaffold_92	SISSUDRAFT_1049178	83564	88279	None	7806	1163	61370	No_or_no_constitutive_exon
TCGTCTTCATTCCCATGAAAGAGAGAGCAGGGAAGGCTGATGGGGTGTAGCG	88506	88625	88456	88508	1	SISSUscaffold_92	SISSUDRAFT_1049180	88348	89993	None	7806	1163	61370	No_or_no_constitutive_exon
TCTGGACTAGATTGGACGTTTACTGATGGGACTGATGATGTGTGGGATAGTC	88788	88911	88738	88790	1	SISSUscaffold_92	SISSUDRAFT_1049180	88348	89993	None	7806	1163	61370	No_or_no_constitutive_exon
TTCGTCTTTTTGGGATATCGGGGTGTTGATGGTGGTGTTGGGGGGTGTAGCT	89893	89993	89843	89895	1	SISSUscaffold_92	SISSUDRAFT_1049180	88348	89993	None	7806	1163	61370	No_or_no_constitutive_exon
TCTTTTTGAGAGAGAGGGGGGGCTGATGTGTTGGGTTTTGGGTGGGGTAGGA	91091	91171	91221	91169	-1	SISSUscaffold_92	SISSUDRAFT_1049181	90178	92731	None	7806	1163	61370	No_or_no_constitutive_exon
ACGTCCCTCCCTCCTTCAGCGCTCTAGAAGAGATATTGATGGGAGTGTAGAT	49977	50136	49927	49979	1	SISSUscaffold_93	SISSUDRAFT_1049214	48243	50627	None	7806	1163	61370	No_or_no_constitutive_exon
GTTCTTCATGTTTGCTTCTGTACTCGAATGCGGCTGACTTTGGGGTGCAGCG	35011	35155	34961	35013	1	SISSUscaffold_95	SISSUDRAFT_1049345	34337	35993	None	7806	1163	61370	No_or_no_constitutive_exon
GTGAGTTTCTTACACTCGGTGAATGAACACTATTGCTGATGCATGGGCAGAT	46884	47070	46834	46886	1	SISSUscaffold_95	SISSUDRAFT_1120701	45963	47441	None	7806	1163	61370	No_or_no_constitutive_exon
GTGAGTCTTACGCCGTATGGTGTTGATCTCCGTTATTGATTGTGGGGCAGGT	77281	77688	77738	77686	-1	SISSUscaffold_95	SISSUDRAFT_1049366	76719	78986	None	7806	1163	61370	No_or_no_constitutive_exon
TCTGTGAGAAAGTTGATTTTCTCAAGCACTCATTTTCATGGGATTGGCAGCT	80277	80682	80732	80680	-1	SISSUscaffold_95	SISSUDRAFT_921737	80277	82860	None	7806	1163	61370	No_or_no_constitutive_exon
AGTGTCATAATATCCATCTCACCTCCGACTCATGCTTTATTGCGGGATAGGT	2254	2289	2339	2287	-1	SISSUscaffold_96	SISSUDRAFT_922504	1377	2864	None	7806	1163	61370	No_or_no_constitutive_exon
TAGAGATGGAGAGGTTGAGGATGGTGGGAAAGAGGGCGGGAGGTGCGGAGAG	3963	4384	4434	4382	-1	SISSUscaffold_96	SISSUDRAFT_1023727	2636	5853	None	7806	1163	61370	No_or_no_constitutive_exon
CTTTCCTTTCTTTAAATTGGGGAGGGGCTGATGGGATGGTTGGTGGGTAGAT	2636	3898	3948	3896	-1	SISSUscaffold_96	SISSUDRAFT_1023727	2636	5853	None	7806	1163	61370	No_or_no_constitutive_exon
AATCGACGCTGATAGAAGATTAGTAACTTTGGACAATCCTAAATGGGTAGAA	34846	34924	34974	34922	-1	SISSUscaffold_96	SISSUDRAFT_1034596	33813	35788	None	7806	1163	61370	No_or_no_constitutive_exon
GTCTGCTGCCCTTCCGCATCTGGGGCAGGAAATTCTATGACGGGATGAAGAC	46933	46996	46883	46935	1	SISSUscaffold_96	SISSUDRAFT_988660	45940	48196	None	7806	1163	61370	No_or_no_constitutive_exon
TGAAACTTTTCTGTTATCGAATGGATGCGTTCATCTGACTAGTAGGGAAGTT	49838	49956	49788	49840	1	SISSUscaffold_96	SISSUDRAFT_1063384	48767	50978	None	7806	1163	61370	No_or_no_constitutive_exon
AATCTTTTCTTGATAAAAATGTGATCAAGGCTGACCATCGCGGGAAATAGGT	68813	69034	69084	69032	-1	SISSUscaffold_96	SISSUDRAFT_1049430	64345	69609	None	7806	1163	61370	No_or_no_constitutive_exon
CTTGTCAATTTTATTAAATGAAGGAAATTGATTGATGGGTGTGGGTGTAGGT	59489	59792	59439	59491	1	SISSUscaffold_97	SISSUDRAFT_1063416	58403	60029	None	7806	1163	61370	No_or_no_constitutive_exon
TATACGTGACTTTGAGGCTGTCAGGACTCTTGAAGTGACTGGGAATATAGGG	2253	2326	2203	2255	1	SISSUscaffold_98	SISSUDRAFT_1114507	1960	3287	None	7806	1163	61370	No_or_no_constitutive_exon
TGAGTGGATTTAGCGTGTGGCATTGTCTAAGTTATTGAGGGAGTCGAAAGGT	5002	5074	4952	5004	1	SISSUscaffold_98	SISSUDRAFT_1120778	4689	7757	None	7806	1163	61370	No_or_no_constitutive_exon
TTCTGATTGAATTCCTTTCACTTTGCGCTCTATTTGGGATGGATTTAAAGGT	70797	70902	70747	70799	1	SISSUscaffold_98	SISSUDRAFT_1049543	70548	71354	None	7806	1163	61370	No_or_no_constitutive_exon
CGTCCCCTTTGGGACTCTAAGTCTGGTTGAGAAACTGATGGGTTGGGTAGCA	74610	74818	74868	74816	-1	SISSUscaffold_98	SISSUDRAFT_1063461	74316	75236	None	7806	1163	61370	No_or_no_constitutive_exon
TCCAACTCCATTTCTCATCACGCACGAAAAGACTTATGAAATTGGGGCAGCG	74316	74555	74605	74553	-1	SISSUscaffold_98	SISSUDRAFT_1063461	74316	75236	None	7806	1163	61370	No_or_no_constitutive_exon
TACGTTCTGGTTCAATTTCTTGGACTGAAGAGGGGCTGATGCGGGTGCAGTG	75737	76267	75687	75739	1	SISSUscaffold_98	SISSUDRAFT_1049546	75315	76267	None	7806	1163	61370	No_or_no_constitutive_exon
TACATATTATTTCTCTATGGGAGATTTGTGGAGTGCTAATGGGCGGGTAGAT	80924	81005	80874	80926	1	SISSUscaffold_98	SISSUDRAFT_1023928	80567	82908	None	7806	1163	61370	No_or_no_constitutive_exon
AGTAAGTACGCAACAAACCTGCATTGCCTTCTTACCAACAAGGGTTCAAGGG	46021	46124	46174	46122	-1	SISSUscaffold_99	SISSUDRAFT_988938	46021	47634	None	7806	1163	61370	No_or_no_constitutive_exon
CTGGTGCGTTTATTCTATGTGGAAGTTATGGTAACTGAGGGAATGTATAGGG	87375	88619	88669	88617	-1	SISSUscaffold_99	SISSUDRAFT_1024001	87375	88883	None	7806	1163	61370	No_or_no_constitutive_exon
TCTTTTTCTTTCATCTGTTCGTGGGGAGCGCAAATGCTGATGATGGGCAGGG	1314	1428	1478	1426	-1	SISSUscaffold_100	SISSUDRAFT_1024003	574	1705	None	7806	1163	61370	No_or_no_constitutive_exon
AGTACGCTCTCCCTCTTCTTTTCACAATATGGGATTCAATGTGGGTAAAGGT	8091	8229	8041	8093	1	SISSUscaffold_100	SISSUDRAFT_1071478	7255	9368	None	7806	1163	61370	No_or_no_constitutive_exon
AGAGGGAGGGAAGGGAAGAGAGGGCTGATGGTTTTTTGTGTGGTGGGTAGGA	8823	8889	8773	8825	1	SISSUscaffold_100	SISSUDRAFT_1071478	7255	9368	None	7806	1163	61370	No_or_no_constitutive_exon
TGAGTCTATTTCTGGAGGATTGAGGATCGAGTTGATGACGGGATGTGTAGCC	9293	9368	9243	9295	1	SISSUscaffold_100	SISSUDRAFT_1071478	7255	9368	None	7806	1163	61370	No_or_no_constitutive_exon
GTCCCTGCTCATGATCCTGGATTCTTGAATGACTGATGCTGTTGGGGCAGGG	22732	22844	22894	22842	-1	SISSUscaffold_100	SISSUDRAFT_1120850	21576	22970	None	7806	1163	61370	No_or_no_constitutive_exon
TCCAACTGCATCGCGCTTACTCGTGGATCTAATCATCTCCCAAGGGCCAGGA	44569	44826	44519	44571	1	SISSUscaffold_100	SISSUDRAFT_1071487	44393	45043	None	7806	1163	61370	No_or_no_constitutive_exon
TGTCTTTCTTTGTCTCTCGTCCGGATTGTGATTACTGAGGGCGATGATAGGA	68163	68433	68483	68431	-1	SISSUscaffold_101	SISSUDRAFT_1049709	68163	70766	None	7806	1163	61370	No_or_no_constitutive_exon
ATTATCCCCCCTCCTGATCGTCCATCTACTAACTTTCCCGGGTAACGTAGGA	73812	73879	73762	73814	1	SISSUscaffold_101	SISSUDRAFT_1034766	71728	73879	None	7806	1163	61370	No_or_no_constitutive_exon
GTTCGTGATAGAAGATGATTTGACATGAGGTTGAATTGAGGGGCTATAAGCT	35195	35334	35145	35197	1	SISSUscaffold_102	SISSUDRAFT_1063599	34886	35990	None	7806	1163	61370	No_or_no_constitutive_exon
TCAATACAAATGGTCTAGAATCTTCATCTGATGATACAGAGGGATTGAAGTA	50573	50787	50837	50785	-1	SISSUscaffold_102	SISSUDRAFT_1114580	49897	50890	None	7806	1163	61370	No_or_no_constitutive_exon
GATAGCATTCCTCCCGTCCTTTCATTTGAGGTGTACTGAAAAGGGCACAGGA	21467	21772	21417	21469	1	SISSUscaffold_103	SISSUDRAFT_62468	20596	21772	None	7806	1163	61370	No_or_no_constitutive_exon
GCATGTGGCTTTTATTCGCACGACGGCCTGGCTGACGACGAAGGGAGCAGAT	28520	28642	28470	28522	1	SISSUscaffold_104	SISSUDRAFT_1049857	28302	29437	None	7806	1163	61370	No_or_no_constitutive_exon
AGGAATCGAAGGATTGCAGAGTAACTGATGATGGGGGGGATGGGATATAGGA	41674	42406	41624	41676	1	SISSUscaffold_104	SISSUDRAFT_66428	41435	43167	None	7806	1163	61370	No_or_no_constitutive_exon
CGAGAGCTTCGTTCCTGACTCCGTATTTCGCCGTTTTGGGAAATGAATAGAC	53722	53793	53672	53724	1	SISSUscaffold_104	SISSUDRAFT_1024221	52873	56358	None	7806	1163	61370	No_or_no_constitutive_exon
TCCCCGCTTCTTTAGGTGGTTGTGAGGGATGGGTGCTGACTGGGGATTAGCG	54910	54974	54860	54912	1	SISSUscaffold_104	SISSUDRAFT_1024221	52873	56358	None	7806	1163	61370	No_or_no_constitutive_exon
CCTTCCGTCTTACTGTCTGAACGAGGCTGATTTTATATTGGGAATTGTAGTG	93288	93440	93490	93438	-1	SISSUscaffold_104	SISSUDRAFT_1034858	91907	94702	None	7806	1163	61370	No_or_no_constitutive_exon
TCCATGCGTCTTTTCGTAACTCAGTCTACGAAATCCAACAGGGACAACAGAT	6847	7119	7169	7117	-1	SISSUscaffold_105	SISSUDRAFT_67702	6590	7599	None	7806	1163	61370	No_or_no_constitutive_exon
CTTCTTCATTCCAGAACTCAACTAACCTCTCGCCTTTCGGGGTGATGTAGTT	14345	14563	14295	14347	1	SISSUscaffold_105	SISSUDRAFT_1120964	8195	15592	None	7806	1163	61370	No_or_no_constitutive_exon
GCCTTTCGTACCCGTTACGAGAGCGACGATGCTTACTCGGGGAATTGAAGAA	20263	20306	20213	20265	1	SISSUscaffold_105	SISSUDRAFT_1034864	19941	21689	None	7806	1163	61370	No_or_no_constitutive_exon
AGCTTACCTTCCCTTTTTGCTATAGCACATTATTGAAAGGGGTCAAATAGGA	41174	41571	41124	41176	1	SISSUscaffold_105	SISSUDRAFT_1130387	40574	42936	None	7806	1163	61370	No_or_no_constitutive_exon
GCGTCAGTATGCTTGCTGAGTCCTGATGACCTGTACTGACGATTGGGCAGCG	42012	42124	41962	42014	1	SISSUscaffold_105	SISSUDRAFT_1130387	40574	42936	None	7806	1163	61370	No_or_no_constitutive_exon
CGTCGAGTGCTCTTTCATCGGGAAGCTCACGTGCTAACAGGGTGGCACAGTG	79776	79873	79923	79871	-1	SISSUscaffold_105	SISSUDRAFT_1049930	75564	82085	None	7806	1163	61370	No_or_no_constitutive_exon
GACCATTGGGCGATGATCATGTATATGTAGGTGCTGACGGGATAACAAAGAT	12471	12602	12652	12600	-1	SISSUscaffold_106	SISSUDRAFT_1063701	10529	12885	None	7806	1163	61370	No_or_no_constitutive_exon
TCCTATTCAATTTTTATTTGTTGGCTGATGGTGGTGGGGATGGGATGTAGCC	27835	28728	27785	27837	1	SISSUscaffold_106	SISSUDRAFT_70473	26924	28728	None	7806	1163	61370	No_or_no_constitutive_exon
CTCTTCCCGTGAACCATATCACGAAAACGGACTGATCAGTGGGATGATAGGC	57603	57628	57553	57605	1	SISSUscaffold_106	SISSUDRAFT_1075582	56577	59141	None	7806	1163	61370	No_or_no_constitutive_exon
CCACTCGCTGTCCTCGAAACTTATAATCTGTTAATGAGGGGATCAAACAGGG	57684	57713	57634	57686	1	SISSUscaffold_106	SISSUDRAFT_1075582	56577	59141	None	7806	1163	61370	No_or_no_constitutive_exon
GATACGATGGTAATGAGATGTGCAAGTTCGTACTTGGGGATTGATGGAAGGA	73777	73940	73727	73779	1	SISSUscaffold_106	SISSUDRAFT_1034900	73299	74533	None	7806	1163	61370	No_or_no_constitutive_exon
GAGTACGTTGGTACTGATTCCAAGTGTATCATTTCTTATCAGGGGTGCAGAT	59317	59695	59745	59693	-1	SISSUscaffold_107	SISSUDRAFT_1050035	56589	59985	None	7806	1163	61370	No_or_no_constitutive_exon
CCGGCTGACGGGGCGGCTTGGCCAGGCTCGGCGGTGACGCGGGGCACAAGCA	65227	65308	65177	65229	1	SISSUscaffold_107	SISSUDRAFT_1050043	64953	65824	None	7806	1163	61370	No_or_no_constitutive_exon
GGGAGATGCAGCTTTTGGCGACGAGGTTGGAGAAAGTGGGACGGGAGAAGGG	16956	17274	17324	17272	-1	SISSUscaffold_108	SISSUDRAFT_74286	16956	19744	None	7806	1163	61370	No_or_no_constitutive_exon
TTCCCTTTCCTGGCTTCATCTCATCGAGTCCTCGTTAACGAACCGGGCAGGT	23328	23890	23278	23330	1	SISSUscaffold_108	SISSUDRAFT_1050078	19904	23890	None	7806	1163	61370	No_or_no_constitutive_exon
CCGATGGATTACGTAATGAGAATGGATGAGCTAATGGGCCGGTTGGGTAGGA	38228	38275	38178	38230	1	SISSUscaffold_108	SISSUDRAFT_1050080	34067	38670	None	7806	1163	61370	No_or_no_constitutive_exon
GTATACACCTTGTCAAAACCTGCTATGTCAGAATCTGATGGGGAGTATAGGT	43443	43490	43393	43445	1	SISSUscaffold_108	SISSUDRAFT_989405	42451	43800	None	7806	1163	61370	No_or_no_constitutive_exon
TGAGTCTCTAAAGCTCCTCTCCTCTCATTCTCTCTGACTTCTGGGGCAAGGC	54507	54956	55006	54954	-1	SISSUscaffold_108	SISSUDRAFT_74792	54507	55790	None	7806	1163	61370	No_or_no_constitutive_exon
ACGCCCTTTTTTGTTTGGGTAAAGGAAGGAGGTTGATGGAAGGGAGGTAGGA	62110	62553	62603	62551	-1	SISSUscaffold_108	SISSUDRAFT_962064	62110	62804	None	7806	1163	61370	No_or_no_constitutive_exon
TTTTCCGGTTTCGAGACAAGTGTGTGCTGAGGATTTTGATGGGGTGATAGGA	71343	71390	71440	71388	-1	SISSUscaffold_108	SISSUDRAFT_1071582	71103	72111	None	7806	1163	61370	No_or_no_constitutive_exon
TATAATACTGAGATCTCTCGTGTCGATTGATCGTCCCTTCGATTGGGCAGAA	36906	37158	36856	36908	1	SISSUscaffold_109	SISSUDRAFT_1050128	33956	37158	None	7806	1163	61370	No_or_no_constitutive_exon
TGCGTAATACCGGATGCGGCATTTTCGAGCCCTAAAGATCGGGATGATAGGC	26054	26091	26141	26089	-1	SISSUscaffold_110	SISSUDRAFT_1050162	24780	26862	None	7806	1163	61370	No_or_no_constitutive_exon
ATGTGGCTTTCTAAGAAAGTCGTGTTGACAGTCATGTATAGGGCAACTAGGG	33425	34225	34275	34223	-1	SISSUscaffold_110	SISSUDRAFT_84715	33425	34573	None	7806	1163	61370	No_or_no_constitutive_exon
GCCGTACGTCCCATCATTTTGAACTTGGTTCATTTATAACTGGGAGACAGGA	36821	36899	36771	36823	1	SISSUscaffold_110	SISSUDRAFT_1130508	34996	37391	None	7806	1163	61370	No_or_no_constitutive_exon
CCCCCCTCATTCATTCCTAAGTTTTAGACGTCTGAGACTGAGAGGGGTAGAC	41504	41662	41454	41506	1	SISSUscaffold_110	SISSUDRAFT_989452	41130	42248	None	7806	1163	61370	No_or_no_constitutive_exon
ATTTTCCTCTAGTGTTAGTGCTAATGTTGTGTTGGTGTGGGTGGGGGTAGGA	41728	41837	41678	41730	1	SISSUscaffold_110	SISSUDRAFT_989452	41130	42248	None	7806	1163	61370	No_or_no_constitutive_exon
TCTTTTTTGCTTTTTGGGGGTTTTGGGTGGGTGCTGATTGGGTGGTGTAGGC	42248	42747	42797	42745	-1	SISSUscaffold_110	SISSUDRAFT_1050171	42248	44472	None	7806	1163	61370	No_or_no_constitutive_exon
TCCGTATATTATGCATTTAGTGCGTAAAGCTAATTGACATCTGGGAGTAGGC	44596	44903	44953	44901	-1	SISSUscaffold_110	SISSUDRAFT_1114655	44596	46157	None	7806	1163	61370	No_or_no_constitutive_exon
ATGTAATTTGTTTCATTGTCAGAAATTTCTCTGTGCGAATTGACGGGCAGGG	49515	49562	49465	49517	1	SISSUscaffold_110	SISSUDRAFT_1007766	47495	50090	None	7806	1163	61370	No_or_no_constitutive_exon
GTATGCTCCTTGACATAGTTTACATCCGGCCTGATTTATTATGGGCATAGGG	20528	20579	20629	20577	-1	SISSUscaffold_111	SISSUDRAFT_87441	19153	20871	None	7806	1163	61370	No_or_no_constitutive_exon
GTATTTCACTTCACCCCTGCTACATCCGTTTTCTGAAGGGAGAATCGTAGAA	42480	42553	42430	42482	1	SISSUscaffold_111	SISSUDRAFT_1050220	41183	43010	None	7806	1163	61370	No_or_no_constitutive_exon
TACGCCGGCTGTCGGGGCTACGATTGTCAAATACTTACATGCTGGGAAAGAC	26606	27385	27435	27383	-1	SISSUscaffold_112	SISSUDRAFT_1050263	26606	28851	None	7806	1163	61370	No_or_no_constitutive_exon
GTGTGAGTTGCTGCAATTATAACATTTTTAGTCTCTCATCGGGAGTATAGCG	36042	36223	36273	36221	-1	SISSUscaffold_112	SISSUDRAFT_1035047	35604	36567	None	7806	1163	61370	No_or_no_constitutive_exon
TACGTTCTGTTGTCTCATTTATGCTACCCTCATCTCATTTTGGGGACCAGAT	52369	52491	52319	52371	1	SISSUscaffold_112	SISSUDRAFT_1071627	51673	52491	None	7806	1163	61370	No_or_no_constitutive_exon
CTTTCTTTCCTTTTGTGTGACAGATTCGAGGCTGATGGAGGTTGGGATAGGT	18410	18513	18563	18511	-1	SISSUscaffold_113	SISSUDRAFT_1050310	17436	19426	None	7806	1163	61370	No_or_no_constitutive_exon
AATGAAGATTGATTCGCTCAGACCAAAAATATTGATGGTGGCACGGGCAGAT	20363	20496	20313	20365	1	SISSUscaffold_113	SISSUDRAFT_1063910	20134	20914	None	7806	1163	61370	No_or_no_constitutive_exon
TGCTACTTTGTAATCAAATGATAGACAAATGTTGACTGGGATATGAGCAGAG	41680	41720	41630	41682	1	SISSUscaffold_113	SISSUDRAFT_1050324	41346	43187	None	7806	1163	61370	No_or_no_constitutive_exon
GTCTGATCTTTGACTCGATCAATGATGAGGAAATGACGGGATGAATACAGCT	53865	54131	53815	53867	1	SISSUscaffold_113	SISSUDRAFT_1050331	53127	55092	None	7806	1163	61370	No_or_no_constitutive_exon
ATACTGTTCTTATAGTTGGTTGGATTTCTGACTTGGTGGGGTGGTGAAAGGG	80360	80490	80540	80488	-1	SISSUscaffold_113	SISSUDRAFT_1035084	80360	80743	None	7806	1163	61370	No_or_no_constitutive_exon
TCCTTTCTTGGCTACGATCCTCACTAAGAAACGTGTGGGTGATCAAACAGAA	11739	12050	11689	11741	1	SISSUscaffold_114	SISSUDRAFT_93590	10940	12050	None	7806	1163	61370	No_or_no_constitutive_exon
CCTCCTTACTAGGTCGTGTTCTTATCTGATGATGATTGGCGTCGGGATAGAT	22641	22767	22817	22765	-1	SISSUscaffold_114	SISSUDRAFT_989653	21415	22923	None	7806	1163	61370	No_or_no_constitutive_exon
TCATTCACTCAATCACTCAATATCCAATAATCCTGAAATGACGGGAGTAGCT	27197	27900	27147	27199	1	SISSUscaffold_114	SISSUDRAFT_989650	26698	28056	None	7806	1163	61370	No_or_no_constitutive_exon
AGTCACATCGGTTATTCTCATCGTATTTTCTGAGTTGATGGGACGTGGAGCC	32212	32410	32460	32408	-1	SISSUscaffold_114	SISSUDRAFT_1050371	30840	33165	None	7806	1163	61370	No_or_no_constitutive_exon
TTCCATTATTTCTTTCCACTCGTGGAGTGGGAGGGGCTGATGGGGTGTAGAG	39151	39238	39288	39236	-1	SISSUscaffold_114	SISSUDRAFT_1024625	37712	39820	None	7806	1163	61370	No_or_no_constitutive_exon
TACCCAATTCAATGATTCAATAAAATAATAATATTGTATTATTGGGGCAGGT	41742	41827	41692	41744	1	SISSUscaffold_114	SISSUDRAFT_94272	40552	44213	None	7806	1163	61370	No_or_no_constitutive_exon
TCAGTCCTCCCATTCCCTTGATTGAATATTGGATATTAATGGGTGTATAGTC	83538	83624	83674	83622	-1	SISSUscaffold_114	SISSUDRAFT_94690	82357	84467	None	7806	1163	61370	No_or_no_constitutive_exon
TTTTTCTTTAATACCCAATATCAGAATATAATGCTAACAAGGGGGTATAGGG	82924	83058	83108	83056	-1	SISSUscaffold_114	SISSUDRAFT_94690	82357	84467	None	7806	1163	61370	No_or_no_constitutive_exon
TTCTCTCGATGTCCGGGCTCAAATATTGGATTAACTAATCGGGCGTATAGAT	82357	82797	82847	82795	-1	SISSUscaffold_114	SISSUDRAFT_94690	82357	84467	None	7806	1163	61370	No_or_no_constitutive_exon
CGTCGATCACCCCATTCTCCATTGAGATTGAGATTCTGATGTTGGGAAAGAT	52283	52472	52522	52470	-1	SISSUscaffold_115	SISSUDRAFT_1007973	49293	52892	None	7806	1163	61370	No_or_no_constitutive_exon
CCCCCCTCCCCACATAACATTAACCACAATAAATTAATTGGGGAGAACAGGG	50465	51050	51100	51048	-1	SISSUscaffold_115	SISSUDRAFT_1007973	49293	52892	None	7806	1163	61370	No_or_no_constitutive_exon
GCGTTGCTCTCTAAATCAAATATAGTTTGAAGAATGTTGATGGTGGGTAGGA	50278	50413	50463	50411	-1	SISSUscaffold_115	SISSUDRAFT_1007973	49293	52892	None	7806	1163	61370	No_or_no_constitutive_exon
GTCCGTTCTCTCCCCCCTTATTCTTTGAGTATGATTTGATGATTGGGTAGTA	50145	50228	50278	50226	-1	SISSUscaffold_115	SISSUDRAFT_1007973	49293	52892	None	7806	1163	61370	No_or_no_constitutive_exon
TTCCTGTAGTCTTTTCCGCAACTCAATCCCGGTTACTGACAGAAGGGCAGAT	60740	60996	60690	60742	1	SISSUscaffold_115	SISSUDRAFT_1050438	58484	62855	None	7806	1163	61370	No_or_no_constitutive_exon
GTCAGTCCTATATTCTCTCATCGGCTTTAACTAGACTTACGGGAGTTAAGTA	66404	66520	66570	66518	-1	SISSUscaffold_116	SISSUDRAFT_1050504	65625	68082	None	7806	1163	61370	No_or_no_constitutive_exon
TCTGTATCTAATCCGTAAGTTGATCAAGTCGCTCTAATGTCGGGCAATAGAA	4958	5174	4908	4960	1	SISSUscaffold_117	SISSUDRAFT_1121232	4308	5174	None	7806	1163	61370	No_or_no_constitutive_exon
ATCCTCGGTCACTACGGCGTGCGTCAGAGCTGACTTCAGGGGTAATGTAGCA	34661	34687	34611	34663	1	SISSUscaffold_117	SISSUDRAFT_1076753	33640	36253	None	7806	1163	61370	No_or_no_constitutive_exon
ACCTGCTCTCCTCATTCGGGATAATATCAGAAGTCTTACCCGGGATATAGAT	30060	30128	30010	30062	1	SISSUscaffold_118	SISSUDRAFT_1050554	26888	31971	None	7806	1163	61370	No_or_no_constitutive_exon
AGGTCACTTCATCCGCTAAATTCTCCTACTATATGCTGACGTCGGGGCAGCA	30381	30615	30331	30383	1	SISSUscaffold_118	SISSUDRAFT_1050554	26888	31971	None	7806	1163	61370	No_or_no_constitutive_exon
TGTACGTCTTTTTGGCTCGAGCTAATTCAATGCCCACTGACATGGGACAGAT	66046	66209	66259	66207	-1	SISSUscaffold_118	SISSUDRAFT_1064054	66046	66724	None	7806	1163	61370	No_or_no_constitutive_exon
CTCGAGAGGTCCGCTGATGGAACTTGAAATGATTTGTCGGGAACTTGAAGAT	1026	1129	976	1028	1	SISSUscaffold_119	SISSUDRAFT_1121269	787	3834	None	7806	1163	61370	No_or_no_constitutive_exon
CAGTCAGTCTTTTGAGCCTTTCCTCTTAGAAATTGACCGAGATCGGGCAGAC	30142	30927	30092	30144	1	SISSUscaffold_119	SISSUDRAFT_106336	29594	31819	None	7806	1163	61370	No_or_no_constitutive_exon
TTCATCAAATGCAGCATGCTTATTCGGAGTTTCTCATCTCATTGGGATAGCT	38453	38919	38403	38455	1	SISSUscaffold_119	SISSUDRAFT_1076881	36300	38919	None	7806	1163	61370	No_or_no_constitutive_exon
CGTGTCTTCGTTCTGATACCCGAGGGGTGTTGAGTGCTGATGGGGTGCAGGC	39416	39530	39580	39528	-1	SISSUscaffold_120	SISSUDRAFT_1064088	34977	41641	None	7806	1163	61370	No_or_no_constitutive_exon
TTTTTGTCTTGTTCCACTGCGGGTGATGCTGAGGAATATATGGGCAGTAGGC	4767	4902	4717	4769	1	SISSUscaffold_121	SISSUDRAFT_1050669	3999	5850	None	7806	1163	61370	No_or_no_constitutive_exon
GTTCGTTCCGATCATTCAAAGCCAGGGTGAAGTCTCAACTGGGCAACCAGGA	37645	37860	37595	37647	1	SISSUscaffold_121	SISSUDRAFT_1071696	36632	39671	None	7806	1163	61370	No_or_no_constitutive_exon
GTACGTCATAGCATCGATGGCGCCGGAACTCTATCTCAGTGGGAATTCAGAC	63303	63389	63439	63387	-1	SISSUscaffold_121	SISSUDRAFT_1024894	62487	65396	None	7806	1163	61370	No_or_no_constitutive_exon
CCTCTCCCTCCCCCATCTTCCAAATTTTTGAGGACTGATGAGTGGGGTAGAG	78197	78890	78147	78199	1	SISSUscaffold_121	SISSUDRAFT_1024899	77330	78890	None	7806	1163	61370	No_or_no_constitutive_exon
TGTATGTCTACGCAGTGACTCTACTCGCAGAATGTTGATGTAGGGTCAAGAG	43557	43592	43507	43559	1	SISSUscaffold_122	SISSUDRAFT_123345	42454	44783	None	7806	1163	61370	No_or_no_constitutive_exon
GGCCGATTTTATTTTGATATCCCCCGATTTTCAGCTTTGTCCTGGGAAAGAT	8605	8732	8782	8730	-1	SISSUscaffold_123	SISSUDRAFT_1064151	8467	10750	None	7806	1163	61370	No_or_no_constitutive_exon
TCGCAATATCTTCAGCACCAAGCCGTGTCCTGACCGGTCTGGGAATTCAGTC	21664	21934	21984	21932	-1	SISSUscaffold_123	SISSUDRAFT_1024944	21664	24597	None	7806	1163	61370	No_or_no_constitutive_exon
TATTATCTTTTTGGTTATTTGGTTGATGACGAGAGCTGATTGGGGTGTAGAG	42111	42234	42284	42232	-1	SISSUscaffold_123	SISSUDRAFT_989998	39687	42934	None	7806	1163	61370	No_or_no_constitutive_exon
CTCCTCTCGCCTCGCCCTGGCGATATATATTGATTCGAATGGTGGGATAGAC	40832	40979	41029	40977	-1	SISSUscaffold_123	SISSUDRAFT_989998	39687	42934	None	7806	1163	61370	No_or_no_constitutive_exon
TCTCACCTTCCTTGTTTTATTATTGCGGCTGATGGTATTGGTGGGTGTAGCG	39687	39806	39856	39804	-1	SISSUscaffold_123	SISSUDRAFT_989998	39687	42934	None	7806	1163	61370	No_or_no_constitutive_exon
GTAAGCCGAGTTCGCTAAATTGGCGTCCTGGACTTATAATATCGGGACAGGG	58182	58218	58268	58216	-1	SISSUscaffold_123	SISSUDRAFT_1130821	57682	60266	None	7806	1163	61370	No_or_no_constitutive_exon
ATCTTTCTGCTTATATGTCTACTTGCTTCTTATACTGAGGGACACAATAGCT	77745	77874	77924	77872	-1	SISSUscaffold_123	SISSUDRAFT_1035285	77439	78713	None	7806	1163	61370	No_or_no_constitutive_exon
AGTACTTGATCAGTTGGAATAGGGGCTTGGCTGATGCGGGGGATGTGAAGTT	31428	31472	31522	31470	-1	SISSUscaffold_124	SISSUDRAFT_1050819	30355	32163	None	7806	1163	61370	No_or_no_constitutive_exon
GTGAGTATGTCGCGTTCAATACTCTGTTCATTTGCTGATTGGGCTATAAGAT	19321	19361	19411	19359	-1	SISSUscaffold_126	SISSUDRAFT_1121396	18218	20064	None	7806	1163	61370	No_or_no_constitutive_exon
AGTATGTGACTCCATCTCCTTCCACTTGCAAGGGACTCATAGGGTCGTAGAT	18932	19134	19184	19132	-1	SISSUscaffold_126	SISSUDRAFT_1121396	18218	20064	None	7806	1163	61370	No_or_no_constitutive_exon
GAGTCCCCCCTCCCCTCCTTTTCTTCATCCTTTTACTGACGGGATGGTAGTC	16861	17112	17162	17110	-1	SISSUscaffold_127	SISSUDRAFT_1050967	16861	19387	None	7806	1163	61370	No_or_no_constitutive_exon
GTAGGTTCATTTCTTTATTGGGGAATTATAGTGAGACTGAGAGGGTGTAGTT	4749	4807	4857	4805	-1	SISSUscaffold_128	SISSUDRAFT_135982	4133	6422	None	7806	1163	61370	No_or_no_constitutive_exon
TTTTGTTTTCTGTTGACAACTTGAATATTCTAACACACGGGATTACAAAGCC	18155	18173	18105	18157	1	SISSUscaffold_128	SISSUDRAFT_1130914	16413	18562	None	7806	1163	61370	No_or_no_constitutive_exon
ATGTTCGTCATATGAGTATTTAGTGATTCGATGCTTATTGATGTGGGTAGTT	9904	10038	9854	9906	1	SISSUscaffold_129	SISSUDRAFT_1064290	8827	10877	None	7806	1163	61370	No_or_no_constitutive_exon
TGTATCACTTTTTGATCTTACTCCATGCTGAAATTCGTGCGTTGGGGTAGTC	56862	57052	56812	56864	1	SISSUscaffold_129	SISSUDRAFT_990190	55835	57052	None	7806	1163	61370	No_or_no_constitutive_exon
CCAAGTCGCAGAAGACGGGAAAGCTCAGGTCTCCACTAAAGGGCGGAAAGCT	54373	54448	54498	54446	-1	SISSUscaffold_130	SISSUDRAFT_990250	49542	54678	None	7806	1163	61370	No_or_no_constitutive_exon
TAACCCCTTTGTCATCTTCAGGGACGCTGGATGCTAAGTGTGGGGTACAGTG	55287	55350	55237	55289	1	SISSUscaffold_133	SISSUDRAFT_1121548	52108	56264	None	7806	1163	61370	No_or_no_constitutive_exon
TGAGCCACTTGCACATAAAGTCTTGACTAAAAGCTGATAGAATTTGGGAGTT	66873	67176	66823	66875	1	SISSUscaffold_133	SISSUDRAFT_1035506	66402	68323	None	7806	1163	61370	No_or_no_constitutive_exon
GTGAGCTACTTCATCGTCAAATTCTGCCGCCGTGTGCTTACACAGGGTAGAT	34722	34766	34672	34724	1	SISSUscaffold_135	SISSUDRAFT_1051350	33661	35673	None	7806	1163	61370	No_or_no_constitutive_exon
TTCAACTTTTTATATGAATATTTTCAAAAGGTACCGACTGTGCGGGATAGCA	16525	16576	16626	16574	-1	SISSUscaffold_136	SISSUDRAFT_1071816	16525	17750	None	7806	1163	61370	No_or_no_constitutive_exon
AGGTTTGTCCCGCCTTTCAAGTCGTGCGATTCTCATACGGATGGGATTAGTG	51481	51736	51431	51483	1	SISSUscaffold_136	SISSUDRAFT_169779	49006	53583	None	7806	1163	61370	No_or_no_constitutive_exon
GTGAGTCCAGTCTTCCAACGCTGTGATTCCAGTTCTCAAATGGGATATAGTA	60912	61105	60862	60914	1	SISSUscaffold_136	SISSUDRAFT_1051416	59214	61471	None	7806	1163	61370	No_or_no_constitutive_exon
TTCTTTCCTTTTCTGTGTAGGGGGTGGGATGGTGCTGATGGGGGTTGTAGTC	12405	12523	12573	12521	-1	SISSUscaffold_137	SISSUDRAFT_1051425	11954	15364	None	7806	1163	61370	No_or_no_constitutive_exon
TCCTACCTCCTTCATCCACTGATGAGTGGATCGACGGATGGGATATGTAGTG	19789	19884	19739	19791	1	SISSUscaffold_137	SISSUDRAFT_1064499	19653	21270	None	7806	1163	61370	No_or_no_constitutive_exon
TAGTGAGTACCTTCTTGGCCTCTAGATCAGTTTGTTAAGGATGAGGGTAGTC	20350	20435	20300	20352	1	SISSUscaffold_137	SISSUDRAFT_1064499	19653	21270	None	7806	1163	61370	No_or_no_constitutive_exon
GTGTGGTGGCTATCGTACTGGTTATGGGCGTGAACTGAAGAAATGGGTAGAC	20489	20584	20439	20491	1	SISSUscaffold_137	SISSUDRAFT_1064499	19653	21270	None	7806	1163	61370	No_or_no_constitutive_exon
CCAGTCCAAAACTCAAGTACTGATGAATGATGGATGATTGGTGGGACTAGCC	21117	21270	21067	21119	1	SISSUscaffold_137	SISSUDRAFT_1064499	19653	21270	None	7806	1163	61370	No_or_no_constitutive_exon
GTACACCTCCCACATTTTTTTCTACATTTTTTTAATCGCTGTGGGTATAGAT	22311	22482	22532	22480	-1	SISSUscaffold_137	SISSUDRAFT_990608	21494	22611	None	7806	1163	61370	No_or_no_constitutive_exon
TATACTTCGTTGTCTATCACAACGAGTGACTGAACGATCTGGGCAAGTAGGC	26372	26472	26322	26374	1	SISSUscaffold_137	SISSUDRAFT_1008792	25882	28222	None	7806	1163	61370	No_or_no_constitutive_exon
GTGTTCTTCCTGTCCTTGAAGTTGAAGAGTCGGAGCTAATATGGGTGCAGTG	27122	27196	27072	27124	1	SISSUscaffold_137	SISSUDRAFT_1008792	25882	28222	None	7806	1163	61370	No_or_no_constitutive_exon
CTCCTCCTATCCGAATAGATGAACACGCAATTGATCCATGGGTGATATAGGA	40408	40563	40613	40561	-1	SISSUscaffold_137	SISSUDRAFT_1051438	38760	41716	None	7806	1163	61370	No_or_no_constitutive_exon
GAGTTGTTACAATATCGACTGTGTTTGCGTATCGCTGACCGGGCATGTAGCG	43591	43775	43541	43593	1	SISSUscaffold_137	SISSUDRAFT_990595	42001	44690	None	7806	1163	61370	No_or_no_constitutive_exon
CGTTTTTCGACTTTGTCGAGCGGTGGGATTGAAGCTGATCGTGGGTGTAGTC	58057	58118	58007	58059	1	SISSUscaffold_137	SISSUDRAFT_1051447	55119	60126	None	7806	1163	61370	No_or_no_constitutive_exon
GCTGAACACTTAGAGGAATGGTTTTGTTGATGAGGTTTTGGGATTGGCAGCT	13613	13674	13563	13615	1	SISSUscaffold_138	SISSUDRAFT_1008823	12816	15243	None	7806	1163	61370	No_or_no_constitutive_exon
TCCTTTAAGTGAGGTCAATTTGATGGGGCTGATTGGGTTGATGCGGGTAGTT	6150	6310	6100	6152	1	SISSUscaffold_139	SISSUDRAFT_1051509	3229	6310	None	7806	1163	61370	No_or_no_constitutive_exon
TGAGTTGCGCCCATCCAGGCTCTGTATAAACTCCAACTAACGCGGGGCAGGA	37674	37841	37891	37839	-1	SISSUscaffold_140	SISSUDRAFT_990687	37062	39478	None	7806	1163	61370	No_or_no_constitutive_exon
AAGTCCCCATGCTCTCTTGTGATCGCCATTCTGAACGTTTTGGGGAATAGTC	43368	43792	43318	43370	1	SISSUscaffold_140	SISSUDRAFT_184139	41349	44525	None	7806	1163	61370	No_or_no_constitutive_exon
CGTAAGTCTTTATGCTTCGCTATGTATCATGGGCTCAGGGTGAGAATTAGGA	1974	2091	1924	1976	1	SISSUscaffold_141	SISSUDRAFT_990707	1244	4168	None	7806	1163	61370	No_or_no_constitutive_exon
CATTTATGATTTTCTTCGTATGCGAGCGGTGATTAATGAGTGATGGGCAGAT	7712	7993	8043	7991	-1	SISSUscaffold_141	SISSUDRAFT_1035654	5040	8086	None	7806	1163	61370	No_or_no_constitutive_exon
CGGAGTCTACTAATCCCAATGCTAATCGGTCGATGACGAACGGGATGAAGAT	5038	5288	4988	5040	1	SISSUscaffold_142	SISSUDRAFT_1121697	4487	5288	None	7806	1163	61370	No_or_no_constitutive_exon
CAATTCTGTGTGAGTTGGGACTAATTTGGGTGTTTTCGATGGGGGTGTAGGA	23349	23453	23299	23351	1	SISSUscaffold_142	SISSUDRAFT_1035674	21345	24829	None	7806	1163	61370	No_or_no_constitutive_exon
TCGGCACGAACTGACGATTACGTTGGGGGATTGTGGATGATGGGGTGTAGGG	24481	24557	24431	24483	1	SISSUscaffold_142	SISSUDRAFT_1035674	21345	24829	None	7806	1163	61370	No_or_no_constitutive_exon
GCGCTTTTCGATGCCATGATCCTCTCTACGAAGCTGATCTTGGGGCGTAGGA	57537	57597	57487	57539	1	SISSUscaffold_143	SISSUDRAFT_189399	57007	58330	None	7806	1163	61370	No_or_no_constitutive_exon
ATGATCTTACAGCTTATCTGATGATTTCCATTTTTTGAACCGGGATACAGGG	10409	10502	10552	10500	-1	SISSUscaffold_144	SISSUDRAFT_1008973	9819	12962	None	7806	1163	61370	No_or_no_constitutive_exon
CACTCCTGCTTCCCAATGAAGACTAAGAATTCGAGCTGATGAGGGTGTAGGA	14521	14562	14471	14523	1	SISSUscaffold_144	SISSUDRAFT_190310	13310	15036	None	7806	1163	61370	No_or_no_constitutive_exon
CCCCCTTCCGTTATAGAAATAGATTTTACTGATACGTCGATGACGGGCAGAT	15209	15456	15159	15211	1	SISSUscaffold_144	SISSUDRAFT_190311	15036	16409	None	7806	1163	61370	No_or_no_constitutive_exon
GTTCCTCAACCCTTTTATGATTGACGGAGGACTGATGGAGGATGGGATAGGT	39801	39948	39751	39803	1	SISSUscaffold_144	SISSUDRAFT_1051700	39144	40173	None	7806	1163	61370	No_or_no_constitutive_exon
TGGGTATCTGTGTTTCTCTTGTGGGTCACTCTATTGAATGAAGGGGTCAGTC	10744	11310	11360	11308	-1	SISSUscaffold_145	SISSUDRAFT_1035729	10551	11667	None	7806	1163	61370	No_or_no_constitutive_exon
TGACGAGTCCCCATTTTTTATCTACTCGGTCGAACTCACGAAGGGTATAGAT	20965	21117	20915	20967	1	SISSUscaffold_145	SISSUDRAFT_1064673	18282	22654	None	7806	1163	61370	No_or_no_constitutive_exon
GTCCTTTGATTTCTTCGTAAATTGTTGGTGCACTGACATGATGTGGGTAGCA	45428	45639	45378	45430	1	SISSUscaffold_145	SISSUDRAFT_1051745	44638	46136	None	7806	1163	61370	No_or_no_constitutive_exon
AGCTCTGAGTTTCATATCTCTGTGCGCCCGCGAAACTCACAATGAGGGAGAT	37340	37559	37290	37342	1	SISSUscaffold_146	SISSUDRAFT_197163	35067	39422	None	7806	1163	61370	No_or_no_constitutive_exon
GTTTTTTGCTTGCTTTTGTGTTGAACTGTGGCTTACGAGGAGGGCTATAGAC	46942	47072	47122	47070	-1	SISSUscaffold_146	SISSUDRAFT_1131303	45998	47674	None	7806	1163	61370	No_or_no_constitutive_exon
CTCTACTGGTTCACTATACTGCAAATCAATAATACCGGACCGGGACGTAGAT	60049	60155	59999	60051	1	SISSUscaffold_146	SISSUDRAFT_1114938	59215	61815	None	7806	1163	61370	No_or_no_constitutive_exon
GTACGTGCCCCCACCTTTTCTTGGTAGTCATATTAATAATGTGTGGGTAGGG	61427	61561	61377	61429	1	SISSUscaffold_146	SISSUDRAFT_1114938	59215	61815	None	7806	1163	61370	No_or_no_constitutive_exon
TTCTACTTCATTTGTGGTGAATACGCAGGGTGATTGAAGGATGGGTGTAGGA	65236	65295	65186	65238	1	SISSUscaffold_146	SISSUDRAFT_197512	64650	66110	None	7806	1163	61370	No_or_no_constitutive_exon
AAGAGTACGAGGACGAGTGTTCTGATGTGATGTGATTGATGTGGGTGTAGGT	65839	66110	65789	65841	1	SISSUscaffold_146	SISSUDRAFT_197512	64650	66110	None	7806	1163	61370	No_or_no_constitutive_exon
CCTCTCCCCCTCCTTTCCCAAGTCTCAACTAACAGACGCACAATGGGCAGAG	8797	10069	10119	10067	-1	SISSUscaffold_147	SISSUDRAFT_197540	8797	11830	None	7806	1163	61370	No_or_no_constitutive_exon
TTATCCGGAATGTGAGATGCATAGGAGACTGATATCGGGATGGGGTGAAGGT	13181	13260	13131	13183	1	SISSUscaffold_147	SISSUDRAFT_1131311	13064	14660	None	7806	1163	61370	No_or_no_constitutive_exon
CTTCTTTTTTTGTGCTTTGGTGTGAGGGTGGGGCTGATTTGGGGTGATAGGA	26525	26970	27020	26968	-1	SISSUscaffold_147	SISSUDRAFT_1051798	26525	28808	None	7806	1163	61370	No_or_no_constitutive_exon
ATCGTATGACTTTTATCTCGTTTCATTTCTCCTGACTGATCGTGGGATAGAT	49949	50018	49899	49951	1	SISSUscaffold_147	SISSUDRAFT_1080490	49108	50315	None	7806	1163	61370	No_or_no_constitutive_exon
GTGGGTCTATCATGTCTTCATTTACTTCATAAATTGATCAAAGGGTGCAGGG	27531	27668	27718	27666	-1	SISSUscaffold_149	SISSUDRAFT_200861	26195	27958	None	7806	1163	61370	No_or_no_constitutive_exon
GAGTCCTCCAATCTTCCTTTCATTTTGTAAAGATATTGATGGGAATATAGCT	2863	3866	3916	3864	-1	SISSUscaffold_150	SISSUDRAFT_1071919	2597	4479	None	7806	1163	61370	No_or_no_constitutive_exon
GTTTGTTCTTGCTCCTCACCTTTTAGATGATGCACTGACGATATGGGTAGAT	2779	2813	2863	2811	-1	SISSUscaffold_150	SISSUDRAFT_1071919	2597	4479	None	7806	1163	61370	No_or_no_constitutive_exon
TCCCTTCCCTGCAATGTCTCATCTGAATATTGACTATTAATGGGGTGTAGGG	5993	6157	6207	6155	-1	SISSUscaffold_150	SISSUDRAFT_990975	5376	6369	None	7806	1163	61370	No_or_no_constitutive_exon
CCCCCCCTCCTCCATTTGCTATAAGATCGGAGGCTCACCTGGTTGGGTAGGT	5777	5937	5987	5935	-1	SISSUscaffold_150	SISSUDRAFT_990975	5376	6369	None	7806	1163	61370	No_or_no_constitutive_exon
ATCCCACCTCTCTTACCTTAACTTTTACCTTTCCCTCTGTCAATGGGTAGGA	6985	8112	8162	8110	-1	SISSUscaffold_150	SISSUDRAFT_1051896	6985	8560	None	7806	1163	61370	No_or_no_constitutive_exon
ATCTATCTATATTCTATTCAATTTGGAGATGTGATTGATTGTGTGGGTAGAT	13177	13236	13127	13179	1	SISSUscaffold_150	SISSUDRAFT_1064765	9264	13884	None	7806	1163	61370	No_or_no_constitutive_exon
CCCCCTCCCTCCGCCTTTTTTATTGGGAAGACACCTGATGGGCGATGTAGGG	43120	43483	43070	43122	1	SISSUscaffold_151	SISSUDRAFT_1035841	42670	46820	None	7806	1163	61370	No_or_no_constitutive_exon
TTAGTCCCTCATTCATATCTATCTTTGAGTGGCAATGAACGAAGGGATAGGA	51658	51742	51792	51740	-1	SISSUscaffold_151	SISSUDRAFT_990990	50448	52357	None	7806	1163	61370	No_or_no_constitutive_exon
CCTCTCCCTCCCCTCCTTCTCTCGTCACACACTAATACTGATGGGGGTAGGA	50836	51011	51061	51009	-1	SISSUscaffold_151	SISSUDRAFT_990990	50448	52357	None	7806	1163	61370	No_or_no_constitutive_exon
ATAGTGCCTAAATTCCTACATCAACAGCTGCTAAAGGGTTATGATGACAGAT	61281	61676	61726	61674	-1	SISSUscaffold_151	SISSUDRAFT_991001	59648	62922	None	7806	1163	61370	No_or_no_constitutive_exon
TGTCCTTGATCACTCATGATGATCATCAACTGAAGCTTCTGGGTATACAGGG	50265	50409	50459	50407	-1	SISSUscaffold_152	SISSUDRAFT_1051987	49877	54410	None	7806	1163	61370	No_or_no_constitutive_exon
GTTGACCGAGGCTATGGCTGGGATAGACTTAGTCTGATGGATGGGATCAGTT	57027	57119	57169	57117	-1	SISSUscaffold_152	SISSUDRAFT_991055	57027	57424	None	7806	1163	61370	No_or_no_constitutive_exon
AAATCTCGAAATTAATCTGGACGTAATCAGATTCATCGATAACTGGGCAGAT	39572	39917	39522	39574	1	SISSUscaffold_153	SISSUDRAFT_1052015	38070	39917	None	7806	1163	61370	No_or_no_constitutive_exon
CTCTTTTTCATCTTTGTCTGCTGGTTGTTGATTGGGTGTGGGTTGGGTAGGC	60711	60746	60796	60744	-1	SISSUscaffold_154	SISSUDRAFT_1064852	54258	62211	None	7806	1163	61370	No_or_no_constitutive_exon
CTCCCCTTCTCTCCTACGACGCAAATCTGACGAATGTATTTGGGATGTAGTG	60198	60260	60310	60258	-1	SISSUscaffold_154	SISSUDRAFT_1064852	54258	62211	None	7806	1163	61370	No_or_no_constitutive_exon
TTTCTTCTCTTCCTTCATCTTACATCATTTTTGATAATGGACGGGTGTAGGA	59717	59771	59821	59769	-1	SISSUscaffold_154	SISSUDRAFT_1064852	54258	62211	None	7806	1163	61370	No_or_no_constitutive_exon
TCTCTTCTCTCTTGATTTTATTTGGATTGGTTATTGATGTGGGTGTATAGGT	57898	58135	58185	58133	-1	SISSUscaffold_154	SISSUDRAFT_1064852	54258	62211	None	7806	1163	61370	No_or_no_constitutive_exon
GTTTGATGTCGTCGTCATGTGTATATTCGGGATGCTCATTAGTGGGATAGGT	57387	57438	57488	57436	-1	SISSUscaffold_154	SISSUDRAFT_1064852	54258	62211	None	7806	1163	61370	No_or_no_constitutive_exon
GGTGTTTCACAAATATCTGAAATGCATCCTGAAATACGGGACGGATGTAGAT	4467	4683	4417	4469	1	SISSUscaffold_156	SISSUDRAFT_221683	2893	4683	None	7806	1163	61370	No_or_no_constitutive_exon
CGTTTTTATGCTTCTTTTTTGAAGGGAGGGATTGATGGGTTTGTAGGGAGGC	31242	31296	31192	31244	1	SISSUscaffold_157	SISSUDRAFT_991199	28000	32335	None	7806	1163	61370	No_or_no_constitutive_exon
TACGCTCTCCTCCCTCTCCCTCTTTCTCGTGGGTACTGAGGGATGTATAGGA	34080	34306	34030	34082	1	SISSUscaffold_157	SISSUDRAFT_991208	32583	34428	None	7806	1163	61370	No_or_no_constitutive_exon
TTTTGGATTGGTGATTGTGAGTTTGGGCCTGAGCTGATTGGGATGGGCAGTT	35427	35453	35377	35429	1	SISSUscaffold_157	SISSUDRAFT_1052169	34700	38308	None	7806	1163	61370	No_or_no_constitutive_exon
TCTGCGCGATTGTGATGGAGTTTGAATTGCGATGGCTGATGTGGGTGTAGGT	36991	37053	36941	36993	1	SISSUscaffold_157	SISSUDRAFT_1052169	34700	38308	None	7806	1163	61370	No_or_no_constitutive_exon
CCCCATTTCTTTTATCTGGTTCGATCGAGCGTTACTGATTAAACGGGTAGTG	37109	37302	37059	37111	1	SISSUscaffold_157	SISSUDRAFT_1052169	34700	38308	None	7806	1163	61370	No_or_no_constitutive_exon
AATCTACAGAATCACCGGTTCTTGGGAGGCCCTCTGACTTGGGTGTATAGCT	54082	54117	54167	54115	-1	SISSUscaffold_157	SISSUDRAFT_1052177	53253	55003	None	7806	1163	61370	No_or_no_constitutive_exon
CCAATTCGTGGGAGGAAGAATCTCAATCTGATCTTGCTTCCGGGGTATAGTG	58066	58361	58411	58359	-1	SISSUscaffold_157	SISSUDRAFT_1052180	57623	60398	None	7806	1163	61370	No_or_no_constitutive_exon
TTTTGGCGCAGTAGCACAGCCAGAGTGCTAATATCGCGTCCGGGTGGCAGAT	31881	31904	31954	31902	-1	SISSUscaffold_158	SISSUDRAFT_1131524	29145	32299	None	7806	1163	61370	No_or_no_constitutive_exon
GGTCATTTTGCCTCCACGTGATAGGTTGAAAGATAACTGGGAGTTAACAGCG	30322	30469	30519	30467	-1	SISSUscaffold_158	SISSUDRAFT_1131524	29145	32299	None	7806	1163	61370	No_or_no_constitutive_exon
TCGTTTGTCAAAGAATGAAAGGGGGCTGATTTGGAATTTTGGGCGGGTAGGC	40429	40575	40379	40431	1	SISSUscaffold_158	SISSUDRAFT_1009377	39377	40575	None	7806	1163	61370	No_or_no_constitutive_exon
TTGACTCCAATGAAAGGGACTGATGGTGGGTTTTGGGGTGGGTGGTGTAGGT	44107	44486	44057	44109	1	SISSUscaffold_158	SISSUDRAFT_1131527	43465	44795	None	7806	1163	61370	No_or_no_constitutive_exon
GGTTTGTTCTCGATCTTGACATTCGTCGGCAATTCCTGACAAGGGTGCAGTT	53226	53266	53316	53264	-1	SISSUscaffold_158	SISSUDRAFT_1009386	51661	57265	None	7806	1163	61370	No_or_no_constitutive_exon
TCGAATTCAACTGAGTTCTTCTCTCATTTATAAATAATCTCGTGGGATAGAT	20601	21040	21090	21038	-1	SISSUscaffold_159	SISSUDRAFT_1052229	20601	22155	None	7806	1163	61370	No_or_no_constitutive_exon
CCCATCATAGTCAGCTTTTCGTATGGCCGCTGACGCCTAAGGGGATCTAGCA	22762	22831	22881	22829	-1	SISSUscaffold_159	SISSUDRAFT_1064953	22430	25074	None	7806	1163	61370	No_or_no_constitutive_exon
GTCCCCCCTCTCCCTTCGTTCTTCCTCTATCTAACGCGTGGGTGTCAAAGTG	42316	42646	42266	42318	1	SISSUscaffold_159	SISSUDRAFT_1009421	41646	43723	None	7806	1163	61370	No_or_no_constitutive_exon
TGAGTGACGAGACACGTCATCCAAAGCATACGACTGACTTTGGGTGATAGCC	22858	22998	23048	22996	-1	SISSUscaffold_160	SISSUDRAFT_1131561	22316	24768	None	7806	1163	61370	No_or_no_constitutive_exon
CTTGTAGTACTTTGGTTCAGCTCCTAATGCGCTCGTTCTGGGTCGAATAGGC	16104	16190	16240	16188	-1	SISSUscaffold_162	SISSUDRAFT_243672	15585	16630	None	7806	1163	61370	No_or_no_constitutive_exon
TTCGCTCTGACATCCAGAATTCCCGACTGACGTAATGGGGGTAAATATAGCC	47999	48116	47949	48001	1	SISSUscaffold_162	SISSUDRAFT_1052323	47312	49781	None	7806	1163	61370	No_or_no_constitutive_exon
AGTACGCTGACGTCCTCACCCATCTGCAATCAGACTGACAGTAGGGATAGCT	19183	19244	19294	19242	-1	SISSUscaffold_163	SISSUDRAFT_1115044	18848	19443	None	7806	1163	61370	No_or_no_constitutive_exon
ACACCCTCCCCCCTCTCTACTCTACACATATCTGATGGATGGGATGGTAGAC	23617	24202	24252	24200	-1	SISSUscaffold_163	SISSUDRAFT_991382	22422	24593	None	7806	1163	61370	No_or_no_constitutive_exon
TTCTCGTTGTCTCTCATAGCAAAACCAAAACTGACGACGGGGGGATATAGCG	22422	22691	22741	22689	-1	SISSUscaffold_163	SISSUDRAFT_991382	22422	24593	None	7806	1163	61370	No_or_no_constitutive_exon
AGGTGCGTCTCTCCATATTTCCCAGTTGATGTGGATTGACGATGGGGTAGAA	27503	27595	27453	27505	1	SISSUscaffold_163	SISSUDRAFT_1065036	27266	28744	None	7806	1163	61370	No_or_no_constitutive_exon
GGTATGTCTCAGTAGTAACTCTGAATGAATATTGAGCTAATGGGATGTAGGG	27829	27939	27779	27831	1	SISSUscaffold_163	SISSUDRAFT_1065036	27266	28744	None	7806	1163	61370	No_or_no_constitutive_exon
TGAAAATCAAAGCAATCAGTTCCTTATTTCTGTGTGGTGGGTGGACATAGAT	31205	31424	31474	31422	-1	SISSUscaffold_163	SISSUDRAFT_991381	31205	34108	None	7806	1163	61370	No_or_no_constitutive_exon
TCAGGACTTCGCAGTTAGTTCAGCTGATATGAATGAATGATATGGGACAGGT	49302	49440	49490	49438	-1	SISSUscaffold_163	SISSUDRAFT_1065043	48706	52405	None	7806	1163	61370	No_or_no_constitutive_exon
CATTCGATTTTTTTTTCTCCCGCTGAATGTGTCTGAAATAGGATGGGCAGAG	28645	28676	28726	28674	-1	SISSUscaffold_166	SISSUDRAFT_1026307	26966	29114	None	7806	1163	61370	No_or_no_constitutive_exon
GGTCAGTATTACTTGTTTTTCGTGGAACCTATACTGAGTCAGGGGTTCAGGG	1739	1797	1847	1795	-1	SISSUscaffold_164	SISSUDRAFT_1115052	1125	5529	None	7806	1163	61370	No_or_no_constitutive_exon
ACATTTTTCAATCTTCTAGCTATCGAGAAGATTGATCGATAGGGACTCAGGC	32046	32295	32345	32293	-1	SISSUscaffold_164	SISSUDRAFT_1065055	30266	32504	None	7806	1163	61370	No_or_no_constitutive_exon
CTTCTTTGATTCTTCAATGGTTTGGTGGCATTGGTGTTGAAGAAGGGTAGAT	57201	57332	57151	57203	1	SISSUscaffold_164	SISSUDRAFT_991432	56895	57685	None	7806	1163	61370	No_or_no_constitutive_exon
CCTTCTTTCCATCAGTTAGGGATGTCATGCTGATTCAATGATGGGATTAGAT	57632	57685	57582	57634	1	SISSUscaffold_164	SISSUDRAFT_991432	56895	57685	None	7806	1163	61370	No_or_no_constitutive_exon
TATGTTTTACTGTCCACGATTATTGGATTAATCTAACTTACGGGACATAGCA	12956	13011	13061	13009	-1	SISSUscaffold_165	SISSUDRAFT_1052402	12493	13975	None	7806	1163	61370	No_or_no_constitutive_exon
GCTGTCAGTTACCCTCAGCACTCTTTCCAATTTCTTACATGTTAGGGCAGGA	16577	17070	17120	17068	-1	SISSUscaffold_165	SISSUDRAFT_1052406	15529	19916	None	7806	1163	61370	No_or_no_constitutive_exon
TCGTCCTAACAAGCTATACCATCGAGTCGCCTAATTGACCGGGAGCTTAGGA	32014	32629	31964	32016	1	SISSUscaffold_165	SISSUDRAFT_1072030	28610	33606	None	7806	1163	61370	No_or_no_constitutive_exon
GTATGTGACCATGTTTGCATTCTGGATTAGGATTGACGTAAGGGATTCAGGC	38329	38507	38279	38331	1	SISSUscaffold_165	SISSUDRAFT_1026276	37136	38826	None	7806	1163	61370	No_or_no_constitutive_exon
CGTCCATTGCTTATTTAGTTGGGTAAAGCTGAGCCTGACGAGGGATTTAGAA	30433	30605	30655	30603	-1	SISSUscaffold_167	SISSUDRAFT_1052468	30103	31912	None	7806	1163	61370	No_or_no_constitutive_exon
GTAATTTTTGCGTGAGGTTTCGAGACATTGATGGGGTATGATGGGGATAGGT	30103	30373	30423	30371	-1	SISSUscaffold_167	SISSUDRAFT_1052468	30103	31912	None	7806	1163	61370	No_or_no_constitutive_exon
TTTACGTCCTTCTCAGTATCCCGGGTTGATGAGTTGATTTTTGTGGGAAGGC	33295	33365	33415	33363	-1	SISSUscaffold_167	SISSUDRAFT_1052469	32419	34444	None	7806	1163	61370	No_or_no_constitutive_exon
GATCATTCCCAACTTCAGATAATCAGTGTACTGATGTGTGGGATTGGAAGAA	32747	32919	32969	32917	-1	SISSUscaffold_167	SISSUDRAFT_1052469	32419	34444	None	7806	1163	61370	No_or_no_constitutive_exon
CTTTCTTTGCCGGTTTGAAATAGTAGGTGTTGATGGGTTGATGGGGGTAGAT	32419	32691	32741	32689	-1	SISSUscaffold_167	SISSUDRAFT_1052469	32419	34444	None	7806	1163	61370	No_or_no_constitutive_exon
CTTTGTTGGATTTGGATTGGATTGGGAGGGATTTACTGATGATGGGGTAGGA	4383	4529	4333	4385	1	SISSUscaffold_169	SISSUDRAFT_991603	1156	6291	None	7806	1163	61370	No_or_no_constitutive_exon
TCATTTTCTTTCACGGCAATAGTATGCCTGTCTCTAAACTGGGCGATTAGAC	16346	16408	16458	16406	-1	SISSUscaffold_169	SISSUDRAFT_1036145	15923	16516	None	7806	1163	61370	No_or_no_constitutive_exon
TTGTCCCCCAACTCTTCAATGCGATTTATTGATGTGGAAGGGTGATACAGGC	23969	24083	24133	24081	-1	SISSUscaffold_170	SISSUDRAFT_1052542	22698	24770	None	7806	1163	61370	No_or_no_constitutive_exon
GGGTGCGTGTCCTCTCTTTCACTCTTTGATTTATCATTGAGGGATCATAGAC	18573	18671	18721	18669	-1	SISSUscaffold_171	SISSUDRAFT_1052572	17005	19840	None	7806	1163	61370	No_or_no_constitutive_exon
GCAGGAACCGTACGAGCTCAATTGACTGCATGACTGACAGGGGTCAATAGGC	36910	37093	37143	37091	-1	SISSUscaffold_171	SISSUDRAFT_1065192	36580	37246	None	7806	1163	61370	No_or_no_constitutive_exon
CCTTCCCTCCCCTTTCTTCGATTTGGAGATGTATTGATGGGATGGTGTAGGG	39840	39939	39790	39842	1	SISSUscaffold_172	SISSUDRAFT_991691	38257	39939	None	7806	1163	61370	No_or_no_constitutive_exon
CGATGGACATCTGTGATTGGCAGTTGAAGCAAAAAGTGCTGCGGGTGTAGAA	31282	31331	31232	31284	1	SISSUscaffold_173	SISSUDRAFT_1122183	30520	31545	None	7806	1163	61370	No_or_no_constitutive_exon
CCAAACTAACCCTTATTAACTGCGTCTCTGATATAAAACGGTGGGAATAGAT	46974	47204	47254	47202	-1	SISSUscaffold_173	SISSUDRAFT_991701	46974	47584	None	7806	1163	61370	No_or_no_constitutive_exon
ATCCACACAGAGAATAGCGAAACTGACGAGGGTGTTGATGCGGGGTATAGCG	5150	5220	5270	5218	-1	SISSUscaffold_175	SISSUDRAFT_1052673	2824	7643	None	7806	1163	61370	No_or_no_constitutive_exon
TATATAGATTGATACTTGGTTACTGATCGTTGCATATTTGGTGGGTATAGGG	51971	52024	52074	52022	-1	SISSUscaffold_176	SISSUDRAFT_1052739	51417	52587	None	7806	1163	61370	No_or_no_constitutive_exon
GAGTTCAGCTTTTCATGCATCTGGTGACGGAGTTGATGTGATGTGGGAAGTT	43628	43678	43578	43630	1	SISSUscaffold_177	SISSUDRAFT_1065300	41625	44308	None	7806	1163	61370	No_or_no_constitutive_exon
ATGCTTTCATACGCCGCAGACTCGGACGAGGGCTGACAGCGATGGGACAGGA	44971	45050	45100	45048	-1	SISSUscaffold_177	SISSUDRAFT_1065301	44674	45776	None	7806	1163	61370	No_or_no_constitutive_exon
TCGTCAGTACTCTGTAAGAACAGCTATAGCAGTTCTGATAACGTGGGCAGGC	50781	50849	50899	50847	-1	SISSUscaffold_177	SISSUDRAFT_1131836	48161	51455	None	7806	1163	61370	No_or_no_constitutive_exon
TTGGTTCATATAAGTGGTCTGTGTCGGTGGATACTAATCCGGGCATCAAGGC	34279	34425	34475	34423	-1	SISSUscaffold_178	SISSUDRAFT_1065316	33640	34772	None	7806	1163	61370	No_or_no_constitutive_exon
GGTCCGTCGTCAGCTGTTGAGCTTGAATCTGTATTCATGAGGGACCGTAGGA	25973	26074	26124	26072	-1	SISSUscaffold_179	SISSUDRAFT_1052824	24961	27624	None	7806	1163	61370	No_or_no_constitutive_exon
GTGAGTATCGTATCGAATGCTTGAAAGTCATTCGCTGAGGGATGAAACAGAG	34428	34618	34668	34616	-1	SISSUscaffold_179	SISSUDRAFT_1065331	34215	36183	None	7806	1163	61370	No_or_no_constitutive_exon
CGTTGTGTCGAGTACACTATTCCTTGAGAAATGCTGATGATAGGGAATAGCA	45717	46050	46100	46048	-1	SISSUscaffold_180	SISSUDRAFT_1026660	45405	48895	None	7806	1163	61370	No_or_no_constitutive_exon
AGGTCCAAGGGTGTACGGCTTCGAAGATTGTCTGATGTGATCGAGGGTAGCT	50337	50460	50510	50458	-1	SISSUscaffold_180	SISSUDRAFT_1052862	50089	50943	None	7806	1163	61370	No_or_no_constitutive_exon
CTGTCCGTCCCTCTTATCTGGTAATCCCACTGACACTGATGTGGGTGTAGTC	27607	27707	27757	27705	-1	SISSUscaffold_181	SISSUDRAFT_1052885	24174	28137	None	7806	1163	61370	No_or_no_constitutive_exon
TGATTTTCATTGATTATTTTCTACGAGGGTGAATGTTGACTGGGGAGAAGGA	41949	42388	41899	41951	1	SISSUscaffold_181	SISSUDRAFT_1052900	41382	42388	None	7806	1163	61370	No_or_no_constitutive_exon
CATCGGTCGCATTGGAGCTAACCGGATGCCCTGAATAGGAGTCATGGGAGTC	6385	6814	6864	6812	-1	SISSUscaffold_182	SISSUDRAFT_991966	6243	8478	None	7806	1163	61370	No_or_no_constitutive_exon
TATGTTTATCTCTCTGTCGTCACTGATCATGGACTGATCCGTGTGGGTAGAA	50548	50786	50836	50784	-1	SISSUscaffold_182	SISSUDRAFT_991956	50315	52576	None	7806	1163	61370	No_or_no_constitutive_exon
GCAAACCGGTTTTTCCCTGTAGGAATGAGATTCATAAATCGGGCGTATAGAA	34689	34734	34784	34732	-1	SISSUscaffold_184	SISSUDRAFT_1036380	33533	35309	None	7806	1163	61370	No_or_no_constitutive_exon
ATGTGTCGATTGTTTGATAGTGTATGCACAAAACGGGACTCTGGGGATAGCT	44531	44593	44481	44533	1	SISSUscaffold_185	SISSUDRAFT_1036396	41899	45256	None	7806	1163	61370	No_or_no_constitutive_exon
TTTCACATCCGTGAGCTTTGCTGTGACTTCTGATCGTCTGCGGGAACTAGAT	10296	10587	10246	10298	1	SISSUscaffold_186	SISSUDRAFT_1065426	8723	11611	None	7806	1163	61370	No_or_no_constitutive_exon
ACCAGTTCCATCTCATGGACACTGATTAAAATTCGCTAACGGGAAAACAGAT	27960	27994	27910	27962	1	SISSUscaffold_189	SISSUDRAFT_1053120	27154	30088	None	7806	1163	61370	No_or_no_constitutive_exon
TAAGTTCCCCTCTCCCCTCTTTCTTATTTATATATGTTTAAAGGGTGTAGAT	12518	12590	12640	12588	-1	SISSUscaffold_190	SISSUDRAFT_1132007	12518	13649	None	7806	1163	61370	No_or_no_constitutive_exon
CCCCTTTTTATACGTTGATATGGAGATTGGGTGCTGAGATGGGACGATAGTG	30619	30965	31015	30963	-1	SISSUscaffold_190	SISSUDRAFT_1132012	29737	32148	None	7806	1163	61370	No_or_no_constitutive_exon
TTCGTTATTCGTTGGGGGAATTGGGATTGATGAGGGTGTGATGGGATCAGAT	37025	37111	37161	37109	-1	SISSUscaffold_190	SISSUDRAFT_1053146	35827	42460	None	7806	1163	61370	No_or_no_constitutive_exon
GTGTTCTTCTTTGTTTTTTGTGGGGGATGAAAATTTGACTGGGGATGTAGCT	46102	46125	46052	46104	1	SISSUscaffold_190	SISSUDRAFT_308667	45737	48465	None	7806	1163	61370	No_or_no_constitutive_exon
GTACGTTCTTTCGTTCGATTTGCTGGGATCGTTTCTGATGGGGATTATAGCA	46175	46179	46125	46177	1	SISSUscaffold_190	SISSUDRAFT_308667	45737	48465	None	7806	1163	61370	No_or_no_constitutive_exon
TTTAGCTACCTGTGTCTCTTTCACATCAATTCTGAGCGAGAACGGGATAGAC	19705	20212	20262	20210	-1	SISSUscaffold_193	SISSUDRAFT_1036509	19705	20332	None	7806	1163	61370	No_or_no_constitutive_exon
TCTCTATTTTTGAAAAATTTGGAAGGAGTTCTGACGCGGGAGGTGGGAAGAG	42999	43052	43102	43050	-1	SISSUscaffold_193	SISSUDRAFT_1053242	42020	43898	None	7806	1163	61370	No_or_no_constitutive_exon
TCTCTCTTATCTTTGATTTATTGAAGTTCGGAAGCTCACGGGGAGTATAGCA	42328	42411	42461	42409	-1	SISSUscaffold_193	SISSUDRAFT_1053242	42020	43898	None	7806	1163	61370	No_or_no_constitutive_exon
TCTCTTTCTTTCTTTCGCGGGAGGATATGACTGATGAAATGGGGATATAGCG	40473	40690	40423	40475	1	SISSUscaffold_194	SISSUDRAFT_1053275	38807	41835	None	7806	1163	61370	No_or_no_constitutive_exon
ACGATGTCAGTTCAGCTTGAAACTTTGAACGTAAATTGACATCAGGGTAGAA	1438	1528	1578	1526	-1	SISSUscaffold_195	SISSUDRAFT_1053280	686	1866	None	7806	1163	61370	No_or_no_constitutive_exon
TGACGAATTTTTATCTCAGATTCGTATTCTCGGCTGATCGTGGGGATAAGCC	33665	33739	33615	33667	1	SISSUscaffold_195	SISSUDRAFT_314112	27204	36442	None	7806	1163	61370	No_or_no_constitutive_exon
GGTGTTCGGTCAGTACCATTATCAAGAGTAAAGAATCCTGGGTTGAATAGCA	2943	3117	2893	2945	1	SISSUscaffold_196	SISSUDRAFT_1122463	2791	8543	None	7806	1163	61370	No_or_no_constitutive_exon
TAAGGTAATGTTTCGGGGTTGTCCTCAACCAGCATTGACCTGGGAGACAGAT	25286	25482	25236	25288	1	SISSUscaffold_196	SISSUDRAFT_1132084	24335	29669	None	7806	1163	61370	No_or_no_constitutive_exon
TCGTACGTCCCCCTCTTCCCTCCTTTAACACATACTAATATGATGGGTAGCC	18583	19040	19090	19038	-1	SISSUscaffold_197	SISSUDRAFT_1053335	18148	20914	None	7806	1163	61370	No_or_no_constitutive_exon
GTTCGTCTTTCTTCCAGAATGCGAATAATGGATGCCTTATAAGGGAATAGTA	40098	40178	40048	40100	1	SISSUscaffold_197	SISSUDRAFT_1026967	38895	40476	None	7806	1163	61370	No_or_no_constitutive_exon
GTGAGTTTCACCTTTGAGTCTCTGGCGATTTGATTTTACATGGGGCACAGGG	3139	3413	3089	3141	1	SISSUscaffold_198	SISSUDRAFT_317276	1867	3413	None	7806	1163	61370	No_or_no_constitutive_exon
GGTCCCATGTCTGATTTTCGAGCCTTTCCTGACTGCCTGGGCGACAATAGAC	20054	20109	20159	20107	-1	SISSUscaffold_198	SISSUDRAFT_992288	19283	20474	None	7806	1163	61370	No_or_no_constitutive_exon
CATTTTTAGTCTGACACGTTGGCATTTCTGACGCCGTGATGGGAACACAGAC	19754	19996	20046	19994	-1	SISSUscaffold_198	SISSUDRAFT_992288	19283	20474	None	7806	1163	61370	No_or_no_constitutive_exon
TCGTCATCAGAAACCGGTTGTTGCCACGCGCTGATCATGTTGGGATGCAGGC	20673	20917	20967	20915	-1	SISSUscaffold_198	SISSUDRAFT_1010331	20673	24091	None	7806	1163	61370	No_or_no_constitutive_exon
AAGTATGATAGGTTGTGTTTCAAGAATATTCACCGAGGGCGCGAATGCAGGT	41809	41952	41759	41811	1	SISSUscaffold_198	SISSUDRAFT_318122	40558	43332	None	7806	1163	61370	No_or_no_constitutive_exon
TTGGCTTCGAAGTCCCGTGGCTCATGCTGACGACTTGGTGGGTGGGGTAGCC	5961	6116	6166	6114	-1	SISSUscaffold_199	SISSUDRAFT_318192	4898	6985	None	7806	1163	61370	No_or_no_constitutive_exon
TTCCTTTTCGGTGATGATAATGGAAGGCTGATGGGGGATGCGGGGTGTAGGA	20124	20339	20074	20126	1	SISSUscaffold_199	SISSUDRAFT_1053390	19602	21409	None	7806	1163	61370	No_or_no_constitutive_exon
TCCCCCTCTTCTTTGAGCTTACTGAGATTGATGGGATGGTGTGGGGGTAGCC	20394	20549	20344	20396	1	SISSUscaffold_199	SISSUDRAFT_1053390	19602	21409	None	7806	1163	61370	No_or_no_constitutive_exon
TCTCTGCTGAGTTCCTTTGCTGACTTTGTGTTTTGTTGGTGGGGGTGTAGGG	20987	21084	20937	20989	1	SISSUscaffold_199	SISSUDRAFT_1053390	19602	21409	None	7806	1163	61370	No_or_no_constitutive_exon
TAGCTCTCGATAACACTCTCTTGTGATGTTTGTGTTGAACCTGGGGATAGCC	2951	3120	3170	3118	-1	SISSUscaffold_200	SISSUDRAFT_992338	874	4524	None	7806	1163	61370	No_or_no_constitutive_exon
TCCTCCCCCCCTCCTCACCCTGTATGACGCTCATATGAATTGGGTGGAAGTG	10647	10708	10758	10706	-1	SISSUscaffold_201	SISSUDRAFT_1065649	6254	12468	None	7806	1163	61370	No_or_no_constitutive_exon
GTCCTCCTCTCCTCCAAATGTTGTATCAAGAAAATGATGACGGGGTGCAGTG	10465	10593	10643	10591	-1	SISSUscaffold_201	SISSUDRAFT_1065649	6254	12468	None	7806	1163	61370	No_or_no_constitutive_exon
CCCTTTTATCAATTTTGGGCGATGTTGATGATGATGGGGGATGTGGGTAGTG	10323	10401	10451	10399	-1	SISSUscaffold_201	SISSUDRAFT_1065649	6254	12468	None	7806	1163	61370	No_or_no_constitutive_exon
CCTCCATTCCTCGGATCGAACCTTGCTGAAGGATGTGTCATGGGGAATAGTG	10078	10124	10174	10122	-1	SISSUscaffold_201	SISSUDRAFT_1065649	6254	12468	None	7806	1163	61370	No_or_no_constitutive_exon
TGCGCGGTATCGTCGCGTTTGCGTGGCGTAGAAGCTGAATGTTGGGATAGGT	34366	34408	34316	34368	1	SISSUscaffold_201	SISSUDRAFT_357987	33833	36131	None	7806	1163	61370	No_or_no_constitutive_exon
CCTTTTCTGCATCGAACTATGATAGAATTGACTGACGACTCGATGGGAAGTG	37548	37617	37667	37615	-1	SISSUscaffold_202	SISSUDRAFT_359240	36789	38558	None	7806	1163	61370	No_or_no_constitutive_exon
CTGCTTTACCTTTCCAATTCCCCGAAATATTCATTCCTGAATGGGCGTAGAT	42162	42254	42112	42164	1	SISSUscaffold_202	SISSUDRAFT_1132176	41729	42920	None	7806	1163	61370	No_or_no_constitutive_exon
TCTGCTCAAGCTTCCGCATTCAGTTAACATCTAGTGATCCAGGGCGCGAGGA	19389	19604	19654	19602	-1	SISSUscaffold_203	SISSUDRAFT_1086925	18356	20446	None	7806	1163	61370	No_or_no_constitutive_exon
GCCATTTCTATCCTAGGATCGCGACTACTGGTGCTGACAGCGACGGGCAGAA	19054	19335	19385	19333	-1	SISSUscaffold_203	SISSUDRAFT_1086925	18356	20446	None	7806	1163	61370	No_or_no_constitutive_exon
GGGTAAGTCTTGGCTGTACTCTACTTGATCGTCTTACGGAGGGAATGCAGTC	38377	38611	38327	38379	1	SISSUscaffold_203	SISSUDRAFT_1132190	33088	39266	None	7806	1163	61370	No_or_no_constitutive_exon
AATTATTGATCTCGCTTCTTCTATACCTCCCGCTGATGCATGATGGGTAGAT	32450	34221	34271	34219	-1	SISSUscaffold_205	SISSUDRAFT_1132214	32450	34823	None	7806	1163	61370	No_or_no_constitutive_exon
CTTTCTTTTTCATACGCGTCGATGCGAAGAGGGCTGATGAAGATGGGTAGGA	2133	2597	2083	2135	1	SISSUscaffold_208	SISSUDRAFT_365159	1650	2597	None	7806	1163	61370	No_or_no_constitutive_exon
CCTTCTTTCTCCTGACTAAATATGTATGCGCGCTGATGGGTATGGGAAAGGG	9093	9244	9043	9095	1	SISSUscaffold_208	SISSUDRAFT_1027215	2555	9348	None	7806	1163	61370	No_or_no_constitutive_exon
TCTTCTTTTGTTGTTTTTGGTGGGATTGGGCTGATTGTGGTGGGATGTAGTT	39244	39522	39572	39520	-1	SISSUscaffold_208	SISSUDRAFT_365799	39244	40419	None	7806	1163	61370	No_or_no_constitutive_exon
CTCCTTCATAATAAATTACAGTAAATAGTGACTGATATGGGGTGATGTAGCT	25836	26051	25786	25838	1	SISSUscaffold_209	SISSUDRAFT_1053654	20873	26051	None	7806	1163	61370	No_or_no_constitutive_exon
GTCTTTCTTTATACTTGAGCGTAAGATGGGTCTGATGAGGGTGATGGTAGTT	34941	35015	35065	35013	-1	SISSUscaffold_209	SISSUDRAFT_1053661	32002	35307	None	7806	1163	61370	No_or_no_constitutive_exon
GCTTATCCTCGTCTTTGTTTTCACTGTCTTGGATACTGATGGGGAGACAGCT	34730	34879	34929	34877	-1	SISSUscaffold_209	SISSUDRAFT_1053661	32002	35307	None	7806	1163	61370	No_or_no_constitutive_exon
GTCCCCTTCTTCCTTCACTCTTGCATAACTTCTGACCATGGGATGAGTAGAT	32490	33653	33703	33651	-1	SISSUscaffold_209	SISSUDRAFT_1053661	32002	35307	None	7806	1163	61370	No_or_no_constitutive_exon
GTGAGTTGCACTTTGCTCTCTTAGTTCGGAGAGTCGTTGATGGGGATTAGAT	40118	40196	40068	40120	1	SISSUscaffold_209	SISSUDRAFT_1053663	38028	41987	None	7806	1163	61370	No_or_no_constitutive_exon
GGGTATTTTGCTTTGGCTTTGAGAGTGTTTGCTGATGCTCTGGGAGTTAGGC	41471	41486	41421	41473	1	SISSUscaffold_209	SISSUDRAFT_1053663	38028	41987	None	7806	1163	61370	No_or_no_constitutive_exon
GTATTGTATTCCCCGTTGATATTTGGTCTCTGGTTGACATGAGGGTGCAGAG	17570	17670	17520	17572	1	SISSUscaffold_210	SISSUDRAFT_1065782	15720	20223	None	7806	1163	61370	No_or_no_constitutive_exon
CATTATTTGGACTCATAATGGATGTATCAATTTATTTGTAACGGGCACAGCG	6824	7013	6774	6826	1	SISSUscaffold_211	SISSUDRAFT_1087892	6083	8601	None	7806	1163	61370	No_or_no_constitutive_exon
AGTTTCATGACTCCTTTCCTACACCCCCACATCACTCACGGGGTGCAAAGGT	10604	10648	10554	10606	1	SISSUscaffold_211	SISSUDRAFT_1132282	9631	12147	None	7806	1163	61370	No_or_no_constitutive_exon
GTCTGCAGGCTGCCCTCAAGACAGGCCGTACTGAGGGGTCGAATTAATAGCT	19143	19299	19349	19297	-1	SISSUscaffold_211	SISSUDRAFT_992604	18247	19948	None	7806	1163	61370	No_or_no_constitutive_exon
GGTACGATATTGCCGTACTCATCGGGGGAATCAAACTGATCGGGAGGCAGAG	28851	29184	28801	28853	1	SISSUscaffold_211	SISSUDRAFT_1027300	27367	29965	None	7806	1163	61370	No_or_no_constitutive_exon
CTCGACCGCTACGCGATCCCGATGCGATACTGATACTAATTCGGGAACAGAC	6568	6916	6518	6570	1	SISSUscaffold_212	SISSUDRAFT_992642	4989	6916	None	7806	1163	61370	No_or_no_constitutive_exon
GGAGGAGGCGAATGGGAGAGGGAAGGATTTGGGAGGGGGTTGGAGGAGAGAC	17710	17834	17660	17712	1	SISSUscaffold_213	SISSUDRAFT_378483	16601	18069	None	7806	1163	61370	No_or_no_constitutive_exon
AGTAATGGCCAGTAGGATCCTAACAGTCACTTGCTGATCAAGGGGATAAGGA	1896	1997	2047	1995	-1	SISSUscaffold_214	SISSUDRAFT_1065834	1627	3031	None	7806	1163	61370	No_or_no_constitutive_exon
AATCGTCCATGCCCCAGGGTTCGCTCACTCCGATTCTGTGGGCGAGGCAGAT	19414	19450	19500	19448	-1	SISSUscaffold_214	SISSUDRAFT_1036776	18440	20036	None	7806	1163	61370	No_or_no_constitutive_exon
TGGTGGATCAAAATTGTCAAACCGACGGACATTCTGAGGAGAGGAGGGAGAC	6262	6482	6212	6264	1	SISSUscaffold_215	SISSUDRAFT_378899	4633	6482	None	7806	1163	61370	No_or_no_constitutive_exon
CCTTTGTTCGGGTATTCTAATCTTATCTGTTCATTGCGCGGATCGGGTAGGA	13387	13454	13504	13452	-1	SISSUscaffold_215	SISSUDRAFT_1027315	9462	13860	None	7806	1163	61370	No_or_no_constitutive_exon
CGCAGGGAAACCGTTGTTAAGTATTGATGTTGATGCTAATGGGTGTGTAGGA	2680	2746	2796	2744	-1	SISSUscaffold_216	SISSUDRAFT_1010672	1235	2963	None	7806	1163	61370	No_or_no_constitutive_exon
ACATCACAATCTGGCGGACGTGCCAGAATTCGACTCGGAGGGACAGGTAGTT	17796	18358	17746	17798	1	SISSUscaffold_217	SISSUDRAFT_1010687	15355	18358	None	7806	1163	61370	No_or_no_constitutive_exon
CAAATATAATCCCGAATGATCAATCCGCTATACTCATTTGAACGGGGCAGAT	35458	35493	35543	35491	-1	SISSUscaffold_217	SISSUDRAFT_1036814	34348	36140	None	7806	1163	61370	No_or_no_constitutive_exon
GATTGCTGGAGAATAGTGCAGTACGCGAAGATGTCTTGCGGGGTTGGCAGCG	39863	40300	39813	39865	1	SISSUscaffold_217	SISSUDRAFT_1088133	38355	40300	None	7806	1163	61370	No_or_no_constitutive_exon
CTGTTCTTAGTTTCGTTGCGTAAGGAATCGAATCTCATTCAACGGGCTAGGC	28059	28081	28131	28079	-1	SISSUscaffold_218	SISSUDRAFT_1053832	27887	30685	None	7806	1163	61370	No_or_no_constitutive_exon
ACGTCGCTGTTGCTATAACCGTGGAATTTGATACATATGGGAATGAGAAGGG	5105	5164	5055	5107	1	SISSUscaffold_219	SISSUDRAFT_1053844	4680	5602	None	7806	1163	61370	No_or_no_constitutive_exon
GGTATATTCCGACATGAACGCGTCTTCATGCCATTGATTGGGATCAACAGTG	26938	26964	27014	26962	-1	SISSUscaffold_219	SISSUDRAFT_1072293	26334	27422	None	7806	1163	61370	No_or_no_constitutive_exon
GGTCTTTTTCGTTTCTTTTAAAGTAGAACCGGACTGAGGGAGGCGACTAGCA	39364	39392	39442	39390	-1	SISSUscaffold_219	SISSUDRAFT_1088213	37564	41633	None	7806	1163	61370	No_or_no_constitutive_exon
ACGTTCGATCTTTCACTCGATGACTGCCAGAGACTGATGGGGAGATGCAGAG	32642	32780	32830	32778	-1	SISSUscaffold_220	SISSUDRAFT_389641	31608	34070	None	7806	1163	61370	No_or_no_constitutive_exon
TAGATCTGCTATTTAATCTTTTGAAAAGTGAGATGCTGAGGGTCAAACAGGA	330	937	987	935	-1	SISSUscaffold_221	SISSUDRAFT_389813	330	1869	None	7806	1163	61370	No_or_no_constitutive_exon
TGGTGGTTTTGCGAGGAAAGCCGGGTTGCTGATGATGCTGGGACGTACAGGC	14777	14936	14986	14934	-1	SISSUscaffold_222	SISSUDRAFT_992793	11986	15238	None	7806	1163	61370	No_or_no_constitutive_exon
AGGTGTTCACTCGCGAGATGTCGACACCATGTCTGACGAGAAGGGTCCAGGC	31598	32384	31548	31600	1	SISSUscaffold_222	SISSUDRAFT_1053938	31415	32384	None	7806	1163	61370	No_or_no_constitutive_exon
TCCATTAACATCCTCCGCTCTCAGAAAAATTGATGTGGTGTGGGTGGCAGAG	5041	5119	5169	5117	-1	SISSUscaffold_225	SISSUDRAFT_1053987	4104	5866	None	7806	1163	61370	No_or_no_constitutive_exon
CCTTCTCCTCATCTCTACTCGTGAGCTGATACTGATGATGATGGGTGTAGTT	4626	4753	4803	4751	-1	SISSUscaffold_225	SISSUDRAFT_1053987	4104	5866	None	7806	1163	61370	No_or_no_constitutive_exon
TGTGTTCTTCTTTGTATTCTTCTTGTCAGTAATTGACGAGGGTGGTGTAGCG	4104	4575	4625	4573	-1	SISSUscaffold_225	SISSUDRAFT_1053987	4104	5866	None	7806	1163	61370	No_or_no_constitutive_exon
TTCTTCCTTTTTTCTTTCCTTGATGGAACGGTTTGTTGATTGCGGGATAGAC	25637	25727	25587	25639	1	SISSUscaffold_228	SISSUDRAFT_1027519	24876	28455	None	7806	1163	61370	No_or_no_constitutive_exon
TCTAATCATCTTATTCTCATCGAGAAGCGTTAATTGGGTTGGGTATACAGTG	29713	29777	29663	29715	1	SISSUscaffold_228	SISSUDRAFT_1054050	29285	33171	None	7806	1163	61370	No_or_no_constitutive_exon
TTGCTGGAGGAGGGGGAGGGGGGAGTGTATGTGCTGTGGAGAGTAGGGAGGG	32417	32957	33007	32955	-1	SISSUscaffold_229	SISSUDRAFT_398552	32417	34587	None	7806	1163	61370	No_or_no_constitutive_exon
CTCCGAATGCGCGTGTGTGATGTCGGTATATCCGTTGGGCGGTCAAACAGGG	37866	37950	37816	37868	1	SISSUscaffold_229	SISSUDRAFT_992903	37486	38668	None	7806	1163	61370	No_or_no_constitutive_exon
ATGAGGTGCGTTTGACTTTCCTTGACATTTGTGTCACTGAGGGAAAGTAGAC	7315	7423	7473	7421	-1	SISSUscaffold_231	SISSUDRAFT_404651	6395	8813	None	7806	1163	61370	No_or_no_constitutive_exon
CGCCTTGTCCAGTTAAATTGAATGAATGCTGAGTGCTGAGGATTGGGTAGAG	3956	4835	3906	3958	1	SISSUscaffold_235	SISSUDRAFT_1037006	3379	6345	None	7806	1163	61370	No_or_no_constitutive_exon
CTTGGTGGTGGGCGTGTGGATCATTTGGTGAATGTGGTTGGCGGGTACAGAT	17009	17034	16959	17011	1	SISSUscaffold_235	SISSUDRAFT_1054163	16646	18292	None	7806	1163	61370	No_or_no_constitutive_exon
TCCTTCCCTTCTTCTCTCCTTCGCCAAAGTGCTAACGAGTCAATGGGTAGAC	17105	17133	17055	17107	1	SISSUscaffold_235	SISSUDRAFT_1054163	16646	18292	None	7806	1163	61370	No_or_no_constitutive_exon
CCCTGGCTAGGAAGGATGGAGGGGCTGATGTGGATTTTGGGGACGTGTAGAT	17201	17244	17151	17203	1	SISSUscaffold_235	SISSUDRAFT_1054163	16646	18292	None	7806	1163	61370	No_or_no_constitutive_exon
GTTCTTCATTGATTGTCGTAGGCTTGCCGAAAGCTAATGATGATGGGTAGGG	22906	23005	22856	22908	1	SISSUscaffold_235	SISSUDRAFT_1054164	18434	24129	None	7806	1163	61370	No_or_no_constitutive_exon
CGTTGCTCACTTTCACTCTCCATTCAATATGCTAACTAATATGGGCATAGAT	24998	25144	25194	25142	-1	SISSUscaffold_235	SISSUDRAFT_1132525	24059	26995	None	7806	1163	61370	No_or_no_constitutive_exon
GTCACGACAGACACCTGACCCACAATCGATTAAATCCTCGAAATGGGTAGGG	37486	37607	37657	37605	-1	SISSUscaffold_235	SISSUDRAFT_1027591	36941	38006	None	7806	1163	61370	No_or_no_constitutive_exon
AGTGATTTAATGGGGCTAACATTTCTTTACTTACCGGTGATGTTGGGAAGGT	37353	37433	37483	37431	-1	SISSUscaffold_235	SISSUDRAFT_1027591	36941	38006	None	7806	1163	61370	No_or_no_constitutive_exon
GTAAGTTCAGTCTTCTCGCGTCAGTTATACCGACATTGATGGGTAAGTAGTC	36163	36253	36303	36251	-1	SISSUscaffold_236	SISSUDRAFT_1132541	29123	36491	None	7806	1163	61370	No_or_no_constitutive_exon
TGAGTGTCCTGTTCTCTCCTCCAAGTTTTAGTCATTCATGGAGGGCGTAGAT	30537	30543	30593	30541	-1	SISSUscaffold_237	SISSUDRAFT_1054212	28218	31076	None	7806	1163	61370	No_or_no_constitutive_exon
TGTCGTCTTTAGCCAGGTGGTTTTGTGCAGTGCTGATATGCGGTGGGAAGGA	4337	4402	4452	4400	-1	SISSUscaffold_239	SISSUDRAFT_1122887	1621	5258	None	7806	1163	61370	No_or_no_constitutive_exon
TGGTGAGTCCTCTCAGGCCTGAATAGAAAGAGGATATTGATGGGGTATAGGT	6370	6517	6320	6372	1	SISSUscaffold_239	SISSUDRAFT_993051	5677	8840	None	7806	1163	61370	No_or_no_constitutive_exon
GAGGCTGATTTGAGGGTGGTGGGTGGTGGGTGATTTGTGGATGGGTGTAGGG	8402	8504	8352	8404	1	SISSUscaffold_239	SISSUDRAFT_993051	5677	8840	None	7806	1163	61370	No_or_no_constitutive_exon
ACGGTAAGTTTCAACTGTGGAGAATCTTGATAATAGGTGGGAGGTCGAAGGT	165	176	226	174	-1	SISSUscaffold_238	SISSUDRAFT_1132557	165	2739	None	7806	1163	61370	No_or_no_constitutive_exon
AGTTTTATCAGTTGTTCTTTATGTGTGCGGTTGTGCTGATGCGGGTGTAGCT	7962	8075	7912	7964	1	SISSUscaffold_238	SISSUDRAFT_1054222	6474	8857	None	7806	1163	61370	No_or_no_constitutive_exon
TTTCTCATTTTAAGTATTAGGGTTGGGGGTATCGATTGATGAGTGGGTAGGA	5786	6897	5736	5788	1	SISSUscaffold_242	SISSUDRAFT_1132585	4329	6897	None	7806	1163	61370	No_or_no_constitutive_exon
CTCTATTATATGAGTTTGGGCGATGATGTTGATATTGATGGGGTGGGTAGGT	11115	11259	11309	11257	-1	SISSUscaffold_242	SISSUDRAFT_993092	9188	16235	None	7806	1163	61370	No_or_no_constitutive_exon
AGGGAGAGAAGAGGGTCTAATGAGGGATCTACTTCTGTTTCGGCGGGGAGCG	9549	9716	9766	9714	-1	SISSUscaffold_242	SISSUDRAFT_993092	9188	16235	None	7806	1163	61370	No_or_no_constitutive_exon
TTTTCGTTTGTGAGGGGTATTGGTACTGATGAGTGTTGATGGGTGTGTAGAT	9374	9484	9534	9482	-1	SISSUscaffold_242	SISSUDRAFT_993092	9188	16235	None	7806	1163	61370	No_or_no_constitutive_exon
TGTCGATATGAGTATGCAGGTGTAAGGGAGTCTCATGGCTGGGATAGTAGTT	25296	25449	25246	25298	1	SISSUscaffold_242	SISSUDRAFT_1072364	25090	28031	None	7806	1163	61370	No_or_no_constitutive_exon
GTCAGTCATTTTCTGTCTTTTAGCCATATTAACTGACATGAAGGGCGTAGAG	15605	16224	15555	15607	1	SISSUscaffold_244	SISSUDRAFT_1122927	13957	16953	None	7806	1163	61370	No_or_no_constitutive_exon
CGTATGTCCTCATATTTTTCTCCTGAAAATCGATGTTGATGGGACGACAGGT	17910	17929	17860	17912	1	SISSUscaffold_244	SISSUDRAFT_1054337	17191	19289	None	7806	1163	61370	No_or_no_constitutive_exon
GTACGTTCGGCGTCGTGTTTGGGAGAATGGGAGAGTTGATAGGGAGAAAGAT	22779	22890	22940	22888	-1	SISSUscaffold_244	SISSUDRAFT_967590	22475	23160	None	7806	1163	61370	No_or_no_constitutive_exon
AGAGGTGGGTTGGCTTAGAAGTTGGGAAGCAAGACTCATGGGCGATGTAGAT	6772	7135	6722	6774	1	SISSUscaffold_246	SISSUDRAFT_1089399	6177	7135	None	7806	1163	61370	No_or_no_constitutive_exon
GGTGCGTGGACAGTTTCATCGCTCGGTCACAAAGCTCATAATCCGGGAAGTT	27146	27243	27096	27148	1	SISSUscaffold_247	SISSUDRAFT_1054414	25431	28298	None	7806	1163	61370	No_or_no_constitutive_exon
GGCTTATGATGCAATCACTCCTTGTCTTTTCTGATTATCTGGGTATATAGGT	10663	10707	10757	10705	-1	SISSUscaffold_249	SISSUDRAFT_1054421	8940	11905	None	7806	1163	61370	No_or_no_constitutive_exon
GTGAGTCGTACCCGATCTTGTAAACGTAGTATTGACGGGCATACGAACAGTT	26259	26275	26209	26261	1	SISSUscaffold_249	SISSUDRAFT_424736	24492	27241	None	7806	1163	61370	No_or_no_constitutive_exon
CGTATGTCCCTCTTCCATCCATCCAGAGAGCAGTGTCGACGAGGGTGTAGTT	29754	29898	29948	29896	-1	SISSUscaffold_249	SISSUDRAFT_1054429	28872	30681	None	7806	1163	61370	No_or_no_constitutive_exon
TGAGTAGTTTGAATACCTGGAACGAACGGCCGTTGAATACTATGGGGCAGTA	34053	34167	34003	34055	1	SISSUscaffold_249	SISSUDRAFT_1054431	33414	34324	None	7806	1163	61370	No_or_no_constitutive_exon
GCGTGTTTTTGCTTTTATCGCCAATGAGACGATCTGATGAGCTAGGGTAGGA	29866	29950	30000	29948	-1	SISSUscaffold_251	SISSUDRAFT_1054465	28913	33472	None	7806	1163	61370	No_or_no_constitutive_exon
GTATCCTGGCGTATGCTATTCAGCACTTTGAACGTGTTCCACGGGGATAGGT	19900	19920	19970	19918	-1	SISSUscaffold_252	SISSUDRAFT_1066296	17429	20315	None	7806	1163	61370	No_or_no_constitutive_exon
GTACATCATCTTTATATGCCTCTGTACGGCGTACTAAGCGGGGCGATAAGCT	21510	21632	21460	21512	1	SISSUscaffold_252	SISSUDRAFT_1037185	21314	21975	None	7806	1163	61370	No_or_no_constitutive_exon
TTCGCATCCTACGAATATACAGAGGATGACGAATGATTGGGAAGAAGCAGAG	15765	15905	15955	15903	-1	SISSUscaffold_253	SISSUDRAFT_432770	15765	16200	None	7806	1163	61370	No_or_no_constitutive_exon
AACCGGTGCTGATCATCGGCGTAATGGGACTATCGGCGTAATGGGACTAGCA	19851	20041	20091	20039	-1	SISSUscaffold_258	SISSUDRAFT_1072398	18722	20493	None	7806	1163	61370	No_or_no_constitutive_exon
AAGTCTCTCCATCTCGGTATGTTATTGGCGACAGACTGATGAGGGTTCAGGT	6838	6898	6948	6896	-1	SISSUscaffold_262	SISSUDRAFT_1132738	4530	7975	None	7806	1163	61370	No_or_no_constitutive_exon
GTGAGCTCACTGCATATACAGTCGTCTGTTGCGATATTAATCGGGAATAGAC	6677	6788	6838	6786	-1	SISSUscaffold_262	SISSUDRAFT_1132738	4530	7975	None	7806	1163	61370	No_or_no_constitutive_exon
GTCCCTATTCTTCTCATGCTTTGACTGTGAGGTGAATGAGGGTTGGATAGAC	6523	6687	6737	6685	-1	SISSUscaffold_263	SISSUDRAFT_1054627	5798	6958	None	7806	1163	61370	No_or_no_constitutive_exon
TGGTACGTTCCCCCTTTTCATTTGGTGAAGAGGTGTTGACCTGTGGGAAGGG	6363	6475	6525	6473	-1	SISSUscaffold_263	SISSUDRAFT_1054627	5798	6958	None	7806	1163	61370	No_or_no_constitutive_exon
CCTCCTTCTACCATCTTGACATGCTAATGCGAATCCGGGAATACGGACAGTC	5798	6305	6355	6303	-1	SISSUscaffold_263	SISSUDRAFT_1054627	5798	6958	None	7806	1163	61370	No_or_no_constitutive_exon
GGGTAGGTTTCTCGTATTTCGTCTTTATGTGGAAGCTTATGAGGGTGTAGAG	17889	18338	18388	18336	-1	SISSUscaffold_263	SISSUDRAFT_1054633	14285	19358	None	7806	1163	61370	No_or_no_constitutive_exon
GGTGTGTTGAGTGTTTATACTTGCGAACTGTGCACTGATGAGGGTTGTAGCT	17822	17840	17890	17838	-1	SISSUscaffold_263	SISSUDRAFT_1054633	14285	19358	None	7806	1163	61370	No_or_no_constitutive_exon
TTTTCGTTCTCCATCGTCCTGGGTGAAATTGACTGACGGGAATGGCGCAGAC	16906	17131	17181	17129	-1	SISSUscaffold_263	SISSUDRAFT_1054633	14285	19358	None	7806	1163	61370	No_or_no_constitutive_exon
TCTACTTTGATCAGAGTGGGATTTGATGGATGACGATTGGGATGTGATAGGA	16506	16839	16889	16837	-1	SISSUscaffold_263	SISSUDRAFT_1054633	14285	19358	None	7806	1163	61370	No_or_no_constitutive_exon
TTTTTATTTGGTTTTATTGTTATTGTGCTAAGGGGGTGGTGATGGGGTAGGT	16331	16446	16496	16444	-1	SISSUscaffold_263	SISSUDRAFT_1054633	14285	19358	None	7806	1163	61370	No_or_no_constitutive_exon
GTACGTTGGCCCTTCTTGATCTAGCGGGTTCTTCTGACAAGAATGGGTAGAC	16194	16281	16331	16279	-1	SISSUscaffold_263	SISSUDRAFT_1054633	14285	19358	None	7806	1163	61370	No_or_no_constitutive_exon
TTCGTCCCGTCTTTTTCTGCGGGGTGCGATGTGGTGACGGGGTGGGATAGGG	15820	15935	15985	15933	-1	SISSUscaffold_263	SISSUDRAFT_1054633	14285	19358	None	7806	1163	61370	No_or_no_constitutive_exon
GTCGAACCTCTGCGGGCTTTGCTGGGTGGGAGCCCTGACGGGTAGAGTAGGC	9227	9292	9177	9229	1	SISSUscaffold_265	SISSUDRAFT_1132759	8646	11201	None	7806	1163	61370	No_or_no_constitutive_exon
AACAAGGCGCTCATTTCTCTCATCTCTGCTTTCTCAACGAATGGGATAAGTG	24883	24970	24833	24885	1	SISSUscaffold_265	SISSUDRAFT_444274	24555	26218	None	7806	1163	61370	No_or_no_constitutive_exon
GTCATGCTGTCATTTTCATATTGATCGCGTAAAACTGACCTGTGGGATAGAA	17642	17840	17592	17644	1	SISSUscaffold_266	SISSUDRAFT_993444	17187	18041	None	7806	1163	61370	No_or_no_constitutive_exon
GACTGCTAATCGAGGGGCCAATCGAGGCTCGTATATCTGGGGCAGGTGAGTC	30418	30582	30368	30420	1	SISSUscaffold_266	SISSUDRAFT_1027978	29274	30582	None	7806	1163	61370	No_or_no_constitutive_exon
TGTCTGTTTTCTTTGTATCAATGTGAATGTCGAGACTGACGGGTGTAAAGTC	2279	2450	2229	2281	1	SISSUscaffold_269	SISSUDRAFT_1027985	873	3284	None	7806	1163	61370	No_or_no_constitutive_exon
TTATTCATTTGAATTTGGACATGGGCTCTGATGGGTGTTGTGGGGGGTAGTT	22788	23113	23163	23111	-1	SISSUscaffold_269	SISSUDRAFT_445849	21358	24076	None	7806	1163	61370	No_or_no_constitutive_exon
GTCCTTCCCTACCCTTTTTTTTCCTGGGAGAGAGGTTGATGGGTGGGTAGAT	22147	22196	22246	22194	-1	SISSUscaffold_269	SISSUDRAFT_445849	21358	24076	None	7806	1163	61370	No_or_no_constitutive_exon
CAATCCAAAACTGGAGCCCAGTAGAGGACAGCCCATACGGGATCAGCAAGCC	9777	10223	9727	9779	1	SISSUscaffold_272	SISSUDRAFT_1054745	9551	10223	None	7806	1163	61370	No_or_no_constitutive_exon
GCGGTCTTTGGACATTACTGACGATTTCTTTTGATTTGTGGGTGTGGTAGAG	12953	13056	13106	13054	-1	SISSUscaffold_276	SISSUDRAFT_456734	8505	13980	None	7806	1163	61370	No_or_no_constitutive_exon
TTCATAATCTTTATTTATATTACGATCTAAGTGAATTGATGGCGGGGCAGGT	10548	10951	11001	10949	-1	SISSUscaffold_276	SISSUDRAFT_456734	8505	13980	None	7806	1163	61370	No_or_no_constitutive_exon
CTTTACCTTCCCTATAAACGAAGTACTGATCTTGTGGATTCGGGATGTAGGG	17879	17924	17829	17881	1	SISSUscaffold_276	SISSUDRAFT_1054819	15159	18524	None	7806	1163	61370	No_or_no_constitutive_exon
TGAATTTTATTATTGAGCACTGACAATAAATCACTGAACGGGCGCAAAAGAC	6115	6523	6065	6117	1	SISSUscaffold_278	SISSUDRAFT_1054845	4623	7862	None	7806	1163	61370	No_or_no_constitutive_exon
ATCCCTCACCCACTGCAACTTCAGGCTCGTCAGCTTCTCTCATAAGGGAGAG	27375	27515	27565	27513	-1	SISSUscaffold_278	SISSUDRAFT_1054865	26869	27980	None	7806	1163	61370	No_or_no_constitutive_exon
GTCCCCATAGTCCATCTCTTATTTTAGATATTGATTATGGGGTATTGAAGCG	1200	1343	1393	1341	-1	SISSUscaffold_277	SISSUDRAFT_1037387	1200	2863	None	7806	1163	61370	No_or_no_constitutive_exon
CTTCTTCCAATTTGTTGGAGGATGAGGGTGATTGATAGTGATGGGTATAGAA	5078	5247	5028	5080	1	SISSUscaffold_279	SISSUDRAFT_1066546	4268	5888	None	7806	1163	61370	No_or_no_constitutive_exon
CTGTCCCATCCGTTCAGAACAAGCAGTGCTAATGATGCGCGGGGTATCAGGT	18769	18944	18994	18942	-1	SISSUscaffold_279	SISSUDRAFT_1066551	17467	19210	None	7806	1163	61370	No_or_no_constitutive_exon
GCATATCAGTTCGTTCTCAGTACTCAGTTACTCATAATATGGGAACACAGAT	19378	20883	20933	20881	-1	SISSUscaffold_279	SISSUDRAFT_459317	19378	21572	None	7806	1163	61370	No_or_no_constitutive_exon
CGTCTTCCTCTCATCTCATTCGCTTCGTAAGACTCACCAACAGGGAGCAGAT	21496	21517	21567	21515	-1	SISSUscaffold_280	SISSUDRAFT_1011416	20386	22227	None	7806	1163	61370	No_or_no_constitutive_exon
CTTTTAGCCCATTTATGTATCTATGCGTTGCGATTGACGTTGGGATAAAGGG	2431	2499	2549	2497	-1	SISSUscaffold_283	SISSUDRAFT_1132882	770	2922	None	7806	1163	61370	No_or_no_constitutive_exon
TGAGAACTCTTGGATCCTTACGCATCCTGTGTTCAAACGTTTGGGAGCAGAG	26714	26807	26857	26805	-1	SISSUscaffold_284	SISSUDRAFT_1037444	24813	27067	None	7806	1163	61370	No_or_no_constitutive_exon
CAGTAAGGTGTCTTGCTTTCTGCTTTCATTATTATTGAACGACTGGGTAGAG	26521	26666	26716	26664	-1	SISSUscaffold_284	SISSUDRAFT_1037444	24813	27067	None	7806	1163	61370	No_or_no_constitutive_exon
AGGTACGAGGGATACCTCCATCTGAAATATACCTCTAACGTCAAGGGCAGCT	26155	26288	26105	26157	1	SISSUscaffold_285	SISSUDRAFT_1037451	25140	26527	None	7806	1163	61370	No_or_no_constitutive_exon
TCAGTATCATTATGACCATACGTCATTGTGGGTGCCTCAGGGTGCGACAGGG	16438	16607	16388	16440	1	SISSUscaffold_286	SISSUDRAFT_1037455	16213	19120	None	7806	1163	61370	No_or_no_constitutive_exon
CTAGTTGAGATCAGTGATAGATGACTCAAGGGGACTTCTTCCGGGAATAGGC	2090	2453	2040	2092	1	SISSUscaffold_287	SISSUDRAFT_1054986	897	2850	None	7806	1163	61370	No_or_no_constitutive_exon
TCGTTGTTGGCAATGGCAAGAGGCTGACGTGTTGGATTGGTGGGATGTAGCC	6196	6296	6346	6294	-1	SISSUscaffold_287	SISSUDRAFT_1132915	5835	6367	None	7806	1163	61370	No_or_no_constitutive_exon
GTGAGGAGTACGAGTGGGAAATCGAGTAATAGTGGGAAGAGTGGGAGAAGTG	13916	14086	14136	14084	-1	SISSUscaffold_290	SISSUDRAFT_484981	13916	16808	None	7806	1163	61370	No_or_no_constitutive_exon
TTCCTACGTCATCAAGATATCTTGTAATTCAATCCCTGACGAGGGGACAGGA	4068	4501	4551	4499	-1	SISSUscaffold_293	SISSUDRAFT_1072462	3157	4775	None	7806	1163	61370	No_or_no_constitutive_exon
CCGCTACTAAGGGCTTCTTGTACCCCACTTGCTGACGGGCGGCTGGGAAGAA	3734	3892	3942	3890	-1	SISSUscaffold_295	SISSUDRAFT_1055129	3542	4213	None	7806	1163	61370	No_or_no_constitutive_exon
AGGTAAACTTTTCGTAGTCCCCCACCTGATAATTTGAACCTGGGACATAGAC	9552	9591	9502	9554	1	SISSUscaffold_296	SISSUDRAFT_1115465	8229	11669	None	7806	1163	61370	No_or_no_constitutive_exon
TGAGTCGCCCCTCCTCCTCCAAATCCTGATAGTTAAAACGATGAGGGCAGGA	6798	7302	7352	7300	-1	SISSUscaffold_299	SISSUDRAFT_1066714	6271	7533	None	7806	1163	61370	No_or_no_constitutive_exon
GAGTGTTTTGAGAGTGTTGATGGATGGGTGTTGATGGGTGTGGTGGGCAGCT	4	88	138	86	-1	SISSUscaffold_301	SISSUDRAFT_966473	4	1153	None	7806	1163	61370	No_or_no_constitutive_exon
TGTGAGTCCTTGAAATCCTCTGTTTGTGTCAATAGTTGATGGGAGCCTAGGT	11933	12153	11883	11935	1	SISSUscaffold_301	SISSUDRAFT_1037562	9675	12153	None	7806	1163	61370	No_or_no_constitutive_exon
GTGAGTCTCTCAAATATATAGGACAAGCGGCCGGTGACGGGACCGAGCAGTA	19965	20079	19915	19967	1	SISSUscaffold_301	SISSUDRAFT_1055220	19572	20291	None	7806	1163	61370	No_or_no_constitutive_exon
TGAGTAATCGTCACCTGTGAAATTTAAGCGCTGATGGAGGGACAGTTAAGGG	20130	20141	20080	20132	1	SISSUscaffold_301	SISSUDRAFT_1055220	19572	20291	None	7806	1163	61370	No_or_no_constitutive_exon
TCTTTCTTTTGAGTTTTGTGAGTTGGATGAGGGAGGCTGATTGGGGATAGAT	4651	4890	4940	4888	-1	SISSUscaffold_307	SISSUDRAFT_1011722	4651	6682	None	7806	1163	61370	No_or_no_constitutive_exon
GAATTTATCAAACACTTCGGAAGTCTTTAACTTACTGACATGGGATACAGCG	6649	6748	6599	6651	1	SISSUscaffold_310	SISSUDRAFT_1028389	5906	8903	None	7806	1163	61370	No_or_no_constitutive_exon
TGGCCCCTCTTTACTATCTCGTGGCGACTCAACTGCTAAGACTGGGAAAGGA	2960	3616	3666	3614	-1	SISSUscaffold_316	SISSUDRAFT_1055374	1075	4208	None	7806	1163	61370	No_or_no_constitutive_exon
GGTACTCCTTTGTCGTCTTCATCGAATGGATGTTAATGAAACGGGGCAAGAT	2190	2268	2318	2266	-1	SISSUscaffold_316	SISSUDRAFT_1055374	1075	4208	None	7806	1163	61370	No_or_no_constitutive_exon
ACCTCTTGAACGTTCATTGAGATATTGACGATCTGATTGCCGGGAGGTAGTG	5466	5637	5416	5468	1	SISSUscaffold_317	SISSUDRAFT_1055381	4169	7011	None	7806	1163	61370	No_or_no_constitutive_exon
TCTCCTCCTTGGAAAAGAAAAATTGACGATTTATTGGGTGGTGTGGATAGTG	17637	17718	17768	17716	-1	SISSUscaffold_317	SISSUDRAFT_1133108	14710	18852	None	7806	1163	61370	No_or_no_constitutive_exon
TTCCGTGTGCTGTCATCGTTATTGTTGATGCTGAAGATGATGGGTAATAGGT	15772	15880	15930	15878	-1	SISSUscaffold_317	SISSUDRAFT_1133108	14710	18852	None	7806	1163	61370	No_or_no_constitutive_exon
CCCTCCTTCTTTCGTTGAGTGAGGGGGAGACTGATGGTTTGGGTGGGAAGGG	19700	19812	19862	19810	-1	SISSUscaffold_317	SISSUDRAFT_1037668	18340	20018	None	7806	1163	61370	No_or_no_constitutive_exon
TCTGCTACACTACAGTGAAGACTGACTACGACGCCCCTCGGGATCAACAGCC	10339	10447	10289	10341	1	SISSUscaffold_318	SISSUDRAFT_529643	9405	10981	None	7806	1163	61370	No_or_no_constitutive_exon
GGTGTAAGTGGTGCCTTTGAACAACCATATATAAGCTGACGGGGTTGTAGGT	18267	19009	19059	19007	-1	SISSUscaffold_324	SISSUDRAFT_1066890	18267	19934	None	7806	1163	61370	No_or_no_constitutive_exon
ACGTCCTTTTGCCATTTATTTTCCCTGCGATTCATTGACAGCGGGATAAGGA	3457	3974	3407	3459	1	SISSUscaffold_323	SISSUDRAFT_534753	2389	3974	None	7806	1163	61370	No_or_no_constitutive_exon
TGAGTAGTCCGAGTAGATGAGAGCAGCATTTGGTGACAGGGACCGAGCAGTA	10435	10549	10385	10437	1	SISSUscaffold_325	SISSUDRAFT_1055475	9862	11839	None	7806	1163	61370	No_or_no_constitutive_exon
GGTGAGGCTCGTCTATTGATCGGATTTGTTCACTGATGCAGGGATCCAAGCG	3194	3593	3643	3591	-1	SISSUscaffold_326	SISSUDRAFT_1066895	255	4480	None	7806	1163	61370	No_or_no_constitutive_exon
GAGAGCCAGTATATGCGCTGAAAATCCTAGATCTAACCAATGGGGTACAGGA	12656	13396	13446	13394	-1	SISSUscaffold_334	SISSUDRAFT_1133174	12656	13862	None	7806	1163	61370	No_or_no_constitutive_exon
CTGTTTTCCGATCAACGAATTGCCTTTGACGCAGAGACATGGGAGCGTAGAC	9123	9266	9073	9125	1	SISSUscaffold_336	SISSUDRAFT_994092	8867	10121	None	7806	1163	61370	No_or_no_constitutive_exon
TAATTCGTCGTGATTCGAATTTGAGCTCACAGAAATGGGACATGGGGCAGTA	2860	2969	3019	2967	-1	SISSUscaffold_337	SISSUDRAFT_1011869	2292	4292	None	7806	1163	61370	No_or_no_constitutive_exon
ATCAGTGCTTGACTAAATCCTCATCATCGGAATACGACCAGGGCGTGAAGGC	11023	11537	10973	11025	1	SISSUscaffold_350	SISSUDRAFT_994213	10021	11843	None	7806	1163	61370	No_or_no_constitutive_exon
GAGTTTTCACTATTTCTTGATAGATGATTGGGATGTTGATGGGTGTGTAGTT	7711	7914	7964	7912	-1	SISSUscaffold_353	SISSUDRAFT_1133244	6301	14118	None	7806	1163	61370	No_or_no_constitutive_exon
TATGTCGTTCTTTCATGGTTCTAGGGGATTTTATTGATGGGGAATCGAAGAT	7325	7429	7479	7427	-1	SISSUscaffold_353	SISSUDRAFT_1133244	6301	14118	None	7806	1163	61370	No_or_no_constitutive_exon
GAGTTTTTTTTGTTTATCTGACTTGTGAGTTTCGATTGATGGGAGAGTAGAT	6991	7082	7132	7080	-1	SISSUscaffold_353	SISSUDRAFT_1133244	6301	14118	None	7806	1163	61370	No_or_no_constitutive_exon
CGTCCTTTTCTCTTTTTCGTTTATGTTTGGCGGAACTGATGGATGGGTAGGT	12933	13002	12883	12935	1	SISSUscaffold_357	SISSUDRAFT_1133264	11267	13297	None	7806	1163	61370	No_or_no_constitutive_exon
TCTTTTATTAACTGAGATTTGTTGTGGGATGGTGACTGATGGGGGTGCAGAT	13547	13690	13740	13688	-1	SISSUscaffold_357	SISSUDRAFT_1072547	13547	14719	None	7806	1163	61370	No_or_no_constitutive_exon
GGTGAGTTTTCTCCCGTATGATTGAGAGATCCGACTGAACAGTGGGCAAGTT	8052	8123	8173	8121	-1	SISSUscaffold_360	SISSUDRAFT_566632	6727	8483	None	7806	1163	61370	No_or_no_constitutive_exon
CAAGTCCGATGATTTTGCGGAAGGAGTCGAAAAACTCACTGGGGCGGAAGGC	13814	13885	13935	13883	-1	SISSUscaffold_360	SISSUDRAFT_1055776	13530	15484	None	7806	1163	61370	No_or_no_constitutive_exon
TCGTTGAAAGGATCCGCGCCTTGGGCGCACGACTGTGGGCCGACGAACAGAT	16479	16501	16429	16481	1	SISSUscaffold_358	SISSUDRAFT_1067079	14451	16501	None	7806	1163	61370	No_or_no_constitutive_exon
CGTCTTCTGTTGCTTGATTATGAGGAAGGGTTGGCTGATGATGGGCGTAGAA	7224	7426	7174	7226	1	SISSUscaffold_362	SISSUDRAFT_567416	6891	8799	None	7806	1163	61370	No_or_no_constitutive_exon
CTGCCTATATCGTATACCTGGGACATATGTATTAAATCGGGTTGGAACAGCC	12589	12870	12539	12591	1	SISSUscaffold_365	SISSUDRAFT_1055827	12302	15039	None	7806	1163	61370	No_or_no_constitutive_exon
CCCCCCTCCCGGTGAACATCGCTCACTTCGTTCGCTGACACGGGATATAGTT	14644	14774	14594	14646	1	SISSUscaffold_365	SISSUDRAFT_1055827	12302	15039	None	7806	1163	61370	No_or_no_constitutive_exon
ACGTCCCCTTCTTCCCTCTCTTTATTGCGTTTCTAACGAGGATGGGGTAGTT	5146	5282	5096	5148	1	SISSUscaffold_367	SISSUDRAFT_1012024	4756	6516	None	7806	1163	61370	No_or_no_constitutive_exon
TCCTTCTTTCATCCGAATCTGTGAATTGAGATTGACGTTGATGTGGGTAGGA	7596	7897	7546	7598	1	SISSUscaffold_367	SISSUDRAFT_1028690	6820	8537	None	7806	1163	61370	No_or_no_constitutive_exon
CTTCGCCTCCTGCTTATCTTGTCGTCTATTCGTACTGATGAACCGGGTAGTT	10238	10351	10401	10349	-1	SISSUscaffold_367	SISSUDRAFT_569242	10027	12869	None	7806	1163	61370	No_or_no_constitutive_exon
AATCTCCCAGACAGTTATAGCTTTTCAGAGGGCTGATTTTAAGGGTCTAGGA	612	1112	562	614	1	SISSUscaffold_374	SISSUDRAFT_1037921	58	1217	None	7806	1163	61370	No_or_no_constitutive_exon
GTTCTTTACTTTGGACTTTGCGCTGGTCGGTACTCATTTTAGGGATGCAGGG	3730	3804	3854	3802	-1	SISSUscaffold_376	SISSUDRAFT_1055919	2597	4125	None	7806	1163	61370	No_or_no_constitutive_exon
GTGCGTTCGCTTACACAAGCTCTGTTTGCACAACTGAAGGATGGGATCAGAT	7281	8763	7231	7283	1	SISSUscaffold_376	SISSUDRAFT_1123555	6565	8763	None	7806	1163	61370	No_or_no_constitutive_exon
GGTGTCATTCGTATTATTGGCATATGATCACTGACGTATGGATGGGCCAGGT	7507	7654	7457	7509	1	SISSUscaffold_379	SISSUDRAFT_576891	6656	8738	None	7806	1163	61370	No_or_no_constitutive_exon
TATTCAGACCAAACTTGTCATTTCATGTAGATGTTTATCAGGGCAAACAGGT	4792	5195	5245	5193	-1	SISSUscaffold_383	SISSUDRAFT_1067193	4403	5960	None	7806	1163	61370	No_or_no_constitutive_exon
GATGCTTCTTCATTTGAGATCATAGTGAATGCTGAATATATGATGGGGAGAT	11241	11276	11326	11274	-1	SISSUscaffold_384	SISSUDRAFT_1037961	9334	11673	None	7806	1163	61370	No_or_no_constitutive_exon
GAGGTGAGCGTTACCCGTCCAGTCTCTGTGTGTTTATGTATCGGGAATAGTG	9177	9274	9127	9179	1	SISSUscaffold_386	SISSUDRAFT_1055988	6946	13652	None	7806	1163	61370	No_or_no_constitutive_exon
TTTCTATCTCTTCTCTACGTTGATGTTCAACGAAGGCTGAATGTGGGTAGGT	9252	9282	9202	9254	1	SISSUscaffold_385	SISSUDRAFT_1055984	6824	9869	None	7806	1163	61370	No_or_no_constitutive_exon
GGGTAAGATTGTCCACTCTGCGCGGGGCACGGGCTGATCAGGGATCGCAGGC	9265	9373	9215	9267	1	SISSUscaffold_390	SISSUDRAFT_1056016	8622	10576	None	7806	1163	61370	No_or_no_constitutive_exon
CTGTGAGTTTTGTCCCTTCTTTTATCTGTCACCACTAATTTTTGGGAGAGGA	6156	6502	6552	6500	-1	SISSUscaffold_391	SISSUDRAFT_1067227	4755	9579	None	7806	1163	61370	No_or_no_constitutive_exon
GTAAGGTATTAATCCCTCCATCGTGAAACATTTATAATTGGGAGTAACAGGG	7095	7162	7045	7097	1	SISSUscaffold_421	SISSUDRAFT_1067341	6105	8983	None	7806	1163	61370	No_or_no_constitutive_exon
TGAGCGTGCCGGATTCCCGAGCCTTCTCCGTTCTAACGCGGGACATGTAGGG	8032	8662	7982	8034	1	SISSUscaffold_421	SISSUDRAFT_1067341	6105	8983	None	7806	1163	61370	No_or_no_constitutive_exon
GCGTTTTCAATGACCAGTCTTAGCCTAAACTGACCCTTCTGGGTGTATAGCG	8714	8983	8664	8716	1	SISSUscaffold_421	SISSUDRAFT_1067341	6105	8983	None	7806	1163	61370	No_or_no_constitutive_exon
CCCGGCTCCGTGATGTCTGAACCTCCGTCATGATGATCCGGGGACGCCAGTA	11619	11796	11569	11621	1	SISSUscaffold_401	SISSUDRAFT_1038028	11532	13291	None	7806	1163	61370	No_or_no_constitutive_exon
GCCACAAGAAACACACTGGACTCACGGAATAGGCACGACGGGTAACGCAGGT	12282	12428	12232	12284	1	SISSUscaffold_401	SISSUDRAFT_1038028	11532	13291	None	7806	1163	61370	No_or_no_constitutive_exon
GTAAGCCCCCCCTTCCCTCCTTTCTTCATAATGATATTAACATGGGGTAGAT	279	444	229	281	1	SISSUscaffold_403	SISSUDRAFT_994494	79	444	None	7806	1163	61370	No_or_no_constitutive_exon
TGAGGTGTTTTCTCATTCATCTCTCATGGATGCTCACGTGGGGCAAACAGGC	6651	6790	6840	6788	-1	SISSUscaffold_414	SISSUDRAFT_1067309	5569	7169	None	7806	1163	61370	No_or_no_constitutive_exon
GGAAATTGCGGTCACGGATCCTTTTTTCGAGAGATATTGGGACAAGCTAGCT	1060	1689	1010	1062	1	SISSUscaffold_413	SISSUDRAFT_994530	564	1689	None	7806	1163	61370	No_or_no_constitutive_exon
ATCGAGTCTCGATGACTTGGATATTGCTGATTTGACTTTGGGATTGATAGAC	5740	5921	5690	5742	1	SISSUscaffold_416	SISSUDRAFT_1056109	4404	5921	None	7806	1163	61370	No_or_no_constitutive_exon
TCTTGCTTATGTACTCAACACATAATGATGCTAACAAACTGTTGGGGCAGCG	8247	8746	8796	8744	-1	SISSUscaffold_417	SISSUDRAFT_1038081	6752	9182	None	7806	1163	61370	No_or_no_constitutive_exon
TGCTCATGAATCCACTTCAGAGACGATCTGATATTTGCCTGGGCATGTAGCG	7977	8155	8205	8153	-1	SISSUscaffold_417	SISSUDRAFT_1038081	6752	9182	None	7806	1163	61370	No_or_no_constitutive_exon
CAAGTATTGAACGACCCTTCGCGATGTATTTCTGACGACGACGGGAATAGTC	8860	8951	9001	8949	-1	SISSUscaffold_418	SISSUDRAFT_1056120	8071	9833	None	7806	1163	61370	No_or_no_constitutive_exon
TACTCAGTACTAGTTCTATCTTTATATATGACATACTCATGGGAGCGTAGCT	2997	3131	2947	2999	1	SISSUscaffold_422	SISSUDRAFT_1133436	2155	4313	None	7806	1163	61370	No_or_no_constitutive_exon
AGGTATGTCCAGTGGCTTCGGCTTCACGGCGAGACTGATGGGCGTACGAGAT	9705	9794	9844	9792	-1	SISSUscaffold_425	SISSUDRAFT_637317	7801	10436	None	7806	1163	61370	No_or_no_constitutive_exon
CTCCCCCAAGTGTTTTTAAAAATAGCACTAATGGGTGTGGTGATGGGCAGTG	7801	8365	8415	8363	-1	SISSUscaffold_425	SISSUDRAFT_637317	7801	10436	None	7806	1163	61370	No_or_no_constitutive_exon
GAGTAGCCTACTCGTCCTGTCGACCAACCGACACTGAAGCTATGGGACAGTG	10592	10707	10757	10705	-1	SISSUscaffold_429	SISSUDRAFT_1067372	10152	10961	None	7806	1163	61370	No_or_no_constitutive_exon
TGCGTTCGAATTGGTGAGACGATACTGACGATGGGGGCGGGATGGTGTAGGC	6789	6939	6739	6791	1	SISSUscaffold_432	SISSUDRAFT_1056172	6570	9365	None	7806	1163	61370	No_or_no_constitutive_exon
TGAGTGCGCGCTTTGGTAAAGAGCGAAGAGCTGACGTTTGTGATGGGTAGAC	10763	10934	10984	10932	-1	SISSUscaffold_458	SISSUDRAFT_1038202	5987	11407	None	7806	1163	61370	No_or_no_constitutive_exon
GTCAGTCTCCTCCTCACGATTCTGTGAAAGTAACTCACATGGGGTAACAGTT	10212	10713	10763	10711	-1	SISSUscaffold_458	SISSUDRAFT_1038202	5987	11407	None	7806	1163	61370	No_or_no_constitutive_exon
CCCGACTGCTCTCGCCTCCGAACTCGACGCTCATATTCAGTGGGTGATAGCT	6880	7020	7070	7018	-1	SISSUscaffold_438	SISSUDRAFT_644059	6348	7516	None	7806	1163	61370	No_or_no_constitutive_exon
CGGTGAGTGTCAAGTTCTCGTCATTGAATTGTCGGCTGAGGGTCAAATAGGC	3738	4034	4084	4032	-1	SISSUscaffold_444	SISSUDRAFT_1067423	2037	4573	None	7806	1163	61370	No_or_no_constitutive_exon
CCTCCCCCTCTTTTTATGTTTGGTTTGAAGGTTGACTTGGTGGTGGGTAGAT	8292	8333	8383	8331	-1	SISSUscaffold_449	SISSUDRAFT_1056223	5205	9345	None	7806	1163	61370	No_or_no_constitutive_exon
TTATGTATATATGAAACGATGAGGCTGATGAGGGGGGATGGGGGATGTAGAT	7743	7838	7888	7836	-1	SISSUscaffold_449	SISSUDRAFT_1056223	5205	9345	None	7806	1163	61370	No_or_no_constitutive_exon
CCTTCCTTCCTGCTTCCGGGTGCTGACTAAGCAATTTCGGGATGGGATAGAA	6557	6617	6667	6615	-1	SISSUscaffold_449	SISSUDRAFT_1056223	5205	9345	None	7806	1163	61370	No_or_no_constitutive_exon
TCCCGAAGATGTGAAGACCGACGGACTGATGTGTTCTGATTGGGATGTAGAA	5986	6064	6114	6062	-1	SISSUscaffold_449	SISSUDRAFT_1056223	5205	9345	None	7806	1163	61370	No_or_no_constitutive_exon
TCCAAACGACGAAGAATCAAAAAGCAGCAGGAGAAAGTTGGGAAAGTTAGCC	2958	3217	2908	2960	1	SISSUscaffold_450	SISSUDRAFT_975827	2410	3217	None	7806	1163	61370	No_or_no_constitutive_exon
TTCGTCTTGATTATGATTTTTAGGGGGGATGAATGCTGATTTGGGGATAGGT	6225	6283	6333	6281	-1	SISSUscaffold_451	SISSUDRAFT_1056228	5637	7271	None	7806	1163	61370	No_or_no_constitutive_exon
CGCTTTTTGCCAGTGGGATTTGGACTATATTCTGATTTCTGGGTTAAAAGTA	2195	2375	2145	2197	1	SISSUscaffold_461	SISSUDRAFT_1133505	836	3406	None	7806	1163	61370	No_or_no_constitutive_exon
TCATCGACGCCATCGTTGTCGAAGTTAATCGTTGCTAATCGCGTGGGCAGAC	3775	3882	3725	3777	1	SISSUscaffold_473	SISSUDRAFT_1072609	3485	4125	None	7806	1163	61370	No_or_no_constitutive_exon
GCCTTGGTGCAAGGAGGTGATATTTGACACAGTAACAATGGGGCGGGCAGAT	7329	7553	7279	7331	1	SISSUscaffold_480	SISSUDRAFT_1038252	7137	8145	None	7806	1163	61370	No_or_no_constitutive_exon
GAAGCCTGAATGAGGTCGTGTGAATGCTGGAATTGGCCCGAGGGATGCAGGT	7953	8145	7903	7955	1	SISSUscaffold_480	SISSUDRAFT_1038252	7137	8145	None	7806	1163	61370	No_or_no_constitutive_exon
CTGTATTTGGGTGTGGATCTCACTCTTGATTTCTACTGATGAATGGGCAGGA	4439	4598	4648	4596	-1	SISSUscaffold_483	SISSUDRAFT_1099780	3519	6577	None	7806	1163	61370	No_or_no_constitutive_exon
TTGAACGTTGATGATCCTGCTTAACCGCCTACTGACGCATGGGATGTTAGGG	7326	7368	7418	7366	-1	SISSUscaffold_490	SISSUDRAFT_1038276	7326	8184	None	7806	1163	61370	No_or_no_constitutive_exon
CTAAAGACTACCTGTGAATTTCGACGAAAGATAACACGTCGGGGCTACAGGA	1273	1508	1558	1506	-1	SISSUscaffold_492	SISSUDRAFT_1056379	25	1696	None	7806	1163	61370	No_or_no_constitutive_exon
ACTCTAATCTCTTGGTAAGTGACAGGAAATGCACTTGACTGTGGGCATAGAA	5125	5173	5223	5171	-1	SISSUscaffold_518	SISSUDRAFT_1038335	3621	6540	None	7806	1163	61370	No_or_no_constitutive_exon
GGGTGGTCTTTATCGTTCGCATGCACTCTTCTAACGCGCCAGGGATACAGTG	3309	3526	3259	3311	1	SISSUscaffold_524	SISSUDRAFT_994930	3063	4384	None	7806	1163	61370	No_or_no_constitutive_exon
AGGTACATCATCCTCTTCCTTTGAAACAGAAACAGCTAACTTAGGGATAGGT	5355	5809	5305	5357	1	SISSUscaffold_529	SISSUDRAFT_1056431	5241	5809	None	7806	1163	61370	No_or_no_constitutive_exon
AGGTACGTCATCTTCTTCTCTCGAAACTGAAACAGCCAACTTGGGAATAGGT	5581	5636	5531	5583	1	SISSUscaffold_535	SISSUDRAFT_1056450	5467	5972	None	7806	1163	61370	No_or_no_constitutive_exon
AGGTGCGTGCCCTTTTCTGTCATACTCTTCTTTTCTGATAAGAGGGGAAGCG	3127	3922	3972	3920	-1	SISSUscaffold_553	SISSUDRAFT_1056463	3127	5230	None	7806	1163	61370	No_or_no_constitutive_exon
TGCGTTGGTCATTGGCAGATTTGAGGGACTGGACTAATGTGGGACTGCAGTA	1412	1916	1966	1914	-1	SISSUscaffold_564	SISSUDRAFT_1067730	357	4654	None	7806	1163	61370	No_or_no_constitutive_exon
AATCACACGGTTGATAGTACTAGTAGGAAAGAACTCATGAACTGGGGCAGAT	1296	1566	1616	1564	-1	SISSUscaffold_572	SISSUDRAFT_1067745	1296	2197	None	7806	1163	61370	No_or_no_constitutive_exon
AACGCGTTAAGATGGCGAAGGTGATGAAGGATATAACTTCATCGGGGTAGGT	2397	2495	2347	2399	1	SISSUscaffold_596	SISSUDRAFT_1038460	836	3476	None	7806	1163	61370	No_or_no_constitutive_exon
GAGAAGAGGCTACACCTTGTTCAGCTGTATTTCTGAATAAAACTGGGCAGCT	3603	3702	3752	3700	-1	SISSUscaffold_625	SISSUDRAFT_763789	1667	4355	None	7806	1163	61370	No_or_no_constitutive_exon
AAGTAAGTGAGCAATCAGTCTCTGAACCAAAGTGGACTCACAGGGATCAGGG	2810	3060	2760	2812	1	SISSUscaffold_675	SISSUDRAFT_995334	1843	3398	None	7806	1163	61370	No_or_no_constitutive_exon
CCTAAGAAGATGATAGAGCTGGAATCTCGCTGATTTGAGGGTGGATACAGTT	725	797	847	795	-1	SISSUscaffold_704	SISSUDRAFT_1105279	154	1522	None	7806	1163	61370	No_or_no_constitutive_exon
AGAACACCAGCATATCTTTCGTGAAATATCAGTTGACGACGGGACGACAGGC	632	675	725	673	-1	SISSUscaffold_714	SISSUDRAFT_960925	473	1320	None	7806	1163	61370	No_or_no_constitutive_exon
ACAGCGTGCAAAACATTAACTCTGAGTCTGACGCGAGTTGGGGGCACTAGGC	850	999	800	852	1	SISSUscaffold_820	SISSUDRAFT_1068058	789	1320	None	7806	1163	61370	No_or_no_constitutive_exon
GCGTTCTTGTTTGCTTCGGTTGCGTCGTAATTCTGATGATTGGGGATAAGAC	23	125	175	123	-1	SISSUscaffold_905	SISSUDRAFT_1068145	23	1122	None	7806	1163	61370	No_or_no_constitutive_exon
