# Supplementary material for: Widespread Separation of the Polypyrimidine Tract From 3′ AG by G Tracts in Association With Alternative Exons in Metazoa and Plants
Source: Front Genet. 2019 Jan 14;9:741. doi: 10.3389/fgene.2018.00741 (PMC6339879; doi:10.3389/fgene.2018.00741)
Supplement: DATA FILE S1 — Sequences of REPAG 3′ SS from each species of fungi. [file Data_Sheet_1.zip › Supplementary data 1/Fungi_Release38_aspergillus_versicolor_cbs_583_65.txt]

REPA_GGG_Sequence	Exon_Start	Exon_End	Pos_-50	Pos_+2	Strand	Chromosome	GeneID	Gene_Start	Gene_End	Gene_Name	Number_of_REPAs	Number_of_REPAs_has_GGG	Number_of_Intron(Intra_genic_Region)	Upstream_Constitutive_Exon
AGCAGGTATGCCTTTTCCCTACTAGTATCATTCATTACTAACAGTGGGAGAT	153287	153416	153237	153289	1	ASPVEscaffold_1	ASPVEDRAFT_156655	152744	154824	None	5432	504	27952	No_constitutive_exon_found_in_species
TCAGGTTAGCCACCGGCGTACTCTTATAGAAACAATTACTAACGGGACAGGT	160258	160905	160208	160260	1	ASPVEscaffold_1	ASPVEDRAFT_156658	159745	160905	None	5432	504	27952	No_constitutive_exon_found_in_species
GGATTCCCTTCGGCACTGGATATGCGGCTGATCCGAAGCCATGGGTATAGCC	275100	275342	275392	275340	-1	ASPVEscaffold_1	ASPVEDRAFT_121336	274999	276060	None	5432	504	27952	No_constitutive_exon_found_in_species
TGGGTTGGTACTCTCCTCTGGATATAGGCTCGGCATTAATGGGGGTTTAGTA	291942	291989	292039	291987	-1	ASPVEscaffold_1	ASPVEDRAFT_207050	290489	292584	None	5432	504	27952	No_constitutive_exon_found_in_species
GGACTGTCCCTGATCCCTTTCAATTGCTTGACGGTGCCTTTGGGGGCGAGCT	338933	339954	340004	339952	-1	ASPVEscaffold_1	ASPVEDRAFT_120814	338933	340904	None	5432	504	27952	No_constitutive_exon_found_in_species
TTGTTGAGATTGAAGAAGAGAGCTTTCTTTGCTGACCGTGGGATGTGTAGCA	531652	531744	531794	531742	-1	ASPVEscaffold_1	ASPVEDRAFT_121242	531652	534157	None	5432	504	27952	No_constitutive_exon_found_in_species
AAGTATTGTAGTTCCATAGATTCGTGAGTTGCTCAACTAATATGGGATAGTA	535951	536085	535901	535953	1	ASPVEscaffold_1	ASPVEDRAFT_119450	534475	536275	None	5432	504	27952	No_constitutive_exon_found_in_species
CAGCTGTGAATGCTTCCCCTCTTCTCCCTCTTCTAGATAGAACCGGGTAGAT	583271	583964	584014	583962	-1	ASPVEscaffold_1	ASPVEDRAFT_48278	581120	589711	None	5432	504	27952	No_constitutive_exon_found_in_species
TGAATAGCTGTTTAATACTGGAATTGGTGTGCTAACGAGACCGGGAATAGAC	691301	692219	692269	692217	-1	ASPVEscaffold_1	ASPVEDRAFT_35363	691301	693024	None	5432	504	27952	No_constitutive_exon_found_in_species
GTGCCCTACGATGCGGCACTCGAGAAAACAAGCTAACCTGTGATGGGCAGAT	740873	741053	741103	741051	-1	ASPVEscaffold_1	ASPVEDRAFT_48332	740494	741413	None	5432	504	27952	No_constitutive_exon_found_in_species
TGTGGGCATACATAGTATTGGCACGGGCAATCCAGACAGTGGGAATGCAGAT	913745	914351	914401	914349	-1	ASPVEscaffold_1	ASPVEDRAFT_119001	913400	915175	None	5432	504	27952	No_constitutive_exon_found_in_species
CTCTCGTATATCAGACAAGAAGCATCCATCATACATACTAACGGGGCTAGAT	969580	970430	969530	969582	1	ASPVEscaffold_1	ASPVEDRAFT_118953	968870	970578	None	5432	504	27952	No_constitutive_exon_found_in_species
AGGCTCGGCTGGCTCCAGTCACTGTCGCATCATTGCTAACGGCGGGGCAGGA	970485	970578	970435	970487	1	ASPVEscaffold_1	ASPVEDRAFT_118953	968870	970578	None	5432	504	27952	No_constitutive_exon_found_in_species
CAAGGTATTCCATCCTTGAATGAAACATGTAACCTGCTAATGGGAGATAGAA	1054638	1054742	1054588	1054640	1	ASPVEscaffold_1	ASPVEDRAFT_35517	1054055	1055626	None	5432	504	27952	No_constitutive_exon_found_in_species
TGTTCCTTTCTTTTAAACTGATTGATACAGCTAGCTGACAAGGGCAATAGTG	1067893	1067961	1068011	1067959	-1	ASPVEscaffold_1	ASPVEDRAFT_222217	1067237	1069141	None	5432	504	27952	No_constitutive_exon_found_in_species
TATGTATGTTGCGCTATCTTTTGATTAATGTTGTTGGACTAACTGGGTAGGG	1163938	1164177	1163888	1163940	1	ASPVEscaffold_1	ASPVEDRAFT_120683	1162155	1164177	None	5432	504	27952	No_constitutive_exon_found_in_species
CCCACCTATATATAGAGACATACATACTAAGTATTCATTTGGGAGAAAAGAC	1418389	1419079	1419129	1419077	-1	ASPVEscaffold_1	ASPVEDRAFT_48535	1417851	1419540	None	5432	504	27952	No_constitutive_exon_found_in_species
TCTCCCAAATCTGAAAGTGAACAACTTGCTAAGAGGTTCAAGGGAGCTAGTC	1450684	1450774	1450634	1450686	1	ASPVEscaffold_1	ASPVEDRAFT_35692	1448372	1450774	None	5432	504	27952	No_constitutive_exon_found_in_species
CCTTTCTGCCGGTTGGTTGGTATCGGTGGGAGCTAACTGGGATGAAACAGTG	1488841	1490207	1488791	1488843	1	ASPVEscaffold_1	ASPVEDRAFT_120720	1488533	1490207	None	5432	504	27952	No_constitutive_exon_found_in_species
GTATTGTTTGCGTGCACATCCCTTTCATGAGCTCCACTAATAAGGGCCAGGT	1610828	1611523	1610778	1610830	1	ASPVEscaffold_1	ASPVEDRAFT_35774	1607993	1611523	None	5432	504	27952	No_constitutive_exon_found_in_species
TCGAATTTCCCTGCTCGTGGTAGGATATACTAACGGTACTCGGGGATTAGTT	1623534	1624696	1623484	1623536	1	ASPVEscaffold_1	ASPVEDRAFT_35777	1622728	1626039	None	5432	504	27952	No_constitutive_exon_found_in_species
GCGTAGGTTTCCTTCCACCACAAATCCCGCAATTTCTAACAGGGATACAGAT	1678588	1678675	1678538	1678590	1	ASPVEscaffold_1	ASPVEDRAFT_35800	1677071	1679103	None	5432	504	27952	No_constitutive_exon_found_in_species
GGTGGGTTTATATAAATATTAGGTTGTGATGGTATGCTAATTGGGAACAGAT	1751331	1756353	1751281	1751333	1	ASPVEscaffold_1	ASPVEDRAFT_121417	1750934	1757034	None	5432	504	27952	No_constitutive_exon_found_in_species
CGTCCTACGGCAACTGGAGCTGATGCCCGTTTACGTATGGGAACTGGAAGTA	1820012	1820093	1820143	1820091	-1	ASPVEscaffold_1	ASPVEDRAFT_145964	1818262	1820375	None	5432	504	27952	No_constitutive_exon_found_in_species
TTGCCTGGTGGGTATCTGTCTGGTTGTGCATTTGGCTGACAGGGGATCAGGC	2197992	2198877	2198927	2198875	-1	ASPVEscaffold_1	ASPVEDRAFT_78385	2197434	2199447	None	5432	504	27952	No_constitutive_exon_found_in_species
ATTGCCTACTGCTTCACCCCCACAATCGTCAGCTAAAAGGCGACGGGTAGAC	2258593	2260369	2258543	2258595	1	ASPVEscaffold_1	ASPVEDRAFT_247996	2258015	2260895	None	5432	504	27952	No_constitutive_exon_found_in_species
AAAGCATAAACTATGTTTCCAGCTATAGGACCTCGTGCTAACGGGGATAGTG	2410624	2410920	2410574	2410626	1	ASPVEscaffold_1	ASPVEDRAFT_182579	2409323	2411375	None	5432	504	27952	No_constitutive_exon_found_in_species
ACCGATCTAAACCGCTTGAAGAGATGCAGCTAATCATGGCGGGCATGAAGGT	2755057	2755643	2755693	2755641	-1	ASPVEscaffold_1	ASPVEDRAFT_23821	2754915	2756598	None	5432	504	27952	No_constitutive_exon_found_in_species
CCGCCCTATCTTCCAGAAGCCATCCCCGCTAATCGAGCTGAGGGCTATAGCC	2759366	2759428	2759478	2759426	-1	ASPVEscaffold_1	ASPVEDRAFT_119224	2757663	2759527	None	5432	504	27952	No_constitutive_exon_found_in_species
TGGCCTTGCTTGTCTGCGGAGGCGCGGCAGAACTAACAGTGCGGGAACAGGG	2896426	2896466	2896516	2896464	-1	ASPVEscaffold_1	ASPVEDRAFT_36280	2895488	2896638	None	5432	504	27952	No_constitutive_exon_found_in_species
CAGATTTGGTAAAGTAAGCTGTACCCCCACACTGTGATGCGGGGCATCAGGA	3034911	3035102	3034861	3034913	1	ASPVEscaffold_1	ASPVEDRAFT_23922	3032441	3035920	None	5432	504	27952	No_constitutive_exon_found_in_species
AAAGTGTAAGCTGATTTCCTATACTCCATGACATGTCTAACAGGGAATAGAA	3113420	3113772	3113370	3113422	1	ASPVEscaffold_1	ASPVEDRAFT_158907	3111760	3113772	None	5432	504	27952	No_constitutive_exon_found_in_species
GATCGAGAGGGCCTGGTTGGCATGCACTCTATACTAACATGGGCGTAAAGCT	3301310	3301545	3301260	3301312	1	ASPVEscaffold_1	ASPVEDRAFT_121386	3300816	3301679	None	5432	504	27952	No_constitutive_exon_found_in_species
CTTGCCACAGACTCTTCTAATCATGATGATGATTTTGTGGGGGATTACAGGA	3358707	3359140	3359190	3359138	-1	ASPVEscaffold_1	ASPVEDRAFT_49129	3357979	3359323	None	5432	504	27952	No_constitutive_exon_found_in_species
AGGGGGGATATGGGCATCTCATTGGAAACCACATGCTAATGGGAGGAAAGCC	3379060	3379556	3379606	3379554	-1	ASPVEscaffold_1	ASPVEDRAFT_49137	3378368	3379770	None	5432	504	27952	No_constitutive_exon_found_in_species
GTATGGTATAACACCACTTTCTTGAACCAAACTCTGACGGGAGAGAGCAGAG	3405206	3405480	3405156	3405208	1	ASPVEscaffold_1	ASPVEDRAFT_270696	3404674	3409091	None	5432	504	27952	No_constitutive_exon_found_in_species
GAGCCTTGTTATGGGAAGAAGACTTTTGTACTGATTGTGGGGAATGATAGCG	3467382	3467926	3467332	3467384	1	ASPVEscaffold_1	ASPVEDRAFT_36501	3466459	3469425	None	5432	504	27952	No_constitutive_exon_found_in_species
CTTTTCTATTATTTATCTGGTCAAATTTGCTAACCAAGGGGGAAAATTAGTA	3697054	3697867	3697917	3697865	-1	ASPVEscaffold_1	ASPVEDRAFT_119740	3697054	3698717	None	5432	504	27952	No_constitutive_exon_found_in_species
TTTCTCCGTGCGAGAGCTCTCGCATCTTATAGCGATGCAGCAGGGTGAAGAA	3714761	3715099	3714711	3714763	1	ASPVEscaffold_1	ASPVEDRAFT_100052	3714374	3715099	None	5432	504	27952	No_constitutive_exon_found_in_species
GGTAGGGGCTATTTCCAACTGTATTCGAGATCTACTAACGGGACAATCAGAG	3771626	3771784	3771576	3771628	1	ASPVEscaffold_1	ASPVEDRAFT_118687	3769084	3772833	None	5432	504	27952	No_constitutive_exon_found_in_species
TTTTGCTACCGTTATCTTCTCGCCTCATACTGATACAGTGAATTGGGTAGAT	3806403	3806575	3806353	3806405	1	ASPVEscaffold_1	ASPVEDRAFT_159507	3804959	3808463	None	5432	504	27952	No_constitutive_exon_found_in_species
GTTGTTCTGGGGTTCGGGTTTCTGGGTATGGTGCTAATTGATTGGGATAGGG	3880791	3881145	3880741	3880793	1	ASPVEscaffold_1	ASPVEDRAFT_36671	3880266	3881145	None	5432	504	27952	No_constitutive_exon_found_in_species
TTGGTGATCCATGTCCTCATTCACGCAAAACGCTAACTTTTCGGGGGTAGTA	4003932	4005677	4003882	4003934	1	ASPVEscaffold_1	ASPVEDRAFT_286174	4003079	4006186	None	5432	504	27952	No_constitutive_exon_found_in_species
CCAGTGAAAACGGCGTCAGCAATGAGCTTCATTTTGCCAAACGGGGCGAGGC	4052382	4052562	4052332	4052384	1	ASPVEscaffold_1	ASPVEDRAFT_49354	4052105	4054312	None	5432	504	27952	No_constitutive_exon_found_in_species
CCTGTGTTGGTTCCTCTGAGAGGCATTTGTGGCTGACTGGGGGCAAAAAGGC	4245739	4245802	4245852	4245800	-1	ASPVEscaffold_1	ASPVEDRAFT_49419	4245739	4246297	None	5432	504	27952	No_constitutive_exon_found_in_species
GAAAAACATGTTATATTGGATATGTTATTAACGAGACGGCTGGGTAATAGGT	4285540	4286168	4286218	4286166	-1	ASPVEscaffold_1	ASPVEDRAFT_122104	4283551	4286858	None	5432	504	27952	No_constitutive_exon_found_in_species
CTTGTATTACTTTGGCTTGAAGGAGTACCGACAACTAACGGGAAATATAGAT	4291649	4292083	4291599	4291651	1	ASPVEscaffold_1	ASPVEDRAFT_292674	4290473	4292083	None	5432	504	27952	No_constitutive_exon_found_in_species
GGTGGACGATTCAGTGGCAGTAGGACGTTTCTAATCGACGGGCGATATAGTG	4306747	4306811	4306697	4306749	1	ASPVEscaffold_1	ASPVEDRAFT_184164	4306409	4307484	None	5432	504	27952	No_constitutive_exon_found_in_species
TCGCGAAGCTACGATAGGCTAGTGCTAATGTGTCTGGGGGAAAATTGCAGGG	4326266	4326664	4326714	4326662	-1	ASPVEscaffold_1	ASPVEDRAFT_79156	4325631	4327303	None	5432	504	27952	No_constitutive_exon_found_in_species
TATAGCATTCTGCGCACCTATGCGGACGATGGTGCTAACCACCGGGGTAGAT	4390732	4390963	4391013	4390961	-1	ASPVEscaffold_1	ASPVEDRAFT_294204	4388563	4391866	None	5432	504	27952	No_constitutive_exon_found_in_species
TTTCTGCTATAGATTAATGGTCGGTCGGTATGCTAATATGGGATGCACAGGG	4474290	4474728	4474240	4474292	1	ASPVEscaffold_1	ASPVEDRAFT_36912	4473751	4474728	None	5432	504	27952	No_constitutive_exon_found_in_species
GGGGTGGTGGGGATGTTGTGTACGGGCGATGGGGGCTGGTGTACCGGGAGCG	4580321	4580325	4580271	4580323	1	ASPVEscaffold_1	ASPVEDRAFT_59224	4579242	4581639	None	5432	504	27952	No_constitutive_exon_found_in_species
AATCGAATCCAATATCGTTGCGATGGGTTTGTTAACGAGGGAAAAAATAGTG	4813219	4813720	4813169	4813221	1	ASPVEscaffold_1	ASPVEDRAFT_37046	4812959	4814957	None	5432	504	27952	No_constitutive_exon_found_in_species
TACATACCTTTCTGTCCTAGCATCCATATTAATCAAAGAACCGAGGGCAGAT	4831821	4832066	4832116	4832064	-1	ASPVEscaffold_1	ASPVEDRAFT_302118	4831548	4832588	None	5432	504	27952	No_constitutive_exon_found_in_species
GTATAAACCAAACACAGGCCTATTAGCTAACAAATGTGATGGGGAAAAAGTT	4851732	4852299	4852349	4852297	-1	ASPVEscaffold_1	ASPVEDRAFT_37062	4851732	4852643	None	5432	504	27952	No_constitutive_exon_found_in_species
ATTGTGAACTTGGACTTTTGAGACCAGGAATTACTGACAGGGGAATACAGTC	4904828	4904932	4904778	4904830	1	ASPVEscaffold_1	ASPVEDRAFT_37096	4903799	4906043	None	5432	504	27952	No_constitutive_exon_found_in_species
CCTATAGTACAAGGTCATCGCAGTGGGATCTAATGAGTGGGAATACACAGGG	4917353	4917807	4917857	4917805	-1	ASPVEscaffold_1	ASPVEDRAFT_303883	4916564	4918432	None	5432	504	27952	No_constitutive_exon_found_in_species
AGAATACATGGAATTTTCTGGCTGTGTTATACTGATATGGGCGGTGGAAGAT	4971290	4971942	4971992	4971940	-1	ASPVEscaffold_1	ASPVEDRAFT_79394	4970234	4973345	None	5432	504	27952	No_constitutive_exon_found_in_species
GGAACGGGCCCCATTTTGGCGTCGCGGATAATTGACAGGAACCGGGATAGTT	213971	214150	214200	214148	-1	ASPVEscaffold_2	ASPVEDRAFT_79466	213644	214419	None	5432	504	27952	No_constitutive_exon_found_in_species
ATATCGTGAACTATGGACTGAATTAACTCCACGGCAAAGCTGGGTTAGAGGG	223320	223674	223724	223672	-1	ASPVEscaffold_2	ASPVEDRAFT_49728	222560	224322	None	5432	504	27952	No_constitutive_exon_found_in_species
AGGGAAGAGTGCGCATTATTAGGGCATGATACTGACGCAAGGGGGTATAGTT	301927	302265	302315	302263	-1	ASPVEscaffold_2	ASPVEDRAFT_37246	300457	302936	None	5432	504	27952	No_constitutive_exon_found_in_species
CGCCCTTGCTCCCCGTTGGTTCATGTCTAATTGGAATGGTGGGGTGATAGTG	337163	337289	337339	337287	-1	ASPVEscaffold_2	ASPVEDRAFT_37262	335557	337785	None	5432	504	27952	No_constitutive_exon_found_in_species
CTTTCGCAGAATTTGGTTGTCCGTGGAATATGCTAAACTTCGGGACACAGGC	418251	418364	418201	418253	1	ASPVEscaffold_2	ASPVEDRAFT_126300	416158	419772	None	5432	504	27952	No_constitutive_exon_found_in_species
TTGCCGAATAAGCCCATTCAAGGGAATCTCAAGCTAAACCATGGGGGCAGAT	418423	418576	418373	418425	1	ASPVEscaffold_2	ASPVEDRAFT_126300	416158	419772	None	5432	504	27952	No_constitutive_exon_found_in_species
CTTCAATAAATGCCTTGGTTTGATAGCTAACAAGTGCTGGGATGCAACAGAA	634815	635132	634765	634817	1	ASPVEscaffold_2	ASPVEDRAFT_439525	634232	637462	None	5432	504	27952	No_constitutive_exon_found_in_species
GAGTCATACCTTCACTGATGCAGGATTCTTGCTGAAACTTGGGTGTACAGCG	690444	690570	690620	690568	-1	ASPVEscaffold_2	ASPVEDRAFT_123553	690444	691719	None	5432	504	27952	No_constitutive_exon_found_in_species
CTCCGACTCAAATTTCTCGGAAGAAAGACAACTAATGCGCGGGACTGCAGAT	881554	881665	881715	881663	-1	ASPVEscaffold_2	ASPVEDRAFT_125972	879723	881929	None	5432	504	27952	No_constitutive_exon_found_in_species
TTTCGCACAGATGGGGCAATGTTTTTTTTTTTTTGCTAATCGGGGTGCAGAT	1008434	1008498	1008548	1008496	-1	ASPVEscaffold_2	ASPVEDRAFT_123568	1007061	1008777	None	5432	504	27952	No_constitutive_exon_found_in_species
AAGGCAAGCATCCCTCCGAGTCTGGCGAATATGGCTAACCAAAGGGACAGCC	1193509	1194703	1193459	1193511	1	ASPVEscaffold_2	ASPVEDRAFT_147448	1192861	1194703	None	5432	504	27952	No_constitutive_exon_found_in_species
TATCACTTCTGATTGAAAGGAGAATATATGTCTAATGGCCGGGAATACAGTG	1235666	1235726	1235776	1235724	-1	ASPVEscaffold_2	ASPVEDRAFT_125784	1235666	1236303	None	5432	504	27952	No_constitutive_exon_found_in_species
TCCTTGGCTGTAGGGTTGCGCGTGAGCTAACATAAATGGTGGGGTTGTAGAA	1266146	1266249	1266096	1266148	1	ASPVEscaffold_2	ASPVEDRAFT_37663	1265639	1266249	None	5432	504	27952	No_constitutive_exon_found_in_species
TGACTCTACCTCTCTTCCCTTGCTAATATATGGTGGGGCTCACGAATAAGGC	1469610	1469766	1469560	1469612	1	ASPVEscaffold_2	ASPVEDRAFT_79979	1468135	1469766	None	5432	504	27952	No_constitutive_exon_found_in_species
TTTTTTTTTTTTTTTTCAGTTTGGTTTGAGAGCTGATGGTTGATGGGCAGTC	1475007	1475219	1475269	1475217	-1	ASPVEscaffold_2	ASPVEDRAFT_25212	1473851	1475727	None	5432	504	27952	No_constitutive_exon_found_in_species
CTTTCTTTAGTTTTTGGGTTTAATTGGTGCATGATGTTGATGTGGGACAGTA	1488819	1488902	1488769	1488821	1	ASPVEscaffold_2	ASPVEDRAFT_452516	1486736	1489535	None	5432	504	27952	No_constitutive_exon_found_in_species
AGTAGCTCTACGAATTGGTCTTTACAAACATTCGTACTGATATTGGGAAGGT	1501759	1502352	1501709	1501761	1	ASPVEscaffold_2	ASPVEDRAFT_50072	1501591	1502352	None	5432	504	27952	No_constitutive_exon_found_in_species
GCGGTGAGATGCGGGTTCGTTGAGAGATTCGTTCTGACTATTGGGGACAGAT	1540422	1540537	1540587	1540535	-1	ASPVEscaffold_2	ASPVEDRAFT_123450	1540134	1541055	None	5432	504	27952	No_constitutive_exon_found_in_species
GTGAGTGGCTCAATGCGGCCCTACAAATTTCTGGTTCTAATTGGGAGTAGGT	1721621	1721705	1721571	1721623	1	ASPVEscaffold_2	ASPVEDRAFT_80084	1721066	1722522	None	5432	504	27952	No_constitutive_exon_found_in_species
TGCATCCCCGAGCTTGTTCTTGAAATTGAAAGCTGATGACGAGGGCACAGAG	1783486	1784069	1783436	1783488	1	ASPVEscaffold_2	ASPVEDRAFT_50160	1782149	1784069	None	5432	504	27952	No_constitutive_exon_found_in_species
GTGTCGGTTGGAGATGCAGACACCACCACCATCCTCGGGGGGCAAAGCAGGG	1819777	1820253	1820303	1820251	-1	ASPVEscaffold_2	ASPVEDRAFT_123457	1819530	1820677	None	5432	504	27952	No_constitutive_exon_found_in_species
CCCTTTTTTTTTTTTTAATCAATAGCAATTCAATACTAACCGGGTTGAAGGA	1952087	1953099	1953149	1953097	-1	ASPVEscaffold_2	ASPVEDRAFT_123527	1952087	1954007	None	5432	504	27952	No_constitutive_exon_found_in_species
ACGTTCCCCATCGGAAGCCACCGGTATTTCGAGACTGATAAGGGAAACAGAG	2092114	2092173	2092223	2092171	-1	ASPVEscaffold_2	ASPVEDRAFT_38058	2090674	2092924	None	5432	504	27952	No_constitutive_exon_found_in_species
TTCAACTCAGCGCGAATACACTGGCCGTTGTAGGATGCTAACCGGGACAGCT	2309847	2309913	2309797	2309849	1	ASPVEscaffold_2	ASPVEDRAFT_80288	2309669	2311001	None	5432	504	27952	No_constitutive_exon_found_in_species
TATAACTGTACTTACTTATTAAGGCTATTAATAATAGTCTATCGGGACAGTT	2685245	2685334	2685384	2685332	-1	ASPVEscaffold_2	ASPVEDRAFT_124355	2684118	2686237	None	5432	504	27952	No_constitutive_exon_found_in_species
AAGCTAGCCCTATACTACGCTCTGTACACACTTTCTGACAGCTGGGACAGCG	2826559	2826677	2826727	2826675	-1	ASPVEscaffold_2	ASPVEDRAFT_186627	2825936	2827459	None	5432	504	27952	No_constitutive_exon_found_in_species
TGAGAAAAAAAAATCAGAAGGAGTCTTGGCTTCAGCTAACGGGTATAAAGAA	2991176	2991365	2991126	2991178	1	ASPVEscaffold_2	ASPVEDRAFT_25782	2991002	2992639	None	5432	504	27952	No_constitutive_exon_found_in_species
GTTTTTCTTAGAACATGAGATGCTTGTGACGATTACTAACCAGGGTGTAGTG	2998200	2998536	2998150	2998202	1	ASPVEscaffold_2	ASPVEDRAFT_80571	2996813	2999375	None	5432	504	27952	No_constitutive_exon_found_in_species
CTCGAAACCTGATTCTTTATTATAAAACAGCGCTGATAAACGGGATGCAGCC	3067832	3067895	3067945	3067893	-1	ASPVEscaffold_2	ASPVEDRAFT_38438	3066623	3068639	None	5432	504	27952	No_constitutive_exon_found_in_species
GTGAGTGTTTCCTTGGTTCCTGCTGGACATATCTCTAATCGGGATTGAAGCA	3112470	3112782	3112832	3112780	-1	ASPVEscaffold_2	ASPVEDRAFT_494968	3112092	3114309	None	5432	504	27952	No_constitutive_exon_found_in_species
ATAGGCTCGGTATCCGAGTTGGAAATTCCGTTTACTAACTGAGCGGGAAGGC	3115111	3115940	3115990	3115938	-1	ASPVEscaffold_2	ASPVEDRAFT_38463	3115111	3117401	None	5432	504	27952	No_constitutive_exon_found_in_species
CCCACTCTTAACCTCAAGTATATCCAACACTGACAAGCGCAGGGAGGAAGCT	3165473	3165517	3165423	3165475	1	ASPVEscaffold_2	ASPVEDRAFT_50570	3165209	3166977	None	5432	504	27952	No_constitutive_exon_found_in_species
GTGCTTTTCTTTCCGTTGCCGACTGATGCTAATACCTTTCTGGGTGGCAGTT	3291299	3291783	3291833	3291781	-1	ASPVEscaffold_2	ASPVEDRAFT_38524	3291299	3292378	None	5432	504	27952	No_constitutive_exon_found_in_species
GTAAGCTTTCCTTCCCCCCTTTATTTTGTGGATAGCGGCTAATTGGGTAGGA	3369894	3369927	3369977	3369925	-1	ASPVEscaffold_2	ASPVEDRAFT_50634	3369894	3370818	None	5432	504	27952	No_constitutive_exon_found_in_species
GTAAGTATACAATTATACCTTATACAGATAAGAAGTAGCTAACGGGTTAGTG	3386056	3386344	3386394	3386342	-1	ASPVEscaffold_2	ASPVEDRAFT_882237	3386056	3387735	None	5432	504	27952	No_constitutive_exon_found_in_species
GCATTCACATCCTGGTCCCCGTTCGTTGCTGTGGCCCTAATAGGGCATAGGT	3604684	3604800	3604634	3604686	1	ASPVEscaffold_2	ASPVEDRAFT_162973	3604397	3607023	None	5432	504	27952	No_constitutive_exon_found_in_species
CTCCTTATATCTATGATACAGTAATGTAATCTACTAACACGGGAGTACAGAA	3739322	3739952	3740002	3739950	-1	ASPVEscaffold_2	ASPVEDRAFT_187268	3739322	3740474	None	5432	504	27952	No_constitutive_exon_found_in_species
ATGCCTTGTCTTGGCCTCTCGTCTCTATGATATAATATTAATGGGAACAGTA	3749135	3749204	3749254	3749202	-1	ASPVEscaffold_2	ASPVEDRAFT_148366	3747646	3749882	None	5432	504	27952	No_constitutive_exon_found_in_species
CTGTTTATAGCTAATTCCAGCTCTGTAAGGGTTTGCTGCTGGGACTAGAGCC	3784915	3785319	3785369	3785317	-1	ASPVEscaffold_2	ASPVEDRAFT_26078	3784915	3785958	None	5432	504	27952	No_constitutive_exon_found_in_species
TACACTATCTTGTCCTGGGTGTTGATTTGAACAGTGGAGGACTGGGATAGTA	3787753	3788002	3788052	3788000	-1	ASPVEscaffold_2	ASPVEDRAFT_507685	3787753	3789166	None	5432	504	27952	No_constitutive_exon_found_in_species
CCTGAAAGAAAAACCAAAAACAAAAGCTGACATGCAGATCCGGGTTGAAGAT	3802383	3802646	3802333	3802385	1	ASPVEscaffold_2	ASPVEDRAFT_50762	3801799	3803864	None	5432	504	27952	No_constitutive_exon_found_in_species
CGAAACTCCAAGCCACGCATAAACGCTCTACTTTACTAACTGCGGGGCAGTA	3841350	3841455	3841505	3841453	-1	ASPVEscaffold_2	ASPVEDRAFT_508057	3841212	3844453	None	5432	504	27952	No_constitutive_exon_found_in_species
GGTTCGTCTTCATCTCCACCGTCCTGACCCTGCATATACTAACGGGTTAGGG	3907836	3907902	3907952	3907900	-1	ASPVEscaffold_2	ASPVEDRAFT_80920	3907836	3909490	None	5432	504	27952	No_constitutive_exon_found_in_species
CTGTTGCGACGGAGGAGGCGATTGGGAATTTTCGTCGGGAGAAGGAGAAGAT	3944509	3944690	3944740	3944688	-1	ASPVEscaffold_2	ASPVEDRAFT_126231	3944066	3945248	None	5432	504	27952	No_constitutive_exon_found_in_species
CCTTTTTTAAAGTACTGGAACATTCGCTAACTGTGTATATTTGGGGACAGAT	3955268	3955430	3955218	3955270	1	ASPVEscaffold_2	ASPVEDRAFT_38753	3955001	3956187	None	5432	504	27952	No_constitutive_exon_found_in_species
TATGTCCTTTGCCAAGTTGATGCTAACTTGCTCAATTTCGGGGGTCGTAGGA	3970591	3970813	3970541	3970593	1	ASPVEscaffold_2	ASPVEDRAFT_124325	3970148	3971783	None	5432	504	27952	No_constitutive_exon_found_in_species
GGTGCCAGGACTCGGTCTCTGTGTTAGTCCAATCGGCTTACAGGGAATAGGT	4006950	4007469	4006900	4006952	1	ASPVEscaffold_2	ASPVEDRAFT_509132	4005989	4008276	None	5432	504	27952	No_constitutive_exon_found_in_species
TTTGGAAACAGCAGGATCTTGCTGCAGATTGGGATGGTGTTGGTGGGCAGCC	4192030	4192035	4191980	4192032	1	ASPVEscaffold_2	ASPVEDRAFT_50870	4186877	4194379	None	5432	504	27952	No_constitutive_exon_found_in_species
GAAAAAGTATATATACCGTTTCCTTCTTGACCGTGTTGCGGGCATTGAAGAC	4272101	4272318	4272368	4272316	-1	ASPVEscaffold_2	ASPVEDRAFT_124756	4271254	4272409	None	5432	504	27952	No_constitutive_exon_found_in_species
AGAAAACACGTTATACTATATATCCTGGAGACATAATAACAAGGGTACAGGT	4339084	4339230	4339280	4339228	-1	ASPVEscaffold_2	ASPVEDRAFT_50927	4338362	4339841	None	5432	504	27952	No_constitutive_exon_found_in_species
CTACGGTACGCATGGTACTCTATGCCCAGACACTGCTAATGCTGGGATAGAC	4342100	4342140	4342190	4342138	-1	ASPVEscaffold_2	ASPVEDRAFT_38904	4340627	4342786	None	5432	504	27952	No_constitutive_exon_found_in_species
TCCCTTCACTGCTTTCGACAAAAATATAAACTAACACTCGGGGCTAAAAGGC	4478136	4479231	4478086	4478138	1	ASPVEscaffold_2	ASPVEDRAFT_38965	4476084	4479231	None	5432	504	27952	No_constitutive_exon_found_in_species
CTATCTAAGAGTAAATCCTCATACTAATGATCAACTTGTGGGATATTAAGAG	4488896	4489001	4489051	4488999	-1	ASPVEscaffold_2	ASPVEDRAFT_50977	4488566	4490110	None	5432	504	27952	No_constitutive_exon_found_in_species
AGCTATGGCAAATGAGTTAAGGGACAATATGTATTAATGTGGGGGTGTAGCA	31709	31896	31946	31894	-1	ASPVEscaffold_3	ASPVEDRAFT_81185	31218	32345	None	5432	504	27952	No_constitutive_exon_found_in_species
GACGGCACCAAGATCATCCAGCTTGACAGATACTGACAACGGCGGGCTAGAT	386362	386682	386732	386680	-1	ASPVEscaffold_3	ASPVEDRAFT_51044	386362	388263	None	5432	504	27952	No_constitutive_exon_found_in_species
ATGTTTTTGTAAGTGATTTGCCTATTCAGTGACAAAGGCTAACGGGATAGGT	466106	466203	466253	466201	-1	ASPVEscaffold_3	ASPVEDRAFT_51066	465899	467401	None	5432	504	27952	No_constitutive_exon_found_in_species
TCAACCCGGGCGGAGACTCTTTGATATGATATATCTAATGGGAAAATTAGTG	554379	555129	555179	555127	-1	ASPVEscaffold_3	ASPVEDRAFT_81350	554379	555663	None	5432	504	27952	No_constitutive_exon_found_in_species
TGTGAACCTGACCCACCGTGATTGTGAGGGCTAATCCTGCGGGATAACAGGT	682810	683086	683136	683084	-1	ASPVEscaffold_3	ASPVEDRAFT_883635	682631	683738	None	5432	504	27952	No_constitutive_exon_found_in_species
CGTCTTTTGACCTGTATTCCTGTTGTGGATAGGCTAATTAACGGGGTCAGTA	772986	773223	773273	773221	-1	ASPVEscaffold_3	ASPVEDRAFT_527555	772304	774433	None	5432	504	27952	No_constitutive_exon_found_in_species
ACCAAATTCCGATCCACTTACGCATGGTCCGGAGTTGAAGGGGGAAACAGGT	869654	869707	869604	869656	1	ASPVEscaffold_3	ASPVEDRAFT_70172	869149	870168	None	5432	504	27952	No_constitutive_exon_found_in_species
TTGGAAGATAAACTGACGACACCTTCAATGCGCCGGGAGGGACCAAAAAGTA	913442	913532	913392	913444	1	ASPVEscaffold_3	ASPVEDRAFT_531134	913075	913532	None	5432	504	27952	No_constitutive_exon_found_in_species
AACATCCTGTGGACTCTCGGGAGGAAGATAACTTGAGGGAAATCCAAAAGCC	961043	961574	961624	961572	-1	ASPVEscaffold_3	ASPVEDRAFT_127334	961043	965105	None	5432	504	27952	No_constitutive_exon_found_in_species
AGGTTGGGAGATGTACGGTATCTCGAAGGCGAAGAAGACGGAGATGGGAGAA	1055639	1055800	1055589	1055641	1	ASPVEscaffold_3	ASPVEDRAFT_51240	1053813	1059531	None	5432	504	27952	No_constitutive_exon_found_in_species
GGTATGGAGAAATGCCCCTCAGTGCCTGTGCAGAGACTAACAGGGTACAGCG	1224901	1224996	1225046	1224994	-1	ASPVEscaffold_3	ASPVEDRAFT_539880	1222985	1225423	None	5432	504	27952	No_constitutive_exon_found_in_species
TATCTATCCACCATCGAAAGTGAATGAAGTGAATTGCTAACGGGGGGCAGGG	1285660	1286621	1285610	1285662	1	ASPVEscaffold_3	ASPVEDRAFT_126526	1285475	1287023	None	5432	504	27952	No_constitutive_exon_found_in_species
CAAGATTGTGCATTCCTCTGGGTAAGCCAAGAGCTAACTATATGGGATAGGT	1372153	1372365	1372103	1372155	1	ASPVEscaffold_3	ASPVEDRAFT_39454	1370574	1372365	None	5432	504	27952	No_constitutive_exon_found_in_species
TGAAAATGCTACTGTGATGAACCTGCGGATGGTACTGACTGGGTGAAAAGGC	1398213	1398467	1398163	1398215	1	ASPVEscaffold_3	ASPVEDRAFT_127000	1397663	1399096	None	5432	504	27952	No_constitutive_exon_found_in_species
CTAGATGTTATTATCGGATCGTATGCTAACTGATATCCTGGGACATACAGCT	1425791	1425821	1425871	1425819	-1	ASPVEscaffold_3	ASPVEDRAFT_51349	1424071	1426168	None	5432	504	27952	No_constitutive_exon_found_in_species
CTTTTCTATACCCTCACTTAACTGGGCGCTACATACTGATTTGGGAATAGGA	1489281	1489423	1489473	1489421	-1	ASPVEscaffold_3	ASPVEDRAFT_546315	1488563	1489921	None	5432	504	27952	No_constitutive_exon_found_in_species
TGGCGATTACCCATGGCAGTACCTGATTATGGCTGACTTTCGTGGGATAGGT	1492423	1492445	1492495	1492443	-1	ASPVEscaffold_3	ASPVEDRAFT_51373	1491352	1492575	None	5432	504	27952	No_constitutive_exon_found_in_species
TAACTTTCTCTCATTCTCAGAGAGTGGACTTTGGCTAAGGGTATGAATAGAT	1540159	1540914	1540109	1540161	1	ASPVEscaffold_3	ASPVEDRAFT_51391	1539068	1540914	None	5432	504	27952	No_constitutive_exon_found_in_species
CAGCATATACCCCGTTGTCTTTTTGTGAGGGGTGAGGGCTAACAGTACAGGG	1588950	1589277	1589327	1589275	-1	ASPVEscaffold_3	ASPVEDRAFT_188870	1588950	1589891	None	5432	504	27952	No_constitutive_exon_found_in_species
CTGAGGTATGACCCTCTCCTAGTTTACTAGCTATAGCTGACAGGGCGCAGTA	1592334	1592464	1592284	1592336	1	ASPVEscaffold_3	ASPVEDRAFT_149127	1591478	1594838	None	5432	504	27952	No_constitutive_exon_found_in_species
TTTGAATATTCGGCTGTGCGAATTGAGGCTAATTAAGATGTTGGGGACAGAT	1667076	1667131	1667026	1667078	1	ASPVEscaffold_3	ASPVEDRAFT_188926	1666911	1669230	None	5432	504	27952	No_constitutive_exon_found_in_species
GTTGCGACGGTAAACTATCGATCTAGGCGCATGTTGTTAACGGGCGACAGGG	1760197	1760785	1760147	1760199	1	ASPVEscaffold_3	ASPVEDRAFT_39651	1759479	1760785	None	5432	504	27952	No_constitutive_exon_found_in_species
GCGAGAATTTTGGAACTGGATGCTGACGGATAGTTCTATCTGGGAAACAGAC	1837222	1837294	1837344	1837292	-1	ASPVEscaffold_3	ASPVEDRAFT_51477	1836262	1837389	None	5432	504	27952	No_constitutive_exon_found_in_species
ACTTCGACTCTGTTGTGTCGGCAGTTGGATGCTACGACGCTTGGGACAAGGT	1956250	1957084	1957134	1957082	-1	ASPVEscaffold_3	ASPVEDRAFT_51519	1956250	1958022	None	5432	504	27952	No_constitutive_exon_found_in_species
GGGCGTATGTTGCACTCTTATATTTATTGATTGAATGCTGATGGGGGTAGAA	2070846	2071007	2070796	2070848	1	ASPVEscaffold_3	ASPVEDRAFT_127663	2069290	2071007	None	5432	504	27952	No_constitutive_exon_found_in_species
GTGTCTTTGCTTGAAGACTAATAGCCAAGTTTGCGGTTCGGGTGATATAGTA	2089207	2089220	2089157	2089209	1	ASPVEscaffold_3	ASPVEDRAFT_128641	2088628	2090196	None	5432	504	27952	No_constitutive_exon_found_in_species
CACGGGTTTATCTCGGTAGTTTAATGGATACTAACTTATTCGGGATATAGAA	2225277	2225379	2225227	2225279	1	ASPVEscaffold_3	ASPVEDRAFT_39873	2224957	2225592	None	5432	504	27952	No_constitutive_exon_found_in_species
AAGGTACGCTTCTCTCCCTCACTGGCTAGGACAAAGACTGACGGGTGCAGTT	2283489	2284282	2283439	2283491	1	ASPVEscaffold_3	ASPVEDRAFT_39904	2282187	2284282	None	5432	504	27952	No_constitutive_exon_found_in_species
GTATATATGTGTCAAGCCAATTATAGAGCCAGGCTAATTCGTTTGGGAAGCC	2312015	2312168	2311965	2312017	1	ASPVEscaffold_3	ASPVEDRAFT_129192	2311359	2314168	None	5432	504	27952	No_constitutive_exon_found_in_species
GATCACCAACCTGATATTTCTGCGAATAGAGTCTAATCGTACGGGTACAGAC	2427872	2427999	2427822	2427874	1	ASPVEscaffold_3	ASPVEDRAFT_51663	2425568	2428147	None	5432	504	27952	No_constitutive_exon_found_in_species
CCCTTGAGTCTTCGAATTGCAGGTAAATGCCTAACTAATTATGGGACTAGTC	2550489	2550584	2550634	2550582	-1	ASPVEscaffold_3	ASPVEDRAFT_51698	2549773	2550921	None	5432	504	27952	No_constitutive_exon_found_in_species
ACACAAAAACAAAAAGCATTGGTATAATGGAATCACTAACACGGGCACAGAA	2552350	2552771	2552300	2552352	1	ASPVEscaffold_3	ASPVEDRAFT_40035	2551769	2553293	None	5432	504	27952	No_constitutive_exon_found_in_species
TATGTATGTTCGCCTTCAATTCAACCGGTTTGTTATTGACACTAGGGCAGTC	2604007	2604073	2603957	2604009	1	ASPVEscaffold_3	ASPVEDRAFT_128758	2602830	2606140	None	5432	504	27952	No_constitutive_exon_found_in_species
TTCCAATCCCAATTCCACCCCCCTTGTACCCCGACGGGCTAACAAGACAGAT	2604135	2604675	2604085	2604137	1	ASPVEscaffold_3	ASPVEDRAFT_128758	2602830	2606140	None	5432	504	27952	No_constitutive_exon_found_in_species
GCATTACATCACATATTCTAAAACTTGTACCCAGCTAACAGGGAGTACAGTA	2659395	2659404	2659454	2659402	-1	ASPVEscaffold_3	ASPVEDRAFT_82137	2658629	2660108	None	5432	504	27952	No_constitutive_exon_found_in_species
AGGTTATTATGCTTAAATTTGGGAGTGGACGTGGTGACTGACAGGGACAGAT	2981893	2982205	2982255	2982203	-1	ASPVEscaffold_3	ASPVEDRAFT_82261	2980909	2982432	None	5432	504	27952	No_constitutive_exon_found_in_species
GATAAGTATGCTATTCCATATTATGCCTCTGTTCAAGTCTAATGGGACAGGT	2997986	2998085	2997936	2997988	1	ASPVEscaffold_3	ASPVEDRAFT_61339	2996958	3001703	None	5432	504	27952	No_constitutive_exon_found_in_species
GCAGGGTATGTCGATGCAAGTCACGGTCGGTATGTGCTGACAGGGACTAGGT	3015566	3015656	3015516	3015568	1	ASPVEscaffold_3	ASPVEDRAFT_127855	3015010	3016304	None	5432	504	27952	No_constitutive_exon_found_in_species
CGCGTACGTTTCCGTTGCTGATTTTAGGCAATTACTGACGGGAACAACAGGA	3050272	3051410	3051460	3051408	-1	ASPVEscaffold_3	ASPVEDRAFT_82295	3050272	3051936	None	5432	504	27952	No_constitutive_exon_found_in_species
GTATGTAGCCCTAACAAGTATACAGGCCTACATTACGCTAACACGGGTAGAT	3249243	3249630	3249680	3249628	-1	ASPVEscaffold_3	ASPVEDRAFT_127706	3248122	3249785	None	5432	504	27952	No_constitutive_exon_found_in_species
TACCCCATACCCAGGAGGAACTCCTTGCAAGACTAACTAAATGGGGATAGAG	3281848	3282378	3281798	3281850	1	ASPVEscaffold_3	ASPVEDRAFT_82399	3279773	3282378	None	5432	504	27952	No_constitutive_exon_found_in_species
AATACTGATAACTGGCCATCTAAAGAGAGCTAACACATTGGGAACCACAGTA	3299377	3299511	3299561	3299509	-1	ASPVEscaffold_3	ASPVEDRAFT_51921	3298976	3300323	None	5432	504	27952	No_constitutive_exon_found_in_species
ACTGTGCTACTAAATACTAATCATTTTGTTTTCTTCTAGACCTGGGAAAGCT	3317449	3318526	3318576	3318524	-1	ASPVEscaffold_3	ASPVEDRAFT_82417	3315553	3318724	None	5432	504	27952	No_constitutive_exon_found_in_species
GAACGGCAATAGAGACGGAGATCTAGATGGTGGTAGCGGAAAGGGTGAAGGG	3418610	3418899	3418949	3418897	-1	ASPVEscaffold_3	ASPVEDRAFT_126360	3418431	3419885	None	5432	504	27952	No_constitutive_exon_found_in_species
ACATGGGTGGTAAGCACAACGGGACCTGTGTAACGGCCCTGGGACGGAAGCT	3421643	3421728	3421778	3421726	-1	ASPVEscaffold_3	ASPVEDRAFT_51951	3421643	3422799	None	5432	504	27952	No_constitutive_exon_found_in_species
TCTCAACCCGTTGATATCACAAGCTGACGAACACCCTCGGGGTTGGATAGGA	3428185	3429245	3429295	3429243	-1	ASPVEscaffold_3	ASPVEDRAFT_166084	3427304	3429711	None	5432	504	27952	No_constitutive_exon_found_in_species
ATGGATTACTTCCGATTACTTCGACAGTTGCTGATACTGGGGTGTGATAGGG	3474281	3474348	3474231	3474283	1	ASPVEscaffold_3	ASPVEDRAFT_128141	3474035	3475227	None	5432	504	27952	No_constitutive_exon_found_in_species
GAACCTAACCCAAATAGCTCATCCATGGACATTCATTAACAAGTGGGCAGTC	3495088	3495283	3495333	3495281	-1	ASPVEscaffold_3	ASPVEDRAFT_40438	3494662	3496183	None	5432	504	27952	No_constitutive_exon_found_in_species
ACTTTTGGTTTCTCTTTGATTTCAAAAACAAAGCATACTGACGGGTATAGTA	3496586	3497138	3497188	3497136	-1	ASPVEscaffold_3	ASPVEDRAFT_126965	3496586	3497683	None	5432	504	27952	No_constitutive_exon_found_in_species
CACGACACAGAGTAAGTAATAGGACACACCCCAAATGGGAGGGTGTATAGAC	3664437	3664690	3664387	3664439	1	ASPVEscaffold_3	ASPVEDRAFT_52031	3664244	3665014	None	5432	504	27952	No_constitutive_exon_found_in_species
TACCTTTCCACATCCTCTTGAGCGGGACCATGCTAACAATGGGTCAACAGGT	3665228	3665273	3665323	3665271	-1	ASPVEscaffold_3	ASPVEDRAFT_126992	3665228	3667207	None	5432	504	27952	No_constitutive_exon_found_in_species
GTCGCTGAGGTTAGTCACCGGCCAGACCAATGTGCTGACGAGGGTTATAGAT	61990	62075	61940	61992	1	ASPVEscaffold_4	ASPVEDRAFT_131075	61607	63978	None	5432	504	27952	No_constitutive_exon_found_in_species
ATTCTCTCAGTTTGTTTTCCAGAGAATTGATTGCTTATACTGCGGGGCAGTG	124870	125266	124820	124872	1	ASPVEscaffold_4	ASPVEDRAFT_82583	124412	126678	None	5432	504	27952	No_constitutive_exon_found_in_species
CTCATATCGCGATCCTTTATTTCCGGTTTCCGGTGCGAAAAGCTGGGCAGCC	180998	181046	181096	181044	-1	ASPVEscaffold_4	ASPVEDRAFT_82593	180998	181262	None	5432	504	27952	No_constitutive_exon_found_in_species
CGAATCGCGATGACCCAGTCCAATACAAATGAATTATTCCGGGCATTAAGCA	218348	218449	218298	218350	1	ASPVEscaffold_4	ASPVEDRAFT_129744	217682	219578	None	5432	504	27952	No_constitutive_exon_found_in_species
TCATGTCAACCTTATCTGTAATTTATGCATAGCTAACCTGGGCAAATCAGGG	229007	229346	229396	229344	-1	ASPVEscaffold_4	ASPVEDRAFT_52096	228508	231106	None	5432	504	27952	No_constitutive_exon_found_in_species
GAGCCACGCTGACCCTTTAGATTCAGGTTTAGAGAACCCAGATCGGGTAGAA	228508	228927	228977	228925	-1	ASPVEscaffold_4	ASPVEDRAFT_52096	228508	231106	None	5432	504	27952	No_constitutive_exon_found_in_species
GGCGAAAGCTTAACCGGCAGTGTGTGCTGCCGTACTGACTAACGGGTTAGAT	281537	282293	282343	282291	-1	ASPVEscaffold_4	ASPVEDRAFT_886035	280389	282624	None	5432	504	27952	No_constitutive_exon_found_in_species
TTAGTACCCTTGTAGCATTTCTACTTAGGCTAAAGCTGATGGGGACGCAGAC	367394	368538	367344	367396	1	ASPVEscaffold_4	ASPVEDRAFT_166585	366538	368538	None	5432	504	27952	No_constitutive_exon_found_in_species
AAGTGAAGTTGCGACTGCGACTGAGATTTCTGTTGCGACTGGAAAGGGAGGC	542797	543480	543530	543478	-1	ASPVEscaffold_4	ASPVEDRAFT_129440	542797	544183	None	5432	504	27952	No_constitutive_exon_found_in_species
TGTCTAGATATGTATTTATGCTTTTCACAGCCTTAGCTAACCAGGGATAGAC	585781	587846	587896	587844	-1	ASPVEscaffold_4	ASPVEDRAFT_61682	585781	588411	None	5432	504	27952	No_constitutive_exon_found_in_species
GGCAATGCTTCTTTTTTAGGAAGAGGCGACAATTACGCCGGGGCATACAGCA	723559	725264	725314	725262	-1	ASPVEscaffold_4	ASPVEDRAFT_166886	723559	725466	None	5432	504	27952	No_constitutive_exon_found_in_species
GGGAAGGTATGTCGAAGAAACCAAGATCTTGAAGCTGGCTAACTGGGTAGAC	751240	751352	751190	751242	1	ASPVEscaffold_4	ASPVEDRAFT_82797	750272	751352	None	5432	504	27952	No_constitutive_exon_found_in_species
CCCCTGTGCGGGTTCTATGTGAGATTTATGATTAACCGGGTTGAGGGTAGAA	754178	754334	754384	754332	-1	ASPVEscaffold_4	ASPVEDRAFT_40846	753298	754951	None	5432	504	27952	No_constitutive_exon_found_in_species
TTATCTAATAGCCTTGATATATATATGGTCTGACCTTTTGGGCAGGTAAGAC	764524	764596	764646	764594	-1	ASPVEscaffold_4	ASPVEDRAFT_626884	764130	765138	None	5432	504	27952	No_constitutive_exon_found_in_species
AGCCCCTCTATACCAGCGCTCTATAAAGCTATATTCACAGTGGGATACAGTT	770687	771868	771918	771866	-1	ASPVEscaffold_4	ASPVEDRAFT_886333	770687	772459	None	5432	504	27952	No_constitutive_exon_found_in_species
TAACGTAGGTAAAGAAATGTAATGAGAGGGAATTTGCTAACGGGTAACAGCC	841571	842044	842094	842042	-1	ASPVEscaffold_4	ASPVEDRAFT_27981	840347	842228	None	5432	504	27952	No_constitutive_exon_found_in_species
CGACGGCGCCTGGTCAGGATTTGCGTAAGTGACAACGGGTTGTGATGGAGTA	907269	908104	907219	907271	1	ASPVEscaffold_4	ASPVEDRAFT_130380	906032	908104	None	5432	504	27952	No_constitutive_exon_found_in_species
ATACTCCGCCGGACTCACATATTTTTCTGTCTCAATTGCGGGGCAAGCAGTC	996225	996251	996301	996249	-1	ASPVEscaffold_4	ASPVEDRAFT_52330	994881	1000331	None	5432	504	27952	No_constitutive_exon_found_in_species
CATTCGTGCGAAATTCCAGGAGGCTGTGACTAACCGGGCTTTGGGAACAGAA	1027943	1028052	1027893	1027945	1	ASPVEscaffold_4	ASPVEDRAFT_40957	1027616	1028052	None	5432	504	27952	No_constitutive_exon_found_in_species
AGAGGGCGGCGAGTACCGAGATGAAGTTGCGGATGAGGATGGGACTGAAGGT	1075850	1075934	1075984	1075932	-1	ASPVEscaffold_4	ASPVEDRAFT_130713	1073330	1077530	None	5432	504	27952	No_constitutive_exon_found_in_species
ATGTATCTGAGAGACTTTCGCAATTGTGCGATTTGAGCTAACCGGGCAAGTC	1210463	1210667	1210413	1210465	1	ASPVEscaffold_4	ASPVEDRAFT_167244	1210170	1212541	None	5432	504	27952	No_constitutive_exon_found_in_species
TCCCTCACCTTCCGTTGCCTATTTGGTAGCAATACTAACAAGTGGGATAGCA	1375383	1376432	1375333	1375385	1	ASPVEscaffold_4	ASPVEDRAFT_41112	1374165	1376432	None	5432	504	27952	No_constitutive_exon_found_in_species
CAAATTTTTGACGTCCTTACTAAAAAAAAATACCTTTTGGGATGAATCAGAC	1523572	1523879	1523522	1523574	1	ASPVEscaffold_4	ASPVEDRAFT_83103	1523261	1524412	None	5432	504	27952	No_constitutive_exon_found_in_species
GATTTGCTAGAATATACTTATGAGACTGTGACTAATTGCCGGGATTGCAGTC	1565159	1565164	1565214	1565162	-1	ASPVEscaffold_4	ASPVEDRAFT_28245	1564217	1565368	None	5432	504	27952	No_constitutive_exon_found_in_species
TTTTGCTTGTCGAACCTATTGCTAATGCACTCAAACCGGGGGTTAAACAGAA	1604347	1605257	1605307	1605255	-1	ASPVEscaffold_4	ASPVEDRAFT_191768	1604347	1605840	None	5432	504	27952	No_constitutive_exon_found_in_species
TGCGATGGGCTTCCAGTTAAAAGCAATAACTGACCGCGACGGGGCAATAGGA	1609264	1609535	1609585	1609533	-1	ASPVEscaffold_4	ASPVEDRAFT_130135	1607884	1609785	None	5432	504	27952	No_constitutive_exon_found_in_species
GTATGTGTAGATCCCTCAAGACTTGTCTTATCCAACTGACACAAGGGCAGGT	1834027	1834397	1833977	1834029	1	ASPVEscaffold_4	ASPVEDRAFT_41284	1831624	1834397	None	5432	504	27952	No_constitutive_exon_found_in_species
CCGTACCTGAGCCGCTTCGATAGGGACTTTACACGTGCTAATCGGGTAAGAA	1877018	1877152	1876968	1877020	1	ASPVEscaffold_4	ASPVEDRAFT_52593	1876858	1878020	None	5432	504	27952	No_constitutive_exon_found_in_species
GTCTGAACACCTTAATCCAACGACTCAAAAGCCCCAGCGGGACGACGAAGAG	1877555	1878020	1877505	1877557	1	ASPVEscaffold_4	ASPVEDRAFT_52593	1876858	1878020	None	5432	504	27952	No_constitutive_exon_found_in_species
TAATTCCCCAACCCGTATACCGTTATACTTCGTTCTCACGGTGGGAATAGCT	1879561	1880116	1880166	1880114	-1	ASPVEscaffold_4	ASPVEDRAFT_129968	1879561	1880377	None	5432	504	27952	No_constitutive_exon_found_in_species
GTACGTCAAGCGCAACCAGTTAAAGATACAGGATATACTAACTGGGGCAGGT	1928739	1928819	1928689	1928741	1	ASPVEscaffold_4	ASPVEDRAFT_83247	1927316	1929669	None	5432	504	27952	No_constitutive_exon_found_in_species
AGTAAGTGTGGTCACTTTTCGCCCCGTCAGACAGCTTCTTACGGGTATAGTT	1969987	1970702	1970752	1970700	-1	ASPVEscaffold_4	ASPVEDRAFT_28378	1967710	1971164	None	5432	504	27952	No_constitutive_exon_found_in_species
TGTAAGTTTTGGACGTAAGACAAACAGCCCTCCCGCTAACAATAGGGTAGAA	2110379	2110935	2110985	2110933	-1	ASPVEscaffold_4	ASPVEDRAFT_71804	2109178	2111586	None	5432	504	27952	No_constitutive_exon_found_in_species
CTTCATCTCCGCATCGTATATAGTCCAATTTACATCTAACACGGGCGCAGCC	2138926	2139101	2138876	2138928	1	ASPVEscaffold_4	ASPVEDRAFT_83336	2137375	2139101	None	5432	504	27952	No_constitutive_exon_found_in_species
AGACCGTCTACTGCCGGATGGGCCAGTGAAAGATGCTAACAGGGTGGTAGGT	2162938	2163701	2163751	2163699	-1	ASPVEscaffold_4	ASPVEDRAFT_192125	2161408	2166001	None	5432	504	27952	No_constitutive_exon_found_in_species
TATTTCGCAAATTGGATATTGTGAGAGAAGCTGATTATTTGGTGGGTTAGAG	2171201	2171730	2171780	2171728	-1	ASPVEscaffold_4	ASPVEDRAFT_167947	2171201	2173332	None	5432	504	27952	No_constitutive_exon_found_in_species
TGACTGTACGGTCTGACCTATTCAATATGACGATCTTCTGACACGGGCAGGT	2190713	2190769	2190819	2190767	-1	ASPVEscaffold_4	ASPVEDRAFT_150612	2188897	2191050	None	5432	504	27952	No_constitutive_exon_found_in_species
TCAGGACTGATTGGAATGCCATGTCACCGTACTGGAAATGGGTGACGCAGCT	2215278	2215398	2215228	2215280	1	ASPVEscaffold_4	ASPVEDRAFT_52703	2209167	2215398	None	5432	504	27952	No_constitutive_exon_found_in_species
ATGTTCCCTTCTACCTTTTGATTATATTCAAGTCTCAAAGGGTTGAACAGGT	2221723	2221820	2221870	2221818	-1	ASPVEscaffold_4	ASPVEDRAFT_62126	2218484	2226547	None	5432	504	27952	No_constitutive_exon_found_in_species
CCAGAATTTTATCCCACTCGCGCGCAAACCATCACTAATGGGATAGCAAGCC	2325805	2326205	2325755	2325807	1	ASPVEscaffold_4	ASPVEDRAFT_83420	2325041	2326205	None	5432	504	27952	No_constitutive_exon_found_in_species
TAAGCTTGAGCAGCCACCAGAGCTGGATCCCTATCTGATTTGGGATACAGGC	2345415	2345450	2345365	2345417	1	ASPVEscaffold_4	ASPVEDRAFT_52733	2344854	2346606	None	5432	504	27952	No_constitutive_exon_found_in_species
CGCACATCGCAACAGTCCGCGGTCGTCAAGACAACAACTGGCAGGGCCAGCC	2388208	2388907	2388158	2388210	1	ASPVEscaffold_4	ASPVEDRAFT_129568	2387663	2388907	None	5432	504	27952	No_constitutive_exon_found_in_species
AAATTTGGTGTGTTCTCCGACTCTGCAATACTGCTCTTCTGACGGGCTAGCC	2403504	2403591	2403641	2403589	-1	ASPVEscaffold_4	ASPVEDRAFT_653270	2402537	2404242	None	5432	504	27952	No_constitutive_exon_found_in_species
AACCTCGAAAACCATGGTTGCAGAGGTTTTATCTCTAATATGGGCGACAGCG	2444020	2444135	2443970	2444022	1	ASPVEscaffold_4	ASPVEDRAFT_83474	2443633	2445468	None	5432	504	27952	No_constitutive_exon_found_in_species
TTGAGTCGAATTTGGCTCCTGTAAGATGACATTAATGTTGAGTGGGCTAGAT	2486999	2487226	2486949	2487001	1	ASPVEscaffold_4	ASPVEDRAFT_71933	2486501	2488168	None	5432	504	27952	No_constitutive_exon_found_in_species
ATTGTGAGTTCTTGTCATGAATTATCTTCGTGCGCGTACTGACTGGGTAGAT	2509433	2509493	2509543	2509491	-1	ASPVEscaffold_4	ASPVEDRAFT_83505	2509433	2510881	None	5432	504	27952	No_constitutive_exon_found_in_species
TTCTCTCAGGTGGAAATTGCACTATGCTAATGTCGCACTCAATGGGATAGGT	2563077	2563456	2563027	2563079	1	ASPVEscaffold_4	ASPVEDRAFT_62196	2562052	2563456	None	5432	504	27952	No_constitutive_exon_found_in_species
ACCTTATTCTTCTCCTCGCAGAGCCACAAGCTGACCAGATGGGTTGACAGTA	6990	7650	6940	6992	1	ASPVEscaffold_5	ASPVEDRAFT_131764	6352	7968	None	5432	504	27952	No_constitutive_exon_found_in_species
TACGTTACATTTCCCTTCTTTGTGGTTACTAGACCAGCTGACGTAGGGAGCT	74134	74698	74748	74696	-1	ASPVEscaffold_5	ASPVEDRAFT_192430	73361	75386	None	5432	504	27952	No_constitutive_exon_found_in_species
CGTCTAAACATACAAACCAAACCAGTCTAGTCCAGTGCTGACATGGGTAGAT	162333	162505	162283	162335	1	ASPVEscaffold_5	ASPVEDRAFT_132812	160860	162736	None	5432	504	27952	No_constitutive_exon_found_in_species
AAGTACATTCCGGCCAAACTCCGCAGAACAAGAACACTTACGATGGGTAGGA	303313	304157	304207	304155	-1	ASPVEscaffold_5	ASPVEDRAFT_132675	302768	304767	None	5432	504	27952	No_constitutive_exon_found_in_species
CCACTGCATTATGTATATATACATTGTTGCTAATGTACATGGTGGGGAAGAC	333069	333323	333019	333071	1	ASPVEscaffold_5	ASPVEDRAFT_41637	331963	333599	None	5432	504	27952	No_constitutive_exon_found_in_species
TGTGAGTCTGGGCTTGTCAAGAAATTGTTCTTCTGTCTTACTGGAGGGAGAT	368640	368934	368984	368932	-1	ASPVEscaffold_5	ASPVEDRAFT_887901	367852	369901	None	5432	504	27952	No_constitutive_exon_found_in_species
TAGTACTTGCAAAGCCATTGCTTCTGGTGATGTAACTAATAGGGATATAGCA	414142	415084	415134	415082	-1	ASPVEscaffold_5	ASPVEDRAFT_28790	414142	420913	None	5432	504	27952	No_constitutive_exon_found_in_species
AAGTCCGAGCCCCCCCCATTTGAATAGTCGTTGGTGCTGACCAGGGCAAGTC	482061	483269	483319	483267	-1	ASPVEscaffold_5	ASPVEDRAFT_192744	481822	483749	None	5432	504	27952	No_constitutive_exon_found_in_species
ATGTGCCCTCTCTCTATCGGGTGATTTGTTACTGCTTACCCAAGGGATAGTT	500102	500243	500293	500241	-1	ASPVEscaffold_5	ASPVEDRAFT_52954	499127	500597	None	5432	504	27952	No_constitutive_exon_found_in_species
GGTGTCCCCTTCCACTAAATTGAAAGAGAAGCATTCTAATGGGATAGTAGAC	541059	541842	541009	541061	1	ASPVEscaffold_5	ASPVEDRAFT_663820	540648	543001	None	5432	504	27952	No_constitutive_exon_found_in_species
TTCATTCCCAGCTATCTCCTTGCGACATTGCGTACCAACGGGGTTGGCAGGT	662990	663976	664026	663974	-1	ASPVEscaffold_5	ASPVEDRAFT_133176	662149	664171	None	5432	504	27952	No_constitutive_exon_found_in_species
ACTTTACGAAGCATAGCTACGGAGCAGCCACTGACCAAGGGATACAACAGTG	682126	682201	682251	682199	-1	ASPVEscaffold_5	ASPVEDRAFT_53011	680260	682638	None	5432	504	27952	No_constitutive_exon_found_in_species
GTGTTGTCCATCCCGACTTACCAGACGAGCCCATCGCTAAGCCGGGGAAGAT	840270	842793	842843	842791	-1	ASPVEscaffold_5	ASPVEDRAFT_133019	840270	842908	None	5432	504	27952	No_constitutive_exon_found_in_species
ACTCGACGAATCAGGCCAGCAACAACCGGGGTGCCAGGGCGATGGAACAGGT	848871	848916	848966	848914	-1	ASPVEscaffold_5	ASPVEDRAFT_131545	848590	849850	None	5432	504	27952	No_constitutive_exon_found_in_species
GGTATGTCGCCAGTGCTGCAAGATGGGACCAACACTCATGGGATAATCAGGA	859225	859357	859175	859227	1	ASPVEscaffold_5	ASPVEDRAFT_131608	858531	860618	None	5432	504	27952	No_constitutive_exon_found_in_species
AACCTAGAGATTTACTTTCTGTTGTCGCTAACTTGACTGCGGGACTGCAGAT	883947	884079	884129	884077	-1	ASPVEscaffold_5	ASPVEDRAFT_131774	882576	884426	None	5432	504	27952	No_constitutive_exon_found_in_species
CGATTGGATTTTAGCGCCTGGGCTAATCGACGACTTTTGGGGGGAATTAGGA	889086	889235	889285	889233	-1	ASPVEscaffold_5	ASPVEDRAFT_132073	888234	889822	None	5432	504	27952	No_constitutive_exon_found_in_species
TAGCAATCGAGCATATGGCAGCCTCTAATTAGTGTCTTGGCTGGGAGTAGTG	931426	931500	931376	931428	1	ASPVEscaffold_5	ASPVEDRAFT_83899	931234	932714	None	5432	504	27952	No_constitutive_exon_found_in_species
CCAATCGTCGGACTAGACTGGGATGGGCTGACCGTGAGGGTGTGTGGAAGCA	1008849	1009037	1008799	1008851	1	ASPVEscaffold_5	ASPVEDRAFT_672916	1007991	1009446	None	5432	504	27952	No_constitutive_exon_found_in_species
TTCCACATAATGCACAGCACAGTATCTAGAACCCGAACTAATAAGGGCAGGC	1100831	1100893	1100943	1100891	-1	ASPVEscaffold_5	ASPVEDRAFT_132113	1100244	1101551	None	5432	504	27952	No_constitutive_exon_found_in_species
CACTCCTACTGTATGACTGGCTAAGTGCTGATGATGGGTGATGGGTGCAGGT	1147852	1148216	1148266	1148214	-1	ASPVEscaffold_5	ASPVEDRAFT_29066	1146397	1149064	None	5432	504	27952	No_constitutive_exon_found_in_species
ATGTTCTCTCGATTACCCAAGGCCGACAAGAGACTAACAGAGGGGACCAGGG	1186561	1186987	1186511	1186563	1	ASPVEscaffold_5	ASPVEDRAFT_29080	1185567	1189648	None	5432	504	27952	No_constitutive_exon_found_in_species
TCCCATCCTCGCCTGAATCTTTAATATGAGCTGACAGCTTGGGAAACTAGAG	1222430	1222559	1222609	1222557	-1	ASPVEscaffold_5	ASPVEDRAFT_678451	1221842	1223001	None	5432	504	27952	No_constitutive_exon_found_in_species
ATCAGAAGGATGATAACCAGAAACGATCCTTTGCTAATATAGGGTTACAGCT	1237639	1238815	1238865	1238813	-1	ASPVEscaffold_5	ASPVEDRAFT_132272	1237639	1243485	None	5432	504	27952	No_constitutive_exon_found_in_species
TCCTACCTATTCTTCTCTCTGAGATCTGGGAAGCTAAACAATTGGGATAGAA	1259228	1259366	1259416	1259364	-1	ASPVEscaffold_5	ASPVEDRAFT_42018	1258655	1260352	None	5432	504	27952	No_constitutive_exon_found_in_species
GTACCTTTGTTTCTTTTTCTTTTGAACCACGTAACTGACTGGGAGTCTAGAT	1337917	1338409	1337867	1337919	1	ASPVEscaffold_5	ASPVEDRAFT_42045	1336788	1339142	None	5432	504	27952	No_constitutive_exon_found_in_species
GACGTCCGACCTTTCCGAAATAGTAGTTCTAACAAGGGAAACAAAAATAGGC	1451949	1452775	1451899	1451951	1	ASPVEscaffold_5	ASPVEDRAFT_131943	1451760	1452775	None	5432	504	27952	No_constitutive_exon_found_in_species
CACTCTTCAGAAAAAAGCAGAGAAAGGCAAGAGATATTGATGGGCGACAGAA	1624302	1624942	1624992	1624940	-1	ASPVEscaffold_5	ASPVEDRAFT_62636	1622974	1625249	None	5432	504	27952	No_constitutive_exon_found_in_species
TACCATTACGAGCGGTGGCATGCGCAAGAGCAAAAGCAAAGCAAGGGTAGGA	1633633	1633707	1633757	1633705	-1	ASPVEscaffold_5	ASPVEDRAFT_133240	1631603	1636375	None	5432	504	27952	No_constitutive_exon_found_in_species
TCGGTCATGCGGGCGGTGACACAATAGATGCTGAGAGTACTAGGAGGGAGTT	1674043	1674207	1673993	1674045	1	ASPVEscaffold_5	ASPVEDRAFT_53308	1670484	1676965	None	5432	504	27952	No_constitutive_exon_found_in_species
CTCCTTTCCTTGTTTACGGACCTGGGGTAGATGGCAGGCTAACTGGGTAGAA	1722495	1722740	1722445	1722497	1	ASPVEscaffold_5	ASPVEDRAFT_53325	1721411	1722740	None	5432	504	27952	No_constitutive_exon_found_in_species
ACTCGTAAGGGACAACCGGTCTTTGAAAGTGATCGATGCTAATGGGCTAGAA	1726648	1726725	1726775	1726723	-1	ASPVEscaffold_5	ASPVEDRAFT_62664	1725939	1727116	None	5432	504	27952	No_constitutive_exon_found_in_species
ATTGTCTTCTTTCCCTTGTCCTGTCAAGCCAGACTAACACTAGCGGGTAGCT	1759246	1759330	1759196	1759248	1	ASPVEscaffold_5	ASPVEDRAFT_53337	1757336	1759859	None	5432	504	27952	No_constitutive_exon_found_in_species
GCGTCGTTGTTGAATGGTCTTGCTAATGACGCATTTGGGCGACTGGGTAGAA	1835432	1836152	1835382	1835434	1	ASPVEscaffold_5	ASPVEDRAFT_29297	1834547	1836152	None	5432	504	27952	No_constitutive_exon_found_in_species
TGGTATGTTACTCACCTCGTAAGTATACGAAAAAACGCTAACGGGAATAGAC	1866174	1866917	1866967	1866915	-1	ASPVEscaffold_5	ASPVEDRAFT_42261	1866174	1868258	None	5432	504	27952	No_constitutive_exon_found_in_species
GGTGAGAGGATATGGTCTGGATCCAAAGCTTGAGGCTAACTAGGGTGAAGGA	1960223	1960296	1960346	1960294	-1	ASPVEscaffold_5	ASPVEDRAFT_42292	1959002	1961382	None	5432	504	27952	No_constitutive_exon_found_in_species
CCCCCATAAATTCTTTCCAAATCCCTGCTGACTTGTTCAAGGGATACCAGGA	2038311	2038329	2038261	2038313	1	ASPVEscaffold_5	ASPVEDRAFT_53421	2038103	2041702	None	5432	504	27952	No_constitutive_exon_found_in_species
CTTCCTATATCCCCGCCCTAGACGTCATCACTAACACGGGAAACCAACAGAA	2041603	2041702	2041553	2041605	1	ASPVEscaffold_5	ASPVEDRAFT_53421	2038103	2041702	None	5432	504	27952	No_constitutive_exon_found_in_species
CATCTTTTCTCGACATGAAGCAATATACTGATAGTGGTGCCGGGGTAAAGTT	2256922	2257089	2257139	2257087	-1	ASPVEscaffold_5	ASPVEDRAFT_132513	2256198	2257956	None	5432	504	27952	No_constitutive_exon_found_in_species
GTGACTCCATTGATAACCCAAAACCTCCAACGCTTGCTAACTTGGGAAAGCT	2256198	2256348	2256398	2256346	-1	ASPVEscaffold_5	ASPVEDRAFT_132513	2256198	2257956	None	5432	504	27952	No_constitutive_exon_found_in_species
ACACCTAAACGCGTTATCTTGTGACCGAGAGTTTGCTAATTATGGGTGAGTG	2384275	2385341	2385391	2385339	-1	ASPVEscaffold_5	ASPVEDRAFT_131730	2384275	2386059	None	5432	504	27952	No_constitutive_exon_found_in_species
TCCCACCATTTCGATCGTCGTGTTTTCTAACAGGGTGGGAATAAAATTAGGA	2422611	2423181	2422561	2422613	1	ASPVEscaffold_5	ASPVEDRAFT_133371	2419476	2423181	None	5432	504	27952	No_constitutive_exon_found_in_species
TCGCTGTTTCAGTGTACTGGGCGTTTAAAGCTGATAACTGACGTGGGTAGAA	2427268	2427553	2427218	2427270	1	ASPVEscaffold_5	ASPVEDRAFT_151556	2426740	2427553	None	5432	504	27952	No_constitutive_exon_found_in_species
ATGGCCAAGTGGGAAGCGGACCGCAGTCAGGTTCCGGCGGGAAGGTCAAGGG	2458739	2458796	2458689	2458741	1	ASPVEscaffold_5	ASPVEDRAFT_133226	2458093	2459201	None	5432	504	27952	No_constitutive_exon_found_in_species
AGTTCTGTTGGTCAATTCGCCATCCAGATTCTAAATCACTGGGGGTACAGAA	62002	62360	61952	62004	1	ASPVEscaffold_6	ASPVEDRAFT_84480	61885	62633	None	5432	504	27952	No_constitutive_exon_found_in_species
GAGCAACAGTAAGACCCTCCTGCTATGTATGACATTCCTAACGGGAGCAGTG	155320	155387	155437	155385	-1	ASPVEscaffold_6	ASPVEDRAFT_134522	153924	155613	None	5432	504	27952	No_constitutive_exon_found_in_species
GTATTACTCGGGGGAGCCTTTGGAGAGCCATGGACAGCATCCAGGGACAGGG	252396	252506	252556	252504	-1	ASPVEscaffold_6	ASPVEDRAFT_53632	252396	253554	None	5432	504	27952	No_constitutive_exon_found_in_species
ATGTATGCACCTCTGTTCCTATTTGGACGTGACTGCTAATGGGATTAAAGAG	315014	315560	315610	315558	-1	ASPVEscaffold_6	ASPVEDRAFT_133782	315014	316365	None	5432	504	27952	No_constitutive_exon_found_in_species
CCATATCTTGCTGTGCTGCAACTAGTAGCTAATGTATTTGGGGTGTATAGGG	359998	360351	360401	360349	-1	ASPVEscaffold_6	ASPVEDRAFT_170372	359300	361308	None	5432	504	27952	No_constitutive_exon_found_in_species
GATTGTACTAGAGTGGACTGGAGTGGCTTACTGACTGACTGTGGGTACAGGC	452909	453055	452859	452911	1	ASPVEscaffold_6	ASPVEDRAFT_42684	451345	453055	None	5432	504	27952	No_constitutive_exon_found_in_species
TTAACTATACTACGGCGGTGGGGGATTTGGCTAACTAGGTGTGGGTACAGGG	483869	484139	483819	483871	1	ASPVEscaffold_6	ASPVEDRAFT_134246	483636	484139	None	5432	504	27952	No_constitutive_exon_found_in_species
TGCGAAGGGTTATTTATGCGGTAACAGATAAATGCTAACCGCGGGTGAAGAG	607114	607199	607064	607116	1	ASPVEscaffold_6	ASPVEDRAFT_42740	606517	607741	None	5432	504	27952	No_constitutive_exon_found_in_species
CCCCTTAAGCCCGGGCTCATCTTCCGACAACGACCGGGAGGGTGACACAGAC	719526	719627	719677	719625	-1	ASPVEscaffold_6	ASPVEDRAFT_63056	719526	720646	None	5432	504	27952	No_constitutive_exon_found_in_species
TTTCCCATGTTCTGGAGTTTGCTTGGGTGGGGTTGCTGACGCTGGGACAGTG	783696	783815	783865	783813	-1	ASPVEscaffold_6	ASPVEDRAFT_53766	783696	785901	None	5432	504	27952	No_constitutive_exon_found_in_species
TCTGTGAGTTGGTAACCACAAAATCACGAAAAGTATCTAACAATGGGCAGTA	833473	833678	833728	833676	-1	ASPVEscaffold_6	ASPVEDRAFT_42831	832979	835013	None	5432	504	27952	No_constitutive_exon_found_in_species
CCGGTGGTTTCGACTGTTTTTGGTCTGGTTGGTATGGCTAACTGGGACAGGC	872824	873304	872774	872826	1	ASPVEscaffold_6	ASPVEDRAFT_42842	871852	873304	None	5432	504	27952	No_constitutive_exon_found_in_species
ACGTACTATTTTCAAGACAAGGTTTACTGTGTTAATTGTAGGGGATATAGGT	964625	964788	964575	964627	1	ASPVEscaffold_6	ASPVEDRAFT_732392	964085	964788	None	5432	504	27952	No_constitutive_exon_found_in_species
ATTTTTATTTTTATTTTTTTTTTTCCAATGGAATTGATTGATTGGGAAAGAT	1140616	1140789	1140839	1140787	-1	ASPVEscaffold_6	ASPVEDRAFT_84902	1140011	1141251	None	5432	504	27952	No_constitutive_exon_found_in_species
AGTGGGAGGTTTTCTCCAGTATAGGATGCCAATGCTGATTATCTGGGAAGCT	1160961	1161004	1161054	1161002	-1	ASPVEscaffold_6	ASPVEDRAFT_42919	1160347	1161776	None	5432	504	27952	No_constitutive_exon_found_in_species
CTGAAAGTAAGCACCCTCTTCTAAGGAGCTTTATATATTAACAAGGGCAGTA	1163296	1163979	1164029	1163977	-1	ASPVEscaffold_6	ASPVEDRAFT_42920	1162909	1164368	None	5432	504	27952	No_constitutive_exon_found_in_species
TGTATCAGGTACGTCCTTCCACACCTCCGCTACATCTACTGATGGGATAGCT	1189330	1189374	1189424	1189372	-1	ASPVEscaffold_6	ASPVEDRAFT_53867	1187659	1189437	None	5432	504	27952	No_constitutive_exon_found_in_species
GGTATGCGCCGTGAGTATGCACTTAAGACCCTATGCTAACTCAGGGACAGGC	1387307	1387466	1387257	1387309	1	ASPVEscaffold_6	ASPVEDRAFT_84999	1386923	1389458	None	5432	504	27952	No_constitutive_exon_found_in_species
TCCGAGTGCGATATCCAACCTCATGCATGCTTTCCGATCCGTCGGGGCAGTG	1408946	1408951	1409001	1408949	-1	ASPVEscaffold_6	ASPVEDRAFT_53937	1407781	1409797	None	5432	504	27952	No_constitutive_exon_found_in_species
ATCTTGCTGGCGCTGGTGGAGTGTATACTGACTATATGGGGCGGCGGCAGAT	1464229	1464429	1464179	1464231	1	ASPVEscaffold_6	ASPVEDRAFT_85022	1463621	1464429	None	5432	504	27952	No_constitutive_exon_found_in_species
GCATATTCATGAAACTGCCTGCCGGCGAATTTCGCTCACAATGGGCACAGGT	1491215	1491338	1491388	1491336	-1	ASPVEscaffold_6	ASPVEDRAFT_63236	1490845	1491690	None	5432	504	27952	No_constitutive_exon_found_in_species
GGCAGCTCTCATAGAAAAGCAAAACTCTTACTTACTACTCGGGCATATAGAT	1515458	1516073	1516123	1516071	-1	ASPVEscaffold_6	ASPVEDRAFT_195230	1515458	1518217	None	5432	504	27952	No_constitutive_exon_found_in_species
GATTCCGCTTTCTATTAATTACTATCAGAGTGAGACATGTATCGGGGTAGGA	1774273	1774573	1774623	1774571	-1	ASPVEscaffold_6	ASPVEDRAFT_748798	1773630	1774872	None	5432	504	27952	No_constitutive_exon_found_in_species
TTTGCCTGAGTTCAGAGCGTTGTATGGACTAACCATGGGTGAATGGATAGAT	1776190	1776255	1776305	1776253	-1	ASPVEscaffold_6	ASPVEDRAFT_85132	1774993	1776665	None	5432	504	27952	No_constitutive_exon_found_in_species
ACCTAATTCAAACGTCGTTATTGAGCGTATTTGCTGATAGTGTGGGATAGTG	1805729	1805845	1805679	1805731	1	ASPVEscaffold_6	ASPVEDRAFT_134203	1805295	1806496	None	5432	504	27952	No_constitutive_exon_found_in_species
GTGAATACCTGCTTCCTGTGCTTGGTCGCTGTTTCTAACTGGGGGTACAGAC	1839291	1840129	1840179	1840127	-1	ASPVEscaffold_6	ASPVEDRAFT_133806	1838941	1840244	None	5432	504	27952	No_constitutive_exon_found_in_species
ATCGTATGTATTCAATTCGGATTCTTATGACAATATATTAATTGGGACAGAT	1962390	1964846	1964896	1964844	-1	ASPVEscaffold_6	ASPVEDRAFT_134724	1962390	1965134	None	5432	504	27952	No_constitutive_exon_found_in_species
ACAGCCCGAATTCCAGCAAAAGGCGACTTGATTCTGGTCTGGGCTAATAGTG	2001467	2001905	2001417	2001469	1	ASPVEscaffold_6	ASPVEDRAFT_54103	1998763	2005523	None	5432	504	27952	No_constitutive_exon_found_in_species
TCGCTCTGTCCCATCGGGGGTTTCCTTGCAAGGCTAACAAACGGGAACAGTC	2007023	2007918	2007968	2007916	-1	ASPVEscaffold_6	ASPVEDRAFT_755383	2005576	2008431	None	5432	504	27952	No_constitutive_exon_found_in_species
CTGACGACATGGTTTCACGAAGGGGGTTGCTGATGGGGCTGTGAGTGCAGCT	2037626	2037678	2037728	2037676	-1	ASPVEscaffold_6	ASPVEDRAFT_890904	2035502	2037804	None	5432	504	27952	No_constitutive_exon_found_in_species
GAAGTATGTCTTTATTCTAGCATGCTGTCTTCTCTGCTAACAGGGTACAGGT	11502	11548	11598	11546	-1	ASPVEscaffold_7	ASPVEDRAFT_762429	9866	12530	None	5432	504	27952	No_constitutive_exon_found_in_species
ACAGTCCTACCTGATGATAAGTATCAAGGCAGCAAACTAAGGGGTGCCAGAT	86105	86182	86232	86180	-1	ASPVEscaffold_7	ASPVEDRAFT_891036	85485	87744	None	5432	504	27952	No_constitutive_exon_found_in_species
ACTTTCCACCCGCGATCGCGGAATACCAAGGGAGAAAAGGGCCGATAAAGGG	199389	200109	199339	199391	1	ASPVEscaffold_7	ASPVEDRAFT_54208	199166	200933	None	5432	504	27952	No_constitutive_exon_found_in_species
TGGGACCGGTAAGGGAGTTGTTGGGGATGAGCTGGATAAAGGGCATATAGGA	227333	227419	227283	227335	1	ASPVEscaffold_7	ASPVEDRAFT_54217	225044	227419	None	5432	504	27952	No_constitutive_exon_found_in_species
TATGTATGAATAACTCCTACGTGAGTCTGATGGTACTAATGTAGGGGTAGAT	346454	346937	346987	346935	-1	ASPVEscaffold_7	ASPVEDRAFT_135486	346454	347688	None	5432	504	27952	No_constitutive_exon_found_in_species
TTTGTTTTCACAGATAATGACTTATAACATCGGTCGGTAGAGGGTGGCAGCC	389626	389699	389576	389628	1	ASPVEscaffold_7	ASPVEDRAFT_891270	388239	390058	None	5432	504	27952	No_constitutive_exon_found_in_species
CTCACCAGCCGTACAGGGCGATGTCCAGTACAGCCAACTGACGAGGGCAGTG	391742	393155	391692	391744	1	ASPVEscaffold_7	ASPVEDRAFT_54268	390583	393155	None	5432	504	27952	No_constitutive_exon_found_in_species
GACCAAGGTATGTTACCGTCAGCATAAACCGATCAGTGCTAATGGGCCAGGG	423463	423895	423413	423465	1	ASPVEscaffold_7	ASPVEDRAFT_54276	421401	423895	None	5432	504	27952	No_constitutive_exon_found_in_species
CGTACGTACCTACAACGACACTACCGGAGGGATACTAATTAGGGGGCTAGAT	477392	477777	477342	477394	1	ASPVEscaffold_7	ASPVEDRAFT_43491	475565	477777	None	5432	504	27952	No_constitutive_exon_found_in_species
GGTGGGTCTCTATGCTTACACCGGCACTACTTTCCGACTAATGGGAATAGAC	492239	492386	492436	492384	-1	ASPVEscaffold_7	ASPVEDRAFT_63542	488781	493134	None	5432	504	27952	No_constitutive_exon_found_in_species
TTCCACCCGCTGTACTGCCCCGGGGTCGACACTAAATCGGAGGGTTGCAGTC	490730	490916	490966	490914	-1	ASPVEscaffold_7	ASPVEDRAFT_63542	488781	493134	None	5432	504	27952	No_constitutive_exon_found_in_species
TCTGCACCTAAATTCCCAAAAAGCTCACATATTCTTCGTTGGGTATATAGGA	579839	580044	579789	579841	1	ASPVEscaffold_7	ASPVEDRAFT_136499	579641	581032	None	5432	504	27952	No_constitutive_exon_found_in_species
GACATGGTTCGAAGGCGTTTAGTTGTGGACATTTTTACTGACGGGAGTAGAT	699948	700260	700310	700258	-1	ASPVEscaffold_7	ASPVEDRAFT_30612	699665	700835	None	5432	504	27952	No_constitutive_exon_found_in_species
CTCCGTATGTCCGTTTCTTTTATTAATTGGCAGTCGCTGACAATGGGCAGTT	747731	747854	747904	747852	-1	ASPVEscaffold_7	ASPVEDRAFT_774070	746259	749406	None	5432	504	27952	No_constitutive_exon_found_in_species
GAGTTCCAACCGTTCATTCACGAAAACACGAAAGAAGCTAATGAGGGCAGAT	806447	806661	806397	806449	1	ASPVEscaffold_7	ASPVEDRAFT_774606	805759	809083	None	5432	504	27952	No_constitutive_exon_found_in_species
AGACTGCACAGTACGACCTTGGATAGACTGACTTACGCCTGGGGATTTAGGA	842493	842666	842443	842495	1	ASPVEscaffold_7	ASPVEDRAFT_54414	841748	843168	None	5432	504	27952	No_constitutive_exon_found_in_species
CGCTACCAGTAAAGAATTTCTTAAGTAGAAGCCGCTAATACGGGGAACAGGG	896657	897434	896607	896659	1	ASPVEscaffold_7	ASPVEDRAFT_54431	896260	900415	None	5432	504	27952	No_constitutive_exon_found_in_species
CATCTCCCCTGCAGCTCATCGTCTTCATCCCCGGATTCTGGGGACTGCAGAA	897578	897736	897528	897580	1	ASPVEscaffold_7	ASPVEDRAFT_54431	896260	900415	None	5432	504	27952	No_constitutive_exon_found_in_species
ACACCCCGCTGCCGGCAAACCTCATTCTCCAAGACTGTCGAGCCGGGCAGTA	934378	935495	935545	935493	-1	ASPVEscaffold_7	ASPVEDRAFT_63683	933929	937500	None	5432	504	27952	No_constitutive_exon_found_in_species
CTTGAAAATTAAATGTATATTGCTGTGAAGCTGACAGATGACGGGTGCAGTG	972574	972665	972524	972576	1	ASPVEscaffold_7	ASPVEDRAFT_43710	971823	973908	None	5432	504	27952	No_constitutive_exon_found_in_species
AGCATCCAGTTATCACTTAACGTCAACGACATATACTAATGTGGGTATAGCC	1195535	1195750	1195485	1195537	1	ASPVEscaffold_7	ASPVEDRAFT_43813	1194308	1196570	None	5432	504	27952	No_constitutive_exon_found_in_species
CTCCCAGAAACTGTTCTGAGTGGCCGTGGCTAATGTGGTGATGTGGGCAGAC	1196095	1196211	1196045	1196097	1	ASPVEscaffold_7	ASPVEDRAFT_43813	1194308	1196570	None	5432	504	27952	No_constitutive_exon_found_in_species
TGCGATTATGGTATAGATATAACGATGGACTCCGTGGCCCAGGGGCGCAGCA	1242135	1242433	1242085	1242137	1	ASPVEscaffold_7	ASPVEDRAFT_54535	1238855	1242433	None	5432	504	27952	No_constitutive_exon_found_in_species
CTACTACTACGCTTGTTATGGTAGGTATTCCGCTGACCTTGGGATAACAGTT	1304877	1304899	1304827	1304879	1	ASPVEscaffold_7	ASPVEDRAFT_43853	1304184	1306724	None	5432	504	27952	No_constitutive_exon_found_in_species
GACACATATCAGGCCTATTTGATTATTTTACTAAATGTCTGCGGGGACAGGT	1337420	1338374	1337370	1337422	1	ASPVEscaffold_7	ASPVEDRAFT_85786	1337268	1338539	None	5432	504	27952	No_constitutive_exon_found_in_species
CTATCCTTCTTCCTCCCATCCAGGCACATCATCGTTTCTGGGGGCAGTAGAG	1411671	1412642	1412692	1412640	-1	ASPVEscaffold_7	ASPVEDRAFT_54583	1411671	1413205	None	5432	504	27952	No_constitutive_exon_found_in_species
TTCATTGCATGCCCTACTTAGTAGGCAAAGGCTAACCCTCAGTAGGGCAGTC	1456605	1457002	1456555	1456607	1	ASPVEscaffold_7	ASPVEDRAFT_788952	1455433	1457002	None	5432	504	27952	No_constitutive_exon_found_in_species
GGAGGATCTATTGCCAAGTAAAAATATGCTAATAGGGGGAAACAAACCAGCA	1473007	1473045	1472957	1473009	1	ASPVEscaffold_7	ASPVEDRAFT_789364	1472192	1474824	None	5432	504	27952	No_constitutive_exon_found_in_species
TTTCTTTTCCTTTTTTTTTTTTTTTCGGAGGCTAATGAACGGGCGTACAGAT	1476891	1477702	1477752	1477700	-1	ASPVEscaffold_7	ASPVEDRAFT_135496	1476891	1478123	None	5432	504	27952	No_constitutive_exon_found_in_species
ATTGTGAGTAGATATCCATTTCTAATCCGTTTATCTACTAACCAGGGTAGGC	1484772	1484818	1484868	1484816	-1	ASPVEscaffold_7	ASPVEDRAFT_152801	1484157	1485079	None	5432	504	27952	No_constitutive_exon_found_in_species
TGGCGGATCTAAATGTGGTGTCTGATGCTGACGTTCGTGGGTGCTGGAAGGA	1760227	1760381	1760431	1760379	-1	ASPVEscaffold_7	ASPVEDRAFT_136432	1758803	1760870	None	5432	504	27952	No_constitutive_exon_found_in_species
ATGGGTAACCACTCCTTAGAAAGATACTGGGGGAGCTGGGTAGGGCGTAGAT	63416	63450	63366	63418	1	ASPVEscaffold_8	ASPVEDRAFT_137363	61394	64651	None	5432	504	27952	No_constitutive_exon_found_in_species
TAAAATGGCCCCTTATCCTAATGTACTAACTCCCCTCCCTGCGGGTATAGAG	115508	115577	115627	115575	-1	ASPVEscaffold_8	ASPVEDRAFT_86006	115348	116003	None	5432	504	27952	No_constitutive_exon_found_in_species
ATTTTACCTATCCAATGATTATACGATATACTGATACTATAGTGGGATAGAT	304032	304093	303982	304034	1	ASPVEscaffold_8	ASPVEDRAFT_808994	303381	305800	None	5432	504	27952	No_constitutive_exon_found_in_species
GGTTTGTTAAACAGTATCGTGGAATTTCGCTGACATTTCTGGGCTTGGAGAA	355273	355339	355223	355275	1	ASPVEscaffold_8	ASPVEDRAFT_197465	354661	356401	None	5432	504	27952	No_constitutive_exon_found_in_species
ACTCAAGAGTGTTTGTTCCAGAAAAATACGATTCTGACTACTGTGGGAAGGC	387118	387507	387068	387120	1	ASPVEscaffold_8	ASPVEDRAFT_86107	386728	387507	None	5432	504	27952	No_constitutive_exon_found_in_species
AGGTCTTGCAACCCCACTGTAATAAAGCTGGGTCTGATATACGGGTACAGCA	595117	595852	595067	595119	1	ASPVEscaffold_8	ASPVEDRAFT_64120	593043	595852	None	5432	504	27952	No_constitutive_exon_found_in_species
TGCTAACGACCCAACCCACGATTGATTCTTTCCGATTAACATGGGTGCAGCA	638951	639415	638901	638953	1	ASPVEscaffold_8	ASPVEDRAFT_137287	638391	639415	None	5432	504	27952	No_constitutive_exon_found_in_species
GCCCCACTGTTCCCATCGAGACGTACCTGTATTAATCACCCGGGGTATAGAA	642149	642575	642099	642151	1	ASPVEscaffold_8	ASPVEDRAFT_44355	641519	643593	None	5432	504	27952	No_constitutive_exon_found_in_species
CAATCAATGTCCAAACGCAACCCGATGACGGCAACTGACAAGCGGGAAAGGC	650799	651026	651076	651024	-1	ASPVEscaffold_8	ASPVEDRAFT_31261	650799	652972	None	5432	504	27952	No_constitutive_exon_found_in_species
AAACGACTCAAGCTTGTCGTTGGCCTGAAACGCATTGCTAATGGGGCTAGGC	664671	665513	664621	664673	1	ASPVEscaffold_8	ASPVEDRAFT_86211	663247	665513	None	5432	504	27952	No_constitutive_exon_found_in_species
AAGAAGTCCTGGGCCCGCAAATCGGTTTATTAATGCGATGGGTGGAATAGGG	684008	684099	683958	684010	1	ASPVEscaffold_8	ASPVEDRAFT_137260	683772	684858	None	5432	504	27952	No_constitutive_exon_found_in_species
ACCTTCTACACGACGAACAGCTGCTGACAATATATTATTGGGTAATATAGCT	684304	684693	684254	684306	1	ASPVEscaffold_8	ASPVEDRAFT_137260	683772	684858	None	5432	504	27952	No_constitutive_exon_found_in_species
GTAAAAGACCGCCCGCCGATCGTCCTTGTGTTTCGTGGCTGGGTGGCCAGTG	708669	709076	708619	708671	1	ASPVEscaffold_8	ASPVEDRAFT_31282	708011	709076	None	5432	504	27952	No_constitutive_exon_found_in_species
TACTCCAGTAAGATACGCCAATAATCAAAGACAGTTCTCAGGGTAACAAGGA	734366	734538	734316	734368	1	ASPVEscaffold_8	ASPVEDRAFT_31288	733478	735746	None	5432	504	27952	No_constitutive_exon_found_in_species
GACTCAAGTATGTTTATTCTATTCTAGATTGTTCTGAGCTGACTGGGTAGAC	814252	814421	814202	814254	1	ASPVEscaffold_8	ASPVEDRAFT_137531	813925	814421	None	5432	504	27952	No_constitutive_exon_found_in_species
ATCTTGTTGGTGCCGGGTTGTATAAGGGACGCTGGTTAACGGGATTACAGGG	854513	854601	854463	854515	1	ASPVEscaffold_8	ASPVEDRAFT_137462	853998	854601	None	5432	504	27952	No_constitutive_exon_found_in_species
TAGCAAAACATTGGTACAGTATCGCTAATGAAGCATGCCCGCGGGTACAGGA	901424	901469	901519	901467	-1	ASPVEscaffold_8	ASPVEDRAFT_54995	901424	902737	None	5432	504	27952	No_constitutive_exon_found_in_species
ACGTAAGAACCTTCGTAATATCGTTTTAACCTTGACTTACTGGGACATAGAT	919708	920125	919658	919710	1	ASPVEscaffold_8	ASPVEDRAFT_893020	919201	921246	None	5432	504	27952	No_constitutive_exon_found_in_species
TTTTGTACGAGATTCTTCTGGAGACACTTTTGCATATACTGACAGGGCAGGG	1062661	1062816	1062611	1062663	1	ASPVEscaffold_8	ASPVEDRAFT_173724	1062040	1064496	None	5432	504	27952	No_constitutive_exon_found_in_species
TTTTCTGTATTGACCGGTGTATTTTGATAGTGGGTGGCTGATGGGGATAGAA	1113369	1113487	1113537	1113485	-1	ASPVEscaffold_8	ASPVEDRAFT_86375	1111818	1114224	None	5432	504	27952	No_constitutive_exon_found_in_species
TGCCTCTCTTAAACAAAACTATGTATCTGGATAAGGCTGAACCAGGGTAGAA	1167059	1167201	1167009	1167061	1	ASPVEscaffold_8	ASPVEDRAFT_893167	1166057	1168714	None	5432	504	27952	No_constitutive_exon_found_in_species
TCAGTGGCTTATCCTGTTTTCTATTCGCTTCTAGGATACTAACGGGATAGGT	1175454	1175548	1175404	1175456	1	ASPVEscaffold_8	ASPVEDRAFT_86403	1174815	1176876	None	5432	504	27952	No_constitutive_exon_found_in_species
TCTCATATGTTTTGTTTTTCTTTTGCTAACGGCTGGTTGTGTTGGGATAGGC	1197371	1199009	1197321	1197373	1	ASPVEscaffold_8	ASPVEDRAFT_31463	1196825	1199009	None	5432	504	27952	No_constitutive_exon_found_in_species
GCCCATTATTTTTTTTACTGAGACTATCATTGGCTCACATGTTGGGGTAGTC	1213176	1213464	1213126	1213178	1	ASPVEscaffold_8	ASPVEDRAFT_55081	1212002	1215419	None	5432	504	27952	No_constitutive_exon_found_in_species
AGTATGTATCATTGTACCTTACACAAACACCTGCCTAACCAGGGTATTAGTG	1314727	1316786	1314677	1314729	1	ASPVEscaffold_8	ASPVEDRAFT_832869	1314528	1316786	None	5432	504	27952	No_constitutive_exon_found_in_species
ATTGAGAACCGGCCCGGTTGCTGTTCGAAGTCATTGATGGGATACGCAAGGC	1390258	1390732	1390208	1390260	1	ASPVEscaffold_8	ASPVEDRAFT_86500	1389647	1390732	None	5432	504	27952	No_constitutive_exon_found_in_species
TAAGACTTGATACCCTCTAGCTATATAATCATCTGGGGCTAACAAAATAGGG	1429532	1429686	1429482	1429534	1	ASPVEscaffold_8	ASPVEDRAFT_86517	1427847	1429798	None	5432	504	27952	No_constitutive_exon_found_in_species
CATGGAACGCCTGCACGGGTTCCACTCAACCTCTAACAAGGGCAGCAAAGCC	1469046	1469234	1469284	1469232	-1	ASPVEscaffold_8	ASPVEDRAFT_74574	1468266	1469804	None	5432	504	27952	No_constitutive_exon_found_in_species
TTCACCGCATCGTTATCGTTGGATGTGAACTGATAGACCGGGAATGACAGGT	1510839	1510871	1510789	1510841	1	ASPVEscaffold_8	ASPVEDRAFT_836044	1510520	1513962	None	5432	504	27952	No_constitutive_exon_found_in_species
ACCTATTCCGCGCCTATCCGGGACGAAATGCTGATAAAGGGTGGATATAGAC	1545869	1546403	1545819	1545871	1	ASPVEscaffold_8	ASPVEDRAFT_198196	1545488	1546403	None	5432	504	27952	No_constitutive_exon_found_in_species
GAAGGTGTGAATTAATGTCTCTGATCATCGAATTGGCTAACTGGGGGCAGCT	1573679	1573732	1573782	1573730	-1	ASPVEscaffold_8	ASPVEDRAFT_44751	1572183	1574224	None	5432	504	27952	No_constitutive_exon_found_in_species
TATGGTGTGTGACCTCTTCCGTGTATCTTGCTCTTCCACTAACGGGCAAGTC	1572183	1572726	1572776	1572724	-1	ASPVEscaffold_8	ASPVEDRAFT_44751	1572183	1574224	None	5432	504	27952	No_constitutive_exon_found_in_species
GGGCGTACCTGCTTGTAGTCTGCCACAGCAAAACAGCCATCCGGGAGCAGGG	1706497	1706575	1706447	1706499	1	ASPVEscaffold_8	ASPVEDRAFT_55221	1702673	1708785	None	5432	504	27952	No_constitutive_exon_found_in_species
AGGTATCTATCATCTCAACCCTCTCTCTTCACTGCTAATGGGCAATGTAGGA	1721166	1721447	1721497	1721445	-1	ASPVEscaffold_8	ASPVEDRAFT_86649	1720003	1722079	None	5432	504	27952	No_constitutive_exon_found_in_species
TGGGTGAGTCAATGGTTCCTTTCTTTTATACAATCAACTAACTGGGGCAGGG	1732602	1732621	1732552	1732604	1	ASPVEscaffold_8	ASPVEDRAFT_55234	1731681	1732621	None	5432	504	27952	No_constitutive_exon_found_in_species
CAGGTACGTCCGAAACCAGCCTCCAAGGTCAGTTCTAACGGGGTGCGCAGGG	1755418	1755635	1755368	1755420	1	ASPVEscaffold_8	ASPVEDRAFT_839351	1755050	1756131	None	5432	504	27952	No_constitutive_exon_found_in_species
CAAGGTAAATCCCTTGGTATATGTACACTATTGGACGCTAAAAGGGGCAGAT	1763241	1763778	1763191	1763243	1	ASPVEscaffold_8	ASPVEDRAFT_55243	1763013	1764340	None	5432	504	27952	No_constitutive_exon_found_in_species
AAGTGGGGAGATCACGGCCGTCCATACTTCATTGCTAACGGGGCGAACAGCC	53558	54839	53508	53560	1	ASPVEscaffold_9	ASPVEDRAFT_55269	48127	54839	None	5432	504	27952	No_constitutive_exon_found_in_species
CGTTTTAAACCTTTACTGTGTAATGGGTGAAATACTAATCATCGGGACAGGG	84370	86605	84320	84372	1	ASPVEscaffold_9	ASPVEDRAFT_138290	83608	86605	None	5432	504	27952	No_constitutive_exon_found_in_species
TCTCCTCTAAAGTACGTCTTCGCTTTGGATACATGAATGTCCGGGTAAAGGT	99726	100326	99676	99728	1	ASPVEscaffold_9	ASPVEDRAFT_138257	99619	102362	None	5432	504	27952	No_constitutive_exon_found_in_species
GACATTTCTACCAATTAAGGGCTGCGATCATATGCTAACCGGGATAATAGGT	114767	115077	114717	114769	1	ASPVEscaffold_9	ASPVEDRAFT_44871	111648	115077	None	5432	504	27952	No_constitutive_exon_found_in_species
CCCCAGTTGAAAGCTACCCCAAATAGACTGACTCGGTGGGCGTGGGGTAGTG	148477	150010	148427	148479	1	ASPVEscaffold_9	ASPVEDRAFT_55302	148343	150392	None	5432	504	27952	No_constitutive_exon_found_in_species
CGGTCATCTATTTGTAGAGCTGTCTATGAGGTGATCTAATGAAGGGATAGGA	222597	222908	222958	222906	-1	ASPVEscaffold_9	ASPVEDRAFT_44920	222597	223808	None	5432	504	27952	No_constitutive_exon_found_in_species
CGCCAAAAGTACTAGCTGAGAAAGTTCGAAGTTGACACAAGCGGGAGCAGAT	270142	270373	270423	270371	-1	ASPVEscaffold_9	ASPVEDRAFT_44942	268845	270982	None	5432	504	27952	No_constitutive_exon_found_in_species
GTAGACCCTATTTTTGTACCGTTTTGGAGCTGGTTATAACAGGGTGTTAGTT	358937	359072	358887	358939	1	ASPVEscaffold_9	ASPVEDRAFT_55365	358203	359855	None	5432	504	27952	No_constitutive_exon_found_in_species
GTCTGGACGGATACCTTGCATGTTGCGTCCTGTACTGACGGGGTCGATAGTG	377113	377149	377063	377115	1	ASPVEscaffold_9	ASPVEDRAFT_55368	376596	377149	None	5432	504	27952	No_constitutive_exon_found_in_species
TAAAGCTGCCCAGGATCTAAACTATTCCACTGACTCTTTATTGGGAATAGTA	544640	544882	544932	544880	-1	ASPVEscaffold_9	ASPVEDRAFT_55421	544640	547337	None	5432	504	27952	No_constitutive_exon_found_in_species
AGACTGCAGATCCAGCCCGATGGTACATGGTAGCTGACAAGGGTTGATAGGG	599820	599902	599952	599900	-1	ASPVEscaffold_9	ASPVEDRAFT_86920	599820	601269	None	5432	504	27952	No_constitutive_exon_found_in_species
GCTTAGTCGCTTAATACTGGAAGCTAACGGGCCTTTCTTTGGGTGAGTAGAC	680183	680658	680133	680185	1	ASPVEscaffold_9	ASPVEDRAFT_860506	679509	680658	None	5432	504	27952	No_constitutive_exon_found_in_species
AGGTGTCGGGCAGAGGCGTACAGTTGCATCACAGCTAACCCGGGGTGCAGAT	735930	735990	735880	735932	1	ASPVEscaffold_9	ASPVEDRAFT_138322	735844	737831	None	5432	504	27952	No_constitutive_exon_found_in_species
AATGGCTGAATGTCATACTTTCCTTTCCTTTCTTTTTGGGAAAATTACAGGT	798486	800454	800504	800452	-1	ASPVEscaffold_9	ASPVEDRAFT_45161	797645	800766	None	5432	504	27952	No_constitutive_exon_found_in_species
GAATTATACCACCGTGAATTATTCTTTGCTGATTGGCTAACCGGGCAAAGAT	828383	828408	828458	828406	-1	ASPVEscaffold_9	ASPVEDRAFT_199016	826945	829679	None	5432	504	27952	No_constitutive_exon_found_in_species
TACGCAGCCACTGACCTCCTTTTCATGATTATAATGGCTAAACGGGGCAGGC	840279	840924	840229	840281	1	ASPVEscaffold_9	ASPVEDRAFT_138727	839953	840924	None	5432	504	27952	No_constitutive_exon_found_in_species
TCAACTCAGTTTGAGTTGGGGTGCTGGCCACCTGACTGAGGGAGGGTCAGCG	907950	908225	907900	907952	1	ASPVEscaffold_9	ASPVEDRAFT_32070	907457	908225	None	5432	504	27952	No_constitutive_exon_found_in_species
TTTTGAAGGAGAAACCAGTGCCGGTTTGCTAATCAGTCATGGGAATGCAGAT	957735	957854	957685	957737	1	ASPVEscaffold_9	ASPVEDRAFT_45232	957405	959167	None	5432	504	27952	No_constitutive_exon_found_in_species
GAGTGAGTTCGACGAATGCAGTTGAATTTCCTGTCTAATGGGATAAATAGGA	985792	988366	985742	985794	1	ASPVEscaffold_9	ASPVEDRAFT_87076	985296	989431	None	5432	504	27952	No_constitutive_exon_found_in_species
AGGTACCTCATCACTTATCTCGTATTGAGATGCCAGCTAATATCGGGAAGGC	1018598	1018756	1018548	1018600	1	ASPVEscaffold_9	ASPVEDRAFT_64723	1018367	1019269	None	5432	504	27952	No_constitutive_exon_found_in_species
AGCGGCGGTGGGTATCCAGCACGACTCCCCGATATCTGGGGGAAGTATAGGC	1070565	1070708	1070758	1070706	-1	ASPVEscaffold_9	ASPVEDRAFT_55587	1068318	1071291	None	5432	504	27952	No_constitutive_exon_found_in_species
TAGGTCTCCAGTATTCTCTGTCCTATATCGGTTTTCATCTAACTGGGAAGCC	1085291	1085578	1085241	1085293	1	ASPVEscaffold_9	ASPVEDRAFT_137870	1084262	1087230	None	5432	504	27952	No_constitutive_exon_found_in_species
CCCCCCCCCAAAAACCTTGGCTATCGAGATATACTGATAGATGGGAATAGAA	1091726	1092000	1092050	1091998	-1	ASPVEscaffold_9	ASPVEDRAFT_32146	1091726	1092747	None	5432	504	27952	No_constitutive_exon_found_in_species
AGTGTAAGCTATCAACCAGCCTATGGGTCGAGCTGTCTAACGGGTGATAGTT	1161624	1161787	1161574	1161626	1	ASPVEscaffold_9	ASPVEDRAFT_75074	1160775	1161995	None	5432	504	27952	No_constitutive_exon_found_in_species
TACCATTAAAGCCTTGAAGCATACTACGCACGCTAACTAGGGCCAAATAGTA	1263288	1263506	1263238	1263290	1	ASPVEscaffold_9	ASPVEDRAFT_199344	1261964	1263506	None	5432	504	27952	No_constitutive_exon_found_in_species
AGTTGTGTCAAGGTGTCTCTTCTATTGATGGTTTTACTGAGTCGGGATAGCT	79415	79660	79710	79658	-1	ASPVEscaffold_10	ASPVEDRAFT_874507	79158	80391	None	5432	504	27952	No_constitutive_exon_found_in_species
GATTTACCGAAAACCAGTGTCTTGTGTCTAATACAATCGGGCGAGGCTAGAC	91713	92491	92541	92489	-1	ASPVEscaffold_10	ASPVEDRAFT_874545	91713	93005	None	5432	504	27952	No_constitutive_exon_found_in_species
AATACTGCCAACGTATTTTGACCCGAGCATGAGCTAACAAGGGGCCATAGGC	101179	101346	101129	101181	1	ASPVEscaffold_10	ASPVEDRAFT_199409	100909	101989	None	5432	504	27952	No_constitutive_exon_found_in_species
TGAGTTGCCTTCTTTTCGTATCTTCTCGATAAAAGGCTGATACTGGGAAGCC	251919	252162	252212	252160	-1	ASPVEscaffold_10	ASPVEDRAFT_97186	251919	252567	None	5432	504	27952	No_constitutive_exon_found_in_species
CCTGAGTTTAAGTGACAAGGTAGCTAGCTAACGGAAATTGTTGGGAATAGGA	253500	254487	254537	254485	-1	ASPVEscaffold_10	ASPVEDRAFT_87320	253030	254882	None	5432	504	27952	No_constitutive_exon_found_in_species
AGGTATGCTACTCGATTCATTCCAATGAGTGAAACTGACATGGAGGGCAGGA	264070	264439	264489	264437	-1	ASPVEscaffold_10	ASPVEDRAFT_87327	264070	265129	None	5432	504	27952	No_constitutive_exon_found_in_species
CTGCTGGACCGTGTCCCTGGATTGAGACTGACGACTGGGGAATGGGATAGAA	384775	394472	384725	384777	1	ASPVEscaffold_10	ASPVEDRAFT_310869	384298	396437	None	5432	504	27952	No_constitutive_exon_found_in_species
CTGCCAAATAGGTAGTATAGACGGTTTGCTAATACTATACTGGGGCGCAGGC	531708	531934	531658	531710	1	ASPVEscaffold_10	ASPVEDRAFT_45534	531093	531934	None	5432	504	27952	No_constitutive_exon_found_in_species
GGCTGTAAGTTATCAAATACTACTCACTACGCAGAGCTAATGTTGGGAAGGT	636674	636777	636827	636775	-1	ASPVEscaffold_10	ASPVEDRAFT_87483	635641	637557	None	5432	504	27952	No_constitutive_exon_found_in_species
GTTCCCGATATCCCTGATATCCAGTGTCTTTCGCGGTCTTACAAGGGCAGAT	674704	674817	674867	674815	-1	ASPVEscaffold_10	ASPVEDRAFT_55888	674015	675916	None	5432	504	27952	No_constitutive_exon_found_in_species
TCCGGTAGGCTGGCCCTACTTGTCATCTGAATACAGGCTAACGGGTACAGAG	697174	697234	697284	697232	-1	ASPVEscaffold_10	ASPVEDRAFT_45608	695549	699502	None	5432	504	27952	No_constitutive_exon_found_in_species
CACGAGCCACTCAAGGTATGGATCAGGGTGCTAATTGAATAGGGATATAGGT	894299	894741	894249	894301	1	ASPVEscaffold_10	ASPVEDRAFT_45686	892857	895232	None	5432	504	27952	No_constitutive_exon_found_in_species
GTTAAATTGAATGGAATTGAATATGAGTTGACTGGGTAACTGGGATATAGGA	972680	972834	972884	972832	-1	ASPVEscaffold_10	ASPVEDRAFT_45713	971887	973285	None	5432	504	27952	No_constitutive_exon_found_in_species
CCTCAATGGCTGATTTACAGTTTGAGATGCTAATTGGGTTCAATGGATAGGT	1001455	1002335	1002385	1002333	-1	ASPVEscaffold_10	ASPVEDRAFT_139132	1001455	1002778	None	5432	504	27952	No_constitutive_exon_found_in_species
CGATGAATGAGAGCTCTGTCCACAAGTTGTTATGACAAGCAGCCTGGGAGCT	1107849	1108644	1107799	1107851	1	ASPVEscaffold_10	ASPVEDRAFT_56015	1105263	1114690	None	5432	504	27952	No_constitutive_exon_found_in_species
CTGGGCTTGGAGCCTTAGCTGGGTTCGCGGGATTTCCTGGGGCCGACGAGGG	1124269	1124479	1124529	1124477	-1	ASPVEscaffold_10	ASPVEDRAFT_56020	1124269	1125337	None	5432	504	27952	No_constitutive_exon_found_in_species
CCTTTCTGACTGGACCATATGCTAAATGTTATTTGTATTTGTCGGGATAGGT	1128887	1130076	1130126	1130074	-1	ASPVEscaffold_10	ASPVEDRAFT_45765	1128197	1130586	None	5432	504	27952	No_constitutive_exon_found_in_species
TCCGTAAGTTCCCTGGCCTTCTTATGACTTCACTGTACTAATTGGGGCAGAT	1140335	1141274	1140285	1140337	1	ASPVEscaffold_10	ASPVEDRAFT_45769	1139653	1141274	None	5432	504	27952	No_constitutive_exon_found_in_species
TCGTTTCTGCCTTAATGCAGGCGTATGCTGAAATACTAACGTGGGTGCAGTT	1150196	1150771	1150821	1150769	-1	ASPVEscaffold_10	ASPVEDRAFT_65119	1150196	1151712	None	5432	504	27952	No_constitutive_exon_found_in_species
AAGGCTGGAAGGTATGTTCTATAGTATTACTTAAACCTCAATCGGGTGAGAC	1221876	1222058	1222108	1222056	-1	ASPVEscaffold_10	ASPVEDRAFT_139315	1220364	1222162	None	5432	504	27952	No_constitutive_exon_found_in_species
CCAGGTTAAAGTCCGATCAAAGGCCGGGGACGACACGAGACACTGGGAAGCG	37269	38573	37219	37271	1	ASPVEscaffold_11	ASPVEDRAFT_56083	37143	38573	None	5432	504	27952	No_constitutive_exon_found_in_species
TTGTTGCATTTACTCGAATGGGCGATACTGGACTAACCAGGGGCTAGGAGCC	98525	99248	99298	99246	-1	ASPVEscaffold_11	ASPVEDRAFT_140358	98525	100250	None	5432	504	27952	No_constitutive_exon_found_in_species
GGAAGGTAGGTGATATTCCAATTCAAATAGAAATTGCTAACTTAGGGAAGGC	106710	106860	106910	106858	-1	ASPVEscaffold_11	ASPVEDRAFT_87774	105168	106932	None	5432	504	27952	No_constitutive_exon_found_in_species
TACTCATTCAAAGGACACCCTCCGAGAGGTTATAACTGATGTGGGTGTAGCC	117855	117952	117805	117857	1	ASPVEscaffold_11	ASPVEDRAFT_65179	117618	118883	None	5432	504	27952	No_constitutive_exon_found_in_species
GTGGCTGCATTTCTATACTGTCCCACTCCCTAACTTGCAAGGGGAAATAGAT	194496	194597	194647	194595	-1	ASPVEscaffold_11	ASPVEDRAFT_45888	192255	195120	None	5432	504	27952	No_constitutive_exon_found_in_species
CTAAGTAAGTCTCGTATCACTTCCACAGAGTGCACATTCTGACGGGACAGCG	298830	299015	299065	299013	-1	ASPVEscaffold_11	ASPVEDRAFT_65223	294721	299436	None	5432	504	27952	No_constitutive_exon_found_in_species
AGTACGTGTTATGCCAGTCCTCTAACTGACGGGTCTAACGGGAATTGCAGAT	375289	375403	375453	375401	-1	ASPVEscaffold_11	ASPVEDRAFT_200629	375289	377573	None	5432	504	27952	No_constitutive_exon_found_in_species
CGTACCCCGGGCGGATTGGTTGAAAGTATCAATATTGCTGACATGGGTAGAA	409082	409276	409326	409274	-1	ASPVEscaffold_11	ASPVEDRAFT_140830	407575	409707	None	5432	504	27952	No_constitutive_exon_found_in_species
GGTATGCATCCTGTGACGTTCGAAATACATTAAGCTGATAAAGGGCATAGAT	415331	415529	415579	415527	-1	ASPVEscaffold_11	ASPVEDRAFT_330270	414855	416993	None	5432	504	27952	No_constitutive_exon_found_in_species
AGACAACAATGGTGAGTTACCCACTGGAGCTCACTGAAAGTACAGGGTAGTA	432149	432749	432099	432151	1	ASPVEscaffold_11	ASPVEDRAFT_32911	431506	433226	None	5432	504	27952	No_constitutive_exon_found_in_species
GTAACATATTTATTTTATTTATGCTGTATGCTAATGACGGGGGAATACAGGA	552264	552321	552214	552266	1	ASPVEscaffold_11	ASPVEDRAFT_46025	552170	552747	None	5432	504	27952	No_constitutive_exon_found_in_species
TGTGGAACCTACCGGTACCACGGAGCATGAAGCGTCCGACCGGCGGGCAGCG	616370	617280	617330	617278	-1	ASPVEscaffold_11	ASPVEDRAFT_140742	615510	617650	None	5432	504	27952	No_constitutive_exon_found_in_species
GCCCGTTGTGCCCCTGGCTCCTATCGACTCCTTTGACTGACGGGATGAAGCG	632027	632500	631977	632029	1	ASPVEscaffold_11	ASPVEDRAFT_334203	631334	633096	None	5432	504	27952	No_constitutive_exon_found_in_species
CTAATAGGGCAAGTCGAACTGCGCTCAGTATCGCTGCGATGCGGGGCGAGCG	693539	693803	693853	693801	-1	ASPVEscaffold_11	ASPVEDRAFT_90690	693539	697155	None	5432	504	27952	No_constitutive_exon_found_in_species
GTATGTCTTATATCCTTATTTGCTTTCGCTCTAGGAACTAACGGGGCTAGTA	704850	705079	704800	704852	1	ASPVEscaffold_11	ASPVEDRAFT_140207	703060	705079	None	5432	504	27952	No_constitutive_exon_found_in_species
TGGTATGTGATGCCGTCGTATATGACATAGGTGTCTGCTAACAGGGTTAGAT	743454	743672	743404	743456	1	ASPVEscaffold_11	ASPVEDRAFT_140781	742492	744307	None	5432	504	27952	No_constitutive_exon_found_in_species
GAAAGACTCACCATACACAATGTGCATTACACCCTTAATTTGATGGGGAGGG	887976	887977	888027	887975	-1	ASPVEscaffold_11	ASPVEDRAFT_56358	886583	889504	None	5432	504	27952	No_constitutive_exon_found_in_species
AGCTCAGAAGCTAGCCGCCCAGCGTGCGGATGAGGAACGGGCGCGTGAAGAA	102020	102532	102582	102530	-1	ASPVEscaffold_12	ASPVEDRAFT_56445	102020	107608	None	5432	504	27952	No_constitutive_exon_found_in_species
CTTTGCCATTTTCTGTTCAAAACATACATCTTTATTAACCGGGGGCATAGGA	141547	141697	141497	141549	1	ASPVEscaffold_12	ASPVEDRAFT_141600	141198	143923	None	5432	504	27952	No_constitutive_exon_found_in_species
AGTTAATTTCTGTCTTGGACCAACCGTAGCTAAAACTAATGGGTGTGTAGTT	153914	153995	153864	153916	1	ASPVEscaffold_12	ASPVEDRAFT_88212	151529	154693	None	5432	504	27952	No_constitutive_exon_found_in_species
TTTTGGTTTCTGTTGGCGTGGCGTTGTTAGTTGACTTGTTGGGTGGACAGTT	165140	165282	165332	165280	-1	ASPVEscaffold_12	ASPVEDRAFT_154881	163608	165820	None	5432	504	27952	No_constitutive_exon_found_in_species
CTCTATTCGGGTATTGTTTGTGATGGGCTGGGTTGCTAACTATGGGACAGAC	193300	193414	193464	193412	-1	ASPVEscaffold_12	ASPVEDRAFT_56471	191554	193751	None	5432	504	27952	No_constitutive_exon_found_in_species
GGCATTGTTCATACGGTTTTCAATGAGTTATGTTGCTAATGGGAATGCAGCT	207959	208948	207909	207961	1	ASPVEscaffold_12	ASPVEDRAFT_141760	207808	208948	None	5432	504	27952	No_constitutive_exon_found_in_species
CCGGGCTGGTATGTCTGTTGTCTAGTTGATAAGCAGGGCTAATGATGTAGAG	353269	353315	353219	353271	1	ASPVEscaffold_12	ASPVEDRAFT_46398	352940	356109	None	5432	504	27952	No_constitutive_exon_found_in_species
TTTGTATCTTGACTACAGGAAATCAGTAGTGCTAACTCTAGGGTTGAAAGAT	424021	424919	423971	424023	1	ASPVEscaffold_12	ASPVEDRAFT_141101	423703	424919	None	5432	504	27952	No_constitutive_exon_found_in_species
TGGGTATGTCCTCTTGCTGGTGATGGGGTGAAGATGGGCTGACAAGACAGGA	637130	637195	637080	637132	1	ASPVEscaffold_12	ASPVEDRAFT_141647	636671	638851	None	5432	504	27952	No_constitutive_exon_found_in_species
CTAACTTCCCCTCCACCCAGTTCAATTATACTAAACAGCTTGGGGTACAGGC	654137	654810	654860	654808	-1	ASPVEscaffold_12	ASPVEDRAFT_177567	654137	655742	None	5432	504	27952	No_constitutive_exon_found_in_species
GCCTGTTCCTCAAACTGTGGCATAGGAATCTAATAGAATTGGACGGGTAGTG	677521	677712	677471	677523	1	ASPVEscaffold_12	ASPVEDRAFT_88407	677023	678915	None	5432	504	27952	No_constitutive_exon_found_in_species
TAACCCGCCGTCGCTATTCGCATGGTCGAGCAAACTAACGGGTAGTTAAGAT	728599	728690	728549	728601	1	ASPVEscaffold_12	ASPVEDRAFT_88434	727741	730068	None	5432	504	27952	No_constitutive_exon_found_in_species
ACTGTATATTATTTGCCAAAGGGGCACTGTTGATATTGTGGGATATGTAGGA	826595	826741	826791	826739	-1	ASPVEscaffold_12	ASPVEDRAFT_46574	825718	827239	None	5432	504	27952	No_constitutive_exon_found_in_species
CTTTTGATTTAGAGTTCCATATAGCCTGCTAACCATGGACTGGGGCGCAGAC	986809	987412	986759	986811	1	ASPVEscaffold_12	ASPVEDRAFT_33527	986315	987611	None	5432	504	27952	No_constitutive_exon_found_in_species
ACTGACCCTGCCCCGTGAACCTCTGTGGCTAGCTAACTCTGGGGTTACAGGC	1001807	1002028	1002078	1002026	-1	ASPVEscaffold_12	ASPVEDRAFT_46645	1001324	1002767	None	5432	504	27952	No_constitutive_exon_found_in_species
GTAAGCGAGGTCCGCTTTTGCAGTTGTATGCTTATGTCCTAACTGGGCAGAA	10018	10389	10439	10387	-1	ASPVEscaffold_13	ASPVEDRAFT_46649	8425	11229	None	5432	504	27952	No_constitutive_exon_found_in_species
CGAGTAAGATAAACATCCGAAATCTCGGAAAAACGCTGACTGGGAAATAGGT	79217	79913	79167	79219	1	ASPVEscaffold_13	ASPVEDRAFT_142568	77224	79913	None	5432	504	27952	No_constitutive_exon_found_in_species
TGCGTTGTCCTTGTAGTCGTCTTGTTTAGTATGCTAATACGAGGGAATAGCA	177946	178217	177896	177948	1	ASPVEscaffold_13	ASPVEDRAFT_97608	177644	179583	None	5432	504	27952	No_constitutive_exon_found_in_species
GAGTTAGATTCTGAGATACCTAATTTCAACTCTAACAATCAGGGATACAGGA	297614	297723	297564	297616	1	ASPVEscaffold_13	ASPVEDRAFT_142104	297418	298972	None	5432	504	27952	No_constitutive_exon_found_in_species
AGGTTTGCCTCCGCCTATCGCACTTTTGCCTATCCGCTAATTGGGAACAGTT	392483	392695	392745	392693	-1	ASPVEscaffold_13	ASPVEDRAFT_88724	390138	394953	None	5432	504	27952	No_constitutive_exon_found_in_species
CGCAGAACTGATTTTCTGGACTTAACTGACTGAGAACGTGAGGGAAATAGAG	434593	434932	434982	434930	-1	ASPVEscaffold_13	ASPVEDRAFT_46794	434593	436655	None	5432	504	27952	No_constitutive_exon_found_in_species
CCTTTCTACCTTTGTTTGTCTTGCAAGAGTTGGCTAAATGGGACGGACAGGG	451173	451405	451455	451403	-1	ASPVEscaffold_13	ASPVEDRAFT_877421	450635	452061	None	5432	504	27952	No_constitutive_exon_found_in_species
CAGTTGAAGACATGCTTGGCTGCATATGATGGGATCTAATGGGCATACAGCG	493704	493930	493980	493928	-1	ASPVEscaffold_13	ASPVEDRAFT_56875	490165	494097	None	5432	504	27952	No_constitutive_exon_found_in_species
GTTTATCAATATATCTTATATTAACAAAGGCTGACAGTACTGGGATAAAGTA	573393	573470	573343	573395	1	ASPVEscaffold_13	ASPVEDRAFT_202450	571872	573692	None	5432	504	27952	No_constitutive_exon_found_in_species
AGACTCTACACTTTGGCTACTGGTGGCTGGAACATGGGCTAAATAAACAGAA	610020	610156	610206	610154	-1	ASPVEscaffold_13	ASPVEDRAFT_88813	610020	610694	None	5432	504	27952	No_constitutive_exon_found_in_species
GTCTCCCACACTAACAGCGTTGTTAAGAAGTACTGTGCTAACAAGGGCAGAT	637251	637645	637695	637643	-1	ASPVEscaffold_13	ASPVEDRAFT_46873	637251	639653	None	5432	504	27952	No_constitutive_exon_found_in_species
CTTCCCAAAGAGGAAGGAGGCGGGCATGGTCCTTCCTGGGACGTAAACAGGA	655462	655541	655591	655539	-1	ASPVEscaffold_13	ASPVEDRAFT_877590	654216	656920	None	5432	504	27952	No_constitutive_exon_found_in_species
GGTGGCCTCTCGCACGAGGGGAGGTGTATCCCCTACTGTAGGGGTTGTAGGC	678266	678328	678216	678268	1	ASPVEscaffold_13	ASPVEDRAFT_33811	676751	678444	None	5432	504	27952	No_constitutive_exon_found_in_species
AATAATACTTTCTTCTCAGTAAACACACGCTGACTCCAGGGTACCAAAAGTG	713337	713853	713287	713339	1	ASPVEscaffold_13	ASPVEDRAFT_65916	710291	713853	None	5432	504	27952	No_constitutive_exon_found_in_species
CACTTGCACCTTGGTTTGCTTTTACTCATACACATCGACTTGGGTGACAGAT	744485	744525	744575	744523	-1	ASPVEscaffold_13	ASPVEDRAFT_88875	742976	745387	None	5432	504	27952	No_constitutive_exon_found_in_species
CATGATCAACAAAAGAATGGCATGGCTGAGCCTGACACGGGGGTTAACAGAA	744015	744162	744212	744160	-1	ASPVEscaffold_13	ASPVEDRAFT_88875	742976	745387	None	5432	504	27952	No_constitutive_exon_found_in_species
ATCACCTTGCTTCTCCTTTAGTTCTATCAGGTTTGCTGACCGGGAGTTAGGC	745479	746503	746553	746501	-1	ASPVEscaffold_13	ASPVEDRAFT_371962	745479	748550	None	5432	504	27952	No_constitutive_exon_found_in_species
TGCCAGCCGTTGTTTCGTGCGTTACTGACCCATCCTGCGGGGTAATATAGGC	763573	763894	763944	763892	-1	ASPVEscaffold_13	ASPVEDRAFT_371541	762943	764674	None	5432	504	27952	No_constitutive_exon_found_in_species
GAGTTGCCTCTGCGTAGCTGTACAATGGGCGTGCTAATAGGGAGACACAGTG	795683	795903	795633	795685	1	ASPVEscaffold_13	ASPVEDRAFT_46910	793732	795903	None	5432	504	27952	No_constitutive_exon_found_in_species
AATATCCAGTCCCAAATACGTGGGTTATAGCTAATGTTATTGATGGGCAGTG	797133	797525	797083	797135	1	ASPVEscaffold_13	ASPVEDRAFT_142397	796366	797525	None	5432	504	27952	No_constitutive_exon_found_in_species
TATGCCCTTTTTACTCTGCGTGAGGCTGTCAGGTAGGGCTAACTGGGTAGGA	805906	806136	805856	805908	1	ASPVEscaffold_13	ASPVEDRAFT_142668	805319	807230	None	5432	504	27952	No_constitutive_exon_found_in_species
GGTACCCAACCCTGTGTTTCACCAGGTCATGTAGTGGCTAATGGGTACAGTT	852617	853203	853253	853201	-1	ASPVEscaffold_13	ASPVEDRAFT_56987	852290	855003	None	5432	504	27952	No_constitutive_exon_found_in_species
GTCTTCCTCCCTGATCTTCACCGAAAATAGGCTGATGACAAGGGATCCAGGA	934813	934867	934763	934815	1	ASPVEscaffold_13	ASPVEDRAFT_57018	934477	935466	None	5432	504	27952	No_constitutive_exon_found_in_species
ACGGTATGTATCTCACACCTAACATTGCAAATAACAGCTAACGGGTATAGTA	211824	212020	211774	211826	1	ASPVEscaffold_14	ASPVEDRAFT_34002	211131	212434	None	5432	504	27952	No_constitutive_exon_found_in_species
ATAAGGTAACCTGGTCTTTATTATACGATTCTCGCTAATATGATGGGTAGAT	236382	236733	236332	236384	1	ASPVEscaffold_14	ASPVEDRAFT_47039	235966	237050	None	5432	504	27952	No_constitutive_exon_found_in_species
AGGGGGAGGAGACCAATAATGAGGTTATGGTTAGAGGGAGGAAGAAGGAGGA	297592	297676	297542	297594	1	ASPVEscaffold_14	ASPVEDRAFT_57104	296850	297676	None	5432	504	27952	No_constitutive_exon_found_in_species
GTTTCAACGCCCGCGTGCATTATTCCCCTTTCTGACGGGCGATCGAACAGGC	335716	335922	335972	335920	-1	ASPVEscaffold_14	ASPVEDRAFT_47069	334165	336198	None	5432	504	27952	No_constitutive_exon_found_in_species
AGTATGTCCTTCTCCCTCATGTCCACGCAGAGTCTGGCTAATCGGGATAGCG	334665	335454	335504	335452	-1	ASPVEscaffold_14	ASPVEDRAFT_47069	334165	336198	None	5432	504	27952	No_constitutive_exon_found_in_species
CATACATGTACTGCGCCACGTACATTATACAGTCTTGCTCTTGAGGGCAGGG	345228	345805	345178	345230	1	ASPVEscaffold_14	ASPVEDRAFT_66066	344091	345805	None	5432	504	27952	No_constitutive_exon_found_in_species
TTACCATTCCTTTCATTATCAAGAGACAACATTACTAACTGGGATGTCAGTT	357826	358499	357776	357828	1	ASPVEscaffold_14	ASPVEDRAFT_178807	356484	358499	None	5432	504	27952	No_constitutive_exon_found_in_species
GTGCGGCGATGCTCGCGGCTATGGCCGCCACAAATGCCTCCGGGGCGAAGTC	364101	364259	364051	364103	1	ASPVEscaffold_14	ASPVEDRAFT_57123	362473	364815	None	5432	504	27952	No_constitutive_exon_found_in_species
TCCACGGTGCCATGCTGGGAAAGTTCAGTGATGAGCGGGCGAAATGGAAGAT	364781	364815	364731	364783	1	ASPVEscaffold_14	ASPVEDRAFT_57123	362473	364815	None	5432	504	27952	No_constitutive_exon_found_in_species
GGTAGGTCCTCTAGAGGGATCCATAATTATCCCCTGGGCTAAGATTATAGCG	402934	403448	403498	403446	-1	ASPVEscaffold_14	ASPVEDRAFT_89138	395926	403961	None	5432	504	27952	No_constitutive_exon_found_in_species
CAATGAAGAACCACCATGTGGATGGGGATAAGCGCACGCGTGGCTGGGAGGG	418461	420408	418411	418463	1	ASPVEscaffold_14	ASPVEDRAFT_47099	417591	420408	None	5432	504	27952	No_constitutive_exon_found_in_species
GCACAGCGGCGAATCAATACTCTCCTGTGGACTCTGGCTAATTGGGATAGGG	522370	522466	522516	522464	-1	ASPVEscaffold_14	ASPVEDRAFT_89187	520590	522887	None	5432	504	27952	No_constitutive_exon_found_in_species
TAAGGGTATTCAGGACGAGAATCAATCAGAATACTTGATTGATTGGGTAGGA	651202	651222	651152	651204	1	ASPVEscaffold_14	ASPVEDRAFT_34177	650994	654763	None	5432	504	27952	No_constitutive_exon_found_in_species
TTATTTTCGCATGTGTTGACAAATAAACAAATAACTGACTGGGTGTGTAGGC	730443	731837	731887	731835	-1	ASPVEscaffold_14	ASPVEDRAFT_57233	730443	732015	None	5432	504	27952	No_constitutive_exon_found_in_species
GTGTCGGTATGGTGGGTAAGGTTCGTATACGGATTATTGGGGCAATGTAGGG	17275	17382	17432	17380	-1	ASPVEscaffold_15	ASPVEDRAFT_34283	10516	17621	None	5432	504	27952	No_constitutive_exon_found_in_species
GATCGCTTCTCTGTGCACCTTGATCTTCCAATGTGTTCCTGTCAGGGCAGCG	77067	77151	77201	77149	-1	ASPVEscaffold_15	ASPVEDRAFT_203475	76028	77813	None	5432	504	27952	No_constitutive_exon_found_in_species
CGAGCAGTGAGTGAACACTCCGATTCTAGTATATCCGCTGACAGGGCCAGAT	199831	200429	199781	199833	1	ASPVEscaffold_15	ASPVEDRAFT_203574	199542	201745	None	5432	504	27952	No_constitutive_exon_found_in_species
CTGCATATGTATGTGCTGCTCACTATACCTGTCCAATGCTAACGGGATAGGG	219363	221108	219313	219365	1	ASPVEscaffold_15	ASPVEDRAFT_47378	218737	222187	None	5432	504	27952	No_constitutive_exon_found_in_species
TGAGCACCTTACCCACCTATTCATTCTGTTAACGTGGATTAACGGGATAGAA	287474	287918	287968	287916	-1	ASPVEscaffold_15	ASPVEDRAFT_89455	287070	288767	None	5432	504	27952	No_constitutive_exon_found_in_species
CAGGTAAGACACACATGCTACTTGAATATTTTCCAGGGTTAACTGGGCAGCT	332065	332161	332015	332067	1	ASPVEscaffold_15	ASPVEDRAFT_66317	331367	333297	None	5432	504	27952	No_constitutive_exon_found_in_species
GACACCATATAATGCATTATCTACCGAACCTTGAAGCTAATTGGGTAAAGTA	340803	340948	340753	340805	1	ASPVEscaffold_15	ASPVEDRAFT_89481	339692	341222	None	5432	504	27952	No_constitutive_exon_found_in_species
ATGTACATACCCTCGAAGTTCATTACTGGGCTACGCTAATGGGTGCACAGAC	341347	341578	341628	341576	-1	ASPVEscaffold_15	ASPVEDRAFT_143766	341347	342019	None	5432	504	27952	No_constitutive_exon_found_in_species
TTGAAAACAAAGATGCGCAGACATTGGAGCTATCACTGACGAGGGCCTAGTT	364491	364598	364441	364493	1	ASPVEscaffold_15	ASPVEDRAFT_47431	363850	365800	None	5432	504	27952	No_constitutive_exon_found_in_species
CGTAACTCTCCTCCCCTGGTCTCCATCTTGCAAACATACTAACTGGGAAGGC	468489	468767	468439	468491	1	ASPVEscaffold_15	ASPVEDRAFT_77002	468116	471141	None	5432	504	27952	No_constitutive_exon_found_in_species
CTTCTAGTATGTATTCTCTATCTTGTTTGGCACCGTTACTAACAGGGCAGTA	571441	571626	571676	571624	-1	ASPVEscaffold_15	ASPVEDRAFT_179643	570324	572262	None	5432	504	27952	No_constitutive_exon_found_in_species
TGAACGTGAGTCTAAAATTCAACGCTGGCATTCCAATCTTGACTGGGTAGTA	598887	598996	598837	598889	1	ASPVEscaffold_15	ASPVEDRAFT_394559	598518	600498	None	5432	504	27952	No_constitutive_exon_found_in_species
GTTGTGCTTTATCATTCCAGCCCTTTACTTCTATGACTGACGGGGAATAGAT	641773	642159	641723	641775	1	ASPVEscaffold_15	ASPVEDRAFT_47540	640432	642159	None	5432	504	27952	No_constitutive_exon_found_in_species
TATCACTGGGCCTTGGTGTTTTCACTCTCATTCTAACACTGATGGGTCAGGG	56350	56781	56831	56779	-1	ASPVEscaffold_16	ASPVEDRAFT_144400	55229	57976	None	5432	504	27952	No_constitutive_exon_found_in_species
TAAGTACACGCAGCTAGATTCTTCTGGACAGGAGATAACAGGGTGAGCAGCA	59199	59327	59149	59201	1	ASPVEscaffold_16	ASPVEDRAFT_144601	58761	59477	None	5432	504	27952	No_constitutive_exon_found_in_species
AGTACCAACCCGAACGTTTTGAATCTGCGATTAATGTTGACAATGGGCAGAT	71018	71503	71553	71501	-1	ASPVEscaffold_16	ASPVEDRAFT_34633	71018	72871	None	5432	504	27952	No_constitutive_exon_found_in_species
AATGCCCTATACTACTGTAAATGAAGACTACGATAAGCTAACCGGGGTAGAT	123605	123939	123555	123607	1	ASPVEscaffold_16	ASPVEDRAFT_47658	121862	123939	None	5432	504	27952	No_constitutive_exon_found_in_species
GTAGGGGAGCCTAACCCGAAGCCAGAGACAATAGAATAACGGGCGCACAGGG	193077	193176	193027	193079	1	ASPVEscaffold_16	ASPVEDRAFT_57601	191099	193176	None	5432	504	27952	No_constitutive_exon_found_in_species
GGCCTCCCTTGAGCTGTAAAGATTGACTGACCGGTCTATTCGGGATGCAGTG	195842	196044	196094	196042	-1	ASPVEscaffold_16	ASPVEDRAFT_57603	195842	197825	None	5432	504	27952	No_constitutive_exon_found_in_species
CTGATAGTCAGTACTCACACTATATTATGTTTCCCTGGCTAACCGGGCAGAT	305421	305534	305584	305532	-1	ASPVEscaffold_16	ASPVEDRAFT_47727	304287	306483	None	5432	504	27952	No_constitutive_exon_found_in_species
TGTGCTTTTCTTTTTGTGGGGTTGGTTGTTGATGGCGCTGACGGGTGTAGAT	344375	344457	344325	344377	1	ASPVEscaffold_16	ASPVEDRAFT_144518	343944	346067	None	5432	504	27952	No_constitutive_exon_found_in_species
CTATACCTCCCTCTACCTCGTTTTCCATCAGGAAAGGGGTACTAAAGTAGAG	373290	373569	373619	373567	-1	ASPVEscaffold_16	ASPVEDRAFT_57651	373290	378863	None	5432	504	27952	No_constitutive_exon_found_in_species
TATGTTGGGTTCTGGGTCCATTGCGGCTTGAGAGAAGCTAACGGGAGTAGGT	425876	425915	425826	425878	1	ASPVEscaffold_16	ASPVEDRAFT_57663	425201	426906	None	5432	504	27952	No_constitutive_exon_found_in_species
TTGTTCAAACCATGGTCGAAGAATAGTTGCACATGCTATTAGGGTATTAGAC	558814	559250	558764	558816	1	ASPVEscaffold_16	ASPVEDRAFT_409660	558477	559250	None	5432	504	27952	No_constitutive_exon_found_in_species
CTCCATGCTCAAATTTAGGCTTCAATTGGCTGACTCGTTGGGGTTGATAGGC	569400	569412	569350	569402	1	ASPVEscaffold_16	ASPVEDRAFT_116712	569180	570215	None	5432	504	27952	No_constitutive_exon_found_in_species
AGCATAAGCGCTACTTGTTACCTGCTGATCCTGATCTGTAGTTGGGATAGGT	676668	676727	676777	676725	-1	ASPVEscaffold_16	ASPVEDRAFT_144548	676422	676820	None	5432	504	27952	No_constitutive_exon_found_in_species
ATCGACGTGGACCTCGACCCCATGGGCTATAGTCGGAAACGGGGATGGAGTT	19915	20859	20909	20857	-1	ASPVEscaffold_17	ASPVEDRAFT_879586	19915	22178	None	5432	504	27952	No_constitutive_exon_found_in_species
GCTCGCCGTTTCCCATGTCTGGACGCCGATTGTTTGCTGACGGGAGTTAGAT	66145	66499	66095	66147	1	ASPVEscaffold_17	ASPVEDRAFT_879616	64960	66864	None	5432	504	27952	No_constitutive_exon_found_in_species
CGACGGTAATAATATCCCCGGGTTCGCTTTTTTTGGCTAACAAGGGAAAGGG	74078	75021	75071	75019	-1	ASPVEscaffold_17	ASPVEDRAFT_66629	72640	75260	None	5432	504	27952	No_constitutive_exon_found_in_species
ACGATTCCCGCAGCTTAGCTCCAATCAATCGCGGGTTTAACAGGGAGCAGGT	211074	211250	211024	211076	1	ASPVEscaffold_17	ASPVEDRAFT_204673	210237	212450	None	5432	504	27952	No_constitutive_exon_found_in_species
GTACACTTTGATATAGATATCTCCGGCATGCTTATTGACTTGGGAAACAGAC	265947	266307	266357	266305	-1	ASPVEscaffold_17	ASPVEDRAFT_90061	265621	269100	None	5432	504	27952	No_constitutive_exon_found_in_species
TAATCCCCCTTCACCACCGATAACTCAATAATAACTAACCAAAGGGATAGGA	285322	285343	285272	285324	1	ASPVEscaffold_17	ASPVEDRAFT_145079	285181	286820	None	5432	504	27952	No_constitutive_exon_found_in_species
GAGACCGTAGCTGACCCGGCGGATCCGCAGTCACCGGCCCAGCTGGGTAGGT	289440	289455	289505	289453	-1	ASPVEscaffold_17	ASPVEDRAFT_57834	289440	291321	None	5432	504	27952	No_constitutive_exon_found_in_species
TCGTGCGTTCTCGCCCTCGTATGTTGGACATTCATATCTAACAGGGACAGCT	306794	306896	306744	306796	1	ASPVEscaffold_17	ASPVEDRAFT_144913	306569	308159	None	5432	504	27952	No_constitutive_exon_found_in_species
TATCCCTTCACAATCCCCTGTCTTGAAGGAGAGGTCTAATGGGAAAGTAGAG	334306	335102	335152	335100	-1	ASPVEscaffold_17	ASPVEDRAFT_66693	334306	335955	None	5432	504	27952	No_constitutive_exon_found_in_species
AGTACGTTTAACCAATGAACCCTTCAACGACTGACCGTTAACGGGTATAGAT	400553	400804	400854	400802	-1	ASPVEscaffold_17	ASPVEDRAFT_144988	399563	401013	None	5432	504	27952	No_constitutive_exon_found_in_species
TCTTTGAGGTTTCCTTCTTTTCTGCGGCTAAATTGTTATGATGGGATTAGAC	468053	468181	468003	468055	1	ASPVEscaffold_17	ASPVEDRAFT_48072	466813	469418	None	5432	504	27952	No_constitutive_exon_found_in_species
TCCGATACAACGTCTAACAAATAACAACCTAGGATGGGCTATTCAAAAAGGT	474609	474668	474718	474666	-1	ASPVEscaffold_17	ASPVEDRAFT_144891	473729	476295	None	5432	504	27952	No_constitutive_exon_found_in_species
AAGCATTTCCCAAAAGCTTTACCCTGATGTATAAATTGACCGGGAAACAGGA	474483	474557	474607	474555	-1	ASPVEscaffold_17	ASPVEDRAFT_144891	473729	476295	None	5432	504	27952	No_constitutive_exon_found_in_species
