# Supplementary material for: Widespread Separation of the Polypyrimidine Tract From 3′ AG by G Tracts in Association With Alternative Exons in Metazoa and Plants
Source: Front Genet. 2019 Jan 14;9:741. doi: 10.3389/fgene.2018.00741 (PMC6339879; doi:10.3389/fgene.2018.00741)
Supplement: DATA FILE S1 — Sequences of REPAG 3′ SS from each species of fungi. [file Data_Sheet_1.zip › Supplementary data 1/Fungi_Release38_postia_placenta_mad_698_r.txt]

REPA_GGG_Sequence	Exon_Start	Exon_End	Pos_-50	Pos_+2	Strand	Chromosome	GeneID	Gene_Start	Gene_End	Gene_Name	Number_of_REPAs	Number_of_REPAs_has_GGG	Number_of_Intron(Intra_genic_Region)	Upstream_Constitutive_Exon
GCCTCCATATCTTCGCGATGAGTAGTATATATATGTCGAGACGGGCTAAGCG	20486	20603	20436	20488	1	EQ966233	POSPLDRAFT_91261	17608	21890	None	5083	911	46193	No_constitutive_exon_found_in_species
CGCGCGGCCAAGGACAAATGGATCTGGCTGACCTGAGCTACGGGCGGCAGGA	39601	40064	40114	40062	-1	EQ966233	POSPLDRAFT_91268	39601	40624	None	5083	911	46193	No_constitutive_exon_found_in_species
TATGTGTGTCGTGGTGTGTGCGCCGACTGATACGGTGGCTGACCGGGCAGTC	42530	42736	42786	42734	-1	EQ966233	POSPLDRAFT_91269	42016	43001	None	5083	911	46193	No_constitutive_exon_found_in_species
TCGCCTCTTGCCCCCTCCTGTACACTGAAATACACATCTCGGGAATTCAGGC	75332	75368	75282	75334	1	EQ966233	POSPLDRAFT_91276	75008	78014	None	5083	911	46193	No_constitutive_exon_found_in_species
CCTATGGCAGGCTGCACGAAAGCAGATAGTTGATCGGCTTGACGGGAAAGAT	244066	244319	244369	244317	-1	EQ966233	POSPLDRAFT_91313	243585	244485	None	5083	911	46193	No_constitutive_exon_found_in_species
CATTGGCTCTGTAAATAGATACGGGCTCTGACTGAAGAGCACACGGGCAGCT	306868	306963	306818	306870	1	EQ966233	POSPLDRAFT_40870	306488	307368	None	5083	911	46193	No_constitutive_exon_found_in_species
ATGTTGCCTTTCATTCACAATGCATGCAGCTTAGCTGATGGGATGTACAGCA	361154	361214	361104	361156	1	EQ966233	POSPLDRAFT_91339	359987	364836	None	5083	911	46193	No_constitutive_exon_found_in_species
CGTCTCTCGAAATATCACACCTTACTCTTGGATTGACAATAGGAGGGCAGCG	389752	390001	389702	389754	1	EQ966233	POSPLDRAFT_35583	389258	390001	None	5083	911	46193	No_constitutive_exon_found_in_species
TCGCTGATACCCTATGTGCCATGACTGTGTCTCACAGAACGCCGGGGCAGGG	714147	714352	714097	714149	1	EQ966233	POSPLDRAFT_44054	713628	714861	None	5083	911	46193	No_constitutive_exon_found_in_species
GCTTTGGTTTCAGTGTTCAGGTCGAGGATCTGAAAGTTGCGGGAACACAGGT	926735	926864	926685	926737	1	EQ966233	POSPLDRAFT_117488	926426	927488	None	5083	911	46193	No_constitutive_exon_found_in_species
TCGCCGGGCTGTGGCGCGCTGTAGGTGAGGTATATGCGCGTGGCGGGCAGGC	1000257	1000287	1000337	1000285	-1	EQ966233	POSPLDRAFT_91448	1000257	1003058	None	5083	911	46193	No_constitutive_exon_found_in_species
GATGGTGCGTGCGCTGGTCCGTGCATGTGTACGTGGTCTCACTTGGGAAGAA	1027967	1028205	1028255	1028203	-1	EQ966233	POSPLDRAFT_91454	1025415	1028254	None	5083	911	46193	No_constitutive_exon_found_in_species
TATGTGGTATGTGGTCCAGCGACGGGGTGGATGGGTAACCAGGGCAACAGCT	1419992	1420041	1419942	1419994	1	EQ966233	POSPLDRAFT_30294	1419798	1421578	None	5083	911	46193	No_constitutive_exon_found_in_species
CAATCATATCGCGGCTTTAAGGCGGCTCATGTATATGGTGGGAATGGCAGGT	1441795	1441932	1441745	1441797	1	EQ966233	POSPLDRAFT_87719	1441130	1443933	None	5083	911	46193	No_constitutive_exon_found_in_species
GTCTCTGAGACAAGGACAGCACCGGAGATGTGGCGTGAGAAAGGGTCCAGTG	122052	122333	122002	122054	1	EQ966234	POSPLDRAFT_100126	120785	123409	None	5083	911	46193	No_constitutive_exon_found_in_species
ATCCTACCCGAGGCTACCGTAGAACCGCTGTTCTACCAGGGGGAATGCAGCT	304017	304311	304361	304309	-1	EQ966234	POSPLDRAFT_100162	300941	307731	None	5083	911	46193	No_constitutive_exon_found_in_species
GGTGAGTGTCTGAGTCTTCCTTCCACACCATCATCTTACCTAGGGTACAGAC	309893	309987	309843	309895	1	EQ966234	POSPLDRAFT_100163	308025	309987	None	5083	911	46193	No_constitutive_exon_found_in_species
TCTAACACCAGCATATGGGATAGCACGAACGGTGAGTGATATGGGTGTAGTT	366362	366382	366312	366364	1	EQ966234	POSPLDRAFT_100170	365031	366382	None	5083	911	46193	No_constitutive_exon_found_in_species
AGCGTCCGGCACTGGTATATGGGATAGCGCAATGGATGGGTGAAATGTAGAT	454693	454764	454643	454695	1	EQ966234	POSPLDRAFT_100186	453351	458832	None	5083	911	46193	No_constitutive_exon_found_in_species
ATGGTATAAGAGCAAAAGAGCATCAGAAAGGTAGGTTTGGACGGGCACAGGT	622486	622628	622678	622626	-1	EQ966234	POSPLDRAFT_100221	620245	623841	None	5083	911	46193	No_constitutive_exon_found_in_species
CAGACGTCTGCTTTTAATCGGGTGCTGTGTACATATGAGGAATTGGGTAGAC	685432	685555	685382	685434	1	EQ966234	POSPLDRAFT_100238	683858	689141	None	5083	911	46193	No_constitutive_exon_found_in_species
TCCTCGTCGTACCCCTACTATCCCGTCTCACTGGACATGTGCGGGCATAGGT	818261	818446	818211	818263	1	EQ966234	POSPLDRAFT_100262	816444	818875	None	5083	911	46193	No_constitutive_exon_found_in_species
CGGCCATCGGAAAAGGCAACTTCCCCAGCACATGCTTCGGCTGTGGGAAGCA	887586	887621	887536	887588	1	EQ966234	POSPLDRAFT_100272	886849	887621	None	5083	911	46193	No_constitutive_exon_found_in_species
TTGAATACGGTTGCACAAACGATGATGAGAATCGTTGGCTGATTGGGCAGCC	158555	158573	158623	158571	-1	EQ966235	POSPLDRAFT_93805	157049	159077	None	5083	911	46193	No_constitutive_exon_found_in_species
CTGCAGAGACAGTCTACCCGCCACCGGGAACTAGAACCTGGGGGGCACAGCG	194212	194253	194162	194214	1	EQ966235	POSPLDRAFT_93813	192877	194542	None	5083	911	46193	No_constitutive_exon_found_in_species
ACGTCTCTTCGCTAGCTCTGTGACATCCCTTAGCGAGGGTGAAACCACAGGT	216054	216123	216004	216056	1	EQ966235	POSPLDRAFT_93819	215461	216123	None	5083	911	46193	No_constitutive_exon_found_in_species
CGAAAGATGCAATGTAATATGCCATAATGGCTCATGTTCCGGGACTACAGGC	441935	441951	441885	441937	1	EQ966235	POSPLDRAFT_93859	440989	442533	None	5083	911	46193	No_constitutive_exon_found_in_species
TACATAGCTACAGGCTTTGTCTGTTGAACGAGAACTGACGGGCAAAATAGAT	472057	472176	472007	472059	1	EQ966235	POSPLDRAFT_93865	466893	473681	None	5083	911	46193	No_constitutive_exon_found_in_species
TCGTCAACGTCGCATGATCGTGATAGTTCTCACGTTTGACGGGGGTGTAGGC	522217	522735	522785	522733	-1	EQ966235	POSPLDRAFT_93878	522217	525551	None	5083	911	46193	No_constitutive_exon_found_in_species
GTTTGTGTCCGCCCCGCTCGACGTGTGCTCATCGCGTGCGGCGGGTGCAGGC	571066	571131	571181	571129	-1	EQ966235	POSPLDRAFT_93889	570728	571912	None	5083	911	46193	No_constitutive_exon_found_in_species
TCGGACGCGCTTGGTCGTTAACACCAGCTGCATTGTTGAGGGCACGACAGTC	837880	837990	837830	837882	1	EQ966235	POSPLDRAFT_93920	836692	842081	None	5083	911	46193	No_constitutive_exon_found_in_species
CCGCCTGACGTCGTTCATCAACGGTGCAGTTCTGACGTAGGAATGGGCAGTC	843008	843076	843126	843074	-1	EQ966235	POSPLDRAFT_93921	842609	844629	None	5083	911	46193	No_constitutive_exon_found_in_species
GCGCGCAGCCGGGCAGGGGCGAGGAGAACGGGGCCGCACCGGAGGGCGAGTG	71800	71904	71954	71902	-1	EQ966236	POSPLDRAFT_134983	71551	72666	None	5083	911	46193	No_constitutive_exon_found_in_species
CAGACGACTCGCGATGACAGTACGTTCAGATTACCATGAGGAGGGGGCAGCT	411116	411458	411508	411456	-1	EQ966236	POSPLDRAFT_103484	408019	414035	None	5083	911	46193	No_constitutive_exon_found_in_species
CGCTGGTCACCCTGTTCCGTCATGGCATCCTTCATAAAGTATGTGGGCAGAA	492623	493535	492573	492625	1	EQ966236	POSPLDRAFT_103500	492458	493535	None	5083	911	46193	No_constitutive_exon_found_in_species
CAGTGCTTATTAGGCGTGGCCACGGGATATGCTGACGACTGGACGGGAAGTG	620719	620746	620669	620721	1	EQ966236	POSPLDRAFT_19821	618674	622460	None	5083	911	46193	No_constitutive_exon_found_in_species
AACGCGTCTTACCCGAGTCGAACTTCTCAACCGTACCTGAGGAGGGCTAGAG	644695	644899	644949	644897	-1	EQ966236	POSPLDRAFT_103536	644020	645115	None	5083	911	46193	No_constitutive_exon_found_in_species
TACACAAATGCACACGGGAATATTGCATGTGAGTAAAATCTGTGGGCAAGGA	674547	674585	674497	674549	1	EQ966236	POSPLDRAFT_103541	672145	676461	None	5083	911	46193	No_constitutive_exon_found_in_species
AGTGAGCAAGGGGGAGACGGCGGGAGAGGGGCAAAAGGCGGGCGAGGCAGAA	879000	879066	879116	879064	-1	EQ966236	POSPLDRAFT_103575	878886	880445	None	5083	911	46193	No_constitutive_exon_found_in_species
TGTCACGTACACCCATTCACTTTCCGCCCGATAACCTCAGGGATATACAGAC	891181	891325	891375	891323	-1	EQ966236	POSPLDRAFT_103577	888849	893599	None	5083	911	46193	No_constitutive_exon_found_in_species
TGTCACGTACACCCATTCACTTTCCGCCCGATAACCTCAGGGATATACAGAC	940429	940478	940379	940431	1	EQ966236	POSPLDRAFT_103587	939191	942442	None	5083	911	46193	No_constitutive_exon_found_in_species
TTAGGCTGGTTGTGTTAATGAATCTACAACATGCTCACATGGGCGTGTAGCC	90694	90700	90644	90696	1	EQ966238	POSPLDRAFT_104926	90267	92995	None	5083	911	46193	No_constitutive_exon_found_in_species
ATCTTCGTGTTGCACAGTTTCCTCTGACATCTGTGCCATTGGGCATGTAGTG	135338	135385	135288	135340	1	EQ966238	POSPLDRAFT_104931	134331	136168	None	5083	911	46193	No_constitutive_exon_found_in_species
CTCCGCCCACCAACGGCTCCTACGCGGCGTACTTCTTCAGGGGCACCGAGTA	216101	216262	216051	216103	1	EQ966238	POSPLDRAFT_41854	215717	219317	None	5083	911	46193	No_constitutive_exon_found_in_species
CTGCGGGTTCCCGCGGATGAATTGGATGTTGATACGGTTTGGGCGTGCAGTG	465929	466130	466180	466128	-1	EQ966238	POSPLDRAFT_104982	465582	467193	None	5083	911	46193	No_constitutive_exon_found_in_species
GGGTACCCAATCCTTATCGGTCATTAAACACCGCTGATCAGGGACAACAGGG	475664	475729	475614	475666	1	EQ966238	POSPLDRAFT_104985	473767	475729	None	5083	911	46193	No_constitutive_exon_found_in_species
GAGCAGGGAACAATGCATAATCACCTGATAGACTGCCTGGGTGGGTATAGTT	597231	597307	597181	597233	1	EQ966238	POSPLDRAFT_105016	596684	598508	None	5083	911	46193	No_constitutive_exon_found_in_species
GGCCCCGTGTCAAGGAGCTCCAGATCTTCAACGCGATGTGGCGGGCGCAGGA	696399	697205	696349	696401	1	EQ966238	POSPLDRAFT_105034	696036	697966	None	5083	911	46193	No_constitutive_exon_found_in_species
TTGTATGTTGAGCTTGTCATCGTCTTAGCTCGCTGACACGGGTTGCAAAGGA	727814	728039	728089	728037	-1	EQ966238	POSPLDRAFT_105041	725216	729781	None	5083	911	46193	No_constitutive_exon_found_in_species
AGAAATGTCTGCATTCCACATACATGCATTACACGTACACGGGTGCACAGCC	760222	760281	760172	760224	1	EQ966238	POSPLDRAFT_105047	756759	763405	None	5083	911	46193	No_constitutive_exon_found_in_species
AGGTGAGCTACAATATATATCGAGCGGATATTGTGTTGAGCGATGGGTAGGC	120805	120827	120877	120825	-1	EQ966237	POSPLDRAFT_51297	117460	122329	None	5083	911	46193	No_constitutive_exon_found_in_species
GGTATGCTTCATTTGGGTGCTTCATTGACATGCACTGACAAGGGCAACAGTC	220753	221193	221243	221191	-1	EQ966237	POSPLDRAFT_88822	220260	221258	None	5083	911	46193	No_constitutive_exon_found_in_species
TTTTTATCTCTCTGGGAGCTGAGCTACACTGAAATTGGCTGGGATGTTAGGT	633331	634327	634377	634325	-1	EQ966237	POSPLDRAFT_96477	632116	635787	None	5083	911	46193	No_constitutive_exon_found_in_species
GTACAATTCTTGATGGCGCACAATTATCCTCATCGAAGCGGGTTGAACAGCA	788848	789081	788798	788850	1	EQ966237	POSPLDRAFT_88849	788768	789180	None	5083	911	46193	No_constitutive_exon_found_in_species
CGATCACTGGAAGCATGAGTAGGACTTTGTTTGAGCGTCTGGGCATGTAGCA	884821	884874	884771	884823	1	EQ966237	POSPLDRAFT_96536	880526	890689	None	5083	911	46193	No_constitutive_exon_found_in_species
TTCATCTTCATATTCTATATGGCTCATTTTCAACCCATGGGCGAATGCAGAA	133955	133967	134017	133965	-1	EQ966239	POSPLDRAFT_87168	133148	134179	None	5083	911	46193	No_constitutive_exon_found_in_species
TGCTGGACGGGATGCTCTGCAGAACAGGGAAGCATGTAGAGCATGGGTAGGT	147611	148164	148214	148162	-1	EQ966239	POSPLDRAFT_98186	141983	149227	None	5083	911	46193	No_constitutive_exon_found_in_species
GCATGATAGTTGTCGTGCGACTCGTAAATTGACCGTGCGGCGTGGGGCAGGG	161143	161194	161244	161192	-1	EQ966239	POSPLDRAFT_87170	160430	162071	None	5083	911	46193	No_constitutive_exon_found_in_species
ATCAAGGCACATCAAATCCTGATGAAACTGCCTGAATGACAGAGGGATAGGA	172711	173309	172661	172713	1	EQ966239	POSPLDRAFT_98192	171954	173309	None	5083	911	46193	No_constitutive_exon_found_in_species
GGCGAGTTCTTTGGCATATGGAGGGCTGACACGCCGTTCACGGGACGTAGAT	318497	318606	318656	318604	-1	EQ966239	POSPLDRAFT_98229	316240	320892	None	5083	911	46193	No_constitutive_exon_found_in_species
TAGTAGGGTAAGAGAGAATACAACTGAGGGCTTACTGACCTAGGGACAAGAG	417435	417594	417644	417592	-1	EQ966239	POSPLDRAFT_98252	417328	418240	None	5083	911	46193	No_constitutive_exon_found_in_species
AGCAGCTGTCCGCTGTCCCGCCTCCTGAGGCTGAGCCTCCGATGGGGTAGGT	528411	528586	528636	528584	-1	EQ966239	POSPLDRAFT_89240	527936	530499	None	5083	911	46193	No_constitutive_exon_found_in_species
TCGCATCTCTATATGATCATAGCAAACCTTACTGAATCACGGGATAACAGGA	527936	527996	528046	527994	-1	EQ966239	POSPLDRAFT_89240	527936	530499	None	5083	911	46193	No_constitutive_exon_found_in_species
ATCAAGGCACATCAAATTCTGATGAAACTGCCTGAACGACAGAGGGATAGGA	584843	585072	584793	584845	1	EQ966239	POSPLDRAFT_98293	584424	585072	None	5083	911	46193	No_constitutive_exon_found_in_species
GGCGAGTTATTTGACATATGGAGGGCTAACACACTGTTCACGGGACATAGAT	606064	606229	606014	606066	1	EQ966239	POSPLDRAFT_89244	603931	606229	None	5083	911	46193	No_constitutive_exon_found_in_species
CGTCAAATTGGCATGTACACAATAAACTGGTGGTCTGACCGCGGGGAAAGCA	650213	650314	650364	650312	-1	EQ966239	POSPLDRAFT_98311	649523	652165	None	5083	911	46193	No_constitutive_exon_found_in_species
GAAGGTGAATAATCATCTTTCCAGCCTGCAATGCTAACGCGGGATCACAGAA	736877	737901	737951	737899	-1	EQ966239	POSPLDRAFT_98330	735574	738257	None	5083	911	46193	No_constitutive_exon_found_in_species
CAAGGACAATGAGCAATTGATTGCGAAGATATGCAAAGTGGGTGATGTAGGA	758447	758465	758515	758463	-1	EQ966239	POSPLDRAFT_98337	757273	758728	None	5083	911	46193	No_constitutive_exon_found_in_species
ATGAGTGGGTGCGCGCGCGCCACGGGGAGGGTGTGCCCGGGCGGCCAAAGGC	812104	812135	812054	812106	1	EQ966239	POSPLDRAFT_98346	811237	812349	None	5083	911	46193	No_constitutive_exon_found_in_species
GGCGTCGATTACCTTCTCATTGTTGCATCGTCTGACTCTTGGGGCGGCAGAA	949308	949778	949258	949310	1	EQ966239	POSPLDRAFT_98376	947430	949778	None	5083	911	46193	No_constitutive_exon_found_in_species
TATTTGATTTGTGGCATACACCCATCTTCGGCGCTGACGGGGTGATGCAGTG	227595	227649	227699	227647	-1	EQ966240	POSPLDRAFT_43480	227492	230196	None	5083	911	46193	No_constitutive_exon_found_in_species
ATGGATAGCGGGACACATTAGTAGGAACAGGCTGACCGGCAGCTGGGCAGTA	244031	244108	243981	244033	1	EQ966240	POSPLDRAFT_87599	243716	245070	None	5083	911	46193	No_constitutive_exon_found_in_species
CGGCACCGCTCGATAATGTTGTGTCTGAGGAGGTCTTGACGGGCAGAAAGTA	244891	244924	244841	244893	1	EQ966240	POSPLDRAFT_87599	243716	245070	None	5083	911	46193	No_constitutive_exon_found_in_species
ATGCACTCTTTGTAATGAGTGACATCCAACTGAAAGGTTTGGGATGACAGGT	314187	314308	314137	314189	1	EQ966240	POSPLDRAFT_134642	313426	315578	None	5083	911	46193	No_constitutive_exon_found_in_species
GCGTATGTACTCCATCTACTTATACATACATGTTGACGGGCTGAGGAAAGTG	328385	328489	328539	328487	-1	EQ966240	POSPLDRAFT_87605	327068	329251	None	5083	911	46193	No_constitutive_exon_found_in_species
GTTCGTCTCTCCCTTTATGTCTATGCTCGTGCTGACCTTCAGGGAGACAGCA	373074	373602	373024	373076	1	EQ966240	POSPLDRAFT_91074	372042	380336	None	5083	911	46193	No_constitutive_exon_found_in_species
TATATTTTTGTTCAAGGGCTGAATTTTATACTTACCGACAACGTGGGCAGGA	384054	384216	384004	384056	1	EQ966240	POSPLDRAFT_87610	382943	384216	None	5083	911	46193	No_constitutive_exon_found_in_species
CCAGTGCGGTTGAAACTTCAGAATAAACAGCTCAATGAACGGGAGATCAGTT	474203	474829	474153	474205	1	EQ966240	POSPLDRAFT_91094	474075	474829	None	5083	911	46193	No_constitutive_exon_found_in_species
GTATTTCCAGTACTTACACGCACACAGCGGAATACACGACTCGGGAACAGGA	524929	525007	525057	525005	-1	EQ966240	POSPLDRAFT_91105	523889	528249	None	5083	911	46193	No_constitutive_exon_found_in_species
CGCAAGCGCCCGCTCAATCCAGCTATCATGATCAACAGCAGCAAGGGCAGCC	549035	549037	548985	549037	1	EQ966240	POSPLDRAFT_87622	547313	551264	None	5083	911	46193	No_constitutive_exon_found_in_species
CCTCGGGTCCATCTTCGTACTATCCCTTACCTCGTCACCGGGGCGCATAGGT	605128	605199	605249	605197	-1	EQ966240	POSPLDRAFT_91123	604205	605802	None	5083	911	46193	No_constitutive_exon_found_in_species
GCAGCACCGTCCCGTTCCTAGTTGCGCAGGCCGGACTAGAACAAGGGTAGTA	775288	775408	775238	775290	1	EQ966240	POSPLDRAFT_91152	774358	776398	None	5083	911	46193	No_constitutive_exon_found_in_species
ATAACGAGCAAAGCTAGTAACGATGATGAGCTTTGGTTGCGGGGTTAAAGTA	785119	785150	785069	785121	1	EQ966240	POSPLDRAFT_91154	784995	786888	None	5083	911	46193	No_constitutive_exon_found_in_species
TTAGCATAAGAAAGTGAGTAAGTACAGGGGCTTACTGACCTAGGGACAAGAG	786186	786218	786136	786188	1	EQ966240	POSPLDRAFT_91154	784995	786888	None	5083	911	46193	No_constitutive_exon_found_in_species
CCGTGAGCGACTCCTCATCTTCACAGTAGTATGATATCAAATGGGAATAGAT	786861	786888	786811	786863	1	EQ966240	POSPLDRAFT_91154	784995	786888	None	5083	911	46193	No_constitutive_exon_found_in_species
ATGGACGTACTACATCACGTTCATCGGATGGCTGCTGAAGGGCGATACAGTC	5237	5387	5437	5385	-1	EQ966242	POSPLDRAFT_105693	10	5554	None	5083	911	46193	No_constitutive_exon_found_in_species
GTTTCAGCCTTCAGTTCAAAATTGTAATCATATCACTCATAGGGGCACAGAC	3395	3561	3611	3559	-1	EQ966242	POSPLDRAFT_105693	10	5554	None	5083	911	46193	No_constitutive_exon_found_in_species
TGTTTCGCTATATTGTCGCGTCGGATCAGACAGCTGATCTGGGTCAGTAGTA	100401	100510	100351	100403	1	EQ966242	POSPLDRAFT_105711	99120	101144	None	5083	911	46193	No_constitutive_exon_found_in_species
CTGTCATGTCGTGCTGTGCATGTGCGAGGATCTGATGGGCGTGACTAAAGGT	111862	111940	111812	111864	1	EQ966242	POSPLDRAFT_105714	110649	112926	None	5083	911	46193	No_constitutive_exon_found_in_species
AGATGTACTTTTCCCCTTACAATTGTGTTGGCAACTAAGCGGGACCGTAGGG	122094	122154	122204	122152	-1	EQ966242	POSPLDRAFT_105716	120534	122638	None	5083	911	46193	No_constitutive_exon_found_in_species
CTCAACACTAGCTTTACTTTGCGTGTGCGCTGACATTCCACACGGGACAGCG	138341	138382	138291	138343	1	EQ966242	POSPLDRAFT_105721	137691	142184	None	5083	911	46193	No_constitutive_exon_found_in_species
TCAGTATACGGCCGCTCACCATTTCTATATTTTCGGCGGGATGTGAACAGTC	140048	140138	139998	140050	1	EQ966242	POSPLDRAFT_105721	137691	142184	None	5083	911	46193	No_constitutive_exon_found_in_species
ACGGGAATCCCGCTCTCATGCGACACAACTCTGACATCGGGCGATGTAAGCG	309123	309344	309073	309125	1	EQ966242	POSPLDRAFT_105743	308751	311205	None	5083	911	46193	No_constitutive_exon_found_in_species
GTACGAGGCCCGAGTGAATATCGAGTTGCCAGTAGCATCTGGGCCCAAAGGT	309983	310055	309933	309985	1	EQ966242	POSPLDRAFT_105743	308751	311205	None	5083	911	46193	No_constitutive_exon_found_in_species
GTACCTTCATCGCATCAAGATAACCGGATGCCCGCTGAGGCGGGCGGCAGAC	356433	356509	356383	356435	1	EQ966242	POSPLDRAFT_105750	356301	357874	None	5083	911	46193	No_constitutive_exon_found_in_species
TAGCATGGATATATACCGTAGCGATGAGGAAGCCTTGGGAGGTGGCGTAGGC	569351	569670	569720	569668	-1	EQ966242	POSPLDRAFT_105792	563186	570338	None	5083	911	46193	No_constitutive_exon_found_in_species
TGTCAGTAGCTTAATGAGCAACAAATATGATCGCGATCATGTGGGAATAGTA	565811	565896	565946	565894	-1	EQ966242	POSPLDRAFT_105792	563186	570338	None	5083	911	46193	No_constitutive_exon_found_in_species
AGTGTTAAGAGGACCCACGGTCCTCCACCCACTGTGAGCGGGGATTGTAGCG	645843	645934	645793	645845	1	EQ966242	POSPLDRAFT_105813	640205	649698	None	5083	911	46193	No_constitutive_exon_found_in_species
GTGTATAGGAGCTTGAAGTATCAGGTGGTCTGATGTCGTTGGGGGAACAGGG	669755	669937	669987	669935	-1	EQ966242	POSPLDRAFT_105817	662588	670269	None	5083	911	46193	No_constitutive_exon_found_in_species
TGCCAGCACGTGCGCACGCGTATGGCTCTGCAAATGCGACATCGGGGCAGGA	668848	669339	669389	669337	-1	EQ966242	POSPLDRAFT_105817	662588	670269	None	5083	911	46193	No_constitutive_exon_found_in_species
CGAATTGGGTAAGTTGGCACAACCAGAATGGGGGTGACTCTGCGGGGCAGGG	667633	667773	667823	667771	-1	EQ966242	POSPLDRAFT_105817	662588	670269	None	5083	911	46193	No_constitutive_exon_found_in_species
TGCGGGAAAATGCAAACCCCTAATCTGTCGCGTATGTCGGGTGCGGGCAGGG	666382	667577	667627	667575	-1	EQ966242	POSPLDRAFT_105817	662588	670269	None	5083	911	46193	No_constitutive_exon_found_in_species
TATCATATCCTCTAGTATTGGGGACACAATTAGGCTAATCTGGGATGTAGTA	728870	728960	729010	728958	-1	EQ966242	POSPLDRAFT_125371	728627	730080	None	5083	911	46193	No_constitutive_exon_found_in_species
CTACGCAAAATCTGACGAAGTGATGGGCTCAGTGATGCTGTGGGACATAGCC	67827	67950	68000	67948	-1	EQ966243	POSPLDRAFT_93081	61704	69255	None	5083	911	46193	No_constitutive_exon_found_in_species
TTCCCGCATCACCTCTAATGTCAGGTGTGACTGAATGGTCGTGGGAATAGTC	282797	282822	282872	282820	-1	EQ966243	POSPLDRAFT_93130	281096	284199	None	5083	911	46193	No_constitutive_exon_found_in_species
TGAGATAGGTGGATAGACCGGAGTCTGTTGTCTGTGTGCCTGGGCGGTAGGC	357186	357288	357136	357188	1	EQ966243	POSPLDRAFT_93149	355932	357553	None	5083	911	46193	No_constitutive_exon_found_in_species
GGATGCAGTGTTGGCACTATGCTGATGGCGAGCGTGTGGGCGATCGAAAGAA	359804	359831	359754	359806	1	EQ966243	POSPLDRAFT_88078	357870	360645	None	5083	911	46193	No_constitutive_exon_found_in_species
CACTCATCGCGAGCAAGGTGATTTGGCCATCATTTTGGGCGAGTTGATAGAC	502318	502334	502268	502320	1	EQ966243	POSPLDRAFT_93179	502208	505459	None	5083	911	46193	No_constitutive_exon_found_in_species
TCACCGCCTCCGAGCTCCCTCGCGATGACGACGGTGAGCTCGAGGGCGAGAG	507627	507805	507855	507803	-1	EQ966243	POSPLDRAFT_46394	506457	508081	None	5083	911	46193	No_constitutive_exon_found_in_species
CCCCCAATTTCATATCTGCAGTCCATTGATGTGTTGGGGTGGATATGCAGTG	506683	506918	506968	506916	-1	EQ966243	POSPLDRAFT_46394	506457	508081	None	5083	911	46193	No_constitutive_exon_found_in_species
TGTCCAATTTGGGCACGGCTGCTGCTCGCAGGTGAGGATGAGGGTGTCAGGA	634607	634704	634557	634609	1	EQ966243	POSPLDRAFT_93197	632073	635432	None	5083	911	46193	No_constitutive_exon_found_in_species
ATGATATCTTGACCTTGTCTGACGTGTGGACTGCGCCACCACTCGGGGAGGC	671804	671857	671754	671806	1	EQ966243	POSPLDRAFT_93198	670705	672705	None	5083	911	46193	No_constitutive_exon_found_in_species
ATGAGTTCGGCATTATCATAAGCATGTGACTAAGAGAACGAATGGGATAGCT	551393	551473	551343	551395	1	EQ966248	POSPLDRAFT_95251	547351	551473	None	5083	911	46193	No_constitutive_exon_found_in_species
CCTAACTCGATCTAGCTCGTTTGTTAGCATCACCTACACCGAGGGTCCAGCT	555296	555341	555391	555339	-1	EQ966248	POSPLDRAFT_95252	551839	558194	None	5083	911	46193	No_constitutive_exon_found_in_species
CAAGACTACGAATTGCTGTACCCACGGTGCTGACTGGGCCAAATGTAAAGTG	31377	31471	31521	31469	-1	EQ966241	POSPLDRAFT_89721	31377	33220	None	5083	911	46193	No_constitutive_exon_found_in_species
GGGCACGGCCCGCGGAGTCGACTGACGTGGTGCTTTGGGTAATGCGACAGAG	77419	77482	77532	77480	-1	EQ966241	POSPLDRAFT_89722	76911	79210	None	5083	911	46193	No_constitutive_exon_found_in_species
GGTGAGTAGCCGCGCCTAGATTGTATCCCCTTGTTGACACGGGGACGTAGTG	159745	159936	159986	159934	-1	EQ966241	POSPLDRAFT_135062	159315	160288	None	5083	911	46193	No_constitutive_exon_found_in_species
CTCGATAGCGATGCACTTCAACGGCGACCTGCATCGCGGTGCGTGGGCAGGT	452063	452182	452013	452065	1	EQ966241	POSPLDRAFT_101161	451108	452182	None	5083	911	46193	No_constitutive_exon_found_in_species
TCCGCTGTCCTTCTTACTCCCGAATATATGCTCAATATTTGGGGTAATAGCA	470783	470795	470733	470785	1	EQ966241	POSPLDRAFT_101165	470058	471936	None	5083	911	46193	No_constitutive_exon_found_in_species
GTATCCGTCGTCGAAGGCATGCCGTGAGGTTCGATACCTAATCGGGAAAGAC	504329	504525	504279	504331	1	EQ966241	POSPLDRAFT_101169	502829	506212	None	5083	911	46193	No_constitutive_exon_found_in_species
ACCGGGATGTCCGACGAGCTTATCCTCGGCGATGCTTGTACTGGGAACAGTC	691474	691542	691592	691540	-1	EQ966241	POSPLDRAFT_101212	688998	692445	None	5083	911	46193	No_constitutive_exon_found_in_species
TGTCTTCGGAATTTGGGCCAGCGTGATGGCTAACGGCTATGGGATGATAGAA	439165	439278	439115	439167	1	EQ966245	POSPLDRAFT_97020	438863	440210	None	5083	911	46193	No_constitutive_exon_found_in_species
TGTCTTCGGAATTTGGGCCAGCGTGATGGCTAACGGCTATGGGATGATAGGA	473291	473404	473241	473293	1	EQ966245	POSPLDRAFT_97028	472917	474555	None	5083	911	46193	No_constitutive_exon_found_in_species
GTGTCCGTTCTGCATGCTCTGAGCTGACCATGCGGGGTGCGGGGTGGTAGGA	661336	661472	661286	661338	1	EQ966245	POSPLDRAFT_88951	660358	662344	None	5083	911	46193	No_constitutive_exon_found_in_species
CCAATACAACGGCTCTCCTCAGCTTCCCATGACTCCACTGGGCGAAACAGTT	703900	704190	703850	703902	1	EQ966245	POSPLDRAFT_22910	702675	704190	None	5083	911	46193	No_constitutive_exon_found_in_species
ATGTGCGCGCGGGCAGCATTCTGCATGACTGACTTTCCGGGACGGCGAAGGA	214303	214488	214253	214305	1	EQ966246	POSPLDRAFT_94080	211253	214488	None	5083	911	46193	No_constitutive_exon_found_in_species
GCAGCAAGTTGCTGATTTACTCCGTGATCGTCTTCAATCTATGGGCGCAGAG	294825	294924	294974	294922	-1	EQ966246	POSPLDRAFT_94097	292085	295966	None	5083	911	46193	No_constitutive_exon_found_in_species
AGTCTGATAGCGCATATACTCAGCTTAGTGGACACCTGGGGCGATGGCAGGT	368116	368378	368066	368118	1	EQ966246	POSPLDRAFT_94106	363117	375642	None	5083	911	46193	No_constitutive_exon_found_in_species
TTTCACGACGTTTGGACGGCATGTATCGCTGACGGCTCTTGGGGCTACAGGC	369495	369699	369445	369497	1	EQ966246	POSPLDRAFT_94106	363117	375642	None	5083	911	46193	No_constitutive_exon_found_in_species
GACCTCTGTCTCTCGCCTGTCGCGCAGCATCCTGACATTCGGGGATGTAGCA	414937	415066	415116	415064	-1	EQ966246	POSPLDRAFT_119113	414611	416823	None	5083	911	46193	No_constitutive_exon_found_in_species
ACACGACGACGGGGCGCGACTGGCTGCCGTACCCGCTGGACGGGCCGAAGGA	496329	496464	496279	496331	1	EQ966246	POSPLDRAFT_33702	494073	496464	None	5083	911	46193	No_constitutive_exon_found_in_species
CAGGGAGCTGGGACAGTCAGTCTACCGAGCGGACTGGGCGCTGGTGGAAGGG	530986	531137	531187	531135	-1	EQ966246	POSPLDRAFT_25577	530107	531343	None	5083	911	46193	No_constitutive_exon_found_in_species
CTATTTGGTGCACCGTCCCTCGAGAGTTGGACAGAGACTGGGGCGATCAGTG	539794	539860	539744	539796	1	EQ966246	POSPLDRAFT_88307	538157	541453	None	5083	911	46193	No_constitutive_exon_found_in_species
GCTGAACGAAGATCATCCTGTTTTTGGCGTGCATTGATGCTGGGACGCAGGC	567362	567396	567312	567364	1	EQ966246	POSPLDRAFT_94157	566394	567396	None	5083	911	46193	No_constitutive_exon_found_in_species
CCAGCACGAAGTACAATATTTTTGGAGCACAGACTTTACGGGCGGCGCAGCC	624745	624828	624878	624826	-1	EQ966246	POSPLDRAFT_94173	623554	625113	None	5083	911	46193	No_constitutive_exon_found_in_species
ACGGCGGAGACGTGCCAGTGCGCCGGGTCCGCGGCGCCGGGGCGCGCGAGCG	708221	708314	708364	708312	-1	EQ966246	POSPLDRAFT_94186	706353	713065	None	5083	911	46193	No_constitutive_exon_found_in_species
GGATTCCCCAAGGACGTGCATGTCCACGGGTGGGGGATTGGGCTGGAGAGGC	716347	716503	716553	716501	-1	EQ966246	POSPLDRAFT_88321	716347	718431	None	5083	911	46193	No_constitutive_exon_found_in_species
CAGCATATCCCCTGTATCGTAATCGGACTAAAGCTGACACGGGACTGCAGGG	188644	188701	188751	188699	-1	EQ966244	POSPLDRAFT_23796	187641	188917	None	5083	911	46193	No_constitutive_exon_found_in_species
CTGCCGGCGGGTTCTCCGTGCTAGGATATACCTCTGATGTGCGTGGGTAGGG	310449	310506	310556	310504	-1	EQ966244	POSPLDRAFT_103845	304492	311212	None	5083	911	46193	No_constitutive_exon_found_in_species
CCGGCCGGGAGAGCCGCAGGCTGATCCTGATCTGCGCATCGGGCGCGTAGGC	308423	308675	308725	308673	-1	EQ966244	POSPLDRAFT_103845	304492	311212	None	5083	911	46193	No_constitutive_exon_found_in_species
TGGTCCTCGATTGCATTCCGCACTCGTCTCAGTCGTCCCGGGGGTTGTAGAT	428540	428711	428490	428542	1	EQ966244	POSPLDRAFT_103877	427800	431335	None	5083	911	46193	No_constitutive_exon_found_in_species
CTGCCACTGTGCGCGCAGCGCCGTGAGTCGTTTCAGACATTGGGATGCAGTG	564410	564479	564529	564477	-1	EQ966244	POSPLDRAFT_103905	562975	565971	None	5083	911	46193	No_constitutive_exon_found_in_species
GGATCTGATTGGCCTGGGCGCGGCACTGAGGTACTGATCGGGGGCGATAGAC	631219	631420	631470	631418	-1	EQ966244	POSPLDRAFT_103917	627032	632049	None	5083	911	46193	No_constitutive_exon_found_in_species
CTCAACGCGATCGGGCCGGGTAAGTTGCGACGTGCGACGCGGCCGGGCAGGA	630492	630672	630722	630670	-1	EQ966244	POSPLDRAFT_103917	627032	632049	None	5083	911	46193	No_constitutive_exon_found_in_species
CTCCACAGGGACGGGAACCTGTGCTTCTACTGCCACATCAAGGGTCACAGCG	636519	636572	636469	636521	1	EQ966244	POSPLDRAFT_103918	635256	636572	None	5083	911	46193	No_constitutive_exon_found_in_species
GTCGGATGTTCTGTATTGGTGTATATGATATACACTACCGACGGGGATAGCG	685251	685348	685201	685253	1	EQ966244	POSPLDRAFT_103927	683680	685869	None	5083	911	46193	No_constitutive_exon_found_in_species
AAGCTGTGCGATGTCGGGCGCGGGGACGGAATTGACCATTCGGCGGGAAGAC	137307	137381	137431	137379	-1	EQ966247	POSPLDRAFT_88979	134201	137789	None	5083	911	46193	No_constitutive_exon_found_in_species
GGTAAGAATTATCCATAGTTTCGATGAATAACTAACAATGAGGGCGTTAGCA	205449	205648	205698	205646	-1	EQ966247	POSPLDRAFT_97256	204809	206715	None	5083	911	46193	No_constitutive_exon_found_in_species
CGGGGCACCTGGGCCGGCTGCCGGCGGCGGCGGTCGGGGGGCTGGGCGAGCG	245864	246002	246052	246000	-1	EQ966247	POSPLDRAFT_41332	245864	246677	None	5083	911	46193	No_constitutive_exon_found_in_species
TATCAGTAGCGTATGACACACCGTCATTGATAATAACGATGATGGGATAGAC	257565	257785	257515	257567	1	EQ966247	POSPLDRAFT_97265	256311	259367	None	5083	911	46193	No_constitutive_exon_found_in_species
TTCGCTCGATCATGAGTAGCGGAGTATCTTACTAACTCGATCAACGGGAGGA	304377	304569	304619	304567	-1	EQ966247	POSPLDRAFT_31721	302797	304913	None	5083	911	46193	No_constitutive_exon_found_in_species
CTTTGTGAGTTTCCCATCGTCGCTTGCTGATGAGACTCATGGGAAATGAGCA	303998	304123	304173	304121	-1	EQ966247	POSPLDRAFT_31721	302797	304913	None	5083	911	46193	No_constitutive_exon_found_in_species
TGTATCATCATCCCGTTGCGTATGCGGTTGTTAATGGTCAATGGGTACAGTG	323073	323198	323248	323196	-1	EQ966247	POSPLDRAFT_107557	320554	324585	None	5083	911	46193	No_constitutive_exon_found_in_species
CTGAAACCGGCTGTCGGTATGCGCTGAAAACCGCTGAAATGGGGAAACAGGG	358532	358645	358695	358643	-1	EQ966247	POSPLDRAFT_97286	356355	359970	None	5083	911	46193	No_constitutive_exon_found_in_species
TTCGGATTGCCTTAGAGATAATAGGACTGGTCGTGCTTACGGGACATTAGCC	473865	474015	474065	474013	-1	EQ966247	POSPLDRAFT_97303	473164	475145	None	5083	911	46193	No_constitutive_exon_found_in_species
ATGCAGTGCAGCGTCTTGTCCCCGATGCGCGACAATGCTGACCGGGACAGCG	473164	473320	473370	473318	-1	EQ966247	POSPLDRAFT_97303	473164	475145	None	5083	911	46193	No_constitutive_exon_found_in_species
GCTGGCTCGTACATGTACGAAGCGGAATGAATTGATGCGGGAGGGACCAGAC	476738	477058	477108	477056	-1	EQ966247	POSPLDRAFT_97304	476486	478238	None	5083	911	46193	No_constitutive_exon_found_in_species
CTTGGCTGGCTGGTAAGATAATAGGACTGGTCGTGCTTACGGGACATTAGCC	481641	481791	481841	481789	-1	EQ966247	POSPLDRAFT_97305	479352	482214	None	5083	911	46193	No_constitutive_exon_found_in_species
GCTCGTACATGTACGAAGCGGAATGAATTGATGTGGGAGGGACCAGACAGGA	501342	501435	501485	501433	-1	EQ966247	POSPLDRAFT_97306	500866	502605	None	5083	911	46193	No_constitutive_exon_found_in_species
CATCCTCCCACCGCATATCTCCTGCCGCGTATCTGACACTGGGTCGCGAGGG	581870	581995	581820	581872	1	EQ966247	POSPLDRAFT_97316	578641	583753	None	5083	911	46193	No_constitutive_exon_found_in_species
GCCGCCCAGTTCCTCTCTAGTCTCGCAGGCAGGTCCGTAGGGGTGTGTAGAG	587528	587643	587478	587530	1	EQ966247	POSPLDRAFT_97317	587184	588728	None	5083	911	46193	No_constitutive_exon_found_in_species
ACATATCAAGTTGTATGTCCTTCGCGATTCCTGGTACACCCGGGCAACAGCA	602182	602269	602319	602267	-1	EQ966247	POSPLDRAFT_97321	602182	603114	None	5083	911	46193	No_constitutive_exon_found_in_species
GTAGCCAACTCGTACCACTATCGATCTCTCATTCACACCAAGGGCGGCAGCC	132290	132399	132240	132292	1	EQ966251	POSPLDRAFT_100343	131862	134229	None	5083	911	46193	No_constitutive_exon_found_in_species
CCAGCTGACTGGCAGCCCAACCCTGGCTGGACACTGAAGGGAAGCTGCAGAC	225549	225636	225686	225634	-1	EQ966251	POSPLDRAFT_100358	225140	226195	None	5083	911	46193	No_constitutive_exon_found_in_species
CCGGACCGGCGTGCACGGGCATCCCATGAGACACGGTGGGGCAGACGTAGGC	416493	416758	416443	416495	1	EQ966251	POSPLDRAFT_100388	416129	419032	None	5083	911	46193	No_constitutive_exon_found_in_species
CCGCCGATGAAATCATGACCTACGGGCGTAACGGAGTTTTGGGATATTAGGA	31749	31835	31699	31751	1	EQ966252	POSPLDRAFT_87727	31501	33225	None	5083	911	46193	No_constitutive_exon_found_in_species
CTCGCCAATAAAGAGGAGCGAATTTCTACTCATTTCTGCTCAATGGGAAGTA	32520	32556	32470	32522	1	EQ966252	POSPLDRAFT_87727	31501	33225	None	5083	911	46193	No_constitutive_exon_found_in_species
CGGTTGATACCTTCCCGAGTACTTGTCGTTGATACTGATCGGGAACACAGGT	219640	219850	219900	219848	-1	EQ966252	POSPLDRAFT_87735	219640	223484	None	5083	911	46193	No_constitutive_exon_found_in_species
GCTCAGCAGGCCGCTGTTAGCCGTCCTGGGCGTGTCAATGGAACGGGCAGGC	294519	294561	294469	294521	1	EQ966252	POSPLDRAFT_91602	290923	294561	None	5083	911	46193	No_constitutive_exon_found_in_species
GGCGGAATGAATAGACTCGGGCTGACGGGAATGGCTCCCGGGGTGCACAGAT	392451	392616	392401	392453	1	EQ966252	POSPLDRAFT_87743	391712	393074	None	5083	911	46193	No_constitutive_exon_found_in_species
TATCTTTTGCCAGATGGCCTGCAATCCGTTCGAACCTTGGGGTGCCGAAGGC	621243	621261	621311	621259	-1	EQ966252	POSPLDRAFT_91665	621243	622979	None	5083	911	46193	No_constitutive_exon_found_in_species
TCTGAAGATTTAAGATATCCGATACTATACTGCGCTATATGGGAATGCAGGT	61963	62035	62085	62033	-1	EQ966257	POSPLDRAFT_96647	61963	104381	None	5083	911	46193	No_constitutive_exon_found_in_species
GCCGTTTTACTTTTTACTCTGTACGTGTGCACTCATGGACGCCGGGGTAGAG	105791	105926	105741	105793	1	EQ966257	POSPLDRAFT_96648	105465	111435	None	5083	911	46193	No_constitutive_exon_found_in_species
TCTGAAGATTTAAGATATCCGATATTATACTGCGCTATATGGGAATGCAGGT	108352	108420	108302	108354	1	EQ966257	POSPLDRAFT_96648	105465	111435	None	5083	911	46193	No_constitutive_exon_found_in_species
GTCGCCACACTAACGCTGCTCGTCGCGACTATGCTGACACGGGACTGCAGAA	160520	160661	160711	160659	-1	EQ966257	POSPLDRAFT_96657	155379	160929	None	5083	911	46193	No_constitutive_exon_found_in_species
ATCAAGGCACACCAAATCCTGATGAAACTACCTGAACGACAGAGGGATAGGA	244901	245499	244851	244903	1	EQ966257	POSPLDRAFT_96674	243551	245499	None	5083	911	46193	No_constitutive_exon_found_in_species
CGGCGCACGTCCGCTAACGCTCTGTCAAGCTTCGATAACTCGGGGCACAGGC	505179	505305	505355	505303	-1	EQ966257	POSPLDRAFT_134926	500650	505980	None	5083	911	46193	No_constitutive_exon_found_in_species
GCGGCTGGCGCGGGTCTCGGGCGACGCGCGGCTGATGGTGCGGGCGGCAGGC	104150	104201	104251	104199	-1	EQ966250	POSPLDRAFT_93483	104001	105062	None	5083	911	46193	No_constitutive_exon_found_in_species
GTCGGCTCGGTGCGTGGTCACATGCGACGGCCAACACCTGGGGTCCGGAGTG	183173	183281	183123	183175	1	EQ966250	POSPLDRAFT_93501	182422	183281	None	5083	911	46193	No_constitutive_exon_found_in_species
AATGTAAAGGTAGTGATGTAGTAATGTAAGTATAAGGGGTAATGAACAAGTA	217472	217513	217422	217474	1	EQ966250	POSPLDRAFT_93508	215342	218170	None	5083	911	46193	No_constitutive_exon_found_in_species
GAGCAGGTGGGCATGGGTTGAGCGTGCGTGCCCGCTCCCCTTGGGTGAAGAC	266644	266744	266594	266646	1	EQ966250	POSPLDRAFT_93514	266163	269191	None	5083	911	46193	No_constitutive_exon_found_in_species
GTATGCAGGAAGCAATTTTGGTACGTAATATGTGACGAGAGGGACATGAGGG	398737	399039	398687	398739	1	EQ966250	POSPLDRAFT_93542	395651	399982	None	5083	911	46193	No_constitutive_exon_found_in_species
AGGCCTGACTTGTGATGTAGATTGAGCCTTCACTGATATGGGATGAGTAGAA	73241	73309	73191	73243	1	EQ966249	POSPLDRAFT_101646	71883	73309	None	5083	911	46193	No_constitutive_exon_found_in_species
GTTATGTCTTGGCGCTTCGGAACCATCTCAACCATGTCCATGGGTGACAGGA	180796	180907	180957	180905	-1	EQ966249	POSPLDRAFT_101675	179125	181548	None	5083	911	46193	No_constitutive_exon_found_in_species
GTTTTATCCATCGTTCTTGTTGAAACCCATGTTCACGATCACGAGGGCAGGT	365386	365408	365336	365388	1	EQ966249	POSPLDRAFT_57881	363220	366702	None	5083	911	46193	No_constitutive_exon_found_in_species
TGAGTGGCGCTCATTACCATTTGTTCAGTCTCCTGAGGGGAGATCGATAGGA	555285	555887	555937	555885	-1	EQ966249	POSPLDRAFT_101754	554871	556097	None	5083	911	46193	No_constitutive_exon_found_in_species
TGAATCATACTGGATACACATGTCTGTGAATGGATCACTCTGCGGGACAGGC	40848	40918	40798	40850	1	EQ966253	POSPLDRAFT_100655	37228	41119	None	5083	911	46193	No_constitutive_exon_found_in_species
TCTCTACGTAGGCATGCAGCACAGTCTTGAATTATTGGGCGTGTGGACAGGG	49125	49141	49191	49139	-1	EQ966253	POSPLDRAFT_100658	48343	50734	None	5083	911	46193	No_constitutive_exon_found_in_species
TCTCTACGTACGCATGCGGCACAGTATTGACTTATTGGGCGTGTGGGCAGGG	54847	54863	54913	54861	-1	EQ966253	POSPLDRAFT_100660	54244	55984	None	5083	911	46193	No_constitutive_exon_found_in_species
ATCACCGAAGTACTGAGCTTTTGTAGATGCTCATGACCATGGGGCTACAGCG	124298	124340	124390	124338	-1	EQ966253	POSPLDRAFT_100678	120154	125843	None	5083	911	46193	No_constitutive_exon_found_in_species
TCTAATCTGATCGTACAGTAGATAACAATGTGTCCGTATCGGGCAAGTAGTA	171644	172135	171594	171646	1	EQ966253	POSPLDRAFT_100683	171513	172657	None	5083	911	46193	No_constitutive_exon_found_in_species
GGGCTGCTGACCCGGGCGATATGCGAGGGCTACATGACGGCTGGGTGAAGAG	172380	172657	172330	172382	1	EQ966253	POSPLDRAFT_100683	171513	172657	None	5083	911	46193	No_constitutive_exon_found_in_species
ATCCTCGAACTGATCCCGAGTACGCGTCTGCAACGCATGAGGGAAATTAGCG	373297	373416	373466	373414	-1	EQ966253	POSPLDRAFT_100723	372160	374036	None	5083	911	46193	No_constitutive_exon_found_in_species
CAGAGACGCTAATGATGAGGCTGAGCAGGCAACTCTGAAGCGTGGGTGAGGC	489348	489764	489298	489350	1	EQ966253	POSPLDRAFT_100752	489022	490259	None	5083	911	46193	No_constitutive_exon_found_in_species
CGGACTGCGCGGAGAGCATGCGCGTAAGGGTGTTCGCCGTGGGTTGGCAGAT	512787	512911	512737	512789	1	EQ966253	POSPLDRAFT_100755	502421	513073	None	5083	911	46193	No_constitutive_exon_found_in_species
GTTAGGACATTAAATTCGAAGTCGGATGACTTGTTATTGGGGATATGTAGGT	574609	574713	574559	574611	1	EQ966253	POSPLDRAFT_100765	574172	576260	None	5083	911	46193	No_constitutive_exon_found_in_species
ATGTAGGTGATCCCTTCTGAGCCGAATTTACCCTGGTTCACAGGGCGCAGGG	11690	11821	11640	11692	1	EQ966254	POSPLDRAFT_22724	10865	12526	None	5083	911	46193	No_constitutive_exon_found_in_species
ATTCAATAGCTGGCTATTACGTGTCGATCGTGCTCACGGGAAATGTATAGGG	179389	179466	179516	179464	-1	EQ966254	POSPLDRAFT_94463	177865	179949	None	5083	911	46193	No_constitutive_exon_found_in_species
AAGGTAGCCCATCTGTCAAAAATGTGGACGTGTCTTACGAGGGAGCTCAGGA	316735	316870	316920	316868	-1	EQ966254	POSPLDRAFT_94498	316576	318203	None	5083	911	46193	No_constitutive_exon_found_in_species
TGCGTAAGTACATCGGTCGTTCATGTTGCGCGTAACTGACGAGGGTTCAGGA	505658	505778	505608	505660	1	EQ966254	POSPLDRAFT_94540	503392	509871	None	5083	911	46193	No_constitutive_exon_found_in_species
CGCCCGGCGGGATAGTCAAGAACTCGGTTGCGGTAGCACCCGTGGGAAAGGG	525335	525412	525462	525410	-1	EQ966254	POSPLDRAFT_88395	524725	527230	None	5083	911	46193	No_constitutive_exon_found_in_species
TAGTATTGAAAAGGTAAGTAAGTACATGAGCTTACTGACCTAGGGACAAGAG	217607	217736	217557	217609	1	EQ966258	POSPLDRAFT_91871	216440	217842	None	5083	911	46193	No_constitutive_exon_found_in_species
GTGGTCTTGCAAATCAAAGCTGCTTGCGAGTGCTGATCTTGGGTGTGCAGAT	301079	301185	301235	301183	-1	EQ966258	POSPLDRAFT_91883	300284	302164	None	5083	911	46193	No_constitutive_exon_found_in_species
TGAGTCTCTCTCATCTATCCACCGCCCGTCTTAACCTACGGGCGACACAGGA	360001	360156	359951	360003	1	EQ966258	POSPLDRAFT_91894	359680	361746	None	5083	911	46193	No_constitutive_exon_found_in_species
CAGTGGCCCAACATTAGACTTTTCGTATTTAAGCTGAGGGATGAAATCAGGG	420245	420323	420373	420321	-1	EQ966258	POSPLDRAFT_91907	419622	421497	None	5083	911	46193	No_constitutive_exon_found_in_species
TTGCGGGAGTCGTAATCATGAGAGAGGTCATGAAATTCCCAAGGGCATAGTT	507738	507788	507688	507740	1	EQ966258	POSPLDRAFT_91931	507579	508996	None	5083	911	46193	No_constitutive_exon_found_in_species
AAGCGTCTACGTGCAAGCTATCGGAGTATTACTAGCTACCGTGTGGGCAGCC	148015	148224	148274	148222	-1	EQ966256	POSPLDRAFT_106309	148015	149224	None	5083	911	46193	No_constitutive_exon_found_in_species
GGGTCTAGTTCTGAAACTTATCTGTCATCAGCTAACGTGGGGAAATCCAGCG	287154	287510	287560	287508	-1	EQ966256	POSPLDRAFT_106334	287101	289380	None	5083	911	46193	No_constitutive_exon_found_in_species
GCGAGGAGGGTGTCGCACGAGGCTGGCCGTCACGGAAGCCTAACGGGCAGGT	385552	385935	385502	385554	1	EQ966256	POSPLDRAFT_106354	379821	385935	None	5083	911	46193	No_constitutive_exon_found_in_species
CACATTATAATGACGTCTGAACTGATCTCACCTCTTTTTATGGGATGCAGAA	495758	495980	495708	495760	1	EQ966256	POSPLDRAFT_106378	494995	499834	None	5083	911	46193	No_constitutive_exon_found_in_species
GTATGGCTGTGCGTCGGAGTGCTACGTCATGTATTGACGGGACAACGCAGGC	574895	575015	574845	574897	1	EQ966256	POSPLDRAFT_106397	572917	575391	None	5083	911	46193	No_constitutive_exon_found_in_species
GGGACGACATTATCGCCGCGGGGGGGACGGAGGACGCTGCGGGGGCGGAGGC	89815	89926	89976	89924	-1	EQ966255	POSPLDRAFT_102367	88612	90494	None	5083	911	46193	No_constitutive_exon_found_in_species
TGAGGTCCCTAGGGCAGCAGAGGCTGGTTTATATACATGGGAAGATTTAGGG	88719	88789	88839	88787	-1	EQ966255	POSPLDRAFT_102367	88612	90494	None	5083	911	46193	No_constitutive_exon_found_in_species
CGCTGTCATCTCATTGGTTCGCGAGCCTACGCCACTGACTGGGAATGCAGTC	315074	315209	315259	315207	-1	EQ966255	POSPLDRAFT_102404	313304	315430	None	5083	911	46193	No_constitutive_exon_found_in_species
CCCGATCTGAATGAGTGATGTGGGCACTGAGTGTTCAAGACGGTGGGTAGAG	458786	458847	458897	458845	-1	EQ966255	POSPLDRAFT_102436	458256	459317	None	5083	911	46193	No_constitutive_exon_found_in_species
GACTTCTATTTGCTACTGACTGCGGGTCCTGAGTTCCTTGGGGCGACTAGAC	459989	459991	459939	459991	1	EQ966255	POSPLDRAFT_102437	459837	465306	None	5083	911	46193	No_constitutive_exon_found_in_species
GTCGACGAGCCTCCGCGCCCCCTTCTATGACGGCCTCTCGATGGGGCCAGCC	184595	184791	184545	184597	1	EQ966260	POSPLDRAFT_102985	183435	184791	None	5083	911	46193	No_constitutive_exon_found_in_species
GCGTCCGGTCGCTCTACAGGAGGTAAGCATATGTACAGTACAAGGGGCAGTA	400626	400707	400757	400705	-1	EQ966260	POSPLDRAFT_103017	400377	405446	None	5083	911	46193	No_constitutive_exon_found_in_species
AGTCACAGACTCATGTCTCAGTGTGACATAACCGTGACCTGGGGTGACAGCC	519130	519147	519197	519145	-1	EQ966260	POSPLDRAFT_103036	512532	520104	None	5083	911	46193	No_constitutive_exon_found_in_species
GACCGAACGACTCAGGCTCGCCTAACTCGTTTGACATGCGACGGGTGAAGGT	515996	516079	516129	516077	-1	EQ966260	POSPLDRAFT_103036	512532	520104	None	5083	911	46193	No_constitutive_exon_found_in_species
CTCCAAGGTATGATGAAGCATGGATGCGCTCCGCTGGTCGTACGGGACAGGA	132329	132398	132448	132396	-1	EQ966264	POSPLDRAFT_97121	132285	134074	None	5083	911	46193	No_constitutive_exon_found_in_species
GTTGATTCCTACAAGTGACAAGTCGATGCGCTACCTGCGTCAACGGGTAGTG	154257	155302	154207	154259	1	EQ966264	POSPLDRAFT_97128	153928	155302	None	5083	911	46193	No_constitutive_exon_found_in_species
AGGACCAGCTCATCAGTACATGAAGAGCTACTACGTGAAAATGCGGGAAGGA	237187	237454	237504	237452	-1	EQ966264	POSPLDRAFT_97144	235614	238705	None	5083	911	46193	No_constitutive_exon_found_in_species
CTTTAAGAGTAAACGGTATGCCTTTTATTGCGACCTTTAACATGGGGCAGTG	323463	323578	323628	323576	-1	EQ966264	POSPLDRAFT_97158	316529	328571	None	5083	911	46193	No_constitutive_exon_found_in_species
TGAAAAAGTGGATGCGGGACGCTCTTGGCGGCTGACTGGGTGAAGTACAGGC	454074	454223	454273	454221	-1	EQ966264	POSPLDRAFT_97193	453275	454507	None	5083	911	46193	No_constitutive_exon_found_in_species
TGGCGATTCAAAGATCCCGTCTGTGCTATGGTACGATTAAGCGGGCGAAGTT	221296	221375	221425	221373	-1	EQ966259	POSPLDRAFT_100868	220341	221643	None	5083	911	46193	No_constitutive_exon_found_in_species
ATTGTATGTCTTGTCGATATCTGAGACGATGTTAGCTGATGGGCAAGCAGGT	220617	220640	220690	220638	-1	EQ966259	POSPLDRAFT_100868	220341	221643	None	5083	911	46193	No_constitutive_exon_found_in_species
CTCTGTAAGTACTCCTCAACCAAGAGACACCTTTTCTGATCTGGGGACAGGA	340564	340718	340514	340566	1	EQ966259	POSPLDRAFT_100897	338655	340855	None	5083	911	46193	No_constitutive_exon_found_in_species
TTCATCTTCATATTCTATATGGCTCATTTTCAACCCATGGGCGAATGCAGAA	345511	345523	345573	345521	-1	EQ966259	POSPLDRAFT_134729	344697	345766	None	5083	911	46193	No_constitutive_exon_found_in_species
TGCATGATTGTTGTCGTTCGACTCTTAATTGACCGGGCGGCGTGGGGCAGGG	366172	366223	366273	366221	-1	EQ966259	POSPLDRAFT_122692	365455	367197	None	5083	911	46193	No_constitutive_exon_found_in_species
GCGCCGCAAAGCAGCCTGTAGTAGCGACGTACTGACGGCGTGGGCGACAGCA	380902	381032	381082	381030	-1	EQ966259	POSPLDRAFT_30323	377801	381234	None	5083	911	46193	No_constitutive_exon_found_in_species
CGCGGCAATCCATTCATGTACTCTCACCTTACTCACTGACGGCCGGGTAGTG	393342	393422	393472	393420	-1	EQ966259	POSPLDRAFT_100909	392115	394367	None	5083	911	46193	No_constitutive_exon_found_in_species
CGTGTCGGTCCATCCGTGTGCTCTCACCTTACTCACCGATGGTCGGGTAGTG	494887	494922	494837	494889	1	EQ966259	POSPLDRAFT_100932	494313	496195	None	5083	911	46193	No_constitutive_exon_found_in_species
AGGAGGATGCCGTCGTGCGTGAATATAGCGACCATGTGTCGTGGGTGCAGAA	161340	161387	161437	161385	-1	EQ966262	POSPLDRAFT_95617	158419	166051	None	5083	911	46193	No_constitutive_exon_found_in_species
TGTACGTCAGTTCACTTTCGAATGTGAATACTCACTGACCGGGATGACAGGG	167759	168257	167709	167761	1	EQ966262	POSPLDRAFT_95618	166899	168811	None	5083	911	46193	No_constitutive_exon_found_in_species
GCACGGGCTCGGGTACCGGGCCTGGGCGACTGAATGGATGGGGGAGATAGGA	187295	187576	187245	187297	1	EQ966262	POSPLDRAFT_127378	185553	191280	None	5083	911	46193	No_constitutive_exon_found_in_species
TGCGCGTTCCGGAAGAGAACATCATCGGTGGCGAGGGCAAGGGTTACAAGGC	283043	283477	283527	283475	-1	EQ966262	POSPLDRAFT_88631	282914	284238	None	5083	911	46193	No_constitutive_exon_found_in_species
ACGCCCCGTGTATCCGATCGCGGGATGTTGAGATGCGTTGGGGGATCTAGTG	408979	409197	409247	409195	-1	EQ966262	POSPLDRAFT_95663	408337	409285	None	5083	911	46193	No_constitutive_exon_found_in_species
CCAGCAACGGGCCCGAGGGCGCCGAAACCAACTGCTGAGAGGGCGAAAAGGA	420406	420687	420356	420408	1	EQ966262	POSPLDRAFT_95668	419007	422054	None	5083	911	46193	No_constitutive_exon_found_in_species
GGTTCAAGGGAGGAGGGGATGTAGGACCAATGTTAACGGGAAGAATGCAGGC	481984	482043	481934	481986	1	EQ966262	POSPLDRAFT_88639	481678	483567	None	5083	911	46193	No_constitutive_exon_found_in_species
GCTTTCAGCTGTCCTTTCACTTTACCAACCTGACACGCGAGGGTTAATAGGC	482295	482367	482245	482297	1	EQ966262	POSPLDRAFT_88639	481678	483567	None	5083	911	46193	No_constitutive_exon_found_in_species
GATATTTCCCTGTCGCTTGACCTCAAGTCGCGACACAATGGGAACGCAAGGC	19392	20646	20696	20644	-1	EQ966263	POSPLDRAFT_29178	19392	28511	None	5083	911	46193	No_constitutive_exon_found_in_species
TCTCGTAGCAGAATGAATCTCATAATGCGAACTGACGTTGGGGTGGATAGTT	104161	104313	104111	104163	1	EQ966263	POSPLDRAFT_100517	103092	104416	None	5083	911	46193	No_constitutive_exon_found_in_species
CGCATATAAGTTGGGTGCAAAATTGCATATTCTGAGATGTGGGGCATTAGAT	134676	135036	134626	134678	1	EQ966263	POSPLDRAFT_100522	134346	139792	None	5083	911	46193	No_constitutive_exon_found_in_species
CTATACGCTCTCTCCTGATCTACACATGACATTCTCTTGGGGTTGAGCAGGC	411105	411264	411314	411262	-1	EQ966263	POSPLDRAFT_100576	410025	412180	None	5083	911	46193	No_constitutive_exon_found_in_species
GGTATGTGGGTACCGCACTGGCCACTGATAATATTTGCTCGGGCGTGCAGGT	10568	10751	10518	10570	1	EQ966261	POSPLDRAFT_90895	9959	10862	None	5083	911	46193	No_constitutive_exon_found_in_species
TGAGTGTCTGCCGGCCGGTGCCAGCGCGCGCTGATGGGCCGATTGGGCAGGC	139790	139904	139740	139792	1	EQ966261	POSPLDRAFT_90909	138256	139904	None	5083	911	46193	No_constitutive_exon_found_in_species
TGAGTGTCTGCCGGCCGGTGCCAGCGCGCGCTGATGGGCCGATTGGGCAGGC	148705	148822	148655	148707	1	EQ966261	POSPLDRAFT_125902	147171	151749	None	5083	911	46193	No_constitutive_exon_found_in_species
CTGAATGACGTGCTTGATTTGTGAGTGGCATCGCTCTCATGAGGGGACAGGT	149246	149305	149196	149248	1	EQ966261	POSPLDRAFT_125902	147171	151749	None	5083	911	46193	No_constitutive_exon_found_in_species
GTGCAGCAACCGTCATCTTGGGCTGCAGTGATTGACTATACGGGCAGCAGAG	149967	150153	149917	149969	1	EQ966261	POSPLDRAFT_125902	147171	151749	None	5083	911	46193	No_constitutive_exon_found_in_species
TTTGCTACTACAATGCATTGAGAAGACGATTGATTGCATCGGGGATTTAGCA	347542	347629	347679	347627	-1	EQ966261	POSPLDRAFT_43190	347347	349263	None	5083	911	46193	No_constitutive_exon_found_in_species
ACTGACGACATGTGTGCGACAGGTGATGGAGCTGTTGATCGGGTGTCGAGGA	393939	394039	394089	394037	-1	EQ966261	POSPLDRAFT_90969	393688	395320	None	5083	911	46193	No_constitutive_exon_found_in_species
TCGGACATAGTCAGAATTCTCGTCGCGCTTATCCGAGGGTGGAGCCGTAGAG	49863	50210	50260	50208	-1	EQ966267	POSPLDRAFT_104242	49291	50989	None	5083	911	46193	No_constitutive_exon_found_in_species
TATGCCCGCTCTGGACGCGATCACTGACTATGACGTGGTTGGGAAAACAGAT	207505	207620	207455	207507	1	EQ966267	POSPLDRAFT_104262	206219	208043	None	5083	911	46193	No_constitutive_exon_found_in_species
TACGTTTATCTCGTTCGACCACCGCTCTAGATACTCATTGGGGAGTGCAGCG	336770	336932	336720	336772	1	EQ966267	POSPLDRAFT_19535	333293	337809	None	5083	911	46193	No_constitutive_exon_found_in_species
CCGAGAGCGGTGTCGTGCTGAGCAATGACCCGTGTGAGGCGGGGTTGCAGTG	505167	505197	505117	505169	1	EQ966267	POSPLDRAFT_90415	503061	505772	None	5083	911	46193	No_constitutive_exon_found_in_species
CAAGCGTGTATTGGCCGCCTTGCTACTTGTATGTGCCACGGGAGCAATAGTC	133848	133999	134049	133997	-1	EQ966266	POSPLDRAFT_99022	132938	134620	None	5083	911	46193	No_constitutive_exon_found_in_species
GCTTGCCTTGCGTGTCGCTGGGGGAGAGGGCGCTGAGTGGGAGCGTGCAGAT	212686	212817	212636	212688	1	EQ966266	POSPLDRAFT_99035	210426	213121	None	5083	911	46193	No_constitutive_exon_found_in_species
GCGTTCCGGACCAGACACATTACATGAGCTGACAGATGCATGGGTGGTAGGT	347393	347417	347467	347415	-1	EQ966266	POSPLDRAFT_99062	346418	347955	None	5083	911	46193	No_constitutive_exon_found_in_species
TAAGTACACCACTTGTTCTTGTTCCTGCTCAAGCTGGACTCTGGGAACAGAT	364665	364814	364615	364667	1	EQ966266	POSPLDRAFT_31744	364078	366169	None	5083	911	46193	No_constitutive_exon_found_in_species
GTCAGCTGCGGGACTGCTTTCATTGCTATTCCCTTCTCACTGCGGGATAGAC	391342	391400	391450	391398	-1	EQ966266	POSPLDRAFT_54577	389414	391879	None	5083	911	46193	No_constitutive_exon_found_in_species
TCCGGCGCTCAATTCAGCTACAGGCGGAGAACTCACTAGTATGCAGGGAGCT	390580	390899	390949	390897	-1	EQ966266	POSPLDRAFT_54577	389414	391879	None	5083	911	46193	No_constitutive_exon_found_in_species
ATTTCTCATTTGGCATCTCGTGATTGTAGCATCTTTTGGGGGTCCGAGAGTC	390141	390274	390324	390272	-1	EQ966266	POSPLDRAFT_54577	389414	391879	None	5083	911	46193	No_constitutive_exon_found_in_species
TGTTCGGGTGCTCAACATGCACCCCACACCCCACTCTGACAGGGATAAAGAT	428720	428900	428950	428898	-1	EQ966266	POSPLDRAFT_99078	426270	429611	None	5083	911	46193	No_constitutive_exon_found_in_species
TTGTGTCATGTTTCACCTCCGCAGATGTAGGATCTAACCGCAGTGGGCAGGT	275147	275303	275097	275149	1	EQ966268	POSPLDRAFT_100013	274824	276427	None	5083	911	46193	No_constitutive_exon_found_in_species
ATCAGCCGCGATGCACTATGAGAGGAGTGAGGTAGGATGGGAGACAGCAGCT	373219	373435	373485	373433	-1	EQ966268	POSPLDRAFT_100030	370203	374322	None	5083	911	46193	No_constitutive_exon_found_in_species
ATACTGCACGCAGAAGATGCATTACGGGCTCCCGACTGCGGGCGGCATAGAA	389010	389068	388960	389012	1	EQ966268	POSPLDRAFT_100035	388823	391030	None	5083	911	46193	No_constitutive_exon_found_in_species
GGCTCACCCCTTCACTGTCTGATCGAGGTATGTGTGAGGGCTGGGAACAGAG	71356	71501	71551	71499	-1	EQ966269	POSPLDRAFT_93278	68480	75640	None	5083	911	46193	No_constitutive_exon_found_in_species
GACGCGCAGACAAACGCACCTTAACATATCCTTGATGAAATGAGGGCAAGTG	148207	148370	148420	148368	-1	EQ966269	POSPLDRAFT_93291	146042	152118	None	5083	911	46193	No_constitutive_exon_found_in_species
GTATGCCTGCACCTGTATGACTGCAGACACTCTGCTGACATGGGGGCCAGTG	217098	217151	217048	217100	1	EQ966269	POSPLDRAFT_93306	216532	217974	None	5083	911	46193	No_constitutive_exon_found_in_species
TCACTGCGATCGACGCGCCGCCGCTGACCGTGCTGTACACAACCGGGCAGAC	387522	387591	387641	387589	-1	EQ966269	POSPLDRAFT_93330	387167	388846	None	5083	911	46193	No_constitutive_exon_found_in_species
GGAGGAGGAGGAGGAGAGCGCATCGTCTGGGGTGGTTGTGTATACGGGAGAT	457220	457667	457170	457222	1	EQ966269	POSPLDRAFT_93339	456976	458346	None	5083	911	46193	No_constitutive_exon_found_in_species
TGGCACAAGGCCGAGCTGAAAACACTGACGTACTGCTCGAGGGGTTACAGAC	471090	471189	471239	471187	-1	EQ966269	POSPLDRAFT_93341	469478	477635	None	5083	911	46193	No_constitutive_exon_found_in_species
GGCAGAAGCCTGCCGGTGTTCATCAGCACACAACTACCCAGAGGGCATAGGA	32490	32670	32720	32668	-1	EQ966265	POSPLDRAFT_94606	25387	32925	None	5083	911	46193	No_constitutive_exon_found_in_species
TGTCCGATTTGGACACGGCTGCTGCTCGCAGGTGAGGATGAGGGTGTCAGGA	86287	86384	86237	86289	1	EQ966265	POSPLDRAFT_94618	85692	87107	None	5083	911	46193	No_constitutive_exon_found_in_species
CTCGATCAGCGTCTAGATCTAGTATCCGTTCAAGCAATGGAAGGGCACAGGA	114013	114124	114174	114122	-1	EQ966265	POSPLDRAFT_94621	111667	114914	None	5083	911	46193	No_constitutive_exon_found_in_species
CCTTGCGTGCGCGTGCGCCCGCCCGTGTGCTGATGCGGGGACAACGGCAGAC	320827	320995	320777	320829	1	EQ966265	POSPLDRAFT_42298	320474	320995	None	5083	911	46193	No_constitutive_exon_found_in_species
CCGCGCCGCTGAGCGCCGCGGCGCTCACGGTGCCCGCCTCGGGCACGGAGGT	108616	108870	108566	108618	1	EQ966272	POSPLDRAFT_89702	107780	109092	None	5083	911	46193	No_constitutive_exon_found_in_species
TTTCCTCATTGCGCTCTTAGTGGTATAAACGCATGAATATCATGGGACAGCT	129804	130001	129754	129806	1	EQ966272	POSPLDRAFT_100982	128340	131874	None	5083	911	46193	No_constitutive_exon_found_in_species
CTGAATGACGTGCTTGATTTGTGAGTGGCATCGCTCTCATGAGGGAACAGGT	385362	385421	385471	385419	-1	EQ966272	POSPLDRAFT_101025	382988	386969	None	5083	911	46193	No_constitutive_exon_found_in_species
GAGTGCAGCAGCCGTTCGTCTTGGGCTGCAGCGACTGAGTGTATGGGCAGCA	384513	384702	384752	384700	-1	EQ966272	POSPLDRAFT_101025	382988	386969	None	5083	911	46193	No_constitutive_exon_found_in_species
GAGAGACTTGTCCTTTTGTGATTTATCTCGTTTCTGACCTGTGCGGGTAGTA	425751	425842	425701	425753	1	EQ966272	POSPLDRAFT_101032	424752	425842	None	5083	911	46193	No_constitutive_exon_found_in_species
TCGGTAAATCGGCGAGACGCTGACGAGATGGATGCTGTGCGGACGGGCAGGG	256650	256729	256600	256652	1	EQ966270	POSPLDRAFT_129218	256230	259235	None	5083	911	46193	No_constitutive_exon_found_in_species
TGAGTCTTAAGTAATGGGTGAGGTTCTTCCGTGTTGACCACGATGGGTAGAC	148777	148915	148965	148913	-1	EQ966271	POSPLDRAFT_135129	147897	149481	None	5083	911	46193	No_constitutive_exon_found_in_species
GTGGATGCGCAAGAAGAGTGGCCGGATGATATCAGTGGATGGGTTGGCAGCG	181433	181538	181383	181435	1	EQ966271	POSPLDRAFT_91204	177460	184648	None	5083	911	46193	No_constitutive_exon_found_in_species
GAGGAGCAGGCGAGGAGGTCGCGACGGTTGCCATAACGGGGTGATTGAAGGG	182173	182551	182123	182175	1	EQ966271	POSPLDRAFT_91204	177460	184648	None	5083	911	46193	No_constitutive_exon_found_in_species
GATAGGCACCTTGTTGGACTCATATCGATGTATACGTATCGCGGGTGCAGCA	187991	188194	188244	188192	-1	EQ966271	POSPLDRAFT_91205	187229	188530	None	5083	911	46193	No_constitutive_exon_found_in_species
AGACCGATGCATAGGAGCGTCCTCGGTGGCGGGCAAGCAGGGTGAGTGAGCC	264365	264479	264529	264477	-1	EQ966271	POSPLDRAFT_35598	264244	265080	None	5083	911	46193	No_constitutive_exon_found_in_species
CGTCCGCTCACTCTGATGGCGTTGTGGCCTGAATGGGATGTATGGGTAAGCG	414054	414165	414215	414163	-1	EQ966271	POSPLDRAFT_91240	412374	414836	None	5083	911	46193	No_constitutive_exon_found_in_species
GGCGACGACGGACATGCACGCGACCATGGTCTGTGTGGGTGGGGGGGTAGGG	231738	231903	231688	231740	1	EQ966273	POSPLDRAFT_93397	230241	232889	None	5083	911	46193	No_constitutive_exon_found_in_species
CTCTGTATGACCCTAGGTATATAAAATGCATTACTTACGGGACTGTAAAGTG	333188	333269	333319	333267	-1	EQ966273	POSPLDRAFT_93418	330855	333470	None	5083	911	46193	No_constitutive_exon_found_in_species
CAGTCCGGTCAGTATCAACTCCGGAGAATTTGTACTCATGGGTATAGCAGTA	331418	331514	331564	331512	-1	EQ966273	POSPLDRAFT_93418	330855	333470	None	5083	911	46193	No_constitutive_exon_found_in_species
GTCTCAGTTTTTGCTGCTTTGCGAGTCTATGCCATATTCAACCGGGATAGAT	361034	361089	361139	361087	-1	EQ966273	POSPLDRAFT_93425	360379	361482	None	5083	911	46193	No_constitutive_exon_found_in_species
GCTTCCATTATCCTCGCATGTTGAGACCACATTTCGGGATATAAAACTAGGC	378652	378884	378934	378882	-1	EQ966273	POSPLDRAFT_93428	376711	382490	None	5083	911	46193	No_constitutive_exon_found_in_species
GTCCCTTTGTTAGACGTGGCCATGGGATACGCTGACGACTGGACGGGAAGTG	393644	393671	393721	393669	-1	EQ966273	POSPLDRAFT_93431	391932	395328	None	5083	911	46193	No_constitutive_exon_found_in_species
CCCGGGTCCCAGAACCCATGGCGGACGCGCCTAGGCATCGGGATGTGCAGGA	416042	416466	416516	416464	-1	EQ966273	POSPLDRAFT_93437	416042	416986	None	5083	911	46193	No_constitutive_exon_found_in_species
GTGCGGACCAAAGCGGCTCGCTGGGTGCGTTGGGTGTGAGCGGGATGCAGGA	161267	161346	161217	161269	1	EQ966274	POSPLDRAFT_102666	157515	167273	None	5083	911	46193	No_constitutive_exon_found_in_species
CTGCGATGCGCCAGCGACTTGGCGTGGAGGGTGCTGACCGGGTGGTGCAGGA	161647	161763	161597	161649	1	EQ966274	POSPLDRAFT_102666	157515	167273	None	5083	911	46193	No_constitutive_exon_found_in_species
CTGCGATGCGCCAGCGACTTGGCGCGGAGGGTGCTGACCGGGTGGCGCAGAA	169650	169766	169600	169652	1	EQ966274	POSPLDRAFT_102667	167876	171428	None	5083	911	46193	No_constitutive_exon_found_in_species
GCCTGCGTCATGTGTGTATTGCGCGGCACTAGAGCGCATGGGATGACTAGGC	172400	172654	172704	172652	-1	EQ966274	POSPLDRAFT_102668	172080	173318	None	5083	911	46193	No_constitutive_exon_found_in_species
AGGCACACAGCCCTGTCTTGAACACTTTGCGCGCGATTGGGCAACTGAAGAG	249225	249299	249175	249227	1	EQ966274	POSPLDRAFT_20071	246919	253053	None	5083	911	46193	No_constitutive_exon_found_in_species
CTACTACTCGTGTTGGTGTGTGCAGACTTCTCAAGATGACCGGGGTGTAGCT	311732	311763	311813	311761	-1	EQ966274	POSPLDRAFT_102696	310567	312646	None	5083	911	46193	No_constitutive_exon_found_in_species
ATGTATCTAATTGGCAGTCAGTCTTTCTGCTACTAATCTGGGGTGTTAAGTG	371091	371178	371228	371176	-1	EQ966274	POSPLDRAFT_102711	369837	373176	None	5083	911	46193	No_constitutive_exon_found_in_species
GCATTGGTAAGTAGGTAAGTAATACATGAGCTTACTGACCTGGGGACAAGAG	41818	41947	41997	41945	-1	EQ966277	POSPLDRAFT_104562	41711	42789	None	5083	911	46193	No_constitutive_exon_found_in_species
CCAATTCAACGGCTCTCCTCAGCTACCCATGACTCCGCTGGGCGAAACAGTT	72344	72634	72294	72346	1	EQ966277	POSPLDRAFT_22870	71118	72634	None	5083	911	46193	No_constitutive_exon_found_in_species
GTCCATGATGCGCGATCCTGGTATCTTATGTCAAACTTATTGGGAAATAGGA	116814	117176	117226	117174	-1	EQ966277	POSPLDRAFT_104578	116814	119983	None	5083	911	46193	No_constitutive_exon_found_in_species
GGTGTGTTGCCTTAGTCTCACTGTAGATCAATTCTCTCAACATGGGATAGAT	275694	275737	275787	275735	-1	EQ966277	POSPLDRAFT_129974	274075	276925	None	5083	911	46193	No_constitutive_exon_found_in_species
ATTGGCCTGATCAATGATCGGGATAAATGATGCCATCCACGTGAGGGTAGGT	346080	346250	346300	346248	-1	EQ966277	POSPLDRAFT_104629	344328	346952	None	5083	911	46193	No_constitutive_exon_found_in_species
ACCGTTATCGTTTGATGGTGGAAAGAGTCTATTTTCCATTTGGGATGCAGGA	67145	67212	67095	67147	1	EQ966275	POSPLDRAFT_94216	66386	67212	None	5083	911	46193	No_constitutive_exon_found_in_species
AGTATAGAGTACAAGGGCCACAAGTAATAAACGCACTACAAGACGGGTAGTT	164485	164896	164435	164487	1	EQ966275	POSPLDRAFT_94237	163922	164896	None	5083	911	46193	No_constitutive_exon_found_in_species
AGCGGACTTACGTAGACCATCCCTGGTGGCTCATGAGGGACGGGCAGCAGGT	248967	249040	248917	248969	1	EQ966275	POSPLDRAFT_94251	248316	250770	None	5083	911	46193	No_constitutive_exon_found_in_species
ACCATTGCTGACGTAGGGCCGGCGGCACGTTAGACTAAGGATTGGGATAGGC	306034	306135	306185	306133	-1	EQ966275	POSPLDRAFT_94258	305881	307560	None	5083	911	46193	No_constitutive_exon_found_in_species
ATCAGCCGCGATGCACTATGAGAGGAGTGATGTAGGACGGGAGACAGCAGCT	343761	343977	344027	343975	-1	EQ966275	POSPLDRAFT_94267	342755	345729	None	5083	911	46193	No_constitutive_exon_found_in_species
AGTGACAGGTGCTGATGAGTCCCGGTCAGCTACATATTCGGGTGGGGCAGAC	349239	349524	349189	349241	1	EQ966275	POSPLDRAFT_94268	347147	349816	None	5083	911	46193	No_constitutive_exon_found_in_species
AAAGTGTATGTCATTAGTATCCGCTATAGTGAGCCTTTCTGATGGGCTAGAT	400687	401179	400637	400689	1	EQ966275	POSPLDRAFT_94282	399258	401407	None	5083	911	46193	No_constitutive_exon_found_in_species
GGGGTTCGATTAGGGCACAGTTGCCGATCACAGCTGAAGAAAGGGGCTAGGT	12693	12816	12643	12695	1	EQ966278	POSPLDRAFT_96736	10336	13090	None	5083	911	46193	No_constitutive_exon_found_in_species
TATAATCTGTCTCTCTAGTCCCTTTAGGTCGCACCCAGGTTAGGGGTTAGGG	58172	59738	59788	59736	-1	EQ966278	POSPLDRAFT_96740	57012	60706	None	5083	911	46193	No_constitutive_exon_found_in_species
GTGGCGGACGAGGGCGAGAGCAACAGCGGCGGCTGAGGGCGACGGCGCAGGT	271551	271971	271501	271553	1	EQ966278	POSPLDRAFT_96777	267364	271971	None	5083	911	46193	No_constitutive_exon_found_in_species
CACGACAGCTTTCTCGAGCCGGTATTAAACATAGTCTAAGATACGGGTAGTC	293835	293925	293975	293923	-1	EQ966278	POSPLDRAFT_96782	293196	294009	None	5083	911	46193	No_constitutive_exon_found_in_species
TCATAACTTTATACGCGGTCGCAGTACTTACCCCACGGTGGGGAGGACAGGA	423448	423527	423577	423525	-1	EQ966278	POSPLDRAFT_96813	421099	423847	None	5083	911	46193	No_constitutive_exon_found_in_species
AGTCCTCGTTAACCTGTCTACGTGAGCACTGCCGGAATAATGGGACGCAGAT	445223	445306	445356	445304	-1	EQ966278	POSPLDRAFT_96818	445135	446353	None	5083	911	46193	No_constitutive_exon_found_in_species
TTGCTCTGCTCCTTTAGCTGAAATATTGAGCAATGACTTACATTAGGGAGAA	39072	39307	39022	39074	1	EQ966276	POSPLDRAFT_32664	38424	39995	None	5083	911	46193	No_constitutive_exon_found_in_species
TCGTCCGGGCGCACGCTCCACTGCCCCGTCTCATCCGTGGGACGGCGTAGCA	92550	92599	92649	92597	-1	EQ966276	POSPLDRAFT_101940	92205	93959	None	5083	911	46193	No_constitutive_exon_found_in_species
GTCGACGAGCCTCCGCGACCCCTTCTATGACGGCCTCTCGATGGGGCCAGCC	155630	155841	155580	155632	1	EQ966276	POSPLDRAFT_101946	154136	155841	None	5083	911	46193	No_constitutive_exon_found_in_species
CTGTCGGCTGAAACTCAGGAACATCTGCTAGGTGCACTCTCGGGCAATAGAG	312680	312853	312630	312682	1	EQ966276	POSPLDRAFT_101975	309540	313011	None	5083	911	46193	No_constitutive_exon_found_in_species
CGGGGTCTCCTCGCGCTTGACCTGTACTGGTGACAGGTTGGGGGATGCAGGT	380515	380834	380465	380517	1	EQ966276	POSPLDRAFT_101988	379815	381338	None	5083	911	46193	No_constitutive_exon_found_in_species
CGACCGTAGTAGGAGAGAGATAGTGCAGGCGGACCACCATGCGGGAAAAGGT	415302	415458	415252	415304	1	EQ966276	POSPLDRAFT_101995	413723	415458	None	5083	911	46193	No_constitutive_exon_found_in_species
ATTCTGCAAGTACATATGCCCTCTGTGTTTACATTTCCGTGGGGCGTGAGGA	444068	444261	444018	444070	1	EQ966276	POSPLDRAFT_58192	442824	444738	None	5083	911	46193	No_constitutive_exon_found_in_species
GTATACAAGGACACGTTCGTGCTGTTCCACGACCCGTTGGGCGGTGATAGAT	102951	103036	102901	102953	1	EQ966279	POSPLDRAFT_106480	96456	103222	None	5083	911	46193	No_constitutive_exon_found_in_species
TTTGAGGAGGTCGTTGGGGAGGGCGCGGGCGCGAGCGGGGGGACGCATAGCA	288094	288839	288044	288096	1	EQ966279	POSPLDRAFT_106521	285395	288839	None	5083	911	46193	No_constitutive_exon_found_in_species
GCGCTGAGCAGGCCTAGCTTATTCTGGGCTTTAGGCTGGTTGTAGGGTAGCC	59875	60157	60207	60155	-1	EQ966280	POSPLDRAFT_92005	59875	60382	None	5083	911	46193	No_constitutive_exon_found_in_species
TTAGGCTTGAAGAGGGTAAAGAGCGTTGTGCCATTGGAGGACGGGAATAGGC	140719	140783	140833	140781	-1	EQ966280	POSPLDRAFT_87840	139166	141054	None	5083	911	46193	No_constitutive_exon_found_in_species
GACTCCGGCATGTACTAGTCGGATAATGCTTACCTGCAATGTACTGGGAGAT	140466	140544	140594	140542	-1	EQ966280	POSPLDRAFT_87840	139166	141054	None	5083	911	46193	No_constitutive_exon_found_in_species
GTGGTCTTGCAAATCAAAGCTGCCCGCGAGTGCTGATCTTGGGTGTGCAGAT	279208	279314	279364	279312	-1	EQ966280	POSPLDRAFT_92048	278424	280293	None	5083	911	46193	No_constitutive_exon_found_in_species
CGATGGAATACGCTCTTAGTGTAACTACAGGTATCGAGGGCAAATAACAGCG	333762	333856	333712	333764	1	EQ966280	POSPLDRAFT_87849	333208	334271	None	5083	911	46193	No_constitutive_exon_found_in_species
GAGCGCATCCGTTGCTTGGTGTCGCTTTGCGTCTTACAAATGGGATATAGGA	339339	339549	339289	339341	1	EQ966280	POSPLDRAFT_92065	337942	339673	None	5083	911	46193	No_constitutive_exon_found_in_species
AAGATGGCGCAGCTGTGAGTCGGCATCCGACAGCACTCATGTGATGGGAGGC	194815	195188	195238	195186	-1	EQ966282	POSPLDRAFT_90103	194815	197718	None	5083	911	46193	No_constitutive_exon_found_in_species
TATTATATTCTAGCGTTGCTACATCGAGCTAAAATACAGTTACGGGATAGAT	382343	382725	382293	382345	1	EQ966282	POSPLDRAFT_87383	381868	382725	None	5083	911	46193	No_constitutive_exon_found_in_species
GTGGTGATTGCGCAGAGACGGAGAGGACGTACGTTAGGTGGGTACGGCAGGG	41439	41471	41521	41469	-1	EQ966286	POSPLDRAFT_106707	41439	42294	None	5083	911	46193	No_constitutive_exon_found_in_species
ATAATGTTGCTGCATACTCACACTGCTGATCCCGTACCTGGGTGGCGCAGAG	47485	47580	47435	47487	1	EQ966286	POSPLDRAFT_90858	46855	48690	None	5083	911	46193	No_constitutive_exon_found_in_species
GTGTATACTGTGGGCTGCATTCTCTCGGCCATGACCAAGGAAAGGGGTAGGT	63855	63953	63805	63857	1	EQ966286	POSPLDRAFT_90859	63565	65045	None	5083	911	46193	No_constitutive_exon_found_in_species
ACTGCACCACAGCCGTCAGCGAGCGCCATTCCTGAAACAGAGGGCCGCAGAG	64011	64073	63961	64013	1	EQ966286	POSPLDRAFT_90859	63565	65045	None	5083	911	46193	No_constitutive_exon_found_in_species
GGGAGGAGAAGTGACGGTCACCTGACTTACTCTCGTGGAATGGGAAACAGCA	70280	70685	70230	70282	1	EQ966286	POSPLDRAFT_106713	69600	70685	None	5083	911	46193	No_constitutive_exon_found_in_species
CGGGGTGACTTACTCAGAGTGATGCGTGCCTGGCGGACGAGGGCGTGCAGGG	88905	89154	88855	88907	1	EQ966286	POSPLDRAFT_106718	86295	90801	None	5083	911	46193	No_constitutive_exon_found_in_species
ATCCTATTTGATCGCTGGAATACACGAAGCACACAATGAAGCGCGGGCAGCT	89212	89525	89162	89214	1	EQ966286	POSPLDRAFT_106718	86295	90801	None	5083	911	46193	No_constitutive_exon_found_in_species
TGACTAGTTGTATCCGCACATGAATTTATTGCTCACCTAGGGTAAATTAGGC	164230	164801	164180	164232	1	EQ966286	POSPLDRAFT_90864	163408	165970	None	5083	911	46193	No_constitutive_exon_found_in_species
CGCGTATCCTCTATGATTTTGATGGTGTGCTCACAGTGATTGGGGCGTAGTT	7902	7926	7852	7904	1	EQ966284	POSPLDRAFT_104801	7147	9099	None	5083	911	46193	No_constitutive_exon_found_in_species
GGTTCCTGTTATATTTTCATGACACGGGTCGTGCTTACATGGGTATGCAGCT	257985	258188	257935	257987	1	EQ966284	POSPLDRAFT_104842	256047	265872	None	5083	911	46193	No_constitutive_exon_found_in_species
CGCGTCTCATAAAGAACGCTGCAAAACACGGCCTTTTGTTGCCGGGACAGTT	328222	328304	328354	328302	-1	EQ966284	POSPLDRAFT_104860	327438	328721	None	5083	911	46193	No_constitutive_exon_found_in_species
CAGGTGTGTCGGGCACTACCCACAATGCGTTTGAGACTGATGGGACGCAGTT	327591	327871	327921	327869	-1	EQ966284	POSPLDRAFT_104860	327438	328721	None	5083	911	46193	No_constitutive_exon_found_in_species
GATGGGTGACTGCGCGCTTTCTGCTGTTTGTGTTGCAACTTGGGGTCAAGCG	52815	53065	52765	52817	1	EQ966283	POSPLDRAFT_95965	51073	53065	None	5083	911	46193	No_constitutive_exon_found_in_species
CCACCGGTAAGCGATGGGCGCGGCGTCTGCGAACAATCCGGGGCTGACAGTG	167976	168046	167926	167978	1	EQ966283	POSPLDRAFT_95985	165783	168877	None	5083	911	46193	No_constitutive_exon_found_in_species
GTCAAATTGGCATGTACACAATAAAACTGGTGGTCTGACCGCGGGAAAAGCA	174214	174315	174164	174216	1	EQ966283	POSPLDRAFT_95986	172362	175107	None	5083	911	46193	No_constitutive_exon_found_in_species
AGCAGCTGTCCGCTGTCCCGCCTCCTGAGGCTGAGCCTCCGATGGGGTAGGT	273136	273311	273086	273138	1	EQ966283	POSPLDRAFT_96011	271562	273786	None	5083	911	46193	No_constitutive_exon_found_in_species
TCGCATCTCTATATGATCATAGCAAACCTTACTGAATGACGGGATAACAGGA	273726	273786	273676	273728	1	EQ966283	POSPLDRAFT_96011	271562	273786	None	5083	911	46193	No_constitutive_exon_found_in_species
TGCACCTGCCGGGTCCTTGTCCGTTTTGCTCAATATATACCAGGGGGAAGGA	405631	405974	406024	405972	-1	EQ966283	POSPLDRAFT_88734	405631	406713	None	5083	911	46193	No_constitutive_exon_found_in_species
AGGAAAGCATACGGCGGGAACGTGCATGGCTGAGCAGGACATGGGTGTAGTG	15206	15242	15156	15208	1	EQ966281	POSPLDRAFT_102279	14713	16336	None	5083	911	46193	No_constitutive_exon_found_in_species
TGGCGAGGACATTATCTGTGTTGTCTACGGTATGCATCGGGGCACAGTAGAC	29406	29485	29356	29408	1	EQ966281	POSPLDRAFT_102283	28510	29736	None	5083	911	46193	No_constitutive_exon_found_in_species
AGTGGATCCATGTCCTACATAAATGCAAAGCTAGACAAAAGGGTTTGAAGGG	398240	398266	398190	398242	1	EQ966281	POSPLDRAFT_102352	397563	399635	None	5083	911	46193	No_constitutive_exon_found_in_species
GGGTGTGTGGCCATGTGTTTTTATGAGCTCGCTTGCTAAGGGAGAGACAGGT	402526	402919	402476	402528	1	EQ966281	POSPLDRAFT_102354	402327	406639	None	5083	911	46193	No_constitutive_exon_found_in_species
GGGTGTGTGGCCATGTGTTTTTATGAGCTCGCTTGCTAAGGGAGAGACAGGT	410511	410904	410461	410513	1	EQ966281	POSPLDRAFT_102356	410312	414071	None	5083	911	46193	No_constitutive_exon_found_in_species
CGTCTTACCCTACTTGCTGCGTGATGTGCTGACAATCGCGGGTGATGTAGAT	143503	144985	145035	144983	-1	EQ966288	POSPLDRAFT_95524	143503	145240	None	5083	911	46193	No_constitutive_exon_found_in_species
TCTACAAGCATCGAATTAATGCAATTGGCGGTCTAACGCGGGTGGCGCAGGT	174649	174789	174839	174787	-1	EQ966288	POSPLDRAFT_33161	173910	175346	None	5083	911	46193	No_constitutive_exon_found_in_species
TCCCCCTTCCAGTGGCTCACAGCCTGCTCACGCAGTTTGCGGGCGCACAGGC	173910	174161	174211	174159	-1	EQ966288	POSPLDRAFT_33161	173910	175346	None	5083	911	46193	No_constitutive_exon_found_in_species
GGGCCAGACCGGTGCATGCTGACGGAGCTTGCTGATATGGGCGTGGGTAGAA	206323	206550	206273	206325	1	EQ966288	POSPLDRAFT_19293	202978	206550	None	5083	911	46193	No_constitutive_exon_found_in_species
GGACTGAAGTCGGTGCTTGATATGAGGACGGTCCGTTGTAGGGCTAACAGGA	253330	253415	253280	253332	1	EQ966288	POSPLDRAFT_95550	247355	254560	None	5083	911	46193	No_constitutive_exon_found_in_species
TTTCCGACGCGTAGGGTTTGCCAGAATACGCACATCATGGGATACGACAGGT	329065	329258	329308	329256	-1	EQ966288	POSPLDRAFT_40446	328913	330427	None	5083	911	46193	No_constitutive_exon_found_in_species
GCGTTCTCTTCTCGCCATGAGCAATAGCTCATCCTTTTGCAGCCGGGGAGGA	364062	364110	364012	364064	1	EQ966288	POSPLDRAFT_134778	362726	365067	None	5083	911	46193	No_constitutive_exon_found_in_species
GGTGTGTTGCCTTAGTCTCACTGTAGATCAATTCTCTCAACATGGGACAGAT	61231	61274	61181	61233	1	EQ966285	POSPLDRAFT_128265	53285	63603	None	5083	911	46193	No_constitutive_exon_found_in_species
TTCACCTGTCCATAGTTCGTGGATTTACTTATCGAATTTGGGAAACGCAGAA	97588	98777	97538	97590	1	EQ966285	POSPLDRAFT_98521	96936	98777	None	5083	911	46193	No_constitutive_exon_found_in_species
TAGAGTACCTACACGACCTTGTAGGTCAGTGTATGTTCGAAAGGGTCGAGTT	242555	242617	242667	242615	-1	EQ966285	POSPLDRAFT_98555	241709	242899	None	5083	911	46193	No_constitutive_exon_found_in_species
GTCGGACAGGCTTTCCTGTTACGGGACACGGGCATGACTGCGGTGGGTAGTC	319743	319808	319693	319745	1	EQ966285	POSPLDRAFT_98563	319520	320992	None	5083	911	46193	No_constitutive_exon_found_in_species
GTGACTTGTTCTGCCGCTGGCCCCTGAGGCCTGTATTCAAGGGCTATAAGAC	399833	399956	400006	399954	-1	EQ966285	POSPLDRAFT_89290	396689	400276	None	5083	911	46193	No_constitutive_exon_found_in_species
GCCGTCCGCTCGGCGCGGGTGTTGCACGCACGCTCTCTGTGGGCGCCAAGTC	40853	40921	40971	40919	-1	EQ966287	POSPLDRAFT_99709	37522	42779	None	5083	911	46193	No_constitutive_exon_found_in_species
CGAGACTGGAGCGGTGTGAGACCCAGCTGCGCCGACTAGGGGATGAAGAGAA	65988	66144	66194	66142	-1	EQ966287	POSPLDRAFT_89493	64943	67055	None	5083	911	46193	No_constitutive_exon_found_in_species
GTGCCTTATCCCTTCTGGAATGCGTTTTAACAACAAAGCTGGGTTGACAGCG	137756	138145	138195	138143	-1	EQ966287	POSPLDRAFT_99728	137756	138952	None	5083	911	46193	No_constitutive_exon_found_in_species
CATGAACATCTTCTGTCTCTAGATGACCAGGAAGAATACTGCGGGCGAAGCA	236845	236994	236795	236847	1	EQ966287	POSPLDRAFT_99746	236153	240080	None	5083	911	46193	No_constitutive_exon_found_in_species
CCAGTTGGGGCATATCCATGTGGGATGCTCACTTGTTCAGGGAATTGCAGAT	239690	239745	239640	239692	1	EQ966287	POSPLDRAFT_99746	236153	240080	None	5083	911	46193	No_constitutive_exon_found_in_species
TCAAGACCGGGGTCGAAAATACAATGCTCACTGATTGCATGTATGGGCAGGA	272195	272311	272145	272197	1	EQ966287	POSPLDRAFT_99750	270244	274184	None	5083	911	46193	No_constitutive_exon_found_in_species
AAACTTCGCAACTCCGCCGAAACCCTCGAACGACAAGGGCAAGGAACCAGCG	333537	334273	333487	333539	1	EQ966287	POSPLDRAFT_99761	332414	334338	None	5083	911	46193	No_constitutive_exon_found_in_species
CTCCAAGTTTGAGTGGTACACCGGTGTATTTTGCTGACCGGGTGAGTCAGTG	368083	368118	368033	368085	1	EQ966287	POSPLDRAFT_99766	367356	369397	None	5083	911	46193	No_constitutive_exon_found_in_species
GACCTTACCATCTCGATCGCGGTCTCACACCGAACACTGGGGGGATACAGAA	76139	76166	76216	76164	-1	EQ966298	POSPLDRAFT_105872	75302	77961	None	5083	911	46193	No_constitutive_exon_found_in_species
CGGTACGATCATTGTGTCCGGGACGCATAATGCATGTATGTGCGGGGAAGGA	75302	75563	75613	75561	-1	EQ966298	POSPLDRAFT_105872	75302	77961	None	5083	911	46193	No_constitutive_exon_found_in_species
ACACTCGCTTCCATAGTACTGCTCGAAGCGCATGTCTGATGGGGACTCAGGC	205372	205434	205322	205374	1	EQ966298	POSPLDRAFT_90716	204074	208011	None	5083	911	46193	No_constitutive_exon_found_in_species
GCAGTCCAGCAGTGACATCTGTCTAAAGGCTGACATGCTGAGGGTTGCAGTG	206295	206349	206245	206297	1	EQ966298	POSPLDRAFT_90716	204074	208011	None	5083	911	46193	No_constitutive_exon_found_in_species
GTCGATTCCTACAAGTGACAAGTCGATGCGCTACCTGCATCAATGGGTAGTG	334420	335465	335515	335463	-1	EQ966298	POSPLDRAFT_105918	334420	335794	None	5083	911	46193	No_constitutive_exon_found_in_species
AAGATCGTCTGGTTGCTGAATCCATGGGACCAACTAGACATCGAGGGTAGGT	365650	366125	365600	365652	1	EQ966298	POSPLDRAFT_105922	353616	366523	None	5083	911	46193	No_constitutive_exon_found_in_species
AATCCAGTTCTTCTCTTATTCACGCGCTCGTCTCTTCGATCGGGACGTAGCC	15284	15361	15411	15359	-1	EQ966290	POSPLDRAFT_95773	15284	17217	None	5083	911	46193	No_constitutive_exon_found_in_species
GGTGAGTAACGCAACAACTAGTCTAGCCTGAGCGTAACCTCAGGGTACAGTG	17640	17839	17590	17642	1	EQ966290	POSPLDRAFT_87016	17349	18434	None	5083	911	46193	No_constitutive_exon_found_in_species
TTGTTGCTCGTCATATTTGCATTTTCGCTGATGTGACGTCGCACGGGAAGGA	135014	135092	134964	135016	1	EQ966290	POSPLDRAFT_95798	132170	135092	None	5083	911	46193	No_constitutive_exon_found_in_species
ACAACAACAGTGATTCTCAACACTTGGACCCCGGACGCGGGTGGGTGCAGGG	163581	163948	163531	163583	1	EQ966290	POSPLDRAFT_95805	160289	164563	None	5083	911	46193	No_constitutive_exon_found_in_species
TGGAGAGCGTGTGCGCAAGGGCGTTCGCATGATTCCTCGCGGGTTGGCAGAT	164064	164189	164014	164066	1	EQ966290	POSPLDRAFT_95805	160289	164563	None	5083	911	46193	No_constitutive_exon_found_in_species
AGCATATTACTCTTGAGCATCCGGCTCACTTATTCGGGGCAAAGATATAGTG	344972	345035	344922	344974	1	EQ966290	POSPLDRAFT_95845	343084	347911	None	5083	911	46193	No_constitutive_exon_found_in_species
TCGCCGGGCTGTGGCGCGCTGTAGGTGAGGTATATGCGCGTGGCGGGCAGGC	359002	359032	358952	359004	1	EQ966290	POSPLDRAFT_95848	357886	359032	None	5083	911	46193	No_constitutive_exon_found_in_species
TCTCTATTCTGGCATTATCTCGGTCTCACTGACGCCTCTGTGCGGGGCAGCA	403050	403116	403166	403114	-1	EQ966290	POSPLDRAFT_87020	402257	403291	None	5083	911	46193	No_constitutive_exon_found_in_species
ACACAGACATCCCGCGCCGTGCCTGCACCTTGGCATCACGGGCGGATCAGCG	91897	91995	91847	91899	1	EQ966289	POSPLDRAFT_104184	86060	92396	None	5083	911	46193	No_constitutive_exon_found_in_species
AAGTGTCAGTGAGACGTGAGTAAGAAGACAGATGCTGATGGGAGTAATAGCT	108952	109004	109054	109002	-1	EQ966289	POSPLDRAFT_61331	107456	109682	None	5083	911	46193	No_constitutive_exon_found_in_species
TGACTGATAACGGGCACACTGTACAGAGCTTCTGAGACCGACTGGGACAGTT	224342	224396	224446	224394	-1	EQ966289	POSPLDRAFT_104209	222803	225740	None	5083	911	46193	No_constitutive_exon_found_in_species
TGTATTTTGTGTGCCAACATGTCGACATAATGCTCAATTGGGTGACACAGGG	53451	54042	54092	54040	-1	EQ966291	POSPLDRAFT_105937	53451	55825	None	5083	911	46193	No_constitutive_exon_found_in_species
TGTACCTTGTGAAAAGAAAACAGAAGCTGATGGGTGTGGGAAATGCGCAGAT	113433	113698	113383	113435	1	EQ966291	POSPLDRAFT_116700	113150	116218	None	5083	911	46193	No_constitutive_exon_found_in_species
GCTATTCTGCGTCTGGAGACACAGACACCGCATTCCTGCAGGGTGAGCAGTA	126903	127361	126853	126905	1	EQ966291	POSPLDRAFT_105952	123641	127884	None	5083	911	46193	No_constitutive_exon_found_in_species
GTGCTATTGGCTCCATCGTATGTCAGCTTGGTAGAGAGCGTGGGGCGAAGGT	197735	197946	197996	197944	-1	EQ966291	POSPLDRAFT_105968	196864	198719	None	5083	911	46193	No_constitutive_exon_found_in_species
GAGGTAATGCTGTTAAGCGCAACAACGAAGTGAATAGAACTGGGGGACAGGG	234319	234397	234269	234321	1	EQ966291	POSPLDRAFT_105980	233025	236187	None	5083	911	46193	No_constitutive_exon_found_in_species
GTCAAACACCAATTCGATTCCTCTGCTCTTGAGCTCACATGGGTGTACAGGT	300440	300579	300390	300442	1	EQ966291	POSPLDRAFT_105990	296049	300970	None	5083	911	46193	No_constitutive_exon_found_in_species
GGAGCGGGGTGGGGGATATAGATGCGGGAGGGATATAAGGGTGATAGTAGGT	343376	343477	343527	343475	-1	EQ966291	POSPLDRAFT_105998	342390	349556	None	5083	911	46193	No_constitutive_exon_found_in_species
AGCTGGGCAGGCGTGTAAGCACGAGCGGTCTGCGATAAGACGCGGGGTAGTC	342531	342870	342920	342868	-1	EQ966291	POSPLDRAFT_105998	342390	349556	None	5083	911	46193	No_constitutive_exon_found_in_species
ATTCGCTATTTTGATCTCAAATGTAGCACAACTGACGAGGGTGAGCATAGCC	394531	394595	394645	394593	-1	EQ966291	POSPLDRAFT_106007	393859	396396	None	5083	911	46193	No_constitutive_exon_found_in_species
CACGCAGGAGATTAGCGAATCATACGGCGGCTATGCGGGCGTGCAAGTAGCC	410218	410336	410386	410334	-1	EQ966291	POSPLDRAFT_106009	403645	410596	None	5083	911	46193	No_constitutive_exon_found_in_species
GATGCCGTTGCGGCAGCGCGGTGTGGCTGGATGAATGACGGGAAGGATAGGT	100513	100581	100463	100515	1	EQ966292	POSPLDRAFT_87988	100015	101881	None	5083	911	46193	No_constitutive_exon_found_in_species
GTCATTCGGATAGCTGTGCAACTCTGACGCTGACATTGGTGGTGGGCAAGTC	316526	316619	316476	316528	1	EQ966292	POSPLDRAFT_87996	314727	317024	None	5083	911	46193	No_constitutive_exon_found_in_species
TAGCCACCTTCGCTAATTTGTCTCTGTCAAGCTACTGACACTGGGAACAGAA	45575	45657	45525	45577	1	EQ966295	POSPLDRAFT_89798	44775	46069	None	5083	911	46193	No_constitutive_exon_found_in_species
GTGCAGCCTGCTCAGCAGATTCTAGCCTGATTCACAGATGGGGACGCCAGGT	94242	94448	94498	94446	-1	EQ966295	POSPLDRAFT_101403	91821	95184	None	5083	911	46193	No_constitutive_exon_found_in_species
ATCTCGCTTCGACGAGTGTCTGATTCGTGCATCTATCTCACGGGCGACAGCG	120377	120412	120462	120410	-1	EQ966295	POSPLDRAFT_101410	118492	120528	None	5083	911	46193	No_constitutive_exon_found_in_species
TACGTGATTCTGTATAACTATGCTACGAATAGCTCATATATGGGATACAGTA	280301	280358	280408	280356	-1	EQ966295	POSPLDRAFT_57564	278906	282287	None	5083	911	46193	No_constitutive_exon_found_in_species
TGCCACTTGGGCCAAGATCGGACTTGAACGCTAACGCATCATGGGGACAGAC	285951	286112	286162	286110	-1	EQ966295	POSPLDRAFT_101448	285559	286356	None	5083	911	46193	No_constitutive_exon_found_in_species
CAGTCTAGCTTGAGCGCTACGCCACACAGAATATCAACGAGTGGGCACAGAT	287634	287705	287584	287636	1	EQ966295	POSPLDRAFT_20308	287486	289587	None	5083	911	46193	No_constitutive_exon_found_in_species
GTGAAGCGTCGTCGGCACCTTACATCACCTGTTGCTCACGGGGACGATAGGT	374262	374668	374718	374666	-1	EQ966295	POSPLDRAFT_101465	374076	375665	None	5083	911	46193	No_constitutive_exon_found_in_species
AGTGCAGTGCGTAGGGGAGCACAGGCCAGGCGCCTATGATGAGGGCCAAGGA	67824	67919	67969	67917	-1	EQ966293	POSPLDRAFT_99456	67824	68615	None	5083	911	46193	No_constitutive_exon_found_in_species
TGCGCGGCCAAGGGCAAATGGATCTGGCTGACCTGAGCTACGGGCGGCAGGA	308442	308905	308392	308444	1	EQ966293	POSPLDRAFT_99511	307903	308905	None	5083	911	46193	No_constitutive_exon_found_in_species
TTCGATGTCGGGGTTGATTATCCTGAGCACTGATAAGTATGCATGGGCAGTT	333259	333293	333343	333291	-1	EQ966293	POSPLDRAFT_99516	322432	336462	None	5083	911	46193	No_constitutive_exon_found_in_species
TATCTGGGTGTTCTTTGGTATTGCAGTGGCTGATCAAGCGACGGGTACAGTT	123714	123940	123990	123938	-1	EQ966294	POSPLDRAFT_110841	123714	124945	None	5083	911	46193	No_constitutive_exon_found_in_species
CTACACCGCGGCTGGGCACGGCCAGGAGCATGAAGGACCGGCACGGGCAGAT	216037	216520	216570	216518	-1	EQ966294	POSPLDRAFT_94955	215648	217557	None	5083	911	46193	No_constitutive_exon_found_in_species
TACACTTCTTCCGAGACGTGACGCTATGCGATGATTATATGGGATGCCAGGA	298663	298870	298613	298665	1	EQ966294	POSPLDRAFT_94975	297142	298870	None	5083	911	46193	No_constitutive_exon_found_in_species
GCGGCAGTCGGCCACGTCCCTCCGTTGACCCCACCTCGGGCTGAACGAAGAA	46059	47129	46009	46061	1	EQ966305	POSPLDRAFT_106209	43600	49634	None	5083	911	46193	No_constitutive_exon_found_in_species
AGGGCGACGGAAAGGTACGTACGGGACAAGTAAATAACATACGGGTATAGGA	152713	152767	152663	152715	1	EQ966305	POSPLDRAFT_106225	152482	153696	None	5083	911	46193	No_constitutive_exon_found_in_species
TACGCTCTCCGTTGAGCGCCCAGTCTTTTGACTGCGACATGATGGGACAGTG	196238	196295	196345	196293	-1	EQ966305	POSPLDRAFT_106235	194778	197467	None	5083	911	46193	No_constitutive_exon_found_in_species
TAATGGTGGAGTTCTTCCGAGTCTGACAGCTTGCTGGAATGTGGGTGCAGGA	205870	206024	206074	206022	-1	EQ966305	POSPLDRAFT_106237	205369	208609	None	5083	911	46193	No_constitutive_exon_found_in_species
TATGCCCGCTCTGGACGCGATCACTGACTATGACGTGGTTGGGAAAACAGAT	237430	237545	237380	237432	1	EQ966305	POSPLDRAFT_106244	236134	237966	None	5083	911	46193	No_constitutive_exon_found_in_species
AATGTCGTGAGTGTTGGCGTGGGCCATTGCATGTCCACGTTCGGGGACAGGA	345123	345631	345073	345125	1	EQ966305	POSPLDRAFT_106267	344889	346475	None	5083	911	46193	No_constitutive_exon_found_in_species
GGCGTCGATTACCTTCTCATTGTTGCATCGTCTGACTCTTGGGGCGGCAGAA	386294	386764	386814	386762	-1	EQ966305	POSPLDRAFT_106277	386294	386852	None	5083	911	46193	No_constitutive_exon_found_in_species
TCCATTATCCTTATTCGCAATATCAGCTGTGTGGCGCATGTCACAGGGAGCT	221264	221583	221214	221266	1	EQ966296	POSPLDRAFT_61665	219879	222741	None	5083	911	46193	No_constitutive_exon_found_in_species
CAACTCGCTATCCAGACATCTCCGCTGTGCTGATCTCCGTGGGATGATAGTT	302116	302296	302066	302118	1	EQ966296	POSPLDRAFT_104542	301269	302296	None	5083	911	46193	No_constitutive_exon_found_in_species
ATCAAGGCACATCAAATCCTGATGAAACTGCCTGAACAACAAAGGGATAGAA	367009	367222	367272	367220	-1	EQ966296	POSPLDRAFT_104555	366860	367641	None	5083	911	46193	No_constitutive_exon_found_in_species
CTCCTTCTTCTGTGTGTCTTGCCTTTGTATGCTACCCTCCTGTGGGTAAGCT	377144	377227	377094	377146	1	EQ966296	POSPLDRAFT_104557	375742	378021	None	5083	911	46193	No_constitutive_exon_found_in_species
CAAGTTGCAGTCTTAGCGTTGTGGTAATCGGCAATTCAGGGGTGGGCGAGAG	39549	39651	39701	39649	-1	EQ966297	POSPLDRAFT_52869	36308	39920	None	5083	911	46193	No_constitutive_exon_found_in_species
CATTTGACACATAGCCTGTTGCTGACTCGTGGCTGACAAGGGGCACACAGCG	37466	37646	37696	37644	-1	EQ966297	POSPLDRAFT_52869	36308	39920	None	5083	911	46193	No_constitutive_exon_found_in_species
TACGAGTACTAATGTTGAGTGCGCTCTACCGGACGCGACGGGGCGGATAGAC	37294	37388	37438	37386	-1	EQ966297	POSPLDRAFT_52869	36308	39920	None	5083	911	46193	No_constitutive_exon_found_in_species
ACGAAGTTCAATTACCAGTTTTTCATGCCATCTGACGCGAATGGGCACAGTT	36308	36893	36943	36891	-1	EQ966297	POSPLDRAFT_52869	36308	39920	None	5083	911	46193	No_constitutive_exon_found_in_species
TGATGATTCGTTCAGTCTGATTTTCTGTGGTCTGACAATCGGGAGTGTAGGT	318562	319053	318512	318564	1	EQ966297	POSPLDRAFT_112501	317511	320707	None	5083	911	46193	No_constitutive_exon_found_in_species
AGCTACACTGGCCTCTATCCAGCATAGAACATGACTCATTGGGGAAGCAGGG	178564	178668	178718	178666	-1	EQ966299	POSPLDRAFT_99135	178500	179073	None	5083	911	46193	No_constitutive_exon_found_in_species
TTCAAGCAGCCTTTGCGCATCGTGTGGTGAGCTGTGTGGTGGGTATGCAGAA	224628	224740	224790	224738	-1	EQ966299	POSPLDRAFT_99149	224509	225852	None	5083	911	46193	No_constitutive_exon_found_in_species
GCGACGGGGCGGCTTTTGCTGTGGGGGGAGTGCATGGGGGCGGGGGGCAGGG	242974	243111	242924	242976	1	EQ966299	POSPLDRAFT_99150	241666	248484	None	5083	911	46193	No_constitutive_exon_found_in_species
TTGCGCTCACTTGATTGCAGCATACATACTGATGAGGGATGATACGACAGCC	41527	41713	41763	41711	-1	EQ966308	POSPLDRAFT_93968	40799	43360	None	5083	911	46193	No_constitutive_exon_found_in_species
GGCTCACCGGTCGTGTATGCGTCTGCGCAATCAGCTAATTGGGGGATCAGCG	41231	41323	41373	41321	-1	EQ966308	POSPLDRAFT_93968	40799	43360	None	5083	911	46193	No_constitutive_exon_found_in_species
GCATACATATAGCATCGTTGCTATGCCGTTTCGACCTTTGCGGGAGCAAGCT	131376	131532	131582	131530	-1	EQ966308	POSPLDRAFT_93988	131376	134370	None	5083	911	46193	No_constitutive_exon_found_in_species
CGCCACGGTTGTCTGCCCACGCCTTCGCCTGAAATGGGACGCAAATGCAGGA	273010	273414	272960	273012	1	EQ966308	POSPLDRAFT_94014	272642	276290	None	5083	911	46193	No_constitutive_exon_found_in_species
GTCGATCATTTGGGAGATCCTCGGCGAGCACTTCAACCAGGTAAGGGCAGAA	274541	274561	274491	274543	1	EQ966308	POSPLDRAFT_94014	272642	276290	None	5083	911	46193	No_constitutive_exon_found_in_species
TGCGTCATTCATTTCCCTGTGCATTCATGAATCCTCACGAGGGCACGTAGCG	275730	275791	275680	275732	1	EQ966308	POSPLDRAFT_94014	272642	276290	None	5083	911	46193	No_constitutive_exon_found_in_species
CACCAGAACCTGTGTGTTAACATCGGTAAGTAGGACAAGACGGGATACAGGT	77730	77786	77680	77732	1	EQ966302	POSPLDRAFT_103232	76449	77999	None	5083	911	46193	No_constitutive_exon_found_in_species
GTGCGTGGGCCATGGGCAGTCCTCGCACCAGACGTCGCGGGACACAACAGGG	79458	79958	80008	79956	-1	EQ966302	POSPLDRAFT_103233	79314	81071	None	5083	911	46193	No_constitutive_exon_found_in_species
ACATATCAAGTTGTATGTCCTTCGCGATTCCTGGTACACCCGGGCAACAGCA	149773	150019	149723	149775	1	EQ966302	POSPLDRAFT_103249	148928	150019	None	5083	911	46193	No_constitutive_exon_found_in_species
TCTCTCGGTGCGTCTTGCGGCATGTCCCTCGCACTCGGATGACCGGGGAGGA	170907	171034	171084	171032	-1	EQ966302	POSPLDRAFT_103253	164048	171519	None	5083	911	46193	No_constitutive_exon_found_in_species
GCCGCCCAGTCCCTCTGTAGTCGTGCAGGCAGGTCCATAGGGGTGTGTAGAG	164894	165074	165124	165072	-1	EQ966302	POSPLDRAFT_103253	164048	171519	None	5083	911	46193	No_constitutive_exon_found_in_species
ACGGCGACTACGATTTATGCTTGGCTTGATTTAGAGCTGCATGGAGGGAGCT	50392	50622	50672	50620	-1	EQ966303	POSPLDRAFT_88649	48872	53072	None	5083	911	46193	No_constitutive_exon_found_in_species
GGCCTGCGATCTACAGACAACATGCAGCGGTCGGAGGTGAGGCGGGACAGTG	271748	271864	271698	271750	1	EQ966303	POSPLDRAFT_95742	268852	271864	None	5083	911	46193	No_constitutive_exon_found_in_species
CAGTCGACAAGCCAAGCGACCCGACGTGCTCGTCGGACGGCTGGGGACAGCC	312554	312619	312504	312556	1	EQ966303	POSPLDRAFT_39149	310299	313504	None	5083	911	46193	No_constitutive_exon_found_in_species
GCGTGTATGTTATCAGGCAGCGTGCAATAACATGATGGGTGGGAGAACAGTG	17009	17162	17212	17160	-1	EQ966300	POSPLDRAFT_99832	16856	17729	None	5083	911	46193	No_constitutive_exon_found_in_species
GCTTGGCAAAACATGGGATTTGATGTCAAGAGCGATGGGCATATGAGGAGGC	151882	151886	151936	151884	-1	EQ966300	POSPLDRAFT_89523	151349	154550	None	5083	911	46193	No_constitutive_exon_found_in_species
CCGGTTCGTGAGTCGCCCACTCGGAGGGTCAGTCGAAGACAGGGTCACAGGA	232029	233029	233079	233027	-1	EQ966300	POSPLDRAFT_99877	232029	233210	None	5083	911	46193	No_constitutive_exon_found_in_species
TCTACGGGGTAAAGCAGTAGAGCGATGTAGTGATGCACGGGTGTAGGTAGGT	357327	357404	357277	357329	1	EQ966300	POSPLDRAFT_99897	354064	357820	None	5083	911	46193	No_constitutive_exon_found_in_species
ATCCGCCCGTCGTCGACTGTCCGGATTCGTTGATCGACGGGTACAAATAGGT	46759	47317	47367	47315	-1	EQ966304	POSPLDRAFT_89334	44491	48013	None	5083	911	46193	No_constitutive_exon_found_in_species
CGGTCCACGGCCAGGAGACAACAATTGGAATGATGAAGTAGAGGGAGGAGAC	257184	257232	257282	257230	-1	EQ966304	POSPLDRAFT_41213	256638	257817	None	5083	911	46193	No_constitutive_exon_found_in_species
GGTACGTCCACAGTTCTTGGTTCGCCACTGCCCTGACCCTGCATGGGCAGGA	326597	326618	326668	326616	-1	EQ966304	POSPLDRAFT_87199	325072	326774	None	5083	911	46193	No_constitutive_exon_found_in_species
TGGCAGTCATGTTCATGTCACCACTTGACTGAATGGGGACATGGGAATAGGC	1820	2278	2328	2276	-1	EQ966311	POSPLDRAFT_102797	37	2582	None	5083	911	46193	No_constitutive_exon_found_in_species
GCTTTCCTACTTCTTTGAGGAGGAGGTACAGCATCTTTATACATGGGCAGAT	275530	275727	275777	275725	-1	EQ966311	POSPLDRAFT_102844	269499	277148	None	5083	911	46193	No_constitutive_exon_found_in_species
CGCATATTAGGGGTGGCTTTCAGCTCACGCGGAACTCGATGGGTACGCAGAT	319456	319581	319631	319579	-1	EQ966311	POSPLDRAFT_25735	319456	320368	None	5083	911	46193	No_constitutive_exon_found_in_species
ATCTTTCTGTGTGGCGCAAGGTCAAGGATGCTAATCTTGTGGGGGACCAGCA	349062	349149	349012	349064	1	EQ966311	POSPLDRAFT_102865	348824	349337	None	5083	911	46193	No_constitutive_exon_found_in_species
CCATTAGGTTGAGCTCGAGTAGCGATACACAACCTCCGAGTCGGGTGAAGAC	146263	146551	146601	146549	-1	EQ966307	POSPLDRAFT_105375	145821	150307	None	5083	911	46193	No_constitutive_exon_found_in_species
GCTCTACCTCAATATAGTCTGATATTGCGTCGACGCCTTTGGGAATATAGGC	55608	55624	55674	55622	-1	EQ966313	POSPLDRAFT_101299	54984	56762	None	5083	911	46193	No_constitutive_exon_found_in_species
CTGAGGTCCCTAGGGCAGCAGAGGCCGGTTTATATACATGGGGAGATTAGGG	129779	129849	129729	129781	1	EQ966313	POSPLDRAFT_101309	128425	129956	None	5083	911	46193	No_constitutive_exon_found_in_species
GCTACACCTCAATATAGTATGATTTTGCGTTGACATCCTTGGGCATATAGGC	231679	231695	231629	231681	1	EQ966313	POSPLDRAFT_101324	230686	232323	None	5083	911	46193	No_constitutive_exon_found_in_species
TGTACCCTCACTCGGAGCCACATTCGCAAGGTTCGCGACGAGGGTCATAGGC	232066	232323	232016	232068	1	EQ966313	POSPLDRAFT_101324	230686	232323	None	5083	911	46193	No_constitutive_exon_found_in_species
GGGGATGGTTGAGCGGAAGCAGGAAGAACACACTAAATAGGCGGGAGTAGGC	108515	108653	108703	108651	-1	EQ966322	POSPLDRAFT_93038	104618	108973	None	5083	911	46193	No_constitutive_exon_found_in_species
TCGCGTCCATTCGCGGCACAGACTGTCGTGCAATGTGATGTACGGGGCAGGA	106339	106550	106600	106548	-1	EQ966322	POSPLDRAFT_93038	104618	108973	None	5083	911	46193	No_constitutive_exon_found_in_species
GTATGGCTGCGAGTCGGAGTGCTACGTCATGTATTGACGGGACAACGCAGGC	198110	198456	198506	198454	-1	EQ966322	POSPLDRAFT_93049	198110	200717	None	5083	911	46193	No_constitutive_exon_found_in_species
CCGTGTAATTTCCATTTCCACCGCGGACGCTCTGGCCTCTCGGGTGACAGAT	55228	55373	55178	55230	1	EQ966306	POSPLDRAFT_96564	54589	56188	None	5083	911	46193	No_constitutive_exon_found_in_species
ATCAAAGTTGCTACTCACTTTCACCGTCATTGACTTGTCGGGCGACACAGCT	108525	108567	108475	108527	1	EQ966306	POSPLDRAFT_51319	108028	109859	None	5083	911	46193	No_constitutive_exon_found_in_species
GTCGGCACCCAGAACACTGAAGATCATCACCCAGAACTATAATGGGTCAGTG	319751	319755	319701	319753	1	EQ966306	POSPLDRAFT_96618	317486	321070	None	5083	911	46193	No_constitutive_exon_found_in_species
TGAGTGGTTTCTGAGACGTGTTAGGGACACTATGACTGAGGTTAGGGCAGAG	276278	276747	276228	276280	1	EQ966309	POSPLDRAFT_102551	274227	279443	None	5083	911	46193	No_constitutive_exon_found_in_species
ACACATCGTCGCGGTATGTAGCGACGTACTTGGTACTGTGGGAACTATAGTG	25864	25903	25814	25866	1	EQ966314	POSPLDRAFT_92760	24937	27527	None	5083	911	46193	No_constitutive_exon_found_in_species
AGTCCGTGAAAAACGCACTGCTGTGGAGTTCTCCATTGTTCAAGGGTTAGGC	154353	154557	154303	154355	1	EQ966314	POSPLDRAFT_92777	153152	154557	None	5083	911	46193	No_constitutive_exon_found_in_species
GCAGCAGGCTCAGTCACCGGCGTCACCTACGCCGAGCGCGGGGCGGACAGCG	215699	216363	216413	216361	-1	EQ966314	POSPLDRAFT_92792	215699	217363	None	5083	911	46193	No_constitutive_exon_found_in_species
CTGAGGTCCCTAGGGCAGCAGAGGCCGGCTTATATACATGGGGAGATTAGGG	254337	254407	254457	254405	-1	EQ966314	POSPLDRAFT_92798	252999	255679	None	5083	911	46193	No_constitutive_exon_found_in_species
GTGTGCCGCGATCGTGATAGCTCATTGCCACGATCCCTACGGGCGTGTAGTG	284354	284435	284485	284433	-1	EQ966314	POSPLDRAFT_45922	283495	286060	None	5083	911	46193	No_constitutive_exon_found_in_species
CCTGGCTGGATGAACTTCGGTATTCACGCTGACATCGGGTACCATGAAAGCG	283894	284055	284105	284053	-1	EQ966314	POSPLDRAFT_45922	283495	286060	None	5083	911	46193	No_constitutive_exon_found_in_species
GACGCGCGTCGTGATTGTCTCCCGGATTCCGCGCTGACAAGTGGGCGCAGGG	327056	327146	327196	327144	-1	EQ966314	POSPLDRAFT_88008	327056	328620	None	5083	911	46193	No_constitutive_exon_found_in_species
AAACTTCGCAACTCCGCCGAAGCCCTCGAACGACAAGGGCAAGGAACCAGCG	133908	134472	134522	134470	-1	EQ966321	POSPLDRAFT_92124	133671	136634	None	5083	911	46193	No_constitutive_exon_found_in_species
GTGTTGCGCACTAATAGACCCCACATGAATTGACCGTTCGGGATGGACAGGT	112349	112481	112531	112479	-1	EQ966310	POSPLDRAFT_91684	112063	115867	None	5083	911	46193	No_constitutive_exon_found_in_species
ATCAGGGCCTTGGTCACCCCTGCAAATGTCTCCCTCCAATGATCGGGAAGGG	226764	226890	226940	226888	-1	EQ966310	POSPLDRAFT_91705	224723	227166	None	5083	911	46193	No_constitutive_exon_found_in_species
CACATTGGGAAGGGGGGTCTTGGTGGTCGGCATCTGTGGCCGGGGGGCAGAA	15854	15916	15966	15914	-1	EQ966315	POSPLDRAFT_103122	15709	16305	None	5083	911	46193	No_constitutive_exon_found_in_species
GGGCTGCTGACCCGGGCAATATGCGAGGGCTACATGACGGCTGGGTGAAGAG	45225	45553	45603	45551	-1	EQ966315	POSPLDRAFT_103125	44664	46883	None	5083	911	46193	No_constitutive_exon_found_in_species
AATGTGGTGACTATCTCTCATACCATCCTCCAGTGATAGTGGGCGTATAGGC	137593	137780	137830	137778	-1	EQ966315	POSPLDRAFT_103152	137497	138783	None	5083	911	46193	No_constitutive_exon_found_in_species
TATTCCCTGGCTGACCGTGAAAACATAGTCTGGGAAGAAAGGGCAAATAGTA	262958	263087	262908	262960	1	EQ966315	POSPLDRAFT_103179	261692	263087	None	5083	911	46193	No_constitutive_exon_found_in_species
TCCATGGGCACATACGTGAGTTCGCGGGGCTCATTTGTTGGGCGGTGCAGCA	274830	274962	274780	274832	1	EQ966315	POSPLDRAFT_103183	273984	276456	None	5083	911	46193	No_constitutive_exon_found_in_species
TAGCGCATCTCGTGGCTGATCACATGCTGATCACTGGATGGGATACGCAGTG	69026	69075	69125	69073	-1	EQ966333	POSPLDRAFT_103703	69026	70608	None	5083	911	46193	No_constitutive_exon_found_in_species
CCTCACTCTTGGCGTCACGATCACCCATCTGACGAGTACGGGGAATACAGAG	73828	74089	74139	74087	-1	EQ966333	POSPLDRAFT_90289	73261	75468	None	5083	911	46193	No_constitutive_exon_found_in_species
TTTCCCCCATCTCTCATTTTAGCGTATCTTGTGTCACGTCAATGGGTCAGGC	156923	157077	157127	157075	-1	EQ966333	POSPLDRAFT_103722	156088	158439	None	5083	911	46193	No_constitutive_exon_found_in_species
CCGTCAGCTTGAAGTTACCAAGCGTCTTCGTCATTGCCGGGTACGAGTAGTG	209956	210049	209906	209958	1	EQ966333	POSPLDRAFT_37340	209563	210049	None	5083	911	46193	No_constitutive_exon_found_in_species
TCATCTCACTTCGATAAATCAGATCTAACCATGCACGACTGGGCCGACAGCC	218504	218550	218600	218548	-1	EQ966333	POSPLDRAFT_103739	218262	219849	None	5083	911	46193	No_constitutive_exon_found_in_species
GTTTTCTTATAGTTTATCATGCGGTTGAAGTCATCATAATAGGGGTATAGGT	16745	16889	16695	16747	1	EQ966316	POSPLDRAFT_94845	12251	19039	None	5083	911	46193	No_constitutive_exon_found_in_species
ACAGCAGTGGTTAATTGCGAATCCAAACCGTGTCAACCTGGGCCGAATAGGT	45920	46621	46671	46619	-1	EQ966327	POSPLDRAFT_105105	44706	46850	None	5083	911	46193	No_constitutive_exon_found_in_species
ACAGCAGTGGCTAATTGCGAATCCAAACCGTGTCAACCTGGGCCGAATAGGT	143312	144012	144062	144010	-1	EQ966327	POSPLDRAFT_105119	141527	144442	None	5083	911	46193	No_constitutive_exon_found_in_species
TCCACAATCACTGACATATTGTGTACGCCGATCCTTAATACAGAGGGCAGGG	219026	219134	219184	219132	-1	EQ966327	POSPLDRAFT_105143	217199	222972	None	5083	911	46193	No_constitutive_exon_found_in_species
GACCGGTGCTACTAACCGCGATTAATGTCATTGACTCGCGGGAACGATAGTT	217544	217593	217643	217591	-1	EQ966327	POSPLDRAFT_105143	217199	222972	None	5083	911	46193	No_constitutive_exon_found_in_species
TCCGCAATCACTGACATGTCGTGTACGCCGAATCTCAATTCGCAGGGCAGGG	276994	277496	277546	277494	-1	EQ966327	POSPLDRAFT_105156	276050	277988	None	5083	911	46193	No_constitutive_exon_found_in_species
GACTGATATCTAGAATGTGAGAAGAGCATTCTGACCGACTTGCGGGACAGGA	317998	318046	318096	318044	-1	EQ966327	POSPLDRAFT_105163	316693	320227	None	5083	911	46193	No_constitutive_exon_found_in_species
CGTGTGCTGTGAGGGGGACTGAGCATGCGGCGCAACTCGGTGCGGGACAGGC	187474	187853	187903	187851	-1	EQ966326	POSPLDRAFT_97532	186120	188994	None	5083	911	46193	No_constitutive_exon_found_in_species
TAGTCAGGTCTAGATTCCGTTGAATCACTGGCCTGGTTTGGGATGCATAGTT	271759	271805	271709	271761	1	EQ966326	POSPLDRAFT_97544	265700	280806	None	5083	911	46193	No_constitutive_exon_found_in_species
AGCGTCCGCTCGACGAACGTGTATGAAGAACGGTCTCTGGGGATATACAGGG	280061	280174	280011	280063	1	EQ966326	POSPLDRAFT_97544	265700	280806	None	5083	911	46193	No_constitutive_exon_found_in_species
GAGACGATGTGCAGCGCGACCTCCCCGGATGACAGGATGTCGCGGGACAGGC	73745	73821	73871	73819	-1	EQ966318	POSPLDRAFT_90606	73318	74789	None	5083	911	46193	No_constitutive_exon_found_in_species
GTGTTTCTACTCTCTTCTTGATGCTGTCGTTGATTTACTTGGGTGAATAGCA	77311	77327	77261	77313	1	EQ966318	POSPLDRAFT_105255	76190	79951	None	5083	911	46193	No_constitutive_exon_found_in_species
GTGTTTCCATACTCGTCCTGATGTTGTTGTTGACTTACTGGGTTGGATAGCA	88762	88778	88828	88776	-1	EQ966318	POSPLDRAFT_105258	88335	89611	None	5083	911	46193	No_constitutive_exon_found_in_species
TGTTCCCATGGACATCGATTTGGCTGAAAAGTCGAAATCGAAGGGCAAAGGC	154858	155259	154808	154860	1	EQ966318	POSPLDRAFT_105270	153990	155259	None	5083	911	46193	No_constitutive_exon_found_in_species
TCGGTCGCTTCATCCCGCACAGCACTGTTGACTGATGGTGGGAGTCATAGGT	197170	197264	197314	197262	-1	EQ966318	POSPLDRAFT_130143	196204	202248	None	5083	911	46193	No_constitutive_exon_found_in_species
CTCGTCGTCCTCGTCGTCGCTCATGCTCATGAAATTTCGCGGGCGCACAGGC	221828	222346	221778	221830	1	EQ966318	POSPLDRAFT_105283	221030	223511	None	5083	911	46193	No_constitutive_exon_found_in_species
AAGCTCTGGGAGCCGCCTATATGCGCACAAGCGAAGACATAATGGGTGAGCG	222398	222701	222348	222400	1	EQ966318	POSPLDRAFT_105283	221030	223511	None	5083	911	46193	No_constitutive_exon_found_in_species
GCTTTCCGCGCCGCTCTGAGTGACGGGGCCTGATGATGCCCGGGGAACAGCC	228565	228618	228668	228616	-1	EQ966318	POSPLDRAFT_90611	227781	229943	None	5083	911	46193	No_constitutive_exon_found_in_species
TCATTTTCAACAGTGATACAGTATCTCTAGTCCTCACATCTGGGATATAGCC	230813	230967	230763	230815	1	EQ966318	POSPLDRAFT_90612	230260	231292	None	5083	911	46193	No_constitutive_exon_found_in_species
CTTTTTCTCTTGATGAATTCGAGTTGTTGGTGTTCATACCGGGGGATTAGCC	241317	241524	241267	241319	1	EQ966318	POSPLDRAFT_90615	240326	241833	None	5083	911	46193	No_constitutive_exon_found_in_species
AACCTCATCCCATGTCCCGATTGACCTCGAATAATCGCCTGGGGTCACAGAA	262205	262542	262155	262207	1	EQ966318	POSPLDRAFT_105296	261754	263337	None	5083	911	46193	No_constitutive_exon_found_in_species
CTTGAATCTCGACCCCTTATGTGGATGTTCATGGTGGGTCTGGTAAACAGGC	55368	55445	55318	55370	1	EQ966340	POSPLDRAFT_135003	54810	55693	None	5083	911	46193	No_constitutive_exon_found_in_species
TGCGTCATTCATTTCCCTGTGCATTCATGAATCCTCACGAGGGCACGTAGCG	61920	61981	62031	61979	-1	EQ966340	POSPLDRAFT_104057	61717	63295	None	5083	911	46193	No_constitutive_exon_found_in_species
CCCGCGCGTGTGGGAGCCGAGGTGCTGTGTCTGATCGACGGGGTACATAGGT	73902	73969	73852	73904	1	EQ966340	POSPLDRAFT_104059	72352	74925	None	5083	911	46193	No_constitutive_exon_found_in_species
CTACCACTGTGTGATGTGCACTCTGACGCGAATGGCGTCTGGGCATGTAGAA	4698	4724	4774	4722	-1	EQ966312	POSPLDRAFT_92304	3874	4925	None	5083	911	46193	No_constitutive_exon_found_in_species
CTGAGGTCAAGGTCTACTAGGGTGAGTGTGAGCTCGTCCGGGACAACAAGCT	62940	63025	63075	63023	-1	EQ966312	POSPLDRAFT_92311	61580	64548	None	5083	911	46193	No_constitutive_exon_found_in_species
TCATTTGGGCCACCTAATTCACATCAGGCTGACATACACGGGCGGCGCAGGG	239295	239318	239245	239297	1	EQ966312	POSPLDRAFT_92352	236173	239318	None	5083	911	46193	No_constitutive_exon_found_in_species
GTCGTGCTCGGACGATATTGCCTAACAATCCCTTACTCGGCTGAGGGCAGCT	292407	292821	292871	292819	-1	EQ966317	POSPLDRAFT_96239	291194	297873	None	5083	911	46193	No_constitutive_exon_found_in_species
TGAGTGGTTTCTGAGACATGTTAGGGACACTATGACTGAGGTCAGGGCAGAG	304860	305329	305379	305327	-1	EQ966317	POSPLDRAFT_96241	302167	307374	None	5083	911	46193	No_constitutive_exon_found_in_species
GTGCTCGTCGGGAGTTGTTGTGCTATAGTTGTTGTATGTTAGTGGGATAGGT	220640	220642	220692	220640	-1	EQ966319	POSPLDRAFT_98101	218752	223621	None	5083	911	46193	No_constitutive_exon_found_in_species
ACACACATCTGACAATGAGTGATTACATGTATCGCTGTCGGGGCGCACAGGT	157470	157663	157713	157661	-1	EQ966320	POSPLDRAFT_106815	157470	160268	None	5083	911	46193	No_constitutive_exon_found_in_species
GGTCAAGCGTTGTTCGCCGTTGATATGGACCCGGAAACTGTGGGAAATAGGA	191545	191606	191656	191604	-1	EQ966320	POSPLDRAFT_106822	189504	191842	None	5083	911	46193	No_constitutive_exon_found_in_species
AGAGTATGCTGCTGTCCGCGATGCTGAGGCTGATTACTTGTGGGGCACAGAT	261974	262010	261924	261976	1	EQ966320	POSPLDRAFT_106838	260536	263140	None	5083	911	46193	No_constitutive_exon_found_in_species
CCGTGTAATTTCCATTTCCACCGCGGACGCTCTGGTCTCTCGGGTGACAGAT	102111	102256	102306	102254	-1	EQ966325	POSPLDRAFT_103066	101460	102895	None	5083	911	46193	No_constitutive_exon_found_in_species
AGCTCAAGTGCTCACCCGCTGAATGCTCGATGTTCTCTGCGCGGGGGGAGGG	285555	285824	285505	285557	1	EQ966325	POSPLDRAFT_103104	283140	286352	None	5083	911	46193	No_constitutive_exon_found_in_species
GCCCGTCAGTGCTTGCGGGCGCGCTGGACGGCGTGTGCGGGGAATGTGAGCG	285975	286352	285925	285977	1	EQ966325	POSPLDRAFT_103104	283140	286352	None	5083	911	46193	No_constitutive_exon_found_in_species
GACGTTCTCTGAGTCTGCTGTCGTCTGACCTAAGCGCGCGGGAGCACTAGGT	216095	216117	216045	216097	1	EQ966323	POSPLDRAFT_35906	215499	216507	None	5083	911	46193	No_constitutive_exon_found_in_species
GCTACCGGTCATCACTAATGCAAGCATTGTCTTACCTCCGTGGGGTATAGGA	2207	2265	2157	2209	1	EQ966324	POSPLDRAFT_92369	105	2601	None	5083	911	46193	No_constitutive_exon_found_in_species
CGGGAGGCAATCTTGCAGTCTGGTCTGTTGAGTGGCATCCCGAGGGTAAGGC	164214	164219	164269	164217	-1	EQ966324	POSPLDRAFT_87932	163603	170125	None	5083	911	46193	No_constitutive_exon_found_in_species
ATCTCGAGGACGGCGTGGGGGTCGATTAGATAGACGGGAGGTAAGTATAGTT	63923	64011	63873	63925	1	EQ966329	POSPLDRAFT_106614	62775	64489	None	5083	911	46193	No_constitutive_exon_found_in_species
GGGAGGGATCGCGCGGCGTGCAGTGCCAGGCGGCTGATTTGGGACGACAGCG	64166	64489	64116	64168	1	EQ966329	POSPLDRAFT_106614	62775	64489	None	5083	911	46193	No_constitutive_exon_found_in_species
GAGCTTATCACCGCGCAGACTACATTCGGACATATACTTGGGATAAGAAGCT	121019	121036	121086	121034	-1	EQ966329	POSPLDRAFT_106627	121019	125633	None	5083	911	46193	No_constitutive_exon_found_in_species
CTATAATTTAGACAATGCCGACCTGTCAGATACCTACAATGGGACTACAGAA	195570	195672	195520	195572	1	EQ966329	POSPLDRAFT_106644	191617	196777	None	5083	911	46193	No_constitutive_exon_found_in_species
GAATGGCTATGTTAACCAGGTTCTTCGTTGATGCCTGATGGGGACCGTAGTT	236787	236897	236737	236789	1	EQ966329	POSPLDRAFT_106657	236146	238159	None	5083	911	46193	No_constitutive_exon_found_in_species
TGGCGCGCTGTTGCTGGAGATGACGCGGACGCTGACGGGCGGGCTGGCAGGT	134234	134429	134479	134427	-1	EQ966338	POSPLDRAFT_21132	134234	136715	None	5083	911	46193	No_constitutive_exon_found_in_species
CGCTTCGGGAAAACTGCTGACAATGGCGACATGCTGATAGACCTGGGAAGCG	219638	219778	219588	219640	1	EQ966338	POSPLDRAFT_40661	219360	220064	None	5083	911	46193	No_constitutive_exon_found_in_species
CGTATTCATGTTGCGTCTCTCGAGCTGACGTCTCGCTGGAGGGCCGGCAGAC	18656	18826	18606	18658	1	EQ966330	POSPLDRAFT_97941	17230	18826	None	5083	911	46193	No_constitutive_exon_found_in_species
GGAGAGGCCGGTGCATATGAGATATTGTCTGATTATGTGGAGGGACGCAGGT	22223	22322	22173	22225	1	EQ966330	POSPLDRAFT_97943	21184	22945	None	5083	911	46193	No_constitutive_exon_found_in_species
CTGAGGTCCCTAGGGCAGCAGAGGCCGGCTTATATACATGGGGAGATTAGGG	99120	99189	99239	99187	-1	EQ966330	POSPLDRAFT_97956	99013	100509	None	5083	911	46193	No_constitutive_exon_found_in_species
GTTCGTCTCTCTCTTTGTGCCTATGCTCGTGCTGACCTTCAGGGAGACAGCA	133572	134100	133522	133574	1	EQ966330	POSPLDRAFT_97962	132527	136292	None	5083	911	46193	No_constitutive_exon_found_in_species
AAGAGAGTTGCACAATCCAACCACATTACTCAAACCCGCGGGAAGGTAAGTT	134331	134468	134281	134333	1	EQ966330	POSPLDRAFT_97962	132527	136292	None	5083	911	46193	No_constitutive_exon_found_in_species
AGTGAGTATGTCATGATATCCCTTCCGAACCTGTTTTGACCGGGAGGCAGGT	139591	139662	139712	139660	-1	EQ966330	POSPLDRAFT_97964	139116	140220	None	5083	911	46193	No_constitutive_exon_found_in_species
AGTATTCTTGTTCAAGGGCTAAATTTTATACTGACGGACGACGTGGGCAGGA	142463	142625	142413	142465	1	EQ966330	POSPLDRAFT_89170	141354	142625	None	5083	911	46193	No_constitutive_exon_found_in_species
GTCCCCGAGCAGAGCGGGCCGCGCGACGGCGTATACAGAAGCGGGCAAAGTG	159574	160348	159524	159576	1	EQ966330	POSPLDRAFT_97969	159247	160966	None	5083	911	46193	No_constitutive_exon_found_in_species
CCATTGCGGTTGATAATTCAGAATAAACAGCTAAATGAACGGGATATCAGTC	230786	231412	230736	230788	1	EQ966330	POSPLDRAFT_97985	230658	231412	None	5083	911	46193	No_constitutive_exon_found_in_species
GTAGTTGCGATGTTCTGCCGACAAGTCATCGCTGAACTTTGGGACGGTAGCT	16851	16958	17008	16956	-1	EQ966346	POSPLDRAFT_134803	15924	17731	None	5083	911	46193	No_constitutive_exon_found_in_species
TATCATGTATGTGGCGGGCTCGCTCATGGGAGTTTGTTTGGGTGCGCAAGGT	43126	43364	43076	43128	1	EQ966346	POSPLDRAFT_106158	42456	43364	None	5083	911	46193	No_constitutive_exon_found_in_species
CAGGCGTACCCGTTGACCGTCGAGTGTCGAACGTTGAATGCGGGGTGAAGGG	100532	100664	100714	100662	-1	EQ966346	POSPLDRAFT_106172	98904	108259	None	5083	911	46193	No_constitutive_exon_found_in_species
TCAGAGTGTCTTGCTGGGCGCGTTGAGCACGCGCGGGATGCGGGATGGAGCG	99570	99631	99681	99629	-1	EQ966346	POSPLDRAFT_106172	98904	108259	None	5083	911	46193	No_constitutive_exon_found_in_species
ACCGTCCCCGTCCTCTCGATTCACGGTATGGCTAGCCGTGGGATACATAGGT	112172	112187	112237	112185	-1	EQ966346	POSPLDRAFT_106173	111605	115839	None	5083	911	46193	No_constitutive_exon_found_in_species
TAGGTAAAGCGACTATTAGTAAGTGGTTCGCGAAGACGGGCGGGCGCAAGGA	111999	112140	112190	112138	-1	EQ966346	POSPLDRAFT_106173	111605	115839	None	5083	911	46193	No_constitutive_exon_found_in_species
TATTGACCTCAATGATACGTTCATCCGCGCGTGTTCACTTGGGGCATCAGTG	180545	180693	180495	180547	1	EQ966346	POSPLDRAFT_63783	180209	180840	None	5083	911	46193	No_constitutive_exon_found_in_species
GGTGACGTCATCTTGATAGACGGGCAGCGGCACACGTGGGTAGATGGCAGCT	189931	190160	189881	189933	1	EQ966346	POSPLDRAFT_106185	187826	190800	None	5083	911	46193	No_constitutive_exon_found_in_species
CGGCTGCCCTGACGCGTTCTACACCCCCGACCAGACTTGGGTGCAGGTAGGG	129856	129877	129806	129858	1	EQ966328	POSPLDRAFT_95888	129077	129877	None	5083	911	46193	No_constitutive_exon_found_in_species
CCCACACCCGTTTCCCCTCCTCACAACTCACAACTCGTCGCGGGACACAGAT	166838	167170	167220	167168	-1	EQ966328	POSPLDRAFT_95901	166670	167677	None	5083	911	46193	No_constitutive_exon_found_in_species
TCTCCTTGCTCGCGCGTAGTGTATGCCAGACTCACTTGTTGGGCATGCAGGT	205919	205943	205869	205921	1	EQ966360	POSPLDRAFT_99677	203426	206307	None	5083	911	46193	No_constitutive_exon_found_in_species
CGTTTGACACATAGCCTGTTGCTGACTCTTGGTTGACAAGGGGCACACAGCG	71982	72189	72239	72187	-1	EQ966339	POSPLDRAFT_128099	70783	74464	None	5083	911	46193	No_constitutive_exon_found_in_species
ACGAAGTTCAATTACCAGCTTTTCATGCCACCTGACGCGAATGGGCACAGTT	70783	71436	71486	71434	-1	EQ966339	POSPLDRAFT_128099	70783	74464	None	5083	911	46193	No_constitutive_exon_found_in_species
TGCCAAATATCGCTAATTCGAAGTGACCGAGCCCGCTGCTCAGGGTGGAGAG	92448	92609	92398	92450	1	EQ966339	POSPLDRAFT_98029	92129	92906	None	5083	911	46193	No_constitutive_exon_found_in_species
GCGTATGCAAGTGTTGGTGCGCGTTTGAGTGCCTGCTTGTGGGAGTTCAGGT	161977	162032	161927	161979	1	EQ966339	POSPLDRAFT_98041	160413	162901	None	5083	911	46193	No_constitutive_exon_found_in_species
ACGCACGAAGTCATCTCCGCGACGGGCCTTTGTGTGCAAATGGGACACAGAG	129835	129864	129785	129837	1	EQ966332	POSPLDRAFT_102590	128953	129923	None	5083	911	46193	No_constitutive_exon_found_in_species
GCCACGGTCAATGCGGAGGTGAGGTGAGAGTACTCACGCCGCACGGGCAGGA	227958	228137	227908	227960	1	EQ966332	POSPLDRAFT_102616	227635	235793	None	5083	911	46193	No_constitutive_exon_found_in_species
ATGGCCGCCATGCCCCATGGGCTTGTTTCACTTGGAGATGGGCGATGCAGCT	228575	228721	228525	228577	1	EQ966332	POSPLDRAFT_102616	227635	235793	None	5083	911	46193	No_constitutive_exon_found_in_species
GTTCCCCCGTCTCCGAATTGTACTAGAACACGCGACGACCCGGGCGGCAGTC	261569	261731	261519	261571	1	EQ966332	POSPLDRAFT_90030	260847	262140	None	5083	911	46193	No_constitutive_exon_found_in_species
GCTTCTTCACTGCGAATGTTCATATAGCTGACGCACAACTTGGGGATCAGGT	131348	131500	131550	131498	-1	EQ966331	POSPLDRAFT_92928	127181	131817	None	5083	911	46193	No_constitutive_exon_found_in_species
GTCGTCGAATTGATGAAGGAGCATACAACACGCCTATAGTGTGCGGGCAGAA	165430	165486	165380	165432	1	EQ966331	POSPLDRAFT_92939	165002	165646	None	5083	911	46193	No_constitutive_exon_found_in_species
TGAACATGCATATGCGGTCTCGAGATGAAGAGGACGCGAAAGGCGGGAAGGG	221295	221588	221245	221297	1	EQ966331	POSPLDRAFT_92951	220097	224404	None	5083	911	46193	No_constitutive_exon_found_in_species
TCAGTGCAACGCTCACCAACATCGCTCACGACATTGCTGCATATGGGTAGAA	258967	259115	258917	258969	1	EQ966331	POSPLDRAFT_92957	258367	259283	None	5083	911	46193	No_constitutive_exon_found_in_species
CCATTGTACCGTATTTATATGACCGTGTATGCAATATCGTGGGAAGGTAGAT	139717	139783	139833	139781	-1	EQ966355	POSPLDRAFT_99401	137096	142823	None	5083	911	46193	No_constitutive_exon_found_in_species
CTGCATGCTACGACTGCTAGAAGGCGACTTCCGGGCCTGCGGGATTACAGGT	218487	218733	218783	218731	-1	EQ966355	POSPLDRAFT_99411	216543	220075	None	5083	911	46193	No_constitutive_exon_found_in_species
TTTCCGACGCGTAGGTTTTGCCAGAATACGCACATCATGGGATACGACAGGT	30009	30202	29959	30011	1	EQ966343	POSPLDRAFT_32132	28843	30366	None	5083	911	46193	No_constitutive_exon_found_in_species
GGGCCAGAACGGTGCACGCTGACAGAGCTTGCTGATATGGGCGTGGGTAGAA	124608	124829	124879	124827	-1	EQ966343	POSPLDRAFT_19298	124608	128174	None	5083	911	46193	No_constitutive_exon_found_in_species
TCTTGCGTCTCAATGATACACAGGAATGCTGACGGGCAGGGGAATGGAAGAT	164282	164435	164232	164284	1	EQ966343	POSPLDRAFT_36504	164082	164793	None	5083	911	46193	No_constitutive_exon_found_in_species
TGTGATGCGAGTAGCACTCGCGATGTCTAGGGACTTACTCCCGGGAGCAGAG	41986	42260	42310	42258	-1	EQ966344	POSPLDRAFT_91735	39933	42412	None	5083	911	46193	No_constitutive_exon_found_in_species
CGTAATGCGTGTATCGCTTGAGATGCTAAGAAGCTCACGCAGGGAAGCAGAA	55996	56261	55946	55998	1	EQ966344	POSPLDRAFT_91738	51586	59224	None	5083	911	46193	No_constitutive_exon_found_in_species
CGTGATGCGAGTAACACTCGCAATGCCTAGAGACTTACTCCCGGGAACAGAG	105375	105649	105325	105377	1	EQ966344	POSPLDRAFT_91751	105223	105971	None	5083	911	46193	No_constitutive_exon_found_in_species
AGACTGTGTCAACACTCTCAATACTAATAATAGCTACTGGGTAACGACAGCT	113433	113479	113383	113435	1	EQ966344	POSPLDRAFT_91753	110604	115859	None	5083	911	46193	No_constitutive_exon_found_in_species
CCGGTGGTATAGTCAAGGGGAAGTCGTGAGCATGGTATGCTGTAGGGCAGTC	190145	190147	190197	190145	-1	EQ966344	POSPLDRAFT_87770	188515	190370	None	5083	911	46193	No_constitutive_exon_found_in_species
CTACCCGTGTGTGGTGTGCACTCTGACGCGAATGGTGTCTGGGCATGTAGAA	47120	47146	47196	47144	-1	EQ966345	POSPLDRAFT_100783	46306	49336	None	5083	911	46193	No_constitutive_exon_found_in_species
CTGTGTGGTGTGCACTCTGACTCTGATACGAATGGCGCCGGGGCATGTAGGA	97049	97075	97125	97073	-1	EQ966345	POSPLDRAFT_100788	96693	97460	None	5083	911	46193	No_constitutive_exon_found_in_species
TGTCAGTAGCTTAATGAGCAACAAATATGATCGCGATCATGTGGGAATAGTA	108328	108413	108278	108330	1	EQ966345	POSPLDRAFT_100791	102680	111038	None	5083	911	46193	No_constitutive_exon_found_in_species
CCTGAGCGGTGGCGATGTATAGTACGCTATCTAGGTATCGTAGGGTACAGTA	253609	253645	253559	253611	1	EQ966345	POSPLDRAFT_100816	252315	254852	None	5083	911	46193	No_constitutive_exon_found_in_species
GCGCGTCGTCCTGTGTCCAAGGGTGATCTGACAGAGTGGGCGTGGAACAGAT	13233	13446	13183	13235	1	EQ966337	POSPLDRAFT_92462	11899	13942	None	5083	911	46193	No_constitutive_exon_found_in_species
CCCAAAGGGAAGCTGTAGGTGATGTGGATCGTCTCGACACTGGGTACGAGAC	68327	68814	68864	68812	-1	EQ966337	POSPLDRAFT_92476	68050	68917	None	5083	911	46193	No_constitutive_exon_found_in_species
AAAGTCGACCCCGACTGGACACCCGACACTACTCCATGGACGTGGGACAGCT	74910	75039	75089	75037	-1	EQ966337	POSPLDRAFT_92477	74709	75905	None	5083	911	46193	No_constitutive_exon_found_in_species
GAAGCAAAGATCACCTTCACTGTAGTGCTGATGAGGAAGATCTGGGGAAGAC	81573	82209	82259	82207	-1	EQ966337	POSPLDRAFT_92478	81573	82466	None	5083	911	46193	No_constitutive_exon_found_in_species
GAAGCAAAGATCACCTTCACTGTAGTGCTGATGAGGAAGATCTGGGGAAGAC	127954	128713	127904	127956	1	EQ966337	POSPLDRAFT_92483	127006	128713	None	5083	911	46193	No_constitutive_exon_found_in_species
AGAGTATGCTGCTGTCTGCGATGCTGGGGCTGATCACTTGTGGGGCACAGAT	177616	177652	177702	177650	-1	EQ966337	POSPLDRAFT_92489	175886	179363	None	5083	911	46193	No_constitutive_exon_found_in_species
CAAAGTAGAGATAAAATACACTCTCGAAGCTGAGATCTATTGGGGCATAGGA	16033	16071	16121	16069	-1	EQ966335	POSPLDRAFT_95312	14524	16284	None	5083	911	46193	No_constitutive_exon_found_in_species
ATACGCAAAACTTGAGCTATGCATGCATGATGCATGACCTTTGGGCGAAGGG	60613	60906	60956	60904	-1	EQ966335	POSPLDRAFT_95326	57363	64685	None	5083	911	46193	No_constitutive_exon_found_in_species
ATGCCGTTCTGGTCCTGCAACGTTATAACCCCAACTGACGCACTGGGAAGGG	180093	180495	180043	180095	1	EQ966335	POSPLDRAFT_22255	179280	180948	None	5083	911	46193	No_constitutive_exon_found_in_species
CAAACCGCGCTGTAGGAATCCGCACATTTTGTTATAATATGGGACAACAGTA	227185	227217	227267	227215	-1	EQ966335	POSPLDRAFT_95356	223405	228875	None	5083	911	46193	No_constitutive_exon_found_in_species
AACGACCCGTTTTAGTTTCCTCCGTGTTGACTTTGAAACATATAGGGAAGCC	61175	61807	61857	61805	-1	EQ966351	POSPLDRAFT_94356	60891	62401	None	5083	911	46193	No_constitutive_exon_found_in_species
ACGTTGGTTATGCTCAGCGTGAGCGAAGCAGATGGTTTAACGGCGGGCAGTA	161339	161406	161456	161404	-1	EQ966351	POSPLDRAFT_31598	159461	161518	None	5083	911	46193	No_constitutive_exon_found_in_species
GTGAGCTACAATATATATATCGAGCGGATATTGTGTTGAGCGATGGGTAGGC	166627	166649	166577	166629	1	EQ966351	POSPLDRAFT_48095	165083	169990	None	5083	911	46193	No_constitutive_exon_found_in_species
TGTCATACCATATCTATGTGTGATTTCAAGCGCTCACAATGGGCGGTCAGGC	182226	182511	182176	182228	1	EQ966351	POSPLDRAFT_94386	181033	188774	None	5083	911	46193	No_constitutive_exon_found_in_species
GTGCGTCAGCCGCATTGCACCATATACTCTTTCCTGATGGAAATGGGCAGAG	28151	28277	28327	28275	-1	EQ966336	POSPLDRAFT_106403	24288	28502	None	5083	911	46193	No_constitutive_exon_found_in_species
TCCGTTAATGTGTTTTAGCGTGCTCATGCTTCTAATGCCAACACGGGTAGGC	49837	49855	49905	49853	-1	EQ966336	POSPLDRAFT_106407	47970	50289	None	5083	911	46193	No_constitutive_exon_found_in_species
AGAGGCTATGCGCGAGGCTATTAACAGGGCGTTAGCGTACGGGGGCGTAGAC	196223	196403	196453	196401	-1	EQ966336	POSPLDRAFT_106444	196223	198538	None	5083	911	46193	No_constitutive_exon_found_in_species
TGAGCATCACTTTGTCGCTGTTGCATGCATTACTAATTGGGATTGGATAGAT	127180	127225	127275	127223	-1	EQ966342	POSPLDRAFT_94582	126405	128687	None	5083	911	46193	No_constitutive_exon_found_in_species
AGGGCACATTATCGTGCGGGGAGCGCCGAGCTTGGCTGACGGGCGTGCAGAT	75412	75500	75550	75498	-1	EQ966349	POSPLDRAFT_112050	73649	76422	None	5083	911	46193	No_constitutive_exon_found_in_species
GGTACGTTGGTCTATACACGCAATACACTTCTATATTGACAAGGGCGTAGCG	149782	149929	149979	149927	-1	EQ966349	POSPLDRAFT_96909	147597	152967	None	5083	911	46193	No_constitutive_exon_found_in_species
CGGGACTGAATAAGTGATTTTCCATTTGACTGCCGCCTCTATGGGTACAGAT	173403	173498	173353	173405	1	EQ966349	POSPLDRAFT_96914	172649	173910	None	5083	911	46193	No_constitutive_exon_found_in_species
TCATAAGGTGTCATGCTGTCATCCGTCATAGTACTCATGTATGTGGGCAGAT	225879	226024	226074	226022	-1	EQ966349	POSPLDRAFT_96922	225115	227852	None	5083	911	46193	No_constitutive_exon_found_in_species
ATGACAGGATGCTCAGATTGCACACAGAAAGATCCTGACCAGCGGGACAGGC	229487	230041	229437	229489	1	EQ966349	POSPLDRAFT_96923	228879	231241	None	5083	911	46193	No_constitutive_exon_found_in_species
TGCATGTCGCTCCGAGACTGTCACATAGCCGCCGTTTTCACTGGGAACAGAC	231041	231241	230991	231043	1	EQ966349	POSPLDRAFT_96923	228879	231241	None	5083	911	46193	No_constitutive_exon_found_in_species
CGAGACTGTCAGAAGATGATTGACATAGCCGCCGTTTTCACTGGGAACAGAC	245998	246198	245948	246000	1	EQ966349	POSPLDRAFT_96927	244812	246198	None	5083	911	46193	No_constitutive_exon_found_in_species
GACGCGCGTCGTGGTTGTCTCCCGGATTCCGCGCTGACAAGTGGGCGCAGGG	92769	92858	92908	92856	-1	EQ966348	POSPLDRAFT_103995	92433	94225	None	5083	911	46193	No_constitutive_exon_found_in_species
TCTCGGTTTGTCGTCTCAGGGATAAAGAGGAATTGTTCTGGGAACACCAGAG	119915	120131	120181	120129	-1	EQ966348	POSPLDRAFT_104000	119284	122665	None	5083	911	46193	No_constitutive_exon_found_in_species
CGCGATAGAAATTCTCGATGACACCCTAAAGATCTTCCGACAATGGGTAGAC	126381	126446	126331	126383	1	EQ966348	POSPLDRAFT_104001	124169	127314	None	5083	911	46193	No_constitutive_exon_found_in_species
GCGTTGGTATGTGTACGCGCGTTGAACGATCTCGCGTGTGAGATGGGAAGAT	51141	51284	51091	51143	1	EQ966341	POSPLDRAFT_97594	51057	59754	None	5083	911	46193	No_constitutive_exon_found_in_species
ATCAAGAGATAGGTGTGTAGGGGACATATAGAACACTGCAGGGGACATAGAG	74233	74335	74385	74333	-1	EQ966341	POSPLDRAFT_97596	68287	75005	None	5083	911	46193	No_constitutive_exon_found_in_species
GTGAGGCGAGCGCGCAGGGGAACGGCGTGTTGCGCGATGCGTGGGCCAAGTG	69524	69757	69807	69755	-1	EQ966341	POSPLDRAFT_97596	68287	75005	None	5083	911	46193	No_constitutive_exon_found_in_species
CGCCTCCTCATGGGCAGGGCGGGGCTCGTAAACTACGGGGCGTCGAAAAGGT	178908	179028	178858	178910	1	EQ966341	POSPLDRAFT_97626	178066	179028	None	5083	911	46193	No_constitutive_exon_found_in_species
CCACATTTCATGTGGCGCCTCTGACACTAGGTTGCCAACGTGGGCAATAGGA	134619	134745	134795	134743	-1	EQ966388	POSPLDRAFT_102043	132748	135212	None	5083	911	46193	No_constitutive_exon_found_in_species
TGCGTCGACTGCTGCGAGTGTCAAGTTCTACCGCTGATGTGCGTGGGTAGTG	147878	148009	147828	147880	1	EQ966388	POSPLDRAFT_33536	147577	148797	None	5083	911	46193	No_constitutive_exon_found_in_species
GTGCAAAGCGCACTCGAGCACTGAACACATGTTGCCTACCTGGGATATAGAT	148360	148536	148310	148362	1	EQ966388	POSPLDRAFT_33536	147577	148797	None	5083	911	46193	No_constitutive_exon_found_in_species
GACTCGGACTATAGACTTGGATGGTATATGACTTATCGATGGGTGAACAGTG	196516	196585	196635	196583	-1	EQ966388	POSPLDRAFT_102050	187820	197749	None	5083	911	46193	No_constitutive_exon_found_in_species
TGTACAGTGAGGATACATTGAACACCAGGACTACAACACCGGCGGGGCAGGC	190704	190809	190859	190807	-1	EQ966388	POSPLDRAFT_102050	187820	197749	None	5083	911	46193	No_constitutive_exon_found_in_species
TGCCACGCTAGTGAGGTGTTTCCGACTGATGAGGCTGACCGTGGGCGCAGAT	204372	204472	204522	204470	-1	EQ966388	POSPLDRAFT_102054	203982	206677	None	5083	911	46193	No_constitutive_exon_found_in_species
GGGTGCGTTCAATCCGACAATCCAATATAGCGTCCTAACAGCCGGGACAGGT	245016	245160	245210	245158	-1	EQ966388	POSPLDRAFT_102061	243635	246888	None	5083	911	46193	No_constitutive_exon_found_in_species
GTCGACGAGCCTCCGCGCCCCCTTCTATGACTGCCTCTCGATGGGGCCAGCC	59232	59443	59493	59441	-1	EQ966347	POSPLDRAFT_98670	59232	60630	None	5083	911	46193	No_constitutive_exon_found_in_species
TGTTCTTATCCACCATTAAAGTTGCGGCGTTGTGACTAGACGTGGGACAGCC	111385	111716	111335	111387	1	EQ966347	POSPLDRAFT_22876	110845	112320	None	5083	911	46193	No_constitutive_exon_found_in_species
TTACTTATCGTGCGTCGCAGATTGAACGTTCGCCATCACTTGCGGGACAGCG	138836	138920	138970	138918	-1	EQ966347	POSPLDRAFT_98691	138700	139917	None	5083	911	46193	No_constitutive_exon_found_in_species
TGGCGGTCCGGCCATAGACTCATATTCAGGTACGTGCTATGCGTGGGCAGTG	1412	1479	1529	1477	-1	EQ966354	POSPLDRAFT_105644	15	2487	None	5083	911	46193	No_constitutive_exon_found_in_species
CATGTGATGGGTGCCTGAGATGCAGATGCTGGTGACGGACGGGCGAGCAGGG	17484	17635	17434	17486	1	EQ966367	POSPLDRAFT_97333	14367	25215	None	5083	911	46193	No_constitutive_exon_found_in_species
GGCTGAACGTGTCTGAAGTGTGCAGAACAAATGGGCATAAAATGGGGTAGGA	19449	19789	19399	19451	1	EQ966367	POSPLDRAFT_97333	14367	25215	None	5083	911	46193	No_constitutive_exon_found_in_species
GGGGGGCCGAGCCGGTAGCTCGGTGCGCGGGCGACTGCAGCCGGGAGAAGAG	19896	20044	19846	19898	1	EQ966367	POSPLDRAFT_97333	14367	25215	None	5083	911	46193	No_constitutive_exon_found_in_species
GACGGTCGAGTAACGTGGATGTAGGCCCGTGATTCCTTCCCCAAGGGCAGAC	26219	26412	26462	26410	-1	EQ966367	POSPLDRAFT_97334	25770	28287	None	5083	911	46193	No_constitutive_exon_found_in_species
TTGTTCTGCTGTACATGGCAACTCTTCGTTGACGTTCGGGGACAATGCAGCT	117769	117919	117969	117917	-1	EQ966367	POSPLDRAFT_31257	117546	119090	None	5083	911	46193	No_constitutive_exon_found_in_species
AGTATGATGTACGCCTTGGAATGTAAGCTCGCTCAGGCGCGGGTACATAGCC	163748	163871	163921	163869	-1	EQ966367	POSPLDRAFT_89000	162708	164070	None	5083	911	46193	No_constitutive_exon_found_in_species
CGGCCGTCAGAAAAGGAGACTTCCCCAGTAGTTGCTTTGGCTGTGGGAAGCC	133240	133275	133190	133242	1	EQ966363	POSPLDRAFT_93251	131765	133275	None	5083	911	46193	No_constitutive_exon_found_in_species
GAGGGAGACATGGAGGGTGGTGAGTCCGATGTGATATCGTGGTTGGGCAGCG	191519	191618	191668	191616	-1	EQ966363	POSPLDRAFT_93260	191355	193201	None	5083	911	46193	No_constitutive_exon_found_in_species
GGTACGTGTAGCAGTAATGACTGGCTCACTGAATGCTCATGGGTGTTAAGGA	207513	207740	207463	207515	1	EQ966363	POSPLDRAFT_93261	202777	215866	None	5083	911	46193	No_constitutive_exon_found_in_species
AGTGATCAAGTTGTACTGACCATGACGATGTGACACTGATGAGGGCTTAGCG	211880	212064	211830	211882	1	EQ966363	POSPLDRAFT_93261	202777	215866	None	5083	911	46193	No_constitutive_exon_found_in_species
TATTAGTTTCGATTTTTTATCATTGAATATGCAAGATGGGTGGCAGATAGAT	214186	214233	214136	214188	1	EQ966363	POSPLDRAFT_93261	202777	215866	None	5083	911	46193	No_constitutive_exon_found_in_species
GTAGACGGTCTGTCCAATGGCTGAATTGTCATACACGAGAAGGGACTCAGGA	189599	189663	189713	189661	-1	EQ966350	POSPLDRAFT_102237	188572	189844	None	5083	911	46193	No_constitutive_exon_found_in_species
TCATCCTTGTTGTGGGCGCACACCTGCTCAACCGGTCTGCGTGGGTGCAGGT	27587	27725	27775	27723	-1	EQ966383	POSPLDRAFT_22049	27587	28684	None	5083	911	46193	No_constitutive_exon_found_in_species
GGTGGCGCAAATGCTCTGACGACGGCGTACGCGTACCTGGGTGTGCAAAGTG	145473	145523	145423	145475	1	EQ966383	POSPLDRAFT_105526	145052	147170	None	5083	911	46193	No_constitutive_exon_found_in_species
TCGTATAGTATACTTGTTATACGACTGAAGGAGACCGGGTGACGGGCTAGCT	74616	74651	74566	74618	1	EQ966358	POSPLDRAFT_95030	70452	76229	None	5083	911	46193	No_constitutive_exon_found_in_species
TCTCTATTGGCTGTGCCACTTGGTGATGCGAACCACTCGGGCGATAACAGCT	157645	157727	157777	157725	-1	EQ966358	POSPLDRAFT_95053	154622	163776	None	5083	911	46193	No_constitutive_exon_found_in_species
GTGACATAACTACCATTCATGTGATGGGCAACGCTCATGGGAAAGTGTAGGT	179250	179317	179200	179252	1	EQ966358	POSPLDRAFT_88480	177282	184103	None	5083	911	46193	No_constitutive_exon_found_in_species
GGTATGTCCTAGTCATTACTGAAGCTTCTGTCCGCTGAGGGTGGCAACAGCA	183116	183180	183066	183118	1	EQ966358	POSPLDRAFT_88480	177282	184103	None	5083	911	46193	No_constitutive_exon_found_in_species
AGGAATACTCGCCAATGGCGCGTTGGAGGCGAATACATCGGTGGGATTAGAG	103707	104088	103657	103709	1	EQ966357	POSPLDRAFT_101889	97492	104088	None	5083	911	46193	No_constitutive_exon_found_in_species
ACCTTATCTGCATAATACTTCTCAGCTTGTGCTTGTTTTCTGGGATACAGTG	166524	166729	166779	166727	-1	EQ966357	POSPLDRAFT_101902	164800	166951	None	5083	911	46193	No_constitutive_exon_found_in_species
GGTCAAAGGTTTTTCCCGAGATGTGCCTCATTCCGGATGCGGGCATATAGCC	193817	193928	193978	193926	-1	EQ966357	POSPLDRAFT_101911	192866	194487	None	5083	911	46193	No_constitutive_exon_found_in_species
GCAGATCAGTCCCTGTTGCGATACCATCCGATCACAATGGGAATGACTAGAG	173985	174319	174369	174317	-1	EQ966361	POSPLDRAFT_92560	173089	176827	None	5083	911	46193	No_constitutive_exon_found_in_species
CGTAGTTCAAAGACGATCGCACCGTGAGCTCATGCAGTCCTGGGTGGTAGGC	192106	192296	192056	192108	1	EQ966361	POSPLDRAFT_38091	191960	192392	None	5083	911	46193	No_constitutive_exon_found_in_species
CGACTTTGTATTGGTATAGTCTGGGGCTCGTGCGACATAGGGTGTGACAGCA	230195	230397	230447	230395	-1	EQ966361	POSPLDRAFT_92576	229983	233108	None	5083	911	46193	No_constitutive_exon_found_in_species
ACGTAATTGTGTTCCGCTCTCTTTTGTTCCTTAGTACTGATAGGGTGCAGGA	35924	36187	35874	35926	1	EQ966359	POSPLDRAFT_103604	34806	36913	None	5083	911	46193	No_constitutive_exon_found_in_species
ATTGATCGTCGCGATGTCTGAGGCAATGACCGTGCGGAACCATGGGGCAGGT	75822	76307	75772	75824	1	EQ966359	POSPLDRAFT_134924	73442	77105	None	5083	911	46193	No_constitutive_exon_found_in_species
TCGTTAACGTCGCATGATCGTAATAGTTCTCACGTTTGACGGGGGTGTAGGA	76587	77105	76537	76589	1	EQ966359	POSPLDRAFT_134924	73442	77105	None	5083	911	46193	No_constitutive_exon_found_in_species
TACATAGCTACAGGCTTTGTCTGTTGAACGAGAACTGACGGGCAGAATAGAT	117980	118099	118149	118097	-1	EQ966359	POSPLDRAFT_103624	116769	123430	None	5083	911	46193	No_constitutive_exon_found_in_species
CGAAAGATGCAATGTAATATGCCATAATGGCTCATGTTCCGGGACTACAGGC	143632	143648	143698	143646	-1	EQ966359	POSPLDRAFT_103630	143050	144146	None	5083	911	46193	No_constitutive_exon_found_in_species
CTAAAAGATGCAATCAATATACCACGGAGGCTCATATTTCGGGATTACAGGT	158467	158483	158417	158469	1	EQ966359	POSPLDRAFT_103634	157564	159065	None	5083	911	46193	No_constitutive_exon_found_in_species
AAGTTTTATTATGACAGATATTGTATCAGGATTAGTGTTTAAATGGGTAGGG	137509	137613	137663	137611	-1	EQ966374	POSPLDRAFT_99628	136899	138895	None	5083	911	46193	No_constitutive_exon_found_in_species
CACCTGGTATGTTAGGCCAACAACCTTCCCATACTCATCGAGGGTCATAGCA	140408	140492	140358	140410	1	EQ966374	POSPLDRAFT_99629	140273	142256	None	5083	911	46193	No_constitutive_exon_found_in_species
CTGTCTCTACGGAATACATTTCGCCATACTAACCCTCACGCATGGGACAGCT	141521	141790	141471	141523	1	EQ966374	POSPLDRAFT_99629	140273	142256	None	5083	911	46193	No_constitutive_exon_found_in_species
TCACCGCCTCCGAGCTCCCTCGCGATGACGACGGTGAGCTCGAGGGCGAGAG	5389	5567	5617	5565	-1	EQ966352	POSPLDRAFT_124856	4049	5843	None	5083	911	46193	No_constitutive_exon_found_in_species
AATTTCATATCTGCAGTCCATTGATGTGGGGGGGGGGGGTGGATATGCAGTG	4441	4676	4726	4674	-1	EQ966352	POSPLDRAFT_124856	4049	5843	None	5083	911	46193	No_constitutive_exon_found_in_species
ACGTCCCCTTACGCTCCTCTCACGGCACGGATATTGACGGGGAGTTGTAGGT	103269	103367	103417	103365	-1	EQ966375	POSPLDRAFT_134735	102789	104589	None	5083	911	46193	No_constitutive_exon_found_in_species
CATACGTGCATGATCCACCGCCGCCAGAGGACACTCCTGTTGACAGGGAGCG	142955	143099	142905	142957	1	EQ966375	POSPLDRAFT_33734	142172	143470	None	5083	911	46193	No_constitutive_exon_found_in_species
TAAGTACCCGACTTGTTCTTGCTCCTGCTCAAGCTGGACTCTGGGAACAGAT	47661	47810	47611	47663	1	EQ966365	POSPLDRAFT_95454	46972	48946	None	5083	911	46193	No_constitutive_exon_found_in_species
TCCGGCGCTAAATTTAGCTACACGCGGAGAACTCACTAGGATGCAGGGAGCT	97305	97624	97674	97622	-1	EQ966365	POSPLDRAFT_49652	96140	98772	None	5083	911	46193	No_constitutive_exon_found_in_species
TACTATTGCTGTTCATGGTGAATGATACAGGCTGAACACGCGGGGTTAAGCC	107299	107666	107716	107664	-1	EQ966365	POSPLDRAFT_95466	107299	109381	None	5083	911	46193	No_constitutive_exon_found_in_species
CACGCCGTGGCCTGCTCTCGTTGCCCAAATTTGCTCACGCGGGGCAGCAGGA	33620	33720	33770	33718	-1	EQ966366	POSPLDRAFT_103326	33320	35249	None	5083	911	46193	No_constitutive_exon_found_in_species
GGTAAATTTCGTGTGATTTTACGGCGTCAAGTGACCCATGGGACACGCAGGA	41997	42085	41947	41999	1	EQ966366	POSPLDRAFT_90189	40463	46273	None	5083	911	46193	No_constitutive_exon_found_in_species
CATTCCTCCCCGCAGGCAACCCAATATCGGAGAGCAGACGGGCGGGCCAGCC	183344	183398	183448	183396	-1	EQ966366	POSPLDRAFT_90194	182109	183518	None	5083	911	46193	No_constitutive_exon_found_in_species
CGTCCTTGAGCTGGGCTTTCGATGCTAGCTGCTCAAAGCGGGTGACGTAGTT	36590	36652	36540	36592	1	EQ966394	POSPLDRAFT_99221	33140	37399	None	5083	911	46193	No_constitutive_exon_found_in_species
GTGCCCGGGCCAGACCTGGATGCTGACTGCTGTCTTGCGGGGGGCGACAGCC	152740	152834	152884	152832	-1	EQ966394	POSPLDRAFT_99234	152475	158987	None	5083	911	46193	No_constitutive_exon_found_in_species
GAATGGCTATGTTAACCAGGTTCTTCGTTGATGCCTGATGGGGACCGTAGTT	92426	92536	92586	92534	-1	EQ966370	POSPLDRAFT_105566	91334	93177	None	5083	911	46193	No_constitutive_exon_found_in_species
GCACGGTAATGCTAGTTAGATAGGCTGACGACCACATCCTGTGGGTGTAGAC	198807	198934	198757	198809	1	EQ966370	POSPLDRAFT_105595	198356	199454	None	5083	911	46193	No_constitutive_exon_found_in_species
ATACGTGCAAGCGCCGCTGTGTCCGCGCCTGCGTGAAAGTCGGTGGGCAGGG	182983	183431	182933	182985	1	EQ966369	POSPLDRAFT_96089	178726	184959	None	5083	911	46193	No_constitutive_exon_found_in_species
GAGACTGAGGCTGAGGTGGTGGGGAAAGGGATGCGGATGAAGATGGGGAGGC	183524	183847	183474	183526	1	EQ966369	POSPLDRAFT_96089	178726	184959	None	5083	911	46193	No_constitutive_exon_found_in_species
TCCTTACCGGGTCAGTGCGGTGACTGGTCTCCGGCGAACTGGGGCGCAAGAG	184303	184418	184253	184305	1	EQ966369	POSPLDRAFT_96089	178726	184959	None	5083	911	46193	No_constitutive_exon_found_in_species
ATGTCCGATGTACTCTCGCGTCTTGTGCATTGTTGATGTACAGCGGGCAGAG	246	298	348	296	-1	EQ966391	POSPLDRAFT_99176	79	784	None	5083	911	46193	No_constitutive_exon_found_in_species
GCTTTCCGCGCCGCTCTGAGTGACGGGGCCTGATGATGCCCGGGGAACAGCC	48991	49044	48941	48993	1	EQ966391	POSPLDRAFT_24868	48709	49824	None	5083	911	46193	No_constitutive_exon_found_in_species
CTCGTCGTCCTCGTCGTCGCTCATGCTCATGAAATTTCGCGGGCGCACAGGC	54869	55228	55278	55226	-1	EQ966391	POSPLDRAFT_99185	54032	56007	None	5083	911	46193	No_constitutive_exon_found_in_species
AACGCGCGGGTGTAGGTATGTGGACTACACGTATGTGAGGGTGGGCACAGCC	106413	106514	106564	106512	-1	EQ966362	POSPLDRAFT_98487	106413	107521	None	5083	911	46193	No_constitutive_exon_found_in_species
ATCGCGCGCGTGCGCGCGTGCGGGTGTCTGACCTCAGTGCTATGGGACAGAT	157828	157911	157961	157909	-1	EQ966362	POSPLDRAFT_98495	155217	159655	None	5083	911	46193	No_constitutive_exon_found_in_species
TCAGTTCATGAGTTTCAGCGTGCTCATGCTTCTAACGCCCACACGGGTAGGC	47096	47114	47046	47098	1	EQ966368	POSPLDRAFT_103940	46624	48841	None	5083	911	46193	No_constitutive_exon_found_in_species
GTACCATTCGAGTTCCGGATTGATACTAAAGGCTCTCATTGGGTATGTAGCT	68367	68457	68317	68369	1	EQ966368	POSPLDRAFT_103942	63900	70140	None	5083	911	46193	No_constitutive_exon_found_in_species
CGGGGAGTGATCTCGACGAGAGAGGGTGACACCTTTGTCCATGGGAGTAGAG	180954	181154	181204	181152	-1	EQ966368	POSPLDRAFT_103967	180492	181990	None	5083	911	46193	No_constitutive_exon_found_in_species
CTGAGGTCCCTAGGGCAGCAGAGGCCGGCTTATATACATGGGGAGATTAGGG	180599	180669	180719	180667	-1	EQ966368	POSPLDRAFT_103967	180492	181990	None	5083	911	46193	No_constitutive_exon_found_in_species
TGCCATTCAATGATGCTGTATGCGTGATTGACCTCCTTGTGGGGCAACAGAT	131082	131190	131032	131084	1	EQ966380	POSPLDRAFT_93607	130749	134251	None	5083	911	46193	No_constitutive_exon_found_in_species
ATCCAGACTCCATATAGTGAGAGCCGATATACACTGCTTGTGGGACCAAGGG	177401	177481	177351	177403	1	EQ966380	POSPLDRAFT_93613	176762	178414	None	5083	911	46193	No_constitutive_exon_found_in_species
GTTAATCATGCTTGCGGCTCTTACTGACCGAGTTGACATCTGGGACACAGCT	87234	87341	87391	87339	-1	EQ966373	POSPLDRAFT_93747	86932	87668	None	5083	911	46193	No_constitutive_exon_found_in_species
CCTAGAGGGCCGCTCCCCATGATCATCGCACGCGTCAGCTGCGGGACTAGCG	98294	98663	98713	98661	-1	EQ966373	POSPLDRAFT_93751	98294	100034	None	5083	911	46193	No_constitutive_exon_found_in_species
CCAGGCGGAGGGAATGGAGGGAAACCGGATGGTGGAGGTGGGGGAAATAGCA	213450	213710	213400	213452	1	EQ966373	POSPLDRAFT_93780	213181	213710	None	5083	911	46193	No_constitutive_exon_found_in_species
CCCTCCCCCATTTCGTCTGAACCTGAACTCACGCTGAACGGGCGATGCAGCC	87368	87469	87318	87370	1	EQ966378	POSPLDRAFT_105442	86624	88568	None	5083	911	46193	No_constitutive_exon_found_in_species
GTGCAAGTATTTAACGCGGACAAGGATGCAATAATCTCTCGGATCGGGAGGT	191350	191957	192007	191955	-1	EQ966378	POSPLDRAFT_105460	190586	192603	None	5083	911	46193	No_constitutive_exon_found_in_species
GGGCGTTCGTTAACGTCTGGGACCTGCGGGGCCAATGGTGGGAACCGCAGAA	169936	170228	169886	169938	1	EQ966406	POSPLDRAFT_104793	161523	174904	None	5083	911	46193	No_constitutive_exon_found_in_species
ACGCGGGGCGGCGGACGTACGGCGTGGGACGGATGAGGCACAGGGTAAAGCT	35693	36284	36334	36282	-1	EQ966379	POSPLDRAFT_96847	35108	36340	None	5083	911	46193	No_constitutive_exon_found_in_species
TGTGAGTTTCCCATCGTCGCTTGCTGATGAGACTCACGGGAAATGAGCAGTG	46555	46677	46505	46557	1	EQ966403	POSPLDRAFT_21820	45762	47685	None	5083	911	46193	No_constitutive_exon_found_in_species
GTTTGGACCTAAGTTCAACCCTTAGTGAACTGTATCTGCCGAGGGTACAGAG	67885	68044	67835	67887	1	EQ966376	POSPLDRAFT_101550	67381	68730	None	5083	911	46193	No_constitutive_exon_found_in_species
TGAGCTTAGGCGAGGATACGCCAGTGCATTAGAACTACGGAGGTGGGCAGCT	9110	9177	9227	9175	-1	EQ966371	POSPLDRAFT_100596	8991	10905	None	5083	911	46193	No_constitutive_exon_found_in_species
CCTGAAGATCTAAGACATTCAATACTGTACTGCGCTATATGGGAATGCAGGT	20027	20095	19977	20029	1	EQ966371	POSPLDRAFT_100599	19278	23006	None	5083	911	46193	No_constitutive_exon_found_in_species
TCTCTACGTACGCATGCGGCACAGTATTGACTTATTGGGCGTGTGGGCAGGG	165428	165444	165378	165430	1	EQ966371	POSPLDRAFT_100616	163629	167057	None	5083	911	46193	No_constitutive_exon_found_in_species
ACGCGCACTCCAGTGATCAAACAGGAGCGTGTTCCTGATATTGGGGGCAGAT	81009	81283	81333	81281	-1	EQ966377	POSPLDRAFT_97401	80932	85245	None	5083	911	46193	No_constitutive_exon_found_in_species
ACCTGTGGACACGAACTATGATATTCGATTTGACTATTGGGGAATGATAGAT	129603	129664	129714	129662	-1	EQ966377	POSPLDRAFT_134635	129406	129810	None	5083	911	46193	No_constitutive_exon_found_in_species
GTCGACGAGCCTCTGCGCCCACTTCTACGACGGCCTCTCGATGGGGCCAGCC	76155	76366	76105	76157	1	EQ966372	POSPLDRAFT_98608	74674	76366	None	5083	911	46193	No_constitutive_exon_found_in_species
CTTTGTGTACAGTGCGTCTACACTATGTGTGACTGTCTGTAGGGTGCCAGGT	463	534	584	532	-1	EQ966395	POSPLDRAFT_37460	12	665	None	5083	911	46193	No_constitutive_exon_found_in_species
TGATCATTCGTTCAGTCTGATTTTCTGTGGTCTGATAATTGGGGGTGTAGGT	88791	89282	89332	89280	-1	EQ966395	POSPLDRAFT_110739	87056	90294	None	5083	911	46193	No_constitutive_exon_found_in_species
GGGCTTGGCGCCTATCAATGTACGTCAGGGACTGCTGACGTGGGGGCAAGCG	72285	72608	72235	72287	1	EQ966396	POSPLDRAFT_105465	71869	72608	None	5083	911	46193	No_constitutive_exon_found_in_species
ACCATTGCTGACGTAGGGCCGGCGGCACGTTAGACTAAGGATTGGGATAGGC	91959	92060	92110	92058	-1	EQ966396	POSPLDRAFT_105471	91807	93821	None	5083	911	46193	No_constitutive_exon_found_in_species
CCGCCGTCAAACAGCTCGCCAAGTGGGCGTCGGAGTCGTGGGTCGAGTAGGC	133883	134001	133833	133885	1	EQ966396	POSPLDRAFT_105475	133570	135882	None	5083	911	46193	No_constitutive_exon_found_in_species
TCGTCCATTTACACGTAGCGGACAGTAAGAATAACATCTCCGGGACGTAGTG	151468	152261	152311	152259	-1	EQ966397	POSPLDRAFT_92278	148707	157090	None	5083	911	46193	No_constitutive_exon_found_in_species
CTTACAATCTTACCGAGGTGGGGTCTAACGTTAGATACACTGGGATGTAGGT	65705	65785	65835	65783	-1	EQ966387	POSPLDRAFT_104130	63630	67114	None	5083	911	46193	No_constitutive_exon_found_in_species
GTGGACCCTATTTGGATTAAGAAGGAGAAAGAGAAGGTGGAGCGGGAGAGAT	95675	95964	96014	95962	-1	EQ966387	POSPLDRAFT_134987	94247	96835	None	5083	911	46193	No_constitutive_exon_found_in_species
TCGAGTGTGTCTCGGGCGAGGCTGATGCGGCCGGTAATCTGCGCGGGCAGAC	116346	116450	116500	116448	-1	EQ966387	POSPLDRAFT_104141	113415	116695	None	5083	911	46193	No_constitutive_exon_found_in_species
AGGCCTTGCGCTTCTCGATGCGTTGTATCTGCGGCTGACGTGCGGGATAGAC	116210	116294	116344	116292	-1	EQ966387	POSPLDRAFT_104141	113415	116695	None	5083	911	46193	No_constitutive_exon_found_in_species
GTGTCTGCTTGCTAAGTACGCGCACTAGTCACACTTGGGCGGCGCGACAGGG	160221	160282	160332	160280	-1	EQ966390	POSPLDRAFT_99966	156546	160855	None	5083	911	46193	No_constitutive_exon_found_in_species
AGAGAAAACATCACAGCTGTCCGATCAAGTAAGAATACTAACTGGGTAAGGT	169832	169925	169782	169834	1	EQ966390	POSPLDRAFT_99970	169767	170920	None	5083	911	46193	No_constitutive_exon_found_in_species
GTGCTTTCCTGATCTTTAATCACTATGATTGACACTTCCTGGGTGGTCAGGA	29190	29241	29291	29239	-1	EQ966389	POSPLDRAFT_93624	29190	30169	None	5083	911	46193	No_constitutive_exon_found_in_species
GTATGCGAGTGTATGTTCATGATTGTTATGATCACTCATTATTGGGACAGGG	135153	135381	135103	135155	1	EQ966389	POSPLDRAFT_93647	134365	135466	None	5083	911	46193	No_constitutive_exon_found_in_species
TCTTGCGCGGGGCTGCGGACGTGGCCGCCCTGACATCGGGCGGGGTGCAGGT	177548	177575	177498	177550	1	EQ966389	POSPLDRAFT_47053	176501	178165	None	5083	911	46193	No_constitutive_exon_found_in_species
CCGTGGTTGTGGGCGGCAGCGCCGAGGGTGACGTGCGGCGGGCGATGCAGGA	178030	178165	177980	178032	1	EQ966389	POSPLDRAFT_47053	176501	178165	None	5083	911	46193	No_constitutive_exon_found_in_species
GAGTTGGGTGAGATGGGCAACGCAGAGGCGGTGACGCGGGGACTGTGAAGGC	147721	147788	147671	147723	1	EQ966386	POSPLDRAFT_96349	146004	149487	None	5083	911	46193	No_constitutive_exon_found_in_species
ATTCTGCAAGTACATATTCCCTCTGTGTTTACATTTCCGTGGGGCGTGAGGA	45329	45522	45279	45331	1	EQ966400	POSPLDRAFT_45730	44084	45999	None	5083	911	46193	No_constitutive_exon_found_in_species
CATCGGCGCATCCGGGTGCGCGGCCGCTGATGACGAGTCCGCGGGCACAGAT	69038	69166	69216	69164	-1	EQ966400	POSPLDRAFT_92588	67046	70902	None	5083	911	46193	No_constitutive_exon_found_in_species
AGATGACGACCGGACAAAGATCGAGAGATGGGTGTGTGTAGGGGGAATAGAG	68707	68876	68926	68874	-1	EQ966400	POSPLDRAFT_92588	67046	70902	None	5083	911	46193	No_constitutive_exon_found_in_species
CGACCGTAGTAGGAGAGAGATAGTGCAGGCGGACCACCATGCGGGAAAAGGT	104645	104801	104851	104799	-1	EQ966400	POSPLDRAFT_92595	104645	107144	None	5083	911	46193	No_constitutive_exon_found_in_species
TATGTCACCTTCCGCACTTCCACATTGATGATTAACGAGCGGGCATGTAGGC	22898	22940	22848	22900	1	EQ966402	POSPLDRAFT_91790	21548	24036	None	5083	911	46193	No_constitutive_exon_found_in_species
CACCTTGCTTTTCCCGTGTTCTGCGGACGCGGCGCTCACGGCGGGTGCAGCG	23372	23428	23322	23374	1	EQ966402	POSPLDRAFT_91790	21548	24036	None	5083	911	46193	No_constitutive_exon_found_in_species
GTTGCTAGCGGGGGGGCGGGTGCGGGTGCGGGTGAGAGAGAATGGGAAAGGA	3044	3140	2994	3046	1	EQ966398	POSPLDRAFT_103285	213	3140	None	5083	911	46193	No_constitutive_exon_found_in_species
GTTTGCCCATGCACACAGAACTCTGATCGGCGTGCAGCTGGGGCACGCAGGC	60970	60999	60920	60972	1	EQ966398	POSPLDRAFT_90180	60335	61994	None	5083	911	46193	No_constitutive_exon_found_in_species
GGAACGCAAAGGGTGTTGAAGATGAGACACGTATTGATAATGGCTGGGAGTG	92323	92427	92273	92325	1	EQ966443	POSPLDRAFT_97882	91249	96366	None	5083	911	46193	No_constitutive_exon_found_in_species
TCTGAGGGCGTGTAGATAACCGAGCAACGTAACTGCTCACGGGGCTATAGGT	128514	128570	128620	128568	-1	EQ966404	POSPLDRAFT_99331	128514	130022	None	5083	911	46193	No_constitutive_exon_found_in_species
TGTGTGACTTACATAAAAAGCACGACATAACTAATGCGGTGCGGGGGTAGAC	79162	79369	79112	79164	1	EQ966418	POSPLDRAFT_94788	78857	79619	None	5083	911	46193	No_constitutive_exon_found_in_species
CGAGCGGCTACCAAAGCCTAGTCGTAGCAAGAGCGTGGATAGGGCTAGAGAC	89036	89277	89327	89275	-1	EQ966418	POSPLDRAFT_88437	87963	89614	None	5083	911	46193	No_constitutive_exon_found_in_species
GACGAGTTCGACACTCCTTTGTTCCTTTGTGAAAACTCGACGGGCAACAGGC	35800	35968	36018	35966	-1	EQ966415	POSPLDRAFT_101254	33446	36871	None	5083	911	46193	No_constitutive_exon_found_in_species
GGTACGTCCACAGTTCTTGGTTCGCCACTGCCCTGACCCTGCATGGGCAGGA	97076	97097	97147	97095	-1	EQ966415	POSPLDRAFT_87293	95552	97253	None	5083	911	46193	No_constitutive_exon_found_in_species
AAACTTCGCAACTCCGCCGAAGCCCTCGAACGACAAGGGCAAGGAACCAGTG	56333	57069	57119	57067	-1	EQ966429	POSPLDRAFT_98840	56268	62378	None	5083	911	46193	No_constitutive_exon_found_in_species
AAAGTCGATCCCGACTGGACACCGGACACCACTCAATGGACGTGGGACAGCT	26758	26887	26937	26885	-1	EQ966424	POSPLDRAFT_93003	26557	27615	None	5083	911	46193	No_constitutive_exon_found_in_species
CCAGCCGACTGGCAACCCAACCCTGGTTGGACCCCAAAGGGAAGCTGTAGGC	30916	31029	30866	30918	1	EQ966412	POSPLDRAFT_95934	30356	31029	None	5083	911	46193	No_constitutive_exon_found_in_species
TTCTCCCTAGGTGTGTAATTAGCCTTATTTGGGTCAGATGGTATGGGCAGGA	56502	56631	56452	56504	1	EQ966412	POSPLDRAFT_95936	53177	57250	None	5083	911	46193	No_constitutive_exon_found_in_species
GGTCCACAGTCCTCATTACTAATTATCGTCGCCTGTGAACAGGGCATTAGAT	97411	98396	97361	97413	1	EQ966412	POSPLDRAFT_95944	96449	104084	None	5083	911	46193	No_constitutive_exon_found_in_species
GAGGTAATGCTGTTAAGCGCAACAACGAAGTGAATAGAACTGGGGGACAGGG	117905	117983	118033	117981	-1	EQ966401	POSPLDRAFT_99280	117686	118401	None	5083	911	46193	No_constitutive_exon_found_in_species
GCTGCTTGCGTTTATTTGTGCACACGCGTGATCTGCCGGGTGGCGGGAAGAC	78544	78647	78697	78645	-1	EQ966405	POSPLDRAFT_105849	76885	81055	None	5083	911	46193	No_constitutive_exon_found_in_species
GGGCAGGTCAATAGACGGAACGTACAAAGATGGACTGCCACGGGATGTAGGT	57777	57930	57727	57779	1	EQ966399	POSPLDRAFT_98425	53623	57930	None	5083	911	46193	No_constitutive_exon_found_in_species
CTTTTCGCGTACGTGTATGCTCATGATTCAATAAAAATGGGGTGACGCAGAG	67916	68115	67866	67918	1	EQ966408	POSPLDRAFT_95079	67664	68115	None	5083	911	46193	No_constitutive_exon_found_in_species
TGCCACTTGGGCCAAGATTGGACTTGAACGCTAACGCATCATGGGGACAGAC	31166	31327	31377	31325	-1	EQ966410	POSPLDRAFT_100626	30774	31571	None	5083	911	46193	No_constitutive_exon_found_in_species
TAAGTAAGCATACGTACCTCTCAGCTCTACATGCATTCTGACGGGCGTAGTC	109755	109803	109705	109757	1	EQ966410	POSPLDRAFT_20168	107818	110610	None	5083	911	46193	No_constitutive_exon_found_in_species
TCATTATTGCTCGATTATCAATCTGCGTTGTGCTCATGTGGGGTGCACAGTG	34582	34725	34532	34584	1	EQ966433	POSPLDRAFT_90833	34378	35701	None	5083	911	46193	No_constitutive_exon_found_in_species
ACTCCTTGTTATCATAATTTTGCGCTCGTTATGGACCATCGGGACTGCAGGT	86783	86901	86951	86899	-1	EQ966433	POSPLDRAFT_106579	85934	89755	None	5083	911	46193	No_constitutive_exon_found_in_species
TTAATTCAGATATGTGGTGTCCGCCCTTCGTATAATAAGAATGGGAACAGCT	43644	43744	43594	43646	1	EQ966413	POSPLDRAFT_92201	42865	44295	None	5083	911	46193	No_constitutive_exon_found_in_species
TGTCATCTGCTGAAGTTGACCCATGGAGCCGCGCTGACGGGGAGCTACAGGG	56433	56514	56383	56435	1	EQ966413	POSPLDRAFT_92204	54519	56867	None	5083	911	46193	No_constitutive_exon_found_in_species
GTCAGTGATCTCAAAATCTTCCAGTAGCTCACTCTCACGGGTAAAATCAGTC	127805	128003	127755	127807	1	EQ966413	POSPLDRAFT_92219	126411	128735	None	5083	911	46193	No_constitutive_exon_found_in_species
GGTCTGACATATTTTGCATGCTATCACCAGTACAACTGGGAGGATGATAGTG	126604	126626	126554	126606	1	EQ966435	POSPLDRAFT_105239	119140	128168	None	5083	911	46193	No_constitutive_exon_found_in_species
AGTGATCGATCGGAAATGGTGCGTGCTCAGGGGGTGTCTGGGGTGATCAGCT	59687	59814	59637	59689	1	EQ966419	POSPLDRAFT_96117	57587	60015	None	5083	911	46193	No_constitutive_exon_found_in_species
GGATTCCCCAAGGACGTGCATGTCCACGGGTGGGGGATTGGGCTGGAGAGGC	66014	66170	66220	66168	-1	EQ966419	POSPLDRAFT_88753	66014	68100	None	5083	911	46193	No_constitutive_exon_found_in_species
GCGCGCACGCGGGCGCGAGCGGCAGCGGGAGCATCGAGGCGGGTGCGCAGCT	65856	66120	66170	66118	-1	EQ966416	POSPLDRAFT_92176	65856	66921	None	5083	911	46193	No_constitutive_exon_found_in_species
CGATGGGCTGAGACATGGGCCGTGTTGTGCCTGCACAGACGGGGTGGCAGAC	77701	77874	77924	77872	-1	EQ966416	POSPLDRAFT_92178	74483	80007	None	5083	911	46193	No_constitutive_exon_found_in_species
TCCAGCCTACGTCACGACCATCCATGTTGGCTCACAAATGACGGGATCAGAC	73773	74026	73723	73775	1	EQ966432	POSPLDRAFT_97570	72223	78303	None	5083	911	46193	No_constitutive_exon_found_in_species
GTTTCGTGGCATCGATACCGTGTTTTGTCTTCAATTCATGCATGGGATAGCA	28083	28103	28033	28085	1	EQ966447	POSPLDRAFT_95115	25397	28219	None	5083	911	46193	No_constitutive_exon_found_in_species
AGCAGGTCAGCCATTGCACCCAGTATTATCTTGACGGGCCAGCGGGACAGGA	11161	11223	11111	11163	1	EQ966442	POSPLDRAFT_90431	9598	11903	None	5083	911	46193	No_constitutive_exon_found_in_species
TCACAAATTTGTGCTTTTTGAACACGCACTTACATTGTGTGTGGGTATAGAT	97977	98239	98289	98237	-1	EQ966442	POSPLDRAFT_39411	96735	98701	None	5083	911	46193	No_constitutive_exon_found_in_species
GGGAGAGTAGCCAACTTCGAGGTATACATCTTTCGCAGCCGAGGTGGGAGGG	102355	103311	103361	103309	-1	EQ966442	POSPLDRAFT_90441	99743	103463	None	5083	911	46193	No_constitutive_exon_found_in_species
ATCATCATCATCAGGCGCGCCGGTCTCCCACGAACCATATTATGGGGCAGGG	50166	51005	51055	51003	-1	EQ966438	POSPLDRAFT_98776	46700	53387	None	5083	911	46193	No_constitutive_exon_found_in_species
TCATATCGGTGTATGCGCATATAGCCACTGAACCATTGCTGGGACATTAGTC	9832	9968	9782	9834	1	EQ966422	POSPLDRAFT_99292	8852	13154	None	5083	911	46193	No_constitutive_exon_found_in_species
AAAAACCACGTCTGACGGCAAACGATGTGCGCCTTGTCTCCGGGGGGCAGAG	38340	38381	38431	38379	-1	EQ966422	POSPLDRAFT_87221	37958	39269	None	5083	911	46193	No_constitutive_exon_found_in_species
CTCTACGCTCTCTCCTGATCTACACATGACATTCTCTTGGGGTTGAGCAGGC	1968	2127	1918	1970	1	EQ966446	POSPLDRAFT_101853	1052	3206	None	5083	911	46193	No_constitutive_exon_found_in_species
TTGGGTGGGCATCATCCGTGAACTTGAGTGCTGATGAGGGCGTGGGACAGGG	27012	27215	27265	27213	-1	EQ966431	POSPLDRAFT_38821	26854	52168	None	5083	911	46193	No_constitutive_exon_found_in_species
TCTTGCGCGGGGCTGCGGGCGTGGCCGCGCTGACGCTGGGCGGGGTGCAGGT	53879	53910	53829	53881	1	EQ966431	POSPLDRAFT_46526	52836	53910	None	5083	911	46193	No_constitutive_exon_found_in_species
GACCAATCTTGGTCTGACGTGTGAATGATGACTGACATGGGAGGTAACAGGC	79682	79750	79800	79748	-1	EQ966431	POSPLDRAFT_93220	79682	81467	None	5083	911	46193	No_constitutive_exon_found_in_species
GTCTTCTTTCTGTATGCACCGACGTACGTGCCGCTGACACAGGAGGGCAGGC	84855	85147	85197	85145	-1	EQ966431	POSPLDRAFT_118567	84855	85958	None	5083	911	46193	No_constitutive_exon_found_in_species
TCTTGCGCGGGGCTGCGGGCGTGGCCGCGCTGACGCTGGGCGGGGTGCAGGT	91572	91599	91522	91574	1	EQ966431	POSPLDRAFT_46523	90534	92215	None	5083	911	46193	No_constitutive_exon_found_in_species
TCTTGCGCGGGGCTGCGGGCGTGGCCGCGCTGACGCTGGGCGGGGTGCAGGT	124019	124046	123969	124021	1	EQ966431	POSPLDRAFT_93226	122976	124783	None	5083	911	46193	No_constitutive_exon_found_in_species
TGAGGTACACTATGCTCGTGAATACTAATGTTTCAATATTGGGGTCATAGAG	55434	55510	55384	55436	1	EQ966468	POSPLDRAFT_101504	52100	56546	None	5083	911	46193	No_constitutive_exon_found_in_species
ATGGTATAAGAGCAAAAGAGCATCAGAAAGGTAGGTTTGGACGGGCACAGGT	18312	18454	18504	18452	-1	EQ966425	POSPLDRAFT_94314	16201	19667	None	5083	911	46193	No_constitutive_exon_found_in_species
CTGAGGTCCCTAGGGCAGCAGAGGCCGGCTTATATACATGGGGAGATTAGGG	26713	26783	26663	26715	1	EQ966425	POSPLDRAFT_94316	24204	26890	None	5083	911	46193	No_constitutive_exon_found_in_species
ACGACGTGGGCCGTGGTCGCCCTAGAAGCGGGCAGTGATGGGATACACAGAC	84434	84547	84384	84436	1	EQ966425	POSPLDRAFT_94332	80030	88373	None	5083	911	46193	No_constitutive_exon_found_in_species
CAGACGTCTGCTTTTAATCGGGTGCTGTGTACATATGAGGAATTGGGTAGAC	84640	84763	84590	84642	1	EQ966425	POSPLDRAFT_94332	80030	88373	None	5083	911	46193	No_constitutive_exon_found_in_species
GACACTGCCAGAGACGGGAACTTAGAAACGTACCATGTATGGGCGCGCAGCG	9658	9898	9608	9660	1	EQ966428	POSPLDRAFT_102161	9287	15351	None	5083	911	46193	No_constitutive_exon_found_in_species
GCGGCGGCGACGAGAAGGAGCGCGGACGCGACAGGTGGGTGAACGCGCAGCC	10349	10701	10299	10351	1	EQ966428	POSPLDRAFT_102161	9287	15351	None	5083	911	46193	No_constitutive_exon_found_in_species
CCGTATCTGGTGTCCTCTTGACACGGCAATGCTGCGGCACGGGCGGTCAGCC	13076	13501	13026	13078	1	EQ966428	POSPLDRAFT_102161	9287	15351	None	5083	911	46193	No_constitutive_exon_found_in_species
ATCGTGAGCAGAACCATTGGGTGATATGGCTATGCTGTCCGCGGGGTCAGAC	14348	14382	14298	14350	1	EQ966428	POSPLDRAFT_102161	9287	15351	None	5083	911	46193	No_constitutive_exon_found_in_species
CATTCCTCCCCGCAGGCAACCCAATATCGGAGAGCAGACGGGCGGGCCAGCC	21251	21305	21201	21253	1	EQ966428	POSPLDRAFT_89929	21130	22526	None	5083	911	46193	No_constitutive_exon_found_in_species
AACGGATATCGGTGTATGTCACGGAGGCGAGGCCTCGTGGACTAGGGTAGTC	37671	37937	37621	37673	1	EQ966428	POSPLDRAFT_134853	37134	38053	None	5083	911	46193	No_constitutive_exon_found_in_species
ATCGCGATGGATATCCCGTTCTCTATCCATCCGCGAACTGGGGTAAGCAGTA	110136	110243	110086	110138	1	EQ966428	POSPLDRAFT_102187	109483	114430	None	5083	911	46193	No_constitutive_exon_found_in_species
TTCCGGTGTCCATTCAGACACGCCATGTGAGGAATGCACGGGTGCGGTAGCT	113380	113406	113330	113382	1	EQ966428	POSPLDRAFT_102187	109483	114430	None	5083	911	46193	No_constitutive_exon_found_in_species
GACGCGCGTCGTGATTGTCTCCCGGATTCCGCGCTGACAAGTGGGCGCAGGG	38677	38767	38817	38765	-1	EQ966437	POSPLDRAFT_88354	38677	40241	None	5083	911	46193	No_constitutive_exon_found_in_species
ATGTGCAGCGGGTGATCCGTGTGTCGAGCGTGCGCGGGGCGATGGCGCAGGC	59394	59667	59717	59665	-1	EQ966458	POSPLDRAFT_88455	57700	60783	None	5083	911	46193	No_constitutive_exon_found_in_species
GTGCCCGTGCCCGCGTGCCCGCCCGTTTGCTGATGCGGGGACAACGGCAGAC	87868	88036	88086	88034	-1	EQ966458	POSPLDRAFT_42290	87868	88395	None	5083	911	46193	No_constitutive_exon_found_in_species
ATGCTTCCGTCGTGTCCCGCACAAATATCTCATATATCTGGGTGATACAGGG	9766	9798	9848	9796	-1	EQ966434	POSPLDRAFT_96296	9028	11135	None	5083	911	46193	No_constitutive_exon_found_in_species
TGGTCCTGCTGCCGAGGCCATGGCCGCCATCGACTGCCGCGGGTGTATAGGA	89861	89994	89811	89863	1	EQ966423	POSPLDRAFT_99578	88506	89994	None	5083	911	46193	No_constitutive_exon_found_in_species
GGTGAGTGTCTGAGTCTTCCTTCCACACCATCATCTTACCTAGGGTACAGAC	90312	90406	90456	90404	-1	EQ966423	POSPLDRAFT_99579	90312	91082	None	5083	911	46193	No_constitutive_exon_found_in_species
CGCTTGCGTGCGTGTGTGAGCGGGCAGAGGAGGCTGACGGGGGTTGACAGGC	80353	80503	80553	80501	-1	EQ966427	POSPLDRAFT_104754	80353	82316	None	5083	911	46193	No_constitutive_exon_found_in_species
TTAGACTGAGAACCATGTCAAATTCAGACAGCCCTGTCAGGGGGTTGCAGGC	84523	84621	84473	84525	1	EQ966427	POSPLDRAFT_104755	84081	86155	None	5083	911	46193	No_constitutive_exon_found_in_species
GTGTTACACACTATTAGACCCTACATGAATTGACCGTTCGGGATGGACAGGT	67271	67403	67453	67401	-1	EQ966430	POSPLDRAFT_104349	66985	70073	None	5083	911	46193	No_constitutive_exon_found_in_species
GCGGCACGAAGAAGATCAAACCAGCGCACTTTTGCAACAGCTGCGGGAAGGG	62496	62766	62446	62498	1	EQ966440	POSPLDRAFT_106127	60885	62766	None	5083	911	46193	No_constitutive_exon_found_in_species
CAAAGTAGAGATAAAATACACTCTCGAAGCTGAGATCTATTGGGGCATAGGA	17965	18003	18053	18001	-1	EQ966449	POSPLDRAFT_99921	16440	18216	None	5083	911	46193	No_constitutive_exon_found_in_species
GAGCGATAAGCGCCAAGTAGTTCCTACTTTCACTGATCAGGTTGGGGCAGCG	119178	119366	119128	119180	1	EQ966449	POSPLDRAFT_99937	118275	119779	None	5083	911	46193	No_constitutive_exon_found_in_species
GTCGACGAGCCTCCGCGCCCCCTTCTATGACTGCCTCTCGATGGGGCCAGCC	69159	69370	69109	69161	1	EQ966465	POSPLDRAFT_101236	67975	69370	None	5083	911	46193	No_constitutive_exon_found_in_species
GCCAAAAACCCGAAGAAATGCAATTGTGCGCATACTGAAGGTGGGTGAAGAT	45555	45594	45505	45557	1	EQ966444	POSPLDRAFT_88759	41626	45594	None	5083	911	46193	No_constitutive_exon_found_in_species
GGCTCGCGTGGAAGATATTCCTGCAGCCCCGCTGGCTAGGTGGGACCAAGCG	103756	103822	103706	103758	1	EQ966444	POSPLDRAFT_88763	102908	104063	None	5083	911	46193	No_constitutive_exon_found_in_species
GGGGGCACGGGGTGTGTATACATGTATGTGCTGACCATGCGGGCCGGCAGGG	92974	93009	93059	93007	-1	EQ966454	POSPLDRAFT_99912	91882	94966	None	5083	911	46193	No_constitutive_exon_found_in_species
GTGTCCTAACATGATGTGGATCTCATTAGTTCGGCTGACGGCAGGGACAGGT	20286	20451	20501	20449	-1	EQ966448	POSPLDRAFT_99352	19813	20989	None	5083	911	46193	No_constitutive_exon_found_in_species
GGTCCCGCGTCCGACTCACCGCCTTCACCTCGCCAGCGCGCGGGACAAAGCG	23551	23781	23501	23553	1	EQ966450	POSPLDRAFT_89156	23127	24318	None	5083	911	46193	No_constitutive_exon_found_in_species
TTGCCTCGGCTTTCTCCCGCAAATACTCATGACGCTCATGGGATAAATAGGC	44892	44957	44842	44894	1	EQ966450	POSPLDRAFT_97899	43048	45365	None	5083	911	46193	No_constitutive_exon_found_in_species
GAGTAGGTGGACTGTACTTTATACTTGAGTGTGGCACACTGACCGGGCAGGG	67817	67869	67767	67819	1	EQ966450	POSPLDRAFT_97902	66255	68586	None	5083	911	46193	No_constitutive_exon_found_in_species
CGATGGGCTGAGACATGGGCCGTGTTGTGCCTGCACCGACGGGGTGGCAGGC	73072	73247	73297	73245	-1	EQ966450	POSPLDRAFT_97903	68817	73707	None	5083	911	46193	No_constitutive_exon_found_in_species
GCGTCAGGGGACGCGAGCTAGGGCGACTCGGTGCGCTGGGGCAGACAGAGCC	72493	73052	73102	73050	-1	EQ966450	POSPLDRAFT_97903	68817	73707	None	5083	911	46193	No_constitutive_exon_found_in_species
CGGATTTGATACCGGACGATGCCGGGCACGCTTGATATCCGGGCGACCAGGC	76128	76321	76371	76319	-1	EQ966450	POSPLDRAFT_97905	76128	77109	None	5083	911	46193	No_constitutive_exon_found_in_species
AGGGCACATTATCGTGCGGGGAGCGCCGAGCTTGGCTGACGGGCGTGCAGAT	59327	59415	59465	59413	-1	EQ966506	POSPLDRAFT_134779	57560	60995	None	5083	911	46193	No_constitutive_exon_found_in_species
AGATCCGGGGAGCCGATGCATGATAAATTACACTCCTGGGGCGAGCACAGCC	106851	107255	107305	107253	-1	EQ966452	POSPLDRAFT_106049	105654	107725	None	5083	911	46193	No_constitutive_exon_found_in_species
CACACACCCCTCCATCTGCCTCTGCTGACATCCGCCTCAGGTAAGGGTAGCT	24385	24503	24335	24387	1	EQ966513	POSPLDRAFT_92237	23995	25475	None	5083	911	46193	No_constitutive_exon_found_in_species
CGCATCACCCATGGAAGCAGAACCGATGAGAGGACGAGGCGCTGGGGGAGGC	60676	60778	60828	60776	-1	EQ966480	POSPLDRAFT_134932	59833	61525	None	5083	911	46193	No_constitutive_exon_found_in_species
GTCTCAGACGGCTGTCACTGCCCATCTTCATCACTAATCATAGGGCATAGAT	65578	65593	65528	65580	1	EQ966460	POSPLDRAFT_97780	65123	66393	None	5083	911	46193	No_constitutive_exon_found_in_species
GTGGCTCTGCGGGCACCAATTTGAACTGATATGAGCTGGGTGAAGAACAGGG	43742	43809	43859	43807	-1	EQ966456	POSPLDRAFT_92874	43039	44160	None	5083	911	46193	No_constitutive_exon_found_in_species
ACGAGCTACATCTTCATGGCACGTATGTGTTCCTCGCAATGCTGCGGGAGGG	68192	68280	68330	68278	-1	EQ966456	POSPLDRAFT_88022	65947	68549	None	5083	911	46193	No_constitutive_exon_found_in_species
AAGCTGTGCGATGTCGGGCGCGGGGACGGAATTGACCATTCGGCGGGAAGAC	68066	68140	68190	68138	-1	EQ966456	POSPLDRAFT_88022	65947	68549	None	5083	911	46193	No_constitutive_exon_found_in_species
CATGCTGAGGTGAGTCTATTGAGCAACTCGCATGAGCCAGGGTACAATAGGA	13840	13884	13934	13882	-1	EQ966462	POSPLDRAFT_98650	10396	14395	None	5083	911	46193	No_constitutive_exon_found_in_species
TTCAGCTGCCAGGTGAGTGCGCCTCCACGGGCAGGTCCTTATGGGTCAAGGG	49653	49778	49603	49655	1	EQ966462	POSPLDRAFT_98653	48584	49778	None	5083	911	46193	No_constitutive_exon_found_in_species
CGGAGCTGAACAGACGTGCCACTACTGCGGCAATCGTGGCTGCAGGGTAGGC	66444	67330	66394	66446	1	EQ966462	POSPLDRAFT_98658	64413	67450	None	5083	911	46193	No_constitutive_exon_found_in_species
GGAGTGCGATTAGGGCACGGTTGCCGATCACAGATGAAGAAAGGGGCTAGGT	54428	54550	54600	54548	-1	EQ966457	POSPLDRAFT_99600	53258	55435	None	5083	911	46193	No_constitutive_exon_found_in_species
TATCATATCCTCTAGTATTGGGAACACAATTAGGCTAATCTGGGATGTAGTA	40971	41061	40921	40973	1	EQ966483	POSPLDRAFT_63635	40390	41234	None	5083	911	46193	No_constitutive_exon_found_in_species
GGCATAAATTGAAAGCCGATCTCCGTCTGATGGTATTTCGAGCGGGACAGAA	72139	72660	72089	72141	1	EQ966491	POSPLDRAFT_101832	69917	74634	None	5083	911	46193	No_constitutive_exon_found_in_species
CGTACGTAGCTATCTACCCTTATCAAAGAGCCTGCGGTGGGCGGTGATAGGC	78262	78381	78212	78264	1	EQ966466	POSPLDRAFT_94203	73576	81357	None	5083	911	46193	No_constitutive_exon_found_in_species
TACGGTGTGTCGCGGTCATGGTCTGACAATGCGACTGTCAAGGGAATCAGAA	28359	29483	28309	28361	1	EQ966470	POSPLDRAFT_105327	28160	29748	None	5083	911	46193	No_constitutive_exon_found_in_species
TAAGTGGAGGTCCACGGCTGCCTAATGACGTCAGGCTGACGTGGGGGTAGTT	43231	43414	43181	43233	1	EQ966470	POSPLDRAFT_105330	42992	46110	None	5083	911	46193	No_constitutive_exon_found_in_species
CACGATAGCTTTCTCGAGCCGGTATTAAACATAGTCTAAGATACGGGTAGTC	68018	68108	68158	68106	-1	EQ966470	POSPLDRAFT_105335	67379	68192	None	5083	911	46193	No_constitutive_exon_found_in_species
TCAGGAGCTGCTCCTTGTTCTGCATGAGTGGCGCTCTGCGGGCGGGCAAGGG	24142	24320	24092	24144	1	EQ966474	POSPLDRAFT_97093	22210	26305	None	5083	911	46193	No_constitutive_exon_found_in_species
GTCCCTAGGGCAGCAGAGGCCGGCTTATATACATGGGGAGATTAGGGCAGGC	6937	7002	6887	6939	1	EQ966471	POSPLDRAFT_98717	1139	7109	None	5083	911	46193	No_constitutive_exon_found_in_species
AGTGGGCATGTCCAGACGTTCATGTGTAATTAACAACGTTGGCGGGTCAGGA	28665	28764	28814	28762	-1	EQ966477	POSPLDRAFT_98983	27003	29044	None	5083	911	46193	No_constitutive_exon_found_in_species
CTCCAAGTTTGAATAGTACACCGGTGTATTTTGCTGACCGGGTGGGTCAGTG	28282	28317	28367	28315	-1	EQ966477	POSPLDRAFT_98983	27003	29044	None	5083	911	46193	No_constitutive_exon_found_in_species
GGCGATTTTGGCGGGTTGTACTGTCGCATCACCGTTAGGCGACTGGGCAGGG	66739	66825	66875	66823	-1	EQ966527	POSPLDRAFT_102489	66739	71947	None	5083	911	46193	No_constitutive_exon_found_in_species
TACTTCAAGACTATATGTCTAGAAGCAACTTACTACTGGGAGGGGTGCAGGC	646	783	596	648	1	EQ966487	POSPLDRAFT_105604	49	783	None	5083	911	46193	No_constitutive_exon_found_in_species
ACGATATGTTGCTAGAAGGCTTGCGCATACGTTGACAAAACGGGACACAGGA	47287	47391	47441	47389	-1	EQ966495	POSPLDRAFT_92979	44952	48534	None	5083	911	46193	No_constitutive_exon_found_in_species
GTCGACGAGCCTCCGCGCCCCCTTCTATGACGGCCTCTCGATGGGGCCAGCC	27150	27361	27411	27359	-1	EQ966510	POSPLDRAFT_99687	27150	28342	None	5083	911	46193	No_constitutive_exon_found_in_species
GCGAAAAATGCACCGCTGCGGAATTCTCTGCGCTGTTCAAGGGTATGGAGAC	50528	50669	50478	50530	1	EQ966508	POSPLDRAFT_98599	50102	53383	None	5083	911	46193	No_constitutive_exon_found_in_species
CGTTTGATTGGTCATATGTTTTTGACGGGCTAAACTGACGGGCTTGGAAGGA	66401	66504	66351	66403	1	EQ966508	POSPLDRAFT_98602	64701	67662	None	5083	911	46193	No_constitutive_exon_found_in_species
TGATAGACATGATATGCTCTATACGAGGGGTACTGATGGCGGGAACATAGGG	40794	40823	40873	40821	-1	EQ966509	POSPLDRAFT_106695	38104	43510	None	5083	911	46193	No_constitutive_exon_found_in_species
GGTAGGTCTGGCTGTTTCCAGTCTTGCAAAATCTTATTTGGGGGGCATAGCG	38802	38861	38911	38859	-1	EQ966509	POSPLDRAFT_106695	38104	43510	None	5083	911	46193	No_constitutive_exon_found_in_species
CTGCGAGTTCACGTGTGTTTAGTGGTCGCATATCTCTGGGGTATAAGCAGAC	54518	54729	54468	54520	1	EQ966496	POSPLDRAFT_94708	52625	57322	None	5083	911	46193	No_constitutive_exon_found_in_species
CAGTGCGCGCGGACCAGAATGACTTGCGGGGTGCAATGTGCGGGATGCAGGA	6160	6274	6110	6162	1	EQ966526	POSPLDRAFT_91724	5217	6819	None	5083	911	46193	No_constitutive_exon_found_in_species
GCCGGGTTGCGTTTCGGGAGAGAGGATGCTGATCTGTTGGCGGGATGCAGGT	55652	55725	55775	55723	-1	EQ966526	POSPLDRAFT_91734	55273	56351	None	5083	911	46193	No_constitutive_exon_found_in_species
TGCACAACTGCTTATCTCGCATGCTATTATCGTACTGATACTGGGGGCAGAC	6869	6927	6977	6925	-1	EQ966515	POSPLDRAFT_94821	6869	8041	None	5083	911	46193	No_constitutive_exon_found_in_species
GATGTGTGGTCACTGGTGCCGGTGAGGACGGACTCGGGCAACGGTGACAGAT	9220	9418	9170	9222	1	EQ966518	POSPLDRAFT_106071	4363	9418	None	5083	911	46193	No_constitutive_exon_found_in_species
TCCCCGCATGTCTCCCCATCCCCCGCATCCGCTGACGGCTGGGCACACAGGC	42196	42454	42146	42198	1	EQ966540	POSPLDRAFT_92994	37952	42454	None	5083	911	46193	No_constitutive_exon_found_in_species
GGGGTTCGATTAGGGCACAGTTGCCGATCACAGCTGAAGAAAGGGGCTAGGT	30544	30667	30717	30665	-1	EQ966522	POSPLDRAFT_96932	29814	31630	None	5083	911	46193	No_constitutive_exon_found_in_species
TGCGATCATCAGGAGGGCTCTCTTACTCATACTTATCCCTGGGGCTGCAGTG	10992	11137	11187	11135	-1	EQ966525	POSPLDRAFT_100957	9816	11312	None	5083	911	46193	No_constitutive_exon_found_in_species
CTGGTGAGGTGTCCTATCGGTGAACTGAGTCTATATTGATGTGCGGGCAGGG	40083	40162	40212	40160	-1	EQ966564	POSPLDRAFT_89509	39197	41785	None	5083	911	46193	No_constitutive_exon_found_in_species
TCTAATCTAATCGTACAGTAGATAGTGATGCATCCATATCGGGTATGTAGTA	33212	33240	33162	33214	1	EQ966577	POSPLDRAFT_98804	32412	33240	None	5083	911	46193	No_constitutive_exon_found_in_species
CCACATTTCATGTGGCGCCTCTGACACTAGGTTGCCAACGTGGGCAATAGGA	3378	3504	3328	3380	1	EQ966537	POSPLDRAFT_96318	2911	4587	None	5083	911	46193	No_constitutive_exon_found_in_species
GTTCGTCGCTCTCTTCGCATTTTTGTATTGAGGTGACAGATGGGGCACAGAA	35898	36144	35848	35900	1	EQ966833	POSPLDRAFT_25607	35353	36678	None	5083	911	46193	No_constitutive_exon_found_in_species
CATGCACTCTTTGTACTGAGTGACATCTCACTGAAAGGTCTGGGCAACAGGT	7473	7594	7423	7475	1	EQ966533	POSPLDRAFT_52765	6713	8860	None	5083	911	46193	No_constitutive_exon_found_in_species
TCCGCCGACCACCGATGCCGCGCTCGACGTGGTCGAAGAGTGGGCGCAAGAC	27422	27439	27372	27424	1	EQ966680	POSPLDRAFT_92096	7959	27916	None	5083	911	46193	No_constitutive_exon_found_in_species
GCTTTGGTTTCAGGGTTCAGGTCGAGGATCTGAAAGTTGCGGGAACACAGGT	1439	1568	1389	1441	1	EQ967120	POSPLDRAFT_123535	1129	2223	None	5083	911	46193	No_constitutive_exon_found_in_species
TGCGGTGCTGACCTTGGGGCTCGAGAAGTAGCAGCTGGGAAAGATCGTAGTA	23973	24137	24187	24135	-1	EQ966559	POSPLDRAFT_104104	23058	25301	None	5083	911	46193	No_constitutive_exon_found_in_species
GGATCCGTAGAGGCCGCTGCCGATCGCTGTCGCGCGGGGTGATTGAACAGGG	15870	15943	15820	15872	1	EQ966554	POSPLDRAFT_89147	15631	16825	None	5083	911	46193	No_constitutive_exon_found_in_species
ATGAACCACCTTGGCGTCGTCAGAATACAGGCACTGATAGAGTGGGACAGTA	6361	6431	6481	6429	-1	EQ966582	POSPLDRAFT_90356	5687	8403	None	5083	911	46193	No_constitutive_exon_found_in_species
TTTGATATTTCCTGTGCTGGTGCGTTCTTCGTCTGACAGGGGAATTGCAGCG	23160	23861	23110	23162	1	EQ966574	POSPLDRAFT_93664	22168	23861	None	5083	911	46193	No_constitutive_exon_found_in_species
TAACTTAATCGGCGTTGAGCGCACTACATTGAAAAAATCTGGGCAGATAGAT	8718	8774	8668	8720	1	EQ966591	POSPLDRAFT_98749	5413	9535	None	5083	911	46193	No_constitutive_exon_found_in_species
TGTACTGCGCAATCGAGCTCGACGCTCCTTGGTGAAAACGCGACGGGCAGCG	171	299	349	297	-1	EQ966579	POSPLDRAFT_99427	171	2880	None	5083	911	46193	No_constitutive_exon_found_in_species
CAACAGCGCCCAACATTTCAGTTGCTGATTATGCGTGCCACGGGGTGCAGAT	4328	4617	4667	4615	-1	EQ966606	POSPLDRAFT_105485	4043	5602	None	5083	911	46193	No_constitutive_exon_found_in_species
ATCCGGAGGATGCAATGTTGGGCCACTACTTAATTTCGACCTGGGCGAAGGT	8077	8177	8227	8175	-1	EQ966615	POSPLDRAFT_96164	5646	10615	None	5083	911	46193	No_constitutive_exon_found_in_species
GTACACTTCTTGATGGTGCGCAATTGTCCTAATCGAAGTGGGTTGAACAGCA	3936	4169	3886	3938	1	EQ966622	POSPLDRAFT_88487	3856	4268	None	5083	911	46193	No_constitutive_exon_found_in_species
GGTACGTATTGCTGTAGTGGACCGGGTCAGGCATTGTGATCGAGGGCCAGGC	10312	10397	10447	10395	-1	EQ966624	POSPLDRAFT_112574	9560	11311	None	5083	911	46193	No_constitutive_exon_found_in_species
AATCATCACTTCAACGCGTCCCGTTGATTACCGAAGATGTGACCGGGCAGCT	9687	9796	9846	9794	-1	EQ966624	POSPLDRAFT_112574	9560	11311	None	5083	911	46193	No_constitutive_exon_found_in_species
GTTGATTCCTACAAGTGACAAGTTGATGCACTACCTGCGTCAACGGGTAGTG	3531	3932	3481	3533	1	EQ966637	POSPLDRAFT_103108	2781	4116	None	5083	911	46193	No_constitutive_exon_found_in_species
CTGAGGTCCCTAGGGCAGCAGAGGCCGGCTTATATACATGGGGAGATTAGGG	18141	18211	18091	18143	1	EQ966637	POSPLDRAFT_103109	16890	18318	None	5083	911	46193	No_constitutive_exon_found_in_species
CGCAAGTCCCTGCACCCGCGCCTGCTAGCGTTCACATGCAACGCGGGCAGAA	7006	7296	7346	7294	-1	EQ966636	POSPLDRAFT_92511	3777	8851	None	5083	911	46193	No_constitutive_exon_found_in_species
GCGGAATGCAACGCACACCGTGTGAAAAGCAAGACATCAGTGTGGGACAGGT	6542	6576	6626	6574	-1	EQ966636	POSPLDRAFT_92511	3777	8851	None	5083	911	46193	No_constitutive_exon_found_in_species
TTCATCTTCATATTCTATATGGCTCATTTCCAACCCATGGGCGAATGCAGAA	794	806	744	796	1	EQ966673	POSPLDRAFT_134732	534	1616	None	5083	911	46193	No_constitutive_exon_found_in_species
CTCTGTAAGTACTCCTCAACCAAGAGGCACCTTTTCTGATATGGGGACAGGA	5160	5314	5364	5312	-1	EQ966673	POSPLDRAFT_102478	5023	7222	None	5083	911	46193	No_constitutive_exon_found_in_species
AACCTCATCCCATGTCCCGATTGACCTCGAATAATCGCCTGGGGTCACAGAA	128	465	78	130	1	EQ966666	POSPLDRAFT_97210	44	1260	None	5083	911	46193	No_constitutive_exon_found_in_species
CGCTGCTGGTCTCCGAGAGCGAGCTGTGACTACCATTGGGGCGTGCAAAGAT	15666	15714	15616	15668	1	EQ966633	POSPLDRAFT_92670	15259	15921	None	5083	911	46193	No_constitutive_exon_found_in_species
ATAAGTCCTATTCCCACACCGGCGCATGACCACGTGACCCGGGCCGGCAGCG	7501	7720	7770	7718	-1	EQ966715	POSPLDRAFT_26400	7501	8620	None	5083	911	46193	No_constitutive_exon_found_in_species
TCGGTAAATCGGCGAGACGCTGACGAGATGGATGTTGTGCGGACGGGCAGGG	14114	14193	14064	14116	1	EQ966734	POSPLDRAFT_103780	13727	14193	None	5083	911	46193	No_constitutive_exon_found_in_species
CTGTCTCTACGGAATACATTTCGCCATACTAACCCTCACGCATGGGACAGCT	554	823	504	556	1	EQ966689	POSPLDRAFT_95422	130	1289	None	5083	911	46193	No_constitutive_exon_found_in_species
TCTCTGCATGACATATCCCGGTATTTGTCTGACCAGCATGGGTGATGCAGCA	283	338	233	285	1	EQ966733	POSPLDRAFT_89325	188	978	None	5083	911	46193	No_constitutive_exon_found_in_species
CGCTTGCGTGCGTGTGTGAGCGGGCAGAGGAGGCTGACGGGGGTTGACAGGC	1979	2124	1929	1981	1	EQ966724	POSPLDRAFT_100826	1596	3321	None	5083	911	46193	No_constitutive_exon_found_in_species
TGCGACGGCGCAGTGTGAGTGTGATGGCAGAATGCCAGGCGGGCACGCAGGG	10352	10407	10457	10405	-1	EQ966768	POSPLDRAFT_101484	10352	11989	None	5083	911	46193	No_constitutive_exon_found_in_species
AAAGTCGATCCCGACTGGACACCGGACACCACTCAATGGACGTGGGACAGCT	8152	8281	8331	8279	-1	EQ966785	POSPLDRAFT_102796	7899	9457	None	5083	911	46193	No_constitutive_exon_found_in_species
CCAGACCGATGTGATTACTTGGAACGAATGAGTATGTGACATTTGGGAAGGT	2269	2331	2219	2271	1	EQ966743	POSPLDRAFT_104034	1893	4841	None	5083	911	46193	No_constitutive_exon_found_in_species
CGCCGTGTCGGGTTGTCAGTGTTCGCGCTGTACCAACTCACATGGGACAGGA	7163	7226	7113	7165	1	EQ966742	POSPLDRAFT_98714	6300	7450	None	5083	911	46193	No_constitutive_exon_found_in_species
GGGCGCGGCGAGGTTGCCTTCACATAAAGGAGTTGCTGAGCAGGGAATAGAT	3275	3592	3642	3590	-1	EQ966805	POSPLDRAFT_100315	2369	3652	None	5083	911	46193	No_constitutive_exon_found_in_species
GGGCTGCTGACCCGGGCGATATGCGAGGGCTACATGACGGCTGGGTGAAGAG	9055	9278	9328	9276	-1	EQ966716	POSPLDRAFT_98153	7904	9675	None	5083	911	46193	No_constitutive_exon_found_in_species
CCGTGAGATGGCCATGTAATGACGATGTCCAGGGTCATGGGCGCGAATAGCA	1103	1306	1356	1304	-1	EQ966820	POSPLDRAFT_97762	98	1493	None	5083	911	46193	No_constitutive_exon_found_in_species
GAGCTGGGAAACATCAATTGGACGTTTCCAAATGACGATGGGGGGCCCAGGT	3682	3831	3881	3829	-1	EQ966865	POSPLDRAFT_98831	3682	5885	None	5083	911	46193	No_constitutive_exon_found_in_species
GGCAGTGAAATCCCCTCTCAAAGCGAATGAACGTGCGAGTGTATGGGTAGGC	2693	2758	2643	2695	1	EQ966872	POSPLDRAFT_98926	579	2862	None	5083	911	46193	No_constitutive_exon_found_in_species
CTGAGGTCCCTAGGGCAGCAGAGGCCGGCTTATATACATGGGGAGATTAGGG	8928	8998	9048	8996	-1	EQ966873	POSPLDRAFT_93618	8286	9774	None	5083	911	46193	No_constitutive_exon_found_in_species
GTTATCGGTCGCGGCTGTTGCTGAGTACTATTGTGCCTTGTGGGACATAGGT	7710	7891	7941	7889	-1	EQ966876	POSPLDRAFT_90151	6579	9477	None	5083	911	46193	No_constitutive_exon_found_in_species
CGGTGGCGGCTTCACGGAAAACATCCCGCGTGTGTTGCCCAAGGGGCTAGGA	6579	6633	6683	6631	-1	EQ966876	POSPLDRAFT_90151	6579	9477	None	5083	911	46193	No_constitutive_exon_found_in_species
ATCAAGGCACATCAAATCCTGATGAAACTGCCTGAACAACAAAGGGATAGAA	829	1042	779	831	1	EQ966880	POSPLDRAFT_95770	410	1191	None	5083	911	46193	No_constitutive_exon_found_in_species
GACGTACGTTTTCGTCTGGTTGTCCACTGTCCTCTATGGGGTGGACACAGAA	7884	7908	7958	7906	-1	EQ966908	POSPLDRAFT_106686	6714	8153	None	5083	911	46193	No_constitutive_exon_found_in_species
CGGAGCGGAACAGACATGCCATTACTGCGGCAATCGTGGCTGCAGGGTAGGC	6547	6916	6497	6549	1	EQ966951	POSPLDRAFT_92657	5688	8438	None	5083	911	46193	No_constitutive_exon_found_in_species
GTCTCAGACGGCTGTCACTGCCCATCTTCATCACTAATCATAGGGCATAGAT	7052	7067	7117	7065	-1	EQ966981	POSPLDRAFT_99218	5302	7844	None	5083	911	46193	No_constitutive_exon_found_in_species
TGTCCGATTTGGGCACGGCTGCTGCTCGCAGGTGAGGATAAGGGCGTCAGGA	7094	7224	7274	7222	-1	EQ967022	POSPLDRAFT_103223	7094	7629	None	5083	911	46193	No_constitutive_exon_found_in_species
TGTACCTCATTGGCACCAGGGATATCGATGACGAGTGGCGACGGGTACAGGT	8202	8308	8152	8204	1	EQ967028	POSPLDRAFT_101824	7744	8308	None	5083	911	46193	No_constitutive_exon_found_in_species
TGTCACCGGATTTATCAATATGTCAACGCAGAATATTAATGTACGGGCAGTT	7858	8023	7808	7860	1	EQ967033	POSPLDRAFT_33280	6660	8438	None	5083	911	46193	No_constitutive_exon_found_in_species
GGACGAGCTGATGCGCATTCTACCTCGCGGTGCGAGCGCCTGGGTGGCAGCC	1806	1895	1945	1893	-1	EQ967053	POSPLDRAFT_94755	1806	8313	None	5083	911	46193	No_constitutive_exon_found_in_species
GCGCCAGACCCAAATCCGCCATACCCAGTGTGGTTGCGGGACGCGGGCAGCG	2885	2935	2835	2887	1	EQ966950	POSPLDRAFT_90129	445	3314	None	5083	911	46193	No_constitutive_exon_found_in_species
AATGTCGTGCCGTCGTATTACGTCGAGCGCAAGCGCCAGCGGGCGCGGAGCG	5166	6765	5116	5168	1	EQ966877	POSPLDRAFT_96242	3486	6765	None	5083	911	46193	No_constitutive_exon_found_in_species
GATGCGCAGCTCGACGTAAAGGGCGTCACTGATCACCCTTATGGGCACAGGC	4287	4312	4237	4289	1	EQ967119	POSPLDRAFT_28675	4060	4312	None	5083	911	46193	No_constitutive_exon_found_in_species
TGCCAGGCGATTCTGCGCTGTCTGTGAGTGTCCCAAGAAAGTGAGGGCAGAG	872	1004	822	874	1	EQ967111	POSPLDRAFT_26627	7	1004	None	5083	911	46193	No_constitutive_exon_found_in_species
CTACCCGTGTGTGGTGTGCACTCTGACGCGAATGGTGTCTGGGCATGTAGAA	3135	3161	3211	3159	-1	EQ967187	POSPLDRAFT_98603	2473	3510	None	5083	911	46193	No_constitutive_exon_found_in_species
CGTGCATAGCGCATAGCGCATTATTGAGCAATGCTGACATGGGAACGCAGCC	491	573	441	493	1	EQ967191	POSPLDRAFT_98758	204	1905	None	5083	911	46193	No_constitutive_exon_found_in_species
CTACCCTCCTGCGGGTCAGCTTGAGGGCACAAACCGCCTGGGGATGGCAGCT	1412	1464	1514	1462	-1	EQ967219	POSPLDRAFT_95013	548	3160	None	5083	911	46193	No_constitutive_exon_found_in_species
ATTCGCGGTTCTGGCGGGGCATCTATGATGTCTGATCTTGTGGGACGTAGCA	325	771	275	327	1	EQ967309	POSPLDRAFT_98136	176	1460	None	5083	911	46193	No_constitutive_exon_found_in_species
TGTCCCTGCGTAGACAGTGTACACCGCTAGCTGACACACGGGAGTAACAGAC	12	185	235	183	-1	EQ967320	POSPLDRAFT_92247	12	1293	None	5083	911	46193	No_constitutive_exon_found_in_species
