# Supplementary material for: Widespread Separation of the Polypyrimidine Tract From 3′ AG by G Tracts in Association With Alternative Exons in Metazoa and Plants
Source: Front Genet. 2019 Jan 14;9:741. doi: 10.3389/fgene.2018.00741 (PMC6339879; doi:10.3389/fgene.2018.00741)
Supplement: DATA FILE S1 — Sequences of REPAG 3′ SS from each species of fungi. [file Data_Sheet_1.zip › Supplementary data 1/Fungi_Release38_penicillium_roqueforti_fm164.txt]

REPA_GGG_Sequence	Exon_Start	Exon_End	Pos_-50	Pos_+2	Strand	Chromosome	GeneID	Gene_Start	Gene_End	Gene_Name	Number_of_REPAs	Number_of_REPAs_has_GGG	Number_of_Intron(Intra_genic_Region)	Upstream_Constitutive_Exon
CGGCCAGTTATCAAAGAGCAGCTTGGCTAATCAATATCCGTGAGGGTTAGTT	79422	79869	79919	79867	-1	HG792015	PROQFM164_S01g000019	79227	80898	None	3391	267	22914	No_constitutive_exon_found_in_species
AACTGTTCCCTCCTGGGTGTAAAAGGATATCTGTACTAACTGGGAAATAGTG	79227	79360	79410	79358	-1	HG792015	PROQFM164_S01g000019	79227	80898	None	3391	267	22914	No_constitutive_exon_found_in_species
AGCCAAGCAAAAAAAAAAAAACGACGCAAGCTGGATGGATTGGGAAAGAGCC	96611	98352	96561	96613	1	HG792015	PROQFM164_S01g000026	95283	98352	None	3391	267	22914	No_constitutive_exon_found_in_species
GGGTTTTTCTTGCTCTCTGCTCTTTTTATTTTCTGACAGAAGGGTGATAGTA	208861	209304	209354	209302	-1	HG792015	PROQFM164_S01g000071	208107	209923	None	3391	267	22914	No_constitutive_exon_found_in_species
GTCTTTCAAATCCCGTCAGTAGTAGTAGTTCCTCACTAATGGGAACTTAGAA	294752	295001	295051	294999	-1	HG792015	PROQFM164_S01g000105	294752	296626	None	3391	267	22914	No_constitutive_exon_found_in_species
AAACCCCAATCTGAGTATGGGTCCTGGTGCGGCTGGGGCTACTGGGACAGCT	496204	496245	496154	496206	1	HG792015	PROQFM164_S01g000191	493580	496245	None	3391	267	22914	No_constitutive_exon_found_in_species
CTGTATCCTCCATTTTAGATGTTACACCCAACTAACAACCCGGGAAATAGGT	527371	527972	528022	527970	-1	HG792015	PROQFM164_S01g000207	527371	528398	None	3391	267	22914	No_constitutive_exon_found_in_species
TTTTTTTTTTTTTTCCTGGTTTGGGAGAGTTGGTGCTGATGGGATGGTAGTA	817674	818109	818159	818107	-1	HG792015	PROQFM164_S01g000345	817674	819241	None	3391	267	22914	No_constitutive_exon_found_in_species
CGTCGACCTCGAAGATAAATGTGAAATATATATCTAACGGGCTGGAACAGTT	854951	855003	854901	854953	1	HG792015	PROQFM164_S01g000361	854255	857955	mcm3	3391	267	22914	No_constitutive_exon_found_in_species
ATTGTTCCTCGACACCAACCGAAACCGGGTTCACCGACTAACGGGTATAGGC	855159	855265	855109	855161	1	HG792015	PROQFM164_S01g000361	854255	857955	mcm3	3391	267	22914	No_constitutive_exon_found_in_species
TAAGTTGTCTGGTAGTGCTGTCTGTCTAGTCTCGCTAACGGGTAATATAGGA	881968	882096	882146	882094	-1	HG792015	PROQFM164_S01g000372	881561	884619	None	3391	267	22914	No_constitutive_exon_found_in_species
AAAATCAAAGTATAATTCGCATTCGTACTCCTGCTGACTTGTGGGGGTAGAG	1113056	1113210	1113006	1113058	1	HG792015	PROQFM164_S01g000443	1112529	1113210	None	3391	267	22914	No_constitutive_exon_found_in_species
CCGAGCAGAATATTAGGTGTCGACGGAACGCTAACGGGTGCAATAAATAGCT	1483498	1484094	1484144	1484092	-1	HG792015	PROQFM164_S01g000559	1483498	1484904	None	3391	267	22914	No_constitutive_exon_found_in_species
TGGTCTTCCTGAGTCTTTTGTCTTCATCGGCTTACCTTTTTGGGAAACAGTA	1631340	1631439	1631290	1631342	1	HG792015	PROQFM164_S01g000625	1630678	1633445	None	3391	267	22914	No_constitutive_exon_found_in_species
CAATTTAACCTCCTGCCTACGTCTTACAACGCTGACTGGGAGAATAAAAGGT	1635029	1635267	1635317	1635265	-1	HG792015	PROQFM164_S01g000627	1635029	1636021	None	3391	267	22914	No_constitutive_exon_found_in_species
AAAAGAACGAAAGAAATGGTTGACTGACCGATTGTGTGTGGGATATATAGGC	1646382	1646416	1646466	1646414	-1	HG792015	PROQFM164_S01g000633	1645034	1646617	RPL13	3391	267	22914	No_constitutive_exon_found_in_species
GGGCAAACTACTTCGGCAAACTACTTCTTGGGTTTCGGCCGGGGTACCAGAG	1723671	1723879	1723621	1723673	1	HG792015	PROQFM164_S01g000668	1723120	1723879	None	3391	267	22914	No_constitutive_exon_found_in_species
TATTGTATGTCAATTTGTGTCCGGTTGTGAGCAGGAGCTAATGAGGGCAGTA	1955112	1955789	1955839	1955787	-1	HG792015	PROQFM164_S01g000724	1954534	1956713	None	3391	267	22914	No_constitutive_exon_found_in_species
CTATCTCACATTGTTGGAGACTTAGGCTCATGATCGCATTATATGGGCAGCA	2450736	2450795	2450845	2450793	-1	HG792015	PROQFM164_S01g000910	2447471	2451636	None	3391	267	22914	No_constitutive_exon_found_in_species
TCTCCCAGCCCCGAGAGTGACCAGCTTGCTAAGAGGTTTAAGGGAGCTAGTT	2598787	2599069	2599119	2599067	-1	HG792015	PROQFM164_S01g000970	2598787	2601351	npl4	3391	267	22914	No_constitutive_exon_found_in_species
TCTGTCGGAATAAATTTGGGGAAAGTGCGTGCTGACTGGGAAACCGACAGCG	2612728	2613189	2612678	2612730	1	HG792015	PROQFM164_S01g000975	2610555	2613189	None	3391	267	22914	No_constitutive_exon_found_in_species
GGAACCTGGGTTCTCTTTGCTTTCAGCTTGCTAATCAATATGGGGTACAGGT	2734497	2734724	2734774	2734722	-1	HG792015	PROQFM164_S01g001034	2733291	2735211	None	3391	267	22914	No_constitutive_exon_found_in_species
AGCTCATTCTGTTCGGCTTGGAGCAAGAGGGGAGAAGGAAAGGGTATGAGAA	3108098	3109812	3108048	3108100	1	HG792015	PROQFM164_S01g001194	3107215	3112144	None	3391	267	22914	No_constitutive_exon_found_in_species
TGTGGCTTTGATATGTTTAGGGGTGTGGTACAATAACTGGGGTGGTGCAGAC	3141465	3142071	3142121	3142069	-1	HG792015	PROQFM164_S01g001209	3141465	3142358	None	3391	267	22914	No_constitutive_exon_found_in_species
AGAGCTCACCAGCACCAATAAAACATTTAATACTAACATCGACTGGGTAGAC	3145744	3145774	3145824	3145772	-1	HG792015	PROQFM164_S01g001211	3144872	3145889	None	3391	267	22914	No_constitutive_exon_found_in_species
CTCATTATGTCTGCGTAAGCATTGCAAGAATGGCACTGATGGTGGGATAGAA	3297253	3297403	3297203	3297255	1	HG792015	PROQFM164_S01g001274	3296668	3298622	None	3391	267	22914	No_constitutive_exon_found_in_species
TTGTGAGAGAAGATATTGCAGCCATGGCAGCAAGCCCTGTTACGGGCAAGCC	3385245	3385442	3385195	3385247	1	HG792015	PROQFM164_S01g001311	3383837	3386720	None	3391	267	22914	No_constitutive_exon_found_in_species
TGAGCTTGCCGCTTGCCTCTGCTACCAACCAAAATCTGACCCAAGGGGAGCT	3447295	3448009	3447245	3447297	1	HG792015	PROQFM164_S01g001345	3445447	3448009	None	3391	267	22914	No_constitutive_exon_found_in_species
AGGTGCTTCTTCAAGACACTCCGCGCATGGCTTTTTTGGGATGGAAATAGAC	3558321	3558482	3558532	3558480	-1	HG792015	PROQFM164_S01g001394	3558321	3558817	None	3391	267	22914	No_constitutive_exon_found_in_species
TCGATATCTACTTATATGGGTCCAAACTTCTAACAGTCGGGGATTAACAGGA	3634909	3635325	3635375	3635323	-1	HG792015	PROQFM164_S01g001436	3633789	3636745	gad8	3391	267	22914	No_constitutive_exon_found_in_species
TTGTAAGTGCCTCCCCGAATTACTGACGGCTTGGTGCTAATTGGGAATAGAT	3671566	3671737	3671787	3671735	-1	HG792015	PROQFM164_S01g001453	3670370	3672901	None	3391	267	22914	No_constitutive_exon_found_in_species
AGGATTTCAGACCTTGCTATATGTGGAAATCTTGCTGACGGGGGTCGTAGGG	3737332	3737637	3737282	3737334	1	HG792015	PROQFM164_S01g001478	3736855	3738935	None	3391	267	22914	No_constitutive_exon_found_in_species
ACCGATTCCGTTTCACTTTCGAGTCAGACTGACACTGGGCACATGAATAGGT	3935901	3936602	3935851	3935903	1	HG792015	PROQFM164_S01g001561	3934814	3936602	ENOSF1	3391	267	22914	No_constitutive_exon_found_in_species
ATTGATTTCTTGGACGTCTAAGTCTTCATAAGCTAACATAGGGATTGCAGAA	4213947	4214290	4213897	4213949	1	HG792015	PROQFM164_S01g001687	4211768	4216411	None	3391	267	22914	No_constitutive_exon_found_in_species
GGGCCGGAATGCAATGCTCAACAATTTGGCTAACGTTGGGGGATGGACAGCA	4464898	4465379	4464848	4464900	1	HG792015	PROQFM164_S01g001790	4463157	4465379	None	3391	267	22914	No_constitutive_exon_found_in_species
GCATTTCTTGTTTCCCTTTCCGATAGTTGTCTTCTTACTGACACGGGTAGCC	4493887	4493942	4493992	4493940	-1	HG792015	PROQFM164_S01g001801	4491386	4494235	None	3391	267	22914	No_constitutive_exon_found_in_species
TTGCGACTAATATGAGATGCGAATGATGCTAATCCTTCTCCGATGGGCAGAC	4522190	4522225	4522275	4522223	-1	HG792015	PROQFM164_S01g001815	4520973	4522639	None	3391	267	22914	No_constitutive_exon_found_in_species
AGTTCTAAGAATGTCATGGTGTTGAATACGGATGCTGACGGGCATACAAGGT	4553830	4554173	4554223	4554171	-1	HG792015	PROQFM164_S01g001831	4552788	4554855	None	3391	267	22914	No_constitutive_exon_found_in_species
TGATTCCTATCCTTTACGAAAGAGGGCAAACTCTAACTGGGAGTAACTAGTC	4552788	4553763	4553813	4553761	-1	HG792015	PROQFM164_S01g001831	4552788	4554855	None	3391	267	22914	No_constitutive_exon_found_in_species
CATCTTTCTGTGATCCGCGCACGCGATGCCAGCTAATAGATGGGAAACAGGG	4565319	4566055	4565269	4565321	1	HG792015	PROQFM164_S01g001838	4564713	4566727	None	3391	267	22914	No_constitutive_exon_found_in_species
CCTGTCTCTTGAGTTTTCCGGGGTTGCTGACACTGTCTTGATCGGGGCAGAC	4713323	4713456	4713273	4713325	1	HG792015	PROQFM164_S01g001904	4712834	4718339	MYO2	3391	267	22914	No_constitutive_exon_found_in_species
TTCTTCCTAGACTTTTCATGCTGAAATTGCATTTGCTTACGAGGGAATAGAT	4718924	4718998	4718874	4718926	1	HG792015	PROQFM164_S01g001905	4718614	4719598	None	3391	267	22914	No_constitutive_exon_found_in_species
TCTTCACAGTTTGAAACGGATTTGATTGAACCTCAGGTGGGATAGCGAAGCT	5035842	5036231	5035792	5035844	1	HG792015	PROQFM164_S01g002055	5035737	5036231	None	3391	267	22914	No_constitutive_exon_found_in_species
CAATGTGACACAAAAAAACACGGCACTAACCTCTTACTATGGGTAAACAGTG	5077201	5077606	5077656	5077604	-1	HG792015	PROQFM164_S01g002079	5077201	5078525	None	3391	267	22914	No_constitutive_exon_found_in_species
TATTGACGCCCATAAAATAACGCCGGGTTGCTCAAAGGGAGAAGGAGTAGGC	5198326	5198563	5198613	5198561	-1	HG792015	PROQFM164_S01g002142	5198326	5198729	None	3391	267	22914	No_constitutive_exon_found_in_species
AAGCTCCCTCCGATTCTTTGCGGCTACAGCTAACAGTATACAGGGCAAAGCT	5249188	5252473	5252523	5252471	-1	HG792015	PROQFM164_S01g002168	5248345	5252664	cta4	3391	267	22914	No_constitutive_exon_found_in_species
GGCTGGGTTTATGTTGGGTGTATGAGCTATGCTAACTAACGGGTTGATAGGT	5569786	5569968	5569736	5569788	1	HG792015	PROQFM164_S01g002315	5568454	5569968	None	3391	267	22914	No_constitutive_exon_found_in_species
GTATGTTGTTCCCCTCCATTGTTCTCACACCCCACTGACGAGGGGCATAGCC	5704319	5704377	5704269	5704321	1	HG792015	PROQFM164_S01g002372	5703685	5706212	None	3391	267	22914	No_constitutive_exon_found_in_species
TCCATTGAGTTCCGATGGGAATATGTACAGATGGCTGACTGGGTATACAGGA	5775497	5775840	5775890	5775838	-1	HG792015	PROQFM164_S01g002402	5774211	5776099	fadA	3391	267	22914	No_constitutive_exon_found_in_species
GGAGCATGGCTTCAAACCCGAGTTTTCTACGAATAGAGATGGGGAATTAGAA	5896907	5897297	5897347	5897295	-1	HG792015	PROQFM164_S01g002451	5896907	5898194	None	3391	267	22914	No_constitutive_exon_found_in_species
CGGTGATACATATTCCACCGAGGAAACCCACGCGGTAACTGACTGGGAAGAC	6041141	6042003	6041091	6041143	1	HG792015	PROQFM164_S01g002517	6040701	6042003	None	3391	267	22914	No_constitutive_exon_found_in_species
CGTGGGCGTTGGCTACGTGGGTTTTCTGTTTTTAGTGGTCTCGCGGGGAGGG	6270823	6271364	6271414	6271362	-1	HG792015	PROQFM164_S01g002623	6270823	6272715	None	3391	267	22914	No_constitutive_exon_found_in_species
CCTCAAATGGCTCCGAAAACAGACGAGGGCTTGCTCTGATAAGGGACTAGGT	6356667	6357179	6357229	6357177	-1	HG792015	PROQFM164_S01g002658	6356667	6358492	hymA	3391	267	22914	No_constitutive_exon_found_in_species
TACAATGGTAAGCCCTTCTAAAATGGCAACAGAGCTGACTAGGGTTCAAGAT	6406139	6407015	6406089	6406141	1	HG792015	PROQFM164_S01g002681	6404913	6407015	None	3391	267	22914	No_constitutive_exon_found_in_species
TTTTCCGTATTCTTGACTTGTGCATGTGCTAAACTTGTTGGGTGATGTAGAA	6434138	6434462	6434512	6434460	-1	HG792015	PROQFM164_S01g002693	6434138	6435974	None	3391	267	22914	No_constitutive_exon_found_in_species
TCGATTCTTGCTTTTACCATATGAAAGGAACTAATGTAATTATAGGGGAGGG	6634430	6634779	6634829	6634777	-1	HG792015	PROQFM164_S01g002772	6633556	6635486	None	3391	267	22914	No_constitutive_exon_found_in_species
CCACAGCGCTTATTTATCAACTGTGGATTCATGGCTGACTTTGGGAAAAGGG	6971773	6971884	6971723	6971775	1	HG792015	PROQFM164_S01g002938	6971373	6973544	None	3391	267	22914	No_constitutive_exon_found_in_species
GAGCAATAAGATCATACTATACAGCACAAGCTAATTAATGGGCTGCAAAGTG	6991796	6991885	6991746	6991798	1	HG792015	PROQFM164_S01g002949	6991104	6992974	None	3391	267	22914	No_constitutive_exon_found_in_species
GACTGCAATTAGAACTTTCATCCCAAAATTGTTTCTAATGTGGGTAGTAGGA	7042889	7043033	7042839	7042891	1	HG792015	PROQFM164_S01g002971	7041018	7045040	None	3391	267	22914	No_constitutive_exon_found_in_species
GGGCAAATTAATTAAGACCGATAGTGATATATTGCTCACCGGGAGTTTAGAA	7222981	7223055	7223105	7223053	-1	HG792015	PROQFM164_S01g003048	7220937	7223450	None	3391	267	22914	No_constitutive_exon_found_in_species
GAAAACCCCGTTCGCCTGTCATCGCCTGCTCATACTGACTGGGAACCTAGGT	7278728	7279236	7278678	7278730	1	HG792015	PROQFM164_S01g003073	7277762	7279236	None	3391	267	22914	No_constitutive_exon_found_in_species
ATCGATGGCACTTCCGGCAAAGCGTGCTCGCTAATATGCGAGGGGCAGAGGA	7542067	7542226	7542276	7542224	-1	HG792015	PROQFM164_S01g003184	7542067	7542975	None	3391	267	22914	No_constitutive_exon_found_in_species
GGCGTTGGCCTCGCGGGTTGATGTGCCTTTGGTGCTGATTCGGGAAGCAGGG	7601989	7602522	7601939	7601991	1	HG792015	PROQFM164_S01g003213	7598727	7602522	None	3391	267	22914	No_constitutive_exon_found_in_species
TCCCCAAATCCCTTCTCAAAAGCCCATACTAACCTTGGGCCGGATGATAGGT	7860324	7861671	7860274	7860326	1	HG792015	PROQFM164_S01g003325	7859765	7861671	None	3391	267	22914	No_constitutive_exon_found_in_species
GATTGGGTGTTTGACTCTCTCTTCGCTTGTGGGTCTAATATCGGGGATAGAG	7898580	7898664	7898530	7898582	1	HG792015	PROQFM164_S01g003345	7897558	7900053	None	3391	267	22914	No_constitutive_exon_found_in_species
GAGGAGGAGGTTGCGGCGCTAGGGGGTGGGGGGCGCTGGGAGACTGTGAGGA	7941571	7941603	7941521	7941573	1	HG792015	PROQFM164_S01g003364	7940518	7941603	None	3391	267	22914	No_constitutive_exon_found_in_species
GTCTGTTCTCATCAATAGCTGACAGCGCATGCCCATCGGGCATATAAAAGTC	8191703	8192706	8191653	8191705	1	HG792015	PROQFM164_S01g003476	8191403	8193134	None	3391	267	22914	No_constitutive_exon_found_in_species
CTACTTTCAAAAGGTACCATTCGCGGAGGACCTACACAACAAGGGGCTAGAA	8243278	8243414	8243464	8243412	-1	HG792015	PROQFM164_S01g003501	8243278	8243817	None	3391	267	22914	No_constitutive_exon_found_in_species
CCCTATTCTCCGGCTAGCGCAGGTCTATCAGGCTGACATTGATGGGGTAGAT	8451074	8451136	8451186	8451134	-1	HG792015	PROQFM164_S01g003590	8450574	8451543	None	3391	267	22914	No_constitutive_exon_found_in_species
AAGCCTGGGTAGGGCAGAGGAAGGGGAAGAAAAGGGGCACAGGGAAAAAGGA	13356	13746	13796	13744	-1	HG792016	PROQFM164_S02g000009	13356	14565	None	3391	267	22914	No_constitutive_exon_found_in_species
ACACGTGGCGCATTGCAAAGGATTTCGCAGCACCTTAACCCATGGGACAGCT	64890	67395	64840	64892	1	HG792016	PROQFM164_S02g000029	57891	67395	None	3391	267	22914	No_constitutive_exon_found_in_species
CAGTATAATCGCTCAGTTAAGTAACTACACAATGAGAAAGGGCGGCAAAGGA	173158	173831	173881	173829	-1	HG792016	PROQFM164_S02g000080	173158	175877	None	3391	267	22914	No_constitutive_exon_found_in_species
CTTCCTCCTCTTTTTTTCCTTTTTTTTTTGCCTAGCTCATTGGGATACAGTA	327862	327944	327994	327942	-1	HG792016	PROQFM164_S02g000150	327574	328614	CDA	3391	267	22914	No_constitutive_exon_found_in_species
TTTGTCATCAGGGAGTTGAGCTCGATGCGGAATAGCTGACGGGTGACTAGTT	399669	399751	399801	399749	-1	HG792016	PROQFM164_S02g000183	398500	400231	spn2	3391	267	22914	No_constitutive_exon_found_in_species
CATTGCATACTTCTGCTTCAGGTCGCTAATTCATTTCCTGGGGGGTATAGGA	593046	593226	593276	593224	-1	HG792016	PROQFM164_S02g000279	591395	593606	None	3391	267	22914	No_constitutive_exon_found_in_species
TCCCTCCGATTTTCCCTAGACAATTACACTGACGGTATCGGGTATGACAGAG	863040	863078	862990	863042	1	HG792016	PROQFM164_S02g000396	861051	863078	None	3391	267	22914	No_constitutive_exon_found_in_species
GCGTTCAGGCTCAATGCCTTGAAGCCAAAGAAAAAGTGGCGCAGGGCTAGAA	927717	928182	927667	927719	1	HG792016	PROQFM164_S02g000430	926227	928182	None	3391	267	22914	No_constitutive_exon_found_in_species
GTGAGCCAAATTGGAGAGCAGAACGCCCTGGCTATCAAGGGAAATGCCAGTT	949811	950122	950172	950120	-1	HG792016	PROQFM164_S02g000440	949811	950683	None	3391	267	22914	No_constitutive_exon_found_in_species
TGATTGATAAGTATACAAACATCGTAACGTGCTGACGGTTTCGCGGGAAGTC	963089	963230	963039	963091	1	HG792016	PROQFM164_S02g000449	962557	963977	None	3391	267	22914	No_constitutive_exon_found_in_species
CAATGTTCCAGAATTTATTTCGTTGCAGGCATACTGACGGGACATGGCAGAA	1051259	1051562	1051612	1051560	-1	HG792016	PROQFM164_S02g000480	1033716	1052729	None	3391	267	22914	No_constitutive_exon_found_in_species
ATTTATTCCTGTACACATCTGGAACACTGAGTTGACTGATTGGGATATAGGC	1077192	1078452	1078502	1078450	-1	HG792016	PROQFM164_S02g000489	1077067	1079090	None	3391	267	22914	No_constitutive_exon_found_in_species
AATCCCGGAAACTACTGTTCTAGAGATAAGGGGACTAACAAGGGACATAGTA	1081300	1081497	1081547	1081495	-1	HG792016	PROQFM164_S02g000490	1079507	1082477	None	3391	267	22914	No_constitutive_exon_found_in_species
ACAAACTCTTAATCTCCTTTCGCGTGTGACTCAAAGTGACAGATGGGCAGGT	1080822	1081243	1081293	1081241	-1	HG792016	PROQFM164_S02g000490	1079507	1082477	None	3391	267	22914	No_constitutive_exon_found_in_species
TGAGTGATTTTCACGTTTCCGGAAAGAAGTCAGCTAATAGGGAAAAATAGGC	1147725	1147994	1147675	1147727	1	HG792016	PROQFM164_S02g000518	1147263	1155461	None	3391	267	22914	No_constitutive_exon_found_in_species
CGGCTCGGATATCAGCCCCTTCTTTAACATGGAGCTTATGGGGAAATTAGCT	1251772	1252205	1252255	1252203	-1	HG792016	PROQFM164_S02g000557	1251097	1252519	None	3391	267	22914	No_constitutive_exon_found_in_species
TCTTTCATGTTCGTGTCGGACATGAACACTGATCATCTTTGGGTATACAGCG	1312768	1313145	1312718	1312770	1	HG792016	PROQFM164_S02g000585	1311965	1315097	None	3391	267	22914	No_constitutive_exon_found_in_species
AAGCTGCATTTGATGCGATGAACGTCGGAGAGAACTAATAGTGGGTACAGGC	1419983	1420780	1419933	1419985	1	HG792016	PROQFM164_S02g000633	1419645	1420780	None	3391	267	22914	No_constitutive_exon_found_in_species
CAAAATCGGTCCCGTGATGGGCCGTAGATGATCACATGACAGGGGTCTAGGA	1482927	1482953	1482877	1482929	1	HG792016	PROQFM164_S02g000654	1482806	1483418	None	3391	267	22914	No_constitutive_exon_found_in_species
TGGTTTTGGTTGAACCTAGTCTACGTTTAGGCCTAGCAGAAATATGGGAGCG	1506878	1506920	1506828	1506880	1	HG792016	PROQFM164_S02g000662	1505372	1506920	None	3391	267	22914	No_constitutive_exon_found_in_species
AGGTTGGTTTCGAACAAATCTTGTGATGGAGCACTGACTAATGGGATTAGGG	1588135	1588264	1588314	1588262	-1	HG792016	PROQFM164_S02g000694	1587174	1588447	None	3391	267	22914	No_constitutive_exon_found_in_species
TACCCGCGTGGCATCGTCTCGAATGAGACACAGCGCGGGAAGAATAACAGCA	1610138	1610453	1610088	1610140	1	HG792016	PROQFM164_S02g000702	1608568	1610453	None	3391	267	22914	No_constitutive_exon_found_in_species
AAAATTATTGAACTCAAGCTGATCGTGAGCCCGGAAATCGGGAGGTACAGGC	1706312	1706462	1706512	1706460	-1	HG792016	PROQFM164_S02g000744	1705256	1707025	SNF4	3391	267	22914	No_constitutive_exon_found_in_species
GTGTCGCCCCATCTCTGCAGGTACACCCCGCAGCTAACGGGAATATACAGAG	1705783	1706250	1706300	1706248	-1	HG792016	PROQFM164_S02g000744	1705256	1707025	SNF4	3391	267	22914	No_constitutive_exon_found_in_species
ATCGAAAGAAATATCTCTGCATAACAGTTCTGACCATCACGGGTACACAGGG	1762447	1763208	1762397	1762449	1	HG792016	PROQFM164_S02g000771	1761839	1763208	None	3391	267	22914	No_constitutive_exon_found_in_species
AAGTTTTTTTATCCCAACTTTATTCAAGCATTCGCTAACCATGGGTATAGAC	1925630	1926210	1926260	1926208	-1	HG792016	PROQFM164_S02g000843	1925630	1927337	None	3391	267	22914	No_constitutive_exon_found_in_species
GACTCGCTGTTTGTGTCTCAAGATCTTATAGCTGATGCGCGGGATGGTAGGA	2016760	2016937	2016987	2016935	-1	HG792016	PROQFM164_S02g000879	2014874	2017222	None	3391	267	22914	No_constitutive_exon_found_in_species
ATTTGTTGCTCGCTTTTGGTATGAAGTTTTGCTGATGGGAGAATCGACAGGC	2183134	2183921	2183971	2183919	-1	HG792016	PROQFM164_S02g000945	2183134	2184651	None	3391	267	22914	No_constitutive_exon_found_in_species
CGTCAAGTTTCCACTCCTGAGAATAAGTCGCTAATTCAAGACGTGGGTAGAT	2256896	2257090	2257140	2257088	-1	HG792016	PROQFM164_S02g000982	2256896	2259831	None	3391	267	22914	No_constitutive_exon_found_in_species
AAGCCTACCTCCTCCGAGTAGAACTGCAGTCAAGCTAATGCGGGATATAGCA	2349491	2349572	2349622	2349570	-1	HG792016	PROQFM164_S02g001025	2348029	2350493	None	3391	267	22914	No_constitutive_exon_found_in_species
TTGCCATCATCTGCGCTTGAAATAAATACATAGTATTGATGGGACATTAGAG	2371746	2371820	2371696	2371748	1	HG792016	PROQFM164_S02g001036	2370684	2372285	None	3391	267	22914	No_constitutive_exon_found_in_species
CATTTTCACCAAAGACTGCGAGCAGTGATCACGAAAGAGGGCAGCATGAGAT	2396251	2396492	2396201	2396253	1	HG792016	PROQFM164_S02g001045	2396083	2396678	None	3391	267	22914	No_constitutive_exon_found_in_species
ACACGCCAGCTCCACTTTCTCGCGCTGTTGCTGATTCTGTGGGACACCAGCC	2544817	2545521	2545571	2545519	-1	HG792016	PROQFM164_S02g001117	2544817	2547267	None	3391	267	22914	No_constitutive_exon_found_in_species
TGGTGTGATATAAAGGGAAGATAATTGAGCTAATTCATCTTGGGATATAGCT	2646931	2646980	2647030	2646978	-1	HG792016	PROQFM164_S02g001159	2643247	2647470	None	3391	267	22914	No_constitutive_exon_found_in_species
GATCGACTCTATTACCATCATCTCGTCATGCTAACAATTTGGGATGATAGAG	2851133	2851508	2851083	2851135	1	HG792016	PROQFM164_S02g001259	2850883	2852215	None	3391	267	22914	No_constitutive_exon_found_in_species
AGCGCAGTGCTCTCCCTATTGTTACAAGCATGTACTGATCGGGTATGCAGAC	2853005	2853661	2852955	2853007	1	HG792016	PROQFM164_S02g001260	2852217	2854621	None	3391	267	22914	No_constitutive_exon_found_in_species
GTGAGTCATATTTTACCTGACTGATCCTACACATGCTAACAAATGGGAAGCA	2964833	2966227	2966277	2966225	-1	HG792016	PROQFM164_S02g001309	2964833	2967154	None	3391	267	22914	No_constitutive_exon_found_in_species
GTCTGTATTAACGGTTTCATTGTGGACCTAAAATGACGCATGGGGCCGAGAC	3327115	3328189	3327065	3327117	1	HG792016	PROQFM164_S02g001459	3326187	3328189	None	3391	267	22914	No_constitutive_exon_found_in_species
GGTGAGTGCGAAAGGACATGGCCTAATGTAGCCTTCACTGACGAGGGTAGAT	3345356	3345630	3345680	3345628	-1	HG792016	PROQFM164_S02g001465	3344102	3346177	ARI1	3391	267	22914	No_constitutive_exon_found_in_species
TTGAGTCTCTCGTCTCGCTCTCTAGCTCCTTACTGACTGGGATATCGAAGGG	3385020	3385562	3384970	3385022	1	HG792016	PROQFM164_S02g001483	3384168	3387104	None	3391	267	22914	No_constitutive_exon_found_in_species
GTCGGCGCCTTACCCAAAATTAATCAACAATTGCTGATTTGGGTGTGCAGGT	3822077	3823630	3822027	3822079	1	HG792016	PROQFM164_S02g001654	3821243	3823630	None	3391	267	22914	No_constitutive_exon_found_in_species
ACGCATGGAAAGAAACTGGCATATTCCGTAAATGGGGCTAACGGGAATAGAT	3872450	3872555	3872605	3872553	-1	HG792016	PROQFM164_S02g001679	3871373	3873010	None	3391	267	22914	No_constitutive_exon_found_in_species
AGTCTGGCTTTACTTCAGCACTATTGCATCCTTATTAATATGGGGTATAGCA	3886729	3887329	3887379	3887327	-1	HG792016	PROQFM164_S02g001686	3886729	3888062	None	3391	267	22914	No_constitutive_exon_found_in_species
ATGGGGAGATACATTGATGCGTACAGTTCAAAAAAGTGGGAAAGCGTTAGCG	3979129	3979157	3979207	3979155	-1	HG792016	PROQFM164_S02g001728	3978397	3979421	None	3391	267	22914	No_constitutive_exon_found_in_species
GGTGATTATATATATTCGGTGCTTGGTGTTGGACTAATATGGGAATACAGCT	3990868	3991103	3991153	3991101	-1	HG792016	PROQFM164_S02g001736	3990868	3992809	None	3391	267	22914	No_constitutive_exon_found_in_species
CTTCAACAAACCATTCATTTCTTTCACTAACGAATTCTCTTGGGAAATAGAA	4139454	4140014	4140064	4140012	-1	HG792016	PROQFM164_S02g001808	4137848	4140225	None	3391	267	22914	No_constitutive_exon_found_in_species
GATGTCGAATCTATAATGCTCTATGGACAGTGCTGATGTTGGGAATCTAGGT	4301839	4302006	4302056	4302004	-1	HG792016	PROQFM164_S02g001867	4301378	4302480	mrpl4	3391	267	22914	No_constitutive_exon_found_in_species
AGATACAGGCTGAGGGATACTTCGCTAATATGTGTCGTTGGGATATATAGTC	4412353	4412432	4412482	4412430	-1	HG792016	PROQFM164_S02g001917	4412054	4413985	None	3391	267	22914	No_constitutive_exon_found_in_species
GTAATTACTGCTGCTAGGCTGATCGCAACAATGCTAACTATGGGATATAGGG	4704962	4705023	4705073	4705021	-1	HG792016	PROQFM164_S02g002054	4703654	4705436	csnB	3391	267	22914	No_constitutive_exon_found_in_species
GGTCCATCATATACTTCACCCAGACCGAGACCACTGATTGGGAAATCTAGAA	4772642	4772838	4772888	4772836	-1	HG792016	PROQFM164_S02g002086	4772642	4773168	None	3391	267	22914	No_constitutive_exon_found_in_species
TACTCTAGGCATCTTCTGCAGCTACTGATTACTGACTTGGGAAATATTAGTC	4787966	4787985	4788035	4787983	-1	HG792016	PROQFM164_S02g002093	4786796	4788241	None	3391	267	22914	No_constitutive_exon_found_in_species
TGAGTCATAGAATGGGTTGAGTACCGATGTGATAACTAACGAGGGAATAGTG	4894243	4894444	4894193	4894245	1	HG792016	PROQFM164_S02g002138	4892956	4894444	None	3391	267	22914	No_constitutive_exon_found_in_species
TCCCTATTATTTTCGACTTCCATCAGCAGATATCTGATGTGGGTAAATAGAG	4895962	4896118	4895912	4895964	1	HG792016	PROQFM164_S02g002139	4894585	4896325	None	3391	267	22914	No_constitutive_exon_found_in_species
ATGATTCATGTTTCATCTCGTGGCATGATCCCGCTGACTCGGGTATATAGGA	5003635	5003714	5003585	5003637	1	HG792016	PROQFM164_S02g002190	5003264	5006290	PGM3	3391	267	22914	No_constitutive_exon_found_in_species
TTGTTCATATTGAAGTATCCTGGTTATTATTCATTAACATCAGCGGGCAGTA	5060908	5061450	5061500	5061448	-1	HG792016	PROQFM164_S02g002219	5060908	5063329	None	3391	267	22914	No_constitutive_exon_found_in_species
GCCTATTCCAAATTATAGCCTTTTCTTCAAATTGCTAACTTGGGAGTCAGCA	5131343	5131470	5131293	5131345	1	HG792016	PROQFM164_S02g002249	5130595	5131820	None	3391	267	22914	No_constitutive_exon_found_in_species
ATTTTTCCGTCATGTAAGTGCCTTATCCAATTACTATCGGGAGAATTTAGCT	5183418	5183664	5183368	5183420	1	HG792016	PROQFM164_S02g002272	5180397	5185024	None	3391	267	22914	No_constitutive_exon_found_in_species
TTGTCTCACCTATCGTTTACTACATGTCCTAGCTAACATGGGAATTATAGCA	5193475	5193757	5193425	5193477	1	HG792016	PROQFM164_S02g002277	5192526	5193757	None	3391	267	22914	No_constitutive_exon_found_in_species
AAATGCTTTCGTTGATTTCAATGCCACCCGCTAACGACGTGTACGGGCAGTA	5293278	5293494	5293228	5293280	1	HG792016	PROQFM164_S02g002323	5293009	5295625	None	3391	267	22914	No_constitutive_exon_found_in_species
GGGTGCTACGCTTCCCTGAATGGAAAACGGACTAACAGTTGGGAATATAGTT	5386940	5387249	5386890	5386942	1	HG792016	PROQFM164_S02g002360	5386233	5389718	None	3391	267	22914	No_constitutive_exon_found_in_species
TTGGGATTTTCATCAAATCTTTTTCCGAGCATCTCTAACCAGGGGCAAAGCC	5403857	5404060	5404110	5404058	-1	HG792016	PROQFM164_S02g002368	5401191	5404566	None	3391	267	22914	No_constitutive_exon_found_in_species
CTTTTCGTCTTATCAGGTGGGGTGAAAAAAAAATACTGACGGGATATCAGGT	5434250	5434319	5434369	5434317	-1	HG792016	PROQFM164_S02g002383	5432290	5434848	tif1	3391	267	22914	No_constitutive_exon_found_in_species
ACTTCAGTCAAGCCTTTTCTTCCGCTTCTTATACTGACTGTGGCGGGTAGAT	5466847	5468026	5466797	5466849	1	HG792016	PROQFM164_S02g002401	5466205	5468026	None	3391	267	22914	No_constitutive_exon_found_in_species
TGGGTTGGTTGTTCGGGACTAGGCTAATGATATTCGGGTCTACGGAGTAGAC	5506613	5506640	5506563	5506615	1	HG792016	PROQFM164_S02g002417	5505446	5507588	None	3391	267	22914	No_constitutive_exon_found_in_species
TATGCTTTGTTCTCTCTTGTTGTGTCAGTCGCTAATATGTATATGGGTAGGC	5511071	5511604	5511021	5511073	1	HG792016	PROQFM164_S02g002419	5510966	5511604	None	3391	267	22914	No_constitutive_exon_found_in_species
CTTTTTTTCTGGAATGAATCGAAGCCGGAACTGACAATTGGGGTTAATAGGG	5587244	5587396	5587446	5587394	-1	HG792016	PROQFM164_S02g002458	5586929	5588083	None	3391	267	22914	No_constitutive_exon_found_in_species
ATCCATCAAGATTTCCGCGACTTCAATTATTGACGCTTTAGGTGGGGCAGTT	5602407	5603017	5602357	5602409	1	HG792016	PROQFM164_S02g002468	5601734	5605083	None	3391	267	22914	No_constitutive_exon_found_in_species
CACCTGCTGTCATTGATTCCTGGCGCTTGTTAACTGGGCCAAATTGACAGAT	5624200	5625958	5626008	5625956	-1	HG792016	PROQFM164_S02g002477	5624200	5626477	None	3391	267	22914	No_constitutive_exon_found_in_species
GATATGCACATGAATTTCGTCGCGAGCATCTGCTGATTCGGGTGATACAGAT	5672369	5672395	5672445	5672393	-1	HG792016	PROQFM164_S02g002493	5671032	5672674	None	3391	267	22914	No_constitutive_exon_found_in_species
CGCTGCGCTGATATAGCCAGATCTCAGACACTAATATGATCGGGAATTAGGT	5746000	5746077	5745950	5746002	1	HG792016	PROQFM164_S02g002523	5745681	5747531	None	3391	267	22914	No_constitutive_exon_found_in_species
CCATGTTTCCGGGTTTCGCGCGATCGAGATCTGATCAAATCGGGATGCAGGC	5799317	5799366	5799267	5799319	1	HG792016	PROQFM164_S02g002546	5799114	5800542	None	3391	267	22914	No_constitutive_exon_found_in_species
AGTAGGACCAAAGAATCCCGGCACGAGAGACAATCACTGATATGGGACAGGC	5818583	5818683	5818533	5818585	1	HG792016	PROQFM164_S02g002552	5818288	5819774	mug16	3391	267	22914	No_constitutive_exon_found_in_species
TTTTCCATCCTTATAAGTCGGCTAAACAAAGACTTTCCATGGGTGTCAAGTG	5986627	5986764	5986814	5986762	-1	HG792016	PROQFM164_S02g002583	5984437	5987712	None	3391	267	22914	No_constitutive_exon_found_in_species
ACTTACTGGAAAAATCAACCATAGCAATTGTGAATACCGGGTATCGAGAGTG	5990762	5990909	5990712	5990764	1	HG792016	PROQFM164_S02g002586	5990191	5991111	None	3391	267	22914	No_constitutive_exon_found_in_species
AGATAACCACTGCTTGGCTTGTTGTCTGTATATTAATCTTAGGGCAATAGTG	6269719	6270056	6270106	6270054	-1	HG792016	PROQFM164_S02g002690	6269719	6272649	None	3391	267	22914	No_constitutive_exon_found_in_species
TTTGATGGTGCATCTGGCCAGCCAAACTCCTTTATCTAATCGGGGAGCAGAT	6311197	6311491	6311541	6311489	-1	HG792016	PROQFM164_S02g002707	6311197	6311908	None	3391	267	22914	No_constitutive_exon_found_in_species
TACATGTCCCCATTTTAACCACGGTTACCATTTCTTAATGAGGGTTGAAGTG	6326279	6326513	6326229	6326281	1	HG792016	PROQFM164_S02g002716	6324166	6326513	None	3391	267	22914	No_constitutive_exon_found_in_species
GCAGCCATTCGAAAAGAGACGTTATATCGCTTATATCGCCGGTAGGGTAGGC	6354846	6355024	6355074	6355022	-1	HG792016	PROQFM164_S02g002733	6353323	6355906	None	3391	267	22914	No_constitutive_exon_found_in_species
ACAAGGATTGAATATACCTTTAGTGCGTGAAACATCGGGACAAAATACAGTG	6559241	6559479	6559529	6559477	-1	HG792016	PROQFM164_S02g002858	6559241	6559703	None	3391	267	22914	No_constitutive_exon_found_in_species
TCTCTTATAGTTTCGTAATTGGAGAAAGATAGTACCTGCTGGGAAAACAGGG	6577435	6578149	6578199	6578147	-1	HG792016	PROQFM164_S02g002870	6577435	6578238	None	3391	267	22914	No_constitutive_exon_found_in_species
AATCGAGTACACTTAGTATGGCAAAGAATTATAAGGCTTTCTGGGAATAGGC	6589136	6589262	6589312	6589260	-1	HG792016	PROQFM164_S02g002879	6588618	6590809	None	3391	267	22914	No_constitutive_exon_found_in_species
GAGAGCCCGGTGTCTGGATTGCAGTGGTGAACACCCTACGGGCGATCGAGAG	6686192	6686569	6686619	6686567	-1	HG792016	PROQFM164_S02g002918	6686192	6687885	None	3391	267	22914	No_constitutive_exon_found_in_species
TGGAAATCCTGTTTGAAACTGTACTGACTTGAAAGACGCGGGACAACCAGAT	6712632	6712715	6712582	6712634	1	HG792016	PROQFM164_S02g002936	6712026	6714466	None	3391	267	22914	No_constitutive_exon_found_in_species
TTCGCAGTGACCTATTCCAGGATCGACTGCGCGGTTGCCCAGGGATCCAGAA	6738126	6738235	6738076	6738128	1	HG792016	PROQFM164_S02g002950	6737688	6739745	None	3391	267	22914	No_constitutive_exon_found_in_species
GGTACACACATGCTCAATAGCAGAGGCGGTGGGTTGAGGGTTTGGGAGAGGC	6769691	6769995	6770045	6769993	-1	HG792016	PROQFM164_S02g002968	6769479	6770047	None	3391	267	22914	No_constitutive_exon_found_in_species
GCTTAGATGGGTAGAATTCGGAGGTTTAAACCACTCGACCGGGATCGGAGGG	6821704	6821894	6821654	6821706	1	HG792016	PROQFM164_S02g002994	6820336	6824309	None	3391	267	22914	No_constitutive_exon_found_in_species
CATTATAGAAACGGGCTTGCCGTAGCGCTGGCGTCGCTAACAGTGGGTAGTC	6889110	6889960	6890010	6889958	-1	HG792016	PROQFM164_S02g003023	6889110	6890107	None	3391	267	22914	No_constitutive_exon_found_in_species
GGTGGTGAGTATACACGTTAACAATAGGGGATGGAGCTGATCAGGGGCAGGA	6897480	6897763	6897813	6897761	-1	HG792016	PROQFM164_S02g003029	6897480	6900202	None	3391	267	22914	No_constitutive_exon_found_in_species
AAGTGGCCGATGAAAGAAATGTGCTAATACCATGACTTTGTGGGGCATAGTC	7016727	7016996	7017046	7016994	-1	HG792016	PROQFM164_S02g003086	7015274	7017449	None	3391	267	22914	No_constitutive_exon_found_in_species
TATGATTCAAACAAATCATTCGCTCCCAAACATGTTAACCTGGGTAATAGCT	7018977	7019068	7018927	7018979	1	HG792016	PROQFM164_S02g003087	7018337	7020144	None	3391	267	22914	No_constitutive_exon_found_in_species
TATAGGAAAACCTATGTGATTACATGCCGTTACTAATATAGGGTGACTAGGA	7122743	7125016	7125066	7125014	-1	HG792016	PROQFM164_S02g003141	7122743	7125905	None	3391	267	22914	No_constitutive_exon_found_in_species
TGATCATTTCTCCAGAAATTGAAAGACAGTTTGCTAATTTTGGGGAATAGTG	7585101	7585358	7585051	7585103	1	HG792016	PROQFM164_S02g003352	7583456	7585358	None	3391	267	22914	No_constitutive_exon_found_in_species
CTAGTCCATAGTATATATAGATGTCGATAGATGACCGTTGGGACGCGCAGGA	7618781	7620031	7620081	7620029	-1	HG792016	PROQFM164_S02g003370	7618781	7620568	None	3391	267	22914	No_constitutive_exon_found_in_species
TTTTGTTTGTTCTATTTTTAGCATAGAACTGACAGTTCTGGGGATTATAGAA	183723	183995	184045	183993	-1	HG792017	PROQFM164_S03g000078	182634	185012	None	3391	267	22914	No_constitutive_exon_found_in_species
TTACACCCCGATCCTGATATGGTCGAGCTCGTATACTGACACGGGTATAGTC	307242	307559	307609	307557	-1	HG792017	PROQFM164_S03g000130	306253	308597	None	3391	267	22914	No_constitutive_exon_found_in_species
CCCTATGGAGTTTCTTTTTTTGTGGCTGCAATACTGACTGGGAAAACTAGCC	320177	321192	320127	320179	1	HG792017	PROQFM164_S03g000134	316223	321192	None	3391	267	22914	No_constitutive_exon_found_in_species
TTATTGATTCTGTTTTCTGAAATCGAAGTTGTGACTAACGGGATATATAGAT	419035	419293	419343	419291	-1	HG792017	PROQFM164_S03g000173	417495	419626	None	3391	267	22914	No_constitutive_exon_found_in_species
GCTATTCTTCCGAGTCTTTACATCTACTGACTGACTGACTGACGGGATAGGC	487992	489273	487942	487994	1	HG792017	PROQFM164_S03g000209	487506	489273	None	3391	267	22914	No_constitutive_exon_found_in_species
CAGTAGCACCAGACTAGATACAACCAATGCTAATCTCCTGGGGACTACAGAC	547893	548507	548557	548505	-1	HG792017	PROQFM164_S03g000232	547893	549103	None	3391	267	22914	No_constitutive_exon_found_in_species
TGCCACCGCTTAGCATCTGACGGGTGTCAGTCAATCTAACATGAGGGCAGTA	685698	686986	687036	686984	-1	HG792017	PROQFM164_S03g000293	685698	687319	None	3391	267	22914	No_constitutive_exon_found_in_species
GTCGATGAAGCTTTTCCCTAGAAGTATAAGATCTGACTTGAGGAGGGAAGGT	863471	864770	864820	864768	-1	HG792017	PROQFM164_S03g000366	863471	865536	None	3391	267	22914	No_constitutive_exon_found_in_species
AGGTTGGTCCTCTTGAAGTAGATGACAAAGCAAGTAACTGACAGGGAAAGGT	955965	956075	956125	956073	-1	HG792017	PROQFM164_S03g000404	954057	956243	None	3391	267	22914	No_constitutive_exon_found_in_species
TTTTGTCAGCCTAGGGACCTCTCTATTCTACAGCTGACAATAATGGGAAGTC	1015670	1016285	1016335	1016283	-1	HG792017	PROQFM164_S03g000434	1015670	1016676	None	3391	267	22914	No_constitutive_exon_found_in_species
TACTCCGTAGTAACTAGGGCTTTGCATTGTATGTCCATGTGGGGCCGGAGAT	1258613	1259877	1258563	1258615	1	HG792017	PROQFM164_S03g000535	1258317	1259877	None	3391	267	22914	No_constitutive_exon_found_in_species
GTAGTCTCATTGAAGTTGGAGAGACACTCATCCTTGAAAGGGGACACAAGGT	1283710	1283749	1283799	1283747	-1	HG792017	PROQFM164_S03g000548	1282161	1283815	None	3391	267	22914	No_constitutive_exon_found_in_species
ACACAGCGAATCGCCTATTGTTCTAAGTTTGTTGCTAATTGGGATTACAGTT	1336342	1336446	1336292	1336344	1	HG792017	PROQFM164_S03g000574	1335477	1337108	vma-3	3391	267	22914	No_constitutive_exon_found_in_species
AACTCATCTAGCGAGAAGAGCAAGGCTAACCGCCGTCGGGGGAAGGACAGCT	1338411	1338503	1338553	1338501	-1	HG792017	PROQFM164_S03g000575	1337198	1338999	None	3391	267	22914	No_constitutive_exon_found_in_species
TAACCAGCCTTTTTCTCAAGAGCCCGACATCAGCTAACGAGGGTTGAAAGCC	1340448	1340612	1340662	1340610	-1	HG792017	PROQFM164_S03g000576	1339237	1341073	gna-2	3391	267	22914	No_constitutive_exon_found_in_species
GTTAACGCCCAGGTGTAACTATGCCATATGCTGACTAAGGGATATAATAGAT	1423598	1424463	1423548	1423600	1	HG792017	PROQFM164_S03g000610	1422486	1424463	None	3391	267	22914	No_constitutive_exon_found_in_species
GTGAGTCTTCCCCACATCATCTCCAATGCCTCCTAATTAACAGGGAATAGGC	1457195	1457328	1457378	1457326	-1	HG792017	PROQFM164_S03g000625	1455227	1457651	prtT	3391	267	22914	No_constitutive_exon_found_in_species
CGAAGTCCGATAATCTGCTTGCATCTGTCATCTCACTGACCGGGACATAGGC	1640246	1640356	1640196	1640248	1	HG792017	PROQFM164_S03g000704	1638057	1641233	None	3391	267	22914	No_constitutive_exon_found_in_species
CGTCGTGAGTTGTCGTGATCCACTGGGGTGTCTTGTCTAACAGGGGATAGTT	1839963	1840052	1839913	1839965	1	HG792017	PROQFM164_S03g000784	1839231	1842168	None	3391	267	22914	No_constitutive_exon_found_in_species
ACAGCAATACCAGTACTGGATTGATGCTAATTGGGAGATGAGGGAAATAGGG	1871076	1871506	1871556	1871504	-1	HG792017	PROQFM164_S03g000793	1871076	1871946	None	3391	267	22914	No_constitutive_exon_found_in_species
TTGCCTTGTCTGCTCGTTCGATATAAGCTGATCATGCTCGGGATGAATAGTC	1916008	1917694	1915958	1916010	1	HG792017	PROQFM164_S03g000814	1915150	1918179	None	3391	267	22914	No_constitutive_exon_found_in_species
TTGGTGCAGATGGGATATTAAGTCTGGTGCAGAACCCAGGGAATATCAAGAC	2544310	2544469	2544260	2544312	1	HG792017	PROQFM164_S03g001107	2543003	2544469	None	3391	267	22914	No_constitutive_exon_found_in_species
TCGAAATTATTACCCATCAATTTGTACGGATGTACTAACAGGGATAACAGCC	2726143	2727242	2726093	2726145	1	HG792017	PROQFM164_S03g001183	2725456	2728043	None	3391	267	22914	No_constitutive_exon_found_in_species
AGCTCGATGTTAAATGAAAAGGGTCAGCAGACTAATAATAGGGACTACAGGA	2876195	2877147	2876145	2876197	1	HG792017	PROQFM164_S03g001237	2874743	2877147	None	3391	267	22914	No_constitutive_exon_found_in_species
CTACGTCATCCCCTGCTAGCTTCACGATTTTCATACTGACCGCGGGACAGCG	2962122	2964490	2962072	2962124	1	HG792017	PROQFM164_S03g001273	2961704	2964490	None	3391	267	22914	No_constitutive_exon_found_in_species
TGCGCACTTCTGACAATTGTGTGAATTATTTCCTCTAACCGGGATCATAGCT	3025335	3028448	3028498	3028446	-1	HG792017	PROQFM164_S03g001303	3025335	3028937	None	3391	267	22914	No_constitutive_exon_found_in_species
CCGCTCGAAGTATAAAAGATCCAATGATCTGGCAGCTAACGCAGGGGTAGTC	3080850	3080910	3080960	3080908	-1	HG792017	PROQFM164_S03g001324	3080118	3081941	None	3391	267	22914	No_constitutive_exon_found_in_species
TCTCCACATTTATTAAATATGTAGCTTATCGAGTATTGAAGGGTTTAAAGGT	3244691	3244836	3244886	3244834	-1	HG792017	PROQFM164_S03g001394	3244691	3245041	None	3391	267	22914	No_constitutive_exon_found_in_species
TAAGACGTCATGTTGCCTAGTCCATGCACATCTCACTGACCGGGATATAGTA	3600228	3601354	3601404	3601352	-1	HG792017	PROQFM164_S03g001500	3600228	3604949	None	3391	267	22914	No_constitutive_exon_found_in_species
GCGCTCCGACCAATGCCAAGAACCTGATTATCAACGGGAAGAAAGCGCAGGT	3622823	3623989	3622773	3622825	1	HG792017	PROQFM164_S03g001508	3620371	3623989	lacA	3391	267	22914	No_constitutive_exon_found_in_species
CGAAGAGATTACACGCGCCGTTTAAGATGATTGACTTGGCGGGATTATAGTT	3652755	3653052	3652705	3652757	1	HG792017	PROQFM164_S03g001524	3652445	3655374	None	3391	267	22914	No_constitutive_exon_found_in_species
CTATATTCCCCCTGAACTTGGAAGCCTTGCATCTAACTCTTGGGACATAGTT	3712050	3712409	3712459	3712407	-1	HG792017	PROQFM164_S03g001548	3712050	3713169	axe-2	3391	267	22914	No_constitutive_exon_found_in_species
TTTGTACGGGACCTACATCAAATCTACCATGCACTACTAACGGGAACTAGGC	3835039	3835410	3835460	3835408	-1	HG792017	PROQFM164_S03g001592	3834841	3836710	None	3391	267	22914	No_constitutive_exon_found_in_species
AAACGGGCATTCCCCTAGATATGTGCAATCCGGCTGATACGGGAATACAGGG	4063647	4064054	4063597	4063649	1	HG792017	PROQFM164_S03g001698	4063283	4064054	sdhaf1A	3391	267	22914	No_constitutive_exon_found_in_species
CTTGTCCTCCACAGGTGATACAGATACTGACTGATATGGCATTGGGGCAGAT	4101568	4105071	4101518	4101570	1	HG792017	PROQFM164_S03g001712	4101292	4106057	None	3391	267	22914	No_constitutive_exon_found_in_species
CACCGGGGGCACGAACGGGGAGAAATACTAGGGGACGCGCGGCGTGGGAGGA	4123082	4124691	4123032	4123084	1	HG792017	PROQFM164_S03g001724	4122171	4124691	None	3391	267	22914	No_constitutive_exon_found_in_species
CTCCTCTGCCACCTACCTATCAGAGTGCTGATGTGACGTGATGGGTCAAGGT	4246671	4247083	4247133	4247081	-1	HG792017	PROQFM164_S03g001777	4246671	4247569	None	3391	267	22914	No_constitutive_exon_found_in_species
GTTGACACCTGCTAAATAGCTATTTTTTTCTTACGGATCTTGCTGGGGAGCC	4271625	4272748	4271575	4271627	1	HG792017	PROQFM164_S03g001786	4270682	4272748	None	3391	267	22914	No_constitutive_exon_found_in_species
CTTCTCTCGAAGCTATATAAAAATTATCATAGCACTGATCAGGGATATAGGT	4325229	4325734	4325784	4325732	-1	HG792017	PROQFM164_S03g001814	4324385	4326391	None	3391	267	22914	No_constitutive_exon_found_in_species
GGGATACTAGTCTACTTATTCTGAATCTCACTAACCTCCGGGTCGAACAGAG	42200	43447	42150	42202	1	HG792018	PROQFM164_S04g000017	41322	44219	ALT1	3391	267	22914	No_constitutive_exon_found_in_species
GTGGTTAATTCCTATGGGTGATACCCGGCACTGACGAAGAATGGGAATAGAC	126707	128259	126657	126709	1	HG792018	PROQFM164_S04g000052	124886	128259	None	3391	267	22914	No_constitutive_exon_found_in_species
AGGCTACAGGGCACACACATCTAAATCCGATACTAACCGGTAGGGCATAGTT	206991	208117	206941	206993	1	HG792018	PROQFM164_S04g000085	205977	208117	None	3391	267	22914	No_constitutive_exon_found_in_species
CTCGAATAAGATGGTGCAACTACGATTCGGTCGCTGACATCAAGGGACAGCT	210025	210074	209975	210027	1	HG792018	PROQFM164_S04g000087	209740	213072	cct5	3391	267	22914	No_constitutive_exon_found_in_species
TTTGCTTGATCATGTTGAACTAAATGCTAATATCTGTGGTTGGGTGGTAGGC	336037	337225	337275	337223	-1	HG792018	PROQFM164_S04g000145	334498	337537	mak5	3391	267	22914	No_constitutive_exon_found_in_species
TATACAAATGAAATGATAGGATGGCAAGTGGAACCTGCCGGCAATGGGAGGT	668320	668464	668270	668322	1	HG792018	PROQFM164_S04g000293	667490	668960	None	3391	267	22914	No_constitutive_exon_found_in_species
TGAGTTCACTTGGAAATCCTTCAAGGAGATCAGCCTAACCCGGGATATAGGA	947291	947420	947470	947418	-1	HG792018	PROQFM164_S04g000416	946070	947952	None	3391	267	22914	No_constitutive_exon_found_in_species
TGCAGGGTATTTGGCTGCAAGAGAATAGTGGTGCTGACAGGGGATTATAGAA	1051940	1051988	1051890	1051942	1	HG792018	PROQFM164_S04g000461	1051308	1053125	None	3391	267	22914	No_constitutive_exon_found_in_species
ATCTTCCTGGTACGGCCGCACGAAGGGAGTTACGAGATGGGAGTTACGAGAT	1324255	1324459	1324205	1324257	1	HG792018	PROQFM164_S04g000526	1323191	1324459	None	3391	267	22914	No_constitutive_exon_found_in_species
TCTCCGACACGGCCCCCATCCATTGCTCTAACTAAAATGGGGGACAACAGGT	1330717	1331209	1330667	1330719	1	HG792018	PROQFM164_S04g000530	1329167	1331209	None	3391	267	22914	No_constitutive_exon_found_in_species
TGACTTATCCCTGGTCTCCTGCACTGGATATGGTTGAATAATACTGGGAGAC	1340600	1340694	1340550	1340602	1	HG792018	PROQFM164_S04g000534	1340417	1341078	None	3391	267	22914	No_constitutive_exon_found_in_species
TATGAGAGAGTCCCGCAAAGGCCAATCGTGACACTAACGGGAGTTAATAGAC	1549328	1549389	1549439	1549387	-1	HG792018	PROQFM164_S04g000625	1548787	1550868	None	3391	267	22914	No_constitutive_exon_found_in_species
CGTCATAGTAAGAGTCCAATGACGCTAACCATGTGGAATGCGGGCAATAGGT	1608460	1608647	1608410	1608462	1	HG792018	PROQFM164_S04g000651	1607873	1608987	his-6	3391	267	22914	No_constitutive_exon_found_in_species
TCTCAATCTGCTTTCTATCTATTCTTGGGGATGTAGACTTACGGGATCAGGT	1620395	1621067	1620345	1620397	1	HG792018	PROQFM164_S04g000658	1620180	1621067	None	3391	267	22914	No_constitutive_exon_found_in_species
TGCATTGGCTCTATCTTTTGCCCCGATATTGGTGCTGATATGGGGCAAAGAG	1654387	1654483	1654337	1654389	1	HG792018	PROQFM164_S04g000676	1652822	1654483	None	3391	267	22914	No_constitutive_exon_found_in_species
TGGGTTATCTTTATCCCCCGCATCAAAGCAATGTATTGACATGGGGCCAGTG	1657606	1657706	1657556	1657608	1	HG792018	PROQFM164_S04g000678	1656933	1660358	steA	3391	267	22914	No_constitutive_exon_found_in_species
ATACAACTGTGGACCTGCTGGTGGTCCTAAATGAAATGGTGGGACGGTAGAG	1742896	1742987	1743037	1742985	-1	HG792018	PROQFM164_S04g000710	1742896	1743719	None	3391	267	22914	No_constitutive_exon_found_in_species
CGATATAATGCTTATTTGACCCCAAATTGCTGACTTTATCCCGGGAATAGGT	1766621	1767058	1766571	1766623	1	HG792018	PROQFM164_S04g000722	1766025	1767058	None	3391	267	22914	No_constitutive_exon_found_in_species
GTTTGCATGAATCCCCGAGAAATTTCCGTCGCTAACTGCAAGGGTAACAGGA	1899536	1899725	1899486	1899538	1	HG792018	PROQFM164_S04g000788	1898304	1899725	None	3391	267	22914	No_constitutive_exon_found_in_species
GTGGAGGCTTGCCCCCACATTTGTTTGGGCTTTGGGGGGCGAATAATGAGGT	1937338	1937665	1937715	1937663	-1	HG792018	PROQFM164_S04g000804	1933076	1938024	abcG11	3391	267	22914	No_constitutive_exon_found_in_species
TATGTCATTTCCATGGTGGACATGTGTTGTCATTGGCTAAAACAGGGCAGAT	2029311	2029377	2029427	2029375	-1	HG792018	PROQFM164_S04g000843	2029157	2031387	None	3391	267	22914	No_constitutive_exon_found_in_species
TTCCCCCCCCCCCCCGCCCGATTGTCGTCTACTTACTGACGGGAGTTTAGAC	235574	235635	235685	235633	-1	HG792019	PROQFM164_S05g000086	234478	236547	None	3391	267	22914	No_constitutive_exon_found_in_species
TTAGCTAATCTTACTATGGTGAAGATGTCTTAACCTAATGGGTTAAATAGTT	267193	267259	267143	267195	1	HG792019	PROQFM164_S05g000101	266694	267474	None	3391	267	22914	No_constitutive_exon_found_in_species
GTGAGCTCGCTTCTGGATGCGCTACAGAGAACTTGCTAATACGGGCGCAGGA	347725	347981	347675	347727	1	HG792019	PROQFM164_S05g000141	346808	351981	None	3391	267	22914	No_constitutive_exon_found_in_species
TAATGCTGCTGGATAATCTCTGGATGCAGCGCGAGCTTTTCAATGGGTAGTT	515673	516084	515623	515675	1	HG792019	PROQFM164_S05g000211	514341	516084	None	3391	267	22914	No_constitutive_exon_found_in_species
GTAGGAAGTAGCCAACCCTCTGCCTCTCTATCTCGAGATACATGGGACAGAG	770156	770293	770343	770291	-1	HG792019	PROQFM164_S05g000327	770156	770448	None	3391	267	22914	No_constitutive_exon_found_in_species
TGCCCAGAGAGACCATTTCATCAAAGACGGCACTCTGACTTGGGACATAGGG	1473607	1473670	1473720	1473668	-1	HG792019	PROQFM164_S05g000629	1472494	1474232	None	3391	267	22914	No_constitutive_exon_found_in_species
CTTACTTGGTCGGGAAAAGTCTTATAACTAAGAATAACATGGGGGAATAGAT	1556221	1556341	1556391	1556339	-1	HG792019	PROQFM164_S05g000671	1556221	1556717	None	3391	267	22914	No_constitutive_exon_found_in_species
TGCGACTGTGTCTCGAGTATAGTGACTAACAGATGTGCCCTGGGGAGCAGAC	1764519	1765045	1764469	1764521	1	HG792019	PROQFM164_S05g000763	1763943	1766474	None	3391	267	22914	No_constitutive_exon_found_in_species
GTTTCATCGCTCTTTTCGTACAATATCCACTTACATTTCGAGGGGTTTAGGC	1876394	1876693	1876743	1876691	-1	HG792019	PROQFM164_S05g000811	1876219	1877399	None	3391	267	22914	No_constitutive_exon_found_in_species
GCTTGGGAGTCAACTATGTCTGCGGTGGAGCTAATAAGTTTGCTGGGAAGGT	69566	69656	69706	69654	-1	HG792020	PROQFM164_S06g000033	68611	70244	cap1	3391	267	22914	No_constitutive_exon_found_in_species
GAATCAAGACCATCTCTTGCAATTGCTATTCGCTAATATACAGGGTGCAGAT	239102	239161	239211	239159	-1	HG792020	PROQFM164_S06g000107	238647	239347	None	3391	267	22914	No_constitutive_exon_found_in_species
TATTCAAGGAACTGGCTTTGCTAACGGGGGGTTTTGCTCGCGTGGGACAGCA	250928	250946	250878	250930	1	HG792020	PROQFM164_S06g000114	249952	252697	None	3391	267	22914	No_constitutive_exon_found_in_species
CAGGTATTTACCCCTTTCAGGGAGAATGCGTCGCCGACTGTGGGCGACAGTG	292312	292810	292262	292314	1	HG792020	PROQFM164_S06g000132	291648	293435	None	3391	267	22914	No_constitutive_exon_found_in_species
GTGGGAAATGAGGCTGTTGAATGCCCTGTTTGTCCTGTTTGATTGGGGAGTA	410087	410105	410155	410103	-1	HG792020	PROQFM164_S06g000184	409110	410396	None	3391	267	22914	No_constitutive_exon_found_in_species
TGGAAATCCTGTTTGAAACTGTACTGACTTGAAAGACGCGGGACAACCAGAT	526559	526642	526692	526640	-1	HG792020	PROQFM164_S06g000229	524902	527248	None	3391	267	22914	No_constitutive_exon_found_in_species
GATTCTAATACTGGCTTTGCGCTTCGCGCGCCTTATGAGCAGGGGGTGAGAT	688056	688258	688308	688256	-1	HG792020	PROQFM164_S06g000307	687182	688654	None	3391	267	22914	No_constitutive_exon_found_in_species
TGCAGCCAGTTTGATTCTCAATGAATAAAAATATACTAACATGGGCGCAGTA	1117181	1117953	1118003	1117951	-1	HG792020	PROQFM164_S06g000496	1116344	1118863	ACT	3391	267	22914	No_constitutive_exon_found_in_species
CTTGGCCCTTTCTATACGGCCAATCCCCCACGCTAGGAGAATGGGGACAGTA	1170355	1170438	1170305	1170357	1	HG792020	PROQFM164_S06g000521	1169607	1170939	None	3391	267	22914	No_constitutive_exon_found_in_species
GTTTACCTGCGCAAACGAAGCGGATAGCTAATGGACCTTGGGCAACATAGAG	1197478	1197896	1197428	1197480	1	HG792020	PROQFM164_S06g000535	1197149	1197896	None	3391	267	22914	No_constitutive_exon_found_in_species
TCCCCGCCCATCCCTCAAGGTTCTGAACCTGTACTAACACCGGGGTATAGGG	1214734	1214743	1214793	1214741	-1	HG792020	PROQFM164_S06g000543	1212063	1216119	gua1	3391	267	22914	No_constitutive_exon_found_in_species
TGATTGGAAGATGCTCTTCTATATGATATGCATGGCTAACTACGGGATAGGG	1217723	1217793	1217673	1217725	1	HG792020	PROQFM164_S06g000544	1216524	1219851	None	3391	267	22914	No_constitutive_exon_found_in_species
AAGGTTGGTTCAGCATCGGGTTATTTTCAGTTGAACTAATAGGGAAACAGGC	1231130	1231439	1231489	1231437	-1	HG792020	PROQFM164_S06g000548	1230583	1232377	None	3391	267	22914	No_constitutive_exon_found_in_species
ACCCTGGCAATATACTGATCTGATTGCTAACCTAACCCCTATGGGTATAGGT	1249762	1250788	1249712	1249764	1	HG792020	PROQFM164_S06g000556	1249468	1251564	VPS45	3391	267	22914	No_constitutive_exon_found_in_species
CAGTGAGTAATGGCCCGTGACTATGAATAATCTCACTGACAGGGACAAAGTC	1293661	1294654	1294704	1294652	-1	HG792020	PROQFM164_S06g000575	1292546	1295052	None	3391	267	22914	No_constitutive_exon_found_in_species
AATTGAATCAAATGTTTTAAGACAGCAACTAACCAGTTTGAATGGGGCAGAT	1327094	1327148	1327198	1327146	-1	HG792020	PROQFM164_S06g000591	1325983	1330114	None	3391	267	22914	No_constitutive_exon_found_in_species
TTCCTAATGGCGTCCAAGCGAAGAAAGATCCGGAACTGACTCGGGAACAGGT	1357450	1358440	1358490	1358438	-1	HG792020	PROQFM164_S06g000604	1356788	1359862	las21	3391	267	22914	No_constitutive_exon_found_in_species
CCTTACCATACCCCAGTCGATCGGGACATATAGCTGAAGGGAGAATGTAGTA	247719	248060	247669	247721	1	HG792021	PROQFM164_S07g000109	247200	248370	None	3391	267	22914	No_constitutive_exon_found_in_species
TCTCTCCTAGCCCATTCTTCAGAAGATGATGGCTAAAATTTGAGGGTAAGGG	275526	275600	275476	275528	1	HG792021	PROQFM164_S07g000124	275273	275600	None	3391	267	22914	No_constitutive_exon_found_in_species
TACTGTTTTCGTCTTCTACACCAATGAGCTGACTTCGTTGTGGGCCAAAGAG	296560	296646	296696	296644	-1	HG792021	PROQFM164_S07g000133	294650	297318	None	3391	267	22914	No_constitutive_exon_found_in_species
GCAATTGCCCCGGGACATATTATTATGGCACTGACCATGAGGGCACATAGAT	356878	356997	357047	356995	-1	HG792021	PROQFM164_S07g000161	355535	357324	aim24	3391	267	22914	No_constitutive_exon_found_in_species
TAAGGGGTGGCTATAACTACTTGAAGGACTCGCTGATACCTGGGATATAGGA	393745	393916	393966	393914	-1	HG792021	PROQFM164_S07g000182	390410	394498	None	3391	267	22914	No_constitutive_exon_found_in_species
TTTGCAACTTAATATGGCGACAAATGTCATTTTGCTAACCTGGGATATAGGA	460305	460457	460255	460307	1	HG792021	PROQFM164_S07g000213	457083	462411	None	3391	267	22914	No_constitutive_exon_found_in_species
AGCCCGGGAATATCTATGAATTATTGAACATGTGCTAATAGGGGATCTAGGT	496698	497044	497094	497042	-1	HG792021	PROQFM164_S07g000229	495697	497707	None	3391	267	22914	No_constitutive_exon_found_in_species
TGCTTCCCGGGGGATGAGGCCCTTCCAAGTGATAACCCTGAGGGTATTAGGT	25132	25306	25082	25134	1	HG792022	PROQFM164_S08g000011	24757	25306	None	3391	267	22914	No_constitutive_exon_found_in_species
CCAAGCCCTCGCTGTTTACCAGGAGGTACGTCTGCCTCGGGTTACAAGAGTG	160919	160967	161017	160965	-1	HG792022	PROQFM164_S08g000080	160529	162324	None	3391	267	22914	No_constitutive_exon_found_in_species
AGGTTTCCGGGGGTTGATACAGAAGGTTACTGACAAATTGGGATTAATAGCC	59424	59616	59666	59614	-1	HG792023	PROQFM164_S09g000028	58949	60859	None	3391	267	22914	No_constitutive_exon_found_in_species
TATGCAAAGCCCATCCAAGTATGTATATGACTGGAAGTTGACATGGGCAGAC	82450	83037	83087	83035	-1	HG792023	PROQFM164_S09g000039	81943	83464	None	3391	267	22914	No_constitutive_exon_found_in_species
CCTGGAACTGGTACAACTAATGTTTTCGTCACTAACCCGGGCGGAACGAGTG	201090	202363	202413	202361	-1	HG792023	PROQFM164_S09g000092	201090	202447	None	3391	267	22914	No_constitutive_exon_found_in_species
GACGGGGCGTCTCGATTGTGGATATCTTGCTGACGGGTATATGAGGGAAGTA	48326	50549	48276	48328	1	HG792024	PROQFM164_S10g000021	47666	51448	None	3391	267	22914	No_constitutive_exon_found_in_species
GCATACTCAATACCAAGGATCGCGAATTTAACATTAACGGGGAACTATAGCC	68323	69111	68273	68325	1	HG792024	PROQFM164_S10g000030	67649	69111	None	3391	267	22914	No_constitutive_exon_found_in_species
AATCTTGTGTCCTGGCTGTGTTCACTATTAGTCGGCTAATGGGAATCCAGCT	71699	71872	71922	71870	-1	HG792024	PROQFM164_S10g000032	69874	72902	None	3391	267	22914	No_constitutive_exon_found_in_species
AGCTATGTTTTGAAGTGATAATTGGGGCTATTGCTAATTGAGAGGGAAAGCA	150659	150962	150609	150661	1	HG792024	PROQFM164_S10g000071	149884	153815	None	3391	267	22914	No_constitutive_exon_found_in_species
GCCTTGGAATCCAAATATTGTCTGTGATTAAATTGATCCTGGCTGGGAAGAT	71858	72371	72421	72369	-1	HG792026	PROQFM164_S12g000036	70606	73612	None	3391	267	22914	No_constitutive_exon_found_in_species
AGAGAGTTACTAGACACTCACCTGGCTTGCTGTTGATACAACAGGGATAGGC	51127	51270	51077	51129	1	HG792029	PROQFM164_S15g000018	50598	51270	None	3391	267	22914	No_constitutive_exon_found_in_species
CAGTTAACTTGTATTGCCTTTACTAAAATGTCTACTCCCTGGGCGCATAGGC	5973	6071	5923	5975	1	HG792034	PROQFM164_S20g000005	5566	6250	None	3391	267	22914	No_constitutive_exon_found_in_species
