# Supplementary material for: Widespread Separation of the Polypyrimidine Tract From 3′ AG by G Tracts in Association With Alternative Exons in Metazoa and Plants
Source: Front Genet. 2019 Jan 14;9:741. doi: 10.3389/fgene.2018.00741 (PMC6339879; doi:10.3389/fgene.2018.00741)
Supplement: DATA FILE S1 — Sequences of REPAG 3′ SS from each species of fungi. [file Data_Sheet_1.zip › Supplementary data 1/Fungi_Release38_verruconis_gallopava.txt]

REPA_GGG_Sequence	Exon_Start	Exon_End	Pos_-50	Pos_+2	Strand	Chromosome	GeneID	Gene_Start	Gene_End	Gene_Name	Number_of_REPAs	Number_of_REPAs_has_GGG	Number_of_Intron(Intra_genic_Region)	Upstream_Constitutive_Exon
TTACTGTCATTTTTAATCAAAAATAATCCGGCATCCTAACAAGGGGCTAGGT	170492	170679	170442	170494	1	supercont1.1	PV09_00069	168250	171544	None	3537	341	15968	No_or_no_constitutive_exon
GTTCCTCATTCAGACGTGTTGGGGCACATAGCTAACGTGGGAGTGTACAGTT	355215	357294	355165	355217	1	supercont1.1	PV09_00139	353886	357294	None	3537	341	15968	No_or_no_constitutive_exon
AGCCCTAGGAAGAAGAGAAGAAAAACCTAGATGGGCTGATGGGAGACTAGTG	356922	357294	356872	356924	1	supercont1.1	PV09_00139	353886	357294	None	3537	341	15968	No_or_no_constitutive_exon
GTCCCGAGCTCCCATGATCGACAAAGCGCAGCTGCTAACAGATGGGCTAGGC	414151	414814	414864	414812	-1	supercont1.1	PV09_00166	414151	416899	None	3537	341	15968	No_or_no_constitutive_exon
TTCGCATGTATCCTTGTGCGAAAATGGCCGTGACTGATATCAGAGGGTAGTC	511724	511817	511674	511726	1	supercont1.1	PV09_00199	511480	512465	None	3537	341	15968	No_or_no_constitutive_exon
TATCCAAGCTCTTTTGTGTTTTTGCTCATGCTTAACCTGGAGGGGTGCAGAT	599810	600105	599760	599812	1	supercont1.1	PV09_00229	599567	601945	None	3537	341	15968	No_or_no_constitutive_exon
TCATGTCGCTCAGCTTGAGAATGTCATCGCTGACATGTTCATGGGTGCAGGC	625332	625750	625282	625334	1	supercont1.1	PV09_00238	623640	625750	None	3537	341	15968	Yes
TATGGCTGCTTTCGGCAAAGAAATCTCCGGTTGACTGATTTGGGGAATAGCA	706724	707195	707245	707193	-1	supercont1.1	PV09_00268	704916	711730	None	3537	341	15968	Yes
TGGCGGAGTGGTCATCGGGCAATATTTTCAAACGCTAATGCGGGGGTTAGGC	705577	705669	705719	705667	-1	supercont1.1	PV09_00268	704916	711730	None	3537	341	15968	Yes
GTCGTTTCGTGCTGTGCAAACGCCATTCGCACTAACGGTCGCGAGGGTAGGG	727428	728961	729011	728959	-1	supercont1.1	PV09_00277	727428	729434	None	3537	341	15968	No_or_no_constitutive_exon
GTGCGAAACTCTATAGTACTTATGAACGCTGGCTAAGCTGGGAACAATAGTG	740340	740422	740290	740342	1	supercont1.1	PV09_00284	739962	741266	None	3537	341	15968	No_or_no_constitutive_exon
TTGACACCACTTTCCCGCACTCGGGAAGCACGAAGCTGAAGCAGGGCCAGAA	751603	752134	752184	752132	-1	supercont1.1	PV09_00290	751297	752655	None	3537	341	15968	No_or_no_constitutive_exon
CTTCTCTAGCTCTGCGCTGTTGGACTGAGAAGGACTAAATGGGAAAATAGGA	1230589	1230622	1230539	1230591	1	supercont1.1	PV09_00457	1228518	1231215	None	3537	341	15968	Yes
AGTAAGGAGATTCTTCTCGCCATTTTCGGGCATTTGCTAACAGTGGGCAGCA	1249681	1249719	1249769	1249717	-1	supercont1.1	PV09_00465	1249167	1250480	None	3537	341	15968	No_or_no_constitutive_exon
TTTCTTTCCTAGATATTCAAAGTGTCATAGAGCTGAAAATGTATGGGCAGCA	1298898	1299261	1298848	1298900	1	supercont1.1	PV09_00480	1297219	1299261	None	3537	341	15968	No_or_no_constitutive_exon
GTGAGAGCGGGTGCGGGGAAGGGCGACGTTCCAGGCTGACGGGGTAGCAGGT	127446	127552	127396	127448	1	supercont1.2	PV09_00541	126952	128845	None	3537	341	15968	No_or_no_constitutive_exon
CGAATCGCCATATCCGAGCCAAATACCAGAAGCTGAATTGCTAAGGGCAGAC	156959	158207	158257	158205	-1	supercont1.2	PV09_00552	156959	160120	None	3537	341	15968	No_or_no_constitutive_exon
GGGTGTGTAGAGATCCATGCGGCGAGTAACCATAGACTAATAAGGGCAAGAC	244568	244877	244927	244875	-1	supercont1.2	PV09_00585	244568	245497	None	3537	341	15968	No_or_no_constitutive_exon
CCTTCTTCAAGCAGATGCCGTACTCCAGTGAGCTAATTGCAGGGAGCCAGGT	338046	338181	338231	338179	-1	supercont1.2	PV09_00615	337187	338439	None	3537	341	15968	No_or_no_constitutive_exon
CAAATCGTGCATGTCGCCAAATAGCTACAGGATTTAACAAGGGGTGATAGGA	554234	554432	554482	554430	-1	supercont1.2	PV09_00692	554234	554927	None	3537	341	15968	No_or_no_constitutive_exon
TCTCCACTAATCTAACAACTTGGCGTGGACCATCTAACACGGGACAACAGGT	638369	638728	638319	638371	1	supercont1.2	PV09_00722	637392	639271	None	3537	341	15968	Yes
GCTAAACCTGTGTGGAAGGACTATGTTGGCTGATTGGGATGGGTGGATAGGT	758282	758328	758378	758326	-1	supercont1.2	PV09_00767	756681	758791	None	3537	341	15968	No_or_no_constitutive_exon
CTGGCCCTGATGCGAAGTGCATGTGCGCTGTCGTCTGACGCCGGGAATAGGT	759669	760209	759619	759671	1	supercont1.2	PV09_00768	758916	760209	None	3537	341	15968	No_or_no_constitutive_exon
ACCGACACTTAACATAATCTGCATTGTCTTGATGCTAACGGGAAGTCCAGAT	890958	891607	890908	890960	1	supercont1.2	PV09_00814	888085	891607	None	3537	341	15968	No_or_no_constitutive_exon
TGGTACGTCTGACCGATCTATTTGTGATCAATTGAGACTGACTAGGGTAGAC	939858	941050	939808	939860	1	supercont1.2	PV09_00829	938477	941050	None	3537	341	15968	No_or_no_constitutive_exon
TACTATTTTTTTTTTTTTTTTTTTTTTGACTAACGAGCGGGCGGAGACAGCC	977010	978178	976960	977012	1	supercont1.2	PV09_00839	975671	978178	None	3537	341	15968	No_or_no_constitutive_exon
CGACATGAAGACAAACACTGGGGCTAACGTGTTCGACCACGCCGGGGCAGAC	1017022	1017396	1017446	1017394	-1	supercont1.2	PV09_00850	1017022	1017954	None	3537	341	15968	No_or_no_constitutive_exon
GGCGCTCGCGTCTCGGGTGAACATGAAGCTGATTTGTCTGGGAACACAAGAC	1107901	1109773	1109823	1109771	-1	supercont1.2	PV09_00876	1107901	1110422	None	3537	341	15968	No_or_no_constitutive_exon
GGTTCGTGCGAAGTCGTTTTTGAGAGCCTCAGCTGACAGAAGGGGTTCAGCA	1171157	1172705	1171107	1171159	1	supercont1.2	PV09_00897	1169604	1173640	None	3537	341	15968	No_or_no_constitutive_exon
CTAGGGAATTTTCCCTTGAAAGTAAAGGCTAAGCGTTTGATAGGGACTAGGG	1173875	1173917	1173967	1173915	-1	supercont1.2	PV09_00898	1173875	1174738	None	3537	341	15968	No_or_no_constitutive_exon
GCCAACAGGCGTATCTCCGGACCATCGCCCCGCTAACACCGGGTAACCAGAT	1177853	1178820	1178870	1178818	-1	supercont1.2	PV09_00900	1176987	1179131	None	3537	341	15968	No_or_no_constitutive_exon
CTTGCCAGATGTTCGCCCCAAGTTTTGCGCGCGCTGATCAAGACGGGCAGTA	1217303	1219841	1217253	1217305	1	supercont1.2	PV09_00915	1216949	1219841	None	3537	341	15968	No_or_no_constitutive_exon
ATCTGGCGCACATTATTTGATCGGTTGTGGATGCTAAATACGACGGGCAGGC	32168	32366	32416	32364	-1	supercont1.3	PV09_00951	31619	33018	None	3537	341	15968	No_or_no_constitutive_exon
GAGAGAGGTATATTATCCAGTGATATTATTTACAAAACTGACCAGGGCAGGT	47294	47782	47832	47780	-1	supercont1.3	PV09_00958	47294	48279	None	3537	341	15968	No_or_no_constitutive_exon
ACCTTCGTGGCAAGTGTGTCGTTCGAGCGACCTATTGAACACGGGAACAGGA	67045	67195	66995	67047	1	supercont1.3	PV09_00966	66155	68935	None	3537	341	15968	No_or_no_constitutive_exon
ACTGCGAGAACGGTGCGCTTCGAGCTTGGTGCTGACGGCGGGGAGAGCAGAT	139617	139774	139824	139772	-1	supercont1.3	PV09_00992	137269	140193	None	3537	341	15968	No_or_no_constitutive_exon
ATCTGGATGTTTCGGTGCGGCGCTTGCATTCTGACTATGAATGGGAACAGGG	265775	266178	266228	266176	-1	supercont1.3	PV09_01032	265775	266821	None	3537	341	15968	No_or_no_constitutive_exon
CTAGCAAATTCGAACCATAAAACCATTTGAAATTCTAATAAATGGGACAGTA	295606	296190	295556	295608	1	supercont1.3	PV09_01039	295017	296190	None	3537	341	15968	No_or_no_constitutive_exon
TAAGTTCAGCCTCTTCCGACGGCTGCTCGCATGTGCTAAGGGCCACAAAGTT	327791	328123	327741	327793	1	supercont1.3	PV09_01049	326519	328626	None	3537	341	15968	Yes
AATTTACGCACCTAGTGAAACGTGTTTGTGCGGCTAATACGTGGGCCAAGCA	466704	467153	467203	467151	-1	supercont1.3	PV09_01096	465556	467598	None	3537	341	15968	No_or_no_constitutive_exon
CGTCCGTACGCTCCGGTCAGAAGCTGTAGACTAGGCTAACTTGGGAGCAGAG	475789	476843	475739	475791	1	supercont1.3	PV09_01098	475460	476843	None	3537	341	15968	No_or_no_constitutive_exon
TGGTATGTGAGCAGTCTTTGTTCTAACAGGTAGCTAATCCAAGGGTTTAGGC	687026	687057	686976	687028	1	supercont1.3	PV09_01186	686861	687727	None	3537	341	15968	No_or_no_constitutive_exon
ACGTTAGTCAGGTCATACGTCAACCGTGATAAACGCTAACGAATGGGTAGTT	691645	691700	691595	691647	1	supercont1.3	PV09_01188	691037	693810	None	3537	341	15968	No_or_no_constitutive_exon
TGTTCCCAGGCTTCAAATCTGCCAACTTAGAATAGGCTAACGGGATCAAGTC	717700	718364	717650	717702	1	supercont1.3	PV09_01197	716840	719138	None	3537	341	15968	No_or_no_constitutive_exon
CAGCCGTCAGCAGGCAGCCCTAGGTGGATGGTACTGATGCTTGGGAGCAGAA	768547	768697	768747	768695	-1	supercont1.3	PV09_01220	768236	769178	None	3537	341	15968	No_or_no_constitutive_exon
TCAGAACTGCTCATAGACCTCTGGACCGTGACTAATTGTGAGGGCTACAGCA	954528	955937	954478	954530	1	supercont1.3	PV09_01299	953867	955937	None	3537	341	15968	No_or_no_constitutive_exon
TGTAAATGGTAGTTAATGAGTGCGACTTGTAGCTGACAGAGGGAATACAGGC	961939	962190	961889	961941	1	supercont1.3	PV09_01302	961670	962803	None	3537	341	15968	No_or_no_constitutive_exon
GGTATGTTAGCCTCCTAAACATAAAGACGACAAGCTAACATAGGGAAAAGTC	1066308	1068220	1066258	1066310	1	supercont1.3	PV09_01340	1065272	1068742	None	3537	341	15968	No_or_no_constitutive_exon
TGAGTGCTCAATCTGCATTCTTTCACAACAAATCTAATAGGGGAGCTTAGCG	1213084	1213289	1213034	1213086	1	supercont1.3	PV09_01397	1212401	1213289	None	3537	341	15968	No_or_no_constitutive_exon
TGAGCGTGTCCAGGTGCAGTGTTCAAAGCACAACTTACTCACGGGAGAAGGA	1278050	1278410	1278000	1278052	1	supercont1.3	PV09_01418	1277364	1279456	None	3537	341	15968	Yes
ACATTGGGAAAAGTACAAGGTAAACAGTCAGATACTAATCGGGCGTATAGAC	45018	46725	46775	46723	-1	supercont1.4	PV09_01438	45018	47672	None	3537	341	15968	No_or_no_constitutive_exon
AAGGCGTGTACCACTATACGGATAGAATAACTAACTTGGGAGCTTAAAAGCA	54487	54505	54555	54503	-1	supercont1.4	PV09_01440	51071	55269	None	3537	341	15968	No_or_no_constitutive_exon
TGTAAGCTGAATGTGTTCCAAAACCAATGTATCAGCTCATATGGGCACAGGC	267782	270052	267732	267784	1	supercont1.4	PV09_01519	267470	270184	None	3537	341	15968	No_or_no_constitutive_exon
GTCATCATATCCTTTTCTTTATGATTTAAACAGTGTTGACTAGGGAATAGTG	297027	297824	297874	297822	-1	supercont1.4	PV09_01525	297027	300733	None	3537	341	15968	No_or_no_constitutive_exon
AAGAGCACACGGGTCTCTAAGAGACGACAGAGATTGACACGGGACAACAGGG	347005	347860	347910	347858	-1	supercont1.4	PV09_01543	347005	348256	None	3537	341	15968	No_or_no_constitutive_exon
TGCAAGAGTGTATATCCCCCATTTTGTACCTCAGCTAACTGGGTTGGCAGCC	353244	353342	353392	353340	-1	supercont1.4	PV09_01545	351422	353962	None	3537	341	15968	Yes
AAGAAGAAACATGGTGGTATCCGAGTACAAGAGATTGACGGGAATTACAGCT	354393	354421	354343	354395	1	supercont1.4	PV09_01546	353943	356003	None	3537	341	15968	No_or_no_constitutive_exon
TGCTTCTGCTTCTGCTGTTGTTCTTCGGTAGTGTTGATAAGTGGGTACAGCC	518462	518609	518659	518607	-1	supercont1.4	PV09_01616	516954	519616	None	3537	341	15968	No_or_no_constitutive_exon
GAATTCATTCGAACCTCTAGAATGGAAGCACTAATGGGCCCCGAAAACAGTG	670678	671887	671937	671885	-1	supercont1.4	PV09_01676	670678	672519	None	3537	341	15968	No_or_no_constitutive_exon
GTGAGACACTGAGGATGATCGCAGGTGGAAAACATGCTAATGGGACGCAGAC	705340	705827	705290	705342	1	supercont1.4	PV09_01686	703609	706783	None	3537	341	15968	Yes
GAAACATACCCAAAGCAACAACTTCGGCGCGCTAACGATTGCGGGAACAGTT	789873	790401	790451	790399	-1	supercont1.4	PV09_01718	789873	791662	None	3537	341	15968	No_or_no_constitutive_exon
GCCCACCGCCGGAAGGCCCCTCGTGTGCACGACGAGCTAACAGGGTGCAGAG	800097	803482	803532	803480	-1	supercont1.4	PV09_01720	794846	803592	None	3537	341	15968	No_or_no_constitutive_exon
TTCTGACTCGCATACGTCCGAATGGCGAGGGTTCTAAAGCGGGTGATCAGGA	878440	879426	878390	878442	1	supercont1.4	PV09_01754	878106	879426	None	3537	341	15968	No_or_no_constitutive_exon
TTCTCTTGGAACCGTGTGTCGATAAATTCAGTTCAGTAACGTGGGAACAGGG	1025896	1027559	1027609	1027557	-1	supercont1.4	PV09_01808	1025896	1028388	None	3537	341	15968	No_or_no_constitutive_exon
CCATCCTCGATCTCTATCGATATATATACTGACCCGAGACACATGGGCAGTG	1049599	1049764	1049814	1049762	-1	supercont1.4	PV09_01820	1047432	1050009	None	3537	341	15968	No_or_no_constitutive_exon
GCACATATCCACCAATCTTCTGCGCCTAACTAACAAATATGGGACCGTAGAT	1079769	1080383	1080433	1080381	-1	supercont1.4	PV09_01831	1079769	1080953	None	3537	341	15968	No_or_no_constitutive_exon
TTGATCAAGACGCCCGTCCTTTGCTGAAACTCTAACAGCCGCCGGGGTAGAA	1103196	1104791	1104841	1104789	-1	supercont1.4	PV09_01842	1103196	1105526	None	3537	341	15968	No_or_no_constitutive_exon
CGGCACTAGATCCCAGAATTACTGGACTACTTGCTTACTATCAGGGATAGGC	14133	14220	14083	14135	1	supercont1.5	PV09_01897	13880	15708	None	3537	341	15968	No_or_no_constitutive_exon
AGCTTCTTTTTGGGAATATTTCGGAGGAGCTTCACTAACGTGGGTAATAGTA	66175	66438	66125	66177	1	supercont1.5	PV09_01917	63993	66438	None	3537	341	15968	No_or_no_constitutive_exon
TCATTCATTCGACTCTATTGCTTATACTTGCGCTAAACGTCGGCGGGTAGGA	107921	108028	107871	107923	1	supercont1.5	PV09_01936	107186	109114	None	3537	341	15968	Yes
GTTGCCGTGAGGCAGAAGCAAGGAGCTGGGTGCTAACATCGGGAACGTAGTA	238128	238634	238684	238632	-1	supercont1.5	PV09_01977	236815	239303	None	3537	341	15968	No_or_no_constitutive_exon
GTAAGAACACTATTGTCCTGAGAGACAATAAGATTGACAAAAGGGCCCAGCC	257077	257107	257157	257105	-1	supercont1.5	PV09_01985	255051	257180	None	3537	341	15968	No_or_no_constitutive_exon
TTGCAGCTTGTCGTGAGCGACGAGGCTGGATGCTGACAAACGATGGGCAGGT	293332	293568	293282	293334	1	supercont1.5	PV09_02001	292808	296008	None	3537	341	15968	No_or_no_constitutive_exon
TTTGGTGCAATCATGCCTGCTCCTCCTCCATACTCACATGGGATGCACAGAA	323216	323954	323166	323218	1	supercont1.5	PV09_02013	321577	326493	None	3537	341	15968	No_or_no_constitutive_exon
TGGAACCACGTCGAAGCCTTGACGCACATCTGCTAACGCCATGGGTGCAGTG	331404	331574	331354	331406	1	supercont1.5	PV09_02016	330832	335313	None	3537	341	15968	No_or_no_constitutive_exon
TACTCACCACGTTCGAGTAAGATGTTCAAAAATTAACCTGGGTGACACAGAT	334888	335289	335339	335287	-1	supercont1.5	PV09_02017	334888	338159	None	3537	341	15968	No_or_no_constitutive_exon
CTTGAAGTCTATGGCGGGAGGCATTTGTTCACTCTGTTTCGCCGGGGTAGAC	367238	368038	367188	367240	1	supercont1.5	PV09_02028	366794	368038	None	3537	341	15968	No_or_no_constitutive_exon
AGAAAAATTTCAACTTCTGCGCTTGATTTAAATTACTGATGCGGGAGCAGCG	440964	443354	440914	440966	1	supercont1.5	PV09_02056	438813	443354	None	3537	341	15968	No_or_no_constitutive_exon
TATGATATCGACCTTTTGAATTCTTCCATTGAAGGCTAATGAGGGGATAGTC	572336	572448	572498	572446	-1	supercont1.5	PV09_02106	569984	572741	None	3537	341	15968	No_or_no_constitutive_exon
GTAAGCTTGTCCCGCAAATTTCTGACGCGCGACCTCATACAGGGCAACAGCA	760280	761044	760230	760282	1	supercont1.5	PV09_02181	759224	761689	None	3537	341	15968	No_or_no_constitutive_exon
TGACATCTGACATCTCATGAGATTTGACAGTGCTAACGTCGGGCGTGCAGCT	825868	828567	825818	825870	1	supercont1.5	PV09_02210	823995	828954	None	3537	341	15968	No_or_no_constitutive_exon
ACAATTTTTTACATTGGAAAATTCAAAACGAGTGCTAATTCTGGGCGAAGGT	833949	834199	834249	834197	-1	supercont1.5	PV09_02213	832991	836729	None	3537	341	15968	No_or_no_constitutive_exon
GTTGGCTCGTCGCCGGGTGAGAAGGTTGTGCTCAAGCATCGCGGGGACAGAT	843832	844174	843782	843834	1	supercont1.5	PV09_02217	843424	844405	None	3537	341	15968	No_or_no_constitutive_exon
GTAATTACACAGGACCGTCGCAAATTCCGTCCACCTCTAACGGGACACAGGG	851334	852655	851284	851336	1	supercont1.5	PV09_02219	851069	852655	None	3537	341	15968	No_or_no_constitutive_exon
CTTCCTCTGCATCAGAGAGATTTGTAAGCACGTCTAACACTGAGGGCTAGGT	987535	987773	987485	987537	1	supercont1.5	PV09_02266	987157	988934	None	3537	341	15968	No_or_no_constitutive_exon
TTACCTGTTCCAATCCAGGAAAGCGAACATTGAACTGACGTGGGACACAGGA	1005549	1006275	1005499	1005551	1	supercont1.5	PV09_02271	1004811	1006275	None	3537	341	15968	No_or_no_constitutive_exon
AGTAGGTCAAGTAAACTAGTAATTAATCATAGAAGTTGATGGGTTTGAAGGT	1041471	1041696	1041421	1041473	1	supercont1.5	PV09_02284	1041248	1043342	None	3537	341	15968	No_or_no_constitutive_exon
TTGCAGGCCTTCGCCATAACTTATAGCGGTGATGCTAATGGGATGACAAGAT	141431	141937	141987	141935	-1	supercont1.6	PV09_02334	139422	143164	None	3537	341	15968	Yes
AAACTGCATGACAACTTCGAAGGATTGTCCGATAGACTAAAGGGCTGTAGGC	150353	150476	150526	150474	-1	supercont1.6	PV09_02339	150353	152593	None	3537	341	15968	No_or_no_constitutive_exon
TGGGGCGCATCGCTTGACCCCAGACTGACGCCGTGTTTGGGCATGAACAGGC	216952	218081	216902	216954	1	supercont1.6	PV09_02358	216571	218081	None	3537	341	15968	No_or_no_constitutive_exon
ATCGAGTCTCTCCCTCACGTTGTTATGCCACACAACTTACATGGGACAAGGC	307107	308772	308822	308770	-1	supercont1.6	PV09_02386	307107	309805	None	3537	341	15968	No_or_no_constitutive_exon
AGTAAGTTCAGTTGCTGTTTTCTAGAGATTAGACACTAATGGGCATGGAGAA	358967	360618	358917	358969	1	supercont1.6	PV09_02404	357972	361217	None	3537	341	15968	Yes
TTTGCCGCACGAGCCTGGTGTGCTGGCTGCTGACTTTGAGGGGGAAACAGTA	450251	450305	450201	450253	1	supercont1.6	PV09_02440	448882	450741	None	3537	341	15968	Yes
GCTCTTGCAATCGATATTATGGGGTTCAATACTGACACGGGAGTTGATAGGA	539415	540479	539365	539417	1	supercont1.6	PV09_02484	538203	540479	None	3537	341	15968	No_or_no_constitutive_exon
TAGCGACCCTACTACGCCCACAAGTCAGTACATTGAGACGGGAATTGTAGGG	646465	647146	647196	647144	-1	supercont1.6	PV09_02527	646465	649840	None	3537	341	15968	No_or_no_constitutive_exon
TGGTGCGCGTTGTGCTCATCTTCTATAATTGGTTACTAATGGTCGGGCAGAC	827598	827858	827908	827856	-1	supercont1.6	PV09_02582	827529	828997	None	3537	341	15968	No_or_no_constitutive_exon
ACAGTTGCACCGCCCGATGTCCATTTTGGCCGCTAATTGGGACAAAACAGCG	838764	839212	838714	838766	1	supercont1.6	PV09_02587	838115	839212	None	3537	341	15968	No_or_no_constitutive_exon
GTGAGCCCTTTGTCTCGTTGCTCAACAAGTTCGACACTCACGACGGGCAGGT	90067	92116	90017	90069	1	supercont1.7	PV09_02679	89732	92974	None	3537	341	15968	No_or_no_constitutive_exon
CCCCGTGAGGAGATGCCCACGGACGCGTTCGCTAATGTTTTGGGCGGCAGAT	419041	419620	419670	419618	-1	supercont1.7	PV09_02791	419041	420313	None	3537	341	15968	No_or_no_constitutive_exon
CAGCCCTGAGCGCTGTGTTGGATGCCGTGCTAAGACTTGAAGGGCCACAGCT	444895	446625	444845	444897	1	supercont1.7	PV09_02802	444571	446625	None	3537	341	15968	No_or_no_constitutive_exon
CTGGAGACTCTCTTACAAGACTATGTCAAGGAATTAAGACGGGAAAATAGAG	536925	537188	537238	537186	-1	supercont1.7	PV09_02838	536925	537741	None	3537	341	15968	No_or_no_constitutive_exon
GTAAGTAGGCCCGTTGTCGTTCGTTTTTGTTCGGAGCTTAACCTGGGAAGGT	893519	893652	893469	893521	1	supercont1.7	PV09_02962	892882	894971	None	3537	341	15968	No_or_no_constitutive_exon
AGGCCCGAAGACTTTTTTTATCGGAAAAATAGCATTTAACGGGATGATAGTT	933937	934084	933887	933939	1	supercont1.7	PV09_02976	931973	935459	None	3537	341	15968	No_or_no_constitutive_exon
CAGTAAGACCGCGACTGAATTCAACTTGATCCATGCTGATTTGGGAACAGTG	14743	15177	15227	15175	-1	supercont1.8	PV09_03004	14743	17490	None	3537	341	15968	No_or_no_constitutive_exon
GCTATAGCAGGCAAATTGAGCAGCGAATGTGCTGATATAAGGGGATGTAGGT	31789	32438	31739	31791	1	supercont1.8	PV09_03010	31368	32849	None	3537	341	15968	No_or_no_constitutive_exon
TCTTGCCCAATAACAAAACATGAAGTTTACATAGCTGATTAGGGAGCTAGGT	94461	94989	94411	94463	1	supercont1.8	PV09_03032	94157	95700	None	3537	341	15968	No_or_no_constitutive_exon
AGAGCTTGTGTGGGTTAGCGCAGCGATAGTCAAGCTGACAGTCAGGGTAGGA	123841	126927	123791	123843	1	supercont1.8	PV09_03046	123455	127471	None	3537	341	15968	No_or_no_constitutive_exon
TACCGCCTGCTTGAGTGTGAATGCGGGATGCGGATACTAACAATGGGTAGGC	152750	152775	152700	152752	1	supercont1.8	PV09_03058	152520	154549	None	3537	341	15968	No_or_no_constitutive_exon
GTATGACTCTACTCTGTGCGAAATACAATAACAAACTAATGGGGTCAAAGCT	153023	153369	152973	153025	1	supercont1.8	PV09_03058	152520	154549	None	3537	341	15968	No_or_no_constitutive_exon
AAGACACGGGCAAGAAAGACACGTCGACTGACGCAAAGGCTGGGAGACAGAC	209079	209291	209029	209081	1	supercont1.8	PV09_03074	207104	212995	None	3537	341	15968	No_or_no_constitutive_exon
CTTCCACCTCGCTTGCTTCCATTGCACACCATCTAACATGGGCGCGACAGAC	215737	216132	215687	215739	1	supercont1.8	PV09_03076	215431	216953	None	3537	341	15968	No_or_no_constitutive_exon
CGTCCCGCTGACGCGCCTCCAGAAAGCACGCTGAACACCAAGGGGGGCAGTT	380377	380452	380327	380379	1	supercont1.8	PV09_03135	379688	380822	None	3537	341	15968	No_or_no_constitutive_exon
TGCTTCCTGGACCTGCAGACTGGATTTACGTTGACGGGTTTGGGGGTTAGGA	506847	507267	507317	507265	-1	supercont1.8	PV09_03177	504747	507585	None	3537	341	15968	No_or_no_constitutive_exon
CTCAAGGAAAATGCGGATCTGATTGACTCCTGCTAACATCATCGGGACAGGG	760446	760977	761027	760975	-1	supercont1.8	PV09_03261	759357	762231	None	3537	341	15968	No_or_no_constitutive_exon
ACCAAGTGACCTCTCATCTTTTGCCAGATACATGCTCACTGCAGGGTTAGCG	837029	837608	837658	837606	-1	supercont1.8	PV09_03283	837029	838998	None	3537	341	15968	No_or_no_constitutive_exon
TATCACGTACATGTGAAACCAAGAACTTGTGTGCTAATGGGCCAGAGCAGAA	876577	879522	879572	879520	-1	supercont1.8	PV09_03297	876577	879985	None	3537	341	15968	No_or_no_constitutive_exon
TACGTGTGCAATATAGGTCATAAAGAAAGCTTCGCTGACAAGGGGAATAGCC	889554	889956	889504	889556	1	supercont1.8	PV09_03302	889205	889956	None	3537	341	15968	No_or_no_constitutive_exon
TTTGTCGTCCTGAACTCGGTTGTGTCAAATTACATCTAACGGGCTCAAAGTT	45482	46235	45432	45484	1	supercont1.9	PV09_03349	44442	46729	None	3537	341	15968	No_or_no_constitutive_exon
CGACTCTCCATTCTTCCAAATAAACCATGATCATTGACCGAATTGGGCAGCC	182437	183733	183783	183731	-1	supercont1.9	PV09_03396	182437	185763	None	3537	341	15968	No_or_no_constitutive_exon
AGTTTGCCGATGCGGTCCGCGTGAAGCCTTGAACTCATACGCGGGACCAGAT	542836	543876	543926	543874	-1	supercont1.9	PV09_03527	542836	544380	None	3537	341	15968	No_or_no_constitutive_exon
TGTTTCTCTTTGCGGCTGCGTCCTATAACACGCTCTCACTGGGACCATAGAT	634387	635448	635498	635446	-1	supercont1.9	PV09_03552	634387	635877	None	3537	341	15968	No_or_no_constitutive_exon
GACGTGCAATCCGGAGACTAAGCCATGAAGGTATGCTAATTGGGAGATAGGC	700098	701334	700048	700100	1	supercont1.9	PV09_03575	699851	701334	None	3537	341	15968	No_or_no_constitutive_exon
GTTAAGCCTTAGTTCGCGATTCGGCTAACATTCCTGCGAGGGAACGGTAGGC	761039	761075	761125	761073	-1	supercont1.9	PV09_03598	759241	761344	None	3537	341	15968	No_or_no_constitutive_exon
CCTATTTGCATCCTTCTGTGAAGCTGAAATTAACTAATCTGATGGGATAGGC	845351	845732	845782	845730	-1	supercont1.9	PV09_03626	845351	848149	None	3537	341	15968	No_or_no_constitutive_exon
GACGTAGTTCAGTTTCTAGACAACTTTGCTGAACGCTAACGGGGATTTAGTG	54494	55390	55440	55388	-1	supercont1.10	PV09_03665	54494	56410	None	3537	341	15968	Yes
TTTGCACTTTTCGATGTGAAGCAGAAAAACTCTTGCTAACGGGTTATAAGGT	76004	77826	75954	76006	1	supercont1.10	PV09_03672	75380	77826	None	3537	341	15968	No_or_no_constitutive_exon
ACGTTTTGGATAAGACTCGAAGCACGGGCATGAATCTGACGGGCACGCAGTC	120903	121838	121888	121836	-1	supercont1.10	PV09_03687	120903	122444	None	3537	341	15968	No_or_no_constitutive_exon
AAGTGCGTCTGTCCTGCATTGCGTGGGATGGCTCTAACCAAGGGACACAGCT	151977	153158	151927	151979	1	supercont1.10	PV09_03696	151614	155388	None	3537	341	15968	No_or_no_constitutive_exon
AGGTGAGCCCCTCGATTCCATTCTTACGTCGCAAGCTGATGGGAAAGCAGAC	191087	191225	191275	191223	-1	supercont1.10	PV09_03712	190159	192247	None	3537	341	15968	No_or_no_constitutive_exon
TCTTGCATGCCGCGTATCGCCGGGCTTCGAGTCTGACAGGGTAACAACAGGC	347699	347918	347968	347916	-1	supercont1.10	PV09_03769	346078	348691	None	3537	341	15968	No_or_no_constitutive_exon
GTGTGAATGGCCTCTTCTGACCGTGTCGCTGACTTGGGCAATCGGAATAGGG	374388	375420	375470	375418	-1	supercont1.10	PV09_03776	373498	375709	None	3537	341	15968	No_or_no_constitutive_exon
AAGTCAATAGATAGCTGTTCATTTTTTTCCTTGAAGCTGATGGGGTCAAGTC	383030	383325	383375	383323	-1	supercont1.10	PV09_03779	381467	384506	None	3537	341	15968	No_or_no_constitutive_exon
GTTATACACAATGGATCTAACATTTTTCAAGAGCTCATAATGGGGAAAAGGA	503999	504124	503949	504001	1	supercont1.10	PV09_03828	502708	505008	None	3537	341	15968	No_or_no_constitutive_exon
CCCTTAACAAATTTGAATGCGTGTCGCAGAATTGACGTTGGGTGGCACAGCA	528478	528922	528428	528480	1	supercont1.10	PV09_03836	527593	529772	None	3537	341	15968	No_or_no_constitutive_exon
CGTCCTACACGTGTGTGCTACATGCGAAGCGACAACTAACAAAGGGCCAGCA	646172	646769	646819	646767	-1	supercont1.10	PV09_03876	646172	648045	None	3537	341	15968	No_or_no_constitutive_exon
CGCACGTTCTTCCTGAACCAGAGGTGAGAAGATCTGACGAGGGTGCACAGCT	741432	742323	742373	742321	-1	supercont1.10	PV09_03913	741432	742836	None	3537	341	15968	No_or_no_constitutive_exon
GGACGCACGAGAGAAAATCCTGGCGAGGCCGCTAACATAAGCACGGGCAGCA	802071	802387	802437	802385	-1	supercont1.10	PV09_03930	799542	803290	None	3537	341	15968	No_or_no_constitutive_exon
ACGCACTGTTCGAATAGAAAACCTTGTGTGCAGCTGACGGGAACGCGTAGGC	806058	807903	806008	806060	1	supercont1.10	PV09_03932	805919	807903	None	3537	341	15968	No_or_no_constitutive_exon
TGTCGGACTTATGCGTAGCCTCACTTAATCAATACTTATGCGGGGTACAGGT	816734	817659	817709	817657	-1	supercont1.10	PV09_03937	816734	819230	None	3537	341	15968	No_or_no_constitutive_exon
AGTTAACTTGTTCTGCCGTAGCACGATTCTCTAAACTAATGGAGGGAAAGAT	313817	314376	313767	313819	1	supercont1.11	PV09_04041	310702	314376	None	3537	341	15968	No_or_no_constitutive_exon
GCGTGCGCACCCTTCGCTGTCACCAGCTGGAACAGGCTGACGGGATGCAGTC	358879	358993	358829	358881	1	supercont1.11	PV09_04058	358492	360391	None	3537	341	15968	No_or_no_constitutive_exon
GTAAGCATGACAGGTCCCACTAAAGTTCTTAGCAGACTGACATGGGATAGCA	401820	401909	401770	401822	1	supercont1.11	PV09_04070	400883	402500	None	3537	341	15968	No_or_no_constitutive_exon
CTGTCACAGGCACTTGTGCCGGACGCCCTCGCAGCTGACAATGGGCACAGAA	403915	405765	405815	405763	-1	supercont1.11	PV09_04072	403915	406356	None	3537	341	15968	No_or_no_constitutive_exon
AGGTTAGCCACCACTTAGTTGATTATGAACAAGTGTAACGGGAAATCTAGAG	461757	461849	461899	461847	-1	supercont1.11	PV09_04088	459613	462201	None	3537	341	15968	No_or_no_constitutive_exon
GGCCTACCTGTTTGTTTTTCTTCTTTTGTCTAGGCTGACGAGGGGAACAGGC	599516	599648	599698	599646	-1	supercont1.11	PV09_04141	599516	600409	None	3537	341	15968	No_or_no_constitutive_exon
TGAGCTCGACGCTTTAACTATACAAATCATCAGTCCTAACCACAGGGTAGCT	704585	706046	704535	704587	1	supercont1.11	PV09_04176	703809	706046	None	3537	341	15968	Yes
GAAGTGATTCGATCAGGCCAAAACTGGACCCATACTCCAGCTGGGGAAAGGA	762723	763078	763128	763076	-1	supercont1.11	PV09_04203	762723	763791	None	3537	341	15968	No_or_no_constitutive_exon
TAGCTGGAAAACCACCGAAAACCTCTATGGATGTTCTAATATAGGGAAAGGT	48048	49776	47998	48050	1	supercont1.12	PV09_04243	47370	49776	None	3537	341	15968	No_or_no_constitutive_exon
GCCTCGCAGAGCTAATGATAGATTCGAGACGTTGAAGCTGATGGGAATAGAT	83633	84107	83583	83635	1	supercont1.12	PV09_04255	83411	85855	None	3537	341	15968	No_or_no_constitutive_exon
TTCATCCTAAGCACTTTTGAGTCCCATCAGCTTCTAACGAGGGATGGCAGAT	135520	136939	136989	136937	-1	supercont1.12	PV09_04273	135520	141417	None	3537	341	15968	No_or_no_constitutive_exon
CCCAACGTGTGCGTCGCCTGGACTGACCCGGCCCCTCGTGGGCAGCGCAGAT	142185	142281	142135	142187	1	supercont1.12	PV09_04274	141539	142980	None	3537	341	15968	No_or_no_constitutive_exon
CTTGGGGAACTAGCCATGGAATGAGGCACGTGCTGACAGCGATTGGGCAGGT	370087	370258	370308	370256	-1	supercont1.12	PV09_04340	362825	371295	None	3537	341	15968	No_or_no_constitutive_exon
CGAGGGCAGAACAGCCCGTGTCGACAAAAGCTGACGGGATAAAATCGCAGAC	472452	472767	472817	472765	-1	supercont1.12	PV09_04375	471281	473105	None	3537	341	15968	No_or_no_constitutive_exon
CCATTAAACCCGGAGATGCATCTGTGTCGAAACTAACTCTTGGGGAACAGCC	471281	471912	471962	471910	-1	supercont1.12	PV09_04375	471281	473105	None	3537	341	15968	No_or_no_constitutive_exon
ATAAACTCTCTATTTTCATGTAATCAAAGTGTTAACATATGGGGAAACAGCA	481375	487708	481325	481377	1	supercont1.12	PV09_04377	480607	488375	None	3537	341	15968	No_or_no_constitutive_exon
TAAGCAATACACTCTGGTTCCTTCAAGCAAGTGTGCTGAAGGGACGATAGAC	3578	3961	3528	3580	1	supercont1.13	PV09_04481	3242	5277	None	3537	341	15968	No_or_no_constitutive_exon
GTAAGTGTTGTACAGCCATTCAGAAAGTTCAAACCTCTAACAGCGGGCAGCC	32180	33251	33301	33249	-1	supercont1.13	PV09_04493	32180	34674	None	3537	341	15968	No_or_no_constitutive_exon
CAGACACGATGGCCTGTGGCGCGTTCGCCCTGAAGCTGACTCGGGAGCAGGA	109559	109951	110001	109949	-1	supercont1.13	PV09_04519	109295	110290	None	3537	341	15968	No_or_no_constitutive_exon
TGCTGTCGATAGTGGCATAATCAAACATTCATTCGCTAACACGGGAGCAGAA	153121	153490	153071	153123	1	supercont1.13	PV09_04533	152188	153490	None	3537	341	15968	No_or_no_constitutive_exon
TGCAATAGCTGCTGTCGTGTCGATGATGAAGGCTGATGAGGGTGAAATAGAG	159961	160145	160195	160143	-1	supercont1.13	PV09_04536	159022	161844	None	3537	341	15968	No_or_no_constitutive_exon
TGGTAGGAAAGCTCTGCACAGCTTGCGCGACATTTGTTAACAAAGGGCAGTC	312497	312866	312447	312499	1	supercont1.13	PV09_04592	312433	313116	None	3537	341	15968	No_or_no_constitutive_exon
CTGCATTATTGTTCTGGAGATCTGTAGCTCGTGTGCTGATCAGAGGGCAGGT	341321	342343	342393	342341	-1	supercont1.13	PV09_04600	341321	345416	None	3537	341	15968	No_or_no_constitutive_exon
ACACACGTCCATTCCCTCGTCCGACACTTGCTTACCACCCACGGGGACAGCC	459520	460690	459470	459522	1	supercont1.13	PV09_04641	459113	461245	None	3537	341	15968	No_or_no_constitutive_exon
TGAATCGGCATCGTATCTAGCCAGAAGCACAACACTAACAGAGGGCAAAGAT	475405	475835	475885	475833	-1	supercont1.13	PV09_04648	475405	479310	None	3537	341	15968	No_or_no_constitutive_exon
GGTTCATGTTTCGGTACAGACCACATCTGAATGCTGACAAGAGGGCTCAGCT	501612	503316	501562	501614	1	supercont1.13	PV09_04655	500767	503316	None	3537	341	15968	No_or_no_constitutive_exon
GCAATTTGAAACCTCCGGAGCCATACCACGTGCTGATGGCGGGATGATAGAT	563454	563561	563611	563559	-1	supercont1.13	PV09_04678	558953	564085	None	3537	341	15968	No_or_no_constitutive_exon
TCTTTGAGCCGCGAACGTGGCGATGGACGAGGCTAACCAGGGAACTGTAGAT	580450	581047	581097	581045	-1	supercont1.13	PV09_04684	579260	581811	None	3537	341	15968	No_or_no_constitutive_exon
AGGTATGGTGCCGTAAACTCTGTTCGGAGCTTGTAGCTAACTCAAGGGAGAT	699180	699329	699130	699182	1	supercont1.13	PV09_04715	698225	700336	None	3537	341	15968	No_or_no_constitutive_exon
CTTAGCTACGCCGTAGCGGAAACAAATGTTGACTCGATGGGGAAACTCAGTC	714197	714467	714147	714199	1	supercont1.13	PV09_04723	713166	714467	None	3537	341	15968	Yes
GTTACTCGGAAATTGCAGTTATACTATGAATGAACTGATAGTGGGGATAGGA	718829	719333	718779	718831	1	supercont1.13	PV09_04725	716289	719333	None	3537	341	15968	No_or_no_constitutive_exon
GAGCCTAAACATGGGTACCATTATCATATTTGGCACTGATGCGGGAACAGAT	57192	57314	57364	57312	-1	supercont1.14	PV09_04756	56280	58161	None	3537	341	15968	No_or_no_constitutive_exon
AAAGCTCACAGACAAACCCGGTCTACGTACTAACTCCTCGGGCAACACAGAC	119997	121317	121367	121315	-1	supercont1.14	PV09_04784	119997	123014	None	3537	341	15968	No_or_no_constitutive_exon
TTTGTTATCTGAATTGTGATTTCCTCGCACATGGTCTAAAAGGGACGTAGGT	263207	263321	263371	263319	-1	supercont1.14	PV09_04837	261549	263676	None	3537	341	15968	No_or_no_constitutive_exon
GGTCGCGTCATTTCATTTCTTTCGTTCCCACGTGCTAATTCGGGCGACAGCG	296671	297336	296621	296673	1	supercont1.14	PV09_04847	295815	297336	None	3537	341	15968	Yes
GATGAAAGCTAAGGTTGCATGGAATACCGCTAATGCTCAAGGGTAATCAGAA	318353	319669	319719	319667	-1	supercont1.14	PV09_04858	318353	320225	None	3537	341	15968	No_or_no_constitutive_exon
GCTCAACACCGGACCCCTTAATTGCAGAACATCGCTAACTCGCAGGGCAGGA	461987	462819	462869	462817	-1	supercont1.14	PV09_04913	461987	464514	None	3537	341	15968	No_or_no_constitutive_exon
ACGTCGTACGTGGCATGAGCTTTACCATTGCAGTCTAAAAGGGAGCCTAGAT	502701	502808	502858	502806	-1	supercont1.14	PV09_04929	502481	503337	None	3537	341	15968	No_or_no_constitutive_exon
GAAGGGTAAGGATGCTACGTTTATTGTCAACCGTGCTAAGGTGAGGGCAGGC	601790	602165	602215	602163	-1	supercont1.14	PV09_04968	601790	602697	None	3537	341	15968	No_or_no_constitutive_exon
GTAAGGTGTTGCCGGTTTCGATTGCTTTTCCAAATCTGATCAGGGCGTAGAC	607465	608357	608407	608355	-1	supercont1.14	PV09_04970	607465	609276	None	3537	341	15968	No_or_no_constitutive_exon
AAAGCCGTGTCGCCTTCGACGAAACACCTTTGTACTAACGACATGGGCAGAA	85000	85902	84950	85002	1	supercont1.15	PV09_05002	82080	85902	None	3537	341	15968	No_or_no_constitutive_exon
GTGTCCTACAAACTTTTTTGCGCAATGGAACTGATGGGTTTATAAAACAGCG	222568	223618	223668	223616	-1	supercont1.15	PV09_05044	221997	224148	None	3537	341	15968	No_or_no_constitutive_exon
TACGTCACCTGCTGACCCATGCTTTTGGCGCTCTACTAACGATTGGGCAGTG	304945	305337	304895	304947	1	supercont1.15	PV09_05079	304033	305337	None	3537	341	15968	No_or_no_constitutive_exon
AACGTAATCTTCAGTAATTGAGCTAGAGTGCATGGCTAACATGGGTAAAGAT	344655	345189	345239	345187	-1	supercont1.15	PV09_05093	344655	346097	None	3537	341	15968	No_or_no_constitutive_exon
CCACGAAATCACGAGGCAAAGTGAAAGTGGTCGCTGACTTGGTTGGGCAGGA	450903	451299	450853	450905	1	supercont1.15	PV09_05126	450182	451299	None	3537	341	15968	No_or_no_constitutive_exon
GGTAGTGCGCCGTTCATTGTGGAAACCACGCTCTCTAACTGGGCACAAAGGC	480412	481173	480362	480414	1	supercont1.15	PV09_05140	478989	481173	None	3537	341	15968	No_or_no_constitutive_exon
GGAAATTGGAAAACCTCAATTGCAAGGAGAGATGTGCTGACGGGTAACAGAT	574730	574833	574883	574831	-1	supercont1.15	PV09_05173	574100	575642	None	3537	341	15968	No_or_no_constitutive_exon
CGCACGCCAGGCAAGGCTCCCCCGTACGGTCGCACCTAACGGGTACGCAGCT	40446	41119	40396	40448	1	supercont1.16	PV09_05196	39857	42251	None	3537	341	15968	No_or_no_constitutive_exon
TGCCTGGTGTGTCCCGAACGTTCGCTGACTTCCGTCGGGGGGGAGCGCAGTG	124685	125717	124635	124687	1	supercont1.16	PV09_05223	124371	125717	None	3537	341	15968	No_or_no_constitutive_exon
TCATTAGGCGGGGCTTATATCTCCTGGCTGGGTATGCTGACAGGGAATAGGT	431085	431106	431035	431087	1	supercont1.16	PV09_05340	430892	432795	None	3537	341	15968	No_or_no_constitutive_exon
GATGATAGGTTTGTTCAAGTCACTGGATCAACTGACTTGTTCGGGATAAGGA	559792	559917	559967	559915	-1	supercont1.16	PV09_05391	558949	560314	None	3537	341	15968	No_or_no_constitutive_exon
AGTCTAAGTCCGTTCCTAACCATGCACTTTCTAGTGCTAACGGGGATTAGTG	59818	60221	59768	59820	1	supercont1.17	PV09_05416	58570	60221	None	3537	341	15968	No_or_no_constitutive_exon
AGGGTCTAGAACGGAGGTGTTCGAAACTTACTAAAGCATCGGGGGAACAGAC	111616	111955	111566	111618	1	supercont1.17	PV09_05440	109782	113467	None	3537	341	15968	No_or_no_constitutive_exon
AGGTAAGTTGCATAGTACATCACATGAAAATCATGTCTGAACAGGGCCAGAT	126111	126403	126061	126113	1	supercont1.17	PV09_05445	120952	126905	None	3537	341	15968	No_or_no_constitutive_exon
CACCCGTGTGGACCAGCGTGAGGACGTGTAATACTAAGACACACGGGCAGCA	286795	287285	287335	287283	-1	supercont1.17	PV09_05509	286795	287700	None	3537	341	15968	No_or_no_constitutive_exon
GTAAGGTTGTGCGCTCAATGTGTTGTATCGTGATAATGATGGGGACGCAGGG	341651	342194	342244	342192	-1	supercont1.17	PV09_05530	340800	342551	None	3537	341	15968	No_or_no_constitutive_exon
GCTGCACGAGCTGATTTAGATTCAAATTCACGTCTGACGAGGGCATACAGCG	470568	471410	471460	471408	-1	supercont1.17	PV09_05580	470568	471784	None	3537	341	15968	No_or_no_constitutive_exon
GGCTATCGCAGATGGATGTCGCGAACGATCCGACTGACAGCGGGCGATAGCG	520527	521942	521992	521940	-1	supercont1.17	PV09_05596	519131	522341	None	3537	341	15968	No_or_no_constitutive_exon
ACTCATCGTCATCGTTAGAGTGCATTTGCTAATAATCATGCGCGGGACAGAG	537736	541766	541816	541764	-1	supercont1.17	PV09_05599	537736	542390	None	3537	341	15968	No_or_no_constitutive_exon
TGCCTCGTTGTTCCGTCGCTACAAGAGAGCCATTTCTAATGGGGACGCAGGG	38283	38303	38233	38285	1	supercont1.18	PV09_05626	37436	39389	None	3537	341	15968	No_or_no_constitutive_exon
AAGGTGAGCGCAGAGCGTACCAAGTTTGTGGCAGCCTGACCGGGCAACAGTG	44166	44844	44116	44168	1	supercont1.18	PV09_05629	43974	46565	None	3537	341	15968	No_or_no_constitutive_exon
TCAGGACTGCTCTCTCAGATTCTTGGATGATGTACTGACGGGAAGTAAAGAC	99159	99546	99109	99161	1	supercont1.18	PV09_05652	98583	100353	None	3537	341	15968	No_or_no_constitutive_exon
GAGAGTTTCTCACGATGATGGTTAAAATACTGACGTGCCGGGTCGAGTAGAT	105243	105402	105193	105245	1	supercont1.18	PV09_05655	103070	105997	None	3537	341	15968	Yes
TGCGATAAAAGCCGGTGCGTCCGAAGAGCAGAGTCGTTGATGGGAGCTAGAG	351780	352895	352945	352893	-1	supercont1.18	PV09_05729	351780	353018	None	3537	341	15968	No_or_no_constitutive_exon
TCTTCTCATGGCGGGATCCGGACGGCAGAGCTAACATGTGGGCAACACAGAC	386649	387328	386599	386651	1	supercont1.18	PV09_05744	386029	387328	None	3537	341	15968	No_or_no_constitutive_exon
TAGTTTTTGATTCTTGGTGAAAGTGCCTGGTCGCTAACATAGGGAAATAGAT	531929	532737	532787	532735	-1	supercont1.18	PV09_05797	531929	534169	None	3537	341	15968	No_or_no_constitutive_exon
GCCAATTTAAACGTGACAGGGGACTTTCGTCTAATTCAGCGGGTAAACAGCT	133192	134005	133142	133194	1	supercont1.19	PV09_05845	131883	134005	None	3537	341	15968	No_or_no_constitutive_exon
CTGTAGAATGGTATTATGGCTAATAATTTGCATGCCCATTGGGCAACTAGAT	463304	463357	463254	463306	1	supercont1.19	PV09_05962	463049	465861	None	3537	341	15968	No_or_no_constitutive_exon
AATAGCCGTGTTCTTGCAAGTGACGCGCAGAGGCGCTAATAGGGGATCAGAA	556106	556205	556255	556203	-1	supercont1.19	PV09_05991	554920	556553	None	3537	341	15968	No_or_no_constitutive_exon
TCCCCATTTCACCTTCAATGTCCTCGTTTCATACTGACGGGTACGAACAGAA	93534	94938	94988	94936	-1	supercont1.20	PV09_06022	93534	97072	None	3537	341	15968	No_or_no_constitutive_exon
TTCTGACCGACCTCTTGAGCTTTCGTATGACTGATCCATCGGGGGCTTAGTG	136400	136790	136350	136402	1	supercont1.20	PV09_06041	135463	136790	None	3537	341	15968	No_or_no_constitutive_exon
CGGTCGATTGCATCTCGAGTTTGACCTGTACGCTAACATTGGGAACACAGAT	345285	347777	345235	345287	1	supercont1.20	PV09_06106	344215	347777	None	3537	341	15968	No_or_no_constitutive_exon
TTTTTTTTTTCCCGCGCCAAACGGCTGCTTACACTGTAGGGAATGAATAGGT	397295	398173	398223	398171	-1	supercont1.20	PV09_06124	397295	398692	None	3537	341	15968	No_or_no_constitutive_exon
AAGCGTAAGTCCCCCTCTTTGTAACACAAAACCGGCACTTAGGGCAAAAGGT	419835	420584	420634	420582	-1	supercont1.20	PV09_06137	419835	421192	None	3537	341	15968	No_or_no_constitutive_exon
CGTACTGAGCTAGTTGTTGCGACAGGAAGACTGATCGTGGCGATGGGCAGAT	426269	427347	426219	426271	1	supercont1.20	PV09_06140	425710	427347	None	3537	341	15968	No_or_no_constitutive_exon
AAATAGCTTCAATAGATCCAAGGCTATGTTCATTCACTAACAAAGGGCAGTT	436028	436289	435978	436030	1	supercont1.20	PV09_06142	434840	437319	None	3537	341	15968	No_or_no_constitutive_exon
GTAGGGCTCAGTGCTATCGTCTGCCACAGAGGACGCTAATGGGAAAATAGAT	26012	27040	27090	27038	-1	supercont1.21	PV09_06180	26012	27710	None	3537	341	15968	No_or_no_constitutive_exon
GGTATTTTTTCCCAATTCTTTCATTTCGACCAACACTGATCGTGGGACAGGA	30464	31096	31146	31094	-1	supercont1.21	PV09_06182	30464	35881	None	3537	341	15968	No_or_no_constitutive_exon
TGAGCGACCGCGAAGGAATAAGATGCTGACTGGCTCGACTGGGAGTGCAGCA	216494	217746	216444	216496	1	supercont1.21	PV09_06239	215310	217746	None	3537	341	15968	No_or_no_constitutive_exon
TGATTTTAAGCAGATCTGCCGAGCTGGGACGAAGCTGACGGGGAGAGCAGGA	231593	232811	232861	232809	-1	supercont1.21	PV09_06242	231346	233265	None	3537	341	15968	No_or_no_constitutive_exon
TGCACGGAGCATCGACCAGGAACGTCGACGGGGTGCTAATTAAGGGACAGGA	385047	385171	385221	385169	-1	supercont1.21	PV09_06291	384145	385402	None	3537	341	15968	No_or_no_constitutive_exon
ATGACATCTCTCCCCAGCTGGGGGCAATTGGCTAATGGTTAGGGCTACAGAC	468630	469085	469135	469083	-1	supercont1.21	PV09_06324	467475	469599	None	3537	341	15968	No_or_no_constitutive_exon
TGAGCTGCCGATGCTGATCCACGTATAATTTCTATGCTGAGGGGTGAAAGAA	44740	44822	44872	44820	-1	supercont1.22	PV09_06332	43756	45812	None	3537	341	15968	No_or_no_constitutive_exon
GTTTGAGAACTCAAGTCACATGATACAGATCGTACGCTGATAGGGTCAAGAT	171304	171514	171254	171306	1	supercont1.22	PV09_06381	170603	172874	None	3537	341	15968	No_or_no_constitutive_exon
GTGGCCATTTGGTGCATGACGTGTTCTGAGAACAACGATGAGGGGTTCAGTC	235408	235504	235358	235410	1	supercont1.22	PV09_06405	235244	236761	None	3537	341	15968	No_or_no_constitutive_exon
TTAGCTCCAGGCCTTTTGCAACCAATTCTCTGACATGGGCACAAACACAGAG	261792	262537	262587	262535	-1	supercont1.22	PV09_06415	260278	262822	None	3537	341	15968	No_or_no_constitutive_exon
AATAATAAAAGACAAAACGAGCGAGAGCGCTAACGATGGGGATGCAATAGTT	287394	288180	288230	288178	-1	supercont1.22	PV09_06424	286887	289551	None	3537	341	15968	No_or_no_constitutive_exon
GCTCGAATCCATCGTGAACTCCTGCAGCCAAATCTAAACCATTGGGACAGCT	296413	297161	296363	296415	1	supercont1.22	PV09_06426	295981	297161	None	3537	341	15968	No_or_no_constitutive_exon
TTGTCATCTTTCCTGTCAACCTTAATGCGTTTACTGACGGAGAGGGGCAGGA	356586	360291	356536	356588	1	supercont1.22	PV09_06450	355745	360291	None	3537	341	15968	No_or_no_constitutive_exon
GGCCATGCGCATACTGTTAAAGATTTTGTTCTCTGATCATGGGTATGCAGGA	70960	71258	71308	71256	-1	supercont1.23	PV09_06512	68334	72717	None	3537	341	15968	Yes
TAACCTCACGCCGCATTTTCAGCTCGCTAGGAGCACTAACGATGGGACAGAA	90737	93519	93569	93517	-1	supercont1.23	PV09_06522	90737	93917	None	3537	341	15968	No_or_no_constitutive_exon
GACGCCAGGCCGGGCTCGTGTGACCAGTTTCCAAGCTGACGGGGTGACAGAT	132169	132192	132242	132190	-1	supercont1.23	PV09_06539	131205	132704	None	3537	341	15968	No_or_no_constitutive_exon
CCAAAGGCCAAAGAGGACGGAAGAATGTGCTGACGCCGGGACAAATACAGGG	168156	169131	169181	169129	-1	supercont1.23	PV09_06553	168156	169479	None	3537	341	15968	No_or_no_constitutive_exon
ATCCTTCTTAAATCTGCCCGTCGTTTGCAGGACACTGACCATGGGATCAGTT	199518	199841	199891	199839	-1	supercont1.23	PV09_06562	199518	201779	None	3537	341	15968	No_or_no_constitutive_exon
AACACAACCCGAAGACGTTGCGTCTCTGACGGAGTACTGAAGGGTAGAAGTT	206932	208073	206882	206934	1	supercont1.23	PV09_06563	204864	208073	None	3537	341	15968	No_or_no_constitutive_exon
AAGCAACCACCCCAGGTTTTGGGTTTTAAAAAAGACTAATTAGGGCCAAGAG	445194	445457	445144	445196	1	supercont1.23	PV09_06648	443663	446236	None	3537	341	15968	Yes
CGCTTGAGCGGATGCTCCTAGAAAGAACTCGCCGCTGACAATGGGCAAAGGG	3278	3364	3414	3362	-1	supercont1.24	PV09_06653	2933	4805	None	3537	341	15968	No_or_no_constitutive_exon
AACGGCTAGGGGATTACGTGGATATGCTAACGGGTCGGGTCGGTGAGCAGAT	23849	24327	23799	23851	1	supercont1.24	PV09_06662	23211	24327	None	3537	341	15968	No_or_no_constitutive_exon
TCTTTTTCGTTTAAAGCTGCACTTTATTAGGCTGACGCGACGGGGTGCAGAC	25475	26482	25425	25477	1	supercont1.24	PV09_06664	25071	26482	None	3537	341	15968	No_or_no_constitutive_exon
GGCGGTAGCATTGTGTACTAGCTTGCAACGCTTGCTGACACGGGCGACAGGA	73571	74612	74662	74610	-1	supercont1.24	PV09_06675	73571	76421	None	3537	341	15968	No_or_no_constitutive_exon
GATCTCAAGTCCGAGGACCTGCTGACCAAGTGAACCCTTGGGGGTTGTAGGC	108209	108716	108766	108714	-1	supercont1.24	PV09_06682	107801	109705	None	3537	341	15968	No_or_no_constitutive_exon
TCGACCTCGCCACAGTTTGGGCAAACGGATATGCTAACGAAGGGCAAAAGGA	144825	145709	145759	145707	-1	supercont1.24	PV09_06699	144825	146101	None	3537	341	15968	No_or_no_constitutive_exon
AACGATACCTCAGCAGCCTTGTGTCTGACAAATTGCAGATGGGTGTGCAGGC	452483	452570	452620	452568	-1	supercont1.24	PV09_06813	451824	453590	None	3537	341	15968	No_or_no_constitutive_exon
CCGCAGCAGGCTTCACGTTGAATTGGGCAGCGCTAATGGGAGATTGGCAGCG	3733	3862	3912	3860	-1	supercont1.25	PV09_06815	3366	4237	None	3537	341	15968	No_or_no_constitutive_exon
TGGACTACAATTTCGTTGGGGAGAAGTACTGATAGACGGGTGAAAATCAGCT	22986	23176	23226	23174	-1	supercont1.25	PV09_06822	20903	23562	None	3537	341	15968	No_or_no_constitutive_exon
AGGTAGAATCCCTATGATCCTGCACTGCTCACTACTAAAAGGGAGACCAGAA	143702	144729	144779	144727	-1	supercont1.25	PV09_06868	143702	145105	None	3537	341	15968	No_or_no_constitutive_exon
GCGCGGTGACGGCGAGAAGGCGCGGCGAGCTAACCTTTTGGGCGACGCAGAC	225108	225117	225058	225110	1	supercont1.25	PV09_06896	224674	226599	None	3537	341	15968	No_or_no_constitutive_exon
CCGTGCGTAGCGCTCGCGCGAGATGGTCATGCTGACGTTTTTGGGAACAGTT	239600	239630	239680	239628	-1	supercont1.25	PV09_06898	233482	239945	None	3537	341	15968	No_or_no_constitutive_exon
GGTATGCTTTCGGATGTATTTGGACACAACTAATAGCATGGGATATGCAGTG	241867	242402	241817	241869	1	supercont1.25	PV09_06899	240165	242402	None	3537	341	15968	No_or_no_constitutive_exon
CAGATTTTGCGATGACGATCGTACGGGAGACTGATGTGGGCGAATGGCAGAG	360266	360618	360216	360268	1	supercont1.26	PV09_07075	359472	361317	None	3537	341	15968	No_or_no_constitutive_exon
GGCTTGAGGTAGAGATGATGAATGAGACTTCTAACGGATGCGGCGGGCAGAA	369640	370964	369590	369642	1	supercont1.26	PV09_07080	368781	370964	None	3537	341	15968	No_or_no_constitutive_exon
GTGAGCTGGATCCCAATCTCCATCACTACAAGCAACTGACGGGGAGATAGGT	78743	78969	78693	78745	1	supercont1.27	PV09_07128	76185	79288	None	3537	341	15968	Yes
GCGGACTCGTGACGGCGGACGTCCGCAACGAGGAAACTGACCGTGGGAAGGG	99904	100203	100253	100201	-1	supercont1.27	PV09_07141	99904	101178	None	3537	341	15968	No_or_no_constitutive_exon
CATCTTCTGCAGCAGGAGCTGGTACTGACAAAGATCTGGTGGGATCAAAGAA	129701	130147	130197	130145	-1	supercont1.27	PV09_07153	128317	130637	None	3537	341	15968	No_or_no_constitutive_exon
GAGGTCTTAACTTACTTGTGCACATTTGCTGACTTGGGCGCGGAAAATAGAT	379563	379704	379513	379565	1	supercont1.27	PV09_07236	376909	380997	None	3537	341	15968	No_or_no_constitutive_exon
TGCGAGACGCCTCGAGTTGCCAAAAGCAAACATCTGACATGGGAACTAAGGT	204191	206133	204141	204193	1	supercont1.28	PV09_07299	203447	206133	None	3537	341	15968	No_or_no_constitutive_exon
CATAGTATTTCTCGCTGCTGTGGCTGCGTGAGAACTAACATGGGAAACAGAA	226635	227393	226585	226637	1	supercont1.28	PV09_07308	223170	227393	None	3537	341	15968	No_or_no_constitutive_exon
TTAATGAGAAACAAATTAGCAATGAATTGAAGCTAAATATAGGGGGAAAGGC	354236	354937	354987	354935	-1	supercont1.28	PV09_07355	354067	355167	None	3537	341	15968	No_or_no_constitutive_exon
ACATCTTGTCTGCATCGAAAAGGAACATCTTGCTCATGTAAGGGCGACAGGC	21604	21984	21554	21606	1	supercont1.29	PV09_07368	20615	24218	None	3537	341	15968	No_or_no_constitutive_exon
TGGTATGCTTGCGTGTAGTCATCAATGTGTTTTGACTAACCGATGGGTAGTT	44166	44714	44764	44712	-1	supercont1.29	PV09_07375	44166	46304	None	3537	341	15968	No_or_no_constitutive_exon
GCCAATCAAGGAGATTGTCTCGCCGGACTCTAGACTGATCGCGTGGGAAGGC	105870	106206	105820	105872	1	supercont1.29	PV09_07391	103079	108625	None	3537	341	15968	No_or_no_constitutive_exon
TTGTCAGGGCATGCCTAATATCATGACTTCTAACGAGACTGGGTTGACAGGG	125783	126208	126258	126206	-1	supercont1.29	PV09_07397	125783	126661	None	3537	341	15968	No_or_no_constitutive_exon
TGACGGTTGACTTCATGCCATTGTCGCTATTCTGACGAGGGTAAAAACAGAC	222724	223078	223128	223076	-1	supercont1.29	PV09_07428	221401	223383	None	3537	341	15968	No_or_no_constitutive_exon
CAGGACTGTAAGTTGAAATCGATGGGTCCGGATGCTGACGGGATAGCTAGAT	221401	222332	222382	222330	-1	supercont1.29	PV09_07428	221401	223383	None	3537	341	15968	No_or_no_constitutive_exon
AGATTGGTGTATCTACATATAGAAAGGAAAGCTGCTGATGTGGGGTACAGTC	253836	253951	253786	253838	1	supercont1.29	PV09_07440	253730	256592	None	3537	341	15968	No_or_no_constitutive_exon
AATGGACAGCCAGTTTTCTGAGCGTGTACTGATTTATCTCGGGTGAGCAGAC	33437	34464	34514	34462	-1	supercont1.30	PV09_07479	33437	37055	None	3537	341	15968	No_or_no_constitutive_exon
TCGGGGGCGCGAGAGGTTTTTGTTGCTGAACGTCGACGCCGGGACCACAGCG	163812	163897	163947	163895	-1	supercont1.30	PV09_07521	162843	164518	None	3537	341	15968	No_or_no_constitutive_exon
CGACGAGCGAAGGCAGAGCGAGACCAGACGGCTAACAAAGGAGCGGGCAGCA	162843	163728	163778	163726	-1	supercont1.30	PV09_07521	162843	164518	None	3537	341	15968	No_or_no_constitutive_exon
GCCCTTTAGCCGGCGCGTGGGGAGATGAGCGCTGACGCCCGACGGGATAGAG	178999	179400	179450	179398	-1	supercont1.30	PV09_07525	178999	180104	None	3537	341	15968	No_or_no_constitutive_exon
CAAATCAAGTTGTTGGACTTACTATCCGAGGCACTGACTGCGGGTAATAGGA	291890	294462	291840	291892	1	supercont1.30	PV09_07564	291691	295346	None	3537	341	15968	No_or_no_constitutive_exon
ATACCCACTCCTGTTACCCCTGGTACGAATTTACTGGAACCAGGGACCAGGC	299965	300115	300165	300113	-1	supercont1.30	PV09_07567	299965	300732	None	3537	341	15968	No_or_no_constitutive_exon
ATTTCTATGTGTGAGACTGGACAGCGGAGCTGACAATCCTTGACGGGCAGCA	58926	59029	59079	59027	-1	supercont1.31	PV09_07600	58833	59222	None	3537	341	15968	No_or_no_constitutive_exon
GTAAGTGTGGATCATACACGCAAGTGTCTATGATGCTGAAGAGGGTCAAGAT	268903	269157	268853	268905	1	supercont1.31	PV09_07667	267523	270330	None	3537	341	15968	No_or_no_constitutive_exon
GGCGGCGGCTGTGGACGAATGATACATGATGGTGCTGACGAAGGGAACAGCT	18927	20035	20085	20033	-1	supercont1.32	PV09_07689	17708	20605	None	3537	341	15968	No_or_no_constitutive_exon
ACCAATCCGCCGAAGACATGGTAGAACGCTGCTGACGGTTACGGGAACAGGC	23077	23197	23027	23079	1	supercont1.32	PV09_07691	22555	24311	None	3537	341	15968	No_or_no_constitutive_exon
GCCTTGAACATCTATCTGTAGTTGGTCGATTGCTTACGTGGTTGGGACAGAG	187030	187063	186980	187032	1	supercont1.32	PV09_07754	186654	188134	None	3537	341	15968	No_or_no_constitutive_exon
TTCTTTCTTCCAACGATTTGAGCGGTTGAGTATCTAATTCGGGACACAAGGG	192799	193055	193105	193053	-1	supercont1.32	PV09_07757	192799	194159	None	3537	341	15968	No_or_no_constitutive_exon
GAAACTGCTCCTGCTTGTCGATTTGGAACGCTGACCATGGCGGGGCATAGAC	269485	269921	269971	269919	-1	supercont1.32	PV09_07780	268857	270608	None	3537	341	15968	No_or_no_constitutive_exon
TCTTTTTGGGACTTCGTACATCCTTTCGTGAGCTAACAAAGGGTGTACAGAT	62475	62625	62425	62477	1	supercont1.33	PV09_07808	62168	62625	None	3537	341	15968	No_or_no_constitutive_exon
CTTCACCTGTCTTTTTACGACCATACGAATATGCTAACGGGAAGATTCAGAG	70049	70903	69999	70051	1	supercont1.33	PV09_07811	67426	70903	None	3537	341	15968	No_or_no_constitutive_exon
CTTTCCAGTGGTGATCCGAGACCATGCTGACTGCGGCGGGCGAGTAAAAGAC	228553	228638	228503	228555	1	supercont1.33	PV09_07864	228365	229486	None	3537	341	15968	No_or_no_constitutive_exon
TCAAAAAAAAAAGACGTCAACTAACGTGCGACAATTTACCTGGGGAAAAGGC	81509	81940	81990	81938	-1	supercont1.34	PV09_07902	81509	82759	None	3537	341	15968	No_or_no_constitutive_exon
GGGTAAGTTTCGATCATGGACCGTTTCTATCTCGGTGCTAAAATGGGCAGCA	45117	46079	45067	45119	1	supercont1.35	PV09_07965	44702	46079	None	3537	341	15968	No_or_no_constitutive_exon
AGTTGTGCTTGTCGATACGAAAGCAGGATCCGCTAAGCAATCGAGGGTAGAT	47137	47871	47921	47869	-1	supercont1.35	PV09_07967	47137	48689	None	3537	341	15968	No_or_no_constitutive_exon
AGCTTCTTTTCAGAGAGTTGTATCGAATGCATGCTGACACGAATGGGCAGTG	101692	102261	102311	102259	-1	supercont1.35	PV09_07981	101692	103228	None	3537	341	15968	No_or_no_constitutive_exon
GTTTCATGGTGACAAAGTACAGGAAGCTTTTAGCTGTCAAGGGCAGATAGGA	151199	151307	151357	151305	-1	supercont1.35	PV09_07997	151135	151476	None	3537	341	15968	No_or_no_constitutive_exon
GTTAGTTCATCAGGCAGCTTTTCACATAAGGCTGTACTAACTAGGGTAAGAT	20001	20161	20211	20159	-1	supercont1.36	PV09_08046	19345	20983	None	3537	341	15968	No_or_no_constitutive_exon
ACTTGAAGGTCTGGAATTGCATATGTGATGACTGACGTATAAACGGGCAGAC	132443	133097	132393	132445	1	supercont1.36	PV09_08085	130033	133097	None	3537	341	15968	No_or_no_constitutive_exon
AGTATCTCCGTCGTCGCTTGAATAGATTTTCTGCTGACGGGCAAGAATAGAA	9525	10945	10995	10943	-1	supercont1.37	PV09_08127	9525	11694	None	3537	341	15968	No_or_no_constitutive_exon
CTCGAATTTGAATAGACAATGGCAATGGAGAGCTGACTGCCGGGGAAAAGGA	18885	19241	19291	19239	-1	supercont1.37	PV09_08131	18885	19476	None	3537	341	15968	No_or_no_constitutive_exon
TGCGTAGGCCAGCTCTGCAATGCGTCAACCAAGCCTAATGGGAAACAAAGCT	73192	73223	73273	73221	-1	supercont1.37	PV09_08149	71917	73574	None	3537	341	15968	No_or_no_constitutive_exon
GCATCCTCAAGGTTGACTCACACGTGCCTAGGCTGAACGTAGGGGTACAGCC	97678	98159	97628	97680	1	supercont1.37	PV09_08155	96126	98159	None	3537	341	15968	No_or_no_constitutive_exon
ACTCGAGCTGCGCAGAATGGGTTCAGAGTGCTGACCTATGTGGGAAACAGTG	99046	100659	98996	99048	1	supercont1.37	PV09_08156	98327	101346	None	3537	341	15968	No_or_no_constitutive_exon
CTTCTGCTCATTCATCTTGAGAGCAATGGAGATGTTAACGAGGGATGCAGAT	168950	170318	168900	168952	1	supercont1.37	PV09_08180	168037	170318	None	3537	341	15968	No_or_no_constitutive_exon
ACGTGACCTTTGAAATAATCTTCTATGAAATCAAGCTAACAGGGCCATAGAC	5728	7825	7875	7823	-1	supercont1.39	PV09_08274	5728	9739	None	3537	341	15968	No_or_no_constitutive_exon
GTTAGGTAGAGTGTGTCTGTCCAGGACGAGGAGAGGCTGATCGGGAACAGTA	37231	38854	37181	37233	1	supercont1.39	PV09_08281	36177	40170	None	3537	341	15968	No_or_no_constitutive_exon
TTGAGACATGTCTATGACTAACCAAAACCAAATTGGGGAAAAAACAACAGAC	124953	125476	125526	125474	-1	supercont1.39	PV09_08309	124497	126416	None	3537	341	15968	No_or_no_constitutive_exon
TCCTTGCAATGAGCGATCGCCGAGAGCTGACTGAAAGCCGAGGGGATCAGAT	214108	214267	214317	214265	-1	supercont1.39	PV09_08340	213373	214899	None	3537	341	15968	No_or_no_constitutive_exon
TTGTGCCCCCATGACTAGACTGAGAGAGGAAATTTAACGCATGGGCGTAGGT	153424	153898	153374	153426	1	supercont1.40	PV09_08406	150858	153898	None	3537	341	15968	No_or_no_constitutive_exon
TTTGTGTTGCTCGTTGTCGAGTCGTTGCGCTGACCCGGGCATGAATGTAGTC	74836	74883	74786	74838	1	supercont1.41	PV09_08448	74437	76198	None	3537	341	15968	No_or_no_constitutive_exon
ACTGCTCAAATGATTTAAAATGCTCCAGCGCTCATTGTCTTTGGGAATAGAG	103407	103530	103580	103528	-1	supercont1.41	PV09_08458	100951	103813	None	3537	341	15968	Yes
CTTCACGGAACGATGAGGCTGTGGCATTGGCTAATGGTGGGGGACTGCAGGG	118010	118728	118778	118726	-1	supercont1.41	PV09_08463	116274	119429	None	3537	341	15968	No_or_no_constitutive_exon
AATGATTGAGCATATTTGGAGCCTGCGTATGCTGATGGGGAAGCGAGCAGGA	167420	168429	167370	167422	1	supercont1.41	PV09_08478	165851	168429	None	3537	341	15968	No_or_no_constitutive_exon
TCTGCTCATTCATGCTAAACGCGTGTGATCTAACGCTCCGGGAACAACAGTC	113115	113895	113065	113117	1	supercont1.43	PV09_08597	112590	113895	None	3537	341	15968	No_or_no_constitutive_exon
TGCGTGATTTAGCTGCACTTTGACACGTTCAGGTCTCATAACGGGAACAGAA	115520	115554	115470	115522	1	supercont1.43	PV09_08599	114630	116487	None	3537	341	15968	No_or_no_constitutive_exon
ACGACCCAGTGGAAATTCTTCACTTTGCGAATAAGCTAACTGGGAGTTAGGT	51333	51455	51505	51453	-1	supercont1.44	PV09_08635	49775	52479	None	3537	341	15968	Yes
GAGAGAGAGAGAGAGGGAGAGAGAGTATTAAAGTATTGATTGGGTGACAGTA	90355	91038	91088	91036	-1	supercont1.44	PV09_08648	89396	91491	None	3537	341	15968	No_or_no_constitutive_exon
CTTTCTGACTGTGTCATTTATTGACCAGGCCATGCTGACGGGAACAACAGAT	6599	7887	7937	7885	-1	supercont1.46	PV09_08684	6599	8425	None	3537	341	15968	No_or_no_constitutive_exon
ATGTATTAGAGACTAACTGCCTGCGATTCTTCAAACTCATGGATGGGTAGGC	38561	38946	38996	38944	-1	supercont1.46	PV09_08693	35465	39583	None	3537	341	15968	No_or_no_constitutive_exon
CGCTGAACGACAAAGGTCATCTGCGAGTGCATCACGCTAACATGGGAAAGAC	30554	30799	30504	30556	1	supercont1.47	PV09_08742	30346	31896	None	3537	341	15968	No_or_no_constitutive_exon
CGTGTGGACAGGCCGAGGAAGGAGGTGGCATGCTGACGGGCAAAACACAGGG	70315	70469	70265	70317	1	supercont1.47	PV09_08757	69893	70993	None	3537	341	15968	No_or_no_constitutive_exon
GTAAGAACTCGTTACTTGAACGCCCAGCACGGCTCTAATCTAGGGAATAGTT	128656	128758	128808	128756	-1	supercont1.47	PV09_08777	126924	130020	None	3537	341	15968	No_or_no_constitutive_exon
CCCGCTCCAATGGCACGCCTTCCAAATGCTGACGCGTGCTGGGCAAGCAGCT	145050	145765	145815	145763	-1	supercont1.47	PV09_08781	142773	146076	None	3537	341	15968	No_or_no_constitutive_exon
GAGATCGAGAGGAAGGAAAAGCAAACTAATCTGCTCGGGAAACGATGTAGTA	46097	46819	46047	46099	1	supercont1.49	PV09_08863	45467	46819	None	3537	341	15968	No_or_no_constitutive_exon
CACGTTTTGACAGCCTTTAACGTATAGATAAATGCTAAACGGGATGACAGGC	19607	21682	21732	21680	-1	supercont1.50	PV09_08910	19607	26761	None	3537	341	15968	No_or_no_constitutive_exon
CAAGTTCCACTTGGCAGCGTGCGCGCTGCGTAGCTAACCTGGGCAACTAGGG	50560	52755	52805	52753	-1	supercont1.50	PV09_08920	50560	53263	None	3537	341	15968	No_or_no_constitutive_exon
TAAGGCAACTATATCTGAGCAAACTACCATAAACTGACCGACGGGCGGAGGT	140405	140614	140355	140407	1	supercont1.50	PV09_08954	138949	142181	None	3537	341	15968	No_or_no_constitutive_exon
GTCAGCCGTCTAAGATCCAGGTTCTAGAAATTTTACTGATCGATGGGTAGTC	51373	53391	53441	53389	-1	supercont1.52	PV09_09031	51373	54851	None	3537	341	15968	No_or_no_constitutive_exon
TTGATGATCCCCTCGCGTTATGAATTTTACAACTGACTTTGGGAACCTAGCA	142181	142644	142694	142642	-1	supercont1.52	PV09_09062	142181	145921	None	3537	341	15968	No_or_no_constitutive_exon
AAGGTCTGCATTTCCATTATCCTTTGCCTTCTATCAGCTGACAGGGACAGCC	14678	15511	14628	14680	1	supercont1.56	PV09_09154	14396	15511	None	3537	341	15968	No_or_no_constitutive_exon
GCGGATGTGTTTCTCTACACGTATAGTTGGGATATTGACTGGGCGAAAAGGA	44461	44571	44411	44463	1	supercont1.57	PV09_09194	43944	45475	None	3537	341	15968	Yes
ATTTGTACCTTTTCAGCCGTACAAGGCAAAGCTGAAGGGGGAACAGTCAGAC	44809	44910	44960	44908	-1	supercont1.58	PV09_09226	44614	46657	None	3537	341	15968	No_or_no_constitutive_exon
GCAAATGCAGAAGGGGTGTGTGCTGATCTGGTTTCAAGCTGTGGGTAAAGGG	51548	51698	51748	51696	-1	supercont1.58	PV09_09229	51203	52675	None	3537	341	15968	No_or_no_constitutive_exon
GTCAGGCAGTTTACCAAGCTCTAACGTGGCGTTCTCTAACGCTGGGGCAGTC	18865	18915	18815	18867	1	supercont1.59	PV09_09243	18485	19835	None	3537	341	15968	No_or_no_constitutive_exon
GTATTCTGCCCAGCCGTAACAGGGCTCCTGCTAACCGTCGACGGGCGCAGAA	40853	41031	41081	41029	-1	supercont1.59	PV09_09250	39666	41915	None	3537	341	15968	No_or_no_constitutive_exon
TTCTCATCACTCCCTTTTGTCTTGCCTTTTGCTAAATTAGCTTGGGGAAGAC	77893	78693	77843	77895	1	supercont1.59	PV09_09260	77231	78693	None	3537	341	15968	No_or_no_constitutive_exon
ATGAACGGATCCATCGCTTCACAAAGCACTGATATTTGTCGGGAATCCAGTT	17692	20517	20567	20515	-1	supercont1.63	PV09_09343	17692	22028	None	3537	341	15968	No_or_no_constitutive_exon
GGACATGACATGCTCATTGGAGTTAAACACACATGCTTACTGGGCAACAGGT	16098	16583	16048	16100	1	supercont1.69	PV09_09441	15889	19028	None	3537	341	15968	No_or_no_constitutive_exon
AGTAAGGAAGAAACTACAAACCAACCCTAGCCTTTAGCTGACGGGAGAAGAA	36701	38321	36651	36703	1	supercont1.73	PV09_09498	36220	38321	None	3537	341	15968	No_or_no_constitutive_exon
CTCCTTGGAATGACTGCATTAATGGACTGCCGTGCTGATGTTGAGGGCAGGA	19444	20267	19394	19446	1	supercont1.74	PV09_09505	19137	24373	None	3537	341	15968	No_or_no_constitutive_exon
AACAGGTAAGGAGATGCAGCTCCTGCGGCAATTCACAGATGACTGGGTAGCA	31700	32035	31650	31702	1	supercont1.74	PV09_09508	30940	33340	None	3537	341	15968	No_or_no_constitutive_exon
CGAGTAATATATATAAGACCTATGCATATTGCCGATGCTCACGGGTGAAGGG	32843	33340	32793	32845	1	supercont1.74	PV09_09508	30940	33340	None	3537	341	15968	No_or_no_constitutive_exon
TAACAGCTTTTCAACTACATCCTCGAAAGCTCCACTAATCAAGGGTTTAGGC	49728	50061	49678	49730	1	supercont1.74	PV09_09516	48659	50061	None	3537	341	15968	No_or_no_constitutive_exon
CTTTATTTCAGTCTCGCTAAATGTTCTTAACACTTACGTTTGGGGATCAGTT	36525	36687	36737	36685	-1	supercont1.75	PV09_09533	35317	37085	None	3537	341	15968	No_or_no_constitutive_exon
GTGAGCTTTGAGACAACAATTAGTGTGTTTGTCTAACCTTCATGGGACAGGG	40986	42127	40936	40988	1	supercont1.81	PV09_09573	39050	42127	None	3537	341	15968	No_or_no_constitutive_exon
AGCCTGTCAATCGGGGTGCATTGTACTGACTTAGTTCGACACGTGGGCAGTC	38060	39849	38010	38062	1	supercont1.85	PV09_09588	37137	39849	None	3537	341	15968	Yes
CTGATTCTAGTCGCGGTCGTGAATTGCAGGATAGCTAACAACGGGTGTAGCT	5739	5791	5689	5741	1	supercont1.91	PV09_09599	3310	7677	None	3537	341	15968	Yes
TACCTGTAAGTCATATTTTTTCTTCAAGCGATTGCTGCTGATGAGGGTAGAT	23009	23288	23338	23286	-1	supercont1.109	PV09_09654	22822	23669	None	3537	341	15968	No_or_no_constitutive_exon
CTGCAAAACGCCTGAAGGAGCCAATATACTTATTAAGGGTGGGACATTAGCA	9920	9965	9870	9922	1	supercont1.178	PV09_09784	9463	11702	None	3537	341	15968	No_or_no_constitutive_exon
CAGGTGAGATCCTTTTTCATAATACGCCAACCCTACTAATACGGGATTAGGC	1560	1762	1812	1760	-1	supercont1.266	PV09_09835	472	3859	None	3537	341	15968	Yes
AAGTACTATCAATGAGCTGAAGATTGTACGTGAAGGCTAATATGGGGCAGCC	415	915	365	417	1	supercont1.335	PV09_09862	38	915	None	3537	341	15968	No_or_no_constitutive_exon
GAGTATGATTGCCATCCTTCACAGCGGACAGAATTGACACTAGGGCGTAGGT	184	296	346	294	-1	supercont1.361	PV09_09868	184	401	None	3537	341	15968	No_or_no_constitutive_exon
