# Supplementary material for: Widespread Separation of the Polypyrimidine Tract From 3′ AG by G Tracts in Association With Alternative Exons in Metazoa and Plants
Source: Front Genet. 2019 Jan 14;9:741. doi: 10.3389/fgene.2018.00741 (PMC6339879; doi:10.3389/fgene.2018.00741)
Supplement: DATA FILE S1 — Sequences of REPAG 3′ SS from each species of fungi. [file Data_Sheet_1.zip › Supplementary data 1/Fungi_Release38_bipolaris_sorokiniana_nd90pr.txt]

REPA_GGG_Sequence	Exon_Start	Exon_End	Pos_-50	Pos_+2	Strand	Chromosome	GeneID	Gene_Start	Gene_End	Gene_Name	Number_of_REPAs	Number_of_REPAs_has_GGG	Number_of_Intron(Intra_genic_Region)	Upstream_Constitutive_Exon
GCCTATGCTTGCTCCCCGACTTCCCGAGAGCCAATGATTACGGGGTATAGAT	64681	65024	65074	65022	-1	COCSAscaffold_1	COCSADRAFT_21255	64158	65656	None	3866	321	19388	No_constitutive_exon_found_in_species
GTCGGTGCACTCCACATGGCCCATCCCGCACCTAGGCTAATGATGGGCAGAG	74686	75554	74636	74688	1	COCSAscaffold_1	COCSADRAFT_31751	73452	75960	None	3866	321	19388	No_constitutive_exon_found_in_species
TGAGTTTAGCAGTTCATTGCACGGAAGACGGAACTGATTGTGACGGGCAGTC	125804	127540	125754	125806	1	COCSAscaffold_1	COCSADRAFT_130258	124957	134007	None	3866	321	19388	No_constitutive_exon_found_in_species
CCATCGTCGTCGCCGCCGCCGCCACCACCACCACCGGCACGGGACGACAGTC	167954	168289	167904	167956	1	COCSAscaffold_1	COCSADRAFT_77783	167676	168684	None	3866	321	19388	No_constitutive_exon_found_in_species
CTCGAGCAGCATTTCAAGCAAGGCTTCGTTCCCCTGGGCCGATGACGCAGTC	234783	235088	234733	234785	1	COCSAscaffold_1	COCSADRAFT_21310	233769	235088	None	3866	321	19388	No_constitutive_exon_found_in_species
AGCAGACAAGCGTTAAAAACGGTTGGCTCTTCTGCGGGCTGAGGCCGAAGTT	299728	300278	300328	300276	-1	COCSAscaffold_1	COCSADRAFT_31820	299728	300564	None	3866	321	19388	No_constitutive_exon_found_in_species
AATGTGTGATTGTTTATGTGCAGAGAAGTAAAGCTAACATAGGGATATAGAT	448467	448675	448725	448673	-1	COCSAscaffold_1	COCSADRAFT_78797	448467	450608	None	3866	321	19388	No_constitutive_exon_found_in_species
GCTTCCGCCACCGCCGCCACCCCGCAGCATCAGAAGCGGGGACGCAACAGCA	553354	554103	554153	554101	-1	COCSAscaffold_1	COCSADRAFT_166139	553354	554386	None	3866	321	19388	No_constitutive_exon_found_in_species
ACAGTGATGCTGAGATCAAGGGGTTGGTGTCGACGCTGAATGTGGGGCAGAC	588528	588554	588478	588530	1	COCSAscaffold_1	COCSADRAFT_176979	587869	588554	None	3866	321	19388	No_constitutive_exon_found_in_species
AGCACATAATCGCCGATGTCGAAGATCTTGTAAGCCTCATCGGGATACAGTA	818496	818725	818446	818498	1	COCSAscaffold_1	COCSADRAFT_21474	816149	818844	None	3866	321	19388	No_constitutive_exon_found_in_species
AGGATGCATTTGGGACTATGCCTGATAGGGTTTGCTGACAGGTGGGCCAGGG	836142	836283	836333	836281	-1	COCSAscaffold_1	COCSADRAFT_105516	835632	838733	None	3866	321	19388	No_constitutive_exon_found_in_species
ATGACGAGGACGCGTATTGTTGTGGAAAGCGAGCTAATCATGTGGGACAGCT	863492	863567	863442	863494	1	COCSAscaffold_1	COCSADRAFT_208038	860945	863567	None	3866	321	19388	No_constitutive_exon_found_in_species
GCCGTGTGGATAGCGATGGGCGCAATTAGCTGACGGGGTGGTTGGGACAGGC	1003066	1003140	1003016	1003068	1	COCSAscaffold_1	COCSADRAFT_166302	1000922	1003140	None	3866	321	19388	No_constitutive_exon_found_in_species
TAAGTCCTAGTTGGATCCCAGCTTCAATCAGTGACTAACGGGAAATGCAGGC	1008750	1009153	1009203	1009151	-1	COCSAscaffold_1	COCSADRAFT_32051	1008750	1010341	None	3866	321	19388	No_constitutive_exon_found_in_species
TGAGTTAACATCTCGATTTCTTTTACTGGTATACACTGACAGGGTAGCAGAT	1069152	1069941	1069991	1069939	-1	COCSAscaffold_1	COCSADRAFT_177113	1069152	1071213	None	3866	321	19388	No_constitutive_exon_found_in_species
GGGTTGAGTAGGTATTCTAGAGGTTCTATGCAGAATGCAGGGTGGTGTAGGA	1204496	1204993	1205043	1204991	-1	COCSAscaffold_1	COCSADRAFT_341309	1204496	1205645	None	3866	321	19388	No_constitutive_exon_found_in_species
AGGTGAGTATTCTGTGCTTGTGGAGTTTGCATACTAATCTGCTGGGATAGGT	1241109	1241259	1241309	1241257	-1	COCSAscaffold_1	COCSADRAFT_32127	1240513	1241793	None	3866	321	19388	No_constitutive_exon_found_in_species
CCTGTATTACCCCCGCACTATTCCTTCAGCCACTAACGCACGGGACGCAGAC	1305692	1305957	1306007	1305955	-1	COCSAscaffold_1	COCSADRAFT_105939	1305692	1307775	None	3866	321	19388	No_constitutive_exon_found_in_species
CGTACCTTAGTAACCCAAGAACAAACTAAATTTGATATTGAATTGGGTAGGT	1394626	1394754	1394576	1394628	1	COCSAscaffold_1	COCSADRAFT_106028	1394206	1395943	None	3866	321	19388	No_constitutive_exon_found_in_species
AAAAGAGAAAAGAGCAAAAGAAACACTATACTAATGTATTGGGCAACTAGTT	1469135	1469561	1469085	1469137	1	COCSAscaffold_1	COCSADRAFT_195283	1467702	1469561	None	3866	321	19388	No_constitutive_exon_found_in_species
TGGCTGGAAAATTCTGCATTTTTTGCAATCATGACTGATAGAGGGCTTAGTT	1639949	1640049	1639899	1639951	1	COCSAscaffold_1	COCSADRAFT_341556	1639301	1640885	None	3866	321	19388	No_constitutive_exon_found_in_species
TTAGCTACGTAGTAGAGTTTGTAAGAGGACTCGCTAATGACAGGGTGAAGTT	1686238	1687527	1686188	1686240	1	COCSAscaffold_1	COCSADRAFT_21767	1685479	1687527	None	3866	321	19388	No_constitutive_exon_found_in_species
TCCATATACAATTGTTTTCATTCATTAACTTCAAAAAGGGAATATATAAGCA	1808503	1808741	1808791	1808739	-1	COCSAscaffold_1	COCSADRAFT_195395	1807676	1809035	None	3866	321	19388	No_constitutive_exon_found_in_species
AGAGAGAGAGAAGAGCAGTGATTGGATTTGGCTAACTCACGGGCCGACAGAA	2183418	2183573	2183368	2183420	1	COCSAscaffold_1	COCSADRAFT_32422	2182903	2183573	None	3866	321	19388	No_constitutive_exon_found_in_species
TGCCTATAAAAATACCAAGAAGCGCCGACCTTGCTAACTTGACGGGCGAGTT	2200169	2200706	2200756	2200704	-1	COCSAscaffold_1	COCSADRAFT_213621	2199520	2200820	None	3866	321	19388	No_constitutive_exon_found_in_species
AGTCAAGCATTCCGAAGATGGCCTCCAAGTACGCTCGATTCCGGGCAAAGGC	2217885	2218898	2218948	2218896	-1	COCSAscaffold_1	COCSADRAFT_195529	2217885	2219515	None	3866	321	19388	No_constitutive_exon_found_in_species
TGCACATCTGTAGACTTGCAAAACCTTGGGCAATGCTAATGGGACATTAGGA	2356227	2356328	2356378	2356326	-1	COCSAscaffold_1	COCSADRAFT_32490	2355692	2356775	None	3866	321	19388	No_constitutive_exon_found_in_species
CTTGTCTTCTTGTAAAGAGAAAAAAAGACATACGCTAATCGTGAGGGCAGAA	2440446	2440693	2440396	2440448	1	COCSAscaffold_1	COCSADRAFT_155997	2439680	2440930	None	3866	321	19388	No_constitutive_exon_found_in_species
TCATCTCCGCAACTACTCATCCATGGCCAAGCAAACTAACGAGGGTTCAGAT	2447942	2448022	2447892	2447944	1	COCSAscaffold_1	COCSADRAFT_156002	2447673	2452434	None	3866	321	19388	No_constitutive_exon_found_in_species
CACGTAAAGAATAACCATGGGACGACTGCTGACTGAAGGGAAAAAAAAAGGG	2663078	2663509	2663559	2663507	-1	COCSAscaffold_1	COCSADRAFT_186688	2663078	2664034	None	3866	321	19388	No_constitutive_exon_found_in_species
TGGGAGTGTTGTTAGTATGAATGGTTTTGCTGACGAATGATGGGGAATAGGT	2708170	2708301	2708351	2708299	-1	COCSAscaffold_1	COCSADRAFT_22073	2707942	2708845	None	3866	321	19388	No_constitutive_exon_found_in_species
CATGACATTACGTACAAACATGGGCCAATTGATTACTGACAGAGGGGCAGGC	2733818	2734564	2733768	2733820	1	COCSAscaffold_1	COCSADRAFT_177576	2732999	2734564	None	3866	321	19388	No_constitutive_exon_found_in_species
GAGTTCTTTTTTAATCGTCGTTCGTAGACACCACTGACGGTACGGGATAGTG	2988081	2989213	2989263	2989211	-1	COCSAscaffold_1	COCSADRAFT_32652	2988081	2989533	None	3866	321	19388	No_constitutive_exon_found_in_species
GGGCGGTGGGTGTTTGGAAGTGGGGATGGAGGGCTAACAAAAAGGGACAGAT	2996860	2997031	2997081	2997029	-1	COCSAscaffold_1	COCSADRAFT_132455	2996860	2997514	None	3866	321	19388	No_constitutive_exon_found_in_species
AGGTCCCGTCACGCGCTGATGGACGCCCTCCAATGCTGACTGTGGGACAGGT	3020460	3020681	3020731	3020679	-1	COCSAscaffold_1	COCSADRAFT_32661	3020460	3021103	None	3866	321	19388	No_constitutive_exon_found_in_species
TGAAAGCGCCTTCGCTACACCATACAGCCACTGGGCTAATGAGGGACCAGTC	3087609	3088526	3088576	3088524	-1	COCSAscaffold_1	COCSADRAFT_32692	3087609	3089096	None	3866	321	19388	No_constitutive_exon_found_in_species
ATGTATGTACTATTGATGTTGATTGTTTGATACTGACAACGGGGGACTAGGC	3176775	3176959	3177009	3176957	-1	COCSAscaffold_1	COCSADRAFT_32728	3176372	3177532	None	3866	321	19388	No_constitutive_exon_found_in_species
AGCAGGCGGGGTACATCAAAACAAAGAATGAAACAAGCTGACAAGGGCAGGT	3194228	3194386	3194178	3194230	1	COCSAscaffold_1	COCSADRAFT_195796	3193542	3195856	None	3866	321	19388	No_constitutive_exon_found_in_species
ACACTGTACGAGTCTTGACACTCACACAAGCTATCAGCTAACCAGGGCAGGA	3287228	3288170	3288220	3288168	-1	COCSAscaffold_1	COCSADRAFT_217399	3287228	3289243	None	3866	321	19388	No_constitutive_exon_found_in_species
ACCGCTGCGCATACTTTGCTAGACCGGAAATACTGAGAGGGGTGTAATAGAG	3306949	3307064	3307114	3307062	-1	COCSAscaffold_1	COCSADRAFT_177741	3306378	3307684	None	3866	321	19388	No_constitutive_exon_found_in_species
GTGATATAGTTATATGGGGGATGAGGGCTAATGGCTTTTGGGACAAACAGAA	3382349	3382982	3383032	3382980	-1	COCSAscaffold_1	COCSADRAFT_132771	3382349	3383603	None	3866	321	19388	No_constitutive_exon_found_in_species
TGGGTGCAAAGGATTTTCTCAGTGGCTCAAGCGTGTAAATGTGGGAACAGTT	3410747	3410752	3410697	3410749	1	COCSAscaffold_1	COCSADRAFT_195858	3409075	3413719	MPS1	3866	321	19388	No_constitutive_exon_found_in_species
GCTTTTTTGAGGGGGGAGGTGGATAAAGCTGATAGATATGGGATGTATAGGC	3429881	3430061	3430111	3430059	-1	COCSAscaffold_1	COCSADRAFT_22321	3429881	3430657	None	3866	321	19388	No_constitutive_exon_found_in_species
CTTTTCAAGCATCTCTGTTTCGACCAATAAGTGCTAACATGGGTGAATAGGT	3549263	3549788	3549838	3549786	-1	COCSAscaffold_1	COCSADRAFT_132904	3549263	3552007	None	3866	321	19388	No_constitutive_exon_found_in_species
GAGCTTTGCTGACTATTGCTATAGACGGAGATGCTGCTCGTGGGACGCAGCT	370643	371327	370593	370645	1	COCSAscaffold_2	COCSADRAFT_80386	369254	371327	None	3866	321	19388	No_constitutive_exon_found_in_species
AGTTGAGTGATGAATACGGAAGATGTTATAGAGAAGCTAACGAGGGATAGTT	464827	464867	464917	464865	-1	COCSAscaffold_2	COCSADRAFT_32999	462633	465230	None	3866	321	19388	No_constitutive_exon_found_in_species
TGAGTATCTTCTATCCTGTTCATCCCAACAGTGATACTAAGGGGAAATAGTT	465722	466111	466161	466109	-1	COCSAscaffold_2	COCSADRAFT_33001	465722	467217	None	3866	321	19388	No_constitutive_exon_found_in_species
GAAGAAGAAAGATGGAAGGTTCAACGCTAATTCTTATATGTGAGGGGCAGAT	521776	521938	521988	521936	-1	COCSAscaffold_2	COCSADRAFT_167318	521776	523127	None	3866	321	19388	No_constitutive_exon_found_in_species
GGGGTGGTTGAAAAAGGTTGCGGTTTTCGTTCTAACGGGAGGGAATACAGGA	622946	623132	623182	623130	-1	COCSAscaffold_2	COCSADRAFT_156546	622946	624001	None	3866	321	19388	No_constitutive_exon_found_in_species
TCCGGTCTCCTGGCACGCAACCAAACCTTCAAGTGCTAAAAATTGGGTAGGG	889345	889985	890035	889983	-1	COCSAscaffold_2	COCSADRAFT_33134	887785	891779	None	3866	321	19388	No_constitutive_exon_found_in_species
AACTCCACGTGACACACAACCATTTTACTAACAACGCCGGGGTTAAACAGTG	927742	928398	927692	927744	1	COCSAscaffold_2	COCSADRAFT_167448	927297	928398	None	3866	321	19388	No_constitutive_exon_found_in_species
AGGCATATCTCCTCGATAAGAGGAAGTTTCTTCTAACATGTGGGAACCAGAA	951862	952396	952446	952394	-1	COCSAscaffold_2	COCSADRAFT_133651	951862	954859	None	3866	321	19388	No_constitutive_exon_found_in_species
GGTAAGTTGACAATGTCTGTTGCATGTGATGGAACTGACAGCGGGTGCAGGC	1042871	1042904	1042821	1042873	1	COCSAscaffold_2	COCSADRAFT_167484	1040160	1042904	None	3866	321	19388	No_constitutive_exon_found_in_species
AAGTGACAATTGGGTTTTCCTGATTGAGATGCATGCTAACATGGGCACAGGC	1191190	1191607	1191140	1191192	1	COCSAscaffold_2	COCSADRAFT_33224	1186093	1191607	None	3866	321	19388	No_constitutive_exon_found_in_species
TACACGACTGCCGACTATGCATAGTAAATTGAGCTGACAAAGTGGGATAGCG	1244603	1244668	1244718	1244666	-1	COCSAscaffold_2	COCSADRAFT_33246	1243892	1244973	None	3866	321	19388	No_constitutive_exon_found_in_species
TATCTGCACACAAACACACACGCAAACAGCTGTTGACAACTGGGGGCTAGGA	1438768	1439538	1438718	1438770	1	COCSAscaffold_2	COCSADRAFT_167623	1438583	1441130	None	3866	321	19388	No_constitutive_exon_found_in_species
AAACATGACCTATTACGCTAGAATATCGACTAACCAAGCGGGAAATCTAGGA	1455875	1456125	1455825	1455877	1	COCSAscaffold_2	COCSADRAFT_80627	1455064	1456125	None	3866	321	19388	No_constitutive_exon_found_in_species
TATGTATGGCTCAGCATTCTCAGTGGCAAAACACAGGCTAACGAGGGCAGGT	1521857	1521941	1521807	1521859	1	COCSAscaffold_2	COCSADRAFT_33324	1521411	1523617	None	3866	321	19388	No_constitutive_exon_found_in_species
TGTCCGCTTCAATGTTTTATAATGGGAGCTTGGCTAATGAGGGATGGTAGCG	1993634	1993698	1993748	1993696	-1	COCSAscaffold_2	COCSADRAFT_156991	1993498	1996326	None	3866	321	19388	No_constitutive_exon_found_in_species
AGATATTCGAGTATTGAGTTAGAGAGAAGCGGACACTAACGGGTATACAGAG	2489787	2489903	2489953	2489901	-1	COCSAscaffold_2	COCSADRAFT_80616	2489787	2491623	None	3866	321	19388	No_constitutive_exon_found_in_species
TGAGTAGACCCGGGATCATGTTGTATTGTGCAGACTGACAAAGGGTGCAGCG	2646387	2646959	2647009	2646957	-1	COCSAscaffold_2	COCSADRAFT_109770	2646387	2650607	None	3866	321	19388	No_constitutive_exon_found_in_species
AACACAAGCATAGAGTGAAAGAAAGAACGGACAGCTAACCACGGGAATAGAA	2672191	2672649	2672141	2672193	1	COCSAscaffold_2	COCSADRAFT_50059	2671786	2672649	None	3866	321	19388	No_constitutive_exon_found_in_species
GCGCGCCGGAGAGCGGGGATGGTGTGTAGATGGGGGTTGTGCGGGATGAGAT	2924196	2924481	2924531	2924479	-1	COCSAscaffold_2	COCSADRAFT_196774	2924196	2925300	None	3866	321	19388	No_constitutive_exon_found_in_species
GTTTGATGTTAGGGCTTTTGTGGGCGAGGCGCGGTTGGGGGGTGTGGTAGCG	2935425	2935591	2935375	2935427	1	COCSAscaffold_2	COCSADRAFT_157307	2934837	2935591	None	3866	321	19388	No_constitutive_exon_found_in_species
ACTCTCGTTACTAAAAGGTTCAATCTCCCCTGGGACGAGGGCTAAAGCAGCG	109727	110297	110347	110295	-1	COCSAscaffold_3	COCSADRAFT_351494	109727	110822	None	3866	321	19388	No_constitutive_exon_found_in_species
TACACACACGCATATCACCACACTAGCACACCGACTGACAATGGGCGCAGAC	182277	182323	182373	182321	-1	COCSAscaffold_3	COCSADRAFT_157392	178612	186241	None	3866	321	19388	No_constitutive_exon_found_in_species
GTGTTTGTATCAGGAAAAATGGCATGCTAACAAAAATGGGAAAAAAATAGTA	228776	229304	228726	228778	1	COCSAscaffold_3	COCSADRAFT_283325	226645	229304	None	3866	321	19388	No_constitutive_exon_found_in_species
CGGGGGTGGGGACGTGGCTATGGCGGGGTCGTGGTAACTGACGCGGGCAGGT	238855	238935	238805	238857	1	COCSAscaffold_3	COCSADRAFT_33879	238329	239579	None	3866	321	19388	No_constitutive_exon_found_in_species
CTCGGCGGCGCAATTTGCGTACTGCGGGTTCCGTGCGGATGTGTCGGGAGGG	333069	333278	333328	333276	-1	COCSAscaffold_3	COCSADRAFT_351575	333069	335872	None	3866	321	19388	No_constitutive_exon_found_in_species
AAGTTCGTCTAATCACACTGCCCCTAATTCGAAGACTGACTGGGTCAAAGGC	473458	473671	473721	473669	-1	COCSAscaffold_3	COCSADRAFT_33930	472044	474874	None	3866	321	19388	No_constitutive_exon_found_in_species
GCGTCACTAGAGTCGATTGAGGTTTGATGGGGTAGCTAACTGAGGGATAGAG	896639	896710	896760	896708	-1	COCSAscaffold_3	COCSADRAFT_188000	895660	897047	None	3866	321	19388	No_constitutive_exon_found_in_species
AAACTTCAGACTTAGAAGTGCGAGGTAGTTGGCTGATGTGGGCGATACAGGC	1036741	1036797	1036847	1036795	-1	COCSAscaffold_3	COCSADRAFT_157665	1036741	1037176	None	3866	321	19388	No_constitutive_exon_found_in_species
TCAATGACACCCCCGTCTGACATGTGAATGTGGGCTAAATAACCGGGCAGTT	1210214	1211457	1211507	1211455	-1	COCSAscaffold_3	COCSADRAFT_288389	1210214	1212075	None	3866	321	19388	No_constitutive_exon_found_in_species
TGTACGCGATTAAAGGAAAAAGGTTGACGTATATACTTACGAATGGGTAGAT	1266267	1266388	1266438	1266386	-1	COCSAscaffold_3	COCSADRAFT_288562	1263576	1266666	None	3866	321	19388	No_constitutive_exon_found_in_species
GTATGTTGGTTGCCTCTTGGGCGGGATAAAGTGACTAACAACTGGGGCAGCG	1272629	1274405	1274455	1274403	-1	COCSAscaffold_3	COCSADRAFT_81735	1272629	1275460	None	3866	321	19388	No_constitutive_exon_found_in_species
GTTAAATGGACCACGTGACTAACGTCTCTCTTTTTCTTCGGGATATGCAGCA	1307711	1308052	1308102	1308050	-1	COCSAscaffold_3	COCSADRAFT_288693	1305990	1308468	None	3866	321	19388	No_constitutive_exon_found_in_species
TTCAAGACATGGTTCTTTTTTGTTGAAGATGTGTACTAATTATGGGATAGAT	1316248	1316673	1316198	1316250	1	COCSAscaffold_3	COCSADRAFT_34190	1314626	1316673	None	3866	321	19388	No_constitutive_exon_found_in_species
CCCAATATGATGTAGCACTGCACGACCGATGCTGACGTGTGTGGGTGTAGGG	1425553	1425683	1425733	1425681	-1	COCSAscaffold_3	COCSADRAFT_136389	1425009	1429566	None	3866	321	19388	No_constitutive_exon_found_in_species
GCGGCCCATCAGTTCGGCAGTCGACAAGCTCGATAAGTTACCATGGGAAGAA	1565640	1566419	1566469	1566417	-1	COCSAscaffold_3	COCSADRAFT_83555	1565640	1567005	None	3866	321	19388	No_constitutive_exon_found_in_species
TTGGATTCTTGACTTTTCTTTCTCTCAAGGATATGCTAATAGGGAGATAGAT	1573321	1573641	1573691	1573639	-1	COCSAscaffold_3	COCSADRAFT_157857	1572498	1574149	None	3866	321	19388	No_constitutive_exon_found_in_species
CTTTCCGTGAAATAATACTGTCACTCCTTTCGATATCCCAAGCTTGGGAGCT	1684209	1684615	1684665	1684613	-1	COCSAscaffold_3	COCSADRAFT_352488	1683455	1684952	None	3866	321	19388	No_constitutive_exon_found_in_species
GTGGGGGGGTTTTTTTTTGCAAGAGGGATAGAGACTAACGGGGGACATAGGT	1749609	1749832	1749559	1749611	1	COCSAscaffold_3	COCSADRAFT_111418	1749167	1749832	None	3866	321	19388	No_constitutive_exon_found_in_species
GTAAGTATTCCATGTTCTTTCCGTGTTTTCTTCGACTAATATGGGATCAGTC	2346761	2347158	2347208	2347156	-1	COCSAscaffold_3	COCSADRAFT_137084	2346761	2348739	None	3866	321	19388	No_constitutive_exon_found_in_species
ACAACTGCTATGACATGAGAAATGGCATTTACTGACAAGAAGGGTCATAGTC	2586470	2586547	2586420	2586472	1	COCSAscaffold_3	COCSADRAFT_82413	2585272	2586547	None	3866	321	19388	No_constitutive_exon_found_in_species
CAACCCCTACCGCAAATCTGACACACACCCCTCCCTCCCAGGGACCAAAGTC	2595222	2595700	2595172	2595224	1	COCSAscaffold_3	COCSADRAFT_197582	2594542	2595700	None	3866	321	19388	No_constitutive_exon_found_in_species
TGGTAAGAGGTAATTTGATTGATTTCATTCATCGCTGACAATGGGGAAAGGA	2692211	2693064	2692161	2692213	1	COCSAscaffold_3	COCSADRAFT_352953	2691615	2695161	None	3866	321	19388	No_constitutive_exon_found_in_species
GGTATGTGTATTCTCATTTGATTGATTATGTAGTACTGACATGGGCACAGCA	340086	341038	340036	340088	1	COCSAscaffold_4	COCSADRAFT_197687	339188	341038	None	3866	321	19388	No_constitutive_exon_found_in_species
ACAGGTATGTTTGTTGTGGGTGCAGAGCGTGCAGCGACTGACGGGAACAGGT	406709	407951	406659	406711	1	COCSAscaffold_4	COCSADRAFT_137577	406007	407951	None	3866	321	19388	No_constitutive_exon_found_in_species
TAGGAATTGAGGGACCCCAATGCCTTGAGACTTACTGACGACATGGGCAGAT	452864	453962	452814	452866	1	COCSAscaffold_4	COCSADRAFT_197723	451831	453962	None	3866	321	19388	No_constitutive_exon_found_in_species
GATGGGTACGTAGGGCGAGCTGAGTGCACGAGTCCGGGCTAATGAAGTAGTT	479967	479984	479917	479969	1	COCSAscaffold_4	COCSADRAFT_158367	479705	480513	None	3866	321	19388	No_constitutive_exon_found_in_species
TGGCAAAATTGGATACGTATATACTGGGAACGGAGGGCTAACGGGCACAGGC	490885	490946	490835	490887	1	COCSAscaffold_4	COCSADRAFT_296249	490658	491868	None	3866	321	19388	No_constitutive_exon_found_in_species
GCAAACAAGCAAATAGTGCCAAAAAAAACACAAAAAACTCCGGGGTATAGGA	527670	527702	527620	527672	1	COCSAscaffold_4	COCSADRAFT_24372	526425	527702	None	3866	321	19388	No_constitutive_exon_found_in_species
TGGGGGAACGAGAGCTAGACCAAGGCGCATCTGCTGACCATGGGCAACAGTT	640503	640575	640453	640505	1	COCSAscaffold_4	COCSADRAFT_296736	639572	641037	None	3866	321	19388	No_constitutive_exon_found_in_species
ACTCAATGCGCATAAATGGGCTTAGGACTGATTGGTGCGTATCTGGGAAGGC	925132	925201	925082	925134	1	COCSAscaffold_4	COCSADRAFT_197868	924478	927734	None	3866	321	19388	No_constitutive_exon_found_in_species
AGATGCAAGAGATTTCATCAATAGTTTCTGCCGTAGTTGGGATGCAGAAGAT	980891	981202	981252	981200	-1	COCSAscaffold_4	COCSADRAFT_59867	980891	981981	None	3866	321	19388	No_constitutive_exon_found_in_species
GTGTCACTGAGTAGTCTTGCGTTGATGACGCTAACAAAAAATCGGGGTAGGT	1042383	1042503	1042553	1042501	-1	COCSAscaffold_4	COCSADRAFT_169362	1042046	1043224	None	3866	321	19388	No_constitutive_exon_found_in_species
GGGTGGTGCTCTCTCTCACTCTTTCTTTCTCTCTCCCGCTCGGGGAACAGGA	1127281	1127582	1127231	1127283	1	COCSAscaffold_4	COCSADRAFT_188774	1126722	1128220	None	3866	321	19388	No_constitutive_exon_found_in_species
GGGATGTGGGCGGAATCAAGGCTACAGACAGCTAACAACTGGACGGGCAGAA	1216497	1216689	1216739	1216687	-1	COCSAscaffold_4	COCSADRAFT_158579	1216497	1217240	None	3866	321	19388	No_constitutive_exon_found_in_species
ATGGTCAGTAGTGCTCCTCTGAGCTGCAAACAGACTATTAACTGGGGCAGGA	1282292	1282454	1282504	1282452	-1	COCSAscaffold_4	COCSADRAFT_112979	1281912	1283683	None	3866	321	19388	No_constitutive_exon_found_in_species
CGACATGAACTTCAACTCACGTACTGACAATTAACAATAGAAATGGGTAGCA	1317255	1317670	1317720	1317668	-1	COCSAscaffold_4	COCSADRAFT_188840	1311194	1319136	None	3866	321	19388	No_constitutive_exon_found_in_species
AGTTCGTAAAGAGAGTATCTATGTGACTCGATGACACTGACAGGGAGCAGGA	1568734	1568885	1568684	1568736	1	COCSAscaffold_4	COCSADRAFT_85047	1568219	1569688	None	3866	321	19388	No_constitutive_exon_found_in_species
AAGTCAAGCTGCAAAGTTTGGGTGTGAGGCATGTGCTAACGACGGGTCAGCT	1970682	1970841	1970891	1970839	-1	COCSAscaffold_4	COCSADRAFT_35243	1970682	1974508	None	3866	321	19388	No_constitutive_exon_found_in_species
CATCCCTGAGACACCAATTCAGAAAACCAGAGGATATCTTAGAGGGGCAGGC	2010005	2010619	2010669	2010617	-1	COCSAscaffold_4	COCSADRAFT_84423	2010005	2011091	None	3866	321	19388	No_constitutive_exon_found_in_species
GAGGCCCCCGAAAAGCGGTATAGGGGACAAAGCTAATTCGAGGGTGGCAGGC	2019090	2019246	2019040	2019092	1	COCSAscaffold_4	COCSADRAFT_113603	2018706	2020830	None	3866	321	19388	No_constitutive_exon_found_in_species
TCATCCCGTTTCGTTCATTTCTCGTACGAAACACCCCCTAAATCCGGGAGAA	22324	22872	22274	22326	1	COCSAscaffold_5	COCSADRAFT_169766	22168	23730	None	3866	321	19388	No_constitutive_exon_found_in_species
TTCCTTGACCATAATTCCAAGTCGGGGGCTCTAATAGGGTGGTAATATAGGG	218225	218467	218175	218227	1	COCSAscaffold_5	COCSADRAFT_180132	217940	218903	None	3866	321	19388	No_constitutive_exon_found_in_species
CCAGCCTTTTGTTGGATATGGGAATTTTGAAGTACTGACTTTGAGGGCAGTT	255737	255845	255687	255739	1	COCSAscaffold_5	COCSADRAFT_85983	254465	255845	None	3866	321	19388	No_constitutive_exon_found_in_species
GCTGACAGTCAATGGTGGAGCTCGAACGACTGCTAACTAGGGAATTACAGCC	288010	288040	287960	288012	1	COCSAscaffold_5	COCSADRAFT_35440	287837	288689	None	3866	321	19388	No_constitutive_exon_found_in_species
GGTATGTTGCATAAATGACACATATCGGTGATTCAACTAACGCAGGGCAGAT	317702	318012	318062	318010	-1	COCSAscaffold_5	COCSADRAFT_35448	317172	319823	None	3866	321	19388	No_constitutive_exon_found_in_species
GGTAAGCATGCTGATGTTGCACAACTTGGATGGCCAGTTAACAGGGGTAGGC	375252	375908	375202	375254	1	COCSAscaffold_5	COCSADRAFT_35463	373595	375908	None	3866	321	19388	No_constitutive_exon_found_in_species
GAATCGTTACACTACGGGGAATATAGAATACTCACGGGAATGGGATACAGGC	738102	738308	738052	738104	1	COCSAscaffold_5	COCSADRAFT_189332	737880	739622	None	3866	321	19388	No_constitutive_exon_found_in_species
ACCAATCAAGAAACTAGGGCTCAAAATAACGTTTTGTTTGGGAGCACCAGGT	828158	828275	828108	828160	1	COCSAscaffold_5	COCSADRAFT_139691	824369	828275	None	3866	321	19388	No_constitutive_exon_found_in_species
GCTGATGAGCATTATGCAAGTATGCTGAGATGCTGAGATGAGGGTTACAGCG	965428	966397	966447	966395	-1	COCSAscaffold_5	COCSADRAFT_139805	964645	966535	None	3866	321	19388	No_constitutive_exon_found_in_species
GCCGGGTACGAGCTCGACGTCGTTTGGTGGTCTTGATAGGGGGAAGGAAGAG	1034218	1034391	1034441	1034389	-1	COCSAscaffold_5	COCSADRAFT_170135	1034218	1038569	None	3866	321	19388	No_constitutive_exon_found_in_species
TACGCGACACTCACATCTGGCGTCATGGATACGAGCTGACGGGGACAAAGGG	1130601	1130662	1130712	1130660	-1	COCSAscaffold_5	COCSADRAFT_35723	1128940	1131191	None	3866	321	19388	No_constitutive_exon_found_in_species
CCAAACAATATTTGTTGAGTCGTTTACTAACCGTACGGGGCGATTAAAAGTA	1403539	1404098	1404148	1404096	-1	COCSAscaffold_5	COCSADRAFT_309755	1403539	1405966	None	3866	321	19388	No_constitutive_exon_found_in_species
CGCGATTCATTGTAGTACGTTGTGCTATAAAAGCTGATGCTGGGAACTAGGA	1570551	1570735	1570501	1570553	1	COCSAscaffold_5	COCSADRAFT_355241	1569873	1571286	None	3866	321	19388	No_constitutive_exon_found_in_species
TGCGGTATGCCCGCCATGAGACACACTCAGAGTGGAGCTGACGGGCGTAGGC	1695011	1695143	1695193	1695141	-1	COCSAscaffold_5	COCSADRAFT_170316	1693566	1695210	None	3866	321	19388	No_constitutive_exon_found_in_species
GTAGTCTTTTTTTGAGAGAGAGAGAGAGAGAGGGCTAACAGGGAAACTAGGC	1800233	1800556	1800183	1800235	1	COCSAscaffold_5	COCSADRAFT_140355	1799730	1800556	None	3866	321	19388	No_constitutive_exon_found_in_species
TAGGTTCGTGTTCGATCAAACTAGGTACAGGCAACTAGCGGGATGTACAGTC	1930812	1930933	1930762	1930814	1	COCSAscaffold_5	COCSADRAFT_170402	1930120	1931167	None	3866	321	19388	No_constitutive_exon_found_in_species
GGACTCGGAGTATCATCTACGGGTATGCCGTCACTGGTGGGGCCAAATAGGG	1990946	1991230	1991280	1991228	-1	COCSAscaffold_5	COCSADRAFT_189647	1990946	1991593	None	3866	321	19388	No_constitutive_exon_found_in_species
TGTTGTTGTAAATGCGACATGGCTGTGCCAATTGCTAACCTAGGGGTCAGAT	2010575	2010697	2010747	2010695	-1	COCSAscaffold_5	COCSADRAFT_159573	2010575	2012092	None	3866	321	19388	No_constitutive_exon_found_in_species
TGATGTTATTATCTTCATGCAAACGTAAGGCTTACAATCAGGTTGGGAAGTA	17292	17411	17461	17409	-1	COCSAscaffold_6	COCSADRAFT_88406	16889	18294	None	3866	321	19388	No_constitutive_exon_found_in_species
TGTAAAGCAAATATGTCTCGTCGACTGTTCCTGAGACTGACGGGTAGGAGAG	244083	244166	244216	244164	-1	COCSAscaffold_6	COCSADRAFT_36061	242725	244533	None	3866	321	19388	No_constitutive_exon_found_in_species
ACCCACATGCCAGCTCAAACATGAAGAGTCAAAAGCGCTAACGGGTGCAGAT	244018	244028	244078	244026	-1	COCSAscaffold_6	COCSADRAFT_36061	242725	244533	None	3866	321	19388	No_constitutive_exon_found_in_species
TGTAAGTCACATATGAAATCATGTTTGATTAGTTGCTTACAAATGGGAAGCC	294599	294672	294722	294670	-1	COCSAscaffold_6	COCSADRAFT_170534	291145	295792	None	3866	321	19388	No_constitutive_exon_found_in_species
TCCTAGCCACAGGGCCCACCTTTGAGACACAATAAACTGACCAGGGATAGCT	303806	304831	304881	304829	-1	COCSAscaffold_6	COCSADRAFT_140764	303806	305365	None	3866	321	19388	No_constitutive_exon_found_in_species
TATTGCATTGTTAGGTTGAAAGTATATATGTGTACGTACGTATGGGGTAGGG	390842	391319	390792	390844	1	COCSAscaffold_6	COCSADRAFT_189784	389559	391319	None	3866	321	19388	No_constitutive_exon_found_in_species
CACTTGCCAACCAAAATTGTCATTGCAAACCTCCGCTGTGGACTGGGCAGGG	614162	614313	614112	614164	1	COCSAscaffold_6	COCSADRAFT_356003	612930	615151	None	3866	321	19388	No_constitutive_exon_found_in_species
GCTGCTTGAAAAAGCGACAGAGAATGAAGAGCTTACCTTTGGGAATGCAGAT	694332	695539	694282	694334	1	COCSAscaffold_6	COCSADRAFT_141120	693596	695539	None	3866	321	19388	No_constitutive_exon_found_in_species
GTAAGTCCCCGACGACGCTATTCGGGAATTAAGATGCTAACAGGGTATAGCT	708218	708332	708168	708220	1	COCSAscaffold_6	COCSADRAFT_87624	706864	708332	None	3866	321	19388	No_constitutive_exon_found_in_species
TACAGCAGTTGGCTTCATGGCGAGTAAGGCGGTAGCTGACGGGGACACAGGC	748056	748364	748414	748362	-1	COCSAscaffold_6	COCSADRAFT_36243	747674	748830	None	3866	321	19388	No_constitutive_exon_found_in_species
GCGTCTTTTGAGTCGATTCTTGTGCTTCAACGACTGACATGGGATGGCAGAT	873284	873467	873517	873465	-1	COCSAscaffold_6	COCSADRAFT_62255	873284	873604	None	3866	321	19388	No_constitutive_exon_found_in_species
CTTGGTGTTGGGTTGACTATATGTAGCAACACTGATCTGACACGGGGCAGAT	911543	911643	911693	911641	-1	COCSAscaffold_6	COCSADRAFT_141294	909675	912346	None	3866	321	19388	No_constitutive_exon_found_in_species
GGATTTCGTTGCTGAAAGTTCTTTCTTACACAAATTTGGCTAACAGGGAGTA	982596	982824	982874	982822	-1	COCSAscaffold_6	COCSADRAFT_88551	981207	983440	None	3866	321	19388	No_constitutive_exon_found_in_species
GAGGCGAAGTAGAGTTTTTGTGGGCTGAGAAGCTAATGACTGGGGATTAGTA	1245478	1245698	1245428	1245480	1	COCSAscaffold_6	COCSADRAFT_36402	1243231	1245698	None	3866	321	19388	No_constitutive_exon_found_in_species
GAGTCAACCTCGTATACCTCTCTGCATTACGTGTAGCTAATGGGATACAGAA	1294144	1294361	1294411	1294359	-1	COCSAscaffold_6	COCSADRAFT_317831	1293526	1297569	None	3866	321	19388	No_constitutive_exon_found_in_species
CACCCATCATATTCTCTAGACATTTCAGAATTGCTAACGGGATAACACAGTA	1398574	1399082	1398524	1398576	1	COCSAscaffold_6	COCSADRAFT_318175	1396253	1399082	None	3866	321	19388	No_constitutive_exon_found_in_species
AGAGACATTTGAGAATTGGAAAAGACAGAACAGGATCTGACAATGGGTAGGC	1469224	1469307	1469357	1469305	-1	COCSAscaffold_6	COCSADRAFT_88436	1468776	1472186	None	3866	321	19388	No_constitutive_exon_found_in_species
ACCTCCCAATGACTTAAGCAAAAAGCGCTGATTCCACCGGGAATGAATAGGC	1585249	1585826	1585876	1585824	-1	COCSAscaffold_6	COCSADRAFT_190143	1585249	1586605	None	3866	321	19388	No_constitutive_exon_found_in_species
TGAGTTCTATGGGTGGGTTGGGTGATTTTGCTGATTTATGATGGGGTTAGCT	1613047	1613158	1612997	1613049	1	COCSAscaffold_6	COCSADRAFT_89083	1612565	1613852	None	3866	321	19388	No_constitutive_exon_found_in_species
ATGGTGAGTTTGATGTGAGAAGTGATGGAGGTGTGTGCTGAGGGTTGTAGGG	1645644	1645727	1645594	1645646	1	COCSAscaffold_6	COCSADRAFT_181144	1645148	1646113	None	3866	321	19388	No_constitutive_exon_found_in_species
CTTTTTCACAAATTATTGAAAGATGGCTAATGTACGGTTTTGGGTGGAAGCA	1645792	1646113	1645742	1645794	1	COCSAscaffold_6	COCSADRAFT_181144	1645148	1646113	None	3866	321	19388	No_constitutive_exon_found_in_species
CGTATGTCTCTCATATGAGTTTGAATGGGTCTGGCTGACAGGGAATATAGAA	1695573	1696644	1696694	1696642	-1	COCSAscaffold_6	COCSADRAFT_89008	1695573	1696727	None	3866	321	19388	No_constitutive_exon_found_in_species
AAGAAAATAAGTCGCATTCATTGACTAATAGCACATTCATCGGGACACAGGA	162117	163737	162067	162119	1	COCSAscaffold_7	COCSADRAFT_181209	161497	163737	None	3866	321	19388	No_constitutive_exon_found_in_species
GGACGGAGGGAACGAGGAGATCGGCGAGAGTGGCGAGTGGGAAGAGGAAGAC	1005817	1005907	1005957	1005905	-1	COCSAscaffold_7	COCSADRAFT_199692	1005817	1012255	None	3866	321	19388	No_constitutive_exon_found_in_species
TGGGACTTGCCACGTAGCAAGGAGCGGTGTGTTAACTAAAGGGAAAATAGGT	1084020	1084057	1083970	1084022	1	COCSAscaffold_7	COCSADRAFT_36905	1082257	1085640	None	3866	321	19388	No_constitutive_exon_found_in_species
GCGTAAGTATCATCATTGGTCCTAGAATGCTGCGCTAACAAAGGGACCAGTT	1132320	1132662	1132712	1132660	-1	COCSAscaffold_7	COCSADRAFT_52994	1132320	1132867	None	3866	321	19388	No_constitutive_exon_found_in_species
TATACACTTTGGGGGCTCCTACAAATTGTTTGGAACTGACAATGGGGCAGCC	1272718	1272812	1272862	1272810	-1	COCSAscaffold_7	COCSADRAFT_36973	1270231	1273227	None	3866	321	19388	No_constitutive_exon_found_in_species
GTGGGTAAGACTGGCAATGGGGTTTTCCGTTTTTGCACGCGGGTATGCAGGC	1464886	1464974	1464836	1464888	1	COCSAscaffold_7	COCSADRAFT_357471	1464148	1465784	None	3866	321	19388	No_constitutive_exon_found_in_species
TCGACTTGAAACCTCAACATTGGGCAAATTCTAATCGCCGTGAGGGACAGGC	1693004	1693080	1693130	1693078	-1	COCSAscaffold_7	COCSADRAFT_326569	1692641	1695211	None	3866	321	19388	No_constitutive_exon_found_in_species
TCACAAATAGACTGACATTCCATACGTGGCGTTATCTTACGTGTGGGCAGAC	1767845	1768435	1768485	1768433	-1	COCSAscaffold_7	COCSADRAFT_26723	1767042	1769221	None	3866	321	19388	No_constitutive_exon_found_in_species
ATGGGTATGTTTTTGTTGCCGCCATTGAAATCGAAAGCTGATGGGAAAAGAT	136392	136552	136602	136550	-1	COCSAscaffold_8	COCSADRAFT_160830	134603	136977	None	3866	321	19388	No_constitutive_exon_found_in_species
TCGACGATTCTGCTCGAGACGAGGAATCGATATGCTGATACCGGGAATAGGG	149575	149608	149525	149577	1	COCSAscaffold_8	COCSADRAFT_37209	148697	150863	None	3866	321	19388	No_constitutive_exon_found_in_species
TGGTAATAGATTGGAGGGAAAAAAAATATTTGCTGATAGAAGGGAAAAAGAT	166147	166634	166684	166632	-1	COCSAscaffold_8	COCSADRAFT_160842	166147	167828	None	3866	321	19388	No_constitutive_exon_found_in_species
GATAGCGAGGAGGAGGGGGTGGGAGGGGAGAAGGTGTCTGAGGGGAATAGTG	300779	300969	301019	300967	-1	COCSAscaffold_8	COCSADRAFT_118397	300779	302273	None	3866	321	19388	No_constitutive_exon_found_in_species
CCGGAATTCTAAAATCTCCACATGTGATGGCATTCTAACGCGGGAAATAGAC	392455	392910	392405	392457	1	COCSAscaffold_8	COCSADRAFT_190762	391994	393856	None	3866	321	19388	No_constitutive_exon_found_in_species
AAGTACATCTTTCTTGGCCATAACTTATGTCAATCTAACGGGTGCAGGAGCT	456216	456582	456166	456218	1	COCSAscaffold_8	COCSADRAFT_329032	455156	456926	None	3866	321	19388	No_constitutive_exon_found_in_species
TACTAAGAAATAGCTTGACGGGAGTGGAAAAAGCTGATACGGGAGTAAAGGT	465274	465414	465464	465412	-1	COCSAscaffold_8	COCSADRAFT_91005	465136	466060	None	3866	321	19388	No_constitutive_exon_found_in_species
GTGCGTCTTTTTCAGATGTTTCCGTTGAAGTTGAGCTGATCAGGGTACAGGA	509955	510165	509905	509957	1	COCSAscaffold_8	COCSADRAFT_358040	509371	510584	None	3866	321	19388	No_constitutive_exon_found_in_species
TGGCGTAGGTGGAGATGTCGTCGCGCATGACAAGAGGCTAACGGGCATAGGG	532640	532907	532590	532642	1	COCSAscaffold_8	COCSADRAFT_358050	532180	534539	None	3866	321	19388	No_constitutive_exon_found_in_species
GGTCGGGGTTACGACATTGGGTGCGATGTTTGCTGACTTTTGTGGGGTAGAG	670857	671003	671053	671001	-1	COCSAscaffold_8	COCSADRAFT_90842	670857	672198	None	3866	321	19388	No_constitutive_exon_found_in_species
AAAAAAATAGGGGATATGAAAAGGACATGAATACTGACTAGGGCAAACAGGC	673111	673307	673061	673113	1	COCSAscaffold_8	COCSADRAFT_37391	672388	673307	None	3866	321	19388	No_constitutive_exon_found_in_species
GGCGACATGCTTCAAGGCAGCAGCACCCCGGGAAGGCTAATGAGGGGTAGGC	752275	752386	752436	752384	-1	COCSAscaffold_8	COCSADRAFT_37420	751227	752570	None	3866	321	19388	No_constitutive_exon_found_in_species
AGGCTGCTGCTTCGTGCAACAGGGTCTTGCCGGAACCCAGGGACGAACAGGT	818123	818478	818073	818125	1	COCSAscaffold_8	COCSADRAFT_200210	817573	819999	None	3866	321	19388	No_constitutive_exon_found_in_species
CTTTAATACCTTTTTTTGTGTTGTTGAATGTGCTAATCATGTGGGAATAGAA	870888	871320	871370	871318	-1	COCSAscaffold_8	COCSADRAFT_143977	870888	872368	None	3866	321	19388	No_constitutive_exon_found_in_species
CCTTACATATCCCCACACGTACTAACCACTAACCCCCCCGGGGTATACAGGA	926333	926762	926812	926760	-1	COCSAscaffold_8	COCSADRAFT_330879	925712	928081	None	3866	321	19388	No_constitutive_exon_found_in_species
CGTACGTCCCTTCAGACACCGACATGGCATGACACTAATGGGCAACATAGTT	965074	965172	965222	965170	-1	COCSAscaffold_8	COCSADRAFT_144039	963196	965720	None	3866	321	19388	No_constitutive_exon_found_in_species
AAGTACGTATAATGCATGGGGCGTAGGCCTAACGGGGGATAAACGCACAGAG	1133120	1133262	1133312	1133260	-1	COCSAscaffold_8	COCSADRAFT_331640	1133120	1133618	None	3866	321	19388	No_constitutive_exon_found_in_species
AACAAGTACGTTTGCCGCGCATGGCCCGTCGCATAGCTAACGAGGGACAGAG	1323498	1324564	1324614	1324562	-1	COCSAscaffold_8	COCSADRAFT_37607	1323498	1324711	None	3866	321	19388	No_constitutive_exon_found_in_species
ATCTGGGCAACAATAGAAGCAGGACAGACAGTTGACTTAGGGTAATACAGAC	1349466	1350158	1349416	1349468	1	COCSAscaffold_8	COCSADRAFT_172112	1348640	1351722	None	3866	321	19388	No_constitutive_exon_found_in_species
GAGAGTATGTTTGAAGGGTACTTAGTAAGCTTTAAGCTGTAGGGCTATAGGT	1390157	1390804	1390854	1390802	-1	COCSAscaffold_8	COCSADRAFT_358412	1390157	1391101	None	3866	321	19388	No_constitutive_exon_found_in_species
TTAGAAGAGTACACTAGTAAGTAGGTACTCTCTATCTTAGGGTTAAATAGAG	1416371	1416433	1416483	1416431	-1	COCSAscaffold_8	COCSADRAFT_27203	1416316	1417878	None	3866	321	19388	No_constitutive_exon_found_in_species
AGGTCGCTGGTCGGTACTGTAACACGTGCATCATGAGCTAACGAGGGCAGAC	1528091	1529159	1529209	1529157	-1	COCSAscaffold_8	COCSADRAFT_144458	1528091	1529510	None	3866	321	19388	No_constitutive_exon_found_in_species
TTAACTCCGACTCGGAAAGTGAAATTGGGGATGCTAACGAGGGAAAACAGAC	249023	249142	248973	249025	1	COCSAscaffold_9	COCSADRAFT_119584	247628	249616	None	3866	321	19388	No_constitutive_exon_found_in_species
GAAGGGGTTGGGGCTGACTTCTTGGACTTTTTGTTGACGAGGGTGTGCAGGG	250219	250346	250169	250221	1	COCSAscaffold_9	COCSADRAFT_93056	249893	251555	None	3866	321	19388	No_constitutive_exon_found_in_species
GGTAAGACAGGTGTCAGACCACATTACAATGGTTACTAACACTGGGGTAGAA	532556	533398	533448	533396	-1	COCSAscaffold_9	COCSADRAFT_335315	532556	536896	None	3866	321	19388	No_constitutive_exon_found_in_species
AAGCAAACTCCGAGTCACCGGCGAAGAGAGGAGTCGGCTAACTAGGGCAGAA	726599	730074	730124	730072	-1	COCSAscaffold_9	COCSADRAFT_191238	725822	730398	None	3866	321	19388	No_constitutive_exon_found_in_species
AAGGTTAGTTTGTTTTGTACTGTTTGTGAAGGCCATGCTAACAGGGGTAGAT	911132	911582	911632	911580	-1	COCSAscaffold_9	COCSADRAFT_336991	910779	914207	None	3866	321	19388	No_constitutive_exon_found_in_species
TCCCGCCGAAATTGAAAATAATCGCATACCCTAACCTTGGGAAACTATAGAT	970061	970536	970586	970534	-1	COCSAscaffold_9	COCSADRAFT_27521	969332	970802	None	3866	321	19388	No_constitutive_exon_found_in_species
GTATGTCAGTTCGCTTAAGTTGACTGCATTTGCACTAACCGGGAGAATAGGC	1149941	1150622	1150672	1150620	-1	COCSAscaffold_9	COCSADRAFT_337987	1149941	1152127	None	3866	321	19388	No_constitutive_exon_found_in_species
AATGATTGTGCTTCAGGTTTTGCATAATGGTTTACTGACAGGGTGTGTAGAT	1222557	1222916	1222966	1222914	-1	COCSAscaffold_9	COCSADRAFT_38038	1222557	1224514	None	3866	321	19388	No_constitutive_exon_found_in_species
CCCAAACGCTCTTCTTGTCTCCCCTTTTCTTTCTTCTCCTTCAATGGGAGAA	1255627	1255943	1255577	1255629	1	COCSAscaffold_9	COCSADRAFT_200781	1252445	1256141	None	3866	321	19388	No_constitutive_exon_found_in_species
AGGCGATGGAGATGCATGGTGGGATGACGATGGGGCATACGGGTGAGAAGCA	1255991	1256109	1255941	1255993	1	COCSAscaffold_9	COCSADRAFT_200781	1252445	1256141	None	3866	321	19388	No_constitutive_exon_found_in_species
AAGAATGCAGAGTAGAGAAAATATGCCATGACTAACCCGAGGGCCGGCAGAT	1308109	1310083	1310133	1310081	-1	COCSAscaffold_9	COCSADRAFT_359420	1308109	1310354	None	3866	321	19388	No_constitutive_exon_found_in_species
TACGTGTATCATCGCTGGGAATCATGGCGGCCTGGCTGACGGGGTTGCAGTG	1368966	1369015	1369065	1369013	-1	COCSAscaffold_9	COCSADRAFT_359440	1368966	1369495	None	3866	321	19388	No_constitutive_exon_found_in_species
ATACCAGTTTTATGCATGTATATGAAAAGATCGCTAAATCAGAGGGATAGAT	1506645	1506798	1506848	1506796	-1	COCSAscaffold_9	COCSADRAFT_38137	1505983	1507424	None	3866	321	19388	No_constitutive_exon_found_in_species
TAAGTTTCCCTGTAACATTGGAAGAGATCACTTCTGACTAGGGCGCGCAGCT	1590855	1591467	1591517	1591465	-1	COCSAscaffold_9	COCSADRAFT_92657	1590855	1591854	None	3866	321	19388	No_constitutive_exon_found_in_species
GTAGATATTGCTGCTGGTAGCTTCTCTACTCATCTACTAACGGGAAGCAGTA	1625592	1625612	1625662	1625610	-1	COCSAscaffold_9	COCSADRAFT_145734	1624732	1625836	None	3866	321	19388	No_constitutive_exon_found_in_species
ACACTCTCTATTTTCGAAGAGTACTTTCAAGTAAGCTGACACGAGGGCAGAG	1633961	1634052	1634102	1634050	-1	COCSAscaffold_9	COCSADRAFT_38191	1632944	1634425	None	3866	321	19388	No_constitutive_exon_found_in_species
CTCCCATCCCCTCCCACTGGATTTTTTTTTTGCTGACACTGGGAAATTAGCA	207927	208001	208051	207999	-1	COCSAscaffold_10	COCSADRAFT_120877	206729	208532	None	3866	321	19388	No_constitutive_exon_found_in_species
CGTCTAGAAGAGAAAAAGAAGAAGAAAGGCTAATGAAGGTGGGGTTGTAGAA	250398	250488	250348	250400	1	COCSAscaffold_10	COCSADRAFT_58647	250260	250488	None	3866	321	19388	No_constitutive_exon_found_in_species
CAAGGTAAACAAAGCCTCGTGTACCCCACCAACGCGACTGACGGGAGCAGAA	325116	326148	325066	325118	1	COCSAscaffold_10	COCSADRAFT_38319	324925	326446	None	3866	321	19388	No_constitutive_exon_found_in_species
GAGAAGTGCGTAGCCCAGCCCTGTCGTGCGCCAAATGGCTAATGGGTCAGAA	447108	447182	447058	447110	1	COCSAscaffold_10	COCSADRAFT_38355	446735	449025	None	3866	321	19388	No_constitutive_exon_found_in_species
AGAAAAAAAAAGAGTTCCTTTCGTCTTGTATTAGTGCTTATATGGGATAGTG	487699	487756	487806	487754	-1	COCSAscaffold_10	COCSADRAFT_38365	486536	488287	None	3866	321	19388	No_constitutive_exon_found_in_species
GCACGTCTACACCCCCCTTCCAAGCCAGCGCGAGACTAACATGGGCCAAGAT	720490	720824	720440	720492	1	COCSAscaffold_10	COCSADRAFT_221383	720019	720824	None	3866	321	19388	No_constitutive_exon_found_in_species
CGTTGAGCTGAGTAGGGTCTAGTTCGGAAGAACTAGGCACGTGGGGCGAGTA	1023823	1023979	1023773	1023825	1	COCSAscaffold_10	COCSADRAFT_201222	1021114	1025122	None	3866	321	19388	No_constitutive_exon_found_in_species
AACCAGGCCCAAATCTATTCGCCATCCGGACTCGCTGAACCAGAGGGTAGTT	1125030	1125099	1125149	1125097	-1	COCSAscaffold_10	COCSADRAFT_162205	1125030	1127163	None	3866	321	19388	No_constitutive_exon_found_in_species
AGAGGAAGAAAAAAAGAAAAGAAAAAGGACTTTGCTGACTTGGGAAACAGCG	1179582	1180093	1179532	1179584	1	COCSAscaffold_10	COCSADRAFT_223016	1177879	1180093	None	3866	321	19388	No_constitutive_exon_found_in_species
GAGGAAGAGGAGTGAGAGTGTAGGAGATGGAGAGGGAATGAAGGGTGAAGAG	1209247	1209984	1210034	1209982	-1	COCSAscaffold_10	COCSADRAFT_146673	1209247	1210144	None	3866	321	19388	No_constitutive_exon_found_in_species
TGATCCAGAAGGGTTTGTAGGTTTTTAGATTTTGTCTGTGGGTGATGGAGAT	1279843	1279925	1279793	1279845	1	COCSAscaffold_10	COCSADRAFT_28172	1279277	1279925	None	3866	321	19388	No_constitutive_exon_found_in_species
AGCATGGCGAGGTAGAGGGGAGTCGACCGAGTACGGCGGGTGAAGGGGAGGG	1312933	1313179	1312883	1312935	1	COCSAscaffold_10	COCSADRAFT_223653	1311623	1313179	None	3866	321	19388	No_constitutive_exon_found_in_species
GTCAATGCCAACTCTTAAAATTTTGCTAACAAAAACCTGTGGGCTGACAGAC	1508105	1508120	1508170	1508118	-1	COCSAscaffold_10	COCSADRAFT_343184	1506875	1509768	None	3866	321	19388	No_constitutive_exon_found_in_species
AGGTAAGAAACTTTTCCGATACCACCTTGATTGCCATCTAACAACGGGAGCC	71805	71937	71755	71807	1	COCSAscaffold_11	COCSADRAFT_162327	70990	72848	None	3866	321	19388	No_constitutive_exon_found_in_species
CTCAACACGTCGACGCTGGGTCGAAACGCTACTGTGGGATGGCAAGCTAGAC	166657	167379	167429	167377	-1	COCSAscaffold_11	COCSADRAFT_343362	166657	168227	None	3866	321	19388	No_constitutive_exon_found_in_species
GTATCTTTTGTCTTCTGCTGTGAAGTTTGCAGGAGCTGAAAAGGGGCTAGAT	294381	294542	294331	294383	1	COCSAscaffold_11	COCSADRAFT_95322	292672	294542	None	3866	321	19388	No_constitutive_exon_found_in_species
TATTGTATACTTGACATGTCTGTATGAATGCAGCTGACAGTGAGGGATAGGC	426113	426197	426247	426195	-1	COCSAscaffold_11	COCSADRAFT_201433	424520	427093	None	3866	321	19388	No_constitutive_exon_found_in_species
TCGTCTCCAATTCCCCCGCTGATAAGTTTGTGTGTTTGGGAGGGAAACAGAA	463723	463786	463673	463725	1	COCSAscaffold_11	COCSADRAFT_38715	463446	464098	None	3866	321	19388	No_constitutive_exon_found_in_species
AAATTGAGAGAGATGGGATGAGGGGCTAATAAGGTGGTGGGGGAAATTAGAC	463853	463865	463803	463855	1	COCSAscaffold_11	COCSADRAFT_38715	463446	464098	None	3866	321	19388	No_constitutive_exon_found_in_species
ACGTTCCCTTGTGACACGTTAGGCTGATTGCATTACTAACGGGCGCGCAGTC	495414	496185	495364	495416	1	COCSAscaffold_11	COCSADRAFT_147133	494872	496185	None	3866	321	19388	No_constitutive_exon_found_in_species
TCACCCCCACCATAGATGACTATGGCAGCAGGCTGATGGGACAACAACAGTA	540855	542424	540805	540857	1	COCSAscaffold_11	COCSADRAFT_183098	540543	542424	None	3866	321	19388	No_constitutive_exon_found_in_species
GTATGTACTTCCCGCATGTACTGTGTCTGATATATAGCTGATAGGGAAAGAC	560826	561278	560776	560828	1	COCSAscaffold_11	COCSADRAFT_201475	560427	561905	None	3866	321	19388	No_constitutive_exon_found_in_species
CCCGCTACATACACACACACACATCGCAAACTGGGCTAACAACGGGACAGGA	656007	656095	655957	656009	1	COCSAscaffold_11	COCSADRAFT_343601	655139	656849	None	3866	321	19388	No_constitutive_exon_found_in_species
ATCGTGAGAAAAATAAGATAAAACCCACTTGCTGACCAACTGGGATGTAGGT	770715	770753	770665	770717	1	COCSAscaffold_11	COCSADRAFT_38825	770403	771870	None	3866	321	19388	No_constitutive_exon_found_in_species
TTGACTTGCGCATAGAACAACCAAGCCGACAACAATACTGACGGGCGTAGTG	886155	886208	886105	886157	1	COCSAscaffold_11	COCSADRAFT_122362	885793	887334	None	3866	321	19388	No_constitutive_exon_found_in_species
GCCTTCTTCTGTTGCAATTGAATGTCTGGCTGACGGATTGGGTGATACAGCG	1284355	1284513	1284563	1284511	-1	COCSAscaffold_11	COCSADRAFT_38995	1282920	1284812	None	3866	321	19388	No_constitutive_exon_found_in_species
ACCAGAAAAAAACAAAGACAATAAGAAAGCTAATAGAAAGGGAATGGTAGTG	125424	125513	125563	125511	-1	COCSAscaffold_12	COCSADRAFT_96412	124950	126332	None	3866	321	19388	No_constitutive_exon_found_in_species
CGCGCCTCTGGCTGTTGGGCATCAAGAGAGCTATCGCTAATGGGACACAGGG	223073	224363	224413	224361	-1	COCSAscaffold_12	COCSADRAFT_162809	223073	224577	None	3866	321	19388	No_constitutive_exon_found_in_species
TACATACAGCTTTGTGTGAGAAACTGTGGGATGCTAACGCGGGGATGTAGTG	242130	242446	242496	242444	-1	COCSAscaffold_12	COCSADRAFT_122910	242130	243330	None	3866	321	19388	No_constitutive_exon_found_in_species
GAGGTCAGTTATTTACCATCAGAGCATAGATCTAAGCTCACAGGGCACAGGA	344444	346254	346304	346252	-1	COCSAscaffold_12	COCSADRAFT_192355	342639	347400	None	3866	321	19388	No_constitutive_exon_found_in_species
GCTCTTTTTCATTGGTACCAGGATACGTATGACTGACACGCGGGAAATAGAT	756611	756953	757003	756951	-1	COCSAscaffold_12	COCSADRAFT_97061	756611	758446	None	3866	321	19388	No_constitutive_exon_found_in_species
GTCATTAGACCTGTAAGCCTGTTCCTGACGATGCTAATTTTGGGAAATAGGA	995514	996864	996914	996862	-1	COCSAscaffold_12	COCSADRAFT_173949	995514	997586	None	3866	321	19388	No_constitutive_exon_found_in_species
GACTTGTTCTGTGGCCTGTTTCCTGTCCTTTTTGCTGATGGGCGAAACAGTT	1008910	1009016	1008860	1008912	1	COCSAscaffold_12	COCSADRAFT_123486	1008062	1009393	None	3866	321	19388	No_constitutive_exon_found_in_species
TGACTTAAATTTTTTGGGTTTGCAAACTAACGAGTACATGGGGCACACAGAC	1075054	1075796	1075004	1075056	1	COCSAscaffold_12	COCSADRAFT_39356	1074508	1075796	None	3866	321	19388	No_constitutive_exon_found_in_species
GAATCTCATGGCATGCTATCCAGTCATGAGGCAATGCTGACACGGGACAGAC	84692	85037	85087	85035	-1	COCSAscaffold_13	COCSADRAFT_148886	83927	85413	None	3866	321	19388	No_constitutive_exon_found_in_species
TATACATATGCCCGCTCCGGTGGTAGGATAGAGATACTGACAAAGGGCAGAT	202503	203105	202453	202505	1	COCSAscaffold_13	COCSADRAFT_192660	199439	203105	None	3866	321	19388	No_constitutive_exon_found_in_species
CGCCAAATACACACACATACACCTGCATCGTCGGAACTAATATGGGGTAGAA	245127	245244	245077	245129	1	COCSAscaffold_13	COCSADRAFT_29133	244701	245244	None	3866	321	19388	No_constitutive_exon_found_in_species
CGTAAAGAATGCCATGTCTTGATGAAAATGATACTAACGCGCGGGTGAAGGC	264878	264898	264948	264896	-1	COCSAscaffold_13	COCSADRAFT_39549	263350	265198	None	3866	321	19388	No_constitutive_exon_found_in_species
TCCCCCGCCTGAACACAATACTCAAACACACACTGATACCTGGGATATAGGT	264295	264627	264677	264625	-1	COCSAscaffold_13	COCSADRAFT_39549	263350	265198	None	3866	321	19388	No_constitutive_exon_found_in_species
CGAGTGGGAGTGAGGAGAGGGGGAGGAGTGGGGGGCCGAAGGGTGGGGAGGG	453061	453272	453322	453270	-1	COCSAscaffold_13	COCSADRAFT_237072	453061	454157	None	3866	321	19388	No_constitutive_exon_found_in_species
TGATGGTCCTGTGTAGTGCCGCACAAGCCAGACGGCTAACAGCTGGGCAGGA	569605	569719	569769	569717	-1	COCSAscaffold_13	COCSADRAFT_39651	568726	570076	None	3866	321	19388	No_constitutive_exon_found_in_species
AAAAAACCCGGCTGAAAAAGGGCAACAATAAAACTGACATGGGGGGATAGAT	744908	745092	745142	745090	-1	COCSAscaffold_13	COCSADRAFT_124352	741346	749743	PKS8	3866	321	19388	No_constitutive_exon_found_in_species
TAAGTGAGGTGATTGTGATTTTTGAGATGCGGTTATTGATGCTGGGGTAGCG	751556	751603	751506	751558	1	COCSAscaffold_13	COCSADRAFT_149431	751267	753240	None	3866	321	19388	No_constitutive_exon_found_in_species
CGAAGTTGGAATTTGCTTTAAGGGCTTGGTGTTGACTTTTTGGGGTATAGAT	848499	848730	848449	848501	1	COCSAscaffold_13	COCSADRAFT_149531	847733	849254	None	3866	321	19388	No_constitutive_exon_found_in_species
TATCCTGGAGTGAAGCCTTCTACAATACAGATAGTCTGACTGGGACCAAGAT	901801	901915	901965	901913	-1	COCSAscaffold_13	COCSADRAFT_174400	899949	902339	None	3866	321	19388	No_constitutive_exon_found_in_species
CGCCCTCAATTATCCTGTGTACAATGTGCTAGGAACTAACGGGTTGGCAGGT	1149299	1150465	1150515	1150463	-1	COCSAscaffold_13	COCSADRAFT_39866	1149299	1150818	None	3866	321	19388	No_constitutive_exon_found_in_species
AGAAAAGCTTTGCACTCGACGACAGAACACATGCTGACAGGGAAAAAAAGGT	1254181	1254334	1254131	1254183	1	COCSAscaffold_13	COCSADRAFT_345356	1253760	1254873	None	3866	321	19388	No_constitutive_exon_found_in_species
GGTATGACGTGTGACCTATGAGAAGCAGGCAGCCTTGCTGACAGGGATAGAC	1344288	1344848	1344898	1344846	-1	COCSAscaffold_13	COCSADRAFT_240734	1344288	1346877	None	3866	321	19388	No_constitutive_exon_found_in_species
AGCTTGAGGGCGAGATTGCTGGATTGAAGACAGGAAGGGCAGCTCAAGAGTC	1349132	1349475	1349525	1349473	-1	COCSAscaffold_13	COCSADRAFT_240753	1349132	1351999	None	3866	321	19388	No_constitutive_exon_found_in_species
CTCAGTTCCTCGTATCTATGACCAATGCAAATATGCTAACAATTGGGCAGTA	31130	31166	31080	31132	1	COCSAscaffold_14	COCSADRAFT_345491	25362	31166	None	3866	321	19388	No_constitutive_exon_found_in_species
ATTTCTTCCGAGACATATTTTTTATTCAAAGCGCTAATATGCTAGGGCAGTA	69721	69893	69943	69891	-1	COCSAscaffold_14	COCSADRAFT_98651	69331	70198	None	3866	321	19388	No_constitutive_exon_found_in_species
TACCCATCTTACCACGGCTTATCTTTAGACGTCAACTAACGGCTGGGCAGAT	75010	76574	74960	75012	1	COCSAscaffold_14	COCSADRAFT_124944	73514	76574	None	3866	321	19388	No_constitutive_exon_found_in_species
TGCCTTCTTCTTCTTCTTCTTCTTCTTCTTCTGTAGAGGAAGGGGGGAAGGT	184786	185296	185346	185294	-1	COCSAscaffold_14	COCSADRAFT_98535	184786	185848	None	3866	321	19388	No_constitutive_exon_found_in_species
AATTCACAAATTCGAGTATATGAATGTTCATGGACTAACTGGGTGTATAGGA	404851	406279	406329	406277	-1	COCSAscaffold_14	COCSADRAFT_125188	404851	407088	None	3866	321	19388	No_constitutive_exon_found_in_species
GGTAGGTGTTTGTGCAACTTGAAACTGATTGAGAATGGGCTAATTGAGAGGA	447351	447964	448014	447962	-1	COCSAscaffold_14	COCSADRAFT_174714	445756	450033	None	3866	321	19388	No_constitutive_exon_found_in_species
AGATTGCTTGTGTGTAGGCAACAAAAAACATAAACTGACGGGTAGGGCAGCG	498517	498576	498626	498574	-1	COCSAscaffold_14	COCSADRAFT_125266	497292	499172	None	3866	321	19388	No_constitutive_exon_found_in_species
AGTGACTGAAGCCTTGGTTCATGGTTTTTTCTCGCTAATATGGGATACAGGC	727834	728974	729024	728972	-1	COCSAscaffold_14	COCSADRAFT_40180	727579	730581	None	3866	321	19388	No_constitutive_exon_found_in_species
AGAGCATGAGAAAGGGATTTGCTCAAGTGCAAATGCTAACAGGGGCACAGCA	748254	748266	748316	748264	-1	COCSAscaffold_14	COCSADRAFT_174830	748254	748565	None	3866	321	19388	No_constitutive_exon_found_in_species
CTGCCCTCTCCGAAACACTGCGGGGTCAACACGCTCACAATGGGATACAGAC	788132	788188	788082	788134	1	COCSAscaffold_14	COCSADRAFT_29782	787875	789780	None	3866	321	19388	No_constitutive_exon_found_in_species
CATATGGGGTTGCGCGCGGGTTTGGGGAGCTTGGCTAACAGTGAGGGCAGGT	833495	833531	833445	833497	1	COCSAscaffold_14	COCSADRAFT_40220	833168	833909	None	3866	321	19388	No_constitutive_exon_found_in_species
AGTTGAGAGAGAAAAGTACTATATGCAGTTACTGACCCATTGGGAAACAGCC	867690	867875	867640	867692	1	COCSAscaffold_14	COCSADRAFT_345880	867302	867875	None	3866	321	19388	No_constitutive_exon_found_in_species
ATCCTTGGATTCCTTCTATTAAAGAATTAGAGAAGGAACGGGAAGAGAAGGA	921514	922012	921464	921516	1	COCSAscaffold_14	COCSADRAFT_99093	920467	922012	None	3866	321	19388	No_constitutive_exon_found_in_species
GGTTAAGTGGCAAGAATAGCCCGAGAGCTATAACACTTGGGAACCTGAAGGA	1089963	1090215	1090265	1090213	-1	COCSAscaffold_14	COCSADRAFT_40288	1089963	1090414	None	3866	321	19388	No_constitutive_exon_found_in_species
ATATACGAAAGAAAATAGCAAGGGCTAACATGACTGGGAAAAATCGATAGTC	1113512	1113613	1113663	1113611	-1	COCSAscaffold_14	COCSADRAFT_59348	1113512	1113866	None	3866	321	19388	No_constitutive_exon_found_in_species
TGGCCGAGGGCATCGGCTCATATGACGCAAACGCTAACGGGACGACATAGAG	136445	136492	136395	136447	1	COCSAscaffold_15	COCSADRAFT_246501	136259	137437	None	3866	321	19388	No_constitutive_exon_found_in_species
CCGATGGAGTGGATGGAGAAGGCTGATGCGATTGTGTTTGGGGAGATTAGAC	164037	164243	163987	164039	1	COCSAscaffold_15	COCSADRAFT_151036	163419	166000	None	3866	321	19388	No_constitutive_exon_found_in_species
ATGAATTTTGAGATGTAGAAGAATTTGCTTTCGTTTGGTGCGGGCACAAGGA	536910	536929	536860	536912	1	COCSAscaffold_15	COCSADRAFT_175111	535354	537172	None	3866	321	19388	No_constitutive_exon_found_in_species
AAAGGTTGCGATGCAAGACCAGTGAGCCACGGCGCTAACCAAGAGGGCAGAT	595445	595517	595395	595447	1	COCSAscaffold_15	COCSADRAFT_193492	594733	599091	None	3866	321	19388	No_constitutive_exon_found_in_species
CCACAACCACACCCTCCTACGCTTTCGCTCGACACTAACACACGGGATAGGA	608035	608169	607985	608037	1	COCSAscaffold_15	COCSADRAFT_40479	607252	610964	None	3866	321	19388	No_constitutive_exon_found_in_species
TCGGGCGGAAGACTGAAGGCGAACATTAGGCTAATAGATTGGGGATATAGGT	615395	615470	615520	615468	-1	COCSAscaffold_15	COCSADRAFT_100113	615081	615739	None	3866	321	19388	No_constitutive_exon_found_in_species
GGTACATTACCCAATGTTCATCTGCATGAAGTCATCTCACTGGGAAATAGAA	700595	701822	700545	700597	1	COCSAscaffold_15	COCSADRAFT_100311	700217	701822	None	3866	321	19388	No_constitutive_exon_found_in_species
GCGCCTGCGACCCCTTCTTTGCCCCACAACAACTAACGAGGGAACTATAGAT	704065	704124	704015	704067	1	COCSAscaffold_15	COCSADRAFT_40508	703482	705266	None	3866	321	19388	No_constitutive_exon_found_in_species
GAGAGGGGAAGGTGGGGGAGGAGGAGGAGGAGAAGAAGAAGAGGGGGAAGGG	912411	912870	912920	912868	-1	COCSAscaffold_15	COCSADRAFT_126493	912411	913438	None	3866	321	19388	No_constitutive_exon_found_in_species
TTTCCTCGATGTTGGAAAAGCTGTATGCTAAAATACAAGGGATAATGTAGAT	1001223	1002302	1002352	1002300	-1	COCSAscaffold_15	COCSADRAFT_40624	1001223	1002830	None	3866	321	19388	No_constitutive_exon_found_in_species
ATGAGAGAGAGAGAGAGAGAGGGAACGAGGGTTGTAAGCTAACGAGGGAGTA	1184146	1184173	1184223	1184171	-1	COCSAscaffold_15	COCSADRAFT_99618	1182558	1186079	None	3866	321	19388	No_constitutive_exon_found_in_species
TGCTACATGGTATGGATAGCGCCTATCATTTGTATGACTGGGTGCTAAAGTC	47436	48478	48528	48476	-1	COCSAscaffold_16	COCSADRAFT_30309	47436	49503	None	3866	321	19388	No_constitutive_exon_found_in_species
TATGTCGTGTGTGCAGTGAGTGTGTGATGGGCATGGCTAACTGGGAACAGAG	97532	98053	97482	97534	1	COCSAscaffold_16	COCSADRAFT_101310	97444	98053	None	3866	321	19388	No_constitutive_exon_found_in_species
GCAAGTAACGTAGGCGCCTAGACTTGAGCGATATACTGACGGGACGGTAGTG	138894	139634	139684	139632	-1	COCSAscaffold_16	COCSADRAFT_175408	138894	140645	None	3866	321	19388	No_constitutive_exon_found_in_species
GCGTGTTTGATTGTGCTTTTTGCGTGAGTGTGAGACTGATACGCGGGTAGCT	482361	482524	482574	482522	-1	COCSAscaffold_16	COCSADRAFT_175488	482361	483127	None	3866	321	19388	No_constitutive_exon_found_in_species
GAGCGGAAAAGTGCATGTAGTAGTTTCTTTTATGACTAATCAGGGCGTAGGT	522128	522765	522815	522763	-1	COCSAscaffold_16	COCSADRAFT_184896	521186	526547	None	3866	321	19388	No_constitutive_exon_found_in_species
ACGGCGACCTGATGCACCAGAGCTATTGTCCCTGTTGGGAATACGGCGAGTC	536335	536931	536285	536337	1	COCSAscaffold_16	COCSADRAFT_347253	535904	536931	None	3866	321	19388	No_constitutive_exon_found_in_species
CGCTCAAAAAGCGAACAGTATCGACGTGGATATGCTGATGATGGGGAAAGGT	769699	769936	769649	769701	1	COCSAscaffold_16	COCSADRAFT_100696	769077	770585	None	3866	321	19388	No_constitutive_exon_found_in_species
AAGGCAAGGAAGGTAAGGTCAGAGTGGCGCTGGCTGTAGACAGAGGGCAGGC	803405	803680	803355	803407	1	COCSAscaffold_16	COCSADRAFT_347387	802849	803949	None	3866	321	19388	No_constitutive_exon_found_in_species
TGCCCCTCATCTGAACTGGCCATCAAGGTACATGGCTAAAATGGGAACAGAT	889449	890508	889399	889451	1	COCSAscaffold_16	COCSADRAFT_40944	889102	890508	None	3866	321	19388	No_constitutive_exon_found_in_species
GTATACTGCCCAATACTACGCGTCAGGGTGTCGCTGATGGGATAATATAGTA	29519	30166	30216	30164	-1	COCSAscaffold_17	COCSADRAFT_193940	29519	30705	None	3866	321	19388	No_constitutive_exon_found_in_species
TCCTTCTGGGATGAAGTTGGGGGGTGTCCAGAGCTAATGAGGGTGAATAGGG	81406	81515	81356	81408	1	COCSAscaffold_17	COCSADRAFT_101937	81009	81515	None	3866	321	19388	No_constitutive_exon_found_in_species
CGTCTTTGCGTGGAAGGAAAAATTGGACTGACCACCGATCTCGAGGGTAGCT	89166	89331	89381	89329	-1	COCSAscaffold_17	COCSADRAFT_102000	88412	89821	None	3866	321	19388	No_constitutive_exon_found_in_species
TGTTCGGTCTTTGATAATGATTGGAAGCGCCACTGCTAACATGGGGCTAGAG	196009	196504	195959	196011	1	COCSAscaffold_17	COCSADRAFT_255827	195447	197728	None	3866	321	19388	No_constitutive_exon_found_in_species
AAATCACGTATCAATCATCCTCGACGTATACTTATTTCTGGGGGTGCTAGTA	216011	216685	216735	216683	-1	COCSAscaffold_17	COCSADRAFT_255926	214655	217188	None	3866	321	19388	No_constitutive_exon_found_in_species
CCTGAAGATGGGGGAGGGGCGGACCAAGCAGGAACTAATGAATTGGGCAGAA	239890	239968	240018	239966	-1	COCSAscaffold_17	COCSADRAFT_102217	239890	240242	None	3866	321	19388	No_constitutive_exon_found_in_species
CCAGACTCCCCATTCGCAAAGAAGCCGCCTGCTAACAACCGGGCGCATAGAA	266056	266084	266134	266082	-1	COCSAscaffold_17	COCSADRAFT_127678	264556	266479	None	3866	321	19388	No_constitutive_exon_found_in_species
CGACACAACAAGGGCGAAAAAAACAAATACTGACTTTTTTTGGGAAATAGAT	301748	302586	302636	302584	-1	COCSAscaffold_17	COCSADRAFT_102218	301748	303468	None	3866	321	19388	No_constitutive_exon_found_in_species
AACACCATGATGTAAGGGAACGTTTCGGCTAATTGCTCGGGGATCAACAGTT	386199	386959	386149	386201	1	COCSAscaffold_17	COCSADRAFT_102003	385668	387149	None	3866	321	19388	No_constitutive_exon_found_in_species
GTGAGTGTCGGGTGACTCATCAGCCATACAGCGACTGACGAACCGGGCAGGT	577034	577260	576984	577036	1	COCSAscaffold_17	COCSADRAFT_101412	576159	577260	None	3866	321	19388	No_constitutive_exon_found_in_species
TACAGATACATCTTGTAGTCGTACGTGTTGTCTAACAAGGGATAATGTAGTT	691004	691562	691612	691560	-1	COCSAscaffold_17	COCSADRAFT_128025	690351	692297	None	3866	321	19388	No_constitutive_exon_found_in_species
CGTGTCCACGTCCCTACCCCTACCCTTCCTTACTAAGAGCTGGGAAACAGGA	698965	699109	699159	699107	-1	COCSAscaffold_17	COCSADRAFT_164934	697102	699271	None	3866	321	19388	No_constitutive_exon_found_in_species
AGATCGATAACCAGATCTAAAAAATCAAAATCATTAATGGGATGCGACAGCC	716707	717666	716657	716709	1	COCSAscaffold_17	COCSADRAFT_153097	716539	718790	None	3866	321	19388	No_constitutive_exon_found_in_species
GATTTAATTGCCGAATTGATGTGCAGTCGCTGATGTAAGTGGGATAATAGCA	861586	861971	861536	861588	1	COCSAscaffold_17	COCSADRAFT_258690	860719	861971	None	3866	321	19388	No_constitutive_exon_found_in_species
TCAGATCCCAAGAGTAATGCGGACGAAAAAAAGCTAATAAAGGGGACTAGGA	875706	875999	876049	875997	-1	COCSAscaffold_17	COCSADRAFT_258756	875706	878086	None	3866	321	19388	No_constitutive_exon_found_in_species
GGTACCTATGCTAAAACAACGCGGGCTGTACACCCACGAGGGCTGTGAAGGA	917235	917541	917185	917237	1	COCSAscaffold_17	COCSADRAFT_194200	916901	917541	None	3866	321	19388	No_constitutive_exon_found_in_species
CGTCATCTGCCCTTGTTCTCCTATGCTACAATAAGCTGACTGGTGGGTAGCG	934116	934523	934573	934521	-1	COCSAscaffold_17	COCSADRAFT_41309	934116	935497	None	3866	321	19388	No_constitutive_exon_found_in_species
GTTGACGCAGGAAGAACGATGTCACACTCTTTGCTAACGGGGTGAAATAGAT	9490	9511	9440	9492	1	COCSAscaffold_18	COCSADRAFT_30935	9413	10833	None	3866	321	19388	No_constitutive_exon_found_in_species
GGCTACGCATCTAGCCTGCACCCTATCTAACACATACTGCGGGTGGACAGAT	60570	61333	61383	61331	-1	COCSAscaffold_18	COCSADRAFT_185347	60570	61943	None	3866	321	19388	No_constitutive_exon_found_in_species
TGACGACACAGTCTGTAACCACAGGAAGATCATTGCTGACGGGAACATAGGC	145401	145516	145566	145514	-1	COCSAscaffold_18	COCSADRAFT_128373	143874	145983	None	3866	321	19388	No_constitutive_exon_found_in_species
AGATGCTTCGAATGCGGGTTTGAAGCGCAAATCGCTGACTCTGGGAAAAGTC	229593	229666	229716	229664	-1	COCSAscaffold_18	COCSADRAFT_41417	228587	229877	None	3866	321	19388	No_constitutive_exon_found_in_species
TGTAGGTTGAACGCCATGTCCATCTTCTCTTCCGCTGACGTGGGTAATAGTT	279690	280128	280178	280126	-1	COCSAscaffold_18	COCSADRAFT_165126	278228	280719	None	3866	321	19388	No_constitutive_exon_found_in_species
CCCCTTCCCCTCCCCCGTCTTTCCATGTAGAAGTGGCTAATACAGGGCAGAA	441311	441737	441261	441313	1	COCSAscaffold_18	COCSADRAFT_176175	440431	441737	None	3866	321	19388	No_constitutive_exon_found_in_species
CTCTTGTGTACGAGCTTTGAGATTCTGACGTTGATGCTCATGATGGGTAGGA	453124	454460	454510	454458	-1	COCSAscaffold_18	COCSADRAFT_261831	451696	455254	None	3866	321	19388	No_constitutive_exon_found_in_species
CGGGTATGGAAAATGGGTGGGATGAAGGGAGAGCTGATGGTGGGAACTAGGA	712855	713316	712805	712857	1	COCSAscaffold_18	COCSADRAFT_41596	711907	713988	None	3866	321	19388	No_constitutive_exon_found_in_species
TCAGGAAAGACGATAAAAAGGCATTAGGGCTAACTGTTATGGGATTACAGCG	874472	874566	874422	874474	1	COCSAscaffold_18	COCSADRAFT_348605	872893	874764	None	3866	321	19388	No_constitutive_exon_found_in_species
AAGTGCTACGTACACCTTTCCGACGTATTAATAAAGAATGGGAAAACTAGCG	886526	887055	886476	886528	1	COCSAscaffold_18	COCSADRAFT_185583	885691	887055	None	3866	321	19388	No_constitutive_exon_found_in_species
TTTGGTGAAGGGGAGAGGGAGAGAGACAGTGTGTGCTAACGGGGGAACAGGA	209782	210055	209732	209784	1	COCSAscaffold_19	COCSADRAFT_348774	208654	210055	None	3866	321	19388	No_constitutive_exon_found_in_species
CTTTTCAACCTTTTACGTTTTACGTGGGTAATGTGCTGATTGGGATACAGGG	231426	231712	231376	231428	1	COCSAscaffold_19	COCSADRAFT_185645	229622	231712	None	3866	321	19388	No_constitutive_exon_found_in_species
GAGGGGATGCAAGTGGAAAGAAAGAGAAAGGTAACTAACGGGGGCATTAGAT	243878	244002	244052	244000	-1	COCSAscaffold_19	COCSADRAFT_129140	242299	244581	None	3866	321	19388	No_constitutive_exon_found_in_species
CCCCTTGGATTTCCAACTGCTTGGAGGAGATGAGATGCTGACGGGAATAGTT	270624	270744	270794	270742	-1	COCSAscaffold_19	COCSADRAFT_154191	268723	270926	None	3866	321	19388	No_constitutive_exon_found_in_species
GGCATAATTTTCACATTGTGTTCGGCAGTCCGGCGCTAATCGGGTGGCAGCT	464406	464541	464356	464408	1	COCSAscaffold_19	COCSADRAFT_41790	464240	465114	None	3866	321	19388	No_constitutive_exon_found_in_species
AGGTATGTAGCGCAATTCTGGTATAGCATTCTCATCTGACAAGGGTTCAGAT	489378	490502	490552	490500	-1	COCSAscaffold_19	COCSADRAFT_154374	489378	491540	None	3866	321	19388	No_constitutive_exon_found_in_species
CCTATTACTGGGTGCAGGCGTGTGTGTATTACCATACATGGGGTAAAAAGGA	622041	622186	622236	622184	-1	COCSAscaffold_19	COCSADRAFT_31437	621743	622337	None	3866	321	19388	No_constitutive_exon_found_in_species
GTATGCACCATCGAATCTCCACGCTTACAACGGCACTAACACGTGGGCAGCT	668612	668781	668562	668614	1	COCSAscaffold_19	COCSADRAFT_266038	668121	671182	None	3866	321	19388	No_constitutive_exon_found_in_species
GGTGAGTAAGCCCTGATTGGTCATTGTTTCTAGAACTGATTGGGAAACAGTT	133900	134123	134173	134121	-1	COCSAscaffold_20	COCSADRAFT_154619	132649	134397	None	3866	321	19388	No_constitutive_exon_found_in_species
TAAACACATCGCCCCTATTCTATGTTACGCACATGGCTAACGGGAAATAGTT	203261	203803	203211	203263	1	COCSAscaffold_20	COCSADRAFT_279042	199450	203803	None	3866	321	19388	No_constitutive_exon_found_in_species
TAAGTGCACCACGAGAGTTTTATGGTAAAGTACATACTAACTGGGTGAAGGC	215348	216260	215298	215350	1	COCSAscaffold_20	COCSADRAFT_204388	214529	216260	None	3866	321	19388	No_constitutive_exon_found_in_species
GTAGGCGCTATACGTCCCTGTACGAGGAACGAGTACTAGGGTACACAAAGCC	277379	277873	277923	277871	-1	COCSAscaffold_20	COCSADRAFT_41922	277379	279157	None	3866	321	19388	No_constitutive_exon_found_in_species
GTGCCGTTACGTGGTCCATCACAATGCACTCGCATGCTGACAGGGTATAGCT	20803	20947	20997	20945	-1	COCSAscaffold_21	COCSADRAFT_41966	20305	21646	None	3866	321	19388	No_constitutive_exon_found_in_species
GCTTGCTCCCATGGCAGGGTGAGCGAAGCACTGGGCTGACGGGCACACAGAA	27889	28046	27839	27891	1	COCSAscaffold_21	COCSADRAFT_129791	27631	30371	None	3866	321	19388	No_constitutive_exon_found_in_species
AGGTTTCATCTTATAGAATCCTGAAAGCTAATTCTCCTGGGTTGATAAAGAC	19517	20070	19467	19519	1	COCSAscaffold_22	COCSADRAFT_42022	18523	20070	None	3866	321	19388	No_constitutive_exon_found_in_species
TCTTACCCTTTTTGCATCAATAAGTTATTTCTTGCTAACCTGTGGGATAGAG	55113	55193	55063	55115	1	COCSAscaffold_22	COCSADRAFT_176750	53392	55193	None	3866	321	19388	No_constitutive_exon_found_in_species
ATGGTGGGTCTGGCACGGGAGGGTGCGCACCGAGGCTAACGCGGGGCTAGGT	55949	56023	55899	55951	1	COCSAscaffold_24	COCSADRAFT_31716	55899	59910	None	3866	321	19388	No_constitutive_exon_found_in_species
TCGATGTAAGCTTGTTTTGTGATGACTCTGGTACATGCTAAGGGAAACAGGT	4039	4071	4121	4069	-1	COCSAscaffold_28	COCSADRAFT_185962	1555	4217	None	3866	321	19388	No_constitutive_exon_found_in_species
GTAAGTCAATTAATCAACAAGTGCACCATGTAGGCTTATGTGTGGGACAGGC	2699	2931	2981	2929	-1	COCSAscaffold_28	COCSADRAFT_185962	1555	4217	None	3866	321	19388	No_constitutive_exon_found_in_species
GTCCCTTTCTTCTCTTTCCGTACGGCTCGTGGGTTAATTGGGTTTAGGAGGA	5054	5513	5563	5511	-1	COCSAscaffold_38	COCSADRAFT_104549	5054	5846	None	3866	321	19388	No_constitutive_exon_found_in_species
