# Supplementary material for: Widespread Separation of the Polypyrimidine Tract From 3′ AG by G Tracts in Association With Alternative Exons in Metazoa and Plants
Source: Front Genet. 2019 Jan 14;9:741. doi: 10.3389/fgene.2018.00741 (PMC6339879; doi:10.3389/fgene.2018.00741)
Supplement: DATA FILE S1 — Sequences of REPAG 3′ SS from each species of fungi. [file Data_Sheet_1.zip › Supplementary data 1/Fungi_Release38_cryptococcus_gattii_wm276.txt]

REPA_GGG_Sequence	Exon_Start	Exon_End	Pos_-50	Pos_+2	Strand	Chromosome	GeneID	Gene_Start	Gene_End	Gene_Name	Number_of_REPAs	Number_of_REPAs_has_GGG	Number_of_Intron(Intra_genic_Region)	Upstream_Constitutive_Exon
CCATCAGAGTATTTTTTTTTTTCAGAGCTGATCGAGTGATTAACGGGTAGTG	23170	23320	23120	23172	1	A	CGB_A0070W	22187	24551	None	6132	769	33102	No_constitutive_exon_found_in_species
CCTTGTGGAGTCTCGTGTCGCCTCGTGGACTGATATTGGGATGGTGATAGGG	33778	33855	33905	33853	-1	A	CGB_A0120C	33000	34868	None	6132	769	33102	No_constitutive_exon_found_in_species
GTCTTTCCCTCTTCCCTCCGTAACGATGGCTGATGTGATATGGGATACAGGG	33370	33724	33774	33722	-1	A	CGB_A0120C	33000	34868	None	6132	769	33102	No_constitutive_exon_found_in_species
TTTGTTCTCTTCTTTTTCCATTGGTTTCAAAAAGCTGAACATTAGGGAAGAT	62649	62867	62599	62651	1	A	CGB_A0240W	62020	65153	None	6132	769	33102	No_constitutive_exon_found_in_species
TCCTCTCTTATTCCCTGCTGATGTTAAGAATGTGTGGGGGGGTATGGTAGAA	85141	85200	85250	85198	-1	A	CGB_A0310C	84640	86056	None	6132	769	33102	No_constitutive_exon_found_in_species
TTCTCTCTCTCAAATCAAACCGTCGTGCTGATGTCGGGAATGAAAACTAGGC	110186	110315	110136	110188	1	A	CGB_A0440W	108065	110764	None	6132	769	33102	No_constitutive_exon_found_in_species
TTCCTTCTTCCAACCAAGTATGGGTGCTAAGTAAGCTCCGGGAAAACTAGCA	138443	138602	138652	138600	-1	A	CGB_A0560C	137510	140947	None	6132	769	33102	No_constitutive_exon_found_in_species
CTAAATCTCGATATCTGATGGGAAGCAACTGACGCTTGAGGGAAATGTAGAC	137510	137753	137803	137751	-1	A	CGB_A0560C	137510	140947	None	6132	769	33102	No_constitutive_exon_found_in_species
CCAAGGCAAGGCCGGGAATTCTAGCGAGTGATAACGGAGGTGGGAGCAAGTC	149567	149705	149755	149703	-1	A	CGB_A0610C	149567	152235	None	6132	769	33102	No_constitutive_exon_found_in_species
GTATGCTTTCCCTCCACGCCATCCTGAACGAAAGCTAACTGGGAAAAAAGAT	158890	159097	159147	159095	-1	A	CGB_A0630C	157283	160497	None	6132	769	33102	No_constitutive_exon_found_in_species
GTCTACATGACCGTTTCTTGCTGTGCTTGACAACGCTGAAAGGGATACAGAT	176350	176521	176300	176352	1	A	CGB_A0690W	174083	177456	None	6132	769	33102	No_constitutive_exon_found_in_species
TTCGTCAATATCACATTTGCTTTGGTCACTGACGAGACGAGGGACGGTAGAA	189225	189330	189380	189328	-1	A	CGB_A0730C	187155	190446	None	6132	769	33102	No_constitutive_exon_found_in_species
GTTATTCTTGGATGTGAACATTATTTCATAAACTGACTGGGAAATTATAGGC	210971	211074	210921	210973	1	A	CGB_A1040W	209636	211170	None	6132	769	33102	No_constitutive_exon_found_in_species
AGGTATGCTATGGTATATCACCTGCTTTATCAGTACTGACACAGGGGAAGAC	259656	259730	259606	259658	1	A	CGB_A1250W	258904	261030	None	6132	769	33102	No_constitutive_exon_found_in_species
AGCAGGCAACTGGAGCGGGGATCAAGCCAAAGGTGAAATAAGTGAGGGAGAG	264397	264492	264347	264399	1	A	CGB_A1260W	263006	266382	None	6132	769	33102	No_constitutive_exon_found_in_species
GGAATCTTGTCGATGGATGGATGGATAATGCTGACATAAGGGCGACGTAGTG	270787	270836	270737	270789	1	A	CGB_A1300W	270528	272007	None	6132	769	33102	No_constitutive_exon_found_in_species
GTAGTGAATAAATGGCTGTAATCAATGCTAATGAGCTGTTGGGGGAATAGAC	271786	271893	271736	271788	1	A	CGB_A1300W	270528	272007	None	6132	769	33102	No_constitutive_exon_found_in_species
GAATGCTTTGTCTGCTGATGAGGAGGCCAATGCTGATTCAGGGAGAATAGCA	275078	275105	275028	275080	1	A	CGB_A1320W	274410	276725	None	6132	769	33102	No_constitutive_exon_found_in_species
AGGTGATTGCAACGCCAAGTATGACCTACGAGACGACTGATTGGGGATAGGG	350644	350716	350766	350714	-1	A	CGB_A1670C	349789	351869	None	6132	769	33102	No_constitutive_exon_found_in_species
CGTAAGCATGAAGAGCAGGATCTGCATTGCAATGTACTGACAACGGGCAGGC	384747	384881	384697	384749	1	A	CGB_A1780W	382799	385783	None	6132	769	33102	No_constitutive_exon_found_in_species
AAACAGGGTAGCTTAGGCGAAAGTGGATTGACGCCAATGCGGGTGAATAGGC	394234	394362	394184	394236	1	A	CGB_A1830W	393945	394458	None	6132	769	33102	No_constitutive_exon_found_in_species
TCTTATCTCCTTGATGGTTGGGGAAAACTTGCTGACGTTTGGGATCATAGCT	428932	429293	429343	429291	-1	A	CGB_A2120C	428591	430436	None	6132	769	33102	No_constitutive_exon_found_in_species
AGTGTGTGTCAGTGTATTCTTTTGGGGTTCAGCTAATGGGAACGGGATAGAT	455187	455243	455137	455189	1	A	CGB_A2210W	452265	456918	None	6132	769	33102	No_constitutive_exon_found_in_species
CTTTTTCAGGCGAGCAGGGTCCATTACTTACATTTGAATTGGGAACGCAGTC	564349	565135	564299	564351	1	A	CGB_A2650W	562559	565135	None	6132	769	33102	No_constitutive_exon_found_in_species
AGTGTCTCTATAGACTGAATGGATTGGCAAAAGCTCATGGGGCATGCAAGAT	576509	576515	576459	576511	1	A	CGB_A2710W	575494	576515	None	6132	769	33102	No_constitutive_exon_found_in_species
GCCCCATCAGATTATCTCACTCACTTTTAGTGATTTGGGGGGGTGATTAGCT	601236	601282	601332	601280	-1	A	CGB_A3020C	599655	603038	None	6132	769	33102	No_constitutive_exon_found_in_species
TGTAACACAACAAGGGTCCGATGTACAATTGCTGACGACGGGGCATATAGGT	684795	684918	684745	684797	1	A	CGB_A3340W	684582	686501	None	6132	769	33102	No_constitutive_exon_found_in_species
TCGCATGGATGTGAGTGCCAGTCGTTTAAATCATCGCTTACAATGGGTAGAC	692251	692639	692201	692253	1	A	CGB_A3370W	690932	693027	None	6132	769	33102	No_constitutive_exon_found_in_species
AGAGGATCGCTTGCGCCCACAAGTGTATTGATCTCGTGATTTGGGAGTAGCC	698319	698390	698269	698321	1	A	CGB_A3400W	698102	699868	None	6132	769	33102	No_constitutive_exon_found_in_species
ATCTCTTTATCTAGACATTTTAAAAGGTGTAAATACTGAGGGAAAATCAGCG	752632	752776	752582	752634	1	A	CGB_A3500W	752058	753282	None	6132	769	33102	No_constitutive_exon_found_in_species
TGATTTCCGAGTATGCACCCTGTCGCAAGAAATTAATGTGGGATGGGCAGCT	829829	829951	830001	829949	-1	A	CGB_A4160C	829435	830373	None	6132	769	33102	No_constitutive_exon_found_in_species
CGCATTCTCTTCACCTTTTTTGAGACTTAACGCTGACCACTCGGGCAAAGTG	846400	846534	846350	846402	1	A	CGB_A4230W	845085	846534	None	6132	769	33102	No_constitutive_exon_found_in_species
CGTTCGTGAAAACTAAAGATACTTAACGGCACTGATAAGGGAATGTGCAGAC	858748	858835	858885	858833	-1	A	CGB_A4280C	858503	859972	None	6132	769	33102	No_constitutive_exon_found_in_species
GCAGCTAACTGTCTTGTCGTCCTCTTTGGTCATGCTCACCCTGGGAATAGAC	866268	866649	866218	866270	1	A	CGB_A4320W	865552	866649	None	6132	769	33102	No_constitutive_exon_found_in_species
CGAGATAACTCCGTCATAGTAGTGTGCCAAAAATGACCGAAGGGACGTAGGA	945243	945417	945467	945415	-1	A	CGB_A4640C	944945	945719	None	6132	769	33102	No_constitutive_exon_found_in_species
CTGCCATCTGCCTCTATGGTAGAATACAATAATTGACCATGGGATGCTAGGC	980958	981091	981141	981089	-1	A	CGB_A4820C	980799	982492	None	6132	769	33102	No_constitutive_exon_found_in_species
TACGTTCTAGGTTTAGCTTCAACTTTTCCATAGCTAACAGGGAAGAATAGGC	995692	995970	996020	995968	-1	A	CGB_A5010C	995190	996921	None	6132	769	33102	No_constitutive_exon_found_in_species
TAAGCCACCTTGTTGTCAAGCTTTTATACCTCGCAACTGACAGGGCACAGTC	1010759	1010869	1010709	1010761	1	A	CGB_A5070W	1009269	1011254	None	6132	769	33102	No_constitutive_exon_found_in_species
GGCCCAGCTCATGTCTTCTGTTAGCGAACAATGTTGATAGGGGAGTTTAGGG	1049750	1049790	1049700	1049752	1	A	CGB_A5280W	1048958	1049790	None	6132	769	33102	No_constitutive_exon_found_in_species
TACAGTATCAATAATGGGAGTATCGATGATTGACAAAACTTGGGAAACAGAA	1125099	1125211	1125049	1125101	1	A	CGB_A5540W	1120851	1125211	None	6132	769	33102	No_constitutive_exon_found_in_species
AGGTTTTTAACGAAGATACTTTTTAATTAGCATTTATTTACGGGCAACAGGG	1136700	1136736	1136786	1136734	-1	A	CGB_A5580C	1133831	1137851	None	6132	769	33102	No_constitutive_exon_found_in_species
CCAGTATATCCTCGATGTACGTGCTTAGCAGACTTGCAATGGGCTGGCAGGC	1220972	1221291	1221341	1221289	-1	A	CGB_A6120C	1219850	1223159	None	6132	769	33102	No_constitutive_exon_found_in_species
AAGTTACCTGATCATGCCAGAGAAGGTGGCTTACAAATCTGGTGGGATAGGA	1228718	1228782	1228832	1228780	-1	A	CGB_A6140C	1227011	1228990	None	6132	769	33102	No_constitutive_exon_found_in_species
GTCTTGTTTTGTGTCAAGCAGGTACCGAAGGTATACTGATCGGGGATCAGTG	1270618	1270681	1270731	1270679	-1	A	CGB_A6310C	1269695	1271352	None	6132	769	33102	No_constitutive_exon_found_in_species
CCCAGAGCGAGATTGAAAGTTTGCAAAACTGACGAGATGGGCGCGAGCAGGC	1417831	1418195	1418245	1418193	-1	A	CGB_A7100C	1417831	1421260	None	6132	769	33102	No_constitutive_exon_found_in_species
GTTGCCGTGATGCTCGGGGGCAAAGGAACTGATGGGGCCCAAAGTGGGAGTG	1440900	1441003	1440850	1440902	1	A	CGB_A7190W	1439790	1442511	None	6132	769	33102	No_constitutive_exon_found_in_species
TAATATTTCTCAGCATTATTCGGGTCTGTACTGATATGGGAGGTTTAAAGTT	1474359	1476043	1476093	1476041	-1	A	CGB_A7320C	1474359	1476191	None	6132	769	33102	No_constitutive_exon_found_in_species
TTTATCCTTGGCTATAGGGTTTCTTCAAGGTTCGGGCTAAAGGGTAGCAGTT	1491772	1491875	1491722	1491774	1	A	CGB_A7390W	1490581	1494007	None	6132	769	33102	No_constitutive_exon_found_in_species
GCCTGTGAGTCTAGTTTTTAGCGTTTTCATTAGCTAAAATTAGGGTCAAGAT	1498707	1498723	1498657	1498709	1	A	CGB_A7410W	1498177	1504274	None	6132	769	33102	No_constitutive_exon_found_in_species
CTCGCCTCTCTCGCTCGTAATGTTGAACTGTCCTAATTGCTGGGCAATAGGG	1499574	1499771	1499524	1499576	1	A	CGB_A7410W	1498177	1504274	None	6132	769	33102	No_constitutive_exon_found_in_species
GTCTTGATCCTCCACTGGCGACCAAGTATACTGATTGCTGTATGGGTAAGAT	1503659	1503772	1503609	1503661	1	A	CGB_A7410W	1498177	1504274	None	6132	769	33102	No_constitutive_exon_found_in_species
CCCCAAAGAGTAGTGTGCATCTTCCCGAGAGCGGCGCTGAATGGGAAAAGAA	1512984	1513068	1513118	1513066	-1	A	CGB_A7450C	1512311	1513440	None	6132	769	33102	No_constitutive_exon_found_in_species
ATCAGCCCGCAAATTGGTGGCGCAAAGCATGGTGGCTAATGGGTATGTAGCG	1564677	1564780	1564627	1564679	1	A	CGB_A7620W	1564491	1566653	None	6132	769	33102	No_constitutive_exon_found_in_species
TGGCTATCCGCTTTTCTTCCATCCTCGAAAGCATGCTGACGAACGGGTAGTT	1566030	1566126	1565980	1566032	1	A	CGB_A7620W	1564491	1566653	None	6132	769	33102	No_constitutive_exon_found_in_species
GTGAGTGTTGCATACGAGATGGTTGAGAAATGTACTGATGGGAGTGTCAGGT	1598387	1599606	1599656	1599604	-1	A	CGB_A8060C	1597710	1600518	None	6132	769	33102	No_constitutive_exon_found_in_species
TACTCCAGTGTTTTTTTGGTTTGGTTCAGGAAAAATGACTTTGGGAATAGGA	1604001	1604146	1603951	1604003	1	A	CGB_A8080W	1603834	1605297	None	6132	769	33102	No_constitutive_exon_found_in_species
GTATTTGTCTTTGGAATTGGAAGATTTTTTCACTGACTTTGGGCCGGTAGGT	1617152	1617391	1617441	1617389	-1	A	CGB_A8140C	1616097	1618242	None	6132	769	33102	No_constitutive_exon_found_in_species
TACTTTCTTCTGCCATTCATAAAGGCTCGAAAACTCAGTGCGCGGGATAGGT	1620110	1620340	1620390	1620338	-1	A	CGB_A8150C	1620110	1621876	None	6132	769	33102	No_constitutive_exon_found_in_species
GTCCATTATTTTCTCCCTTCCAACAGAACAGAAGCTGAACAGTGGGTCAGTG	1623820	1623886	1623936	1623884	-1	A	CGB_A8160C	1622681	1625116	None	6132	769	33102	No_constitutive_exon_found_in_species
TGGTGGGTATACAAAGTTCTAAATCGAAATAAGCTGACTGGGGTAACCAGAA	1630505	1630704	1630455	1630507	1	A	CGB_A8170W	1626830	1632889	None	6132	769	33102	No_constitutive_exon_found_in_species
TATATGCGCATATGTAGCCGGAGTTCATACTAAATGATTATTAGGGAAAGTA	1652459	1652680	1652730	1652678	-1	A	CGB_A8250C	1650303	1653641	None	6132	769	33102	No_constitutive_exon_found_in_species
GTAAGTCCATACCATCTAGTACAACGTCGACGGAGCTGACGATTGGGTAGAT	1671980	1672088	1671930	1671982	1	A	CGB_A8300W	1670852	1672800	None	6132	769	33102	No_constitutive_exon_found_in_species
GTTGCACTTCGAAATGTACTGTTATCAGAGTGACTAAACTGTGGGTACAGAG	1701674	1701719	1701624	1701676	1	A	CGB_A8400W	1700273	1701719	None	6132	769	33102	No_constitutive_exon_found_in_species
TTGTGAGCTTGTCTTTCTCTCCAATTGAACCATTGCTGATGGGATGTCAGAT	1741375	1741608	1741658	1741606	-1	A	CGB_A8550C	1741135	1743507	None	6132	769	33102	No_constitutive_exon_found_in_species
TTGCGTTGCGGCGACATCCGTTGTTGAATGCGCGCTGATCGGGTTGCAAGCA	1770263	1771025	1770213	1770265	1	A	CGB_A8650W	1769022	1774562	None	6132	769	33102	No_constitutive_exon_found_in_species
TGTGAGTCTGCAAAATGAACTGACCATTTGCATTGCTAAGGAGGGGTTAGAG	1787614	1787854	1787904	1787852	-1	A	CGB_A9010C	1785958	1788774	None	6132	769	33102	No_constitutive_exon_found_in_species
CTAATCTTTTGACGTTGCGTTTTTGGTACGTTTTCTTTTGATGGGAGAAGAT	1871028	1871280	1871330	1871278	-1	A	CGB_A9280C	1870702	1871869	None	6132	769	33102	No_constitutive_exon_found_in_species
GACTTAACCAATAGATTTTTGAAAAGTAATGGGCTGATGGTGGGATACAGGT	1926614	1927090	1926564	1926616	1	A	CGB_A9470W	1926185	1927454	None	6132	769	33102	No_constitutive_exon_found_in_species
ATGGATGGTTGAAGAAAGAACCCCAAGAGCTGACTTGGTTGATGGGATAGTA	1969043	1969149	1968993	1969045	1	A	CGB_A9640W	1968542	1969949	None	6132	769	33102	No_constitutive_exon_found_in_species
TTGATAAAAAAAAGGGAAGCGTGGAAGCTGATGAAAATGGTGGGATATAGAG	1973856	1974097	1973806	1973858	1	A	CGB_A9660W	1972054	1975377	None	6132	769	33102	No_constitutive_exon_found_in_species
AGTCGTCGTTCTCAAGATTTAATCCAAAAAAAGCTGACAAGATGGGTTAGTT	35645	35701	35595	35647	1	B	CGB_B0110W	33957	36561	None	6132	769	33102	No_constitutive_exon_found_in_species
TAAGTCAATTACAGATGCACATGGGGGTAGAACTGACATGGGAGTTTAAGGT	56297	56753	56803	56751	-1	B	CGB_B0190C	55637	57309	None	6132	769	33102	No_constitutive_exon_found_in_species
CATGATGCTGCAAAATGTATGGGAAGCTGATTCACGGGAAATAAAAATAGCT	63409	63584	63634	63582	-1	B	CGB_B0210C	61755	63778	None	6132	769	33102	No_constitutive_exon_found_in_species
TTCGTAAAAAAAGAAACTATGCTAACGTTGCTATGTTTGGGGGAATATAGAA	150202	150287	150152	150204	1	B	CGB_B0570W	149334	150287	None	6132	769	33102	No_constitutive_exon_found_in_species
GCCGTTCGAGGCACTCATTTACCCATATAGACTTACCATTGGGATTGTAGTA	192237	193361	192187	192239	1	B	CGB_B0710W	191911	196022	None	6132	769	33102	No_constitutive_exon_found_in_species
TGTAAGTTCTCTTACGTTCCTCACCCCACATAATCATTAACAGCGGGCAGGG	228281	228602	228231	228283	1	B	CGB_B1030W	227390	229135	None	6132	769	33102	No_constitutive_exon_found_in_species
TTTTGTCTGTTTCGAATTGCATGCTTGAGCGAATGCTGATTGAGGGTTAGTC	244479	244640	244690	244638	-1	B	CGB_B1090C	243750	246218	None	6132	769	33102	No_constitutive_exon_found_in_species
GTAAGATGCGTCCGCATCCATTTATAACTGCAAGGCTGACCAGCGGGCAGAC	253555	253963	253505	253557	1	B	CGB_B1130W	253266	255327	None	6132	769	33102	No_constitutive_exon_found_in_species
CAAGTATGGCCAGAGGAGAGCTGACTGACACATAATTTTCGGGAAATTAGCG	258123	258243	258293	258241	-1	B	CGB_B1150C	257224	258813	None	6132	769	33102	No_constitutive_exon_found_in_species
TAAAAATTTTCAAGCAATCTGAAATCTAGCGTGCTAATTTTGGGACATAGCG	262806	263820	262756	262808	1	B	CGB_B1170W	260913	264457	None	6132	769	33102	No_constitutive_exon_found_in_species
CATTAATATATGAAAGGGGGAGAATACCATTGAAACTGACGGGAAAATAGTG	274403	274519	274569	274517	-1	B	CGB_B1200C	271734	276005	None	6132	769	33102	No_constitutive_exon_found_in_species
TTTTTCGGTTGGAATGCCGCTAACCAACCAGGAATCTTTGAATTGGGTAGTA	295699	295705	295755	295703	-1	B	CGB_B1300C	295699	297709	None	6132	769	33102	No_constitutive_exon_found_in_species
TGGCAAACGGTGAACTGATTTTGTGACTCTCTCTCTGGTCGGGGTTGTAGGA	388129	388280	388330	388278	-1	B	CGB_B1630C	387550	389151	None	6132	769	33102	No_constitutive_exon_found_in_species
AGCGATGCTCCAGCTGGTAATTAAGCATAAGCATTAACTACGGGGAGCAGGC	403352	403387	403437	403385	-1	B	CGB_B1680C	401935	404256	None	6132	769	33102	No_constitutive_exon_found_in_species
GTTCAACCAAAAGATTGATCTATACTGATTGCAAACTTATATGGGAACAGGA	420453	420552	420602	420550	-1	B	CGB_B1750C	420453	422533	None	6132	769	33102	No_constitutive_exon_found_in_species
TGAGTGCCTGTTGATTTGATTACTGGAGCTCCCGGTCTAATAGGGTACAGTT	559395	559458	559345	559397	1	B	CGB_B2470W	558228	559458	None	6132	769	33102	No_constitutive_exon_found_in_species
CAGTGAGTTCATTTTCCCCGTTTTTCAAGGCTATGCTTACGGGTTGGCAGAT	560419	560532	560582	560530	-1	B	CGB_B2480C	559564	560902	None	6132	769	33102	No_constitutive_exon_found_in_species
CAAAACAACGACGTGGACAGCATAAGGAACCTAGCAAAGCGGGGATTTAGAG	618782	618801	618851	618799	-1	B	CGB_B2730C	618782	619666	None	6132	769	33102	No_constitutive_exon_found_in_species
CGAGTATCATAGGGTCTCACGAAGTACATGTACTAATGGGACGGGTACAGAA	634971	635021	635071	635019	-1	B	CGB_B2800C	634384	635187	None	6132	769	33102	No_constitutive_exon_found_in_species
ATAATTTTTTCTTTGATTCTCACGCAATTATATTAACGGGGAAACCACAGAT	641911	642147	641861	641913	1	B	CGB_B2830W	639808	642232	None	6132	769	33102	No_constitutive_exon_found_in_species
GACTAGAGTTGTCCTAAAACAGGGCTGATACTTCTTTTATCAATGGGCAGCT	667047	668107	666997	667049	1	B	CGB_B3030W	666454	670602	None	6132	769	33102	No_constitutive_exon_found_in_species
CGTACTGTTTACCCAGTCTCAGGAAAATCAGCTGATAATATGGGCAATAGTG	693106	693181	693231	693179	-1	B	CGB_B3150C	692986	694065	None	6132	769	33102	No_constitutive_exon_found_in_species
AGTCCTCTCTCGTTTTACATAGTGACACTCAAGTTAACCCCGGGCGATAGCC	772962	773260	773310	773258	-1	B	CGB_B3450C	772804	774262	None	6132	769	33102	No_constitutive_exon_found_in_species
GTGATCCAGCTTTCGCTCACCATACGGCACTGACTGGGTCCGAAAACCAGGA	772804	772908	772958	772906	-1	B	CGB_B3450C	772804	774262	None	6132	769	33102	No_constitutive_exon_found_in_species
CGTTGCATGCTCTCTATCTCAAACTCATTACTAATGGCTATCGGGGATAGGT	778202	778492	778542	778490	-1	B	CGB_B3480C	778202	779000	None	6132	769	33102	No_constitutive_exon_found_in_species
AAGTCAAAGTGTTTTTTGACATGTGTATGACAACTGATTGGGCGATAAAGTG	813966	814076	814126	814074	-1	B	CGB_B3640C	813621	816873	None	6132	769	33102	No_constitutive_exon_found_in_species
AGAGGTGAGTTGGGCTGTGGTGGTGGTGGTACACTGACTCGGGTGCATAGTA	837017	838161	838211	838159	-1	B	CGB_B3730C	836076	838644	None	6132	769	33102	No_constitutive_exon_found_in_species
TCCATTCTTTTATAGAAAGATCACTGATTCAACTGTTTTTGGGTATATAGTG	896360	896467	896517	896465	-1	B	CGB_B4070C	895059	896695	None	6132	769	33102	No_constitutive_exon_found_in_species
GTTTTTGACGAGTACCAACCCACACTGACAATAGGAACTTGGGAATGTAGGA	895677	896088	896138	896086	-1	B	CGB_B4070C	895059	896695	None	6132	769	33102	No_constitutive_exon_found_in_species
GCTAGCATGGCCAAATTCATTTGCAAGGCGGAGCTAAAGCGGGTGCATAGTG	982252	982344	982394	982342	-1	B	CGB_B4340C	982252	984114	None	6132	769	33102	No_constitutive_exon_found_in_species
CTTTCAAATGTAATTTGTGAATTGGAATGTCTAATGGCGGAGGGCTGCAGAT	1031003	1031109	1031159	1031107	-1	B	CGB_B4490C	1029619	1031751	None	6132	769	33102	No_constitutive_exon_found_in_species
TGGACTCTTTTTGTTACTCTGCAAAAGCAGTCGCTTACGGGAAAATGCAGCC	1029619	1029708	1029758	1029706	-1	B	CGB_B4490C	1029619	1031751	None	6132	769	33102	No_constitutive_exon_found_in_species
GCTTCCCACCCCACTTTGTTTAGCAAGGTGCAGTACTGAACGGGACATAGAG	1045099	1045244	1045294	1045242	-1	B	CGB_B4530C	1044570	1047877	None	6132	769	33102	No_constitutive_exon_found_in_species
CGTCAATCGTTAACACAACGGGCGTTGAGCTCATTGATACGGGGATACAGCA	1132570	1132734	1132784	1132732	-1	B	CGB_B5130C	1130645	1133506	None	6132	769	33102	No_constitutive_exon_found_in_species
AAGAACTTAGTTCGTCTTAATGCGGCGTTGGCTGAATTTACATGGGATAGTT	1138837	1138928	1138978	1138926	-1	B	CGB_B5150C	1137508	1140389	None	6132	769	33102	No_constitutive_exon_found_in_species
GAGAACCATTGTTTTTTTCCTGTGTGATCTTCTGAGCTCAAACAGGGTAGGA	1192951	1192999	1192901	1192953	1	B	CGB_B5380W	1192206	1194889	None	6132	769	33102	No_constitutive_exon_found_in_species
GAGTATAGGCAGTATCCTTTGATAACGTGGCTGATGTAGGGGGTACGTAGCC	1193051	1193155	1193001	1193053	1	B	CGB_B5380W	1192206	1194889	None	6132	769	33102	No_constitutive_exon_found_in_species
TCAGGTAAGTCGATTTTCATTGCGGTGTGATATTGACCATGCTGGGGTAGAA	1199527	1199715	1199765	1199713	-1	B	CGB_B5410C	1199527	1201318	None	6132	769	33102	No_constitutive_exon_found_in_species
TCTCCCTACTGGTGAAATACAACCATCTTCAACAATTTATGGGCCAACAGCC	1212523	1212691	1212741	1212689	-1	B	CGB_B5450C	1212523	1213743	None	6132	769	33102	No_constitutive_exon_found_in_species
CAGTCGATGACGTTTTCATGATTAACTGGATGTACTGATAGGGAAAATAGGG	1259578	1259682	1259528	1259580	1	B	CGB_B5620W	1257877	1261902	None	6132	769	33102	No_constitutive_exon_found_in_species
AAGGTATGCTGATCCAGGTTTAGGAGAGAATGAAACTAATGTAAGGGAAGAC	1260292	1260671	1260242	1260294	1	B	CGB_B5620W	1257877	1261902	None	6132	769	33102	No_constitutive_exon_found_in_species
TGAAGTTAAATTTGGGCAAATATGGTCTTGCTTTAATTATGACTGGGTAGCT	1273591	1273647	1273541	1273593	1	B	CGB_B5680W	1272009	1274879	None	6132	769	33102	No_constitutive_exon_found_in_species
CACACTGATGAATAGCATTTCGCGAGCTGGTACAATTGCAAAATGGGCAGAT	1282675	1282883	1282933	1282881	-1	B	CGB_B5720C	1281850	1285631	None	6132	769	33102	No_constitutive_exon_found_in_species
TTCATCGTTCGTGTAGTCTTGGGTGGGACTGATTAATGGGACATGAAAAGTA	1282212	1282617	1282667	1282615	-1	B	CGB_B5720C	1281850	1285631	None	6132	769	33102	No_constitutive_exon_found_in_species
GTGAGTGACATAATACATGTGTGAACTGAATTATAACTGAAATGGGGCAGGG	1379581	1379665	1379715	1379663	-1	B	CGB_B6250C	1378379	1380497	None	6132	769	33102	No_constitutive_exon_found_in_species
AGTGCTCATCCTATCCTCATAAGGATAATGCCGAGTTAAGGGCGAATTAGAT	1393350	1393468	1393300	1393352	1	B	CGB_B6310W	1391504	1394704	None	6132	769	33102	No_constitutive_exon_found_in_species
TTTACACCATTTTACTCATTCTTGAGGTGCTAGGTACTGATAAAGGGCAGCT	1400575	1400682	1400525	1400577	1	B	CGB_B6350W	1400492	1403499	None	6132	769	33102	No_constitutive_exon_found_in_species
GTGTGTTTATCTATATCAAAGATGCAAAGATGCTGACAGAGGGGAAATAGTT	1442589	1442703	1442753	1442701	-1	B	CGB_B6500C	1442589	1443966	None	6132	769	33102	No_constitutive_exon_found_in_species
TTACATCGAAATTTTCCTCGATCAATCCCGTCGCTGATATCGGGGTATAGCA	1491164	1491329	1491379	1491327	-1	B	CGB_B6670C	1491164	1496250	None	6132	769	33102	No_constitutive_exon_found_in_species
TATATACTCTTCATGAGCAATCCTTTATTGTGCACTAACTCAATGGGTAGCC	1508293	1508539	1508243	1508295	1	B	CGB_B6720W	1507885	1511651	None	6132	769	33102	No_constitutive_exon_found_in_species
TGCTCTTTAATCAAATGGAGTTCAGTCAACTACGCTGACGGGGGAGCTAGTA	1943307	1943483	1943533	1943481	-1	B	CGB_B8110C	1943307	1943720	None	6132	769	33102	No_constitutive_exon_found_in_species
TGATGTAAGTTGATGTTTTGTCGTTGATAATGAGGCTGATGGGAAGCTAGCA	2008001	2008100	2007951	2008003	1	B	CGB_B9120W	2007115	2010647	None	6132	769	33102	No_constitutive_exon_found_in_species
AGATGCGGATACCGTCTTCCGGACCTCCACCGGGTACAATGCGTGGGCAGTC	2075504	2076050	2076100	2076048	-1	B	CGB_B9370C	2073937	2076377	None	6132	769	33102	No_constitutive_exon_found_in_species
GAGTAGTTGCTTATATTTGCTGATGGCGCTTGTCTGATGGGATATGGCAGGG	2107937	2108113	2108163	2108111	-1	B	CGB_B9490C	2107439	2108816	None	6132	769	33102	No_constitutive_exon_found_in_species
TTCCTTGCATAATTTGGGCTGATGTTAAGTTTTTGGGGTGGGATATACAGGT	2146452	2146569	2146402	2146454	1	B	CGB_B9610W	2145457	2149208	None	6132	769	33102	No_constitutive_exon_found_in_species
CGCTTTCTCGATGCTACTGTGAAAAGTTCTGACAGTGGCGGGGGTGATAGAT	2146636	2146729	2146586	2146638	1	B	CGB_B9610W	2145457	2149208	None	6132	769	33102	No_constitutive_exon_found_in_species
AGAAAAAAAAGAGAAAGAAGAGAAAATGCTGACATGAGGGAATAAATCAGCT	21238	21313	21363	21311	-1	C	CGB_C0070C	20731	23375	None	6132	769	33102	No_constitutive_exon_found_in_species
GGATGATGGAGGCTGACTGGTGGGGATGGATCATCCGATGGGGAAAATAGGC	24741	24820	24691	24743	1	C	CGB_C0080W	23841	25730	None	6132	769	33102	No_constitutive_exon_found_in_species
TACGTCTGTGCCTTTTTTTTTTTTTTTGGCAAGGCTAATAGTGGGAATAGTA	27089	27635	27685	27633	-1	C	CGB_C0090C	26145	28887	None	6132	769	33102	No_constitutive_exon_found_in_species
CAGCGCAGTGACGGGTGGAGTACCCAGAGGAGGGGTGGGGTTAGGGGTAGGG	26145	26576	26626	26574	-1	C	CGB_C0090C	26145	28887	None	6132	769	33102	No_constitutive_exon_found_in_species
AGTCAGGCGATACATTGCGATATAGTACTTACATGCCTGAAAATGGGTAGCT	65088	65326	65038	65090	1	C	CGB_C0200W	64518	66674	None	6132	769	33102	No_constitutive_exon_found_in_species
AAGTTGTTGCTACAGATAAGTTTATCCATTGTAAGGGGATGATAGAATAGCT	157434	157620	157670	157618	-1	C	CGB_C0560C	156050	157824	None	6132	769	33102	No_constitutive_exon_found_in_species
ACTAGGTGGATTGAAATAGCTAATCGTTGGAGTAATGCGATGGGATACAGGC	160003	160264	160314	160262	-1	C	CGB_C0570C	158614	160486	None	6132	769	33102	No_constitutive_exon_found_in_species
CTTATCAATTCAGTCAGCAATGGGACACATCGGCTAATGTTGGGTGACAGGT	159170	159264	159314	159262	-1	C	CGB_C0570C	158614	160486	None	6132	769	33102	No_constitutive_exon_found_in_species
TCAACTGACACATGAATCCTCCCCCTTTCACATTGCAAACGGGCAAACAGAC	162169	162317	162119	162171	1	C	CGB_C0580W	160861	162526	None	6132	769	33102	No_constitutive_exon_found_in_species
GTAAGTTTTGAATGGAAGTTGATCGTTAAGACGGCTAACGGTTGGGGTAGCG	199391	199450	199341	199393	1	C	CGB_C1010W	195917	200879	None	6132	769	33102	No_constitutive_exon_found_in_species
TGAGCCGATGCCGTGGTACTGAACATGGATGGCAGCTGACGGGTACATAGCC	247860	248634	247810	247862	1	C	CGB_C1170W	247285	249102	None	6132	769	33102	No_constitutive_exon_found_in_species
AAAAACAAAAAACTTTGGCTGACGAGGCAATGATGGATTGGGAAATGTAGAT	250561	250734	250511	250563	1	C	CGB_C1180W	249493	250734	None	6132	769	33102	No_constitutive_exon_found_in_species
ATGCGTGAGAGAAACTGTTTGGCTGACACTTTTGCTGCGGGCGATAACAGAT	255843	255882	255932	255880	-1	C	CGB_C1220C	255843	257707	None	6132	769	33102	No_constitutive_exon_found_in_species
CCTTTATCTTCTGTTCAATGAAAAGGAAAATCTGACGTGGGATAATGCAGTT	282881	283038	283088	283036	-1	C	CGB_C1310C	281602	284717	None	6132	769	33102	No_constitutive_exon_found_in_species
GGAAAAAAAAAGAGCAGGGCGTTAATGTTTTTGTATTTGTTCGGGAATAGTG	281894	281982	282032	281980	-1	C	CGB_C1310C	281602	284717	None	6132	769	33102	No_constitutive_exon_found_in_species
AATGTGAGATCGTTCCTAAATGGAGTGAGCGGGGCTGATTGCAGGGACAGTG	302177	302214	302127	302179	1	C	CGB_C1380W	301867	303008	None	6132	769	33102	No_constitutive_exon_found_in_species
AGTCAAAATCAGTCATAAAAGTAAGAACGATGCCAAATGTAGGGTCATAGGT	338948	339125	338898	338950	1	C	CGB_C1470W	337031	341689	None	6132	769	33102	No_constitutive_exon_found_in_species
CATCTTTATGACGGTGCGACATGAACTAACGGTACTGTTTTGGGAATTAGAG	371295	371411	371245	371297	1	C	CGB_C1620W	371097	372386	None	6132	769	33102	No_constitutive_exon_found_in_species
TTTTTTTTAATACAAATAGCGACTGACGGAATGACTTGTTGATGGGACAGTT	372124	372313	372074	372126	1	C	CGB_C1620W	371097	372386	None	6132	769	33102	No_constitutive_exon_found_in_species
CATTAAGAGATACAACCGTTGGATGATTCTAATAAGGTGTGGGGGTTTAGTT	376221	376323	376373	376321	-1	C	CGB_C1640C	375237	376998	None	6132	769	33102	No_constitutive_exon_found_in_species
CGTTTCTCCATGATCTGAAATAAAAATACATCGCTAATTCGAGGGAAAAGAC	442319	442426	442476	442424	-1	C	CGB_C2200C	441467	443944	None	6132	769	33102	No_constitutive_exon_found_in_species
ATCATCTCTTTGACTTTTATTCTCCTTTTGGAGGCTGACGTGGTGGGCAGAT	451838	452042	451788	451840	1	C	CGB_C2250W	450633	453179	None	6132	769	33102	No_constitutive_exon_found_in_species
TAAGTGTCTCCCGGTTTTGCAATAAATCTCGATTGACGGGGCGGCGATAGGA	467624	467748	467574	467626	1	C	CGB_C2320W	465828	467821	None	6132	769	33102	No_constitutive_exon_found_in_species
GGCGTTATTTTGTACTTGCAAAGTTTGGCATCTAACGTAGGGGTCGACAGCA	488679	488911	488961	488909	-1	C	CGB_C2370C	487444	492494	None	6132	769	33102	No_constitutive_exon_found_in_species
CGTCAGTATGATTTCCTCTCCTTAAAAAATTTGGCTGAGCCGATGGGCAGAG	530710	530818	530660	530712	1	C	CGB_C2520W	529278	533181	None	6132	769	33102	No_constitutive_exon_found_in_species
ATTTGCTATTGTATATACCATCATTTAAGTACTCGCGGGCTAGCAAGAAGGC	532045	532127	531995	532047	1	C	CGB_C2520W	529278	533181	None	6132	769	33102	No_constitutive_exon_found_in_species
CCATAACTATCCTTTTTTTTATTTTGTATGTTGGGTTGACAGGGTGGCAGAT	540277	541184	541234	541182	-1	C	CGB_C2570C	540277	542279	None	6132	769	33102	No_constitutive_exon_found_in_species
ACCTTGGTGGTGGTGGCGGTGTGTGTGTATGGATGCTCATGTAGGGGCAGGT	543450	543614	543400	543452	1	C	CGB_C2580W	542673	543988	None	6132	769	33102	No_constitutive_exon_found_in_species
GTCTTGGTGGGTCGAAACAGCTGAGGAAGGGGAGAGGGGCTGACTAGAAGCA	548648	548732	548782	548730	-1	C	CGB_C2620C	548167	549250	None	6132	769	33102	No_constitutive_exon_found_in_species
GAGCGTGAGTATAATTCTCCCGCTTTAAAGCAAGCGCTAATGTAGGGTAGGT	554536	554576	554626	554574	-1	C	CGB_C2650C	553170	555535	None	6132	769	33102	No_constitutive_exon_found_in_species
TCCAACTTTTCACAAGTATAGTCGCAAGTTAGCTGATGGGGATGCAAAAGGG	553390	553628	553678	553626	-1	C	CGB_C2650C	553170	555535	None	6132	769	33102	No_constitutive_exon_found_in_species
TGAGTTTTCTTATTGGAAGTGTTTGTTGAATATGTCTGATGAGGGTTTAGGG	571659	571812	571862	571810	-1	C	CGB_C2720C	570069	573254	None	6132	769	33102	No_constitutive_exon_found_in_species
TGGTAAGTGTCGTCATCTCTTGAGAAATGTTTTAAACCGTCGGGACATAGAT	575486	575657	575707	575655	-1	C	CGB_C2740C	574770	577692	None	6132	769	33102	No_constitutive_exon_found_in_species
GTAAGATGGTTGAAGTTTTGAGGCTCCAAAGGCTGATTAGGAATGGGAAGGC	579604	580327	579554	579606	1	C	CGB_C2750W	579152	581114	None	6132	769	33102	No_constitutive_exon_found_in_species
GTAAGACATTGAACATTTTCATGGGTGTTATTCCGCTAAGAAATGGGCAGCC	593009	593262	593312	593260	-1	C	CGB_C3010C	592869	593846	None	6132	769	33102	No_constitutive_exon_found_in_species
ACGCAGCATGGACACTACTGATGGAATATTGACTTTGTCGGGAAATGCAGAT	597275	598157	597225	597277	1	C	CGB_C3030W	597089	599984	None	6132	769	33102	No_constitutive_exon_found_in_species
CTTCTGCAGCATTCCCACCCCCGATCCGATCGACTGATTGAGGGTTATAGAG	618477	618577	618627	618575	-1	C	CGB_C3100C	617711	619265	None	6132	769	33102	No_constitutive_exon_found_in_species
GTGAATAACGTCATCGTGCGCGTCCGCCAAGCTGATACAGGGGGGCTTAGGA	634055	634148	634198	634146	-1	C	CGB_C3150C	632760	635245	None	6132	769	33102	No_constitutive_exon_found_in_species
TGTGGAACACAGAATCTGGCAGATATATTGAAATTGATCAATGGGAGCAGGA	655138	655320	655370	655318	-1	C	CGB_C3230C	654866	659315	None	6132	769	33102	No_constitutive_exon_found_in_species
TGGTGAGCGCATCAAGTGGTACATTCGTTATGGAATCTAATGGGAAGTAGCG	682285	682392	682442	682390	-1	C	CGB_C3310C	681736	683272	None	6132	769	33102	No_constitutive_exon_found_in_species
GTTACGACCATAATCTTCTGTATAACCACGCTGACACTTTGGGTGATCAGAT	688212	688405	688455	688403	-1	C	CGB_C3340C	688212	690073	None	6132	769	33102	No_constitutive_exon_found_in_species
CGGCTGAATAAAGAGTGCTAATCGAAAAATCACAATTTTGGGAAACTCAGAA	716836	716903	716786	716838	1	C	CGB_C3400W	715841	717117	None	6132	769	33102	No_constitutive_exon_found_in_species
AATGGCCCAAAAAAAAGTGAATGTCGTTAATGTCGGTAACGGGTTAACAGGA	734782	734885	734732	734784	1	C	CGB_C3460W	732857	736678	None	6132	769	33102	No_constitutive_exon_found_in_species
GTAAATAGACATAGTCCTCCCAACCTTCCATCTCTAACAATGGGCAATAGCT	751601	751776	751826	751774	-1	C	CGB_C3530C	750583	752164	None	6132	769	33102	No_constitutive_exon_found_in_species
GTTGCCTTCCGTCCGCATTCTGTTGCATATGTGAGCTGATGTTGGGGCAGTT	778571	778836	778886	778834	-1	C	CGB_C3640C	777965	779413	None	6132	769	33102	No_constitutive_exon_found_in_species
TGAGTGACTTCTTTTCTGCATTATTCTTGAGACTGACGATGGGTGGACAGTG	777965	778021	778071	778019	-1	C	CGB_C3640C	777965	779413	None	6132	769	33102	No_constitutive_exon_found_in_species
GTGAGTACTGGGTTACCATCGAACGAGGAATTGTTCTAATATGGGATTAGTC	782326	782565	782615	782563	-1	C	CGB_C3660C	781686	784850	None	6132	769	33102	No_constitutive_exon_found_in_species
GTGTGATATGTCCGAGACTCTGGACGCGTCCGGTGTCACGTGGGTACGAGTA	828344	829172	828294	828346	1	C	CGB_C4120W	825639	829172	None	6132	769	33102	No_constitutive_exon_found_in_species
GCTATAATTCTACTGCTCACCACTATTAATGCTGACTTTGGGTATGAAAGGT	833685	833928	833635	833687	1	C	CGB_C4130W	832599	834912	None	6132	769	33102	No_constitutive_exon_found_in_species
GAAGTGGCCATTGACGGTGAAGGTTCTCCATCATCGGGCCATCGAAACAGCT	845509	846528	846578	846526	-1	C	CGB_C4180C	843588	847795	None	6132	769	33102	No_constitutive_exon_found_in_species
AAAACTCCGATTCGTGCTGGTGCGGCTTGGCTCGATGCGGCCGGGGGGAGTC	918849	919007	918799	918851	1	C	CGB_C4370W	918779	919276	None	6132	769	33102	No_constitutive_exon_found_in_species
GTGCGTGGCAACGACGGTGTGCGGCGGTGAGCTGACGGGAAGCGCGGCAGGA	919176	919276	919126	919178	1	C	CGB_C4370W	918779	919276	None	6132	769	33102	No_constitutive_exon_found_in_species
AGTCTTTTCTTTTTCACAGCCGTCCATCACTGATGATCTCGGGACTCAAGGG	935265	935415	935465	935413	-1	C	CGB_C4420C	934709	936249	None	6132	769	33102	No_constitutive_exon_found_in_species
AGTGGAGAGGATGAGAGGGGAGAGAACTGGGGCGGAGAAATGGGTGAGAGTG	934709	934712	934762	934710	-1	C	CGB_C4420C	934709	936249	None	6132	769	33102	No_constitutive_exon_found_in_species
CTCCTGTACAAATGTGTCTATCAGGGCGATATTTAATGGGACGAATGCAGCT	964537	964614	964664	964612	-1	C	CGB_C4560C	963178	964902	None	6132	769	33102	No_constitutive_exon_found_in_species
GTAACTTTCACGTTTTGCAACCTGCTCATGCTGACATGTGGGGCTGGCAGGT	971581	971729	971531	971583	1	C	CGB_C4570W	967004	972776	None	6132	769	33102	No_constitutive_exon_found_in_species
AGGTGATTTGGGAGTCCGGTCGTAATGCGCTGATACACGGATGGGTCAAGAT	997071	997083	997133	997081	-1	C	CGB_C5070C	994381	997248	None	6132	769	33102	No_constitutive_exon_found_in_species
AAATACCTTTGCAACCAACGTTTTCGAGTCGTTCACTTACAGGGCACTAGCC	1026469	1026867	1026917	1026865	-1	C	CGB_C5170C	1026153	1028583	None	6132	769	33102	No_constitutive_exon_found_in_species
TAATATCTTTTTGATTTCGTTTGGAGCAATTCACTGATCATTGGGAGCAGGT	1091943	1091991	1091893	1091945	1	C	CGB_C5400W	1090743	1091991	None	6132	769	33102	No_constitutive_exon_found_in_species
GAGCAAAATATTTAGTCTACCAGCAGGCACTGCGCTTCCTGGGGGAGCAGTG	1119092	1119306	1119356	1119304	-1	C	CGB_C5500C	1119092	1119697	None	6132	769	33102	No_constitutive_exon_found_in_species
TCTAGCTCATAAACCATACATGGATTAAATCACTGACATGCGGGGAACAGTT	1140832	1140846	1140896	1140844	-1	C	CGB_C5580C	1138595	1142069	None	6132	769	33102	No_constitutive_exon_found_in_species
CGTACATTATCCATTCATCCAATTTGAACTAATTGTGCGATGGGATATAGGT	1151869	1152000	1152050	1151998	-1	C	CGB_C5640C	1150438	1152582	None	6132	769	33102	No_constitutive_exon_found_in_species
GTGCGTCGATTTTGTATGCTGGTCCTTGAGGAATACTAACAGGGTGATAGTG	1183587	1183620	1183537	1183589	1	C	CGB_C6020W	1180362	1184835	None	6132	769	33102	No_constitutive_exon_found_in_species
TCGAAATGGGATGTGATGCGGACTGCTACTGATTTCGATCGGGCACAAAGGG	1228292	1228622	1228242	1228294	1	C	CGB_C6210W	1227958	1229772	None	6132	769	33102	No_constitutive_exon_found_in_species
CTATTAGAAGGATTTATGTTGTTGGGAATGCTAATTTGACCGGGAAACAGAT	1305367	1305691	1305317	1305369	1	C	CGB_C6530W	1303973	1305691	None	6132	769	33102	No_constitutive_exon_found_in_species
GAATCCTTTTTCGCTACTTCTATCGAGCCGCAGACTAATTTTGTGGGAAGCT	1314479	1314972	1315022	1314970	-1	C	CGB_C6570C	1313215	1316066	None	6132	769	33102	No_constitutive_exon_found_in_species
AGTTGAGAACCATGAGGATGTGCTCACTGACATTCAATTTGCATGGGTAGGG	1332394	1332427	1332477	1332425	-1	C	CGB_C6620C	1330206	1332666	None	6132	769	33102	No_constitutive_exon_found_in_species
AACAAGTCTCGTGCAGTAGCGTACTGACGAATAACTTTATCGGGTGGTAGAG	1370707	1370788	1370657	1370709	1	C	CGB_C6780W	1370185	1371874	None	6132	769	33102	No_constitutive_exon_found_in_species
TAATGAAGCGGCACGCTTCCCCATTCAAAGCAGCTGACGATGGAGGGCAGGA	1386920	1389105	1389155	1389103	-1	C	CGB_C7050C	1386920	1389609	None	6132	769	33102	No_constitutive_exon_found_in_species
CCCATTCTCGTAGAATCTTTTGGCGCTAATCCTTAATTCTGGGCGAGCAGAT	1455013	1455118	1454963	1455015	1	C	CGB_C7310W	1453166	1455190	None	6132	769	33102	No_constitutive_exon_found_in_species
TATTCAATTGTGAAAGGCCAATTTCTGAGCGTTTGCTGACTGCAGGGTAGGC	1477496	1477548	1477446	1477498	1	C	CGB_C7400W	1477261	1479178	None	6132	769	33102	No_constitutive_exon_found_in_species
AAATCAGCTTTCCTTGATGTTTAAGAAAAGACGTCTAATGGGAAGCATAGTC	1486724	1486888	1486938	1486886	-1	C	CGB_C7430C	1486408	1487899	None	6132	769	33102	No_constitutive_exon_found_in_species
ATATCAACCCGGTTTTTTTTCTTTTTGCTGATGAGTACGGGGGGAAATAGCA	1605708	1605757	1605658	1605710	1	C	CGB_C8110W	1603795	1605757	None	6132	769	33102	No_constitutive_exon_found_in_species
TATTTGATGGGTTGGACCAAAGAAATACTGATCAAAGGGTATAAAACTAGGG	1614332	1614465	1614515	1614463	-1	C	CGB_C8140C	1611820	1615190	None	6132	769	33102	No_constitutive_exon_found_in_species
ACGCGCGATTGGCCGATGCTTTGGGTATAAAACCGGGGGAGAGGAATCAGGA	1674207	1674328	1674157	1674209	1	C	CGB_C8380W	1670641	1674866	None	6132	769	33102	No_constitutive_exon_found_in_species
CTGAGGCCGAGGTTGAAAAACGCTGACGATCTGACGATTGGATGGGTTAGGA	1690034	1690070	1690120	1690068	-1	C	CGB_C8450C	1690034	1691167	None	6132	769	33102	No_constitutive_exon_found_in_species
TAAGTCGGTCATTCCAAAAAGGTCCGATAACTGATACAGGGACAAAACAGTT	1692278	1692399	1692228	1692280	1	C	CGB_C8460W	1691356	1693475	None	6132	769	33102	No_constitutive_exon_found_in_species
GCTGTTCTACACCACTAGTGAGCGTTCCTCTAAGTTCAAAATGGGTATAGAC	1709651	1709737	1709601	1709653	1	C	CGB_C8520W	1708693	1709737	None	6132	769	33102	No_constitutive_exon_found_in_species
GTGGGTTTATGCCTTTCTCATGGCCCTGTTTAAAGCTCACAAGGGATTAGAT	1725422	1726282	1725372	1725424	1	C	CGB_C8590W	1724915	1727572	None	6132	769	33102	No_constitutive_exon_found_in_species
TAGACGTGTCGTAATATGTCGGTACCGCTGATGCTGACTGATATGGGTAGCT	1728873	1728986	1729036	1728984	-1	C	CGB_C8600C	1728081	1729352	None	6132	769	33102	No_constitutive_exon_found_in_species
AACAAAAAGGACCGAAGCGTGGAAATGATGACTGATGTTTTATGGGACAGTG	1737777	1737940	1737990	1737938	-1	C	CGB_C8640C	1736430	1739023	None	6132	769	33102	No_constitutive_exon_found_in_species
TCCCATCACATGATGTATGGACTGAACAGAACTGATGCTTTTGGGAGCAGTG	1759490	1759609	1759440	1759492	1	C	CGB_C8750W	1759034	1759716	None	6132	769	33102	No_constitutive_exon_found_in_species
GTAAGCTATCGCGATATGCTGCCGAGCCAGGTGCTTACTTTGGGGAATAGCT	1783973	1784210	1783923	1783975	1	C	CGB_C9080W	1782160	1785312	None	6132	769	33102	No_constitutive_exon_found_in_species
GGTTTAAGACACAGGAGTGGAGGAGCTAACGAGAGGGGGAAATGGAATAGTA	1787408	1787553	1787603	1787551	-1	C	CGB_C9090C	1785938	1789181	None	6132	769	33102	No_constitutive_exon_found_in_species
TTTATACCTACTGTCAAAACATAGAGCAGCGACTCACATATGGGATGAAGCA	1866636	1866879	1866929	1866877	-1	C	CGB_C9380C	1865796	1866986	None	6132	769	33102	No_constitutive_exon_found_in_species
ATTTTGTTTTGAAAAGTGGATGGAGCAAAAAAAACTGAGAGAGGGAACAGGA	1911420	1911811	1911370	1911422	1	C	CGB_C9540W	1910987	1912510	None	6132	769	33102	No_constitutive_exon_found_in_species
TTGTCTCGCATCGGCTTACATTGGCCTTGTGTTGCTAACAGGTTGGGTAGTC	1943796	1943851	1943746	1943798	1	C	CGB_C9650W	1940260	1944636	None	6132	769	33102	No_constitutive_exon_found_in_species
CGACTGTCCTTATCTTCTAAAGTGAAATGGGTGCTGAGGGTGACGGGCAGCT	7376	7447	7497	7445	-1	D	CGB_D0030C	5064	8105	None	6132	769	33102	No_constitutive_exon_found_in_species
AGTAAGTCGGTCCTTTGTTTGTCGATCGCATGTTAATCACGTACGGGTAGCT	45491	45504	45441	45493	1	D	CGB_D0140W	44372	46695	None	6132	769	33102	No_constitutive_exon_found_in_species
TATGTCATCTCTTCCAACCCTTTCTTTACGTGCTGACGTTAGGGATATAGGT	60597	61113	60547	60599	1	D	CGB_D0200W	57464	61516	None	6132	769	33102	No_constitutive_exon_found_in_species
TGTGTACCATCTTTTGTGTGGATAAGGGAAAGCTAATTCTTGTGGGACAGCA	65291	65459	65509	65457	-1	D	CGB_D0220C	64601	65820	None	6132	769	33102	No_constitutive_exon_found_in_species
CATGGTGGGTGGCGGGCCACGTGGCGGGCAGCGCTGATGGACGGGTGTAGGG	75123	75182	75073	75125	1	D	CGB_D0270W	74876	76286	None	6132	769	33102	No_constitutive_exon_found_in_species
GAGATGGTAGACCGGTCAGGCGCCTCCGAAGAGCCGGGGGCGATAGAGAGGA	97581	98807	97531	97583	1	D	CGB_D0340W	97135	99093	None	6132	769	33102	No_constitutive_exon_found_in_species
AGCTGATTAAGAGAATGAAAGTGGCAGCTGCTGATGGTGAGTTGGGACAGGG	105223	105264	105173	105225	1	D	CGB_D0350W	105076	106321	None	6132	769	33102	No_constitutive_exon_found_in_species
AGATATGATCTTCCTGCCATCGACATTAAATCTTACGGGGGAACATACAGAC	129977	130111	129927	129979	1	D	CGB_D0440W	129694	132258	None	6132	769	33102	No_constitutive_exon_found_in_species
TATTATGTTTATAAAAAGCCGGTACAAGAGCTGATATTGGGTGATAATAGTG	142690	143080	143130	143078	-1	D	CGB_D0490C	142690	144813	None	6132	769	33102	No_constitutive_exon_found_in_species
TTGCACATAAACCTAACTCGCCAGATATTGACAAATCTTGGGATACACAGAT	216781	216999	216731	216783	1	D	CGB_D0720W	215457	217964	None	6132	769	33102	No_constitutive_exon_found_in_species
TGTCGTCTCTTAAGAAAATGACGTCAATAGTTAGGCTGACGGGGTCGTAGGT	249561	249993	250043	249991	-1	D	CGB_D1140C	249019	250949	None	6132	769	33102	No_constitutive_exon_found_in_species
TTTCACCTCTGGAACCGGATGTACGTGTGGATGCTGATATGGGATATAAGTA	255305	256647	256697	256645	-1	D	CGB_D1160C	255305	256811	None	6132	769	33102	No_constitutive_exon_found_in_species
TTTTCTTTTGTCATTGACACCATGAGCCGCCCCGCTGATAATATGGGAAGAT	264299	264409	264459	264407	-1	D	CGB_D1190C	263858	265484	None	6132	769	33102	No_constitutive_exon_found_in_species
TTATTCATCTGTGCGTATTAGGCAGGTATCTGACCATTTGGGTGATACAGGT	286173	286299	286123	286175	1	D	CGB_D1290W	285711	286299	None	6132	769	33102	No_constitutive_exon_found_in_species
TTCTTTTTGACACGTGCAAACTCTCAGCGCCAATGCTGACGGGTAATCAGGC	288551	288647	288697	288645	-1	D	CGB_D1300C	286531	290635	None	6132	769	33102	No_constitutive_exon_found_in_species
CGTTTGTGTGGTAAGTTCAGATAAGCTGATTTCGGTTGGTGGGTAATTAGAC	287861	287982	288032	287980	-1	D	CGB_D1300C	286531	290635	None	6132	769	33102	No_constitutive_exon_found_in_species
TGCATGTATGGGATGAAAGATCACAGGCTAAAAAACATTTGGGATTGAAGAG	323071	323248	323021	323073	1	D	CGB_D1450W	322255	324957	None	6132	769	33102	No_constitutive_exon_found_in_species
CTGTCTTCCCATCGTATCTTCAAAACTAAGCTAATACGGGGAGAACTCAGCT	378065	378157	378015	378067	1	D	CGB_D1630W	377660	381119	None	6132	769	33102	No_constitutive_exon_found_in_species
ATTTCCGGTTTCCATGTGGTCTCACTATACTGACATGATTGGGTTGGTAGTG	395890	396061	395840	395892	1	D	CGB_D1690W	395635	396247	None	6132	769	33102	No_constitutive_exon_found_in_species
GGGTATTTCCTTTGTTTCGAGAGATGTTCCGAGACTAAAACAGTGGGCAGGC	398289	398992	398239	398291	1	D	CGB_D1700W	396783	399093	None	6132	769	33102	No_constitutive_exon_found_in_species
AGGTATGTCTCTTTTGCAAGTGTGGGATTGCTATTGATATGTGAGGGTAGTG	412835	412993	413043	412991	-1	D	CGB_D1780C	412765	413690	None	6132	769	33102	No_constitutive_exon_found_in_species
TTGCTGCATCCATAGATAAAAAATGAAAGAGACTGACGGGAAAGGTCTAGAT	454999	455100	455150	455098	-1	D	CGB_D2010C	453609	455438	None	6132	769	33102	No_constitutive_exon_found_in_species
ACTTAGTCTTTGCTTGTAATTTTAGGCACGTTTTCTGACAAAGGGCTCAGGT	453609	453946	453996	453944	-1	D	CGB_D2010C	453609	455438	None	6132	769	33102	No_constitutive_exon_found_in_species
CATAGAGAGGCAGTTGAGTTAAAAGCAATGCTGACTCTGGGACTGATAAGGA	461188	461338	461138	461190	1	D	CGB_D2030W	459684	461997	None	6132	769	33102	No_constitutive_exon_found_in_species
AGAATTTTCTTAGGTGTTTATTGAGACCTATTCGCTAACACAGGGTACAGTC	468538	468868	468918	468866	-1	D	CGB_D2060C	468224	470009	None	6132	769	33102	No_constitutive_exon_found_in_species
TTTTTTTTTTTTTTTTATTTATGCGACTTTGCTCGCTAACAATGGGATAGTT	510605	510802	510852	510800	-1	D	CGB_D2220C	509838	514192	None	6132	769	33102	No_constitutive_exon_found_in_species
TTCCGTATCTCTCTTCTTGATAATGGTCACAGCTCATGGGAAAATTACAGCC	530360	530648	530310	530362	1	D	CGB_D2260W	528340	530648	None	6132	769	33102	No_constitutive_exon_found_in_species
CCCTCGCTGATGCTGATGCCACTGGTTTCTGTCTAATTGTGGGTGACTAGGG	556191	556476	556141	556193	1	D	CGB_D2350W	553955	557335	None	6132	769	33102	No_constitutive_exon_found_in_species
TTCCTCTCCTTTATCTTCGCGCCACCCAATCTGCGGGGCAATGAAAACAGTA	561822	561965	561772	561824	1	D	CGB_D2370W	561321	562732	None	6132	769	33102	No_constitutive_exon_found_in_species
AGTGTTCGGGATCTATAATTTGGCCTTATGCTTACGGGCGTAATAAACAGTG	602439	602464	602389	602441	1	D	CGB_D2490W	601560	604002	None	6132	769	33102	No_constitutive_exon_found_in_species
AGCGAAGATTGCAATAATGTCGACCTCTTTCCAAGCTAACTTGGGAACAGTC	653862	654007	653812	653864	1	D	CGB_D2640W	652784	654007	None	6132	769	33102	No_constitutive_exon_found_in_species
TCTCTTTCCAAATCACCCAAAAGAAAGCTCGTCTGATACAAGAGGGGTAGGT	670364	670448	670314	670366	1	D	CGB_D3010W	670173	672130	None	6132	769	33102	No_constitutive_exon_found_in_species
TGATGTGAGTATTCATATTATACGAGGATTATGAGCTCATGGGATTGCAGTA	746155	746316	746366	746314	-1	D	CGB_D3130C	743285	747641	None	6132	769	33102	No_constitutive_exon_found_in_species
GTGAGCACTTTGATTATCCTGTTATCACTAGCTGACAGGGATTGCAAAAGTG	792625	792823	792873	792821	-1	D	CGB_D3350C	791858	793106	None	6132	769	33102	No_constitutive_exon_found_in_species
AGGAAAATATGGGGATATCAGATGAGTAAAAGATGCTAATGGGACTGCAGTG	811591	811655	811705	811653	-1	D	CGB_D3450C	811125	812226	None	6132	769	33102	No_constitutive_exon_found_in_species
GTTGTTCTCTTGATGTATTTCTCCCAAGCATTTGCTGATGATGTGGGTAGAC	832302	832584	832634	832582	-1	D	CGB_D3520C	832065	833540	None	6132	769	33102	No_constitutive_exon_found_in_species
GAGTGCAATACTGATAATCAGATGAATGTAACCTAATTATGGGGCAATAGTC	875952	876215	875902	875954	1	D	CGB_D3680W	870771	877096	None	6132	769	33102	No_constitutive_exon_found_in_species
GTAGTTTGACCGGTATATCCCAAAACCCAAACTTATATGCGGGAATACAGGT	891740	891918	891690	891742	1	D	CGB_D3760W	891132	892560	None	6132	769	33102	No_constitutive_exon_found_in_species
TGGTAAGCTGACTACGTACTGCGTATGTGCTGTTGACTGATGGGACGCAGGC	926860	926931	926810	926862	1	D	CGB_D4140W	926305	927207	None	6132	769	33102	No_constitutive_exon_found_in_species
TTCGTCATGTTCATAACATGAGAAATAGACACTGCTGATGGGCAACGAAGAT	947965	948065	947915	947967	1	D	CGB_D4220W	945091	949645	None	6132	769	33102	No_constitutive_exon_found_in_species
TAAGTCCTTCGACCAGCACGTCTTCAGAGTGGAACTAACAGGGTAGCAAGCG	950497	950755	950447	950499	1	D	CGB_D4230W	950386	951762	None	6132	769	33102	No_constitutive_exon_found_in_species
GTATATGCGTCGTACTTGTGCATGAGCGGAGAGCTGATGATAAAGGGCAGCG	985011	985194	985244	985192	-1	D	CGB_D4340C	980185	985505	None	6132	769	33102	No_constitutive_exon_found_in_species
GTCCGGTTACAGCTTTTCATGAGACGGCAAGCTGACACTGTAGGGCATAGGC	987164	987428	987478	987426	-1	D	CGB_D4360C	987164	988814	None	6132	769	33102	No_constitutive_exon_found_in_species
GCGGTGTAGAGTGTTGAGCTTATACCGCCCCGTTCCATGGGGGTTAATAGTG	1074493	1074755	1074805	1074753	-1	D	CGB_D4750C	1074371	1077443	None	6132	769	33102	No_constitutive_exon_found_in_species
AGCTTATTGTACTCCCAATCCGCAAAGCTGAGGTTAACGGGAAAGAAAAGGT	1080044	1080213	1079994	1080046	1	D	CGB_D4760W	1077653	1080632	None	6132	769	33102	No_constitutive_exon_found_in_species
CGTGAGTATTCTGGCCTTGAAAGAAAGAGATTCATGCTAATGAGGGGTAGAA	1088351	1088386	1088301	1088353	1	D	CGB_D4800W	1087307	1088386	None	6132	769	33102	No_constitutive_exon_found_in_species
TCGTAAGTGGTTCTTGAGGTTAATTTTGAACTTGCTGACGGGTGACGCAGTT	1113667	1114127	1113617	1113669	1	D	CGB_D4860W	1112614	1114827	None	6132	769	33102	No_constitutive_exon_found_in_species
AAGGTAAGTCAGTAGAGTTGGTATTGCGCATAACTAACCTGGGAGAGCAGAA	1131794	1133617	1131744	1131796	1	D	CGB_D5050W	1129744	1136296	None	6132	769	33102	No_constitutive_exon_found_in_species
TTCAATAAAGGCAACTAAAACTGACGATTCGTGGGGGGGGGGGGGGGTAGGA	1159533	1159920	1159970	1159918	-1	D	CGB_D5160C	1159533	1160685	None	6132	769	33102	No_constitutive_exon_found_in_species
CGTACAAGTGAGTAGAACACTTGCCAGTGCCCCGCTGACTGGGTGTATAGTG	1211473	1211665	1211423	1211475	1	D	CGB_D5360W	1209903	1211933	None	6132	769	33102	No_constitutive_exon_found_in_species
AAGTCCATCTTGTTTGCATATAACTGTGCAAGCTCAACTAGGGGTTATAGTC	1251458	1251571	1251408	1251460	1	D	CGB_D5520W	1249976	1252233	None	6132	769	33102	No_constitutive_exon_found_in_species
TGTGGGTTGGCGCTATTTATCTGAAGCCACACACACTGATGAGGGAGTAGCG	1281100	1281262	1281312	1281260	-1	D	CGB_D5640C	1279921	1282229	None	6132	769	33102	No_constitutive_exon_found_in_species
AGTGATGGCTCGTTAAGAGTTATGGCTGACATTTAGGGGAAAAAAACAAGTT	1324162	1324508	1324112	1324164	1	D	CGB_D5790W	1322020	1324508	None	6132	769	33102	No_constitutive_exon_found_in_species
TTTGTATAATGGCAAAAAGGTGGACAACTGATGTGATGGCGTTGGGACAGCT	1336124	1336175	1336074	1336126	1	D	CGB_D5860W	1334613	1336279	None	6132	769	33102	No_constitutive_exon_found_in_species
GTCATAGTGTACTGCTGATCGTCGTAAAAGGGACTGACTGGGGGTCATAGGA	1341976	1342152	1341926	1341978	1	D	CGB_D6010W	1339554	1347081	None	6132	769	33102	No_constitutive_exon_found_in_species
GTGAGTAAAATATCACCAAGGTGCAGCTCTGGACTTATGACGGGTGACAGGC	1346320	1346478	1346270	1346322	1	D	CGB_D6010W	1339554	1347081	None	6132	769	33102	No_constitutive_exon_found_in_species
ATTCGCATCCAAAGGATGAAGGCAGATTAAGTTCTCTATGGGGAGGTGAGCA	1346995	1347081	1346945	1346997	1	D	CGB_D6010W	1339554	1347081	None	6132	769	33102	No_constitutive_exon_found_in_species
GTTCAACCAACTTATACGTGTTTATCTTTTTGACTAATGCTGGGACGTAGTC	1369429	1369549	1369379	1369431	1	D	CGB_D6080W	1367990	1370035	None	6132	769	33102	No_constitutive_exon_found_in_species
TTTGACGGGCTCATTGATTCCCGTGAACAATCACTAACGAGCAGGGGTAGGG	1379780	1379845	1379895	1379843	-1	D	CGB_D6140C	1379330	1380558	None	6132	769	33102	No_constitutive_exon_found_in_species
ATCTGCTGTTTATCCAGAGCTTGGCTGACTGTCCGGGGTTCACTAAAAAGGT	1379538	1379619	1379669	1379617	-1	D	CGB_D6140C	1379330	1380558	None	6132	769	33102	No_constitutive_exon_found_in_species
GTAGCTTTTAACTCTTTGTCCAGTACGGTACTCATTGGAGGGGAAAAAAGAG	1439684	1439835	1439885	1439833	-1	D	CGB_D6320C	1439356	1441069	None	6132	769	33102	No_constitutive_exon_found_in_species
TGCCCCCCCCCAAAAAAAGCGCTGTGCAGCTGAAACGATTGGGCAACTAGTG	1581588	1581911	1581538	1581590	1	D	CGB_D7080W	1580738	1582332	None	6132	769	33102	No_constitutive_exon_found_in_species
ATGCGAAATTGTTGGCTTAAATTAACGTTGGGATTCGGTTTGCGGGACAGGT	1588261	1588420	1588211	1588263	1	D	CGB_D7120W	1584906	1588420	None	6132	769	33102	No_constitutive_exon_found_in_species
ACAGTCTATGAATACAACATAGTACCTGCCTTTAGCTGATTAGGGATAAGTC	1607659	1607757	1607807	1607755	-1	D	CGB_D7180C	1606649	1608265	None	6132	769	33102	No_constitutive_exon_found_in_species
CAGCACACGTTCTTTTGTTTTATTTCATGGCTCTAAGAAAATGGGAACAGAA	1613051	1613550	1613001	1613053	1	D	CGB_D7190W	1608795	1614515	None	6132	769	33102	No_constitutive_exon_found_in_species
GCATCTGTTTTGCCTCATGTTTGCCCATTCTGTGAGAAGGACTGTGGGAGAC	1633370	1633554	1633320	1633372	1	D	CGB_D7250W	1629819	1633635	None	6132	769	33102	No_constitutive_exon_found_in_species
GGGTAAGCATTGCCTTGAACTCTGCTTGGAAACTGACCTTTGGGTAAAAGTG	1651929	1651971	1651879	1651931	1	D	CGB_D7350W	1650481	1653299	None	6132	769	33102	No_constitutive_exon_found_in_species
GATATCTGTACACAAGTAAAAAGCGGTTCGTTGACGATTTGGGTCAAAAGTC	1662845	1663160	1662795	1662847	1	D	CGB_D7400W	1662131	1664024	None	6132	769	33102	No_constitutive_exon_found_in_species
AGTTTTTTCCCTATTAATTTCATAACGTCTCGGTCACTGATGTGGGATAGGA	1664518	1664806	1664856	1664804	-1	D	CGB_D7410C	1664518	1665681	None	6132	769	33102	No_constitutive_exon_found_in_species
TTTGCTTTCGATCGTTTTATGGAATAAGTGACTGATCGACGGGGGTGTAGAG	1667636	1667762	1667812	1667760	-1	D	CGB_D7430C	1667072	1669013	None	6132	769	33102	No_constitutive_exon_found_in_species
AAGTCCTTACGCGGCGCCTGCTTAGCCCGTGGCTGACAGAAAGGGGCCAGTT	1759586	1760179	1759536	1759588	1	D	CGB_D7780W	1756327	1760491	None	6132	769	33102	No_constitutive_exon_found_in_species
TCCATGACTTACTTCTGGAATATTTTGCTAAAGGCAATGTTTGGGAACAGAT	1768890	1769102	1768840	1768892	1	D	CGB_D7800W	1766807	1769800	None	6132	769	33102	No_constitutive_exon_found_in_species
TGTTTTCAGCGTAGCGCTGCGGCTACTGACGCAGACCTATGGGTACGTAGGG	1782189	1782318	1782139	1782191	1	D	CGB_D7860W	1781915	1783375	None	6132	769	33102	No_constitutive_exon_found_in_species
TGCGTCAGAATGATGGCCAAGATAAGAACGCAAAGTCTGATAGGGTACAGGC	1793771	1793854	1793904	1793852	-1	D	CGB_D8020C	1792217	1794073	None	6132	769	33102	No_constitutive_exon_found_in_species
CGTTGGTAAGCAAATCCTTCTGTAACTCAGGACCAAGCTCACATGGGCAGAT	1803804	1803901	1803951	1803899	-1	D	CGB_D8060C	1803184	1805339	None	6132	769	33102	No_constitutive_exon_found_in_species
ACCATCGCAAGAATAACGGATCTTTGCTGACATTAGATATATTGGGATAGCT	1806700	1806725	1806775	1806723	-1	D	CGB_D8070C	1806110	1807032	None	6132	769	33102	No_constitutive_exon_found_in_species
CCCTACAAGGTTGCTCGATCTTCTCGCTCTTAGGATCGGTGTGAGGGAAGGG	1816840	1816876	1816790	1816842	1	D	CGB_D8110W	1816368	1818424	None	6132	769	33102	No_constitutive_exon_found_in_species
CATCATGAAAGGGGGAAAAGAAACTAATAGGGGGTTTGCTGTTGGGACAGTT	1912708	1913038	1913088	1913036	-1	D	CGB_D8410C	1912708	1913429	None	6132	769	33102	No_constitutive_exon_found_in_species
GTGCCCAAGGACGTGACTGACTGCACCTCTGCTTGTGCACTGGGAAATAGAA	1913897	1913966	1913847	1913899	1	D	CGB_D8420W	1913771	1914638	None	6132	769	33102	No_constitutive_exon_found_in_species
TGGATATTTGGATTCTAAAGCATCACAAAAAGCTAATGGGTGAACGACAGTA	1936202	1936698	1936748	1936696	-1	D	CGB_D8520C	1936045	1937985	None	6132	769	33102	No_constitutive_exon_found_in_species
TTTTGTTCTTTTATTGTTGTTGTAAAATCGCTGATAAAGGATGGGGAAAGAA	1938703	1939141	1938653	1938705	1	D	CGB_D8530W	1938194	1939495	None	6132	769	33102	No_constitutive_exon_found_in_species
GTATACACACCATTTTGCCCCAAGGCCAAAAGCTGACTGGGACAATGTAGAG	1939195	1939495	1939145	1939197	1	D	CGB_D8530W	1938194	1939495	None	6132	769	33102	No_constitutive_exon_found_in_species
TCCATTTTTTTTCCGACTGATTAGGAGTCATTTAATGGGAGAAAATTCAGCA	2088387	2088801	2088337	2088389	1	D	CGB_D9270W	2088096	2090689	None	6132	769	33102	No_constitutive_exon_found_in_species
CACCTGCTGAAGTAGAGAGTGAAGGGCTGATGTAACTTGTCGGGTGGTAGGA	2092927	2092980	2092877	2092929	1	D	CGB_D9290W	2092311	2093491	None	6132	769	33102	No_constitutive_exon_found_in_species
CCCATACTCAAATAATGCTAATGGAGAATGGGATGGAACGGGATAAATAGCC	2095148	2095437	2095098	2095150	1	D	CGB_D9310W	2094809	2097853	None	6132	769	33102	No_constitutive_exon_found_in_species
TAAACCTTAGACCTACTCATTTGCATTTAGTATCTGACAATGCGGGATAGCT	2099506	2099768	2099456	2099508	1	D	CGB_D9320W	2098690	2102654	None	6132	769	33102	No_constitutive_exon_found_in_species
TTATGCCATCTCGTCGACCTGTGGGTCCAGCGGTGCTGACGGGCACATAGCG	2102238	2102338	2102188	2102240	1	D	CGB_D9320W	2098690	2102654	None	6132	769	33102	No_constitutive_exon_found_in_species
AACCTCCTACTTTGGAACAACCATACAATGCATCAATGGGGGAAAAATAGAT	2104019	2104129	2103969	2104021	1	D	CGB_D9330W	2103731	2105050	None	6132	769	33102	No_constitutive_exon_found_in_species
TCCCATCTATCAGAGTATTAAATAAGGTACGATGTTGATGGGATGGGTAGAA	2109604	2109668	2109718	2109666	-1	D	CGB_D9350C	2108397	2109871	None	6132	769	33102	No_constitutive_exon_found_in_species
AGAAAAAAAATGAAGAAAACGAATACTGATAGAAGCTTTTTGGGGAGTAGGA	2122192	2122276	2122142	2122194	1	D	CGB_D9400W	2121785	2125680	None	6132	769	33102	No_constitutive_exon_found_in_species
GCCTTTATTAAGCTTCAAAAGATGAATTATACTAACGCTCAAGGGTACAGAT	2125549	2125680	2125499	2125551	1	D	CGB_D9400W	2121785	2125680	None	6132	769	33102	No_constitutive_exon_found_in_species
TCATCCCCGTCCTGTCTAATGAAGCACGGACGCTGATGCCGGATGGGTAGTT	2139515	2139792	2139842	2139790	-1	D	CGB_D9460C	2139119	2141801	None	6132	769	33102	No_constitutive_exon_found_in_species
TCTCTTGTGATTTCTCGAAAGCTCATCGCGTGTGTGTGTGGGTGGGATAGTG	2180038	2180175	2179988	2180040	1	D	CGB_D9590W	2179844	2182329	None	6132	769	33102	No_constitutive_exon_found_in_species
TCTTGGTCAAAATGGACTTGTGGTTGACGTTTTGACTTTTTGGGGGAAAGAA	2180971	2181083	2180921	2180973	1	D	CGB_D9590W	2179844	2182329	None	6132	769	33102	No_constitutive_exon_found_in_species
CGCCTTCTCATTCGGTTCAAGAAGAAGGGCTGATTAGGTGGGGGTTGTAGGT	2181584	2181701	2181534	2181586	1	D	CGB_D9590W	2179844	2182329	None	6132	769	33102	No_constitutive_exon_found_in_species
AAAAGTCGTAGAGATGGTAAAAGGCTGAAACGGATTTGGGCGGGACACAGCG	2184612	2184695	2184562	2184614	1	D	CGB_D9620W	2184263	2185625	None	6132	769	33102	No_constitutive_exon_found_in_species
ACTGTTTTTCGAACATGTCGTTTTTGCTGATATGGTTTGTGTGGGAACAGAT	2184904	2184923	2184854	2184906	1	D	CGB_D9620W	2184263	2185625	None	6132	769	33102	No_constitutive_exon_found_in_species
AAGGAGCCCGGGTCTCTCGTGAAGTTCTGAAGTGCTGAGGGGTGGAGTAGGT	18606	18678	18556	18608	1	E	CGB_E0060W	17988	19485	None	6132	769	33102	No_constitutive_exon_found_in_species
CAATGCTGATTCTGCTACTACCTGAGCGATATTGACTAGTATCGGGATAGTA	33774	34078	34128	34076	-1	E	CGB_E0120C	32964	39747	None	6132	769	33102	No_constitutive_exon_found_in_species
TCATCATACACGGCCATATATGGATGAAGTCGGCTAATGAGGGACCACAGAT	33151	33390	33440	33388	-1	E	CGB_E0120C	32964	39747	None	6132	769	33102	No_constitutive_exon_found_in_species
TTGGATCTTTTGTCGATGGGCAGAGCTGACGTTTTGTATGGGATGAATAGGC	41798	41814	41748	41800	1	E	CGB_E0140W	41567	43003	None	6132	769	33102	No_constitutive_exon_found_in_species
GAGCTAATTGACGTGACGCATTTGACTTTGGATCGGTTGGGAATGAACAGCA	45402	45510	45560	45508	-1	E	CGB_E0170C	45402	46549	None	6132	769	33102	No_constitutive_exon_found_in_species
CTTTTTTAATGGTTAAGATTGCTAATCTAACTGGATGCGGGCGAAAACAGAA	65425	65745	65795	65743	-1	E	CGB_E0260C	65425	66682	None	6132	769	33102	No_constitutive_exon_found_in_species
CTCACAGAAGTCAAGCTTTTACCCCTGGCAAGTGCTGATTTTGAGGGCAGAG	82306	82352	82402	82350	-1	E	CGB_E0330C	81343	83797	None	6132	769	33102	No_constitutive_exon_found_in_species
GGTCGGTGGTCTTGTTACAGCAGAAAGCAGTGGATGGCTGATGGGAGTAGTG	92872	92984	93034	92982	-1	E	CGB_E0350C	90520	93790	None	6132	769	33102	No_constitutive_exon_found_in_species
CTCATGAGTGTGGAGTTCGAAATTTGAGCTGACTCAAACCTGGGGAATAGGT	91647	91782	91832	91780	-1	E	CGB_E0350C	90520	93790	None	6132	769	33102	No_constitutive_exon_found_in_species
GTGGGTTTTGACTATGTCTAGATATAACCAAGACTGATGGGTATGGTAAGGA	122108	122128	122058	122110	1	E	CGB_E0450W	121626	123618	None	6132	769	33102	No_constitutive_exon_found_in_species
TCTAATACCCTCTCCCGCGCCCATCAATGTCTGACACAGGGCATGAATAGGC	123382	123485	123332	123384	1	E	CGB_E0450W	121626	123618	None	6132	769	33102	No_constitutive_exon_found_in_species
ATTGTATCAACAACTCCAGAGCTATCGTCCAAGCCCTCATATCGGGGGAGAC	129746	129821	129696	129748	1	E	CGB_E0480W	129116	130565	None	6132	769	33102	No_constitutive_exon_found_in_species
CTGGGTAGGCGATAGAGCGATACGATAGCTAACGGCGGTGGGGTATACAGCA	137187	137271	137137	137189	1	E	CGB_E0520W	135517	137539	None	6132	769	33102	No_constitutive_exon_found_in_species
GTGATCAGGTATCCGTCTAGAGAAGGGACTGATGGAGTATGGGATTAAAGTG	141773	141892	141942	141890	-1	E	CGB_E0550C	140860	142955	None	6132	769	33102	No_constitutive_exon_found_in_species
ATTTTCATTGTGCCGTTTGCTTGGCTGATTGGGTAATATTCGATGGGCAGAT	172649	172669	172599	172651	1	E	CGB_E0670W	170301	173469	None	6132	769	33102	No_constitutive_exon_found_in_species
TTCATGTAATGTTGATTTATGCTGACATTTCTGTGGGGATGGAAATGTAGGA	184371	184903	184953	184901	-1	E	CGB_E0710C	184092	185277	None	6132	769	33102	No_constitutive_exon_found_in_species
GTATCTCTTCTACCACTGAGAGGTGTCAGCTGACTTGTGATGGGATGAAGTG	188142	188272	188092	188144	1	E	CGB_E0730W	187393	188272	None	6132	769	33102	No_constitutive_exon_found_in_species
CTGCATTGTGGGTTTTATTAAAAAAAATCTGACGTGGGTAAATGGGATAGTA	252866	252959	253009	252957	-1	E	CGB_E1230C	252866	256698	None	6132	769	33102	No_constitutive_exon_found_in_species
AGTACATACAATCCCATTGATTTAATTTTCGAAGCTAACACGATGGGTAGCC	276619	276722	276772	276720	-1	E	CGB_E1280C	272333	278331	None	6132	769	33102	No_constitutive_exon_found_in_species
CTAATTCCGGTTGCTGTGATAAGTGTTGGTGCTGATCGGGAAGGATGTAGGT	274470	274594	274644	274592	-1	E	CGB_E1280C	272333	278331	None	6132	769	33102	No_constitutive_exon_found_in_species
TAAATTCGCTTGAAATTGCATATGATAAAATCCTGATGCGAGGGACTTAGGA	290904	291294	290854	290906	1	E	CGB_E1350W	290557	292485	None	6132	769	33102	No_constitutive_exon_found_in_species
CCACTGATCTATGAACGGGATTTGTCAGTTTGCTGATGCGGGAACTATAGAT	327638	327737	327588	327640	1	E	CGB_E1500W	323900	329639	None	6132	769	33102	No_constitutive_exon_found_in_species
TTCATTCTGTTCGTTAGTTCATGCCCTGTGATGGCTGAAGGGAAGAGCAGTA	350215	351700	350165	350217	1	E	CGB_E1600W	349373	352001	None	6132	769	33102	No_constitutive_exon_found_in_species
CACTGCATGCAACGAAACACAACTGTTACTAATTCATTTGGGCACGATAGGA	363176	363291	363341	363289	-1	E	CGB_E1640C	362613	364336	None	6132	769	33102	No_constitutive_exon_found_in_species
TGTACATTCCGCACGCTTTGTATCGCTATTCAGCTGATGGGAGTATGCAGAG	368458	368491	368408	368460	1	E	CGB_E1660W	368005	368491	None	6132	769	33102	No_constitutive_exon_found_in_species
GAGACTTTGTCGCTGTTGAAGGATCGTGGCTGACTATAATTCGGGAACAGCT	383099	383220	383270	383218	-1	E	CGB_E1700C	382295	385726	None	6132	769	33102	No_constitutive_exon_found_in_species
TGTTTTTTTTGGTGGGACAAGTAGCTGAAAAGCTGATACGGGAATCGTAGAC	394375	394492	394325	394377	1	E	CGB_E2030W	394273	395172	None	6132	769	33102	No_constitutive_exon_found_in_species
TAAGTGGACGTACGCTCTCTCGGGAACCATAGTCCTGATCAGTAGGGAAGCC	458059	458197	458247	458195	-1	E	CGB_E2310C	456964	460461	None	6132	769	33102	No_constitutive_exon_found_in_species
GAGCTATACCTCAAGGAATGGTCACAAGTGCTGAAAGAAGAGGGTACTAGGA	475860	476011	476061	476009	-1	E	CGB_E2380C	474578	476525	None	6132	769	33102	No_constitutive_exon_found_in_species
GTGCTTTTATTATGTTTTGTGCCATTGGCTAACGAACAATGGGAACGAAGGG	474578	474941	474991	474939	-1	E	CGB_E2380C	474578	476525	None	6132	769	33102	No_constitutive_exon_found_in_species
GGGAAACTAGACAGAGAAAGAAATGGAAACTGACTTTTGTGGGATAACAGTA	484796	484871	484746	484798	1	E	CGB_E2420W	484491	485110	None	6132	769	33102	No_constitutive_exon_found_in_species
TGAGTGACGGCGGCGACGCAGGTAGGCCGATTATGGTTCAAGCCGGGAAGGA	485278	485322	485372	485320	-1	E	CGB_E2430C	485278	486599	None	6132	769	33102	No_constitutive_exon_found_in_species
TTTTCCTTTTTTTTTGGGAGGGGGAATGTTTAAACTGATTTCGGGGATAGGT	499833	500489	500539	500487	-1	E	CGB_E2490C	498611	502935	None	6132	769	33102	No_constitutive_exon_found_in_species
AGGGTGGGTTTGTAGTAGCCAAGGTGAACCATGCTGATATGGGGATGTAGAC	504328	504570	504620	504568	-1	E	CGB_E2500C	503888	506005	None	6132	769	33102	No_constitutive_exon_found_in_species
ATTGCGTTTTTTGTCATGAAAGGAAGAAACTGATCAAACTGGGGGTTCAGAC	507829	508282	507779	507831	1	E	CGB_E2510W	507469	508282	None	6132	769	33102	No_constitutive_exon_found_in_species
CACTATGCGAACTATGACGTATTACATCATGCTAATACACAGGGCAACAGTG	536845	536859	536909	536857	-1	E	CGB_E2660C	536098	537689	None	6132	769	33102	No_constitutive_exon_found_in_species
TAAGTGAGTCATCTTTTTGCAAATGCTCATGGCGTATAATGGGTCGGTAGAC	547047	547086	546997	547049	1	E	CGB_E2710W	546630	547086	None	6132	769	33102	No_constitutive_exon_found_in_species
AAAACCGATGACCTAACGAGAAGTTCGCTAATCATCATTTGGGGCTATAGGT	564733	564880	564930	564878	-1	E	CGB_E2790C	564733	567367	None	6132	769	33102	No_constitutive_exon_found_in_species
ATGTCATCATCTATTTTCTTAGCTTTCATTTGCTCATATGAAGGGGACAGTA	568440	568513	568390	568442	1	E	CGB_E2800W	567669	568988	None	6132	769	33102	No_constitutive_exon_found_in_species
TTGGATCCTTAGTCCACATTGCAATGTGTTGTGATTGACGGGGTCGACAGTC	618729	618861	618679	618731	1	E	CGB_E3220W	616068	621185	None	6132	769	33102	No_constitutive_exon_found_in_species
AGTAACTGTCACGCTTAATACGAGACTTTAAGCTTACATTATACGGGCAGAT	630588	630650	630538	630590	1	E	CGB_E3250W	629245	631495	None	6132	769	33102	No_constitutive_exon_found_in_species
CTATTTATCGCTAATATTTCTCTAAAATCCAGACTCTAACGGGATATCAGAA	649283	649392	649442	649390	-1	E	CGB_E3340C	648465	650168	None	6132	769	33102	No_constitutive_exon_found_in_species
GGTATATGTTGCATCTTAATCAAGAGTTGTGGTACTGATAGAGGGTGAAGTG	652736	652880	652686	652738	1	E	CGB_E3360W	652211	653575	None	6132	769	33102	No_constitutive_exon_found_in_species
TTTTCCAAGGGTGGTCCAAGTTGTCTAATGAAAACGAATGAAATGGGTAGGA	690180	690282	690332	690280	-1	E	CGB_E3530C	690066	691706	None	6132	769	33102	No_constitutive_exon_found_in_species
GTGAGTCGTTCCCGCTCCCAACGCCATGCCAACTGACAAGGCGGGGATAGAC	694772	695052	694722	694774	1	E	CGB_E3550W	693613	695052	None	6132	769	33102	No_constitutive_exon_found_in_species
AGTGCAGAAGCTAATATAAGAACAATAACTTGTATACTTTGGGCATATAGAC	757598	757846	757896	757844	-1	E	CGB_E3690C	757085	760150	None	6132	769	33102	No_constitutive_exon_found_in_species
GGTATGTCTGGCCATTATCAGGTGTCCACTATGTAACACTTGATGGGTAGAT	786427	786524	786574	786522	-1	E	CGB_E4100C	783553	787178	None	6132	769	33102	No_constitutive_exon_found_in_species
ATGTGAGTCATTCATGCTTAACAAATTCCAAGGTTGACAGGGGGGCGAAGTT	788867	789234	788817	788869	1	E	CGB_E4110W	787938	789234	None	6132	769	33102	No_constitutive_exon_found_in_species
ACCTCATGTCCTATTTTCTTGTATGTTTATAGCTAATGATTTGGGTGAAGAT	794396	794437	794487	794435	-1	E	CGB_E4150C	793902	795835	None	6132	769	33102	No_constitutive_exon_found_in_species
AAGGCAGTGCCTGCTGTACCTGCGCAGTAGTTGCTGACGCGGGAAGGTAGAT	834962	835029	834912	834964	1	E	CGB_E4270W	834451	835631	None	6132	769	33102	No_constitutive_exon_found_in_species
GGGTTATGTTTTTTTTTTTTTTTTTGCTAATTATCTATTTGGGGCGGCAGGC	868504	868761	868454	868506	1	E	CGB_E4450W	868224	869133	None	6132	769	33102	No_constitutive_exon_found_in_species
GAAAACAAGACAAAAATGGAATAAAAACTGACGTGAGGGGGTAAATACAGTT	869271	869694	869744	869692	-1	E	CGB_E4460C	869271	870563	None	6132	769	33102	No_constitutive_exon_found_in_species
TCAGTATAATGCTCGCAGTCCATGGACGCAGCTTGACGCCGGGTGTGCAGAA	905869	905925	905819	905871	1	E	CGB_E4610W	905516	907139	None	6132	769	33102	No_constitutive_exon_found_in_species
TGTGTTTCATCCCCCCCATCTCGTTAGTTATGCTTACTCGGGGTGTGCAGGG	930406	930718	930356	930408	1	E	CGB_E4680W	928968	931235	None	6132	769	33102	No_constitutive_exon_found_in_species
GGTATGTGATATGGTAGGCGTATTCAAATCCAAACTGACGAGGGGAGTAGAT	958188	959304	958138	958190	1	E	CGB_E5020W	956056	962127	None	6132	769	33102	No_constitutive_exon_found_in_species
TTTTTTCTTTCACCACATGCAACAGAGCTATCTATCTGACGGGCGCACAGGG	987793	987966	987743	987795	1	E	CGB_E5100W	986662	987966	None	6132	769	33102	No_constitutive_exon_found_in_species
AATTTTTTTTGGTTGAATAGATTCTCCCACTGACAGTTTTGGGCACGTAGAG	990431	990876	990926	990874	-1	E	CGB_E5110C	989255	992179	None	6132	769	33102	No_constitutive_exon_found_in_species
ATATTACCCATTTTGTAGAAGGTTATTTGCTCATCACGAGGGTGAAACAGAT	990030	990183	990233	990181	-1	E	CGB_E5110C	989255	992179	None	6132	769	33102	No_constitutive_exon_found_in_species
CATTAAGCTTCTCCTTTCAATAAATGGCAAACGGCTAACGGGACAAATAGGA	1004361	1004370	1004311	1004363	1	E	CGB_E5160W	1003946	1004370	None	6132	769	33102	No_constitutive_exon_found_in_species
TCTGTTAAATCGTTTTCGATAAAGGGCGATGCTGACTGGGTGGATGGCAGAG	1020955	1021051	1021101	1021049	-1	E	CGB_E5250C	1019811	1021948	None	6132	769	33102	No_constitutive_exon_found_in_species
GGGTCAGTTTGTCCCTAATGGATGGAATGAATAGCTGATTTGGTGGGCAGAT	1033317	1033485	1033267	1033319	1	E	CGB_E5290W	1033008	1034337	None	6132	769	33102	No_constitutive_exon_found_in_species
TGCTCTCGTGAGATGAATAACTGGCACTGATGCGTTACGGGCAATGGCAGCG	1033548	1033661	1033498	1033550	1	E	CGB_E5290W	1033008	1034337	None	6132	769	33102	No_constitutive_exon_found_in_species
ATCATGAACACCTCTGCCATTGGCTAACGCTAGAGTTTTTGCGGGCATAGGT	1082152	1082263	1082102	1082154	1	E	CGB_E5510W	1081565	1082416	None	6132	769	33102	No_constitutive_exon_found_in_species
TCCTTTGACAATTCTAAGAAGTAAGCTGACAAGAAGGGATTGGAAAATAGAA	1086300	1086836	1086886	1086834	-1	E	CGB_E5540C	1086300	1089504	None	6132	769	33102	No_constitutive_exon_found_in_species
CACATGATTTTTGATTGGGACATTGAACTGACCAGAGGGCGGGAAAATAGGT	1094070	1094302	1094020	1094072	1	E	CGB_E5550W	1089767	1094302	None	6132	769	33102	No_constitutive_exon_found_in_species
TAAGTTGCTCTACTGGTCTCCAAAGCACACGTTGTAGACCTGGGATGTAGCC	1114848	1115275	1114798	1114850	1	E	CGB_E5630W	1113164	1115275	None	6132	769	33102	No_constitutive_exon_found_in_species
CAACAGGTAAGCTAGCCAAAATCAAGCCCATCGATGCTCATAGGGTATAGAC	1168748	1168838	1168888	1168836	-1	E	CGB_E6110C	1168748	1169213	None	6132	769	33102	No_constitutive_exon_found_in_species
AGAGATCGATGATGTCGCAGAGGATACATAACTAACGACTAGGGCTGTAGTG	1170432	1170451	1170382	1170434	1	E	CGB_E6120W	1169904	1172487	None	6132	769	33102	No_constitutive_exon_found_in_species
TACAATTGACTACTTTACATGCAAAACGCTAATCATCCATGTGGGACTAGTG	1179621	1180379	1180429	1180377	-1	E	CGB_E6150C	1179621	1181033	None	6132	769	33102	No_constitutive_exon_found_in_species
CAGAAGTTGAGTTTGCGGGAGATGAGGAAGTAAGCTGATGGGGACGGTAGGA	1183182	1183263	1183132	1183184	1	E	CGB_E6170W	1182863	1185162	None	6132	769	33102	No_constitutive_exon_found_in_species
CCATCGTCCGTTGGTTTCTTCTCGATCACTAATCTGGACGGGGGAAATAGAA	1185759	1185951	1186001	1185949	-1	E	CGB_E6180C	1185275	1186495	None	6132	769	33102	No_constitutive_exon_found_in_species
TCCGTTATGGATTGTAGTTCAAATTGAACTAATAGGCCGGGGACATGTAGGT	1188733	1189033	1189083	1189031	-1	E	CGB_E6200C	1188733	1191624	None	6132	769	33102	No_constitutive_exon_found_in_species
TTGTCCGAAGTATGTCTTGAACAGGCTCTAATTAGTGTGATGGGATATAGTC	1207465	1207545	1207595	1207543	-1	E	CGB_E6270C	1206404	1207958	None	6132	769	33102	No_constitutive_exon_found_in_species
CCAAACCAAATCTAGAAGTGGTTAGTAAAAGCGCTGATATGGGGGGGCAGAT	1273615	1273703	1273753	1273701	-1	E	CGB_E6540C	1273133	1274634	None	6132	769	33102	No_constitutive_exon_found_in_species
TTTCGACAAGAAGGGATGCTAACCGTTCGACTTTTGATGGGGATGGCTAGAC	1279832	1279901	1279782	1279834	1	E	CGB_E6570W	1278805	1280882	None	6132	769	33102	No_constitutive_exon_found_in_species
TGTTTCCCGACTTTTATGTGAGATGATTTGCTGATGGGATGTATAAATAGTT	1280246	1280271	1280196	1280248	1	E	CGB_E6570W	1278805	1280882	None	6132	769	33102	No_constitutive_exon_found_in_species
CACCCCAAAGGAAAAGAACAAGGCTAATTCGAACTGGGTATAAAAAACAGGT	1280693	1280882	1280643	1280695	1	E	CGB_E6570W	1278805	1280882	None	6132	769	33102	No_constitutive_exon_found_in_species
CCTATTTCATGTCCATCGTTTTACGAAAATGAGTTGAGTGAATGGGGTAGCT	1311810	1311902	1311760	1311812	1	E	CGB_E6670W	1311508	1312961	None	6132	769	33102	No_constitutive_exon_found_in_species
AGTGGTGAGTGAGAGCAATTTTCTACAATAAATGCCTGACATGGGACAAGGC	34057	34131	34181	34129	-1	F	CGB_F0090C	33926	35618	None	6132	769	33102	No_constitutive_exon_found_in_species
CTGTGGGTAACGCATGCTGTACACTTGAAATTCATGCTGACAGGGCATAGTA	60689	60749	60639	60691	1	F	CGB_F0180W	60370	63917	None	6132	769	33102	No_constitutive_exon_found_in_species
GATTTTTTTTTGGCCCAAAAGAAGGATTGAAAGCTCATGTGCGGGGTCAGGA	74841	74945	74995	74943	-1	F	CGB_F0210C	73793	76772	None	6132	769	33102	No_constitutive_exon_found_in_species
GGGTGTTTTCCTTATCGAGTTGCAAGCGTAATGTATTGACAAGGGTACAGAT	79415	79516	79566	79514	-1	F	CGB_F0220C	77260	80186	None	6132	769	33102	No_constitutive_exon_found_in_species
GGAAAAGGATTGCTGACTCTTACTTTTGGTACGGATTGGGTGCGAAATAGAT	85850	85998	85800	85852	1	F	CGB_F0240W	83617	85998	None	6132	769	33102	No_constitutive_exon_found_in_species
CCAATGCGTCTCACAGAGTCGTGTAAGATGAGTTAATCGAATATGGGTAGGA	155448	156028	155398	155450	1	F	CGB_F0480W	153241	156495	None	6132	769	33102	No_constitutive_exon_found_in_species
GCCAGGCAAAGATAAAATGATTTGCTTACCTATGATTCAGGGTAAATAAGAC	184672	184742	184622	184674	1	F	CGB_F0560W	184508	187615	None	6132	769	33102	No_constitutive_exon_found_in_species
GAGACTAGACAAACTTATGATAATAAAATATTTCCTGACGGGATATATAGAT	208064	209012	208014	208066	1	F	CGB_F1070W	207261	210704	None	6132	769	33102	No_constitutive_exon_found_in_species
CAGATTCTCATCCGTTTTTTAATGTACTTGTTGTTGATGAATGGGTGTAGGA	210652	210704	210602	210654	1	F	CGB_F1070W	207261	210704	None	6132	769	33102	No_constitutive_exon_found_in_species
GGGTAGGTTGGCTGGCTGGTGGATTAGCTGATGGGATGGGATGTGTGAAGAG	230780	230827	230877	230825	-1	F	CGB_F1140C	229585	231063	None	6132	769	33102	No_constitutive_exon_found_in_species
ATCAACTTGCATGAAGAGGAATAATCATGGCTGATTTTTTTGCGGGATAGAC	240362	240613	240663	240611	-1	F	CGB_F1170C	240129	241053	None	6132	769	33102	No_constitutive_exon_found_in_species
TTCCTTTCACTGAACGACTTGAAGAGCAGCGGCTAATTGGAGGGCCATAGCG	256999	257142	256949	257001	1	F	CGB_F1240W	256639	259339	None	6132	769	33102	No_constitutive_exon_found_in_species
CTCAACTCTTCGATTTATTGAGAACTGATGTCGGACGTGTGGGAATTTAGAG	320164	320244	320294	320242	-1	F	CGB_F1470C	318599	320514	None	6132	769	33102	No_constitutive_exon_found_in_species
AAGTCCGCGGCCAAAACAGCGTGATCGATTGAACGCTGAGGGAATCTAAGCG	379395	379441	379345	379397	1	F	CGB_F1700W	379085	379714	None	6132	769	33102	No_constitutive_exon_found_in_species
ATCAGTTCATGAATCGATGCCTTTAACTGCTCAATCGCAAGCGGGACAAGGG	468135	468533	468085	468137	1	F	CGB_F2290W	466959	469933	None	6132	769	33102	No_constitutive_exon_found_in_species
ATTGTCGATGGGCAACTTGGGATGGCTCACAGCTGCATGTTATGGGGCAGGT	518824	518974	519024	518972	-1	F	CGB_F2370C	517580	521207	None	6132	769	33102	No_constitutive_exon_found_in_species
AAATTCATCATTACGAAACGTACTGACGCAGTGGGATGACTCGGGGACAGCC	550366	550518	550568	550516	-1	F	CGB_F2460C	548389	551789	None	6132	769	33102	No_constitutive_exon_found_in_species
CTAAGGCTCTAGCAGAAAAACCTCGTTTACTGAATGAATGGGGTTGAAAGGT	564536	564731	564486	564538	1	F	CGB_F2520W	564195	565690	None	6132	769	33102	No_constitutive_exon_found_in_species
TAAGCTAGTACTGGTGTGGCAATATGGGTGTACTGATGAAGGGTTGAAAGAC	568754	568826	568704	568756	1	F	CGB_F2530W	566541	569677	None	6132	769	33102	No_constitutive_exon_found_in_species
CTTTTCTTTTTTTATATATATATCAAGAAACTAACAGTGGGAAAAAACAGCG	608668	608827	608618	608670	1	F	CGB_F3170W	606353	611007	None	6132	769	33102	No_constitutive_exon_found_in_species
CCTGCGATTGTATCCTTCTACATATCCATATCTGATATTGGGTGGAACAGTG	650471	650620	650670	650618	-1	F	CGB_F3350C	648490	650852	None	6132	769	33102	No_constitutive_exon_found_in_species
TCCCTTCTTCGCTTGATGCAAATGAATCAAGACTAATATTGGGAGGATAGAC	648824	649046	649096	649044	-1	F	CGB_F3350C	648490	650852	None	6132	769	33102	No_constitutive_exon_found_in_species
GTGAGTAGTCTTAGATGACATTCAAATGATGACCTGACCGAGCTGGGTAGGT	663112	663205	663255	663203	-1	F	CGB_F3390C	662334	665190	None	6132	769	33102	No_constitutive_exon_found_in_species
TCTGGTGCGTCATCTTTTTAATCATAGATTTTTACTCACACGGGACGTAGGC	662334	662764	662814	662762	-1	F	CGB_F3390C	662334	665190	None	6132	769	33102	No_constitutive_exon_found_in_species
CCCTGGTGATTAATGAAACAGCTATCTGATGCGGATGATGGGGATTGCAGAC	691766	691882	691932	691880	-1	F	CGB_F3500C	687976	692329	None	6132	769	33102	No_constitutive_exon_found_in_species
CTCTGCGCAAGATGTTAAGACCAACGGACTGTGGCTAATGGGCGTGATAGGG	706239	706287	706189	706241	1	F	CGB_F3550W	703002	706399	None	6132	769	33102	No_constitutive_exon_found_in_species
TGTGCTAACCCGTGTGTCTACTCATGCTATTTGTACTGATCGGGTAACAGTG	735504	735611	735454	735506	1	F	CGB_F3670W	735249	737622	None	6132	769	33102	No_constitutive_exon_found_in_species
TATTCCCCTCGTGCAAGAACATTGTGACTAATTAAATACTGTTGGGACAGCT	870566	870769	870819	870767	-1	F	CGB_F4440C	870059	871694	None	6132	769	33102	No_constitutive_exon_found_in_species
GGTTCGTTGTACATATATATGATAAATATTGGTTAATCGGCTGGGTGAAGGA	887431	887567	887617	887565	-1	F	CGB_F4490C	886565	888092	None	6132	769	33102	No_constitutive_exon_found_in_species
ATAGTAAGCACTTGCTCTAAGTTGGTTTAAAAACGTCCTAACGGGAACAGCA	892800	893690	893740	893688	-1	F	CGB_F4520C	891781	894480	None	6132	769	33102	No_constitutive_exon_found_in_species
AAGGTAAGACGAGGCATTTATTCTGTGAAAGTGGCTGACAGGTGGGTTAGGA	945652	945783	945602	945654	1	F	CGB_F4690W	943994	947019	None	6132	769	33102	No_constitutive_exon_found_in_species
CGCTTTCCATACTGCATAGGCTTGTTTTAACCGCTGACTGGGTGCGAAAGGG	953915	953991	953865	953917	1	F	CGB_F5030W	951871	953991	None	6132	769	33102	No_constitutive_exon_found_in_species
TGTTAATGAAATGACTATCAAGGACGTCAAGTTGATATCAAGGGGCACAGAT	1032119	1032193	1032243	1032191	-1	F	CGB_F5340C	1031426	1032785	None	6132	769	33102	No_constitutive_exon_found_in_species
ATCATTTGTTCTACTCCTTTACAGTCAACTTATGGGCTATGGGATGTCAGGC	1039946	1040073	1039896	1039948	1	F	CGB_F5380W	1039369	1041915	None	6132	769	33102	No_constitutive_exon_found_in_species
TCTTATGTTCCACTAGAAAAAAAGGGGCTAGAGCTGATGGGGAAACGTAGAT	1040734	1040831	1040684	1040736	1	F	CGB_F5380W	1039369	1041915	None	6132	769	33102	No_constitutive_exon_found_in_species
CCAGAACAACGGAGCTTCGGTCTTGCTAATTTGAGGGCGGGCAAATATAGGT	1040916	1041072	1040866	1040918	1	F	CGB_F5380W	1039369	1041915	None	6132	769	33102	No_constitutive_exon_found_in_species
GTCAAGTTCAATATCAAGGCAGCATTGCAAAGGCTGATTTGGGATTACAGGG	1124877	1125364	1125414	1125362	-1	F	CGB_F5660C	1124877	1126941	None	6132	769	33102	No_constitutive_exon_found_in_species
ACGTTATACAATAATGCAGTGGGCGTGAGCTAATACGGGTGTGGGTAAAGAT	1174836	1174935	1174786	1174838	1	F	CGB_F6160W	1174596	1176930	None	6132	769	33102	No_constitutive_exon_found_in_species
GCGTTTTCAATAATGTGGCCTTTGCTAATAGAGTTTATTTGGGAAACCAGCT	1183231	1183341	1183181	1183233	1	F	CGB_F6195W	1182820	1183880	None	6132	769	33102	No_constitutive_exon_found_in_species
GGTGAGTAGATAACGCAAGCCAAGTTTTCAAGCTAATGGAGGGAACTTAGTC	1188001	1188076	1188126	1188074	-1	F	CGB_F6200C	1184090	1189323	None	6132	769	33102	No_constitutive_exon_found_in_species
TAGTTCTCTAAGGTCCTTGCTAGCTGTCACAAGTGCTGATGGACGGGAAGAT	1230578	1230684	1230734	1230682	-1	F	CGB_F6330C	1230165	1235070	None	6132	769	33102	No_constitutive_exon_found_in_species
CAACTCCTTGTGATTGGCGGGTAAGGACTGATATGGGGGGATGGGAATAGCT	1240243	1240386	1240436	1240384	-1	F	CGB_F6350C	1239916	1241739	None	6132	769	33102	No_constitutive_exon_found_in_species
TGCCTTTTTCGGGATTACGAACAAAAGACTGATGAGCGGGATTAAAAAAGAT	1278453	1278821	1278403	1278455	1	F	CGB_F6480W	1277535	1280617	None	6132	769	33102	No_constitutive_exon_found_in_species
CGATATCAGTTTTGGTGGGAAGAGTTTGTGGCTAATCAGAAATGGGATAGGT	1297780	1298878	1297730	1297782	1	F	CGB_F6530W	1294177	1301514	None	6132	769	33102	No_constitutive_exon_found_in_species
GGCTATGGAAATCAAGGATCATACCGATTATACTGATGGCGGCGGGGTAGGC	1316792	1316860	1316910	1316858	-1	F	CGB_F6600C	1316072	1318334	None	6132	769	33102	No_constitutive_exon_found_in_species
CTTAGAAAATCCCGATGCGAAGATACAGTTTAGCTAACGAGGGGTGGCAGGC	1320019	1320085	1320135	1320083	-1	F	CGB_F6610C	1319313	1320439	None	6132	769	33102	No_constitutive_exon_found_in_species
GTAAATAATTCCTACTACACATAGGGTTGCTGACTGAACTAGGGTTACAGGT	21373	21489	21539	21487	-1	G	CGB_G0080C	20548	22971	None	6132	769	33102	No_constitutive_exon_found_in_species
CCAAGTCATTACTTTTGAATGGTGGAGAATTGACTGATGGGAAATGGTAGAG	35881	35935	35831	35883	1	G	CGB_G0120W	33185	35935	None	6132	769	33102	No_constitutive_exon_found_in_species
GTTCAGAATGCGGGATAAGGGGTAACTGACTGATGGTTCTATGGGAATAGAT	36250	36671	36721	36669	-1	G	CGB_G0130C	36250	37106	None	6132	769	33102	No_constitutive_exon_found_in_species
GTTCATTATCCTCCTCCCGAAGTGAATGTGAGTGCTGATTGGGGTTATAGGT	54051	54330	54380	54328	-1	G	CGB_G0190C	54051	57070	None	6132	769	33102	No_constitutive_exon_found_in_species
TCATTCTTTCATATTTTGGAACGAAGCTGACAAGCTGTGGGGGACGATAGGA	103662	103881	103612	103664	1	G	CGB_G0340W	101639	103881	None	6132	769	33102	No_constitutive_exon_found_in_species
TAAGTTCGATTATGGATTGTATGAAGATTCATACTGATGGGACAACAAAGGT	110127	110336	110077	110129	1	G	CGB_G0380W	108113	110540	None	6132	769	33102	No_constitutive_exon_found_in_species
AGAAGCTCAAGCACGAGAAGTTACGGAAACTAATAACAATGGGGGTGCAGGC	123990	124166	124216	124164	-1	G	CGB_G0430C	123403	124571	None	6132	769	33102	No_constitutive_exon_found_in_species
AAAGTTTACCGTAATATCCCATAATCTGCACAACGCTAACACGGGCACAGAC	170421	170492	170542	170490	-1	G	CGB_G0600C	169882	171520	None	6132	769	33102	No_constitutive_exon_found_in_species
GCACATGCAAGAGATTTATGCTGATCATGATTCTTGCCGTGGGTAAACAGTC	172646	172691	172596	172648	1	G	CGB_G0610W	171726	172978	None	6132	769	33102	No_constitutive_exon_found_in_species
GGTGTGTCTTTTCTTGGCTTGATCGGTAATATGTTGACAGTGTGGGATAGAA	231152	231212	231262	231210	-1	G	CGB_G1140C	229589	231689	None	6132	769	33102	No_constitutive_exon_found_in_species
GTATCTTTATCTCGTATCAACTTTCCCTAACTTGTAGTAAACAGGGGGAGGG	256477	256934	256427	256479	1	G	CGB_G1230W	255399	259487	None	6132	769	33102	No_constitutive_exon_found_in_species
TATGCACACCACAAAACAAATTCAGAATTGTGAGCTGATGGGTTAAGCAGAT	351420	351513	351370	351422	1	G	CGB_G1540W	350568	351513	None	6132	769	33102	No_constitutive_exon_found_in_species
TTTTACCGGGTTTGCCGCTGCGGGGATTTAGCGCTGACTTTGGGGTGTAGTA	362829	362845	362895	362843	-1	G	CGB_G1600C	362428	363812	None	6132	769	33102	No_constitutive_exon_found_in_species
AGTCTTCTCATTGTTCTTCTTTTAAACAGACAAACTGACTAGGGACATAGGT	383932	384135	384185	384133	-1	G	CGB_G2020C	383196	385763	None	6132	769	33102	No_constitutive_exon_found_in_species
AGTACAGGATAGAGCGTGTGAATCGATTTTTGCTGATAGTCTGGGGATAGTT	500650	500680	500600	500652	1	G	CGB_G2320W	500088	502070	None	6132	769	33102	No_constitutive_exon_found_in_species
ATCATTCTCCCGATTGTTGAACGCGCTGATCACTTTCTTCGCGGGGATAGGT	531716	531856	531906	531854	-1	G	CGB_G2430C	529375	532138	None	6132	769	33102	No_constitutive_exon_found_in_species
GAGAATCAGAATATGCTCAAGAGGGTGTGCTCATACGGGGGGGTATATAGAT	553094	553234	553284	553232	-1	G	CGB_G2550C	552760	553831	None	6132	769	33102	No_constitutive_exon_found_in_species
GTGAGTAGATTTTACCTAACCTATGCAACCTCTCTAACCGAGGGACCAAGAA	567503	567573	567453	567505	1	G	CGB_G2620W	567103	568099	None	6132	769	33102	No_constitutive_exon_found_in_species
CGAGTGGGACCAACTGCGTCATTAGAGTATATACTGATAAGGGACATCAGCT	576906	576954	577004	576952	-1	G	CGB_G3040C	576622	577199	None	6132	769	33102	No_constitutive_exon_found_in_species
GTTTCCCCTTTTGTTTCTGTATTTTATATAGTACTGATGGGGTGGTATAGCA	601213	601396	601446	601394	-1	G	CGB_G3170C	601213	604095	None	6132	769	33102	No_constitutive_exon_found_in_species
AAGAGCAGCGGCGGCGGCGGCGGCCACGGCGGCGGTGACGGGGCTGTAAGCG	618229	618556	618606	618554	-1	G	CGB_G3250C	616310	618993	None	6132	769	33102	No_constitutive_exon_found_in_species
TTGTGTTTCTGCTTTTTATAACGTACGTACTGACGGGAATGGGAGAATAGCT	618096	618169	618219	618167	-1	G	CGB_G3250C	616310	618993	None	6132	769	33102	No_constitutive_exon_found_in_species
TTTTTTTTTTTTTTTTTTTTTTTTTTGGTACGTGACTGACAAGGGGGCAGCG	616310	616527	616577	616525	-1	G	CGB_G3250C	616310	618993	None	6132	769	33102	No_constitutive_exon_found_in_species
TTGACTACTCCAAGGTATGTTGAATACAATCTGCGATAACATGGGCGTAGGG	622139	622276	622089	622141	1	G	CGB_G3270W	621729	622404	None	6132	769	33102	No_constitutive_exon_found_in_species
GATTCGTTGGTGGATGAATGATAGGCGCAAAGCTGACGATGGGTATATAGTA	622519	622745	622795	622743	-1	G	CGB_G3280C	622519	624705	None	6132	769	33102	No_constitutive_exon_found_in_species
GTTCATCTTCTACGGCTGTCCGTCGGAATTTGGCTGATCCCGGGATGAAGCT	625421	625514	625371	625423	1	G	CGB_G3290W	624874	627733	None	6132	769	33102	No_constitutive_exon_found_in_species
TCAAGTAAGACATATGCATATGGTTCGATGTCTTACACCTGGGGTATCAGGT	706290	706458	706240	706292	1	G	CGB_G3520W	701218	708959	None	6132	769	33102	No_constitutive_exon_found_in_species
GCCGCTCAGGCTCCTGTGAGCAATGGCGCGGGCAACGGTGGATGGGTCAGAC	717509	717578	717459	717511	1	G	CGB_G3560W	716060	717578	None	6132	769	33102	No_constitutive_exon_found_in_species
TATACCCTCTGTCCAGTATAAACAAGAAGTTAATATACGAGGGATGTCAGTG	733505	733978	734028	733976	-1	G	CGB_G3620C	733505	735870	None	6132	769	33102	No_constitutive_exon_found_in_species
GTACGTCTGATCATTATTCCACTGGGTACGAAATTAAGGGAGATGAACAGGT	846691	846863	846913	846861	-1	G	CGB_G4360C	846345	848336	None	6132	769	33102	No_constitutive_exon_found_in_species
CCTTTTTTGGGTTTTCATATATTCATCTTGTGTCTGACGGAACGGGATAGAT	850824	851137	850774	850826	1	G	CGB_G4370W	849687	851137	None	6132	769	33102	No_constitutive_exon_found_in_species
TCAGACTTGGGAAAGTAGTGATGGAAAGTAAAGCTGACTCGGGCGAATAGCT	858283	858385	858435	858383	-1	G	CGB_G4430C	857682	861950	None	6132	769	33102	No_constitutive_exon_found_in_species
CTCCCAATCCGTTTTGCCTTAATGAATTTCTGATTAACGGGTGAAAACAGAA	866918	867026	866868	866920	1	G	CGB_G4450W	864709	867161	None	6132	769	33102	No_constitutive_exon_found_in_species
TGATGTGTTTCTCACTGAATGGATAATACTGACATGGGTGTATAACAAAGTA	885997	886537	886587	886535	-1	G	CGB_G4520C	884102	887276	None	6132	769	33102	No_constitutive_exon_found_in_species
CCGAGTGAGTGACTTACCCTTTTGTACACATACTGATTCTCGGGTAAAAGAT	884546	884694	884744	884692	-1	G	CGB_G4520C	884102	887276	None	6132	769	33102	No_constitutive_exon_found_in_species
ATTGTTGCTACAACATGGGGTGGAAAACTAACGAACTTTGGGATGAATAGGA	915009	915080	915130	915078	-1	G	CGB_G4660C	914433	915282	None	6132	769	33102	No_constitutive_exon_found_in_species
ATATAGATAACTTTCGGAGTAAATTTTTGCTGACTCTCGTGGGGCCACAGGG	916144	916282	916094	916146	1	G	CGB_G4670W	915536	917514	None	6132	769	33102	No_constitutive_exon_found_in_species
TCTCACTACTCTGTTCTCTTTGTATTACAGCTGACAGGCGATGGGCGTAGTC	933240	933406	933190	933242	1	G	CGB_G4750W	932208	933406	None	6132	769	33102	No_constitutive_exon_found_in_species
AGGTGGAGGCCGTCATGAGTACGAAGAAAGTGCTGATATGGGGCGAGTAGTT	958416	958484	958534	958482	-1	G	CGB_G5070C	956738	958809	None	6132	769	33102	No_constitutive_exon_found_in_species
AATTCGGCGTGGATAGTTCATAACCCGCTTGTGCTGACAGATGGGTGTAGGG	960872	960918	960822	960874	1	G	CGB_G5090W	960743	962780	None	6132	769	33102	No_constitutive_exon_found_in_species
CCCCTTTTCTTCTCTTATTTTTTCAGAGATCTTCTGACATGGGATATTAGTG	1032198	1032356	1032406	1032354	-1	G	CGB_G5290C	1031356	1033997	None	6132	769	33102	No_constitutive_exon_found_in_species
TCAATCTTCCTGGGATGGTTTCACAACCATAACTGACGGGATGTAAAAAGTT	1098687	1098876	1098926	1098874	-1	G	CGB_G5520C	1098687	1099273	None	6132	769	33102	No_constitutive_exon_found_in_species
TACGTTGCTTTTTAAAAATTTATTTCAAGGCTGACTGGGCGAAACAACAGCT	1100254	1100756	1100204	1100256	1	G	CGB_G5530W	1099603	1100756	None	6132	769	33102	No_constitutive_exon_found_in_species
TGGGTATGTTCATCTATTCAAAAGTGGATTATCATCTGACGGGTGTACAGTG	1132550	1132862	1132912	1132860	-1	G	CGB_G5670C	1129726	1135477	None	6132	769	33102	No_constitutive_exon_found_in_species
GCGTTCCGGGAATTTGCCACCGGAAAAGAGGGTTACTGATATATGGGCAGGA	1138708	1138739	1138789	1138737	-1	G	CGB_G6010C	1137872	1141144	None	6132	769	33102	No_constitutive_exon_found_in_species
CATTTTCCTATTTGGCTTGCTATGGATTGCGAATACTAATGGGCGGCAAGGA	1148146	1148286	1148096	1148148	1	G	CGB_G6040W	1146249	1150020	None	6132	769	33102	No_constitutive_exon_found_in_species
ATTCCTCTTCCATTAACGTCCCCCTATTCAAACTAACTTCTGTGGGACAGGC	1156209	1156360	1156159	1156211	1	G	CGB_G6070W	1156027	1157059	None	6132	769	33102	No_constitutive_exon_found_in_species
GTCAGTGATAGGCAAGTGACCTAAAGATATCAGCTGAACAGGGTTGAAAGGG	1177739	1177782	1177689	1177741	1	G	CGB_G6140W	1175815	1178365	None	6132	769	33102	No_constitutive_exon_found_in_species
CCCCTTGACGCGGGAATCATACAGAGCGAATGACTGACGGGCAGGTATAGTT	1242434	1242459	1242384	1242436	1	G	CGB_G6360W	1240332	1242459	None	6132	769	33102	No_constitutive_exon_found_in_species
TCTCCTTCCGGGATCCCATAGAAAATTGATGCTAATGGAAGGGATGACAGGA	1260352	1260662	1260302	1260354	1	G	CGB_G6430W	1259774	1260946	None	6132	769	33102	No_constitutive_exon_found_in_species
AAGAGTAAGCAGCTTTTGGGCTTTCATTTTCAAACCTAACGGGTATGTAGCG	1277719	1277805	1277855	1277803	-1	G	CGB_G6490C	1276543	1280095	None	6132	769	33102	No_constitutive_exon_found_in_species
AAACATGAATTGCACGGTCTAAAAGATATGACCTGACGGGAACGATGCAGAA	1289285	1289398	1289448	1289396	-1	G	CGB_G6520C	1288505	1289760	None	6132	769	33102	No_constitutive_exon_found_in_species
AGCGGAGAGTAGGAGATGGGGCGGAGTAGGAGACGGGGCGTGCGAACAAGCA	1289891	1290074	1289841	1289893	1	G	CGB_G6530W	1289856	1291966	None	6132	769	33102	No_constitutive_exon_found_in_species
AGGGTGGTGTGTTGTTGACGATCAGAGCTTGGGCGTGGAGGCGGGGCAAGTG	1290118	1290213	1290068	1290120	1	G	CGB_G6530W	1289856	1291966	None	6132	769	33102	No_constitutive_exon_found_in_species
AGGTTCGTGAGAAAAGCAGAAAAGCTGACACAAAGTGTTGGGACATATAGGA	74682	74774	74824	74772	-1	H	CGB_H0250C	72861	77712	None	6132	769	33102	No_constitutive_exon_found_in_species
AGCCTCATGAACAAGAGAAGAAGAGAAATAGCTGATTGATGGGATGATAGGT	73971	74056	74106	74054	-1	H	CGB_H0250C	72861	77712	None	6132	769	33102	No_constitutive_exon_found_in_species
TTACAAATACTCCATCATCCAGCCTCTTTGCCGAGACTGATGGGAAATAGTT	140048	140110	139998	140050	1	H	CGB_H0480W	137569	144195	None	6132	769	33102	No_constitutive_exon_found_in_species
ATCCACTCCTCGCACGTGCGCAAAAATTGTACTGTGGTGTGGGTCAACAGTG	153434	153497	153384	153436	1	H	CGB_H0530W	153216	155298	None	6132	769	33102	No_constitutive_exon_found_in_species
GTCTTGGGTTTGGTGCGGTCTCTGGAATATAGGCTGAGGGAGCCAAACAGAT	161274	161433	161483	161431	-1	H	CGB_H0560C	159226	161894	None	6132	769	33102	No_constitutive_exon_found_in_species
GTGCAATTTTTTTTCTCGCTCCTTACTGACATATACACAATGATGGGTAGGG	159471	159637	159687	159635	-1	H	CGB_H0560C	159226	161894	None	6132	769	33102	No_constitutive_exon_found_in_species
GTCAGTCCGACGTTCCTTGTAGAGTGTATGAGCTGACAAGTGGGTGCAAGGC	190209	190377	190427	190375	-1	H	CGB_H0690C	189099	191094	None	6132	769	33102	No_constitutive_exon_found_in_species
TATGTTCTGCACCTTATTAGTATAATGACGATTGCTGAGTGATGGGGTAGCC	234084	234252	234034	234086	1	H	CGB_H1100W	233740	234965	None	6132	769	33102	No_constitutive_exon_found_in_species
TTTCTTGTCTTTTTTTAAGGGTTGTTGGCTAAAAAAAGGTGGGGAATTAGCA	259961	260078	259911	259963	1	H	CGB_H1190W	256939	260589	None	6132	769	33102	No_constitutive_exon_found_in_species
CCTTCCCGTACTTTTATGTCCTCTAACAAAAGCTGATCTTTTGGGGATAGCT	263311	263526	263576	263524	-1	H	CGB_H1210C	262479	266157	None	6132	769	33102	No_constitutive_exon_found_in_species
ACAATCTTGAAAAGTGCTAGGCAGGAAAACTGACCGTGGGTGGGTGGAAGAT	272449	273029	272399	272451	1	H	CGB_H1240W	269541	273111	None	6132	769	33102	No_constitutive_exon_found_in_species
GGAAAGGGCGAGCCAGAGAAGCGGGCTGTCGTTGACGATAGGGTATATAGGC	280045	280154	279995	280047	1	H	CGB_H1280W	279733	281038	None	6132	769	33102	No_constitutive_exon_found_in_species
GATGGTCTGCGTCGTCCTTGCCTAAGATTCTGACGGTGGGTGAACGATAGAT	342119	342431	342481	342429	-1	H	CGB_H1500C	336440	342594	None	6132	769	33102	No_constitutive_exon_found_in_species
GATTGCTAGGGCAGAAGGGTGCGGCGAGAACTGATTTTGGGTACAATAAGAT	362666	363030	362616	362668	1	H	CGB_H1590W	361620	364600	None	6132	769	33102	No_constitutive_exon_found_in_species
GTGTGGGATTCTTTGAGGTGATTTGTTTCTGCTAACATGTGATGGGATAGCT	372498	372550	372448	372500	1	H	CGB_H1610W	371683	373698	None	6132	769	33102	No_constitutive_exon_found_in_species
TTGTTTGTTAATATCGAGTATATGAAAAACTAATTTTGGATATGGGAAAGCT	403057	404080	404130	404078	-1	H	CGB_H1760C	402843	406079	None	6132	769	33102	No_constitutive_exon_found_in_species
GGTGTGTTTTTTGACCACACCCATGTGATAGTTGCTGACAAGAGGGTTAGAC	409278	410547	409228	409280	1	H	CGB_H1770W	406706	412055	None	6132	769	33102	No_constitutive_exon_found_in_species
TATGCGTGTAAATGAACGCTTTGTGCTGACCGCAGACCACGGGATACCAGGC	472395	472461	472345	472397	1	H	CGB_H2110W	470609	472461	None	6132	769	33102	No_constitutive_exon_found_in_species
TGATTTCACACAAAAAATCCAGCATTTGGCAGCTAACAGGGAACATATAGGC	485274	485333	485224	485276	1	H	CGB_H2180W	485090	486255	None	6132	769	33102	No_constitutive_exon_found_in_species
CCCGGGTGTGGATATGGGTGGGATACTAATACTAATGTTGACGGGAATAGGG	494167	494250	494300	494248	-1	H	CGB_H2230C	494066	494701	None	6132	769	33102	No_constitutive_exon_found_in_species
GGTTGCGCAAGTGAGAAGAAGAAGAGCTAATGTGGGGGAAATGACAACAGTG	546870	547012	547062	547010	-1	H	CGB_H2440C	546734	547324	None	6132	769	33102	No_constitutive_exon_found_in_species
CCGTGCGTGACCCTTCCTTTCAAAGCTGAACGTGGCTGAGACCAGGGTAGTT	649479	649559	649429	649481	1	H	CGB_H3070W	649111	652484	None	6132	769	33102	No_constitutive_exon_found_in_species
CAGAAAATGGCAGTACCCATCGAATGTAAAAGATCGCTGATAGGGAACAGGC	657089	657353	657039	657091	1	H	CGB_H3090W	656246	658009	None	6132	769	33102	No_constitutive_exon_found_in_species
GAGTCCTAGATTTAGACAGTGAAATCATGAGTTGCTGACACAATGGGCAGTT	701591	701646	701541	701593	1	H	CGB_H3240W	697655	701919	None	6132	769	33102	No_constitutive_exon_found_in_species
GATTTCAGACTTTTGACTTTTACTGTTTTTTCTAACCCTTGTGGGTGTAGTA	728277	728797	728847	728795	-1	H	CGB_H3350C	728179	730864	None	6132	769	33102	No_constitutive_exon_found_in_species
GAAGCTCTCTGGTGATGGTGAGTTTTCAGTTCGAAGGCTCGATGGGAGAGAC	733276	733327	733377	733325	-1	H	CGB_H3360C	732201	734872	None	6132	769	33102	No_constitutive_exon_found_in_species
TGGACTATCACTGAAGTTAACTTATGATTGACCATAGCTATGGGAGTAAGTG	748620	748700	748750	748698	-1	H	CGB_H3430C	748474	749934	None	6132	769	33102	No_constitutive_exon_found_in_species
AACTCGCGGGGGGGAGGGGGTATCAGAGTTGGACTGACCTCGGGTAATAGAC	783849	784005	784055	784003	-1	H	CGB_H3580C	783472	784951	None	6132	769	33102	No_constitutive_exon_found_in_species
TTTCATTCCTCAACCTACCATCTTTGCATGCTGACGGGAAAAACGCGTAGCT	794121	794129	794071	794123	1	H	CGB_H3650W	793908	795695	None	6132	769	33102	No_constitutive_exon_found_in_species
TATGTCCATAAAAGCATTCTTCGCTTCGGATACTGACTGTAATGGGATAGGC	813326	813509	813276	813328	1	H	CGB_H3700W	811249	814417	None	6132	769	33102	No_constitutive_exon_found_in_species
GGGAATTCGGAAACGGTTAATCTTGCGAATACTATGGGGAGGTTGATAAGAA	853563	853600	853513	853565	1	H	CGB_H4040W	851248	853600	None	6132	769	33102	No_constitutive_exon_found_in_species
CACTCACCAGATTTGTCTTTCCTTGGGATGCTGACAATAACAATGGGTAGCC	865643	865680	865593	865645	1	H	CGB_H4120W	864628	866659	None	6132	769	33102	No_constitutive_exon_found_in_species
GTCAGGTATGTACATCCATCTAATAAGTGCACAGCCTGATGGGGAATCAGGA	897162	897440	897490	897438	-1	H	CGB_H4210C	895288	897511	None	6132	769	33102	No_constitutive_exon_found_in_species
CCATTCAGGTTGAGATGATAGTAATTGAAAGCTGATTTCTCGGGAATTAGCG	922629	922777	922579	922631	1	H	CGB_H4330W	920449	922777	None	6132	769	33102	No_constitutive_exon_found_in_species
TCAATTCGTAAGCCTTACTTGATACCTAAGCTAATGCCTGAATGGGTCAGTC	923111	923289	923339	923287	-1	H	CGB_H4340C	922901	924071	None	6132	769	33102	No_constitutive_exon_found_in_species
AAACCATTTAGCATCTCCCGAGTGAGGGATGAACCTAACAACGGGATTAGGT	925117	925344	925394	925342	-1	H	CGB_H4350C	924376	925988	None	6132	769	33102	No_constitutive_exon_found_in_species
AAGCAACTTGATGGCGAGAAAACCCACGATACAGCTAACCACATGGGCAGAT	932355	933071	932305	932357	1	H	CGB_H4360W	927017	933071	None	6132	769	33102	No_constitutive_exon_found_in_species
CTTCGAGATTGTGGTGGCCTTTGTTGATGCAAGCTAAGGGCGAAAATCAGCA	939587	939737	939787	939735	-1	H	CGB_H4390C	939170	941285	None	6132	769	33102	No_constitutive_exon_found_in_species
AGTAAGTCAGCTGCCTTTATATATTTAAATCTTAGCTGATGGGGATCTAGCG	955095	955249	955299	955247	-1	H	CGB_H4450C	953784	955648	None	6132	769	33102	No_constitutive_exon_found_in_species
CATCCCCCCCATCCCCCCCCCCCCCCCCCCCGGATACAAAAAGGGGGCAGGG	970016	970446	970496	970444	-1	H	CGB_H4500C	969786	970630	None	6132	769	33102	No_constitutive_exon_found_in_species
AAGCCACCCGAAGTCAATGTTTGAGCTAACTCTCGCTTACTGGGACACAGCC	978730	978838	978888	978836	-1	H	CGB_H4530C	978631	980448	None	6132	769	33102	No_constitutive_exon_found_in_species
GTGAAAGCTGGACAAGTGAATGAAGCTGATGTAGAGGTCGCGGGGAGTAGAT	989787	989896	989737	989789	1	H	CGB_H4580W	989600	990101	None	6132	769	33102	No_constitutive_exon_found_in_species
TCTTCTTCTTTTGATATTTGCACTCTGGCTGACAATGGGATGACTGAAAGTC	1000113	1000604	1000063	1000115	1	H	CGB_H4620W	997757	1002405	None	6132	769	33102	No_constitutive_exon_found_in_species
TCTTCAGTTCAGTTGAGAAGAAGAAGCGCTGATAATGAGGGAAATTGTAGAA	1010312	1010548	1010598	1010546	-1	H	CGB_H4650C	1008738	1011786	None	6132	769	33102	No_constitutive_exon_found_in_species
TAAAAAGTTCGCATGTTCTGCTGTGATCCTTGCTAAAGAGATGGGGATAGGT	1014184	1014471	1014521	1014469	-1	H	CGB_H4660C	1013591	1015178	None	6132	769	33102	No_constitutive_exon_found_in_species
CCTACTGGGATTAATTGGATCAATCGACCTGCTGACGCATACGGGTGTAGTT	1068110	1068189	1068060	1068112	1	H	CGB_H5080W	1067845	1069054	None	6132	769	33102	No_constitutive_exon_found_in_species
GTAGGGTACGATCGTGGTAGTGATAGGGATGACCGCGGGTCGTATAGAAGCT	1100475	1100575	1100625	1100573	-1	H	CGB_H5200C	1099691	1100771	None	6132	769	33102	No_constitutive_exon_found_in_species
TTCTTCGTGATCGGGTATAATATGGGCCGTGGGCTGATAAGGGTTGGTAGAC	1099813	1099908	1099958	1099906	-1	H	CGB_H5200C	1099691	1100771	None	6132	769	33102	No_constitutive_exon_found_in_species
TTTATATATGTTGGAGGGGCTCAAACACTCACCGGCCACGGGAAAAGCAGGA	1138160	1138491	1138110	1138162	1	H	CGB_H5350W	1137969	1138842	None	6132	769	33102	No_constitutive_exon_found_in_species
AATCGTTTTCCATGCGCCGTATTTCCAGCTGATCTTAAAGGGGCGGGCAGTT	1139793	1139899	1139949	1139897	-1	H	CGB_H5360C	1138958	1140677	None	6132	769	33102	No_constitutive_exon_found_in_species
CGTTGTATACTGGATATCAATATGCGGTTCTGTATCTGACTCGGGGGCAGAA	1141245	1141455	1141195	1141247	1	H	CGB_H5370W	1141137	1145544	None	6132	769	33102	No_constitutive_exon_found_in_species
GTACCAAGTCAGCTAGGGAGGTGAACTTGCTCATCGCCTTGCGGGTACAGGC	1183221	1184176	1184226	1184174	-1	H	CGB_H5490C	1182832	1186900	None	6132	769	33102	No_constitutive_exon_found_in_species
ATTTTATCTGAATGAGGATTCTAATGATACTACGAAACTGGGATCGATAGGA	1202090	1202166	1202040	1202092	1	H	CGB_H5550W	1201825	1202759	None	6132	769	33102	No_constitutive_exon_found_in_species
GTTCCCCCCCTTTTTCCTGTTGTAAGTGCTGTTTGCTGACGATTGGGAAGAC	1219197	1219625	1219675	1219623	-1	H	CGB_H5630C	1218192	1222965	None	6132	769	33102	No_constitutive_exon_found_in_species
GGCACTATGGGTAGGTGGTTCCTTGGTGAGGAAACATGTGGGCTAATAAGCG	1229062	1229134	1229012	1229064	1	H	CGB_H5660W	1228885	1231570	None	6132	769	33102	No_constitutive_exon_found_in_species
ACAATAAATAATGAGGGAATTGAGCTAATGGACATGTGGGGGGTGATCAGGT	1231022	1231148	1230972	1231024	1	H	CGB_H5660W	1228885	1231570	None	6132	769	33102	No_constitutive_exon_found_in_species
GATCGATGCAATGAAATGTCAGGATTATTGATATTGTTACATGGGAATAGTT	1247113	1247303	1247353	1247301	-1	H	CGB_H5720C	1246428	1247873	None	6132	769	33102	No_constitutive_exon_found_in_species
CGTTTCCTCATCCTCAACCAGTCATCGCTGACGCAATGCTGGGATTACAGAA	28044	28114	27994	28046	1	I	CGB_I0100W	23743	28880	None	6132	769	33102	No_constitutive_exon_found_in_species
GTTTCCATCACTCGTTTTTCCCTTTGTGATGGTGGCTGACGATGGGATAGTC	46378	46468	46518	46466	-1	I	CGB_I0160C	44855	47121	None	6132	769	33102	No_constitutive_exon_found_in_species
ACTCCTAACCCTGCCTCAAAATGTGGAATAGCTGACGAAGGGGGACGTAGTT	58987	59860	58937	58989	1	I	CGB_I0230W	56922	62499	None	6132	769	33102	No_constitutive_exon_found_in_species
TCGCGATAGTTGTTGGAATTGACCAGTGTTGGTTGATTGGGTGATGATAGAT	68343	68452	68293	68345	1	I	CGB_I0240W	65958	69965	None	6132	769	33102	No_constitutive_exon_found_in_species
ACTGTTTAATACAATAAAATGCTAATGGGACCGGGGAAACCGGGCAACAGAG	69025	69521	68975	69027	1	I	CGB_I0240W	65958	69965	None	6132	769	33102	No_constitutive_exon_found_in_species
AGCCTCCCGTCCTCCTCACGAGAACGACATAAAGCTGACCGGGTAGAAAGCT	85368	85503	85553	85501	-1	I	CGB_I0290C	83911	85664	None	6132	769	33102	No_constitutive_exon_found_in_species
GAAGATGCTTTGTAAGTTGCCTATTATAAACAGCATATTGACGGGTGCAGGT	119167	119285	119335	119283	-1	I	CGB_I0390C	117987	119751	None	6132	769	33102	No_constitutive_exon_found_in_species
CTGATTGCCCAAGAAGTGACTTTGTATGCTGAGGTGGCAAAATGGGATAGGA	150153	150278	150328	150276	-1	I	CGB_I0480C	148351	150520	None	6132	769	33102	No_constitutive_exon_found_in_species
ACCACTGCAAAGTGGGCAATTGGGTGGTTTGTAGGAATGGGGTAAGTTAGAT	165707	165742	165657	165709	1	I	CGB_I0550W	164128	165742	None	6132	769	33102	No_constitutive_exon_found_in_species
GTTTCAAGTGATGAGCATCTCAATTGAGCGCTGACCGGGAGGGTGTGTAGAT	171556	171720	171506	171558	1	I	CGB_I0590W	168888	174864	None	6132	769	33102	No_constitutive_exon_found_in_species
ACTTGCAGGTTCCAAGAAACGTTCTGATTGTTTTTGACGGGGGGTGTCAGTC	181398	182561	181348	181400	1	I	CGB_I0610W	179389	182561	None	6132	769	33102	No_constitutive_exon_found_in_species
GAGTTATATACAGCGTCACCTATGGTAACCCAGCTGACGGAATCGGGCAGAT	187933	188173	188223	188171	-1	I	CGB_I0620C	183787	189361	None	6132	769	33102	No_constitutive_exon_found_in_species
AGTGCAATACTATATAAACACACACGACTGCAGTTGATATGTGGGTATAGGT	268526	268910	268476	268528	1	I	CGB_I1210W	267831	268910	None	6132	769	33102	No_constitutive_exon_found_in_species
TGAGCCTCGGTGAAGGGGCGGCTTCTTGGGAGCTGACTTGGATGGGACAGCC	273749	273805	273699	273751	1	I	CGB_I1230W	272752	274435	None	6132	769	33102	No_constitutive_exon_found_in_species
CTTTTTCAACTATATCGGTCGATGTGATAAATGCTGAATAGGGCATGTAGGT	279605	280514	280564	280512	-1	I	CGB_I1270C	279605	282673	None	6132	769	33102	No_constitutive_exon_found_in_species
GGGTACGTTTACATTTTCATATGCTTGAGAGGTCATTGACAAGGGGATAGGG	333427	333671	333377	333429	1	I	CGB_I1490W	332180	334387	None	6132	769	33102	No_constitutive_exon_found_in_species
GCGGTGTAAGACTGCTGTCGACCATGGGCTGACGTAGGGGTTGTGAAAAGCA	363758	363907	363708	363760	1	I	CGB_I1600W	361268	365229	None	6132	769	33102	No_constitutive_exon_found_in_species
GCTACTACATATCAGCAAAGTGAAATATACTAAGCAAGATGGGGCTGTAGTG	414805	414891	414755	414807	1	I	CGB_I2080W	413861	415274	None	6132	769	33102	No_constitutive_exon_found_in_species
CATGGAAGGCCACTATTAAGTGGTATAATTCACCGCTAACGGGGTGATAGAT	430640	430894	430590	430642	1	I	CGB_I2160W	430140	431958	None	6132	769	33102	No_constitutive_exon_found_in_species
GGTGAGTGGCTCATCGTACGGAATGTCCAACGTAAATGACTAGGGAACAGTG	448014	448147	448197	448145	-1	I	CGB_I2200C	446553	449623	None	6132	769	33102	No_constitutive_exon_found_in_species
TCATATCTCCTCTCTAAATTCTGCCAAAACCTGACATTGGTGGGGTACAGTC	446553	446744	446794	446742	-1	I	CGB_I2200C	446553	449623	None	6132	769	33102	No_constitutive_exon_found_in_species
CACCACTAACGTCAAGACTGACAGTAATTCTCTGTGTTTGTGGGATGTAGGA	465440	465531	465390	465442	1	I	CGB_I2270W	465040	466407	None	6132	769	33102	No_constitutive_exon_found_in_species
TGTCGTGAGTCTAATATAATTCGCAGATTTAGATATTGATTAGGGGCTAGGC	490589	490706	490756	490704	-1	I	CGB_I2360C	489411	492887	None	6132	769	33102	No_constitutive_exon_found_in_species
GTCGAGATGATGGCCGCTCAGGATTATGTGCTGACCACATCTGGGAACAGGC	508206	508301	508156	508208	1	I	CGB_I2430W	507856	509666	None	6132	769	33102	No_constitutive_exon_found_in_species
CATTTAATAATTGAGTTGACCCAAAACTGCGTTGACTTTTTGGGGGGTAGAG	543332	543850	543900	543848	-1	I	CGB_I2550C	543332	544298	None	6132	769	33102	No_constitutive_exon_found_in_species
CGTCCAATAACTTTTCTACGTGGCTTCGTATTAATATAATTGGGAAATAGCG	568398	568556	568348	568400	1	I	CGB_I2650W	567045	569305	None	6132	769	33102	No_constitutive_exon_found_in_species
GTATCTATATCATTCGTGTGGAACTTCGCTAACATTTCTGGGCCAAACAGCG	576288	576359	576238	576290	1	I	CGB_I2670W	574742	578563	None	6132	769	33102	No_constitutive_exon_found_in_species
AGTATCTTCTTGTTGAACAAAATTGGCATAAAGCTGACGGGAGGGAAAAGCT	615954	616081	616131	616079	-1	I	CGB_I3070C	615954	616972	None	6132	769	33102	No_constitutive_exon_found_in_species
ACGTATTATCCAACCCTTAAAAATTTACATAACCTAATGGGAAAACGCAGAG	643046	643175	642996	643048	1	I	CGB_I3180W	642131	644266	None	6132	769	33102	No_constitutive_exon_found_in_species
GTAAGTAATTCGTTGACTATGAGAGCAGGGCAGCTAATGGGGTAAATAAGGT	660784	660895	660945	660893	-1	I	CGB_I3230C	660784	662867	None	6132	769	33102	No_constitutive_exon_found_in_species
TCTATGGCAAGTTTATCATATCGCATACTATAAAGCTGACAGGGCGCTAGGT	682727	682808	682677	682729	1	I	CGB_I3310W	682214	683249	None	6132	769	33102	No_constitutive_exon_found_in_species
CAACTACGGCGTGGGTTCGTGGTTGGGGCTGATGGGTTGGGATTGGGTAGAT	683062	683099	683012	683064	1	I	CGB_I3310W	682214	683249	None	6132	769	33102	No_constitutive_exon_found_in_species
TGGGGGTCGTTTACGCAGCATACGTGGAAAACTACTAAACGGGGCAATAGTC	683464	683547	683597	683545	-1	I	CGB_I3320C	683315	684056	None	6132	769	33102	No_constitutive_exon_found_in_species
TTCAATGCCTAAAGAAAATGGGAGCTGATAAGTACCGGTATCGGGAATAGAA	691899	691989	691849	691901	1	I	CGB_I3340W	691542	692329	None	6132	769	33102	No_constitutive_exon_found_in_species
GGGTCACCTTTTATGTTTACCCAAAAGCCGCCAGCTGACGAAACGGGCAGAC	698488	698528	698578	698526	-1	I	CGB_I3370C	696063	698686	None	6132	769	33102	No_constitutive_exon_found_in_species
ATGGGTAAGTTGGCGGGGAGAGAATCGTGCAAATGCTGACTGGGCGACAGAT	698417	698442	698492	698440	-1	I	CGB_I3370C	696063	698686	None	6132	769	33102	No_constitutive_exon_found_in_species
AAGTGAATCGCTTGGAGGCGAATGAGAGCGGACTAATGGGAAAAACGCAGTA	699041	699122	699172	699120	-1	I	CGB_I3380C	698885	700301	None	6132	769	33102	No_constitutive_exon_found_in_species
TTTTTTCTTTGTCGTCTCTAAGAAAATAGACGCTCATCTGGAGGGAAAAGGT	698885	698984	699034	698982	-1	I	CGB_I3380C	698885	700301	None	6132	769	33102	No_constitutive_exon_found_in_species
CTTTTCCTGTTGCTGCAGGGGTGGTGGGAAAAGCTGATGGGTGGGAATAGAT	732311	732425	732261	732313	1	I	CGB_I3540W	732038	734739	None	6132	769	33102	No_constitutive_exon_found_in_species
GTGGGTGCCAACGATTTTAATCACGGTGACAATACTGACCGGGAGATTAGGT	745392	746196	745342	745394	1	I	CGB_I3580W	744337	746196	None	6132	769	33102	No_constitutive_exon_found_in_species
CGCTATTGAACACTCTTGTTTAGACAAAGATGCTAATTCTATGGGAACAGGA	762587	762844	762537	762589	1	I	CGB_I3660W	761032	763139	None	6132	769	33102	No_constitutive_exon_found_in_species
TGAACTATATACTTTCCAACAGAATAGACGCTAATGATATGTGGGTGTAGGT	801899	801938	801849	801901	1	I	CGB_I4030W	801226	802534	None	6132	769	33102	No_constitutive_exon_found_in_species
GTTTTAACGGGTGTCTTCACAGATAAATCTCTGCTGATTTGCAGGGGAAGGC	829450	829541	829591	829539	-1	I	CGB_I4090C	828585	830022	None	6132	769	33102	No_constitutive_exon_found_in_species
AACAACACATGGATCCGATATCATGCTAAAGGTATTGTGGGCGTGAGTAGAA	841227	841406	841456	841404	-1	I	CGB_I4150C	839349	841649	None	6132	769	33102	No_constitutive_exon_found_in_species
TGGAGAGTGTTGGTACCGCATAAGTGCACAGCACTAACCGCATGGGACAGTA	872495	872547	872445	872497	1	I	CGB_I4240W	871128	872547	None	6132	769	33102	No_constitutive_exon_found_in_species
ATTCACATATACACCACCACATATACAAGCATCACTGACGATGGGTACAGTC	880679	880788	880838	880786	-1	I	CGB_I4290C	879528	881180	None	6132	769	33102	No_constitutive_exon_found_in_species
CAAGACTTGCTGAGGTATATGCTGTCTTTGGTGATTCATTGGGGAATTAGTG	880470	880589	880639	880587	-1	I	CGB_I4290C	879528	881180	None	6132	769	33102	No_constitutive_exon_found_in_species
TTTTTTTTTTGTATTTGGGATTCTTTGGATGGCTGACGGTGGGTGGATAGTG	901807	902525	902575	902523	-1	I	CGB_I4350C	901807	902941	None	6132	769	33102	No_constitutive_exon_found_in_species
TCATACTCAAGGAATTAAGTAATTGGCAAGCTGACTAATGAGGGCGCCAGAC	916487	916501	916437	916489	1	I	CGB_I4400W	914285	916966	None	6132	769	33102	No_constitutive_exon_found_in_species
CTCTTTCATGACCATAATGCTGACTTATTTTGGGGGTGGGGAATTAACAGCG	917651	917753	917803	917751	-1	I	CGB_I4405C	917282	918065	None	6132	769	33102	No_constitutive_exon_found_in_species
TGTCATTGTCGTTTTGGGGGTTTGACGGCTGATCCTGATGGGAATAATAGAG	936157	937570	937620	937568	-1	I	CGB_I4455C	935903	940613	None	6132	769	33102	No_constitutive_exon_found_in_species
CCATAAACAATCTCCTCTGCTGCCCAGAACCTAACGCTGGGGAAATATAGGG	945662	945735	945612	945664	1	I	CGB_I4470W	944550	945881	None	6132	769	33102	No_constitutive_exon_found_in_species
GTGCGTATTCTTATCAAAATGAGGAATGCAAGCTAACGTTGGGTCAATAGTC	55629	55670	55579	55631	1	J	CGB_J0160W	51259	56968	None	6132	769	33102	No_constitutive_exon_found_in_species
AGTTTACCTAGCCGATCCAGTCTGGAAATGAGCTAAATCATAAGGGATAGTT	66353	67019	66303	66355	1	J	CGB_J0210W	65850	67019	None	6132	769	33102	No_constitutive_exon_found_in_species
CGCCTCAATAAGCTTGGATATGATACCAGAATGTTGATGAATGGGTCAAGTG	128366	128451	128501	128449	-1	J	CGB_J0450C	127342	128870	None	6132	769	33102	No_constitutive_exon_found_in_species
TTCCTTGATTGGCTCAATGTTTAAATATGGGGCTAACAGACAGGGATTAGAT	133076	133772	133026	133078	1	J	CGB_J0470W	131016	133772	None	6132	769	33102	No_constitutive_exon_found_in_species
GTGTGTTTCAACCATTAATTTCTGAGAGTCGAGGCTGACTGGGAAAATAGAC	166450	166478	166528	166476	-1	J	CGB_J0580C	164425	166788	None	6132	769	33102	No_constitutive_exon_found_in_species
TAAGCGGTGACTTGGGACATTTGAAAGAGCAGTACTAATAAGGGGATTAGTG	194338	194376	194426	194374	-1	J	CGB_J1080C	194338	195483	None	6132	769	33102	No_constitutive_exon_found_in_species
AGTAATCATGTCCATTTTATCGTCATGGAACCGAACTGATTGCGGGATAGAT	213005	213357	212955	213007	1	J	CGB_J1150W	209232	213357	None	6132	769	33102	No_constitutive_exon_found_in_species
GTTTTGCCTTTTTCAGCGGGCCCTGCCAACAAGGCTGATGGGTGATGTAGGT	249435	249464	249514	249462	-1	J	CGB_J1320C	249435	250039	None	6132	769	33102	No_constitutive_exon_found_in_species
GTGCCCATGCCAAGTCCATAAGTTACTCATACTTACTGTGGGACATACAGGG	252480	252565	252430	252482	1	J	CGB_J1340W	252248	253713	None	6132	769	33102	No_constitutive_exon_found_in_species
TAATCAAGCAAACAATAGGAGCCACGAGATGCTAATGTACAGGGTTAAAGCT	261496	261614	261664	261612	-1	J	CGB_J1370C	259383	264513	None	6132	769	33102	No_constitutive_exon_found_in_species
CGGTGCACAGTGAAGGGTGTACGGTGCTCGCATAATGCCAGCGGGGGTAGGG	281774	281787	281724	281776	1	J	CGB_J1450W	281336	282202	None	6132	769	33102	No_constitutive_exon_found_in_species
GTGAGTGTTAGGTCGGTGATTGAAGGTGTACAAGCTGATGGGCAGGGTAGGC	281837	281897	281787	281839	1	J	CGB_J1450W	281336	282202	None	6132	769	33102	No_constitutive_exon_found_in_species
GTAAGTCACCCCTCTCGTAGTTCGTAGATAGTTACTGATGATGGGGATAGAT	303443	303590	303393	303445	1	J	CGB_J1480W	300697	304217	None	6132	769	33102	No_constitutive_exon_found_in_species
GAGGTGCGTCCCCCCCGTGTTACTCCCCCCCCCCCGCTGACAGGGCATAGCT	312054	312136	312186	312134	-1	J	CGB_J1520C	310489	312390	None	6132	769	33102	No_constitutive_exon_found_in_species
TCCTCAGACTCGTCTGCGGTTAGCGATGCACTCGCTGAAAGGGGCACCAGCA	323901	324847	324897	324845	-1	J	CGB_J1600C	323901	328992	None	6132	769	33102	No_constitutive_exon_found_in_species
CTTCTGACGATGAGTTTTATGAGGACAATGTCCCAGCCAGGGATGCATAGCC	382004	383057	383107	383055	-1	J	CGB_J2120C	381175	383798	None	6132	769	33102	No_constitutive_exon_found_in_species
GGCGTAAGTACTGTTATGTTCAGTGTAGTTTCTGCTGACTGGGTGATCAGTG	407427	407511	407561	407509	-1	J	CGB_J2190C	406058	408538	None	6132	769	33102	No_constitutive_exon_found_in_species
TGATTCCGAGACAGACACTTAAGAAAGATGACTAAAATCAAGGGCGTTAGTA	410199	410270	410320	410268	-1	J	CGB_J2200C	409525	411831	None	6132	769	33102	No_constitutive_exon_found_in_species
TCGACAGATGGTACGTTTTTTTTTTTTTTTTGTTATTCGGGAAAATCTAGGC	475352	475688	475738	475686	-1	J	CGB_J2420C	474480	477046	None	6132	769	33102	No_constitutive_exon_found_in_species
TCTGGAGGTGGTGGTGGTGGTGGTGGTGGTGGTGGTGGTGGTGTGGGCAGCG	53637	53758	53587	53639	1	K	CGB_K0220W	49825	53758	None	6132	769	33102	No_constitutive_exon_found_in_species
TGACAACATTCTGTTTCCGGGTTCAAGACTGATGTGGGAAATGGGATTAGAT	56896	57003	56846	56898	1	K	CGB_K0240W	56256	60860	None	6132	769	33102	No_constitutive_exon_found_in_species
TTCTCTATCTGAAGCGGTGATAAGTTGAGCTGATTATATGGATGGGGTAGAT	66541	66693	66743	66691	-1	K	CGB_K0270C	65637	67338	None	6132	769	33102	No_constitutive_exon_found_in_species
GACGACTTTAGGAGAGCTAATTCACATTTATTTTTTTTTGGGATTGAAAGGT	97104	97178	97228	97176	-1	K	CGB_K0370C	94572	97577	None	6132	769	33102	No_constitutive_exon_found_in_species
GTCCATGATCTGGTTGTTTGGTTCATCACTGATTGGGGGGTAATATGAAGTC	94572	95405	95455	95403	-1	K	CGB_K0370C	94572	97577	None	6132	769	33102	No_constitutive_exon_found_in_species
AGTACGTATTATGTGGTATATCCTGACGGACGTGCTGACTCGGGGTTAAGGC	135123	135190	135073	135125	1	K	CGB_K0520W	133528	137047	None	6132	769	33102	No_constitutive_exon_found_in_species
GTGAGTGCCCTTGTTTTATATGTAGGATGCTGGGTTAATGGGATGTGCAGAT	159433	159577	159383	159435	1	K	CGB_K0580W	158117	161412	None	6132	769	33102	No_constitutive_exon_found_in_species
TAATCTTAGAAAGGGAGGAGGCTGATGATGACTCCTTTTTTTGGGAATAGAC	171945	172061	172111	172059	-1	K	CGB_K0630C	169306	174306	None	6132	769	33102	No_constitutive_exon_found_in_species
TGATAATTTATTCCGATCATATGTTCCTTTGCTAACATGGGGTGAATCAGGC	177481	177871	177921	177869	-1	K	CGB_K0660C	176969	178284	None	6132	769	33102	No_constitutive_exon_found_in_species
CGCAAGTCTTGATCATAGTAAAGTAATTTGATTGCTGAATGAGGGCTTAGGT	246580	246907	246957	246905	-1	K	CGB_K1140C	245085	247842	None	6132	769	33102	No_constitutive_exon_found_in_species
TAAGCATACCATTCTCACATCCACGGCATTCACTAACAGGAAGGGGATAGGT	273956	274178	274228	274176	-1	K	CGB_K1250C	272003	276358	None	6132	769	33102	No_constitutive_exon_found_in_species
CAGGTATGTCCCTCTTGTATTTGCATGAAATGATGCTGATGATGGGATAGCG	279867	280080	279817	279869	1	K	CGB_K1270W	279292	280438	None	6132	769	33102	No_constitutive_exon_found_in_species
GAGTAATATTTTGGAAAGGTCGTGCGCATTATGACTGACCTGGGTGGCAGAC	284219	284337	284169	284221	1	K	CGB_K1290W	283248	286283	None	6132	769	33102	No_constitutive_exon_found_in_species
GCGTGACATCTTCCTTTGATTCAGAGCACGAATCTGACAACAGGGCACAGGC	285399	285533	285349	285401	1	K	CGB_K1290W	283248	286283	None	6132	769	33102	No_constitutive_exon_found_in_species
GGGTGGAGGAGGTTGTAGGTCATATAGAAACTAACAATTGGGGCAAACAGAC	334919	335177	334869	334921	1	K	CGB_K1450W	333904	335430	None	6132	769	33102	No_constitutive_exon_found_in_species
TACGCTCATTGTATTCAATACTGATCCTCTCTATTAATTGGGGATGTTAGGC	338899	339274	338849	338901	1	K	CGB_K1470W	336795	339523	None	6132	769	33102	No_constitutive_exon_found_in_species
ACTTTTTCCTTCCCAGATGAAAATGATTGACAGGCATGGTGGGTCGGTAGAT	342477	342611	342427	342479	1	K	CGB_K1490W	341381	342611	None	6132	769	33102	No_constitutive_exon_found_in_species
AAGACTGTTGGGGCCCAGATCAACGAGAGTACGCTGATAAGAAGGGATAGAT	371657	371740	371607	371659	1	K	CGB_K1620W	370619	372020	None	6132	769	33102	No_constitutive_exon_found_in_species
TCTTCCGATATCAGTTTGCTTTACGATCTTATTGACTGATGGATGGGAAGAA	381531	382720	382770	382718	-1	K	CGB_K1650C	378929	384004	None	6132	769	33102	No_constitutive_exon_found_in_species
GTTATAACGCTTTTAATTGAGATTGACCCCTGTTAACCTGTATGGGATAGCC	471200	471337	471387	471335	-1	K	CGB_K2170C	469745	474059	None	6132	769	33102	No_constitutive_exon_found_in_species
GCTCCTTTCTGCTATGACGCATGGTTGAGACAGCTTAGCGGAATGGGTAGGA	474763	474872	474713	474765	1	K	CGB_K2180W	474344	477180	None	6132	769	33102	No_constitutive_exon_found_in_species
TATCCGAAGTCACCATGTGCAAAATAAGGCTACTGATATTTGGGAGTCAGGC	479542	479665	479492	479544	1	K	CGB_K2190W	478456	480081	None	6132	769	33102	No_constitutive_exon_found_in_species
GCCTTGCTGTCTGGATTCGAGAGACGAGTCTGACCGTTTTTGGGAATTAGTC	518367	518452	518502	518450	-1	K	CGB_K2320C	513554	518946	None	6132	769	33102	No_constitutive_exon_found_in_species
TTCTGTAACTTTGTATAGTTACTGGTGCTGACCAGAGACTGATGGGGCAGGC	516289	516435	516485	516433	-1	K	CGB_K2320C	513554	518946	None	6132	769	33102	No_constitutive_exon_found_in_species
ATCTCTTTCTTGTTAGCTTGGAAGAGAGAAGTAGCTTATAGTAAGGGCAGGC	514707	515882	515932	515880	-1	K	CGB_K2320C	513554	518946	None	6132	769	33102	No_constitutive_exon_found_in_species
AATTCTTTCCACAGTTTTTCACCAGTGAACAGAGCTGATGAGTCGGGTAGAG	593557	593653	593703	593651	-1	K	CGB_K2580C	593338	595484	None	6132	769	33102	No_constitutive_exon_found_in_species
GTCTTATTTTCATTCTGTCAAGAGGATGTGAGAGCTGACGGGGGACAAAGGT	606156	606744	606794	606742	-1	K	CGB_K2640C	603659	608203	None	6132	769	33102	No_constitutive_exon_found_in_species
CAATGTAAGCAACATCTATCAATTATGGTGTGTTACTAATCATGGGATAGGT	646440	646597	646390	646442	1	K	CGB_K3070W	645565	648139	None	6132	769	33102	No_constitutive_exon_found_in_species
TCAAGCTTTTGCGTGTTTTCCAAAGGGTGCATACTGACCGGGACGTACAGGA	678166	678298	678348	678296	-1	K	CGB_K3170C	677640	678750	None	6132	769	33102	No_constitutive_exon_found_in_species
CATCCTCGTCTGTTTTTTGTGACCAAGTGCTGACCTATTGGGGACAACAGGG	679407	679494	679544	679492	-1	K	CGB_K3180C	679128	680373	None	6132	769	33102	No_constitutive_exon_found_in_species
GCACTTTTTACTTCTGCAAAGCGCAAGAGTTGACCACAATGGGATTACAGAG	684033	684224	683983	684035	1	K	CGB_K3200W	683107	685192	None	6132	769	33102	No_constitutive_exon_found_in_species
AGCTCCCTGATCCTTTGTTTGATGACTTTTTTACTGACATGGGAATGCAGAA	690884	691273	691323	691271	-1	K	CGB_K3220C	690187	692451	None	6132	769	33102	No_constitutive_exon_found_in_species
CTCTTTTTCACTCATCCAAAAGAAATGCTGACGGAGTCTGTGGGAAATAGGT	690368	690538	690588	690536	-1	K	CGB_K3220C	690187	692451	None	6132	769	33102	No_constitutive_exon_found_in_species
TTACGGAGAGCGAAGGGGTTTGGCTCTGACATTTTGCATGGGGGATGAAGCC	700178	700594	700128	700180	1	K	CGB_K3260W	699368	700594	None	6132	769	33102	No_constitutive_exon_found_in_species
CCTCTCTCTCCTGCGCCTGGAAACAGAAACGGAAACGGGAACGGAAACAGTA	702445	702761	702811	702759	-1	K	CGB_K3270C	700727	703033	None	6132	769	33102	No_constitutive_exon_found_in_species
AAGTGCGTTGTGTTCTTCCCACTTCTTTATACATCGCTAACGAAGGGTAGAT	720046	720239	719996	720048	1	K	CGB_K3340W	718919	721023	None	6132	769	33102	No_constitutive_exon_found_in_species
AGGTGGGCTTATACTGTATTTCAAAAAAGGAACTGACCGATGGGACACAGGT	725016	725037	724966	725018	1	K	CGB_K3350W	721717	725278	None	6132	769	33102	No_constitutive_exon_found_in_species
TTACGTTCTCTACGATGATCTCTCATGTAAGACTAACTGTGGGAGTTCAGGT	760999	761155	760949	761001	1	K	CGB_K3500W	760856	761155	None	6132	769	33102	No_constitutive_exon_found_in_species
CGAGAGGTGAGCTGCTTTTCGCATTTGGTTGCCACTAACACGGGTGGCAGAG	772803	773036	773086	773034	-1	K	CGB_K3550C	772191	773487	None	6132	769	33102	No_constitutive_exon_found_in_species
TTTCGTTCGATATTTATATTTTCGAACATTAAACTAATGGGTTGAGATAGTT	774028	774145	774195	774143	-1	K	CGB_K3560C	773889	775866	None	6132	769	33102	No_constitutive_exon_found_in_species
CAAAACAGTAAACGTAGGGAAATACACAGGTTTACACTGGGAAAACATAGGT	891811	892042	891761	891813	1	K	CGB_K4170W	891153	892395	None	6132	769	33102	No_constitutive_exon_found_in_species
TTTATAACCAGCGGCTGTTATCAGGCGAATGTTTACTAATGTGGGTATAGAG	923751	924379	923701	923753	1	K	CGB_K4250W	919426	924973	None	6132	769	33102	No_constitutive_exon_found_in_species
ACCAATGTATGTCTCCCCATCGTCCATCTCTCGTCGTCGTATCGGGATAGAT	931617	931707	931757	931705	-1	K	CGB_K4270C	929190	932384	None	6132	769	33102	No_constitutive_exon_found_in_species
TTATGGATATATTGCTAATCAACAAACGAACCGACCGGGGGGATAAACAGTC	934566	935009	934516	934568	1	K	CGB_K4280W	933875	935009	None	6132	769	33102	No_constitutive_exon_found_in_species
CCCGTTCACATTTTCTGCTTCACTGACACTTCTCGGGGTGTGGGAAATAGTC	940583	940762	940812	940760	-1	K	CGB_K4310C	940583	941954	None	6132	769	33102	No_constitutive_exon_found_in_species
ATCGTTTCATACATCATCATTGGCCAGTCCCATCTAACATGCAGGGGTAGTT	947692	947854	947904	947852	-1	K	CGB_K4330C	946194	948091	None	6132	769	33102	No_constitutive_exon_found_in_species
AAAGTTGATGGACTATTTGGATAAAAAGGCTGATGGGGCGGGGAGTGTAGAG	955925	956351	955875	955927	1	K	CGB_K4350W	955276	956351	None	6132	769	33102	No_constitutive_exon_found_in_species
TGTTGTTGCTCTACAGAAAAAGTCTGACAGTGTTTGTCTCGGGTGGCTAGAA	967189	967536	967139	967191	1	K	CGB_K4390W	963866	967536	None	6132	769	33102	No_constitutive_exon_found_in_species
AAAAAATCAAAAAACAGGAAGCTAACAGGTTGCATTCGTGGGATAAACAGGA	990127	990720	990770	990718	-1	K	CGB_K4460C	990127	992278	None	6132	769	33102	No_constitutive_exon_found_in_species
GTGAGACATTATAGCGAAACTGTGTACTATTGTACTAACTTGTGGGATAGGT	1030904	1031255	1030854	1030906	1	K	CGB_K4600W	1030606	1032600	None	6132	769	33102	No_constitutive_exon_found_in_species
AAAAAAATTGACGTGGTGAAGTTGAAGAGGAGAGTGGAGGGGTATGATAGGG	6620	6784	6834	6782	-1	L	CGB_L0035C	5699	8594	None	6132	769	33102	No_constitutive_exon_found_in_species
GTAGTGAATAAATGGCTGTAATCGATGCTAATGAGCTGTTGGGGGAATAGAC	9385	9492	9542	9490	-1	L	CGB_L0040C	9271	10751	None	6132	769	33102	No_constitutive_exon_found_in_species
GTTCTCACCTCATCATCATCGTTGAGCAACACCGCTGAACAAGGGAACAGGT	18584	18860	18910	18858	-1	L	CGB_L0070C	17290	19202	None	6132	769	33102	No_constitutive_exon_found_in_species
GCTTGATATGATCCATTGATTGGATCGTCATGCTGATGATATGGGTACAGCG	27196	28058	28108	28056	-1	L	CGB_L0100C	27196	29316	None	6132	769	33102	No_constitutive_exon_found_in_species
AACAGGGGAGCTGAGGATACAAGCTGATCCTGTCTGATGGGTGGTGATAGAC	32467	32564	32417	32469	1	L	CGB_L0110W	30013	33646	None	6132	769	33102	No_constitutive_exon_found_in_species
GTGCGTTTTTCTTGTCTATGGGATGCGAATATGGCTGATTGGGATGGTAGAA	115957	116028	116078	116026	-1	L	CGB_L0360C	114503	118061	None	6132	769	33102	No_constitutive_exon_found_in_species
CTTGCCTTGCCCGAGAAACAAGTTTTAAGTTTTGACGGGTGGGAAAATAGAT	114630	114687	114737	114685	-1	L	CGB_L0360C	114503	118061	None	6132	769	33102	No_constitutive_exon_found_in_species
CCAACACGCACGGATGACTGATGACTGATATGTGTGATACGGGCGGCCAGCT	119361	119524	119311	119363	1	L	CGB_L0365W	118922	119829	None	6132	769	33102	No_constitutive_exon_found_in_species
TCCGATCGCCAAGTGAGAGCTGATGACTTTTGACTTGATTTGGGAATAAGCC	121060	121519	121569	121517	-1	L	CGB_L0370C	120053	121851	None	6132	769	33102	No_constitutive_exon_found_in_species
TGTCACCTGATTCTGTGTTTATCGCTGATCTTACCTGTCTTGGGAATCAGCT	127874	128050	128100	128048	-1	L	CGB_L0400C	125706	128254	None	6132	769	33102	No_constitutive_exon_found_in_species
CCTCCTCCACCTCAAATTGGAATTTCATCAACTAACGCTTCGGGGAATAGCC	126980	127381	127431	127379	-1	L	CGB_L0400C	125706	128254	None	6132	769	33102	No_constitutive_exon_found_in_species
CATTGCTTACACGACTGCTCTCTGTTTTTGGGTATATTGATGGGGTGCAGGT	129473	129533	129423	129475	1	L	CGB_L0410W	128486	129705	None	6132	769	33102	No_constitutive_exon_found_in_species
GGAAGAGGAAAGAGTGGATAAGCGAATGAATAGCTGATAAAAGGGGATAGGA	148707	148828	148878	148826	-1	L	CGB_L0470C	147905	149925	None	6132	769	33102	No_constitutive_exon_found_in_species
CCCTCTGCTCCCCCTTTCGTTTTTTATATATACTGACTCAATGGGGATAGGT	148487	148608	148658	148606	-1	L	CGB_L0470C	147905	149925	None	6132	769	33102	No_constitutive_exon_found_in_species
AAGGTAAGAAAGGAGTGCCTCTGGGTTGTGCCATGAACTTATGGGAACAGGC	154280	154345	154395	154343	-1	L	CGB_L0490C	152860	154887	None	6132	769	33102	No_constitutive_exon_found_in_species
AAAAGGGTCCACAGAGGGTATGGTGAAAATGAGCTGACTTTCGGGACAAGGT	158382	158410	158460	158408	-1	L	CGB_L0500C	157130	159507	None	6132	769	33102	No_constitutive_exon_found_in_species
GCAAGTGAGTCATTCCTCAATGTCATGGTATAGAAGGGAAAACCAACAAGCA	186553	186667	186717	186665	-1	L	CGB_L0590C	184620	187580	None	6132	769	33102	No_constitutive_exon_found_in_species
CAAAGCATATTATACCGAGCCTGGTGCAAAGCGGACTGACCATGGGATAGGC	198228	198307	198178	198230	1	L	CGB_L0640W	197566	200430	None	6132	769	33102	No_constitutive_exon_found_in_species
TACGTCATGGCTACTAATCTTATTTCCTATGAGCTAATCAATGGGGATAGTG	260755	261489	260705	260757	1	L	CGB_L1210W	259045	261637	None	6132	769	33102	No_constitutive_exon_found_in_species
TTTGGACGACCTAGAGCACTTGGAAGAACAACGCTGATGGGGTAATGCAGCG	287879	287999	288049	287997	-1	L	CGB_L1320C	287059	288447	None	6132	769	33102	No_constitutive_exon_found_in_species
GTTTTGGCGATCCAGATGTAGGCGAAGAGAGGCTAATCATAGGCGGGCAGCC	305249	305326	305376	305324	-1	L	CGB_L1360C	303565	307690	None	6132	769	33102	No_constitutive_exon_found_in_species
GATTAAAAAAAGAAAGAAGAAAAAACATAGAGCTTAACATGGGCCAACAGAT	316715	316784	316834	316782	-1	L	CGB_L1400C	315908	319015	None	6132	769	33102	No_constitutive_exon_found_in_species
TGGCCGGGGAGCTGTAGAGCGTAGAAGTCGATAGAGACAATGCATGGGAGTG	386982	388417	388467	388415	-1	L	CGB_L1590C	386362	389613	None	6132	769	33102	No_constitutive_exon_found_in_species
GTCTTTTTTTTCTTCTCTTTCGAGAGGTAGCTTATACCTCGTGGGGATAGAA	386559	386928	386978	386926	-1	L	CGB_L1590C	386362	389613	None	6132	769	33102	No_constitutive_exon_found_in_species
TTTTCTCCCAACCCAATGCGTGGATGGCTAACGGTCTGTGGGAATTACAGCG	399976	400079	399926	399978	1	L	CGB_L1640W	399194	400079	None	6132	769	33102	No_constitutive_exon_found_in_species
ATTGCATTGTCTCCCAGCTCCAAGCCATGACTAAAACTCGGGGGGTTCAGGT	405399	405897	405947	405895	-1	L	CGB_L1670C	405185	407206	None	6132	769	33102	No_constitutive_exon_found_in_species
ATGAACAAGGGCCAGTAATTCCTGCGATTCCAGTACAACGGGGGCCACAGGT	416009	416181	416231	416179	-1	L	CGB_L2040C	414974	417254	None	6132	769	33102	No_constitutive_exon_found_in_species
AGCTTCTCGGGAAGTTTTTGCAACCAAACGTTAGCTGATAATTGTGGGAGGA	414974	415776	415826	415774	-1	L	CGB_L2040C	414974	417254	None	6132	769	33102	No_constitutive_exon_found_in_species
GAGTTAGCATTCGTGTAGGAAAGGAAGTCGTATCACTAATGATGGGATAGTG	502994	503076	502944	502996	1	L	CGB_L2350W	501608	504980	None	6132	769	33102	No_constitutive_exon_found_in_species
TGCAGGTGGGGGTGGTAGAGGAGGTATGGCGCATCGGGAAGGTAGAGGAGGG	504879	504980	504829	504881	1	L	CGB_L2350W	501608	504980	None	6132	769	33102	No_constitutive_exon_found_in_species
GTCCTCGGTCTCATCAGCGTGTGATACATTTGGTTAATGGGAATGATTAGGA	518132	518227	518277	518225	-1	L	CGB_L2400C	517862	518646	None	6132	769	33102	No_constitutive_exon_found_in_species
ATGCTATTTTCAAGGAAATAACAGGAGTTATTGACTATCCGGGATCGCAGCC	558482	558791	558432	558484	1	L	CGB_L2570W	558023	558791	None	6132	769	33102	No_constitutive_exon_found_in_species
TCCTTTGAACTTGTATGAGTATGAAGTAAGACGCTGAAGGGCAAGAGCAGTC	576608	576750	576558	576610	1	L	CGB_L2650W	574214	577065	None	6132	769	33102	No_constitutive_exon_found_in_species
TTTCATGCTTAATCTCAATATACCAGTCAAACTGATGGATAAGGGAACAGGA	702480	702632	702682	702630	-1	L	CGB_L3310C	699599	704080	None	6132	769	33102	No_constitutive_exon_found_in_species
AGTTTAGTTGAGATTAGTACTTGTAAAAATCAGTTTCTAATCGGGAGCAGCG	700659	700733	700783	700731	-1	L	CGB_L3310C	699599	704080	None	6132	769	33102	No_constitutive_exon_found_in_species
GTTATCCTGTCGGACCCAATGCAATCCTCGTTATTGATTCTGGGGAGTAGGT	720472	720950	721000	720948	-1	L	CGB_L3390C	720472	722075	None	6132	769	33102	No_constitutive_exon_found_in_species
TGATTATGTGATGTGTCGTTGTGATTTCGGGCTGATGGATGGGTGATTAGAA	725762	725877	725927	725875	-1	L	CGB_L3410C	725098	726154	None	6132	769	33102	No_constitutive_exon_found_in_species
CTTCTTCTTACACGTACTATATCGATATGGGAAACTTATTGGGACCATAGGA	756158	756272	756322	756270	-1	L	CGB_L3540C	755782	757553	None	6132	769	33102	No_constitutive_exon_found_in_species
CACTTCCTCCCTCCGCAACGCCCTCTTCCATTTGCCACTAGGGCCTGGAGCC	760808	762502	760758	760810	1	L	CGB_L3560W	760722	764989	None	6132	769	33102	No_constitutive_exon_found_in_species
AAGTTTTCTTCTTTCGTAAACATTCAAAGGAATCTGACGGGGGAGCATAGAC	779194	779266	779144	779196	1	L	CGB_L3620W	778609	780668	None	6132	769	33102	No_constitutive_exon_found_in_species
TTTGAGCCATTGATGCGCAAGTTTTGACTGATAGATAACCGGGGGTGTAGCT	8519	8555	8605	8553	-1	M	CGB_M0020C	6475	8687	None	6132	769	33102	No_constitutive_exon_found_in_species
TCCAAGTCTCGCTTATTGATCGAGCTGATGGCAATGGGGCGGGGAAATAGCT	15591	15635	15541	15593	1	M	CGB_M0060W	14355	16101	None	6132	769	33102	No_constitutive_exon_found_in_species
CTCTATACCTTGTCTCCCTTTTTCGAGGATATCACTGACGAGGGACGCAGTG	55360	55419	55469	55417	-1	M	CGB_M0230C	54962	56302	None	6132	769	33102	No_constitutive_exon_found_in_species
CTTAACCGCAACTTGTAATGGTCAAACTGATAAATGGTGGGGACGTATAGGA	80729	80815	80865	80813	-1	M	CGB_M0310C	79975	81440	None	6132	769	33102	No_constitutive_exon_found_in_species
TGTTCCTTTTCCTGTCATGCCGACGTTGAGGCGGTCGAGTCTGACGGGAGGG	79975	80394	80444	80392	-1	M	CGB_M0310C	79975	81440	None	6132	769	33102	No_constitutive_exon_found_in_species
GTCCATGGTTGTTCAGAACGTGAGAGCTGATATGGGATGGTGGGATGTAGAT	83418	83472	83522	83470	-1	M	CGB_M0330C	82604	83912	None	6132	769	33102	No_constitutive_exon_found_in_species
TCTTTCCTTGAGAAAGGTGAATCGGGAAAGACTACTAACGAGGGGAATAGAT	82604	82979	83029	82977	-1	M	CGB_M0330C	82604	83912	None	6132	769	33102	No_constitutive_exon_found_in_species
GTGTGTTAAGTACCCTCTACAATACATCAAGACACTGATGATGGGTAAAGAA	107483	107645	107433	107485	1	M	CGB_M0410W	105696	108345	None	6132	769	33102	No_constitutive_exon_found_in_species
GTAAGTGTTTATATACTGAGCCTTAGGAACAGAAGTGCTGATGGGAGTAGTT	108171	108227	108121	108173	1	M	CGB_M0410W	105696	108345	None	6132	769	33102	No_constitutive_exon_found_in_species
AGTATGTCTTTTTGTTCTCCCCTTGGACTTTTGCTTATACTGGGACACAGAA	147627	147905	147577	147629	1	M	CGB_M0480W	147223	148279	None	6132	769	33102	No_constitutive_exon_found_in_species
GTAAGTAGCTAAGTAGATGTTCTGCCAGGTACAGAAACTGACGGGAACAGCT	201360	201422	201310	201362	1	M	CGB_M1110W	200766	203806	None	6132	769	33102	No_constitutive_exon_found_in_species
CTGTCGGTTGATAAACTTGATGAAGGGAGGTCACTAACGTGGGTGACCAGGT	219986	220044	220094	220042	-1	M	CGB_M1170C	218951	220933	None	6132	769	33102	No_constitutive_exon_found_in_species
GCTTTTGGTCCACCTATTTGACACTTACTCATCTCAAATATCGGGAATAGCC	250532	250807	250857	250805	-1	M	CGB_M1250C	250035	251551	None	6132	769	33102	No_constitutive_exon_found_in_species
CTCGCCCTTTTTGCACTGGGTTCGATTTCTGGTCTGATATATGGGGATAGAG	297925	297974	297875	297927	1	M	CGB_M1410W	297356	299686	None	6132	769	33102	No_constitutive_exon_found_in_species
GTCACGACCTTATATATATATATATTGGACTAAAACGGTATGCGGGATAGTT	299324	299379	299274	299326	1	M	CGB_M1410W	297356	299686	None	6132	769	33102	No_constitutive_exon_found_in_species
AAGAGGCCGTAAAAAAGACATGACTGACGCTTAATCGTGGGAGGGATTAGCC	368828	368909	368959	368907	-1	M	CGB_M2070C	367769	371588	None	6132	769	33102	No_constitutive_exon_found_in_species
ACTACAAAACCACATTTGCTATCAAGTATCGAGCTGACTCTCAGGGAAAGTA	378536	378543	378486	378538	1	M	CGB_M2100W	378112	380385	None	6132	769	33102	No_constitutive_exon_found_in_species
ATGGTGGGTGTATCTCTTGTTGTTAGAGTGATAAAACTGATTGGGAGCAGAG	387814	387920	387764	387816	1	M	CGB_M2140W	387041	388920	None	6132	769	33102	No_constitutive_exon_found_in_species
GGTACGTATAGACAGTTTATGTTTTAAATGGCTGCTGACTGTCAGGGTAGAA	411196	411273	411323	411271	-1	M	CGB_M2210C	410727	415267	None	6132	769	33102	No_constitutive_exon_found_in_species
GGAGTGAGAATTGAGGATGTCAAAGTGAAGAAGGATGGGGACAGGGACAGCG	418491	418632	418441	418493	1	M	CGB_M2220W	415659	421679	None	6132	769	33102	No_constitutive_exon_found_in_species
CGTAGAGATACAACCGCCCCTGTTGGGATAGGTGCTGATTGGGATGGTAGAT	459026	459083	458976	459028	1	M	CGB_M2340W	458015	459083	None	6132	769	33102	No_constitutive_exon_found_in_species
CTGGTCAGCGTCAGAACAATACATTGTCGTTGCTGACTTTGGGCCAACAGCA	462785	463560	463610	463558	-1	M	CGB_M2360C	462785	465215	None	6132	769	33102	No_constitutive_exon_found_in_species
TTTTACCATTCAATCATCTAGAACGCGCGAGCTGATGAAATGGGTAACAGAA	490714	490795	490664	490716	1	M	CGB_M2430W	489534	491727	None	6132	769	33102	No_constitutive_exon_found_in_species
GTTTGTTCTCACTCCTGTCCCTTGCCATCACTAATGAAGGGCTATGAAAGAC	513244	513496	513194	513246	1	M	CGB_M2510W	511544	513496	None	6132	769	33102	No_constitutive_exon_found_in_species
AGTCAGGTAAGTTGGAGAGACATAGAGATGACAGCCGCTGACGGGCGCAGAA	542123	542251	542073	542125	1	M	CGB_M3050W	541488	542737	None	6132	769	33102	No_constitutive_exon_found_in_species
TTCCTCTTTTTTGTGTATTATGTGAAGATGCTAAAGTTACTGGGGTATAGGT	552599	553553	552549	552601	1	M	CGB_M3070W	548389	553553	None	6132	769	33102	No_constitutive_exon_found_in_species
TATCGCCTGGCTCGATGTGAAAGATTCCCTACTGATTGAGTGGGATGCAGTT	628447	628517	628567	628515	-1	M	CGB_M3330C	628447	628960	None	6132	769	33102	No_constitutive_exon_found_in_species
ATCGTCTAGACTGGCCATACGTGGCGCTGACTTATACGACGGGACAACAGGT	637099	637468	637049	637101	1	M	CGB_M3360W	636905	637842	None	6132	769	33102	No_constitutive_exon_found_in_species
TGAGTGTTCCCCGGCCGTGTCTCTTGATAGCAGATGCTGACTGGGAACAGAC	639773	639842	639892	639840	-1	M	CGB_M3370C	638636	640805	None	6132	769	33102	No_constitutive_exon_found_in_species
GACCGCCCTTCCTTGCCCATGGAAATACAAACTGACAATTTGGGCAATAGTT	644437	644821	644871	644819	-1	M	CGB_M3390C	644437	645729	None	6132	769	33102	No_constitutive_exon_found_in_species
ATTTTAAACTATATCTATAATACATGTCAAAGAAACTAACGGTGGGACAGTG	696884	697364	696834	696886	1	M	CGB_M3570W	696484	698931	None	6132	769	33102	No_constitutive_exon_found_in_species
GAACGAGATAAAGACGTCGAGACCAGAGTGCAGGGAGGGGGAGCAGGCAGTA	8490	8594	8440	8492	1	N	CGB_N0015W	7339	8594	None	6132	769	33102	No_constitutive_exon_found_in_species
ATGTCCATTCTTCTTTTTTTTGGTTCCAACTCGTGCTGACTTGGGGACAGAA	27708	28193	28243	28191	-1	N	CGB_N0080C	27708	28705	None	6132	769	33102	No_constitutive_exon_found_in_species
TTACCCTCTCGTGGACTGTCAGAGCTGACTCGACGACTTTGTGGGTGTAGAG	73435	73459	73509	73457	-1	N	CGB_N0190C	73435	74313	None	6132	769	33102	No_constitutive_exon_found_in_species
GTTCGATAAGTTATAACGAATAGTGAAACTAATGTTTTGGGGGTAAAAAGGG	77590	77643	77693	77641	-1	N	CGB_N0210C	76454	78516	None	6132	769	33102	No_constitutive_exon_found_in_species
AAACCTCGGGATGAATTGGGCGCTGATAAACGGTGAATGGGGTGATGCAGAT	110470	111218	110420	110472	1	N	CGB_N0330W	109108	113874	None	6132	769	33102	No_constitutive_exon_found_in_species
AACATTTGACATCTAGATTGTCGGACGAGAAAGCTGACGAAGGGAGAAAGGT	136865	137139	136815	136867	1	N	CGB_N0420W	136271	138568	None	6132	769	33102	No_constitutive_exon_found_in_species
TTTTGTGTCCCACGTTTTCGGGATGTTGACGTTTATTGGTGGGATGATAGGG	163476	163541	163426	163478	1	N	CGB_N0500W	163240	165182	None	6132	769	33102	No_constitutive_exon_found_in_species
AAGTAACGATCTCTAAGCTCATGGAATACATGTTGATGGGATCAAAACAGAG	194456	194749	194799	194747	-1	N	CGB_N1080C	193815	196531	None	6132	769	33102	No_constitutive_exon_found_in_species
TGTGTTATCGTGTTGTTTGCATTAATGGATAGTGCTGACAGCTGGGACAGCT	205613	205620	205670	205618	-1	N	CGB_N1140C	203943	205815	None	6132	769	33102	No_constitutive_exon_found_in_species
GGTAAGTTTCGGATCACGATGTAGAAAAACTGCACTGACTGGGGATTTAGAT	205241	205365	205415	205363	-1	N	CGB_N1140C	203943	205815	None	6132	769	33102	No_constitutive_exon_found_in_species
TCAATACCTGTAACTACATCATGGATCCCGCTGATGAGGGCGTGGTAAAGGG	233920	234211	233870	233922	1	N	CGB_N1220W	233035	235101	None	6132	769	33102	No_constitutive_exon_found_in_species
TTCATCAAAGCATAATGAAAGATTAGCTGACCACGGACTGGGAAATTCAGAT	286871	287085	286821	286873	1	N	CGB_N1420W	283423	287085	None	6132	769	33102	No_constitutive_exon_found_in_species
TTCTCTCATGGAGCCGGGATTGGACTCTAGCGGCTGACGGGAAATGGTAGTC	289697	289804	289647	289699	1	N	CGB_N1440W	289383	289804	None	6132	769	33102	No_constitutive_exon_found_in_species
TGCAAGTTGACCAGTGGGCAGTGTGAGGGTGGTGCTGACGGGTCGAACAGGG	322155	322221	322105	322157	1	N	CGB_N1570W	322007	323844	None	6132	769	33102	No_constitutive_exon_found_in_species
CGCATAGAAGAGTATATTATCAAGGGGAAGGAGCTGATGCAGGGAATAAGAC	322533	322568	322483	322535	1	N	CGB_N1570W	322007	323844	None	6132	769	33102	No_constitutive_exon_found_in_species
TAGGCTGACGAGAACTCTAATATAATATGGGGGGGTTGGGAATGGAATAGAA	323224	323844	323174	323226	1	N	CGB_N1570W	322007	323844	None	6132	769	33102	No_constitutive_exon_found_in_species
ATACATATTATTGTGCTTGGGTTTAGCGATGGTATCTAACCAAGGGACAGCA	327968	328229	327918	327970	1	N	CGB_N1600W	326635	328469	None	6132	769	33102	No_constitutive_exon_found_in_species
ATGGTATACTCTTTTCTCAAAGCAGTGGCTCAAACTGACAGGGGATCCAGCT	340515	340752	340465	340517	1	N	CGB_N1650W	338299	341945	None	6132	769	33102	No_constitutive_exon_found_in_species
CACACTGCTCGCTGTAACAGATGGAGGATTGGAAGTTGACCGATGGGTAGAA	366030	366102	366152	366100	-1	N	CGB_N2100C	365524	366572	None	6132	769	33102	No_constitutive_exon_found_in_species
CTGTAAGTGGGGTCACATATTTGAGTCCGCGTCAAGCTAACACGGGATAGTG	379909	380142	379859	379911	1	N	CGB_N2180W	379624	383018	None	6132	769	33102	No_constitutive_exon_found_in_species
ATTTTATTTTATTTTATTTTATTTTATTTTTATTTTTTTTTGGGAAAAAGGA	383842	384270	384320	384268	-1	N	CGB_N2190C	383209	386469	None	6132	769	33102	No_constitutive_exon_found_in_species
AAAAGGTAGGGAAAGAAGTGGCTGATGGGACTTTGGATGGGGGGGAATAGTT	439821	439831	439771	439823	1	N	CGB_N2370W	439062	440657	None	6132	769	33102	No_constitutive_exon_found_in_species
GTCGGAGAGGTTATATGCGCTGACACAGAGGTGGGGAACGGGGACAACAGAT	443061	443322	443372	443320	-1	N	CGB_N2390C	443061	448134	None	6132	769	33102	No_constitutive_exon_found_in_species
GTCAAGTCATAGAGCAGTCCGTCAAGCTCACAAACCACTGCGGGTGGTAGGG	467141	467375	467425	467373	-1	N	CGB_N2470C	465939	467578	None	6132	769	33102	No_constitutive_exon_found_in_species
GTAGTTTCCTGCCTCCTTTCAATTCTGTCAAACTGACAGAGCAGGGGAAGGG	503374	503386	503436	503384	-1	N	CGB_N2600C	503374	507795	None	6132	769	33102	No_constitutive_exon_found_in_species
CTGTTTTCTTTTTCTTTTTTCCGATGCAGCTTGTGCTGATGGGTGTGCAGTC	525542	525565	525615	525563	-1	N	CGB_N3070C	525542	526180	None	6132	769	33102	No_constitutive_exon_found_in_species
ATGTGTATTTGGTCCGCCTTATATCATTCAACTAATAATGGGTTGGATAGAA	537663	538084	537613	537665	1	N	CGB_N3110W	537180	540210	None	6132	769	33102	No_constitutive_exon_found_in_species
TTCCTCTCTCTTCTTTCTTTCCCCGTCTGGCAGGGCTGACACCGGGATAGAG	610604	610789	610839	610787	-1	N	CGB_N3330C	610070	611561	None	6132	769	33102	No_constitutive_exon_found_in_species
TTCCATATTCAAAAAGAGGCTCTGAACTAACGCTGGGCTGGGAAATCTAGAC	612473	613349	612423	612475	1	N	CGB_N3340W	611865	613349	None	6132	769	33102	No_constitutive_exon_found_in_species
TTTACGGTTAGTAGCTTCTGGTATTTTCTTTCTTCAACTGATATGGGCAGGT	615470	615582	615632	615580	-1	N	CGB_N3350C	614400	616646	None	6132	769	33102	No_constitutive_exon_found_in_species
ACACATCCTTTTACCATTGAAGTGACTCTGGTGCTGACGGGCGATTGGAGTC	622872	623050	622822	622874	1	N	CGB_N3380W	622482	623585	None	6132	769	33102	No_constitutive_exon_found_in_species
TCCTAACCAATGCTCCATCTAGTTATGGAAAACATTGACGAGCTTGGGAGGC	652438	652688	652738	652686	-1	N	CGB_N3480C	648586	653030	None	6132	769	33102	No_constitutive_exon_found_in_species
