# Supplementary material for: Widespread Separation of the Polypyrimidine Tract From 3′ AG by G Tracts in Association With Alternative Exons in Metazoa and Plants
Source: Front Genet. 2019 Jan 14;9:741. doi: 10.3389/fgene.2018.00741 (PMC6339879; doi:10.3389/fgene.2018.00741)
Supplement: DATA FILE S1 — Sequences of REPAG 3′ SS from each species of fungi. [file Data_Sheet_1.zip › Supplementary data 1/Fungi_Release38__candida_glabrata_gca_001466525.txt]

REPA_GGG_Sequence	Exon_Start	Exon_End	Pos_-50	Pos_+2	Strand	Chromosome	GeneID	Gene_Start	Gene_End	Gene_Name	Number_of_REPAs	Number_of_REPAs_has_GGG	Number_of_Intron(Intra_genic_Region)	Upstream_Constitutive_Exon
TGAGATCGATGGTTTGTTATTTATTGGAACTATTACAGGTAAACGGGAAGTT	442936	445569	445619	445567	-1	scaffold1	AO438_001761	442936	445816	None	93	5	314	No_constitutive_exon_found_in_species
CATGCACAATAATAACTCTGTGGGGACTATTGACCACCATAGGGGTTCAGTT	467662	468744	468794	468742	-1	scaffold6	AO438_002633	467662	469504	None	93	5	314	No_constitutive_exon_found_in_species
TTAGGTAATAATGACGCTGGTATGATGATGTCTCAAATGAACATGGGTAGTT	485825	487296	485775	485827	1	scaffold6	AO438_002638	485190	487296	None	93	5	314	No_constitutive_exon_found_in_species
AGAGCCAATTGGGATTTGATTTGTTAGTAGCTCACGCTGGGGCCAAACAGAC	125700	126583	125650	125702	1	scaffold23	AO438_003062	124702	126583	None	93	5	314	No_constitutive_exon_found_in_species
CAAGGTGAACACTGCTGGCGGGCAGTCTGTGTACTACTTGGATGAGGGAGAA	359	892	942	890	-1	scaffold43	AO438_001492	359	1398	None	93	5	314	No_constitutive_exon_found_in_species
