# Supplementary material for: Widespread Separation of the Polypyrimidine Tract From 3′ AG by G Tracts in Association With Alternative Exons in Metazoa and Plants
Source: Front Genet. 2019 Jan 14;9:741. doi: 10.3389/fgene.2018.00741 (PMC6339879; doi:10.3389/fgene.2018.00741)
Supplement: DATA FILE S1 — Sequences of REPAG 3′ SS from each species of fungi. [file Data_Sheet_1.zip › Supplementary data 1/Fungi_Release38_fusarium_langsethiae.txt]

REPA_GGG_Sequence	Exon_Start	Exon_End	Pos_-50	Pos_+2	Strand	Chromosome	GeneID	Gene_Start	Gene_End	Gene_Name	Number_of_REPAs	Number_of_REPAs_has_GGG	Number_of_Intron(Intra_genic_Region)	Upstream_Constitutive_Exon
CGTATGTTCAATCCTGATAGCCAAAGTCAAGTTCTTACTGTGGGCAATAGAG	17703	18107	17653	17705	1	Fl201059_contig1	FLAG1_00006	16965	18107	None	3526	244	22358	No_constitutive_exon_found_in_species
CCAAACTGGGTCAATTGGAGGCATGAAGCATGGTTGCTGACGATGGGCAGAA	86961	86986	86911	86963	1	Fl201059_contig1	FLAG1_00025	86748	87516	None	3526	244	22358	No_constitutive_exon_found_in_species
AGTGAGTCGCACAATCCAATGAGTAGAGTATAATACTAATGGGTGATCAGGG	345806	346461	346511	346459	-1	Fl201059_contig1	FLAG1_00101	345806	349062	None	3526	244	22358	No_constitutive_exon_found_in_species
CGAGGGAACAAGCGACAGTTGTAATGGTGTAGATGCTAACTGGGGTGTAGTG	485344	486022	485294	485346	1	Fl201059_contig1	FLAG1_00143	484686	486429	None	3526	244	22358	No_constitutive_exon_found_in_species
TAGAATTGTAATCAACTGCTTCCATTCTTTACTAACTCTACGGGCAGTAGCA	526654	527094	527144	527092	-1	Fl201059_contig1	FLAG1_00154	526474	527683	None	3526	244	22358	No_constitutive_exon_found_in_species
CACTGACTGTTGACGTGTGTGAGAACGAACATATTGGCTGACAGGGATAGAC	17763	18036	17713	17765	1	Fl201059_contig2	FLAG1_00248	17397	19289	None	3526	244	22358	No_constitutive_exon_found_in_species
GTATGCGAGTGAATCTCTGGGACGATATGACGAAACTGACGTATGGGTAGTG	37758	37826	37708	37760	1	Fl201059_contig2	FLAG1_00253	37356	39595	None	3526	244	22358	No_constitutive_exon_found_in_species
AGCCCACGTGTGGCCCTGTTCTATGGCCCAACATACTAACAGTTGGGCAGAA	72765	72814	72864	72812	-1	Fl201059_contig2	FLAG1_00264	72563	73488	None	3526	244	22358	No_constitutive_exon_found_in_species
CTATGCAGCTCGAGGTATAGGATTGGCGCTGACCGAGCATGGCGGGGTAGGA	217144	217256	217094	217146	1	Fl201059_contig2	FLAG1_00316	216817	217750	None	3526	244	22358	No_constitutive_exon_found_in_species
CTTCACGAATGCGAACAAGAAATACCGAGAAGCTTACGACGGGGATATAGCC	275007	275253	275303	275251	-1	Fl201059_contig2	FLAG1_00334	274690	275606	None	3526	244	22358	No_constitutive_exon_found_in_species
AGTGCAGTGGCTGAGATTGGCCGTTGTCGTTTCAACTGACATGTGGGCAGAT	330364	330973	330314	330366	1	Fl201059_contig2	FLAG1_00350	329713	331996	None	3526	244	22358	No_constitutive_exon_found_in_species
ACCAAGATCCAAATGACAAAGCTTCCTGAATGGACGAAAATGGGATGCAGAA	261307	261880	261257	261309	1	Fl201059_contig3	FLAG1_00472	260908	261880	None	3526	244	22358	No_constitutive_exon_found_in_species
CCCATCCTTGCTCGCCCTTGCAGTCTGCAGTATGACTAACATGTGGGTAGCA	297259	297599	297649	297597	-1	Fl201059_contig3	FLAG1_00485	296841	298992	None	3526	244	22358	No_constitutive_exon_found_in_species
GCTCACATCATGGGCAATCTGCTCGCTAGGGCTCATTGTTGGGGTATTAGGT	360711	360755	360661	360713	1	Fl201059_contig3	FLAG1_00502	360346	362342	None	3526	244	22358	No_constitutive_exon_found_in_species
TTTGTTTACTGATTGTCTTCCATCACTTACTGACATGATTTGAGGGATAGGT	407294	408068	408118	408066	-1	Fl201059_contig3	FLAG1_00519	406981	408467	None	3526	244	22358	No_constitutive_exon_found_in_species
CGTATACAACCCAGAGAGGGATGCGATCGGATATGATTGGGAAAGAATAGTA	412294	413247	413297	413245	-1	Fl201059_contig3	FLAG1_00521	412294	414659	None	3526	244	22358	No_constitutive_exon_found_in_species
GAGATAAACCGATCTTGAAATGTTCCGAGGGCCAATACTTACTGGGGTAGAT	127271	127827	127877	127825	-1	Fl201059_contig4	FLAG1_00564	127185	131758	None	3526	244	22358	No_constitutive_exon_found_in_species
TTCGTGGCCATTCAAATCTCAAGATAGGAAGAAAGCTGACACGGGGTTAGAA	10268	10495	10218	10270	1	Fl201059_contig6	FLAG1_00779	9979	10835	None	3526	244	22358	No_constitutive_exon_found_in_species
ATTTTGAAACCTGGACGCCGTGACTGGGCTCTTGCTAATGGGAATATCAGGG	134041	134217	134267	134215	-1	Fl201059_contig6	FLAG1_00825	130459	134528	None	3526	244	22358	No_constitutive_exon_found_in_species
GTGTACTATAGTCAAGTTCTTCTTTCACAAATACTAATTGGGATGTATAGGC	201070	202420	201020	201072	1	Fl201059_contig6	FLAG1_00843	200422	202420	None	3526	244	22358	No_constitutive_exon_found_in_species
TGGAATTGGATTGATTGAGAGCATTACGCTGACGGGACGGGAAAAAATAGCC	214714	215138	215188	215136	-1	Fl201059_contig8	FLAG1_01091	214714	215774	None	3526	244	22358	No_constitutive_exon_found_in_species
TTTCTCTCACATGCCAATCAATATCACTGACAATACCTATACGGGCACAGTC	336809	336863	336759	336811	1	Fl201059_contig8	FLAG1_01128	336640	339822	None	3526	244	22358	No_constitutive_exon_found_in_species
AAGTACTCGCACCATCGTAAAGCGAATGACCCCAAGCGCTACGTGGGTAGAG	90093	90228	90278	90226	-1	Fl201059_contig9	FLAG1_01169	87943	90417	None	3526	244	22358	No_constitutive_exon_found_in_species
CTGTAAGTTACAATACCAAGACTGAACTAAAGCCGAGCTAACGGGAACAGAT	70179	70988	70129	70181	1	Fl201059_contig12	FLAG1_01474	68074	72143	None	3526	244	22358	No_constitutive_exon_found_in_species
TCGAGCACCGGAGCTTGATTATCAGGATTGAATGCTAATGGGTTAAAAAGCT	131389	131464	131514	131462	-1	Fl201059_contig12	FLAG1_01500	131085	131921	None	3526	244	22358	No_constitutive_exon_found_in_species
CACGAAGGTAGGGACAGAAGTAGAGATCGACATAGAAGCAGGGACAGTAGTC	254556	254902	254506	254558	1	Fl201059_contig12	FLAG1_01538	253664	254984	None	3526	244	22358	No_constitutive_exon_found_in_species
TCAGATAGTACTATGCCCTGATTCTCGTGTATTTTCTAACTGGGGTAAAGGA	99608	99821	99871	99819	-1	Fl201059_contig14	FLAG1_01685	98860	100108	None	3526	244	22358	No_constitutive_exon_found_in_species
AGTCGATTCTTATTAAACCATAACATTATAAAATACTAATGGGATCATAGGA	8862	9000	8812	8864	1	Fl201059_contig16	FLAG1_01828	8246	9398	None	3526	244	22358	No_constitutive_exon_found_in_species
CAAATCTCTGTAACTCGGGTATTCAGGATCATCTAACTCCAGGGAAACAGCG	37757	37942	37992	37940	-1	Fl201059_contig16	FLAG1_01837	37757	39711	None	3526	244	22358	No_constitutive_exon_found_in_species
GTCGAAGCCATATACTTTGACATTGGCGACAGCTGACATTGCTGGGACAGCT	149764	151323	151373	151321	-1	Fl201059_contig16	FLAG1_01868	149764	152487	None	3526	244	22358	No_constitutive_exon_found_in_species
TTGACAAAACACAATGAGATTTTGTGGTGCAGTCACTGACGACCGGGTAGCT	173746	173862	173696	173748	1	Fl201059_contig16	FLAG1_01876	172976	173862	None	3526	244	22358	No_constitutive_exon_found_in_species
GGGTCCGAAAGTGATACCGAGCCGAACTTCGGAGCTATAAAGGGTCGCAGGC	6561	7477	7527	7475	-1	Fl201059_contig18	FLAG1_01990	6561	7698	None	3526	244	22358	No_constitutive_exon_found_in_species
ATGTCAAAGTAACCCCTACCGTTGACCCTGTACTAACGAAGGGTACATAGGT	73127	74103	74153	74101	-1	Fl201059_contig19	FLAG1_02090	72753	74812	None	3526	244	22358	No_constitutive_exon_found_in_species
GTTTCGTTGCCGACACAAAGAAGGCAATTGTCTAACTATTGGGCTGCAAGAT	129810	130213	130263	130211	-1	Fl201059_contig20	FLAG1_02195	129652	130661	None	3526	244	22358	No_constitutive_exon_found_in_species
TCTCTCACCAATGCGCTTTCGACACTCTGCTAATACTTGGGATCGAATAGTC	176623	176757	176807	176755	-1	Fl201059_contig20	FLAG1_02209	175554	177008	None	3526	244	22358	No_constitutive_exon_found_in_species
TCTGATACAGTCATAGCAGACTTTTGGTAACGGCTGACGTTGGGTTAAAGAC	201334	201420	201470	201418	-1	Fl201059_contig20	FLAG1_02217	201334	209676	None	3526	244	22358	No_constitutive_exon_found_in_species
TCAAGAGACGGCGACAACACTAGCAGGAAGTCCTTTGCTAATGGGAATAGTT	236663	237911	237961	237909	-1	Fl201059_contig21	FLAG1_02294	236663	238554	None	3526	244	22358	No_constitutive_exon_found_in_species
GTAAGAACATTACCTTCAAAAGGGAAATTATTTCTAATTGCGGGATACAGGC	126834	127065	126784	126836	1	Fl201059_contig22	FLAG1_02334	126733	128543	None	3526	244	22358	No_constitutive_exon_found_in_species
GTTGTCTCATCCTTGTATTTATCTCATAATTCATACTTATGGGCATGCAGTC	79053	79081	79131	79079	-1	Fl201059_contig23	FLAG1_02394	79053	80871	None	3526	244	22358	No_constitutive_exon_found_in_species
ACAGCTCGTTCTAAATTTGTGAGCTGGGAGGAGCTAACATGGGATTATAGAA	184741	184808	184858	184806	-1	Fl201059_contig23	FLAG1_02430	184741	185358	None	3526	244	22358	No_constitutive_exon_found_in_species
GTGATTGAACAAGTTCGTACCAGGTTCAACCAACTGACAGAGTCGGGCAGTT	99926	102328	102378	102326	-1	Fl201059_contig25	FLAG1_02561	97776	102590	None	3526	244	22358	No_constitutive_exon_found_in_species
TAAGTCTCGGCGCACCAAGTCGTATCTGACAGCAATTAACGTAAGGGCAGGG	144440	145706	145756	145704	-1	Fl201059_contig26	FLAG1_02658	144440	146820	None	3526	244	22358	No_constitutive_exon_found_in_species
GGACCCATTACTCTTTTCTGTTTGTGCTACCTATCTAACCTTGGGATAAGGA	178072	178633	178022	178074	1	Fl201059_contig27	FLAG1_02732	177476	178633	None	3526	244	22358	No_constitutive_exon_found_in_species
CACCAATTGCAATATCGATATTTGAATGCGACACTAACAGAATGGGACAGAC	60574	60879	60929	60877	-1	Fl201059_contig28	FLAG1_02764	60293	61656	None	3526	244	22358	No_constitutive_exon_found_in_species
ACAAGCTTTTCCAATTCACAACAAAGTACAGTCGAGCTAACTAGGGACAGAC	155615	155824	155874	155822	-1	Fl201059_contig29	FLAG1_02863	155615	158819	None	3526	244	22358	No_constitutive_exon_found_in_species
AGTTATATCGTGTATTGATTCATTCCAGTCACATTGCTAACGGTGGGTAGTT	103715	103773	103823	103771	-1	Fl201059_contig30	FLAG1_02909	103715	104877	None	3526	244	22358	No_constitutive_exon_found_in_species
GACAGTATATCGGACGATCCGGCTCAGAGACTGACCTGGGAAAATTATAGGA	143579	143935	143529	143581	1	Fl201059_contig30	FLAG1_02928	143281	144308	None	3526	244	22358	No_constitutive_exon_found_in_species
AGTTTTGATGCTGCATTGCGAAGCTGTATAGTATTCTAACAAGCGGGTAGAT	202993	203196	202943	202995	1	Fl201059_contig30	FLAG1_02951	201159	203541	None	3526	244	22358	No_constitutive_exon_found_in_species
TATGTAACTACAAGACCATAACCTTTAAATCTATCTGACAAGGGTTGTAGAA	2794	3132	2744	2796	1	Fl201059_contig31	FLAG1_02955	1254	3883	None	3526	244	22358	No_constitutive_exon_found_in_species
GGTATGATATTACTGGTGTATTATACCTAGATACTCTACCTATGGGACAGAT	23185	23265	23315	23263	-1	Fl201059_contig31	FLAG1_02963	21560	23327	None	3526	244	22358	No_constitutive_exon_found_in_species
CGTTCCTGTGCCCGTGCCTGAATACATGAAAGACTAACAGGGCAAACAAGCT	160955	161995	162045	161993	-1	Fl201059_contig31	FLAG1_02998	160645	162471	None	3526	244	22358	No_constitutive_exon_found_in_species
CATCATAGTCCTCGCTATCCTTTGAAAGAGCCTGCTAATGGGAAGTACAGCA	95744	96417	96467	96415	-1	Fl201059_contig32	FLAG1_03039	95744	96800	None	3526	244	22358	No_constitutive_exon_found_in_species
TATTCGTCGGTTTTTGTCCTACTCGTTCCTTTGGCTAACTCACAGGGCAGCC	25612	25784	25562	25614	1	Fl201059_contig34	FLAG1_03148	25297	25921	None	3526	244	22358	No_constitutive_exon_found_in_species
TGGCATACATAGTAATTCTCAACAAACAATCTGACGGGTGATGCAAATAGCC	56875	56950	56825	56877	1	Fl201059_contig34	FLAG1_03160	56126	57602	None	3526	244	22358	No_constitutive_exon_found_in_species
ATCTGCATATTGGGATCGATTTTGGGATACAGCACTAATGCGGGACACAGTT	81171	82266	82316	82264	-1	Fl201059_contig34	FLAG1_03164	80823	83479	None	3526	244	22358	No_constitutive_exon_found_in_species
GCGCATTGTGAATTACCTACTTGTCCAAACAAAATGCTCATGGGATACAGAT	106667	106736	106786	106734	-1	Fl201059_contig34	FLAG1_03171	104737	106904	None	3526	244	22358	No_constitutive_exon_found_in_species
GATGAAGATCAAAGTACACTGATGGACAAGACACTGATATTAATGGGCAGAT	131548	131822	131872	131820	-1	Fl201059_contig34	FLAG1_03181	130577	131988	None	3526	244	22358	No_constitutive_exon_found_in_species
TCTTGAACGTTGCCAAACCGATTGCTAACGTGTGCCGCTGGCGGGGTTAGGT	5954	6149	5904	5956	1	Fl201059_contig35	FLAG1_03208	5400	6420	None	3526	244	22358	No_constitutive_exon_found_in_species
GTATCACGATGACACTGTCGATTTTCGTAAACTCATTTTTGGGATGATAGAC	149957	150828	149907	149959	1	Fl201059_contig37	FLAG1_03378	149479	150828	None	3526	244	22358	No_constitutive_exon_found_in_species
ATGCCCGCTGACCCTCTGATGCATAAATTCTGTTGACTAATAGGGAATAGGT	2469	2632	2682	2630	-1	Fl201059_contig38	FLAG1_03389	2469	4436	None	3526	244	22358	No_constitutive_exon_found_in_species
AGGTGAGTTCTACCTGCACTGCGATCTACTTTTGAACTGACAATGGGTAGGC	122618	123224	123274	123222	-1	Fl201059_contig39	FLAG1_03484	122618	124030	None	3526	244	22358	No_constitutive_exon_found_in_species
AGTTGAACAGTAACACATAATATACAAACATTGATGCTGACATGGGATAGTC	76494	76686	76736	76684	-1	Fl201059_contig40	FLAG1_03523	75540	76889	None	3526	244	22358	No_constitutive_exon_found_in_species
TTGTGTTTTGTAGCCTGTTTACGGCCGATAAGATGCTAATAATTGGGCAGGT	145634	145808	145858	145806	-1	Fl201059_contig40	FLAG1_03548	145634	147147	None	3526	244	22358	No_constitutive_exon_found_in_species
CCTTGCTCATTACAAAAACAAAACCATGGCTTACCGGGTTGCGCAATAAGAA	37215	38594	37165	37217	1	Fl201059_contig41	FLAG1_03571	36861	38767	None	3526	244	22358	No_constitutive_exon_found_in_species
AAGTGCCTTGCGACTGTTACCTTTGTTGTTTTGTCTAACCAGGGTCGCAGAT	52942	53111	53161	53109	-1	Fl201059_contig46	FLAG1_03830	52942	55315	None	3526	244	22358	No_constitutive_exon_found_in_species
CCAAGATATTGGGCTGTCGTGGTTGATGTGATGATCTAACAAGGGGACAGAG	135145	135201	135095	135147	1	Fl201059_contig46	FLAG1_03852	134000	135462	None	3526	244	22358	No_constitutive_exon_found_in_species
GTAGGTCGCGCGACCGTAGAGATGCCGCAGCGCTTACATAGGTGGGATAGGC	109581	110131	109531	109583	1	Fl201059_contig47	FLAG1_03890	108973	111991	None	3526	244	22358	No_constitutive_exon_found_in_species
CGTAAGTGATTAATACACAATCTTGAGGGTTTATACTAATTTGAGGGCAGAT	65741	65874	65691	65743	1	Fl201059_contig49	FLAG1_03981	64716	65874	None	3526	244	22358	No_constitutive_exon_found_in_species
GGCAATTTACGTAAAGGCTGAGGCAAACAAGTGTGCTGTAATTGGGATAGAA	36469	36572	36622	36570	-1	Fl201059_contig51	FLAG1_04079	36469	39908	None	3526	244	22358	No_constitutive_exon_found_in_species
CTTTATACGACTGTTGCTGAAATTCATAGTGTACTGACTGGGGGTTATAGAC	44997	46039	44947	44999	1	Fl201059_contig53	FLAG1_04172	43146	46039	None	3526	244	22358	No_constitutive_exon_found_in_species
TTTTATTCCTGCCTGCAATGCCTGCCTGCCATGGCTGTCGGGTGCGCAAGGT	91716	93267	93317	93265	-1	Fl201059_contig53	FLAG1_04187	91716	93669	None	3526	244	22358	No_constitutive_exon_found_in_species
TACGTCTGAATTACTCATACACATTGGAGAGATGAAACTGACTGGGACAGGT	6468	7213	7263	7211	-1	Fl201059_contig55	FLAG1_04244	6468	8671	None	3526	244	22358	No_constitutive_exon_found_in_species
GGCTACACCAAGTTTGACGCATTTACGCATGACTGATGGGATGAACACAGCG	121640	121756	121590	121642	1	Fl201059_contig55	FLAG1_04290	121296	121756	None	3526	244	22358	No_constitutive_exon_found_in_species
GGTATGTCCCAAAACAGATCATCCAGACAACCAAGCTAACAGGGATCCAGGA	124501	126741	126791	126739	-1	Fl201059_contig56	FLAG1_04344	124501	126896	None	3526	244	22358	No_constitutive_exon_found_in_species
GTAAGTAATCAGAAACCTTTCAAGCTTTTATTTGCTAACACGCAGGGTAGAT	24484	24710	24434	24486	1	Fl201059_contig57	FLAG1_04354	23003	25790	None	3526	244	22358	No_constitutive_exon_found_in_species
GACGACCCCTCAGCTTTTAATTAAGAACAGCGCTCACACAAATGGGACAGTG	75500	75650	75450	75502	1	Fl201059_contig61	FLAG1_04527	74713	76472	None	3526	244	22358	No_constitutive_exon_found_in_species
GTGAGTCAAGATTGTATGATGGATGGACCAGAATGCTAAGACGGGAACAGGG	12428	12865	12378	12430	1	Fl201059_contig65	FLAG1_04666	11819	13528	None	3526	244	22358	No_constitutive_exon_found_in_species
ATGGAATATATTCGGTGATGATGAGCGGGAAACTAATGTTGGTGGGATAGCT	100302	100425	100475	100423	-1	Fl201059_contig66	FLAG1_04724	100302	100670	None	3526	244	22358	No_constitutive_exon_found_in_species
CGTCGCCTGATCGAATCGGATGTTGAAGAGAAACTAATATCAGTGGGCAGTA	90703	90995	91045	90993	-1	Fl201059_contig68	FLAG1_04777	90703	91333	None	3526	244	22358	No_constitutive_exon_found_in_species
CATTGGGTTTTTTCCCCGATGTTAACACCACTGACATCTCGGGTCAAAAGTT	1526	1876	1926	1874	-1	Fl201059_contig69	FLAG1_04784	596	2196	None	3526	244	22358	No_constitutive_exon_found_in_species
GACGGCGAAGGCTTTCCAAGAAGGACGACGCGCTGACGAGGGATATACAGCG	20825	21695	21745	21693	-1	Fl201059_contig74	FLAG1_04953	20111	21850	None	3526	244	22358	No_constitutive_exon_found_in_species
AAATGTAAGTAACCGGTAGCAGAGGATGATATATGACTGACATGGGACAGCC	31799	31820	31749	31801	1	Fl201059_contig76	FLAG1_05026	30816	33297	None	3526	244	22358	No_constitutive_exon_found_in_species
CCTGCACACTTTTGTCAACGAGGGGCGAGGGGTAGCTAACGAGGGGACAGAT	33369	33387	33319	33371	1	Fl201059_contig80	FLAG1_05173	33300	35171	None	3526	244	22358	No_constitutive_exon_found_in_species
CAACCCCTGATATCGTGTCTGGATACACACATACTGACCGGGAACGACAGCG	47319	48462	48512	48460	-1	Fl201059_contig80	FLAG1_05177	47319	49191	None	3526	244	22358	No_constitutive_exon_found_in_species
AAATTGTCCTTGGAATTACCATTATGGCCATAGACTGACTGTGGGAACAGGC	21276	21676	21726	21674	-1	Fl201059_contig81	FLAG1_05195	20025	22016	None	3526	244	22358	No_constitutive_exon_found_in_species
TGTAAGTATTCCCAAGTTCTTCTTTGCCTGTTGTGGCTAAACGGGACCAGCT	52793	53147	53197	53145	-1	Fl201059_contig82	FLAG1_05229	52286	55024	None	3526	244	22358	No_constitutive_exon_found_in_species
TTGGAGATCATCGACCACCATCATCATCATCATGTCGACTACACCGGGAGTA	6326	7063	7113	7061	-1	Fl201059_contig85	FLAG1_05303	6326	8042	None	3526	244	22358	No_constitutive_exon_found_in_species
CACCGTTCCATGCTGTGCACACTTTATATGAATACTGACAAGGGATTCAGAC	27670	28618	28668	28616	-1	Fl201059_contig86	FLAG1_05343	27670	29052	None	3526	244	22358	No_constitutive_exon_found_in_species
TCGGTAAGGTTTCCGACCCCGTTGAGTATCGCCTTTCTGACAATGGGCAGCT	30790	32004	32054	32002	-1	Fl201059_contig88	FLAG1_05402	30790	32193	None	3526	244	22358	No_constitutive_exon_found_in_species
CAATCTGGAATGAAGAAAAAAAGAACATGCGCTAATGTGGGAAATACCAGGA	54081	54205	54031	54083	1	Fl201059_contig92	FLAG1_05539	53128	54306	None	3526	244	22358	No_constitutive_exon_found_in_species
TAAGCGATAATATGTTAATATGCGTTAGCTATGACTACGCAACCGGGAAGAT	33923	34196	34246	34194	-1	Fl201059_contig95	FLAG1_05633	33923	34377	None	3526	244	22358	No_constitutive_exon_found_in_species
AGTAAGGCGCGCATCGTTCTGTCCGAAATAACTAACAAAGGGCGAAACAGGG	3010	3106	2960	3012	1	Fl201059_contig96	FLAG1_05650	1667	3248	None	3526	244	22358	No_constitutive_exon_found_in_species
CCCGTCCTCCCATCCAATAACCTGCTTTTTTACTAATCATGTGGGTATAGGT	22889	22944	22994	22942	-1	Fl201059_contig96	FLAG1_05658	22889	23525	None	3526	244	22358	No_constitutive_exon_found_in_species
TTAACGTTATCTTCTTTATCCTTTGTCTTAGCTTGGGCTCACGGGTAAAGTC	46356	46366	46416	46364	-1	Fl201059_contig96	FLAG1_05667	46356	50408	None	3526	244	22358	No_constitutive_exon_found_in_species
GTAAGTCAAATATCACAAACCCAAAGTTCAAGCCACTAACGGGATGAAAGAT	70614	70772	70564	70616	1	Fl201059_contig96	FLAG1_05677	70463	72471	None	3526	244	22358	No_constitutive_exon_found_in_species
TTGTAAGTTGTGTAACGATTTTAACTGGGGACTTGTCTAATGGGTGGTAGAT	46097	46309	46047	46099	1	Fl201059_contig99	FLAG1_05746	45738	47406	None	3526	244	22358	No_constitutive_exon_found_in_species
CCGAAAAGGTACAGCCACAAACCAGTGAAGATCACCACTGACATGGGTAGTC	22105	22146	22196	22144	-1	Fl201059_contig101	FLAG1_05803	20387	23206	None	3526	244	22358	No_constitutive_exon_found_in_species
AGGTCACATAAAGAACCCCGTACTATTCATCATACGCTAAACATGGGCAGAC	1873	2510	2560	2508	-1	Fl201059_contig103	FLAG1_05851	770	3581	None	3526	244	22358	No_constitutive_exon_found_in_species
AGTTGCCAGATACGGCCTATTAGTAGGAGCAATGCTAACCTGGGGGAAAGCT	8769	8812	8862	8810	-1	Fl201059_contig103	FLAG1_05854	8482	10325	None	3526	244	22358	No_constitutive_exon_found_in_species
TAAGCACTTCGATACATGATCAAGATGAATGATGGCTAATTCGGGGGCAGAT	49445	49656	49706	49654	-1	Fl201059_contig103	FLAG1_05869	46981	50144	None	3526	244	22358	No_constitutive_exon_found_in_species
CTTTCATCTCTCCTGGTTTCATCAGAGCACCAACTACCATCAGGGCGAAGAC	79664	79795	79845	79793	-1	Fl201059_contig106	FLAG1_05973	79664	80723	None	3526	244	22358	No_constitutive_exon_found_in_species
ACCGCTCCTTGGGTATACATGAAAGGCACATACTGATTCGGGGTAAGCAGAA	78075	78255	78025	78077	1	Fl201059_contig107	FLAG1_06003	77060	80142	None	3526	244	22358	No_constitutive_exon_found_in_species
TTGTCACAATTATGTTGTGGTGAGGATGCAGACATGTTGACAGGGTACAGAT	44954	45187	44904	44956	1	Fl201059_contig110	FLAG1_06079	44600	45578	None	3526	244	22358	No_constitutive_exon_found_in_species
AAGTCGGATATGCGCCAGATGTGCCTTCTCCACGCTAACCAATGGGCTAGGA	11281	11297	11231	11283	1	Fl201059_contig112	FLAG1_06122	11055	13750	None	3526	244	22358	No_constitutive_exon_found_in_species
TCCGGTAGTTCCATATTGTTTCTTACATCAGCTGACGCGGGAAAATACAGAA	63433	63668	63718	63666	-1	Fl201059_contig112	FLAG1_06140	63433	64577	None	3526	244	22358	No_constitutive_exon_found_in_species
TCGAGATGAATATAGGTGAACCTTTCACTGACCACGACGGGACATAACAGGA	73694	73949	73999	73947	-1	Fl201059_contig112	FLAG1_06144	73184	74317	None	3526	244	22358	No_constitutive_exon_found_in_species
CAGAGGGTTACACCACATTACGCAGCCTGATCACTAACAAGGGATGCTAGAT	7113	7159	7063	7115	1	Fl201059_contig115	FLAG1_06194	6748	7159	None	3526	244	22358	No_constitutive_exon_found_in_species
GGTAAGTTTGGCCTTGAATTATACAAAGTGTATAAGCTAACAGGGATTAGTG	32348	32557	32607	32555	-1	Fl201059_contig115	FLAG1_06205	32137	33557	None	3526	244	22358	No_constitutive_exon_found_in_species
CCGACACATCAGACGAGGCACTTGAGATTGGCAGACCTAAATCCGGGAAGCG	54776	55129	54726	54778	1	Fl201059_contig120	FLAG1_06335	53994	56341	None	3526	244	22358	No_constitutive_exon_found_in_species
CACAACAACATCCAGGTTCTACAGAAGAAACGGCTGACGAGGGGATATAGTT	46646	46674	46724	46672	-1	Fl201059_contig121	FLAG1_06359	46099	47269	None	3526	244	22358	No_constitutive_exon_found_in_species
CGACTCTGCTCTCTCTCTCTCTCTCCGCCATTTGACAAGTTGATGGGCAGGG	15121	15164	15214	15162	-1	Fl201059_contig123	FLAG1_06405	15121	15437	None	3526	244	22358	No_constitutive_exon_found_in_species
GGAAATATGACATTTGGCATTGTGGCAGGAATCTCGCTAACGGGGGCCAGAA	58898	58997	58848	58900	1	Fl201059_contig127	FLAG1_06513	58655	60174	None	3526	244	22358	No_constitutive_exon_found_in_species
TTTCCTGTCACCATCACTTTGGTTCATGACGTGCTGACAAGGGCCTAAAGAC	33543	33892	33942	33890	-1	Fl201059_contig129	FLAG1_06550	31346	34443	None	3526	244	22358	No_constitutive_exon_found_in_species
CTCGATGGATTCTCAGGCAGCGCATTCCTTGCTGTATCTGGGGGGTACAGTC	66877	67078	67128	67076	-1	Fl201059_contig129	FLAG1_06559	66281	67771	None	3526	244	22358	No_constitutive_exon_found_in_species
GTTTGTCACCCCTTGAAATGCCATATGCGTTCACACTGACATCGGGACAGGG	38268	38536	38218	38270	1	Fl201059_contig130	FLAG1_06570	38017	39947	None	3526	244	22358	No_constitutive_exon_found_in_species
TAATCTCATAAAATCCTCTGATAAACGTCGCTAACTTTAGGGAATTGTAGCC	23857	24556	24606	24554	-1	Fl201059_contig131	FLAG1_06586	22765	25293	None	3526	244	22358	No_constitutive_exon_found_in_species
ACCTCTCTGCTCGACTCAACAAGTGACAATCCAGGACTACTGGGTAACAGAA	8034	8058	8108	8056	-1	Fl201059_contig136	FLAG1_06679	6920	10984	None	3526	244	22358	No_constitutive_exon_found_in_species
TTCTCAAGCTTATGGCTGAGATCTAGACCGCTCACGCTTCTGGGATACAGGT	5913	6468	6518	6466	-1	Fl201059_contig139	FLAG1_06752	5913	7195	None	3526	244	22358	No_constitutive_exon_found_in_species
AGGTATGTCAAAATCTTCTATTAAGCGAAATTTACTAACCAGGGGTGCAGAC	26045	26938	25995	26047	1	Fl201059_contig141	FLAG1_06806	24987	28184	None	3526	244	22358	No_constitutive_exon_found_in_species
TCGAACTTTTCGGCTTTTGAAGATATTGGTCTTGACGGGATGGTGAACAGAG	29331	29427	29281	29333	1	Fl201059_contig142	FLAG1_06824	29131	29880	None	3526	244	22358	No_constitutive_exon_found_in_species
ACCTATAGGCTAGGTACGAGCCGTGGGTGGAATTTTTGATATGGGCAGAGCC	43942	43961	44011	43959	-1	Fl201059_contig142	FLAG1_06831	42123	44193	None	3526	244	22358	No_constitutive_exon_found_in_species
GTGATCAACATCAAGCGTGACGTGAGAATGAAGTTGACAAGGGATTGTAGTT	29065	29119	29169	29117	-1	Fl201059_contig144	FLAG1_06860	28697	30814	None	3526	244	22358	No_constitutive_exon_found_in_species
AGGTTGAACGAATCACTGTCTCCTGGACATCGTTTATTAATAGGGCCAAGGT	32636	32697	32586	32638	1	Fl201059_contig144	FLAG1_06861	31821	33774	None	3526	244	22358	No_constitutive_exon_found_in_species
GTCAGTCGATTAATTATAAGTACAGGGGCATATACTGATGGGAATCCGAGGT	34077	34189	34239	34187	-1	Fl201059_contig145	FLAG1_06879	31139	35386	None	3526	244	22358	No_constitutive_exon_found_in_species
TAATCCTTTTTCTTCTGCAAAATGTATGCTGATTAGGGCAAAAAAAAAAGGA	59271	60369	60419	60367	-1	Fl201059_contig145	FLAG1_06883	59271	60518	None	3526	244	22358	No_constitutive_exon_found_in_species
GGGTAATGAATCCTCGCTGTTTCTCCACATTGGCACTAACAGGGTAATAGGA	50209	51827	50159	50211	1	Fl201059_contig153	FLAG1_07046	49483	51827	None	3526	244	22358	No_constitutive_exon_found_in_species
AGCGGTAAGCATGATGCCAAAAAATAATGATCAATTCTGATATGGGACAGGT	30483	30700	30433	30485	1	Fl201059_contig160	FLAG1_07178	28880	31818	None	3526	244	22358	No_constitutive_exon_found_in_species
TAAGTGGCGAATAACTTTACACGATATATTAGAAAACTAAAAGGGAATAGTG	47581	47669	47531	47583	1	Fl201059_contig160	FLAG1_07185	46721	47669	None	3526	244	22358	No_constitutive_exon_found_in_species
CAGAGGTTAGTACTCGGGCCTAGTGCTTGATGCGACTGACATGGGAATAGCC	50439	50621	50389	50441	1	Fl201059_contig160	FLAG1_07187	50110	51058	None	3526	244	22358	No_constitutive_exon_found_in_species
CTTTTAGCGGCATATCCCGTCTGTATATTGCACCAGGGACTAGATAACAGAC	10641	10967	11017	10965	-1	Fl201059_contig163	FLAG1_07222	10136	11470	None	3526	244	22358	No_constitutive_exon_found_in_species
AATTGAGGCTTCTTGAAAATGCGATGTGCACACTGCTGATTCGGGTGAAGTG	14349	14722	14772	14720	-1	Fl201059_contig165	FLAG1_07257	14349	15184	None	3526	244	22358	No_constitutive_exon_found_in_species
CATTATCTTCGTACACCTTCACCTACACCTCAATACTGACCAGGGCATAGAT	32436	32885	32386	32438	1	Fl201059_contig168	FLAG1_07318	31904	34244	None	3526	244	22358	No_constitutive_exon_found_in_species
TAAGCCCTCGGAAGGCCGAGGTCCTAGATTGAGCAGGTGAATGGGAGTAGGC	25031	25252	25302	25250	-1	Fl201059_contig172	FLAG1_07370	24869	25543	None	3526	244	22358	No_constitutive_exon_found_in_species
TTCTATCTTGTGAGCATCACTATCACTCGCATACTAACACCAGGGCACAGTC	4299	4874	4249	4301	1	Fl201059_contig173	FLAG1_07375	3256	4874	None	3526	244	22358	No_constitutive_exon_found_in_species
CCTAACTATTATACACTCGTTCTGGTGGTTACGTGCTAATATGGGTCAAGGC	28143	28427	28477	28425	-1	Fl201059_contig174	FLAG1_07399	27872	29089	None	3526	244	22358	No_constitutive_exon_found_in_species
TGTACCCTCCTTATAAACGCTGTTTCGGATTGGCTAATATGGGCATACAGAT	47584	47649	47534	47586	1	Fl201059_contig176	FLAG1_07436	46668	47649	None	3526	244	22358	No_constitutive_exon_found_in_species
AGTCTCCTTTTCCACGTCGGAAAATCGCCCCACTAAAGCGACGGGTGTAGAC	16324	16851	16901	16849	-1	Fl201059_contig187	FLAG1_07597	16324	19740	None	3526	244	22358	No_constitutive_exon_found_in_species
GTCACTACTTCCCGAACCTTTCGGTATAATCTGTTAATCATGGGCGAAAGCT	5371	5992	5321	5373	1	Fl201059_contig188	FLAG1_07607	3471	5992	None	3526	244	22358	No_constitutive_exon_found_in_species
CTTGATGTTCTCGCTTACCAATGATAAACACTAACGTAATGGGTACGCAGCT	1960	2038	1910	1962	1	Fl201059_contig189	FLAG1_07622	1689	2038	None	3526	244	22358	No_constitutive_exon_found_in_species
TCAGGTAATTACCACTGATTAGACTTGTATAACTTCTAACATGGGAATAGGA	147	200	250	198	-1	Fl201059_contig190	FLAG1_07639	147	1448	None	3526	244	22358	No_constitutive_exon_found_in_species
TGTGGAAGAAGAATAAGCCTGCGCCGTGAAGAGTCTTTAGTGGGTAACAGAG	911	1071	1121	1069	-1	Fl201059_contig194	FLAG1_07702	133	2112	None	3526	244	22358	No_constitutive_exon_found_in_species
TTGTACCCCTTGACATATAAGAACCACAAGCCAACATAGCTGGGATATAGCT	35036	36461	34986	35038	1	Fl201059_contig200	FLAG1_07788	34325	36461	None	3526	244	22358	No_constitutive_exon_found_in_species
TATACATCTCAGGGCAGTAGACCTAACCAGAACTGTATGTTGGGGCATAGCT	23301	23641	23251	23303	1	Fl201059_contig205	FLAG1_07854	23072	24893	None	3526	244	22358	No_constitutive_exon_found_in_species
GTATTTCTTTCTCTGGAGATAGACAAACAGCACTGACAGCAGTGGGGCAGAT	30884	31038	30834	30886	1	Fl201059_contig216	FLAG1_08010	30754	33063	None	3526	244	22358	No_constitutive_exon_found_in_species
CGTGTTGCCAATATTCTCAAACTACCGAGGCTGACATCATGGGCCAACAGCT	17375	17798	17848	17796	-1	Fl201059_contig218	FLAG1_08032	17375	19018	None	3526	244	22358	No_constitutive_exon_found_in_species
GGTGTTAATCATCTATTACCACGGACAAAGCTAACCTAGGGGATGTGCAGAT	3409	3642	3692	3640	-1	Fl201059_contig220	FLAG1_08047	2873	4632	None	3526	244	22358	No_constitutive_exon_found_in_species
TAAGAGTTCTACAGCGGAGATATATCGAATCCTTACTGACTGGGAATCAGAG	4751	4906	4956	4904	-1	Fl201059_contig222	FLAG1_08076	3361	5257	None	3526	244	22358	No_constitutive_exon_found_in_species
TGGAGGTACAGCGAGGAGTCTTGAAGCCGATTTGCGAGTAGGGGCATAAGGA	10595	10607	10545	10597	1	Fl201059_contig227	FLAG1_08142	7060	10727	None	3526	244	22358	No_constitutive_exon_found_in_species
GTTCGTCATTCATTGCTGTGAGAAAGACAAGTTGCTGACATGATGGGCAGTC	27840	28214	28264	28212	-1	Fl201059_contig227	FLAG1_08150	27251	28629	None	3526	244	22358	No_constitutive_exon_found_in_species
TAAGTGGTCAACAACACCATCTATAAATTGATATATACTAACGGGAATAGTA	27251	27789	27839	27787	-1	Fl201059_contig227	FLAG1_08150	27251	28629	None	3526	244	22358	No_constitutive_exon_found_in_species
AACGGGTTTTCCACTGTTGTTCAACATCAAAGCATGCCTCAAACCGGGAGCC	22657	22678	22607	22659	1	Fl201059_contig229	FLAG1_08164	97	22886	None	3526	244	22358	No_constitutive_exon_found_in_species
AAGTTTGCTTATGGTGCCTTGCAAATGATCTTAATATTGACTGGGAGCAGGT	12446	13043	13093	13041	-1	Fl201059_contig236	FLAG1_08264	12385	13757	None	3526	244	22358	No_constitutive_exon_found_in_species
CGTGCTCTGTATCCGTTCACGATATCTTGCTAATGGGTTCTGGTGGGCAGAT	32164	32652	32702	32650	-1	Fl201059_contig240	FLAG1_08314	31781	32951	None	3526	244	22358	No_constitutive_exon_found_in_species
TAAGTATTGGTCTGCCCGCATATTGAACATTTACTGATTGGGGCGGGCAGAT	24300	24394	24250	24302	1	Fl201059_contig241	FLAG1_08326	23775	24483	None	3526	244	22358	No_constitutive_exon_found_in_species
TATGGTTGGTTTGTTTCCTCGACGGCGGCTGACGTTGGTGACTGGGGTAGTG	3187	3399	3449	3397	-1	Fl201059_contig246	FLAG1_08375	3187	5007	None	3526	244	22358	No_constitutive_exon_found_in_species
CATTCTTTGAGTTATTTAGTTCGGATGATTACTGACAGGGAGAACACTAGGA	9729	10458	9679	9731	1	Fl201059_contig246	FLAG1_08376	5798	10458	None	3526	244	22358	No_constitutive_exon_found_in_species
GTAAGTATCTCTCAACAAGAACTTAATAAGCTAGAACTGACGGGCAATAGCA	27515	28740	28790	28738	-1	Fl201059_contig248	FLAG1_08410	27515	29282	None	3526	244	22358	No_constitutive_exon_found_in_species
CATTCTTTGAGTTGTTTAGTACGGATGAATACTGACAGGGAGAACACTAGGA	7244	7973	7194	7246	1	Fl201059_contig253	FLAG1_08458	5842	7973	None	3526	244	22358	No_constitutive_exon_found_in_species
CCTCACTTACACATTCATTCCTTTTAGAACGGCAACTAACTTGGGAAAAGGT	24602	25256	24552	24604	1	Fl201059_contig256	FLAG1_08503	23105	25256	None	3526	244	22358	No_constitutive_exon_found_in_species
TACGATATATGCGACGATTGGAAGTAAAGGAGACACTATTGAGGGTGCAGCG	27688	27749	27638	27690	1	Fl201059_contig264	FLAG1_08577	26908	27749	None	3526	244	22358	No_constitutive_exon_found_in_species
GGGGCAGCAGCCTCACAGCACGAGAAACTGGTAGTAATTCGGGACAACAGCG	11528	11586	11636	11584	-1	Fl201059_contig267	FLAG1_08604	9613	13187	None	3526	244	22358	No_constitutive_exon_found_in_species
GCCAGAAGAGATGCAATAGTAAGCCAGCCTTCACTAACACAATGGGATAGCT	21479	21503	21553	21501	-1	Fl201059_contig267	FLAG1_08607	21479	23285	None	3526	244	22358	No_constitutive_exon_found_in_species
TTTCGTTTTTATCTGTATACCTTGTACACATGATGCTAACGAGGGAATAGAC	20160	21034	20110	20162	1	Fl201059_contig268	FLAG1_08617	18930	27930	None	3526	244	22358	No_constitutive_exon_found_in_species
TGAAGAATCGCGCCAAGAGTTCCTGGAATCTTAGCTGACGGGAGTAATAGGC	1573	1609	1523	1575	1	Fl201059_contig269	FLAG1_08619	172	2915	None	3526	244	22358	No_constitutive_exon_found_in_species
GATGTAAGTCTCATTTTGGCCATTCTACTCCTTGGCTAACAAATGGGTAGCT	2851	2915	2801	2853	1	Fl201059_contig269	FLAG1_08619	172	2915	None	3526	244	22358	No_constitutive_exon_found_in_species
TCAGCGACTGACCTATCTGCCACTTCCTAGATTGGCTAATGAGGGGATAGAT	6455	6530	6405	6457	1	Fl201059_contig269	FLAG1_08621	6023	8733	None	3526	244	22358	No_constitutive_exon_found_in_species
CCGACTCTCTTTCATATCCCACATCAGATCAACTAACAGACGGGTAAAAGGT	12660	12993	12610	12662	1	Fl201059_contig271	FLAG1_08648	12365	12993	None	3526	244	22358	No_constitutive_exon_found_in_species
GTACGTAAGGCGACAGTCACCTTTGAGATGCGAATACTAATGGGTAACAGTC	2659	3697	3747	3695	-1	Fl201059_contig275	FLAG1_08681	2108	5480	None	3526	244	22358	No_constitutive_exon_found_in_species
TATTACGACTGGCTTCCTCAATGAAAAAGCCAAACTGGACATATGGGCAGTA	15688	15915	15638	15690	1	Fl201059_contig290	FLAG1_08833	13589	15915	None	3526	244	22358	No_constitutive_exon_found_in_species
CTGTATCCTCAATGCTTCTCTATTCTGTAACATTTCTAACAGGGTCATAGCA	23269	23834	23884	23832	-1	Fl201059_contig291	FLAG1_08844	23269	24849	None	3526	244	22358	No_constitutive_exon_found_in_species
ACGTCTGTTAGTAATTACTGTTTCAGTTGAGAGACTAACTGAGGGGGTAGTC	12322	12583	12272	12324	1	Fl201059_contig292	FLAG1_08849	12190	13499	None	3526	244	22358	No_constitutive_exon_found_in_species
GTTAATCTCGATATCCTCCCTACAACACACGCAATACTGATGGGTGATAGTT	9232	10009	10059	10007	-1	Fl201059_contig298	FLAG1_08912	6865	10933	None	3526	244	22358	No_constitutive_exon_found_in_species
ATCCTCCCCCGAGGCCCCAAAGTCATGAACAGACTGGAGTACGGGTACAGCC	570	924	520	572	1	Fl201059_contig300	FLAG1_08925	239	924	None	3526	244	22358	No_constitutive_exon_found_in_species
TGTAAGCGACATCTATGCCGCCAATGTGACTAGTTACTAAAGGGCCACAGTT	19798	19971	19748	19800	1	Fl201059_contig302	FLAG1_08952	19110	20823	None	3526	244	22358	No_constitutive_exon_found_in_species
GACGACAATAAGCATGACTCAAACGTTGTGATGCGTGTTACAGGGCGCAGAT	1730	2195	2245	2193	-1	Fl201059_contig303	FLAG1_08955	1346	4266	None	3526	244	22358	No_constitutive_exon_found_in_species
GTGGGTGTTTTGTTTTTTCTTAATATCACTTATGTCTGACTGGGCCAAAGGT	19071	19329	19379	19327	-1	Fl201059_contig314	FLAG1_09053	17878	19613	None	3526	244	22358	No_constitutive_exon_found_in_species
GTATGCCCCTGTTCCGCGAAATGCTACAATTGTTTACTGACGGGCAATAGAG	2050	2112	2000	2052	1	Fl201059_contig315	FLAG1_09056	104	3310	None	3526	244	22358	No_constitutive_exon_found_in_species
TAAGTCATTAAAAAAAGTATCCGAGACTGAGGGTTTAACCGCGGGAATAGTG	15677	16220	16270	16218	-1	Fl201059_contig329	FLAG1_09162	14662	16328	None	3526	244	22358	No_constitutive_exon_found_in_species
GTTATTGTTAATACAGCAAGTATAAGTAATGATACTAATGGGTGATGTAGCA	608	650	558	610	1	Fl201059_contig330	FLAG1_09166	67	650	None	3526	244	22358	No_constitutive_exon_found_in_species
GCGATGGAAAGAAATTTCCACTGTGTACTGTTTCTCTAACGGGTCAATAGAT	4812	4914	4964	4912	-1	Fl201059_contig330	FLAG1_09170	4812	7334	None	3526	244	22358	No_constitutive_exon_found_in_species
TGGAATCTCGCATAGAACTCCCGAATTCGGGTCTGCTGTCACGGGCACAGTA	709	1164	659	711	1	Fl201059_contig335	FLAG1_09208	318	1164	None	3526	244	22358	No_constitutive_exon_found_in_species
GAAGCATAAACTGACCTAATTATTTCGTCTTTTATGCTCGACGGGAGCAGAG	9170	10107	9120	9172	1	Fl201059_contig343	FLAG1_09263	8226	10107	None	3526	244	22358	No_constitutive_exon_found_in_species
GCTATGGATGAAAAGGAGGATCGTACAAGCAATACTAAAGCAAGGGACAGAG	17206	17265	17156	17208	1	Fl201059_contig351	FLAG1_09331	13556	17265	None	3526	244	22358	No_constitutive_exon_found_in_species
ATAAATAAAGAGTCCATTGGGGACAATTGGACTGACATCCTGGGTAATAGGA	3408	3481	3358	3410	1	Fl201059_contig355	FLAG1_09353	3280	4654	None	3526	244	22358	No_constitutive_exon_found_in_species
TTCACATCTCACTTAATACCTCCTTGTTATAACGTACTGACCATGGGAAGTG	10060	11545	11595	11543	-1	Fl201059_contig356	FLAG1_09362	10060	11736	None	3526	244	22358	No_constitutive_exon_found_in_species
TCTATCTTTATGGGACACTTGCTTGTACTGGTACTGACATGGGTGTGCAGCG	2707	3323	3373	3321	-1	Fl201059_contig365	FLAG1_09432	2707	3567	None	3526	244	22358	No_constitutive_exon_found_in_species
TTTGACATTGTCGATGGACGGGTATTTTTCTATTTCCTTCGGGCGATCAGAA	9766	10040	9716	9768	1	Fl201059_contig376	FLAG1_09519	8611	10040	None	3526	244	22358	No_constitutive_exon_found_in_species
CGCCCGAGGCATGTTGATCGAAAGCGATCTAGCCTACCTTTGGGGTACAGCT	1056	1873	1006	1058	1	Fl201059_contig378	FLAG1_09532	42	2897	None	3526	244	22358	No_constitutive_exon_found_in_species
CTTGGAGGCCATCAAGCCTTACCTAGAACACATTGCTGACCTGGGAGTAGTA	6227	8084	8134	8082	-1	Fl201059_contig378	FLAG1_09535	6227	14868	None	3526	244	22358	No_constitutive_exon_found_in_species
GGTGAGCAATTAATGTTGACTTTCGGGTGAGGAAGCTAACGGGATGGCAGTA	192	750	800	748	-1	Fl201059_contig385	FLAG1_09576	192	1237	None	3526	244	22358	No_constitutive_exon_found_in_species
AAGGCTCAAAACTAGTTTTCTCTCGCATCATCTCTAACTTCGGGGCAAAGTT	10553	10707	10503	10555	1	Fl201059_contig393	FLAG1_09622	9588	11626	None	3526	244	22358	No_constitutive_exon_found_in_species
TTACTGTCATAATGATCGCTGAAGTCGAAATACTGACGTACATGGGAAAGAT	1569	1740	1790	1738	-1	Fl201059_contig410	FLAG1_09720	1569	3095	None	3526	244	22358	No_constitutive_exon_found_in_species
TTGGAGAAAAAGTCTCACAACATGTCTAACGCATGCTGCGGGAACGTAAGGC	12037	13165	11987	12039	1	Fl201059_contig421	FLAG1_09788	11410	13165	None	3526	244	22358	No_constitutive_exon_found_in_species
AGCATTGTTTAGTGTCAGTGGCCTATGAAGTTGAGCTGATATTGGGATAGAT	1103	1894	1944	1892	-1	Fl201059_contig426	FLAG1_09813	1103	3108	None	3526	244	22358	No_constitutive_exon_found_in_species
CAGGTAAGCTGAACATTGTTATGGTAGGGAAGTGGTATTAATAGGGTCAGAT	8180	8310	8360	8308	-1	Fl201059_contig433	FLAG1_09855	6094	8589	None	3526	244	22358	No_constitutive_exon_found_in_species
GTGGCCTGCAAGTTCGGCAGACATGGCGGAAGGCGGAAAAGTTTGGGAAGGA	7063	7218	7268	7216	-1	Fl201059_contig451	FLAG1_09948	6382	8781	None	3526	244	22358	No_constitutive_exon_found_in_species
ATGGTAAGTCATTGAGAGTCACGGGTGTGATTCTAGCTAATCGGGGATAGGC	2152	2338	2102	2154	1	Fl201059_contig469	FLAG1_10062	1709	2338	None	3526	244	22358	No_constitutive_exon_found_in_species
ACTCCCTGTCCCTATTTGACTGTTCATTCTAGCTAAGACTGTACGGGTAGCA	14166	14333	14383	14331	-1	Fl201059_contig469	FLAG1_10066	12212	14951	None	3526	244	22358	No_constitutive_exon_found_in_species
AAAGGTGTGTTACTTTCGAGATGTTAGTCTGGGGATACTAATGGGAATAGGG	6838	6938	6788	6840	1	Fl201059_contig477	FLAG1_10102	6725	8171	None	3526	244	22358	No_constitutive_exon_found_in_species
TATTTTCCTCGGATGCTTCTACAAAGCCCCTCATTATTAACAAGGGGTAGAC	5302	5466	5252	5304	1	Fl201059_contig485	FLAG1_10138	3849	5686	None	3526	244	22358	No_constitutive_exon_found_in_species
ATACAGAACTGACCGATCGTGAACTGCAGACATCAGTATTTGTGGGACAGAT	13919	13933	13983	13931	-1	Fl201059_contig488	FLAG1_10154	6370	14328	None	3526	244	22358	No_constitutive_exon_found_in_species
GAGTAATCGATCATTTTTGACGGGAAATTGCTAACAAGTTTGGGAAACAGGT	4714	5017	5067	5015	-1	Fl201059_contig496	FLAG1_10188	3673	5530	None	3526	244	22358	No_constitutive_exon_found_in_species
GAAGGTAAATAGAATTTCGGCTTCCCGAAAGGCGGCGCTAATGGGTATAGGT	6681	6962	6631	6683	1	Fl201059_contig512	FLAG1_10264	5345	8963	None	3526	244	22358	No_constitutive_exon_found_in_species
TGAGTAAACGAGTCATGTATGTGGTTTAAGTCACTAACTGGGCGTGATAGTT	6801	7429	7479	7427	-1	Fl201059_contig525	FLAG1_10328	6801	9956	None	3526	244	22358	No_constitutive_exon_found_in_species
TCTTGTGTTCTTACTTCCATGAACCATCGCTGATCTGAAACGTGGGGTAGCC	7498	7880	7930	7878	-1	Fl201059_contig539	FLAG1_10393	5895	8047	None	3526	244	22358	No_constitutive_exon_found_in_species
ACTTTAGTAAGTGCGCTGATGAGAGTGAAGATGGTGTACTAACGGGATAGAT	3733	3938	3988	3936	-1	Fl201059_contig548	FLAG1_10437	3291	6579	None	3526	244	22358	No_constitutive_exon_found_in_species
AGTAAGATGGATATTTTCTGAGAGCCAGAGATTTGAGCTAATTAGGGAAGGC	7181	7885	7131	7183	1	Fl201059_contig558	FLAG1_10478	6543	7885	None	3526	244	22358	No_constitutive_exon_found_in_species
CTGGGTAAGTCTCAAAGCATCAGATTGAAGCCAAGTCTAACAGCGGGTAGCT	3109	3866	3916	3864	-1	Fl201059_contig559	FLAG1_10482	2251	4864	None	3526	244	22358	No_constitutive_exon_found_in_species
AGGCATTTCACTCACTCTCCTCGGCCTTACTAATAATAATGAAAGGGAAGAG	9239	9686	9189	9241	1	Fl201059_contig605	FLAG1_10668	8568	10815	None	3526	244	22358	No_constitutive_exon_found_in_species
GTAAGCACAAGCAATGAGAAGACTTCTTTTTTGCTGATTATGGGAAACAGGC	5133	5808	5083	5135	1	Fl201059_contig622	FLAG1_10726	2805	5808	None	3526	244	22358	No_constitutive_exon_found_in_species
CCTGGTTCGTGCTGCAAGATGCGCTTGGCCTAGCCCCTACAAGGGTGCAGAT	6566	6609	6659	6607	-1	Fl201059_contig632	FLAG1_10764	6229	8021	None	3526	244	22358	No_constitutive_exon_found_in_species
GCCATATTCCTGCAGGCGGCAATGTGGTTTTGTGCTGATAGGGTGATAAGGT	5967	6700	6750	6698	-1	Fl201059_contig653	FLAG1_10838	5476	9477	None	3526	244	22358	No_constitutive_exon_found_in_species
GAGTGAGCACGTATTGAAGCTTGTTAAGTAGGGCAAACTAACGGGTGCAGAT	2953	3166	3216	3164	-1	Fl201059_contig656	FLAG1_10849	2953	4160	None	3526	244	22358	No_constitutive_exon_found_in_species
AATCCTCTTCTACAAGAACCACGCGATCCTTATCATTGACAGGGCATCAGGG	4471	4837	4887	4835	-1	Fl201059_contig664	FLAG1_10885	4471	6728	None	3526	244	22358	No_constitutive_exon_found_in_species
CAGTAAGTCTACCCGTGATAATCTTTACATGGCTTGGGCTAACAAAGTAGAA	3215	4033	4083	4031	-1	Fl201059_contig665	FLAG1_10889	3215	4517	None	3526	244	22358	No_constitutive_exon_found_in_species
GCTTTGCAACAGCATACATCTGAACACAGATTCTGATAGATAGGGCGTAGGA	8001	8241	8291	8239	-1	Fl201059_contig686	FLAG1_10956	6935	8819	None	3526	244	22358	No_constitutive_exon_found_in_species
GATGTAAGAATAATATTTGAGATATACGAGGGACTGGCTGATGGGAATAGAT	5912	6031	5862	5914	1	Fl201059_contig688	FLAG1_10960	5332	6723	None	3526	244	22358	No_constitutive_exon_found_in_species
GAGGTACGTCTTGTGAAGATATCAAGAGCATGCTTCTAACCGGGTAACAGCA	594	639	544	596	1	Fl201059_contig690	FLAG1_10966	207	2868	None	3526	244	22358	No_constitutive_exon_found_in_species
ACAAGTAAGTGTGTTAGCATCGCTCCAGGTTCATAGCTAATGAGGGACAGTG	2747	2833	2697	2749	1	Fl201059_contig708	FLAG1_11019	2469	2833	None	3526	244	22358	No_constitutive_exon_found_in_species
GTAAGACATTAGGCTCAATAACCTTGGACCAACTACTAACAGGGATATAGAA	768	1068	718	770	1	Fl201059_contig714	FLAG1_11030	187	5013	None	3526	244	22358	No_constitutive_exon_found_in_species
GGCAGATTTCGGCCGATCATCTTCACAGAGCCTCATCTGAAGCGGGGTAGAT	674	798	624	676	1	Fl201059_contig756	FLAG1_11155	173	1281	None	3526	244	22358	No_constitutive_exon_found_in_species
CCGGCTTTATCATTTCCCATCTCAAGAAGCTGACAGTGATGGGATGCCAGTT	963	1583	913	965	1	Fl201059_contig757	FLAG1_11159	462	1583	None	3526	244	22358	No_constitutive_exon_found_in_species
ATCTCTTTCCTTTGAACTAGAGACATCTCAGAACTAACGGGTGTAAACAGAT	1462	1762	1412	1464	1	Fl201059_contig765	FLAG1_11180	1223	1912	None	3526	244	22358	No_constitutive_exon_found_in_species
GCATCTGAGTTTACAACAAGTTGAGATTGGTACTGACTGTTTGGGAAAAGGG	3243	3504	3554	3502	-1	Fl201059_contig806	FLAG1_11290	2398	4286	None	3526	244	22358	No_constitutive_exon_found_in_species
GGCTTGGGTAACAGCCATGGACAAGCGCTAATTTGTCTGGGGAAATTTAGGC	4209	4248	4159	4211	1	Fl201059_contig811	FLAG1_11304	3503	5337	None	3526	244	22358	No_constitutive_exon_found_in_species
GTAAAGAAAGACCTATTTACTGAGCGTACACTGAACGGGCATTGGAATAGAT	313	1493	1543	1491	-1	Fl201059_contig895	FLAG1_11483	313	1716	None	3526	244	22358	No_constitutive_exon_found_in_species
AAAATTACAGAGTCCATTGGGGACAATTGGACTTACATCCTGGGTAATAGGA	3212	3285	3162	3214	1	Fl201059_contig937	FLAG1_11575	3088	4456	None	3526	244	22358	No_constitutive_exon_found_in_species
TATTAGTCTCTCAAAGCAAAGTCCTTTCTTACTCACTAAACGGGAAATAGGT	3518	3546	3468	3520	1	Fl201059_contig954	FLAG1_11605	3126	4536	None	3526	244	22358	No_constitutive_exon_found_in_species
TCCGACAGAGCGACAAAATCCTGATGCTCTCACACCTTGGGAAGTCGCAGCT	3606	4093	3556	3608	1	Fl201059_contig961	FLAG1_11618	2969	4093	None	3526	244	22358	No_constitutive_exon_found_in_species
AAGCCTGCCTTCAGTTTCTTACCTGACATTTTGGAACTCAGGGTCGGCAGGA	2843	2932	2793	2845	1	Fl201059_contig965	FLAG1_11627	2728	4395	None	3526	244	22358	No_constitutive_exon_found_in_species
ACTTTATCAAGTTGAACAATCTGAAAAATGTGGCTAATATGGGAATATAGGG	716	733	666	718	1	Fl201059_contig977	FLAG1_11646	199	1692	None	3526	244	22358	No_constitutive_exon_found_in_species
GGCTTGGGTAACAGCCGTGGACAAGCGCTAATTTGTCTGGGGAAATTTAGGC	371	410	321	373	1	Fl201059_contig1019	FLAG1_11711	149	1750	None	3526	244	22358	No_constitutive_exon_found_in_species
GGGTAATGAATCCTCGCTATTTCTCCATGCTGGCACTAACAGGGTAATAGGA	2378	3393	2328	2380	1	Fl201059_contig1072	FLAG1_11791	1950	3393	None	3526	244	22358	No_constitutive_exon_found_in_species
TCCCATCCCATCTTCTCTTATATCAACAACGTACTGACATCAGTGGGCAGGG	441	1372	1422	1370	-1	Fl201059_contig1145	FLAG1_11880	441	2118	None	3526	244	22358	No_constitutive_exon_found_in_species
TGTAAGTACTTAATTCCTCAACTTTGTTATCATCATGCTAACGAGGGCAGGT	1075	1192	1242	1190	-1	Fl201059_contig1164	FLAG1_11902	986	1829	None	3526	244	22358	No_constitutive_exon_found_in_species
GTACGTCATGACAATCCCTTGTCGTCTTTACCTCTCTAACACTGGGACAGAT	897	1385	847	899	1	Fl201059_contig1171	FLAG1_11906	760	2139	None	3526	244	22358	No_constitutive_exon_found_in_species
TTTATTCATTTCTACCAGTACTTATAAAAACTAACCAGCCATTGGGACAGCT	1139	1452	1089	1141	1	Fl201059_contig1255	FLAG1_11995	973	2472	None	3526	244	22358	No_constitutive_exon_found_in_species
TAAGAATAAAAATGACTCTTCAGAAAAGTCTAAGCTAACAAACCGGGTAGAC	1561	1653	1511	1563	1	Fl201059_contig1277	FLAG1_12015	1039	2118	None	3526	244	22358	No_constitutive_exon_found_in_species
TGTGGACATGATTACGTTCAAACGAATATGGTGCTAATTTGTTGGGATAGAC	1591	1704	1541	1593	1	Fl201059_contig1306	FLAG1_12039	224	1868	None	3526	244	22358	No_constitutive_exon_found_in_species
AGGTGAATCCCTCGAGACATGAACATGTATCACATGCTTACCAGGGATAGGC	948	1208	1258	1206	-1	Fl201059_contig1317	FLAG1_12050	422	1580	None	3526	244	22358	No_constitutive_exon_found_in_species
TTGATTTATTTTTACCAGGAATTATAAAAACTGACCACTCATTGGGACAGCT	503	816	866	814	-1	Fl201059_contig1389	FLAG1_12105	29	981	None	3526	244	22358	No_constitutive_exon_found_in_species
GACTGACGTATGCGATGTCTATCATAGTCACACAATACTACGGGGATCAGAA	621	657	571	623	1	Fl201059_contig1404	FLAG1_12114	290	657	None	3526	244	22358	No_constitutive_exon_found_in_species
AGTAAGTTTTCTTGCCGGGATACAAGCAATAAGAACTGACTGGGAGATAGCT	299	480	530	478	-1	Fl201059_contig1495	FLAG1_12181	299	1309	None	3526	244	22358	No_constitutive_exon_found_in_species
GACATCGTGACCAACGACATCGTGACCAACAGCACCTTACAAGGGCACAGCA	386	948	998	946	-1	Fl201059_contig1521	FLAG1_12197	0	1296	None	3526	244	22358	No_constitutive_exon_found_in_species
