# Supplementary material for: Widespread Separation of the Polypyrimidine Tract From 3′ AG by G Tracts in Association With Alternative Exons in Metazoa and Plants
Source: Front Genet. 2019 Jan 14;9:741. doi: 10.3389/fgene.2018.00741 (PMC6339879; doi:10.3389/fgene.2018.00741)
Supplement: DATA FILE S1 — Sequences of REPAG 3′ SS from each species of fungi. [file Data_Sheet_1.zip › Supplementary data 1/Fungi_Release38_pseudocercospora_fijiensis_cirad86.txt]

REPA_GGG_Sequence	Exon_Start	Exon_End	Pos_-50	Pos_+2	Strand	Chromosome	GeneID	Gene_Start	Gene_End	Gene_Name	Number_of_REPAs	Number_of_REPAs_has_GGG	Number_of_Intron(Intra_genic_Region)	Upstream_Constitutive_Exon
TCGATGATCAAGCGGAGGTCGGTGGCGATTGAAGGTGTTTGCAAGGGGAGAG	317710	317784	317660	317712	1	MYCFIscaffold_1	MYCFIDRAFT_169006	317467	318783	None	9167	1273	33684	No_constitutive_exon_found_in_species
GTGGACCGATGGACGAGTGCGGCAGACGTGATGTTGTTCAATGGGGCGAGTT	349193	349246	349296	349244	-1	MYCFIscaffold_1	MYCFIDRAFT_205585	349015	349928	None	9167	1273	33684	No_constitutive_exon_found_in_species
CACAGAGGTTGGCTCGAAGTGGTTAGGTGTAGCAAGGGGCTGGAAGCCAGTT	416705	416737	416655	416707	1	MYCFIscaffold_1	MYCFIDRAFT_169026	416600	426256	None	9167	1273	33684	No_constitutive_exon_found_in_species
CATCGGGAGGAGTGCCAATGCAAGCGGTTAAGTTATTGATGGGGGGTCAGGT	417315	417426	417265	417317	1	MYCFIscaffold_1	MYCFIDRAFT_169026	416600	426256	None	9167	1273	33684	No_constitutive_exon_found_in_species
AAAGATACGGTATACTAGATAGTAGTATAGAAAATCCGTAAGGGATGCAGAA	572914	572935	572864	572916	1	MYCFIscaffold_1	MYCFIDRAFT_169052	563015	572935	None	9167	1273	33684	No_constitutive_exon_found_in_species
GCCAGAAAATTGGCAGTGGTCGAGAAGTGCAATTGAAGGAATGTGGGTAGTT	662163	662295	662113	662165	1	MYCFIscaffold_1	MYCFIDRAFT_169060	662109	662375	None	9167	1273	33684	No_constitutive_exon_found_in_species
TGCGCGCATTTAGACTGTCTGGAGAGTGGCGGAGTTGCGTGGGTCGAAAGAG	710831	711089	710781	710833	1	MYCFIscaffold_1	MYCFIDRAFT_169069	710701	713667	None	9167	1273	33684	No_constitutive_exon_found_in_species
AGCAGTTGGTGTCGCGTGCTGTGGCAGCGATTGGGATTGGAGGGGCAAAGTA	734293	734442	734492	734440	-1	MYCFIscaffold_1	MYCFIDRAFT_169073	733804	734696	None	9167	1273	33684	No_constitutive_exon_found_in_species
CGTCTGCAGGCGCTCATTTTGGGTGTTTAGGTTGAGCGCTGGGCTTGAAGCT	1021977	1022001	1022051	1021999	-1	MYCFIscaffold_1	MYCFIDRAFT_169115	1012961	1023370	None	9167	1273	33684	No_constitutive_exon_found_in_species
TGGTCTTTAGATGATAGTAGATCTGGTTAAAAGAATGTGATGGGACTGAGTT	1027644	1027830	1027594	1027646	1	MYCFIscaffold_1	MYCFIDRAFT_169119	1027558	1028286	None	9167	1273	33684	No_constitutive_exon_found_in_species
TTCTCATTCGATATGGCGGCAAGTGCGGTTACGTCGGAGGGTCGAGGCAGAC	1027858	1027984	1027808	1027860	1	MYCFIscaffold_1	MYCFIDRAFT_169119	1027558	1028286	None	9167	1273	33684	No_constitutive_exon_found_in_species
TGGGTCATCCCGAGTCGTAGTTCTAAATAAGCCAACGACTGCAGGGTTAGGA	1041228	1041364	1041178	1041230	1	MYCFIscaffold_1	MYCFIDRAFT_169125	1040893	1041698	None	9167	1273	33684	No_constitutive_exon_found_in_species
TGCAGCACTACGTCCGTGTCACTTCCTCTTCAAGCAGTTGTGATGGGCAGCA	1078217	1078373	1078167	1078219	1	MYCFIscaffold_1	MYCFIDRAFT_169135	1073650	1078999	None	9167	1273	33684	No_constitutive_exon_found_in_species
CGGCAATCTCAGCAATCACCGTCTGATTCAGACTCGGGTCGGCATGCAAGAA	1102862	1102934	1102812	1102864	1	MYCFIscaffold_1	MYCFIDRAFT_169137	1101858	1103711	None	9167	1273	33684	No_constitutive_exon_found_in_species
AACGCCATTATTAATGTGTCCATCAAAGGTCTGTGTCTATTAAGGGTCAGAT	1115494	1115540	1115444	1115496	1	MYCFIscaffold_1	MYCFIDRAFT_169141	1115369	1116030	None	9167	1273	33684	No_constitutive_exon_found_in_species
TTCTCCTTCTAAGGGGCCGGCGTCGCCGTCGAAGCGGGTGAGGTATTGAGTT	1120408	1120449	1120358	1120410	1	MYCFIscaffold_1	MYCFIDRAFT_169142	1117639	1120449	None	9167	1273	33684	No_constitutive_exon_found_in_species
GTGATATTATTAATAGTCCTTGGTGCTGCACTGAACATGCTGTGGGTGAGTG	1158783	1158917	1158733	1158785	1	MYCFIscaffold_1	MYCFIDRAFT_205626	1158727	1163595	None	9167	1273	33684	No_constitutive_exon_found_in_species
TATACTCAAATCATATCTGAATGCCCACGTTCTTGCTAACAAGGGAATAGGA	1299552	1299987	1299502	1299554	1	MYCFIscaffold_1	MYCFIDRAFT_85630	1296492	1299987	None	9167	1273	33684	No_constitutive_exon_found_in_species
ACCCCACCAGATGTCAATGTTTCTGGCTGAGTGCTAATATGGGCGTGCAGGA	1304192	1305208	1304142	1304194	1	MYCFIscaffold_1	MYCFIDRAFT_75170	1303877	1308106	None	9167	1273	33684	No_constitutive_exon_found_in_species
TTCCTCACGATTGGCCATCTCGTATTGCTTTTGCTGACAGCCAGGGACAGGG	1373816	1375053	1375103	1375051	-1	MYCFIscaffold_1	MYCFIDRAFT_47796	1373816	1377012	None	9167	1273	33684	No_constitutive_exon_found_in_species
CAAATCCCAACAATGGAAACGCGGCATCGAGTAACGCCAGAAGTCGGGAGAC	1393109	1395374	1393059	1393111	1	MYCFIscaffold_1	MYCFIDRAFT_127850	1392542	1395374	None	9167	1273	33684	No_constitutive_exon_found_in_species
CGACGACGACGACGACGACGACGACGATGACAGGTGTGGGTAATGATGAGAT	1468551	1468961	1468501	1468553	1	MYCFIscaffold_1	MYCFIDRAFT_97816	1467702	1469250	None	9167	1273	33684	No_constitutive_exon_found_in_species
CGTGCACCTGGAGCCTTCTATGTGCAGTACGGCGGCGGCGGGAGGTCGAGTG	1503283	1503403	1503233	1503285	1	MYCFIscaffold_1	MYCFIDRAFT_169233	1503212	1503403	None	9167	1273	33684	No_constitutive_exon_found_in_species
ACACCGGGTCACAAGCAGAAATGAAGACACAAACTGCCGATGGGCAGCAGGA	1575256	1577416	1577466	1577414	-1	MYCFIscaffold_1	MYCFIDRAFT_201120	1575256	1577904	None	9167	1273	33684	No_constitutive_exon_found_in_species
TTGCGGTGCCTGTATATGAGGAAAGTGCTTCTTGTGTAGGGGCTACGAAGGC	1695628	1695851	1695578	1695630	1	MYCFIscaffold_1	MYCFIDRAFT_205681	1695556	1697001	None	9167	1273	33684	No_constitutive_exon_found_in_species
CTCGTCCACAGGGTATGATAATACCACCGTAACCTTGACAGAGGGTGTAGCT	1700628	1700777	1700827	1700775	-1	MYCFIscaffold_1	MYCFIDRAFT_212893	1695862	1702237	None	9167	1273	33684	No_constitutive_exon_found_in_species
GATTGTCACGTGAGTGGAGCGGCCTGAGTGGCGGTGGTCAATGGGTTGAGGC	1784370	1784402	1784320	1784372	1	MYCFIscaffold_1	MYCFIDRAFT_169295	1783127	1784402	None	9167	1273	33684	No_constitutive_exon_found_in_species
GGCGGCGAATCAGCAGTGGCTGAACATGTGCATTGCCAGGTCGAGGGCAGGG	1898129	1898336	1898079	1898131	1	MYCFIscaffold_1	MYCFIDRAFT_169320	1897588	1898935	None	9167	1273	33684	No_constitutive_exon_found_in_species
CCTCTCTGGTTCGTTTCGGGTCCGTCTGTTACCACTTACGGGAACAAAAGCG	1898925	1898935	1898875	1898927	1	MYCFIscaffold_1	MYCFIDRAFT_169320	1897588	1898935	None	9167	1273	33684	No_constitutive_exon_found_in_species
GACATTTGTCTACCTGTGTTGTTTACGTACTGATATTTCTGCTTGGGAAGGA	1903257	1904113	1904163	1904111	-1	MYCFIscaffold_1	MYCFIDRAFT_201151	1903257	1904668	None	9167	1273	33684	No_constitutive_exon_found_in_species
GGCTCGGTTTAGTCTCGAGGTGGCTTAAGAGGTGAGCACCGGGCAACGAGTC	2029204	2029427	2029154	2029206	1	MYCFIscaffold_1	MYCFIDRAFT_169351	2029128	2029427	None	9167	1273	33684	No_constitutive_exon_found_in_species
AGCGAATTCATCTGGATCTTCGTCAGTGGGAGATGCCGCGGTGAAGGGAGCA	2077322	2077954	2078004	2077952	-1	MYCFIscaffold_1	MYCFIDRAFT_118125	2077322	2078708	None	9167	1273	33684	No_constitutive_exon_found_in_species
CGCTCTCGAAGCGTGCAAAAGGTTGCCGAGACATCTTCGAAAGGGTCCAGAG	2109829	2109850	2109900	2109848	-1	MYCFIscaffold_1	MYCFIDRAFT_169369	2109829	2110972	None	9167	1273	33684	No_constitutive_exon_found_in_species
CATGGAATGCTTTCCTCGACATGTCTCCTCCAAAGCGCAAGCGGGATGAGCG	2111293	2111306	2111243	2111295	1	MYCFIscaffold_1	MYCFIDRAFT_169370	2111002	2112236	None	9167	1273	33684	No_constitutive_exon_found_in_species
TGTGACCAGGACTGGAGAACTCGTCGTGTTTAGAGATTGTCGGGCTAAAGTC	2112103	2112150	2112053	2112105	1	MYCFIscaffold_1	MYCFIDRAFT_169370	2111002	2112236	None	9167	1273	33684	No_constitutive_exon_found_in_species
GAAAAGAACGTGGCATGCTTCTTGAACCATGAACGGTTGACAGTGGGTAGTG	2133841	2133883	2133791	2133843	1	MYCFIscaffold_1	MYCFIDRAFT_129631	2133699	2136091	None	9167	1273	33684	No_constitutive_exon_found_in_species
CCATGTTTCGCAACGGGTTGTTTAGAGTAGGGACGGAGACGGAGCGGGAGAC	2221200	2221261	2221311	2221259	-1	MYCFIscaffold_1	MYCFIDRAFT_169396	2221144	2222270	None	9167	1273	33684	No_constitutive_exon_found_in_species
GCAGCATGACGAGACAAGAACAAGAGATTCTGATTGCTCGCTTGGGGGAGGC	2303028	2303065	2303115	2303063	-1	MYCFIscaffold_1	MYCFIDRAFT_126125	2302613	2303339	None	9167	1273	33684	No_constitutive_exon_found_in_species
AGGTGGGTGGGTGGGTGAAGTGGTGTAGCATGATTCGGGCAAACTGCGAGAG	2340892	2340934	2340984	2340932	-1	MYCFIscaffold_1	MYCFIDRAFT_205747	2337836	2341520	None	9167	1273	33684	No_constitutive_exon_found_in_species
GCAAGTGCCATCCATGTGTTTTCGTCCGAAATGCTGATGAAGGGCACTAGGA	2349408	2349479	2349529	2349477	-1	MYCFIscaffold_1	MYCFIDRAFT_201210	2347960	2350309	None	9167	1273	33684	No_constitutive_exon_found_in_species
TACGCCGAGAGAGACCATATCTAAAGCTTTACGATCTGATATGGGCGCAGTC	2381795	2382080	2382130	2382078	-1	MYCFIscaffold_1	MYCFIDRAFT_54800	2381213	2382311	None	9167	1273	33684	No_constitutive_exon_found_in_species
AGCCAATGTAAATATGGTGAAAGTCGCACGCTAACGTGAACAGGGTCAAGGT	2704025	2704181	2703975	2704027	1	MYCFIscaffold_1	MYCFIDRAFT_123997	2702071	2704181	None	9167	1273	33684	No_constitutive_exon_found_in_species
CTTTTCCTCTTTCCATGTGGACGTCGGATAGTGAGCAATAGGGGTTGAAGGG	2737513	2737606	2737656	2737604	-1	MYCFIscaffold_1	MYCFIDRAFT_169514	2735401	2738368	None	9167	1273	33684	No_constitutive_exon_found_in_species
TACACACCACGCAGAAAACAATACAGCTAATCTTTGGGGAAACGATATAGTT	2741886	2742455	2742505	2742453	-1	MYCFIscaffold_1	MYCFIDRAFT_192094	2741886	2742946	None	9167	1273	33684	No_constitutive_exon_found_in_species
ACCCCAATGGGCAGCGTTAGACGTGCAGCATATCTTTCCGGGCCCGAGAGAT	2849407	2850115	2850165	2850113	-1	MYCFIscaffold_1	MYCFIDRAFT_169535	2847513	2850746	None	9167	1273	33684	No_constitutive_exon_found_in_species
TAGTTATTGGGATAGCGGTGGCAGATCTCTAGAGCGAGCGAGGGTGGAAGAG	3020088	3020130	3020180	3020128	-1	MYCFIscaffold_1	MYCFIDRAFT_169565	3019359	3020748	None	9167	1273	33684	No_constitutive_exon_found_in_species
CTCATGCGCCCGTCCTCGGTCCTGACAACGACGACGATTCGGGCTACGAGAC	3056880	3057745	3056830	3056882	1	MYCFIscaffold_1	MYCFIDRAFT_184710	3056742	3058322	None	9167	1273	33684	No_constitutive_exon_found_in_species
ACATGTACGGCTGGCTAATGCACAGATTGATGCTGATAAGTGGGGACCAGCA	3166753	3166974	3167024	3166972	-1	MYCFIscaffold_1	MYCFIDRAFT_125368	3164718	3167170	None	9167	1273	33684	No_constitutive_exon_found_in_species
CGAGTCTGCAAGCAAAGATGATGGTAGAGAGAGCAGGGCGGGAGGTCAAGAG	3277875	3278912	3277825	3277877	1	MYCFIscaffold_1	MYCFIDRAFT_148485	3277421	3278912	None	9167	1273	33684	No_constitutive_exon_found_in_species
GAGCGAGGGTAGTACGAGGAGATGAGAAGACTTGTAACGAGAAGGGATAGAC	3287962	3288007	3287912	3287964	1	MYCFIscaffold_1	MYCFIDRAFT_169615	3286494	3289116	None	9167	1273	33684	No_constitutive_exon_found_in_species
AGTCTGGAGTCAAATAGTAATTAAGATGCGTGTTTACTTGGGTTGGGAAGAG	3289082	3289116	3289032	3289084	1	MYCFIscaffold_1	MYCFIDRAFT_169615	3286494	3289116	None	9167	1273	33684	No_constitutive_exon_found_in_species
TGTGCTCGTAGCTGATCAGATTGTTTGTCTTGCTATCGTGGGTAACGAAGCA	3336731	3336789	3336681	3336733	1	MYCFIscaffold_1	MYCFIDRAFT_169623	3336349	3340623	None	9167	1273	33684	No_constitutive_exon_found_in_species
AGCTACTCAAGGCGGAATCTTCACCAACCTTACAAGTGCGATTGGGGCAGGT	3397442	3398167	3398217	3398165	-1	MYCFIscaffold_1	MYCFIDRAFT_96822	3397442	3399530	None	9167	1273	33684	No_constitutive_exon_found_in_species
CCTGGCTCAGCTGCGGCCGTGATAGTAATACAAAAGGGAAAAGAGTGGAGAT	3624385	3624404	3624335	3624387	1	MYCFIscaffold_1	MYCFIDRAFT_169676	3624155	3624470	None	9167	1273	33684	No_constitutive_exon_found_in_species
TCTGATTACCAACTGCCGGAGTGCGTGCAGGCAGCCAGGACAGGGCAAAGCG	3703781	3703813	3703731	3703783	1	MYCFIscaffold_1	MYCFIDRAFT_169698	3703393	3705610	None	9167	1273	33684	No_constitutive_exon_found_in_species
ATGGCCGGCGCGTGGGAGTCTTGAAGCGGCAGAGTGGGCGAGGGGTGCAGCG	3725872	3726178	3726228	3726176	-1	MYCFIscaffold_1	MYCFIDRAFT_169706	3724914	3726228	None	9167	1273	33684	No_constitutive_exon_found_in_species
TCAAGAGAGTCAGTCCTGGAACGTGGTTACCTTGAAACTGGGATGACGAGAG	3816826	3817000	3817050	3816998	-1	MYCFIscaffold_1	MYCFIDRAFT_169720	3816618	3817139	None	9167	1273	33684	No_constitutive_exon_found_in_species
TTCGAAGTGCATGATTCGAGGTACACGGCAGCTGAATGAAGATGGGACAGGA	3820043	3820328	3820378	3820326	-1	MYCFIscaffold_1	MYCFIDRAFT_48226	3820043	3821450	None	9167	1273	33684	No_constitutive_exon_found_in_species
GGCCCGTTTCGATTGCCGAAGGATGGAAGCCGCGGAAGACTGGACGGGAGAC	4035900	4036537	4036587	4036535	-1	MYCFIscaffold_1	MYCFIDRAFT_117868	4035900	4037316	None	9167	1273	33684	No_constitutive_exon_found_in_species
TCATTGCCTTTTCATGGCTGTGCCGCACCTATTCACCAGCTTAGGGACAGAT	4052275	4052322	4052372	4052320	-1	MYCFIscaffold_1	MYCFIDRAFT_205895	4051150	4054306	None	9167	1273	33684	No_constitutive_exon_found_in_species
AAAACCATTGGCTTCGGTATTCTCGAATGAGCCTCATTTTTGAGGGATAGCC	4052066	4052136	4052186	4052134	-1	MYCFIscaffold_1	MYCFIDRAFT_205895	4051150	4054306	None	9167	1273	33684	No_constitutive_exon_found_in_species
GGTGACGGTGACGGTGACGGTGACCGTGTGGCAGTGGCAGGGCCGACGAGGT	4113716	4113765	4113815	4113763	-1	MYCFIscaffold_1	MYCFIDRAFT_205906	4109625	4120818	None	9167	1273	33684	No_constitutive_exon_found_in_species
ATCTCGGACTGTACGATCGATAAGGATATCGCTCACCCTCTGGGGTTGAGAT	4285625	4285874	4285924	4285872	-1	MYCFIscaffold_1	MYCFIDRAFT_169837	4284245	4286451	None	9167	1273	33684	No_constitutive_exon_found_in_species
TTCGTTGACAAGGTTGAGTACGTAGCCTGAAATGCCAGAAGGGCAATTAGTA	4285030	4285061	4285111	4285059	-1	MYCFIscaffold_1	MYCFIDRAFT_169837	4284245	4286451	None	9167	1273	33684	No_constitutive_exon_found_in_species
GAGATCCTTTTCGCACGCACACTCGTCGGCTAAAGTCATGGGAAGACGAGCC	4333559	4333978	4334028	4333976	-1	MYCFIscaffold_1	MYCFIDRAFT_205926	4326365	4335185	None	9167	1273	33684	No_constitutive_exon_found_in_species
GCGGATTGTTCACACACGAGTTGGAAATGTCTGCACCAGATGAGGGCGAGCG	4343779	4344687	4344737	4344685	-1	MYCFIscaffold_1	MYCFIDRAFT_148801	4342994	4347381	None	9167	1273	33684	No_constitutive_exon_found_in_species
ACCAAGTTATGGCTTCGGCGTCGGTAATAAGGCTGTCGACGAGGGTGCAGCA	4518227	4518290	4518340	4518288	-1	MYCFIscaffold_1	MYCFIDRAFT_205949	4517173	4521585	None	9167	1273	33684	No_constitutive_exon_found_in_species
GCGGCAGGCAAAGATTACCTAGTGATAGAACATAGAAGCAGCACGGGCAGAG	4518110	4518198	4518248	4518196	-1	MYCFIscaffold_1	MYCFIDRAFT_205949	4517173	4521585	None	9167	1273	33684	No_constitutive_exon_found_in_species
AGTTGAGCGGGAAAAGCGTCAAGGCACGCACGTATGAAGGGAGTTTGGAGAA	4517736	4517853	4517903	4517851	-1	MYCFIscaffold_1	MYCFIDRAFT_205949	4517173	4521585	None	9167	1273	33684	No_constitutive_exon_found_in_species
TCCAGAGATTCGTTATTGGGCGGTGGAAACCTTTCGGCGGATAGGGATAGAA	4532182	4532200	4532132	4532184	1	MYCFIscaffold_1	MYCFIDRAFT_169896	4530266	4532277	None	9167	1273	33684	No_constitutive_exon_found_in_species
CCTCACCCTCACCGCAGCGGTGAGCGCTCCGAGATTTGCGTGCAAGGGAGTG	4621375	4621480	4621325	4621377	1	MYCFIscaffold_1	MYCFIDRAFT_205968	4620737	4621624	None	9167	1273	33684	No_constitutive_exon_found_in_species
GCGGAGGAGTAATAAGAGGAAGAGTGAGCGATTGAGAGACGGGCACGTAGAT	4626601	4626642	4626551	4626603	1	MYCFIscaffold_1	MYCFIDRAFT_76111	4626159	4626642	None	9167	1273	33684	No_constitutive_exon_found_in_species
TTCGTCTCCGTTGGCACTCTTGTCAGCCTTTAGGAAGCTTTTGGGGAAAGGA	5476270	5476281	5476331	5476279	-1	MYCFIscaffold_1	MYCFIDRAFT_170054	5474017	5476444	None	9167	1273	33684	No_constitutive_exon_found_in_species
GAAACAGAGGAAGGTGCCCGAATGCCACTCACAAAGGAAGGGAAATCTAGTC	5475561	5475618	5475668	5475616	-1	MYCFIscaffold_1	MYCFIDRAFT_170054	5474017	5476444	None	9167	1273	33684	No_constitutive_exon_found_in_species
GGTGATGGTTATCGAGAGCGGTTTAGTACTTAGTTGCAGATGCGCGGGAGTT	5502262	5502281	5502212	5502264	1	MYCFIscaffold_1	MYCFIDRAFT_206019	5501584	5503907	None	9167	1273	33684	No_constitutive_exon_found_in_species
GCGAAATTCTGCTTCCGCCGTGAGACATGCAGTGATGAACGTGCGGGCAGAT	5502777	5502957	5502727	5502779	1	MYCFIscaffold_1	MYCFIDRAFT_206019	5501584	5503907	None	9167	1273	33684	No_constitutive_exon_found_in_species
GGCGAATCACAACAGCGAGTGAAGTAACTTGACTCGGCTCATGGGTCGAGTA	5724956	5725118	5724906	5724958	1	MYCFIscaffold_1	MYCFIDRAFT_170096	5724860	5726194	None	9167	1273	33684	No_constitutive_exon_found_in_species
CCCTTCCCGGCTCCACGTTCCGTCGTAGAGACCTATCTGATGTAAGGGAGAC	5725267	5725863	5725217	5725269	1	MYCFIscaffold_1	MYCFIDRAFT_170096	5724860	5726194	None	9167	1273	33684	No_constitutive_exon_found_in_species
AGGTCTTGACCTGGTGGGAAGAAGGATTCTTCTTTGATCCGACCGGGGAGGT	5742270	5742367	5742220	5742272	1	MYCFIscaffold_1	MYCFIDRAFT_170106	5742210	5743188	None	9167	1273	33684	No_constitutive_exon_found_in_species
TCGTCGAAGGGAAGCGTATCGGTTCGCTAGTAAAAATGGTATCGGGGAAGGT	5883458	5883484	5883408	5883460	1	MYCFIscaffold_1	MYCFIDRAFT_170127	5881940	5883669	None	9167	1273	33684	No_constitutive_exon_found_in_species
GGGACTGGCGAAGTTGAGGATGTTAGGAGAATACGCTTGATCGGGGCGAGAT	5888911	5888993	5889043	5888991	-1	MYCFIscaffold_1	MYCFIDRAFT_170130	5887646	5889827	None	9167	1273	33684	No_constitutive_exon_found_in_species
AGGCTCTTACATTGTGAGGTTGTTCTGAGATGACCTTGGGGGTTCGAGAGCA	5887927	5887959	5888009	5887957	-1	MYCFIscaffold_1	MYCFIDRAFT_170130	5887646	5889827	None	9167	1273	33684	No_constitutive_exon_found_in_species
CGTCGGGAGTTGCTTCGGATGTGGACGGGGTGCATGGGCCGATGGGTGAGAC	5899254	5899309	5899359	5899307	-1	MYCFIscaffold_1	MYCFIDRAFT_170134	5898968	5899564	None	9167	1273	33684	No_constitutive_exon_found_in_species
TTATTGCTCATGTCGAAGTAATAAGAGAGGTCGGTGAAGGGACAAGGGAGAA	5947815	5947898	5947948	5947896	-1	MYCFIscaffold_1	MYCFIDRAFT_170148	5945319	5948050	None	9167	1273	33684	No_constitutive_exon_found_in_species
CAGTGCCATGGTGAATTTTCAGGCGGATACCGGTCTCACGGGATGAATAGTG	5945545	5945611	5945661	5945609	-1	MYCFIscaffold_1	MYCFIDRAFT_170148	5945319	5948050	None	9167	1273	33684	No_constitutive_exon_found_in_species
GGCCCCCACTTCAGTAGGTCAAGTTGGAAAGACATCATGGCGGGAGCCAGCG	5965642	5965693	5965592	5965644	1	MYCFIscaffold_1	MYCFIDRAFT_170157	5965460	5967983	None	9167	1273	33684	No_constitutive_exon_found_in_species
ATACATGCTCGGATTGCATTCGAAGTAAGCTGTGTACTTGGGTATGACAGGC	6010108	6010399	6010058	6010110	1	MYCFIscaffold_1	MYCFIDRAFT_85016	6009489	6010891	None	9167	1273	33684	No_constitutive_exon_found_in_species
AACTTGTTGTAGCAGTAACGAATTAAGATTGATGACAGGGGGGCATGAAGGA	6136916	6137048	6137098	6137046	-1	MYCFIscaffold_1	MYCFIDRAFT_170196	6135725	6137195	None	9167	1273	33684	No_constitutive_exon_found_in_species
AGGATGAACAACAAGAAGTTTGGATGCGAGGTTGGAAGAAGGGCTGAGAGCT	6135786	6136353	6136403	6136351	-1	MYCFIscaffold_1	MYCFIDRAFT_170196	6135725	6137195	None	9167	1273	33684	No_constitutive_exon_found_in_species
AATGCCAAATTTGCAAGTGGACTACATCAAAAGCATTCAGGGAAGATGAGAC	6458521	6458674	6458471	6458523	1	MYCFIscaffold_1	MYCFIDRAFT_170226	6449418	6460469	None	9167	1273	33684	No_constitutive_exon_found_in_species
GGCATTGATGCGAGCACGTAGATGGAAGCCGATACTGATTGGGTCGATAGGC	6572203	6572524	6572574	6572522	-1	MYCFIscaffold_1	MYCFIDRAFT_108013	6570947	6572829	None	9167	1273	33684	No_constitutive_exon_found_in_species
GCTGGGCTCAGGGGTGGCGTGGCGCCGGAGGTGTTGCTGCGGGCTACGAGCA	6592204	6592526	6592576	6592524	-1	MYCFIscaffold_1	MYCFIDRAFT_170256	6587863	6592622	None	9167	1273	33684	No_constitutive_exon_found_in_species
CTAGCGGTCCTTAGATACAGATAGAAGAGGGAAAAGGGAAGAGGGAAGAGTC	6587863	6587873	6587923	6587871	-1	MYCFIscaffold_1	MYCFIDRAFT_170256	6587863	6592622	None	9167	1273	33684	No_constitutive_exon_found_in_species
GATTTGAGCCAAGAGATCATTCTGGGTGTCATTTAAGTATCTGTGGGAAGTC	6653243	6653257	6653193	6653245	1	MYCFIscaffold_1	MYCFIDRAFT_206086	6652854	6655752	None	9167	1273	33684	No_constitutive_exon_found_in_species
GAATTCACTGAGGAGAACACGTGCCAAGAGATGGAAAGCTGATGGGCAAGAG	7111392	7111464	7111342	7111394	1	MYCFIscaffold_1	MYCFIDRAFT_170311	7101472	7114877	None	9167	1273	33684	No_constitutive_exon_found_in_species
GAGCAGGCACACGGTTGATAAGTGAGTAGGATGAGAAGGCCGGGGGACAGGA	7111493	7111832	7111443	7111495	1	MYCFIscaffold_1	MYCFIDRAFT_170311	7101472	7114877	None	9167	1273	33684	No_constitutive_exon_found_in_species
AGCTCCGTACTTTTTTTGTTTTCGAGTTATTTGTGCAAAGGGAAGCAGAGTG	7208207	7208229	7208279	7208227	-1	MYCFIscaffold_1	MYCFIDRAFT_170333	7208207	7209513	None	9167	1273	33684	No_constitutive_exon_found_in_species
ATGCCGTGTGCAGCAACGCTCCTAAGCTCCGAGAGCCGACGGGGTTGTAGTT	7275144	7275159	7275209	7275157	-1	MYCFIscaffold_1	MYCFIDRAFT_170344	7274866	7275316	None	9167	1273	33684	No_constitutive_exon_found_in_species
CTTTCCCATTTAGTGAGAGTCAAGATCGTGCTGAAGCAGCGGTCGGGAAGCC	7293596	7293607	7293657	7293605	-1	MYCFIscaffold_1	MYCFIDRAFT_170351	7292316	7294032	None	9167	1273	33684	No_constitutive_exon_found_in_species
GAGATACTGGCTGACCAGTGTGTTATCACTCCTAGGCGTGGGGATGCAAGCA	7379474	7379499	7379424	7379476	1	MYCFIscaffold_1	MYCFIDRAFT_110024	7378951	7380159	None	9167	1273	33684	No_constitutive_exon_found_in_species
TGTCCATATCTATGGTGGGTGGCGGTGAATTGATAGCAAGGGTGACAAAGCG	7386191	7386361	7386411	7386359	-1	MYCFIscaffold_1	MYCFIDRAFT_170378	7385244	7386518	None	9167	1273	33684	No_constitutive_exon_found_in_species
TAATTGCAACCCGGAATGGTGGTACCTCAATCTCTGGAACGGGGGTTTAGTC	7385999	7386159	7386209	7386157	-1	MYCFIscaffold_1	MYCFIDRAFT_170378	7385244	7386518	None	9167	1273	33684	No_constitutive_exon_found_in_species
TTGCGCCAGTTGTGCCCTTGCAAGCGTCTCAGCCATGCTAGGGGGCAAAGGA	7385576	7385775	7385825	7385773	-1	MYCFIscaffold_1	MYCFIDRAFT_170378	7385244	7386518	None	9167	1273	33684	No_constitutive_exon_found_in_species
TATAGTACGCGCTATGCCGTCTGAAGCGGCGATTGGGGCTAAGGCGAAAGAG	7389857	7389932	7389807	7389859	1	MYCFIscaffold_1	MYCFIDRAFT_170381	7388617	7392165	None	9167	1273	33684	No_constitutive_exon_found_in_species
GCACGCGCACCCCCAAACGCCGTCGACGAGGATGATGGTGGGCAGGAGAGAT	7400094	7400240	7400044	7400096	1	MYCFIscaffold_1	MYCFIDRAFT_170384	7399898	7400798	None	9167	1273	33684	No_constitutive_exon_found_in_species
GTCAGCTGCCGGTGTTCACGCCATGTTAGAGAGATAATAGGTACAGGGAGCC	7691087	7691140	7691037	7691089	1	MYCFIscaffold_1	MYCFIDRAFT_170423	7688686	7691227	None	9167	1273	33684	No_constitutive_exon_found_in_species
GGGAGTGTTGGAGGGGGTTTTGAGGGGGATTGGGAGCGGGCCGAATAAAGGG	7719281	7720502	7719231	7719283	1	MYCFIscaffold_1	MYCFIDRAFT_206147	7717878	7720502	None	9167	1273	33684	No_constitutive_exon_found_in_species
GTACACTCAATGCGTAAGAGAAACGATCGGGTTGCTGACGGGAAGAGCAGCG	8304055	8304113	8304163	8304111	-1	MYCFIscaffold_1	MYCFIDRAFT_55500	8303216	8304241	None	9167	1273	33684	No_constitutive_exon_found_in_species
TGGCTGGTTCAGTCGCGTGCCTCTCGATCGTATTGATCATGTGGGGCTAGAA	8364038	8364302	8363988	8364040	1	MYCFIscaffold_1	MYCFIDRAFT_170539	8363413	8364848	None	9167	1273	33684	No_constitutive_exon_found_in_species
GTGAGGAAATTCGACTGGCGCGACCGCGTAGATGACTGATGCGGGAGCAGAC	8386153	8386245	8386295	8386243	-1	MYCFIscaffold_1	MYCFIDRAFT_55515	8385178	8386366	None	9167	1273	33684	No_constitutive_exon_found_in_species
TTACATTACGAGTTTGTCAGGAGTAAGAAAATATTAGATTTGGGGCCAAGAC	8426354	8426395	8426304	8426356	1	MYCFIscaffold_1	MYCFIDRAFT_170556	8424735	8426849	None	9167	1273	33684	No_constitutive_exon_found_in_species
GCATCCGTACACTTGCTCCATTGTCGAAATGCTAACGAGGGGAGCAACAGAC	8583227	8584478	8584528	8584476	-1	MYCFIscaffold_1	MYCFIDRAFT_55551	8583227	8584611	None	9167	1273	33684	No_constitutive_exon_found_in_species
CGTTTACACGCCTGTGGCTTAAGCTTACGGCGGCAGAACGGGGCGTGCAGTC	8603072	8603156	8603022	8603074	1	MYCFIscaffold_1	MYCFIDRAFT_170595	8602932	8606812	None	9167	1273	33684	No_constitutive_exon_found_in_species
AGACGGATGGCCTTGTGGAGCGTAAGACAAGGCTGCCGGGGGCAAATCAGAG	8603922	8604113	8603872	8603924	1	MYCFIscaffold_1	MYCFIDRAFT_170595	8602932	8606812	None	9167	1273	33684	No_constitutive_exon_found_in_species
GTCCTATGGCTACTTTGAGGGCTTTACTGATCATGGCTGTCTGGGCGAAGGT	8611182	8611314	8611364	8611312	-1	MYCFIscaffold_1	MYCFIDRAFT_185508	8611182	8613438	None	9167	1273	33684	No_constitutive_exon_found_in_species
AGGTCCGGTTATCGAAGAGCGAGAGCAAGAGCCGCTGGGCAAAGGGTTAGTT	8743283	8743497	8743233	8743285	1	MYCFIscaffold_1	MYCFIDRAFT_170617	8742811	8744073	None	9167	1273	33684	No_constitutive_exon_found_in_species
GAATGCTCTTTCCGTACATGTGAAGTTGAATACAGCAGTCACTAGGGTAGCT	8794108	8794134	8794184	8794132	-1	MYCFIscaffold_1	MYCFIDRAFT_170633	8793317	8796481	None	9167	1273	33684	No_constitutive_exon_found_in_species
TGGGCTGGGGTACAGAGGTTATGCGTATCGCAGACCTTCGAGGGTTCAAGAA	8913956	8914061	8913906	8913958	1	MYCFIscaffold_1	MYCFIDRAFT_206237	8897869	8914061	None	9167	1273	33684	No_constitutive_exon_found_in_species
TCCAACCAACGTCCGTCCATCCTTCTTGTGGCCAGCTAACATGGGTGTAGGT	8938144	8938417	8938094	8938146	1	MYCFIscaffold_1	MYCFIDRAFT_127488	8937016	8939038	None	9167	1273	33684	No_constitutive_exon_found_in_species
TGACGGCGCTGCAGAGCTCGTGTCTGTTAGTACAAAACTTCATGAGGGAGAT	8944828	8944950	8945000	8944948	-1	MYCFIscaffold_1	MYCFIDRAFT_170661	8944632	8946366	None	9167	1273	33684	No_constitutive_exon_found_in_species
AGAGCCTCTCGTATACCGCAGACTCGTGGTCGATCAGTTGGAAAGGGCAGAT	8944632	8944702	8944752	8944700	-1	MYCFIscaffold_1	MYCFIDRAFT_170661	8944632	8946366	None	9167	1273	33684	No_constitutive_exon_found_in_species
ATCAACCTTTGCTCTTGTTACTGCTCAACAATACTGACTCGGGTGAACAGGA	8958351	8958633	8958301	8958353	1	MYCFIscaffold_1	MYCFIDRAFT_76514	8954167	8958633	None	9167	1273	33684	No_constitutive_exon_found_in_species
ATCCTGCCGCCTTGGACGTACTCAACAGTATCGAAAATATACCGGGGAAGGA	8986048	8988647	8985998	8986050	1	MYCFIscaffold_1	MYCFIDRAFT_86240	8981290	8993574	None	9167	1273	33684	No_constitutive_exon_found_in_species
TCACGCTCCTGCATCTTGCTGCATATCTTGGGAACGTGACCTGGGCGAAGCT	9134265	9135684	9135734	9135682	-1	MYCFIscaffold_1	MYCFIDRAFT_104649	9134265	9138165	None	9167	1273	33684	No_constitutive_exon_found_in_species
CTCAGTTCTATCCTCTCCAATGTCTAACATTTTCTTCTCTCGGGCGATAGAT	9139699	9139927	9139649	9139701	1	MYCFIscaffold_1	MYCFIDRAFT_181464	9139000	9140220	None	9167	1273	33684	No_constitutive_exon_found_in_species
GGAGAGTTCCCAGCGTTGAGAATCTGACTGTACTGACGGGGATGGAACAGAT	9267800	9267869	9267919	9267867	-1	MYCFIscaffold_1	MYCFIDRAFT_86251	9263650	9268723	None	9167	1273	33684	No_constitutive_exon_found_in_species
GTTGCTGCAAGGTTGCTCCTTTTGCTCCCCGACTATGACAAGAGGGATAGCG	9267275	9267370	9267420	9267368	-1	MYCFIscaffold_1	MYCFIDRAFT_86251	9263650	9268723	None	9167	1273	33684	No_constitutive_exon_found_in_species
ATGGCCGCGTGCCATTGTCAAGGAGCGATTCGCTAAACTGGGGGCCTAAGAT	9306843	9306869	9306793	9306845	1	MYCFIscaffold_1	MYCFIDRAFT_170706	9305694	9312879	None	9167	1273	33684	No_constitutive_exon_found_in_species
ATTCTGAGCAGCGCTATTCGTTCGAATCCATGAAAATGCAGGGATACCAGAG	9431751	9431761	9431701	9431753	1	MYCFIscaffold_1	MYCFIDRAFT_170727	9430446	9432348	None	9167	1273	33684	No_constitutive_exon_found_in_species
TCAGATCACGACCGTCTGCTCGCCGGGAGCAACAGAAATGGCAGGGGCAGAA	9518880	9519397	9519447	9519395	-1	MYCFIscaffold_1	MYCFIDRAFT_97184	9518497	9520278	None	9167	1273	33684	No_constitutive_exon_found_in_species
CCTGGGTGCGAAGCCAATTTCGCCGTCGGCTGGATCGCTGCCTGGGAAAGGC	9619302	9619706	9619252	9619304	1	MYCFIscaffold_1	MYCFIDRAFT_126382	9614996	9619706	None	9167	1273	33684	No_constitutive_exon_found_in_species
GTGGCGACGTTGAATGTGATCGGTCGAATGCGCTGGCTGCTGGGCCGAAGAC	9649924	9650090	9649874	9649926	1	MYCFIscaffold_1	MYCFIDRAFT_170781	9649714	9650818	None	9167	1273	33684	No_constitutive_exon_found_in_species
CCGCAGTAACACACCAGGGTCATGGTGCATTTTGTGTGGGTGGAGTCGAGGG	9650687	9650693	9650637	9650689	1	MYCFIscaffold_1	MYCFIDRAFT_170781	9649714	9650818	None	9167	1273	33684	No_constitutive_exon_found_in_species
TGTATCGCTTACTATAATCAAGTCGTATTAGCAGAGACAAGGGCTGCGAGCT	9936113	9936162	9936063	9936115	1	MYCFIscaffold_1	MYCFIDRAFT_170830	9926639	9936463	None	9167	1273	33684	No_constitutive_exon_found_in_species
CTCGCTAACACCGTCGCACTGACTACTGACTGACTGACACATTCGGGGAGAG	9936200	9936260	9936150	9936202	1	MYCFIscaffold_1	MYCFIDRAFT_170830	9926639	9936463	None	9167	1273	33684	No_constitutive_exon_found_in_species
CAAATCCGGAAGTCGTCATGCAGGTCCGGCCGCGCTAACTGAATTGGGAGGC	10079282	10079331	10079232	10079284	1	MYCFIscaffold_1	MYCFIDRAFT_170843	10079169	10079737	None	9167	1273	33684	No_constitutive_exon_found_in_species
AGTGGGAATGAGGGAGGCAGGTTCAATTCAATGGGGGCAGGGCAGGGCAGGG	10130501	10130613	10130663	10130611	-1	MYCFIscaffold_1	MYCFIDRAFT_170848	10130134	10130752	None	9167	1273	33684	No_constitutive_exon_found_in_species
GCTAGGAATTGATGAAGAAGCTGGCCGAGGCTGACAGTTTGGGCAAATAGGA	10181041	10181352	10180991	10181043	1	MYCFIscaffold_1	MYCFIDRAFT_49010	10180378	10181897	None	9167	1273	33684	No_constitutive_exon_found_in_species
CTTCGCTTTTGCGTGTTCAGAGAAGTATCGGCTCCGATAAGCAGGGCTAGTT	10319496	10319560	10319446	10319498	1	MYCFIscaffold_1	MYCFIDRAFT_170883	10318655	10319651	None	9167	1273	33684	No_constitutive_exon_found_in_species
TTAGGTGGCCTCACGTAAGAGGCAGTCTATTGACTTCTCAGGGCTTAAAGTT	10319596	10319651	10319546	10319598	1	MYCFIscaffold_1	MYCFIDRAFT_170883	10318655	10319651	None	9167	1273	33684	No_constitutive_exon_found_in_species
TGCCCGTTGTCGTCGTCGCCTATTCGGAAAGTGTTGCTTGCAGGGGTGAGCT	10408354	10408362	10408412	10408360	-1	MYCFIscaffold_1	MYCFIDRAFT_206356	10405688	10408413	None	9167	1273	33684	No_constitutive_exon_found_in_species
GCCTTGGCGACGCGTGTCGAGAAGGAGACTGCGAGACGACTGGGGATGAGAG	10667812	10667943	10667993	10667941	-1	MYCFIscaffold_1	MYCFIDRAFT_170935	10667812	10669682	None	9167	1273	33684	No_constitutive_exon_found_in_species
GAGGGGGTATAGGGATTTTTAGAGGTTTGGACTTTGGGTGACATGACAAGAC	10736438	10736485	10736535	10736483	-1	MYCFIscaffold_1	MYCFIDRAFT_206374	10735350	10737715	None	9167	1273	33684	No_constitutive_exon_found_in_species
AGACTCGGTTTGGTGAAGGTTTGTATGCTTGTGCGATTGCTGACTGGGAGTT	10752391	10752434	10752484	10752432	-1	MYCFIscaffold_1	MYCFIDRAFT_185788	10749878	10753885	None	9167	1273	33684	No_constitutive_exon_found_in_species
GTTGTGGATCAAAAAAGGCATGAATACGAGGCTGACAACGTGGGCAACAGGT	10787037	10787093	10787143	10787091	-1	MYCFIscaffold_1	MYCFIDRAFT_76860	10786267	10787183	None	9167	1273	33684	No_constitutive_exon_found_in_species
CATGTGCGTTTCCGGCTCCGAATGACAATGCAGAACTGACCAGGGTGTAGAT	10809743	10809787	10809837	10809785	-1	MYCFIscaffold_1	MYCFIDRAFT_210122	10807710	10810063	None	9167	1273	33684	No_constitutive_exon_found_in_species
GTGAAGGTATATAAAGTGAAGTGTGCAATATTGTGGATGGCCGGGGAAAGTA	10833571	10833580	10833630	10833578	-1	MYCFIscaffold_1	MYCFIDRAFT_170977	10832105	10834311	None	9167	1273	33684	No_constitutive_exon_found_in_species
GCCTCACGGTTGGTGAATGATAACAACAGGCACTGATTGGGGGATCACAGGC	10832195	10832243	10832293	10832241	-1	MYCFIscaffold_1	MYCFIDRAFT_170977	10832105	10834311	None	9167	1273	33684	No_constitutive_exon_found_in_species
GGGTTTGTTTGGTGGAGTGAAGAAGTGATTCAGCAGGCCAATGCAGGGAGTA	10893105	10893203	10893253	10893201	-1	MYCFIscaffold_1	MYCFIDRAFT_170988	10892570	10894173	None	9167	1273	33684	No_constitutive_exon_found_in_species
GTTACAGTGGGTTGCACAACAGTTAAATCAAGCTGCGCAAATGGGCAGAGTC	10897139	10897216	10897266	10897214	-1	MYCFIscaffold_1	MYCFIDRAFT_170990	10896709	10897286	None	9167	1273	33684	No_constitutive_exon_found_in_species
GCATTTCCAGAAGAATATGGACGTGTCAAATTTTAGTCAAGAATTGGGAGCG	10896709	10896754	10896804	10896752	-1	MYCFIscaffold_1	MYCFIDRAFT_170990	10896709	10897286	None	9167	1273	33684	No_constitutive_exon_found_in_species
CTACCACAGCCCGACGGCACGGAGTACAAGACTGCTCCATGGGGAGACAGAA	10970898	10972417	10972467	10972415	-1	MYCFIscaffold_1	MYCFIDRAFT_185839	10970660	10972663	None	9167	1273	33684	No_constitutive_exon_found_in_species
AGCAATGTCAAGTCAAGCAATATTATCATTACCTACTGCTTGGGCATGAGAC	11080513	11082559	11082609	11082557	-1	MYCFIscaffold_1	MYCFIDRAFT_213731	11080118	11083698	None	9167	1273	33684	No_constitutive_exon_found_in_species
GGCGGACGGCTCGCTGGCCAGACGTGCCGCGTACGGTAAGGGTCGGCAAGCT	11221895	11221998	11221845	11221897	1	MYCFIscaffold_1	MYCFIDRAFT_171072	11221022	11221998	None	9167	1273	33684	No_constitutive_exon_found_in_species
TGTCGTTTCTGTATGGAGTCAATTGAACTTCGACGATGACAGGGTCGCAGGC	11323039	11323101	11322989	11323041	1	MYCFIscaffold_1	MYCFIDRAFT_171096	11322127	11323208	None	9167	1273	33684	No_constitutive_exon_found_in_species
TTCGTTCTCAATCTTTCGTCGCTTGCCAGTCGCAAACTGACCGGGCAAAGGT	11369534	11370037	11369484	11369536	1	MYCFIscaffold_1	MYCFIDRAFT_171103	11368514	11370100	None	9167	1273	33684	No_constitutive_exon_found_in_species
GATGTTTGCGCCACGCCATGGACCGTGAACAACGTGTGCTGTCGGGACAGCG	11407989	11408098	11408148	11408096	-1	MYCFIscaffold_1	MYCFIDRAFT_171113	11407178	11409181	None	9167	1273	33684	No_constitutive_exon_found_in_species
TTCTCAACTCATCGGCACTGCAGTAGTGAGCAAGTGTGCCGGGCTGCAAGGA	11426537	11426603	11426487	11426539	1	MYCFIscaffold_1	MYCFIDRAFT_206432	11422661	11436154	None	9167	1273	33684	No_constitutive_exon_found_in_species
CGGGGCTCGAACACACGATTATCCTCTACTCGACGACGACAATTGGGAAGAA	11430349	11430597	11430299	11430351	1	MYCFIscaffold_1	MYCFIDRAFT_206432	11422661	11436154	None	9167	1273	33684	No_constitutive_exon_found_in_species
AAGATGTGCTTCAATGAGCCGGAGTTCGCACCAAGCTGACAGCTGGGCAGGC	11545409	11545873	11545923	11545871	-1	MYCFIscaffold_1	MYCFIDRAFT_33116	11544952	11546090	None	9167	1273	33684	No_constitutive_exon_found_in_species
TCGTGATGGTATGCGTCGATATGTCTCACTTGAATGTTGTTGGGACGCAGTT	235644	235666	235594	235646	1	MYCFIscaffold_2	MYCFIDRAFT_206459	234972	244699	None	9167	1273	33684	No_constitutive_exon_found_in_species
ATCAACCTCGCCGAGTCGCCGTAATAACGGGCTTTGATAAATGTCGGGAGCG	286900	286912	286962	286910	-1	MYCFIscaffold_2	MYCFIDRAFT_171215	286900	287452	None	9167	1273	33684	No_constitutive_exon_found_in_species
TGGGAGGCACGTATATGCGAGCCTGGATGGTGATATTGACATGGGCGCAGCC	319426	320263	320313	320261	-1	MYCFIscaffold_2	MYCFIDRAFT_119289	319261	320540	None	9167	1273	33684	No_constitutive_exon_found_in_species
AGCCCTTCGATTCGTGTATACGCTGTATGCTGCGCTTGCCGGGTGGTGAGCC	391682	391698	391632	391684	1	MYCFIscaffold_2	MYCFIDRAFT_171247	391096	393819	None	9167	1273	33684	No_constitutive_exon_found_in_species
CGACCTCTTGAACTCTGGTCGTTTGACGCTTCCACATTGGGGTAAGTAAGCC	394518	394740	394790	394738	-1	MYCFIscaffold_2	MYCFIDRAFT_101959	394518	395121	None	9167	1273	33684	No_constitutive_exon_found_in_species
ATGGCCTGAGCGAGAAGGACAGGGAGAAACAGGAGAAGGAAGAGAGGGAGAG	433406	434264	433356	433408	1	MYCFIscaffold_2	MYCFIDRAFT_42651	433088	434264	None	9167	1273	33684	No_constitutive_exon_found_in_species
CAAAGCGACCTTGGTCGGCGCCGGGTGGTGTTGTGGTGCGCAAAGGGTAGAA	596168	596203	596253	596201	-1	MYCFIscaffold_2	MYCFIDRAFT_171273	594609	596939	None	9167	1273	33684	No_constitutive_exon_found_in_species
GTTGTGAGGATTTTGTAAAATCCGCGATCGCATCGGAGACGGCTCGGGAGTG	648188	648299	648138	648190	1	MYCFIscaffold_2	MYCFIDRAFT_108693	646742	648299	None	9167	1273	33684	No_constitutive_exon_found_in_species
TCGCGAACTGGCGTAATTTTTTTTATTGTAGGCTGGCATGGGGCAATGAGAG	658467	658539	658417	658469	1	MYCFIscaffold_2	MYCFIDRAFT_206491	655893	658638	None	9167	1273	33684	No_constitutive_exon_found_in_species
ACGAAAGCCCACGGACCGGGTCGAGTAAGGACGGCATTTTGGAGGGCAAGCC	665646	666306	666356	666304	-1	MYCFIscaffold_2	MYCFIDRAFT_171293	664505	667205	None	9167	1273	33684	No_constitutive_exon_found_in_species
CCATTCTCACGGCATGGTGCAGCCGGCGTCTTTTGATGAGGGCGGCCAAGTC	807608	807663	807558	807610	1	MYCFIscaffold_2	MYCFIDRAFT_171324	802556	807874	None	9167	1273	33684	No_constitutive_exon_found_in_species
GCTGCGCGGCATAGAAGATGACCAGTCGGAGTTTGTTGGCCGGGATATAGAA	808248	808441	808491	808439	-1	MYCFIscaffold_2	MYCFIDRAFT_206505	807914	810119	None	9167	1273	33684	No_constitutive_exon_found_in_species
GGAAGGGAGTCGAAGTATTTGTCCGAGGAAGGGTTTGGTTAGGGTGCAAGGG	849811	849830	849761	849813	1	MYCFIscaffold_2	MYCFIDRAFT_206511	845594	849990	None	9167	1273	33684	No_constitutive_exon_found_in_species
GCAAGGGTATGATATGGGAATGCCGTCTTTGCGATGGTGGGTGTGGTGAGTG	849856	849907	849806	849858	1	MYCFIscaffold_2	MYCFIDRAFT_206511	845594	849990	None	9167	1273	33684	No_constitutive_exon_found_in_species
TAGTTAATAGTAGTATAGTTGCCCGGTCGGCAGTGGCCGCAGGGATCCAGAA	1230940	1230963	1230890	1230942	1	MYCFIscaffold_2	MYCFIDRAFT_171382	1227256	1231465	None	9167	1273	33684	No_constitutive_exon_found_in_species
GGGAGGGTTGGACGGATGTAGAAGGGGACGGTGTCTCGAATGGGATTGAGGT	1270301	1270347	1270397	1270345	-1	MYCFIscaffold_2	MYCFIDRAFT_171397	1269690	1271091	None	9167	1273	33684	No_constitutive_exon_found_in_species
CTGAACCCCAGAACGAATGTGAGTCTGATAATGCTCAAGGGCAACAAAAGAC	1374343	1375033	1375083	1375031	-1	MYCFIscaffold_2	MYCFIDRAFT_109882	1374343	1375555	None	9167	1273	33684	No_constitutive_exon_found_in_species
CTCTCCGGAAGATTTTTGTTGTTATTAGATACTTTGCAAAGGGCACGCAGCA	1498482	1498510	1498432	1498484	1	MYCFIscaffold_2	MYCFIDRAFT_171449	1498339	1498651	None	9167	1273	33684	No_constitutive_exon_found_in_species
GAAGTCAGTGCATCGAATTATATTAATGCTATTGCTATTAAGGGTGGAAGGA	1498601	1498651	1498551	1498603	1	MYCFIscaffold_2	MYCFIDRAFT_171449	1498339	1498651	None	9167	1273	33684	No_constitutive_exon_found_in_species
TAAGTGCACATCTACCTTGCTTTGCGGACTTCCAACTAATCATGGGATAGCT	1527872	1528441	1527822	1527874	1	MYCFIscaffold_2	MYCFIDRAFT_21214	1527029	1528441	None	9167	1273	33684	No_constitutive_exon_found_in_species
ACATCGACATTCCCGCCGGTGCATGTGCGCGAATCCGAACGTGGGACAAGAT	1602299	1602350	1602249	1602301	1	MYCFIscaffold_2	MYCFIDRAFT_171473	1591936	1602536	None	9167	1273	33684	No_constitutive_exon_found_in_species
CGATCGGACACTCTCTGTCCGGAATGCTGGTGCGATAGCCGTGGGCAAAGGA	1620319	1620511	1620561	1620509	-1	MYCFIscaffold_2	MYCFIDRAFT_171483	1619826	1621033	None	9167	1273	33684	No_constitutive_exon_found_in_species
CAACATGGAGCTGATCAATGTTTGATTTCTTGATGGCCCTGCACGGGTAGAC	1676132	1676156	1676206	1676154	-1	MYCFIscaffold_2	MYCFIDRAFT_171503	1676132	1676433	None	9167	1273	33684	No_constitutive_exon_found_in_species
TTGCTTTCCAAGTCGCCATTCGTCGGGCCAATTCACATCAGTGGGATTAGAA	1676994	1677460	1676944	1676996	1	MYCFIscaffold_2	MYCFIDRAFT_171504	1676493	1679001	None	9167	1273	33684	No_constitutive_exon_found_in_species
CGAGCTCCCGATCGTGGCTTACTCGGGGTTCGAGCGATTCGGGACTGCAGTG	1677497	1677662	1677447	1677499	1	MYCFIscaffold_2	MYCFIDRAFT_171504	1676493	1679001	None	9167	1273	33684	No_constitutive_exon_found_in_species
AAGGTTCGTTCGATATTGATCCAGAAAGGGCATGCGCTGACGTGGGGTAGGC	1715829	1715921	1715779	1715831	1	MYCFIscaffold_2	MYCFIDRAFT_120453	1714887	1715921	None	9167	1273	33684	No_constitutive_exon_found_in_species
AAGAGCTTGGCTGAGAAGTGCCGTGGCCGCGAGCCTGCTCGGGCAACGAGAC	1756033	1756253	1755983	1756035	1	MYCFIscaffold_2	MYCFIDRAFT_171523	1755320	1756615	None	9167	1273	33684	No_constitutive_exon_found_in_species
TTTTGACATGTGAGAGCGGGTTTGGGACTAGCGGCGGGAGAAGGTCCAAGGG	1886984	1887012	1886934	1886986	1	MYCFIscaffold_2	MYCFIDRAFT_171544	1886816	1887307	None	9167	1273	33684	No_constitutive_exon_found_in_species
CTTACTGTAAGAGCTGGGATATTATGCATGAGGCTGGGCATGGCAAAAAGGA	1917603	1917765	1917553	1917605	1	MYCFIscaffold_2	MYCFIDRAFT_161314	1917161	1917765	None	9167	1273	33684	No_constitutive_exon_found_in_species
CATCTTTGAGAATCTCGTCGTTCAAGTGCAAGACACCTGTTGGGATGCAGCC	1983320	1983336	1983270	1983322	1	MYCFIscaffold_2	MYCFIDRAFT_171572	1981925	1983381	None	9167	1273	33684	No_constitutive_exon_found_in_species
GTGTATGGCGTAGCCTTGATCATGGGCTTGATTCCTTTCGTGGTGGGAAGTG	2096607	2097082	2096557	2096609	1	MYCFIscaffold_2	MYCFIDRAFT_131941	2096130	2097082	None	9167	1273	33684	No_constitutive_exon_found_in_species
TTTTTGCTGGCCGAGACTCTGCGTAGGAGTTTGTGGCTGCATGGGCTGAGAA	2105996	2106201	2105946	2105998	1	MYCFIscaffold_2	MYCFIDRAFT_171594	2103983	2106341	None	9167	1273	33684	No_constitutive_exon_found_in_species
AGAGGCGCATATGTGGGAAAGCGGGACTTGGCGCTGACACGGGGTAATAGCT	2123680	2123838	2123888	2123836	-1	MYCFIscaffold_2	MYCFIDRAFT_186230	2123205	2124028	None	9167	1273	33684	No_constitutive_exon_found_in_species
TTGGATGCTGGGATGGTGTGAAGGTTAGTGGGAAGGGGGTGGAGTGAAAGCT	2127951	2127976	2127901	2127953	1	MYCFIscaffold_2	MYCFIDRAFT_171603	2126436	2128343	None	9167	1273	33684	No_constitutive_exon_found_in_species
GGGGGCCGTGGAGATTTTTAGATGTGGGAAGAGGAATGGGGTGGGGTGAGGT	2128003	2128018	2127953	2128005	1	MYCFIscaffold_2	MYCFIDRAFT_171603	2126436	2128343	None	9167	1273	33684	No_constitutive_exon_found_in_species
GCTTGACTCGTGACAACGCTAGCAAGCGCGTGGATCATATGGGGAACGAGCT	2252382	2252410	2252460	2252408	-1	MYCFIscaffold_2	MYCFIDRAFT_171624	2241485	2252587	None	9167	1273	33684	No_constitutive_exon_found_in_species
GTCTGTTGACCTTTTTGCTGGTCGGTGTTGCTGTCGAAGTTGTGGGACAGTG	2251469	2251508	2251558	2251506	-1	MYCFIscaffold_2	MYCFIDRAFT_171624	2241485	2252587	None	9167	1273	33684	No_constitutive_exon_found_in_species
TCCTAAGGTCAGAAGAGCCGTGTTCCTTCTTCGAGTCTTGAGATGGGAAGGT	2286880	2286916	2286966	2286914	-1	MYCFIscaffold_2	MYCFIDRAFT_171635	2286070	2287249	None	9167	1273	33684	No_constitutive_exon_found_in_species
ATGCAACGAGAGATATGGGTAACAGGAAGACACGGGTGTACTGGGGGTAGAG	2286070	2286182	2286232	2286180	-1	MYCFIscaffold_2	MYCFIDRAFT_171635	2286070	2287249	None	9167	1273	33684	No_constitutive_exon_found_in_species
TTTAGCAGCGAGGCGAAGCTGGTGTGGTAGCAGTGCGGGTGCGGTCGGAGTA	2370072	2370103	2370153	2370101	-1	MYCFIscaffold_2	MYCFIDRAFT_171645	2369823	2370863	None	9167	1273	33684	No_constitutive_exon_found_in_species
AGCTGTCATCTTTATCTGCTGCCGTGAAGTGCGGCATTCCGGGATGTCAGCT	2430973	2431178	2430923	2430975	1	MYCFIscaffold_2	MYCFIDRAFT_171661	2430591	2432122	None	9167	1273	33684	No_constitutive_exon_found_in_species
AGGAAAGTCCAACAGCTTGCAGCAAGTGAACAGGCTGCGGTGCGTGGGAGCC	2431893	2431935	2431843	2431895	1	MYCFIscaffold_2	MYCFIDRAFT_171661	2430591	2432122	None	9167	1273	33684	No_constitutive_exon_found_in_species
GGCCGTTTGGCGGTGGTATTGCAATAGTTAGCCCTATGCCAACGGGACAGTC	2440533	2440597	2440647	2440595	-1	MYCFIscaffold_2	MYCFIDRAFT_88450	2438942	2441424	None	9167	1273	33684	No_constitutive_exon_found_in_species
GCCGGTCTGACTACCGCGGTGGTTAGGAACCTTAAATCACAAGGGGCTAGCC	2528755	2528775	2528825	2528773	-1	MYCFIscaffold_2	MYCFIDRAFT_171677	2528755	2531012	None	9167	1273	33684	No_constitutive_exon_found_in_species
AGGCGCGGAAAAGAGACAGGTTGCGACAGAGACTGACGGGAAGCATACAGGT	2540353	2540460	2540303	2540355	1	MYCFIscaffold_2	MYCFIDRAFT_59626	2540146	2541018	None	9167	1273	33684	No_constitutive_exon_found_in_species
TTTAGACCGCTCAGCCATCTCACCTTACCGTGTTGACTGGGCGGTGAAAGGA	2546860	2546959	2546810	2546862	1	MYCFIscaffold_2	MYCFIDRAFT_171680	2546066	2547001	None	9167	1273	33684	No_constitutive_exon_found_in_species
CGGAGGGCGCCAAGCATGGGTGGGCACACATATACTGACACGGGCAATAGCG	2636794	2637016	2636744	2636796	1	MYCFIscaffold_2	MYCFIDRAFT_202293	2636417	2639005	None	9167	1273	33684	No_constitutive_exon_found_in_species
GTTGAATCTCTTGCGCAGCTTTTGCTTCCCAAGATCACTAACCGGGGTAGGT	2809046	2809305	2809355	2809303	-1	MYCFIscaffold_2	MYCFIDRAFT_88198	2809046	2810777	None	9167	1273	33684	No_constitutive_exon_found_in_species
GCGCTCCGCTGCATCTCACGTGCTAGCGAGAGTTGCAGCAGGGGTTAAAGGT	2884705	2884778	2884828	2884776	-1	MYCFIscaffold_2	MYCFIDRAFT_206647	2881229	2884834	None	9167	1273	33684	No_constitutive_exon_found_in_species
GGACAAAAGTCGCACGCAGCGAAAGTGAAGCTGGGCAAAGGGGTCGGTAGCG	3006064	3006189	3006239	3006187	-1	MYCFIscaffold_2	MYCFIDRAFT_171768	3005987	3008451	None	9167	1273	33684	No_constitutive_exon_found_in_species
ACGATGTGGGAGACGATATGGCAAGTGTAGTCCAGGGGATGCCGGAGTAGTG	3008475	3008627	3008677	3008625	-1	MYCFIscaffold_2	MYCFIDRAFT_171769	3008475	3009051	None	9167	1273	33684	No_constitutive_exon_found_in_species
CTGACGCGCCAGATCAACTCATTGTAGAGCTACTGTCGCTCCTGGGAAAGCG	3017268	3017283	3017218	3017270	1	MYCFIscaffold_2	MYCFIDRAFT_171771	3016529	3019532	None	9167	1273	33684	No_constitutive_exon_found_in_species
AGAGAATGGATGTACGTCCTAGTGGGCAGATTACGTGGGCAAGAGTGCAGCT	3105902	3105930	3105852	3105904	1	MYCFIscaffold_2	MYCFIDRAFT_171785	3105341	3106608	None	9167	1273	33684	No_constitutive_exon_found_in_species
GGGACGATAGCGCTGTACGTGCAGCGCAGAAGACCCGAAAATTGGGAGAGCG	3241149	3241227	3241277	3241225	-1	MYCFIscaffold_2	MYCFIDRAFT_206679	3237270	3242622	None	9167	1273	33684	No_constitutive_exon_found_in_species
CATGCTCGGAGTGACAAATGGTGTAGATTAGCTGACATGGGGAATCGCAGAT	3244314	3245409	3245459	3245407	-1	MYCFIscaffold_2	MYCFIDRAFT_64735	3244314	3245905	None	9167	1273	33684	No_constitutive_exon_found_in_species
GAGACGTGGTCGAACGGCTTGGCCTTCAGGAATGGCTTCAAGGGATACAGCA	3329637	3330588	3329587	3329639	1	MYCFIscaffold_2	MYCFIDRAFT_186399	3328703	3330588	None	9167	1273	33684	No_constitutive_exon_found_in_species
AGCAACATGAATTTTCCTTCTCGTTTAGAGTAATAGTGCCGGGGTTATAGGA	3379985	3380005	3380055	3380003	-1	MYCFIscaffold_2	MYCFIDRAFT_171846	3378777	3380049	None	9167	1273	33684	No_constitutive_exon_found_in_species
GTCTGCAGCTCGCGTAAGTGAGGCAACGAAAATGAGGGAGGAAAATTGAGCC	3378777	3378874	3378924	3378872	-1	MYCFIscaffold_2	MYCFIDRAFT_171846	3378777	3380049	None	9167	1273	33684	No_constitutive_exon_found_in_species
ACTTCTGAGCAAAGTTCGTAAACTCAGAAAGAAAGACGAAGGGCAGGCAGTT	3425041	3425210	3425260	3425208	-1	MYCFIscaffold_2	MYCFIDRAFT_171855	3424901	3426667	None	9167	1273	33684	No_constitutive_exon_found_in_species
AGAACACGCCACAAGCCGTTATGCAGACACCCACCACCGCGATCTGGGAGTA	3445364	3445953	3446003	3445951	-1	MYCFIscaffold_2	MYCFIDRAFT_132181	3444825	3446299	None	9167	1273	33684	No_constitutive_exon_found_in_species
ATCCATCGCCAGATCTGCCGCCAAAGCTGAGAGCAACTTCCACAAGGGAGGT	3444825	3445304	3445354	3445302	-1	MYCFIscaffold_2	MYCFIDRAFT_132181	3444825	3446299	None	9167	1273	33684	No_constitutive_exon_found_in_species
TGCTTCGCTGCGCCGGTGCGGCTGCTTACAGAGTCCGCGGCAGGGTGCAGCA	3515905	3516385	3515855	3515907	1	MYCFIscaffold_2	MYCFIDRAFT_206693	3515507	3518032	None	9167	1273	33684	No_constitutive_exon_found_in_species
GCAACGATATGGTCGACGCGAGTCTGCTACGAGGGCAGGGCAGGGCAGAGAG	3516414	3516462	3516364	3516416	1	MYCFIscaffold_2	MYCFIDRAFT_206693	3515507	3518032	None	9167	1273	33684	No_constitutive_exon_found_in_species
CTGAAGACGCTCTTCAAGTAGAGTTTATGCACTGACGTGAAGGGTCACAGCA	3553765	3553797	3553715	3553767	1	MYCFIscaffold_2	MYCFIDRAFT_206697	3549857	3556708	None	9167	1273	33684	No_constitutive_exon_found_in_species
TAATGACTACCGCAATGGAGTCGCCCGGCTTCGAATCGCCCATGGGAGAGGA	3681866	3681914	3681816	3681868	1	MYCFIscaffold_2	MYCFIDRAFT_206708	3667313	3686401	None	9167	1273	33684	No_constitutive_exon_found_in_species
AGGAACCTTCTGTCTCGTGGACATGCTAGCTTGAACATGTGAAAGGGCAGCA	3710926	3712458	3710876	3710928	1	MYCFIscaffold_2	MYCFIDRAFT_194257	3709927	3713109	None	9167	1273	33684	No_constitutive_exon_found_in_species
AACTCTGTCTATGGGCACAATACACCCGCCAGACCTTCCATGGGAGCTAGGA	3722075	3722460	3722510	3722458	-1	MYCFIscaffold_2	MYCFIDRAFT_4449	3722075	3723266	None	9167	1273	33684	No_constitutive_exon_found_in_species
TCTTGTTGACCTGTGATTAGGCACCTTTAGCAGTAGGTTTGGAAGGGCAGTT	3764977	3764986	3764927	3764979	1	MYCFIscaffold_2	MYCFIDRAFT_171933	3764723	3777227	None	9167	1273	33684	No_constitutive_exon_found_in_species
CACCAGGAGCGTGCAAGGCTCGGTCGCTTAGCAGGGACTCGGGAAAGTAGTC	3803430	3803499	3803380	3803432	1	MYCFIscaffold_2	MYCFIDRAFT_171947	3803087	3803967	None	9167	1273	33684	No_constitutive_exon_found_in_species
CATCTAACACGAACCCATTTGACTTCTCGCAGCCGCCGGATCGGGACAAGAC	3852120	3852435	3852070	3852122	1	MYCFIscaffold_2	MYCFIDRAFT_161751	3850406	3853217	None	9167	1273	33684	No_constitutive_exon_found_in_species
GCGCACGCAATCGTGCCGTGGCGCAGGCCAGCATCAAACAACAAGGGGAGCG	3874639	3874918	3874968	3874916	-1	MYCFIscaffold_2	MYCFIDRAFT_171966	3873425	3874970	None	9167	1273	33684	No_constitutive_exon_found_in_species
AAGCTTTTAGAGGACCAGCCATATAAGGTCTGATGCGATGGTCGGGGCAGGC	3879330	3879496	3879546	3879494	-1	MYCFIscaffold_2	MYCFIDRAFT_171968	3878969	3880374	None	9167	1273	33684	No_constitutive_exon_found_in_species
AAAACAGTACTAGTTAGCGTCGTCGGCTAGGTTGCATATGATGCTGGGAGTC	3880699	3880761	3880649	3880701	1	MYCFIscaffold_2	MYCFIDRAFT_171969	3880431	3881644	None	9167	1273	33684	No_constitutive_exon_found_in_species
CGGCGTGTCCACGGTTGCATACGGAGGCCCTGCCCTGCGCTCGGGACGAGCT	3880966	3881201	3880916	3880968	1	MYCFIscaffold_2	MYCFIDRAFT_171969	3880431	3881644	None	9167	1273	33684	No_constitutive_exon_found_in_species
ACGCGTACGGCCAAGCCCGAGAGCATTGCTAATCCATCGGGAGCAAACAGGC	4003746	4004059	4004109	4004057	-1	MYCFIscaffold_2	MYCFIDRAFT_151217	4002786	4004330	None	9167	1273	33684	No_constitutive_exon_found_in_species
TTCAGCATACTGTAGAGCGATCGATAGAAGGTTTGATATTGCAGGGGAAGGT	4066687	4066793	4066843	4066791	-1	MYCFIscaffold_2	MYCFIDRAFT_206752	4064950	4070924	None	9167	1273	33684	No_constitutive_exon_found_in_species
AGACGACGGCGGTAGGGCAGGGCAGGGCAGGGCAGGGCAGGGCAGGGCAGGG	4160637	4160700	4160587	4160639	1	MYCFIscaffold_2	MYCFIDRAFT_172026	4160312	4170495	None	9167	1273	33684	No_constitutive_exon_found_in_species
TACACCGGCGCAACGGATGGAAACCGTGCTGAGACTTCACGGGATTGAAGCT	4569219	4569277	4569327	4569275	-1	MYCFIscaffold_2	MYCFIDRAFT_206770	4568633	4569341	None	9167	1273	33684	No_constitutive_exon_found_in_species
CGGTCTATGGGTCTTACGATGCGGATGCTGCGAAGAGACAGGGCGATGAGCA	4627294	4628431	4627244	4627296	1	MYCFIscaffold_2	MYCFIDRAFT_161926	4625192	4628431	None	9167	1273	33684	No_constitutive_exon_found_in_species
ACAGAGCTCCGTTTTGCCGCGGCTCCGCAGTGACGTGATCATGCGGGAAGCT	4630529	4630603	4630653	4630601	-1	MYCFIscaffold_2	MYCFIDRAFT_172077	4628927	4630717	None	9167	1273	33684	No_constitutive_exon_found_in_species
AGCCATGGACGCCGTGGGCAGTAATGACATCGCGACATGGGAGACACGAGAT	4706529	4706574	4706624	4706572	-1	MYCFIscaffold_2	MYCFIDRAFT_172094	4706529	4710129	None	9167	1273	33684	No_constitutive_exon_found_in_species
AGCTCAGCGTCGCCGCGGTTCGACGCGCCCCGAAGTCGTCGGGCTGTAAGAT	4822960	4822967	4823017	4822965	-1	MYCFIscaffold_2	MYCFIDRAFT_172103	4818156	4824297	None	9167	1273	33684	No_constitutive_exon_found_in_species
GCTGCCCTTGGCGCGCACTGCGGTGAGGCTCGATACTGATGCGGGTACAGAT	4849460	4849519	4849569	4849517	-1	MYCFIscaffold_2	MYCFIDRAFT_89098	4845968	4849660	None	9167	1273	33684	No_constitutive_exon_found_in_species
TGGAGAGGAAGATCGCCGATAACACGTTGACGCTGTTGTCCCAGGGATAGAA	4891554	4891567	4891617	4891565	-1	MYCFIscaffold_2	MYCFIDRAFT_172124	4891024	4892657	None	9167	1273	33684	No_constitutive_exon_found_in_species
TACTCTGTGCAGCCCGGTGGCAGCTACGCTCTGAAGTCCTGGGTACATAGAC	4960056	4960149	4960006	4960058	1	MYCFIscaffold_2	MYCFIDRAFT_206800	4957059	4960950	None	9167	1273	33684	No_constitutive_exon_found_in_species
TTGAATGGAGCAGCGACGAATGGGGACAACAGCTGATGACCGGGACACAGAG	5029878	5030193	5029828	5029880	1	MYCFIscaffold_2	MYCFIDRAFT_89114	5029246	5031179	None	9167	1273	33684	No_constitutive_exon_found_in_species
GGGGTAATACCCGTATATTCGGCAATGGCGAAACTTGCTGACGGGGGCAGGG	5143849	5144219	5143799	5143851	1	MYCFIscaffold_2	MYCFIDRAFT_45481	5143366	5145049	None	9167	1273	33684	No_constitutive_exon_found_in_species
CTCGGATACATGTACAGGAATCATATTGGGTGACAGGTGATAGGGGCGAGTG	5420651	5420709	5420759	5420707	-1	MYCFIscaffold_2	MYCFIDRAFT_172230	5419145	5422708	None	9167	1273	33684	No_constitutive_exon_found_in_species
GGATTCTCACGACAAGTCCGGATCAAGGTAGTTAGCACTCCATGGGCAAGCA	5423736	5423949	5423999	5423947	-1	MYCFIscaffold_2	MYCFIDRAFT_206828	5423736	5426166	None	9167	1273	33684	No_constitutive_exon_found_in_species
CCAAGTGGTTGAGGAGTGCTTGGTTGCACTTTAGTTTGAAGGGAAATGAGCC	5443165	5443312	5443362	5443310	-1	MYCFIscaffold_2	MYCFIDRAFT_172239	5439969	5446751	None	9167	1273	33684	No_constitutive_exon_found_in_species
GCAATGGAATATAGCAAAAGCAGGAGCAATGACTGACACATGGGGAACAGCG	5471593	5471777	5471827	5471775	-1	MYCFIscaffold_2	MYCFIDRAFT_210510	5470948	5472200	None	9167	1273	33684	No_constitutive_exon_found_in_species
CGCAGTCAACTCAGATCGGTCAAGCAGAGACGAAAGGGCGGCATGCGAAGGA	5593263	5593367	5593417	5593365	-1	MYCFIscaffold_2	MYCFIDRAFT_172264	5591495	5594529	None	9167	1273	33684	No_constitutive_exon_found_in_species
CAGGTGAGAGCTGTCCTTCGCTCGGGTGTACTATCGATACGATGGGGAAGAT	5596294	5596552	5596244	5596296	1	MYCFIscaffold_2	MYCFIDRAFT_83654	5596167	5597616	None	9167	1273	33684	No_constitutive_exon_found_in_species
GGATGGTGGGCCAGAAGACATAGGTCTTCGAGAGGATCCAGTCGGGGTAGGA	5611898	5612281	5612331	5612279	-1	MYCFIscaffold_2	MYCFIDRAFT_43338	5611181	5612645	None	9167	1273	33684	No_constitutive_exon_found_in_species
GTTGGTAAGTCGAGTTGCAGTGATGGTTCAAATGCATTACTGACAGGGAGCA	6024341	6024718	6024768	6024716	-1	MYCFIscaffold_2	MYCFIDRAFT_130687	6024341	6026511	None	9167	1273	33684	No_constitutive_exon_found_in_species
GACGGTGTGGCCGTGAAGGGTGGAGTGATGGTGTGTTGGGAAGTGTGTAGAT	6030675	6030696	6030625	6030677	1	MYCFIscaffold_2	MYCFIDRAFT_172348	6030089	6031166	None	9167	1273	33684	No_constitutive_exon_found_in_species
TAGTTAATAGCAGTATAGTTGCCCGGTCGGCAGTAGCCGCAGGGATCCAGAA	6140218	6140241	6140291	6140239	-1	MYCFIscaffold_2	MYCFIDRAFT_206894	6138354	6144328	None	9167	1273	33684	No_constitutive_exon_found_in_species
GGAACAGCTGATTTCGTAATCCTATAATCTACTGGGGCTCGGGCAGCTAGCT	6140079	6140164	6140214	6140162	-1	MYCFIscaffold_2	MYCFIDRAFT_206894	6138354	6144328	None	9167	1273	33684	No_constitutive_exon_found_in_species
TATTGGAAGGCAAACGAAGGTGCAGTATTAACGAAAGAAGGGAAAGGCAGCA	6152857	6152933	6152807	6152859	1	MYCFIscaffold_2	MYCFIDRAFT_172366	6152762	6161479	None	9167	1273	33684	No_constitutive_exon_found_in_species
CGAGAACGTCGGAGAGGCTTAGGTTAGTCGCAAAAGATAAAGGGATCGAGAG	6161464	6161479	6161414	6161466	1	MYCFIscaffold_2	MYCFIDRAFT_172366	6152762	6161479	None	9167	1273	33684	No_constitutive_exon_found_in_species
CACTTGGATGCATTGAGGAGCGGTTTGTAGACGAAGCGGAACAAGGGAAGAA	6326623	6326693	6326743	6326691	-1	MYCFIscaffold_2	MYCFIDRAFT_172403	6326623	6328047	None	9167	1273	33684	No_constitutive_exon_found_in_species
TTTTCACGGCTACAGTGAAAATCCGCGGCTTGGTGATAATATGGGAATAGGA	6347277	6347312	6347227	6347279	1	MYCFIscaffold_2	MYCFIDRAFT_206916	6346804	6348204	None	9167	1273	33684	No_constitutive_exon_found_in_species
CCGTCTTGAACCAGCTAACCAGTGGCACCAGGGCAGTTTCTGCGGGAGAGTG	6369965	6370215	6370265	6370213	-1	MYCFIscaffold_2	MYCFIDRAFT_172412	6369855	6370608	None	9167	1273	33684	No_constitutive_exon_found_in_species
GCTGCAAATAAAACTGTCGGGAGATCTCGCAGACTAATAGGGTGTTGGAGAC	6432829	6433095	6433145	6433093	-1	MYCFIscaffold_2	MYCFIDRAFT_206926	6432829	6446972	None	9167	1273	33684	No_constitutive_exon_found_in_species
GTTGTTGTTGGGGAGTCATACGGATGAGAGGGATGGGGAGGGAGAGGGAGAT	6647021	6647185	6647235	6647183	-1	MYCFIscaffold_2	MYCFIDRAFT_116419	6647021	6648518	None	9167	1273	33684	No_constitutive_exon_found_in_species
TGAGCTGCTAGAGCATTAGACGACTTGTGATTAGCATCGGCGTTGGGGAGAA	6809415	6809620	6809670	6809618	-1	MYCFIscaffold_2	MYCFIDRAFT_172472	6797566	6809793	None	9167	1273	33684	No_constitutive_exon_found_in_species
TCTTTTCGTGTGCTGCATTTGGGACGGCCCTCTTAAACGAGGGCAGGTAGTT	6807984	6808014	6808064	6808012	-1	MYCFIscaffold_2	MYCFIDRAFT_172472	6797566	6809793	None	9167	1273	33684	No_constitutive_exon_found_in_species
TTGCAAATGCGGGCGTCATATCAAAATACATCACCAAGTCGGATGGGAAGGA	6849562	6849693	6849743	6849691	-1	MYCFIscaffold_2	MYCFIDRAFT_132769	6849056	6850151	None	9167	1273	33684	No_constitutive_exon_found_in_species
AAGTAGGTGAAAGGCAGCGGAGTGAGAAAGGGCTTACTAATGGGTCAAAGGT	6899457	6899582	6899632	6899580	-1	MYCFIscaffold_2	MYCFIDRAFT_30009	6897863	6899712	None	9167	1273	33684	No_constitutive_exon_found_in_species
CGTCCAGGCGCGTAAAGTGCAAAGAGAAGCACGCTAACGAGGGGCTGCAGAT	7001994	7003169	7001944	7001996	1	MYCFIscaffold_2	MYCFIDRAFT_49456	7001493	7003169	None	9167	1273	33684	No_constitutive_exon_found_in_species
CTCTCGCGATGGCCATTGAATGGTTTTGCTTTCAAACATCTGGGACGCAGCT	7027089	7027159	7027039	7027091	1	MYCFIscaffold_2	MYCFIDRAFT_206960	7019819	7030893	None	9167	1273	33684	No_constitutive_exon_found_in_species
CTTGATTTTCTCGAGCGTGGCGCTTGGCGTTTCAGTGGGAACGATTGGAGAA	7046621	7046793	7046571	7046623	1	MYCFIscaffold_2	MYCFIDRAFT_172526	7045206	7047172	None	9167	1273	33684	No_constitutive_exon_found_in_species
TCTTCATGCCCACAAGCCTGAATAGAGGTAGCCAAGACCTGGGCAGAGAGCA	7083920	7084104	7084154	7084102	-1	MYCFIscaffold_2	MYCFIDRAFT_129950	7083099	7094467	None	9167	1273	33684	No_constitutive_exon_found_in_species
TTCGTCTCTGCGCAATGAGGTAGTCTTGCTGACCATGGGTGGCATGGCAGGT	7083771	7083865	7083915	7083863	-1	MYCFIscaffold_2	MYCFIDRAFT_129950	7083099	7094467	None	9167	1273	33684	No_constitutive_exon_found_in_species
GACTGTCTTCACGTGCTCGACTGCGGCTTTCATCACTGCTGGGTCTGAAGCG	7370965	7371126	7370915	7370967	1	MYCFIscaffold_2	MYCFIDRAFT_172580	7368476	7374966	None	9167	1273	33684	No_constitutive_exon_found_in_species
TGGGCTATCCTCAAAATATCCTGCAGTTGAGCATTCAGAGAATGGGCAAGTG	7417526	7417539	7417476	7417528	1	MYCFIscaffold_2	MYCFIDRAFT_206990	7416816	7418720	None	9167	1273	33684	No_constitutive_exon_found_in_species
TTGGACTGTTTTTAGACCTGATTTTCAGAGGTTATTGGCGGGAGCGGTAGGG	7585998	7586036	7586086	7586034	-1	MYCFIscaffold_2	MYCFIDRAFT_172621	7584831	7586414	None	9167	1273	33684	No_constitutive_exon_found_in_species
TGGAGGTGGTGTTGGGGAGGAGGGTGAAGAGGGTTGAGAGGGCAGGTTAGGG	7585927	7585971	7586021	7585969	-1	MYCFIscaffold_2	MYCFIDRAFT_172621	7584831	7586414	None	9167	1273	33684	No_constitutive_exon_found_in_species
GTCCTCTTCTACTTCTTCTTCAATTGACAATGGCAGCGAGGGAGGCCTAGGC	7677723	7678053	7677673	7677725	1	MYCFIscaffold_2	MYCFIDRAFT_132457	7677416	7678640	None	9167	1273	33684	No_constitutive_exon_found_in_species
AGTCTGCAACTTGCCCTGCTTCTAGAACCGTGCTGACATGGGTAACCAAGGA	7687715	7688707	7688757	7688705	-1	MYCFIscaffold_2	MYCFIDRAFT_63186	7687715	7689308	None	9167	1273	33684	No_constitutive_exon_found_in_species
AGGAGGGGCGGGTTGAAGGATATGAGTGTGAGGGAGTGCGGGGAGGTGAGTT	7733676	7733696	7733626	7733678	1	MYCFIscaffold_2	MYCFIDRAFT_172649	7731441	7733696	None	9167	1273	33684	No_constitutive_exon_found_in_species
CTCTTCATACAGAGTGGTGACGATCACTACTGACTTTTTGGGATGTGAAGAC	7772172	7774003	7774053	7774001	-1	MYCFIscaffold_2	MYCFIDRAFT_63182	7772172	7774087	None	9167	1273	33684	No_constitutive_exon_found_in_species
CGTCCAGAGAAAATACGGATCGAGCGGAAAATGCTGACATTGGGCAACAGCG	7959412	7959475	7959525	7959473	-1	MYCFIscaffold_2	MYCFIDRAFT_56162	7958703	7959571	None	9167	1273	33684	No_constitutive_exon_found_in_species
ATGAGCATCTACCCGTGATGCAATCCAGATATGAGATCAAGGGCGGCCAGAC	8036609	8036786	8036836	8036784	-1	MYCFIscaffold_2	MYCFIDRAFT_172678	8028218	8038763	None	9167	1273	33684	No_constitutive_exon_found_in_species
GGGGGCCACACCGATGTGCCCTCTATAAGGAGGTCGGGGACTGACAAGAGTC	8039583	8039608	8039533	8039585	1	MYCFIscaffold_2	MYCFIDRAFT_172679	8038786	8040073	None	9167	1273	33684	No_constitutive_exon_found_in_species
GACTGGAGTCAGTTAGGCGATAGAGGGGCGGGATGTTTCTTTGGGGGGAGGG	8050299	8050312	8050362	8050310	-1	MYCFIscaffold_2	MYCFIDRAFT_172684	8050186	8052894	None	9167	1273	33684	No_constitutive_exon_found_in_species
TACGTCGCCCTGCCCAGTGCATTCTCTTAACCCAACGGCCAGAGGGACAGAG	8342282	8342345	8342232	8342284	1	MYCFIscaffold_2	MYCFIDRAFT_172730	8341658	8343124	None	9167	1273	33684	No_constitutive_exon_found_in_species
AGATAGACGAGCGCAGAAGGGGTAAAATTGCAATCAACGGATGCGGGTAGAG	8429735	8429798	8429685	8429737	1	MYCFIscaffold_2	MYCFIDRAFT_172748	8428297	8429798	None	9167	1273	33684	No_constitutive_exon_found_in_species
TTTGGCCGGATTCGGGAATCTTGGTGTTTTGTTCGTAGGGTGGGACAAAGAA	8494336	8494382	8494286	8494338	1	MYCFIscaffold_2	MYCFIDRAFT_172767	8492574	8500054	None	9167	1273	33684	No_constitutive_exon_found_in_species
GATTCGGAATTGCGAGAGAGGTGTCGATCTTTGTGGTGTGGGAGACAAAGAC	8497081	8497135	8497031	8497083	1	MYCFIscaffold_2	MYCFIDRAFT_172767	8492574	8500054	None	9167	1273	33684	No_constitutive_exon_found_in_species
TGAGGATCGGCGCTACTAGAACTTCATTGAATGAACAAGGGACAGTGCAGCC	8603311	8603529	8603579	8603527	-1	MYCFIscaffold_2	MYCFIDRAFT_172785	8603215	8603814	None	9167	1273	33684	No_constitutive_exon_found_in_species
CATCGTCAGGTCAGGTATGTCGTAGGTGAGATATCTGGGGGTGAGGTCAGCA	214201	214333	214383	214331	-1	MYCFIscaffold_3	MYCFIDRAFT_172815	213571	214933	None	9167	1273	33684	No_constitutive_exon_found_in_species
GTTGGCGGGGCTGGCGGGCGTCGTGGTGGCCTCTTGTGCACGGGCGCGAGAG	213633	213913	213963	213911	-1	MYCFIscaffold_3	MYCFIDRAFT_172815	213571	214933	None	9167	1273	33684	No_constitutive_exon_found_in_species
AGAAAGTTCAGACATTATAGGCGTGGAGTAGGTCGCCAAGGGAATCTAAGTG	236763	237163	236713	236765	1	MYCFIscaffold_3	MYCFIDRAFT_207048	234150	237163	None	9167	1273	33684	No_constitutive_exon_found_in_species
GCTTTTGGTGTGGAAATGTTGATCTGTGATCTGTGATTCCTAGAGGGGAGGG	244780	244797	244847	244795	-1	MYCFIscaffold_3	MYCFIDRAFT_172823	244036	244832	None	9167	1273	33684	No_constitutive_exon_found_in_species
AGAAGGTTAGGAGTAGGAAGAAGGAGAAGCTTTTAAGGAGGGAGATTGAGAT	244171	244192	244242	244190	-1	MYCFIscaffold_3	MYCFIDRAFT_172823	244036	244832	None	9167	1273	33684	No_constitutive_exon_found_in_species
CAAATACACTCTTAGCGATAGTGAGGGCAGTGGTGACGCTTAGGGTTAAGAA	245414	245433	245364	245416	1	MYCFIscaffold_3	MYCFIDRAFT_172824	244866	252332	None	9167	1273	33684	No_constitutive_exon_found_in_species
TGCGTTCAGAGAAATGGTGGATACTACGACTGCGTTCCCGGGAATCCGAGTG	261049	261084	260999	261051	1	MYCFIscaffold_3	MYCFIDRAFT_172827	260339	261391	None	9167	1273	33684	No_constitutive_exon_found_in_species
TGCGTAACTGTTCGCCTGAAGCGAAATGTAGACATGTCATTGGGACATAGGA	261107	261201	261057	261109	1	MYCFIscaffold_3	MYCFIDRAFT_172827	260339	261391	None	9167	1273	33684	No_constitutive_exon_found_in_species
CAGACGACGATTACGTGGACATTTTAAGAGTAGAAATGCTGGGTGATCAGGC	313786	313848	313736	313788	1	MYCFIscaffold_3	MYCFIDRAFT_172841	313538	314110	None	9167	1273	33684	No_constitutive_exon_found_in_species
CGTCCGGTGTGCAGATTTCATTCTTGACCCTATCGATGTTGGGTCCAAAGTC	374952	375168	375218	375166	-1	MYCFIscaffold_3	MYCFIDRAFT_172864	374352	376365	None	9167	1273	33684	No_constitutive_exon_found_in_species
ACTATGACCTCTGGTGTTGTTCGGTAGGTCATTCAAACAGGGACATGCAGGC	386176	386230	386280	386228	-1	MYCFIscaffold_3	MYCFIDRAFT_172865	384300	387732	None	9167	1273	33684	No_constitutive_exon_found_in_species
TGGCTTTGACGTTGGATTTTGTGAAGGTGACTAGTGCTTCGGTTGGGTAGTC	397860	397892	397810	397862	1	MYCFIscaffold_3	MYCFIDRAFT_172868	395874	406369	None	9167	1273	33684	No_constitutive_exon_found_in_species
GGAAGGCGCTGGATACTTGTGATGTTCATCCTCACAACGTCGCATGGGAGGA	532997	533037	533087	533035	-1	MYCFIscaffold_3	MYCFIDRAFT_172883	532701	533455	None	9167	1273	33684	No_constitutive_exon_found_in_species
GTGGTGTGGATTATCTAGATTCCTCTTTCCTTCTTCCGCGTGTGGGATAGAG	636106	636215	636265	636213	-1	MYCFIscaffold_3	MYCFIDRAFT_207073	635925	636707	None	9167	1273	33684	No_constitutive_exon_found_in_species
GAGGGGACATGGAGCGTGGGAGGGAGGAGGTAGAGAGATTGGAGGGTGAGGT	679416	679506	679556	679504	-1	MYCFIscaffold_3	MYCFIDRAFT_172911	679326	680772	None	9167	1273	33684	No_constitutive_exon_found_in_species
CGAGATTGCCCTCGTCTGCACGTGGACTGCCTTGATGAGATTGGGAAGAGTG	710801	711379	711429	711377	-1	MYCFIscaffold_3	MYCFIDRAFT_84150	710801	712214	None	9167	1273	33684	No_constitutive_exon_found_in_species
TCTTATCCTATCTCCGGTTTAGCTCCTTCCTATTTGCACGCAAGGGGTAGGC	761779	761825	761875	761823	-1	MYCFIscaffold_3	MYCFIDRAFT_172933	761609	766575	None	9167	1273	33684	No_constitutive_exon_found_in_species
CTCGCGTTTGTGTATCACGTCAGCACCGACTCTATTCCTGCGGGTTAAAGGC	906641	906727	906777	906725	-1	MYCFIscaffold_3	MYCFIDRAFT_172946	906641	907567	None	9167	1273	33684	No_constitutive_exon_found_in_species
AGACGGCGTATGGTCGAGACGTGTAGCAGTGCTTGATGCACATCGGGAAGAA	1085774	1085780	1085830	1085778	-1	MYCFIscaffold_3	MYCFIDRAFT_172960	1083895	1086531	None	9167	1273	33684	No_constitutive_exon_found_in_species
GGTGCATGCATCTTGTCAAAGCAAGCCCAGTGAGCGCAGGGACCAAAAAGTG	1116418	1116459	1116509	1116457	-1	MYCFIscaffold_3	MYCFIDRAFT_207092	1115503	1118230	None	9167	1273	33684	No_constitutive_exon_found_in_species
CGCATAACTGGACCTTGTAACAACTCTCAAACGGCACAACGGGATCGAAGTC	1171733	1171917	1171683	1171735	1	MYCFIscaffold_3	MYCFIDRAFT_172983	1170005	1173000	None	9167	1273	33684	No_constitutive_exon_found_in_species
TTATAAATAAACCAATGACCGTGCGCTGGCTAGCAAGGGTCTGATGGGAGAT	1272194	1272275	1272325	1272273	-1	MYCFIscaffold_3	MYCFIDRAFT_172993	1272105	1272410	None	9167	1273	33684	No_constitutive_exon_found_in_species
GACTGTTCATCTGAGCTTCGAAGAGCACACGCTTACCCGACGGGGCACAGGT	1286057	1286121	1286171	1286119	-1	MYCFIscaffold_3	MYCFIDRAFT_134852	1284866	1286943	None	9167	1273	33684	No_constitutive_exon_found_in_species
TATGGCCTGTCTCGTACAGGCTATAGCAGATCCGCATGCAGGGCGCCGAGTG	1302779	1302966	1303016	1302964	-1	MYCFIscaffold_3	MYCFIDRAFT_173001	1302274	1304521	None	9167	1273	33684	No_constitutive_exon_found_in_species
CTCGGAGGCAATGGAAACCAAAGCGTGTAGCACAAGGAAGGCGGGCAAAGGA	1314095	1314189	1314239	1314187	-1	MYCFIscaffold_3	MYCFIDRAFT_207103	1313710	1315607	None	9167	1273	33684	No_constitutive_exon_found_in_species
CGTCAATCCCCCCAGGCCATGTCTTGAAGTTCAGCTAATGAATTGGGCAGAA	1459657	1459986	1460036	1459984	-1	MYCFIscaffold_3	MYCFIDRAFT_162812	1458786	1460285	None	9167	1273	33684	No_constitutive_exon_found_in_species
CGATTGCCAGCGAATGCAACTTGGGATTGGCTGAATGCAGGGAGGTGAAGGA	1500242	1500344	1500394	1500342	-1	MYCFIscaffold_3	MYCFIDRAFT_195147	1498947	1501133	None	9167	1273	33684	No_constitutive_exon_found_in_species
TGCTCTGGAGGAGGGATGGGCAGTTGTATCGGTGATTCTGGGGACGAAAGAA	1535206	1535264	1535314	1535262	-1	MYCFIscaffold_3	MYCFIDRAFT_173041	1534223	1541476	None	9167	1273	33684	No_constitutive_exon_found_in_species
GCGTTGAGGTTGAGGGTACTTATTAAAGGGTTGGGTGAGGGGAGGAGTAGGA	1534275	1534281	1534331	1534279	-1	MYCFIscaffold_3	MYCFIDRAFT_173041	1534223	1541476	None	9167	1273	33684	No_constitutive_exon_found_in_species
CTTTCTGCCCAGAACGAAGGGTAGGTCGCTTTGAAGGGATACAACGGAAGAT	1548291	1548379	1548241	1548293	1	MYCFIscaffold_3	MYCFIDRAFT_207118	1547771	1548379	None	9167	1273	33684	No_constitutive_exon_found_in_species
GGGCCTCAGGCGTTGGGCTTCCCGTGGAGCACAAGATGTGGGGATTTGAGAA	1607157	1607385	1607435	1607383	-1	MYCFIscaffold_3	MYCFIDRAFT_173055	1606961	1607921	None	9167	1273	33684	No_constitutive_exon_found_in_species
GTCTTTGCCGTGTCTTGTTTTTTTACTATACCACGATGGTGGGTGACGAGAT	1608059	1608197	1608247	1608195	-1	MYCFIscaffold_3	MYCFIDRAFT_173056	1607991	1608542	None	9167	1273	33684	No_constitutive_exon_found_in_species
GCGACGACGTGAGCGCGTGGGGAGGGCAAGGGCAGGGCAGGGCAGGCAAGGC	1611316	1611441	1611266	1611318	1	MYCFIscaffold_3	MYCFIDRAFT_173058	1610905	1611904	None	9167	1273	33684	No_constitutive_exon_found_in_species
GGCCGCAGACGCTTGGGTCGTGTCGCTTTGACCATCCATGGTGAAGGGAGGT	1611749	1611864	1611699	1611751	1	MYCFIscaffold_3	MYCFIDRAFT_173058	1610905	1611904	None	9167	1273	33684	No_constitutive_exon_found_in_species
GGGCTTACAGACCAGTTCTGCAGAAGAGATTGAAGGAGGCGGGCAGGCAGGC	1674163	1674275	1674325	1674273	-1	MYCFIscaffold_3	MYCFIDRAFT_173074	1673963	1675336	None	9167	1273	33684	No_constitutive_exon_found_in_species
AACAAACGACTCGCGAGCCAGGCTGTCGGCACATTTGTTTGCCGGGCAAGCA	1702891	1702935	1702985	1702933	-1	MYCFIscaffold_3	MYCFIDRAFT_207137	1701843	1708011	None	9167	1273	33684	No_constitutive_exon_found_in_species
TTATCTTGCGAAGAGTTCGGTTAAGGAGTTGAAGAGTGCTTATGGGTGAGTG	1701843	1702039	1702089	1702037	-1	MYCFIscaffold_3	MYCFIDRAFT_207137	1701843	1708011	None	9167	1273	33684	No_constitutive_exon_found_in_species
ATTGGCCCTCGCGATTCGGGTAATGAAACCCAATGGGGATTGCGGGTGAGCG	1725030	1725074	1724980	1725032	1	MYCFIscaffold_3	MYCFIDRAFT_207141	1723781	1725074	None	9167	1273	33684	No_constitutive_exon_found_in_species
GCCGACCGCCTCCTCTGCGCCGTTTTGTTTTTGTTTTTGTTTGGGTGAAGTT	1796133	1799060	1799110	1799058	-1	MYCFIscaffold_3	MYCFIDRAFT_207149	1795738	1801878	None	9167	1273	33684	No_constitutive_exon_found_in_species
TGCAGTGGTTGAAGAGATGAGACGTAGGGTTGGGGAGATTGGGATGTGAGGA	1796039	1796061	1796111	1796059	-1	MYCFIscaffold_3	MYCFIDRAFT_207149	1795738	1801878	None	9167	1273	33684	No_constitutive_exon_found_in_species
ATCCCGACAACAAATCACTCCAAGAACACTGAAGATAACAGGGACATCAGGA	1969787	1971456	1971506	1971454	-1	MYCFIscaffold_3	MYCFIDRAFT_115753	1969787	1971758	None	9167	1273	33684	No_constitutive_exon_found_in_species
GTGGTCGACAGGTAAAAGTGACAGATGAACGGCAGGGGTAGCACTGAAAGCA	2002622	2002791	2002841	2002789	-1	MYCFIscaffold_3	MYCFIDRAFT_173164	2002252	2003036	None	9167	1273	33684	No_constitutive_exon_found_in_species
CTTTTCCAACTTCTTTCGTCTATATTTCTGTCTATACGCAGGGTGGGTAGCT	2028930	2028957	2028880	2028932	1	MYCFIscaffold_3	MYCFIDRAFT_207180	2028160	2029157	None	9167	1273	33684	No_constitutive_exon_found_in_species
TGGTCCAAAAGGGAGTGGCATGAGACATGGAGGCAGTGGGAGAAGAGGAGAC	2091727	2092725	2091677	2091729	1	MYCFIscaffold_3	MYCFIDRAFT_96657	2091381	2092725	None	9167	1273	33684	No_constitutive_exon_found_in_species
CTTTGCAACGCAACACATGATGAGTTGCGGGGCATTGATGGCGGGGCCAGGG	2121378	2121395	2121445	2121393	-1	MYCFIscaffold_3	MYCFIDRAFT_173197	2121134	2124238	None	9167	1273	33684	No_constitutive_exon_found_in_species
GTGACCTTCAAAGTTATAGACAAAAGCTTGCGCTGAGAGACTGGGAATAGCA	2207095	2208648	2208698	2208646	-1	MYCFIscaffold_3	MYCFIDRAFT_202919	2207095	2209027	None	9167	1273	33684	No_constitutive_exon_found_in_species
TGTCTTGATCTCCGTGATGCATTCGTCCCGAGGATTGATGGAGGGCTGAGCA	2213715	2213793	2213665	2213717	1	MYCFIscaffold_3	MYCFIDRAFT_173219	2213495	2217420	None	9167	1273	33684	No_constitutive_exon_found_in_species
CTGCATGGGCTAGTTCTAGTCTAAAGCATGTCAGCTGCAGGGGCATACAGGC	2213983	2214024	2213933	2213985	1	MYCFIscaffold_3	MYCFIDRAFT_173219	2213495	2217420	None	9167	1273	33684	No_constitutive_exon_found_in_species
GTTCGGTGGCAGCTACGAGGCTAGTAGAAGGCACGGATGGGCAGAGGCAGAA	2278583	2278602	2278652	2278600	-1	MYCFIscaffold_3	MYCFIDRAFT_173235	2272723	2278882	None	9167	1273	33684	No_constitutive_exon_found_in_species
GAGGATGCTATATCGCCCGAAGTGTCCGCCTCTTCTTCGGCAGGGACAAGCG	2274761	2274809	2274859	2274807	-1	MYCFIscaffold_3	MYCFIDRAFT_173235	2272723	2278882	None	9167	1273	33684	No_constitutive_exon_found_in_species
ATTATGCCATTTCCAAGTGATGAAAGAAGTATAGCCGCAGTGGGGTTGAGCT	2273982	2274076	2274126	2274074	-1	MYCFIscaffold_3	MYCFIDRAFT_173235	2272723	2278882	None	9167	1273	33684	No_constitutive_exon_found_in_species
ACCACCTGCCTACTCCGGTTTAACGCGATGCGTTGCGACTGGCGGGCTAGTC	2387826	2387929	2387979	2387927	-1	MYCFIscaffold_3	MYCFIDRAFT_173260	2387657	2388547	None	9167	1273	33684	No_constitutive_exon_found_in_species
ACCCATACTGCGAATTCTACACCTAGTAGCTCGGTTCTTGGGGGGATGAGAT	2400161	2400517	2400111	2400163	1	MYCFIscaffold_3	MYCFIDRAFT_207212	2397700	2400621	None	9167	1273	33684	No_constitutive_exon_found_in_species
ATTCGAATGAGGTCGACATGACGGCATGTGAAACTGAAGATGACGGGCAGGG	2491015	2491023	2491073	2491021	-1	MYCFIscaffold_3	MYCFIDRAFT_173271	2490732	2491144	None	9167	1273	33684	No_constitutive_exon_found_in_species
TGGTAAATTGTTGAAGCGACTCGATGCATTCACAGCTGACGCGCGGGCAGAT	2506769	2506857	2506907	2506855	-1	MYCFIscaffold_3	MYCFIDRAFT_134978	2506555	2507560	None	9167	1273	33684	No_constitutive_exon_found_in_species
TAATGCTATATAGCAAATAAAGGAATAGTTTGCTTAACAAATGCGGGAAGAA	2525466	2525481	2525416	2525468	1	MYCFIscaffold_3	MYCFIDRAFT_173281	2520862	2525481	None	9167	1273	33684	No_constitutive_exon_found_in_species
GTGCCATACATTGACGCGCAAAGCATGAAAGCTCCTAACGAAGGGATTAGAT	2616512	2616543	2616462	2616514	1	MYCFIscaffold_3	MYCFIDRAFT_214674	2615727	2617662	None	9167	1273	33684	No_constitutive_exon_found_in_species
GGTGAGTCAACTTGGAGTTGTCAGTGAATCCTACTGAGATTGGGTGACAGGC	2716424	2717997	2716374	2716426	1	MYCFIscaffold_3	MYCFIDRAFT_133650	2715874	2717997	None	9167	1273	33684	No_constitutive_exon_found_in_species
ACTGCGGTTCTTCGCAGTGGTGCAACTGCCCTTTCACACCGGATGGGCAGGT	2718601	2718631	2718681	2718629	-1	MYCFIscaffold_3	MYCFIDRAFT_173309	2718601	2718861	None	9167	1273	33684	No_constitutive_exon_found_in_species
GAAGAGATTGCACACTCCGTGCCCGATCTCTGACACTAAATTACGGGGAGCA	2802881	2802980	2803030	2802978	-1	MYCFIscaffold_3	MYCFIDRAFT_207237	2802065	2803390	None	9167	1273	33684	No_constitutive_exon_found_in_species
GGGTGCTAGGATAGCCTAGCCTGCCATCTCACTCAATCGGGGTGTGAAAGCT	2802065	2802513	2802563	2802511	-1	MYCFIscaffold_3	MYCFIDRAFT_207237	2802065	2803390	None	9167	1273	33684	No_constitutive_exon_found_in_species
GTTCCTGGTTCTCGGCGGCGGCAGAAGTCGTTGCGGGCGCAGACGGGCAGCG	2833934	2834009	2833884	2833936	1	MYCFIscaffold_3	MYCFIDRAFT_173332	2832821	2834970	None	9167	1273	33684	No_constitutive_exon_found_in_species
AGAAGGGGAAGGGGTGGGTCTTTCACAAGTGGTTTTGCAGGACGGGACAGAA	2834129	2834271	2834079	2834131	1	MYCFIscaffold_3	MYCFIDRAFT_173332	2832821	2834970	None	9167	1273	33684	No_constitutive_exon_found_in_species
ATACGCCGGTCAGCCTTGCTGCAGGCCGCAAACGCTCCGGGGACCATGAGCG	2929028	2929464	2929514	2929462	-1	MYCFIscaffold_3	MYCFIDRAFT_114131	2927184	2930874	None	9167	1273	33684	No_constitutive_exon_found_in_species
CAAGCAAGCATATGCTCTCAGCTTGTGAACCACGCTGTTTGCGGGTGAAGTC	2943137	2943153	2943087	2943139	1	MYCFIscaffold_3	MYCFIDRAFT_173359	2941955	2943153	None	9167	1273	33684	No_constitutive_exon_found_in_species
GTGGCGGGGGAAGAGGCGTGAGGTGTATGCTGATGGGCGGCGGGTGGTAGGA	3054203	3054288	3054338	3054286	-1	MYCFIscaffold_3	MYCFIDRAFT_187402	3050986	3054795	None	9167	1273	33684	No_constitutive_exon_found_in_species
CCAACGCGTGCCAAACGTGTGCTCCCTGTCCTATCACGGGCGCGGGCGAGAG	3098881	3098911	3098961	3098909	-1	MYCFIscaffold_3	MYCFIDRAFT_207259	3090688	3099105	None	9167	1273	33684	No_constitutive_exon_found_in_species
TATGAGGTTGGAAGGCGGCGTTGCATTGCCGGCGAGCCCTGCTAGGGCAGGG	3198523	3199257	3198473	3198525	1	MYCFIscaffold_3	MYCFIDRAFT_207262	3194648	3199257	None	9167	1273	33684	No_constitutive_exon_found_in_species
TGGTCCCCCGGATTGGCTTACGGACCCTATAGCATAAACCGGGGAGCAAGAT	3255884	3256096	3256146	3256094	-1	MYCFIscaffold_3	MYCFIDRAFT_173406	3255884	3256529	None	9167	1273	33684	No_constitutive_exon_found_in_species
TGCATTGGTCATTTACGGAGCATTGCATTGCATTGCATTGTGATGGGCAGTT	3282482	3282542	3282432	3282484	1	MYCFIscaffold_3	MYCFIDRAFT_173413	3281408	3282691	None	9167	1273	33684	No_constitutive_exon_found_in_species
GGGACTATGTGCCTGAGCAAAATCCCGCGGGAATTGAGGTGCCTGGGAAGAG	3283856	3284353	3284403	3284351	-1	MYCFIscaffold_3	MYCFIDRAFT_163223	3283856	3284805	None	9167	1273	33684	No_constitutive_exon_found_in_species
AATGCTTCTGCCCAATAATAAGGAGTCCTCTCACTGACGGGCGGAAATAGAT	3354536	3355319	3354486	3354538	1	MYCFIscaffold_3	MYCFIDRAFT_133929	3354380	3355319	None	9167	1273	33684	No_constitutive_exon_found_in_species
TCTCTGATTTTGGTGTCTCCTACCTAGGTCGTCCGGTTGGCGAGGGCGAGCA	3418659	3419915	3419965	3419913	-1	MYCFIscaffold_3	MYCFIDRAFT_152681	3418659	3422432	None	9167	1273	33684	No_constitutive_exon_found_in_species
CAGGAAAGATGGGCCATAAGTGACCGATGAAACGTGAAAAGGGAGATGAGAG	3429373	3429420	3429323	3429375	1	MYCFIscaffold_3	MYCFIDRAFT_207287	3426336	3429420	None	9167	1273	33684	No_constitutive_exon_found_in_species
TCTGCCATCTCCAATGACGCATGTGTTGGTGCATGAGGGATGGAAGGAAGAA	3516860	3516969	3516810	3516862	1	MYCFIscaffold_3	MYCFIDRAFT_173460	3516475	3521745	None	9167	1273	33684	No_constitutive_exon_found_in_species
GTCTCTTGCACTACTGGCTAGCTTGAATCTGGGCTGCTTGGATGGGAAAGAG	3521359	3521411	3521309	3521361	1	MYCFIscaffold_3	MYCFIDRAFT_173460	3516475	3521745	None	9167	1273	33684	No_constitutive_exon_found_in_species
CGAGCGGTGAATCTTGAATATTCAGTATTCAACATCCATGATGGTGGGAGGC	3554511	3554678	3554461	3554513	1	MYCFIscaffold_3	MYCFIDRAFT_133658	3546170	3554887	None	9167	1273	33684	No_constitutive_exon_found_in_species
GACAGAAAACATGGCTCCCATGCGCAAATGGCGCGCTGATGGGCAAGTAGAG	3750532	3755165	3755215	3755163	-1	MYCFIscaffold_3	MYCFIDRAFT_214770	3750532	3755363	None	9167	1273	33684	No_constitutive_exon_found_in_species
AAGAACACCGCTCGTGACCGCAGTCCTCCTTACCATTCGTTCCGGGAAAGAC	3771328	3771386	3771436	3771384	-1	MYCFIscaffold_3	MYCFIDRAFT_173503	3771328	3771684	None	9167	1273	33684	No_constitutive_exon_found_in_species
GCCAAAGCGAATAAGACGTTACTGGCCCAGCCTCGCACAGAGCCCGGGAGAC	3807880	3808008	3807830	3807882	1	MYCFIscaffold_3	MYCFIDRAFT_124699	3807459	3808008	None	9167	1273	33684	No_constitutive_exon_found_in_species
TTTTCGATAGGGCTTGGCACAGGTGCAGCGCGTCGCCGACGATCTGGGAGGG	3823535	3823734	3823485	3823537	1	MYCFIscaffold_3	MYCFIDRAFT_173515	3823040	3823857	None	9167	1273	33684	No_constitutive_exon_found_in_species
GCTTGAGAATAGCGTTCTGACATCTTCGAGCGTGGAGAGCGATGAGGGAGAT	3823994	3824263	3824313	3824261	-1	MYCFIscaffold_3	MYCFIDRAFT_133498	3823994	3826697	None	9167	1273	33684	No_constitutive_exon_found_in_species
GTACGGGTACGGGTACGGGGACGAGAGCGGGGACGGGAGCGGGACGAGAGCG	3928163	3928221	3928113	3928165	1	MYCFIscaffold_3	MYCFIDRAFT_173546	3927911	3928676	None	9167	1273	33684	No_constitutive_exon_found_in_species
GAGTTGAATCACCGCGGTTTCCACACTAGGAAGTGACTCACGGGCAGTAGCG	3937040	3937071	3937121	3937069	-1	MYCFIscaffold_3	MYCFIDRAFT_173549	3936928	3938546	None	9167	1273	33684	No_constitutive_exon_found_in_species
AAGAAAGGACGCCGGAGGAGACCGCCGTGTGCATGATGCTGCCATGGGAGCT	4064208	4064260	4064158	4064210	1	MYCFIscaffold_3	MYCFIDRAFT_173579	4063048	4064474	None	9167	1273	33684	No_constitutive_exon_found_in_species
GCACGGCACTAGGGCATAACGAGGTAAATCGTGTGCAATGGAGGGGCGAGTT	4064505	4064671	4064721	4064669	-1	MYCFIscaffold_3	MYCFIDRAFT_173580	4064505	4065404	None	9167	1273	33684	No_constitutive_exon_found_in_species
TCACAAGCTTGATGGCGTAGGCTTGTGAACGCAGAGTGTGGGTGAATGAGAC	4092589	4092635	4092539	4092591	1	MYCFIscaffold_3	MYCFIDRAFT_173588	4092320	4092702	None	9167	1273	33684	No_constitutive_exon_found_in_species
CTCCAGCGGATCTCTCAGCCCGTCCACTAGCATCAAGCCAGGGCTGAAAGAC	4159654	4159787	4159837	4159785	-1	MYCFIscaffold_3	MYCFIDRAFT_173599	4159390	4159861	None	9167	1273	33684	No_constitutive_exon_found_in_species
AGTGGCTCTCCTCCCACCAGTCCGGTGGTCGAGGCGGTGGAGGGAGGAAGGA	4213391	4213411	4213341	4213393	1	MYCFIscaffold_3	MYCFIDRAFT_207355	4212650	4214116	None	9167	1273	33684	No_constitutive_exon_found_in_species
TTTCGGCTCCGCTCTTTCCTTGGAGTATCGGCAACTGAAGGGCATAGTAGCA	4286373	4286390	4286440	4286388	-1	MYCFIscaffold_3	MYCFIDRAFT_173622	4281660	4292394	None	9167	1273	33684	No_constitutive_exon_found_in_species
CTGCTGCCACTACTACTGTCCCGACCGAACTTGGCGGTAAACAGGGCCAGCA	4491802	4491865	4491915	4491863	-1	MYCFIscaffold_3	MYCFIDRAFT_173643	4488720	4493173	None	9167	1273	33684	No_constitutive_exon_found_in_species
GGGGGGGCAATAAAGGCGCGGCCATGCAATAATGGATGGGAATGACACAGAT	4488838	4488915	4488965	4488913	-1	MYCFIscaffold_3	MYCFIDRAFT_173643	4488720	4493173	None	9167	1273	33684	No_constitutive_exon_found_in_species
TCAGTTGAAGTTGAATTGAATGCTCTTCGAGATTGGTTTCAAGACGGGAGAG	4608670	4608757	4608620	4608672	1	MYCFIscaffold_3	MYCFIDRAFT_173667	4608269	4608825	None	9167	1273	33684	No_constitutive_exon_found_in_species
TGCGGAGAATAATTATGGTTCGGTCGCGTTTGGTGGACCTGAGGGTTGAGTT	4675535	4675599	4675485	4675537	1	MYCFIscaffold_3	MYCFIDRAFT_173677	4674065	4676192	None	9167	1273	33684	No_constitutive_exon_found_in_species
AAGTCATGAAGTCGATGACTGGGTTTGATAAAAGAATGCGTGGGATTGAGTA	4676126	4676192	4676076	4676128	1	MYCFIscaffold_3	MYCFIDRAFT_173677	4674065	4676192	None	9167	1273	33684	No_constitutive_exon_found_in_species
CGGTGACTCGGTGACTCGGTGACCTCTTCCTTGGGAGGGAAAACGCACAGTA	4701710	4701757	4701660	4701712	1	MYCFIscaffold_3	MYCFIDRAFT_173684	4699755	4702183	None	9167	1273	33684	No_constitutive_exon_found_in_species
GCTTGGAAAGTTGACAAGCTAGCGCTGTGTTGCAACATGGGTCGACAAAGTT	4705767	4705855	4705717	4705769	1	MYCFIscaffold_3	MYCFIDRAFT_173685	4705429	4705855	None	9167	1273	33684	No_constitutive_exon_found_in_species
CATCCAGCGAGTCGCTGTGTGCAATAACATTCCGCTCGCGCATGGGAAAGAT	4867500	4867576	4867450	4867502	1	MYCFIscaffold_3	MYCFIDRAFT_173722	4867150	4867576	None	9167	1273	33684	No_constitutive_exon_found_in_species
TGGTGGGGCGGCCGAAGATCATGCGTGCGCTACGAGGCAAGAACGGGCAGTG	4895891	4895950	4895841	4895893	1	MYCFIscaffold_3	MYCFIDRAFT_207396	4895208	4897069	None	9167	1273	33684	No_constitutive_exon_found_in_species
CACAGGACGTTGCAAATTCCGAAGTGATCAGTTGCTGACAGGGGATTCAGGG	4921703	4921820	4921653	4921705	1	MYCFIscaffold_3	MYCFIDRAFT_59920	4921005	4922171	None	9167	1273	33684	No_constitutive_exon_found_in_species
TGCTGTTTTTTTGATGATGATCTATGGGTTCGAGCCCGGGTGGTGGCAAGAG	5014986	5015103	5015153	5015101	-1	MYCFIscaffold_3	MYCFIDRAFT_207412	5014252	5015612	None	9167	1273	33684	No_constitutive_exon_found_in_species
GGAAGGAGATGTGCAGTAGACATAGGCATAGGTGACGGGTGGTTGCGGAGTG	5038388	5038440	5038490	5038438	-1	MYCFIscaffold_3	MYCFIDRAFT_173767	5037465	5043882	None	9167	1273	33684	No_constitutive_exon_found_in_species
AGAAAGGCTTGGTGGTGTGAGAGGAAGTGGTGAGGAAAGGGGATAATGAGAC	5037465	5037491	5037541	5037489	-1	MYCFIscaffold_3	MYCFIDRAFT_173767	5037465	5043882	None	9167	1273	33684	No_constitutive_exon_found_in_species
TCACCAGGTAAGTCAGTGCATGCGGAAGAGAAGATGTGTCTGGGAGAAAGTT	5066524	5066654	5066474	5066526	1	MYCFIscaffold_3	MYCFIDRAFT_173776	5066046	5068513	None	9167	1273	33684	No_constitutive_exon_found_in_species
AGCTGCACAGACTTGTGTGGAGAGATGAAGTTTAGGATAATGGGGAGAAGAG	5123059	5123104	5123154	5123102	-1	MYCFIscaffold_3	MYCFIDRAFT_207425	5121842	5126956	None	9167	1273	33684	No_constitutive_exon_found_in_species
GGACGGGCAAACACACCGGCAGACGGTATGGGTTCTTTGCCGGGATAGAGGA	5159412	5159693	5159743	5159691	-1	MYCFIscaffold_3	MYCFIDRAFT_173805	5157078	5159847	None	9167	1273	33684	No_constitutive_exon_found_in_species
CTAGTGAGAAGCCAAAGGTGGCACAATTGTCCAAGTTGGTTGGGGCATAGGT	5158721	5158829	5158879	5158827	-1	MYCFIscaffold_3	MYCFIDRAFT_173805	5157078	5159847	None	9167	1273	33684	No_constitutive_exon_found_in_species
CGATGCCGCGGCTAGGTATCGTGTGAGCCCTGATAATGAGGGACCTAGAGCT	5162656	5162953	5163003	5162951	-1	MYCFIscaffold_3	MYCFIDRAFT_173806	5160910	5163476	None	9167	1273	33684	No_constitutive_exon_found_in_species
AATGACAGGCGCCATTCTTGTGGTGAGAGCGATCTAAGGGGCAGCTGAAGAC	5239698	5239776	5239648	5239700	1	MYCFIscaffold_3	MYCFIDRAFT_173823	5237691	5240034	None	9167	1273	33684	No_constitutive_exon_found_in_species
GTTCTAGGTAAGCCGGTTGTCCGCGGCTTCGGCATGCTTCGGGCAAAGAGTG	5245458	5245490	5245408	5245460	1	MYCFIscaffold_3	MYCFIDRAFT_173824	5245087	5246101	None	9167	1273	33684	No_constitutive_exon_found_in_species
GTTGCTGAGATGTCGCCTCATTCGGTGGCCGGCTTTTTGAGGGTTTGAAGCG	5254959	5254977	5255027	5254975	-1	MYCFIscaffold_3	MYCFIDRAFT_173829	5254305	5278401	None	9167	1273	33684	No_constitutive_exon_found_in_species
GGAGGGGTGGAAAAGTAGGTAACTTAGGGGAAGAGAAAGAAAGCGGGAAGCA	5355758	5355879	5355929	5355877	-1	MYCFIscaffold_3	MYCFIDRAFT_173849	5354613	5361480	None	9167	1273	33684	No_constitutive_exon_found_in_species
GTCCACGCTGCATGTGGCACGAAGACTAAATCTCCGGCATTGCAGGGCAGGG	5355115	5355236	5355286	5355234	-1	MYCFIscaffold_3	MYCFIDRAFT_173849	5354613	5361480	None	9167	1273	33684	No_constitutive_exon_found_in_species
TGAATGATTTGGAGTGAACGGGGTGCATTTCACAATGGGAACAAAGCTAGCA	5395226	5395297	5395176	5395228	1	MYCFIscaffold_3	MYCFIDRAFT_173860	5394835	5395297	None	9167	1273	33684	No_constitutive_exon_found_in_species
GCTCGAGAACGGTTGGAAGGTGGATGCTAAGGGAAACGGGATTGAAAAAGAA	5477190	5477226	5477276	5477224	-1	MYCFIscaffold_3	MYCFIDRAFT_207461	5474995	5481591	None	9167	1273	33684	No_constitutive_exon_found_in_species
AATTCTATAGTTTGTGGAAGCGCTAGGTATGAGTTCCATCGGGGATGAAGTC	5506351	5506403	5506301	5506353	1	MYCFIscaffold_3	MYCFIDRAFT_173892	5505207	5507413	None	9167	1273	33684	No_constitutive_exon_found_in_species
AGAGTAGAGTACGGAATTAACTTACCCCTTCCGCCCCGGGGTGGTCGGAGCA	5517331	5517360	5517410	5517358	-1	MYCFIscaffold_3	MYCFIDRAFT_173896	5515566	5524787	None	9167	1273	33684	No_constitutive_exon_found_in_species
GGAGTACGATTCATCTCGCATGTTCTCTCTACCTTGGGCCACGGCTGAAGAC	5516624	5516636	5516686	5516634	-1	MYCFIscaffold_3	MYCFIDRAFT_173896	5515566	5524787	None	9167	1273	33684	No_constitutive_exon_found_in_species
CACCAAAATTCAGTGGCAGGCGTAGGTTACACAGAGCACTGAATTGGGAGTG	5595392	5595496	5595342	5595394	1	MYCFIscaffold_3	MYCFIDRAFT_207468	5587406	5598188	None	9167	1273	33684	No_constitutive_exon_found_in_species
GTTCCTTATGCGATGGATGTGCAGTTGTATTAATTGAGGATTGGAGGGAGGG	5608209	5608241	5608291	5608239	-1	MYCFIscaffold_3	MYCFIDRAFT_173918	5608086	5609254	None	9167	1273	33684	No_constitutive_exon_found_in_species
CGGAATGGGAGCAGGTCGACGATGGCGGCGGCAAGACTCGGACGGGACAGCA	5625503	5626707	5625453	5625505	1	MYCFIscaffold_3	MYCFIDRAFT_133997	5625182	5626967	None	9167	1273	33684	No_constitutive_exon_found_in_species
CGTCGACGATGCTTTTATATCTTTGCATCAATCACCGGGCACGACCGGAGCC	5693671	5693737	5693621	5693673	1	MYCFIscaffold_3	MYCFIDRAFT_207480	5692291	5693737	None	9167	1273	33684	No_constitutive_exon_found_in_species
CAATGGCCCGTCGTCCTCAACGTAGGGCTAAGTGCAATGCCTGGGAACAGAT	5721797	5721869	5721919	5721867	-1	MYCFIscaffold_3	MYCFIDRAFT_173943	5720211	5722110	None	9167	1273	33684	No_constitutive_exon_found_in_species
AATGTGATGGATGAGGTAAGAAGTGATCGACTCACGGGTGAGATGTGAAGTG	5761882	5761919	5761969	5761917	-1	MYCFIscaffold_3	MYCFIDRAFT_173958	5757468	5762167	None	9167	1273	33684	No_constitutive_exon_found_in_species
CGGCTTGGTGGCCCAGTCACATATCCCGGTTGCTCGTCTTGCGCTGGGAGCT	5767803	5767809	5767753	5767805	1	MYCFIscaffold_3	MYCFIDRAFT_173961	5767304	5768204	None	9167	1273	33684	No_constitutive_exon_found_in_species
TCTTGTTGCCATGATAAGAGTGGAGGTATAGAACGCCAGGGAGATGCGAGAT	5768027	5768204	5767977	5768029	1	MYCFIscaffold_3	MYCFIDRAFT_173961	5767304	5768204	None	9167	1273	33684	No_constitutive_exon_found_in_species
GGCAACGGCAGCAGCGCGCAGATCTGGTGCGGGCATGAGTGAAGCGGGAGTA	5770358	5770473	5770523	5770471	-1	MYCFIscaffold_3	MYCFIDRAFT_173963	5770358	5772065	None	9167	1273	33684	No_constitutive_exon_found_in_species
CAGCGTGCATTATTGCATCCAATGCATGTCGGCGGCGCGTCTCGGGAAAGGC	5938719	5938858	5938669	5938721	1	MYCFIscaffold_3	MYCFIDRAFT_174000	5938231	5939315	None	9167	1273	33684	No_constitutive_exon_found_in_species
ATCGGGCGGAAGACTGAAGCCAAGAGCATACATATTGACAATGGGATAAGGT	6099683	6099758	6099808	6099756	-1	MYCFIscaffold_3	MYCFIDRAFT_72681	6099247	6100035	None	9167	1273	33684	No_constitutive_exon_found_in_species
TGATCCTTGGTATCCGAAGCGGTAGCGTGAGATGGGATGGGAGGTGTCAGAG	6319745	6319774	6319695	6319747	1	MYCFIscaffold_3	MYCFIDRAFT_174056	6317768	6319842	None	9167	1273	33684	No_constitutive_exon_found_in_species
TTTGAGAGAGTTGTCGCGTGGATGCGGAAGGCTTGATGGGACAAAGAGAGTG	6332399	6332424	6332349	6332401	1	MYCFIscaffold_3	MYCFIDRAFT_174062	6331499	6335639	None	9167	1273	33684	No_constitutive_exon_found_in_species
TTTGGATGGGGGTTCTTGGGATTGAGATTCTAGCCATGATGCTGGGATAGAG	6340955	6341002	6341052	6341000	-1	MYCFIscaffold_3	MYCFIDRAFT_174065	6340885	6341549	None	9167	1273	33684	No_constitutive_exon_found_in_species
CGGGCGGGTAGCTGGGGCTCGGTTTAGTCTCGAGGACATGGGAGACACAGGA	6351904	6352018	6351854	6351906	1	MYCFIscaffold_3	MYCFIDRAFT_174066	6346459	6352200	None	9167	1273	33684	No_constitutive_exon_found_in_species
GTGGTTGAATCATCCTGAAATATTCGGCCGGTGAGGAATGCGGATGGGAGGG	6365218	6365236	6365168	6365220	1	MYCFIscaffold_3	MYCFIDRAFT_207518	6364931	6368187	None	9167	1273	33684	No_constitutive_exon_found_in_species
TGAAGCCGAGGCGGCGAACGGGTGGGAATTCTTGAAATCAGGGAGCAAAGGC	139425	139740	139790	139738	-1	MYCFIscaffold_4	MYCFIDRAFT_174105	137805	151817	None	9167	1273	33684	No_constitutive_exon_found_in_species
AAAGAAGAGCATAGTGATGATGAAAGTGTATCTGTCGATGTGGGAATCAGCT	198487	198634	198684	198632	-1	MYCFIscaffold_4	MYCFIDRAFT_174114	198222	198984	None	9167	1273	33684	No_constitutive_exon_found_in_species
ATCCCAATCAAGACTGCCGCAGAAAGCTTCCCAGAGGGTAGGTAGTACAGAA	201678	203004	203054	203002	-1	MYCFIscaffold_4	MYCFIDRAFT_153330	201678	203639	None	9167	1273	33684	No_constitutive_exon_found_in_species
TTGGTGGAATCGGTGGTGTCCGCTGTATCCGGGGTGTTGGCCGGGGGGAGAG	207193	207200	207250	207198	-1	MYCFIscaffold_4	MYCFIDRAFT_174118	207004	208423	None	9167	1273	33684	No_constitutive_exon_found_in_species
TGTTGGCCGGGGGGAGAGGGGTCGTGTTAGATTAATAGAGGGAAATGTAGGG	207074	207166	207216	207164	-1	MYCFIscaffold_4	MYCFIDRAFT_174118	207004	208423	None	9167	1273	33684	No_constitutive_exon_found_in_species
CTCCGGAGCATCCTTCTCAATATCTCGTAAAACGATCGAGTTGAGGGTAGCA	208956	208980	208906	208958	1	MYCFIscaffold_4	MYCFIDRAFT_174119	208733	209548	None	9167	1273	33684	No_constitutive_exon_found_in_species
AGCATTGTTCGCGCGCCAGGTGCCGAGGTGTGGACATTGTGGGACGGAAGGG	266329	266363	266413	266361	-1	MYCFIscaffold_4	MYCFIDRAFT_174127	265873	267786	None	9167	1273	33684	No_constitutive_exon_found_in_species
ATTGCGGAGTGGGGGGTGTTTGTGGTGTTTGATTGTGTGGGGAGGTGTAGTG	266204	266239	266289	266237	-1	MYCFIscaffold_4	MYCFIDRAFT_174127	265873	267786	None	9167	1273	33684	No_constitutive_exon_found_in_species
AATCCTCGCTCGAGCAAATCCAGTTCAGACTCCGATCTAATGGGGATCAGAC	273524	273673	273723	273671	-1	MYCFIscaffold_4	MYCFIDRAFT_174129	273223	274032	None	9167	1273	33684	No_constitutive_exon_found_in_species
AGCTGATTCCTTCGGGAGCGTGTGTTCGAATCACACAGGTGTCGGGAAAGCT	273223	273251	273301	273249	-1	MYCFIscaffold_4	MYCFIDRAFT_174129	273223	274032	None	9167	1273	33684	No_constitutive_exon_found_in_species
AAGACTAGGCGTACATGGCAGCTTGCAGTGCTGCGCCTGGGTGGGTGAAGGG	393150	393358	393100	393152	1	MYCFIscaffold_4	MYCFIDRAFT_174149	393114	394775	None	9167	1273	33684	No_constitutive_exon_found_in_species
ACGTCTCGCTCTGCGGGCTTTGTGTAGGTCTTGCTGACTCGGGGTGCTAGGG	490246	490348	490398	490346	-1	MYCFIscaffold_4	MYCFIDRAFT_36404	490246	491645	None	9167	1273	33684	No_constitutive_exon_found_in_species
CTCAGCAGACACTTCCGCATTGTCATATTGATATAGGGACTTTGAGAAAGAA	521888	522046	522096	522044	-1	MYCFIscaffold_4	MYCFIDRAFT_174176	521100	522536	None	9167	1273	33684	No_constitutive_exon_found_in_species
GCAAGAGGCAAATCTTATAAGTGGAAGATTGGCAGATGTTGGGTGGTCAGTG	755126	755202	755252	755200	-1	MYCFIscaffold_4	MYCFIDRAFT_174227	754093	755332	None	9167	1273	33684	No_constitutive_exon_found_in_species
TCTGGAACATCTAAAAGACATTTGCTAACCATGGTCTATCATGGGTATAGGT	1087146	1087286	1087336	1087284	-1	MYCFIscaffold_4	MYCFIDRAFT_174275	1085625	1098672	None	9167	1273	33684	No_constitutive_exon_found_in_species
GCCAAGGACTCGTGCCCAACTGGTCCCATGTGATCCACCGGGACATTAAGCC	1086630	1086716	1086766	1086714	-1	MYCFIscaffold_4	MYCFIDRAFT_174275	1085625	1098672	None	9167	1273	33684	No_constitutive_exon_found_in_species
AGTCAGCGAGAACTCCAATAGGTCCCAGAAGAAGAAAGCGAGGGCTGAAGAG	1117416	1117609	1117659	1117607	-1	MYCFIscaffold_4	MYCFIDRAFT_174277	1116887	1122218	None	9167	1273	33684	No_constitutive_exon_found_in_species
GTAAGGCTCATTGAGTAGATTGGTAGATGGTGTATTGACCCTGGGAGCAGAA	1257085	1257349	1257035	1257087	1	MYCFIscaffold_4	MYCFIDRAFT_87652	1256579	1257349	None	9167	1273	33684	No_constitutive_exon_found_in_species
CTGTTGATCTATCATCTGGTGAGACGTGGCCTTGATTGGCGGGCGCTGAGGG	1273229	1273448	1273179	1273231	1	MYCFIscaffold_4	MYCFIDRAFT_174302	1272808	1274151	None	9167	1273	33684	No_constitutive_exon_found_in_species
TGCACTTCCACTACCTTGTGGGACCACAAAATGACAGGAACAATGGGTAGGA	1273565	1273614	1273515	1273567	1	MYCFIscaffold_4	MYCFIDRAFT_174302	1272808	1274151	None	9167	1273	33684	No_constitutive_exon_found_in_species
TGCAAAATTGCATGCAGTGGGCGGCCTTTGGGCAGCATTGGGGAATCCAGGG	1273648	1273702	1273598	1273650	1	MYCFIscaffold_4	MYCFIDRAFT_174302	1272808	1274151	None	9167	1273	33684	No_constitutive_exon_found_in_species
TCGCCACCGAATCAAAGCGAAGGTGGTAAAAATAGGGGTGTAGAACAAAGCG	1315228	1315260	1315310	1315258	-1	MYCFIscaffold_4	MYCFIDRAFT_207605	1314297	1316014	None	9167	1273	33684	No_constitutive_exon_found_in_species
GATATGGGAGGTCCGTATTTACTACTTAAAGGCGGCAATGGGAGGCAAAGGG	1320661	1320803	1320611	1320663	1	MYCFIscaffold_4	MYCFIDRAFT_174317	1320042	1321518	None	9167	1273	33684	No_constitutive_exon_found_in_species
ACGTATTCACAAAAGCAAACACATGTTGTGCAATGCTTTCGAGGGACCAGTT	1337538	1337566	1337616	1337564	-1	MYCFIscaffold_4	MYCFIDRAFT_174320	1335353	1338895	None	9167	1273	33684	No_constitutive_exon_found_in_species
TTATATTGACCAGTAGATGTTCAGAGTGCGCAGTCTTGACTCGGGCAAAGGC	1337305	1337314	1337364	1337312	-1	MYCFIscaffold_4	MYCFIDRAFT_174320	1335353	1338895	None	9167	1273	33684	No_constitutive_exon_found_in_species
GACAGCATGGAGATCATGCAGTAATTGAGCTTCTTTGGCGGGCTGAAAAGAA	1343234	1343331	1343381	1343329	-1	MYCFIscaffold_4	MYCFIDRAFT_174322	1342939	1343850	None	9167	1273	33684	No_constitutive_exon_found_in_species
AATAGAATATACTTCTGAGCAGTCGTGACAAGCGAAGGGGAAAAGGGCAGAC	1384823	1385256	1384773	1384825	1	MYCFIscaffold_4	MYCFIDRAFT_174334	1384744	1385256	None	9167	1273	33684	No_constitutive_exon_found_in_species
TGAAGAGGTCGATGAGGAGTAAGCGGATGAGAGCTGCTGATGGGGGTGAGGA	1389360	1389368	1389310	1389362	1	MYCFIscaffold_4	MYCFIDRAFT_174337	1387635	1389700	None	9167	1273	33684	No_constitutive_exon_found_in_species
GAAACGTCAAGGCCTCGACAAGCTCATTCCTTGGGTTGATGGACGGGAAGGC	1448487	1448618	1448668	1448616	-1	MYCFIscaffold_4	MYCFIDRAFT_136436	1448317	1449279	None	9167	1273	33684	No_constitutive_exon_found_in_species
CCGCTGGTAGACTGCAACTGATGTGCAACTCTGCTGACCAGAGGGACCAGAC	1500733	1501174	1500683	1500735	1	MYCFIscaffold_4	MYCFIDRAFT_80434	1498769	1502423	None	9167	1273	33684	No_constitutive_exon_found_in_species
AAAGTCCACGAATCCTATGCATGACAAGCTTAGGAGTGAGGGCAGGCGAGAC	1620700	1620951	1620650	1620702	1	MYCFIscaffold_4	MYCFIDRAFT_137486	1619219	1620951	None	9167	1273	33684	No_constitutive_exon_found_in_species
AGGCGTGCTTATATAGCGGGTAGGATTGGAGGTGGAAGCGGGCAATGAAGAG	1627893	1627930	1627843	1627895	1	MYCFIscaffold_4	MYCFIDRAFT_174382	1627582	1627930	None	9167	1273	33684	No_constitutive_exon_found_in_species
AGAGCGGTGCTAGGAATTCCATGTGTCCTAGACAATGAGATTGGGAAAAGTG	1629256	1629320	1629206	1629258	1	MYCFIscaffold_4	MYCFIDRAFT_174384	1628987	1629464	None	9167	1273	33684	No_constitutive_exon_found_in_species
CAACATCACTGGGAGATCATTCGGTGTCTCAAGCAGCGGGGGAGTCGCAGGC	1633527	1634546	1634596	1634544	-1	MYCFIscaffold_4	MYCFIDRAFT_188103	1631751	1635148	None	9167	1273	33684	No_constitutive_exon_found_in_species
CGTGCACGATGTCAGTGTCAGTGATCTTTCTGAGTTAAGCTGGGGTCAAGAA	1685712	1685731	1685662	1685714	1	MYCFIscaffold_4	MYCFIDRAFT_207638	1685139	1686814	None	9167	1273	33684	No_constitutive_exon_found_in_species
GTGTCTTTGAGCTTGTTTAGTGCGAGTTCCTGTCAAGGGCTAAAATTGAGCA	1689942	1690006	1689892	1689944	1	MYCFIscaffold_4	MYCFIDRAFT_174398	1689171	1691430	None	9167	1273	33684	No_constitutive_exon_found_in_species
AAGAGCCAAATACTAACATGAGTGAAGTCCTTCTGGGGCAAGCGGGCAAGTG	1690272	1690349	1690222	1690274	1	MYCFIscaffold_4	MYCFIDRAFT_174398	1689171	1691430	None	9167	1273	33684	No_constitutive_exon_found_in_species
TCTCTGGCCGTCACGATTCATATCGTGTTCAGTTCCGAAGGGATGGTCAGCT	1809192	1809297	1809142	1809194	1	MYCFIscaffold_4	MYCFIDRAFT_174422	1805970	1809509	None	9167	1273	33684	No_constitutive_exon_found_in_species
GTGGTTGCAGATTCGCGCGTACGAACTTACGCCACACTGGAGGGACGCAGCT	1881667	1881742	1881617	1881669	1	MYCFIscaffold_4	MYCFIDRAFT_174431	1880964	1881742	None	9167	1273	33684	No_constitutive_exon_found_in_species
AGCGATGCATTTCGTACTTTGTCGCGTCAGGAGCTGATTCTTGAGGGCAGAC	1938925	1940238	1938875	1938927	1	MYCFIscaffold_4	MYCFIDRAFT_153651	1938571	1940238	None	9167	1273	33684	No_constitutive_exon_found_in_species
GTAATGCCAACTTACTGACCGCGACTTATAGAGGAGGTAATGGGCAAAAGTC	1944999	1945114	1945164	1945112	-1	MYCFIscaffold_4	MYCFIDRAFT_36038	1944999	1945709	None	9167	1273	33684	No_constitutive_exon_found_in_species
TATAGTGTTCTCCGCCTCGGCAGGGCCTGTTGCAAAGCATGGGCATTGAGCA	1953558	1953644	1953694	1953642	-1	MYCFIscaffold_4	MYCFIDRAFT_174443	1953076	1954081	None	9167	1273	33684	No_constitutive_exon_found_in_species
TGCTTTTCTGTGGTGTGATTACTGACGATTGAGCGACCAGAACGGGAAAGAG	1956807	1956847	1956757	1956809	1	MYCFIscaffold_4	MYCFIDRAFT_35846	1954389	1956847	None	9167	1273	33684	No_constitutive_exon_found_in_species
AGTTGTTGCTCAAGGGAAATTCGAATGTTTCGTGAACGAATGGGGATTAGAT	2033442	2033466	2033516	2033464	-1	MYCFIscaffold_4	MYCFIDRAFT_80534	2033442	2034513	None	9167	1273	33684	No_constitutive_exon_found_in_species
GCCCACGTTCATCGTGCTGCCTGTGCCCCCTTCCGGGGGATGGATGATAGGA	2053830	2053889	2053939	2053887	-1	MYCFIscaffold_4	MYCFIDRAFT_174467	2053183	2054233	None	9167	1273	33684	No_constitutive_exon_found_in_species
GAAAGCTGCGGCGTAGAGTCCAGGCGTGAGAATGGTGATGGTAGGGTGAGAT	2053716	2053805	2053855	2053803	-1	MYCFIscaffold_4	MYCFIDRAFT_174467	2053183	2054233	None	9167	1273	33684	No_constitutive_exon_found_in_species
CCTCGTGCTTGCCAGACGCCTTCAGTAGTATAACCTTGACAGGGAGTCAGAG	2053332	2053434	2053484	2053432	-1	MYCFIscaffold_4	MYCFIDRAFT_174467	2053183	2054233	None	9167	1273	33684	No_constitutive_exon_found_in_species
GGATGTCCCGCGATTTCGGTCCCGATCGGATACGCTGATGATGGGAAAAGAG	2107548	2107591	2107498	2107550	1	MYCFIscaffold_4	MYCFIDRAFT_207667	2099466	2111213	None	9167	1273	33684	No_constitutive_exon_found_in_species
CTAGGAAAGTGCGATTTTACGTATAGCTTAAATCCCCGAGCTAGGGCGAGGG	2116233	2116355	2116405	2116353	-1	MYCFIscaffold_4	MYCFIDRAFT_174485	2115698	2126970	None	9167	1273	33684	No_constitutive_exon_found_in_species
AGCGATTTTACGTATAGCCGGAATCCCCGAGCCCGGGGCGAGGGGTGAAGTG	2416747	2416871	2416697	2416749	1	MYCFIscaffold_4	MYCFIDRAFT_174536	2408259	2418295	None	9167	1273	33684	No_constitutive_exon_found_in_species
TCGTAAGCAGTGTCTTATAGGTCCTGGTTGAGGTGAATGGGCGGTGTGAGGC	2423035	2423044	2423094	2423042	-1	MYCFIscaffold_4	MYCFIDRAFT_174539	2421282	2424067	None	9167	1273	33684	No_constitutive_exon_found_in_species
CTGGTCTGGTCCCGGATGCGTTGAAAAAGGGCCAAGCCAAGGAGGGCGAGAA	2455460	2455499	2455549	2455497	-1	MYCFIscaffold_4	MYCFIDRAFT_137421	2454952	2456042	None	9167	1273	33684	No_constitutive_exon_found_in_species
CCCGGCTCTAGCCTTCAGCGGGTTGTGAGAACTGCCGCAGGGCCAAGAAGCG	2485307	2485343	2485257	2485309	1	MYCFIscaffold_4	MYCFIDRAFT_174550	2484402	2486237	None	9167	1273	33684	No_constitutive_exon_found_in_species
TGGATTGCACTTTGGTGATGGTGGTATGTATGCTAATAACAGTGGGTTAGGA	2502490	2502614	2502440	2502492	1	MYCFIscaffold_4	MYCFIDRAFT_188228	2501656	2503298	None	9167	1273	33684	No_constitutive_exon_found_in_species
CTTCATACCACCACGCACATGAATCGAATCTAATTCCCTTCGGGAAAAAGGC	2511506	2511640	2511690	2511638	-1	MYCFIscaffold_4	MYCFIDRAFT_51537	2510622	2511739	None	9167	1273	33684	No_constitutive_exon_found_in_species
GCGAGACGAGAACGAAGCGTTGCGAACATGTGATGAAGGGTTGAAGTGAGAT	2523377	2523397	2523327	2523379	1	MYCFIscaffold_4	MYCFIDRAFT_174556	2523254	2524537	None	9167	1273	33684	No_constitutive_exon_found_in_species
GATACATAGCAGCTGACAAGGGTGGAAGAAGGAACGGGTCGACATCAAAGTT	2523426	2523495	2523376	2523428	1	MYCFIscaffold_4	MYCFIDRAFT_174556	2523254	2524537	None	9167	1273	33684	No_constitutive_exon_found_in_species
AGGGCAAGCACAAGTGGAAGTGCGTATATAGGATAGGGATCAAGATCAAGCC	2526289	2526343	2526393	2526341	-1	MYCFIscaffold_4	MYCFIDRAFT_174558	2526182	2526686	None	9167	1273	33684	No_constitutive_exon_found_in_species
AAGTATGAGGCTTTTGCTTCGTGAAGAGGCTTCAAGGGCCACGAGGATAGGA	2714633	2714664	2714583	2714635	1	MYCFIscaffold_4	MYCFIDRAFT_174588	2710644	2714664	None	9167	1273	33684	No_constitutive_exon_found_in_species
GGCGGCGAAGGGCAAGAAGAGTGGAGAGGAGTGAGTTGTGGTTGGGTGAGAG	2733623	2733795	2733845	2733793	-1	MYCFIscaffold_4	MYCFIDRAFT_174594	2733465	2736458	None	9167	1273	33684	No_constitutive_exon_found_in_species
AGAACGCCGGCTTCGAAAGCAGTGAGTAACGCATACCGCACGGGTAAAAGCT	2741604	2741655	2741705	2741653	-1	MYCFIscaffold_4	MYCFIDRAFT_174597	2740931	2743078	None	9167	1273	33684	No_constitutive_exon_found_in_species
GTGATCCTTGAAAGGCCAAGAGCGTGGTAAAGCTGACAGGGACGGTACAGAT	2810708	2810745	2810658	2810710	1	MYCFIscaffold_4	MYCFIDRAFT_136954	2810480	2811817	None	9167	1273	33684	No_constitutive_exon_found_in_species
AGAGCATCCAACCCTATCTCCGTTTCAGCCCCTTGCTGTTTGGGCGCAAGGG	2840772	2840938	2840722	2840774	1	MYCFIscaffold_4	MYCFIDRAFT_174618	2840353	2841037	None	9167	1273	33684	No_constitutive_exon_found_in_species
GTGCACTTGAACGGAGGGAAAAAAACGACGTTTGCTGACAAAGGGCGTAGAT	2878676	2878843	2878626	2878678	1	MYCFIscaffold_4	MYCFIDRAFT_46944	2878281	2886934	None	9167	1273	33684	No_constitutive_exon_found_in_species
TCAACGGGATTGCGAGTGCAGAGGCTATAGCATGTGGCAATGGATGGGAGTA	3072164	3072182	3072232	3072180	-1	MYCFIscaffold_4	MYCFIDRAFT_174666	3072164	3072907	None	9167	1273	33684	No_constitutive_exon_found_in_species
TGTCTTGATTCTTGAAGTCGGCTGAGCTCAGCTAACGCGCGGGCCAACAGTT	3195783	3197422	3195733	3195785	1	MYCFIscaffold_4	MYCFIDRAFT_215233	3195296	3197718	None	9167	1273	33684	No_constitutive_exon_found_in_species
GATCCCCGTCCCAATGTTCGGTTGGCTTGGAGCTGCGGATCGGGCATGAGTT	3198720	3198794	3198844	3198792	-1	MYCFIscaffold_4	MYCFIDRAFT_174705	3198664	3199282	None	9167	1273	33684	No_constitutive_exon_found_in_species
TGGAGACTTGTTAATCAGAACGAAGAGTGCTGACTTTTGGGGGGTAACAGGA	3219560	3220187	3219510	3219562	1	MYCFIscaffold_4	MYCFIDRAFT_137354	3219061	3220187	None	9167	1273	33684	No_constitutive_exon_found_in_species
ACCTGGTTGAGCAGGATGCCAGCCAAGACCAGGCCAATGGGAGACCCGAGCA	3242452	3242611	3242661	3242609	-1	MYCFIscaffold_4	MYCFIDRAFT_45940	3242452	3243988	None	9167	1273	33684	No_constitutive_exon_found_in_species
GCAGTAAGGCTTTGTGTCTCTATCACGAGCATGATACTGATCGGGAACAGGC	3248935	3248970	3248885	3248937	1	MYCFIscaffold_4	MYCFIDRAFT_84922	3248137	3248970	None	9167	1273	33684	No_constitutive_exon_found_in_species
AGCCGTCGTCCCTTTCGTCGCGTCTGTCTTGCACGCTAACATGGGCGCAGGT	3251653	3251972	3252022	3251970	-1	MYCFIscaffold_4	MYCFIDRAFT_61023	3251653	3253415	None	9167	1273	33684	No_constitutive_exon_found_in_species
CCCGAGGACTCGTTAGAGAAGGATATCGGAGGTCCGTCATGCTGTGGGAGGA	3611770	3611788	3611720	3611772	1	MYCFIscaffold_4	MYCFIDRAFT_174786	3592545	3611788	None	9167	1273	33684	No_constitutive_exon_found_in_species
CCCCCCCGCAGTCGACCAAAAGAGATATTGAGCTAATGTCAACGGGATAGAA	3767861	3768655	3767811	3767863	1	MYCFIscaffold_4	MYCFIDRAFT_52289	3767315	3769585	None	9167	1273	33684	No_constitutive_exon_found_in_species
CGTGTAGTGAAAGCGAGACAAGGTGTTGAAGTGCGGTTGGGTGCAGGCAGCA	3796437	3796548	3796598	3796546	-1	MYCFIscaffold_4	MYCFIDRAFT_174812	3788702	3796743	None	9167	1273	33684	No_constitutive_exon_found_in_species
TAGTGCTAATGCCTCGTAGATGTGTCACGGATTCTTGGAATGGGTGACAGGA	3841883	3842542	3842592	3842540	-1	MYCFIscaffold_4	MYCFIDRAFT_136045	3841883	3844045	None	9167	1273	33684	No_constitutive_exon_found_in_species
ATCGACATGCCTGCCTCGGGTATGCACAGTCAGGCAGGGCACAAGTTGAGAA	3930976	3931196	3931246	3931194	-1	MYCFIscaffold_4	MYCFIDRAFT_174847	3930666	3931452	None	9167	1273	33684	No_constitutive_exon_found_in_species
TGGAGCGCCACGAAATCCTTGTGAGCTTAGCTTGCGAATGCATGGGTGAGGA	3970623	3970718	3970573	3970625	1	MYCFIscaffold_4	MYCFIDRAFT_174854	3964911	3970790	None	9167	1273	33684	No_constitutive_exon_found_in_species
CGTGTGCCATCTCTGAACTACTGACCTGCGATGCTGACTTGGGTGCATAGCA	4005555	4006416	4006466	4006414	-1	MYCFIscaffold_4	MYCFIDRAFT_72213	4004528	4007007	None	9167	1273	33684	No_constitutive_exon_found_in_species
GGCTATTGCCATATTTTTGGACGTTTTGAATACCAGGGTTGAAGTGAAAGAT	4405546	4405583	4405633	4405581	-1	MYCFIscaffold_4	MYCFIDRAFT_207813	4404970	4407129	None	9167	1273	33684	No_constitutive_exon_found_in_species
GACGCTGATTCTTTTCGTAACAGACCAAAGCCGGAAAAGAGGGACATTAGAA	4975283	4975720	4975233	4975285	1	MYCFIscaffold_4	MYCFIDRAFT_135879	4974752	4975720	None	9167	1273	33684	No_constitutive_exon_found_in_species
GTGGAGAGCTGTAATCAGATAATTCGAAAATTGGAACTTGCGGGCGCGAGAC	4976699	4976734	4976784	4976732	-1	MYCFIscaffold_4	MYCFIDRAFT_174952	4975862	4979983	None	9167	1273	33684	No_constitutive_exon_found_in_species
TGGAGCATGAAAGGCGATCTTAAGGTAATGTGTTTTTCATGGATGGGTAGAG	4976441	4976542	4976592	4976540	-1	MYCFIscaffold_4	MYCFIDRAFT_174952	4975862	4979983	None	9167	1273	33684	No_constitutive_exon_found_in_species
TGTCGGGCTACGAAAGAGTAACAACAGTCCACTATTGGAAAAGGGCGTAGTC	4992882	4994232	4994282	4994230	-1	MYCFIscaffold_4	MYCFIDRAFT_203670	4992553	4994425	None	9167	1273	33684	No_constitutive_exon_found_in_species
GCCTCTTCGAACGGTCAGGTTCGGAGAAGGCTTGTTGCCCAAAGGGCAAGAA	5052842	5053026	5052792	5052844	1	MYCFIscaffold_4	MYCFIDRAFT_174964	5051900	5055559	None	9167	1273	33684	No_constitutive_exon_found_in_species
GAAAGGAAAGGAAAGAAAATATGTTGTGTGCAACAATGGCGGGCAGCAAGTC	5068180	5068246	5068296	5068244	-1	MYCFIscaffold_4	MYCFIDRAFT_174970	5068051	5068305	None	9167	1273	33684	No_constitutive_exon_found_in_species
TGAGTCCCAATGGTTTGAGTAGTAGTGTTGTGGTGTGATGGGGAATTGAGAA	5071977	5072001	5072051	5071999	-1	MYCFIscaffold_4	MYCFIDRAFT_207828	5070657	5072932	None	9167	1273	33684	No_constitutive_exon_found_in_species
GTACGAGAGTAGTAAAAGGTTGGATCGCTTTCAGTGTAGCGGGGGCATAGCC	5092959	5092997	5093047	5092995	-1	MYCFIscaffold_4	MYCFIDRAFT_174978	5092450	5093049	None	9167	1273	33684	No_constitutive_exon_found_in_species
GCTGGCTTCGAAATCGAATCCGTCCGTTGTTGTTCCGGGGCCCGGGGGAGGG	5111785	5111865	5111915	5111863	-1	MYCFIscaffold_4	MYCFIDRAFT_174982	5111584	5111978	None	9167	1273	33684	No_constitutive_exon_found_in_species
AGCACTAGGGAAAGGGAGAAAGTCTGTAAGGAGGATTCCGGGATGTGCAGAT	5238521	5238616	5238666	5238614	-1	MYCFIscaffold_4	MYCFIDRAFT_175001	5238245	5238723	None	9167	1273	33684	No_constitutive_exon_found_in_species
AATCTTTGGCTCATCGTTTTGCGGCTCGGAATAAGGGATGGGAGATCTAGCA	5364029	5364089	5364139	5364087	-1	MYCFIscaffold_4	MYCFIDRAFT_207841	5359935	5365584	None	9167	1273	33684	No_constitutive_exon_found_in_species
TGCTTTAGTCCGCTGGGTTCCTTGACTGCTGCTGTTGATAACGGGCAAAGTG	5360759	5360771	5360821	5360769	-1	MYCFIscaffold_4	MYCFIDRAFT_207841	5359935	5365584	None	9167	1273	33684	No_constitutive_exon_found_in_species
CAAGCCGTGTGGTGAACAATGCCCGGTGGCGATGTGTCTGGGGTCAGTAGAA	5368411	5368437	5368361	5368413	1	MYCFIscaffold_4	MYCFIDRAFT_175017	5365606	5369003	None	9167	1273	33684	No_constitutive_exon_found_in_species
CTGTCTTACGTTGGGATTTGACGACGGAAATGTCCTCGTCATGGGGCCAGGA	5371955	5372051	5371905	5371957	1	MYCFIscaffold_4	MYCFIDRAFT_175019	5370805	5373127	None	9167	1273	33684	No_constitutive_exon_found_in_species
GTGGTGATGAGAAGAGAATACTAGACCTGCGATCCCAAAGGAGGGTAAAGAG	5392590	5392627	5392540	5392592	1	MYCFIscaffold_4	MYCFIDRAFT_175021	5391643	5393199	None	9167	1273	33684	No_constitutive_exon_found_in_species
CGGAGTCTGCGGCAAGGCCTACGTGTCAGACAAAGCTAATGAGGGTGAAGCA	5400380	5400569	5400619	5400567	-1	MYCFIscaffold_4	MYCFIDRAFT_207843	5398224	5402051	None	9167	1273	33684	No_constitutive_exon_found_in_species
GCTGTTTTATGGATGGTAGTGTGATTCGTACCATTAATCGGGCGAGAAAGAG	5399498	5399722	5399772	5399720	-1	MYCFIscaffold_4	MYCFIDRAFT_207843	5398224	5402051	None	9167	1273	33684	No_constitutive_exon_found_in_species
GCACCACTGCAATTGCGGCGCTCGATTTGGCGATTGGGAAGATCAGGGAGCC	5407404	5407462	5407354	5407406	1	MYCFIscaffold_4	MYCFIDRAFT_136419	5406984	5407923	None	9167	1273	33684	No_constitutive_exon_found_in_species
TGTTGTGTGTGTCTGGTGTGTGGTGTGACTGGCATGATGGGTGGGTGAAGGT	5409273	5409360	5409223	5409275	1	MYCFIscaffold_4	MYCFIDRAFT_175030	5408780	5411512	None	9167	1273	33684	No_constitutive_exon_found_in_species
AGAACCAATGCGCGGAGTGACGAGGAGACACGCCCGCGAGGGGCGATAAGTC	5411411	5411512	5411361	5411413	1	MYCFIscaffold_4	MYCFIDRAFT_175030	5408780	5411512	None	9167	1273	33684	No_constitutive_exon_found_in_species
TCGCAGCGTTGGCGTCGCGCGGTCGAGAAGGCAAAGTGATGATTGGGAAGTC	5540017	5540131	5540181	5540129	-1	MYCFIscaffold_4	MYCFIDRAFT_207849	5539017	5541978	None	9167	1273	33684	No_constitutive_exon_found_in_species
TGCCATTCGAAACGACATGCAAGACGTTTTAACTTTTCGTAGGGGTCAAGTG	5599800	5599997	5599750	5599802	1	MYCFIscaffold_4	MYCFIDRAFT_175056	5598857	5599997	None	9167	1273	33684	No_constitutive_exon_found_in_species
ACGAGGTCGTGGTCATAGCAGATCTGGTTCTCGATTGTGTGTGGGCTGAGCA	5620239	5620268	5620189	5620241	1	MYCFIscaffold_4	MYCFIDRAFT_175064	5619330	5623068	None	9167	1273	33684	No_constitutive_exon_found_in_species
AGTATGCGTTGGCGACCGTGAATGAAATCGGTACGCCGGTATGGGATCAGGC	5624908	5625010	5625060	5625008	-1	MYCFIscaffold_4	MYCFIDRAFT_175065	5623104	5625105	None	9167	1273	33684	No_constitutive_exon_found_in_species
TGCTGATTGCGTTTCACACCGTGGTTGCTGTGAAGGGGATTGAAATGGAGCT	5678525	5678540	5678475	5678527	1	MYCFIscaffold_4	MYCFIDRAFT_175073	5678461	5679669	None	9167	1273	33684	No_constitutive_exon_found_in_species
ACTTCATCCTTGGCGCTATTAGCAAGTCTGCATCGAAGGCGTAAGGGAAGGC	5679279	5679311	5679229	5679281	1	MYCFIscaffold_4	MYCFIDRAFT_175073	5678461	5679669	None	9167	1273	33684	No_constitutive_exon_found_in_species
AAGGCCTTTTCTAAGGAATCTGTTACTCGAACTCGATTGAACGGGCATAGAC	5700017	5700061	5700111	5700059	-1	MYCFIscaffold_4	MYCFIDRAFT_175079	5694706	5702517	None	9167	1273	33684	No_constitutive_exon_found_in_species
TGGTGCAGAAGTGGTGTGAGGAGAGGGGGGTTTGTTGTCTTTGGAGGGAGGG	5696020	5696122	5696172	5696120	-1	MYCFIscaffold_4	MYCFIDRAFT_175079	5694706	5702517	None	9167	1273	33684	No_constitutive_exon_found_in_species
AGTACTGATAATAACCACGATTTTCTTGACGGGAACTCGGGATGAATGAGTG	5695358	5695420	5695470	5695418	-1	MYCFIscaffold_4	MYCFIDRAFT_175079	5694706	5702517	None	9167	1273	33684	No_constitutive_exon_found_in_species
TCCACAGCAATTCAGAGTCTTCATGTGTGGCCAAACGGGAGAAAATCGAGCT	5722150	5722199	5722249	5722197	-1	MYCFIscaffold_4	MYCFIDRAFT_175085	5719408	5722423	None	9167	1273	33684	No_constitutive_exon_found_in_species
TGGCTGTTAGCGCAATGCTTCAACAGTTTCACAATATGACAATGGGCTAGGG	5721295	5721302	5721352	5721300	-1	MYCFIscaffold_4	MYCFIDRAFT_175085	5719408	5722423	None	9167	1273	33684	No_constitutive_exon_found_in_species
CGGTACCAAGCTCAGTGTATTCTAAAGCGATGTCTGCATCGTGAGGGGAGCT	5729169	5729196	5729246	5729194	-1	MYCFIscaffold_4	MYCFIDRAFT_175088	5727552	5729365	None	9167	1273	33684	No_constitutive_exon_found_in_species
TCTTTGCAACGCGCGCAAGGTCCGTCTAGGCTGCAATGGTTGAGGGTCAGCG	5736999	5737035	5736949	5737001	1	MYCFIscaffold_4	MYCFIDRAFT_175092	5736934	5738859	None	9167	1273	33684	No_constitutive_exon_found_in_species
GCCGACCCAGGTGAAGTTTGTGCCAAATGCGGTTGCCGGTTGATGGGTAGCA	5753164	5753240	5753290	5753238	-1	MYCFIscaffold_4	MYCFIDRAFT_175093	5746417	5753435	None	9167	1273	33684	No_constitutive_exon_found_in_species
AGAGTGGTGAAGTATGTCCGGGGTGAGGTCTGGGTGCTGCAGGGTCGGAGCT	5753063	5753120	5753170	5753118	-1	MYCFIscaffold_4	MYCFIDRAFT_175093	5746417	5753435	None	9167	1273	33684	No_constitutive_exon_found_in_species
GAGTCGAAGCTCCGCCCTCGACAAGTAGATTGTGAATGGGAAGCAATGAGCG	5761202	5761316	5761152	5761204	1	MYCFIscaffold_4	MYCFIDRAFT_175095	5758882	5761459	None	9167	1273	33684	No_constitutive_exon_found_in_species
CCACCACCAAGATTCGTCAAGCCGGATAGGAACAATCTGGAAGGGCAGAGAC	5761994	5762010	5762060	5762008	-1	MYCFIscaffold_4	MYCFIDRAFT_175096	5761574	5762514	None	9167	1273	33684	No_constitutive_exon_found_in_species
CAGTGAACGTACCTCTCTGTGCGCTGCCGGTGAACTTGACGGGAACTGAGTC	5762948	5762989	5762898	5762950	1	MYCFIscaffold_4	MYCFIDRAFT_175097	5762863	5763624	None	9167	1273	33684	No_constitutive_exon_found_in_species
ACCAAAGGCGATGCCATTTGGTGGGTCTCGCGGCTGTGGTGGTGGGCGAGGC	5764888	5765058	5765108	5765056	-1	MYCFIscaffold_4	MYCFIDRAFT_175098	5763658	5766667	None	9167	1273	33684	No_constitutive_exon_found_in_species
GGATTGGCGACAGGGGAGCATGGTGTTGTTTTGGGGGCAGAGGGTTGGAGGG	5803012	5803032	5802962	5803014	1	MYCFIscaffold_4	MYCFIDRAFT_175105	5802702	5803137	None	9167	1273	33684	No_constitutive_exon_found_in_species
CCATCCACAGCATCGCCTCAGCGCGTAATGACAACGACCATGCAGGGCAGAA	6102364	6102523	6102573	6102521	-1	MYCFIscaffold_4	MYCFIDRAFT_175136	6100506	6103745	None	9167	1273	33684	No_constitutive_exon_found_in_species
CGTGGCAGACGGTACCGTGACCATTCGAGACTGTGGTGGTGCATGGGAAGTG	6114739	6114752	6114689	6114741	1	MYCFIscaffold_4	MYCFIDRAFT_175138	6113120	6114752	None	9167	1273	33684	No_constitutive_exon_found_in_species
GTCAAGCTTCGCTCTGCCTTCCGTGCTGAAACCAACAAGTCATGGGAAAGAC	6115713	6115762	6115663	6115715	1	MYCFIscaffold_4	MYCFIDRAFT_175139	6114817	6125469	None	9167	1273	33684	No_constitutive_exon_found_in_species
ACCTCCGCCCCAGAGCCGAAGTGTCATAGAAGGACAAGTCGGGTGTGTAGTA	6115962	6116005	6115912	6115964	1	MYCFIscaffold_4	MYCFIDRAFT_175139	6114817	6125469	None	9167	1273	33684	No_constitutive_exon_found_in_species
GCGGGCGGGTCGCAGAAGCAGGTGGGTGAAGTAGAAGCAGGTGGGTGAAGGA	6117599	6117612	6117549	6117601	1	MYCFIscaffold_4	MYCFIDRAFT_175139	6114817	6125469	None	9167	1273	33684	No_constitutive_exon_found_in_species
CAGTTCAATGGCTCGGAGTAGCGGGCGCTAGTGGGTGTCACTCGGGAGAGGC	6118144	6118261	6118094	6118146	1	MYCFIscaffold_4	MYCFIDRAFT_175139	6114817	6125469	None	9167	1273	33684	No_constitutive_exon_found_in_species
AGCCGCGTTACGGCAGCTTTCCAATCTGTGAGCGCGGTAGACGGGTGAAGAG	6119637	6119648	6119587	6119639	1	MYCFIscaffold_4	MYCFIDRAFT_175139	6114817	6125469	None	9167	1273	33684	No_constitutive_exon_found_in_species
GTTATGTGCCCAGCGACGGAAAATACGTGAAGCGGCTAGGATGGGGAAAGAC	6119951	6120055	6119901	6119953	1	MYCFIscaffold_4	MYCFIDRAFT_175139	6114817	6125469	None	9167	1273	33684	No_constitutive_exon_found_in_species
AGGATCACCTTCTCTATGATCGCCGTATATCAACTTCTTGAGCATGGGAGCT	6121997	6122153	6121947	6121999	1	MYCFIscaffold_4	MYCFIDRAFT_175139	6114817	6125469	None	9167	1273	33684	No_constitutive_exon_found_in_species
TTGGTCGTTTGTGTGAGCCACATTCGATCGCGGGGATTGAGGGTGTGAAGTG	6133572	6133691	6133741	6133689	-1	MYCFIscaffold_4	MYCFIDRAFT_175140	6125527	6133757	None	9167	1273	33684	No_constitutive_exon_found_in_species
CGACTGGTACAGAGCTCCTAGCTAGCAATTCGTAATGAACAGTGGGCAAGAT	6128339	6128410	6128460	6128408	-1	MYCFIscaffold_4	MYCFIDRAFT_175140	6125527	6133757	None	9167	1273	33684	No_constitutive_exon_found_in_species
GTGCCCGAGCTGCTTCTACAAGATTTGCAAGTACTGAAGCGGGACTGCAGAA	83697	84325	84375	84323	-1	MYCFIscaffold_5	MYCFIDRAFT_78976	83198	85203	None	9167	1273	33684	No_constitutive_exon_found_in_species
GGTGTGATTCGTATTCGGGCAATGGAGGAAATGATAGATGCAATGGGTAGGT	90957	90981	90907	90959	1	MYCFIscaffold_5	MYCFIDRAFT_78973	90509	91215	None	9167	1273	33684	No_constitutive_exon_found_in_species
CCAAGAGATTCTGATTGCCGCTCGCTCGCTCACTGGCATCGGGAGAAGAGAA	94760	94883	94710	94762	1	MYCFIscaffold_5	MYCFIDRAFT_175169	93789	97221	None	9167	1273	33684	No_constitutive_exon_found_in_species
AGGATCGCTGGGGCGGGATGGTAAATGAGAGAATGATGCGGCGGGAGTAGGA	96661	96868	96611	96663	1	MYCFIscaffold_5	MYCFIDRAFT_175169	93789	97221	None	9167	1273	33684	No_constitutive_exon_found_in_species
TTCATCATGCAATTTCAATGTTCAATAATATTGCTTACGGGAGAACCTAGAT	214793	214897	214947	214895	-1	MYCFIscaffold_5	MYCFIDRAFT_207887	210777	215404	None	9167	1273	33684	No_constitutive_exon_found_in_species
ATCGCTAGCAATACATTCGCGTTCGAATACCATCCATCTTAGCAAGGGAGCC	212138	214080	214130	214078	-1	MYCFIscaffold_5	MYCFIDRAFT_207887	210777	215404	None	9167	1273	33684	No_constitutive_exon_found_in_species
TGTTTTTCACCGGAAAAGACGCTGTGTAGCGGTCAGAGGGCAACAACGAGCT	272769	272876	272926	272874	-1	MYCFIscaffold_5	MYCFIDRAFT_175209	270210	273486	None	9167	1273	33684	No_constitutive_exon_found_in_species
CCGCGGCGAGAGTGCTTCCTCGTGGCTTCCTTATATAGTATGCAGGGAAGGT	279127	279155	279205	279153	-1	MYCFIscaffold_5	MYCFIDRAFT_175211	279127	281298	None	9167	1273	33684	No_constitutive_exon_found_in_species
TAGTGGACTGTTGGCTTGGCGTCATGAGTGACGAACAGCGGGGAAGTCAGCG	344838	344965	344788	344840	1	MYCFIscaffold_5	MYCFIDRAFT_175232	344720	347448	None	9167	1273	33684	No_constitutive_exon_found_in_species
CAAATCGATCATTTATTGAGTGCTGAATGCCGTATCTAGAAGTGTGGGAGAG	347079	347116	347029	347081	1	MYCFIscaffold_5	MYCFIDRAFT_175232	344720	347448	None	9167	1273	33684	No_constitutive_exon_found_in_species
TCAACAATACCATTTCACTTGAATGTTTTCTCAGGAGAGGGAGAGAAGAGCA	371480	372632	371430	371482	1	MYCFIscaffold_5	MYCFIDRAFT_32340	371183	372632	None	9167	1273	33684	No_constitutive_exon_found_in_species
TCCCCTCGTGAAGTTAGCGCTTCCGGCGGCCTGTTGGTGGGCAAGTCAAGAG	409695	409911	409645	409697	1	MYCFIscaffold_5	MYCFIDRAFT_175248	407955	410556	None	9167	1273	33684	No_constitutive_exon_found_in_species
GGGATGGGTGGTGGGATCGCGGTCTGCGCTTGGTGGTGTAGGGTTGGCAGGG	790676	790886	790626	790678	1	MYCFIscaffold_5	MYCFIDRAFT_207925	790207	791079	None	9167	1273	33684	No_constitutive_exon_found_in_species
TATCGATCGATAATGGCGGTCGAAGTGGATTGGCTCCGCGGGGAGTCGAGTT	795020	795072	795122	795070	-1	MYCFIscaffold_5	MYCFIDRAFT_175304	793626	795110	None	9167	1273	33684	No_constitutive_exon_found_in_species
GTGGAAAGATGCATTCGATCCTTGGTGCTGCGTTGTCGCGCACAGGGCAGCG	793626	793771	793821	793769	-1	MYCFIscaffold_5	MYCFIDRAFT_175304	793626	795110	None	9167	1273	33684	No_constitutive_exon_found_in_species
ACATGGCAACGGTAGAGAAACCTCGCAAGTCGATGCAAAGGGCTCGAAAGTA	884222	884248	884298	884246	-1	MYCFIscaffold_5	MYCFIDRAFT_175330	883821	885417	None	9167	1273	33684	No_constitutive_exon_found_in_species
TCACTGCGGAAGAACGATCAGACGTGTAGGCAACGACCGTATGTGGGAAGCT	918396	918467	918517	918465	-1	MYCFIscaffold_5	MYCFIDRAFT_175337	918087	919319	None	9167	1273	33684	No_constitutive_exon_found_in_species
TCTCCCATTGAGAGTAAGGCGTTTAGGATACCATGGGTTGGGATAAAGAGGT	995597	995685	995735	995683	-1	MYCFIscaffold_5	MYCFIDRAFT_207945	995597	1006345	None	9167	1273	33684	No_constitutive_exon_found_in_species
GCTGATTTTCTTGGTGGCAGAGCTGAAAACAGAACCTGAGTTGGGACGAGTG	1462447	1462547	1462597	1462545	-1	MYCFIscaffold_5	MYCFIDRAFT_175392	1458794	1462725	None	9167	1273	33684	No_constitutive_exon_found_in_species
AATTGCAAGACCAGATCCGGTTGCGCCGCTAATGAGGGATTAGGCAGCAGGA	1459219	1461232	1461282	1461230	-1	MYCFIscaffold_5	MYCFIDRAFT_175392	1458794	1462725	None	9167	1273	33684	No_constitutive_exon_found_in_species
TCACATCAGCAGTGGTGTGGCATGGACCTACGTCCGATTGGGACGGTGAGGA	1747207	1747321	1747371	1747319	-1	MYCFIscaffold_5	MYCFIDRAFT_207971	1746935	1748109	None	9167	1273	33684	No_constitutive_exon_found_in_species
GTTCTTACCCGTAATTTCCGAAATGAAAAAATCCTCGGGATTATAGGAAGGC	1773344	1773467	1773517	1773465	-1	MYCFIscaffold_5	MYCFIDRAFT_71783	1772661	1774379	None	9167	1273	33684	No_constitutive_exon_found_in_species
GGTCGCCAAGAGGTCAGTCAGTTGCTCTAGCGTTAAACAATTGATGGGAGGC	2006921	2006938	2006871	2006923	1	MYCFIscaffold_5	MYCFIDRAFT_175504	2006761	2007668	None	9167	1273	33684	No_constitutive_exon_found_in_species
TCCTGACCTTCTGGAAGTGCTGAGGCAGCTGGCCACATGGGCAACGGCAGCG	2007310	2007404	2007260	2007312	1	MYCFIscaffold_5	MYCFIDRAFT_175504	2006761	2007668	None	9167	1273	33684	No_constitutive_exon_found_in_species
TACGGTCGAGCTTATTCTACGGGTTGCATTGACGCTGGGTGGGATCGCAGCC	2007432	2007559	2007382	2007434	1	MYCFIscaffold_5	MYCFIDRAFT_175504	2006761	2007668	None	9167	1273	33684	No_constitutive_exon_found_in_species
AATATTCTCCTTCGGAGTCCGACACCACCGAGAAAGGGCTGCTGATAAAGGC	2007593	2007615	2007543	2007595	1	MYCFIscaffold_5	MYCFIDRAFT_175504	2006761	2007668	None	9167	1273	33684	No_constitutive_exon_found_in_species
CAGCCGCTGAGCTTGATGCTGAAGAAGGTGCTGATGGGGATGATGCGAAGTG	2087815	2087844	2087894	2087842	-1	MYCFIscaffold_5	MYCFIDRAFT_175520	2087815	2088802	None	9167	1273	33684	No_constitutive_exon_found_in_species
GGAATGGGTGGAAGAGTCCGGCTGTGTGGCCTGTGCCGGCTTGATGGGAGGG	2296538	2296619	2296669	2296617	-1	MYCFIscaffold_5	MYCFIDRAFT_175538	2296486	2297384	None	9167	1273	33684	No_constitutive_exon_found_in_species
TGCTCTTTCTGCGTGTGATATCCAAGTGAGTAAGGAACAAATGGGCGGAGCT	2448305	2448346	2448396	2448344	-1	MYCFIscaffold_5	MYCFIDRAFT_175567	2448087	2448563	None	9167	1273	33684	No_constitutive_exon_found_in_species
CGCGACCGTGTACTGCGAGGAGAAGTATTAGCTAAATCTTGCATGGGTAGTG	2448087	2448262	2448312	2448260	-1	MYCFIscaffold_5	MYCFIDRAFT_175567	2448087	2448563	None	9167	1273	33684	No_constitutive_exon_found_in_species
AGGGTGTCACGTGATTTTTTTTACAATCTTCTCTGTCTGTAAAGGGTTAGCG	2598958	2598999	2599049	2598997	-1	MYCFIscaffold_5	MYCFIDRAFT_175607	2598691	2600539	None	9167	1273	33684	No_constitutive_exon_found_in_species
ACCGACATAGCCGATCCTGGTTTTGCGGAGGGATTGGGCTGAAGCTGCAGAG	2638596	2638697	2638747	2638695	-1	MYCFIscaffold_5	MYCFIDRAFT_175614	2635296	2643001	None	9167	1273	33684	No_constitutive_exon_found_in_species
GAAGCCGGTCGATGATGAAGCGTGCGTCGGAGGCCGATCGATATCGGGAGAC	2637447	2637689	2637739	2637687	-1	MYCFIscaffold_5	MYCFIDRAFT_175614	2635296	2643001	None	9167	1273	33684	No_constitutive_exon_found_in_species
ACGGCAAGCACGATTGTCTTTACGAGCGGCATTGAGACTTGGGTGCTGAGCG	2659433	2659441	2659491	2659439	-1	MYCFIscaffold_5	MYCFIDRAFT_175616	2655998	2660164	None	9167	1273	33684	No_constitutive_exon_found_in_species
TACCTCTACACCTGGCACAGTGCAATGTGGCAAGACTGACCGAGCGGGAGGC	2658489	2658530	2658580	2658528	-1	MYCFIscaffold_5	MYCFIDRAFT_175616	2655998	2660164	None	9167	1273	33684	No_constitutive_exon_found_in_species
CGCTGTTGGAGATGCTGCTGACTAGTGGTGGTGTTGGGAAGCGTGACGAGTA	2896066	2896187	2896016	2896068	1	MYCFIscaffold_5	MYCFIDRAFT_175632	2893854	2896251	None	9167	1273	33684	No_constitutive_exon_found_in_species
CCCTTTAATATTTGTTTCGATTGACGTTCTACGCTAAAATCCGGGGTAAGTC	2923800	2924304	2924354	2924302	-1	MYCFIscaffold_5	MYCFIDRAFT_175638	2923295	2927017	None	9167	1273	33684	No_constitutive_exon_found_in_species
GCTTGCAATTGTACAGGGCACTACATGAGAGATGCTGATTGTGGGGGCAGCT	2941802	2942474	2941752	2941804	1	MYCFIscaffold_5	MYCFIDRAFT_154686	2941082	2942474	None	9167	1273	33684	No_constitutive_exon_found_in_species
AGGGTGGGGCGGTGGCAGAGAGGAGGATGGAACATGGGGAGGTGATTGAGTT	2945339	2945534	2945584	2945532	-1	MYCFIscaffold_5	MYCFIDRAFT_30463	2945339	2946320	None	9167	1273	33684	No_constitutive_exon_found_in_species
TAGCACGTTGCTAATGCCTTATTAGGAGGGAAACTATGGGCAAAACTGAGCC	3084526	3084608	3084476	3084528	1	MYCFIscaffold_5	MYCFIDRAFT_175675	3084293	3084806	None	9167	1273	33684	No_constitutive_exon_found_in_species
GGGGACGAAGGGTGGGTTTGATAGGGCGAAGTTGTGATGGAGGGGGTTAGAG	3288058	3288068	3288118	3288066	-1	MYCFIscaffold_5	MYCFIDRAFT_175717	3287871	3288169	None	9167	1273	33684	No_constitutive_exon_found_in_species
AGTGCTGCCCTGGTGGTGTCGAAGGTGGCTGTTCTGGGATAGCGATGCAGAG	3507405	3507640	3507355	3507407	1	MYCFIscaffold_5	MYCFIDRAFT_175757	3507062	3507640	None	9167	1273	33684	No_constitutive_exon_found_in_species
ACCGTTTGTTCGGCTAGAGGGCTATAAGGATTCTTAGGGGTTCGAAAAAGTA	3778283	3778430	3778233	3778285	1	MYCFIscaffold_5	MYCFIDRAFT_175785	3768850	3778901	None	9167	1273	33684	No_constitutive_exon_found_in_species
AGCTACGCTCTAGCTCTAGGTGCATCGTTCGGAGAGGAGCAGTGGGCAAGGC	4207667	4207748	4207798	4207746	-1	MYCFIscaffold_5	MYCFIDRAFT_175831	4206636	4207941	None	9167	1273	33684	No_constitutive_exon_found_in_species
TTGAGTTTGATGTCAGGTTGGATAGAGAAGGGTTAGAGGTTGTGGGGAAGGA	4282796	4282946	4282996	4282944	-1	MYCFIscaffold_5	MYCFIDRAFT_138822	4282796	4284421	None	9167	1273	33684	No_constitutive_exon_found_in_species
ATGCCAATCGCGATGGCCACGAGTGCGAGGTAAATGGCGGGCGACAGGAGTG	4300490	4300532	4300582	4300530	-1	MYCFIscaffold_5	MYCFIDRAFT_175852	4300333	4302789	None	9167	1273	33684	No_constitutive_exon_found_in_species
TTCCTGGAAGCTGCCTCAATATGTTGTGCAATGCTAATCCGGGTACGCAGAT	4311670	4312914	4312964	4312912	-1	MYCFIscaffold_5	MYCFIDRAFT_215645	4311670	4314459	None	9167	1273	33684	No_constitutive_exon_found_in_species
ACATTTCCAGCTTCGGAACTGTAGGGCTACGTTTGTGGGTAGCAGCAGAGAA	4325735	4325908	4325958	4325906	-1	MYCFIscaffold_5	MYCFIDRAFT_175859	4325434	4326159	None	9167	1273	33684	No_constitutive_exon_found_in_species
CATGGGGGAGCGGGAGATGCTGGTGACAGGCTAAGCGCTTCACCAGGGAGAA	4327652	4327672	4327602	4327654	1	MYCFIscaffold_5	MYCFIDRAFT_175860	4326189	4328306	None	9167	1273	33684	No_constitutive_exon_found_in_species
TACATACAAACATGTGTACACTGCAGGATGTACTGATTGGGAGTGTGTAGGG	4367921	4370237	4370287	4370235	-1	MYCFIscaffold_5	MYCFIDRAFT_88365	4367921	4370460	None	9167	1273	33684	No_constitutive_exon_found_in_species
TTTTGGGTTGGGGAGGTTTTTTTGGCTGATGTGATGTGAGGGGGATTTAGGC	4580532	4581046	4580482	4580534	1	MYCFIscaffold_5	MYCFIDRAFT_154899	4579959	4581046	None	9167	1273	33684	No_constitutive_exon_found_in_species
AGATTCCGGTCGTGAACGGCAGGTTCGAATTGGATTTGTTTCGGGAGGAGGA	4584604	4584799	4584849	4584797	-1	MYCFIscaffold_5	MYCFIDRAFT_175908	4581026	4586178	None	9167	1273	33684	No_constitutive_exon_found_in_species
GGTGTCAAAGCATTCCTGCAGAGTATCAAACAAACCCTGGGCGGAAACAGGC	4583111	4583747	4583797	4583745	-1	MYCFIscaffold_5	MYCFIDRAFT_175908	4581026	4586178	None	9167	1273	33684	No_constitutive_exon_found_in_species
TTGACGGGAGTGAAGTTTGCCGGAATTTCCTTCGACGGGGATGAAATGAGGC	4582515	4582587	4582637	4582585	-1	MYCFIscaffold_5	MYCFIDRAFT_175908	4581026	4586178	None	9167	1273	33684	No_constitutive_exon_found_in_species
GGAACATGAAGCTACTGGCGGCATACACCGTACGCCATCGGGGCAGCCAGCG	4607034	4607309	4607359	4607307	-1	MYCFIscaffold_5	MYCFIDRAFT_98992	4607034	4608156	None	9167	1273	33684	No_constitutive_exon_found_in_species
GTTTCGGAAATTGTGAAGGGGAAGGGTGGGAGATTGAAATGGGAAGGAAGGA	4727470	4727559	4727609	4727557	-1	MYCFIscaffold_5	MYCFIDRAFT_175927	4727129	4728782	None	9167	1273	33684	No_constitutive_exon_found_in_species
AAGGCTGGGGAGGGAGAGTATTTATTTGATTGATTGATTGGGTGAATGAGTG	4748706	4748731	4748781	4748729	-1	MYCFIscaffold_5	MYCFIDRAFT_175935	4748706	4756121	None	9167	1273	33684	No_constitutive_exon_found_in_species
TCGAGGAAATTCCAACGCTAATCGAGTCGGGAGGCTACAGGGCAAACCAGAT	4799778	4799992	4799728	4799780	1	MYCFIscaffold_5	MYCFIDRAFT_175945	4799249	4800860	None	9167	1273	33684	No_constitutive_exon_found_in_species
TCCTAATCTAGAAATCACGGGAGTGCACTCTTCGGGCATGAGCTGGGTAGTG	5130701	5130719	5130769	5130717	-1	MYCFIscaffold_5	MYCFIDRAFT_175993	5130701	5131321	None	9167	1273	33684	No_constitutive_exon_found_in_species
TTGTTGTTTGATGTAGTCTTTTTCGGCTTCAGTGTAAGCTGGGCTTGAAGTG	5151023	5151089	5150973	5151025	1	MYCFIscaffold_5	MYCFIDRAFT_176000	5150983	5151506	None	9167	1273	33684	No_constitutive_exon_found_in_species
ACATCCATCACGCTAGGTCTCGAACTAAGCAGGGCTGACACGTGGGACAGAG	5241421	5241714	5241764	5241712	-1	MYCFIscaffold_5	MYCFIDRAFT_82382	5241421	5242324	None	9167	1273	33684	No_constitutive_exon_found_in_species
TCCCAGAGCCCTCCACGTTCTAGCTAATAAGCAACAGATCTGGGGCAAAGTC	5244590	5244599	5244540	5244592	1	MYCFIscaffold_5	MYCFIDRAFT_176020	5244202	5244655	None	9167	1273	33684	No_constitutive_exon_found_in_species
CGTCGTTGCAGCGGCTGAGGGTCATTACCTTTGATGTGATAGCGTGGGAGTG	5253350	5253437	5253487	5253435	-1	MYCFIscaffold_5	MYCFIDRAFT_208131	5251153	5253890	None	9167	1273	33684	No_constitutive_exon_found_in_species
TGGTAAGTTGGAGATGACATGACATTTTGTGGAGCTGACATAAGGGCTAGGT	5474401	5475254	5475304	5475252	-1	MYCFIscaffold_5	MYCFIDRAFT_40607	5474401	5475850	None	9167	1273	33684	No_constitutive_exon_found_in_species
TGAGGATGCATGAGGAGAGTGGGAAGAAGGTCTGATGGATGTATGGGGAGAG	5621180	5621193	5621243	5621191	-1	MYCFIscaffold_5	MYCFIDRAFT_176055	5620888	5623356	None	9167	1273	33684	No_constitutive_exon_found_in_species
AGCGATATCGTTCGCAGCCCTTTCGTAGTTTGGAATGACAAGAGGGACAGAC	5623977	5624025	5623927	5623979	1	MYCFIscaffold_5	MYCFIDRAFT_176056	5623381	5624691	None	9167	1273	33684	No_constitutive_exon_found_in_species
CGATAGAGATCCGAATGCATGAAGTTATAAGAGCTTGATGAGGGCGGAAGTG	5730044	5730062	5729994	5730046	1	MYCFIscaffold_5	MYCFIDRAFT_208140	5720215	5730629	None	9167	1273	33684	No_constitutive_exon_found_in_species
GATCGGGGATGAGAATCTTTGCTGAGAATCTTGGATTGGGAAACATATAGTA	257553	257876	257503	257555	1	MYCFIscaffold_6	MYCFIDRAFT_183128	257118	257876	None	9167	1273	33684	No_constitutive_exon_found_in_species
CAGCTTCGAGGCGACGAGCGAGCCTGCTTCTGACACTCCGAGGGCACCAGTC	325809	325896	325946	325894	-1	MYCFIscaffold_6	MYCFIDRAFT_189158	323943	326324	None	9167	1273	33684	No_constitutive_exon_found_in_species
TTATTCTTCCGTATCCAGAGTGATATTATTATGCAGGTACAAATGGGAAGAC	390844	390972	391022	390970	-1	MYCFIscaffold_6	MYCFIDRAFT_176138	390844	391043	None	9167	1273	33684	No_constitutive_exon_found_in_species
CTCTCAGCTGAGCGTCTTACTTACTTCTAAGTTCCCGCGATTGGGGAAAGTC	401752	401768	401702	401754	1	MYCFIscaffold_6	MYCFIDRAFT_208161	400723	402868	None	9167	1273	33684	No_constitutive_exon_found_in_species
GGCGGATATGCCAAAGCCTGATTCCAAGCGGAACTAATATGGGTGCATAGGC	414909	415469	414859	414911	1	MYCFIscaffold_6	MYCFIDRAFT_139429	414796	415847	None	9167	1273	33684	No_constitutive_exon_found_in_species
GATTCTGATTGTGGTGCGGGTTGATACGCGTCGCTGGTGGGTGAACAAAGAA	448534	448655	448705	448653	-1	MYCFIscaffold_6	MYCFIDRAFT_176151	448347	449142	None	9167	1273	33684	No_constitutive_exon_found_in_species
GGAGCCGTAAGGAGCGACTCTTCGCTACGAAGACTTGATTCGGGCGCGAGAC	450406	450423	450356	450408	1	MYCFIscaffold_6	MYCFIDRAFT_176152	449168	451633	None	9167	1273	33684	No_constitutive_exon_found_in_species
CTTTGATTGATGAATGAATGACTGATTATTATTTTTTGGGGGGGGTTTAGTG	460800	461059	461109	461057	-1	MYCFIscaffold_6	MYCFIDRAFT_57949	460800	462307	None	9167	1273	33684	No_constitutive_exon_found_in_species
GAATGTGTTGGCAGTATTGACGTGCGGGAAGGAAGTTGACGAGGGCGGAGCG	689177	689289	689127	689179	1	MYCFIscaffold_6	MYCFIDRAFT_176181	688896	691436	None	9167	1273	33684	No_constitutive_exon_found_in_species
ATGTAGAAGAGAGAGAGTGTGTGTGAAAATGCTGATTTTGATGGGACAAGGT	725122	725282	725332	725280	-1	MYCFIscaffold_6	MYCFIDRAFT_139852	725122	726893	None	9167	1273	33684	No_constitutive_exon_found_in_species
CCGAGGCCCAATCGTTAGACTACGCTTTATTGAGGGCCCCTCCGGGGGAGCA	792342	792401	792451	792399	-1	MYCFIscaffold_6	MYCFIDRAFT_176198	792342	794092	None	9167	1273	33684	No_constitutive_exon_found_in_species
GCCGGGCGGCACGCAGCCCATGCTCGAGGGTGAACTAGAGCTGGGAACAGGT	968557	968607	968507	968559	1	MYCFIscaffold_6	MYCFIDRAFT_197741	968387	969462	None	9167	1273	33684	No_constitutive_exon_found_in_species
AGACGGAGGAGATCCTGTAAGTGGCATTCATCTGCTTTGCTCGGGACGAGAG	972462	972581	972412	972464	1	MYCFIscaffold_6	MYCFIDRAFT_176223	971836	972887	None	9167	1273	33684	No_constitutive_exon_found_in_species
CCTTTTTAGGAGGCAAGTTGAGGCAGCTTGTGCAGTTGCAGGGTATTGAGTG	996913	996993	997043	996991	-1	MYCFIscaffold_6	MYCFIDRAFT_176230	996783	997982	None	9167	1273	33684	No_constitutive_exon_found_in_species
ACGGATAATCTTGGGTTCAAGGCAACCGAGTGTTGTGCAGCAGGGCGTAGCT	1010438	1010653	1010388	1010440	1	MYCFIscaffold_6	MYCFIDRAFT_176232	1010368	1010653	None	9167	1273	33684	No_constitutive_exon_found_in_species
TCGAACGCCTCGAGTGGCTGCAATTGAAGGCTGAGGAGCTGGGAATGTAGTG	1019567	1020611	1020661	1020609	-1	MYCFIscaffold_6	MYCFIDRAFT_72667	1019567	1020875	None	9167	1273	33684	No_constitutive_exon_found_in_species
GTAAGTGGAACGTTATATATTGATAGTTCATGGTTGATTGGGATATGAAGGT	1031231	1031338	1031388	1031336	-1	MYCFIscaffold_6	MYCFIDRAFT_46458	1029635	1031434	None	9167	1273	33684	No_constitutive_exon_found_in_species
TGTCAATGTTGTCTGTGGCCTTCCTCAAGTTTGACTAACCTTGAGGGTAGGA	1034019	1035410	1035460	1035408	-1	MYCFIscaffold_6	MYCFIDRAFT_54301	1034019	1036757	None	9167	1273	33684	No_constitutive_exon_found_in_species
AAATTCGAAGCTGAAGTTCTCGACGGCATCCTCGCCAACGGGAAAGCGAGCC	1351909	1352011	1351859	1351911	1	MYCFIscaffold_6	MYCFIDRAFT_176291	1350800	1352357	None	9167	1273	33684	No_constitutive_exon_found_in_species
TGAGGTTTCAAACATCACCTTGATGACCATGTCACTAACGCAGGGAATAGAA	1490183	1490202	1490252	1490200	-1	MYCFIscaffold_6	MYCFIDRAFT_140268	1465315	1490328	None	9167	1273	33684	No_constitutive_exon_found_in_species
GCGTCAGCGTCAGCGTCAGCGTCAGCTATACGGAGGACATCACGGGGTAGTC	1522490	1522605	1522655	1522603	-1	MYCFIscaffold_6	MYCFIDRAFT_176328	1519032	1522760	None	9167	1273	33684	No_constitutive_exon_found_in_species
CGGGTCTTCGCTTCTTGCTGCTGTGGTGCACGGCGATTGGGATCGGATAGAA	1522195	1522337	1522387	1522335	-1	MYCFIscaffold_6	MYCFIDRAFT_176328	1519032	1522760	None	9167	1273	33684	No_constitutive_exon_found_in_species
TGCGAAAAGGGCAGGCTGGGGGTTGCCTACTGCCGTTCAACGGGCCAGAGGA	1683533	1683596	1683646	1683594	-1	MYCFIscaffold_6	MYCFIDRAFT_176349	1682427	1684080	None	9167	1273	33684	No_constitutive_exon_found_in_species
AGAAATAGGAATTCAGTGTCCGAGTTAGTGCAGCGGGGGTGTGTGGGCAGCC	1683061	1683131	1683181	1683129	-1	MYCFIscaffold_6	MYCFIDRAFT_176349	1682427	1684080	None	9167	1273	33684	No_constitutive_exon_found_in_species
TCTGGTCTTCGGGTCCGGTCGAAATCCGAACCCAATTTGAAAGGGAATAGGT	1806789	1806837	1806887	1806835	-1	MYCFIscaffold_6	MYCFIDRAFT_176375	1806581	1807916	None	9167	1273	33684	No_constitutive_exon_found_in_species
GTGGACAAATCGTTTGACGGGTGACGAGTGATGAGAAGTTACGGTGGGAGCT	1853257	1853353	1853403	1853351	-1	MYCFIscaffold_6	MYCFIDRAFT_176381	1852367	1855429	None	9167	1273	33684	No_constitutive_exon_found_in_species
TTCTTAGCTTGGCATTACGTCACTTGAATATTCTCATCTGCTGGGGGAAGCA	1887437	1887495	1887387	1887439	1	MYCFIscaffold_6	MYCFIDRAFT_176389	1885984	1888638	None	9167	1273	33684	No_constitutive_exon_found_in_species
GCATGCGGCAAGAAGGAACAATCGCTAGTCGTTGATCGAAGGGACATGAGAG	1969519	1969546	1969596	1969544	-1	MYCFIscaffold_6	MYCFIDRAFT_176399	1969519	1970884	None	9167	1273	33684	No_constitutive_exon_found_in_species
GTGAGGCGTTGGTTAGGGTTAAGGGGATGTATGATTTTGTGGTTGGGGAGAA	2033606	2033722	2033772	2033720	-1	MYCFIscaffold_6	MYCFIDRAFT_176414	2033606	2034997	None	9167	1273	33684	No_constitutive_exon_found_in_species
TCGGTCCCTCCACGACCACGCCATCGGTGGACAATGCCAGGGAACATGAGTA	2035725	2035924	2035675	2035727	1	MYCFIscaffold_6	MYCFIDRAFT_176415	2035032	2035993	None	9167	1273	33684	No_constitutive_exon_found_in_species
ACGACTTGATGGTGGTGGGCACACGACAAAAGTGACAGGGAGATTGCGAGCC	2055278	2055308	2055228	2055280	1	MYCFIscaffold_6	MYCFIDRAFT_176420	2053303	2055544	None	9167	1273	33684	No_constitutive_exon_found_in_species
CCACGCGGTTTCTGCCGGCGCGTGAGACAAGCAACGGCAGGGATGTCAAGCA	2055337	2055495	2055287	2055339	1	MYCFIscaffold_6	MYCFIDRAFT_176420	2053303	2055544	None	9167	1273	33684	No_constitutive_exon_found_in_species
TTGTTCGGGAAGTCGGCGCTTGTTCGGGAAGTCGGCGCTTGTTCGGGAAGTC	2064319	2064368	2064418	2064366	-1	MYCFIscaffold_6	MYCFIDRAFT_176421	2063957	2065787	None	9167	1273	33684	No_constitutive_exon_found_in_species
AGCTTTCTAAAATCCGGGGAACCACGTGCCTGGTCAAACAGGGAATTAAGCC	2064235	2064242	2064292	2064240	-1	MYCFIscaffold_6	MYCFIDRAFT_176421	2063957	2065787	None	9167	1273	33684	No_constitutive_exon_found_in_species
TTAATCTTCCTGTCCGGCAATCAGCAGCAGCCTATCGGGTACCCAAAGAGCG	2177032	2177494	2177544	2177492	-1	MYCFIscaffold_6	MYCFIDRAFT_97007	2176723	2178481	None	9167	1273	33684	No_constitutive_exon_found_in_species
GGCAATTTGGACTGTCGGGAAAGAATATAGTCTAGCAGGGTGCAGCGAAGGA	2183061	2183094	2183144	2183092	-1	MYCFIscaffold_6	MYCFIDRAFT_176446	2183061	2183695	None	9167	1273	33684	No_constitutive_exon_found_in_species
GAAACGAAAGGCCAAATAATAGGCAGTGATCTTCTGATTAAGGGGGCCAGCG	2184424	2184590	2184374	2184426	1	MYCFIscaffold_6	MYCFIDRAFT_176447	2183717	2193529	None	9167	1273	33684	No_constitutive_exon_found_in_species
CATATGATACGTCTACGCGTCCAGAAGAAGGTATTCTGCGAGCGGGTTAGCT	2201753	2201843	2201893	2201841	-1	MYCFIscaffold_6	MYCFIDRAFT_176448	2201356	2201936	None	9167	1273	33684	No_constitutive_exon_found_in_species
TAGGTGTAGGTGTAGGTATAGGGATGGGAATAGGAATAGGGACACGGTAGAG	2201356	2201616	2201666	2201614	-1	MYCFIscaffold_6	MYCFIDRAFT_176448	2201356	2201936	None	9167	1273	33684	No_constitutive_exon_found_in_species
TGAAGCCGGCAACGCGATCGCTACGGAGTGGCTATTGTCTAGGGGTGAAGAC	2379094	2379177	2379044	2379096	1	MYCFIscaffold_6	MYCFIDRAFT_140675	2378463	2379177	None	9167	1273	33684	No_constitutive_exon_found_in_species
GCATACATATCATGCATTGATACCAATGCGCAGGCTAACATACGGGATAGCA	2474343	2474560	2474610	2474558	-1	MYCFIscaffold_6	MYCFIDRAFT_101453	2474343	2474964	None	9167	1273	33684	No_constitutive_exon_found_in_species
AGCACTTCCGCATCTTTGCGTGCTGCATACTGTGCTAAGCGGGTACGCAGAC	2479525	2479534	2479584	2479532	-1	MYCFIscaffold_6	MYCFIDRAFT_86490	2475986	2480216	None	9167	1273	33684	No_constitutive_exon_found_in_species
CAATCTTCCAACCTTCGGGTTCTTGATTACTCACCCTTCTGGGGAACAAGTT	2704364	2704687	2704314	2704366	1	MYCFIscaffold_6	MYCFIDRAFT_204228	2704162	2705545	None	9167	1273	33684	No_constitutive_exon_found_in_species
GGCATGGCATGGGCCAGCGGTTCCAACTGAATGAGCAGTGGGCAGCAAAGCA	2785202	2785230	2785152	2785204	1	MYCFIscaffold_6	MYCFIDRAFT_176521	2783620	2785440	None	9167	1273	33684	No_constitutive_exon_found_in_species
TTTTTTTTTGGATTGTGATCGTGATCGTGATCTGCTTGATGCCGTGGGAGAT	2792311	2792329	2792379	2792327	-1	MYCFIscaffold_6	MYCFIDRAFT_208293	2791998	2793786	None	9167	1273	33684	No_constitutive_exon_found_in_species
GGAGATTTTTGGGTTCCGTCAAGTGGTCTACTCGATGGATGGATGGGAAGTG	2792252	2792283	2792333	2792281	-1	MYCFIscaffold_6	MYCFIDRAFT_208293	2791998	2793786	None	9167	1273	33684	No_constitutive_exon_found_in_species
GCTTCAAGTCATAGCGTTCGTTGCTTGACCACGGGGAAGAAGATTGGGAGAG	3024381	3024512	3024331	3024383	1	MYCFIscaffold_6	MYCFIDRAFT_204241	3023655	3025666	None	9167	1273	33684	No_constitutive_exon_found_in_species
CTGGCATTGGCATATTCGCCTGGTGACCACGATCCAAAGGGTGGTAAGAGAC	3133050	3133214	3133000	3133052	1	MYCFIscaffold_6	MYCFIDRAFT_176559	3123357	3133443	None	9167	1273	33684	No_constitutive_exon_found_in_species
GGTAGCGTCAGGTGTGCCCGTGCGAGTAGATCAACCCAGTCAAGGGTCAGGG	3183216	3183268	3183166	3183218	1	MYCFIscaffold_6	MYCFIDRAFT_176567	3183001	3183268	None	9167	1273	33684	No_constitutive_exon_found_in_species
GGATTCCACTTCGCGAGCGTGCAGCGTTGGGCTGAGGGCAAGAAGGACAGCG	3190191	3190306	3190141	3190193	1	MYCFIscaffold_6	MYCFIDRAFT_176568	3187833	3190741	None	9167	1273	33684	No_constitutive_exon_found_in_species
CGACTAGTGGGTTTAACGCAGCTGCGAAGCACATTTTCTTCGGGTGATAGAT	3280399	3280434	3280349	3280401	1	MYCFIscaffold_6	MYCFIDRAFT_176587	3280179	3280783	None	9167	1273	33684	No_constitutive_exon_found_in_species
GCAAAGACAAGCTTGCTTGGTCTCTTCGACGGCGTGGGTGCATGGGACAGGG	3313362	3313381	3313312	3313364	1	MYCFIscaffold_6	MYCFIDRAFT_176596	3313062	3324288	None	9167	1273	33684	No_constitutive_exon_found_in_species
TTATTTTATGGGCGTCAAAGGAAAGAAAGTTTGAAGGTGTGGGAGAAAAGGT	3460393	3460477	3460527	3460475	-1	MYCFIscaffold_6	MYCFIDRAFT_176615	3450159	3460520	None	9167	1273	33684	No_constitutive_exon_found_in_species
ACAGTAGAACCACATGAGGTGTAAGTATATCAACCTATACAAGGGTGTAGAT	3491639	3491661	3491589	3491641	1	MYCFIscaffold_6	MYCFIDRAFT_176627	3491008	3491661	None	9167	1273	33684	No_constitutive_exon_found_in_species
TTTCGGGGCGTTGTTGGAGGTCATCATTACGAACATGGGTGTCGGATAAGCA	3500427	3500448	3500377	3500429	1	MYCFIscaffold_6	MYCFIDRAFT_176629	3499197	3501982	None	9167	1273	33684	No_constitutive_exon_found_in_species
CGAGATGAATACGAGATGGTGCAACGTTGGTTGTTATGCTGTGCGGGCAGGG	3500588	3500609	3500538	3500590	1	MYCFIscaffold_6	MYCFIDRAFT_176629	3499197	3501982	None	9167	1273	33684	No_constitutive_exon_found_in_species
GCCGCATGGAAAAGCTTGTGCCGATGTCTTATTTGCTGACTGCCGGGAAGGT	3582543	3582704	3582493	3582545	1	MYCFIscaffold_6	MYCFIDRAFT_58890	3581155	3582704	None	9167	1273	33684	No_constitutive_exon_found_in_species
TGGTTCCTGCATGCGTGGACTTGATCCGGATGCCCTTTGCGGGGTTCGAGCT	3604867	3604958	3604817	3604869	1	MYCFIscaffold_6	MYCFIDRAFT_176643	3604046	3606647	None	9167	1273	33684	No_constitutive_exon_found_in_species
TTTGTACTGTTCGGACATTTTGGTCATGGCGGAGAGGCAAGGCAGGGCAGGC	3606770	3606867	3606720	3606772	1	MYCFIscaffold_6	MYCFIDRAFT_176644	3606677	3609443	None	9167	1273	33684	No_constitutive_exon_found_in_species
GAGTCTTCCGTGGCGGTCGAATGGCAATGGCAATGCGCTGACCGGGGCAGAC	3611864	3611911	3611961	3611909	-1	MYCFIscaffold_6	MYCFIDRAFT_189512	3609369	3611982	None	9167	1273	33684	No_constitutive_exon_found_in_species
ACCGACGGCAGCATAAATGATATCAACAAAGGAACTAGAGGTCAGGGTAGCA	3620379	3620602	3620652	3620600	-1	MYCFIscaffold_6	MYCFIDRAFT_38532	3620379	3621870	None	9167	1273	33684	No_constitutive_exon_found_in_species
ACTCTCTTCGCAAGCTCGAGGGTCGCAATGCTTTGAATGAAGGGAGATAGAG	3628160	3628182	3628232	3628180	-1	MYCFIscaffold_6	MYCFIDRAFT_176649	3628079	3629868	None	9167	1273	33684	No_constitutive_exon_found_in_species
ATTGTAAGTACTGATGGGGAGTGACGGCAACCCAGGTTGTCGGGTATGAGCA	3695036	3695053	3694986	3695038	1	MYCFIscaffold_6	MYCFIDRAFT_176655	3693464	3695053	None	9167	1273	33684	No_constitutive_exon_found_in_species
GCCTCAGTAAGAGAGTTCGCAAGTTGCATGAGGATGGGCGTTAGTAAGAGAC	3748525	3748625	3748675	3748623	-1	MYCFIscaffold_6	MYCFIDRAFT_176664	3746903	3749004	None	9167	1273	33684	No_constitutive_exon_found_in_species
CACCTGTCTACGAGGTCGGATATAAACATCTATCGCGTAACACAGGGTAGGC	3748111	3748157	3748207	3748155	-1	MYCFIscaffold_6	MYCFIDRAFT_176664	3746903	3749004	None	9167	1273	33684	No_constitutive_exon_found_in_species
CTCATCACTGCGCCGGCGTCTGACGGGACAGTGCATGGCAATGGGATGAGCA	3833300	3833887	3833250	3833302	1	MYCFIscaffold_6	MYCFIDRAFT_176684	3833183	3833991	None	9167	1273	33684	No_constitutive_exon_found_in_species
ATGGCGGTCCCCGACCATCTCCGCGGAGTGATGCACTGTCGTTACGGGAGAC	3841086	3841112	3841036	3841088	1	MYCFIscaffold_6	MYCFIDRAFT_176687	3840269	3841155	None	9167	1273	33684	No_constitutive_exon_found_in_species
TGAGGTCTCACTTCTCAAGGTGCATGATGGAAGTTGGAGGGATCGAATAGAC	3883765	3883827	3883877	3883825	-1	MYCFIscaffold_6	MYCFIDRAFT_176698	3883625	3883878	None	9167	1273	33684	No_constitutive_exon_found_in_species
TTACGTAAGGTACAGTAAGGTACTTACGGTAAGCAGAGGGAAAGAAGGAGCC	3997531	3997636	3997686	3997634	-1	MYCFIscaffold_6	MYCFIDRAFT_176722	3997175	3997803	None	9167	1273	33684	No_constitutive_exon_found_in_species
GAGCCTGTCGGTGCCGTCTTGACCTTCGAAGGATCTGGTTGTCGGGTAAGCC	3997175	3997400	3997450	3997398	-1	MYCFIscaffold_6	MYCFIDRAFT_176722	3997175	3997803	None	9167	1273	33684	No_constitutive_exon_found_in_species
GCCAAGTAATGAATGTTCTGAGCTAACGAAAAGCCACGCAGAGGGTGCAGCG	3998403	3999083	3998353	3998405	1	MYCFIscaffold_6	MYCFIDRAFT_64590	3997999	3999083	None	9167	1273	33684	No_constitutive_exon_found_in_species
GGGAAAGTTGACGTGCAGACGAGGTATTACTTTCGAGCTGTCGGGGCAAGCG	4033264	4033351	4033401	4033349	-1	MYCFIscaffold_6	MYCFIDRAFT_176738	4033264	4035661	None	9167	1273	33684	No_constitutive_exon_found_in_species
GCTCTGGGTCTAGGTTGCAGTTACCGCCATTGCCTTTTTCGGGTACGGAGCT	4180959	4181122	4181172	4181120	-1	MYCFIscaffold_6	MYCFIDRAFT_208359	4180766	4181709	None	9167	1273	33684	No_constitutive_exon_found_in_species
CGAGATTGGGCAGCTGTTAACGCGCGTGCATCCACTTGCATTGTGGGGAGCG	4195889	4195910	4195960	4195908	-1	MYCFIscaffold_6	MYCFIDRAFT_208361	4195653	4203159	None	9167	1273	33684	No_constitutive_exon_found_in_species
AATGCGCGGCATACGTTTGGAACTGAATAGAAGCACACGCAGCGGGAAAGCG	4231110	4231192	4231060	4231112	1	MYCFIscaffold_6	MYCFIDRAFT_176757	4230992	4231491	None	9167	1273	33684	No_constitutive_exon_found_in_species
CAGTGTGGGCAGTCTAGGCAACCTTAAAAAACGCCACACTCGGCGGGCAGTC	4263076	4263105	4263026	4263078	1	MYCFIscaffold_6	MYCFIDRAFT_176765	4261897	4267537	None	9167	1273	33684	No_constitutive_exon_found_in_species
ATGGTCCCTGAATGTGTAATCCTACCCGTCGGCATGGCGGGGGAAGTGAGCT	4264316	4264359	4264266	4264318	1	MYCFIscaffold_6	MYCFIDRAFT_176765	4261897	4267537	None	9167	1273	33684	No_constitutive_exon_found_in_species
TTGTGCATTGCCGTTCAGGCTACAGAAGTGACAGCCGTCTCCGCGGGAAGGG	4265737	4265798	4265687	4265739	1	MYCFIscaffold_6	MYCFIDRAFT_176765	4261897	4267537	None	9167	1273	33684	No_constitutive_exon_found_in_species
ATCTTCTCCTATTTGCGCGACCAGTTTCTTAATGTCTAAAAAATTGGGAGAT	4265863	4265976	4265813	4265865	1	MYCFIscaffold_6	MYCFIDRAFT_176765	4261897	4267537	None	9167	1273	33684	No_constitutive_exon_found_in_species
CCGACTATATTGCTTTATTAGGCGCGGGACATCTCCGGGTGGGCGGGCAGTC	4443365	4443404	4443454	4443402	-1	MYCFIscaffold_6	MYCFIDRAFT_176777	4434720	4443819	None	9167	1273	33684	No_constitutive_exon_found_in_species
TTGCATGTGATGTAGCTAGAGCCAGCTACCTTGCTTGCTTGCGGGTCGAGCT	4531069	4531134	4531019	4531071	1	MYCFIscaffold_6	MYCFIDRAFT_176785	4530931	4531486	None	9167	1273	33684	No_constitutive_exon_found_in_species
GGATCCTCCGAGTTACGAGGAAGTCACTTCTAGCAACACAGGGCAAATAGCA	4558928	4559038	4559088	4559036	-1	MYCFIscaffold_6	MYCFIDRAFT_176788	4558416	4559234	None	9167	1273	33684	No_constitutive_exon_found_in_species
CGGCCTGCGTGCGTGGAAAACGCTAGTGACACCGGGCTGATGGGAAGTAGAT	4846075	4847627	4846025	4846077	1	MYCFIscaffold_6	MYCFIDRAFT_211877	4845581	4847627	None	9167	1273	33684	No_constitutive_exon_found_in_species
TACCACTCGGGCGGCGGACGCTACAATTCGGTTCTTGACAGAGGGTGTAGTT	4893310	4893326	4893260	4893312	1	MYCFIscaffold_6	MYCFIDRAFT_176842	4891231	4894021	None	9167	1273	33684	No_constitutive_exon_found_in_species
CACGGTGACAGCGATTATTCTAGCTTTCGGATGCCCGATCCTTGGGAAAGTG	4893692	4893709	4893642	4893694	1	MYCFIscaffold_6	MYCFIDRAFT_176842	4891231	4894021	None	9167	1273	33684	No_constitutive_exon_found_in_species
CCAAGTCCGCGAGCCGGTAATCTGGGCGTGAAATGAGATGATTGTGGGAGTG	34693	34736	34786	34734	-1	MYCFIscaffold_7	MYCFIDRAFT_176848	24393	35724	None	9167	1273	33684	No_constitutive_exon_found_in_species
TCTCTTGAGCGCTGAAGGCCACTGGTGAAATGCGGCGTGCCAGTGGGAAGGA	33945	33991	34041	33989	-1	MYCFIscaffold_7	MYCFIDRAFT_176848	24393	35724	None	9167	1273	33684	No_constitutive_exon_found_in_species
GCCACACTGAATTTAGCATCAGATGTGGAACCGGACAAGGGGACTGACAGGG	123591	123653	123541	123593	1	MYCFIscaffold_7	MYCFIDRAFT_176856	123524	125678	None	9167	1273	33684	No_constitutive_exon_found_in_species
TGACTGCACTACCTATAAAGAGTGAGGCAAATTTATGCCGGGATGATGAGAC	124371	124419	124321	124373	1	MYCFIscaffold_7	MYCFIDRAFT_176856	123524	125678	None	9167	1273	33684	No_constitutive_exon_found_in_species
CATGGGACCCAAGTAAGATTTCTTAGAACGATTCGTGGTTGCAATGGGAGCA	212005	212085	212135	212083	-1	MYCFIscaffold_7	MYCFIDRAFT_176864	212005	213170	None	9167	1273	33684	No_constitutive_exon_found_in_species
CGAGGATTTATTTGCCGGTAATAGGTACTTATAGATGTTGGGGGAATCAGGC	415618	415726	415776	415724	-1	MYCFIscaffold_7	MYCFIDRAFT_176892	415081	416109	None	9167	1273	33684	No_constitutive_exon_found_in_species
GGAAGGATATTGATGAAGGGATGAATTCTTCGATTCCGGGGTTGTGGGAGGC	427242	427497	427192	427244	1	MYCFIscaffold_7	MYCFIDRAFT_64416	426843	427497	None	9167	1273	33684	No_constitutive_exon_found_in_species
TGGATGTTGGGCAGGAGGAGTGTGGGGAGGAGGACTTGGGCGAGGATTAGTA	432036	432064	432114	432062	-1	MYCFIscaffold_7	MYCFIDRAFT_176897	431845	434300	None	9167	1273	33684	No_constitutive_exon_found_in_species
TAAGAGTGTGCAGGACGTCAGCAGAAAACATGGTTCTGATGAAAGGGCAGAA	435041	435528	434991	435043	1	MYCFIscaffold_7	MYCFIDRAFT_37701	434799	435784	None	9167	1273	33684	No_constitutive_exon_found_in_species
TCGCTGCATACTGCTCAACGCTATATATGCTAGCTAGCTTTGGGTGGTAGGG	488320	488532	488582	488530	-1	MYCFIscaffold_7	MYCFIDRAFT_208411	487787	490201	None	9167	1273	33684	No_constitutive_exon_found_in_species
ATCATGTAAATAGATTGGGATTGTATTCGTACGATATGCGGGACGAACAGCT	493873	493890	493940	493888	-1	MYCFIscaffold_7	MYCFIDRAFT_176907	490223	493973	None	9167	1273	33684	No_constitutive_exon_found_in_species
ACGAACAGCTGGTGTGGTGTGCTGCGTGAAAGGAAGTCGAATTGGGTGAGAC	493538	493848	493898	493846	-1	MYCFIscaffold_7	MYCFIDRAFT_176907	490223	493973	None	9167	1273	33684	No_constitutive_exon_found_in_species
TCATAACAGGATGGATGTGACCAATTAAGTAGAAAGTTTCTAGGGAAAAGAT	507349	507406	507299	507351	1	MYCFIscaffold_7	MYCFIDRAFT_176913	506963	507625	None	9167	1273	33684	No_constitutive_exon_found_in_species
GAAGTTGCAGATGTTGTTGTTTGATGCTGTGAAGGAAAGGTTGGGGGAAGAG	520102	520735	520785	520733	-1	MYCFIscaffold_7	MYCFIDRAFT_37438	519591	521162	None	9167	1273	33684	No_constitutive_exon_found_in_species
TTGTTGATGAGTACCGCACAAGTCGAGCCCTTTCCTGGGGATGCGTAGAGTC	535346	535375	535296	535348	1	MYCFIscaffold_7	MYCFIDRAFT_176926	533819	535375	None	9167	1273	33684	No_constitutive_exon_found_in_species
GCAGAAGCTATGGGTCCAATGGTGGGTAGAGTGTGTGTTCTGCGGGCAAGTG	561081	561178	561031	561083	1	MYCFIscaffold_7	MYCFIDRAFT_176935	560884	564940	None	9167	1273	33684	No_constitutive_exon_found_in_species
ATCCGGAGGTTTTGTGGCTGCATCGAGCGATGGATGATGTGTTGGGATAGGT	564766	564791	564716	564768	1	MYCFIscaffold_7	MYCFIDRAFT_176935	560884	564940	None	9167	1273	33684	No_constitutive_exon_found_in_species
GTCCATCATAGGCTCCCAGCTTGTAGTGACCTTATGTGGGAGATATGTAGGG	564816	564874	564766	564818	1	MYCFIscaffold_7	MYCFIDRAFT_176935	560884	564940	None	9167	1273	33684	No_constitutive_exon_found_in_species
GTTGCCGTGACTACTGATAAGATGGAGGAGTGAGGAGAGAAGGGTTGGAGGG	640441	640509	640391	640443	1	MYCFIscaffold_7	MYCFIDRAFT_176947	639614	640939	None	9167	1273	33684	No_constitutive_exon_found_in_species
CATGATGAGGATAATTTTAATGACTTAACACGCAAGATGCGGCGGGTGAGAA	640620	640740	640570	640622	1	MYCFIscaffold_7	MYCFIDRAFT_176947	639614	640939	None	9167	1273	33684	No_constitutive_exon_found_in_species
ACTCAGGGTATCAGGTCATCGTGCCGGGCTGCTTATTTTTATCGGGATAGAC	644348	644406	644298	644350	1	MYCFIscaffold_7	MYCFIDRAFT_176949	643506	645045	None	9167	1273	33684	No_constitutive_exon_found_in_species
TTGGCAGCCATACATACGGAGCCGTAAGAATAATCGCTGACGGGTGGCAGAC	757534	757876	757926	757874	-1	MYCFIscaffold_7	MYCFIDRAFT_31888	757379	758081	None	9167	1273	33684	No_constitutive_exon_found_in_species
TCGGCGTCATACTAGGAGAAGGTAACGGGGTCAATCATATGCGGGTGGAGAG	771205	771254	771155	771207	1	MYCFIscaffold_7	MYCFIDRAFT_208433	769815	771401	None	9167	1273	33684	No_constitutive_exon_found_in_species
GCCTCGTTGGCCAAGAATAGTGCAATTTGCTTCTTGCATCTGGGGAACAGCT	842369	842422	842319	842371	1	MYCFIscaffold_7	MYCFIDRAFT_176974	841515	843155	None	9167	1273	33684	No_constitutive_exon_found_in_species
AGTTGAGGGAGGGTAGAGATATATTTTAGTATCATGGGCACTAGGACGAGAA	843179	843324	843374	843322	-1	MYCFIscaffold_7	MYCFIDRAFT_208434	843179	844353	None	9167	1273	33684	No_constitutive_exon_found_in_species
ACCACGCCACATGCCTCCCGAAGCTGCCCAAGTTGTGTACATGGGCGCAGAC	881894	882165	882215	882163	-1	MYCFIscaffold_7	MYCFIDRAFT_86734	881097	882541	None	9167	1273	33684	No_constitutive_exon_found_in_species
CACTCCATGGCGATAGTTCTTTACGTCGGTCAATTAGGGCTTGAAGAGAGCT	899986	900185	900235	900183	-1	MYCFIscaffold_7	MYCFIDRAFT_176992	898838	901442	None	9167	1273	33684	No_constitutive_exon_found_in_species
TGAGATGAGGGTGGAAATTGCAATTTCACTGGTCCATCGGGGGTGTGCAGGA	904219	904352	904402	904350	-1	MYCFIscaffold_7	MYCFIDRAFT_176994	903993	904419	None	9167	1273	33684	No_constitutive_exon_found_in_species
TGCGTACGAGGAAAGGGTTGGTGCGGTGGGATTGGGAACGGGTCCGGGAGCG	943273	943301	943223	943275	1	MYCFIscaffold_7	MYCFIDRAFT_177000	935373	943647	None	9167	1273	33684	No_constitutive_exon_found_in_species
TGTTTGTGAAAGTGTTTGGGACGTTGCAGGCGATGTGATGGGGCAGAAAGGG	1021474	1021587	1021424	1021476	1	MYCFIscaffold_7	MYCFIDRAFT_177009	1020458	1022987	None	9167	1273	33684	No_constitutive_exon_found_in_species
CGGGATGACGAGGTCGTTGCTATGTGGTTACTATGCGAGAGTGATGGGAGAA	1021694	1021748	1021644	1021696	1	MYCFIscaffold_7	MYCFIDRAFT_177009	1020458	1022987	None	9167	1273	33684	No_constitutive_exon_found_in_species
GTTACTGTTGGATTGTAATGTTGTTCTTAAGTGTGTCGCTGCTCGGGAAGAG	1022932	1022987	1022882	1022934	1	MYCFIscaffold_7	MYCFIDRAFT_177009	1020458	1022987	None	9167	1273	33684	No_constitutive_exon_found_in_species
ACTATATACGTCGAAGCGAGCGGTGAGCTTTCACCATGTTGCTTGGGAAGCG	1037874	1037927	1037977	1037925	-1	MYCFIscaffold_7	MYCFIDRAFT_177017	1037828	1039202	None	9167	1273	33684	No_constitutive_exon_found_in_species
TGCGATTGCGCATATGTGTACTGTTACGGGTGCTTGTGGGAGTGGTTGAGCG	1116565	1116642	1116515	1116567	1	MYCFIscaffold_7	MYCFIDRAFT_177032	1115092	1117426	None	9167	1273	33684	No_constitutive_exon_found_in_species
TAAGACTGCCAGCATTGTTTTGATGAATTTTATGCTTATCTGGGACGCAGTT	1317187	1319221	1319271	1319219	-1	MYCFIscaffold_7	MYCFIDRAFT_31787	1317187	1319938	None	9167	1273	33684	No_constitutive_exon_found_in_species
GAAGGGATGTAGTGGTGAGTGGATTGAGTGTTTAGGAAGGAGGGTTGAAGGT	1352085	1352093	1352035	1352087	1	MYCFIscaffold_7	MYCFIDRAFT_177067	1341670	1352571	None	9167	1273	33684	No_constitutive_exon_found_in_species
AGCGGCTCGCCGATTGTGTTGCTCCGTCGACGTGCAGGGTGTGGTCGGAGCT	1456806	1457065	1456756	1456808	1	MYCFIscaffold_7	MYCFIDRAFT_208476	1452686	1459052	None	9167	1273	33684	No_constitutive_exon_found_in_species
CGGCGGTGGATGTCCGATGAGGTGCAGGTGGTGGGTGGTGGGTAGCACAGAC	1521902	1522001	1522051	1521999	-1	MYCFIscaffold_7	MYCFIDRAFT_177100	1520772	1522772	None	9167	1273	33684	No_constitutive_exon_found_in_species
GTGCGATTTTACGTATAGTTTAAATCCCCGAGCGCGGGCGAGGGGTGAAGTG	1596497	1596536	1596447	1596499	1	MYCFIscaffold_7	MYCFIDRAFT_177115	1591212	1599811	None	9167	1273	33684	No_constitutive_exon_found_in_species
CCAATACATGGATCAAGGTTCAGTTACAGCCCTTGTCTTGGGTGCCGAAGCC	1599705	1599764	1599655	1599707	1	MYCFIscaffold_7	MYCFIDRAFT_177115	1591212	1599811	None	9167	1273	33684	No_constitutive_exon_found_in_species
TCAAGGTGGAACTGTAACAAAAGTCAGACTCATTTAAGCAGCGGGCACAGTC	1631089	1631166	1631216	1631164	-1	MYCFIscaffold_7	MYCFIDRAFT_208496	1629783	1640119	None	9167	1273	33684	No_constitutive_exon_found_in_species
ATCTGCTATCGTGACCGGGTTCTCTTCCGGCAAGGGGGAAGACACGACAGGA	1765563	1765680	1765730	1765678	-1	MYCFIscaffold_7	MYCFIDRAFT_177142	1765146	1766443	None	9167	1273	33684	No_constitutive_exon_found_in_species
GAGGGCTCATTGTTGTGTTCCGTGAAAGGCGAAGAAGATGGGACGTTGAGGA	1938633	1938667	1938717	1938665	-1	MYCFIscaffold_7	MYCFIDRAFT_177158	1938539	1939146	None	9167	1273	33684	No_constitutive_exon_found_in_species
GGGCAGAGCATTGGTGACAATTCCGATTAGAAGCATCGCTGGGAGCGAAGAA	2028534	2028915	2028484	2028536	1	MYCFIscaffold_7	MYCFIDRAFT_177167	2026478	2029163	None	9167	1273	33684	No_constitutive_exon_found_in_species
GCTGAGCTGACCTGACGCGGATGCTTGGGACCCTTGGGGGCCGGAGCAAGAT	2165706	2166510	2165656	2165708	1	MYCFIscaffold_7	MYCFIDRAFT_4165	2165551	2166755	None	9167	1273	33684	No_constitutive_exon_found_in_species
AGTATGATATCTTCTAATTATGACCGAGTTGTTGACATGGGATGTAATAGAT	2194639	2194997	2195047	2194995	-1	MYCFIscaffold_7	MYCFIDRAFT_212012	2194639	2195323	None	9167	1273	33684	No_constitutive_exon_found_in_species
GAAGACGTCAATAACGGAGGCAAAAATTCTAGGCTCTTCGGAGTGGGCAGGC	2199138	2199272	2199322	2199270	-1	MYCFIscaffold_7	MYCFIDRAFT_198537	2199138	2200164	None	9167	1273	33684	No_constitutive_exon_found_in_species
GACGGGGTGTGGTTCGACCCATTGCAATCTAGCAAGGGGCAGGTTTGAAGAA	2460568	2460722	2460518	2460570	1	MYCFIscaffold_7	MYCFIDRAFT_177256	2459779	2461875	None	9167	1273	33684	No_constitutive_exon_found_in_species
TAACTCCTCTAGATAAGAAGATATATTAAAAAGAACTTGTAGGGGCAAAGAT	2464656	2465015	2465065	2465013	-1	MYCFIscaffold_7	MYCFIDRAFT_208546	2461895	2469926	None	9167	1273	33684	No_constitutive_exon_found_in_species
GTCGCGCGCTGCTTCGAGCCGTGCAACTTCGCTGTAATCGCGACGGGAAGGG	2464607	2464626	2464676	2464624	-1	MYCFIscaffold_7	MYCFIDRAFT_208546	2461895	2469926	None	9167	1273	33684	No_constitutive_exon_found_in_species
AAAAAAACTTTCAAATCAGAACTTGTGGACGACGACAGATCGGGAACAAGCA	2495141	2495183	2495091	2495143	1	MYCFIscaffold_7	MYCFIDRAFT_177264	2494788	2495849	None	9167	1273	33684	No_constitutive_exon_found_in_species
TCATCTTCATCGATAGTCAGTCTTACGGTCATAATATGGGGAGAATGTAGCT	2495601	2495714	2495551	2495603	1	MYCFIscaffold_7	MYCFIDRAFT_177264	2494788	2495849	None	9167	1273	33684	No_constitutive_exon_found_in_species
GCCTCGTGACATAACCGCACAACAAGGAGCTTACTACGGGCAAGGTCAAGTT	2588063	2589143	2588013	2588065	1	MYCFIscaffold_7	MYCFIDRAFT_166678	2586062	2589143	None	9167	1273	33684	No_constitutive_exon_found_in_species
TCAATGCAAATGGAAAAGTCGATCGTGGAAAGCTCACAAAGCGGGCAGAGAC	2642728	2642774	2642678	2642730	1	MYCFIscaffold_7	MYCFIDRAFT_177297	2641728	2650366	None	9167	1273	33684	No_constitutive_exon_found_in_species
GCTCTAGTACTACTAACTTAGGCTCCGAAGAAGAAGAAGAAGGGTCTAAGTG	2730597	2730626	2730676	2730624	-1	MYCFIscaffold_7	MYCFIDRAFT_177305	2730597	2740428	None	9167	1273	33684	No_constitutive_exon_found_in_species
ACTGTATACATACCGAGAGAGTGCAGCAATCGACATGGGGATGACGCGAGCG	2745693	2745822	2745643	2745695	1	MYCFIscaffold_7	MYCFIDRAFT_177307	2745125	2746043	None	9167	1273	33684	No_constitutive_exon_found_in_species
GCGAGATGAGCGTCAGTCTTGACGTTCGGATGCATGGGGTGCGAAGTGAGCG	2746416	2746534	2746584	2746532	-1	MYCFIscaffold_7	MYCFIDRAFT_177308	2746112	2746579	None	9167	1273	33684	No_constitutive_exon_found_in_species
GTGAATAGACCTGACCGCATTTGTAAAACATGAAGCTCACAAGGGTATAGGT	3013775	3013828	3013878	3013826	-1	MYCFIscaffold_7	MYCFIDRAFT_86878	3011494	3014225	None	9167	1273	33684	No_constitutive_exon_found_in_species
TGGCCGCCAGGAGACTATTTGAGTCTGATCTGTTGCAAAGGGAAAGCAAGGG	3038256	3038278	3038328	3038276	-1	MYCFIscaffold_7	MYCFIDRAFT_208577	3037280	3039673	None	9167	1273	33684	No_constitutive_exon_found_in_species
GTGTGGATGTTTCTGGAGTGGAGAGTAGAGACGCAGCTGCGGGAGTGTAGTC	3112465	3112571	3112415	3112467	1	MYCFIscaffold_7	MYCFIDRAFT_177350	3112282	3112787	None	9167	1273	33684	No_constitutive_exon_found_in_species
ATAATACGCATAGTCAAGCTTTGTGCTAACAGTGTCATAGGGGCGAGGAGGC	3432604	3433736	3432554	3432606	1	MYCFIscaffold_7	MYCFIDRAFT_166785	3429288	3433736	None	9167	1273	33684	No_constitutive_exon_found_in_species
ATGCGCGGCATCAGCGTCAGTATATATCCTAGAGCCTGACTTGGGATGAGGG	3436370	3436433	3436320	3436372	1	MYCFIscaffold_7	MYCFIDRAFT_177400	3435902	3436759	None	9167	1273	33684	No_constitutive_exon_found_in_species
GAGCAGATCATGAGTGGCGATGTGTTCTGACCAGCCCAATGTGAGGGCAGAT	3449595	3449618	3449668	3449616	-1	MYCFIscaffold_7	MYCFIDRAFT_177404	3449595	3454464	None	9167	1273	33684	No_constitutive_exon_found_in_species
GTGTCCCCGAACGTGGCTGCAGTGAGAAGCACACTGACATGGGCCAACAGTG	3522560	3523574	3523624	3523572	-1	MYCFIscaffold_7	MYCFIDRAFT_56816	3521587	3524620	None	9167	1273	33684	No_constitutive_exon_found_in_species
TAGCGCAGCTGGTTGTACCTGGGGCTGTGGGGGCAAGTGTTACGGGCAAGGT	3528685	3529090	3529140	3529088	-1	MYCFIscaffold_7	MYCFIDRAFT_177420	3526624	3529708	None	9167	1273	33684	No_constitutive_exon_found_in_species
TAAGATCCCTTCTGGTACTCGATCCGGAAAAGCGCTGATGGGCGTCAAAGTA	3552345	3552505	3552555	3552503	-1	MYCFIscaffold_7	MYCFIDRAFT_204603	3549588	3553125	None	9167	1273	33684	No_constitutive_exon_found_in_species
CCGGAGACCATCGATGCCTTGAAGGCCGAAGGACTCGAGGGAAAAGTGAGCG	3556685	3556912	3556962	3556910	-1	MYCFIscaffold_7	MYCFIDRAFT_189995	3556372	3557528	None	9167	1273	33684	No_constitutive_exon_found_in_species
TAGGAGAAGATAGTGCTATATACTAGCTATAAAATGGTTGTAAGGGTCAGTG	3588484	3588498	3588548	3588496	-1	MYCFIscaffold_7	MYCFIDRAFT_208605	3588484	3591034	None	9167	1273	33684	No_constitutive_exon_found_in_species
GTTACGGATCGGAGACAAGCAGCGCTAGTACGCAAACGGAGGGATCGAAGAC	3666615	3666783	3666833	3666781	-1	MYCFIscaffold_7	MYCFIDRAFT_177446	3666033	3667258	None	9167	1273	33684	No_constitutive_exon_found_in_species
TGGAGAAGGAGAGGCGGAGGTGGGAAGGTAGGGAGAGGGAGGGGTGGTAGAT	3745374	3745402	3745324	3745376	1	MYCFIscaffold_7	MYCFIDRAFT_177471	3744894	3747484	None	9167	1273	33684	No_constitutive_exon_found_in_species
ATGAGCGTTGGCCTTTTTATCCTTCTAATTATGGTGGTGGTGGAGGGGAGCA	3746960	3746977	3746910	3746962	1	MYCFIscaffold_7	MYCFIDRAFT_177471	3744894	3747484	None	9167	1273	33684	No_constitutive_exon_found_in_species
TGGTGGGTATTATTAAGACCACTGCGAGGAAGAGGTTGACTGAAGGGGAGCT	3747130	3747193	3747080	3747132	1	MYCFIscaffold_7	MYCFIDRAFT_177471	3744894	3747484	None	9167	1273	33684	No_constitutive_exon_found_in_species
TGGGAGGAGGTGTGGGAGGTGTTGGGGGGTGTTTTGTGGGTGTGGGTGAGTG	3770004	3770035	3770085	3770033	-1	MYCFIscaffold_7	MYCFIDRAFT_177476	3769414	3771380	None	9167	1273	33684	No_constitutive_exon_found_in_species
AGTATGGCGTGGAGTTGGTTCCGTTCTGGGTCCCCGCTGACCGAGGGAAGGG	3779818	3780120	3779768	3779820	1	MYCFIscaffold_7	MYCFIDRAFT_31685	3778777	3780425	None	9167	1273	33684	No_constitutive_exon_found_in_species
TCAAGAGCCCAAATTGGCGTGGCGGAGGCCGGACAGGAACATTTGGGGAGTC	3790782	3790811	3790861	3790809	-1	MYCFIscaffold_7	MYCFIDRAFT_177484	3789480	3791010	None	9167	1273	33684	No_constitutive_exon_found_in_species
GCCATGCGTCAGCAGCACCGCGAGACTGTTCACTTTCACTGGGAACGTAGAT	3796790	3796881	3796740	3796792	1	MYCFIscaffold_7	MYCFIDRAFT_177487	3794525	3797716	None	9167	1273	33684	No_constitutive_exon_found_in_species
GGGATGGGAACTCTTCCGCGTTAGGATAAACAGATTTCGGGGAATTTGAGGG	3797380	3797391	3797330	3797382	1	MYCFIscaffold_7	MYCFIDRAFT_177487	3794525	3797716	None	9167	1273	33684	No_constitutive_exon_found_in_species
TTTCGGGGAATTTGAGGGCGTTGGAGAGTCTTGTGCTTGTTTGGGAGGAGAT	3797414	3797534	3797364	3797416	1	MYCFIscaffold_7	MYCFIDRAFT_177487	3794525	3797716	None	9167	1273	33684	No_constitutive_exon_found_in_species
GGAGGGGCGGTGTTAAGGTTGGGGTGTAATGTGAAATGGATGGGGACGAGGA	3797561	3797568	3797511	3797563	1	MYCFIscaffold_7	MYCFIDRAFT_177487	3794525	3797716	None	9167	1273	33684	No_constitutive_exon_found_in_species
GGTCTTGGCAAGCCTGTCACTTGTGTGAAAGTGAATTGGCTGGGGATCAGGC	3803510	3803697	3803460	3803512	1	MYCFIscaffold_7	MYCFIDRAFT_177489	3798414	3805145	None	9167	1273	33684	No_constitutive_exon_found_in_species
TGGTTCGGTTCCCGAAAAGCTGTTAAAGCGGCAAGGCACCGCCGGGGGAGGA	3806834	3806969	3807019	3806967	-1	MYCFIscaffold_7	MYCFIDRAFT_177490	3805190	3807894	None	9167	1273	33684	No_constitutive_exon_found_in_species
CGGAGGATGAAGAGGCGTGGAAGAGGAAGCGGAAGGGGATGGGGTATGAGAA	3809277	3809308	3809227	3809279	1	MYCFIscaffold_7	MYCFIDRAFT_177491	3807936	3811341	None	9167	1273	33684	No_constitutive_exon_found_in_species
CGGAAGCAGGGATGGGGGTGTAGGGGGAGGGATGGAAGAGGGTTGAAAAGGA	3809339	3809561	3809289	3809341	1	MYCFIscaffold_7	MYCFIDRAFT_177491	3807936	3811341	None	9167	1273	33684	No_constitutive_exon_found_in_species
GGAAGCGCCTGTCATGCTTGCCGCTCTTCAGTAGCGCGATGGGGAATGAGGC	3809995	3810089	3809945	3809997	1	MYCFIscaffold_7	MYCFIDRAFT_177491	3807936	3811341	None	9167	1273	33684	No_constitutive_exon_found_in_species
GATGCTGGCGGTGCGGTTAGGTGAGCTTTTGGTAGTGGGAAATGGATGAGGG	3812159	3812266	3812109	3812161	1	MYCFIscaffold_7	MYCFIDRAFT_177492	3811367	3813010	None	9167	1273	33684	No_constitutive_exon_found_in_species
AGATTAGTGGCATAACGCAAAGGTATAGGTCTTCATCGGACCAGGGAAAGCA	3812931	3813010	3812881	3812933	1	MYCFIscaffold_7	MYCFIDRAFT_177492	3811367	3813010	None	9167	1273	33684	No_constitutive_exon_found_in_species
TCGAGGACTCGAGGGCTGAGAATTGTGGCGAGAGCGTGAGGGGGTCGTAGTC	3833349	3833453	3833503	3833451	-1	MYCFIscaffold_7	MYCFIDRAFT_177501	3832936	3834961	None	9167	1273	33684	No_constitutive_exon_found_in_species
CCAACGAGGGCAGTTCGCTGTCGTGGGGACAGCGACTGATGAGGGAAGAGAC	3871416	3872125	3871366	3871418	1	MYCFIscaffold_7	MYCFIDRAFT_177505	3870645	3877100	None	9167	1273	33684	No_constitutive_exon_found_in_species
GTGAGGGGGTGCAGTTTCCGGAGTTTACGAATCAGTGGGAGCGGGCGTAGGG	3875073	3875279	3875023	3875075	1	MYCFIscaffold_7	MYCFIDRAFT_177505	3870645	3877100	None	9167	1273	33684	No_constitutive_exon_found_in_species
CCAGGTACAAGATTCGGCGTTTTTATCTCTTCTAAACGACATGGGCTAAGCT	3902884	3902943	3902834	3902886	1	MYCFIscaffold_7	MYCFIDRAFT_177514	3901142	3903724	None	9167	1273	33684	No_constitutive_exon_found_in_species
TACGCTTTCACGACAACCCAACGCTCCGGCCGTGGCGAGCTGGGATGGAGAT	3967836	3969570	3967786	3967838	1	MYCFIscaffold_7	MYCFIDRAFT_93876	3945969	3969570	None	9167	1273	33684	No_constitutive_exon_found_in_species
TGAAGCAGGTCGGCGCTGTTGTTGGCATAGGCTGCCTTGGGACAAATGAGAT	4154941	4154998	4155048	4154996	-1	MYCFIscaffold_7	MYCFIDRAFT_177539	4154561	4156190	None	9167	1273	33684	No_constitutive_exon_found_in_species
CTTTTCTCCTACTAAATGGTGTATTTGTCCTCTTTTGCTTGGGATAGCAGTC	4154843	4154859	4154909	4154857	-1	MYCFIscaffold_7	MYCFIDRAFT_177539	4154561	4156190	None	9167	1273	33684	No_constitutive_exon_found_in_species
GGGTTGGGAGGGGAGAGTGAGTGCTGATTTTTTTTTTCTTGATGGGGTAGGA	4159774	4159796	4159846	4159794	-1	MYCFIscaffold_7	MYCFIDRAFT_177542	4157233	4160289	None	9167	1273	33684	No_constitutive_exon_found_in_species
GGTTTACGTTTGCTCGGCGGTCCTTTGCCGCGGAGGATGATGGGATTGAGGC	4159369	4159429	4159479	4159427	-1	MYCFIscaffold_7	MYCFIDRAFT_177542	4157233	4160289	None	9167	1273	33684	No_constitutive_exon_found_in_species
CCGGTCACCCGTGCCTCGATCGCGGCGGATCTCGTGGGATAAGGAACAAGCT	4161888	4162019	4161838	4161890	1	MYCFIscaffold_7	MYCFIDRAFT_177545	4161150	4165860	None	9167	1273	33684	No_constitutive_exon_found_in_species
ATCACTACAACACACGCCGATGTGGGCGTTTGCTTGAGGGCAATGGCAAGGG	4164726	4164757	4164676	4164728	1	MYCFIscaffold_7	MYCFIDRAFT_177545	4161150	4165860	None	9167	1273	33684	No_constitutive_exon_found_in_species
AGCATATGTTGCGAAGTTCGTGAACGGGAGTCCGTATCTGCAATTGGGAGGA	4165749	4165813	4165699	4165751	1	MYCFIscaffold_7	MYCFIDRAFT_177545	4161150	4165860	None	9167	1273	33684	No_constitutive_exon_found_in_species
CGTTGGGGTATCAGGGTGTGGGATGGGGGAATCATCATGTTGGGTAAAAGGA	4200384	4200433	4200334	4200386	1	MYCFIscaffold_7	MYCFIDRAFT_177557	4199510	4203799	None	9167	1273	33684	No_constitutive_exon_found_in_species
CTTGGGGTTCTCTGCATGGCAGTGATTTTCTTGTGTCGTCGACTCGGGAGGT	4200462	4200761	4200412	4200464	1	MYCFIscaffold_7	MYCFIDRAFT_177557	4199510	4203799	None	9167	1273	33684	No_constitutive_exon_found_in_species
ATGACCTGCACCCTCCTCCCTGGTGCAGTGCATCACTGCCGGGGGCACAGAG	4203166	4203176	4203116	4203168	1	MYCFIscaffold_7	MYCFIDRAFT_177557	4199510	4203799	None	9167	1273	33684	No_constitutive_exon_found_in_species
CGAGAAACTTTGCGTATGTATCACTTCTTTTGCAAGGGCTTGGCATGAAGGG	4205960	4206011	4206061	4206009	-1	MYCFIscaffold_7	MYCFIDRAFT_177558	4203840	4211045	None	9167	1273	33684	No_constitutive_exon_found_in_species
TGCTGGAGACTCGGCTCTCTTGTATAAAAGATCGTTTGGGATGTGAACAGCA	4204041	4204086	4204136	4204084	-1	MYCFIscaffold_7	MYCFIDRAFT_177558	4203840	4211045	None	9167	1273	33684	No_constitutive_exon_found_in_species
TGGTTAGGATTGAGGGGTATAGGAGAATGATGGGGTGATGGATGGGTTAGGG	4226737	4226806	4226856	4226804	-1	MYCFIscaffold_7	MYCFIDRAFT_177567	4226396	4227625	None	9167	1273	33684	No_constitutive_exon_found_in_species
TACCTCCTACTAGACTGATGTGTCGCGTTTCATCATGGGAAGGTGCAGAGTG	4231687	4231734	4231784	4231732	-1	MYCFIscaffold_7	MYCFIDRAFT_177569	4228630	4234205	None	9167	1273	33684	No_constitutive_exon_found_in_species
ACTGATTTACCTTAGTGATGGACTGATGTATCGCGTTTCATCATGGGAAGGG	4231119	4231156	4231206	4231154	-1	MYCFIscaffold_7	MYCFIDRAFT_177569	4228630	4234205	None	9167	1273	33684	No_constitutive_exon_found_in_species
TAGTCCTAAAGCCAGAGGATATAATAAGCGAGAACAAGAAGAGAAGGGAGGG	4235012	4235077	4234962	4235014	1	MYCFIscaffold_7	MYCFIDRAFT_177570	4234286	4235578	None	9167	1273	33684	No_constitutive_exon_found_in_species
ACCGACCATTCAAATGGTTCGAACAAGCGAGGAGGTTTGGGATACAACAGCT	4239185	4239302	4239352	4239300	-1	MYCFIscaffold_7	MYCFIDRAFT_177571	4235601	4240237	None	9167	1273	33684	No_constitutive_exon_found_in_species
TTCCCTCTTCTTACTCCCAACCCTACTCTAACAATTAGTCTGGTGGGTAGGT	4238542	4238618	4238668	4238616	-1	MYCFIscaffold_7	MYCFIDRAFT_177571	4235601	4240237	None	9167	1273	33684	No_constitutive_exon_found_in_species
CCGCGTCTCCCGATACCATTCTTTGAAGTCGTTTTTCTGGGGATGTTGAGCC	4237225	4237271	4237321	4237269	-1	MYCFIscaffold_7	MYCFIDRAFT_177571	4235601	4240237	None	9167	1273	33684	No_constitutive_exon_found_in_species
TTATTCCCTCCAACTCCGGTGTAAGGGTGGATTTGGGGTCGCGTAGACAGGG	4249547	4249669	4249719	4249667	-1	MYCFIscaffold_7	MYCFIDRAFT_177576	4249038	4251355	None	9167	1273	33684	No_constitutive_exon_found_in_species
TAGGAAGGGGTCGGGGTATAGCGCGAACGATAACGCTGGGCAGCGGCGAGGA	4315287	4315427	4315237	4315289	1	MYCFIscaffold_7	MYCFIDRAFT_177595	4314704	4316353	None	9167	1273	33684	No_constitutive_exon_found_in_species
GGAGGATTTAGGTCCGAAAGGTGAGAGTTTGGAGGAACTGGGCTAATGAGCT	4331213	4331262	4331312	4331260	-1	MYCFIscaffold_7	MYCFIDRAFT_177598	4331076	4334616	None	9167	1273	33684	No_constitutive_exon_found_in_species
AATACACCCGCAAGCACCAAAATCGTGCCGACATCATCCCAGGGGCTTAGCC	4339865	4341564	4339815	4339867	1	MYCFIscaffold_7	MYCFIDRAFT_177601	4339524	4341849	None	9167	1273	33684	No_constitutive_exon_found_in_species
CGTCACCAAGGTCGGGAGGATTGCGTGAACGCCCTGGAACAAGGGGAAAGCT	4359717	4360438	4359667	4359719	1	MYCFIscaffold_7	MYCFIDRAFT_177607	4359662	4360438	None	9167	1273	33684	No_constitutive_exon_found_in_species
CTGTCCCATCTTCAGCATGTAGAATCTCGTAGCTAGGGCGAGGGCCTAAGCG	4362334	4362389	4362439	4362387	-1	MYCFIscaffold_7	MYCFIDRAFT_177611	4362216	4362884	None	9167	1273	33684	No_constitutive_exon_found_in_species
GAGATGGAAATATGGGCGACTTGGTGAGTACTGCAATTGGAGGTTGGGAGCT	4372905	4372912	4372855	4372907	1	MYCFIscaffold_7	MYCFIDRAFT_177619	4371427	4373204	None	9167	1273	33684	No_constitutive_exon_found_in_species
ACTTTGTACGATGTTGAGGTCGAAGGATTGCTGAGTGAGAATACTGGGAGTC	4373707	4373864	4373914	4373862	-1	MYCFIscaffold_7	MYCFIDRAFT_177620	4373248	4375119	None	9167	1273	33684	No_constitutive_exon_found_in_species
TGTCAGCAGTCAGCAGTCAGCAGTCAGTGGACATATGGCGGAGGGCTGAGAA	4375322	4375498	4375272	4375324	1	MYCFIscaffold_7	MYCFIDRAFT_177621	4375154	4378293	None	9167	1273	33684	No_constitutive_exon_found_in_species
AGTCTGCTATCGTCTGGAGATCGTGTCCCTAGCAAGGGGGTTAATGGAAGGG	4387842	4387863	4387792	4387844	1	MYCFIscaffold_7	MYCFIDRAFT_177626	4387563	4388204	None	9167	1273	33684	No_constitutive_exon_found_in_species
AACATCCGCAGTGCTTGAGCTGAGCTGACGGCTGCGTGCGTGGTGGGAAGCG	108622	108748	108572	108624	1	MYCFIscaffold_8	MYCFIDRAFT_34326	108230	109675	None	9167	1273	33684	No_constitutive_exon_found_in_species
GTTCCGTTGCCCTTTCCATCTTCTTCGCGATTCACTAACATGTACGGGAGGG	122062	122643	122693	122641	-1	MYCFIscaffold_8	MYCFIDRAFT_120758	122062	122864	None	9167	1273	33684	No_constitutive_exon_found_in_species
GAAGCAGAGAAGCTAGCTGTAGGAAGAAGCTGTGCCACTGGGTTAACAAGCT	136667	136754	136804	136752	-1	MYCFIscaffold_8	MYCFIDRAFT_177667	134829	139494	None	9167	1273	33684	No_constitutive_exon_found_in_species
ACTCCTGATCGGTGCGAAACTCATCGCCACTGGTATGGCCAACTGGGCAGGC	265696	265939	265989	265937	-1	MYCFIscaffold_8	MYCFIDRAFT_190078	264841	266340	None	9167	1273	33684	No_constitutive_exon_found_in_species
CCTGACAGGTCTCATTACGAGTAGATAACTCGCCGATTGCAGGGGTCTAGAC	353356	353437	353306	353358	1	MYCFIscaffold_8	MYCFIDRAFT_177705	352861	354285	None	9167	1273	33684	No_constitutive_exon_found_in_species
ATAGAACTACTCCTTCGTACTGTCTTGGCGGAAAACTTTAGGGAATTTAGTG	408393	408447	408497	408445	-1	MYCFIscaffold_8	MYCFIDRAFT_177722	408393	408615	None	9167	1273	33684	No_constitutive_exon_found_in_species
TGTGTTCCAGAAGTGCGAATTCGTTTAGGGAAGGAAATGGGGGAGTTGAGCT	409682	409757	409632	409684	1	MYCFIscaffold_8	MYCFIDRAFT_177723	408701	409815	None	9167	1273	33684	No_constitutive_exon_found_in_species
GAGGGTGGTGTGGTATGTGGAGAGCTTTAAGAAATGATTTGTATGGGCAGAT	497500	497520	497450	497502	1	MYCFIscaffold_8	MYCFIDRAFT_177749	495086	497520	None	9167	1273	33684	No_constitutive_exon_found_in_species
GAAGCTTCCTACGACCCCCCGCCGGTAGGAGCGCGATATTGGGAAACCAGAT	560713	560741	560791	560739	-1	MYCFIscaffold_8	MYCFIDRAFT_177762	558500	560904	None	9167	1273	33684	No_constitutive_exon_found_in_species
ACTGTATCTGAAAGTTACTGGTTGAACTTGGGCTAAACATGGGGCGGCAGCT	559343	559982	560032	559980	-1	MYCFIscaffold_8	MYCFIDRAFT_177762	558500	560904	None	9167	1273	33684	No_constitutive_exon_found_in_species
TGCGAACGTCAAACGGCTTATGTCTAGACTCGCAAGGGGACGTGGATGAGCT	711779	711837	711887	711835	-1	MYCFIscaffold_8	MYCFIDRAFT_177791	709741	713039	None	9167	1273	33684	No_constitutive_exon_found_in_species
CAAGACGCGTCATGGTAGACACAGTCGAAGGCTTACATTTGGGCAATGAGCG	721626	721723	721773	721721	-1	MYCFIscaffold_8	MYCFIDRAFT_177793	720644	722835	None	9167	1273	33684	No_constitutive_exon_found_in_species
GCAGGTTAATGAGAGGTTGAAGCCTAGAAGATAAAGCAAGAGGGAAAAAGGG	804611	804668	804561	804613	1	MYCFIscaffold_8	MYCFIDRAFT_177814	804234	805897	None	9167	1273	33684	No_constitutive_exon_found_in_species
GTACAGCCTCAGCTGTCTTCTAAGCTCGGAATGGCTGATGGGCGACGTAGGA	821991	822122	821941	821993	1	MYCFIscaffold_8	MYCFIDRAFT_79705	821320	822779	None	9167	1273	33684	No_constitutive_exon_found_in_species
GTACCTCGGCCCACGACGTGTAGATCGCTCAAGCACGACACAGCGGGTAGAA	950400	950484	950534	950482	-1	MYCFIscaffold_8	MYCFIDRAFT_177836	950400	952603	None	9167	1273	33684	No_constitutive_exon_found_in_species
TTTTAGTCCAAGCGATCCGTTTCATGTCAAGTCGTCGAGGCAAGGGTTAGTG	999480	999560	999430	999482	1	MYCFIscaffold_8	MYCFIDRAFT_177855	998994	1000286	None	9167	1273	33684	No_constitutive_exon_found_in_species
CTAGAGATATTGCAGAACATGGTGCGGAACGCATGCGGGAGACGAAAGAGAT	1198467	1198679	1198729	1198677	-1	MYCFIscaffold_8	MYCFIDRAFT_177884	1198170	1199434	None	9167	1273	33684	No_constitutive_exon_found_in_species
TATGGAGTTTGGTAAGTAGTAAGAAGAAAAAAAAAAGAGAAAGGGAAAAGGG	1331078	1331104	1331154	1331102	-1	MYCFIscaffold_8	MYCFIDRAFT_177915	1331078	1331836	None	9167	1273	33684	No_constitutive_exon_found_in_species
AATGAATTTTGATATTTCCCGTATTACATTATGCATTTTCAAAGGGCAAGAA	1361639	1361687	1361737	1361685	-1	MYCFIscaffold_8	MYCFIDRAFT_177922	1361148	1361929	None	9167	1273	33684	No_constitutive_exon_found_in_species
TGGTCGTGGTGGCGGAATGTGGGTATCTTAGAAATGATCAAGTTTGGGAGAT	1435040	1435112	1434990	1435042	1	MYCFIscaffold_8	MYCFIDRAFT_177933	1426913	1435477	None	9167	1273	33684	No_constitutive_exon_found_in_species
TAGAGGCATTTTGCGAGTCAATAGCGAGTATAGTGCGAGGGCAAACATAGAA	1469731	1469792	1469681	1469733	1	MYCFIscaffold_8	MYCFIDRAFT_208760	1464902	1471381	None	9167	1273	33684	No_constitutive_exon_found_in_species
GTGGAGATGATGATTGGGACTTTGAGATTTTTTTGCTGACGGGGGATTAGAT	1480880	1481124	1481174	1481122	-1	MYCFIscaffold_8	MYCFIDRAFT_34402	1480114	1481512	None	9167	1273	33684	No_constitutive_exon_found_in_species
AGCGCACCTCTCGAAGCAGAGTGGTCCTCGATTTGCGTGCGGGAAATAAGCT	1566510	1566545	1566460	1566512	1	MYCFIscaffold_8	MYCFIDRAFT_177958	1566217	1566545	None	9167	1273	33684	No_constitutive_exon_found_in_species
GGTGCTCGGAAGATGTTATCCTAAAGGTCGGGGTCGGGTCAAGATCTGAGAG	1619114	1619198	1619248	1619196	-1	MYCFIscaffold_8	MYCFIDRAFT_177967	1618157	1619736	None	9167	1273	33684	No_constitutive_exon_found_in_species
ACCACCCTAGCGGATTCTGCTGGTTGAACAATGTGCATGTGGGTATCGAGTA	1691630	1692810	1692860	1692808	-1	MYCFIscaffold_8	MYCFIDRAFT_190308	1690251	1702213	None	9167	1273	33684	No_constitutive_exon_found_in_species
CGCTTGGCGAGCCGACGCTAGTGAGCGTAGCGCGGTTGCCTGAGGGTGAGCT	1846649	1846767	1846817	1846765	-1	MYCFIscaffold_8	MYCFIDRAFT_208781	1844878	1847190	None	9167	1273	33684	No_constitutive_exon_found_in_species
AAGCACGGTCCAGGTCTACGAGTCGATAACTCGCAGGGGTAGAAAACCAGCC	1897941	1898001	1897891	1897943	1	MYCFIscaffold_8	MYCFIDRAFT_208789	1897877	1899985	None	9167	1273	33684	No_constitutive_exon_found_in_species
GCCTCGATGCGCCCACTGGCCGTGATGCTGAAAACATCGAGGGGTCGAAGAT	2346395	2346454	2346345	2346397	1	MYCFIscaffold_8	MYCFIDRAFT_178084	2345307	2346508	None	9167	1273	33684	No_constitutive_exon_found_in_species
AGAAAAGGCACGTTCCCTCAGAACGACTGCCCATCATCAACGGGAAGCAGAC	2346549	2347863	2347913	2347861	-1	MYCFIscaffold_8	MYCFIDRAFT_114712	2346549	2349327	None	9167	1273	33684	No_constitutive_exon_found_in_species
GTTGAGTTTTGTACCTCGCTATAAGTTAACGCCGACAGGGACGGCACAAGAT	2385540	2385727	2385490	2385542	1	MYCFIscaffold_8	MYCFIDRAFT_178096	2384106	2386279	None	9167	1273	33684	No_constitutive_exon_found_in_species
GGATGCCATCGTGTGTCTGTGATAGTCGCTTCGTGTCCAGATGTCGGGAGGT	2408209	2408227	2408277	2408225	-1	MYCFIscaffold_8	MYCFIDRAFT_208814	2406126	2408461	None	9167	1273	33684	No_constitutive_exon_found_in_species
AGCATGTGATATCCAAGGAGTGGCAAATCGCGATACTGATAACAGGGCAGGC	2494004	2494214	2494264	2494212	-1	MYCFIscaffold_8	MYCFIDRAFT_122683	2494004	2494609	None	9167	1273	33684	No_constitutive_exon_found_in_species
GTCCCGCTTGCAAGATGGACTTGTTCGGACCATGAGGGGCTGGAACAGAGAT	2509807	2509846	2509896	2509844	-1	MYCFIscaffold_8	MYCFIDRAFT_178129	2508471	2510380	None	9167	1273	33684	No_constitutive_exon_found_in_species
GGGTGTGGGGTTGAGAGGGAGGTGAGTAATTATTGATTAGGAAAGGGAAGTT	2655812	2656167	2656217	2656165	-1	MYCFIscaffold_8	MYCFIDRAFT_120763	2655812	2656453	None	9167	1273	33684	No_constitutive_exon_found_in_species
TGAAAATACCATCTCTGTGTTGGGACAGACACACAGGGCCCGCAACGAAGTT	2876244	2876276	2876194	2876246	1	MYCFIscaffold_8	MYCFIDRAFT_178183	2875844	2896268	None	9167	1273	33684	No_constitutive_exon_found_in_species
AGTTGAATCTATAGGAGAGCGAAACACCGCTACCCGCGTTGGACTGGGAGCG	3844216	3844639	3844166	3844218	1	MYCFIscaffold_8	MYCFIDRAFT_178321	3844003	3845468	None	9167	1273	33684	No_constitutive_exon_found_in_species
GACACACACACTCTATCAAGGAAAGTTTTTGATTGTTGTTTGGGATATAGGG	3937749	3937925	3937975	3937923	-1	MYCFIscaffold_8	MYCFIDRAFT_37840	3937749	3938417	None	9167	1273	33684	No_constitutive_exon_found_in_species
TTGGAACAGCGCATGTACAATTGGCAGTCTAAAAGGTTGAATTGGGACAGCG	3960831	3960909	3960959	3960907	-1	MYCFIscaffold_8	MYCFIDRAFT_178350	3959631	3961292	None	9167	1273	33684	No_constitutive_exon_found_in_species
TTCTCCCGCCTTCTCGTGTGAACGAGTAGCAAGCACTCAGAGGGATACAGGA	141085	141185	141235	141183	-1	MYCFIscaffold_9	MYCFIDRAFT_208907	135690	141442	None	9167	1273	33684	No_constitutive_exon_found_in_species
CACTCAAGAGTCTAAAATCACTGTCTTGGGCCTGGGCCGCGGGAAGAAAGAA	216673	216770	216820	216768	-1	MYCFIscaffold_9	MYCFIDRAFT_178412	205268	217328	None	9167	1273	33684	No_constitutive_exon_found_in_species
GATGCACGATTTCCCGCCCAGCGAATCCGCCTGACTGTGGGGATATGTAGAG	516171	516227	516277	516225	-1	MYCFIscaffold_9	MYCFIDRAFT_178452	513442	516713	None	9167	1273	33684	No_constitutive_exon_found_in_species
CCGTAGCGCGTCGGAGATCTAAGTCAAGGCCACATGCATGATGGCGGGAGGC	517233	517248	517298	517246	-1	MYCFIscaffold_9	MYCFIDRAFT_178453	516754	517647	None	9167	1273	33684	No_constitutive_exon_found_in_species
CAGCTCCGAGAATATCATGTGAATACTGTTTAGCGTGGGAAGAGGTGAAGGA	691941	695528	695578	695526	-1	MYCFIscaffold_9	MYCFIDRAFT_208945	690610	705412	None	9167	1273	33684	No_constitutive_exon_found_in_species
GACGAGGAAGGGTCATTTGGCGTAGTGCGACGACGTCTGAAATTAGGGAGTG	723043	723138	722993	723045	1	MYCFIscaffold_9	MYCFIDRAFT_178493	714980	723138	None	9167	1273	33684	No_constitutive_exon_found_in_species
GAATGTCTTTAAGGAGAACAAATTACTGTATGCATGGGCACGGAGCAAAGCC	727546	727591	727496	727548	1	MYCFIscaffold_9	MYCFIDRAFT_178496	726569	727649	None	9167	1273	33684	No_constitutive_exon_found_in_species
GCAAGTAACTATGTTGTACATATACTATAGGTGAAGGCCATAGGGATTAGAA	734450	734471	734521	734469	-1	MYCFIscaffold_9	MYCFIDRAFT_178500	733407	735383	None	9167	1273	33684	No_constitutive_exon_found_in_species
ACAATATAATAATGAAAGAAATATATATCTACCTTTTGAATTGGGACAAGGA	778362	778397	778312	778364	1	MYCFIscaffold_9	MYCFIDRAFT_178512	778103	779314	None	9167	1273	33684	No_constitutive_exon_found_in_species
GCGAATGCAGATGAAGTCAAGTTTAGGGTTGAAATCAAAAAACGGGCGAGAT	894439	894579	894629	894577	-1	MYCFIscaffold_9	MYCFIDRAFT_178532	893667	895221	None	9167	1273	33684	No_constitutive_exon_found_in_species
GCTTACGTGGGAGAGGGAAAAGGAATGAAGTACTGACTTGGGATGTGTAGAA	953771	954122	953721	953773	1	MYCFIscaffold_9	MYCFIDRAFT_205019	953104	954122	None	9167	1273	33684	No_constitutive_exon_found_in_species
ACATATAAGCCGTATAGAGCATCGCGAGCATCACTATTCGCGGGATCGAGTA	997520	999884	997470	997522	1	MYCFIscaffold_9	MYCFIDRAFT_167794	996478	999884	None	9167	1273	33684	No_constitutive_exon_found_in_species
TGAAGCGACTCGGCACATTGCTTTGATGCTTCCATACTTGGGGACCGAAGGT	1022411	1023035	1023085	1023033	-1	MYCFIscaffold_9	MYCFIDRAFT_80833	1022411	1025479	None	9167	1273	33684	No_constitutive_exon_found_in_species
AAAGCAGGAGTCGCTAACATTCTCGTCTAGTCTCGAGATAGGGCACCGAGTG	1147768	1147898	1147718	1147770	1	MYCFIscaffold_9	MYCFIDRAFT_208965	1138906	1150541	None	9167	1273	33684	No_constitutive_exon_found_in_species
ATGCGATATCATTGATATCTCGACCGGTCCTGGTGGGGCAGACAATCGAGCG	1163936	1165573	1163886	1163938	1	MYCFIscaffold_9	MYCFIDRAFT_37169	1163452	1165573	None	9167	1273	33684	No_constitutive_exon_found_in_species
ACCAAGGTCCAATATTGGTAGAGAGCGTTTTGTAGGGGATACGGAGCCAGCG	1177943	1178031	1177893	1177945	1	MYCFIscaffold_9	MYCFIDRAFT_178576	1177641	1178694	None	9167	1273	33684	No_constitutive_exon_found_in_species
TCCCCCAATTAAAAGGGGAATAATCCGTCCCTCTTAAAGGATGGGAAAAGGG	1224112	1224164	1224062	1224114	1	MYCFIscaffold_9	MYCFIDRAFT_178582	1223738	1224808	None	9167	1273	33684	No_constitutive_exon_found_in_species
GATCTAGCTAATTAATATAGGCTACGCTTAAGGAAGCTCTGGGATTAAAGGC	1520921	1520954	1520871	1520923	1	MYCFIscaffold_9	MYCFIDRAFT_208982	1510174	1520954	None	9167	1273	33684	No_constitutive_exon_found_in_species
CAGACAATACAAAGTGTCTCGGTGAGAATATTAATGCGAGTTGGGTGAAGTT	1645869	1645961	1646011	1645959	-1	MYCFIscaffold_9	MYCFIDRAFT_208984	1638475	1647347	None	9167	1273	33684	No_constitutive_exon_found_in_species
GAGAATGGAGTCGTTTGAATTGCTTTGCTTATTTGCGCACAGGGGTCCAGTC	1775114	1775135	1775185	1775133	-1	MYCFIscaffold_9	MYCFIDRAFT_178643	1774779	1776646	None	9167	1273	33684	No_constitutive_exon_found_in_species
GAAGGTGGGAGGCAGAAGGTGGAAGGTAGAAGGTGGAAGGTGGGAGGCAGAA	1867554	1867578	1867504	1867556	1	MYCFIscaffold_9	MYCFIDRAFT_178659	1865609	1868891	None	9167	1273	33684	No_constitutive_exon_found_in_species
ACAATCAAGCCCATGACCGATTGAGATCAGTGCTAAAATTTACGGGGCAGGG	1922368	1927546	1922318	1922370	1	MYCFIscaffold_9	MYCFIDRAFT_205075	1920233	1927546	None	9167	1273	33684	No_constitutive_exon_found_in_species
GGTCTACGAGTGCCGGCAACCCAATATCTCAAGTACTAATGCGGGCACAGGG	2022847	2024746	2022797	2022849	1	MYCFIscaffold_9	MYCFIDRAFT_205083	2021111	2024746	None	9167	1273	33684	No_constitutive_exon_found_in_species
GAGAGATGGATTCGGAATCGGAAGTGTTGGATGTGCTGTTGGGCGGGCAGGG	2101773	2101852	2101902	2101850	-1	MYCFIscaffold_9	MYCFIDRAFT_209005	2101516	2103668	None	9167	1273	33684	No_constitutive_exon_found_in_species
TTTGGCCTGCTGTCTCTCCCAAATTTATGCTAATTCGGGGGTAAATGCAGAT	2105608	2105775	2105825	2105773	-1	MYCFIscaffold_9	MYCFIDRAFT_101242	2105608	2106343	None	9167	1273	33684	No_constitutive_exon_found_in_species
TTTTGTAATCAGTCAGGAGTTGTGAGGGTCGTGCAAATTTGGGAGGGAAGTG	2191491	2191521	2191571	2191519	-1	MYCFIscaffold_9	MYCFIDRAFT_178706	2191424	2192207	None	9167	1273	33684	No_constitutive_exon_found_in_species
AGAGTCCATTCTTTTCATCCAATTCGCAGCCGCTGACTGGGGTCGAACAGGA	2239542	2240232	2240282	2240230	-1	MYCFIscaffold_9	MYCFIDRAFT_205100	2239542	2241417	None	9167	1273	33684	No_constitutive_exon_found_in_species
AAGCAACTTTTAAGCTTCCGAGTCAGCTCCTTCAGATTTGTGGGCAAAAGGC	2245314	2245367	2245264	2245316	1	MYCFIscaffold_9	MYCFIDRAFT_178721	2245019	2246468	None	9167	1273	33684	No_constitutive_exon_found_in_species
GAGACTCATCCTCAGGCGCAGATTTGCTGACAGCACTCGGGAAACGATAGAA	2282187	2283606	2282137	2282189	1	MYCFIscaffold_9	MYCFIDRAFT_95405	2282024	2284540	None	9167	1273	33684	No_constitutive_exon_found_in_species
CAAAACATCAGTGCTCGAATATAAGCCTGCCAGACTACGGACCGGGGGAGAT	2294680	2296146	2294630	2294682	1	MYCFIscaffold_9	MYCFIDRAFT_1310	2294331	2296146	None	9167	1273	33684	No_constitutive_exon_found_in_species
CGTGGCCGGGAAGCTCTTCCGTGCTGGCAGTGACGGTGACGGTCAGGGAGCC	2348158	2348227	2348277	2348225	-1	MYCFIscaffold_9	MYCFIDRAFT_178747	2346764	2348457	None	9167	1273	33684	No_constitutive_exon_found_in_species
GATAGACGCGTCAAAGCTATATATTCGTGAGAGGTCGCCTGGGCATACAGAT	2400028	2400047	2399978	2400030	1	MYCFIscaffold_9	MYCFIDRAFT_178753	2398979	2403534	None	9167	1273	33684	No_constitutive_exon_found_in_species
GCTGGATCTCTGATACGTGAGATGATGGAGACAACAGAGGGGACAACAAGGA	2401156	2401309	2401106	2401158	1	MYCFIscaffold_9	MYCFIDRAFT_178753	2398979	2403534	None	9167	1273	33684	No_constitutive_exon_found_in_species
ATTTCGTACAGCATTCACGTGGGCACAGAGCGCAATCATGGGTGAATAAGGG	2402179	2402192	2402129	2402181	1	MYCFIscaffold_9	MYCFIDRAFT_178753	2398979	2403534	None	9167	1273	33684	No_constitutive_exon_found_in_species
CGCGCTCGCGGAGTGAACAGTGATGAACTTTGAGCTTGAAAAGGGGTCAGAG	2567447	2567482	2567532	2567480	-1	MYCFIscaffold_9	MYCFIDRAFT_178765	2567378	2567770	None	9167	1273	33684	No_constitutive_exon_found_in_species
GTAAGTATGGTTATGATGAACCACGATGGCAATTGCTTACGGTGGGATAGGT	2615626	2616219	2615576	2615628	1	MYCFIscaffold_9	MYCFIDRAFT_205123	2613838	2616219	None	9167	1273	33684	No_constitutive_exon_found_in_species
GTACGAAGTCTTGTCACAAGTATGGCGCTCACAAAATTAACATGGGACAGGG	2671079	2671345	2671029	2671081	1	MYCFIscaffold_9	MYCFIDRAFT_205133	2669378	2673072	None	9167	1273	33684	No_constitutive_exon_found_in_species
CGATCTGCCGATAGCGATAGCTAAATGCTCATGACGAATTCAGGGCGCAGGC	2677075	2677215	2677025	2677077	1	MYCFIscaffold_9	MYCFIDRAFT_190886	2676822	2678113	None	9167	1273	33684	No_constitutive_exon_found_in_species
TGCGAATGGTGATTGTTCTTGTGAGTAATGTCAATCGGGCAAATGGAAAGTA	2725270	2725294	2725344	2725292	-1	MYCFIscaffold_9	MYCFIDRAFT_178807	2723333	2725339	None	9167	1273	33684	No_constitutive_exon_found_in_species
TTGTTTTGTCAAATGCGGGTACATATGTTGTCTGAATGCGGGTAAATAAGAA	2724683	2724708	2724758	2724706	-1	MYCFIscaffold_9	MYCFIDRAFT_178807	2723333	2725339	None	9167	1273	33684	No_constitutive_exon_found_in_species
GATCGGTCACACACTGAGTAGGTCATAAAAGGTGGATGCGCAGGGCGAAGTC	2727879	2728058	2728108	2728056	-1	MYCFIscaffold_9	MYCFIDRAFT_178809	2726941	2729274	None	9167	1273	33684	No_constitutive_exon_found_in_species
GGAAACGTAGCTACGAGCACATATTGGATTCTCGAATTGGGAAAATCTAGTA	2727657	2727674	2727724	2727672	-1	MYCFIscaffold_9	MYCFIDRAFT_178809	2726941	2729274	None	9167	1273	33684	No_constitutive_exon_found_in_species
ATTCCGATTAGGCTTGGTGATATAGGGCATATGGCCATGGGGGATGCGAGGA	2727206	2727300	2727350	2727298	-1	MYCFIscaffold_9	MYCFIDRAFT_178809	2726941	2729274	None	9167	1273	33684	No_constitutive_exon_found_in_species
GCGTCGCCACATTATGACCTGGCACCAGCGCAGTCGTGTGGTGTGGGAAGAG	2761802	2761834	2761752	2761804	1	MYCFIscaffold_9	MYCFIDRAFT_205145	2760762	2761834	None	9167	1273	33684	No_constitutive_exon_found_in_species
CCTTGCCAATGGTGCCAATGGTGCGAACGGACACGCGGGAAGTTCGAAAGAG	2862070	2862133	2862183	2862131	-1	MYCFIscaffold_9	MYCFIDRAFT_86968	2856854	2862785	None	9167	1273	33684	No_constitutive_exon_found_in_species
ATCAGCTTCCGCAGGCGTGAGAGGGGAATTTTGAGGAGTTGGTGGGTGAGGA	2940567	2940606	2940656	2940604	-1	MYCFIscaffold_9	MYCFIDRAFT_178849	2938012	2941561	None	9167	1273	33684	No_constitutive_exon_found_in_species
CCAAGGCAAGATCATCTCCATACATAGCTAAAAGCAACTCGGGAAGATAGAC	2939756	2939786	2939836	2939784	-1	MYCFIscaffold_9	MYCFIDRAFT_178849	2938012	2941561	None	9167	1273	33684	No_constitutive_exon_found_in_species
TCAGCTCCAGGAGCCGGGTGAGGTGGCGGGGCGGGGCGACGGGCATGAAGCG	3216861	3216939	3216811	3216863	1	MYCFIscaffold_9	MYCFIDRAFT_178886	3216600	3216939	None	9167	1273	33684	No_constitutive_exon_found_in_species
GTTGAGTGTAGAGGTGAGGTTGTGTTATGGACCAACTATCGGGCAATGAGAT	3315334	3315440	3315284	3315336	1	MYCFIscaffold_9	MYCFIDRAFT_178906	3315179	3315672	None	9167	1273	33684	No_constitutive_exon_found_in_species
TCAGGAATATCTCCCCCAAGTTCGCGAAGCCCTTAGGCGGGTGCCGGAAGGT	3452709	3453131	3453181	3453129	-1	MYCFIscaffold_9	MYCFIDRAFT_178937	3452709	3454225	None	9167	1273	33684	No_constitutive_exon_found_in_species
ATCTATTATCCTTGTCGGTAATGTCGATGTCTCTTGGGGTGGTGATGGAGCT	3612822	3612863	3612913	3612861	-1	MYCFIscaffold_9	MYCFIDRAFT_178954	3612822	3613432	None	9167	1273	33684	No_constitutive_exon_found_in_species
ACAACTCGCACTGGCCAAATCCTGGTGGAAGCTAGAAGACGTCGAGGGAGAT	3794957	3795016	3794907	3794959	1	MYCFIscaffold_9	MYCFIDRAFT_178978	3783845	3796525	None	9167	1273	33684	No_constitutive_exon_found_in_species
GCGCAAAAACTTAATACAAGGAGTAAGAAATTTGAAGTTTGGGTGGGAAGGT	3844768	3845501	3844718	3844770	1	MYCFIscaffold_9	MYCFIDRAFT_209093	3843709	3845501	None	9167	1273	33684	No_constitutive_exon_found_in_species
AGGGTGAGGGCGGGAAGCAGTAAGCTACTGCTTGTCTGATGGGTCGCAAGGC	3873488	3873526	3873438	3873490	1	MYCFIscaffold_9	MYCFIDRAFT_178997	3872217	3873584	None	9167	1273	33684	No_constitutive_exon_found_in_species
GTGTCCGTGTCCGCCCGGGAAGACTAGGCTCGCACCTTTGCGGGCCGGAGCC	3908791	3909044	3908741	3908793	1	MYCFIscaffold_9	MYCFIDRAFT_178999	3888183	3911693	None	9167	1273	33684	No_constitutive_exon_found_in_species
ACTTTCGAACCATGCAGACAAACGTCCGTAGGTGTGCGAGACCAAGGGAGTG	3915684	3915953	3916003	3915951	-1	MYCFIscaffold_9	MYCFIDRAFT_179002	3915483	3916519	None	9167	1273	33684	No_constitutive_exon_found_in_species
AGAGATGCGCAGGAACAACGAGGCAGGGGCTGGAAGCTAATGGGAGATAGTC	3959006	3959142	3958956	3959008	1	MYCFIscaffold_9	MYCFIDRAFT_88866	3958409	3959534	None	9167	1273	33684	No_constitutive_exon_found_in_species
CACGGATTTACTAGCAGTAAGGTGTTAATGGCGGGATAGGGATAGAACAGTG	148259	148272	148209	148261	1	MYCFIscaffold_10	MYCFIDRAFT_179043	138402	148582	None	9167	1273	33684	No_constitutive_exon_found_in_species
CCCCTATCATGGCTTGGTGCTAGTAGTCGGAGTCTGCCTTGCGGGTGCAGTT	151392	151445	151495	151443	-1	MYCFIscaffold_10	MYCFIDRAFT_209112	150865	152648	None	9167	1273	33684	No_constitutive_exon_found_in_species
CCACCCATGGTCGACGGAACGAGAACGCTGATTTGAGGACGGGGGGGTAGAA	175659	176096	175609	175661	1	MYCFIscaffold_10	MYCFIDRAFT_44966	174641	182868	None	9167	1273	33684	No_constitutive_exon_found_in_species
GCGGATTACCGTGTAGCGAGGTGGAAAGGTAACTGTTGCTTATGGGATAGGC	332765	332809	332715	332767	1	MYCFIscaffold_10	MYCFIDRAFT_179068	323144	333118	None	9167	1273	33684	No_constitutive_exon_found_in_species
GGGGATACGCGGTTGTTTTCCGAGGGGGAGTGGAAGTTTTTAGGGAGTAGTG	448268	448283	448333	448281	-1	MYCFIscaffold_10	MYCFIDRAFT_179088	448268	449443	None	9167	1273	33684	No_constitutive_exon_found_in_species
TTTTGGTGGAAAAAGCTTCTGTATTACTCTTTGACGTTGTTGGGGGAAAGAT	454519	454537	454587	454535	-1	MYCFIscaffold_10	MYCFIDRAFT_179090	454436	455244	None	9167	1273	33684	No_constitutive_exon_found_in_species
TAACTCCTCTAGATAAAAAGATATATTAAAAAGAACTTGTAGGGGCAAAGAT	456715	456746	456796	456744	-1	MYCFIscaffold_10	MYCFIDRAFT_179091	455283	466070	None	9167	1273	33684	No_constitutive_exon_found_in_species
CGCGCTAAGTTGCGGCGACATGTGAAAGCGATGCGCGGTGCATGTGGGAGCA	513501	513573	513623	513571	-1	MYCFIscaffold_10	MYCFIDRAFT_179100	512807	513773	None	9167	1273	33684	No_constitutive_exon_found_in_species
AGAAGGGGACTTGTTATCTGGAAGTGGCGTGCCGAATGAATGGGAACTAGAT	524506	524924	524974	524922	-1	MYCFIscaffold_10	MYCFIDRAFT_179104	524449	524979	None	9167	1273	33684	No_constitutive_exon_found_in_species
TATAGGGCCACACCGGATTTAGCATAGAAGGTGGAACCCGACAAGGGCAGAG	545330	545341	545280	545332	1	MYCFIscaffold_10	MYCFIDRAFT_179108	545269	545651	None	9167	1273	33684	No_constitutive_exon_found_in_species
CTGATGTTCCAACTCAAAGAATTCCCGAGAGACGCGACACGATGGGCCAGGT	594207	594357	594407	594355	-1	MYCFIscaffold_10	MYCFIDRAFT_84347	593965	594677	None	9167	1273	33684	No_constitutive_exon_found_in_species
ATCTTTTGTCTTGTTGCCTAGCTTAGGAAGGAGGTTGAGGGGATATAAAGGG	629026	629047	629097	629045	-1	MYCFIscaffold_10	MYCFIDRAFT_179120	627791	629271	None	9167	1273	33684	No_constitutive_exon_found_in_species
AGTTGTTTGCCACACCAAACCCACGTGAGGTTACTGTAACGCTGGGAGAGGC	628498	628536	628586	628534	-1	MYCFIscaffold_10	MYCFIDRAFT_179120	627791	629271	None	9167	1273	33684	No_constitutive_exon_found_in_species
TATCTCCATCCCTGTCACCATCACAGTTCAACATTGATGGGAGACATCAGTG	713258	713735	713208	713260	1	MYCFIscaffold_10	MYCFIDRAFT_44844	712906	713735	None	9167	1273	33684	No_constitutive_exon_found_in_species
CGATGAGGAGGCCGAGGGGGATGGGGTGATGGGAGGATTGATCGGGGCAGGC	723578	723591	723641	723589	-1	MYCFIscaffold_10	MYCFIDRAFT_209140	723037	724939	None	9167	1273	33684	No_constitutive_exon_found_in_species
ATCAATCAGAATCGAGTCCAGTGATGTTGAGACGGGGGCTTGAAATGGAGTG	808345	808487	808295	808347	1	MYCFIscaffold_10	MYCFIDRAFT_179155	808059	808672	None	9167	1273	33684	No_constitutive_exon_found_in_species
TCTCACCACTACGTGACAAAACAAACATTGCATCGCTCCATCCGGGAAAGGA	859736	859802	859686	859738	1	MYCFIscaffold_10	MYCFIDRAFT_179161	859524	859890	None	9167	1273	33684	No_constitutive_exon_found_in_species
GCCGGCACGGCACGGGGTATAATTGAGCTATAGCAGGGAAAATGGCACAGTC	861590	861610	861540	861592	1	MYCFIscaffold_10	MYCFIDRAFT_179163	861232	862170	None	9167	1273	33684	No_constitutive_exon_found_in_species
CAACGTAATCAAGAGGTGATCGTCGCGGCCGTTGGTCGCGGAATTGGGAGAG	1199555	1199576	1199505	1199557	1	MYCFIscaffold_10	MYCFIDRAFT_179210	1199429	1206572	None	9167	1273	33684	No_constitutive_exon_found_in_species
ACTGGCTTCCTCGTCACGCATGAAGAGTATTGCAATTCGATCATGGGGAGAG	1241145	1241167	1241095	1241147	1	MYCFIscaffold_10	MYCFIDRAFT_179218	1237467	1241167	None	9167	1273	33684	No_constitutive_exon_found_in_species
ACAAGAAAGAACGCCATCTGTACCTAAATATTTGACACAGGGAACATTAGCT	1290676	1290709	1290759	1290707	-1	MYCFIscaffold_10	MYCFIDRAFT_179230	1288191	1291231	None	9167	1273	33684	No_constitutive_exon_found_in_species
CACCAGAAATACGCATCGACGCGTGCGCCTGCGCCTTCTTGGGGCTGTAGAG	1324571	1324774	1324824	1324772	-1	MYCFIscaffold_10	MYCFIDRAFT_179233	1313125	1324946	None	9167	1273	33684	No_constitutive_exon_found_in_species
TCAAGCTTTGGCACGTCTCATGCTCCATGACGACGGACGGAGGGGATGAGTC	1324373	1324492	1324542	1324490	-1	MYCFIscaffold_10	MYCFIDRAFT_179233	1313125	1324946	None	9167	1273	33684	No_constitutive_exon_found_in_species
CACTGCCAAACGCTGCCCTCAGTGGCATTTCGGGCCCGTGCAGGGAATAGAA	1323914	1323941	1323991	1323939	-1	MYCFIscaffold_10	MYCFIDRAFT_179233	1313125	1324946	None	9167	1273	33684	No_constitutive_exon_found_in_species
GGGAGGGAGTGGTGAAACTCTGTTCCAAGAGGAAGCAAACAATGGGGGAGTC	1383723	1383784	1383834	1383782	-1	MYCFIscaffold_10	MYCFIDRAFT_179245	1382665	1387348	None	9167	1273	33684	No_constitutive_exon_found_in_species
ATTATGGGGGATGAAGTGATTGATGCTATTTTTATATTTGGGGGTCAAAGTT	1383273	1383285	1383335	1383283	-1	MYCFIscaffold_10	MYCFIDRAFT_179245	1382665	1387348	None	9167	1273	33684	No_constitutive_exon_found_in_species
AAGGAAATCACGGCGGTGCCAGTCAGTGCGAAATGTGTTCGGGTTTGAAGGC	1406866	1407074	1407124	1407072	-1	MYCFIscaffold_10	MYCFIDRAFT_179248	1405955	1409129	None	9167	1273	33684	No_constitutive_exon_found_in_species
TTGCTTCCAGCGCGGCGACATTGAAAGTTCGGAATGAGACGGGGCAGCAGAA	1410264	1410520	1410214	1410266	1	MYCFIscaffold_10	MYCFIDRAFT_179249	1409152	1420977	None	9167	1273	33684	No_constitutive_exon_found_in_species
AGCCTGGCTGGTGTCAACAGTGAGGAAGGCTCACACGGAGCGTCGGGAAGGA	1464565	1464678	1464728	1464676	-1	MYCFIscaffold_10	MYCFIDRAFT_179253	1463753	1467712	None	9167	1273	33684	No_constitutive_exon_found_in_species
TATTGTGAGGAAGATGCCAGTGGAGCTATATCTGGAAGTACTGACGGGAGGC	1501259	1501389	1501209	1501261	1	MYCFIscaffold_10	MYCFIDRAFT_209177	1500875	1502124	None	9167	1273	33684	No_constitutive_exon_found_in_species
GAGCGTCCAGTCGCCGACGACAGTGCGCCGTCGCCTACCATGTGTGGGAGTA	1576622	1577647	1577697	1577645	-1	MYCFIscaffold_10	MYCFIDRAFT_179272	1573875	1578279	None	9167	1273	33684	No_constitutive_exon_found_in_species
AGGAGGTGCTTCAGGCACCGCAGGAAGAGGAACCGCGAGCAGAGGGAGAGGC	1603102	1603200	1603250	1603198	-1	MYCFIscaffold_10	MYCFIDRAFT_33671	1603102	1603849	None	9167	1273	33684	No_constitutive_exon_found_in_species
TGAATGAGCGGTCATCTGGTCATCGGCGGTGTTTAGCGAAGGGCAATCAGCC	1692386	1692537	1692587	1692535	-1	MYCFIscaffold_10	MYCFIDRAFT_179295	1691263	1692700	None	9167	1273	33684	No_constitutive_exon_found_in_species
GGTGCCGGGTTTGGAGGGTTAACATGGTAGTGATGAAAGAAAGGGGAAAGGG	1733545	1733553	1733603	1733551	-1	MYCFIscaffold_10	MYCFIDRAFT_179309	1733171	1733676	None	9167	1273	33684	No_constitutive_exon_found_in_species
AGTTTGAGGATCATGGGCTGGGTGTGTTGTAATGTTGCTGCGAGGGCGAGGT	1763879	1764037	1764087	1764035	-1	MYCFIscaffold_10	MYCFIDRAFT_179316	1763879	1764347	None	9167	1273	33684	No_constitutive_exon_found_in_species
GAGTTTGTTTTTTACGTATCTTTCGCATGAGAATCGCGAGAGGGTTGCAGTT	1783723	1783808	1783858	1783806	-1	MYCFIscaffold_10	MYCFIDRAFT_209195	1781906	1784778	None	9167	1273	33684	No_constitutive_exon_found_in_species
AGCCATCCGGTCAGTCTCAGTGCCCTCTCCTCTAGGGGGAGAATAGCCAGTA	1781906	1782132	1782182	1782130	-1	MYCFIscaffold_10	MYCFIDRAFT_209195	1781906	1784778	None	9167	1273	33684	No_constitutive_exon_found_in_species
AATCCTTCTTTCTGACAACGTCTACACAATGGCTGACTTGGGAAATTTAGAT	1824699	1824723	1824649	1824701	1	MYCFIscaffold_10	MYCFIDRAFT_79111	1822998	1824723	None	9167	1273	33684	No_constitutive_exon_found_in_species
GTCCCATGTGCAAGGTAGTAGTAGGTTGTTGTTCGTAGGGTGGGGTTGAGCA	1858366	1858418	1858468	1858416	-1	MYCFIscaffold_10	MYCFIDRAFT_179332	1857358	1858565	None	9167	1273	33684	No_constitutive_exon_found_in_species
ATTCTGAGCAGCGCTATTCGTTCAAATCTATGAAAATGCAGGGATACCAGAG	1897323	1897361	1897411	1897359	-1	MYCFIscaffold_10	MYCFIDRAFT_179337	1889850	1904030	None	9167	1273	33684	No_constitutive_exon_found_in_species
CACACATGGTTGCAGGGATGTTTGCTACTGTGAAGGCGATGCGGGACAAGCC	1944933	1945023	1944883	1944935	1	MYCFIscaffold_10	MYCFIDRAFT_179346	1944531	1945438	None	9167	1273	33684	No_constitutive_exon_found_in_species
CTTCGAGGGAGCAGCTGGTTGAATTTTTCGTGTGAGGGACAGCAGCCGAGCA	1982741	1982759	1982691	1982743	1	MYCFIscaffold_10	MYCFIDRAFT_179359	1981820	1982759	None	9167	1273	33684	No_constitutive_exon_found_in_species
GGGGTAAGGTGATTGAGAGAGGTGTTTAGGGGAGGGGAATTGGAGGGTAGAG	2000466	2000568	2000416	2000468	1	MYCFIscaffold_10	MYCFIDRAFT_179363	2000307	2001229	None	9167	1273	33684	No_constitutive_exon_found_in_species
AAGGATAAGGGGGTTTAAAGTGTAGGTATGATTGTTGGATGTAAGGGAAGAC	2001171	2001229	2001121	2001173	1	MYCFIscaffold_10	MYCFIDRAFT_179363	2000307	2001229	None	9167	1273	33684	No_constitutive_exon_found_in_species
TGAAGCTAGCTACAGTAATCACGTTATTTCTTGAGGCATAAAGCGGGTAGAT	2178594	2178696	2178746	2178694	-1	MYCFIscaffold_10	MYCFIDRAFT_179394	2176854	2191480	None	9167	1273	33684	No_constitutive_exon_found_in_species
AGGAGCGTGGAGGAGAAGAGCTTGGGGGTGGTGAAGAATAGTGGGAGTAGGA	2218954	2219003	2218904	2218956	1	MYCFIscaffold_10	MYCFIDRAFT_191255	2217280	2219003	None	9167	1273	33684	No_constitutive_exon_found_in_species
GCGTGGACAACGTCGAAATCGACAATGCCTTCGTGTAATGGCTGGGAAAGCA	2235237	2235924	2235187	2235239	1	MYCFIscaffold_10	MYCFIDRAFT_179399	2234428	2235924	None	9167	1273	33684	No_constitutive_exon_found_in_species
AAGGCCGGACTCTTTCCTGAGGGAGGTGAGGTGGTGAAGAACGGGTTGAGTC	2242217	2242246	2242167	2242219	1	MYCFIscaffold_10	MYCFIDRAFT_179402	2239481	2242246	None	9167	1273	33684	No_constitutive_exon_found_in_species
TAAGACACTTTTGGGCAAACCAGCTCAGAAAATGGCTATGGCGGGTGGAGCG	2254688	2255127	2255177	2255125	-1	MYCFIscaffold_10	MYCFIDRAFT_79194	2250627	2255461	None	9167	1273	33684	No_constitutive_exon_found_in_species
TGGCGCGCGCAGGGTCGGCATTTCATTGAGTGCATCCGCACTGGGAACAGCC	2421202	2421254	2421304	2421252	-1	MYCFIscaffold_10	MYCFIDRAFT_179430	2420577	2422586	None	9167	1273	33684	No_constitutive_exon_found_in_species
GATGGAACTATCGTTTTCGAATAGGAGCCATAGCTAGCACGGGGTGAGAGTG	2507341	2507533	2507291	2507343	1	MYCFIscaffold_10	MYCFIDRAFT_179456	2505922	2508149	None	9167	1273	33684	No_constitutive_exon_found_in_species
TTCTGTCGTCAGAAATCACCACGGCGTGAGCTGCGGTTGGGTCAGGCAAGTG	2555138	2555287	2555337	2555285	-1	MYCFIscaffold_10	MYCFIDRAFT_179476	2553254	2555891	None	9167	1273	33684	No_constitutive_exon_found_in_species
CTTCCAATCCTCCGCGTGCTGGCCGAGCGAATAAAGCGGGTAAAGACCAGCA	2641534	2641680	2641730	2641678	-1	MYCFIscaffold_10	MYCFIDRAFT_107101	2639599	2642150	None	9167	1273	33684	No_constitutive_exon_found_in_species
AAACTTCGCTCCCTTCTTTTGACCAATACCCTAACACGCCGGCTTGGGAGAT	2759444	2759623	2759394	2759446	1	MYCFIscaffold_10	MYCFIDRAFT_33938	2758719	2759623	None	9167	1273	33684	No_constitutive_exon_found_in_species
GAATACGGATGTGGAGTTACTAAGGGAAGACGTGATGGGAAATGTGGAAGGA	2761465	2761471	2761415	2761467	1	MYCFIscaffold_10	MYCFIDRAFT_179507	2761103	2761576	None	9167	1273	33684	No_constitutive_exon_found_in_species
CATGTGTCGACCTTTCTGGCATGTGAGGTGATGCAAGAGCTGTGAGGGAGCC	2762726	2763676	2763726	2763674	-1	MYCFIscaffold_10	MYCFIDRAFT_179508	2761907	2763814	None	9167	1273	33684	No_constitutive_exon_found_in_species
CTGTCGGATTCCAGCTACAGTAGGCCCGGATGCAAGGCGAAGTGGGGCAGCC	2772957	2772997	2772907	2772959	1	MYCFIscaffold_10	MYCFIDRAFT_179511	2771815	2772997	None	9167	1273	33684	No_constitutive_exon_found_in_species
GCTCTGCAACATCACAAGGAAGCGCCGAAACATGTCTGACATAGGGACAGGA	2774596	2774658	2774708	2774656	-1	MYCFIscaffold_10	MYCFIDRAFT_145146	2773418	2775981	None	9167	1273	33684	No_constitutive_exon_found_in_species
GATTGAACTATTGGTGATGTTATCGTTGCAAGGCCGATCGATGGGTGCAGTA	2921424	2921439	2921374	2921426	1	MYCFIscaffold_10	MYCFIDRAFT_179533	2920938	2921913	None	9167	1273	33684	No_constitutive_exon_found_in_species
AACGAGACATTGGTTGCGCAGCTGTACTGCTAGCTTGACTAGGATGGGAGCA	2921712	2921759	2921662	2921714	1	MYCFIscaffold_10	MYCFIDRAFT_179533	2920938	2921913	None	9167	1273	33684	No_constitutive_exon_found_in_species
TTGAGGTGAATGAAAGGGGACTGGGGTCAAGCGAGAATCTCCGGGGCAAGAC	3131095	3131141	3131191	3131139	-1	MYCFIscaffold_10	MYCFIDRAFT_179548	3131095	3131340	None	9167	1273	33684	No_constitutive_exon_found_in_species
ACGAACACCCTTTGTTACTGGTCTGAGTGGAGATAGGGTGTCATAGGGAGTG	3134447	3134488	3134538	3134486	-1	MYCFIscaffold_10	MYCFIDRAFT_179551	3132936	3134549	None	9167	1273	33684	No_constitutive_exon_found_in_species
TCAGCGCCCTTCGTTGATTGTGACGAACGAGCGCTGGGCGGCAGATTGAGAG	3134383	3134416	3134466	3134414	-1	MYCFIscaffold_10	MYCFIDRAFT_179551	3132936	3134549	None	9167	1273	33684	No_constitutive_exon_found_in_species
GTCCATGAATTCACACGCGAAGCAGCAACGACTGGACCTGATGGGCAAAGTA	3172175	3172313	3172363	3172311	-1	MYCFIscaffold_10	MYCFIDRAFT_191354	3170601	3172702	None	9167	1273	33684	No_constitutive_exon_found_in_species
CATACATGTATCCCACCAACCGCCTGACTACATAGCTCATTGTGGGACAGAA	3181233	3181538	3181183	3181235	1	MYCFIscaffold_10	MYCFIDRAFT_79333	3180948	3183001	None	9167	1273	33684	No_constitutive_exon_found_in_species
TCCCATGAGCTCGGACGATCTCTTGTCTTAAACAACTTCGAGGGCATTAGTA	3185397	3185476	3185526	3185474	-1	MYCFIscaffold_10	MYCFIDRAFT_179558	3185397	3186577	None	9167	1273	33684	No_constitutive_exon_found_in_species
ATATTTTGGTGTGAATGCGAAAGGAGTGCCTCTGATTAGGATGGGTTGAGTC	3214555	3214709	3214505	3214557	1	MYCFIscaffold_10	MYCFIDRAFT_179564	3214442	3215288	None	9167	1273	33684	No_constitutive_exon_found_in_species
GTGCTATGTTAAAAGGCCGTGAAGTCTAAACAGACAACAGCCGGGCGAAGGC	3214741	3214765	3214691	3214743	1	MYCFIscaffold_10	MYCFIDRAFT_179564	3214442	3215288	None	9167	1273	33684	No_constitutive_exon_found_in_species
ATCGACCGACAGTCAAGATGCTGTGCTGTCCTGATGTCGACAAGAGGGAGCG	3225729	3225868	3225918	3225866	-1	MYCFIscaffold_10	MYCFIDRAFT_179567	3222880	3226482	None	9167	1273	33684	No_constitutive_exon_found_in_species
ACACCTTTCGATAGCGGTATTCTCGCGGTGATTGTGGCTTGGGGGTTGAGTA	3223370	3223610	3223660	3223608	-1	MYCFIscaffold_10	MYCFIDRAFT_179567	3222880	3226482	None	9167	1273	33684	No_constitutive_exon_found_in_species
GGATAGAGTGGTATTTGGGCTGGGTGGTCGCCTTATTTGAAAGGGTAGAGCA	3337912	3337971	3338021	3337969	-1	MYCFIscaffold_10	MYCFIDRAFT_179584	3336221	3338782	None	9167	1273	33684	No_constitutive_exon_found_in_species
CTGCTAGTACGGTATACGAAGGCACCAAATTTGTTGATCGCGCGGGATAGCT	3394882	3394915	3394965	3394913	-1	MYCFIscaffold_10	MYCFIDRAFT_179599	3394882	3405432	None	9167	1273	33684	No_constitutive_exon_found_in_species
AGCTCTGTCAGCAGTAGCTATCTCTATGGCTGACTAGTTTGGGGCAACAGAT	3523346	3523395	3523296	3523348	1	MYCFIscaffold_10	MYCFIDRAFT_212651	3522359	3523803	None	9167	1273	33684	No_constitutive_exon_found_in_species
GCGCTTGCTGGTTGCTGTAGGGAGGTGTGCCAGTGCTGTGTGGGATTGAGAT	3549482	3549512	3549562	3549510	-1	MYCFIscaffold_10	MYCFIDRAFT_179616	3549425	3550436	None	9167	1273	33684	No_constitutive_exon_found_in_species
AAATTTCTGGGCCGGAGTTGGCTTCCGAGACGGGGAAAAGGGATAGCAAGGA	3551114	3551206	3551064	3551116	1	MYCFIscaffold_10	MYCFIDRAFT_179617	3550483	3552280	None	9167	1273	33684	No_constitutive_exon_found_in_species
AGCGATCATGGCGCTGGAATTTGTCAAGTAAGCAGGTTGTGACGGGTCAGAG	3741643	3741688	3741593	3741645	1	MYCFIscaffold_10	MYCFIDRAFT_179645	3740947	3741688	None	9167	1273	33684	No_constitutive_exon_found_in_species
TCACATACACCCGCACCATGGAGAGTCAAAGACGCAGGGCATCGACAAAGCC	3760582	3760660	3760710	3760658	-1	MYCFIscaffold_10	MYCFIDRAFT_179651	3760313	3760934	None	9167	1273	33684	No_constitutive_exon_found_in_species
GTCGAGTCCTAGAACTCCTCGACACTAGTGAAGCGATTGTCGGGTGTGAGTT	3766368	3766449	3766318	3766370	1	MYCFIscaffold_10	MYCFIDRAFT_179652	3763702	3766626	None	9167	1273	33684	No_constitutive_exon_found_in_species
GCGAACAGGCTCGGATCGCCTTCAATGTCGGTTTGAGTGCGCATGGGCAGGG	21459	21475	21525	21473	-1	MYCFIscaffold_11	MYCFIDRAFT_179673	21459	24632	None	9167	1273	33684	No_constitutive_exon_found_in_species
GGTAGGAGCGTAGCACGGCGGAGGCGGTAGCAAAAGCATAGAAGGGCAAGAT	120453	120715	120765	120713	-1	MYCFIscaffold_11	MYCFIDRAFT_179680	115324	121194	None	9167	1273	33684	No_constitutive_exon_found_in_species
ACTGTGGAGCCAACAGCCGTTTTAGCACTTCTGCTCAACTGTGCGGGCAGAG	118209	118342	118392	118340	-1	MYCFIscaffold_11	MYCFIDRAFT_179680	115324	121194	None	9167	1273	33684	No_constitutive_exon_found_in_species
TTCGGAGGTCGATGAAACGGTACACACTACACCGCAACCCCGGGGGCAAGAA	117216	117271	117321	117269	-1	MYCFIscaffold_11	MYCFIDRAFT_179680	115324	121194	None	9167	1273	33684	No_constitutive_exon_found_in_species
CACCATAGCGGTGCCACGACTATCTAGCGACTTGTAGGGCAAGCGACAAGGA	117110	117176	117226	117174	-1	MYCFIscaffold_11	MYCFIDRAFT_179680	115324	121194	None	9167	1273	33684	No_constitutive_exon_found_in_species
AGAGTGGCACCTCGTGAGGCATGACAATTTGCGTGGCAATTGGGGTGGAGGA	124521	124587	124471	124523	1	MYCFIscaffold_11	MYCFIDRAFT_179681	121224	125371	None	9167	1273	33684	No_constitutive_exon_found_in_species
GGAATAATACCCAACACCCGGCGGGTGGAAGCAAGCGGGCGCGCGGAAAGCT	223807	223833	223883	223831	-1	MYCFIscaffold_11	MYCFIDRAFT_179690	221432	224038	None	9167	1273	33684	No_constitutive_exon_found_in_species
AATGTGGCGGAGATACTCTCGCGGCAGCGATTGACATTTTGGGCACGAAGGC	222471	222848	222898	222846	-1	MYCFIscaffold_11	MYCFIDRAFT_179690	221432	224038	None	9167	1273	33684	No_constitutive_exon_found_in_species
CGCCTCGCGGATGTTGTGCGGTTCAAGTTAGAACATCGACATTAAGGGAGCG	225982	226034	225932	225984	1	MYCFIscaffold_11	MYCFIDRAFT_179691	224063	226269	None	9167	1273	33684	No_constitutive_exon_found_in_species
AGGGGAGTTGAGTTTTAGGGAAATCTAGTAGGGTTGGGATAGATGGGAAGAA	230032	230111	230161	230109	-1	MYCFIscaffold_11	MYCFIDRAFT_179692	229555	232297	None	9167	1273	33684	No_constitutive_exon_found_in_species
GTAGAGAATACGGGCATTGGGGTGGGACTTTTCGAACAAGGGAGCGCAAGAT	229848	229936	229986	229934	-1	MYCFIscaffold_11	MYCFIDRAFT_179692	229555	232297	None	9167	1273	33684	No_constitutive_exon_found_in_species
GTGTCAAGTTTCTGGGTTAGTGATGTATTGCAGCATCTGAGGGCAGACAGTC	229645	229656	229706	229654	-1	MYCFIscaffold_11	MYCFIDRAFT_179692	229555	232297	None	9167	1273	33684	No_constitutive_exon_found_in_species
GACTTCGGGAGGCGTGACTTCAATGCCGACTTACTTGACGAATTGGGAAGCG	232384	233954	232334	232386	1	MYCFIscaffold_11	MYCFIDRAFT_179693	232326	236990	None	9167	1273	33684	No_constitutive_exon_found_in_species
CCGACGCAACGTGCGGGAGTGACAACCACGATAGCGATGGGCCGGACAAGCT	233986	234604	233936	233988	1	MYCFIscaffold_11	MYCFIDRAFT_179693	232326	236990	None	9167	1273	33684	No_constitutive_exon_found_in_species
TATACCGTACTGCTGTATCGTATTGTAGAAGGTCGAGGGCAAGGCAAGAGTT	236919	236990	236869	236921	1	MYCFIscaffold_11	MYCFIDRAFT_179693	232326	236990	None	9167	1273	33684	No_constitutive_exon_found_in_species
GGGTGGGGATGGGAGGAGGGCGTGAGGGCGTGAGGGCGTGAGGGCGTGAGGG	259711	259722	259661	259713	1	MYCFIscaffold_11	MYCFIDRAFT_179694	248471	260205	None	9167	1273	33684	No_constitutive_exon_found_in_species
AGGGCGTGAGGGCGTGAGGGCGTGAGGGCGTGAGGGCGTGAGGGCGTGAGGG	259751	259762	259701	259753	1	MYCFIscaffold_11	MYCFIDRAFT_179694	248471	260205	None	9167	1273	33684	No_constitutive_exon_found_in_species
GGCGTGAGGGCGTGAGGGCGTGAGGGCGTGAGGGCGTGAGGGCGTAAGAGCA	259793	259884	259743	259795	1	MYCFIscaffold_11	MYCFIDRAFT_179694	248471	260205	None	9167	1273	33684	No_constitutive_exon_found_in_species
ATTGACCGGTCTTGGGGATTTTGTTATCGGGATGGCAGTTTGGGGATGAGCA	259912	260056	259862	259914	1	MYCFIscaffold_11	MYCFIDRAFT_179694	248471	260205	None	9167	1273	33684	No_constitutive_exon_found_in_species
AAGACATCTACTAAGTACAAATGGAAAATTTGGTCACTGGGATGCACGAGGC	261151	261178	261228	261176	-1	MYCFIscaffold_11	MYCFIDRAFT_179695	260227	271303	None	9167	1273	33684	No_constitutive_exon_found_in_species
CACAGCACGGCCGAGGCGTGAGTGTGTCTTGAGTTCGGGGGTGGGCGTAGGC	386653	386780	386603	386655	1	MYCFIscaffold_11	MYCFIDRAFT_179704	385024	388513	None	9167	1273	33684	No_constitutive_exon_found_in_species
CCCAGGTAGAAGAAGTGAGCGTTCTCTGACCTGATGCCCGAGGGTGAAAGTC	387624	387693	387574	387626	1	MYCFIscaffold_11	MYCFIDRAFT_179704	385024	388513	None	9167	1273	33684	No_constitutive_exon_found_in_species
GGGGAAAAGCAAGAGATTGGTGTTCTAGTACCGGCCGGCGGGACACTGAGTC	389303	389311	389361	389309	-1	MYCFIscaffold_11	MYCFIDRAFT_179705	388549	390538	None	9167	1273	33684	No_constitutive_exon_found_in_species
ACTTTTGGAGGGTCTTGGGCGGGTGTAAGGATTCGGCATTTAAGGGCGAGCT	534591	534625	534541	534593	1	MYCFIscaffold_11	MYCFIDRAFT_179713	532696	534737	None	9167	1273	33684	No_constitutive_exon_found_in_species
TTGGAGGGGGTTGGTAGAGTGCAGACGTGATAGATGGACCTGGGAGCAAGCA	786770	786792	786842	786790	-1	MYCFIscaffold_11	MYCFIDRAFT_179729	786638	788489	None	9167	1273	33684	No_constitutive_exon_found_in_species
CTGGGACTTAGACGCTCTTGCGCAGTGCGAATTGACTGAGTGTAGGGAAGGA	1024536	1024558	1024608	1024556	-1	MYCFIscaffold_11	MYCFIDRAFT_179743	1024405	1026201	None	9167	1273	33684	No_constitutive_exon_found_in_species
TTGTGGGGGGTGATGGGAGGTTCCGAGATGCGTCTTTGCGGGAAACAGAGCT	1112059	1112100	1112150	1112098	-1	MYCFIscaffold_11	MYCFIDRAFT_179749	1111810	1112926	None	9167	1273	33684	No_constitutive_exon_found_in_species
GATTCGGGCGATTGGGAAGAGGTTTTGTTTATGCTAAGGGAGAGGGAGAGGG	1232692	1232831	1232881	1232829	-1	MYCFIscaffold_11	MYCFIDRAFT_179756	1232692	1233492	None	9167	1273	33684	No_constitutive_exon_found_in_species
ACTGTGCCACGCCCATAGAATCCACAAAAACTCGGTACCGCGGGATCAAGGC	1363018	1363087	1363137	1363085	-1	MYCFIscaffold_11	MYCFIDRAFT_179770	1359176	1363172	None	9167	1273	33684	No_constitutive_exon_found_in_species
ACTATGCCTGAGAGGAAGAAGAGTGGGAGTCGGGTTGGGAGGATGATGAGGA	1360255	1360269	1360319	1360267	-1	MYCFIscaffold_11	MYCFIDRAFT_179770	1359176	1363172	None	9167	1273	33684	No_constitutive_exon_found_in_species
AACGGACTGCAGATCCTTTGTGAAGCGACCAGATTTGTTCGGGGGCTCAGCT	1364673	1364702	1364623	1364675	1	MYCFIscaffold_11	MYCFIDRAFT_179771	1363194	1366292	None	9167	1273	33684	No_constitutive_exon_found_in_species
CCTTCCCTGTCCCCGCGTACCCGGTGGAGATAGCAAGCAGACAGGGCAAGCT	1365367	1365440	1365317	1365369	1	MYCFIscaffold_11	MYCFIDRAFT_179771	1363194	1366292	None	9167	1273	33684	No_constitutive_exon_found_in_species
GAGATCAGTCACAGTCATTATGGCTTAGCGCGGTGCACAAATGGGCGTAGGC	1365515	1365680	1365465	1365517	1	MYCFIscaffold_11	MYCFIDRAFT_179771	1363194	1366292	None	9167	1273	33684	No_constitutive_exon_found_in_species
CGCTCACAGTCGGGCCAGGGTGATTAGTCCTTGCACAAATGGGAAACGAGGA	1365742	1365837	1365692	1365744	1	MYCFIscaffold_11	MYCFIDRAFT_179771	1363194	1366292	None	9167	1273	33684	No_constitutive_exon_found_in_species
ACAGCGTATGCCAATTGTCGACCAATTCTTGTCCTATGGGCAAACCAAAGCA	1386513	1386869	1386919	1386867	-1	MYCFIscaffold_11	MYCFIDRAFT_179773	1385284	1387164	None	9167	1273	33684	No_constitutive_exon_found_in_species
CACACAACTCGTGGAACCTCATCCCAATCATCTCTGGGTTGATGGGCAAGAC	1388317	1388371	1388421	1388369	-1	MYCFIscaffold_11	MYCFIDRAFT_179775	1387991	1390790	None	9167	1273	33684	No_constitutive_exon_found_in_species
CAGGTGGGATGATACGCTGCGCTGCAGTAGTCGCCGCGGGGGGTGGTGAGAC	1417861	1417942	1417811	1417863	1	MYCFIscaffold_11	MYCFIDRAFT_179777	1416496	1420984	None	9167	1273	33684	No_constitutive_exon_found_in_species
TCCCTCGGTGTCGGTGTCCAATATACGAATCCACAAGCAAGGGATTGAAGGC	241601	241804	241854	241802	-1	MYCFIscaffold_12	MYCFIDRAFT_179829	241601	242410	None	9167	1273	33684	No_constitutive_exon_found_in_species
TGGGTGCATTCAGTGTTCAAATGAACGCCGATAAGCTAAGATGTGGGCAGAG	312458	312784	312408	312460	1	MYCFIscaffold_12	MYCFIDRAFT_83221	312151	312976	None	9167	1273	33684	No_constitutive_exon_found_in_species
CAGTCCGTTCCGGTATGGTTCGACTCCTTCGGATGTGGTCAATGTGGGAGCT	538771	539139	539189	539137	-1	MYCFIscaffold_12	MYCFIDRAFT_42149	538771	539799	None	9167	1273	33684	No_constitutive_exon_found_in_species
AGATTGACCAGATTAACGTCATGATCGGTGAACCAAGTGAGGGCGTACAGGC	558263	558329	558213	558265	1	MYCFIscaffold_12	MYCFIDRAFT_191472	556905	558329	None	9167	1273	33684	No_constitutive_exon_found_in_species
GGACCGCATGTTGTTTGAGAAAAATCAGAGGGAGGGAAGGAGGAGGGAAGGA	646916	646948	646998	646946	-1	MYCFIscaffold_12	MYCFIDRAFT_179902	646745	648054	None	9167	1273	33684	No_constitutive_exon_found_in_species
CGAGAAAGAGTGTCGGGATATGCTAAATTGCGTCCAACTGAAGGGCAAAGCG	646745	646775	646825	646773	-1	MYCFIscaffold_12	MYCFIDRAFT_179902	646745	648054	None	9167	1273	33684	No_constitutive_exon_found_in_species
CAAAAGAATGTGGATACCAAAGCGGTGGGTATGGGGTGGTTTGGGAGGAGCT	706551	706617	706667	706615	-1	MYCFIscaffold_12	MYCFIDRAFT_179912	705074	707754	None	9167	1273	33684	No_constitutive_exon_found_in_species
CAAAAGAATGTGGATACCAAAGCGGTGGGTATGGGGTGGTTTGGGAGGAGCT	705976	706525	706575	706523	-1	MYCFIscaffold_12	MYCFIDRAFT_179912	705074	707754	None	9167	1273	33684	No_constitutive_exon_found_in_species
TTCAAAGGTCCTTCTCCCTGGAGGACACGACGCACTGTCTGGGTATGCAGGA	850777	850859	850727	850779	1	MYCFIscaffold_12	MYCFIDRAFT_88718	849892	850859	None	9167	1273	33684	No_constitutive_exon_found_in_species
AAACTCAGTAGTAGCATTCCCGTCTTCACACTATGACTCGGGATGGAAAGAC	858108	858362	858058	858110	1	MYCFIscaffold_12	MYCFIDRAFT_179935	857913	862221	None	9167	1273	33684	No_constitutive_exon_found_in_species
CCGCTCACAAAGGAATGGTACAGATAGGGAAAAGTAATGGATTGGGACAGTA	862148	862221	862098	862150	1	MYCFIscaffold_12	MYCFIDRAFT_179935	857913	862221	None	9167	1273	33684	No_constitutive_exon_found_in_species
GCTTCATTCTTCGACCAGGATGTTCCCCCCGTCACAGGGCTGAAGGCTAGAG	935542	935635	935685	935633	-1	MYCFIscaffold_12	MYCFIDRAFT_179942	934074	935963	None	9167	1273	33684	No_constitutive_exon_found_in_species
CTGACCTGTGGGAGCCAGCCGGACTGTGAACCGGGTCAATCAGGGCTGAGTA	993048	993256	993306	993254	-1	MYCFIscaffold_12	MYCFIDRAFT_179961	993048	993448	None	9167	1273	33684	No_constitutive_exon_found_in_species
GCATGTGTAAGATTCTCGAACTCCCTGCCGCCTGCGGGCCTGGGGTTGAGCT	1110020	1110258	1109970	1110022	1	MYCFIscaffold_12	MYCFIDRAFT_179971	1106321	1110360	None	9167	1273	33684	No_constitutive_exon_found_in_species
AATAATGATATGCGTAGTTGATTTCGTCGTATCGAGGGTGTAAGTGCAAGTA	1110292	1110360	1110242	1110294	1	MYCFIscaffold_12	MYCFIDRAFT_179971	1106321	1110360	None	9167	1273	33684	No_constitutive_exon_found_in_species
GAATCAGTATAGTATTCGATAGAGATCTAGGAGGAGAGGGAGGAAGGTAGGA	1171493	1171562	1171443	1171495	1	MYCFIscaffold_12	MYCFIDRAFT_179984	1170791	1171562	None	9167	1273	33684	No_constitutive_exon_found_in_species
CAGACGGAAGCGATTCTGCGAAGTGTAGACTCTCACATGGGGTGGATCAGTG	1182996	1183085	1182946	1182998	1	MYCFIscaffold_12	MYCFIDRAFT_179986	1181885	1183973	None	9167	1273	33684	No_constitutive_exon_found_in_species
GTTGGAGTCACGAAGACGATTGATTGCGGCGATTTTGCTTTGGGAAAGAGCG	1334003	1334071	1334121	1334069	-1	MYCFIscaffold_12	MYCFIDRAFT_180004	1331364	1337214	None	9167	1273	33684	No_constitutive_exon_found_in_species
GAAGAAGAAGTGTGAGAAGGATGTTAATTTGGTGTGTGGGTGAGGGTGAGGG	1331444	1331517	1331567	1331515	-1	MYCFIscaffold_12	MYCFIDRAFT_180004	1331364	1337214	None	9167	1273	33684	No_constitutive_exon_found_in_species
ATCTACATATAACTGGATGCGATCTACGAATAGTCATGCCCGGGCATGAGGC	1358351	1358690	1358740	1358688	-1	MYCFIscaffold_12	MYCFIDRAFT_180009	1356681	1358785	None	9167	1273	33684	No_constitutive_exon_found_in_species
ATCTTGCAGTGCAAATGTGAGAGCAGAGGTCGTTGCCGCCGGGCACGTAGCG	85291	85410	85460	85408	-1	MYCFIscaffold_13	MYCFIDRAFT_180038	73786	85469	None	9167	1273	33684	No_constitutive_exon_found_in_species
AGCTGGTATCTTGAAGACTTTGCGAGTGCGATTGCGTAGGGCATAACGAGTG	88297	88407	88247	88299	1	MYCFIscaffold_13	MYCFIDRAFT_180039	85511	95744	None	9167	1273	33684	No_constitutive_exon_found_in_species
CTTCACGAGGGGGAATTTAGTAACCGAGATACTACTTGTCTTTGAGGGAGAT	131225	131292	131342	131290	-1	MYCFIscaffold_13	MYCFIDRAFT_180043	130918	133480	None	9167	1273	33684	No_constitutive_exon_found_in_species
GCGTGGGCGTGGGCGTGGGCGTGGTAATTGATGATTGATGAAGCCGGGAGAG	133960	133989	133910	133962	1	MYCFIscaffold_13	MYCFIDRAFT_180044	133520	137707	None	9167	1273	33684	No_constitutive_exon_found_in_species
CCATGCCACACACCGCGAAGTCAGGGCTCGAAGACATAGACAGGGACAAGAA	185584	185699	185749	185697	-1	MYCFIscaffold_13	MYCFIDRAFT_180047	175371	186002	None	9167	1273	33684	No_constitutive_exon_found_in_species
CGCGGGAAAAGATCCGGCGGCGTAAGACGTATATGAGACTGGCGGGCGAGCG	187226	187542	187176	187228	1	MYCFIscaffold_13	MYCFIDRAFT_180048	186023	187831	None	9167	1273	33684	No_constitutive_exon_found_in_species
GGTCCACATTAGGGCATTGTTGCTAAGGAATTGGGATCGACGGGATGTAGTT	191969	192126	191919	191971	1	MYCFIscaffold_13	MYCFIDRAFT_180050	190264	192464	None	9167	1273	33684	No_constitutive_exon_found_in_species
CACTCGTGTCTTGCAGTGGGCGACTAAGAAATGCTGCAGCGAAGGGCAAGCA	192336	192403	192286	192338	1	MYCFIscaffold_13	MYCFIDRAFT_180050	190264	192464	None	9167	1273	33684	No_constitutive_exon_found_in_species
TACATTTACATGTAAGTCTTACAAAACCTAATGTAAGGCAGGGGTTTGAGCT	200136	200161	200211	200159	-1	MYCFIscaffold_13	MYCFIDRAFT_180051	192502	200864	None	9167	1273	33684	No_constitutive_exon_found_in_species
GTGTCCTACGTGGGATTCGTAGAGAACGAAATTCTCCAATAAGGGAAAAGGG	197371	197649	197699	197647	-1	MYCFIscaffold_13	MYCFIDRAFT_180051	192502	200864	None	9167	1273	33684	No_constitutive_exon_found_in_species
ATGCGAGCAGAGGGTGGTTCGAGAAGGCGAGGTAGCTGAGCAGAGGGTAGCT	197083	197141	197191	197139	-1	MYCFIscaffold_13	MYCFIDRAFT_180051	192502	200864	None	9167	1273	33684	No_constitutive_exon_found_in_species
TTCGCTGGAAAGCTTCGCCGTATTGATATCCCCGAGGGCAGGTACGGCAGAC	196821	196836	196886	196834	-1	MYCFIscaffold_13	MYCFIDRAFT_180051	192502	200864	None	9167	1273	33684	No_constitutive_exon_found_in_species
ATTTCATGAGCGTTGTGCGGAGCGCTTAGCTTGCGCGGGGTGTGGTGGAGGC	195487	196010	196060	196008	-1	MYCFIscaffold_13	MYCFIDRAFT_180051	192502	200864	None	9167	1273	33684	No_constitutive_exon_found_in_species
AGGCCTCGCGTACATTGAATGGAATGTTCGTCAACTTGACTCGGGTGAAGTC	194041	194104	194154	194102	-1	MYCFIscaffold_13	MYCFIDRAFT_180051	192502	200864	None	9167	1273	33684	No_constitutive_exon_found_in_species
CTCGTTATATAGAATCTGGTGGATCCAGTGAGTAGTAGCAATAAGGGTAGCC	193972	193994	194044	193992	-1	MYCFIscaffold_13	MYCFIDRAFT_180051	192502	200864	None	9167	1273	33684	No_constitutive_exon_found_in_species
TTGTCTGATATGGCATGTGAGTGATACCGCTAGGTGCTGACATGGGACAGAT	193252	193325	193375	193323	-1	MYCFIscaffold_13	MYCFIDRAFT_180051	192502	200864	None	9167	1273	33684	No_constitutive_exon_found_in_species
GCGTAAACTCCCAGATTTTGTCAGCCAGACACTGCTATTGGCGGGACTAGCG	193173	193221	193271	193219	-1	MYCFIscaffold_13	MYCFIDRAFT_180051	192502	200864	None	9167	1273	33684	No_constitutive_exon_found_in_species
AACGCCAAACTCCTTGGTCTGTCCACCCAACTTGCCGTGCAGGGCGCCAGCA	204444	204602	204652	204600	-1	MYCFIscaffold_13	MYCFIDRAFT_180053	201936	206802	None	9167	1273	33684	No_constitutive_exon_found_in_species
GCTTTTCTATGAACCAGTTCGCGACACTATAGATGATTGACAAGGGAAAGAG	201936	201978	202028	201976	-1	MYCFIscaffold_13	MYCFIDRAFT_180053	201936	206802	None	9167	1273	33684	No_constitutive_exon_found_in_species
ATGCGATATGTCTCCTCGAAAGGTGAAGTTCGATGAAGGGTGGGCAGTAGAA	210132	210175	210082	210134	1	MYCFIscaffold_13	MYCFIDRAFT_180054	206833	210175	None	9167	1273	33684	No_constitutive_exon_found_in_species
GCACTTCCTCAGAGCAGCGTTGAATGTTTCCACACCCTTGTCGGGGGTAGTC	210209	210314	210364	210312	-1	MYCFIscaffold_13	MYCFIDRAFT_180055	210209	217436	None	9167	1273	33684	No_constitutive_exon_found_in_species
ACGAGCATGGCCAACGTGGGATGAGCATAGCCAGTCTGGGAAGAGCATAGCT	235125	235272	235322	235270	-1	MYCFIscaffold_13	MYCFIDRAFT_180057	233172	237680	None	9167	1273	33684	No_constitutive_exon_found_in_species
ACGCAGTTCCTGCAGGTTGAAAGACGTAACTTACAACTTTCGAAGGGTAGCC	234803	234844	234894	234842	-1	MYCFIscaffold_13	MYCFIDRAFT_180057	233172	237680	None	9167	1273	33684	No_constitutive_exon_found_in_species
CATCCTGATCAAGTACAAGCGTGGCATTGAATGCGTACGGAGGGAGGTAGTC	233933	234223	234273	234221	-1	MYCFIscaffold_13	MYCFIDRAFT_180057	233172	237680	None	9167	1273	33684	No_constitutive_exon_found_in_species
AGCTGACATCAACAGCCAGCTTCACGTGAATTCATATGCGGGAGACCCAGGG	237763	237788	237713	237765	1	MYCFIscaffold_13	MYCFIDRAFT_180058	237703	238597	None	9167	1273	33684	No_constitutive_exon_found_in_species
GCGGCGGGTGATCATGAACAAGTTCAAATGCTGCCAGCTGGGGGCACAAGGA	258653	258828	258603	258655	1	MYCFIscaffold_13	MYCFIDRAFT_180060	255271	259877	None	9167	1273	33684	No_constitutive_exon_found_in_species
ATACGTATGTCCAAAATCGGTGAACCTCTTTTCCTCGAGGTATGGGTGAGCA	263739	263880	263930	263878	-1	MYCFIscaffold_13	MYCFIDRAFT_180061	259901	264197	None	9167	1273	33684	No_constitutive_exon_found_in_species
GGATACTCCAAATCGGTATGAGTTGCTGGAGAGCAGATGCTGCAGGGGAGAT	263579	263710	263760	263708	-1	MYCFIscaffold_13	MYCFIDRAFT_180061	259901	264197	None	9167	1273	33684	No_constitutive_exon_found_in_species
ACATCGCTGGCCAGTTGCATCAAAAGCCGGCAATCGGGGATGCAGTAAAGTT	262220	262270	262320	262268	-1	MYCFIscaffold_13	MYCFIDRAFT_180061	259901	264197	None	9167	1273	33684	No_constitutive_exon_found_in_species
GCAGACAAGCTATGGCGTGATGATGTGCGCTATCGCAAGACATTGGGAAGAT	261580	261633	261683	261631	-1	MYCFIscaffold_13	MYCFIDRAFT_180061	259901	264197	None	9167	1273	33684	No_constitutive_exon_found_in_species
CTCGACGACACAGCGCCGGACGTAGATGGATTGAACACAGCGGCGGGGAGTT	261341	261502	261552	261500	-1	MYCFIscaffold_13	MYCFIDRAFT_180061	259901	264197	None	9167	1273	33684	No_constitutive_exon_found_in_species
TGGATGTATTATTAAAGTGGCAGTAAGCGCTAGGTGGCAGGAGGGTTTAGGG	270308	270387	270258	270310	1	MYCFIscaffold_13	MYCFIDRAFT_180066	269206	280652	None	9167	1273	33684	No_constitutive_exon_found_in_species
CCCTGTGTCTCTACAAGAAATGCGAGACTCGGCATCCACGGGCTGAAAAGTT	270433	270501	270383	270435	1	MYCFIscaffold_13	MYCFIDRAFT_180066	269206	280652	None	9167	1273	33684	No_constitutive_exon_found_in_species
CGGGAAGATTTCGGTCTTATATCACCGCTGCCAACCGACGGGCATAAAAGAA	271022	271147	270972	271024	1	MYCFIscaffold_13	MYCFIDRAFT_180066	269206	280652	None	9167	1273	33684	No_constitutive_exon_found_in_species
TCATCGAAGCCGTTTCAAAGCCGAGCCTTCAGGCAAGGGTGATGACTGAGAG	294718	295255	295305	295253	-1	MYCFIscaffold_13	MYCFIDRAFT_180067	289759	295407	None	9167	1273	33684	No_constitutive_exon_found_in_species
TGTCTCGAACTCGTGCAAGGTTGTAGCCCTACGACAGGGGAAAACGGCAGAT	290122	290392	290442	290390	-1	MYCFIscaffold_13	MYCFIDRAFT_180067	289759	295407	None	9167	1273	33684	No_constitutive_exon_found_in_species
ATCAGCGGCACTTCTTTCGGATTCCATGTGGGCTGAAATGGGAAGCATAGGC	289901	289970	290020	289968	-1	MYCFIscaffold_13	MYCFIDRAFT_180067	289759	295407	None	9167	1273	33684	No_constitutive_exon_found_in_species
CCAGACTTTTGCAGGCAGACTCCAAGGTTGGTGCCAGTGCATTAGGGAAGAA	299150	299247	299100	299152	1	MYCFIscaffold_13	MYCFIDRAFT_180070	297750	302694	None	9167	1273	33684	No_constitutive_exon_found_in_species
ACGTCGCCGAACGTGTCAGCGCCCGTGGAAGGTGCGGGTGAACTGCAAAGTC	300575	300600	300525	300577	1	MYCFIscaffold_13	MYCFIDRAFT_180070	297750	302694	None	9167	1273	33684	No_constitutive_exon_found_in_species
TGGTTGATAACAGACGCCGAAGATGTGTCTTGATGTATGGGGTCAATGAGTT	301551	301564	301501	301553	1	MYCFIscaffold_13	MYCFIDRAFT_180070	297750	302694	None	9167	1273	33684	No_constitutive_exon_found_in_species
CCAGAACCTCCTCTCTGCTGTGCAGACCGCAGTCGCAAGGGGCACCGAAGAA	306145	306394	306444	306392	-1	MYCFIscaffold_13	MYCFIDRAFT_180072	306145	310042	None	9167	1273	33684	No_constitutive_exon_found_in_species
TGATCGCTGAGTGGAGGCTGAAAATTGCCTTGTCCGGGTCGATACCGAAGTA	324015	324488	323965	324017	1	MYCFIscaffold_13	MYCFIDRAFT_180079	323487	324651	None	9167	1273	33684	No_constitutive_exon_found_in_species
GAAAGCCGAGAAAGGCCAGGTGTTAGTAACGGCAGCGCGGGAGGTGACAGAG	327473	327508	327423	327475	1	MYCFIscaffold_13	MYCFIDRAFT_180081	326661	327766	None	9167	1273	33684	No_constitutive_exon_found_in_species
GGAGGGTTTGGTGGAGGTATTTAGTTTGGGAGGGGAGGGAGGGGGTAGAGTG	99860	99885	99935	99883	-1	MYCFIscaffold_14	MYCFIDRAFT_180130	98786	101274	None	9167	1273	33684	No_constitutive_exon_found_in_species
TGGATATGAGAGTGAGAGTGATAGGGATGGGATGGGATGGGATGGGATAGGA	99803	99827	99877	99825	-1	MYCFIscaffold_14	MYCFIDRAFT_180130	98786	101274	None	9167	1273	33684	No_constitutive_exon_found_in_species
GGATGGTTCAGCGTTTAGAGTAATAGATCGATGGGAATGGGAATGATGAGGA	99663	99704	99754	99702	-1	MYCFIscaffold_14	MYCFIDRAFT_180130	98786	101274	None	9167	1273	33684	No_constitutive_exon_found_in_species
GTTCCCAGGATCTCGATGGCGGACGAGTCGGATTCGGGAATGAGGCGCAGAC	131657	131754	131607	131659	1	MYCFIscaffold_14	MYCFIDRAFT_180136	121734	133680	None	9167	1273	33684	No_constitutive_exon_found_in_species
GCGCCATCGAGGGACGGAAGTGAGTGCTTCGGATCAAATGGGAGCGGAAGAT	151203	151272	151153	151205	1	MYCFIscaffold_14	MYCFIDRAFT_180139	150165	151272	None	9167	1273	33684	No_constitutive_exon_found_in_species
CAATGTGCTGCGTCCGATCTATTTCAGGACGGAAAGGGTGGATGTCGAAGGA	180358	180416	180466	180414	-1	MYCFIscaffold_14	MYCFIDRAFT_180144	177806	181784	None	9167	1273	33684	No_constitutive_exon_found_in_species
CAGAAAAGAGTCATCCAGGGCGTGAAATGGGAACTGGGGCAAAGGCGGAGAG	177944	178039	178089	178037	-1	MYCFIscaffold_14	MYCFIDRAFT_180144	177806	181784	None	9167	1273	33684	No_constitutive_exon_found_in_species
GCTGTGGCCACGTCGTTTTCTTTCGTACTGCTCTGGCTGTTTGAGGGTAGCT	205615	205779	205829	205777	-1	MYCFIscaffold_14	MYCFIDRAFT_180146	204517	218503	None	9167	1273	33684	No_constitutive_exon_found_in_species
AGCGGTAGATGTATTGTCTAAACCACCGGACTCAAAATGAAAATGGGGAGCC	231523	231667	231473	231525	1	MYCFIscaffold_14	MYCFIDRAFT_180149	229017	233546	None	9167	1273	33684	No_constitutive_exon_found_in_species
AGTCGAGAATTTGGTGTGCCCGCATGCTAGCAAATGACGCTGCGGGCAAGTC	233709	233780	233659	233711	1	MYCFIscaffold_14	MYCFIDRAFT_180150	233618	235237	None	9167	1273	33684	No_constitutive_exon_found_in_species
ATTCTCCCGGCAGAAAGTTGCTTGCGTAGTTGAAATGTACCTGGGATGAGCG	254216	254224	254274	254222	-1	MYCFIscaffold_14	MYCFIDRAFT_180153	250740	254569	None	9167	1273	33684	No_constitutive_exon_found_in_species
TACCTGGGATGAGCGGCCTTTGTGGTAGGTGATTGACCGTTCGGGTAGAGTA	254161	254187	254237	254185	-1	MYCFIscaffold_14	MYCFIDRAFT_180153	250740	254569	None	9167	1273	33684	No_constitutive_exon_found_in_species
GTTCGCCCTTGTGTAGCCACACGCGTAGATTTCGGGTCTTTGGGGACGAGGG	251785	251868	251918	251866	-1	MYCFIscaffold_14	MYCFIDRAFT_180153	250740	254569	None	9167	1273	33684	No_constitutive_exon_found_in_species
TGGCCTCCAAGCTCATGTCAGCCGCATCCTCGGGAATGATGCGGGCAAAGGT	312115	312207	312257	312205	-1	MYCFIscaffold_14	MYCFIDRAFT_180158	311066	313237	None	9167	1273	33684	No_constitutive_exon_found_in_species
GCATGCAGCTCGAACTCGTGCTGTTGGTACGAGTACAGGGAATCAGGCAGTC	365473	365738	365788	365736	-1	MYCFIscaffold_14	MYCFIDRAFT_180162	354926	366475	None	9167	1273	33684	No_constitutive_exon_found_in_species
CGCCCTCCCGTGCTGAACGAGGGGTAGAGTAGCGAACGACATAAGGGCAGAG	363747	363812	363862	363810	-1	MYCFIscaffold_14	MYCFIDRAFT_180162	354926	366475	None	9167	1273	33684	No_constitutive_exon_found_in_species
TATGCTTGCGCCAACGGAATTCGTTGTTGACATTATGCACGGGGTCGTAGCA	367936	367997	367886	367938	1	MYCFIscaffold_14	MYCFIDRAFT_180163	366514	369996	None	9167	1273	33684	No_constitutive_exon_found_in_species
GCGATCGTCCCAGCCTGCAAAATCCTTTAAGCACACATTTGGCGGGATAGTT	368293	368618	368243	368295	1	MYCFIscaffold_14	MYCFIDRAFT_180163	366514	369996	None	9167	1273	33684	No_constitutive_exon_found_in_species
AGCGCAAAGCCTCAGCAGGTGTCGCTGTAGCAGAAGCTCCGGGGCACCAGCG	368813	368842	368763	368815	1	MYCFIscaffold_14	MYCFIDRAFT_180163	366514	369996	None	9167	1273	33684	No_constitutive_exon_found_in_species
GCAGACAATGGTTACCGATGATGCGTGTGGAGTGCCGTGGGACGGGAGAGCG	383356	383758	383808	383756	-1	MYCFIscaffold_14	MYCFIDRAFT_180165	380533	386162	None	9167	1273	33684	No_constitutive_exon_found_in_species
CAAGGTGGCTTTTGTTCTTGGATGAAAAGGCATGAACTTCCGGGAAACAGAT	382079	382163	382213	382161	-1	MYCFIscaffold_14	MYCFIDRAFT_180165	380533	386162	None	9167	1273	33684	No_constitutive_exon_found_in_species
GGCCGGTTTGGGATGAGGAGAGGGGAGTGTTGAGGTGGGGATGATGAGAGGG	380716	380747	380797	380745	-1	MYCFIscaffold_14	MYCFIDRAFT_180165	380533	386162	None	9167	1273	33684	No_constitutive_exon_found_in_species
AGTGATGTGTAGGATAGATAGTAATAGGTAGGTTGGATGATGATGGGTAGGA	380587	380621	380671	380619	-1	MYCFIscaffold_14	MYCFIDRAFT_180165	380533	386162	None	9167	1273	33684	No_constitutive_exon_found_in_species
TGGGATAGATAGTGATAGGTGGGATAGATAGTGATAGGTGGGATAGATAGTA	380533	380555	380605	380553	-1	MYCFIscaffold_14	MYCFIDRAFT_180165	380533	386162	None	9167	1273	33684	No_constitutive_exon_found_in_species
CATTGTGGAAGGGCAAGAGACCGTGACCGAATGAACCGGGAGATTGTGAGAG	418951	418986	418901	418953	1	MYCFIscaffold_14	MYCFIDRAFT_180170	417299	429275	None	9167	1273	33684	No_constitutive_exon_found_in_species
CTCCGATGTGCCAATGCGCTGTAGTGCATAGCAAAAGCGGGATCCGGAAGTG	445040	445074	445124	445072	-1	MYCFIscaffold_14	MYCFIDRAFT_180172	440762	445111	None	9167	1273	33684	No_constitutive_exon_found_in_species
TCCGTAGTCACTGGGAGTTCCAGTGAGGGAAGTGTGCGGGCAAGCAAAAGTT	444373	444674	444724	444672	-1	MYCFIscaffold_14	MYCFIDRAFT_180172	440762	445111	None	9167	1273	33684	No_constitutive_exon_found_in_species
GCCCAAACTCCCCACTAACAACGTTGAAGCCAGGTAATGGGACACACAAGCT	440976	441137	441187	441135	-1	MYCFIscaffold_14	MYCFIDRAFT_180172	440762	445111	None	9167	1273	33684	No_constitutive_exon_found_in_species
GCCGACCACCCATCGGTAACAGCCACAGCAGAGACGTGCAATGGGATAAGGC	503463	503536	503586	503534	-1	MYCFIscaffold_15	MYCFIDRAFT_180232	501669	506279	None	9167	1273	33684	No_constitutive_exon_found_in_species
CCAGTCAGCGAAATGAAACCCGCGCTCGGCTTTCTCGAGGGGATGAAAAGCA	502589	502657	502707	502655	-1	MYCFIscaffold_15	MYCFIDRAFT_180232	501669	506279	None	9167	1273	33684	No_constitutive_exon_found_in_species
GCTGGTGCTGAGGCAACGGGAGGAGTGAACGATCCGGGGGTCATGAAAAGCA	502328	502371	502421	502369	-1	MYCFIscaffold_15	MYCFIDRAFT_180232	501669	506279	None	9167	1273	33684	No_constitutive_exon_found_in_species
AGGCAGACTAGTCAAGGGACTCAAAAAAGAAGAGTGCGAATGGGCATGAGGC	502242	502288	502338	502286	-1	MYCFIscaffold_15	MYCFIDRAFT_180232	501669	506279	None	9167	1273	33684	No_constitutive_exon_found_in_species
TCAGTCGTTGCACATCGTGACCCGTATCTGATGCATGATGCAGGGTCAAGCA	513238	513409	513188	513240	1	MYCFIscaffold_15	MYCFIDRAFT_180234	512490	515228	None	9167	1273	33684	No_constitutive_exon_found_in_species
GTTTTTGAGAAATGGAGAAGGAGTGAATGCTTCGTTTGGCTTGGTGGGAGTC	517011	517259	516961	517013	1	MYCFIscaffold_15	MYCFIDRAFT_180235	515249	526784	None	9167	1273	33684	No_constitutive_exon_found_in_species
AGTACGCATAGGGTTGAAGTCATAATCTCAGCAGGCTTTCTCGGGCAAAGCA	517987	518052	517937	517989	1	MYCFIscaffold_15	MYCFIDRAFT_180235	515249	526784	None	9167	1273	33684	No_constitutive_exon_found_in_species
GGCTTTTGCTACAACTGTGGTGTGGTAAAGTTGGGCCGGGAAACAAAAAGCA	522281	522381	522231	522283	1	MYCFIscaffold_15	MYCFIDRAFT_180235	515249	526784	None	9167	1273	33684	No_constitutive_exon_found_in_species
AAGGTGGTGTGGTGTGAGACGTAGAAGGCAATCACTGCACCCAATGGGAGTG	523557	523585	523507	523559	1	MYCFIscaffold_15	MYCFIDRAFT_180235	515249	526784	None	9167	1273	33684	No_constitutive_exon_found_in_species
AACAGCAGTGGCGCATAAGTGGAAAGGAAGGCGCACGGGGAGAAATGCAGCG	524852	524864	524802	524854	1	MYCFIscaffold_15	MYCFIDRAFT_180235	515249	526784	None	9167	1273	33684	No_constitutive_exon_found_in_species
ATGTATGCTACAAGTTGTGGCCCGATATGTTTCTATTCTCTGGGTATAAGAT	527732	527910	527960	527908	-1	MYCFIscaffold_15	MYCFIDRAFT_180236	526820	529063	None	9167	1273	33684	No_constitutive_exon_found_in_species
TAGTGGTATGAGTGCGAATGGGGTAGGGTCGATGTGATGATGGGGAAAAGTG	556643	556688	556593	556645	1	MYCFIscaffold_15	MYCFIDRAFT_180244	555074	560428	None	9167	1273	33684	No_constitutive_exon_found_in_species
GACACACTCTCTCTAGCTGAATTGTAAACTAGACGAGGGGAAGCGGCAAGTT	560040	560170	559990	560042	1	MYCFIscaffold_15	MYCFIDRAFT_180244	555074	560428	None	9167	1273	33684	No_constitutive_exon_found_in_species
GTACGACCATTGACATTGGTCTTGACTGAGCGGACGGAGGGACCAGCAAGTC	561915	561931	561865	561917	1	MYCFIscaffold_15	MYCFIDRAFT_180246	561415	562472	None	9167	1273	33684	No_constitutive_exon_found_in_species
ACGAGAGAAATACATACTCGGAGAAGTGATTCTTGCTGAATGATGGGTAGTG	562339	562472	562289	562341	1	MYCFIscaffold_15	MYCFIDRAFT_180246	561415	562472	None	9167	1273	33684	No_constitutive_exon_found_in_species
ATTGTGGAGGAGGAGGAGTAGTGATAAATTTGGATATGTGGGGTTGGTAGCT	564211	564225	564275	564223	-1	MYCFIscaffold_15	MYCFIDRAFT_180247	562532	565107	None	9167	1273	33684	No_constitutive_exon_found_in_species
ACAGGGCAGTGGATGGGCATGAAAACCAAAGCAAGAGAGATAGGGAATAGAA	576444	576586	576636	576584	-1	MYCFIscaffold_15	MYCFIDRAFT_180249	568091	577272	None	9167	1273	33684	No_constitutive_exon_found_in_species
TTGCCATCCATGGATATCAGTGAGAGTTCGCCGGTTGCTACCAGGGCAAGCT	576116	576172	576222	576170	-1	MYCFIscaffold_15	MYCFIDRAFT_180249	568091	577272	None	9167	1273	33684	No_constitutive_exon_found_in_species
ACGCTGCGGGTCATGCTCCTCTACACCAATCTGTTCAATCCATGGGAAAGGC	573305	573420	573470	573418	-1	MYCFIscaffold_15	MYCFIDRAFT_180249	568091	577272	None	9167	1273	33684	No_constitutive_exon_found_in_species
GTTGACCGGGAGTCTTGATATAGAGGGTTTTTTGGGTGAGGGGAGTTGAGGG	569423	569446	569496	569444	-1	MYCFIscaffold_15	MYCFIDRAFT_180249	568091	577272	None	9167	1273	33684	No_constitutive_exon_found_in_species
ACTGGCAGCGTGGACCAAGTTTCAACTTGTTTTCGCCGGGCAACGTGAAGAT	568242	568345	568395	568343	-1	MYCFIscaffold_15	MYCFIDRAFT_180249	568091	577272	None	9167	1273	33684	No_constitutive_exon_found_in_species
AATCACCATTTTCCACTAGTGCTGGAGCACGTAAATGATGGGATGAACAGCC	578113	578216	578063	578115	1	MYCFIscaffold_15	MYCFIDRAFT_180250	577315	580179	None	9167	1273	33684	No_constitutive_exon_found_in_species
GATAATAGTACAACCTAGTTCTGTACGGATGAGTTGCGGGGCAAATTGAGCA	583864	583933	583983	583931	-1	MYCFIscaffold_15	MYCFIDRAFT_180251	580211	585372	None	9167	1273	33684	No_constitutive_exon_found_in_species
GTATTCTTACGCAACATCGTGGACCTGTCTACGACGCGGGAAGGAGACAGGT	585771	586013	585721	585773	1	MYCFIscaffold_15	MYCFIDRAFT_180252	585513	594939	None	9167	1273	33684	No_constitutive_exon_found_in_species
ATGCTCTGGTTACGGCGTCAAAGCACAACGCAATCCAGCGGGACAATGAGGG	587949	588009	587899	587951	1	MYCFIscaffold_15	MYCFIDRAFT_180252	585513	594939	None	9167	1273	33684	No_constitutive_exon_found_in_species
CAGTTTCGTGAATCATCCCGTGCTTGAACCCAGATGTTGCAGGATGGGAGGT	594304	594454	594254	594306	1	MYCFIscaffold_15	MYCFIDRAFT_180252	585513	594939	None	9167	1273	33684	No_constitutive_exon_found_in_species
TGCTTTCGTGAATCATCCCGTGCTTGAACCCAAATGTTGCAGGGTGGGAGGT	594485	594598	594435	594487	1	MYCFIscaffold_15	MYCFIDRAFT_180252	585513	594939	None	9167	1273	33684	No_constitutive_exon_found_in_species
ACCGACAAGGACAAAGGCGTGAAGAACTTCGATGTGAGGGCTATGGAAAGGC	595590	596030	596080	596028	-1	MYCFIscaffold_15	MYCFIDRAFT_180253	594963	596256	None	9167	1273	33684	No_constitutive_exon_found_in_species
TCCTAAGACACCACTACCTGTGAATCGGCTGCTGTCGATGCCGGGTAAAGCA	598358	598403	598308	598360	1	MYCFIscaffold_15	MYCFIDRAFT_180254	596291	606229	None	9167	1273	33684	No_constitutive_exon_found_in_species
TCGTCTGCGTTTCTCCAGGCGACGAGCATAACGGCTTGGCACGGGACGAGTC	598943	598962	598893	598945	1	MYCFIscaffold_15	MYCFIDRAFT_180254	596291	606229	None	9167	1273	33684	No_constitutive_exon_found_in_species
TACCAGCAGGTGACCGAATAACCCCTCTAGATTCTCTGAATTGGGCAAAGTT	617544	617568	617618	617566	-1	MYCFIscaffold_15	MYCFIDRAFT_180259	613790	621450	None	9167	1273	33684	No_constitutive_exon_found_in_species
TCTCAGCTCGAGGGCTGGCAGAGGTCTGTCTGATTGTGACTTGAGGGTAGAA	616609	616682	616732	616680	-1	MYCFIscaffold_15	MYCFIDRAFT_180259	613790	621450	None	9167	1273	33684	No_constitutive_exon_found_in_species
GCGTGATGTGATGGGTAGCGGCGCGCGTTTGATTTTGGTCGGGGTGTTAGTG	614655	614676	614726	614674	-1	MYCFIscaffold_15	MYCFIDRAFT_180259	613790	621450	None	9167	1273	33684	No_constitutive_exon_found_in_species
TCAAGGCCCCGCACTCCGGAATCAGTTTTGATCACCAATCGCGGGCGAAGTC	614307	614349	614399	614347	-1	MYCFIscaffold_15	MYCFIDRAFT_180259	613790	621450	None	9167	1273	33684	No_constitutive_exon_found_in_species
TCGGGCAGCCGCACTTCGTGATCAGTTTTGATCACCAATCGCGGGCGAAGTC	614149	614274	614324	614272	-1	MYCFIscaffold_15	MYCFIDRAFT_180259	613790	621450	None	9167	1273	33684	No_constitutive_exon_found_in_species
AGGATGCGCTCCGGGATCCGAAGTCAAGTGGATCACGGGCGAAACTGCAGTG	622415	622622	622365	622417	1	MYCFIscaffold_15	MYCFIDRAFT_180260	621480	624807	None	9167	1273	33684	No_constitutive_exon_found_in_species
GCTTGAAGTGGGAGTTGTTAGGAAACGCGTTTGCGAAGAGCAAGGGCCAGGT	629447	629614	629664	629612	-1	MYCFIscaffold_15	MYCFIDRAFT_180263	627044	630257	None	9167	1273	33684	No_constitutive_exon_found_in_species
ATGCCGCAATCTGGTCTTGAAGCAGTTATAGAATCCAAATGACCAGGGAGCT	632525	632570	632475	632527	1	MYCFIscaffold_15	MYCFIDRAFT_180264	630295	632570	None	9167	1273	33684	No_constitutive_exon_found_in_species
TCCGCCGCAAAATCCATGTGCACAATGAAAAGGTGCCGGCTGGGGAGAAGTC	633888	633898	633948	633896	-1	MYCFIscaffold_15	MYCFIDRAFT_180265	632612	641687	None	9167	1273	33684	No_constitutive_exon_found_in_species
CAACGGGTGAAGAGCTCGGGATCCTGGTACGTTTGCAGTTGTTGGGACAGTT	731431	731474	731381	731433	1	MYCFIscaffold_15	MYCFIDRAFT_180278	730205	737824	None	9167	1273	33684	No_constitutive_exon_found_in_species
ATACCTCAAGCAAGAGGTGGAAGAAAAGGCGGAGGTAGGCAAGGGGGCAGGA	735255	735398	735205	735257	1	MYCFIscaffold_15	MYCFIDRAFT_180278	730205	737824	None	9167	1273	33684	No_constitutive_exon_found_in_species
GACGAGCTCCGATGCGATCGTCGTGATTGCGTGGCGGTTGAGTGTGGGAGAA	736052	736129	736002	736054	1	MYCFIscaffold_15	MYCFIDRAFT_180278	730205	737824	None	9167	1273	33684	No_constitutive_exon_found_in_species
GGTGTGGGTAGGTGATAAGTTCAACATTGACATGCAACACAATCTGGGAGGG	739067	739077	739127	739075	-1	MYCFIscaffold_15	MYCFIDRAFT_180279	737857	739512	None	9167	1273	33684	No_constitutive_exon_found_in_species
AATCTGGGAGGGGGAGCGACGTGAGCTCAAGATTGAATTGAATCCGGGAGAT	738823	739037	739087	739035	-1	MYCFIscaffold_15	MYCFIDRAFT_180279	737857	739512	None	9167	1273	33684	No_constitutive_exon_found_in_species
GAAGGCGGCGCTTCCGGAGAAGAATGAGTAAATGCAAGGCAATCTGGGAGGG	284952	284960	284902	284954	1	MYCFIscaffold_17	MYCFIDRAFT_180352	276167	285033	None	9167	1273	33684	No_constitutive_exon_found_in_species
TTCATCTCAGCCTCTTGTGGTGAGGCGGAATGAGTCTTTAGGGGCTTAAGAT	294559	294582	294632	294580	-1	MYCFIscaffold_17	MYCFIDRAFT_180354	290893	295262	None	9167	1273	33684	No_constitutive_exon_found_in_species
GGCAAAGCTGTTCCTGAAGTGCATGCTAGAATCTCGAGGGCGGAGGCTAGTA	292383	292460	292510	292458	-1	MYCFIscaffold_17	MYCFIDRAFT_180354	290893	295262	None	9167	1273	33684	No_constitutive_exon_found_in_species
TTTGCAGGCAGCCGCCGTGGCCGCGCCTTTGCGGTCGCATTGGGAACAAGTT	318790	318823	318740	318792	1	MYCFIscaffold_17	MYCFIDRAFT_180359	318527	320847	None	9167	1273	33684	No_constitutive_exon_found_in_species
GTATTACGGGTCCTATGAAACGGTGGATGCTGTCTGGGTGCAGTGCAAAGGT	320966	321046	321096	321044	-1	MYCFIscaffold_17	MYCFIDRAFT_180360	320874	326343	None	9167	1273	33684	No_constitutive_exon_found_in_species
GTCTCAACTGCCTTCTGGTGTGCATTTTTTTGACTTCTGGGTGTATGAAGAA	347456	347509	347406	347458	1	MYCFIscaffold_17	MYCFIDRAFT_180363	347296	347855	None	9167	1273	33684	No_constitutive_exon_found_in_species
CACCGCCTCAGATACCGGTCATCAGTAGTGCAAGAGACTGCGGGAATCAGGC	349820	350018	350068	350016	-1	MYCFIscaffold_17	MYCFIDRAFT_180364	347924	350827	None	9167	1273	33684	No_constitutive_exon_found_in_species
AGGGGATGAGATCTGGAATGTGGCTTCTAAGAGGGTGTCGGGGTCGTAAGTA	375437	375468	375387	375439	1	MYCFIscaffold_17	MYCFIDRAFT_180367	375220	377753	None	9167	1273	33684	No_constitutive_exon_found_in_species
TTGACGGCATTGCGTTCGCTAATGGTCTACTGTCTTTGTGGGACCGCAAGAG	375494	375519	375444	375496	1	MYCFIscaffold_17	MYCFIDRAFT_180367	375220	377753	None	9167	1273	33684	No_constitutive_exon_found_in_species
GGTTGGATGAAAGTACGTACAATACATGTAGTTGGATGGATGGGTGAGAGAG	380322	380411	380461	380409	-1	MYCFIscaffold_17	MYCFIDRAFT_180368	377784	380603	None	9167	1273	33684	No_constitutive_exon_found_in_species
GTGGGTTTGATTAGGGTAATAATATGTATGTATGTGTTTGGTGGGATCAGGG	382069	382107	382019	382071	1	MYCFIscaffold_17	MYCFIDRAFT_180369	380635	382205	None	9167	1273	33684	No_constitutive_exon_found_in_species
AAGGAGTGTAGAGTCTTATATAGGAAAGGATTAGTCAGAGGGTGAATAAGCA	408935	409100	408885	408937	1	MYCFIscaffold_17	MYCFIDRAFT_180375	407072	409966	None	9167	1273	33684	No_constitutive_exon_found_in_species
AGATACAAGTTTGGTTGTGATAAAGTCGCCGTTGATACATGTCGGGGAAGAA	560753	560814	560703	560755	1	MYCFIscaffold_17	MYCFIDRAFT_180390	559966	561310	None	9167	1273	33684	No_constitutive_exon_found_in_species
CTGCTGCTCGAATATTGACCGGATAGTGGGTGTGCTTCGAAGAGGGTCAGAT	615278	615314	615364	615312	-1	MYCFIscaffold_17	MYCFIDRAFT_180394	610654	615604	None	9167	1273	33684	No_constitutive_exon_found_in_species
GCGGTCATCATGAGCGGCCCTTTTGCTGTCAACATTGCGACAATGGGCAGGC	612224	612306	612356	612304	-1	MYCFIscaffold_17	MYCFIDRAFT_180394	610654	615604	None	9167	1273	33684	No_constitutive_exon_found_in_species
TTTCAACGAAGTCCATGTTGTCGCAATGCTTAATATGGCAGGGTTTGGAGAA	615856	615897	615806	615858	1	MYCFIscaffold_17	MYCFIDRAFT_180395	615641	617153	None	9167	1273	33684	No_constitutive_exon_found_in_species
GATGACCAGAAACCTAAGCGTCGAAGACTTCTATAGCTGAAGGGTGAGAGGC	616891	617094	616841	616893	1	MYCFIscaffold_17	MYCFIDRAFT_180395	615641	617153	None	9167	1273	33684	No_constitutive_exon_found_in_species
AACACGGGTGCATCACGTACTATACAAAACGCAATTCTAGAGGGTAAGAGTC	630597	630670	630720	630668	-1	MYCFIscaffold_17	MYCFIDRAFT_180397	630005	632470	None	9167	1273	33684	No_constitutive_exon_found_in_species
ACTGTATTACTGGTGTTGAATGAGATCAAATGTAAATGTCGATCGGGTAGAA	686141	686150	686200	686148	-1	MYCFIscaffold_17	MYCFIDRAFT_180405	685347	687551	None	9167	1273	33684	No_constitutive_exon_found_in_species
TGATGCCCGACATGTAGTGCTTTTCCGACCGGCATTCAAAGGGACTATAGTC	693583	693690	693740	693688	-1	MYCFIscaffold_17	MYCFIDRAFT_180409	693393	696285	None	9167	1273	33684	No_constitutive_exon_found_in_species
TCAAGCCACCGGTACTGCCAGACGTGAGCACTCTCAATTGGGGATAGTAGAT	699658	699714	699764	699712	-1	MYCFIscaffold_17	MYCFIDRAFT_180413	699436	700926	None	9167	1273	33684	No_constitutive_exon_found_in_species
AGTAGGATCGTTTGAAAACCAGGCTAGAAGAAGGACAACTAGTTCGGGAGGA	537672	537996	538046	537994	-1	MYCFIscaffold_18	MYCFIDRAFT_180456	536097	538242	None	9167	1273	33684	No_constitutive_exon_found_in_species
GATGATAGAAAGACCCACGTCCTCTTCCGGCAGCAATGTCGTTGGGTGAGAT	540455	540487	540405	540457	1	MYCFIscaffold_18	MYCFIDRAFT_180459	540208	541914	None	9167	1273	33684	No_constitutive_exon_found_in_species
AGTGAGGACGAGGAGTAGGAGCTTCGCGAAGCACATGCACATGGGACGAGTT	545331	545403	545453	545401	-1	MYCFIscaffold_18	MYCFIDRAFT_209366	545032	546978	None	9167	1273	33684	No_constitutive_exon_found_in_species
GTATGTGCTACGCCTCATCCTTCCTATGCTTCTCCGACAATGATGGGAAGTT	550256	550361	550411	550359	-1	MYCFIscaffold_18	MYCFIDRAFT_209367	546251	552290	None	9167	1273	33684	No_constitutive_exon_found_in_species
CACCGCGGGTCTGACTGGAATGCATGTCGTTGCGGAGGTGCAGCGGGCAGGC	547323	547633	547683	547631	-1	MYCFIscaffold_18	MYCFIDRAFT_209367	546251	552290	None	9167	1273	33684	No_constitutive_exon_found_in_species
TGAAATGGTAGACAGAAACGTATTGTGCGTTTTCAACCCAAACATGGGAGGC	563191	563209	563259	563207	-1	MYCFIscaffold_18	MYCFIDRAFT_180465	558426	564318	None	9167	1273	33684	No_constitutive_exon_found_in_species
CGGATTCTGCTGCTCCTCGTGTGAATCGGGCAGCTTGATCGAGGCGGGAGAG	559419	559554	559604	559552	-1	MYCFIscaffold_18	MYCFIDRAFT_180465	558426	564318	None	9167	1273	33684	No_constitutive_exon_found_in_species
TGCATTGACGTCTCATTTGGTGAATGAATAATAATGTATGGGGATGACAGGC	583678	583863	583913	583861	-1	MYCFIscaffold_18	MYCFIDRAFT_180469	583465	585056	None	9167	1273	33684	No_constitutive_exon_found_in_species
GTCGACAAACCCTGCAAACTACTGTCTAGTACCGCATGGGGCAGGATAAGAT	591019	591086	591136	591084	-1	MYCFIscaffold_18	MYCFIDRAFT_180471	587893	593235	None	9167	1273	33684	No_constitutive_exon_found_in_species
CTGTGACTTGCGTTCGCCGTAGTAGCCGCGGACGCGAATCCGGGAGATAGAC	590895	590971	591021	590969	-1	MYCFIscaffold_18	MYCFIDRAFT_180471	587893	593235	None	9167	1273	33684	No_constitutive_exon_found_in_species
ATCAAGCATGCTCTGAGATCTAACACGGTGGTATAGAACGGGCGTGGAAGTG	594843	594880	594793	594845	1	MYCFIscaffold_18	MYCFIDRAFT_180472	593265	596934	None	9167	1273	33684	No_constitutive_exon_found_in_species
CGGACCATTGGTGACATAATGGAATCATCAATTTGGGTCTTGGTTGGGAGCT	621362	621456	621506	621454	-1	MYCFIscaffold_18	MYCFIDRAFT_180479	620042	621941	None	9167	1273	33684	No_constitutive_exon_found_in_species
GAGGAAGGCACATGGCTGTGGTACGAGGAGTATGCATGCGGGAACAACAGGA	633429	633486	633379	633431	1	MYCFIscaffold_18	MYCFIDRAFT_180482	631477	634457	None	9167	1273	33684	No_constitutive_exon_found_in_species
CACATCTTCAGAAACGCAGGTGAAGCGACAAAGTGAGACCGGGGGTGGAGCC	634348	634457	634298	634350	1	MYCFIscaffold_18	MYCFIDRAFT_180482	631477	634457	None	9167	1273	33684	No_constitutive_exon_found_in_species
GTTCGTGTATCCGCACTGCTAGATACTAGCCTTTTGATGGATGGGGAAAGAC	647587	647700	647750	647698	-1	MYCFIscaffold_18	MYCFIDRAFT_180485	647587	648149	None	9167	1273	33684	No_constitutive_exon_found_in_species
GGGGTGCAAGAACACCTAACTGTTTCAATTTCACATCGTGATTAGGGTAGTC	657879	657912	657962	657910	-1	MYCFIscaffold_18	MYCFIDRAFT_180487	653318	659233	None	9167	1273	33684	No_constitutive_exon_found_in_species
CGAGGTTGGATCGTGGGAGGTTTAATGAGCTCACCATATCGGGTGCGTAGCA	657383	657551	657601	657549	-1	MYCFIscaffold_18	MYCFIDRAFT_180487	653318	659233	None	9167	1273	33684	No_constitutive_exon_found_in_species
TGCTGGGGCGCTCTCTGGCGTGATGTTGGTGCGCTGAACGGTGTTGGGAGTT	662737	662745	662687	662739	1	MYCFIscaffold_18	MYCFIDRAFT_180490	661196	665966	None	9167	1273	33684	No_constitutive_exon_found_in_species
AACGGTGTTGGGAGTTGGGACTGTGAGGGCAAAGTTGTGTGGGCGGCAAGTC	662773	662802	662723	662775	1	MYCFIscaffold_18	MYCFIDRAFT_180490	661196	665966	None	9167	1273	33684	No_constitutive_exon_found_in_species
ACACGGAAGGAGAAGGCAAACCGTTGTCACGCATCCGAGGGACAATGAAGGT	677920	678110	677870	677922	1	MYCFIscaffold_18	MYCFIDRAFT_180493	677372	678500	None	9167	1273	33684	No_constitutive_exon_found_in_species
CTCGGCAATCCTCGTTCGTGATACGTGGAAGGGAATGGGGAATGTCAGAGGG	681900	682043	681850	681902	1	MYCFIscaffold_18	MYCFIDRAFT_180495	679339	683732	None	9167	1273	33684	No_constitutive_exon_found_in_species
CGACTGTCCTCTCCCGGTGTTACGTTGTCCGCATTCGGGACTGAGGGGAGCG	683707	683732	683657	683709	1	MYCFIscaffold_18	MYCFIDRAFT_180495	679339	683732	None	9167	1273	33684	No_constitutive_exon_found_in_species
CATGCTATGAATGCTTCCGTGAAAATTCAAATGCATGCCCAAGGGCGAAGGT	685311	685323	685373	685321	-1	MYCFIscaffold_18	MYCFIDRAFT_180496	683756	687410	None	9167	1273	33684	No_constitutive_exon_found_in_species
AATAGGCGAGGGAGCTTCATCGTAGGGAGTACGACCGGGAGAAACTGAAGTT	732276	732339	732226	732278	1	MYCFIscaffold_18	MYCFIDRAFT_180505	731980	733350	None	9167	1273	33684	No_constitutive_exon_found_in_species
TCGATTGCCGTTCGAACCGTTCATGTAGCCTGAACTGAATCAATGGGCAGCA	78253	78287	78203	78255	1	MYCFIscaffold_19	MYCFIDRAFT_180522	78031	81543	None	9167	1273	33684	No_constitutive_exon_found_in_species
AAGAAGGGTGATGATGAGCAGGTCTTGTTGGAATTTGAATGGGATAAGAGTA	80688	80734	80638	80690	1	MYCFIscaffold_19	MYCFIDRAFT_180522	78031	81543	None	9167	1273	33684	No_constitutive_exon_found_in_species
GGAAAACAAGACAAAATGCAGAGTGGATATGATGGCTGATGGGAAGCCAGGT	87612	88637	87562	87614	1	MYCFIscaffold_19	MYCFIDRAFT_53705	87450	88637	None	9167	1273	33684	No_constitutive_exon_found_in_species
GTGATAAGATGTGGAGTTAAAACTCGAGTATCCTGTTGGGACGAGGATAGCC	201553	201653	201503	201555	1	MYCFIscaffold_19	MYCFIDRAFT_180551	201094	202653	None	9167	1273	33684	No_constitutive_exon_found_in_species
TTTGTCAGTCGTCGAGGTCGAGGCGGGGTGAAGTGGGGTGACAAGTGAAGTG	214033	214114	214164	214112	-1	MYCFIscaffold_19	MYCFIDRAFT_209393	213132	214363	None	9167	1273	33684	No_constitutive_exon_found_in_species
GCTGTTTGTGTGAAGTCCTATGGCGTGAGATATGCTGACGATCAGGGCAGAG	463065	463926	463976	463924	-1	MYCFIscaffold_19	MYCFIDRAFT_65769	463065	464403	None	9167	1273	33684	No_constitutive_exon_found_in_species
GTACAGTACTACTTCGCTTCGAGAGAAAGGATGCTGACCAAGGGGAAAAGAT	539111	540194	540244	540192	-1	MYCFIscaffold_19	MYCFIDRAFT_85360	539111	540729	None	9167	1273	33684	No_constitutive_exon_found_in_species
GTATTTTGTGATGTGAGATAGGGCGAAAGACTGCAAAAGGGGAGATATAGGA	83009	83047	82959	83011	1	MYCFIscaffold_20	MYCFIDRAFT_180625	82498	87316	None	9167	1273	33684	No_constitutive_exon_found_in_species
CTCATCCCTTCGGCTATCTTTCTTCATAAAGCATAGCCTTAACAGGGTAGAG	273881	273897	273831	273883	1	MYCFIscaffold_20	MYCFIDRAFT_209416	267094	274141	None	9167	1273	33684	No_constitutive_exon_found_in_species
AGTGCGTTGGCAGAGATCGCTTTGGTGTAACGACGATTGGGGAGTCGCAGGG	280471	280510	280560	280508	-1	MYCFIscaffold_20	MYCFIDRAFT_180643	278486	281721	None	9167	1273	33684	No_constitutive_exon_found_in_species
TTAGGGGGAATGATTATGTCCAGTGGTAAGTGCGAGCGATAGGGTGAGAGGA	278829	278860	278910	278858	-1	MYCFIscaffold_20	MYCFIDRAFT_180643	278486	281721	None	9167	1273	33684	No_constitutive_exon_found_in_species
ATAGATGCGGAATGGAGGGCCAGTGACGGCGCTCGCTGGAGGGGCGGAAGGG	284087	284188	284037	284089	1	MYCFIscaffold_20	MYCFIDRAFT_180645	284048	285811	None	9167	1273	33684	No_constitutive_exon_found_in_species
AAGAGCGATCACAGAATCGAGTCGACCTGAGAAGTAGGCAGTGGGCACAGAA	306832	306871	306782	306834	1	MYCFIscaffold_20	MYCFIDRAFT_180653	306701	310243	None	9167	1273	33684	No_constitutive_exon_found_in_species
CTCGTTACCTGTGAGACCGTGGCATTACCTGTCAGTCGTCCGCGGGGAAGCC	372691	372792	372842	372790	-1	MYCFIscaffold_20	MYCFIDRAFT_180658	372241	383526	None	9167	1273	33684	No_constitutive_exon_found_in_species
ACTTCGGAGGATTAGGTGAGAATTCCCGGCTCTGCTTGGCGGGTGGAAAGAT	66389	66574	66339	66391	1	MYCFIscaffold_21	MYCFIDRAFT_180677	65216	72468	None	9167	1273	33684	No_constitutive_exon_found_in_species
GGTGACTGGTCGCAGAGCTGCGTGGGACGTCTGCAGAAAGGGAATCGAAGAA	70057	70151	70007	70059	1	MYCFIscaffold_21	MYCFIDRAFT_180677	65216	72468	None	9167	1273	33684	No_constitutive_exon_found_in_species
TGCCCGTCTCCCTTCAGATGCTGGTGCAAAGATGTAAGACAGCTGGGGAGCG	70269	70452	70219	70271	1	MYCFIscaffold_21	MYCFIDRAFT_180677	65216	72468	None	9167	1273	33684	No_constitutive_exon_found_in_species
TACGGAAGGGTAGACATCGTGGGTGAGGCACTGCTGGGCTGATCAATAAGGG	71120	71192	71070	71122	1	MYCFIscaffold_21	MYCFIDRAFT_180677	65216	72468	None	9167	1273	33684	No_constitutive_exon_found_in_species
GTGAAACATGCGGGAGGGACTTCCAAAATGAGGTAATCAATGCTGGGAAGCG	71712	71794	71662	71714	1	MYCFIscaffold_21	MYCFIDRAFT_180677	65216	72468	None	9167	1273	33684	No_constitutive_exon_found_in_species
GCCAGGCAAGGATCAGTGTTCGCGACACTCCAGGCGGGAGGAGCAGTTAGAC	73019	73057	73107	73055	-1	MYCFIscaffold_21	MYCFIDRAFT_180678	72499	74054	None	9167	1273	33684	No_constitutive_exon_found_in_species
AGTCATTACCGACACGACAGCCACTAGGAAGAATGCCAGGGTTAACAGAGAC	74231	74619	74181	74233	1	MYCFIscaffold_21	MYCFIDRAFT_180679	74081	84005	None	9167	1273	33684	No_constitutive_exon_found_in_species
GGAAGAGGCAGATCAGGTCGAGGAACAGAGCAGCGACGATGGGGGCGAAGAT	76229	76235	76179	76231	1	MYCFIscaffold_21	MYCFIDRAFT_180679	74081	84005	None	9167	1273	33684	No_constitutive_exon_found_in_species
CTTCCAGGCGTTGAAGCGTGGCAGCTGATGCATGCAATGGGGTGATGTAGTG	78609	78637	78559	78611	1	MYCFIscaffold_21	MYCFIDRAFT_180679	74081	84005	None	9167	1273	33684	No_constitutive_exon_found_in_species
CCTCGCAGCAGGCGCAGTTCTCCGCACCTAGCGTGGTAGATCGGGAGGAGAT	80162	80185	80112	80164	1	MYCFIscaffold_21	MYCFIDRAFT_180679	74081	84005	None	9167	1273	33684	No_constitutive_exon_found_in_species
GGTGGTGGTGTTGTCGTGGTGGAAGTGAAGAGTAGTAAAGAGGGAGAAAGCT	129116	129282	129332	129280	-1	MYCFIscaffold_21	MYCFIDRAFT_180683	126335	129906	None	9167	1273	33684	No_constitutive_exon_found_in_species
GTCGACCGACGGGTGAGCACCGTGAGCTCCTTTCGCCGATGGGACACCAGCC	128867	128921	128971	128919	-1	MYCFIscaffold_21	MYCFIDRAFT_180683	126335	129906	None	9167	1273	33684	No_constitutive_exon_found_in_species
TCTTTGCCCGTGTGGGCGTATCTTCCTTGCCTGTGTGGGCGGTCGGCGAGCC	130168	130556	130118	130170	1	MYCFIscaffold_21	MYCFIDRAFT_180684	129936	132072	None	9167	1273	33684	No_constitutive_exon_found_in_species
CATTCAAGGCATGGTTTCGCACACTGTGTGCGGCTGGCATCGTCAGGGAGCG	130581	131659	130531	130583	1	MYCFIscaffold_21	MYCFIDRAFT_180684	129936	132072	None	9167	1273	33684	No_constitutive_exon_found_in_species
TACGCGATTGGTGTTGTTGCTACGGAAACAGACCTGGGTCTGCGGCAAAGTT	142372	142439	142322	142374	1	MYCFIscaffold_21	MYCFIDRAFT_180688	142239	143004	None	9167	1273	33684	No_constitutive_exon_found_in_species
GCCTTGCGATTTAGCCGTGATCGCATAGTCGAGCCGCCACAAGGGTGCAGTC	155166	155263	155313	155261	-1	MYCFIscaffold_21	MYCFIDRAFT_180691	149588	156281	None	9167	1273	33684	No_constitutive_exon_found_in_species
TGAAGCGCTGAGCAGTCCGCCTAGAGATTAGAGCTGATGCGACTGGGTAGAC	157097	157333	157047	157099	1	MYCFIscaffold_21	MYCFIDRAFT_180692	156324	157333	None	9167	1273	33684	No_constitutive_exon_found_in_species
GTTCAAGCAAAATGACCAAGTCCACAACGCCAATGGGGACGTGATGACAGTA	160672	160974	161024	160972	-1	MYCFIscaffold_21	MYCFIDRAFT_180693	157356	162190	None	9167	1273	33684	No_constitutive_exon_found_in_species
ATGGGAAACCGTCCTGAAAGAGGTTGAGAGAGTTTTGTACCAGGGTTGAGAA	160047	160216	160266	160214	-1	MYCFIscaffold_21	MYCFIDRAFT_180693	157356	162190	None	9167	1273	33684	No_constitutive_exon_found_in_species
CCATGCCTGTGGCTCGACAACTTTACTGTAACTTGATTGGGAGCCAAGAGCC	159659	159686	159736	159684	-1	MYCFIscaffold_21	MYCFIDRAFT_180693	157356	162190	None	9167	1273	33684	No_constitutive_exon_found_in_species
ACATCAACTTCGTTGCGCTGTGAGACGAAACGAACGAAGCCGGGCAAGAGTG	159125	159149	159199	159147	-1	MYCFIscaffold_21	MYCFIDRAFT_180693	157356	162190	None	9167	1273	33684	No_constitutive_exon_found_in_species
ATTGTGAAAGCCAAAGCAGGACTGGGGTGGTGAGAGGCTGAACGAGGGAGCA	167297	167342	167392	167340	-1	MYCFIscaffold_21	MYCFIDRAFT_180697	165882	167662	None	9167	1273	33684	No_constitutive_exon_found_in_species
TATGGCGGTAACAACAGCTAGGAGAGAACATACCTATGAATTTGGGAAAGGC	166003	166106	166156	166104	-1	MYCFIscaffold_21	MYCFIDRAFT_180697	165882	167662	None	9167	1273	33684	No_constitutive_exon_found_in_species
CCGTGAGCGCGGTAACGCCCACGTACACATCGCGAGGACAATGTCGGGAGAG	170389	170473	170523	170471	-1	MYCFIscaffold_21	MYCFIDRAFT_209422	168286	170638	None	9167	1273	33684	No_constitutive_exon_found_in_species
ACATGAAGATAGCGCTTGAATGGATCATGCCATGATGATGGCATGGGCAGCC	169746	169845	169895	169843	-1	MYCFIscaffold_21	MYCFIDRAFT_209422	168286	170638	None	9167	1273	33684	No_constitutive_exon_found_in_species
TGAGAGAGGGAGATAGTCATGAATGAAAACGACACATTGTAATGGGAAAGCA	176095	176247	176045	176097	1	MYCFIscaffold_21	MYCFIDRAFT_180703	174347	178577	None	9167	1273	33684	No_constitutive_exon_found_in_species
GCGTGGAGCTTTGGCGGCGCTCATTTCACCCTGAACGCAGGGCACGAGAGAG	176295	176488	176245	176297	1	MYCFIscaffold_21	MYCFIDRAFT_180703	174347	178577	None	9167	1273	33684	No_constitutive_exon_found_in_species
ACCGAAACTGGTGGAAGAGAGCTTTTTTACAATGATGCAGATGGCGGGAGAC	177167	177263	177117	177169	1	MYCFIscaffold_21	MYCFIDRAFT_180703	174347	178577	None	9167	1273	33684	No_constitutive_exon_found_in_species
TGGAGCGCATCAATGGCAACCATGTTGCCGCCGAGGCATAGGGAGGCCAGAT	177433	177514	177383	177435	1	MYCFIscaffold_21	MYCFIDRAFT_180703	174347	178577	None	9167	1273	33684	No_constitutive_exon_found_in_species
GCGGCTCGTGGTTGGAGGTGTCGAAAAAGAAAAACAAAACTTGGTGGGAGCT	177547	177611	177497	177549	1	MYCFIscaffold_21	MYCFIDRAFT_180703	174347	178577	None	9167	1273	33684	No_constitutive_exon_found_in_species
AATTGAGGTACTCACATAATCACTGCATTCAAAATGGGTGATGGATGCAGAG	181539	181639	181489	181541	1	MYCFIscaffold_21	MYCFIDRAFT_180704	180830	183112	None	9167	1273	33684	No_constitutive_exon_found_in_species
GTGGGGAGCTTAGGACGTCAGAAAGTGAAAGAGGATCTTGTTGGGAGGAGCG	182427	182448	182377	182429	1	MYCFIscaffold_21	MYCFIDRAFT_180704	180830	183112	None	9167	1273	33684	No_constitutive_exon_found_in_species
GGGCAAAATGATGTGCCGCTCAGCAATGGGCTATCGATGAAGGGCATAAGGG	182828	182856	182778	182830	1	MYCFIscaffold_21	MYCFIDRAFT_180704	180830	183112	None	9167	1273	33684	No_constitutive_exon_found_in_species
TGCACATTCGTCTGTTCCAGAGGTTTTCGCTGTCCCGGGAAGCGGAGAAGGA	181853	181995	182045	181993	-1	MYCFIscaffold_22	MYCFIDRAFT_180739	180968	182965	None	9167	1273	33684	No_constitutive_exon_found_in_species
TATGGCACGACGTGGGTAGGCAGAGAGCGCTTTGGTGTCCATGGGATGAGAA	214779	214802	214729	214781	1	MYCFIscaffold_22	MYCFIDRAFT_180748	214312	216345	None	9167	1273	33684	No_constitutive_exon_found_in_species
CCGCGGAGTTCTCAAGAAGGCCGTGGAGTCTTTTTGGAAGAAAGAGGGAGAA	215176	215396	215126	215178	1	MYCFIscaffold_22	MYCFIDRAFT_180748	214312	216345	None	9167	1273	33684	No_constitutive_exon_found_in_species
GCGGATGCATTCTCATGTCGCCGTGATGGGAAGTATCTGGGCAAATGTAGCT	224213	224288	224338	224286	-1	MYCFIscaffold_22	MYCFIDRAFT_180751	221835	224836	None	9167	1273	33684	No_constitutive_exon_found_in_species
TGATCCTCGCAGGGTTGATCGTGGCTCTAGGTGAAGATGCGGGAGCGTAGCG	223079	223317	223367	223315	-1	MYCFIscaffold_22	MYCFIDRAFT_180751	221835	224836	None	9167	1273	33684	No_constitutive_exon_found_in_species
ACCAGCACTTCAACCTCAAAATGTCGTGATCCGCAAGGGCAGCGCCGAAGGA	224957	225169	224907	224959	1	MYCFIscaffold_22	MYCFIDRAFT_180752	224872	229652	None	9167	1273	33684	No_constitutive_exon_found_in_species
CACGCAGGTCGAGGATCATACACTCTGTGGCATTCCTCAGCATAGGGAAGCA	226300	226465	226250	226302	1	MYCFIscaffold_22	MYCFIDRAFT_180752	224872	229652	None	9167	1273	33684	No_constitutive_exon_found_in_species
AAATAAAGGAGAGGGAGGTAATGGGGTATGAATTCTGGTGATTGGGACAGGC	269144	269152	269094	269146	1	MYCFIscaffold_22	MYCFIDRAFT_180756	269033	270633	None	9167	1273	33684	No_constitutive_exon_found_in_species
GATGCGGAATGGCGGAAAACGTTGATGGGGGTCTGTCAGGAGGGTTGAAGCA	270808	271247	271297	271245	-1	MYCFIscaffold_22	MYCFIDRAFT_180757	270680	272967	None	9167	1273	33684	No_constitutive_exon_found_in_species
