# Supplementary material for: Widespread Separation of the Polypyrimidine Tract From 3′ AG by G Tracts in Association With Alternative Exons in Metazoa and Plants
Source: Front Genet. 2019 Jan 14;9:741. doi: 10.3389/fgene.2018.00741 (PMC6339879; doi:10.3389/fgene.2018.00741)
Supplement: DATA FILE S1 — Sequences of REPAG 3′ SS from each species of fungi. [file Data_Sheet_1.zip › Supplementary data 1/Fungi_Release38_chaetomium_globosum_cbs_148_51.txt]

REPA_GGG_Sequence	Exon_Start	Exon_End	Pos_-50	Pos_+2	Strand	Chromosome	GeneID	Gene_Start	Gene_End	Gene_Name	Number_of_REPAs	Number_of_REPAs_has_GGG	Number_of_Intron(Intra_genic_Region)	Upstream_Constitutive_Exon
AAAGGTAGACTGCCTTGACTGATGTAGACGGCTAACCTGCCGGGGAATAGAT	30809	31073	30759	30811	1	CH408029	CHGG_00009	29522	32184	None	4186	804	23340	No_constitutive_exon_found_in_species
GCTGCCAGCGACACCATTGCTCGACGACTTACTGTCTTCGGGTGACGAAGAA	38260	39110	39160	39108	-1	CH408029	CHGG_00011	36014	40040	None	4186	804	23340	No_constitutive_exon_found_in_species
CTCCTTATTCCCTATTCCCCTCCGCAGCCGGATCCTAATCAAGGGTGTAGTC	59369	59555	59319	59371	1	CH408029	CHGG_00020	58452	61553	None	4186	804	23340	No_constitutive_exon_found_in_species
GTGGTCCCCCTTTTCCAAATCACACCGGATCATAAATTGACAAAGGGCAGGG	71166	71346	71116	71168	1	CH408029	CHGG_00024	70677	71841	None	4186	804	23340	No_constitutive_exon_found_in_species
CCTTCATGCTACCATTGTCTCGGGGCAAATTTAGCTAACCAGCGGGGTAGGC	108020	108130	108180	108128	-1	CH408029	CHGG_00038	107126	108854	None	4186	804	23340	No_constitutive_exon_found_in_species
CCGTCGGGGCTCTTGCTGGCCGAGACGCTGACATCGGTGCCGGGGAACAGTG	140092	140139	140042	140094	1	CH408029	CHGG_00048	139278	140139	None	4186	804	23340	No_constitutive_exon_found_in_species
CTTGTTACTTCGTAAAGTCGATTGTTAGCTAACAAAGCACATGCGGGAAGAC	157467	157712	157762	157710	-1	CH408029	CHGG_00054	155964	157882	None	4186	804	23340	No_constitutive_exon_found_in_species
CCGGGATTGTGCAGATGGGGTATGGGAGTATATCTAATAGGGAGGACTAGGC	156262	157051	157101	157049	-1	CH408029	CHGG_00054	155964	157882	None	4186	804	23340	No_constitutive_exon_found_in_species
CACGCCAAGTCACATCGGCAGTCCTTACGAGATCGAACGTGACGGGCAAGGT	164783	164892	164733	164785	1	CH408029	CHGG_00056	164581	166119	None	4186	804	23340	No_constitutive_exon_found_in_species
GCCTGGGCATCAGCTGGAGCTTGAGCAGCGCGCTGTCGATCACGGGACAGGC	202205	203073	202155	202207	1	CH408029	CHGG_00068	198427	203657	None	4186	804	23340	No_constitutive_exon_found_in_species
ATTTTCGATGCCCTCGTGGTGGCTGTTAGCTTAACACTTGGGCTGAACAGCG	260707	260783	260657	260709	1	CH408029	CHGG_00084	260084	262560	None	4186	804	23340	No_constitutive_exon_found_in_species
TTGCGGTGCTTTTGAGCCGAGATCTCGTCTAACTGACACCTGGGTGGCAGTA	293816	293985	293766	293818	1	CH408029	CHGG_00090	293101	295167	None	4186	804	23340	No_constitutive_exon_found_in_species
AGGCGATTTCGTTTGGGATGGGGCTGGATTTGCTGAGCTGGGTGATGCAGTA	294999	295167	294949	295001	1	CH408029	CHGG_00090	293101	295167	None	4186	804	23340	No_constitutive_exon_found_in_species
GTTGGCGTTGGGGGGGGTTGTTTGCGGGGGTCGGGGTGGTGGGTGCGGAGGG	309914	310718	310768	310716	-1	CH408029	CHGG_00099	309914	311364	None	4186	804	23340	No_constitutive_exon_found_in_species
AGCTGATGGGGAGAGTGGTTGTTGAGTGCTGGTTTGAAAGGGTTGAACAGAT	383009	383029	383079	383027	-1	CH408029	CHGG_00120	383009	383551	None	4186	804	23340	No_constitutive_exon_found_in_species
GGTCAGCCCCTGACTCAGGCTTAACCAACACGGAACCTAACAGCGGGCAGTG	387646	387991	388041	387989	-1	CH408029	CHGG_00122	387646	388758	None	4186	804	23340	No_constitutive_exon_found_in_species
ATGAGGACAAAACCCAACTGAAATGCCACGATAGCTCGTGGGCCGGGCAGCG	390159	390800	390109	390161	1	CH408029	CHGG_00123	389475	390800	None	4186	804	23340	No_constitutive_exon_found_in_species
GTTGGGGGGGATGGGTGATGGATGTGGGCTAACATGGTTTGGGGGTGTAGAT	442452	442616	442402	442454	1	CH408029	CHGG_00141	442093	442616	None	4186	804	23340	No_constitutive_exon_found_in_species
CTCTGGGCTGCAGTGACATTACGGATCATACCGCTTACACCGGGACACAGCC	494255	495205	494205	494257	1	CH408029	CHGG_00162	493620	496621	None	4186	804	23340	No_constitutive_exon_found_in_species
TTGACGTGTACCAAGGACCCCCTGACTACGTCGTTACCGATGCAGGGAAGCA	514162	515911	515961	515909	-1	CH408029	CHGG_00167	513471	516600	None	4186	804	23340	No_constitutive_exon_found_in_species
TTCCGGCGGTCATACACACACACAGGGACAGGACTAATGGGAACCGGCAGGG	544107	544255	544057	544109	1	CH408029	CHGG_00178	543673	544839	None	4186	804	23340	No_constitutive_exon_found_in_species
CTGGTCGGCGACGCGGGGTATGCTGCGGGACCGACGGGGGCGGGGACTAGTC	548974	549317	549367	549315	-1	CH408029	CHGG_00182	548974	550371	None	4186	804	23340	No_constitutive_exon_found_in_species
CCTCCAACGCAAGCTCGACGCCTCTAAAGCAAAATGCATTTGGGATGGAGGA	586031	587879	587929	587877	-1	CH408029	CHGG_00195	585543	589103	None	4186	804	23340	No_constitutive_exon_found_in_species
GAAGCTTGGCCCCTGGGGGTGAAGACGAAGGCTGGCCCCCAGGGGCGAAGGA	627231	627485	627535	627483	-1	CH408029	CHGG_00208	624900	627817	None	4186	804	23340	No_constitutive_exon_found_in_species
ATAGTTCGAATCCTGACTCCAAAACAACATGACTAAAAGCACACGGGTAGAT	676488	677059	676438	676490	1	CH408029	CHGG_00222	676146	677390	None	4186	804	23340	No_constitutive_exon_found_in_species
AAAACCCCGCCTTCGTGATGGCTTGAATTCATGTTCTTGGGATGGCGTAGGT	687698	687762	687648	687700	1	CH408029	CHGG_00226	687289	687762	None	4186	804	23340	No_constitutive_exon_found_in_species
ACGGGCATACGGCCGCTGTCGAAGCCCTAGTCAGATAAGGGACAACATAGAG	712045	712708	711995	712047	1	CH408029	CHGG_00233	708765	712708	None	4186	804	23340	No_constitutive_exon_found_in_species
CCCTCCTTTTGGGAAACGAGCCGAGCTGACCGCTCATCCTTGGGGAACAGAT	727111	727353	727061	727113	1	CH408029	CHGG_00239	726785	727741	None	4186	804	23340	No_constitutive_exon_found_in_species
TAGCTCTGGTCTGCTCTATTCGCAAATCACTAACAGATGGCGGGAATTAGAC	728432	729494	729544	729492	-1	CH408029	CHGG_00240	728166	729862	None	4186	804	23340	No_constitutive_exon_found_in_species
GACCATATGCTGCTGACATGCAAGCCATCATTCGGGAGTTGGTTGGGTAGGT	760239	760481	760531	760479	-1	CH408029	CHGG_00249	760239	760879	None	4186	804	23340	No_constitutive_exon_found_in_species
GGGAGGTGGTGATGTGTGAGAAGGCGTTTTCTGTGGTTTGGGGTCATGAGGA	821293	821984	822034	821982	-1	CH408029	CHGG_00272	820879	823200	None	4186	804	23340	No_constitutive_exon_found_in_species
ACTAGCCGAACTTACAATGGGGTACGGGAAGGGCTAACAATGGGTAATAGAT	869441	869726	869391	869443	1	CH408029	CHGG_00290	868611	869726	None	4186	804	23340	No_constitutive_exon_found_in_species
GGACGGCAGCTGTGGCAAAGCAAATGGAGGCACGGTTTGCGGGAATGCAGGC	916437	916523	916387	916439	1	CH408029	CHGG_00302	914729	917157	None	4186	804	23340	No_constitutive_exon_found_in_species
TATTGAAGGTCCAGAAGAAAGAGGACAGCAGCGTCACGGGGAAGATCTAGGG	930870	932757	930820	930872	1	CH408029	CHGG_00306	929462	932757	None	4186	804	23340	No_constitutive_exon_found_in_species
CGACAGGACCTGCTCTCGAAGGGTCCGACAGCTAACGGGACCAAAAAGAGAA	1015378	1015760	1015328	1015380	1	CH408029	CHGG_00335	1014331	1017040	None	4186	804	23340	No_constitutive_exon_found_in_species
TACTTCCATTATCTCCTGACTAGTGGGCAGCGCAGTAGGGTTGGGAATAGCA	1034970	1034992	1035042	1034990	-1	CH408029	CHGG_00341	1034396	1035947	None	4186	804	23340	No_constitutive_exon_found_in_species
TGACGGCGTCTTGCAATTCCCGAGGACGTCACTGACCGCGGTGGGCACAGCA	1095003	1095547	1094953	1095005	1	CH408029	CHGG_00363	1094865	1100782	None	4186	804	23340	No_constitutive_exon_found_in_species
TGGTGGTTTGGTGGTCTTGGTTTGCTGACGGATGGGCGCTGGGGTGGTAGAT	1113217	1113256	1113167	1113219	1	CH408029	CHGG_00368	1111812	1113256	None	4186	804	23340	No_constitutive_exon_found_in_species
AGCAAGAACCTCCTCGCCGCCGTCAAGATGATAGAGACTATGATGGGCAGCT	1120495	1120879	1120445	1120497	1	CH408029	CHGG_00369	1115917	1121500	None	4186	804	23340	No_constitutive_exon_found_in_species
CGGCTCTGGCTGACCTGTGGGCTTCAAACTTGCGTTCTTGGGGCGGACAGCG	1133983	1134211	1134261	1134209	-1	CH408029	CHGG_00372	1131802	1134789	None	4186	804	23340	No_constitutive_exon_found_in_species
ACCACCCCGACTTGTTGGACCTTGTGGCCGACCTGCCGGGCTGCGAGAAGTA	1158063	1158477	1158527	1158475	-1	CH408029	CHGG_00379	1158063	1158986	None	4186	804	23340	No_constitutive_exon_found_in_species
CTTTTCTTTTTTAGTTGTTTCTCTTAACAAACTATGATCAAGGGGTAAAGAA	1160571	1160619	1160669	1160617	-1	CH408029	CHGG_00380	1159443	1161134	None	4186	804	23340	No_constitutive_exon_found_in_species
GGCGGTCCTTGGACAAGAGGCTTGTGTGTGCTAACGGTTGGGATGAAAAGGC	1218802	1219669	1219719	1219667	-1	CH408029	CHGG_00398	1217791	1220014	None	4186	804	23340	No_constitutive_exon_found_in_species
CTCTGAAAGCCAATCAGCCAATGACAACCAGCACTGTTCACCGGGAACAGGC	1227060	1227267	1227317	1227265	-1	CH408029	CHGG_00399	1222900	1227789	None	4186	804	23340	No_constitutive_exon_found_in_species
TTGAGAAAGCTGAGGCAACAAGCATAAATGCGAGGGCTGACGGGAATCAGGA	1251035	1251177	1251227	1251175	-1	CH408029	CHGG_00409	1250264	1251790	None	4186	804	23340	No_constitutive_exon_found_in_species
ATTTATCGCCCCGCGGTTGCGTCAAACGGAACTAACACGAGCGGGTATAGCT	1315713	1316002	1315663	1315715	1	CH408029	CHGG_00431	1315303	1317524	None	4186	804	23340	No_constitutive_exon_found_in_species
TTTTACATACTATACCATGGAATTTCATGTAGGGACTTACCGGGGGCCAGTA	1328332	1328887	1328937	1328885	-1	CH408029	CHGG_00436	1327630	1329371	None	4186	804	23340	No_constitutive_exon_found_in_species
GTATTCCCCAGCCCCTATCAATGGTCATCTTTCGCTAACGGAGGGGTCAGCT	1346355	1346595	1346645	1346593	-1	CH408029	CHGG_00443	1346355	1349352	None	4186	804	23340	No_constitutive_exon_found_in_species
TCTCCCCCGCCCCCCCTCGTGCGATACGCCCTCTAATCATGGGGCAACAGGC	1412931	1413228	1412881	1412933	1	CH408029	CHGG_00469	1411772	1413228	None	4186	804	23340	No_constitutive_exon_found_in_species
ATTGTTTATTGCATTTTACGGGGTAAATCATGGCTAACTCATGGGAACAGCG	1414724	1414813	1414863	1414811	-1	CH408029	CHGG_00470	1413691	1415274	None	4186	804	23340	No_constitutive_exon_found_in_species
ATACCAAAGACTGTCGCTACGGAACTCGCGCTTATCCTCGGGAACCATAGGC	1417312	1417555	1417262	1417314	1	CH408029	CHGG_00471	1417203	1417555	None	4186	804	23340	No_constitutive_exon_found_in_species
AATACAAGTATCCGGGGCATGTTGTACACTTTTTGCGCGACGTGGGCAAGGT	1441441	1443196	1443246	1443194	-1	CH408029	CHGG_00481	1440996	1444068	None	4186	804	23340	No_constitutive_exon_found_in_species
GCATAACGCAGGTGGTATAATTACTGCGATGGGTGCTAACGGGAGTTTAGTG	1496565	1498364	1496515	1496567	1	CH408029	CHGG_00499	1496066	1498364	None	4186	804	23340	No_constitutive_exon_found_in_species
AAAAGTGACAGAAAACCGTGGGACGGGGGGCTGATGACGGGCGGTGACAGAT	1509049	1509179	1509229	1509177	-1	CH408029	CHGG_00504	1508346	1510248	None	4186	804	23340	No_constitutive_exon_found_in_species
GTTCTAGCGAGGCGGACGCGGATGTGCAACTTCCTCGAGTATAAGGGCAGGT	1547656	1547935	1547606	1547658	1	CH408029	CHGG_00518	1547379	1548045	None	4186	804	23340	No_constitutive_exon_found_in_species
TCTGAGATTTGAGCGCCTCGTTGCTGACCGGATGCGCTGCGGGGTTGTAGGC	1552616	1552823	1552873	1552821	-1	CH408029	CHGG_00520	1551735	1553901	None	4186	804	23340	No_constitutive_exon_found_in_species
CGTGCGAATTCGCCAATCTACAAACTTGGTGATCTCTCCCCGTGGGTGAGGT	1596624	1597359	1596574	1596626	1	CH408029	CHGG_00534	1594452	1598593	None	4186	804	23340	No_constitutive_exon_found_in_species
TAGCACCCCACTTCAAGAGGCCAAGAAACATGCTAACTCGGGCGACACAGGC	1625555	1625600	1625650	1625598	-1	CH408029	CHGG_00542	1625555	1632339	None	4186	804	23340	No_constitutive_exon_found_in_species
GGCCGCCAAACCCCCCAGCCCCGCTCCGTCAACCAAGTCTAACGGGACAGGA	1720399	1721118	1721168	1721116	-1	CH408029	CHGG_00567	1719168	1721326	None	4186	804	23340	No_constitutive_exon_found_in_species
TGGATCACGGCGACGCAGGCGCTGCATTTTGTGCTGGGGGGCGTGGATAGTG	1766826	1767173	1766776	1766828	1	CH408029	CHGG_00582	1766254	1767428	None	4186	804	23340	No_constitutive_exon_found_in_species
GAAGAGGAGCACCCTGCGAGCCGGGACGAGAGTACCAGGGGAGGTGAGAGAT	1767279	1767428	1767229	1767281	1	CH408029	CHGG_00582	1766254	1767428	None	4186	804	23340	No_constitutive_exon_found_in_species
CTATCGGCTCGATGTGGATGCGGTGTGGCTAATGAGGAACGGGGGAACAGGA	1776548	1776629	1776498	1776550	1	CH408029	CHGG_00587	1776131	1776629	None	4186	804	23340	No_constitutive_exon_found_in_species
ACACGGCCATATAAGGTGACAAAGAAAACCCTGCGGCTAGTGGGATGGAGAT	1792622	1792741	1792791	1792739	-1	CH408029	CHGG_00593	1789387	1793150	None	4186	804	23340	No_constitutive_exon_found_in_species
CGACAAATCTAAGGAACTCGTATGTCCGGACTGTGAACTGGGTGTGACAGAA	1804562	1805725	1804512	1804564	1	CH408029	CHGG_00598	1804385	1805725	None	4186	804	23340	No_constitutive_exon_found_in_species
GTGTTGGTGGTGGATGTGGATGGGGATGAGGAGAGGGGGGCGGCGAGCAGGC	1927691	1928045	1927641	1927693	1	CH408029	CHGG_00636	1923373	1928045	None	4186	804	23340	No_constitutive_exon_found_in_species
TGTGCCTTGATACCAATCTGTTCTGTCTCGCGCTGCGAATGGATGGGCAGCG	1930741	1930988	1931038	1930986	-1	CH408029	CHGG_00638	1930202	1932358	None	4186	804	23340	No_constitutive_exon_found_in_species
CCTTTTCCTTTCTTTTCCCCTTTCGCTAGCTACGACACGACGTGGGCGAGCA	1934575	1934808	1934525	1934577	1	CH408029	CHGG_00639	1933904	1934808	None	4186	804	23340	No_constitutive_exon_found_in_species
AATAATCGCACATTTCCATGCTCTCATTCCCGTGGCTAACTCGGGAATAGAC	2038852	2038883	2038933	2038881	-1	CH408029	CHGG_00673	2038126	2039123	None	4186	804	23340	No_constitutive_exon_found_in_species
CTGAATGCACAAGAAAGCACAGCGCTTGTTGACTCTGTTGGGACTTGGAGGT	2061486	2062573	2062623	2062571	-1	CH408029	CHGG_00680	2060278	2063208	None	4186	804	23340	No_constitutive_exon_found_in_species
TTGCCTACCTAGAGACGGTTCTGTTTTACTGACGACGTGGGGATGCATAGCC	2065261	2065300	2065211	2065263	1	CH408029	CHGG_00681	2063657	2065300	None	4186	804	23340	No_constitutive_exon_found_in_species
CCTAGTGTAATGTCCCCAGGTCATCGAATACGTGCTAACCAAGGGGGCAGCC	2109173	2110238	2110288	2110236	-1	CH408029	CHGG_00695	2109173	2111658	None	4186	804	23340	No_constitutive_exon_found_in_species
CGACCGTCACTGTATCGGGAAATGGTATGGGATTTCTAACGGGAATTTAGAC	2124912	2125523	2124862	2124914	1	CH408029	CHGG_00699	2124427	2126366	None	4186	804	23340	No_constitutive_exon_found_in_species
GAGGGGGGGTTGGTTGTACAACGAAAGCTAACGCGGTTGTTGTGGGATAGTG	2134100	2134243	2134050	2134102	1	CH408029	CHGG_00702	2133607	2134710	None	4186	804	23340	No_constitutive_exon_found_in_species
CTCGGTTTCCCTCTCGCACATCAACCAGTAGTAGATACTAACTGGGACAGGC	2300377	2300819	2300869	2300817	-1	CH408029	CHGG_00753	2299802	2300907	None	4186	804	23340	No_constitutive_exon_found_in_species
GCCCATGACCCTGTCCAAGCTGGGCTTCGAAAATTATGACGCTGGGCGAGGA	2339702	2340632	2340682	2340630	-1	CH408029	CHGG_00769	2339702	2345064	None	4186	804	23340	No_constitutive_exon_found_in_species
GCTTCTCACAACAAGGTGGTCGCGGATCTTGTACTAACGATGGGCAATAGGT	2473383	2473483	2473533	2473481	-1	CH408029	CHGG_00804	2468798	2474035	None	4186	804	23340	No_constitutive_exon_found_in_species
GGGAAAGGAGTAGAAAAGAACCGAACTAGGCTGACTATGGGTGTGAATAGTG	2476300	2476312	2476250	2476302	1	CH408029	CHGG_00805	2476052	2478640	None	4186	804	23340	No_constitutive_exon_found_in_species
ATAGCAGGATAGCAGGATAGCAGGATAACAAGATGCTAACAGGGGTACAGAA	2581344	2581436	2581294	2581346	1	CH408029	CHGG_00836	2580953	2581436	None	4186	804	23340	No_constitutive_exon_found_in_species
CATCTAGGAGAATGGACATTCAGGCTGACAAGCTCTCCTCTGGCGGGTAGAT	2588359	2588873	2588923	2588871	-1	CH408029	CHGG_00840	2587159	2589500	None	4186	804	23340	No_constitutive_exon_found_in_species
GGGTTATGTGATTGTGAGGAGTGAATGCTGACATGGGGTGGTGGTAATAGCG	2637861	2637971	2638021	2637969	-1	CH408029	CHGG_00858	2637861	2641514	None	4186	804	23340	No_constitutive_exon_found_in_species
CATCGGCGCCCCGGAAACCGAAAAAGATTGTCTTTTTTGACGGGGCGGAGGA	2695926	2695984	2695876	2695928	1	CH408029	CHGG_00876	2695366	2695984	None	4186	804	23340	No_constitutive_exon_found_in_species
GCTCACAGATCATCCAGTGCCACCCTAACCACCATAATATGACATGGGAGGA	2723410	2724012	2724062	2724010	-1	CH408029	CHGG_00884	2722646	2724541	None	4186	804	23340	No_constitutive_exon_found_in_species
GGAAGGCACCTGGGACCAGGTAGGAAACAGGCACTGACACACACGGGCAGGT	2776853	2777063	2776803	2776855	1	CH408029	CHGG_00901	2775594	2777063	None	4186	804	23340	No_constitutive_exon_found_in_species
AGCCCACCTTATATTATTTTCAGTGTCGGGATACTGAATTGGGAAGCTAGCC	2802236	2802462	2802186	2802238	1	CH408029	CHGG_00911	2801159	2805392	None	4186	804	23340	No_constitutive_exon_found_in_species
GTGAGCCAGAGCTATGCTAGAATTTGCCAGCAATATTGTCCAGGGTATAGCC	2802613	2805392	2802563	2802615	1	CH408029	CHGG_00911	2801159	2805392	None	4186	804	23340	No_constitutive_exon_found_in_species
CAATTATTTGGATCCCAGATGCTTCTTGGTACAAGACACCGTCGGGTGAGGA	2810910	2811140	2811190	2811138	-1	CH408029	CHGG_00912	2806581	2811407	None	4186	804	23340	No_constitutive_exon_found_in_species
CCCTTTTATCACTTATCCGGATGTTTTTATGCTGACGAGGGGTAAAACAGAA	2844309	2845612	2844259	2844311	1	CH408029	CHGG_00924	2841328	2845612	None	4186	804	23340	No_constitutive_exon_found_in_species
GTCTGGACACCAGGGAGGAGGAGGCTCAGCTGGACATATGGTCAGGGGAGAT	2867379	2868138	2867329	2867381	1	CH408029	CHGG_00931	2866179	2871198	None	4186	804	23340	No_constitutive_exon_found_in_species
TGCGTTTCTTTCTACAAGATCTTTGGTTTCCCCTGACCTGGGCGGACTAGTG	2898386	2898887	2898336	2898388	1	CH408029	CHGG_00937	2896902	2899417	None	4186	804	23340	No_constitutive_exon_found_in_species
AGCACCCGTCCGGACAGCATCACTCCTCGAACGTTTATTATGGGCGGTAGTC	2908467	2908611	2908417	2908469	1	CH408029	CHGG_00940	2907091	2908611	None	4186	804	23340	No_constitutive_exon_found_in_species
CCCCCTGGGGAGGCAGAGACGGATGTCAAGTTATGTAATCTGGGGTGCAGCG	2910019	2910187	2910237	2910185	-1	CH408029	CHGG_00941	2910019	2910569	None	4186	804	23340	No_constitutive_exon_found_in_species
TGGGTGGGTGAAAGGAAATGGGGAAAGCTGACTGACTGGGTGGGTGGTAGCC	2919216	2919274	2919166	2919218	1	CH408029	CHGG_00946	2918808	2919530	None	4186	804	23340	No_constitutive_exon_found_in_species
GTGGGTGAGGTTGGGTGGGAGTGGTTGCTGATGATGGTGTCGGGGGATAGCT	2919345	2919409	2919295	2919347	1	CH408029	CHGG_00946	2918808	2919530	None	4186	804	23340	No_constitutive_exon_found_in_species
GTATGACTACTTGGGAACGGTTTGGCTGACTGGGTTTTGGTTGGGAACAGAC	2936955	2937061	2936905	2936957	1	CH408029	CHGG_00953	2936686	2939250	None	4186	804	23340	No_constitutive_exon_found_in_species
TCCATTTCGTCGGCAAGGGCTTAACTGACGGGTGTGGTGACACAGGGCAGCA	2951705	2952046	2951655	2951707	1	CH408029	CHGG_00958	2951515	2952952	None	4186	804	23340	No_constitutive_exon_found_in_species
TTTTCCATACACGATATACCCTCTAGATACGGCCGACTAACGTGGGATAGGC	2990559	2990787	2990837	2990785	-1	CH408029	CHGG_00970	2989505	2993494	None	4186	804	23340	No_constitutive_exon_found_in_species
GGCGCAGAAGGAGGCGCTTTCAGAGGGGGCTGGTGGCTAGGGGTGCGGAGGG	3021195	3021799	3021145	3021197	1	CH408029	CHGG_00978	3020496	3021799	None	4186	804	23340	No_constitutive_exon_found_in_species
GCATCGGCTTCACACGATCTCACAGTCCGGCTCTGGGGATGCAGCGACAGGC	3091425	3092163	3091375	3091427	1	CH408029	CHGG_01000	3087482	3095088	None	4186	804	23340	No_constitutive_exon_found_in_species
GGTTGGGGGAGGGTCGTTGGGTGAGATGATGGATGCTGATGATGGGATAGGA	3096247	3096479	3096197	3096249	1	CH408029	CHGG_01001	3095940	3098331	None	4186	804	23340	No_constitutive_exon_found_in_species
TAGCGCGCATGATGAGCAGGGGGGGCTGACAAAACCTGGGACGAACCAAGCT	3097796	3097956	3097746	3097798	1	CH408029	CHGG_01001	3095940	3098331	None	4186	804	23340	No_constitutive_exon_found_in_species
GGGTGTGTACGTATTTTAGGGGGATTGTGAACGCCGTGCGGTTGGGGAAGAT	3172884	3173034	3173084	3173032	-1	CH408029	CHGG_01021	3167279	3175396	None	4186	804	23340	No_constitutive_exon_found_in_species
ACCGAGCAAATATCACCCAACCATCCTGTCCCGACTTGACACCGGGCGAGAC	3265462	3265526	3265576	3265524	-1	CH408029	CHGG_01053	3265082	3266288	None	4186	804	23340	No_constitutive_exon_found_in_species
GTTGAGCGCTAGACTCATCGGACGAAGCTAAGCGACACGATTTGAGGGAGAT	3284204	3285573	3285623	3285571	-1	CH408029	CHGG_01058	3284204	3286597	None	4186	804	23340	No_constitutive_exon_found_in_species
TTCCAGTACATGATGGGGGGTCCACGCACCTCGTACCACGGTGGGACCAGCG	3446648	3446783	3446833	3446781	-1	CH408029	CHGG_01110	3446648	3448247	None	4186	804	23340	No_constitutive_exon_found_in_species
AACAGACGGCAGCACCCCTCCAAGTGTACTACTCGGCGGGCGACGAGCAGCT	3451033	3451225	3451275	3451223	-1	CH408029	CHGG_01112	3451033	3451968	None	4186	804	23340	No_constitutive_exon_found_in_species
TGTAAGTAATGACGAGACAAAGCAGTCTAAATCGCAGCTAACGGGAGCAGCT	3464402	3464538	3464352	3464404	1	CH408029	CHGG_01118	3463922	3464538	None	4186	804	23340	No_constitutive_exon_found_in_species
CGTCCAGTGACTTAAATTATGTTTCTATCACCTAACTAACTGGGGAACAGAG	3506026	3506096	3505976	3506028	1	CH408029	CHGG_01131	3504929	3507661	None	4186	804	23340	No_constitutive_exon_found_in_species
TTCTATTCCTACTGACCTCTCAATGAAGACGAAGCTGACGGGCTGGACAGAA	3653165	3653600	3653650	3653598	-1	CH408029	CHGG_01182	3653165	3654145	None	4186	804	23340	No_constitutive_exon_found_in_species
CGTGTACTCGGAGGAGAGAGCTCAGATGCGCTAACCACGGGAAACTACAGGG	3679287	3679543	3679237	3679289	1	CH408029	CHGG_01193	3678840	3680405	None	4186	804	23340	No_constitutive_exon_found_in_species
TTCCTTGGGGGAGGGGGTTCGGCGGTTGCTGTTGCTGACATTGGGGACAGAT	3686148	3686280	3686330	3686278	-1	CH408029	CHGG_01196	3686148	3687998	None	4186	804	23340	No_constitutive_exon_found_in_species
GCCTCCTACCTGTGCGCCAACAAGAACACTTGAACTGACTGGGCCAACAGGT	3730957	3730988	3730907	3730959	1	CH408029	CHGG_01209	3730817	3733164	None	4186	804	23340	No_constitutive_exon_found_in_species
CGGAGGAGACGAGGCATGTTATCAATGGGGAGACGCTAGGGATGATGAAGAA	3770257	3770624	3770207	3770259	1	CH408029	CHGG_01220	3768114	3770624	None	4186	804	23340	No_constitutive_exon_found_in_species
CCGCTGGGCGCCGGCGAGCTAAAATTACCAGCCATCAATCCAGGGTCGAGCG	3908375	3909594	3909644	3909592	-1	CH408029	CHGG_01258	3908375	3911723	None	4186	804	23340	No_constitutive_exon_found_in_species
TCCCACCTCCAAGCTCCGGCCCGGCGCTCTAACAGATGATGGGATAATAGCA	3961654	3963128	3963178	3963126	-1	CH408029	CHGG_01277	3961654	3963349	None	4186	804	23340	No_constitutive_exon_found_in_species
ATGCTTCGTTGGCGTTTGGACCCTCCAACGTGACATTTGGGGGTCAAAAGGG	4006506	4007831	4007881	4007829	-1	CH408029	CHGG_01294	4006506	4008943	None	4186	804	23340	No_constitutive_exon_found_in_species
AGTCCTTCCCCTCTTGTCCTTCAGGTGAAGTTATTGACGGGCGACGGCAGAC	4024543	4025237	4025287	4025235	-1	CH408029	CHGG_01300	4023905	4025985	None	4186	804	23340	No_constitutive_exon_found_in_species
GGGCGCGGGTGCCACTTAATGTGCACTTCACGCCTGTCAAACGGGGTTAGAA	4036989	4037011	4037061	4037009	-1	CH408029	CHGG_01306	4036989	4038853	None	4186	804	23340	No_constitutive_exon_found_in_species
TTCCCAATTCAGGCATGGGATTTTGTGTACTAACTCGGGGAATGAAATAGAA	4093895	4094052	4094102	4094050	-1	CH408029	CHGG_01325	4092749	4095374	None	4186	804	23340	No_constitutive_exon_found_in_species
ATTGCGAAACTCGGGATGCGGGGCAGCATTGGCTAAACTGGGTTGGATAGGA	4101013	4101078	4100963	4101015	1	CH408029	CHGG_01328	4100732	4101594	None	4186	804	23340	No_constitutive_exon_found_in_species
CATCCCATCATCTCCCGCTCACGTCCTAACAAGATTTTGTTGGGTAATAGCG	4126474	4126577	4126424	4126476	1	CH408029	CHGG_01337	4126022	4128176	None	4186	804	23340	No_constitutive_exon_found_in_species
GGAAGGGGAGAGTTACTGCGGAGTGCTGGTTGCTAACAACGGGGCGGCAGTC	4226594	4226695	4226745	4226693	-1	CH408029	CHGG_01374	4226132	4227816	None	4186	804	23340	No_constitutive_exon_found_in_species
ACGCTGGATGCGCCGCTGGGGCATATACCTGTGCATCTGCGCGGGGGGAGTG	4245828	4245985	4246035	4245983	-1	CH408029	CHGG_01382	4245459	4249492	None	4186	804	23340	No_constitutive_exon_found_in_species
TTTGCCCTTTGTTATGCGCGCCACGGATGACGATTGACATACGGGAACAGCC	4270531	4270834	4270884	4270832	-1	CH408029	CHGG_01386	4268567	4271375	None	4186	804	23340	No_constitutive_exon_found_in_species
GGGCGACTGGGGGAGAGGGGGTTGCGTTAGTATGCACTAAGATTGGGTAGGC	4268567	4268631	4268681	4268629	-1	CH408029	CHGG_01386	4268567	4271375	None	4186	804	23340	No_constitutive_exon_found_in_species
GGTACGTTCCTTCCTACCCATACTGCCTCAACATACTAACGGGAGCGTAGGG	4283536	4284432	4284482	4284430	-1	CH408029	CHGG_01389	4282388	4285850	None	4186	804	23340	No_constitutive_exon_found_in_species
TGTTCTCAAGGACCGGAGCGTTTTGAAAGACAGACTCCCTTTGTGGGGAGTG	4293975	4294063	4293925	4293977	1	CH408029	CHGG_01391	4290056	4294210	None	4186	804	23340	No_constitutive_exon_found_in_species
CTCTGCGCAGCATTGTACTAGTCCCTGGCTGGCGTGAAGAGGGACTACAGGC	4348944	4349151	4348894	4348946	1	CH408029	CHGG_01413	4348807	4349953	None	4186	804	23340	No_constitutive_exon_found_in_species
GGCGCAGCAACATATTCGAGATATCCTCTGAGCTATACTGACGGGAATAGAT	4471166	4472153	4472203	4472151	-1	CH408029	CHGG_01456	4471080	4472752	None	4186	804	23340	No_constitutive_exon_found_in_species
CCTAAGGCTTGATGAAGGCAAAGCCTTACCGCCTAAGCCCAGGGGTGTAGAT	4513834	4514791	4514841	4514789	-1	CH408029	CHGG_01470	4511284	4516218	None	4186	804	23340	No_constitutive_exon_found_in_species
ACTACATCCCGCTCTTCTTCCTCTTCGTGTACGGCGACTCGGGCATGCAGGC	4733753	4734417	4733703	4733755	1	CH408029	CHGG_01532	4732487	4734417	None	4186	804	23340	No_constitutive_exon_found_in_species
GTATGTACTCTCGAGGTTGGAACGCATGCGGAGGCTGACAAACCGGGCAGCA	4743541	4743639	4743491	4743543	1	CH408029	CHGG_01536	4742321	4747485	None	4186	804	23340	No_constitutive_exon_found_in_species
CACCTCCTTCCTAATGCGCACAAAGTCTAAAGCGAAACATCAAGGGACAGGT	4746022	4746355	4745972	4746024	1	CH408029	CHGG_01536	4742321	4747485	None	4186	804	23340	No_constitutive_exon_found_in_species
GCTTTTGAGTTGGGTTCTCACACTTGGGAGACGGGAAATGGGTGGCATAGGG	4815538	4815588	4815488	4815540	1	CH408029	CHGG_01560	4814714	4815588	None	4186	804	23340	No_constitutive_exon_found_in_species
GGACGTCAGGCTGTTGCTGACCAACCTAGTGATGAAAACTGGGATGGTAGTT	4855225	4855812	4855862	4855810	-1	CH408029	CHGG_01573	4855225	4855964	None	4186	804	23340	No_constitutive_exon_found_in_species
CGCGTGTTGCCCTACCCTTAAGGGCTAATCAGTTGAACTTCAGGGAACAGCC	4880529	4880563	4880613	4880561	-1	CH408029	CHGG_01585	4880529	4880661	None	4186	804	23340	No_constitutive_exon_found_in_species
CAACAACACCATCTTTCACTATATCTGTGGCGCCGGCTGACGGGACACAGGG	4991024	4991081	4990974	4991026	1	CH408029	CHGG_01623	4989350	4993506	None	4186	804	23340	No_constitutive_exon_found_in_species
TGGCCCCCGTGCCCCTCCATGAGATTGTCGCCCGCTGACGGGATAACCAGCA	5023549	5023619	5023669	5023617	-1	CH408029	CHGG_01634	5022183	5023732	None	4186	804	23340	No_constitutive_exon_found_in_species
CGCCCTCACCATCGGACCAGAACAAGGAATTGACCAGGGGAGTGAAATAGGA	5040911	5041240	5040861	5040913	1	CH408029	CHGG_01641	5040502	5042801	None	4186	804	23340	No_constitutive_exon_found_in_species
GGTATATACTTCAATCCCCCAACTGCTGGCACACCTTTGGGAACCGGCAGGC	5175715	5175845	5175665	5175717	1	CH408029	CHGG_01680	5168112	5175845	None	4186	804	23340	No_constitutive_exon_found_in_species
AGTCCCCGCCTGCCCGTTAGTTCGATATCACTAACGCACAGGGGAAACAGAC	5246879	5248643	5246829	5246881	1	CH408029	CHGG_01703	5246352	5248643	None	4186	804	23340	No_constitutive_exon_found_in_species
CAGCAACATCCTCTGCCTGCAAAAAGAAAGTACACTAACCATGGGTACAGCA	5266956	5267057	5267107	5267055	-1	CH408029	CHGG_01708	5264763	5267366	None	4186	804	23340	No_constitutive_exon_found_in_species
TTCCATTGGCCCCTTCGAATTTCAAGCTTACTTTGGCGAGGGCGGCACAGAC	5318819	5318946	5318996	5318944	-1	CH408029	CHGG_01724	5318819	5321095	None	4186	804	23340	No_constitutive_exon_found_in_species
TTTCTGGTCCCATGTCCACGATATCGAATACCACTTGGGTGGTGGTATAGCA	5442460	5442508	5442410	5442462	1	CH408029	CHGG_01761	5441486	5444089	None	4186	804	23340	No_constitutive_exon_found_in_species
GGGAGCTAACACAAAAGAACATGACATTGCCACGGTGGTGGGGCAGGTAGCG	5450158	5452290	5452340	5452288	-1	CH408029	CHGG_01764	5449536	5453241	None	4186	804	23340	No_constitutive_exon_found_in_species
ATCAGGGATTCGTGCATTTCTAATCTAACTAACCCTGGGCCCGGAAATAGGT	5483736	5483841	5483686	5483738	1	CH408029	CHGG_01775	5483377	5483841	None	4186	804	23340	No_constitutive_exon_found_in_species
ATTGCGGCTGTGATTGATGAGTGGGTGGGGGAAGAGGGATGTGTGATGAGAG	5498971	5499468	5499518	5499466	-1	CH408029	CHGG_01782	5498971	5500508	None	4186	804	23340	No_constitutive_exon_found_in_species
GTGCCGTATACGGTGGGGGTGATGCAGGTGACGAAATGGGAGGTTGAAAGGG	5532284	5532529	5532579	5532527	-1	CH408029	CHGG_01791	5532284	5532893	None	4186	804	23340	No_constitutive_exon_found_in_species
TAACTGGGCAGCAGTGGAACGGAAAAAAGCGGCGTGGGAAGAGCTAATAGGG	5550021	5550055	5550105	5550053	-1	CH408029	CHGG_01797	5549011	5551238	None	4186	804	23340	No_constitutive_exon_found_in_species
GGGGGGAGATCAACCCGCTCCAGAGGGTGTACGGGAAGGGGGTGGTGAAGAG	5572998	5573245	5573295	5573243	-1	CH408029	CHGG_01807	5572998	5574596	None	4186	804	23340	No_constitutive_exon_found_in_species
CCAATCACGGCATCGCCCAGCAAGCGGCTGAGTAGGAGGGAGCGGGATAGGG	5583340	5584889	5584939	5584887	-1	CH408029	CHGG_01811	5582540	5585485	None	4186	804	23340	No_constitutive_exon_found_in_species
TTAGTGGCGTGATTGGTGTGATTAGTAAGGGGAATTATGCGGTGCGGGAGGT	5652545	5652595	5652645	5652593	-1	CH408029	CHGG_01832	5652545	5657859	None	4186	804	23340	No_constitutive_exon_found_in_species
GAAGACACATTCACCTCTCTACCATTAGGCACATTCTAACAGTTGGGTAGTC	5781592	5781660	5781710	5781658	-1	CH408029	CHGG_01866	5780861	5782257	None	4186	804	23340	No_constitutive_exon_found_in_species
ATATTCCAGACTGTATTTCCTCGAGTACAGATGCTGACAGGGGAAAACAGCG	5851450	5851504	5851554	5851502	-1	CH408029	CHGG_01888	5851450	5851878	None	4186	804	23340	No_constitutive_exon_found_in_species
ACTTCAGTATCGATGGCGAGAGAGAGGACATTGCTAAAATATGGGAACAGTG	5878628	5878690	5878740	5878688	-1	CH408029	CHGG_01898	5877563	5879039	None	4186	804	23340	No_constitutive_exon_found_in_species
GAGAAGTCCACTCCCATGGTTATCCGGACGGGCGACTGACAGGGGTTTAGCG	5924657	5924889	5924939	5924887	-1	CH408029	CHGG_01910	5924657	5925545	None	4186	804	23340	No_constitutive_exon_found_in_species
CGTGTTTGCTGACAAAACTGAACTTATTAAAGTCGGCCCAGGGAGGACAGGG	6003246	6003334	6003384	6003332	-1	CH408029	CHGG_01931	6002903	6003669	None	4186	804	23340	No_constitutive_exon_found_in_species
ACCCGTCAATACTATCCCAAGTTTGCCAAACTAACGAGTATGGGAAATAGGC	6033261	6033926	6033976	6033924	-1	CH408029	CHGG_01940	6033261	6034012	None	4186	804	23340	No_constitutive_exon_found_in_species
TGCCGGTTGATTGAGTCTTGCGACGGAAGCGGCGATCTTGGGCGCAACAGGC	6074145	6074593	6074643	6074591	-1	CH408029	CHGG_01951	6073715	6076251	None	4186	804	23340	No_constitutive_exon_found_in_species
GCCGCATCGCCGTTCTCCAACAACAGCTCCTAATACTGCAAATCGGGCAGAC	6130251	6131407	6130201	6130253	1	CH408029	CHGG_01971	6129940	6131407	None	4186	804	23340	No_constitutive_exon_found_in_species
TACAATTTGGTCCAGTTCTGATGGTACTGTCCGTGACTGTTCAACGGGAGGT	6140765	6140896	6140946	6140894	-1	CH408029	CHGG_01974	6138909	6143586	None	4186	804	23340	No_constitutive_exon_found_in_species
GTGGGTTATGCACCATTTCAATTGAACATCAGAACTAACGGCATGGGTAGGA	6174486	6174670	6174436	6174488	1	CH408029	CHGG_01986	6174280	6175497	None	4186	804	23340	No_constitutive_exon_found_in_species
ATGTGGCGGGCTTGTTTGCAAGGACAGCTACTCTGGCGGGTGCGAAACAGCC	6192014	6192221	6191964	6192016	1	CH408029	CHGG_01991	6190511	6192302	None	4186	804	23340	No_constitutive_exon_found_in_species
GTAAGAACAGCACAAAGATAATCACAGACTGGCACTGATGGGCGTGGCAGTG	6216715	6218052	6218102	6218050	-1	CH408029	CHGG_02002	6216715	6218212	None	4186	804	23340	No_constitutive_exon_found_in_species
CAAGCGACGTGTGGGCGCTGGGCGTAGTCATGCTCTACGTCATGGGCAAGAT	6236865	6237141	6237191	6237139	-1	CH408029	CHGG_02009	6236865	6238668	None	4186	804	23340	No_constitutive_exon_found_in_species
GCCTCATTTCATGAGGAGCTTGCTAAACCAGCATGGCTTGTGGGAATTAGAC	6270841	6270930	6270791	6270843	1	CH408029	CHGG_02022	6270203	6270930	None	4186	804	23340	No_constitutive_exon_found_in_species
GGGGGTTGAGTGTGAGGGGGTGTGTGCGGGTGACGGGGAATGGGGTCGAGAA	6272579	6272926	6272976	6272924	-1	CH408029	CHGG_02023	6271405	6275609	None	4186	804	23340	No_constitutive_exon_found_in_species
CCGGCCGCGTGGTGCTGTTTGACCCGTGCTCATTTTATGGGCATGGCGAGAT	6308208	6308336	6308158	6308210	1	CH408029	CHGG_02035	6307110	6308633	None	4186	804	23340	No_constitutive_exon_found_in_species
AAGAGGGGTGTGTGTGTTTCTGTGTGTGCGTATGTGCTAAAAAAGGGCAGAT	6343878	6344096	6344146	6344094	-1	CH408029	CHGG_02047	6343878	6344367	None	4186	804	23340	No_constitutive_exon_found_in_species
GTCGCTCCTGCAAAGATCTATGCTTCTTAGCTGTCGGGCCAGCAGTACAGTG	6371819	6372098	6371769	6371821	1	CH408029	CHGG_02054	6371440	6372098	None	4186	804	23340	No_constitutive_exon_found_in_species
AAACGGAGAGAAGTGCAGCAGAGTCTGCTAAACGACGAGGGAACTCAAAGGA	6376969	6377221	6376919	6376971	1	CH408029	CHGG_02055	6375559	6380649	None	4186	804	23340	No_constitutive_exon_found_in_species
GTCACCACGCCGGAGGGTGAGGTGCGGTAGGCTGGGGGAGGATGACATAGTC	6450968	6451873	6451923	6451871	-1	CH408029	CHGG_02082	6450968	6454889	None	4186	804	23340	No_constitutive_exon_found_in_species
AATTGAGAAGATGTTGGACACAGGGGATTTTGTCGCTAACGAGGGGGTAGTG	6471787	6472034	6471737	6471789	1	CH408029	CHGG_02088	6471386	6472258	None	4186	804	23340	No_constitutive_exon_found_in_species
GGCGACAACGTTGCGCCCGACCAGTACCTCACATGCTAACCATGGGATAGGA	6565310	6565946	6565996	6565944	-1	CH408029	CHGG_02119	6565310	6566997	None	4186	804	23340	No_constitutive_exon_found_in_species
GTGAACTCGCTGGGATCATATCGGCGACGCACTTTATTGAATGGGGACAGAG	31429	31685	31379	31431	1	CH408030	CHGG_02146	30835	35479	None	4186	804	23340	No_constitutive_exon_found_in_species
ACGCGTGTATTGCCCCTCCCTCGCGCGGATTAGGTTCTGACGGGAAATAGGG	36417	36515	36367	36419	1	CH408030	CHGG_02147	35966	37896	None	4186	804	23340	No_constitutive_exon_found_in_species
CAAACTGACTCTGTTCTTGAATGACTGGATAATCTAACGAACGGGACAAGGC	118610	119373	119423	119371	-1	CH408030	CHGG_02174	117201	120535	None	4186	804	23340	No_constitutive_exon_found_in_species
CTGGGCATCCATCCGCCGTTTCAATGCACAGACCGACTTACAGAGGGCAGAT	127961	129083	127911	127963	1	CH408030	CHGG_02177	127501	129083	None	4186	804	23340	No_constitutive_exon_found_in_species
CCGCGCAAGTTGCTGAACGAGGAGGGGAGCGTGTGTCTAACGGGAAGTAGGC	148603	148663	148713	148661	-1	CH408030	CHGG_02182	141684	148804	None	4186	804	23340	No_constitutive_exon_found_in_species
AGCTTGTCCAATCGTATGCCGAACAGCTTCCTCTCTCGAGAGGGGTGCAGAT	194552	195068	195118	195066	-1	CH408030	CHGG_02199	194552	195726	None	4186	804	23340	No_constitutive_exon_found_in_species
CGAGGTACCATCTCATCTCGGCCAGGGCCGCTAACATTGCCAAGGGTCAGTC	250567	251277	250517	250569	1	CH408030	CHGG_02215	250242	251277	None	4186	804	23340	No_constitutive_exon_found_in_species
CTGGGGCGTGGAGTGTGAGATAGTGAGCGGAGATGCTAACTGGGAGATAGGT	298096	298214	298264	298212	-1	CH408030	CHGG_02229	298096	298845	None	4186	804	23340	No_constitutive_exon_found_in_species
GGATGATATTCTGTGTTTGGATTGTGGATTTGATAAAAGGGGCGATATAGGC	323050	323123	323000	323052	1	CH408030	CHGG_02237	319697	325909	None	4186	804	23340	No_constitutive_exon_found_in_species
ATTGCATATGACAAATGTCAAGAGAGTGCTGGATATTGGGACTGGGACAGGT	362013	362103	361963	362015	1	CH408030	CHGG_02249	361486	363198	None	4186	804	23340	No_constitutive_exon_found_in_species
TCGACCAGCGACAGGAAGCAAACACAACAAAAAGTCGGGAAAAAATGAAGGT	363769	364020	364070	364018	-1	CH408030	CHGG_02250	363769	364526	None	4186	804	23340	No_constitutive_exon_found_in_species
CCGGGCATCAAACAATCTCAAAATGCCTGGTGAGTGGGAACCAATAAAAGTT	399464	400810	399414	399466	1	CH408030	CHGG_02254	396558	402878	None	4186	804	23340	No_constitutive_exon_found_in_species
CCAAGCCTATCGTGCCAACGGAAGGGACCTGTGACTGGATTCGAGGGCAGGA	434466	436209	434416	434468	1	CH408030	CHGG_02266	433186	436209	None	4186	804	23340	No_constitutive_exon_found_in_species
TGGAGGACTGGGAGGAGGGAAAGGAAAACTTTGAGCTTCGGTGGGTTGAGGA	449219	449263	449313	449261	-1	CH408030	CHGG_02271	448789	449781	None	4186	804	23340	No_constitutive_exon_found_in_species
TGGTTGAGGCGCGGCACGAAGTCGGGAACGGGCACTAACGGGGCAAACAGAC	467090	467275	467325	467273	-1	CH408030	CHGG_02278	465831	467381	None	4186	804	23340	No_constitutive_exon_found_in_species
TACAAGCGACCCGGGAAGGCGTAGGGGCTGACATATTATCAATCGGGAAGTA	475702	475775	475825	475773	-1	CH408030	CHGG_02281	475473	477189	None	4186	804	23340	No_constitutive_exon_found_in_species
TAAGATCATCATCGTCCATGGATCGCCCATCGAAAATGGCCAAGGGGTAGTC	478704	478901	478951	478899	-1	CH408030	CHGG_02282	478704	479964	None	4186	804	23340	No_constitutive_exon_found_in_species
AACCTTTCCGGCAGCCTTGTCTTTTCGGATTGATATTGACGATGGGTCAGGT	638619	638724	638774	638722	-1	CH408030	CHGG_02326	637653	641144	None	4186	804	23340	No_constitutive_exon_found_in_species
GTTCCTAAGACAAGCGATTGAAGCACGGCTAACACGGTTTGGGGGGGCAGAT	645174	645978	646028	645976	-1	CH408030	CHGG_02328	645174	646258	None	4186	804	23340	No_constitutive_exon_found_in_species
ATCTTCTTTTCCACGGCACAGGGACTCGGCTCTTCATATGTGGGGTGAAGAA	651263	651928	651213	651265	1	CH408030	CHGG_02329	646969	651928	None	4186	804	23340	No_constitutive_exon_found_in_species
ACGCCGCCGTACCCCGGTTAACAGTCGAGGCAATTGAGCGGGATCTGAAGAA	682171	682320	682370	682318	-1	CH408030	CHGG_02340	678644	682795	None	4186	804	23340	No_constitutive_exon_found_in_species
TGGCCCTTTTGCACGGTCAGGTATTGGCGGGTGGCTAATAAGTTGGGTAGGA	700069	700154	700204	700152	-1	CH408030	CHGG_02347	697928	701303	None	4186	804	23340	No_constitutive_exon_found_in_species
CGTATGGCACATTGGACACTTGTGTTTTGCTGGCCAGTACGGGCTAACAGAG	796601	796767	796551	796603	1	CH408030	CHGG_02381	795197	802779	None	4186	804	23340	No_constitutive_exon_found_in_species
GGGGGGTGGTGAGGGCGGTGGTGGGGGGGTGCTTTTTTGGGGGTGGTAAGCC	855703	856316	856366	856314	-1	CH408030	CHGG_02399	855703	858039	None	4186	804	23340	No_constitutive_exon_found_in_species
GTCGAACTGTTGTAAACCTTGGCCCCTGACCACACATCTGACATGGGCAGGC	865373	865977	865323	865375	1	CH408030	CHGG_02402	864667	866082	None	4186	804	23340	No_constitutive_exon_found_in_species
TGAGGTGCCCCATCTCGACCAGACTGTTAAGCTTTGGGGCGGGGTAACAGAT	921842	921886	921792	921844	1	CH408030	CHGG_02421	921417	921886	None	4186	804	23340	No_constitutive_exon_found_in_species
ACAAACAACTCTCCCTTCGGGCTCAAGATCACTGCAAACGGGGGATGCAGGA	992264	992329	992214	992266	1	CH408030	CHGG_02440	991853	992700	None	4186	804	23340	No_constitutive_exon_found_in_species
TGGCGTCGGTGACAAGGCTGACCAGATGCAGGCTATGAATGGGTGAACAGCC	1005030	1005105	1004980	1005032	1	CH408030	CHGG_02446	1004864	1005341	None	4186	804	23340	No_constitutive_exon_found_in_species
CCACCCTCCTGGCGCTTGTGAGGAATGAGGAGCTGGACGGGATGATACAGGC	1153444	1153575	1153394	1153446	1	CH408030	CHGG_02491	1153103	1154458	None	4186	804	23340	No_constitutive_exon_found_in_species
GCGACTTTGTCAGCTCCGACACGGCGCTGCCGCCCGCCGCCGGGGCCGAGGA	1179208	1179454	1179504	1179452	-1	CH408030	CHGG_02499	1179208	1181271	None	4186	804	23340	No_constitutive_exon_found_in_species
TCGTCATCATTGCCGGAGCTTGTGAGTTATATCGTCAAGGGGCGCGATAGGG	1194265	1194603	1194215	1194267	1	CH408030	CHGG_02505	1193839	1195750	None	4186	804	23340	No_constitutive_exon_found_in_species
TCGTGGACACCTACAAAAGCTCAATCATGTTGTGCACGTGGGGAGAACAGGG	1307533	1307616	1307483	1307535	1	CH408030	CHGG_02540	1306402	1308014	None	4186	804	23340	No_constitutive_exon_found_in_species
TTATGATTTCTGTATATCGATACCGGCCACTAACCTCGGGGGATATGCAGGC	1323031	1323369	1323419	1323367	-1	CH408030	CHGG_02545	1323031	1323948	None	4186	804	23340	No_constitutive_exon_found_in_species
GTTGGTGGTGGTGGTGTTGGTGGTGGTGGTGGTGGTGGTGGGGGGTGCAGGG	1381322	1381800	1381850	1381798	-1	CH408030	CHGG_02561	1378819	1389035	None	4186	804	23340	No_constitutive_exon_found_in_species
CGTACTGTGGCATAGCATCGTCTATAATACTGTGTACTGTACTAGGGTAGGT	1395959	1395976	1395909	1395961	1	CH408030	CHGG_02563	1394998	1396331	None	4186	804	23340	No_constitutive_exon_found_in_species
CAGACCTGGCCACTACCTAGGCATGGATGGGCCTTGCTAACGGGAAGCAGAG	1400465	1401901	1401951	1401899	-1	CH408030	CHGG_02565	1399345	1402258	None	4186	804	23340	No_constitutive_exon_found_in_species
TAATGATGGTGTCCTTATCGCTCGGGCTACTACTACTGGTTGGGAGATAGAA	1409855	1410182	1409805	1409857	1	CH408030	CHGG_02568	1408294	1410182	None	4186	804	23340	No_constitutive_exon_found_in_species
TCCTTGCTCTAGTGCTGTGTCGTGGCCCGGTCGCTAATATTGATGGGCAGTC	1504870	1504963	1504820	1504872	1	CH408030	CHGG_02596	1502753	1505187	None	4186	804	23340	No_constitutive_exon_found_in_species
TCTTCTCACACTTAAAACATGGGAACACGCTCTAACCAAAGGGAAAATAGCC	1524164	1524336	1524114	1524166	1	CH408030	CHGG_02602	1523854	1524486	None	4186	804	23340	No_constitutive_exon_found_in_species
TGGTTTGGAAGCTTAAACATAGCCCGGCATACAAAGTGATCAGGGAGCAGAT	1666597	1667036	1667086	1667034	-1	CH408030	CHGG_02649	1666597	1667610	None	4186	804	23340	No_constitutive_exon_found_in_species
CAAGGGACAAGATAATTTTGGCGGCTTGCTATCCGGGGATCGGTTGAAAGCC	1697590	1698537	1698587	1698535	-1	CH408030	CHGG_02658	1694890	1700506	None	4186	804	23340	No_constitutive_exon_found_in_species
AGGAAGATCGACCAGCATCTGGCGCTGGGGGTGTCACTCGGCGGGCATAGTG	1707713	1707787	1707837	1707785	-1	CH408030	CHGG_02662	1707165	1708346	None	4186	804	23340	No_constitutive_exon_found_in_species
CTTTCGTTCCGAATGTGTGCTAATGCTGGTGGTGATGGGGGACGGAACAGAC	1794403	1794796	1794353	1794405	1	CH408030	CHGG_02692	1793919	1794796	None	4186	804	23340	No_constitutive_exon_found_in_species
CGGATCATGGCGTAAAGCAGTAGGCTAAGTCAATTCCTTCGGGATAACAGAA	1797154	1797196	1797246	1797194	-1	CH408030	CHGG_02693	1796714	1797314	None	4186	804	23340	No_constitutive_exon_found_in_species
GTGAGGGAAGCGGGGGACCCTCCTTCCTGCCATAACAAAAAGGGCTGCAGCA	1877281	1877429	1877231	1877283	1	CH408030	CHGG_02719	1877012	1877584	None	4186	804	23340	No_constitutive_exon_found_in_species
GTGGCCGCGTTGCTTTCCAAGTATCACAGTCTGCTAACACATGGGGCTAGAG	2176878	2176964	2177014	2176962	-1	CH408030	CHGG_02821	2176196	2177970	None	4186	804	23340	No_constitutive_exon_found_in_species
CCTCAGCGTCACCCTGGTGTGCCATGGCCCCTAACTGATGGTGTGGGTAGGA	2239554	2239762	2239812	2239760	-1	CH408030	CHGG_02841	2239037	2240602	None	4186	804	23340	No_constitutive_exon_found_in_species
CCCGCCCCGACGTCCAACCAAGTGTGCATGCTGAAAAGGGGAACCAATAGTG	2287744	2287952	2287694	2287746	1	CH408030	CHGG_02851	2285046	2287952	None	4186	804	23340	No_constitutive_exon_found_in_species
TAACTCGAGAGTTCCCCTCTTTTATTGAACCGAGCTGATGCGGGATGCAGGC	2301215	2301357	2301407	2301355	-1	CH408030	CHGG_02858	2301215	2302467	None	4186	804	23340	No_constitutive_exon_found_in_species
ATGGCTATTCAGGGGCTCGGGCTGATTGCTAACACGGGACGCGGACACAGTC	2437316	2438824	2437266	2437318	1	CH408030	CHGG_02900	2436157	2438824	None	4186	804	23340	No_constitutive_exon_found_in_species
CAGGCGGTGATGGGAGAGTAGAAGCAGACCTTGCTAACCCGGGCGTGTAGTC	2526001	2527379	2527429	2527377	-1	CH408030	CHGG_02925	2524403	2527544	None	4186	804	23340	No_constitutive_exon_found_in_species
AGTGGTGGTTTCAGGGTAAGGATCGACCGTGAGACTGACTTGGGCGACAGTT	2566276	2567606	2567656	2567604	-1	CH408030	CHGG_02936	2566276	2569359	None	4186	804	23340	No_constitutive_exon_found_in_species
GGAAGGCGTGAGGACATGGGTGCCTACCTACCTAGGTACGGAGGGGATAGTC	2611607	2611669	2611557	2611609	1	CH408030	CHGG_02951	2609167	2611826	None	4186	804	23340	No_constitutive_exon_found_in_species
CCGTTAGCACGCACCTAGAATCCCACCCTCGAGTTTCTACGGGGAAACAGGA	2661270	2662293	2662343	2662291	-1	CH408030	CHGG_02968	2661270	2664202	None	4186	804	23340	No_constitutive_exon_found_in_species
CCATATTTGTTACCCAACCCCCGAGCCATGACTAACACGTACCGGGGTAGCT	2725976	2726290	2725926	2725978	1	CH408030	CHGG_02992	2725193	2728039	None	4186	804	23340	No_constitutive_exon_found_in_species
CTATCGCTTCTCATCGTGGATTCGGTGGCCTTGGTTGGGCCACGGAACAGCA	2733821	2733917	2733771	2733823	1	CH408030	CHGG_02994	2733581	2733917	None	4186	804	23340	No_constitutive_exon_found_in_species
GTGGTTTGCTGCTTGTTTTGGTGTTGAGTGGATGTGCTAACTGGGAACAGCA	2736613	2736700	2736563	2736615	1	CH408030	CHGG_02995	2735313	2736700	None	4186	804	23340	No_constitutive_exon_found_in_species
AGGGGCCCGAGGAGCCCGCTGCGCCCATGGCGACTCGGCCCGTGCGGGAGGT	2746285	2746489	2746539	2746487	-1	CH408030	CHGG_03001	2746285	2747004	None	4186	804	23340	No_constitutive_exon_found_in_species
ATCAGTCCGCAATCGAAGACGACGACCAGCTTGTGACCCGGGTAAGCCAGCA	2763179	2764094	2763129	2763181	1	CH408030	CHGG_03006	2762797	2764965	None	4186	804	23340	No_constitutive_exon_found_in_species
ATCGTTTGTTGTTGTTACTGTTGCTGACGAGGTTGGTATGTTGGGGATAGGA	2770038	2770189	2770239	2770187	-1	CH408030	CHGG_03008	2770038	2773554	None	4186	804	23340	No_constitutive_exon_found_in_species
ACTCCCATGGCAGCCCCTCGGCGGTGTCCGATGACTTACGCAGGGTACAGAT	2874350	2874797	2874847	2874795	-1	CH408030	CHGG_03041	2874350	2875027	None	4186	804	23340	No_constitutive_exon_found_in_species
AGGGGGGCGGTGTCCATTTCCTTGGGGAATGATACGAGTGGGAGCTGCAGGA	2897136	2897582	2897086	2897138	1	CH408030	CHGG_03050	2896219	2898183	None	4186	804	23340	No_constitutive_exon_found_in_species
ACGCCTTGCTCGTCCCCCATGAGCCTCCAGGTCAGCATGGGAGAAGCGAGGA	2936555	2941770	2941820	2941768	-1	CH408030	CHGG_03065	2934831	2945565	None	4186	804	23340	No_constitutive_exon_found_in_species
TCGAATCTCCCGGTAGGTTGGCCGAGACTCGGCTACTCAGGGGAGGATAGAA	2948534	2948656	2948484	2948536	1	CH408030	CHGG_03066	2947535	2948656	None	4186	804	23340	No_constitutive_exon_found_in_species
ATGTTGTTGCTTATCTCACGTAACTGACCCAATACTCAGTGCCATGGGAGGT	3054120	3054139	3054070	3054122	1	CH408030	CHGG_03099	3052524	3057222	None	4186	804	23340	No_constitutive_exon_found_in_species
ATGTATCCCATCCGAGTTGGGACGAAGATGCAGCGCTGACATGGGTACAGCC	3133952	3134407	3133902	3133954	1	CH408030	CHGG_03118	3132989	3134505	None	4186	804	23340	No_constitutive_exon_found_in_species
GCCCGATCCGGAGATCGAAAAGCTGAAGGAGGAGAGGGCACGGCTGAAAGGC	3180840	3181505	3181555	3181503	-1	CH408030	CHGG_03133	3180840	3183764	None	4186	804	23340	No_constitutive_exon_found_in_species
TTTCGGTGTGGTGATGGGGTGGTTTTTGCTAACGTGCGTGCGGGAAATAGTG	3334735	3334893	3334943	3334891	-1	CH408030	CHGG_03178	3334735	3336252	None	4186	804	23340	No_constitutive_exon_found_in_species
AACCAGGGAGCATATGTCCAGACACCAGAAAAAAGACTAAATTAGGGCAGTA	3381181	3381455	3381505	3381453	-1	CH408030	CHGG_03192	3381181	3381871	None	4186	804	23340	No_constitutive_exon_found_in_species
GTTGGGTGGTTGATTTGATAGGGGGTTGCTGAACTGACTGTTGGGGATAGGG	3395589	3396079	3396129	3396077	-1	CH408030	CHGG_03198	3395589	3396793	None	4186	804	23340	No_constitutive_exon_found_in_species
AGGAAAGGATGCTGCATTCCCCCCCAGCATCTTGCTGACTGGGAACCTAGGA	3426177	3426600	3426127	3426179	1	CH408030	CHGG_03205	3425733	3428032	None	4186	804	23340	No_constitutive_exon_found_in_species
TGCTGCTCAACCAGCTCGCGCCCACTGACACGCCAAGGGCGATGGAGAAGTA	3548663	3549055	3548613	3548665	1	CH408030	CHGG_03237	3545990	3549858	None	4186	804	23340	No_constitutive_exon_found_in_species
TCGACATGCAGGAAGGCCTCTACAGCGTGGCCCGCGACTGGGGTACGCAGCC	3573920	3574063	3574113	3574061	-1	CH408030	CHGG_03245	3572993	3574321	None	4186	804	23340	No_constitutive_exon_found_in_species
GTTGGCCTTCAAGCGGGTTGCTAAATAAGTCTCATGTGTGGGTTGGTGAGAT	3659583	3659643	3659693	3659641	-1	CH408030	CHGG_03264	3659583	3660368	None	4186	804	23340	No_constitutive_exon_found_in_species
ATCTATCTGGGGGAGTGTGAGTTGACAACACTAATACTGTAGGGATACAGAT	3674656	3674821	3674606	3674658	1	CH408030	CHGG_03269	3673533	3676431	None	4186	804	23340	No_constitutive_exon_found_in_species
ATATTCACACGCCGGTTATTTATGGCCGAGTTTTGCTAACCGGGGCACAGAG	3771410	3773371	3771360	3771412	1	CH408030	CHGG_03297	3770100	3773371	None	4186	804	23340	No_constitutive_exon_found_in_species
GGCTGATAAACAGTTGATTGAACGGCTGTTAATCTGGAGTTGTGGGATAGGA	3789801	3790096	3789751	3789803	1	CH408030	CHGG_03304	3788487	3790096	None	4186	804	23340	No_constitutive_exon_found_in_species
AGCAGGGGCGGGAAAAGGAGCTGTTGGAGATTAAGAACTGCGTGGGAAAGGA	3826027	3826077	3826127	3826075	-1	CH408030	CHGG_03314	3824469	3826546	None	4186	804	23340	No_constitutive_exon_found_in_species
AAAAGCACTCGATATCCATGGTTGAGATATGTACTGATGCGGGAGTAAAGAT	3829118	3829223	3829273	3829221	-1	CH408030	CHGG_03315	3827282	3829436	None	4186	804	23340	No_constitutive_exon_found_in_species
CCACAAATGGCCTTTTTGATCGTTGACTCATTGTGAACCACGGGGCGTAGGC	3847894	3848533	3847844	3847896	1	CH408030	CHGG_03322	3847565	3848533	None	4186	804	23340	No_constitutive_exon_found_in_species
TGCCCCCCCAACCATTGATAGAAAGGCTAATCTAACCGTTTGGGGTACAGGG	3858286	3858620	3858236	3858288	1	CH408030	CHGG_03327	3857985	3858620	None	4186	804	23340	No_constitutive_exon_found_in_species
CGTGTTGATCTGTGTGCAACTGATCGAACCGCTGGTTCCGGGAGATCTAGGT	3888814	3889098	3889148	3889096	-1	CH408030	CHGG_03335	3888464	3889651	None	4186	804	23340	No_constitutive_exon_found_in_species
TCGTTTCTCGAAATATTGTCTCGTGTCTGGACCCCCTTGTTGACGGGCAGCA	3969899	3970031	3970081	3970029	-1	CH408030	CHGG_03361	3969278	3972161	None	4186	804	23340	No_constitutive_exon_found_in_species
GCGGCGGTGAGGCGGCAACTGCTGCTACTGCTGCTGCTGGGGTGAAAAAGAA	3973232	3973372	3973422	3973370	-1	CH408030	CHGG_03362	3973232	3973944	None	4186	804	23340	No_constitutive_exon_found_in_species
TTACACTTGGGCTAACAATTTCAGCTCTATTTTACCTGTAATGGGCCAAGGC	3985738	3985827	3985877	3985825	-1	CH408030	CHGG_03367	3985529	3988208	None	4186	804	23340	No_constitutive_exon_found_in_species
TGCATTTGATTAGGAAGCGGGGGATATATCTGACATGCGGGGAATGTTAGCC	3996919	3996993	3996869	3996921	1	CH408030	CHGG_03370	3995090	3999675	None	4186	804	23340	No_constitutive_exon_found_in_species
CGGCCCGGTTCACTAACACCCCGCCCAGGTCGCCGCGCGCAATGGGATAGAC	4007157	4007288	4007338	4007286	-1	CH408030	CHGG_03373	4007157	4007826	None	4186	804	23340	No_constitutive_exon_found_in_species
GGATATCAGTTGTGGAAAGGGGAAATGCTGACTGTTTTGGGCGGAATTAGTG	4018500	4018598	4018648	4018596	-1	CH408030	CHGG_03379	4018328	4019204	None	4186	804	23340	No_constitutive_exon_found_in_species
TGGATGATTGCTGATGAAAAAGTAGTGAAGGAACGGGGAAAAAAAAACAGGT	4086953	4086960	4087010	4086958	-1	CH408030	CHGG_03399	4086207	4090273	None	4186	804	23340	No_constitutive_exon_found_in_species
GTTTATTCTTGCGCGCCCCCAGTAGATGACGAGACTAATGCGGGTCAGAGCG	4275225	4275528	4275175	4275227	1	CH408030	CHGG_03459	4274584	4276809	None	4186	804	23340	No_constitutive_exon_found_in_species
GTCGAGGTCTTCTCCCGAACACGAGCAATTCTAATTCCAGACGGGTACAGTG	4349373	4349469	4349519	4349467	-1	CH408030	CHGG_03485	4347833	4350548	None	4186	804	23340	No_constitutive_exon_found_in_species
CTGCGTCGTTTGTGGAGGTGAAAGACGTTGGGAGAGATGCGGGTGTACAGGA	4364696	4365508	4365558	4365506	-1	CH408030	CHGG_03491	4363277	4371344	None	4186	804	23340	No_constitutive_exon_found_in_species
ATCCCCTCTTCCATTACCAGAATTGCTTGTACTTTATGGGATGCTAAAAGAT	4418952	4419031	4419081	4419029	-1	CH408030	CHGG_03508	4418425	4421636	None	4186	804	23340	No_constitutive_exon_found_in_species
CTGGACGGCTTAGCGGTGTGCCCAGGCTAATGTTTCTTTCATACGGGCAGGA	4501396	4501706	4501346	4501398	1	CH408030	CHGG_03535	4497208	4501706	None	4186	804	23340	No_constitutive_exon_found_in_species
GGGAGGGTACAGGCCCATTGCGCTACTGCCAATCCTAGGGAAGGTAATAGAG	4517928	4518295	4517878	4517930	1	CH408030	CHGG_03540	4516883	4519686	None	4186	804	23340	No_constitutive_exon_found_in_species
GTCCGGCAACTAGAGGCGGCGTGGGGAACGTGTATACGATGGGCGGACAGTC	4518470	4519686	4518420	4518472	1	CH408030	CHGG_03540	4516883	4519686	None	4186	804	23340	No_constitutive_exon_found_in_species
AGAAACCATCATCGTAAAATAACCTAAAACGCGTATTTCACGGGATATAGAC	4549970	4550369	4550419	4550367	-1	CH408030	CHGG_03550	4549970	4550776	None	4186	804	23340	No_constitutive_exon_found_in_species
TGCTTCTCGGTATGTCAAAGAGTGCTGTCGCGCGTCTTAGGGATGCACAGCC	4552846	4553071	4552796	4552848	1	CH408030	CHGG_03551	4552061	4553071	None	4186	804	23340	No_constitutive_exon_found_in_species
TAAATAACCCGTAGCTCCCACGACTGGAAGATTGTTAACACGGGCGATAGGG	4563989	4564276	4564326	4564274	-1	CH408030	CHGG_03555	4563081	4565490	None	4186	804	23340	No_constitutive_exon_found_in_species
GTTACACTCAACAAAAACGGTTCAATCACCCTGCGGCAGAATGGGTCAAGCC	4581053	4581102	4581152	4581100	-1	CH408030	CHGG_03561	4579295	4585278	None	4186	804	23340	No_constitutive_exon_found_in_species
GGGAAGTGGCGTTTACTCGGCCGGTTGGTACATGAACGGGGATTGCAAAGCT	4579295	4579673	4579723	4579671	-1	CH408030	CHGG_03561	4579295	4585278	None	4186	804	23340	No_constitutive_exon_found_in_species
TTTAGGGGATCTCAGCGACGAAGCTGTACTGTCTTCCGAGGATTGGGCAGTT	4621924	4622787	4622837	4622785	-1	CH408030	CHGG_03573	4621924	4624414	None	4186	804	23340	No_constitutive_exon_found_in_species
GTTGTAGTCTGGAGGTTCGAAATGATGAAGACAACGCTGGGGAAGCACAGGA	4660919	4661001	4661051	4660999	-1	CH408030	CHGG_03583	4660348	4661868	None	4186	804	23340	No_constitutive_exon_found_in_species
CTGATGCCCTCATCGCCAAAGTATAAATACATGAGAATGGGACCAAGCAGTC	4769894	4770411	4770461	4770409	-1	CH408030	CHGG_03618	4768323	4770694	None	4186	804	23340	No_constitutive_exon_found_in_species
GGGGTGCGCGCCTAGCAAGTCCCTTTTGCAATTGCAACAACGGGATACAGTA	4784092	4784174	4784042	4784094	1	CH408030	CHGG_03620	4780445	4785130	None	4186	804	23340	No_constitutive_exon_found_in_species
TCCCACCCCCTCCAACCCCAGCTAACCGCGCCCAACCCACCGGGGCACAGAT	4802470	4802863	4802420	4802472	1	CH408030	CHGG_03626	4797484	4802863	None	4186	804	23340	No_constitutive_exon_found_in_species
CACGGCGGCGGCCAACGAGGTGTTTGATGCATAATACGAAAAGGGGGTAGAT	4825794	4825798	4825744	4825796	1	CH408030	CHGG_03636	4824977	4827672	None	4186	804	23340	No_constitutive_exon_found_in_species
ATGCACTGGGAGCTTGAGCCTGATGGTCACGTGACTCACGTACTGGGAAGAC	4918394	4919108	4918344	4918396	1	CH408030	CHGG_03669	4917921	4919832	None	4186	804	23340	No_constitutive_exon_found_in_species
ACCCGGCACCCTGGTATCTGTCTGTCATGACTCTGAGCTGACGGGAGCAGGC	4921161	4921992	4921111	4921163	1	CH408030	CHGG_03670	4920409	4921992	None	4186	804	23340	No_constitutive_exon_found_in_species
CTTCAAGACCCTCCGCCCGTCAGAAGCTGAAACTGATATCGGGGGTCCAGGC	4925075	4927723	4927773	4927721	-1	CH408030	CHGG_03671	4922201	4929398	None	4186	804	23340	No_constitutive_exon_found_in_species
GGGATGCTATGCGTGCCACCTGCCGAAGGACTTCTGCTCAAGGTGGGTAGAC	5023089	5023524	5023039	5023091	1	CH408030	CHGG_03700	5022433	5024493	None	4186	804	23340	No_constitutive_exon_found_in_species
TACGGTTAAGTTTTGTTTTCAAGGTTAGCCTATTAATCTGGTGGGAACAGAT	18204	18847	18154	18206	1	CH408032	CHGG_03708	17149	18847	None	4186	804	23340	No_constitutive_exon_found_in_species
ACCTCAAGAGTTTCAACCTGGATCAGGCCAGGCACTGACAGGGATGACAGCT	31798	32407	31748	31800	1	CH408032	CHGG_03712	28993	32407	None	4186	804	23340	No_constitutive_exon_found_in_species
GACCCCTAACAGCACATTTTGCGTCGATGATATGTTTACGGGGTCCGAAGCT	68934	68956	69006	68954	-1	CH408032	CHGG_03726	68934	72468	None	4186	804	23340	No_constitutive_exon_found_in_species
TGTCAAGGATGCAGCACAAAAGATCACTGTCCCGGCGTACGGGTGCTGAGGG	116508	116905	116458	116510	1	CH408032	CHGG_03744	115649	120765	None	4186	804	23340	No_constitutive_exon_found_in_species
CGCCGGAATGCAGCGAAAACAGACGCGAGGCTAACAAACCATGGGTACAGAA	186861	186934	186984	186932	-1	CH408032	CHGG_03767	186861	187553	None	4186	804	23340	No_constitutive_exon_found_in_species
CAGCTCGGCTGGCAGGTCAAGGTCGCCAACGGCCCCGTACTCGAGGGCAGCT	241830	242371	241780	241832	1	CH408032	CHGG_03787	240346	242371	None	4186	804	23340	No_constitutive_exon_found_in_species
ACAAACTCGATCATTATCCACAAGGACATGGACTAAATCGGGGCTAACAGCC	243447	245364	245414	245362	-1	CH408032	CHGG_03788	243355	245735	None	4186	804	23340	No_constitutive_exon_found_in_species
GACAAGTTCTCGGAGATGCTCAACGCCCAGTACGATGAGCGGGACCGTAGGT	256301	257581	256251	256303	1	CH408032	CHGG_03792	251848	257581	None	4186	804	23340	No_constitutive_exon_found_in_species
GGAGGAGATGCGGCCGAGTGACGAGTGTGACGCTGTCGCGGGCGTAGCAGGT	264166	264529	264116	264168	1	CH408032	CHGG_03795	263106	264529	None	4186	804	23340	No_constitutive_exon_found_in_species
AAAGCATTAATTATGGGGTGCTAATCATGATGCTACCTATGTGGGAACAGGA	293092	293236	293286	293234	-1	CH408032	CHGG_03807	292935	293925	None	4186	804	23340	No_constitutive_exon_found_in_species
CTCCTTGAACGGGCGGTTGCAGGAGATTGTTGCTAATCGGGTGGCGGTAGAT	327045	327311	327361	327309	-1	CH408032	CHGG_03815	324940	328078	None	4186	804	23340	No_constitutive_exon_found_in_species
GTCGCACCTCCTGTCCGCACGTAAACAAATAAACAATCGAGGGGCATCAGGG	364583	366537	364533	364585	1	CH408032	CHGG_03830	364296	366537	None	4186	804	23340	No_constitutive_exon_found_in_species
GGCCCGACGCTACTCACACCCGACACCTGCAAACACATTCGGGAAGTGAGCG	440532	443179	443229	443177	-1	CH408032	CHGG_03849	439621	444730	None	4186	804	23340	No_constitutive_exon_found_in_species
GCTTGCAATTCCTACCCTCGGATTTCGACGGAGCTGAGGGCGGGAACAAGTG	447116	447575	447066	447118	1	CH408032	CHGG_03850	445849	449142	None	4186	804	23340	No_constitutive_exon_found_in_species
GGGAATGGGGGCGGCAGTAATAATAACAATGGGCGTGGGGACGGCGATAGTG	478411	478464	478361	478413	1	CH408032	CHGG_03860	477863	478464	None	4186	804	23340	No_constitutive_exon_found_in_species
GTTGCATCAGGTGTTGGTTGGAGTGGCAAGCTGACAGATGGGTGGCACAGGA	491067	491189	491239	491187	-1	CH408032	CHGG_03866	491067	492422	None	4186	804	23340	No_constitutive_exon_found_in_species
TCGGCGCCGTGGTCGCCTCGTACGGCTTCCACGCCAGTTTGGTGTGGGAGAG	582672	583218	582622	582674	1	CH408032	CHGG_03897	581726	583218	None	4186	804	23340	No_constitutive_exon_found_in_species
CGTATGGCACATTGGACACTTGTGTTTTGCTGGCCAGTACGGGCTAACAGAG	596939	597093	596889	596941	1	CH408032	CHGG_03901	595207	599409	None	4186	804	23340	No_constitutive_exon_found_in_species
CAGGATTGGTGAACTGGCTTTGGGGACTGACTATTGGTGTTGGCGGGTAGGA	598032	598121	597982	598034	1	CH408032	CHGG_03901	595207	599409	None	4186	804	23340	No_constitutive_exon_found_in_species
TGGTTGATTGAACGATTGATGGGCTGACGCTGACACATGGGGACACACAGGG	631844	632033	632083	632031	-1	CH408032	CHGG_03911	631844	632518	None	4186	804	23340	No_constitutive_exon_found_in_species
TTGGGTGTGTGTGTGTGTGTGTGTGTGTGCTTACAGGGTGGCGGATATAGCT	668337	668443	668287	668339	1	CH408032	CHGG_03922	667750	668528	None	4186	804	23340	No_constitutive_exon_found_in_species
CTCTCTCGTACTCTTTTTGTGCTATTCCTGTACTAACTTTGGGATTGCAGGT	700240	701685	700190	700242	1	CH408032	CHGG_03933	699514	701685	None	4186	804	23340	No_constitutive_exon_found_in_species
TTCTTGTTTGGAGTTGCTCTCGGAATCTCCAAAATCTAGACCAGGGATAGGC	826454	830471	830521	830469	-1	CH408032	CHGG_03970	826454	832964	None	4186	804	23340	No_constitutive_exon_found_in_species
ACCGTTTCTAGGAGGAAATAAACATGAACACGATACTGACAAACGGGTAGGC	840129	840201	840251	840199	-1	CH408032	CHGG_03972	840129	842769	None	4186	804	23340	No_constitutive_exon_found_in_species
AGAGCCATCACGCCCCTGAACCAAGACCGGTGGGACCTGAACATGGGCAGCC	905429	906151	905379	905431	1	CH408032	CHGG_03985	904770	906151	None	4186	804	23340	No_constitutive_exon_found_in_species
GTCGGCGGGATATTGGGTATGTGGAAGGCGGTACGATCCGGGGATATCAGTT	928225	928267	928317	928265	-1	CH408032	CHGG_03993	928225	929895	None	4186	804	23340	No_constitutive_exon_found_in_species
CTGCACACATCTTAGAGCTTATGTGTCGGGGTTAGCTAACAAGGGGACAGCA	965824	965904	965954	965902	-1	CH408032	CHGG_04006	964575	966520	None	4186	804	23340	No_constitutive_exon_found_in_species
GTACGCGCTGCTAACCTTCCACGCATTATTTCGACTAACTGGGCGTGCAGGA	971725	971950	972000	971948	-1	CH408032	CHGG_04008	971725	974726	None	4186	804	23340	No_constitutive_exon_found_in_species
GGTTGGATTGGGAACTAGATTGAAACGGGCGCTGACAATTTGGGGGCCAGAA	1021275	1021351	1021225	1021277	1	CH408032	CHGG_04024	1020118	1021466	None	4186	804	23340	No_constitutive_exon_found_in_species
AAGGGGGTTAACTTGGGGGTATTGGGGACTGGCGTGGCTGGTGGGGTCAGGA	1025665	1025735	1025615	1025667	1	CH408032	CHGG_04026	1023580	1025735	None	4186	804	23340	No_constitutive_exon_found_in_species
TTGCTTATCCGTTTACGACCTGCGATCGAGTTCTGACATCCATGGGATAGCG	1132337	1132479	1132529	1132477	-1	CH408032	CHGG_04058	1129676	1132684	None	4186	804	23340	No_constitutive_exon_found_in_species
CCTGGATTTCAGGGGTTAATGGGATTTAGGTTTTGCGTTTGTGTGGGAAGTG	1184124	1184475	1184074	1184126	1	CH408032	CHGG_04075	1183882	1184475	None	4186	804	23340	No_constitutive_exon_found_in_species
TCGCCCCGGAAAAGAGCGAACTGATCCATTTCAACAAAGGGCGACGGCAGTG	1292293	1293403	1293453	1293401	-1	CH408032	CHGG_04115	1291934	1293782	None	4186	804	23340	No_constitutive_exon_found_in_species
CCAAGACGCATTTCTCTTGTGTGCTGAAAGGTGTGGCTTGAAAGGGCTAGAT	1310226	1310588	1310176	1310228	1	CH408032	CHGG_04121	1309998	1311821	None	4186	804	23340	No_constitutive_exon_found_in_species
TCGACTCAATCTTGTAAGGGCATTCTTGTCGATTACGACGACGTGGGCAGCG	1311506	1311821	1311456	1311508	1	CH408032	CHGG_04121	1309998	1311821	None	4186	804	23340	No_constitutive_exon_found_in_species
AGCAGGTGGCGGTGAAAATGGAGGAGCAGCAAACTGAGGGGCTGAAACAGGC	1328720	1328831	1328670	1328722	1	CH408032	CHGG_04126	1328315	1328831	None	4186	804	23340	No_constitutive_exon_found_in_species
GGAGGCTGGTCAATGGGATTGTGGAAAGTGAGAGGGGGGTTATGGATGAGGT	1344390	1344873	1344923	1344871	-1	CH408032	CHGG_04132	1344390	1346305	None	4186	804	23340	No_constitutive_exon_found_in_species
GGGGTGTGGTGATTCTTGCTGGAAATCATGACACCGTGATGCGGGTCAAGGT	1374346	1375358	1374296	1374348	1	CH408032	CHGG_04145	1373863	1375358	None	4186	804	23340	No_constitutive_exon_found_in_species
GTACTCACATCCACGCCAGATCACGCAAGCTTGGGAAGAAACGTGGGTAGAC	1399265	1400412	1400462	1400410	-1	CH408032	CHGG_04155	1398587	1400718	None	4186	804	23340	No_constitutive_exon_found_in_species
TTCCTTGACTCGTCACCTTGACTACAAGATGATGCTGACTGACGGGTCAGTA	1419003	1419078	1418953	1419005	1	CH408032	CHGG_04162	1417946	1419394	None	4186	804	23340	No_constitutive_exon_found_in_species
ACTCCCTCGACTGGGACACAATGCCTCTCCCACAGCAAATGATCCGGGAGGA	1466876	1467791	1466826	1466878	1	CH408032	CHGG_04178	1466331	1468060	None	4186	804	23340	No_constitutive_exon_found_in_species
TGCCCGCGCCCGCCGGCAAATCACTGACTGACGCTTGGGGCGTGGGACAGGT	1472672	1473386	1473436	1473384	-1	CH408032	CHGG_04179	1471613	1473624	None	4186	804	23340	No_constitutive_exon_found_in_species
TGTATCCGGTTCTAACTTGGGGGGCGCAGCTGACTTTTTGGGGGCCAAAGAT	1515227	1515703	1515753	1515701	-1	CH408032	CHGG_04193	1513536	1516320	None	4186	804	23340	No_constitutive_exon_found_in_species
GCGACCACAAAGCCGACTACAACGTGATCTACATCATAGGGCACGGGCAGCG	1658047	1658322	1657997	1658049	1	CH408032	CHGG_04236	1657749	1659070	None	4186	804	23340	No_constitutive_exon_found_in_species
GGGTTCTATTATTGTCACAATCTGCGACGCAGCGCGCTAACAAGGGACAGAA	1743522	1743610	1743472	1743524	1	CH408032	CHGG_04268	1743100	1744124	None	4186	804	23340	No_constitutive_exon_found_in_species
AAAGAAGGAGAAGAATGAAGGAGAAGGGGCGGAAGGGGAACAAGAAGCAGAC	1807072	1807179	1807229	1807177	-1	CH408032	CHGG_04294	1806473	1808908	None	4186	804	23340	No_constitutive_exon_found_in_species
TCGCGAGCGCCGGTCCTTCCTCCTCGATAGATGCTGACTCTATGGGGTAGAT	1835917	1836132	1836182	1836130	-1	CH408032	CHGG_04303	1835575	1836296	None	4186	804	23340	No_constitutive_exon_found_in_species
ATTGCTCGTGATGCCGCCGAAGTTGATTTCTTCGCCAAGGGAGTCTGGAGGT	1866449	1867446	1867496	1867444	-1	CH408032	CHGG_04314	1865721	1868372	None	4186	804	23340	No_constitutive_exon_found_in_species
TGCTAGTCTTTCGTACCGACGTAACTCAAGGTACTAACGTGGGATACTAGCT	1873344	1873491	1873294	1873346	1	CH408032	CHGG_04316	1870809	1873714	None	4186	804	23340	No_constitutive_exon_found_in_species
CAACAGTACCTGAAAACAGAACATACCTGCTAAATGAAGTGCGGGCACAGGT	1881079	1881248	1881298	1881246	-1	CH408032	CHGG_04318	1878343	1885260	None	4186	804	23340	No_constitutive_exon_found_in_species
GCATTCGCACTGCTCGTTGGGGGCGCAAGGATTAACAGACGGGAAAATAGGT	1896302	1896696	1896252	1896304	1	CH408032	CHGG_04322	1895180	1896696	None	4186	804	23340	No_constitutive_exon_found_in_species
ATTCGGAGGGAACGGGAGTTGCTGTTTCGGGCTGGGGGGGTCGTGGAGAGGG	1903104	1903245	1903054	1903106	1	CH408032	CHGG_04325	1901144	1903527	None	4186	804	23340	No_constitutive_exon_found_in_species
AGGCTGGCCGTGGTCTGGCGTGTGGTGGGTGCCGGTGAGGCCGGGGGCAGAG	2131098	2131484	2131048	2131100	1	CH408032	CHGG_04409	2130373	2131484	None	4186	804	23340	No_constitutive_exon_found_in_species
AGAATGGTGTGCTGTCAAACTTCAAAGTAGTGTTTAACGAGGGAATGCAGGT	2133468	2133511	2133418	2133470	1	CH408032	CHGG_04410	2132186	2133945	None	4186	804	23340	No_constitutive_exon_found_in_species
TGTGTCATCCCTGTCTCCGCGGTTTGCTAACGGTAGTTGGGATGAACCAGTC	2158065	2158649	2158699	2158647	-1	CH408032	CHGG_04420	2158065	2158948	None	4186	804	23340	No_constitutive_exon_found_in_species
ATAGCGCAGGCTGTTGCAGAGACAACCACCCGTGATGAACTTGGGGGTAGGG	2180919	2181050	2181100	2181048	-1	CH408032	CHGG_04430	2180919	2183095	None	4186	804	23340	No_constitutive_exon_found_in_species
GAACGTCAACGCCGAGAACCCCGACGCTGCCTGCCAAGCCCAAGTGGGAGTG	2277433	2277619	2277383	2277435	1	CH408032	CHGG_04465	2275086	2277619	None	4186	804	23340	No_constitutive_exon_found_in_species
CAGGCGGGAGCTGAGGCTCGCCCTTGATAGCGTTTCTACTGAGGGATCAGAA	2280297	2280971	2280247	2280299	1	CH408032	CHGG_04467	2280235	2280971	None	4186	804	23340	No_constitutive_exon_found_in_species
CGCCTGCACAGGCTGGCAGTGAGCTGCTGACTGCGTCGACTAGGGACCAGGA	2305170	2306059	2306109	2306057	-1	CH408032	CHGG_04475	2302028	2309748	None	4186	804	23340	No_constitutive_exon_found_in_species
GATGGTTGGAGAGTGTTGTGCTGACCAAGGCTGTGTTGGGGGTGGTGTAGCA	2359746	2359881	2359931	2359879	-1	CH408032	CHGG_04490	2359467	2360576	None	4186	804	23340	No_constitutive_exon_found_in_species
TGGGTGCAACAGCGGTTCCTCGTGTGACAGAGGTACTGATGTTGGGACAGAT	2359467	2359695	2359745	2359693	-1	CH408032	CHGG_04490	2359467	2360576	None	4186	804	23340	No_constitutive_exon_found_in_species
GGGGTAGGGATTGAAGGGAGCGGCGGGTACTGACGGACGGGGGGTTATAGTC	2405525	2405569	2405619	2405567	-1	CH408032	CHGG_04510	2405079	2406024	None	4186	804	23340	No_constitutive_exon_found_in_species
AGGATTCGAAGCCGTATGAGTTGTAACTAGCTGACTCAAGTAAGGGATAGTG	2591860	2591888	2591810	2591862	1	CH408032	CHGG_04569	2589963	2591888	None	4186	804	23340	No_constitutive_exon_found_in_species
CGGGGGATCAACGGACCAACAGACCGACATGGCTGACACGGGGGAAACAGAA	2600079	2603477	2600029	2600081	1	CH408032	CHGG_04574	2599858	2603477	None	4186	804	23340	No_constitutive_exon_found_in_species
CCCTCATCCACACCACCCTGGGATGGTGTCGGCTTTGCTCTGTGGGCAAGAC	2664093	2664321	2664371	2664319	-1	CH408032	CHGG_04596	2663709	2665854	None	4186	804	23340	No_constitutive_exon_found_in_species
TCTCGGCCGGCTACGTCACAGATCAATCATGTACTTACATGCGGGGTTAGGC	2692536	2694395	2692486	2692538	1	CH408032	CHGG_04605	2692266	2694395	None	4186	804	23340	No_constitutive_exon_found_in_species
CACCAGGGGCAGAGCTGTTTCCCACAAAGATGCGCTAACTAGGGGCGTAGAT	2732953	2733072	2732903	2732955	1	CH408032	CHGG_04617	2732433	2735971	None	4186	804	23340	No_constitutive_exon_found_in_species
CCTGGCCACGTTCCCCCGTTGCGGCTAGAGGTATACTAAAAGTAGGGTAGAT	2770479	2775585	2775635	2775583	-1	CH408032	CHGG_04626	2770479	2776240	None	4186	804	23340	No_constitutive_exon_found_in_species
GCGCAGTACTTGGTGGCGGATGACTATGGCGGATATGATGCGGGGAGTAGGG	2824260	2824438	2824488	2824436	-1	CH408032	CHGG_04640	2823431	2824849	None	4186	804	23340	No_constitutive_exon_found_in_species
AGGAGTTACCGCTTTCGACGATGCCCGTTCACTAACTCCCGGGGCAACAGAC	2828667	2828996	2829046	2828994	-1	CH408032	CHGG_04642	2828524	2830772	None	4186	804	23340	No_constitutive_exon_found_in_species
TTGGGGTTGGCTCTATGTCTGGGGCTGGGGCTGGGGCTGGGTATGGGCAGGT	2932080	2932117	2932030	2932082	1	CH408032	CHGG_04672	2930392	2932117	None	4186	804	23340	No_constitutive_exon_found_in_species
TGAATGATGCCCATGCCTATGTATTTTGACTCGCTGACCGGGATATGCAGAG	3001801	3001813	3001863	3001811	-1	CH408032	CHGG_04695	2995627	3002143	None	4186	804	23340	No_constitutive_exon_found_in_species
AAAAACGCGATGACATGAACCAAACGTGCTAACGCGCTTTGGGATACCAGGG	2999401	2999539	2999589	2999537	-1	CH408032	CHGG_04695	2995627	3002143	None	4186	804	23340	No_constitutive_exon_found_in_species
TTGGGTTGAGTTTGTTTGGGACTTTGCTGACTGAGTGACCGCGGGGTTAGTT	3042427	3042537	3042377	3042429	1	CH408032	CHGG_04709	3040436	3042537	None	4186	804	23340	No_constitutive_exon_found_in_species
AGACGGACTTCCTAGCTCCCGGTAACGATGACTCACCGGGATGGATGTAGCG	3085187	3086445	3086495	3086443	-1	CH408032	CHGG_04723	3085187	3086853	None	4186	804	23340	No_constitutive_exon_found_in_species
GAGAGGGATTATTATTGTGATTGGGATAAGGTGGGTACGGGGATTGGGAGGA	3132467	3132909	3132417	3132469	1	CH408032	CHGG_04735	3129980	3133190	None	4186	804	23340	No_constitutive_exon_found_in_species
GCAAGGGAGCCGCGATATTGGGTGGCACATGGAGCTCCTGACAGGGGCAGCG	3205138	3205178	3205228	3205176	-1	CH408032	CHGG_04760	3205138	3205596	None	4186	804	23340	No_constitutive_exon_found_in_species
CCTCGCCGTCATCCACCTCGCGTTCCGCGCCATTGCTAAAGCGGGGTTAGGA	3208347	3208555	3208605	3208553	-1	CH408032	CHGG_04762	3207745	3208905	None	4186	804	23340	No_constitutive_exon_found_in_species
ATGTGGGCATGGCTGTTAGCCCACCGCAACGAGGCGCATGGGCCAGATAGCT	3262006	3262468	3261956	3262008	1	CH408032	CHGG_04780	3261255	3262468	None	4186	804	23340	No_constitutive_exon_found_in_species
CCAACCACCCTTGCTTGTATTGGCGGTTCGTGTGCTCTGGGGCGATATAGCT	3317631	3317648	3317581	3317633	1	CH408032	CHGG_04795	3315947	3317966	None	4186	804	23340	No_constitutive_exon_found_in_species
ACGCCTTGACTGTCACGAGCCTGCTGCTAGTCCGTGCAAAGGGCAAATAGGG	3374587	3374733	3374783	3374731	-1	CH408032	CHGG_04811	3373130	3375112	None	4186	804	23340	No_constitutive_exon_found_in_species
CCCGCCCCTGTCCGCAACTCACTAACACGATCTGCTCTCGGGGATCACAGAT	3377704	3378166	3377654	3377706	1	CH408032	CHGG_04812	3377337	3378166	None	4186	804	23340	No_constitutive_exon_found_in_species
ACCAGTCTCAAACCCCGGCAGCGGGGCATGCTAACAATAGGGGACAATAGTT	3381111	3381136	3381061	3381113	1	CH408032	CHGG_04814	3379904	3382691	None	4186	804	23340	No_constitutive_exon_found_in_species
GGGGAAAAAATGGATTTGTCCACAGATGTGTGTTTTGCTGGGGGCAATAGGT	3385817	3386111	3386161	3386109	-1	CH408032	CHGG_04816	3385817	3386764	None	4186	804	23340	No_constitutive_exon_found_in_species
CAAGCGTGTGACCCCAAATTCATGGACGTCCGATTCTGACCAGGGGATAGCA	3430847	3431161	3430797	3430849	1	CH408032	CHGG_04832	3429635	3433131	None	4186	804	23340	No_constitutive_exon_found_in_species
TCACTAATCAGTCCCCAGAATCCGGCGAGTAAAATGTGACGAATGGGAAGCC	3619717	3620575	3620625	3620573	-1	CH408032	CHGG_04892	3618575	3620893	None	4186	804	23340	No_constitutive_exon_found_in_species
CCCCCGCTCTCCTAAGAACGGCTGAATATTGATAGAGCCCGTGGGAATAGTT	3650590	3650839	3650540	3650592	1	CH408032	CHGG_04901	3649165	3650839	None	4186	804	23340	No_constitutive_exon_found_in_species
GTAGCCGGTACGTCTCAGACAGCTGCGTGGTACTCACGGCGGGGGGCCAGCC	3683657	3684009	3683607	3683659	1	CH408032	CHGG_04908	3683060	3684253	None	4186	804	23340	No_constitutive_exon_found_in_species
GGTAGGAGGTGTGTTTGTGTGCTGGTGCTTAACAGAGGGTGTGGGATTAGGT	3693525	3693836	3693475	3693527	1	CH408032	CHGG_04912	3693365	3694214	None	4186	804	23340	No_constitutive_exon_found_in_species
TGGTGATGGTTTGGCGTGGCAGAGGTGCTGACGTTGTTTGTGGGATATAGTG	3695337	3695412	3695462	3695410	-1	CH408032	CHGG_04913	3694372	3695698	None	4186	804	23340	No_constitutive_exon_found_in_species
AAGTGTCCCCAGTTCACTAACTCCAAAAGACAGGGCTGACGGGATATCAGAA	3703194	3704696	3704746	3704694	-1	CH408032	CHGG_04916	3703194	3705601	None	4186	804	23340	No_constitutive_exon_found_in_species
GTTATTTCCTAGCATGACTAAGATGCCACTAACCGTCATAGGGAACACAGAG	3798526	3800727	3800777	3800725	-1	CH408032	CHGG_04946	3797359	3801173	None	4186	804	23340	No_constitutive_exon_found_in_species
AGGGCGCGGGCTGGCGCTACGACCCGGAGCACCTCGCTGACGACTGGGAGCC	3846587	3846989	3847039	3846987	-1	CH408032	CHGG_04960	3846253	3848335	None	4186	804	23340	No_constitutive_exon_found_in_species
ACATAATTACTACAAAACAGCCCCTGACAAAGGCAGGCAGAATGGGCCAGTT	3867657	3867830	3867880	3867828	-1	CH408032	CHGG_04968	3866183	3868092	None	4186	804	23340	No_constitutive_exon_found_in_species
TCCGTCGGGCCTGCGCACTTGGCTTACCTTGGGTTACTTGTGGGCGGCAGAC	3915844	3916420	3915794	3915846	1	CH408032	CHGG_04986	3914569	3916420	None	4186	804	23340	No_constitutive_exon_found_in_species
TTCCGTTCTCGTCGGCTCCGATGCCAAGACCCTCGCCCTCGGGCGCCGAGGA	3918763	3921868	3921918	3921866	-1	CH408032	CHGG_04988	3918763	3922542	None	4186	804	23340	No_constitutive_exon_found_in_species
TGAGGGGGAGCTCAATATCGATCCGGAACGGACATAAACAATGACGGGAGGA	4007645	4007849	4007595	4007647	1	CH408032	CHGG_05020	4005938	4008521	None	4186	804	23340	No_constitutive_exon_found_in_species
CAACCCCTCTTTCTCTGTGCGGGGCCTCTCTAACAGAATCGGGGAGCTAGGC	4172551	4172630	4172680	4172628	-1	CH408032	CHGG_05075	4171780	4175008	None	4186	804	23340	No_constitutive_exon_found_in_species
TCCAGGAGATCATGGGAGACCTAGAACTGATGTCTTGGAAATGGGAACAGGG	4179129	4179224	4179079	4179131	1	CH408032	CHGG_05077	4177821	4179224	None	4186	804	23340	No_constitutive_exon_found_in_species
GGAGCTTCTCTAGATGGTTACCTGTGGAGTGCTAACGGGATATGGAATAGAC	4385842	4385929	4385792	4385844	1	CH408032	CHGG_05147	4385596	4394005	None	4186	804	23340	No_constitutive_exon_found_in_species
TTTCTTCATTTCGTTCATTCTTTCACTTACTAGGGATCTAGGTTGGGTAGGT	4409659	4409693	4409743	4409691	-1	CH408032	CHGG_05155	4409437	4410486	None	4186	804	23340	No_constitutive_exon_found_in_species
AGTTAGTTACTAGAGTTCTATATAAAAGTTGGTCTAAGGGACGACGGCAGTG	4498451	4499603	4499653	4499601	-1	CH408032	CHGG_05187	4498451	4499746	None	4186	804	23340	No_constitutive_exon_found_in_species
ACGGCTATTATCATCACCCGCAGATGAACCACGCCACTTCGATGGGTCAGGT	4511091	4511862	4511912	4511860	-1	CH408032	CHGG_05191	4510243	4512027	None	4186	804	23340	No_constitutive_exon_found_in_species
GCCATGCTGGAGGCCGCAAAGCACAAGCACCAGCCTAAGCCGGGCAGTAGGC	4510243	4510991	4511041	4510989	-1	CH408032	CHGG_05191	4510243	4512027	None	4186	804	23340	No_constitutive_exon_found_in_species
GTTCCTAGCTGCGTATAAGGATAAGGTAGTTGACTAACTGACGGGTGCAGAG	4586581	4586758	4586808	4586756	-1	CH408032	CHGG_05216	4586581	4588380	None	4186	804	23340	No_constitutive_exon_found_in_species
CACAATCTACATTTGAGGACGTGCAACAGGGCCAGACTTGGGACTGGCAGTC	4634976	4635040	4635090	4635038	-1	CH408032	CHGG_05229	4634976	4635790	None	4186	804	23340	No_constitutive_exon_found_in_species
GTACTCCTGCGAGAAGGTGCAGACATCGATGCTACTGATGACATGGGTAGCA	4662874	4663166	4663216	4663164	-1	CH408032	CHGG_05241	4662874	4664716	None	4186	804	23340	No_constitutive_exon_found_in_species
GTTACAATGTCTGCCTGAAATAAGTACACGGCTAATGCGCTGGGCAACAGGT	4683870	4684447	4684497	4684445	-1	CH408032	CHGG_05249	4683376	4684832	None	4186	804	23340	No_constitutive_exon_found_in_species
TATGTGGTTCAAGGCATGTTGGCGAGGGAGTGAAAAGGGCTATGGGCAAGAT	4695795	4695888	4695938	4695886	-1	CH408032	CHGG_05254	4695795	4699289	None	4186	804	23340	No_constitutive_exon_found_in_species
AATTCTGTTCAACCACTCCCAGGTAACGTCTGTCTCTAGTGGGTCAACAGAT	4716162	4716350	4716400	4716348	-1	CH408032	CHGG_05260	4714648	4721204	None	4186	804	23340	No_constitutive_exon_found_in_species
CATAACCGCCTCAGATGTGAGCGCAGTGGTGCTTCTCCTCGCGGGAATAGCT	78744	79000	78694	78746	1	CH408031	CHGG_05287	77104	80149	None	4186	804	23340	No_constitutive_exon_found_in_species
TGGCACCCCGAAATAGCGGAGAGGAGGCTGACACACATCAACATGGGCAGAC	85877	85983	86033	85981	-1	CH408031	CHGG_05291	85816	86394	None	4186	804	23340	No_constitutive_exon_found_in_species
CACACTCTCCCCACTCATTTCGGACCCCAAGATCGACTAACCGGGTAAAGCG	97047	97459	96997	97049	1	CH408031	CHGG_05296	96740	97908	None	4186	804	23340	No_constitutive_exon_found_in_species
ATTTCAGTGTGAATTTTACGTTTGGGGGGTTTGTTACCGTGGGGCCGAAGGT	181574	181594	181524	181576	1	CH408031	CHGG_05326	181058	181594	None	4186	804	23340	No_constitutive_exon_found_in_species
ATTCCCACCTTTTTCACACCTGTAACAGGGACGAGGGGAATGAAATGTAGGT	199874	200049	199824	199876	1	CH408031	CHGG_05331	198187	200183	None	4186	804	23340	No_constitutive_exon_found_in_species
TGAGTTGTGCCCTCCCGTTACGTTGACAATCAATGCTAACGATGGGCCAGAT	200100	200183	200050	200102	1	CH408031	CHGG_05331	198187	200183	None	4186	804	23340	No_constitutive_exon_found_in_species
GACTCGATTTCAGAAACGGGCTTCCAAGTAATTGTTTACCATTGTGGGAGGT	222870	223146	222820	222872	1	CH408031	CHGG_05340	222378	224205	None	4186	804	23340	No_constitutive_exon_found_in_species
GGCCGGATAGGACTTACTGGTTGGTGGGCATGGCTGGTAGTATGGGGCAGGG	275467	276299	276349	276297	-1	CH408031	CHGG_05358	271429	283028	None	4186	804	23340	No_constitutive_exon_found_in_species
TACCAATAGGAAAATAAAAGCACACTACCCACAAAAAAACGGGAATGCAGCA	297570	297591	297520	297572	1	CH408031	CHGG_05361	297070	297591	None	4186	804	23340	No_constitutive_exon_found_in_species
AAACCGCCATTTCGGGATGTGGGTGCGGGGTTGGCTAACGAGCGGGGCAGGC	300034	300135	299984	300036	1	CH408031	CHGG_05362	299355	300373	None	4186	804	23340	No_constitutive_exon_found_in_species
ATATGGCGGGGACGTGTGGAGGGAGTGGGGTGTGTAATTGGGGGTTGAAGAA	363476	363563	363426	363478	1	CH408031	CHGG_05383	362935	363563	None	4186	804	23340	No_constitutive_exon_found_in_species
GCAAACCCTAGATGGGGGTGTCTTATCGTCATGCTAACTTGGGACCATAGGC	365585	366030	365535	365587	1	CH408031	CHGG_05384	363925	367071	None	4186	804	23340	No_constitutive_exon_found_in_species
GCGGTTTCGGCGGTGGGATTGGGAGGGATCGGTATGAGAGGGGATATCAGGT	371984	372199	372249	372197	-1	CH408031	CHGG_05386	371097	373534	None	4186	804	23340	No_constitutive_exon_found_in_species
TTGTGAGGGGGAAATGGGGTCGGGAGGAAGCGGGATGGGACGGGGGAGAGGG	375611	376305	376355	376303	-1	CH408031	CHGG_05387	374383	376683	None	4186	804	23340	No_constitutive_exon_found_in_species
TTGATCTAGATGAGTTGGCCATTCAGTGCTTTCGGGACAGGGCGAGGCAGCC	423920	424081	424131	424079	-1	CH408031	CHGG_05406	423920	426598	None	4186	804	23340	No_constitutive_exon_found_in_species
GGCTGGACGGCTTAGCGGTGTGCCCAGGCTAATGTTCTTCATACGGGCAGGA	465883	466193	465833	465885	1	CH408031	CHGG_05421	464684	466193	None	4186	804	23340	No_constitutive_exon_found_in_species
CGCTAGCGTCAACTATGTTTGAATGGAACCAGAGCTAACTCAAGGGGTAGTC	481993	482078	481943	481995	1	CH408031	CHGG_05428	479719	482543	None	4186	804	23340	No_constitutive_exon_found_in_species
AAATATCCCATCGCCTACTCGATAGTACATATAGGCTGACCGGGAAACAGCT	529399	530000	529349	529401	1	CH408031	CHGG_05449	528657	530530	None	4186	804	23340	No_constitutive_exon_found_in_species
GACGGCCAATTTGTGGCGAGATGGATTTTCGCTAACACCAACCGGGGCAGCA	544466	544600	544650	544598	-1	CH408031	CHGG_05456	541527	545236	None	4186	804	23340	No_constitutive_exon_found_in_species
TCGTGCCGCTCAACCTGCACTGCCAGATCGACGACTTCACGCGGGACTAGGT	574028	574138	573978	574030	1	CH408031	CHGG_05465	573388	576325	None	4186	804	23340	No_constitutive_exon_found_in_species
AGCGCAAGATCTCCTGCTAAAATTACATCCAGCATGCCATGAAATGGGAGGA	670732	672630	672680	672628	-1	CH408031	CHGG_05501	669172	674471	None	4186	804	23340	No_constitutive_exon_found_in_species
GTGGCCTTCGATGACTACGACGGCCCGGCCTTCACGATGCCGAACGGGAGCC	669172	669538	669588	669536	-1	CH408031	CHGG_05501	669172	674471	None	4186	804	23340	No_constitutive_exon_found_in_species
GCGCTGATTGACGTGGAAGGGGCAAGGCAGTTCAGCCTGGGAATCGGTAGTG	701992	702961	701942	701994	1	CH408031	CHGG_05509	701668	702961	None	4186	804	23340	No_constitutive_exon_found_in_species
GCATACCTGGAAGACACCCCAGCAATCCAAGCGATATTTTTGGGGACCAGGC	712766	712881	712716	712768	1	CH408031	CHGG_05513	712107	713529	None	4186	804	23340	No_constitutive_exon_found_in_species
TTCGTTGTACTTTTTGGATATACAGCCCAGTTGACTGACGGGACGAGCAGAT	735647	735745	735597	735649	1	CH408031	CHGG_05524	735559	736201	None	4186	804	23340	No_constitutive_exon_found_in_species
AGTCCAACGGACGTGGCAGTTGAACCCAAATTAACCGACTGGGATTGTAGAC	746640	746896	746590	746642	1	CH408031	CHGG_05529	745616	747982	None	4186	804	23340	No_constitutive_exon_found_in_species
ACTCTTTGTTGAAAGAGCTTGTTCTCGGGCTAACCACGGTGGGACAACAGAT	832279	832482	832229	832281	1	CH408031	CHGG_05556	831570	832482	None	4186	804	23340	No_constitutive_exon_found_in_species
TTTGCGTAGACACTCATTTGTCACTGCCATGTTGACTAAGGGATGACCAGGG	837075	837177	837227	837175	-1	CH408031	CHGG_05558	835433	837672	None	4186	804	23340	No_constitutive_exon_found_in_species
ACGATGTCGAGTACGAATGGCGCACCAGAACAGCGGTTAATGGGTGACAGCT	918890	919406	919456	919404	-1	CH408031	CHGG_05585	918316	919579	None	4186	804	23340	No_constitutive_exon_found_in_species
ATCCTCCCCAAAGGGGGTCTGGAACGCGGAATCACTGACTTATGGGATAGGC	946475	946613	946425	946477	1	CH408031	CHGG_05592	944518	946613	None	4186	804	23340	No_constitutive_exon_found_in_species
GCTCCGCGTGTCGCTGTCCGTTGACCCCAAACACAAAACACGGGGTGAAGTC	974880	975002	974830	974882	1	CH408031	CHGG_05600	974610	975971	None	4186	804	23340	No_constitutive_exon_found_in_species
CGGCTGGCGCAGCGACGGCGAGGAAACCGTCGCCGCCCATGCCGAGGGAGTC	995276	995409	995459	995407	-1	CH408031	CHGG_05607	995276	997221	None	4186	804	23340	No_constitutive_exon_found_in_species
TTGGAGAGGCGGAAGGGGAGGGGGGTGGGGGTGGATGGGGAATGGGGTAGGT	1005396	1005799	1005346	1005398	1	CH408031	CHGG_05610	1003980	1006016	None	4186	804	23340	No_constitutive_exon_found_in_species
GACCGCCGTGTATTACCCAGCAACCTGTTAACGTAAAACCGGGCGATTAGAT	1021834	1024647	1024697	1024645	-1	CH408031	CHGG_05617	1021834	1026222	None	4186	804	23340	No_constitutive_exon_found_in_species
CGACCGCGACAGCCACAACAACCCTGACGACACTACCTCGGGCTGGGTAGCG	1040073	1041191	1040023	1040075	1	CH408031	CHGG_05622	1039180	1043084	None	4186	804	23340	No_constitutive_exon_found_in_species
GGGAGAGGGTGGTGATGGGGAGGGGGGGGGCTGATGGGGAAAATGGGAAGGG	1060783	1060983	1061033	1060981	-1	CH408031	CHGG_05630	1060149	1061257	None	4186	804	23340	No_constitutive_exon_found_in_species
TATGAAGATGGGTCAGTGCAGATTTATGCCCGCTACATTTGTTGGGTGAGGA	1065766	1065882	1065716	1065768	1	CH408031	CHGG_05632	1065054	1068833	None	4186	804	23340	No_constitutive_exon_found_in_species
CCTACCTATTTTACCTTCAACACTCCCATTTCTGCTGGAGAGGGCGAGAGAC	1070337	1072050	1072100	1072048	-1	CH408031	CHGG_05633	1069698	1072958	None	4186	804	23340	No_constitutive_exon_found_in_species
TGTTGGGGTGTTGTCGTGGCTGGATACGCTTACCGAGGGGAGTAGACTAGGG	1103806	1103988	1104038	1103986	-1	CH408031	CHGG_05644	1103806	1104355	None	4186	804	23340	No_constitutive_exon_found_in_species
TCGTCGCCCGTCGCTCGACCAATAGTCCGAGGACCACGGGGCCAGAATAGGT	1120663	1120841	1120613	1120665	1	CH408031	CHGG_05649	1120506	1120950	None	4186	804	23340	No_constitutive_exon_found_in_species
TTTTTTTTTTTTTTACCTTACATACCTACAGCCGTGGCTAACCAGGGCAGGG	1278415	1278500	1278550	1278498	-1	CH408031	CHGG_05699	1278415	1279229	None	4186	804	23340	No_constitutive_exon_found_in_species
ATCCACGAGGGCGCCGAGCGCTTCCGCTGTCGGGGCTACGAGGGCTGCAGTC	1420702	1421639	1421689	1421637	-1	CH408031	CHGG_05748	1420702	1421819	None	4186	804	23340	No_constitutive_exon_found_in_species
AGGCTGGCCTCTTTATTTTCTTTCTTTTCCTCTTCCTCTGTGTGGGTGAGAT	1483473	1483483	1483423	1483475	1	CH408031	CHGG_05768	1482923	1485886	None	4186	804	23340	No_constitutive_exon_found_in_species
TGTTTGCTGAGACTGGTGGGCTGGTGTGTCCCCCGACCCGGGTGGATTAGGG	1483548	1484279	1483498	1483550	1	CH408031	CHGG_05768	1482923	1485886	None	4186	804	23340	No_constitutive_exon_found_in_species
CGGAGCTGCTGACCCCGGCGACCGTCGGAGTGTGACCCTGACAAGGGCAGGG	1579382	1579597	1579647	1579595	-1	CH408031	CHGG_05803	1579382	1580284	None	4186	804	23340	No_constitutive_exon_found_in_species
TGAGGAGTTGAGAGGGTGTTTGTGAACTTGAGAATTGGCGGGTCAAACAGCG	1604412	1605068	1605118	1605066	-1	CH408031	CHGG_05812	1604412	1605312	None	4186	804	23340	No_constitutive_exon_found_in_species
TCCGACATCGAATCCTTCGACCAGTTCAATCTACTACCGGGCCGTGAAAGAA	1674420	1674864	1674370	1674422	1	CH408031	CHGG_05836	1673911	1675831	None	4186	804	23340	No_constitutive_exon_found_in_species
TATCCGCGGTCCGACGTAGCGAAATCAAGGATATGAAGAGGCGAGGGCAGTT	1764116	1765438	1765488	1765436	-1	CH408031	CHGG_05868	1764116	1768908	None	4186	804	23340	No_constitutive_exon_found_in_species
GCCAACCAGATCGAGACGTTGCAGATGGAAGTCGAAATACTGAAGGGCAGGG	1847941	1848004	1847891	1847943	1	CH408031	CHGG_05896	1846776	1848004	None	4186	804	23340	No_constitutive_exon_found_in_species
TGTTGGGGGAGAAGAGCGAGTTGGTGGAGGAGCTGAGGGCGGATGTGGAGAG	1866609	1866658	1866708	1866656	-1	CH408031	CHGG_05903	1866609	1868804	None	4186	804	23340	No_constitutive_exon_found_in_species
GATGTTTGGATGTCCGTGCTAACCACAGAGTGTTCGTTCGATGGGGACAGAT	1951206	1951437	1951156	1951208	1	CH408031	CHGG_05932	1949659	1952175	None	4186	804	23340	No_constitutive_exon_found_in_species
CGCACCGATCCTCAGGTTACAACCTGCACACGACCAGATCGGGGCATCAGCA	1962806	1962849	1962756	1962808	1	CH408031	CHGG_05934	1962421	1963882	None	4186	804	23340	No_constitutive_exon_found_in_species
GGCCGTGGAATTGAGGCAAGGGATGGTACTAATGCGGAGGGATGTGACAGTG	2002320	2002635	2002685	2002633	-1	CH408031	CHGG_05944	2001198	2003551	None	4186	804	23340	No_constitutive_exon_found_in_species
CCACGGCTCGGCGGGGTTTGGTTAAATTGATGCTAAGAAGGGATCAACAGAT	2159190	2159639	2159689	2159637	-1	CH408031	CHGG_05991	2159190	2160471	None	4186	804	23340	No_constitutive_exon_found_in_species
GCTGCCCCAACAACGGGGGTAGAAGAGATCGAGCGAGCGGGAAAGTCAAGGG	2170491	2170601	2170441	2170493	1	CH408031	CHGG_05996	2170392	2172908	None	4186	804	23340	No_constitutive_exon_found_in_species
GGTGGGTTGAAAGCACCCGGATGAGGACCTGATTGCGGTGGGTGGTGGAGTG	2214978	2215162	2214928	2214980	1	CH408031	CHGG_06009	2211514	2218583	None	4186	804	23340	No_constitutive_exon_found_in_species
GCTGGCGGCCGAGGTGGGATGGGGAGGCGATTGTGAGCGGGGCGTGGCAGGT	2220220	2220346	2220396	2220344	-1	CH408031	CHGG_06010	2218681	2221148	None	4186	804	23340	No_constitutive_exon_found_in_species
GCTGCTAGCGGGCATTGTGACGCATCTTGTGCGGGACGAGGGGATCCAAGGT	2219870	2219949	2219999	2219947	-1	CH408031	CHGG_06010	2218681	2221148	None	4186	804	23340	No_constitutive_exon_found_in_species
GTGATTAGCGTCGACTGCCGACCGGCTGACAGGCATAACCGGGTTGGCAGAA	2267372	2268167	2267322	2267374	1	CH408031	CHGG_06029	2264110	2269487	None	4186	804	23340	No_constitutive_exon_found_in_species
TCTTGAGAACCCACACTTACGCACCTAAGCCGTTGCCTTGGGGAATCTAGGC	2289599	2289667	2289549	2289601	1	CH408031	CHGG_06036	2289271	2290732	None	4186	804	23340	No_constitutive_exon_found_in_species
CGTAACCGCCAACTCTCCTTGTTAGTCACCATACCTCCACTGGGAAACAGCT	2306726	2307194	2306676	2306728	1	CH408031	CHGG_06042	2305363	2308246	None	4186	804	23340	No_constitutive_exon_found_in_species
ATATCCTCCTCCATTTTTCGTAATCTGGTCCTGGTGTAAGTGGGGGTTAGTT	2335732	2337049	2337099	2337047	-1	CH408031	CHGG_06052	2335732	2340780	None	4186	804	23340	No_constitutive_exon_found_in_species
CTTCGGCAACTAGAGGCGGCGTGTGGAACGTGTATACGATGGGCGGACAGTC	2399494	2400149	2399444	2399496	1	CH408031	CHGG_06068	2398711	2400149	None	4186	804	23340	No_constitutive_exon_found_in_species
CGCCATCGCCATCATACGGTCGCTATTAATGCTGTGGATGGGACGGCGAGGA	2493732	2493960	2494010	2493958	-1	CH408031	CHGG_06107	2493732	2496242	None	4186	804	23340	No_constitutive_exon_found_in_species
GAGCAGCAGGTAGAAGCTGCAAACAGTCAGGCCATCGGAAACAAGGGCAGAA	2579458	2579519	2579569	2579517	-1	CH408031	CHGG_06136	2577127	2580734	None	4186	804	23340	No_constitutive_exon_found_in_species
GGAAGGGGAGGGAAGTGGATACGGAGGGGGAATCTGGTTGGCGGGGGGAGCG	2588888	2589518	2589568	2589516	-1	CH408031	CHGG_06140	2588888	2590041	None	4186	804	23340	No_constitutive_exon_found_in_species
GTTGTCACTTCTTGCCTGCGCACTTCTAGTGCGCTTTGGAACACGGGTAGTT	2596139	2596250	2596300	2596248	-1	CH408031	CHGG_06143	2594811	2596475	None	4186	804	23340	No_constitutive_exon_found_in_species
TCAATTCCGAACCGAAAAGCTGAATCTTGACGCCTTCAAGGGAGTCAAAGGC	2653020	2653462	2652970	2653022	1	CH408031	CHGG_06159	2650851	2653679	None	4186	804	23340	No_constitutive_exon_found_in_species
GGGTCTGGGCCTCATCCACACTCTGGCTTGGCGAATATACGGGCGGCGAGTT	2653514	2653679	2653464	2653516	1	CH408031	CHGG_06159	2650851	2653679	None	4186	804	23340	No_constitutive_exon_found_in_species
GAGGCCGCTTCACACGGTGCGCATTGGACGTCTGCTAACGTAACGGGCAGCA	2715068	2716177	2715018	2715070	1	CH408031	CHGG_06179	2714267	2716177	None	4186	804	23340	No_constitutive_exon_found_in_species
GTTGTTTGTTGGCCTTGGATGGGTGCGGTTGGGATGCTAACGGGTGATAGCT	2723839	2723980	2724030	2723978	-1	CH408031	CHGG_06182	2723839	2724312	None	4186	804	23340	No_constitutive_exon_found_in_species
GAGTGTGCATTGGAAGTTTCTGGCCTCACCGCTTACTGACCTAGGGACAGCA	2782555	2784525	2784575	2784523	-1	CH408031	CHGG_06203	2777719	2785033	None	4186	804	23340	No_constitutive_exon_found_in_species
ATTAGCCGAAGGTCAAGACAAAATGTGCGGAAATATGCGGGACACGACAGTC	2816474	2816607	2816424	2816476	1	CH408031	CHGG_06211	2815735	2817697	None	4186	804	23340	No_constitutive_exon_found_in_species
ACGCGCGTCTTACTCTCGAGCGCGCCGCTGCTGAAGCTGCCGTCGGGAAGCT	2888456	2889319	2889369	2889317	-1	CH408031	CHGG_06238	2888456	2891224	None	4186	804	23340	No_constitutive_exon_found_in_species
GCTGTTCAGATCTACGTCGTTTACCGTTTCATAGCTGACTTGAGGGTTAGAT	2960372	2960546	2960596	2960544	-1	CH408031	CHGG_06262	2960372	2961506	None	4186	804	23340	No_constitutive_exon_found_in_species
CTCAGCCCACTCACGGGGTCAGGGCAGCAAAAGCTAACAGAGGGCAACAGCA	2985878	2986346	2985828	2985880	1	CH408031	CHGG_06267	2985099	2987582	None	4186	804	23340	No_constitutive_exon_found_in_species
GACGGATTTGGAAGAGACGGGTCGTTCAAGGCGCTGACGGAAATGGGCAGAT	3005367	3005426	3005317	3005369	1	CH408031	CHGG_06273	3005019	3005749	None	4186	804	23340	No_constitutive_exon_found_in_species
CGGGAGTTCATGTTGAGTTGCGCTGAGCTGAGCTGACATGGGGACGATAGCT	3042422	3042599	3042649	3042597	-1	CH408031	CHGG_06289	3042422	3043047	None	4186	804	23340	No_constitutive_exon_found_in_species
CTCTCCTTTTCACAACAAAACTGACCAAGAAAGCTAACTTTGTGGGACAGTC	3255639	3256162	3256212	3256160	-1	CH408031	CHGG_06348	3254947	3256457	None	4186	804	23340	No_constitutive_exon_found_in_species
GAAATTTGTGATGCCCGCCTGCTTTGAACCACCTTACTAACGGGATACAGGA	3269698	3270045	3270095	3270043	-1	CH408031	CHGG_06352	3268771	3270251	None	4186	804	23340	No_constitutive_exon_found_in_species
TTCCACCACCACATCCAACGCACCCCCAGGCGGCGAATGGGGTGGTGAAGGT	3302823	3302862	3302912	3302860	-1	CH408031	CHGG_06363	3302823	3303131	None	4186	804	23340	No_constitutive_exon_found_in_species
AAATGTGGAAGTGAACGTGCTCCATCCAGGCCATCCCTGGGTAATAACAGGA	3333715	3334056	3334106	3334054	-1	CH408031	CHGG_06374	3333469	3335132	None	4186	804	23340	No_constitutive_exon_found_in_species
GGACCGGCATGCTCTCCCAGACTGCTGCGCCTACTTTTTGATGAGGGCAGCG	3357817	3359502	3359552	3359500	-1	CH408031	CHGG_06379	3349124	3360573	None	4186	804	23340	No_constitutive_exon_found_in_species
CCACGAGATTTAAATTGCATTAGGGAAACACAATGGCTGACAATGGGCAGGC	3350397	3350508	3350558	3350506	-1	CH408031	CHGG_06379	3349124	3360573	None	4186	804	23340	No_constitutive_exon_found_in_species
AAGCCGAACTAGGTAGCTCTGGATGATGAGATACGAGAGGGGCACTGGAGTG	3374963	3375875	3374913	3374965	1	CH408031	CHGG_06383	3373335	3376850	None	4186	804	23340	No_constitutive_exon_found_in_species
CTCTCCAAAGACCTGATCTTTGAACTCCACTACCTCGGCGGGCACCGAAGAG	3393057	3393656	3393706	3393654	-1	CH408031	CHGG_06388	3393057	3394844	None	4186	804	23340	No_constitutive_exon_found_in_species
TATTCTTAATACCCTTTACCAGCGAGCTCGCTTACTGACACGGGACATAGTG	3415929	3416850	3415879	3415931	1	CH408031	CHGG_06395	3415640	3416850	None	4186	804	23340	No_constitutive_exon_found_in_species
TGCGACCTTCCTCGGCTGGCTGCTGTGGGACTGGTGGGTCACACAAGTAGTC	3428645	3429755	3428595	3428647	1	CH408031	CHGG_06398	3428004	3429755	None	4186	804	23340	No_constitutive_exon_found_in_species
TTTGGAGTATATTAAACACATTCAACGCCTATGAATATTCCGGGTTGGAGCT	3520063	3520150	3520200	3520148	-1	CH408031	CHGG_06426	3517522	3520399	None	4186	804	23340	No_constitutive_exon_found_in_species
GGGAAGTGCGAATGGGAATGGGAATGGGAATGGGAATGGGGAGGGGGGAGGG	3540555	3540971	3541021	3540969	-1	CH408031	CHGG_06435	3540555	3541489	None	4186	804	23340	No_constitutive_exon_found_in_species
TGGCTTGTGGCCATTGCTGAACGACTGATAGGCTAACGATGGGGATGAAGCG	3576122	3576337	3576072	3576124	1	CH408031	CHGG_06451	3575810	3576337	None	4186	804	23340	No_constitutive_exon_found_in_species
TTACTTTGACACACCTAGTCACTGTTGCTAATACGAGGGCGGACACGTAGCT	3655154	3656843	3656893	3656841	-1	CH408031	CHGG_06473	3655154	3656951	None	4186	804	23340	No_constitutive_exon_found_in_species
CGACGGTGGCGGAAAAGAAGACTGAGTACTGACGTTGTGGGCCGACGAAGAA	3677614	3677975	3678025	3677973	-1	CH408031	CHGG_06479	3675427	3678602	None	4186	804	23340	No_constitutive_exon_found_in_species
GGGTCCTGGTGCGTTCACTCGTCGGGGTAGCTGACTTTTGGGCTGAATAGGC	3689781	3690524	3689731	3689783	1	CH408031	CHGG_06483	3689630	3690524	None	4186	804	23340	No_constitutive_exon_found_in_species
TCCATGCGAAATATATGCCCCGGCTGCTGACTGTAAGCTTCAGTTGGGAGTA	3805915	3806089	3805865	3805917	1	CH408031	CHGG_06520	3801819	3806181	None	4186	804	23340	No_constitutive_exon_found_in_species
GGGTCAAACATATGATAGCAGGCAGCATTGCTGACGGGGTGGTGATGCAGTT	3816368	3816601	3816651	3816599	-1	CH408031	CHGG_06526	3815610	3817758	None	4186	804	23340	No_constitutive_exon_found_in_species
ACGACGCCAGGGATGGGGACGCGGCTGACTTGGAGGTTTGCGGGGTGTAGAT	3831598	3831650	3831700	3831648	-1	CH408031	CHGG_06531	3831225	3831853	None	4186	804	23340	No_constitutive_exon_found_in_species
GGCCGATTCGCAGATTCGGTCGCAGCTCGAGGCTGACACGATGGGTCAAGCG	3909351	3909373	3909423	3909371	-1	CH408031	CHGG_06557	3908076	3911112	None	4186	804	23340	No_constitutive_exon_found_in_species
GCATCTGGTGGCCACGCTCCAGTGCTGAATAGCAACCTGGGAGGAACTAGCC	3950545	3950818	3950868	3950816	-1	CH408031	CHGG_06570	3950545	3951429	None	4186	804	23340	No_constitutive_exon_found_in_species
GACGCCGACAACTGGGCGACATATCCTCAATTTTGCAAGGGCGAAAAAAGCC	3954702	3955477	3955527	3955475	-1	CH408031	CHGG_06572	3954702	3955900	None	4186	804	23340	No_constitutive_exon_found_in_species
TTCTTATTTTTCTTCAAAAATGAAACTCGATCGAGCTGACGGGCAACAAGCA	4064213	4064367	4064163	4064215	1	CH408031	CHGG_06610	4063919	4064367	None	4186	804	23340	No_constitutive_exon_found_in_species
GGCGCCCACGGTAGAACAGAGCGAGCACGTGGCTAACAGCATGGGAACAGGA	4108564	4108756	4108514	4108566	1	CH408031	CHGG_06623	4107241	4108756	None	4186	804	23340	No_constitutive_exon_found_in_species
TAAAGCAGAATGCTGAGGCTGAGGCTGATGCTACTGCTGGGGGAGGGCAGGG	4111694	4111737	4111644	4111696	1	CH408031	CHGG_06625	4111107	4111737	None	4186	804	23340	No_constitutive_exon_found_in_species
CCTCCTCCCAGGTTTCAGTGGCATGGCCGGAGCTGACATTTCGGGAACAGCT	4114799	4114844	4114749	4114801	1	CH408031	CHGG_06627	4114142	4114914	None	4186	804	23340	No_constitutive_exon_found_in_species
TCTATCGTCTGACAGTTTCATAGTAAGAGAACCAACATTAGGGATGCTAGTT	4259700	4259876	4259926	4259874	-1	CH408031	CHGG_06678	4259700	4260803	None	4186	804	23340	No_constitutive_exon_found_in_species
TGAGTTCCCAATCCCGGCCAATCTTGTGCAGGGCTGATATGGGGAAATAGGG	4320159	4320267	4320109	4320161	1	CH408031	CHGG_06703	4318263	4320992	None	4186	804	23340	No_constitutive_exon_found_in_species
AACTTCTTCCCCATGATGGTTATGGGGCTGTTCTCTGTCTTTTGGGGAAGCT	4334208	4334716	4334766	4334714	-1	CH408031	CHGG_06708	4334208	4335206	None	4186	804	23340	No_constitutive_exon_found_in_species
TCAGCCGGTTTTACGTACAGTTGTGCTGATTGCTTTTATTCTAAGGGAAGGC	4345704	4346089	4346139	4346087	-1	CH408031	CHGG_06713	4345213	4346422	None	4186	804	23340	No_constitutive_exon_found_in_species
AATGAATGGGTGGGTGGGAAGGGTTCATGCTAACAACTTGGGTGGTGTAGAG	4380943	4381044	4380893	4380945	1	CH408031	CHGG_06726	4380061	4381044	None	4186	804	23340	No_constitutive_exon_found_in_species
ATGGCGGTACTCCTGCAAGAAATCGCTTCGGGCCTCACCTTTTGGGGGAGTG	4487907	4488665	4487857	4487909	1	CH408031	CHGG_06764	4487253	4489760	None	4186	804	23340	No_constitutive_exon_found_in_species
CTGCCAACCGAGCGACGCGGCATATGTCATTTTTACCTCTGGGACGACAGGA	4578549	4578570	4578620	4578568	-1	CH408031	CHGG_06789	4563154	4588278	None	4186	804	23340	No_constitutive_exon_found_in_species
CAGCTTGGCCGTGTCTTGAGGGACTTTGAATTAACTGGGGATGTGAATAGAA	4700241	4700341	4700191	4700243	1	CH408031	CHGG_06815	4696623	4707038	None	4186	804	23340	No_constitutive_exon_found_in_species
AATTCTGTTCAACCACTCCCAGGTAACGTCTGTCTCTAGTGGGTCAACAGAT	4718984	4719172	4719222	4719170	-1	CH408031	CHGG_06819	4717455	4721154	None	4186	804	23340	No_constitutive_exon_found_in_species
CGTATGGCACATTGGACACTTGTGTTTTGCTGGCCAGTACGGGCTAACAGAG	1108	1280	1058	1110	1	CH408033	CHGG_06820	115	7262	None	4186	804	23340	No_constitutive_exon_found_in_species
AGTAAGTATCATTCGCATGCGGGTTAGGTTGTACTAATGCGAGAGGGAAGCG	2115	2152	2065	2117	1	CH408033	CHGG_06820	115	7262	None	4186	804	23340	No_constitutive_exon_found_in_species
CAGGATTGGTGAACTGGCTTTGGGGACTGACTATTGGTGTTGGCGGGTAGGA	2218	2307	2168	2220	1	CH408033	CHGG_06820	115	7262	None	4186	804	23340	No_constitutive_exon_found_in_species
GTCATTTAGCAAGAACTGTCGGGTACGCTGGTTGAACAATGGGGCCCAAGAC	18539	19524	18489	18541	1	CH408033	CHGG_06824	17197	21520	None	4186	804	23340	No_constitutive_exon_found_in_species
CCGACCGCGCTGTCTAAATAATGTTCATGCTGAAACTCACGGGCATAAAGAG	22060	23223	23273	23221	-1	CH408033	CHGG_06825	22060	24898	None	4186	804	23340	No_constitutive_exon_found_in_species
CCCTGTGAAGCCTCCTCAATGTGCCGCCCACTAACGTTCTGGGGTAACAGCA	90361	90525	90575	90523	-1	CH408033	CHGG_06846	90361	91043	None	4186	804	23340	No_constitutive_exon_found_in_species
CCGTTTTGGAGAAACCTGGCGAGATCTCGACGTAAGGATTGGGCAAACAGCA	140942	141239	141289	141237	-1	CH408033	CHGG_06866	139199	141575	None	4186	804	23340	No_constitutive_exon_found_in_species
GTCATTTAGCAAGAACTGTCGGGTACGCTGGTTGAACAATGGGGCCCAAGAC	142252	142645	142695	142643	-1	CH408033	CHGG_06867	142252	143509	None	4186	804	23340	No_constitutive_exon_found_in_species
TCTTCAAGCCGCTCTTGGAAGACACCAACCTGATCCCGATCATTGGGAAGAA	173783	173872	173922	173870	-1	CH408033	CHGG_06879	172267	174679	None	4186	804	23340	No_constitutive_exon_found_in_species
TTCAGTGGGGGGTTGGATGTTGTGCCGGTCGTTCCTGGTGGGGGTGTTAGTG	221744	222245	221694	221746	1	CH408033	CHGG_06893	220478	222556	None	4186	804	23340	No_constitutive_exon_found_in_species
TGGTGTTGTTGGGGGTGGTGGTGGTGGTGATGCGGGCGGGGGGTGGGAAGGA	244712	245235	244662	244714	1	CH408033	CHGG_06900	240839	245235	None	4186	804	23340	No_constitutive_exon_found_in_species
AAGATGCACGTGGTGGAGCAGGGTCAGGCCTAATAAGGGGATGAAAATAGGT	311566	312215	311516	311568	1	CH408033	CHGG_06921	310891	313372	None	4186	804	23340	No_constitutive_exon_found_in_species
TCCCAATAATCAACGGAAACTTGCTAACGAAATCACTCCCGGGAAAATAGGC	317417	318046	318096	318044	-1	CH408033	CHGG_06923	316877	318775	None	4186	804	23340	No_constitutive_exon_found_in_species
GGAAGTGGCTAATGAAGGCCTAGGAGATCTTGACAGGCGGGAACCGACAGCC	332067	332222	332272	332220	-1	CH408033	CHGG_06931	331575	334063	None	4186	804	23340	No_constitutive_exon_found_in_species
TTTTCTTGCCATCCTGTTCGTGTTTGGAGGAAAGCTAACTGGGTGGGTAGGC	373757	373925	373707	373759	1	CH408033	CHGG_06946	371912	373925	None	4186	804	23340	No_constitutive_exon_found_in_species
CGTCGATACCACGACGGCACGGACTAACCCTAAACGCCGGGGGAACACAGTC	376204	376442	376492	376440	-1	CH408033	CHGG_06948	375632	376659	None	4186	804	23340	No_constitutive_exon_found_in_species
GGGGGGGAGGGGAGGTTGGGGAGGGAGGGGAGGTTTGGGAGGGAGGGGAGGT	523819	524272	524322	524270	-1	CH408033	CHGG_07003	523124	525646	None	4186	804	23340	No_constitutive_exon_found_in_species
ATCTCTCCTCCATACTCTAGCCGAGCCGTCGTTACTGTACAGGGGTTTAGCA	606083	606815	606033	606085	1	CH408033	CHGG_07027	604793	608119	None	4186	804	23340	No_constitutive_exon_found_in_species
GAAATATATCTATAGTAACTCCATGTATTGTGTTTCTAACACGGGGATAGTT	643754	643825	643875	643823	-1	CH408033	CHGG_07040	642572	645848	None	4186	804	23340	No_constitutive_exon_found_in_species
TAGTGAGGGTGTGGGATGTGGGATGAAGGATGTGATGTGGGAGTGGTGAGAT	695572	695820	695522	695574	1	CH408033	CHGG_07062	693967	695820	None	4186	804	23340	No_constitutive_exon_found_in_species
AGATCGCTGAGGAGCCAGCCCTGGCTAATGGCAAGACCAAACGGGCACAGCA	700535	701539	700485	700537	1	CH408033	CHGG_07064	699988	701777	None	4186	804	23340	No_constitutive_exon_found_in_species
CTCGGGCTGCGTGACAGGAACAGCATGAAATGCATAACTATGGGCAACAGCC	715822	715935	715772	715824	1	CH408033	CHGG_07068	715605	716750	None	4186	804	23340	No_constitutive_exon_found_in_species
TTGTCTTCATAGCCCATCGCAAATAATCTTAGACAACCGGGAGACGGCAGGC	823105	823653	823055	823107	1	CH408033	CHGG_07099	822181	825564	None	4186	804	23340	No_constitutive_exon_found_in_species
CTCGGGCTCTAAGGGTTTCGTGCCCGAGCGTCTAGCTAACGGGATCATAGGT	875074	875154	875024	875076	1	CH408033	CHGG_07112	873552	875694	None	4186	804	23340	No_constitutive_exon_found_in_species
ATTATGTGCTCGTACCAGCGGCTCAATAATTCGTACGGGTGCGCAAACAGCA	908864	909004	909054	909002	-1	CH408033	CHGG_07124	907367	910748	None	4186	804	23340	No_constitutive_exon_found_in_species
TGTAGTCCTGCGCGGGATATGACGGCTGGGTACCATGCGTGGGGGCATAGCT	919627	919793	919843	919791	-1	CH408033	CHGG_07128	919627	920546	None	4186	804	23340	No_constitutive_exon_found_in_species
CTTGGGCTGGGGGATAGGTTGAGAGGTGCTGACTATGGTGGTGGGGATAGAT	957730	957907	957957	957905	-1	CH408033	CHGG_07140	957730	958565	None	4186	804	23340	No_constitutive_exon_found_in_species
CTCCATAAAACACAAAGCGCGACAGCCGGCCAATAAAAGGGGAAAAGCAGGA	986832	988855	988905	988853	-1	CH408033	CHGG_07148	986558	989851	None	4186	804	23340	No_constitutive_exon_found_in_species
AGTTTTCCTGACGCCTTTAGGTAAAATTCGGCGAATCGGGCGAGACAAAGTA	1004806	1005694	1005744	1005692	-1	CH408033	CHGG_07151	1000300	1006161	None	4186	804	23340	No_constitutive_exon_found_in_species
GCTTGGGGGGTTTGGAGATGTTGGTGTTTTGCTAACGGATGGGATAATAGCG	1016294	1016383	1016244	1016296	1	CH408033	CHGG_07156	1015333	1016564	None	4186	804	23340	No_constitutive_exon_found_in_species
GGTGGGCGCTGTCCTGCCTGCCGAGGCCGTGGGAGTTTCCTATCGGGGAGGT	1046984	1048659	1048709	1048657	-1	CH408033	CHGG_07165	1046984	1049706	None	4186	804	23340	No_constitutive_exon_found_in_species
TGTAGGGAGGGATGGGATGGGATGGGATGGGATGGGATGGGATGGGATAGGA	1262337	1262348	1262287	1262339	1	CH408033	CHGG_07232	1259375	1262348	None	4186	804	23340	No_constitutive_exon_found_in_species
TCCGCCACGACGGCACGAGGTGGCTGACCGGTGTCTTTCCACAAGGGCAGTC	1359573	1359626	1359676	1359624	-1	CH408033	CHGG_07266	1358856	1359751	None	4186	804	23340	No_constitutive_exon_found_in_species
GCAAGAGTCGCAAGGGCGAGCAGGAGCTGACATGCTGGGTGGTGACATAGGA	1359417	1359491	1359541	1359489	-1	CH408033	CHGG_07266	1358856	1359751	None	4186	804	23340	No_constitutive_exon_found_in_species
CTTCTGACCGAGCTCTTACTTCGTCTCCATACTAATGCGCGAGGGTAAAGGG	1370544	1371469	1371519	1371467	-1	CH408033	CHGG_07272	1370388	1372263	None	4186	804	23340	No_constitutive_exon_found_in_species
CGAATACCCCATCGGAAAAAAAAGACAAGCCCTGACATCACCGGGGGCAGAT	1484041	1484934	1483991	1484043	1	CH408033	CHGG_07303	1483859	1484934	None	4186	804	23340	No_constitutive_exon_found_in_species
TGTACTGGCGTTTGTGGGGTGAGGATATACCTACCGGGTTGGAAATGAAGCC	1491436	1491508	1491386	1491438	1	CH408033	CHGG_07306	1490194	1492670	None	4186	804	23340	No_constitutive_exon_found_in_species
AAGTTGGCGTAAAACCTGCCAAGGTACGAGGCTAACTTGGGTGTGGGTAGTT	1494117	1494835	1494067	1494119	1	CH408033	CHGG_07307	1493476	1496266	None	4186	804	23340	No_constitutive_exon_found_in_species
CGAGGAGGAGGAGGAAGGGGTTAGTGGAGGGTATCCGACGGGCGGTGGAGGC	1495280	1495718	1495230	1495282	1	CH408033	CHGG_07307	1493476	1496266	None	4186	804	23340	No_constitutive_exon_found_in_species
GATAAACGCTCGCCCCATTTATGGCAGTCCGACCGCTGACTAGAGGGCAGAG	1503303	1503432	1503253	1503305	1	CH408033	CHGG_07309	1502570	1504485	None	4186	804	23340	No_constitutive_exon_found_in_species
CTAGGCGGCATGAGTAGGAGAGACGGCTAATGTTGGTGGGTGGGAAACAGCT	1595633	1595671	1595583	1595635	1	CH408033	CHGG_07334	1595105	1596239	None	4186	804	23340	No_constitutive_exon_found_in_species
ACCCCATGGGCACCATGGCTAGCCCTAAAAGAGCTGGGGCGGGAGACAAGGC	1628235	1629048	1628185	1628237	1	CH408033	CHGG_07347	1627307	1629048	None	4186	804	23340	No_constitutive_exon_found_in_species
TACCCTCAAGCCGCGAGTTCTTAGCTTAAATACTAACCACAGGGGGGTAGCG	1664201	1665898	1664151	1664203	1	CH408033	CHGG_07359	1662830	1666066	None	4186	804	23340	No_constitutive_exon_found_in_species
CGAGTTCGGCATGTTCACCCCTGAAAACTCACAGAAATGGGAGGTGACAGAA	1759402	1759523	1759352	1759404	1	CH408033	CHGG_07388	1759164	1760501	None	4186	804	23340	No_constitutive_exon_found_in_species
GGACCCCCAGGAGTCGACCACTGCACGCGATCCACGATCCCTTGGGAAAGGG	1767794	1767919	1767969	1767917	-1	CH408033	CHGG_07391	1766738	1770392	None	4186	804	23340	No_constitutive_exon_found_in_species
GGGGAATATCATGTCGGGATTGAGAACAAAATGCTAACTGTCGGGAACAGTC	1903468	1903522	1903572	1903520	-1	CH408033	CHGG_07433	1902932	1904027	None	4186	804	23340	No_constitutive_exon_found_in_species
TTGATTCTGCCATGGCAGCGGACGATCACAGTAGAGCTGACGGGACGCAGCT	1933766	1934413	1934463	1934411	-1	CH408033	CHGG_07446	1933521	1934656	None	4186	804	23340	No_constitutive_exon_found_in_species
TAGCTTCGCGAGTAGGGCAATGAACCCAGCGGGAAATCGAATATGGGCAGTA	1980349	1980534	1980299	1980351	1	CH408033	CHGG_07463	1977068	1980534	None	4186	804	23340	No_constitutive_exon_found_in_species
CTTCGATACCCCCAACCGGATGCCCATGACGAGGTGGAACGCGTGGGCAGCG	1982347	1983447	1982297	1982349	1	CH408033	CHGG_07464	1981649	1983447	None	4186	804	23340	No_constitutive_exon_found_in_species
GCAGCACTATTCTATGTTACAGTTTACTGACTGAGGTTTTGGGGTACCAGGG	2063336	2063434	2063484	2063432	-1	CH408033	CHGG_07497	2063336	2064604	None	4186	804	23340	No_constitutive_exon_found_in_species
GTCTGTTGGTATTGTGTCTTTGCATGCCTTGGCTTTTTGGGGAGAGGCAGGG	2126409	2126485	2126535	2126483	-1	CH408033	CHGG_07523	2126409	2127593	None	4186	804	23340	No_constitutive_exon_found_in_species
GTGGTGGCCGCTGGTTAGGGGATGGAATGGTGCTAACTGTTTGGGAATAGGC	2168510	2168684	2168734	2168682	-1	CH408033	CHGG_07537	2168510	2170532	None	4186	804	23340	No_constitutive_exon_found_in_species
GTCATTTAGCAAGAACTGTCGGGTACGCTGGTTGAACAATGGGGCCCAAGAC	2215544	2215871	2215494	2215546	1	CH408033	CHGG_07550	2209732	2216434	None	4186	804	23340	No_constitutive_exon_found_in_species
CGGGAGCCAGAGGGAGGCATTGGTTGAGTGTGACTGACGCTGGGATACAGAG	2524672	2524721	2524771	2524719	-1	CH408033	CHGG_07655	2519595	2524983	None	4186	804	23340	No_constitutive_exon_found_in_species
TTACGTTATCTACGCCAACACAGAGGAGGACTTCGATGCCGCGTGGGCAGCC	2609934	2610373	2609884	2609936	1	CH408033	CHGG_07687	2608665	2610373	None	4186	804	23340	No_constitutive_exon_found_in_species
AACGCCTCCCTTGCCCACAAGCCAGTTATTAACAGGGGAGGATCAAACAGCA	2644109	2644368	2644059	2644111	1	CH408033	CHGG_07699	2642319	2644368	None	4186	804	23340	No_constitutive_exon_found_in_species
TATCTATACATCCCGAGTACGGTTGATACTGACATCGGTTGGGGAAACAGCG	2756917	2757167	2756867	2756919	1	CH408033	CHGG_07741	2756439	2757167	None	4186	804	23340	No_constitutive_exon_found_in_species
ATGTAAAGCCTCGTTTGCTCTCGAGCGGGTAGCAACTAACACGGGGGCAGGG	2763794	2764350	2763744	2763796	1	CH408033	CHGG_07743	2762918	2765091	None	4186	804	23340	No_constitutive_exon_found_in_species
TTCGGTCGACCCCGCCCCAATATATACAGCAAGCTAACGGGGCCAAACAGGC	2815923	2816045	2815873	2815925	1	CH408033	CHGG_07758	2815240	2816045	None	4186	804	23340	No_constitutive_exon_found_in_species
GTGGTGTGTGAGAGAGTTGAGAGCTGATCCGTGGTGGGCTACGATGACAGGG	2915994	2916028	2915944	2915996	1	CH408033	CHGG_07793	2915232	2916198	None	4186	804	23340	No_constitutive_exon_found_in_species
CCTCGAGGTCCATGTTGATTCTATGAGGGAGTGGTTGCTAATGGGAGTAGAT	2916098	2916198	2916048	2916100	1	CH408033	CHGG_07793	2915232	2916198	None	4186	804	23340	No_constitutive_exon_found_in_species
GCGCGAGAGTGTGGGGGGGCTACGGCAGGGTAGCTAACATGGGGAAACAGGT	2940695	2940839	2940645	2940697	1	CH408033	CHGG_07803	2939760	2940839	None	4186	804	23340	No_constitutive_exon_found_in_species
GGTTATCTGGTTTCGGGTTGTTAATCAAACTGATCCTAGGGGTTGGGTAGGT	3020435	3020711	3020385	3020437	1	CH408033	CHGG_07835	3019909	3020711	None	4186	804	23340	No_constitutive_exon_found_in_species
TTTTTGTCACTTGATCCGCTGAATCGTCCGTCGGTGGGGACCGGACAAAGAC	3096166	3096601	3096116	3096168	1	CH408033	CHGG_07857	3095766	3096601	None	4186	804	23340	No_constitutive_exon_found_in_species
GGCGGAGGTGAAGGCGTGGGGAGGGGCAGGGGGATGTGGTTATGGGGGAGGC	3119813	3120956	3119763	3119815	1	CH408033	CHGG_07864	3119185	3120956	None	4186	804	23340	No_constitutive_exon_found_in_species
GCGACGTGTTACGGCTTCCTGTCGTGAGCGCTTGGCTGACGGGGACCCAGGC	3128355	3128482	3128532	3128480	-1	CH408033	CHGG_07866	3123576	3128971	None	4186	804	23340	No_constitutive_exon_found_in_species
TGGTTACCAAGAAGTGAAGTAGTGGGATGCTGATATGGTTGGGGATTCAGAC	3212414	3212496	3212364	3212416	1	CH408033	CHGG_07886	3212032	3213060	None	4186	804	23340	No_constitutive_exon_found_in_species
GGATTTGCATGTACATACATGCACACGCCAGGACTAACCGATGGGAATAGCA	3325453	3325599	3325403	3325455	1	CH408033	CHGG_07922	3324031	3325599	None	4186	804	23340	No_constitutive_exon_found_in_species
TTCGCGCTCATCCAGAAGGACGTGCTGTTCGGCCTGCAGCAGGGCACCAGCG	3337710	3337801	3337851	3337799	-1	CH408033	CHGG_07926	3337398	3338180	None	4186	804	23340	No_constitutive_exon_found_in_species
TTGCGGAATTGTTTTTGTCGTGTGCTAATGAAACCTCGGGTTGGAAACAGGA	3337398	3337623	3337673	3337621	-1	CH408033	CHGG_07926	3337398	3338180	None	4186	804	23340	No_constitutive_exon_found_in_species
CTTTCTTTCTTTTACCTGTATAGGGACTGAACTACAAAAGGGAAGATCAGTG	3449017	3449054	3449104	3449052	-1	CH408033	CHGG_07967	3449017	3451364	None	4186	804	23340	No_constitutive_exon_found_in_species
CGCCATGATTTAAGAGCGCATGGGACTGATGTTGCTGAATAGGGAGACAGTT	3476776	3476835	3476726	3476778	1	CH408033	CHGG_07977	3476088	3477413	None	4186	804	23340	No_constitutive_exon_found_in_species
CCGGTGGGGCGGAGGTGGAGGGGGTGATGTATGTGCTGGGGGGGAGGGAGGT	3622987	3623165	3623215	3623163	-1	CH408033	CHGG_08026	3621465	3623937	None	4186	804	23340	No_constitutive_exon_found_in_species
CACCATGCAACGGTCCAACCAACTAACTTCGCTTGGGGTGAGCAACACAGCA	3631538	3631812	3631488	3631540	1	CH408033	CHGG_08028	3630552	3631812	None	4186	804	23340	No_constitutive_exon_found_in_species
GACACGGTACTTTGGGCAGAGCCATTGGGTCAATGCTGTGGGCCAGGTAGGA	3649126	3650815	3649076	3649128	1	CH408033	CHGG_08035	3648329	3653327	None	4186	804	23340	No_constitutive_exon_found_in_species
TAGCCTCTATAATATATAAAAAATTTAGAATACGGCAGTGGGCCGAACAGGT	3659513	3659663	3659463	3659515	1	CH408033	CHGG_08037	3657971	3660654	None	4186	804	23340	No_constitutive_exon_found_in_species
TGGTGGTGTATTTGGTGGTGGGGGATATGGTTACCGTTGGGTGGAATGAGGA	3705661	3706645	3706695	3706643	-1	CH408033	CHGG_08053	3705661	3707173	None	4186	804	23340	No_constitutive_exon_found_in_species
GAGGTTGGGGGCTGCTTCGTGGCCGGTGCTGACATTTTGGGGTCGTGGAGCC	3766926	3767140	3767190	3767138	-1	CH408033	CHGG_08072	3764425	3767977	None	4186	804	23340	No_constitutive_exon_found_in_species
GAGCGCGTCCTATAAGGGGGGTGGCTGACGTGAGCAGATGCTGGGGGAAGTC	3777545	3777631	3777495	3777547	1	CH408033	CHGG_08075	3774238	3780231	None	4186	804	23340	No_constitutive_exon_found_in_species
TGTTCTATCACTCGCAGTTATAGACAAGCCGGTGCTAACATGGGACGTAGAA	3984646	3985282	3985332	3985280	-1	CH408033	CHGG_08141	3979334	3988883	None	4186	804	23340	No_constitutive_exon_found_in_species
CGTTGGGTAGTGGTTGGCATGATGCAAGACTGAGACGGTGGGATATCAAGCA	4029287	4029467	4029237	4029289	1	CH408033	CHGG_08153	4028935	4029601	None	4186	804	23340	No_constitutive_exon_found_in_species
CATATATCATCTCCGTCCCTCCTCAAGACGATCCTGACTGACGGGGGCAGTT	4103975	4105107	4103925	4103977	1	CH408033	CHGG_08173	4103302	4106410	None	4186	804	23340	No_constitutive_exon_found_in_species
CGCTCTTGAGGAAGCGCCAGTGCTAGAATGCAGCTGACATTGATGGGCAGGA	4158097	4158447	4158047	4158099	1	CH408033	CHGG_08189	4157932	4162150	None	4186	804	23340	No_constitutive_exon_found_in_species
CTAGGTATTGATTCGCAGTCGCAAACGCTAATGTGCGCCCGGGGACGCAGCG	4445274	4447152	4445224	4445276	1	CH408033	CHGG_08280	4444781	4447475	None	4186	804	23340	No_constitutive_exon_found_in_species
GCGAGATCCCGGCCCGCCTCGCATCGTGACTAAACTAACCACACGGGTAGGC	4447215	4447475	4447165	4447217	1	CH408033	CHGG_08280	4444781	4447475	None	4186	804	23340	No_constitutive_exon_found_in_species
TGTTCTGAAACTTTTTCGTTAATTACTAATCTGTATGGGAAATTGATAAGGA	4476144	4476524	4476574	4476522	-1	CH408033	CHGG_08288	4470966	4479787	None	4186	804	23340	No_constitutive_exon_found_in_species
AGCGCAAGATCTCCTGCTAAAATTACATCCAGCATGCCATGAAATGGGAGGA	4472600	4474451	4474501	4474449	-1	CH408033	CHGG_08288	4470966	4479787	None	4186	804	23340	No_constitutive_exon_found_in_species
AGCTATGCCCTGGTCGAGGATCGTGGCAAAGACGTGGGGAATGGGGCTAGCC	4511211	4512168	4511161	4511213	1	CH408033	CHGG_08299	4507552	4512168	None	4186	804	23340	No_constitutive_exon_found_in_species
GCCCCGGGCCCCAATATCGAGACCGGACTTCCTTGCTCCGGGGACCACAGAT	4573159	4573461	4573511	4573459	-1	CH408033	CHGG_08319	4572646	4576400	None	4186	804	23340	No_constitutive_exon_found_in_species
GTCATTTAGCAAGAACTGTCGGGTACGCTGGTTGAACAATGGGGCCCAAGAC	4604138	4604465	4604088	4604140	1	CH408033	CHGG_08328	4602807	4608677	None	4186	804	23340	No_constitutive_exon_found_in_species
AAAGCCTTGCGGCAACGGACCCAGTATGGGATGAGACACTTGAATGGGAGTT	4611766	4611898	4611948	4611896	-1	CH408033	CHGG_08329	4611607	4613554	None	4186	804	23340	No_constitutive_exon_found_in_species
AACTAGCGAGACTGTGACAAACTATGCTGTTGTTCTTGGGACAAGAGCAGAA	4372	5179	4322	4374	1	CH408034	CHGG_08335	2020	5179	None	4186	804	23340	No_constitutive_exon_found_in_species
TAGGTCATCAACAAACACAACTCTGTCTCGGCTAACAATGATTGGGGTAGAA	72286	72432	72236	72288	1	CH408034	CHGG_08361	71940	74047	None	4186	804	23340	No_constitutive_exon_found_in_species
AACCACGTGCGGCTTAAGTATGCTGTGGGCCGATACTGACCTGGGAACAGTT	111460	112117	111410	111462	1	CH408034	CHGG_08374	110890	113239	None	4186	804	23340	No_constitutive_exon_found_in_species
ATGGGTAGATGTTACAAGTTGGATCATGGATGGTAACTAGGGTAGAACAGGA	126232	126392	126442	126390	-1	CH408034	CHGG_08380	126232	128294	None	4186	804	23340	No_constitutive_exon_found_in_species
CTAGTTAACGTAATCCATCACCTTCTGGGACACACCACCTTGTGGGACAGCT	137650	138760	138810	138758	-1	CH408034	CHGG_08384	137650	140517	None	4186	804	23340	No_constitutive_exon_found_in_species
TCCCAGGATTACTAACACGGGAGTAACTTGCTCTATGCTGGGAACCGTAGAT	157272	157607	157222	157274	1	CH408034	CHGG_08389	157019	157607	None	4186	804	23340	No_constitutive_exon_found_in_species
CGCACGTCGCGGGCACCGTCGGCGGCGTGACCTACGGGGTGGCCAAAAAGAC	182573	182981	182523	182575	1	CH408034	CHGG_08395	181694	183249	None	4186	804	23340	No_constitutive_exon_found_in_species
GTAAACAATTGATTGATGTAACGACTGAGCTGACCTGCCGTGGGTGGAAGAC	293836	293857	293907	293855	-1	CH408034	CHGG_08431	293149	294121	None	4186	804	23340	No_constitutive_exon_found_in_species
TATCTATGCAACTCGGTGATGCTCTTCGAGCGGCTGCACCAGCTGGGCAGCC	352496	352672	352722	352670	-1	CH408034	CHGG_08452	351696	353212	None	4186	804	23340	No_constitutive_exon_found_in_species
AGACGAGGAAACCCACGTGGCCAATTCCGGAGCATGCTATGGGTACGAAGCG	359118	359494	359068	359120	1	CH408034	CHGG_08455	357548	362655	None	4186	804	23340	No_constitutive_exon_found_in_species
CTGCGGGGAAGTCGGATAATGGCAATCTCGTGGGTGTCGTAATGGGCCAGAG	367804	367988	367754	367806	1	CH408034	CHGG_08457	367246	368251	None	4186	804	23340	No_constitutive_exon_found_in_species
CTGGACGGCTTAGCGGTGTGCCCAGGCTAATGTTTCGTTCATACGGGCAGGG	446891	447201	447251	447199	-1	CH408034	CHGG_08486	446891	449206	None	4186	804	23340	No_constitutive_exon_found_in_species
ATCGAGTTCTAATACAACAAACAGCACGCAGACGCTCACGAACCGGGCAGGG	494524	494727	494777	494725	-1	CH408034	CHGG_08503	493847	495319	None	4186	804	23340	No_constitutive_exon_found_in_species
GTGCATCGTGTGTGTGCTTGTGCATCATGTGCATGGGACCGGGGGATCAGAC	521510	521687	521460	521512	1	CH408034	CHGG_08515	521152	522911	None	4186	804	23340	No_constitutive_exon_found_in_species
GTGCGGTCGTTGGGATGGGAGATGGAGTGACTGACAGACAACGGGGATAGTG	562740	562878	562690	562742	1	CH408034	CHGG_08525	556429	562878	None	4186	804	23340	No_constitutive_exon_found_in_species
CGCCAAACACCATAAGACACTGATGCTAACCAAAATCGGGCAAAAAACAGTA	660690	660922	660972	660920	-1	CH408034	CHGG_08547	660690	662725	None	4186	804	23340	No_constitutive_exon_found_in_species
ACCACGAGCTTAACACCTTGTGCCCAACCGCTAATACAAGGGCGTGATAGGT	794079	794272	794322	794270	-1	CH408034	CHGG_08597	792780	795002	None	4186	804	23340	No_constitutive_exon_found_in_species
GTCATTTAGCAAGAACTGTCGGGTACGCTGGTTGAACAATGGGGCCCAAGAC	883821	884147	883771	883823	1	CH408034	CHGG_08626	882767	884704	None	4186	804	23340	No_constitutive_exon_found_in_species
GGAGGCGGGATCGATCTGGGTGTGTGGTTGACTGACGTTTGGGGTGGTAGCT	911440	911541	911591	911539	-1	CH408034	CHGG_08636	910723	911958	None	4186	804	23340	No_constitutive_exon_found_in_species
AGGGTGAGGTTGAGTAAAGAGTTTCAGGAACTAACCAATGTGGGATGTAGGA	942348	942498	942298	942350	1	CH408034	CHGG_08644	941645	942498	None	4186	804	23340	No_constitutive_exon_found_in_species
TGCTTTTGTTGGGGGGGTGGTTTCTGTTGATATTGACGGGGGTGGGATAGAT	957114	957168	957064	957116	1	CH408034	CHGG_08648	956706	958252	None	4186	804	23340	No_constitutive_exon_found_in_species
TGGGCGATCACCGACCCAACTGAGATCGAGGAAAGTTTTCAGAGGGCTAGAA	959680	959713	959763	959711	-1	CH408034	CHGG_08649	959680	961010	None	4186	804	23340	No_constitutive_exon_found_in_species
GAGGCACTTTCACTGTCTGAAGAAGATGCTGGACAACACTCTGGGGCAAGAT	963561	963784	963834	963782	-1	CH408034	CHGG_08651	962998	964748	None	4186	804	23340	No_constitutive_exon_found_in_species
TACTCCATCATCTCGGGCCGCATCTCCGACCTCGCCTGGGACGGCGACAGCC	969752	971259	971309	971257	-1	CH408034	CHGG_08654	969752	971655	None	4186	804	23340	No_constitutive_exon_found_in_species
TCTGGCAGGACAGTCGCATCTGCAATCTGGCTAAAGATGGGATAAAACAGGA	1058367	1058857	1058317	1058369	1	CH408034	CHGG_08684	1057985	1058857	None	4186	804	23340	No_constitutive_exon_found_in_species
AATTGTTTTCATGCGGTTTGGTGAATATAAAGTACTGACCGGGCCGGTAGAC	1079625	1080050	1080100	1080048	-1	CH408034	CHGG_08693	1079625	1081188	None	4186	804	23340	No_constitutive_exon_found_in_species
TGCCTAGTACCTTGGTCGAGTTACTGACCCGCGAGCAGAGATGGGCGCAGAG	1170088	1171405	1171455	1171403	-1	CH408034	CHGG_08720	1163765	1171693	None	4186	804	23340	No_constitutive_exon_found_in_species
CCACTCCCCTCCAACCGTTTGGCTAATAAGTGTAGTCTACAACTGGGAAGCT	1173976	1174230	1174280	1174228	-1	CH408034	CHGG_08722	1173597	1175468	None	4186	804	23340	No_constitutive_exon_found_in_species
CATCCTCATGACCGCGGCCCAGAACATCGCGATGCTCTGTGTGGGAAGAGTC	1254545	1254675	1254725	1254673	-1	CH408034	CHGG_08747	1252964	1255119	None	4186	804	23340	No_constitutive_exon_found_in_species
GTAGCCCCGACCCAGCGCAGTTGATTCTTGACTGAGCTGGGAAACAACAGAT	1326855	1326924	1326805	1326857	1	CH408034	CHGG_08768	1326588	1327178	None	4186	804	23340	No_constitutive_exon_found_in_species
GCATCGGGCAGATTTTGCATGGGGAGTTGATGCGGTTGTTGGTGGGGGAGAC	1424792	1425217	1425267	1425215	-1	CH408034	CHGG_08798	1423699	1425786	None	4186	804	23340	No_constitutive_exon_found_in_species
TCAGTGCACTCAATTTTCCAGCAGCAGCTGATGCTAATAATGGAGGGCAGGC	1440787	1441186	1441236	1441184	-1	CH408034	CHGG_08804	1440787	1442685	None	4186	804	23340	No_constitutive_exon_found_in_species
CACTGGGGGGAGGGAGGTGATTATGTACGAAGAAGCTAACGCTGGGACAGCT	1454059	1454221	1454009	1454061	1	CH408034	CHGG_08808	1453754	1454221	None	4186	804	23340	No_constitutive_exon_found_in_species
ACTGCCACTCCAGTTGTGGAAAATAATGGGGCTGGCTGAACCGGGGGTAGAG	1461271	1461385	1461435	1461383	-1	CH408034	CHGG_08812	1461271	1462414	None	4186	804	23340	No_constitutive_exon_found_in_species
ATTTGTCATTAGAACGCGATTTAATGTTAATGAATACCCTACGGGGCCAGCC	1526536	1526826	1526486	1526538	1	CH408034	CHGG_08829	1524619	1527354	None	4186	804	23340	No_constitutive_exon_found_in_species
TCATCCGCCTTAAAGACTACGCCGGCTGATAGTAATTATGCATGGGGCAGGT	1548091	1548512	1548562	1548510	-1	CH408034	CHGG_08839	1548091	1548997	None	4186	804	23340	No_constitutive_exon_found_in_species
CCATCGCTGCGCGCACCGTCAAGAGATGGGTCGCTAGGATGGGGTCGTAGCC	1550330	1550700	1550280	1550332	1	CH408034	CHGG_08840	1550063	1551839	None	4186	804	23340	No_constitutive_exon_found_in_species
CTTCTTTGATTCCTTTTTCTTTGCTTCCGCCTTGTTTCTGATGGGAGTAGCG	1655809	1656018	1656068	1656016	-1	CH408034	CHGG_08873	1655809	1656367	None	4186	804	23340	No_constitutive_exon_found_in_species
ATCGCCCTCCCTCCCGAAATTTAAAGTGCCGATTGTGTGCTAGTGGGTAGGA	1711538	1711621	1711671	1711619	-1	CH408034	CHGG_08890	1711299	1713900	None	4186	804	23340	No_constitutive_exon_found_in_species
AGCGCGCCGCGCTGCATAATGTGACGAGTTCGTTGTATAATCGGGTGGAGGT	1717674	1717995	1717624	1717676	1	CH408034	CHGG_08893	1717305	1719347	None	4186	804	23340	No_constitutive_exon_found_in_species
CAAAGAGATTCGGTCACATCGGGACCTACAAACCGTATTACGGGGAGTAGGT	1861422	1861541	1861372	1861424	1	CH408034	CHGG_08932	1861168	1861541	None	4186	804	23340	No_constitutive_exon_found_in_species
CCGGAACATATGCGTGCCAGCTATGACACGTATGTTAATCATGGGAATAGTA	1864768	1865150	1864718	1864770	1	CH408034	CHGG_08934	1863617	1865150	None	4186	804	23340	No_constitutive_exon_found_in_species
GGGCGCCGCGGAGGAGGGGAAACCGTTTGAATCGCTGACCTGGGATGTAGGC	1915828	1915955	1916005	1915953	-1	CH408034	CHGG_08952	1912661	1916654	None	4186	804	23340	No_constitutive_exon_found_in_species
CCCCCTTTTTTCCTGTTCGTGATGGCGTGATTCTAACGTGGGATTGACAGGT	1930351	1930819	1930301	1930353	1	CH408034	CHGG_08957	1929326	1931036	None	4186	804	23340	No_constitutive_exon_found_in_species
TGATTACGACTAAATTTTCCATTGGCTAAATCTGAGATATGTCGGGGAAGGG	1996509	1996598	1996459	1996511	1	CH408034	CHGG_08977	1994043	1998146	None	4186	804	23340	No_constitutive_exon_found_in_species
CCCATTGCCCATATTCATCCTGGGCTTTTGACCGGGTCAGGGCAAGACAGTC	2021244	2022812	2021194	2021246	1	CH408034	CHGG_08983	2018094	2022812	None	4186	804	23340	No_constitutive_exon_found_in_species
TGTAATGCGGGATTTGTGGTTTTGCTGTGGCTGACTTTGTTGGGGTGTAGTA	2055387	2055466	2055516	2055464	-1	CH408034	CHGG_08995	2055387	2055899	None	4186	804	23340	No_constitutive_exon_found_in_species
CATCGAGGCTCGCGTTGAGGCAATCGGCGTTGACTAACGTGTTGGGGTAGCG	2070627	2071204	2070577	2070629	1	CH408034	CHGG_09000	2070497	2078887	None	4186	804	23340	No_constitutive_exon_found_in_species
CCCAACACCTACCTCCTTACCTTTACACCAGAAACTAACCGGGTTAAAAGTG	2179953	2179991	2179903	2179955	1	CH408034	CHGG_09032	2179709	2180488	None	4186	804	23340	No_constitutive_exon_found_in_species
CCCAGCACCCCAAAACTAACACACATCCCCTTTCCCCCCGGGGTTCAAAGAA	2180108	2180488	2180058	2180110	1	CH408034	CHGG_09032	2179709	2180488	None	4186	804	23340	No_constitutive_exon_found_in_species
GACCGCCACATTCGTAGAGAACTGATGTGATAACACGCTGGCAACGGGAGGA	2210283	2210497	2210547	2210495	-1	CH408034	CHGG_09038	2209142	2210595	None	4186	804	23340	No_constitutive_exon_found_in_species
TGCGCTAATCGTTGCTTCGACTGTAGACTCTGATACGGGAATTTAAAAAGGC	2308035	2308059	2308109	2308057	-1	CH408034	CHGG_09066	2308035	2310169	None	4186	804	23340	No_constitutive_exon_found_in_species
ATTCCGTGAGCGACGACAAATCATCTGACTGACTGACTGAACGGGATTAGGA	2317899	2318293	2317849	2317901	1	CH408034	CHGG_09068	2316617	2318293	None	4186	804	23340	No_constitutive_exon_found_in_species
AGAATGTGGGGGGACCATCTGGCGGGATCGGAGAACCTTTGGGACAACAGAG	2347487	2347523	2347437	2347489	1	CH408034	CHGG_09076	2346527	2347937	None	4186	804	23340	No_constitutive_exon_found_in_species
GGAGAAAGTGTGGGATCCGATGTTGGATGTCGACTCACAGGGGAATCTAGGT	2366260	2366283	2366333	2366281	-1	CH408034	CHGG_09083	2365261	2366390	None	4186	804	23340	No_constitutive_exon_found_in_species
GTCTGTGGACCGTGGTGAGAGGTAATGCTGATGGCACGTGTGGGGAACAGAT	2365261	2365407	2365457	2365405	-1	CH408034	CHGG_09083	2365261	2366390	None	4186	804	23340	No_constitutive_exon_found_in_species
GCGGCGGGTACGTGACGGATATCACGCGCGTGTGGCCCGTGGATGGGAAGTT	2373797	2374265	2374315	2374263	-1	CH408034	CHGG_09087	2373797	2375442	None	4186	804	23340	No_constitutive_exon_found_in_species
AGACCCACGGTTGCCCTGTAAATATTTTGGCCGCGGCTAACGAGGGATAGTA	2395845	2395934	2395795	2395847	1	CH408034	CHGG_09092	2394762	2396899	None	4186	804	23340	No_constitutive_exon_found_in_species
TTAAAACTGCGGAGCTGCTGCACATCCTGGCACATCAACGGGGCTAACAGAC	2474298	2475784	2475834	2475782	-1	CH408034	CHGG_09115	2474298	2476178	None	4186	804	23340	No_constitutive_exon_found_in_species
GTGAGGCTCTATGTGTGTTGTTTCTGAGATGCTGACAAATTGGGTGGTAGCT	2482337	2482354	2482404	2482352	-1	CH408034	CHGG_09117	2482337	2485243	None	4186	804	23340	No_constitutive_exon_found_in_species
TTGGGAGGCATGCAGCAGCTGATTGTTGACGGTTGTGGCGTGTGGGGTAGGG	2646911	2647067	2647117	2647065	-1	CH408034	CHGG_09174	2645866	2647345	None	4186	804	23340	No_constitutive_exon_found_in_species
TGACTTTTGACTTCAATCTGGCAAAGGGATTCTGTTGACTGAGGGTATAGAC	2646768	2646853	2646903	2646851	-1	CH408034	CHGG_09174	2645866	2647345	None	4186	804	23340	No_constitutive_exon_found_in_species
TTGGCTGACTTTCGTAATGTGATAGAAGTATCACTGACGAATGGGCGCAGAT	2693469	2693607	2693657	2693605	-1	CH408034	CHGG_09190	2691598	2693714	None	4186	804	23340	No_constitutive_exon_found_in_species
CAGGACAATCCCTTCGGCGACCAGTACGCCGTGACGAAGGGCGACTAGAGTA	2760533	2761068	2760483	2760535	1	CH408034	CHGG_09211	2759075	2761068	None	4186	804	23340	No_constitutive_exon_found_in_species
TGTCGATTGTCACTTGACACTTTTACTTCCGCTATGGGCGGGGTTGACAGTT	2818409	2818513	2818359	2818411	1	CH408034	CHGG_09224	2815716	2819688	None	4186	804	23340	No_constitutive_exon_found_in_species
GACCTCCGATAGACAGAAAGGCGGTGCGCTCAAGAAACGGGATTAAATAGGC	2848328	2848367	2848278	2848330	1	CH408034	CHGG_09231	2848163	2850085	None	4186	804	23340	No_constitutive_exon_found_in_species
AGGAACTACATGGTCGTACCTCAATAACTACATTATGGGTGTATCGGAAGGG	2865051	2865371	2865001	2865053	1	CH408034	CHGG_09237	2864505	2865371	None	4186	804	23340	No_constitutive_exon_found_in_species
GGACATGAAGTCGCACCAGGCCGTCCAGTTTCTGAAAGAGGCGGGTGTAGGC	2868807	2868993	2868757	2868809	1	CH408034	CHGG_09239	2868080	2868993	None	4186	804	23340	No_constitutive_exon_found_in_species
GTCATTTAGCAAGAACTGTCGGGTACGCTGGTTGAACAATGGGGCCCAAGAC	2872675	2873002	2872625	2872677	1	CH408034	CHGG_09240	2871334	2879131	None	4186	804	23340	No_constitutive_exon_found_in_species
CACGTTTTGGAGAAACCAGGCGAGATCTCGACGTAGGATTGGGCAAACAGCA	2873693	2874659	2873643	2873695	1	CH408034	CHGG_09240	2871334	2879131	None	4186	804	23340	No_constitutive_exon_found_in_species
GGATGCATGCGTGCGGGGAAAAAGCACTGAGCTGGCTGAACAGGGCGCAGAA	2875177	2876264	2875127	2875179	1	CH408034	CHGG_09240	2871334	2879131	None	4186	804	23340	No_constitutive_exon_found_in_species
GCCCCAATTGGCCATCCAGTGAAGCAGCATCAACTCACAATGGGATGCAGCA	2884852	2884961	2885011	2884959	-1	CH408034	CHGG_09242	2883915	2885169	None	4186	804	23340	No_constitutive_exon_found_in_species
AAAGATCTGTGTATTCTTGTGTAAAACTGGTCTAACAAACTAAGTGGGAGAA	2904825	2905081	2905131	2905079	-1	CH408034	CHGG_09247	2903786	2905917	None	4186	804	23340	No_constitutive_exon_found_in_species
TAAGTGAATTAGATTTTGGATTGTTGGTGGTCGTGTTCTAACGGGTACAGAC	2937262	2938386	2938436	2938384	-1	CH408034	CHGG_09258	2935843	2940506	None	4186	804	23340	No_constitutive_exon_found_in_species
CGGGGGTGGGTGAGGGGGTGGAGGATGGGGATGGGTTGTTGTTGGGGGAGGA	2941551	2944440	2944490	2944438	-1	CH408034	CHGG_09259	2941551	2944846	None	4186	804	23340	No_constitutive_exon_found_in_species
TGGCTGTGTCACTAAGGACAATGCGGACAGCCAACACAAAGGGTAAACAGAA	3006510	3006541	3006591	3006539	-1	CH408034	CHGG_09281	3005073	3007719	None	4186	804	23340	No_constitutive_exon_found_in_species
TCCAAGACCTGATACGCGAGATCTTGCGCGACTTGTGGGCCCAAGATGAGCG	3115374	3117159	3115324	3115376	1	CH408034	CHGG_09315	3113565	3117159	None	4186	804	23340	No_constitutive_exon_found_in_species
GTTGCACCCAGTCCCACTCTAATGCAGTATGCGAACCGGGGTCAAAACAGTT	3186470	3186588	3186638	3186586	-1	CH408034	CHGG_09342	3185657	3187226	None	4186	804	23340	No_constitutive_exon_found_in_species
TTGCAAAGGGTTGGTCGGCTAACTATTCCCCCCGACTGGGGGATGGGTAGCA	3195941	3196174	3196224	3196172	-1	CH408034	CHGG_09346	3195782	3196810	None	4186	804	23340	No_constitutive_exon_found_in_species
GGGGAATCTTGCGCGGCTGTACATCCCAATCAACAACTCGGGGGTCGTAGGT	3236703	3236954	3237004	3236952	-1	CH408034	CHGG_09361	3235186	3241606	None	4186	804	23340	No_constitutive_exon_found_in_species
CCCTCAACCGCACACCTTCGACAGCAGGACCTGGCGTTAACACGGGACAGGC	3298158	3298275	3298108	3298160	1	CH408034	CHGG_09381	3297718	3298275	None	4186	804	23340	No_constitutive_exon_found_in_species
CGACCGTCCAGGGTACTTCAGATTAGGCTGACTGGGACATGGGTCGGCAGGA	3371766	3371943	3371716	3371768	1	CH408034	CHGG_09408	3370691	3371943	None	4186	804	23340	No_constitutive_exon_found_in_species
GAGTGCGGGCTGGGTCGTTGAGATACGGACAAGAGCTAACAGGGATTTAGTC	3386598	3386726	3386548	3386600	1	CH408034	CHGG_09413	3385760	3386726	None	4186	804	23340	No_constitutive_exon_found_in_species
ATTTTTCCTGTGGACTCCCCGCGCGACCGCCGCTGACGACGGGGTGTCAGTC	3443175	3443653	3443703	3443651	-1	CH408034	CHGG_09435	3443175	3444609	None	4186	804	23340	No_constitutive_exon_found_in_species
TTGTTTGGTGGTAAGTATTGTAAATACTGAAATACTGCTGGGTGGTGCAGGT	3447063	3447100	3447013	3447065	1	CH408034	CHGG_09436	3445881	3447100	None	4186	804	23340	No_constitutive_exon_found_in_species
TAGGCGATAAACTATAACTAGAGCTTAAGGTCCTAACATGGAGGGTGTAGTT	3482329	3482359	3482279	3482331	1	CH408034	CHGG_09448	3482209	3483861	None	4186	804	23340	No_constitutive_exon_found_in_species
ATAGCTCCCGGGGCAGCGGTCCAGAATTGTTAGCTGACCAGGGGGAATAGAT	3482792	3483506	3482742	3482794	1	CH408034	CHGG_09448	3482209	3483861	None	4186	804	23340	No_constitutive_exon_found_in_species
CCTTTTTACCTATCAGGTCTCACTTCATAAAAGAACCAGACATGGGAAAGCT	3551779	3552196	3551729	3551781	1	CH408034	CHGG_09470	3551421	3552662	None	4186	804	23340	No_constitutive_exon_found_in_species
TTTCCGTTGCCAAATCCTTGTCAAATAACCATCTAACCCTGGGTGTGTAGTA	3554571	3554842	3554892	3554840	-1	CH408034	CHGG_09471	3553143	3555438	None	4186	804	23340	No_constitutive_exon_found_in_species
GACCACGCTCCACATTTGGGATACTCGACTGACACGGGATGGACAAATAGGG	3645369	3645840	3645890	3645838	-1	CH408034	CHGG_09501	3642808	3645992	None	4186	804	23340	No_constitutive_exon_found_in_species
TTGGGCCATCCTACCGTTGCTATCGCTGCTCTACCTGTTCAACGGGCTAGAC	3830724	3830757	3830807	3830755	-1	CH408034	CHGG_09562	3826076	3830941	None	4186	804	23340	No_constitutive_exon_found_in_species
CTACGCCAGAGCCAGCGTTCTGCACGGTAGACATGACCAGGGTACCGGAGGA	3839653	3840274	3840324	3840272	-1	CH408034	CHGG_09565	3835795	3840593	None	4186	804	23340	No_constitutive_exon_found_in_species
TTCAAATTTGTTTCTTGCTGAGAAAACTATGCTAACGGAGGGGCTGGTAGGC	17421	17551	17601	17549	-1	CH408035	CHGG_09585	9990	18486	None	4186	804	23340	No_constitutive_exon_found_in_species
GCGCTTGGGGCGTCGTGCCCGTTGCCGTCACAAGCCACTCGAGCGGGGAGAT	15412	15875	15925	15873	-1	CH408035	CHGG_09585	9990	18486	None	4186	804	23340	No_constitutive_exon_found_in_species
AGCGCTTATGTAGCGTCCAATTGAATCAATGGGGACTTGAATTGGGACAGGG	129067	129189	129239	129187	-1	CH408035	CHGG_09620	127076	129488	None	4186	804	23340	No_constitutive_exon_found_in_species
GGCAGGCGGGCGACGTGGACATTGAGGTGCTTCTACACGGGGCCGAGAAGCT	130471	130530	130580	130528	-1	CH408035	CHGG_09621	130185	131274	None	4186	804	23340	No_constitutive_exon_found_in_species
CTGCGACGCTGGCGGACGGCCTCCGGCTGATACGTGGCCTGGGAATGCAGGA	184929	185041	184879	184931	1	CH408035	CHGG_09637	184620	185454	None	4186	804	23340	No_constitutive_exon_found_in_species
ATCCAGATAATCCTAACTCCCGCCTTCTGCCCTTGCTGACGGGACTCAAGGT	207425	207744	207375	207427	1	CH408035	CHGG_09645	206870	212766	None	4186	804	23340	No_constitutive_exon_found_in_species
GTCATTTAGCAAGAACTGTCGGGTACGCTGGTTGAACAATGGGGCCCAAGAC	229000	231271	228950	229002	1	CH408035	CHGG_09653	227658	232791	None	4186	804	23340	No_constitutive_exon_found_in_species
ATTTGGTGTATGGGGATCGGGACTTTATGGCGAATTGGGTGGGTGGGGAGAG	272490	272973	272440	272492	1	CH408035	CHGG_09666	270881	272973	None	4186	804	23340	No_constitutive_exon_found_in_species
ACGTGCTCTAGAATGGCCAGCGACGATACAAGATACTAACCAGGGAACAGAG	283174	283927	283124	283176	1	CH408035	CHGG_09670	280734	284189	None	4186	804	23340	No_constitutive_exon_found_in_species
TTTTTTTGGCGTTCTTAACAACCTTGAGCGGCTACTAACCTGGGATGCAGCT	350195	350279	350145	350197	1	CH408035	CHGG_09688	347059	350279	None	4186	804	23340	No_constitutive_exon_found_in_species
ACGGATACGAATTCGCAAGTGCGTGTGCTAACCTGTGTGCGGGCGGGCAGGC	462769	463221	463271	463219	-1	CH408035	CHGG_09724	462604	463952	None	4186	804	23340	No_constitutive_exon_found_in_species
AGAGCGAGAACGGCATCTTGGGGCTGGGCCCCTACCCGCTCAAGGGCAAGGA	521651	521840	521601	521653	1	CH408035	CHGG_09741	520494	522192	None	4186	804	23340	No_constitutive_exon_found_in_species
GGCAATCCCAAGATTGTCAAGCAGTGCGCTAATTCCCGCTGACGGGCAAGAC	521969	521999	521919	521971	1	CH408035	CHGG_09741	520494	522192	None	4186	804	23340	No_constitutive_exon_found_in_species
AAACGATCCGAGGACATATCCCGACACGACATGCATAAGGGAAGACCCAGAC	613797	615027	615077	615025	-1	CH408035	CHGG_09770	613797	616374	None	4186	804	23340	No_constitutive_exon_found_in_species
TTTCAGTGTGGTCCTATTATTTTGAGTGTCGGTGGCTGACGGGAACACAGAG	626293	627222	626243	626295	1	CH408035	CHGG_09774	625521	627222	None	4186	804	23340	No_constitutive_exon_found_in_species
AGTCGTCAGGGATAATGAGGCAGAATAAAGTCTGGTAAGTTGGGTAATAGTG	652625	652737	652575	652627	1	CH408035	CHGG_09785	651983	655857	None	4186	804	23340	No_constitutive_exon_found_in_species
AGGGATCGTCTTCTTTGTCTGGTGTGGAGGGTGGGTCCACTTTGGGAAAGGG	654878	655133	654828	654880	1	CH408035	CHGG_09785	651983	655857	None	4186	804	23340	No_constitutive_exon_found_in_species
GGTAGACTGATATTATAGCGGGCGTGGTGGTTAAAGGAACGGGACGGCAGGG	717451	717881	717401	717453	1	CH408035	CHGG_09804	716812	717881	None	4186	804	23340	No_constitutive_exon_found_in_species
ATGGGTGGTGGTTGTCGTTGTGTGTGGTGGGTGCTAATTTTTGGGGACAGGC	767153	767526	767103	767155	1	CH408035	CHGG_09822	766906	770333	None	4186	804	23340	No_constitutive_exon_found_in_species
ATCTGCGTGTGGGAGGGCGTGGGCGTTGCGCGGTGCTAACAAGGGGGCAGAC	838559	838782	838832	838780	-1	CH408035	CHGG_09845	837022	839061	None	4186	804	23340	No_constitutive_exon_found_in_species
TTCTGTTTGCCGGTATTTGGTTCTCTAATGCGGAGCTAACGGGGGCACAGTG	838361	838502	838552	838500	-1	CH408035	CHGG_09845	837022	839061	None	4186	804	23340	No_constitutive_exon_found_in_species
TCGTGTTGGGCTTGGGGCGAGCGGCTGCTAACTGACGGGCGGCGATGCAGCC	864471	864623	864673	864621	-1	CH408035	CHGG_09852	864471	865184	None	4186	804	23340	No_constitutive_exon_found_in_species
ATGTGTTGCGGGTTGGAGTGGTTCAATGCTGACTTGCTTGGTTGGGATAGGA	921837	921944	921787	921839	1	CH408035	CHGG_09876	921462	923920	None	4186	804	23340	No_constitutive_exon_found_in_species
CCATCAGCGAGGACTGCCTAACCCTCAGCATCTGGGCACCGCGGGGCAAGGC	1018653	1019805	1019855	1019803	-1	CH408035	CHGG_09906	1018653	1020064	None	4186	804	23340	No_constitutive_exon_found_in_species
AGCCTCGAGAACGCGTGCTGAAACTAAACCATTGCCTCGTGGGTCCGAAGGA	1039241	1039268	1039318	1039266	-1	CH408035	CHGG_09912	1039241	1040904	None	4186	804	23340	No_constitutive_exon_found_in_species
TGTTTTTTTGTAACCTGCGGCCTCTCTATTGTGGTGTGTTGAGGGGCTAGCG	1045856	1046020	1046070	1046018	-1	CH408035	CHGG_09914	1045856	1047355	None	4186	804	23340	No_constitutive_exon_found_in_species
GAGTTAGTTGCGGTCCCTCAAAATAGGTGAAGAATATCCGGGACTGACAGGG	1051321	1051543	1051271	1051323	1	CH408035	CHGG_09916	1051104	1053008	None	4186	804	23340	No_constitutive_exon_found_in_species
CACTGAGCCGAAGGATATCGAGGGTTAGGGACGCGCGGGCGCCACGGGAGGT	1091320	1091775	1091270	1091322	1	CH408035	CHGG_09927	1090648	1091775	None	4186	804	23340	No_constitutive_exon_found_in_species
AGGAACGGTGATCGTTCCTCTCGTTCCAGACTGGATCCTGGGAACGGTAGCC	1120757	1121181	1121231	1121179	-1	CH408035	CHGG_09936	1117335	1123681	None	4186	804	23340	No_constitutive_exon_found_in_species
AGTTTTATGTGAAATCCCGTGGCAGACCGCAATAACTGATGGGGACACAGCG	1194198	1194344	1194148	1194200	1	CH408035	CHGG_09965	1193281	1200515	None	4186	804	23340	No_constitutive_exon_found_in_species
TGGGATTTGGGGGAGCGGGGGGGTGGTGAGGACGTAATTTGTTTGGGGAGGA	1212501	1212903	1212451	1212503	1	CH408035	CHGG_09968	1211599	1212903	None	4186	804	23340	No_constitutive_exon_found_in_species
GCGGTGGGGATGTGGTGGGAGAGCAGTGCTGATAAGGAGGGCCCGGAGAGTC	1237091	1237212	1237262	1237210	-1	CH408035	CHGG_09978	1237091	1238380	None	4186	804	23340	No_constitutive_exon_found_in_species
TGCGGTCCTGCGTGTGGGTTGTAATGTGATGTGGTGGGTTGGCGGTGTAGCT	1381247	1381305	1381355	1381303	-1	CH408035	CHGG_10032	1381247	1381868	None	4186	804	23340	No_constitutive_exon_found_in_species
AGTAAATCCAATCCCCCATTAACCAACACCAACACTGCTGGGTAAGGCAGCC	1491088	1492027	1491038	1491090	1	CH408035	CHGG_10059	1490478	1492027	None	4186	804	23340	No_constitutive_exon_found_in_species
CCATGTCTGGTGGAAAGCCCCTAACCCCCAGCTTCGCAGCTAAGGGACAGGC	1705329	1706647	1706697	1706645	-1	CH408035	CHGG_10128	1704335	1712303	None	4186	804	23340	No_constitutive_exon_found_in_species
GCTTCACGCAGATTCAATAAACATGCTTCAATGTGTGAAGAATTGGGTAGGA	1780573	1780690	1780523	1780575	1	CH408035	CHGG_10151	1778901	1780690	None	4186	804	23340	No_constitutive_exon_found_in_species
CTCTCGGAAAGGGTCGGACATGTTTAATAAGAGAGAATCGGGTCAAAAAGGT	1863063	1863077	1863013	1863065	1	CH408035	CHGG_10174	1861574	1863077	None	4186	804	23340	No_constitutive_exon_found_in_species
CCAACAACCCCTGCTGCGACGCCGCGACGTGCAAGTACACGACTGGGCAGTG	1932328	1933136	1932278	1932330	1	CH408035	CHGG_10194	1930590	1933136	None	4186	804	23340	No_constitutive_exon_found_in_species
TCGTGCGCTGATTGCAAGTTTGTTGGTCGTTTGCTAACGGGACTGGATAGGA	1941819	1941902	1941952	1941900	-1	CH408035	CHGG_10198	1939328	1942385	None	4186	804	23340	No_constitutive_exon_found_in_species
ACGTGGGCACATTGGGAGGAGTCGAGAGCGGTTCTGACATTGGGAAACAGCC	1972521	1972548	1972598	1972546	-1	CH408035	CHGG_10207	1970940	1972829	None	4186	804	23340	No_constitutive_exon_found_in_species
GGGGGATGTCATGGAGGGAATGTGTCGCTAACGAACTGGGAAACAAATAGCC	1992196	1992289	1992146	1992198	1	CH408035	CHGG_10215	1991487	1992456	None	4186	804	23340	No_constitutive_exon_found_in_species
GGAATCAAGGGTGCTACAGCAGTAAACTGTAGACTCAAAACTGGGGACAGCG	2102444	2102486	2102536	2102484	-1	CH408035	CHGG_10256	2102444	2103706	None	4186	804	23340	No_constitutive_exon_found_in_species
CGGCGTTCGTTGGGACCAAGACAATGACACGCTGTATCACAAAGGGACAGGA	2123569	2124362	2124412	2124360	-1	CH408035	CHGG_10263	2121131	2125929	None	4186	804	23340	No_constitutive_exon_found_in_species
GAAAAACCCTCCAGCACGGCGCCATTGATGCTGTTTGATGAGTCGGGAAGAC	2129993	2131741	2131791	2131739	-1	CH408035	CHGG_10264	2126827	2133418	None	4186	804	23340	No_constitutive_exon_found_in_species
GTCTTAGTTTTGTCATTGATTTCATGAGATGCTAATCTGATATGGGATAGCT	2126827	2128390	2128440	2128388	-1	CH408035	CHGG_10264	2126827	2133418	None	4186	804	23340	No_constitutive_exon_found_in_species
AGATGGCGGCGGTCTGTCTCAACAAACATGTCTTAAAAGTCTGGGGGTAGAC	2182543	2182765	2182493	2182545	1	CH408035	CHGG_10278	2182336	2184116	None	4186	804	23340	No_constitutive_exon_found_in_species
TTTACTCTCCCTTGTTGGCGGTCAAGCGGAATGGCTAACCGGGTGAGCAGCT	2290339	2290499	2290549	2290497	-1	CH408035	CHGG_10307	2285741	2294467	None	4186	804	23340	No_constitutive_exon_found_in_species
CCTCGTCAGCTGTAGTCCCCTCACAACGTTTTGAACTGACGGGGCGGTAGAT	2289989	2290279	2290329	2290277	-1	CH408035	CHGG_10307	2285741	2294467	None	4186	804	23340	No_constitutive_exon_found_in_species
GCCGGTTTGTGTGGTTTTGGGAGTGGGTTTGCTAACTGCGAGGGAATTAGTC	2376871	2376964	2377014	2376962	-1	CH408035	CHGG_10334	2376620	2377575	None	4186	804	23340	No_constitutive_exon_found_in_species
GTGTTGCCTCATGGGTTGGGTTGGGTTGAGCGAGCGCTGATGGGGACAAGTA	2415504	2415725	2415454	2415506	1	CH408035	CHGG_10344	2414776	2416758	None	4186	804	23340	No_constitutive_exon_found_in_species
ACCAAGAGAAGGGCGTTCGGGCCATGATCCCTTTTCTGATGGCAGGGTAGGA	2428298	2428464	2428248	2428300	1	CH408035	CHGG_10347	2427979	2428883	None	4186	804	23340	No_constitutive_exon_found_in_species
TAGGCGGATGCAGAAGGCGTTGGAGATGGGTGTGTAAGTGCAAATGGGAGTG	2508528	2510353	2508478	2508530	1	CH408035	CHGG_10371	2507888	2510353	None	4186	804	23340	No_constitutive_exon_found_in_species
TGCGATGGTGACATGCCTGCATGTTGAGCGATTGCGGCAGGGATAAACAGAG	2513399	2513460	2513510	2513458	-1	CH408035	CHGG_10372	2511918	2518195	None	4186	804	23340	No_constitutive_exon_found_in_species
TTGGTTCGTTGTCGGCTGTTGTTTGGAGCGTGCTAACCTGGTGGGAATAGGT	2536390	2536418	2536468	2536416	-1	CH408035	CHGG_10377	2535325	2537085	None	4186	804	23340	No_constitutive_exon_found_in_species
TGGGTTTGGTTTTTGGGGGTGTGTGTGCTAACATGGTGGTGGGTGTGTAGCA	2548745	2548833	2548883	2548831	-1	CH408035	CHGG_10381	2548745	2551309	None	4186	804	23340	No_constitutive_exon_found_in_species
GTGTGTTTGTGGAGAGAGAGAATAGGGGGCTAATTATTACGCGCGGGTAGTT	2567482	2567648	2567432	2567484	1	CH408035	CHGG_10387	2563868	2568638	None	4186	804	23340	No_constitutive_exon_found_in_species
CAAAAAAAAAAAAAAAAGTGAACAAAATAGCTGACATCACCGGGACACAGTC	2620640	2621374	2620590	2620642	1	CH408035	CHGG_10401	2619267	2621374	None	4186	804	23340	No_constitutive_exon_found_in_species
CGGTGTCGATTGTCTCGATTGGCTCGCTGAGTACGGTTGATGATGGGCAGGC	2645668	2645774	2645618	2645670	1	CH408035	CHGG_10409	2645032	2647980	None	4186	804	23340	No_constitutive_exon_found_in_species
AATGAAGTCGCGCTTCAGACTCCAAAAAGACGGACCCCACCACGGGCAAGCC	2665853	2666377	2666427	2666375	-1	CH408035	CHGG_10418	2665853	2666563	None	4186	804	23340	No_constitutive_exon_found_in_species
CACAATAGGTACTCTTCCCAAACAGACCCTATTACTAACTGGGACAATAGCT	2724627	2724696	2724746	2724694	-1	CH408035	CHGG_10440	2722393	2725497	None	4186	804	23340	No_constitutive_exon_found_in_species
ACCCGGCGCGGTGGGGGCTAGGCGGTGACGACAACAGTGGTTGGGACAAGCC	2754473	2754848	2754898	2754846	-1	CH408035	CHGG_10448	2753912	2757983	None	4186	804	23340	No_constitutive_exon_found_in_species
CCGGGCTGGTGGAGGAGGTGAGGGGGAAGGGGCTGATTCTGGGCGTGCAGTT	2780698	2780702	2780648	2780700	1	CH408035	CHGG_10457	2779413	2780702	None	4186	804	23340	No_constitutive_exon_found_in_species
TGATGACGCATATTCTCTCGACGGCCGAAGCTAACAAATCTGGGTAATAGGT	2812948	2814159	2814209	2814157	-1	CH408035	CHGG_10465	2807433	2814917	None	4186	804	23340	No_constitutive_exon_found_in_species
AGTTGTCGGGCTCATCGGCTACGGCTTAACTCTCAAATTCCGATGGGTAGGT	2832908	2833029	2832858	2832910	1	CH408035	CHGG_10471	2831371	2833479	None	4186	804	23340	No_constitutive_exon_found_in_species
TGTGACTTGATCACCACTCAGCAAGTTGTCTGACTGACTCGCGTGGGTAGGC	2905328	2905482	2905278	2905330	1	CH408035	CHGG_10492	2905165	2906526	None	4186	804	23340	No_constitutive_exon_found_in_species
GAGGTAACCTGTAGTTGTGTGGTCTGTGGGCGTGCTGACGCGGTGGGAAGAT	2906138	2906317	2906088	2906140	1	CH408035	CHGG_10492	2905165	2906526	None	4186	804	23340	No_constitutive_exon_found_in_species
AGACGGCCGGCTTCCAAAACGAGAATGTCTGGAGACTAACGTGGGTATAGGC	2925990	2926171	2926221	2926169	-1	CH408035	CHGG_10500	2925990	2926268	None	4186	804	23340	No_constitutive_exon_found_in_species
TTAGGCCGTGTTGCGACGGGAGATGGAGGGATGGCTGACATTAGGGATAGGA	3034803	3034863	3034913	3034861	-1	CH408035	CHGG_10537	3034803	3035131	None	4186	804	23340	No_constitutive_exon_found_in_species
ACGCGTCTCGGCGGACGATGCCCGTGCTGACCGAAAGATGCAAGGGCTAGAA	3100701	3101178	3100651	3100703	1	CH408035	CHGG_10561	3099076	3102974	None	4186	804	23340	No_constitutive_exon_found_in_species
TAACGGGCCGTCCCCATCCCGCAAGCTGAACCAAGCGGAGAGGGGAAGAGCT	3109757	3110507	3109707	3109759	1	CH408035	CHGG_10564	3107073	3110507	None	4186	804	23340	No_constitutive_exon_found_in_species
CCTCCACTGCCAACCCACGGTTGAGGCCGAGATGCTAACCAACGGGGCAGCT	3119146	3119379	3119429	3119377	-1	CH408035	CHGG_10568	3117870	3120130	None	4186	804	23340	No_constitutive_exon_found_in_species
AACTAGCGAGACTGTGACAAACTATGCTGTTGTTCTTGGGACAAGAGCAGAA	3167251	3168058	3167201	3167253	1	CH408035	CHGG_10580	3162953	3168058	None	4186	804	23340	No_constitutive_exon_found_in_species
GGGCCAAGACCATCCTGGCGCATTTCCACTACTGCTATAAGGGGCAGCAGCT	3216328	3216457	3216507	3216455	-1	CH408035	CHGG_10593	3214260	3218812	None	4186	804	23340	No_constitutive_exon_found_in_species
TCCAGATGCCATCTGACGAGCCAGCGCTAACTGGTAGCCTGGGACAATAGGA	3240761	3240968	3241018	3240966	-1	CH408035	CHGG_10601	3238826	3241389	None	4186	804	23340	No_constitutive_exon_found_in_species
GGTTTGGCGGTATGGTGACTCAGCCAGGATGATCGTTAACAGGGTGCCAGCT	3275216	3275304	3275166	3275218	1	CH408035	CHGG_10610	3274800	3275767	None	4186	804	23340	No_constitutive_exon_found_in_species
TGCAGATTTCGAAAACCGACTCCAACGACCCGATCTGGACGAGGGTCGAGGC	3330261	3330923	3330973	3330921	-1	CH408035	CHGG_10625	3330261	3331012	None	4186	804	23340	No_constitutive_exon_found_in_species
GCCCTAGGGCATAGCGGAGTATGAATAATAATATAAATAAGGGAGTTCAGGA	3379957	3380076	3380126	3380074	-1	CH408035	CHGG_10643	3375282	3381771	None	4186	804	23340	No_constitutive_exon_found_in_species
AATTACTATGGGAAATTGATAAGCAAAAATTACTATGGGAAATTGATAAGCA	3378480	3378828	3378878	3378826	-1	CH408035	CHGG_10643	3375282	3381771	None	4186	804	23340	No_constitutive_exon_found_in_species
CACCCCTTTTCTTTCTCTTAATTCTGACATCTCTCTAGGGAAAACGACAGTC	3415737	3416631	3415687	3415739	1	CH408035	CHGG_10653	3411400	3418704	None	4186	804	23340	No_constitutive_exon_found_in_species
TCAAATAACCCCGAGCCTGTCATTGTACTATGGTGCGGGATGGTAAATAGAC	3425049	3425089	3425139	3425087	-1	CH408035	CHGG_10655	3422441	3425315	None	4186	804	23340	No_constitutive_exon_found_in_species
GCTCCCGACACACCCCGGTTAGGAAATATGTGACTGACAGGGTTGGACAGAG	3436647	3437591	3437641	3437589	-1	CH408035	CHGG_10660	3436647	3439908	None	4186	804	23340	No_constitutive_exon_found_in_species
TATGATTCACACTCCCATTTGATCCCATCTCATACTAATGTGGGTGACAGGC	3471284	3471676	3471726	3471674	-1	CH408035	CHGG_10671	3471284	3472560	None	4186	804	23340	No_constitutive_exon_found_in_species
AGCAAGCCAAGCCTTGCGACAAGCGAGTGAGGTTGACATGGGACATGTAGGG	3490957	3490990	3491040	3490988	-1	CH408035	CHGG_10678	3489866	3491735	None	4186	804	23340	No_constitutive_exon_found_in_species
TCTTCCTTCAACCTTACGACCTGCAAAGGTTCGATTGGGATGATGTAAAGGG	3489866	3490166	3490216	3490164	-1	CH408035	CHGG_10678	3489866	3491735	None	4186	804	23340	No_constitutive_exon_found_in_species
CGTTTCTTGACGAGCGCGGCACACGGCTGCAGGAATAAGGGGGTCGGCAGCA	3550218	3551547	3551597	3551545	-1	CH408035	CHGG_10699	3549923	3552585	None	4186	804	23340	No_constitutive_exon_found_in_species
GCGGCGACTTCATCGAGCCCAAGAATGTGCTTGACAAAGACATGAGGGAGGC	3554255	3554438	3554488	3554436	-1	CH408035	CHGG_10701	3554255	3555999	None	4186	804	23340	No_constitutive_exon_found_in_species
GTCATTTAGCAAGAACTGTCGGGTACGCTGGTTGAACAATGGGGCCCAAGAC	3559957	3560283	3559907	3559959	1	CH408035	CHGG_10703	3558621	3563769	None	4186	804	23340	No_constitutive_exon_found_in_species
TTACATACCCTAGGTGGAAGTTGCCGTGGATGCTAATTCCGTTGGGACAGGC	3578496	3578839	3578889	3578837	-1	CH408035	CHGG_10709	3577795	3579356	None	4186	804	23340	No_constitutive_exon_found_in_species
CCTCGCGCCCTCGACCGACTCATCGCCCTAGGCACTTACACAATGGGCAGCT	3609175	3610016	3609125	3609177	1	CH408035	CHGG_10719	3607583	3610016	None	4186	804	23340	No_constitutive_exon_found_in_species
GAGGGGGATGAAGGGGAGGTGAGATGGGGACTGAAGGGGACGATGACGAGGG	6	723	773	721	-1	CH408036	CHGG_10725	6	3849	None	4186	804	23340	No_constitutive_exon_found_in_species
CTGACCAAGGAGGACGGAGGCACAGCAGAGACGCATGGGGAGAAGTCTAGTT	113077	113366	113027	113079	1	CH408036	CHGG_10758	112357	115031	None	4186	804	23340	No_constitutive_exon_found_in_species
CATCAAGTGACGTGCCAGCTCCAGATACATCTGATGGTGTTGGGCGGCAGAC	117023	118007	118057	118005	-1	CH408036	CHGG_10759	117023	120463	None	4186	804	23340	No_constitutive_exon_found_in_species
TTGGGGGTTGAGTTTGGGGAGGATTGGGACGGCGGGGGTGGGGGTGGAAGGG	215147	215441	215097	215149	1	CH408036	CHGG_10778	214065	215441	None	4186	804	23340	No_constitutive_exon_found_in_species
CACCAAAAGTCAACATAGACGTCGGGAATCGACATGACAAGGTGGGCTAGTT	308843	309343	309393	309341	-1	CH408036	CHGG_10807	308843	310558	None	4186	804	23340	No_constitutive_exon_found_in_species
GGTAGGTTTGGGTAGGTCGTTAGATGAAGTGGGCTTGGCCGGGCTGACAGGG	332057	332775	332007	332059	1	CH408036	CHGG_10817	331651	332775	None	4186	804	23340	No_constitutive_exon_found_in_species
GTTGGCGGCGTTGAGATGTGGTGAATGCCAAACTTGTGGCCCTGGGGGAGGA	334226	334495	334545	334493	-1	CH408036	CHGG_10818	333080	334900	None	4186	804	23340	No_constitutive_exon_found_in_species
CCGCGCACGCCCGCTATGATGTGGTGGAGTTGCCGTGGGCGCTGGTGGAGAG	336465	337005	337055	337003	-1	CH408036	CHGG_10820	336465	338033	None	4186	804	23340	No_constitutive_exon_found_in_species
GTTGCTCTTTTGTTTTGGGCTGCTGGTTTGCTGACGGTGGGACAAACAAGCG	416689	416761	416811	416759	-1	CH408036	CHGG_10849	416326	417632	None	4186	804	23340	No_constitutive_exon_found_in_species
GTCGTTCAAGTCAAAAACGTACTGCCCACGAATGCGAATACGGGCAACAGGT	420028	421072	421122	421070	-1	CH408036	CHGG_10850	418607	421596	None	4186	804	23340	No_constitutive_exon_found_in_species
GTTCCCGCGGAGATTCAACCAGCAATGACGAATCTCCTGGGGTGCAAAAGAT	505874	508466	508516	508464	-1	CH408036	CHGG_10879	503004	509662	None	4186	804	23340	No_constitutive_exon_found_in_species
TCTGTAAACACGTCTCCGAGCATAACTAACCGGGCCGCTTCCGGGGGCAGAT	557182	557288	557338	557286	-1	CH408036	CHGG_10899	556869	559802	None	4186	804	23340	No_constitutive_exon_found_in_species
TCCAATGCACCAAAATGGTCGAATATTCTAACTCAATAATGGGAATACAGTC	564674	564679	564624	564676	1	CH408036	CHGG_10901	564175	564679	None	4186	804	23340	No_constitutive_exon_found_in_species
TTGTTTCCCACTATGTGCACTTCCTTGACCCGTTTACAAGGGGTGTGCAGGG	602330	603338	602280	602332	1	CH408036	CHGG_10911	601834	603338	None	4186	804	23340	No_constitutive_exon_found_in_species
TACATGTACGCCAAGCAGTCCCAGCTCGACGTCTTCGCTCGGGAGTACAGTA	604951	605538	604901	604953	1	CH408036	CHGG_10912	604655	605538	None	4186	804	23340	No_constitutive_exon_found_in_species
CCTTGCTGGGTGAGCATGATAAGAACTGGGTGAATGCAACGGGAATGCAGTC	646394	646450	646344	646396	1	CH408036	CHGG_10924	642241	646450	None	4186	804	23340	No_constitutive_exon_found_in_species
GGCGCATGCGCAATGGGTATTGAGTTGGGCATGGGCATGGGGTGGCGGAGGG	701149	701431	701099	701151	1	CH408036	CHGG_10943	699907	701431	None	4186	804	23340	No_constitutive_exon_found_in_species
TGCTTGATGATGGTTGTGATGATGGTTGTGGGGCTGACAAGGGGCGGCAGGT	728296	729671	728246	728298	1	CH408036	CHGG_10952	727996	729790	None	4186	804	23340	No_constitutive_exon_found_in_species
AAAGAAGCCTGGCCAGTACCGGATAACCCCTCTATTGGGCTCGAGGGTAGGC	745437	745455	745387	745439	1	CH408036	CHGG_10958	745363	746361	None	4186	804	23340	No_constitutive_exon_found_in_species
TGTTCGCCTTCAGGTAGCTACCTATATGCCAACCTGGACCACATGGGGAGGT	756827	757069	756777	756829	1	CH408036	CHGG_10962	753167	759299	None	4186	804	23340	No_constitutive_exon_found_in_species
GTCATTTAGCAAGAACTGTCGGGTACGCTGGTTGAACAATGGGGCCCAAGAC	797623	798363	797573	797625	1	CH408036	CHGG_10974	796293	801396	None	4186	804	23340	No_constitutive_exon_found_in_species
AACTAGCGAGACTGTGACAAACTATGCTGTTGTTCTTGGGACAAGAGCAGAA	800589	801396	800539	800591	1	CH408036	CHGG_10974	796293	801396	None	4186	804	23340	No_constitutive_exon_found_in_species
GCGTGTGCGGGGGTTTCTTTGGGTGGTGATGGTGGTGGTGTGGGGGGGAGCG	54783	55119	55169	55117	-1	CH408038	CHGG_11062	53019	58092	None	4186	804	23340	No_constitutive_exon_found_in_species
CCAGCACCGCGTACTAGCCCGTGTTCTGACACCTAGCCGCGACGGGGCAGCT	96867	97314	96817	96869	1	CH408038	CHGG_11080	96147	97314	None	4186	804	23340	No_constitutive_exon_found_in_species
TCGCCCCGGAAAAGAGCGAACTGATCCATTTCAACAAAGGGCGACGGCAGTG	1150	1572	1622	1570	-1	CH408040	CHGG_11113	384	2120	None	4186	804	23340	No_constitutive_exon_found_in_species
