# Supplementary material for: Widespread Separation of the Polypyrimidine Tract From 3′ AG by G Tracts in Association With Alternative Exons in Metazoa and Plants
Source: Front Genet. 2019 Jan 14;9:741. doi: 10.3389/fgene.2018.00741 (PMC6339879; doi:10.3389/fgene.2018.00741)
Supplement: DATA FILE S1 — Sequences of REPAG 3′ SS from each species of fungi. [file Data_Sheet_1.zip › Supplementary data 1/Fungi_Release38_aureobasidium_subglaciale_exf_2481.txt]

REPA_GGG_Sequence	Exon_Start	Exon_End	Pos_-50	Pos_+2	Strand	Chromosome	GeneID	Gene_Start	Gene_End	Gene_Name	Number_of_REPAs	Number_of_REPAs_has_GGG	Number_of_Intron(Intra_genic_Region)	Upstream_Constitutive_Exon
TGTGTTTAAACTAAAGATATGACATTCGGAAACGCTGACACAGGGCACAGGA	23086	23393	23036	23088	1	scaffold_0	AUEXF2481DRAFT_34229	22328	24406	None	2623	180	15555	No_constitutive_exon_found_in_species
AGCTACCAGCAAACAAGGTAAATCAAAGCTATGGCCACAAGTATGGGCAGGC	57541	57646	57491	57543	1	scaffold_0	AUEXF2481DRAFT_45388	56155	58025	None	2623	180	15555	No_constitutive_exon_found_in_species
CTACGTTGAAGATGTTACATAGTGGGCTTATGCTAATAGGGTGCACAAAGTC	235571	235890	235940	235888	-1	scaffold_0	AUEXF2481DRAFT_75260	234708	236911	None	2623	180	15555	No_constitutive_exon_found_in_species
GTAAGTTCAACACGCGTATACTTCCGAGGGCGCCGACTGACACGGGATAGCT	335477	335839	335427	335479	1	scaffold_0	AUEXF2481DRAFT_134	335125	335839	None	2623	180	15555	No_constitutive_exon_found_in_species
CGGGCTATGGGAAATCTCCCACACAGGAACAATGCTAATCGGGATACCAGGG	360628	361684	360578	360630	1	scaffold_0	AUEXF2481DRAFT_34380	359960	361684	None	2623	180	15555	No_constitutive_exon_found_in_species
GTCGAGATTGCACCTCCTTGCAGAGATAAAGCACTAAGCCGGGATAACAGAC	372422	373653	372372	372424	1	scaffold_0	AUEXF2481DRAFT_24543	372163	375798	None	2623	180	15555	No_constitutive_exon_found_in_species
AACTCTGCTCCCGCCTCGACGTCCGCTGCCTCTTCGACCGTCAGGGGTAGGA	397577	404943	397527	397579	1	scaffold_0	AUEXF2481DRAFT_45426	397449	405413	None	2623	180	15555	No_constitutive_exon_found_in_species
GTAGGTTGGAGAAAAAGAGTAGGTCGACACAACAGACTAATGGGGCGCAGAT	411224	411675	411174	411226	1	scaffold_0	AUEXF2481DRAFT_61429	409664	411675	None	2623	180	15555	No_constitutive_exon_found_in_species
GGTAACTCTCGCGGTCGTCAATTGAAGACCTTGCGCTGATGGAGGGATAGGG	495927	495990	495877	495929	1	scaffold_0	AUEXF2481DRAFT_34438	495510	497274	None	2623	180	15555	No_constitutive_exon_found_in_species
TGACCTCGAGCACATACAAGTTTACTACTGTCGTGGCTACACGGGTGCAGGT	523506	524425	523456	523508	1	scaffold_0	AUEXF2481DRAFT_24595	522759	524597	None	2623	180	15555	No_constitutive_exon_found_in_species
TTGTAAGACGTCGAATCCTTTGATATCAACATGATCTGACGTGGGCAAAGAC	550207	550771	550157	550209	1	scaffold_0	AUEXF2481DRAFT_215	549132	550963	None	2623	180	15555	No_constitutive_exon_found_in_species
TCAAACTCTCTATTGCAACAACACAACTGACAAGTCTGGGGTGCAAACAGAA	815568	816086	816136	816084	-1	scaffold_0	AUEXF2481DRAFT_132918	815568	816647	None	2623	180	15555	No_constitutive_exon_found_in_species
ACTTGATTGCCTGAACGCCGTTGTACTTGATTGCTAACTAGGGAATGTAGTG	823438	825737	825787	825735	-1	scaffold_0	AUEXF2481DRAFT_133042	822932	826652	None	2623	180	15555	No_constitutive_exon_found_in_species
TGAAAATTCTACACGATACAGCTTACGACACAGCGCTGACAAGGGTATAGGA	834622	837397	837447	837395	-1	scaffold_0	AUEXF2481DRAFT_325	834622	837495	None	2623	180	15555	No_constitutive_exon_found_in_species
GTACGTTCGACGTCCAATTCCACGCGATATGTGTGCTTATGGGTAGAAAGAC	989560	989613	989510	989562	1	scaffold_0	AUEXF2481DRAFT_24782	989213	990574	None	2623	180	15555	No_constitutive_exon_found_in_species
TTGTACACCGGTGACTTGCGAGTTTGGCGACACGCTAACCATGGGACCAGGT	1040634	1041690	1040584	1040636	1	scaffold_0	AUEXF2481DRAFT_403	1038656	1041690	None	2623	180	15555	No_constitutive_exon_found_in_species
GGCTTCAACCCCCTACGCCTCAATGGGCAGACGACTGACAGGGAGAGTAGGA	1087599	1089432	1089482	1089430	-1	scaffold_0	AUEXF2481DRAFT_34708	1087599	1089593	None	2623	180	15555	No_constitutive_exon_found_in_species
TCCATCGAACCTACTGTTGTGCCCATCACCACCACTAACTCTGAGGGAAGTA	1141006	1141384	1141434	1141382	-1	scaffold_0	AUEXF2481DRAFT_140829	1141006	1142496	None	2623	180	15555	No_constitutive_exon_found_in_species
GGAGACGATGGTCGAGGTTTTTTTTTTGTTTACTGATTCTTGGGGGTTAGGT	1459973	1460456	1460506	1460454	-1	scaffold_0	AUEXF2481DRAFT_34890	1459973	1461468	None	2623	180	15555	No_constitutive_exon_found_in_species
ATGTATCGCAGGTCTTGAAAGACCCGAGCAAATGGACTGACAGGGGTTAGAC	1722358	1724202	1722308	1722360	1	scaffold_0	AUEXF2481DRAFT_659	1721984	1724202	None	2623	180	15555	No_constitutive_exon_found_in_species
ACGGCGAAAAAAGGTAAGAGGTGAAGATGGCGGTTGATGGGAGAGTATAGAA	123663	123883	123933	123881	-1	scaffold_1	AUEXF2481DRAFT_35242	123663	124276	None	2623	180	15555	No_constitutive_exon_found_in_species
TCACTCTCCTCTCCCTCTTTAGATTACGTTATCTGACATGCAGGGAACAGGC	155890	156183	156233	156181	-1	scaffold_1	AUEXF2481DRAFT_172684	155890	157263	None	2623	180	15555	No_constitutive_exon_found_in_species
AAGAGAACGCAAACGTAGGGAAGAATGGGCTGCTAGGGGTGGTGGTAGAGCC	213150	213375	213425	213373	-1	scaffold_1	AUEXF2481DRAFT_173532	213150	214307	None	2623	180	15555	No_constitutive_exon_found_in_species
GAGTTGTGCTTGTCGATTGCCAAGTAGGAGAGTTACTGATGGTCGGGCAGAG	550484	551223	551273	551221	-1	scaffold_1	AUEXF2481DRAFT_1014	550311	551758	None	2623	180	15555	No_constitutive_exon_found_in_species
ACGAAGCATTTGTCTGATGGAAGGGACAACTTACTAACCCCGGGGTGCAGTC	776923	783793	776873	776925	1	scaffold_1	AUEXF2481DRAFT_61895	776739	783793	None	2623	180	15555	No_constitutive_exon_found_in_species
GTATGTGCTCGTTCGTCCAGATCATCACCTCTTTTCTAACAATTGGGCAGCA	796455	796666	796405	796457	1	scaffold_1	AUEXF2481DRAFT_35539	793136	797308	None	2623	180	15555	No_constitutive_exon_found_in_species
TGAGAAGGGAGCATTGGCAGGTGCAATGCTAACTGAGAGGGGAATTATAGGT	842395	842510	842560	842508	-1	scaffold_1	AUEXF2481DRAFT_1137	842084	842717	None	2623	180	15555	No_constitutive_exon_found_in_species
GACAGTATGAAAGCCCATCATTGACAATCAAAACTCACTCAAGGGAACAGAG	858849	859476	859526	859474	-1	scaffold_1	AUEXF2481DRAFT_85237	858849	859646	None	2623	180	15555	No_constitutive_exon_found_in_species
GAAGGGGAGGGGAGGGGGGAAAGGATAAGAGGCTGACAAGGGACGAACAGAA	920514	921166	921216	921164	-1	scaffold_1	AUEXF2481DRAFT_35596	920514	921672	None	2623	180	15555	No_constitutive_exon_found_in_species
TGTGATCAGGAAATAAGTACAAAGAGTTGGACACTAACGGGGTACAACAGGT	1143801	1144232	1143751	1143803	1	scaffold_1	AUEXF2481DRAFT_76343	1143164	1144232	None	2623	180	15555	No_constitutive_exon_found_in_species
CAGTAGAACTCAGTGCACACTAGATTCACGTAGCTGATCATCGGGCAAAGTG	1536829	1537147	1536779	1536831	1	scaffold_1	AUEXF2481DRAFT_76487	1534609	1537147	None	2623	180	15555	No_constitutive_exon_found_in_species
CTTCCCCATCGTCCAACTCGATTGAACTTCGCGCTGACCAGGGACCATAGTC	1560728	1562811	1562861	1562809	-1	scaffold_1	AUEXF2481DRAFT_35870	1560728	1563615	None	2623	180	15555	No_constitutive_exon_found_in_species
ACAATGCCTGACCAGGAGGCACATTGCAACCGTATCCAGCACCCAGGGAGGA	1576087	1577652	1577702	1577650	-1	scaffold_1	AUEXF2481DRAFT_25824	1576087	1577699	None	2623	180	15555	No_constitutive_exon_found_in_species
TTCGTGAGGGTTGAGTATCAGTCATGTAGACCAGAGCTTACGGGATATAGGT	1595024	1595412	1594974	1595026	1	scaffold_1	AUEXF2481DRAFT_25833	1594465	1596367	None	2623	180	15555	No_constitutive_exon_found_in_species
CCCCCCCCCCCGGGTCAGAAGAGATCAATGTATACTGATGCGAAGGGAAGCT	1621513	1621942	1621992	1621940	-1	scaffold_1	AUEXF2481DRAFT_206752	1621513	1622401	None	2623	180	15555	No_constitutive_exon_found_in_species
GCCCTTCCTCTCAAAAGGCTGCAAAAAGGATACTGATGAAAGGGCAATAGTC	448	504	398	450	1	scaffold_2	AUEXF2481DRAFT_85560	88	775	None	2623	180	15555	No_constitutive_exon_found_in_species
TATGGCATGCTGCTGAGTCTGGAATGATCCATATACTGACACATGGGCAGGC	459447	459543	459397	459449	1	scaffold_2	AUEXF2481DRAFT_1669	459255	460346	None	2623	180	15555	No_constitutive_exon_found_in_species
GGTAAGTTCCTATGTCGTCTATTGACAGCACAATTACTAATACAGGGCAGAT	568048	568369	568419	568367	-1	scaffold_2	AUEXF2481DRAFT_26132	568048	570620	None	2623	180	15555	No_constitutive_exon_found_in_species
CCCTTGCCATCACAACCACAGGTAGACTGCTTTGCTGACGAAAAGGGTAGGA	600337	600523	600573	600521	-1	scaffold_2	AUEXF2481DRAFT_382572	600176	601232	None	2623	180	15555	No_constitutive_exon_found_in_species
ATGCCATTGAACTTTTGGAGCTCGACTGACGCTCTCTCTGGACCTGGGAGGA	932021	932440	932490	932438	-1	scaffold_2	AUEXF2481DRAFT_26280	931829	932871	None	2623	180	15555	No_constitutive_exon_found_in_species
GTTGCGTTAGTGGATGTTCAAAACAGTAGAAAATTCAGGGAGACAAACAGTT	1075823	1076606	1075773	1075825	1	scaffold_2	AUEXF2481DRAFT_400121	1075446	1076606	None	2623	180	15555	No_constitutive_exon_found_in_species
TTGTGGTACCTGAGCTTGGTGCAGATCGTTGCTGACTGGTGGGTTGATAGCA	1226504	1226873	1226923	1226871	-1	scaffold_2	AUEXF2481DRAFT_1992	1225549	1227211	None	2623	180	15555	No_constitutive_exon_found_in_species
AGTCTGGACTACGAAAGTAGAAGTGTGGGAAGCCTGGGACGGAAGAATAGGT	1382852	1382944	1382994	1382942	-1	scaffold_2	AUEXF2481DRAFT_26461	1381875	1384145	None	2623	180	15555	No_constitutive_exon_found_in_species
AAGGTGTTTGCATATACTAATCATCACGAGATATACTTACGAGGGCATAGTA	1467916	1468044	1468094	1468042	-1	scaffold_2	AUEXF2481DRAFT_2077	1466144	1468120	None	2623	180	15555	No_constitutive_exon_found_in_species
GAAATAGCTGTGCTCCTTTGGCTTAAGGCCTGACTTTGTGGGCGAAACAGTT	39948	39979	40029	39977	-1	scaffold_3	AUEXF2481DRAFT_2094	38808	40230	None	2623	180	15555	No_constitutive_exon_found_in_species
ACATCTTCTCCAGCTTCCAGTGAGGATATTCTCTGACTTGTGACGGGCAGAC	112503	114517	114567	114515	-1	scaffold_3	AUEXF2481DRAFT_86145	112503	114975	None	2623	180	15555	No_constitutive_exon_found_in_species
GGTTTGAAGGGAGAAGAGAGGCGTTTACTGACATTTTTGTGTGGGACTAGGT	116491	116566	116616	116564	-1	scaffold_3	AUEXF2481DRAFT_470329	116491	117537	None	2623	180	15555	No_constitutive_exon_found_in_species
GTGTCGAGTTGGTCTACAGCTCAAATGAAATCTATGCTGACATGGGACAGCT	180506	180666	180716	180664	-1	scaffold_3	AUEXF2481DRAFT_2148	180506	182316	None	2623	180	15555	No_constitutive_exon_found_in_species
TGCTTGATAGAGGGCAGGGGGTGGGGGAGAAGGTCAAGAGGGATGTTGAGTG	308822	308905	308955	308903	-1	scaffold_3	AUEXF2481DRAFT_474944	308822	310945	None	2623	180	15555	No_constitutive_exon_found_in_species
GTTCGTGTTGTACCCACTCTCATTCACGGCAAGACGCTAACGCGGGGTAGAC	914816	915850	915900	915848	-1	scaffold_3	AUEXF2481DRAFT_489620	913971	917311	None	2623	180	15555	No_constitutive_exon_found_in_species
GGAACTCGAGTTTCAGCAGACGATCTCGACTAAATTATCACGGGAGGTAGTA	913971	914762	914812	914760	-1	scaffold_3	AUEXF2481DRAFT_489620	913971	917311	None	2623	180	15555	No_constitutive_exon_found_in_species
GGTATGTTGATTGATACTTGTATGTGAGACATCAGCTGACGACGGGTTAGAG	1091903	1091943	1091993	1091941	-1	scaffold_3	AUEXF2481DRAFT_26930	1091903	1092738	None	2623	180	15555	No_constitutive_exon_found_in_species
ATGTTCAAGTCAAAGCTGCACCTGCCACGACGCGGCTGACGAGGGATCAGAG	428552	428820	428870	428818	-1	scaffold_4	AUEXF2481DRAFT_77717	428413	429570	None	2623	180	15555	No_constitutive_exon_found_in_species
AGTAAGTCGAGCTGTTATGGCGCACATAAGTTTCTGACGTGGGAGGACAGGG	495272	495500	495550	495498	-1	scaffold_4	AUEXF2481DRAFT_548777	494357	496400	None	2623	180	15555	No_constitutive_exon_found_in_species
GTGAGCTATACTAGCCATGTACCAACGATGACCCTCTAATTTGGGACAAGTT	579731	579879	579929	579877	-1	scaffold_4	AUEXF2481DRAFT_2771	578505	579998	None	2623	180	15555	No_constitutive_exon_found_in_species
AGGATGCCTACAATTTGGCCTAAAGGCTGGCTTACGTTCTGAACGGGAAGGT	649129	649648	649079	649131	1	scaffold_4	AUEXF2481DRAFT_27223	647846	649648	None	2623	180	15555	No_constitutive_exon_found_in_species
ACATGCTGGTGCTCTCGACAAGAAGGCTGAAGCTGACGACACGGGGCTAGGA	749062	749943	749012	749064	1	scaffold_4	AUEXF2481DRAFT_2826	748964	749943	None	2623	180	15555	No_constitutive_exon_found_in_species
TCAAATTCTGTCATCCCAGGGTTCTGCGATATACTAATCCGGGTTCGAAGAT	834076	834469	834026	834078	1	scaffold_4	AUEXF2481DRAFT_62912	832615	834469	None	2623	180	15555	No_constitutive_exon_found_in_species
TTGACCTCGCCTGATTTGACGGCTAGACACTAACTTGGGAGAACAAAAAGAA	979354	979447	979497	979445	-1	scaffold_4	AUEXF2481DRAFT_2922	978068	980655	None	2623	180	15555	No_constitutive_exon_found_in_species
TATGTTTGAGTCTCAGACCGTCAACATCGACAACAGCTAACGGGCAGCAGTC	1108687	1109074	1109124	1109072	-1	scaffold_4	AUEXF2481DRAFT_37656	1107784	1109431	None	2623	180	15555	No_constitutive_exon_found_in_species
GGTGTTATGAGGCGGCGAAGGCAGATGCCATTGCCTCTACAAAGGGATAGTT	120582	122061	120532	120584	1	scaffold_5	AUEXF2481DRAFT_704770	119699	122061	None	2623	180	15555	No_constitutive_exon_found_in_species
CCCCCCCCCCCCCCCTATTTCTTCTAATCGCGAACTGACAAGGGAAGAAGAT	595269	595883	595933	595881	-1	scaffold_5	AUEXF2481DRAFT_596410	594593	597268	None	2623	180	15555	No_constitutive_exon_found_in_species
AGTTTTGTGATGAATGTCCTTCGAAGTGCTGTTCACTGATTGGGAAGTAGTG	674314	675041	674264	674316	1	scaffold_5	AUEXF2481DRAFT_27676	673657	676438	None	2623	180	15555	No_constitutive_exon_found_in_species
CATGAATCTCGAACTCTACTCACATCCCAATTGACTGACAAGGGCCGCAGCA	869693	870268	870318	870266	-1	scaffold_5	AUEXF2481DRAFT_3322	869693	870508	None	2623	180	15555	No_constitutive_exon_found_in_species
GGTATGCCCCTACATGGCAATACCAATTGCATTGACTAATATGGGTACAGAA	32621	34293	34343	34291	-1	scaffold_6	AUEXF2481DRAFT_38137	32621	34493	None	2623	180	15555	No_constitutive_exon_found_in_species
TTGCCCCGTCGTCTCTCTCAAAGCTCGCCATCGTCTAACATCGGGAACAGGT	192391	192775	192825	192773	-1	scaffold_6	AUEXF2481DRAFT_87421	192391	193886	None	2623	180	15555	No_constitutive_exon_found_in_species
CGATTTCCGAGACAACAACAACTACAAAAGTAACCATGGGTCGAGAACAGAA	394612	396749	394562	394614	1	scaffold_6	AUEXF2481DRAFT_38286	394339	396749	None	2623	180	15555	No_constitutive_exon_found_in_species
CGCATGGCCTTTGTCGGGAGCGAGACCGTATGGCTGACCGGGATGCGCAGCC	477370	477933	477320	477372	1	scaffold_6	AUEXF2481DRAFT_621075	477128	479139	None	2623	180	15555	No_constitutive_exon_found_in_species
ATTCACAAGTGAGGCCATGTAGAGAAGTCCCAGGCTGATGGGAAGAGTAGGT	501661	501742	501611	501663	1	scaffold_6	AUEXF2481DRAFT_38334	501239	502704	None	2623	180	15555	No_constitutive_exon_found_in_species
GTACTATTAGGTGACCACATCTGTGAAGTTGATACTCACGGGAAATACAGAT	772159	772498	772109	772161	1	scaffold_6	AUEXF2481DRAFT_628068	771863	772498	None	2623	180	15555	No_constitutive_exon_found_in_species
CGTGAGTAATAAAAGAGGTCCTAACCAGCACCGATTCTGACGGGCGACAGTA	55601	56528	56578	56526	-1	scaffold_7	AUEXF2481DRAFT_38562	55033	57145	None	2623	180	15555	No_constitutive_exon_found_in_species
AAGCAAATTCCGTTCAAGTAACTCACGCACATACTGACATGGGTGACTAGAT	139913	140221	139863	139915	1	scaffold_7	AUEXF2481DRAFT_64530	139714	141506	None	2623	180	15555	No_constitutive_exon_found_in_species
CGAACGCGACTTGACGCGTCTGAGAGGACCAAAACTGACAGGAAGGGCAGCT	148124	150252	148074	148126	1	scaffold_7	AUEXF2481DRAFT_38611	147727	150252	None	2623	180	15555	No_constitutive_exon_found_in_species
CACAACTTATTCTCACTTGTGAGATCCATGCTGATGATGGGAATATACAGAC	190774	191188	191238	191186	-1	scaffold_7	AUEXF2481DRAFT_38636	190774	191649	None	2623	180	15555	No_constitutive_exon_found_in_species
TGAATCGCGCTGAATCGTATGGTAGAGAGACTCGACTGACGGGTTGACAGGT	754671	755204	754621	754673	1	scaffold_7	AUEXF2481DRAFT_107244	754454	755662	None	2623	180	15555	No_constitutive_exon_found_in_species
GCGGGCTCGGATCACAAGGCTTAGGGCTTGCGTTAACAAACAAGGGTCAGAC	161894	162655	162705	162653	-1	scaffold_8	AUEXF2481DRAFT_654914	161894	163090	None	2623	180	15555	No_constitutive_exon_found_in_species
TACCTTTTTCTCTTTGCTTGAACTGCTGCTGAGAAGGGGTTGGAAAACAGAC	239459	240321	239409	239461	1	scaffold_8	AUEXF2481DRAFT_39081	238771	240321	None	2623	180	15555	No_constitutive_exon_found_in_species
TGTCTTTTTCTTGCTTTTGAAGAAAATTCATGCTGATGTTGCGGGAATAGTG	246444	246635	246685	246633	-1	scaffold_8	AUEXF2481DRAFT_64681	246444	247385	None	2623	180	15555	No_constitutive_exon_found_in_species
CAGCGCCAGAGTTGTCCGCACGTAGGAAGATGCTCAAGGGAACGACAAAGAA	274412	274815	274362	274414	1	scaffold_8	AUEXF2481DRAFT_657041	273709	274815	None	2623	180	15555	No_constitutive_exon_found_in_species
GATTGGATTGCGGATCCACTTCGGCATGTGAAACTGACTAGGGTGTACAGGT	284006	286172	286222	286170	-1	scaffold_8	AUEXF2481DRAFT_39098	284006	287380	None	2623	180	15555	No_constitutive_exon_found_in_species
CTCATGCGACAGAGCAAAAGCCAGAGGACAAGATACTAACAGAGGGCCAGGT	594881	594993	595043	594991	-1	scaffold_8	AUEXF2481DRAFT_46803	593863	595202	None	2623	180	15555	No_constitutive_exon_found_in_species
CCACTCGACGATCCAATGTGATAGGACTGAAAACTGACATGCGGGAACAGGC	832513	832673	832463	832515	1	scaffold_8	AUEXF2481DRAFT_673248	832220	833898	None	2623	180	15555	No_constitutive_exon_found_in_species
CGTATGTTTCCCAACACTGTGACAACCGCATAGATGCTCATGGGGAGCAGAC	53153	53256	53306	53254	-1	scaffold_9	AUEXF2481DRAFT_39414	51693	53528	None	2623	180	15555	No_constitutive_exon_found_in_species
GAATTCAGGACGTGGTGCGAGATGCCGATACCGAGACTTACACGGGACAGGG	246957	247103	247153	247101	-1	scaffold_9	AUEXF2481DRAFT_679745	246385	248084	None	2623	180	15555	No_constitutive_exon_found_in_species
AGTGTATATTGCTTCGTCGCAATCTCGAACACATTACTGACAAAGGGCAGAC	91298	91326	91376	91324	-1	scaffold_10	AUEXF2481DRAFT_39790	89659	92652	None	2623	180	15555	No_constitutive_exon_found_in_species
CAATACTCAATTGATGCAGATGTGTATGTGAATACTAATGGGCACAACAGTC	141226	141406	141176	141228	1	scaffold_10	AUEXF2481DRAFT_108023	140739	141406	None	2623	180	15555	No_constitutive_exon_found_in_species
CAGCCCAAGTTCCATCGGCCATCCCAGTCCTTCTCGACTCTGGGCATGAGCA	325114	327494	325064	325116	1	scaffold_10	AUEXF2481DRAFT_46998	325037	327494	None	2623	180	15555	No_constitutive_exon_found_in_species
CAAAAAGAGGATGGTATACAAGAGCAGCGGGGCTAATTGAAGGGATACAGGA	480143	480255	480093	480145	1	scaffold_10	AUEXF2481DRAFT_39970	479651	481012	None	2623	180	15555	No_constitutive_exon_found_in_species
GCGGCGTCGGTTATGTTTTATTGATTGCTGACGTTCTTGGTGGGGAATAGGG	525814	526605	526655	526603	-1	scaffold_10	AUEXF2481DRAFT_88861	524712	527088	None	2623	180	15555	No_constitutive_exon_found_in_species
GTAGCCATCTGCGCATCAACTCATATGTACATACTAATATCTGGGAACAGTG	232172	233658	232122	232174	1	scaffold_11	AUEXF2481DRAFT_65739	229243	233658	None	2623	180	15555	No_constitutive_exon_found_in_species
CTGGTAATCATGTCAAAAGCTTCTTAGTCCACAGCTAACAACAGGGCCAGAA	555772	556242	555722	555774	1	scaffold_11	AUEXF2481DRAFT_5361	555688	556681	None	2623	180	15555	No_constitutive_exon_found_in_species
CGAATTCTTGCTGGGCTCAACACGGACGCGAATTGACCAGGGCCAAACAGAA	757531	757843	757893	757841	-1	scaffold_11	AUEXF2481DRAFT_40472	757426	758058	None	2623	180	15555	No_constitutive_exon_found_in_species
AGGTACTAAGGCCTCCCCCGATACCGTTGTATACTGACTGATGGGTTAAGCA	52079	52381	52029	52081	1	scaffold_12	AUEXF2481DRAFT_5478	51465	52660	None	2623	180	15555	No_constitutive_exon_found_in_species
CTCGTGGTCGCAAGTAGAAAACCAGAGCCGTGAACTAACGGGAACGACAGGC	62273	62765	62223	62275	1	scaffold_12	AUEXF2481DRAFT_5484	62096	62765	None	2623	180	15555	No_constitutive_exon_found_in_species
GAGTCAAGAGCTTTGGGAAAGACGGTTGTTGATTGATTGGGTGATAACAGGG	108245	108379	108195	108247	1	scaffold_12	AUEXF2481DRAFT_5500	107345	108985	None	2623	180	15555	No_constitutive_exon_found_in_species
GTATGTTTGTCTGGTCTGGTCGGCCTATAAATTCAGCTAACACTGGGAAGAT	121804	122546	121754	121806	1	scaffold_12	AUEXF2481DRAFT_40543	120407	122877	None	2623	180	15555	No_constitutive_exon_found_in_species
TAAGTATTCTGTCAGCACCATTCTTCAGAATGCAAATATTAATAGGGCAGGT	149704	149880	149930	149878	-1	scaffold_12	AUEXF2481DRAFT_40557	148957	151616	None	2623	180	15555	No_constitutive_exon_found_in_species
CTACCTTTTTTAAGATCAAGGAAAGCAGGGATCGCTGACAGAAAGGGCAGGT	342277	342991	342227	342279	1	scaffold_12	AUEXF2481DRAFT_40643	341664	343248	None	2623	180	15555	No_constitutive_exon_found_in_species
TGTGAAAAGAGAGGATGAGGGACAAGAGAATGCTTGCTGACAGGGAGTAGCC	580096	580204	580254	580202	-1	scaffold_12	AUEXF2481DRAFT_5682	580096	580828	None	2623	180	15555	No_constitutive_exon_found_in_species
TCGAGACGGGCACGACGCATGACGCAATGTTTACTGACATGAATGGGCAGGC	728096	728173	728046	728098	1	scaffold_12	AUEXF2481DRAFT_40820	727945	729846	None	2623	180	15555	No_constitutive_exon_found_in_species
CCGACTGATATCTGCAAGAAGGTCGTAGCTAATGTTCTCCTGGGGGGCAGAG	746633	746835	746583	746635	1	scaffold_12	AUEXF2481DRAFT_80510	746504	747251	None	2623	180	15555	No_constitutive_exon_found_in_species
ACGTCGAGAGCTAGACATGACATTCTGACCACATGGCTGATGGGAAACAGTC	119514	119726	119464	119516	1	scaffold_13	AUEXF2481DRAFT_5792	119395	120918	None	2623	180	15555	No_constitutive_exon_found_in_species
CTATCAATGTTGGCGATAAACACGCTGTGCAGTCGCTGACATGGGACAAGCT	255659	256718	256768	256716	-1	scaffold_13	AUEXF2481DRAFT_40940	255659	257001	None	2623	180	15555	No_constitutive_exon_found_in_species
GTAAGTTATGTATTGCCTTCGACCATGGTCTCCCTTATTGACAGGGGTAGGC	401169	401566	401119	401171	1	scaffold_13	AUEXF2481DRAFT_5907	400324	402917	None	2623	180	15555	No_constitutive_exon_found_in_species
ATTGGCCACCAGAGCCGGCGCAGATCAATCGCTGACCGGGAGAAATACAGCG	632725	635998	632675	632727	1	scaffold_13	AUEXF2481DRAFT_41110	632170	636420	None	2623	180	15555	No_constitutive_exon_found_in_species
AAGAAACACACAGACACGCCATTGACGGGCTCAACTGACACATGGGACAGGT	663714	664762	664812	664760	-1	scaffold_13	AUEXF2481DRAFT_41123	663714	665107	None	2623	180	15555	No_constitutive_exon_found_in_species
GTGATACGGAGACTGAGAGGGGGAGGGACGTAGAGGGGAGGGGACACGAGGG	8213	8731	8163	8215	1	scaffold_14	AUEXF2481DRAFT_284096	5593	8731	None	2623	180	15555	No_constitutive_exon_found_in_species
GTAAGACCATGTCAAATGTTCTGTGGAAGCTCCAGCACTAAAGGGATCAGCA	32542	32657	32492	32544	1	scaffold_14	AUEXF2481DRAFT_41165	31818	33236	None	2623	180	15555	No_constitutive_exon_found_in_species
TCGATGCCTTGCATAAGCGACACTTGATACTGACTGCGGGTTGGCAAAAGTG	46606	46640	46690	46638	-1	scaffold_14	AUEXF2481DRAFT_41174	46021	49259	None	2623	180	15555	No_constitutive_exon_found_in_species
ATTCACAATGGACTTGAAGCGAACAGAAAAGACTGACAATACGGGGTCAGAC	198459	198628	198678	198626	-1	scaffold_14	AUEXF2481DRAFT_66869	197927	201267	None	2623	180	15555	No_constitutive_exon_found_in_species
TGAGTGTTTGAGCCAGCCGTCATGAGAAGGCGGAGCTGACATGGGTACAGAA	387338	387553	387603	387551	-1	scaffold_14	AUEXF2481DRAFT_30673	387338	388345	None	2623	180	15555	No_constitutive_exon_found_in_species
CTTTATACGAGGCAGCTTACCTCCAAAATCCCAAGACCCTGGGTGAGTAGGA	531318	531505	531268	531320	1	scaffold_14	AUEXF2481DRAFT_6233	530956	531737	None	2623	180	15555	No_constitutive_exon_found_in_species
CAAAGTAAGTCCGTAGGTCAAATCTTGTGTGCCAGTCACTAACGGGTCAGAA	168585	169767	169817	169765	-1	scaffold_15	AUEXF2481DRAFT_47444	168585	170968	None	2623	180	15555	No_constitutive_exon_found_in_species
AGTGTGTTCTTTCCTTAGCAACGCAATGGAAGCTGAACTAACAAGGGTAGCT	304457	308162	304407	304459	1	scaffold_15	AUEXF2481DRAFT_67055	304014	308162	None	2623	180	15555	No_constitutive_exon_found_in_species
GGGTTCGTGAACTCCCCCAAGACTCTACAGTTGATACTGACGAGGGGAAGAT	388528	389910	388478	388530	1	scaffold_15	AUEXF2481DRAFT_30940	387684	389910	None	2623	180	15555	No_constitutive_exon_found_in_species
ACACCATATCTTTCAAGCCAATCACGATTGCTGACACTCGCGGGAAAAAGTC	18018	18771	18821	18769	-1	scaffold_16	AUEXF2481DRAFT_6535	18018	20690	None	2623	180	15555	No_constitutive_exon_found_in_species
AAAAGAGAAAGAGTGATACAGAAGATCAATGTGCTGAGACGGGACAACAGAT	44914	45440	44864	44916	1	scaffold_16	AUEXF2481DRAFT_31045	44472	45440	None	2623	180	15555	No_constitutive_exon_found_in_species
CTGTAAGTATCGCGCTGTAATGATCGGAATCTATACTCATCATGGGATAGGT	96155	96623	96673	96621	-1	scaffold_16	AUEXF2481DRAFT_31068	95645	97124	None	2623	180	15555	No_constitutive_exon_found_in_species
CTTGTAAGTGCGTCAAGAGAGAAGATATGAAATGGAACTAATCAGGGCAGAA	186627	186748	186798	186746	-1	scaffold_16	AUEXF2481DRAFT_109774	185846	187243	None	2623	180	15555	No_constitutive_exon_found_in_species
GTGAGTTTCACATTAGCAGTGGCTAGATTCGATGGCTGACAGCAGGGTAGAA	441532	443837	441482	441534	1	scaffold_16	AUEXF2481DRAFT_6700	441389	444110	None	2623	180	15555	No_constitutive_exon_found_in_species
ATCATCCAAATCCAATTGTTCGCGTCATGTGTTGACTTATTCGGGAATAGCT	84557	85253	85303	85251	-1	scaffold_17	AUEXF2481DRAFT_333511	82368	86795	None	2623	180	15555	No_constitutive_exon_found_in_species
AGTGGGAAACGCCATGGCAGTAGACAGACTACGCTAATTGGGCGGCACAGGA	446564	446724	446514	446566	1	scaffold_17	AUEXF2481DRAFT_342266	445676	447306	None	2623	180	15555	No_constitutive_exon_found_in_species
CGGCCACTCCCTCCTCGTACAGTCCAATGCTTCGTATCCCAGGGCTGCAGTA	521411	521483	521361	521413	1	scaffold_17	AUEXF2481DRAFT_31449	520825	522281	None	2623	180	15555	No_constitutive_exon_found_in_species
AGTCCTGGTCATATATCAACACAGGGGGCGACAACTGATACGGGTTGAAGTG	18912	19018	18862	18914	1	scaffold_18	AUEXF2481DRAFT_6963	18020	19018	None	2623	180	15555	No_constitutive_exon_found_in_species
ATGAGATTTTGAGGCTTGAGAGTGTAGAAGAAGTTGCTGACAAAGGGTAGAT	55114	55232	55282	55230	-1	scaffold_18	AUEXF2481DRAFT_6981	54462	55596	None	2623	180	15555	No_constitutive_exon_found_in_species
GTATGTGACTCAATCCATGCCAATCCAAGCTCTATACTGATGGGATACAGCA	115887	116182	116232	116180	-1	scaffold_18	AUEXF2481DRAFT_31505	115887	116751	None	2623	180	15555	No_constitutive_exon_found_in_species
AGAAGAGACGGGAAAGAAGAGGAGGCAATGCTAATGTGGAGGGATGATAGGG	201453	202665	201403	201455	1	scaffold_18	AUEXF2481DRAFT_42292	200396	202665	None	2623	180	15555	No_constitutive_exon_found_in_species
CAAGGAAGAGATACTTGTGAGTGAGAACCAGGCTAATGAGATGGGCACAGTT	260947	261358	261408	261356	-1	scaffold_18	AUEXF2481DRAFT_42315	260947	264462	None	2623	180	15555	No_constitutive_exon_found_in_species
GAGTACCTTCGTCCATGACGCTTGAGTGATGCGCTGATATCAGAGGGCAGTG	284283	285484	284233	284285	1	scaffold_18	AUEXF2481DRAFT_352871	283968	285484	None	2623	180	15555	No_constitutive_exon_found_in_species
CTTCCCCTTCTCTTCTTCCTCTATCCCTACTAATGACGGGAACAACACAGCC	303290	303500	303550	303498	-1	scaffold_18	AUEXF2481DRAFT_42337	302986	306096	None	2623	180	15555	No_constitutive_exon_found_in_species
CAGCGCTGCTAGCAACTCATCTCACAGCCACTGACTTTGCGGGAAAAAAGAA	24607	25090	24557	24609	1	scaffold_19	AUEXF2481DRAFT_42477	24147	25090	None	2623	180	15555	No_constitutive_exon_found_in_species
AGTCAGCTTCGTGCCATATCGAGTGGCGTCAAGCTAATGGGTGGAAACAGAT	323875	324035	324085	324033	-1	scaffold_19	AUEXF2481DRAFT_7276	316405	324699	None	2623	180	15555	No_constitutive_exon_found_in_species
CGATTTTTATTCGGTAGTGGCGACATGTCAATTGACCCTGGGAATCACAGGC	121558	123306	121508	121560	1	scaffold_20	AUEXF2481DRAFT_31897	121386	123306	None	2623	180	15555	No_constitutive_exon_found_in_species
CCCGTATAACAATATACTGCGTATTTCGTCAGGACTAACATGGGATGCAGTT	141989	142015	141939	141991	1	scaffold_20	AUEXF2481DRAFT_7400	141792	142899	None	2623	180	15555	No_constitutive_exon_found_in_species
CGATACGAAGCGACCCTCTACCGAGACTTGCAACTGACAGGCTGGGACAGAA	189752	190573	189702	189754	1	scaffold_20	AUEXF2481DRAFT_82070	189417	190573	None	2623	180	15555	No_constitutive_exon_found_in_species
TCTCTTCTCTTGTCGTCTCCTGTTCACAAGTATTAACCAGGGTGACACAGAC	25747	26421	25697	25749	1	scaffold_21	AUEXF2481DRAFT_68495	25407	26421	None	2623	180	15555	No_constitutive_exon_found_in_species
ATGTAACAGTCCCCGATGACCTTACAAATACTTCTCATGCCGGGAAACAGGC	35023	35486	34973	35025	1	scaffold_21	AUEXF2481DRAFT_32040	34890	35943	None	2623	180	15555	No_constitutive_exon_found_in_species
GTTGCTTTCTGATCCGCGATGATATACATAGAATGCTGATGGGGAACTAGGA	197385	197560	197610	197558	-1	scaffold_21	AUEXF2481DRAFT_7592	196356	197928	None	2623	180	15555	No_constitutive_exon_found_in_species
CCGGTCATCTTGAAGGGCTTGAGTGTGCGTTACTGATGTGTGAGGGACAGGT	197195	197325	197375	197323	-1	scaffold_21	AUEXF2481DRAFT_7592	196356	197928	None	2623	180	15555	No_constitutive_exon_found_in_species
GGTTCAGTCTGCGCTCTCTCTCTCCCACAGGGTCATTCATGGGCCGCAAGCA	209228	209491	209541	209489	-1	scaffold_21	AUEXF2481DRAFT_421629	209228	213143	None	2623	180	15555	No_constitutive_exon_found_in_species
TGGTAGGTTTATCTCTCAGTCGTCAACTTCTACCACTAACTCTAGGGAAGGC	192099	193666	193716	193664	-1	scaffold_24	AUEXF2481DRAFT_32535	192099	193830	None	2623	180	15555	No_constitutive_exon_found_in_species
GTCAGTCGACCGCGTTCGAGGCTCATTCGATGCTGACGGAGTGGGGAAAGCT	246252	246747	246797	246745	-1	scaffold_24	AUEXF2481DRAFT_701256	245193	247684	None	2623	180	15555	No_constitutive_exon_found_in_species
GTGAGACATATATGACGACGCATTCATACCAACTAACCTTGAGGGAATAGGA	249478	249993	250043	249991	-1	scaffold_24	AUEXF2481DRAFT_101070	248601	250545	None	2623	180	15555	No_constitutive_exon_found_in_species
TGACCGAGTCATAATACACTAGTGGAATGGATACTGAGCAGGGACAATAGAT	315222	315732	315172	315224	1	scaffold_24	AUEXF2481DRAFT_43507	313694	316276	None	2623	180	15555	No_constitutive_exon_found_in_species
CTTCATCTCAAGAGTGGTGACCAAAGCCTGAGCTAATGTAGGGAACTTAGAG	40450	40628	40678	40626	-1	scaffold_25	AUEXF2481DRAFT_69263	39403	41219	None	2623	180	15555	No_constitutive_exon_found_in_species
AAGGCGCAATTCGTAAGAGCAACTAGCGCGTATAACGGCGGAGGGGGCAGGA	100613	101294	100563	100615	1	scaffold_25	AUEXF2481DRAFT_32629	100470	102362	None	2623	180	15555	No_constitutive_exon_found_in_species
GTTGGAGTGCTAGGGATACTGGGAAGGTGGAGGGGGAGGTTAGGGAGAAGGA	161107	161311	161057	161109	1	scaffold_25	AUEXF2481DRAFT_448007	160261	161311	None	2623	180	15555	No_constitutive_exon_found_in_species
CCCTCTGTCGGAGTGGTCATCATGCTGGACGTGTTGTGACTGGGATATAGCA	185612	189322	189372	189320	-1	scaffold_25	AUEXF2481DRAFT_82759	185612	189827	None	2623	180	15555	No_constitutive_exon_found_in_species
AGAAAGCATCTGCATAGACCGGCGACGACTAATCGACTACACACGGGCAGGC	235747	237111	235697	235749	1	scaffold_25	AUEXF2481DRAFT_69289	235409	237498	None	2623	180	15555	No_constitutive_exon_found_in_species
ACAAGCTACAAGCTTTGGGGAGGTTAATACTAATATCCAGGGTGAAACAGCT	250665	250894	250615	250667	1	scaffold_25	AUEXF2481DRAFT_43634	249919	251988	None	2623	180	15555	No_constitutive_exon_found_in_species
TTATGATGGCCGATTGCTTAGACTGATCTCTTGCTGACTCGGGTGAACAGAT	292464	292545	292595	292543	-1	scaffold_25	AUEXF2481DRAFT_8180	292464	293991	None	2623	180	15555	No_constitutive_exon_found_in_species
AAGTCCACAATGGTTCTGAGCGGGATGGACGTGAATGACCTGGGGAACAGTC	37625	37872	37575	37627	1	scaffold_26	AUEXF2481DRAFT_450707	37242	38389	None	2623	180	15555	No_constitutive_exon_found_in_species
CCACAAGATAAACCGTTCTGTACCCTGAAGCTGATGGGTTGAAATCACAGTC	197177	200313	197127	197179	1	scaffold_26	AUEXF2481DRAFT_48177	196962	200481	None	2623	180	15555	No_constitutive_exon_found_in_species
GCAAGGCCGATTGCTTATTTCATCTAGTGGAGAAATGCTGATGGGAATAGAC	294689	295065	295115	295063	-1	scaffold_26	AUEXF2481DRAFT_43793	293844	295477	None	2623	180	15555	No_constitutive_exon_found_in_species
GTGAGACCTATGTTCACCATGTTATCGGGGATATACTGACGACTGGGCAGGC	108481	108547	108597	108545	-1	scaffold_27	AUEXF2481DRAFT_43842	106935	109164	None	2623	180	15555	No_constitutive_exon_found_in_species
TACAAAACACTTGAGAGCAGGCCAAACACTGCCAGAACAGAAATGGGTAGTA	29587	31283	29537	29589	1	scaffold_29	AUEXF2481DRAFT_101658	28577	31283	None	2623	180	15555	No_constitutive_exon_found_in_species
GTCGGCGCACTCTCAATCACCATTGTCGCATCTGACATGAGTGGGCATAGTT	93314	93351	93264	93316	1	scaffold_29	AUEXF2481DRAFT_33036	93241	95656	None	2623	180	15555	No_constitutive_exon_found_in_species
TGCTCAACGTCAAGCGTGTAGAGTTCGAAGACTGACAGGGGAGCAAACAGAT	37595	38077	38127	38075	-1	scaffold_30	AUEXF2481DRAFT_498363	37595	38631	None	2623	180	15555	No_constitutive_exon_found_in_species
CTACACCAAAATGTCTTCCATCTTGTCCATCTTGCTAACCCGGGGATTAGTC	171180	171677	171727	171675	-1	scaffold_30	AUEXF2481DRAFT_44189	171180	174211	None	2623	180	15555	No_constitutive_exon_found_in_species
CTATACTGTGCACTTATAATAGCACAAGGATGCTGACATGGGGGTCGTAGTC	34180	34344	34130	34182	1	scaffold_32	AUEXF2481DRAFT_8753	33692	35112	None	2623	180	15555	No_constitutive_exon_found_in_species
ACAACAAGGCGGAAAAGTCTGCAAAGAACTTCACTGACCATGGGCAACAGTG	54931	55002	54881	54933	1	scaffold_32	AUEXF2481DRAFT_48378	54851	57137	None	2623	180	15555	No_constitutive_exon_found_in_species
ATTAGAGATGGAAATCGCATCGCCTTCACGTAAGACCCCTTGGGCGATAGCA	134938	135845	134888	134940	1	scaffold_32	AUEXF2481DRAFT_33321	132264	135845	None	2623	180	15555	No_constitutive_exon_found_in_species
CACAATGAATGAGTTGTTACAGCAAGAATACAACCGGCTGACGGGACAAGAT	186228	186341	186391	186339	-1	scaffold_32	AUEXF2481DRAFT_44405	184593	186513	None	2623	180	15555	No_constitutive_exon_found_in_species
GAGATAGACACAGCCTTGTCCTTCATGATGGATGCTAATCGTGGGTGTAGGC	129645	129695	129595	129647	1	scaffold_33	AUEXF2481DRAFT_8881	129123	129695	None	2623	180	15555	No_constitutive_exon_found_in_species
TAAACTCGACACTCTCTACCCTCGATGAGAAGCAGCTTCAAACAGGGCAGCT	71691	72171	72221	72169	-1	scaffold_34	AUEXF2481DRAFT_70451	71691	76590	None	2623	180	15555	No_constitutive_exon_found_in_species
CGAGGTTCCGAGATGGCCTCTGGTGCTTCTGAAGCTATTCTGGGTACGAGCA	79371	79561	79321	79373	1	scaffold_34	AUEXF2481DRAFT_70539	77536	82096	None	2623	180	15555	No_constitutive_exon_found_in_species
ACCAACTCAACAGACCAAACAGCAAGAGTACATGGCTAACATGGGGGCAGAT	144662	145776	145826	145774	-1	scaffold_35	AUEXF2481DRAFT_70677	144662	145894	None	2623	180	15555	No_constitutive_exon_found_in_species
TGCACAAAACGCTGTGGTTTTGCTCAGGAGAAGCTAATGGGGAGATGTAGTC	166780	166964	167014	166962	-1	scaffold_35	AUEXF2481DRAFT_9058	166780	168652	None	2623	180	15555	No_constitutive_exon_found_in_species
AGATACAGATTGTGAGAGTGAAAGGCTAATGTTTGATGGGGAAAAAATAGGT	127885	127952	127835	127887	1	scaffold_36	AUEXF2481DRAFT_53615	127657	128231	None	2623	180	15555	No_constitutive_exon_found_in_species
GGTGGTTTTCTTTGGGAGGGTTGGGGAGGAGGGGGTTATGGAGGGGGAAGGG	68457	68573	68407	68459	1	scaffold_37	AUEXF2481DRAFT_530800	67767	68957	None	2623	180	15555	No_constitutive_exon_found_in_species
GATATCCTCTCAATCCTGTTCCCCGAATCACGACTGACGAAAAGGGCCAGTG	154384	155042	154334	154386	1	scaffold_37	AUEXF2481DRAFT_33721	154029	155518	None	2623	180	15555	No_constitutive_exon_found_in_species
AGAATTGGATCGTTTGTTGGTATGTGTCAGGTCTAATCGGGATGATACAGTA	2385	2818	2868	2816	-1	scaffold_39	AUEXF2481DRAFT_9266	2385	3513	None	2623	180	15555	No_constitutive_exon_found_in_species
GTGAGGATTGACTGAATAATTTCACACGGTTCAAGAGCTGATGGGAGAAGAA	98526	100201	100251	100199	-1	scaffold_39	AUEXF2481DRAFT_113402	98526	100653	None	2623	180	15555	No_constitutive_exon_found_in_species
GCTGTCGAATTAAGCACTGTCGTCGCATTGAATCTCATAAATATGGGCAGAT	115756	116115	115706	115758	1	scaffold_39	AUEXF2481DRAFT_44950	115549	116390	None	2623	180	15555	No_constitutive_exon_found_in_species
AGACGCTGAACCGATCCCGTACACAATCAATGACGATTCTGGGTATCAAGTA	34104	35984	34054	34106	1	scaffold_40	AUEXF2481DRAFT_48677	33961	36164	None	2623	180	15555	No_constitutive_exon_found_in_species
TACGAAAAGCTCATTACACAAATTATTCGTCCGTTTCAGTAACTGGGTAGTT	43253	44966	45016	44964	-1	scaffold_40	AUEXF2481DRAFT_567223	43253	45400	None	2623	180	15555	No_constitutive_exon_found_in_species
TCTTACATTATCCTTAGCGCTTTGCATACGATGCTGACTGGAGGGAATAGTG	65381	65439	65331	65383	1	scaffold_40	AUEXF2481DRAFT_9346	65140	65439	None	2623	180	15555	No_constitutive_exon_found_in_species
AGTATGTGACATCTTTACATACAAAACCTATCTTCTAACGCAAGGGACAGAT	33854	33958	33804	33856	1	scaffold_42	AUEXF2481DRAFT_71356	33755	35170	None	2623	180	15555	No_constitutive_exon_found_in_species
CAGTCAGTCCTACACATCTGATTGAGGGTTTTCGTGCTAATGGGAGACAGTG	24999	25101	25151	25099	-1	scaffold_47	AUEXF2481DRAFT_103464	23360	26283	None	2623	180	15555	No_constitutive_exon_found_in_species
TAGAGCTGGATCTGTACCTATTACTGGAGACTCGCTGACCGGGCATGTAGGT	45440	45505	45555	45503	-1	scaffold_48	AUEXF2481DRAFT_9633	43973	49158	None	2623	180	15555	No_constitutive_exon_found_in_species
