# Supplementary material for: Widespread Separation of the Polypyrimidine Tract From 3′ AG by G Tracts in Association With Alternative Exons in Metazoa and Plants
Source: Front Genet. 2019 Jan 14;9:741. doi: 10.3389/fgene.2018.00741 (PMC6339879; doi:10.3389/fgene.2018.00741)
Supplement: DATA FILE S1 — Sequences of REPAG 3′ SS from each species of fungi. [file Data_Sheet_1.zip › Supplementary data 1/Fungi_Release38_moesziomyces_antarcticus.txt]

REPA_GGG_Sequence	Exon_Start	Exon_End	Pos_-50	Pos_+2	Strand	Chromosome	GeneID	Gene_Start	Gene_End	Gene_Name	Number_of_REPAs	Number_of_REPAs_has_GGG	Number_of_Intron(Intra_genic_Region)	Upstream_Constitutive_Exon
AGCTACCCCATGTGGGTTGAATGCTGACTGGATCTGTTTTGGGCGATCAGGT	112313	113025	113075	113023	-1	scaffold_v10004	PAN0_004d2154	112313	117345	None	633	198	3770	No_constitutive_exon_found_in_species
TCTGGGGATGGGTACTGACGAGACGCGTTTGTTGCGCTTGTGGGGTGTAGGT	159568	159707	159757	159705	-1	scaffold_v10004	PAN0_004d2171	159568	160154	None	633	198	3770	No_constitutive_exon_found_in_species
TCAAAGTTGTCCAACGGATGCTGACGAGACTTGGTGTTGTGCGGGAACAGGC	171484	171580	171434	171486	1	scaffold_v10004	PAN0_004c2178	171265	171940	None	633	198	3770	No_constitutive_exon_found_in_species
GAAGAAGGCACAACTGACGGAGAGATCGTGGTAACTGGCGGGGGATTTAGAC	250311	250507	250261	250313	1	scaffold_v10004	PAN0_004c2208	250006	251153	None	633	198	3770	No_constitutive_exon_found_in_species
CGAACTGACGTTCCTATTTCCTTTACTCTCTTGCCCGACTGGGACAACAGCT	256726	257210	256676	256728	1	scaffold_v10004	PAN0_004c2211	256267	257210	None	633	198	3770	No_constitutive_exon_found_in_species
AGGATGTGAACTGGCTCTACATCAAGAGTCTGTGCCTCGGGAACGGACAGTG	323955	324087	324137	324085	-1	scaffold_v10004	PAN0_004d2242	323192	325354	None	633	198	3770	No_constitutive_exon_found_in_species
TGATGTCCGTGCCCCCGAATCCGCTGGCCGATGCTGATACACGGGTGCAGCC	334195	334287	334145	334197	1	scaffold_v10004	PAN0_004c2246	332045	336096	None	633	198	3770	No_constitutive_exon_found_in_species
TAGCAACTCCAGCTCTGCATACACGTAGCCGGATTCAACGGGAATGGTAGCA	354021	357101	353971	354023	1	scaffold_v10004	PAN0_004c2252	352976	357101	None	633	198	3770	No_constitutive_exon_found_in_species
TTTTTCTCTTCTTTTTCGGCACCGCATTTTTTTTGGGTTGGGGGAGACAGGT	522258	522461	522511	522459	-1	scaffold_v10004	PAN0_004d2313	522258	523445	None	633	198	3770	No_constitutive_exon_found_in_species
AGTATCCGTTGAAGCTGACGCCCCATCTTTGTTGCTTTGGGGTGGAACAGGC	644557	644640	644507	644559	1	scaffold_v10004	PAN0_004c2353	642324	644640	None	633	198	3770	No_constitutive_exon_found_in_species
GCACAGCTATGCTTCTGAATGAACATACTGCGATGGAGTGGGACCAATAGGA	903913	904664	904714	904662	-1	scaffold_v10004	PAN0_004d2448	903913	908162	None	633	198	3770	No_constitutive_exon_found_in_species
ATTTTGGTTCGAGAATTCATGGGCGCTTCAACACACGCCCAGGGGAACAGAC	932834	933177	932784	932836	1	scaffold_v10004	PAN0_004c2459	932078	933519	None	633	198	3770	No_constitutive_exon_found_in_species
AGATAACAACGACGCACACTGACTTTTGGATTTTGGTTGGGGGTGGGAAGGT	28278	28429	28479	28427	-1	scaffold_v10005	PAN0_005d2484	28278	28714	None	633	198	3770	No_constitutive_exon_found_in_species
GGGGCATGACAGATTCGGACAACTGCGCGCGTGTGTGGGGGGGATTAAAGCC	91270	91514	91220	91272	1	scaffold_v10005	PAN0_005c2506	90534	96559	None	633	198	3770	No_constitutive_exon_found_in_species
GGTTCAGACATGGATAATGTGGATCTTGGTCTTCTGCGATGGGAACATAGGG	108574	108605	108655	108603	-1	scaffold_v10005	PAN0_005d2511	107713	109267	None	633	198	3770	No_constitutive_exon_found_in_species
CGATCATATTTGGAACACTGTGCTGATGGCATTATGCTTCGGGATCCAAGGG	117071	117143	117193	117141	-1	scaffold_v10005	PAN0_005d2516	117071	117472	None	633	198	3770	No_constitutive_exon_found_in_species
TCTCCAGAAGTAGAGTGTGGATCGGTGGCTGACTTGATGTGGGGTCACAGTG	129777	129893	129943	129891	-1	scaffold_v10005	PAN0_005d2521	129777	130488	None	633	198	3770	No_constitutive_exon_found_in_species
TCGAGCAACCAAAGTCAAATTCTGACCACTTCGTATCACCGCGCGGGCAGGC	151128	151268	151078	151130	1	scaffold_v10005	PAN0_005c2529	150152	151268	None	633	198	3770	No_constitutive_exon_found_in_species
CTTTGTCTGCCATTTCCACCTTGAGCAGAATGCTGATGGAGGGGTTGTAGGA	202890	203143	203193	203141	-1	scaffold_v10005	PAN0_005d2545	200548	203409	None	633	198	3770	No_constitutive_exon_found_in_species
CCTCTCTTTCCTTCCTGAATTGGATCACAAGCTGACGGGGGCTAGGATAGTG	202767	202822	202872	202820	-1	scaffold_v10005	PAN0_005d2545	200548	203409	None	633	198	3770	No_constitutive_exon_found_in_species
AAAATGGGGACTGCAAAAGCTGACATGCGTGTGACCGGGGGGGATTACAGTC	202313	202335	202385	202333	-1	scaffold_v10005	PAN0_005d2545	200548	203409	None	633	198	3770	No_constitutive_exon_found_in_species
TCACCGAAAATCCTTCGATGCTGCCCTTCTCTGACTCTCGGGTCGGGTAGAT	310819	310827	310877	310825	-1	scaffold_v10005	PAN0_005d2583	310819	312331	None	633	198	3770	No_constitutive_exon_found_in_species
ATGGACGCTGACATTGTGATTTCTCCACGTTGACTCCGTGGGATATGCAGAA	430018	430105	430155	430103	-1	scaffold_v10005	PAN0_005d2628	430018	431467	None	633	198	3770	No_constitutive_exon_found_in_species
TATCTTTGCCGAAAGCTGACCGGAAACATCACTTGCTTGGGCGTGGGTAGGA	477143	477190	477093	477145	1	scaffold_v10005	PAN0_005c2644	475876	477190	None	633	198	3770	No_constitutive_exon_found_in_species
AGATGCTATGCGGCGATTGTACTCACGCGATGATTGGTGGGGGGGATAAGAT	490683	490946	490996	490944	-1	scaffold_v10005	PAN0_005d2651	490562	492038	None	633	198	3770	No_constitutive_exon_found_in_species
CTCTATATCGCAACAGAGAACTTATTTTGGCCTCGCTGTGGGCATGACAGTA	497379	497477	497329	497381	1	scaffold_v10005	PAN0_005c2653	495408	499716	None	633	198	3770	No_constitutive_exon_found_in_species
GACCATGCTTATGCCGGAGAACCGGACCTACACTGTCGGGTGGAAACGAGTC	720565	720614	720664	720612	-1	scaffold_v10005	PAN0_005d2727	720565	722602	None	633	198	3770	No_constitutive_exon_found_in_species
GAAAGACGGGATGCAAGCGCCTGATCGCGCTGAAACGGGGGATTGTAAAGTC	809889	809943	809993	809941	-1	scaffold_v10005	PAN0_005d2756	808958	811881	None	633	198	3770	No_constitutive_exon_found_in_species
CTGGAATCAATACGCAAAGCTGACTTGGGGGTTGGTTGCTGCATGGGTAGGA	809522	809540	809590	809538	-1	scaffold_v10005	PAN0_005d2756	808958	811881	None	633	198	3770	No_constitutive_exon_found_in_species
CCACAGCTTTGACATTGACGGCCCCTCCGATAATGGCCCTGGGACGATAGTT	96196	96291	96146	96198	1	scaffold_v10006	PAN0_006c2843	95692	99516	None	633	198	3770	No_constitutive_exon_found_in_species
TGCTCACCCTTTGAACTTTTTTGATCTGACTTTTGGTTTTGGTGGGATAGTG	197305	197631	197255	197307	1	scaffold_v10006	PAN0_006c2881	197168	197631	None	633	198	3770	No_constitutive_exon_found_in_species
CCCCCTTTCCAAACACCATGCTGACTTTCCTCGGTTGTATGGGGGAATAGAA	218671	219360	219410	219358	-1	scaffold_v10006	PAN0_006d2889	218671	219568	None	633	198	3770	No_constitutive_exon_found_in_species
GCGCATCATCCGGCACTGTTTACTGACGCTGTTGATTGTGGGATATGTAGAC	293608	293886	293936	293884	-1	scaffold_v10006	PAN0_006d2914	293608	294000	None	633	198	3770	No_constitutive_exon_found_in_species
ATTGTTGACCTGGCCGACTAACTTTCAGCGCTGTTGTTGGAATGGGATAGAT	295147	295492	295542	295490	-1	scaffold_v10006	PAN0_006d2915	295147	295748	None	633	198	3770	No_constitutive_exon_found_in_species
CTTGATGTTGTGGCGATGCTGATCTGTTTGTCGCGCGTTGGGGTTGATAGAA	437632	437940	437990	437938	-1	scaffold_v10006	PAN0_006d2957	437632	438705	None	633	198	3770	No_constitutive_exon_found_in_species
CAACCGCAAGCTAACACCGCGTCTTACCTTTGGCTGCTGGGGGGATGCAGGG	556899	557139	557189	557137	-1	scaffold_v10006	PAN0_006d3001	556899	559660	None	633	198	3770	No_constitutive_exon_found_in_species
AGGCTGGGACGAACGCCACTGGCGCGGGACGTTTCGGACCGGGTCAAGAGAG	562148	562448	562498	562446	-1	scaffold_v10006	PAN0_006d3002	560304	562593	None	633	198	3770	No_constitutive_exon_found_in_species
AAAGAGATATACTGACGTGCACCCGTTTTTTTTTTTCGCTTGGGATGCAGGA	602802	603064	603114	603062	-1	scaffold_v10006	PAN0_006d3020	600907	603918	None	633	198	3770	No_constitutive_exon_found_in_species
GCAGAGCTCGCAGGCCTGACTTGTCCCACCGAGGCATTTGTGGGTAGTAGGA	623818	624546	624596	624544	-1	scaffold_v10006	PAN0_006d3030	623818	625274	None	633	198	3770	No_constitutive_exon_found_in_species
GCGCATCGATCATGCCATCGAGAAGTCTTGCTGACATTTGTTGGGAGTAGAG	654703	654749	654799	654747	-1	scaffold_v10006	PAN0_006d3043	654203	655143	None	633	198	3770	No_constitutive_exon_found_in_species
GCAGCCGCACAAGCACTGGCACTGACGCTGGATGTCTTGGTGGGATGCAGGT	15196	15278	15328	15276	-1	scaffold_v10007	PAN0_007d3084	14503	15934	None	633	198	3770	No_constitutive_exon_found_in_species
CCCAAGAAGCTTTCCGTCTGACTTGTCGTCTTCTGGATTCGGGAGGGTAGGA	14827	15016	15066	15014	-1	scaffold_v10007	PAN0_007d3084	14503	15934	None	633	198	3770	No_constitutive_exon_found_in_species
GCGTGAGCCAGTCCTCTAACGAACAGCCTGGAGCATTGCAATGGGTACAGAA	22883	23037	22833	22885	1	scaffold_v10007	PAN0_007c3087	21838	23488	None	633	198	3770	No_constitutive_exon_found_in_species
GAGAATCGTACTGACTTGGCAATCTCTGCGTGTGTTCGGCGGGTGGATAGGC	51670	51711	51761	51709	-1	scaffold_v10007	PAN0_007d3100	51670	52076	None	633	198	3770	No_constitutive_exon_found_in_species
GGCCTTTCCAAGCCAACCCGGCGCGTTGTTTTTTTTCCACGGGCGGCCAGGC	94596	94622	94672	94620	-1	scaffold_v10007	PAN0_007d3117	92445	97956	None	633	198	3770	No_constitutive_exon_found_in_species
TGCGAGTGTAGGGCTGACGACTTGTTGTTGACCGGGATGGGGATGGATAGGC	130139	130400	130450	130398	-1	scaffold_v10007	PAN0_007d3131	130139	130676	None	633	198	3770	No_constitutive_exon_found_in_species
AAAACCTCCACACTGCGACAGAAGAGCTGACGAAAAGAGTGGGGTTGCAGAT	144374	144449	144499	144447	-1	scaffold_v10007	PAN0_007d3138	144374	145093	None	633	198	3770	No_constitutive_exon_found_in_species
CCTTTTCTTTGCAAGAGAGTAAACGACTGACACCTGGGAAGGGAGAATAGAC	180060	180305	180355	180303	-1	scaffold_v10007	PAN0_007d3155	180060	180638	None	633	198	3770	No_constitutive_exon_found_in_species
CTCCCCCTCGTTCGAGAATTGTCGATTCTGACGGCTTTGTGGGGGTTTAGAT	355873	355979	355823	355875	1	scaffold_v10007	PAN0_007c3227	355744	356309	None	633	198	3770	No_constitutive_exon_found_in_species
ATGCTGCTGTGATTCTGACTGGTTTGTGCTTTTGATTTGGGCGGGTATAGGT	380045	380186	380236	380184	-1	scaffold_v10007	PAN0_007d3235	379893	380270	None	633	198	3770	No_constitutive_exon_found_in_species
GCGATCGCTGACTCGACAGTTCTTCCTGCGACTCTGCTTGGGGATGGTAGCA	443824	444010	443774	443826	1	scaffold_v10007	PAN0_007c3261	443346	444152	None	633	198	3770	No_constitutive_exon_found_in_species
CCATCCCTCCAAGATTGACAGCAAAGACTGATACACCGATGTTGGGATAGTG	494430	494757	494807	494755	-1	scaffold_v10007	PAN0_007d3282	494430	497121	None	633	198	3770	No_constitutive_exon_found_in_species
CGCACACACATCTTCGCCTGACACCTTTTCTCTTCTGGTTGGTGGGGTAGAT	526645	527701	526595	526647	1	scaffold_v10007	PAN0_007c3292	525227	527701	None	633	198	3770	No_constitutive_exon_found_in_species
CGCTCGCTGTTCGGCCACTGACCTTCCTCTTCGGCTCTGGGTGATGACAGAT	565800	566273	565750	565802	1	scaffold_v10007	PAN0_007c3305	565072	566273	None	633	198	3770	No_constitutive_exon_found_in_species
GGGCCGCAACCGATCGACCCGATTCGGCGAGCGGCGCGCGGCGCGGGGAGGG	630321	630414	630464	630412	-1	scaffold_v10007	PAN0_007d3329	630077	630685	None	633	198	3770	No_constitutive_exon_found_in_species
GTTGCCCAAACGTGCCGGGCGGTTAGCTCCATGCGTTGACCGCAAGGGAGTT	681634	681817	681867	681815	-1	scaffold_v10007	PAN0_007d3351	680579	681954	None	633	198	3770	No_constitutive_exon_found_in_species
CGCAGAATCTTCATTGAAGCTGAACTTTCTTCTTCGTTGTCGGGTGACAGCA	1401	2043	1351	1403	1	scaffold_v10008	PAN0_008c3372	1115	2043	None	633	198	3770	No_constitutive_exon_found_in_species
CAAGCATCGGGGCAGTGTTTGCTGACGAACCAAGCGACTGGGGGAAACAGCT	69868	70251	70301	70249	-1	scaffold_v10008	PAN0_008d3402	69868	70824	None	633	198	3770	No_constitutive_exon_found_in_species
CAGCTATCAACGAAACCTCGGCTGACCATACTTTGTTTCGGGAACGACAGCC	137838	137945	137788	137840	1	scaffold_v10008	PAN0_008c3436	136901	138167	None	633	198	3770	No_constitutive_exon_found_in_species
AGCCGATGTCAAGATAAAGCTCAACTGACCAAGGAGTGGGGTGAAACTAGAT	138010	138167	137960	138012	1	scaffold_v10008	PAN0_008c3436	136901	138167	None	633	198	3770	No_constitutive_exon_found_in_species
CCCCCTCACTTTCGATGCTGGGTACTGACCTTGTGGTGTTGGGGTGGTAGCG	173971	174083	173921	173973	1	scaffold_v10008	PAN0_008c3456	172428	174350	None	633	198	3770	No_constitutive_exon_found_in_species
GTTTCCCTGTTTTTTTCTCTCTCCTGCAGGTGTCGCATGGCGGCGGGTAGCC	321604	321668	321554	321606	1	scaffold_v10008	PAN0_008c3520	321485	322640	None	633	198	3770	No_constitutive_exon_found_in_species
GCATGACTGTGGGGATTGGGCAACGCTGCACGCTGACGTGGGGCGCACAGAA	342560	342849	342899	342847	-1	scaffold_v10008	PAN0_008d3530	342292	343192	None	633	198	3770	No_constitutive_exon_found_in_species
TTTGGAGTACTTGTATTGAAGCTGACGCTGTTCTTTTCGGCTGGGGGTAGAA	401416	401960	402010	401958	-1	scaffold_v10008	PAN0_008d3558	401416	402348	None	633	198	3770	No_constitutive_exon_found_in_species
GCGGGCGGGAAGGGGCATCGACATGATGCATCTCCTTTTCACACGGGTAGGC	488364	488398	488314	488366	1	scaffold_v10008	PAN0_008c3589	487073	488398	None	633	198	3770	No_constitutive_exon_found_in_species
CCCACCGCTTGCGATACCCAAGAAGAGATGCTGATGCTTTTCGGGAATAGGC	488703	489129	489179	489127	-1	scaffold_v10008	PAN0_008d3590	488609	489669	None	633	198	3770	No_constitutive_exon_found_in_species
CCGCATACGAAATCCCTCCGCTGACTTGTGTTCTTTGAGGGGTGGGACAGAT	565388	565610	565338	565390	1	scaffold_v10008	PAN0_008c3616	565204	565610	None	633	198	3770	No_constitutive_exon_found_in_species
CGACAATGCACTGACGTTCAGTCAATCTTATCGGGGGGATGGGCGTGTAGAC	580742	580952	580692	580744	1	scaffold_v10008	PAN0_008c3623	580443	581041	None	633	198	3770	No_constitutive_exon_found_in_species
CCTCGCTGTCGTACTCGAGCTGATGTCGTGGCTTTCTTTCGTGGGCACAGCT	596614	597229	597279	597227	-1	scaffold_v10008	PAN0_008d3628	596049	597327	None	633	198	3770	No_constitutive_exon_found_in_species
CCCTTTTTGCGTCGGCCATACTGACCGGTCTCCTTTTTCGGGGCGGCTAGAA	4163	4305	4355	4303	-1	scaffold_v10009	PAN0_009d3662	3993	5231	None	633	198	3770	No_constitutive_exon_found_in_species
GTGCTGGACACAGACCATCAAAATGACTTGCTTCCCGTGACTGGGCGGAGCT	120519	120855	120905	120853	-1	scaffold_v10009	PAN0_009d3708	119487	121560	None	633	198	3770	No_constitutive_exon_found_in_species
ACTACTAGATTTTACCTTTGATGCTGACTTTGTCTGGGTTGGGGGGATAGGA	229635	230394	230444	230392	-1	scaffold_v10009	PAN0_009d3748	229635	230746	None	633	198	3770	No_constitutive_exon_found_in_species
CTGCCTCTTCTCCTTGACGATTGTATCGAAACTGACGTTTGGGGTCGCAGAT	271174	271745	271795	271743	-1	scaffold_v10009	PAN0_009d3763	271174	272576	None	633	198	3770	No_constitutive_exon_found_in_species
CCGTCCACCTCTACATTCACTGACCAAGTCTCATCTTTCGCTGGGAATAGGA	342967	343330	342917	342969	1	scaffold_v10009	PAN0_009c3785	340206	343330	None	633	198	3770	No_constitutive_exon_found_in_species
GGATGCGCGTCATTTCCGTCCTTTTTTCGCTTGCATGTCTCGGGCAAAAGCG	394166	394402	394452	394400	-1	scaffold_v10009	PAN0_009d3803	391533	394623	None	633	198	3770	No_constitutive_exon_found_in_species
TGCCAGGACCTGCTGTGTGAGAGTGAACTTTGTGTGGGACCCGGAGTAAGCG	429364	429468	429518	429466	-1	scaffold_v10009	PAN0_009d3818	425880	431131	None	633	198	3770	No_constitutive_exon_found_in_species
ACGCATACTTTGGTTTTGTGGTGCTGATGGTTCGTTTGTGTTGGGAATAGGT	501784	501878	501928	501876	-1	scaffold_v10009	PAN0_009d3842	501784	502178	None	633	198	3770	No_constitutive_exon_found_in_species
CAGAAGCTCACGATTTGACCTCTCTCCGCATTGCTTGTTCGGGCATGCAGAA	517006	517408	517458	517406	-1	scaffold_v10009	PAN0_009d3848	517006	518312	None	633	198	3770	No_constitutive_exon_found_in_species
AGTCGCGGTAGGATGTGCTGCAATGCTGATCTTGGAATTGGAGTGGGTAGCG	578946	580105	580155	580103	-1	scaffold_v10009	PAN0_009d3876	578301	580224	None	633	198	3770	No_constitutive_exon_found_in_species
CCTTGTGCGAAAGCGAGAGAGAAAGCAATGCTGACATGTTTCGGGAATAGCT	619747	620150	620200	620148	-1	scaffold_v10009	PAN0_009d3891	619747	620840	None	633	198	3770	No_constitutive_exon_found_in_species
GTACAGTCACATTCTTTCTCACCTCGTGCTCTTGCGCTGGCGCAGGGCAGTG	628457	628541	628591	628539	-1	scaffold_v10009	PAN0_009d3894	625736	628807	None	633	198	3770	No_constitutive_exon_found_in_species
TTTGATGTAGACTGCATGAGATGCTGATTGTTCTTTTCTGGAGGGTGTAGGT	44471	44727	44777	44725	-1	scaffold_v10010	PAN0_010d3932	44471	45228	None	633	198	3770	No_constitutive_exon_found_in_species
CGCGTCGCATGTTGTGGGACGCAATGCTGACCGATTCGATGGGGAAATAGCA	106250	106513	106563	106511	-1	scaffold_v10010	PAN0_010d3958	106250	107037	None	633	198	3770	No_constitutive_exon_found_in_species
TTGATACTGACGCTGTACATCTTTCTTCGCGTGTGATGCTGGGACTGCAGAT	114927	115038	115088	115036	-1	scaffold_v10010	PAN0_010d3964	114786	115543	None	633	198	3770	No_constitutive_exon_found_in_species
CCAAGGCGAACGGAGAGTGAGAAGCTGATGTTCTTTGCGTGTGTGGGCAGGA	157785	157918	157968	157916	-1	scaffold_v10010	PAN0_010d3980	157785	159314	None	633	198	3770	No_constitutive_exon_found_in_species
TCGGTGCTGACCTCGTTTTCGCCTTCTCCCTTGTGTCGTGGGAAAAATAGTA	223609	223976	223559	223611	1	scaffold_v10010	PAN0_010c4003	222257	223976	None	633	198	3770	No_constitutive_exon_found_in_species
GTCAACATGAAGATGGCTTGGTTACTGACGTTGAATGAAGGGGATAACAGCT	341634	341774	341584	341636	1	scaffold_v10010	PAN0_010c4045	340900	342101	None	633	198	3770	No_constitutive_exon_found_in_species
ACAAGGGCAAGTCCAAGTCCGAGTGAGCATCGTCTTGCAGGGCTAAAGAGTC	437377	437856	437906	437854	-1	scaffold_v10010	PAN0_010d4081	436086	438012	None	633	198	3770	No_constitutive_exon_found_in_species
CTAGTTGCGCTCATATGAGGCGGATCTGCGTCAGCGATGGGAGCATGCAGGC	448131	448249	448299	448247	-1	scaffold_v10010	PAN0_010d4085	446887	448898	None	633	198	3770	No_constitutive_exon_found_in_species
GCATCCCCGACCAACAAAGGCACCGACACATACGCGGCCGACGGGCACAGCT	449415	449664	449365	449417	1	scaffold_v10010	PAN0_010c4086	449297	450551	None	633	198	3770	No_constitutive_exon_found_in_species
GACATGTGCTGATCGTGCTTACCTCTTCATCGGACTGCGGGAATGAACAGGA	507948	508000	508050	507998	-1	scaffold_v10010	PAN0_010d4108	507948	509237	None	633	198	3770	No_constitutive_exon_found_in_species
CCGCTTTCTTTGCGCGCTTGGTTTGCCACGTTGGGATTGGGGATTGGTAGCG	524880	525241	525291	525239	-1	scaffold_v10010	PAN0_010d4114	524721	525534	None	633	198	3770	No_constitutive_exon_found_in_species
CGGGACCACTGACTGACATTGCGGATGCAAAATGCTTTGTGGGCCAACAGAA	573503	573572	573453	573505	1	scaffold_v10010	PAN0_010c4128	573184	573813	None	633	198	3770	No_constitutive_exon_found_in_species
CCATTGGAGCTACCAGGAGGTCCTGACGAGATTTTGCTTTTGGGGGATAGAC	576080	576134	576030	576082	1	scaffold_v10010	PAN0_010c4130	575816	576522	None	633	198	3770	No_constitutive_exon_found_in_species
GGAACGGCAACAGGAACCGACGTGCGCCTTTTCCTTTGTTCGGGCCGAAGTT	2839	4822	4872	4820	-1	scaffold_v10011	PAN0_011d4167	2092	4993	None	633	198	3770	No_constitutive_exon_found_in_species
CAGACGCAGACGGGACCCGTGCCGCAATGAGCGCACTTGGGGAAATGCAGGC	49258	49930	49208	49260	1	scaffold_v10011	PAN0_011c4183	48215	49930	None	633	198	3770	No_constitutive_exon_found_in_species
CAACCTGCGACACACACAGACACTGACGAATGAATGGCTGGGACTTGAAGAC	88286	88447	88497	88445	-1	scaffold_v10011	PAN0_011d4201	88286	88927	None	633	198	3770	No_constitutive_exon_found_in_species
TCGCATTGAAAGTAGACTGACGGAATTTTTGGATTCTGCCGGGATGATAGGG	89436	89583	89386	89438	1	scaffold_v10011	PAN0_011c4202	89085	89583	None	633	198	3770	No_constitutive_exon_found_in_species
TCTTTTCAGATCGGGATTGCATGCTGACGGTCTTGTTCTGGCGGGTACAGAC	127310	127386	127260	127312	1	scaffold_v10011	PAN0_011c4216	126583	127765	None	633	198	3770	No_constitutive_exon_found_in_species
AATGCCCGCAACGGACTGACAATTCTTGTTCTCGATCGTGACGGGTACAGGC	177274	177318	177368	177316	-1	scaffold_v10011	PAN0_011d4235	177274	177735	None	633	198	3770	No_constitutive_exon_found_in_species
CATGGACGGTGGCATGGCAAGGTGCTCGAACTAACGCTTTCGGGATGTAGCT	260618	260730	260568	260620	1	scaffold_v10011	PAN0_011c4262	260428	262374	None	633	198	3770	No_constitutive_exon_found_in_species
CCCGGCCCAACATTTGAAAGCCTGATACTGACACGAGGTGGGTGATGTAGGG	294400	294599	294649	294597	-1	scaffold_v10011	PAN0_011d4271	294400	294924	None	633	198	3770	No_constitutive_exon_found_in_species
TGACGTGCTGTGCTGATTCCGTGACGGTATCTTTGTGGTGGGGATGGTAGGT	313241	313949	313191	313243	1	scaffold_v10011	PAN0_011c4280	313097	313949	None	633	198	3770	No_constitutive_exon_found_in_species
ATCGAGAGCGGTGCAAGCAAGAGTGCTGACCTTGTTTTTGGGATGCGCAGGC	389171	389214	389264	389212	-1	scaffold_v10011	PAN0_011d4313	389171	390740	None	633	198	3770	No_constitutive_exon_found_in_species
GAGGGTGCTGATAAGAGTGACGATTGGATTGGGGTGCGCGGGCGGTGCAGAC	516586	516709	516759	516707	-1	scaffold_v10011	PAN0_011d4366	516586	518207	None	633	198	3770	No_constitutive_exon_found_in_species
TCCTAGCGTTGTACAGCTTTCCAACTGACTTTGTCCTTGGGGGGTGATAGTG	85020	85161	84970	85022	1	scaffold_v10012	PAN0_012c4429	83934	85285	None	633	198	3770	No_constitutive_exon_found_in_species
TACAATCTTGGCTGCCTGACCCCGACGATCCCTCACGTGGGTGGCGGCAGAA	220713	221235	220663	220715	1	scaffold_v10012	PAN0_012c4471	220574	221235	None	633	198	3770	No_constitutive_exon_found_in_species
TGCGCACACGATATCGAACCGAGACTGACGAAGCTCGGGAGTGGAGACAGGA	399821	401550	401600	401548	-1	scaffold_v10012	PAN0_012d4540	399821	401944	None	633	198	3770	No_constitutive_exon_found_in_species
CAAAGCAATCAGTCGAGCTAATCGTTTTGGTTTGGTGTGGGTTGGGACAGCC	447481	448432	447431	447483	1	scaffold_v10012	PAN0_012c4553	447388	448583	None	633	198	3770	No_constitutive_exon_found_in_species
ATGGTGCGCACAGCGGAACAGGTTACTGATTGATTTGACGTCGGGAGCAGAT	448505	448583	448455	448507	1	scaffold_v10012	PAN0_012c4553	447388	448583	None	633	198	3770	No_constitutive_exon_found_in_species
TCCCAACTCTTCTGCATACCTACTGACACTTGGCCTTTCGGGAATTGTAGAG	452089	452140	452190	452138	-1	scaffold_v10012	PAN0_012d4555	451804	452755	None	633	198	3770	No_constitutive_exon_found_in_species
CATTCGCCTGGTGCGCAGGAGATGCATACTGACGCTGTGAGGGACAACAGGC	479527	479585	479477	479529	1	scaffold_v10012	PAN0_012c4567	479298	479945	None	633	198	3770	No_constitutive_exon_found_in_species
GCAAGCATGGATGAGGAGCAGAGGTACTGACAAGGTCGGGGAGTGTGCAGTG	479647	479800	479597	479649	1	scaffold_v10012	PAN0_012c4567	479298	479945	None	633	198	3770	No_constitutive_exon_found_in_species
TGGACGCGATGCTGACCAAGACTTGACTTTTGTTTCGATGGGTGAAATAGGA	64005	64267	64317	64265	-1	scaffold_v10013	PAN0_013d4624	62968	65180	None	633	198	3770	No_constitutive_exon_found_in_species
AGTCCACTTCCGCACTTCTACACAGATGACTGACGTGTCGGTGGGTGTAGGA	140478	140577	140627	140575	-1	scaffold_v10013	PAN0_013d4654	139997	141596	None	633	198	3770	No_constitutive_exon_found_in_species
GCAAAGCAAAACGTGATTTGAAGGCTGACATCTGCGAGACGGTGGGATAGAA	188698	188759	188648	188700	1	scaffold_v10013	PAN0_013c4671	180016	188984	None	633	198	3770	No_constitutive_exon_found_in_species
GAGATTGTGTGGATTGCGTGTGGTCTTCGCACTGCTGGGTCGAGGCGCAGTC	219291	219343	219241	219293	1	scaffold_v10013	PAN0_013c4684	218095	220836	None	633	198	3770	No_constitutive_exon_found_in_species
CTCCTCCAACTCTTGGCTGACATTGGTTTGTTTTGTGGGGGGGTTGAAAGTT	235082	235203	235032	235084	1	scaffold_v10013	PAN0_013c4690	234849	235537	None	633	198	3770	No_constitutive_exon_found_in_species
CCCCTTTCCCAACTTCAAACCTCAACTCACACCGACTTTGACTGGGGCAGAT	235277	235415	235227	235279	1	scaffold_v10013	PAN0_013c4690	234849	235537	None	633	198	3770	No_constitutive_exon_found_in_species
CCCGCCCTTCTTCCTCTTTTTGACAAGTCGTACTGATATAAGGGGGATAGTT	253282	253538	253588	253536	-1	scaffold_v10013	PAN0_013d4699	252192	254722	None	633	198	3770	No_constitutive_exon_found_in_species
CCCCCGAGGCTCCCATACTGATACGATGCTCTTCGGAGGGGGAAAATCAGTC	289846	290821	290871	290819	-1	scaffold_v10013	PAN0_013d4712	289846	291996	None	633	198	3770	No_constitutive_exon_found_in_species
TTCGGATTGTGCCGGCGGTGGGTTCGGCTAAATTGATTTCGGGCAATCAGGC	6051	7066	7116	7064	-1	scaffold_v10014	PAN0_014d4815	6051	8896	None	633	198	3770	No_constitutive_exon_found_in_species
CGAGCGATATGGAGGAAAGACAACTGATGGTGCGATTTTGGGCGAGGCAGCC	55729	55876	55679	55731	1	scaffold_v10014	PAN0_014c4839	55126	55963	None	633	198	3770	No_constitutive_exon_found_in_species
ATTGGAAGACCATTGACTGACTACGTCGCGGTTGGATTGCGGGATGGTAGAG	176024	176194	175974	176026	1	scaffold_v10014	PAN0_014c4892	175904	176297	None	633	198	3770	No_constitutive_exon_found_in_species
CATACTGATCAAAGCGTCCTTCCCTTCTGCCCGTCTTTGTGGGAACATAGGA	267417	267474	267367	267419	1	scaffold_v10014	PAN0_014c4932	267123	267474	None	633	198	3770	No_constitutive_exon_found_in_species
GTGATCGACCTCGGCTGACAGAAACATGCATCGCCGCCTTGGGATTGAAGCA	274125	274237	274075	274127	1	scaffold_v10014	PAN0_014c4935	273006	276879	None	633	198	3770	No_constitutive_exon_found_in_species
TACGGCAAAGTGCTGACGATTCGCGCATCTTGGCTTCGTGAAATGGGCAGGT	371831	372244	371781	371833	1	scaffold_v10014	PAN0_014c4969	371274	372244	None	633	198	3770	No_constitutive_exon_found_in_species
ACTCCTTCTCGCTTTCTCAGCGTACTGACCTCTTGCTCTGGGGGATATAGTA	385815	386157	385765	385817	1	scaffold_v10014	PAN0_014c4976	384873	386157	None	633	198	3770	No_constitutive_exon_found_in_species
GTTGCACTGTGCTGGAGCTGACGTTTCTGCCTATCTCGGTGGGGCAAAAGCG	359466	359601	359416	359468	1	scaffold_v10015	PAN0_015c5156	358048	359601	None	633	198	3770	No_constitutive_exon_found_in_species
AGAGCGCTGAGGCTCACTGCCAGCCGTGGGGGCGTGGCTTGTTGGGGTAGGC	464448	464526	464398	464450	1	scaffold_v10015	PAN0_015c5197	463562	466376	None	633	198	3770	No_constitutive_exon_found_in_species
TTGAGAGGTGATGCCCATCTGCATTTGCTCTGCACGCGTCGCACGGGCAGGG	105003	105183	104953	105005	1	scaffold_v10016	PAN0_016c5255	104722	105183	None	633	198	3770	No_constitutive_exon_found_in_species
GCCAAACACACACTGACATTCGACGCTTGCGCTTTTTGCCGGGGGGTTAGAT	184884	185123	185173	185121	-1	scaffold_v10016	PAN0_016d5278	184884	185897	None	633	198	3770	No_constitutive_exon_found_in_species
GTCCGCCGTAGCCACAGAGACATGGACTGACATAGCTGTGGGCTGGATAGAT	233392	233478	233342	233394	1	scaffold_v10016	PAN0_016c5295	232519	233478	None	633	198	3770	No_constitutive_exon_found_in_species
CGAAACCATGCCGATACTGATGCTTGACTGTCTTTGTTTCGGGACGATAGCG	341858	342059	341808	341860	1	scaffold_v10016	PAN0_016c5340	341773	342639	None	633	198	3770	No_constitutive_exon_found_in_species
GAGAACAATTGCGAGACTGACTTTGATGAGTTGCTCGCGTGGGCATGCAGAG	372131	372651	372081	372133	1	scaffold_v10016	PAN0_016c5348	370600	373243	None	633	198	3770	No_constitutive_exon_found_in_species
GTCGCTTTTCTTACTGACGCATTTGGCTTTGGTGTGCGGGGGGGTTATAGGG	380107	380336	380386	380334	-1	scaffold_v10016	PAN0_016d5351	379549	385937	None	633	198	3770	No_constitutive_exon_found_in_species
GAGTTTGGGAGTAGATTACGGTGCATCCGGATGTGTCGGGAAGGCCACAGGT	79045	79162	78995	79047	1	scaffold_v10017	PAN0_017c5426	78210	79162	None	633	198	3770	No_constitutive_exon_found_in_species
AACCCCAAACTAACGTCCCGACTTTGATTCCTTCGCTCGGGGGGAAATAGTG	84958	85137	84908	84960	1	scaffold_v10017	PAN0_017c5430	84593	85137	None	633	198	3770	No_constitutive_exon_found_in_species
AACCCTTGAAAAGTTGACAATGGCTGACCTTGTTGTTAACGGCGGGACAGTG	85185	85257	85307	85255	-1	scaffold_v10017	PAN0_017d5431	85185	86109	None	633	198	3770	No_constitutive_exon_found_in_species
CCTCGTGCTCACCCTGCAACCTTTGCTTTGGGGGGGGGGGGAAACTGTAGGT	86851	88159	86801	86853	1	scaffold_v10017	PAN0_017c5432	86668	88159	None	633	198	3770	No_constitutive_exon_found_in_species
TGGTACAGGATAAATGTGATACGAACGGATGCTAATGCTGCGAGGGATAGGG	228625	228802	228852	228800	-1	scaffold_v10017	PAN0_017d5476	228625	229924	None	633	198	3770	No_constitutive_exon_found_in_species
ATAAAGCACTGTTTCAATAATTCTTTGGACTGACGTTGTTGTGGGGTTAGGC	309469	310292	309419	309471	1	scaffold_v10017	PAN0_017c5506	306753	310292	None	633	198	3770	No_constitutive_exon_found_in_species
CAAACCTCTTTTCTCAGCACGCTGACCAGCTTGTATTGTCGGGGATGCAGCG	425641	425945	425591	425643	1	scaffold_v10017	PAN0_017c5552	425218	425945	None	633	198	3770	No_constitutive_exon_found_in_species
AGGCACATCAAGAACGACCTCAAGAAATGTCCCTGCGGGTAAGCGGGTAGGA	97706	97765	97815	97763	-1	scaffold_v10018	PAN0_018d5609	96979	99561	None	633	198	3770	No_constitutive_exon_found_in_species
TGTCTTCCGTCGGATGATACTGACCGAGCTTGGATTGGGACGCGGGACAGAG	141306	141421	141256	141308	1	scaffold_v10018	PAN0_018c5622	141198	141645	None	633	198	3770	No_constitutive_exon_found_in_species
TGCTCTGCTTCACCGTGGAATCGATGCACTCTGTCGACTTTGGGCGATAGTC	194602	194923	194973	194921	-1	scaffold_v10018	PAN0_018d5646	194602	196335	None	633	198	3770	No_constitutive_exon_found_in_species
CCAAGCCACGGTGAAACGTTACTGACAACTCTATCTGTGGGGCTGAACAGGA	210727	211144	211194	211142	-1	scaffold_v10018	PAN0_018d5654	210727	211485	None	633	198	3770	No_constitutive_exon_found_in_species
GGTTGTTGGTTAAGCCGTGCTCAGATTGCTCCGATATTGATGACGGGGAGAA	247402	247481	247352	247404	1	scaffold_v10018	PAN0_018c5670	246246	250866	None	633	198	3770	No_constitutive_exon_found_in_species
CAGCGCAAAGCGGGGCCGCAGATGAAGACGAGATGAGATGCGGGATGCAGGC	247608	247711	247558	247610	1	scaffold_v10018	PAN0_018c5670	246246	250866	None	633	198	3770	No_constitutive_exon_found_in_species
AGGGTTCCACAAGTTTTTTTTGCGAGAAACTGGATTTCCGGGGAAGTAAGCA	248018	248072	247968	248020	1	scaffold_v10018	PAN0_018c5670	246246	250866	None	633	198	3770	No_constitutive_exon_found_in_species
CCCACATCTTTGCATTGGCCGGCTTTCCGTGGCTGACTGTGGGGCGACAGTT	307268	307331	307218	307270	1	scaffold_v10018	PAN0_018c5691	299727	308228	None	633	198	3770	No_constitutive_exon_found_in_species
CCATCCCGGCCTTTCACTCACTGACACTCATGCGGCACTGAGGGATACAGTG	307399	307526	307349	307401	1	scaffold_v10018	PAN0_018c5691	299727	308228	None	633	198	3770	No_constitutive_exon_found_in_species
AGAAGAAGGTGGAAGGCTGACCGCGAATTGGCATGTTTGGGGACGGGCAGCT	322470	322641	322691	322639	-1	scaffold_v10018	PAN0_018d5695	321733	323027	None	633	198	3770	No_constitutive_exon_found_in_species
ACAAGCGCAACGACAAACAGAGGCGTGGAACTGACACGGTGGGAACACAGAC	322138	322250	322300	322248	-1	scaffold_v10018	PAN0_018d5695	321733	323027	None	633	198	3770	No_constitutive_exon_found_in_species
GATCATCGTTATTTCTGTTCGTATGCTGACGTTGTGTTTGGGGGTTACAGTC	333471	333549	333599	333547	-1	scaffold_v10018	PAN0_018d5700	331760	333765	None	633	198	3770	No_constitutive_exon_found_in_species
TGAAACAAAACTTGATGCTGACAACCTTTTTGGTTGCGGGGGTGCGATAGAT	272978	273090	272928	272980	1	scaffold_v10019	PAN0_019c5827	269314	273361	None	633	198	3770	No_constitutive_exon_found_in_species
CTACCAGTGCGTGTGAAGATGGATAGCTGATGTTGTTGTTGTGGGGATAGAA	296013	296270	296320	296268	-1	scaffold_v10019	PAN0_019d5838	295929	296411	None	633	198	3770	No_constitutive_exon_found_in_species
ACAAAGGATCGATCGTTCGATGAAGTTGACTTTAGCGCTGGAGTGGGTAGGA	357390	357582	357632	357580	-1	scaffold_v10019	PAN0_019d5861	357040	362707	None	633	198	3770	No_constitutive_exon_found_in_species
CAATCGGAAAGATAGGATTAAACTGACCTCACCGCGTCTCTGGGTTGAAGTG	357237	357321	357371	357319	-1	scaffold_v10019	PAN0_019d5861	357040	362707	None	633	198	3770	No_constitutive_exon_found_in_species
GCACACGAGACTAACGAGATATTCACCTTGCGTTGCTTGGGCGAGAACAGAA	370124	370360	370410	370358	-1	scaffold_v10019	PAN0_019d5864	369620	371397	None	633	198	3770	No_constitutive_exon_found_in_species
AATCCAGATCTTTTATGGTGCTGACTGTGTGGTTCTTGGGGGGAATGTAGTG	50898	51613	51663	51611	-1	scaffold_v10020	PAN0_020d5896	50898	51893	None	633	198	3770	No_constitutive_exon_found_in_species
AACTCTTGTGCAAACTTTCGACTGACGGTCTGAGTGGGTTGGAAATGTAGAT	249373	249710	249323	249375	1	scaffold_v10020	PAN0_020c5965	249247	249883	None	633	198	3770	No_constitutive_exon_found_in_species
AAGGACGAGCATTGGACTGACACCACAGGGCTTCATCGGGTGCGGAACAGTA	73530	73602	73480	73532	1	scaffold_v10021	PAN0_021c6005	72083	78385	None	633	198	3770	No_constitutive_exon_found_in_species
ACCACCGCCCACCTCGCCGACACCGCTCTTTCCACGCTTTCAACGGGTAGCA	75267	76287	75217	75269	1	scaffold_v10021	PAN0_021c6005	72083	78385	None	633	198	3770	No_constitutive_exon_found_in_species
CCATCGCCACCGCACACACTCTGCTCTCGTCATCCACCCAGTGGGTGCAGTG	155078	155100	155150	155098	-1	scaffold_v10021	PAN0_021d6033	155078	157751	None	633	198	3770	No_constitutive_exon_found_in_species
AAGCCAGACAAAGTTGAAGGTTGACTGACGCGGTTGAGGCGGTGGGATAGTG	22864	23031	23081	23029	-1	scaffold_v10022	PAN0_022d6080	22713	23375	None	633	198	3770	No_constitutive_exon_found_in_species
ACATCGCTTGACTGACTCCCTCTCTCCCTCTCCCTTACTTAATCGGGCAGGG	23584	23817	23867	23815	-1	scaffold_v10022	PAN0_022d6081	23584	24836	None	633	198	3770	No_constitutive_exon_found_in_species
GCCCGAATCATCCTTGACCCGTCAAATCCCTTTGTTCGACGGGCTGACAGCG	7991	8389	8439	8387	-1	scaffold_v10023	PAN0_023d6100	6051	8516	None	633	198	3770	No_constitutive_exon_found_in_species
GCAGGGGCTGTTCGGCCACGTGTATCGCTAACCCCCATCTGGGGCTGGAGGC	31546	32377	31496	31548	1	scaffold_v10023	PAN0_023c6109	27257	32377	None	633	198	3770	No_constitutive_exon_found_in_species
AGTAAGAGTGCGGTTACTGATGTCTTCTTGTTTGGTTTTTGCGGGGATAGAT	37812	37843	37893	37841	-1	scaffold_v10023	PAN0_023d6111	37812	40098	None	633	198	3770	No_constitutive_exon_found_in_species
TTCTTTCACTAACTTTTGGACCTTGCAACCTGTCTGATGGGGGATGGTAGTG	10262	10535	10585	10533	-1	scaffold_v10026	PAN0_026d6152	10262	11020	None	633	198	3770	No_constitutive_exon_found_in_species
TCTTGCGCTTCGTGCTGACTTGTTTGCACTGTTGCGGCGGGGATTGACAGGC	9527	9829	9477	9529	1	scaffold_v10029	PAN0_029c6196	9324	9829	None	633	198	3770	No_constitutive_exon_found_in_species
TCCGGCAATGACCCCAGGCTCTCTCGCCGATCCTCACCAAACGGGAACAGGG	26930	27154	26880	26932	1	scaffold_v10029	PAN0_029c6204	26755	28661	None	633	198	3770	No_constitutive_exon_found_in_species
CCACGGACCATAAAGAGAAGGAGCAAGAACTGACGGTTTTGGGGGGATAGGA	34154	34276	34104	34156	1	scaffold_v10030	PAN0_030c6223	33336	34563	None	633	198	3770	No_constitutive_exon_found_in_species
CCTGTCACCCCGCTATTTCGTTACAAGATGCTGACATTTTGGGAATGCAGGT	3289	3676	3726	3674	-1	scaffold_v10031	PAN0_031d6227	3289	3883	None	633	198	3770	No_constitutive_exon_found_in_species
CTTGCCAATCTCGAGACCGCATGCTGACTCTTCCTCCTTGAACTGGGCAGCG	11503	11736	11786	11734	-1	scaffold_v10033	PAN0_033d6261	11173	12472	None	633	198	3770	No_constitutive_exon_found_in_species
CACAGTGGCGCAGAATTGACCCAACATCACCCTGGGGCGTGTGGGCACAGGA	11353	11429	11479	11427	-1	scaffold_v10033	PAN0_033d6261	11173	12472	None	633	198	3770	No_constitutive_exon_found_in_species
TTATCTCCATTGCGGCATCATTACAATCATGTGGACTTCGACACGGGTAGCC	27844	28236	28286	28234	-1	scaffold_v10033	PAN0_033d6268	27844	30426	None	633	198	3770	No_constitutive_exon_found_in_species
GCAATCCACATGCAGCTGTACGTTTCTCCTCACCTATACTGGGTCGACAGCT	35933	35959	35883	35935	1	scaffold_v10033	PAN0_033c6269	30740	35959	None	633	198	3770	No_constitutive_exon_found_in_species
GTCTCAGTCGTGTTCGGGGGGAAGGCGCTGACTTGCAGGGGGGAGTGTAGGG	6102	6269	6052	6104	1	scaffold_v10037	PAN0_037c6307	5805	6269	None	633	198	3770	No_constitutive_exon_found_in_species
TGAACAGGTGAAGGGTTACGGAGACTGATGCTTGTGCTTCGGCGGGCTAGTG	7406	7618	7668	7616	-1	scaffold_v10037	PAN0_037d6309	7406	8245	None	633	198	3770	No_constitutive_exon_found_in_species
GCGCTCCTGTCCTTTTGTAGGCGCCTGACTCACTCGCGGTGGGGGTGTAGCG	24377	24444	24327	24379	1	scaffold_v10037	PAN0_037c6315	22879	25295	None	633	198	3770	No_constitutive_exon_found_in_species
GAAGAAGAGTAAAAAATTCGGAACTCGGATTTTGGCTCGGGTGCGGCAAGGA	17269	17383	17219	17271	1	scaffold_v10038	PAN0_038c6323	15214	17684	None	633	198	3770	No_constitutive_exon_found_in_species
GTCGATGCGCTGATCTCATTGCGGGCGATCCGGTACCGTAATGGGGCTAGGC	1901	1950	1851	1903	1	scaffold_v10043	PAN0_043c6373	1754	5863	None	633	198	3770	No_constitutive_exon_found_in_species
CTTGCCAATCTCGAGACCGCATGCTGACTCTTCCTCCTTGAACTGGGCAGCG	1351	1584	1301	1353	1	scaffold_v10045	PAN0_045c6392	615	1914	None	633	198	3770	No_constitutive_exon_found_in_species
CACAGTGGCGCAGAATTGACCCAACATCACCCTGGGGCGTGTGGGCACAGGA	1658	1734	1608	1660	1	scaffold_v10045	PAN0_045c6392	615	1914	None	633	198	3770	No_constitutive_exon_found_in_species
GGTGGATGGCAGCTTGCATCAGGCTAGGCCTCTGCATTGGATGGGAAAAGCG	7745	8008	8058	8006	-1	scaffold_v10054	PAN0_054d6469	6845	9382	None	633	198	3770	No_constitutive_exon_found_in_species
GCTGAATCACAGGCTGTCTCCTTTCGACGTGCTCATCGCGTGGGAAACAGTA	1189	1204	1139	1191	1	scaffold_v10062	PAN0_062c6530	531	2046	None	633	198	3770	No_constitutive_exon_found_in_species
AAATTGGGCCCCAGGTTCTTCGCACGAGACGCTCCGTGGTGTACGGGAAGCA	2009	2046	1959	2011	1	scaffold_v10062	PAN0_062c6530	531	2046	None	633	198	3770	No_constitutive_exon_found_in_species
TTCAGACGTATGGACGGCTGGGCTGACACTCGATTTGCGTGGGGAAACAGCA	6678	6714	6764	6712	-1	scaffold_v10069	PAN0_069d6577	6678	8041	None	633	198	3770	No_constitutive_exon_found_in_species
TCACCCTTTCTTTGAAGGAGGTTTCGCTGACTTGTGATTTTTGGGAGTAGTG	13221	13918	13171	13223	1	scaffold_v10070	PAN0_070c6585	12944	13918	None	633	198	3770	No_constitutive_exon_found_in_species
TCCTCCTGACTGACCGTGCTCGCTCTTTCATTGACGTCGGATGGGGTCAGGC	2187	2549	2599	2547	-1	scaffold_v10074	PAN0_074d6606	2187	3317	None	633	198	3770	No_constitutive_exon_found_in_species
GGCTCCAGCCTTGATGACGAGAAGATCCGCTGACAAAGATGGGTGGGTAGAG	3878	4077	4127	4075	-1	scaffold_v10080	PAN0_080d6634	3699	6085	None	633	198	3770	No_constitutive_exon_found_in_species
CAACGGTCAGTATACGGCACTTTCATCGCACCGCAAGGTGGACTCGGGAGCT	7840	7875	7790	7842	1	scaffold_v10082	PAN0_t082c0001	7778	7875	PAN0_t082c0001	633	198	3770	No_constitutive_exon_found_in_species
TGTGATCGTACTGTTGGTCGCCTCGCTGCATTCTGGTTGGGGTTGGATAGGG	2551	2616	2501	2553	1	scaffold_v10091	PAN0_091c6675	2221	3022	None	633	198	3770	No_constitutive_exon_found_in_species
GCTTTTGGGACTTCAGGCGCGGCAGCAGATAGGAACGGGACGGTGAACAGGA	4666	5068	4616	4668	1	scaffold_v10104	PAN0_104c6722	2487	5068	None	633	198	3770	No_constitutive_exon_found_in_species
CTTGCTCCTTCCACCACACATGCTGACCCGTTGCTTTCGGGGGTTGACAGAC	6106	6692	6056	6108	1	scaffold_v10109	PAN0_109c6744	5990	6692	None	633	198	3770	No_constitutive_exon_found_in_species
ACCTCCGAGCTAAGCTTTGGCACTGATCATGCTTTGTTGGGGAAGGCTAGTT	4359	4443	4493	4441	-1	scaffold_v10125	PAN0_125d6779	4165	4933	None	633	198	3770	No_constitutive_exon_found_in_species
