# Supplementary material for: Widespread Separation of the Polypyrimidine Tract From 3′ AG by G Tracts in Association With Alternative Exons in Metazoa and Plants
Source: Front Genet. 2019 Jan 14;9:741. doi: 10.3389/fgene.2018.00741 (PMC6339879; doi:10.3389/fgene.2018.00741)
Supplement: DATA FILE S1 — Sequences of REPAG 3′ SS from each species of fungi. [file Data_Sheet_1.zip › Supplementary data 1/Fungi_Release38_fusarium_oxysporum.txt]

REPA_GGG_Sequence	Exon_Start	Exon_End	Pos_-50	Pos_+2	Strand	Chromosome	GeneID	Gene_Start	Gene_End	Gene_Name	Number_of_REPAs	Number_of_REPAs_has_GGG	Number_of_Intron(Intra_genic_Region)	Upstream_Constitutive_Exon
AATAGTATTATAGGACTTAGCGCTAACTAGCTGAATGCTTTAGGGAATAGCA	5143	5794	5093	5145	1	1	FOXG_10827	4268	7866	None	5032	426	30026	No_constitutive_exon_found_in_species
TCTTTCTTTACATGCTTATATAATACTGACTTTAATTTCTAGGGCAACAGGA	208051	209278	209328	209276	-1	1	FOXG_10881	207219	209354	None	5032	426	30026	No_constitutive_exon_found_in_species
CATCTTATTTCTGCTGGAAGCAATTTACTAACGAGTTTGGGCAATGACAGGC	228369	228591	228319	228371	1	1	FOXG_10890	227939	229871	None	5032	426	30026	No_constitutive_exon_found_in_species
ACAGATCAATATGAATGGACAAAGGCTGATTTCTTAATCTTGGGCGGTAGTG	251966	252226	252276	252224	-1	1	FOXG_10902	250953	252768	None	5032	426	30026	No_constitutive_exon_found_in_species
CAATAATCCAATGAAGGAAAACAATGGGCCAGGCTAACTGGGATAATCAGAT	1140275	1140452	1140225	1140277	1	1	FOXG_11195	1139585	1140818	None	5032	426	30026	No_constitutive_exon_found_in_species
CTCGAGAACCGGAGCTTGAAATATCTGGATTAAATGCTAATGGGTAAAAGCT	1210893	1210968	1210843	1210895	1	1	FOXG_11220	1210567	1211683	None	5032	426	30026	No_constitutive_exon_found_in_species
TGAGTTGTTACTAATTCTTGACCGAGATCAAATTGCTAATAAGTGGGCAGAT	1313672	1313765	1313815	1313763	-1	1	FOXG_11255	1312575	1314024	None	5032	426	30026	No_constitutive_exon_found_in_species
GTAGGTGGCGCGACTTGAGAGATACCACAGCGCTTACATGGGTGGGATAGGC	1316704	1317254	1317304	1317252	-1	1	FOXG_11256	1314852	1317845	None	5032	426	30026	No_constitutive_exon_found_in_species
CTCCTTTCCAAGGGTTGTTGCTAGTGGAGGAGCTGACAGTTGGGTGATAGAT	1397428	1397635	1397378	1397430	1	1	FOXG_11279	1397228	1397635	None	5032	426	30026	No_constitutive_exon_found_in_species
AACAAAGAAGGCTATATATGGGAAGGCTCTATGGCTAACTAGGGATCTAGAC	1473671	1473806	1473856	1473804	-1	1	FOXG_11293	1470924	1474110	None	5032	426	30026	No_constitutive_exon_found_in_species
GCGCAAGTGCATTTATTGTGTGAGACGTATACTGATTGCTTTGGGAATAGGA	1856744	1858247	1856694	1856746	1	1	FOXG_00082	1855339	1858247	None	5032	426	30026	No_constitutive_exon_found_in_species
GTAAATGCTCCAGACACGCCAAGACTTGCAACACTAACAGGAGCGGGCAGTA	2221115	2223014	2221065	2221117	1	1	FOXG_00193	2220525	2224117	None	5032	426	30026	No_constitutive_exon_found_in_species
AGAAAACGAACTTCGGAGGATTCGGCTCAGACACTTACTTGGGCAAACAGGA	2476517	2476873	2476467	2476519	1	1	FOXG_00270	2476131	2477388	None	5032	426	30026	No_constitutive_exon_found_in_species
TAAGGTGCTAATTCTCAATTATTTGAGAGCTGGCTAACAATGGGAACTAGGG	2758446	2758499	2758396	2758448	1	1	FOXG_00353	2758358	2759451	None	5032	426	30026	No_constitutive_exon_found_in_species
CCTTGTACCAGACGAGTACAAGGCCGGGCTTCGGGCACTGGGCAATGTAGGC	3007192	3007213	3007142	3007194	1	1	FOXG_00436	3006608	3007213	None	5032	426	30026	No_constitutive_exon_found_in_species
TATCTTTCCGAATGCGAATACACAACGTCTAGCTTACACCGGGATGCCAGCC	3069758	3070004	3070054	3070002	-1	1	FOXG_00462	3069385	3070394	None	5032	426	30026	No_constitutive_exon_found_in_species
GAAGGAAGGGAGTTGACTGGGCGCAAGCTTACGCAGACACGGGCCAAAAGGA	3078256	3078322	3078372	3078320	-1	1	FOXG_00464	3078256	3078707	None	5032	426	30026	No_constitutive_exon_found_in_species
TTTCATTGTCTTATCTAATTGGAACAGAATGGAGGCTGCGTGGGCGGGAGAC	3217585	3218345	3217535	3217587	1	1	FOXG_00505	3214064	3219972	None	5032	426	30026	No_constitutive_exon_found_in_species
CACCCCGGTCCATCCTGCACGGAAGCGCTTGCTGACTGGGGATTGAACAGGC	3280405	3280561	3280355	3280407	1	1	FOXG_00523	3279547	3280751	None	5032	426	30026	No_constitutive_exon_found_in_species
GGCGTTATCCCTTTCTCTCTAGCTGCAGTCAATGTCGAGGGAAACAACAGTC	3967348	3967820	3967870	3967818	-1	1	FOXG_00749	3967348	3968285	None	5032	426	30026	No_constitutive_exon_found_in_species
CCTTAGGTCCCGCGTGCCAATGTCGTCAAAATCTGACTTTGGGAGCACAGAT	4003907	4004027	4003857	4003909	1	1	FOXG_00759	4003731	4006476	None	5032	426	30026	No_constitutive_exon_found_in_species
TGGTCTTGCTGCTACGTTATCGCCAGCTGAAAAAGAACGTATATGGGCAGAA	4243217	4243251	4243167	4243219	1	1	FOXG_00833	4242325	4243251	None	5032	426	30026	No_constitutive_exon_found_in_species
TTTCTTGTATATGCCCTCATGCATCTCTTGCGCCGACTAACAGGGAACAGGT	4657298	4664304	4657248	4657300	1	1	FOXG_00964	4657141	4664304	None	5032	426	30026	No_constitutive_exon_found_in_species
ATCATGTTCTGACCCCGCCGCACCTAGAGCAACCGCTGACCGGGGTATAGCT	4684401	4685463	4684351	4684403	1	1	FOXG_00973	4684056	4685463	None	5032	426	30026	No_constitutive_exon_found_in_species
CAAATCCTGGTTACTAGGATGTCCAACTGACCCTGCTCCGGGCGACATAGGG	4709449	4709477	4709399	4709451	1	1	FOXG_00979	4707881	4710564	None	5032	426	30026	No_constitutive_exon_found_in_species
TCGCACTTGAGATCTTGCAGAAAACATCATGTGACTAACTGGGCTGATAGAT	4725591	4727986	4725541	4725593	1	1	FOXG_00982	4724603	4727986	None	5032	426	30026	No_constitutive_exon_found_in_species
AGGGCTGTTTTACATGAAGCTGTCTATTCACTTGTGATTACGGGCCGGAGTG	5066488	5066732	5066438	5066490	1	1	FOXG_01088	5065493	5067725	None	5032	426	30026	No_constitutive_exon_found_in_species
AATCTCGCATCATTTCCTGTCTTGTAGTGCTACTGACAATGGGGAAACAGTT	5265045	5265426	5264995	5265047	1	1	FOXG_01160	5261659	5266646	None	5032	426	30026	No_constitutive_exon_found_in_species
TCTCAAGACAAGCGTGACCCAAAGCCCACGGCAACCACCTTCGGGAACAGGT	5416230	5417708	5417758	5417706	-1	1	FOXG_01211	5416230	5420895	None	5032	426	30026	No_constitutive_exon_found_in_species
CTCTTGTAGATGTATGCAGAGATGTCACTGCTAAACGGTGGGTGATACAGAT	5429894	5430756	5430806	5430754	-1	1	FOXG_01213	5429756	5432090	None	5032	426	30026	No_constitutive_exon_found_in_species
CAATTACTTTCTCAATTTGTGTAATGACCTGTGTGTTAATTGGGGTGTAGTT	5677593	5677871	5677543	5677595	1	1	FOXG_01315	5677019	5679494	None	5032	426	30026	No_constitutive_exon_found_in_species
GAGGCATGGTGTGAGCTGGAAGCCTGGGGAATGTGTGCTGATTGGGATAGTT	5695658	5696711	5696761	5696709	-1	1	FOXG_01323	5695658	5697096	None	5032	426	30026	No_constitutive_exon_found_in_species
TGGGTTCAATTTGCCTCCTTCTACATAAACTAACGATGTTGGGAAATCAGTT	5853571	5853663	5853521	5853573	1	1	FOXG_01382	5851956	5853663	None	5032	426	30026	No_constitutive_exon_found_in_species
AAAGACGACTTCATTGATATAGGACTGGGGCCAGACTAACATGGGGATAGGG	6245964	6246433	6245914	6245966	1	1	FOXG_15051	6245505	6246724	None	5032	426	30026	No_constitutive_exon_found_in_species
GAGGGTTTTGGGGTTCACGAACGCGAATAAATGAACCGGCCAATTGGGAGGC	6246598	6246724	6246548	6246600	1	1	FOXG_15051	6245505	6246724	None	5032	426	30026	No_constitutive_exon_found_in_species
AAACCAAAAGATACGTAACACAGTCCTCACTTTGACTGTGGAGTGGGCAGGT	6722804	6723829	6722754	6722806	1	1	FOXG_15149	6722056	6723829	None	5032	426	30026	No_constitutive_exon_found_in_species
GATAATTCAATATGAAATGAAATTGGCACATACATAAACGGGAAATGCAGCT	6788234	6788276	6788184	6788236	1	1	FOXG_15165	6787636	6788276	None	5032	426	30026	No_constitutive_exon_found_in_species
TCTCATCTACGACTTTTGTGCACTTTCTTGATGCTAATGGGTGGGTATAGTA	1413	1549	1599	1547	-1	10	FOXG_13574	1413	2173	None	5032	426	30026	No_constitutive_exon_found_in_species
CGTCGGCATTGACAGCTCATCGAAATGGATTGAAGACTAACCGGGGGCAGAT	179665	179989	180039	179987	-1	10	FOXG_13640	178517	180359	None	5032	426	30026	No_constitutive_exon_found_in_species
CCGAAGAATGCGTAGGGGACAGGCAATGCTGATGTTTTTTGGGGGTGCAGGT	421724	421871	421921	421869	-1	10	FOXG_13731	421207	422418	None	5032	426	30026	No_constitutive_exon_found_in_species
ACATTCTGTTTAGGCGGTGGTATCGGGGCAGGATGGCTAACGGGCAGAAGCC	423223	424718	424768	424716	-1	10	FOXG_13732	423223	425135	None	5032	426	30026	No_constitutive_exon_found_in_species
GTTCATTCACGTGTCCATTGAGCACAGTTATTGACTTTGGGCTGCGAAAGGA	701465	701614	701664	701612	-1	10	FOXG_13817	699398	702220	None	5032	426	30026	No_constitutive_exon_found_in_species
ATTGGTAAGTTTACATATTCCAGTGATTCAACTTGTGCTAATGGGAATAGGC	753557	754173	754223	754171	-1	10	FOXG_13837	753557	755897	None	5032	426	30026	No_constitutive_exon_found_in_species
GAGGTTTGCAGCAACGTCTTGATATTTTACTGTCAGACTAACATGGGTAGAT	814119	814763	814813	814761	-1	10	FOXG_13859	814119	815027	None	5032	426	30026	No_constitutive_exon_found_in_species
ACACCTCTATACCACGAGAGAACTGATTGGCTGACTCAAGGGACGCGCAGAA	880489	881499	881549	881497	-1	10	FOXG_13879	880489	881779	None	5032	426	30026	No_constitutive_exon_found_in_species
ATGTATTCCTGTCATCACCACATAACTTCGGTTTCTGATGCAAGGGGTAGCC	1249933	1250460	1250510	1250458	-1	10	FOXG_11378	1248478	1250665	None	5032	426	30026	No_constitutive_exon_found_in_species
CGTTTCCGATCATATTCTAGACCAAAACATTTAATACTGATGGGACATAGTC	1286321	1286504	1286271	1286323	1	10	FOXG_11389	1285752	1286504	None	5032	426	30026	No_constitutive_exon_found_in_species
GCCTCCATCACAAGCCAACATTCAGAGAGCTAATATGGAGGGTGCAATAGAC	1437644	1437756	1437594	1437646	1	10	FOXG_11444	1437333	1439204	None	5032	426	30026	No_constitutive_exon_found_in_species
GGAGGGACATATTTGTATGGAGAGCTGACGACGCGAACGGGTGAGAAGAGAC	1544208	1544219	1544269	1544217	-1	10	FOXG_11477	1544208	1547069	None	5032	426	30026	No_constitutive_exon_found_in_species
ATATCCACCCTTGTCTTTTCCATGAATTGATGTGTATGGTGGGCTAATAGTG	1706410	1706496	1706546	1706494	-1	10	FOXG_11528	1706321	1707461	None	5032	426	30026	No_constitutive_exon_found_in_species
CTGGGATCCTGGATATGCAAAAAAAGTTGCTGACGTCTGAGGGGCAACAGAA	1710443	1710732	1710782	1710730	-1	10	FOXG_11529	1709383	1711001	None	5032	426	30026	No_constitutive_exon_found_in_species
TTACCTCACAAATACCGGGATTCCATGATTGACCGTCCAGGGATGGCAAGGG	1865069	1866463	1866513	1866461	-1	10	FOXG_11572	1864999	1867727	None	5032	426	30026	No_constitutive_exon_found_in_species
ACCCCGTTTCTGCCTGTTGTATCAAATACTCTGCTGACGTATGGGTGTAGTC	2358693	2359008	2359058	2359006	-1	10	FOXG_11758	2357785	2359665	None	5032	426	30026	No_constitutive_exon_found_in_species
GGTCCGTTGTCGCATAAATGTAGTGGTGGATAAGCTGACATGGGGATCAGCA	2375474	2375664	2375714	2375662	-1	10	FOXG_11766	2374863	2376303	None	5032	426	30026	No_constitutive_exon_found_in_species
GGGAGGTAAGCTTGTGCGAGCAGTGTTATGTCAGAGACTGATGGGTACAGGT	2413531	2413601	2413651	2413599	-1	10	FOXG_11783	2413262	2414517	None	5032	426	30026	No_constitutive_exon_found_in_species
TTCTGAAACTTTGTCACATCGCAGTGTATTATCAACTGACAGGGGTTTAGCA	2461112	2461865	2461915	2461863	-1	10	FOXG_11802	2461112	2462175	None	5032	426	30026	No_constitutive_exon_found_in_species
CAAGTTCTTCAACAGCCCCAACCCATCTGAGCTTGTACGAAGGGCGCTAGGG	2544405	2544988	2545038	2544986	-1	10	FOXG_11837	2544134	2545883	None	5032	426	30026	No_constitutive_exon_found_in_species
ACTTTTGCGCGAAAAAAAGAACACCAGAGGCTTGCTAACTCGGGTGGTAGCC	2690600	2690676	2690726	2690674	-1	10	FOXG_11880	2688182	2690811	None	5032	426	30026	No_constitutive_exon_found_in_species
ACTACCCCGACTTGAACCGAGCTGATGCCAGAGAAGTATGGGGTAAGCAGTA	2774432	2774993	2774382	2774434	1	10	FOXG_17212	2772229	2776369	None	5032	426	30026	No_constitutive_exon_found_in_species
AATTGCCCTAATAGACCAGGCACTTGCTGTTGATATTCCGGCATGGGCAGAC	2850389	2850820	2850870	2850818	-1	10	FOXG_17233	2850389	2852404	None	5032	426	30026	No_constitutive_exon_found_in_species
TTACAGGAGAAGGGTATTTTAACAGCTAATAGCGAAGAAAAGGGGTATAGCT	57968	57994	57918	57970	1	11	FOXG_16491	57045	57994	None	5032	426	30026	No_constitutive_exon_found_in_species
GTTCATGTTCCCAGGCGGGCATCCACGGCTCACTTACTAATGGGGGACAGTT	109756	109879	109929	109877	-1	11	FOXG_16511	109756	110539	None	5032	426	30026	No_constitutive_exon_found_in_species
AACGTAAGTCAAGCACTGGCTCAGACAACCGCAAGCTAACGAAGGGACAGCG	128827	129368	129418	129366	-1	11	FOXG_16518	128453	130395	None	5032	426	30026	No_constitutive_exon_found_in_species
TGAGGGTAAGTGACTTTGACGCGTGAAGAGGTTTGAACTAACGGGAGTAGAT	249513	249841	249463	249515	1	11	FOXG_16567	248897	249841	None	5032	426	30026	No_constitutive_exon_found_in_species
AATCCCTCTCTTATCCCTCCAAGTCTGTGTTTATAGCTGACAAAGGGAAGAC	268931	269128	269178	269126	-1	11	FOXG_16576	268931	270868	None	5032	426	30026	No_constitutive_exon_found_in_species
GATGTAAGTCTGATCACTTTGATACGAGAACGCGAACTTACATGGGGCAGCG	272947	273623	273673	273621	-1	11	FOXG_16578	272947	274489	None	5032	426	30026	No_constitutive_exon_found_in_species
CCTTCTAGATCCGCATCTACTGCATTGCTCCCGAAAAGGGGCAATGTGAGAA	292589	292859	292539	292591	1	11	FOXG_16586	292263	292859	None	5032	426	30026	No_constitutive_exon_found_in_species
TGGTTAGTTGACTACCTATTCTTGTGATGTAATATGCTGATGGGTGATAGGC	344691	345206	344641	344693	1	11	FOXG_16609	344405	346948	None	5032	426	30026	No_constitutive_exon_found_in_species
ACGTAAGTGCATAACTAATCTACCTGGATAGGACTAATTTGGGGGTATAGTA	456658	456918	456968	456916	-1	11	FOXG_16651	456658	457854	None	5032	426	30026	No_constitutive_exon_found_in_species
ATAATTTTAATATTACTTGTATTCTAGCTAGACTCTAAATGGGACAACAGTA	580177	580219	580127	580179	1	11	FOXG_09580	578772	580219	None	5032	426	30026	No_constitutive_exon_found_in_species
TTTGTACGTCATTCCAACATGACGAATCGATTCAGTCTAACCAAGGGCAGTG	712596	713039	713089	713037	-1	11	FOXG_09633	712213	713121	None	5032	426	30026	No_constitutive_exon_found_in_species
AACCCGAGCCTGGCCAATCTTTTGTCTCTAACACTCTCAGCTGGGTAAAGTC	736267	736314	736364	736312	-1	11	FOXG_09641	735692	737004	None	5032	426	30026	No_constitutive_exon_found_in_species
TGTTTTCTTTTTGCTCTCATGAACCATCGCTAATCTGAAACGTGGGGTAGCC	1122739	1123121	1123171	1123119	-1	11	FOXG_09788	1121135	1123286	None	5032	426	30026	No_constitutive_exon_found_in_species
CGTGAGTTATTATCTAGACGATACCAAGCATTGCTGATACGTTAGGGTAGCC	1356993	1357083	1356943	1356995	1	11	FOXG_09877	1356551	1358342	None	5032	426	30026	No_constitutive_exon_found_in_species
CAAATATCTCAAATATGACCCCGGATTTGATTTGTTTGATTTGAGGGCAGCG	1660914	1660941	1660991	1660939	-1	11	FOXG_09996	1660322	1662283	None	5032	426	30026	No_constitutive_exon_found_in_species
GCAACCAGACACTCCATACCCTTGCAGCAGGATCTAATGAGTCGGGATAGGG	1688652	1688760	1688602	1688654	1	11	FOXG_10005	1688530	1689421	None	5032	426	30026	No_constitutive_exon_found_in_species
ATTATGGCTACTGCCTTCCACCTATTCCCTTTCCTTCCACGGGAACTCAGGG	1725759	1725875	1725709	1725761	1	11	FOXG_10017	1723221	1725875	None	5032	426	30026	No_constitutive_exon_found_in_species
TGTACGTTCCATCTACCACTTTTCTCGAGACATTGCTAACGGGGTGATAGAA	1779906	1779935	1779985	1779933	-1	11	FOXG_10038	1779250	1780654	None	5032	426	30026	No_constitutive_exon_found_in_species
TGGTAAATTCTACGTCGAACCGTTACTATCAGAAGCTAAACATGGGACAGGA	1806882	1807162	1807212	1807160	-1	11	FOXG_10050	1805853	1807256	None	5032	426	30026	No_constitutive_exon_found_in_species
GTAAGATGATGCCTAACTTTCTGGCAAATTCGGCCTCTAACGGGGAGCAGTT	2000966	2001531	2001581	2001529	-1	11	FOXG_10117	2000966	2002644	None	5032	426	30026	No_constitutive_exon_found_in_species
GGGCCTGTACCACAGACGATAGACCAGCTTGACATAAATGGAGGGCCCAGTG	2146777	2146824	2146874	2146822	-1	11	FOXG_10181	2146777	2148058	None	5032	426	30026	No_constitutive_exon_found_in_species
AAGCATACCTAAATACCTGACCTTTGACTACTGGCTTATACGGGAACTAGAA	59011	59113	59163	59111	-1	12	FOXG_13081	57968	60080	None	5032	426	30026	No_constitutive_exon_found_in_species
TGAACTTGATCCTGTCAATGTCATGGCGGCCACTCCGTTGACGGGCCGAGAT	81974	81981	81924	81976	1	12	FOXG_13093	81670	81981	None	5032	426	30026	No_constitutive_exon_found_in_species
CTCTCCGATATGGCTGGCGAGAATGGCTTGGTGATGGATGGGGTACGCAGGA	98291	98672	98722	98670	-1	12	FOXG_13098	98291	99773	None	5032	426	30026	No_constitutive_exon_found_in_species
TGTGAGTTGATGGTGATGTTGTGGGGTGATAATGAAGCTAATGAGGGTAGTG	112852	112950	112802	112854	1	12	FOXG_13102	112628	114286	None	5032	426	30026	No_constitutive_exon_found_in_species
GCCATCTACCGATCAGCCTATTATGACTGAAACTGACTTGAGCTGGGTAGCA	118648	118759	118598	118650	1	12	FOXG_13104	118297	119145	None	5032	426	30026	No_constitutive_exon_found_in_species
TTGAACCAGAGGATTACGTGCAGAATAATAAACTCGGTTGGGTAGCGCAGAT	274956	275039	274906	274958	1	12	FOXG_13165	274656	276016	None	5032	426	30026	No_constitutive_exon_found_in_species
TGGAAGTGAGGGTTCTTGGCTTGTTTTGATGTGGCCTTTTGGGGTTGGAGCC	308759	308829	308709	308761	1	12	FOXG_13177	308056	309522	None	5032	426	30026	No_constitutive_exon_found_in_species
GCAGGAAGCGCGGCGTAAGTACTATCCCGCCTGACCTTTAAGGGCTATAGCG	398542	398554	398492	398544	1	12	FOXG_13211	398084	398554	None	5032	426	30026	No_constitutive_exon_found_in_species
ATGTCTTCAACCCAGAAAAGTCAAAAACCTTTGAGTGGGATGAAGAATAGGT	534570	534866	534916	534864	-1	12	FOXG_13268	533796	535236	None	5032	426	30026	No_constitutive_exon_found_in_species
CAGCAAACAACTACGCTTTGCTGCGCTATCCTACGTATGGGGAAGTGCAGCC	640610	642394	640560	640612	1	12	FOXG_13313	640444	642394	None	5032	426	30026	No_constitutive_exon_found_in_species
GGGATAAAGTTGTTCTGATAATGCGGCTGCTAATTGAGTTTCGGGAGCAGCT	886227	886358	886177	886229	1	12	FOXG_13406	885933	887033	None	5032	426	30026	No_constitutive_exon_found_in_species
ACGTTTTGGGGACAATTTATATTGGTTGAGATCCTGCTTGGGTTATGAAGAA	1369370	1369490	1369540	1369488	-1	12	FOXG_14506	1369370	1374197	None	5032	426	30026	No_constitutive_exon_found_in_species
GGGATCAAGCATTCATTTCATGGAGATGATTGCTAACCCACGATGGGAAGAC	1492884	1492907	1492957	1492905	-1	12	FOXG_14553	1492684	1494681	None	5032	426	30026	No_constitutive_exon_found_in_species
CACTTTAGACTCTCATCTTGGCGTATATACTTACACGATGCAGGGAGAAGCC	1542659	1542952	1542609	1542661	1	12	FOXG_14576	1540934	1543829	None	5032	426	30026	No_constitutive_exon_found_in_species
TTCATCAACCTTTGTCTCCGCAATCACATCTGACATACTGCAGGGGACAGTT	1720084	1720394	1720444	1720392	-1	12	FOXG_14645	1720084	1721441	None	5032	426	30026	No_constitutive_exon_found_in_species
CTGACGGATCATCTGCAACACCAATTATCTATGCTATACTTGGGACACAGGT	2120495	2120975	2120445	2120497	1	12	FOXG_14771	2119409	2120975	None	5032	426	30026	No_constitutive_exon_found_in_species
ATGGTAAGCAAAAAGCCTTTGCTAGAGACTTTCTAAGCTAATTGGGGTAGAT	45040	45142	45192	45140	-1	13	FOXG_11898	44537	47234	None	5032	426	30026	No_constitutive_exon_found_in_species
GGTATGTACCATGCCCACTTCAACAACAGGCAATATTAACTCAGGGACAGAA	209621	210025	209571	209623	1	13	FOXG_11954	203141	211541	None	5032	426	30026	No_constitutive_exon_found_in_species
CCATGTGCTAACCAGTACAGCATCGGAGGCAACATGGGAAAAGTCAACAGCT	310367	310668	310317	310369	1	13	FOXG_11988	309264	310668	None	5032	426	30026	No_constitutive_exon_found_in_species
CCTTAAACTCTAGACTATGGCCAAACGAACTGCTAATAACATGGGTGAAGCA	324457	324543	324407	324459	1	13	FOXG_11992	323609	324663	None	5032	426	30026	No_constitutive_exon_found_in_species
GTTCTTGGTAACCGCATCCCCAGACTCATCAGCCTGAAGGGACACAATAGGC	374073	374516	374023	374075	1	13	FOXG_12008	373930	374516	None	5032	426	30026	No_constitutive_exon_found_in_species
CACGATAGTTTTCGACCGCTCTGGAGACTAATGAGAATCTTGGGTAACAGGA	592423	592455	592373	592425	1	13	FOXG_12095	592250	593780	None	5032	426	30026	No_constitutive_exon_found_in_species
ACACTTGTTTCCTTTCTAAGTTTAAGAGGACCTTACTGACAGGGGATTAGGC	615303	615781	615831	615779	-1	13	FOXG_12106	614582	615902	None	5032	426	30026	No_constitutive_exon_found_in_species
TGTGATTCGTTTTATGAGACGCACCCTCCATATGATGGTCCGGGCGATAGGT	649766	649840	649716	649768	1	13	FOXG_12119	649489	651375	None	5032	426	30026	No_constitutive_exon_found_in_species
GTTACCCAGTGTTAAGATTGTACTAACGGAAGTAGTGGGCGACTGGGCAGAT	669123	669304	669354	669302	-1	13	FOXG_12126	668848	669933	None	5032	426	30026	No_constitutive_exon_found_in_species
GTTGAGATATGTCTGACAGGTACCAGTAAAACTACTGACGGGCGGTGCAGAC	831904	831990	832040	831988	-1	13	FOXG_12195	831066	832416	None	5032	426	30026	No_constitutive_exon_found_in_species
AGTTCACGAAATGGGCTACTTGGCTTTACTACCCTGATGACGGGAAACAGCT	876352	876469	876302	876354	1	13	FOXG_12211	875887	876469	None	5032	426	30026	No_constitutive_exon_found_in_species
ACTAATATCATTAGTCGTTCAATTCATCTTGCCTGGAGACTCGGGACAAGTC	985164	985496	985114	985166	1	13	FOXG_12254	984991	985496	None	5032	426	30026	No_constitutive_exon_found_in_species
TGAGTGACCGTGGACAACGAGATGTGCTGGAGGATACTAACGGGGTGCAGTT	1104200	1104318	1104150	1104202	1	13	FOXG_12296	1103702	1105023	None	5032	426	30026	No_constitutive_exon_found_in_species
TAAGTCGCTTGTTACTATTTCTTGGAGGTAACGGCTCATCGGGATTGCAGTA	1120268	1120556	1120606	1120554	-1	13	FOXG_12304	1119423	1120884	None	5032	426	30026	No_constitutive_exon_found_in_species
CATTCCTGTTAGCTCAGACATACTGACAAAGACAGTGGTTGCCCAGGGAGGC	1198103	1198159	1198053	1198105	1	13	FOXG_12335	1197752	1199165	None	5032	426	30026	No_constitutive_exon_found_in_species
CACTCTCCGACCCAGAAGGTGCTAGAAGGCTGCTTGGACGGGAGATGTAGTC	1254810	1255082	1254760	1254812	1	13	FOXG_12355	1254347	1256754	None	5032	426	30026	No_constitutive_exon_found_in_species
GAACCCCTCCTATCTTAGAACAATATGTTAACCACCTATCGGGCATACAGTA	1289946	1290831	1290881	1290829	-1	13	FOXG_12369	1289946	1291433	None	5032	426	30026	No_constitutive_exon_found_in_species
ATTCTCATTAGCTTCATGTGAGTTGATTGCTGACGATTAGGGGTTGGCAGGC	1316044	1316141	1315994	1316046	1	13	FOXG_12377	1314916	1316560	None	5032	426	30026	No_constitutive_exon_found_in_species
CGGTATGTTTGTCGTCCGAGTCTTTAATTGTGTGCTAATTGGGATTGTAGTT	1395198	1395247	1395148	1395200	1	13	FOXG_16796	1394789	1395322	None	5032	426	30026	No_constitutive_exon_found_in_species
GTGAGTATCCTATCTATCAGGTTAGCTGTCTCTAACATGAGGGGTTGTAGGA	1621228	1621534	1621178	1621230	1	13	FOXG_16889	1621175	1622066	None	5032	426	30026	No_constitutive_exon_found_in_species
TCTGTCGTGCAAAGCAGAACACCTCCGCTTATGTGGCGGGAGGGTGATAGAA	1693495	1693625	1693675	1693623	-1	13	FOXG_16911	1693495	1694221	None	5032	426	30026	No_constitutive_exon_found_in_species
GAGCCATACGTGTTAACCATGTGCTTTCTTGTGAATCTGATGGGCGACAGTC	16110	17181	16060	16112	1	14	FOXG_14137	15336	17181	None	5032	426	30026	No_constitutive_exon_found_in_species
TCTATACGAGCCTGATCTTTATTACTTCTCCATTGTCTTACGGGATGTAGGT	33667	34045	33617	33669	1	14	FOXG_14139	33251	36249	None	5032	426	30026	No_constitutive_exon_found_in_species
GCTGAAGAGCACTCTGTAGATGGAGCCATCTTTTTCGCACGGGGAAGAAGCT	361846	362123	361796	361848	1	14	FOXG_14189	361571	362606	None	5032	426	30026	No_constitutive_exon_found_in_species
ACTTCACTTTTTTCCCTAGCCTTAGCCAGCTGTTCTAAACAAAGGGCTAGAT	459837	460115	459787	459839	1	14	FOXG_14204	459593	460115	None	5032	426	30026	No_constitutive_exon_found_in_species
GAGCCATAAGTGTTAGTCATGCGCCATCTCGAGAATCTGATGGGCGACAGTC	534639	535333	535383	535331	-1	14	FOXG_14220	534258	535734	None	5032	426	30026	No_constitutive_exon_found_in_species
TGGATCAATGGACCAAATACACGTAATGTCTGACAGAAGCATGGGCAAAGTT	884339	884429	884289	884341	1	14	FOXG_14268	882909	885374	None	5032	426	30026	No_constitutive_exon_found_in_species
GTTCTGGCCCGTCTAGCTGCCATCGCAATAAAAAACGATCCAAAGGGTAGAA	941106	941248	941298	941246	-1	14	FOXG_14282	941106	943018	None	5032	426	30026	No_constitutive_exon_found_in_species
GATATAAGTCAAATATTTTTCTGACATTCGTCGCAGGTTTAGATGGGCAGCT	992372	994048	992322	992374	1	14	FOXG_14292	990453	994048	None	5032	426	30026	No_constitutive_exon_found_in_species
CTGTACAGTAGTACGTCGTATTCGAGCGAGCGCGAACTAAAGCTGGGTAGCC	1196761	1196796	1196711	1196763	1	14	FOXG_16404	1196399	1196796	None	5032	426	30026	No_constitutive_exon_found_in_species
GGCTATCGAGCGGTTAGTGGGTTATGTTACACTGATCGTCGGGCGACTAGGA	1282693	1282708	1282643	1282695	1	14	FOXG_16418	1282268	1282708	SIX1	5032	426	30026	No_constitutive_exon_found_in_species
TTGGAAGAGTGACTGCTGCCGTTATCTCCACGACCAAATGGGCGATATAGCT	1593815	1594249	1593765	1593817	1	14	FOXG_16459	1589195	1596361	None	5032	426	30026	No_constitutive_exon_found_in_species
CTTGGCCACCATCAAGCCTTACCTAGAACATATTGCTGACCTGGGAGTAGTA	1617741	1618137	1617691	1617743	1	14	FOXG_16461	1616929	1619604	None	5032	426	30026	No_constitutive_exon_found_in_species
CTTGGCCACCATCAAGCCTTACCTAGAACATATTGCTGACCTGGGAGTAGTA	8889	9285	9335	9283	-1	15	FOXG_16653	7422	10097	None	5032	426	30026	No_constitutive_exon_found_in_species
GTATGTCTTGGGGTCAGGGCTGCACGTGGAAGTTATTAACACGGGAATAGGT	174540	175099	174490	174542	1	15	FOXG_16677	174143	175419	None	5032	426	30026	No_constitutive_exon_found_in_species
GTATGTCTTGGGGTCAGGGCTGCACGTGGAAGTTATTAACACGGGAATAGGT	549679	550238	549629	549681	1	15	FOXG_16740	549282	550558	None	5032	426	30026	No_constitutive_exon_found_in_species
GATAATTCAATATGAAATGAAATTGGCACATACATAAACGGGAAATGCAGCT	863687	863729	863779	863727	-1	15	FOXG_14315	863687	864327	None	5032	426	30026	No_constitutive_exon_found_in_species
AAACCAAAAGATACGTAACACAGTCCTCACTTTGACTGTGGAGTGGGCAGGT	928275	929300	929350	929298	-1	15	FOXG_14331	928275	930048	None	5032	426	30026	No_constitutive_exon_found_in_species
TACACTTGGGAGACTTCAGATACCCGTCATACTTGTTGGGAACAAGATAGAT	1336347	1336428	1336297	1336349	1	15	FOXG_14406	1336073	1336496	None	5032	426	30026	No_constitutive_exon_found_in_species
AAGTAAGTTCTCACACTTTATCTTAAGGCATAAGCTCACTGGGAATCGAGGT	1745804	1746441	1746491	1746439	-1	15	FOXG_15492	1745648	1746522	None	5032	426	30026	No_constitutive_exon_found_in_species
GTTCTTTCTTATAGGATATCCGACTTTCTTTCTAATTGGGAAACTGACAGGA	1808335	1809499	1809549	1809497	-1	15	FOXG_15506	1808335	1809576	None	5032	426	30026	No_constitutive_exon_found_in_species
CTTGGCCACCATCAAGCCTTACCTAGAACATATTGCTGACCTGGGAGTAGTA	2396729	2397125	2396679	2396731	1	15	FOXG_15616	2395917	2398592	None	5032	426	30026	No_constitutive_exon_found_in_species
CTTGGCCACCATCAAGCCTTACCTAGAACATATTGCTGACCTGGGAGTAGTA	3962	4358	4408	4356	-1	2	FOXG_05570	2495	5611	None	5032	426	30026	No_constitutive_exon_found_in_species
AGTATGCCCTACGACCTGGAACACAAGCTCACTTACTGACGGGAATTCAGAC	58245	58835	58195	58247	1	2	FOXG_05584	58123	59798	None	5032	426	30026	No_constitutive_exon_found_in_species
TTGACCCCATCCAGCTCTTGAGGGATGGCATGCTGATACTAGGGCAATAGGC	151809	152290	152340	152288	-1	2	FOXG_05610	151809	153047	None	5032	426	30026	No_constitutive_exon_found_in_species
TACATATCTGTCAGACGGGCAATCGCATCCATGAAACTTAAAAAAGGGAGTC	232043	232638	232688	232636	-1	2	FOXG_05637	231302	232764	None	5032	426	30026	No_constitutive_exon_found_in_species
ACATTCCCAAATTGGCAACTGTAAGCCATATACTAACTGTTGGGATATAGCT	345056	345212	345262	345210	-1	2	FOXG_05679	343775	345769	None	5032	426	30026	No_constitutive_exon_found_in_species
GCTCCTCTTCGCTTCAATCACTTTGACTGACGCGATAATGGGACATACAGGC	465058	465170	465220	465168	-1	2	FOXG_05723	464671	466032	None	5032	426	30026	No_constitutive_exon_found_in_species
TTCTTATCTGGGTCGTTGAAAGCCGATAGCTGATTGCCATGGTTGGGTAGGT	839371	839494	839544	839492	-1	2	FOXG_05868	837137	839602	None	5032	426	30026	No_constitutive_exon_found_in_species
GTAAGTCTCGTCGCTTTCTCTTATGTCGCTGTGACTAACCGTTGGGACAGCT	839169	839321	839371	839319	-1	2	FOXG_05868	837137	839602	None	5032	426	30026	No_constitutive_exon_found_in_species
TCTGGCTGCACGGGACACTTCCTGGCCAGAATACTGTCTTGGGGCCATAGAC	864446	864501	864396	864448	1	2	FOXG_05880	862803	864501	None	5032	426	30026	No_constitutive_exon_found_in_species
GGATGGACAGAGGAGGTGATCGAGACCGAGGTGCGAGGGAAGTAACACAGGT	945000	946104	944950	945002	1	2	FOXG_05908	943744	946104	None	5032	426	30026	No_constitutive_exon_found_in_species
ACGAGCCCGGGACCCAGGCTACGAACATATACTAATTCATGGGTTGGCAGAT	979080	981221	981271	981219	-1	2	FOXG_05920	977819	981499	None	5032	426	30026	No_constitutive_exon_found_in_species
ATATATCCATAATCAGAAAACTGATCAACGACAAAGACCGGGTTACGGAGGA	997692	998537	997642	997694	1	2	FOXG_05924	997166	998887	None	5032	426	30026	No_constitutive_exon_found_in_species
TGGACACACGCGCCTTTGATTAAAGTGACAAGTACTGACGGGGCAAACAGAT	1173199	1173759	1173149	1173201	1	2	FOXG_05980	1170932	1173759	None	5032	426	30026	No_constitutive_exon_found_in_species
GTCTGTGACAAAGATACTGAGCAAGGAGAATTGTTTAATGGGAAAGACAGGG	1313563	1314532	1314582	1314530	-1	2	FOXG_06032	1313563	1314787	None	5032	426	30026	No_constitutive_exon_found_in_species
TAGAGTACATATTTGCGAACGTTGACTGACTACTTGAGGGACAAGATCAGAG	1377731	1377820	1377681	1377733	1	2	FOXG_06055	1377020	1378955	None	5032	426	30026	No_constitutive_exon_found_in_species
TCGAGCTCTTCGCTTACCAGAAATAGGCTATAATATGGGACGACATGAAGGG	1420730	1421803	1420680	1420732	1	2	FOXG_06070	1420122	1421803	None	5032	426	30026	No_constitutive_exon_found_in_species
CCTGCACAGTTTTGTTAATGAGGGGCGAGGGGTAGCTAACGAGGGGACAGAT	1714367	1714385	1714435	1714383	-1	2	FOXG_06158	1712466	1714572	None	5032	426	30026	No_constitutive_exon_found_in_species
GTTCCATTGATGCTTTTCTTGGGTTGCTTATACTGACTATGAGGGTGTAGCT	1940371	1940615	1940321	1940373	1	2	FOXG_06233	1938868	1940615	None	5032	426	30026	No_constitutive_exon_found_in_species
TGATCGTCGGTCTCCATGCTGTTTTTGCCAGTCTTGTTGCGTGGGAACAGCA	2174718	2174740	2174668	2174720	1	2	FOXG_06310	2174314	2178456	None	5032	426	30026	No_constitutive_exon_found_in_species
TACGTTCGTGAGATCAAGGGGCCTTGGAGGATGCTAACCTAGAGGGATAGCA	2581374	2582282	2581324	2581376	1	2	FOXG_06431	2580848	2582282	None	5032	426	30026	No_constitutive_exon_found_in_species
TCTCAAAATAGTGTCCCAGGACAGTCCCACTACCTATGGTAACGGGGTAGTC	2741113	2741211	2741261	2741209	-1	2	FOXG_08207	2740739	2741392	None	5032	426	30026	No_constitutive_exon_found_in_species
GTATGAGGCCCTGCTGTTTGCATGAAATGATGTACTGACTAGGGACCCAGCT	2946252	2946326	2946202	2946254	1	2	FOXG_08277	2946084	2948937	None	5032	426	30026	No_constitutive_exon_found_in_species
TTTGTATGTCATTTTCCGAGCGCCGCTTACTATCTGCTGACCGGGAACAGTT	2974452	2974672	2974722	2974670	-1	2	FOXG_08284	2974042	2975681	None	5032	426	30026	No_constitutive_exon_found_in_species
GGTGAGTTGACTGTTGCCCCCTATAGCCATAGAGCTGACTTGTGGGATAGGC	3182598	3182647	3182697	3182645	-1	2	FOXG_08352	3182487	3183073	None	5032	426	30026	No_constitutive_exon_found_in_species
GGTATAACACTCCAAGTATTTCTCAAACATAGTCGCTAACGGGATCATAGTT	3228592	3228940	3228990	3228938	-1	2	FOXG_08360	3226618	3231682	None	5032	426	30026	No_constitutive_exon_found_in_species
GGCGAACCAGAGCAGACATACAATGCAGTTTAGTGAACTTGCCTGGGAAGAT	3270803	3272820	3272870	3272818	-1	2	FOXG_08373	3270803	3273503	None	5032	426	30026	No_constitutive_exon_found_in_species
TAAGCAGACTTTAAGGTTACAAACGTGGCTAAACTAACGGGATAAATCAGGC	3402368	3402826	3402876	3402824	-1	2	FOXG_08426	3402368	3403845	None	5032	426	30026	No_constitutive_exon_found_in_species
GGTATTTTCTTACGAGCGAAGCCCAGAATGCTAAGCTAACAGGGCCACAGCT	3605956	3606081	3606131	3606079	-1	2	FOXG_08493	3605136	3606727	None	5032	426	30026	No_constitutive_exon_found_in_species
CTGGGTTGCATCGAAGACGGCCTTAGGCTAATACCGGGGGACAAATATAGGG	3902953	3903095	3902903	3902955	1	2	FOXG_08584	3902184	3904766	None	5032	426	30026	No_constitutive_exon_found_in_species
ACTTCTTTGCTTATGTCGGATAAAAGCTAACGGGATAGGGACACTGGAAGGG	4059329	4059484	4059279	4059331	1	2	FOXG_08639	4058926	4059484	None	5032	426	30026	No_constitutive_exon_found_in_species
CGAAGTGAACATAAAGACGATCTGGCATCGTCTGCTGTTTCTGGGGACAGTT	4173706	4173765	4173815	4173763	-1	2	FOXG_08687	4173706	4174916	None	5032	426	30026	No_constitutive_exon_found_in_species
TAGACATCTCTATTAATCCCTCAAAACCAGCTCAAAAGTCTGGGGAACAGGA	4252770	4253486	4253536	4253484	-1	2	FOXG_08717	4252265	4253816	None	5032	426	30026	No_constitutive_exon_found_in_species
TCGCTCTTCGCAAGCATTTAACCATGCTGACACCAGGGGTAGGGTAACAGGA	4534394	4534458	4534508	4534456	-1	2	FOXG_08801	4533878	4534604	None	5032	426	30026	No_constitutive_exon_found_in_species
GGTATGTTGCACCCCATCCTCTCAATATGAGTGATACTGATGATGGGCAGTC	4616751	4616869	4616919	4616867	-1	2	FOXG_08829	4616569	4617213	None	5032	426	30026	No_constitutive_exon_found_in_species
AGCCCAATCTCGCGAGAAAGATTCCTTTGTTACCTACTTGGGTGCAGTAGGG	5077167	5080648	5077117	5077169	1	2	FOXG_15886	5074270	5082128	None	5032	426	30026	No_constitutive_exon_found_in_species
CTAAGGAAGCAGTGTCGCTTGATTACTAAAGTACTGACGTAACTGGGTAGAT	5262214	5262384	5262164	5262216	1	2	FOXG_15921	5262111	5262724	None	5032	426	30026	No_constitutive_exon_found_in_species
TGGGAAGGATTCGGTATTCGGGCGGGTCAGCCAGTACTATGGGGCAGTAGAG	5334782	5334934	5334984	5334932	-1	2	FOXG_15932	5333977	5337458	None	5032	426	30026	No_constitutive_exon_found_in_species
AAGGTTCAAGAAAGTTGGGACGCATGCTTGTTGACTCTAGAGGGACATAGCG	174936	175413	174886	174938	1	3	FOXG_17337	174646	175638	None	5032	426	30026	No_constitutive_exon_found_in_species
CTCCCAACGCATTGAACATTTATGCCTGCGACTAGACATGATGGGTGTAGTG	334606	334625	334675	334623	-1	3	FOXG_12425	334606	335091	None	5032	426	30026	No_constitutive_exon_found_in_species
CTGTACAGTAGTACGTCGTATTCGAGCGAGCGCGAACTAAAGCTGGGTAGCC	634272	634307	634222	634274	1	3	FOXG_12465	633910	634307	None	5032	426	30026	No_constitutive_exon_found_in_species
TTTACTGACATATAAAAGGTCTCTCGCGTTGTATTTTTTGGGGCGTATAGGC	722541	722699	722491	722543	1	3	FOXG_12480	721063	722699	None	5032	426	30026	No_constitutive_exon_found_in_species
CCTCGAAAGCCTTTTAATGGACACATATGGACTTCACAGGGGAATTACAGAC	730476	730596	730646	730594	-1	3	FOXG_12484	729574	732177	None	5032	426	30026	No_constitutive_exon_found_in_species
GAAGCACTGTACTATCTGCCTTGCTAATCATCACAGGAGACGGGATGTAGGA	972184	972960	972134	972186	1	3	FOXG_12529	972057	972960	None	5032	426	30026	No_constitutive_exon_found_in_species
CGCGAAGACACGCTCATGCTCTACGATTGGAACGCGCTAAGCTGGGACAGCA	1072837	1073347	1072787	1072839	1	3	FOXG_12541	1069615	1074136	None	5032	426	30026	No_constitutive_exon_found_in_species
CAACCGCCGTCGGATTGTCCTCTTCCGTAAGACACAAAAGGGATCGACAGTG	1228428	1228985	1229035	1228983	-1	3	FOXG_12573	1228428	1229214	None	5032	426	30026	No_constitutive_exon_found_in_species
CAACCGCCGTCGGATTGTCCTCTTCCGTAAGACACAAAAGGGATCGACAGTG	1487572	1488129	1488179	1488127	-1	3	FOXG_12624	1487572	1488358	None	5032	426	30026	No_constitutive_exon_found_in_species
TACTATGCCCTTATCCAACTTTACGAAATCCTAACATCATATGGGAATAGCG	2057201	2057790	2057151	2057203	1	3	FOXG_16184	2056176	2057790	None	5032	426	30026	No_constitutive_exon_found_in_species
CCGTATTTCAAATGGCATTACCTGTATTATGTTTACGGGCCAAAAAACAGCT	2190610	2190731	2190781	2190729	-1	3	FOXG_06469	2189921	2191615	None	5032	426	30026	No_constitutive_exon_found_in_species
AAGAAACTCGGCGACAAGTCAATCAAGATGGTTTATGGGGATAAGTACAGAC	2349313	2350678	2350728	2350676	-1	3	FOXG_06503	2349313	2351406	None	5032	426	30026	No_constitutive_exon_found_in_species
TTACCGGTATACCAAGTCATACCAGTAAGGCTAAAATGGGCTAAAAATAGGC	2502509	2502528	2502578	2502526	-1	3	FOXG_06530	2502509	2504690	None	5032	426	30026	No_constitutive_exon_found_in_species
GTTTTTTTAGGCAATGGTAGAGTCGCTGATTTGGTGATGGGGTGAATTAGGT	2766076	2766959	2767009	2766957	-1	3	FOXG_06575	2763889	2767321	None	5032	426	30026	No_constitutive_exon_found_in_species
GAACCATAGGGGGCAACATTGATTGAAAACGAGGGGGGCAACATGTAAAGGA	3052099	3052114	3052164	3052112	-1	3	FOXG_06628	3052099	3053181	None	5032	426	30026	No_constitutive_exon_found_in_species
GAACCATAGGGGGCAACATTGATTGAAAACGAGGGGGGCAACATGTAAAGGA	3080294	3080309	3080244	3080296	1	3	FOXG_06631	3079227	3080309	None	5032	426	30026	No_constitutive_exon_found_in_species
TCTATACGAGCCTGATCTTTAATGCTTCTTCATTTTCTTACGGGATGTAGGT	3190586	3191877	3191927	3191875	-1	3	FOXG_06650	3190586	3192076	None	5032	426	30026	No_constitutive_exon_found_in_species
TGATAGCAGGCTATCGTTCCGAGTCCATGCTGAAAACTGGGCGACAAAAGCC	3322023	3322230	3322280	3322228	-1	3	FOXG_06680	3322023	3322782	None	5032	426	30026	No_constitutive_exon_found_in_species
GGTTGGTCCCCACCAGTTCTGACATGGGAGTTTGTTAACTGGCAGGGAAGCC	3333656	3333771	3333821	3333769	-1	3	FOXG_06683	3332834	3334953	None	5032	426	30026	No_constitutive_exon_found_in_species
GTTTTTTTAGGCAATGGTAGAGTCGCTGATTTGGTGATGGGGTGAATTAGGT	3365266	3366149	3365216	3365268	1	3	FOXG_06687	3364508	3368449	None	5032	426	30026	No_constitutive_exon_found_in_species
CCGTATTTCAAATGGCATTACCTGTATTATGTTTACGGGCCAAAAAACAGCT	3957725	3957846	3957675	3957727	1	3	FOXG_06794	3955112	3958535	None	5032	426	30026	No_constitutive_exon_found_in_species
TACTATGCCCTTATCCAACTTTACGAAATCCTAACATCATATGGGAATAGCG	4135528	4136117	4136167	4136115	-1	3	FOXG_06827	4135528	4137142	None	5032	426	30026	No_constitutive_exon_found_in_species
CCTGCATGGTTATTGTGTCGCGTAACTATCCTGGCGACTGGGACTAGAAGGA	4597752	4597813	4597863	4597811	-1	3	FOXG_06921	4596367	4599267	None	5032	426	30026	No_constitutive_exon_found_in_species
GTGCCCGTCTAAAATTCGAAATGTATGGACCAGTTATGTGGGGCAAACAGGT	4885358	4885512	4885308	4885360	1	3	FOXG_14835	4884345	4885716	None	5032	426	30026	No_constitutive_exon_found_in_species
TCGACACTGCCCAGAGCCCGAATTAAGAGATATGTAGTGTCATGGGACAGGA	4956787	4956991	4957041	4956989	-1	3	FOXG_14850	4950220	4958188	None	5032	426	30026	No_constitutive_exon_found_in_species
AGCCCAATCTCGCGAGAAAGATTCCTTTGTTACCTACTTGGGTGCAGTAGGG	4951700	4955181	4955231	4955179	-1	3	FOXG_14850	4950220	4958188	None	5032	426	30026	No_constitutive_exon_found_in_species
CAACGGCTGGTTCGTGCCATGATTGCAGTCCGAACGGGGAGCGAGGACAGTG	5109388	5109471	5109338	5109390	1	3	FOXG_14881	5104170	5111337	None	5032	426	30026	No_constitutive_exon_found_in_species
TAAATACAGACAGGGTTTTCCTCTTTTACTGAAAATGGGACGAACAATAGGG	5125480	5126276	5125430	5125482	1	3	FOXG_14884	5125304	5126502	None	5032	426	30026	No_constitutive_exon_found_in_species
ATCCAAGGAAAGTATATAGAGTAACTGGTTAACTAATAATGGGATAACAGAA	5135983	5136001	5135933	5135985	1	3	FOXG_14887	5134821	5136001	None	5032	426	30026	No_constitutive_exon_found_in_species
TCTGGGGACTACTCCTTCAAATTGAAAAGAGGCTCACGACAAATGGGCAGGA	5374458	5374516	5374566	5374514	-1	3	FOXG_14946	5374458	5375026	None	5032	426	30026	No_constitutive_exon_found_in_species
CTTGGCCACCATCAAGCCTTACCTAGAACATATTGCTGACCTGGGAGTAGTA	5548441	5548844	5548391	5548443	1	3	FOXG_14986	5547629	5550311	None	5032	426	30026	No_constitutive_exon_found_in_species
GTTTTGCAAGCGACGTGCCTTTGCCACTGGACTCGCATGTACTGCGGGAGGG	90584	91351	90534	90586	1	4	FOXG_07399	90081	91351	None	5032	426	30026	No_constitutive_exon_found_in_species
TATTGTAATACCATATCGGGGGAGAAAGTCTACTTGCTTATGGGGAGTAGTA	161425	161499	161549	161497	-1	4	FOXG_07427	161108	161942	None	5032	426	30026	No_constitutive_exon_found_in_species
ACTCACTGAGGGTGTGCTGGCTATTAATAATGTTCTTGTCAGGGCTATAGCT	187130	187375	187425	187373	-1	4	FOXG_07438	187130	188265	None	5032	426	30026	No_constitutive_exon_found_in_species
TGAGCAGTCTGCGCATTCACACGTGCTCCAAACGCTGACTGGGCGAATAGAG	308778	308977	308728	308780	1	4	FOXG_07483	308658	309853	None	5032	426	30026	No_constitutive_exon_found_in_species
GTAAGCCACTTGTGTATTTTGTGCTTGAAATATAGCTAACAACGGGGTAGAC	341715	341911	341961	341909	-1	4	FOXG_07498	341715	343367	None	5032	426	30026	No_constitutive_exon_found_in_species
TAATGCAGCTCAAGGTCAAGCGCATCTGCCTCAACTCACACAGGGTGAAGGC	537590	537749	537540	537592	1	4	FOXG_07571	537232	537749	None	5032	426	30026	No_constitutive_exon_found_in_species
CCTGGAGACACTCGCGGTAACAGCCTTTATACTGGTACCGGGACTGATAGTA	713652	713772	713602	713654	1	4	FOXG_07632	712745	713772	None	5032	426	30026	No_constitutive_exon_found_in_species
TTGGGGTAAGTTCATCAGAGATCCCGCTAATGGACCTGGATGGGCGCAAGTT	721505	721654	721455	721507	1	4	FOXG_07635	719987	721654	None	5032	426	30026	No_constitutive_exon_found_in_species
GGGGTTTTTTTTTTTTCTTGGCCTTTACAGAGTGCTAACACCAGGGGTAGAT	974396	974915	974965	974913	-1	4	FOXG_07725	974396	975291	None	5032	426	30026	No_constitutive_exon_found_in_species
TCGCCTCCATCTTGCGACCCAAATTCTGAACTGACATTTCGGGTATACAGTG	990842	991908	991958	991906	-1	4	FOXG_07732	990842	992433	None	5032	426	30026	No_constitutive_exon_found_in_species
ATCAAAACCCAGCTGGTACGAAACACGATAGGTGTTGATACACGGGACAGGA	1111515	1111727	1111777	1111725	-1	4	FOXG_07776	1109900	1111969	None	5032	426	30026	No_constitutive_exon_found_in_species
TGTAGAGGCTGGCATAATAGATGGAGAGCGGATGCCGGGGTGGATGACAGGA	1547467	1547482	1547532	1547480	-1	4	FOXG_07923	1547467	1549075	None	5032	426	30026	No_constitutive_exon_found_in_species
GGATCTCTCCCAGCAGAGGAAGACATTGGCTAATGCATTGGGACAAATAGCT	1899698	1899855	1899905	1899853	-1	4	FOXG_08040	1898459	1900148	None	5032	426	30026	No_constitutive_exon_found_in_species
TCTTCAGCTTGCGATATAGGCATTGGCGCTGACTCTGGATGGTGGGGTAGGA	1924221	1924333	1924171	1924223	1	4	FOXG_08045	1923890	1924829	None	5032	426	30026	No_constitutive_exon_found_in_species
GTAAGAACTTCTATCAACATTAATCATTTCCGTTACTAATGCATGGGTAGTC	1968216	1969019	1969069	1969017	-1	4	FOXG_08060	1968216	1970083	None	5032	426	30026	No_constitutive_exon_found_in_species
TAAGTACTGTTATGCACAAGTATGAGTTACTGCTGATAGGGAATTTAAAGGC	2040698	2041543	2041593	2041541	-1	4	FOXG_08084	2039747	2042637	None	5032	426	30026	No_constitutive_exon_found_in_species
GTCATGCCCAGGGCTTGATATTTAGAACCCAGAAACTGACTGGGACACAGAG	2356434	2356549	2356599	2356547	-1	4	FOXG_03708	2355794	2357326	None	5032	426	30026	No_constitutive_exon_found_in_species
ACATGGTGAGCATTACGTTCCTCACGAGTGACGCGCGCTGACAGGGGTAGAA	2518266	2518581	2518631	2518579	-1	4	FOXG_03756	2517072	2519148	None	5032	426	30026	No_constitutive_exon_found_in_species
TGGTGATAGTGTGCTCTAGATTGATTGACATTTCTAACGTGGGTGTATAGGT	2575662	2575734	2575784	2575732	-1	4	FOXG_03779	2575564	2576087	None	5032	426	30026	No_constitutive_exon_found_in_species
GCTTCCTCTGTCGACCCGTAAATACTATCTCGGATGCTGACAACGGGTAGCT	2749937	2751047	2751097	2751045	-1	4	FOXG_03844	2749937	2751665	None	5032	426	30026	No_constitutive_exon_found_in_species
CACGACTCGCGTCGCTATACAGCACTTTCATATTGCTGGGGGGCTAATAGGC	2754768	2756449	2754718	2754770	1	4	FOXG_03846	2754553	2756449	None	5032	426	30026	No_constitutive_exon_found_in_species
TGTGAGTTTCTTGGTTCTCTGGTCAACCTGCTTATCTGACAGGAGGGCAGTT	2826061	2826229	2826279	2826227	-1	4	FOXG_03872	2826061	2826687	None	5032	426	30026	No_constitutive_exon_found_in_species
CTCCACTGCCTCCCATCAATCGTGGTCTGCAACTCGCTGACAGGGGACAGTG	2889455	2889953	2890003	2889951	-1	4	FOXG_03901	2889455	2891217	None	5032	426	30026	No_constitutive_exon_found_in_species
GTACTGGTTAATCTGACAAATCCTGGGTCATTGGCTAACAGTGGGTATAGAA	2925716	2926176	2925666	2925718	1	4	FOXG_03915	2925374	2927345	None	5032	426	30026	No_constitutive_exon_found_in_species
ACGTTTCTCTTCTGAAGAAGGCCTTAACGACGTAATGCTGATGGGATTAGTC	3045805	3045990	3046040	3045988	-1	4	FOXG_03961	3044513	3046136	None	5032	426	30026	No_constitutive_exon_found_in_species
TCACCGCGGACCCTCCACTTTTCGCAGAACGAGATGGCTTGGGAATGCAGAT	3104894	3105765	3104844	3104896	1	4	FOXG_03981	3103942	3105765	None	5032	426	30026	No_constitutive_exon_found_in_species
CTGCGGGCTGTAGATACATATGGACTGATATCTCGTGGGATAAAGATCAGTC	3127289	3127299	3127239	3127291	1	4	FOXG_03989	3126776	3127299	None	5032	426	30026	No_constitutive_exon_found_in_species
TCAATGTAAGATATCCGGTCTGCCAAGATGGATTTGACTAACAGGGATAGGT	3216638	3217100	3216588	3216640	1	4	FOXG_04023	3216201	3217100	None	5032	426	30026	No_constitutive_exon_found_in_species
CCGGACAGTTGCTTACATAATTTACATTTACACTACTCTGGGTCGAAAAGTG	3221929	3222261	3222311	3222259	-1	4	FOXG_04025	3221205	3222409	None	5032	426	30026	No_constitutive_exon_found_in_species
GTATACCAAGATTCAACCTCTTTCCAGTGAGGTATTAACTTAGGGAATAGTC	3309480	3309866	3309430	3309482	1	4	FOXG_04055	3309363	3309866	None	5032	426	30026	No_constitutive_exon_found_in_species
TGAGTGGCCCTCCACTTGGGCGTAGCATGGACTGACTGGGTATAGAATAGGG	3342820	3343089	3342770	3342822	1	4	FOXG_04066	3342292	3343089	None	5032	426	30026	No_constitutive_exon_found_in_species
TTCCCTCATCAAGAGGTAGCGTTGATGGGGAATACGCTAACACGGGGCAGAT	3346692	3346741	3346642	3346694	1	4	FOXG_04069	3346013	3346741	None	5032	426	30026	No_constitutive_exon_found_in_species
GGGTAAGTTGATTTCTAAATCTTTTTATAAGCTTATACTAACAAGGGCAGTA	3363672	3364919	3363622	3363674	1	4	FOXG_04076	3363391	3365066	None	5032	426	30026	No_constitutive_exon_found_in_species
ATAAAGAACCTGGATATTGAGGGAGGGGAATTGAACTGACGAGGGATTAGTT	3390246	3390274	3390324	3390272	-1	4	FOXG_04085	3389278	3390693	None	5032	426	30026	No_constitutive_exon_found_in_species
GGTGAGTTTACAGCTGAAGTCTGAGATGAAAAGCTAATGAGAATGGGTAGTC	3467733	3468377	3468427	3468375	-1	4	FOXG_04119	3467733	3468782	None	5032	426	30026	No_constitutive_exon_found_in_species
ATGGTTGTTCTACTGGGCTCAAGCTGAATTTCAATTACTGGGGGATGAAGAT	3479941	3480724	3480774	3480722	-1	4	FOXG_04122	3479941	3480904	None	5032	426	30026	No_constitutive_exon_found_in_species
TTCGTAGGTCAAACAACCTTGTGGCTTGGTGTATAGCTAATAGCGGGTAGGT	3493866	3493948	3493998	3493946	-1	4	FOXG_04129	3493177	3494408	None	5032	426	30026	No_constitutive_exon_found_in_species
GCATTGCGATTGCTGCTCCCTCGATTAAACATGTCACTCACGGGAAATAGAC	3762237	3762306	3762187	3762239	1	4	FOXG_04208	3761886	3764691	None	5032	426	30026	No_constitutive_exon_found_in_species
TAATATTCCAAGACGATTAGAGGACGGTCAGTACTAACCATTGGGTAAAGAG	3873314	3873527	3873577	3873525	-1	4	FOXG_04243	3872940	3874600	CLD	5032	426	30026	No_constitutive_exon_found_in_species
TCTTGTGAGTGGCATCAAAAGCAGAAAGACCAATTCTAACTGGGACATAGTC	4130120	4130285	4130335	4130283	-1	4	FOXG_04312	4130120	4131027	None	5032	426	30026	No_constitutive_exon_found_in_species
CCTCTTGGAAGTCGACTTGTATCGGTATGATGAAAAATGGGAGAGATCAGCA	4162163	4162720	4162770	4162718	-1	4	FOXG_04324	4162163	4164123	None	5032	426	30026	No_constitutive_exon_found_in_species
AGGTTAGTACCTCTCATCGCCATAGTAACAGTTGTCTAATACAGGGACAGCC	4171498	4171890	4171448	4171500	1	4	FOXG_04326	4171296	4171890	None	5032	426	30026	No_constitutive_exon_found_in_species
AAGCTTGAGGGAAGAGCTGTTCTTCGGATAGCGCCGTTCATGGGAGTGAGCG	4271813	4272373	4272423	4272371	-1	4	FOXG_04360	4271813	4273619	None	5032	426	30026	No_constitutive_exon_found_in_species
ACGCTAACAATATTTTTCCCTTGCAGTTAATGGACTTGGGAAGCAAGTAGGG	4335741	4335984	4336034	4335982	-1	4	FOXG_04384	4335741	4336796	None	5032	426	30026	No_constitutive_exon_found_in_species
TGTAAGTTTTGTTGGCCCAGGATGAGAATTTGGTGCTAATGGTGGGCTAGAT	4376324	4376513	4376274	4376326	1	4	FOXG_04403	4375407	4377387	None	5032	426	30026	No_constitutive_exon_found_in_species
GAGTAAGATTCAATCGAAGGTAATTGATTCGTACCTTTGCGTTGGGGTAGAT	4534362	4534526	4534312	4534364	1	4	FOXG_04463	4534297	4536628	None	5032	426	30026	No_constitutive_exon_found_in_species
AGCTCCCAATGAGAGAAAGCTGGGGCTCATTATACTGATATGGGCAATAGCG	4630776	4632077	4632127	4632075	-1	4	FOXG_04497	4630776	4632617	None	5032	426	30026	No_constitutive_exon_found_in_species
ACACCGCTAGGATCCTCAGACGTAAAGACAACTGCTCTCTGGGTTAACAGGC	4723310	4723473	4723260	4723312	1	4	FOXG_04537	4720293	4725524	None	5032	426	30026	No_constitutive_exon_found_in_species
TAATGTCTTCAGTCCCTCGTATCCAGATATGCCTACTAACAGGGTTACAGAT	4725499	4725524	4725449	4725501	1	4	FOXG_04537	4720293	4725524	None	5032	426	30026	No_constitutive_exon_found_in_species
CTCCAGTACATCTCTGATGAGCGCCTCATTCACATGCCGAGGCGGGGTAGTG	4830606	4830745	4830795	4830743	-1	4	FOXG_04575	4824776	4831107	None	5032	426	30026	No_constitutive_exon_found_in_species
GTCAGTAATATTGCGCGTGATCCAGACTCCTTATACTGAGGGACAGCCAGGA	4840162	4840406	4840456	4840404	-1	4	FOXG_04577	4838022	4842880	None	5032	426	30026	No_constitutive_exon_found_in_species
TCAAGGGTAAAGAGCGAAGAATCCTGGATCATGTTGACGGGTGGGTACAGCC	4840036	4840060	4840110	4840058	-1	4	FOXG_04577	4838022	4842880	None	5032	426	30026	No_constitutive_exon_found_in_species
TTCAGTTTCTTTATATTACAAGCCACGCAACAGCTCTGATGGGAGTCCAGGT	5113719	5113892	5113942	5113890	-1	4	FOXG_04667	5112564	5114354	None	5032	426	30026	No_constitutive_exon_found_in_species
AAAGACGCCACACTTCTGGAGATTAACCCTCTAGCTCGTACCGGGTGAAGCT	5145378	5145797	5145847	5145795	-1	4	FOXG_04677	5145378	5146684	None	5032	426	30026	No_constitutive_exon_found_in_species
GCCAGTATTCCTTGTGTCGACAAGGATAAGATTGTATACTGGGGTAGCAGCT	244101	244508	244051	244103	1	5	FOXG_15263	243929	244906	None	5032	426	30026	No_constitutive_exon_found_in_species
GGGTATCTTTCACTGCGTCCCCGTCGATGCGTTCTGGGATTCGAAAGCAGGC	293484	293650	293700	293648	-1	5	FOXG_15275	292873	294291	None	5032	426	30026	No_constitutive_exon_found_in_species
GTCCTACGATTTGACATGGAATATCTGCGACATTGTCATCTGGGCAACAGTC	292873	293330	293380	293328	-1	5	FOXG_15275	292873	294291	None	5032	426	30026	No_constitutive_exon_found_in_species
GTGGGTCGCTCTTTGACGTGAATCTCTGTTTATTGTGCTGATGGGAGTAGAT	448210	449733	448160	448212	1	5	FOXG_15337	447498	451453	None	5032	426	30026	No_constitutive_exon_found_in_species
TACAATGTATAAAAAAAAAGCTTATCGTTGATTAGCTAACAGGGGTATAGTC	454300	454606	454250	454302	1	5	FOXG_15339	453975	454606	None	5032	426	30026	No_constitutive_exon_found_in_species
AATAGAGGCTGACCCTTGAGTAGATAAGAACAGAAAAACGGGACGCGTAGAT	467008	467084	466958	467010	1	5	FOXG_15345	464696	468718	None	5032	426	30026	No_constitutive_exon_found_in_species
GGTAAGTCATTCATCTGTTGCGCTTTGAGGCCGATACTGAAGGGATGCAGTT	493541	493659	493709	493657	-1	5	FOXG_15349	492028	493939	None	5032	426	30026	No_constitutive_exon_found_in_species
GTGAGTGATTGATCTTTAGTGGTGAAGCTCTACTAACTTTGAGGGTTTAGGT	507297	507321	507371	507319	-1	5	FOXG_15354	506595	510882	None	5032	426	30026	No_constitutive_exon_found_in_species
AACCTGGGATGGTGATATGGTATTGGTACGTGGTGCTGATGAAGGGGTAGGC	700901	702284	702334	702282	-1	5	FOXG_15426	700901	702604	None	5032	426	30026	No_constitutive_exon_found_in_species
CTGTGTCGGTTGAGAATCACCTTTTTGCTAACTTACTGTGGGCGGATTAGAC	822105	822134	822055	822107	1	5	FOXG_15462	821114	822134	None	5032	426	30026	No_constitutive_exon_found_in_species
ATGTAAGTCATGTGTGGAGTTAATTGTAACCTGCGGACTAACGGGAGTAGGA	840190	840354	840140	840192	1	5	FOXG_15467	839584	840544	None	5032	426	30026	No_constitutive_exon_found_in_species
CTTATTTTCCCTGCAGTGATCTGATATTTTAAATACTTGTGGGCGAAGAGGT	1306296	1306420	1306246	1306298	1	5	FOXG_01552	1306027	1306869	None	5032	426	30026	No_constitutive_exon_found_in_species
CTCTCCATAAAATACTCCGACACGAAGTCTCAACTGCTAACCGGGAATAGCT	1327124	1328732	1328782	1328730	-1	5	FOXG_01559	1327124	1329182	None	5032	426	30026	No_constitutive_exon_found_in_species
TTGTCTTGATGAGATATCGCGAACGAGCATACTGACATTATTGGGGAAAGTT	1425344	1426115	1426165	1426113	-1	5	FOXG_01585	1425344	1426558	None	5032	426	30026	No_constitutive_exon_found_in_species
GAGCTATCGGCCAAGGACAAGAAGGCTCTCAAGTGTGTGTTGACGGGTAGTA	1831198	1831284	1831148	1831200	1	5	FOXG_01696	1830680	1832380	None	5032	426	30026	No_constitutive_exon_found_in_species
AGATCCCTCAGCAACACAATGCGGTCATGTCTTCTGTTGGGAGTGTATAGGA	1944544	1944590	1944640	1944588	-1	5	FOXG_01730	1944544	1945849	None	5032	426	30026	No_constitutive_exon_found_in_species
GTAAGTATCCTCGACCGGACAGATCTATCCCTTACTGACGCTAGGGGCAGTA	2043522	2043965	2043472	2043524	1	5	FOXG_01756	2042628	2044919	None	5032	426	30026	No_constitutive_exon_found_in_species
CGTAAGTCCCCTCTTCAACATCTGACCTCTCACGTCTGGGGAGACACCAGCT	2247659	2247753	2247609	2247661	1	5	FOXG_01816	2247155	2247981	None	5032	426	30026	No_constitutive_exon_found_in_species
CATCGAACTACATGGCGCTCTGTTGAGGATGAGGCTAACAGGGTGCATAGGG	2481964	2482418	2482468	2482416	-1	5	FOXG_01884	2481964	2483113	None	5032	426	30026	No_constitutive_exon_found_in_species
TGCCACTACCAGAGTTCCACCCTCTAACTGACTCTCAAGAGAATGGGTAGAC	2998096	2998433	2998483	2998431	-1	5	FOXG_02041	2998096	2998557	None	5032	426	30026	No_constitutive_exon_found_in_species
AGTTTCACACAAGCGTTCACCAATTGAAATACTGACAGAGGGGTACATAGTG	3261318	3261558	3261268	3261320	1	5	FOXG_02120	3261139	3261629	None	5032	426	30026	No_constitutive_exon_found_in_species
AGTTTACAGCTTCTTGGACAAATTTTGACCCGAGATTAACATTATGGGAGGT	3261611	3261629	3261561	3261613	1	5	FOXG_02120	3261139	3261629	None	5032	426	30026	No_constitutive_exon_found_in_species
ATTGTCTCGCATAGTTTGGTCATTTTCATGCTGGTGCTAACGGGATACAGAT	3266353	3266441	3266303	3266355	1	5	FOXG_02123	3264741	3266441	None	5032	426	30026	No_constitutive_exon_found_in_species
TGTATCATTACTTTCGATCTGACAGAAACACCTAATTAAGAGTGGGATAGCG	3369923	3369977	3370027	3369975	-1	5	FOXG_02158	3369371	3370147	None	5032	426	30026	No_constitutive_exon_found_in_species
TTGATCTGCCTGAAAGACGCATTAGCCTTGATCTAACAGGGAAACGCTAGGC	3663892	3666173	3663842	3663894	1	5	FOXG_02248	3663702	3666173	None	5032	426	30026	No_constitutive_exon_found_in_species
GGGTTTCAGACGATATACACTTGCAATTGAGTTTACTGACTAGGGAACAGGT	3827013	3827244	3827294	3827242	-1	5	FOXG_02293	3827013	3828082	None	5032	426	30026	No_constitutive_exon_found_in_species
TGTACGAACGTCGTTAAAGGGTTTTGCCTGAAAACTAAAGAATGGGGTAGGT	3981019	3981223	3981273	3981221	-1	5	FOXG_02342	3980291	3982614	None	5032	426	30026	No_constitutive_exon_found_in_species
TAAGTGCTATAACCGTATGTGAGGGGGAAGATTACTGACGGGTTATAAAGCT	4157124	4157211	4157261	4157209	-1	5	FOXG_02399	4156813	4158669	None	5032	426	30026	No_constitutive_exon_found_in_species
AAACTGCATCATCAGATTAATTCAATGAACGCAAAGCTAACAAAGGGCAGGA	4173184	4175019	4175069	4175017	-1	5	FOXG_02405	4173184	4175793	None	5032	426	30026	No_constitutive_exon_found_in_species
ACGGACCGCTAGATGAACAAGTGCAATTTTTGCTGACGGGGGCCAAAAAGTC	4251910	4252596	4252646	4252594	-1	5	FOXG_02434	4251910	4253509	None	5032	426	30026	No_constitutive_exon_found_in_species
TATCGGCATGTGGCCTATGTCTTTGTGAGTACTGGTGCTGACGGGTGTAGGA	4416454	4417836	4417886	4417834	-1	5	FOXG_02492	4416454	4418035	None	5032	426	30026	No_constitutive_exon_found_in_species
GTCTTTCTTAGATGCTTTTCATGAGAAGCACTGACAAATTTGGGGATTAGGG	4422504	4423342	4422454	4422506	1	5	FOXG_02494	4421900	4423342	None	5032	426	30026	No_constitutive_exon_found_in_species
AAGACCGCTGACGCATAGACTAGCTATATACGGAATCGACGGGAAATTAGAC	4518947	4519093	4519143	4519091	-1	5	FOXG_02521	4518242	4520716	None	5032	426	30026	No_constitutive_exon_found_in_species
AAGTTGTAACTCGACACGGCTTTGACGCTGTATCTCGGGAAGTGTTGAAGCT	4522302	4522516	4522252	4522304	1	5	FOXG_02522	4522101	4523322	None	5032	426	30026	No_constitutive_exon_found_in_species
ACGACGTATAGTTTCAGCTGAAGGACCAGGAGCTCTCCTTACGGGGTTAGGT	4700125	4700306	4700356	4700304	-1	5	FOXG_02587	4699424	4700484	None	5032	426	30026	No_constitutive_exon_found_in_species
TTGGAAGAGTGACTGCTGCCGTTATCTCCACGACCAAATGGGCGATATAGCT	15675	16109	15625	15677	1	6	FOXG_06946	12862	18221	None	5032	426	30026	No_constitutive_exon_found_in_species
TAAACAACGACGACGACGTCTGAATCCATACTTCTCTCGACGGGCAATAGGA	134955	135955	136005	135953	-1	6	FOXG_06968	134220	136491	None	5032	426	30026	No_constitutive_exon_found_in_species
GATTGCAACCTACACTCATATTCCATGGGGGAATCTGGGGAGAAATCAAGGA	429040	429872	428990	429042	1	6	FOXG_07021	428588	429872	None	5032	426	30026	No_constitutive_exon_found_in_species
TTACCGGTATACCAAGTCATACCAGTAAGGCTAAAATGGGCTAAAAATAGGC	489750	489769	489819	489767	-1	6	FOXG_07035	489750	491214	None	5032	426	30026	No_constitutive_exon_found_in_species
TCTATACGAGCCTGATCTTTAATGCTTCTTCATTTTCTTACGGGATGTAGGT	550423	550574	550624	550572	-1	6	FOXG_07048	550423	551350	None	5032	426	30026	No_constitutive_exon_found_in_species
CAAATATCTCAAATATGACCCCGGATTTGATTTGTTTGATTTGAGGGCAGCG	788898	789171	788848	788900	1	6	FOXG_07090	786228	789171	None	5032	426	30026	No_constitutive_exon_found_in_species
CCGTATTTCAAATGGCATTACCTGTATTATGTTTACGGGCCAAAAAACAGCT	820151	820272	820101	820153	1	6	FOXG_07093	817557	820961	None	5032	426	30026	No_constitutive_exon_found_in_species
CTCCTTCAAGAATACCAGTAAATTATGACTGTGACTAACCAGGGATCTAGAT	942144	942984	943034	942982	-1	6	FOXG_07116	942144	943787	None	5032	426	30026	No_constitutive_exon_found_in_species
TGTATCCGCCTTTTACGAGAACTATGCTGACTAAGGCACGGGGAAACCAGGG	1166696	1166723	1166646	1166698	1	6	FOXG_07154	1166555	1168063	None	5032	426	30026	No_constitutive_exon_found_in_species
AGTTGGCCATATGGAACTGAGACATCACTCACTAGCATTGGGCCAAACAGAA	1393139	1393800	1393089	1393141	1	6	FOXG_07196	1388188	1393800	None	5032	426	30026	No_constitutive_exon_found_in_species
GAACCATAGGGGGCAACATTGATTGAAAACGAGGGGGGCAACATGTAAAGGA	1411005	1411020	1410955	1411007	1	6	FOXG_07199	1409938	1411020	None	5032	426	30026	No_constitutive_exon_found_in_species
GGTTGGTCCCCACCAGTTCTGACATGGGAGTTTGTTAACTGGCAGGGAAGCC	1664697	1664812	1664862	1664810	-1	6	FOXG_07247	1663875	1665994	None	5032	426	30026	No_constitutive_exon_found_in_species
GTTTTTTTAGGCAATGGTAGAGTCGCTGATTTGGTGATGGGGTGAATTAGGT	1696308	1697191	1696258	1696310	1	6	FOXG_07251	1695550	1699491	None	5032	426	30026	No_constitutive_exon_found_in_species
CCGTATTTCAAATGGCATTACCTGTATTATGTTTACGGGCCAAAAAACAGCT	2270918	2271039	2270868	2270920	1	6	FOXG_07354	2269619	2271728	None	5032	426	30026	No_constitutive_exon_found_in_species
TACTATGCCCTTATCCAACTTTACGAAATCCTAACATCATATGGGAATAGCG	2403841	2404430	2404480	2404428	-1	6	FOXG_16196	2403841	2405455	None	5032	426	30026	No_constitutive_exon_found_in_species
CCTGCATGGTTATTGTGTCGCGTAACTATCCTGGCGACTGGGACTAGAAGGA	2865669	2865730	2865780	2865728	-1	6	FOXG_16289	2864284	2867184	None	5032	426	30026	No_constitutive_exon_found_in_species
CAACCGCCGTCGGATTGTCCTCTTCCGTAAGACACAAAAGGGATCGACAGTG	2973433	2973990	2973383	2973435	1	6	FOXG_17052	2973204	2973990	None	5032	426	30026	No_constitutive_exon_found_in_species
CAACCGCCGTCGGATTGTCCTCTTCCGTAAGACACAAAAGGGATCGACAGTG	3232305	3232862	3232255	3232307	1	6	FOXG_13967	3232076	3232862	None	5032	426	30026	No_constitutive_exon_found_in_species
GAAGCACTGTACTATCTGCCTTGCTAATCATCACAGGAGACGGGATGTAGGA	3484508	3485284	3485334	3485282	-1	6	FOXG_14010	3484508	3485411	None	5032	426	30026	No_constitutive_exon_found_in_species
CCTCGAAAGCCTTTTAATGGACACATATGGACTTCACAGGGGAATTACAGAC	3725037	3725157	3724987	3725039	1	6	FOXG_14055	3723456	3726303	None	5032	426	30026	No_constitutive_exon_found_in_species
TTTACTGACATATAAAAGGTCTCTCGCGTTGTATTTTTTGGGGCGTATAGGC	3732920	3733078	3733128	3733076	-1	6	FOXG_14058	3732920	3734556	None	5032	426	30026	No_constitutive_exon_found_in_species
CTCCCAACGCATTGAACATTTATGCCTGCGACTAGACATGATGGGTGTAGTG	4118827	4118846	4118777	4118829	1	6	FOXG_14112	4118361	4118846	None	5032	426	30026	No_constitutive_exon_found_in_species
GGGTTTTATCGCTGTGAGTAATATGTTATCGGTAGCTAATGGGGCTGAAGCT	4192320	4192328	4192378	4192326	-1	6	FOXG_14126	4192320	4194138	None	5032	426	30026	No_constitutive_exon_found_in_species
AGGTCTAGACTATCTGCGCTTCTGAATTCGCTTGATCTGTGGGCGAACAGCT	13980	14056	14106	14054	-1	7	FOXG_04693	13399	15761	None	5032	426	30026	No_constitutive_exon_found_in_species
CGTAGGTTCCTCGTCATCCAAGCCGCAAACTTACTAACACTGGGTAACAGAT	75984	76186	75934	75986	1	7	FOXG_04714	75280	77329	None	5032	426	30026	No_constitutive_exon_found_in_species
GAATATTCAATGAAAATCATGCAGCGACTTCGTCCTACCTTGGGAAACAGGC	89148	89936	89098	89150	1	7	FOXG_04719	87796	90694	None	5032	426	30026	No_constitutive_exon_found_in_species
TACTACTTCTTGTCACTCACTAATCAATTTTGTGCATAAAGGGCGGACAGAT	99552	100116	100166	100114	-1	7	FOXG_04723	99552	101169	None	5032	426	30026	No_constitutive_exon_found_in_species
GTACGTATGCTGATCAAAACTCTCTAAGTTATTACTGACTTCAAGGGCAGGT	328784	329022	329072	329020	-1	7	FOXG_04803	327899	329927	None	5032	426	30026	No_constitutive_exon_found_in_species
AACCCGACAGATCAGCAAAATGATAGCATCTTATATCGGGGAGAATAAAGTG	408839	408971	408789	408841	1	7	FOXG_04829	408453	410289	None	5032	426	30026	No_constitutive_exon_found_in_species
TTCTTGTAAGTGAATCATGCCCTCCACTGATTGCCATCTAACATGGGCAGAA	604738	605392	604688	604740	1	7	FOXG_04897	602522	606832	None	5032	426	30026	No_constitutive_exon_found_in_species
ACTCATCTGCAGCGCTTGTCAAGACACCTATCTAACCGGGAAGCTTGAAGCT	821593	821811	821861	821809	-1	7	FOXG_04959	820366	823879	None	5032	426	30026	No_constitutive_exon_found_in_species
CTTGTAAGTTGTGGTGGGGATCTCGTTTGGAATGAAACTGACGGGTGTAGAT	939937	940043	940093	940041	-1	7	FOXG_05007	939075	940857	None	5032	426	30026	No_constitutive_exon_found_in_species
TCGTTCGTTTCGTTTCGTGCGGTCGCTAACAGAACAGCCCAGGGTTAAAGGA	997833	997922	997783	997835	1	7	FOXG_05021	997495	998210	None	5032	426	30026	No_constitutive_exon_found_in_species
GGTATGTGGATACATCGTGGCATAACCCAGTTCTCTCTAACATGGGACAGCT	1027851	1028475	1027801	1027853	1	7	FOXG_05033	1026594	1028475	None	5032	426	30026	No_constitutive_exon_found_in_species
ATGTAAGTGAACCTTGGCGTAAATAGGGATATCTACTGACCTGGGAAAAGAT	1162039	1162261	1162311	1162259	-1	7	FOXG_05082	1162039	1162468	None	5032	426	30026	No_constitutive_exon_found_in_species
GTCAGTAACGAGCCGAGAAGAAACAATGACCATAAGCTGACACAGGGTAGAG	1183111	1183426	1183476	1183424	-1	7	FOXG_05092	1182125	1184189	None	5032	426	30026	No_constitutive_exon_found_in_species
CAAAGTTTTGTTCGTTTGTGGGTGAGAGCTTGTGCTGATGGGTTGTAAAGGA	1445159	1445324	1445374	1445322	-1	7	FOXG_05187	1441899	1445475	None	5032	426	30026	No_constitutive_exon_found_in_species
CACCGGTTTGGGCTTGAATAGGTAAAGAGCGGTGCTGAAATGGGATGCAGAA	1533335	1538770	1538820	1538768	-1	7	FOXG_05215	1533335	1539136	None	5032	426	30026	No_constitutive_exon_found_in_species
CTCCTCTTTTTCCACATCGGAAAATCGCCCCACTAAAGCGACGGGTGTAGAC	1988611	1989358	1989408	1989356	-1	7	FOXG_05346	1988611	1992494	None	5032	426	30026	No_constitutive_exon_found_in_species
TCACTACTACTATCACCATCACGACGACGGCTACGGACTCGATTGGGTAGGA	2132980	2133158	2133208	2133156	-1	7	FOXG_05385	2131739	2133311	None	5032	426	30026	No_constitutive_exon_found_in_species
TACGCTCGCCCTTGAGAAGTTCGATGGACGTATCCTCCTCTCTGGGGGAGCA	2228514	2229710	2228464	2228516	1	7	FOXG_05411	2228267	2229710	None	5032	426	30026	No_constitutive_exon_found_in_species
ATGTTGAACTAAAACTGCTTTCTTGGATTGATACTGAACTGGGGCCACAGAA	2497169	2498104	2498154	2498102	-1	7	FOXG_05504	2497169	2499578	None	5032	426	30026	No_constitutive_exon_found_in_species
ACGAAACACACGCACACGACTTTTCTATACCAATACGACGGGTGAAGAAGGT	2764301	2765748	2764251	2764303	1	7	FOXG_10280	2762399	2766452	None	5032	426	30026	No_constitutive_exon_found_in_species
GCGATCTCAAACACATGTCGTGAAATTCTCAAATTTGCTAACGGGAATAGAT	2896685	2896974	2896635	2896687	1	7	FOXG_10313	2896001	2898794	None	5032	426	30026	No_constitutive_exon_found_in_species
GTACGTCTACTCACACGAACTTACTCGTGAACGCTGCTGACGGGAGTTAGTC	3046525	3047037	3046475	3046527	1	7	FOXG_10367	3046130	3047794	None	5032	426	30026	No_constitutive_exon_found_in_species
CCTTTCTCTCCAGTAACACTCCGGTCCGTGTATTGACAAGAGGGTTGCAGCT	3293735	3294952	3293685	3293737	1	7	FOXG_10453	3293580	3294952	None	5032	426	30026	No_constitutive_exon_found_in_species
GTAAGTTGCATGTTAATGAGATATCATGACAAGTATACTAATATGGGCAGTT	3316519	3316759	3316809	3316757	-1	7	FOXG_10461	3316519	3317547	None	5032	426	30026	No_constitutive_exon_found_in_species
TAGGTGAGTGAGCTTATACGGGCATCATGAGCATGCACTGATTGGGGTAGAT	3957163	3957315	3957365	3957313	-1	7	FOXG_10681	3956341	3957868	None	5032	426	30026	No_constitutive_exon_found_in_species
TGATCCCTATTACAAGGAACTTGGTATGTTATTTACTGCTGGGGGAAGAGTT	3956428	3956602	3956652	3956600	-1	7	FOXG_10681	3956341	3957868	None	5032	426	30026	No_constitutive_exon_found_in_species
TGGGGTAAGAGGCTCGATTGAGAAGACGGAGATAATGCTGACGGGTATAGTT	361863	361944	361813	361865	1	8	FOXG_02763	361148	363821	None	5032	426	30026	No_constitutive_exon_found_in_species
TGGGTAAGAACATTTCTGGAGTGGTATTGGCATTGCTAATGGGATGATAGAC	521329	521447	521497	521445	-1	8	FOXG_02825	519550	522009	None	5032	426	30026	No_constitutive_exon_found_in_species
ATGGGGAATGGATTCTTTGCAAAGACTGACAATGAATTTATGGGGATTAGAC	587484	587507	587434	587486	1	8	FOXG_02849	586504	587507	None	5032	426	30026	No_constitutive_exon_found_in_species
AGGGATGGCAATCCCATACCCATGAGCTCACAGTTCTCTGGGCAAAATAGCA	657812	657859	657762	657814	1	8	FOXG_02880	657401	657859	None	5032	426	30026	No_constitutive_exon_found_in_species
CACTAACAAGGAATTGAAGTGCCCAATGGCTACGCGACACGGGCAACCAGTT	682283	682389	682439	682387	-1	8	FOXG_02889	680943	682940	None	5032	426	30026	No_constitutive_exon_found_in_species
GGTATGTATTCTCATCCTAGTCGTGGTGAAATGGATACTAACAAGGGTAGCT	733154	733508	733104	733156	1	8	FOXG_02910	732527	735830	None	5032	426	30026	No_constitutive_exon_found_in_species
TAGCCCATTCAGTCCGCATTAAACATAAGCGCAACTAACGGGAACAATAGGG	861663	861996	862046	861994	-1	8	FOXG_02964	861663	863148	None	5032	426	30026	No_constitutive_exon_found_in_species
TCAGTACATGGTCGCCTCAGTAAATTGAAGAGACATTGACAACTGGGCAGTT	865034	865222	864984	865036	1	8	FOXG_02965	864120	866259	None	5032	426	30026	No_constitutive_exon_found_in_species
AGAAATGTTGGAACGACTATCTCTAACTTTTAGCTTAATGACGGGAATAGAT	871923	872037	871873	871925	1	8	FOXG_02968	870763	872037	None	5032	426	30026	No_constitutive_exon_found_in_species
AAGTTGTGAGTAATTGATCCATAGGAAATGGGTTGAACTAACGGGCACAGGC	884762	884841	884891	884839	-1	8	FOXG_02973	883799	885518	None	5032	426	30026	No_constitutive_exon_found_in_species
TAGGTTTGCGCGGGGTGCTACACAAAGCCTTGTTCTAACATGCGGGACAGTC	1004055	1005610	1005660	1005608	-1	8	FOXG_03004	1002151	1005925	None	5032	426	30026	No_constitutive_exon_found_in_species
TTTTTTTTTTAATAATGATTTTGCTTCTGTAGTGCTAACCAGAGGGACAGGG	1045199	1046541	1046591	1046539	-1	8	FOXG_03019	1045199	1047427	None	5032	426	30026	No_constitutive_exon_found_in_species
GAGTAGAGACAAGGAACATTATTGCAGCATTGGCTAACCCAGTCGGGCAGGA	1243747	1244847	1243697	1243749	1	8	FOXG_03065	1242845	1246402	None	5032	426	30026	No_constitutive_exon_found_in_species
TAAGATTTCCAAGGTTTTATTTTCAAGCCAGTTCGCTCAGAGGGATACAGTT	1431901	1432344	1431851	1431903	1	8	FOXG_03114	1430896	1433011	None	5032	426	30026	No_constitutive_exon_found_in_species
TCTATCTTTCTCCTTTGATTTGCTGCCTCGGGTACTGACGTGGGATATAGGT	1751868	1753260	1751818	1751870	1	8	FOXG_03209	1751607	1753260	None	5032	426	30026	No_constitutive_exon_found_in_species
AGAGTCTAACTCGTGTGTTCAAGAGAAGAGTGCTGACACGAAGGGATCAGCA	1845784	1845797	1845734	1845786	1	8	FOXG_03239	1844437	1845797	None	5032	426	30026	No_constitutive_exon_found_in_species
GTAATTCTTGCAAGAAACGAAACCAAAGAAATACTAAATCAGAGGGACAGGT	1879240	1880124	1879190	1879242	1	8	FOXG_03249	1878786	1880124	None	5032	426	30026	No_constitutive_exon_found_in_species
TGGGTAGGTTTGCAGCCTGTTTGCACACTCACTCGCTAATATTGGGGTAGTT	2034923	2035268	2034873	2034925	1	8	FOXG_03295	2034484	2037716	None	5032	426	30026	No_constitutive_exon_found_in_species
CACCCCTTTATCATTCGAGAATCGAGAATACGTGTTAACGGGACGCGCAGTT	2404142	2404243	2404293	2404241	-1	8	FOXG_03413	2404142	2404757	None	5032	426	30026	No_constitutive_exon_found_in_species
GGTAAGTCTCTTGCACCTCATCGCCCCTCCACCGCTGACCAAAGGGATAGTG	2475927	2476141	2475877	2475929	1	8	FOXG_03432	2475640	2477052	None	5032	426	30026	No_constitutive_exon_found_in_species
GGCAAAGCATGGCGACTTTTCCATGCTAGTAGTATGGCTGGGATTAGAAGCA	2487716	2487748	2487666	2487718	1	8	FOXG_03437	2485373	2487849	None	5032	426	30026	No_constitutive_exon_found_in_species
GAGACCATGTCTCGCGTACTTTTACAACACCACTAACATGGGATCGGTAGGC	2533993	2534030	2533943	2533995	1	8	FOXG_03452	2533722	2535265	None	5032	426	30026	No_constitutive_exon_found_in_species
AAAGGGTTCTCTTCTGTCTCTACAGTGACGAGCGCGGGCGACAGTTAAAGGG	2551471	2551617	2551421	2551473	1	8	FOXG_03460	2550742	2551809	None	5032	426	30026	No_constitutive_exon_found_in_species
GTCTCATTGTCGATCGAGTATAATATGATGCAAGCTTACAATCGGGGCAGGA	2607707	2608169	2608219	2608167	-1	8	FOXG_03479	2607707	2609481	None	5032	426	30026	No_constitutive_exon_found_in_species
CGTAAGTCTTGGGAGAATATGGGTTGGACAACGCTAACGTGGGATTATAGAA	2682133	2682285	2682335	2682283	-1	8	FOXG_03506	2682133	2683153	None	5032	426	30026	No_constitutive_exon_found_in_species
GGCCCTTTGTCCCAATCGAAATCTAATTCTTCCTTGGCTGGGAAGTACAGCG	2814760	2814921	2814971	2814919	-1	8	FOXG_03543	2814760	2817166	None	5032	426	30026	No_constitutive_exon_found_in_species
TGAGTCGCTTCGCGTCGTTGAAGGGGGTTTCGCTATAAATGGGCCGTAAGCA	2819432	2819849	2819382	2819434	1	8	FOXG_03544	2817614	2819849	None	5032	426	30026	No_constitutive_exon_found_in_species
CTCCCACTGATATGGTCTCTCAACCACCTACTAACTCTGGGGCAGGCTAGCG	3154267	3154301	3154351	3154299	-1	8	FOXG_03649	3151947	3154376	None	5032	426	30026	No_constitutive_exon_found_in_species
AGTCACTTATACACAAGAAGCTTATACAGAGATGATGCTAAAGGGGGTAGAT	3348307	3348906	3348956	3348904	-1	8	FOXG_15633	3345165	3349160	None	5032	426	30026	No_constitutive_exon_found_in_species
GCTAGTTCGAACTGCCCGCCCAGGCTTTACTGGGAATGAGAATCGGGCAGTC	3399990	3400176	3399940	3399992	1	8	FOXG_15651	3397367	3400176	None	5032	426	30026	No_constitutive_exon_found_in_species
GTTGATATTGCGCTCGGTGAGGGTGATGGGTTGGTGCTAATTGGGAACAGTA	3430823	3431082	3431132	3431080	-1	8	FOXG_15661	3430823	3431797	None	5032	426	30026	No_constitutive_exon_found_in_species
GCAGTGAGTTCCTAATGTGAGCATGCTGAGGATATAACTAACGCGGGCAGTT	3509025	3509143	3508975	3509027	1	8	FOXG_15682	3508403	3509713	None	5032	426	30026	No_constitutive_exon_found_in_species
ATGTGAAAAGTATGCGAGGCATGTGGTGCTGGTATGTGATTGGGTGAAAGCT	3552484	3552888	3552938	3552886	-1	8	FOXG_15699	3551767	3554979	None	5032	426	30026	No_constitutive_exon_found_in_species
TGTAAGTGCCCTGACATGACGCTCATAGACATGGACACTAACGAGGGCAGTT	3717335	3717968	3717285	3717337	1	8	FOXG_15760	3716226	3719419	None	5032	426	30026	No_constitutive_exon_found_in_species
CCGGAAGATCCGGGAAGGCATTAGCTAACACTGTGCAGGGAGAACTACAGCC	3806781	3807395	3807445	3807393	-1	8	FOXG_15793	3806721	3807676	ARA1	5032	426	30026	No_constitutive_exon_found_in_species
GATTTAACCATGTTGAACGTAACATTACTGACATTTCGGGATATAGTAAGCG	3872239	3872293	3872189	3872241	1	8	FOXG_15820	3870432	3872293	None	5032	426	30026	No_constitutive_exon_found_in_species
TCAGAGATTTACCTTGAAGCTTGTGTAAAGCAATACTGACACGGGGTTAGCT	3948838	3949182	3948788	3948840	1	8	FOXG_15844	3948455	3949182	None	5032	426	30026	No_constitutive_exon_found_in_species
AACTTTGACATGTTGATCTCCGAGCCTCGCTTTACTAACTCTGGGACAAGGG	220445	220717	220395	220447	1	9	FOXG_08927	220085	222631	None	5032	426	30026	No_constitutive_exon_found_in_species
AAGTTCGAGTAAGTTACCTGGTATTTGCATGAACGATACTGACTGGGTAGTG	372629	372741	372579	372631	1	9	FOXG_08996	371876	373926	None	5032	426	30026	No_constitutive_exon_found_in_species
GAAGCTTTAGAGATAACGGTAGAGTCGCTCATTTGCCCTTTGGGGGACAGGT	522928	523811	522878	522930	1	9	FOXG_09046	522590	525978	None	5032	426	30026	No_constitutive_exon_found_in_species
AGACGTGAGTATACCAGATAACTAGAGGTAATGAATACTGACGGGGAAAGGA	661420	661538	661370	661422	1	9	FOXG_09097	661114	662175	None	5032	426	30026	No_constitutive_exon_found_in_species
TGCATCACGCTCAGCAACAATCGCTGTTCAGCAATTAGCGACTGGGAGAGAT	920764	923490	920714	920766	1	9	FOXG_09189	920345	923490	None	5032	426	30026	No_constitutive_exon_found_in_species
AGAACTCGTCATTGACTGTCAACTAGCTGAGAGACTGGGACGAGACCAAGAG	1128745	1129807	1129857	1129805	-1	9	FOXG_09259	1128745	1130667	None	5032	426	30026	No_constitutive_exon_found_in_species
GAGGAATGAGCATCATTTTTGAAGATGTGCTAATCAATGGGTGTGAAAAGGA	1327316	1328339	1328389	1328337	-1	9	FOXG_09325	1327316	1328830	None	5032	426	30026	No_constitutive_exon_found_in_species
GTAAGTTATATATCCAAGTTTCCAGGCCATTGACTGACTTGATGGGCCAGCT	1396518	1397922	1396468	1396520	1	9	FOXG_09347	1395845	1397922	None	5032	426	30026	No_constitutive_exon_found_in_species
TTCCCAGGCTTTAACCTCTCTTGAAATGATGAACACTCGGGCCTGAGAAGCT	1733305	1733446	1733496	1733444	-1	9	FOXG_09452	1731884	1733623	None	5032	426	30026	No_constitutive_exon_found_in_species
GGTGAGTCCATTTTTTGATGCAATTATTAATGGTGATGGGGAAGACCCAGTG	2047370	2047403	2047320	2047372	1	9	FOXG_12660	2045245	2047403	None	5032	426	30026	No_constitutive_exon_found_in_species
TCCGTGGTTATCGTTTCAATAATGGTGTTGTATTCTGACTTGGGGTATAGGA	2070226	2071141	2070176	2070228	1	9	FOXG_12670	2070016	2071141	None	5032	426	30026	No_constitutive_exon_found_in_species
AACTCCATTCATGGTATGACTGATGTGCTGAAGGGGGGGAAGAAGTACAGTG	2099335	2099604	2099285	2099337	1	9	FOXG_12680	2098858	2099604	None	5032	426	30026	No_constitutive_exon_found_in_species
CTGTATGCGGCGTTGGAGCAATTGTGATTGCCGTGGACCTAGGGGCTTAGGC	2118483	2118592	2118433	2118485	1	9	FOXG_12685	2117778	2118907	None	5032	426	30026	No_constitutive_exon_found_in_species
AATGCCCCCGTCCTTCAGAAAGGGACAATTTGATTAACGCGAGGGTATAGCT	2435562	2435631	2435681	2435629	-1	9	FOXG_12776	2434996	2436165	None	5032	426	30026	No_constitutive_exon_found_in_species
GAGTCACACGGTCTCCTGAACGTAAGGCTAACTAGTACGTGGGGTTATAGGC	2544541	2545800	2544491	2544543	1	9	FOXG_12812	2543701	2545800	None	5032	426	30026	No_constitutive_exon_found_in_species
ATTTGGGTATTATGATCATTGATGTTGGTGATGCTGAACTCGGGTGATAGTG	2873857	2873873	2873807	2873859	1	9	FOXG_12917	2869146	2873873	None	5032	426	30026	No_constitutive_exon_found_in_species
TAGGTGACTCAACATCTTATGTATGAACTACAAACTGATGAGGGATTTAGAT	2888754	2888881	2888704	2888756	1	9	FOXG_12924	2886531	2888881	None	5032	426	30026	No_constitutive_exon_found_in_species
GGTGGGTAACCAGTACCCATGGACCAGAAACATAGCTGACGAGGGTTCAGGA	2906602	2906630	2906552	2906604	1	9	FOXG_12931	2904570	2906630	None	5032	426	30026	No_constitutive_exon_found_in_species
CCCATCCATGCAAATCTTCAGAAAACTAAGCATGATGCCTGGGACTATAGTG	3143987	3144727	3144777	3144725	-1	9	FOXG_13016	3143987	3144949	None	5032	426	30026	No_constitutive_exon_found_in_species
AGAAGTGTCGGCATTGATATGTGATTAGAAAGCGCTTGATGTTGGGACAGGA	3234820	3234826	3234876	3234824	-1	9	FOXG_13036	3233939	3235416	None	5032	426	30026	No_constitutive_exon_found_in_species
GTTCTTTCTTATAGGATATCCGACTTTCTTTCTAATTGGGAAACTGACAGGA	38496	39660	39710	39658	-1	DS231725	FOXG_15963	38496	39737	None	5032	426	30026	No_constitutive_exon_found_in_species
CCGTATTTCAAATGGCATTACCTGTATTATGTTTACGGGCCAAAAAACAGCT	398623	398744	398573	398625	1	DS231729	FOXG_16378	397324	399433	None	5032	426	30026	No_constitutive_exon_found_in_species
CTAGTAAGTCTCAAACCCCCCATCCCGATCACCTACTAATGGGGTGCAAGGG	24719	26367	26417	26365	-1	DS231735	FOXG_16944	24719	27869	None	5032	426	30026	No_constitutive_exon_found_in_species
TTGCCTGAGGCAGTATATTGTCCGGCGTTCTCACATACCTTGGGATATAGGG	74777	74974	74727	74779	1	DS231735	FOXG_16962	74581	76396	None	5032	426	30026	No_constitutive_exon_found_in_species
AAGCCTCGAGAGCTAACTTGTTTCTTTCTAATAGCTGTATGGGTCAACAGTA	76313	76396	76263	76315	1	DS231735	FOXG_16962	74581	76396	None	5032	426	30026	No_constitutive_exon_found_in_species
TATTTCCACCTAATCAAAACTCATGAGATTTACGACTGACGGGATGGAAGCT	92611	93220	92561	92613	1	DS231735	FOXG_16970	92134	93220	None	5032	426	30026	No_constitutive_exon_found_in_species
GGGCGCTGCAATTAGTTATGGTATTGATAAGAGTGTGATTCAGGGTATAGTT	174987	174994	174937	174989	1	DS231735	FOXG_17006	173120	174994	None	5032	426	30026	No_constitutive_exon_found_in_species
GAGTGGCGACAAGCGCTGCGCTGATCTTGGCAGCAGTTGACAGGGCACAGCG	17080	17126	17176	17124	-1	DS231741	FOXG_17137	17080	18778	None	5032	426	30026	No_constitutive_exon_found_in_species
TGATACTTGAGCAGTGTGTGGGGTTGCATGTCAGTAACGAGGGAGCACAGTA	114748	114770	114820	114768	-1	DS231741	FOXG_17168	114748	115905	None	5032	426	30026	No_constitutive_exon_found_in_species
GTAAGTGAATCTTGTTGGCAAAACTCGAAGAAAAAGCTAAAGTTGGGAAGAA	125496	125729	125779	125727	-1	DS231741	FOXG_17171	124475	125881	None	5032	426	30026	No_constitutive_exon_found_in_species
TGGAAAAATTACCGGTTATCATAACTAACACGTTTAGGGTCGCGATGAAGTT	95388	95859	95338	95390	1	DS231738	FOXG_17266	94841	97363	None	5032	426	30026	No_constitutive_exon_found_in_species
TGACCTCAGAAGAGGAGACATAAATCTCTGCTGTCTTGGGGCGGACTGAGGA	8599	8816	8866	8814	-1	DS231739	FOXG_17278	4409	11367	None	5032	426	30026	No_constitutive_exon_found_in_species
CTTGGCCACCATCAAGCCTTACCTAGAACATATTGCTGACCTGGGAGTAGTA	35030	35426	35476	35424	-1	DS231739	FOXG_17282	33587	36679	None	5032	426	30026	No_constitutive_exon_found_in_species
TGGTAAGGATTGCATTCGACCAATGAACATTTCACTAACCAGGGTACCAGCT	129099	129179	129229	129177	-1	DS231743	FOXG_17389	127878	129309	None	5032	426	30026	No_constitutive_exon_found_in_species
AGCTTCCACTCAAGATGCAAAATGATGAGTATTAACATGATGGGGAACAGGT	25540	25594	25490	25542	1	DS231744	FOXG_17408	23151	25594	None	5032	426	30026	No_constitutive_exon_found_in_species
CTAGTAAGAACACTCCTAGGAAATCTGAACCTGGAGCTAACGGGGAACAGTC	108632	108848	108898	108846	-1	DS231745	FOXG_17504	107809	109007	None	5032	426	30026	No_constitutive_exon_found_in_species
ATCCAAGGAGGGTATGTAGAGTAACTGGTTAACTAATGATGGGATAACAGAA	79348	79377	79427	79375	-1	DS231747	FOXG_17527	79348	80184	None	5032	426	30026	No_constitutive_exon_found_in_species
TTCGCTTACGCAGGCCACCTCTTATTATAATACTGTTGGGACGAGGAAAGAA	30315	30339	30265	30317	1	DS231750	FOXG_17566	29109	30339	None	5032	426	30026	No_constitutive_exon_found_in_species
GTGGTCATTGACCCTTGGACTATTTAGAATTGCTAATAATATGGGGACAGGT	52751	52790	52701	52753	1	DS231751	FOXG_17587	52295	52790	None	5032	426	30026	No_constitutive_exon_found_in_species
ACGAAAACACCTTCCGTCGCAATGAAAGCCCACTAACAGGGAATTAACAGAG	20007	20227	20277	20225	-1	DS231752	FOXG_17600	20007	22053	None	5032	426	30026	No_constitutive_exon_found_in_species
TGTCAGCCTTCGAATGTATATTCGGTAGCCATTTCTGATGACCGGGACAGGT	40715	40749	40799	40747	-1	DS231752	FOXG_17604	40641	42958	None	5032	426	30026	No_constitutive_exon_found_in_species
AAGCTGAAATTTCTAGAAGTATGCTAATGAAAGACATATTTGGGACCAAGGC	21092	21119	21169	21117	-1	DS231756	FOXG_17637	21092	22529	None	5032	426	30026	No_constitutive_exon_found_in_species
GTCAGTCTCTCTTATTTGTTGTGCTGTCAAGAGGCCGCTGACAGGGCTAGGC	3211	4008	4058	4006	-1	DS231767	FOXG_17685	1775	6821	None	5032	426	30026	No_constitutive_exon_found_in_species
CTTGGCCACCATCAAGCCTTACCTAGAACATATTGCTGACCTGGGAGTAGTA	7878	8022	7828	7880	1	DS231788	FOXG_17721	6625	8022	None	5032	426	30026	No_constitutive_exon_found_in_species
