# Supplementary material for: Widespread Separation of the Polypyrimidine Tract From 3′ AG by G Tracts in Association With Alternative Exons in Metazoa and Plants
Source: Front Genet. 2019 Jan 14;9:741. doi: 10.3389/fgene.2018.00741 (PMC6339879; doi:10.3389/fgene.2018.00741)
Supplement: DATA FILE S1 — Sequences of REPAG 3′ SS from each species of fungi. [file Data_Sheet_1.zip › Supplementary data 1/Fungi_Release38_aureobasidium_melanogenum_cbs_110374.txt]

REPA_GGG_Sequence	Exon_Start	Exon_End	Pos_-50	Pos_+2	Strand	Chromosome	GeneID	Gene_Start	Gene_End	Gene_Name	Number_of_REPAs	Number_of_REPAs_has_GGG	Number_of_Intron(Intra_genic_Region)	Upstream_Constitutive_Exon
GTAAGTTAGTTTATCACATGGACAGAGAAGTACTGACATGGGTCAAACAGGC	208327	209076	209126	209074	-1	scaffold_1	M437DRAFT_37269	207503	209425	None	2975	193	16325	No_constitutive_exon_found_in_species
ATGCATGGGAGGAAACAAAGCCAAAGCGAAAGCCACTCACTGAATGGGAGAA	513925	514005	513875	513927	1	scaffold_1	M437DRAFT_35976	512287	514164	None	2975	193	16325	No_constitutive_exon_found_in_species
AATCAGATGTATTGAAGGAACATGAGGACTGAGTAGGCTGGGAAATATAGGT	556904	557242	557292	557240	-1	scaffold_1	M437DRAFT_36039	556678	557614	None	2975	193	16325	No_constitutive_exon_found_in_species
CGCCGCCCTCAGTCCAGGTTGTGCAGCATGTGGAACATTCGGGCGAAGAGCC	721503	721659	721709	721657	-1	scaffold_1	M437DRAFT_38096	721503	723455	None	2975	193	16325	No_constitutive_exon_found_in_species
GATTGTTAGGGGGCCTTGGCGATTCCAGTCATTATATCCGTGGTGGGTAGGT	973269	973393	973219	973271	1	scaffold_1	M437DRAFT_71163	972466	975535	None	2975	193	16325	No_constitutive_exon_found_in_species
TTTCCATCCAATCGCCTCGATCCGTCGTACGCCGATGCTACCGTAGGGAGAT	974527	974551	974477	974529	1	scaffold_1	M437DRAFT_71163	972466	975535	None	2975	193	16325	No_constitutive_exon_found_in_species
TTTGGCAATGTATGCATTATCCCGTTTGCCTTCGTCCGCTTTGGGAACAGCA	974879	974967	974829	974881	1	scaffold_1	M437DRAFT_71163	972466	975535	None	2975	193	16325	No_constitutive_exon_found_in_species
GTGCACGTGGCCGTCGCGAGGGGGGATTGAAACTAATGCAAGGGGAACAGGT	1424668	1425529	1424618	1424670	1	scaffold_1	M437DRAFT_36485	1424120	1425529	None	2975	193	16325	No_constitutive_exon_found_in_species
ACTTGGACTTCACCCTGGCATTCAGACAGCTTCTGACGGGAAACGAACAGTA	1491085	1491706	1491756	1491704	-1	scaffold_1	M437DRAFT_37362	1491085	1492013	None	2975	193	16325	No_constitutive_exon_found_in_species
GTGGTGTTGGGAAACAGCTTAGGGGAGATATACTCACTTCCAGGGGCTAGGA	1559598	1559709	1559548	1559600	1	scaffold_1	M437DRAFT_80223	1558672	1560846	None	2975	193	16325	No_constitutive_exon_found_in_species
GACCAGGGTTGGGTGCGAGGTGCCGACAGCAAAACTTACACGGGAGACAGGG	1721944	1722090	1721894	1721946	1	scaffold_1	M437DRAFT_80281	1721593	1722437	None	2975	193	16325	No_constitutive_exon_found_in_species
CCAGAGTCAACCTACCACGATGAACCCTTTGGCCACGACCAACAGGGCAGCG	1824582	1824769	1824819	1824767	-1	scaffold_1	M437DRAFT_35829	1822872	1825024	None	2975	193	16325	No_constitutive_exon_found_in_species
TCTGCTTATAAGACTTGACTTCCGGCAACACTCGCTGACGCCGGGAATAGGA	2031791	2031834	2031884	2031832	-1	scaffold_1	M437DRAFT_71544	2028937	2031943	None	2975	193	16325	No_constitutive_exon_found_in_species
AAGAACTCTGGTATGACCTGTTGCTAGCTGCAGTCGTCTGGGTGGACTAGCT	2225593	2226834	2225543	2225595	1	scaffold_1	M437DRAFT_37255	2225282	2226834	None	2975	193	16325	No_constitutive_exon_found_in_species
AGCGCGGAAGTGGATGAATGAAAAGACGGGCTTCAACTTCGAATGGGTAGCG	2433658	2434565	2433608	2433660	1	scaffold_1	M437DRAFT_36970	2432896	2434916	None	2975	193	16325	No_constitutive_exon_found_in_species
CTCAGCGTGCAATTTGGATAGGCCAACAAAACTGCTACTAGGGACTACAGAT	2551362	2551655	2551705	2551653	-1	scaffold_1	M437DRAFT_62323	2551362	2552294	None	2975	193	16325	No_constitutive_exon_found_in_species
CTGTTGCTTCCCATGTGCAACAGGACAGTACTCGTGAAGAAAGGGACGAGAA	2569262	2569645	2569212	2569264	1	scaffold_1	M437DRAFT_18298	2568827	2571036	None	2975	193	16325	No_constitutive_exon_found_in_species
CATCTAGGGGTTCTAACGTCCCAAAACAATGTTACTGACCCAGGGTATAGTG	4026	4193	3976	4028	1	scaffold_2	M437DRAFT_34027	3677	4193	None	2975	193	16325	No_constitutive_exon_found_in_species
TAGGTCACGCGTGACTTAGCATGAGTTTCAGATCACTAACGAAGGGTTAGGT	166075	166108	166158	166106	-1	scaffold_2	M437DRAFT_62449	163955	166809	None	2975	193	16325	No_constitutive_exon_found_in_species
GTGTCAAACTCGTGTTGCAGGTAAGTTGACCATAACCTACGATGGGACAGGA	190640	190670	190590	190642	1	scaffold_2	M437DRAFT_62459	190265	193872	None	2975	193	16325	No_constitutive_exon_found_in_species
ACCACTAGACCAGAGTAATTGAATTCTAATCGTGCAGGGCAATGAACCAGAT	369286	370572	370622	370570	-1	scaffold_2	M437DRAFT_80810	369286	370649	None	2975	193	16325	No_constitutive_exon_found_in_species
TGTCTTGACTGCATGAAAACGTATCTTGAATCCGAAGTCGGGCAGTGCAGTC	493563	494872	493513	493565	1	scaffold_2	M437DRAFT_62583	492297	494872	None	2975	193	16325	No_constitutive_exon_found_in_species
ATTGACACAACCTCAGATCATCATTGTTGGTGCTGGCTTGGGAGGCCTAGGC	556113	557441	557491	557439	-1	scaffold_2	M437DRAFT_62605	556113	557590	None	2975	193	16325	No_constitutive_exon_found_in_species
GCATACAGTGTAGTCGGGAAGGTGGAAATGACACTGATGTGACGGGGCAGGC	732063	732175	732013	732065	1	scaffold_2	M437DRAFT_9578	731846	733192	None	2975	193	16325	No_constitutive_exon_found_in_species
GCGAGAACAGCGGTGCCTACGCTACACAGGGTACCGTCCACCAGGGCAAGTA	1011696	1012026	1012076	1012024	-1	scaffold_2	M437DRAFT_39818	1011696	1013508	None	2975	193	16325	No_constitutive_exon_found_in_species
AGCGTAGACTATGATTTTGAAATTTGAGATATACGCTGACTGGCGGGTAGCT	1174216	1174223	1174273	1174221	-1	scaffold_2	M437DRAFT_39668	1173130	1174527	None	2975	193	16325	No_constitutive_exon_found_in_species
TGTTGCACCGAACTCTGGTCTTGCTTCAGAGCTGATTTTTGGGGGTCTAGAA	1257249	1257611	1257661	1257609	-1	scaffold_2	M437DRAFT_39787	1257249	1258208	None	2975	193	16325	No_constitutive_exon_found_in_species
AGAAGTATGAAGCCCTAATGTCCCAAACTTTGCTAACTGAGGGCCGGTAGTA	1345691	1345802	1345852	1345800	-1	scaffold_2	M437DRAFT_40210	1344465	1346468	None	2975	193	16325	No_constitutive_exon_found_in_species
AAGTTCGATGAATTCCAGTGTCCAATTTCGAAGCTCACTTTTGGGGAAAGTG	1379688	1379811	1379861	1379809	-1	scaffold_2	M437DRAFT_39293	1379688	1381207	None	2975	193	16325	No_constitutive_exon_found_in_species
AATTGTCCACAGCACCTCGGCGTAGCCCCTACTGACAGCTAGCTGGGCAGGC	1391808	1392324	1392374	1392322	-1	scaffold_2	M437DRAFT_81237	1391705	1392391	None	2975	193	16325	No_constitutive_exon_found_in_species
GGGACACTATTCCCGTGCTGGCGACAGCAGAGATTTCAAATCGGGACGAGCG	1460692	1460800	1460850	1460798	-1	scaffold_2	M437DRAFT_38890	1460692	1462687	None	2975	193	16325	No_constitutive_exon_found_in_species
AAGTGAATTGCTGCCACTATGTCAGGTCATTGCTAAAGTTGGGACCATAGGC	1632501	1635564	1635614	1635562	-1	scaffold_2	M437DRAFT_81328	1631798	1638439	None	2975	193	16325	No_constitutive_exon_found_in_species
TGAGCAACACACTACACCGTCCCTCAATATTGTATTAATCGGGAAATTAGGA	1645021	1645129	1645179	1645127	-1	scaffold_2	M437DRAFT_72379	1643791	1645454	None	2975	193	16325	No_constitutive_exon_found_in_species
TCCTTTTTTTTTTTTTGATGTCCTTGAGGGAGATACTGACGGGGAAACAGAC	1768314	1768720	1768264	1768316	1	scaffold_2	M437DRAFT_40222	1767530	1768720	None	2975	193	16325	No_constitutive_exon_found_in_species
AGTCGCATTACTTGGATTTCAAACAGGTTGAGAGATTGACTAGGGAACAGGC	11153	12640	12690	12638	-1	scaffold_3	M437DRAFT_72447	7805	13236	None	2975	193	16325	No_constitutive_exon_found_in_species
TGGCGAAGAATGTGACAATGAAGTACTCGACTTGCTAACGGGGATAACAGGT	37847	38018	38068	38016	-1	scaffold_3	M437DRAFT_41197	37847	38840	None	2975	193	16325	No_constitutive_exon_found_in_species
AAGACGTCAAGAACGGCAAGGATGGCTCAGGCACGGATGGTCAGTGGGAGGT	87115	87295	87345	87293	-1	scaffold_3	M437DRAFT_41301	87115	88053	None	2975	193	16325	No_constitutive_exon_found_in_species
TTGTTGCTCGTCGCTTATGTCAGTGATCTATCAGCTAATGGGTATGATAGCT	332213	332320	332370	332318	-1	scaffold_3	M437DRAFT_41141	330824	332677	None	2975	193	16325	No_constitutive_exon_found_in_species
GGTATGTTCACCCAAACGCCAGACATGTGGCCAGTACTGATTGGGGGCAGGT	467873	469093	467823	467875	1	scaffold_3	M437DRAFT_40354	467658	469093	None	2975	193	16325	No_constitutive_exon_found_in_species
GAGCGCCTCGTAACTTGGAGTCGAGATCTGATACTGACAAGCCTGGGAAGTG	500057	500418	500468	500416	-1	scaffold_3	M437DRAFT_41075	500057	500666	None	2975	193	16325	No_constitutive_exon_found_in_species
ATCTCATCTATGTGACCCCACTGAGGATGGAGCCGGCTGACAACGGGCAGAG	529007	529573	529623	529571	-1	scaffold_3	M437DRAFT_41547	528126	530251	None	2975	193	16325	No_constitutive_exon_found_in_species
CGGTGCTTCATCAGCCGTCGCTGGTGCTTCGAACGGTCAGATGGGTGGAGAA	748168	748378	748118	748170	1	scaffold_3	M437DRAFT_40960	747459	748578	None	2975	193	16325	No_constitutive_exon_found_in_species
TGACAACATCTGTTGCAGAACTACTCAACAAGCACTAATGGGACTGGTAGGA	767780	767865	767915	767863	-1	scaffold_3	M437DRAFT_63390	767694	769118	None	2975	193	16325	No_constitutive_exon_found_in_species
AGTTTGTTGTGCTTGTATTCGTGGGAAACTCATCTGACAAGGCGGGCCAGAG	1326267	1327975	1328025	1327973	-1	scaffold_3	M437DRAFT_40399	1326267	1328198	None	2975	193	16325	No_constitutive_exon_found_in_species
ACAGCAATTTTTCGTTGTGGCTACGTTCTCCTGGCTGACACAATGGGTAGCC	1466758	1466963	1466708	1466760	1	scaffold_3	M437DRAFT_40674	1466124	1467068	None	2975	193	16325	No_constitutive_exon_found_in_species
GTAAGTTATGTCAATACATCCGGCTTCGAAAAGAGCTAATAGGGTTGCAGTC	1467013	1467068	1466963	1467015	1	scaffold_3	M437DRAFT_40674	1466124	1467068	None	2975	193	16325	No_constitutive_exon_found_in_species
GTCAGTCGCTTCAGACATACCTCCGCTTACCGCTACTAACACTGGGACAGTC	1483180	1484357	1484407	1484355	-1	scaffold_3	M437DRAFT_72933	1483180	1485499	None	2975	193	16325	No_constitutive_exon_found_in_species
ACTATACTACAAAAAGGATAGCATAGAGACAGCTTGGCGGGCTGCGAAAGAG	1555483	1555489	1555539	1555487	-1	scaffold_3	M437DRAFT_72955	1555483	1557256	None	2975	193	16325	No_constitutive_exon_found_in_species
CTATCATTCTTGTTTTGTATCCGTGGCTATGACTGACATTGGGAAAACAGAT	69333	69459	69283	69335	1	scaffold_4	M437DRAFT_42412	67549	69459	None	2975	193	16325	No_constitutive_exon_found_in_species
ACAGTTAGCATGTTGTTCGTAAGGAGAGTATCGAATGGGTAGACAAACAGTT	208083	208104	208033	208085	1	scaffold_4	M437DRAFT_73021	207836	208532	None	2975	193	16325	No_constitutive_exon_found_in_species
CTGTGATGGATTAGTATGGAAGAGAGAATTGCATGGATAGGGACGTACAGGA	208188	208532	208138	208190	1	scaffold_4	M437DRAFT_73021	207836	208532	None	2975	193	16325	No_constitutive_exon_found_in_species
TAGGTGTTTTCTCTCCGTAGATTCGTTATCGTTTACGCAAAGGAGGGTAGGC	281798	282654	282704	282652	-1	scaffold_4	M437DRAFT_42590	281798	283016	None	2975	193	16325	No_constitutive_exon_found_in_species
AGAGCGCAGGTTTATGCTTAATTTTCTTCATCGCATGCTGACTAGGGCAGGC	481526	481947	481476	481528	1	scaffold_4	M437DRAFT_43112	480100	481947	None	2975	193	16325	No_constitutive_exon_found_in_species
AGGCCTTTGCCCAGAGAAACAGACTCTTACGTGCCCACGGGAGAGAGCAGTG	502123	502443	502073	502125	1	scaffold_4	M437DRAFT_82166	501291	502443	None	2975	193	16325	No_constitutive_exon_found_in_species
GTTGCCTTGAAGCTCTAGATTGATGAACAACTATGCTCACAGGGACACAGTG	519599	520053	520103	520051	-1	scaffold_4	M437DRAFT_42165	519599	520706	None	2975	193	16325	No_constitutive_exon_found_in_species
TAAGTGCTCAACATTCACGTGAGGCATTACATGATGCTGAGGGATACTAGGC	523519	523785	523469	523521	1	scaffold_4	M437DRAFT_73143	523107	523864	None	2975	193	16325	No_constitutive_exon_found_in_species
GTAAGCCTCGAGAGAAACCTAATGTTTTCATTCAGCTGATCAGGGGCCAGGT	527637	527759	527587	527639	1	scaffold_4	M437DRAFT_82182	525404	528716	None	2975	193	16325	No_constitutive_exon_found_in_species
CAAGGAGCTTAGGGGCGCCAACGACAGCCTGACTGACCGGGCATAAGCAGAC	718634	718888	718938	718886	-1	scaffold_4	M437DRAFT_82273	718634	719199	None	2975	193	16325	No_constitutive_exon_found_in_species
CGCTGCTTTGAAAGAGTTGGAGATACGAGGAATAACTGACATGGGCGTAGAT	787083	789890	789940	789888	-1	scaffold_4	M437DRAFT_82300	787083	790158	None	2975	193	16325	No_constitutive_exon_found_in_species
CTCTTTTTCGACACCGCACAAGATTGTCCATGTGCTGAACGGGCAAACAGGC	861507	861948	861998	861946	-1	scaffold_4	M437DRAFT_41844	861507	862347	None	2975	193	16325	No_constitutive_exon_found_in_species
ATGGGACCGCCGCTTACATGTTAATCTATCAATGCTAACGGGCGTGGCAGCA	975144	975301	975094	975146	1	scaffold_4	M437DRAFT_42083	975036	976892	None	2975	193	16325	No_constitutive_exon_found_in_species
ACCGTTAGGCCTTCAGGTCCTTAGATGTCATTTTTCTGATGGGTCAAAAGCC	997173	997347	997123	997175	1	scaffold_4	M437DRAFT_82385	996732	998577	None	2975	193	16325	No_constitutive_exon_found_in_species
AACCTGTCCGTCCTGACTCTCCCGACCAGAAAAGCCACAAGGGGCATCAGTA	1229861	1231166	1229811	1229863	1	scaffold_4	M437DRAFT_41875	1229474	1231464	None	2975	193	16325	No_constitutive_exon_found_in_species
GCATTGAAGCAGACTCTTATCCAGAAGTGATTTTCTCTCATGATGGGAAGAT	9411	9431	9481	9429	-1	scaffold_5	M437DRAFT_82506	9411	10870	None	2975	193	16325	No_constitutive_exon_found_in_species
TCACATCCACAATCTGTTTTGGGAATATATCTGACCAACGGGTAATACAGAT	231557	233661	231507	231559	1	scaffold_5	M437DRAFT_43835	231016	233661	None	2975	193	16325	No_constitutive_exon_found_in_species
GAGAGTAGCATCTTCTCGGCTAGAGGACTCTCTTGATGACTGGGAGCTAGTG	421159	421546	421596	421544	-1	scaffold_5	M437DRAFT_73607	421159	421772	None	2975	193	16325	No_constitutive_exon_found_in_species
AGAAACAAGCTGCAGAGACAGGTTCCTTGAACAAACCAGCTGGGACAAAGAA	425726	426008	425676	425728	1	scaffold_5	M437DRAFT_44078	424226	426008	None	2975	193	16325	No_constitutive_exon_found_in_species
GACCTGAGGGTGTAGCGTCTATACAGCCACCCCAGAAAACGGGCAATCAGGG	472261	472297	472347	472295	-1	scaffold_5	M437DRAFT_44169	472261	473083	None	2975	193	16325	No_constitutive_exon_found_in_species
GCAGATGGTTACAGACGTTGTGGACCCGGCGTAATGGGCCCTTAGGGAAGAA	787812	789361	787762	787814	1	scaffold_5	M437DRAFT_73745	787582	789361	None	2975	193	16325	No_constitutive_exon_found_in_species
GCATATCCCTGCTTTGATTCACAGTGTAATACTGATAAAGGGGAACGCAGAT	899142	899276	899092	899144	1	scaffold_5	M437DRAFT_64491	898003	899276	None	2975	193	16325	No_constitutive_exon_found_in_species
AGAATGGCGCATGAACCCCTCAAGATCAATGATTGGATCCTCGGGCAAAGAT	905863	906099	905813	905865	1	scaffold_5	M437DRAFT_17378	904587	906099	None	2975	193	16325	No_constitutive_exon_found_in_species
CATCGAGCGACGACGAGGCAAAGGACACAGAACTGACAATACGGGCACAGGC	1154098	1154124	1154174	1154122	-1	scaffold_5	M437DRAFT_82964	1154098	1154602	None	2975	193	16325	No_constitutive_exon_found_in_species
GAAGAATGCCTGATGGAGGCCACTTTGTGCCACACTTGGCAAAGGGCAAGCA	1185618	1185822	1185568	1185620	1	scaffold_5	M437DRAFT_43557	1185003	1185822	None	2975	193	16325	No_constitutive_exon_found_in_species
ACAATGCCGGGACGCCGAAAAGGCAGTCCCTGCTGACTACCAACGGGAAGTA	98485	98535	98585	98533	-1	scaffold_6	M437DRAFT_73937	96949	99145	None	2975	193	16325	No_constitutive_exon_found_in_species
TTGACAAGGCCAACGCTGAAGAGGGCAAGGGTACACGCAAGGGCAACAAGAC	617261	617387	617211	617263	1	scaffold_6	M437DRAFT_12132	616703	617700	None	2975	193	16325	No_constitutive_exon_found_in_species
GTCACTTCATCAACCCGTATGCTGTGTGGTGTACTAAATCAAGGGTACAGAT	826903	827357	827407	827355	-1	scaffold_6	M437DRAFT_45019	826903	827876	None	2975	193	16325	No_constitutive_exon_found_in_species
AATCAAATCAATGCCAAGACACAATCTAAGAGACGTCGCAGGGAACCCAGAA	895628	895697	895578	895630	1	scaffold_6	M437DRAFT_44918	895274	896888	None	2975	193	16325	No_constitutive_exon_found_in_species
TCCCCCTTTCTTTTCTGCATTTTTCGTAAAGCTAATATCTCGCAGGGAAGCA	1033109	1033136	1033186	1033134	-1	scaffold_6	M437DRAFT_74255	1033109	1033882	None	2975	193	16325	No_constitutive_exon_found_in_species
AGGTAAAGCAAATCTACACCGCCAGAACGTCTTGCTGATCAAAGGGACAGGC	1060313	1060615	1060665	1060613	-1	scaffold_6	M437DRAFT_45297	1060061	1061024	None	2975	193	16325	No_constitutive_exon_found_in_species
GTCCGGAGTGAGATCTAAAGTCCGCGGTCACATGGTTCACGGGTGATCAGGA	100026	100242	99976	100028	1	scaffold_7	M437DRAFT_65046	99446	100242	None	2975	193	16325	No_constitutive_exon_found_in_species
TTGATCTCGACACCTCGAAGCCGACAAGCCGACTAACTCGAGGGCGATAGCG	338067	338847	338017	338069	1	scaffold_7	M437DRAFT_46393	337811	338983	None	2975	193	16325	No_constitutive_exon_found_in_species
ACGTAAGAAGATATGCCAGACAAAGCCCGGTGCTCACTAACAGGGTGCAGAG	416605	416867	416917	416865	-1	scaffold_7	M437DRAFT_74411	415750	416928	None	2975	193	16325	No_constitutive_exon_found_in_species
CCCTAAACACGATTATGGAATGGAGGCTAAAGGGGAGAGGGAGGAAAAAGGC	536882	537126	537176	537124	-1	scaffold_7	M437DRAFT_46326	536138	537862	None	2975	193	16325	No_constitutive_exon_found_in_species
GTATACACAGACTCCGTCTGTTTGTAGCAACGATCCTAACAGGGAAATAGTG	561205	561308	561155	561207	1	scaffold_7	M437DRAFT_46328	557868	561308	None	2975	193	16325	No_constitutive_exon_found_in_species
TGCATTCGGCCCATATCCGGGACTGCCATTGCTAACACTCCGAGGGGCAGAT	567047	567911	567961	567909	-1	scaffold_7	M437DRAFT_74466	567047	568190	None	2975	193	16325	No_constitutive_exon_found_in_species
CCCAAACCCCATTTTGTTTCTCATCAACGTGCGGCTGATAGATAGGGCAGCT	741582	742452	741532	741584	1	scaffold_7	M437DRAFT_45866	741481	742452	None	2975	193	16325	No_constitutive_exon_found_in_species
CTCTGGTTACGATTACGCGTCTCGTGGCCTTCAATGGGATACGGACCAAGAA	106268	106813	106863	106811	-1	scaffold_8	M437DRAFT_47251	106268	108584	None	2975	193	16325	No_constitutive_exon_found_in_species
TTCACGCGGCAATCGTGAGCTTGACGAGCAAAAGGCACGCTGGGTTGAAGAA	244132	244218	244082	244134	1	scaffold_8	M437DRAFT_74681	240258	244281	None	2975	193	16325	No_constitutive_exon_found_in_species
ACAGCTTAACAAGTCGAGCCTCGTCAAGAAGAGAAGCTGACGAGGGACAGAC	690735	691223	690685	690737	1	scaffold_8	M437DRAFT_65555	690483	691223	None	2975	193	16325	No_constitutive_exon_found_in_species
TCACAAAATAAACCGTTCTGTACCCTGAAGCTGATGGGTTGAAAATATAGTC	692689	695852	692639	692691	1	scaffold_8	M437DRAFT_46527	692466	696006	None	2975	193	16325	No_constitutive_exon_found_in_species
GTCGTCGTATGAGTAACGATCCTTGATTCTGGACTGACATGGGTGCACAGAT	700440	701760	701810	701758	-1	scaffold_8	M437DRAFT_47264	700440	704144	None	2975	193	16325	No_constitutive_exon_found_in_species
TGTGCAGAGAATATGGCCAATGAACAGATGCTGATGGGGTGAATAAACAGGT	817239	817374	817424	817372	-1	scaffold_8	M437DRAFT_84027	816975	817551	None	2975	193	16325	No_constitutive_exon_found_in_species
AGACTTCCGAGCCTCGTGGGATCTAATGATCTAACTGACCGGGTATGCAGAG	842703	842957	843007	842955	-1	scaffold_8	M437DRAFT_84036	842305	844255	None	2975	193	16325	No_constitutive_exon_found_in_species
GACAGCTGCCTAGAGTTCGTGCTGTGCATCCAGAAAGCCCGGGCAAAAAGAC	177132	177585	177082	177134	1	scaffold_9	M437DRAFT_74973	176016	177585	None	2975	193	16325	No_constitutive_exon_found_in_species
CCTTTCTTGACCTTTGAAACTCATGCTAACTTTGTTACAGGGGTAACAAGAT	226479	226599	226429	226481	1	scaffold_9	M437DRAFT_47647	223326	226599	None	2975	193	16325	No_constitutive_exon_found_in_species
CCTCTTTCCATTCTTGCGCACGCTGTTGTGCCGAAGCTAAGGGCATACAGAT	234370	234528	234320	234372	1	scaffold_9	M437DRAFT_47933	234069	236950	None	2975	193	16325	No_constitutive_exon_found_in_species
AAGGTTTCGCTGATATCACACGACGGGAAGACTGATTGACGTGGGGTTAGGT	278076	278163	278026	278078	1	scaffold_9	M437DRAFT_75009	275707	278163	None	2975	193	16325	No_constitutive_exon_found_in_species
CAATTGACCCTATACGACAATACGGCCCAAGCTGACGACCAGGGGCTTAGGA	644802	645683	644752	644804	1	scaffold_9	M437DRAFT_47904	644708	645683	None	2975	193	16325	No_constitutive_exon_found_in_species
GCCAAGAACAGCAAAATCAACAGAGAGCTCCTTCTTTTAGCGCGGGAGAGGA	744321	744519	744569	744517	-1	scaffold_9	M437DRAFT_47479	744028	747325	None	2975	193	16325	No_constitutive_exon_found_in_species
CATTTGTACGCAGGAGACACAGAAAACTGACCTAACTTGGGACCAAACAGAC	218780	219382	219432	219380	-1	scaffold_10	M437DRAFT_75272	218159	220322	None	2975	193	16325	No_constitutive_exon_found_in_species
AGACTATCGTTGAACCGACCCTTGACGACACAGCAGGGGGAGAGTTGCAGCG	347033	348443	346983	347035	1	scaffold_10	M437DRAFT_33553	345731	348443	None	2975	193	16325	No_constitutive_exon_found_in_species
ATGCTTTTGACTCTCAAATGATTTTGTTTCGTTCGTTGAAATGTGGGAAGTC	383920	384232	384282	384230	-1	scaffold_10	M437DRAFT_66045	383920	384760	None	2975	193	16325	No_constitutive_exon_found_in_species
TCAAGTATGGAGAAATGCAATGGCTTAAACCATAAACCTTGTCGGGAAAGTG	393684	393830	393634	393686	1	scaffold_10	M437DRAFT_66047	393380	393830	None	2975	193	16325	No_constitutive_exon_found_in_species
TCAGGACCTCCGTCATCCGGAGGAACGCAAGTTTTGGGATGCTGCAGGAGCA	503167	503655	503705	503653	-1	scaffold_10	M437DRAFT_30350	502936	504553	None	2975	193	16325	No_constitutive_exon_found_in_species
TCACTTCGCTCTTTCCCTTATAGTTTCAGCATTTGCTCACAAGGGATCAGGA	517622	517748	517798	517746	-1	scaffold_10	M437DRAFT_48350	516580	517921	None	2975	193	16325	No_constitutive_exon_found_in_species
AGTAAGTCTGCGCAATTCGCTTCAAAGAAGATAAAAAGCTAACTAGGGAGCG	707685	707720	707635	707687	1	scaffold_10	M437DRAFT_48706	707321	709140	None	2975	193	16325	No_constitutive_exon_found_in_species
TTTCGGCACTATGCTCTTTATGTAGGCATTCAGATTAATAGGGAGTACAGGT	32451	32649	32699	32647	-1	scaffold_11	M437DRAFT_84686	32451	35114	None	2975	193	16325	No_constitutive_exon_found_in_species
GTCGTATCGAATTCAGCCTGGATGATTTATTTGGCTGATAGGGTGAATAGTC	163626	164026	163576	163628	1	scaffold_11	M437DRAFT_49738	163240	164026	None	2975	193	16325	No_constitutive_exon_found_in_species
AAATCTCTGCATCTCACATTTTGATCATTCAAAGACTGATAGGGTGGTAGAA	611778	611919	611728	611780	1	scaffold_11	M437DRAFT_75691	611657	612919	None	2975	193	16325	No_constitutive_exon_found_in_species
TTCGCTGACTGATCGAATACTTTCGAAAAGTTGCTGAGCTGGGGTGGCAGAT	44391	44672	44722	44670	-1	scaffold_12	M437DRAFT_50090	43562	45086	None	2975	193	16325	No_constitutive_exon_found_in_species
AGATTGAAACAGTACCGTCAGAGAAATGTCAAGACTGACTGGGAGACCAGAC	257291	259158	257241	257293	1	scaffold_12	M437DRAFT_50078	256811	259328	None	2975	193	16325	No_constitutive_exon_found_in_species
TCCTGCCTCGAGTATCTCCAGGTACCACAGGAAGCTGATCAATGGGCAAGTC	439816	439869	439766	439818	1	scaffold_12	M437DRAFT_85127	439427	440620	None	2975	193	16325	No_constitutive_exon_found_in_species
GTGTCAAGAGTTTTGGGTGAAACAAACGTTGATTGATCGGGTGACGACAGGG	31686	31739	31636	31688	1	scaffold_13	M437DRAFT_50561	30790	32427	None	2975	193	16325	No_constitutive_exon_found_in_species
CAGCCATCCCCGCTCCCGACGAAAGGCCTTCACCTACTGACACGGGCAAGAA	345884	346539	346589	346537	-1	scaffold_13	M437DRAFT_50936	345188	347037	None	2975	193	16325	No_constitutive_exon_found_in_species
TGTAAGTCACGCAAGACGAAGACTACGAGACTGAACCTAATGATGGGTAGGA	497245	497578	497195	497247	1	scaffold_13	M437DRAFT_50474	495645	497578	None	2975	193	16325	No_constitutive_exon_found_in_species
ACATGCCCGACTACGCCGTGGCCATCCTGCTCAACGGGAACTGAGACGAGGT	502284	502809	502234	502286	1	scaffold_13	M437DRAFT_76117	502122	502809	None	2975	193	16325	No_constitutive_exon_found_in_species
GTGAGTTTCGTTTATTGTTACCTTCTGGAAATACAGCTGACGGGATCAAGAC	52881	53096	53146	53094	-1	scaffold_14	M437DRAFT_76203	51964	55790	None	2975	193	16325	No_constitutive_exon_found_in_species
GAGTACAAGCAATAGAAAGGACAACCAAGAGCCTTAACTAATGGGAATAGTG	321085	321944	321994	321942	-1	scaffold_14	M437DRAFT_85583	321085	322184	None	2975	193	16325	No_constitutive_exon_found_in_species
GTTTGACTAGAATCCGACAAGAGGTATTCCAGCTGACCGATGGGCAACAGAT	470079	470355	470405	470353	-1	scaffold_14	M437DRAFT_51122	469958	472612	None	2975	193	16325	No_constitutive_exon_found_in_species
TTGTCGCACCGACTCCGAACTCGAGCGACAAAGATAAGGAAGCGTGGGAGAA	512838	512973	512788	512840	1	scaffold_14	M437DRAFT_15636	511816	512973	None	2975	193	16325	No_constitutive_exon_found_in_species
GTGCTTACCGGCACCAGTGAGGTATGGTTGACATGAACTAACGGGCACAGGT	38975	39304	39354	39302	-1	scaffold_15	M437DRAFT_76447	38816	39700	None	2975	193	16325	No_constitutive_exon_found_in_species
AATCTCGAGATGTTGAAACAAAGAAGTTTATTGCTGATGGGAAAGTACAGTG	285706	285850	285900	285848	-1	scaffold_15	M437DRAFT_51918	285706	286089	None	2975	193	16325	No_constitutive_exon_found_in_species
TGCACATCTCTCAAGACAAAAGAAAGAATTGACATTGACCGGGTCAAAAGTT	343396	343536	343346	343398	1	scaffold_15	M437DRAFT_52037	342727	345686	None	2975	193	16325	No_constitutive_exon_found_in_species
GAAGTAAGACACACACACATGAGGCGTGTTGCTAACTCGGGAATAAACAGAA	345011	345057	344961	345013	1	scaffold_15	M437DRAFT_52037	342727	345686	None	2975	193	16325	No_constitutive_exon_found_in_species
TACATATCATTGGCGGTTTCTAGCCTTCGTCGCTGACCAAGGGGGAACAGTG	386324	386691	386274	386326	1	scaffold_15	M437DRAFT_51917	385741	386691	None	2975	193	16325	No_constitutive_exon_found_in_species
GTTTAGATTGCTTGTATAGATGATCAAGTACTGATGTGTTTGGGGACCAGAT	445279	445423	445229	445281	1	scaffold_15	M437DRAFT_52266	444827	446308	None	2975	193	16325	No_constitutive_exon_found_in_species
GTACGTACAGGCTACACGCCTACACTACAACCAGATTATTCAAAAGGGAGCA	474359	474427	474309	474361	1	scaffold_15	M437DRAFT_52272	470763	476045	None	2975	193	16325	No_constitutive_exon_found_in_species
CTTACACCTTGTACCGACTACCTGGTTGTCGCATATCATGGGTGGACCAGAG	7111	7182	7061	7113	1	scaffold_16	M437DRAFT_76637	6840	9870	None	2975	193	16325	No_constitutive_exon_found_in_species
GTTTGGGATGCTATTGGAGAGCAGAAAGAGTTTGGAGTTGGGAAGAGGAGGT	279615	279694	279744	279692	-1	scaffold_16	M437DRAFT_10322	279440	280044	None	2975	193	16325	No_constitutive_exon_found_in_species
TTGTAAGTATCTACTCAAATTATAAGTGTCCTCCTGCTGATGAGGGATAGCC	289354	289705	289304	289356	1	scaffold_16	M437DRAFT_67539	287583	289705	None	2975	193	16325	No_constitutive_exon_found_in_species
AAACATGTTCATACTCTCGACTCGGCAACAATTGACCCGGGTGAATGTAGAC	8596	8701	8751	8699	-1	scaffold_17	M437DRAFT_86145	7336	8802	None	2975	193	16325	No_constitutive_exon_found_in_species
GGTGAGTCAACACAACCTTCTTGCCAGCACGCTACTTACGGGTTGTGAAGGG	20007	20734	19957	20009	1	scaffold_17	M437DRAFT_53348	19147	20734	None	2975	193	16325	No_constitutive_exon_found_in_species
CCCTCCGGCAAGCTATACCTTTTTCTTCCAAGATAACTGACAGGGATCAGGT	481550	482449	481500	481552	1	scaffold_17	M437DRAFT_67800	480471	483945	None	2975	193	16325	No_constitutive_exon_found_in_species
CAACCACTTACCGCCTCGAAGACTAGAAGCTAATTGGTTTGGGTAAACAGCG	100642	101059	101109	101057	-1	scaffold_18	M437DRAFT_86385	100642	101403	None	2975	193	16325	No_constitutive_exon_found_in_species
TGTTCACCACAAGAGCTGAAGGAGATGAAACTCCTGTGGGCGCAGATGAGAT	132423	132516	132373	132425	1	scaffold_18	M437DRAFT_53954	132090	133036	None	2975	193	16325	No_constitutive_exon_found_in_species
GAGGTATGCCGCATAGTCCATATCGACCCATTCATGCTCACAGGGGCTAGGT	451119	451248	451069	451121	1	scaffold_18	M437DRAFT_86526	450541	451248	None	2975	193	16325	No_constitutive_exon_found_in_species
TCACCAAGCAGAACATGGCATGACTGCATGATGGCGCCGCGGGTGCGGAGAC	466548	466713	466498	466550	1	scaffold_18	M437DRAFT_53584	465784	466713	None	2975	193	16325	No_constitutive_exon_found_in_species
GTGCTGGTCATGATCTTCACTGTCAAGAGCGATCACTGGGAATTCAAGAGGT	134214	134234	134164	134216	1	scaffold_19	M437DRAFT_77229	132157	134234	None	2975	193	16325	No_constitutive_exon_found_in_species
GAGCTTGCTGACTCACGCACGGCTTCTCATGTTCTAATCATGGGAAACAGAT	141099	141480	141049	141101	1	scaffold_19	M437DRAFT_68049	140217	141684	None	2975	193	16325	No_constitutive_exon_found_in_species
TGTCAGAATCACCCTACGACTTGTTTACGTGAGCTCACCTGGGAGTGTAGTT	341471	341947	341997	341945	-1	scaffold_19	M437DRAFT_77288	340770	342591	None	2975	193	16325	No_constitutive_exon_found_in_species
GTGAGCATCGCACCGTCAGACCTACAACACTCAAGAGCTGATGGGAGAAGAA	76470	77733	77783	77731	-1	scaffold_20	M437DRAFT_54767	76290	78155	None	2975	193	16325	No_constitutive_exon_found_in_species
TTGGAGACGTATGTCAAGCTCGCTCAACATCAGATGGGCAAGTGGATAAGGA	76290	76428	76478	76426	-1	scaffold_20	M437DRAFT_54767	76290	78155	None	2975	193	16325	No_constitutive_exon_found_in_species
CATGCAAATTCGCTAAACCCGAGCAGAGCAACTGGCCGGAAGAGGGCCAGGA	120750	120786	120700	120752	1	scaffold_20	M437DRAFT_9644	119826	120786	None	2975	193	16325	No_constitutive_exon_found_in_species
GGTATTTACCGTATACGGTAGTACATTTTCGACACAACGATCGAGGGCAGCC	399221	399552	399171	399223	1	scaffold_20	M437DRAFT_68304	398571	399552	None	2975	193	16325	No_constitutive_exon_found_in_species
GCTCATGAACGCTGGTGGTCACGCCATGATGACGGTCCGCATGGGGGAAGAG	121538	122060	121488	121540	1	scaffold_21	M437DRAFT_55039	120613	122240	None	2975	193	16325	No_constitutive_exon_found_in_species
CACTGATATCCTAAATGGCCTTTTGGGTCTTATACTGATCATGGGAATAGGC	245221	245298	245348	245296	-1	scaffold_21	M437DRAFT_55118	245221	245776	None	2975	193	16325	No_constitutive_exon_found_in_species
GACGCCTAGTTCGGCGCAAGGAAATGTTGCTGCTACTAGCGTGGCGGGAGAG	455452	455544	455402	455454	1	scaffold_21	M437DRAFT_54913	453147	455544	None	2975	193	16325	No_constitutive_exon_found_in_species
TACAAGAGCTGAAAGACAAGGGATTGGTGACTGATGGTGCTGGGGCATAGAT	108357	108675	108725	108673	-1	scaffold_22	M437DRAFT_87112	108357	108979	None	2975	193	16325	No_constitutive_exon_found_in_species
ACGCTATATATTCGCCGTACGAGTCTCTTACTTAATCTGACACGGGGTAGGA	127571	128840	127521	127573	1	scaffold_22	M437DRAFT_77705	127058	128840	None	2975	193	16325	No_constitutive_exon_found_in_species
CTCCCATCTGTCTTGTTCAGAGCAATGCTAACTTTATCTGGGGCAAACAGTA	251434	251591	251384	251436	1	scaffold_22	M437DRAFT_55361	250504	251591	None	2975	193	16325	No_constitutive_exon_found_in_species
ACCAGGAGAATACCGCTGGAGTGGATTCTTAAACTGGAAGAGGGCTACAGCC	395131	395408	395458	395406	-1	scaffold_22	M437DRAFT_68653	394752	395925	None	2975	193	16325	No_constitutive_exon_found_in_species
TACCAACTCAAATTTCGTGAGTGCATGCTAACTGTACCCCCGGGTGATAGTT	49662	50367	49612	49664	1	scaffold_23	M437DRAFT_56161	48601	50367	None	2975	193	16325	No_constitutive_exon_found_in_species
AAGTGAATTATTTTGACTATTTTGATATGTTCAAACTGACGGGATGACAGTT	100540	100869	100919	100867	-1	scaffold_23	M437DRAFT_77850	100098	102389	None	2975	193	16325	No_constitutive_exon_found_in_species
AACGCGCTTCGTGGTAGACTTGTAAAACTCTTCTTCTGACTGGGTAACAGAT	390440	390759	390390	390442	1	scaffold_23	M437DRAFT_68820	390089	390759	None	2975	193	16325	No_constitutive_exon_found_in_species
AAGGAAGGAATCTGAAAGGAAGAGATGCTGACAGGGCGATGGGAAAATAGGC	120415	120979	120365	120417	1	scaffold_24	M437DRAFT_56657	120053	120979	None	2975	193	16325	No_constitutive_exon_found_in_species
TAAGTGAACACAGTCTAGCTTTATCTGACTGACACTGACCATATGGGCAGCC	172367	175023	175073	175021	-1	scaffold_24	M437DRAFT_87486	172367	175501	None	2975	193	16325	No_constitutive_exon_found_in_species
TGCATCTACCCCATGCTCAGAAAAAACATGACTGATGGTTTTGGGGACAGTG	214118	214527	214068	214120	1	scaffold_24	M437DRAFT_78044	213628	214527	None	2975	193	16325	No_constitutive_exon_found_in_species
ACACGAGCTTCTGGTCTTGTCAATCACATAGGCTGACGAACATGGGACAGTC	350360	350496	350546	350494	-1	scaffold_24	M437DRAFT_56229	350272	350935	None	2975	193	16325	No_constitutive_exon_found_in_species
CCTATCCAACTTGTGGAAGGATTACTTTTTGGCTAACATTAGGGTCACAGGC	74904	74998	74854	74906	1	scaffold_25	M437DRAFT_87616	74374	76285	None	2975	193	16325	No_constitutive_exon_found_in_species
TCACAACGTAAAGAAGAAAGAACAGGATACTAACAGAGAGGGAATCACAGGC	129464	129797	129847	129795	-1	scaffold_25	M437DRAFT_56760	129464	130279	None	2975	193	16325	No_constitutive_exon_found_in_species
GTATGTGAAGTTAACTTTGTGCATTTCGGCAGATACTAATTCAGGGATAGGT	174308	175791	175841	175789	-1	scaffold_25	M437DRAFT_87660	174308	178050	None	2975	193	16325	No_constitutive_exon_found_in_species
ACTGCTCGTTATGGCTATGACTGATCAACATCTTCTCTACGGGGCTACAGTC	248899	249051	248849	248901	1	scaffold_25	M437DRAFT_69109	248340	249590	None	2975	193	16325	No_constitutive_exon_found_in_species
CAACCATTCATCGCATTCAACATACGAGGAAGTCGCTGACTGGGCTAGAGAC	289631	289672	289722	289670	-1	scaffold_25	M437DRAFT_87707	288928	289800	None	2975	193	16325	No_constitutive_exon_found_in_species
TGCATCCACGCTCTTTTCCCTCAGTCGATCCCCAAGCTAAAAGGGAATAGTA	370604	370727	370777	370725	-1	scaffold_25	M437DRAFT_78280	369877	371028	None	2975	193	16325	No_constitutive_exon_found_in_species
GAAGAGGAATGGAAAAGAGGAAGGAATACTGATATAAGGGATTGAAATAGGG	51978	52050	51928	51980	1	scaffold_26	M437DRAFT_57359	51661	52812	None	2975	193	16325	No_constitutive_exon_found_in_species
GTTTGTGCTCATCCAATCCTCATTCGTTGAATGACACTGACGCGGGGTAGAT	68166	69778	69828	69776	-1	scaffold_26	M437DRAFT_57372	68166	71051	None	2975	193	16325	No_constitutive_exon_found_in_species
AAGAAGAGGAGGGAGGGAAGGTGCGGGTGTGATGAGGAGTGAGTGGGTAGTT	171620	171709	171759	171707	-1	scaffold_26	M437DRAFT_78354	171620	172466	None	2975	193	16325	No_constitutive_exon_found_in_species
GGTGGAATACAATCGATTGAAACAGGAGACATGCTGACTGGGAATGACAGAA	340658	340770	340820	340768	-1	scaffold_27	M437DRAFT_57953	340658	341183	None	2975	193	16325	No_constitutive_exon_found_in_species
GCAACCTAGTTGGCGCCCCTTTTTGAAAAGCTAACTCAGGGATGTGATAGGA	172072	173003	172022	172074	1	scaffold_28	M437DRAFT_58191	171774	173003	None	2975	193	16325	No_constitutive_exon_found_in_species
CCGAAATCAAAAGACAGTGGACACGCGACTGACGAGTTCTGGGTATACAGGA	193509	193594	193644	193592	-1	scaffold_28	M437DRAFT_88165	193509	193979	None	2975	193	16325	No_constitutive_exon_found_in_species
CGTATGTCACTCCTGACCGAACATCTTGTCTCGGCTGATCACCAGGGTAGCG	220344	221764	221814	221762	-1	scaffold_28	M437DRAFT_69578	220028	222009	None	2975	193	16325	No_constitutive_exon_found_in_species
GAGTAGCACAAGGCATATGAGGATGGGCACAAGATGCTGACAGGGCATAGAC	64059	65915	65965	65913	-1	scaffold_29	M437DRAFT_58537	64059	66244	None	2975	193	16325	No_constitutive_exon_found_in_species
TGCAGGGGCAAGGGCAAGGACAAAGTGGTGCTGGGGGAGAGGAGGGTGAGCT	99653	100043	100093	100041	-1	scaffold_29	M437DRAFT_58544	99653	100589	None	2975	193	16325	No_constitutive_exon_found_in_species
AGTGACTTGACCTGGAAGTGCGGAACCGTTGCACTGGTGTCTGGGACAAGGG	239533	240091	240141	240089	-1	scaffold_30	M437DRAFT_69830	239533	240439	None	2975	193	16325	No_constitutive_exon_found_in_species
CTTCCTCAAGAAGCCGGCAAAGATGGGAGTTTGCTGATCAAGGGCGATAGGT	211734	211841	211684	211736	1	scaffold_32	M437DRAFT_79030	210909	212250	None	2975	193	16325	No_constitutive_exon_found_in_species
AGTAGATCTCTATACCTCACCTTTGTTTGTAAACAGAGCCAGCAGGGCAGAA	217313	218722	217263	217315	1	scaffold_32	M437DRAFT_79033	217058	218722	None	2975	193	16325	No_constitutive_exon_found_in_species
AGTGGGTTTGACGTAATTAAGTGGAAGATCATCTACTGAAGGGCACACAGTC	185752	185940	185990	185938	-1	scaffold_33	M437DRAFT_59491	185752	187129	None	2975	193	16325	No_constitutive_exon_found_in_species
TGGGAGGATAGGACGAGACGACAAGAGACCGTAGACTGATAGGGAGACAGAC	59227	59466	59177	59229	1	scaffold_34	M437DRAFT_59720	59038	59808	None	2975	193	16325	No_constitutive_exon_found_in_species
CATTGTAATACATACTTGCTACTTTAAGATGCTAATATCAGGGATACTAGTT	91333	91798	91848	91796	-1	scaffold_34	M437DRAFT_12403	91333	92030	None	2975	193	16325	No_constitutive_exon_found_in_species
CGTAAGTGTGGGATGCTCAGTACAAAGAGTAAGATCTAAGGGAGTAACAGGA	16554	17080	17130	17078	-1	scaffold_36	M437DRAFT_88849	16554	17251	None	2975	193	16325	No_constitutive_exon_found_in_species
GTCAGGTTGTCCGAACTTGCAACCAATTCCATTGCTGAGAGGTGGGTCAGGC	26879	27930	27980	27928	-1	scaffold_37	M437DRAFT_79280	25831	28913	None	2975	193	16325	No_constitutive_exon_found_in_species
TCTTGTTACATCTCTGGAGCCATTGACTTCATCTGGGGTTACTCGAAGAGTT	39546	39629	39496	39548	1	scaffold_39	M437DRAFT_79356	36586	42463	None	2975	193	16325	No_constitutive_exon_found_in_species
GAACAACTTTGCTCGTGTGCTGTATGCTGGCTGCTACCTTGATGGGTCAGTT	40805	40910	40755	40807	1	scaffold_39	M437DRAFT_79356	36586	42463	None	2975	193	16325	No_constitutive_exon_found_in_species
GTACAAGATTGGGATCATATCTTTGAACTAGAGCTAACATGGGATCACAGGG	23173	23248	23298	23246	-1	scaffold_40	M437DRAFT_89021	23173	24763	None	2975	193	16325	No_constitutive_exon_found_in_species
ATGATATCTGGGATTACACACATTCTTATCAGCTGACATGATGGGCAAAGGG	46010	51791	51841	51789	-1	scaffold_40	M437DRAFT_60473	46010	52191	None	2975	193	16325	No_constitutive_exon_found_in_species
ACTTCACCTATTCTTTTGAGCTTCCAAATATGCTGACGCTGGGAATACAGCA	43367	43830	43880	43828	-1	scaffold_41	M437DRAFT_13864	43367	44256	None	2975	193	16325	No_constitutive_exon_found_in_species
AAGGCAAGAGTGTCGAGGGCAATCCCAAACATATGTTGGGGTTGGACAAGGT	10298	10359	10248	10300	1	scaffold_46	M437DRAFT_60822	8497	10749	None	2975	193	16325	No_constitutive_exon_found_in_species
GCCATGCAACGTTTGTGAGCAACGGAGTTACGGCTATGATGGGAAGGCAGCA	36629	36641	36691	36639	-1	scaffold_47	M437DRAFT_89180	36629	37832	None	2975	193	16325	No_constitutive_exon_found_in_species
TTCACGGCGCATGAGTCTGGAAGTCGTCGCCGAGGCTTAGGGCGATGTAGAC	3507	3986	3457	3509	1	scaffold_48	M437DRAFT_70534	3296	3986	None	2975	193	16325	No_constitutive_exon_found_in_species
AGCATGCCAGAAGGTATACATGGGGGAGTGGTGCAGTATGATCTGGGAAGCT	7404	7978	8028	7976	-1	scaffold_56	M437DRAFT_89278	5215	8286	None	2975	193	16325	No_constitutive_exon_found_in_species
CGCTAGAGACTTTGTTTTGACATGCGTCCACTCTACTTACAGCGGGGCAGCG	2366	2812	2316	2368	1	scaffold_61	M437DRAFT_70666	1059	3060	None	2975	193	16325	No_constitutive_exon_found_in_species
TTTGCGCTTCCCTCTGGCTAGCTGTGTTGCTGATGGAGCATGGGAGAAAGAC	14356	14559	14306	14358	1	scaffold_67	M437DRAFT_15712	14099	14912	None	2975	193	16325	No_constitutive_exon_found_in_species
GCCCGCCACGCTTCCAAGCAGCAACCGGACTGACAGGCGGGATTGGACAGGC	2439	2492	2389	2441	1	scaffold_75	M437DRAFT_61302	2064	4616	None	2975	193	16325	No_constitutive_exon_found_in_species
