# Supplementary material for: Widespread Separation of the Polypyrimidine Tract From 3′ AG by G Tracts in Association With Alternative Exons in Metazoa and Plants
Source: Front Genet. 2019 Jan 14;9:741. doi: 10.3389/fgene.2018.00741 (PMC6339879; doi:10.3389/fgene.2018.00741)
Supplement: DATA FILE S1 — Sequences of REPAG 3′ SS from each species of fungi. [file Data_Sheet_1.zip › Supplementary data 1/Fungi_Release38_cladophialophora_psammophila_cbs_110553.txt]

REPA_GGG_Sequence	Exon_Start	Exon_End	Pos_-50	Pos_+2	Strand	Chromosome	GeneID	Gene_Start	Gene_End	Gene_Name	Number_of_REPAs	Number_of_REPAs_has_GGG	Number_of_Intron(Intra_genic_Region)	Upstream_Constitutive_Exon
TGGTGGGTGCCTTCCTCACATGTAAGGCTGATATACTGATGGGGATGTAGGA	23164	23483	23533	23481	-1	aczJe-supercont1.1	A1O5_00005	22020	23918	None	3425	507	18159	No_constitutive_exon_found_in_species
CCATTCTCATAAGTAACGTGTTTCCAAGCTAACTGGGGGGAAATAAACAGGC	106622	106945	106995	106943	-1	aczJe-supercont1.1	A1O5_00028	106622	107986	None	3425	507	18159	No_constitutive_exon_found_in_species
AGTGTCTTCCCTGAATTTGCCGGCTCTCTGAAGTGCTAACGTGGGGACAGCT	168467	168645	168695	168643	-1	aczJe-supercont1.1	A1O5_00054	168467	169576	None	3425	507	18159	No_constitutive_exon_found_in_species
CAAAGAGACCGGATCTGCGCCTCGGTCGAGCATCAGCTAAAGGGTCACAGGC	217953	218479	218529	218477	-1	aczJe-supercont1.1	A1O5_00072	216693	219082	None	3425	507	18159	No_constitutive_exon_found_in_species
GCACCACTGTTCCTGCCTATATCGTGGTATAGAAGCTAACAGGGTTGCAGAA	340915	341300	340865	340917	1	aczJe-supercont1.1	A1O5_00115	339972	341300	None	3425	507	18159	No_constitutive_exon_found_in_species
CGAGACAACTGCCGCGTTCTGCCAGCGCCCAAGCTAACAATGGGGTGTAGCT	352194	352260	352144	352196	1	aczJe-supercont1.1	A1O5_00120	352025	352260	None	3425	507	18159	No_constitutive_exon_found_in_species
GAGGACATGCGGACCTTTGGGGAGGAGGCTGACGTTTGGTTGGGGTACAGGA	414658	414787	414837	414785	-1	aczJe-supercont1.1	A1O5_00143	414351	415161	None	3425	507	18159	No_constitutive_exon_found_in_species
GGTGTGAGTCCAAACATCCGTTTGATTTGGTTCCACTGCTAAGAGGGCAGCT	423902	424688	424738	424686	-1	aczJe-supercont1.1	A1O5_00147	423534	425023	None	3425	507	18159	No_constitutive_exon_found_in_species
GTGTTGTCGATGCCGCACTGCGCAAACATTATTGACAGGGGAAAACACAGGT	616191	616287	616141	616193	1	aczJe-supercont1.1	A1O5_00216	615543	617292	None	3425	507	18159	No_constitutive_exon_found_in_species
TCTCCGATAGCTATCCTCTGTCGCCCTCGGGGGCACACGGGCAACGACAGGG	809034	809262	809312	809260	-1	aczJe-supercont1.1	A1O5_00283	806093	809347	None	3425	507	18159	No_constitutive_exon_found_in_species
CCAGGCACGGTGGCATCATGAGATGGTATAATGACAACGTGAATGGGCAGAA	891776	891938	891988	891936	-1	aczJe-supercont1.1	A1O5_00311	891776	893460	None	3425	507	18159	No_constitutive_exon_found_in_species
CATCGTCAACACTGTCAACAGCAACGACAGACGTTGAAGGGGCTAATGAGTC	930163	930262	930312	930260	-1	aczJe-supercont1.1	A1O5_00323	929932	931400	None	3425	507	18159	No_constitutive_exon_found_in_species
AGGCACTGACGCATAGTAACGCTCCAAGCCTGGAAAAGGGTGAGGCTAAGGA	929932	930067	930117	930065	-1	aczJe-supercont1.1	A1O5_00323	929932	931400	None	3425	507	18159	No_constitutive_exon_found_in_species
GATGTTTCTAAGCCTTAAGGGCCGAGACTGACAGCATTGGGGTGCAACAGGT	955995	956262	955945	955997	1	aczJe-supercont1.1	A1O5_00332	954263	956262	None	3425	507	18159	No_constitutive_exon_found_in_species
AGATGGTACATGTCCAGTTCCAACTAGACGGATTGGTGCTAACAGGGCAGAC	1034527	1037652	1034477	1034529	1	aczJe-supercont1.1	A1O5_00362	1033887	1037652	None	3425	507	18159	No_constitutive_exon_found_in_species
CGACGTTATGGTCACACACTGCAGCCCCCAGTGCTGACATAGAGGGACAGGA	1059570	1059704	1059754	1059702	-1	aczJe-supercont1.1	A1O5_00371	1058706	1059889	None	3425	507	18159	No_constitutive_exon_found_in_species
TGAGGATTCGTTATTTTGAACTCCACCAAGCAGTACCACTAACGGGATAGGC	1114214	1114822	1114164	1114216	1	aczJe-supercont1.1	A1O5_00392	1114115	1115040	None	3425	507	18159	No_constitutive_exon_found_in_species
ATCCCTTTACATACTTTCAATTCGGGCCAGCAGACACTGACAGGGAACAGAG	1216770	1216955	1216720	1216772	1	aczJe-supercont1.1	A1O5_00434	1216311	1218033	None	3425	507	18159	No_constitutive_exon_found_in_species
TGACTTAGACCGTGCCTGATATTGTTTTTAGTGTCTGATCAGGGGCAAAGAA	1372716	1373630	1372666	1372718	1	aczJe-supercont1.1	A1O5_00487	1370896	1374839	None	3425	507	18159	No_constitutive_exon_found_in_species
GATCCGGTACTAAGTTCTTTGAATGAGAAGAACCTGCTAACGGGGAACAGCA	1408993	1409034	1409084	1409032	-1	aczJe-supercont1.1	A1O5_00500	1407170	1409976	None	3425	507	18159	No_constitutive_exon_found_in_species
AAAAGTTTCAGTGGGCAGAAATAACTGATGGTTGTTTTGTGGGCATACAGTG	1460067	1460129	1460179	1460127	-1	aczJe-supercont1.1	A1O5_00512	1460067	1460437	None	3425	507	18159	No_constitutive_exon_found_in_species
TTTGTCATCGGACCCCGACATTCTCTGCCTAGGCTAACGGGGATTGGAAGAT	1520833	1521410	1520783	1520835	1	aczJe-supercont1.1	A1O5_00537	1520602	1521410	None	3425	507	18159	No_constitutive_exon_found_in_species
TTTCCGGCCAACCTCTGGGTGCGCATCATCTAATGCCACTGGGTGGGCAGTC	1626819	1627121	1627171	1627119	-1	aczJe-supercont1.1	A1O5_00573	1625486	1627363	None	3425	507	18159	No_constitutive_exon_found_in_species
GTAAGGAAAGGGGATTCCTACTGTCGAGAGCATCAGACGCTAATGGGCAGTG	1625486	1625980	1626030	1625978	-1	aczJe-supercont1.1	A1O5_00573	1625486	1627363	None	3425	507	18159	No_constitutive_exon_found_in_species
CCTTCGCTAATTTTCATTGATTCAAGTCGCTGATGTGGGAGGGAAAAAAGTT	1686724	1686827	1686877	1686825	-1	aczJe-supercont1.1	A1O5_00598	1684604	1687064	None	3425	507	18159	No_constitutive_exon_found_in_species
CTTCCCTGGCCAGATTGTGTGTCTAACACCAGTGATTGGTACAGGGCTAGCC	1829325	1829431	1829481	1829429	-1	aczJe-supercont1.1	A1O5_00644	1828911	1829911	None	3425	507	18159	No_constitutive_exon_found_in_species
GACACATATCGCGACTGCAAACTGCCTTGGTGCTGACGACGTGGGCACAGAA	2006939	2007202	2007252	2007200	-1	aczJe-supercont1.1	A1O5_00666	2006709	2007732	None	3425	507	18159	No_constitutive_exon_found_in_species
TGGCCATCTGGTAACAGCAACAGAAGACGTTTACTGACGTGGGACGACAGCT	2091246	2091420	2091196	2091248	1	aczJe-supercont1.1	A1O5_00696	2091112	2091701	None	3425	507	18159	No_constitutive_exon_found_in_species
GAGTGTCACTCTTAGTGTCATTCACGTCGCCTTACTAATTTTGGGAGTAGCT	2342519	2342737	2342469	2342521	1	aczJe-supercont1.1	A1O5_00797	2341907	2342737	None	3425	507	18159	No_constitutive_exon_found_in_species
TCCATACAACTCGATCTCCCTCGCCAAGGAATTCGAGCAATTGGGGATAGAT	2344877	2345327	2344827	2344879	1	aczJe-supercont1.1	A1O5_00799	2344350	2345327	None	3425	507	18159	No_constitutive_exon_found_in_species
AGGTATGTCGACACAAAATTGCATACAGAGACTTGCTAAGGGGAGATCAGAG	2383533	2383657	2383483	2383535	1	aczJe-supercont1.1	A1O5_00815	2382914	2385041	None	3425	507	18159	No_constitutive_exon_found_in_species
ACATCTTTTCTCTCCCTACCCAGGCCCTTGAGATTCTGACGGGAAACTAGGA	2446202	2446266	2446152	2446204	1	aczJe-supercont1.1	A1O5_00839	2445631	2447005	None	3425	507	18159	No_constitutive_exon_found_in_species
TTCACGATTCCCGAAAGAGATAGTTCTGCTACCTAATATATGGGTAAAAGCG	2549096	2549132	2549046	2549098	1	aczJe-supercont1.1	A1O5_00874	2547913	2549132	None	3425	507	18159	No_constitutive_exon_found_in_species
GTGAGTATGGCATAGAAGAGGATCAGAACGAATCGCTGACGCCGGGAAAGCC	2683929	2684630	2684680	2684628	-1	aczJe-supercont1.1	A1O5_00925	2683929	2684885	None	3425	507	18159	No_constitutive_exon_found_in_species
CCGTTTTGCAGCGGTGACCTGCTCGCTAACGTGGCATTGGGACGACGTAGGG	2711141	2711846	2711896	2711844	-1	aczJe-supercont1.1	A1O5_00933	2711141	2711955	None	3425	507	18159	No_constitutive_exon_found_in_species
TGGGGGCAGGAATAAGTGAATGACTGACTGATGGATGCGGGCCGGAGCAGAT	2722406	2722527	2722356	2722408	1	aczJe-supercont1.1	A1O5_00936	2721965	2723052	None	3425	507	18159	No_constitutive_exon_found_in_species
ATTCATCGCATGAAAGATTACTCGACTGACGATCTTTGGGAAATGAGCAGGA	2762331	2762571	2762621	2762569	-1	aczJe-supercont1.1	A1O5_00952	2762331	2763547	None	3425	507	18159	No_constitutive_exon_found_in_species
TCTCTCAGTTTCTTTGTTTTTAGGACGCTTCCATGCTAACGGGCCGGTAGTA	2775384	2775425	2775334	2775386	1	aczJe-supercont1.1	A1O5_00957	2774137	2777779	None	3425	507	18159	No_constitutive_exon_found_in_species
GGTAAGTCCGTATCCCACTCGGAATCGATCAGCTTTAACGGGGTGACCAGGA	2834476	2834517	2834426	2834478	1	aczJe-supercont1.1	A1O5_00978	2833144	2834517	None	3425	507	18159	No_constitutive_exon_found_in_species
TTTAACACAATATTGTAAAGCATGAATGAGCTAACTCCAGGGCAAATTAGTC	2852076	2853058	2852026	2852078	1	aczJe-supercont1.1	A1O5_00988	2851489	2853058	None	3425	507	18159	No_constitutive_exon_found_in_species
ATTCTGTGGTGGCATTGCAGGCAAGTAATCTCCTACCGTGATCGGGACAGTT	2854871	2855451	2855501	2855449	-1	aczJe-supercont1.1	A1O5_00990	2854871	2856074	None	3425	507	18159	No_constitutive_exon_found_in_species
GTAGTTCGCCCCCATGAAGACCACGTCCTCTGACTGATGGGATCAAACAGGT	2898090	2898399	2898040	2898092	1	aczJe-supercont1.1	A1O5_01008	2897628	2898399	None	3425	507	18159	No_constitutive_exon_found_in_species
AACTCCAAATCCCTCCCATGCGGCAGAGGAATTTAACTAATAGCGGGCAGGC	2918762	2921051	2918712	2918764	1	aczJe-supercont1.1	A1O5_01018	2917490	2921051	None	3425	507	18159	No_constitutive_exon_found_in_species
AGGTAGAGTTCTAACCGTTGAGTGTGAATCATGATCCTAACAAAGGGCAGGA	2921707	2922262	2922312	2922260	-1	aczJe-supercont1.1	A1O5_01019	2921707	2925248	None	3425	507	18159	No_constitutive_exon_found_in_species
ATGCTGTGGCTAAATTGTGGCATGAGCTAGGAAGCTGACTGGGACCACAGAT	2939428	2939566	2939616	2939564	-1	aczJe-supercont1.1	A1O5_01025	2938730	2940916	None	3425	507	18159	No_constitutive_exon_found_in_species
GGTAAGTCGTTCATCAACCACCGCCTCCTGACATTTCGTGTGGGAGACAGAA	2996305	2996343	2996393	2996341	-1	aczJe-supercont1.1	A1O5_01045	2994567	2996678	None	3425	507	18159	No_constitutive_exon_found_in_species
CGCTTTTGGCTCCCTTTCTAACCAGTCGGTATAATACTCGAGGGTCAAAGCT	3035461	3035790	3035840	3035788	-1	aczJe-supercont1.1	A1O5_01064	3035461	3036244	None	3425	507	18159	No_constitutive_exon_found_in_species
GAGCAGCGTCGACTCGTTCAGTTTCATAGACTGGAGGGCTAACTAAAAAGTT	3249809	3251365	3249759	3249811	1	aczJe-supercont1.1	A1O5_01144	3248798	3254190	None	3425	507	18159	No_constitutive_exon_found_in_species
ACTCAACTAGTGTCGGTATGATTTATAAGAAGCTCAGTTTGTGGGAGCAGGC	3256589	3257339	3256539	3256591	1	aczJe-supercont1.1	A1O5_01146	3255535	3257339	None	3425	507	18159	No_constitutive_exon_found_in_species
ATACGGTACAGGGCTCGAATCATGAGTAGTTTTCGTCCTAATGCGGGTAGGA	3304350	3304889	3304939	3304887	-1	aczJe-supercont1.1	A1O5_01161	3303481	3305160	None	3425	507	18159	No_constitutive_exon_found_in_species
GTTTATGGGCGTTTGTGTCTAGATGTGACATGCTGACTGGGATTGGGTAGGA	3327006	3327075	3327125	3327073	-1	aczJe-supercont1.1	A1O5_01172	3327006	3327927	None	3425	507	18159	No_constitutive_exon_found_in_species
CCATCCTGCTGTGCCTTTTCTGCCATTCCCTAACAAATAGGGATAATTAGAC	3399347	3399409	3399459	3399407	-1	aczJe-supercont1.1	A1O5_01201	3399049	3399661	None	3425	507	18159	No_constitutive_exon_found_in_species
CCTTTCTTGCTCAGAGAGAGACTTTTCTTCTTACCAGCTCATGGGGACAGCA	3405956	3406158	3405906	3405958	1	aczJe-supercont1.1	A1O5_01204	3405274	3407135	None	3425	507	18159	No_constitutive_exon_found_in_species
CGGCTCCCCAAAAGACTAACTGACTAATAATGATACCGGGGAATAAAAAGCT	3640771	3641696	3641746	3641694	-1	aczJe-supercont1.1	A1O5_01282	3640771	3641933	None	3425	507	18159	No_constitutive_exon_found_in_species
GAAGTTCTGTGGCTGGTCCCGCCGTGTCTAGACGTTGCACAAGGGAGCAGTT	3792788	3793759	3792738	3792790	1	aczJe-supercont1.1	A1O5_01328	3792268	3793759	None	3425	507	18159	No_constitutive_exon_found_in_species
GGCGGGCTCCAGTATGGAGCATGGACAGTGAGACTGATCGGGTGACACAGGG	86960	87110	86910	86962	1	aczJe-supercont1.2	A1O5_01354	86342	87110	None	3425	507	18159	No_constitutive_exon_found_in_species
GAGAACTATTATCCAAAAACTGGTCCGTGCTCAGCTGACATGCAGGGCAGGG	145211	146188	145161	145213	1	aczJe-supercont1.2	A1O5_01372	144721	146188	None	3425	507	18159	No_constitutive_exon_found_in_species
TTGTGACTGTGCACAGAGATCCTGGTCGCACGCCGAGCATCAGGGGGCAGCT	485499	485853	485903	485851	-1	aczJe-supercont1.2	A1O5_01480	485499	486187	None	3425	507	18159	No_constitutive_exon_found_in_species
TGTGGATTGAGCAAGAGGCTAATCTGTGTCGCTCTTTTGGGGAATTACAGGT	601596	601757	601546	601598	1	aczJe-supercont1.2	A1O5_01530	600631	602171	None	3425	507	18159	No_constitutive_exon_found_in_species
TCACAACGACCAGAAAAGATCAATAACATATCCGCGAGGGAACAATAAAGCA	608164	608506	608114	608166	1	aczJe-supercont1.2	A1O5_01532	607002	609436	None	3425	507	18159	No_constitutive_exon_found_in_species
TGTCTTTCTGTTGTAGAGTCCGACGATAAGTCCCCTAATGCTGAGGGTAGAT	622421	622558	622371	622423	1	aczJe-supercont1.2	A1O5_01536	621400	623728	None	3425	507	18159	No_constitutive_exon_found_in_species
AGAAGGTGTGGCAGCCCTGAAGAATCACATCTAGTTTTAAACCTAGGGAGTG	654445	654963	655013	654961	-1	aczJe-supercont1.2	A1O5_01548	653541	655320	None	3425	507	18159	No_constitutive_exon_found_in_species
AAGCAGACAATCCAGGACTGATTCGACGCGAGAAATTGACAGGGCAAAAGGG	699947	701244	701294	701242	-1	aczJe-supercont1.2	A1O5_01567	699947	701658	None	3425	507	18159	No_constitutive_exon_found_in_species
GCAGTGAGTATTGGAGACGAAAAGCCAGACAAACGGTTGACAGGGTGTAGCC	728047	728294	728344	728292	-1	aczJe-supercont1.2	A1O5_01579	726094	728517	None	3425	507	18159	No_constitutive_exon_found_in_species
CCTGTTCTGAAAGACTGGACCAATTTTGCCAGGGGACTCACAGGGGTCAGAT	733134	733192	733084	733136	1	aczJe-supercont1.2	A1O5_01581	731891	733869	None	3425	507	18159	No_constitutive_exon_found_in_species
ACATACATTCTATTTTTTCCTTATTTCTAACGAACTGACTGGGGGGATAGTT	757489	758046	758096	758044	-1	aczJe-supercont1.2	A1O5_01597	757489	759508	None	3425	507	18159	No_constitutive_exon_found_in_species
GTGAGCATCGGCGAAGAGGATGGCCATGTTACAAATATTGACAAGGGCAGGA	795535	795578	795628	795576	-1	aczJe-supercont1.2	A1O5_01615	794205	796886	None	3425	507	18159	No_constitutive_exon_found_in_species
ACATCTTCACCCGATACCGCGATGCCCAATATGCTGACGTGGGCTGGCAGAC	808487	808871	808921	808869	-1	aczJe-supercont1.2	A1O5_01620	808306	810553	None	3425	507	18159	No_constitutive_exon_found_in_species
TATGTCCCAAATTACCTGCTTGAAGACTTGTCTACTGACCCGGGATATAGCA	932633	932747	932583	932635	1	aczJe-supercont1.2	A1O5_01659	932201	932747	None	3425	507	18159	No_constitutive_exon_found_in_species
GAGATATTTCTGCAGGGCTGAAATGACTAGAGAGAAAACTGACGGGTCAGCG	991561	992169	992219	992167	-1	aczJe-supercont1.2	A1O5_01682	991561	993188	None	3425	507	18159	No_constitutive_exon_found_in_species
CCTAGTTTGAACGTGAAAGAGGACGGCATTGTTGACAAGGGACGAAACAGCA	1109421	1109508	1109371	1109423	1	aczJe-supercont1.2	A1O5_01732	1109082	1110321	None	3425	507	18159	No_constitutive_exon_found_in_species
CACACCTCTGGCCGATGTGAAATGGGTACGTGTTAACCTAGGCCGGGAAGGA	1184622	1184781	1184572	1184624	1	aczJe-supercont1.2	A1O5_01761	1183972	1186132	None	3425	507	18159	No_constitutive_exon_found_in_species
AGTCGAAGATGTCGGGAAAGGTGATGATACAAGACATTGACGGGCAGCAGGC	1216194	1217115	1217165	1217113	-1	aczJe-supercont1.2	A1O5_01775	1215999	1217458	None	3425	507	18159	No_constitutive_exon_found_in_species
TCTACGGGTGGGAAACTGTTGGACTGGGCGGAAGCTAAACCGGGCAATAGTT	1375602	1376442	1376492	1376440	-1	aczJe-supercont1.2	A1O5_01834	1374556	1377015	None	3425	507	18159	No_constitutive_exon_found_in_species
TACGCAGTTTCCTCTCGCCTCTTATGGTCACAACGCTAATGGGTGGGAAGGT	1430544	1431103	1430494	1430546	1	aczJe-supercont1.2	A1O5_01858	1429802	1431344	None	3425	507	18159	No_constitutive_exon_found_in_species
CTGCTCCGCTTATTTCAGGAGTATTAACTCGAGATTGGGTATCTAGGAAGAC	1457304	1457630	1457680	1457628	-1	aczJe-supercont1.2	A1O5_01870	1457304	1458104	None	3425	507	18159	No_constitutive_exon_found_in_species
GAAGGGAGAGGAAGAGCTTGACGTTTTCTGACACACCAGCGAGGGCACAGAG	1515912	1515984	1515862	1515914	1	aczJe-supercont1.2	A1O5_01892	1515669	1516350	None	3425	507	18159	No_constitutive_exon_found_in_species
GTCCATCATTCGACCGACGCTATTCTTCGTTGCTGAGATGACGGGGGCAGAG	1586895	1587607	1587657	1587605	-1	aczJe-supercont1.2	A1O5_01915	1585498	1587957	None	3425	507	18159	No_constitutive_exon_found_in_species
GTACGCTAGCATTCACCCACCATAACCGTAGAGCCGCTGACAGGGACAAGCG	1598292	1598505	1598555	1598503	-1	aczJe-supercont1.2	A1O5_01919	1598292	1598991	None	3425	507	18159	No_constitutive_exon_found_in_species
TCTACACCAGGACTGACTGTCTTCGCATTCGGACTAAAACTGGGGCACAGGA	1689791	1690356	1690406	1690354	-1	aczJe-supercont1.2	A1O5_01951	1689791	1690888	None	3425	507	18159	No_constitutive_exon_found_in_species
ACGCCGTTTGTTCTCGTTAAAGAGACTGACCAGAAACTTGGGATTGACAGCT	1897771	1898845	1897721	1897773	1	aczJe-supercont1.2	A1O5_02039	1897397	1898845	None	3425	507	18159	No_constitutive_exon_found_in_species
GTCTCCCTTCGGGTTGACTGACTTCGAGCATCTTTACGTGGGCAATGTAGGA	1981544	1981880	1981494	1981546	1	aczJe-supercont1.2	A1O5_02067	1979932	1981880	None	3425	507	18159	No_constitutive_exon_found_in_species
AGACGGACCCTCTCCGTTGGGTGAGAATTATATGTTGACCTTGGGGAAAGGG	2096910	2097477	2097527	2097475	-1	aczJe-supercont1.2	A1O5_02110	2096910	2098503	None	3425	507	18159	No_constitutive_exon_found_in_species
TCGACATTGTTCTCCTCGAATCCCTGGGTGGCAGGCTAACGGGTGTATAGTC	2149758	2149840	2149708	2149760	1	aczJe-supercont1.2	A1O5_02132	2148535	2151677	None	3425	507	18159	No_constitutive_exon_found_in_species
TCTGTTAGATGAGCATGCCAGTGAGAGAGAGGACTGACCCCGGGACGAAGAA	36927	37038	36877	36929	1	aczJe-supercont1.3	A1O5_02207	35882	37262	None	3425	507	18159	No_constitutive_exon_found_in_species
AGTTGCACCCCGGATTGCGCGCTGACATGCATATTTTCGGGTGCATGAAGCG	86197	86385	86147	86199	1	aczJe-supercont1.3	A1O5_02225	84439	86640	None	3425	507	18159	No_constitutive_exon_found_in_species
GGCATGCTTGCTCTTCATGTAAGGAGAAGAATCCTGACTCCGGGAGCTAGAT	361019	361141	360969	361021	1	aczJe-supercont1.3	A1O5_02312	360675	362473	None	3425	507	18159	No_constitutive_exon_found_in_species
GAGAAAAAGATATTGTGCGAGGCCACACTTGCTGACCAGGTGGGCGACAGAT	487486	487831	487881	487829	-1	aczJe-supercont1.3	A1O5_02359	487486	488078	None	3425	507	18159	No_constitutive_exon_found_in_species
CCGCAAGAACTTACGAGAACAAGAAGCTGACCAGTCTGGGGAATACACAGTA	584159	584265	584315	584263	-1	aczJe-supercont1.3	A1O5_02399	583653	584451	None	3425	507	18159	No_constitutive_exon_found_in_species
CATTTGGAGATGTTTACTCTATTATGTATTTCCCCTATGCGTTGGGATAGTG	668012	668951	667962	668014	1	aczJe-supercont1.3	A1O5_02426	667241	668951	None	3425	507	18159	No_constitutive_exon_found_in_species
TACGCCTCCTCCACGATATGGAATGATAGGCGTGCATTGCTGACGGGAAGCA	676303	676457	676507	676455	-1	aczJe-supercont1.3	A1O5_02430	675279	677328	None	3425	507	18159	No_constitutive_exon_found_in_species
TAATTCCACGTGTAGACTCTGTCTCAAGGCTTAAATCTGACACGGGACAGAA	751597	752920	752970	752918	-1	aczJe-supercont1.3	A1O5_02459	751597	754183	None	3425	507	18159	No_constitutive_exon_found_in_species
GAAATTCCAACGTGGGCGATGCAAAAGACTGACACTGCTCTGGGGAACAGAG	890622	890858	890908	890856	-1	aczJe-supercont1.3	A1O5_02508	890398	891114	None	3425	507	18159	No_constitutive_exon_found_in_species
GCACCGTGCCAGGTCTAGTTCGGGCGCACGCCGCTGACGGGGGAATGTAGTG	894284	895071	894234	894286	1	aczJe-supercont1.3	A1O5_02509	892854	895071	None	3425	507	18159	No_constitutive_exon_found_in_species
GTCAGCTCGACGAGGAATTCAATCTGAACAATTGAACTGATTGGGATGAGAC	1082429	1082687	1082379	1082431	1	aczJe-supercont1.3	A1O5_02578	1081358	1082687	None	3425	507	18159	No_constitutive_exon_found_in_species
GGATTCCGATGGTTAGGAACATGATTCTAACTACAATACCGGGGATCTAGGC	1147084	1147242	1147292	1147240	-1	aczJe-supercont1.3	A1O5_02602	1146201	1147804	None	3425	507	18159	No_constitutive_exon_found_in_species
CCAATCTGCTCCTGCCCACACTTGGATCCGATCGCTAATTTGGGAACCAGAC	1194676	1195138	1194626	1194678	1	aczJe-supercont1.3	A1O5_02618	1194387	1195138	None	3425	507	18159	No_constitutive_exon_found_in_species
GCCCCCGACGGCCAACACTGTCTCTGGCATTGTTGCTAATGGGGAACCAGCT	1196485	1196906	1196956	1196904	-1	aczJe-supercont1.3	A1O5_02619	1196267	1197107	None	3425	507	18159	No_constitutive_exon_found_in_species
TTCCGGTACCCGGGGTTTCGATTTGCTAAAATATAGTGTGTGGGAAACAGTC	1406299	1406563	1406613	1406561	-1	aczJe-supercont1.3	A1O5_02694	1404679	1406689	None	3425	507	18159	No_constitutive_exon_found_in_species
GATCGACCCTTGACAGCAGACTTCCTCAGCTGATCTATTTGTGGGTGTAGCC	1412959	1413416	1413466	1413414	-1	aczJe-supercont1.3	A1O5_02696	1412077	1413658	None	3425	507	18159	No_constitutive_exon_found_in_species
TGTGAGTCTGATCGATAATCTATGCGTGATGCAAATGCTTACGTGGGAAGCC	1536214	1536922	1536164	1536216	1	aczJe-supercont1.3	A1O5_02742	1535244	1536922	None	3425	507	18159	No_constitutive_exon_found_in_species
AGCTATGAAAACAGCTCGGATTTATGTCCTAAACTGACTGGGGATCACAGTG	1922694	1923238	1922644	1922696	1	aczJe-supercont1.3	A1O5_02876	1922274	1923238	None	3425	507	18159	No_constitutive_exon_found_in_species
GCTTTCCATAGTCTTCAGAATTGTCATTTGTACTGACAATGGGGCGACAGCT	2025829	2026386	2026436	2026384	-1	aczJe-supercont1.3	A1O5_02917	2025829	2027030	None	3425	507	18159	No_constitutive_exon_found_in_species
GTTACATGTACTAAGCTCGCTACCCCGGGGGCCGGGGGACGACAAAATAGGC	150740	150955	150690	150742	1	aczJe-supercont1.4	A1O5_02976	148876	150955	None	3425	507	18159	No_constitutive_exon_found_in_species
GGTGAATTGAGAATGACCGGATCGGTGAGGCGCGAGCTAACAGGGTGCAGGT	223518	224070	223468	223520	1	aczJe-supercont1.4	A1O5_02999	222551	224070	None	3425	507	18159	No_constitutive_exon_found_in_species
GGCCAGCACTACTAACGCCGAACTCCCCAATTGGGGGGAGGGGCGGGCAGTT	266731	267079	266681	266733	1	aczJe-supercont1.4	A1O5_03014	266440	267079	None	3425	507	18159	No_constitutive_exon_found_in_species
TCTCTACAAGTTGGAAGATGTGTGTGCTGACGCTTGTTGGGATGAATCAGGT	373823	373900	373773	373825	1	aczJe-supercont1.4	A1O5_03054	373553	375323	None	3425	507	18159	No_constitutive_exon_found_in_species
CTTTCGAAGCGGATCATATGAAGCATTGCCCGCTGATTGTGGGAACGAAGCA	443893	445212	443843	443895	1	aczJe-supercont1.4	A1O5_03075	443214	445212	None	3425	507	18159	No_constitutive_exon_found_in_species
GAGCCCCAGACAGTGGCTCGTCAAATTCAACCTGCTAATTGGGAGGACAGGC	457071	458571	457021	457073	1	aczJe-supercont1.4	A1O5_03080	456902	458571	None	3425	507	18159	No_constitutive_exon_found_in_species
ATTATCATCTCCGCTTGTCGTCTATATGGATCTAACGGTGTGGGTAACAGAC	548554	549013	548504	548556	1	aczJe-supercont1.4	A1O5_03113	548021	549619	None	3425	507	18159	No_constitutive_exon_found_in_species
ATGCCATACATATCCTAACCATATCCTCTCTCCTTGTTTGGGGCTGATAGCA	587597	587912	587962	587910	-1	aczJe-supercont1.4	A1O5_03130	587597	588552	None	3425	507	18159	No_constitutive_exon_found_in_species
CGGAAAGCCATACAATGCGGCGAACGAGACAGGCTGACATGGGCGACCAGCA	592338	592404	592454	592402	-1	aczJe-supercont1.4	A1O5_03132	591834	592986	None	3425	507	18159	No_constitutive_exon_found_in_species
GCCGAACTTTTCAAACCCGTCGTGCCGTTCTGATTCTTGAGGGCAAAAAGGT	621342	621663	621713	621661	-1	aczJe-supercont1.4	A1O5_03142	620729	622334	None	3425	507	18159	No_constitutive_exon_found_in_species
TATCCTACTCAAACCTTACACACTTTATGCTAACCTTCTTGTGGGAATAGTT	684434	685496	684384	684436	1	aczJe-supercont1.4	A1O5_03168	684134	685496	None	3425	507	18159	No_constitutive_exon_found_in_species
GGATGCCCCCTTGGCTTTTTATTCGTGCAGAGAACTGATTCGGGGTGCAGAA	703168	703269	703118	703170	1	aczJe-supercont1.4	A1O5_03174	700897	703269	None	3425	507	18159	No_constitutive_exon_found_in_species
TAGGTTGGCCAGCTTGCTGCCAGGCTTGATGGTGGGCTGACGACGGGCAGCT	733444	733915	733965	733913	-1	aczJe-supercont1.4	A1O5_03187	733039	734303	None	3425	507	18159	No_constitutive_exon_found_in_species
CTCTCCTTCCTCGACTGACCTCAGACCCATCCTTACTGACAATGGGGCAGTT	843986	844882	844932	844880	-1	aczJe-supercont1.4	A1O5_03226	843986	845013	None	3425	507	18159	No_constitutive_exon_found_in_species
GTGAGTTGCTCCTTTCCGGAGGCTCGGCCCTGTCACTGACTGCGGGACAGAT	973747	974189	973697	973749	1	aczJe-supercont1.4	A1O5_03277	973587	974189	None	3425	507	18159	No_constitutive_exon_found_in_species
CCCTTTGTGTCTGCTACTGCCACCCTTTCATATCTAACCGAAGGGCATAGAT	1010313	1010513	1010263	1010315	1	aczJe-supercont1.4	A1O5_03292	1009285	1011519	None	3425	507	18159	No_constitutive_exon_found_in_species
ATATTCAACGTTTCAAAGCATCAAAATGCTGATTGGTTATGGTCGGGCAGTC	1037183	1037240	1037290	1037238	-1	aczJe-supercont1.4	A1O5_03303	1037183	1039043	None	3425	507	18159	No_constitutive_exon_found_in_species
CAGTCAGACAAGAACGTAAGAGATAAATCAGTCTTTGACATGGGGCTGAGAT	1060485	1060793	1060843	1060791	-1	aczJe-supercont1.4	A1O5_03308	1060485	1061333	None	3425	507	18159	No_constitutive_exon_found_in_species
CGAGTAAATTACTTTCATTGTTCCGGGAGTAACGTTCATATGGCGGGTAGCC	1107960	1108266	1108316	1108264	-1	aczJe-supercont1.4	A1O5_03317	1107960	1110809	None	3425	507	18159	No_constitutive_exon_found_in_species
AGGCCTCTCGCAGCTGTGCTGAAACCTCCCCCACTAATGAATGCAGGGAGGG	1124310	1126887	1126937	1126885	-1	aczJe-supercont1.4	A1O5_03322	1124310	1127102	None	3425	507	18159	No_constitutive_exon_found_in_species
GTATGTCGCGGAAGCCTCGACCTCTTCAGTGGTTCTGACCGGGTGGCCAGGT	1153992	1155458	1153942	1153994	1	aczJe-supercont1.4	A1O5_03330	1152924	1155458	None	3425	507	18159	No_constitutive_exon_found_in_species
CGGTATGAACGAGAGAGTGCTGTCAGCCAGGATGCTAACGGGAAGAACAGAA	1183374	1183616	1183666	1183614	-1	aczJe-supercont1.4	A1O5_03342	1181932	1183829	None	3425	507	18159	No_constitutive_exon_found_in_species
GTCCTATGAGTTGCTATCTTATGCGTGTAGATGCTGAATGGGGGACGCAGAT	1247707	1247877	1247927	1247875	-1	aczJe-supercont1.4	A1O5_03368	1247330	1248811	None	3425	507	18159	No_constitutive_exon_found_in_species
GTATGTTGACACCCCGTGGACACTGGATGTTCTGCTAACACGGGCAATAGTC	1253473	1254084	1254134	1254082	-1	aczJe-supercont1.4	A1O5_03371	1253473	1254908	None	3425	507	18159	No_constitutive_exon_found_in_species
CTACTACATCGTCAATTCTACTAACTGGGATATTTATTGGGGGGATATAGGA	1277101	1277493	1277543	1277491	-1	aczJe-supercont1.4	A1O5_03379	1276754	1277911	None	3425	507	18159	No_constitutive_exon_found_in_species
ACCCAGTGTGCTGTTGCTCCGATTGACATGCTAACCTCGGGGCATAACAGAT	1376132	1376691	1376082	1376134	1	aczJe-supercont1.4	A1O5_03418	1375735	1376691	None	3425	507	18159	No_constitutive_exon_found_in_species
GGTGTTGTCGGGGTACGTTCTGCTGCAAGAATGAATGGGCAAAGGCCAAGCC	1418561	1418704	1418511	1418563	1	aczJe-supercont1.4	A1O5_03430	1418321	1421277	None	3425	507	18159	No_constitutive_exon_found_in_species
ATGAGCGTTTCTTCCGTGGACCACAGGGCACAAGCTGACCGGGAAATTAGGG	1452178	1452220	1452128	1452180	1	aczJe-supercont1.4	A1O5_03440	1451997	1452463	None	3425	507	18159	No_constitutive_exon_found_in_species
ACTTTGATCCGCGAACTTGGACGAACGTCCCCGTATACTTGTGTGGGAAGAA	1506319	1506702	1506752	1506700	-1	aczJe-supercont1.4	A1O5_03459	1505019	1507244	None	3425	507	18159	No_constitutive_exon_found_in_species
CAATCCCGGTCGTTGAAAAATACAGACGAGACTGACTGTTGGGTACATAGGC	1525406	1525733	1525783	1525731	-1	aczJe-supercont1.4	A1O5_03467	1524912	1526348	None	3425	507	18159	No_constitutive_exon_found_in_species
GAAGGAGAGAGTATCACGATAGGATCATGAGCGGGCTAACAGGGGTTTAGGA	1571733	1571945	1571995	1571943	-1	aczJe-supercont1.4	A1O5_03486	1571468	1572106	None	3425	507	18159	No_constitutive_exon_found_in_species
GTCAAGAGCACCTCTCTGCATTATCCCGGAACCTGCTGATTGGGGAACAGAT	1625030	1625326	1625376	1625324	-1	aczJe-supercont1.4	A1O5_03505	1623420	1625390	None	3425	507	18159	No_constitutive_exon_found_in_species
GTACGGATTCTTGCGGTTGTTTGTCCGCATGCCCCAGCTGACCGGGACAGGT	1678214	1678256	1678164	1678216	1	aczJe-supercont1.4	A1O5_03528	1678006	1679429	None	3425	507	18159	No_constitutive_exon_found_in_species
GAACTCTCGATCACATCTCCATGCTGAAAAACATGGCCTTCGTGGGGCAGGT	1876385	1877052	1877102	1877050	-1	aczJe-supercont1.4	A1O5_03601	1876260	1877433	None	3425	507	18159	No_constitutive_exon_found_in_species
AGCCCGACCCTCTCTCCACCTGCTGCAGTTAGCTGATCTAAGGGACAAAGCA	1963248	1963327	1963198	1963250	1	aczJe-supercont1.4	A1O5_03640	1963010	1964469	None	3425	507	18159	No_constitutive_exon_found_in_species
TAGGAAATCTAGATCCTGGTGTACTTTCTGGCTTGAGCTGACGGGGTTAGAT	159233	159590	159640	159588	-1	aczJe-supercont1.5	A1O5_03714	158912	160669	None	3425	507	18159	No_constitutive_exon_found_in_species
TTCCTGACTGCTCACCCGGTCTCTGCACGAATCAATCTGACAGGGAGCAGGT	406808	406842	406758	406810	1	aczJe-supercont1.5	A1O5_03795	406384	407623	None	3425	507	18159	No_constitutive_exon_found_in_species
ACCGCCAAGTACTCAGGCTTCGACTGTGGCCGAAATTGGGCAATGATGAGAC	451117	451288	451067	451119	1	aczJe-supercont1.5	A1O5_03811	450708	451288	None	3425	507	18159	No_constitutive_exon_found_in_species
CGCCATATCCCCAATCTCGTTGAAATGTACAATGCTAATTGGGAGGCCAGAT	580262	581442	580212	580264	1	aczJe-supercont1.5	A1O5_03856	580111	582104	None	3425	507	18159	No_constitutive_exon_found_in_species
AAGACCAACCTTCCAACACCATAAACCAGCGCTGAGGCTTTGGGCGACAGCA	615211	616357	616407	616355	-1	aczJe-supercont1.5	A1O5_03870	615211	616533	None	3425	507	18159	No_constitutive_exon_found_in_species
GGTTGGTGTTCTCCACCCTGTCGTCTTCCACGCGCTGACATTGGGAATAGAG	715856	717842	717892	717840	-1	aczJe-supercont1.5	A1O5_03904	715521	718669	None	3425	507	18159	No_constitutive_exon_found_in_species
GTAAGTACTTACTGCCCGAGAGAATGAGCTTTTCACTAACAGGGCGTCAGCA	791461	791578	791411	791463	1	aczJe-supercont1.5	A1O5_03927	790560	791578	None	3425	507	18159	No_constitutive_exon_found_in_species
TAAGTCCAGCTCAATCTCCGTTTTCGGAAGCTTCATTGACGGGACGCTAGCC	819754	821138	821188	821136	-1	aczJe-supercont1.5	A1O5_03936	819754	823487	None	3425	507	18159	No_constitutive_exon_found_in_species
GCGTTTGCCTACTTGTAGGTCTTGTTTGACACGTTATCGTGCGGGCACAGTG	944367	944917	944967	944915	-1	aczJe-supercont1.5	A1O5_03984	944089	945413	None	3425	507	18159	No_constitutive_exon_found_in_species
TGTCATTGTTCTCTACCTGGGGCGCTCGCTAACGGAGGGGGAACGGATAGAT	1033895	1035268	1035318	1035266	-1	aczJe-supercont1.5	A1O5_04011	1033895	1035409	None	3425	507	18159	No_constitutive_exon_found_in_species
GTCCGCTGATTGAGACATCGCTCCTCTATTGTGCTGTGGTGTGGGAACAGCG	1064662	1065140	1064612	1064664	1	aczJe-supercont1.5	A1O5_04021	1063290	1065140	None	3425	507	18159	No_constitutive_exon_found_in_species
TCTTTGCACAGAACAAGAGGAACGACGGGGTGCTAACCGAGGGATGATAGTC	1255049	1256037	1256087	1256035	-1	aczJe-supercont1.5	A1O5_04097	1254804	1256457	None	3425	507	18159	No_constitutive_exon_found_in_species
GTGTCAGTGAGGAGGAAAAAGAAACACGCGCTAACAACTGGGGGTCGCAGGA	1436105	1436202	1436055	1436107	1	aczJe-supercont1.5	A1O5_04163	1435897	1438907	None	3425	507	18159	No_constitutive_exon_found_in_species
GGAAAGGAAGAGAGCAAAGTGAAATACTGATCTACTCGGGAAAATGATAGTA	1487469	1488167	1487419	1487471	1	aczJe-supercont1.5	A1O5_04183	1487088	1489369	None	3425	507	18159	No_constitutive_exon_found_in_species
ATTTCGTGGTTGGTTTCTGGACAAGCACGGCTAACGGAGGGATGCAACAGCA	1520218	1520309	1520168	1520220	1	aczJe-supercont1.5	A1O5_04195	1519345	1521188	None	3425	507	18159	No_constitutive_exon_found_in_species
GTAGGCATTTCGAATCGCTAGGTGTAGCACATCGATTCTGACGTGGGCAGGT	1639913	1639965	1639863	1639915	1	aczJe-supercont1.5	A1O5_04236	1639683	1641764	None	3425	507	18159	No_constitutive_exon_found_in_species
CTCAGCCAGGAAAGGCGGTCTGAAGCTAATTTCATGGGCTGGTGTAAAAGTA	1655867	1655932	1655817	1655869	1	aczJe-supercont1.5	A1O5_04243	1654739	1656155	None	3425	507	18159	No_constitutive_exon_found_in_species
GCGTTCGTATACTAATTGCCAATCTACATGCCCATACTAACGGGGTGCAGAT	1658953	1659618	1659668	1659616	-1	aczJe-supercont1.5	A1O5_04245	1658096	1659734	None	3425	507	18159	No_constitutive_exon_found_in_species
CACCAAGCACGATTCGAGTGAAGTTCATACTGATTGCCTGGGGCGTACAGAC	1663802	1663895	1663752	1663804	1	aczJe-supercont1.5	A1O5_04247	1663575	1664095	None	3425	507	18159	No_constitutive_exon_found_in_species
GCTTCTGTCTCTCCTCGTCCATGATTTGATGCTGACGACAAATCAGGGAGTG	1667724	1667745	1667795	1667743	-1	aczJe-supercont1.5	A1O5_04249	1666451	1668348	None	3425	507	18159	No_constitutive_exon_found_in_species
CAGCATTGCTCTTTCATATATAATAATACATAAGCTCACCGGGGCGACAGAC	1707938	1708793	1707888	1707940	1	aczJe-supercont1.5	A1O5_04267	1707572	1709435	None	3425	507	18159	No_constitutive_exon_found_in_species
TCCATGTGTCTCTCTTTTGCTAATTTCTCCTAATGTAGTTATGCGGGAAGGC	1865176	1865532	1865582	1865530	-1	aczJe-supercont1.5	A1O5_04325	1865176	1866729	None	3425	507	18159	No_constitutive_exon_found_in_species
GACTCACCGATACGGATAAATTTTCAAGTCTTCTCTAACTAGTGGGTCAGGT	62197	62242	62147	62199	1	aczJe-supercont1.6	A1O5_04350	61977	63226	None	3425	507	18159	No_constitutive_exon_found_in_species
GATGTAGGAGGCACGGAAGGAGGGCGTTGGAACTGGCTCGGGCGAACGAGAC	150235	150461	150511	150459	-1	aczJe-supercont1.6	A1O5_04389	150235	151164	None	3425	507	18159	No_constitutive_exon_found_in_species
GTAGGTTCTATGCGTTTGCTGTTGTCGAATACAAAGCTGATCGGGGGTAGGT	173609	173738	173788	173736	-1	aczJe-supercont1.6	A1O5_04398	173376	174946	None	3425	507	18159	No_constitutive_exon_found_in_species
TCACCAATACAACATCAGACAAAAGCAGTCAATAACGTTGGGTGGGTTAGCA	394727	395335	394677	394729	1	aczJe-supercont1.6	A1O5_04478	392920	395335	None	3425	507	18159	No_constitutive_exon_found_in_species
CAGCGGTGAGATTTTGCGCCTAACACGACCGAGTAGCACGGGAGGTCCAGAT	417470	417770	417820	417768	-1	aczJe-supercont1.6	A1O5_04488	417291	418484	None	3425	507	18159	No_constitutive_exon_found_in_species
CCAGCGCAGTTCTGACAGAATCTCCTTGGCTCCGGGGGGGGGGTAAAAAGTG	515856	516356	515806	515858	1	aczJe-supercont1.6	A1O5_04522	515295	516356	None	3425	507	18159	No_constitutive_exon_found_in_species
AGACACTGGAGAGCCATGCAAAATGGAATGTTCGCTCACGGGCGAGCCAGGC	654516	654980	655030	654978	-1	aczJe-supercont1.6	A1O5_04569	654243	655444	None	3425	507	18159	No_constitutive_exon_found_in_species
GCAGCGTATTTCGTCGTCAATCTACGATGAGGCTGACATGAAGGGTACAGGC	718457	718701	718751	718699	-1	aczJe-supercont1.6	A1O5_04590	715444	719006	None	3425	507	18159	No_constitutive_exon_found_in_species
GAGGTATGCAGCACAGGGACTGGAAGATGAGCATAGCTGACGGGCGATAGAA	779007	779211	778957	779009	1	aczJe-supercont1.6	A1O5_04609	778657	779593	None	3425	507	18159	No_constitutive_exon_found_in_species
TTGAACCAGGCAAATAGTTCAAGAGCCGTGGCATTAACCCACCGGGACAGTG	937159	937315	937109	937161	1	aczJe-supercont1.6	A1O5_04666	936831	938535	None	3425	507	18159	No_constitutive_exon_found_in_species
GTGAGTCTCTCTCGGTCTCCCTTCAAGGTCTCATGGCTAAGGGCACACAGGT	1066677	1066806	1066627	1066679	1	aczJe-supercont1.6	A1O5_04721	1066567	1066806	None	3425	507	18159	No_constitutive_exon_found_in_species
CGTAAGTGATGATGATTCTCGTGTGCACCGCTCTCTGACAGGGGAGGCAGAA	1094854	1094932	1094804	1094856	1	aczJe-supercont1.6	A1O5_04733	1094730	1095053	None	3425	507	18159	No_constitutive_exon_found_in_species
CAAGCCCTCTCTGAGAGTTGGGCGGCGGACTAAGGCCACGGGCATGACAGAC	1138955	1139116	1138905	1138957	1	aczJe-supercont1.6	A1O5_04753	1137522	1139116	None	3425	507	18159	No_constitutive_exon_found_in_species
CAGTCTCAGCTCCAGAGGGCGTTAACACAAGAAGCCTAACGGATGGGCAGGT	1243266	1243345	1243216	1243268	1	aczJe-supercont1.6	A1O5_04786	1241880	1243546	None	3425	507	18159	No_constitutive_exon_found_in_species
TTTCCCCTGTCCTTTGCGCTGCATTTTTCTGTTAACAGATGGGAATATAGCT	1244705	1244875	1244925	1244873	-1	aczJe-supercont1.6	A1O5_04787	1244249	1245763	None	3425	507	18159	No_constitutive_exon_found_in_species
CCCTCTTATCAGGACAGTCGGAACACTGACTGACTTTAACGGGGCGCTAGGG	1322225	1322411	1322461	1322409	-1	aczJe-supercont1.6	A1O5_04820	1321903	1323752	None	3425	507	18159	No_constitutive_exon_found_in_species
CCCAACGGGCCCTTGCTGAAACGTTTGTAACACTCATTATTGGGCGGCAGTT	1670733	1671305	1670683	1670735	1	aczJe-supercont1.6	A1O5_04937	1670515	1674684	None	3425	507	18159	No_constitutive_exon_found_in_species
TGTCAATCAGGAGACAAATCTGACCGAATCTCACTGTGGCCGGGGAGCAGCG	1698185	1698756	1698135	1698187	1	aczJe-supercont1.6	A1O5_04946	1697624	1698756	None	3425	507	18159	No_constitutive_exon_found_in_species
ATGTGAATAAATCTGCAGCGGCGGGATGGTGGCTGAAGGGGGTCAAACAGAT	87657	88266	88316	88264	-1	aczJe-supercont1.7	A1O5_05036	87657	88580	None	3425	507	18159	No_constitutive_exon_found_in_species
TGAGCAATACATGGTCTCCTTGTGGACCGACTTCTAATCCGGGCAAACAGAC	190431	190593	190643	190591	-1	aczJe-supercont1.7	A1O5_05074	189182	191291	None	3425	507	18159	No_constitutive_exon_found_in_species
AGGATAACATCCAAGAACGATCCCGGCAAAACCTGACGCCTGGGGGTAAGGT	284919	284999	284869	284921	1	aczJe-supercont1.7	A1O5_05108	284468	285108	None	3425	507	18159	No_constitutive_exon_found_in_species
TGCGGGTTGAAGTACCATTGAAAAGGGCATGCGTTGACCCGGGGCTGTAGGC	346436	346492	346386	346438	1	aczJe-supercont1.7	A1O5_05133	345793	348525	None	3425	507	18159	No_constitutive_exon_found_in_species
TACCCTTTCACGTTAGCTTTCTCTTCTCACTAACATGTTGGGACATATAGTT	366275	366341	366391	366339	-1	aczJe-supercont1.7	A1O5_05138	366275	368505	None	3425	507	18159	No_constitutive_exon_found_in_species
AGCCGCTCAAGCATCCTCTTCTCGAATTGGCTAACTATTACGGGGAACAGTT	472955	473117	472905	472957	1	aczJe-supercont1.7	A1O5_05182	472486	474707	None	3425	507	18159	No_constitutive_exon_found_in_species
AGCGGCTACCTAGCCAAGGATGGCTAAATAGTTTCCTCAGGGTGCAGTAGCA	502486	502751	502436	502488	1	aczJe-supercont1.7	A1O5_05194	501689	502751	None	3425	507	18159	No_constitutive_exon_found_in_species
AATCCTGAGAGCCCTGACTGACAACTCTTATGTGCATCTGCTGGGGAAAGGC	549823	550900	550950	550898	-1	aczJe-supercont1.7	A1O5_05213	549823	551663	None	3425	507	18159	No_constitutive_exon_found_in_species
CGCATCCACATTTCTACCCAGTCGAGAGGCTAACAGTTGGGCATGAACAGGC	555141	555216	555266	555214	-1	aczJe-supercont1.7	A1O5_05214	551932	555362	None	3425	507	18159	No_constitutive_exon_found_in_species
TTAAGTCGCGGTGGGTTGGCGCAAAGATGCATATACTGAGATTGGGACAGGT	552092	554813	554863	554811	-1	aczJe-supercont1.7	A1O5_05214	551932	555362	None	3425	507	18159	No_constitutive_exon_found_in_species
TTCCAAGTACGTTTCCGGGCCAATCAATCTAACATGGGTATGATGGATAGTT	722565	723550	722515	722567	1	aczJe-supercont1.7	A1O5_05280	722232	723550	None	3425	507	18159	No_constitutive_exon_found_in_species
AGAGCAGTCCCGAGAGACGGGTCACGGCGGATGCTGACTGCGGGCGACAGGA	762057	762651	762007	762059	1	aczJe-supercont1.7	A1O5_05293	761512	762932	None	3425	507	18159	No_constitutive_exon_found_in_species
AAGTGATGGCTCCCCAGCGCAACAGAACCAATAGCTGACAGATGGGGCAGGC	824651	824866	824916	824864	-1	aczJe-supercont1.7	A1O5_05313	824651	826054	None	3425	507	18159	No_constitutive_exon_found_in_species
TCATCGGTCCTGTCTGCGTTGGTCCGTAAGCATAGCTGACGGGTCACAAGAG	849978	850124	850174	850122	-1	aczJe-supercont1.7	A1O5_05324	848386	850250	None	3425	507	18159	No_constitutive_exon_found_in_species
GTCAGGACAACCATTGTTGCTGCTACAAGGGCTAATGAGATGGGACATAGGA	1057727	1057797	1057677	1057729	1	aczJe-supercont1.7	A1O5_05401	1057533	1059210	None	3425	507	18159	No_constitutive_exon_found_in_species
TTCCCAGCCCCCAACCCGGAGTTGTGTGGCGTTGATGACTGGGTTGTAAGTT	1080676	1081024	1081074	1081022	-1	aczJe-supercont1.7	A1O5_05409	1080676	1081862	None	3425	507	18159	No_constitutive_exon_found_in_species
CGCGCTCAATCAATTGTACGGGTCTGCAATTAGACTGACGAGGGGACTAGAT	1219636	1220725	1219586	1219638	1	aczJe-supercont1.7	A1O5_05464	1219094	1220725	None	3425	507	18159	No_constitutive_exon_found_in_species
GGGCTGTCGTCCTATGAGCGAATGGTCCAATGCTAACAGGGAGACAACAGCA	1223252	1223679	1223729	1223677	-1	aczJe-supercont1.7	A1O5_05467	1223252	1223856	None	3425	507	18159	No_constitutive_exon_found_in_species
TTTTGTTTCCCGCAAATTAGAAAGCGAAAATGCTGACAAGGGGAAACCAGCT	1247035	1247081	1246985	1247037	1	aczJe-supercont1.7	A1O5_05472	1245405	1247567	None	3425	507	18159	No_constitutive_exon_found_in_species
GATAGAGAATTGATTTTCTATGCTGTGCATCCGCACTGACTGGGCAGCAGTT	1250864	1250890	1250940	1250888	-1	aczJe-supercont1.7	A1O5_05474	1250864	1251995	None	3425	507	18159	No_constitutive_exon_found_in_species
GCTGTGTCGCACCTACGCCATGTTTGCAGGCTAACTTTGACCAGAGGGAGGC	1342402	1342652	1342352	1342404	1	aczJe-supercont1.7	A1O5_05510	1340838	1343455	None	3425	507	18159	No_constitutive_exon_found_in_species
GCCCCATGAAAACTTCAGAGATACTCAGATCATTGATTATCTGGGAATAGAA	1364155	1366771	1364105	1364157	1	aczJe-supercont1.7	A1O5_05521	1362638	1366771	None	3425	507	18159	No_constitutive_exon_found_in_species
CCATTCATCATATTGCCCCCCCCCTCGCGCCTCCGCTGACCTAGGGGCAGGT	1476527	1476782	1476477	1476529	1	aczJe-supercont1.7	A1O5_05560	1475380	1476782	None	3425	507	18159	No_constitutive_exon_found_in_species
GGGGTGAGTCGATCTAACCCGACGTTCAAACTATATGTTAACCAGGGAAGAC	1516913	1517212	1516863	1516915	1	aczJe-supercont1.7	A1O5_05574	1515750	1517764	None	3425	507	18159	No_constitutive_exon_found_in_species
TGCTGGAGAATGAAACTGCTCGTAGAACACCTTGCTGATGGGACTGGCAGCA	1637320	1637607	1637270	1637322	1	aczJe-supercont1.7	A1O5_05618	1637151	1638218	None	3425	507	18159	No_constitutive_exon_found_in_species
AATCTCACTTACACCCCAGGCCCATCGATGCTCTGCCCAAAACAGGGAAGCC	1648970	1649138	1648920	1648972	1	aczJe-supercont1.7	A1O5_05623	1647886	1649853	None	3425	507	18159	No_constitutive_exon_found_in_species
GATTGATACCACGAGTGGACATGCAAAGCTTGCTGACTGAATACGGGCAGAG	1655277	1655461	1655511	1655459	-1	aczJe-supercont1.7	A1O5_05625	1654033	1656055	None	3425	507	18159	No_constitutive_exon_found_in_species
TAGAAAGCACTGAATTTAAAGCGATGGCTAAAGTGGATGGGGGAACTTAGTG	11797	12136	11747	11799	1	aczJe-supercont1.8	A1O5_05638	10857	12747	None	3425	507	18159	No_constitutive_exon_found_in_species
AGCATAGCATATGGACTTCTGACACTGACTCTCTATGTGCTGGGAAACAGGA	113926	114124	114174	114122	-1	aczJe-supercont1.8	A1O5_05672	113251	115681	None	3425	507	18159	No_constitutive_exon_found_in_species
ATTCCTGCGCTCGGGACCGGGCGGCGACGGCGGCTAAATGGCTGGGGCAGTT	138077	138290	138027	138079	1	aczJe-supercont1.8	A1O5_05683	137628	139522	None	3425	507	18159	No_constitutive_exon_found_in_species
TGCGACCGGTCTACAACATCTCATACCACGAAATGCTGACCGGGAAACAGAT	209938	210125	210175	210123	-1	aczJe-supercont1.8	A1O5_05709	209471	210797	None	3425	507	18159	No_constitutive_exon_found_in_species
TCTTGGACACAGTCGCAGCCATTTCCTGTTTTTGACTCTTTTGGGGGCAGGA	234958	235203	234908	234960	1	aczJe-supercont1.8	A1O5_05720	234582	235837	None	3425	507	18159	No_constitutive_exon_found_in_species
ACCTGATCAGGGCTGCCCTTGGCTTGGTCCATGTCCTAACGGGAGCACAGCT	262240	263263	262190	262242	1	aczJe-supercont1.8	A1O5_05731	262050	263263	None	3425	507	18159	No_constitutive_exon_found_in_species
CGCGAGCCTGCTTTTTATGGGCATATGACGATTGACGTGGGGCGACGTAGGA	322793	323699	322743	322795	1	aczJe-supercont1.8	A1O5_05753	320892	323699	None	3425	507	18159	No_constitutive_exon_found_in_species
TGTGACCGATGACATCGGCCGGTCGCTAATGCCACAATCTGGGGCCACAGCT	388038	388472	387988	388040	1	aczJe-supercont1.8	A1O5_05775	386430	388472	None	3425	507	18159	No_constitutive_exon_found_in_species
GTCTTATCGGGTTGCTTCCTTTATGAAACGAAATTGACTATGGGCACAAGTA	409657	411339	409607	409659	1	aczJe-supercont1.8	A1O5_05783	409113	411339	None	3425	507	18159	No_constitutive_exon_found_in_species
CTACCACCCCGGACTGATTCTGATTCTGCACTACTAAACAAATGGGACAGGG	569284	570254	570304	570252	-1	aczJe-supercont1.8	A1O5_05838	569284	570369	None	3425	507	18159	No_constitutive_exon_found_in_species
TATGGAGGTCATCCCTATGAGACATCTACTATGTACTGACGAGCGGGTAGAG	589017	590369	590419	590367	-1	aczJe-supercont1.8	A1O5_05846	589017	590902	None	3425	507	18159	No_constitutive_exon_found_in_species
GGTGAGTGAACATGGACACCGTGGGAAATCGAATTCTGACAGGGAGCCAGCT	593702	593863	593652	593704	1	aczJe-supercont1.8	A1O5_05847	592613	593863	None	3425	507	18159	No_constitutive_exon_found_in_species
CCTCGCAGGGGCTACCTTCATTCAGGATGTCATCTAACGGGCGGAATCAGGC	626728	627069	627119	627067	-1	aczJe-supercont1.8	A1O5_05864	626728	627971	None	3425	507	18159	No_constitutive_exon_found_in_species
CCTTCCATACCGGCCGAAGACATCCAACAGCCTAACCATGGGGATCATAGGA	739123	739205	739073	739125	1	aczJe-supercont1.8	A1O5_05904	738903	739354	None	3425	507	18159	No_constitutive_exon_found_in_species
GTGAGTCAATCACAGGTGATGGACCTCGGGGAAGTTCTAAAAGGGAGCAGAT	849761	851285	849711	849763	1	aczJe-supercont1.8	A1O5_05944	849627	851285	None	3425	507	18159	No_constitutive_exon_found_in_species
AGGGCGCTAGGCGGGATATGGCAAGCCAAGAATGCTAATGATGAGGGCAGCT	869034	869167	868984	869036	1	aczJe-supercont1.8	A1O5_05952	868559	869291	None	3425	507	18159	No_constitutive_exon_found_in_species
AACCACACAACCCCAGGCCATGCTAGAGACTGACGAAGGGCGGGATACAGAG	879194	879996	879144	879196	1	aczJe-supercont1.8	A1O5_05957	878628	880549	None	3425	507	18159	No_constitutive_exon_found_in_species
CCGGCCCTGGAACAGGTTGGTCAATCAAGAATCTGACATTGAATGGGCAGTC	949933	950481	950531	950479	-1	aczJe-supercont1.8	A1O5_05982	949933	950916	None	3425	507	18159	No_constitutive_exon_found_in_species
TACATTATCACCCAATCTCTAAAACCCCCAAACTAATTAAGCGGGCACAGAA	1001611	1003361	1001561	1001613	1	aczJe-supercont1.8	A1O5_05998	1000759	1003528	None	3425	507	18159	No_constitutive_exon_found_in_species
CGATTCTGCTTGTTCCGCTGACTATTCGATCACCACTAATGGGAGAAAAGGC	1124411	1124431	1124481	1124429	-1	aczJe-supercont1.8	A1O5_06046	1124216	1124614	None	3425	507	18159	No_constitutive_exon_found_in_species
TATGTGGTTGGAAGAACGGTGCCCCTGCTGACGACAGAGGGATGGGATAGGG	1196042	1196153	1195992	1196044	1	aczJe-supercont1.8	A1O5_06070	1195339	1196821	None	3425	507	18159	No_constitutive_exon_found_in_species
ATATGGTATCTGCGTCCCCTGTACGCGTGTGGCTGATGGATGGGAAACAGTG	1364079	1364195	1364029	1364081	1	aczJe-supercont1.8	A1O5_06132	1363692	1364195	None	3425	507	18159	No_constitutive_exon_found_in_species
ATGAAGAAACCGTCATGATCATCTGCTAACTCGGCTATTGGGACATACAGGC	1406122	1406251	1406301	1406249	-1	aczJe-supercont1.8	A1O5_06146	1405784	1406587	None	3425	507	18159	No_constitutive_exon_found_in_species
AGTACGACTTCCTTCGCCTGCCAGTCGTATGGCTTGCTGACTGGGAATAGGA	4853	6870	4803	4855	1	aczJe-supercont1.9	A1O5_06207	4520	7373	None	3425	507	18159	No_constitutive_exon_found_in_species
GAAAGCAAAAGCACGAGATCAGGTTTGCTAACATCTAGGGACAAGCACAGGT	13424	13823	13873	13821	-1	aczJe-supercont1.9	A1O5_06211	12872	13986	None	3425	507	18159	No_constitutive_exon_found_in_species
AAGTAATTGCTCCGGTCTTTCTTTGCACCCTCCTCACATAGGGGATCCAGCT	28814	29891	28764	28816	1	aczJe-supercont1.9	A1O5_06217	28467	30244	None	3425	507	18159	No_constitutive_exon_found_in_species
GGGGGAAAAAATAAAACAGAAAGAAAACTAATGCTCAATGGGGCGGCTAGGT	136861	137085	137135	137083	-1	aczJe-supercont1.9	A1O5_06260	136529	137678	None	3425	507	18159	No_constitutive_exon_found_in_species
CCTTTCCTCCCGGGAGATGCCTCCTCAGGCTAACACGGGTGGAAAACCAGGA	136529	136722	136772	136720	-1	aczJe-supercont1.9	A1O5_06260	136529	137678	None	3425	507	18159	No_constitutive_exon_found_in_species
TACAGGAGGCGCAAGGCTGACAGCTACTCCGTATCTAATGTGGGGTACAGAG	172827	172839	172777	172829	1	aczJe-supercont1.9	A1O5_06278	172175	172839	None	3425	507	18159	No_constitutive_exon_found_in_species
TCCCATGCATTCATCGTTGGGTTTTGGACGCTGACGAACAAGGGGCACAGTA	257090	257874	257040	257092	1	aczJe-supercont1.9	A1O5_06305	256624	257874	None	3425	507	18159	No_constitutive_exon_found_in_species
TAAACATGTCCGCCTCGCCCCTTTGCCTTCTTGCTAACTCGGGAACCTAGGT	307462	307981	308031	307979	-1	aczJe-supercont1.9	A1O5_06323	307462	308548	None	3425	507	18159	No_constitutive_exon_found_in_species
TGTAAGTACTGTCGGTTCAATTGGAGAATTGGCGGCTAACAACGGGCCAGGG	361595	361685	361735	361683	-1	aczJe-supercont1.9	A1O5_06331	359900	362213	None	3425	507	18159	No_constitutive_exon_found_in_species
TGTTGTTCATATAGGTTAGCGTCCATGGATGGACCATACAACGGGATGAGCG	364976	365273	364926	364978	1	aczJe-supercont1.9	A1O5_06332	363531	365273	None	3425	507	18159	No_constitutive_exon_found_in_species
TATTGCGCATGTTCCACAGTGGCTCTTTGAGACTGACTTACCAAAGGGAGGG	372894	373058	373108	373056	-1	aczJe-supercont1.9	A1O5_06336	371932	373983	None	3425	507	18159	No_constitutive_exon_found_in_species
GTGAGGTCGATGTCTTTGTAGTAGACATGCAAGTTGACAGAGGGTAACAGGG	372388	372427	372477	372425	-1	aczJe-supercont1.9	A1O5_06336	371932	373983	None	3425	507	18159	No_constitutive_exon_found_in_species
AAAGCAAGGAGCCCCCATCTCTCGTTTAGATATCCCAGGGACGACAAAAGCT	378276	378343	378393	378341	-1	aczJe-supercont1.9	A1O5_06338	377962	380305	None	3425	507	18159	No_constitutive_exon_found_in_species
GGGAGGTTTTTTTTTTTTTTCGATCAGACCTAACTAACGGGTGTGGGCAGGA	425669	426100	426150	426098	-1	aczJe-supercont1.9	A1O5_06342	424357	429120	None	3425	507	18159	No_constitutive_exon_found_in_species
CATTCCTTCGGAGGGAAAAGTAATGGGCAAAAACTAACCCGGGAGGACAGCG	535455	536063	535405	535457	1	aczJe-supercont1.9	A1O5_06382	535064	536063	None	3425	507	18159	No_constitutive_exon_found_in_species
GTGAGCAGGGCACCTACATTATCCACTCTCTCCACTGACGAACTGGGCAGGG	556912	557090	557140	557088	-1	aczJe-supercont1.9	A1O5_06388	556517	557158	None	3425	507	18159	No_constitutive_exon_found_in_species
GAGCGCAGAGAAGCGTGTATCAAGATGTTGACCAGGAAACGGGATCATAGGG	691776	692114	691726	691778	1	aczJe-supercont1.9	A1O5_06435	691525	693137	None	3425	507	18159	No_constitutive_exon_found_in_species
TCTCTACCATCCATTGTTCGAAGCAGAAATTTCTACTGACTCCGGGGAAGAT	695150	696143	696193	696141	-1	aczJe-supercont1.9	A1O5_06437	695150	697359	None	3425	507	18159	No_constitutive_exon_found_in_species
GTGGAAGGGACTTACAGACTAAAATGTTGGCTGATCTTCGAATGGGATAGTC	716719	716928	716669	716721	1	aczJe-supercont1.9	A1O5_06444	716354	717819	None	3425	507	18159	No_constitutive_exon_found_in_species
GTCCAACTCTGCTATGGCGGGTTTTTGCGCTAACACACTCGGGGATCTAGGC	720584	720907	720534	720586	1	aczJe-supercont1.9	A1O5_06445	719231	720907	None	3425	507	18159	No_constitutive_exon_found_in_species
AGTCAAACACAGGGAAGATACATTACGCAGGCACTGATACTGGGTCAAAGGA	746167	746381	746117	746169	1	aczJe-supercont1.9	A1O5_06454	745853	748177	None	3425	507	18159	No_constitutive_exon_found_in_species
TGTATCTCTTTAAAGCTGACATTCTTCGAAACTTTGGGGGAAAAAAATAGAA	801348	801958	801298	801350	1	aczJe-supercont1.9	A1O5_06474	800684	801958	None	3425	507	18159	No_constitutive_exon_found_in_species
AGCCGCCGGTTAACAATTTCTGTGTTAGACTGACAATGGTGGGCGACTAGGC	837403	837915	837353	837405	1	aczJe-supercont1.9	A1O5_06487	837302	838463	None	3425	507	18159	No_constitutive_exon_found_in_species
CGCTGGCTAAATTGTCCAGTGATATCTATGCTGACCCGAGGGGAAACAAGGC	878462	878710	878760	878708	-1	aczJe-supercont1.9	A1O5_06505	877811	878952	None	3425	507	18159	No_constitutive_exon_found_in_species
GCATTCCGTTTTGTGTCAGTGGAAGAAAGCTGACAAGAGTGCGGGTGCAGGG	916757	917051	917101	917049	-1	aczJe-supercont1.9	A1O5_06521	916356	917496	None	3425	507	18159	No_constitutive_exon_found_in_species
GTTGGGCTCAGTCAGGTATGGAATGGGGTTCCACTAACGGGAGGTGACAGAT	1230517	1230725	1230775	1230723	-1	aczJe-supercont1.9	A1O5_06627	1230275	1232425	None	3425	507	18159	No_constitutive_exon_found_in_species
AACAATCCAAACATGGCGCCTATAGCTAACATATGTGAACGTGCCGGGAGAC	1284304	1284388	1284254	1284306	1	aczJe-supercont1.9	A1O5_06645	1283457	1285146	None	3425	507	18159	No_constitutive_exon_found_in_species
ATCGCATCTTGGCCGCCCAGAAGCGTTTGCTAAGTGGGTTGCTGGTGAAGAA	1435516	1436005	1435466	1435518	1	aczJe-supercont1.9	A1O5_06700	1435265	1436005	None	3425	507	18159	No_constitutive_exon_found_in_species
TTTTCGGTCTCAACGGTGATGGCTGACTCATGGCGGTGGGGATGTGACAGGT	44637	45024	45074	45022	-1	aczJe-supercont1.10	A1O5_06726	44637	45708	None	3425	507	18159	No_constitutive_exon_found_in_species
GAGTATACCCTGCTGGTGCGAGTGTGTTGGCGTTGCTGACGGGACACGAGGG	75603	76354	75553	75605	1	aczJe-supercont1.10	A1O5_06739	75373	76354	None	3425	507	18159	No_constitutive_exon_found_in_species
GCGACTTGTCCGGTCCTAGCAAATCTGAAAATCGCTAACGGGACCAACAGAA	233834	233931	233981	233929	-1	aczJe-supercont1.10	A1O5_06798	233834	235347	None	3425	507	18159	No_constitutive_exon_found_in_species
TTGGAGGCTACAGGAGGTCCAAGTTCGATTAATTCTTTGTGGGCGGACAGAA	276387	276854	276904	276852	-1	aczJe-supercont1.10	A1O5_06812	276387	277251	None	3425	507	18159	No_constitutive_exon_found_in_species
GCGTTTGATAACAAAAGACATCTCTAGTTAGTGCTAACAAGGGCCACAAGAT	303555	303638	303505	303557	1	aczJe-supercont1.10	A1O5_06825	302672	303888	None	3425	507	18159	No_constitutive_exon_found_in_species
AACTTCGATCCGGGAACAAGCAAAGCTGACCTCGCGGGGCCGAGAAAAAGGT	323029	323157	322979	323031	1	aczJe-supercont1.10	A1O5_06834	322106	323390	None	3425	507	18159	No_constitutive_exon_found_in_species
TACCTTTAGAAGTTGTTTTTGAGCCGACCATTCTGACTTTGGGCATGCAGAC	387634	387648	387584	387636	1	aczJe-supercont1.10	A1O5_06857	386205	388597	None	3425	507	18159	No_constitutive_exon_found_in_species
GATTGCGATATCGAAAAGAATTGGGCTGATAATATTGCGGGTGAGAACAGGG	400895	401153	401203	401151	-1	aczJe-supercont1.10	A1O5_06860	400370	401544	None	3425	507	18159	No_constitutive_exon_found_in_species
GCTCCACCTTTCCGTCTGCTGGTATGCTAACAGAGGACAACGGGAATCAGGT	400370	400791	400841	400789	-1	aczJe-supercont1.10	A1O5_06860	400370	401544	None	3425	507	18159	No_constitutive_exon_found_in_species
ATCTTGATTGAACAGTGCAAAGGAGAGTCTGAGACTAAAGGGCGGTGAAGAT	414723	414827	414673	414725	1	aczJe-supercont1.10	A1O5_06865	414457	415205	None	3425	507	18159	No_constitutive_exon_found_in_species
TTCGATTTAAACTGACCAATGCCCGATCCCCTCACGGGGCGAGCGGGTAGAC	436667	436774	436824	436772	-1	aczJe-supercont1.10	A1O5_06874	435940	437721	None	3425	507	18159	No_constitutive_exon_found_in_species
GACGACACCAAGTCCTTCCTAGTCACTAATCGCTAACGGAAATGGGATAGGC	472697	472933	472647	472699	1	aczJe-supercont1.10	A1O5_06892	472567	473598	None	3425	507	18159	No_constitutive_exon_found_in_species
CTCGGTAAGTCGATGCGTCCAAAACCCTTGCAAGCTGCTGACTAGGGAAGGC	541847	542705	542755	542703	-1	aczJe-supercont1.10	A1O5_06917	540339	544270	None	3425	507	18159	No_constitutive_exon_found_in_species
TATCCTAGGGTTCCGGAATTAGGAGAAACGGGAGGCTGACGGGGGTTTAGAA	764543	764591	764493	764545	1	aczJe-supercont1.10	A1O5_06998	764177	765127	None	3425	507	18159	No_constitutive_exon_found_in_species
ACCATCCTCGAGGGCGCAAGCTGATTGGAGGTGACGGTGGGCGACAATAGTT	1141408	1142199	1142249	1142197	-1	aczJe-supercont1.10	A1O5_07140	1141106	1142335	None	3425	507	18159	No_constitutive_exon_found_in_species
TCAACTGACTTTGGATTTATATAGAACATCCCTTTTCCTCGGGAAGCCAGAC	1243745	1244140	1244190	1244138	-1	aczJe-supercont1.10	A1O5_07176	1242380	1244825	None	3425	507	18159	No_constitutive_exon_found_in_species
CCGTTCAAGGGAAGGGAGAGGATAAAGAGGCCGCGGCGACCAAGTGGGAGAA	1262737	1262830	1262880	1262828	-1	aczJe-supercont1.10	A1O5_07184	1262737	1264009	None	3425	507	18159	No_constitutive_exon_found_in_species
TTTTTCCAAGGCACTAACGTTCCGCGGTTTTGGGGGCGGGATAAAAACAGCC	21585	22580	21535	21587	1	aczJe-supercont1.11	A1O5_07218	21290	22580	None	3425	507	18159	No_constitutive_exon_found_in_species
ATATCCGACGCCGGTCGCCAGGAGAGTGCCAGAGCTGACTCGGGACGTAGAA	266682	267045	266632	266684	1	aczJe-supercont1.11	A1O5_07310	265177	267510	None	3425	507	18159	No_constitutive_exon_found_in_species
TACTCGAAAGAAGAAAGTCATGATATGAAGATACTAACAAAAGGGTGCAGAC	308381	308455	308505	308453	-1	aczJe-supercont1.11	A1O5_07325	308381	310356	None	3425	507	18159	No_constitutive_exon_found_in_species
AATAAGCCCTGCGGCTGATCGATCGCATTGTGTTTACTCAGTGGGAGCAGGC	335969	337801	335919	335971	1	aczJe-supercont1.11	A1O5_07338	335662	338162	None	3425	507	18159	No_constitutive_exon_found_in_species
TGATCGGTCCCATGATGCTCAAAGGGGGCCAGACTAATTGTGTGGGATAGCA	432285	432420	432470	432418	-1	aczJe-supercont1.11	A1O5_07376	432044	433195	None	3425	507	18159	No_constitutive_exon_found_in_species
TCGTAGTAGCACTAGGAGATAGGACGGCGAGGCTGACTTCTGGGTGACAGGT	455281	456372	455231	455283	1	aczJe-supercont1.11	A1O5_07384	454977	456372	None	3425	507	18159	No_constitutive_exon_found_in_species
AGACGAGCAGAACGCGGAGTTTCCATGCTAACGTCCTCTGGCGGGAATAGTA	562120	562317	562070	562122	1	aczJe-supercont1.11	A1O5_07427	561877	562631	None	3425	507	18159	No_constitutive_exon_found_in_species
TGTTTCCAATTCCAGATACCATGTTTCGACGCTAATAGATGGGAAACCAGCT	734152	734400	734102	734154	1	aczJe-supercont1.11	A1O5_07486	732701	735516	None	3425	507	18159	No_constitutive_exon_found_in_species
TCCATCTCCAGCTCTTTCTAGGGCCCTGTGACTGACAATCGGGTGAACAGAT	772000	772122	772172	772120	-1	aczJe-supercont1.11	A1O5_07500	772000	773311	None	3425	507	18159	No_constitutive_exon_found_in_species
GAAGCTGTGAAGAACACAAGACTGACATGCCTTGTCGTTGGGCTGGATAGGT	887213	887787	887837	887785	-1	aczJe-supercont1.11	A1O5_07538	886698	888234	None	3425	507	18159	No_constitutive_exon_found_in_species
GTATGTCTGTTGGGTTTTGCCTGCCGCCTTGATTGCTGACCTGGGTAAAGGT	966126	967251	966076	966128	1	aczJe-supercont1.11	A1O5_07567	965501	967251	None	3425	507	18159	No_constitutive_exon_found_in_species
TGTCCTGACCCTGCTGAAGTTCGTTGGCTCGCTAATGGTGGGCGAAACAGAG	1041388	1041582	1041632	1041580	-1	aczJe-supercont1.11	A1O5_07600	1041076	1042071	None	3425	507	18159	No_constitutive_exon_found_in_species
AAGTCTTCGGGACACTAGAGCCCTTCGCGAGCTGATTCATTGCGGGACAGGT	1149000	1150318	1148950	1149002	1	aczJe-supercont1.11	A1O5_07636	1148022	1150318	None	3425	507	18159	No_constitutive_exon_found_in_species
TGAGTCGAATTGAAGCAACGCCGGACCTTGTTATACTGACATGGGTGCAGGT	80294	81830	80244	80296	1	aczJe-supercont1.12	A1O5_07704	79455	81996	None	3425	507	18159	No_constitutive_exon_found_in_species
TTAAGTAATGGTCTTCATTTATCTGTTCTGACCGCCATGGCAGGGACCAGGG	112056	112362	112006	112058	1	aczJe-supercont1.12	A1O5_07716	111757	113597	None	3425	507	18159	No_constitutive_exon_found_in_species
CGTAAGTTTGGAGTGATGGCTCCTCGCTTTTGGATGCTGACTGGGGGCAGGT	167158	167273	167108	167160	1	aczJe-supercont1.12	A1O5_07738	166403	167273	None	3425	507	18159	No_constitutive_exon_found_in_species
CCGATGTGATGAAATCGGTTGAGTGATGCACTTACATTTTGGGCGGACAGGA	171386	172126	172176	172124	-1	aczJe-supercont1.12	A1O5_07741	171386	173255	None	3425	507	18159	No_constitutive_exon_found_in_species
AACTCAATGACGTCTTGTCATATCACACCAGCCCTTCTGACTGGGGGTAGTG	175025	175075	175125	175073	-1	aczJe-supercont1.12	A1O5_07742	174244	176338	None	3425	507	18159	No_constitutive_exon_found_in_species
ATCCCACTCACAATGCTCTCGAACCTGTGTGGAACTGACGGGAAGACCAGAA	410919	410993	411043	410991	-1	aczJe-supercont1.12	A1O5_07818	409471	411257	None	3425	507	18159	No_constitutive_exon_found_in_species
TGACCAGCCCGGAGAGGAAATTTGTGATATGCTGATACGGGAATACACAGGT	418254	418290	418340	418288	-1	aczJe-supercont1.12	A1O5_07821	417058	419389	None	3425	507	18159	No_constitutive_exon_found_in_species
AACGATCAGAAGGACCCCTTGACACACAGCGATGACGGGCCAAAACGCAGAC	424973	425352	424923	424975	1	aczJe-supercont1.12	A1O5_07824	424546	426094	None	3425	507	18159	No_constitutive_exon_found_in_species
GTGAGATACACATCCAAAGGCCTGGCTATGGTGTGCTAACGGAGGGTTAGAC	562372	562407	562457	562405	-1	aczJe-supercont1.12	A1O5_07872	560965	562617	None	3425	507	18159	No_constitutive_exon_found_in_species
TTGTGGGTGTAACAACCATGTCCGATAAAAGTGTACTGACGGGGGAATAGCT	664178	664295	664345	664293	-1	aczJe-supercont1.12	A1O5_07914	663607	665460	None	3425	507	18159	No_constitutive_exon_found_in_species
TCACATGGCCGCTGCCTGGCAATAATTGAGCTGACGCCGGGGGCACACAGAC	883963	884551	883913	883965	1	aczJe-supercont1.12	A1O5_08001	883549	884551	None	3425	507	18159	No_constitutive_exon_found_in_species
CGTAAGTTTCCCATGCTGGCTTCATTGCGGTTTACTGACGGGGTGAATAGGT	944597	944898	944547	944599	1	aczJe-supercont1.12	A1O5_08027	943623	944898	None	3425	507	18159	No_constitutive_exon_found_in_species
CCCCATGAAGTTACAACAAGGCATGAATATGTTTCTGACTTGGGCAACAGGA	967677	967742	967627	967679	1	aczJe-supercont1.12	A1O5_08037	967184	968327	None	3425	507	18159	No_constitutive_exon_found_in_species
ACCGCAGCAAGGTGAGTCCGTTTCCTGTCAACAGCTCAACAGAGGGACAGGA	969599	969760	969549	969601	1	aczJe-supercont1.12	A1O5_08038	969328	969760	None	3425	507	18159	No_constitutive_exon_found_in_species
TTTACGGAGAGCCGTAATAATGTGGACTGACCATTGCCATGGGAAAACAGGT	972103	972270	972320	972268	-1	aczJe-supercont1.12	A1O5_08040	971711	972502	None	3425	507	18159	No_constitutive_exon_found_in_species
CCCGGCCCACACTTAGGTGCGCGGATACATAAAGGTAACGGGTCAAACAGTA	1127633	1128110	1128160	1128108	-1	aczJe-supercont1.12	A1O5_08098	1127633	1128330	None	3425	507	18159	No_constitutive_exon_found_in_species
TGAGACGATACCTGGTGGTCCTCAATGATGATGCTGAAGCTGGGACATAGGT	1134723	1135038	1134673	1134725	1	aczJe-supercont1.12	A1O5_08103	1134380	1135038	None	3425	507	18159	No_constitutive_exon_found_in_species
GTGCTGGAAAAATTTGCTGAATACCTGGAGTAAATGACATACGGGTGCAGCC	1149591	1150071	1149541	1149593	1	aczJe-supercont1.12	A1O5_08109	1147693	1150071	None	3425	507	18159	No_constitutive_exon_found_in_species
AGGTAAGGGAATCAGTGGATGGATTGACCTTCGAAACTAACGCAGGGCAGTG	278480	279281	278430	278482	1	aczJe-supercont1.13	A1O5_08207	276911	279281	None	3425	507	18159	No_constitutive_exon_found_in_species
TCCCCGTGTCTAGTCAGTACAAGAGAACATGGCCTTACTTTGGGGAACAGAC	337853	338045	338095	338043	-1	aczJe-supercont1.13	A1O5_08234	337581	339592	None	3425	507	18159	No_constitutive_exon_found_in_species
CACCCAAAGCTTTCACCGCGATCCAAACTGAATGTGTTATACCGGGACAGGC	431115	431414	431464	431412	-1	aczJe-supercont1.13	A1O5_08268	430760	431654	None	3425	507	18159	No_constitutive_exon_found_in_species
CAGAGTCCAGGACCGGTGATTCTAACCGAACGCCTGGCTAACGGGGTTAGAT	509708	510216	509658	509710	1	aczJe-supercont1.13	A1O5_08298	509340	510349	None	3425	507	18159	No_constitutive_exon_found_in_species
AGTGTTTGATGCCCTCCAGGTTCACGGTCGAAAAAGCTGATGGGCGACAGAT	572605	572703	572753	572701	-1	aczJe-supercont1.13	A1O5_08324	571557	573590	None	3425	507	18159	No_constitutive_exon_found_in_species
GGCCAATCTCTTTCCTTTTTGTTCGTCTCCTGGAGCACTGACGAGGGTAGCA	576512	576885	576462	576514	1	aczJe-supercont1.13	A1O5_08325	575149	577137	None	3425	507	18159	No_constitutive_exon_found_in_species
GTCTTCGAATAGGTTGTGTTGTCGGGACGGCTTACTGATGGGAGGCCTAGAA	688370	688935	688985	688933	-1	aczJe-supercont1.13	A1O5_08364	687164	689213	None	3425	507	18159	No_constitutive_exon_found_in_species
AGTCTGCGTACAGTTTGGAATATGAGCTGATTCAATGCAGGGAGATTCAGGA	706543	707155	706493	706545	1	aczJe-supercont1.13	A1O5_08373	704893	707155	None	3425	507	18159	No_constitutive_exon_found_in_species
GTTGGGAGTTGTGGCGGACAATGGCCCTGCTGACTTCCCACGGGCGATAGAG	707224	707780	707830	707778	-1	aczJe-supercont1.13	A1O5_08374	707224	707877	None	3425	507	18159	No_constitutive_exon_found_in_species
CAATTTGGGAGGCGATGCGTACGACTGGGCTGACTGGGGAAGCGATGAAGTG	755451	755464	755401	755453	1	aczJe-supercont1.13	A1O5_08394	754454	755464	None	3425	507	18159	No_constitutive_exon_found_in_species
CTCAGGAACATTCCGCCCTTGCGTTGTTTACTGACGAGGGGGGGGAACAGTG	906422	906513	906372	906424	1	aczJe-supercont1.13	A1O5_08446	905818	906513	None	3425	507	18159	No_constitutive_exon_found_in_species
CGGAAATTATGGTTATTGTGTTACTGATAACATCTTGGGAATGAGCGCAGGA	908790	908899	908949	908897	-1	aczJe-supercont1.13	A1O5_08447	906984	909305	None	3425	507	18159	No_constitutive_exon_found_in_species
TCTTGCCCCAAATCAGTCGGGGAGTGAGGCTAACCTGAGGGAATTGGAAGAC	908532	908684	908734	908682	-1	aczJe-supercont1.13	A1O5_08447	906984	909305	None	3425	507	18159	No_constitutive_exon_found_in_species
CAGCCGTTGTACTCAAGATGGGATCGCTGACAAGCTGATGCGGGTGACAGGG	969612	969707	969757	969705	-1	aczJe-supercont1.13	A1O5_08471	968650	969864	None	3425	507	18159	No_constitutive_exon_found_in_species
TCACCCTCTCCTCAGAAATTTTCAGAAATACTAATACAATGAGGGATCAGGG	1158864	1159123	1158814	1158866	1	aczJe-supercont1.13	A1O5_08540	1158218	1160547	None	3425	507	18159	No_constitutive_exon_found_in_species
TTGAGACCGTAACACTGAAAAGAGGCTGACCCGCTGACCGCTGGGAACAGAC	88474	89482	88424	88476	1	aczJe-supercont1.14	A1O5_08577	88022	89711	None	3425	507	18159	No_constitutive_exon_found_in_species
TGGCTCTCAGATGTTCCAAATGGCTAAGTAATGGGCGTGGGGGTCGATAGTT	120703	122376	120653	120705	1	aczJe-supercont1.14	A1O5_08589	120484	122376	None	3425	507	18159	No_constitutive_exon_found_in_species
GAGAACGAAGCTACACGCGCAGCCCCAGTCGAGACAACCGACGGGTGCAGAG	197596	197711	197761	197709	-1	aczJe-supercont1.14	A1O5_08618	196934	197848	None	3425	507	18159	No_constitutive_exon_found_in_species
AATGTAAGTCTAACCTTGCCCCGGCCCGGAAGACGTCTAACGTGGGACAGTC	197442	197549	197599	197547	-1	aczJe-supercont1.14	A1O5_08618	196934	197848	None	3425	507	18159	No_constitutive_exon_found_in_species
TACGTTCCTCCTAAGCTATATCGAGGGACTAATGCCGAATGAAGGGCCAGGG	199132	199657	199082	199134	1	aczJe-supercont1.14	A1O5_08619	198777	200510	None	3425	507	18159	No_constitutive_exon_found_in_species
GTCTCTGAACCCGCTTTCTAGATATAAACTAACGTTAAGCGGGGATATAGAG	216176	216315	216365	216313	-1	aczJe-supercont1.14	A1O5_08629	216176	216828	None	3425	507	18159	No_constitutive_exon_found_in_species
AGATACCAGCAACAAATCCCAGAAACAACGCAGTTCTGACGGGGTGAAAGAC	245020	245294	245344	245292	-1	aczJe-supercont1.14	A1O5_08641	243573	245705	None	3425	507	18159	No_constitutive_exon_found_in_species
GTTCTTTTCTGCCAGTAGTCTTGTCAAGATTCCTGACACGCGGGGAATAGCG	321074	321698	321024	321076	1	aczJe-supercont1.14	A1O5_08664	320841	321698	None	3425	507	18159	No_constitutive_exon_found_in_species
CTGAGCCATAAGTGAGCCTAATCTTGCTAACCTAGTGATCGGGAAAACAGGC	383868	384496	383818	383870	1	aczJe-supercont1.14	A1O5_08686	383137	384496	None	3425	507	18159	No_constitutive_exon_found_in_species
AACGACGGCGTTACTGAGTTATTATGCTGACATGAAATCGGGGAGAGCAGGC	413127	414044	414094	414042	-1	aczJe-supercont1.14	A1O5_08699	413127	414285	None	3425	507	18159	No_constitutive_exon_found_in_species
TCGATCATTCCGGTTTCTCGGTTTCCATTCTAATAGTTTGGGACATACAGCG	430901	431405	430851	430903	1	aczJe-supercont1.14	A1O5_08706	430608	431405	None	3425	507	18159	No_constitutive_exon_found_in_species
ACCTCCCCCCCTCTGAGAAGACAGAAAGCTGACCTAGAGGGAAAATATAGAC	457836	458403	457786	457838	1	aczJe-supercont1.14	A1O5_08712	456432	458403	None	3425	507	18159	No_constitutive_exon_found_in_species
GAGGCTGTCGTCCACCTACCCCAGTTCTGCTAACTTGGAGGGCCGAACAGAA	520380	520590	520330	520382	1	aczJe-supercont1.14	A1O5_08737	519851	520590	None	3425	507	18159	No_constitutive_exon_found_in_species
TAACCAGTGACAGAGAAGAAGACAGGAGGCAATACTGACTGGGGGTATAGGA	541418	541743	541793	541741	-1	aczJe-supercont1.14	A1O5_08746	540526	541972	None	3425	507	18159	No_constitutive_exon_found_in_species
TCTGGAATCAAATGAAATGAACATGTGGCTAACGGACAACGGGCGGGCAGAA	548848	548937	548798	548850	1	aczJe-supercont1.14	A1O5_08749	548593	550901	None	3425	507	18159	No_constitutive_exon_found_in_species
AGTTCGTAGCCTCGCGCTTACAGATGTTTAATTGGGGCGGGTTGAAACAGAA	549046	549425	548996	549048	1	aczJe-supercont1.14	A1O5_08749	548593	550901	None	3425	507	18159	No_constitutive_exon_found_in_species
TGGATTACCATAGCTCCGAGTCAAGCGAAGGCTGAAGCTGGGGGCATCAGAG	971601	972179	972229	972177	-1	aczJe-supercont1.14	A1O5_08903	971322	972420	None	3425	507	18159	No_constitutive_exon_found_in_species
GGGTAAGGAAGCAATGGTTCTACCTGGATCCAGCACTGACGCGGGCGAAGAG	6779	8517	8567	8515	-1	aczJe-supercont1.16	A1O5_09279	6779	8624	None	3425	507	18159	No_constitutive_exon_found_in_species
ATTCTTCCGTCCAGTTCAGTCCAATGTTAAGGCTCAGAGCGGGCGCACAGAC	66935	67470	66885	66937	1	aczJe-supercont1.16	A1O5_09302	66775	67470	None	3425	507	18159	No_constitutive_exon_found_in_species
AATCCACAACTGACAGCACCGCTCCTCCTCCGGGGCGGGTTGGGAATTAGAT	156631	156988	156581	156633	1	aczJe-supercont1.16	A1O5_09330	155703	156988	None	3425	507	18159	No_constitutive_exon_found_in_species
AGTCGAGTCGTCCTGTCGACCCAAACCCACCATATCTGACGCATGGGCAGAC	164411	164649	164361	164413	1	aczJe-supercont1.16	A1O5_09333	164188	166314	None	3425	507	18159	No_constitutive_exon_found_in_species
AGCTTGTTCATCAACGAACATGGGCCCTTTACTGATCGAAAGGGGCTTAGAG	170125	170265	170315	170263	-1	aczJe-supercont1.16	A1O5_09336	170125	170743	None	3425	507	18159	No_constitutive_exon_found_in_species
CAGTAAGTACAGATAAGTCCTTTTGACGGTGCGCTGCTGACAACTGGGAGAA	182461	182743	182793	182741	-1	aczJe-supercont1.16	A1O5_09341	180872	183773	None	3425	507	18159	No_constitutive_exon_found_in_species
AGAACGAGTCTGCAACACGAGTTGAGCATCCTATGACTGACGGGAAGCAGGT	293550	294271	293500	293552	1	aczJe-supercont1.16	A1O5_09382	292715	294271	None	3425	507	18159	No_constitutive_exon_found_in_species
AAAGTATCCTCCAGCTCGGGCGGATTGGGGCTGAAAAGAGAACCGGGCAGGT	359983	360025	360075	360023	-1	aczJe-supercont1.16	A1O5_09398	359265	360571	None	3425	507	18159	No_constitutive_exon_found_in_species
GCGTACATGACCTCCTCCTGAGATACTGAAGTTGACTGGTACTGGGACAGGA	372296	372545	372595	372543	-1	aczJe-supercont1.16	A1O5_09404	371798	373889	None	3425	507	18159	No_constitutive_exon_found_in_species
GGTGAGTTCCGCCACGGAGCGTGATCCGAAGCTGCTGACATGGGGGCAAGGG	388859	389230	388809	388861	1	aczJe-supercont1.16	A1O5_09412	388278	389230	None	3425	507	18159	No_constitutive_exon_found_in_species
CACCTTGTCGCCTGAAGGCTATCGAGATGGCTGACAAAGGGAAATCGCAGGC	418907	419894	419944	419892	-1	aczJe-supercont1.16	A1O5_09420	418540	420256	None	3425	507	18159	No_constitutive_exon_found_in_species
CGGTGGGTATTTTTATGCTTTTCTTGCTGAGGGTTGGTTGGGTGAAACAGAT	434342	436016	434292	434344	1	aczJe-supercont1.16	A1O5_09426	433915	436016	None	3425	507	18159	No_constitutive_exon_found_in_species
TTTGAGTCAGAAAGCCCCATTGGAGTGTTATTGCTGACTTAGGGACTCAGGC	595895	595934	595984	595932	-1	aczJe-supercont1.16	A1O5_09488	594129	596075	None	3425	507	18159	No_constitutive_exon_found_in_species
AAGCGTTTTCTTTCCTGACGCTGAAGGTCCATACTGATGCTGGGTGAAAGTG	692082	692159	692209	692157	-1	aczJe-supercont1.16	A1O5_09524	690969	693437	None	3425	507	18159	No_constitutive_exon_found_in_species
AAACGGAGCCTTTACTACCGGTCCGCACAGTCTCTAACGGTAATGGGTAGAT	740240	740603	740653	740601	-1	aczJe-supercont1.16	A1O5_09541	740240	741724	None	3425	507	18159	No_constitutive_exon_found_in_species
GAACCTCAAACTTTCAATGGCGGCCCCAATCTGACCCCCACGGGGCGCAGGC	830688	830765	830815	830763	-1	aczJe-supercont1.16	A1O5_09574	830688	831315	None	3425	507	18159	No_constitutive_exon_found_in_species
ATCCTCTGGCCGCGGCCAAAGATCCAGTCAATTGCTAACGGGTACGCAAGAA	855254	855740	855204	855256	1	aczJe-supercont1.16	A1O5_09587	854975	856309	None	3425	507	18159	No_constitutive_exon_found_in_species
CCCCAATTCCACAAGGCTTGTGCTTGATTTTTGGACTAACCGGGATGCAGAA	918798	919339	918748	918800	1	aczJe-supercont1.16	A1O5_09597	918491	920345	None	3425	507	18159	No_constitutive_exon_found_in_species
GCTTTCAATTGTTTCTTGTCAGAAGCACTAATAAAATTCCGTGGGAATAGGA	925295	925581	925245	925297	1	aczJe-supercont1.16	A1O5_09599	924785	925581	None	3425	507	18159	No_constitutive_exon_found_in_species
TGTGAAAGATTCGAGCAATTTGAGGGATGACCTTTGACAAATGGGAACAGTG	75815	76012	76062	76010	-1	aczJe-supercont1.15	A1O5_08963	75353	76813	None	3425	507	18159	No_constitutive_exon_found_in_species
GCCCCTATGGATCGAGGGGAGAAAACCTGTGCTAATGGGAGGGTGTATAGCT	218169	218291	218119	218171	1	aczJe-supercont1.15	A1O5_09016	217661	218291	None	3425	507	18159	No_constitutive_exon_found_in_species
GACCGCAAAAACAAAAAGAAAAGAAAAAACTAACGTCAGGGGTGGCACAGCT	222994	223261	223311	223259	-1	aczJe-supercont1.15	A1O5_09019	222994	223828	None	3425	507	18159	No_constitutive_exon_found_in_species
AGAGACGCGTGCAGCATGGAAATATGTCCAGGGACTGACATCAGGGGCAGCG	375871	376015	376065	376013	-1	aczJe-supercont1.15	A1O5_09067	375871	378562	None	3425	507	18159	No_constitutive_exon_found_in_species
TCGTTTCACCAAGCACAACGTTGCCTACAGAACACTGATTGGGCGGTTAGGT	466951	467003	467053	467001	-1	aczJe-supercont1.15	A1O5_09103	465959	468072	None	3425	507	18159	No_constitutive_exon_found_in_species
GTAAGTGATCACCGCTAATCCCCACGTCCACTCTGCTAACGGGGATCCAGAT	471846	473324	473374	473322	-1	aczJe-supercont1.15	A1O5_09105	471846	474443	None	3425	507	18159	No_constitutive_exon_found_in_species
AGGCTCTGGAACCAATGACTGAGAATAGACGGCTGACCAAGTGGGGGCAGAT	487412	487978	487362	487414	1	aczJe-supercont1.15	A1O5_09113	487090	487978	None	3425	507	18159	No_constitutive_exon_found_in_species
AGCCTCTTTGTTGTGTCTCGCTACCAGGGGTATCTGACGGATGGGGCCAGGC	498523	499030	499080	499028	-1	aczJe-supercont1.15	A1O5_09116	496799	499306	None	3425	507	18159	No_constitutive_exon_found_in_species
TTGCTGGGCACTTGCTGCTTGCTGGCCTGGCAAAGCTAACCGGGGTGTAGCT	837640	837822	837590	837642	1	aczJe-supercont1.15	A1O5_09231	836831	838877	None	3425	507	18159	No_constitutive_exon_found_in_species
GTTGATCTATTTCATCATAGGTACGGGCTCAGCTGACGGGAATACTAAAGGC	43787	44363	44413	44361	-1	aczJe-supercont1.17	A1O5_09617	43540	44805	None	3425	507	18159	No_constitutive_exon_found_in_species
AGGTATGGCCCGTTTCGCAGCCGTTGGTACATCAAGCTGATGGGGACTAGGA	151127	152279	152329	152277	-1	aczJe-supercont1.17	A1O5_09663	151127	153178	None	3425	507	18159	No_constitutive_exon_found_in_species
TTGTTATTCTTTGCGAACCTGACATCAGATATGACTGACGCTGGGAACAGAA	162242	162511	162192	162244	1	aczJe-supercont1.17	A1O5_09665	158115	162511	None	3425	507	18159	No_constitutive_exon_found_in_species
GATCATCTTTGGTATCTGGTCGACGAGTGACTCTGACTTGGGTACGACAGAG	173859	174208	174258	174206	-1	aczJe-supercont1.17	A1O5_09673	173859	174420	None	3425	507	18159	No_constitutive_exon_found_in_species
AGTAGGTATCCTTGAGGCTTCTGAGATTGAGTGCTTGCTGACCAGGGTAGTT	272729	273332	272679	272731	1	aczJe-supercont1.17	A1O5_09710	271513	273332	None	3425	507	18159	No_constitutive_exon_found_in_species
AGTCTACCTTGAAATGCACTGTACAAGACCTACTGACTCGGGAGCGACAGAC	302525	303036	302475	302527	1	aczJe-supercont1.17	A1O5_09720	302083	303850	None	3425	507	18159	No_constitutive_exon_found_in_species
ATATACACGTTTATACGACGGAAGCTTACATATGAAATCCCGGGAAACAGTG	456326	456465	456276	456328	1	aczJe-supercont1.17	A1O5_09770	454673	456465	None	3425	507	18159	No_constitutive_exon_found_in_species
CCATCTCGATAGGCACAATGAAATGGCAGATGCTGACCCAGGGACCGTAGGC	624582	625239	624532	624584	1	aczJe-supercont1.17	A1O5_09834	623580	625239	None	3425	507	18159	No_constitutive_exon_found_in_species
GTTCATCTAGCGATCGAATGAGGCCGTCTACTAACAGAGGGGAAATGCAGAT	660593	660895	660945	660893	-1	aczJe-supercont1.17	A1O5_09851	660593	661324	None	3425	507	18159	No_constitutive_exon_found_in_species
CTCTGTGACAGGCAAACAATTTGAGACCCAACTTTCTGACATCGGGATAGAC	718610	719093	719143	719091	-1	aczJe-supercont1.17	A1O5_09868	717716	719385	None	3425	507	18159	No_constitutive_exon_found_in_species
GAGGGCGTATTGTTTTGTCGTGTTGGATACAAGACTAAACTATGGGACAGGA	752811	752906	752761	752813	1	aczJe-supercont1.17	A1O5_09886	752520	752906	None	3425	507	18159	No_constitutive_exon_found_in_species
CAAGCCCTCCTTGCTGCATAGGATCACGAGGTACTAATTCGTGGGAGCAGGT	804332	804535	804282	804334	1	aczJe-supercont1.17	A1O5_09903	802510	804535	None	3425	507	18159	No_constitutive_exon_found_in_species
TGGGATCTTCAAGGGAGACATTGCATCTGGAGTTGCTAATTTGGGAACAGCT	125984	126321	126371	126319	-1	aczJe-supercont1.18	A1O5_09955	125984	128065	None	3425	507	18159	No_constitutive_exon_found_in_species
TCAGGAGGCCCCAGGAAATTGCCAAAGGAGATACTAAAACGAATGGGTAGAT	129639	130693	129589	129641	1	aczJe-supercont1.18	A1O5_09956	128941	131134	None	3425	507	18159	No_constitutive_exon_found_in_species
TGCTTTATGCCTGCGAACCATCCATGTTCGGCTACTAACCCAACGGGAAGCT	139584	140279	139534	139586	1	aczJe-supercont1.18	A1O5_09959	139332	142198	None	3425	507	18159	No_constitutive_exon_found_in_species
AAGTGCTGAACAGTCTGGATCGCCGTTTTACGTGCTAAACGGGACGACAGTG	189619	189898	189569	189621	1	aczJe-supercont1.18	A1O5_09983	189283	191214	None	3425	507	18159	No_constitutive_exon_found_in_species
CTGGTGTCTTAAGATGCAAGTTGAAAGGATTTGAATCCGGGAAAGCGAAGGG	247730	247911	247961	247909	-1	aczJe-supercont1.18	A1O5_10005	247500	248565	None	3425	507	18159	No_constitutive_exon_found_in_species
CGTACGGCTTCCTTCTCTGATCACTGGGATATGCACTAATATGGGACCAGTC	476811	477007	477057	477005	-1	aczJe-supercont1.18	A1O5_10077	475653	477676	None	3425	507	18159	No_constitutive_exon_found_in_species
TTGATTCATACGTGATCTGCCTCTGATTCAATTCTTTGGGTTGGGGAAAGGT	539154	539659	539104	539156	1	aczJe-supercont1.18	A1O5_10096	538935	539877	None	3425	507	18159	No_constitutive_exon_found_in_species
TGAGTGATTTCAACAGCCACAGAAGAAACAGCTCTCGCTAATGGGACCAGGT	564295	564577	564627	564575	-1	aczJe-supercont1.18	A1O5_10104	562134	569159	None	3425	507	18159	No_constitutive_exon_found_in_species
ACTGGCTGTAACATGATGGTTGATCGAAGCACTGACTCGGGGGTTAATAGCA	613395	613855	613905	613853	-1	aczJe-supercont1.18	A1O5_10122	613395	614969	None	3425	507	18159	No_constitutive_exon_found_in_species
TGGGTGGAATACAGGCCGTGCATTTCTTCGCTGACTCGGGAATACAATAGAT	627994	628161	627944	627996	1	aczJe-supercont1.18	A1O5_10126	626791	628839	None	3425	507	18159	No_constitutive_exon_found_in_species
TGAGACTTCAATCAACTAAATTGAGCGACGTTCTGAACGGTGGGCGTGAGGG	691844	692131	691794	691846	1	aczJe-supercont1.18	A1O5_10147	691459	693290	None	3425	507	18159	No_constitutive_exon_found_in_species
GATCCCAACCAACAGGACCCCAAGCATGTTACAATCTTGGGACGAAACAGGT	235647	235914	235597	235649	1	aczJe-supercont1.19	A1O5_10224	235132	236574	None	3425	507	18159	No_constitutive_exon_found_in_species
GTACGGCTTGGGTTGAAGCAATCGGAGTTGTTACTGACTGAGGGATTCAGGA	291600	291633	291683	291631	-1	aczJe-supercont1.19	A1O5_10244	291360	292299	None	3425	507	18159	No_constitutive_exon_found_in_species
CGTGCGACCTCCCCATCGATTTTCCCTGTATCTGGCTGACGGGATGGTAGAT	300270	300482	300532	300480	-1	aczJe-supercont1.19	A1O5_10247	299967	301875	None	3425	507	18159	No_constitutive_exon_found_in_species
TCTTCTCAGTGGCATATACCTGAAAGCGTCGCAACTGACAAGAGGGGCAGGA	377479	381748	381798	381746	-1	aczJe-supercont1.19	A1O5_10270	377479	382153	None	3425	507	18159	No_constitutive_exon_found_in_species
TAAGTGTAAATCTCAAAGAGATGTAAGGCGACCATAGCGTTTAAGGGCAGAA	400964	401075	401125	401073	-1	aczJe-supercont1.19	A1O5_10279	400964	401312	None	3425	507	18159	No_constitutive_exon_found_in_species
CGAACACACATACGACGTGGGAAGACGGATGTACTAACAAGTAGGGATAGGG	455449	455591	455641	455589	-1	aczJe-supercont1.19	A1O5_10301	455449	455784	None	3425	507	18159	No_constitutive_exon_found_in_species
GAGTTGATGCAATGCTGCACATTAACGGTACGTGACTGACGGTGGGCCAGGT	552194	552595	552144	552196	1	aczJe-supercont1.19	A1O5_10337	551969	554237	None	3425	507	18159	No_constitutive_exon_found_in_species
CCTCTCCCACCCACTTCCTTTCGAGTTGAGCTGAGTCAGTGGGGAACCAGTA	620730	620936	620986	620934	-1	aczJe-supercont1.19	A1O5_10366	620730	621410	None	3425	507	18159	No_constitutive_exon_found_in_species
CCAAAATAACCCAGACGACAGATCTAAGGAAGTGTCGTTGATGGGGCAAGAT	642455	643496	642405	642457	1	aczJe-supercont1.19	A1O5_10374	642100	643496	None	3425	507	18159	No_constitutive_exon_found_in_species
GTGATGCCCAGATCATTGTGCCTGTATCTTGTGAACCGACGGGAGGGTAGGC	711050	711255	711000	711052	1	aczJe-supercont1.19	A1O5_10385	710890	712101	None	3425	507	18159	No_constitutive_exon_found_in_species
TCGCCCAGGCATGCCTTCTCAAGACCTGTCCTCCTGACTGACGTGGGTAGGA	167071	167198	167021	167073	1	aczJe-supercont1.20	A1O5_10442	165786	167526	None	3425	507	18159	No_constitutive_exon_found_in_species
TAGGTGATCTGCTTCGACTTTAATATCTATCGCAGAGCTGACCAGGGGAGTT	308526	309726	309776	309724	-1	aczJe-supercont1.20	A1O5_10489	308526	310454	None	3425	507	18159	No_constitutive_exon_found_in_species
TGCACATGGGAGTTTTGAGGCTGCTGGTCATCTTCTCTTGGGAGGTGCAGAC	323318	323794	323844	323792	-1	aczJe-supercont1.20	A1O5_10494	323318	324720	None	3425	507	18159	No_constitutive_exon_found_in_species
AGGGTTTGTGAATGGACACGGTTCTACACTAGATGCTAACGATTGGGCAGAG	356596	358190	358240	358188	-1	aczJe-supercont1.20	A1O5_10507	356254	358579	None	3425	507	18159	No_constitutive_exon_found_in_species
TCATTTCTCGCGCCCCTTGTGCCGATGGAAAACTGACATGAGGGCTGCAGCC	466073	466127	466023	466075	1	aczJe-supercont1.20	A1O5_10549	465417	467871	None	3425	507	18159	No_constitutive_exon_found_in_species
CTACAGATGGTTACGGGCGTCTGAACAAAGTGGCTAACGTACATGGGCAGAA	600265	600660	600710	600658	-1	aczJe-supercont1.20	A1O5_10606	600028	601621	None	3425	507	18159	No_constitutive_exon_found_in_species
ACATCATGCTCTGCAATAGGCTGACATTCGAACCTTTCCCGATTGGGTAGAA	71959	72167	72217	72165	-1	aczJe-supercont1.21	A1O5_10657	70250	72631	None	3425	507	18159	No_constitutive_exon_found_in_species
TGTATCGTATTATTTTTTTAATCCAGCCACTGACCTTGCGGGACTGAAAGAT	193499	193841	193449	193501	1	aczJe-supercont1.21	A1O5_10700	193169	193841	None	3425	507	18159	No_constitutive_exon_found_in_species
TCGTGCACGAGATGCTGCGTACTGACAGTCGCTGACCAGGAGGGCTATAGAT	234938	237923	234888	234940	1	aczJe-supercont1.21	A1O5_10718	234527	237923	None	3425	507	18159	No_constitutive_exon_found_in_species
AAGATGACCGACTCCAAAATGATATGCGCCTTCGGCTGACAGGGGAATAGAG	246361	246806	246856	246804	-1	aczJe-supercont1.21	A1O5_10721	246361	247067	None	3425	507	18159	No_constitutive_exon_found_in_species
GCAAGCCAATCGCCTCAATCAAGGTTGAGAAGCTAATACCGGGATCGTAGAT	340493	340609	340443	340495	1	aczJe-supercont1.21	A1O5_10755	339632	340911	None	3425	507	18159	No_constitutive_exon_found_in_species
TATGTCCGTTATACATGGTCCGTGATACTAATCTCAGGGCGAACGCGCAGGG	342646	343443	343493	343441	-1	aczJe-supercont1.21	A1O5_10757	342646	344015	None	3425	507	18159	No_constitutive_exon_found_in_species
CTGCCGTTCTATTCAGGAATTACCCACTCATTAGATATCTGGGAATAAAGGT	441751	442365	442415	442363	-1	aczJe-supercont1.21	A1O5_10802	441751	442591	None	3425	507	18159	No_constitutive_exon_found_in_species
CTGGGTCTTCCCCTATATATGAAATGGGATGCTGAAGGAGGGAAAAATAGAC	473359	473595	473309	473361	1	aczJe-supercont1.21	A1O5_10813	472457	473595	None	3425	507	18159	No_constitutive_exon_found_in_species
GAGTCAAGAAATGTGTCTAAGCGGTGCGTCACTGATTGTTCGGGGTGTAGAT	46058	47250	47300	47248	-1	aczJe-supercont1.22	A1O5_10863	46058	48354	None	3425	507	18159	No_constitutive_exon_found_in_species
AGGTGTTTTGGGTCTACCAATACGACCTGGGCGGGCTAACGGGATTGCAGAA	197810	198129	198179	198127	-1	aczJe-supercont1.22	A1O5_10922	197366	199256	None	3425	507	18159	No_constitutive_exon_found_in_species
GCTAAACAGGTTAGGGTTGAAGAAACCACGTTGACATCCGCTGGGAATAGGT	258469	258665	258419	258471	1	aczJe-supercont1.22	A1O5_10945	257605	258725	None	3425	507	18159	No_constitutive_exon_found_in_species
GCTGGGTTCAAGCACGTCGCAGAATTGAAGAGTCGCTAACCGGGTCGAAGCA	358573	359008	358523	358575	1	aczJe-supercont1.22	A1O5_10987	358137	359264	None	3425	507	18159	No_constitutive_exon_found_in_species
GAGGTAGGTTATTTAAGTTGGTCATTCTTGTTTCATACTTACACGGGCAGGC	434777	435377	434727	434779	1	aczJe-supercont1.22	A1O5_10994	434652	435377	None	3425	507	18159	No_constitutive_exon_found_in_species
CATATAGTTTGAGGCTAGCGGGAAGGACACGCCATTGACATGACGGGCAGTG	10762	11573	10712	10764	1	aczJe-supercont1.23	A1O5_10999	9697	11573	None	3425	507	18159	No_constitutive_exon_found_in_species
CATTGACACAAGTACTCATGCGCCTCACACACCTGGGGACGATGGAGAAGGC	162456	163270	162406	162458	1	aczJe-supercont1.23	A1O5_11027	161717	163270	None	3425	507	18159	No_constitutive_exon_found_in_species
ATGCTGTGTGACTTGACTGACCGGGGGGATCGACCTGGGGTCGAAGACAGAT	246604	247051	246554	246606	1	aczJe-supercont1.23	A1O5_11057	246269	248097	None	3425	507	18159	No_constitutive_exon_found_in_species
ACGCCAACCGAGAGGAGGGGGGCCATCGGGCTAATAGGGGAAATGTAAAGAG	335876	336487	336537	336485	-1	aczJe-supercont1.23	A1O5_11095	335139	336883	None	3425	507	18159	No_constitutive_exon_found_in_species
TAGGTATTCAGTCCTAAAGAGATCGATACTCGTCTCTGACTTGGGAATAGCT	266226	266648	266698	266646	-1	aczJe-supercont1.24	A1O5_11220	266064	266879	None	3425	507	18159	No_constitutive_exon_found_in_species
ACAGTACGTCGTGTCGACACACGACGAACCGAGCTGAACCGGGTGGACAGGT	306334	306621	306284	306336	1	aczJe-supercont1.24	A1O5_11234	306101	307014	None	3425	507	18159	No_constitutive_exon_found_in_species
TTCACCCATAGCATCTGCACGGATTTGCTGACAATGATTTTGGCGGGTAGAA	316186	316288	316338	316286	-1	aczJe-supercont1.24	A1O5_11239	316186	322757	None	3425	507	18159	No_constitutive_exon_found_in_species
CTCTGGCCCCTCTCTGTCTTGAAATCCTCCGGGCTGACTCCAGTGGGCAGAT	384200	384285	384335	384283	-1	aczJe-supercont1.24	A1O5_11269	382121	384348	None	3425	507	18159	No_constitutive_exon_found_in_species
CATTACACGGAATTTCTGTTGTTACAACGCGGCTGACACCTAGGGCCAAGTC	282419	282505	282555	282503	-1	aczJe-supercont1.26	A1O5_11531	281862	282625	None	3425	507	18159	No_constitutive_exon_found_in_species
CGCGTGACAACATTCACAAACCTTCCCCTTTCAAACTGACCCGGGAGCAGGT	293419	293440	293369	293421	1	aczJe-supercont1.26	A1O5_11537	293308	293983	None	3425	507	18159	No_constitutive_exon_found_in_species
ACCACCCCCCGTTCTTTTGAGTCCCATGGCTGATTGTATCGTATGGGCAGTC	295964	296212	295914	295966	1	aczJe-supercont1.26	A1O5_11538	295358	296212	None	3425	507	18159	No_constitutive_exon_found_in_species
TCCCTAAGAGGAATCGTTCGCCCCGTACCTAACCGTGGGTGAAACATTAGAT	363567	364393	363517	363569	1	aczJe-supercont1.26	A1O5_11564	363253	364393	None	3425	507	18159	No_constitutive_exon_found_in_species
GTACACGGTTTCACACCTGCCAGTGGGAAAGCTGACGCAAAAACGGGCAGGC	72654	72895	72945	72893	-1	aczJe-supercont1.25	A1O5_11302	71177	73151	None	3425	507	18159	No_constitutive_exon_found_in_species
TGGACGCAGCCGCGCTGGCACTCATAAAAGCTGATCGTGGGACGATGCAGGA	194590	194623	194673	194621	-1	aczJe-supercont1.25	A1O5_11354	194480	194954	None	3425	507	18159	No_constitutive_exon_found_in_species
AAGCACACCGAAAACTACCTCGATAACTAACCTGTGTGTCCGGGAAGCAGGC	221044	221458	221508	221456	-1	aczJe-supercont1.25	A1O5_11363	221044	221658	None	3425	507	18159	No_constitutive_exon_found_in_species
CTCCTTTTTTTCGGGGCAGGACAGCGGGCTCATTTGGGGGGGGGGGATAGTC	237815	238217	237765	237817	1	aczJe-supercont1.25	A1O5_11367	237442	239156	None	3425	507	18159	No_constitutive_exon_found_in_species
GTGCTCTCCCAATCGCGTTTATGGTCCGGGACTGACCAAGGGATGTACAGGA	241778	242304	241728	241780	1	aczJe-supercont1.25	A1O5_11368	240854	242304	None	3425	507	18159	No_constitutive_exon_found_in_species
ACAGTTACTCGGGTCTGTAATCTAAACGAGATCTGACGGGGCTGCAAAAGGG	315567	316279	316329	316277	-1	aczJe-supercont1.25	A1O5_11399	315567	317450	None	3425	507	18159	No_constitutive_exon_found_in_species
TTCCTCCTGATCGGGTCAGCGTGCTGATGCAGAGATCGGGAAAACGACAGAT	328850	328919	328969	328917	-1	aczJe-supercont1.25	A1O5_11402	327176	329515	None	3425	507	18159	No_constitutive_exon_found_in_species
AGGTCCCAACGATATCTGACAGGGTTGGACGTGGCTGACACGGGAGACAGAC	382594	383128	382544	382596	1	aczJe-supercont1.25	A1O5_11425	381648	383128	None	3425	507	18159	No_constitutive_exon_found_in_species
CAAAAATAGCTGTGCTGAAATACTGACGGGGGGGGGGTTGGGGGAAACAGAT	162800	163235	162750	162802	1	aczJe-supercont1.30	A1O5_11998	162335	163235	None	3425	507	18159	No_constitutive_exon_found_in_species
GTCTATGGTGTGGTCTTCTCTGCTCTCCACCATACTAATGAGGGCTATAGAT	164193	164865	164915	164863	-1	aczJe-supercont1.30	A1O5_11999	163571	165842	None	3425	507	18159	No_constitutive_exon_found_in_species
CCCATGATGCTTCCTTGTTGAGGTTTCTCCCCGCTGACTTCGGGATGAAGAG	353622	353708	353572	353624	1	aczJe-supercont1.30	A1O5_12050	353415	354913	None	3425	507	18159	No_constitutive_exon_found_in_species
TAAAGTGGCTTGGCCTATTCTGCTCGTGAATTTATCTAACACGGGAACAGCT	45699	46692	45649	45701	1	aczJe-supercont1.29	A1O5_11821	44921	46692	None	3425	507	18159	No_constitutive_exon_found_in_species
TCGTTGCCCCCACTGGCAATCGTCTATGGCTGGGACCGTCGGGATCAAAGGT	65585	66050	66100	66048	-1	aczJe-supercont1.29	A1O5_11827	65489	66949	None	3425	507	18159	No_constitutive_exon_found_in_species
GCGCCAGTGGCTTCCCTTTGCCTTTTTCATTTTGCTGATTTAAGGGCTAGGG	71274	71810	71860	71808	-1	aczJe-supercont1.29	A1O5_11830	71274	72264	None	3425	507	18159	No_constitutive_exon_found_in_species
GTCTTCTTTGAAGCATTCTGCAAGTCATAGTCCACTAACACCGAGGGCAGGG	279554	280395	279504	279556	1	aczJe-supercont1.29	A1O5_11910	278768	280395	None	3425	507	18159	No_constitutive_exon_found_in_species
CGATGGCTAAACGCATGCATCTGAGTGTGACGACAGCTGACGGGATGTAGGT	25632	25917	25582	25634	1	aczJe-supercont1.27	A1O5_11575	25415	27333	None	3425	507	18159	No_constitutive_exon_found_in_species
GTCTAATACCTAATGTGGCAAACCTCTTATTGACTGGGATTGAAAAACAGGC	162130	162220	162080	162132	1	aczJe-supercont1.27	A1O5_11628	161975	164230	None	3425	507	18159	No_constitutive_exon_found_in_species
TGCGATATGTCTGCTTTGCCGATCACTTGCTGACAAATTGGGATGTGTAGAT	178846	178968	178796	178848	1	aczJe-supercont1.27	A1O5_11634	178313	179349	None	3425	507	18159	No_constitutive_exon_found_in_species
CGAGCGTAAAGTCTTAATGAGCGATCCTGCGCTAACATGCAAGGGAACAGCA	332234	332869	332919	332867	-1	aczJe-supercont1.27	A1O5_11690	331602	333183	None	3425	507	18159	No_constitutive_exon_found_in_species
GAGTAATGTTCACATCTGACTTTCCAATGATTGGTATTGACGAAGGGCAGAA	111290	111780	111240	111292	1	aczJe-supercont1.28	A1O5_11728	109669	112642	None	3425	507	18159	No_constitutive_exon_found_in_species
GTAAGTTAACCACTGGAAATGACACTTTACAGTACTGATATACGGGGCAGCC	118186	119066	118136	118188	1	aczJe-supercont1.28	A1O5_11730	116349	119066	None	3425	507	18159	No_constitutive_exon_found_in_species
GCAAGCAAGCTCTCAAGGGGCCCTACGGCTGGTTGACACCAGGGATCCAGAA	132230	132471	132521	132469	-1	aczJe-supercont1.28	A1O5_11734	131494	133575	None	3425	507	18159	No_constitutive_exon_found_in_species
GAGCAGTCAATATCAGTGTCGTTTGCAGATTTGGCTCACAAATTGGGTAGAA	153163	153376	153426	153374	-1	aczJe-supercont1.28	A1O5_11745	153053	153573	None	3425	507	18159	No_constitutive_exon_found_in_species
TTATTTCATTCATTGTTGGTATCCTGACGCGCACTAACCGGGTGACACAGTA	255265	256150	255215	255267	1	aczJe-supercont1.28	A1O5_11782	254618	256150	None	3425	507	18159	No_constitutive_exon_found_in_species
TCCATACTCGTACCCCGTTATGACAGCAGGACCTGACGTGATGGGATCAGAT	278055	278405	278455	278403	-1	aczJe-supercont1.28	A1O5_11791	278055	280726	None	3425	507	18159	No_constitutive_exon_found_in_species
CCGGACCACGACCACAGATAGCTGATCTTTGTCCGTGTGGGAAAATATAGAT	324563	324723	324773	324721	-1	aczJe-supercont1.28	A1O5_11804	324267	325047	None	3425	507	18159	No_constitutive_exon_found_in_species
GTATGACGGAGCCCTGTTCGATTGTCCACAATGGAGTTGACGGGAAACAGGC	330406	331044	330356	330408	1	aczJe-supercont1.28	A1O5_11807	329945	332205	None	3425	507	18159	No_constitutive_exon_found_in_species
CTTGCCCGTCCTGGGATCAAGGTATCGTTCGCTGAGACTCGAGGGAGTAGTC	91662	91826	91876	91824	-1	aczJe-supercont1.31	A1O5_12087	89791	92212	None	3425	507	18159	No_constitutive_exon_found_in_species
GCAAAGGGGCGAAGGAAGTTATGCGTGGATCTGGCCTTGGGTTGAAGCAGGA	151847	152100	151797	151849	1	aczJe-supercont1.31	A1O5_12110	151302	152100	None	3425	507	18159	No_constitutive_exon_found_in_species
GTGGTAACGATCGTCTTTTATTTTCCTGCTATACATCTAATGGGAACTAGAT	229917	230807	229867	229919	1	aczJe-supercont1.31	A1O5_12137	229547	230807	None	3425	507	18159	No_constitutive_exon_found_in_species
GCCGTGTTAAGGATGCCTGGGACAGGGATAACTTCTCTGAATGGGACTAGGG	250155	250254	250105	250157	1	aczJe-supercont1.31	A1O5_12147	249510	250254	None	3425	507	18159	No_constitutive_exon_found_in_species
TCTTGAGACCGGCTTGATGTGTGACTAACAGCATGGAATGGGCTGAAAAGGC	263224	263529	263579	263527	-1	aczJe-supercont1.31	A1O5_12151	263224	264202	None	3425	507	18159	No_constitutive_exon_found_in_species
ATGTCCTGTTGCGAACAAGATCGAGATACTGACAATCAATGGGGCGACAGAG	329539	329977	329489	329541	1	aczJe-supercont1.31	A1O5_12168	329344	330841	None	3425	507	18159	No_constitutive_exon_found_in_species
GGGTCTCCCCGGACCAAAAAAAAGGGTCTGCATGCTAATTGGGATTATAGAT	330044	330841	329994	330046	1	aczJe-supercont1.31	A1O5_12168	329344	330841	None	3425	507	18159	No_constitutive_exon_found_in_species
AAGACCGACTCGACAAACGGGGACTTGATTCTAACGTGGTGGGTGGGTAGGA	187742	188227	188277	188225	-1	aczJe-supercont1.32	A1O5_12246	187742	188318	None	3425	507	18159	No_constitutive_exon_found_in_species
CTCCTCCCAAATCTGTCACTGAGCACGCCATACTCACAATTGGGTGATAGAG	329821	330048	329771	329823	1	aczJe-supercont1.32	A1O5_12295	329587	330138	None	3425	507	18159	No_constitutive_exon_found_in_species
GTAGTGTGATCATCTTCTCAGATTTTTCTCTAGCTGACGGGCGAGATCAGGA	330102	330138	330052	330104	1	aczJe-supercont1.32	A1O5_12295	329587	330138	None	3425	507	18159	No_constitutive_exon_found_in_species
AAAAACAGTCGCGAAAGGAGAATCACTTGCTGACTGATGATGGGTAAAAGCA	348420	348843	348893	348841	-1	aczJe-supercont1.32	A1O5_12305	348001	349853	None	3425	507	18159	No_constitutive_exon_found_in_species
AAATTGCGGATGAATGCGAAGTCGAATGCTGACCGTAATTGGGGATACAGGA	146470	146522	146420	146472	1	aczJe-supercont1.33	A1O5_12359	145932	146522	None	3425	507	18159	No_constitutive_exon_found_in_species
TTTTCTATGGACTTATTGCAGCCGCAGGCCGTGGGAACTGATCAGGGAAGGA	154705	155008	155058	155006	-1	aczJe-supercont1.33	A1O5_12365	153970	157505	None	3425	507	18159	No_constitutive_exon_found_in_species
CAATGATCTGATGTACCTATATCTCCTGCTTGTTGCGTATGGGGGTTCAGGG	271190	271497	271547	271495	-1	aczJe-supercont1.33	A1O5_12408	270905	272023	None	3425	507	18159	No_constitutive_exon_found_in_species
CATGGAGGACTTTCAGTCTCCAAAAAGGCATAACTGACCTTGGGTGATAGGC	283287	283595	283645	283593	-1	aczJe-supercont1.33	A1O5_12413	283287	284534	None	3425	507	18159	No_constitutive_exon_found_in_species
TTCTATCCTTAACCCGAGACAACCCTCAAGATTGCTAACGATGGGACCAGCC	308859	309121	308809	308861	1	aczJe-supercont1.33	A1O5_12422	307369	309434	None	3425	507	18159	No_constitutive_exon_found_in_species
CTGCCGCCGCCAGTACGGACCAGGGCTGATGATCTGGGGTTTGAAAACAGGT	118319	118736	118269	118321	1	aczJe-supercont1.37	A1O5_12757	118060	119044	None	3425	507	18159	No_constitutive_exon_found_in_species
AGGGCAGCCAATTCCGTTCTCGTTACTAGCGGGAACTAACCCGGGGGCAGTG	131724	133171	131674	131726	1	aczJe-supercont1.37	A1O5_12761	130501	133171	None	3425	507	18159	No_constitutive_exon_found_in_species
CCTCTGCACACGAGGTATCCGTGTCCGCGTCTAACGACTTGGGAGCCTAGGC	138963	139349	138913	138965	1	aczJe-supercont1.37	A1O5_12764	136432	139349	None	3425	507	18159	No_constitutive_exon_found_in_species
AAGAATAAGCACACCCCTTGCAAAGAGAGACATGACTGAGCGGGATACAGAT	185739	185788	185689	185741	1	aczJe-supercont1.37	A1O5_12778	184759	186912	None	3425	507	18159	No_constitutive_exon_found_in_species
CTAGTCTCGGAAATCCGATATTGATGCGAGCGGTGTGTGGGGCGGGTTAGAC	75291	75471	75521	75469	-1	aczJe-supercont1.34	A1O5_12445	75291	76108	None	3425	507	18159	No_constitutive_exon_found_in_species
TATTGGATGCCGTGGTGGTTGGTAAGTAGCTCAAGGGCTACGATGGGTAGGC	278061	278328	278011	278063	1	aczJe-supercont1.34	A1O5_12519	277975	278328	None	3425	507	18159	No_constitutive_exon_found_in_species
GACACGATTTCAGTGCACAGAATGCTAGACATCCGCTAACTAGGGAGCAGGA	24321	24506	24556	24504	-1	aczJe-supercont1.35	A1O5_12547	24079	24807	None	3425	507	18159	No_constitutive_exon_found_in_species
CGCCCCATTTCAAGCCGATCATAACGAATGAATACTGAGCAAGGGTATAGAT	146998	148587	146948	147000	1	aczJe-supercont1.35	A1O5_12588	146778	150282	None	3425	507	18159	No_constitutive_exon_found_in_species
GTTCAACAGAGTCACTTTTTCTGAGCGGAATTTGCTGATTGTCTGGGAAGTG	176562	176657	176512	176564	1	aczJe-supercont1.35	A1O5_12598	175337	177074	None	3425	507	18159	No_constitutive_exon_found_in_species
AAGATATATCAAAAGTGCTGGCATGCTATTAGTGCTAACCGGGCTGATAGGC	91759	91896	91709	91761	1	aczJe-supercont1.36	A1O5_12679	90791	91896	None	3425	507	18159	No_constitutive_exon_found_in_species
TTGATCTCTTTGAAGAGAATGTGCGGATAGATATTCACCTCGGGGAACAGGT	247997	248092	247947	247999	1	aczJe-supercont1.36	A1O5_12722	246520	248303	None	3425	507	18159	No_constitutive_exon_found_in_species
CGTCTTTCTTGCAGGCATGTGCATCTGAATCACTGATTCCTGGGCCAAAGCA	251579	251660	251529	251581	1	aczJe-supercont1.36	A1O5_12724	251440	252271	None	3425	507	18159	No_constitutive_exon_found_in_species
GTTAGTGGAAAACAGAGCTTCCTGCTGTCATTCTGCTGATGGGTGACAAGTG	87093	87191	87043	87095	1	aczJe-supercont1.38	A1O5_12837	86830	89224	None	3425	507	18159	No_constitutive_exon_found_in_species
AAGTGCTCAACAAGCCCTGCAAATGAGGCGCTGAGACATGATGGGAAAAGGG	244911	244994	245044	244992	-1	aczJe-supercont1.38	A1O5_12887	243358	245345	None	3425	507	18159	No_constitutive_exon_found_in_species
GTGAGTGATACATTCAAGAGCTAGCCACTGTTGCTAAACAATGGGGGAAGAT	101022	101190	101240	101188	-1	aczJe-supercont1.39	A1O5_12920	99602	101556	None	3425	507	18159	No_constitutive_exon_found_in_species
TCAAGCATAGCGCCCCGTGAGTTCCTGGTCAGGCTAATTGCGGGTGGCAGCC	125132	125219	125269	125217	-1	aczJe-supercont1.39	A1O5_12929	124531	125507	None	3425	507	18159	No_constitutive_exon_found_in_species
CTTTCAATCCCCCGTCGGCAGCTGCCTGAACTTCGCATTTTGGGAAGCAGCT	152835	153005	152785	152837	1	aczJe-supercont1.39	A1O5_12938	152659	154468	None	3425	507	18159	No_constitutive_exon_found_in_species
AGCGTCCTGAGCGCTAACTCGACCACCGCTCCCTATGAGGGGAGCGGCAGAT	112285	112513	112563	112511	-1	aczJe-supercont1.40	A1O5_13007	112285	113265	None	3425	507	18159	No_constitutive_exon_found_in_species
TCTGGTGAGTCTAGGCGATGTTCTCGAAATACTTAGCTTACCAGGGACAGGG	117792	118972	119022	118970	-1	aczJe-supercont1.40	A1O5_13009	117792	119215	None	3425	507	18159	No_constitutive_exon_found_in_species
AACGTGTGAGGAAAAAAAAGGTGACTGACGGGATGGGGTGCCAAAAACAGGT	125298	125513	125563	125511	-1	aczJe-supercont1.40	A1O5_13012	125298	125600	None	3425	507	18159	No_constitutive_exon_found_in_species
ATTGCAGGAAGTCGCGAAAATCAACCACCGAATGCTAACGGGCGCAACAGCC	176939	177097	177147	177095	-1	aczJe-supercont1.40	A1O5_13028	174073	177274	None	3425	507	18159	No_constitutive_exon_found_in_species
GTTTCTCACGCCAACTACTCCATCAATGTCGAAGCTAACAGGGGCCGCAGAA	181811	182315	181761	181813	1	aczJe-supercont1.40	A1O5_13031	181581	183446	None	3425	507	18159	No_constitutive_exon_found_in_species
CAGGTGCTGGAATCTATGAGGCGTCTTCAAACGGGTTCTGGGATCAAAAGGA	48019	48273	48323	48271	-1	aczJe-supercont1.42	A1O5_13090	47603	49458	None	3425	507	18159	No_constitutive_exon_found_in_species
AGGAGCACCCTGGCATGGGGTCCCGGATTCTGCCTGTGAAAGGGAAAAAGTA	47603	47943	47993	47941	-1	aczJe-supercont1.42	A1O5_13090	47603	49458	None	3425	507	18159	No_constitutive_exon_found_in_species
CGTATGTTTGGCATATGTGGAACATTCCGAACCTTGCTGACGGGTGACAGCG	96128	96237	96287	96235	-1	aczJe-supercont1.42	A1O5_13112	95278	96768	None	3425	507	18159	No_constitutive_exon_found_in_species
AGCAACTGTAAGCGGTGGCAGTGGCATGTTGCTGACCTCTGGGAGAAAAGGC	114058	114240	114290	114238	-1	aczJe-supercont1.42	A1O5_13119	112507	114464	None	3425	507	18159	No_constitutive_exon_found_in_species
GCTCCCCAACGTGTGAGGACTCGTTCAGATGCTGACTACAAGGGGCCCAGCG	119062	119683	119012	119064	1	aczJe-supercont1.42	A1O5_13121	118253	120262	None	3425	507	18159	No_constitutive_exon_found_in_species
AACCCCGAACACCTGCAAAAACGGCTTGGAAGACGCTGACGTGGGATCAGTA	34162	34545	34112	34164	1	aczJe-supercont1.43	A1O5_13149	33728	35152	None	3425	507	18159	No_constitutive_exon_found_in_species
CATTTCTATAATCACGCTGATAAGGCAAGCTTCGAAAACTTACGGGATAGAC	67648	67874	67598	67650	1	aczJe-supercont1.45	A1O5_13275	67101	67874	None	3425	507	18159	No_constitutive_exon_found_in_species
AAGTCCAAATGTGCTCACTACGCAGAAAACGTTACTCAAGGGAAAAACAGGG	91991	92834	92884	92832	-1	aczJe-supercont1.46	A1O5_13320	90700	93302	None	3425	507	18159	No_constitutive_exon_found_in_species
TGGCCAAATGGTTATTTCCCAATCCCCCAAAATGCTAACACCGGGAATAGTG	110900	111288	111338	111286	-1	aczJe-supercont1.46	A1O5_13329	110900	112131	None	3425	507	18159	No_constitutive_exon_found_in_species
TTCCGAGCGCAACCAGCACCCTGCAACTCGTGCACTAACGGGAATACGAGTC	27056	27347	27006	27058	1	aczJe-supercont1.47	A1O5_13345	26761	28549	None	3425	507	18159	No_constitutive_exon_found_in_species
AAGAAGCAACCGCATCTTCATTGCCTGAGCGCCTTTTCTGACGAGGGAAGCT	13639	13746	13589	13641	1	aczJe-supercont1.48	A1O5_13369	12964	14974	None	3425	507	18159	No_constitutive_exon_found_in_species
ACTCAGTGCATTCCCTTTCATGACGTTTATGACTGACGTCGGGTTAACAGGC	39139	40130	40180	40128	-1	aczJe-supercont1.48	A1O5_13379	38828	40883	None	3425	507	18159	No_constitutive_exon_found_in_species
CGTTAGCTTGAGTAAAGGAAAGGCACAACATGCTCACTGGGAAAACCTAGAT	40368	40716	40318	40370	1	aczJe-supercont1.52	A1O5_13400	40015	41259	None	3425	507	18159	No_constitutive_exon_found_in_species
GTCCTACCGCGAGTATGTACTACCGAGACCTGGATGGAAACGGGATATAGGT	14166	14340	14390	14338	-1	aczJe-supercont1.55	A1O5_13417	14166	14393	None	3425	507	18159	No_constitutive_exon_found_in_species
