# Supplementary material for: Widespread Separation of the Polypyrimidine Tract From 3′ AG by G Tracts in Association With Alternative Exons in Metazoa and Plants
Source: Front Genet. 2019 Jan 14;9:741. doi: 10.3389/fgene.2018.00741 (PMC6339879; doi:10.3389/fgene.2018.00741)
Supplement: DATA FILE S1 — Sequences of REPAG 3′ SS from each species of fungi. [file Data_Sheet_1.zip › Supplementary data 1/Fungi_Release38_exophiala_oligosperma.txt]

REPA_GGG_Sequence	Exon_Start	Exon_End	Pos_-50	Pos_+2	Strand	Chromosome	GeneID	Gene_Start	Gene_End	Gene_Name	Number_of_REPAs	Number_of_REPAs_has_GGG	Number_of_Intron(Intra_genic_Region)	Upstream_Constitutive_Exon
AGTAGGTTTGGTATGTTACGCAGGTCGATTCCTGACTGACGGGGTCCAAGTG	364797	364905	364955	364903	-1	supercont1.1	PV06_00125	362551	365192	None	3184	347	17485	No_or_no_constitutive_exon
ATTCTGCGAAAGCGTCGCGTCATCTTTCTAACATATGGGGGGAGAAACAGAT	525312	525631	525681	525629	-1	supercont1.1	PV06_00188	523308	525813	None	3184	347	17485	No_or_no_constitutive_exon
GTTCAACTCTACCGTGCACAAGAACGTTCTTGCTGACAATAAGGGACCAGTA	595017	595494	595544	595492	-1	supercont1.1	PV06_00211	595017	597115	None	3184	347	17485	No_or_no_constitutive_exon
CTTGGAATCTTCTGTATCGACTGGCATCGCTTGTTGACTGATATGGGTAGAC	704209	705347	705397	705345	-1	supercont1.1	PV06_00252	704209	705680	None	3184	347	17485	No_or_no_constitutive_exon
AGTGAGTTCTCTGTGCGGCGCAAAACTATGACAATACTGAGGGTAAACAGCC	824985	825025	824935	824987	1	supercont1.1	PV06_00293	824526	828488	None	3184	347	17485	No_or_no_constitutive_exon
GTTTTCTGTGTGAGATCACGAAGATTAACCAACACGGGAAAAAATTATAGAC	850056	850758	850808	850756	-1	supercont1.1	PV06_00303	850056	851134	None	3184	347	17485	No_or_no_constitutive_exon
ACATCAAATCTCCCGTCACCACGTATGACCCTCTTCTAACAAGGGCACAGTT	864915	865926	864865	864917	1	supercont1.1	PV06_00310	864584	865926	None	3184	347	17485	No_or_no_constitutive_exon
GTCACTTCGACGGGGTATTCAGTCTGAACATTCGAACTGATTGGGATGAGAC	941845	942616	941795	941847	1	supercont1.1	PV06_00329	939850	942616	None	3184	347	17485	Yes
ACAGAGGACGGATATTGAATACTAAATACTTTGCTGGGAAAAAAAAACAGGC	1113564	1113699	1113514	1113566	1	supercont1.1	PV06_00383	1112995	1115860	None	3184	347	17485	No_or_no_constitutive_exon
GTGAGAAGAGACGAGGAGAAGCAAATGGCTGACAATTGCTGGGAAAACAGCA	1123151	1123267	1123101	1123153	1	supercont1.1	PV06_00388	1122558	1124660	None	3184	347	17485	No_or_no_constitutive_exon
GAGGTATGATAACGATCGTCATGAAGTTTCTATCACTGACGGGACTACAGAA	1143649	1144736	1143599	1143651	1	supercont1.1	PV06_00395	1142576	1144736	None	3184	347	17485	No_or_no_constitutive_exon
CGATCGAGCAAGGGGGAGTGTATGGCGAAGCTGACTGGGAAACGATATAGGT	1228035	1228361	1228411	1228359	-1	supercont1.1	PV06_00418	1226915	1228970	None	3184	347	17485	No_or_no_constitutive_exon
GCATTTCCATCGCGAGTTGGGGAACAGACGCTAATATTGTGGACGGGCAGTA	1233586	1233674	1233724	1233672	-1	supercont1.1	PV06_00420	1233124	1233875	None	3184	347	17485	No_or_no_constitutive_exon
TACGTGCATGCTTTGGTATCTATTCGCTGACAATTTACTTGACGGGATAGCA	1297152	1297461	1297511	1297459	-1	supercont1.1	PV06_00442	1297152	1298564	None	3184	347	17485	No_or_no_constitutive_exon
CCGCTGCGAACGCCTTGTGGAGGAAAAAGGACAGTTACTGACAGGGGCAGAA	1317621	1317724	1317774	1317722	-1	supercont1.1	PV06_00445	1316672	1319042	None	3184	347	17485	Yes
GCACATGTTCTTGATACTGAACAAGTTTTTTTGGGACTGACGCGGGATAGCC	1352829	1353427	1352779	1352831	1	supercont1.1	PV06_00458	1352527	1353427	None	3184	347	17485	No_or_no_constitutive_exon
ATGATTTGTGTGTCGTAGTTTCATGCGGCTGACATGTTCCACGGGGGCAGGC	1525220	1525577	1525170	1525222	1	supercont1.1	PV06_00527	1524413	1525906	None	3184	347	17485	No_or_no_constitutive_exon
ACATGTTCATGACACCCTGGAGGGGCCAACGTTACTGACTGTCAGGGCAGGA	1550116	1550180	1550230	1550178	-1	supercont1.1	PV06_00536	1550116	1551205	None	3184	347	17485	No_or_no_constitutive_exon
TGCTGGCTCAAGCAAGATGGACGTATCCTTGCTGACACTCGATGGGAAAGTT	1552208	1552272	1552158	1552210	1	supercont1.1	PV06_00537	1551707	1553934	None	3184	347	17485	No_or_no_constitutive_exon
GCGCTCCCTCGTTGCGCTCGCTTCCCTCACTAACAGTCTTGGGCTGATAGGA	1552860	1552983	1552810	1552862	1	supercont1.1	PV06_00537	1551707	1553934	None	3184	347	17485	No_or_no_constitutive_exon
AGTACAGGCTGGTTAGTGCTTTCAAAGACGCTGACCTTGGGACAAACCAGAA	1624007	1624269	1624319	1624267	-1	supercont1.1	PV06_00565	1622484	1624540	None	3184	347	17485	No_or_no_constitutive_exon
TCACTGCTGACCTTTGCAGGCTGATGAAAATCCCTGACATCAAGGGGTAGGC	1701117	1701300	1701350	1701298	-1	supercont1.1	PV06_00593	1699402	1701918	None	3184	347	17485	No_or_no_constitutive_exon
TAGATTGATCCATAAGACTTGACGGAGGCCCTTTGTGATCGGGAACACAGCA	1849843	1849953	1850003	1849951	-1	supercont1.1	PV06_00649	1848549	1850513	None	3184	347	17485	No_or_no_constitutive_exon
CTTGCTCGAATAGCGGAACCAAATCAGGCTAATATGTTTTTGGGTACAAGGT	1878646	1880307	1880357	1880305	-1	supercont1.1	PV06_00656	1878646	1881032	None	3184	347	17485	No_or_no_constitutive_exon
TTTCGCCATCTCCCTTGACGACCTCTCAACTAACACTCTGGGCGACACAGTT	1939779	1940491	1940541	1940489	-1	supercont1.1	PV06_00673	1939779	1941699	None	3184	347	17485	No_or_no_constitutive_exon
TATGTCATGCAAGATCCACACTCGATCTCTGAGGCTCACGGGAACAATAGCA	1951104	1951389	1951054	1951106	1	supercont1.1	PV06_00678	1949380	1951389	None	3184	347	17485	No_or_no_constitutive_exon
TCGCCTGATTATCGCGTCGTCCATGTCCACCAACTGACATTCGGGGATAGAA	1986434	1986808	1986858	1986806	-1	supercont1.1	PV06_00690	1985706	1987089	None	3184	347	17485	No_or_no_constitutive_exon
ACCCAGAAAATTGAATTTTGAGCGCCAGACAACTAACGGTGGGGGTTCAGAA	2176925	2177362	2177412	2177360	-1	supercont1.1	PV06_00758	2176314	2177743	None	3184	347	17485	No_or_no_constitutive_exon
CACGCAGAAGGAGAGCTATTGACGACTAACATTTGGGGTTGGTGACACAGTA	2276806	2278069	2278119	2278067	-1	supercont1.1	PV06_00794	2276806	2278591	None	3184	347	17485	No_or_no_constitutive_exon
AGGTGAGATAACACACGGGCGTAACGATGGTGGCTAACACAAGGGCGCAGCT	2352124	2352359	2352074	2352126	1	supercont1.1	PV06_00819	2351591	2353488	None	3184	347	17485	No_or_no_constitutive_exon
TACGTTGTGGAGTCAGAATGGCTTTCTGAAGTGGCTAACTGGGGGATTAGAG	2680600	2682746	2680550	2680602	1	supercont1.1	PV06_00931	2679346	2682746	None	3184	347	17485	No_or_no_constitutive_exon
TCGTCTCCGTGCGCTCTTGTTGAGGGCAGATGCTAATATTGGGCTTAAAGGC	2692962	2693302	2693352	2693300	-1	supercont1.1	PV06_00936	2692299	2694520	None	3184	347	17485	No_or_no_constitutive_exon
GCCCATCTATGACACCGAGGAAGATTATAGTGGACTAATGCGGGAGATAGCA	2907149	2907306	2907099	2907151	1	supercont1.1	PV06_01006	2906959	2909058	None	3184	347	17485	No_or_no_constitutive_exon
CGTCGTGTGCGAGTACGTCCCGTGGACATGATACTGACGAGGGTGCGCAGGT	2910211	2910237	2910161	2910213	1	supercont1.1	PV06_01007	2909777	2912097	None	3184	347	17485	No_or_no_constitutive_exon
GGTCGCACTCAATCCATTCGACCAGCGGATTCCAGCTAAAGGGCAATCAGCC	2922794	2922886	2922936	2922884	-1	supercont1.1	PV06_01011	2921786	2923323	None	3184	347	17485	No_or_no_constitutive_exon
AGAGGCAACTGTCGAATAATGATACGCACCATGAAACTTACGGGGCCAAGGT	3024464	3024622	3024414	3024466	1	supercont1.1	PV06_01045	3023979	3026154	None	3184	347	17485	No_or_no_constitutive_exon
CCCAGATACAGCTCTTGCTATACCTCATCACTGACATCTATGGTGGGCAGGC	3192444	3193017	3192394	3192446	1	supercont1.1	PV06_01105	3191833	3193796	None	3184	347	17485	No_or_no_constitutive_exon
GTGGTATGCGCGGCAAAGTGCTGACGTTTTTGTGTCTTTGGGAATTGTAGCG	3438697	3440362	3440412	3440360	-1	supercont1.1	PV06_01169	3438697	3441025	None	3184	347	17485	No_or_no_constitutive_exon
TAAGTCCCTCAATCACTTTTGTGTTCTTCCGATTCACTAAGTTGGGACAGCA	3447220	3447495	3447545	3447493	-1	supercont1.1	PV06_01172	3447220	3449011	None	3184	347	17485	No_or_no_constitutive_exon
GGTAGGTATTCAATGTTCATTGCTCGAACATGTTTAACATCGGGGATCAGCA	3478902	3479430	3479480	3479428	-1	supercont1.1	PV06_01185	3478343	3479719	None	3184	347	17485	No_or_no_constitutive_exon
TCGGTTGTTGTGCTGACACTCCGTCGACACTGGAAACTAAGGGTGCGTAGGG	3512341	3512608	3512658	3512606	-1	supercont1.1	PV06_01196	3511347	3514075	None	3184	347	17485	No_or_no_constitutive_exon
ATCATGATCCTAGATCAAATACTTGGCCAACTTTACTGATACATGGGCAGAT	3560249	3561322	3561372	3561320	-1	supercont1.1	PV06_01210	3560249	3561450	None	3184	347	17485	No_or_no_constitutive_exon
GGCTATCTAATCATTCGAAGCTCTCTAATTCCATGCTGAGGGAAGTCCAGTC	3687508	3687659	3687458	3687510	1	supercont1.1	PV06_01260	3686499	3688385	None	3184	347	17485	No_or_no_constitutive_exon
GAGAACACAAAGACCTAAAACCCCGGGCTGACACTATTGGGAATACATAGCT	3908403	3908749	3908799	3908747	-1	supercont1.1	PV06_01332	3907040	3909275	None	3184	347	17485	No_or_no_constitutive_exon
TGCGTAAGCGAAGACCTTCCACTTTCTCGTAGGTACTGAGTGGGAATTAGGA	4202844	4203459	4202794	4202846	1	supercont1.1	PV06_01432	4202398	4204175	None	3184	347	17485	No_or_no_constitutive_exon
GTTCTCGCGTTCGCTAGCAGAAGTATACGGCAGCTGACAAGATGGGCCAGGC	4330045	4330785	4330835	4330783	-1	supercont1.1	PV06_01475	4330045	4331530	None	3184	347	17485	No_or_no_constitutive_exon
TGATGGACTGGGATATAACCAGAAACAAAAACATTAACAAACAAGGGCAGAT	249185	249253	249135	249187	1	supercont1.2	PV06_01577	249052	250136	None	3184	347	17485	No_or_no_constitutive_exon
TGTAGGTGGTGCATTCCAGCACGTCGAGTGTTCTTGCTGACGGGAATCAGGC	905506	906535	905456	905508	1	supercont1.2	PV06_01796	904481	906535	None	3184	347	17485	No_or_no_constitutive_exon
ACCTTTCTTCTCTGGCGAATATCTGACGTGGGAACGGGGCAAAACAATAGGA	910089	911033	910039	910091	1	supercont1.2	PV06_01798	909576	911033	None	3184	347	17485	No_or_no_constitutive_exon
GTAAGGCCCCCGTAATACAGGACTATTCGACCACTAATTTGGGATAATAGAT	1309515	1310435	1309465	1309517	1	supercont1.2	PV06_01936	1309128	1310973	None	3184	347	17485	No_or_no_constitutive_exon
CGATATCACAAGACAACTTTAGAATATCACATATTAACGGCAGGGGCAAGAT	1350546	1350577	1350627	1350575	-1	supercont1.2	PV06_01952	1349306	1351079	None	3184	347	17485	No_or_no_constitutive_exon
CTGGTTTGCGAAGGGGGTTTTTTCAAGCTGATCAAGAGTGACTGGGATAGAT	1580234	1580340	1580390	1580338	-1	supercont1.2	PV06_02029	1578835	1580997	None	3184	347	17485	No_or_no_constitutive_exon
CACGGTCAGTCTTGTATGTGACTTTGAGGTTTATGCTGATGGAGGGCCAGCT	1584352	1585005	1585055	1585003	-1	supercont1.2	PV06_02031	1583936	1585759	None	3184	347	17485	No_or_no_constitutive_exon
CTTAATAACTGCGTTGTATGACACAATACTAAGCCTCTCTTTGGGAGCAGGG	1592012	1593575	1593625	1593573	-1	supercont1.2	PV06_02035	1592012	1593816	None	3184	347	17485	No_or_no_constitutive_exon
GTTGGCCAAGTGACATTGACTTCCTTATTTTTCTAACGGGAACGATACAGAA	1674543	1675392	1675442	1675390	-1	supercont1.2	PV06_02062	1674543	1677571	None	3184	347	17485	No_or_no_constitutive_exon
TCTTGATGTCCTATTCCAAAAGCATTGTCGCTAACATCAGGGGCATGGAGGT	1761539	1763091	1761489	1761541	1	supercont1.2	PV06_02087	1761307	1763700	None	3184	347	17485	No_or_no_constitutive_exon
GTTCACACTGTAATAACAAGAACAACAACCTGACTGACAGGGTGGTATAGCC	1804588	1804729	1804538	1804590	1	supercont1.2	PV06_02105	1804053	1805955	None	3184	347	17485	No_or_no_constitutive_exon
TTATGCATGATTAGAGTTGGGGCACGTGGTTCTAATATGAAGGGGAACAGCG	1876081	1877716	1877766	1877714	-1	supercont1.2	PV06_02126	1876081	1878170	None	3184	347	17485	No_or_no_constitutive_exon
CTGCTCTCATTTCAATGCTATGTCGTTCAACTGACATGGTATGGGTATAGTA	1920419	1921583	1920369	1920421	1	supercont1.2	PV06_02141	1920024	1921583	None	3184	347	17485	No_or_no_constitutive_exon
GGAAAATCACACAACCAATCTAGGATGGCAAGCCAACGCTGTGGGTGTAGGG	2057863	2057925	2057813	2057865	1	supercont1.2	PV06_02181	2057424	2059883	None	3184	347	17485	No_or_no_constitutive_exon
TTCTCAAGACCACAAACTAAAATCCTTTATGTGTCTTTACGGGGCGTCAGGT	2085552	2085664	2085714	2085662	-1	supercont1.2	PV06_02193	2084307	2086468	None	3184	347	17485	No_or_no_constitutive_exon
AGGAAAAGAGAATGTGTGGTGCAGATGCTAACGAAAGGTGATGCGGGCAGTG	2365558	2365691	2365741	2365689	-1	supercont1.2	PV06_02295	2365180	2366374	None	3184	347	17485	No_or_no_constitutive_exon
TGTCAGTATGACTTGTCTCTTGGTATCTTGTGCTAATACGCAGGGGGTAGAT	2614009	2614209	2613959	2614011	1	supercont1.2	PV06_02360	2613144	2615503	None	3184	347	17485	No_or_no_constitutive_exon
CAAAGTGAGTACCTGGTCTACATGAAATCAGGACTTGACTAAGGGGCCAGAC	2779512	2779875	2779925	2779873	-1	supercont1.2	PV06_02419	2778050	2780236	None	3184	347	17485	No_or_no_constitutive_exon
CCCCTACCTCATGCTGCTTTGAGTAGAAGATTTTAACTTGGGGAACACAGTA	2999660	3000318	2999610	2999662	1	supercont1.2	PV06_02486	2997468	3000318	None	3184	347	17485	No_or_no_constitutive_exon
CGCTCCCGGGACCTCAAGGCTGACGGAACGGACATGATAGTGGGCTAGAGAA	3019361	3019597	3019647	3019595	-1	supercont1.2	PV06_02494	3018388	3020379	None	3184	347	17485	No_or_no_constitutive_exon
GAGGTCATAATCTTCCACCCTCTTGGTGACGAGAATTAACGGGTAAACAGTC	3102116	3102358	3102408	3102356	-1	supercont1.2	PV06_02516	3100351	3102776	None	3184	347	17485	No_or_no_constitutive_exon
TCTTCTATGTGATGAGCCGACAACGCTAATTGACCATCGGGGAATGACAGGC	3524169	3524242	3524292	3524240	-1	supercont1.2	PV06_02635	3523440	3525421	None	3184	347	17485	No_or_no_constitutive_exon
GAGGTTGAGAAGGTGGGTGAGGGATCATCCTGACCCGAAGAGTTGGGTAGAG	3920089	3920162	3920212	3920160	-1	supercont1.2	PV06_02762	3920089	3924450	None	3184	347	17485	No_or_no_constitutive_exon
GAGCATGGTCTATCAAGTTTTGAGACAAGGCTTGATCATGGGCAGACCAGCG	3932432	3932717	3932382	3932434	1	supercont1.2	PV06_02766	3932240	3937186	None	3184	347	17485	No_or_no_constitutive_exon
AAGTCTTTTAGTATCCGTCACGAGAGCTTTTACTGATAATGGGATCGCAGAA	3965118	3965879	3965929	3965877	-1	supercont1.2	PV06_02777	3965118	3968806	None	3184	347	17485	No_or_no_constitutive_exon
CTCCTTCTGAAAGTTCTCAGTCGTATTCTGACGACGATGACGGGTGGCAGAT	4102321	4102974	4102271	4102323	1	supercont1.2	PV06_02818	4099857	4102974	None	3184	347	17485	No_or_no_constitutive_exon
AACACACTGAAGTCAATTTCCAGTTAGATATGAGCTCACTAAAAGGGTAGTG	31502	31520	31452	31504	1	supercont1.3	PV06_02875	30391	32629	None	3184	347	17485	Yes
AGGATCTCTGTGTCTTACTCCCTGCTACCTCTCTAAGGGTTGAAATGCAGGC	43276	43528	43226	43278	1	supercont1.3	PV06_02879	42135	45350	None	3184	347	17485	No_or_no_constitutive_exon
GACGATATCAGAACAGAGATGCTGACCCTGTTTGATTTTGGGGATATCAGGA	241946	242367	242417	242365	-1	supercont1.3	PV06_02935	241394	242689	None	3184	347	17485	No_or_no_constitutive_exon
CGTCGCCTTTCCCCTCATTCTTGACTTTGTGCCTTCTAACACCGGGACAGGT	277876	278723	278773	278721	-1	supercont1.3	PV06_02944	277876	278978	None	3184	347	17485	No_or_no_constitutive_exon
CTGCATCATCATTGGGCCCGGAAACTGACCTTCCTACTTTGGGTGTGTAGGG	280806	281326	280756	280808	1	supercont1.3	PV06_02945	279886	281326	None	3184	347	17485	No_or_no_constitutive_exon
GAATTCTCAGAGAGCCTTTGGGAAATCACGATACCTAACTACGGGCGCAGGC	932284	932367	932234	932286	1	supercont1.3	PV06_03150	932007	933161	None	3184	347	17485	No_or_no_constitutive_exon
TATGGTCATACAGTGCTCCTTGAGATGCTATCGCTGACACTCAGGGATAGTT	984376	984633	984683	984631	-1	supercont1.3	PV06_03166	982488	984895	None	3184	347	17485	No_or_no_constitutive_exon
TTCTTCCCCCCCGAAAACAAAATCGAGGCAATCACTCAGTAGGGTTGCAGAT	1080130	1080568	1080080	1080132	1	supercont1.3	PV06_03204	1078583	1080568	None	3184	347	17485	No_or_no_constitutive_exon
GAATTTCACAGCAGCGAGCTTCTTGCTGACAAGGAATTGCTGGGAAGCAGAT	1103871	1103944	1103994	1103942	-1	supercont1.3	PV06_03214	1103478	1104580	None	3184	347	17485	No_or_no_constitutive_exon
CTTTCCACGCTGGCAACTAAGTGTCGAGAACTGATCCCTCGGGGTTATAGGT	1315264	1316207	1315214	1315266	1	supercont1.3	PV06_03287	1314658	1316967	None	3184	347	17485	No_or_no_constitutive_exon
CCAGCATCTCCGATTCCTTTGTTGCTCCTTTCAGTTCTGACGGGTAGTAGAT	1368719	1368868	1368669	1368721	1	supercont1.3	PV06_03303	1367311	1369412	None	3184	347	17485	No_or_no_constitutive_exon
CGCCTCTCCATCAACGTGAAGGTCCTTGAATATGACTGATGGGTTGATAGAA	1384294	1385245	1384244	1384296	1	supercont1.3	PV06_03311	1384059	1385336	None	3184	347	17485	No_or_no_constitutive_exon
TTATCTGTCATCGTTCCTCAAAACAATCTTACTGACACGTGGGTGTACAGGA	1613897	1615102	1615152	1615100	-1	supercont1.3	PV06_03392	1613897	1616259	None	3184	347	17485	No_or_no_constitutive_exon
AAGTGTTCTCGCACCGTCCGCAAAAGGACAAAATGTTGACAGGGCATTAGGT	1764770	1765608	1764720	1764772	1	supercont1.3	PV06_03438	1763596	1765608	None	3184	347	17485	No_or_no_constitutive_exon
GACGCCGGCGAAAAGTCTCGCAACGTTGATTCTAGCTAACTCGGGGGTAGTG	1781939	1781977	1782027	1781975	-1	supercont1.3	PV06_03444	1780977	1782988	None	3184	347	17485	No_or_no_constitutive_exon
TTCATCGCTTTTTCGTTGATTTTGATAACTAATGATTGTGGGTGCAACAGGT	1844336	1844423	1844286	1844338	1	supercont1.3	PV06_03458	1840665	1844423	None	3184	347	17485	No_or_no_constitutive_exon
GCCCAAATTCTCAGGTACAGGTTGGTCAGAAACTAAGACCGGGATACTAGGG	2053510	2053581	2053631	2053579	-1	supercont1.3	PV06_03527	2051744	2053681	None	3184	347	17485	No_or_no_constitutive_exon
AGAGAGAGAGAGAGAGAGAGAGAGCTAAAAAGACTGGGTCGTCAAAATAGAT	2097214	2097497	2097547	2097495	-1	supercont1.3	PV06_03534	2096657	2100718	None	3184	347	17485	No_or_no_constitutive_exon
CTTCTCTAACCGCAACCGTCACGCTAATTCGCCGTCTCGGGAATGAATAGTA	2112479	2112885	2112429	2112481	1	supercont1.3	PV06_03539	2110937	2113205	None	3184	347	17485	No_or_no_constitutive_exon
CATCGTATGGAACATGTGTTGTTACGCATGTGCTGACGGGTTGAAAACAGCT	2260322	2260374	2260424	2260372	-1	supercont1.3	PV06_03593	2260322	2261597	None	3184	347	17485	No_or_no_constitutive_exon
GTTGCGGCTTCTTTTCGTTGAAAATTCGACCGACTGACTTATCGGGGTAGAT	2357281	2357473	2357523	2357471	-1	supercont1.3	PV06_03619	2356358	2358002	None	3184	347	17485	No_or_no_constitutive_exon
ATTGCGATGAGGAATTGCTGCTAATTAATGGTTTTTTTGGGACGATACAGAT	2530156	2530312	2530106	2530158	1	supercont1.3	PV06_03679	2528047	2530312	None	3184	347	17485	No_or_no_constitutive_exon
GTGTGGGCAATGCTTTTGGGAATGTGTGCAACTAACGTCTTGGGCTAAAGCA	2541007	2541084	2540957	2541009	1	supercont1.3	PV06_03683	2538932	2541479	None	3184	347	17485	No_or_no_constitutive_exon
TAGGCTCTCTCTCTCACGTTGAACAGACCTATTTGCTGACGACGGGAAAGCT	2731120	2731142	2731070	2731122	1	supercont1.3	PV06_03737	2730633	2733082	None	3184	347	17485	No_or_no_constitutive_exon
TCCTGTTGAAACATAAAAGATCGTCCAGCTGACCGCGCGCGGGAAAAAAGCG	2732832	2733082	2732782	2732834	1	supercont1.3	PV06_03737	2730633	2733082	None	3184	347	17485	No_or_no_constitutive_exon
GGGTGAGTGACATAGAACATTGCCAGTGTGAACATGACTGACGAGGGTAGTG	2990918	2991821	2990868	2990920	1	supercont1.3	PV06_03825	2989708	2991821	None	3184	347	17485	No_or_no_constitutive_exon
GACAGACTCACATCACATCACCAGCGACGAGTTCACTGACGGGAGTGCAGGT	3031769	3031980	3031719	3031771	1	supercont1.3	PV06_03841	3031379	3033478	None	3184	347	17485	No_or_no_constitutive_exon
CCCCGTTTCAAGGCCTGCTGGGGCAGCTTCACTGATTCTTTGGGGCATAGTG	3108318	3110530	3108268	3108320	1	supercont1.3	PV06_03864	3108077	3110530	None	3184	347	17485	No_or_no_constitutive_exon
CACTATTATTCCAACAGACACGCTCTATTACTAACTGACGGGATGTATAGTT	67998	68087	67948	68000	1	supercont1.4	PV06_04180	67773	72043	None	3184	347	17485	No_or_no_constitutive_exon
AGGACGTCTGCATGTGTGCTGTTTTCTACTCAAACTGATATTGGGGATAGGA	74303	74866	74253	74305	1	supercont1.4	PV06_04181	73405	75399	None	3184	347	17485	No_or_no_constitutive_exon
TAGTTTGTCTCTAGTGATGCTCTTATGGCTTGCTAACACGCGGGTACAAGTG	128785	129023	128735	128787	1	supercont1.4	PV06_04196	128401	129781	None	3184	347	17485	No_or_no_constitutive_exon
TAAGCCGGTCGTGGTATACTTCACAATACTTCTAGCTGACAAGGGTGAAGCG	176603	176736	176553	176605	1	supercont1.4	PV06_04212	175988	178136	None	3184	347	17485	No_or_no_constitutive_exon
CGCTGTATGATCACCTCCCTAAAACTCTCTACCTGACTGATGATGGGAAGGC	241718	242221	242271	242219	-1	supercont1.4	PV06_04238	239522	242697	None	3184	347	17485	No_or_no_constitutive_exon
TGTTGTTGTTGCATCGGTTGGTTTGCATACGGCTAATAGGGTGTGAAAAGGA	336656	338962	336606	336658	1	supercont1.4	PV06_04269	335962	338962	None	3184	347	17485	No_or_no_constitutive_exon
TCCCACCCCACTGCATGCCCATGTACTGGTGACTGATGTCAAGGGGCAAGAT	376952	377940	377990	377938	-1	supercont1.4	PV06_04283	376365	378280	None	3184	347	17485	No_or_no_constitutive_exon
GTTCATCACCAGAGTCGATGTTTGTGAAGTGTTGCTGAATGGGGAAATAGCT	387050	387103	387153	387101	-1	supercont1.4	PV06_04285	384721	388032	None	3184	347	17485	Yes
GCGACTCCGTGAGGTGCCGGTGTTTTTCTGACCAGAGGGAACAACAACAGTG	450945	451731	451781	451729	-1	supercont1.4	PV06_04306	450945	452760	None	3184	347	17485	No_or_no_constitutive_exon
AAGTAAGAGACCTTAAGGCCCAAGTTTCTAACACTTGCCTTCGGGAATAGGC	499486	499954	500004	499952	-1	supercont1.4	PV06_04325	497910	501079	None	3184	347	17485	No_or_no_constitutive_exon
CGTCAATTGTTCGCTTACATTCTCTCACACTCACATTTTAACGTGGGCAGCG	568787	572693	572743	572691	-1	supercont1.4	PV06_04349	568303	573051	None	3184	347	17485	No_or_no_constitutive_exon
TAAGGATCCTCTACGCATTCCCACAGAAAAAGACCGCTGACGGGGCAAAGGA	638407	639221	639271	639219	-1	supercont1.4	PV06_04373	638407	640211	None	3184	347	17485	No_or_no_constitutive_exon
CAAAGTCGGGCTTTACAAGAACGATAAAACTGACAAGTGGCGGTGGGCAGGT	679833	679910	679783	679835	1	supercont1.4	PV06_04388	679317	681787	None	3184	347	17485	No_or_no_constitutive_exon
TGACTGTCTGGATGAGTACAAGTACTAACACTTCTTGCTCTGGGGAACAGGT	792250	792966	793016	792964	-1	supercont1.4	PV06_04423	792250	796907	None	3184	347	17485	No_or_no_constitutive_exon
ATGAACCCTTTGCGGTGGCCAGAAACACGAGACTGACACATGGGATACAGCT	805532	806062	806112	806060	-1	supercont1.4	PV06_04426	804243	808915	None	3184	347	17485	No_or_no_constitutive_exon
ACGTCGTTCCAAAGTCCTCTCAACGTCAGTCTTCTAACGGGTAGAAACAGCT	1016861	1016873	1016923	1016871	-1	supercont1.4	PV06_04495	1015153	1017119	None	3184	347	17485	No_or_no_constitutive_exon
GGTAGGTACAAGTTGTGCCGCAGGCTAAGCAATATCTAACGGGCATGCAGGC	1149152	1150370	1150420	1150368	-1	supercont1.4	PV06_04545	1149152	1151067	None	3184	347	17485	No_or_no_constitutive_exon
GTAGGTCTTATCTCTTCCAAGTCTCACGCAGCACTGACATGGGGGGTCAGTG	1170093	1170332	1170043	1170095	1	supercont1.4	PV06_04552	1168896	1170332	None	3184	347	17485	No_or_no_constitutive_exon
AGAAACGTGGTTCGGGAAATGCTGACACAATGAAACTCAAACGCAGGGAGAA	1352069	1352160	1352210	1352158	-1	supercont1.4	PV06_04623	1351852	1353771	None	3184	347	17485	No_or_no_constitutive_exon
TTTTGTCATGGGATGGCGACATGGCACGCAATACTGACGACGGGGGTTAGAT	1380875	1381709	1380825	1380877	1	supercont1.4	PV06_04634	1379491	1381709	None	3184	347	17485	No_or_no_constitutive_exon
GTGGTAGAGAAGACATCTGGGAGTATGTCGTCTCACGAGTGAGGGGCAAGGC	1524605	1524659	1524555	1524607	1	supercont1.4	PV06_04678	1521591	1524659	None	3184	347	17485	No_or_no_constitutive_exon
GTAGCACGGAACCCAGAAATACCACGTCCGCTTTCTGACCTAGGGTATAGTT	1531969	1532041	1532091	1532039	-1	supercont1.4	PV06_04681	1530709	1532872	None	3184	347	17485	No_or_no_constitutive_exon
TCCTCATATGCCCAAGACTCCACGAGATGGACTGACACAAAGGTGGGCAGGC	1616896	1617301	1617351	1617299	-1	supercont1.4	PV06_04709	1616896	1617877	None	3184	347	17485	No_or_no_constitutive_exon
TAAGCCAGCCTCTTTCCATTATTGTAAATGCTGGCTGACATAGGGAACAGCA	1777869	1778819	1778869	1778817	-1	supercont1.4	PV06_04750	1774976	1779253	None	3184	347	17485	No_or_no_constitutive_exon
CTGCTCAAAACAAAATTTCAATCTAGAAATCTTGCTAACGGGAAACGCAGGA	1797368	1797875	1797318	1797370	1	supercont1.4	PV06_04757	1797177	1799292	None	3184	347	17485	No_or_no_constitutive_exon
AAGAGTCTTGGTTGCGGTCATTTTCGGATTTTCCTGACAGGGAAATATAGTG	1832015	1832308	1831965	1832017	1	supercont1.4	PV06_04768	1829908	1832308	None	3184	347	17485	No_or_no_constitutive_exon
AAGATTCGCTCGACCAAAGGAGGAATTGTCAGTGTTGACGATTGGGACAGGT	1855019	1856586	1854969	1855021	1	supercont1.4	PV06_04776	1854752	1856586	None	3184	347	17485	No_or_no_constitutive_exon
CGTAGTATAACCATCTACGTCGGCTAACGCATGGTGTGTTGGGGATCTAGTT	1929928	1930187	1929878	1929930	1	supercont1.4	PV06_04798	1928679	1930840	None	3184	347	17485	No_or_no_constitutive_exon
GTATGCTCTCAACCCGTTCAACCATGAAGTTCCACTAAACAAAGGGACAGGA	1957329	1959891	1957279	1957331	1	supercont1.4	PV06_04806	1956598	1959891	None	3184	347	17485	No_or_no_constitutive_exon
GCCATTAGCCAAGAGAGATAGGACTGGTGCTGATACATGGGATGTGGTAGAA	2468051	2468117	2468001	2468053	1	supercont1.4	PV06_04986	2467579	2470518	None	3184	347	17485	No_or_no_constitutive_exon
TCTCGAAAAAAGGAAACACATGACTAATACAAAGAGGGAAAAAAAAATAGGC	2617072	2617258	2617022	2617074	1	supercont1.4	PV06_05033	2616112	2618218	None	3184	347	17485	No_or_no_constitutive_exon
CTATTGCTATTTCTCTGTCAACATGTTACTGATCACTCTGGGACCAATAGGA	2714778	2714943	2714993	2714941	-1	supercont1.4	PV06_05063	2713975	2716624	None	3184	347	17485	Yes
GAGAGTTCTACACTGGTCGTCTTGAGGGCCATGGCTAAGAGTGGGCACAGCT	2728491	2729066	2729116	2729064	-1	supercont1.4	PV06_05067	2727379	2729786	None	3184	347	17485	No_or_no_constitutive_exon
TCTTTGCTGAGTGTATCTTGAATCTCTATTTGGCCTGACCGTCGGGGCAGTC	2871661	2873477	2873527	2873475	-1	supercont1.4	PV06_05111	2871661	2873951	None	3184	347	17485	No_or_no_constitutive_exon
TCTCAAGAGGGAAAGCAAGTGATCCTAGCTGGCTAACGAGAAGGGAACAGGT	2913717	2914068	2914118	2914066	-1	supercont1.4	PV06_05128	2913717	2915552	None	3184	347	17485	No_or_no_constitutive_exon
ATGTGCAACGCCATCATTTTCATTTGGACTATACTGACAGGGAGCTGTAGAT	2990128	2990232	2990282	2990230	-1	supercont1.4	PV06_05151	2987851	2991958	None	3184	347	17485	No_or_no_constitutive_exon
GGAAAAAAAGGTTTCATGGTCATGACTGACGATACATATGGGTACAACAGAT	3008153	3008240	3008290	3008238	-1	supercont1.4	PV06_05159	3007576	3009938	None	3184	347	17485	No_or_no_constitutive_exon
TTGCATTCCTTTGCTCTGTGCCCACGCTCACCCTCTTCGTGGGTGTAAAGGC	3029268	3029972	3029218	3029270	1	supercont1.4	PV06_05169	3027593	3029972	None	3184	347	17485	No_or_no_constitutive_exon
TCTTCACGAACGGGACGACGTCGAGCCTAAATAACTGACGATGGGACCAGAA	3061906	3062306	3062356	3062304	-1	supercont1.4	PV06_05184	3061906	3063782	None	3184	347	17485	No_or_no_constitutive_exon
GACATCCCTCTCTCTTTTGCAGACTGATGTTCTAATAACAACATGGGTAGAG	3064571	3064971	3064521	3064573	1	supercont1.4	PV06_05185	3064017	3066549	None	3184	347	17485	No_or_no_constitutive_exon
TTCCCTCCCATGGGGATACAGCCTGTGGCAGTGATACTTACAGAGGGCAGTT	3360359	3361298	3361348	3361296	-1	supercont1.4	PV06_05301	3360102	3361495	None	3184	347	17485	No_or_no_constitutive_exon
CGGTAAGGAAAATAGGTGATATGCAGTGAATTTCTGACACAGGGTGATAGTG	3480849	3481816	3481866	3481814	-1	supercont1.4	PV06_05337	3479832	3482403	None	3184	347	17485	No_or_no_constitutive_exon
CCGACGTTGGAAAACTTCAAACTGACATGGCACGCCTCCCCGGGACGCAGGA	3692824	3693198	3692774	3692826	1	supercont1.4	PV06_05404	3692315	3693198	None	3184	347	17485	No_or_no_constitutive_exon
GTCACCACGCTGTTGAATCTCGTCCCTGACTCTGACATGTGGGATCACAGAA	26788	27608	27658	27606	-1	supercont1.5	PV06_05417	26788	30429	None	3184	347	17485	No_or_no_constitutive_exon
TTGGTGTCAGCTGTGCAACTGTCAACACGAAACTTGCTGACTGGGAACAGAA	50377	50809	50859	50807	-1	supercont1.5	PV06_05421	50377	52300	None	3184	347	17485	No_or_no_constitutive_exon
AGTGAGTTGCACCGCATGAATTCGGATTCTCATCACTTACACCGGGACAGAC	87545	87836	87495	87547	1	supercont1.5	PV06_05436	86511	88380	None	3184	347	17485	No_or_no_constitutive_exon
CACACACCAACACGTACGGTACCATGTGATCTGATCTGGGATAAAAACAGTA	168359	168658	168708	168656	-1	supercont1.5	PV06_05456	167015	169203	None	3184	347	17485	No_or_no_constitutive_exon
TGGTAAGCTAGATTTTGCTACGACACGAGCATCAACTGATAGGGAAATAGTT	175201	175240	175290	175238	-1	supercont1.5	PV06_05459	173989	177903	None	3184	347	17485	No_or_no_constitutive_exon
GTGTATGTTTGTATGTGTATGTGTAGATCCCTAACCTGTCAATTGGGTAGTG	330228	330816	330178	330230	1	supercont1.5	PV06_05508	329995	331851	None	3184	347	17485	No_or_no_constitutive_exon
AGAGGAGGCCGCTGAACGATTCGTAATGGCAAGACACTAACCGGGAGCAGTC	702260	702337	702387	702335	-1	supercont1.5	PV06_05640	701330	703013	None	3184	347	17485	Yes
CTTTTCTCGCTACAGAGGCGACCGGTGCTGATTTTCCACGGGGAGGCTAGGC	747794	747906	747744	747796	1	supercont1.5	PV06_05653	747583	748155	None	3184	347	17485	No_or_no_constitutive_exon
TTCTCCCATTTGCACCTCGATGTATATATACTAACGCGGGGGGATTGTAGGT	1020873	1021422	1020823	1020875	1	supercont1.5	PV06_05724	1020271	1022153	None	3184	347	17485	No_or_no_constitutive_exon
AAACCTGAAGCGGATGAGTGGTACAATTTCGCTGACGGACGGGATGTTAGAA	1102532	1102617	1102482	1102534	1	supercont1.5	PV06_05748	1101806	1104544	None	3184	347	17485	Yes
GTCACGCTTCCTTGTCGTTTTGCTACCTTTCCTCGCTGACACAGGGGTAGGT	1158890	1158924	1158840	1158892	1	supercont1.5	PV06_05760	1158500	1162368	None	3184	347	17485	No_or_no_constitutive_exon
TCCCTGCTCTTAGCTATGTCTTGTACAGCCTTCGCTGACCGGGAAAACAGTA	1200202	1201221	1201271	1201219	-1	supercont1.5	PV06_05771	1200202	1201654	None	3184	347	17485	No_or_no_constitutive_exon
GAGAAAGAGAGAGAAGCAGCATATCATATACTAATCAAAAATCGGGGCAGAG	1288592	1288815	1288542	1288594	1	supercont1.5	PV06_05795	1288140	1290138	None	3184	347	17485	No_or_no_constitutive_exon
CCGGTCTGCCTCTTATTAAGGTGATCGGTCGCTGACTGAGAGGGGGCTAGAT	1309166	1309348	1309398	1309346	-1	supercont1.5	PV06_05801	1308322	1310098	None	3184	347	17485	No_or_no_constitutive_exon
ACTCGGCAGAACTCTTGAGATACGTCTGCTTATACATACCCGGGAAATAGGC	1422707	1422734	1422784	1422732	-1	supercont1.5	PV06_05841	1419769	1423240	None	3184	347	17485	No_or_no_constitutive_exon
CATCTTCCTCGCTCCCAATCAGTGCTCGGTTTGACGGAGGGCCACAAAAGCG	1562786	1562826	1562876	1562824	-1	supercont1.5	PV06_05892	1561167	1564010	None	3184	347	17485	No_or_no_constitutive_exon
ATCAGTTTTCTTCACAAGGGCTGACTTTGTTAAACCCTCACCGGGAATAGAC	1689287	1690325	1690375	1690323	-1	supercont1.5	PV06_05937	1689287	1691276	None	3184	347	17485	No_or_no_constitutive_exon
TCTTGTAAGTCCAGCCCACCTTGCACGCGCCATTCATCTGACCGGGACAGTG	1705380	1705517	1705330	1705382	1	supercont1.5	PV06_05943	1705327	1706335	None	3184	347	17485	No_or_no_constitutive_exon
TTAGTTTTCCCGGCTTAACAGCACACTGTTCTATTGCTGACCGAGGGCAGGG	1733621	1733714	1733571	1733623	1	supercont1.5	PV06_05955	1733434	1736579	None	3184	347	17485	No_or_no_constitutive_exon
CCTCCACTTCGAGCCACAGATACGTGACAGTGCATTGACCATGGGTACAGGT	1842853	1843279	1842803	1842855	1	supercont1.5	PV06_05991	1841711	1845965	None	3184	347	17485	Yes
ATCGCAAAGGAACGAGGAATGTGCCAGTGTATACTAACACTTGGGAACAGCT	2077379	2077469	2077329	2077381	1	supercont1.5	PV06_06079	2076490	2077988	None	3184	347	17485	No_or_no_constitutive_exon
TTTCTTCGATTCCCCTAAAGTGAGCGCCGATACTGATAGTTTGGGAACAGAT	2187737	2188939	2187687	2187739	1	supercont1.5	PV06_06117	2186023	2188939	None	3184	347	17485	No_or_no_constitutive_exon
CGACACCATCAACTCTCCAGAGCCATGGCGCTGAGACACTAAATAGGGAGAG	2263023	2263209	2262973	2263025	1	supercont1.5	PV06_06138	2261894	2264202	None	3184	347	17485	No_or_no_constitutive_exon
GACACAAGATACCGAAAAACAACAAGTGACGGATGATGATGGGTCTGAAGGA	2436082	2436482	2436032	2436084	1	supercont1.5	PV06_06198	2435797	2436482	None	3184	347	17485	No_or_no_constitutive_exon
GTTGGTTTGGCTTTCCTTCTTAAAGGCGCAAACGTTGACGACAGGGGCAGAC	2461347	2466614	2466664	2466612	-1	supercont1.5	PV06_06208	2461347	2466988	None	3184	347	17485	No_or_no_constitutive_exon
GTGCCCTATCGCTGTGCGTCGATCGAGCCTGAGGAGCTGACAAGGGAAAGAT	2553223	2553451	2553173	2553225	1	supercont1.5	PV06_06237	2552512	2553451	None	3184	347	17485	No_or_no_constitutive_exon
GTACTTGAGAAGAGGGCTCCTTTACTAACGAGAGATTTCTGCTGGGACAGAT	2650190	2650549	2650140	2650192	1	supercont1.5	PV06_06259	2649633	2650549	None	3184	347	17485	No_or_no_constitutive_exon
ATATATCTCTCGATACTGAAAGCAAAACATACTGATCCTGTTGGGCAAAGGT	2737379	2738574	2737329	2737381	1	supercont1.5	PV06_06291	2736888	2738574	None	3184	347	17485	No_or_no_constitutive_exon
GCCCTGGCGAAAACAAAGTTCTCGGCTGACATATCGACTGGGGAGGATAGAT	3194942	3195996	3196046	3195994	-1	supercont1.5	PV06_06443	3194942	3198800	None	3184	347	17485	No_or_no_constitutive_exon
AACTATCTACCAGGGGCAAGTTCTTCATCGGTCGCTGATTAGGGACCCAGGC	3261663	3262041	3261613	3261665	1	supercont1.5	PV06_06458	3261215	3264710	None	3184	347	17485	Yes
AGTACGCGGACGCGGAGGAGATAAGCCGGCAAGCGCTGACGGGATTTGAGAA	3306055	3306209	3306259	3306207	-1	supercont1.5	PV06_06469	3304768	3306699	None	3184	347	17485	No_or_no_constitutive_exon
GGTGAGCACCTCCAATCGATCGCACTGGTAACATGGACTCAAGGGTCTAGGC	52006	52110	51956	52008	1	supercont1.6	PV06_06499	51785	53454	None	3184	347	17485	No_or_no_constitutive_exon
ACGAGTGGTGACTTTTATGATAGTTAAGTCTGACAACATAATGGGAACAGGC	175992	176704	175942	175994	1	supercont1.6	PV06_06542	175424	176704	None	3184	347	17485	No_or_no_constitutive_exon
TACGTGTCTGCTCGGCCTTTGGGCGAATAGTCTGCTAATTGGGCATGCAGAT	360759	361663	360709	360761	1	supercont1.6	PV06_06602	360607	361663	None	3184	347	17485	No_or_no_constitutive_exon
CAAAGGTAAGCCGGTCATTGGATGAGGAAGACGTTCGCTGACATGGGTAGTG	539978	540692	540742	540690	-1	supercont1.6	PV06_06661	539978	542817	None	3184	347	17485	No_or_no_constitutive_exon
CGTTAAGCCAGAACGGCGGGGTGTGGAACAAGATACTGATGGGTGAATAGGT	646597	646933	646983	646931	-1	supercont1.6	PV06_06689	644833	647751	None	3184	347	17485	No_or_no_constitutive_exon
AGTGATTTGATTATCTGCGTACCACAACCACGACTAACACAATGGGTCAGCG	867052	867615	867665	867613	-1	supercont1.6	PV06_06763	867052	868705	None	3184	347	17485	No_or_no_constitutive_exon
CCAAGCCGTTTGCTTCTGCACACTTTTACTGACTTGTTTCGGGGGGTTAGGC	962160	962577	962627	962575	-1	supercont1.6	PV06_06793	962160	965247	None	3184	347	17485	No_or_no_constitutive_exon
CGGTGAGTGGAATCAATCTTTGACGTCTAAATTGCTGACTTCGGGAAAAGCG	1145532	1145910	1145482	1145534	1	supercont1.6	PV06_06856	1144681	1145910	None	3184	347	17485	No_or_no_constitutive_exon
AGCTCATCCCATCGTGGCCGCCACAGACAGTTCTAAACATGGGGATGCAGCT	1157946	1158221	1157896	1157948	1	supercont1.6	PV06_06859	1156814	1158765	None	3184	347	17485	No_or_no_constitutive_exon
CGGTGTGATGGCGAGTAAGCACGGTTGACTAACCAACGATATGGGTGAAGAG	1187763	1187909	1187959	1187907	-1	supercont1.6	PV06_06868	1186586	1188323	None	3184	347	17485	No_or_no_constitutive_exon
TCTTAATGTCGCTAATGTGAGGAATAGAATACAACTCTGAAGGGGAGAAGTT	1272969	1273111	1273161	1273109	-1	supercont1.6	PV06_06905	1272351	1274148	None	3184	347	17485	No_or_no_constitutive_exon
CTTTCGCTGTCCTTTCAGAAGCCAGTGAGCTGACATGCGCGCCGGGACAGTA	1355436	1355584	1355634	1355582	-1	supercont1.6	PV06_06934	1354894	1356620	None	3184	347	17485	Yes
CAAAAACGAGCTGACGAAGGAGCGAAACTAATTTCTTGTGGGGTGTACAGGC	1383562	1383901	1383951	1383899	-1	supercont1.6	PV06_06942	1383562	1385541	None	3184	347	17485	No_or_no_constitutive_exon
GTACTGCCATCATTCGCAACCCGAGATTCTAGGCTGACAGGGAATCACAGAG	1473177	1473562	1473612	1473560	-1	supercont1.6	PV06_06969	1472482	1474793	None	3184	347	17485	No_or_no_constitutive_exon
GATGGTTGAGTGTGTTTGCTAACAGTGGACGTGATGTTGCGGGGATGCAGAA	1648756	1649045	1649095	1649043	-1	supercont1.6	PV06_07022	1648756	1650269	None	3184	347	17485	No_or_no_constitutive_exon
CCAGTTGGGATACTCTTTTTGACTGACATATTCCCCCCCGGGTATAACAGGA	1737015	1737640	1737690	1737638	-1	supercont1.6	PV06_07053	1737015	1737989	None	3184	347	17485	No_or_no_constitutive_exon
TTTTCTCGTTCAATAACATCGAGCTAACACCACCCCTTTTTGGGAGACAGAC	1752079	1752463	1752029	1752081	1	supercont1.6	PV06_07057	1750801	1753107	None	3184	347	17485	No_or_no_constitutive_exon
GAGACTTGCTGCCCTGCACCAGAACTACCCAGACTTGGCTGACCGGGCAGAT	1812938	1813017	1812888	1812940	1	supercont1.6	PV06_07075	1812094	1814326	None	3184	347	17485	No_or_no_constitutive_exon
AATTGAACAAAAGTGCTGGTCGTATCACTGCGTGCTAAACAGGGTCAAAGGC	1860813	1861430	1860763	1860815	1	supercont1.6	PV06_07091	1860655	1862372	None	3184	347	17485	No_or_no_constitutive_exon
CCCTCTCCCCCGCCTGCGGAACCGACAACCATCTGACTCTTGGGGGTTAGCA	1891833	1892398	1892448	1892396	-1	supercont1.6	PV06_07102	1890712	1893043	None	3184	347	17485	No_or_no_constitutive_exon
GAGAAGAGAAAAAGTAAAGGCAGTAGGCTAAGGGTTTTTTGGGATTATAGGC	1933749	1933800	1933850	1933798	-1	supercont1.6	PV06_07114	1933030	1934226	None	3184	347	17485	No_or_no_constitutive_exon
CATCCCGAATTCGCATCGATTGCAATCAACTAACAACTCTGGGTACATAGAT	1947098	1947124	1947174	1947122	-1	supercont1.6	PV06_07121	1946684	1947272	None	3184	347	17485	No_or_no_constitutive_exon
CCAGGTTGCGGAAACGAATTTGGAGCGAATCCGGACTGACCTGAGGGTAGTT	2005444	2005753	2005803	2005751	-1	supercont1.6	PV06_07139	2005374	2007017	None	3184	347	17485	No_or_no_constitutive_exon
TGAAGTCATGACCAAGGCTGTGCTGACGCCCGATCCTCCGGGAAACCCAGAA	2089038	2089131	2088988	2089040	1	supercont1.6	PV06_07162	2088877	2089688	None	3184	347	17485	No_or_no_constitutive_exon
TGCCGCTGGGCGTGAACCCGTCCCCTCCAATTCACCCCCCGGGCTACAAGAA	2429280	2429550	2429600	2429548	-1	supercont1.6	PV06_07273	2429280	2430326	None	3184	347	17485	No_or_no_constitutive_exon
CTCTACTCGCTTGAGGCCTACAGTCTGTAAATGCTGACCAGGGCCGACAGTC	1980	2179	1930	1982	1	supercont1.7	PV06_07307	195	3808	None	3184	347	17485	Yes
GTCAGCTTTCCACGTCTCTTAGAATCGCAGTCCGTTGACCTAGGGAGCAGGG	14477	14540	14590	14538	-1	supercont1.7	PV06_07314	13224	14956	None	3184	347	17485	No_or_no_constitutive_exon
CAGAGCCATTGGCGGTTGCCTGACACAGTATACGTACTTCGGGGTTCAAGGC	164623	164810	164573	164625	1	supercont1.7	PV06_07376	164020	165207	None	3184	347	17485	No_or_no_constitutive_exon
GTTTCTTGCATCATTACGCGGCATGACGAGATGAGCTGACAGGGCTACAGGC	196244	196480	196194	196246	1	supercont1.7	PV06_07384	195243	196480	None	3184	347	17485	No_or_no_constitutive_exon
TTTGACCATGGATCCGCTGACAACTGGTTTCTATATAACCGGGTACATAGGC	218617	218899	218567	218619	1	supercont1.7	PV06_07390	217228	218899	None	3184	347	17485	No_or_no_constitutive_exon
TCTGTGATGAATGTTTGTTCCAAATCTTTGTTTGGCTGACCGAGGGACAGAA	262309	263566	262259	262311	1	supercont1.7	PV06_07405	261957	264235	None	3184	347	17485	No_or_no_constitutive_exon
GGTCTGTTTTCCGTACCGTCGTCAACGATTTTGTCTGATGGGCAATACAGGA	314096	314161	314211	314159	-1	supercont1.7	PV06_07425	311177	314329	None	3184	347	17485	No_or_no_constitutive_exon
ACCTCTGAACGTGGCCCCCTGATGTGATTCAGGACTGATTTTGGGAGCAGTG	533017	533355	532967	533019	1	supercont1.7	PV06_07505	532450	536458	None	3184	347	17485	No_or_no_constitutive_exon
GCTCACAGTAGCACTTGAGAAAAGAAAAACTAATTCTTGTGGGTGACTAGTT	572346	572481	572531	572479	-1	supercont1.7	PV06_07514	571337	575678	None	3184	347	17485	No_or_no_constitutive_exon
ATCCAGTCTCCCCCCGTCGTCCAACTATACTCACCGTCTCATCGGGATAGGC	672847	673846	672797	672849	1	supercont1.7	PV06_07541	672062	673846	None	3184	347	17485	No_or_no_constitutive_exon
CATGTAGGTAATCCATTCCGGCTTCTGTGACGTTACTGACCAGGGATCAGTC	739856	739951	740001	739949	-1	supercont1.7	PV06_07563	738185	740064	None	3184	347	17485	No_or_no_constitutive_exon
TGAGTTAAGCTCTTCAGGTATATGATTCGGGCTTTTGCTAATGGGAGCAGAT	918025	918047	918097	918045	-1	supercont1.7	PV06_07637	917458	919451	None	3184	347	17485	No_or_no_constitutive_exon
CGTACGTTCCGAGTTAATACCAATATGAGCACGAACTGACAAGGGACCAGGG	1173530	1173806	1173480	1173532	1	supercont1.7	PV06_07723	1172659	1175350	None	3184	347	17485	Yes
ACCTCTGTGTCACTACTGACTGACGCAGCCGTGCTGGCACGGGTGAATAGTT	1214368	1216176	1216226	1216174	-1	supercont1.7	PV06_07730	1214368	1216467	None	3184	347	17485	No_or_no_constitutive_exon
CTTGCGACGGCCGCTCTTGGACCAGAAGTGACATACTGACGGGGATCTAGGC	1344296	1344329	1344246	1344298	1	supercont1.7	PV06_07773	1343861	1346559	None	3184	347	17485	No_or_no_constitutive_exon
AGAAACCCACCCATCCCTCCGCTGACCTGACATGCCACGGACGGGGACAGTG	1427709	1428171	1428221	1428169	-1	supercont1.7	PV06_07797	1426756	1428336	None	3184	347	17485	No_or_no_constitutive_exon
GCATAAACTCCAAGATGACAAAGTACCAAGTCACTGACTTGATCGGGCAGGT	1491104	1491454	1491504	1491452	-1	supercont1.7	PV06_07812	1491104	1492220	None	3184	347	17485	No_or_no_constitutive_exon
AGTCCTATAGTATGTGGTTGATACAATTACGGCTAATCTCGGGGTAACAGTT	1711415	1711766	1711365	1711417	1	supercont1.7	PV06_07877	1711029	1712590	None	3184	347	17485	No_or_no_constitutive_exon
AGTCTTCAACTTGCATCTGCGACAGCTAGATTTCTAACGTCAGGGATGAGGA	2246397	2246498	2246548	2246496	-1	supercont1.7	PV06_08032	2243991	2246717	None	3184	347	17485	No_or_no_constitutive_exon
TATTTGACGAACTTGATTTACTACCCTGCTATGACTGTGATTGGGCGAAGAC	2312760	2313323	2312710	2312762	1	supercont1.7	PV06_08042	2312025	2313323	None	3184	347	17485	No_or_no_constitutive_exon
ATGACAATGACGGACCACACAAACCGAGCAGTGGCTGACTGTCGGGGCAGAT	6467	7034	6417	6469	1	supercont1.8	PV06_08047	6156	7709	None	3184	347	17485	No_or_no_constitutive_exon
TGGGGGCATTCGATTTTCTGCAAAGATCAGTTGCTAATATAGGGAACCAGGT	88139	89580	89630	89578	-1	supercont1.8	PV06_08079	88139	89883	None	3184	347	17485	No_or_no_constitutive_exon
CTGTGTCATGTCCAGCTATTATCGTCATATTCACGAGCATCTGGGGACAGAT	227948	228047	228097	228045	-1	supercont1.8	PV06_08119	227435	228835	None	3184	347	17485	Yes
CCCCGCTACCGACAAGGCACGGGGTAAAAAATTTGCTAACAGGGTCGCAGAG	408786	409146	409196	409144	-1	supercont1.8	PV06_08169	407294	410081	None	3184	347	17485	No_or_no_constitutive_exon
CTTCCGTGACTGCTCGTGGGTTGTCAGGGACTGACTGGGGACGGGCGTAGGA	419089	419479	419039	419091	1	supercont1.8	PV06_08174	418310	419998	None	3184	347	17485	No_or_no_constitutive_exon
GTTTTGCACGCATTATTCGCAGGAGTGGCAGCAACACTGACCAGGGGAAGAT	591718	592524	591668	591720	1	supercont1.8	PV06_08222	590788	592524	None	3184	347	17485	No_or_no_constitutive_exon
CTCTCCCCCCCCAATGTGTCACTTCAGGATGAGCTGATCGGTGGGGATAGAT	889868	890436	889818	889870	1	supercont1.8	PV06_08295	889368	890436	None	3184	347	17485	No_or_no_constitutive_exon
TTTGAACATGGAAAATGAACTAACGAAAACGTGGGCCACGGGGGAAAAAGCA	1223402	1224489	1224539	1224487	-1	supercont1.8	PV06_08383	1223402	1225019	None	3184	347	17485	No_or_no_constitutive_exon
TAGGCTCAGCGAGGCATTTGCTGGGTAGACTCAACTAACTGGGAGGACAGCA	1396191	1396302	1396141	1396193	1	supercont1.8	PV06_08441	1396027	1397689	None	3184	347	17485	No_or_no_constitutive_exon
TTCTACCACTATCCCTCTATACTCAGTACACGCTGACACGAATGGGGTAGAT	1495045	1495104	1495154	1495102	-1	supercont1.8	PV06_08470	1494428	1495354	None	3184	347	17485	No_or_no_constitutive_exon
CCAATGCGCAGGCATCACGAGGAACGGGAAAGATTGACATTTGGGAATAGGA	1583843	1583899	1583793	1583845	1	supercont1.8	PV06_08504	1583327	1585655	None	3184	347	17485	No_or_no_constitutive_exon
GTAGGACAAAAGCGATCGTGCACAAGCTTATACTGACCTGAGGGAAACAGGA	1669378	1669423	1669328	1669380	1	supercont1.8	PV06_08535	1669183	1673766	None	3184	347	17485	Yes
TTTGTGTCGGCAGAATCGGGGCGTTGCATAAACTGACCTTGGGATCACAGCC	1697277	1697984	1698034	1697982	-1	supercont1.8	PV06_08545	1695464	1698823	None	3184	347	17485	Yes
CCCCCCACCATCTCTGTTGTTGATGGACTTACTAACAACAATGGGGTCAGGA	1782111	1782198	1782061	1782113	1	supercont1.8	PV06_08573	1781775	1782854	None	3184	347	17485	Yes
GGTCTTTTCAACCTTACGTTATAGGACATATGTACTGACTGGGCTGATAGAT	1912125	1912265	1912075	1912127	1	supercont1.8	PV06_08602	1911156	1913062	None	3184	347	17485	No_or_no_constitutive_exon
CACAACACTCAGAGGGTAGCATGTGCTAACATCGGCCTTGGGGCGTGCAGAT	23723	24130	23673	23725	1	supercont1.9	PV06_08627	23520	25076	None	3184	347	17485	No_or_no_constitutive_exon
TTCGTAAGTCCAAATCCTCCGATCACAGTTTCTGTCTGATGGGCAATTAGGC	53865	53988	53815	53867	1	supercont1.9	PV06_08638	52740	56465	None	3184	347	17485	No_or_no_constitutive_exon
CACGATCTAAGAATTTGTCAGACCCTTGACAACACACACGGGACTCAAAGAA	92571	93106	93156	93104	-1	supercont1.9	PV06_08646	92571	93226	None	3184	347	17485	No_or_no_constitutive_exon
GTGCAACATTCTGGGTTACGCTGCAACAGCATACTAACCTACATGGGCAGGC	126979	131323	131373	131321	-1	supercont1.9	PV06_08660	126075	131623	None	3184	347	17485	No_or_no_constitutive_exon
CTTACTTTGTGTATCGTTCCTACTAAACCATTCCTTGACTTGGGGTGTAGGG	263763	264089	263713	263765	1	supercont1.9	PV06_08704	262233	264089	None	3184	347	17485	No_or_no_constitutive_exon
GTTGTGCAAGGTTTGTGCTAGGGCGGATAGAAAACTGACGTAGCGGGCAGTC	341127	341420	341077	341129	1	supercont1.9	PV06_08727	337850	342396	None	3184	347	17485	No_or_no_constitutive_exon
TGAGTAAAGTTGAAGTTCCGCAAAGGTTCATTTACTGACAACGGGGACAGCC	357178	358214	358264	358212	-1	supercont1.9	PV06_08734	357178	358996	None	3184	347	17485	No_or_no_constitutive_exon
TCTCAAGAAAGCTCGAGGCTGACCAGTGGGCTCTTTGTATGGGTGCTAAGGC	500352	500507	500557	500505	-1	supercont1.9	PV06_08787	498866	501657	None	3184	347	17485	Yes
CCCCTCCCCCCCAACTGATTCCAACCAGTCCTTCGCTGACGAGGGCAAAGAC	631313	631446	631263	631315	1	supercont1.9	PV06_08836	629023	632774	None	3184	347	17485	No_or_no_constitutive_exon
CGAAGTGCCCGTCTGAGACATTCTGTTCACGTGTTATGATGCATGGGCAGGC	690071	690213	690263	690211	-1	supercont1.9	PV06_08847	689400	690610	None	3184	347	17485	No_or_no_constitutive_exon
CGCGTTTCGAAATGGCTCTAGTCAGAGCGCTGACAGGGGCGGGATGATAGGC	707900	708082	708132	708080	-1	supercont1.9	PV06_08850	705625	709866	None	3184	347	17485	No_or_no_constitutive_exon
CCACCAAAGGTTTCACGTCGTCCAGTGCTCGACTAACCCCCGTGGGACAGGT	852405	854517	852355	852407	1	supercont1.9	PV06_08888	851874	854517	None	3184	347	17485	No_or_no_constitutive_exon
GTTCAGTTGACATCGGTCTTCATATAAGATATTTACTAAGACATGGGCAGGA	889469	889996	889419	889471	1	supercont1.9	PV06_08901	887905	891156	None	3184	347	17485	No_or_no_constitutive_exon
AAAGTAGGTCACCCACTTGCTATATTGGTTTCTTGCGCTGACCGGGACAGAC	898952	899659	898902	898954	1	supercont1.9	PV06_08903	897149	899659	None	3184	347	17485	No_or_no_constitutive_exon
ACAATTTCACCACCCGTCACGAGGATGCATGACTGACGACAGGGGAACAGGG	1246544	1246797	1246847	1246795	-1	supercont1.9	PV06_09021	1246544	1247117	None	3184	347	17485	No_or_no_constitutive_exon
ACACAGGCAACGCATTTTACTGACAAGTGACATATTTTTGGGGGGTACAGTG	1299709	1300014	1299659	1299711	1	supercont1.9	PV06_09037	1298198	1300707	None	3184	347	17485	No_or_no_constitutive_exon
GCGCTACCGTTGAAGATTTACATCGTGGAGTGGTACTGACGAGGGTACAGAC	1444187	1444393	1444443	1444391	-1	supercont1.9	PV06_09082	1442504	1444808	None	3184	347	17485	No_or_no_constitutive_exon
CTTCGTGAGTACATAAGGCATTCTCAGGACGAGATACTGACACGGGACAGAT	1448598	1449146	1449196	1449144	-1	supercont1.9	PV06_09085	1448598	1450126	None	3184	347	17485	No_or_no_constitutive_exon
AGGTGGGTGTCACTGGAAATGCGCGACAGACAAAGGCTTATCAAGGGCAGAC	1492337	1492374	1492287	1492339	1	supercont1.9	PV06_09099	1492020	1492464	None	3184	347	17485	No_or_no_constitutive_exon
AGAAAACGAACAACAAGCTAACGAAGTCTCTGTTTTTGGGGGTTGAACAGAT	1512851	1513020	1512801	1512853	1	supercont1.9	PV06_09108	1512373	1513605	None	3184	347	17485	No_or_no_constitutive_exon
ATACATCGGTCCCGCATACTATTTGTGCTGACTGAGCGGCGGGATTGAAGGC	1607381	1607401	1607451	1607399	-1	supercont1.9	PV06_09142	1606351	1607738	None	3184	347	17485	No_or_no_constitutive_exon
AGAGCCACAAGTTCATTTTGAAACTGACATTTACCGGGTTGGTAACATAGCA	541065	541213	541015	541067	1	supercont1.10	PV06_09371	540518	542365	None	3184	347	17485	Yes
GATTCAACGTTCAAGAGAGAAGCTGACGCAGGCGCACGCGGGGCAAACAGGC	540905	540979	540855	540907	1	supercont1.10	PV06_09371	540518	542365	None	3184	347	17485	No_or_no_constitutive_exon
AGGCTCAATTCTGAATTGTCTGTTATCCAGAAGCTAACGGTTTGGGAAAGGT	564391	564539	564589	564537	-1	supercont1.10	PV06_09379	563325	566462	None	3184	347	17485	Yes
GTAGTGAGGCATTGGATAGGCTAACGCAGTACTTTCGGGGGGATACACAGCA	730566	730584	730516	730568	1	supercont1.10	PV06_09439	730213	733810	None	3184	347	17485	No_or_no_constitutive_exon
AGTATTGCGCATGTCTGAGTGCGTCACGGACTAATGCCCGGGGGGTTTAGAT	731060	731839	731010	731062	1	supercont1.10	PV06_09439	730213	733810	None	3184	347	17485	No_or_no_constitutive_exon
GTGAGTTATTTCCCGCTCTAACCTGTACTTACTACTTCTAAGGGGCACAGTT	831801	832079	832129	832077	-1	supercont1.10	PV06_09478	831801	833165	None	3184	347	17485	No_or_no_constitutive_exon
AGCACCCTTGTCCTGCATAGTACATATGACTGGGTAGCTCACGGGGACAGAT	896586	896779	896829	896777	-1	supercont1.10	PV06_09495	895619	897249	None	3184	347	17485	No_or_no_constitutive_exon
CCGCGCCTATGGAGATTTCAAGACTTGTGCTGACCAGGGTTTGAAAACAGCT	908136	908376	908086	908138	1	supercont1.10	PV06_09500	907390	908376	None	3184	347	17485	No_or_no_constitutive_exon
GTAAGTGTCCACCTTCTTTCTTCTTGTCAGCCTGTTTAACTGGGCAAAAGTG	999316	999390	999440	999388	-1	supercont1.10	PV06_09532	996570	999692	None	3184	347	17485	No_or_no_constitutive_exon
AGAACGGTGGGTAGATTACACGAATATATGATCTTGGCTGACATGGGCAGGG	1026594	1028057	1028107	1028055	-1	supercont1.10	PV06_09544	1026594	1030018	None	3184	347	17485	No_or_no_constitutive_exon
GGCAACCCAGTGGCCATTGTGGAGTGAGAGCACTAACATCCGGGAGGTAGGT	1143302	1143620	1143252	1143304	1	supercont1.10	PV06_09587	1142948	1145378	None	3184	347	17485	No_or_no_constitutive_exon
ACATAAAGAACCAAACATGTCTGAGCACTGAGGCTGACGGGTGAATGTAGAT	1249157	1250018	1250068	1250016	-1	supercont1.10	PV06_09630	1249157	1250587	None	3184	347	17485	No_or_no_constitutive_exon
TCTGTAAAGAATTTTGACTTGGTTGCTGATATTGGCGTTCGGGTGGTCAGCA	1289041	1289241	1288991	1289043	1	supercont1.10	PV06_09643	1288019	1289241	None	3184	347	17485	No_or_no_constitutive_exon
GCCACCGCCTCGTCTCCCTGGAATGGACAACAGACTGATCCTGGGCAAAGGC	1292684	1292770	1292634	1292686	1	supercont1.10	PV06_09646	1292237	1294707	None	3184	347	17485	No_or_no_constitutive_exon
AGGTTCGTTCTGAATCGCCACATATATTACCAGTACTGATGAAAGGGTAGGC	1352148	1352236	1352286	1352234	-1	supercont1.10	PV06_09659	1350909	1352959	None	3184	347	17485	No_or_no_constitutive_exon
TATTGAGGCTCTGGTCGGCAGATGGGAAAACAACTGACTCGGGCGTGCAGGT	1437932	1438688	1438738	1438686	-1	supercont1.10	PV06_09693	1436522	1439186	None	3184	347	17485	No_or_no_constitutive_exon
GTTCAAGCCACCAACCTACCAAATGCACTCACTGACAACAGAGGGAACAGGT	1566575	1566621	1566671	1566619	-1	supercont1.10	PV06_09716	1565456	1567321	None	3184	347	17485	Yes
AGCCACCATTTCCATGTATAGCGATTCCACTGACTGTAACTTGGGGATAGGA	1566268	1566522	1566572	1566520	-1	supercont1.10	PV06_09716	1565456	1567321	None	3184	347	17485	Yes
ACCTAGACAGAACCGGAGACTGAATGACATTTATGACAGCTTTGGGGGAGGC	1569283	1569477	1569233	1569285	1	supercont1.10	PV06_09717	1568012	1569932	None	3184	347	17485	No_or_no_constitutive_exon
TGAATGTAATTACGACAAAAGGGAGTCTATACTTATCTCTTGGGGAACAGGC	1585227	1585639	1585689	1585637	-1	supercont1.10	PV06_09724	1585227	1586618	None	3184	347	17485	No_or_no_constitutive_exon
ATGGTCAACTATCGTCACCAAGAAAATTTAGCTGGAGCTGACGGGAATAGGC	22190	22933	22140	22192	1	supercont1.11	PV06_09729	21752	24339	None	3184	347	17485	No_or_no_constitutive_exon
GCATCCACCCAGTTCTGCCATTGACAACACCCCACTGACGTGACGGGCAGTT	78396	79803	79853	79801	-1	supercont1.11	PV06_09749	78396	80786	None	3184	347	17485	No_or_no_constitutive_exon
TGAGTTTCCTTCTGAGGACGATGATCCGGATGCTAAACTCGGGACTGTAGTT	84107	88598	88648	88596	-1	supercont1.11	PV06_09751	84107	89383	None	3184	347	17485	No_or_no_constitutive_exon
AGTGATGCCGATATTCCACCTGATCTGTATCTTGTTGACAGTGGGTGAAGGT	109142	109894	109944	109892	-1	supercont1.11	PV06_09761	109142	110795	None	3184	347	17485	No_or_no_constitutive_exon
ATACACCACGATCCTACGATAGGGTGGCTGACTTAACGGGGCGGCAACAGAA	285242	285327	285192	285244	1	supercont1.11	PV06_09812	284909	285787	None	3184	347	17485	No_or_no_constitutive_exon
GAGTCAGTGGTCTTTCGGATGTCTGAGAAGTCTAGCTAACGGGTGCGCAGGG	322023	322114	322164	322112	-1	supercont1.11	PV06_09826	321319	322444	None	3184	347	17485	No_or_no_constitutive_exon
GTGCTTTGTTTGGAAATCATCGAAGCTGATTGGTCTTGGGGACACGACAGGA	554068	555098	555148	555096	-1	supercont1.11	PV06_09905	554068	556543	None	3184	347	17485	No_or_no_constitutive_exon
GTCTGACCTCGTGTCGCCGCATGCGAGGTTTGTTAATTGGGAGACCGCAGGA	711276	712718	711226	711278	1	supercont1.11	PV06_09962	711002	712718	None	3184	347	17485	No_or_no_constitutive_exon
CAGGCGGCGCAGAAAGAGATATTCTTGAGTACATGCTGACAGGGTATCAGAT	752400	752467	752350	752402	1	supercont1.11	PV06_09972	752167	754454	None	3184	347	17485	No_or_no_constitutive_exon
CCTTGCATTACAATCTATCACCATAACTAATTCTCCGAGGGGGAGAACAGGC	832052	832196	832002	832054	1	supercont1.11	PV06_09998	831707	833676	None	3184	347	17485	No_or_no_constitutive_exon
CCGTAATGGTTCCAGGAGCAGCAGACGCTGACACGTGTGGGAGCGTGTAGGG	877480	877620	877670	877618	-1	supercont1.11	PV06_10010	875893	877876	None	3184	347	17485	No_or_no_constitutive_exon
GGTACCAAATCAGCTACACGCATTGCGCAAATCACTTCTAACGGGACTAGAA	1016172	1016654	1016122	1016174	1	supercont1.11	PV06_10065	1015984	1016870	None	3184	347	17485	No_or_no_constitutive_exon
AAAGACGCATGTTCTTGTTAGTGACTGACGGTGAATTTCCGCATGGGTAGAT	1074999	1075350	1075400	1075348	-1	supercont1.11	PV06_10087	1074394	1076558	None	3184	347	17485	No_or_no_constitutive_exon
ACGTTTTAAGATCCTACAAGGCAAGCAAGACTGCTAATGGGGTATAAAAGAC	1159913	1160129	1160179	1160127	-1	supercont1.11	PV06_10113	1156697	1160532	None	3184	347	17485	No_or_no_constitutive_exon
CCTCGTTGATCCTGATAACGGCCATATCACTGGTGTGGTTGACTGGGCAGAT	1249081	1249653	1249703	1249651	-1	supercont1.11	PV06_10142	1249081	1250570	None	3184	347	17485	No_or_no_constitutive_exon
CATGGGAGGTGACGGTGGTGGTGCAACGAGTACGACTTCTTCGGGGGCAGGT	155947	156428	155897	155949	1	supercont1.12	PV06_10201	154048	156428	None	3184	347	17485	No_or_no_constitutive_exon
TCTTTCTCGCTGACGACATGTTGTGGTGCATCCTGCTGACTGGGATGTAGCA	164364	164425	164475	164423	-1	supercont1.12	PV06_10205	163737	166101	None	3184	347	17485	No_or_no_constitutive_exon
GGACACATGAAGACACATGACAAAAAAGCGCTAACGAGGCGAGGGAATAGCA	302242	302663	302713	302661	-1	supercont1.12	PV06_10257	301577	303219	None	3184	347	17485	No_or_no_constitutive_exon
ACTTCGACAGATTGTCGGGTAGCAAAGTTATACTAATGGGTATGAAACAGAC	379856	380118	380168	380116	-1	supercont1.12	PV06_10290	378943	380874	None	3184	347	17485	No_or_no_constitutive_exon
AGGATTCCGCATTCATTTCAGATGTTTCAACATACTTACAGGGTGACCAGGG	452004	452103	452153	452101	-1	supercont1.12	PV06_10313	450806	452382	None	3184	347	17485	No_or_no_constitutive_exon
TTCTTGATCTTTTGCTTCTGCGTTCTCGGTTGCTAACGAGGGTGAAATAGGT	513634	513700	513750	513698	-1	supercont1.12	PV06_10335	511821	514478	None	3184	347	17485	No_or_no_constitutive_exon
AGCCTGAGGCATCAACCATTTGGATTCGAGACTTACTCGGCATCGGGAAGGC	96358	97619	96308	96360	1	supercont1.13	PV06_10394	96044	98496	None	3184	347	17485	No_or_no_constitutive_exon
TCGTTATTCTACTCTGCCTGCTCGGTGAGGCTGATGTGAAGGATGGGTAGAT	100852	101007	100802	100854	1	supercont1.13	PV06_10395	100388	102890	None	3184	347	17485	Yes
ATGGTATGTTTTTCAGGTCCAAAAGGAGAATAGCTCTAACGGGTTGACAGGG	217995	218968	219018	218966	-1	supercont1.13	PV06_10435	217995	221030	None	3184	347	17485	No_or_no_constitutive_exon
GGTAAGTCGGTCAGTCATTCGCAAGAAAGAGAGAGGTTAACAAGGGACAGGC	257644	258318	258368	258316	-1	supercont1.13	PV06_10447	256191	259017	None	3184	347	17485	No_or_no_constitutive_exon
GCCTCGACCTACGTTGAGGTACATGGACGTTAACCGATAGAGGGCGATAGGG	562914	563135	562864	562916	1	supercont1.13	PV06_10528	562677	564593	None	3184	347	17485	No_or_no_constitutive_exon
CGGAGATAGCTCTGGGTCTGGCATCTGCTGGCATCTGACTTGTGGGACAGGT	381399	382509	382559	382507	-1	supercont1.14	PV06_10629	380881	383183	None	3184	347	17485	No_or_no_constitutive_exon
ATTAAAGACAATGTACGATATTCAAAGATTGGCTAACGGTGGGTGTACAGGC	304383	304724	304774	304722	-1	supercont1.15	PV06_10743	304383	305486	None	3184	347	17485	No_or_no_constitutive_exon
ACGTACTGCTGTTACTGTGCCAAGTCCTTCAAGAACAAGGGAGACTGTAGCC	393936	394222	394272	394220	-1	supercont1.15	PV06_10779	393936	394451	None	3184	347	17485	No_or_no_constitutive_exon
TGCTTTTGTGATCTCGTTTCTGGTCCCCCTTTTTGACAAGTGGTGGGCAGCG	448543	448780	448493	448545	1	supercont1.15	PV06_10794	447215	449521	None	3184	347	17485	No_or_no_constitutive_exon
ATGTTCTCCATGTTTTTTCGTATCGAGGAGCACGCTAACAATAAGGGTAGCT	16101	16118	16051	16103	1	supercont1.16	PV06_10810	15936	17780	None	3184	347	17485	No_or_no_constitutive_exon
TTGCTGGGCTCTGCTGGGCTCTGCTAATAAAGGTGAACTTTGGGATATAGGT	257124	257323	257074	257126	1	supercont1.16	PV06_10884	256887	259928	None	3184	347	17485	No_or_no_constitutive_exon
AGGTGTTGGCATCTATTATCAAATAATTGACTCTCTGACGGGTTCAAAAGGT	290489	290751	290439	290491	1	supercont1.16	PV06_10901	290037	290751	None	3184	347	17485	No_or_no_constitutive_exon
CGCCTGCACCCGGGACAGAACAGAGGACATGTGCTTACAAAGACGGGCAGAT	140623	140671	140721	140669	-1	supercont1.17	PV06_10957	138761	141001	None	3184	347	17485	No_or_no_constitutive_exon
GTGACTGATTCTGTCTGTCATTAGTTGGACAAACCGGCTGACGGGAATAGAT	252134	252422	252084	252136	1	supercont1.17	PV06_10990	251086	252422	None	3184	347	17485	No_or_no_constitutive_exon
GTATAACTGATTCCGTCTCGCTATCTGGGAATATCGGCTCACGGGGATAGTT	254604	254668	254554	254606	1	supercont1.17	PV06_10991	253313	254668	None	3184	347	17485	No_or_no_constitutive_exon
TGGAGGACAAAAGGTCTGCCGTATGCTGACGCTTGCGGGTGTCGAAGCAGTC	287351	287548	287598	287546	-1	supercont1.17	PV06_10998	287351	288986	None	3184	347	17485	No_or_no_constitutive_exon
TTGATTATTCCCGTCCTATTTTGACGGCTCGACTGACTATGATGGGCCAGAT	324415	324571	324365	324417	1	supercont1.17	PV06_11009	322094	324571	None	3184	347	17485	No_or_no_constitutive_exon
GTGAGTTCTTGCCTATGAAGGTGGTTTAATACTGAAACTGAACAGGGAAGGA	36425	36755	36805	36753	-1	supercont1.18	PV06_11020	35648	36901	None	3184	347	17485	No_or_no_constitutive_exon
ACTATACAAGTGGTTACCAATGGGTCGAAAACGCAGAAGCTAGGGACTAGGG	102821	103596	103646	103594	-1	supercont1.18	PV06_11034	102821	104053	None	3184	347	17485	No_or_no_constitutive_exon
CTTAAGAGTCGTATTGGTCTGTGCTGACAGAGATTGAAACTGGCGGGTAGGT	110035	110225	109985	110037	1	supercont1.18	PV06_11036	109592	113491	None	3184	347	17485	No_or_no_constitutive_exon
CGGTGAGTGGAATCAATCTTTGACGTCTAAATTGCTGACTTCGGGAAAAGCG	271852	272323	272373	272321	-1	supercont1.18	PV06_11063	271852	273175	None	3184	347	17485	No_or_no_constitutive_exon
TTTCGACTGGTATGGAAGCTGTTTCGCCCAATCTTCGGGTGGTCGAAAAGTC	11375	12045	12095	12043	-1	supercont1.19	PV06_11078	11375	12679	None	3184	347	17485	No_or_no_constitutive_exon
TTTATCAAAGGTCCTCTGGCCGAAGAGATTGGGCTGACCGGGTCTAAAAGAC	101203	101405	101455	101403	-1	supercont1.20	PV06_11158	100989	102285	None	3184	347	17485	No_or_no_constitutive_exon
AATCCTGAAGCAACTGCCGAAACCAGAGGTGGCTTCAACTATGGGACCAGAA	86860	87357	87407	87355	-1	supercont1.21	PV06_11188	85896	87677	None	3184	347	17485	No_or_no_constitutive_exon
GGTGTGTTATGTAGAAATTGAACTGAGTCGCGAGAATGCTAAGGGACAAGAT	20931	21168	20881	20933	1	supercont1.22	PV06_11200	20113	21955	None	3184	347	17485	No_or_no_constitutive_exon
AGTGAGTTCCCGGTCGAACACTGGTCAAAATGCCTCTAACTGGGGATCAGCG	32329	32456	32279	32331	1	supercont1.25	PV06_11284	30970	32931	None	3184	347	17485	No_or_no_constitutive_exon
CCTCCGACCGCTGTTGGGGCCCTGTTATGGTTAACATTGGGTCTGAAAAGAG	24570	24784	24834	24782	-1	supercont1.26	PV06_11302	23780	24948	None	3184	347	17485	No_or_no_constitutive_exon
GTAGGCTCTCCCCTTCCACTAGGAGACACGAGACTAACCGCGGGCTAAAGAC	28196	28528	28578	28526	-1	supercont1.29	PV06_11363	26269	29644	None	3184	347	17485	No_or_no_constitutive_exon
TGGCAATCCTTGCAATCTCACCGCAGCACAAAGAGGCTAACTAGGGAAAGAA	60814	61194	60764	60816	1	supercont1.29	PV06_11372	59265	62655	None	3184	347	17485	No_or_no_constitutive_exon
ACCCACAGCACATGGCGACCAGAACACAATGCCCGGGCTAATGGGTATAGCA	12638	12880	12930	12878	-1	supercont1.31	PV06_11410	12638	13963	None	3184	347	17485	No_or_no_constitutive_exon
CAATGGCAAATCATAATGGATAGATGGGCACTGGCTAAGAAATGGGGCAGGT	65323	65709	65759	65707	-1	supercont1.33	PV06_11460	65323	66029	None	3184	347	17485	No_or_no_constitutive_exon
AAATTTTCTCTCTAGACCGCGCGTCTTGACTACAGGCTGACGCGGGACAGAG	43921	44087	44137	44085	-1	supercont1.34	PV06_11474	43004	44242	None	3184	347	17485	No_or_no_constitutive_exon
AAGGAGAGCTCTCTGCAAACTAAGTGGAAGCATTTCTAAGGGGTATATAGAA	61059	61111	61009	61061	1	supercont1.34	PV06_11477	60512	62929	None	3184	347	17485	No_or_no_constitutive_exon
AAGATGGCTACCTCGTCGAAAACGAAGTGAAACGCGGGAAATGTGAGCAGAA	28004	29849	29899	29847	-1	supercont1.38	PV06_11519	28004	31708	None	3184	347	17485	No_or_no_constitutive_exon
TCAATCACGGCTCCGGTAAGCGGAAAGACGGGGTCGCGGGTGATGAATAGGG	39159	39525	39109	39161	1	supercont1.38	PV06_11523	39082	39525	None	3184	347	17485	No_or_no_constitutive_exon
GGTATATGTTTCCGTTGGACCAAACTCCTTGTGACTGACCATTGGGACAGGG	34989	35152	35202	35150	-1	supercont1.39	PV06_11542	34989	35581	None	3184	347	17485	No_or_no_constitutive_exon
GACAAAAGTGGATTTATTCACCATGTTGTTGGTGACTTGGTAACGGGCAGGA	23626	23921	23971	23919	-1	supercont1.40	PV06_11550	23626	24068	None	3184	347	17485	No_or_no_constitutive_exon
CGGCGGCTACGTGGCACAACAGGGTCATGGTGGCTATGGGGCTGAACAAGGC	13860	14009	14059	14007	-1	supercont1.41	PV06_11563	13860	16251	None	3184	347	17485	No_or_no_constitutive_exon
ATGTTGAGAAATATTGTCTCACAGACTAAGATTATTGATTGTGGGATTAGTT	5857	6543	5807	5859	1	supercont1.42	PV06_11571	5581	6543	None	3184	347	17485	No_or_no_constitutive_exon
ACAAGAGATGGACTTGAAGAATATTGGCCTTCTCGCCTGATGGGCGAAAGAT	27712	28267	27662	27714	1	supercont1.43	PV06_11588	24043	28267	None	3184	347	17485	No_or_no_constitutive_exon
GAGTCTCTTTCTCGCTCTAATGTACCCACCCGTATTAACACGAGGGCTAGAT	16957	16990	16907	16959	1	supercont1.44	PV06_11602	16294	17831	None	3184	347	17485	No_or_no_constitutive_exon
AATTCTACTATGCCCTCACAGAAGTCCGGTTGAGGCTGATAGTCGGGCAGGA	32057	32237	32007	32059	1	supercont1.44	PV06_11610	31594	32896	None	3184	347	17485	No_or_no_constitutive_exon
TTTTACATTTAAAGGCCTGTCATCGCTGCAGCTGACGGGAGAAACCACAGGC	32449	32896	32399	32451	1	supercont1.44	PV06_11610	31594	32896	None	3184	347	17485	No_or_no_constitutive_exon
CAGGTACGCCGCCGCACACGCTCGTCTCCATAGAACTGACGAAGGGACAGCT	12407	12521	12571	12519	-1	supercont1.47	PV06_11634	12295	13102	None	3184	347	17485	No_or_no_constitutive_exon
GGTGTGTTATGAAGAAACCGAACCGAGTCTCGAGAATGCTAAGGGACAAGAT	38391	38628	38341	38393	1	supercont1.49	PV06_11671	37523	39695	None	3184	347	17485	No_or_no_constitutive_exon
ACACCTCAATTGCAAGCAAGTGAGCTGACACTTATTCGACGAGGGAATAGAC	8177	8356	8127	8179	1	supercont1.52	PV06_11693	7808	9609	None	3184	347	17485	No_or_no_constitutive_exon
GCAGATGGAGTAACCAAGAAAGTAAAGAACGAGTCCGCATGGGGCACCAGTG	13841	13926	13976	13924	-1	supercont1.55	PV06_11719	11617	15176	None	3184	347	17485	No_or_no_constitutive_exon
AGTCATGTTCCTAAGAGCATGAGCGAGATACATCAGCTGACATGGGATAGTG	15257	15414	15207	15259	1	supercont1.58	PV06_11743	15064	19448	None	3184	347	17485	No_or_no_constitutive_exon
AGGGTGGACGCTCCGTGAAGACATTCTTTTCTTGGGCTGACGGGAAATAGCA	21239	22253	22303	22251	-1	supercont1.59	PV06_11756	20167	22652	None	3184	347	17485	No_or_no_constitutive_exon
GTGACTGATTCTGTCTGTCATTAGTTGGACAAACCGGCTGACGGGAATAGAT	365	618	315	367	1	supercont1.86	PV06_11866	1	618	None	3184	347	17485	No_or_no_constitutive_exon
CAGTAGGCCCTTTCCTGGGAGTGAGAATATGACTTACTGGTGGGGACAAGAG	186	675	725	673	-1	supercont1.130	PV06_11926	186	1434	None	3184	347	17485	No_or_no_constitutive_exon
