# Supplementary material for: Widespread Separation of the Polypyrimidine Tract From 3′ AG by G Tracts in Association With Alternative Exons in Metazoa and Plants
Source: Front Genet. 2019 Jan 14;9:741. doi: 10.3389/fgene.2018.00741 (PMC6339879; doi:10.3389/fgene.2018.00741)
Supplement: DATA FILE S1 — Sequences of REPAG 3′ SS from each species of fungi. [file Data_Sheet_1.zip › Supplementary data 1/Fungi_Release38_penicillium_italicum.txt]

REPA_GGG_Sequence	Exon_Start	Exon_End	Pos_-50	Pos_+2	Strand	Chromosome	GeneID	Gene_Start	Gene_End	Gene_Name	Number_of_REPAs	Number_of_REPAs_has_GGG	Number_of_Intron(Intra_genic_Region)	Upstream_Constitutive_Exon
GGCTGGGCCGGAAATGCTCAACAATTTCGCTAACGTCGGGGGATGGATAGCA	69305	69599	69649	69597	-1	contig2356	PITC_070340	69305	70363	None	2635	210	19567	No_constitutive_exon_found_in_species
AAAATAAATAACTACCATGGTGATGGTTACTGAATGCAGTGGGAATATAGAA	129130	129332	129080	129132	1	contig2356	PITC_070520	128902	129332	None	2635	210	19567	No_constitutive_exon_found_in_species
ATCTTCTCCTTCCATTTTATAGTACTGTTGAAAACTAACCTGGGATATAGAT	242953	243058	242903	242955	1	contig2356	PITC_070890	240884	243157	None	2635	210	19567	No_constitutive_exon_found_in_species
GCGTTGAGTATGCTTTTTAAATGACTGCGATCTGGACTAATGGGATACAGGC	315178	316751	316801	316749	-1	contig2356	PITC_071170	315178	316976	None	2635	210	19567	No_constitutive_exon_found_in_species
TGCAATTTCGGGAAACAAGTTGAAAAAGACAAGCTAAATGGGGATTCAAGGT	91460	91529	91579	91527	-1	contig2266	PITC_068450	89882	91656	None	2635	210	19567	No_constitutive_exon_found_in_species
GGTTATCTGGTTCGCAGCAACGATAACTAACGGTTAAAACCATGGGGCAGGC	292997	293217	292947	292999	1	contig2266	PITC_069130	292774	294354	None	2635	210	19567	No_constitutive_exon_found_in_species
CAATATGTCTATTGTCATTCTCATGGAACGGTTTACTAACATGGGAACAGCT	302923	303152	303202	303150	-1	contig2266	PITC_069180	302187	303540	None	2635	210	19567	No_constitutive_exon_found_in_species
GGTCTCACCTGTCTTATCAGAGTCTGAATTACGCTAATTTGGGGGTTTAGAA	313132	313497	313547	313495	-1	contig2266	PITC_069240	313132	314352	None	2635	210	19567	No_constitutive_exon_found_in_species
GGTATTGAGCCAGTTAGCGTTCGGCGGCCTAAGGTGCTGGGTCGGGCAAGGC	324467	324592	324417	324469	1	contig2666	PITC_091160	322701	326151	None	2635	210	19567	No_constitutive_exon_found_in_species
GGCACTGCTAGAGAGTGTGGCAATAGTCTTAACTAAGCACACCGGGGTAGAT	273638	274235	273588	273640	1	contig802	PITC_027830	273469	275456	None	2635	210	19567	No_constitutive_exon_found_in_species
TTCAATTTACTATGCACATTTCTTGGCACAATACTAACTGTAGGGGCAAGCT	58085	58239	58035	58087	1	contig1290	PITC_041780	57871	58441	None	2635	210	19567	No_constitutive_exon_found_in_species
GGATCTTTTTCGAGATCTCAATTTACTGACACTGACACAGAAGGGCGCAGAA	124284	124759	124809	124757	-1	contig920	PITC_031900	124284	125712	None	2635	210	19567	No_constitutive_exon_found_in_species
CCAAAGAAAGGACATGCTTCATGCACTTTCCGCTGACTTGGGGATCGCAGCT	224574	225258	224524	224576	1	contig920	PITC_032310	224455	226634	None	2635	210	19567	No_constitutive_exon_found_in_species
GGATGAAGCAATTCTGCAAATTTATTCGCATCTAATATGTTTGGGAAAAGGC	2722	2826	2876	2824	-1	contig1023	PITC_034850	2151	3418	None	2635	210	19567	No_constitutive_exon_found_in_species
ATATCTCACAGCTTATAGGGCATCTCATGTACTAATTGCGGGGAATACAGCT	57142	57215	57265	57213	-1	contig1023	PITC_035050	55766	57554	None	2635	210	19567	No_constitutive_exon_found_in_species
GTGAGATTGGTCAGTCCACAACAATTCGATCTAATACATTGGGCATGTAGAG	144569	145140	144519	144571	1	contig1023	PITC_035330	144282	145140	None	2635	210	19567	No_constitutive_exon_found_in_species
CCTATTCTCCAGTTAGCGCAAGTCTGGCAGTCTGACATTTCATGGGGTAGAT	210005	210067	210117	210065	-1	contig1714	PITC_049870	209715	210127	None	2635	210	19567	No_constitutive_exon_found_in_species
CAAATCAACTGGTTCTATGGCCTGATATTAACCTTCCATCTGCGGGATAGGC	265214	265902	265952	265900	-1	contig1714	PITC_050110	264951	266212	None	2635	210	19567	No_constitutive_exon_found_in_species
AGTAATCTCTTGATATGGTCAGGAAAGGAGTCTAAACTGGGAGCATGCAGTG	256360	256795	256845	256793	-1	contig2611	PITC_084080	255269	257765	None	2635	210	19567	No_constitutive_exon_found_in_species
GGACGTGGGAAGAGGGGAAGGGGGAGAGGCAATGTCTACTGGGGTGGCAGGC	3854	3896	3946	3894	-1	contig2714	PITC_092030	3854	4423	None	2635	210	19567	No_constitutive_exon_found_in_species
CTTCAAATATGAAAGACAAAGTTGCATTCTTTGCAATCTATGATGGGCAGTA	69431	69789	69839	69787	-1	contig2714	PITC_092240	68830	70007	None	2635	210	19567	No_constitutive_exon_found_in_species
GGCTCTCCTTGTCGGTCTTTGTACATGCTGACTCGAATCTCATGGGATAGGC	164420	165107	165157	165105	-1	contig2714	PITC_092580	164420	165533	None	2635	210	19567	No_constitutive_exon_found_in_species
CTTATAAATCCGTTTTCTGAAATCTGAATTGTAACTAACGGGACGTATAGAT	237461	237719	237411	237463	1	contig2714	PITC_092920	237193	239038	None	2635	210	19567	No_constitutive_exon_found_in_species
GTGTGGTAAAAGTCTCCGTGAGAAATTCCAAATGCTGACTGGGATGATAGGA	11203	11327	11377	11325	-1	contig2628	PITC_084320	10881	14477	None	2635	210	19567	No_constitutive_exon_found_in_species
ATTATGGAGTTCTCTTTTGTGTGTGCAATACTGACCACTGGGAAAACTAGCC	30708	31472	31522	31470	-1	contig2662	PITC_087890	30708	35442	None	2635	210	19567	No_constitutive_exon_found_in_species
CTGTTGTCTGTTCTCTTTGGGTATAGGTCTGACAGTTCTGGGAATGATAGAA	174541	174813	174491	174543	1	contig2662	PITC_088430	173599	175749	None	2635	210	19567	No_constitutive_exon_found_in_species
TATGCACATCTTTGGAAAGAGACCATGTTATTAACCACCTATGGGAATAGTA	42449	42514	42564	42512	-1	contig2120	PITC_061560	41759	45176	None	2635	210	19567	No_constitutive_exon_found_in_species
AAAGGTTAGTTTCCACAAAATCTTGATGGTCAGAGCACTAACGGGATTAGGG	142822	142954	143004	142952	-1	contig2120	PITC_061900	141801	143054	None	2635	210	19567	No_constitutive_exon_found_in_species
TCAATCCCACCACAACTGACGATACTGACTTTGATCGATTTGGGATATAGGG	180578	180674	180528	180580	1	contig2120	PITC_062040	180227	182776	None	2635	210	19567	No_constitutive_exon_found_in_species
GTGAGTACATGTTAGAATCTCAATCTGACCATTAGCTAACGGGTAGCCAGTC	35137	36007	36057	36005	-1	contig768	PITC_023600	34202	36095	None	2635	210	19567	No_constitutive_exon_found_in_species
GACACCGTAACTCTCACTTTGAATGCCAAAATTGTTTCTAATGTGGGTAGTA	98901	99048	99098	99046	-1	contig768	PITC_023800	98049	99395	None	2635	210	19567	No_constitutive_exon_found_in_species
TGAGTAACTCTAACCGCGGAATGAGAGATCCGGGGCTGATATGGGCACAGAC	229235	229319	229185	229237	1	contig768	PITC_024340	229078	230667	None	2635	210	19567	No_constitutive_exon_found_in_species
TCCCTTCTCTCGCCCAGCCCACTTCCTCATGCTGACCGCGTGGGCGACAGAA	24618	25369	24568	24620	1	contig2012	PITC_056310	24182	25369	None	2635	210	19567	No_constitutive_exon_found_in_species
AAGATTGAAGTTCGTCTGCGCCCGAAGATGATTCTGACATGTGGGACTAGCA	137230	137958	138008	137956	-1	contig2012	PITC_056740	135254	138408	None	2635	210	19567	No_constitutive_exon_found_in_species
TCGCTCTGAGTGTAAATACACAGATCTCATTATTAAATCGGGTAGAATAGAT	220307	220442	220257	220309	1	contig2012	PITC_057030	218647	220442	None	2635	210	19567	No_constitutive_exon_found_in_species
ATTCGTTTGATATTTCGCTTGGACTTTTTGCTAACGTTTTGGGAAAACAGAG	80847	81640	81690	81638	-1	contig365	PITC_013140	80847	84764	None	2635	210	19567	No_constitutive_exon_found_in_species
CTCATCTGGACACAAAACTGACAGCGCATGCCCCCCGGGCAAATGACTAGTC	141022	142025	142075	142023	-1	contig365	PITC_013390	140793	142336	None	2635	210	19567	No_constitutive_exon_found_in_species
AGAGATTCCTGTTATTTGGAGAATTGAACTGTTGGCTAATTATGGGATAGAG	213832	214959	215009	214957	-1	contig365	PITC_013630	213168	217151	None	2635	210	19567	No_constitutive_exon_found_in_species
CGTAAGCAAGGTCTTTGTTATTTGTCGAAGACACGCTGACATGGGAAAAGCT	10976	12485	10926	10978	1	contig1201	PITC_039070	10033	12485	None	2635	210	19567	No_constitutive_exon_found_in_species
ATTATATTTTACCTTGGATCGAATGAAGATCTGACTGGCTGGCTGGGCAGGT	178423	179895	179945	179893	-1	contig1201	PITC_039700	178423	180717	None	2635	210	19567	No_constitutive_exon_found_in_species
GGTACTTCAAACCAATTTAGGACCTGAGTTCTTATGTCTGACGGGTACAGTT	210022	210559	210609	210557	-1	contig1201	PITC_039770	203548	212123	None	2635	210	19567	No_constitutive_exon_found_in_species
TGGGACTCGAGGACAAGAATATGTGGCTAATGACATGTTGGGATATGTAGGC	6273	6454	6504	6452	-1	contig333	PITC_011340	5501	6792	None	2635	210	19567	No_constitutive_exon_found_in_species
TTAGTCCAATGACAATCCATTCAAAACGTATGAAGTTGACTGGGAAATAGCT	5877	5977	6027	5975	-1	contig333	PITC_011340	5501	6792	None	2635	210	19567	No_constitutive_exon_found_in_species
AGTCCATGGGGGGTATATAGGTACCGATAGATGACAACTCGGATGGGCAGAA	84484	85383	85433	85381	-1	contig333	PITC_011680	84484	85946	None	2635	210	19567	No_constitutive_exon_found_in_species
TGTGCAGGTGTTTGGCAGTTAATTGGCAATGATGCTGACTGGGAATGCAGTG	152605	153026	152555	152607	1	contig333	PITC_011890	148419	153026	None	2635	210	19567	No_constitutive_exon_found_in_species
GCACTTGACACCACTCCAAGCCGTTGCATCACTAACAGATGGGATTATAGAT	58106	58380	58056	58108	1	contig2062	PITC_059140	57957	61404	None	2635	210	19567	No_constitutive_exon_found_in_species
TGGGTGGTTTTTTATCCCCGCATCAAAGCAATGTATTGACATGGGGCCAGTG	105474	105574	105624	105572	-1	contig934	PITC_032910	103411	105763	None	2635	210	19567	No_constitutive_exon_found_in_species
ACGGCAATCTTTTGAATTAACCAAGATGGCTAACGCGCCGGGATATACAGAG	14346	14643	14693	14641	-1	contig600	PITC_019970	13643	15174	None	2635	210	19567	No_constitutive_exon_found_in_species
CAAGGATACTGATCACTCACGTACTGCCACTAATCTGACATCGGGAACAGCT	38044	38809	37994	38046	1	contig600	PITC_020050	37674	39081	None	2635	210	19567	No_constitutive_exon_found_in_species
CATTAGTGTGACAAGGACTGAAACTAATTAACATTCTTTTGGGGATTTAGGA	96991	97030	97080	97028	-1	contig80	PITC_004120	96356	97199	None	2635	210	19567	No_constitutive_exon_found_in_species
GTGCATGTGCCTCGTTGAGTGAAGAAGCTGACAATTCTCTGGGTGTACAGTG	113443	114829	114879	114827	-1	contig80	PITC_004180	113443	115251	None	2635	210	19567	No_constitutive_exon_found_in_species
GAAAACTGTAAATATGTCCTAAGTATATGTCAGGCTGACCAGGGTCACAGGC	156080	156211	156030	156082	1	contig1069	PITC_037220	154854	156211	None	2635	210	19567	No_constitutive_exon_found_in_species
AGTACCCCCATTTCTTGCAATTTATGAATGCTTACTTGAGGGACATATAGGG	199320	199453	199270	199322	1	contig1069	PITC_037440	197404	199700	None	2635	210	19567	No_constitutive_exon_found_in_species
AAATCAAGATCACCTCTTGCAATTGCTGTTCGCTAATATATAGGGCACAGAT	16396	16455	16505	16453	-1	contig478	PITC_016580	16200	16561	None	2635	210	19567	No_constitutive_exon_found_in_species
TCTGGGAAACATACAGATTGGCAGTGCTGAAACTTCTTGGATTGGGACAGGC	51351	51373	51423	51371	-1	contig478	PITC_016710	48164	51605	None	2635	210	19567	No_constitutive_exon_found_in_species
GCTCGGGAGTGGTCTCTGTCTGTTGTTAAGCTAACACTTTCACTGGGAAGGT	171568	171658	171518	171570	1	contig478	PITC_017200	171131	172418	None	2635	210	19567	No_constitutive_exon_found_in_species
CTCTAAACTCTGGCTAATTACTACATTCTCTCGAACCAGCGGGAAACAAGCT	56675	56793	56625	56677	1	contig2771	PITC_094780	56505	56793	None	2635	210	19567	No_constitutive_exon_found_in_species
TACTGTTTCAGATATTGGACTCTTTGTGGCTAATATGATATGCTGGGAAGAA	70416	70531	70581	70529	-1	contig195	PITC_007610	70008	71852	None	2635	210	19567	No_constitutive_exon_found_in_species
TGAGCATCGCTTCTGGATGCGCTCCAAAGCACTTGCTAATGGGGGCGCAGGA	155596	155852	155546	155598	1	contig195	PITC_007830	153758	159390	None	2635	210	19567	No_constitutive_exon_found_in_species
CACTTTGTATTTGTGTTTGATTTGCAATGCTGATATCTTGGGGTGGATAGGA	168693	168801	168851	168799	-1	contig195	PITC_007860	165513	169538	None	2635	210	19567	No_constitutive_exon_found_in_species
TCTCCTTCTTCTTCTTTCTTTGTTCTTATAGTTGGCTCATTGGGATACAGCA	152205	152287	152337	152285	-1	contig286	PITC_009600	152095	152865	None	2635	210	19567	No_constitutive_exon_found_in_species
CACAAGTATAATTTATTCCCTAGAGTGACTAGTAGTCCATGGGGAAACAGGG	87593	87753	87543	87595	1	contig548	PITC_018010	86170	88413	None	2635	210	19567	No_constitutive_exon_found_in_species
TTCCCAGGGGTTTTCCCCAGGACACTATGGCTGACGTTTTTCGGGGGTAGCG	41053	41173	41003	41055	1	contig2153	PITC_063090	40418	41173	None	2635	210	19567	No_constitutive_exon_found_in_species
GCACCCCTGGATAGTAATTGGCATAGATAAACTAACGTGGGATAAATTAGTC	111107	111203	111057	111109	1	contig773	PITC_025450	110763	112029	None	2635	210	19567	No_constitutive_exon_found_in_species
TAGAATGGGTCTAGTCCCGGCATGATAACTGATGACTGACAAGGGTATAGTG	37310	37358	37408	37356	-1	contig50	PITC_002180	37310	38630	None	2635	210	19567	No_constitutive_exon_found_in_species
TGTTCACTCCTCGCTCTCCGCATCACGTACTTACCACTTGGGAATAAAAGGT	135089	135255	135039	135091	1	contig2493	PITC_075990	134039	135493	None	2635	210	19567	No_constitutive_exon_found_in_species
GGTAAGGTGCCTATCCAGAAAGCCTTAAGATCTTGCTAACCGTGGGGTAGAG	24709	24829	24879	24827	-1	contig2822	PITC_097280	22886	24922	None	2635	210	19567	No_constitutive_exon_found_in_species
GGAGCAATGTCACAAGGTGATAATTGAGGTCATTGCTAACTTAGGGAAAGCG	65401	68145	65351	65403	1	contig2822	PITC_097410	65242	68145	None	2635	210	19567	No_constitutive_exon_found_in_species
TCGGCACGCAGTTTTACAGACCAGACCAAGGGCTAACGTGAACGGGATAGGC	30254	30483	30533	30481	-1	contig1892	PITC_054390	30112	30779	None	2635	210	19567	No_constitutive_exon_found_in_species
TCCTGACTGTAGACAATGTTGAGAAATAGAAGAGCTGACGGGAAGAACAGGA	67890	73224	67840	67892	1	contig2739	PITC_093980	67675	73626	None	2635	210	19567	No_constitutive_exon_found_in_species
ATATTGAACTCTATCCACACTGTGTCTCACTAACACAACTGATTTGGGAGGC	23496	23875	23925	23873	-1	contig2094	PITC_060140	22539	24359	None	2635	210	19567	No_constitutive_exon_found_in_species
TTAGTCGAAATATAGTCAGGTCAAGCGATGACTAAAATGCTGGGGGATAGAT	110539	110621	110671	110619	-1	contig575	PITC_018940	109507	112474	None	2635	210	19567	No_constitutive_exon_found_in_species
TCAATTCGGATGACAGCAGTAACTAATCTCTGACTTGTGGGATCAAATAGGT	65019	68069	68119	68067	-1	contig82	PITC_005130	64851	68569	None	2635	210	19567	No_constitutive_exon_found_in_species
ATATTTAACATGGAGAGTTAACTGACTTGGCTTATTAACGGGGGAATCAGAG	9377	10173	9327	9379	1	contig2527	PITC_078930	9220	10173	None	2635	210	19567	No_constitutive_exon_found_in_species
TAGGTGGACCGATATGGGAAACAAAAAGGAAATAGCTGACGGGCAATCAGAT	30226	30764	30814	30762	-1	contig2527	PITC_078990	29489	31322	None	2635	210	19567	No_constitutive_exon_found_in_species
CAATGATGTCGGCAGGTTTTACAATCAAGGCACTAACCAAGTTGGGATAGTA	40692	41950	42000	41948	-1	contig2527	PITC_079020	40692	42321	None	2635	210	19567	No_constitutive_exon_found_in_species
CCCGAATAACCTGGTATAATTCGGATTCGGTCGCTGACATAAAGGGGTAGCT	98538	98587	98488	98540	1	contig2775	PITC_096110	98468	100615	None	2635	210	19567	No_constitutive_exon_found_in_species
GTATATACATAGTCTCCAACCCAAACTTACACAAATTAATGGGTAAATAGGA	128067	128577	128627	128575	-1	contig2775	PITC_096190	127186	128699	None	2635	210	19567	No_constitutive_exon_found_in_species
CGTCACGACCGACGAAGTCGCACTCAAGCCAGCGGGGCTCGGGGGGGAAGAG	70744	71417	70694	70746	1	contig803	PITC_028200	70359	71417	None	2635	210	19567	No_constitutive_exon_found_in_species
GATGAGTATGTCAATATCTTACGGTGCTGATATTTTACCTTTGCGGGAAGCC	135779	135920	135970	135918	-1	contig1283	PITC_041480	135127	136350	None	2635	210	19567	No_constitutive_exon_found_in_species
CCAATTTGATCACCAAATAAAGAAGAAAAAAAAAACTAACATGGGCGCAGTA	69679	70451	69629	69681	1	contig1955	PITC_055610	68989	70744	None	2635	210	19567	No_constitutive_exon_found_in_species
GAAATCCCTGTTTACCTATCATCTCCAGCTCATACTGAATGGGAATCTAGGT	18415	18666	18365	18417	1	contig1888	PITC_053360	17757	18666	None	2635	210	19567	No_constitutive_exon_found_in_species
GACCTCTTACTTCTCTTTGGCTTTCTGGCAAGGCTAATCCATGGGTATAGGA	19469	19814	19419	19471	1	contig1888	PITC_053370	19170	19814	None	2635	210	19567	No_constitutive_exon_found_in_species
CGTTAGTTCAACACCCTGATTGTTGTTTACATCTAATCGGGATATAACAGCT	3633	4193	4243	4191	-1	contig1043	PITC_035810	3633	4629	None	2635	210	19567	No_constitutive_exon_found_in_species
CCCACCATGTCCCCAAATGAACAAGCACCGGATAAGCTAACTGGGAGTAGGA	46992	47083	46942	46994	1	contig1043	PITC_035960	46651	47285	None	2635	210	19567	No_constitutive_exon_found_in_species
TGGTATGTTCTTTGTCTCCCCCCTCCAAGAACTTGTCGCTAATGGGGTAGAA	94270	94524	94220	94272	1	contig1043	PITC_036100	94114	95131	None	2635	210	19567	No_constitutive_exon_found_in_species
GTGTGTGCTCTCCACCGCATACTCATGATTGCTTCTGTGGTATGGGTAAGGA	2514	3180	3230	3178	-1	contig1827	PITC_052070	2514	6464	None	2635	210	19567	No_constitutive_exon_found_in_species
TTTGATTTTGCATGGGCGAAATACTGACCTAGACTTTGGGAACAATACAGGC	69159	69229	69109	69161	1	contig1685	PITC_048750	68958	71126	None	2635	210	19567	No_constitutive_exon_found_in_species
TGGCACTGATGGTAGGATAGAGCTACCTTGAATCCTATATATATGGGCAGTC	6441	6561	6611	6559	-1	contig313	PITC_009850	5393	7025	None	2635	210	19567	No_constitutive_exon_found_in_species
AGATATGGAGGAATCATGGACGATTTCTAACTTTCATTGGGGTGATGTAGGT	66955	68489	68539	68487	-1	contig313	PITC_010100	66468	68884	None	2635	210	19567	No_constitutive_exon_found_in_species
AGATAGCAAACTTTCAAGAGTGCGAAATGACTGATTTCCTGTTGGGATAGCC	94118	94243	94068	94120	1	contig1430	PITC_045470	93373	97528	None	2635	210	19567	No_constitutive_exon_found_in_species
TAAGACCTGAATTTGCGAGAGTTGAGAGGATGTACACTGACAGGGATCAGAG	94427	94631	94377	94429	1	contig1430	PITC_045470	93373	97528	None	2635	210	19567	No_constitutive_exon_found_in_species
TTCCTCGCTACACCCAATATTCAAGAGCTTGCCGCTGACTCTGGGAACAGTA	70710	71010	71060	71008	-1	contig2639	PITC_086340	70203	71304	None	2635	210	19567	No_constitutive_exon_found_in_species
AGTAAGTTCTCGGAAATTCCTCAAGGAGATCAGCCTAACCCGGGATATAGGA	45164	45293	45343	45291	-1	contig2577	PITC_080200	44340	51665	None	2635	210	19567	No_constitutive_exon_found_in_species
CCACGAATACAACGTCGGATCGTGAATTTCTAACAACCGGGACCTGGAAGAG	85149	85420	85470	85418	-1	contig2577	PITC_080320	84015	87182	None	2635	210	19567	No_constitutive_exon_found_in_species
GCTATTTATACCTTTCAACAAGTGGCTAGGTACTGATTAAGGGGATACAGGA	37136	37451	37501	37449	-1	contig2640	PITC_086750	37136	38441	None	2635	210	19567	No_constitutive_exon_found_in_species
CCTTCGAGCCAGAGAGGAATGACATATACTGACTTGCCATGGGGAAACAGCT	50693	50786	50836	50784	-1	contig2640	PITC_086790	49470	50972	None	2635	210	19567	No_constitutive_exon_found_in_species
TCATCTCTCTGCTATAGGTAACCTAGTAAATTTTCTACTATGGGCAATAGCA	45273	45768	45818	45766	-1	contig2664	PITC_089360	45016	46948	None	2635	210	19567	No_constitutive_exon_found_in_species
ACCTCTCAAATACAATCAGTCTTTGCTAATCCGATCGCGCGGGGAATTAGAT	53991	54137	54187	54135	-1	contig364	PITC_012610	53670	54424	None	2635	210	19567	No_constitutive_exon_found_in_species
AGTCTTCCCCACATCATCTCCGATAAACTTCCAAAATTAACGGGGAGCAGGC	56717	56850	56900	56848	-1	contig364	PITC_012620	54748	57009	None	2635	210	19567	No_constitutive_exon_found_in_species
CTTGTCTCTACATCTGGTTACCATCCAACTAACTTCCAACGGGGACATAGCA	30354	31762	31812	31760	-1	contig392	PITC_014950	30137	32145	None	2635	210	19567	No_constitutive_exon_found_in_species
TTATTCCTATTGAGGTACACTGATCATCATTCATTAACATCAGCGGGTAGTA	64285	64708	64758	64706	-1	contig392	PITC_015100	64285	66423	None	2635	210	19567	No_constitutive_exon_found_in_species
GAAGACCAAAACTGAATGTTGCAGTGCTAATTTGGAGATGAGGGAAATAGGG	90600	90861	90550	90602	1	contig392	PITC_015190	90349	91008	None	2635	210	19567	No_constitutive_exon_found_in_species
TTACTCTTTCCATGGACGCAATCGAGCAGATCTAACGGGGGGGAAAACAGAC	90917	91008	90867	90919	1	contig392	PITC_015190	90349	91008	None	2635	210	19567	No_constitutive_exon_found_in_species
CTTCGTGAGTTGTGTTCCCCCAGTAGGTTGTTTTGTCTAATAGGGAATAGTT	123442	123531	123581	123529	-1	contig392	PITC_015280	122176	124095	None	2635	210	19567	No_constitutive_exon_found_in_species
GGTAAGTTGCAAGCGGGTGGCTTTGCACCACACGGCTGCGGGGGATACAGAA	8466	9021	9071	9019	-1	contig2466	PITC_073500	8466	9154	None	2635	210	19567	No_constitutive_exon_found_in_species
TGATTGCGCCATTTTCGCTGAATATCAACTTTACTCTGTCACGGGGGCAGCT	43159	43242	43292	43240	-1	contig2466	PITC_073610	43159	44036	None	2635	210	19567	No_constitutive_exon_found_in_species
GCTTGGAGGGAAGGGAGATGGGCAATCCGAAGCATGCTTTGGGTCAATAGGG	42129	43307	42079	42131	1	contig2027	PITC_058170	41887	44183	None	2635	210	19567	No_constitutive_exon_found_in_species
ATGCACGCGTGTAAGGACAAGGCCATGGGGCCGATCAATCGGGTCCAAAGAG	43384	44183	43334	43386	1	contig2027	PITC_058170	41887	44183	None	2635	210	19567	No_constitutive_exon_found_in_species
GTGATTTTCCTGCGACCCCTTCAAAGTGGTATTAGCTTACAAGGGGGCAGAT	101207	101615	101665	101613	-1	contig2027	PITC_058260	99995	101825	None	2635	210	19567	No_constitutive_exon_found_in_species
CAATCGGTAATATGTGGATATGACTTTATTTTTATCTTTTGGGTGTACAGGG	5691	5799	5641	5693	1	contig596	PITC_019150	3544	5799	None	2635	210	19567	No_constitutive_exon_found_in_species
GTGACTTGCTCTATTAATCTAGCGAATGTACACTGACTTCACATGGGCAGAC	79627	79971	79577	79629	1	contig645	PITC_021380	78367	83328	None	2635	210	19567	No_constitutive_exon_found_in_species
GATATTTACTTATTGGGTTTCAAAATTGCTAACAGTTGGGGGAATCACAGGA	26007	26423	26473	26421	-1	contig81	PITC_004560	25337	27601	None	2635	210	19567	No_constitutive_exon_found_in_species
AAGCTGCAATTTAACTACCCGACGATGAGACTGTACTAACACGGGACTAGGG	43777	45335	43727	43779	1	contig81	PITC_004620	43240	45335	None	2635	210	19567	No_constitutive_exon_found_in_species
CGGTACCCCGCGGTAGAAGGTACATCAAGCTTATCTTTGACTGGGGGCAGGG	77829	77902	77952	77900	-1	contig2641	PITC_087310	75668	78103	None	2635	210	19567	No_constitutive_exon_found_in_species
CGATCCGCCCTTCTCTATTGTGGTTACACTGACCGATCTCATGCGGGCAGTC	44044	44260	44310	44258	-1	contig2475	PITC_074760	42930	44338	None	2635	210	19567	No_constitutive_exon_found_in_species
TGGTAAGCGATGCGGTGCATGTTCTTGATGTGCTCTTCTGATGGGCGCAGCT	23423	24966	25016	24964	-1	contig2494	PITC_076250	23315	27489	None	2635	210	19567	No_constitutive_exon_found_in_species
GACTAGTAGGTGTATGTATGTGGCTGATGTGACTATTGATGGGAAGATAGCA	82236	82250	82186	82238	1	contig626	PITC_020990	81155	82250	None	2635	210	19567	No_constitutive_exon_found_in_species
TAAGTCATGTTTCACCTGACTGCTCCCTATACGTACTAACAAATGGGAAGCA	53118	54515	54565	54513	-1	contig2610	PITC_082850	53118	55350	None	2635	210	19567	No_constitutive_exon_found_in_species
ATTAAATTTCTCTTGATACACATGTAGTTCACTCCTTCTAACTGGGACAGGG	84849	85147	85197	85145	-1	contig2610	PITC_082950	84849	86987	None	2635	210	19567	No_constitutive_exon_found_in_species
TCTCTTGAACCTTGATTCCTGGGATTACGAACTAAGTCTTGGGAATACAGGG	58093	58953	58043	58095	1	contig328	PITC_011000	57095	58953	None	2635	210	19567	No_constitutive_exon_found_in_species
TTCCTCGTCATTCAGGCAGAGAAAGTCACAGCACTAATCGAGTCGGGCAGTC	7723	9939	9989	9937	-1	contig268	PITC_008480	4914	12778	None	2635	210	19567	No_constitutive_exon_found_in_species
ACGTGTGATTTCGAGGGGATCAAGTTGAGCTAATGCGTCTTGGGATACAGCT	16732	16781	16682	16734	1	contig2160	PITC_063740	16353	19317	None	2635	210	19567	No_constitutive_exon_found_in_species
GACTCACCTCGAAAAGCGATACAATACTGACATCTTGGCAATGGGGTTAGGG	36893	37417	37467	37415	-1	contig2444	PITC_072970	35502	37634	None	2635	210	19567	No_constitutive_exon_found_in_species
TTTTGTAAGTGATGTTCAAATATGTGCTACTAGTTCTCTAACTGGGACAGGC	71165	73191	71115	71167	1	contig2444	PITC_073130	71063	73191	None	2635	210	19567	No_constitutive_exon_found_in_species
TTCCCAGGGGGTTCATGTTATCAAAGATTGCAATCTGACTTGGGATATAGGC	50369	50432	50319	50371	1	contig2262	PITC_067550	49886	51506	None	2635	210	19567	No_constitutive_exon_found_in_species
AGCCGGAGGAGTGGTCAGACTGGGGGTGTGTGGTGTTTCGCGCGGGGCAGTA	85838	86026	86076	86024	-1	contig770	PITC_024900	85542	86348	None	2635	210	19567	No_constitutive_exon_found_in_species
GTCTGAATACCAAGTGCCCCATTTCTAATATAAGATCTTGGGACAAATAGGA	67805	68029	68079	68027	-1	contig690	PITC_022000	66887	68420	None	2635	210	19567	No_constitutive_exon_found_in_species
CACAACCATGTAAGCAAGCGAATAGACTGACAGAATTGTGCCGGGCAAAGGG	80690	80918	80640	80692	1	contig406	PITC_015920	80305	81905	None	2635	210	19567	No_constitutive_exon_found_in_species
CGATATGATCGTTTTTTAGATCCAAATGTCTGACACTCTGCCGGGAATAGGT	89112	89354	89404	89352	-1	contig406	PITC_015960	89112	89852	None	2635	210	19567	No_constitutive_exon_found_in_species
TCCTCCACGATATGCGGATGGTAGCATGCTAATCTTTTTGGGAAATGTAGGT	44753	44867	44703	44755	1	contig1358	PITC_043750	44350	46107	None	2635	210	19567	No_constitutive_exon_found_in_species
TTCCAGAGATTAATTCTGCGGGGAAAATTATGACTGATGGGCTAAAACAGAC	80347	80560	80297	80349	1	contig1358	PITC_043930	80077	81526	None	2635	210	19567	No_constitutive_exon_found_in_species
GACAGCCGTTGCCACCTTGCTCATACTGTTGGCTAATAATACGGGTGCAGAA	1995	2456	1945	1997	1	contig2514	PITC_078240	155	3974	None	2635	210	19567	No_constitutive_exon_found_in_species
CAACAATCTTGAACATGCCCTCAGGCCATGCTGATACAATGGGCAATCAGTA	31617	31844	31567	31619	1	contig2514	PITC_078370	31441	32327	None	2635	210	19567	No_constitutive_exon_found_in_species
TTATTCTGATTTCTATCGCGTTTGGTGTCAACTAATGGTGGCTTGGGGAGCA	24506	25316	25366	25314	-1	contig2920	PITC_099780	24506	26116	None	2635	210	19567	No_constitutive_exon_found_in_species
AGTTTATTCCCATGGATCGGGGGAACCACACTGACGACGAATGGGATTAGGC	32529	33828	33878	33826	-1	contig2774	PITC_095500	32529	34190	None	2635	210	19567	No_constitutive_exon_found_in_species
CCGGCTAATACTCGAGAAACTATGAATCCATAGGCTAATTCGGGAGATAGTT	18459	18819	18409	18461	1	contig988	PITC_034380	17789	20708	None	2635	210	19567	No_constitutive_exon_found_in_species
TGTGATTTTCGGAACATTAAGCATCAAGTATACTGACATGGGCCCAAAAGGA	66528	66678	66478	66530	1	contig84	PITC_005780	66449	68370	None	2635	210	19567	No_constitutive_exon_found_in_species
TGTGGATGACCTATACACGGTTATCGTCCCATCGCTAACAGACGGGTCAGGC	79414	79581	79364	79416	1	contig84	PITC_005840	78885	80898	None	2635	210	19567	No_constitutive_exon_found_in_species
CAACCCCAGGTATGTTGCGATATATGTGTGCTATGATCTGAGGGGTAAAGCT	9755	10483	9705	9757	1	contig1879	PITC_052620	9612	10756	None	2635	210	19567	No_constitutive_exon_found_in_species
CGGGGTTATCGCCCCATCAAGTTGTGTAGATGTACTAACAGGGATAAAAGCC	47549	48314	47499	47551	1	contig1879	PITC_052740	46861	49471	None	2635	210	19567	No_constitutive_exon_found_in_species
TTTAGCTAACCATTTCTTTTTTCTTTTGATAGGTGCTTCAAATGGGATAGTA	78234	78580	78184	78236	1	contig1879	PITC_052890	77262	78580	None	2635	210	19567	No_constitutive_exon_found_in_species
TCGCCTTATCAGGTGGGGTTGAAAAAAAAATACTAATAGCGGGATATCAGGT	31629	31698	31748	31696	-1	contig2152	PITC_062660	30502	32024	None	2635	210	19567	No_constitutive_exon_found_in_species
TGAACGGAAACCGTGGAGGAACAGAGTGTGGCTGACAGCTGGGGATATAGTT	71877	72186	71827	71879	1	contig1548	PITC_046490	71403	74528	None	2635	210	19567	No_constitutive_exon_found_in_species
AAGTTCTTTTCCATGTGCAGTTTCCAACGTGAATTTTCTAATGGGAATAGAT	90055	90260	90310	90258	-1	contig1548	PITC_046560	90055	91233	None	2635	210	19567	No_constitutive_exon_found_in_species
TTTAGTGGAATATGACGTTGCAACAAATCCGGTGCTGATGTGATGGGAAGAT	78278	78437	78487	78435	-1	contig1880	PITC_053200	77959	78648	None	2635	210	19567	No_constitutive_exon_found_in_species
ATGGTTTTGGAGGAGATGGACGTGTTCTCTGGCTACTGGGGGACATGCAGGT	77959	78231	78281	78229	-1	contig1880	PITC_053200	77959	78648	None	2635	210	19567	No_constitutive_exon_found_in_species
TTCTGCGTATCATTTAAGTTTAAACATGGACTAATACGTGGGGTATATAGGG	10881	10890	10831	10883	1	contig1416	PITC_044430	10133	13153	None	2635	210	19567	No_constitutive_exon_found_in_species
TGGTTTTCTTGATTTTGGAGCATTTTGGGCTAATTGGGATAATGGGTTAGAT	31294	31450	31500	31448	-1	contig1416	PITC_044500	30596	31962	None	2635	210	19567	No_constitutive_exon_found_in_species
ATATACTCCGATCAACAACTCAGTACAGAAAATACTAACATGTGGGATAGTT	36536	36659	36486	36538	1	contig840	PITC_029840	35941	37395	None	2635	210	19567	No_constitutive_exon_found_in_species
GGCTATAATCAATGACAATGGGGATGTTTTGGCTGATAAATGGGATACAGGA	6082	6253	6032	6084	1	contig2638	PITC_085800	5723	9014	None	2635	210	19567	No_constitutive_exon_found_in_species
TCTCCGGATAGGTTTCCTTGTCTTTGACTTGATCTAACACAGAGGGGTAGCC	14148	14206	14098	14150	1	contig2638	PITC_085820	13293	14872	None	2635	210	19567	No_constitutive_exon_found_in_species
TGTGCTCAAACCTGTTCTGCTTGGCCTGAATGTTGACCTGGGCAAACTAGAC	14383	14495	14333	14385	1	contig2638	PITC_085820	13293	14872	None	2635	210	19567	No_constitutive_exon_found_in_species
GAAGAGATCAAAAAGGAAGAAGAGGACGAAAGCTTGGTTTTGAGTGGGAGAA	34910	35051	35101	35049	-1	contig2638	PITC_085900	34910	35172	None	2635	210	19567	No_constitutive_exon_found_in_species
CAAGCCCTAGAGACAGCGCAAAGCTAATACTTCTTCTTATCGGGTAATAGGC	50812	50985	50762	50814	1	contig2638	PITC_085980	50492	50985	None	2635	210	19567	No_constitutive_exon_found_in_species
CAGTAGTCCAATTATATGTGATTTATCGGAAACTAACTGGGAAATAACAGAT	81082	81749	81799	81747	-1	contig2638	PITC_086080	81082	82220	None	2635	210	19567	No_constitutive_exon_found_in_species
TCCGAAGGGGGTTGAATCCCAATCAGGCGTGCATTAACACAAGGGGTTAGGT	65015	65065	65115	65063	-1	contig1071	PITC_038000	63709	65216	None	2635	210	19567	No_constitutive_exon_found_in_species
ATGAGATGAGACTAAGATTTTATGGAAACTGACTTTTGACTGGGGATTAGAG	20521	20675	20471	20523	1	contig367	PITC_013750	20171	21931	None	2635	210	19567	No_constitutive_exon_found_in_species
TGCCCCTCTTTAATAGCCCACAACGTGCAATGTGGCTGATAACGGGACAGCC	73674	73841	73891	73839	-1	contig367	PITC_013970	73055	74316	None	2635	210	19567	No_constitutive_exon_found_in_species
TATGCCAACTTGGTCAATCTAGAGAATAAACTATCTAACAAGGGTGTCAGAC	81848	81888	81938	81886	-1	contig367	PITC_014020	81140	82012	None	2635	210	19567	No_constitutive_exon_found_in_species
ACTCATGAACTGGTGTCAGTTGAAGCGAATCTAACTGCTGGGATGCATAGGG	10460	10511	10410	10462	1	contig837	PITC_029380	10369	11558	None	2635	210	19567	No_constitutive_exon_found_in_species
TGTGTGTTACTGGCTAGTCTGTGCCGGTGACAGACTATGGGAAAATGTAGTC	64742	64963	65013	64961	-1	contig2645	PITC_087590	64742	65706	None	2635	210	19567	No_constitutive_exon_found_in_species
AACGAAGATCCGCCAAGCTGTATTCATTATTTCATAGAATGGCGGGTTAGTC	17243	17515	17565	17513	-1	contig2028	PITC_058400	16653	17802	None	2635	210	19567	No_constitutive_exon_found_in_species
TGATACCATTCCATCCATCTGTACTTACTATCATGCTTTACGGGATACAGAG	57573	59987	60037	59985	-1	contig2028	PITC_058510	57573	60155	None	2635	210	19567	No_constitutive_exon_found_in_species
GTTTGTGAAACTCCGAGCAGGTTAAATTGCGTGATACTAAGTGGGCACAGGC	8184	8265	8315	8263	-1	contig93	PITC_006090	7566	9464	None	2635	210	19567	No_constitutive_exon_found_in_species
AAATTGCCGAAACTCCAGCTGACTGAAAACCGGGGAATCGGGAGGTACAGGC	32024	32174	32224	32172	-1	contig2470	PITC_074120	31249	32595	None	2635	210	19567	No_constitutive_exon_found_in_species
TATTGTGTCAGGTCGAGGGGCACAATCGTGCTACGGACGGGGGGGGAAAGAT	64127	64329	64077	64129	1	contig2470	PITC_074240	63614	64621	None	2635	210	19567	No_constitutive_exon_found_in_species
GAAGCCCGTAATGAACTATATTGATTGCTACGTAGATCAAGGGCAGGTAGTG	44741	44820	44691	44743	1	contig1070	PITC_037570	44610	45138	None	2635	210	19567	No_constitutive_exon_found_in_species
CTCATAAGAGACAAGTGTGGGAGCACCTAAGCGGTGGGGGCAGAGATCAGGA	58942	59181	58892	58944	1	contig2121	PITC_062320	57674	59645	None	2635	210	19567	No_constitutive_exon_found_in_species
GGCTGCCAAGAAAGAGCCTGTATGGTACTTGATCCCGGCGGGATAAATAGAT	47507	47623	47673	47621	-1	contig769	PITC_024490	47507	48985	None	2635	210	19567	No_constitutive_exon_found_in_species
CCAATCTAATACAACTTCTGCGGGCCCATCCACTTATTAACGGGAACCAGCC	13579	13978	14028	13976	-1	contig25	PITC_000310	12274	14329	None	2635	210	19567	No_constitutive_exon_found_in_species
CGTGTGCAACCACTTAGCATCCGACAGTTGTCAATCTAACATGAGGGTAGTA	16955	18174	18224	18172	-1	contig800	PITC_025900	16955	18484	None	2635	210	19567	No_constitutive_exon_found_in_species
AATGAGAGGCAAAATGCTCTCCTAAAACAAGTGTAACTGAATGGGAACAGCC	11251	11953	11201	11253	1	contig1782	PITC_051000	9522	11953	None	2635	210	19567	No_constitutive_exon_found_in_species
GAGCCGGTAGGACAATCCTGGACTCCTGACTCAGTTGACATGACCGGGAGTC	38461	38916	38411	38463	1	contig1747	PITC_050440	37733	39454	None	2635	210	19567	No_constitutive_exon_found_in_species
GTCTATTCAAAAGCCTGCTACGAGTCATTTTCATGCTAATAGTGGGATAGAA	32813	34613	34663	34611	-1	contig2416	PITC_072400	29845	42178	None	2635	210	19567	No_constitutive_exon_found_in_species
TACACCTATAGAGGGAGAGGTTGAATCACATTGACTGACTGGTGGGATAGAT	6716	7183	6666	6718	1	contig2422	PITC_072680	5393	10087	None	2635	210	19567	No_constitutive_exon_found_in_species
TTTTCCTTTTAATACATTTGTGGGATTTGTTCGCTGACTAGTTGGGACAGAT	18632	19340	18582	18634	1	contig192	PITC_007070	17943	20222	None	2635	210	19567	No_constitutive_exon_found_in_species
TAAGTGTCTATTGTCATGGATATAAACAGACCGACGCTTATAAGGGATAGAC	22584	22657	22707	22655	-1	contig2264	PITC_067960	21383	23340	None	2635	210	19567	No_constitutive_exon_found_in_species
CTCATGTTCTGCCAATCACGGTCAAATCTAATCATAATCATTGGGAATAGAA	20518	20624	20674	20622	-1	contig1928	PITC_055270	19209	20851	None	2635	210	19567	No_constitutive_exon_found_in_species
AAGTGCCGAGAAGTCTGCTTTCACCTTTCATCTCACTGACTGGGACACAGGT	13914	14024	14074	14022	-1	contig2174	PITC_065100	13123	15523	None	2635	210	19567	No_constitutive_exon_found_in_species
GTGAGCTGACTCGAACATGTTGATATGAACGAAGCTAACCTAATGGGAAGCC	38353	38479	38529	38477	-1	contig390	PITC_014730	37996	38580	None	2635	210	19567	No_constitutive_exon_found_in_species
GTAAGTTTCCGGTGATATCTCTTGAACGTACGCAGTGACTGACCGGGCAGAC	1873	2736	1823	1875	1	contig1551	PITC_046750	1442	2736	None	2635	210	19567	No_constitutive_exon_found_in_species
ACCGGTCGCTTTACTAACATATTCTTGCCTTGTGGTTTTTTGACGGGCAGTG	41502	41658	41452	41504	1	contig2388	PITC_071800	41356	42587	None	2635	210	19567	No_constitutive_exon_found_in_species
TTCATCGATCAGTTCCTCATGAATATGACACCTAATAAACGATGGGGTAGAT	5014	6520	4964	5016	1	contig1237	PITC_040010	4455	6520	None	2635	210	19567	No_constitutive_exon_found_in_species
GTTTGTTTGCCCCTTTCCCGTGTCTTCTGAACCATGAGGGATGAGTGCAGAC	13032	13149	12982	13034	1	contig2098	PITC_061090	12744	14593	None	2635	210	19567	No_constitutive_exon_found_in_species
ATGAACCTGCTTGCCCTCCTAAATATCTTGTTCCATGTCCACGGGCGAAGCC	15191	15474	15141	15193	1	contig2820	PITC_097050	14698	15474	None	2635	210	19567	No_constitutive_exon_found_in_species
CTCCGGCGATGTTCAATTTCTAAATTTTGCTAACTGATGGGGGTTGATAGAA	33072	33534	33584	33532	-1	contig2828	PITC_097960	31855	34335	None	2635	210	19567	No_constitutive_exon_found_in_species
GGTACGTAACAATGAAAGAATGAAGGAATATCATTTAATGGGAACCACAGGT	34562	34785	34835	34783	-1	contig199	PITC_008300	33322	35535	None	2635	210	19567	No_constitutive_exon_found_in_species
ATCACCTACTATTCACAAACAGGTTAATGCTAATTCATGTGGGAAAACAGAG	39186	39451	39501	39449	-1	contig199	PITC_008320	37738	40083	None	2635	210	19567	No_constitutive_exon_found_in_species
CAGTGAGTAATCGCCCGTGACTGTGAATAGTATCACTGACTGGGATAAAGTC	15054	16059	16109	16057	-1	contig2396	PITC_071900	14049	16529	None	2635	210	19567	No_constitutive_exon_found_in_species
TTCCTTCCTAGGCCATTTTGCTTAAGTTTCATCTGCTTATGAGGGAATAGAT	6368	6442	6492	6440	-1	contig78	PITC_003290	5826	6667	None	2635	210	19567	No_constitutive_exon_found_in_species
CGCGCGAAATGTCTTGGGTGGCAACTAATCAAAGTTGGGTTAAAATATAGCT	7698	7755	7648	7700	1	contig2399	PITC_072130	7355	8488	None	2635	210	19567	No_constitutive_exon_found_in_species
TGGCGATCCGCTTTGACACGGCGGTATGACACGAGCTAACTGAGGGTTAGTT	19345	19415	19465	19413	-1	contig2136	PITC_062490	16921	19531	None	2635	210	19567	No_constitutive_exon_found_in_species
TCAGAAACCCGATAGGAATTGACTATCACCAGATGTTAACAGGGATCTAGAA	23521	23565	23615	23563	-1	contig1683	PITC_048410	21625	23849	None	2635	210	19567	No_constitutive_exon_found_in_species
AATCATCGTCAGTCTGCTCGTGCTGTTGATTGACTGGGATTGTGGAATAGGG	25336	25384	25434	25382	-1	contig388	PITC_014140	23796	25732	None	2635	210	19567	No_constitutive_exon_found_in_species
TATGTAGTGGAATTTTTCTACTGGTCTTCCACACTGACGGGAAGCTATAGGT	24499	24577	24449	24501	1	contig74	PITC_002870	22736	25338	None	2635	210	19567	No_constitutive_exon_found_in_species
ACCCAACATCGGAACACTGCTACAGCTTGATACACTAAGAAGGGTACCAGAC	1240	2577	1190	1242	1	contig318	PITC_010650	154	2577	None	2635	210	19567	No_constitutive_exon_found_in_species
GGTTCCACTCTCTATGTTTAGAAGCTGACATCTCTCCCTCGGGAACGCAGCG	24025	24266	24316	24264	-1	contig1429	PITC_045130	23669	25705	None	2635	210	19567	No_constitutive_exon_found_in_species
TTTTGCTGCCAATTTGATTTTTTGAAAGTACCGCTGACTGGGAAATCAAGGC	5517	5580	5630	5578	-1	contig2851	PITC_098830	5362	6436	None	2635	210	19567	No_constitutive_exon_found_in_species
TGTTTTCGGCTTGTGATATAGCAAGAACACTGGCTAACAGACGTGGGCAGAG	3366	3420	3470	3418	-1	contig329	PITC_011210	2152	3853	None	2635	210	19567	No_constitutive_exon_found_in_species
GGCACGTCGATTCTTGCGTGTGAGTTCATGCTAACGGAGAAGGGGTATAGGG	15629	16052	16102	16050	-1	contig2469	PITC_073950	15208	16834	None	2635	210	19567	No_constitutive_exon_found_in_species
GTATGATGGACTCTTCAAGTGATGACATGACTCACTGACAATTGGGAAAGAC	10056	10581	10006	10058	1	contig2608	PITC_081790	9502	11862	None	2635	210	19567	No_constitutive_exon_found_in_species
GAGTTGGTCCCTAACATCAAAAATCTTGGCATGGAGCTGATGAAGGGTAGGG	15339	15528	15578	15526	-1	contig97	PITC_006630	13947	16160	None	2635	210	19567	No_constitutive_exon_found_in_species
ACAACCACCTACGCAGGAAACCTACCCTAGCTCGTCACATGGGAAGATAGCT	7387	7653	7703	7651	-1	contig1153	PITC_038710	6992	8211	None	2635	210	19567	No_constitutive_exon_found_in_species
ACATGGTGAAATGTAACCGTCGGGTGGCACGAGATGCCGTGAGGGAATAGGG	9655	9811	9605	9657	1	contig2355	PITC_070030	9442	9811	None	2635	210	19567	No_constitutive_exon_found_in_species
ATTTCCGAACAACACCCCAATCATGATGCAAACTGACTAATGGGAACCAGGT	19098	19130	19180	19128	-1	contig2355	PITC_070070	17462	19830	None	2635	210	19567	No_constitutive_exon_found_in_species
CGACTCGGTAGCCTTCTAGGCACGGCTCTAGAAATGGGGATAAGGGATAGGA	5582	6151	5532	5584	1	contig2794	PITC_096480	5470	6151	None	2635	210	19567	No_constitutive_exon_found_in_species
CAAAAAATCATGGCACTGACCCCCAAGCTAATCTTACGATGGGCCAACAGTG	8849	10108	8799	8851	1	contig332	PITC_011310	5420	10108	None	2635	210	19567	No_constitutive_exon_found_in_species
AATTAAAGGTAGCAATTGGAGAACCAAATAGCTAATGTGGGACGGGGCAGCT	5958	6153	5908	5960	1	contig834	PITC_028690	4340	6153	None	2635	210	19567	No_constitutive_exon_found_in_species
TAATTTACATGCTCAGTATGGGATGCTGAAACCTCTGCTGGGCCAGACAGTT	2972	3229	2922	2974	1	contig274	PITC_009030	2497	3229	None	2635	210	19567	No_constitutive_exon_found_in_species
