# Supplementary material for: Widespread Separation of the Polypyrimidine Tract From 3′ AG by G Tracts in Association With Alternative Exons in Metazoa and Plants
Source: Front Genet. 2019 Jan 14;9:741. doi: 10.3389/fgene.2018.00741 (PMC6339879; doi:10.3389/fgene.2018.00741)
Supplement: DATA FILE S1 — Sequences of REPAG 3′ SS from each species of fungi. [file Data_Sheet_1.zip › Supplementary data 1/Fungi_Release38_mucor_ambiguus.txt]

REPA_GGG_Sequence	Exon_Start	Exon_End	Pos_-50	Pos_+2	Strand	Chromosome	GeneID	Gene_Start	Gene_End	Gene_Name	Number_of_REPAs	Number_of_REPAs_has_GGG	Number_of_Intron(Intra_genic_Region)	Upstream_Constitutive_Exon
GAGACTCATGCACAGCAACCGTGTTTACCAACACTAGGGTTGAAATGTAGGT	192436	193447	192386	192438	1	scf_mam1_v10001	MAM1_0001c00052	191647	193447	None	4860	261	34968	No_constitutive_exon_found_in_species
CCTACAGACTTTTCGCCGGCTCTATTTGACAAAAAAAAATATTGGGGCAGGT	341425	341652	341702	341650	-1	scf_mam1_v10001	MAM1_0001d00085	341256	344177	None	4860	261	34968	No_constitutive_exon_found_in_species
ACGATGACATGTGAGTTACATACCTTGCTGATGATAAACTATGGGATTAGGT	433219	433812	433169	433221	1	scf_mam1_v10001	MAM1_0001c00104	432293	433812	None	4860	261	34968	No_constitutive_exon_found_in_species
AGCAGTTCGCCCATATATGACCTTTTGAAATCTGATAAAGGGATACGTAGAC	447388	447477	447338	447390	1	scf_mam1_v10001	MAM1_0001c00111	447179	449810	None	4860	261	34968	No_constitutive_exon_found_in_species
TAGTATAGGCATACGCAATGGTGTTAATTTTCTTCTCATCTGGGACATAGAT	3996	4217	3946	3998	1	scf_mam1_v10002	MAM1_0002c00131	361	4217	None	4860	261	34968	No_constitutive_exon_found_in_species
TTTATGGATAGCCAACTAAATTGCTTTATTAATATGAGGGGGGAAAACAGCT	107431	107784	107834	107782	-1	scf_mam1_v10002	MAM1_0002d00161	104340	109214	None	4860	261	34968	No_constitutive_exon_found_in_species
AGTTTTTGAGTGGAACTCATGTAATTGTGGGTGCTAACAAGATGGGAAAGAA	455636	455735	455785	455733	-1	scf_mam1_v10002	MAM1_0002d00254	453833	456085	None	4860	261	34968	No_constitutive_exon_found_in_species
CCTCTTTACTTGATATAATATCGTATGTTAATCCACCATTGGGAAAATAGGA	121896	121936	121846	121898	1	scf_mam1_v10003	MAM1_0003c00300	120997	122187	None	4860	261	34968	No_constitutive_exon_found_in_species
TATGACAGGAATGAACGTGTATTAAATGTTTCTCGGTTTGGGGCGTGTAGGG	173196	173934	173984	173932	-1	scf_mam1_v10003	MAM1_0003d00314	172556	175138	None	4860	261	34968	No_constitutive_exon_found_in_species
ATCGACTTGAATGAAGCAGCTGATGATTTGCTTTAACGAGAGTTGGGTAGGG	299505	299597	299647	299595	-1	scf_mam1_v10003	MAM1_0003d00351	299190	299874	None	4860	261	34968	No_constitutive_exon_found_in_species
GTCCATTGATCTGAGGATAGAGACTAACTGATGCTTGTGGGGAAAAAAAGAT	316584	316849	316899	316847	-1	scf_mam1_v10003	MAM1_0003d00357	316218	321109	None	4860	261	34968	No_constitutive_exon_found_in_species
CTTGGGTGGATAGCTATGGTATATTGATTCGCTTATTTATGTGGGAATAGTC	316218	316324	316374	316322	-1	scf_mam1_v10003	MAM1_0003d00357	316218	321109	None	4860	261	34968	No_constitutive_exon_found_in_species
GCACTTTTGCCACATGTCCATACAGAAGAATGACTCATTTGGGTGGATAGGG	401076	401110	401160	401108	-1	scf_mam1_v10004	MAM1_0004d00531	400586	401618	None	4860	261	34968	No_constitutive_exon_found_in_species
CCGTGCTCTACTCAATATGGAATTGAGTATTAATACTATGGGATATACAGCT	431412	432600	431362	431414	1	scf_mam1_v10004	MAM1_0004c00540	429428	432600	None	4860	261	34968	No_constitutive_exon_found_in_species
GTTGTGTTTGTTGTAGCATGTAGTCTGATGGTTAACAATTTGGGTGATAGAG	464416	465120	464366	464418	1	scf_mam1_v10004	MAM1_0004c00545	462445	465120	None	4860	261	34968	No_constitutive_exon_found_in_species
TGATATGACAGGCATACGGACACATGTACTGACATTGGGCGACTGAATAGGT	7422	7505	7372	7424	1	scf_mam1_v10005	MAM1_0005c00555	7084	8968	None	4860	261	34968	No_constitutive_exon_found_in_species
GAAGTGACATTATCTTATAACAATCAAACACATTAACAATCATGGGTAAGAA	327394	327541	327344	327396	1	scf_mam1_v10006	MAM1_0006c00779	325161	327541	None	4860	261	34968	No_constitutive_exon_found_in_species
GGACAATGAGATGTAGTATAGATGTTGATTTGATTTTGCTGTGGGATTAGAG	340263	340469	340213	340265	1	scf_mam1_v10006	MAM1_0006c00783	339024	341742	None	4860	261	34968	No_constitutive_exon_found_in_species
ATTTATGTTACTTTTAATGGAAATATTAACCTAAATATGTGTGGGATCAGGC	22737	23954	22687	22739	1	scf_mam1_v10007	MAM1_0007c00811	22478	23954	None	4860	261	34968	No_constitutive_exon_found_in_species
CTATACGCTTAATTCGGTTCGTTGGATACTCACCATGCGGGGGCATGTAGAA	190965	191107	190915	190967	1	scf_mam1_v10007	MAM1_0007c00856	190819	191287	None	4860	261	34968	No_constitutive_exon_found_in_species
AGCGCATGTGTTAAATCGAAGTGATAGCTCACATGTTTCCAATGGGACAGGC	279420	281793	279370	279422	1	scf_mam1_v10007	MAM1_0007c00884	278750	282852	None	4860	261	34968	No_constitutive_exon_found_in_species
GGTTCATTTTTGTTTGGAAGGTGTGTGTTCTCATCAGCGAGGGTATACAGGA	231111	231329	231061	231113	1	scf_mam1_v10008	MAM1_0008c00966	230322	232260	None	4860	261	34968	No_constitutive_exon_found_in_species
ATTGACACAAACATCATTCATGGATAGTTTATTGAACTGCGGGATCGTAGAA	104862	104927	104977	104925	-1	scf_mam1_v10009	MAM1_0009d01010	104349	105189	None	4860	261	34968	No_constitutive_exon_found_in_species
TGAAGTAAGAAGGGAGTGTCACTCATACTAATGTATGATGGGGGGTTTAGAT	234209	234283	234333	234281	-1	scf_mam1_v10009	MAM1_0009d01038	233106	234995	None	4860	261	34968	No_constitutive_exon_found_in_species
CGCCCTTTGGCTCTTTTTTGTTGCAAACAACTCATGGAGGGAGAAAATAGTT	201947	202035	201897	201949	1	scf_mam1_v10010	MAM1_0010c01118	201785	203566	None	4860	261	34968	No_constitutive_exon_found_in_species
TGTGGAACCCTAGAGTAATTATGCAGTTGTTCTGATATTAGGGAACATAGGC	212524	212597	212474	212526	1	scf_mam1_v10010	MAM1_0010c01121	210487	212597	None	4860	261	34968	No_constitutive_exon_found_in_species
CCCTCTTCTGTAGATGTTAAGAGATCAGTGAAATTAACATGGGAGTCTAGTG	19256	19361	19411	19359	-1	scf_mam1_v10011	MAM1_0011d01141	18740	19772	None	4860	261	34968	No_constitutive_exon_found_in_species
CATGGTGTTAAAAAGCGAGGCATGGTATTCACCTTTGCATGGGCTGATAGTG	159576	159779	159526	159578	1	scf_mam1_v10011	MAM1_0011c01179	158797	162534	None	4860	261	34968	No_constitutive_exon_found_in_species
ATGGTAGTTTGATGTTCAACATACTGATGCTTTTTTTTTTTGGGAGGTAGAT	139152	139295	139102	139154	1	scf_mam1_v10013	MAM1_0013c01330	137303	139483	None	4860	261	34968	No_constitutive_exon_found_in_species
TTTTTGTTTTGTTTTGTTTGCTTCATACTAAACTTTTTTTTATGGGGTAGAT	180280	182137	182187	182135	-1	scf_mam1_v10013	MAM1_0013d01344	180280	183770	None	4860	261	34968	No_constitutive_exon_found_in_species
CTTGTTTTGAGAGAGCCAATTTATTTATGTCGCTTTTCATTGGGATATAGAA	202466	202553	202416	202468	1	scf_mam1_v10013	MAM1_0013c01348	202020	204978	None	4860	261	34968	No_constitutive_exon_found_in_species
CCACGCATTGGGTTAGAGACGAACAACTGATATGAATTGGGAAAAAAAAGGA	178037	178470	178520	178468	-1	scf_mam1_v10014	MAM1_0014d01409	177820	178841	None	4860	261	34968	No_constitutive_exon_found_in_species
TTATGGCTTTGATCATCAGCATTATAGCCTAATTCTCGAGGGGTGTATAGCT	168501	168706	168451	168503	1	scf_mam1_v10015	MAM1_0015c01467	167874	169445	None	4860	261	34968	No_constitutive_exon_found_in_species
CTGCTCTCACAATGCCGATTAAATTATCAGTACTAATTAACATAGGGTAGGT	131133	131224	131083	131135	1	scf_mam1_v10016	MAM1_0016c01519	130956	133718	None	4860	261	34968	No_constitutive_exon_found_in_species
CATAGAGAGGGTATCAATGACTATATTTCTGAATTTATGTGGGAATGTAGGC	6348	6549	6599	6547	-1	scf_mam1_v10018	MAM1_0018d01609	5196	6960	None	4860	261	34968	No_constitutive_exon_found_in_species
TTGACCCATCCTCTCTTTCACAACCCAGAATGCTAACTATGAACGGGTAGAA	193078	193847	193897	193845	-1	scf_mam1_v10018	MAM1_0018d01658	192067	194070	None	4860	261	34968	No_constitutive_exon_found_in_species
ATTCAATATGTCAAGAAGAGGCAGTCGACTCACGTGCTGCAATTGGGTAGAT	140797	141118	140747	140799	1	scf_mam1_v10020	MAM1_0020c01770	140003	141489	None	4860	261	34968	No_constitutive_exon_found_in_species
CCCAAAAGTGTAGTCATGAAATCATCCGAAAGCTAATTGTGGGCATATAGAT	176023	176310	176360	176308	-1	scf_mam1_v10020	MAM1_0020d01787	176023	177689	None	4860	261	34968	No_constitutive_exon_found_in_species
TGGTATGTGAATGCATTTGCTCTCAATACAGGTTACTAACATGGGTGCAGAA	41517	41699	41749	41697	-1	scf_mam1_v10021	MAM1_0021d01811	40876	42433	None	4860	261	34968	No_constitutive_exon_found_in_species
GGGATGCTTGCTGGAGAAAAAGGGGATTTCATAATTGACATACGGGATAGGC	51815	51982	51765	51817	1	scf_mam1_v10021	MAM1_0021c01816	51006	51982	None	4860	261	34968	No_constitutive_exon_found_in_species
TGATGGATGATGAGGTTATAAGAGCATCACTTTTCTTACGGGCATGACAGAT	141210	141423	141473	141421	-1	scf_mam1_v10021	MAM1_0021d01840	141210	141782	None	4860	261	34968	No_constitutive_exon_found_in_species
AGAGTCATAAATGAGTATTGTATGAAGCTATAGCTGACATTGGGCAACAGAG	174285	174347	174235	174287	1	scf_mam1_v10021	MAM1_0021c01848	173812	174954	None	4860	261	34968	No_constitutive_exon_found_in_species
AAGGCAATTATTTGCGTGTAGATGCTAATAGAGTAACCATGGGTGTATAGGT	88977	89061	88927	88979	1	scf_mam1_v10022	MAM1_0022c01884	87489	89203	None	4860	261	34968	No_constitutive_exon_found_in_species
TTGGCTAGCAAGGGTTGTGTACATCTGATAAACTGACATTTGGGAAAAAGGC	45561	45829	45511	45563	1	scf_mam1_v10023	MAM1_0023c01931	44291	46588	None	4860	261	34968	No_constitutive_exon_found_in_species
TGTAGGTCATCAAAATAGAGACGTACGCACTCTGATCAGTTGTGGGATAGGG	47620	47929	47979	47927	-1	scf_mam1_v10023	MAM1_0023d01932	47553	48314	None	4860	261	34968	No_constitutive_exon_found_in_species
GTAATGTGTTTGTGTGAGAGAAAGTCTATGTATCAACTCATGGGACATAGCT	55365	55550	55600	55548	-1	scf_mam1_v10023	MAM1_0023d01935	54622	56543	None	4860	261	34968	No_constitutive_exon_found_in_species
TCATTGACTGGCGGAGGAAGGATACTAATTAAGCTTGTGGGGGCTAATAGGG	159819	159995	160045	159993	-1	scf_mam1_v10023	MAM1_0023d01971	159274	161070	None	4860	261	34968	No_constitutive_exon_found_in_species
TCCCAAAATGAGATGACATTTATTTTGGATATTTAATGATGGGAATCTAGAC	191380	191582	191632	191580	-1	scf_mam1_v10024	MAM1_0024d02040	190155	191732	None	4860	261	34968	No_constitutive_exon_found_in_species
TGAAGCGCCGTTTGTGTGTGATATCTATGTGTGTTGCAGGGGGAGCATAGCT	17309	17844	17259	17311	1	scf_mam1_v10026	MAM1_0026c02098	14566	18123	None	4860	261	34968	No_constitutive_exon_found_in_species
AATGTGATTTCTCAAGTAATTTTTCTTAACTACTAAACAAAAGGGTGCAGGT	205106	205657	205056	205108	1	scf_mam1_v10026	MAM1_0026c02154	201423	205657	None	4860	261	34968	No_constitutive_exon_found_in_species
TGAGAATACACAAGGACAAAGAGGATGCTGAGGCTAATTTGGGTTGATAGGT	161744	161848	161694	161746	1	scf_mam1_v10028	MAM1_0028c02259	161028	162979	None	4860	261	34968	No_constitutive_exon_found_in_species
GCATTGCGCATGAATGGATGCACGTAAGATGACATTTAACACGAGGGTAGGC	200497	200739	200447	200499	1	scf_mam1_v10028	MAM1_0028c02274	200415	202386	None	4860	261	34968	No_constitutive_exon_found_in_species
GCCAGCATTGCAATGTAAGTGCTGATACATGTATGTGTGTGGGAGTATAGGC	134065	134762	134812	134760	-1	scf_mam1_v10029	MAM1_0029d02314	133189	135006	None	4860	261	34968	No_constitutive_exon_found_in_species
CACTTGCGGTAGTAGATGCGGTCATCTCACATGTGTGTCATGGGAAATAGCC	167886	168221	168271	168219	-1	scf_mam1_v10029	MAM1_0029d02326	167886	169352	None	4860	261	34968	No_constitutive_exon_found_in_species
CAATATGGACAATGAGAGCCGAGAAAAAAAAAACTAATATGGGCTAATAGGC	185486	186566	186616	186564	-1	scf_mam1_v10030	MAM1_0030d02369	185486	187333	None	4860	261	34968	No_constitutive_exon_found_in_species
GCTTGAAGGGATGGTTATTATCCACAATCGCTAGATTTTCAGGGCAAAAGGT	52698	52731	52648	52700	1	scf_mam1_v10031	MAM1_0031c02387	52496	53737	None	4860	261	34968	No_constitutive_exon_found_in_species
TTTAGAGGTATAGGCAAAGTAGAGCAGTATCTTACAAGCACTGGGGATAGAC	59685	59751	59635	59687	1	scf_mam1_v10031	MAM1_0031c02388	58762	60860	None	4860	261	34968	No_constitutive_exon_found_in_species
TTACAATATCACTCCTTTTTCGCTGCGTTTACTAACTTTCTGGGTAATAGAC	21425	21723	21773	21721	-1	scf_mam1_v10032	MAM1_0032d02432	21078	22415	None	4860	261	34968	No_constitutive_exon_found_in_species
GAGGAGGGGTGTATTTGTGTAGCAGCCTTATTAACGGCGGGATGTAATAGAT	21078	21366	21416	21364	-1	scf_mam1_v10032	MAM1_0032d02432	21078	22415	None	4860	261	34968	No_constitutive_exon_found_in_species
TTGTTGTGATTTACCCAGGATGAACATTGGTCCTTATAGTGGTGGGCTAGGG	182405	182470	182520	182468	-1	scf_mam1_v10032	MAM1_0032d02478	180782	182998	None	4860	261	34968	No_constitutive_exon_found_in_species
GCTTTTGAGATATAATACATGTATTGTCACTAGACTGAATGGGTAAATAGAC	26410	26448	26498	26446	-1	scf_mam1_v10033	MAM1_0033d02494	25923	26847	None	4860	261	34968	No_constitutive_exon_found_in_species
GTCATTTCACCGTAAGATTGGGTAGTTGCGACACTGACAGGGAGATATAGTT	90366	90511	90561	90509	-1	scf_mam1_v10035	MAM1_0035d02628	90366	92605	None	4860	261	34968	No_constitutive_exon_found_in_species
TAAGCAATATTGAAAATCATGCATTGATTAATAATCACTGGGAATGTTAGAT	157977	158047	157927	157979	1	scf_mam1_v10036	MAM1_0036c02688	157623	160884	None	4860	261	34968	No_constitutive_exon_found_in_species
GGTGCTGTGTGTGTGTATGTGGATTTGATATTGACAGTGTCGGGGTGTAGAT	7726	8041	7676	7728	1	scf_mam1_v10039	MAM1_0039c02788	7309	9924	None	4860	261	34968	No_constitutive_exon_found_in_species
TGATCAATCCACCCTTGATTCATGCAGGCATTAACCATGGGAAACCATAGAA	3868	4454	4504	4452	-1	scf_mam1_v10040	MAM1_0040d02845	3340	5449	None	4860	261	34968	No_constitutive_exon_found_in_species
CGTTCATGCATTTTGGTTTTTGACATGTCAACTTACATTTGGGGCTACAGCT	122859	122931	122981	122929	-1	scf_mam1_v10041	MAM1_0041d02927	121950	123325	None	4860	261	34968	No_constitutive_exon_found_in_species
GTGTCAAGTACATCCAAAGAGGTGTTTGTCTAACTCTATGGGATGAGTAGGT	174801	174957	175007	174955	-1	scf_mam1_v10041	MAM1_0041d02947	174227	175350	None	4860	261	34968	No_constitutive_exon_found_in_species
TGATCTGGTATTGACATGGAGAGCAGGGAAGACTTCTTGTGGGGCTATAGCG	4699	4941	4649	4701	1	scf_mam1_v10042	MAM1_0042c02953	4096	6027	None	4860	261	34968	No_constitutive_exon_found_in_species
AAGTGTACTTTTTGTGCATTCCAATTGAAATACTGACAGCGCTGGGATAGTT	69346	69468	69296	69348	1	scf_mam1_v10042	MAM1_0042c02966	67440	69468	None	4860	261	34968	No_constitutive_exon_found_in_species
AGAGAGAGAGAGATTGCAGAGAATAATGACATGTGTTTTCTGTGGGATAGGT	92051	92218	92268	92216	-1	scf_mam1_v10042	MAM1_0042d02973	91931	92585	None	4860	261	34968	No_constitutive_exon_found_in_species
GACATGCTCTTTATGATAGTTACTATAGCAACTGATGAATGGGAGAATAGCA	126322	126575	126625	126573	-1	scf_mam1_v10043	MAM1_0043d03033	125032	126809	None	4860	261	34968	No_constitutive_exon_found_in_species
ATGAAGGTTATCTGAGGGAAACGGAGAAGCATTATATGAAATTGGGGTAGAC	164307	164328	164257	164309	1	scf_mam1_v10044	MAM1_0044c03091	163979	165988	None	4860	261	34968	No_constitutive_exon_found_in_species
TACCCTTGCTGAGAGGTAGATCTGATGGACTGACATGGGCAATGGATTAGCT	81983	82071	82121	82069	-1	scf_mam1_v10045	MAM1_0045d03116	77456	82211	None	4860	261	34968	No_constitutive_exon_found_in_species
TAAGTGGCCAATTCATGTCATAAAAGACGGTTACTCAACAGGGCGCACAGTG	34987	35784	35834	35782	-1	scf_mam1_v10047	MAM1_0047d03193	34577	37135	None	4860	261	34968	No_constitutive_exon_found_in_species
GGTAAGCATACAGACAGGTAGACATAATATGCATCTAACACTGGGGACAGTG	49649	52088	52138	52086	-1	scf_mam1_v10047	MAM1_0047d03199	47498	53059	None	4860	261	34968	No_constitutive_exon_found_in_species
ATCATGCTGGAAAGGGGGTTGGACGTCTGACTTATGGGACAAAAACATAGGC	26210	26262	26160	26212	1	scf_mam1_v10051	MAM1_0051c03361	25232	27295	None	4860	261	34968	No_constitutive_exon_found_in_species
CGCTTTTTTTTTATGGTAGGCTGATTGTTGTTGTTGTTGGGGGGAAATAGCT	97857	97929	97807	97859	1	scf_mam1_v10051	MAM1_0051c03382	97017	99780	None	4860	261	34968	No_constitutive_exon_found_in_species
GTCTTGACGTATTGACTCTATTGATGATAACGATTTCATTGGGAAAGTAGAA	65926	65945	65876	65928	1	scf_mam1_v10052	MAM1_0052c03415	64693	66983	None	4860	261	34968	No_constitutive_exon_found_in_species
TTGCAGACTTTGAGACACTGAAGCAGGATACTGATGCAATAGGGGGCTAGAT	117033	117172	116983	117035	1	scf_mam1_v10054	MAM1_0054c03541	116217	118065	None	4860	261	34968	No_constitutive_exon_found_in_species
AAGTTTTGAAGCATAATTGCTGGCACAAAACGAATAACATGGGTTAATAGAT	72604	72685	72554	72606	1	scf_mam1_v10055	MAM1_0055c03568	72368	72685	None	4860	261	34968	No_constitutive_exon_found_in_species
GGGAATGAGTGCAAGCCGATACTATGTGTATATTAACGGGAGAGACTTAGCC	45886	46507	45836	45888	1	scf_mam1_v10056	MAM1_0056c03599	44790	46507	None	4860	261	34968	No_constitutive_exon_found_in_species
AAGTAGCTGCAAACTGCCTTACCTTGATCACCTATTGACAGGGCACGTAGCT	48684	48789	48839	48787	-1	scf_mam1_v10056	MAM1_0056d03600	46533	48985	None	4860	261	34968	No_constitutive_exon_found_in_species
GGTATTTTAGTAGCCGAATCAACTCACATTTTCTATTTGGGAAATTAAAGGC	14736	14888	14938	14886	-1	scf_mam1_v10058	MAM1_0058d03680	14206	16189	None	4860	261	34968	No_constitutive_exon_found_in_species
TTACTAGGGCATGGATCAACGCGACTGATGATTGACTGACATGTGGGTAGCT	67681	67867	67917	67865	-1	scf_mam1_v10058	MAM1_0058d03696	67602	69469	None	4860	261	34968	No_constitutive_exon_found_in_species
CAGCACAGGGATTACTGTGTGTGGAGGATATTGACATGTTGGGAAAATAGAC	146912	146946	146996	146944	-1	scf_mam1_v10058	MAM1_0058d03713	145436	147769	None	4860	261	34968	No_constitutive_exon_found_in_species
GTGAGTAGCTTGCATGAATCCTGTCATTGGATCCTTATAAATTGGGATAGAG	45866	45960	45816	45868	1	scf_mam1_v10059	MAM1_0059c03729	45363	46735	None	4860	261	34968	No_constitutive_exon_found_in_species
ACAGCCTAAAAAATAGATGAATGAAATGAGTATTGACATTGGATGGGTAGAG	85153	85210	85103	85155	1	scf_mam1_v10062	MAM1_0062c03852	85046	87850	None	4860	261	34968	No_constitutive_exon_found_in_species
CACCATTTCTTCTCTATGATTCAAGCTGAAACATGTTGTTGGGACAATAGGC	12539	12669	12489	12541	1	scf_mam1_v10064	MAM1_0064c03910	10402	13628	None	4860	261	34968	No_constitutive_exon_found_in_species
CTGTGCTGATATAGCGTGTAAGACGATAACACTCATACCTGGGGATACAGGT	27353	27617	27667	27615	-1	scf_mam1_v10064	MAM1_0064d03914	26538	28439	None	4860	261	34968	No_constitutive_exon_found_in_species
TATGTCCAAGAGAGAGAAAGAGAGATATTCATTCATTCCTGGGAAAACAGAT	120285	120431	120235	120287	1	scf_mam1_v10065	MAM1_0065c03966	119932	120780	None	4860	261	34968	No_constitutive_exon_found_in_species
TAAGTTTAGTGCTTGCATAGGTCAATATTTGTACTAACGGGGTACGGTAGAT	12145	12635	12685	12633	-1	scf_mam1_v10066	MAM1_0066d03974	9076	14488	None	4860	261	34968	No_constitutive_exon_found_in_species
GTTTGGCGCGGAAATGTATTGCTGCGGCAACTAACAGCTATGGGATATAGGC	32645	32846	32896	32844	-1	scf_mam1_v10067	MAM1_0067d04014	30202	33766	None	4860	261	34968	No_constitutive_exon_found_in_species
TCAGTTGCCTAATTGTTTGTTGTGGGTAATTTTTTCTCGGGTATAAATAGCG	59211	59414	59464	59412	-1	scf_mam1_v10067	MAM1_0067d04027	57921	59769	None	4860	261	34968	No_constitutive_exon_found_in_species
GCTTTCTCGTTTGATGTATGGTAGCAGACTCTAATTTAATGGGAACGTAGTC	35701	36451	35651	35703	1	scf_mam1_v10068	MAM1_0068c04053	34187	37173	None	4860	261	34968	No_constitutive_exon_found_in_species
GGCAGATAATTTCGTTATTCTACCGAGTGATTAACATGGTACTGGGATAGTG	21950	22612	21900	21952	1	scf_mam1_v10069	MAM1_0069c04081	20528	22878	None	4860	261	34968	No_constitutive_exon_found_in_species
TTAGGTATATACATGGTGAAAAGAGCACTGACTCATTGAGGGGAAAATAGCT	14562	15161	15211	15159	-1	scf_mam1_v10070	MAM1_0070d04116	14562	15958	None	4860	261	34968	No_constitutive_exon_found_in_species
TCATGCAGTAGGAAAATGATATCATACGTTACTGATTTAGGGGGACATAGGC	37190	37355	37405	37353	-1	scf_mam1_v10070	MAM1_0070d04122	37190	43283	None	4860	261	34968	No_constitutive_exon_found_in_species
GCTAGGAAATTAATGTGATTCACTTTTGTACTTATACTATGGGAGAATAGCC	95203	95292	95342	95290	-1	scf_mam1_v10070	MAM1_0070d04132	94206	95741	None	4860	261	34968	No_constitutive_exon_found_in_species
TTGGACACCATCATGTCTTGTAGCACTGGCTAACATCAACGTGGGTACAGCC	118389	118456	118506	118454	-1	scf_mam1_v10073	MAM1_0073d04257	117592	119525	None	4860	261	34968	No_constitutive_exon_found_in_species
CAAAATAGCCCGAATACACAATATATTAAATTTTACATTTGGGGAAATAGGT	100598	100681	100731	100679	-1	scf_mam1_v10074	MAM1_0074d04291	100598	103984	None	4860	261	34968	No_constitutive_exon_found_in_species
TTCACATTTCAGGTCGTTCCAAGTAGACAGAACAACAGGTGGGCGAATAGGA	75525	75549	75475	75527	1	scf_mam1_v10075	MAM1_0075c04323	74334	76822	None	4860	261	34968	No_constitutive_exon_found_in_species
GGGTTCTCTTCATACGTGGTCGGTTCTAATAACATGACATGGGATAACAGCT	32394	32535	32585	32533	-1	scf_mam1_v10076	MAM1_0076d04356	32394	32942	None	4860	261	34968	No_constitutive_exon_found_in_species
AGCAGAGACGGCCATCTCATATACACGGTGACTGATGATTATGGGCATAGAT	74213	74642	74692	74640	-1	scf_mam1_v10076	MAM1_0076d04364	73972	75038	None	4860	261	34968	No_constitutive_exon_found_in_species
TAATTTAAAAGCATAATTCAGGGCACTGACATTTTGATGGGATGCAATAGAA	109683	109929	109633	109685	1	scf_mam1_v10078	MAM1_0078c04438	108920	110826	None	4860	261	34968	No_constitutive_exon_found_in_species
GGCAATGGAGCAGCTTGTATATTGACATGTAGCTGTTTTGCAATGGGTAGAC	8065	8666	8716	8664	-1	scf_mam1_v10079	MAM1_0079d04450	6397	10233	None	4860	261	34968	No_constitutive_exon_found_in_species
GCTACTGTGACAGAGACTACTGAAAATGTGGCATTGATGGGATAGAATAGCT	15918	16243	16293	16241	-1	scf_mam1_v10081	MAM1_0081d04521	14826	17015	None	4860	261	34968	No_constitutive_exon_found_in_species
CAACGAAACTCTATTTTTTTATATTGAATGTTAGAATGGATGGGAGATAGGC	108376	108612	108326	108378	1	scf_mam1_v10081	MAM1_0081c04552	108096	109786	None	4860	261	34968	No_constitutive_exon_found_in_species
TTGCCCAATGCATGAGGCAAGATACCTACAGTGATTAATCAAGGGGCTAGGC	85321	85503	85553	85501	-1	scf_mam1_v10082	MAM1_0082d04584	80495	85846	None	4860	261	34968	No_constitutive_exon_found_in_species
AAACATTTGGGATATAGCGAAATCGAATATTGAAGGTAGTGGGATTATAGCG	113064	113413	113463	113411	-1	scf_mam1_v10082	MAM1_0082d04598	112987	114137	None	4860	261	34968	No_constitutive_exon_found_in_species
ATGTTTTGTGCCAATAGCAAACTAAATCCACCTGCGAAATGGGAATCTAGAA	13395	13610	13660	13608	-1	scf_mam1_v10084	MAM1_0084d04642	13052	13737	None	4860	261	34968	No_constitutive_exon_found_in_species
CACATTCGTTGATGCCGCCATTACGTTATGCTAACTTTATTTGGGGGCAGCT	126046	126326	126376	126324	-1	scf_mam1_v10085	MAM1_0085d04719	126046	126854	None	4860	261	34968	No_constitutive_exon_found_in_species
ACAGACTGTAGAGTGCATGCAATTTGTATATTAAATCAAGGGAACCAAAGAT	115237	115309	115359	115307	-1	scf_mam1_v10086	MAM1_0086d04751	114165	116240	None	4860	261	34968	No_constitutive_exon_found_in_species
TTTTTCAATTTCTGCTAATAAAATGATCAATAATAACACTCGGGAGAAAGAG	18847	19578	19628	19576	-1	scf_mam1_v10087	MAM1_0087d04760	17751	20121	None	4860	261	34968	No_constitutive_exon_found_in_species
AGTTTGACTTTCCTTACAAACCTCACCTTAGTATTTCCATAAATGGGTAGCA	81538	81845	81488	81540	1	scf_mam1_v10087	MAM1_0087c04780	77505	81845	None	4860	261	34968	No_constitutive_exon_found_in_species
GAATCGCATTATGAATTAGATTGATAGCTATATTAATGGGAACGTGATAGCT	92397	92775	92347	92399	1	scf_mam1_v10088	MAM1_0088c04811	84940	93274	None	4860	261	34968	No_constitutive_exon_found_in_species
AGTAGGGCGGATACAGTAAACAAGTAAGGCAACTAATGCTGGGCAATTAGTC	52883	53007	53057	53005	-1	scf_mam1_v10092	MAM1_0092d04923	52730	54212	None	4860	261	34968	No_constitutive_exon_found_in_species
CTAATACTCGCTTTATTTTTGATGTTGGCTTACTGACATGGGATACATAGGT	56360	56469	56310	56362	1	scf_mam1_v10092	MAM1_0092c04924	54988	56469	None	4860	261	34968	No_constitutive_exon_found_in_species
GGACCAGAGAAAGAGAGAGATGTATATAATTGCTAAACAAGAGGGCATAGAT	60487	60732	60437	60489	1	scf_mam1_v10092	MAM1_0092c04926	60326	60732	None	4860	261	34968	No_constitutive_exon_found_in_species
CTGTGAGATTTTTGGACTTGGACAATTAACGTGATAAAATGAGGGGTTAGAA	112413	112878	112363	112415	1	scf_mam1_v10093	MAM1_0093c04974	112167	113916	None	4860	261	34968	No_constitutive_exon_found_in_species
TGTCTGATGGGCGTTGGGAAATGAAAGCGCTGATTTTCTTGGGTAAACAGAG	100669	101769	100619	100671	1	scf_mam1_v10094	MAM1_0094c05012	100006	101769	None	4860	261	34968	No_constitutive_exon_found_in_species
GTATAGACCGAAATATATGCATAGCATATACTCAATACATGGGACTGTAGAT	71311	71586	71261	71313	1	scf_mam1_v10095	MAM1_0095c05037	69781	71586	None	4860	261	34968	No_constitutive_exon_found_in_species
CTATGATTTGTGTAATTTTCAAGAGACTGATGACCTGAATGGGATCATAGGT	22118	22193	22068	22120	1	scf_mam1_v10096	MAM1_0096c05061	21942	22432	None	4860	261	34968	No_constitutive_exon_found_in_species
GTATTCGGTAGTGCTTTTTTCGTGGTTTCATAGATGTTGACTGGGCAGAGCA	47302	47823	47873	47821	-1	scf_mam1_v10096	MAM1_0096d05073	45032	48123	None	4860	261	34968	No_constitutive_exon_found_in_species
ACAAGTAGCATTTGCTAGTGCGCATGTGTTTAAGCATTGGGGTGATGTAGGA	4528	4766	4816	4764	-1	scf_mam1_v10097	MAM1_0097d05095	4090	5786	None	4860	261	34968	No_constitutive_exon_found_in_species
CTTGTAACCTGTAAACCATAAAAATCAATACTAACTCTATGGGAAAATAGTC	10859	10897	10947	10895	-1	scf_mam1_v10097	MAM1_0097d05099	10462	11516	None	4860	261	34968	No_constitutive_exon_found_in_species
TTTTTCTATTTTGACACTTGATGTTGATCTGATTTTGACGTGGGCAACAGTT	20621	20693	20743	20691	-1	scf_mam1_v10098	MAM1_0098d05131	19804	21183	None	4860	261	34968	No_constitutive_exon_found_in_species
CAGAGCTTGTAAAGATCCAATGTATACTGATTTAAGTGGGCAAATGACAGGC	92751	93225	93275	93223	-1	scf_mam1_v10098	MAM1_0098d05152	92453	93896	None	4860	261	34968	No_constitutive_exon_found_in_species
ATGTTGCATGTCTGCCCCATAGATACTAATTAGGGAATGGGTGAAATTAGCA	6393	6533	6343	6395	1	scf_mam1_v10100	MAM1_0100c05198	5782	9922	None	4860	261	34968	No_constitutive_exon_found_in_species
TGGATTCTTATTTTTTTTTCCATTGATCGGTGTACTAACGTGGGTTAAAGTG	36568	36726	36518	36570	1	scf_mam1_v10101	MAM1_0101c05245	34728	36893	None	4860	261	34968	No_constitutive_exon_found_in_species
ATATGTCTGTGTATGTCTAAGGTTTATTATATTGACGGGCATGAATGTAGGC	112803	112905	112955	112903	-1	scf_mam1_v10102	MAM1_0102d05307	112321	113490	None	4860	261	34968	No_constitutive_exon_found_in_species
GAGCTTTTTTATAAATGATTGCCATAAATCTGAAACGAGAAACGGGATAGTG	111667	112161	111617	111669	1	scf_mam1_v10104	MAM1_0104c05378	111448	112161	None	4860	261	34968	No_constitutive_exon_found_in_species
TGGATATATGCGACATTTGTCATTTCAGTACTAATCCTAATGGGAAACAGGA	23370	23435	23320	23372	1	scf_mam1_v10108	MAM1_0108c05471	23137	24407	None	4860	261	34968	No_constitutive_exon_found_in_species
CATATTATTTACAGCATTGGACAGATGATCTGAATTGTTTACATGGGTAGTT	61474	61680	61730	61678	-1	scf_mam1_v10108	MAM1_0108d05483	61474	62241	None	4860	261	34968	No_constitutive_exon_found_in_species
CTCTAAATGCAACCAGTGCGACAAAGCTTGTCTAACATTGGGAATAACAGGG	78075	78167	78217	78165	-1	scf_mam1_v10108	MAM1_0108d05489	76241	78563	None	4860	261	34968	No_constitutive_exon_found_in_species
CCTTCTAAATATAAATACCTGGACGGATCCACTCATCATTGGGATTGCAGAA	79937	81733	79887	79939	1	scf_mam1_v10110	MAM1_0110c05542	79526	83365	None	4860	261	34968	No_constitutive_exon_found_in_species
CATAGGGGGGTTAACTAGATCTGTTACTGACCTCTACTTGACGGGGATAGAT	76505	76578	76455	76507	1	scf_mam1_v10112	MAM1_0112c05595	74495	78074	None	4860	261	34968	No_constitutive_exon_found_in_species
ATGTGTGTAATTTGATTTGATGGAGCCACATGGATAACCTGGGTATGTAGGA	50962	51117	50912	50964	1	scf_mam1_v10114	MAM1_0114c05655	50550	55106	None	4860	261	34968	No_constitutive_exon_found_in_species
GTTGAGTAGACAGGCTACACTTCTTATACTGATGCATTGGGATGATGTAGCC	48922	48976	49026	48974	-1	scf_mam1_v10115	MAM1_0115d05684	41331	49835	None	4860	261	34968	No_constitutive_exon_found_in_species
AACACACAACATGTGTCAAATGGATGTATACTTAACAGTACGGGATATAGAC	98897	98945	98847	98899	1	scf_mam1_v10119	MAM1_0119c05814	98412	101482	None	4860	261	34968	No_constitutive_exon_found_in_species
ATAGATGTGCCTATTGGGCTTTATGCTTTTCTATTAACATCACAGGGTAGAT	50064	51369	51419	51367	-1	scf_mam1_v10122	MAM1_0122d05892	49495	52379	None	4860	261	34968	No_constitutive_exon_found_in_species
CATCATGACATGCTGTATAGAAACTCAAGCTACGTTGCATTGGGGCATAGCA	64495	64628	64445	64497	1	scf_mam1_v10122	MAM1_0122c05895	62743	64628	None	4860	261	34968	No_constitutive_exon_found_in_species
CCAGAGACACATGCCTTACTTGACATCCATCTCATGCAGAATACGGGTAGCT	30106	30259	30309	30257	-1	scf_mam1_v10123	MAM1_0123d05919	29964	31964	None	4860	261	34968	No_constitutive_exon_found_in_species
ATATATACACACTGCACGACATGATCTAGAGTACTCAAGTTGGGAGCTAGAT	53192	53464	53514	53462	-1	scf_mam1_v10127	MAM1_0127d06023	52404	53966	None	4860	261	34968	No_constitutive_exon_found_in_species
TTATATGCTCTATGAATGCGAGCCGTGTACTGATAGATATCTGGGAATAGGT	82043	82463	81993	82045	1	scf_mam1_v10134	MAM1_0134c06236	81066	82463	None	4860	261	34968	No_constitutive_exon_found_in_species
AAGGTGAGCACCATGTGTATGGGCTTTGCAATAAAGACTAACTGGGGCAGCA	67814	68134	68184	68132	-1	scf_mam1_v10135	MAM1_0135d06268	66357	69073	None	4860	261	34968	No_constitutive_exon_found_in_species
TTTCCTATCAGTCTACAACATACACTAACGAGAGAGGGAAAAAAAAATAGCC	12697	12848	12898	12846	-1	scf_mam1_v10141	MAM1_0141d06397	11771	13561	None	4860	261	34968	No_constitutive_exon_found_in_species
AAGTTCTCAATCAAGGCACATCTGCACAGACACTCAATGGGGACGCATAGCT	82276	82693	82226	82278	1	scf_mam1_v10141	MAM1_0141c06420	81595	83911	None	4860	261	34968	No_constitutive_exon_found_in_species
ATGTACGTAGAATATTGATACTTATATATTATGACTGATCATGGGAATAGTA	93647	93662	93597	93649	1	scf_mam1_v10141	MAM1_0141c06424	91152	93662	None	4860	261	34968	No_constitutive_exon_found_in_species
CTTAAAAATCAATACGCCATACTAACTTCAATCGCTTCCTGGGAAATTAGGC	89912	90479	90529	90477	-1	scf_mam1_v10145	MAM1_0145d06531	89912	91610	None	4860	261	34968	No_constitutive_exon_found_in_species
ATTTTTGCATGAAAATTATAATGTACTTGATCTAATGTGTGTGGGTGTAGGT	70269	70366	70219	70271	1	scf_mam1_v10147	MAM1_0147c06576	69906	70648	None	4860	261	34968	No_constitutive_exon_found_in_species
AAATTGCATACAAGAGACCGAGAGATTGACGACTGACATAGAGGGGATAGGC	91057	91099	91007	91059	1	scf_mam1_v10149	MAM1_0149c06621	90831	91742	None	4860	261	34968	No_constitutive_exon_found_in_species
GACTTTAAGGCAGCGATGTGATTTTGGATACTCAACATGGGATACAACAGGG	32921	33154	32871	32923	1	scf_mam1_v10150	MAM1_0150c06631	32197	33280	None	4860	261	34968	No_constitutive_exon_found_in_species
TTGTCCGTGCTGTTATAAGCAACGCACACTAACAATGACATGGGCAATAGGA	39884	40352	40402	40350	-1	scf_mam1_v10153	MAM1_0153d06718	39559	40889	None	4860	261	34968	No_constitutive_exon_found_in_species
AGTGAGTGTGTATGCGTGTATGTATACTAACTCTCTGGGAAAAATGATAGAA	49412	49805	49855	49803	-1	scf_mam1_v10158	MAM1_0158d06863	48618	50272	None	4860	261	34968	No_constitutive_exon_found_in_species
AGAGGAATATACTCTAAATGTATAGAAACTAAATCGGGGAGAGTGTATAGGC	25087	25208	25037	25089	1	scf_mam1_v10160	MAM1_0160c06907	24735	26122	None	4860	261	34968	No_constitutive_exon_found_in_species
AGTGGATACTTTGAGCTGATGATGCATTTTTTAACAGCAAAATGGGATAGTG	71348	71816	71298	71350	1	scf_mam1_v10160	MAM1_0160c06925	69934	72906	None	4860	261	34968	No_constitutive_exon_found_in_species
AAGTAAGTCCCCATCCTCTGTAGCACTGATAAATACTCATATGGGCGTAGTC	84128	84294	84078	84130	1	scf_mam1_v10160	MAM1_0160c06930	83963	85305	None	4860	261	34968	No_constitutive_exon_found_in_species
TAGTTAGCAAATTATCCATATCCTCATTATTAACAATATCATGGGTATAGCC	85929	86096	85879	85931	1	scf_mam1_v10164	MAM1_0164c07017	83665	86096	None	4860	261	34968	No_constitutive_exon_found_in_species
ATTCTCTTTTAAAATACTACACATTACTAAATTGTGCTGTGGGATATAAGGT	60761	60868	60918	60866	-1	scf_mam1_v10165	MAM1_0165d07041	60761	61940	None	4860	261	34968	No_constitutive_exon_found_in_species
GTTTGCAGTGCTAGTTCAAGATCTGATGGACTGACATGTTGAGGGTGCAGCG	27685	27953	28003	27951	-1	scf_mam1_v10166	MAM1_0166d07052	26843	28517	None	4860	261	34968	No_constitutive_exon_found_in_species
TGGATTACATTCAATGCCGAATACATGTATACTTATTCAGGGCATGGTAGAT	80366	81611	80316	80368	1	scf_mam1_v10166	MAM1_0166c07060	79928	82159	None	4860	261	34968	No_constitutive_exon_found_in_species
TAAGTATTCAGACGCTATTCATGTATTTGCATACTTATAATGGGCGATAGCT	23704	23809	23859	23807	-1	scf_mam1_v10169	MAM1_0169d07124	23704	27769	None	4860	261	34968	No_constitutive_exon_found_in_species
TTGTGTTGCTAGTGTATGTATTAGGACAAATTGCTAACAGGGACATGCAGGT	19784	20494	20544	20492	-1	scf_mam1_v10173	MAM1_0173d07222	15909	21902	None	4860	261	34968	No_constitutive_exon_found_in_species
TCATGTGCACATTGGATTGGCGTGGTTTCACTGACATCAAAGACGGGTAGTT	77610	77800	77850	77798	-1	scf_mam1_v10174	MAM1_0174d07263	73398	78791	None	4860	261	34968	No_constitutive_exon_found_in_species
AACAAGGTAGACTGCTCTTATTGTGGATTCTGCTTTTGCTGGGCATGTAGAT	69335	69351	69285	69337	1	scf_mam1_v10175	MAM1_0175c07281	68150	70298	None	4860	261	34968	No_constitutive_exon_found_in_species
GACGCATCCGAATTAGTGATTAAAAGTGCGACTTTTACGCTGGGTAATAGGA	38297	38358	38247	38299	1	scf_mam1_v10177	MAM1_0177c07322	37151	38469	None	4860	261	34968	No_constitutive_exon_found_in_species
TATGCCACCAGAGAATAAGCTGAAAGCCTTGAGATGACTTGGGTGAATAGCA	35386	35485	35535	35483	-1	scf_mam1_v10181	MAM1_0181d07390	35107	37370	None	4860	261	34968	No_constitutive_exon_found_in_species
TGTGTATATAGATATATACAAATACAGCATTTGACTGACCGGGAGCACAGCT	6479	7710	7760	7708	-1	scf_mam1_v10183	MAM1_0183d07436	5848	8988	None	4860	261	34968	No_constitutive_exon_found_in_species
TACATCATAGGTACAATCATTGGCTAGAACTAACCCTTGGGCAAATGTAGGA	9642	9830	9592	9644	1	scf_mam1_v10184	MAM1_0184c07467	8303	9830	None	4860	261	34968	No_constitutive_exon_found_in_species
AAGTTGCATTTCCTGTCGTAGTTGTAGCGACTCATGGTAGGGAATTGTAGAT	52603	53626	52553	52605	1	scf_mam1_v10184	MAM1_0184c07484	52419	54372	None	4860	261	34968	No_constitutive_exon_found_in_species
GTTTACCACTGTATGGAATCTATGACGACTAAATCATACATGGGATATAGGC	35735	36050	36100	36048	-1	scf_mam1_v10186	MAM1_0186d07528	35200	36153	None	4860	261	34968	No_constitutive_exon_found_in_species
TGAGTATTTGGGAATATATATTGTGTCTAATAATGCGGGTGAAATTATAGGT	42775	42880	42725	42777	1	scf_mam1_v10188	MAM1_0188c07587	42073	42880	None	4860	261	34968	No_constitutive_exon_found_in_species
TAAAAAAAGAGAGAGAGAGCGAAATTACTAAGTTCCGGGTGTGATGGTAGAT	62562	64321	64371	64319	-1	scf_mam1_v10188	MAM1_0188d07593	62439	64764	None	4860	261	34968	No_constitutive_exon_found_in_species
TGAAAATAGCTTAAAGATACAGTGCACTCTACTAATCTAGACGGGTAAAGCA	3228	3650	3700	3648	-1	scf_mam1_v10193	MAM1_0193d07699	2867	4964	None	4860	261	34968	No_constitutive_exon_found_in_species
TTGGTCTTAATGATAAAGAGTGCTGTATCTGATTACTCGGGTATGGATAGGA	66199	66498	66548	66496	-1	scf_mam1_v10193	MAM1_0193d07712	65367	67058	None	4860	261	34968	No_constitutive_exon_found_in_species
GTAAGCTATGAAATGAAGAGATCCATCCCCAAGTAACACGGGTAGCAAAGAT	8714	9038	9088	9036	-1	scf_mam1_v10195	MAM1_0195d07734	6817	10337	None	4860	261	34968	No_constitutive_exon_found_in_species
ATGAGCTGCAACAAAACGAGAAGCTGGATACTGATTCATGGGATGTGTAGGC	71722	71889	71939	71887	-1	scf_mam1_v10199	MAM1_0199d07838	69032	73689	None	4860	261	34968	No_constitutive_exon_found_in_species
TTAGAGATAACGCCAACAAAAGTTCAAAATACTAATAGTATGGGATATAGGC	41825	42006	42056	42004	-1	scf_mam1_v10200	MAM1_0200d07849	41453	42650	None	4860	261	34968	No_constitutive_exon_found_in_species
TTATCATCGGTATTAGGACTATACCTGGGAGAACCTGAATGCGGGTGTAGAA	31838	31858	31908	31856	-1	scf_mam1_v10205	MAM1_0205d07961	31016	33224	None	4860	261	34968	No_constitutive_exon_found_in_species
CCACGTATGGGCTTATACAGTGCACAGTCGTGTTTACGTTAGGGATATAGGT	46846	46965	47015	46963	-1	scf_mam1_v10206	MAM1_0206d07991	46846	47632	None	4860	261	34968	No_constitutive_exon_found_in_species
GAGCAGGAGCTGTCTGATGTGATATAATTAAGAGTAAAATGGGAATATAGCC	7843	8004	8054	8002	-1	scf_mam1_v10207	MAM1_0207d07998	6468	8406	None	4860	261	34968	No_constitutive_exon_found_in_species
ATGGTGAGAAGCAGGAATAGCGACACTGTCTAATATGGGGAAATATGCAGGG	11775	11988	11725	11777	1	scf_mam1_v10207	MAM1_0207c08000	10469	11988	None	4860	261	34968	No_constitutive_exon_found_in_species
CTATGCATTACATTCAAGTATTGGATGCTGATTGCTTTTGGGGGCTGTAGTA	35699	35805	35855	35803	-1	scf_mam1_v10216	MAM1_0216d08166	34556	36307	None	4860	261	34968	No_constitutive_exon_found_in_species
TGAGAAGATTGTTATTGCCCAGTGGATCTCGATACTAATGGGTAATGTAGTC	43545	43567	43495	43547	1	scf_mam1_v10217	MAM1_0217c08188	41031	43567	None	4860	261	34968	No_constitutive_exon_found_in_species
TGTTTTGCATATCTTGATAGAATCTGTAAGGCTGATCTATGGTGGGGTAGGA	28083	28198	28248	28196	-1	scf_mam1_v10219	MAM1_0219d08232	26735	29467	None	4860	261	34968	No_constitutive_exon_found_in_species
TCTACCAACAAAGTGTATCAAATGCTCATCGACTCAGGGTAGGTGATTAGAC	50959	51868	51918	51866	-1	scf_mam1_v10222	MAM1_0222d08291	49723	52167	None	4860	261	34968	No_constitutive_exon_found_in_species
GTTTACCCAGGCATTTTAACATGATTGTCAGCTCACAAAGGGACCAAAAGCC	58430	58583	58633	58581	-1	scf_mam1_v10223	MAM1_0223d08311	57157	59440	None	4860	261	34968	No_constitutive_exon_found_in_species
ACTCCAAAAGTACGATGCTTATAAAAAAAACCACGAGATTTGGGAAACAGCA	45226	45340	45390	45338	-1	scf_mam1_v10224	MAM1_0224d08326	43563	46134	None	4860	261	34968	No_constitutive_exon_found_in_species
TAGACAAAGTTACGCAACAGATCAACGGAGCACTCAATATGGGTAAATAGAA	21442	21770	21392	21444	1	scf_mam1_v10226	MAM1_0226c08342	21202	22796	None	4860	261	34968	No_constitutive_exon_found_in_species
AGTTGCACAAAAAAATCAAAAGAGGAGCAGAAATTTACGATTGGGTAAAGAG	38210	38307	38160	38212	1	scf_mam1_v10227	MAM1_0227c08364	37756	38920	None	4860	261	34968	No_constitutive_exon_found_in_species
ATGGTCGAGTTCGGTTCAAGAATTAAAACAGCCTAACCAACATGGGACAGAA	38362	38920	38312	38364	1	scf_mam1_v10227	MAM1_0227c08364	37756	38920	None	4860	261	34968	No_constitutive_exon_found_in_species
GAGAGTTTGTGTGCTGAGCATATCACTAAGCATGTGTGGATGGGGTGTAGGA	17140	17362	17412	17360	-1	scf_mam1_v10229	MAM1_0229d08401	17140	18862	None	4860	261	34968	No_constitutive_exon_found_in_species
AACTAATTGTATTGGTATCGAGATTAATCATGATTGGGTGGGTGGTGTAGCC	59077	59261	59311	59259	-1	scf_mam1_v10230	MAM1_0230d08423	58601	59459	None	4860	261	34968	No_constitutive_exon_found_in_species
GTAGATTTGTCGTTGCGATGCGTTTTGGTGTACTTACAGTGGGAGTGCAGCA	18548	18604	18654	18602	-1	scf_mam1_v10232	MAM1_0232d08442	13115	20216	None	4860	261	34968	No_constitutive_exon_found_in_species
TTGCGACAAGCTGACAGTACCATACTGATGCATGTGCCGCTGTGGGATAGGT	38042	38254	38304	38252	-1	scf_mam1_v10234	MAM1_0234d08482	34685	38563	None	4860	261	34968	No_constitutive_exon_found_in_species
AGTAGAAGATGATACTCATTTTGTATCCAAATGACATAATGGGCGTATAGTT	1630	1874	1924	1872	-1	scf_mam1_v10235	MAM1_0235d08488	1630	2737	None	4860	261	34968	No_constitutive_exon_found_in_species
GTGTGTGGGATTTTAGACGTGGGCCGTTTGCTAACACTTGGGATAACTAGCG	42383	42464	42514	42462	-1	scf_mam1_v10235	MAM1_0235d08500	41929	43092	None	4860	261	34968	No_constitutive_exon_found_in_species
TTGTAGTGTCGTTTCTGATTCTCTTTGCTGATTCAACTAGGGCCGAATAGGT	9122	9665	9715	9663	-1	scf_mam1_v10239	MAM1_0239d08554	9122	11028	None	4860	261	34968	No_constitutive_exon_found_in_species
GCTGTTGAGTGTAGAAATATGAATTTGCAATATTAACCCTGGGATAATAGAA	35466	35557	35416	35468	1	scf_mam1_v10240	MAM1_0240c08578	34276	35557	None	4860	261	34968	No_constitutive_exon_found_in_species
GAACAGTGCAAATGACGGACGAAATGGCAATATTGATGACTGGGGCATAGTT	29471	29508	29558	29506	-1	scf_mam1_v10243	MAM1_0243d08620	29135	29869	None	4860	261	34968	No_constitutive_exon_found_in_species
AAAATAGATTCGCTCTACCACCATTGCAGTATAAATAACATGGGCAACAGCA	7962	8066	8116	8064	-1	scf_mam1_v10244	MAM1_0244d08626	5678	15688	None	4860	261	34968	No_constitutive_exon_found_in_species
GTAGGCACTCATCGCTCCAATGAAGACAATGACTCAGTTCAGGGTTATAGAT	20837	21259	20787	20839	1	scf_mam1_v10245	MAM1_0245c08639	18028	21259	None	4860	261	34968	No_constitutive_exon_found_in_species
CAGGTTGGATTTCCAGGGTCTTGTGCTAATCTGAATTTATGGGTGTGTAGAG	7011	9130	9180	9128	-1	scf_mam1_v10252	MAM1_0252d08752	6870	9512	None	4860	261	34968	No_constitutive_exon_found_in_species
GCAAAGGAGAAACTGTTCTTGTATGCGTGTGTCTAATAACAAGGGGATAGGT	28250	28435	28200	28252	1	scf_mam1_v10256	MAM1_0256c08811	25654	29331	None	4860	261	34968	No_constitutive_exon_found_in_species
ACGAAAGAAATATTGGATCCGAATGCTTTAAACTAACCCCTCAGGGATAGCT	8044	8214	8264	8212	-1	scf_mam1_v10257	MAM1_0257d08817	8044	11119	None	4860	261	34968	No_constitutive_exon_found_in_species
CACATCCACCGTCTAGTTGACACAAGACACTCACCAAGAGGGAACAACAGAT	31984	32119	32169	32117	-1	scf_mam1_v10262	MAM1_0262d08890	31622	32283	None	4860	261	34968	No_constitutive_exon_found_in_species
TCTGACTCAAATAACAACATGTGCTAAAACTTATCTCATTAAATGGGTAGCG	29678	30491	30541	30489	-1	scf_mam1_v10263	MAM1_0263d08901	24407	31626	None	4860	261	34968	No_constitutive_exon_found_in_species
CAGTACATTTTTTTGCTTTGCCTTGCTTACTGATGTACTCGGGTGGCTAGGA	36173	36266	36123	36175	1	scf_mam1_v10263	MAM1_0263c08903	35614	38838	None	4860	261	34968	No_constitutive_exon_found_in_species
AGCTAGGATTTTGAGTCATAATGGATCTCAAGCTAAAAATCAGGGTGTAGAT	13827	14754	13777	13829	1	scf_mam1_v10268	MAM1_0268c08974	12886	15030	None	4860	261	34968	No_constitutive_exon_found_in_species
CTTATCCTACTGATGTGGGTTATAAATACTAATATGTGCGGGCACAAAAGAG	47616	47738	47788	47736	-1	scf_mam1_v10272	MAM1_0272d09058	47039	48191	None	4860	261	34968	No_constitutive_exon_found_in_species
ACAAAAGAGTTTATAGAGAAAGAGCGTGTTCAACTAATGCAATGGGATAGAT	36740	37010	36690	36742	1	scf_mam1_v10288	MAM1_0288c09277	33791	38133	None	4860	261	34968	No_constitutive_exon_found_in_species
TCAAGACACTGTTATATACTCTTGATTTTTACTCAAATGTGGGACATAAGGT	12879	13014	13064	13012	-1	scf_mam1_v10292	MAM1_0292d09320	10554	13104	None	4860	261	34968	No_constitutive_exon_found_in_species
AGTAGCTTGATCCAGTTAACCAATACCTCTTTACTGATTATGGGGAATAGTT	12957	13090	12907	12959	1	scf_mam1_v10293	MAM1_0293c09332	11206	14518	None	4860	261	34968	No_constitutive_exon_found_in_species
TAAGTATCATGTGAGCCAATGGCGCGAATAGTGAATAACGAGTGGGTTAGGC	27265	27305	27355	27303	-1	scf_mam1_v10297	MAM1_0297d09378	27056	27734	None	4860	261	34968	No_constitutive_exon_found_in_species
TAAGTGTGTGCTGGCTGCTGGGATGCTTTTTGTGATTGACAAAGGGATAGAT	36784	36862	36912	36860	-1	scf_mam1_v10305	MAM1_0305d09478	35900	38456	None	4860	261	34968	No_constitutive_exon_found_in_species
TGTGGCATCGTAAAGAGAAGGGGACATATCAACTAACTCGGGATGATTAGGT	29777	29965	30015	29963	-1	scf_mam1_v10314	MAM1_0314d09569	29703	30846	None	4860	261	34968	No_constitutive_exon_found_in_species
AGTATGGCCAATATCTTTTGGATTACATGTGCTAATATTTGGGGCTACAGCA	28299	28629	28679	28627	-1	scf_mam1_v10316	MAM1_0316d09591	27446	29465	None	4860	261	34968	No_constitutive_exon_found_in_species
AGTTCAGCAATATACGAGAATAACGTGGAAACTAAAACAGGGAAGTACAGTG	11399	11740	11349	11401	1	scf_mam1_v10322	MAM1_0322c09650	10836	13233	None	4860	261	34968	No_constitutive_exon_found_in_species
TTGGATGTCTACAATGAGCGAAAAGAAAAATAGTAACACTAGGGCATTAGAT	16613	16804	16563	16615	1	scf_mam1_v10324	MAM1_0324c09678	12249	16905	None	4860	261	34968	No_constitutive_exon_found_in_species
CGTTGGTTGTTGCTGTCACTGACACAAGTTACTCACTCTGAATGGGTTAGAA	25716	26408	25666	25718	1	scf_mam1_v10327	MAM1_0327c09720	25156	32811	None	4860	261	34968	No_constitutive_exon_found_in_species
TGGAAACAGCATCTTTGACAGCCATCATGAAACTAACACAGGGGGTATAGAA	7328	7847	7897	7845	-1	scf_mam1_v10335	MAM1_0335d09792	6871	9095	None	4860	261	34968	No_constitutive_exon_found_in_species
AATCAAGATACCAAGTAAAGATGAAGTTATTCAAACGGTAGGGACGGTAGGA	2290	2877	2927	2875	-1	scf_mam1_v10339	MAM1_0339d09821	2183	3740	None	4860	261	34968	No_constitutive_exon_found_in_species
TAAGCTTTGACCGAGTGGGAAACAACAGATTACTAACAATCGGGACACAGGT	8321	9329	8271	8323	1	scf_mam1_v10340	MAM1_0340c09830	7902	9329	None	4860	261	34968	No_constitutive_exon_found_in_species
AAGCCACCATGAGAGTGAGATGAGCATTATCTCTAACGGAAATTGGGTAGGA	23240	23513	23190	23242	1	scf_mam1_v10340	MAM1_0340c09834	20853	25280	None	4860	261	34968	No_constitutive_exon_found_in_species
CATGATATCAGTCCTTTCGTCGATATATTCAAAACTATGGGGGATGTCAGCT	21957	22099	21907	21959	1	scf_mam1_v10342	MAM1_0342c09853	21526	22099	None	4860	261	34968	No_constitutive_exon_found_in_species
ATGTAAACATGCATGCAAGGACCTATGATTGACATATCCTTGGGGGGCAGGT	7874	7940	7824	7876	1	scf_mam1_v10348	MAM1_0348c09912	7573	9419	None	4860	261	34968	No_constitutive_exon_found_in_species
AATACACACTTAATTCTGTTTGTTTGTCATGGCCTAACATGGGATGACAGTT	22472	22553	22603	22551	-1	scf_mam1_v10348	MAM1_0348d09915	21566	23132	None	4860	261	34968	No_constitutive_exon_found_in_species
GCAAATGAAAAGCGGCTAAATGGATAATACGCTGACATTTGGGATGATAGAT	15175	15240	15125	15177	1	scf_mam1_v10356	MAM1_0356c09992	13574	16031	None	4860	261	34968	No_constitutive_exon_found_in_species
GCACAGGAATTGAGGACCTTTTAAATGTTGCTAAACGGGGTAAAAAATAGTT	25038	25445	25495	25443	-1	scf_mam1_v10357	MAM1_0357d10002	24970	26536	None	4860	261	34968	No_constitutive_exon_found_in_species
CCATGTTGGGGGGTTTGGGGTATATTTGATTAAATTGGGTATATAAATAGAT	14095	14200	14045	14097	1	scf_mam1_v10360	MAM1_0360c10022	13021	14290	None	4860	261	34968	No_constitutive_exon_found_in_species
CGTAAGAGACAATGCCATCATATTTGCAAATAAATTTGAGGGCGGTATAGAA	18723	18849	18673	18725	1	scf_mam1_v10361	MAM1_0361c10032	18557	18849	None	4860	261	34968	No_constitutive_exon_found_in_species
CATTAAACGTTGATGAAGAATCTGTTACACTAAACATCCAGGGTGTATAGGT	13602	13673	13552	13604	1	scf_mam1_v10376	MAM1_0376c10158	13235	14194	None	4860	261	34968	No_constitutive_exon_found_in_species
TGAGCACATGCATTGACGTGTAGCATCGGATACTCAAGCCTGTAGGGTAGGT	9539	9978	9489	9541	1	scf_mam1_v10378	MAM1_0378c10173	9216	11400	None	4860	261	34968	No_constitutive_exon_found_in_species
GAATGTGTATAAAACAAATGACGCTCATTACTAATCCATTGGGACACTAGCA	12108	12455	12058	12110	1	scf_mam1_v10378	MAM1_0378c10174	12017	14508	None	4860	261	34968	No_constitutive_exon_found_in_species
GTTCTTGTGTATTTCGTATGATAATAGACGCTGATGTGTAAGGAGGGTAGTT	19445	20666	19395	19447	1	scf_mam1_v10379	MAM1_0379c10185	18864	20666	None	4860	261	34968	No_constitutive_exon_found_in_species
TCTTGCTGGCCATGTAGGCTCCCAATATACGACTCACTGTGGGTGCATAGAT	10016	10205	10255	10203	-1	scf_mam1_v10380	MAM1_0380d10189	7600	10831	None	4860	261	34968	No_constitutive_exon_found_in_species
TAGGGCACATACAGCGGATATCTTTTAGCTCAATTCAAGGGACAAAATAGGC	2351	2604	2301	2353	1	scf_mam1_v10382	MAM1_0382c10198	2254	5363	None	4860	261	34968	No_constitutive_exon_found_in_species
TCTCCCATCCATTCATTTCAAATCAGCATATTTACATTTTGGGTGTACAGGC	17895	19404	19454	19402	-1	scf_mam1_v10395	MAM1_0395d10287	17163	19974	None	4860	261	34968	No_constitutive_exon_found_in_species
CGCAGACGGTAACTAGACGTAACTTGGGATTGATGAATAAAATGGGTTAGGA	16736	16820	16686	16738	1	scf_mam1_v10397	MAM1_0397c10301	16672	17427	None	4860	261	34968	No_constitutive_exon_found_in_species
CGTTTGTTTGTCAACACGAGTAGTATGAGTACCCTAACACAACGGGCTAGTT	5827	6195	5777	5829	1	scf_mam1_v10400	MAM1_0400c10323	4180	6195	None	4860	261	34968	No_constitutive_exon_found_in_species
TCAGTGTCTCATCTTGGGTCATTGACTATTGACTAACGGGAGATTGATAGGA	18625	18853	18575	18627	1	scf_mam1_v10401	MAM1_0401c10340	18166	18995	None	4860	261	34968	No_constitutive_exon_found_in_species
TACATTAATTAGATTAAGCAGCAATCAGAATGCATAACAATGGGTAATAGAA	4975	5087	4925	4977	1	scf_mam1_v10406	MAM1_0406c10365	4682	6431	None	4860	261	34968	No_constitutive_exon_found_in_species
CATGTGACCAAGGGAGCCTTATAGAAAATGTGCTAATCTTGGGTTGATAGTA	11018	11246	11296	11244	-1	scf_mam1_v10422	MAM1_0422d10437	11018	13085	None	4860	261	34968	No_constitutive_exon_found_in_species
ATATCAGCAGTTTTTTGCTATCTGGCTGTCATATACTGAACAACGGGCAGGT	9619	10002	9569	9621	1	scf_mam1_v10444	MAM1_0444c10545	9352	12744	None	4860	261	34968	No_constitutive_exon_found_in_species
GTTACAGTCAGCTATGGAAACCAGGGAAATTAAATATTTTTGGGCGGTAGAT	11243	11327	11193	11245	1	scf_mam1_v10445	MAM1_0445c10550	10699	12140	None	4860	261	34968	No_constitutive_exon_found_in_species
GCCCATGTCAAGCTGCTTGGGTCGCATGTATTCACTGGGTGATGAAATAGAC	7607	8746	7557	7609	1	scf_mam1_v10449	MAM1_0449c10564	2497	12075	None	4860	261	34968	No_constitutive_exon_found_in_species
GCGTGTTTAGATATGCTGCAGGTTGTATTAACATCGGGTTGTGATAATAGGA	5667	6038	5617	5669	1	scf_mam1_v10476	MAM1_0476c10675	2585	6038	None	4860	261	34968	No_constitutive_exon_found_in_species
GTTACAGTCAGCTATGGAAACCAGGGAAATTAAATATTTTTGGGCGGTAGAT	1512	1596	1646	1594	-1	scf_mam1_v10495	MAM1_0495d10734	699	2140	None	4860	261	34968	No_constitutive_exon_found_in_species
GCCAATATGTCTAAAATGTGACCTTAATATATACAGCTGGGGAACCAAAGGC	854	1015	1065	1013	-1	scf_mam1_v10529	MAM1_0529d10851	722	3395	None	4860	261	34968	No_constitutive_exon_found_in_species
GATAGCTCATTTATCGAGACTCTCTCCTTGATTCTCACAGTGGGTAATAGGA	4335	5748	5798	5746	-1	scf_mam1_v10556	MAM1_0556d10908	4335	6274	None	4860	261	34968	No_constitutive_exon_found_in_species
ACTACTATCAGTCAATGCGTGCCTAAACTTCTACTAACACGGGTGCGCAGAA	2683	2754	2804	2752	-1	scf_mam1_v10576	MAM1_0576d10953	1262	4751	None	4860	261	34968	No_constitutive_exon_found_in_species
GATGTGTAGTATGTGGATATGTTCTTGGATACTGACCTGGGTGCAAAAAGGT	697	793	843	791	-1	scf_mam1_v10588	MAM1_0588d10977	398	2083	None	4860	261	34968	No_constitutive_exon_found_in_species
ACGTCAGTAGATCTGTTATTCGATAATGTACTCATACGGGGGAGCACTAGGA	4136	4384	4086	4138	1	scf_mam1_v10611	MAM1_0611c11015	3674	4759	None	4860	261	34968	No_constitutive_exon_found_in_species
TCAAAAGTGCCAGAGTTTAATTAATGTACTAATTGGAATGGGGGGGACAGAG	691	803	641	693	1	scf_mam1_v10635	MAM1_0635c11060	71	3186	None	4860	261	34968	No_constitutive_exon_found_in_species
AATAGCATTACCATGGTTGGCTTGCTAATAGCTCTCTTGGGGACATGTAGAC	3457	3709	3759	3707	-1	scf_mam1_v10646	MAM1_0646d11075	650	4029	None	4860	261	34968	No_constitutive_exon_found_in_species
GTTGGTAGGTTTGTCGTGTATGCTTAGCTAATCGCCAAAAGGGAATCAAGAT	2849	3151	3201	3149	-1	scf_mam1_v10684	MAM1_0684d11117	2849	3458	None	4860	261	34968	No_constitutive_exon_found_in_species
TACGCATTCTGGGCCATGTTGGGTTGGATTAAAACGGTGAGACTGGGTAGAC	1967	2103	1917	1969	1	scf_mam1_v10732	MAM1_0732c11163	1597	2542	None	4860	261	34968	No_constitutive_exon_found_in_species
ATGTTTACAGTGTTATGTCCGTCAGCCCAATATCTAATCCAATTGGGTAGAA	1155	1272	1105	1157	1	scf_mam1_v10734	MAM1_0734c11167	119	3295	None	4860	261	34968	No_constitutive_exon_found_in_species
CTAAACGATTTGGGTACGAAACCAACCACAAACCGACCCCGAAGGGCTAGAT	1467	1711	1417	1469	1	scf_mam1_v10777	MAM1_0777c11230	1285	2878	None	4860	261	34968	No_constitutive_exon_found_in_species
AGCTTTATGAGTACAATTGATGCTTTTGAAAGCTATTAAACAGGGTATAGCG	1530	2127	1480	1532	1	scf_mam1_v10845	MAM1_0845c11295	1122	2127	None	4860	261	34968	No_constitutive_exon_found_in_species
TTACCAACAGGGTATCATTCATTGACATTGCGACTTACATGGGATGATAGAA	1137	1471	1521	1469	-1	scf_mam1_v10972	MAM1_0972d11393	729	1553	None	4860	261	34968	No_constitutive_exon_found_in_species
