# Supplementary material for: Widespread Separation of the Polypyrimidine Tract From 3′ AG by G Tracts in Association With Alternative Exons in Metazoa and Plants
Source: Front Genet. 2019 Jan 14;9:741. doi: 10.3389/fgene.2018.00741 (PMC6339879; doi:10.3389/fgene.2018.00741)
Supplement: DATA FILE S1 — Sequences of REPAG 3′ SS from each species of fungi. [file Data_Sheet_1.zip › Supplementary data 1/Fungi_Release38_rhizophagus_irregularis_daom_181602_gca_000439145.txt]

REPA_GGG_Sequence	Exon_Start	Exon_End	Pos_-50	Pos_+2	Strand	Chromosome	GeneID	Gene_Start	Gene_End	Gene_Name	Number_of_REPAs	Number_of_REPAs_has_GGG	Number_of_Intron(Intra_genic_Region)	Upstream_Constitutive_Exon
TCATTGCGTTTACGCTGTTTGCTTAGAAAGTTTATTCCCTCTTGGGAAAGTT	40780	40898	40730	40782	1	GLOINscaffold_170	EFG00047779362	40029	42354	None	10996	252	71811	No_constitutive_exon_found_in_species
ATAAACATAAGTAATGGACGACGAAAATAATATATACAGGGATTGAATAGAA	41198	42853	41148	41200	1	GLOINscaffold_787	EFG00047781340	39488	42853	None	10996	252	71811	No_constitutive_exon_found_in_species
CGTTCCAAAAATATAATGGTAATTATCGTTTCTAGCTAATATGGGCGTAGTC	45153	45191	45103	45155	1	GLOINscaffold_787	EFG00047781326	44477	47161	None	10996	252	71811	No_constitutive_exon_found_in_species
AAATAAGTAACAGGTTGCAACGATAGCAACTACTATTCATGGGGTACAAGGG	42540	42749	42490	42542	1	GLOINscaffold_1306	EFG00047770400	42108	42749	None	10996	252	71811	No_constitutive_exon_found_in_species
ATCGTTTTTATTTAAACAAATACATTATTATATAATCTTTGGGAAATTAGAA	36585	37883	36535	36587	1	GLOINscaffold_628	EFG00047784245	33780	38044	None	10996	252	71811	No_constitutive_exon_found_in_species
CGCATTTATTTACAATTATTTCACATGTAACCACTTTTTTTGATGGGTAGAA	21722	21834	21672	21724	1	GLOINscaffold_17564	EFG00047770700	20484	22672	None	10996	252	71811	No_constitutive_exon_found_in_species
AAAAGACACGTTCAATTTAAGCTTATTCGCTTTGAATTGGGAAAATATAGGC	13355	13394	13444	13392	-1	GLOINscaffold_3369	EFG00047764278	12036	13661	None	10996	252	71811	No_constitutive_exon_found_in_species
GAATTTTTAAATATATGATTGATATTAAAATTCTTCATCTGGGTATATAGGA	14217	14538	14167	14219	1	GLOINscaffold_15528	EFG00047775290	11159	24751	None	10996	252	71811	No_constitutive_exon_found_in_species
ACACATTGTGTTAATTTGTAATTCTAATTGATACATATGGGAAAAATTAGGC	8499	8565	8449	8501	1	GLOINscaffold_1113	EFG00047768826	7493	11405	None	10996	252	71811	No_constitutive_exon_found_in_species
CAATTTTTGGTTTATCATTATTTAACTTATATTTAATGTGGGATGGTTAGGC	5328	5567	5617	5565	-1	GLOINscaffold_1195	EFG00047774767	2674	6122	None	10996	252	71811	No_constitutive_exon_found_in_species
ACAAGTTTTCTTTTTTTTGGTAATCATCAATATTTGGGTAACAATTGAAGAT	12186	12522	12136	12188	1	GLOINscaffold_1577	EFG00047775141	10119	13336	None	10996	252	71811	No_constitutive_exon_found_in_species
CAGCAAAAGTATTACAATCAAATGATGCCAAACGAGGGCAAAGTTATAAGTA	19322	19463	19513	19461	-1	GLOINscaffold_4831	EFG00047779321	19177	19572	None	10996	252	71811	No_constitutive_exon_found_in_species
TTTTTTCATTTATTAATTTTATTTTATTATATATGGATGGGGGAAGATAGAC	11500	11557	11450	11502	1	GLOINscaffold_3577	EFG00047778299	10874	12671	None	10996	252	71811	No_constitutive_exon_found_in_species
GATGAATTACTTATATTTAGCAACAGTCAAGATAAAGTTGGGACTTGAAGAA	15058	15111	15008	15060	1	GLOINscaffold_5669	EFG00047769742	13740	15564	None	10996	252	71811	No_constitutive_exon_found_in_species
AATATTAACTAACGCACGGCAGAGTTATTTATTGTAGGTACTGGGAAAAGCA	12299	12363	12413	12361	-1	GLOINscaffold_6265	EFG00047772333	11190	12490	None	10996	252	71811	No_constitutive_exon_found_in_species
GGTAAAGTTTTTAAAACATTCTTATAATTATTATGTGGGAAATTAAATAGTC	3916	4332	4382	4330	-1	GLOINscaffold_1805	EFG00047765199	2818	5066	None	10996	252	71811	No_constitutive_exon_found_in_species
TAGAGAAGTTTTGGAAAAGTAAAAAAAAAAATATTTATATGGGTTTAAAGCA	2227	2353	2177	2229	1	GLOINscaffold_4310	EFG00047769329	657	2353	None	10996	252	71811	No_constitutive_exon_found_in_species
AGTGATGACTGATTTTTGTTTGTAATTTTAGCTTAAAGAACGGGGTAAAGAT	11234	11416	11184	11236	1	GLOINscaffold_16441	EFG00047762543	8092	11844	None	10996	252	71811	No_constitutive_exon_found_in_species
TGAACAAAAGAAATTGGATCAAAAAAAATTATTACTTCAGTGGGGTAAAGAT	12639	12675	12725	12673	-1	GLOINscaffold_13890	EFG00047760385	12158	14238	None	10996	252	71811	No_constitutive_exon_found_in_species
TTTTCTTTAAAAAAAAATTTTTATTTATTTTCTTTAATGGGTAAATATAGCA	8071	8199	8021	8073	1	GLOINscaffold_5977	EFG00047764097	7850	8976	None	10996	252	71811	No_constitutive_exon_found_in_species
ACACCCATCAGAATATTTGTGCATACACTCATATGCATTTGGGCATATAGGT	12009	12078	11959	12011	1	GLOINscaffold_7177	EFG00047766075	11094	12460	None	10996	252	71811	No_constitutive_exon_found_in_species
GGAAATAATTCAGCTAGTATCGACCTTAGAACTCTAAGTGGGAAACAAAGGT	3173	3740	3123	3175	1	GLOINscaffold_6456	EFG00047771771	2745	3740	None	10996	252	71811	No_constitutive_exon_found_in_species
ATGATTTTCAATGCTGCGCCGCGGGAATTGATTATACGGGATTGAAATAGAG	1426	1605	1655	1603	-1	GLOINscaffold_5704	EFG00047776564	275	2286	None	10996	252	71811	No_constitutive_exon_found_in_species
GTCTGGATTATACAAAAATATGTGAACGGATAAAAAAAATGGGGAACCAGGC	11685	11738	11788	11736	-1	GLOINscaffold_5503	EFG00047764772	10364	13593	None	10996	252	71811	No_constitutive_exon_found_in_species
CCCAATTTATAATGATTTAATAAAAAATTATAATAATAGGACTGGGGCAGTT	2365	2376	2426	2374	-1	GLOINscaffold_11369	EFG00047769090	1335	5154	None	10996	252	71811	No_constitutive_exon_found_in_species
CGTATATAAAAATTTTATATTAATGTCTTTTTAATTTAATTAACGGGTAGTG	2680	2727	2777	2725	-1	GLOINscaffold_7403	EFG00047783949	0	3481	None	10996	252	71811	No_constitutive_exon_found_in_species
TAAAAATAAAGAAAATCAAAGGACTATAGATGGTGTTTCGGGTAATAAAGGT	13191	13254	13141	13193	1	GLOINscaffold_16020	EFG00047768339	10391	13359	None	10996	252	71811	No_constitutive_exon_found_in_species
ATTCTAACTTTATCAACTGGGCCAAACTTGTCTGTTATTTGGGAACATAGAT	7929	8045	8095	8043	-1	GLOINscaffold_21113	EFG00047783319	7076	9013	None	10996	252	71811	No_constitutive_exon_found_in_species
CACTTTAAATTCTCATAATGCAACTATATATAAATATGGGAATTGCAAAGGA	8846	8951	9001	8949	-1	GLOINscaffold_9510	EFG00047788314	7362	9170	None	10996	252	71811	No_constitutive_exon_found_in_species
AGTTTCGTGCTCTTCGTCTGGATTCTGGAAGCTTTTCTTGGGGATCGGAGAG	9693	9872	9922	9870	-1	GLOINscaffold_9164	EFG00047762713	9066	10384	None	10996	252	71811	No_constitutive_exon_found_in_species
CCAAAAAAAAATGATATGGTCCTGACGGAATTATTTTGTATGGACGGGAGGG	11495	11677	11727	11675	-1	GLOINscaffold_1019	EFG00047770727	10980	12033	None	10996	252	71811	No_constitutive_exon_found_in_species
TCTATTGAAAAAATTAAAATTTCAGAATTATTCTCAATTTGGGATTATAGGT	3265	3457	3507	3455	-1	GLOINscaffold_2757	EFG00047781005	3008	4339	None	10996	252	71811	No_constitutive_exon_found_in_species
GGCGTGTTTTTGTATTTTTCTCTGTCTCAATATTATAAGTAAAAGGGTAGGA	8747	8860	8697	8749	1	GLOINscaffold_10131	EFG00047770752	8638	10277	None	10996	252	71811	No_constitutive_exon_found_in_species
ATTTAATACTGACAACAAACTAATATTTTTTAAAATATAATTGGGAATAGGC	11258	12486	12536	12484	-1	GLOINscaffold_2258	EFG00047781744	10913	12776	None	10996	252	71811	No_constitutive_exon_found_in_species
TAAAGAAGTTTTTATTTAACAATTTTATTTCATACTTTTGGGGACCATAGGA	4511	4615	4461	4513	1	GLOINscaffold_12374	EFG00047761026	4076	6810	None	10996	252	71811	No_constitutive_exon_found_in_species
TTACAAATAGTTTCTAACATATTTTATTACTTTCTGGGGTGGATATAAAGAA	3011	3691	2961	3013	1	GLOINscaffold_16440	EFG00047764820	2469	3691	None	10996	252	71811	No_constitutive_exon_found_in_species
TTGTATATTGGATAATTTACATTGTTAAATCTTTTTTTTTTGGGATAAAGCC	7669	7759	7809	7757	-1	GLOINscaffold_8746	EFG00047760258	6999	8090	None	10996	252	71811	No_constitutive_exon_found_in_species
TTGTTATTCCTAATAATATTAACATTTTAATAATTTTGTGGGAAAGGCAGTT	5817	5961	5767	5819	1	GLOINscaffold_4483	EFG00047764971	5315	9202	None	10996	252	71811	No_constitutive_exon_found_in_species
TTTAATATTAAAGCGCATATATATTTTATAGAATGCATGGGTCAAAATAGAA	3414	6576	3364	3416	1	GLOINscaffold_2602	EFG00047768426	2793	6576	None	10996	252	71811	No_constitutive_exon_found_in_species
AAGGCTTATTAATATTATACTCTAATAATTCTTTGACTTATATGGGATAGTT	5741	5907	5957	5905	-1	GLOINscaffold_1294	EFG00047766512	3669	9430	None	10996	252	71811	No_constitutive_exon_found_in_species
TTTGAACCGGTTCCTATTTGATGAAACATGCTACTACCAATAGGGTGAAGGT	2744	2785	2694	2746	1	GLOINscaffold_13254	EFG00047775276	2234	3114	None	10996	252	71811	No_constitutive_exon_found_in_species
AAGTGTAAATTCTCGACCTTAAATTATTTTTAATGTGAAATGGGAATTAGAC	8767	8793	8717	8769	1	GLOINscaffold_13356	EFG00047779649	7492	9477	None	10996	252	71811	No_constitutive_exon_found_in_species
TTACCTTTTCTTCATATGCTATTCTTATAATATTATGCAATTGGGAATAGGC	4845	4968	4795	4847	1	GLOINscaffold_11842	EFG00047764735	3004	6679	None	10996	252	71811	No_constitutive_exon_found_in_species
AAATCAAATTGCAATTTGAATCTAACTTGTATTTTTGGGTAAAAATTAAGGA	8637	8686	8587	8639	1	GLOINscaffold_4221	EFG00047784045	8424	9258	None	10996	252	71811	No_constitutive_exon_found_in_species
CATTTTTTTATTAATTATGTTAACAAAAACAAAAAAAAATTTGGGAATAGAT	7029	7784	6979	7031	1	GLOINscaffold_95	EFG00047765723	6169	7784	None	10996	252	71811	No_constitutive_exon_found_in_species
ACAGTATTTATTAAAAATTTTTTTATCCTTAATAGCAATGGGAAATGTAGAA	5661	5807	5857	5805	-1	GLOINscaffold_15935	EFG00047777360	5419	6094	None	10996	252	71811	No_constitutive_exon_found_in_species
GAATGTATATTGTAATTTTGTTAATATAACCTCGTATGTTCAGGGTGTAGTA	6017	6130	5967	6019	1	GLOINscaffold_19000	EFG00047759281	5764	8217	None	10996	252	71811	No_constitutive_exon_found_in_species
TAAAAAATGACATTTTATTTTATTTTATTTTTTTTTCTTTTGGGAAATAGGA	8139	8277	8327	8275	-1	GLOINscaffold_738	EFG00047776308	7564	8972	None	10996	252	71811	No_constitutive_exon_found_in_species
TTAATGTACTAACTTATTACCAAACATTTTATTGCATTTTATTGGGACAGGA	2414	2900	2364	2416	1	GLOINscaffold_8689	EFG00047781062	449	10423	None	10996	252	71811	No_constitutive_exon_found_in_species
AAAAAAAAGTCCACTAAAATTATATTTATTTACTTTTGGGTAAAATATAGCA	4048	4221	3998	4050	1	GLOINscaffold_5354	EFG00047775331	360	5784	None	10996	252	71811	No_constitutive_exon_found_in_species
TAAATAAACTTAAACCTCGTAAAGAGGATCAACTTCTTTAGGGAAATTAGTA	2743	2922	2972	2920	-1	GLOINscaffold_1971	EFG00047788923	1621	3010	None	10996	252	71811	No_constitutive_exon_found_in_species
AAGTACAATTTATAGAATCATTGGCTAAATACCATAAAGGGAATGCATAGGA	7616	8734	7566	7618	1	GLOINscaffold_1971	EFG00047788922	7434	8734	None	10996	252	71811	No_constitutive_exon_found_in_species
TAAATAATCCTTTATCATTCAATCGCATGTATTTCGGACCAGGGCAATAGGT	8222	8307	8357	8305	-1	GLOINscaffold_15567	EFG00047779858	7775	9167	None	10996	252	71811	No_constitutive_exon_found_in_species
AATTACTAATTATCAGATTAATTATTAATTATGATCTGACGATGGGATAGAG	7189	7383	7139	7191	1	GLOINscaffold_6988	EFG00047785665	6651	7383	None	10996	252	71811	No_constitutive_exon_found_in_species
TTGTCAATTTCTTACATTTTTTTTTTTCATTCTTATTTTGGGACAAAAAGCG	398	1056	1106	1054	-1	GLOINscaffold_17766	EFG00047760096	398	1528	None	10996	252	71811	No_constitutive_exon_found_in_species
TGAGAGTATGCCCGTGAAAATGAAACAGGGTTCGCACAGTGGGTGAGCAGTC	4387	4639	4337	4389	1	GLOINscaffold_3540	EFG00047788367	3800	5888	None	10996	252	71811	No_constitutive_exon_found_in_species
TGGCGCACATGAACATAAATTAATTTAAATTTTCCGGGAAAAATAAACAGTA	4053	4263	4003	4055	1	GLOINscaffold_13431	EFG00047767791	2936	4263	None	10996	252	71811	No_constitutive_exon_found_in_species
CGCAAATGTTTTCGACTCTAATTTTACAATTATTTTTCGGGAGGAGGTAGAC	6001	6164	5951	6003	1	GLOINscaffold_5280	EFG00047771526	5692	7795	None	10996	252	71811	No_constitutive_exon_found_in_species
TTTTTTAATTAAATAACTAATACCTTTATAATACATAGGAATGGGGTTAGTT	501	620	670	618	-1	GLOINscaffold_5434	EFG00047776275	65	1016	None	10996	252	71811	No_constitutive_exon_found_in_species
GGCTCAATTATGTAGAAATATTAATAAATTATTAATTAAATGGGTTAAAGAA	2783	2906	2733	2785	1	GLOINscaffold_12239	EFG00047769045	1365	4813	None	10996	252	71811	No_constitutive_exon_found_in_species
TGATTTCCTTTTTAATTATTTAATAGTAATAATTGCTTTGGGAAATGTAGGC	493	695	745	693	-1	GLOINscaffold_12799	EFG00047764865	18	869	None	10996	252	71811	No_constitutive_exon_found_in_species
AAAGTTGAACGAAACTATGATTAATCATTTAAAACTATATAGGGTTTAAGGC	5074	5101	5024	5076	1	GLOINscaffold_15164	EFG00047771891	4773	5101	None	10996	252	71811	No_constitutive_exon_found_in_species
CATCTTAAAATCATATTAACATTTACTATCTTTTTTTTGGGGGAAAAAAGAA	5577	5798	5527	5579	1	GLOINscaffold_4879	EFG00047784293	1980	6691	None	10996	252	71811	No_constitutive_exon_found_in_species
GAATCATTTCAACAATCAAAATTACTATTATATTATTTTATGGGGAAAAGGC	2181	2342	2392	2340	-1	GLOINscaffold_22964	EFG00047784179	780	3076	None	10996	252	71811	No_constitutive_exon_found_in_species
AAGAAAGGAGAAGAGATGATGATGATGAGAAATGATGATGGGATCAAAAGAA	2977	3112	3162	3110	-1	GLOINscaffold_8785	EFG00047770338	2977	5121	None	10996	252	71811	No_constitutive_exon_found_in_species
TTTAACCCTCTTGCGATTTTATTTAATAAATGTTATTACGGGAATATTAGTT	1698	1840	1890	1838	-1	GLOINscaffold_17665	EFG00047777414	1260	2002	None	10996	252	71811	No_constitutive_exon_found_in_species
CAAATCAGAACACTTTGAAATTGTATGTTAATACTTATAATCAATGGGAGGA	3045	3100	3150	3098	-1	GLOINscaffold_3083	EFG00047784004	1705	3456	None	10996	252	71811	No_constitutive_exon_found_in_species
ACGGTATATTCAGCAAAATGGATGGATGGCCCATTATTTTGGGATATTAGAA	6651	6738	6601	6653	1	GLOINscaffold_1254	EFG00047778944	1396	7721	None	10996	252	71811	No_constitutive_exon_found_in_species
GAAGAATATCGTCAGAAAGTTATAAATAAATGGAGGGGTAAGTTAAAAAGAA	3494	3884	3444	3496	1	GLOINscaffold_17986	EFG00047770517	2978	3884	None	10996	252	71811	No_constitutive_exon_found_in_species
AAATCTCAGGGGAAATAATGTTACTACAAGTATATAGATGGGATGAGTAGAT	6161	6223	6111	6163	1	GLOINscaffold_1261	EFG00047762926	5748	6560	None	10996	252	71811	No_constitutive_exon_found_in_species
AGTCTAGAAGAATTAGACTATTAATTCTAGATCTAATAAAAGGGATATAGCT	3809	3973	3759	3811	1	GLOINscaffold_1220	EFG00047787444	3267	3973	None	10996	252	71811	No_constitutive_exon_found_in_species
TTTTGTTTAGTTCTAATCTTTTCTCGTTTTTTTATCTCTCGGGGAAATAGAT	535	808	485	537	1	GLOINscaffold_6304	EFG00047775951	337	3003	None	10996	252	71811	No_constitutive_exon_found_in_species
TTCTAAAAATTAATAATATCTTTTTTAAATTTGGTAACTGGGTTTAAAAGTC	5518	5850	5468	5520	1	GLOINscaffold_23474	EFG00047774022	5145	6185	None	10996	252	71811	No_constitutive_exon_found_in_species
TATTTATTATTCCTACTAATTTTTTACATTAATATTACGGGGGAATAAAGAG	3906	4090	4140	4088	-1	GLOINscaffold_9446	EFG00047766089	3426	4270	None	10996	252	71811	No_constitutive_exon_found_in_species
AAATGGAATTCATTGAATAGACATATCTAGCACTAATAAGGGAACGGCAGGA	5795	5904	5745	5797	1	GLOINscaffold_20866	EFG00047766195	5449	6544	None	10996	252	71811	No_constitutive_exon_found_in_species
CTTTTTTTTTCATTAAATTCTATAACTGATTATCTTTGGGGGAAACGCAGAT	6171	6332	6121	6173	1	GLOINscaffold_5181	EFG00047778063	4713	7355	None	10996	252	71811	No_constitutive_exon_found_in_species
CAGCTTTAAGTTTTCTTTAGTTTGTCTTACTTATTCTTTTTGGGCAACAGGC	2643	2829	2879	2827	-1	GLOINscaffold_2546	EFG00047759553	1592	5329	None	10996	252	71811	No_constitutive_exon_found_in_species
AGCCAATAGGAATTTTGGCGATTTTCGCAACAAATTTATTGATGGGATAGAA	5626	5663	5576	5628	1	GLOINscaffold_19747	EFG00047783983	4322	6017	None	10996	252	71811	No_constitutive_exon_found_in_species
CAATAAGCTTTATTTACTTTTAAGAAATTGTATTTATGAATGGGATATAGTC	3126	3173	3076	3128	1	GLOINscaffold_14572	EFG00047787064	2363	4170	None	10996	252	71811	No_constitutive_exon_found_in_species
CTATACGATTTTAAATATATTTAATTATTTGATTATTTAATTAGGGAAAGCA	1967	2097	1917	1969	1	GLOINscaffold_14138	EFG00047766588	43	2579	None	10996	252	71811	No_constitutive_exon_found_in_species
ATTAAGCGTCCCGTTCGTTAATCTTTATGTTCATTCGTTAGGGACTGAAGGT	782	1101	1151	1099	-1	GLOINscaffold_1820	EFG00047769039	782	1646	None	10996	252	71811	No_constitutive_exon_found_in_species
TCAACTCTGTTTAGATTACGTGAATAGGCATTCTATGGATGGGATTATAGTA	5085	5215	5035	5087	1	GLOINscaffold_18273	EFG00047778704	3592	5215	None	10996	252	71811	No_constitutive_exon_found_in_species
AACACCTTGTCACCATTCGTGAGAAGAGATCAAAAGAAATGGGTATACAGCT	4086	4338	4388	4336	-1	GLOINscaffold_7346	EFG00047787203	4086	6038	None	10996	252	71811	No_constitutive_exon_found_in_species
TTAAAATCACGTCTTTATGCCAATATTATTAACAATATTTAATGGGATAGAT	393	402	452	400	-1	GLOINscaffold_4035	EFG00047760652	393	2383	None	10996	252	71811	No_constitutive_exon_found_in_species
ATAAAATTCATGTTCGGTGCGTCGATTCGTTATCATTGGGAAATGTGCAGCC	5645	5860	5910	5858	-1	GLOINscaffold_18177	EFG00047763461	5279	6268	None	10996	252	71811	No_constitutive_exon_found_in_species
TTGCCTCTTTTCGTGTTATCAAGTCAAAAATATTTGGAAGGGATGAACAGAT	408	542	592	540	-1	GLOINscaffold_3112	EFG00047782566	83	1037	None	10996	252	71811	No_constitutive_exon_found_in_species
TGGAGTATTAGTTATTAATCTTATAATTTTTATTACATTTATGGGATTAGTT	2427	2613	2377	2429	1	GLOINscaffold_19512	EFG00047761318	1842	4076	None	10996	252	71811	No_constitutive_exon_found_in_species
TGTTATTAAAGATGAAATTTTTTTATATTTTCATGATTGGGAAATTACAGTA	3544	3645	3494	3546	1	GLOINscaffold_19512	EFG00047761318	1842	4076	None	10996	252	71811	No_constitutive_exon_found_in_species
ATAATAATTACGTCATTACGTCATTGATTAAATCTCGCATGGCGGGACAGGA	6277	6490	6227	6279	1	GLOINscaffold_14809	EFG00047775597	6105	6490	None	10996	252	71811	No_constitutive_exon_found_in_species
AAAATTCATTAACCGATATTAATCCAGATTGAATTTTTTCTAATGGGTAGAT	4714	4805	4855	4803	-1	GLOINscaffold_5805	EFG00047780612	4714	6028	None	10996	252	71811	No_constitutive_exon_found_in_species
TTGATTTTTTTTATTTTAATTATTAACTAATTTTTTGGGGAATAAATTAGTC	3790	4054	3740	3792	1	GLOINscaffold_22352	EFG00047766504	2594	5203	None	10996	252	71811	No_constitutive_exon_found_in_species
ATATTAATAGTATTTTTTATGGTCTCTAGTTTTCTCTTGGGTGGTAATAGAT	5173	5203	5123	5175	1	GLOINscaffold_22352	EFG00047766504	2594	5203	None	10996	252	71811	No_constitutive_exon_found_in_species
TCTGGTGAGCCGCCGTAGTAAAGCTATATGTCTAAATTGGGATTGCAAAGGC	3888	4082	4132	4080	-1	GLOINscaffold_9589	EFG00047775221	3888	4631	None	10996	252	71811	No_constitutive_exon_found_in_species
GTTTCACTTTTTTTAAACCCCTTATTGCATTAAATACTGGGAAAAAAAAGAC	4717	4917	4667	4719	1	GLOINscaffold_25064	EFG00047765674	4053	5659	None	10996	252	71811	No_constitutive_exon_found_in_species
TGAGGAAGAAAAAGATGGATTAGAAGGGTTAATTATTAAAGAGGGACTAGAT	1988	2155	1938	1990	1	GLOINscaffold_16681	EFG00047766755	1486	3543	None	10996	252	71811	No_constitutive_exon_found_in_species
ATATTTTTTAGTTTAATTTAATTTATTTATTTAATTTTTTTATGGGATAGGA	2510	2643	2460	2512	1	GLOINscaffold_16681	EFG00047766755	1486	3543	None	10996	252	71811	No_constitutive_exon_found_in_species
TTCTAGAGATAGTCCAAGAAATGGTTTATGGAATTTGAGGGATAAGAAAGTT	4193	4292	4342	4290	-1	GLOINscaffold_15381	EFG00047778348	2128	5676	None	10996	252	71811	No_constitutive_exon_found_in_species
GTTCAATCATCTTATTTTTAAATTAAATCATTTTTTCAGGGATGTGACAGCT	827	1036	777	829	1	GLOINscaffold_24261	EFG00047760075	36	1036	None	10996	252	71811	No_constitutive_exon_found_in_species
ACCTCCGCTTATATTCTTGTATTACTTTCGCCTTTTCGAGGGGTACGTAGCA	3807	5531	5581	5529	-1	GLOINscaffold_7350	EFG00047780474	3807	6053	None	10996	252	71811	No_constitutive_exon_found_in_species
TTATTTATGATTTACTTTTTCTAATAAAACTTTCTTATCGGGAATAATAGAC	1016	1158	1208	1156	-1	GLOINscaffold_2195	EFG00047774742	128	2032	None	10996	252	71811	No_constitutive_exon_found_in_species
TATTCAATTGACTATTAACAGCAGTTAATCTTTCTTTTTAGATTGGGTAGTT	1640	1677	1590	1642	1	GLOINscaffold_280	EFG00047772358	182	3513	None	10996	252	71811	No_constitutive_exon_found_in_species
TACACCTCGCTTTATATCAAAATATTAAAATTTTATTGTGGGTAAAATAGAA	1093	1752	1043	1095	1	GLOINscaffold_10124	EFG00047789004	713	1752	None	10996	252	71811	No_constitutive_exon_found_in_species
GAAATAAATTTGCACAATATGATTTAGGTAATTGCTTCAAAAATGGGGAGGG	3835	4222	3785	3837	1	GLOINscaffold_20411	EFG00047778805	2805	4222	None	10996	252	71811	No_constitutive_exon_found_in_species
AACTCTTTAAAGGTAAAAAAAAAAAAAAAATTGTGTGTTGGGTCATAAAGGG	3654	3721	3604	3656	1	GLOINscaffold_18959	EFG00047784552	2195	4152	None	10996	252	71811	No_constitutive_exon_found_in_species
AAACTGAACTAAACTAACCGATGTTTATCACGTCATATGGGCATAATAAGTC	492	560	442	494	1	GLOINscaffold_16129	EFG00047785851	247	2771	None	10996	252	71811	No_constitutive_exon_found_in_species
AGTAAATACAATTAATTTAAGAAGAGTGTTTTTATTTTACGGGAGTTTAGTT	4999	5217	5267	5215	-1	GLOINscaffold_16129	EFG00047785852	4999	5359	None	10996	252	71811	No_constitutive_exon_found_in_species
AAATATTTTATGTAAAAATGAGGATGAAATAGATGATGATTTGGGTAAAGTT	3150	3563	3100	3152	1	GLOINscaffold_1032	EFG00047773177	1853	3563	None	10996	252	71811	No_constitutive_exon_found_in_species
ATTGCGAAAACATATCCTCATCTTCTGTCATTAGACTTGGGTGGTGATAGCT	1786	2438	2488	2436	-1	GLOINscaffold_3976	EFG00047774534	849	3313	None	10996	252	71811	No_constitutive_exon_found_in_species
TTTCATGTGTTCACGTGATAGTAAATTTATGATAACGCTGGGGAAATTAGCA	2407	2440	2357	2409	1	GLOINscaffold_7716	EFG00047776165	56	2547	None	10996	252	71811	No_constitutive_exon_found_in_species
CAGGTGGATTAGGAGTTATTACTAGTGACTTACTGGAGGGCAATGAATAGGC	3899	4424	3849	3901	1	GLOINscaffold_11697	EFG00047760376	2238	5659	None	10996	252	71811	No_constitutive_exon_found_in_species
CTATGAATGATCCTCACAGTGAAAAAAAATTAGAGGGGCACAAAAGAGAGCT	2766	2963	2716	2768	1	GLOINscaffold_23163	EFG00047763163	2207	2963	None	10996	252	71811	No_constitutive_exon_found_in_species
TTATTTATTTGTCTTTTTTTTTTTAATAATAAATTTTGACAATGGGTTAGTC	4732	5055	4682	4734	1	GLOINscaffold_270	EFG00047787467	590	5319	None	10996	252	71811	No_constitutive_exon_found_in_species
TTATTTATTTTTAATTATTAATCATTTTTTCTCCTTGGGTAAATAATTAGTT	5566	5673	5516	5568	1	GLOINscaffold_8797	EFG00047762052	5058	5673	None	10996	252	71811	No_constitutive_exon_found_in_species
GTAAAAGGAAAGTATAATGCACCGAATAACGACGTGCGTGGTTGGGCGAGGT	2027	2321	2371	2319	-1	GLOINscaffold_19704	EFG00047768796	2027	2470	None	10996	252	71811	No_constitutive_exon_found_in_species
CTGTCAGATTTGTTCTTTTAAACACAGCACTCTCGCTTGGGGCACAATAGCC	1484	1616	1666	1614	-1	GLOINscaffold_16583	EFG00047768092	386	2289	None	10996	252	71811	No_constitutive_exon_found_in_species
TTTATTATGAATTTTTGGTCTCTTAATAAATAATATTTGGGAATAATTAGAT	1805	2011	2061	2009	-1	GLOINscaffold_22090	EFG00047780649	576	2730	None	10996	252	71811	No_constitutive_exon_found_in_species
TTCTAAATGATCTGTATTAATTGCTCACCTGTATCTGAAATCGGGAATAGGC	3137	3232	3282	3230	-1	GLOINscaffold_9459	EFG00047785466	2467	3999	None	10996	252	71811	No_constitutive_exon_found_in_species
TAATGGAGAAAATTATAAACAAGCAATTTCTTACTTTCAGAGGGCGGCAGAA	4878	5523	4828	4880	1	GLOINscaffold_6540	EFG00047776822	4199	5523	None	10996	252	71811	No_constitutive_exon_found_in_species
ATTTGTTAAAGGCTATATACAAATCAATGATAATGGGTAAAGGGTTGCAGAT	1366	1668	1718	1666	-1	GLOINscaffold_4932	EFG00047766973	1366	2672	None	10996	252	71811	No_constitutive_exon_found_in_species
TTATAACAAATAAGAAATTACTTTAGAATGCGGTAAATAAGGGTAAATAGGG	3594	3697	3747	3695	-1	GLOINscaffold_24352	EFG00047787954	3594	5239	None	10996	252	71811	No_constitutive_exon_found_in_species
AACAAGTCATCGAGTTAACTCCTAATACTTCATTATTCGGGATGAATTAGAG	2617	2915	2965	2913	-1	GLOINscaffold_12910	EFG00047771803	1728	4765	None	10996	252	71811	No_constitutive_exon_found_in_species
AAAATTATTAATCGTTATTTTTAATTTCACATAGCTGGTGGGGAGTTAAGAT	963	1543	913	965	1	GLOINscaffold_19148	EFG00047768215	595	2302	None	10996	252	71811	No_constitutive_exon_found_in_species
TCCTTATAGGTTCAATTTACTTTACCGTGCTAATAGGGATGGTAATACAGCA	3097	3459	3509	3457	-1	GLOINscaffold_19206	EFG00047781279	2341	4770	None	10996	252	71811	No_constitutive_exon_found_in_species
TCAAAAAAAAGATATTAAAACAAGTTTATTTCCCGATTGGGGATAATTAGCA	2702	2815	2865	2813	-1	GLOINscaffold_8889	EFG00047779065	1217	3058	None	10996	252	71811	No_constitutive_exon_found_in_species
TAGATCATAATTATTTTAATTGATTTAATACATGATTATTGGGTTTAAAGGC	1826	1889	1939	1887	-1	GLOINscaffold_22749	EFG00047766294	103	2484	None	10996	252	71811	No_constitutive_exon_found_in_species
AAATTAAAAGTGTAAGGTATTATTTATACTAATCAATTTTTGGGGAATAGAA	630	719	580	632	1	GLOINscaffold_60	EFG00047769896	22	2345	None	10996	252	71811	No_constitutive_exon_found_in_species
TTTATAATAATAATAATAATATATATATATATAATATTTTAATGGGCTAGAT	2065	2098	2148	2096	-1	GLOINscaffold_96	EFG00047786292	2065	4445	None	10996	252	71811	No_constitutive_exon_found_in_species
TAAATACTGTAAAAATTATAATAGCAATGGTTTTACATGGGATGTTAAAGGA	3795	4465	3745	3797	1	GLOINscaffold_2290	EFG00047767132	313	4553	None	10996	252	71811	No_constitutive_exon_found_in_species
GTGTTTTGAATAATATAACTGACTACTTTTAAATAAACGGGGATAAATAGCA	1815	1919	1765	1817	1	GLOINscaffold_25541	EFG00047788937	1658	3226	None	10996	252	71811	No_constitutive_exon_found_in_species
AATTATCAAAGAATATGTGAATAAATATACGGCATTTTTTGGGAAAATAGTT	2980	3090	3140	3088	-1	GLOINscaffold_5803	EFG00047775671	2637	4502	None	10996	252	71811	No_constitutive_exon_found_in_species
GTATCGAATTCTTGATTGTAGCTGAGAGGATATTCTTAAAGGGTTAATAGTT	1850	2003	1800	1852	1	GLOINscaffold_3287	EFG00047782036	715	4705	None	10996	252	71811	No_constitutive_exon_found_in_species
GTAAACGTAATGCAAATGAAGTGGAGGAAGAAGGTTTGTTTACGGGTAAGAC	2181	2212	2131	2183	1	GLOINscaffold_5780	EFG00047765194	121	3192	None	10996	252	71811	No_constitutive_exon_found_in_species
TCTGAATAAATGATGGTATTCATAAACTAACAAAGCATTAATGGGGATAGTT	2569	2626	2676	2624	-1	GLOINscaffold_20339	EFG00047764698	556	4132	None	10996	252	71811	No_constitutive_exon_found_in_species
TTACTTACGTATCACGTGATTCTAATATAATTTTCTTTTTGATTGGGAAGGG	3979	4075	3929	3981	1	GLOINscaffold_11044	EFG00047786569	3703	4547	None	10996	252	71811	No_constitutive_exon_found_in_species
TGATAATCTTTTAAGAATTGATTTAATAAGTGGCCGTAGGGAATAACCAGCA	3404	3466	3516	3464	-1	GLOINscaffold_14745	EFG00047774943	2847	4496	None	10996	252	71811	No_constitutive_exon_found_in_species
AGCTCTTGAGCATAGGACAAGACCAAATATAATCTATACGGGTAATTAAGTC	1540	1551	1490	1542	1	GLOINscaffold_17373	EFG00047785431	678	1861	None	10996	252	71811	No_constitutive_exon_found_in_species
TATTGGAATTATAAAACGTCAGAAATAAGTAATATCATTTGGGGTAGTAGTG	3081	3119	3169	3117	-1	GLOINscaffold_10480	EFG00047779731	2478	3703	None	10996	252	71811	No_constitutive_exon_found_in_species
AAAACAGTAAACATTATATTTGAGCTTTATATAATATTAGGGATATCAAGAT	2971	3002	3052	3000	-1	GLOINscaffold_6193	EFG00047767635	2725	3706	None	10996	252	71811	No_constitutive_exon_found_in_species
AGATTTCTCAAATTTATTTGGATGCATTAGATTCAATTAAAAAAGGGCAGAA	932	1135	882	934	1	GLOINscaffold_16888	EFG00047788796	328	1135	None	10996	252	71811	No_constitutive_exon_found_in_species
GAAAGAGCTTTTGAATTTTTAAAAAAATCAGCAGAAGGGAAAAATTTAAGAG	549	1081	1131	1079	-1	GLOINscaffold_23652	EFG00047780942	549	3297	None	10996	252	71811	No_constitutive_exon_found_in_species
AAGTGGGGAAGTAGTAGAGGACATTTGGAAATCCATCTGGGATAAAGTAGTC	2998	3085	2948	3000	1	GLOINscaffold_8995	EFG00047786099	1309	3085	None	10996	252	71811	No_constitutive_exon_found_in_species
TGTGGAATATAAAGTCCTTAATTCTTACTATTTTCTTAGGGAAGTATTAGTG	1392	1628	1342	1394	1	GLOINscaffold_1086	EFG00047776415	866	1628	None	10996	252	71811	No_constitutive_exon_found_in_species
TTGACATTTGCTGCATTTCACTTTTTTGGATGTTTGGGAATTAAAAAAAGAC	1763	2279	2329	2277	-1	GLOINscaffold_4623	EFG00047769307	1763	4077	None	10996	252	71811	No_constitutive_exon_found_in_species
ACGGAGCGATGCATAATCATTCTTTTATCTATATAATAAAAATGGGGTAGTA	2461	2492	2411	2463	1	GLOINscaffold_16736	EFG00047767101	532	2492	None	10996	252	71811	No_constitutive_exon_found_in_species
CACAAATTAAAGAAATTGTCGTTTGTGATCATTTAATTATATGGGTATAGAA	2458	2965	3015	2963	-1	GLOINscaffold_2417	EFG00047775775	259	3684	None	10996	252	71811	No_constitutive_exon_found_in_species
CCTCTGAAGTTATGATCATCAAATATATCTGGAGAGGGTAAATAAGATAGGG	1032	1199	1249	1197	-1	GLOINscaffold_974	EFG00047787592	1032	3054	None	10996	252	71811	No_constitutive_exon_found_in_species
TTGGCACAAATATGCAGATCAATAGAAAAAATTCGTGGGAGAATATATAGTA	1090	1874	1040	1092	1	GLOINscaffold_24973	EFG00047772570	646	1874	None	10996	252	71811	No_constitutive_exon_found_in_species
AAGCTATTTATTGATAATTTTTCACTGCTTATTTTGGGTCGAAATTAAAGTT	741	777	691	743	1	GLOINscaffold_707	EFG00047759820	613	1952	None	10996	252	71811	No_constitutive_exon_found_in_species
ATTCAGAAAAACATGTAGTGGAAGCGTTAAGTGGTTAAGGGATCAAATAGGG	3664	3864	3914	3862	-1	GLOINscaffold_20076	EFG00047765867	622	4039	None	10996	252	71811	No_constitutive_exon_found_in_species
AGGAACTCCAATGGAATACAAGCATATTTATACAAGTTGTTGGGAAACAGAA	2583	2724	2533	2585	1	GLOINscaffold_11615	EFG00047778389	1537	3853	None	10996	252	71811	No_constitutive_exon_found_in_species
TTGTTCTATTGTAGCGATGATAATGAAGCAAAAACTCTTTGGGATTTAAGAT	1269	1617	1667	1615	-1	GLOINscaffold_21496	EFG00047767706	1095	2074	None	10996	252	71811	No_constitutive_exon_found_in_species
CTATGGATGGAATAGAAGATGCTTTAATATTTGAAAAATAGGGTAAATAGAG	711	807	857	805	-1	GLOINscaffold_9880	EFG00047763032	711	997	None	10996	252	71811	No_constitutive_exon_found_in_species
AGGTAAAATATATAATCGTTTATAATTTAAGAATCATATGGGGAATTAAGTG	2148	2149	2199	2147	-1	GLOINscaffold_2775	EFG00047778492	736	3174	None	10996	252	71811	No_constitutive_exon_found_in_species
CTTTCTTTTTTTTTACTTCAAGAAACGTTTGTACTAACGTGGGAATGTAGGC	2421	2470	2520	2468	-1	GLOINscaffold_5610	EFG00047774654	1876	3576	None	10996	252	71811	No_constitutive_exon_found_in_species
TTGAATAATGTGGTCTTATTTTGATGGTTTTTGGGCATGCATTGGGATAGGT	1479	1637	1687	1635	-1	GLOINscaffold_25936	EFG00047765081	913	2095	None	10996	252	71811	No_constitutive_exon_found_in_species
TATATTTATTAAAAAAAAAATTTACTTTTTTTTATAGGAGGGATCATAAGAT	2169	2935	2985	2933	-1	GLOINscaffold_13576	EFG00047776877	1914	3681	None	10996	252	71811	No_constitutive_exon_found_in_species
CAAAAGGAAATGTTCTTAATATGAAACTTGATCTTAGTAGGGGGCCATAGTA	2039	2131	1989	2041	1	GLOINscaffold_19872	EFG00047775554	1260	2455	None	10996	252	71811	No_constitutive_exon_found_in_species
TTACAATATATAATATTCCTGCGGGGCATCCCCATTTTTGGGAGAAATAGTG	1983	2081	2131	2079	-1	GLOINscaffold_16358	EFG00047775863	1983	2381	None	10996	252	71811	No_constitutive_exon_found_in_species
TTTAGAGGGGGATATAGATGAGCATATAACTCTAACTGTTAGGGAAATAGAT	1720	1945	1670	1722	1	GLOINscaffold_12699	EFG00047759389	378	2803	None	10996	252	71811	No_constitutive_exon_found_in_species
ACGTGATGGTCCGAAAAAAGATAAAACCATCATATCTCATTTATGGGAAGGG	1145	1398	1448	1396	-1	GLOINscaffold_3611	EFG00047776427	992	3475	None	10996	252	71811	No_constitutive_exon_found_in_species
ATCATGTCAAATAAAAAATTTAAATGAAAGTTTAAAAATTGGGCTAGTAGAA	2644	2687	2594	2646	1	GLOINscaffold_1946	EFG00047765180	382	3555	None	10996	252	71811	No_constitutive_exon_found_in_species
GAAGGTATATTTTTAGATATTTTTTTAATTTAACCTAATATGGGAAATAGGC	2234	2275	2325	2273	-1	GLOINscaffold_24550	EFG00047760378	1940	3421	None	10996	252	71811	No_constitutive_exon_found_in_species
ATTTGTTTCAATTGTCCTTTTCAAGAACTTATAATATTACGTATTGGGAGTT	573	664	523	575	1	GLOINscaffold_8956	EFG00047782114	353	2628	None	10996	252	71811	No_constitutive_exon_found_in_species
CTCGTGGAAATAAGATCAGAAAATGTGTTAATAAAAAAATGGGGAGATAGTA	725	1000	675	727	1	GLOINscaffold_14555	EFG00047774798	57	3221	None	10996	252	71811	No_constitutive_exon_found_in_species
GCTTTGGCAACGATGACACATATTCATTGGTAATCACTTCGTGGGCATAGCC	1366	1534	1584	1532	-1	GLOINscaffold_1723	EFG00047772480	1366	3299	None	10996	252	71811	No_constitutive_exon_found_in_species
TTTTTCCGACATTTTTCTTAATTTATAAAATATAATTTTTTGGGCAAAAGTA	2889	3130	2839	2891	1	GLOINscaffold_23453	EFG00047777733	1665	3130	None	10996	252	71811	No_constitutive_exon_found_in_species
CCCTAAATTTCATTGTGAGCTCAACTACATTGAAAATTTTTGGGGTGCAGCT	823	1058	1108	1056	-1	GLOINscaffold_1098	EFG00047778715	717	2878	None	10996	252	71811	No_constitutive_exon_found_in_species
CATGTCTGGTAAACAGACCTTTAACCGTCTTAAATAAACGGGTTAAACAGAG	744	805	855	803	-1	GLOINscaffold_6390	EFG00047762392	744	1420	None	10996	252	71811	No_constitutive_exon_found_in_species
TGTTAGTACGATTTTATTTTTTAACATATTGTCTTGATATGGGTATACAGAG	2686	2865	2636	2688	1	GLOINscaffold_9498	EFG00047765980	1968	2865	None	10996	252	71811	No_constitutive_exon_found_in_species
AAAGAGAGGTATGTTACTTGAGGTGTGTCATTAAATCGGGAAAACTTGAGAT	1785	1970	2020	1968	-1	GLOINscaffold_14794	EFG00047763797	1016	2385	None	10996	252	71811	No_constitutive_exon_found_in_species
CTGAATGTTACATAATTTTTTGGAAACAAATAATGATAATTGGGAAATAGAT	1201	1269	1319	1267	-1	GLOINscaffold_17684	EFG00047771044	1201	2175	None	10996	252	71811	No_constitutive_exon_found_in_species
ATATGCTATTGGTTGTTCTTCATATGAAGAATAGAATCATGCGGGATCAGAT	1679	2189	1629	1681	1	GLOINscaffold_11496	EFG00047766747	1201	2979	None	10996	252	71811	No_constitutive_exon_found_in_species
TTATCTTTTTTCGATATTTTTTTTAAGAAAATTATTTGTTGTGGGAATAGAT	2210	2277	2327	2275	-1	GLOINscaffold_25948	EFG00047765017	1467	2956	None	10996	252	71811	No_constitutive_exon_found_in_species
TTGGCTGAATTCTGAATGTCACGTGTTCGAGCTTTTTTTGGGGAGTGTAGTT	1461	1538	1588	1536	-1	GLOINscaffold_23768	EFG00047776631	1461	1713	None	10996	252	71811	No_constitutive_exon_found_in_species
ATCCAGATGAATGGATAAATGATATAAAAAATATTATAATATTTGGGAAGAT	1398	1895	1945	1893	-1	GLOINscaffold_25862	EFG00047782981	668	1959	None	10996	252	71811	No_constitutive_exon_found_in_species
AAATATCCAACGAAAGTCGCTAAAATTTTTGTACTGTTTTTTTGGGAAAGAG	2361	2487	2311	2363	1	GLOINscaffold_21375	EFG00047786246	1675	2792	None	10996	252	71811	No_constitutive_exon_found_in_species
TATACCCCTTGACTGCCATTACAACCATTAGAAGAACTCGGGAGAAAAAGGA	636	730	586	638	1	GLOINscaffold_17753	EFG00047781919	341	730	None	10996	252	71811	No_constitutive_exon_found_in_species
ACTACTACTAGTTAAAATTTATTATCTTATTATCGTTATGGGTAAAATAGAT	1727	1769	1677	1729	1	GLOINscaffold_7588	EFG00047777678	1135	2670	None	10996	252	71811	No_constitutive_exon_found_in_species
GAACACATGCTTTAGGACAATCCAAGTACAATCCTATTGAGAGGGTATAGCG	2228	2605	2178	2230	1	GLOINscaffold_17850	EFG00047768441	1002	2605	None	10996	252	71811	No_constitutive_exon_found_in_species
TTCAGCCATATAGGAATCTGATTTTATTGATTCCTAACATGTATGGGCAGAA	2044	2112	1994	2046	1	GLOINscaffold_10786	EFG00047786808	1240	2112	None	10996	252	71811	No_constitutive_exon_found_in_species
AGGGACAATTTTATTTAGGTTATTTATATTATTATGGTTATGGGAAAAAGAA	116	587	637	585	-1	GLOINscaffold_2453	EFG00047786306	116	1844	None	10996	252	71811	No_constitutive_exon_found_in_species
AATGAGAAAACAAGGTTTCATTGCAGAATCGGCAATTGGGATGATAAAAGTT	17	29	79	27	-1	GLOINscaffold_1338	EFG00047777766	17	2040	None	10996	252	71811	No_constitutive_exon_found_in_species
TAACACCAATTTAAAAATTAAACTATCTACATTAAAATGGGGAAAAAAAGTG	1076	1281	1331	1279	-1	GLOINscaffold_23994	EFG00047761350	72	1531	None	10996	252	71811	No_constitutive_exon_found_in_species
AGTTTGTTTAAGTTTAAATTTACTTCTACTTATTTTTATTGGGAATATAGAC	562	642	692	640	-1	GLOINscaffold_26887	EFG00047766637	144	1565	None	10996	252	71811	No_constitutive_exon_found_in_species
TGATTATGGGAGTTTACATCTGGAGGCAGAAAATTTGAAAGATTGGGAAGGT	1974	2051	1924	1976	1	GLOINscaffold_17301	EFG00047787237	1584	2051	None	10996	252	71811	No_constitutive_exon_found_in_species
AAAGTTCACTGAAAAATCGCTGGTTATAATTATATATGGGGAATGAACAGGA	1270	1322	1372	1320	-1	GLOINscaffold_18932	EFG00047781190	533	1702	None	10996	252	71811	No_constitutive_exon_found_in_species
AGACCTATAGAGTTAAAATATTCCGATGCCGAACTTTTTCGGGAAGATAGAA	1813	1961	2011	1959	-1	GLOINscaffold_22264	EFG00047759695	1813	2200	None	10996	252	71811	No_constitutive_exon_found_in_species
AAATCGAGATTTTCTCAAAGAATTGAAATGTTTGTTTCTTAGGGTTCAAGAA	1070	1237	1287	1235	-1	GLOINscaffold_12890	EFG00047774254	704	2194	None	10996	252	71811	No_constitutive_exon_found_in_species
TAATGAAATATCATTTATTCTATTGATATGGCACGATATTTGGGAAAAAGCG	714	840	890	838	-1	GLOINscaffold_5976	EFG00047773147	64	1317	None	10996	252	71811	No_constitutive_exon_found_in_species
AGTAACAGCGGTGTATTATTTTCTATCTTTATTCCTAATAAAATGGGCAGGT	1560	1778	1828	1776	-1	GLOINscaffold_13235	EFG00047774352	1560	2192	None	10996	252	71811	No_constitutive_exon_found_in_species
GATCGAATAATGTATAAGAAAAAATATTGATAATTGCATGGGATATCAAGGC	649	805	855	803	-1	GLOINscaffold_13106	EFG00047771129	50	1639	None	10996	252	71811	No_constitutive_exon_found_in_species
TTCATTCTTATTAATTTTTTTCTCTCAATTTTTCTCTAATTAGGGATCAGAA	2403	2418	2353	2405	1	GLOINscaffold_19218	EFG00047783132	2059	2418	None	10996	252	71811	No_constitutive_exon_found_in_species
TGTAATGCTTCAGGAACTGAAAAAGTAAAACCAGTTTTTATTGGGAAAAGCC	940	1234	1284	1232	-1	GLOINscaffold_12152	EFG00047780136	268	2020	None	10996	252	71811	No_constitutive_exon_found_in_species
ACATGAGCAATACATGCTTAATTTTGCTATTTTATTGGGTAAAAATATAGAT	557	659	507	559	1	GLOINscaffold_12726	EFG00047784127	48	2377	None	10996	252	71811	No_constitutive_exon_found_in_species
TGTATTGTTTAAATTAAACCAGTTTTTTTTTATTTTGAAAATTGGGATAGAA	1081	1109	1031	1083	1	GLOINscaffold_9348	EFG00047760525	371	1255	None	10996	252	71811	No_constitutive_exon_found_in_species
GATCAACTGCAGATAAATTTAATATTGAGCCTAAACAACTTCGGGAATAGAT	968	1100	918	970	1	GLOINscaffold_11673	EFG00047783166	800	2323	None	10996	252	71811	No_constitutive_exon_found_in_species
GGAGAAGATAGTGAGGTACATGTTCGGTGCCTCAGTCCGTTGCGGGAAAGCA	1003	1612	1662	1610	-1	GLOINscaffold_6985	EFG00047769744	160	2050	None	10996	252	71811	No_constitutive_exon_found_in_species
ATAATGAAGATGATACTAGTAGTGAAGAATATAGATCAGGGACGGATAAGGA	1564	2074	2124	2072	-1	GLOINscaffold_25	EFG00047786582	1564	2154	None	10996	252	71811	No_constitutive_exon_found_in_species
TTACTTACGTATCACGTGATTCTAATATAATTTTCTTTTTGATTGGGAAGGG	1738	1834	1688	1740	1	GLOINscaffold_17169	EFG00047780871	1463	2290	None	10996	252	71811	No_constitutive_exon_found_in_species
AATTATTATTTATGACCTTTTCGGTGTTGTGGAGTGTTTTTGGGTGATAGGA	939	1027	889	941	1	GLOINscaffold_23235	EFG00047777870	711	1027	None	10996	252	71811	No_constitutive_exon_found_in_species
CGTTATACTAACGTTTTCCTTTTTTATTTTATAAGTTTCGGGATGAATAGTG	1795	1803	1745	1797	1	GLOINscaffold_15727	EFG00047769703	607	2145	None	10996	252	71811	No_constitutive_exon_found_in_species
CGGGATTTTGATAGAAGGAGAGGGGTTATATAGATAAGAAAGGGTTGTAGCC	1884	2174	1834	1886	1	GLOINscaffold_12241	EFG00047760760	1405	2174	None	10996	252	71811	No_constitutive_exon_found_in_species
GTTTTGCTGTGTTCAAGTCTTTTAGTCGACCCAATGGGATGAGAAATCAGAT	995	1093	945	997	1	GLOINscaffold_3570	EFG00047759944	671	1932	None	10996	252	71811	No_constitutive_exon_found_in_species
AGGTTGATATGCGCACAGCATTAGATAATCAATATGATTGGGAGCAACAGCA	1169	1318	1119	1171	1	GLOINscaffold_14223	EFG00047774901	1087	1318	None	10996	252	71811	No_constitutive_exon_found_in_species
TGTTAATTTACTTTTAAGATTGAAAACTCAACCTTTTCATGGGATAATAGAA	321	1051	271	323	1	GLOINscaffold_8923	EFG00047782868	0	1051	None	10996	252	71811	No_constitutive_exon_found_in_species
ATAATATCAGTACAATAAGATTTTTTTATTAATTGTGTAATGGGACATAGCG	1370	1498	1320	1372	1	GLOINscaffold_2950	EFG00047760518	1151	1498	None	10996	252	71811	No_constitutive_exon_found_in_species
GCTATATCTTTACCTTTCCCAATTACTTATATTCCATTTGGGATGCAAAGCT	1294	1402	1244	1296	1	GLOINscaffold_16539	EFG00047765427	751	1671	None	10996	252	71811	No_constitutive_exon_found_in_species
TTTATAATATTTAGTAATATTTTATATTTTATTACTTTTAGATGGGATAGAT	453	587	637	585	-1	GLOINscaffold_17019	EFG00047765243	453	749	None	10996	252	71811	No_constitutive_exon_found_in_species
AATCCTCTAATAAGAGATAATTTAATATTTAAACATTCTGGGAATTATAGGA	1057	1488	1538	1486	-1	GLOINscaffold_13918	EFG00047774530	665	1764	None	10996	252	71811	No_constitutive_exon_found_in_species
GAAGCGGTATTTGAACGGCAAGAAAGAAATTTATCTTTGGGATCGGCAAGAT	911	1067	1117	1065	-1	GLOINscaffold_22315	EFG00047781421	911	1370	None	10996	252	71811	No_constitutive_exon_found_in_species
CGCTATATCTAGCATCTGCGTTTGTTCAAAGCTCATTTGTCCAAGGGTAGGA	280	385	230	282	1	GLOINscaffold_23758	EFG00047769685	33	385	None	10996	252	71811	No_constitutive_exon_found_in_species
CCAAGATTTAATATTAAAGTGCCCAAATTAATTGTGGGTTTGATTAAAAGAT	1504	1791	1841	1789	-1	GLOINscaffold_26707	EFG00047766039	847	1894	None	10996	252	71811	No_constitutive_exon_found_in_species
ACGCACGAACCCATCAAGAAAAAAATGGCGCAGTGAGTTGGGATGTGTAGTA	713	793	843	791	-1	GLOINscaffold_22884	EFG00047771314	183	963	None	10996	252	71811	No_constitutive_exon_found_in_species
ATCTGATGAACCTAAAAATGAATTTGGTGAATATCTTTAGGGTTGGGTAGAA	1058	1217	1008	1060	1	GLOINscaffold_14110	EFG00047765761	560	1217	None	10996	252	71811	No_constitutive_exon_found_in_species
GAGAATCTCCGATGAGCATGAGAATTAAAACAATTTTTGGGAAAACTTAGAA	1199	1321	1149	1201	1	GLOINscaffold_27413	EFG00047776109	964	1841	None	10996	252	71811	No_constitutive_exon_found_in_species
TTAACTTATTGTCTGTTTCTATTGACGCTAAAATTTTGGGACAATTAAAGTC	651	738	788	736	-1	GLOINscaffold_23578	EFG00047765553	347	1293	None	10996	252	71811	No_constitutive_exon_found_in_species
TAATTTTAAAAAAAGACATAATCTTAAGTAGTACAATATTCATGGGGAAGGG	742	886	692	744	1	GLOINscaffold_15281	EFG00047780482	316	1851	None	10996	252	71811	No_constitutive_exon_found_in_species
GAAAATAAATTGATTTTTTTATAAATATTTAATACCATGTGGGTTAAAAGCA	727	889	677	729	1	GLOINscaffold_10604	EFG00047769933	187	1480	None	10996	252	71811	No_constitutive_exon_found_in_species
AGCTTCATCCAACTTGCACAATCATTATTTAAAGTTATTGGGATAAAAAGGA	1169	1388	1438	1386	-1	GLOINscaffold_8234	EFG00047780125	241	1861	None	10996	252	71811	No_constitutive_exon_found_in_species
ATTTGATTCATTTTATATACCTTTAAAACCATTTTTTGATAATTGGGTAGGC	1257	1397	1207	1259	1	GLOINscaffold_26544	EFG00047776673	421	1477	None	10996	252	71811	No_constitutive_exon_found_in_species
GTCTATCTTCCACGCGTGCATTCATATTGTCAAAAATCTCGCTGGGAAAGAA	1395	1520	1345	1397	1	GLOINscaffold_26482	EFG00047780137	774	1802	None	10996	252	71811	No_constitutive_exon_found_in_species
TGCATGATAAATATATGTTTCCAGATTTACATAATGTTTTACATGGGAAGAT	860	1119	810	862	1	GLOINscaffold_8824	EFG00047764810	529	1611	None	10996	252	71811	No_constitutive_exon_found_in_species
GCATCGAATGTGGGGAATGTTTTAGCCGAAGAACAATTAAAGGGATACAGAC	361	606	656	604	-1	GLOINscaffold_27513	EFG00047775670	361	837	None	10996	252	71811	No_constitutive_exon_found_in_species
TCCACACATCACTTTAAATTTGCGCACAAATTATAATAAATGAGGGTTAGGA	1195	1354	1404	1352	-1	GLOINscaffold_24678	EFG00047787974	1195	1444	None	10996	252	71811	No_constitutive_exon_found_in_species
GAACGCAATATTTTTGTACTTCCCTCTCTAATAAATGGGCAAATAAAAAGGA	1483	1570	1433	1485	1	GLOINscaffold_15207	EFG00047766033	1303	1570	None	10996	252	71811	No_constitutive_exon_found_in_species
ACATGATGGTCTGAAAAAAGATAAAACCATCATATTTTATTTATGGGAAGAG	365	652	702	650	-1	GLOINscaffold_3612	EFG00047773498	365	1361	None	10996	252	71811	No_constitutive_exon_found_in_species
TTCTGGCCAGAATTAATGATCGGCATAAAATATCCTTTTTGGGATAAAAGCG	1106	1253	1303	1251	-1	GLOINscaffold_10856	EFG00047770087	1106	1382	None	10996	252	71811	No_constitutive_exon_found_in_species
TGAACTCGATCACGTTAGGGTTCAACCGCCTCCTAGTTTGGGACTTGAAGTA	753	1016	703	755	1	GLOINscaffold_9876	EFG00047761826	74	1412	None	10996	252	71811	No_constitutive_exon_found_in_species
GGAAGTGCTTAGGAATATGTACCCAGGTATAATATGATATCTAGGGTAAGCA	1133	1252	1302	1250	-1	GLOINscaffold_3294	EFG00047764317	1133	1387	None	10996	252	71811	No_constitutive_exon_found_in_species
TTGGTTAATAAATTAATTTTTGACTTTAAAATTTTTATATGGGAGTATAGAA	1192	1295	1142	1194	1	GLOINscaffold_9984	EFG00047762158	133	1400	None	10996	252	71811	No_constitutive_exon_found_in_species
TTTGCATATATGATATTAACAGATAACAGTTAATTTCATTATGGGCGAAGTC	460	926	410	462	1	GLOINscaffold_27668	EFG00047760191	0	926	None	10996	252	71811	No_constitutive_exon_found_in_species
AACTATTGTTGTTCCTACATTTAAAATAGAAGAGGAGGAAGAGGAGGGAGAA	362	893	312	364	1	GLOINscaffold_28123	EFG00047766015	0	893	None	10996	252	71811	No_constitutive_exon_found_in_species
TATGATCACAATATGAGTTCCAAAAAGAATACATAATTGGTAAAGGGTAGCA	731	830	681	733	1	GLOINscaffold_17290	EFG00047771539	192	1167	None	10996	252	71811	No_constitutive_exon_found_in_species
AATGTTCAAGTGTTTTAAGGAGAAAAACCAGTGAAGAAGGGTAAAAGTAGGC	946	1003	1053	1001	-1	GLOINscaffold_6784	EFG00047767667	946	1185	None	10996	252	71811	No_constitutive_exon_found_in_species
GTACTTAGCTTTGCTAACCACCCTTCTTTATTTTATTTTAATATGGGCAGAT	539	683	489	541	1	GLOINscaffold_24415	EFG00047771725	214	969	None	10996	252	71811	No_constitutive_exon_found_in_species
TCTTGTTGCTGCTATAATAATAATAATTATTGGAATATATCAGGGCAGAGGT	770	886	720	772	1	GLOINscaffold_24415	EFG00047771725	214	969	None	10996	252	71811	No_constitutive_exon_found_in_species
CGTAGAAAGAAGGCAAAGGGACGTAAAAAGAAGGCAAAGGGACGTAAAAGAA	102	234	284	232	-1	GLOINscaffold_18355	EFG00047784589	102	537	None	10996	252	71811	No_constitutive_exon_found_in_species
TAAAAAAACGGAATCTCCATTTGATTTGAAATTTGAATATGGGTTTGAAGAA	321	502	552	500	-1	GLOINscaffold_21248	EFG00047779956	11	1210	None	10996	252	71811	No_constitutive_exon_found_in_species
TGGAAATCCACTTTCTATGTTAATATTAAATTCTTTTCGTGGGCATATAGTA	870	989	820	872	1	GLOINscaffold_8220	EFG00047789032	16	1275	None	10996	252	71811	No_constitutive_exon_found_in_species
TTCAGAAGTTTTAAAAAATGTAAAAAAAATATATATATATGGGTTTAAAGCA	923	1178	873	925	1	GLOINscaffold_7505	EFG00047770222	196	1178	None	10996	252	71811	No_constitutive_exon_found_in_species
TCGTGGAAAACGACAAATTAATGAAATCGACTATGTTTGGGATAAATAAGCA	41	470	520	468	-1	GLOINscaffold_6497	EFG00047776776	41	1242	None	10996	252	71811	No_constitutive_exon_found_in_species
CTTTTTTTGTACTTAATAATTTACAGACTCAAATTTCTTTGGGTTAATAGTG	306	876	256	308	1	GLOINscaffold_26869	EFG00047770812	87	876	None	10996	252	71811	No_constitutive_exon_found_in_species
TCCTCCTCGAAACTGAAAATTTGCACCATGTTATTGTCTGGGTTGTAAAGGA	35	354	404	352	-1	GLOINscaffold_23024	EFG00047769538	35	460	None	10996	252	71811	No_constitutive_exon_found_in_species
GAACGTTATATGACTAACATTATATAATAATAGAATTAGTTGGGCTAAAGCA	89	340	390	338	-1	GLOINscaffold_15408	EFG00047785489	89	855	None	10996	252	71811	No_constitutive_exon_found_in_species
TAGTACTATAAAGCATATTTTACATTCTGAAGGGTATTTTGGTAGGGCAGGA	478	627	677	625	-1	GLOINscaffold_17497	EFG00047759229	478	808	None	10996	252	71811	No_constitutive_exon_found_in_species
GATTAAAACAATTTAACCGCCAAGATTTTGGGATATAAACAAGGGGAAAGGA	722	843	672	724	1	GLOINscaffold_21466	EFG00047762075	319	843	None	10996	252	71811	No_constitutive_exon_found_in_species
TCGTGGAAAATGACAAATTAATGAAATCGACTATGTTTGGGATAAATCAGCA	41	470	520	468	-1	GLOINscaffold_6477	EFG00047786339	41	1188	None	10996	252	71811	No_constitutive_exon_found_in_species
ATTAAATGACAAAAGTGATGTTTACAGTGTTGGTGTATTATAATGGGAAGTA	654	792	842	790	-1	GLOINscaffold_14743	EFG00047783408	361	1131	None	10996	252	71811	No_constitutive_exon_found_in_species
TTAAGTATTGGAATGATTATGTGGGAAATTTGGGCGGGGTTGAAATATAGGT	960	1029	910	962	1	GLOINscaffold_24910	EFG00047785874	675	1029	None	10996	252	71811	No_constitutive_exon_found_in_species
TTTCTGTCGATCGCGAACGATCAGTTGAGCAATCTCTTCTCCGGGACAAGGA	246	322	196	248	1	GLOINscaffold_1649	EFG00047760399	23	648	None	10996	252	71811	No_constitutive_exon_found_in_species
ATAGCAGATGAAATTTTTATGAAAATGGGGAAAAAAATGGGAACGTAAAGAA	557	612	662	610	-1	GLOINscaffold_25868	EFG00047764631	152	702	None	10996	252	71811	No_constitutive_exon_found_in_species
AATTTACAAGATATTAATCCATTATCTGTAAATACATGGGAAAGCAGTAGGT	412	487	537	485	-1	GLOINscaffold_21845	EFG00047768466	178	744	None	10996	252	71811	No_constitutive_exon_found_in_species
