# Supplementary material for: Widespread Separation of the Polypyrimidine Tract From 3′ AG by G Tracts in Association With Alternative Exons in Metazoa and Plants
Source: Front Genet. 2019 Jan 14;9:741. doi: 10.3389/fgene.2018.00741 (PMC6339879; doi:10.3389/fgene.2018.00741)
Supplement: DATA FILE S1 — Sequences of REPAG 3′ SS from each species of fungi. [file Data_Sheet_1.zip › Supplementary data 1/Fungi_Release38__candida_glabrata_gca_001466685.txt]

REPA_GGG_Sequence	Exon_Start	Exon_End	Pos_-50	Pos_+2	Strand	Chromosome	GeneID	Gene_Start	Gene_End	Gene_Name	Number_of_REPAs	Number_of_REPAs_has_GGG	Number_of_Intron(Intra_genic_Region)	Upstream_Constitutive_Exon
TGAGATCGATGGTTTGTTATTTATTGGAACTATTACAGGTAAACGGGAAGTT	156246	158879	158929	158877	-1	scaffold2	AO442_001706	156246	159126	None	97	6	325	No_constitutive_exon_found_in_species
AAGAATATAAAGAGAGCTGAGAGAGCTGAGAGAGCTGGGAGAGCTGAGAGCT	1294	1618	1244	1296	1	scaffold21	AO442_000111	0	1618	None	97	6	325	No_constitutive_exon_found_in_species
ACTCCCAAATATAATGAAGTTGATGAAAAACATAATACAATGCAGGGGAGTC	157982	159320	159370	159318	-1	scaffold29	AO442_001489	157982	160462	None	97	6	325	No_constitutive_exon_found_in_species
CATGCACAATAATAACTCTGTGGGGACTATTGACCACCATAGGGGTTCAGTT	17788	18870	18920	18868	-1	scaffold54	AO442_004209	17788	19603	None	97	6	325	No_constitutive_exon_found_in_species
ACTCCCAAATATAATGAAGTTGATGAAAAACATAATACAATGCAGGGGAGTC	21002	22340	22390	22338	-1	scaffold75	AO442_005220	21002	23482	None	97	6	325	No_constitutive_exon_found_in_species
TTCAGGCTCTAATGCGTCTGCTGTCAGAGGTGGTTCGGGTAGCGGAGCAGCT	1269	1385	1219	1271	1	scaffold125	AO442_000441	0	1385	None	97	6	325	No_constitutive_exon_found_in_species
