# Supplementary material for: Widespread Separation of the Polypyrimidine Tract From 3′ AG by G Tracts in Association With Alternative Exons in Metazoa and Plants
Source: Front Genet. 2019 Jan 14;9:741. doi: 10.3389/fgene.2018.00741 (PMC6339879; doi:10.3389/fgene.2018.00741)
Supplement: DATA FILE S1 — Sequences of REPAG 3′ SS from each species of fungi. [file Data_Sheet_1.zip › Supplementary data 1/Fungi_Release38_lachancea_mirantina.txt]

REPA_GGG_Sequence	Exon_Start	Exon_End	Pos_-50	Pos_+2	Strand	Chromosome	GeneID	Gene_Start	Gene_End	Gene_Name	Number_of_REPAs	Number_of_REPAs_has_GGG	Number_of_Intron(Intra_genic_Region)	Upstream_Constitutive_Exon
TGTGGATGGGTTTAAAGAAGTTTTGGCTATGATACTAACGGTCTGGGAAGTT	523664	523745	523795	523743	-1	A	LAMI_0A05512G	523476	523812	None	67	4	333	No_constitutive_exon_found_in_species
CTCACAAGCACTCTTTTCAGTTCCAGTACTAACTCATTCACAGGGCTAAGAG	383164	383434	383114	383166	1	D	LAMI_0D04588G	382651	383434	None	67	4	333	No_constitutive_exon_found_in_species
GAATCTGGAGAAATTCAATCTCTTCGGATACTTCATGGGGGTCAAGGTAGTC	700288	700855	700238	700290	1	E	LAMI_0E08130G	699921	700855	None	67	4	333	No_constitutive_exon_found_in_species
CAAGATTTCAGAAAGATAAGCAGTGAGAAAGGAGATGGGGATCGAAGCAGTG	872836	874187	874237	874185	-1	G	LAMI_0G10088G	872836	874438	None	67	4	333	No_constitutive_exon_found_in_species
