# Supplementary material for: Widespread Separation of the Polypyrimidine Tract From 3′ AG by G Tracts in Association With Alternative Exons in Metazoa and Plants
Source: Front Genet. 2019 Jan 14;9:741. doi: 10.3389/fgene.2018.00741 (PMC6339879; doi:10.3389/fgene.2018.00741)
Supplement: DATA FILE S1 — Sequences of REPAG 3′ SS from each species of fungi. [file Data_Sheet_1.zip › Supplementary data 1/Fungi_Release38_candida_dubliniensis_cd36.txt]

REPA_GGG_Sequence	Exon_Start	Exon_End	Pos_-50	Pos_+2	Strand	Chromosome	GeneID	Gene_Start	Gene_End	Gene_Name	Number_of_REPAs	Number_of_REPAs_has_GGG	Number_of_Intron(Intra_genic_Region)	Upstream_Constitutive_Exon
CTTTTTTCTACGTTGAATTTCCAACATACTAACTAAAAAGGGAAAAAAAGCC	1538774	1539530	1539580	1539528	-1	2	CD36_21800	1538774	1540216	None	38	2	362	No_constitutive_exon_found_in_species
CTAACTAATCATTCATTCATCTTCCCTTAATTTAATGGGGGGGGGGGAAGTG	302381	302645	302331	302383	1	4	CD36_41400	302236	303407	None	38	2	362	No_constitutive_exon_found_in_species
