# Supplementary material for: Widespread Separation of the Polypyrimidine Tract From 3′ AG by G Tracts in Association With Alternative Exons in Metazoa and Plants
Source: Front Genet. 2019 Jan 14;9:741. doi: 10.3389/fgene.2018.00741 (PMC6339879; doi:10.3389/fgene.2018.00741)
Supplement: DATA FILE S1 — Sequences of REPAG 3′ SS from each species of fungi. [file Data_Sheet_1.zip › Supplementary data 1/Fungi_Release38_penicillium_brasilianum_gca_002016555.txt]

REPA_GGG_Sequence	Exon_Start	Exon_End	Pos_-50	Pos_+2	Strand	Chromosome	GeneID	Gene_Start	Gene_End	Gene_Name	Number_of_REPAs	Number_of_REPAs_has_GGG	Number_of_Intron(Intra_genic_Region)	Upstream_Constitutive_Exon
TGACGACGGGATACATCTAAACGCTCCAGTCTGGCTGACGATGGGACCAGGA	186901	186982	187032	186980	-1	contig1	PEBR_08645	185374	187110	None	3197	373	22597	No_constitutive_exon_found_in_species
GAGTGAGTTTATGCTTCAGAGAAGAGTGAAAGTAAGCTGATGAGGGATAGTC	276227	276399	276449	276397	-1	contig1	PEBR_08770	276227	277446	None	3197	373	22597	No_constitutive_exon_found_in_species
TCTTTTCATTCCGTATCTCTATATCATTCTTTATTAACGCACAGGGGCAGGA	507730	507815	507865	507813	-1	contig1	PEBR_09116	507730	511218	None	3197	373	22597	No_constitutive_exon_found_in_species
ATTTGCCTTGACAGCTGCTGCTGATTCATAGTCTAACATTGGGAATACAGAA	786941	787139	787189	787137	-1	contig1	PEBR_09462	786941	788075	None	3197	373	22597	No_constitutive_exon_found_in_species
TATACAAAGAAATCCATACTAATCTCTCGTTTCTCGTCGGGATGGTATAGGT	882314	883265	883315	883263	-1	contig1	PEBR_09586	882314	883705	None	3197	373	22597	No_constitutive_exon_found_in_species
ATAATAATTCTGCATTCGGCAAGAGCAGGTTGCTGATTGATGTGGGATAGAT	1023691	1024267	1024317	1024265	-1	contig1	PEBR_09787	1023691	1025506	None	3197	373	22597	No_constitutive_exon_found_in_species
AGTGAATGGCTGATGTGAAAAGGATATCGACAATGTCTGGGGAATACCAGAG	28025	28139	27975	28027	1	contig209	PEBR_15429	26467	29228	None	3197	373	22597	No_constitutive_exon_found_in_species
TGATTATCCCAGTTGATGTAGTTGATTGCTGATATTGACCGTGGGATTAGAT	59844	60071	60121	60069	-1	contig209	PEBR_15479	59844	63150	None	3197	373	22597	No_constitutive_exon_found_in_species
CTCTTCGTTTTCGCCAAATCCCCCTATACTGACTTCTTCCGGGAACATAGAT	64377	64393	64327	64379	1	contig209	PEBR_15489	64000	69380	aorO	3197	373	22597	No_constitutive_exon_found_in_species
TTACTCAAGCTCATCAAATATCTCCATACTGACTTCTTTGGGAAATTCAGAT	64581	64597	64531	64583	1	contig209	PEBR_15489	64000	69380	aorO	3197	373	22597	No_constitutive_exon_found_in_species
CTCAAGCCCATGAAGCCTTTCAGCAATACTAAACTATTTGGGAAATACAGAT	64790	64806	64740	64792	1	contig209	PEBR_15489	64000	69380	aorO	3197	373	22597	No_constitutive_exon_found_in_species
CACGCTGAAGAAAACCGCTATTTGACAAAGAACACTCACGGGACGAAAAGGA	99584	99651	99534	99586	1	contig209	PEBR_15549	98590	101118	None	3197	373	22597	No_constitutive_exon_found_in_species
CTATTTCACCCCCGAGGATATCGTCCCTCAATTGACGACGGTTGGGACAGGT	195145	195676	195726	195674	-1	contig209	PEBR_15665	190781	195922	None	3197	373	22597	No_constitutive_exon_found_in_species
ATGCGAAAGTTGTCGCCAGAGAAAAACCAAATGCACGGGTGACAAGTCAGGA	685558	685632	685682	685630	-1	contig209	PEBR_16301	683010	685973	None	3197	373	22597	No_constitutive_exon_found_in_species
TCATGAAGTCGGAAGTGGAGGAATTCGCAGCGCTGATGCGGGATGTACAGGC	795078	795147	795197	795145	-1	contig209	PEBR_16473	793716	795254	None	3197	373	22597	No_constitutive_exon_found_in_species
CCACGGGTCCAGGTTGACTGACCATTTCCCGCCTTGGGTTCGTGAAATAGAT	794501	794953	795003	794951	-1	contig209	PEBR_16473	793716	795254	None	3197	373	22597	No_constitutive_exon_found_in_species
GCCATTCTAAATCGTGACAACTCGCACATTCTAACCGACATGGGGAAAAGGG	850680	850727	850630	850682	1	contig209	PEBR_16535	850601	851853	None	3197	373	22597	No_constitutive_exon_found_in_species
GATTATATGTTTGGCATTCATTTCACTAATCATGTTCTTCCGGGAAAAAGCC	871280	871972	872022	871970	-1	contig209	PEBR_16563	871280	874810	None	3197	373	22597	No_constitutive_exon_found_in_species
TCTTCTTTCAACATTCTGACTTCGTTACCACTTACTAATAACGGGCAAAGAT	918809	919263	919313	919261	-1	contig209	PEBR_16648	918405	919725	None	3197	373	22597	No_constitutive_exon_found_in_species
TCATATAGATTCTTAGCTGCCACTTTGGATCCAACTGACAGGGATTACAGTT	926941	927600	926891	926943	1	contig209	PEBR_16655	925491	927600	None	3197	373	22597	No_constitutive_exon_found_in_species
TTCAGATCGCAATCGTACTCGACATCGACTCATTGAACCTTTGGGAGCAGCA	57659	57782	57832	57780	-1	contig202	PEBR_09882	55607	57973	None	3197	373	22597	No_constitutive_exon_found_in_species
ACTCCCTCCCAATCTGCTTATCAGGTATCAAGTCACTAAACATGGGAAAGAC	91227	91366	91416	91364	-1	contig202	PEBR_09925	90340	92654	None	3197	373	22597	No_constitutive_exon_found_in_species
TCAAAATTATTTTCTATTCAATGCTAAATCGGCGACTAATCCGGGAATAGGT	108260	108329	108379	108327	-1	contig202	PEBR_09953	106094	108460	None	3197	373	22597	No_constitutive_exon_found_in_species
AAAGAGATCCATTGGTGATAGGCCTGACCCGAAGCTAATCTGATGGGCAGCT	164705	164871	164655	164707	1	contig202	PEBR_10049	164559	165637	LIP	3197	373	22597	No_constitutive_exon_found_in_species
ACTTGGGAAGACACGAGCAATATGTGAACACAAATCCTAACCGGGAGTAGAT	253044	253279	252994	253046	1	contig202	PEBR_10181	252411	255830	None	3197	373	22597	No_constitutive_exon_found_in_species
CGGTATGGTTCATTCCGGTTGAGACATTGTATACTTGCTAATGGGATTAGGT	270772	270815	270722	270774	1	contig202	PEBR_10214	269451	275011	None	3197	373	22597	No_constitutive_exon_found_in_species
AGGAGATTAAATCTGTCATCCAAGATCAAAACTAACACGGGAAAATCTAGGC	369447	369872	369397	369449	1	contig202	PEBR_10340	367765	369970	None	3197	373	22597	No_constitutive_exon_found_in_species
AGACTCTATCTAACTTCATTAGAGATACTTGCTAATTTGAATGGGTATAGTC	644030	644086	644136	644084	-1	contig202	PEBR_10690	644030	644924	None	3197	373	22597	No_constitutive_exon_found_in_species
ACTCAAGGGACGACAAATTGTTTCATGACTTGTAGTTAAGGGCGTGATAGGC	648071	648102	648021	648073	1	contig202	PEBR_10701	647322	648192	None	3197	373	22597	No_constitutive_exon_found_in_species
AGGAGGAGCTTGGAAAATGTCAAATTACAAGAGAGGGGGGATACAAGTAGAG	671177	671445	671127	671179	1	contig202	PEBR_10734	670911	671445	None	3197	373	22597	No_constitutive_exon_found_in_species
TATTATAATACGGCACTTAGTCACTGACGGAATGGTATTGGGTGGCATAGAT	855209	855742	855159	855211	1	contig202	PEBR_10946	853876	857150	None	3197	373	22597	No_constitutive_exon_found_in_species
CAAATCACCATAGACTGCTGGAAATCTGGAGCTGACATTTCGGGTTGAAGGA	73317	74067	73267	73319	1	contig252	PEBR_24666	73007	74783	None	3197	373	22597	No_constitutive_exon_found_in_species
GGCTTTCCACCTTGGTCCTGGGTTAGACGCAAGCTCAACAACTGGGGCAGAC	357073	358019	357023	357075	1	contig252	PEBR_25113	356964	358019	None	3197	373	22597	No_constitutive_exon_found_in_species
ACCTTGGAGGGAGACTTTGCTAAAAAAAAAAGCTAACCGGGGACGAATAGGA	370155	370226	370276	370224	-1	contig252	PEBR_25153	369837	371112	None	3197	373	22597	No_constitutive_exon_found_in_species
GTCTCATTCTGTTTATCTGAGGTTCTGTGACTAACACCTGGGGGGTCTAGTC	505012	505236	505286	505234	-1	contig252	PEBR_25332	502474	505692	None	3197	373	22597	No_constitutive_exon_found_in_species
GGAGCACAATATACCCTTTCGTTTTGAGATTAATACTGACAGGGATATAGAT	526001	526968	527018	526966	-1	contig252	PEBR_25372	526001	527267	slx1	3197	373	22597	No_constitutive_exon_found_in_species
TTCACCCACGTGTGTCAGGAAGGATAGACCAAACTGACGGGAGATTGCAGCG	557621	558413	558463	558411	-1	contig252	PEBR_25398	556621	558873	None	3197	373	22597	No_constitutive_exon_found_in_species
ACTGTATTCTGCACGAGCGGGGGCTTCGGGCTAATATCTGGGAGATTTAGGC	612854	614038	614088	614036	-1	contig252	PEBR_25500	610582	614987	None	3197	373	22597	No_constitutive_exon_found_in_species
ACAGACCCTGCATATAGTTCCCATCGAATTACGCTAACCATGCGGGGCAGAT	625996	626299	626349	626297	-1	contig252	PEBR_25517	625996	627225	None	3197	373	22597	No_constitutive_exon_found_in_species
GTCCGGTAACATGAAGATAAGGATTCGCACAGTGCTGACTTGGGTAATAGTT	636698	636824	636874	636822	-1	contig252	PEBR_25531	635171	637060	None	3197	373	22597	No_constitutive_exon_found_in_species
CTGATACATACCACAAAGACTATCCTAATATACATCTCCCGCGGGAACAGAT	635727	636342	636392	636340	-1	contig252	PEBR_25531	635171	637060	None	3197	373	22597	No_constitutive_exon_found_in_species
AAGAACTACGACAAAAAGTCCCTCCTGTTGACTGACACCGGGTGACACAGCA	741527	742187	742237	742185	-1	contig252	PEBR_25659	741527	742631	None	3197	373	22597	No_constitutive_exon_found_in_species
TTTCTCTTTTGTAAACGTGGTCATTCGTCGGAAACTAATGGGCACGATAGGA	25415	25818	25868	25816	-1	contig203	PEBR_11022	25415	26999	None	3197	373	22597	No_constitutive_exon_found_in_species
CGATCTAGGAGATCAATTCTTTTTATGAACTAGCTAACATGAGCGGGCAGCA	167767	169544	169594	169542	-1	contig203	PEBR_11203	166355	169750	ams1	3197	373	22597	No_constitutive_exon_found_in_species
TAAGGCGCAAGCATTGTAATCGGGTCCTTGGGCTAACGGATGAGGGACAGGT	166355	167708	167758	167706	-1	contig203	PEBR_11203	166355	169750	ams1	3197	373	22597	No_constitutive_exon_found_in_species
AGGCCTATCCACTCAGCAGGTCATATTTTGCTGACATGAAGAGGGTGAAGGC	186095	186675	186045	186097	1	contig203	PEBR_11239	185782	186675	None	3197	373	22597	No_constitutive_exon_found_in_species
GGAGCGGTTCTTTGATCCCGAAGCCGGACATATCTTGGTTGATGGGAAAGAC	206949	207186	206899	206951	1	contig203	PEBR_11271	205525	207623	None	3197	373	22597	No_constitutive_exon_found_in_species
CTAGGCCAAAGAGATTCGGCTAACGAAAGATGATCGTTGCGGGACTACAGGA	229861	231020	229811	229863	1	contig203	PEBR_11299	229537	231020	None	3197	373	22597	No_constitutive_exon_found_in_species
ACTTCCCATTGAACCGGAATTAGCATGTGATAACTGATACGGTGGGGCAGTG	250913	250954	250863	250915	1	contig203	PEBR_11335	250601	252298	None	3197	373	22597	No_constitutive_exon_found_in_species
CGGTGAGTCCCGATAATCTGCCATGAAGAGTAAAAAGCTGACGGGATTAGGT	415459	416344	416394	416342	-1	contig203	PEBR_11579	415459	417039	None	3197	373	22597	No_constitutive_exon_found_in_species
GAAAGCAGGGCTAGAATGCCATGAAACAAGACCGTTGAGATGGGTCAAAGGC	676859	677066	677116	677064	-1	contig203	PEBR_11831	675550	678695	None	3197	373	22597	No_constitutive_exon_found_in_species
GGTTTGTATCTCAAGTCTACTGATGGTCAATAATAACACTGGGAATGCAGCT	701929	702504	701879	701931	1	contig203	PEBR_11870	701553	702504	None	3197	373	22597	No_constitutive_exon_found_in_species
GCCTTGGTAGGACATAACCCTAACATTGATTCTAACATGCACGGGAACAGGG	732365	732855	732905	732853	-1	contig203	PEBR_11917	730860	733495	None	3197	373	22597	No_constitutive_exon_found_in_species
AGTAAACCCCGTAGCAGCCGTGTAATTCATAAACTAACTGAGGGTCACAGAG	222161	222233	222111	222163	1	contig204	PEBR_12364	220876	223240	None	3197	373	22597	No_constitutive_exon_found_in_species
AAAAATAGACCAAAGCTCAATTGATGCTCTTTTTGTCGCTAATGGGCGAGGC	425577	425730	425780	425728	-1	contig204	PEBR_12661	424442	427061	None	3197	373	22597	No_constitutive_exon_found_in_species
GCGTGAAGTACTTGATTGACCATCCGGACTAGGTATTGATGTCGGGATAGAA	690773	690990	690723	690775	1	contig204	PEBR_13026	690408	690990	None	3197	373	22597	No_constitutive_exon_found_in_species
ATATCCCGCTACATATATAGATGGAACAAATGCTGATGCACAGGGAGTAGAT	61420	61927	61977	61925	-1	contig188	PEBR_04914	61420	62655	vrdA	3197	373	22597	No_constitutive_exon_found_in_species
ATTTACATCAATTGACGGACAAGAAGCTGACTTTTAATTCTGGGAACCAGTA	64544	64689	64494	64546	1	contig188	PEBR_04919	64178	65028	None	3197	373	22597	No_constitutive_exon_found_in_species
CTAGCCCTAGCGAACTCGTATTAGGATGGAGCTCTGATCAAGGGGAATAGGT	111467	111536	111586	111534	-1	contig188	PEBR_04985	109874	111797	None	3197	373	22597	No_constitutive_exon_found_in_species
CTATTTACTTGGAGAGAGAGGAATTGGTGGCTAAGATTCGGGGGATATAGAT	197460	197730	197780	197728	-1	contig188	PEBR_05092	197460	198528	None	3197	373	22597	No_constitutive_exon_found_in_species
TGGAAACTTCAGTTAGGACTCTACGCAAAACTGACATGGCTGGGAGTTAGAT	325468	325545	325595	325543	-1	contig188	PEBR_05216	322478	326329	None	3197	373	22597	No_constitutive_exon_found_in_species
ATTCTGGTCGGATTTAAGCTTGCTGATGCGAAGATCGTGGGATCGGACAGAT	558477	558588	558638	558586	-1	contig188	PEBR_05484	558054	559120	None	3197	373	22597	No_constitutive_exon_found_in_species
CAAACACCCAATGAGTATCCTCTTTCAAACTTCAGCTAATATGGGATCAGGG	73960	74397	74447	74395	-1	contig2	PEBR_27315	73510	75549	None	3197	373	22597	No_constitutive_exon_found_in_species
GTATGTGCATCGAAGATGACGCGTTGTATCTATTTTGACGGGAAATATAGCA	73781	73910	73960	73908	-1	contig2	PEBR_27315	73510	75549	None	3197	373	22597	No_constitutive_exon_found_in_species
CGAGGGTTGGGTATACTCTTCTTCAAGGGCAACTTCTAATTTAGGGACAGCC	293742	293811	293692	293744	1	contig2	PEBR_27626	292193	294959	None	3197	373	22597	No_constitutive_exon_found_in_species
TGTCTTGCGTATCCATCGGTTTCAGTACGCTGTGCTAATTTGGGGTACAGCA	418707	418807	418857	418805	-1	contig2	PEBR_27841	418707	419750	None	3197	373	22597	No_constitutive_exon_found_in_species
TCCCGAATATGGCGGTGATCAAACTCACACTCTCTCTAAAAGTGGGATAGAA	488840	488935	488790	488842	1	contig2	PEBR_27941	488490	490982	None	3197	373	22597	No_constitutive_exon_found_in_species
ATCAATAGTGGCGATATCTGCTATGGCTGACACGCCTAATCGAGGGATAGTC	497658	497871	497921	497869	-1	contig2	PEBR_27962	496281	508210	tel1	3197	373	22597	No_constitutive_exon_found_in_species
AGATCAAAGAAACATCCGCTGACCGCAAGGGCAATAATCGGGAGGTACAGGC	579141	579291	579341	579289	-1	contig2	PEBR_28055	578259	581636	None	3197	373	22597	No_constitutive_exon_found_in_species
GACTTGATCCGCAATCAGTACTGCTTGACATAAACTGACTGGGAATACAGAT	645460	645746	645410	645462	1	contig2	PEBR_28135	645111	651899	None	3197	373	22597	No_constitutive_exon_found_in_species
AAATATCTGGCTACGAGCTTGGGTGAGAAATGATGGCTAACTGGGAATAGGT	231763	232318	231713	231765	1	contig242	PEBR_23276	230957	232789	GDI1	3197	373	22597	No_constitutive_exon_found_in_species
TGTGAGTCGAGAACCGGCATGGAAGTTATGTCGCTAACCTAGGGAGATAGTT	333463	333706	333756	333704	-1	contig242	PEBR_23399	333463	333953	None	3197	373	22597	No_constitutive_exon_found_in_species
GACGAACAGGAACAGAGATAGCGAAGGTAGATGCTAACGGGGAAGCATAGGT	380090	380144	380194	380142	-1	contig242	PEBR_23470	378996	380387	None	3197	373	22597	No_constitutive_exon_found_in_species
TAGAGTCTATCCGAAAGCTGAACAAACTTTTTTTTTTCTAACAGGGTCAGTT	462449	462608	462658	462606	-1	contig242	PEBR_23601	462449	463315	None	3197	373	22597	No_constitutive_exon_found_in_species
GTTGAGCTCAAGCATCAACCCGGATTGCCTACTGACACTGGGAAAATCAGGA	35101	36406	36456	36404	-1	contig3	PEBR_30800	35101	37407	None	3197	373	22597	No_constitutive_exon_found_in_species
TGAGTATTCCGGTTGATATCACAAGAACACAGGAGCTGAACGGGAGACAGTT	40979	41381	41431	41379	-1	contig3	PEBR_30807	40222	42294	None	3197	373	22597	No_constitutive_exon_found_in_species
ATTGCGATACACCTTCAGAGCTTGATAGTCCTCCAGCTCCGGGAATTCAGCC	305293	307777	307827	307775	-1	contig3	PEBR_31258	305293	310822	None	3197	373	22597	No_constitutive_exon_found_in_species
GTTTCTTCTCTCCATGGCTGGGATACAGAATACTAACATGATTGGGATAGAT	363145	363182	363095	363147	1	contig3	PEBR_31330	362878	364374	None	3197	373	22597	No_constitutive_exon_found_in_species
GCCATGTAACACGGAGGTCAAGACCAACCCAAACACCTCTGGGGGCGCAGGG	61792	62336	61742	61794	1	contig4	PEBR_33676	59911	62812	None	3197	373	22597	No_constitutive_exon_found_in_species
TTGCAATAATGACGACCGGTCCAAAAACGCTAATTCATGGGCGGAAATAGAT	97727	98017	97677	97729	1	contig4	PEBR_33749	97106	99424	cct5	3197	373	22597	No_constitutive_exon_found_in_species
TCCCTCGGATGTAAGATGTAATGGAGATTTCGATCCTAACTATGGGATAGGT	131828	132318	131778	131830	1	contig4	PEBR_33781	131705	133222	hmgA	3197	373	22597	No_constitutive_exon_found_in_species
GATAACGAGATCCGCGTTGTGCTGGTGGGTTTTGCTGATCGGGATGCTAGGA	159666	159853	159616	159668	1	contig4	PEBR_33836	159165	161800	None	3197	373	22597	No_constitutive_exon_found_in_species
GTAAGTATCACCAGAAATCCTAAATTGATGTCTAAAACTAACGGGAACAGTT	274372	274390	274322	274374	1	contig4	PEBR_34000	274120	276128	None	3197	373	22597	No_constitutive_exon_found_in_species
AGAGCCCTTCGCCCCTCTTACCTATGAAGATTAAGCTAACAGGGCAGTAGAG	292770	293001	293051	292999	-1	contig4	PEBR_34028	292770	293075	None	3197	373	22597	No_constitutive_exon_found_in_species
TGGAGCTTCTCACTGTAATAAACGCTATATACTGATGGGTAATGGTATAGAA	363334	363507	363557	363505	-1	contig4	PEBR_34133	363334	365454	None	3197	373	22597	No_constitutive_exon_found_in_species
CAAACTGTGCTATGCTCTACGGCACCATGACACTTGACGGGAGCTTGAAGCT	7728	7868	7678	7730	1	contig205	PEBR_13109	5068	8950	None	3197	373	22597	No_constitutive_exon_found_in_species
CCCAGACCAAAGACTGAACCTGACCTGACACGCACTCAATTGACGGGCAGGT	7960	8950	7910	7962	1	contig205	PEBR_13109	5068	8950	None	3197	373	22597	No_constitutive_exon_found_in_species
GTTTTGACTCGTATTATACGTTCCATAATCCAAGCTGACATGGGCAAAAGCT	45626	45774	45824	45772	-1	contig205	PEBR_13176	45626	46034	None	3197	373	22597	No_constitutive_exon_found_in_species
GCAACAGTAAAACTATTCTGAAGATTATGCGGACGTGCTGGGAAATGCAGAA	248661	248710	248760	248708	-1	contig205	PEBR_13451	246699	250435	None	3197	373	22597	No_constitutive_exon_found_in_species
GTTACTTGTTTGGGGTCCATCATGGCAAACAACTAGTTGGGAAGTAACAGAG	335384	335595	335645	335593	-1	contig205	PEBR_13574	335384	336380	None	3197	373	22597	No_constitutive_exon_found_in_species
TAGTTGTTTGTTCTCCCCACTGGTGCAATTTCTGATGATTGGGGCGATAGAC	353592	353789	353839	353787	-1	contig205	PEBR_13606	353421	353996	None	3197	373	22597	No_constitutive_exon_found_in_species
GCTCGTAAGTAAAACGCTACTGGTATTGATTAGCACTGACACTGGGGTAGAT	447778	448217	447728	447780	1	contig205	PEBR_13737	447113	449475	None	3197	373	22597	No_constitutive_exon_found_in_species
TTCATACCTTGATCGGAACCCGACTATTGAGACTAACATGGGTGGACCAGGT	452969	453071	453121	453069	-1	contig205	PEBR_13749	451461	453429	None	3197	373	22597	No_constitutive_exon_found_in_species
GTATGATATATTGACCTCGACGTGTGATTGATCTTACTAACTGGGGACAGCT	474513	474587	474637	474585	-1	contig205	PEBR_13788	473265	474747	None	3197	373	22597	No_constitutive_exon_found_in_species
ATCAACCCGATTATTCTTGTTGATCAAGCAAAATCAATCTTGGGTAACAGGT	151364	151678	151728	151676	-1	contig5	PEBR_35587	151364	152138	None	3197	373	22597	No_constitutive_exon_found_in_species
TCTATTTTCATCTCGACAACTTCAACTGATTTCATGCTAACTGGGGATAGGG	174160	174261	174110	174162	1	contig5	PEBR_35620	173790	174261	None	3197	373	22597	No_constitutive_exon_found_in_species
ATTGTGAGTTTCAGGAAGAAGGCTAATATTCTTTCTCCTGGTTGGGATAGGT	184340	186023	184290	184342	1	contig5	PEBR_35634	183495	186023	None	3197	373	22597	No_constitutive_exon_found_in_species
ATACTACCCGTCGGATTGTTGGCTCGGTCGCTGATGCGCGATCGGGATAGGG	218500	218548	218598	218546	-1	contig5	PEBR_35684	216865	218940	UGA4	3197	373	22597	No_constitutive_exon_found_in_species
GTCAGGACTGGTGCCAAATGGATTTGCGATCTGGCTGGCGTGGGAGATAGAC	249797	249899	249949	249897	-1	contig5	PEBR_35717	249446	250344	None	3197	373	22597	No_constitutive_exon_found_in_species
GGGTTGCGAGTTTCTTGAGGTTTGCTGACCTTTGGTTTTGTATGGGGCAGAT	382492	382549	382599	382547	-1	contig5	PEBR_35915	382398	384470	rglA	3197	373	22597	No_constitutive_exon_found_in_species
TACGGGCTATAGGTATAAGATCTAATGAATGCTAACATTCTGGGGAACAGAC	147768	148232	148282	148230	-1	contig6	PEBR_38286	146405	148630	None	3197	373	22597	No_constitutive_exon_found_in_species
TGAGCACATGTCGATGAAGGTGAATTCTGACGGGATGCGGGAAAAACCAGTG	165839	166409	165789	165841	1	contig6	PEBR_38318	165714	167738	None	3197	373	22597	No_constitutive_exon_found_in_species
GCCAGACAGGTTTACGAGTGAAGTTACTGATCATCGGGGAAATGCGATAGAT	238667	238789	238617	238669	1	contig6	PEBR_38383	237555	238969	None	3197	373	22597	No_constitutive_exon_found_in_species
AGTGGCTGAGACATCGTTCGTGTGCAGATATTAGCTGAACAAGGGCGTAGCA	287179	287380	287129	287181	1	contig6	PEBR_38447	287039	289199	top3	3197	373	22597	No_constitutive_exon_found_in_species
TGTTTTCGATCCTCGATCTTCTTGAATACACTCCAGTACTAATGGGCTAGGG	300521	300589	300639	300587	-1	contig6	PEBR_38462	298323	301000	ku80	3197	373	22597	No_constitutive_exon_found_in_species
GCTCATGATCTGGTGAACTTGGGCTAGTAATACTCATACCGGGGGATTAGTG	376613	376967	376563	376615	1	contig6	PEBR_38577	376387	381057	None	3197	373	22597	No_constitutive_exon_found_in_species
ACAGCTTCTTCGATCCGATTGCTCTCAGCTTGCTGACGGGAAGGTTGTAGAG	377023	377861	376973	377025	1	contig6	PEBR_38577	376387	381057	None	3197	373	22597	No_constitutive_exon_found_in_species
TAATGTAACTCCCCCCTTTAGGATTTGCATTCATTGACAGGGAATACCAGTC	121830	121943	121780	121832	1	contig206	PEBR_13978	120509	124254	None	3197	373	22597	No_constitutive_exon_found_in_species
GGTTGGGGTTGGATAGCGGGCTAATGACTGCATCATCATTGCGGGTACAGTG	147343	147359	147409	147357	-1	contig206	PEBR_14023	143952	147561	None	3197	373	22597	No_constitutive_exon_found_in_species
GGCGCAGCGATTTGGTTGATGTGAACTACTAACGTCCCGGGGCTGGGAAGAT	166363	167173	166313	166365	1	contig206	PEBR_14060	166039	167173	HMGCL	3197	373	22597	No_constitutive_exon_found_in_species
CACCAATGGAGAAGACAAGGATAAATATACTAATTTCGAGGGTCAAATAGTT	53406	53582	53632	53580	-1	contig7	PEBR_40034	50317	55538	None	3197	373	22597	No_constitutive_exon_found_in_species
TCGGCTGCTCGGGGATGTTTTTAGATAAGTTCTGAAGGGCTAATACAAAGAC	122824	122935	122774	122826	1	contig7	PEBR_40104	122454	124937	None	3197	373	22597	No_constitutive_exon_found_in_species
CAGCCCTGAGCATAGCCCGAATCTCGATTCCAAAGCTAACGGGATTGCAGGA	275302	275476	275526	275474	-1	contig7	PEBR_40309	274555	276095	pgxB	3197	373	22597	No_constitutive_exon_found_in_species
GAGGTGAGTGTTCAAAATCCTCTTCATAGTTTATGACTGACGTGGGAAAGTC	53130	53265	53080	53132	1	contig8	PEBR_41506	52110	54234	None	3197	373	22597	No_constitutive_exon_found_in_species
TTTCACGATATTCTGAATATTGCGAGTGCATCTCTCATACGGGTAAATAGGA	215869	215923	215973	215921	-1	contig8	PEBR_41733	215710	216481	alcS	3197	373	22597	No_constitutive_exon_found_in_species
ATGTTGCCTTCCAGCTCATGTCATAATATACAGTTCTAACACGGGCATAGCC	215710	215817	215867	215815	-1	contig8	PEBR_41733	215710	216481	alcS	3197	373	22597	No_constitutive_exon_found_in_species
GTCTGGAAAGAATTTCGCATAGCTAACACTTATTGTTCTGGGTTGGATAGCT	276054	276134	276004	276056	1	contig8	PEBR_41822	275773	277855	None	3197	373	22597	No_constitutive_exon_found_in_species
CTGGTGTTGGTGGGGGCGGGATGACGCTCAGCTCACTAACTGGGATACAGTG	59277	59487	59227	59279	1	contig207	PEBR_14471	58661	59609	None	3197	373	22597	No_constitutive_exon_found_in_species
GGATGTGTGTAAACTTAGGGGTTCTTGTTGTGCTGATATTGGGTGGACAGAA	108453	108701	108751	108699	-1	contig9	PEBR_42955	107815	109095	None	3197	373	22597	No_constitutive_exon_found_in_species
TCCGCGCACTCAAAGCGCTCGTCAAGACTGTTTGCTAATTTGGGTAACAGGA	121060	121197	121010	121062	1	contig9	PEBR_42976	120736	121197	vma21	3197	373	22597	No_constitutive_exon_found_in_species
CCAACGCCCGTTATCGATCGCCGTGTCAAGTTGAGGTTGAAGGATGGGAGGG	132167	132282	132332	132280	-1	contig9	PEBR_42995	131553	132382	RPL33B	3197	373	22597	No_constitutive_exon_found_in_species
GTCAATTTCGATGTGAGAATGAGTGACATCTAACTAACCAAGGGAAACAGGG	158922	159038	158872	158924	1	contig9	PEBR_43020	157829	159992	None	3197	373	22597	No_constitutive_exon_found_in_species
TCGTCTTGCTATTAGGATTCTCTGTTCTTGATGCTGATGGGTGTGGACAGCT	175610	175657	175560	175612	1	contig9	PEBR_43046	175492	176123	None	3197	373	22597	No_constitutive_exon_found_in_species
GAAGTTTTCTTTGGCCAAAATTTAAATGACTAACCTTCGGGATGGCATAGGC	183304	183323	183254	183306	1	contig9	PEBR_43062	183193	184369	None	3197	373	22597	No_constitutive_exon_found_in_species
GCAGAAATTGCTAATATGCCAACGAATGAACATCTTGCTCATGGGTGTAGGA	297770	297891	297941	297889	-1	contig9	PEBR_43248	297398	298936	None	3197	373	22597	No_constitutive_exon_found_in_species
TGAGTTTCAGATATGACTGCGGTCGGCCTCTTTGTTGACAAGGGAGGCAGTT	348250	348395	348200	348252	1	contig9	PEBR_43325	348118	350384	None	3197	373	22597	No_constitutive_exon_found_in_species
TTTGCAAGTCATCTCGGGTGAAGAAGGGATTAGAAAACTGGTGGGGGTAGAC	64799	66984	64749	64801	1	contig10	PEBR_00570	63711	66984	None	3197	373	22597	No_constitutive_exon_found_in_species
CCCATAAGCCGTCTCAAAACCTCATCCACACCGCTGCTACGGGATAAAAGTA	74114	74328	74378	74326	-1	contig10	PEBR_00574	73648	75567	None	3197	373	22597	No_constitutive_exon_found_in_species
GTTACGATATCCTTCTAATGGCGAGACTGGAGCTGACGGTGTTGGGATAGAA	195821	195890	195771	195823	1	contig10	PEBR_00732	195364	196063	None	3197	373	22597	No_constitutive_exon_found_in_species
TCTTTATCAACTTATCAAAAAAAGACCTGATTGATAAAAAAGGGATGTAGTT	225223	225308	225358	225306	-1	contig10	PEBR_00786	223973	225787	None	3197	373	22597	No_constitutive_exon_found_in_species
TTGAAATTAGAGGATCATGGATCGATACTAACCATTTTTTGCGGGTATAGTT	228381	229277	228331	228383	1	contig10	PEBR_00796	227553	230460	None	3197	373	22597	No_constitutive_exon_found_in_species
AAGAGATTTCCTGACGTGGGAGGGGCTAACGAAATTTTTGGGGATTTAAGAT	240083	240298	240033	240085	1	contig10	PEBR_00818	239567	242660	None	3197	373	22597	No_constitutive_exon_found_in_species
TTGTTGAAATGCTGGTGGAGCATCACTAACCTTCTGGTCTCGGGGTACAGGA	240366	241236	240316	240368	1	contig10	PEBR_00818	239567	242660	None	3197	373	22597	No_constitutive_exon_found_in_species
TCCCAGAAGTCAATTTTACCTTTGAGCCTATTTGCTAATGGGTGATATAGTC	262709	262799	262849	262797	-1	contig10	PEBR_00843	262466	263882	None	3197	373	22597	No_constitutive_exon_found_in_species
GCGGCTAATTCTCAATTTATATTGACCTTTGCATGCTGAAAGTGGGACAGCT	251675	251983	252033	251981	-1	contig189	PEBR_05895	251675	256264	None	3197	373	22597	No_constitutive_exon_found_in_species
CCCTATGACACTGAATCTGTAGCTACAGAAGCTGACTTTTAGGGACTAAGAC	258306	258880	258930	258878	-1	contig189	PEBR_05899	258306	259375	None	3197	373	22597	No_constitutive_exon_found_in_species
TCGAAATTACGAGCTCAGCTTTCTGGTGAGATGCTAATTGATGGGCGCAGAG	287491	287561	287441	287493	1	contig11	PEBR_01637	286976	288349	ARD1	3197	373	22597	No_constitutive_exon_found_in_species
GCCTTGCTTCCGGACCGGTGCAACCCAGACTGACCAAAAGGGGGCTGCAGGG	80401	80562	80612	80560	-1	contig208	PEBR_15002	80143	81996	None	3197	373	22597	No_constitutive_exon_found_in_species
TTGCAGACATGGGGATAATCGTGAACGAACGCTGACCATTTCGGGAACAGCT	210485	210558	210608	210556	-1	contig208	PEBR_15176	209921	211516	None	3197	373	22597	No_constitutive_exon_found_in_species
CCACTCCGGCTAAAGGTGGCTAATGGTCGCTAATCTACTGGGCGCAATAGGA	237260	238194	238244	238192	-1	contig208	PEBR_15216	237260	238309	None	3197	373	22597	No_constitutive_exon_found_in_species
TGAACGCACGCAAGACCTTCTCAGCTGACAGTTTCGCGTGATGGGTGTAGAT	255972	256135	256185	256133	-1	contig208	PEBR_15243	255152	256286	tif211	3197	373	22597	No_constitutive_exon_found_in_species
CGGTTTGGGCCACTAGTATGAAACTTGAAGAGAAACTTGCTAGGGTATAGCT	313246	313489	313196	313248	1	contig208	PEBR_15335	309265	315354	None	3197	373	22597	No_constitutive_exon_found_in_species
TAAGTTCTAACTTCCGAAGAATATATTACAATTGTTAATGAGGGGACAAGCG	314657	314817	314607	314659	1	contig208	PEBR_15335	309265	315354	None	3197	373	22597	No_constitutive_exon_found_in_species
TGTGGCTTTGTGGTATCTGTGAGGGAGATGAACCGCTAATACTAGGGCAGGT	59907	60011	60061	60009	-1	contig12	PEBR_02079	58621	60253	None	3197	373	22597	No_constitutive_exon_found_in_species
CAAGCCTCGAAATGACAAATGATCATTTCGGGTACTAACGGGGGATTTAGAT	114946	116044	114896	114948	1	contig12	PEBR_02159	114053	116044	None	3197	373	22597	No_constitutive_exon_found_in_species
AAGAGGGTCATATCAATTCAGGACATGGCAAGCTGACACGGACGGGAAAGGT	128633	128751	128583	128635	1	contig12	PEBR_02180	126692	129233	npa3	3197	373	22597	No_constitutive_exon_found_in_species
TTCCCACCCATTCATTGACTGGCCTAGCCCAATGCTGACAGGGAGGATAGGC	293303	293317	293367	293315	-1	contig12	PEBR_02419	292381	293460	None	3197	373	22597	No_constitutive_exon_found_in_species
CCCTGAGCTTTTGTTTATCTTCCCTATCAGACCCACTAACGGGTGATAAGAC	336304	336942	336254	336306	1	contig12	PEBR_02499	335528	337423	Aldh6a1	3197	373	22597	No_constitutive_exon_found_in_species
AATGGGTGTTGGTTGAGATAATCGATTCTCAAATTTGCTAATGGGGGTAGGT	24696	24717	24646	24698	1	contig249	PEBR_23733	22953	24717	None	3197	373	22597	No_constitutive_exon_found_in_species
TAACCCCAAAGCCCAAAAGGAACGTTTCGTGCTGACATGGGGAAACCCAGGA	86930	88786	88836	88784	-1	contig249	PEBR_23824	85326	88986	None	3197	373	22597	No_constitutive_exon_found_in_species
GCACGATACGGAGGGATATTATTGTCTTGATATTCTAACCTGGGATACAGAC	100335	101543	101593	101541	-1	contig249	PEBR_23843	100335	102104	None	3197	373	22597	No_constitutive_exon_found_in_species
GTTGACTTTGCTTCTCAGAAACCTAAAAAAAACGGAACTCAACGGGCAAGAC	200377	200564	200327	200379	1	contig249	PEBR_24007	198805	202267	None	3197	373	22597	No_constitutive_exon_found_in_species
AGTCCACAATTGTGCAAGCTTCTGAGCTAGTCCACTAACTGGGATTGTAGGT	205220	205303	205170	205222	1	contig249	PEBR_24020	203779	205701	None	3197	373	22597	No_constitutive_exon_found_in_species
TCATTCATTTCAAGAAGAATTTGGCGTAGCTGACACGATAAATTCGGGAGTT	293210	293300	293160	293212	1	contig249	PEBR_24134	292747	294436	None	3197	373	22597	No_constitutive_exon_found_in_species
ACCCAGACAAATTTCGTTTTTGCGGGATCGCCAGTCGTGGGAAGTGGAAGGG	17328	17548	17278	17330	1	contig13	PEBR_02664	15525	18890	None	3197	373	22597	No_constitutive_exon_found_in_species
TTTTACTTGCGCATATTTATCCTTGATGTACTAACTGTGGGGCTTGAAAGTT	134841	135792	135842	135790	-1	contig13	PEBR_02827	134139	136036	None	3197	373	22597	No_constitutive_exon_found_in_species
TCCCCAAGTCGAAGTCACCTTGTCAAGGAAAGATACTAATGGGATGCCAGCC	181163	181687	181113	181165	1	contig13	PEBR_02897	180699	181687	mug14	3197	373	22597	No_constitutive_exon_found_in_species
TTTCGAGAAAACCATTGTCTGACTCGGAACGTTTTTTGGCGGGGAAACAGAT	194455	196138	194405	194457	1	contig13	PEBR_02908	193991	196138	None	3197	373	22597	No_constitutive_exon_found_in_species
GAGAACGAGTAGGTGATACACCGCTATCACGCGGTGTAGTGTGGGAGGAGCC	83762	84174	83712	83764	1	contig210	PEBR_17211	82366	84174	None	3197	373	22597	No_constitutive_exon_found_in_species
TTAGCTTTTGTATGATGATATGCTAACGGTTGTTCTTTTGGGGGGTATAGGC	98060	98234	98284	98232	-1	contig210	PEBR_17240	98060	98393	None	3197	373	22597	No_constitutive_exon_found_in_species
AAACTCCATTACACTTGATTGATATTAACGCAGAACTGATGGGAAACCAGAT	240683	240828	240878	240826	-1	contig210	PEBR_17398	233588	241096	None	3197	373	22597	No_constitutive_exon_found_in_species
GTCGAGCCCACCGGTATCACCTAAGAACATGTACTGAGGGGGGCCAACAGTC	256130	256559	256609	256557	-1	contig210	PEBR_17420	251292	256831	None	3197	373	22597	No_constitutive_exon_found_in_species
TCACTTGTTTGACGTGGGTGGGTTGGATATAAGGACTAATAGGGGTACAGGA	308997	309115	308947	308999	1	contig210	PEBR_17503	308458	309115	None	3197	373	22597	No_constitutive_exon_found_in_species
GTGCTAGCCCCCCGGGCCCTGCCATTGCAACCGTTACTAAGGGACCATAGGA	103463	103826	103413	103465	1	contig231	PEBR_22303	103191	106399	None	3197	373	22597	No_constitutive_exon_found_in_species
TTGAGAATCAGCCTAGTACGGTCGAACCATCACTAAAAGGGCAACGATAGAT	119510	119630	119680	119628	-1	contig231	PEBR_22342	116657	119799	None	3197	373	22597	No_constitutive_exon_found_in_species
AGAGTCCTGAAACTTGAGCTGATCCTGGTGGAATAAGAATGCATGGGCAGCT	143337	143708	143758	143706	-1	contig231	PEBR_22367	143337	147046	None	3197	373	22597	No_constitutive_exon_found_in_species
TCCTTATTTTGTGAAACTCTTACAAGGCGTGGATGCTAACGGGATAATAGAT	305965	306000	306050	305998	-1	contig231	PEBR_22579	305965	307594	None	3197	373	22597	No_constitutive_exon_found_in_species
GGGGAGATGCGCGTAGATGGTAGATATGAATGTTGACAATGCTGGGATAGGA	168898	168979	169029	168977	-1	contig14	PEBR_03408	165733	169995	end4	3197	373	22597	No_constitutive_exon_found_in_species
CTCTTATCATTGTTGGAAAGGAAGTTAACTGGAAGATACCTGGGGGACAGTC	93751	94173	93701	93753	1	contig15	PEBR_03726	93588	94173	None	3197	373	22597	No_constitutive_exon_found_in_species
CAGCTCTACAACGGGAGGTAGTGGAAAAGACGTCTGTACGGGTGGAACAGGG	231725	231884	231934	231882	-1	contig15	PEBR_03929	231725	235414	None	3197	373	22597	No_constitutive_exon_found_in_species
CAGAATTATATATTAGATATTTACGCCAGACAACTAATCACGGGGACCAGTC	263318	263575	263268	263320	1	contig15	PEBR_03971	263083	269409	None	3197	373	22597	No_constitutive_exon_found_in_species
CATACAACCACCCCGTTCGTATATCAATAAGACATTCATGGGTATGGCAGCC	287027	287578	287628	287576	-1	contig15	PEBR_03990	286570	288490	None	3197	373	22597	No_constitutive_exon_found_in_species
CAAAAATAGCCATTACCCGTAGTGAAGAACGACAAATAACGGGATACTAGGC	60206	60645	60695	60643	-1	contig220	PEBR_20425	59609	60784	None	3197	373	22597	No_constitutive_exon_found_in_species
ATTGCCGGAGACGAAAAGATCGAGTATCATACTAATAGATGGTGGGATAGGT	115773	116935	115723	115775	1	contig220	PEBR_20511	115129	116935	itr1	3197	373	22597	No_constitutive_exon_found_in_species
GCCGACTCGTTTACATAGACTGACGTGATACCCGCGGTACTGGGACGTAGTT	199387	199566	199616	199564	-1	contig220	PEBR_20642	199387	200245	None	3197	373	22597	No_constitutive_exon_found_in_species
CGGACGCTCTTGACCTGAGCTTGCAAGAGAATCTGAAACCGGGGGCTCAGGC	264511	264536	264586	264534	-1	contig220	PEBR_20724	261617	265414	None	3197	373	22597	No_constitutive_exon_found_in_species
ATCTTTCGCATGGTCTTCCAAACAGTACGGATTCTGATGAGGGGTGGCAGAG	116182	116698	116132	116184	1	contig211	PEBR_17664	116021	117835	None	3197	373	22597	No_constitutive_exon_found_in_species
GTTTTTTCCGGACTCTGGCGACGCAATGCTAACTTATCATGGTCGGGCAGCA	138861	139039	138811	138863	1	contig211	PEBR_17688	138700	139705	None	3197	373	22597	No_constitutive_exon_found_in_species
CAACCCCAACAAACCAGCTAGCTAACATACACCCTATACGGGATTAACAGTC	49785	50072	50122	50070	-1	contig16	PEBR_04091	49443	50194	bob1	3197	373	22597	No_constitutive_exon_found_in_species
TTATATCACGTCCGCCTAAAAATTTAACTAACTCTTCTCCGGGAAAAAAGGC	63672	63872	63922	63870	-1	contig16	PEBR_04117	63672	64696	None	3197	373	22597	No_constitutive_exon_found_in_species
CTGGGTAAACTGATACGAATTCTACACATAAGCTAAAACCCGGGATGCAGAT	174230	174484	174180	174232	1	contig16	PEBR_04265	172997	174484	None	3197	373	22597	No_constitutive_exon_found_in_species
ACCGTGTTCAAAGAGAAAAAGATGATCTGTTGCTGATCATGGGAGAATAGGA	176511	176679	176461	176513	1	contig16	PEBR_04270	176236	178664	None	3197	373	22597	No_constitutive_exon_found_in_species
CATCGGATTGCTCACCAATTCAATTTACACTGGTTCTAATGTAGGGCTAGGT	182421	183428	182371	182423	1	contig16	PEBR_04280	181725	183933	None	3197	373	22597	No_constitutive_exon_found_in_species
TCAAATGTACAGGTCGAGAATACTGACACTCGCCTTACGGGTACAAATAGAC	183505	183933	183455	183507	1	contig16	PEBR_04280	181725	183933	None	3197	373	22597	No_constitutive_exon_found_in_species
GATAACCGGATTCCCTGGATAGAACTGAATTGATGATGGGCAAATAATAGAC	208551	208619	208501	208553	1	contig16	PEBR_04321	208212	209523	rhp51	3197	373	22597	No_constitutive_exon_found_in_species
TAGGTTCCTCACACCTTTCCGCCGATTCACCACTAATCTAGGGGTTATAGAC	267864	268030	268080	268028	-1	contig16	PEBR_04394	266705	268116	None	3197	373	22597	No_constitutive_exon_found_in_species
GATTATCTGATTCCCCTAGACTATGGTTCTCATCTGACTGGGTATAACAGAA	35576	35693	35743	35691	-1	contig17	PEBR_04468	33713	36286	rad15	3197	373	22597	No_constitutive_exon_found_in_species
GAGTTCGTCTACACAATGAAGCTGCTCTGTATACTGAATTTGCGGGGAAGAT	183140	183255	183305	183253	-1	contig17	PEBR_04688	181979	184005	None	3197	373	22597	No_constitutive_exon_found_in_species
TGTTTGACATCTCCCCAGTGTGAATCCGATCTGATCTAAAGGGAATTCAGGT	9867	10427	9817	9869	1	contig190	PEBR_06486	8232	10427	None	3197	373	22597	No_constitutive_exon_found_in_species
TAACCGGGCGGGTTGACCCTCTGGAAAATCCGCCGCTTTGGGGGGGGAAGAG	17110	17663	17060	17112	1	contig190	PEBR_06497	16795	22727	None	3197	373	22597	No_constitutive_exon_found_in_species
CTGATTATATTGGAGAACAACGCTGACAAACGCCCGATTGGGCTAAGCAGTT	191806	191891	191941	191889	-1	contig190	PEBR_06733	190580	192446	None	3197	373	22597	No_constitutive_exon_found_in_species
GGGTAAGGATTGTTGTTCCCCGTATTATAATTCTATACTGCAAAGGGCAGGC	47470	47955	47420	47472	1	contig18	PEBR_06112	47126	47955	None	3197	373	22597	No_constitutive_exon_found_in_species
TGGCACGGTTTCTCCACAAATTCCGATTTCTTACTGACGGGGAACAACAGCT	120607	120808	120557	120609	1	contig18	PEBR_06194	119629	120808	hrf1	3197	373	22597	No_constitutive_exon_found_in_species
TGATATGAGAGCGATGGGAACAAGAACTAAGCGTTGCTGTGGGACAACAGAT	138595	139048	139098	139046	-1	contig18	PEBR_06220	137335	139198	ade4	3197	373	22597	No_constitutive_exon_found_in_species
TGACATGCGACTAGCGGAATATTTCCTGGTCTGACGCGTCGGGTTGACAGGT	151184	151396	151134	151186	1	contig18	PEBR_06239	150670	151396	None	3197	373	22597	No_constitutive_exon_found_in_species
GCCTACGATACTCACTCCAATACGAGCTATGAAACTAACAGGGTTGGCAGGG	156191	156222	156141	156193	1	contig18	PEBR_06247	155160	156611	None	3197	373	22597	No_constitutive_exon_found_in_species
AGGATCGACATGAGAAAGTTCAACTTTCCACAGTACTGATCAAGGGATAGGT	246027	246061	245977	246029	1	contig18	PEBR_06389	245871	248371	None	3197	373	22597	No_constitutive_exon_found_in_species
CCAATGGCAAATATGCAGCGCCAAGTTACTCACGGTTTTGGGGAATCTAGTT	266450	266546	266596	266544	-1	contig18	PEBR_06433	261975	266896	None	3197	373	22597	No_constitutive_exon_found_in_species
CATCCCATCTCAGGAATCACCCCCTTTTACTAACACCGAGGGATGCGCAGGG	51079	51601	51029	51081	1	contig19	PEBR_08055	50876	52463	None	3197	373	22597	No_constitutive_exon_found_in_species
GTGGACAACCAATCGCAACTGTGACTGGACGTGCTGACAGGGGAACACAGTG	122013	122175	121963	122015	1	contig19	PEBR_08170	121388	122438	None	3197	373	22597	No_constitutive_exon_found_in_species
AATTGTGAAAATTTGATTATGGATCCCTTGCTAATAACTTGGGTGTATAGAT	143576	143670	143526	143578	1	contig19	PEBR_08212	142808	144257	None	3197	373	22597	No_constitutive_exon_found_in_species
ATGATGAGAGGAATGAGAATATAGTTGTGCTGATTGTTGTGGGACTGTAGTT	144093	144158	144043	144095	1	contig19	PEBR_08212	142808	144257	None	3197	373	22597	No_constitutive_exon_found_in_species
TAATCACTGAAAGTTAAAACTGGCACTGACGTTCTTATTCTGGGCGGCAGTC	191014	191439	190964	191016	1	contig19	PEBR_08276	190780	191439	None	3197	373	22597	No_constitutive_exon_found_in_species
CCGATACTTGATGTGTCTACTTTGGATCGCAGGCTGATCCAGGGAAGTAGGA	58083	60051	60101	60049	-1	contig20	PEBR_16841	58083	60160	None	3197	373	22597	No_constitutive_exon_found_in_species
CTAATTTTCTTTTGAAGTGATGATATGCTGATTTACGATGGGAGGTGTAGAC	219940	220099	219890	219942	1	contig20	PEBR_17055	219526	220099	None	3197	373	22597	No_constitutive_exon_found_in_species
TTTATTGTTATTCTTGGACCTTTAAGAGCAACAAACTGACGGGGGTTTAGGC	227247	227592	227642	227590	-1	contig20	PEBR_17061	227055	227981	None	3197	373	22597	No_constitutive_exon_found_in_species
CATCGATCCTAATTGCGGAGGTAGGACCAGCTAACGATCTCTGGGGATAGGG	229333	230053	230103	230051	-1	contig20	PEBR_17066	229333	230391	tpc1	3197	373	22597	No_constitutive_exon_found_in_species
TGATGAACGATTGCTGAGAGAGATAACATTCACTGACGGTGGGGTATCAGGC	38675	38788	38838	38786	-1	contig21	PEBR_20106	38523	40220	None	3197	373	22597	No_constitutive_exon_found_in_species
CCGAAGAATATCGCGTCCTGACCTTTGTCCGCTTTGGGGGGGAAAAATAGGA	51077	51456	51027	51079	1	contig21	PEBR_20114	45124	51687	mirC	3197	373	22597	No_constitutive_exon_found_in_species
ACATGGTGAATACCAAGCTAACTAATCCCTACCTACGGGGGGGAATACAGCT	237905	238584	238634	238582	-1	contig21	PEBR_20387	237905	238749	None	3197	373	22597	No_constitutive_exon_found_in_species
GACCGTAGGTCGAAGTTGGTGTTGCAGAGACTGACCGTGCGGGGCTGTAGGT	22695	23611	22645	22697	1	contig22	PEBR_21975	21937	23919	pkiA	3197	373	22597	No_constitutive_exon_found_in_species
TGGAAGCTGGTAGACATAGATCACTAAGTATCTAAATATGTGGGCAACAGGA	220800	220969	221019	220967	-1	contig22	PEBR_22233	216895	228428	PRPF8	3197	373	22597	No_constitutive_exon_found_in_species
TTAACGTACATTATAAACTTGGAAAATATCCACAAGTTAACGGGGGATAGAT	26358	26435	26308	26360	1	contig191	PEBR_06922	24026	27618	None	3197	373	22597	No_constitutive_exon_found_in_species
ATAGTAAGACGCTGCATGCGGTTTATTTCAAGACTTGGACCGGGGAACAGGT	178777	178817	178727	178779	1	contig191	PEBR_07150	177765	179240	rgxB	3197	373	22597	No_constitutive_exon_found_in_species
AAATTTATATTGTTTTTGATTGGTTAATCAGAATTTCTCTGGGACTGCAGGA	218695	219206	219256	219204	-1	contig191	PEBR_07212	218273	219328	None	3197	373	22597	No_constitutive_exon_found_in_species
GTTGAGCCGGAGAGGAAATACATATACTGACTTCCCATGGGGTCGAACAGCT	162000	162093	161950	162002	1	contig212	PEBR_18123	159203	163398	glnA	3197	373	22597	No_constitutive_exon_found_in_species
AGTGGATTTTACATGTTGTAGAAATGATGCTGATAGTGGGAATATAATAGAC	175261	175389	175439	175387	-1	contig212	PEBR_18136	172988	176774	None	3197	373	22597	No_constitutive_exon_found_in_species
AGACTCGAACATTGTGGATGGGAGCCTTCGCTAATTGTGACCGGGGACAGAC	174772	174838	174888	174836	-1	contig212	PEBR_18136	172988	176774	None	3197	373	22597	No_constitutive_exon_found_in_species
GTGCTCTCCAACGCGTCCATTGATTGGTCCGATCGGGGAAAATACAGTAGAC	102842	102892	102792	102844	1	contig24	PEBR_24370	102577	103547	None	3197	373	22597	No_constitutive_exon_found_in_species
AAAACTGCGGGGGTCGTTTGTGGAACGTGTAATTGACTCTCCGGGAACAGGT	148527	148865	148915	148863	-1	contig24	PEBR_24448	147508	149115	None	3197	373	22597	No_constitutive_exon_found_in_species
TTGAAAGATTGAATCATATCCCAGTGTTATACTCTGCTCGACGTGGGCAGTC	172250	172566	172616	172564	-1	contig24	PEBR_24482	170437	174393	None	3197	373	22597	No_constitutive_exon_found_in_species
TGGGCTGCCGAGCATGCATTTGGGCAGAGGACTAACGTACCGGGGTAAAGCT	44641	44744	44794	44742	-1	contig25	PEBR_25802	43300	45238	None	3197	373	22597	No_constitutive_exon_found_in_species
GGTGTTCGTGTGTGGCCACGAACGGGGACGGCTGACTATTTGGGAAACAGGG	58879	58964	59014	58962	-1	contig25	PEBR_25819	58629	59607	None	3197	373	22597	No_constitutive_exon_found_in_species
CCTCTTACCGAAAGTAATGCTTTTTGACATGAGTGACTAACGGGTGACAGTG	87518	87822	87872	87820	-1	contig25	PEBR_25862	83735	88824	None	3197	373	22597	No_constitutive_exon_found_in_species
GAAAGCTTTTCTTCTATCACTTTTGCTAATAACGATTCGAATTGGGGTAGAC	120948	121070	121120	121068	-1	contig25	PEBR_25939	120948	122933	None	3197	373	22597	No_constitutive_exon_found_in_species
AATACCTTCGATCTTTCCAGCCTGGTGACTCACTATCTGTGGGATTGCAGAA	225462	225628	225412	225464	1	contig25	PEBR_26085	225190	227546	ampp	3197	373	22597	No_constitutive_exon_found_in_species
ATCCCCCTTTCCACAGACCTGTCCCTTGCTAACATTTTGGGTTAAAACAGAC	180424	181466	181516	181464	-1	contig26	PEBR_26341	180424	182795	None	3197	373	22597	No_constitutive_exon_found_in_species
ATCTTGATGAACTTGACACACATAACATACCCCGGCTGACTTGGGCGAAGGA	54578	54852	54902	54850	-1	contig213	PEBR_18281	54013	55757	None	3197	373	22597	No_constitutive_exon_found_in_species
TCTCACCCATCATCACAAGTTATCGAATAGTTCGGTTGACTGGGTAATAGGT	101992	102332	102382	102330	-1	contig213	PEBR_18351	101438	102570	None	3197	373	22597	No_constitutive_exon_found_in_species
TTAGAAAGGCATGCGTAATGTGGCTGACTCCGACCGGGACAATGATGTAGAC	115371	115588	115321	115373	1	contig213	PEBR_18380	113188	115737	atm1	3197	373	22597	No_constitutive_exon_found_in_species
TTCCAAGCGTCTATTCTCTTTTATCCTCGGGTTTCTAATTTTGGGAACAGTG	9353	9678	9728	9676	-1	contig214	PEBR_18567	9353	10286	None	3197	373	22597	No_constitutive_exon_found_in_species
TAAGTATACTCGTTGCCAACTCGTAAGAATCTGCCGCTGACGGGAGACAGGA	23949	24080	23899	23951	1	contig214	PEBR_18587	22112	24434	None	3197	373	22597	No_constitutive_exon_found_in_species
TTGCTATCTTATTCATGCCCCTTGGTGTCCAAGTCTGACTTGGGATATAGAA	169574	170596	169524	169576	1	contig214	PEBR_18760	168577	170596	None	3197	373	22597	No_constitutive_exon_found_in_species
TTGCCGGCTGAACGCCTTTATACCATATTCAAACCATGCTAATGGGACAGGT	26129	26887	26937	26885	-1	contig27	PEBR_26422	26129	27657	None	3197	373	22597	No_constitutive_exon_found_in_species
ATTCTGGGACTGTTGACAGACAGGAGACTAATGGTGCTTGGGATATATAGGT	47190	49941	47140	47192	1	contig27	PEBR_26441	46543	53242	HIR1	3197	373	22597	No_constitutive_exon_found_in_species
CCATTGTTACAGTTCTCCTATACGTCTTGCTGATCGTGTTTGGGATATAGGA	73131	73408	73458	73406	-1	contig215	PEBR_18902	71225	74329	None	3197	373	22597	No_constitutive_exon_found_in_species
GAAAGCCACGATAGTCTAAAGTTGTAGGCTAACACTGACTGGGCGTATAGTT	71926	71986	72036	71984	-1	contig28	PEBR_26762	71536	73031	None	3197	373	22597	No_constitutive_exon_found_in_species
GTCGGGAAATTGACATGCCGTGCTGACGAATCCGTTTGGGGGGTATACAGGC	191234	191500	191184	191236	1	contig28	PEBR_26923	190863	193649	None	3197	373	22597	No_constitutive_exon_found_in_species
GCACTCAGCGGACAGTATATGGACTCAAGTCACTTGACAGGGGAAATTAGAA	35037	35074	35124	35072	-1	contig29	PEBR_26996	35037	38081	None	3197	373	22597	No_constitutive_exon_found_in_species
GCGTGATCACTCTCTCCGCACCACGAAGAAAGCACTAACATTGGGGACAGCG	128820	129132	129182	129130	-1	contig29	PEBR_27110	127383	129348	None	3197	373	22597	No_constitutive_exon_found_in_species
AAAATATCTCTAAGATTGGGGAAATATAGCTTTACTAACATGGGCGATAGTA	127383	127573	127623	127571	-1	contig29	PEBR_27110	127383	129348	None	3197	373	22597	No_constitutive_exon_found_in_species
CCCCAAGGTTGGGAAATCTCAAAAGGTCAATCACTAATACAGGGCGGCAGTC	44239	44358	44189	44241	1	contig30	PEBR_28219	43982	45461	None	3197	373	22597	No_constitutive_exon_found_in_species
GGGACATTTATTTGTAAAGATATGATGTATGAGTGCTGATGGGATCATAGAA	133306	133504	133554	133502	-1	contig31	PEBR_28590	132620	134068	None	3197	373	22597	No_constitutive_exon_found_in_species
GTAGGCCTCCTTGAAACATGGGGCAATTTACTGAAACTGACGGGACAAAGTC	95909	96226	95859	95911	1	contig216	PEBR_19267	95682	101474	None	3197	373	22597	No_constitutive_exon_found_in_species
GTGTGTATAGTAGGACCTTTCTGATGGCTGACGGCAATGCTGGGAGGCAGTT	109390	109496	109546	109494	-1	contig216	PEBR_19282	108170	110097	None	3197	373	22597	No_constitutive_exon_found_in_species
ACTATTTTCTGCCCAGAGTTCCAGAACCTGGTAACTGACCATGGGCACAGCC	147796	148558	148608	148556	-1	contig216	PEBR_19326	142052	151404	None	3197	373	22597	No_constitutive_exon_found_in_species
CTATAATCGATTACCTAGTGTCCCACGAGTTGCTAACCGGGAAGCTGTAGAT	25317	25458	25267	25319	1	contig32	PEBR_28766	24408	26367	None	3197	373	22597	No_constitutive_exon_found_in_species
AGATGATCATTGCCGAACCTTGGTTTCTGACATTCGGCTTGGGCCAACAGCT	64009	64346	64396	64344	-1	contig32	PEBR_28826	62650	64722	cct7	3197	373	22597	No_constitutive_exon_found_in_species
CTACCAGGCATAATGACCGCATCTTGTCTAACTTCCGGGAAAAAACATAGGG	65188	66274	66324	66272	-1	contig32	PEBR_28833	65188	66843	None	3197	373	22597	No_constitutive_exon_found_in_species
CTGGTCTTCGAGGCAGATTTTGTGATTAGTTGGCTAATGGGGATCAACAGTG	88151	88503	88101	88153	1	contig32	PEBR_28868	87415	88503	None	3197	373	22597	No_constitutive_exon_found_in_species
ACGAAAGATCTGTTCAGTTCTAACGATTTGATATCTTTGGGGATATATAGGC	91740	91916	91966	91914	-1	contig32	PEBR_28872	88851	92601	sal3	3197	373	22597	No_constitutive_exon_found_in_species
TAAGTCTAGATCAAAGGAATTGAATGGACTCCTGTCTAATTAGGGGTTAGTT	56633	56878	56583	56635	1	contig33	PEBR_29051	56240	57710	None	3197	373	22597	No_constitutive_exon_found_in_species
TTGGTCTGCTCACGGGGGTTAGACTCTATCGCCGTATGTTGGGAAGATAGAG	154682	154711	154632	154684	1	contig33	PEBR_29231	154147	156007	None	3197	373	22597	No_constitutive_exon_found_in_species
TTGGGTTTGGCTCGTGCTTGTGGGGGGCGTTTAACTATTTTGGGGGTTAGTC	36742	37194	36692	36744	1	contig34	PEBR_29313	34870	37194	None	3197	373	22597	No_constitutive_exon_found_in_species
AGTTATGCAGCGTCTAGAGGTCAAATGTAGCGACTAACTATGGGATACAGAC	66743	66916	66693	66745	1	contig34	PEBR_29362	65246	70474	None	3197	373	22597	No_constitutive_exon_found_in_species
CCACTTGTAGACCACTGGTGCTATGGATAGAACTGACTCTGGGTATATAGCG	179609	179753	179803	179751	-1	contig34	PEBR_29528	179609	184822	None	3197	373	22597	No_constitutive_exon_found_in_species
ATTGGAGCGTGATGGAGAGGAGTGTGTCATGACCAACCATGGGAGACCAGGC	189328	189993	190043	189991	-1	contig34	PEBR_29545	189328	190479	None	3197	373	22597	No_constitutive_exon_found_in_species
CCCAAACTATTTCACCAAGTGACGAAAGCTAATACTCATGGGGACCATAGCT	39563	39800	39850	39798	-1	contig35	PEBR_29597	39563	41956	None	3197	373	22597	No_constitutive_exon_found_in_species
GCTTATGGTATACCGTATTGTCTCTCGCATTACTGACTGGGTGGATATAGTG	42743	42918	42693	42745	1	contig35	PEBR_29600	42093	43039	None	3197	373	22597	No_constitutive_exon_found_in_species
TTGCCCGGGGTCATTGTGGGAATGATCATACTAAGAATGCGGGATAATAGCT	70309	70981	70259	70311	1	contig35	PEBR_29640	69603	70981	None	3197	373	22597	No_constitutive_exon_found_in_species
CGCTCTCCCCCATGAAGCACCACAAGGCTGTGATCTAACGAGGGCTGTAGTT	101838	102073	101788	101840	1	contig35	PEBR_29673	101322	103795	None	3197	373	22597	No_constitutive_exon_found_in_species
TGGTAGGTTTTTTTACTGTGTTATGAAGAGCTGGATGCTAATGGGAGTAGCT	113243	113305	113193	113245	1	contig35	PEBR_29695	112932	113388	None	3197	373	22597	No_constitutive_exon_found_in_species
GATAGGTTTTGGTTGAGATAATCGATTTTGAAATATTCTTATGGGGGTAGGT	1131	1181	1231	1179	-1	contig36	PEBR_29779	1131	2930	None	3197	373	22597	No_constitutive_exon_found_in_species
GTGCAGTGATTTTAAGAGTTTTGCTAATGAACGTCTACGGGGGGCCATAGGT	51360	51978	52028	51976	-1	contig36	PEBR_29854	50930	52929	None	3197	373	22597	No_constitutive_exon_found_in_species
CATCAGCAACTATGCAGAATTGCATCACTAATACTGTCGTGGGCGACTAGTA	126183	126919	126969	126917	-1	contig36	PEBR_29965	126183	127101	Ech1	3197	373	22597	No_constitutive_exon_found_in_species
TCACTCCAACACCACGCTGGGAGCAGAAATTGGACACTGACAATGGGTAGAA	148572	148780	148830	148778	-1	contig36	PEBR_30011	148061	149841	None	3197	373	22597	No_constitutive_exon_found_in_species
TATGAATTCATTGAAGCCGTAGGCGTGAATCTAAGCTAATTGGGATACAGAC	15852	16121	16171	16119	-1	contig38	PEBR_30352	15457	16503	None	3197	373	22597	No_constitutive_exon_found_in_species
TAAAGCATTGTAACTACATATACTAACTGTACTTATTACCACGAGGGTAGAT	105870	105887	105937	105885	-1	contig38	PEBR_30456	103623	106188	None	3197	373	22597	No_constitutive_exon_found_in_species
TCTACTATTGAGATTTTCTGTTTTACTGACGTGGAATATGGTATGGGTAGCT	109079	109895	109029	109081	1	contig38	PEBR_30470	106756	110178	None	3197	373	22597	No_constitutive_exon_found_in_species
CACGTGTAGCAGCAGTCGCACTTGTACAGAGTCTGACAATGGGGATCAAGAC	17244	17322	17194	17246	1	contig39	PEBR_30567	14503	19171	None	3197	373	22597	No_constitutive_exon_found_in_species
TCAACCCTTGTATCTTTCTCGAAAGAACAGTGGCTAATTTGGGTGGATAGTA	18386	18491	18336	18388	1	contig39	PEBR_30567	14503	19171	None	3197	373	22597	No_constitutive_exon_found_in_species
CATCCGAAGAGCTCTATCCGTGTTATGAGGACTCAATCTGGAGGGAATAGTT	84986	85459	85509	85457	-1	contig39	PEBR_30642	84986	85554	None	3197	373	22597	No_constitutive_exon_found_in_species
TGGTACCTACTCCTGTCTTTGTCTTCTCGGTGCTAAAAGAGGGATTGTAGGT	137125	137166	137216	137164	-1	contig40	PEBR_31636	136579	138175	hmgA	3197	373	22597	No_constitutive_exon_found_in_species
GTTTTGACCCTTGTATGTGGTTCGATTGCTTGGATGCTGATATGGGATAGAT	161755	162025	161705	161757	1	contig40	PEBR_31671	158313	162025	None	3197	373	22597	No_constitutive_exon_found_in_species
TTTCCATTCTCGTCTGAAATTCCTGGACCATGGATTCCGGGGTGGAATAGGC	87026	87743	86976	87028	1	contig41	PEBR_31814	86538	87743	None	3197	373	22597	No_constitutive_exon_found_in_species
CTTTCGTAAAGTTTCCTGTTTTCAGCTCCGAAGCCTGACGGACGGGGTAGGT	167498	167614	167448	167500	1	contig41	PEBR_31896	167116	170185	None	3197	373	22597	No_constitutive_exon_found_in_species
TGCTTGCCGTGTCTCTAGAATCCTGGGGCGTAAGCTGACAAGGGAAACAGAT	102758	102893	102708	102760	1	contig42	PEBR_32057	102065	102893	vps29	3197	373	22597	No_constitutive_exon_found_in_species
GAAATTCTTAGTTGTTTCGTTCCTTCTCGCTGACTTCTGCGGCCGGGCAGTT	146030	146300	146350	146298	-1	contig43	PEBR_32381	145515	146573	None	3197	373	22597	No_constitutive_exon_found_in_species
GATCGTGAAATTACACCAATTTCACACGAGGTATACTAACGGGTGTACAGGG	72528	72988	73038	72986	-1	contig44	PEBR_32525	72020	73966	uapA	3197	373	22597	No_constitutive_exon_found_in_species
GAACGCGTGGAAAGTGTATCCCTTGGATGTATTGCTAATTGGGCAAGTAGAT	80802	81533	81583	81531	-1	contig44	PEBR_32543	80802	82543	None	3197	373	22597	No_constitutive_exon_found_in_species
AACAAATCCATAGCCAAGGAGAAACATAACGACCTAACGGGTAATAACAGGT	7196	7289	7339	7287	-1	contig192	PEBR_07261	6043	7576	None	3197	373	22597	No_constitutive_exon_found_in_species
ATCTCCCTGGCTGGAGATTCTCTGGAATACTAATTATCTCGGGGTGACAGCT	65190	65452	65502	65450	-1	contig192	PEBR_07369	64252	68681	None	3197	373	22597	No_constitutive_exon_found_in_species
TTGACCATCTCACCTGTCTAGGGGGTTTCTAAACTAACTCGGGAGTATAGAT	58029	58725	57979	58031	1	contig218	PEBR_19736	57513	60966	None	3197	373	22597	No_constitutive_exon_found_in_species
CTGGTTGGAATCATCCCAGCATACTAATACTGTGTCCTTGCAATGGGTAGGT	96094	96533	96583	96531	-1	contig218	PEBR_19797	95628	96620	None	3197	373	22597	No_constitutive_exon_found_in_species
TGATAGGAGTGTCGAGGTGTGGAGGGACGGAGTGGCTAATTGTGGGATAGAT	135113	135236	135286	135234	-1	contig218	PEBR_19846	135113	136124	None	3197	373	22597	No_constitutive_exon_found_in_species
CTCCGGTGTTACTTCGTCTCACAATACTGACATTCTTTTGGCGCGGGCAGGC	893	1229	1279	1227	-1	contig45	PEBR_32666	54	1515	tfh47	3197	373	22597	No_constitutive_exon_found_in_species
GGGGCTGTGTTTTGGTCACCGGGGGACTGTTGATGCTGACGGGAGGACAGAA	6606	6654	6556	6608	1	contig45	PEBR_32670	1583	7298	None	3197	373	22597	No_constitutive_exon_found_in_species
CGGACATCATAAACATGATCATTTATATCAACACTATGTCCGGGATAAAGTT	33258	33902	33208	33260	1	contig219	PEBR_19890	32792	34200	None	3197	373	22597	No_constitutive_exon_found_in_species
CCCAATAAGCCACAGCACTGACGCTCTTGGAATCCATTGGGGGAAAATAGGA	95203	95969	96019	95967	-1	contig219	PEBR_19961	91914	97025	None	3197	373	22597	No_constitutive_exon_found_in_species
GTCAACCTGGGTAAAATGGCAGCTGGTGAATCATTTACTAACAAGGGCAGCT	143152	143294	143102	143154	1	contig219	PEBR_20020	139492	143758	None	3197	373	22597	No_constitutive_exon_found_in_species
CTGCCTCCTTTTCGATAGTTTCATTGCTTGACTATTGACCACGGGAACAGGG	11439	11567	11389	11441	1	contig221	PEBR_20790	10034	11567	None	3197	373	22597	No_constitutive_exon_found_in_species
TATGAATGACAGTTTCTAGAGAACGCCTTGCTGACACTCCGGGGCGCCAGTA	148265	148381	148215	148267	1	contig221	PEBR_20988	147861	148813	HSP31	3197	373	22597	No_constitutive_exon_found_in_species
TTGGGAAGATGACCAACTTTGCTGACGGGTGTTTTGGGTTGGCGGTACAGGA	90406	90862	90356	90408	1	contig193	PEBR_07587	89616	95847	None	3197	373	22597	No_constitutive_exon_found_in_species
AAGAACCTTGTTATGATGTATAGCTAACATAAGGGGGGAAAAAACAACAGGT	44392	45037	44342	44394	1	contig47	PEBR_33121	43664	45037	arsB	3197	373	22597	No_constitutive_exon_found_in_species
AGTAAGTTCAGCCTTCAAATCTCAAATGTTTCCTCGCTAACGGGACACAGGC	69760	69837	69887	69835	-1	contig47	PEBR_33154	68991	69941	None	3197	373	22597	No_constitutive_exon_found_in_species
CCTAAGTGGACTAGTTGTGGTGGATCTAATTTGTTAGAGTGGGCGGACAGGA	75017	75094	74967	75019	1	contig47	PEBR_33168	74869	76379	None	3197	373	22597	No_constitutive_exon_found_in_species
GAATAGGATGGTACAAAGGGGAATGCCGTGCACCGGTACTTGGGGAATAGAC	80550	80586	80500	80552	1	contig47	PEBR_33177	79826	80978	rps3	3197	373	22597	No_constitutive_exon_found_in_species
ATGGCTGCTACAATGACAATCCTCAGACGAGATGCTGACTGGGATGGTAGAC	23900	24049	23850	23902	1	contig48	PEBR_33317	23534	25916	None	3197	373	22597	No_constitutive_exon_found_in_species
GAGTTGAACATGTGGAATTAGTGGGCTGACATATGCTTCTTTGGGAACAGAT	30991	31312	31362	31310	-1	contig49	PEBR_33492	30559	32593	None	3197	373	22597	No_constitutive_exon_found_in_species
CGCCCCTTTACCCCCCAAATCCCCGTGTGCGGCGATTGATCAATGGGCAGGC	69161	69658	69708	69656	-1	contig49	PEBR_33519	67762	70236	None	3197	373	22597	No_constitutive_exon_found_in_species
CGCGGCGGCTCGGGTTGAGAAAAGCAATATACTGACTCTCGGGAAACCAGTT	11504	11627	11454	11506	1	contig50	PEBR_34298	11341	13425	STK32B	3197	373	22597	No_constitutive_exon_found_in_species
CCCCTTTGGAAACAGTAAAAGCTCTTCAAATGACCAACGGGAAATCATAGAC	31835	32228	31785	31837	1	contig50	PEBR_34323	31109	33120	ICP55	3197	373	22597	No_constitutive_exon_found_in_species
CTCAATCATTCCTCAGGTCTAATTTACCGTATCGCTAACTCGGGACGCAGGC	38610	39525	39575	39523	-1	contig50	PEBR_34338	37024	40769	None	3197	373	22597	No_constitutive_exon_found_in_species
CTTGGTATGTTCACTTCCATCGCTTTCTGGGGCTATACTGATAGGGATAGGA	53317	53374	53424	53372	-1	contig50	PEBR_34370	52798	54658	None	3197	373	22597	No_constitutive_exon_found_in_species
GATTACCACGTGGACCGTTTTTTTTGATAGACTATGCTAAATGGGGATAGAC	72685	73137	72635	72687	1	contig50	PEBR_34403	72072	73137	None	3197	373	22597	No_constitutive_exon_found_in_species
TACCGTAACCAACTCTCGAGATCTGGATGGTCATTGATTGAAGGGAACAGCG	131185	131343	131393	131341	-1	contig50	PEBR_34492	131185	131898	None	3197	373	22597	No_constitutive_exon_found_in_species
GTCCTCCTTGTTTCTACATCGCGACCCCGCTAACCATGTGAGGGGCGCAGCC	2646	2704	2596	2648	1	contig51	PEBR_34505	2556	4276	None	3197	373	22597	No_constitutive_exon_found_in_species
AGGTATGTATTATATTAGAGGATTGGTGGACTGGCTGACCGATTGGGTAGAA	111505	111982	112032	111980	-1	contig53	PEBR_35010	109084	112811	None	3197	373	22597	No_constitutive_exon_found_in_species
GATGGACAGATTAAATAGGCTAATCTGAAAATTTTTCGGGGGGAGGATAGGT	41177	41226	41127	41179	1	contig54	PEBR_35086	40180	41336	None	3197	373	22597	No_constitutive_exon_found_in_species
CCTCAATCAGCGTCTATGTTCTGAGGTAGAAGTCTGACAGCTGAGGGTAGTT	77734	78196	78246	78194	-1	contig54	PEBR_35141	76749	78713	None	3197	373	22597	No_constitutive_exon_found_in_species
AGTGTCTGGACGCGAGTGCCACGAATCGTTACTGATTGCGGACTGGGCAGGT	91807	91972	91757	91809	1	contig55	PEBR_35354	91288	93380	None	3197	373	22597	No_constitutive_exon_found_in_species
TTTACAGGGAAAGTTTGCAGATGAGGGCCTGGCTGACAGACTGGGAGCAGCT	46402	48714	48764	48712	-1	contig223	PEBR_21232	46012	49587	mcm2	3197	373	22597	No_constitutive_exon_found_in_species
CTTAGCGACAATGTCGACTATCGGGTAGCTGGTTGCTAACATTGGGAAAGAA	90967	91212	91262	91210	-1	contig223	PEBR_21281	89215	91490	None	3197	373	22597	No_constitutive_exon_found_in_species
TCCTCTCTTTCCATGAGAATGAATTCCGCTCTAATGGTTGGGATGTCAAGCT	81069	81272	81019	81071	1	contig56	PEBR_36145	78475	81272	None	3197	373	22597	No_constitutive_exon_found_in_species
AGAAGGAAAAGACGAACCTGAGTCCTTGTGCGCTGTCCTCGAACGGGCAGAC	94397	94647	94697	94645	-1	contig56	PEBR_36170	92598	94819	None	3197	373	22597	No_constitutive_exon_found_in_species
CCGACGAAAGGCTATCGAATCGCTTCCGAATCCTACTCAAAAGGGTTAAGAT	111382	112576	111332	111384	1	contig198	PEBR_07968	109623	119566	None	3197	373	22597	No_constitutive_exon_found_in_species
GTTTACCAAAAACGGTTACGTTCATTAACTGATAAATCCCCCAAGGGCAGAA	110914	111272	111322	111270	-1	contig57	PEBR_36377	110914	112466	None	3197	373	22597	No_constitutive_exon_found_in_species
GATGCCGGAGCTGTACAGATGCCTAACGGGATTACGCTTGGGGTTGATAGGG	17840	17996	18046	17994	-1	contig58	PEBR_36409	17840	18458	None	3197	373	22597	No_constitutive_exon_found_in_species
TGTCCGTACGCCTGCTACTTTCGAATCTTCTTGCCTAATGTCGGGCGAAGGA	36849	37068	37118	37066	-1	contig58	PEBR_36423	34036	37963	None	3197	373	22597	No_constitutive_exon_found_in_species
TCCTTGACTGTGGAGTCCGCTGTTTCGAGTCCAAGCTAACATTGGGAAAGGC	37890	37915	37840	37892	1	contig59	PEBR_36564	36446	37915	pzh1	3197	373	22597	No_constitutive_exon_found_in_species
CTGAAGAGTCTGAAGGTTGCGGCCACGAATCTGACAATGGGATAATATAGCC	81179	81415	81129	81181	1	contig60	PEBR_36758	80880	82814	None	3197	373	22597	No_constitutive_exon_found_in_species
GGATGTGTGATATTGGGGCTCATGATGCTAACATATTCCATGGGATGTAGTA	14968	15154	15204	15152	-1	contig61	PEBR_36812	12667	15293	None	3197	373	22597	No_constitutive_exon_found_in_species
TATAGAGCTCTTACTGACAGGCTTGATGTGGTAAATACTGACGGGATTAGTG	92678	93309	92628	92680	1	contig63	PEBR_37260	90695	94372	niiA	3197	373	22597	No_constitutive_exon_found_in_species
CACCCCAAAAGTCTGTTGTCGCCAACCGCACTTTTGGTTGCGGGATGCAGCC	101129	101423	101473	101421	-1	contig63	PEBR_37281	100193	102614	None	3197	373	22597	No_constitutive_exon_found_in_species
CCTTCGGACCATTGCGTAGCCAAGAGTGCTAAGAAATTCGATTGGGACAGTC	23822	23875	23925	23873	-1	contig64	PEBR_37328	22498	25174	None	3197	373	22597	No_constitutive_exon_found_in_species
CTTAATTCTATCTTTCACTGCGACAGTTACTGACCAGGGACGATGGGCAGGT	48363	48402	48452	48400	-1	contig64	PEBR_37383	47657	50099	None	3197	373	22597	No_constitutive_exon_found_in_species
CATGTCTGGTTCGTTATCTACAGGCGCGGCATGGATTAACGGGACAATAGGT	3709	5102	5152	5100	-1	contig66	PEBR_37619	2987	5754	None	3197	373	22597	No_constitutive_exon_found_in_species
GTAAAGCCCCCACTATGGATTCTGCCGTGGAATGTCTCTGATGGGTACAGGG	44794	45946	44744	44796	1	contig66	PEBR_37668	44570	49145	None	3197	373	22597	No_constitutive_exon_found_in_species
CAAGGAAGTCCGTTCAGCTCTTGCGGTTCTCTGCTAACATGCAAGGGTAGAC	50749	50979	50699	50751	1	contig66	PEBR_37674	49806	50979	None	3197	373	22597	No_constitutive_exon_found_in_species
TGTACCCGTTTCGATGCATGACTCTCCCGAACACTTGCTGATGGGAATAGAA	69611	69711	69761	69709	-1	contig67	PEBR_37813	68841	74217	None	3197	373	22597	No_constitutive_exon_found_in_species
TTGGAGTGCCCATTGGAGAATGAGAGGAGTACTAATGAGATGCGGGACAGCT	46536	46701	46751	46699	-1	contig69	PEBR_38040	46080	47451	None	3197	373	22597	No_constitutive_exon_found_in_species
GACTGAGAACTAACGTTGAAAACAGGAGTATTTCAAGCGGCGGGTAACAGAA	64981	65461	64931	64983	1	contig226	PEBR_21542	64043	66106	None	3197	373	22597	No_constitutive_exon_found_in_species
ATGAGCACATATAATTATTGATATCCCGATTTTATCTCACATCGGGACAGGT	90238	90520	90188	90240	1	contig226	PEBR_21592	89760	90520	None	3197	373	22597	No_constitutive_exon_found_in_species
TCCACACATTGGTTTTTGAGATAGGCCATCATTAACCAATGGGGACATAGCG	29106	29210	29056	29108	1	contig70	PEBR_38687	28415	29822	None	3197	373	22597	No_constitutive_exon_found_in_species
GTCCGTTGCGCATATGACACCGACCAGAGTTAAAACTCACATTGGGGCAGGA	75097	75443	75047	75099	1	contig70	PEBR_38768	74898	76300	None	3197	373	22597	No_constitutive_exon_found_in_species
TGGAGGGCTATTCAATGGCATTGGCTGATTGCAATGGGAAAAAAATCAAGAT	41001	41436	40951	41003	1	contig194	PEBR_07750	40631	42592	None	3197	373	22597	No_constitutive_exon_found_in_species
AACCAGATACCCCGGAACTCATTGATTGGTGCTGCTAATGATGAGGGCAGTT	48362	48443	48312	48364	1	contig194	PEBR_07766	47340	50528	None	3197	373	22597	No_constitutive_exon_found_in_species
CCTGTTTCCACCATGACCAAATACTTATTATCTTTTTGGGAGGACGTTAGGT	83031	83211	82981	83033	1	contig194	PEBR_07797	81175	83211	None	3197	373	22597	No_constitutive_exon_found_in_species
AGAGAATTTGCGAACCGATGCCCAGGCTAACTTTCTTGGGGCTGAAACAGTC	46410	46884	46360	46412	1	contig72	PEBR_39011	45538	47376	None	3197	373	22597	No_constitutive_exon_found_in_species
CCGCCCTACACGAGTGCTTGAATCAATCAATAACAATTCTGGGGAAATAGCT	65283	65430	65480	65428	-1	contig72	PEBR_39037	65188	65987	pmp20	3197	373	22597	No_constitutive_exon_found_in_species
GTCTCTTGCAATCGCCGCTAGAACACCGCAATTCTGCGTGGTGGGAGTAGAT	56416	57157	57207	57155	-1	contig195	PEBR_07827	7861	57606	None	3197	373	22597	No_constitutive_exon_found_in_species
ATACCTGCTGATTGTGGCTATGTTTGGAGAGCTCACGTTGGGCGGGATAGGT	18470	18562	18612	18560	-1	contig227	PEBR_21625	11832	19118	None	3197	373	22597	No_constitutive_exon_found_in_species
CCTAGAGATTTTTTATGAAAGGAGTTCTTTGGCTGACGGTAGGGTATCAGAG	51124	51789	51074	51126	1	contig227	PEBR_21661	50293	52021	None	3197	373	22597	No_constitutive_exon_found_in_species
ACACTACGGGACCCTTCAGCTCAGAGTGTCCCTTCAAGTGGGACGACTAGGA	66653	68624	68674	68622	-1	contig228	PEBR_21823	66653	74131	None	3197	373	22597	No_constitutive_exon_found_in_species
TCAACCTATCATCCTGTCGTGAGAGCGGCATGGCTGACATTGCGGGACAGCA	49056	49828	49006	49058	1	contig75	PEBR_39450	48386	51136	None	3197	373	22597	No_constitutive_exon_found_in_species
CATTAATCAACCATGCTAGTATGACGAGCTTATCTAATTGGGTGAGTCAGCT	10844	11086	11136	11084	-1	contig76	PEBR_39519	9704	11384	None	3197	373	22597	No_constitutive_exon_found_in_species
GATATAGATCGCTTGGTGGTTCCAGAGCTGTAATTGGGCTAATGAGACAGCA	47964	48032	47914	47966	1	contig76	PEBR_39571	45989	48904	None	3197	373	22597	No_constitutive_exon_found_in_species
AATTGGTGTTGGTTGTTATAATCGATTTTAGAATTCGCTAATGGGGGTAGGT	58925	58966	58875	58927	1	contig77	PEBR_39715	57182	60756	None	3197	373	22597	No_constitutive_exon_found_in_species
TCAGTCCAATTGTTCGCTGCCTTCAATATCCACATTGCTGGAGGGTGCAGAT	53866	53887	53816	53868	1	contig229	PEBR_21891	53528	54921	None	3197	373	22597	No_constitutive_exon_found_in_species
GCCTATTCAAGTAACGGAGAGAACTAACCAATATCCTACGGGATAAATAGCT	72326	72411	72276	72328	1	contig229	PEBR_21932	71173	79734	None	3197	373	22597	No_constitutive_exon_found_in_species
GCTTTGGAATAGTCGAGATCACGGAGATGAGGGGCTAACGGGGAAAATAGTC	18096	18126	18176	18124	-1	contig81	PEBR_40632	16463	18411	cct4	3197	373	22597	No_constitutive_exon_found_in_species
CAGGCGAGGTCAGAGTCGTATGAAAACGATTCACAAATTGGGGAAGATAGCT	19906	20000	20050	19998	-1	contig196	PEBR_07864	19906	20441	None	3197	373	22597	No_constitutive_exon_found_in_species
CTTTTGAGGTGACGTGACAGCCTCACAACGGTGACTGATTGGGAAAGTAGTG	17280	17859	17230	17282	1	contig86	PEBR_41106	17150	18995	None	3197	373	22597	No_constitutive_exon_found_in_species
CTCTGCCGGCATAAAGAATCTGTCTACTGATTTATTCATTTGGGAAATAGTG	62107	62263	62057	62109	1	contig86	PEBR_41179	60640	62263	None	3197	373	22597	No_constitutive_exon_found_in_species
TAACACAAAGACGGTAGTTTTTGCGGATCTCAGTCGCTGACAAAGGGCAGGA	1521	3532	1471	1523	1	contig87	PEBR_41193	1397	6325	None	3197	373	22597	No_constitutive_exon_found_in_species
AGTTGTTCAAAAATAGACAAAATAATTAAAACCAAGAGGGCAACAAACAGGG	38667	39167	39217	39165	-1	contig89	PEBR_41420	36605	42191	None	3197	373	22597	No_constitutive_exon_found_in_species
TCCTATCTCGTTGCACTCAGTGGTATCAGGCTAATATTTGGGCAATATAGCT	43202	43324	43152	43204	1	contig89	PEBR_41430	42778	46254	spt16	3197	373	22597	No_constitutive_exon_found_in_species
AAGTCTATTCTACCTATTTTACGTGACACGATAGCTAATCGAAAGGGTAGAC	24290	24319	24369	24317	-1	contig93	PEBR_42252	23530	24669	None	3197	373	22597	No_constitutive_exon_found_in_species
GTACATCACTAGCTACGGCAGAACAAGTTGGAACTGACTCAAGGGATTAGAA	7333	8312	8362	8310	-1	contig95	PEBR_42361	7138	8450	None	3197	373	22597	No_constitutive_exon_found_in_species
AACTCGAGATTGCCCCATCTGGAGTCTGACCAGTACTAACAATGGGCTAGCA	15732	15827	15682	15734	1	contig96	PEBR_42457	15397	19010	None	3197	373	22597	No_constitutive_exon_found_in_species
CTGGCTTGGAGATACTAGCTTGCGCGCACCGATCTTGATACTGGGGGCAGTC	50233	50285	50335	50283	-1	contig96	PEBR_42513	48777	50560	None	3197	373	22597	No_constitutive_exon_found_in_species
CTCCGTGGGTTATTTGCCAGTTTATTTACAGTGTCTTGACATTGGGGCAGGA	5381	5462	5512	5460	-1	contig98	PEBR_42643	3596	5595	pdcA	3197	373	22597	No_constitutive_exon_found_in_species
AGACCTTGATAGCGATGTGCCAAGAAAGTACTAATTCTTTATGTGGGAAGAG	9339	9650	9289	9341	1	contig98	PEBR_42652	8442	16496	None	3197	373	22597	No_constitutive_exon_found_in_species
CTGTGCCTGTACTAGTCTCTTGAAAGCCACCAGTGGAGGGGATAAGGCAGGG	16463	16754	16804	16752	-1	contig104	PEBR_00294	16463	18031	None	3197	373	22597	No_constitutive_exon_found_in_species
CCAATGTTTCTTCTACTTTCAACGCTGACTTTTGGAATGGGGAAAAATAGAA	10043	10697	9993	10045	1	contig233	PEBR_22591	9622	10938	None	3197	373	22597	No_constitutive_exon_found_in_species
TAGGTACGTTTGCTGTTCCCAATCTGATTCGCATTATTGACAATGGGTAGAT	35848	36293	36343	36291	-1	contig233	PEBR_22604	30778	38622	mok13	3197	373	22597	No_constitutive_exon_found_in_species
AAATCACCCCCTTGCTAACTAAATTACAACGCTAATTGGGGCAATGACAGGT	10238	10573	10623	10571	-1	contig112	PEBR_01041	10238	12191	None	3197	373	22597	No_constitutive_exon_found_in_species
TCCCTCCGGTCGCGATCGCTACGAGACTAACCTGGAGCTGGGAAATCTAGTG	10411	10555	10361	10413	1	contig117	PEBR_01147	9960	12438	None	3197	373	22597	No_constitutive_exon_found_in_species
GCGCCATTCGCGATAAAGAAGTCGGATCGCTGATGTGTCGGGGATTACAGTT	21002	21117	20952	21004	1	contig120	PEBR_01725	20630	21746	None	3197	373	22597	No_constitutive_exon_found_in_species
AAGTCGATATGTCTCAATGGCTCGTTCCACTACTAACCGCAGGGAAATAGTC	8005	8187	7955	8007	1	contig128	PEBR_01954	7609	8625	pps1	3197	373	22597	No_constitutive_exon_found_in_species
CGGTATTGGATGTGGAAACTATATACTGATCTTTTGACGCGCATGGGTAGAT	8256	8625	8206	8258	1	contig128	PEBR_01954	7609	8625	pps1	3197	373	22597	No_constitutive_exon_found_in_species
CTCGCATCGCATTGCCCCGGAAAATCCGTGTGGCTAACTCGTCGGGGCAGGT	6131	6343	6393	6341	-1	contig129	PEBR_01970	5075	6548	None	3197	373	22597	No_constitutive_exon_found_in_species
CCATTAATTTTCACGTTAATCACATTGCTAATTGTGGCCTCTGGGAACAGAT	8860	8881	8810	8862	1	contig138	PEBR_02619	7853	8881	pxr1	3197	373	22597	No_constitutive_exon_found_in_species
