# Supplementary material for: Widespread Separation of the Polypyrimidine Tract From 3′ AG by G Tracts in Association With Alternative Exons in Metazoa and Plants
Source: Front Genet. 2019 Jan 14;9:741. doi: 10.3389/fgene.2018.00741 (PMC6339879; doi:10.3389/fgene.2018.00741)
Supplement: DATA FILE S1 — Sequences of REPAG 3′ SS from each species of fungi. [file Data_Sheet_1.zip › Supplementary data 1/Fungi_Release38_thielaviopsis_punctulata.txt]

REPA_GGG_Sequence	Exon_Start	Exon_End	Pos_-50	Pos_+2	Strand	Chromosome	GeneID	Gene_Start	Gene_End	Gene_Name	Number_of_REPAs	Number_of_REPAs_has_GGG	Number_of_Intron(Intra_genic_Region)	Upstream_Constitutive_Exon
AGCTTTGATTTTGCTTCAGAGTCGGTCAACTAACATGAATGGGGACGCAGAG	118403	118500	118353	118405	1	NODE_1	TD95_000026	118218	120497	None	1439	70	8742	No_constitutive_exon_found_in_species
ATTTCCTTGATATGGTGCAAGCATCTTTCTAACAATGGATTGGGGAATAGAT	291755	291910	291705	291757	1	NODE_4	TD95_000309	291424	293643	None	1439	70	8742	No_constitutive_exon_found_in_species
TGTACGTCTTGATTTCGTGTGCTGTGATTGAGATAACTAACTGGGAATAGGT	10147	10394	10097	10149	1	NODE_6	TD95_000362	9280	11195	None	1439	70	8742	No_constitutive_exon_found_in_species
AAAAGGAAAGAAAGGATAATATAGCTAACGAACTGTCTTGGGTGGTGTAGAT	45139	45229	45089	45141	1	NODE_8	TD95_000475	44772	45229	None	1439	70	8742	No_constitutive_exon_found_in_species
GCACTTCTCTATAAACAGTTTTATTAACCAATTGCTTGCGGGGAACAAAGGT	165133	165618	165083	165135	1	NODE_8	TD95_000494	165009	167227	None	1439	70	8742	No_constitutive_exon_found_in_species
CTGGATTCGTCTGGGAAACTAGAATCTAACATCGAGGGAAACAAAAAAAGTG	41545	41791	41841	41789	-1	NODE_10	TD95_000570	41545	42407	None	1439	70	8742	No_constitutive_exon_found_in_species
AAAATCAAAGCTAACGATATCCCCTCCCCTCTGGGGGGAAAAAATAACAGCG	98997	99153	99203	99151	-1	NODE_10	TD95_000581	98997	99521	None	1439	70	8742	No_constitutive_exon_found_in_species
AAATCATGAAATCTCAAGAAACAGAGAACTAATGCGCCTGGGCGATCAAGGG	125620	125690	125740	125688	-1	NODE_12	TD95_000690	125208	125831	None	1439	70	8742	No_constitutive_exon_found_in_species
CCGTGTGTGTGTATTTTTAGTGGTGGATACGTGCTAACTCTGAGGGATAGGA	46763	46804	46854	46802	-1	NODE_14	TD95_000761	46763	48435	None	1439	70	8742	No_constitutive_exon_found_in_species
CTATATTGATTGCGCCCATGGAGATGAGACAAAACTAACAGCTGGGACAGCG	49979	50804	50854	50802	-1	NODE_18	TD95_000897	49979	51525	None	1439	70	8742	No_constitutive_exon_found_in_species
AGTCAGTTGCTGTACGTCTGGAGGATCAATGCTAACAAGTGGGCGAATAGCA	43811	44005	43761	43813	1	NODE_22	TD95_001056	43694	45500	None	1439	70	8742	No_constitutive_exon_found_in_species
AGTCAGTTGCTGTACGTCTGGAGGATCAATGCTAACAAGTGGGCGAATAGCA	97014	97208	96964	97016	1	NODE_22	TD95_001066	96897	98703	None	1439	70	8742	No_constitutive_exon_found_in_species
GCTTCTCGTTGTCAAAAAATACTAACAGGTCACTCTCTCTGGGAATATAGGC	127371	127443	127493	127441	-1	NODE_23	TD95_001101	127371	127843	None	1439	70	8742	No_constitutive_exon_found_in_species
CTTGTTTGGGACGGATGACAAGTGCAAAGCTAACTGGGATGAAATAATAGGC	60984	61026	60934	60986	1	NODE_25	TD95_001174	60804	62152	None	1439	70	8742	No_constitutive_exon_found_in_species
AAAGTGTCGGGACTGTAGCGTTGCTAACTATTCGAGGGGGGGAGGAGTAGCC	31730	31846	31896	31844	-1	NODE_26	TD95_001194	30990	32241	None	1439	70	8742	No_constitutive_exon_found_in_species
GCCGTGAAAGGCACAGGAAGGGCGAAGAAACGCTGACAGCCGGGGAACAGGG	103920	103997	104047	103995	-1	NODE_26	TD95_001212	103485	104445	None	1439	70	8742	No_constitutive_exon_found_in_species
AAAAAATTGTTAGCGCTTTGAGTGGACCCTAACAAGGGTTAAACATACAGGT	24646	25837	25887	25835	-1	NODE_33	TD95_001469	24646	25970	None	1439	70	8742	No_constitutive_exon_found_in_species
TGCTATGTTCTTACGCTTGTCGCAATGGTCTAACATGTTTGGGTTGATAGCT	106894	107557	107607	107555	-1	NODE_33	TD95_001490	106894	108067	None	1439	70	8742	No_constitutive_exon_found_in_species
TCTACTGCAATTTGATTTGGCCTGCTGATGCTAACGTTTGGGAATTACAGTC	47073	47199	47249	47197	-1	NODE_36	TD95_001576	46645	48030	None	1439	70	8742	No_constitutive_exon_found_in_species
GCAGCTGTGTATAAGCTTTTCTAACGTACTTCTGATGGGGGGAATGATAGGT	154457	155219	154407	154459	1	NODE_36	TD95_001605	154096	155219	None	1439	70	8742	No_constitutive_exon_found_in_species
TCTTGTCTATCCCAATATCTATGTGTATACTAACCACCGCTGGGACACAGAC	44007	44247	43957	44009	1	NODE_38	TD95_001624	43696	46381	None	1439	70	8742	No_constitutive_exon_found_in_species
GTGAGTGTCTCAGCGGGTCTTGCATATCTAGACGTAAGCTAAGGGTGTAGAA	44297	46381	44247	44299	1	NODE_38	TD95_001624	43696	46381	None	1439	70	8742	No_constitutive_exon_found_in_species
TCCCCCCAAAATCATAGGGTCTATCTGGTATTTCTAACTTGGGGAAAAAGGC	97612	97680	97562	97614	1	NODE_38	TD95_001638	97011	99083	None	1439	70	8742	No_constitutive_exon_found_in_species
AAAAGAAAAAATATTTGCCTTGCTAACTACTTCCACCTGGGCATAAGCAGCT	71008	71872	70958	71010	1	NODE_39	TD95_001669	70613	71872	None	1439	70	8742	No_constitutive_exon_found_in_species
GCTTCTTCTTCACCATGAGCTTTATCTGGTCAATACTGATTCGGGAATAGAC	47985	48084	47935	47987	1	NODE_41	TD95_001721	47919	48800	None	1439	70	8742	No_constitutive_exon_found_in_species
TTGGCAATGATAGCGGGTGCTGGCTGCTAACCATTCCGGGTTGGGGATAGAG	8708	9768	9818	9766	-1	NODE_48	TD95_001928	8524	10027	None	1439	70	8742	No_constitutive_exon_found_in_species
TTTGTCGCGCTGTCTTCCTTTGAGACTGGATGAAGCTAACACGTGGGCAGTG	8524	8657	8707	8655	-1	NODE_48	TD95_001928	8524	10027	None	1439	70	8742	No_constitutive_exon_found_in_species
GGTAAGTGTTTCCCATCGTCAGGTGCAAATCACAACGACTAACGGGACAGAA	1794	2235	2285	2233	-1	NODE_49	TD95_001963	563	5052	None	1439	70	8742	No_constitutive_exon_found_in_species
CACACTGGCATGTTCGCCGAGCCTTCGGAACTACGATAACTCGGGAAAAGAC	25852	25930	25980	25928	-1	NODE_51	TD95_002021	25427	26158	None	1439	70	8742	No_constitutive_exon_found_in_species
CCAGTGAACGACATTTAGTGCTTGCTTGGCTAACGCACTCGGGTACACAGCA	66647	67289	66597	66649	1	NODE_54	TD95_002104	65987	67289	None	1439	70	8742	No_constitutive_exon_found_in_species
CCTTGGGCCAAAGGGACACCAACTGACTAACATATGATGTTATGGGATAGGC	35549	35733	35499	35551	1	NODE_56	TD95_002150	34679	36010	None	1439	70	8742	No_constitutive_exon_found_in_species
CGTGTTAAGCGCCGGGCTGTGCTGGCTTGTTGGAAGCTAACCGAGGGCAGTT	75253	76774	75203	75255	1	NODE_57	TD95_002191	74489	76774	None	1439	70	8742	No_constitutive_exon_found_in_species
CTTCCCGATACCGATGCCGATATCAACGACGAATACGACTGGTGGGAAAGCT	9103	10656	10706	10654	-1	NODE_65	TD95_002346	8660	15711	None	1439	70	8742	No_constitutive_exon_found_in_species
TGTTCTCTGTTCCATGCGATTGTCATTCGTCTAACCTTGGGCATGAATAGGT	71154	72720	71104	71156	1	NODE_65	TD95_002359	70961	72720	None	1439	70	8742	No_constitutive_exon_found_in_species
AACGGCGAAATCCTAAAAGTAACGTGCTGCTTGCTAACGTGTGTGGGCAGCT	90372	90662	90322	90374	1	NODE_78	TD95_002647	90109	93262	None	1439	70	8742	No_constitutive_exon_found_in_species
TTACACTGTTGCCACCTTTTTACTGTTATAGTTTGTCTAACGTAGGGTAGGA	1333	1441	1283	1335	1	NODE_80	TD95_002674	1185	2959	None	1439	70	8742	No_constitutive_exon_found_in_species
AACGAGCAGAACCCAGCGGCTAATGAATGCGACGTGATGTGGGAAACCAGAC	92102	92293	92052	92104	1	NODE_82	TD95_002748	91243	92293	None	1439	70	8742	No_constitutive_exon_found_in_species
TATTTCCTTGCTTTGCGCCACAGCTACTGACTATGAATTCTGGGAAACAGTG	27697	27725	27775	27723	-1	NODE_94	TD95_003009	26312	27888	None	1439	70	8742	No_constitutive_exon_found_in_species
AAGTACCGCTATTTTCAACTTGTTACTGAAGTTACTAACGGGACATGTAGCT	15902	15934	15852	15904	1	NODE_96	TD95_003054	15443	15934	None	1439	70	8742	No_constitutive_exon_found_in_species
TCTCTAAAACCCTAACCCTAAACCTGACTAACACGCCTGGGAAACAAAAGGT	624	1136	1186	1134	-1	NODE_106	TD95_003215	624	2386	None	1439	70	8742	No_constitutive_exon_found_in_species
GTTTGCCAATTTGACACTCTGTATATGTGAAAGTTTGCTAACTGGGACAGTG	36107	36186	36057	36109	1	NODE_107	TD95_003237	35278	37447	None	1439	70	8742	No_constitutive_exon_found_in_species
CTCGTCAAGAACCTGTGGCAGAAACCCTACAAAAAACAGCCGGGGAACAGGA	39401	40424	40474	40422	-1	NODE_107	TD95_003239	39401	41827	None	1439	70	8742	No_constitutive_exon_found_in_species
ATTGAGTCTAGTTGTTGCGGAATGAAGGCTAATGTCGGTGGGTAATATAGGA	7820	7931	7770	7822	1	NODE_113	TD95_003339	7515	7931	None	1439	70	8742	No_constitutive_exon_found_in_species
TCTTATTCTCGCATCGCTCGTTTGCACTTTTATTAACAAGAGGGGGAAAGAT	7856	8265	7806	7858	1	NODE_127	TD95_003537	7535	8265	None	1439	70	8742	No_constitutive_exon_found_in_species
TTGATATCGTCTAGACAAGAGACAAAGTCTAAGTAACTGAATGGGAACAGCC	14132	14211	14082	14134	1	NODE_136	TD95_003662	13907	15409	None	1439	70	8742	No_constitutive_exon_found_in_species
AACCAAAAAGAAATTAGTTACCCCGCTAACACATGCTTTTCGGGTTAAAGTC	976	1736	926	978	1	NODE_137	TD95_003675	328	1736	None	1439	70	8742	No_constitutive_exon_found_in_species
AATCCGGGACGGATGACAGCCCCCAGTGCAACTGAACTAACAAGGGACAGGC	40226	40300	40176	40228	1	NODE_155	TD95_003946	39899	40300	None	1439	70	8742	No_constitutive_exon_found_in_species
ACGAGATGGGATGAGAAGGGATGAGACTGCAAAAGCTAACAAGGGACAAGAC	28748	29098	29148	29096	-1	NODE_161	TD95_004017	28748	31306	None	1439	70	8742	No_constitutive_exon_found_in_species
AGAAAATGCGGCGGGTTGAACAACAGCAGCTAACATAGCCGGGCCAACAGTG	34877	35026	35076	35024	-1	NODE_185	TD95_004275	34250	35216	None	1439	70	8742	No_constitutive_exon_found_in_species
AGGGTGTCTTGACTTGTCAAGGTAACTGATATCATTTGTCTTGGGAATAGGT	6969	7082	7132	7080	-1	NODE_187	TD95_004290	4549	7415	None	1439	70	8742	No_constitutive_exon_found_in_species
CTTTTCTTTTGCTTTATGATGAAATAGTAGCTAATTGAGGGGGAAAATAGCT	30908	31358	31408	31356	-1	NODE_190	TD95_004327	30908	38573	None	1439	70	8742	No_constitutive_exon_found_in_species
TGCAAACCCTCACCGTCCATGACTAATCCTTTTTTTTTCTGGGGTAATAGGC	10069	10122	10019	10071	1	NODE_211	TD95_004501	9673	10961	None	1439	70	8742	No_constitutive_exon_found_in_species
ATTCTTTTGATCTTAATGATTTGTGGATGGAGAACTAACGGGAAAAACAGAA	15852	15977	15802	15854	1	NODE_217	TD95_004553	13473	15977	None	1439	70	8742	No_constitutive_exon_found_in_species
ACGGAGGCATTATTCGGTGTGGGTGGGGGTAGTGCTGGGGGTAAGTGTAGGG	21731	21756	21806	21754	-1	NODE_220	TD95_004587	21731	22579	None	1439	70	8742	No_constitutive_exon_found_in_species
TGGACGTAGAAAGTTAACATGTGAATTTTTTTTTCCTTCCTGGGATACAGCT	18884	18999	19049	18997	-1	NODE_225	TD95_004625	18472	19377	None	1439	70	8742	No_constitutive_exon_found_in_species
AAGCTATTTTGAGAGATTGGCTCAAAAGCATTGTATTAACCGTGGGGTAGGA	5335	5655	5285	5337	1	NODE_233	TD95_004669	3639	5655	None	1439	70	8742	No_constitutive_exon_found_in_species
TTTCTGTACTAGATAATCTTTTATGTGCTGTGCTGACTTTGGCGGGATAGCT	3712	4727	4777	4725	-1	NODE_239	TD95_004703	3712	5212	None	1439	70	8742	No_constitutive_exon_found_in_species
TTTAGATATCTTAGTTGAAAGGGACACGGCCAACTAACAAAGGGTGATAGGG	28591	28666	28716	28664	-1	NODE_246	TD95_004756	28591	30944	None	1439	70	8742	No_constitutive_exon_found_in_species
GCGTACCGCCACCGCTCTAACTCTTCCTCTTATTCACCGGGGAAGCATAGGC	12971	13211	13261	13209	-1	NODE_258	TD95_004831	12348	13609	None	1439	70	8742	No_constitutive_exon_found_in_species
CGGCGGAGGGGCCGGCGAGGGTGGCGTCGAATTCGTGGGGGCGGTTGAAGCC	10302	10358	10408	10356	-1	NODE_262	TD95_004860	9409	10757	None	1439	70	8742	No_constitutive_exon_found_in_species
ATATTTTGTTTTATCCAAGATTCAGTTATGCTAACAAAAGGGGTATGTAGCT	13244	13720	13770	13718	-1	NODE_266	TD95_004883	13244	15056	None	1439	70	8742	No_constitutive_exon_found_in_species
TTTCTTTTCACTAGCAGATTCTATATTTGGCCAAAGCTAACTGGGAATAGAT	9117	10339	9067	9119	1	NODE_269	TD95_004902	6264	11135	None	1439	70	8742	No_constitutive_exon_found_in_species
GCCGTTTGTGGGGCGGCGGGAAGACTGTATACTGCCAGCGGGGACGGCAGGC	9567	9599	9517	9569	1	NODE_273	TD95_004925	8541	10896	None	1439	70	8742	No_constitutive_exon_found_in_species
TGTAATCTTGTCTGCCCACCAGTCACATCCAGACAGCTAATGAGGGACAGAA	14981	15110	15160	15108	-1	NODE_295	TD95_005023	14981	15862	None	1439	70	8742	No_constitutive_exon_found_in_species
TGCTGCTCACTCTCACACCAAGCCTGCTGTTGCTACTTTTAAGGGACCAGCC	12463	14133	12413	12465	1	NODE_309	TD95_005087	11751	14133	None	1439	70	8742	No_constitutive_exon_found_in_species
TTTCCATCGTTATTGCCATTTAAGATGCCAGTACGCTAACGCAAGGGCAGAA	1155	1578	1628	1576	-1	NODE_330	TD95_005142	1155	1730	None	1439	70	8742	No_constitutive_exon_found_in_species
GCTAGGAAAGGAATACAAGGACACAAAACTAATGAGGGACAAAAATACAGCT	2764	3019	3069	3017	-1	NODE_384	TD95_005213	2764	3937	None	1439	70	8742	No_constitutive_exon_found_in_species
TCCGTGAGACGTGAATCAAGGGTTAAATTGCCACTAACACGGGGATACAGAC	816	999	1049	997	-1	NODE_490	TD95_005313	177	2562	None	1439	70	8742	No_constitutive_exon_found_in_species
TTTCTTTCCTTTGCTTCTTATTTTTCTGTGGCTAACCAAGACGGGAAAAGAG	526	845	476	528	1	NODE_531	TD95_005346	345	1081	None	1439	70	8742	No_constitutive_exon_found_in_species
ACACGTAACACTCTGGCAAGCGAGATGTATGCTGACTATGGGATTGATAGCA	1706	1974	2024	1972	-1	NODE_566	TD95_005371	976	2518	None	1439	70	8742	No_constitutive_exon_found_in_species
