# Supplementary material for: Widespread Separation of the Polypyrimidine Tract From 3′ AG by G Tracts in Association With Alternative Exons in Metazoa and Plants
Source: Front Genet. 2019 Jan 14;9:741. doi: 10.3389/fgene.2018.00741 (PMC6339879; doi:10.3389/fgene.2018.00741)
Supplement: DATA FILE S1 — Sequences of REPAG 3′ SS from each species of fungi. [file Data_Sheet_1.zip › Supplementary data 1/Fungi_Release38_aspergillus_tubingensis_cbs_134_48.txt]

REPA_GGG_Sequence	Exon_Start	Exon_End	Pos_-50	Pos_+2	Strand	Chromosome	GeneID	Gene_Start	Gene_End	Gene_Name	Number_of_REPAs	Number_of_REPAs_has_GGG	Number_of_Intron(Intra_genic_Region)	Upstream_Constitutive_Exon
TATGGTTTTCCTGATGCCTCGCAGGTTCTCTCACTAACACAGGGGCCTAGAA	45316	45644	45266	45318	1	ASPTUscaffold_1	ASPTUDRAFT_197164	39240	50776	None	4958	636	26226	No_constitutive_exon_found_in_species
TGTATGCATCTCCCTTCCCCATAGTAACCACATCTCTAAGTGGGACACAGTG	46306	50776	46256	46308	1	ASPTUscaffold_1	ASPTUDRAFT_197164	39240	50776	None	4958	636	26226	No_constitutive_exon_found_in_species
GCTCCGCCCCTTTACCGATCATCTTCTTTGTCATAGCTGACAGGGTAAAGCT	72588	73187	73237	73185	-1	ASPTUscaffold_1	ASPTUDRAFT_197171	72588	75084	None	4958	636	26226	No_constitutive_exon_found_in_species
ATGCTTCTTGGGTGGAATGGGCCCACAGTCCTTGTACAACGTCCGGGGAGGT	89927	89966	89877	89929	1	ASPTUscaffold_1	ASPTUDRAFT_51883	88954	89966	None	4958	636	26226	No_constitutive_exon_found_in_species
CTGATCGAAATTCGAGAATGACTATAGCAGCCTGACCACGGTGGGAATAGCC	125474	126115	126165	126113	-1	ASPTUscaffold_1	ASPTUDRAFT_112521	125474	127233	None	4958	636	26226	No_constitutive_exon_found_in_species
CGACATCTTTGGAAAGACCGAGACTAAGTCGCTGGGATGGCGGGATATAGAC	152664	152773	152614	152666	1	ASPTUscaffold_1	ASPTUDRAFT_71946	152223	154337	None	4958	636	26226	No_constitutive_exon_found_in_species
GGCGCTGCCATTACTTCTGTGAACTGTTACTTATCTGATTATTGGGATAGAT	191135	192036	191085	191137	1	ASPTUscaffold_1	ASPTUDRAFT_62163	190586	192855	None	4958	636	26226	No_constitutive_exon_found_in_species
CCTTTTCCAATATGTTTGAAACCGACCAGTGACCTGACGAGGGTATGAAGGT	197542	197856	197906	197854	-1	ASPTUscaffold_1	ASPTUDRAFT_114455	197542	199012	None	4958	636	26226	No_constitutive_exon_found_in_species
CCCGTCTAAGAGCGTCTCATATCAGCGATCCACTTTCCTCGGGTCGGCAGTC	207524	207814	207864	207812	-1	ASPTUscaffold_1	ASPTUDRAFT_25600	206849	209353	None	4958	636	26226	No_constitutive_exon_found_in_species
CGCACAGTTTCTTGCATCATGAAGGCAGCTTGGGACTAAGAGCGGGGCAGGT	221755	221899	221705	221757	1	ASPTUscaffold_1	ASPTUDRAFT_137674	220501	222669	None	4958	636	26226	No_constitutive_exon_found_in_species
ATGGTGATATGGTTACGAGAATTGCTGCTGATGTGAGTTTGTTGGGATAGTG	253055	253209	253259	253207	-1	ASPTUscaffold_1	ASPTUDRAFT_185900	251642	253641	None	4958	636	26226	No_constitutive_exon_found_in_species
TCGCAAGCTTCCAGCCAACACACCCCTCATTGACGCAAGGGGGGACACAGTA	291449	291558	291608	291556	-1	ASPTUscaffold_1	ASPTUDRAFT_112081	290168	291823	None	4958	636	26226	No_constitutive_exon_found_in_species
TAGTGCAATGCAGGAATCTTAGTAGGTGCTTAGCACTATGGGATTAATAGTG	293969	294214	293919	293971	1	ASPTUscaffold_1	ASPTUDRAFT_25634	292448	294501	None	4958	636	26226	No_constitutive_exon_found_in_species
AACGTAAGTGCCCAGCTGAATGAAGAGTACGCCATGCTTACCGGGATAAGAT	317387	317574	317337	317389	1	ASPTUscaffold_1	ASPTUDRAFT_197248	316515	319155	None	4958	636	26226	No_constitutive_exon_found_in_species
GTCAAATCTCTTTTTGCTGCTCCCCTTTCAGTCCTCTGAAGGGTATACAGGT	343129	343319	343079	343131	1	ASPTUscaffold_1	ASPTUDRAFT_112256	342256	343319	None	4958	636	26226	No_constitutive_exon_found_in_species
CTGTTGACAATAAGTGGGCAATGGAGCTAATTGGTTTGCTGGGAATAAAGGC	367195	367581	367631	367579	-1	ASPTUscaffold_1	ASPTUDRAFT_36697	365658	368079	None	4958	636	26226	No_constitutive_exon_found_in_species
TTCACTCCTGATGTGACTGACATCTCTGTAACACGGACGGACGGGAATAGAC	597881	598695	597831	597883	1	ASPTUscaffold_1	ASPTUDRAFT_52063	597642	602415	None	4958	636	26226	No_constitutive_exon_found_in_species
TTTTCTCACTGATTCTGTTGTGGATTGAAACTAATCAGATGGGGTTATAGTA	606014	606131	606181	606129	-1	ASPTUscaffold_1	ASPTUDRAFT_114336	606014	607895	None	4958	636	26226	No_constitutive_exon_found_in_species
AGGGTGGGATGGGGGTGGAGGAGTTGGTGGATGGGTTGAGGGATGGGGAGGA	718801	719200	718751	718803	1	ASPTUscaffold_1	ASPTUDRAFT_111626	717841	719200	None	4958	636	26226	No_constitutive_exon_found_in_species
CACATAATCACTACACACATGCTAACCATACCCCCAAATGGGATAAATAGTT	754098	754425	754475	754423	-1	ASPTUscaffold_1	ASPTUDRAFT_111936	754098	754766	None	4958	636	26226	No_constitutive_exon_found_in_species
GAGGTAAAAGTCAACTGAGCGAGTTGATGGATGGATCGGATGGGATGCAGGA	800121	800146	800196	800144	-1	ASPTUscaffold_1	ASPTUDRAFT_52118	798386	800463	None	4958	636	26226	No_constitutive_exon_found_in_species
AGCCGAACGCTGGTATGTGGACAACCATGAACGGCATGGGAGAAGCGCAGCT	801732	802133	801682	801734	1	ASPTUscaffold_1	ASPTUDRAFT_112479	800904	802133	None	4958	636	26226	No_constitutive_exon_found_in_species
GAGTGTGCTTTTTTTCTGGTCTGGTTTGAGAGTTGACTGACGGGGCGCAGTT	859307	861490	861540	861488	-1	ASPTUscaffold_1	ASPTUDRAFT_111462	858136	861980	None	4958	636	26226	No_constitutive_exon_found_in_species
TGGGCATTCTCTGGCACCGGCCTTCATGCAACAACTGGGACAACATGAAGAG	894064	894439	894489	894437	-1	ASPTUscaffold_1	ASPTUDRAFT_114393	889251	894796	None	4958	636	26226	No_constitutive_exon_found_in_species
GAAAACGTTAGCGAATTGTGGCTAAACTATGTCTCTGTTGGTGGGTGTAGGC	897926	898122	898172	898120	-1	ASPTUscaffold_1	ASPTUDRAFT_114412	896329	898395	None	4958	636	26226	No_constitutive_exon_found_in_species
CACGTTCCGATGAACGCTGAAATCCCGGCCTGTTCCTTTGGGGGTGACAGGC	908045	908222	908272	908220	-1	ASPTUscaffold_1	ASPTUDRAFT_52150	907851	909247	None	4958	636	26226	No_constitutive_exon_found_in_species
TGGGGGGAGTATTGCGAAAGGAAAGGGAGGGAAGAAGGTTGTCAAGGGAGAT	924026	924063	924113	924061	-1	ASPTUscaffold_1	ASPTUDRAFT_111535	923888	924540	None	4958	636	26226	No_constitutive_exon_found_in_species
GAGAGAGAAGTGGGATGAGACCGGCGGTGGGGCCTGAGGGGGGACGAGAGAA	1139494	1139540	1139444	1139496	1	ASPTUscaffold_1	ASPTUDRAFT_52221	1139227	1139540	None	4958	636	26226	No_constitutive_exon_found_in_species
ATTGATTTGATTGACTGATGGCTAACTAACTTGATGGGGTGGGTGGATAGTT	1204562	1205281	1205331	1205279	-1	ASPTUscaffold_1	ASPTUDRAFT_233406	1204562	1206280	None	4958	636	26226	No_constitutive_exon_found_in_species
CCTGTCTCTGTAGTAAGTGGGTTATATGCTAATGTGTGGTGGGTGTGTAGAC	1273611	1273820	1273870	1273818	-1	ASPTUscaffold_1	ASPTUDRAFT_162688	1273611	1276651	None	4958	636	26226	No_constitutive_exon_found_in_species
TTGAAGATCAACCGAGGTTCATACTGACGCTCAACCACGAGGGAACCCAGAT	1288522	1288715	1288765	1288713	-1	ASPTUscaffold_1	ASPTUDRAFT_52266	1288522	1289503	None	4958	636	26226	No_constitutive_exon_found_in_species
TGTGTCTTGGGCTTGATTTCATTGTTTTACTAATGTGTTGGGTGGTATAGGT	1300022	1300054	1300104	1300052	-1	ASPTUscaffold_1	ASPTUDRAFT_52272	1297463	1300348	None	4958	636	26226	No_constitutive_exon_found_in_species
GTGGTCTCATTCTTGGTTATGATTCTCAGGGCTTATGCACAGGGAATTAGGA	1299200	1299312	1299362	1299310	-1	ASPTUscaffold_1	ASPTUDRAFT_52272	1297463	1300348	None	4958	636	26226	No_constitutive_exon_found_in_species
AATTACCCCTGCTACGCTCAAGAGAAGAAACTAATACGGGGGATGTATAGAT	1363041	1363136	1362991	1363043	1	ASPTUscaffold_1	ASPTUDRAFT_52293	1361736	1363999	None	4958	636	26226	No_constitutive_exon_found_in_species
CTCTGCTCCAAGTCAAGTATAGGCAGGTTTTATGTTCCGCAGGGAAATAGAT	1438895	1438949	1438845	1438897	1	ASPTUscaffold_1	ASPTUDRAFT_52319	1437589	1438949	None	4958	636	26226	No_constitutive_exon_found_in_species
GATAGTCGCTCGAACAATCGCACCGGTGAATTTGGACGGGGAGGGAATAGGG	1440702	1440805	1440855	1440803	-1	ASPTUscaffold_1	ASPTUDRAFT_72320	1439424	1441044	None	4958	636	26226	No_constitutive_exon_found_in_species
CCTCATCCCCTTGTCCTGCAATAGTCCCGTCTAAGTGACCACGGGAACAGAC	1553136	1553723	1553773	1553721	-1	ASPTUscaffold_1	ASPTUDRAFT_37216	1552578	1554432	None	4958	636	26226	No_constitutive_exon_found_in_species
TTTGCATAGTGCAGTGCGGTTGTTCCTCGCTCATTGACTCGGGAATATAGAA	1554775	1555075	1554725	1554777	1	ASPTUscaffold_1	ASPTUDRAFT_186324	1554365	1555075	None	4958	636	26226	No_constitutive_exon_found_in_species
GACCAATCCACCTGAGTTGACCGGCGTGGGATGCTGATGTGAGGGTCTAGAC	1763300	1763665	1763250	1763302	1	ASPTUscaffold_1	ASPTUDRAFT_186371	1761996	1764321	None	4958	636	26226	No_constitutive_exon_found_in_species
GGGTTCTTTAATGATCTCCCTTCCACACGGTATGCTAACCAAGGGCTTAGGT	1763717	1764321	1763667	1763719	1	ASPTUscaffold_1	ASPTUDRAFT_186371	1761996	1764321	None	4958	636	26226	No_constitutive_exon_found_in_species
TGCTATATATATACATCTGCATAAGACATGAGACTAATCGGGGTAAACAGGA	1792946	1793130	1792896	1792948	1	ASPTUscaffold_1	ASPTUDRAFT_26094	1792605	1793354	None	4958	636	26226	No_constitutive_exon_found_in_species
TATAAGCATTGGGTTCATTGCTGGATGGCTGACACTATGTGTGGGTGCAGAC	1830977	1831081	1831131	1831079	-1	ASPTUscaffold_1	ASPTUDRAFT_37308	1829876	1832272	None	4958	636	26226	No_constitutive_exon_found_in_species
GAAGCGGCTTTAAATTTGGCCAACAATGGAGAGGTAGCTGACGGGAGCAGGA	1841636	1843742	1843792	1843740	-1	ASPTUscaffold_1	ASPTUDRAFT_163066	1841636	1844212	None	4958	636	26226	No_constitutive_exon_found_in_species
GATCCCACGGCCTCCAATTCCAATCCCTACTGACTGAACGGGGGGTGCAGCT	1862787	1863161	1862737	1862789	1	ASPTUscaffold_1	ASPTUDRAFT_52434	1861058	1863161	None	4958	636	26226	No_constitutive_exon_found_in_species
CACACATACATACACATATACTAATGGAATAATGATTGTGGGAATAATAGTA	1910378	1910477	1910328	1910380	1	ASPTUscaffold_1	ASPTUDRAFT_256818	1909619	1911293	None	4958	636	26226	No_constitutive_exon_found_in_species
ATATACTTTTATATAACATGATGATGATTATGGTACTGATTTGGGGATAGGC	1914926	1915234	1915284	1915232	-1	ASPTUscaffold_1	ASPTUDRAFT_113997	1914495	1915666	None	4958	636	26226	No_constitutive_exon_found_in_species
AGAAGGATGCCGATGAGGGTGATGAGGTGGGTGAGTTGGGGAAAAAGGAGGA	1945842	1946114	1945792	1945844	1	ASPTUscaffold_1	ASPTUDRAFT_257869	1944851	1946114	None	4958	636	26226	No_constitutive_exon_found_in_species
AGTTCATCCATCCATCCAGTAACTTGTGACGCTAATGGGGATCAGAACAGCT	2009927	2010318	2009877	2009929	1	ASPTUscaffold_1	ASPTUDRAFT_37400	2009809	2010318	None	4958	636	26226	No_constitutive_exon_found_in_species
TGGTAAGCAGCATCTAATTAGGAGCCTGTGGATAGTGCTGATGGGATTAGAT	2140688	2140781	2140831	2140779	-1	ASPTUscaffold_1	ASPTUDRAFT_262619	2140470	2141848	None	4958	636	26226	No_constitutive_exon_found_in_species
CGGGGTCAGTGCTAAAAGGCGCTCTGCTGACTGAATGGTTGGGCAACCAGCT	2211685	2211762	2211635	2211687	1	ASPTUscaffold_1	ASPTUDRAFT_113472	2211417	2213884	None	4958	636	26226	No_constitutive_exon_found_in_species
GTGGGTTATGCCACTTATTCTGTATAAAGGATATGCTGACGGGTGGACAGGA	2399545	2399637	2399687	2399635	-1	ASPTUscaffold_1	ASPTUDRAFT_26288	2398747	2400150	None	4958	636	26226	No_constitutive_exon_found_in_species
GGTAAGATAATTGGCGCGTTAGCGTGGCCAGAGAGCTAATACAAGGGTAGAC	2507380	2507570	2507620	2507568	-1	ASPTUscaffold_1	ASPTUDRAFT_163445	2506174	2509928	None	4958	636	26226	No_constitutive_exon_found_in_species
AATGGATGAATGAGTGAATGAATGCTAATGATAATAAATTGGGTTAATAGTC	2676798	2677432	2677482	2677430	-1	ASPTUscaffold_1	ASPTUDRAFT_52652	2676798	2677868	None	4958	636	26226	No_constitutive_exon_found_in_species
AGCTGGGTTCTTCTATCCATCCTGGATCTAAGATGCTGACTGGGCAGTAGAT	2679940	2680214	2680264	2680212	-1	ASPTUscaffold_1	ASPTUDRAFT_186677	2678737	2680753	None	4958	636	26226	No_constitutive_exon_found_in_species
TCTCCACTATACCAGTAAAACTAACCCATCCCCCTCCGGGGATAATACAGGA	2797331	2798210	2798260	2798208	-1	ASPTUscaffold_1	ASPTUDRAFT_186716	2797331	2798596	None	4958	636	26226	No_constitutive_exon_found_in_species
TTCGAGACGTCCTGACCTAACGGTTAACCGGTCACAGTGGGAGTGGAAAGAC	2911450	2913189	2911400	2911452	1	ASPTUscaffold_1	ASPTUDRAFT_281062	2910352	2913189	None	4958	636	26226	No_constitutive_exon_found_in_species
TTCTTTCTTTGGCTCTCGCCTTGCACGATATCCCAACATCATGATGGGAGTT	2957804	2958023	2957754	2957806	1	ASPTUscaffold_1	ASPTUDRAFT_113585	2954392	2959383	None	4958	636	26226	No_constitutive_exon_found_in_species
AATATAATTTCCCCAAAATGTCGCGTCGTTATCTGACAAGGGATATGCAGTC	3017895	3018154	3018204	3018152	-1	ASPTUscaffold_1	ASPTUDRAFT_37849	3015584	3018997	None	4958	636	26226	No_constitutive_exon_found_in_species
GTCTTTCACGAAGGTTTCATAGTCTGGTTTAACCTGGCTGACAGGGACAGAA	3031219	3031280	3031330	3031278	-1	ASPTUscaffold_1	ASPTUDRAFT_284128	3030387	3032357	None	4958	636	26226	No_constitutive_exon_found_in_species
ATATCGTTCTTCATTTTGCATATGTTTCTAACGAGTCTATGGGACACCAGTA	3033251	3033420	3033470	3033418	-1	ASPTUscaffold_1	ASPTUDRAFT_186795	3032776	3033726	None	4958	636	26226	No_constitutive_exon_found_in_species
ATCCATTGTCGATGGATGAGTTTTGACTGACTTAATTTGCGCCGGGGCAGCT	3140569	3140965	3141015	3140963	-1	ASPTUscaffold_1	ASPTUDRAFT_52778	3140569	3141619	None	4958	636	26226	No_constitutive_exon_found_in_species
TCTTTTACCCCTCATACGAGACGCCGCTGATCGAAGTGAGGGGCATGTAGCC	3248383	3248441	3248491	3248439	-1	ASPTUscaffold_1	ASPTUDRAFT_289978	3246573	3248624	None	4958	636	26226	No_constitutive_exon_found_in_species
GAAGAATACAAGCTATACGGGAAGTACATGCTGATGGTTCTATGGGGTAGTG	3282021	3284292	3284342	3284290	-1	ASPTUscaffold_1	ASPTUDRAFT_113091	3280381	3284723	None	4958	636	26226	No_constitutive_exon_found_in_species
TGCTTCCTTACTCATTGTCCCTCTCCAGAAAGGCTAATGTGGGATGGTAGAG	3661411	3661479	3661529	3661477	-1	ASPTUscaffold_1	ASPTUDRAFT_63151	3661123	3661879	None	4958	636	26226	No_constitutive_exon_found_in_species
CCCATTGCTTCCAGAGGCTTCGCTAATCATTGAACGATGGGATCATGAAGTG	3687220	3687278	3687328	3687276	-1	ASPTUscaffold_1	ASPTUDRAFT_26691	3686490	3687873	None	4958	636	26226	No_constitutive_exon_found_in_species
AAATGATCTAGGTTCATGTCTCCCCAGATCAGTATCTACCATGGGTACAGAT	3691818	3691827	3691877	3691825	-1	ASPTUscaffold_1	ASPTUDRAFT_187004	3691818	3693805	None	4958	636	26226	No_constitutive_exon_found_in_species
TTCAGTCGTTTGCGACCGTGTCAACATCCATCCTGGCTAACAAGGGATAGGC	3733572	3734283	3734333	3734281	-1	ASPTUscaffold_1	ASPTUDRAFT_63169	3732448	3736451	None	4958	636	26226	No_constitutive_exon_found_in_species
TGGAAACATCTTGGCTGGGTGATAGGCTAACGGGGTATGTATGTGGGTAGAT	3783911	3784184	3784234	3784182	-1	ASPTUscaffold_1	ASPTUDRAFT_26718	3783142	3784559	None	4958	636	26226	No_constitutive_exon_found_in_species
CTCATCCGCCTATCGATACATCCTCTATGCGTTTTACTGATTGGGCAAAGGC	3856619	3856991	3857041	3856989	-1	ASPTUscaffold_1	ASPTUDRAFT_140047	3855603	3857312	None	4958	636	26226	No_constitutive_exon_found_in_species
TCTGCCTCTGATTTAGAATAAAGACTTTACTGACCATTGTGGGTTAAAAGGC	3923440	3924161	3923390	3923442	1	ASPTUscaffold_1	ASPTUDRAFT_72919	3918461	3924161	None	4958	636	26226	No_constitutive_exon_found_in_species
TTTCCCGAGGAGGCTTATATATTCGTCAGCTACTGACATGATATGGGTAGTC	4020410	4020611	4020661	4020609	-1	ASPTUscaffold_1	ASPTUDRAFT_300127	4018812	4021821	None	4958	636	26226	No_constitutive_exon_found_in_species
ATAGAGTGGTAAGTACCACCGTCGTACTTTGCAGGGAGGGGATGGGGCAGTG	4056341	4056494	4056544	4056492	-1	ASPTUscaffold_1	ASPTUDRAFT_111198	4056341	4056976	None	4958	636	26226	No_constitutive_exon_found_in_species
TTATTGTTCAGCATAGAAGGCGGCTAAGTATACTAATTATGAACGGGTAGAC	4164532	4164907	4164957	4164905	-1	ASPTUscaffold_1	ASPTUDRAFT_113438	4164532	4167056	None	4958	636	26226	No_constitutive_exon_found_in_species
CACTAGATATCTAACTACACCCCCTCCCCCGCACAGGGGAGGGGCATCAGTT	4171656	4172095	4171606	4171658	1	ASPTUscaffold_1	ASPTUDRAFT_113937	4170335	4172095	None	4958	636	26226	No_constitutive_exon_found_in_species
CAGTTATCCATGGGCACGAGACAAGCGACGCGCTGCTAACAACTGGGCAGGA	4186152	4186294	4186344	4186292	-1	ASPTUscaffold_1	ASPTUDRAFT_164425	4185398	4187073	None	4958	636	26226	No_constitutive_exon_found_in_species
TAATATTCTTTCCCTATGATTTGGTGCTTATCCTTTCTTCACGGGAAAAGCA	4236643	4236811	4236593	4236645	1	ASPTUscaffold_1	ASPTUDRAFT_114177	4236418	4238601	None	4958	636	26226	No_constitutive_exon_found_in_species
AAGTGAGTGGCGCTCGGCAAGATGGCCACATGGCTTGCGGGCAAGCACAGAT	4241462	4241563	4241412	4241464	1	ASPTUscaffold_1	ASPTUDRAFT_53079	4241130	4242962	None	4958	636	26226	No_constitutive_exon_found_in_species
AGTAGGAGTAGGAGACAAACAAGACAAACAGGCCACCAGGTGGGATGAAGAA	4262349	4262921	4262971	4262919	-1	ASPTUscaffold_1	ASPTUDRAFT_916317	4262349	4263804	None	4958	636	26226	No_constitutive_exon_found_in_species
CCGAATGCACTGCTTTGGGCCTCAAGTTAGGGTCTGGGCTAACAGGATAGTC	4301305	4302184	4301255	4301307	1	ASPTUscaffold_1	ASPTUDRAFT_187193	4300980	4302184	None	4958	636	26226	No_constitutive_exon_found_in_species
TGGGTATATTGTTGTGGTCTGGGTTGTTTGTTGACTGATGGGTGGTGCAGTT	4305149	4305250	4305300	4305248	-1	ASPTUscaffold_1	ASPTUDRAFT_164537	4303094	4306272	None	4958	636	26226	No_constitutive_exon_found_in_species
GTGAGATCTCCCACAGCGAGCGTTCGAGATCTGCAGCTAACAGGGCAAAGGA	4351046	4351135	4350996	4351048	1	ASPTUscaffold_1	ASPTUDRAFT_53108	4349321	4353820	None	4958	636	26226	No_constitutive_exon_found_in_species
TTCCATGCGACTTAACCCCCCTTCATGGAACTAATCTGCGGGGAACACAGGG	4395154	4395922	4395972	4395920	-1	ASPTUscaffold_1	ASPTUDRAFT_63350	4395154	4396278	None	4958	636	26226	No_constitutive_exon_found_in_species
CCACTATGAGGGCAAACCGACTAACACGATGCATGATTGGGGATTGGCAGTT	4413211	4413327	4413161	4413213	1	ASPTUscaffold_1	ASPTUDRAFT_38496	4411515	4414705	None	4958	636	26226	No_constitutive_exon_found_in_species
TTTCCTCTCCCCGTTGTAGAAGCAGCCGCTGACGAATCGCTGCGGGGCAGGA	4440418	4440714	4440368	4440420	1	ASPTUscaffold_1	ASPTUDRAFT_310024	4439808	4441173	None	4958	636	26226	No_constitutive_exon_found_in_species
AGGTTTGATATGGCTCATTGACAACAAAACCTGGCTAACGGGCTTGAAAGAC	4564499	4564552	4564602	4564550	-1	ASPTUscaffold_1	ASPTUDRAFT_38563	4562494	4564787	None	4958	636	26226	No_constitutive_exon_found_in_species
GTCGCGATAAGACCACAGACGGTAGGCTGGGGACAAGCTAACGGGTACAGAA	4681307	4681959	4681257	4681309	1	ASPTUscaffold_1	ASPTUDRAFT_187327	4681067	4683731	None	4958	636	26226	No_constitutive_exon_found_in_species
GTGCCTGTCCTGCTGTAGTTAAAGAGACCTCTGAGAATTAACAGGGGCAGGT	4731575	4731636	4731686	4731634	-1	ASPTUscaffold_1	ASPTUDRAFT_187341	4729845	4731756	None	4958	636	26226	No_constitutive_exon_found_in_species
CTCGATGTCGGAGCGGCGGCCGCTGCAGCGGTGGGCGGGATGGCAAGGAGAA	68044	68104	67994	68046	1	ASPTUscaffold_2	ASPTUDRAFT_53272	66560	68104	None	4958	636	26226	No_constitutive_exon_found_in_species
GGTTCAATATGGATAATTCTATGCGGGCGGATAAGGCCCAATGGGTGAAGGA	78415	78704	78365	78417	1	ASPTUscaffold_2	ASPTUDRAFT_187391	77487	78704	None	4958	636	26226	No_constitutive_exon_found_in_species
GTACATCTATTTTCTAAACAATTAATCTAATTATATATCAAGGGGCGCAGTG	89465	89660	89415	89467	1	ASPTUscaffold_2	ASPTUDRAFT_27078	88927	89890	None	4958	636	26226	No_constitutive_exon_found_in_species
GGTTCCAGGGAGAACAACTGAATACTAATGAATATGGCCCGGGGAAACAGAT	168702	169077	168652	168704	1	ASPTUscaffold_2	ASPTUDRAFT_187423	167740	169077	None	4958	636	26226	No_constitutive_exon_found_in_species
GCTGTCGTGAATACTTGGAGGCAAATTGAAGCAGTTGACTGGGTGACTAGGT	221959	222034	222084	222032	-1	ASPTUscaffold_2	ASPTUDRAFT_53324	221959	222369	None	4958	636	26226	No_constitutive_exon_found_in_species
TCCCACCATTGCATAGAAACCATGGCCTCTGCTGATTTTTGGGATTACAGTG	268711	269822	269872	269820	-1	ASPTUscaffold_2	ASPTUDRAFT_38784	268711	272401	None	4958	636	26226	No_constitutive_exon_found_in_species
ATTAGCCACATACTCCAGTTCACTTACCTACTCCCATTTTGGGAAATCAGGA	275677	276289	276339	276287	-1	ASPTUscaffold_2	ASPTUDRAFT_115979	275677	277321	None	4958	636	26226	No_constitutive_exon_found_in_species
GCGCGATTGGTATCAGTGCAAACAGATGAGCAATGTGCAGGGGATGTTAGGA	492930	493022	493072	493020	-1	ASPTUscaffold_2	ASPTUDRAFT_53412	492930	493655	None	4958	636	26226	No_constitutive_exon_found_in_species
TTGCGTGGCGGAGTTGAACTGACAACTCATCCTCAACCGGGGACATGCAGGT	512810	513243	513293	513241	-1	ASPTUscaffold_2	ASPTUDRAFT_27215	506715	513468	None	4958	636	26226	No_constitutive_exon_found_in_species
AGAGGCAGACAGCAAGGTGGAGGAGGACAGTAAGACGATTGGGGGGGAAGCA	513749	513890	513699	513751	1	ASPTUscaffold_2	ASPTUDRAFT_53420	513602	515303	None	4958	636	26226	No_constitutive_exon_found_in_species
AGGCGCTTCCATTATTGCTGCAACAAGTGGAAGCTGCCTACAGAGGGGAGCA	573146	573601	573096	573148	1	ASPTUscaffold_2	ASPTUDRAFT_922896	570217	588432	None	4958	636	26226	No_constitutive_exon_found_in_species
TGAGCATTCATTCTTCTAAGCCTTCCTCTCGATGACTGACAGGGTGATAGGG	661858	661941	661808	661860	1	ASPTUscaffold_2	ASPTUDRAFT_73358	656398	663682	None	4958	636	26226	No_constitutive_exon_found_in_species
CGCGGAAGGTCCTAGGCTGGAATAATTGTACTGACGAGCTGGGATACTAGAC	689866	689899	689816	689868	1	ASPTUscaffold_2	ASPTUDRAFT_38952	689259	691791	None	4958	636	26226	No_constitutive_exon_found_in_species
GGGAAGAAGAAATCATGCTGACGTAATTCTGGGATGGGTGGGTGGAATAGAA	706530	707151	707201	707149	-1	ASPTUscaffold_2	ASPTUDRAFT_38960	706530	708005	None	4958	636	26226	No_constitutive_exon_found_in_species
GAAGTTCCTTTTGCGAGTTGCTGGTGGGTTGTGCTGATGATATGGGATAGGT	775903	776137	775853	775905	1	ASPTUscaffold_2	ASPTUDRAFT_53488	775121	776137	None	4958	636	26226	No_constitutive_exon_found_in_species
AGGTTAGTATGGTCTCTGTGGTGTGTTTATGGCATTGCTGACTGGGACAGAC	783005	783143	783193	783141	-1	ASPTUscaffold_2	ASPTUDRAFT_187615	782028	783948	None	4958	636	26226	No_constitutive_exon_found_in_species
GCATTGATTTACCCAAATGTAGCTACATGTCTGCTCATTCGGGACGCCAGGG	833645	833746	833796	833744	-1	ASPTUscaffold_2	ASPTUDRAFT_39020	832389	833991	None	4958	636	26226	No_constitutive_exon_found_in_species
CTTGTAATCTCAGGCTCAACGAATGCGATACTAACAAAACCGGGGAGCAGAC	938950	939716	939766	939714	-1	ASPTUscaffold_2	ASPTUDRAFT_187662	938794	940143	None	4958	636	26226	No_constitutive_exon_found_in_species
TGTTCACGCCCGATGTGAGCCGTTCGGTGGAACCGCTAACGTGTGGGCAGTA	1032993	1034436	1032943	1032995	1	ASPTUscaffold_2	ASPTUDRAFT_27349	1031441	1034436	None	4958	636	26226	No_constitutive_exon_found_in_species
GTATGCTACTGTTTCTGGTTATGGGGTGGTCTGCTAACTGTTGGGGATAGCT	1122641	1122665	1122715	1122663	-1	ASPTUscaffold_2	ASPTUDRAFT_27378	1121568	1122821	None	4958	636	26226	No_constitutive_exon_found_in_species
TAATACATTTGTTTCTTAAGATTGAAGTTAATGCTAATGGTGGGTGTAAGGT	1137385	1137444	1137494	1137442	-1	ASPTUscaffold_2	ASPTUDRAFT_63789	1136568	1137556	None	4958	636	26226	No_constitutive_exon_found_in_species
ACCCTTCGAAGATCTAGTTGCTGACGGTTATTGCTTTGCGGGAAATGTAGGA	1150489	1150787	1150439	1150491	1	ASPTUscaffold_2	ASPTUDRAFT_39178	1149706	1152328	None	4958	636	26226	No_constitutive_exon_found_in_species
TCTTTCGGGATTTTATATTGTGGGGCTTTATACTGATTGTTGGGAAACAGGA	1174868	1174958	1174818	1174870	1	ASPTUscaffold_2	ASPTUDRAFT_117340	1174096	1175128	None	4958	636	26226	No_constitutive_exon_found_in_species
ACACCGCAAAAAATGTTTGCATTCATGATCATGGACTAACGGGGGCCTAGGA	1230358	1232062	1232112	1232060	-1	ASPTUscaffold_2	ASPTUDRAFT_116140	1230358	1232492	None	4958	636	26226	No_constitutive_exon_found_in_species
CAGAACGAGCCTTTACTAGTGGTCTGTGGTACTGATATTCGGGAATCTAGCA	1354501	1354620	1354670	1354618	-1	ASPTUscaffold_2	ASPTUDRAFT_53627	1354501	1355712	None	4958	636	26226	No_constitutive_exon_found_in_species
GGAAAAGCAATCAATCAACGAGGGTGGAAGTGTACTAACGCTGGGAATAGAT	1450969	1451027	1451077	1451025	-1	ASPTUscaffold_2	ASPTUDRAFT_198988	1448042	1453603	None	4958	636	26226	No_constitutive_exon_found_in_species
CGCAAAGGCTGTTCAGCGGAATACAGTTGGCTAACTGATTGGGATAACAGTG	1545887	1546048	1545837	1545889	1	ASPTUscaffold_2	ASPTUDRAFT_187853	1545523	1546262	None	4958	636	26226	No_constitutive_exon_found_in_species
AGAAGTGACTGATATCCTGTGTTCGGGTTGCTAATTGTGTGGGTGATTAGGG	1590413	1590904	1590363	1590415	1	ASPTUscaffold_2	ASPTUDRAFT_199025	1589456	1591635	None	4958	636	26226	No_constitutive_exon_found_in_species
TCTCTTTCTTCTTTTGTTTTTGGTCTGTTGTTGATCTGGTGGTGGGTTAGGT	1661801	1661889	1661751	1661803	1	ASPTUscaffold_2	ASPTUDRAFT_199043	1660772	1663554	None	4958	636	26226	No_constitutive_exon_found_in_species
CCCGTGAGATCCAGAAATCTGGCCAAGCATAATATTACGTCGAGGGGCAGCT	1678928	1679356	1679406	1679354	-1	ASPTUscaffold_2	ASPTUDRAFT_53711	1677627	1680302	None	4958	636	26226	No_constitutive_exon_found_in_species
CCAACCTATTGCTATTTTGTCATGCTGTTCAGTACTAACTGGGGGTCTAGAT	1690961	1691078	1691128	1691076	-1	ASPTUscaffold_2	ASPTUDRAFT_53712	1690961	1692283	None	4958	636	26226	No_constitutive_exon_found_in_species
GTACGTCAATCGCATGATTATGCCAAACTTATATTAACTTTAGGGGATAGCA	1821932	1822899	1821882	1821934	1	ASPTUscaffold_2	ASPTUDRAFT_53742	1821240	1822899	None	4958	636	26226	No_constitutive_exon_found_in_species
ATGGTGTTGGGGGTTGCGGGTGGTGTTGGTGGTGGGGGGAAGAGGGAGAGGG	1871823	1872152	1872202	1872150	-1	ASPTUscaffold_2	ASPTUDRAFT_478782	1871823	1872930	None	4958	636	26226	No_constitutive_exon_found_in_species
CAATTCTCCGAATTATCCAGGGATTGTGGGCTAACCCGCGGGGTATACAGAT	1947912	1948034	1947862	1947914	1	ASPTUscaffold_2	ASPTUDRAFT_481362	1947165	1950088	None	4958	636	26226	No_constitutive_exon_found_in_species
GTTTTGGTTGGGGTTTGAGACAAGGCTAACGGCGACCGTTATGGGGTCAGTG	1955580	1956380	1955530	1955582	1	ASPTUscaffold_2	ASPTUDRAFT_39558	1954663	1957177	None	4958	636	26226	No_constitutive_exon_found_in_species
AGTCTTTCTGTTTGGAATGAGTAGCTGATGCAAATCCGGGGATGGTATAGAT	2068683	2069117	2068633	2068685	1	ASPTUscaffold_2	ASPTUDRAFT_64050	2066425	2071530	None	4958	636	26226	No_constitutive_exon_found_in_species
CCTGTGGAGTTGGGATGTGGGATGTGCGGCTGACAAGATGGGATGGATAGGC	2074521	2074601	2074651	2074599	-1	ASPTUscaffold_2	ASPTUDRAFT_27666	2074299	2075237	None	4958	636	26226	No_constitutive_exon_found_in_species
TCATGTTACAGCAATGGAACTCCGTCGGAAAGGGCTGGGACAGTAAGTAGTG	2111372	2112793	2112843	2112791	-1	ASPTUscaffold_2	ASPTUDRAFT_53817	2111372	2113469	None	4958	636	26226	No_constitutive_exon_found_in_species
ATTCCAGTTTTACAAGGAGGATATGGCAGATGGCTGACGAGTATGGGCAGTT	2166892	2167140	2166842	2166894	1	ASPTUscaffold_2	ASPTUDRAFT_64073	2165482	2167612	None	4958	636	26226	No_constitutive_exon_found_in_species
GGTATATGATGGTATTATGGAGGTTGTTAAGCTAATGGAGTTGGGAGCAGAC	2250625	2250709	2250575	2250627	1	ASPTUscaffold_2	ASPTUDRAFT_98345	2250355	2254490	None	4958	636	26226	No_constitutive_exon_found_in_species
GCAGAGATACCCTATCAGCGGTTGGCTGAATTTGACTAAACAATGGGTAGGC	2495631	2495818	2495581	2495633	1	ASPTUscaffold_2	ASPTUDRAFT_116349	2492468	2496787	None	4958	636	26226	No_constitutive_exon_found_in_species
CGCCACAACATACACCGTCGCAGCAGCCGCAGCAATATACGCCGGGGCAGCC	2513534	2513921	2513971	2513919	-1	ASPTUscaffold_2	ASPTUDRAFT_115262	2511862	2514617	None	4958	636	26226	No_constitutive_exon_found_in_species
TGTGGGTGTATGGGGTTATTGCTGATTTTTGGGTATTTTGGGTGGATTAGAA	2568044	2568407	2568457	2568405	-1	ASPTUscaffold_2	ASPTUDRAFT_73807	2567913	2569081	None	4958	636	26226	No_constitutive_exon_found_in_species
AGTTCAGACAAGACGGGCGAAAGTTACATTTAGCTAATGATAGGGCCAAGTT	2806136	2807082	2806086	2806138	1	ASPTUscaffold_2	ASPTUDRAFT_116397	2804566	2811121	None	4958	636	26226	No_constitutive_exon_found_in_species
ATGGATATCTCCTACTTTTTCTATACTTCGCAGTCTAATCATTGGGACAGTC	2871285	2871449	2871235	2871287	1	ASPTUscaffold_2	ASPTUDRAFT_115249	2870795	2872353	None	4958	636	26226	No_constitutive_exon_found_in_species
ATGTACCCTCCATGGTACCTACCCCCAATGCATTGCTGACAAGGGTCTAGGT	2962680	2962691	2962630	2962682	1	ASPTUscaffold_2	ASPTUDRAFT_142550	2962505	2964242	None	4958	636	26226	No_constitutive_exon_found_in_species
GTTAATGGGGATGATGGGGTTGTGAGAGGGGTGGAGGTGAAGACGGGGAGGG	2991061	2991405	2991455	2991403	-1	ASPTUscaffold_2	ASPTUDRAFT_506643	2991061	2992972	None	4958	636	26226	No_constitutive_exon_found_in_species
CTTTGGTTTGGTGAGAAGGTATGAATTGGCGCTAACGGGTGAATGTGTAGAT	3329622	3329935	3329985	3329933	-1	ASPTUscaffold_2	ASPTUDRAFT_115820	3329368	3330734	None	4958	636	26226	No_constitutive_exon_found_in_species
CTAGACCTTCCGACCGACCATCAGGACGCATGCTGACTCTTTGGGAATAGTT	3366462	3366865	3366412	3366464	1	ASPTUscaffold_2	ASPTUDRAFT_28072	3366077	3366865	None	4958	636	26226	No_constitutive_exon_found_in_species
TTCTTCTTTACTAGCAGTCCGTGGGAAAGTCCGCCGCCATGGAGGGACAGTT	3522149	3522204	3522099	3522151	1	ASPTUscaffold_2	ASPTUDRAFT_54168	3509433	3525218	None	4958	636	26226	No_constitutive_exon_found_in_species
GCGAGGCTGAAGACACATCTTTAGCTCGACGTGGTCGGCCGGGCGCGGAGAG	3562445	3563762	3562395	3562447	1	ASPTUscaffold_2	ASPTUDRAFT_114999	3561365	3563762	None	4958	636	26226	No_constitutive_exon_found_in_species
GTGAGTATCCTTCGCTCGATAGTACAGTCGTTATGCTGACGGATGGGTAGCC	3691993	3692030	3691943	3691995	1	ASPTUscaffold_2	ASPTUDRAFT_54217	3690585	3692363	None	4958	636	26226	No_constitutive_exon_found_in_species
CTGTGCTTTGGTGGATGTTGGTTGCTAATGATGTGGTTGGGTTGGGGTAGTA	3700621	3700780	3700830	3700778	-1	ASPTUscaffold_2	ASPTUDRAFT_116116	3699440	3701417	None	4958	636	26226	No_constitutive_exon_found_in_species
TGTTTGTTGTGGTGGGTGATAGTTTGCTAACTATATCTGGAATGGGATAGTG	3712589	3713137	3713187	3713135	-1	ASPTUscaffold_2	ASPTUDRAFT_522625	3712589	3715025	None	4958	636	26226	No_constitutive_exon_found_in_species
TGGGCAGTTCTTGCTCTGACTTCTACAGTTTGCTGCTCAAGGGCTGGCAGCA	3803811	3804193	3803761	3803813	1	ASPTUscaffold_2	ASPTUDRAFT_54248	3803261	3807056	None	4958	636	26226	No_constitutive_exon_found_in_species
GTTATCTATTGCAGTAAGTCTGAAAAAAACTATTGTCTTGCAGGGATTAGTG	3811117	3811308	3811067	3811119	1	ASPTUscaffold_2	ASPTUDRAFT_64547	3810461	3812476	None	4958	636	26226	No_constitutive_exon_found_in_species
CGACTTGTACATCTTGTTTCTCCAAATCCCCATGATCTGGGGACTGCAAGTC	3818854	3819333	3819383	3819331	-1	ASPTUscaffold_2	ASPTUDRAFT_74094	3818854	3820250	None	4958	636	26226	No_constitutive_exon_found_in_species
CGACCTTCTGTTTGCTGTCACCCAAAGTCCGGAGTACCAGAAGGGGCCAGTC	3821631	3821894	3821581	3821633	1	ASPTUscaffold_2	ASPTUDRAFT_74095	3820301	3821894	None	4958	636	26226	No_constitutive_exon_found_in_species
TCCAGCCCCATTCCATTCCTCTCATCAGCAACTAATCCCTCGGGATATAGCC	3918222	3918557	3918172	3918224	1	ASPTUscaffold_2	ASPTUDRAFT_54286	3918042	3918557	None	4958	636	26226	No_constitutive_exon_found_in_species
CAATCTTATACTCTCCGTGCCACCACGGCCAGCTGATAGAAGGGCGCCAGGG	3943358	3945323	3945373	3945321	-1	ASPTUscaffold_2	ASPTUDRAFT_188629	3943358	3951585	None	4958	636	26226	No_constitutive_exon_found_in_species
TTCATCTTCTTATCAGATAGAATCCAGTGAAGGCTAACCGAGTGGGTTAGAT	4069806	4070430	4069756	4069808	1	ASPTUscaffold_2	ASPTUDRAFT_116628	4068875	4070430	None	4958	636	26226	No_constitutive_exon_found_in_species
TGTTTGCGTGCTGCCCTAGTACTTGTTGCGGACAGGAAAAATCGGGGTAGGG	124217	124218	124268	124216	-1	ASPTUscaffold_3	ASPTUDRAFT_54432	121506	125978	None	4958	636	26226	No_constitutive_exon_found_in_species
GAGTAGAAGACCTGCTTGCTGCACAGGGTACACAACTGACGGGGCTGCAGAC	167431	168010	168060	168008	-1	ASPTUscaffold_3	ASPTUDRAFT_54442	167431	168947	None	4958	636	26226	No_constitutive_exon_found_in_species
AGAAGTCTGACCCAGCTCAGCAATATGTTAACAGTATTGTGGGTGAGGAGAA	289064	289183	289233	289181	-1	ASPTUscaffold_3	ASPTUDRAFT_74291	287119	291323	None	4958	636	26226	No_constitutive_exon_found_in_species
CTGGTTAGTATTCATTTTTCCATTTAAGGATTGGGGGCTAATGAGGGCAGTG	308993	309132	309182	309130	-1	ASPTUscaffold_3	ASPTUDRAFT_40768	308069	310042	None	4958	636	26226	No_constitutive_exon_found_in_species
TCACCATCCCACGAAAATCCACCCCCAACTAACCACTCTGCATGGGATAGAA	311640	311815	311590	311642	1	ASPTUscaffold_3	ASPTUDRAFT_74299	310164	313654	None	4958	636	26226	No_constitutive_exon_found_in_species
GTTGATTCTCCGCGGCAACAATGCACCTAACTAACTTGGGGTGAATACAGAC	539947	540218	540268	540216	-1	ASPTUscaffold_3	ASPTUDRAFT_28561	539342	540458	None	4958	636	26226	No_constitutive_exon_found_in_species
CCATCTAGTGGCAGCAATGTTAAGTCGGCCTTTATTGGGGTGGGATGTAGGG	549217	549317	549367	549315	-1	ASPTUscaffold_3	ASPTUDRAFT_188937	548433	549682	None	4958	636	26226	No_constitutive_exon_found_in_species
TAATATATAACTGAAGTATGTCAATTGCATGAATACTAACAGGGCTTAAGGG	587378	587485	587535	587483	-1	ASPTUscaffold_3	ASPTUDRAFT_40902	586682	588112	None	4958	636	26226	No_constitutive_exon_found_in_species
GCTCAGCGACCCTATTGCAGTCTGACAACACCTAACTTGGATGGGATTAGGA	650854	651231	650804	650856	1	ASPTUscaffold_3	ASPTUDRAFT_40929	650431	652061	None	4958	636	26226	No_constitutive_exon_found_in_species
CCCCCTTTTGTTCATTTCTCTACCCATCCAGTATAGCTAACGTGGGATAGCT	755219	755774	755824	755772	-1	ASPTUscaffold_3	ASPTUDRAFT_28627	755219	756307	None	4958	636	26226	No_constitutive_exon_found_in_species
GCGATGTTGATGTGATGCGGGCTGGACCGGGGCCGAATATGGGGGTTGAGTT	769847	769982	769797	769849	1	ASPTUscaffold_3	ASPTUDRAFT_119113	768827	769982	None	4958	636	26226	No_constitutive_exon_found_in_species
AATGGGAATGGTGGTGAGCATGGGGGTGGGGGTGGGAGTGGGAGTGGGAGGT	795001	795229	795279	795227	-1	ASPTUscaffold_3	ASPTUDRAFT_545067	795001	796454	None	4958	636	26226	No_constitutive_exon_found_in_species
TATTGTGGAAGCATGGGGGGGCAAACTTGTTGACGAACGGCTATGGGGAGTC	1209201	1212129	1209151	1209203	1	ASPTUscaffold_3	ASPTUDRAFT_74530	1207714	1215584	None	4958	636	26226	No_constitutive_exon_found_in_species
GAGGTGAGTTAAATGCCTCGGAAAAAAAGATCAATCTAACCGGGATGTAGAT	1281964	1282081	1281914	1281966	1	ASPTUscaffold_3	ASPTUDRAFT_65044	1279826	1282562	None	4958	636	26226	No_constitutive_exon_found_in_species
TAGGCTCTCTTTTTTGAAGAGGTTATAGTATGTACTGAATACAGGGGTAGCC	1297580	1297657	1297707	1297655	-1	ASPTUscaffold_3	ASPTUDRAFT_54758	1297580	1298045	None	4958	636	26226	No_constitutive_exon_found_in_species
GGGCTCACATGCCAGACTCAGAGGGAACAATGGCCTTGACTGGGGATCAGCT	1310312	1310577	1310262	1310314	1	ASPTUscaffold_3	ASPTUDRAFT_54761	1310028	1310997	None	4958	636	26226	No_constitutive_exon_found_in_species
GCCTGCTTGCGTTTTTACACCGCTATGGGAGATGCTGACGGGGATACTAGGC	1375818	1376011	1376061	1376009	-1	ASPTUscaffold_3	ASPTUDRAFT_119278	1375818	1376635	None	4958	636	26226	No_constitutive_exon_found_in_species
TGGTGTTTCATACCAGAGATCGCATTCTGACTGGTGGGATGGGACTGCAGGT	1476649	1477003	1477053	1477001	-1	ASPTUscaffold_3	ASPTUDRAFT_189233	1475388	1477167	None	4958	636	26226	No_constitutive_exon_found_in_species
GGTAAGGGCGTCTATAGCCAGATTCTGACCCAAGGCTTACCGGGTAGCAGAA	1504203	1505060	1504153	1504205	1	ASPTUscaffold_3	ASPTUDRAFT_28858	1502658	1505211	None	4958	636	26226	No_constitutive_exon_found_in_species
GAGAAGGGTAGGGCCTCAGAGACGGCGCGAATCTCAGACGAGGGTCCAAGAA	1734598	1734741	1734791	1734739	-1	ASPTUscaffold_3	ASPTUDRAFT_54901	1734406	1734954	None	4958	636	26226	No_constitutive_exon_found_in_species
AACGGTAAGAAAGACGGCATTCCCACGGACTACCATTACTAATTGGGCAGCT	1778628	1779139	1778578	1778630	1	ASPTUscaffold_3	ASPTUDRAFT_565820	1776690	1779139	None	4958	636	26226	No_constitutive_exon_found_in_species
CTGCTGCCTTCCATACGCCTATGTCCACTAACCATGTTATGATGGGGTAGTT	1834769	1834831	1834719	1834771	1	ASPTUscaffold_3	ASPTUDRAFT_54931	1834078	1836797	None	4958	636	26226	No_constitutive_exon_found_in_species
GGATGTGGTATGGTAAGCAGTAACGCTGATCATGGGGTCTGGGGTGGTAGAT	1878062	1878621	1878012	1878064	1	ASPTUscaffold_3	ASPTUDRAFT_569169	1877521	1878621	None	4958	636	26226	No_constitutive_exon_found_in_species
CTTTCCTGCCTGCTTGCTTGATTTGATGGTTTGAGACTAACTGGGAGTAGCT	1922791	1923267	1922741	1922793	1	ASPTUscaffold_3	ASPTUDRAFT_118829	1922356	1923267	None	4958	636	26226	No_constitutive_exon_found_in_species
CGTCAGTGGAAGTGTTTATGTGCAGCTTGCTAAATGTTCGGGCAAAACAGAT	1980109	1980644	1980694	1980642	-1	ASPTUscaffold_3	ASPTUDRAFT_118112	1978815	1980802	None	4958	636	26226	No_constitutive_exon_found_in_species
GATGACGAGAGCTTAGTGTTTTGAGTGTGCTAACGTCCTTGGGATCATAGGG	2005380	2005515	2005565	2005513	-1	ASPTUscaffold_3	ASPTUDRAFT_41569	2004857	2005915	None	4958	636	26226	No_constitutive_exon_found_in_species
TGTTAGTTCGAAATGATCGTTGTTGTGACGCATTTCTGACATGGGTGTAGAT	2067559	2067752	2067509	2067561	1	ASPTUscaffold_3	ASPTUDRAFT_144893	2066560	2067752	None	4958	636	26226	No_constitutive_exon_found_in_species
TCGTATACCATCACTCGAATGAAGGCTAATTGGACAATTTGCGGGTGTAGGA	2135721	2135802	2135852	2135800	-1	ASPTUscaffold_3	ASPTUDRAFT_120157	2134163	2136129	None	4958	636	26226	No_constitutive_exon_found_in_species
GGATGAGGAGTGACAATGGCTAACTCAATTGGTTTGGGATCGAAATACAGAC	2179110	2179235	2179285	2179233	-1	ASPTUscaffold_3	ASPTUDRAFT_55040	2177123	2179553	None	4958	636	26226	No_constitutive_exon_found_in_species
AAGACATATGGTTTGGGCACTGGTTGTTGGCTGTAAGCTGACATGGGTAGAT	2193810	2193929	2193760	2193812	1	ASPTUscaffold_3	ASPTUDRAFT_120165	2193112	2194931	None	4958	636	26226	No_constitutive_exon_found_in_species
CAGTCCCATGTAAGCTAGCCCTATGCCCTAGGCTCCTTTCTGGGAGTGAGAT	2321873	2321875	2321823	2321875	1	ASPTUscaffold_3	ASPTUDRAFT_118390	2320172	2323262	None	4958	636	26226	No_constitutive_exon_found_in_species
CGGACTCAACGCTCAGCACCAGCCTCACATACACCCTCCCAACAGGGAAGTG	2322481	2323262	2322431	2322483	1	ASPTUscaffold_3	ASPTUDRAFT_118390	2320172	2323262	None	4958	636	26226	No_constitutive_exon_found_in_species
TGACACACGAAGAATACCTACTAGTGCAGACCGACGCTAACTGAGGGTAGTA	2357588	2357760	2357810	2357758	-1	ASPTUscaffold_3	ASPTUDRAFT_119373	2357588	2359389	None	4958	636	26226	No_constitutive_exon_found_in_species
ATAATTGTGCGTATGAGCTTTGAAGTGATGAACATGGCTAATGGGTATAGGT	2448583	2448752	2448533	2448585	1	ASPTUscaffold_3	ASPTUDRAFT_118065	2445054	2449183	None	4958	636	26226	No_constitutive_exon_found_in_species
AAAACACATTCAATGCGCTCATTCAGCATCGCTGCTCCGTCTGGGTAAAGTC	2464094	2464104	2464154	2464102	-1	ASPTUscaffold_3	ASPTUDRAFT_926994	2463047	2464668	None	4958	636	26226	No_constitutive_exon_found_in_species
ATAATCTAAGCTCTAAGCCCGACCCGGGAGTGGCTCCAATGGGCTGAAAGCT	2466288	2466489	2466539	2466487	-1	ASPTUscaffold_3	ASPTUDRAFT_55123	2466072	2466844	None	4958	636	26226	No_constitutive_exon_found_in_species
AACAGTGCCTGACGTACCATTTTTTTCAGGTCGACAATAACATGGGCAAGCG	2526022	2526268	2525972	2526024	1	ASPTUscaffold_3	ASPTUDRAFT_927054	2524632	2527164	None	4958	636	26226	No_constitutive_exon_found_in_species
GTGGGAGTGGTTCTGGGAGTGTCGCTGCTAGTGGCAGCGGTGCTGGGGAGAT	2536467	2536572	2536417	2536469	1	ASPTUscaffold_3	ASPTUDRAFT_119125	2535478	2536572	None	4958	636	26226	No_constitutive_exon_found_in_species
CCCGGTTCCTGCCTCGTCGCGGCTTGAAGGCGTTACTGACTATGGGATAGGT	2550771	2550942	2550992	2550940	-1	ASPTUscaffold_3	ASPTUDRAFT_117688	2550176	2552621	None	4958	636	26226	No_constitutive_exon_found_in_species
ACATGTTCACTCCCAGCGCTTGGCTAACAGTGTACGGGTGGTTGAAATAGGG	2642965	2643123	2643173	2643121	-1	ASPTUscaffold_3	ASPTUDRAFT_74938	2641512	2643744	None	4958	636	26226	No_constitutive_exon_found_in_species
TGATGATGTAGGGATGGGGGTGAAGCTGACTGATGGTTTCGGGATATTAGGA	2682979	2683570	2682929	2682981	1	ASPTUscaffold_3	ASPTUDRAFT_585201	2682057	2683570	None	4958	636	26226	No_constitutive_exon_found_in_species
ACCCCCTCCCACCGTCCCTCACCGATAACTCTGTTCTGACAAAGGGATAGAC	2764050	2764353	2764000	2764052	1	ASPTUscaffold_3	ASPTUDRAFT_118687	2763357	2765130	None	4958	636	26226	No_constitutive_exon_found_in_species
TACCTCCCTCCTCATGGATAATATATACTAATAAAGCGGGTGGGTAATAGCA	2764465	2764650	2764415	2764467	1	ASPTUscaffold_3	ASPTUDRAFT_118687	2763357	2765130	None	4958	636	26226	No_constitutive_exon_found_in_species
TGATCTTTTGTGCTGAGAGCCCACTACGATGTGTGGGATTAGGGATGGAGAG	2776944	2777098	2777148	2777096	-1	ASPTUscaffold_3	ASPTUDRAFT_119307	2776340	2777323	None	4958	636	26226	No_constitutive_exon_found_in_species
TTATACAACAGTGATATGATTTGCTAATATGGATATATCTATGGGTACAGAT	2781618	2781809	2781859	2781807	-1	ASPTUscaffold_3	ASPTUDRAFT_29250	2780161	2782222	None	4958	636	26226	No_constitutive_exon_found_in_species
TGACTATCACAGATGCAGTTGTGTAGCTGTGTGCTAACAAGGGAATGCAGGC	2833334	2833544	2833284	2833336	1	ASPTUscaffold_3	ASPTUDRAFT_55238	2830447	2837215	None	4958	636	26226	No_constitutive_exon_found_in_species
GGAATCCTTATATCGAAGCAACGAACAAAGCATACTGATGAGGGGAATAGGT	2858112	2858655	2858062	2858114	1	ASPTUscaffold_3	ASPTUDRAFT_29271	2857913	2859024	None	4958	636	26226	No_constitutive_exon_found_in_species
CGCAGTCGGAGTCGGAGTCGCAGCCGTAGTCACAGCCGCATGAGGGATAGGA	2873408	2873599	2873649	2873597	-1	ASPTUscaffold_3	ASPTUDRAFT_118462	2873149	2881540	None	4958	636	26226	No_constitutive_exon_found_in_species
GGTAAGCTTCGCTATGATGCCATTCTGAACAACCATTGACTTGAGGGTAGTC	2910703	2911442	2911492	2911440	-1	ASPTUscaffold_3	ASPTUDRAFT_29288	2910703	2912408	None	4958	636	26226	No_constitutive_exon_found_in_species
AGTGCGCGAGCTATCTCCGCAGCGCGGTCAATAAGGCTGAATGAGGGAAGTT	2966182	2966245	2966295	2966243	-1	ASPTUscaffold_3	ASPTUDRAFT_55282	2964371	2966356	None	4958	636	26226	No_constitutive_exon_found_in_species
GTCTGCACCAGCCATGATATATGTTTTATTCCAATCTAACTCAAGGGCAGTC	2976211	2976283	2976161	2976213	1	ASPTUscaffold_3	ASPTUDRAFT_118987	2975471	2977658	None	4958	636	26226	No_constitutive_exon_found_in_species
GGCTGCTAGTCATTAACGAACAGATTGTTTTTGCGGCCTTGGGAGCGGAGCC	2993448	2993663	2993398	2993450	1	ASPTUscaffold_3	ASPTUDRAFT_118985	2993338	2993818	None	4958	636	26226	No_constitutive_exon_found_in_species
TCATATTTCTACGTGTTGTCTTTGTGGCAGGGTTGCTAATGTTAGGGCAGTG	2993917	2994041	2994091	2994039	-1	ASPTUscaffold_3	ASPTUDRAFT_118377	2993917	2994990	None	4958	636	26226	No_constitutive_exon_found_in_species
CTTTTAAAACTTATCTTATGTGTGCTGATGATATAATTTGATGGGTATAGTG	3034874	3034942	3034824	3034876	1	ASPTUscaffold_3	ASPTUDRAFT_118142	3033954	3035698	None	4958	636	26226	No_constitutive_exon_found_in_species
TTCGGGTTTATTTTGCTGCGTCTTATCGCCTCTAATGCGGGGATATGTAGGG	3137858	3138483	3138533	3138481	-1	ASPTUscaffold_3	ASPTUDRAFT_42096	3135852	3141666	None	4958	636	26226	No_constitutive_exon_found_in_species
ATCAGCCATCATTGGCACGGTAATTGGTATGAAATGCTGATGGGGTATAGCA	3154783	3155336	3154733	3154785	1	ASPTUscaffold_3	ASPTUDRAFT_145701	3154370	3155336	None	4958	636	26226	No_constitutive_exon_found_in_species
TCTTTTGGTAATTAGGGTATCAGGGTGGGTTACTGACATGTGGGATATAGTT	3169809	3169854	3169904	3169852	-1	ASPTUscaffold_3	ASPTUDRAFT_55353	3169521	3170529	None	4958	636	26226	No_constitutive_exon_found_in_species
TCAATTTGCTTCTTCAGATCTAGCTGTTACTAACTAAATCACATGGGAAGAT	3200375	3200666	3200716	3200664	-1	ASPTUscaffold_3	ASPTUDRAFT_189788	3200375	3200886	None	4958	636	26226	No_constitutive_exon_found_in_species
TTTTGTTTTGTGGGTAGAATGTGTTAGCTGACGAGAGTTGGGTATGGTAGAA	3204824	3205073	3205123	3205071	-1	ASPTUscaffold_3	ASPTUDRAFT_595976	3204236	3205802	None	4958	636	26226	No_constitutive_exon_found_in_species
ACTTATTTAATAAGAAGCTACCACGCATATCAGATGACTAACGGGCGTAGCC	3233562	3233852	3233902	3233850	-1	ASPTUscaffold_3	ASPTUDRAFT_169908	3231684	3234255	None	4958	636	26226	No_constitutive_exon_found_in_species
TTGGTGAAAGGGGTGTTGAGGCTAATTGTGTATTGTGTGTTTGGGGGTAGGT	3238771	3239096	3239146	3239094	-1	ASPTUscaffold_3	ASPTUDRAFT_119178	3238578	3239644	None	4958	636	26226	No_constitutive_exon_found_in_species
TTCACCGTTTTTTGAGTACGGCATTGGGAAAGATTTGCGGGAGCAAACAGCT	3284817	3285471	3284767	3284819	1	ASPTUscaffold_3	ASPTUDRAFT_75139	3282698	3285471	None	4958	636	26226	No_constitutive_exon_found_in_species
TCTTCGACATATCTTTCGCCCTTGCCGTGCTGACTCAATGGGTATGTAAGTG	3308329	3309823	3309873	3309821	-1	ASPTUscaffold_3	ASPTUDRAFT_29431	3306175	3310229	None	4958	636	26226	No_constitutive_exon_found_in_species
CGATATTTTATTTTTCCCTTAACCGACCGAACCACGCTTATCGGGTGAAGGA	3407574	3407665	3407715	3407663	-1	ASPTUscaffold_3	ASPTUDRAFT_55440	3406985	3408773	None	4958	636	26226	No_constitutive_exon_found_in_species
GTCTGATCATCACTGCCGACCAGCCCAGTTTGTCACCTCAAATCGGGCAGCC	3407519	3407524	3407574	3407522	-1	ASPTUscaffold_3	ASPTUDRAFT_55440	3406985	3408773	None	4958	636	26226	No_constitutive_exon_found_in_species
ACGATCTCTAAATGGGACTTTACAATCAATAGCTAACGCAATTGGGATAGAT	3515954	3516546	3516596	3516544	-1	ASPTUscaffold_3	ASPTUDRAFT_189897	3515254	3517101	None	4958	636	26226	No_constitutive_exon_found_in_species
GGCCAATCGCCCCTTGCGGATTTATTCTGCGATCTGGGTTCGGGGTTGAGCA	3521445	3521716	3521395	3521447	1	ASPTUscaffold_3	ASPTUDRAFT_55473	3519892	3521920	None	4958	636	26226	No_constitutive_exon_found_in_species
GTTCCCCTGATGTGATGATGATGAGGATGATGATGCTAATGAGGGTATAGTT	3538168	3538350	3538118	3538170	1	ASPTUscaffold_3	ASPTUDRAFT_602842	3535551	3538350	None	4958	636	26226	No_constitutive_exon_found_in_species
CGCTAATCCTCCCCTGAAAGGCGGGTGAATTCGCCGTTCTGGAAGGGAAGAT	3578607	3578694	3578744	3578692	-1	ASPTUscaffold_3	ASPTUDRAFT_55491	3576721	3579074	None	4958	636	26226	No_constitutive_exon_found_in_species
AGTTAAGAGAAAAAATCCTTGGGGACTGACCGTTTGTTTTTATGGGACAGAA	3625222	3625511	3625561	3625509	-1	ASPTUscaffold_3	ASPTUDRAFT_120202	3623725	3625831	None	4958	636	26226	No_constitutive_exon_found_in_species
TGGGAAAGTAAACTTACAATATCCTATCTGATACAAATGTCCAGGGACAGAT	3640798	3641644	3640748	3640800	1	ASPTUscaffold_3	ASPTUDRAFT_42342	3639800	3642223	None	4958	636	26226	No_constitutive_exon_found_in_species
CGATACCCGTCCAGTGGTGGTTGATCTCGATGATTATAATGGGCATAAAGAC	36511	36591	36461	36513	1	ASPTUscaffold_4	ASPTUDRAFT_55529	36091	38410	None	4958	636	26226	No_constitutive_exon_found_in_species
CTTACCCCTGATCGGTTTCCTGCTAATTCCTGCTGATATGGGTAAAAAAGGC	44215	44437	44165	44217	1	ASPTUscaffold_4	ASPTUDRAFT_189955	42452	44437	None	4958	636	26226	No_constitutive_exon_found_in_species
ATGCTGAAATCCCGACGAGTCGCATGCAAACCATCTCACACGAGGGCTAGTA	95937	96321	96371	96319	-1	ASPTUscaffold_4	ASPTUDRAFT_42363	95392	97016	None	4958	636	26226	No_constitutive_exon_found_in_species
GTGTAAGTCTTACATACAGTATGCTTCCATAGGCTTGCTGACATGGGTAGAT	176357	176533	176583	176531	-1	ASPTUscaffold_4	ASPTUDRAFT_42415	174638	178157	None	4958	636	26226	No_constitutive_exon_found_in_species
GAAGTGAAAGGGGAAATCTCCCGACGATCATGCTTACGCAGGGACTACAGAA	276140	276293	276343	276291	-1	ASPTUscaffold_4	ASPTUDRAFT_190055	276140	276649	None	4958	636	26226	No_constitutive_exon_found_in_species
AAGTGTGCCCGATATGAGATGGCTGGATAGCATTGATGAAGGGTGAATAGGT	421300	421466	421250	421302	1	ASPTUscaffold_4	ASPTUDRAFT_190106	421166	422209	None	4958	636	26226	No_constitutive_exon_found_in_species
TAAGTCAATTTTTTTCCCGGGGCTTGTACATGATGTTAATACTGGGACAGCA	428889	429003	429053	429001	-1	ASPTUscaffold_4	ASPTUDRAFT_190109	427423	429337	None	4958	636	26226	No_constitutive_exon_found_in_species
CACTTCTTGTTAGTTTCAGCTTTAATATACTAAGTACTGATGGGCAACAGGT	427423	427858	427908	427856	-1	ASPTUscaffold_4	ASPTUDRAFT_190109	427423	429337	None	4958	636	26226	No_constitutive_exon_found_in_species
ATAACCGGCAAAGGAAGAAATGGAAATTGACAAATGTGGGAATGAAATAGCG	486601	486754	486804	486752	-1	ASPTUscaffold_4	ASPTUDRAFT_170663	486445	487137	None	4958	636	26226	No_constitutive_exon_found_in_species
TCTTTCTCTTGTGCTGTGCCTTATGATGTTGATGATGCTAATGGGTGTAGTG	492100	492537	492587	492535	-1	ASPTUscaffold_4	ASPTUDRAFT_42575	492100	493760	None	4958	636	26226	No_constitutive_exon_found_in_species
TGCTTTTTCCGGCCGCGTGGGTGATGGAGAGGGGTGGAGAAGGGAAGAAGCC	498797	499193	498747	498799	1	ASPTUscaffold_4	ASPTUDRAFT_170675	497868	499193	None	4958	636	26226	No_constitutive_exon_found_in_species
ACCCCATCATTTTCTCCCTGCGATCCGTCCATACTGACTGAAGGGTGGAGAC	524001	524781	523951	524003	1	ASPTUscaffold_4	ASPTUDRAFT_65914	523040	524781	None	4958	636	26226	No_constitutive_exon_found_in_species
CTGCGTTCTGTGAGAGACCATTGCTAATTAGCGCACATATGCACGGGCAGAC	527584	527701	527751	527699	-1	ASPTUscaffold_4	ASPTUDRAFT_170703	526579	528926	None	4958	636	26226	No_constitutive_exon_found_in_species
TTTAAAGATGAGAAATACTCTTTAGTGCTGATAGGAACGCGGGATGATAGAT	556516	556612	556466	556518	1	ASPTUscaffold_4	ASPTUDRAFT_75439	555925	557686	None	4958	636	26226	No_constitutive_exon_found_in_species
CTGATGTGTTGGATGGAGGGTGTGTTTGCTAACGACTAAATGGGGTGTAGGT	557720	557761	557811	557759	-1	ASPTUscaffold_4	ASPTUDRAFT_121515	557720	559192	None	4958	636	26226	No_constitutive_exon_found_in_species
TCGTATTATTACAGCCCATCAGAAAGATACTGACATAAGGGATCGGAAAGCC	562231	562807	562181	562233	1	ASPTUscaffold_4	ASPTUDRAFT_75441	562012	563770	None	4958	636	26226	No_constitutive_exon_found_in_species
GTCGACTATTCGCCAATAGTGTAAAAACTCGGATACTAATGGGGATATAGAT	599827	600121	599777	599829	1	ASPTUscaffold_4	ASPTUDRAFT_122205	598909	600121	None	4958	636	26226	No_constitutive_exon_found_in_species
TGCTGCGATATCTCGTGAACGAGAGCATTAATTTAACTGGGATTAAACAGAC	607085	607283	607035	607087	1	ASPTUscaffold_4	ASPTUDRAFT_55740	606809	608473	None	4958	636	26226	No_constitutive_exon_found_in_species
ACGCTATCTTGTCTACCCATCTAATACTAACCGCGGGGCTGAAGACGCAGGC	726420	726690	726740	726688	-1	ASPTUscaffold_4	ASPTUDRAFT_618942	726420	727305	None	4958	636	26226	No_constitutive_exon_found_in_species
CTAGACCTCCCTCCTCCTCCCCCAAACGCAATTATTAATACGGGAAAAAGGT	740040	740214	739990	740042	1	ASPTUscaffold_4	ASPTUDRAFT_75494	739434	741598	None	4958	636	26226	No_constitutive_exon_found_in_species
ACCGTAGGTCATCGCCCGTAGTCTGCCGACTATCTTAGCTAACGGGACAGTT	785409	785525	785575	785523	-1	ASPTUscaffold_4	ASPTUDRAFT_121845	784153	786077	None	4958	636	26226	No_constitutive_exon_found_in_species
TGACTTGTCCTTCTGAAAGTGATGGAATGTCTGGCTGATGGGGAATCTAGTG	804242	804709	804759	804707	-1	ASPTUscaffold_4	ASPTUDRAFT_620519	803791	805867	None	4958	636	26226	No_constitutive_exon_found_in_species
AAGCTGCTGTCAATCGGCGCGCTTTTGACTCCAATTTCCATACTGGGGAGCA	828529	828610	828479	828531	1	ASPTUscaffold_4	ASPTUDRAFT_55807	827772	828896	None	4958	636	26226	No_constitutive_exon_found_in_species
AAACCTGAAACTTTCGAAGCGCGCGCTAACAGCCACTTCTGGGAATAAAGGT	863247	863371	863197	863249	1	ASPTUscaffold_4	ASPTUDRAFT_190261	862814	864059	None	4958	636	26226	No_constitutive_exon_found_in_species
GAAGAAGAAAGTGAGAGCTGACTTGGATTTGCTTTGGCAAACGGGAAAAGAA	933416	933608	933366	933418	1	ASPTUscaffold_4	ASPTUDRAFT_75544	933044	933608	None	4958	636	26226	No_constitutive_exon_found_in_species
GCGGTCGGGACGAAGGCTGAGGAAATTATTGGGATGGAGGAAGGGACAAGGG	1034523	1034658	1034708	1034656	-1	ASPTUscaffold_4	ASPTUDRAFT_55869	1034197	1034812	None	4958	636	26226	No_constitutive_exon_found_in_species
GGCGAGACGGATGACAGCGAGTGAATGCAGTAAACCGGAGATGGGAGGAGGG	1034197	1034353	1034403	1034351	-1	ASPTUscaffold_4	ASPTUDRAFT_55869	1034197	1034812	None	4958	636	26226	No_constitutive_exon_found_in_species
ACATGACGCAATTGTCTGTCGAAGGTCTGGCATGCTAACTGAGGGTGCAGTA	1041087	1042046	1042096	1042044	-1	ASPTUscaffold_4	ASPTUDRAFT_42824	1039622	1043263	None	4958	636	26226	No_constitutive_exon_found_in_species
TGGAGGGAGAGGAGGATGTGGAGGTTGCTGTTGAGAGAGTTGCGAGGGAGGG	1159801	1159976	1159751	1159803	1	ASPTUscaffold_4	ASPTUDRAFT_630935	1158663	1159976	None	4958	636	26226	No_constitutive_exon_found_in_species
GCAACAATGAAGTGAAGGGAACATAAGGCGCTGACGTATCCGGGATACAGAG	1191130	1191188	1191080	1191132	1	ASPTUscaffold_4	ASPTUDRAFT_201311	1190456	1191939	None	4958	636	26226	No_constitutive_exon_found_in_species
CATGCAGCCCAGATAAGGGCCTCCTTGTCCATATCTCTGGGATGCAATAGTT	1263914	1264076	1263864	1263916	1	ASPTUscaffold_4	ASPTUDRAFT_55939	1262649	1264076	None	4958	636	26226	No_constitutive_exon_found_in_species
AGCGATGATATACCTCCAGACTTTTTGTCACGATGCTTAGTTGAGGGCAGGT	1266740	1267583	1267633	1267581	-1	ASPTUscaffold_4	ASPTUDRAFT_42917	1265971	1268441	None	4958	636	26226	No_constitutive_exon_found_in_species
TACTGCCTCTCGGCAAGGGGGGTTGGGGTGTGGTGCTAATGGGGATATAGGA	1281288	1281343	1281238	1281290	1	ASPTUscaffold_4	ASPTUDRAFT_42925	1280411	1281652	None	4958	636	26226	No_constitutive_exon_found_in_species
ACTCAATAATCAATTCCAACGACGTACTAACATAAATGGGTGATAAACAGTG	1291040	1291056	1290990	1291042	1	ASPTUscaffold_4	ASPTUDRAFT_190396	1290790	1292028	None	4958	636	26226	No_constitutive_exon_found_in_species
GGTGTGTTGCCCTGAGATAATTGAATTCCAGCGGGACGGGAGAGAAAGAGGT	1308389	1308499	1308549	1308497	-1	ASPTUscaffold_4	ASPTUDRAFT_120746	1308042	1308984	None	4958	636	26226	No_constitutive_exon_found_in_species
AATTGATGACACTTAGGCATGGCATCGGGCATACATAGATGGGGAGGGAGAG	1308164	1308235	1308285	1308233	-1	ASPTUscaffold_4	ASPTUDRAFT_120746	1308042	1308984	None	4958	636	26226	No_constitutive_exon_found_in_species
TTCGTCGAACCTTTTCAGGAACGACACACCCGCGGAAAGGGGACGGGGAGAG	1401695	1402204	1402254	1402202	-1	ASPTUscaffold_4	ASPTUDRAFT_55990	1401512	1403269	None	4958	636	26226	No_constitutive_exon_found_in_species
ATCACCCTCGGCTGAAATCTCCTCTACTTGACTGACATACAACTGGGCAGAT	1411183	1411513	1411133	1411185	1	ASPTUscaffold_4	ASPTUDRAFT_171369	1409586	1412492	None	4958	636	26226	No_constitutive_exon_found_in_species
AGTAAGTAGACCTGTCCGATGACAGAAGCGAGACACGACTGACGGGTCAGAA	1465553	1465825	1465875	1465823	-1	ASPTUscaffold_4	ASPTUDRAFT_56012	1464986	1467304	None	4958	636	26226	No_constitutive_exon_found_in_species
CCTTAGTTTATTTTTTTTACCTTTTTTTCTCACGCACCGGGGTTTAGAAGGG	1529507	1529616	1529457	1529509	1	ASPTUscaffold_4	ASPTUDRAFT_56030	1528973	1530211	None	4958	636	26226	No_constitutive_exon_found_in_species
GCAGCCCGTCAGTCCACTTGGATCTATTAGCTGACCTGGGTGAATAACAGTA	1547036	1547333	1547383	1547331	-1	ASPTUscaffold_4	ASPTUDRAFT_122976	1547036	1547558	None	4958	636	26226	No_constitutive_exon_found_in_species
GGTTGTTGATTTGTGAGTGTGCTTGCTAATGGATTGTTGTGTTGGGGTAGGT	1564592	1564713	1564542	1564594	1	ASPTUscaffold_4	ASPTUDRAFT_43040	1564137	1564713	None	4958	636	26226	No_constitutive_exon_found_in_species
GATCGATAGATGATGGACTGGAATTAACTATTATTGCTGGGGACAAAAAGAT	1646953	1647227	1647277	1647225	-1	ASPTUscaffold_4	ASPTUDRAFT_30083	1643892	1647417	None	4958	636	26226	No_constitutive_exon_found_in_species
ATTTACAATAATAATACTTCATTTCAAAGGCTAACATAGGGTGTGAACAGAA	1651588	1651678	1651728	1651676	-1	ASPTUscaffold_4	ASPTUDRAFT_56068	1651445	1652755	None	4958	636	26226	No_constitutive_exon_found_in_species
CCCTGGTCCGATCTATACTTCAGACCCTGACGCTGACATGGGCGGGTTAGTG	1762085	1762211	1762035	1762087	1	ASPTUscaffold_4	ASPTUDRAFT_75781	1761506	1763829	None	4958	636	26226	No_constitutive_exon_found_in_species
ACTACTTGCTTTTCAGGTTTTATGTAGTAAGCGCTAATGTGAGGGCATAGAC	1893874	1894409	1894459	1894407	-1	ASPTUscaffold_4	ASPTUDRAFT_120795	1893393	1894906	None	4958	636	26226	No_constitutive_exon_found_in_species
CTGGACTTCTTCTCCTGCCTTGGAAATCATCCCGTGGTCGAGACGGGAAGGG	1896798	1897105	1897155	1897103	-1	ASPTUscaffold_4	ASPTUDRAFT_75815	1896175	1897687	None	4958	636	26226	No_constitutive_exon_found_in_species
CTTACTAGCTTGCGAGCATGATGTAGGTAGGTAATTACCAAACTGGGAAGTG	1896175	1896351	1896401	1896349	-1	ASPTUscaffold_4	ASPTUDRAFT_75815	1896175	1897687	None	4958	636	26226	No_constitutive_exon_found_in_species
AGGGGAAGCCACGAACACAACACCATGAATGACCGCTGAGAATGGGATAGCC	1962700	1962704	1962754	1962702	-1	ASPTUscaffold_4	ASPTUDRAFT_56165	1962124	1962855	None	4958	636	26226	No_constitutive_exon_found_in_species
TTGATCCCTGCTGTGGAAGTTTTAATATACTAACTGGGGGAATGAAACAGGC	2015405	2015816	2015355	2015407	1	ASPTUscaffold_4	ASPTUDRAFT_43251	2014540	2015816	None	4958	636	26226	No_constitutive_exon_found_in_species
CAATAGGTTGGAAAATGTATTGCGAGCCTGTGCTAATGTCAAGGGCGCAGCA	2027488	2027836	2027886	2027834	-1	ASPTUscaffold_4	ASPTUDRAFT_56187	2026393	2028126	None	4958	636	26226	No_constitutive_exon_found_in_species
TCGCAATGACAGGATAATTCGTTATATTGATATGCTAACCTAGTGGGCAGAG	2093063	2093262	2093312	2093260	-1	ASPTUscaffold_4	ASPTUDRAFT_121692	2091674	2096343	None	4958	636	26226	No_constitutive_exon_found_in_species
TGAGCCCCCAATGCCACGGTCTAAATATACCCTAACGAAGGGCCAAACAGAT	2331490	2332419	2331440	2331492	1	ASPTUscaffold_4	ASPTUDRAFT_43366	2329971	2332419	None	4958	636	26226	No_constitutive_exon_found_in_species
ATCTTCATCATCTTCCTCTGAGACCGATTCGGGTATCCATATCTGGGAAGAT	2359038	2359190	2359240	2359188	-1	ASPTUscaffold_4	ASPTUDRAFT_56268	2359038	2363499	None	4958	636	26226	No_constitutive_exon_found_in_species
CTTGGCGGTATTGCAAGGAATATACTGATACATTGGCTTGGGTTGAACAGGA	2370434	2370480	2370530	2370478	-1	ASPTUscaffold_4	ASPTUDRAFT_30289	2369540	2370745	None	4958	636	26226	No_constitutive_exon_found_in_species
ATTAAATATGATGCGGAGGCGGATGCTGACGTTGGATGGGTGATGGATAGCT	2370066	2370214	2370264	2370212	-1	ASPTUscaffold_4	ASPTUDRAFT_30289	2369540	2370745	None	4958	636	26226	No_constitutive_exon_found_in_species
CTCTCTCGATAACGATAGAAGAGCCTAGCATGTGCTAACAACCGGGATAGTA	2456732	2456758	2456808	2456756	-1	ASPTUscaffold_4	ASPTUDRAFT_43429	2455554	2457731	None	4958	636	26226	No_constitutive_exon_found_in_species
GGGTTGAGGAGAGGATGAAAGCTAATGATGGTGTGTTGGTGTGGGTATAGCG	2484631	2484786	2484581	2484633	1	ASPTUscaffold_4	ASPTUDRAFT_121156	2482652	2484786	None	4958	636	26226	No_constitutive_exon_found_in_species
TTATTTGGGGCTAAGTTTGATGGTGCGGTTTCTGCCTTGGGGTGGTGTAGGA	2600627	2601976	2600577	2600629	1	ASPTUscaffold_4	ASPTUDRAFT_43492	2600089	2603135	None	4958	636	26226	No_constitutive_exon_found_in_species
GTAAGTGCAACCCGACCAAACCAGCGAGAGAAGGTCTAACGTGGGCACAGAT	2645182	2646616	2645132	2645184	1	ASPTUscaffold_4	ASPTUDRAFT_930210	2642408	2647551	None	4958	636	26226	No_constitutive_exon_found_in_species
TTGATGTGGATGTTGATGTGGGGGAAGGTGATTGGGATGGGGTAAGGCAGAA	2669355	2670711	2670761	2670709	-1	ASPTUscaffold_4	ASPTUDRAFT_121650	2669355	2671385	None	4958	636	26226	No_constitutive_exon_found_in_species
TTCCTAACCACCCCCCCTACACACAGATGCTAATAGGGGAATGAATATAGAT	2757142	2757503	2757092	2757144	1	ASPTUscaffold_4	ASPTUDRAFT_76041	2755680	2758126	None	4958	636	26226	No_constitutive_exon_found_in_species
TGGTGTTGTCTTCGCTTGTGTTTGGAATATATGTTAATGCGGGGAATCAGCG	2845580	2845744	2845530	2845582	1	ASPTUscaffold_4	ASPTUDRAFT_43584	2845298	2846176	None	4958	636	26226	No_constitutive_exon_found_in_species
CTGTGAGACGATATATTGGTTCTCTCTATTCACATGGCTAACGAGGGCAGTT	2930200	2930230	2930150	2930202	1	ASPTUscaffold_4	ASPTUDRAFT_56439	2926490	2930611	None	4958	636	26226	No_constitutive_exon_found_in_species
CACCGTCTCAGTCGGACAAAGTATACTAATGGATAGAATTGAGGGAAAAGGT	2971620	2971731	2971781	2971729	-1	ASPTUscaffold_4	ASPTUDRAFT_56452	2970963	2972523	None	4958	636	26226	No_constitutive_exon_found_in_species
CACCCTAATACATATGAACAGCATTGCTAACATTCGGGGTTAACAGGCAGCT	2997460	2997607	2997657	2997605	-1	ASPTUscaffold_4	ASPTUDRAFT_122164	2995973	2997753	None	4958	636	26226	No_constitutive_exon_found_in_species
TTTGGATATGCTGGTAGCAGAGTGGTGAGTGGAGTTGCTAATAGGGATAGGA	3084711	3084744	3084794	3084742	-1	ASPTUscaffold_4	ASPTUDRAFT_43666	3082656	3085510	None	4958	636	26226	No_constitutive_exon_found_in_species
TAATTTACACAACAGGGCTTGGATACTAATAATGTCCCTTACAGGGCGAGCC	3154920	3155079	3154870	3154922	1	ASPTUscaffold_4	ASPTUDRAFT_107403	3154743	3155079	None	4958	636	26226	No_constitutive_exon_found_in_species
GTTCCATACAAATACATTGATTCCATAGTTAACTCAAACGGGAATTGTAGCT	3172978	3173664	3173714	3173662	-1	ASPTUscaffold_4	ASPTUDRAFT_76153	3169689	3177061	None	4958	636	26226	No_constitutive_exon_found_in_species
TCTCTTCATCGACGAGGCGTACCGGCTCGCAGACGGCACATTTGGGAAAGAG	3170838	3170911	3170961	3170909	-1	ASPTUscaffold_4	ASPTUDRAFT_76153	3169689	3177061	None	4958	636	26226	No_constitutive_exon_found_in_species
ATTTATTGCTCTCTTTCTAAGACTGGTGAGTAACTGACGAGGGAATCTAGTT	9356	9963	10013	9961	-1	ASPTUscaffold_5	ASPTUDRAFT_43717	9356	10718	None	4958	636	26226	No_constitutive_exon_found_in_species
CTCTTTGTCTTCTGAAGAGGTGATTGAGTGTCTCTGAAATATATGGGCAGTC	12856	12949	12999	12947	-1	ASPTUscaffold_5	ASPTUDRAFT_30550	12699	13787	None	4958	636	26226	No_constitutive_exon_found_in_species
CCCACATTGCAGCAGATTGGGCAAGGTTGGGCGCTAATGGGAAATTATAGGC	67682	76003	76053	76001	-1	ASPTUscaffold_5	ASPTUDRAFT_66665	67682	76493	None	4958	636	26226	No_constitutive_exon_found_in_species
CGTTCGTTGTGTGTATTGCGAGCAACCAGGGGGGCATTCTGATGGGCAAGTC	87936	88303	88353	88301	-1	ASPTUscaffold_5	ASPTUDRAFT_191010	87936	88654	None	4958	636	26226	No_constitutive_exon_found_in_species
GCTCTCAGCCTCGAATGCTTCTGCGCAGTGACCGCTTACACGGGTGACAGAC	121804	122190	121754	121806	1	ASPTUscaffold_5	ASPTUDRAFT_125022	120308	122190	None	4958	636	26226	No_constitutive_exon_found_in_species
AGTTCTGTTCTATAGATGGTGAGTTGATGCTGACTATAACATGGGGGTAGAA	165368	165428	165478	165426	-1	ASPTUscaffold_5	ASPTUDRAFT_191038	164060	165833	None	4958	636	26226	No_constitutive_exon_found_in_species
GAAATGCGCTACCCTCTTTGTCGGCTTGATACTAAATGACTGCGGGGCAGGT	283559	284192	284242	284190	-1	ASPTUscaffold_5	ASPTUDRAFT_191084	281459	284779	None	4958	636	26226	No_constitutive_exon_found_in_species
TTGCCTACAACTCGGTGGGGAGGAATGCGGAGAAATGCTAACGGGTATAGTT	326649	326749	326599	326651	1	ASPTUscaffold_5	ASPTUDRAFT_123548	325593	326749	None	4958	636	26226	No_constitutive_exon_found_in_species
CCAATGTCCATCGATATAATAAGGTGCTAATCAACATTGGGATCAAATAGGT	341848	342033	342083	342031	-1	ASPTUscaffold_5	ASPTUDRAFT_123486	340570	342438	None	4958	636	26226	No_constitutive_exon_found_in_species
TTCTCTCGTCTACGACATCAAGAGAACAAACGGTAACACGAGACGGGTAGAT	341448	341783	341833	341781	-1	ASPTUscaffold_5	ASPTUDRAFT_123486	340570	342438	None	4958	636	26226	No_constitutive_exon_found_in_species
TATTTTTTTGATCTAGCACCAAGCACCATTTGGAGCTAACGGGGAAATAGGT	344420	344568	344370	344422	1	ASPTUscaffold_5	ASPTUDRAFT_43863	343811	346504	None	4958	636	26226	No_constitutive_exon_found_in_species
TAATACACTCTCACAGTCGCTTGGAAGTTGTTTGCGCTAACGGTGGGCAGCC	605492	605553	605603	605551	-1	ASPTUscaffold_5	ASPTUDRAFT_124243	604870	606589	None	4958	636	26226	No_constitutive_exon_found_in_species
ATTATCCTGCGGACAGAAGAAGATGGAGGGTGTTGTGACTAAGGGTATAGGT	650154	650426	650476	650424	-1	ASPTUscaffold_5	ASPTUDRAFT_173097	649005	650804	None	4958	636	26226	No_constitutive_exon_found_in_species
AGGACGGGAGGATTTTTTTTGGCATGACGAATACTAATGTATGAGGGTAGAC	744735	744844	744685	744737	1	ASPTUscaffold_5	ASPTUDRAFT_44031	744490	745586	None	4958	636	26226	No_constitutive_exon_found_in_species
CACTGTAACAGGGAAACGGCAGCACACGCTGTTAATGCTTTATGGGATAGGC	756622	756794	756844	756792	-1	ASPTUscaffold_5	ASPTUDRAFT_689531	756622	757123	None	4958	636	26226	No_constitutive_exon_found_in_species
TAAGTTCCCAGCCCCCGATGCCCTTCATCAAATGCTAACGCGGGATACAGCT	767045	767201	766995	767047	1	ASPTUscaffold_5	ASPTUDRAFT_44047	764583	768270	None	4958	636	26226	No_constitutive_exon_found_in_species
GAGGTGTGACCACAGCTTGCGACAGACGGACTAGATACATAACGTGGGAGGT	793070	793249	793020	793072	1	ASPTUscaffold_5	ASPTUDRAFT_56758	792456	793249	None	4958	636	26226	No_constitutive_exon_found_in_species
AGGTACAAGGGACAGAAAAAAAAATATGAGGGGGCTGGGGGATCTAAAAGGA	794134	794230	794280	794228	-1	ASPTUscaffold_5	ASPTUDRAFT_56759	794134	794842	None	4958	636	26226	No_constitutive_exon_found_in_species
TGTGTTCTTGGATGAAAAGGGCTTGCTAACGCAGCTTTGTGTTGGGATAGAT	818239	818790	818189	818241	1	ASPTUscaffold_5	ASPTUDRAFT_173219	817441	818790	None	4958	636	26226	No_constitutive_exon_found_in_species
TTGAAGATCTGCGGATGGCTGACTATCTCTCCGGTGGGAAAATCAAACAGCC	935501	936064	935451	935503	1	ASPTUscaffold_5	ASPTUDRAFT_76420	933926	942258	None	4958	636	26226	No_constitutive_exon_found_in_species
GGTAGAGCAAGCGTCTCTGGTTATACACGAATCATGCTGACAAGGGATAGGC	939814	940134	939764	939816	1	ASPTUscaffold_5	ASPTUDRAFT_76420	933926	942258	None	4958	636	26226	No_constitutive_exon_found_in_species
ACTTGTTATAACCTGGAAGTATACTAACGAACCTTGCCCGGGTGTCAAAGAT	957709	958139	958189	958137	-1	ASPTUscaffold_5	ASPTUDRAFT_149179	957026	958791	None	4958	636	26226	No_constitutive_exon_found_in_species
ACTTGGGTAAGGTTGTATGACGTGCCTGCGTGTATGGGGTGTAGGTGTAGGT	977013	977077	976963	977015	1	ASPTUscaffold_5	ASPTUDRAFT_56822	976184	977077	None	4958	636	26226	No_constitutive_exon_found_in_species
TCCCACCCACTCCCTTACTTCCCGCGTTGGCATCCTAACATGGGAAATAGTT	1112776	1112857	1112726	1112778	1	ASPTUscaffold_5	ASPTUDRAFT_56846	1111561	1114403	None	4958	636	26226	No_constitutive_exon_found_in_species
TGGCAGCTTTCCAGCTTCACATGCATAGGGGGAATAACCAAGGGCGATAGTT	1121599	1121734	1121549	1121601	1	ASPTUscaffold_5	ASPTUDRAFT_44157	1120480	1123211	None	4958	636	26226	No_constitutive_exon_found_in_species
GTGATTTGATGGTGTGTGTGTATGTGGTTGTATGCTGACTGGGTCGATAGGG	1166884	1167063	1166834	1166886	1	ASPTUscaffold_5	ASPTUDRAFT_44171	1166130	1167063	None	4958	636	26226	No_constitutive_exon_found_in_species
TTAGAACCTCGATCATACAACTCATCTAGATGGCTAACACGTTCGGGAAGAT	1171439	1171807	1171389	1171441	1	ASPTUscaffold_5	ASPTUDRAFT_76465	1171216	1173969	None	4958	636	26226	No_constitutive_exon_found_in_species
ATCAGTTGGTGCGGTTTGGGGTAGGGTGGTGTGTGCTAACTGGGAGATAGAT	1350521	1350759	1350809	1350757	-1	ASPTUscaffold_5	ASPTUDRAFT_44236	1350521	1351424	None	4958	636	26226	No_constitutive_exon_found_in_species
TCAACCGAGCGCTTGGTCGCTCCAGTTGGGTGGTCCGTGATGCAGGGTAGAT	1368033	1368111	1368161	1368109	-1	ASPTUscaffold_5	ASPTUDRAFT_56926	1366769	1368864	None	4958	636	26226	No_constitutive_exon_found_in_species
TAGTTAGTTAATAGTGAGAAATCCCGATCAGATTGGTAGTAATTTGGGAGGC	1367199	1367325	1367375	1367323	-1	ASPTUscaffold_5	ASPTUDRAFT_56926	1366769	1368864	None	4958	636	26226	No_constitutive_exon_found_in_species
CAGTAAGCCTTGACTCGTGCTATGGTCTATGGTAAAACCCAAGGGTCAAGCG	1421467	1421743	1421417	1421469	1	ASPTUscaffold_5	ASPTUDRAFT_56941	1421046	1423035	None	4958	636	26226	No_constitutive_exon_found_in_species
ACATTGATGGTGTCTCCAGCTATATGTGGTACTGATCGTGGGGCGTACAGCT	1433393	1435709	1435759	1435707	-1	ASPTUscaffold_5	ASPTUDRAFT_191434	1433393	1436290	None	4958	636	26226	No_constitutive_exon_found_in_species
AGGTGGGTGGACACAAGCCATTGGGAAGATAAGAAGTTGACAGGGAATAGGA	1472662	1472715	1472612	1472664	1	ASPTUscaffold_5	ASPTUDRAFT_124686	1472124	1473308	None	4958	636	26226	No_constitutive_exon_found_in_species
GGCTGTGGATTTTGGTGAAACAAACATCTGAAGGCTGACGTGGGACATAGTA	1487432	1487606	1487382	1487434	1	ASPTUscaffold_5	ASPTUDRAFT_931600	1487221	1490564	None	4958	636	26226	No_constitutive_exon_found_in_species
GACTCCATTGCCTGAGACATTTATGACATCTGCCACTCCGAGGGAGGCAGTC	1487660	1489315	1487610	1487662	1	ASPTUscaffold_5	ASPTUDRAFT_931600	1487221	1490564	None	4958	636	26226	No_constitutive_exon_found_in_species
ATCTCAAGCTGTCCCTCCAACCAGCGGAACTGCCGCACCCTGGGCAACAGCA	1531662	1531800	1531612	1531664	1	ASPTUscaffold_5	ASPTUDRAFT_123760	1530329	1531800	None	4958	636	26226	No_constitutive_exon_found_in_species
AACTGCACTGTGAGCTGTGGAGGCTGATAGATCATATGCGATGGGGTTAGGC	1653361	1653633	1653311	1653363	1	ASPTUscaffold_5	ASPTUDRAFT_173768	1652703	1655864	None	4958	636	26226	No_constitutive_exon_found_in_species
CTCTCCCATCGATCCCTGTGATAATTTATTAATTGTCGGGTGTGGAATAGCT	1820241	1820324	1820374	1820322	-1	ASPTUscaffold_5	ASPTUDRAFT_31128	1819888	1821101	None	4958	636	26226	No_constitutive_exon_found_in_species
GGTGCTACCATGTCGAATCTGCTTTCTCAATGACTCGCTAACGGGCGCAGAG	1851397	1851624	1851674	1851622	-1	ASPTUscaffold_5	ASPTUDRAFT_44458	1850049	1853590	None	4958	636	26226	No_constitutive_exon_found_in_species
CTGCCGGTCGCATGCGATCTGATGATTCGAAACTGACCTCCGCGGGACAGAA	1917405	1917561	1917355	1917407	1	ASPTUscaffold_5	ASPTUDRAFT_57104	1916677	1918703	None	4958	636	26226	No_constitutive_exon_found_in_species
GAGATATCCTGAGAAAACTCAACGTTTGGCATTGTCCGGAGTTGGGTGAGAT	1990860	1990982	1991032	1990980	-1	ASPTUscaffold_5	ASPTUDRAFT_57124	1990860	1992062	None	4958	636	26226	No_constitutive_exon_found_in_species
TTTTTCTGTCAACCATGGGAGTTCTTCATTGTTCTGACAGGGACGTAAAGCA	2010400	2010450	2010350	2010402	1	ASPTUscaffold_5	ASPTUDRAFT_57130	2006865	2011769	None	4958	636	26226	No_constitutive_exon_found_in_species
CTTCAGCAAAGCTTACCGTATTTCAGTAAACTGACCGTTTGGTGGGAAAGGC	2047076	2048805	2047026	2047078	1	ASPTUscaffold_5	ASPTUDRAFT_57142	2046576	2051920	None	4958	636	26226	No_constitutive_exon_found_in_species
ATCGCCCCACTTGATTATTCCCAGGATCCAAGAAGCTAACATTAGGGTAGGA	2106713	2107311	2107361	2107309	-1	ASPTUscaffold_5	ASPTUDRAFT_76718	2106713	2110248	None	4958	636	26226	No_constitutive_exon_found_in_species
AGAAATGTTCCGCTTGTTATTGAATGCATGGGGCTGATGTAGTGGGCTAGTG	2196411	2196508	2196558	2196506	-1	ASPTUscaffold_5	ASPTUDRAFT_57185	2196411	2197146	None	4958	636	26226	No_constitutive_exon_found_in_species
TCCGCCGCAGGGCTGGAGGTCAAGTTCCTAACTGGTCGGGTTGGAAACAGAG	2275850	2275888	2275800	2275852	1	ASPTUscaffold_5	ASPTUDRAFT_57214	2275699	2277484	None	4958	636	26226	No_constitutive_exon_found_in_species
AGGATGTATTGTGTGTGTGGATGCTAATAATGTATCTGGGGGATGGGTAGAA	2279455	2279587	2279405	2279457	1	ASPTUscaffold_5	ASPTUDRAFT_44601	2277927	2279948	None	4958	636	26226	No_constitutive_exon_found_in_species
ATCGAAAGGAAAGAAAGAATGTTGAACTGACGGATATCCCTTGGGAATAGGT	2425617	2425680	2425567	2425619	1	ASPTUscaffold_5	ASPTUDRAFT_191767	2424918	2425952	None	4958	636	26226	No_constitutive_exon_found_in_species
GGGTAAGTGATTGTCTCTGATATTGCAGATTGGAGTACTAATGGGAATAGAT	2517124	2517305	2517074	2517126	1	ASPTUscaffold_5	ASPTUDRAFT_124909	2516688	2517790	None	4958	636	26226	No_constitutive_exon_found_in_species
TATGTCCATCATAGTCACGAAGAGGGACCGTATCCACTAACATGGGATAGCT	2528920	2529132	2529182	2529130	-1	ASPTUscaffold_5	ASPTUDRAFT_125061	2528920	2531435	None	4958	636	26226	No_constitutive_exon_found_in_species
AAGTCGCTTGATGTCACTGCTGCAATACGTCGAACTAAAAGTGGGCGCAGAA	2565925	2566020	2565875	2565927	1	ASPTUscaffold_5	ASPTUDRAFT_44737	2565148	2566986	None	4958	636	26226	No_constitutive_exon_found_in_species
TGTTGTGTTTGGAGTGAAAGAATTATAAGGTTGATATGATGGGCATATAGGT	2638372	2638554	2638322	2638374	1	ASPTUscaffold_5	ASPTUDRAFT_57324	2636861	2638554	None	4958	636	26226	No_constitutive_exon_found_in_species
CAAACGTCGACGAGAAGCGTCCGTCATGCTAATCCAGAGCAACGGGATAGAT	2720754	2720771	2720704	2720756	1	ASPTUscaffold_5	ASPTUDRAFT_57350	2720458	2721671	None	4958	636	26226	No_constitutive_exon_found_in_species
TGAGGGGGGGAAATCAGTAAGAGGACTTAGCTGATCGCACGGGATTGTAGGA	2755825	2758070	2758120	2758068	-1	ASPTUscaffold_5	ASPTUDRAFT_44817	2755160	2758653	None	4958	636	26226	No_constitutive_exon_found_in_species
GTTTCAACGGCCATCAATGGTAGTGTATTGTTATCTCACAAATTGGGCAGAT	2774324	2774495	2774545	2774493	-1	ASPTUscaffold_5	ASPTUDRAFT_44822	2773454	2777137	None	4958	636	26226	No_constitutive_exon_found_in_species
CTTGACATCTCTGACACTGCCGAAAGTGAGTGCCCCGTTCTGATAGGGAGTG	2823086	2823147	2823036	2823088	1	ASPTUscaffold_5	ASPTUDRAFT_57378	2821374	2828127	None	4958	636	26226	No_constitutive_exon_found_in_species
ACTCAAATCTCTTGGTCGTCACGCCTGTGGGCGTTACTAACTGGGCAAAGGT	2847354	2847485	2847304	2847356	1	ASPTUscaffold_5	ASPTUDRAFT_191913	2846430	2848473	None	4958	636	26226	No_constitutive_exon_found_in_species
TCAGCCGCACATTCCTGTCCCAACTTTGTCAAACGCTAACGGGATACTAGAC	41649	42041	41599	41651	1	ASPTUscaffold_6	ASPTUDRAFT_76930	40707	42041	None	4958	636	26226	No_constitutive_exon_found_in_species
CGCCCCCGAAGGCCCTACTTTTCCCGTTTGGTGGACTGACACGGGGGCAGTG	50668	51360	51410	51358	-1	ASPTUscaffold_6	ASPTUDRAFT_933089	50668	53035	None	4958	636	26226	No_constitutive_exon_found_in_species
ATTCCTTGATTTCATCAAGTTCTGTGAGACTAATGAAGCTAATGGGTTAGGC	73461	73878	73928	73876	-1	ASPTUscaffold_6	ASPTUDRAFT_44889	73461	74894	None	4958	636	26226	No_constitutive_exon_found_in_species
GCATACCTTGCGATCCAACTTTTGTCATAATTTTACTAATATGGGGCTAGGG	82413	82444	82363	82415	1	ASPTUscaffold_6	ASPTUDRAFT_126387	81412	82828	None	4958	636	26226	No_constitutive_exon_found_in_species
CCTTTCTGGAATTGCTGGGGTATGAGGCGGTTGGCTGATTGCTGGGATAGGT	92917	92966	93016	92964	-1	ASPTUscaffold_6	ASPTUDRAFT_727868	92352	93942	None	4958	636	26226	No_constitutive_exon_found_in_species
CATGGCCATGACTATACGGAAGATGTCCCGCTGTTGAAAGGGCGGCGAAGAA	120747	121131	120697	120749	1	ASPTUscaffold_6	ASPTUDRAFT_57438	119119	121131	None	4958	636	26226	No_constitutive_exon_found_in_species
AAGTAACGCACTTCCAATGGAAGCAGACATCGATCAACTAACACGGGCAGTC	132373	132627	132323	132375	1	ASPTUscaffold_6	ASPTUDRAFT_57444	131397	132877	None	4958	636	26226	No_constitutive_exon_found_in_species
ACGGTCAGTTTACACCTGCACTAGAAAGGGTGTCGCTAACGATGGGTTAGAT	226798	226923	226973	226921	-1	ASPTUscaffold_6	ASPTUDRAFT_76992	225421	228981	None	4958	636	26226	No_constitutive_exon_found_in_species
GATCACAGCCTGGCACGGCAGCCTTCCCAAGTGGACGGTTCGGGACACAGTG	476137	476501	476087	476139	1	ASPTUscaffold_6	ASPTUDRAFT_77064	475837	476501	None	4958	636	26226	No_constitutive_exon_found_in_species
GAAGGTAAGCTTGCCTGATGCATGGAATAAGCGTTTGACTAATGGGATAGAA	581724	581936	581674	581726	1	ASPTUscaffold_6	ASPTUDRAFT_192122	579974	582015	None	4958	636	26226	No_constitutive_exon_found_in_species
CCTTATGAATTATGGTAATTGGAGTATGCTAATATAAGATGGGGGAATAGGC	633906	634127	633856	633908	1	ASPTUscaffold_6	ASPTUDRAFT_127185	633531	634670	None	4958	636	26226	No_constitutive_exon_found_in_species
CAATCTTGTGTCAACACATCCGGCTCGATCGAGCGCTAACATGGGAATAGAA	709210	709879	709160	709212	1	ASPTUscaffold_6	ASPTUDRAFT_127106	708169	710027	None	4958	636	26226	No_constitutive_exon_found_in_species
CTTTCCGCTGACCAGTGTAATGGATAGCACTAAAGATATTGGGATAACAGGC	713165	713363	713413	713361	-1	ASPTUscaffold_6	ASPTUDRAFT_737589	712994	715327	None	4958	636	26226	No_constitutive_exon_found_in_species
CCAGTGATAGATGTTTTGGTCGGTTGGGGTAATGCTAATCATTGGGGCAGTT	746505	746641	746455	746507	1	ASPTUscaffold_6	ASPTUDRAFT_126189	746064	748044	None	4958	636	26226	No_constitutive_exon_found_in_species
AGCATCTAACCATGATATGAATAATTCCGTGTTGACTAATGTGGGAATAGAT	793275	793430	793480	793428	-1	ASPTUscaffold_6	ASPTUDRAFT_740413	791847	800644	None	4958	636	26226	No_constitutive_exon_found_in_species
TTTAGTTCACTCTCGCCCCCAGTCAGTGGTATTTTCCCCAAGTGGGCAAGCT	850115	850481	850065	850117	1	ASPTUscaffold_6	ASPTUDRAFT_77163	849446	850481	None	4958	636	26226	No_constitutive_exon_found_in_species
GGCGGGATCTGCCTTCTGGACGAATCAGTAACTGACTAGATGGGAAACAGGG	865762	865807	865712	865764	1	ASPTUscaffold_6	ASPTUDRAFT_126882	865499	866540	None	4958	636	26226	No_constitutive_exon_found_in_species
CTCGGAATACTGTGAATGTGACTAATCTTTGACCCGTGTCGGGAATGTAGTT	972293	972496	972546	972494	-1	ASPTUscaffold_6	ASPTUDRAFT_127128	972293	976227	None	4958	636	26226	No_constitutive_exon_found_in_species
TCTGATCTCAAACTGGCAAACACTGCTTGCTAACGTAAGGCGTGGGATAGAT	1038931	1040563	1040613	1040561	-1	ASPTUscaffold_6	ASPTUDRAFT_57718	1038598	1041016	None	4958	636	26226	No_constitutive_exon_found_in_species
GGTAAGTTTGCCAGAACCTAAGGGTGTGGGTTTTACTAACGAGGGTTTAGTT	1183309	1183324	1183374	1183322	-1	ASPTUscaffold_6	ASPTUDRAFT_31853	1183309	1186527	None	4958	636	26226	No_constitutive_exon_found_in_species
AGCATGACTACATAAGTAGCACAGCGATATAATCCTTTTGGCTGGGTGAGAC	1209856	1209936	1209806	1209858	1	ASPTUscaffold_6	ASPTUDRAFT_57779	1209592	1211146	None	4958	636	26226	No_constitutive_exon_found_in_species
TCGTTAGTGACTACCTGACCACCTTCGTCATCATCTTGGAAGGGGATCAGGT	1290700	1290861	1290650	1290702	1	ASPTUscaffold_6	ASPTUDRAFT_126815	1290156	1291387	None	4958	636	26226	No_constitutive_exon_found_in_species
TCGGTCATCTACATACTGAGAGGGGGTAGTCAGTGGGATCAGCCGGGCAGAA	1295728	1296006	1295678	1295730	1	ASPTUscaffold_6	ASPTUDRAFT_77300	1295431	1296006	None	4958	636	26226	No_constitutive_exon_found_in_species
CCGCAAAACATCCCCATCGACCTTACACTTGGAATCCCTACTCAGGGAAGCT	1399672	1402047	1399622	1399674	1	ASPTUscaffold_6	ASPTUDRAFT_175734	1397638	1402047	None	4958	636	26226	No_constitutive_exon_found_in_species
GAACCGTTTTCTGTCGGGCTCCATCCGCTGACAGGCTGAAGGGAGACTAGGA	1424861	1424954	1425004	1424952	-1	ASPTUscaffold_6	ASPTUDRAFT_755250	1424303	1425479	None	4958	636	26226	No_constitutive_exon_found_in_species
TCAATGAATGCGACAAATCACTAACAACATCTCTTTTGATGGGAATATAGAA	1443312	1443536	1443586	1443534	-1	ASPTUscaffold_6	ASPTUDRAFT_31942	1443138	1443704	None	4958	636	26226	No_constitutive_exon_found_in_species
AGAATCACCACCCTTTCAGATGAAATACAATGCTGATCTCTGGGTAACAGCC	1498560	1498730	1498780	1498728	-1	ASPTUscaffold_6	ASPTUDRAFT_175807	1496853	1499514	None	4958	636	26226	No_constitutive_exon_found_in_species
GTGAGTACTGCGCCTGAATAGACTGCCGGCCCGAAACTGACAGGGAAAAGGT	1511425	1512176	1511375	1511427	1	ASPTUscaffold_6	ASPTUDRAFT_934303	1509143	1512176	None	4958	636	26226	No_constitutive_exon_found_in_species
GGAGGTTTTCTGGAAAGTGATGGAGGGCACAATGCAACTGGGAGGAATAGCC	1525195	1525361	1525145	1525197	1	ASPTUscaffold_6	ASPTUDRAFT_57883	1524860	1527544	None	4958	636	26226	No_constitutive_exon_found_in_species
CGGAAGGAATTGGATGGGAAAAACTGGGAAGTGATGGCCGAGTGGGTAAGGT	1526356	1526379	1526306	1526358	1	ASPTUscaffold_6	ASPTUDRAFT_57883	1524860	1527544	None	4958	636	26226	No_constitutive_exon_found_in_species
CAAGCAACCTTCTGCACGCACACAACAATAATAATACCGTATTTGGGGAGGT	1527249	1527291	1527199	1527251	1	ASPTUscaffold_6	ASPTUDRAFT_57883	1524860	1527544	None	4958	636	26226	No_constitutive_exon_found_in_species
AGCCTAAGTAGTAAGGGAGTCTCTTGTTGGTGGGAATTAGTCACAGGGAGGC	1549862	1549913	1549963	1549911	-1	ASPTUscaffold_6	ASPTUDRAFT_126439	1549638	1550223	None	4958	636	26226	No_constitutive_exon_found_in_species
ATTATTATCGTTTCCTATGGGTGGTTGGCTAACTGTGGTTGTTGGGATAGGT	1568385	1568453	1568335	1568387	1	ASPTUscaffold_6	ASPTUDRAFT_759464	1567532	1568822	None	4958	636	26226	No_constitutive_exon_found_in_species
TACTTTTACGATTTTACATCCAGATGCTAATAACAGCGGGGATAATGTAGAA	1571652	1572022	1572072	1572020	-1	ASPTUscaffold_6	ASPTUDRAFT_175867	1571338	1572738	None	4958	636	26226	No_constitutive_exon_found_in_species
TCTCTGTGTTGGGGTTGTTTGTGTATGCTGACAGGTTGGGGTGGGGAAAGGG	1574136	1574790	1574086	1574138	1	ASPTUscaffold_6	ASPTUDRAFT_175871	1573075	1574790	None	4958	636	26226	No_constitutive_exon_found_in_species
GGTATGTATGACCGATCAGGGTTGTAAATCTCTGCGACTGACGGGACCAGAT	1590467	1590581	1590417	1590469	1	ASPTUscaffold_6	ASPTUDRAFT_31990	1589627	1591486	None	4958	636	26226	No_constitutive_exon_found_in_species
TTCTCTGGTGCATTTCTACGTCTTTTTCCACATGCTAATGAAGGGAATAGGT	1594533	1594656	1594706	1594654	-1	ASPTUscaffold_6	ASPTUDRAFT_127210	1594533	1595590	None	4958	636	26226	No_constitutive_exon_found_in_species
TGCACTGATGGCTGCGTTGGCTATTAATTGGGTTGGGAGGAGGAGGGTAGGC	1685056	1685158	1685006	1685058	1	ASPTUscaffold_6	ASPTUDRAFT_57930	1684646	1685929	None	4958	636	26226	No_constitutive_exon_found_in_species
AATGGATAGACAGGTAGGGTAGATAGACGATAGTAGCGGGTAGTAGGCAGGA	1685795	1685929	1685745	1685797	1	ASPTUscaffold_6	ASPTUDRAFT_57930	1684646	1685929	None	4958	636	26226	No_constitutive_exon_found_in_species
TTCGATGTTCCGATGGACACATGTTCCCGAAGCGCGATGGATGGGGAGAGAT	1687692	1687909	1687642	1687694	1	ASPTUscaffold_6	ASPTUDRAFT_57931	1686747	1688828	None	4958	636	26226	No_constitutive_exon_found_in_species
GTGGTGGTGATGGGTGATGCTTCTTTTCAAGATACTAATACGAAGGGTAGGT	1843682	1843823	1843873	1843821	-1	ASPTUscaffold_6	ASPTUDRAFT_127010	1843682	1844728	None	4958	636	26226	No_constitutive_exon_found_in_species
CCCTTCTCCCATGATCTCTCCCACCATACTAATAAAAACTGAGGGTATAGGA	2005608	2005855	2005558	2005610	1	ASPTUscaffold_6	ASPTUDRAFT_45756	2005184	2006586	None	4958	636	26226	No_constitutive_exon_found_in_species
TATTTATGTGGGTGTGGGTGGGTGAAAGCTAATGGGTATCGGGGGATAAGTA	2005958	2006214	2005908	2005960	1	ASPTUscaffold_6	ASPTUDRAFT_45756	2005184	2006586	None	4958	636	26226	No_constitutive_exon_found_in_species
TGTGTGTTAGAGTTGGGAAGGGGAGAGCTGACTGGTGGTGGTTGGGGCAGGT	2006293	2006586	2006243	2006295	1	ASPTUscaffold_6	ASPTUDRAFT_45756	2005184	2006586	None	4958	636	26226	No_constitutive_exon_found_in_species
TAGGTGTCGCTGTTGTATCGATCCTTGATAGGTGATGCTGATGGGATTAGTG	2084285	2084317	2084235	2084287	1	ASPTUscaffold_6	ASPTUDRAFT_58038	2081792	2085927	None	4958	636	26226	No_constitutive_exon_found_in_species
AAAGAAAGACGAGGAGGGTAGAGATGTGTATAGCTTAAGCAGGATGGGAGGG	2145931	2145978	2146028	2145976	-1	ASPTUscaffold_6	ASPTUDRAFT_126811	2145575	2146772	None	4958	636	26226	No_constitutive_exon_found_in_species
AGGATGTAGAAGAGAAGAAAGAAGAGAATGTGGTGATTGGGGGGTTGCAGAC	2244980	2245274	2245324	2245272	-1	ASPTUscaffold_6	ASPTUDRAFT_126847	2244980	2245750	None	4958	636	26226	No_constitutive_exon_found_in_species
ACTACATCGCCAGATACACACATCGTTTCTAACATGCCGGGAATATATAGCG	2252011	2252182	2251961	2252013	1	ASPTUscaffold_6	ASPTUDRAFT_45872	2250920	2252610	None	4958	636	26226	No_constitutive_exon_found_in_species
TTCGCGTCTCAGATACTGTAAGCCTTGCTAACGATTCATGTTGGGAGTAGAT	2275106	2276858	2276908	2276856	-1	ASPTUscaffold_6	ASPTUDRAFT_125879	2272262	2277106	None	4958	636	26226	No_constitutive_exon_found_in_species
TATGTTACCGGGAATTCCGTGGGCAAGCATACTGCCGGGAGAGGAAACAGAA	2330232	2330405	2330455	2330403	-1	ASPTUscaffold_6	ASPTUDRAFT_58117	2330232	2331206	None	4958	636	26226	No_constitutive_exon_found_in_species
TGATAAAGGCAATCTGAAAATTTGAGGCAATGAAAGGGAAGAATAGAAAGAT	2372183	2372211	2372133	2372185	1	ASPTUscaffold_6	ASPTUDRAFT_176468	2371798	2372722	None	4958	636	26226	No_constitutive_exon_found_in_species
ATAAACTCCTTCAAGACCGACGCCAATCTAACGGGCATTGGGGAGGCCAGGT	9623	9774	9824	9772	-1	ASPTUscaffold_7	ASPTUDRAFT_58143	8151	9925	None	4958	636	26226	No_constitutive_exon_found_in_species
TATAGGAACCCCTTTGTTGCGTAATTTCTTCAGGCTAACAATTGGGGTAGAC	34754	34827	34704	34756	1	ASPTUscaffold_7	ASPTUDRAFT_58149	33089	36530	None	4958	636	26226	No_constitutive_exon_found_in_species
ATCCCTGATCACCAATCGTCCCACTTCGCACTAAACACTCGGGATGACAGTA	72486	72757	72436	72488	1	ASPTUscaffold_7	ASPTUDRAFT_128557	71146	72924	None	4958	636	26226	No_constitutive_exon_found_in_species
CTTCACATTTTATTCAATGATGAATACCGTAATGCTAACTGAGAGGGCAGAA	108989	109503	108939	108991	1	ASPTUscaffold_7	ASPTUDRAFT_58174	106759	109503	None	4958	636	26226	No_constitutive_exon_found_in_species
TCGCTCTCTCTTTTTCTCCGGCGCATGTGATCACTGATGGGACTGTGAAGTA	129302	129671	129252	129304	1	ASPTUscaffold_7	ASPTUDRAFT_77634	127888	130666	None	4958	636	26226	No_constitutive_exon_found_in_species
GTTCGTTCTTTCACCAAGACATTTGGGAATACGTGCACTGACAGGGATAGGC	138588	139040	138538	138590	1	ASPTUscaffold_7	ASPTUDRAFT_58186	137066	139040	None	4958	636	26226	No_constitutive_exon_found_in_species
GATGGACGGAGGGGCTACTCCCCACTGTGGAGCTGACACTAACGGGTTAGTG	209749	209917	209699	209751	1	ASPTUscaffold_7	ASPTUDRAFT_32297	209619	210674	None	4958	636	26226	No_constitutive_exon_found_in_species
CGGAGAAATCAGTGTCAGATCAGCGAGTTAACGTGATGCGCCGGGGAAAGGT	311136	311949	311086	311138	1	ASPTUscaffold_7	ASPTUDRAFT_46088	310369	312541	None	4958	636	26226	No_constitutive_exon_found_in_species
GCAGAGCACAGTAGCGTAGCTCAATGCAGGCACGGGTCGGACGGGAGGAGTT	485864	485964	486014	485962	-1	ASPTUscaffold_7	ASPTUDRAFT_77731	485864	491384	None	4958	636	26226	No_constitutive_exon_found_in_species
TGTATGTTGTTACACCACCCCCGACAAGGCGCTTTTTAAAGGGCAATTAGAT	687720	688085	688135	688083	-1	ASPTUscaffold_7	ASPTUDRAFT_58353	686711	688787	None	4958	636	26226	No_constitutive_exon_found_in_species
TGTTTATGGGGTTTGGTGGTGTTGATGCTAATGTTGTGGTTGGGGGATAGGT	719687	719830	719880	719828	-1	ASPTUscaffold_7	ASPTUDRAFT_46275	719528	720536	None	4958	636	26226	No_constitutive_exon_found_in_species
GTTTGTTTTCCTGGAACTATGTGCTAATCTGTTAATCACCGGGCGATTAGTC	818604	819082	818554	818606	1	ASPTUscaffold_7	ASPTUDRAFT_58387	818203	820327	None	4958	636	26226	No_constitutive_exon_found_in_species
ACATGCAAGAAGCAAGCTATCACCAGCGCTAGCTGATAGGGATCGAATAGAT	843199	843788	843149	843201	1	ASPTUscaffold_7	ASPTUDRAFT_46335	842860	844462	None	4958	636	26226	No_constitutive_exon_found_in_species
CTGGTATTGTTCTTGGTATTGTTCTGGATAATTCTGATAAGTGTGGGTAGAG	860483	860773	860823	860771	-1	ASPTUscaffold_7	ASPTUDRAFT_192988	860483	861545	None	4958	636	26226	No_constitutive_exon_found_in_species
GTCAAAAAGCGCATTCCGCGTCATTTCCCCACTAACAAGCGGGAATACAGCT	866682	867089	867139	867087	-1	ASPTUscaffold_7	ASPTUDRAFT_192991	866512	867336	None	4958	636	26226	No_constitutive_exon_found_in_species
GGGATTTGGAATTTGGGGAATTGGCTGCAGCCTTTGCTGTCGAGGGGAAGAA	926171	926250	926300	926248	-1	ASPTUscaffold_7	ASPTUDRAFT_58417	925981	928288	None	4958	636	26226	No_constitutive_exon_found_in_species
ATCCCCAATCCACCCGATAATGTAGTCCGATTGGCTGATGGGTAATGAAGAT	982163	982867	982917	982865	-1	ASPTUscaffold_7	ASPTUDRAFT_193022	982163	983690	None	4958	636	26226	No_constitutive_exon_found_in_species
AAGTATACCTCTCCGCCTGCTTAAGTATTCCGGCTAACCAGACTGGGCAGGT	1215099	1215333	1215049	1215101	1	ASPTUscaffold_7	ASPTUDRAFT_807496	1214518	1216745	None	4958	636	26226	No_constitutive_exon_found_in_species
TGGGTTAGGGGGGAGTTAAGGGGAGGGAGGGTTTGCTGACGAGGGTTTAGTT	1239130	1239608	1239658	1239606	-1	ASPTUscaffold_7	ASPTUDRAFT_808183	1239130	1240387	None	4958	636	26226	No_constitutive_exon_found_in_species
GTTTTCTCTGGTTATGTGAGAGAGTGGGCTGACATGGTACTTGGGAATAGGG	1322762	1323083	1322712	1322764	1	ASPTUscaffold_7	ASPTUDRAFT_58524	1322012	1323083	None	4958	636	26226	No_constitutive_exon_found_in_species
TATTTTCACCCAGCTTTGTGAAAATGCACTAACTCTATCTCTGGGGATAGGC	1331842	1331989	1331792	1331844	1	ASPTUscaffold_7	ASPTUDRAFT_127293	1330738	1333410	None	4958	636	26226	No_constitutive_exon_found_in_species
AGTTGGTGTGAGGTGATGCGATGTGATGGTTGCTAATTAGGTATGGGCAGGG	1555819	1556999	1555769	1555821	1	ASPTUscaffold_7	ASPTUDRAFT_814914	1555346	1556999	None	4958	636	26226	No_constitutive_exon_found_in_species
AAACTTATCACCGGGGAATAATGACCGACTGACTGGCTGGGACGGAATAGAT	1575072	1576121	1576171	1576119	-1	ASPTUscaffold_7	ASPTUDRAFT_128462	1575072	1576580	None	4958	636	26226	No_constitutive_exon_found_in_species
TTCCCTCTCGAGAAAAGACAGCTGTAGGTGCTGATGGTATTATGGGATAGAA	1626832	1627540	1627590	1627538	-1	ASPTUscaffold_7	ASPTUDRAFT_193225	1626832	1627893	None	4958	636	26226	No_constitutive_exon_found_in_species
TCCTATTTGGCCCCTTAATCCTACTGGTGCAAATGCTGATCCGGGAACAGGG	1756999	1757301	1756949	1757001	1	ASPTUscaffold_7	ASPTUDRAFT_128385	1755405	1757301	None	4958	636	26226	No_constitutive_exon_found_in_species
AGCCGCCAAGAAAAAGAAGAAGCGCAAGTCCAAGAAGAAGAAGAAGGGAGGT	2026820	2027368	2026770	2026822	1	ASPTUscaffold_7	ASPTUDRAFT_128787	2026420	2028154	None	4958	636	26226	No_constitutive_exon_found_in_species
TGTTCGACTCTTATCTGGTGCTTATCGGAGGATAACTGACAGGGTCGCAGCA	2152222	2155192	2152172	2152224	1	ASPTUscaffold_7	ASPTUDRAFT_128927	2151654	2155192	None	4958	636	26226	No_constitutive_exon_found_in_species
GAGGGGTAAGCTTATACCAATTGACCTTGGAATCTAGCTAACTGGGATAGTG	2190606	2190938	2190988	2190936	-1	ASPTUscaffold_7	ASPTUDRAFT_46970	2190606	2193423	None	4958	636	26226	No_constitutive_exon_found_in_species
ATCCAGCCCAGGTCCATGATGTTGCTCGGACGGAGGTAACTGGGATAAAGAA	2195590	2195741	2195791	2195739	-1	ASPTUscaffold_7	ASPTUDRAFT_46973	2195590	2195943	None	4958	636	26226	No_constitutive_exon_found_in_species
TTTTGAGCTCGTCATGTCTCCCATTGGGACACTAACAACCGGGGTTACAGGA	2319263	2319348	2319213	2319265	1	ASPTUscaffold_7	ASPTUDRAFT_58818	2319208	2322957	None	4958	636	26226	No_constitutive_exon_found_in_species
CGTTGCAGAGGCAGGCAGAGCAGGAGGAGAAGGAGGCGGGCGAGGAGAAGGC	2323737	2323756	2323806	2323754	-1	ASPTUscaffold_7	ASPTUDRAFT_836385	2323238	2324464	None	4958	636	26226	No_constitutive_exon_found_in_species
AAGTCTTCCCCTTTCCCAGTAAATGGGATGCACTGGGGCTAACGAAGAAGGG	22865	22998	23048	22996	-1	ASPTUscaffold_8	ASPTUDRAFT_58842	21656	24270	None	4958	636	26226	No_constitutive_exon_found_in_species
TATCGCCGTGAGGAATGCGCTGACGATTGGCTTTTGCGGTGGGAATTTAGAG	78090	79011	79061	79009	-1	ASPTUscaffold_8	ASPTUDRAFT_204105	70297	79434	None	4958	636	26226	No_constitutive_exon_found_in_species
TTACCTCCTATTCCTGAGCCAAAATCCAATCAAGACTGATGACGGGCCAGAC	117972	118347	117922	117974	1	ASPTUscaffold_8	ASPTUDRAFT_129718	116793	118347	None	4958	636	26226	No_constitutive_exon_found_in_species
ACAAGGTGAGTATTAAATGGAGGCAGGTGGCCATAGCTGACTGGGGATAGAT	137028	137069	136978	137030	1	ASPTUscaffold_8	ASPTUDRAFT_193521	135870	137995	None	4958	636	26226	No_constitutive_exon_found_in_species
TGACTTGATCGGCGCTCGACTCTCCCAAATTTGACTGACTGGGATTACAGAG	149194	149339	149144	149196	1	ASPTUscaffold_8	ASPTUDRAFT_47110	148767	151265	None	4958	636	26226	No_constitutive_exon_found_in_species
AGCTTCACACCTATTACCATATTTGTTCAGGTGATTGACAGTCGGGACAGTA	162020	162097	161970	162022	1	ASPTUscaffold_8	ASPTUDRAFT_47117	160703	162310	None	4958	636	26226	No_constitutive_exon_found_in_species
TCACAATGGCTCCAGCAGACTAACTACTTGCTCTGGATGGGGCGCGATAGAT	187999	188104	187949	188001	1	ASPTUscaffold_8	ASPTUDRAFT_178321	187295	189369	None	4958	636	26226	No_constitutive_exon_found_in_species
CCTCATATCTCCCTTTGGCATCCTCCCTCCTAACTCCGGGTAACAAACAGGA	202653	203996	204046	203994	-1	ASPTUscaffold_8	ASPTUDRAFT_47139	202653	204682	None	4958	636	26226	No_constitutive_exon_found_in_species
TGCTGATTACCCCACATAACCGGGCGGCTACCTTCAATGGGCCGAAATAGAT	229196	229567	229617	229565	-1	ASPTUscaffold_8	ASPTUDRAFT_936567	229196	230187	None	4958	636	26226	No_constitutive_exon_found_in_species
AATGCTGACCGGAATATTGAACAGGCAATGTACGCGCTGCATGGGATGAGGC	241218	242221	242271	242219	-1	ASPTUscaffold_8	ASPTUDRAFT_936575	241218	243489	None	4958	636	26226	No_constitutive_exon_found_in_species
AAGGTATGGAATCCATTCGCATGACAGGGTAAAGCTAATTAGGGTAACAGAG	256674	256740	256624	256676	1	ASPTUscaffold_8	ASPTUDRAFT_33076	256059	257818	None	4958	636	26226	No_constitutive_exon_found_in_species
TTAAACCTTTCTGGATAACAGGAGCATTTGCTAACTGGGAGTGGTGGCAGGA	288413	288755	288805	288753	-1	ASPTUscaffold_8	ASPTUDRAFT_841466	287685	290492	None	4958	636	26226	No_constitutive_exon_found_in_species
AGATGATAGATGTTGGGTTGGAATGCTAATAATAATGGTGATGAGGGTAGCT	361079	361247	361297	361245	-1	ASPTUscaffold_8	ASPTUDRAFT_842204	360589	362099	None	4958	636	26226	No_constitutive_exon_found_in_species
TATTTTCCTCTCCCTTTTGGTTCATTGTGTGTATGTGTCTGATGGGTTAGAA	360589	361028	361078	361026	-1	ASPTUscaffold_8	ASPTUDRAFT_842204	360589	362099	None	4958	636	26226	No_constitutive_exon_found_in_species
CCCAGTCTAAGCGACCCCATGGCCCCTGCTGACTCGTGTGGGTGAGCTAGAC	492361	493375	493425	493373	-1	ASPTUscaffold_8	ASPTUDRAFT_47261	491746	493682	None	4958	636	26226	No_constitutive_exon_found_in_species
TATGGGGGCTGTGGCTGTGTGTGGGATATGCTAACTGTGTGTATGGGCAGGA	508086	508239	508036	508088	1	ASPTUscaffold_8	ASPTUDRAFT_58981	507311	508239	None	4958	636	26226	No_constitutive_exon_found_in_species
AAGGTAGGATTTGATTCCGATGAAGGTGATAGTATTCTGACAGGGCATAGTT	557935	558244	558294	558242	-1	ASPTUscaffold_8	ASPTUDRAFT_129534	557325	559261	None	4958	636	26226	No_constitutive_exon_found_in_species
CTGGTCGCTCATTCTCATAACATGGCAAGGTTCTGACGGGGAATAATTAGGT	633909	633950	634000	633948	-1	ASPTUscaffold_8	ASPTUDRAFT_129959	631732	634158	None	4958	636	26226	No_constitutive_exon_found_in_species
TTTGGCTACCATAGTGACAGCTGATCCAGAACTTAAGAAGAGGGACTAAGCA	671241	671459	671509	671457	-1	ASPTUscaffold_8	ASPTUDRAFT_59021	669183	672105	None	4958	636	26226	No_constitutive_exon_found_in_species
CCGTCACCTACGGAACTCTGGGAATACTGGACTGAGTTGACGGGTAATAGAA	684920	684974	685024	684972	-1	ASPTUscaffold_8	ASPTUDRAFT_129796	684316	685368	None	4958	636	26226	No_constitutive_exon_found_in_species
GCTGTGAGTATTCCTATCTGCATGTTGAGACGAGGTGCTAACTGGGATAGTG	751115	751321	751065	751117	1	ASPTUscaffold_8	ASPTUDRAFT_178699	750176	751321	None	4958	636	26226	No_constitutive_exon_found_in_species
ATCGGATGTCACCATGGGATGCAGCAGCTGACAAGCCTTTGGGCGTAAAGGT	773318	773483	773268	773320	1	ASPTUscaffold_8	ASPTUDRAFT_33228	772749	774812	None	4958	636	26226	No_constitutive_exon_found_in_species
ACCAAAGTTTCGCGCGGGAATTGTGACTAATCATGCTTAACAATGGGCAGAA	786259	786965	787015	786963	-1	ASPTUscaffold_8	ASPTUDRAFT_59063	782446	788554	None	4958	636	26226	No_constitutive_exon_found_in_species
AAAACAGATCTGGTGGAATCAGTGGCCAAATGTGCCGTTGGGGAACCTAGCT	786069	786092	786142	786090	-1	ASPTUscaffold_8	ASPTUDRAFT_59063	782446	788554	None	4958	636	26226	No_constitutive_exon_found_in_species
TACGGTGTCTTTACGGTGTTAGCGATCATGAAAAAGTAACGGGACTATAGTT	833402	833492	833352	833404	1	ASPTUscaffold_8	ASPTUDRAFT_130083	831570	833634	None	4958	636	26226	No_constitutive_exon_found_in_species
AGGCAAAAATGTAACGTTGTTGGCGGATTCTACCTCTTGCTGGGCCGAAGCC	1003787	1003823	1003737	1003789	1	ASPTUscaffold_8	ASPTUDRAFT_59117	1002937	1003823	None	4958	636	26226	No_constitutive_exon_found_in_species
TGCCGCTTCAACAGTGCAACATGTTAGCCAAGTCTAATCAGATCGGGTAGTT	1177620	1177932	1177982	1177930	-1	ASPTUscaffold_8	ASPTUDRAFT_59150	1177275	1178499	None	4958	636	26226	No_constitutive_exon_found_in_species
GCGCTTTTGGGGGATGTTGTGGAGACTACTAATCAATAAGGGAAGGATAGAT	1212072	1212154	1212022	1212074	1	ASPTUscaffold_8	ASPTUDRAFT_47524	1211500	1212154	None	4958	636	26226	No_constitutive_exon_found_in_species
GTACCGACTTCTGGCGCAGAGTGGAGTTAACTTCTGACTGGTATGGGCAGAC	1224054	1225224	1224004	1224056	1	ASPTUscaffold_8	ASPTUDRAFT_154753	1223176	1226024	None	4958	636	26226	No_constitutive_exon_found_in_species
GATAGCTGGAGATGGGTTTGAGATGGATGTAAGGCTAACAATGGGGATAGAT	1312180	1312274	1312324	1312272	-1	ASPTUscaffold_8	ASPTUDRAFT_193887	1311858	1312812	None	4958	636	26226	No_constitutive_exon_found_in_species
AGACTGGGAAACGTGTGGTTGGTATCCAGAATACTGGGAGTAACTGAAAGCA	1348676	1348798	1348626	1348678	1	ASPTUscaffold_8	ASPTUDRAFT_937414	1347416	1348798	None	4958	636	26226	No_constitutive_exon_found_in_species
CAGCTCCTCCACGCCAAGTTCCCCCACGACGTGAAGAGGGAGAATCGGAGAA	1410601	1410889	1410551	1410603	1	ASPTUscaffold_8	ASPTUDRAFT_59217	1408838	1410889	None	4958	636	26226	No_constitutive_exon_found_in_species
GCCCTCTCAACAAGACAGCTTCTGTGTTTTTACAAACTAACAATGGGCAGGT	1424881	1425780	1425830	1425778	-1	ASPTUscaffold_8	ASPTUDRAFT_78560	1423749	1426525	None	4958	636	26226	No_constitutive_exon_found_in_species
CTCAGTTTGAGCCTGAGCCTCTAACCTCTACCCCACTTTACGGGAAACAGGG	1432908	1433074	1432858	1432910	1	ASPTUscaffold_8	ASPTUDRAFT_937518	1432138	1433658	None	4958	636	26226	No_constitutive_exon_found_in_species
TGTTTAATACCATCGCCGTGACAGATTTGCACCTGGCTAACTATGGGAAGCA	1464014	1464084	1464134	1464082	-1	ASPTUscaffold_8	ASPTUDRAFT_47622	1463021	1464651	None	4958	636	26226	No_constitutive_exon_found_in_species
AGGGTTGGGTTTGGAGATGGGGAGGGGAAAGGGATAGGGGTATGGTGGAGGA	1473606	1473684	1473556	1473608	1	ASPTUscaffold_8	ASPTUDRAFT_129166	1471336	1473684	None	4958	636	26226	No_constitutive_exon_found_in_species
CATTCACTATCAAAGGGATAACACTGATGTTGGGGTTCCGGGATGAATAGGT	1748095	1748320	1748370	1748318	-1	ASPTUscaffold_8	ASPTUDRAFT_59315	1747952	1748564	None	4958	636	26226	No_constitutive_exon_found_in_species
GTTAGTGTATTCCGCGGTAGCCTCCCAAGGTTCATACTAATGATGGGCAGAG	1808892	1808988	1808842	1808894	1	ASPTUscaffold_8	ASPTUDRAFT_194053	1808592	1810535	None	4958	636	26226	No_constitutive_exon_found_in_species
GACGAACCGTTGAAGCGACTTGAAAGTGTCCTTCGGGGGAACGACGAAAGGT	1818256	1818547	1818206	1818258	1	ASPTUscaffold_8	ASPTUDRAFT_78656	1817204	1818547	None	4958	636	26226	No_constitutive_exon_found_in_species
CCATGGACAGTTCCTATTCTCACTTGGCGAATACTGATTTTGGGATACAGGT	2111523	2111628	2111678	2111626	-1	ASPTUscaffold_8	ASPTUDRAFT_194133	2110953	2113870	None	4958	636	26226	No_constitutive_exon_found_in_species
ATGCGCAGCATGCCTTCCTACCTACCTTGCCTGTCGCTAGGGAAGTGAAGGA	32992	33052	32942	32994	1	ASPTUscaffold_9	ASPTUDRAFT_59417	31846	34099	None	4958	636	26226	No_constitutive_exon_found_in_species
CCCGACAGATCTATAGTTCTCCGGGCACATCCTGTAAAGTTGGGAGGCAGGT	33190	33307	33140	33192	1	ASPTUscaffold_9	ASPTUDRAFT_59417	31846	34099	None	4958	636	26226	No_constitutive_exon_found_in_species
ATTACCTGTGCCCCATATCGGAGCGTACAATGCTGACCGCGGGGAAACAGAA	111886	112115	112165	112113	-1	ASPTUscaffold_9	ASPTUDRAFT_131059	104775	112775	None	4958	636	26226	No_constitutive_exon_found_in_species
TCTGGGACATGAAAGAAATACACAGCAATGGATTTACTAACGGGATGAAGCA	131799	132212	132262	132210	-1	ASPTUscaffold_9	ASPTUDRAFT_78758	129032	132535	None	4958	636	26226	No_constitutive_exon_found_in_species
CATCTTCCGAGCAGTTGGTGAACGTGAACTAACCTGGGCCAAAGCCTAAGCG	213579	213665	213715	213663	-1	ASPTUscaffold_9	ASPTUDRAFT_78786	212660	215753	None	4958	636	26226	No_constitutive_exon_found_in_species
AGGAGAGGAGGGAGATGGATAAGAGTGGGTGTATGGAGGGGGGGAAGAAGGA	309392	309692	309342	309394	1	ASPTUscaffold_9	ASPTUDRAFT_131042	308783	309692	None	4958	636	26226	No_constitutive_exon_found_in_species
GTTCTCCCTTTAATTCCCCCATATACCAAGTACTAATAAGGGAATATAAGCC	347532	347732	347482	347534	1	ASPTUscaffold_9	ASPTUDRAFT_33732	347328	348702	None	4958	636	26226	No_constitutive_exon_found_in_species
GGGGGGGAAGGGAAAGACTGCGCAAAGAGGGAAAAGTGGTGTGGGTGTAGAG	398662	399051	399101	399049	-1	ASPTUscaffold_9	ASPTUDRAFT_59540	398662	399334	None	4958	636	26226	No_constitutive_exon_found_in_species
ACATCCACACTCATCTAACAACCACCACCCATGGGGAATGGGAAATATAGCC	404706	405197	405247	405195	-1	ASPTUscaffold_9	ASPTUDRAFT_33750	404706	405481	None	4958	636	26226	No_constitutive_exon_found_in_species
AGTCGAGTTCCCCACCCACCTTCCCTCAACCTCTTCCCCTAATGGGTGAGTG	443753	445238	445288	445236	-1	ASPTUscaffold_9	ASPTUDRAFT_883868	443753	445852	None	4958	636	26226	No_constitutive_exon_found_in_species
CTTCCCTACGGTTCCAAAAGTACCCCACTAACAAAAGCCGAATGGGGTAGAC	490325	490726	490275	490327	1	ASPTUscaffold_9	ASPTUDRAFT_78873	489629	493499	None	4958	636	26226	No_constitutive_exon_found_in_species
ACACGATTTGGCTGCATAAAGTCACGAAACCAGCTGATAATGGGATACAGGC	501654	501992	502042	501990	-1	ASPTUscaffold_9	ASPTUDRAFT_884650	501654	503028	None	4958	636	26226	No_constitutive_exon_found_in_species
TATCTTTTACGTGATGAGTGATGAGTAGATGCTGACGGTGATGGGTATAGTG	678267	678527	678577	678525	-1	ASPTUscaffold_9	ASPTUDRAFT_59630	678267	679536	None	4958	636	26226	No_constitutive_exon_found_in_species
GCTATCTTCTTGGCTCTACAATCCTTCGCTGACGTGGGTGGATCGACAAGCC	743038	744187	742988	743040	1	ASPTUscaffold_9	ASPTUDRAFT_204853	741708	744187	None	4958	636	26226	No_constitutive_exon_found_in_species
TCCCCTTTCAAAATCCAAGATGATTCAATGAGCTGATCAAAAGGGTGTAGAA	777434	778439	778489	778437	-1	ASPTUscaffold_9	ASPTUDRAFT_889506	775961	779581	None	4958	636	26226	No_constitutive_exon_found_in_species
GCACCCCTCCCTCTGCACATTTTCAGGAAAAGTACTAACAATGGGAAAAGTC	839840	840529	840579	840527	-1	ASPTUscaffold_9	ASPTUDRAFT_180111	839840	841353	None	4958	636	26226	No_constitutive_exon_found_in_species
CCGAGGGGAGTATATTGAAAGCGAGACACTGATGAAGTTGGGTGGCGCAGGT	917503	917620	917453	917505	1	ASPTUscaffold_9	ASPTUDRAFT_204913	916596	918652	None	4958	636	26226	No_constitutive_exon_found_in_species
CGATTAACCAGGTTAATGCTGGACGCTGACAGCCAGTTTAACCGGGATAGCC	957505	958057	957455	957507	1	ASPTUscaffold_9	ASPTUDRAFT_892073	956886	958057	None	4958	636	26226	No_constitutive_exon_found_in_species
CTACCCCATCCCAACCATCTTTATCCCCGGGATGACTAAATAGGGTATAGAC	983232	983453	983182	983234	1	ASPTUscaffold_9	ASPTUDRAFT_79011	981741	983995	None	4958	636	26226	No_constitutive_exon_found_in_species
CGGTGGAAAAAGTTTAATGAGACAGAACAATAGCTAACAATTGGGGATAGGA	985666	985682	985732	985680	-1	ASPTUscaffold_9	ASPTUDRAFT_131280	984316	986258	None	4958	636	26226	No_constitutive_exon_found_in_species
ATAGCGCTATCCTGGACCAGGCGACTAGTCCGAGGCTTCTGTGTGGGCAGTG	1054291	1054356	1054406	1054354	-1	ASPTUscaffold_9	ASPTUDRAFT_938988	1053692	1055198	None	4958	636	26226	No_constitutive_exon_found_in_species
GGTAGGAGAGGGGGGAACATCGTGGCGGTTTAGTCTTTTCAGGGCTGAAGGA	1065576	1065660	1065526	1065578	1	ASPTUscaffold_9	ASPTUDRAFT_59756	1064799	1066478	None	4958	636	26226	No_constitutive_exon_found_in_species
GCCAGCCATAACTTTTGGGGGGGGAGGAGTAGCAGGAGGGTGGGCAGTAGGG	1066083	1066206	1066033	1066085	1	ASPTUscaffold_9	ASPTUDRAFT_59756	1064799	1066478	None	4958	636	26226	No_constitutive_exon_found_in_species
ACGCGACGAAGCTCTGCCAACGAGAGAAAGGCGGACAGGCAAAAGGGAAGGT	1066371	1066478	1066321	1066373	1	ASPTUscaffold_9	ASPTUDRAFT_59756	1064799	1066478	None	4958	636	26226	No_constitutive_exon_found_in_species
GACATGGACGAGAAGTCGGTTGTGGTGGGCGAATCATTGACGGGCAGTAGGT	1118102	1118510	1118560	1118508	-1	ASPTUscaffold_9	ASPTUDRAFT_132240	1118102	1118917	None	4958	636	26226	No_constitutive_exon_found_in_species
GGAAAAAGGAAGAAGGTTTTGCTAATGTGTGTTTGTTTCTGGGGATTTAGAA	1127242	1127434	1127484	1127432	-1	ASPTUscaffold_9	ASPTUDRAFT_180347	1127242	1127832	None	4958	636	26226	No_constitutive_exon_found_in_species
CTTGTAAGTGGTTCAAACGAGGGAGGAATTTATGTGCTGAGTGTGGGGAGGG	1171631	1171812	1171862	1171810	-1	ASPTUscaffold_9	ASPTUDRAFT_895658	1171423	1172194	None	4958	636	26226	No_constitutive_exon_found_in_species
ATAGCTGAGACTATATTGTGTGGTTGTCCTTTGCAATGTTGGGACAATAGTA	1207213	1208312	1208362	1208310	-1	ASPTUscaffold_9	ASPTUDRAFT_131877	1204623	1209392	None	4958	636	26226	No_constitutive_exon_found_in_species
TGCTCTGTGTTTAGTATGAGACTATATACTTACATATAGCACGGGTATAGGA	1357617	1357659	1357567	1357619	1	ASPTUscaffold_9	ASPTUDRAFT_130978	1357301	1359297	None	4958	636	26226	No_constitutive_exon_found_in_species
TTCTCTCCATACTTTTCCTTTTAGCTATCACTAATATCTCCGGGTCAAAGGG	1404127	1404978	1405028	1404976	-1	ASPTUscaffold_9	ASPTUDRAFT_69741	1404127	1405278	None	4958	636	26226	No_constitutive_exon_found_in_species
CGGTTTCTTCCAAGGAAGTGCCCGGCTAACATCCTGACCTGGGCAAACAGCC	1407543	1407675	1407493	1407545	1	ASPTUscaffold_9	ASPTUDRAFT_131330	1405849	1407675	None	4958	636	26226	No_constitutive_exon_found_in_species
GTTACTTCCCTTTATAATTAAGATGTCTCCTGCTGACTATGGGTATATAGAA	1412779	1413050	1412729	1412781	1	ASPTUscaffold_9	ASPTUDRAFT_69743	1411845	1413050	None	4958	636	26226	No_constitutive_exon_found_in_species
TAGCCAGTTCCCACGGTTAATGCTTCTGAATGCTAATGTATGGTGGGTAGGG	1471368	1471508	1471318	1471370	1	ASPTUscaffold_9	ASPTUDRAFT_34103	1470345	1471801	None	4958	636	26226	No_constitutive_exon_found_in_species
ATATATATTACGTGTGAAATGAACTAACATGAGTTGATTGGGATATGTAGAG	1472180	1472369	1472419	1472367	-1	ASPTUscaffold_9	ASPTUDRAFT_130989	1472180	1474148	None	4958	636	26226	No_constitutive_exon_found_in_species
ACTTGAAACCACCTATATGTCCAAATTACAGTAAGCTAATTAGAGGGCAGAT	1519469	1520060	1520110	1520058	-1	ASPTUscaffold_9	ASPTUDRAFT_902032	1519469	1521615	None	4958	636	26226	No_constitutive_exon_found_in_species
TATTTCCCTTCAGCTACTACTGACTACCTTGGTGGCTTACATGGGTATAGGA	1584849	1585944	1584799	1584851	1	ASPTUscaffold_9	ASPTUDRAFT_59921	1583585	1585944	None	4958	636	26226	No_constitutive_exon_found_in_species
TATAGTGTGATCGTGGCTTGGGTCTATAACCAACAGCTGATGGGAAATAGAT	1596269	1598341	1598391	1598339	-1	ASPTUscaffold_9	ASPTUDRAFT_34147	1596269	1598509	None	4958	636	26226	No_constitutive_exon_found_in_species
TGCCATATAAACTTTGTATTCGACCTAAGATTTACTGACCACTGGGATAGTG	1726884	1727051	1726834	1726886	1	ASPTUscaffold_9	ASPTUDRAFT_156683	1726615	1728582	None	4958	636	26226	No_constitutive_exon_found_in_species
TTATGAATAACTCCCGACCGCATGCTAATATCTGATGAATGGGATAATAGTT	1765252	1765344	1765202	1765254	1	ASPTUscaffold_9	ASPTUDRAFT_48699	1764882	1766165	None	4958	636	26226	No_constitutive_exon_found_in_species
CATAGGGTTGAGATAGAATGAAGACAGCTGATATTGACTGGGATTGACAGAA	1765575	1766165	1765525	1765577	1	ASPTUscaffold_9	ASPTUDRAFT_48699	1764882	1766165	None	4958	636	26226	No_constitutive_exon_found_in_species
TAGAAGCATCCTCGTCGTCTCGCTATATATACTTCCCGGGAATAGCAGAGCG	1772999	1774018	1772949	1773001	1	ASPTUscaffold_9	ASPTUDRAFT_59982	1771256	1776060	None	4958	636	26226	No_constitutive_exon_found_in_species
GGGGTTGCTCGAGTGGAGTGGAGTGGAATGGCTAACTGATGGGAATATAGAC	1813420	1813518	1813568	1813516	-1	ASPTUscaffold_9	ASPTUDRAFT_205179	1812987	1814052	None	4958	636	26226	No_constitutive_exon_found_in_species
ATCCGGGGCATCTGATACTATAGTGGCGTTTACTAAAGCGGGATACATAGGA	1821721	1826740	1826790	1826738	-1	ASPTUscaffold_9	ASPTUDRAFT_131177	1820119	1826928	None	4958	636	26226	No_constitutive_exon_found_in_species
AGATGGTGTTAGTTTTGATACTGATGGTGGGGCCTTGGGTGATGATGTAGGA	1897216	1899508	1899558	1899506	-1	ASPTUscaffold_9	ASPTUDRAFT_79276	1897216	1903311	None	4958	636	26226	No_constitutive_exon_found_in_species
TACCCCCAATAGCTGTAGTAACATCGAACTAACCGGGTCGGGAAAACCAGCA	18287	18421	18237	18289	1	ASPTUscaffold_10	ASPTUDRAFT_34275	17443	18714	None	4958	636	26226	No_constitutive_exon_found_in_species
GACTGATGAGACTGATGAGGAGTTTCCGGGGACAATGGGAAGGGAGGGAGCG	51999	53694	53744	53692	-1	ASPTUscaffold_10	ASPTUDRAFT_916835	51999	54249	None	4958	636	26226	No_constitutive_exon_found_in_species
GTCAGTCTTTGTTCGGGTGAGAACATGGGCAACCATGTGGGGAAAGGGAGTC	71009	71292	71342	71290	-1	ASPTUscaffold_10	ASPTUDRAFT_60068	70167	71572	None	4958	636	26226	No_constitutive_exon_found_in_species
AACTGACTTTAGGCGGTGCAATGCGTAGCATCCACTAATGCGGGCGACAGAA	108204	109881	108154	108206	1	ASPTUscaffold_10	ASPTUDRAFT_34312	106626	110922	None	4958	636	26226	No_constitutive_exon_found_in_species
GCGTGATTTTCGTGGAGGAGATCCCACGGACCGCGAGTGGGAAAATCCAGCG	148909	149307	149357	149305	-1	ASPTUscaffold_10	ASPTUDRAFT_316563	148909	151515	None	4958	636	26226	No_constitutive_exon_found_in_species
TCTCTCAACCTCACCTCCTCTCCTCGGACGAAGCCGGGTAGATGCAGCAGAA	204513	205251	204463	204515	1	ASPTUscaffold_10	ASPTUDRAFT_79355	198582	207459	None	4958	636	26226	No_constitutive_exon_found_in_species
GCGAGGGGTGAGTCGACAATTGCGGATCTGGGAGCATCGGGGGGCCATAGCG	264580	265078	265128	265076	-1	ASPTUscaffold_10	ASPTUDRAFT_79372	264580	267246	None	4958	636	26226	No_constitutive_exon_found_in_species
TTCTTTTTATTCCACAATCTCTTTAGTTGGGGATGGGGAGGGAGAGGGAGAG	274500	274715	274765	274713	-1	ASPTUscaffold_10	ASPTUDRAFT_319063	274500	275541	None	4958	636	26226	No_constitutive_exon_found_in_species
AAGAGTAATACGTATGGAAGCTGACAGTCATCCCATACTTGGGAGCACAGAG	278186	279874	279924	279872	-1	ASPTUscaffold_10	ASPTUDRAFT_133488	278186	280311	None	4958	636	26226	No_constitutive_exon_found_in_species
GACCTCACATCGGATACTGCTTCGCGATTAGAAGATACTAACGGGTGCAGAT	340832	344882	340782	340834	1	ASPTUscaffold_10	ASPTUDRAFT_60147	339914	345481	None	4958	636	26226	No_constitutive_exon_found_in_species
GAGTACACCCAACCCCCGCTTTAGGGCCAAGTTCTAACCAAATGGGCTAGCT	355848	356228	356278	356226	-1	ASPTUscaffold_10	ASPTUDRAFT_60150	355282	356592	None	4958	636	26226	No_constitutive_exon_found_in_species
AATCCCTTGTCTCTTATCCCGAGTATGGTGGTATGCTAACGCGGGAACAGAT	561848	561909	561959	561907	-1	ASPTUscaffold_10	ASPTUDRAFT_195009	561298	562299	None	4958	636	26226	No_constitutive_exon_found_in_species
ATAACATAGTCATCAGAGTATCGTTTCTAACTTTCGTCATGGGTAAACAGAG	720399	721313	720349	720401	1	ASPTUscaffold_10	ASPTUDRAFT_60248	719755	721313	None	4958	636	26226	No_constitutive_exon_found_in_species
GGTGAAGGAGGTTGTGTGTGTGTGTGTTTTGCTAACGAGTGGGGGTTTAGGT	753453	753605	753655	753603	-1	ASPTUscaffold_10	ASPTUDRAFT_49189	753453	754275	None	4958	636	26226	No_constitutive_exon_found_in_species
ATGTACGCTAGTACCCTCCCAACTTATATAACAATATACTAACGGGCCAGGA	842098	842621	842048	842100	1	ASPTUscaffold_10	ASPTUDRAFT_34552	841642	843397	None	4958	636	26226	No_constitutive_exon_found_in_species
TATGAAGAAGCCCCACCCCGGTACTTTGCCTTGCAGGTCCTTACGGGAAGAC	917762	918232	918282	918230	-1	ASPTUscaffold_10	ASPTUDRAFT_79543	917762	921021	None	4958	636	26226	No_constitutive_exon_found_in_species
GTCCCTCTCTCATACACTATTCTCATGTTCGTGATACTAACAGGGGATAGAT	1020472	1020684	1020422	1020474	1	ASPTUscaffold_10	ASPTUDRAFT_133105	1019164	1020978	None	4958	636	26226	No_constitutive_exon_found_in_species
AAGTTGTCCTATTCCGGAGCCGTTGATTTGAGGTGCTGATGGGGTAATAGTG	1047364	1047846	1047896	1047844	-1	ASPTUscaffold_10	ASPTUDRAFT_34627	1047364	1048631	None	4958	636	26226	No_constitutive_exon_found_in_species
TCCAGGTATCAAAAAGCCTGGATGTCGAAGACGTTCATCTAATATGGGAGTC	1121238	1121396	1121446	1121394	-1	ASPTUscaffold_10	ASPTUDRAFT_917746	1120132	1121908	None	4958	636	26226	No_constitutive_exon_found_in_species
CCATTCAGTACCTCTACACATCAACGATATGATAATGACAATGGGATTAGCA	1180598	1180725	1180775	1180723	-1	ASPTUscaffold_10	ASPTUDRAFT_338233	1180112	1181056	None	4958	636	26226	No_constitutive_exon_found_in_species
TTTGTATGTCTTCCGTGCCGATATCACGGACAATACTGATGGGTGTATAGGG	1192467	1192518	1192568	1192516	-1	ASPTUscaffold_10	ASPTUDRAFT_195228	1191916	1193479	None	4958	636	26226	No_constitutive_exon_found_in_species
CCTCTACTCCAAACCCACCTCCACCACCACCTAATGCGAGGGACAACCAGGA	1324077	1324428	1324027	1324079	1	ASPTUscaffold_10	ASPTUDRAFT_195270	1322937	1324941	None	4958	636	26226	No_constitutive_exon_found_in_species
GAAGGTTAGTGCTGTATCTCGTCACATTATTTAATTCTCCAGGGATGAAGTT	1386125	1387095	1387145	1387093	-1	ASPTUscaffold_10	ASPTUDRAFT_34745	1385071	1387415	None	4958	636	26226	No_constitutive_exon_found_in_species
GCTTCATAAACACTACAGTCTGGATGGGCTAACGAGGGTCAACGGAATAGGT	1425344	1425569	1425294	1425346	1	ASPTUscaffold_10	ASPTUDRAFT_917932	1424345	1425569	None	4958	636	26226	No_constitutive_exon_found_in_species
ACATCCCAACTCACCAGCAACATCGCTAACATTTTGGGGGAATTGAATAGAC	1467907	1469063	1467857	1467909	1	ASPTUscaffold_10	ASPTUDRAFT_342771	1467237	1469653	None	4958	636	26226	No_constitutive_exon_found_in_species
ATCCTAATAATACCATCAATGAGAACCTACTGACGGATGAGGGCGACTAGGT	1477336	1477997	1477286	1477338	1	ASPTUscaffold_10	ASPTUDRAFT_34777	1476828	1478532	None	4958	636	26226	No_constitutive_exon_found_in_species
AAGGAAAACAAATCAGTTCACTAACAATCAAATCAAATGGGGGCAAAAAGGT	1505852	1506370	1506420	1506368	-1	ASPTUscaffold_10	ASPTUDRAFT_60492	1505369	1506620	None	4958	636	26226	No_constitutive_exon_found_in_species
GCAGGGTGTATGTTGTACACTTTTTCGTCTATGTGGGTTTGGGCTAATAGGT	1623851	1623914	1623801	1623853	1	ASPTUscaffold_10	ASPTUDRAFT_60532	1622903	1625817	None	4958	636	26226	No_constitutive_exon_found_in_species
GGCCTTCATATGTTTGGCGGACTGGTATCTTGTTGCTAACTGGGTGGCAGGG	1684346	1684409	1684459	1684407	-1	ASPTUscaffold_10	ASPTUDRAFT_158006	1683693	1686205	None	4958	636	26226	No_constitutive_exon_found_in_species
TGATGAAGTCTCGCCTTCCTGTTGCGCCCTTCGGATGGGCTTTAGGGAAGGG	1759190	1759252	1759302	1759250	-1	ASPTUscaffold_10	ASPTUDRAFT_60574	1758591	1759872	None	4958	636	26226	No_constitutive_exon_found_in_species
AGTCTCAGGATCACCGAAGCTTACTTGCCATTGTTCTAACTGGGTGACAGAG	1793866	1793952	1793816	1793868	1	ASPTUscaffold_10	ASPTUDRAFT_60587	1793017	1794575	None	4958	636	26226	No_constitutive_exon_found_in_species
ATACGAAAGGTTATATTGATGAGCACCTCTAACAATGCCCGGGGGGATAGGT	32224	32482	32532	32480	-1	ASPTUscaffold_11	ASPTUDRAFT_49667	30589	32986	None	4958	636	26226	No_constitutive_exon_found_in_species
TATAGCTATCGGCCCAACCTGTAGACGTTATACTTTACTGACATGGGCAGTT	71181	71588	71638	71586	-1	ASPTUscaffold_11	ASPTUDRAFT_352118	70207	72178	None	4958	636	26226	No_constitutive_exon_found_in_species
AGGCAGATCTGGTCTGATGATTGCCCGGAATATTTGGCTAACGGGAGTAGTG	133117	133415	133067	133119	1	ASPTUscaffold_11	ASPTUDRAFT_79824	131984	133415	None	4958	636	26226	No_constitutive_exon_found_in_species
AATACCACTTTCACATCGATGAACATCATACTAACTGGGAAATAATATAGCC	256681	256765	256815	256763	-1	ASPTUscaffold_11	ASPTUDRAFT_60670	256442	257482	None	4958	636	26226	No_constitutive_exon_found_in_species
CACGCTGAGCCTATACAGAGCGACTCCTAGATGTTTTTGATGGGTAAAAGAA	325426	325539	325589	325537	-1	ASPTUscaffold_11	ASPTUDRAFT_60684	323343	325855	None	4958	636	26226	No_constitutive_exon_found_in_species
GGGTTTCCTTTCCTCGATATAGCGAGTATCGTACAGGGCGACTGTGAGAGGC	386484	386868	386434	386486	1	ASPTUscaffold_11	ASPTUDRAFT_60699	385788	387274	None	4958	636	26226	No_constitutive_exon_found_in_species
ACTTAAATTTTCCTCTCAACCGATCCTAATAACCTATTTATGGGATGCAGGA	393258	393917	393208	393260	1	ASPTUscaffold_11	ASPTUDRAFT_49814	393080	393917	None	4958	636	26226	No_constitutive_exon_found_in_species
TGCCCTGGTACCTGAGAAGTGAGTGAGTTAACGTGAAGGGGAGAATACAGAC	422380	422409	422330	422382	1	ASPTUscaffold_11	ASPTUDRAFT_195571	422025	424483	None	4958	636	26226	No_constitutive_exon_found_in_species
CCCTGATTTTCTCATGGTCGTGTTTTTGACAGCTGCTAACACTGGGATAGGA	489442	489814	489864	489812	-1	ASPTUscaffold_11	ASPTUDRAFT_60735	489442	490846	None	4958	636	26226	No_constitutive_exon_found_in_species
TCAAATACTTCTGTACTCTGACATGATTGCTTACTTATCAAATCGGGTAGAG	491520	492110	491470	491522	1	ASPTUscaffold_11	ASPTUDRAFT_134349	491220	492110	None	4958	636	26226	No_constitutive_exon_found_in_species
TCTTTTCATCTTTCAGAGTTATGTTTGGCTAATCCGAGTGTTGGGGGTAGGG	531831	531963	531781	531833	1	ASPTUscaffold_11	ASPTUDRAFT_60748	530813	532128	None	4958	636	26226	No_constitutive_exon_found_in_species
AGGCGGTGTTGCCACTGAGCGTTTTTGCTGACTACGGGACAAAACTACAGCC	535598	536014	535548	535600	1	ASPTUscaffold_11	ASPTUDRAFT_134103	534770	536014	None	4958	636	26226	No_constitutive_exon_found_in_species
CCATTTGCCTTGCTTGTGTAAACAGTCGCTGACAATGATTTGGGGTACAGAT	557191	557410	557460	557408	-1	ASPTUscaffold_11	ASPTUDRAFT_35068	554712	558123	None	4958	636	26226	No_constitutive_exon_found_in_species
AAATACCAGACACTTCCCCCAAGGTCACTCTAATTGTGGGGCATGAATAGAT	569795	570667	570717	570665	-1	ASPTUscaffold_11	ASPTUDRAFT_134401	569795	571213	None	4958	636	26226	No_constitutive_exon_found_in_species
GTGAGTGAGAGCTACACAGCATGCAAAACAGTTCTATCATGCGGGCGCAGCT	688008	688042	687958	688010	1	ASPTUscaffold_11	ASPTUDRAFT_134498	687474	688042	None	4958	636	26226	No_constitutive_exon_found_in_species
CTCGCTTCATGTACAAATGAGAAACAGAATTGCTAATACAGGGGGTACAGGA	778627	778723	778773	778721	-1	ASPTUscaffold_11	ASPTUDRAFT_134119	778627	782825	None	4958	636	26226	No_constitutive_exon_found_in_species
TCTACCTGCCAATACAAGCTCTATCACGCACGACTCACAAAGGGATACAGAA	818489	818846	818896	818844	-1	ASPTUscaffold_11	ASPTUDRAFT_50022	818489	820157	None	4958	636	26226	No_constitutive_exon_found_in_species
GCTCTTTCGGGGACGTTTAAGACAAGACTAACGGTCTACTGGGAATGTAGAA	831178	831935	831128	831180	1	ASPTUscaffold_11	ASPTUDRAFT_133987	830066	832504	None	4958	636	26226	No_constitutive_exon_found_in_species
CTCATATCGATATCGTGTAAATTACCTTGGCTGACTGGGTCCGAAAACAGGA	842149	842290	842099	842151	1	ASPTUscaffold_11	ASPTUDRAFT_80010	841762	849004	None	4958	636	26226	No_constitutive_exon_found_in_species
CGATGATCCGCCGTTGCGATAAGATTGAAGGCGGACTTGCGGGCTGACAGCT	844212	844333	844162	844214	1	ASPTUscaffold_11	ASPTUDRAFT_80010	841762	849004	None	4958	636	26226	No_constitutive_exon_found_in_species
AGTTCCCAGCCCTAGTTTCTGCTCTCCGCAGTTCGAAGGGGGATGGCCAGGG	861905	861966	862016	861964	-1	ASPTUscaffold_11	ASPTUDRAFT_60842	861359	864014	None	4958	636	26226	No_constitutive_exon_found_in_species
TCCCTCTTGATCGCTGGCCTAGTATAGACTTGCTAATCTGGGATCAACAGGG	884350	884699	884300	884352	1	ASPTUscaffold_11	ASPTUDRAFT_70709	883649	892493	None	4958	636	26226	No_constitutive_exon_found_in_species
TCAGCATCTCTAGCCACATACAACCTACTAATCCGTGTTGGGATAAATAGAC	1064352	1064766	1064816	1064764	-1	ASPTUscaffold_11	ASPTUDRAFT_182998	1064352	1066651	None	4958	636	26226	No_constitutive_exon_found_in_species
TTTACCTGCGCCTACGAGTATCTCTTCGAAAAATGGAATGAATGGGCAAGAG	1099743	1099751	1099693	1099745	1	ASPTUscaffold_11	ASPTUDRAFT_60917	1093757	1099751	None	4958	636	26226	No_constitutive_exon_found_in_species
GAAGTAAGCACACCTTGTTGTTGATCACAGCAACCACTAACAGAGGGCAGGT	1244395	1244652	1244702	1244650	-1	ASPTUscaffold_11	ASPTUDRAFT_195843	1243062	1245286	None	4958	636	26226	No_constitutive_exon_found_in_species
CCTCCTTGGCATCATAGATAAACCGCTAATCATGTATCTGGGAGATATAGTG	1288983	1289186	1289236	1289184	-1	ASPTUscaffold_11	ASPTUDRAFT_60974	1288983	1289627	None	4958	636	26226	No_constitutive_exon_found_in_species
CCTATTCTCTATTCCGATGTCTGACAGTGCTGATATCAGAATGGGAACAGGA	1300475	1300656	1300706	1300654	-1	ASPTUscaffold_11	ASPTUDRAFT_195866	1300007	1301248	None	4958	636	26226	No_constitutive_exon_found_in_species
CGGTTCCTCACTCCTGACTTGTAACCACGACTAATATCAATGGGATAAAGCA	1941	2333	1891	1943	1	ASPTUscaffold_12	ASPTUDRAFT_373552	1498	2333	None	4958	636	26226	No_constitutive_exon_found_in_species
CCCCGGGCTGTTACTAGTCTCTCATGCTGATAGCCCCCACTGGGAAATAGTG	9929	10451	10501	10449	-1	ASPTUscaffold_12	ASPTUDRAFT_50274	8681	10592	None	4958	636	26226	No_constitutive_exon_found_in_species
TATCCGTCGGACTGGCCCGAGATTGAGTATGTTCTGATGGCAGGGTATAGAG	58153	58629	58679	58627	-1	ASPTUscaffold_12	ASPTUDRAFT_919473	58045	60013	None	4958	636	26226	No_constitutive_exon_found_in_species
TAAGTAAATGGAACCCTACTATTCAAAGCAATGAGGCTAACTGGGAGCAGAA	74512	74705	74755	74703	-1	ASPTUscaffold_12	ASPTUDRAFT_35355	74421	75757	None	4958	636	26226	No_constitutive_exon_found_in_species
GCATGAACATGCCTTTTTACGACGTCACTAACTTCTAGGGAAATAACTAGGC	121072	121448	121022	121074	1	ASPTUscaffold_12	ASPTUDRAFT_159144	120797	122265	None	4958	636	26226	No_constitutive_exon_found_in_species
TGTGAGTTGCATGCTGTGTCAATGGATGTCGTTGTACTAACTAGGGGTAGGG	179875	180050	179825	179877	1	ASPTUscaffold_12	ASPTUDRAFT_35401	178230	180050	None	4958	636	26226	No_constitutive_exon_found_in_species
TAAGCCAAAGTGAGAGGCGGCTTTCAGAGCAGGAGCGGCAGACGGGGAAGTC	233426	235555	235605	235553	-1	ASPTUscaffold_12	ASPTUDRAFT_919653	233426	235715	None	4958	636	26226	No_constitutive_exon_found_in_species
ACTGGGTGAGCAGGAGTTGATGGAGATGATCTGGCTAACTGGGGATATAGCA	307730	308077	308127	308075	-1	ASPTUscaffold_12	ASPTUDRAFT_50386	307486	308637	None	4958	636	26226	No_constitutive_exon_found_in_species
TCTCGCCAAGTCGCATCTACTATCATCTTTTTCCAGCTTTGACTGGGTAGGC	357529	357748	357798	357746	-1	ASPTUscaffold_12	ASPTUDRAFT_135241	355571	357885	None	4958	636	26226	No_constitutive_exon_found_in_species
TTATTAATCCTGTTTGATATCTTGCCGTGGTTACTAACCTAGTTGGGTAGGA	449854	449859	449804	449856	1	ASPTUscaffold_12	ASPTUDRAFT_35492	445638	450058	None	4958	636	26226	No_constitutive_exon_found_in_species
TATACCTTTGATCTAGGCAAATATATACTGAATACCACTGGGTACAACAGAG	470541	470562	470612	470560	-1	ASPTUscaffold_12	ASPTUDRAFT_134972	469775	470787	None	4958	636	26226	No_constitutive_exon_found_in_species
AGTAAGTTCTTTTACTTCGACCTTTCGCGGAGAGTGCTAATAGGGTATAGTT	536124	536395	536445	536393	-1	ASPTUscaffold_12	ASPTUDRAFT_183528	536124	537172	None	4958	636	26226	No_constitutive_exon_found_in_species
GGATGTTAGGGATAATTCAGATAGAAATGAAGATAATAGAAATAGGGCAGGC	653727	653955	653677	653729	1	ASPTUscaffold_12	ASPTUDRAFT_135378	653312	654818	None	4958	636	26226	No_constitutive_exon_found_in_species
TATTATATCCCGTATAAAGATTTTTAGGCTGAGCCAGTCGGGGGGTGAAGAT	713653	713911	713603	713655	1	ASPTUscaffold_12	ASPTUDRAFT_134937	711765	715437	None	4958	636	26226	No_constitutive_exon_found_in_species
TTCTTCAAAGATGCCAGCTACTCTCCCCTTTTTGTAGCTTATATGGGTAGAT	749684	750292	750342	750290	-1	ASPTUscaffold_12	ASPTUDRAFT_196158	748723	750394	None	4958	636	26226	No_constitutive_exon_found_in_species
TGGGTTGTGATGATGGGGGGAAAGGGATAGCAGGGATGGGAGGTGGGGAGGT	755761	756005	755711	755763	1	ASPTUscaffold_12	ASPTUDRAFT_380811	754738	756005	None	4958	636	26226	No_constitutive_exon_found_in_species
TTACACTTTGTGCTGGCCGTAATGTGAAAAGTATGCTGAAATAGGGCCAGGG	840767	840934	840717	840769	1	ASPTUscaffold_12	ASPTUDRAFT_159602	840009	842300	None	4958	636	26226	No_constitutive_exon_found_in_species
ATCATATATGCGAGCATCGACACCAAGCACTAATATGTTGTGATGGGTAGAC	860805	860913	860755	860807	1	ASPTUscaffold_12	ASPTUDRAFT_135326	859644	861357	None	4958	636	26226	No_constitutive_exon_found_in_species
GCATAAGTCAGATTTGTTGAAAGAGGCCATAACTAATACTGGGAATGTAGTG	871110	871457	871507	871455	-1	ASPTUscaffold_12	ASPTUDRAFT_61246	870977	874620	None	4958	636	26226	No_constitutive_exon_found_in_species
GCGGTCGCGCGATGTAGGATTCTATCTAACTGTAATGGGCAATCTAAAAGGG	961708	962421	962471	962419	-1	ASPTUscaffold_12	ASPTUDRAFT_134706	960416	963076	None	4958	636	26226	No_constitutive_exon_found_in_species
AGGCCACTCTATATCCGTATTGTTCATCAGATTGCTGACTGGGAACATAGCA	1046007	1046234	1045957	1046009	1	ASPTUscaffold_12	ASPTUDRAFT_135257	1045035	1051680	None	4958	636	26226	No_constitutive_exon_found_in_species
AGTTCTCTGCTAGCCACTTCCATGCATATCTGTGCTAATTCTGGGAACAGGT	1094882	1095002	1095052	1095000	-1	ASPTUscaffold_12	ASPTUDRAFT_196266	1094882	1095786	None	4958	636	26226	No_constitutive_exon_found_in_species
CTATACATTCATAATGAAGATCGAGCCTGGGGTGTAGGAGGGGGGCCCAGGG	1099260	1099341	1099391	1099339	-1	ASPTUscaffold_12	ASPTUDRAFT_61312	1099060	1099679	None	4958	636	26226	No_constitutive_exon_found_in_species
TGCTGGATTTGGGTAGATGTTTGAAACTGACACAGGGGATATTGGAATAGTG	233793	233980	233743	233795	1	ASPTUscaffold_13	ASPTUDRAFT_50854	231443	233980	None	4958	636	26226	No_constitutive_exon_found_in_species
AACCTCACAATCTCTCAAATTCATTCGTTGTCTGATTCACTGGGATACAGCT	258767	258899	258949	258897	-1	ASPTUscaffold_13	ASPTUDRAFT_136402	258767	260579	None	4958	636	26226	No_constitutive_exon_found_in_species
TACGTGTTTGGTGCAGGACACCCATTTTCTTCATACTAACAAGGGTACAGTG	340971	341231	341281	341229	-1	ASPTUscaffold_13	ASPTUDRAFT_398085	339923	342894	None	4958	636	26226	No_constitutive_exon_found_in_species
GGGCAGCTGGAGGATGATTGGTGAGAGTGCAGGGCAGTGCAGTGAGGGAGTG	347087	347238	347037	347089	1	ASPTUscaffold_13	ASPTUDRAFT_89381	346627	347299	None	4958	636	26226	No_constitutive_exon_found_in_species
GCTAGAGCAGAAGTTTCTTTTGAGGCGTAACAAAGAAAGGGAAAGCAAAGCA	347262	347299	347212	347264	1	ASPTUscaffold_13	ASPTUDRAFT_89381	346627	347299	None	4958	636	26226	No_constitutive_exon_found_in_species
GCCAACGGTCAATGTATAATTAATTATCTGATGCTAATAAGGGAAACCAGGA	467700	467808	467858	467806	-1	ASPTUscaffold_13	ASPTUDRAFT_136473	466867	467996	None	4958	636	26226	No_constitutive_exon_found_in_species
GGGTAGTATTGTGTTGGCTGGATTGGCTAATGATCGATGGGTGAATATAGGG	467496	467548	467598	467546	-1	ASPTUscaffold_13	ASPTUDRAFT_136473	466867	467996	None	4958	636	26226	No_constitutive_exon_found_in_species
AGATAATCACTGCACACGCGCCCATACACTCTTCCACTGACAAGGGATAGGA	480253	480362	480203	480255	1	ASPTUscaffold_13	ASPTUDRAFT_135825	480147	482066	None	4958	636	26226	No_constitutive_exon_found_in_species
GTAAGCTTTGTCGCCGCTGGAGTAATTTACAGTCTGCTGACAGGGTCAAGGC	614660	615086	615136	615084	-1	ASPTUscaffold_13	ASPTUDRAFT_51047	613644	616582	None	4958	636	26226	No_constitutive_exon_found_in_species
TTGTTTATTCAGTAATGGGATTGGATCTAATCTAACTAATGGGTATATAGTG	645752	646744	646794	646742	-1	ASPTUscaffold_13	ASPTUDRAFT_51059	645752	647042	None	4958	636	26226	No_constitutive_exon_found_in_species
TGTTAAAGTCGCAAGGAGGGCAGATCAACTTGTCGCAGGAGGGCTGAGAGGT	670242	670357	670192	670244	1	ASPTUscaffold_13	ASPTUDRAFT_61553	670113	670863	None	4958	636	26226	No_constitutive_exon_found_in_species
GTCAATCTGGCTCAGGCACAGAAAATATCTGACATAAAGGGCAACAAAAGTT	702604	702700	702554	702606	1	ASPTUscaffold_13	ASPTUDRAFT_80658	701794	703456	None	4958	636	26226	No_constitutive_exon_found_in_species
TCATGGCTGGGTGAAAGGAATTGCCTGGGGAGCTTGGGATTGGGCTGAAGGA	705473	705603	705423	705475	1	ASPTUscaffold_13	ASPTUDRAFT_61564	704914	706164	None	4958	636	26226	No_constitutive_exon_found_in_species
AGATGTGGATTGATGGCTAATAATGGTGGTCATGGTGGTGATGGGTATAGGT	811830	811904	811780	811832	1	ASPTUscaffold_13	ASPTUDRAFT_61592	811397	812167	None	4958	636	26226	No_constitutive_exon_found_in_species
AGCTGTCTGTCTGTCTCGAACCTGACGAATCTTGACGGGCTGGATGACAGTC	959233	959387	959437	959385	-1	ASPTUscaffold_13	ASPTUDRAFT_61645	957086	959848	None	4958	636	26226	No_constitutive_exon_found_in_species
ATTGGGATGTAAGAGTATGTATGGCTGACTGATGTTGATTGGATGGGTAGAT	1002060	1002127	1002177	1002125	-1	ASPTUscaffold_13	ASPTUDRAFT_135604	1002060	1002650	None	4958	636	26226	No_constitutive_exon_found_in_species
GCCTCCGACGTGGCCCGCAATCTTGTCCGGAGACAGAGTCAAAGGGGAAGAA	119040	119098	118990	119042	1	ASPTUscaffold_14	ASPTUDRAFT_136990	115612	119392	None	4958	636	26226	No_constitutive_exon_found_in_species
GAATCACATCATGACTCTGACAAGGTAGCCGGGACTAACTTAGGGAAAAGTG	127142	127437	127487	127435	-1	ASPTUscaffold_14	ASPTUDRAFT_80838	124803	127999	None	4958	636	26226	No_constitutive_exon_found_in_species
TAGTTCTGCCTACAGGATATCAGGAAATAGCTAATGGGTGATGTGGACAGTC	152082	152194	152032	152084	1	ASPTUscaffold_14	ASPTUDRAFT_51358	151166	152973	None	4958	636	26226	No_constitutive_exon_found_in_species
TGGCCGCGGGGGCCATTTAATCGCGAACTGCTATCTCTACCGGGGGTTAGAA	186181	186189	186239	186187	-1	ASPTUscaffold_14	ASPTUDRAFT_36163	185610	186448	None	4958	636	26226	No_constitutive_exon_found_in_species
TTTTATGTGTTGACGGTGGTTGTTGGTTGCTGACACGGGGGTGAATGTAGGC	229055	229275	229005	229057	1	ASPTUscaffold_14	ASPTUDRAFT_185073	228499	229754	None	4958	636	26226	No_constitutive_exon_found_in_species
TACCCCAATAGCCATATATACCGCTCTGTAAAATAACACCAAGGGTATAGCG	332784	332937	332987	332935	-1	ASPTUscaffold_14	ASPTUDRAFT_51425	331717	333614	None	4958	636	26226	No_constitutive_exon_found_in_species
CTCCTTCCCTCTTAGATGACGCGGGGATAGCTTATTTCTCGGGGATACAGGC	379629	380018	380068	380016	-1	ASPTUscaffold_14	ASPTUDRAFT_921538	377985	380286	None	4958	636	26226	No_constitutive_exon_found_in_species
GTTTGGTCGCGTTGTGCATGCTGCAGCGCGCGGGTGCTTACGGGCAGCAGGT	420270	420381	420431	420379	-1	ASPTUscaffold_14	ASPTUDRAFT_136499	419850	420889	None	4958	636	26226	No_constitutive_exon_found_in_species
GCGTTTACTCACAATATCCTCGAAGATGGAACAGCTAACATGGGCGACAGCT	436615	436990	436565	436617	1	ASPTUscaffold_14	ASPTUDRAFT_161089	436204	437371	None	4958	636	26226	No_constitutive_exon_found_in_species
TTTTCCATTGGGTAGATGGGTTGATGGATGTGATTGCTAATGAGGGATAGGT	438559	438775	438509	438561	1	ASPTUscaffold_14	ASPTUDRAFT_51468	437717	439259	None	4958	636	26226	No_constitutive_exon_found_in_species
GTGAGTGTGTCTAGATAGGGTGAGGTTGGGTGCTGTGCTAACTGGGATAGGT	444400	444497	444547	444495	-1	ASPTUscaffold_14	ASPTUDRAFT_137076	444189	445753	None	4958	636	26226	No_constitutive_exon_found_in_species
CCGTGCGTATGAGCTGTTGATATCAATCAGGATGATGCTAATAGGGTCAGCT	477234	477350	477400	477348	-1	ASPTUscaffold_14	ASPTUDRAFT_51494	476110	477666	None	4958	636	26226	No_constitutive_exon_found_in_species
AATCAAACATCCCTTTTTCCGAAGCAGTAATGACTCCTATTTGAGGGTAGAC	480127	481353	480077	480129	1	ASPTUscaffold_14	ASPTUDRAFT_51496	479694	481353	None	4958	636	26226	No_constitutive_exon_found_in_species
TATCCCTTTGGAGAATTGAGAGAGCGTATGAGGGGCTAATTGTGGGATAGTA	540849	540922	540799	540851	1	ASPTUscaffold_14	ASPTUDRAFT_36278	538301	540922	None	4958	636	26226	No_constitutive_exon_found_in_species
TGTTTGTGAAACCTCATGCTTGCCCCATCTGCAATGACTGACTGGGATAGTC	576537	576662	576487	576539	1	ASPTUscaffold_14	ASPTUDRAFT_36292	576289	577070	None	4958	636	26226	No_constitutive_exon_found_in_species
AAGTCACTTATCATAGAACCGACAATGTGACGTTGCTGACGGGGGATTAGGT	639552	641383	641433	641381	-1	ASPTUscaffold_14	ASPTUDRAFT_51553	639552	642354	None	4958	636	26226	No_constitutive_exon_found_in_species
CCCATACAATAAGGGTATCACCTGGCCGGATATCCTGGTGGGGGCGATAGCC	23395	23400	23450	23398	-1	ASPTUscaffold_15	ASPTUDRAFT_61942	22927	24195	None	4958	636	26226	No_constitutive_exon_found_in_species
CCCAAGCCGGTAGGGAATATTAGCGCCCCTAAACTAAGCCATCAGGGTAGAT	36036	36304	35986	36038	1	ASPTUscaffold_15	ASPTUDRAFT_51585	34625	36929	None	4958	636	26226	No_constitutive_exon_found_in_species
TGGTACGTGTCCGACCGCTGCAAAGGTGCAAGACTGACCGTGGAGGGTAGAC	59847	59929	59797	59849	1	ASPTUscaffold_15	ASPTUDRAFT_137235	58728	60583	None	4958	636	26226	No_constitutive_exon_found_in_species
CTCAGATCAAACTACGCAGGTATGTCTCTAGAATCTCCGCGGGAACTTAGTC	205838	206226	206276	206224	-1	ASPTUscaffold_15	ASPTUDRAFT_137176	202864	206980	None	4958	636	26226	No_constitutive_exon_found_in_species
ACAGGGGCAAACGAGAAACTGTTGCGGATGGGCTCTGCTATATACGGGAGGA	205705	205771	205821	205769	-1	ASPTUscaffold_15	ASPTUDRAFT_137176	202864	206980	None	4958	636	26226	No_constitutive_exon_found_in_species
TCGATGTTTTGTTTTATGTTTGGGGAGTGTGTGCTAATGTGGGTGAATAGAC	318038	318089	318139	318087	-1	ASPTUscaffold_15	ASPTUDRAFT_197023	318038	319075	None	4958	636	26226	No_constitutive_exon_found_in_species
CGCGAGGGTTATAGAATCATTGACTGACGCGTTTCGGGAATGAAAAACAGGT	404193	405176	405226	405174	-1	ASPTUscaffold_15	ASPTUDRAFT_51754	404193	405926	None	4958	636	26226	No_constitutive_exon_found_in_species
GGTAATACCTCAATTTGTGAACGTTCAAGGTGCTAATATGGGATAACCAGCT	506948	507309	507359	507307	-1	ASPTUscaffold_15	ASPTUDRAFT_197084	504267	510733	None	4958	636	26226	No_constitutive_exon_found_in_species
AGATCGTCTTCTAGCACTTTCTGATTCAATGCTTATTCAAGGGTACATAGCT	506518	506890	506940	506888	-1	ASPTUscaffold_15	ASPTUDRAFT_197084	504267	510733	None	4958	636	26226	No_constitutive_exon_found_in_species
GTTCATGACTATTGTAGTCGGCGGACAAGGCATTGCTTCGGGATTCAGAGAC	31557	32353	32403	32351	-1	ASPTUscaffold_16	ASPTUDRAFT_62093	31557	33759	None	4958	636	26226	No_constitutive_exon_found_in_species
CAGTCAAGCATTCAATTTCAAGGCATTATCTGTGTGGATGTCGGGGCAAGTT	100952	101157	101207	101155	-1	ASPTUscaffold_16	ASPTUDRAFT_81149	99692	101341	None	4958	636	26226	No_constitutive_exon_found_in_species
