# Supplementary material for: Widespread Separation of the Polypyrimidine Tract From 3′ AG by G Tracts in Association With Alternative Exons in Metazoa and Plants
Source: Front Genet. 2019 Jan 14;9:741. doi: 10.3389/fgene.2018.00741 (PMC6339879; doi:10.3389/fgene.2018.00741)
Supplement: DATA FILE S1 — Sequences of REPAG 3′ SS from each species of fungi. [file Data_Sheet_1.zip › Supplementary data 1/Fungi_Release38__candida_intermedia.txt]

REPA_GGG_Sequence	Exon_Start	Exon_End	Pos_-50	Pos_+2	Strand	Chromosome	GeneID	Gene_Start	Gene_End	Gene_Name	Number_of_REPAs	Number_of_REPAs_has_GGG	Number_of_Intron(Intra_genic_Region)	Upstream_Constitutive_Exon
CAAAAATTGCAAACACAGAATTTGATCTCAAGATCGCTGGGGAGGACGAGCC	193718	196267	196317	196265	-1	II	SAMEA4029010_CIC11G00000000400	193718	197413	None	72	7	398	No_constitutive_exon_found_in_species
ACTGGAAGAACTAACTGAAGTGGAAGAGCTGATAGTGGGGATAAAAGTAGAA	504554	504734	504504	504556	1	II	SAMEA4029010_CIC11G00000000779	503839	504734	None	72	7	398	No_constitutive_exon_found_in_species
CAGCGGTCCTTTCTCCATCATACCGATAAGATCCTAAAGTGGGAAGTAAGGG	990859	991997	990809	990861	1	II	SAMEA4029010_CIC11G00000002126	990022	991997	None	72	7	398	No_constitutive_exon_found_in_species
GGAGGTAGAGGTTTTTCTTAGGGAGGTAGAGGTTTTTCTTAGGGAGGTAGAA	1985102	1986468	1986518	1986466	-1	II	SAMEA4029010_CIC11G00000003993	1985102	1988928	None	72	7	398	No_constitutive_exon_found_in_species
CCATATGTGTGTATCGTGATAATAGTGCGGTAGGCTAACAGGGAATCTAGAC	1719696	1720041	1720091	1720039	-1	IV	SAMEA4029010_CIC11G00000001035	1719696	1720227	None	72	7	398	No_constitutive_exon_found_in_species
TATGTATAGACAACATATCCAAATTTCAGGAATCTACTAACAGGGCATAGAA	1962585	1963257	1963307	1963255	-1	IV	SAMEA4029010_CIC11G00000002029	1962585	1963344	None	72	7	398	No_constitutive_exon_found_in_species
GATGTAGATCTCAGAACTAACGTATACGAGGGGGCTTCAAGCTGTGGGAGTG	311139	311826	311089	311141	1	VI	SAMEA4029010_CIC11G00000002674	310777	311826	None	72	7	398	No_constitutive_exon_found_in_species
