# Supplementary material for: Widespread Separation of the Polypyrimidine Tract From 3′ AG by G Tracts in Association With Alternative Exons in Metazoa and Plants
Source: Front Genet. 2019 Jan 14;9:741. doi: 10.3389/fgene.2018.00741 (PMC6339879; doi:10.3389/fgene.2018.00741)
Supplement: DATA FILE S1 — Sequences of REPAG 3′ SS from each species of fungi. [file Data_Sheet_1.zip › Supplementary data 1/Fungi_Release38_exophiala_spinifera.txt]

REPA_GGG_Sequence	Exon_Start	Exon_End	Pos_-50	Pos_+2	Strand	Chromosome	GeneID	Gene_Start	Gene_End	Gene_Name	Number_of_REPAs	Number_of_REPAs_has_GGG	Number_of_Intron(Intra_genic_Region)	Upstream_Constitutive_Exon
TTCTGGCACATGGCGTGCAGACCGGCAGAGGTCTGACTCGGGAAGCATAGTT	91648	91829	91598	91650	1	supercont1.1	PV08_00033	91248	92355	None	2742	326	16742	No_constitutive_exon_found_in_species
GCTCTTGAGGTAAGTTGATGCCTTTCCGGAGAATAAAACTGACGGGAGAGAT	505397	505725	505347	505399	1	supercont1.1	PV08_00183	504576	506497	None	2742	326	16742	No_constitutive_exon_found_in_species
AACAGCGTTGAGGGTAAGCACAGCGCTTGTCATGACATGGATGGGTGCAGTG	549382	550656	550706	550654	-1	supercont1.1	PV08_00200	549382	551261	None	2742	326	16742	No_constitutive_exon_found_in_species
CACAGTTCCTTTTATTGCCCTCAGCCTTTTGTAACACCGCATTAGGGAAGCT	572106	572273	572056	572108	1	supercont1.1	PV08_00210	571514	572762	None	2742	326	16742	No_constitutive_exon_found_in_species
GGAGTCAACATACCACAGCGGACTGTCGTTGATGCTAACGGGAAGGCCAGAT	618958	619347	618908	618960	1	supercont1.1	PV08_00228	618459	620283	None	2742	326	16742	No_constitutive_exon_found_in_species
CACACCGGAGCCCTTTGTGTATTATGGTCTAACGCCGTCGGTGGGATCAGTG	663976	664049	663926	663978	1	supercont1.1	PV08_00246	663825	666014	None	2742	326	16742	No_constitutive_exon_found_in_species
GTATGGTCTTATGTCTCGATCAGAGGGATGACATGCTGAGGGCGAACTAGTC	716149	716300	716350	716298	-1	supercont1.1	PV08_00265	715815	716670	None	2742	326	16742	No_constitutive_exon_found_in_species
GCAGTTTCGCATATCCCGAGATGCGTAGTGCTGACGGGGCGGATCAACAGCG	715914	716086	716136	716084	-1	supercont1.1	PV08_00265	715815	716670	None	2742	326	16742	No_constitutive_exon_found_in_species
GACAGATACCTGATTGAAGCCGCAGAACGACGTTGACCGGGAACCAACAGGC	1160419	1160719	1160369	1160421	1	supercont1.1	PV08_00436	1160054	1160719	None	2742	326	16742	No_constitutive_exon_found_in_species
GTCGAAGAAGGGTCTCCTTGCTGGTGGTAAGTAACATGGGCGAGAATTAGGG	1196420	1196539	1196370	1196422	1	supercont1.1	PV08_00451	1195459	1196539	None	2742	326	16742	No_constitutive_exon_found_in_species
AAAGGAACTCACCCCTTCGCATGCCGATTTCGAGCTGACCTTGGGAACAGTG	1232951	1232979	1232901	1232953	1	supercont1.1	PV08_00464	1232592	1234988	None	2742	326	16742	No_constitutive_exon_found_in_species
CTGTTTCGTGTTGTTTTGCGTCCGATATTGATATTGTTGGGAAATTATAGCA	1271131	1271238	1271288	1271236	-1	supercont1.1	PV08_00477	1269852	1271742	None	2742	326	16742	No_constitutive_exon_found_in_species
TCGTTGCAAAGCCGGTCTTCTGACAAAGACCTATTCCCACGGGTATAAAGCC	1326617	1326795	1326567	1326619	1	supercont1.1	PV08_00502	1325211	1327333	None	2742	326	16742	No_constitutive_exon_found_in_species
GCCGGAGTTCTTTCTCCTCATCACGTCCTATGCTGACAGGGGGGATGAAGGG	1350228	1350411	1350178	1350230	1	supercont1.1	PV08_00510	1350121	1351657	None	2742	326	16742	No_constitutive_exon_found_in_species
CGCATGGGGAAGAATGCAGTCTCAAAACTAACACGTGTCGATGGGCATAGTG	1711130	1711622	1711080	1711132	1	supercont1.1	PV08_00642	1710646	1711622	None	2742	326	16742	No_constitutive_exon_found_in_species
AGGTGAATCATCCTTCACGTCTGGAATATGTTATGCTGACTTGGGAATAGCA	1878065	1878367	1878015	1878067	1	supercont1.1	PV08_00699	1877231	1879643	None	2742	326	16742	No_constitutive_exon_found_in_species
CCTTGACCTGTCGTGCCTGAAGCGGCGTCGTTGCTGACAACAGTGGGCAGCC	1903947	1904771	1904821	1904769	-1	supercont1.1	PV08_00709	1903947	1905064	None	2742	326	16742	No_constitutive_exon_found_in_species
TACGGCATACAGTATCGTTGAGTGAACCGCGGCACTGACTGGGACCATAGCA	2161127	2161406	2161456	2161404	-1	supercont1.1	PV08_00803	2161127	2163148	None	2742	326	16742	No_constitutive_exon_found_in_species
GTCCGTCCCAACGGACCTTTCAAGGCTGACTATCTCAATTCCGGGACAAGGA	2195968	2198332	2195918	2195970	1	supercont1.1	PV08_00818	2195829	2198332	None	2742	326	16742	No_constitutive_exon_found_in_species
GTACGTGTCTTCCCTTGATTGTTTTTAACCAAAAGGGGCTAATGGTGAAGAT	2343680	2344204	2344254	2344202	-1	supercont1.1	PV08_00876	2343680	2345670	None	2742	326	16742	No_constitutive_exon_found_in_species
ATCCAGCATGCTGACAATTACAGATGACACCGACTCATCGAGCAGGGCAGCG	2634935	2634963	2634885	2634937	1	supercont1.1	PV08_00992	2633726	2638251	None	2742	326	16742	No_constitutive_exon_found_in_species
GCCACTACCGTTGAAGACAAAACCCTTTTTACTGACCTTTGGGTGTGCAGGT	2642920	2643327	2642870	2642922	1	supercont1.1	PV08_00994	2642702	2643327	None	2742	326	16742	No_constitutive_exon_found_in_species
CATGTAAGGAGAGATCTGTTCTGCTGAGACATGTTCTGACAGGGTCATAGTC	2652836	2653240	2652786	2652838	1	supercont1.1	PV08_00997	2652116	2653661	None	2742	326	16742	No_constitutive_exon_found_in_species
TTGTAAGTCTCATGTTTTCGCAATCTTCGCAGAAGCTGACAAGGGCACAGGA	2681834	2682401	2681784	2681836	1	supercont1.1	PV08_01008	2681641	2682970	None	2742	326	16742	No_constitutive_exon_found_in_species
GTATCTGTACCGTGGGTGGGCGGATGTCTTTCCTGCTGACATGGGGTCAGGG	2738687	2740959	2741009	2740957	-1	supercont1.1	PV08_01031	2738687	2741324	None	2742	326	16742	No_constitutive_exon_found_in_species
TGGGTGAAGAAATACAAAATCATCAGCAAAAATGCTAATAACGGGCGCAGGC	2764198	2764364	2764148	2764200	1	supercont1.1	PV08_01038	2763785	2766263	None	2742	326	16742	No_constitutive_exon_found_in_species
AGGTCTTCTGCTTAGCTATCATTCGCCAGGGGAACTGACGATCGGGACAGAA	2768317	2768445	2768495	2768443	-1	supercont1.1	PV08_01039	2767048	2769038	None	2742	326	16742	No_constitutive_exon_found_in_species
AATTCTCATCGAGAGACGCTGGGACTGACAATGCTGACTAGGCTGGGTAGAT	3016364	3019292	3019342	3019290	-1	supercont1.1	PV08_01126	3016364	3019695	None	2742	326	16742	No_constitutive_exon_found_in_species
AGTACGTCGCAAATAAGACCACCCCTCTCAGCTACTTATCGGGTTGGCAGAT	3107654	3108027	3107604	3107656	1	supercont1.1	PV08_01163	3107316	3109058	None	2742	326	16742	No_constitutive_exon_found_in_species
AGTCGGAGTCGAGAGCGGCATAAGCGCGGCGAGTATCGACGACGGGATAGGG	3125019	3125258	3125308	3125256	-1	supercont1.1	PV08_01168	3125019	3125848	None	2742	326	16742	No_constitutive_exon_found_in_species
ATATCTTCGAGGACAACCTCGCCATATCCACTGACGCGGGAGACCAACAGGT	3434351	3434900	3434950	3434898	-1	supercont1.1	PV08_01262	3433606	3435486	None	2742	326	16742	No_constitutive_exon_found_in_species
TTGGTGGCGATGATGATGTGTTTTCTGAACGATTGCTGACATGGGTACAGGT	3433737	3434267	3434317	3434265	-1	supercont1.1	PV08_01262	3433606	3435486	None	2742	326	16742	No_constitutive_exon_found_in_species
GTTCGTTCTCCGTGTTCACTTATTGCTTACAACGCTAAGGGGTATGATAGAG	3554856	3555379	3555429	3555377	-1	supercont1.1	PV08_01300	3552547	3555995	None	2742	326	16742	No_constitutive_exon_found_in_species
GAGAAGACTACTGAACTCTTTGCGATGAGCGAGACACTAACTGGGAGCAGTC	3688711	3688788	3688661	3688713	1	supercont1.1	PV08_01344	3688488	3689264	None	2742	326	16742	No_constitutive_exon_found_in_species
GGGTTCCATGCCACATAGCACTTCCACAGGCTGACGGGTTGGCGGTACAGTC	3905085	3906032	3906082	3906030	-1	supercont1.1	PV08_01425	3905085	3907053	None	2742	326	16742	No_constitutive_exon_found_in_species
CATCAATCGTTTCCAAAGACTGCTGTGCATGCTGCTGACGATGGGGATAGGA	4029588	4029693	4029538	4029590	1	supercont1.1	PV08_01476	4026444	4029693	None	2742	326	16742	No_constitutive_exon_found_in_species
TTTCTCTCGTCGCCGCAGAAGACTCGTTCAGGAGCTAATCGTCGGGGTAGTT	4313312	4313504	4313554	4313502	-1	supercont1.1	PV08_01582	4313312	4314983	None	2742	326	16742	No_constitutive_exon_found_in_species
CGTTCCGAGATAACCTCGATCATCGCATCCTTGCGACCTGACAAGGGCAGAT	4398732	4399240	4399290	4399238	-1	supercont1.1	PV08_01610	4397785	4399808	None	2742	326	16742	No_constitutive_exon_found_in_species
CTTATGATGGGATGTCCTTTAAATGGACTGACGACTGACACCGGGAGCAGGA	4503949	4504753	4503899	4503951	1	supercont1.1	PV08_01653	4502485	4504753	None	2742	326	16742	No_constitutive_exon_found_in_species
TCGCAACGGAACAGCACATTAACTAACGCCGACCGCTTCGACCGGGACAGAT	4589026	4590027	4588976	4589028	1	supercont1.1	PV08_01688	4588810	4590027	None	2742	326	16742	No_constitutive_exon_found_in_species
TGCCGACTCGAGACCGTCATGTGACTGGACTGACAACGTTGGGCCAACAGTG	4642895	4643123	4643173	4643121	-1	supercont1.1	PV08_01717	4642611	4643646	None	2742	326	16742	No_constitutive_exon_found_in_species
GGAGCCCGCCAGTCTATTCTGCCCACCACACAGCTAACTCGGGGGTGCAGGT	4673219	4673725	4673775	4673723	-1	supercont1.1	PV08_01727	4673219	4674488	None	2742	326	16742	No_constitutive_exon_found_in_species
GAAATAACAGACAAAGCTAACCGAGTCTTTTTTCTTTTGGGATCGAACAGAC	4771156	4771325	4771375	4771323	-1	supercont1.1	PV08_01767	4770794	4771769	None	2742	326	16742	No_constitutive_exon_found_in_species
CCCCCTTGCGCAGAAGAGAGGAATACCAATACTGACATGAATGGGTATAGTC	4907631	4908434	4907581	4907633	1	supercont1.1	PV08_01821	4907445	4908434	None	2742	326	16742	No_constitutive_exon_found_in_species
CTTTATTGCTCTTCGGGGTGCTGATCTCTAACTCGGTGCGGGCATGAAAGGA	4948008	4948144	4948194	4948142	-1	supercont1.1	PV08_01834	4946718	4948401	None	2742	326	16742	No_constitutive_exon_found_in_species
GTACGTGTTTGAGCGGAGCGAAACCGACATTAAACTGACTTTGAGGGCAGTC	5105162	5105233	5105112	5105164	1	supercont1.1	PV08_01884	5104823	5105233	None	2742	326	16742	No_constitutive_exon_found_in_species
ATGTGGACGAAACCGGAGAATTGATGTTCGTCGCTGCTCTGGGTTGCGAGGA	5336350	5336585	5336300	5336352	1	supercont1.1	PV08_01955	5335806	5338841	None	2742	326	16742	No_constitutive_exon_found_in_species
TTTTCGTGCCGCTGCCATCCAATTGTGTATGCATCACTGATCAGGGACAGCG	5497120	5497879	5497070	5497122	1	supercont1.1	PV08_02009	5497023	5498760	None	2742	326	16742	No_constitutive_exon_found_in_species
AGCCACAGTTTATATGTACAAAAGAACAACTGACCGTAACTTGGGGATAGGA	5502653	5502907	5502603	5502655	1	supercont1.1	PV08_02011	5501946	5503590	None	2742	326	16742	No_constitutive_exon_found_in_species
CCATGAAATTGCTGCCTCCGAGGTCTTTGATTAACTTGATATGGGGATAGAT	5633288	5633335	5633385	5633333	-1	supercont1.1	PV08_02062	5631763	5633899	None	2742	326	16742	No_constitutive_exon_found_in_species
CATCACTTTTCATATCGGATTCTCACTGTGCGCCCTGTCGGGATTGATAGCC	5790578	5790770	5790528	5790580	1	supercont1.1	PV08_02125	5789945	5790770	None	2742	326	16742	No_constitutive_exon_found_in_species
ATGGGACTGGCTGACGGGCTGACTGGCTGACTGACGCTGGGAAAACACAGGG	5890562	5891236	5891286	5891234	-1	supercont1.1	PV08_02160	5889730	5892419	None	2742	326	16742	No_constitutive_exon_found_in_species
ATGGTTTGAGCTTTGAGGCCCCTTCTATATCCGCTGCTAATGATGGGTAGAC	6077553	6077771	6077503	6077555	1	supercont1.1	PV08_02232	6077052	6079082	None	2742	326	16742	No_constitutive_exon_found_in_species
AGGTGAGCTATTGAGACCGTCTAGTATTTTGGTTGCTAAGGGAGAGAAAGTT	31103	31518	31568	31516	-1	supercont1.2	PV08_02272	30854	32350	None	2742	326	16742	No_constitutive_exon_found_in_species
CTCGCAGGTAACTCATCATTCCCTCCCCTTTATTTAACTTGGGCGTGAAGAT	286586	287563	286536	286588	1	supercont1.2	PV08_02374	285404	288659	None	2742	326	16742	No_constitutive_exon_found_in_species
ATCGGCTCTGGTTGCATGGACTTTTCTTTGTTGACTGACGGGATTGACAGGC	373913	374194	374244	374192	-1	supercont1.2	PV08_02411	373615	374788	None	2742	326	16742	No_constitutive_exon_found_in_species
AACGGCGTAAAGCTGCGCACTGACTCAGGCTCACAGTTGTTGGGTGATAGTC	579178	580332	580382	580330	-1	supercont1.2	PV08_02490	579178	580638	None	2742	326	16742	No_constitutive_exon_found_in_species
CCACGTGGTGTTCTTCGAGATTGACTGACCGCGGCCGCTGAGGGTCATAGAA	673692	674036	673642	673694	1	supercont1.2	PV08_02524	673435	675136	None	2742	326	16742	No_constitutive_exon_found_in_species
AGCTCATCCCATCGTGGCTGCCACAGACATTTCTAAACACGGGGACGCAGCT	689485	689760	689810	689758	-1	supercont1.2	PV08_02531	688947	690892	None	2742	326	16742	No_constitutive_exon_found_in_species
TTACAATTCCGGCTCCCGGTGTGCGCAAGTGCTGATTCCCCGGGGCGCAGGA	705676	706513	706563	706511	-1	supercont1.2	PV08_02537	705536	707424	None	2742	326	16742	No_constitutive_exon_found_in_species
TAAGTATTGCGGGTGCCACCAACTTGACTGGGGAGGAACTAACGGGGTAGGA	768233	768803	768853	768801	-1	supercont1.2	PV08_02565	767717	769880	None	2742	326	16742	No_constitutive_exon_found_in_species
GGACCGAGTTGTTAGAAAGCCAGTACTGACAATGACTTCTGGGGCTATAGGA	783120	783173	783223	783171	-1	supercont1.2	PV08_02570	782703	784140	None	2742	326	16742	No_constitutive_exon_found_in_species
GACCAAGCTGGATTCACGATGGAATATCGTCGTGCTAACACGGGATGAAGGT	1176661	1176724	1176611	1176663	1	supercont1.2	PV08_02710	1175627	1177988	None	2742	326	16742	No_constitutive_exon_found_in_species
GCAATCACCTAAAGATTTTCCAGAGCGCCGCGTACTGACAACAGGGACAGGT	1180390	1180443	1180493	1180441	-1	supercont1.2	PV08_02711	1178348	1180798	None	2742	326	16742	No_constitutive_exon_found_in_species
TGAATGGAGATCACTCGGTTCTGTCGATCTCTTTGTTGACTGGAGGGCAGCT	1248183	1248694	1248744	1248692	-1	supercont1.2	PV08_02741	1247925	1249552	None	2742	326	16742	No_constitutive_exon_found_in_species
TACAAAGTGAGTATCGTCTGCATGATGACAGGCGCTAGCTAAGGGGCCAGAC	1265435	1265798	1265385	1265437	1	supercont1.2	PV08_02745	1265248	1267255	None	2742	326	16742	No_constitutive_exon_found_in_species
ATTCAAGATCTCCGTGGTTGACGTTGAAACTAATTGATTCGTGGGTTAAGCA	1355862	1355997	1356047	1355995	-1	supercont1.2	PV08_02778	1355034	1356809	None	2742	326	16742	No_constitutive_exon_found_in_species
CTGTCCCAAATAGACCATCGGAACACGCTTGCTAACTGCATCGGGAACAGGC	1498843	1498945	1498793	1498845	1	supercont1.2	PV08_02836	1497641	1498945	None	2742	326	16742	No_constitutive_exon_found_in_species
GCACTACATCTATCGCGTACTTGGGGAGCGTGCTAACAACATTGGGACAGGG	1570133	1570345	1570395	1570343	-1	supercont1.2	PV08_02865	1570133	1571202	None	2742	326	16742	No_constitutive_exon_found_in_species
GTGTTTTCCCAACCCGAGTTCCCCCCAAAGCATACTGATTCACGGGACAGAC	1794708	1796370	1794658	1794710	1	supercont1.2	PV08_02954	1794561	1796707	None	2742	326	16742	No_constitutive_exon_found_in_species
GTGATGCCTGAAACCCTGTCCCATCCCGCTGACTTAGCTATGTGGGACAGCG	1828643	1828856	1828593	1828645	1	supercont1.2	PV08_02965	1828287	1828856	None	2742	326	16742	No_constitutive_exon_found_in_species
CTCTCACTTCTTACACGGTTGGCCAGGGTACTAATTCTGGGGTCAAACAGTG	2015089	2015135	2015039	2015091	1	supercont1.2	PV08_03032	2013392	2015625	None	2742	326	16742	No_constitutive_exon_found_in_species
CCGCTAAATTGGGCAAGAATGCCCCCTAAACACGGACTGACTGGGTGAAGGG	2207354	2207728	2207778	2207726	-1	supercont1.2	PV08_03106	2206923	2208151	None	2742	326	16742	No_constitutive_exon_found_in_species
TTCGTTTGTCATCAGGGGCGATTTGCTAACTCCAACGGGGACAATGACAGGA	2300994	2302028	2302078	2302026	-1	supercont1.2	PV08_03149	2300635	2303042	None	2742	326	16742	No_constitutive_exon_found_in_species
TTTTCAGCTTTTAATCAGGCGGTTTGCTTACAATGACGGGGGACAATCAGAA	2418857	2419036	2419086	2419034	-1	supercont1.2	PV08_03187	2417581	2419949	None	2742	326	16742	No_constitutive_exon_found_in_species
CTTCAGGGGATATCGAATAATGTCTGATTCGCATGACGCATGGGGGTTAGTG	2545976	2546230	2546280	2546228	-1	supercont1.2	PV08_03230	2545683	2547334	None	2742	326	16742	No_constitutive_exon_found_in_species
AGGTTCGCTTGTCTCACGGAGACACGAATGAACAACAACAGACTCGGGAGGA	2609462	2609658	2609708	2609656	-1	supercont1.2	PV08_03256	2608421	2610697	None	2742	326	16742	No_constitutive_exon_found_in_species
AGTCTCTCCCAACGACGAATCTCTTTCCTACACAAACTAACGGGAGCAAGTC	2628534	2629167	2629217	2629165	-1	supercont1.2	PV08_03261	2628534	2630096	None	2742	326	16742	No_constitutive_exon_found_in_species
GAGGCCTGGGAAAGTTGGCAAAGAGCCACGTACTGACTGGGCCCGGGAAGGG	2732191	2733030	2733080	2733028	-1	supercont1.2	PV08_03299	2731966	2733249	None	2742	326	16742	No_constitutive_exon_found_in_species
AGGCCTTTAATCCCCCGGGAGGCGATTCATGGCTAATGAGGGAGAAATAGTG	2755186	2755385	2755136	2755188	1	supercont1.2	PV08_03306	2754860	2756808	None	2742	326	16742	No_constitutive_exon_found_in_species
CATATTTCCATCATCATGAGACCAATTGGCTAATCCCGGCGGGCAAACAGAA	2801139	2801203	2801089	2801141	1	supercont1.2	PV08_03321	2800824	2802848	None	2742	326	16742	No_constitutive_exon_found_in_species
GATGACCGGACATGACCGATCCCTGACATGATACACAACGAGGGTAATAGGT	2813884	2814855	2813834	2813886	1	supercont1.2	PV08_03325	2813191	2815306	None	2742	326	16742	No_constitutive_exon_found_in_species
TGCTACCTCGCCTCTTGCCTTGCAAAGACAACTGCTAATGACGGGTGTAGTG	3031818	3032147	3032197	3032145	-1	supercont1.2	PV08_03395	3030793	3032818	None	2742	326	16742	No_constitutive_exon_found_in_species
AAGGCTGATTGATGATGAGCGTGACCCGCTGACGTTCAATTGGGCGCAAGGT	3227634	3228201	3227584	3227636	1	supercont1.2	PV08_03477	3225310	3228201	None	2742	326	16742	No_constitutive_exon_found_in_species
AAGTAAGTGGACGTCAACAGATGTGGACGTGAGGGCTGACAAGGCGGGAGTA	3257013	3257179	3257229	3257177	-1	supercont1.2	PV08_03490	3255784	3257770	None	2742	326	16742	No_constitutive_exon_found_in_species
TGCCCTTCTTCTTTTACCACCATTTCGACGCAGGAGCTAATGCGGGACAGTG	3255784	3256257	3256307	3256255	-1	supercont1.2	PV08_03490	3255784	3257770	None	2742	326	16742	No_constitutive_exon_found_in_species
CTTCTGCTTACCTCCGCGCATCCTCATCAGTACTGACCATGTGGGCATAGTG	3360307	3360766	3360257	3360309	1	supercont1.2	PV08_03524	3359612	3360766	None	2742	326	16742	No_constitutive_exon_found_in_species
GGTGAGGTTCGATAGTGCCCTGCCTTGAATTCGTGCTGACGGGATTGTAGCT	3395194	3395292	3395342	3395290	-1	supercont1.2	PV08_03538	3392596	3395494	None	2742	326	16742	No_constitutive_exon_found_in_species
ATAATTCGATGCACCAACACATGAGCTCCTTTCTAACAAAGGGCATAAAGTC	3765590	3766443	3766493	3766441	-1	supercont1.2	PV08_03664	3765590	3767863	None	2742	326	16742	No_constitutive_exon_found_in_species
AGGTATCAAGCCTATCCTTGAACAGAAATCTCTTACGAATGGGTGGACAGTC	3785637	3785994	3785587	3785639	1	supercont1.2	PV08_03675	3785363	3786153	None	2742	326	16742	No_constitutive_exon_found_in_species
GTAAGTGCCCTTGCTCTTCCATTCATCTTTAGCTCACAAGGGACATAAAGCA	12916	13048	13098	13046	-1	supercont1.3	PV08_03726	12036	13842	None	2742	326	16742	No_constitutive_exon_found_in_species
TTTAAGGTTGTTGCAGTTTATCCAGGGTAGGTTGCAACGGACATGGGAAGGA	30445	30662	30395	30447	1	supercont1.3	PV08_03734	29885	30662	None	2742	326	16742	No_constitutive_exon_found_in_species
GTGCGCACCTCCGTTACTATGCGAGTGGCAATTCGCTGATAGGGCTACAGAT	137751	137868	137701	137753	1	supercont1.3	PV08_03773	134509	137949	None	2742	326	16742	No_constitutive_exon_found_in_species
CAATTCGCAAGTTCATGCTTACGAACACCAATGGCTGATCAGGGGTGCAGAT	619102	620864	619052	619104	1	supercont1.3	PV08_03961	618883	620864	None	2742	326	16742	No_constitutive_exon_found_in_species
GCGGGAGACAGGACGTTGAATTGCGTACTGACGTATCCCTTGGGATACAGGA	901219	901618	901668	901616	-1	supercont1.3	PV08_04073	900965	901772	None	2742	326	16742	No_constitutive_exon_found_in_species
CAGGTCTCTAACACCAGAAATCCCCGTGAAGCTGATATGCCTGGGAACAGTC	931828	931906	931956	931904	-1	supercont1.3	PV08_04089	931828	932332	None	2742	326	16742	No_constitutive_exon_found_in_species
TATGTTGTGCCAATGCAATGGAGGTACACAGTCGCTGATGGGATGAACAGGC	947290	947495	947240	947292	1	supercont1.3	PV08_04096	946734	948995	None	2742	326	16742	No_constitutive_exon_found_in_species
CGTGGAACTCTCAATATCGGCTGGGGTCTCTTGCTAATTGATGCGGGCAGAC	957839	958958	959008	958956	-1	supercont1.3	PV08_04100	957839	959176	None	2742	326	16742	No_constitutive_exon_found_in_species
AATCCGGTGTATATATGTGTGGCAAGATGACTGATGTTAAAGGGTCACAGAT	988199	988779	988149	988201	1	supercont1.3	PV08_04107	988055	990004	None	2742	326	16742	No_constitutive_exon_found_in_species
CTCGGAGGTTACTATCTGGCGTGTTAGGATGAATGCTGACAAGTGGGTAGTG	988839	990004	988789	988841	1	supercont1.3	PV08_04107	988055	990004	None	2742	326	16742	No_constitutive_exon_found_in_species
TGATTCTCCGATCCTGCGCTTTGCAATTTCCGAGCTGACCGGGACTGAAGAT	1004009	1006364	1006414	1006362	-1	supercont1.3	PV08_04112	1004009	1006473	None	2742	326	16742	No_constitutive_exon_found_in_species
AACCCCAAATATCCATAACGCGAAATTTAACGCCCTCTCACGGGAAATAGGT	1171783	1172290	1172340	1172288	-1	supercont1.3	PV08_04180	1171783	1172923	None	2742	326	16742	No_constitutive_exon_found_in_species
GTCACTTCGACGGGGTATTCAATCTGAACATTCGAACTGATTGGGATGAGAC	1233609	1233870	1233559	1233611	1	supercont1.3	PV08_04195	1232573	1233870	None	2742	326	16742	No_constitutive_exon_found_in_species
TACTGCATTTGGCATGTTGGAACTTAGTCGTCGCTGACGTGGAGGGACAGTG	1310959	1310996	1311046	1310994	-1	supercont1.3	PV08_04226	1310651	1312971	None	2742	326	16742	No_constitutive_exon_found_in_species
CCGTCAAGAGAAGAGAAGAAGGCCATGGCTGACAATGATCTGGGAAATAGCA	1414783	1414899	1414733	1414785	1	supercont1.3	PV08_04262	1414466	1415895	None	2742	326	16742	No_constitutive_exon_found_in_species
CTGTTTGGGTACCCAAATACATCGAACTAACGGCTTGAGGGGCGAAACAGTC	1515684	1516056	1515634	1515686	1	supercont1.3	PV08_04292	1515224	1516056	None	2742	326	16742	No_constitutive_exon_found_in_species
GTAATTTAGCAGCACATGTAACTTTGATATGAGATCTAATGGGATTGTAGGG	1562416	1565631	1565681	1565629	-1	supercont1.3	PV08_04304	1562416	1565805	None	2742	326	16742	No_constitutive_exon_found_in_species
CCCTGGTCAGTGTAATTGAACTTCACCGAAGGATAGGGCTAACTAAACAGAA	1584586	1585924	1584536	1584588	1	supercont1.3	PV08_04314	1583552	1585924	None	2742	326	16742	No_constitutive_exon_found_in_species
ATGGAAAGCTCTTGCTGCTGAGCATGACCAAGGGACTGACACAGGGGCAGCC	1650894	1651083	1650844	1650896	1	supercont1.3	PV08_04338	1650401	1651083	None	2742	326	16742	No_constitutive_exon_found_in_species
ACTCGGTGAGTCAAACTATTACAAGTATGACAAAGCTGACGGGTATGCAGTT	1899322	1899644	1899272	1899324	1	supercont1.3	PV08_04436	1898208	1900073	None	2742	326	16742	No_constitutive_exon_found_in_species
TGCCTCTTGCCGAGAACATGTATACTTCACGATGCTGACTGGGAGACAAGTG	1995729	1995985	1996035	1995983	-1	supercont1.3	PV08_04470	1995729	1996763	None	2742	326	16742	No_constitutive_exon_found_in_species
TCAGGGTCTTTTTGATCAATACACGGGGCGACAGCTTATAAATGGGGAAGGA	2273216	2273307	2273357	2273305	-1	supercont1.3	PV08_04566	2272464	2273526	None	2742	326	16742	No_constitutive_exon_found_in_species
ACCGGACGTTCAACAACGCAGGCTCTAATAGACTCTGGGAAAACGAACAGAC	2272623	2273015	2273065	2273013	-1	supercont1.3	PV08_04566	2272464	2273526	None	2742	326	16742	No_constitutive_exon_found_in_species
TGCATGGACGGCTCAAAACTGTGAGTTCAACTCTTCTTGGGATGTGGTAGCT	2357950	2358601	2357900	2357952	1	supercont1.3	PV08_04590	2355313	2360207	None	2742	326	16742	No_constitutive_exon_found_in_species
TTGGTGAGTGCTGATGTTGAGGTGGACGATCTGCTTGCTGAAGGGCCTAGAC	2371999	2372026	2372076	2372024	-1	supercont1.3	PV08_04595	2370952	2373394	None	2742	326	16742	No_constitutive_exon_found_in_species
GTTGGTTTACTGGCTGGACAGCAGTTGACTCTGTTGCTAACTGAGGGCAGGG	2393931	2394024	2393881	2393933	1	supercont1.3	PV08_04605	2393828	2396083	None	2742	326	16742	No_constitutive_exon_found_in_species
ACCCTTCCCGTCGACGGCCTACGAACACATGATAACTGAGAAGGGGACAGTG	2465727	2465777	2465827	2465775	-1	supercont1.3	PV08_04635	2464975	2465941	None	2742	326	16742	No_constitutive_exon_found_in_species
GTAAGTCAATGATTCCAGACGGGGCTAGCACTTTGCTGATTACAGGGCAGAT	2573798	2574405	2573748	2573800	1	supercont1.3	PV08_04672	2571376	2575013	None	2742	326	16742	No_constitutive_exon_found_in_species
GTTCTCCTAGCAAGTGATTAGGCGCGTGGCTAACAGGGAGGGAAAACCAGTT	2733110	2734335	2734385	2734333	-1	supercont1.3	PV08_04725	2733110	2735207	None	2742	326	16742	No_constitutive_exon_found_in_species
CCTTGGACAGGCTGACGTGAACATACTGACTGACACGCTGGGGGTGGTAGGA	2792382	2793165	2792332	2792384	1	supercont1.3	PV08_04749	2792106	2793165	None	2742	326	16742	No_constitutive_exon_found_in_species
GTATGAACAATACAACCACCGATTTTTGTACCTCAGCTAACGGGGTTAAGTT	2869282	2869385	2869232	2869284	1	supercont1.3	PV08_04779	2869060	2871494	None	2742	326	16742	No_constitutive_exon_found_in_species
TAGTATCAACCCTTGTGATTCACACATGCAGACACTTACCGGGGTGGCAGTT	2921387	2922572	2921337	2921389	1	supercont1.3	PV08_04802	2920760	2922572	None	2742	326	16742	No_constitutive_exon_found_in_species
GAGTGAGGAATCATAAACTGTGGGTGTGTGTGCTAACGGCTCGGGAACAGCT	3139294	3139384	3139434	3139382	-1	supercont1.3	PV08_04875	3138826	3140205	None	2742	326	16742	No_constitutive_exon_found_in_species
GTTGGGCGACATGTGTACGAACACACTTTGCTAATCTCGAGGGGGTTTAGTC	3190243	3190918	3190968	3190916	-1	supercont1.3	PV08_04897	3190243	3191620	None	2742	326	16742	No_constitutive_exon_found_in_species
ATCCGAGAGCTAGGTTACTAATTGGTGTATCTGTGGGGAAAAAAAAACAGGC	3360081	3360353	3360403	3360351	-1	supercont1.3	PV08_04965	3360081	3361842	None	2742	326	16742	No_constitutive_exon_found_in_species
GTCAGCACTTGGAGAACCCCTTCCTTGAGTTTCGGACTAAGCGAGGGTAGAT	3418623	3418846	3418896	3418844	-1	supercont1.3	PV08_04981	3417025	3419146	None	2742	326	16742	No_constitutive_exon_found_in_species
TCCATGCTCAAGCATCAAACGATCGTCTTTGCTGATCAGAGGGAAACTAGCA	3592365	3592452	3592502	3592450	-1	supercont1.3	PV08_05044	3591454	3593719	None	2742	326	16742	No_constitutive_exon_found_in_species
CTTTCCCTTGTCAATTAAACTACAGCACATGGCGACTGACTGAGGGCAAGAT	3751838	3752042	3752092	3752040	-1	supercont1.3	PV08_05108	3750938	3752954	None	2742	326	16742	No_constitutive_exon_found_in_species
GGTGAGTTGTTTGATAGTGGTCCATTTATAGTCTCAACTAACGGGTATAGAT	3766774	3766822	3766724	3766776	1	supercont1.3	PV08_05114	3766424	3767671	None	2742	326	16742	No_constitutive_exon_found_in_species
CTCTATCACGTCGTGTATATCTTCCAAAGCAGTGACAGTGGGACCAATAGAT	3782378	3782576	3782328	3782380	1	supercont1.3	PV08_05121	3782038	3785788	None	2742	326	16742	No_constitutive_exon_found_in_species
GAGGCTGAGTTGTATGTTGATGCGGCTCATGTGCAACATGAACGGGGCAGGT	3804481	3804994	3804431	3804483	1	supercont1.3	PV08_05130	3804090	3804994	None	2742	326	16742	No_constitutive_exon_found_in_species
ATGTTGGAACCCTCGACAAAGTCAGTACCGTAAGATTGATGAGTGGGTAGCC	3847710	3847887	3847937	3847885	-1	supercont1.3	PV08_05148	3846444	3848961	None	2742	326	16742	No_constitutive_exon_found_in_species
CTGGCCGACCGAAATGTGCCAAATACTAAGTTCTTGTCGGGGTTATAAAGGT	3872517	3873092	3872467	3872519	1	supercont1.3	PV08_05159	3869206	3873092	None	2742	326	16742	No_constitutive_exon_found_in_species
GTAAGTCACTTTCCGCTCTACCCTCAACATACAACCGCTGAGAGGGACAGTT	65805	66080	66130	66078	-1	supercont1.4	PV08_05204	65805	67160	None	2742	326	16742	No_constitutive_exon_found_in_species
TCCACGAAGTTTAGCAAGCCGAACTGCTAATGAGAGGCGGGGAATGGTAGGC	191157	191286	191336	191284	-1	supercont1.4	PV08_05253	189577	191953	None	2742	326	16742	No_constitutive_exon_found_in_species
GTCCTTAGTACTCGGATGGTCGGTCCTGGAACGGCTGACACAAGGGTCAGGC	255328	255745	255795	255743	-1	supercont1.4	PV08_05276	253825	256131	None	2742	326	16742	No_constitutive_exon_found_in_species
CAGCCTCTTCATCACCCTTGCTCCATGAATCTCGGTTGACCAGGGTACAGGG	257387	257514	257337	257389	1	supercont1.4	PV08_05277	256851	258781	None	2742	326	16742	No_constitutive_exon_found_in_species
TTTATAGGTCCATTGGATGCCACGGAGACAAGTCGCTGATACGGGTGTAGGA	421954	422154	422204	422152	-1	supercont1.4	PV08_05336	420368	422258	None	2742	326	16742	No_constitutive_exon_found_in_species
CAGATTCAGAGTGGCTAACCCGTCGTTTGTGTTTTTGTTGGGAATTACAGTG	746828	746896	746946	746894	-1	supercont1.4	PV08_05459	746828	748512	None	2742	326	16742	No_constitutive_exon_found_in_species
ACTTGGTGAGTGTGCGTCCTTTGGGTTGACATTCCACTAAACGCGGGCAGGA	771962	771988	771912	771964	1	supercont1.4	PV08_05471	771742	774394	None	2742	326	16742	No_constitutive_exon_found_in_species
CGAACAGATCAAGAGGCGACATGTTGGTGCAACTCTAACCATGGGCATAGGC	845075	845294	845344	845292	-1	supercont1.4	PV08_05497	844153	845686	None	2742	326	16742	No_constitutive_exon_found_in_species
ACCCCCGTCTTAACACGATCCATCATCCACTTACAAAAGCGGGAATGTAGTA	1375466	1375625	1375675	1375623	-1	supercont1.4	PV08_05703	1373878	1376290	None	2742	326	16742	No_constitutive_exon_found_in_species
GTGCCTGCTCAAAATGTTGACATCGGGCCCCGTCTTAATGGGCCGGATAGAA	1524565	1524820	1524870	1524818	-1	supercont1.4	PV08_05754	1524565	1525090	None	2742	326	16742	No_constitutive_exon_found_in_species
ACCACAGCGAATTGAGTTTACGAAACGCAGAAACACTAACTGGGAACCAGGA	1626930	1627236	1627286	1627234	-1	supercont1.4	PV08_05778	1626930	1628989	None	2742	326	16742	No_constitutive_exon_found_in_species
TTCCCCTTTTTTTCCCAAACGCAGCGAACGGAGCGTTGACTGGGCGACAGGT	1668033	1668492	1667983	1668035	1	supercont1.4	PV08_05793	1666953	1668492	None	2742	326	16742	No_constitutive_exon_found_in_species
TGTGAGTGAATCTAGTACCGCGTTAGCGCCATGACTGATTGAGGGTCTAGTA	1684365	1684983	1685033	1684981	-1	supercont1.4	PV08_05799	1684365	1686382	None	2742	326	16742	No_constitutive_exon_found_in_species
GGAAAGACCGCCCAAAACCATGCTCCGGATCTCTATTGACAGGGTTGCAGGG	1771999	1772522	1771949	1772001	1	supercont1.4	PV08_05827	1771395	1772522	None	2742	326	16742	No_constitutive_exon_found_in_species
CGACTTTCTTTCTTTTTCATTTGGGCGTCTCAACTAACGCGGGCTGGCAGCG	1894527	1895706	1895756	1895704	-1	supercont1.4	PV08_05876	1894527	1895948	None	2742	326	16742	No_constitutive_exon_found_in_species
GGCTTTGAAACCCGTGCTCCGACAAAAAATGTACTAATCTCGCAGGGTAGGC	2057186	2057577	2057627	2057575	-1	supercont1.4	PV08_05946	2055871	2060538	None	2742	326	16742	No_constitutive_exon_found_in_species
AAATCCGTGTAGTTCATGAGAGCTAAGTTCTATTTCACCTACTGGGACAGAC	2064775	2065110	2065160	2065108	-1	supercont1.4	PV08_05948	2064775	2065992	None	2742	326	16742	No_constitutive_exon_found_in_species
CTTCCCTCTTCGCCACTGTCACACTGACGCTCGACCCTGGGAATAAATAGTA	2084721	2085127	2084671	2084723	1	supercont1.4	PV08_05954	2083476	2085288	None	2742	326	16742	No_constitutive_exon_found_in_species
AGATTGACCTTTGCGCAAGAGGCCATGCTGACCGGAGGGGGGAATCGTAGCA	2103736	2104136	2104186	2104134	-1	supercont1.4	PV08_05962	2103736	2105159	None	2742	326	16742	No_constitutive_exon_found_in_species
GTGAAGATCACGCCCTCAAAGATCACACGAATCTTGCTAACCAAGGGCAGTG	2124266	2124281	2124216	2124268	1	supercont1.4	PV08_05970	2123732	2125673	None	2742	326	16742	No_constitutive_exon_found_in_species
GCCTCTGTCGTATAGAATCTGGATTTAATGGTTGACTGACGGGGTAACAGCG	2143787	2143933	2143983	2143931	-1	supercont1.4	PV08_05977	2141589	2144202	None	2742	326	16742	No_constitutive_exon_found_in_species
TGTTCTCTTTCTGTCGCGAATAGGATTGGCTGACAGGGACGTCCAAAAAGCC	2509453	2509895	2509945	2509893	-1	supercont1.4	PV08_06106	2508669	2510103	None	2742	326	16742	No_constitutive_exon_found_in_species
TAGGGTTGGGCAACGCATTCGCGGGGAAAGCAGAGACTAACAGGGACCAGCT	2518496	2519273	2519323	2519271	-1	supercont1.4	PV08_06110	2518496	2519792	None	2742	326	16742	No_constitutive_exon_found_in_species
AGTAAGAGCATCATGAAGAGGTTGGCTTGTTTGATCTCTGACCAGGGCAGCT	2525449	2526454	2525399	2525451	1	supercont1.4	PV08_06112	2524757	2526454	None	2742	326	16742	No_constitutive_exon_found_in_species
AGGTAAGTGGCCACCACCGGGCCATTGAGACATTTCTGATAGGGATCTAGGT	2562504	2562528	2562454	2562506	1	supercont1.4	PV08_06127	2561673	2562528	None	2742	326	16742	No_constitutive_exon_found_in_species
CCGGTGAATAATTTTGGCTGACGTGAGCCCCCGGGGGTGGGAAACAACAGGA	2745226	2745782	2745832	2745780	-1	supercont1.4	PV08_06201	2745226	2746252	None	2742	326	16742	No_constitutive_exon_found_in_species
GTGGAAAGTGAGAGAGAAGAAAAATACTGACAATAGGGAAAATTAAACAGGT	2776573	2776914	2776964	2776912	-1	supercont1.4	PV08_06214	2776573	2777329	None	2742	326	16742	No_constitutive_exon_found_in_species
ATTTATGTTCCATCCATCGCTGCATGTGCAATGTCTGACTTGGGAAATAGTG	3060342	3061225	3061275	3061223	-1	supercont1.4	PV08_06314	3060342	3063802	None	2742	326	16742	No_constitutive_exon_found_in_species
GGGCACCAATTGAACCGGAGACACCCTTGCTGAGAGCACACACGGGATAGTT	3158551	3158773	3158823	3158771	-1	supercont1.4	PV08_06351	3157675	3158900	None	2742	326	16742	No_constitutive_exon_found_in_species
GGTAACGTATATCAATGTTGCTTGCTGGCGATCTCCTCATGGGATGACAGAA	3198371	3199900	3198321	3198373	1	supercont1.4	PV08_06369	3197916	3199900	None	2742	326	16742	No_constitutive_exon_found_in_species
CTGCCCTGCGCTCTTTTGAAGAGCACGCGCCATACCAGAAAGGGCTACAGTT	3270762	3272056	3272106	3272054	-1	supercont1.4	PV08_06396	3270762	3272197	None	2742	326	16742	No_constitutive_exon_found_in_species
GAATAAACGTTGGCGTGATGAAGAAGACGCTGACGTGGGCATAAAACAAGAT	3298385	3298766	3298816	3298764	-1	supercont1.4	PV08_06408	3298385	3299148	None	2742	326	16742	No_constitutive_exon_found_in_species
AGGCTCGATAATCAAGTTGGCTAACAGGCGCTTGGCGTTGGGAACCACAGAT	3350928	3351585	3351635	3351583	-1	supercont1.4	PV08_06427	3350928	3353375	None	2742	326	16742	No_constitutive_exon_found_in_species
CGACTGACATCATATTACACGACATGAAACAATTCACTGACGGGACGCAGGT	3358361	3358572	3358622	3358570	-1	supercont1.4	PV08_06429	3356917	3358810	None	2742	326	16742	No_constitutive_exon_found_in_species
TGGTGAGTCATTCCTGGCTTTGCTGGATGAGACTTACACGATTGGGGCAGAT	3456803	3457015	3456753	3456805	1	supercont1.4	PV08_06468	3456130	3457915	None	2742	326	16742	No_constitutive_exon_found_in_species
ACACAATGCAAATTCATTGAGGCAAAAGACAAGGTCTGACCTGGGACAAGAT	3626715	3626763	3626813	3626761	-1	supercont1.4	PV08_06527	3625502	3626871	None	2742	326	16742	No_constitutive_exon_found_in_species
TGACAGTCTAAGCCATAACTATTCAAATACTAACGGATGGGCGAGGGCAGAA	3724754	3725259	3724704	3724756	1	supercont1.4	PV08_06565	3724459	3726656	None	2742	326	16742	No_constitutive_exon_found_in_species
GTAAGTACCTTTACTTCTTGGTATCTGGAACTCTACTAACGGGACATCAGAA	353497	353749	353447	353499	1	supercont1.5	PV08_06713	352361	353749	None	2742	326	16742	No_constitutive_exon_found_in_species
TAGGTCTAACGAGACATTTGCTGGGTAGACTCGACTAATTGGGAGGACAGCA	449581	449692	449531	449583	1	supercont1.5	PV08_06746	449521	450766	None	2742	326	16742	No_constitutive_exon_found_in_species
CAAATGTGCAGGCACCGTTACGGACACAAAGATTGACATTTGGGGAATAGGA	492816	492872	492922	492870	-1	supercont1.5	PV08_06760	491402	493176	None	2742	326	16742	No_constitutive_exon_found_in_species
ATGTGCTTTGATTATGTGACGGCCAGAGATAACTCACACTCTGGGGATAGGG	519556	519637	519506	519558	1	supercont1.5	PV08_06768	517910	519637	None	2742	326	16742	No_constitutive_exon_found_in_species
TGTCGAGACGCCATGGCTTCAGGGTCATTCAGCTAACCCGAGGGAACAAGTC	525108	525188	525058	525110	1	supercont1.5	PV08_06770	525018	525696	None	2742	326	16742	No_constitutive_exon_found_in_species
TTCTCCCTCCGTCCCTCGATTCTCAGTGCACGCTGACCCCAGTGGGATAGAT	564806	564865	564756	564808	1	supercont1.5	PV08_06787	564687	565155	None	2742	326	16742	No_constitutive_exon_found_in_species
CCCGCCGTTGAAGAGAAGAAGGCACACGCCGGCTGACCGATGATGGGCAGAT	717989	718556	717939	717991	1	supercont1.5	PV08_06844	717891	718961	None	2742	326	16742	No_constitutive_exon_found_in_species
TCTCCAACAGGGCTCAAAGACTGACATTGCCCGCCCCTGGGACGACACAGGC	858431	858479	858381	858433	1	supercont1.5	PV08_06897	858245	860427	None	2742	326	16742	No_constitutive_exon_found_in_species
CACAGCAAAGAGAAACCAAAACGATGGTGCTAACTCCGTTGGGTGTGTAGGA	901756	902540	901706	901758	1	supercont1.5	PV08_06910	900847	902540	None	2742	326	16742	No_constitutive_exon_found_in_species
CCTACCATTCGTCAATCACGTTGTTGACGAAAAGCAACCTGGGGAAACAGAT	928168	928267	928118	928170	1	supercont1.5	PV08_06920	926072	928504	None	2742	326	16742	No_constitutive_exon_found_in_species
GGTCGCATCCGACAGTGGCTCGATTAGTGCCAGAGCAAGCATGGGGATAGGT	945591	945769	945541	945593	1	supercont1.5	PV08_06926	944935	947770	None	2742	326	16742	No_constitutive_exon_found_in_species
TCCACGTTCTCACTTGACTTGCCAGTGCTAACTTAACTGCTTGGGAACAGAA	1041592	1042249	1041542	1041594	1	supercont1.5	PV08_06960	1041228	1042249	None	2742	326	16742	No_constitutive_exon_found_in_species
ACCACCACCTTGAACGGCGTAGTATCAATGTGCTGACAGGGTTGAAACAGAT	1191238	1192930	1192980	1192928	-1	supercont1.5	PV08_07004	1191238	1193309	None	2742	326	16742	No_constitutive_exon_found_in_species
AATGCCTTCAGTCCATCAAGAACAATATGCTAATTTGCGGGAAACACCAGAT	1196320	1196458	1196508	1196456	-1	supercont1.5	PV08_07005	1195014	1196867	None	2742	326	16742	No_constitutive_exon_found_in_species
TCTGCGCCTCTGGCTGTGGGTTCGCTGACACTGACACTGCGGGGATCCAGTC	1293277	1293656	1293227	1293279	1	supercont1.5	PV08_07034	1293170	1294997	None	2742	326	16742	No_constitutive_exon_found_in_species
CTTCTCTACGGAGATAAAACTGTAGCCTCCTTGCTGAGATGGGATGTTAGGC	1348817	1349082	1348767	1348819	1	supercont1.5	PV08_07049	1348332	1350396	None	2742	326	16742	No_constitutive_exon_found_in_species
TCAAAAGGCTTCATGATCAACTTCGTTCACAAAGCTAACTCGATGGGTAGTG	1477726	1478258	1478308	1478256	-1	supercont1.5	PV08_07090	1477726	1478509	None	2742	326	16742	No_constitutive_exon_found_in_species
CAACCCAGGATCTCTTTACGTGGCTAGACTTTTCATGCTAACCGGGATAGCA	1612553	1612627	1612503	1612555	1	supercont1.5	PV08_07129	1611745	1614126	None	2742	326	16742	No_constitutive_exon_found_in_species
TATGTTCAGAAACAGTTCTTATATCTTCATGCCTCCTGACAAGGGCACAGAC	1616783	1616856	1616906	1616854	-1	supercont1.5	PV08_07130	1614627	1616918	None	2742	326	16742	No_constitutive_exon_found_in_species
GTGAGTTTCCTCTCATGGGAAGAGTTCCATGATCCCGGGCTCTGAGAAAGGG	1715347	1715815	1715297	1715349	1	supercont1.5	PV08_07168	1710897	1716090	None	2742	326	16742	No_constitutive_exon_found_in_species
AGGTATGTTACTAGCCGAGAGAGGTGTTTACGATCTCATCAAATGGGCAGGT	1846700	1847309	1847359	1847307	-1	supercont1.5	PV08_07223	1845406	1847723	None	2742	326	16742	No_constitutive_exon_found_in_species
GTTCCAAAAATATTGCGAGGAAACAAATTCGACTGACATTAGGGTGACAGGA	1959681	1960466	1959631	1959683	1	supercont1.5	PV08_07266	1959284	1960466	None	2742	326	16742	No_constitutive_exon_found_in_species
TTATCCCCCCTCGATTTATGTCAAGGCCTTGTACTAATAGCCGGGGAAAGCT	2218364	2219665	2218314	2218366	1	supercont1.5	PV08_07366	2217447	2219665	None	2742	326	16742	No_constitutive_exon_found_in_species
TTCTCTCTCCCTCCTTAAGTAAAAGGTGCGCTGGCTGATATGGGGCACAGGG	2242632	2242935	2242985	2242933	-1	supercont1.5	PV08_07375	2242632	2244706	None	2742	326	16742	No_constitutive_exon_found_in_species
CCAACCTTGCGAGGAACTTGGTGAGCAAAGACTGATGGGAAAGAACACAGAG	2314862	2315039	2314812	2314864	1	supercont1.5	PV08_07405	2314307	2316609	None	2742	326	16742	No_constitutive_exon_found_in_species
CCCTGTGGTGATTTAGAACGAACCAAACCTTAAGCTAATGTGGGAACTAGGA	2407423	2407774	2407373	2407425	1	supercont1.5	PV08_07440	2404819	2407774	None	2742	326	16742	No_constitutive_exon_found_in_species
TTCCCTCCTAACGCCTTGCCGATCGATGCTGACAAAGGGTGAATGCGTAGCC	2691797	2692053	2692103	2692051	-1	supercont1.5	PV08_07542	2690914	2692941	None	2742	326	16742	No_constitutive_exon_found_in_species
GTTGAGCCTTCCGAGTGGGGAGGTGGAACAAAACACTGATGGGTGAATAGGT	2724768	2725104	2725154	2725102	-1	supercont1.5	PV08_07553	2723436	2725371	None	2742	326	16742	No_constitutive_exon_found_in_species
AGGTATGTATTCAGTACAAATATTGCTTGAACCAGCACTAAGGGGAACAGGG	2724700	2724720	2724770	2724718	-1	supercont1.5	PV08_07553	2723436	2725371	None	2742	326	16742	No_constitutive_exon_found_in_species
TTTCTGGAAAAACGAGACCTTTTTGCTAACGGCAACGTGGGAGAGGGAAGGC	2826733	2827348	2827398	2827346	-1	supercont1.5	PV08_07586	2826733	2830312	None	2742	326	16742	No_constitutive_exon_found_in_species
AGAGGTACGTCATCTCAGCAAGCCACGCTAATCCTGACTGACGGGAACAGGC	2852088	2852579	2852629	2852577	-1	supercont1.5	PV08_07594	2852088	2856044	None	2742	326	16742	No_constitutive_exon_found_in_species
GTGAGTCGCCTTTACACCAGATTGACCAGTGGCTTAGACTTTGGGGACAGAA	2869718	2869991	2869668	2869720	1	supercont1.5	PV08_07599	2868629	2869991	None	2742	326	16742	No_constitutive_exon_found_in_species
TACCCAATTGCTTTTCTTCTCGAGTACGTTGCTGACGTTGGGTGGTGCAGTA	2876327	2876405	2876277	2876329	1	supercont1.5	PV08_07602	2874876	2876737	None	2742	326	16742	No_constitutive_exon_found_in_species
AAGTGCATGCCACTATGGCAAGATTCCCCTTGTAGTAACAAATTGGGTAGGT	2943232	2943449	2943499	2943447	-1	supercont1.5	PV08_07630	2942915	2943903	None	2742	326	16742	No_constitutive_exon_found_in_species
TTTGACGAGATTCAGTATCATTCATGACTAACATTGTGTGGGTGATGTAGGT	3225444	3225529	3225394	3225446	1	supercont1.5	PV08_07738	3224866	3226831	None	2742	326	16742	No_constitutive_exon_found_in_species
CCAGTCGCTTTTGGTGTCGTGGTGAAGGGAGACTGACCAGATATGGGCAGTG	3262657	3262914	3262607	3262659	1	supercont1.5	PV08_07750	3261948	3264395	None	2742	326	16742	No_constitutive_exon_found_in_species
CCCCTCCTCCTTCGTCCTGTCATTGTTGCTAACATGTTGGGCGAATATAGGT	3270689	3270943	3270993	3270941	-1	supercont1.5	PV08_07753	3270689	3272513	None	2742	326	16742	No_constitutive_exon_found_in_species
TTTGGGTCTATCATCCCGAATTGCGAGTCAATGCTGACCTTTGGGAACAGGG	3371106	3371424	3371474	3371422	-1	supercont1.5	PV08_07790	3371106	3372264	None	2742	326	16742	No_constitutive_exon_found_in_species
AAGCATGTTTGTTCAGTAACGGAATCCTCGGGCTGATGACGGGATGACAGAA	3542730	3542900	3542950	3542898	-1	supercont1.5	PV08_07852	3542730	3543866	None	2742	326	16742	No_constitutive_exon_found_in_species
TAGGTAAGCCAGTCCGTCCTCCACTAGGAGCGAGACGCTGACAGGGACAGGC	3560216	3560890	3560166	3560218	1	supercont1.5	PV08_07856	3559925	3561895	None	2742	326	16742	No_constitutive_exon_found_in_species
GCTGCGGCAGAGACGATGAAAAGTACAACTGACTGACATTGGGCATGTAGCG	3563621	3563687	3563571	3563623	1	supercont1.5	PV08_07857	3562881	3564199	None	2742	326	16742	No_constitutive_exon_found_in_species
ATGGTGAGTCAGGGTCAAGTTAATATCGGAACTGTAAGCTGACAGGGTAGAA	3615396	3616368	3616418	3616366	-1	supercont1.5	PV08_07877	3615396	3616963	None	2742	326	16742	No_constitutive_exon_found_in_species
TTTGTGGCCCATAGTAAACGGCATTGGGTCAATGACTGAGCCATGGGAAGCT	3695683	3695805	3695633	3695685	1	supercont1.5	PV08_07906	3695245	3695961	None	2742	326	16742	No_constitutive_exon_found_in_species
GATAGTGAGTATAGCCATGGACATACTTGATGCTTTGCTAATATGGGTAGCT	3701017	3701090	3700967	3701019	1	supercont1.5	PV08_07909	3700903	3701455	None	2742	326	16742	No_constitutive_exon_found_in_species
AGAGGTGCGTCAAAAGACAGAACCCCACAATCCAAGCTCACGGGTAGCAGAC	3716577	3717372	3716527	3716579	1	supercont1.5	PV08_07917	3716466	3718230	None	2742	326	16742	No_constitutive_exon_found_in_species
GCGACACCACTGAATTTGCGTGTTTCTTTGGCTAACGTTGGGAAAAATAGTT	30271	30287	30337	30285	-1	supercont1.6	PV08_07925	29250	31575	None	2742	326	16742	No_constitutive_exon_found_in_species
GAGCATAAGCCTGTTATATTCGTGCTATCAAGGCTAACCGAGGGTAATAGAG	56363	56500	56313	56365	1	supercont1.6	PV08_07935	55625	56666	None	2742	326	16742	No_constitutive_exon_found_in_species
AGCATCTTGTTGACATTGCGCGGGTGGTGGCCTGCTAACAGGGGAGCAAGGA	158181	158577	158131	158183	1	supercont1.6	PV08_07969	157145	158577	None	2742	326	16742	No_constitutive_exon_found_in_species
CCTTCCGTGTTTGTGCTGGTAGACTCGGGCATAACTGATTGGGAGCGCAGAT	235751	235854	235701	235753	1	supercont1.6	PV08_08001	235558	235939	None	2742	326	16742	No_constitutive_exon_found_in_species
CGCGGCTACCTTGTAATCAGTCATGGACATATCTCTGATTGGGAGTGTAGGG	358275	358426	358225	358277	1	supercont1.6	PV08_08047	358009	358620	None	2742	326	16742	No_constitutive_exon_found_in_species
GCCTCGTTGTTACTCTGAATTGCAAGTCGGCGACTAACCTGTGGGCAAAGTG	450549	450675	450725	450673	-1	supercont1.6	PV08_08080	449359	450768	None	2742	326	16742	No_constitutive_exon_found_in_species
GTGGATGTGGTTCCTGAATAGCGGATTTATACTCATGGTTCGGGAAACAGGC	468241	468549	468191	468243	1	supercont1.6	PV08_08088	467314	468549	None	2742	326	16742	No_constitutive_exon_found_in_species
CTGTATGGGCTATCGACCTTGAAAAGACACCATCCTGACGAGGGGTCAAGGT	563767	564157	563717	563769	1	supercont1.6	PV08_08121	563478	565498	None	2742	326	16742	No_constitutive_exon_found_in_species
TTCTGCCGTTTGCCAACTCAGTGGAAACGACATGCTGACAGGGTGTATAGGG	630606	630802	630852	630800	-1	supercont1.6	PV08_08147	629994	631751	None	2742	326	16742	No_constitutive_exon_found_in_species
ATCAAGATTATGAGGTTGTTTGGGTTGGGCCAAGGCTGACCACGGGCAAGGC	779969	780292	779919	779971	1	supercont1.6	PV08_08201	779746	780544	None	2742	326	16742	No_constitutive_exon_found_in_species
CTCAGCCGCCCGCAGCCGAGGACGACACCGAGCACTGACTGGGATGATAGAG	1086060	1086140	1086190	1086138	-1	supercont1.6	PV08_08308	1084258	1086274	None	2742	326	16742	No_constitutive_exon_found_in_species
TCAATGCCTCTACTTCTCCTCGTGCTCGAAACTGACGAGGGACTGTGAAGAG	1085874	1086000	1086050	1085998	-1	supercont1.6	PV08_08308	1084258	1086274	None	2742	326	16742	No_constitutive_exon_found_in_species
CGCTCAGCATACGGCGTGACCTAGCCGCTGACCCCGAGGGGGATATGTAGCG	1140044	1140549	1139994	1140046	1	supercont1.6	PV08_08327	1139515	1141352	None	2742	326	16742	No_constitutive_exon_found_in_species
CGGTAAACACCCAACACGCGCATTCCTGGCATATGGCTAACACGGGATAGAC	1288455	1288682	1288732	1288680	-1	supercont1.6	PV08_08379	1286821	1288752	None	2742	326	16742	No_constitutive_exon_found_in_species
GAGAACAAACATCTTACTCCTGACGAATACAAGCACTAAGGGAAATATAGGT	1433436	1433604	1433654	1433602	-1	supercont1.6	PV08_08435	1430982	1434074	None	2742	326	16742	No_constitutive_exon_found_in_species
ATCAATTTTCCAATTACTTTGCTGACATCTCGGCGTTAAAATGAGGGCAGAC	1458194	1458483	1458144	1458196	1	supercont1.6	PV08_08444	1457654	1459176	None	2742	326	16742	No_constitutive_exon_found_in_species
ACCGGTAAGTGGCCAATTCCTCCATGCTTTCGTTCGCTAAACATGGGCAGTA	1603998	1604708	1604758	1604706	-1	supercont1.6	PV08_08503	1603998	1604854	None	2742	326	16742	No_constitutive_exon_found_in_species
CGAATCCCGGGAAAGAAATGTAGCTGCTGACGGTTCCGTCGGGAATACAGGC	1629496	1629646	1629446	1629498	1	supercont1.6	PV08_08515	1629229	1629773	None	2742	326	16742	No_constitutive_exon_found_in_species
GGTAGGCTCTTCCCATCACAGCGACATTGTCATGCTAAACGGGTATGCAGAG	1740691	1740743	1740641	1740693	1	supercont1.6	PV08_08556	1740512	1741177	None	2742	326	16742	No_constitutive_exon_found_in_species
ACTCCTCAATGATTTGTGGTATGTGATGAATCAGCTAACTCGATGGGCAGTA	1764286	1764513	1764236	1764288	1	supercont1.6	PV08_08568	1763910	1765768	None	2742	326	16742	No_constitutive_exon_found_in_species
ATCGTTTGGTCAAGGAGTTTGTTATGCATCTCCACTAACCTGGGCAACAGAT	1770013	1770475	1769963	1770015	1	supercont1.6	PV08_08570	1768726	1770657	None	2742	326	16742	No_constitutive_exon_found_in_species
TGAGTTGCATACGTCCATTTTGGCCACAGTTTCACTAATAGGGTATAAAGTG	1803927	1804324	1804374	1804322	-1	supercont1.6	PV08_08583	1803077	1805629	None	2742	326	16742	No_constitutive_exon_found_in_species
GTCCCGCCTCCTCGCCGCGTGGATTGGACCTAACCTGACGGGATATACAGAG	1822444	1823140	1822394	1822446	1	supercont1.6	PV08_08590	1822088	1828673	None	2742	326	16742	No_constitutive_exon_found_in_species
ACTCGCTATGAATTCCCACGTGTCCTTTCTGTTCTAACGTCGGGACGCAGTG	1937414	1938147	1938197	1938145	-1	supercont1.6	PV08_08635	1937414	1938595	None	2742	326	16742	No_constitutive_exon_found_in_species
GCTTTGGGCGGCTCTTCCCCATTACTTGAAACCACTGACAAGGGTGATAGCC	2096190	2096320	2096370	2096318	-1	supercont1.6	PV08_08691	2096190	2096735	None	2742	326	16742	No_constitutive_exon_found_in_species
CACACCCAAGAACCATCCACAGCTAACTGTTTTTGTGTAGGGTGGCTAAGCA	2108958	2109074	2109124	2109072	-1	supercont1.6	PV08_08696	2108247	2109992	None	2742	326	16742	No_constitutive_exon_found_in_species
AGGTTGAACTAGCAACTTTTGATCCCGCAAGCATACTCACAGGGGACAAGCC	2108425	2108906	2108956	2108904	-1	supercont1.6	PV08_08696	2108247	2109992	None	2742	326	16742	No_constitutive_exon_found_in_species
ATTCATTCATGTTTTTACTGACTCTTTGTGGCGTGGGGTTTGTGGGGCAGAT	2191539	2191959	2191489	2191541	1	supercont1.6	PV08_08728	2190747	2191959	None	2742	326	16742	No_constitutive_exon_found_in_species
CTTCATTTCCATCCGTAGTCTCCGTGCACTTACTGATCCGTGGGCGACAGGT	2334373	2335006	2334323	2334375	1	supercont1.6	PV08_08790	2333152	2335006	None	2742	326	16742	No_constitutive_exon_found_in_species
CATGCTTCTGACAGGACAATCTTGAACTGACCTTTTTTGGGAATGACTAGAT	2405293	2405458	2405243	2405295	1	supercont1.6	PV08_08819	2404055	2406374	None	2742	326	16742	No_constitutive_exon_found_in_species
GAGGTGAGCACCCACCTTACGCACTCGGCTTGTGCTGATCATGGGACCAGTT	2463598	2463786	2463836	2463784	-1	supercont1.6	PV08_08848	2462543	2464531	None	2742	326	16742	No_constitutive_exon_found_in_species
AAGGGAGAGCTGGTTGTATTTTCCCAATATGTCAATTCACGGGTAAATAGCA	2525390	2525715	2525765	2525713	-1	supercont1.6	PV08_08873	2525390	2527091	None	2742	326	16742	No_constitutive_exon_found_in_species
ATGTATGCTGGATTTCTTACATCCTTGACTCTGCGCTGACATCGGGATAGGA	2694702	2694947	2694997	2694945	-1	supercont1.6	PV08_08946	2694383	2695355	None	2742	326	16742	No_constitutive_exon_found_in_species
AGTAGAGCACAACCCCCGCTATTTCTCAAGTTGCTGACGGTGGGGCACAGGC	2723311	2724127	2724177	2724125	-1	supercont1.6	PV08_08961	2723311	2724980	None	2742	326	16742	No_constitutive_exon_found_in_species
ACGTCTTCACATGTAATGCTTGTCACGCGTATATTCTGACGTGGGGACAGGC	202143	202504	202554	202502	-1	supercont1.7	PV08_09056	201727	202800	None	2742	326	16742	No_constitutive_exon_found_in_species
ACGCATTGTTGTACAGTTTACAAAAGGCACAGAACTGATGGGTGATGCAGGA	224943	225028	224893	224945	1	supercont1.7	PV08_09063	224442	226953	None	2742	326	16742	No_constitutive_exon_found_in_species
CTATTGCTATTTCTCTGTCAACATCTTACTGATCACTCTGGGACGAATAGGA	418429	418573	418379	418431	1	supercont1.7	PV08_09131	417161	419065	None	2742	326	16742	No_constitutive_exon_found_in_species
TGTACCTTCTCCCTTCCAATCTCAACCGAAGACGAGTTAACAGCGGGTAGGC	484755	485440	484705	484757	1	supercont1.7	PV08_09151	484463	485853	None	2742	326	16742	No_constitutive_exon_found_in_species
GCAAGACGTCTGCACGGAGAGGCGGTCACAAAGCTAACCTGGGGAAACAGCA	623447	624601	624651	624599	-1	supercont1.7	PV08_09204	623447	625100	None	2742	326	16742	No_constitutive_exon_found_in_species
AGACGTGACTGCTGAATCAACGACGGAAAGAGATCTAACAGAGGGAACAGTG	647257	648660	647207	647259	1	supercont1.7	PV08_09212	647004	649273	None	2742	326	16742	No_constitutive_exon_found_in_species
CTGTTCATTCGAGATCGACGCCGTTGCTGATTGGGATACGGGGACGGCAGGT	673947	674421	674471	674419	-1	supercont1.7	PV08_09221	673547	674954	None	2742	326	16742	No_constitutive_exon_found_in_species
AGTATTGCGATTGTGTTTTTTGTGAAATTGCTGGCTGACGGGAACACTAGTG	898768	898908	898958	898906	-1	supercont1.7	PV08_09303	898768	899833	None	2742	326	16742	No_constitutive_exon_found_in_species
GGGCCCGCAATCTCACATCCAAGTAAATTTCCCTGACCTTGGGAGCACAGCC	1287691	1287948	1287998	1287946	-1	supercont1.7	PV08_09455	1287374	1288777	None	2742	326	16742	No_constitutive_exon_found_in_species
GGTGGAGATGGCGGTGTACACCGACAACAACATCTGACAATGGGAAACAGTG	1295935	1296266	1295885	1295937	1	supercont1.7	PV08_09457	1295368	1297054	None	2742	326	16742	No_constitutive_exon_found_in_species
GCCAGGAAACCAGTGTCAACCCAATCATGCCAACCTGGGGGGAACGATAGGA	1478887	1479166	1478837	1478889	1	supercont1.7	PV08_09518	1478378	1480187	None	2742	326	16742	No_constitutive_exon_found_in_species
TTGTATTTCACTAGCTGTCTCGGGGATGTAAGACTGACCGCAGGGGACAGGG	1531731	1531815	1531865	1531813	-1	supercont1.7	PV08_09543	1531731	1532066	None	2742	326	16742	No_constitutive_exon_found_in_species
AGAAAGCTATTATGTCGGCCTATGTGCATAGCTGACGGGCAGGACCAAAGCT	1601139	1601471	1601089	1601141	1	supercont1.7	PV08_09571	1600565	1601471	None	2742	326	16742	No_constitutive_exon_found_in_species
GGTTACCGTAAGCCATGTATTAGAGCCTCAGCTGACCACACGGGATGTAGAT	1667408	1667474	1667358	1667410	1	supercont1.7	PV08_09599	1667046	1667838	None	2742	326	16742	No_constitutive_exon_found_in_species
TAGGCTCTTACCAGAACGCCAACCGGAATATGTCTAACAGGGGACAATAGGA	1765655	1765743	1765605	1765657	1	supercont1.7	PV08_09635	1765012	1766157	None	2742	326	16742	No_constitutive_exon_found_in_species
ATTGTAAGTTTGCACATCGAGAGTATATCTCCTGCTGACCAGGGCATCAGGG	1814254	1816162	1814204	1814256	1	supercont1.7	PV08_09655	1813874	1816162	None	2742	326	16742	No_constitutive_exon_found_in_species
GGTGGTAGAAATAGCAAGCTGACAAATACTCTTCTCTTGTGTGGGTATAGAC	2088202	2088365	2088152	2088204	1	supercont1.7	PV08_09755	2087269	2088365	None	2742	326	16742	No_constitutive_exon_found_in_species
CTCCTATTCGATATTACCCATTCGTTGTTCACTGACTGACGAGGGTACAGAA	2449888	2450351	2449838	2449890	1	supercont1.7	PV08_09895	2449699	2450351	None	2742	326	16742	No_constitutive_exon_found_in_species
TTTGTTATATCCACATGTAGAACCAAGACACTAACATGCGCGGGATACAGTT	2566957	2567040	2567090	2567038	-1	supercont1.7	PV08_09943	2565253	2567612	None	2742	326	16742	No_constitutive_exon_found_in_species
AAGCTCATGCAAGAGAGTATAGATGTATACTGACACGGGTGGTGATGCAGAT	2566534	2566900	2566950	2566898	-1	supercont1.7	PV08_09943	2565253	2567612	None	2742	326	16742	No_constitutive_exon_found_in_species
GTGGGCCTAATGAGTTACACGTTGGAGAAGCCACTGACCTGAGGGTGAAGGC	2618747	2618871	2618697	2618749	1	supercont1.7	PV08_09963	2618205	2619283	None	2742	326	16742	No_constitutive_exon_found_in_species
GTGAGTTTTCTAGAGCAGCCTGATCCTTCTCCTGTAGCTAAAGGGCATAGTT	2697476	2697886	2697426	2697478	1	supercont1.7	PV08_09995	2696821	2698937	None	2742	326	16742	No_constitutive_exon_found_in_species
TCGTGTGAGTATCTTTCACCTGTTTGCTGTCTCTGCTAACAAGGGGCAAGCT	83735	87498	83685	83737	1	supercont1.8	PV08_10043	83372	87716	None	2742	326	16742	No_constitutive_exon_found_in_species
GGACTGCCTCATGAACTTGGGGAGGTGTTTTGGAGTTCACAATGGGGCAGAC	145185	145589	145135	145187	1	supercont1.8	PV08_10068	144206	148205	None	2742	326	16742	No_constitutive_exon_found_in_species
AATCCCCCAAGGGGTCCCCCTTTGCGCTCAGCCTGACAATGACGGGACAGGC	228939	229531	228889	228941	1	supercont1.8	PV08_10101	228541	229531	None	2742	326	16742	No_constitutive_exon_found_in_species
CCTCAATGATATCTGTGAAATCTTGAATAGTCGACCTGACGTGGGCAAAGCT	360316	361053	361103	361051	-1	supercont1.8	PV08_10146	360316	361161	None	2742	326	16742	No_constitutive_exon_found_in_species
TATGTGTCCCCTCAGGCTGTCGGCGAATATTATACTAATCCGGGGTACAGAT	411314	412212	411264	411316	1	supercont1.8	PV08_10167	411162	412212	None	2742	326	16742	No_constitutive_exon_found_in_species
CCCCTGCCTTCTGGGAGCCAATTCGTTCCAGCTGACAAAGGGTGAACCAGAT	488684	488875	488634	488686	1	supercont1.8	PV08_10192	488176	490266	None	2742	326	16742	No_constitutive_exon_found_in_species
TAAGCCTTATCCAACGCCCTCCCACAGAAAGATGCGCTGACAGGGCGAAGGA	662041	662855	661991	662043	1	supercont1.8	PV08_10249	661058	662855	None	2742	326	16742	No_constitutive_exon_found_in_species
TGGGGTAAGCGACCGTCACTCCATTCTGTTATTCTGTTAATCAGGGGCAGGC	911026	911444	910976	911028	1	supercont1.8	PV08_10346	909340	911444	None	2742	326	16742	No_constitutive_exon_found_in_species
GCGATCACACGCGGAGGGGTTCAATGGAGAGGTGCTAACCAGGGGTCTAGGT	924552	924676	924726	924674	-1	supercont1.8	PV08_10352	923792	924988	None	2742	326	16742	No_constitutive_exon_found_in_species
TACGCCGCAACGTTCTTGGAAAAGATTGTTGATTGCTAACGGGTTGATAGCT	932222	932279	932172	932224	1	supercont1.8	PV08_10355	931545	932906	None	2742	326	16742	No_constitutive_exon_found_in_species
AGTCCAGAAAAGAAGAACAAATGAACAGAAAGACTAACGGGAAACTGCAGCT	942956	944143	942906	942958	1	supercont1.8	PV08_10359	942839	944143	None	2742	326	16742	No_constitutive_exon_found_in_species
GGTGGGAGATTCAGCTTGTGCTGGTTGATTAAAAACTAAGACGGGACTAGGG	964190	964358	964408	964356	-1	supercont1.8	PV08_10368	963377	964756	None	2742	326	16742	No_constitutive_exon_found_in_species
CTTCGGGAGTTCACACTGTCGCTTTGCGTGTGCTAACTGCGGCGGGATAGAA	1079562	1079697	1079512	1079564	1	supercont1.8	PV08_10415	1078858	1079697	None	2742	326	16742	No_constitutive_exon_found_in_species
AGGTTCAAATCACTCGTAACAGATGGCCAGGCAAATTAATATACGGGCAGTC	1233843	1236527	1236577	1236525	-1	supercont1.8	PV08_10473	1233843	1236847	None	2742	326	16742	No_constitutive_exon_found_in_species
TACAACTGGACGAACGATGGTGATCAGCGATACTAACGGCGGGATATTAGCA	1282784	1283287	1282734	1282786	1	supercont1.8	PV08_10488	1281861	1283926	None	2742	326	16742	No_constitutive_exon_found_in_species
ATTGTACATGAGAAGGTATTTGGGAGAGACGCTGACGCAAGGGCATAAAGCG	1293945	1294137	1294187	1294135	-1	supercont1.8	PV08_10493	1292276	1294346	None	2742	326	16742	No_constitutive_exon_found_in_species
TCCAAATCATACTGACACTGAGGCATGTGTGTTTGATTGGGGAGAAACAGCG	1374398	1375674	1374348	1374400	1	supercont1.8	PV08_10525	1373545	1375674	None	2742	326	16742	No_constitutive_exon_found_in_species
CGCTGTCGCCATGACCAGACGCAGGCACTGAGTGTTATTTTGGGGTGTAGGA	1398180	1398213	1398263	1398211	-1	supercont1.8	PV08_10530	1397912	1398337	None	2742	326	16742	No_constitutive_exon_found_in_species
TCGTAAGTCAGGCTCTTCTATGCTACAACTACTCGCTGACATGGGACCAGCA	1421926	1422883	1422933	1422881	-1	supercont1.8	PV08_10539	1421871	1423254	None	2742	326	16742	No_constitutive_exon_found_in_species
GTTCTGCTCGAAACAAAATTTCAATCAAGACTCGCTAACGGGAAATCCAGGA	1441827	1442334	1441777	1441829	1	supercont1.8	PV08_10546	1441746	1442913	None	2742	326	16742	No_constitutive_exon_found_in_species
CAAGCTTCTTTCAGGAAAGGACGCAACGGCAGTGTTGACCAGAGGGACAGGT	1500261	1501828	1500211	1500263	1	supercont1.8	PV08_10568	1500114	1501828	None	2742	326	16742	No_constitutive_exon_found_in_species
CCCACCCGTGTCCTTGTCTCGTCTTTGAGATTCGAGCTAACGGGAGGCAGAA	1546845	1546989	1546795	1546847	1	supercont1.8	PV08_10581	1545748	1546989	None	2742	326	16742	No_constitutive_exon_found_in_species
GAAATCAATGTTTTATTAGGTTCACTGTACAGCTTCTAACAAGGGCGCAGAG	1615179	1616026	1615129	1615181	1	supercont1.8	PV08_10608	1614915	1616026	None	2742	326	16742	No_constitutive_exon_found_in_species
GCGAACTGCAAACTTGGTATAAGAATCTCGTTGTACTAATGGGAACGCAGGT	1811949	1812020	1812070	1812018	-1	supercont1.8	PV08_10684	1811356	1812763	None	2742	326	16742	No_constitutive_exon_found_in_species
GGATAAGAGAAGTCCTGGAATGCTGACACAATGACATTCAACACAGGGAGAC	1994815	1994906	1994765	1994817	1	supercont1.8	PV08_10758	1993143	1995109	None	2742	326	16742	No_constitutive_exon_found_in_species
TGGACTCAATGAAAGCTTGAACTTGAAATTGTTTCCTGAACATGGGACAGGG	2259220	2259509	2259170	2259222	1	supercont1.8	PV08_10863	2257902	2259509	None	2742	326	16742	No_constitutive_exon_found_in_species
TTGTCTCTTCCACGAAGACGCTGGACTCTCTCATGTCTGGGTGAATATAGGT	2367245	2367537	2367195	2367247	1	supercont1.8	PV08_10913	2366681	2371412	None	2742	326	16742	No_constitutive_exon_found_in_species
ACAGCTGTGTATGACAACAATCTTTGCTGACTGTTTGAATGCCGGGGCAGAT	2368236	2368669	2368186	2368238	1	supercont1.8	PV08_10913	2366681	2371412	None	2742	326	16742	No_constitutive_exon_found_in_species
AAGTTGGCCGCATTGGCGACTACGCGTAACGTGCGTCTGACGGGCGACAGAA	2376956	2377221	2377271	2377219	-1	supercont1.8	PV08_10916	2375968	2378080	None	2742	326	16742	No_constitutive_exon_found_in_species
TGGTGAGTCCCCATTCTTTCCTGGTGACAGCTTGCTGATACGGGAAAAAGAC	24369	24503	24319	24371	1	supercont1.9	PV08_11040	22693	24503	None	2742	326	16742	No_constitutive_exon_found_in_species
GACAGACCAAGATGCAAACTACATGTTACTTACATGTGTTGGGATTGCAGGA	25444	25831	25394	25446	1	supercont1.9	PV08_11041	25023	26891	None	2742	326	16742	No_constitutive_exon_found_in_species
ATCCAACACTATCTCATCTAATCTTTGTCCTCTAACTCCTGGGACCACAGAG	85048	85134	84998	85050	1	supercont1.9	PV08_11067	84842	85775	None	2742	326	16742	No_constitutive_exon_found_in_species
AGGTTCAGTTCGCCCACAATCTTTTGCGCCGTATGCTGACTCTGAGGGAGAC	141503	143050	143100	143048	-1	supercont1.9	PV08_11084	141503	143121	None	2742	326	16742	No_constitutive_exon_found_in_species
CTCTTTTTCTTTGGAAGGTTTTTATCCTCAGGCTAACTGGACGGGGACAGGT	201428	201571	201378	201430	1	supercont1.9	PV08_11107	200712	202193	None	2742	326	16742	No_constitutive_exon_found_in_species
AACAAATCCTTGCAATGGCCAAACATGCCGCTAATGGGAGTTGGAAATAGTG	285862	286600	286650	286598	-1	supercont1.9	PV08_11135	284988	286716	None	2742	326	16742	No_constitutive_exon_found_in_species
CTGTGTGGAACGACGAAAACATTGCTAACGACGTTTGGCGGGGCGCATAGAT	601676	602264	601626	601678	1	supercont1.9	PV08_11243	600345	602264	None	2742	326	16742	No_constitutive_exon_found_in_species
AGTCCTTTGATACAAGGGGTCGCCATGTTTCCGTCGCTGAACCGGGACAGAC	623077	623391	623027	623079	1	supercont1.9	PV08_11251	622225	623391	None	2742	326	16742	No_constitutive_exon_found_in_species
CTCCTCGCTCCCGTCGCGCGTGCACGTTTCGTATTGACTGGGTGTAATAGAA	1152894	1154136	1154186	1154134	-1	supercont1.9	PV08_11439	1152894	1154264	None	2742	326	16742	No_constitutive_exon_found_in_species
CAGTAAGCTCCTTCAGCTTGTTTCTGCGACGGCGCTAACCAGGGATACAGCT	1438915	1438947	1438865	1438917	1	supercont1.9	PV08_11547	1437144	1438947	None	2742	326	16742	No_constitutive_exon_found_in_species
GACACCATTCACAAACCACATACGACTGACACAAGGACCCGGGGAGATAGAC	1489822	1490599	1490649	1490597	-1	supercont1.9	PV08_11568	1489822	1490933	None	2742	326	16742	No_constitutive_exon_found_in_species
GTAAGTCTACACAAGCTGTGAGTGAGGATACAGACTGATGCGGGTGGCAGAG	1570276	1570437	1570487	1570435	-1	supercont1.9	PV08_11598	1570276	1571001	None	2742	326	16742	No_constitutive_exon_found_in_species
TACCCATGGATTTAGATCTCATGAGACAGAGCCGCTGATGAATGGGCTAGAC	1581386	1583449	1583499	1583447	-1	supercont1.9	PV08_11604	1581386	1583589	None	2742	326	16742	No_constitutive_exon_found_in_species
GCATTGAATACTTCTGTACTCGTTCGATTTTCCTGATGGGATAAAAACAGCG	1644387	1644486	1644536	1644484	-1	supercont1.9	PV08_11621	1644126	1645061	None	2742	326	16742	No_constitutive_exon_found_in_species
TGATGCAGGGTGTGCGATGCTTGAGTGGATGGGTAGTGACGGGGTGACAGTA	1661903	1662075	1662125	1662073	-1	supercont1.9	PV08_11628	1661199	1662191	None	2742	326	16742	No_constitutive_exon_found_in_species
GTCAGCTCTAGCCGCATATGGTATTTTGGGCTTACCAGAGGGAAAACAAGGT	1773620	1773810	1773860	1773808	-1	supercont1.9	PV08_11667	1772562	1774713	None	2742	326	16742	No_constitutive_exon_found_in_species
TACCCCCGGTTCCCTGTCTGTGACAATTTTAAACTAATCACGGGGTGCAGTG	47192	47308	47142	47194	1	supercont1.10	PV08_11692	45869	47922	None	2742	326	16742	No_constitutive_exon_found_in_species
TGTGCGTGCAACAGACAACGAAAGAGCTTGCTGACGGGGAGAAAATACAGAT	268698	268767	268648	268700	1	supercont1.10	PV08_11764	268567	269748	None	2742	326	16742	No_constitutive_exon_found_in_species
AAGGTCCTTCTTGTTGGTGAATGTTACGTGCATGGCCTGATGCAGGGCAGGG	396181	396244	396294	396242	-1	supercont1.10	PV08_11815	396181	397714	None	2742	326	16742	No_constitutive_exon_found_in_species
CCAGGGTCAAATCATCACATCGACCCGCGCCATTGCCTGGGGAACGTGAGCA	87390	88262	87340	87392	1	supercont1.11	PV08_11874	87002	89437	None	2742	326	16742	No_constitutive_exon_found_in_species
GTAAGTCGGCGCCCACAAGGCAAAAAGACCGCAGGCTGATGGGAGACAAGGC	141602	142010	142060	142008	-1	supercont1.11	PV08_11883	141186	142657	None	2742	326	16742	No_constitutive_exon_found_in_species
CATATCTTTTCGAAAGGCTTCACTCACTAACATAAAGGGGAGGGGCATAGGT	313231	314771	313181	313233	1	supercont1.11	PV08_11948	312989	314896	None	2742	326	16742	No_constitutive_exon_found_in_species
GCCTCGCATCAAATTCTCGTCTCGTGACTGCGCTCACAACGGGAATGCAGCA	342706	342806	342656	342708	1	supercont1.11	PV08_11958	342390	345963	None	2742	326	16742	No_constitutive_exon_found_in_species
CAAGGTGAGACTGGGTGTCTGCTGGCGAGGAAACAGGCTGACATGGGTAGGG	389346	389796	389846	389794	-1	supercont1.11	PV08_11977	389346	391016	None	2742	326	16742	No_constitutive_exon_found_in_species
GAGATCTCCTGATTGAACTATGGAACCAGCTACTAACGAGGGCGCAACAGGT	401495	402627	402677	402625	-1	supercont1.11	PV08_11982	401495	402758	None	2742	326	16742	No_constitutive_exon_found_in_species
TCAATTTCCTCGAAGTTGACGGTCGCGGTGTGGCTGAAGAGAATGGGTAGAA	36643	36671	36721	36669	-1	supercont1.12	PV08_12015	35633	38839	None	2742	326	16742	No_constitutive_exon_found_in_species
