# Supplementary material for: Widespread Separation of the Polypyrimidine Tract From 3′ AG by G Tracts in Association With Alternative Exons in Metazoa and Plants
Source: Front Genet. 2019 Jan 14;9:741. doi: 10.3389/fgene.2018.00741 (PMC6339879; doi:10.3389/fgene.2018.00741)
Supplement: DATA FILE S1 — Sequences of REPAG 3′ SS from each species of fungi. [file Data_Sheet_1.zip › Supplementary data 1/Fungi_Release38_glarea_lozoyensis_74030.txt]

REPA_GGG_Sequence	Exon_Start	Exon_End	Pos_-50	Pos_+2	Strand	Chromosome	GeneID	Gene_Start	Gene_End	Gene_Name	Number_of_REPAs	Number_of_REPAs_has_GGG	Number_of_Intron(Intra_genic_Region)	Upstream_Constitutive_Exon
AGAGATAAGCGAGATTTGATTTAGAGTACTGAAGAGAAGGGAACTAATAGGT	47779	47790	47840	47788	-1	M7I_scaffold12	M7I_2989	47779	48144	None	3511	330	19569	No_constitutive_exon_found_in_species
GCGGTTTTTTCGATTGAGTTGGGGTGGATATATTAGTGGGGGGAGACTAGGA	80679	80701	80629	80681	1	M7I_scaffold12	M7I_2995	77738	80701	None	3511	330	19569	No_constitutive_exon_found_in_species
TTTCTCTTCGTGTTCTCGGACTATGGCTCCTCCCTGATCTTGATGGGAAGTT	91507	92644	91457	91509	1	M7I_scaffold12	M7I_2999	91130	92826	None	3511	330	19569	No_constitutive_exon_found_in_species
CCCTTCATATCCCATCTAACATTCGCTAGCCGTCGCACAGGGCATAATAGCC	171781	172173	172223	172171	-1	M7I_scaffold12	M7I_3017	171781	173730	None	3511	330	19569	No_constitutive_exon_found_in_species
AGAGTTTTGATGAGTTGAGGGCTAGTGAGATTACTGTGAGGGGGGATTAGAG	213597	213623	213547	213599	1	M7I_scaffold12	M7I_3025	213255	213623	None	3511	330	19569	No_constitutive_exon_found_in_species
GCGAGGGTTAAGGGTGATGTTACGATTGGGTTGATGTAGAGGGCATATAGGG	295196	295239	295146	295198	1	M7I_scaffold12	M7I_3038	294906	295239	None	3511	330	19569	No_constitutive_exon_found_in_species
AAGACAACATGAACACTTATATTTTATGGACAATGTTGACAGTCGGGTAGGG	365198	365540	365590	365538	-1	M7I_scaffold12	M7I_3054	362701	365742	None	3511	330	19569	No_constitutive_exon_found_in_species
GAATGTGGTGGGCCAAACTCCCGAGAAATATATTGACGCATGGGATGCAGTT	430026	430120	430170	430118	-1	M7I_scaffold12	M7I_3070	429241	432282	None	3511	330	19569	No_constitutive_exon_found_in_species
ACAGCAAGTTATGCCATCGTGCGCGATATATTTGACAACTTGGGAAATAGAG	481125	481574	481624	481572	-1	M7I_scaffold12	M7I_3080	480413	481614	None	3511	330	19569	No_constitutive_exon_found_in_species
AGTTGAGGTAAACTATTGGCGCAACGTAAAGTTACTAATGCGGGGAATAGCG	498015	498127	498177	498125	-1	M7I_scaffold12	M7I_3085	498015	499043	None	3511	330	19569	No_constitutive_exon_found_in_species
TCCTCGCAACTCGACATCGGGATTCAGTAGTACTGATGCGGGAATAGCAGAT	1087610	1088485	1088535	1088483	-1	M7I_scaffold12	M7I_3225	1087037	1088723	None	3511	330	19569	No_constitutive_exon_found_in_species
AGCTGTTATTGGATTTGGAAGCCCCGAGAACCATAACTAATGATGGGCAGGA	1091618	1091983	1092033	1091981	-1	M7I_scaffold12	M7I_3226	1090946	1092068	None	3511	330	19569	No_constitutive_exon_found_in_species
CAAATACGATGGTCAGCGTGCGCAAGTGCATTGCGATGACCAGGGCAAAGTG	1293689	1294852	1293639	1293691	1	M7I_scaffold12	M7I_3267	1293565	1294852	None	3511	330	19569	No_constitutive_exon_found_in_species
CGATTGCAGGGTTGATGGGAAAAGTGTGCAGCTTGCACTATGGGATACAGCT	1361028	1361081	1360978	1361030	1	M7I_scaffold12	M7I_3289	1360570	1361484	None	3511	330	19569	No_constitutive_exon_found_in_species
ACATCGTGAATGTTGGCCAAAGTCGCCGACCGTTGATGCGACTGGGCGAGTT	1681145	1681228	1681278	1681226	-1	M7I_scaffold12	M7I_3376	1681145	1681269	None	3511	330	19569	No_constitutive_exon_found_in_species
GAGCTCTGCGGCACCATCGATGGCTAGCAGGGGCAGGGATAAGTGACTAGGC	1797984	1797990	1797934	1797986	1	M7I_scaffold12	M7I_3399	1797036	1797990	None	3511	330	19569	No_constitutive_exon_found_in_species
CGCGGGTACATCGAATTTTAGACTTATATCCCCTTTTCGGGAAACATCAGTC	147811	148089	148139	148087	-1	M7I_scaffold1	M7I_0033	147811	150561	None	3511	330	19569	No_constitutive_exon_found_in_species
GCGTGATAGGCAGGTTTGCGTCGGCGGCGCGCGCGAATGCGGGGCCGAAGAT	269078	269322	269028	269080	1	M7I_scaffold1	M7I_0063	268670	269669	None	3511	330	19569	No_constitutive_exon_found_in_species
GTAGATTAGGTAGGCAAATAGGAACCATCTTGATACGGAGATTAGGGCAGGT	269620	269669	269570	269622	1	M7I_scaffold1	M7I_0063	268670	269669	None	3511	330	19569	No_constitutive_exon_found_in_species
TATTTGGGTTCAATACTCGACGCAGGGTGTATGTTGGCACTGGGGACTAGCC	301567	301637	301517	301569	1	M7I_scaffold1	M7I_0069	301210	301637	None	3511	330	19569	No_constitutive_exon_found_in_species
TGAGTCAATTTGTTTTGAGAAAGCTTAAGGGTAGGACTGATGTGGGATAGGT	338712	338853	338662	338714	1	M7I_scaffold1	M7I_0078	338431	342247	None	3511	330	19569	No_constitutive_exon_found_in_species
AGGATGCAGAACTCTTTGGGCAATCTGACGATGCTATGTTTGGGGGAAAGTC	364355	364694	364744	364692	-1	M7I_scaffold1	M7I_0081	364355	364942	None	3511	330	19569	No_constitutive_exon_found_in_species
TCACGCGTTGTTTCCAAGCATTGCCACTATCAAGAATGTAATGGGTGAAGGG	452148	452234	452284	452232	-1	M7I_scaffold1	M7I_0102	450997	452748	None	3511	330	19569	No_constitutive_exon_found_in_species
ATGAGGGAGGGAAAAGAGTGAGCGATAATGCTGACGAAACTCGGGAACAGCA	636139	636261	636311	636259	-1	M7I_scaffold1	M7I_0140	634704	636355	None	3511	330	19569	No_constitutive_exon_found_in_species
CCGGGGATGGGCGGGTTGGGGATGCAGGCTTGTGCTGGGCCGTTGGGGAGGG	663871	663885	663935	663883	-1	M7I_scaffold1	M7I_0146	663260	664733	None	3511	330	19569	No_constitutive_exon_found_in_species
ATGAAGTATAAACCTGGCACTGTTGATGATTGAATTTGTTGGGTTTGGAGTT	675259	675296	675346	675294	-1	M7I_scaffold1	M7I_0149	675196	676133	None	3511	330	19569	No_constitutive_exon_found_in_species
CTTTCGAAAATCAAGCGAAACGGGGTACTGTAACTTATGCTGTGGGCAAGTC	702652	702921	702602	702654	1	M7I_scaffold1	M7I_0154	702350	702921	None	3511	330	19569	No_constitutive_exon_found_in_species
GTGCGGTATGCTGATTTTCCGCCGAAGGAGTTGGATGAGGAGGGGATTAGGC	822411	822575	822361	822413	1	M7I_scaffold1	M7I_0189	821818	823173	None	3511	330	19569	No_constitutive_exon_found_in_species
ATTTGTGACTTTCTTATCTTATTGGTTATTGAACGTTAAGGTTGCGGGAGTA	915572	915575	915522	915574	1	M7I_scaffold1	M7I_0204	912765	915575	None	3511	330	19569	No_constitutive_exon_found_in_species
ACTGGAATGCTTCTTTATGCTCTTGCCTGCCGACATGGATGGGGTTGTAGAC	1218154	1218390	1218440	1218388	-1	M7I_scaffold1	M7I_0277	1217792	1218545	None	3511	330	19569	No_constitutive_exon_found_in_species
CGCGAACATTATGGAGAGAGACTTGACTCTCAGAGAAAAGAGGGATGCAGGA	1222923	1223464	1223514	1223462	-1	M7I_scaffold1	M7I_0279	1222371	1223853	None	3511	330	19569	No_constitutive_exon_found_in_species
GATGGGATATGTTTCGCTATTTCGAGGACAACCACTGATAGAAGGGGTAGAT	1378009	1378131	1378181	1378129	-1	M7I_scaffold1	M7I_0315	1377850	1380492	None	3511	330	19569	No_constitutive_exon_found_in_species
TGATTTAAACACTAATCGTAATAAATGAAACAGACTTAACTAGGGAATAGAA	1611487	1611513	1611563	1611511	-1	M7I_scaffold1	M7I_0376	1611331	1613008	None	3511	330	19569	No_constitutive_exon_found_in_species
TGTTGAATGCGAGCCGTTATGGATAACTTTCCTGACTGGGTGACGAACAGTG	1759142	1759243	1759092	1759144	1	M7I_scaffold1	M7I_0405	1758730	1760671	None	3511	330	19569	No_constitutive_exon_found_in_species
AGGAGAGGGTGAGCATAAGGGAAGCATATTTGGAGTGTCTTGGGCCAAAGAC	1859932	1860036	1860086	1860034	-1	M7I_scaffold1	M7I_0433	1858936	1860869	None	3511	330	19569	No_constitutive_exon_found_in_species
GAGTACCTGCCTGAGGGACAGACAAATGGCGGCGTGGGATCAACGGAGAGGC	1897071	1897212	1897021	1897073	1	M7I_scaffold1	M7I_0445	1896048	1897212	None	3511	330	19569	No_constitutive_exon_found_in_species
ATATCGGCTACAAAGCGTCAATGGAACGGCGATACTTTAAAGGGGTTCAGAA	1907502	1907704	1907754	1907702	-1	M7I_scaffold1	M7I_0450	1906720	1910268	None	3511	330	19569	No_constitutive_exon_found_in_species
CACTCACCCCTCAGCCTGACCCCGCGGTGCAGCGACTGATGTTGGGATAGCT	1960031	1960078	1959981	1960033	1	M7I_scaffold1	M7I_0456	1959938	1961318	None	3511	330	19569	No_constitutive_exon_found_in_species
CTTGGGTATGGCTTAAATGGAATGCAGGATCTGACTGTTCGGGGGTGTAGGG	1978736	1978809	1978859	1978807	-1	M7I_scaffold1	M7I_0462	1976487	1978882	None	3511	330	19569	No_constitutive_exon_found_in_species
AGTTCGTGGGGCAGGTTTGTGGTTGGAGTAGAGTGAGCGAGGGGTCAAAGTA	230507	230529	230579	230527	-1	M7I_scaffold4	M7I_1126	229090	230931	None	3511	330	19569	No_constitutive_exon_found_in_species
TCTGGTGGTGAAGTGATGAGGTGATGAGAGGGGATGCTGATGGGATATAGGT	293588	293639	293538	293590	1	M7I_scaffold4	M7I_1139	292959	294488	None	3511	330	19569	No_constitutive_exon_found_in_species
TGTAAGTCGTCTTCCTATCACACTTAAACATTTGAGGTTAACGGGTGTAGTG	326551	326584	326501	326553	1	M7I_scaffold4	M7I_1145	325216	327382	None	3511	330	19569	No_constitutive_exon_found_in_species
TACGAGTCAGCAGTCGTCTCTGAGAATGTTGCGACTATTCATAGGGCTAGAG	486503	486768	486818	486766	-1	M7I_scaffold4	M7I_1178	484152	488087	None	3511	330	19569	No_constitutive_exon_found_in_species
ATAATTCGCATCCCAGGCACGCCTTCAAAACCTGTTCATCCTGGGGAAAGCT	532989	533061	532939	532991	1	M7I_scaffold4	M7I_1187	531367	533061	None	3511	330	19569	No_constitutive_exon_found_in_species
GCTCATGATAATCACATTCAATTCGCATGCAGATACTGACGGGAGAATAGGT	678916	679618	679668	679616	-1	M7I_scaffold4	M7I_1218	678916	679995	None	3511	330	19569	No_constitutive_exon_found_in_species
TTTTGCCTCTATCGGACCTGGACAATGATATTGTTGGATGGGAGTCGCAGAC	834519	834627	834677	834625	-1	M7I_scaffold4	M7I_1257	833145	835084	None	3511	330	19569	No_constitutive_exon_found_in_species
CGTGAGTTTCTCTTTATTTCTCCATCTCAACGAGCCTAACGTAGGGGCAGAT	861988	862010	862060	862008	-1	M7I_scaffold4	M7I_1264	859590	862426	None	3511	330	19569	No_constitutive_exon_found_in_species
TGTAATACCTCAGACGGATATTGATTTGTTGGAGCAATGGGATAGTGTAGAA	868974	869020	868924	868976	1	M7I_scaffold4	M7I_1265	868565	869020	None	3511	330	19569	No_constitutive_exon_found_in_species
GTAAGTCCCCACCGCTCTCTGTGTCTGGGCAACTATTGACGGGATGGAAGGT	914233	914357	914407	914355	-1	M7I_scaffold4	M7I_1281	913485	914699	None	3511	330	19569	No_constitutive_exon_found_in_species
TGATGATGATGCCAGTTCGGAACCGTCTGAAATTACTTTGGGCAGTGAAGAC	1222974	1223033	1223083	1223031	-1	M7I_scaffold4	M7I_1343	1220637	1224654	None	3511	330	19569	No_constitutive_exon_found_in_species
GAGGAGATGTTACAGGCGCTTTTACCAGTTCCAAAAGAATGGTCCGGGAGTA	1224661	1224664	1224714	1224662	-1	M7I_scaffold4	M7I_1344	1224661	1225224	None	3511	330	19569	No_constitutive_exon_found_in_species
CAAATGTCTCTTTCTAACATCATCAAGGCTGGTGCTGATGGGGTCGGAAGCC	1284479	1284493	1284429	1284481	1	M7I_scaffold4	M7I_1354	1283587	1286478	None	3511	330	19569	No_constitutive_exon_found_in_species
GAGCACTCCCTCAAATTTGCCAGAACGAATACTAACGAACGGGTTAATAGCA	1340690	1340801	1340640	1340692	1	M7I_scaffold4	M7I_1362	1340486	1340990	None	3511	330	19569	No_constitutive_exon_found_in_species
CATTCTACTGATTTCATGTTTCCGGGATCAATTAATAAGTGGGCAAATAGAT	1360912	1361148	1361198	1361146	-1	M7I_scaffold4	M7I_1367	1359632	1361851	None	3511	330	19569	No_constitutive_exon_found_in_species
TTATTTTCAAGACTCGACTTCAAGTTATACTTCAGATCCTGTGGGCATAGCT	1495500	1495563	1495450	1495502	1	M7I_scaffold4	M7I_1396	1495204	1498001	None	3511	330	19569	No_constitutive_exon_found_in_species
TGTTATACCTCGCTAGAATTTCTCAAATGTAATCACGGGCTGACAGATAGCA	1605076	1605300	1605350	1605298	-1	M7I_scaffold4	M7I_1417	1604672	1605453	None	3511	330	19569	No_constitutive_exon_found_in_species
TGGCGGGACCCTCAATGTCCTTTGGGGAAATAACATGCTTGGGAATGCAGTC	1699400	1699577	1699350	1699402	1	M7I_scaffold4	M7I_1432	1698480	1700880	None	3511	330	19569	No_constitutive_exon_found_in_species
CATTGATGTCGAAAAGAATCTGCGTTGATATCCACTGAGCGGGTGTGTAGCT	190859	190888	190809	190861	1	M7I_scaffold21	M7I_4825	188381	190888	None	3511	330	19569	No_constitutive_exon_found_in_species
GAGATCGTGCCTGAGAGTCGTGAACTAACTGGATATCTTCGGCTGGGTAGAT	599355	599380	599430	599378	-1	M7I_scaffold21	M7I_4910	598578	599842	None	3511	330	19569	No_constitutive_exon_found_in_species
AACCTGGAAATCGCCTATAACCTCAAAAATTATCGCTGCGGGCAGTACAGAT	625108	625934	625058	625110	1	M7I_scaffold21	M7I_4917	623328	627172	None	3511	330	19569	No_constitutive_exon_found_in_species
GCTGGACCTGGGACTGGAGGTGGACGATATATGCTGAAAGAGTTGGGCAGTA	797690	798160	797640	797692	1	M7I_scaffold21	M7I_4952	797321	798324	None	3511	330	19569	No_constitutive_exon_found_in_species
CTCGTCTTCTAGTGGCCAATACTTGTGTGGCAAGCATTTGACGGGTGCAGAT	799836	800006	799786	799838	1	M7I_scaffold21	M7I_4953	799139	800006	None	3511	330	19569	No_constitutive_exon_found_in_species
GTGATAGGGGATGTAATGTTGGAGCTGACTTGAATAGGTTGATTGGGCAGCT	859342	859405	859455	859403	-1	M7I_scaffold21	M7I_4966	859093	859843	None	3511	330	19569	No_constitutive_exon_found_in_species
TTGCTCGGACGAAATTCTTAGCATTGTAGCCATGATTTCAATGGGAACAGTT	885928	886319	885878	885930	1	M7I_scaffold21	M7I_4972	882085	886569	None	3511	330	19569	No_constitutive_exon_found_in_species
ACAACAACACTAGGTTCCATAACCCAAGTACGAAAATACACATGGGGAAGCT	1221334	1221471	1221284	1221336	1	M7I_scaffold21	M7I_5045	1220766	1221503	None	3511	330	19569	No_constitutive_exon_found_in_species
AGGATTTGGAGAATGCGAAGGGAGCGCTGGAGGGGATTTTGGGGACGCAGTA	1488318	1488379	1488429	1488377	-1	M7I_scaffold21	M7I_5099	1487577	1488644	None	3511	330	19569	No_constitutive_exon_found_in_species
TCATCTGTTGGCAAAGCCGACGATTCGTGTAAGCACTATCGGGCACGAAGTA	1522279	1522282	1522229	1522281	1	M7I_scaffold21	M7I_5106	1521381	1522282	None	3511	330	19569	No_constitutive_exon_found_in_species
TCGTGGGTCATTGGATATATGAGTTACTTCATGCAGCTTGGGGGTCTAAGTA	1557867	1558088	1557817	1557869	1	M7I_scaffold21	M7I_5111	1556643	1558478	None	3511	330	19569	No_constitutive_exon_found_in_species
CACGCTTGTTAGCTATCGGATGGATCGATAATTGGATTTGGGATGAACAGGT	129821	129873	129923	129871	-1	M7I_scaffold2	M7I_0501	129821	130448	None	3511	330	19569	No_constitutive_exon_found_in_species
CGTAAGCTGTGTCATTGTCGCGAAATTCCTATACTTTCGACAATGGGCAGCG	165524	165532	165474	165526	1	M7I_scaffold2	M7I_0509	164160	165532	None	3511	330	19569	No_constitutive_exon_found_in_species
GGTACGATAGCTAGGGATTTGAAGTACAAGGCTACTATGAAACCGGGCAGCT	600197	600326	600376	600324	-1	M7I_scaffold2	M7I_0609	599644	602603	None	3511	330	19569	No_constitutive_exon_found_in_species
GAATGCATAGCATGGTTGACTGGCTTAAAGGGCATCTGGATGGGATATAGGA	793198	793216	793148	793200	1	M7I_scaffold2	M7I_0639	789323	793216	None	3511	330	19569	No_constitutive_exon_found_in_species
GTTTGCTTTCTGGGCTGTGTGTGGGTTGAGAGGGACTGATGATGGGATAGAT	1153163	1153269	1153113	1153165	1	M7I_scaffold2	M7I_0724	1151658	1153477	None	3511	330	19569	No_constitutive_exon_found_in_species
AGAGTTGCGGAAGGGGAGTAGGCTATGAAGGGTACTCTGTAAGAGGGTAGGA	1258442	1258481	1258392	1258444	1	M7I_scaffold2	M7I_0761	1256928	1258637	None	3511	330	19569	No_constitutive_exon_found_in_species
CACCGCATCCTGAGCGCATTCGTAGGAATATTTACCTTTTGGGCATGTAGTA	1279367	1279370	1279317	1279369	1	M7I_scaffold2	M7I_0766	1278487	1279370	None	3511	330	19569	No_constitutive_exon_found_in_species
CTTTCAACTCTCCAAAGATGGCCTTACCAATTAGACATTCAATGGGGTAGGT	1437942	1438019	1438069	1438017	-1	M7I_scaffold2	M7I_0795	1437457	1439449	None	3511	330	19569	No_constitutive_exon_found_in_species
TGGCCTTGCCTGCGTAAGTATGCGATTCGAAATGCTCTTCGGCGGGTTAGCG	37841	37947	37791	37843	1	M7I_scaffold10	M7I_2501	37400	40612	None	3511	330	19569	No_constitutive_exon_found_in_species
ATATACGACTCTCTCGATGGCGCATCTTGCCAAACTCGGAGGGTTGACAGAT	256478	256516	256566	256514	-1	M7I_scaffold10	M7I_2544	255401	256687	None	3511	330	19569	No_constitutive_exon_found_in_species
CTCAGGAATCGATATATGTATTTGATCCGAATACAAATCGCCGGGGACAGTC	577269	577303	577353	577301	-1	M7I_scaffold10	M7I_2620	573758	577593	None	3511	330	19569	No_constitutive_exon_found_in_species
GGTTTGTTAACTGCGCTGAACTCATTGGAACTACTGCTGACGACGGGAAGGA	668648	668913	668963	668911	-1	M7I_scaffold10	M7I_2638	666435	669410	None	3511	330	19569	No_constitutive_exon_found_in_species
GTTCAAAAAGACGCCAATACTGCTCCTGTAATACAAGAAAAAGGGTTTAGAC	666856	666976	667026	666974	-1	M7I_scaffold10	M7I_2638	666435	669410	None	3511	330	19569	No_constitutive_exon_found_in_species
CCAACTCAATGATATCAATTCGAAGAACTGCCCGTACAACGGATGGGTAGGA	824556	824590	824506	824558	1	M7I_scaffold10	M7I_2671	824107	824590	None	3511	330	19569	No_constitutive_exon_found_in_species
TGTAACTAGGACTTTAGGAGCCCTGGTGGTTAACCGTTATTGGGATATAGTG	462113	462133	462063	462115	1	M7I_scaffold3	M7I_0921	460135	462164	None	3511	330	19569	No_constitutive_exon_found_in_species
CGCTCTCCCAAGAGATCGATTTCTTGAACCGACACTACCAAGGGAGTCAGTC	586987	587108	586937	586989	1	M7I_scaffold3	M7I_0953	586037	588022	None	3511	330	19569	No_constitutive_exon_found_in_species
TTTGGTGCGGTTGCACTACTCACCGGAATGGAGACGGACGGGTCAAGTAGCA	619506	620213	619456	619508	1	M7I_scaffold3	M7I_0961	618488	621555	None	3511	330	19569	No_constitutive_exon_found_in_species
AGGAGCTGCCATGAGCAGCACACTGACGAAAAACGCTGGGAAGAGCGCAGAG	637913	639853	639903	639851	-1	M7I_scaffold3	M7I_0967	637740	640796	None	3511	330	19569	No_constitutive_exon_found_in_species
TCTGAGTTACCAAGACCAGCTGGGAAAGGCATTTGACATGAATTTGGGAGAT	947358	947377	947308	947360	1	M7I_scaffold3	M7I_1028	946844	948170	None	3511	330	19569	No_constitutive_exon_found_in_species
TGGCTACAACTGCGAAGGAGGATTATTATGGAATACTGTGAATTGGGCAGTT	952791	952883	952933	952881	-1	M7I_scaffold3	M7I_1029	952064	955299	None	3511	330	19569	No_constitutive_exon_found_in_species
ACCCGCAGGAGTTGCTCTTGCTGCTGATGATGACTGGGGTGAGATGGTAGCT	305653	305696	305746	305694	-1	M7I_scaffold7	M7I_1908	305416	307878	None	3511	330	19569	No_constitutive_exon_found_in_species
TGGTATCATTCTACCTTCAATGGCGGTTGGGGCACTCATGGGACGAGCAGTT	429496	429834	429446	429498	1	M7I_scaffold7	M7I_1935	428943	430672	None	3511	330	19569	No_constitutive_exon_found_in_species
ATGAGGAGGAGACTTGTGAAGAGAGATATTATGCTAAAACGCCTGGGAAGGA	462713	463268	463318	463266	-1	M7I_scaffold7	M7I_1944	462713	463649	None	3511	330	19569	No_constitutive_exon_found_in_species
GGGCAGAGGAGTATGTCATTCGAGATGAACGATGATGGGGCAAATGATAGAT	522486	522530	522436	522488	1	M7I_scaffold7	M7I_1955	521353	522530	None	3511	330	19569	No_constitutive_exon_found_in_species
TATGTTGCGAAAGCTCCCCGCGTGAGATACTGCATTTGGGAAACATGAAGCT	708313	708378	708428	708376	-1	M7I_scaffold7	M7I_1985	705448	708478	None	3511	330	19569	No_constitutive_exon_found_in_species
TGTTATTATTCCAAGTCGACAGTATGATATGCGCCAACAGCGGGCGAAAGGT	762714	763173	763223	763171	-1	M7I_scaffold7	M7I_1996	762714	763695	None	3511	330	19569	No_constitutive_exon_found_in_species
GGTCATTCGACGGTTATGGCGTATATGATTGTGTGTCTTTTGGGAGGTAGTC	771996	772032	771946	771998	1	M7I_scaffold7	M7I_1998	771250	772032	None	3511	330	19569	No_constitutive_exon_found_in_species
GTACGTCGATCTAGCGTTGAAACACAAGACCGCTGTGACGTTGGGTGAAGGT	808330	808338	808280	808332	1	M7I_scaffold7	M7I_2009	807991	808976	None	3511	330	19569	No_constitutive_exon_found_in_species
CAATCTCCAAGGAATTGGTTTCGCCTGCGCGACTGCGATGGAGGGGGCAGGT	834671	834805	834621	834673	1	M7I_scaffold7	M7I_2012	834180	835449	None	3511	330	19569	No_constitutive_exon_found_in_species
GAGTTTTATTCTGAGAACGAGCGTGAGAAACAGCTGACTGGGACGATTAGAT	954334	954386	954284	954336	1	M7I_scaffold7	M7I_2035	954159	956421	None	3511	330	19569	No_constitutive_exon_found_in_species
AAGACCTTTTTTTCATTCTCAAGACCGCATACTAACATAAATGGGAACAGGT	37810	41517	41567	41515	-1	M7I_scaffold20	M7I_4547	35724	42084	None	3511	330	19569	No_constitutive_exon_found_in_species
ACTATTTGACTACTCCAAATCTAAACACCGTGCTTGGGGGCTTGGAAAAGTT	82467	85117	85167	85115	-1	M7I_scaffold20	M7I_4555	82388	85278	None	3511	330	19569	No_constitutive_exon_found_in_species
GTTTGCTACTCGTACATTCAGTCACGCAAAAGCTTTGGGCATAATGGCAGAC	149330	149515	149565	149513	-1	M7I_scaffold20	M7I_4571	148846	152239	None	3511	330	19569	No_constitutive_exon_found_in_species
GTTTCGTCTACATCCTGTTTAGCATCATTGCGCAATTGAATGGGAAACAGAG	156146	156266	156316	156264	-1	M7I_scaffold20	M7I_4572	154129	156344	None	3511	330	19569	No_constitutive_exon_found_in_species
AAGTTATTGGGCGACGATTAGAGAAACAGGTGATATATCTGATGGGGCAGTA	155015	155330	155380	155328	-1	M7I_scaffold20	M7I_4572	154129	156344	None	3511	330	19569	No_constitutive_exon_found_in_species
GCGACTAATTAGCTACATGTACACGATGGACTACACGGACGGGCAACAAGTT	421680	422190	421630	421682	1	M7I_scaffold20	M7I_4632	421299	422330	None	3511	330	19569	No_constitutive_exon_found_in_species
AAGCAAATCGGCAAAGAGAATGGAGTGTTTGGATGTCTATATGTAGGGAGAT	522605	522667	522555	522607	1	M7I_scaffold20	M7I_4657	521735	522896	None	3511	330	19569	No_constitutive_exon_found_in_species
GGATCCCGCCAAAAGGGACGTGGGGGTTGAGTAATGATTTGGGGATCGAGAG	544347	544394	544297	544349	1	M7I_scaffold20	M7I_4660	543900	544394	None	3511	330	19569	No_constitutive_exon_found_in_species
GCGGAAAGATTGGAGTGCGGGATGATTGGCGTTAATACGGGGAAGATTAGTG	648557	648587	648507	648559	1	M7I_scaffold20	M7I_4692	646905	648587	None	3511	330	19569	No_constitutive_exon_found_in_species
AGTGGTGTAAGTACAGGGTCGAAGATGAAGGCTTTACTGATTGGGAGCAGTA	828919	829100	829150	829098	-1	M7I_scaffold20	M7I_4726	828011	829163	None	3511	330	19569	No_constitutive_exon_found_in_species
GCACTCGCAAACAATGATACGATACGAGCGATCATCCGGAATACGGGGAGTA	1030951	1031070	1031120	1031068	-1	M7I_scaffold20	M7I_4777	1023704	1032157	None	3511	330	19569	No_constitutive_exon_found_in_species
CATTTCTCGTCAGTTCTCTTCAGACACAGCTTACACATGGGTTGGAACAGCC	1043824	1044152	1043774	1043826	1	M7I_scaffold20	M7I_4780	1043703	1045751	None	3511	330	19569	No_constitutive_exon_found_in_species
GGTCGACAAGGTAGATCCATTAGAGCTGAAAGAACTAGTTCCGGGAACAGGT	18427	18652	18702	18650	-1	M7I_scaffold6	M7I_1629	16780	19514	None	3511	330	19569	No_constitutive_exon_found_in_species
GTAAGTGCCTCTTTTACCAAGTGCGTTAGTCCTGCTAATATCAAGGGCAGGG	91016	91429	90966	91018	1	M7I_scaffold6	M7I_1645	88089	91782	None	3511	330	19569	No_constitutive_exon_found_in_species
GTTGATGCTGGACTCGATGTAGTCATCTTGGACAGTAGTCAGGGAAACAGCA	113004	113749	113799	113747	-1	M7I_scaffold6	M7I_1650	113004	114842	None	3511	330	19569	No_constitutive_exon_found_in_species
TGCTGCTCGTCTGAATCGAGGTAAATGCGACATTGCAATAAACTGGGCAGGC	124924	124978	124874	124926	1	M7I_scaffold6	M7I_1653	124550	126456	None	3511	330	19569	No_constitutive_exon_found_in_species
GTACCCCAGATCAATTGGATAGTGTGTGGATGGAGATGTTTGGGTCGAAGGC	196239	196481	196531	196479	-1	M7I_scaffold6	M7I_1664	195274	197537	None	3511	330	19569	No_constitutive_exon_found_in_species
TGTCATTCGCGCTGCCGATGATTTGGCTCATGATTTTGGGAGAATCACAGGG	299860	300084	300134	300082	-1	M7I_scaffold6	M7I_1690	296712	300476	None	3511	330	19569	No_constitutive_exon_found_in_species
GTCCTGGATATAAGGTGCTTCGGAGACGTATTGCTATATTAATAGGGCAGTG	564789	565059	564739	564791	1	M7I_scaffold6	M7I_1750	563646	566688	None	3511	330	19569	No_constitutive_exon_found_in_species
CGGCGCCCAACTCTTCAATGCAGTGAACGGAAACATGCCTGGCTGGGCAGGA	754718	755581	755631	755579	-1	M7I_scaffold6	M7I_1795	754532	756258	None	3511	330	19569	No_constitutive_exon_found_in_species
GGACAGCAACCATTATGGGCCAATACCTATAAGTTTGATTCAGGGCAAAGTT	876389	876432	876482	876430	-1	M7I_scaffold6	M7I_1821	876389	876801	None	3511	330	19569	No_constitutive_exon_found_in_species
AACTGGAATCCTCTTCGCCTCCTTCAAGTACGTGGGCTATAACTGGGCAGGC	895786	895847	895736	895788	1	M7I_scaffold6	M7I_1825	895385	895847	None	3511	330	19569	No_constitutive_exon_found_in_species
GATTCCGTTTCCCATCCACGAAAACACAAGGAAGAGTTATGAAAGGGAAGAC	435224	435286	435174	435226	1	M7I_scaffold39	M7I_7340	434730	435286	None	3511	330	19569	No_constitutive_exon_found_in_species
TCGCATTTAACCAACACGGCATTTATGTTGCTCATTACTGGGAACTACAGGA	547185	547300	547350	547298	-1	M7I_scaffold39	M7I_7362	545982	548143	None	3511	330	19569	No_constitutive_exon_found_in_species
AAATTGGACAACCCTCGATTATAGACGTACATACTGATTAACGGGCATAGAG	697761	697781	697711	697763	1	M7I_scaffold39	M7I_7408	697286	697781	None	3511	330	19569	No_constitutive_exon_found_in_species
TGCAGTGGTTATATTGGCAAGCTAGAGGACGAATGAGGGTAGGTAGGTAGGT	707187	707246	707296	707244	-1	M7I_scaffold39	M7I_7412	707056	709948	None	3511	330	19569	No_constitutive_exon_found_in_species
TAAAGAGCAGAAGCGTCGTAGAGCGTGCTGTGCTTGCTGGGGTGGATTAGGA	818633	818782	818832	818780	-1	M7I_scaffold39	M7I_7430	818633	819197	None	3511	330	19569	No_constitutive_exon_found_in_species
GACCACTGAGACTGAGGAGAAATGAGTGGGTTGATAAGTGGGAAGCGCAGCC	850371	850579	850321	850373	1	M7I_scaffold39	M7I_7435	849586	850892	None	3511	330	19569	No_constitutive_exon_found_in_species
AGGATTGAAAGAAAGTGAGGGGACTTGGGCTAATTTATTTGGGAGGATAGTT	866920	866954	866870	866922	1	M7I_scaffold39	M7I_7441	866818	867380	None	3511	330	19569	No_constitutive_exon_found_in_species
CTCGCTGATGATTTCGCATGTCTAGCTGCAGTCGAAGAGGGTGCGCAAAGTG	65390	65967	65340	65392	1	M7I_scaffold29	M7I_6043	63937	66215	None	3511	330	19569	No_constitutive_exon_found_in_species
CACTAGGAGACATAAGAGAGTGGACTAGAAAGACACTGGGCAGACATAAGGC	70880	71039	71089	71037	-1	M7I_scaffold29	M7I_6045	70880	73153	None	3511	330	19569	No_constitutive_exon_found_in_species
CTGCACCGCAGATAATCGAAGAACAAGAATTTGAACGACAAAGGGAACAGGC	210438	210867	210388	210440	1	M7I_scaffold29	M7I_6071	209595	210867	None	3511	330	19569	No_constitutive_exon_found_in_species
CCATTGGGCGATAATTGCAGCCGGTCCGAATACCTGCTAACAGGGAACAGCC	647250	647591	647200	647252	1	M7I_scaffold29	M7I_6169	644413	648181	None	3511	330	19569	No_constitutive_exon_found_in_species
CAATGGGCAACCACGCAACGACAGCAAAATACTGCCTTCGGGCGAGACAGGA	849089	849396	849446	849394	-1	M7I_scaffold29	M7I_6224	848373	849487	None	3511	330	19569	No_constitutive_exon_found_in_species
GCCGGAGTGAAGAAATTGCTGGGGACGGTGGAGGTGGGTGATTATGAGAGGG	895957	895975	895907	895959	1	M7I_scaffold29	M7I_6241	895724	895975	None	3511	330	19569	No_constitutive_exon_found_in_species
CATTGGCAGAGCTTCGAAGAGTATTGCCAAGAATATACTTGGGGCTGTAGAC	909516	909587	909637	909585	-1	M7I_scaffold29	M7I_6243	907469	910375	None	3511	330	19569	No_constitutive_exon_found_in_species
CGTATATTCCCTTGATCATTGGGGATCCAGACGGATTCGTTGGGAATTAGCC	145788	145844	145738	145790	1	M7I_scaffold9	M7I_2276	145224	149474	None	3511	330	19569	No_constitutive_exon_found_in_species
TTTCCGCACGCGACGCAAACAAGGTAAACAGTGCTGATTGAGGGGTACAGGT	288963	289602	288913	288965	1	M7I_scaffold9	M7I_2314	288614	289785	None	3511	330	19569	No_constitutive_exon_found_in_species
GGATATTTTGGAACTGTACCAGGTGGACTGATGGATGGGGAGATTGGCAGAG	300624	300929	300979	300927	-1	M7I_scaffold9	M7I_2317	299484	301866	None	3511	330	19569	No_constitutive_exon_found_in_species
AGAGACCTGCTTAAAGTCGGGATATAGGAAAATGCTGACAGGGGAAACAGTA	361521	361711	361471	361523	1	M7I_scaffold9	M7I_2338	361132	366143	None	3511	330	19569	No_constitutive_exon_found_in_species
TGCTGATGATGAGAGGCCTTTTAGACATAATGAGGCTGATTGGGGGATAGGA	407656	407685	407606	407658	1	M7I_scaffold9	M7I_2349	406823	407685	None	3511	330	19569	No_constitutive_exon_found_in_species
TCGACTGGAGTGAAAATGAGAGAGGGGATGCTGATGTGTGGGTGGTGTAGGT	436979	437057	436929	436981	1	M7I_scaffold9	M7I_2359	436127	437312	None	3511	330	19569	No_constitutive_exon_found_in_species
GGAATGGAGATAGCGTTGTTGGTTGCATGAGGGATTACGAATGGGGGCAGGA	512203	512213	512153	512205	1	M7I_scaffold9	M7I_2384	509448	512319	None	3511	330	19569	No_constitutive_exon_found_in_species
AAAAAAGGTCTAGGGGAACTCATTTGAAATATGTACTAACGGGAATATAGCT	713596	713923	713973	713921	-1	M7I_scaffold9	M7I_2436	712712	714669	None	3511	330	19569	No_constitutive_exon_found_in_species
GTGGAAGTGCAGATTATGATGCCTGGGAGACACTTGGTAACGCGGGATAGGG	773619	773652	773702	773650	-1	M7I_scaffold9	M7I_2451	772496	774194	None	3511	330	19569	No_constitutive_exon_found_in_species
CACGTTTGCTTCTGATTAACTGCTTCTCATCTGTTGCTGGGTAAATGAAGCT	896263	896443	896493	896441	-1	M7I_scaffold9	M7I_2482	893947	896704	None	3511	330	19569	No_constitutive_exon_found_in_species
TCGCGCGTTGTTTGTGGCAAGGGATGCCGAGAAGGGGGTGGCAAGTAAAGCG	113073	113143	113023	113075	1	M7I_scaffold26	M7I_5618	110370	113143	None	3511	330	19569	No_constitutive_exon_found_in_species
CGAACCCTTTGTTACGCCAGAGGAGTGGGAAGTTAAACTTCGGGGAGCAGAT	132481	132513	132431	132483	1	M7I_scaffold26	M7I_5623	131841	133351	None	3511	330	19569	No_constitutive_exon_found_in_species
TAATGATTTTGAATCACAAGTTTATTAGTTGGATTCTGACATTGGGATAGTG	178244	178296	178194	178246	1	M7I_scaffold26	M7I_5634	177759	179755	None	3511	330	19569	No_constitutive_exon_found_in_species
TAAGTATTGCATTCTTACCTTGTCCGCTGTTCTTCTTCTTCTATGGGAAGAA	240927	240947	240877	240929	1	M7I_scaffold26	M7I_5644	239098	240947	None	3511	330	19569	No_constitutive_exon_found_in_species
CTGTACCTCTTTACGCTTCTTACTTGTTTTGTCCTCGCATTGGGAAATAGGC	457339	457399	457449	457397	-1	M7I_scaffold26	M7I_5687	456573	459811	None	3511	330	19569	No_constitutive_exon_found_in_species
AATGGCGAGAGAGCGCCTTTGTTGGGAAGGTGATGATGGGAATGATGAAGGA	606836	606924	606786	606838	1	M7I_scaffold26	M7I_5727	605869	606924	None	3511	330	19569	No_constitutive_exon_found_in_species
GATCAATTTCATTGATCTTGGAAAATTGTGTACTAGTTTGGGTAGCATAGGT	636417	636423	636367	636419	1	M7I_scaffold26	M7I_5732	634601	636423	None	3511	330	19569	No_constitutive_exon_found_in_species
CAATAACACCATGAAAATGCGGGTATAATGAAATAACAAAAGGGTGTAAGGC	685210	685331	685160	685212	1	M7I_scaffold26	M7I_5749	684734	685331	None	3511	330	19569	No_constitutive_exon_found_in_species
TTGGGGATCCGACAATGCTGAGCAGCTACAAACGAACGACACGGGGTTAGGT	685454	685546	685596	685544	-1	M7I_scaffold26	M7I_5750	685390	685925	None	3511	330	19569	No_constitutive_exon_found_in_species
ATTCCCGGGGCGGAAGGAGCTTTTGAGGGAGCTTGAATTGGGAACCATAGAA	772510	772862	772460	772512	1	M7I_scaffold26	M7I_5776	772139	773836	None	3511	330	19569	No_constitutive_exon_found_in_species
TCCCCTTTCTACGCTTTGGGCATGAACGCCTGACGGCAGACATGGGGCAGGA	35576	35969	35526	35578	1	M7I_scaffold11	M7I_2804	35205	35969	None	3511	330	19569	No_constitutive_exon_found_in_species
TTTGTGTTAACAGCAATGGAATTCCAGGATTGATCCTACAAACGGGCCAGAT	39847	40367	39797	39849	1	M7I_scaffold11	M7I_2806	37776	42122	None	3511	330	19569	No_constitutive_exon_found_in_species
GTTTGACCTCTTCTAACATTGAAAGTTTTGGCTAATTTTTGGGGATTTAGTA	190082	190172	190222	190170	-1	M7I_scaffold11	M7I_2836	190082	190782	None	3511	330	19569	No_constitutive_exon_found_in_species
GATTGAATGAATTGATGATGATACCCGAGAGATTTTTGTCAGGGCGCTAGAC	243975	243983	243925	243977	1	M7I_scaffold11	M7I_2844	242200	243983	None	3511	330	19569	No_constitutive_exon_found_in_species
GTACGATATGATGTTGGAGTATAAAGGCAATGTATCAGGAGGGTACATAGGA	459017	459056	458967	459019	1	M7I_scaffold11	M7I_2899	458843	459777	None	3511	330	19569	No_constitutive_exon_found_in_species
TGTTCAATCTAATCTTGCTTTTACTTAGAAACTCATACTCCCGGGAGTAGGT	510265	510286	510215	510267	1	M7I_scaffold11	M7I_2911	509276	510286	None	3511	330	19569	No_constitutive_exon_found_in_species
TAGGTTCTGACGACACGCTCGCGGATGACACGGCTGATTCATGGGGATAGGG	32455	32605	32405	32457	1	M7I_scaffold18	M7I_4178	32201	32605	None	3511	330	19569	No_constitutive_exon_found_in_species
ATCTAGGGTTTCGGTCGATGGGTTTGAGACTCTGACGTTGGGATCGAAAGCG	104027	104079	103977	104029	1	M7I_scaffold18	M7I_4196	103519	104079	None	3511	330	19569	No_constitutive_exon_found_in_species
TCCCTTTGACGTTCCCAGTTCGGATGGTGAAATCGACAACACGGGACTAGCC	350055	350420	350005	350057	1	M7I_scaffold18	M7I_4249	348602	350420	None	3511	330	19569	No_constitutive_exon_found_in_species
AAGTGTTTTCTTGTAGTGGTGTTCAAGCAACCAGGCATTAACGGGAATAGAT	366871	366916	366821	366873	1	M7I_scaffold18	M7I_4255	366031	367821	None	3511	330	19569	No_constitutive_exon_found_in_species
TGTTTTGTGGTTAAGGGTGGAAAGGGAGGGCTAATGAGGGGATTGGATAGAT	444420	444843	444893	444841	-1	M7I_scaffold18	M7I_4273	443970	445412	None	3511	330	19569	No_constitutive_exon_found_in_species
ATAGTCGCAAAGCAACACCGACAAATATCGAAACTGGCTTAACGGGTTAGAT	832951	833146	833196	833144	-1	M7I_scaffold18	M7I_4351	832418	833524	None	3511	330	19569	No_constitutive_exon_found_in_species
AAATTCAGAGGATATAAACTTGTTTTTCTGAATATCTGTGAGACGGGCAGGC	289299	289373	289423	289371	-1	M7I_scaffold5	M7I_1501	289258	289560	None	3511	330	19569	No_constitutive_exon_found_in_species
TGACATTGTTCTCAGACGCGCATTCTAAACTACAAAAACGAATGGGACAGTT	489091	489226	489276	489224	-1	M7I_scaffold5	M7I_1555	489091	491459	None	3511	330	19569	No_constitutive_exon_found_in_species
TCGTCGGCGGGTTCCCAGTGGGCGTTTGTGTTGTGGCCGAGGAGGGATAGGA	525678	525939	525628	525680	1	M7I_scaffold5	M7I_1563	524624	525939	None	3511	330	19569	No_constitutive_exon_found_in_species
TTGGCGGAGCCCTTGCAAATACACTTCATTCATACTACTGGGGGCAAAAGGA	714718	714772	714668	714720	1	M7I_scaffold5	M7I_1601	714090	714772	None	3511	330	19569	No_constitutive_exon_found_in_species
TATACATCAATAACCAACTGCTTTCCCGGGGACTACTTCGAAATGGGCAGTC	140768	140828	140878	140826	-1	M7I_scaffold17	M7I_4008	138809	141723	None	3511	330	19569	No_constitutive_exon_found_in_species
ATTTATTTCAAGGGGAACGAACCGTACGTTCTGTATCGAACAGGGCGCAGGG	258054	258212	258004	258056	1	M7I_scaffold17	M7I_4031	254902	259995	None	3511	330	19569	No_constitutive_exon_found_in_species
TACACAGGGCTCGGTTAATCGTCGAGATGATGGTATAATTCTGGGAGTAGAT	322997	323197	323247	323195	-1	M7I_scaffold17	M7I_4049	322997	323811	None	3511	330	19569	No_constitutive_exon_found_in_species
GTGGGTGCTGTGCCGTGTGTGATTTGGACGGGTGGGTATATTGGGGATAGGA	355822	355899	355772	355824	1	M7I_scaffold17	M7I_4058	354994	356093	None	3511	330	19569	No_constitutive_exon_found_in_species
TCTCTATAGCTGTGCTGGAAAATTAATTCGCCGCATAAACTGGGATCAAGGC	364499	364650	364700	364648	-1	M7I_scaffold17	M7I_4061	362280	365199	None	3511	330	19569	No_constitutive_exon_found_in_species
GATGCGATAAATAAGTTGCATGATGCTCTGGTGTGTTTGGGGAAATTTAGTG	411776	411810	411860	411808	-1	M7I_scaffold17	M7I_4073	410243	411841	None	3511	330	19569	No_constitutive_exon_found_in_species
CGGAGTGGGGTTTGGGATAAGAGAGGGTTAATACATAAATCGGGAACTAGTG	470773	470828	470723	470775	1	M7I_scaffold17	M7I_4088	470315	470828	None	3511	330	19569	No_constitutive_exon_found_in_species
TACGTAGAATATATCTCGGGGAATGGAATATGGACTGATCGCGGGAATAGAA	503179	503267	503317	503265	-1	M7I_scaffold17	M7I_4096	502289	503593	None	3511	330	19569	No_constitutive_exon_found_in_species
AAGGTGCGTTTTAAACATATGCGATTGAGTTACGCTGACTTGGGGGACAGGA	744184	744253	744134	744186	1	M7I_scaffold17	M7I_4152	743843	744253	None	3511	330	19569	No_constitutive_exon_found_in_species
CATTCCTATCAGAAGATGATTGGGCTTCTCTTGGCTATGAAATTGGGCAGTG	759953	759986	759903	759955	1	M7I_scaffold17	M7I_4158	759377	759986	None	3511	330	19569	No_constitutive_exon_found_in_species
AGGTATACCTCACTCACGGAGACACAGCATCTTCTTTTGGAGGGAGCCAGTA	45861	46317	46367	46315	-1	M7I_scaffold19	M7I_4365	44260	47943	None	3511	330	19569	No_constitutive_exon_found_in_species
ACCACCCACACCACTTGACACTCTCCACGCCCATGACCGTGGGCTAGCAGCA	333649	333756	333806	333754	-1	M7I_scaffold19	M7I_4428	333649	334211	None	3511	330	19569	No_constitutive_exon_found_in_species
GGTGTAAGCCGAATGAAGTGGAAGAATGGGGAGATTAACGAAGGGTTTAGAG	354149	354237	354099	354151	1	M7I_scaffold19	M7I_4434	353807	354337	None	3511	330	19569	No_constitutive_exon_found_in_species
ATGGAGGTCGGTGGAGTTTGTAGATTGGATACGTATATATGGGTATACAGAG	422412	422420	422362	422414	1	M7I_scaffold19	M7I_4447	420663	422420	None	3511	330	19569	No_constitutive_exon_found_in_species
GAATGACCTGAATTCCTGGATGACGAGCGGCGATGCGTTTGGGATGTTAGTT	564919	564945	564869	564921	1	M7I_scaffold19	M7I_4480	564310	564945	None	3511	330	19569	No_constitutive_exon_found_in_species
TATGCTTTTGTTCTTGGTGCGAGGATGTTTGCTAATGATGTGGGTGATAGCG	668535	668600	668485	668537	1	M7I_scaffold19	M7I_4503	668469	668818	None	3511	330	19569	No_constitutive_exon_found_in_species
GGATGTAAGTTCATTTCACGCCGTAGACAGGGAAATGCTGATGGGGGTAGGC	668646	668691	668596	668648	1	M7I_scaffold19	M7I_4503	668469	668818	None	3511	330	19569	No_constitutive_exon_found_in_species
AGATGAGATTCTCCTAAAGATGTCAAAATCTCTGATGGGTGTGGCGAAAGGT	803410	803524	803360	803412	1	M7I_scaffold19	M7I_4535	800388	810850	None	3511	330	19569	No_constitutive_exon_found_in_species
GATCCGGATGCCAAATTGTATATCAATGATTATAATTTGGATCAGGGGAGTT	132015	132089	131965	132017	1	M7I_scaffold8	M7I_2089	128719	132675	None	3511	330	19569	No_constitutive_exon_found_in_species
TGATAGATTTGAAGTTTTGGCACTGAAACTTGAGTTTGATTTGGGGGAAGAG	133196	133779	133146	133198	1	M7I_scaffold8	M7I_2090	132952	133779	None	3511	330	19569	No_constitutive_exon_found_in_species
GTTTAGATCATGTATACCCTAATGGAATAACGATTGTATCGATTGGGTAGCG	225646	225658	225596	225648	1	M7I_scaffold8	M7I_2115	223310	225658	None	3511	330	19569	No_constitutive_exon_found_in_species
GGTGAAGGAGTTGAGGGGGGTGGAGAGGGCTTTGAGGGAGGATTGAGGAGGG	344813	344869	344919	344867	-1	M7I_scaffold8	M7I_2140	344813	345461	None	3511	330	19569	No_constitutive_exon_found_in_species
GGAGTATCGGTGGAAATGGAATGTTAAGATTTGATGTTTTGGGGAAATAGCG	482278	482357	482407	482355	-1	M7I_scaffold8	M7I_2176	481754	484040	None	3511	330	19569	No_constitutive_exon_found_in_species
GTTGGCATATTTCTATGATATGTGAGATATCTTGCTGACGGCTGGGATAGTT	546714	546720	546664	546716	1	M7I_scaffold8	M7I_2184	546380	546720	None	3511	330	19569	No_constitutive_exon_found_in_species
AAAGCTGAATTGCGGTAGACTGAAATGGAAAACACGTGGGGGAAGTGAAGCA	27495	27900	27445	27497	1	M7I_scaffold30	M7I_6257	26978	28795	None	3511	330	19569	No_constitutive_exon_found_in_species
CGATAAATGCATGCAGCATTTCATGAAGAAGGGCGCTTATTAGGGAGCAGGT	100792	100845	100742	100794	1	M7I_scaffold30	M7I_6279	100657	100845	None	3511	330	19569	No_constitutive_exon_found_in_species
TTGAAATATAAGTCTTGGGATTTTAGGAACACATCTATACGGGGGGAAAGCC	160036	160097	160147	160095	-1	M7I_scaffold30	M7I_6292	159747	160578	None	3511	330	19569	No_constitutive_exon_found_in_species
TCTTGTTCTGTTCGACTATAAATTTGAGCTATGTGCTGACGGGGTTACAGTG	304339	304759	304289	304341	1	M7I_scaffold30	M7I_6323	304014	304759	None	3511	330	19569	No_constitutive_exon_found_in_species
AAGGTATGCGCTCCCACACGATAGTTTAGGCTGCAGCTGATGGGTGATAGCG	413761	413883	413933	413881	-1	M7I_scaffold30	M7I_6350	410908	414274	None	3511	330	19569	No_constitutive_exon_found_in_species
GAGTGTATTCCCCGTCAATGAGTTCTTGACCATGCTAATTTGGGGAACAGAT	463352	463722	463772	463720	-1	M7I_scaffold30	M7I_6358	462102	463828	None	3511	330	19569	No_constitutive_exon_found_in_species
GTAACCCGCCCCCGCGTACCGAGTACGCTCCTCGCTTGAATCAGGGGTAGGA	645744	645781	645694	645746	1	M7I_scaffold30	M7I_6392	645458	645781	None	3511	330	19569	No_constitutive_exon_found_in_species
GAGTGTTCTTTTAGTAAGAAGAGGGGTTGGGATGCTGATGAATGGGGTAGGA	666254	666275	666325	666273	-1	M7I_scaffold30	M7I_6398	665186	669570	None	3511	330	19569	No_constitutive_exon_found_in_species
GACGGCAGTTTCAATAAACCTTGATGGAATAATCTACCGCACGGGGACAGCT	768463	769236	769286	769234	-1	M7I_scaffold30	M7I_6418	767845	769608	None	3511	330	19569	No_constitutive_exon_found_in_species
ATCCTAAACCCGTCCGCGCGAAGTTGTGGATGGTACGTATATTGGGGGAGGG	3771	4546	4596	4544	-1	M7I_scaffold28	M7I_5865	2680	4621	None	3511	330	19569	No_constitutive_exon_found_in_species
CCTTTCGTTGCTATTTCGTTCCTGCCTCCGTAACTGTGACAGGGTTGCAGGT	2680	2739	2789	2737	-1	M7I_scaffold28	M7I_5865	2680	4621	None	3511	330	19569	No_constitutive_exon_found_in_species
AAGAGATAGAGTCGTGAAATTCCTCGACAATATTGACACGGGGTTGGCAGTT	305636	305771	305586	305638	1	M7I_scaffold28	M7I_5931	303308	306636	None	3511	330	19569	No_constitutive_exon_found_in_species
CGCAAAAACTCCTCTTTCGGGGATAGCTGCTTTAACTACTTTGGGAATAGTG	429215	429760	429165	429217	1	M7I_scaffold28	M7I_5956	428260	429887	None	3511	330	19569	No_constitutive_exon_found_in_species
TCTTGGCGGGTGAGTTTTTTTTTAGCACTTGCTAACAAAAAGGGTGAAAGGC	433381	433588	433331	433383	1	M7I_scaffold28	M7I_5958	433233	433629	None	3511	330	19569	No_constitutive_exon_found_in_species
TCCCGCACGTTGTGTTGGTTGGATGAAAACAAACGCGTGGAAGGGCGCAGAC	437394	437477	437344	437396	1	M7I_scaffold28	M7I_5960	437013	439016	None	3511	330	19569	No_constitutive_exon_found_in_species
GTGGAGTGTGAGTTCGGAACACCAAAGGCTGATTCGGGTTTAAAATATAGGT	584456	584624	584674	584622	-1	M7I_scaffold28	M7I_5987	584307	585374	None	3511	330	19569	No_constitutive_exon_found_in_species
GGATGTTTCCAAATTTGCGAACAGTTTGGCGGAATTATATGGGAATTTAGCG	684537	684600	684487	684539	1	M7I_scaffold28	M7I_6009	683777	687516	None	3511	330	19569	No_constitutive_exon_found_in_species
ATATCAGGATGAAGAGAGACAGCTGCTGGAGGGACTCGTAAAGGGATTAGAG	739328	739351	739278	739330	1	M7I_scaffold28	M7I_6025	738922	739351	None	3511	330	19569	No_constitutive_exon_found_in_species
TCGAAGCCGCCTTCGACGCCGAAGAAGTTTAGCTTCGGCTCTGGGGGTAGAC	27987	28296	27937	27989	1	M7I_scaffold23	M7I_5261	26763	28296	None	3511	330	19569	No_constitutive_exon_found_in_species
ATGTACATTATAACCCTAAAGGGATCTAGACAGCAGACTGATTGGGATAGTT	149193	149799	149849	149797	-1	M7I_scaffold23	M7I_5280	149193	150142	None	3511	330	19569	No_constitutive_exon_found_in_species
TATTTGAATTCAGGGTGAGGTTTGTTTTATAAGGATTGAGAGGGGGGTAGTT	198797	198806	198856	198804	-1	M7I_scaffold23	M7I_5292	198797	201855	None	3511	330	19569	No_constitutive_exon_found_in_species
TGATGATATTGCGTTGAGTAGATAAAAAGAATATGTGATGAGGGATTGAGAT	251047	251074	250997	251049	1	M7I_scaffold23	M7I_5307	250179	251074	None	3511	330	19569	No_constitutive_exon_found_in_species
AAAGGGCGTTAACATGGGATTTTGTAATTGCTGGCGACTGATCGGGGCAGGC	508331	508337	508281	508333	1	M7I_scaffold23	M7I_5377	507439	508337	None	3511	330	19569	No_constitutive_exon_found_in_species
CTGTTGGGTACTGCTGATCAATCGTCTTCAACTCGCAGAACGGGACGTAGGC	509822	510076	510126	510074	-1	M7I_scaffold23	M7I_5379	509708	510677	None	3511	330	19569	No_constitutive_exon_found_in_species
GAAACTCTTTGGCAGCCAATTAGAGTAGGAGCTTAGGAGGGAGAACAAAGGA	533039	533199	532989	533041	1	M7I_scaffold23	M7I_5384	532782	533466	None	3511	330	19569	No_constitutive_exon_found_in_species
GATTCGCTTGTGTACTCAATTGGGAGCATTTACGAATACCATGGGAGTAGTA	635724	635813	635863	635811	-1	M7I_scaffold23	M7I_5406	635251	637009	None	3511	330	19569	No_constitutive_exon_found_in_species
GGTCAAGGTCAGCCACCAAGACCAGCGCCAATTGGCCCTGGGGCAAACAGAC	662568	663547	663597	663545	-1	M7I_scaffold23	M7I_5413	662568	664543	None	3511	330	19569	No_constitutive_exon_found_in_species
GCCTACTCTACGTGGAATTGTTGTATATCTGCTAACATGGGGGTGTTAAGGT	29742	30142	29692	29744	1	M7I_scaffold22	M7I_5120	29626	31436	None	3511	330	19569	No_constitutive_exon_found_in_species
GACCGTATTTGGAGTTTCTTCCTAAACCACAAGTCACAATAGGGAATCAGTA	474847	474891	474941	474889	-1	M7I_scaffold22	M7I_5213	474790	476377	None	3511	330	19569	No_constitutive_exon_found_in_species
CGAGTAAGTCCTTCAACTTCACTCTACCTCACCTCGGCTAACACGGGTAGGG	5573	5818	5868	5816	-1	M7I_scaffold34	M7I_6739	4204	7078	None	3511	330	19569	No_constitutive_exon_found_in_species
TTGTTTTGTTTTCAGTGGTACATATTTGATGGATGGTGTACGGGAGTTAGTT	15030	15086	15136	15084	-1	M7I_scaffold34	M7I_6741	14591	16752	None	3511	330	19569	No_constitutive_exon_found_in_species
CTCATCTGGCCGAAGCAGCGGCGGCGGAGGTGTGGTCGGCTGGGTGAAAGAC	95442	95461	95392	95444	1	M7I_scaffold34	M7I_6755	95243	95461	None	3511	330	19569	No_constitutive_exon_found_in_species
ATGCGCTCATCATAACGCATAGCGAGATCAGTTCTTTGAATCTGGGAAAGCT	197884	198859	198909	198857	-1	M7I_scaffold34	M7I_6773	197884	200149	None	3511	330	19569	No_constitutive_exon_found_in_species
CTGTTCAATTACAGATTGCTTCAATGTTCTTGTAGCTGACAGGGTCGCAGAG	361634	362209	362259	362207	-1	M7I_scaffold34	M7I_6806	361634	362366	None	3511	330	19569	No_constitutive_exon_found_in_species
GAATTGCGTTTGGCATGGTGTCAAGGAACAAATACTTGACGGGCGCACAGAA	417123	417328	417378	417326	-1	M7I_scaffold34	M7I_6816	416624	417819	None	3511	330	19569	No_constitutive_exon_found_in_species
CGAGTCGGTTTTTTGTTAGGGCGAAGGTGGGCGTAGATGGGGGAAGTCAGGA	479938	479979	479888	479940	1	M7I_scaffold34	M7I_6828	478960	480023	None	3511	330	19569	No_constitutive_exon_found_in_species
AACCCATGATGAGCCGAGCTGATGTGACTAGCATAATTGGGATAACGTAGGT	481582	481730	481532	481584	1	M7I_scaffold34	M7I_6829	480768	482290	None	3511	330	19569	No_constitutive_exon_found_in_species
GAAATACAAAGGAACTTTACTACATACTGCAAATTGGGATGATAATGTAGAC	510255	510292	510205	510257	1	M7I_scaffold34	M7I_6835	509616	511494	None	3511	330	19569	No_constitutive_exon_found_in_species
CAAAAATACTCGACCACCAATGAATGAAACTGGTGGCATGGATTGGGCAGAC	626050	626142	626192	626140	-1	M7I_scaffold34	M7I_6856	626050	627316	None	3511	330	19569	No_constitutive_exon_found_in_species
GATTGACTTTGTTCGGGTGATGAACAGACTGATTGAAACGGATCGGGGAGAT	90441	90491	90541	90489	-1	M7I_scaffold36	M7I_6985	88619	92317	None	3511	330	19569	No_constitutive_exon_found_in_species
GCCTTTCACCATGCCGACTGATCCATACCTTGACTGTTACGCGGGTGCAGGA	325065	325430	325015	325067	1	M7I_scaffold36	M7I_7033	324711	325430	None	3511	330	19569	No_constitutive_exon_found_in_species
GCTCACGTTGTTTTTCACGAGATGACTCACTTGCATATTATGGGGTACAGTA	584217	584246	584167	584219	1	M7I_scaffold36	M7I_7089	583703	586540	None	3511	330	19569	No_constitutive_exon_found_in_species
TCTGTTCCTGTAACAAATAAATGTACAATGTGCTAATTCCAGGGTCGTAGGC	592001	592708	592758	592706	-1	M7I_scaffold36	M7I_7091	592001	593275	None	3511	330	19569	No_constitutive_exon_found_in_species
AGAGGACGAGGAACCACACGCGACTGAACAATACTGACTGCGGGGTATAGCA	605351	606954	607004	606952	-1	M7I_scaffold36	M7I_7098	605099	607234	None	3511	330	19569	No_constitutive_exon_found_in_species
CGATTTTGTTGGTAGTGAAAGCGTGGTGTTGTGTGCTATGATTGGGTGAGAT	68276	68286	68226	68278	1	M7I_scaffold33	M7I_6624	67437	68378	None	3511	330	19569	No_constitutive_exon_found_in_species
TTTTTCGATGGCCAAAATGCCGAGATTGATGCATTTCTGGGCAAACGCAGGA	84292	85238	85288	85236	-1	M7I_scaffold33	M7I_6629	83132	85681	None	3511	330	19569	No_constitutive_exon_found_in_species
TTTTCTTTCATGGGTCTCGTCGATACTGTGCTGTATTGTCGCGGGTGTAGGA	138645	138796	138595	138647	1	M7I_scaffold33	M7I_6646	138462	138796	None	3511	330	19569	No_constitutive_exon_found_in_species
TGGCGGTTGTGGTGGGCGGGATGGAGGTGCGGTTGGAGTATGAGGGGCAGAA	199276	199391	199226	199278	1	M7I_scaffold33	M7I_6655	198225	199897	None	3511	330	19569	No_constitutive_exon_found_in_species
GGAATGAGGTTGGGGGTGGGGGGTGTGAGGATGGTGGAGGGGGTGGTGAGAC	217769	217861	217719	217771	1	M7I_scaffold33	M7I_6658	217091	217861	None	3511	330	19569	No_constitutive_exon_found_in_species
CAAAGGTTAAAGACATCCCAACTATAAGTGCACTTGGGAGAACATGCAAGAA	244708	244859	244658	244710	1	M7I_scaffold33	M7I_6667	244319	245187	None	3511	330	19569	No_constitutive_exon_found_in_species
GATGCTGAGAAATCAAAGCAAGTCTCACGCATGAGATACATATATGGGAGCT	271552	271594	271502	271554	1	M7I_scaffold33	M7I_6674	270983	271594	None	3511	330	19569	No_constitutive_exon_found_in_species
ATTTTGCAGAATTGTTATCAGATTTTTGATGATGATGATTAGGGCACTAGTA	602879	602909	602959	602907	-1	M7I_scaffold33	M7I_6737	602879	604838	None	3511	330	19569	No_constitutive_exon_found_in_species
TTCTTCCACGAGTAATGTCTCAACGCTATTGCATGCTGCGGGGTAAGAAGTT	99265	99329	99215	99267	1	M7I_scaffold16	M7I_3862	98969	99329	None	3511	330	19569	No_constitutive_exon_found_in_species
CACGCATTACACGGCGGGTGGGGATTTTCTGCTAGATACTGGGGATATAGTC	168660	168695	168745	168693	-1	M7I_scaffold16	M7I_3874	167640	168954	None	3511	330	19569	No_constitutive_exon_found_in_species
GCGACTAGCAGACGTACGGAATTGGAAGCCGCAATGCTTAATATGGGCAGCA	191432	191774	191824	191772	-1	M7I_scaffold16	M7I_3878	189957	192439	None	3511	330	19569	No_constitutive_exon_found_in_species
CAACTCAGCTTTTACTCGACGCTGTCAAAACAAGAGAAAATAGGGCAAAGGG	189957	190260	190310	190258	-1	M7I_scaffold16	M7I_3878	189957	192439	None	3511	330	19569	No_constitutive_exon_found_in_species
GGTGAGTTTCAAGCCAGAAGTCGATAATGATGCTAATCCTGGGGTGGTAGAT	305344	305375	305294	305346	1	M7I_scaffold16	M7I_3908	305076	306349	None	3511	330	19569	No_constitutive_exon_found_in_species
GCAACTTGTGCGACCAGGGGTGGAGACAAAGACTGACATCGGGGTGGAAGGC	11546	11582	11496	11548	1	M7I_scaffold31	M7I_6422	11002	11582	None	3511	330	19569	No_constitutive_exon_found_in_species
GAATATGTGTCAGCAGTAGTTTTTACGATAAACTGCTTGTGGTGTGGGAGTT	236153	236186	236103	236155	1	M7I_scaffold31	M7I_6466	235787	236186	None	3511	330	19569	No_constitutive_exon_found_in_species
GGGGATTACGCGGCTATCATCATGGTTGATTCAAGGTATGAGGGGGAGAGGA	280844	280874	280794	280846	1	M7I_scaffold31	M7I_6473	280224	280874	None	3511	330	19569	No_constitutive_exon_found_in_species
AGAGGTGAAATGCCACCATCATGTAAGTCCCCTCCCAAACCTGGGAATAGCT	428452	428754	428402	428454	1	M7I_scaffold31	M7I_6493	428411	428948	None	3511	330	19569	No_constitutive_exon_found_in_species
TTGCTTCGACAGTCAAGTTGATTTTACTTGTGCTGATCTAAATAGGGTAGCA	532019	532050	531969	532021	1	M7I_scaffold31	M7I_6508	531053	533984	None	3511	330	19569	No_constitutive_exon_found_in_species
TTGGAATCAATATCAAAGAGCGTACGGCGAGATTGTATGATGATGGGCAGAC	553493	553862	553912	553860	-1	M7I_scaffold31	M7I_6514	553402	554555	None	3511	330	19569	No_constitutive_exon_found_in_species
GAGTCTACTGTTATTTGTTTCAGATCCGTGCTAAACCTCGTGTAGGGTAGAC	585456	585584	585406	585458	1	M7I_scaffold31	M7I_6522	585103	586812	None	3511	330	19569	No_constitutive_exon_found_in_species
ATAAACAAAAACTCGAGAAAGGGATGATGAATTTTTTTCGGAGGGTGCAGCC	318819	318840	318769	318821	1	M7I_scaffold35	M7I_6931	318126	318969	None	3511	330	19569	No_constitutive_exon_found_in_species
CACTTTGATCATTGCGATCAAGCTCCGCCAACTTGCCTGGGAACGTGCAGGG	445030	445064	444980	445032	1	M7I_scaffold35	M7I_6956	443460	445064	None	3511	330	19569	No_constitutive_exon_found_in_species
TTGCGATGATACCGAGTTTCAGCTGACTGCTAGGTGTGCTGGGTTGGTAGAG	435404	435510	435560	435508	-1	M7I_scaffold13	M7I_3614	434730	435901	None	3511	330	19569	No_constitutive_exon_found_in_species
TGTTCTATTTACATTTATCATGTTAAGACATTTAAATATGTGGGCAGCAGCT	458730	458843	458680	458732	1	M7I_scaffold13	M7I_3619	456943	458991	None	3511	330	19569	No_constitutive_exon_found_in_species
CTGTGTCGTAGGCGAAGCAGCAAATACTGGCTCGCACTGGGATGGGTCAGGC	31266	31284	31216	31268	1	M7I_scaffold15	M7I_3734	30051	31284	None	3511	330	19569	No_constitutive_exon_found_in_species
TATGACGACACCGGAGCAGCGGCACCTTTACTGATAGCTATGGGATACAGGG	81349	81394	81444	81392	-1	M7I_scaffold15	M7I_3752	80230	81531	None	3511	330	19569	No_constitutive_exon_found_in_species
CGTTTTACGCGACAATAGCTTCTGGAATTTCCAGATACCTAGGGCCACAGTT	109751	109890	109940	109888	-1	M7I_scaffold15	M7I_3755	107580	111600	None	3511	330	19569	No_constitutive_exon_found_in_species
GAGGTAAGTGAGCTGAATGATGAGCAGGATAAGAGCGGGGATATGGAGAGGG	265503	266092	265453	265505	1	M7I_scaffold15	M7I_3790	265427	266092	None	3511	330	19569	No_constitutive_exon_found_in_species
CAAATTCAACATATCAAAGTCCACACAGATTATGGACAAGGGAATATTAGAT	362843	362977	362793	362845	1	M7I_scaffold15	M7I_3811	359809	362977	None	3511	330	19569	No_constitutive_exon_found_in_species
TAGACCATCCCTCACAACCGAAACGATATCCCACTGGGACAAGCTCAAAGCA	470345	470938	470295	470347	1	M7I_scaffold15	M7I_3838	468774	470938	None	3511	330	19569	No_constitutive_exon_found_in_species
TCGCTCTATGTCAAAAGTGGCGTGTGCGCTTGGGTATGGGAATTTGAAAGAG	495155	495324	495374	495322	-1	M7I_scaffold15	M7I_3845	495155	495734	None	3511	330	19569	No_constitutive_exon_found_in_species
CAGTGATGATACTCAAGCTTCTTTGATACGGACTCGATATATGGGTGCAGAG	76975	78679	76925	76977	1	M7I_scaffold14	M7I_3646	76164	79131	None	3511	330	19569	No_constitutive_exon_found_in_species
GTTCTCGGATCGAAAGAGTGAGATCTGGGTAATGGCATTAACACGGGCAGAT	100762	100776	100712	100764	1	M7I_scaffold14	M7I_3650	98433	100776	None	3511	330	19569	No_constitutive_exon_found_in_species
TGTTTGTACTTTAGGGACATGTCGTAACTCTCGAGATTACCAGTGGGCAGGT	216539	216564	216614	216562	-1	M7I_scaffold14	M7I_3671	214250	216752	None	3511	330	19569	No_constitutive_exon_found_in_species
ATATGCTGATAGCTGCCAGTCGTTTATGAACTTCAAAGATTGGGATAAAGAC	264795	265095	265145	265093	-1	M7I_scaffold14	M7I_3682	263917	265305	None	3511	330	19569	No_constitutive_exon_found_in_species
TCTTCCGGGGTTGTCTAGCCTGAAATCGACTGATGTGGGCTACAAAACAGGG	328259	328360	328209	328261	1	M7I_scaffold14	M7I_3697	327695	328487	None	3511	330	19569	No_constitutive_exon_found_in_species
GATACGTCAGACTAACAAAAACAGACAGGATAAGGCGACCGGGGAGATAGTG	379332	380495	380545	380493	-1	M7I_scaffold14	M7I_3708	378109	380827	None	3511	330	19569	No_constitutive_exon_found_in_species
GTGACAGCTATGTACGCAGGATACGTAGTGCTGCTTGGTTGGGCCGGTAGTA	70711	70913	70963	70911	-1	M7I_scaffold46	M7I_7791	69596	71403	None	3511	330	19569	No_constitutive_exon_found_in_species
CTGGGAAGCTTCCATTGATCAAAGATGTCTTGCTAACGTTGGTGGGGTAGGT	155841	155862	155912	155860	-1	M7I_scaffold46	M7I_7811	154613	156824	None	3511	330	19569	No_constitutive_exon_found_in_species
TCTTCTGCTTCTTGTCACATCTCTGTAAAGTACTGATTTGGGAAATGTAGTG	308663	308825	308875	308823	-1	M7I_scaffold46	M7I_7840	308663	309783	None	3511	330	19569	No_constitutive_exon_found_in_species
AGGAGTCTGCGGATGTCAACCGGACTGAAAGTGTAGCGCCAAGGGTGCAGCC	312597	312694	312744	312692	-1	M7I_scaffold46	M7I_7842	312597	313669	None	3511	330	19569	No_constitutive_exon_found_in_species
GGAGCCGCACATCCCAGTATCATCTCTGGCCTTGACCGACGGGGTTGCAGAT	17134	17553	17603	17551	-1	M7I_scaffold24	M7I_5424	15462	20140	None	3511	330	19569	No_constitutive_exon_found_in_species
GTTTATGTCTCAACTGCATATTGTTGCACTGAATATTCTGAGGGGTCTAGAT	27708	27802	27658	27710	1	M7I_scaffold24	M7I_5426	27315	28196	None	3511	330	19569	No_constitutive_exon_found_in_species
AGCAACCTCCCCAGTTTCCACTAGCCTATATTTACTGACGGGGTTAACAGCC	53769	53813	53863	53811	-1	M7I_scaffold24	M7I_5431	53769	54411	None	3511	330	19569	No_constitutive_exon_found_in_species
AAGGCAAGTCTCTCCATCAGATCCTCTCAGATAGAAACATGGGCTAACAGCT	111912	112478	112528	112476	-1	M7I_scaffold24	M7I_5443	110834	112911	None	3511	330	19569	No_constitutive_exon_found_in_species
TCGGGAAGGAGGAAGTGTGGGTACATCGCATGCTGTACATTGTGGGAAAGAT	272346	272552	272296	272348	1	M7I_scaffold24	M7I_5486	271686	273188	None	3511	330	19569	No_constitutive_exon_found_in_species
GCGCGACGGTGAGTAGTAGGGTGTTGCGGTTAACGGATATGCTGGGGCAGAG	278163	278265	278113	278165	1	M7I_scaffold24	M7I_5488	277328	278265	None	3511	330	19569	No_constitutive_exon_found_in_species
TAAGAGTGGGAATGCGGAGGCGGGGCGGAATGTGCTTGTTACGGGAATAGGC	404413	404661	404711	404659	-1	M7I_scaffold24	M7I_5511	404060	405269	None	3511	330	19569	No_constitutive_exon_found_in_species
ATTCAAATGGAAGGCTAAGCGGAGGTATAGATGATTATGGGGCGCTAGAGCC	52199	52445	52495	52443	-1	M7I_scaffold38	M7I_7170	51810	52647	None	3511	330	19569	No_constitutive_exon_found_in_species
CTGTAAGTTGGACTCCTTTTACACGTGAAACCTTGCTAATCGGGACATAGCT	59342	60305	60355	60303	-1	M7I_scaffold38	M7I_7171	59342	60623	None	3511	330	19569	No_constitutive_exon_found_in_species
TGGTGAGTATTGAGTCCAAGGGACGTTAAATATTTTCTAATACGGGGTAGAG	167170	167344	167394	167342	-1	M7I_scaffold38	M7I_7193	166828	167773	None	3511	330	19569	No_constitutive_exon_found_in_species
GATGGGTGAAGCAGGAGATAGCTCAAACTCGGTCTTGATGGGCAATACAGAT	227457	227561	227611	227559	-1	M7I_scaffold38	M7I_7207	226624	229861	None	3511	330	19569	No_constitutive_exon_found_in_species
GTGTCCTAATGCTAAAAACCTCGTCGTGTATCACGGGAAGACGGGCGTAGTT	305726	306019	306069	306017	-1	M7I_scaffold38	M7I_7220	305726	306409	None	3511	330	19569	No_constitutive_exon_found_in_species
CCAACCAGATTTTTTCGGCGACATCAAAAACACATGGGACAAAATTACAGGA	195869	196243	196293	196241	-1	M7I_scaffold47	M7I_7911	195869	196909	None	3511	330	19569	No_constitutive_exon_found_in_species
GGTATGTAACTCCTCACCTTGTCCGGACGTAAGCTAATACCTGGGGGTAGTA	225498	225971	225448	225500	1	M7I_scaffold47	M7I_7918	224081	227055	None	3511	330	19569	No_constitutive_exon_found_in_species
TATGTCGCCTTTTGGTTCAGTAGCTCAGTGGTAGACTAATAGGGAATTAGCG	372486	372724	372774	372722	-1	M7I_scaffold47	M7I_7951	371981	374139	None	3511	330	19569	No_constitutive_exon_found_in_species
ACGTGGTACTGGTTTATACTTTTGCTTAAAGGAGCTGGAGGGTACGGTAGAC	53977	54017	54067	54015	-1	M7I_scaffold43	M7I_7621	53854	54950	None	3511	330	19569	No_constitutive_exon_found_in_species
TGTGCGATTTCCTAGTCACAAAACGGTTCGCGGCTGATGGGAATAGACAGGC	85797	85924	85974	85922	-1	M7I_scaffold43	M7I_7628	84392	86120	None	3511	330	19569	No_constitutive_exon_found_in_species
TTTATAGGAGTTCTTGTAATGTATTGGATTTGGATCTGGTTGAGGGATAGAT	167399	167438	167488	167436	-1	M7I_scaffold43	M7I_7644	167399	168409	None	3511	330	19569	No_constitutive_exon_found_in_species
AAGACAGTTCCAATGTCACTACTGATGTCTACTGCATGGGAAAAGAACAGTT	135784	135948	135998	135946	-1	M7I_scaffold32	M7I_6558	133971	136288	None	3511	330	19569	No_constitutive_exon_found_in_species
AATTTCAATGGGATTACACCCTCTGTGTAACTTTGCTGAGGGAAACATAGCA	300310	300348	300398	300346	-1	M7I_scaffold32	M7I_6594	294677	300886	None	3511	330	19569	No_constitutive_exon_found_in_species
CTGGGATGATGATGGTCAAGTCTATATTACTGGCACATACGCATGGGAAGTG	308609	308963	309013	308961	-1	M7I_scaffold25	M7I_5573	306669	309189	None	3511	330	19569	No_constitutive_exon_found_in_species
AGTAGGATCGCGGACTACAGTTCCTCCACACGTGGCAAACGGGCTCAAAGAT	63608	64414	63558	63610	1	M7I_scaffold41	M7I_7518	62772	72416	None	3511	330	19569	No_constitutive_exon_found_in_species
GATCGGTCATCGCAATCCATCTCGTTTATACGCGCTCCGTGGGCTAGCAGTG	142143	142296	142346	142294	-1	M7I_scaffold41	M7I_7537	142143	142799	None	3511	330	19569	No_constitutive_exon_found_in_species
TGTGGATGGTGCATTGTCATATCTTGCAGCATATGATTATGGGGATGCAGAC	261760	261783	261833	261781	-1	M7I_scaffold41	M7I_7563	261760	262799	None	3511	330	19569	No_constitutive_exon_found_in_species
GAGTTCGCGCGCGAAGTGAGTATTGGGGATGACTGCTGGATTGGCGGGAGCG	99200	99359	99150	99202	1	M7I_scaffold27	M7I_5819	98539	99359	None	3511	330	19569	No_constitutive_exon_found_in_species
AAAGTCGATGTTGCCGTCGACGACAGATAGGGAACAGCCGCTGGGTAGAGGC	14378	14460	14510	14458	-1	M7I_scaffold55	M7I_8188	13949	14840	None	3511	330	19569	No_constitutive_exon_found_in_species
AGTGGAGCTGAGTGCGAGTTCGACGGCGTGTGCGATAAATGGGGTTGCAGTT	126041	126522	125991	126043	1	M7I_scaffold55	M7I_8211	125432	126522	None	3511	330	19569	No_constitutive_exon_found_in_species
TCAACCGTTACAGCATGAAAGCATGACACGGGACTTTGGTCATTGGGGAGAG	192769	192792	192719	192771	1	M7I_scaffold55	M7I_8222	190457	193388	None	3511	330	19569	No_constitutive_exon_found_in_species
GTGACTAACAGCGCAAAATTTAGGTGATGGAAACTGGGAAGAAGCCATAGAC	195749	196246	196296	196244	-1	M7I_scaffold55	M7I_8223	195749	198094	None	3511	330	19569	No_constitutive_exon_found_in_species
CTGGATTTTCATCGACAGCTATTTGAAAAGCTGTGCGCGAGGGAAAGTAGGA	16777	16889	16727	16779	1	M7I_scaffold37	M7I_7106	16097	16889	None	3511	330	19569	No_constitutive_exon_found_in_species
GAGTACATCTCCAAGGTTGAATCTGATGTTTTGTGCTGACATGTGGGCAGTC	103256	103414	103206	103258	1	M7I_scaffold37	M7I_7125	101626	103414	None	3511	330	19569	No_constitutive_exon_found_in_species
CAGTGGACCTCAGAATCTCACTTTCTACAGAAATGCCTGGGATGGTGTAGGA	114986	115570	115620	115568	-1	M7I_scaffold37	M7I_7129	114986	115730	None	3511	330	19569	No_constitutive_exon_found_in_species
AACAAAATGTATTGGTATGCAAGGTACACATTGTATTTCTGGGTCGGCAGTC	118723	118824	118874	118822	-1	M7I_scaffold54	M7I_8158	116492	119147	None	3511	330	19569	No_constitutive_exon_found_in_species
TATAAACTCCCTCTTTTCTTGGGATGAGATGCTGATTATGATGGGGGTAGTA	160261	160287	160211	160263	1	M7I_scaffold54	M7I_8168	160176	160631	None	3511	330	19569	No_constitutive_exon_found_in_species
GTCTGCATGCAGGCGCTGATTTTCTGTTTATTCTTAACGGGGAAAATAAGGC	185785	186010	185735	185787	1	M7I_scaffold40	M7I_7502	185368	186759	None	3511	330	19569	No_constitutive_exon_found_in_species
GTGGTGGGTATTCATCCGGGGATTGTGAATACGAATTTGCTTGGGAATAGCA	98656	98692	98606	98658	1	M7I_scaffold44	M7I_7707	97955	98692	None	3511	330	19569	No_constitutive_exon_found_in_species
AATTCCACATCCAACTCCAGGGCCAACTCCAGATCGAACTCGGGCAATAGCT	83992	84028	83942	83994	1	M7I_scaffold50	M7I_8037	83044	84028	None	3511	330	19569	No_constitutive_exon_found_in_species
TGAAAGTTGGCCTCATTATATTGTGCGTACTATTACGGGAATTGGGACAGGA	195663	195684	195613	195665	1	M7I_scaffold50	M7I_8061	193478	195823	None	3511	330	19569	No_constitutive_exon_found_in_species
TCCATCTCCTGTGGTCCAAGAATGGATTTCTGATTGACAACTGGGAACAGGT	205339	205440	205289	205341	1	M7I_scaffold50	M7I_8065	204498	205803	None	3511	330	19569	No_constitutive_exon_found_in_species
TCTGATCTTGGCACCCATCCACGGCAGCAATATCACTGACGGGCGGCCAGAT	148389	148751	148339	148391	1	M7I_scaffold42	M7I_7611	147294	150402	None	3511	330	19569	No_constitutive_exon_found_in_species
GGTTTGCCTTTTCGACAATGGGTATGTTGGTAGCATTGGGAGCGTGGCAGGT	110872	110898	110822	110874	1	M7I_scaffold52	M7I_8113	110148	111004	None	3511	330	19569	No_constitutive_exon_found_in_species
ATCAGGGAGTGATGGGAGGACTGTTGACCTTAGGAAGCTGGGTAGAGCAGTT	133820	134192	133770	133822	1	M7I_scaffold52	M7I_8122	133557	135616	None	3511	330	19569	No_constitutive_exon_found_in_species
TTGTATGGTCCTGCTGCATCTTCAGTAAATATTTTGAGTGTGGGCGACAGAG	59412	59657	59707	59655	-1	M7I_scaffold48	M7I_7972	57357	59703	None	3511	330	19569	No_constitutive_exon_found_in_species
AAGTAAGTGGGACGAATCTTGCATTCATAGCATTCACTAATGGGTAATAGGA	91789	91928	91978	91926	-1	M7I_scaffold49	M7I_8014	90553	94972	None	3511	330	19569	No_constitutive_exon_found_in_species
ATCCGACGAACAAATGAAGGGCGTAATGGTGCTGATGGGCAAATTGCAAGCC	56431	56565	56381	56433	1	M7I_scaffold57	M7I_8265	55660	56565	None	3511	330	19569	No_constitutive_exon_found_in_species
TTGTTTTCTGCTCCTGCGTGAGTTATGTGCTAATATGACGGGTGATATAGAC	63511	63533	63461	63513	1	M7I_scaffold57	M7I_8267	63068	63533	None	3511	330	19569	No_constitutive_exon_found_in_species
GATAGTAACTGAAAGAAATGAATACATTAAACATTATGGTGGGAAGATAGCC	77987	78027	77937	77989	1	M7I_scaffold51	M7I_8085	76427	82068	None	3511	330	19569	No_constitutive_exon_found_in_species
CGTTGTGCTTCGGAAGATTAATCGGGAATATCCTATTGGGAAGAACACAGGC	15455	16153	15405	15457	1	M7I_scaffold53	M7I_8127	15117	16856	None	3511	330	19569	No_constitutive_exon_found_in_species
CAGTTCGAGCAAAGCTAATCAGAAATTTGGACAGGATTTGGGTGTGAAAGCG	4836	5441	4786	4838	1	M7I_scaffold56	M7I_8242	4383	5470	None	3511	330	19569	No_constitutive_exon_found_in_species
ATTTCCCATTCGCTCTTCACATTTTTGGACATGCTGACCTGGGGTTGTAGCT	13085	13315	13365	13313	-1	M7I_scaffold56	M7I_8243	12077	14502	None	3511	330	19569	No_constitutive_exon_found_in_species
AATTTCTTCCCTATCGGCGACAAATGGGTCTTGTTCTATGGGGGAAATAGCC	30118	30327	30377	30325	-1	M7I_scaffold63	M7I_8319	29592	30857	None	3511	330	19569	No_constitutive_exon_found_in_species
