# Supplementary material for: Widespread Separation of the Polypyrimidine Tract From 3′ AG by G Tracts in Association With Alternative Exons in Metazoa and Plants
Source: Front Genet. 2019 Jan 14;9:741. doi: 10.3389/fgene.2018.00741 (PMC6339879; doi:10.3389/fgene.2018.00741)
Supplement: DATA FILE S1 — Sequences of REPAG 3′ SS from each species of fungi. [file Data_Sheet_1.zip › Supplementary data 1/Fungi_Release38_pyronema_omphalodes_cbs_100304.txt]

REPA_GGG_Sequence	Exon_Start	Exon_End	Pos_-50	Pos_+2	Strand	Chromosome	GeneID	Gene_Start	Gene_End	Gene_Name	Number_of_REPAs	Number_of_REPAs_has_GGG	Number_of_Intron(Intra_genic_Region)	Upstream_Constitutive_Exon
GTAGGTTTCCTTCAGATGGAATAAGGGGAGTAAAGGCTAATGAGGGATAGGT	98205	98599	98649	98597	-1	HF935907	PCON_13594	98205	99826	None	5276	619	22412	No_constitutive_exon_found_in_species
TTCTGCGAGTGATGGGTTAGTACAAGATGAGAGGCTAATGGGAAACATAGGA	121868	122063	122113	122061	-1	HF935907	PCON_13599	121868	122568	None	5276	619	22412	No_constitutive_exon_found_in_species
GTCACTTGATAATAGATGAGGAAGGGTGACTGGTGCTGATAATGGGATAGAT	137538	137723	137488	137540	1	HF935907	PCON_13605	135496	137723	None	5276	619	22412	No_constitutive_exon_found_in_species
TGTCTCAGTCCATGGTGATGGGGAAGCGGAGCTGATTATGGGTGATACAGGA	141347	141852	141902	141850	-1	HF935907	PCON_13608	141347	142373	None	5276	619	22412	No_constitutive_exon_found_in_species
GAGTATAGTGATTAGCGTTGCTTGATTAGGGTTTACTAACTGGGTAATAGAT	157198	157612	157662	157610	-1	HF935907	PCON_13612	155830	158408	None	5276	619	22412	No_constitutive_exon_found_in_species
AGTTCTTCTTTACTATGGGGGGATTGGATTGCGGCTAATGGGAAATGCAGAT	182359	182606	182656	182604	-1	HF935907	PCON_13622	182359	184318	None	5276	619	22412	No_constitutive_exon_found_in_species
CCACAATATGTGTAACGAGAGGTCAATGCTGATACTGCGGGATGATGTAGGA	188886	189003	189053	189001	-1	HF935907	PCON_13624	187055	189767	None	5276	619	22412	No_constitutive_exon_found_in_species
GGGGAGCTCTCCCGGCACCCGGCGGTACATACTGATCAGGGGAACAACAGCA	198873	200056	198823	198875	1	HF935907	PCON_13625	198275	201664	None	5276	619	22412	No_constitutive_exon_found_in_species
GAGAGAAGTTGGTGGAGCTGAATAGTTGGGCTGGGCTGACTGAGGGGTAGTT	313337	313405	313455	313403	-1	HF935907	PCON_13666	311986	313847	None	5276	619	22412	No_constitutive_exon_found_in_species
AGGGATTACGAGCGTACGAAGAAGAAATTGGAGCTGACAGATGGGAATAGCA	382012	382088	381962	382014	1	HF935907	PCON_13690	381762	383401	None	5276	619	22412	No_constitutive_exon_found_in_species
TCTTGACGGCAAGGAATACGAAAGCTAATGGAGGCTGCGGGAATGCATAGAC	391934	392099	391884	391936	1	HF935907	PCON_13694	391564	393375	None	5276	619	22412	No_constitutive_exon_found_in_species
CATCGCGGATGACTGTGTTCTGTGAGGAATTTGGCTGACTATGGGAATAGAA	445077	445566	445027	445079	1	HF935907	PCON_13709	444504	445566	None	5276	619	22412	No_constitutive_exon_found_in_species
TTGTGAATACCTCTTATTATTTACAGTGGTTGGAAGCTAATGGGTCAAAGGT	448790	449024	449074	449022	-1	HF935907	PCON_13711	448324	449289	None	5276	619	22412	No_constitutive_exon_found_in_species
AGAACCCATCTCATAATGAAGAGTAATCATGATTTTGAGGGAGACTATAGGA	461779	461963	462013	461961	-1	HF935907	PCON_13717	461779	462069	None	5276	619	22412	No_constitutive_exon_found_in_species
TTAATGGGAAACAAATGACATGGGATGGCCGTGTTAATGGGAAATTGTAGGG	476068	477364	476018	476070	1	HF935907	PCON_13724	475584	479657	None	5276	619	22412	No_constitutive_exon_found_in_species
GATGCTCTTTGGAGTTTGTGAAGAAGTTAGGGCTCTAATTAGGGCTACAGCA	515664	516147	515614	515666	1	HF935907	PCON_13737	514133	516596	None	5276	619	22412	No_constitutive_exon_found_in_species
CGCGGCATTGGGAATCCGTCTCAAGGGAGGGCTCGCCGATGATGGGATAGGA	520963	521452	520913	520965	1	HF935907	PCON_13740	519493	521865	None	5276	619	22412	No_constitutive_exon_found_in_species
TTTTGTCTGACTTCGTTGATTGTGGAATTTTTTGCTAACTGGGTATCAAGAT	531614	532051	531564	531616	1	HF935907	PCON_13745	530889	532051	None	5276	619	22412	No_constitutive_exon_found_in_species
CCTGATCACGCACAGATGATGAGGAGGTTGCTGATTCAGAGGGATAATAGGA	560478	560785	560428	560480	1	HF935907	PCON_13756	559880	560785	None	5276	619	22412	No_constitutive_exon_found_in_species
TGTCCCCGCCTTCCCGCCTGCTGTGTCCTGAGTACTGATGATGGGAATAGCA	11059	12069	11009	11061	1	HF935497	PCON_09409	9952	12069	None	5276	619	22412	No_constitutive_exon_found_in_species
GGTATGTTGCGCTGTGACATGATTAGCGGACAAATGCTGACTGGGGATAGAC	208922	209292	209342	209290	-1	HF935497	PCON_09485	208675	210211	None	5276	619	22412	No_constitutive_exon_found_in_species
GTTATCACCGGGAAAGAATAACAGAATGAAGACTGATGGGGTAGATACAGAA	25343	26007	25293	25345	1	HF935890	PCON_13330	24856	29538	None	5276	619	22412	No_constitutive_exon_found_in_species
CTGGCCGATTTTGTCAGTTTTTGCGGTTCGCTAATAGCTGGGAAATTTAGGA	76326	76349	76276	76328	1	HF935890	PCON_13351	76106	78465	None	5276	619	22412	No_constitutive_exon_found_in_species
TACGGAGGCGGGGCAGTTTCGGTCTGTGAGCTGTTACAGAGGTGGGGCAGTT	146012	146213	145962	146014	1	HF935890	PCON_13380	143928	148288	None	5276	619	22412	No_constitutive_exon_found_in_species
GAGGAAATGGAGGATTCGATAGAACCCGGTAGCTGACGGGATGGAAATAGGC	151660	152118	152168	152116	-1	HF935890	PCON_13383	151279	152463	None	5276	619	22412	No_constitutive_exon_found_in_species
TAGCGAATAGTTTAAGTGAGATAAGAATTAGACTGACGTGCGGGAACTAGTG	187091	187162	187041	187093	1	HF935890	PCON_13396	185648	188705	None	5276	619	22412	No_constitutive_exon_found_in_species
CTAGGGTAACGGGTTGGTACTTGAGAACAGGCACTGATAAAGAAGGGCAGAA	221017	221122	221172	221120	-1	HF935890	PCON_13407	220698	221456	None	5276	619	22412	No_constitutive_exon_found_in_species
CGGTATGCGTCCTCCCATCCGGGCTTTTAAACACTGCTGACGAAGGGTAGAA	309329	310111	309279	309331	1	HF935890	PCON_13427	307542	310111	None	5276	619	22412	No_constitutive_exon_found_in_species
CGGTGATCATTTATGCTAGGTTTGGATTTTGAGGCTGATTTGAGGGATAGTT	352472	352690	352740	352688	-1	HF935890	PCON_13444	352472	353187	None	5276	619	22412	No_constitutive_exon_found_in_species
GTTGGTGGCTTGTAACGTCTTTCAGGTGACATGACATTAATGGGACATAGAG	376297	376514	376564	376512	-1	HF935890	PCON_13449	375543	377101	None	5276	619	22412	No_constitutive_exon_found_in_species
CTGCTCCGGAAGATGCTAGAACAGATGCTTATGTGCGGGCGCAACAACAGTA	377999	378301	378351	378299	-1	HF935890	PCON_13450	377999	381202	None	5276	619	22412	No_constitutive_exon_found_in_species
TGCGACATTGCGTCATTGATGATGATTCTAACGGAGTCCGGGGAATGTAGGA	407806	407948	407756	407808	1	HF935890	PCON_13458	406667	410025	None	5276	619	22412	No_constitutive_exon_found_in_species
TAAACATTCTAGTTTTTGGATTTAGGAGATCGGACGTTGACAGGGAATAGCT	7494	8246	8296	8244	-1	HF935724	PCON_12313	7209	8686	None	5276	619	22412	No_constitutive_exon_found_in_species
TAGAATTGACTAACCTACATGATGATATCATTACTAACTGGGATATACAGAT	27171	27200	27121	27173	1	HF935724	PCON_12321	26903	34171	None	5276	619	22412	No_constitutive_exon_found_in_species
GGCGGTGAGGATACGAAGAAATGAGGCTAATTGGTGGCTTGGGACTACAGGA	86474	86986	86424	86476	1	HF935724	PCON_12346	85316	86986	None	5276	619	22412	No_constitutive_exon_found_in_species
CTCAAATCATTAAACTGCTAGAGATTTTACACAGTTAACTCGGGTAATAGAA	87129	87326	87079	87131	1	HF935724	PCON_12347	86986	87326	None	5276	619	22412	No_constitutive_exon_found_in_species
AGGCTCGGGTGTTTGCAGCTTGTTAGATGTGGCTAACTTACATGGGATAGCA	178456	179075	178406	178458	1	HF935724	PCON_12374	177167	180729	None	5276	619	22412	No_constitutive_exon_found_in_species
CTTCTTTCTTCGCTGCGGATGGGGATAAAGGCTAACAGAAGGGAAAACAGGT	187955	188377	188427	188375	-1	HF935724	PCON_12378	187955	189640	None	5276	619	22412	No_constitutive_exon_found_in_species
TGTAAGTCAAACCTTCATGATTAATATTGACCCATTACTGATGGGGTCAGAT	234778	235585	234728	234780	1	HF935724	PCON_12393	233295	237573	None	5276	619	22412	No_constitutive_exon_found_in_species
GTACGCCGATCTACATTCGCCGGTTCTACAAAAGCTGACTGGGGAAAAAGCT	261515	262396	261465	261517	1	HF935724	PCON_12397	260891	264645	None	5276	619	22412	No_constitutive_exon_found_in_species
ACGCCGTGAGGCAGAATAACCGAATTACCCCAGGCGCTGACGATGGGAAGCG	173333	173653	173283	173335	1	HF936296	PCON_02526	172851	173653	None	5276	619	22412	No_constitutive_exon_found_in_species
AATCGTCGGATGAGTTTGAGGGGAACAAAGCTGATAATTGTGGGGAACAGAT	270121	270274	270071	270123	1	HF936296	PCON_02543	269219	272334	None	5276	619	22412	No_constitutive_exon_found_in_species
GTCGCCTGAGGAAAGAACATACAATGCGTTTACTGATCCCGTGGGGGCAGAC	385832	385944	385782	385834	1	HF936296	PCON_02574	385029	387538	None	5276	619	22412	No_constitutive_exon_found_in_species
ATCATGCTCTTTAGAGTACGGATGAGAAGTTTTGGCTGACATGCGGGCAGGA	9479	9549	9599	9547	-1	HF936373	PCON_02786	8660	12091	None	5276	619	22412	No_constitutive_exon_found_in_species
GAGAGATGAGGATGAAGAGAATAAGGGATGAGGGATGCTGACGGGATAAGGT	30406	30467	30517	30465	-1	HF936373	PCON_02793	29714	34450	None	5276	619	22412	No_constitutive_exon_found_in_species
TCGAGGAGCTGCGATAATGAGGGGAGGGAATTGGGCTAATGGGAATATAGTT	103923	104213	104263	104211	-1	HF936373	PCON_02812	103923	104822	None	5276	619	22412	No_constitutive_exon_found_in_species
ATCGGATGTCTCATCGGAATCGGATATGCTAATTTGACCCCGGGAAACAGAC	213089	213160	213210	213158	-1	HF936373	PCON_02852	211463	214277	None	5276	619	22412	No_constitutive_exon_found_in_species
GTTTCTTTGTTTTTCATGGGAGGTTACAGGTGTGCTGACATGGGATATAGTT	261263	261783	261213	261265	1	HF936373	PCON_02863	259976	261783	None	5276	619	22412	No_constitutive_exon_found_in_species
AGGGTATGTCTACCACCATTACCCTTGGTGATATCTACTGACCGGGATAGAC	7590	8256	7540	7592	1	HF935441	PCON_08587	4597	8256	None	5276	619	22412	No_constitutive_exon_found_in_species
CACTCGTTACTGGTGCGGGAAGATACTAATTGCGGAATTGGGGATAACAGGG	16425	16639	16689	16637	-1	HF935441	PCON_08591	16425	17337	None	5276	619	22412	No_constitutive_exon_found_in_species
GTAAAATGATTCGGGGGAGAGGAGGGAATTTGCTAATGGGGGTGATACAGGC	64378	64701	64328	64380	1	HF935441	PCON_08614	63711	64701	None	5276	619	22412	No_constitutive_exon_found_in_species
GTACGTTGCGGAATCAGATTTTGGTAGTTATGAAGCTGATGGGATGTCAGAA	176833	176903	176783	176835	1	HF935441	PCON_08657	175939	179352	None	5276	619	22412	No_constitutive_exon_found_in_species
ACGCAAGATTATGGGGCGAAAAAGGGGCTAATAGGATTTGCGGTGGGTAGTT	185585	186218	185535	185587	1	HF935441	PCON_08660	184556	186218	None	5276	619	22412	No_constitutive_exon_found_in_species
ATATCGTTGATTGATAGTGAGTGATTAGACGCTAACTCCGGGAACCATAGGT	247281	247410	247231	247283	1	HF935441	PCON_08680	240519	248006	None	5276	619	22412	No_constitutive_exon_found_in_species
GCAGTATAATTTCAGAGAGAATTAGACTAATATAATTGGGGGATAAACAGGC	270712	270804	270662	270714	1	HF935441	PCON_08684	269154	271692	None	5276	619	22412	No_constitutive_exon_found_in_species
CCTGATGCCGGCTACTGGTAATACGGGGGCCTGGGCTGACAGACGGGTAGAT	99273	99728	99778	99726	-1	HF935218	PCON_03799	99273	100297	None	5276	619	22412	No_constitutive_exon_found_in_species
GTTCCCCCGCCAGTCTACTGTGTTGCGGTGTTATTAATGCAGCGGGACAGGT	70940	71004	71054	71002	-1	HF936418	PCON_03109	68774	73208	None	5276	619	22412	No_constitutive_exon_found_in_species
TGGTATTGTGTTTCGAATAAGGCTTATGGTTGGCTGCTAATAGGGGTTAGAT	105640	105974	105590	105642	1	HF936418	PCON_03117	104447	107451	None	5276	619	22412	No_constitutive_exon_found_in_species
TAGGACCACAATCCTCCGTATCGGGGTTGGCATTACTAAAGACCGGGTAGCA	126106	126615	126056	126108	1	HF936418	PCON_03122	124732	126615	None	5276	619	22412	No_constitutive_exon_found_in_species
TTCTGTGGTCGAGGGATGGGATTGCTAATCTATGATGGTGGGGATTAAAGCA	130042	130076	129992	130044	1	HF936418	PCON_03124	128976	130657	None	5276	619	22412	No_constitutive_exon_found_in_species
TGGCACTCTATCTGCGCGTCTTTTTGACAGTTAATGACGGGAGTGAATAGTG	188565	188830	188515	188567	1	HF936418	PCON_03138	188115	188830	None	5276	619	22412	No_constitutive_exon_found_in_species
TGCTGTTTGGTAGTGTCACTTGGGAGCTAAGTGCTGACGAATGGGAATAGAT	67878	68248	68298	68246	-1	HF935702	PCON_11980	67878	68930	None	5276	619	22412	No_constitutive_exon_found_in_species
GAGGTATGAGCTTCTCTGAATAAACGGAGAGCTATACTGACGGGATATAGCT	135005	135104	135154	135102	-1	HF935702	PCON_12004	133176	135801	None	5276	619	22412	No_constitutive_exon_found_in_species
CGCGAACTTCTGGAATTGAGCAGCATAACTAACGCGGGTTGGTAATATAGGC	163394	163444	163494	163442	-1	HF935702	PCON_12013	163099	163935	None	5276	619	22412	No_constitutive_exon_found_in_species
GATGCACTAACAACCTCCAGTTTCTGAAACTAACAGCGGTGAGGGGATAGGG	220242	220512	220562	220510	-1	HF935702	PCON_12029	220003	220838	None	5276	619	22412	No_constitutive_exon_found_in_species
GGCCTTCTGAAATTGTTGGGGGAATTGAGATGCTGACGGTGGGATTACAGTA	248390	248561	248340	248392	1	HF935702	PCON_12038	247259	248561	None	5276	619	22412	No_constitutive_exon_found_in_species
GGGTTTCGGTTTTGTGGGTGGAGGTTGGGATAAAACTAATGGGGCTACAGGA	296719	296793	296669	296721	1	HF935702	PCON_12059	295916	300022	None	5276	619	22412	No_constitutive_exon_found_in_species
CTTTTCGTACGCCAAGTGGGTAAAATTGATACTAATTGCGGGATATGTAGAC	128770	128905	128955	128903	-1	HF936249	PCON_02081	128770	129646	None	5276	619	22412	No_constitutive_exon_found_in_species
AATAATGGGGATCCCTCTGGGACGAAGGTTCCTTCCTCCCGTGGGACAAGCT	229723	230062	230112	230060	-1	HF936249	PCON_02114	229071	230973	None	5276	619	22412	No_constitutive_exon_found_in_species
AGTACACCGAGGAAAGCTGTCAATGCCGGTATGGAACTGATGGGAAACAGCT	234204	234613	234663	234611	-1	HF936249	PCON_02117	234204	235058	None	5276	619	22412	No_constitutive_exon_found_in_species
AAATCCAAGAAAAAAAAAACTTATTGCTATATTTGCTGATTGGGAAATAGTG	286719	287341	287391	287339	-1	HF936249	PCON_02131	286719	290349	None	5276	619	22412	No_constitutive_exon_found_in_species
GGGATTAGGGATTGTTTTGAGGGATATGGAGACTAATGTGGGAATTATAGAT	304646	304730	304596	304648	1	HF935349	PCON_06965	303779	306320	None	5276	619	22412	No_constitutive_exon_found_in_species
AAGGTCAGTCACCGAGTGTACATTGATGATTACCTGCTAATGGGATACAGGT	311098	312076	311048	311100	1	HF935349	PCON_06966	306892	313359	None	5276	619	22412	No_constitutive_exon_found_in_species
TCTACGGGGCCACAATTGAGCATTTGTCGCTGACTTTTGATGGGAAAAAGGT	2216	2238	2288	2236	-1	HF935675	PCON_11601	378	2715	None	5276	619	22412	No_constitutive_exon_found_in_species
TTTTCTGAGATGATTATGGTAGAGAGGATATGGGCTAATTGGGATGATAGCT	20159	20552	20109	20161	1	HF935675	PCON_11607	18509	20552	None	5276	619	22412	No_constitutive_exon_found_in_species
AGTGTCATTCCAAATGTCAGTGCAATTTTTCCTCTAACAGGGAACGGTAGAG	24932	25192	25242	25190	-1	HF935675	PCON_11609	23862	25444	None	5276	619	22412	No_constitutive_exon_found_in_species
CGGGGATTGGAGATATAGGGGATAGAGGGCTAACAGCGAGGGTGATGTAGAA	123918	124048	123868	123920	1	HF935675	PCON_11638	121733	125928	None	5276	619	22412	No_constitutive_exon_found_in_species
CTTTCGCTTTGTGTTTCTTCATGTAAGGCTAACGGTCGGGGAAAAAACAGCG	215831	215952	216002	215950	-1	HF935675	PCON_11673	214129	217965	None	5276	619	22412	No_constitutive_exon_found_in_species
TATATCAAGGCTCTAAAAAATTGCACTTCAACATGTTGACTAGGGAATAGCC	215342	215588	215638	215586	-1	HF935675	PCON_11673	214129	217965	None	5276	619	22412	No_constitutive_exon_found_in_species
GGGAGGAGGACGAAGCACTGGGAGACATGGCTAACGAAAGGGTGTAACAGGG	234706	234815	234656	234708	1	HF935675	PCON_11681	234047	235113	None	5276	619	22412	No_constitutive_exon_found_in_species
GCGATCGATATCCATATGTCGCGCAATACACTTACTAATGCGAGGGACAGTA	339512	340838	340888	340836	-1	HF935675	PCON_11711	339512	341169	None	5276	619	22412	No_constitutive_exon_found_in_species
CCGGGGAAGGGAGGACTTCTGGGAGCATAGGTGCTGATAATGAGGGATAGGG	34887	34975	35025	34973	-1	HF936042	PCON_14277	32091	36046	None	5276	619	22412	No_constitutive_exon_found_in_species
ATAATAGCTGCAATACTGCAATGGAATTACTAGTTTCTGACAGGGTGCAGGA	33509	33924	33974	33922	-1	HF936042	PCON_14277	32091	36046	None	5276	619	22412	No_constitutive_exon_found_in_species
GTATTTGATCCGGTGATGGAGGGTGAGGCTACAATTACTGACAAAGGGAGTG	154031	154790	153981	154033	1	HF936042	PCON_14311	153149	160201	None	5276	619	22412	No_constitutive_exon_found_in_species
AGTACGCGTCCCGTCAATATATCGTGCATGGAGCTAACGCCGGGTGATAGTT	186117	186163	186067	186119	1	HF936042	PCON_14323	184634	188628	None	5276	619	22412	No_constitutive_exon_found_in_species
TCCCCAATCTAAACTCGGATATTGGGACCTCGCTAATGTAGATGGGACAGGC	219015	219333	219383	219331	-1	HF936042	PCON_14334	218489	219646	None	5276	619	22412	No_constitutive_exon_found_in_species
TTCCAAGTGCATAATTATGCATAATAATTAAACGTTTTGGGTACGAGTAGAG	234782	234905	234732	234784	1	HF936042	PCON_14337	234493	235048	None	5276	619	22412	No_constitutive_exon_found_in_species
GTGGGCTCTGGGACGCTGATGAGCTGATGCGGAGGTTTGAAAGGGTGTAGGG	34768	34781	34831	34779	-1	HF935332	PCON_06632	32950	35545	None	5276	619	22412	No_constitutive_exon_found_in_species
TGGGCAGGGGAATACAATGGGGGATGGAGGTGCTGATGGGAGATACACAGTG	34592	34706	34756	34704	-1	HF935332	PCON_06632	32950	35545	None	5276	619	22412	No_constitutive_exon_found_in_species
AGACGACCAAGAATCTTGCGCGTTTGGCTGCGGAGAATGCGATGGGGAAGTC	72853	73022	72803	72855	1	HF935332	PCON_06642	71207	73022	None	5276	619	22412	No_constitutive_exon_found_in_species
ACTTTCCTTCTTCAACAGAAGGGACTCATATTAACTGCCGGGTGAAACAGGA	168039	168198	167989	168041	1	HF935332	PCON_06667	166984	168458	None	5276	619	22412	No_constitutive_exon_found_in_species
CAGCTACCCCCTCTCCTCCCCAGCTCTTTGGTCACTGATGGGCGCAACAGGC	238915	239018	239068	239016	-1	HF935332	PCON_06689	236698	239293	None	5276	619	22412	No_constitutive_exon_found_in_species
GTACGCGTAATCGATCATATAACTAACTGCGCACGGGTGGGGTATAATAGGA	294681	294879	294631	294683	1	HF935332	PCON_06708	294421	296222	None	5276	619	22412	No_constitutive_exon_found_in_species
CAATGCTTCCACTTTACAATTCTGAGACCATGACTGATGACGGGGTGCAGGA	265520	265921	265971	265919	-1	HF935629	PCON_11242	265520	267112	None	5276	619	22412	No_constitutive_exon_found_in_species
GAGTTTCCTGTGGACTTCGGGGAAGGGATTAGGCTAATTTTTGGGGATAGTT	61401	61707	61351	61403	1	HF935853	PCON_13129	60455	61707	None	5276	619	22412	No_constitutive_exon_found_in_species
GTTCCAATCTTGCGCTTGCTATGTCTACAAAAGCTAATGGAGGGTGATAGAC	218897	219721	218847	218899	1	HF935853	PCON_13183	218401	220454	None	5276	619	22412	No_constitutive_exon_found_in_species
CCTACCCATTCCATGGTAAAGGGGAGATATTAATGATGGCGGGTGAATAGTT	9095	9820	9870	9818	-1	HF936526	PCON_03555	7148	11727	None	5276	619	22412	No_constitutive_exon_found_in_species
GGTAGGTGCATATCTTGACTCGGTGGGGACAGAAGCTTATGGGGAAACAGAA	42522	42718	42768	42716	-1	HF936526	PCON_03561	39115	43351	None	5276	619	22412	No_constitutive_exon_found_in_species
TAACCAGTACGCAATTTTTAATAGTAGGCTACATTCTAACGGGTAATTAGAT	142985	143576	142935	142987	1	HF936526	PCON_03584	141995	143576	None	5276	619	22412	No_constitutive_exon_found_in_species
CTACAGCCACTTGACATTGTCCTCTTTGGCCCGCTTGAAAGGGTATATAGCA	265829	265892	265942	265890	-1	HF936526	PCON_03615	264962	266957	None	5276	619	22412	No_constitutive_exon_found_in_species
GAACGGGGTGATGGGATAGAGGGACGAGGAATATGATGCTAATGGGATAGAT	11761	11778	11711	11763	1	HF936162	PCON_01578	11398	13544	None	5276	619	22412	No_constitutive_exon_found_in_species
GGCTATGAGGATATTGATATGGGCATAGGCTAACTTGAATCGGGGGACAGAG	12239	12320	12189	12241	1	HF936162	PCON_01578	11398	13544	None	5276	619	22412	No_constitutive_exon_found_in_species
GCGATTTTCGAGCTTTGTGCGGGGAGGAGGGGCTAATGTGGGGGGAACAGAT	25337	25533	25287	25339	1	HF936162	PCON_01583	25080	27617	None	5276	619	22412	No_constitutive_exon_found_in_species
GGTGAGTTTTCCGATAGGATGGAGCATGGGCTTGGGCTAACACGGGATAGGC	64232	64469	64182	64234	1	HF936162	PCON_01594	63385	64469	None	5276	619	22412	No_constitutive_exon_found_in_species
AGTAACCTTCAGCAGGCTTATAAAGAATGTGGCTGATGTTCTGAGGGTAGAT	13060	13239	13010	13062	1	HF935274	PCON_05386	12586	13795	None	5276	619	22412	No_constitutive_exon_found_in_species
ACGGCACCCAGAGGGAGAGGGGAGAGATTGCTAATTCGGACGGGATATAGGG	45427	45572	45622	45570	-1	HF935274	PCON_05394	45427	46196	None	5276	619	22412	No_constitutive_exon_found_in_species
CGGAGTGAGTTTTTACTCCAATATGTGTATTCTCGCAAGTCAGGGTATAGTG	8414	8724	8774	8722	-1	HF935279	PCON_05590	8414	9900	None	5276	619	22412	No_constitutive_exon_found_in_species
GGAACTCCCCGCAGATTCCCGGGCTGCTGGTGACGGGGAAGGGATTACAGGG	28625	28947	28575	28627	1	HF935279	PCON_05597	28448	29349	None	5276	619	22412	No_constitutive_exon_found_in_species
CAAAGACATATCACCCATTTTTGGACTACGGCTGACGGTTTGGGGAATAGGC	112651	113711	113761	113709	-1	HF935279	PCON_05634	111875	114710	None	5276	619	22412	No_constitutive_exon_found_in_species
ATTAATTACCCGAATTATAGGAGTGATGGGTGAAGCTGATAGGGGGGTAGCA	111875	112240	112290	112238	-1	HF935279	PCON_05634	111875	114710	None	5276	619	22412	No_constitutive_exon_found_in_species
TGTTGGCTACAGATCTTGAGTTACTAGAATAATGAAGCTGATGGGAATAGGT	183044	183644	183694	183642	-1	HF935279	PCON_05653	183044	184145	None	5276	619	22412	No_constitutive_exon_found_in_species
CCTGAAATAGGGATTGATGGACTTTGTTAAGCTGATAATATTGGGAACAGAG	198451	199017	199067	199015	-1	HF935279	PCON_05660	198451	199583	None	5276	619	22412	No_constitutive_exon_found_in_species
CTTAAGGAGCGGGAGAAGGAAGAGGACTTGGCTAATGAATGGGAAAATAGGT	203709	204015	204065	204013	-1	HF935279	PCON_05663	203709	205214	None	5276	619	22412	No_constitutive_exon_found_in_species
ATTCAGGATATCGTGAGTGAGTTAGATGCTGACTGGTTGGGTGGGGATAGGA	40165	40291	40115	40167	1	HF935720	PCON_12135	37474	43184	None	5276	619	22412	No_constitutive_exon_found_in_species
CCCCCGGGATGAGAGATGTTGATGAGATGACTGATAATGGTTGGGGATAGTT	88762	88894	88712	88764	1	HF936260	PCON_02201	86913	89409	None	5276	619	22412	No_constitutive_exon_found_in_species
AGTAAGTGTTACAAGATTCTTGGAACATCACGCATGGGCTAACGAAATAGTG	122715	122882	122932	122880	-1	HF936260	PCON_02214	122179	123978	None	5276	619	22412	No_constitutive_exon_found_in_species
GATGGAACCAGCGAGGATTGGGATATGATAGATGCTGACTGGGATAATAGTA	199575	199689	199739	199687	-1	HF936260	PCON_02240	199575	201386	None	5276	619	22412	No_constitutive_exon_found_in_species
TGTAATATGGACGAATTGCCAAATGGGTTTGTTTTTCCACAGGGAAACAGCT	259206	259585	259635	259583	-1	HF936260	PCON_02258	259206	259801	None	5276	619	22412	No_constitutive_exon_found_in_species
TCTTTTACGCGCTAGATCGTTAGGGCTGACTTGTTGGTGGGGTGCAACAGAA	21832	22113	22163	22111	-1	HF936132	PCON_01327	20618	22624	None	5276	619	22412	No_constitutive_exon_found_in_species
AAATTAGCCATGACGTAATAGTCTAGAAGGACGCTAACAAAAGGGGACAGTG	21308	21775	21825	21773	-1	HF936132	PCON_01327	20618	22624	None	5276	619	22412	No_constitutive_exon_found_in_species
AATTCGGAACACACCCAAGCTTGTCGTGTTTGATACTGATGTGGGAATAGTC	52679	52982	53032	52980	-1	HF936132	PCON_01333	40437	53663	None	5276	619	22412	No_constitutive_exon_found_in_species
CTTCACGCTACGCTTAGCTTAGAAGGATGGGTTGAATTAATGATGGGTAGAA	197067	197265	197315	197263	-1	HF936132	PCON_01381	197067	198649	None	5276	619	22412	No_constitutive_exon_found_in_species
CAGAAGAAGGGCTGGTCGAATGTTGGTGTGAGCACGGTGGAAGGGATCAGCG	127733	127830	127683	127735	1	HF935285	PCON_05898	126820	132585	None	5276	619	22412	No_constitutive_exon_found_in_species
TCTACCGCGGGAAATAGGATTGACAGCTGACTGATGATATCATGGGATAGCT	218027	218339	218389	218337	-1	HF935285	PCON_05920	218027	219897	None	5276	619	22412	No_constitutive_exon_found_in_species
TGAGGAGGCGTATGTGGCCATAGATGCGGGGGCTAGGTGGGGGGGAAAAGGA	251438	251790	251388	251440	1	HF935285	PCON_05929	250590	251790	None	5276	619	22412	No_constitutive_exon_found_in_species
CATAACCATCATTTTCAGCTACTAAAACCAAAATTATGGCGGGGTAACAGAA	81085	81169	81035	81087	1	HF936139	PCON_01456	80790	81169	None	5276	619	22412	No_constitutive_exon_found_in_species
TGAGTTACGGACTGAGTGATGGGACGTATGTGATGCTGACTATGGGGTAGTG	146656	146800	146606	146658	1	HF936139	PCON_01479	144424	147389	None	5276	619	22412	No_constitutive_exon_found_in_species
AGTTAGACTAGGTAAAGCTCAATCTCGGAAACTGACGGTCAATTGGGTAGAA	205311	205952	205261	205313	1	HF936139	PCON_01497	204769	207377	None	5276	619	22412	No_constitutive_exon_found_in_species
GAAAAGGATGAAGAGAGGAAGGGGCTAATCAGGGCGGTTGGTGGGGGTAGAA	55522	55815	55865	55813	-1	HF935354	PCON_07060	55522	56635	None	5276	619	22412	No_constitutive_exon_found_in_species
TCTGAGAATCATTGATGGGTTGATTAATTACTAATAACCGGGAACTACAGTT	95419	97007	95369	95421	1	HF935354	PCON_07071	83134	97007	None	5276	619	22412	No_constitutive_exon_found_in_species
GGGTAGGGAGAAAAAAGAGGGGATGGGGCTGATACGAGATGGGGTTGCAGGT	104390	104437	104487	104435	-1	HF935354	PCON_07075	101943	105084	None	5276	619	22412	No_constitutive_exon_found_in_species
GGTGCTCGGAGATCTTGGGGGATGGAGTGAAGTGACTGATGCGTGGGCAGGT	104304	104337	104387	104335	-1	HF935354	PCON_07075	101943	105084	None	5276	619	22412	No_constitutive_exon_found_in_species
AAGACGGGGGTTGGAGATGGGAGGAGTATATGGGGTAGCATGCAGGGTAGCG	125856	126006	125806	125858	1	HF935354	PCON_07082	125122	126006	None	5276	619	22412	No_constitutive_exon_found_in_species
CAAAGCGCCTCTCTAGATTATGATAAGAGCGTACTAAAAAAGGGGGAAAGGG	126298	126607	126248	126300	1	HF935354	PCON_07083	126138	126607	None	5276	619	22412	No_constitutive_exon_found_in_species
AGGTTGAGTGATGTGTGATGAGAGATGAGGCTAATGAATGCGGGTGGTAGAG	127595	127836	127545	127597	1	HF935354	PCON_07084	127393	127836	None	5276	619	22412	No_constitutive_exon_found_in_species
GAGAAGGAGGATGGGGAGGAGGGGGTATGGTTGAAGGGTATAGGGAAGAGGT	194357	194814	194864	194812	-1	HF935354	PCON_07108	194357	196864	None	5276	619	22412	No_constitutive_exon_found_in_species
GAGATAGTCATGGTTGAAGATTATTGGAAGTTGGCTAATGTGGGGCGTAGGC	240309	240394	240444	240392	-1	HF935354	PCON_07126	238276	241667	None	5276	619	22412	No_constitutive_exon_found_in_species
ATTACCACAAAATAGCAATACTGATACTACCATGGACCGGGAATAAATAGTG	32517	33189	33239	33187	-1	HF935393	PCON_07687	32517	34314	None	5276	619	22412	No_constitutive_exon_found_in_species
TATTGCGGTATAAGAAACTGGCAGTTGTATTGACTTATGGGAAATACCAGGG	77169	77510	77560	77508	-1	HF935393	PCON_07702	74908	81507	None	5276	619	22412	No_constitutive_exon_found_in_species
GGGTGCCTGGTTGAAGGTGAGTGAGAGGATATGCGTTGACAGGGGAATAGGT	132097	132279	132047	132099	1	HF935393	PCON_07723	130871	132279	None	5276	619	22412	No_constitutive_exon_found_in_species
AAGAGTTTGGACGGGCAAGAGATTCGAAGTAATACTGACTGGGAGAAAAGTT	170245	171027	171077	171025	-1	HF935393	PCON_07737	170245	171725	None	5276	619	22412	No_constitutive_exon_found_in_species
TGTCCCTAGTCAATATCCTCGGTTGCAATCACTGATGTTGAACGGGATAGTA	188462	188641	188691	188639	-1	HF935393	PCON_07742	188462	188931	None	5276	619	22412	No_constitutive_exon_found_in_species
ATCCGGATATGGCGTGATTAGTGGGAACAACACAGCTGACATGGGGATAGTT	246229	246255	246179	246231	1	HF935393	PCON_07759	244443	247535	None	5276	619	22412	No_constitutive_exon_found_in_species
AAGGGGCGTGGATGGGTGGGGGAAATATACAAGAAGGAGAAATGGGTTAGGC	36460	37147	37197	37145	-1	HF935378	PCON_07406	36460	38633	None	5276	619	22412	No_constitutive_exon_found_in_species
GTGAGCTTCTTCTCCTCCAGCGCCACAGATATGGATACTAATGGGCGCAGTT	97614	98225	98275	98223	-1	HF935378	PCON_07429	96521	99062	None	5276	619	22412	No_constitutive_exon_found_in_species
TTCATGCTCGGGGGTGCGGTTCGGAGCGGATTACTGACAGTGTAGGGAAGGT	113346	114890	113296	113348	1	HF935378	PCON_07433	112784	114890	None	5276	619	22412	No_constitutive_exon_found_in_species
GGTGAGTTGGTTTTATGGACTTGATGAGATGATAGCTGACTAGGGAATAGCT	189099	191120	191170	191118	-1	HF935378	PCON_07461	189099	191744	None	5276	619	22412	No_constitutive_exon_found_in_species
CTCTCAGAGGGCTCGGAGGACGCGAAGGGCTGACGAAGGGATGAGAACAGGC	230031	230155	230205	230153	-1	HF935378	PCON_07474	228997	230540	None	5276	619	22412	No_constitutive_exon_found_in_species
CCACCAGTTTAGCATTGAAAATCAAACACTCATTGGGTCGGGTCAAATAGTG	33115	33302	33065	33117	1	HF936006	PCON_14097	31715	34236	None	5276	619	22412	No_constitutive_exon_found_in_species
TGTCTATTTTAAACCAAGAGCAAGGATTGAAGCTGACAGTGGGAACACAGTT	237109	237177	237227	237175	-1	HF936006	PCON_14149	236040	238025	None	5276	619	22412	No_constitutive_exon_found_in_species
GGTGAGTACGATTTATGGATTGTGAATAGGTTGATACTGATGGGGGGCAGAC	148007	148033	148083	148031	-1	HF935596	PCON_10775	148007	148948	None	5276	619	22412	No_constitutive_exon_found_in_species
TGTCACCCCTCCATGCAGACGCCTTTGTCGATGTGTTAATGGGACGGCAGAC	193262	193973	193212	193264	1	HF935596	PCON_10788	192131	194615	None	5276	619	22412	No_constitutive_exon_found_in_species
GAGTGGGTGAGATATCACGATTCCGGGTTAGTGCTGATGGGATGAAACAGTG	19844	19897	19794	19846	1	HF935442	PCON_08724	18351	21393	None	5276	619	22412	No_constitutive_exon_found_in_species
ACTTTTTCATACGAACTTTACGGACTTGTCGCTAATGGGGTACAAAACAGGC	67112	67431	67062	67114	1	HF935442	PCON_08737	64623	67431	None	5276	619	22412	No_constitutive_exon_found_in_species
CTGCTAGTGCTGCACTGCTGCTTGGAACTCAAGCTGACGAGGGAGATAAGTT	202310	202675	202725	202673	-1	HF935442	PCON_08777	202310	203374	None	5276	619	22412	No_constitutive_exon_found_in_species
ATGGTTATTCGGTGTTTTCTGGTGTAGCGGATGTTTATTGGGGAATTTAGGT	132341	132828	132291	132343	1	HF936305	PCON_02646	131261	133198	None	5276	619	22412	No_constitutive_exon_found_in_species
ATCGTGTAACCTCACTCGCCTCATGTATATATCCCCGCTCCGGAGGGTAGGT	202023	202419	202469	202417	-1	HF936305	PCON_02666	202023	202848	None	5276	619	22412	No_constitutive_exon_found_in_species
TGTCTTTCCGAGCTTCACTTTAGGTGACCAGGGCTAGGTATGGGGTACAGAA	152127	152189	152239	152187	-1	HF936636	PCON_04363	152127	153147	None	5276	619	22412	No_constitutive_exon_found_in_species
GAGTACAGGACCCGACCAATCTACGCAGGAGAAGTGCTGACGGGGAATAGTT	235487	235618	235668	235616	-1	HF936636	PCON_04391	233404	236254	None	5276	619	22412	No_constitutive_exon_found_in_species
CTGATTTGCTATATCTCGCTTCGCCCGACGGATAATAATTGGGAGAATAGCT	47171	47402	47452	47400	-1	HF936646	PCON_04406	46798	47965	None	5276	619	22412	No_constitutive_exon_found_in_species
AGTGATGATGAACACACGGGGGTGGGATAGGGCTGATGATCATGGGATAGAT	50970	51171	50920	50972	1	HF936646	PCON_04408	49805	51171	None	5276	619	22412	No_constitutive_exon_found_in_species
CCGTAGCAATTGGATTTTTTCGAATGGATGCTGACGGGTTGCGACAATAGCT	222680	222815	222630	222682	1	HF936646	PCON_04451	221841	224668	None	5276	619	22412	No_constitutive_exon_found_in_species
GGGACGGGTAATAAGGGAGGATAAGACTAATGGTTAGGGTGGGAATGTAGAA	29265	29471	29215	29267	1	HF935844	PCON_13028	28059	31179	None	5276	619	22412	No_constitutive_exon_found_in_species
GCCCCTGTCTTAGATATTTCTACGCATGATCAGTTGATGGGAAAAAATAGAC	74048	74446	74496	74444	-1	HF935844	PCON_13043	73692	75637	None	5276	619	22412	No_constitutive_exon_found_in_species
AGAACTCATGATCTGAACAACGGAACAACTGACATCCCGGGATAAAATAGCA	135525	135654	135475	135527	1	HF935844	PCON_13061	134848	137159	None	5276	619	22412	No_constitutive_exon_found_in_species
AGCCTGATGAGTAATCCGAATTTATCTGAAAATGGGGGAAGTCAGAGTAGGA	234448	234704	234398	234450	1	HF935844	PCON_13089	233336	234704	None	5276	619	22412	No_constitutive_exon_found_in_species
TAGCGAAGTGGTGGAAAAGGGATTGGTACGAAAGGAATATATAGTGGGAGAA	130045	130082	130132	130080	-1	HF936265	PCON_02381	130045	130275	None	5276	619	22412	No_constitutive_exon_found_in_species
TAGTTGTGCCTCAGTCCGGTAACTTTGAAAGGCATCAGCTCGGCGGGCAGCA	134785	134862	134735	134787	1	HF936265	PCON_02383	134350	134862	None	5276	619	22412	No_constitutive_exon_found_in_species
CTTTGGTTATTGTAGCGGTGATTATTATGCTTTGGAGCTAGGGGCTTGAGGC	198170	198399	198120	198172	1	HF936265	PCON_02403	197449	198399	None	5276	619	22412	No_constitutive_exon_found_in_species
CGTAAGAAGCGTAAACGCAGAAGTTCGAAATTCGACATATCGGGAAACAGAG	225975	226000	225925	225977	1	HF936265	PCON_02411	224627	226000	None	5276	619	22412	No_constitutive_exon_found_in_species
GGTAAGTTAATTCCTTCACAAATTCTCACTCTTAGCTAACAAAGGGTTAGAT	72255	72429	72479	72427	-1	HF936567	PCON_03924	70044	76100	None	5276	619	22412	No_constitutive_exon_found_in_species
AACTCTCGGAGACAAGGTTTCAGCAATAATGTGGCTAATGGACCGGGCAGTA	174431	174754	174804	174752	-1	HF936567	PCON_03950	174431	176070	None	5276	619	22412	No_constitutive_exon_found_in_species
AACCTCTTCTCTTTTTCTATCTTCCGATCTTTACTAATAGAGTGGGCTAGTA	196627	197606	197656	197604	-1	HF936567	PCON_03956	196627	198390	None	5276	619	22412	No_constitutive_exon_found_in_species
GGTGGACGGGCGTATTACTAACTCGGGATTATCATGATGGGAATTGGAAGGC	32671	32773	32823	32771	-1	HF936048	PCON_01009	32671	34420	None	5276	619	22412	No_constitutive_exon_found_in_species
GATTCTGGTTATTTTGAAGATTTTCTAACTAATGACGACTGAGGGATCAGTT	157702	157884	157652	157704	1	HF936048	PCON_01046	156638	158281	None	5276	619	22412	No_constitutive_exon_found_in_species
TTTTTTGGGGCTGGCGATGGTGGGGGATCCGTATGACTAATGGGAAGCAGAA	188924	189034	188874	188926	1	HF936048	PCON_01053	187398	190338	None	5276	619	22412	No_constitutive_exon_found_in_species
ATACCCCGGTGGTGATTGTTCGAAGATCAGGGCTGATAGAGGGGTGATAGTG	196668	197226	197276	197224	-1	HF936048	PCON_01056	196668	197742	None	5276	619	22412	No_constitutive_exon_found_in_species
TTCCCAAAATAACCTCAGCGATTCATGTAACTGACTTCTTTCGGGATAAGAT	16890	17096	16840	16892	1	HF935680	PCON_11737	16294	18557	None	5276	619	22412	No_constitutive_exon_found_in_species
TGCTTCGCTTTGCTCCCCCTGATGGTGGAGTGGGTACTGACGGGCTGAAGAT	17872	18069	17822	17874	1	HF935680	PCON_11737	16294	18557	None	5276	619	22412	No_constitutive_exon_found_in_species
TGAAGGGGACCGGAAGAGTAGAGGGTTGGGATATGGCTAACAGGGAATAGGC	180297	180691	180247	180299	1	HF935680	PCON_11775	176253	180691	None	5276	619	22412	No_constitutive_exon_found_in_species
GCTACGGGGGTTATCCAGGGAGAAGATAGCTAACGGGGAATGAATAACAGGA	185298	185315	185248	185300	1	HF935680	PCON_11777	184467	187656	None	5276	619	22412	No_constitutive_exon_found_in_species
TGGGCTTTGCAATCGGAGTAGAGAGAGGCTACAGATGCTGACGGGAGTAGTT	185413	185524	185363	185415	1	HF935680	PCON_11777	184467	187656	None	5276	619	22412	No_constitutive_exon_found_in_species
GCCCTCTAACTTGATGTGCGTTTGTGATACTGACTATCCTGTGGGAACAGTA	11545	12169	12219	12167	-1	HF935261	PCON_05144	11545	13004	None	5276	619	22412	No_constitutive_exon_found_in_species
ACAGGTGATGGGGATTGGGAATTAGGAATGGTGGCTGACGAGGGGAATAGTT	60528	60674	60478	60530	1	HF935261	PCON_05161	59133	60674	None	5276	619	22412	No_constitutive_exon_found_in_species
ACATACCATACCAGATTTAGAAGGGAAGTTAATGATGGGGTGGAGAATAGGC	113354	113421	113471	113419	-1	HF935261	PCON_05176	111358	113650	None	5276	619	22412	No_constitutive_exon_found_in_species
TCCATACCGCCGGCATTACTATGTATGGACAAATGCTAATAGGGATATAGCT	155155	155708	155105	155157	1	HF935261	PCON_05188	154268	157394	None	5276	619	22412	No_constitutive_exon_found_in_species
ATGTAGCCCTGAAATCGCCGGGTTCAAGCTAACGTCGGGAATGGGGATAGGA	44283	45618	45668	45616	-1	HF936032	PCON_14216	44283	46115	None	5276	619	22412	No_constitutive_exon_found_in_species
TATGAGTAGCTGTGAATACCACCGGGGAATTTTGCTTACCGGGTGCACAGGT	179275	179376	179426	179374	-1	HF936032	PCON_14255	175334	180235	None	5276	619	22412	No_constitutive_exon_found_in_species
CTAAAGCGGAAGAAAGCGATTGAAAGGGATCATCACTGACGATGGGACAGAT	49165	49272	49322	49270	-1	HF935290	PCON_06037	48069	50451	None	5276	619	22412	No_constitutive_exon_found_in_species
GCCCTGAGATGTTATGGAGCTCGATTGCATGCTGATACAACGGGATATAGCT	53589	54142	54192	54140	-1	HF935290	PCON_06038	51960	55115	None	5276	619	22412	No_constitutive_exon_found_in_species
CCAAAAGAAAAGAAGTTCAAAAAAGTCACTTTGATGACTAATGGGGGTAGAC	124786	124888	124736	124788	1	HF935290	PCON_06052	122467	124888	None	5276	619	22412	No_constitutive_exon_found_in_species
AGAAGAAACAGACGGGATAGAGGGGAGAGAAGGGGCGGAGAGGGTGATAGAG	196476	196697	196426	196478	1	HF935290	PCON_06071	196280	196697	None	5276	619	22412	No_constitutive_exon_found_in_species
GTGCGTTGTACAGTTTGCCAGACCAAGAAAATAACACCTTGGGTATGCAGTC	204869	204941	204991	204939	-1	HF935290	PCON_06075	204869	205336	None	5276	619	22412	No_constitutive_exon_found_in_species
TTAACCTCACTGCCAACACCCCTTTCCGAGGCTGATCTATTGCGGGATAGGT	32171	32293	32343	32291	-1	HF935475	PCON_09148	30338	32535	None	5276	619	22412	No_constitutive_exon_found_in_species
GGTAGGTGAACTGGTTCCATCGGACCGCTCAAAGCTCACGCGGGTGACAGAT	43297	44156	43247	43299	1	HF935475	PCON_09154	42865	44621	None	5276	619	22412	No_constitutive_exon_found_in_species
TAGGCGTGGGCATGACACTGTGGAAGATGAAGAGACTGGGGGGGCATCAGGA	82222	82874	82172	82224	1	HF935475	PCON_09167	80050	82874	None	5276	619	22412	No_constitutive_exon_found_in_species
ACCCTTGCTATTCGAATATGAGGTAAATGGTAGCTAATGGGACAGGATAGTG	50035	50889	49985	50037	1	HF936663	PCON_04562	49330	50889	None	5276	619	22412	No_constitutive_exon_found_in_species
GGGGTTGGAACGGTTGGAGATGTTAGTGAAGGTTCGGCAGCGGGTTGAAGAA	122767	123155	123205	123153	-1	HF936663	PCON_04585	122767	123743	None	5276	619	22412	No_constitutive_exon_found_in_species
CTTCCTTTCAGGAGATCATGGAGTTCGAACTGAGGCTAACTTGGGAATAGAG	155779	156110	155729	155781	1	HF936663	PCON_04591	153172	156110	None	5276	619	22412	No_constitutive_exon_found_in_species
AATGTAGGGATAGGGTTACGGGATAAGGTTACTGACGAGGGAAATAATAGGG	51078	51539	51589	51537	-1	HF935280	PCON_05706	51078	53184	None	5276	619	22412	No_constitutive_exon_found_in_species
TGGCGGGTGATCTAAATTTAGTTAGACAGTGTGCTAATGAGGGGTAATAGGT	67435	67951	67385	67437	1	HF935280	PCON_05710	65468	67951	None	5276	619	22412	No_constitutive_exon_found_in_species
GTATCCCGCGAGATGTATACGTGGTGGTAGTGACTGATATTTGGGAATAGTT	137544	137924	137494	137546	1	HF935280	PCON_05729	136470	137924	None	5276	619	22412	No_constitutive_exon_found_in_species
GGAATACGGGGAGATTGAGGTGGTATGGAGCTAATAGGGGACGAATATAGGG	157932	158057	157882	157934	1	HF935280	PCON_05736	157454	158451	None	5276	619	22412	No_constitutive_exon_found_in_species
TTTTCCCCCGTAGTGATAGGAGGTGATTCAGGGGCTAATGATGGGGATAGAT	190920	191025	191075	191023	-1	HF935280	PCON_05746	190920	192119	None	5276	619	22412	No_constitutive_exon_found_in_species
TTGTAATTTGGAATCTTGGATTGGATGGGTTGCTGATGATATCGGGGTAGAA	4258	5712	5762	5710	-1	HF935887	PCON_13245	4258	6136	None	5276	619	22412	No_constitutive_exon_found_in_species
TACCATGATTCTTTGAGATTATGCGGTGGAGATATTGACGCTGGGAATAGCA	42733	42932	42982	42930	-1	HF935887	PCON_13263	40977	46022	None	5276	619	22412	No_constitutive_exon_found_in_species
CCTCTCTCTGGCTTTGCTGAGTGATATACTGATATTGGGAAATAATATAGCG	88968	89069	89119	89067	-1	HF935887	PCON_13280	88046	90759	None	5276	619	22412	No_constitutive_exon_found_in_species
GTGCTGCCGCCGACCAGGATTCACATTCTTATAAGCTAACTGGGAAATAGGA	107601	108594	107551	107603	1	HF935887	PCON_13283	107406	108594	None	5276	619	22412	No_constitutive_exon_found_in_species
AGTGCGCGAGAAGGCCGAAAGGAAGGAGAAATGCTAATTGGGAATAATAGGT	203503	203985	204035	203983	-1	HF935887	PCON_13318	203503	204378	None	5276	619	22412	No_constitutive_exon_found_in_species
GAAAATAGGATGAGATACTCGTCGAGTACATGAGCTGACGCGGGATCAAGGT	28689	28777	28639	28691	1	HF935357	PCON_07159	28072	29756	None	5276	619	22412	No_constitutive_exon_found_in_species
GGAATTCTTTCCTCTTCGTAATCGGCAAGCAGACTAACTTCGGGAGATAGTG	22867	23078	23128	23076	-1	HF935976	PCON_13996	22867	23461	None	5276	619	22412	No_constitutive_exon_found_in_species
TTTCCACGCTACATTTTGGGGTTGAGGAGTGATGCTAATAAAGGGAATAGAA	89871	90346	90396	90344	-1	HF935976	PCON_14013	89871	92027	None	5276	619	22412	No_constitutive_exon_found_in_species
GGATGCAGTATGAGTGATAGGTATGGGAATTGGGCTAACGGGGGAAAAAGAT	137313	137531	137581	137529	-1	HF935976	PCON_14024	137313	138278	None	5276	619	22412	No_constitutive_exon_found_in_species
CCGCAACACGATCTTCAAAGAGTTCAAAGAGCTGACTGTGGGTGTGATAGAT	150718	150759	150809	150757	-1	HF935976	PCON_14028	148331	151468	None	5276	619	22412	No_constitutive_exon_found_in_species
TGGTATGTCCGAGTGATATCCTGAAAGTCCTTTGCTGACGGGAATAAAAGTT	27065	27100	27015	27067	1	HF935604	PCON_10857	26936	28865	None	5276	619	22412	No_constitutive_exon_found_in_species
CTGGTAGGTAATTGGCCGGTAGCAAGGGGGAGATGTGCTGATCGGGATAGGG	28222	28349	28172	28224	1	HF935604	PCON_10857	26936	28865	None	5276	619	22412	No_constitutive_exon_found_in_species
CTTGGGGAACCAAGGAGAACCTGACAGGACACTGGACTGACGGGATGCAGAT	22289	22792	22239	22291	1	HF935585	PCON_10574	21504	24263	None	5276	619	22412	No_constitutive_exon_found_in_species
CGGATTTATTCGATAATATGAACCATGAGAAATATGAATGGGCAAAAAAGGG	100296	101349	100246	100298	1	HF935585	PCON_10593	98525	104871	None	5276	619	22412	No_constitutive_exon_found_in_species
TTCCTTCCCTCCTTGAACCGTCGAACTACCTCAACACCCGCACAGGGTAGCA	142249	142277	142199	142251	1	HF935585	PCON_10605	140772	142660	None	5276	619	22412	No_constitutive_exon_found_in_species
CTTTAGCGGTGATGTTTTGTGATTGGATGGGTGCTAATGGCTAGGGGAAGGT	156435	156555	156385	156437	1	HF935585	PCON_10607	154922	157748	None	5276	619	22412	No_constitutive_exon_found_in_species
TATGGGGAGAGATCATGGTGTAAAGAAAGATGCTGACAATAATGGGTTAGAT	178300	178434	178250	178302	1	HF935585	PCON_10612	173920	178434	None	5276	619	22412	No_constitutive_exon_found_in_species
TTGAGGATTTTGTGGATATACAGAGAACTAATTATATCTCGGGATCATAGGT	3781	3867	3731	3783	1	HF935235	PCON_04724	3575	7009	None	5276	619	22412	No_constitutive_exon_found_in_species
AAGTGTGTCGCGCTTCTGTTGCGCGATTACCATACTTACTGGGAATATAGTT	33951	34015	33901	33953	1	HF935235	PCON_04735	33339	34867	None	5276	619	22412	No_constitutive_exon_found_in_species
CTAGTTCCAAGCACATCGTGGGGCCTATGCTAACATGATATGGGTGACAGAT	36463	36875	36413	36465	1	HF935235	PCON_04736	35376	38202	None	5276	619	22412	No_constitutive_exon_found_in_species
TAGGAATTGTTATGGATAGTCCAGGATGAATGCTAATGGTCATGGGATAGTT	73141	73927	73091	73143	1	HF935235	PCON_04745	71622	73927	None	5276	619	22412	No_constitutive_exon_found_in_species
CGGCATGGAGAGAACTGACATCGCCACAAATGCCCTAGGGATGAAATTAGAG	148528	149212	149262	149210	-1	HF935235	PCON_04764	148528	149393	None	5276	619	22412	No_constitutive_exon_found_in_species
CGCTACCTGTCGAGGGGGTTTATGGATGTAATGTGCTGACTGGGATATAGGT	175805	177541	175755	175807	1	HF935235	PCON_04772	174991	177541	None	5276	619	22412	No_constitutive_exon_found_in_species
GAGATTCGGGGGGAGAATTACTGGGGAAATATGGCTGACTCGGGGGACAGGG	186575	186776	186525	186577	1	HF935235	PCON_04778	185727	186776	None	5276	619	22412	No_constitutive_exon_found_in_species
TCTCTCGCTATTCGTCGTGAAAGTTTGCTAATGAGGTGGGGGGATTGCAGAA	94234	94331	94381	94329	-1	HF935439	PCON_08552	94234	95087	None	5276	619	22412	No_constitutive_exon_found_in_species
AAGGAGGGGGGGAGTTGGTGGTTGAAATGGAGATCGGGAATATTGGAAAGAT	119455	119691	119741	119689	-1	HF935439	PCON_08559	119092	122721	None	5276	619	22412	No_constitutive_exon_found_in_species
GAGCCATGATGGGCTTTGCTGGATTTGTGCTGACGAGGAATTGGGGATAGGG	164169	164372	164119	164171	1	HF935439	PCON_08570	163596	164907	None	5276	619	22412	No_constitutive_exon_found_in_species
ATGAACCCTAGTGGTCTGTGAATATGGATGAGGAAACTGACGATGGGTAGAT	168840	168967	168790	168842	1	HF935439	PCON_08572	168473	170491	None	5276	619	22412	No_constitutive_exon_found_in_species
TGTCTGAGAGGATCATAAACGCTGACCTAGGTTCTGATTTCAGGGAATAGAC	195607	195678	195728	195676	-1	HF935439	PCON_08579	195607	196537	None	5276	619	22412	No_constitutive_exon_found_in_species
GGTAAGTTTTCTGTATCTTTGGGTTTGAGAAAATACTGATTATGGGATAGTA	85877	85943	85993	85941	-1	HF935553	PCON_10167	85389	87063	None	5276	619	22412	No_constitutive_exon_found_in_species
TTTTATCGCATGATCACGACCTGAATTACGGCTGCTAATGGGTTGAAAAGAA	95113	97073	95063	95115	1	HF935553	PCON_10170	94326	97986	None	5276	619	22412	No_constitutive_exon_found_in_species
AGTTCCGTGGTCACCAAGTATCATGGAAATATTACTAATGATATGGGAAGGT	154583	155093	155143	155091	-1	HF935553	PCON_10189	154583	155650	None	5276	619	22412	No_constitutive_exon_found_in_species
GCTATATCTCATTCCACCGACGACTAACTTGGGCCTTCTCGGGAATTCAGGA	173403	173490	173540	173488	-1	HF935553	PCON_10196	166883	174234	None	5276	619	22412	No_constitutive_exon_found_in_species
TGCACAGTTACACAATTGATACTGTTACACATACTAATTAGGTGGGACAGTT	175098	175152	175048	175100	1	HF935553	PCON_10197	174730	175827	None	5276	619	22412	No_constitutive_exon_found_in_species
TCCAATGCGAGTTGTGGATATCCGTGACAGATAGCTAACAAAGGGAATAGCA	149873	149945	149995	149943	-1	HF935557	PCON_10334	148053	150992	None	5276	619	22412	No_constitutive_exon_found_in_species
TCCAAAATGTTTAGCGAAAAGTTTCGTGGCTAATGCAGGGGCACGAGTAGGC	184745	184898	184695	184747	1	HF935557	PCON_10343	184107	186704	None	5276	619	22412	No_constitutive_exon_found_in_species
TGATAAGCAAAATGGATGCTGATATATGATGGGTGATGGGGAAATAACAGAT	80034	80436	79984	80036	1	HF935650	PCON_11431	78141	80837	None	5276	619	22412	No_constitutive_exon_found_in_species
GGGAGGGAACTAAGGGCTAATGATGATGGGGATGGGGATGGGGATGGTAGTT	121570	121897	121947	121895	-1	HF935650	PCON_11443	121570	122168	None	5276	619	22412	No_constitutive_exon_found_in_species
CGGGAGTGTTCTGCGAGGCATGAAGGAACTCAACTAACATCGCGGGGTAGAC	130420	130553	130603	130551	-1	HF935650	PCON_11447	129261	130963	None	5276	619	22412	No_constitutive_exon_found_in_species
CAAGTTCGAGGAGATTTCAACGGGACAATCGTACTGACGTGGGTGAACAGTC	144834	144991	144784	144836	1	HF935650	PCON_11452	142605	146004	None	5276	619	22412	No_constitutive_exon_found_in_species
CTTATCCACCTGCCTAAAAAATACGGGATGCTAATACATACGGGTGATAGGT	189826	190220	189776	189828	1	HF935650	PCON_11466	186654	190220	None	5276	619	22412	No_constitutive_exon_found_in_species
ATAGGGAGTGTAACTAGGGCAATTGCTGACTGGTGCTGGGGAATATATAGAC	127198	127549	127599	127547	-1	HF935906	PCON_13529	127198	128970	None	5276	619	22412	No_constitutive_exon_found_in_species
AGTTCCTACCTAACTCCTGAGAGCTTCGGTGAAGCTAATTGGTGGGAAAGAG	66534	67376	67426	67374	-1	HF935502	PCON_09602	66534	67763	None	5276	619	22412	No_constitutive_exon_found_in_species
CGGCTGAGAATCCGGTGATCTCTGGTTAGGGAGACTGATTCAGGGCGTAGGA	144070	144536	144020	144072	1	HF935502	PCON_09621	143275	144536	None	5276	619	22412	No_constitutive_exon_found_in_species
GTCTAAACTTACTCATCTGCTTGGAGAATTGAGGATTAACTAGGGAATAGAG	136182	136442	136492	136440	-1	HF936442	PCON_03229	136182	137373	None	5276	619	22412	No_constitutive_exon_found_in_species
CTTTCTTCCCCTTGGTAGGACGAATAGAGTTGACAAGTATGGGTAACTAGAT	194288	194658	194708	194656	-1	HF936442	PCON_03242	194288	195011	None	5276	619	22412	No_constitutive_exon_found_in_species
ACTTAGGGATATGGCCTTGGGTATTTTGCTAACGAAATGGGAGTAAATAGGC	705	855	905	853	-1	HF935427	PCON_08223	1	1395	None	5276	619	22412	No_constitutive_exon_found_in_species
TCTTCCGTATCCGAGACCTATCGCTAACAGTCTATATTTGGGGTATGTAGAG	24760	24891	24941	24889	-1	HF935427	PCON_08231	24222	25326	None	5276	619	22412	No_constitutive_exon_found_in_species
CGCGAGCTGTGGAATTGGAGCCGGGAAAATAATTTGCTGACGGGAAATAGCG	26095	28126	26045	26097	1	HF935427	PCON_08232	25574	28745	None	5276	619	22412	No_constitutive_exon_found_in_species
GGACGAATACCGATGCGGAACACAGAAGCTAATGATGATATGACGGGTAGAT	144594	144700	144544	144596	1	HF935427	PCON_08268	144303	148983	None	5276	619	22412	No_constitutive_exon_found_in_species
TAGACTTTACTGGAACAGAACGAACCGGTAGCTAACAAATAGGGAAATAGTT	190429	191359	191409	191357	-1	HF935427	PCON_08284	190429	191773	None	5276	619	22412	No_constitutive_exon_found_in_species
TGCTGCTATGAAAGCTTTCGTGGGACGTAGACTGATAAGATTGGGATAAGAC	11668	12908	12958	12906	-1	HF935309	PCON_06281	11273	13609	None	5276	619	22412	No_constitutive_exon_found_in_species
AGTTCCTTCTGTGGATGATACCTTGGGTTGGTACTAATGATGGGATGTAGTC	14110	15546	15596	15544	-1	HF935309	PCON_06282	14110	20490	None	5276	619	22412	No_constitutive_exon_found_in_species
TAATTCCGTGGTTCTCCCCTGGCCGGCCGAAGATGACGAACATGGGACAGAA	24633	24800	24850	24798	-1	HF935309	PCON_06284	24633	25440	None	5276	619	22412	No_constitutive_exon_found_in_species
GTTTCTCGGCCCGACCCTTAAGCTGCAGCAAAGTACTGATATGGGAATAGGT	189925	190318	189875	189927	1	HF935309	PCON_06339	188837	190318	None	5276	619	22412	No_constitutive_exon_found_in_species
TTTTACAGTGCTATTAATACTTGGGGTTTGGGCTAACTTTTTGGGAACAGAC	24456	24779	24406	24458	1	HF935408	PCON_07876	22648	24779	None	5276	619	22412	No_constitutive_exon_found_in_species
TTCCTTGTTGAATGAGTTGGGCTGACATTGGGTTTGTGTGCGGGGCATAGTT	117497	117508	117447	117499	1	HF935408	PCON_07908	116899	118800	None	5276	619	22412	No_constitutive_exon_found_in_species
ACTTTCCCTTCTTTTCGTAACAACGCGGAGGCTAATAGGGGTGAGAACAGTA	36883	36977	37027	36975	-1	HF935229	PCON_04502	34250	37158	None	5276	619	22412	No_constitutive_exon_found_in_species
ATAGCGGTATGAGGTGAGATTGTATGAACCAGGTGCTAATTAATGGGTAGAC	35396	35539	35589	35537	-1	HF935229	PCON_04502	34250	37158	None	5276	619	22412	No_constitutive_exon_found_in_species
TTTACGGTCGCGAACTTCGAACAAATGGCTGATTTGGCGGGAATGATTAGGT	138060	138193	138243	138191	-1	HF935229	PCON_04535	137441	138361	None	5276	619	22412	No_constitutive_exon_found_in_species
TTGGCGAGTTCGTCATAATTTACGATTACTGATTTTAAGCCGGGAAATAGAT	172313	172343	172393	172341	-1	HF935229	PCON_04546	169578	172946	None	5276	619	22412	No_constitutive_exon_found_in_species
CCTTGACTCTGCAAAATGCGGTTTACTGACACTGGCTTTGTGGGGTGTAGGA	114517	114596	114467	114519	1	HF936572	PCON_04004	113730	116066	None	5276	619	22412	No_constitutive_exon_found_in_species
AAAATGTCTATTTGGGAACATACCACTGATTACAGCTGGGATTAAAAAAGGT	130757	132104	130707	130759	1	HF936572	PCON_04008	128862	132104	None	5276	619	22412	No_constitutive_exon_found_in_species
GATGGGCTGCGCCCATGGGGGTTAAGAGGGACAAGGCTAATAGGGAGTAGAC	143949	144123	143899	143951	1	HF936572	PCON_04014	143332	147461	None	5276	619	22412	No_constitutive_exon_found_in_species
AGGGTCTACGAGCTACATACGAGAGGGGATTGAAGCTAATTGGGAGATAGAT	144175	144377	144125	144177	1	HF936572	PCON_04014	143332	147461	None	5276	619	22412	No_constitutive_exon_found_in_species
GATAACCCCCCTTTTGATATGTGTGGGCATGTTTACTAACAGCGGGATAGGT	146952	147461	146902	146954	1	HF936572	PCON_04014	143332	147461	None	5276	619	22412	No_constitutive_exon_found_in_species
AGTCTCTTGTTGAGAGATGACCCTGGGGTAGCAGTTGACCGTGTGGGCAGGA	906	2043	856	908	1	HF935418	PCON_08095	421	2043	None	5276	619	22412	No_constitutive_exon_found_in_species
CTTTTAATTCCTCTCACCTACCTAGACGATACTGACGCTGCGGGATTAAGCT	76719	76806	76669	76721	1	HF935418	PCON_08113	76337	77600	None	5276	619	22412	No_constitutive_exon_found_in_species
AGCTGGAATGAGGGGGAGGGGTTGATGATTGCTGACGAAGGGAACGATAGGC	118730	118787	118837	118785	-1	HF935830	PCON_12980	116478	118950	None	5276	619	22412	No_constitutive_exon_found_in_species
ATGGGAATCGGAGGTCTACTGGGAGGAACGGAAGCTGATGGGAAAACTAGGG	118147	118263	118313	118261	-1	HF935830	PCON_12980	116478	118950	None	5276	619	22412	No_constitutive_exon_found_in_species
GCTTCTATTGGGAAGGACGAAGGGCTTACTGACGTGATGGGATGTGATAGGC	128526	128679	128476	128528	1	HF935830	PCON_12983	128151	128679	None	5276	619	22412	No_constitutive_exon_found_in_species
TGAAATCTCACTCGGTTTTGGGGGAAGGAAGAAGAGCTGACATGGGATAGTG	70581	70985	70531	70583	1	HF935415	PCON_08024	69133	71341	None	5276	619	22412	No_constitutive_exon_found_in_species
CAAGGGGGGTGGGGAAGTAAAACAGTACTAAGTTCTAACGATGGGAACAGTT	114525	114615	114665	114613	-1	HF935415	PCON_08039	112296	116241	None	5276	619	22412	No_constitutive_exon_found_in_species
CTTCGGTCTTTGGGCTTCGCCAAGCTTGATGATGAGCTAACTGGGAGTAGGA	137224	137948	137174	137226	1	HF935415	PCON_08047	134639	137948	None	5276	619	22412	No_constitutive_exon_found_in_species
ACTTTTTGTTGTGTTCAGGTTCTTGGATGGCTGATAAGGCGGGAATGTAGGG	174178	174450	174128	174180	1	HF935415	PCON_08056	173738	174450	None	5276	619	22412	No_constitutive_exon_found_in_species
GCGGAATACGCAGTGATATTTTATGAAACATGGACTGACGGGAGTTGTAGTG	18567	18788	18517	18569	1	HF935433	PCON_08415	16991	19064	None	5276	619	22412	No_constitutive_exon_found_in_species
GTATATCTTGAGGGGGTTCATAGAGACCTTTACTAATTATGGGATAATAGGT	18842	19064	18792	18844	1	HF935433	PCON_08415	16991	19064	None	5276	619	22412	No_constitutive_exon_found_in_species
GGATAGATTTGGGGGGGGATTGAGGTTGGCGATGGCTAATTATGGGACAGGG	79150	79506	79556	79504	-1	HF935433	PCON_08433	79150	81196	None	5276	619	22412	No_constitutive_exon_found_in_species
ATGCTTTTGAGGGCGGGAGATAGTGGTGTGAGTGCTGACTCGTGGGATAGTG	89087	90640	90690	90638	-1	HF935433	PCON_08437	89087	91709	None	5276	619	22412	No_constitutive_exon_found_in_species
GGAATTTCACCTCCTTGATTTTGTCATAAACTAACGCGGGGGCCAAAAAGTG	100426	100901	100951	100899	-1	HF935433	PCON_08440	99498	101247	None	5276	619	22412	No_constitutive_exon_found_in_species
CCCCCCCCGAGACTCGAGTTGTCTTGGGTCGAAACTAACCAAGGGCATAGAG	107227	107390	107177	107229	1	HF935433	PCON_08443	106978	107390	None	5276	619	22412	No_constitutive_exon_found_in_species
TCTATCATCTCCTCTGCTTGATGAAGGCGCTAACTAAATTGTGGGGATAGGG	21861	22402	21811	21863	1	HF935952	PCON_13893	20152	22589	None	5276	619	22412	No_constitutive_exon_found_in_species
TAAATACCTCCAATCACACATACTCTACAGAAAAGCTAATGGGTAATAAGCC	60438	61071	61121	61069	-1	HF935952	PCON_13906	60438	61871	None	5276	619	22412	No_constitutive_exon_found_in_species
GTTGCTTCGCCATTAATAAAACCCAGGAATTTTACTGATCAAATGGGTAGTT	97445	97640	97395	97447	1	HF935952	PCON_13919	94897	98120	None	5276	619	22412	No_constitutive_exon_found_in_species
ACCTGCGCAGAGTGCCTGTACATACGTACTGATAATCCCTGGGAGCCCAGAC	125828	126776	125778	125830	1	HF935952	PCON_13929	125618	126776	None	5276	619	22412	No_constitutive_exon_found_in_species
TCCGCCAAGGTTCCGAGCATACTAAATCCGTATGTCATACCCGGGGTAAGAA	133637	134205	133587	133639	1	HF935952	PCON_13932	131595	134205	None	5276	619	22412	No_constitutive_exon_found_in_species
AGGTATTAGCTTTGATGGATATTCGTATTATTGGCGCTGACATGGGACAGAC	166869	167850	166819	166871	1	HF935952	PCON_13943	166334	167850	None	5276	619	22412	No_constitutive_exon_found_in_species
TGGTTTGATATTCTGCAGGTTTTGGTTGGGCGGTTGTTAATGCGGGATAGGT	52617	52665	52715	52663	-1	HF935612	PCON_10930	52617	52965	None	5276	619	22412	No_constitutive_exon_found_in_species
TGGGCTATTATTCTAAGAATGGGACTCAGCTTATGGGGAATGGATAGTAGGA	79209	79337	79387	79335	-1	HF935612	PCON_10940	77247	80115	None	5276	619	22412	No_constitutive_exon_found_in_species
CAAATGTTGGTGGATGATGAGGGGGGTTGTGAATGCTAATGGGATAATAGTT	82950	83021	82900	82952	1	HF935612	PCON_10943	81941	83021	None	5276	619	22412	No_constitutive_exon_found_in_species
CGGTAGCTATACTATTTACAGGCGAGGGCGACTAACTTCGGGGTCGGTAGAT	128434	129093	128384	128436	1	HF935612	PCON_10962	126641	129903	None	5276	619	22412	No_constitutive_exon_found_in_species
ACGTTCATTATCCGCTTTTGAGATTAGGTGAGATGCTGACCGGGTGATAGGC	174187	174588	174638	174586	-1	HF935612	PCON_10977	172528	176514	None	5276	619	22412	No_constitutive_exon_found_in_species
AGATATCACATTCTAAGATCCAATTGAGCCTTCAGCTAACGGGTCGACAGGC	110145	110369	110419	110367	-1	HF936161	PCON_01554	110145	111479	None	5276	619	22412	No_constitutive_exon_found_in_species
CCAGGTTTGTATTACCCGTATGGATTATAGTAGAATGCTGACGGGGATAGAA	23894	25452	25502	25450	-1	HF935410	PCON_07950	20426	25927	None	5276	619	22412	No_constitutive_exon_found_in_species
AGTGCCTTCATGATTTCGAAACTAGATGATTCATACTAACGGGTCAATAGCA	83611	83828	83878	83826	-1	HF935410	PCON_07974	83611	87574	None	5276	619	22412	No_constitutive_exon_found_in_species
CAGTAATCATATATACTAATAATATACCCAGCTCTTGTCGGGGGACATAGTG	8805	8993	9043	8991	-1	HF935723	PCON_12248	8805	9267	None	5276	619	22412	No_constitutive_exon_found_in_species
ATTAGTTTGTACCCCGCGGAGCAGCAGAATGCGGCACTGATGCGGGATAGTT	161096	161153	161046	161098	1	HF935723	PCON_12307	159928	161832	None	5276	619	22412	No_constitutive_exon_found_in_species
TTCCTATCGGGACATTCTACAAATGGGAGCGTTTCTAACTAGGGTGCTAGAG	17869	17901	17951	17899	-1	HF935428	PCON_08289	15167	23119	None	5276	619	22412	No_constitutive_exon_found_in_species
AATTCCCAAGTTTAAATTAAAAATTTCAAAATGCTGATGATGGGGAATAGAA	135961	136762	136812	136760	-1	HF935428	PCON_08324	135961	137314	None	5276	619	22412	No_constitutive_exon_found_in_species
GTAAGTTCTGGTGATGACCATTGCGGGTGTCTGTGCTGATGTGGGGGTAGAC	51866	52232	52282	52230	-1	HF935642	PCON_11326	46861	52990	None	5276	619	22412	No_constitutive_exon_found_in_species
CTTCCTGGTAGCGTCCCGTTCATGCGTTTCTAACTGTTTTTGGGGACCAGGA	53680	54023	54073	54021	-1	HF935642	PCON_11327	53180	54381	None	5276	619	22412	No_constitutive_exon_found_in_species
GTTAGATTAATAACAGGCGACTTGACTACTAACGCACTTGGGAAAAACAGTT	96280	96627	96677	96625	-1	HF935726	PCON_12485	96280	97872	None	5276	619	22412	No_constitutive_exon_found_in_species
ATCCTTCATGTGCTTTTGGCTAAACGGTCGACTAATTTATGGGAACTTAGGA	156251	157348	156201	156253	1	HF935726	PCON_12497	155781	157348	None	5276	619	22412	No_constitutive_exon_found_in_species
GATAAAGACGATGAAGATTACCATAATAATGATCAGGAAGAGGTGGGCAGGT	10310	10449	10260	10312	1	HF936168	PCON_01695	9895	10449	None	5276	619	22412	No_constitutive_exon_found_in_species
ACTACTTACCCCAGGGGAAGTGAGGTGAATGGACTTAGCTAATGGGATAGAT	144981	145150	144931	144983	1	HF936168	PCON_01736	144533	145150	None	5276	619	22412	No_constitutive_exon_found_in_species
TGAAGTGAGGGGATTCGGTACGGACAACGGACGCTAAACGAAGGGATTAGGG	5063	5120	5170	5118	-1	HF935944	PCON_13815	3283	6106	None	5276	619	22412	No_constitutive_exon_found_in_species
TTGAATGGCCGATGAACGAGTGAGAATAAGGCTGACTGATGTGGGGATAGAT	3283	3634	3684	3632	-1	HF935944	PCON_13815	3283	6106	None	5276	619	22412	No_constitutive_exon_found_in_species
GTATGTGTTTTAGGGCGTGCGCTGACTCGAAGTTCTTGGTGGGGGTCTAGGT	29451	29530	29580	29528	-1	HF935944	PCON_13822	27605	30000	None	5276	619	22412	No_constitutive_exon_found_in_species
GCGGCCTATTTGATGAGATTGGGGTCTGTTGCTAACAGGGGAAATCATAGCG	37107	37287	37337	37285	-1	HF935944	PCON_13825	37107	38283	None	5276	619	22412	No_constitutive_exon_found_in_species
ATTTAGAAAAGTCGAAATTGGAATTGGAACAAGGCTAACTGGGTTAAAAGTA	67504	68321	67454	67506	1	HF935944	PCON_13835	66845	68831	None	5276	619	22412	No_constitutive_exon_found_in_species
GAATGATAGTCTATGATTGAGTTGAGAGGACTAATCATGGGATGGTGTAGAG	123137	123415	123465	123413	-1	HF935944	PCON_13853	123137	124000	None	5276	619	22412	No_constitutive_exon_found_in_species
AATAAGAAGGATAAGGACGCTTTGTGTGTTTTGGTCTAACGGGTGAGTAGTA	135577	135888	135938	135886	-1	HF935944	PCON_13858	135577	140089	None	5276	619	22412	No_constitutive_exon_found_in_species
GATTCCGGAGTGGCTTGTTTGGTGGGTTCAGAATCTAATTCGGGGTGCAGTT	14164	14202	14252	14200	-1	HF935243	PCON_04839	14164	16931	None	5276	619	22412	No_constitutive_exon_found_in_species
ATTTGGAGAGGTGATTTTATTTGGAAAGGGGGCTGATAAGGGGATGGTAGGT	152604	153146	152554	152606	1	HF935243	PCON_04873	151972	153146	None	5276	619	22412	No_constitutive_exon_found_in_species
TTCTGAAGCGTAAAGCTCCGGAATGTGGAATGCTGACGGGAGCGAAATAGAT	113770	114515	113720	113772	1	HF935560	PCON_10388	113060	116153	None	5276	619	22412	No_constitutive_exon_found_in_species
TGATTGATATATCCTAGAGCCAGAGTAGGGTTAATGATAGATGGGAGTAGTG	71646	71808	71596	71648	1	HF935391	PCON_07647	69596	72173	None	5276	619	22412	No_constitutive_exon_found_in_species
AGCGCCGCTCGGCCGGAGAATTTCAAACAGTCGCTAATGCAAGGGATCAGGC	110471	110530	110421	110473	1	HF935391	PCON_07660	109616	111643	None	5276	619	22412	No_constitutive_exon_found_in_species
TTGCTTTTAATATTGAAGACGCGGCTGCGAAGGGACAACAAGGGACACAGGG	151680	152007	151630	151682	1	HF935391	PCON_07676	147395	152575	None	5276	619	22412	No_constitutive_exon_found_in_species
GAGATGTTGCTTGCGCGCCTGGGGGGATTGGGAGGGCAGGGGTGGGGGAGTT	18242	18809	18192	18244	1	HF935578	PCON_10519	17811	19208	None	5276	619	22412	No_constitutive_exon_found_in_species
TTCGGGGGGGGGGGGGGGGGGTAAAAGTGAATGGGACTGATGGGAGATAGAC	82831	83235	82781	82833	1	HF935578	PCON_10539	81541	83235	None	5276	619	22412	No_constitutive_exon_found_in_species
GAATCCGATCCCCTTCATTGAATGTGTTCAGCGACTGACTGCGGGATTAGAA	17200	17288	17150	17202	1	HF935375	PCON_07351	16241	18497	None	5276	619	22412	No_constitutive_exon_found_in_species
CTCCAGCTTCTCGAAGAAATTAACCGCGACTTACTGACGCGCGGGAGCAGTC	103999	105711	105761	105709	-1	HF935375	PCON_07376	103999	105981	None	5276	619	22412	No_constitutive_exon_found_in_species
AGACGGAAATACTTGATAAACTGGGATGAAGTAACTGACGGGAAATATAGAT	15070	15637	15687	15635	-1	HF936670	PCON_04608	15070	17152	None	5276	619	22412	No_constitutive_exon_found_in_species
TATAACCGTTGGATTACTTGGGACGAATGCTAATAATACTGGGAATTTAGTT	34896	35347	34846	34898	1	HF936670	PCON_04616	33623	35347	None	5276	619	22412	No_constitutive_exon_found_in_species
CCCCTACCTCAGTATCAACTGTGACATTCAACTGACGGCGGTGGGGGTAGAA	92099	92233	92283	92231	-1	HF936670	PCON_04630	88376	92776	None	5276	619	22412	No_constitutive_exon_found_in_species
TTGAGCTTTGCTATGGTCACCCAGAAGCACTCAGCTAATAGAGGGAATAGGT	56994	58404	56944	56996	1	HF935589	PCON_10658	55298	58689	None	5276	619	22412	No_constitutive_exon_found_in_species
GTGTGAACCCTGCAGGAAGCTCTCAGGGGCTGCGCTAATACGCGGGGTAGTT	69663	71243	69613	69665	1	HF935589	PCON_10662	69366	71633	None	5276	619	22412	No_constitutive_exon_found_in_species
CTTAGTTTGGATTTCGCGACTGCAGCTAACACCAAAAGGGCGCGAGACAGCG	54497	54608	54658	54606	-1	HF935496	PCON_09369	54497	54984	None	5276	619	22412	No_constitutive_exon_found_in_species
ATTGGAGCTGGGATGAAATGGACTGAGCTGACTTGGGTTGGGAGGAATAGGA	123538	123663	123713	123661	-1	HF935496	PCON_09391	123237	124100	None	5276	619	22412	No_constitutive_exon_found_in_species
GGGAGATGGTGGGTTCCGGGAAATAGAACACTGATTGAACGAGGGAATAGCA	36993	37058	37108	37056	-1	HF935234	PCON_04683	36454	37349	None	5276	619	22412	No_constitutive_exon_found_in_species
GGTAGGGTAAGGAAAGGCGGGGGGGGGGGGGGGGATGTTGAGATTGGGAGAG	61741	61770	61820	61768	-1	HF935234	PCON_04695	61741	63353	None	5276	619	22412	No_constitutive_exon_found_in_species
GCAGAGATACCCTCTTCTAATGGCCAGGTTCTGGTTCTGACAGCGGGTAGAC	67283	67328	67233	67285	1	HF935234	PCON_04697	65750	70067	None	5276	619	22412	No_constitutive_exon_found_in_species
CGCTCGTTGGGGATGTCACTCGGAGCTTGGGGGCTAATGGGTGGTGACAGAA	125855	125933	125983	125931	-1	HF935234	PCON_04714	125019	127038	None	5276	619	22412	No_constitutive_exon_found_in_species
AGTTGCATAATATGCAATGTCGTCTGCTAATCTCTTCCTTGGGGTCATAGCT	71699	72155	72205	72153	-1	HF936600	PCON_04176	71699	72570	None	5276	619	22412	No_constitutive_exon_found_in_species
GAGCCGATCGGAAGGAAGAAAAGTGAATCTTGGCTAATGTGGGGTATTAGGA	34243	34357	34407	34355	-1	HF936539	PCON_03733	34057	34667	None	5276	619	22412	No_constitutive_exon_found_in_species
GTAGGTTGCCCGATCCCAGTCATGGAATGTCACGCTGATGACAAGGGCAGGG	80219	80334	80384	80332	-1	HF936539	PCON_03745	79064	81142	None	5276	619	22412	No_constitutive_exon_found_in_species
GGTAAGCTCTTTCCATCACGAGACAGTGAAATTTTTGCTAATGGGTGTAGGA	97903	98169	97853	97905	1	HF936539	PCON_03754	96068	98169	None	5276	619	22412	No_constitutive_exon_found_in_species
ATTCTGATACCTGATCTACGATGATATGTGCTAATTGTGGGGTGGTGTAGAT	15964	16235	15914	15966	1	HF935685	PCON_11809	14661	16235	None	5276	619	22412	No_constitutive_exon_found_in_species
TAGCGTGCTTCGTGAGATGAGGGATAATGAATGCTGATTGGGTGATGCAGTG	133815	134058	134108	134056	-1	HF935685	PCON_11845	133538	134798	None	5276	619	22412	No_constitutive_exon_found_in_species
GAGTTGGGTTTTGATGAATCATGGATATGTGCTAACTTGGGGATAATTAGCT	38687	39056	38637	38689	1	HF935352	PCON_07022	38541	39056	None	5276	619	22412	No_constitutive_exon_found_in_species
TTCTGGGTACCGATACTGAGAGGAATTCTTACTAAATTGGACTGGGATAGAC	129163	129391	129113	129165	1	HF935600	PCON_10842	128242	129391	None	5276	619	22412	No_constitutive_exon_found_in_species
TCTGTTTAAATCTTGTTCCAGAGACTAGAAGTGGCTAATAATAGGGATAGAT	35981	37689	35931	35983	1	HF935778	PCON_12684	35443	37689	None	5276	619	22412	No_constitutive_exon_found_in_species
GCTCTCTGTCGTGTGTCCCAGCTGCTAACAGACATTCTTCGGGAAATCAGCG	40886	41302	40836	40888	1	HF935778	PCON_12686	40290	42281	None	5276	619	22412	No_constitutive_exon_found_in_species
GCGTGACCGGGTTTTTACACATGGGTAGACTAACGTCAGGGTGGGAACAGGC	69269	69362	69412	69360	-1	HF935778	PCON_12693	67600	72027	None	5276	619	22412	No_constitutive_exon_found_in_species
CTCTTTTTTGTACCCCTCATACAAAGTGCAGTTTTACTAACAGGGATTAGGG	143021	145798	142971	143023	1	HF935778	PCON_12713	142047	146215	None	5276	619	22412	No_constitutive_exon_found_in_species
TATCTTTATCAATCACGGCTTACAGGGTGTACTAAATGCTGGGTAAATAGAA	26024	26332	26382	26330	-1	HF935466	PCON_09065	24288	26804	None	5276	619	22412	No_constitutive_exon_found_in_species
GGAAACAATCCATTGTATCAAATGCCCACTACTAACATCTATGGGATCAGTA	110060	110337	110010	110062	1	HF935466	PCON_09088	109292	110876	None	5276	619	22412	No_constitutive_exon_found_in_species
GTTTGGCGGGCCTTTGAAGCTACGGGAGGTGTTTCTAATGGGTGATACAGCT	61617	61908	61567	61619	1	HF936538	PCON_03703	60643	61908	None	5276	619	22412	No_constitutive_exon_found_in_species
GACCATGAAGAGGATTGCTTGGAGGTATTGGGACAAGTACTACGTGGGAGGG	133007	133137	132957	133009	1	HF936538	PCON_03720	132149	133611	None	5276	619	22412	No_constitutive_exon_found_in_species
ATGGGAGGTGGGGAAAGTAAGGAATCGAAGCTAACGATGAGGGCGAATAGCA	98595	98763	98545	98597	1	HF935781	PCON_12743	96250	98763	None	5276	619	22412	No_constitutive_exon_found_in_species
GGCAAGGATGAGAGAAGAGTATTGTGGGTGGTGCTAATAGAGGGTACTAGTA	116103	116262	116053	116105	1	HF935781	PCON_12750	115523	116828	None	5276	619	22412	No_constitutive_exon_found_in_species
CGTGCCGAAAACCGGTGGCAAAGTGTAAATACTAATTAGGGGATAAACAGGT	124626	124833	124883	124831	-1	HF935781	PCON_12753	124078	125852	None	5276	619	22412	No_constitutive_exon_found_in_species
GGTCTACGGAGCCGGGAATTGGAATCGGAAGCGCTGATGGCGAAGGGCAGCA	6212	6432	6482	6430	-1	HF935464	PCON_08988	5369	6734	None	5276	619	22412	No_constitutive_exon_found_in_species
TATGAGCTCTGAATCTTGGACTTGTCGGCAGCTTGCTGACGGGATATTAGCG	61156	61228	61278	61226	-1	HF935464	PCON_09007	60370	61757	None	5276	619	22412	No_constitutive_exon_found_in_species
GGTGAGGATAATGCGGGGAAGCTTAGGGGCGCTAAGTGCGGGGAAACTAGAT	7357	7445	7495	7443	-1	HF935534	PCON_09911	5988	8177	None	5276	619	22412	No_constitutive_exon_found_in_species
CAATTACCTTTATTATTTGACAGCTAACGATTGGTATGAAACGGGATAAGAT	26199	27058	27108	27056	-1	HF935534	PCON_09919	26199	28103	None	5276	619	22412	No_constitutive_exon_found_in_species
GAGGCTTTGTGATTTGTGAAGAGTTGGAGCTGATTAGGGTAACGATGTAGCA	37664	38044	38094	38042	-1	HF935534	PCON_09926	37664	38610	None	5276	619	22412	No_constitutive_exon_found_in_species
TGTTCTACCAGAATTATGGGGTAAACGAATATATGCTGACGATGGGATAGAT	55959	56494	56544	56492	-1	HF935534	PCON_09932	55959	57317	None	5276	619	22412	No_constitutive_exon_found_in_species
GTTTCATAATCTTCTCTCCAGTTTTGAGAATTGGTGACTGATGGGATTAGTT	25983	26531	26581	26529	-1	HF935622	PCON_11070	25397	26939	None	5276	619	22412	No_constitutive_exon_found_in_species
ATGAGATGGAGATGATGATCGCGCAGAGCGCTAATGGGGGCAAAAAATAGTT	78095	78134	78184	78132	-1	HF935252	PCON_04965	78095	79485	None	5276	619	22412	No_constitutive_exon_found_in_species
GTGGAGCTCCTTGATATAGATATGGCTAACTCTTATTGTGTGGGGAAAAGCT	41091	41109	41041	41093	1	HF935572	PCON_10452	40715	42300	None	5276	619	22412	No_constitutive_exon_found_in_species
ATGCGCAGGAGAAGGCTGCTGAGAAGGCCCTGGCTCAGGGCAAGGCATAGGC	84837	84984	85034	84982	-1	HF935572	PCON_10464	84837	86233	None	5276	619	22412	No_constitutive_exon_found_in_species
ATGATGAGAAAGCGTGATGAACGAAGGATGAGGTTGATTGGGGAAAATAGGA	91861	91925	91975	91923	-1	HF935572	PCON_10466	89059	92313	None	5276	619	22412	No_constitutive_exon_found_in_species
GATGGTTGTAAGAGTCGAGATTGTTGATGATTAGCTAACGGGGGAAACAGAG	89059	89586	89636	89584	-1	HF935572	PCON_10466	89059	92313	None	5276	619	22412	No_constitutive_exon_found_in_species
GTCAGATCTGTTGGGGTGATGTGACGTGATTGCTGATGATGGGATAATAGAT	94386	94565	94336	94388	1	HF935572	PCON_10467	93039	95485	None	5276	619	22412	No_constitutive_exon_found_in_species
TCCGAGTGATGGGGGATGAGATGAGGGATAAGGGCTAATCGGGATTGCAGTT	99047	99301	98997	99049	1	HF935572	PCON_10469	97077	99301	None	5276	619	22412	No_constitutive_exon_found_in_species
GTTAAGAAAAGAGTTTGAGCAGCAACAAAAAGAGATTAGGGGTAATACAGCG	107220	107627	107170	107222	1	HF935572	PCON_10472	105142	107627	None	5276	619	22412	No_constitutive_exon_found_in_species
CAGGAACGTAGAATTGACGAACGCGATAGCTGACATTGAATGGGAAATAGAT	51299	54360	54410	54358	-1	HF935459	PCON_08961	51299	55996	None	5276	619	22412	No_constitutive_exon_found_in_species
GGTGGATAGGATAAGCACCAAGGGGAGTTTTGCTAATTGTGGGGACATAGTT	77749	78278	78328	78276	-1	HF935281	PCON_05772	77749	81823	None	5276	619	22412	No_constitutive_exon_found_in_species
TCACCTGCTTCACCTTGGGATATCTGAGAGCTTCGCTAATTGGGGAATAGGT	45148	46936	45098	45150	1	HF935545	PCON_10076	44374	47601	None	5276	619	22412	No_constitutive_exon_found_in_species
GTTGCCATCACTTGTTTCTGTGCCGTGCTGATGGATTTTTGTTGGGATAGTT	112049	112244	112294	112242	-1	HF935531	PCON_09900	110999	112528	None	5276	619	22412	No_constitutive_exon_found_in_species
TTACTTTCTGTTGGTGGTTCATGGAGACGAAGCTGACGAAGGGTACGTAGAA	65110	65239	65060	65112	1	HF935194	PCON_01261	64816	65239	None	5276	619	22412	No_constitutive_exon_found_in_species
GCCTTATTCCTGAAGCTCCTCAACAACAACTAACCACCGGGAACAAACAGAG	75217	75301	75167	75219	1	HF935194	PCON_01267	74494	78713	None	5276	619	22412	No_constitutive_exon_found_in_species
TGCTACAATCTACATATACGAAGGAGGGTTTCTGACAGAGATGGGGATAGAC	75709	75765	75659	75711	1	HF935194	PCON_01267	74494	78713	None	5276	619	22412	No_constitutive_exon_found_in_species
CGGAGTCGCAAAAGGAATTTTAGCTAATGAAGCTTTCTGCGGGGGAATAGTA	82750	82883	82933	82881	-1	HF935194	PCON_01269	82320	83317	None	5276	619	22412	No_constitutive_exon_found_in_species
CGGCCGAGAGGCTGGCTATCCGGATCTCGGTTCTAATTTCGGGTCATGAGCC	55806	55842	55756	55808	1	HF935997	PCON_14065	55148	56585	None	5276	619	22412	No_constitutive_exon_found_in_species
GCTTCGCGCAGATGTTGAGGAGGGGGGGTTGAAGGCTAATGGAGGGATAGGT	81557	81767	81817	81765	-1	HF935997	PCON_14072	81557	82290	None	5276	619	22412	No_constitutive_exon_found_in_species
AGCGCGACATATGGGCGGAGAGAGAGGCATTGTGCTGATCTGGGTAACAGAA	40512	40605	40655	40603	-1	HF935217	PCON_03651	39253	40966	None	5276	619	22412	No_constitutive_exon_found_in_species
TTTCGGGGGTGCTAAAGTCGTCATCAGCGCAACGAAACTGACGGGAATAGGC	40244	40453	40503	40451	-1	HF935217	PCON_03651	39253	40966	None	5276	619	22412	No_constitutive_exon_found_in_species
TACTTATAGGAGTAGGGAGTGGTTGAGGGGGAGATTGAAAAGGAGGGCAGTA	80778	80947	80997	80945	-1	HF935217	PCON_03662	80778	81365	None	5276	619	22412	No_constitutive_exon_found_in_species
GATGGGTCTATGTGGCTTAGGGCTTGGATTGCTGACAGTGGGTGTAATAGGA	14652	15505	15555	15503	-1	HF935319	PCON_06428	14652	16696	None	5276	619	22412	No_constitutive_exon_found_in_species
ATCCCGTATTTGTGTACCATTGATTACTAACGGTTGGTGGGAAAATATAGCT	78381	78892	78331	78383	1	HF935319	PCON_06451	77249	78892	None	5276	619	22412	No_constitutive_exon_found_in_species
TGTATAACAACAACCTCGATACTCGCAACTGTTGCTGATAGGGGGAAAAGTG	81358	81390	81308	81360	1	HF935319	PCON_06453	81052	83527	None	5276	619	22412	No_constitutive_exon_found_in_species
TATCCAATGATAATTACCTCAGCGTGGATGTTATTCTGATAAGGGTTCAGAC	90658	90733	90608	90660	1	HF935319	PCON_06458	90203	92541	None	5276	619	22412	No_constitutive_exon_found_in_species
ACCCTCTTTTCACTTCGCGCACGGCGGAGGCTGAAATTATGGGCGAACAGAA	6677	7106	6627	6679	1	HF936378	PCON_02914	6035	7106	None	5276	619	22412	No_constitutive_exon_found_in_species
TCTATCCGGGAGTGGGGGGTGATGGATACTGACGGCCTACGGGAATTTAGGT	44323	44543	44593	44541	-1	HF936378	PCON_02925	44323	45839	None	5276	619	22412	No_constitutive_exon_found_in_species
TATGAGCGGTATTATGATTCGAGGGATAAGGGCTGACATGGGCGGGACAGTA	46902	47180	47230	47178	-1	HF936378	PCON_02927	46902	49630	None	5276	619	22412	No_constitutive_exon_found_in_species
GCGATTGTTACGGCCACGAGGAGATTGCGTGTATGCTGATACAGTGGGAGGG	69599	70186	70236	70184	-1	HF936378	PCON_02935	69599	72802	None	5276	619	22412	No_constitutive_exon_found_in_species
TCGAGTTTTCCTGACTCCAGTGATCATCTAATGTAGACGCTGGGAATTAGGA	46274	46605	46655	46603	-1	HF935505	PCON_09654	46060	46779	None	5276	619	22412	No_constitutive_exon_found_in_species
GATGTGATTTTCTTGATAATGTCATGGATGAACCTTTCAATGGGAGACAGAT	83370	83634	83320	83372	1	HF935505	PCON_09667	81359	83634	None	5276	619	22412	No_constitutive_exon_found_in_species
CACTAGTGTTTGAATTGATGAATAGCATGCTAATGATGGGGGCGGAATAGTT	108231	108472	108522	108470	-1	HF935505	PCON_09677	108231	110046	None	5276	619	22412	No_constitutive_exon_found_in_species
TGGGTGGCGACTGCTTGCTTCCCGATGAGGGCACTGCTGATGGAGGGTAGAT	14334	14556	14284	14336	1	HF935513	PCON_09701	14001	16641	None	5276	619	22412	No_constitutive_exon_found_in_species
AGTATTTAAGGTTGGAGTTCATATATGAAAGCTAATTTGGTGGGATATAGGC	45310	46321	45260	45312	1	HF935513	PCON_09706	44726	46321	None	5276	619	22412	No_constitutive_exon_found_in_species
GCTCTTCAAGTAGTGAGCTCAGGATCAACTCTAACTATGGGCGGAAATAGAT	81452	81516	81402	81454	1	HF935594	PCON_10712	80278	83956	None	5276	619	22412	No_constitutive_exon_found_in_species
CTACTAGGAATTGGGAATTGTGGGGATATGATGGGCTAATGAGGGTACAGAT	36628	36999	36578	36630	1	HF935206	PCON_02453	35716	36999	None	5276	619	22412	No_constitutive_exon_found_in_species
CATGAGGGGAGGAAGGGGCTATTGGATGATGTGGGCTAATGGGGAAATAGGA	109890	110028	110078	110026	-1	HF935206	PCON_02475	108171	110401	None	5276	619	22412	No_constitutive_exon_found_in_species
ATGAAACTACACATCGAGAAAAGCTGACGCCATAATTCCGATGGGGGCAGTT	1493	1590	1443	1495	1	HF935278	PCON_05543	1052	1590	None	5276	619	22412	No_constitutive_exon_found_in_species
TTATTTGTTGGTTTCGGTAATGATGACTGACACTGGTACGGGGGAAACAGTT	51576	51872	51922	51870	-1	HF935278	PCON_05566	51576	54362	None	5276	619	22412	No_constitutive_exon_found_in_species
ACCCTTCGAGTACACTACCTAGCTTAAGCGCGTGCTAACTTGGGTAATAGAG	86503	87354	86453	86505	1	HF935323	PCON_06518	86022	87354	None	5276	619	22412	No_constitutive_exon_found_in_species
TTCCTATTTATGCTATGATGAAGGTTGAAAAGGATACTAATAAGGGATAGTT	9036	9271	8986	9038	1	HF935221	PCON_04072	8065	9271	None	5276	619	22412	No_constitutive_exon_found_in_species
AACGCTTCCGAGCAGACAACGCAACTGAGCGCTAACCTGAAGGGGAGTAGAT	23575	23698	23525	23577	1	HF935221	PCON_04080	22922	25226	None	5276	619	22412	No_constitutive_exon_found_in_species
ATCACCGCCGGATGGATTACGGGAGGATATAATCGCTGATGGCGGGATAGAT	88554	88680	88504	88556	1	HF935221	PCON_04105	88345	90382	None	5276	619	22412	No_constitutive_exon_found_in_species
GGGGAGTGCAGGGATATCGAACGTTGGTACTAATACGGGTGGACGCACAGGG	88789	88867	88739	88791	1	HF935221	PCON_04105	88345	90382	None	5276	619	22412	No_constitutive_exon_found_in_species
TGATATCCAACCTGCCAAGGAACAACAGCTGATTACTTGGGGATACATAGGA	108470	108507	108557	108505	-1	HF935221	PCON_04112	106627	108828	None	5276	619	22412	No_constitutive_exon_found_in_species
TTGTGGTTTGAAGACTCGGGTTCTGGGGAAATAAAGGTTAACAAGGGTAGGC	85773	85906	85956	85904	-1	HF935329	PCON_06577	84096	86351	None	5276	619	22412	No_constitutive_exon_found_in_species
CGGTACACTGGCTTATGCGTGATGCTGATGCTGATGTTTAAGGGAAATAGTG	85614	85697	85747	85695	-1	HF935329	PCON_06577	84096	86351	None	5276	619	22412	No_constitutive_exon_found_in_species
CCGTGCTTGCTTACGAGATGAAGGGAGTAAGGATTTCTGACGGGATGTAGCA	29323	29924	29273	29325	1	HF936612	PCON_04218	28293	29924	None	5276	619	22412	No_constitutive_exon_found_in_species
AGGAGGGGGTTGGGTAGCCTTTGGTACGAGATGCTGATGATGGGATACAGTT	113001	113336	113386	113334	-1	HF936612	PCON_04239	113001	114289	None	5276	619	22412	No_constitutive_exon_found_in_species
GTATTCCTAGAGGGTTGATTAGAAGGGGATGAACGCTAATGAGGGGATAGCT	18590	18683	18540	18592	1	HF935211	PCON_03041	17763	18683	None	5276	619	22412	No_constitutive_exon_found_in_species
GGAGATACATAGCTGCTGAAAATGAGAATCGATTGCTAATGGGAACGTAGAG	22231	22309	22181	22233	1	HF935383	PCON_07523	21509	23237	None	5276	619	22412	No_constitutive_exon_found_in_species
GCAATGTCGGCGGATGAGGCGAGGATTGCGGCGGGGGGAAATTGAAGAAGGG	89613	89982	90032	89980	-1	HF935383	PCON_07546	89613	91010	None	5276	619	22412	No_constitutive_exon_found_in_species
TTCATATAATTCACGGGTTTTTTGAGTGTTTACTGACAATCGGGCAATAGGG	42959	43180	43230	43178	-1	HF935761	PCON_12610	42732	43752	None	5276	619	22412	No_constitutive_exon_found_in_species
CACCAGCCCCAAGGCGTTGCCATAAACTATTTCTGATTCTAATTGGGTAGCA	65105	66156	66206	66154	-1	HF935448	PCON_08876	65105	66696	None	5276	619	22412	No_constitutive_exon_found_in_species
CGGTGTACCGACGTTAGGGGCAAACATGCTGAAAAGACCTTGGGATACAGAA	111866	114478	114528	114476	-1	HF935448	PCON_08892	111866	114717	None	5276	619	22412	No_constitutive_exon_found_in_species
TTATGGGTATTGGGGAAGGGGGTTTATGCTGACAGATTGGGATGTGGAAGCT	115716	117770	117820	117768	-1	HF935448	PCON_08893	115716	118115	None	5276	619	22412	No_constitutive_exon_found_in_species
ACGGACCTGGGGATTTGATACGGACGGCGCCGGCTAATACTATGGGATAGGT	1818	2102	1768	1820	1	HF935255	PCON_05050	1216	2102	None	5276	619	22412	No_constitutive_exon_found_in_species
TGTGGCTATGCGGTTTGCGGTTTAATGGATTATGGCTAATGTGGGGGTAGTT	100922	101226	100872	100924	1	HF935255	PCON_05080	99999	101226	None	5276	619	22412	No_constitutive_exon_found_in_species
AAGTCGTCATGGCTTGACAAGGTCTGGTAAGGTCTGACAAGGGTTGACAGGA	68616	68802	68852	68800	-1	HF935477	PCON_09221	68247	69275	None	5276	619	22412	No_constitutive_exon_found_in_species
TCCCTCCTCTCGTTAATACCTGCAAACAAATACTTTGAGGGCGACAACAGCG	104354	105595	104304	104356	1	HF935477	PCON_09232	104070	106097	None	5276	619	22412	No_constitutive_exon_found_in_species
TGGGACTGTGCTATGTATTGGAATGAGGACTAATTTGTGGGGTACAACAGTG	107261	107342	107392	107340	-1	HF935477	PCON_09233	106199	107660	None	5276	619	22412	No_constitutive_exon_found_in_species
CCCCCCAATGGCTGTATTGATAGGGACACTAGCTGATGACAATGGGACAGAT	109512	109856	109906	109854	-1	HF935477	PCON_09234	109512	111270	None	5276	619	22412	No_constitutive_exon_found_in_species
CCTCCAGCATTACCAACCGCATCTTTGCGGCTGCTGACCGGGAATGACAGAT	14668	14977	15027	14975	-1	HF935199	PCON_01880	14226	16519	None	5276	619	22412	No_constitutive_exon_found_in_species
GAGTAAAACTCGGCCCTCCCGGGTTCGGGGATATTGATGGGAATGTGAAGGA	91543	91702	91493	91545	1	HF935199	PCON_01907	88683	91702	None	5276	619	22412	No_constitutive_exon_found_in_species
TTTCTGGGCATATTCGCAGAATAATATGAAATGGCTGATAATAAGGGAAGAT	107952	109197	109247	109195	-1	HF935199	PCON_01912	107952	110603	None	5276	619	22412	No_constitutive_exon_found_in_species
TTTTCGCACCATATCACAGCGCAAGGGGATAAGGGCTAATAGGGTGACAGAA	5488	6228	5438	5490	1	HF935213	PCON_03245	275	6228	None	5276	619	22412	No_constitutive_exon_found_in_species
TATGTGGTCGGGAGCTACAATGCAATAATAGATGAAGCTGACGGGTGTAGCA	39510	39583	39633	39581	-1	HF935213	PCON_03259	37599	39951	None	5276	619	22412	No_constitutive_exon_found_in_species
ACCGTTAAGATTTCCGGGCAAATTTGCTGATTCTTGGGGTATAAAAACAGAT	67569	68939	68989	68937	-1	HF935431	PCON_08375	64638	69817	None	5276	619	22412	No_constitutive_exon_found_in_species
TGGAATTCGCTGCATCACTTTATCGCTACAAATATTGATTGGGGGAATAGTC	33103	33275	33325	33273	-1	HF936264	PCON_02309	32642	33689	None	5276	619	22412	No_constitutive_exon_found_in_species
TAATCACCGCCTCGATGTGTAAATGGGCTAGTCGGCTGACATGGGAATAGCC	35616	36588	35566	35618	1	HF936264	PCON_02311	35276	40274	None	5276	619	22412	No_constitutive_exon_found_in_species
GGTATATGGTGTGTGAACAATAGTCGATTGCTAACAAAGGGAATATGAAGTC	38351	38635	38301	38353	1	HF936264	PCON_02311	35276	40274	None	5276	619	22412	No_constitutive_exon_found_in_species
ATCCCCCGGTATTTGTAATTTCTCAGCTAATACTTAGGTTCTTGGGGAAGGT	38869	39783	38819	38871	1	HF935541	PCON_10025	36696	39783	None	5276	619	22412	No_constitutive_exon_found_in_species
TGAAGCTTTGCTACTGGCAGATTCAGGGCATGAGGCTAATAGGGACACAGGT	63979	64293	64343	64291	-1	HF936658	PCON_04479	63979	65200	None	5276	619	22412	No_constitutive_exon_found_in_species
ATTTGTCAACCGGTAATTTATGGGATAAGTGACTAACATTTGGGGGATAGGA	72419	72704	72754	72702	-1	HF935626	PCON_11132	72419	74795	None	5276	619	22412	No_constitutive_exon_found_in_species
CGCAGCAGTTGGGTAGCTGGAATTGGAGCGGTATGCTGATATTGGGATAGTC	86422	86508	86558	86506	-1	HF935540	PCON_10004	84862	87009	None	5276	619	22412	No_constitutive_exon_found_in_species
TACTTATCCTTTGGCTTTGAAGAGCTCGGAGCTGATTAAGGGGCATACAGTT	16332	16857	16282	16334	1	HF936318	PCON_02681	15662	16857	None	5276	619	22412	No_constitutive_exon_found_in_species
TAAGGAGGATGGAGGATGGGGATAATGGCTAATAATTCGGGATAAAACAGGG	10304	10314	10364	10312	-1	HF935364	PCON_07289	9152	11230	None	5276	619	22412	No_constitutive_exon_found_in_species
CGAGATGGCATGAGTGGTAAGGGAGATGCTAATGTGTGCCGCGGGAATAGTC	9152	9316	9366	9314	-1	HF935364	PCON_07289	9152	11230	None	5276	619	22412	No_constitutive_exon_found_in_species
ACATTGACTGCTGGGCATGAGGATGAATAGTGATGCTAATGGGGATACAGAA	22647	22932	22982	22930	-1	HF935364	PCON_07295	22395	24050	None	5276	619	22412	No_constitutive_exon_found_in_species
TTTCCTATCTCGCTACGTAACAATGGATAGGTGCTAATGGGGATAAATAGTT	9646	10036	10086	10034	-1	HF935208	PCON_02714	8184	13003	None	5276	619	22412	No_constitutive_exon_found_in_species
ATAATAGCTATGGGGATTATGCGGCGGCTAATGAAAAGTGATGGGAATAGAT	39446	40349	39396	39448	1	HF935208	PCON_02721	38569	40349	None	5276	619	22412	No_constitutive_exon_found_in_species
TAGGTACTCCTAATTGACTACACAGGCCATATGCTGACGTACTGGGGCAGCT	99320	99376	99270	99322	1	HF935614	PCON_11002	98734	100577	None	5276	619	22412	No_constitutive_exon_found_in_species
GTGGAGATGTTGGGGGAGTATGGATGAAGGCTAATGGGGAGAATATGTAGTG	20854	21069	20804	20856	1	HF935465	PCON_09034	20182	21069	None	5276	619	22412	No_constitutive_exon_found_in_species
CACCCGCTGCCGTCATGCGATGGGGAATCAATCGGTAACAGCAAGGGAAGGT	68407	68618	68357	68409	1	HF935465	PCON_09045	68170	68618	None	5276	619	22412	No_constitutive_exon_found_in_species
GAGCTACCCCACCACCTCCGGCTATATGACGCAGCTAACAGCTGGGATAGCT	23031	23387	23437	23385	-1	HF936029	PCON_14178	20249	24055	None	5276	619	22412	No_constitutive_exon_found_in_species
TGTTGGGATCTAAGGTGGTGGAGGGATAAGGCTAATGGTGGTGGGTGTAGCT	52942	52978	52892	52944	1	HF936029	PCON_14185	51993	53747	None	5276	619	22412	No_constitutive_exon_found_in_species
TGAGTTTTGAACTTTGAAATGGAGAGACATGGAGAGCTAACGGGGAATAGCA	53029	53166	52979	53031	1	HF936029	PCON_14185	51993	53747	None	5276	619	22412	No_constitutive_exon_found_in_species
TCTACTGCGGGTGAACGAGTGATAAGACATGGCATGGCTAATTGGGATAGAT	88735	88956	89006	88954	-1	HF936029	PCON_14199	88735	90470	None	5276	619	22412	No_constitutive_exon_found_in_species
GGTGTTGCTGGACGCGTTGGAAGCTGCAACGATTGATTACGGGCATGCAGGT	3466	3660	3710	3658	-1	HF936631	PCON_04281	716	4019	None	5276	619	22412	No_constitutive_exon_found_in_species
CATCGTGGAGAAGGATACCATAGGTTATTTTACTTACTAAGGGGATCAAGGG	12639	12929	12589	12641	1	HF935699	PCON_11921	12186	12929	None	5276	619	22412	No_constitutive_exon_found_in_species
CCAGGCGGGCGGGTCAGGGTTTCGTAAATCGGTGCTAACACTGGGGATAGCC	69418	69585	69368	69420	1	HF935699	PCON_11930	68169	69996	None	5276	619	22412	No_constitutive_exon_found_in_species
TACCCATGCCCTAATCAGCGAGGTACTTCGGCGCTTACCCTAGTCGGGAGGT	70469	70590	70419	70471	1	HF935699	PCON_11931	69996	70590	None	5276	619	22412	No_constitutive_exon_found_in_species
GCGAAGGAGGTGAGGTGGAGGGCGGTTATGTGGGATGGGGGGGGGCGCAGGA	11826	12174	12224	12172	-1	HF935429	PCON_08336	11274	13160	None	5276	619	22412	No_constitutive_exon_found_in_species
TTGAGGTGTTGAAGTAGGTTTAGGGAGGCGTATGGATTGGGGGTTGGTAGGG	55349	56062	55299	55351	1	HF935429	PCON_08346	52859	56062	None	5276	619	22412	No_constitutive_exon_found_in_species
TGTAGCGCCCATGTTTCATAATGTACTCTTGCTAACCGGGTGATAAACAGCG	29476	29968	30018	29966	-1	HF936056	PCON_01081	29040	31479	None	5276	619	22412	No_constitutive_exon_found_in_species
GTAAGATCAGTTAAAAATGCTGTGTCAATGTGGCTAATGGAGGGATGTAGGA	72463	73148	73198	73146	-1	HF936056	PCON_01094	72463	73501	None	5276	619	22412	No_constitutive_exon_found_in_species
TGTTGTATCCGTAAGTAACCACGGGAGATAGCTGACAGGGAAACAAACAGCA	86765	87557	86715	86767	1	HF936056	PCON_01098	82812	87557	None	5276	619	22412	No_constitutive_exon_found_in_species
TTGCAGAAACGCGAAAGAAAATCTTTTTGCTGATGCTTCTTGGGATGTAGAT	97037	99086	99136	99084	-1	HF936128	PCON_01318	95643	100391	None	5276	619	22412	No_constitutive_exon_found_in_species
GATTTTCCCTCCGAGCCTGACGTGCATTTTGCTGAACGCGGGTATTAAAGAC	31593	31898	31543	31595	1	HF936108	PCON_01216	31088	32826	None	5276	619	22412	No_constitutive_exon_found_in_species
TCTCGTGACATCATTAAATTTCCGGACACATGGCTGATTTTCGGGGGTAGTT	49164	49367	49417	49365	-1	HF936108	PCON_01222	47402	50336	None	5276	619	22412	No_constitutive_exon_found_in_species
TATCGATGGGGACAGAGACAAGAAGGGAATTGACTTTTGAGGGCGCATAGTT	82175	82332	82382	82330	-1	HF936108	PCON_01233	82175	83885	None	5276	619	22412	No_constitutive_exon_found_in_species
AGCTTAGAGTGAGGGAGAAGTAATGAAGCTGATTGTAAGGGACGAAATAGGA	6094	6209	6259	6207	-1	HF935494	PCON_09315	4800	6600	None	5276	619	22412	No_constitutive_exon_found_in_species
GCGAGAATGGGATTTCTGGTTTCATGGGAGCATTGCTAATGAGGGAATAGTC	29450	29915	29965	29913	-1	HF935494	PCON_09326	29450	31042	None	5276	619	22412	No_constitutive_exon_found_in_species
CCACCTTCATCTACGCGTTTTAGAGGTTGGTTGTTAACACAAGGGACTAGCT	3493	3560	3610	3558	-1	HF935300	PCON_06167	1093	4101	None	5276	619	22412	No_constitutive_exon_found_in_species
GCGATTTGAAGGGGGATGTGAGGTCAGGTCAGGGTTAATACGGGACACAGAG	34285	34350	34400	34348	-1	HF935300	PCON_06174	33304	34659	None	5276	619	22412	No_constitutive_exon_found_in_species
TGTCATTCTAAATTTGTTGTCAAGATCGGTGAGCTAACGAGGCGGGATAGTA	48375	48990	49040	48988	-1	HF935300	PCON_06177	48375	50443	None	5276	619	22412	No_constitutive_exon_found_in_species
GCGCGTGCTAAGTAACGCCATGACGCTCGCTGACGCGACGGGAAATCTAGTT	58495	58554	58445	58497	1	HF935300	PCON_06179	57025	60378	None	5276	619	22412	No_constitutive_exon_found_in_species
GTTTTTGGAGTTTAGGAAGGGGTGTGAGTGCGAGTTGACATTGGGGGTAGCA	62677	62913	62963	62911	-1	HF935300	PCON_06180	62677	68631	None	5276	619	22412	No_constitutive_exon_found_in_species
GATGATGGGATTGGAGAGAGAGGATAGGACAGGGCTGACAAAGGGAATAGGA	70231	70633	70683	70631	-1	HF935300	PCON_06182	69926	71207	None	5276	619	22412	No_constitutive_exon_found_in_species
TTGACTCTACTCGAAATAATTATCTAGGAAACAGCGCTGACGGGCAACAGAA	65199	66295	66345	66293	-1	HF935245	PCON_04908	64606	66775	None	5276	619	22412	No_constitutive_exon_found_in_species
GAAAAGTGATCATGGAGTGGATTTTGAGGGGGGATTGCGGAGGGGAATAGGA	6846	7074	7124	7072	-1	HF935256	PCON_05085	4365	8589	None	5276	619	22412	No_constitutive_exon_found_in_species
TCGTAAGTTATTGACTTCGAGAGTTTCGTACGAGAACTGACCGGGAGCAGCG	43092	43214	43264	43212	-1	HF935644	PCON_11376	42399	43914	None	5276	619	22412	No_constitutive_exon_found_in_species
GTGTTTTTGTTTCTGCTTCGGCCTTCGGGATTTAAGCTAATGGGAGTTAGAT	43470	43487	43420	43472	1	HF936097	PCON_01179	39706	45129	None	5276	619	22412	No_constitutive_exon_found_in_species
CTACTCATGATAAAATCTTATGAACGCGCGACTGACAGGGACGGGTGTAGCC	69406	69472	69356	69408	1	HF936097	PCON_01184	69104	71675	None	5276	619	22412	No_constitutive_exon_found_in_species
GGCTATATCTAGGAATTTGGATTGGGATTATATGCTGACGGGGAATATAGTT	62762	63001	63051	62999	-1	HF935204	PCON_02285	62762	63433	None	5276	619	22412	No_constitutive_exon_found_in_species
GCGTAGCCGTCCCTCCACCTCCCCGCCGTATGCTAATCCTAGGGACACAGCC	92329	93682	92279	92331	1	HF936492	PCON_03362	91884	93682	None	5276	619	22412	No_constitutive_exon_found_in_species
TAGCAACCCGGAATGCCGGCCAAACTGACGATTGGCACCGAGGGGGATAGAT	13842	14183	13792	13844	1	HF935394	PCON_07765	13198	16370	None	5276	619	22412	No_constitutive_exon_found_in_species
GATTGAAACTACTTGCTTGAAACGTCTACTAACTCATTCCCTGGGATAAGAA	51054	51272	51322	51270	-1	HF935394	PCON_07776	50499	51735	None	5276	619	22412	No_constitutive_exon_found_in_species
GCATTTTCCCTGATGCAGTGACGTTGGATAGTGGCTAACAATAGGGCTAGTA	25136	25214	25264	25212	-1	HF935209	PCON_02751	21520	25951	None	5276	619	22412	No_constitutive_exon_found_in_species
GTAGATGCACACATCTCCATGGAAAGGTCGGATGGCTAACGGGGACATAGTC	73486	73542	73436	73488	1	HF935209	PCON_02769	72790	74747	None	5276	619	22412	No_constitutive_exon_found_in_species
TATGTATTGCTCCTTTGAGTTGGTCGTTACTATATTAACAAGGGCTGTAGCA	85203	85756	85806	85754	-1	HF935728	PCON_12524	85203	87611	None	5276	619	22412	No_constitutive_exon_found_in_species
CGCGGCCGTGTAGGGCACGTAATTAGTGTAATCGCTAACTACTGGGAAAGTC	38054	38382	38432	38380	-1	HF935288	PCON_05991	38054	39078	None	5276	619	22412	No_constitutive_exon_found_in_species
GTTGTCTAGGTGTTGATATGGCGATTACGAGGCTAATATATGGGGGATAGGG	26792	26997	27047	26995	-1	HF935343	PCON_06810	26792	28415	None	5276	619	22412	No_constitutive_exon_found_in_species
GCTACCTCTGGTACGGAGGTTGGCCGTGGCGGGCATGATGAGGGCCATAGAT	48263	48278	48328	48276	-1	HF935343	PCON_06813	48263	49238	None	5276	619	22412	No_constitutive_exon_found_in_species
TCCCTGACAGGATGAAACGAAGGTAGGCAGTAGATATGAGTACACGGGAGTC	49446	49984	50034	49982	-1	HF936511	PCON_03485	49446	50169	None	5276	619	22412	No_constitutive_exon_found_in_species
CCCTGTCAGTAGCAAGGAAGTCTGGTCATTGACGCCTCAGCGGGATACAGAT	78764	78832	78714	78766	1	HF936511	PCON_03495	78523	83319	None	5276	619	22412	No_constitutive_exon_found_in_species
TTGCATGATCCGGAAGCAAGAGCAGAAGCTGATGTATTGTGGGATGGAAGGC	13359	13396	13446	13394	-1	HF935214	PCON_03281	11365	15050	None	5276	619	22412	No_constitutive_exon_found_in_species
CAAGCTCGAATATGTGCATTCCGTGTATTGACTCAGCGGGTGAGACGCAGGT	87745	88288	88338	88286	-1	HF935214	PCON_03301	84758	89511	None	5276	619	22412	No_constitutive_exon_found_in_species
ATACTAAGGGGGACGGCGGTGTGTTGGGCGAGGCTAGAGGAGGGGGGTAGGA	62120	62270	62320	62268	-1	HF935722	PCON_12237	62120	63984	None	5276	619	22412	No_constitutive_exon_found_in_species
TCTTTGTTCAGCTGGGGTTTCGCGATGAAAGAATACTAACAATTGGGTAGGG	1348	1723	1773	1721	-1	HF935878	PCON_13216	1348	3504	None	5276	619	22412	No_constitutive_exon_found_in_species
CAGTTGACTCTAGAAGGTGGAAGGAAAGGTCGGAGCTGATAGGGGGATAGTC	54710	54911	54961	54909	-1	HF935878	PCON_13235	54710	55376	None	5276	619	22412	No_constitutive_exon_found_in_species
ATTCGGGGTCTCGTTTGAGATTTTGTGATATGGTGACTAATGGGCGATAGGT	54703	54963	55013	54961	-1	HF935795	PCON_12882	54703	56944	None	5276	619	22412	No_constitutive_exon_found_in_species
AGCAATGCCACCGCCCCCAAATTACGCAAGAAGGCTAATCCTGGGGATAGAT	32291	32339	32241	32293	1	HF936189	PCON_01859	31369	32800	None	5276	619	22412	No_constitutive_exon_found_in_species
TTTCGCGATGTTTCCCCACCTTCTGAAACGCCGATACTGACAGGGTATAGAT	83149	83209	83099	83151	1	HF936189	PCON_01873	83061	85791	None	5276	619	22412	No_constitutive_exon_found_in_species
CGAGTATCCGAGTGCAAATTGGTGTTCAAGTTCGCTGATTGATGGGTTAGGA	3353	3657	3707	3655	-1	HF936391	PCON_02981	3353	4578	None	5276	619	22412	No_constitutive_exon_found_in_species
TGCAGTACTCGCCGCGAGAGAAAAAGAGATACTGATTATAGGGGACATAGTT	39967	40224	40274	40222	-1	HF936391	PCON_02993	39449	41114	None	5276	619	22412	No_constitutive_exon_found_in_species
CCTGGGCAACTGCAGAGGCCTGGATTGCGACGAAATGTGGGAAGCAAAAGTC	80099	80234	80049	80101	1	HF936391	PCON_03010	79245	81320	None	5276	619	22412	No_constitutive_exon_found_in_species
AGCAAGGCACCGAGGTCAGTTGATGGGTTTGGCTAATTGTTTGGGAATAGGT	82294	82560	82610	82558	-1	HF936391	PCON_03011	82294	86003	None	5276	619	22412	No_constitutive_exon_found_in_species
CAGCTTTTTTACACGACCAAGAAGCTGACAGACCGCGTTGCGGGGTGTAGGT	47601	48000	48050	47998	-1	HF935416	PCON_08071	46861	49419	None	5276	619	22412	No_constitutive_exon_found_in_species
GTACGTTGATATGGGGATATATGGATGGATTATATCTGATATTGGGACAGGT	69640	69873	69923	69871	-1	HF935437	PCON_08518	69399	70323	None	5276	619	22412	No_constitutive_exon_found_in_species
GTGCGTTTATTGGTTGGAAGAGAACTTAGAAGGCTGATAATTGGGAATAGTC	29715	30912	29665	29717	1	HF935277	PCON_05522	28780	30912	None	5276	619	22412	No_constitutive_exon_found_in_species
ATATCCCAAACACGCCACTGGAGCCGAAGCTTAGAAGGACGCGGGTGCAGGT	45767	45968	46018	45966	-1	HF935277	PCON_05528	45767	46497	None	5276	619	22412	No_constitutive_exon_found_in_species
TGGCGATGGAATATTCTACAGATAGATTTGAGAACTGATGGGGAAAATAGGT	49117	49199	49067	49119	1	HF935286	PCON_05946	48452	49990	None	5276	619	22412	No_constitutive_exon_found_in_species
CCCCCAAGCACCCCACACTGGGACCGCCGCTGATAGCTACGGGAAATCAGGA	53014	53246	53296	53244	-1	HF935287	PCON_05970	53014	54024	None	5276	619	22412	No_constitutive_exon_found_in_species
ATCCCGACGACGATGATATAGGGACCAAGTTGCTGATACAAAGGGTACAGGT	3628	3844	3894	3842	-1	HF935409	PCON_07927	3628	5402	None	5276	619	22412	No_constitutive_exon_found_in_species
AGGTTTCTTGGTCCATCGATTATGAGAGGATTTGGGCTAATGGTGGGCAGAT	53859	54002	54052	54000	-1	HF935409	PCON_07941	53859	55239	None	5276	619	22412	No_constitutive_exon_found_in_species
CCACGATTCTCATGGTACCAGAGCACGAGGAAGACTAATAATGGGATTAGAA	67213	67371	67163	67215	1	HF935409	PCON_07946	67063	67439	None	5276	619	22412	No_constitutive_exon_found_in_species
CGGATAAGGTTTTGAGATGATGGACATGCGCTGATGGTATTGGGATATAGCT	63303	63442	63492	63440	-1	HF936206	PCON_01977	62849	63731	None	5276	619	22412	No_constitutive_exon_found_in_species
AAGACTTCTGTCAAAATAGTGATAGTGTATGACTGCTAATGGGCCGATAGAT	32513	32667	32463	32515	1	HF935198	PCON_01819	31463	32667	None	5276	619	22412	No_constitutive_exon_found_in_species
TTTCTCCCCGAGATATGAGACATTGAGCGCAATTACTGACGGCGGGGTAGAG	46223	46236	46173	46225	1	HF936073	PCON_01128	45923	47268	None	5276	619	22412	No_constitutive_exon_found_in_species
GGCGGGGTCGCATTTTTTAAGCACATATGTTAACCTTACTCGGGGGACAGCT	41644	41767	41594	41646	1	HF936188	PCON_01840	40619	42220	None	5276	619	22412	No_constitutive_exon_found_in_species
ATAGAGGGATATTATGGGCAAAGGGCTAATTATTGGGGATTGGCGGATAGGT	64493	64642	64692	64640	-1	HF936188	PCON_01845	61861	65022	None	5276	619	22412	No_constitutive_exon_found_in_species
GGGTTTCAATCTGTCATGGTTACGAGGCACTTTCTGACATGGGTGTGTAGCT	17612	17678	17562	17614	1	HF935220	PCON_04031	17292	19796	None	5276	619	22412	No_constitutive_exon_found_in_species
ATCGGCGCTTCGCTATGTTACTAGGGGCTTCGGAGATTAACGGGTAGTAGTG	4174	4484	4534	4482	-1	HF935273	PCON_05356	4174	5610	None	5276	619	22412	No_constitutive_exon_found_in_species
TTTTATCTTGCTGCTTCTTTGCGGGGGATGCGTTACTGATGGGAATATAGCA	68972	69143	68922	68974	1	HF935275	PCON_05491	67952	69474	None	5276	619	22412	No_constitutive_exon_found_in_species
CTTGTGGGTGAATGGAATCTACGTTTATGTCGGTTAATGGGAGGTGGTAGAC	9297	9498	9247	9299	1	HF935219	PCON_03888	8745	10555	None	5276	619	22412	No_constitutive_exon_found_in_species
ACTTCTGTATTTCTAAACTATTTATGCGGTGCAGCTGATTGTCGGGATAGTC	9556	9602	9506	9558	1	HF935219	PCON_03888	8745	10555	None	5276	619	22412	No_constitutive_exon_found_in_species
TTTCGGCAAGCGGGTGATAGTTTGTGATGGAGAGACTGACGAGGGGATAGAT	21246	21477	21527	21475	-1	HF935219	PCON_03889	18361	23374	None	5276	619	22412	No_constitutive_exon_found_in_species
GACAGAGGGAGGGACTAGGGAGGGGGGATTGCTGATGACTGGGAGGACAGAT	12198	12318	12148	12200	1	HF936618	PCON_04246	10839	12500	None	5276	619	22412	No_constitutive_exon_found_in_species
AGTAGTGTCTTTCCGGATGGGTAGTGGGGGTAAAGCTAATCAACGGGCAGTG	10859	11821	11871	11819	-1	HF935380	PCON_07480	10859	13653	None	5276	619	22412	No_constitutive_exon_found_in_species
ATGGTAGGGTGGTATTGATGTGGAGAAGGTCAGATAGAAGGGTGCGACAGCG	48937	49111	49161	49109	-1	HF935380	PCON_07485	48454	49345	None	5276	619	22412	No_constitutive_exon_found_in_species
AGAGTGTGATCTCGCTGTGGTTAGGATGATAAGGCTGACTGAGGGGACAGGT	56707	56959	57009	56957	-1	HF935380	PCON_07487	56505	58462	None	5276	619	22412	No_constitutive_exon_found_in_species
CATATCATGATACACCGTGCTGACAAAGTCCCTTTCTCGGGAACTTAAAGGC	9106	10029	9056	9108	1	HF935586	PCON_10622	8269	10029	None	5276	619	22412	No_constitutive_exon_found_in_species
AGGGAGAGTGAGATAATGTGAAGATGGCTAATAACACAGACGGGAAATAGAA	36692	36843	36642	36694	1	HF935586	PCON_10631	35091	37246	None	5276	619	22412	No_constitutive_exon_found_in_species
TGAGCCCGAATCCGATGACTGGTGGCCAGAAGCAGTTTACAGGGAAGAAGAA	37677	38168	37627	37679	1	HF935421	PCON_08182	37626	38168	None	5276	619	22412	No_constitutive_exon_found_in_species
CGGTATCTCATTTAGCTTCATGGTAAGCGAAACTAGGGAAAAGTTTGAAGCC	20623	20833	20883	20831	-1	HF935346	PCON_06843	20623	22404	None	5276	619	22412	No_constitutive_exon_found_in_species
GTACGTGAAGTATCTTGATGAATTAAGTACAACTGCTGATGATGGGGTAGAT	64922	65099	64872	64924	1	HF935346	PCON_06855	64527	66578	None	5276	619	22412	No_constitutive_exon_found_in_species
GGCCCCTTGAGGATTTCAGTTGAAAGAATTCGGCTAACTGGGTGGAATAGCT	20158	20943	20993	20941	-1	HF935806	PCON_12912	20158	22195	None	5276	619	22412	No_constitutive_exon_found_in_species
TCCCAAGCCCGCCGTCGAGAAGGGTAGTCAAGAGCTTATGGGCAATACAGCT	67366	67453	67503	67451	-1	HF935806	PCON_12924	67366	68040	None	5276	619	22412	No_constitutive_exon_found_in_species
GCTCCAGTGGTTAGAGGGAGTGGGATGGTAAGATTGGATTGGGTGAATAGAT	13056	13091	13006	13058	1	HF935543	PCON_10047	12835	14572	None	5276	619	22412	No_constitutive_exon_found_in_species
TGCACTCTGTATACTTAATGTGAGACTATCAGGCTAATAGTTAGGGATAGTG	51101	53868	53918	53866	-1	HF936136	PCON_01430	51101	55181	None	5276	619	22412	No_constitutive_exon_found_in_species
AGTAGGTGATTTCCACAAACAGTCCTGAAGCATGTGGCTCACGTGGGCAGAA	59903	61243	59853	59905	1	HF936136	PCON_01431	59080	61243	None	5276	619	22412	No_constitutive_exon_found_in_species
TACTTGGTGTTATCCGTTGAATATATCGCTGATATTGGGCCAACAAACAGCT	55662	56230	55612	55664	1	HF935732	PCON_12549	54858	56230	None	5276	619	22412	No_constitutive_exon_found_in_species
TTTCGCTGGGAGATTTGGGATAGGGAATAGGATGCTAACTGGGGAAATAGTT	64559	64950	64509	64561	1	HF935304	PCON_06258	63213	64950	None	5276	619	22412	No_constitutive_exon_found_in_species
GTATGTTCACCCTGCACCCCGCTGTTAAGTTTAAAGCTGATGATGGGAAGCA	49583	51380	51430	51378	-1	HF935654	PCON_11501	49583	52003	None	5276	619	22412	No_constitutive_exon_found_in_species
TCTCGAAACACCATCCAAGCAAGGCAACAGAAAATTGACGGGTCCAAAAGGC	23784	24043	23734	23786	1	HF935776	PCON_12643	22510	24983	None	5276	619	22412	No_constitutive_exon_found_in_species
GGAGGCAGGATCCTGAATGATATGGGGAATTGATGCTGACGGGATTGTAGGT	34685	34736	34635	34687	1	HF935776	PCON_12648	33778	34736	None	5276	619	22412	No_constitutive_exon_found_in_species
AGTACCATCCTTCATCTACAAAATATGGGGAGATATTGATGGGAGTTTAGTT	41444	41475	41394	41446	1	HF935776	PCON_12653	39938	41475	None	5276	619	22412	No_constitutive_exon_found_in_species
TCGGAGAGGGATCTTGGAGGGAAATGAAAGCTAATAAAAGGGACAAATAGAC	48354	48448	48304	48356	1	HF936165	PCON_01689	47926	52550	None	5276	619	22412	No_constitutive_exon_found_in_species
ACACCTTTTGGACTTTGTCGGACCTTGTCAAACTAATTTTTGGGGAATAGAA	44009	44023	44073	44021	-1	HF935417	PCON_08091	39911	45053	None	5276	619	22412	No_constitutive_exon_found_in_species
GTGCGTTTACAGTGATAGGCATGGTGCAGTTAGGTAATGGAGCGGGAAAGGT	26195	26399	26145	26197	1	HF935272	PCON_05340	24920	26833	None	5276	619	22412	No_constitutive_exon_found_in_species
TGTGATGGGTCTTCTCTGGGGCGGAAGCAAAAGCTAATGGGCGTGGATAGTT	4855	4942	4805	4857	1	HF935656	PCON_11551	3954	5874	None	5276	619	22412	No_constitutive_exon_found_in_species
GGAAGTGCGGAGGAGGGGATTTGAGAGATAAAGGAAAGGAACAGGGATAGGA	8286	8470	8236	8288	1	HF935656	PCON_11552	6295	8470	None	5276	619	22412	No_constitutive_exon_found_in_species
TACACTGCTTGTCCCTCAACAGAAATTGTAAACTGACGATTATGGGGTAGAC	46729	47217	46679	46731	1	HF935656	PCON_11564	46339	47217	None	5276	619	22412	No_constitutive_exon_found_in_species
GTACGTATCCTTCTCCTACCTAAATGTATGTGCTGACGATATGGGGATAGAG	27261	28750	27211	27263	1	HF935302	PCON_06199	23099	28750	None	5276	619	22412	No_constitutive_exon_found_in_species
GTGTACCCCAGGCTATATGAGCTACACGTATCAGCACCTTATGGGAATAGAA	35556	36776	35506	35558	1	HF935302	PCON_06201	34448	36776	None	5276	619	22412	No_constitutive_exon_found_in_species
GTGCGTTGTACTATTGGATCTGAGACTGATTCAGGTGTGGGAATATGCAGAG	40469	41537	40419	40471	1	HF936491	PCON_03336	40008	41537	None	5276	619	22412	No_constitutive_exon_found_in_species
GTGGGAATGTGTGATACTGGGTGAATGGAGCTGACTTACGGGAAATATAGAA	15557	15665	15507	15559	1	HF935201	PCON_01988	14911	15977	None	5276	619	22412	No_constitutive_exon_found_in_species
CGTACGCATCACGATTTGATGGAATCTATACAGCTACTGATGGGGAATAGCA	28548	28957	28498	28550	1	HF935201	PCON_01993	28175	28957	None	5276	619	22412	No_constitutive_exon_found_in_species
TGCATCAACATACACTGGATAAATACTGAGACTTGTTTTGTGGAGGGCAGGA	49348	50096	49298	49350	1	HF936379	PCON_02959	45048	50096	None	5276	619	22412	No_constitutive_exon_found_in_species
AAGCTCATTTAACATACCAAACTTGGGAGAGATACTGATCGTGGGGACAGAT	7402	7684	7734	7682	-1	HF936516	PCON_03517	7402	9733	None	5276	619	22412	No_constitutive_exon_found_in_species
GGAGAGATGGACTGGGGATAAGGGATAAGGTGGCTGATTTTGGGGCATAGGG	42282	42469	42232	42284	1	HF936516	PCON_03528	41709	42469	None	5276	619	22412	No_constitutive_exon_found_in_species
GAACCAGAGCCTTGGCTAATGAAGATTTAGGACGGGGGATAAAGGCATAGAT	5855	7286	7336	7284	-1	HF935320	PCON_06472	5855	7546	None	5276	619	22412	No_constitutive_exon_found_in_species
ATGGTTTGAGTTCGCGTTCGCTGACTCTTGGTTATTTGGGCGGGGGGTAGAC	27921	28093	27871	27923	1	HF935356	PCON_07140	27381	28093	None	5276	619	22412	No_constitutive_exon_found_in_species
TGAATTCTGATTTCCAAATTCGAGAGCGATTACGGCTGACATTGGGATAGGA	1820	2505	2555	2503	-1	HF935268	PCON_05301	1820	4088	None	5276	619	22412	No_constitutive_exon_found_in_species
TTGTGGAAAAAGCATTTATCAATAATGAATTTATCTAATTGGTTGGGCAGAT	33619	33950	33569	33621	1	HF936202	PCON_01936	31613	40397	None	5276	619	22412	No_constitutive_exon_found_in_species
TTATTCACTATTCCGACATCAAGATGCCGTGTTGTAACAGTTGGGAATAGTT	36631	36697	36581	36633	1	HF935799	PCON_12905	36466	38726	None	5276	619	22412	No_constitutive_exon_found_in_species
TAGTTCAGAATAGAAGTGCCAGGTAAGTACTATAGAACTGGGAATGGTAGAC	33726	33787	33676	33728	1	HF935745	PCON_12584	33459	33787	None	5276	619	22412	No_constitutive_exon_found_in_species
CGTGGTACGAATAATATCCTTCGGTAGAGACTCATGTTTAACGAGGGTAGTT	38785	39204	38735	38787	1	HF936282	PCON_02437	38568	40056	None	5276	619	22412	No_constitutive_exon_found_in_species
GACCCCAGATCACAAGGATCACAAGGGACGGGCCGTATTGACACGGGAAGCG	27971	28203	27921	27973	1	HF935733	PCON_12562	27838	28203	None	5276	619	22412	No_constitutive_exon_found_in_species
GCTGGATCCTATGGCAGTTTGGGTTTAGAAACTGATCAGAGGGCGCGTAGGT	31975	32126	32176	32124	-1	HF935733	PCON_12563	28550	33776	None	5276	619	22412	No_constitutive_exon_found_in_species
TTATCCTTTTGCTTCATCTAGGGGGAAAGTGGCTAACAAATGGGTGATAGTT	1477	1657	1427	1479	1	HF935661	PCON_11570	242	1657	None	5276	619	22412	No_constitutive_exon_found_in_species
CTCTAGGAGGGATTTTTGGAAGGATAGAAGGCTAATTACATGGGAAATAGGA	1673	1894	1944	1892	-1	HF935661	PCON_11571	1673	2435	None	5276	619	22412	No_constitutive_exon_found_in_species
CGCGGCACGGGCTGGCTTTTACGTATCAGGAGCTGATTGGGTTAAAATAGGT	6867	7576	7626	7574	-1	HF935661	PCON_11574	6867	8856	None	5276	619	22412	No_constitutive_exon_found_in_species
AGTAAGTTTTACCGTGGTCATAACATGAGGTATTCAACTAACGGGAATAGAC	23640	24155	24205	24153	-1	HF935661	PCON_11580	23203	25247	None	5276	619	22412	No_constitutive_exon_found_in_species
GTAAGCTTCCTTCCCTGTTTTTGATTGGCCGAAATTAATAGGATGGGTAGGG	34618	34815	34568	34620	1	HF935661	PCON_11583	33161	35473	None	5276	619	22412	No_constitutive_exon_found_in_species
AAAGCGGTTACATGCTGTGACGTAGAATTCGCTAATTCATAGGGCAACAGGC	37753	37958	38008	37956	-1	HF935486	PCON_09266	37753	38187	None	5276	619	22412	No_constitutive_exon_found_in_species
TGAATAATTCGTTGTGCCCTAACAACCTTTCTATCCATTGGGAACTACAGTG	5209	5617	5159	5211	1	HF935725	PCON_12448	4340	5617	None	5276	619	22412	No_constitutive_exon_found_in_species
ATTCTATACATACAGGGGAGATGGGGGGATGCTAATGGGAGAATTAATAGGA	14804	15344	15394	15342	-1	HF935331	PCON_06612	14804	16505	None	5276	619	22412	No_constitutive_exon_found_in_species
TTCCCCGTGATATCGTCGAGGCAAATTCGGTATTGACTCCACTGGGATAGGT	11790	12231	11740	11792	1	HF935291	PCON_06087	10743	12231	None	5276	619	22412	No_constitutive_exon_found_in_species
ATAAATCACCACCCGTAACTTGTAGGAGGGTCACTGATGATGTGGGATAGTG	25336	25705	25286	25338	1	HF935567	PCON_10426	23900	25705	None	5276	619	22412	No_constitutive_exon_found_in_species
GTAACTGTGCTTTGAGTCAAGCTAATTAATTTCGGTATTGGGATACATAGAT	37493	37969	37443	37495	1	HF935298	PCON_06165	35396	37969	None	5276	619	22412	No_constitutive_exon_found_in_species
CAAACCAGAGTGACCAGAGCGAGCATAGCTAATGGGTTATTTGGGAATAGGT	23687	23965	23637	23689	1	HF935700	PCON_11947	23138	23965	None	5276	619	22412	No_constitutive_exon_found_in_species
CGACCGGAGTGTGTACGTGAGGTGAACTAAGGATAACGGGAAAAATGCAGGG	29363	29972	29313	29365	1	HF936243	PCON_02029	28992	29972	None	5276	619	22412	No_constitutive_exon_found_in_species
TCAACGTTTACCCCGCCAAAAATGAAATGCTGAAACTGACGGGGGAAAAGGA	29169	29239	29119	29171	1	HF935205	PCON_02424	28917	31351	None	5276	619	22412	No_constitutive_exon_found_in_species
CCGCCCAATTATTTCATCAGACGAAAGCTAATGAATCATGGGTGATACAGTG	39817	39907	39767	39819	1	HF935205	PCON_02428	38984	40903	None	5276	619	22412	No_constitutive_exon_found_in_species
GTTCAACTAAGCACCGATGGTTCGATATGGCTAGTCTAAAGGCGGGTTAGAA	39120	39774	39824	39772	-1	HF935555	PCON_10297	39120	40196	None	5276	619	22412	No_constitutive_exon_found_in_species
GGGGTGTTATCTCCGAGAGGGAAAAGGCTAATCATGGGGGTTGGAAATAGTG	33620	33984	34034	33982	-1	HF935200	PCON_01956	33620	34999	None	5276	619	22412	No_constitutive_exon_found_in_species
TTTTCTACCCCTATGACGGGGGCTAACGGGGACTGACTGCGGGTGGATAGAT	17314	18552	17264	17316	1	HF935247	PCON_04928	16950	18552	None	5276	619	22412	No_constitutive_exon_found_in_species
GCCGACGGGTTGGACTCTAGGCAGCAGTCGCTGACAGCGGGGTACAATAGGT	25159	25338	25109	25161	1	HF935316	PCON_06418	24074	28024	None	5276	619	22412	No_constitutive_exon_found_in_species
TTGAGAGAATTGGAATGGGGGACGATTGTGGCTAATAATAAGGGTGATAGGT	13070	13125	13175	13123	-1	HF935345	PCON_06827	12641	14133	None	5276	619	22412	No_constitutive_exon_found_in_species
TGGTTTCTATTTTCATATTTGGACAGACTGGTGCTAACGAGGGCATACAGTA	22760	24959	25009	24957	-1	HF936389	PCON_02977	22760	25885	None	5276	619	22412	No_constitutive_exon_found_in_species
TATATTTCCTCGCATTCCAAGATAGGGAAATATTACTAACGGGGAAATAGTA	27203	28097	28147	28095	-1	HF935809	PCON_12937	23985	29260	None	5276	619	22412	No_constitutive_exon_found_in_species
TGTACTCGAGGGCTCCTTTTCGAGCTACGTATGTTGACGGAGGGCATCAGGA	25630	25721	25771	25719	-1	HF935809	PCON_12937	23985	29260	None	5276	619	22412	No_constitutive_exon_found_in_species
GCATATAGTATTTTTTAGAACTTGCAGCTAATGGTTATGGGGAAATATAGAT	4014	5264	5314	5262	-1	HF935225	PCON_04268	4014	5946	None	5276	619	22412	No_constitutive_exon_found_in_species
CAACCACGTCGAAAATCACATAAACTATTACTACCAGGGACAAAGGGAAGAT	8953	9478	8903	8955	1	HF935414	PCON_08007	8184	11987	None	5276	619	22412	No_constitutive_exon_found_in_species
TTCCTGCATAGAACCTTCGAGAAGGATTTAAAGTGCTGACGGGAAATTAGCT	14593	17415	14543	14595	1	HF935414	PCON_08008	12853	17415	None	5276	619	22412	No_constitutive_exon_found_in_species
GTTGGAGAGACATTGAAGGACGGATAGGAAATGCTGACAGTGGGGAATAGGA	7805	7880	7930	7878	-1	HF936576	PCON_04048	5628	8310	None	5276	619	22412	No_constitutive_exon_found_in_species
GCAGTATGTCACGGTGTGTGAATTGCTATTTAATGCTAATGGGTCGATAGAT	5628	7471	7521	7469	-1	HF936576	PCON_04048	5628	8310	None	5276	619	22412	No_constitutive_exon_found_in_species
ATGCGCATCTTGTTTTTCATCGATTGCTGGAATTTAACGGGGAGAACCAGGC	15580	15994	16044	15992	-1	HF936576	PCON_04052	14863	16362	None	5276	619	22412	No_constitutive_exon_found_in_species
TGTTCTTCGCCCGCGGAATCAACATTCATAATACTTACATATGGGTAAAGCA	21667	21725	21617	21669	1	HF935568	PCON_10442	21061	24055	None	5276	619	22412	No_constitutive_exon_found_in_species
TTCGTCCTCTATTCCAGCCTACAATAGGAATTTCTAACGAGGGTGTACAGAA	18406	18465	18356	18408	1	HF935455	PCON_08914	14806	19673	None	5276	619	22412	No_constitutive_exon_found_in_species
CCCTTGGGTATGGTCAATTGGGGATAGGATAGTAGCTAATGGTAGGGTAGAA	12890	13020	13070	13018	-1	HF935124	PCON_07827	12581	13200	None	5276	619	22412	No_constitutive_exon_found_in_species
CTCTACCTCGACGCCCGCTTTTGAGGCCTTTTTAACCTTGGGATGAATAGAA	11804	12116	11754	11806	1	HF935328	PCON_06540	11684	12116	None	5276	619	22412	No_constitutive_exon_found_in_species
GTATGTTCTTTCGGATTCCGTGTTGAGAAATCTGCTGATTTTGGGAACAGTA	9655	9818	9868	9816	-1	HF936578	PCON_04062	9655	12741	None	5276	619	22412	No_constitutive_exon_found_in_species
TGGTTTGATATTCTGCAGGTTTTGGTTGGGCGGTTGTTAATGCGGGATAGGT	13134	13182	13084	13136	1	HF935224	PCON_04206	12834	13182	None	5276	619	22412	No_constitutive_exon_found_in_species
GTGATCCGGATTCCGAGGAAGGGGATAGGTGCTAACGAGTGGGACGATAGGC	7441	7954	8004	7952	-1	HF935719	PCON_12115	7441	9780	None	5276	619	22412	No_constitutive_exon_found_in_species
CTGTACAACCACCTATCTCTGATAGCCAGTGACTAACGACGGGCGACCAGAT	21018	21095	21145	21093	-1	HF935719	PCON_12120	19963	21512	None	5276	619	22412	No_constitutive_exon_found_in_species
GAGGGGGAGGGGTCGACCAATGCAGAGCTGAGCTGACGAGGGGTTGATAGGC	7280	7345	7230	7282	1	HF935828	PCON_12944	6106	15160	None	5276	619	22412	No_constitutive_exon_found_in_species
TGATGGGGGTTGGGATGGCCTTTGGTACGGATGCTGATGGGGGAAAACAGAT	345	380	295	347	1	HF935972	PCON_13977	106	380	None	5276	619	22412	No_constitutive_exon_found_in_species
CGCGTTCAGTACATAACGTGAAGAGCTCTTTACTAACCCGGGTGTTAAAGGG	6054	6392	6004	6056	1	HF935495	PCON_09346	4818	7296	None	5276	619	22412	No_constitutive_exon_found_in_species
TCGGGGGTAGAAAGGAGAAGGTGATGCATAGGATGCTGACGAAGGGATAGAA	12754	12807	12704	12756	1	HF935701	PCON_11956	11717	14532	None	5276	619	22412	No_constitutive_exon_found_in_species
GCAGGATTATGGGGCAGGTAACAGGATGCTAATGATGATGGTGAGGGTAGAC	3470	3725	3420	3472	1	HF935403	PCON_07840	1499	3725	None	5276	619	22412	No_constitutive_exon_found_in_species
TATGTTTACCAGTTCTATGGATCTTGTGGGGTAAATGCTAATGGGTACAGGA	6066	6300	6016	6068	1	HF935324	PCON_06532	5146	6300	None	5276	619	22412	No_constitutive_exon_found_in_species
ACATCAACCCAATACTCACTTTTACAACCTTTGACCTTGGGATAGAATAGCT	3171	3240	3121	3173	1	HF935216	PCON_03454	1358	5884	None	5276	619	22412	No_constitutive_exon_found_in_species
AGGAAGATTCTTAAAACCGCTGTTAGAAATGCACAAGCTCAGGGGCTAAGGT	8436	8946	8996	8944	-1	HF935855	PCON_13213	8436	9510	None	5276	619	22412	No_constitutive_exon_found_in_species
AACCTTCGGTGGACTTCGGTGGACTTTGTCAAGCTGATTCATTGGGATAGAC	10339	10826	10876	10824	-1	HF936599	PCON_04150	8144	11915	None	5276	619	22412	No_constitutive_exon_found_in_species
GCCGAAGCCCGAAGCCCAGACGGGGACTTTGCGGAAGCTAACGGGAATAGTG	12951	13200	12901	12953	1	HF936599	PCON_04151	12018	13200	None	5276	619	22412	No_constitutive_exon_found_in_species
CGTGGTGGTTCGTGAAATGCGGGTTAAGGTGCGAGGTGCGGCGGGTTGAGGC	13573	13787	13523	13575	1	HF935400	PCON_07825	13524	13787	None	5276	619	22412	No_constitutive_exon_found_in_species
ACAGTCTGGTAACTTTATTTTCGGAAGAATTACTAACGGGGAATAATTAGGA	4776	4881	4931	4879	-1	HF936151	PCON_01514	4493	5186	None	5276	619	22412	No_constitutive_exon_found_in_species
ACGTTATTGAGGTTAGATATTAAGGAAAATTATTCTAACGGGAATTATAGCG	4070	4138	4020	4072	1	HF935648	PCON_11398	3039	4478	None	5276	619	22412	No_constitutive_exon_found_in_species
ATGAGTTGGTTGTGCGTCTGGGGCTTGGGCTAATTGATGGGGGATTGTAGTT	1182	1415	1465	1413	-1	HF935904	PCON_13484	1182	1674	None	5276	619	22412	No_constitutive_exon_found_in_species
AGTGAGTTTATTCCATCCTAGGTGTGGTCAGAAGGCTAATGGGAGGGTAGAT	8935	9307	8885	8937	1	HF936069	PCON_01112	7160	9307	None	5276	619	22412	No_constitutive_exon_found_in_species
ACGGGCATTGGTGGCCGTGGGTACACAGGTTTCTAACGTGGGGTAAATAGCA	4208	4358	4158	4210	1	HF935374	PCON_07347	4008	7785	None	5276	619	22412	No_constitutive_exon_found_in_species
TATGGTGCTTTATCTTCGTTGTTTACTGATACTAGCATGATGGGTGACAGGA	4640	4797	4590	4642	1	HF935512	PCON_09694	3989	5299	None	5276	619	22412	No_constitutive_exon_found_in_species
TTATGAGTGATAGTATCAGAGAAGTTAGCTAATACATCGGGACAACGAAGGT	242	1888	1938	1886	-1	HF936514	PCON_03512	242	3440	None	5276	619	22412	No_constitutive_exon_found_in_species
