# Supplementary material for: Widespread Separation of the Polypyrimidine Tract From 3′ AG by G Tracts in Association With Alternative Exons in Metazoa and Plants
Source: Front Genet. 2019 Jan 14;9:741. doi: 10.3389/fgene.2018.00741 (PMC6339879; doi:10.3389/fgene.2018.00741)
Supplement: DATA FILE S1 — Sequences of REPAG 3′ SS from each species of fungi. [file Data_Sheet_1.zip › Supplementary data 1/Fungi_Release38_candida_maltosa_xu316.txt]

REPA_GGG_Sequence	Exon_Start	Exon_End	Pos_-50	Pos_+2	Strand	Chromosome	GeneID	Gene_Start	Gene_End	Gene_Name	Number_of_REPAs	Number_of_REPAs_has_GGG	Number_of_Intron(Intra_genic_Region)	Upstream_Constitutive_Exon
ATTGACGAAATGGAATTACATTTTCCATGTAATTAACGGGAAAATTAGAGTT	3385	3472	3522	3470	-1	contig1583_scaffold25	G210_1418	3385	6896	None	85	2	389	No_constitutive_exon_found_in_species
ATTAGAAAAAAATTTTCTATAGTGAAATTTTTTTTTTTAGAAAAGGGAAGAA	7070	7115	7020	7072	1	contig342_scaffold5	G210_4622	6210	7807	None	85	2	389	No_constitutive_exon_found_in_species
