# Supplementary material for: Widespread Separation of the Polypyrimidine Tract From 3′ AG by G Tracts in Association With Alternative Exons in Metazoa and Plants
Source: Front Genet. 2019 Jan 14;9:741. doi: 10.3389/fgene.2018.00741 (PMC6339879; doi:10.3389/fgene.2018.00741)
Supplement: DATA FILE S1 — Sequences of REPAG 3′ SS from each species of fungi. [file Data_Sheet_1.zip › Supplementary data 1/Fungi_Release38_stachybotrys_chartarum_ibt_7711.txt]

REPA_GGG_Sequence	Exon_Start	Exon_End	Pos_-50	Pos_+2	Strand	Chromosome	GeneID	Gene_Start	Gene_End	Gene_Name	Number_of_REPAs	Number_of_REPAs_has_GGG	Number_of_Intron(Intra_genic_Region)	Upstream_Constitutive_Exon
CGATGCCATATCTATTGTACATGACCTCATTTACTAATCTACGGGTACAGCA	8117	8355	8067	8119	1	scaffold727	S7711_00003	7273	8905	None	3494	506	20764	No_constitutive_exon_found_in_species
CTGTGCATCGTGTGCTGGGAATGTCAGGCCTTGCTGACGTGGTTGGGTAGAA	46297	48070	46247	46299	1	scaffold727	S7711_00014	45862	48070	None	3494	506	20764	No_constitutive_exon_found_in_species
TGACGCAAGATGAATTACACGGGAAGCTGAGAGGCTGATGACGGGTCAAGAC	180013	180364	180414	180362	-1	scaffold727	S7711_00059	180013	181213	None	3494	506	20764	No_constitutive_exon_found_in_species
GGTAAGTGCCAACGGCTGGCTACAGTGAATTGGAAGCTCACGGGGTACAGGT	216135	216242	216085	216137	1	scaffold727	S7711_00069	214376	217497	None	3494	506	20764	No_constitutive_exon_found_in_species
ACAACTCGGCCAATGCTCAAGTGTTGGAAGGCTGATGCGATGGTGGGCAGGT	298192	298362	298142	298194	1	scaffold727	S7711_00102	297784	298728	None	3494	506	20764	No_constitutive_exon_found_in_species
ATCATCGTCTGATGTCATTGAATGTGGGCTATGCTTAATTGGGCACACAGCT	313477	314356	314406	314354	-1	scaffold727	S7711_00107	313477	316239	None	3494	506	20764	No_constitutive_exon_found_in_species
CAGCCTCCACGCTTTCACCAGATTCGACCGTAGACTAACGCGGGATACAGGA	402287	402542	402237	402289	1	scaffold727	S7711_00133	400845	402542	None	3494	506	20764	No_constitutive_exon_found_in_species
GTCGGCACACCTTTCGGACCACGGGATCGCGGTTTCTAACGGGGGAATAGGA	420823	421035	421085	421033	-1	scaffold727	S7711_00139	418693	421134	None	3494	506	20764	No_constitutive_exon_found_in_species
TCTCCTGGTCAGACAAGGGACTGACGAGGTTGTCGTGGCGGGGAGGATAGAC	430627	430683	430577	430629	1	scaffold727	S7711_00143	430404	430993	None	3494	506	20764	No_constitutive_exon_found_in_species
CCCTACATCCCTCTCACATCCCAACTCCTGTCTGATGGGAAGCCGAATAGGC	430742	430897	430692	430744	1	scaffold727	S7711_00143	430404	430993	None	3494	506	20764	No_constitutive_exon_found_in_species
GGTATGTGGCATGCCCGGCTGTGGAGTATCAAACTGACTTGCTGGGGCAGCT	431245	431416	431466	431414	-1	scaffold727	S7711_00144	431245	432809	None	3494	506	20764	No_constitutive_exon_found_in_species
AGTCCCACGAAGTTCCACGGCATGGGGAAGCTAACGGGTGGTGAAAACAGGC	433799	433941	433749	433801	1	scaffold727	S7711_00145	433476	434047	None	3494	506	20764	No_constitutive_exon_found_in_species
CAGAAGGTACGTCAACTTGTCCAGAGAGGGGCTCCGCTGACTGGGCAAAGGG	456737	457232	456687	456739	1	scaffold727	S7711_00154	454646	459402	None	3494	506	20764	No_constitutive_exon_found_in_species
AAACGATGCAATGATTGACAAATACCCTCCCGTGGTGCTGGGGGAAACAGGG	711470	711791	711420	711472	1	scaffold727	S7711_00242	710468	711791	None	3494	506	20764	No_constitutive_exon_found_in_species
GTATGTCCGCTTGTCAGTGGGGTCCCCATTACTTTCCTGACGGGACGTAGCC	754656	754925	754975	754923	-1	scaffold727	S7711_00257	747241	755400	None	3494	506	20764	No_constitutive_exon_found_in_species
TTATCTTTTTTCTAATGGGCGACAACGAGCTGACCTATACCGTGGGCAAGGC	775509	776647	776697	776645	-1	scaffold727	S7711_00264	775509	776961	None	3494	506	20764	No_constitutive_exon_found_in_species
ATCGTGCCGTTTCTTGCCCTCACGACGATGAACGCTGCTGACGGGATCAGTC	91449	92144	92194	92142	-1	scaffold275	S7711_00318	91449	92999	None	3494	506	20764	No_constitutive_exon_found_in_species
AGACACAATTCAGACTGTTGTTTCTATTACTAAAGTTTGGGGGTATGTAGCT	286754	287081	286704	286756	1	scaffold275	S7711_00374	286453	287081	None	3494	506	20764	No_constitutive_exon_found_in_species
TGCTTGAGAATACTGTGTCTGGTATCAGGTGGCTGACATAGGGAAAACAGTT	451809	451868	451759	451811	1	scaffold275	S7711_00421	448158	451953	None	3494	506	20764	No_constitutive_exon_found_in_species
AAATGTCTCTTCAGCAGAGTTGCTGCTTCAGGTACTAAAAGGGATTATAGCT	486203	486450	486500	486448	-1	scaffold275	S7711_00434	485306	486530	None	3494	506	20764	No_constitutive_exon_found_in_species
TGCCTCCCCTCTCGCTACCACCATGTGTATAATGCTAATCGGGTTGACAGAA	487528	488015	487478	487530	1	scaffold275	S7711_00435	486970	488015	None	3494	506	20764	No_constitutive_exon_found_in_species
CTGGGCACCACGGGAGGGGATATGCGCTCGGTTCTGACTGACGGGTACAGGC	490155	490453	490105	490157	1	scaffold275	S7711_00436	488702	491192	None	3494	506	20764	No_constitutive_exon_found_in_species
GCCCAGGATGGAAAAGCGCGGCACGGAAGCTCTGAACTCTATGGGGCTAGCG	511532	511760	511482	511534	1	scaffold275	S7711_10362	511181	512156	None	3494	506	20764	No_constitutive_exon_found_in_species
AAGTCGCACATTCTACATTGATCGGTCGTGGTTAACATGGGAGACTGCAGGA	525713	526142	526192	526140	-1	scaffold275	S7711_00447	525713	527445	None	3494	506	20764	No_constitutive_exon_found_in_species
ACGGTATGCCACCATCTTCAGTCTCATAAAGGTCTACTAACGGGACGTAGTC	539142	539174	539092	539144	1	scaffold275	S7711_00451	538733	540947	None	3494	506	20764	No_constitutive_exon_found_in_species
CTGTCATGCCATGAACCTTGCCGCTCTTGAGCTAACTAGAAGGGATGCAGCA	594639	597733	597783	597731	-1	scaffold275	S7711_00470	594285	597886	None	3494	506	20764	No_constitutive_exon_found_in_species
AAAGAGAATAGCGTATTGTCCAGCTGGTGTGGCTGACATTGGAGGGCTAGGC	608576	608714	608764	608712	-1	scaffold275	S7711_00475	608576	608951	None	3494	506	20764	No_constitutive_exon_found_in_species
AGCTCCCAAGATGCATTCCACTAATATTGTACATTGCTTTGGGTGCACAGCT	686975	687209	686925	686977	1	scaffold275	S7711_00501	686889	688037	None	3494	506	20764	No_constitutive_exon_found_in_species
TAAGCAGCCCGGTTGCGATCTGTGTACGGACCGAGCTGATGGGAAAATAGAT	33722	35157	35207	35155	-1	scaffold1196	S7711_00512	33722	35556	None	3494	506	20764	No_constitutive_exon_found_in_species
CTCCCGTAACCTCTTCCCTAGTTAACTAGCACTGACTCTCACATGGGAAGCC	69901	71537	71587	71535	-1	scaffold1196	S7711_00523	69815	71803	None	3494	506	20764	No_constitutive_exon_found_in_species
TTGGTCTTCTAGTCCACCCTTTGGCATGCTCAGGCTGACTCGGGTGACAGGA	73848	76617	73798	73850	1	scaffold1196	S7711_00525	73743	76617	None	3494	506	20764	No_constitutive_exon_found_in_species
CAGCTTCTAAGCTCAGGAGAGCCTAGAGACTCACGTGCATCCGGGAATAGCA	151202	151601	151651	151599	-1	scaffold1196	S7711_00550	150590	152766	None	3494	506	20764	No_constitutive_exon_found_in_species
GGTAAGCATTTTTTTCATCCTGAAACAAGTATAGAGCTGACGGGAAGTAGAC	207317	207626	207676	207624	-1	scaffold1196	S7711_00564	206986	210851	None	3494	506	20764	No_constitutive_exon_found_in_species
AGCACTCTAGGAGGCCTATATGTGGGAACCGTTCACTAACAGGGCAATAGGC	261108	262027	261058	261110	1	scaffold1196	S7711_00572	257343	262027	None	3494	506	20764	No_constitutive_exon_found_in_species
AAGCCCACGCCCTTGCGCTTTACCCACGGCTGCAGCTGACGGGTGCAAAGAC	365242	366311	366361	366309	-1	scaffold1196	S7711_00604	365242	366543	None	3494	506	20764	No_constitutive_exon_found_in_species
CCCTCCCACGAGGACTATGGACGGGATCATAGTGCTAACGGGCGGGGCAGAT	415263	416545	416595	416543	-1	scaffold1196	S7711_00619	415263	416741	None	3494	506	20764	No_constitutive_exon_found_in_species
TGTTGTGTACCACCGTCTCGGGAAGGACACGAAGCTAACACGTGGGCAAGCC	516312	516474	516524	516472	-1	scaffold1196	S7711_10379	516312	516825	None	3494	506	20764	No_constitutive_exon_found_in_species
GGCTTGTGCTTGTTTCCGGCTGGAATCGGGTATGGCTAACGGGGGTGCAGAC	618416	619440	618366	618418	1	scaffold1196	S7711_00679	618029	619683	None	3494	506	20764	No_constitutive_exon_found_in_species
CTACAGGAAGTCATAATGTTTGCCATGATGCTAATACCCTAGGGTCGCAGAT	648390	649393	648340	648392	1	scaffold1196	S7711_00688	648039	649393	None	3494	506	20764	No_constitutive_exon_found_in_species
GGCTGCCGCGATGGAAAAGTTTGCTGCTGGCTCGACGAATGGGTAATTAGAT	651591	651678	651728	651676	-1	scaffold1196	S7711_10381	651591	651933	None	3494	506	20764	No_constitutive_exon_found_in_species
CAAGAAATCATTCAAATGGACGGGCAAGCGTGTACTGACGATGGGCGCAGAT	167536	167600	167486	167538	1	scaffold1032	S7711_00739	166974	167600	None	3494	506	20764	No_constitutive_exon_found_in_species
ACGACGGCGCGACGAGGATATTCTGGAAACTGACTCGACCCACGGGGTAGAC	287561	287843	287511	287563	1	scaffold1032	S7711_00770	287225	290008	None	3494	506	20764	No_constitutive_exon_found_in_species
GGGGATGGTCAACAGAGGCCCGAAGTCCAGGAGCCACGGGAGGTTAACAGAA	340157	340348	340107	340159	1	scaffold1032	S7711_00789	339964	341987	None	3494	506	20764	No_constitutive_exon_found_in_species
TCATCCCGTCGAGGAGCTTCTTTTGCTGATCCAGAAACCCGGGGCTACAGCA	99303	99979	99253	99305	1	scaffold993	S7711_00873	98864	99979	None	3494	506	20764	No_constitutive_exon_found_in_species
TAGGTCTAGACAGCCGGGGTAACATATTCCATGCGCTAACACGTGGGCAGGA	228214	228910	228164	228216	1	scaffold993	S7711_00918	223452	228910	None	3494	506	20764	No_constitutive_exon_found_in_species
GCTCGTCCATGTCGCTCTCACGCCCTTCTTTTCCTCTAACCGGGATGCAGGA	370840	371285	371335	371283	-1	scaffold993	S7711_00955	369605	371590	None	3494	506	20764	No_constitutive_exon_found_in_species
GTAAGATATTCACGACGTGTTCCGAGAGAGGAGACTGACGAGGGGACTAGAA	112003	112962	113012	112960	-1	scaffold725	S7711_01007	112003	114183	None	3494	506	20764	No_constitutive_exon_found_in_species
ATGACGTTTGCTCTGGTGCTTCTACACGTAACCGCTGACCGAGGGCCCAGCA	121070	121116	121020	121072	1	scaffold725	S7711_01010	120897	122443	None	3494	506	20764	No_constitutive_exon_found_in_species
CCCATGAAACGCCGACGATGGTCTGCTAACCTCCCCCCGTGCCGGGACAGAT	139852	140553	140603	140551	-1	scaffold725	S7711_01017	139852	140672	None	3494	506	20764	No_constitutive_exon_found_in_species
CGTAAGGTGACCGTTTGGCACGGCAGACTCCATCTAATCTAGGGATGCAGGC	265479	266052	265429	265481	1	scaffold725	S7711_01052	265011	266052	None	3494	506	20764	No_constitutive_exon_found_in_species
ACGCTCCTCACTCAAGGAATATCTTTCAGTGCAATACTAACAGGGAGTAGAT	68403	68565	68353	68405	1	scaffold1209	S7711_01133	67180	68739	None	3494	506	20764	No_constitutive_exon_found_in_species
GCACCCGCACTCTCGTGCCCCGCGGCCTTGCTGATGTGCTTGATGGGCAGGC	97720	99478	99528	99476	-1	scaffold1209	S7711_01144	97720	99608	None	3494	506	20764	No_constitutive_exon_found_in_species
TGTCTTCGTTAACGTAGTGTATGGCGATCAATAGCTGACTTGGGATATAGAA	124954	125292	125342	125290	-1	scaffold1209	S7711_01154	124954	125680	None	3494	506	20764	No_constitutive_exon_found_in_species
GTCGAGCATGTCGAGCATGTTCCTTATCAATGCGATAATGAATGGGACAGAC	139316	139544	139266	139318	1	scaffold1209	S7711_10426	139194	139544	None	3494	506	20764	No_constitutive_exon_found_in_species
AAAGGTCACTGCCTACTCGTCAACAAGATAATGATGATAACGGGTGATAGGA	166143	166861	166911	166859	-1	scaffold1209	S7711_01164	165772	167382	None	3494	506	20764	No_constitutive_exon_found_in_species
GCCAAGCCGTGCCATTATATCGCATCTAGGCTAAATTGTCGGGTTCAAAGAT	174722	174829	174672	174724	1	scaffold1209	S7711_01167	174626	175136	None	3494	506	20764	No_constitutive_exon_found_in_species
CAGGCGGTGAGGAGAACGTTCGTGTCGGCTCCTGCTAACTAGTTGGGCAGGC	211194	212282	212332	212280	-1	scaffold1209	S7711_01178	211194	212999	None	3494	506	20764	No_constitutive_exon_found_in_species
AGGCCTGTCTGAAATGGTGTATACTGACACGCGACTGGGGGGACGCATAGGC	421783	421905	421733	421785	1	scaffold1209	S7711_01251	421306	421905	None	3494	506	20764	No_constitutive_exon_found_in_species
TGTGACAACCCAGCTTCCTACATACGCAGCGTTTACTAAAAGGGCAATAGCA	75734	75978	75684	75736	1	scaffold35	S7711_01281	73978	75978	None	3494	506	20764	No_constitutive_exon_found_in_species
ATTCTCTGGAGAGGGACGTTTTGATCTAATGCTGACGGAGGGGTGTGCAGAT	302896	303012	302846	302898	1	scaffold35	S7711_01341	301908	303012	None	3494	506	20764	No_constitutive_exon_found_in_species
TTTGACCACATTTTGCATTGAATATGAACTAAACTAATATACATGGGTAGTC	370486	370667	370436	370488	1	scaffold35	S7711_01364	369046	370994	None	3494	506	20764	No_constitutive_exon_found_in_species
TCTACCGCTTCATTGACGCTGCTTGTACAATTCGCTAAGGGGATGTACAGTG	413226	413405	413455	413403	-1	scaffold35	S7711_01371	413139	414400	None	3494	506	20764	No_constitutive_exon_found_in_species
CGCCTGCTCACTGGTGACATGCGCTTATACCAAGGTTGACGATGGGACAGAA	124815	124872	124765	124817	1	scaffold483	S7711_01421	124660	127684	None	3494	506	20764	No_constitutive_exon_found_in_species
GCTGCTTCGAGGGGCACGAGCTGACCACGGTGATTTGCGTGGGGATCTAGGC	185381	186034	186084	186032	-1	scaffold483	S7711_01435	185381	186390	None	3494	506	20764	No_constitutive_exon_found_in_species
TCTAGGCTCTCGCATTGTCCAGTTACGAACAAGACTAACAAAAGGGGCAGCT	205513	206190	205463	205515	1	scaffold483	S7711_01440	203012	206190	None	3494	506	20764	No_constitutive_exon_found_in_species
GTACGTTGCCTCCAAGTCTCCCAGTAATTCGGCTAGGGCTGATGATGTAGGG	269027	269115	268977	269029	1	scaffold483	S7711_01468	268838	270282	None	3494	506	20764	No_constitutive_exon_found_in_species
AACAGGCTGGCAGACGGCCACAAAGTTTATTGTCTGACCGAAGAGGGTAGAT	317767	318250	317717	317769	1	scaffold483	S7711_01484	317617	318250	None	3494	506	20764	No_constitutive_exon_found_in_species
TCCTTGATAAGGAAAGTTGGCACATTTCCACAGACTGACCCGGGGAATAGAA	418155	418298	418105	418157	1	scaffold483	S7711_01513	416572	418298	None	3494	506	20764	No_constitutive_exon_found_in_species
AGATACTGTCCGAGGCTTCGCCTACAGAAACTCCGCTGGGAACGAAACAGCT	110999	111593	110949	111001	1	scaffold30	S7711_10475	110601	111593	None	3494	506	20764	No_constitutive_exon_found_in_species
TCTTGGTATGTCAACGAACCGCGTTGAAGGACAACACTGACACGGGACAGAA	143956	144084	143906	143958	1	scaffold30	S7711_01563	142488	144084	None	3494	506	20764	No_constitutive_exon_found_in_species
CCCTCCCACGCACATCTAGTACTGCATAAAGCTAACGTGGGTACGAACAGGT	144246	144420	144470	144418	-1	scaffold30	S7711_01564	144246	146442	None	3494	506	20764	No_constitutive_exon_found_in_species
GTGAGTCTTACAACACTGTCGTTGCAACCGGATTTCTGATGGGATGGTAGGA	151989	153597	151939	151991	1	scaffold30	S7711_01566	151258	153597	None	3494	506	20764	No_constitutive_exon_found_in_species
AGCCCAAAAACTACGCTCGAGCTGTGCCTGACGTGACCGTGGGGGGCAAGCC	200319	200605	200655	200603	-1	scaffold30	S7711_01580	199370	200982	None	3494	506	20764	No_constitutive_exon_found_in_species
CGCATGCCGGGGCGACGGAGAGTGTGCGTCGACTAACGAGCGGGGTACAGTC	202848	203003	202798	202850	1	scaffold30	S7711_01581	202333	203003	None	3494	506	20764	No_constitutive_exon_found_in_species
TGTTGATGAAGAGGTTGGAGAGCTGCTGATGGTGACTGAGGGGGGTTTAGGC	241994	242035	242085	242033	-1	scaffold30	S7711_01593	240544	242540	None	3494	506	20764	No_constitutive_exon_found_in_species
GCCGGCCAGGTCGTGTGTTGCTGCTGGGAGGCTGACAAGGGGCGCAACAGAT	240980	241442	241492	241440	-1	scaffold30	S7711_01593	240544	242540	None	3494	506	20764	No_constitutive_exon_found_in_species
TTGTCGAGGCGGATGCGATTGATCCTGGTACTGACGTTGGTGGGCGATAGTC	240544	240756	240806	240754	-1	scaffold30	S7711_01593	240544	242540	None	3494	506	20764	No_constitutive_exon_found_in_species
GCGTACTGGCCAACTTCCGCCCTCTTACTAATTGTGTAACAACTGGGCAGAC	275112	275490	275062	275114	1	scaffold30	S7711_10485	274600	275933	None	3494	506	20764	No_constitutive_exon_found_in_species
CCTTTGAACGGATGGACCGAGCTCATGGACGGGAGCTAATTCAGGGGCAGAA	324265	325627	325677	325625	-1	scaffold30	S7711_01617	324265	325923	None	3494	506	20764	No_constitutive_exon_found_in_species
GTCTGAGTATTATAGGAGTGTTTTGATTTTGTGGCTTACGAAAGGGCCAGCG	393318	393377	393268	393320	1	scaffold30	S7711_01635	392929	393960	None	3494	506	20764	No_constitutive_exon_found_in_species
GCCAATACATGCTATTCCTCGGTTGATCCTCGACTGACTGGCCGGGAAAGGT	3712	3892	3662	3714	1	scaffold1164	S7711_01642	3391	4691	None	3494	506	20764	No_constitutive_exon_found_in_species
TGCATCGTTCCCGTACGTACTAGGAAGATTTCATCACCACTGGCGGGCAGGA	5223	6264	5173	5225	1	scaffold1164	S7711_01643	5128	6264	None	3494	506	20764	No_constitutive_exon_found_in_species
CCTCGTCGTCGTCCTCTTCCGGTGTGGGAACTGGCTGACGGGATGTGCAGCA	92480	92825	92875	92823	-1	scaffold1164	S7711_01666	92480	94705	None	3494	506	20764	No_constitutive_exon_found_in_species
TCGACGGCAGGGTTGTCGGCATCATTGGCAATGGCCCGACGGGGACATAGGT	171263	172292	172342	172290	-1	scaffold1164	S7711_01689	171263	172883	None	3494	506	20764	No_constitutive_exon_found_in_species
TGGAAGAGAGACTGCCTGGAGGCGTGGCTGACGAGGCGGTTGGGCGATAGGG	240818	240857	240768	240820	1	scaffold1164	S7711_01713	240459	241984	None	3494	506	20764	No_constitutive_exon_found_in_species
TTATCTCTTCCCCTTGCCAGTGGAAACTGCAAAGGCTGACTCGAGGGTAGAC	275999	277094	275949	276001	1	scaffold1164	S7711_01725	274873	277094	None	3494	506	20764	No_constitutive_exon_found_in_species
CTCGAGATGTCGGCATGACACAAGAGCACGTGCTAACTCGTGGGACGCAGCT	371062	371727	371777	371725	-1	scaffold1164	S7711_01755	370828	371982	None	3494	506	20764	No_constitutive_exon_found_in_species
GAGTCAGCTGCGAGATTCGCGGTGAGATAGTGCTAACCCTATGGGTGTAGTG	370828	371004	371054	371002	-1	scaffold1164	S7711_01755	370828	371982	None	3494	506	20764	No_constitutive_exon_found_in_species
ATTGGCGCTCTCACGGCTCAACGAAGTTACTGACTGGATTTGGGATACAGCT	123543	123560	123493	123545	1	scaffold1336	S7711_01801	123403	124213	None	3494	506	20764	No_constitutive_exon_found_in_species
CAGGCGCCCTACATTGCTTGGGCTTCTCGGTTCGCTAACATGGGTGACAGTT	158396	158726	158776	158724	-1	scaffold1336	S7711_01810	157916	159646	None	3494	506	20764	No_constitutive_exon_found_in_species
CGGCGGCGAGCCAGTCAACTACCATATCCAACACTCTCCTAGGGTGACAGTT	226550	226672	226500	226552	1	scaffold1336	S7711_10516	226205	227094	None	3494	506	20764	No_constitutive_exon_found_in_species
AGTCCTGGGCCTTTTGATCCTCACGGGAGTTATTTTAACGGGATTTGAAGAT	178308	178908	178258	178310	1	scaffold1280	S7711_10525	177108	178908	None	3494	506	20764	No_constitutive_exon_found_in_species
TAAAACCCCCCCTTCGCTTTGCAAAACATCACTCACACTGGGAATCACAGGC	187665	187769	187615	187667	1	scaffold1280	S7711_01936	185506	187769	None	3494	506	20764	No_constitutive_exon_found_in_species
GATCCAGGAGGAATGCTAACGCTCGAAACAGATGTCCACCGGGAAACCAGGT	275038	275361	274988	275040	1	scaffold1280	S7711_01962	274070	275454	None	3494	506	20764	No_constitutive_exon_found_in_species
TTGGGCAACACATCGTGTCTCTGAGAATCTCGCTGACGGACGGGCAATAGCC	16402	18710	16352	16404	1	scaffold1155	S7711_01990	16283	19880	None	3494	506	20764	No_constitutive_exon_found_in_species
ATTCCACGTCCACATCTTCTTTCACTCCATCACTGACTTGGGATGAACAGGC	134920	135031	134870	134922	1	scaffold1155	S7711_02025	131928	137282	None	3494	506	20764	No_constitutive_exon_found_in_species
GGAGACGTGGGAGAATAAGGGGGAAGGGGCGCTGATTTGAGTGGGTGTAGAT	136225	136342	136175	136227	1	scaffold1155	S7711_02025	131928	137282	None	3494	506	20764	No_constitutive_exon_found_in_species
TGGAAGTGGAATCCGGGGGTGTATGTGCCGGTCGTGCTAACCAAGGGTAGAA	140743	140994	141044	140992	-1	scaffold1155	S7711_02027	140145	144471	None	3494	506	20764	No_constitutive_exon_found_in_species
ATGCTGTCGATGCACAGAGGTGAGGTCCACGCGCTGACAAAGGGGTTTAGGT	149301	150386	150436	150384	-1	scaffold1155	S7711_02029	149301	152689	None	3494	506	20764	No_constitutive_exon_found_in_species
ACTTCTTACCCAGGAGACCTTCGAACCTTGTCGCTGATCCGGGCCAAAAGAC	153633	154115	153583	153635	1	scaffold1155	S7711_02030	153269	154633	None	3494	506	20764	No_constitutive_exon_found_in_species
CCTGCTATGCAGTCCGCGGTAGAGCACGAACTGCAATGCTGAGTGGGCAGTC	227518	228144	227468	227520	1	scaffold1155	S7711_10542	226733	228144	None	3494	506	20764	No_constitutive_exon_found_in_species
GGGGAAACGAGAGATGTGCTGACGACCGGGACGTGGGGTGGGCGGTGCAGAC	230694	230917	230644	230696	1	scaffold1155	S7711_02059	230390	232695	None	3494	506	20764	No_constitutive_exon_found_in_species
CTCCTTCCGGGCCAGCACTTGCTTGCTTCCGCTAACCTGGTGGGAAATAGAT	285862	286497	285812	285864	1	scaffold1155	S7711_02069	285199	286913	None	3494	506	20764	No_constitutive_exon_found_in_species
AATGACTGTACACACGGATCACAAACTGCTTGATGCTGACGGGGTAACAGTC	328760	329732	329782	329730	-1	scaffold1155	S7711_02085	328760	330076	None	3494	506	20764	No_constitutive_exon_found_in_species
CTTCGAGGCCACATCTCGACACGGCTCGAGCTAATCACCTGGGGCTATAGCC	98880	99473	99523	99471	-1	scaffold1228	S7711_02116	98880	99581	None	3494	506	20764	No_constitutive_exon_found_in_species
CACCTGCTCGAACCAACCGCAGGTACTGTTTCGCTAACTCAGGGTGACAGAA	111321	111582	111271	111323	1	scaffold1228	S7711_02120	111019	111724	None	3494	506	20764	No_constitutive_exon_found_in_species
CCATGTTCCTTCCCTCATTCTTGTTCTTCCGCGTTCTGACCTGGGAATAGGC	227488	228113	228163	228111	-1	scaffold1228	S7711_02159	227488	229213	None	3494	506	20764	No_constitutive_exon_found_in_species
TCTAACCTTGCCAACGGCTAGGCGAAGAATCATACTGACGACAAGGGAAGAG	235853	236066	235803	235855	1	scaffold1228	S7711_10551	235278	236066	None	3494	506	20764	No_constitutive_exon_found_in_species
GGTCGTCCCTAGATTAGCACCATCACTCCAGAACTGACCTGGGCGTGCAGCC	303780	305148	305198	305146	-1	scaffold1228	S7711_02180	303590	305271	None	3494	506	20764	No_constitutive_exon_found_in_species
TGGACCCTGCTCACTCGGCGCATGCACTGACCTGACTTGACGGGACACAGCG	180689	181886	181936	181884	-1	scaffold1061	S7711_02236	179415	182097	None	3494	506	20764	No_constitutive_exon_found_in_species
CGGCCCCAATTCGCCCGTGTGTCGGAGTCAATGCTAAAACGGGGATACAGCC	214511	214569	214619	214567	-1	scaffold1061	S7711_02246	214259	214916	None	3494	506	20764	No_constitutive_exon_found_in_species
GTTTTCCTTCGCCTCCTTGGCATCGCGGCATGGCTGACACGGGAGCTCAGTT	322727	322857	322907	322855	-1	scaffold1061	S7711_02276	320295	323650	None	3494	506	20764	No_constitutive_exon_found_in_species
AGTACTGATTATGAAAAGATAGCTGGCGGCGGATGCTGACAAGGGTTCAGAG	23777	23794	23727	23779	1	scaffold968	S7711_02284	23549	23794	None	3494	506	20764	No_constitutive_exon_found_in_species
CTACGACGCTGTATGTTCATGATGAGAGACAGCGGTGCTGATGGGCGCAGGT	46092	46185	46235	46183	-1	scaffold968	S7711_02291	45595	46687	None	3494	506	20764	No_constitutive_exon_found_in_species
GCCCCTGAACAGGCACATTTCGGTCAAAACGTGTTGTTAACAGGGGATAGAC	53935	54070	54120	54068	-1	scaffold968	S7711_02294	53935	55728	None	3494	506	20764	No_constitutive_exon_found_in_species
GTAAGTATACTCACTTGGAAAAACCAATCAATTAGTTAACGAGGGCATAGGT	93613	94170	94220	94168	-1	scaffold968	S7711_02308	93613	94776	None	3494	506	20764	No_constitutive_exon_found_in_species
GCGTACTAGGTTTGCAAGGCTACTGTTTCTCATCACTAACAGGGGACCAGAT	151042	151096	151146	151094	-1	scaffold968	S7711_02331	150819	151708	None	3494	506	20764	No_constitutive_exon_found_in_species
AAGATCTCGGAAAGTCCACTCCGCAGAAACACCACAGCTCACATGGGTAGGA	33922	34025	33872	33924	1	scaffold1244	S7711_02389	33550	34677	None	3494	506	20764	No_constitutive_exon_found_in_species
ACAACGGGCGCATGGGGGTTGGGTGTAAGAGGCCTGACGGGAATAAACAGCA	263799	264015	263749	263801	1	scaffold1244	S7711_02454	263464	266084	None	3494	506	20764	No_constitutive_exon_found_in_species
GAAACGGCATACGCTCGCTCGCTAGGCTTCATTACTGACGGGGGATTTAGTC	265929	266084	265879	265931	1	scaffold1244	S7711_02454	263464	266084	None	3494	506	20764	No_constitutive_exon_found_in_species
CCACCTATATCGCATTGAAGCTTTATGGCTAACATCATGCGGGCTTGAAGCT	115731	115854	115681	115733	1	scaffold648	S7711_02501	114435	115854	None	3494	506	20764	No_constitutive_exon_found_in_species
TGACAACGGACGGGCATGTATATACAATCGGGCATAACCACAACGGGCAGCT	138247	138391	138441	138389	-1	scaffold648	S7711_02509	138247	139306	None	3494	506	20764	No_constitutive_exon_found_in_species
AGGTGGGGTTCGGGGTGGATGGACAGTAACAAGCTGACGAGAGAGGGCAGAC	151367	152001	152051	151999	-1	scaffold648	S7711_02515	151367	152246	None	3494	506	20764	No_constitutive_exon_found_in_species
CAGCTTCCGAGCGCCCCTGGTCAGTCCCAAGGTGCTGATGGGTGGACCAGCC	250481	250645	250695	250643	-1	scaffold648	S7711_02548	249587	251100	None	3494	506	20764	No_constitutive_exon_found_in_species
ACTAGCTCCTTGCATCTAAGCGTATACTCAACTGATTCTTTGGGAACCAGGT	286642	287924	287974	287922	-1	scaffold648	S7711_02559	284904	288320	None	3494	506	20764	No_constitutive_exon_found_in_species
CCCCAGGCGCAAGCCGATCGTAAGGAACGCCACTGATGAGGGCAATGCAGCA	6304	6594	6644	6592	-1	scaffold311	S7711_02566	5001	7645	None	3494	506	20764	No_constitutive_exon_found_in_species
TCGTTGCATCTCACTATACACGGACACGAACTAACGGGATGTGGCAACAGCG	49565	50016	49515	49567	1	scaffold311	S7711_02581	48431	50016	None	3494	506	20764	No_constitutive_exon_found_in_species
TGATAAGCATGGCGAACCTTGTATCAATATATAGGAACCAGGGCCGATAGAA	66624	66897	66947	66895	-1	scaffold311	S7711_02586	66624	69745	None	3494	506	20764	No_constitutive_exon_found_in_species
CAATGGAGTGGTCGCGGAGCAAGACGTTTTGTTAATTGTGGGATGCGCAGGG	152076	152304	152026	152078	1	scaffold311	S7711_02616	151746	152304	None	3494	506	20764	No_constitutive_exon_found_in_species
TACGTTGCAATTCGTTCCTGTCAAGGCATTGGCGCTGACAATGGGGGTAGAA	167978	169427	167928	167980	1	scaffold311	S7711_02620	167486	169427	None	3494	506	20764	No_constitutive_exon_found_in_species
CGCCCAATAAACTGACGAGGTAGAGATGAATGGTGCTGACGGGAAGCCAGAC	261649	261764	261599	261651	1	scaffold311	S7711_02652	260986	262410	None	3494	506	20764	No_constitutive_exon_found_in_species
ATGTGTGCACCCTGCGACGGATCATCAGCGTCTGAAACTAACGTGGGCAGGT	62147	63428	62097	62149	1	scaffold1062	S7711_02682	61957	63428	None	3494	506	20764	No_constitutive_exon_found_in_species
TCCTTCTTTACCTTTGTCCTTGGATGCGAATTCTAACGATTGGGGCGCAGAT	63687	63961	64011	63959	-1	scaffold1062	S7711_02683	63687	64534	None	3494	506	20764	No_constitutive_exon_found_in_species
GGTATAATCCCCATCAATCTGCCATGTCCTGTCCGCTGATGTGGGTGCAGGT	233009	233360	233410	233358	-1	scaffold1062	S7711_02714	232409	233691	None	3494	506	20764	No_constitutive_exon_found_in_species
GTTTGGTGCAACGCCCCGATGGGAGCAGGGACACTGATGCGGGGGGTTAGAT	263257	263375	263207	263259	1	scaffold1062	S7711_02723	262450	263571	None	3494	506	20764	No_constitutive_exon_found_in_species
ACCCCCTGTGTTGATGTACTTTTTTACATGACTGGCTGATTAGGGCACAGCG	50047	50132	50182	50130	-1	scaffold1291	S7711_02745	48872	50749	None	3494	506	20764	No_constitutive_exon_found_in_species
GTAAACACGAGAGAAAAAAATATCGCATGCGTGTACGGCTGGGTCACAAGGT	75023	75197	74973	75025	1	scaffold1291	S7711_02751	73420	75197	None	3494	506	20764	No_constitutive_exon_found_in_species
AGTCTCTTGCCTGTGGATGGGTTCTTTGTGTGATCTGACTGCGGGCGTAGTG	116727	116947	116677	116729	1	scaffold1291	S7711_10626	116094	116947	None	3494	506	20764	No_constitutive_exon_found_in_species
CCGGCTCGGTGACATGCACAGGGGGGTTCTCTGGCTTACACGGGTGGCAGCA	136614	137005	136564	136616	1	scaffold1291	S7711_02769	136371	137922	None	3494	506	20764	No_constitutive_exon_found_in_species
CCTCTCCGTCGACGGCCTTGGCAATATTCGCTGACTGGGCGCAAACGCAGTG	137067	137334	137017	137069	1	scaffold1291	S7711_02769	136371	137922	None	3494	506	20764	No_constitutive_exon_found_in_species
GTAAGCTTTTTGCATCTACGCGTCGACGAGTCCAAGGGTTAAGCTGACAGGA	137384	137645	137334	137386	1	scaffold1291	S7711_02769	136371	137922	None	3494	506	20764	No_constitutive_exon_found_in_species
ACCTCTCCTCACGCAGAGTCTGTCGTTGGCTGACCACAGAGCGGGAACAGAC	137714	137922	137664	137716	1	scaffold1291	S7711_02769	136371	137922	None	3494	506	20764	No_constitutive_exon_found_in_species
TCCGTGGTGACATCCTCTGATTGGGTCGTTTTTGCTAATTGGGTAAAAAGGG	142424	143178	142374	142426	1	scaffold1291	S7711_02771	141014	143178	None	3494	506	20764	No_constitutive_exon_found_in_species
GCCATTTCCCTGTTTATTCGATGCGCAATATCTGACTAGCGGGCGCACAGCT	156141	157002	157052	157000	-1	scaffold1291	S7711_02776	156141	157206	None	3494	506	20764	No_constitutive_exon_found_in_species
GACTTCCCCCCTCCCTTTGTCAGGTTTGTAACTGACCTTTGTGGGTACAGCC	211835	211940	211785	211837	1	scaffold1291	S7711_02792	210738	211940	None	3494	506	20764	No_constitutive_exon_found_in_species
CTCAGAACTCCCTGGTCATGCTCCTCGTTTCTAAACTGACATGCGGGTAGTG	96576	96654	96704	96652	-1	scaffold1361	S7711_10636	96576	98193	None	3494	506	20764	No_constitutive_exon_found_in_species
ACTGATTACGATCAGGCTCGGTTCTAGTTATCTGCTAATGTGGGACATAGCT	184763	184985	185035	184983	-1	scaffold1361	S7711_02870	183785	185076	None	3494	506	20764	No_constitutive_exon_found_in_species
AGCACAACTGGAAAAAGCAAGGCAAGCAGGGCTAATAGACGGGGCTGCAGAA	279597	281158	279547	279599	1	scaffold1361	S7711_02904	279404	281158	None	3494	506	20764	No_constitutive_exon_found_in_species
CACCAATACCAACCCTCTCCATCACTCCGATATTAATATCGATGGGACAGCT	18081	18341	18031	18083	1	scaffold837	S7711_02912	17818	19326	None	3494	506	20764	No_constitutive_exon_found_in_species
TCACCGGATAGTTTGAGCTTGAATGGCGGTAGCTGACGGGGCTGAGATAGAG	89744	89942	89992	89940	-1	scaffold837	S7711_02934	88803	90769	None	3494	506	20764	No_constitutive_exon_found_in_species
CGTTGTGTGAACCTTATTTGCCTGAACTTTAGTCACTAATCGGGGCACAGAT	148286	148380	148430	148378	-1	scaffold837	S7711_02951	146495	149791	None	3494	506	20764	No_constitutive_exon_found_in_species
GCCCTCACTAGGTGTGACTGGTAGCACGGAGAGGAAAAAAGGGATCGCAGAT	79978	81102	79928	79980	1	scaffold1259	S7711_10659	79840	81102	None	3494	506	20764	No_constitutive_exon_found_in_species
GCAGCTCACGCCTGCGCTACTCTAGATTCATCCACTGACCCGGGCGACAGTC	176486	176550	176600	176548	-1	scaffold1259	S7711_03042	175851	176692	None	3494	506	20764	No_constitutive_exon_found_in_species
GAAGCAGCCCAGATCCGGCTAACACTTTGGTCTGTCCACCCGGGACACAGCC	202749	203198	202699	202751	1	scaffold1259	S7711_03049	202583	204463	None	3494	506	20764	No_constitutive_exon_found_in_species
CTATAGCTTGAATCTTTTGTGAGGGGGGTGGTGGGCTAACGGGTGGGCAGTA	35424	35601	35651	35599	-1	scaffold382	S7711_03078	35424	36868	None	3494	506	20764	No_constitutive_exon_found_in_species
TACTCCTCCCGTCCTCCCGCCTACTTGCCAGTTGCTGACACGAGGGAAAGTC	57515	57580	57630	57578	-1	scaffold382	S7711_03084	55111	57820	None	3494	506	20764	No_constitutive_exon_found_in_species
CCTTCCCTAGCTTGCCGTTGCGGCCACGAATTTTGCTACACGTGCGGGAGTG	123012	124810	124860	124808	-1	scaffold382	S7711_03102	123012	125226	None	3494	506	20764	No_constitutive_exon_found_in_species
GCCTTCCTGTCGCTCCCGTGGCGTGAAAGTTTGCTAACGAAGAGGGCCAGAG	162740	164359	164409	164357	-1	scaffold382	S7711_03113	162740	164504	None	3494	506	20764	No_constitutive_exon_found_in_species
GACCCCGTCCATCTGCAGAGTGATGCTTGCTAACAACATGGGCGATGCAGGT	246040	246309	246359	246307	-1	scaffold382	S7711_03130	245883	246580	None	3494	506	20764	No_constitutive_exon_found_in_species
TCTCCCGAAGGATTGGTGCTCTGGCGCAAGTACTGACTGTGGGTGGCTAGAT	254336	255910	255960	255908	-1	scaffold382	S7711_03133	254336	256201	None	3494	506	20764	No_constitutive_exon_found_in_species
GCCTTTTTCATTTTACCATTCCGCAGGGTTGACACGTTTTGGGCATGCAGCA	2587	3363	3413	3361	-1	scaffold1146	S7711_03139	2587	4422	None	3494	506	20764	No_constitutive_exon_found_in_species
TCACGTCATCCAGCCTTCTGCCTCGGTATGCGCTGATGTTGGGGAAACAGCT	237672	238155	238205	238153	-1	scaffold1146	S7711_03210	236274	238412	None	3494	506	20764	No_constitutive_exon_found_in_species
CTGGCGATCCCGCCTTCAATGGATGAATGTGCTGACAAGCGGGGCAATAGAC	236274	236432	236482	236430	-1	scaffold1146	S7711_03210	236274	238412	None	3494	506	20764	No_constitutive_exon_found_in_species
TGTATGATACCCCCTCGTCACCGTTGTGACTCCATCTAATAGTAGGGTAGAG	66662	66795	66612	66664	1	scaffold1054	S7711_03227	66539	68933	None	3494	506	20764	No_constitutive_exon_found_in_species
ACATCCGACGATTGGTTGGGGAGTAAGGGTGACTGACGAGGGTTCAAAAGCC	67189	67952	67139	67191	1	scaffold1054	S7711_03227	66539	68933	None	3494	506	20764	No_constitutive_exon_found_in_species
CACCGACTCGTAAGGTGCACCCAGTGTCGGCTTTCTGACAGGGCGCGTAGAA	79222	79368	79418	79366	-1	scaffold1054	S7711_03232	79222	80297	None	3494	506	20764	No_constitutive_exon_found_in_species
TTTGAAGTCTGTTCTCTCTTCCAGCCTGCCAAGACTAACAACGAGGGCAGCT	181254	183134	181204	181256	1	scaffold1054	S7711_03265	181000	185499	None	3494	506	20764	No_constitutive_exon_found_in_species
GGTATCATCGGAGATATGGCCGGACTGATTTTTTCTGGGAACGGCAATAGGA	44494	44555	44605	44553	-1	scaffold1184	S7711_03303	43108	45021	None	3494	506	20764	No_constitutive_exon_found_in_species
AGTCCTGAACAGTCGCCGCTGCGTTTGGAGTTTGAAGCTAACGAGGGCAGTC	194449	194938	194988	194936	-1	scaffold1184	S7711_03350	194449	197142	None	3494	506	20764	No_constitutive_exon_found_in_species
AGCCTCTGTTCTCATCTGCAGATCTGTTGGGCCTAGACTAAGGGAAACAGAA	198005	203054	197955	198007	1	scaffold1184	S7711_03351	197535	203054	None	3494	506	20764	No_constitutive_exon_found_in_species
CTTCACGCCCACTGCTCAACGCCGTCATGTTGACCTTGGGGTTGAAATAGAC	206961	207413	206911	206963	1	scaffold1184	S7711_03352	205686	208680	None	3494	506	20764	No_constitutive_exon_found_in_species
TTACTCGAGGACTCGGTATGACGTGACCGGTGACTGACAAGAACGGGCAGAC	12457	12621	12671	12619	-1	scaffold1088	S7711_03372	12457	12914	None	3494	506	20764	No_constitutive_exon_found_in_species
CCTGGTGTTGTAGACGAAAGGATAAGACCGAGCACTGACGGGATGAATAGGA	58803	58976	58753	58805	1	scaffold1088	S7711_03383	58282	59562	None	3494	506	20764	No_constitutive_exon_found_in_species
TTAGTAATTCCTCTCTCCGTAGATTGATGGGTAATTGACCTGGGCAATAGTG	116563	116608	116658	116606	-1	scaffold1088	S7711_03395	116194	119107	None	3494	506	20764	No_constitutive_exon_found_in_species
AATGATGTGACGACCTTGCCGAGTGAAGCTGATACTCCAGGGGGAGACAGAC	17729	17896	17679	17731	1	scaffold1380	S7711_03441	16314	18144	None	3494	506	20764	No_constitutive_exon_found_in_species
TGTGAGTCAGACGAGTTCTATACGCATGGTATGACGGCACCGGGACCAAGTT	77888	78694	78744	78692	-1	scaffold1380	S7711_03465	77672	79345	None	3494	506	20764	No_constitutive_exon_found_in_species
GGCTCGCCCGCGGACAAAGCTGATGAAGGCGGCTAACGGTGGGATTGCAGAC	120859	121144	121194	121142	-1	scaffold1380	S7711_03480	119511	121435	None	3494	506	20764	No_constitutive_exon_found_in_species
TGAGTTTGTCTGCGACGGTAGTGCGTGGTGCGGGTTGCTGACAGGGTTAGGA	120145	120257	120307	120255	-1	scaffold1380	S7711_03480	119511	121435	None	3494	506	20764	No_constitutive_exon_found_in_species
TCGTTCCATCAAGGTGGATTTGAGCTGTGATGGGGGCTAACGGGATGTAGTG	119511	119649	119699	119647	-1	scaffold1380	S7711_03480	119511	121435	None	3494	506	20764	No_constitutive_exon_found_in_species
TCCCAACGTAAGTCGCTCGAAACTTGCAAAGCACTGGCTGATTGGGACAGGA	106049	106275	105999	106051	1	scaffold913	S7711_03544	102776	106656	None	3494	506	20764	No_constitutive_exon_found_in_species
CGCCACATCCACTGCTAGAGTTGATTGAACGACATTAGGGGGTCGAAAAGGC	106419	106656	106369	106421	1	scaffold913	S7711_03544	102776	106656	None	3494	506	20764	No_constitutive_exon_found_in_species
GTACGCGTACCGTGGCTTTTTGTATTGATGTGTACTGACAGTGGGTGAAGCA	126457	126548	126598	126546	-1	scaffold913	S7711_03550	122736	126774	None	3494	506	20764	No_constitutive_exon_found_in_species
GTAGGTATCATCCAACGGGCCTTGGGTTCGATGGTTAACACAGGGGGTAGCC	182475	182591	182425	182477	1	scaffold913	S7711_03564	182043	183575	None	3494	506	20764	No_constitutive_exon_found_in_species
AGCATCATCCACTCCCCCCGGAGACAGAGTAACATGGACGACGTGGGCAGGT	235154	235355	235405	235353	-1	scaffold913	S7711_03584	235154	235804	None	3494	506	20764	No_constitutive_exon_found_in_species
GGTAAGGAATCCTGCCCGGGTTTACTGAACCGTAGCTAACAGGGGGTTAGTA	56994	57197	56944	56996	1	scaffold1363	S7711_03604	56520	57916	None	3494	506	20764	No_constitutive_exon_found_in_species
GGTGAGTTGTCGGAGAGCGTTGATTGGAAATTCCAGCTAAGGGCAATCAGAG	74603	75610	75660	75608	-1	scaffold1363	S7711_03610	74603	75780	None	3494	506	20764	No_constitutive_exon_found_in_species
CTGTCAAGATAGAATCAGGTTACGACATTGGTTTAATGGGGACATAATAGGA	211256	211285	211206	211258	1	scaffold1363	S7711_03652	209680	211285	None	3494	506	20764	No_constitutive_exon_found_in_species
GGTAAGTATGCTCAACCGGCACATGCAGTCCCCGCTAACATTGGGTGAAGTT	68334	68533	68284	68336	1	scaffold463	S7711_03676	67902	68903	None	3494	506	20764	No_constitutive_exon_found_in_species
TCGCTTTGAGGCCAGTAAAGGAATCATCCGATGGCTAACTGGGGATCAAGAT	68813	68903	68763	68815	1	scaffold463	S7711_03676	67902	68903	None	3494	506	20764	No_constitutive_exon_found_in_species
GCCACCCCGGCTTCGCATTCTACTACACGAACGCTGCTGACGGGTGACAGTC	155707	155783	155833	155781	-1	scaffold463	S7711_03699	155303	156863	None	3494	506	20764	No_constitutive_exon_found_in_species
CCATACGTGCACATGTCTGTTGTATGGTTGCTGACGCGAGGGGGTGGTAGCG	191917	192064	192114	192062	-1	scaffold463	S7711_03709	191917	192898	None	3494	506	20764	No_constitutive_exon_found_in_species
AGATGGCGCACTCAAGACTTGATGCATCCGGTATATATGAGGGATTGCAGAG	159940	160675	159890	159942	1	scaffold1143	S7711_10758	157763	160841	None	3494	506	20764	No_constitutive_exon_found_in_species
TCCGTCGTGGAAGTCTGTGCTGACGAGGGGCGCGCGCGCACGGGGGATAGAG	177996	178178	178228	178176	-1	scaffold1143	S7711_03769	177996	178503	None	3494	506	20764	No_constitutive_exon_found_in_species
TAGGTGGTAAATATCCCGGGTTAGCCGCTTCTTCACTAATGGGTCAACAGAG	16098	16292	16048	16100	1	scaffold1186	S7711_10763	15935	16292	None	3494	506	20764	No_constitutive_exon_found_in_species
AAGCACCGCTGCAAGGCCTTTCCTTGGTCGTGGACTGACGGGCAGTGCAGCT	54384	54458	54334	54386	1	scaffold1186	S7711_03798	54252	55180	None	3494	506	20764	No_constitutive_exon_found_in_species
GGTGAGAATCGGGCGCCCGGAGGAACATAACGGGACTAACTTGGGAACAGTA	103652	103834	103602	103654	1	scaffold1186	S7711_10769	101308	104520	None	3494	506	20764	No_constitutive_exon_found_in_species
AAGTGAACCATCATTGTTGCCCTAGGCTTCGACGAAGAGTCGTCGGGAAGAC	136068	136184	136018	136070	1	scaffold1186	S7711_03827	135310	136964	None	3494	506	20764	No_constitutive_exon_found_in_species
TCCAACGCGATCGTCTTGCGACGATTCCTGTACTGACGAGGACGGGGTAGCG	186333	186947	186283	186335	1	scaffold1186	S7711_03839	185990	187478	None	3494	506	20764	No_constitutive_exon_found_in_species
CCATCTCGACCGATATTCACTCGCAGACTTGCAAGCTGACGTTGGGGTAGTG	187010	187478	186960	187012	1	scaffold1186	S7711_03839	185990	187478	None	3494	506	20764	No_constitutive_exon_found_in_species
GGTAGGTGCCTGATGGCGATCCGTTTGTTCGTCTGCTAAAGCGCGGGCAGAG	14866	15323	15373	15321	-1	scaffold1351	S7711_03853	14423	16128	None	3494	506	20764	No_constitutive_exon_found_in_species
TCACGCTTTGTGGATCTTTGATGAGGCTATGGCATCTGACCGACTGGGAGGG	27102	27476	27526	27474	-1	scaffold1351	S7711_03856	26665	28496	None	3494	506	20764	No_constitutive_exon_found_in_species
GATCGCTGTCGGATGCAGGGCTGGGGAGCATGTGCTAACGCAACGGGCAGCC	73274	74803	74853	74801	-1	scaffold1351	S7711_03870	73274	74978	None	3494	506	20764	No_constitutive_exon_found_in_species
ACGTTGATCGAGTACGGGTTGAGGATCGCAGGTGCTGATTGGGAGTACAGGG	138651	138697	138747	138695	-1	scaffold1351	S7711_03887	137875	138869	None	3494	506	20764	No_constitutive_exon_found_in_species
GCAGAATATCACCATGGATCTTCGACTGTACGGGGAACTGACTAGGGCAGCC	168136	168206	168086	168138	1	scaffold1351	S7711_03897	166925	168971	None	3494	506	20764	No_constitutive_exon_found_in_species
AGATATGAACTCGATAAGTCAACTTTAACATTGACGGGCTATGAACCAAGTG	172777	173241	172727	172779	1	scaffold1351	S7711_03899	172360	173560	None	3494	506	20764	No_constitutive_exon_found_in_species
GGTGCCAGTCAGGATGGCGGAAAGTTCTATGCTGACTCCAAAGCGGGCAGGC	205112	205706	205062	205114	1	scaffold1351	S7711_03909	204782	205910	None	3494	506	20764	No_constitutive_exon_found_in_species
ACGGTAGAAGCTACTGCTTTCAATGGCCTTCTCGCAGCTGACATGGGAAGGG	209548	209664	209498	209550	1	scaffold1351	S7711_03910	208134	210411	None	3494	506	20764	No_constitutive_exon_found_in_species
TGAGCCTAAATCATGGGTGCTGCGGGCGCAGTGTTTACAGATGGGATTAGGG	3077	4066	3027	3079	1	scaffold1235	S7711_03918	2790	4559	None	3494	506	20764	No_constitutive_exon_found_in_species
ATTTGTTCTACGGTCTCAACACCTTTGCTTTTTCGTCACTGGGCGAATAGGG	32418	34473	34523	34471	-1	scaffold1235	S7711_03928	32418	35774	None	3494	506	20764	No_constitutive_exon_found_in_species
TGCTCCAAAGGGGGGATTCGGTGAGAGCTATCTGCTAACCGTGGGAGCAGCA	199787	200253	200303	200251	-1	scaffold1235	S7711_03977	198773	200641	None	3494	506	20764	No_constitutive_exon_found_in_species
TACAGGGAAAAGACGGTACGGTGGGTACGGGGCGGATACATGGGTGATAGAG	222432	222969	222382	222434	1	scaffold1235	S7711_10795	222246	222969	None	3494	506	20764	No_constitutive_exon_found_in_species
ACGGCTTCTCTCGTCCTGCTAGCGATCATGAAAAAGGGCCAATACTGAAGGG	147644	147868	147594	147646	1	scaffold1130	S7711_04025	147505	148835	None	3494	506	20764	No_constitutive_exon_found_in_species
CTTGCCCCACCTCGTCGTTGGAGGTTTGACTGACGGCTTGGGCGATGTAGGT	152688	153155	153205	153153	-1	scaffold1130	S7711_04027	152074	153272	None	3494	506	20764	No_constitutive_exon_found_in_species
GACCTCGGGTACGAATTCTGTACGCAGCCCAGACTAACACGGGCACGCAGCA	185375	185845	185895	185843	-1	scaffold1130	S7711_04042	184080	186041	None	3494	506	20764	No_constitutive_exon_found_in_species
CAGTCATCTTTTCCTTGAAAAACGTTTCACGAAGCTAATTTGGGTACAAGGT	4562	4780	4830	4778	-1	scaffold1234	S7711_04056	4562	6560	None	3494	506	20764	No_constitutive_exon_found_in_species
AGTGAGTTGTATAAGGTCTTCTGGAGACGTTTGACTAATTCAAGGGTCAGCT	105613	106258	105563	105615	1	scaffold1234	S7711_04090	104516	106504	None	3494	506	20764	No_constitutive_exon_found_in_species
GTGAGTCTCGTACATCGTGCTGGGGATGGTCGCTGACGCGCCGAGGGTAGAT	170924	171055	171105	171053	-1	scaffold1234	S7711_04107	168107	171616	None	3494	506	20764	No_constitutive_exon_found_in_species
AACTCATCCGATACACTGCGAAGCTGAAGTTGTTGCTGATGGGGAGTTAGGT	168107	170487	170537	170485	-1	scaffold1234	S7711_04107	168107	171616	None	3494	506	20764	No_constitutive_exon_found_in_species
CATCGTCACATATGTTGGATGATATAGCATTCTTATAATGGCGGGTGCAGAT	189609	189996	190046	189994	-1	scaffold1234	S7711_04113	189609	190791	None	3494	506	20764	No_constitutive_exon_found_in_species
GATGAATCCTTTCACGGTTGTTGCTCCTGAGAAAGCTGACCAGGGAAAAGGA	206810	207513	207563	207511	-1	scaffold1234	S7711_04117	203760	207895	None	3494	506	20764	No_constitutive_exon_found_in_species
TACTAATCTCGCCCATCCCAATCATGAGCGACTAACGATGTTGGGGAAAGCA	184975	185240	185290	185238	-1	scaffold528	S7711_04176	184535	186576	None	3494	506	20764	No_constitutive_exon_found_in_species
AGGTAGGTTCATGTTGAGTTGAATCAGGAGCGCTGCTGACTGGGTGGAAGCT	27665	31576	27615	27667	1	scaffold1343	S7711_04197	26798	32710	None	3494	506	20764	No_constitutive_exon_found_in_species
CTGCAAATATCCGGTACCTTTCAGGAAGCAAGCTGATGTTGGGATCATAGGT	124661	124746	124611	124663	1	scaffold1343	S7711_04228	124287	125042	None	3494	506	20764	No_constitutive_exon_found_in_species
CAAATCACGGCCAAGAGATCCATCTCGGCATGCGCTGCCAAAGGGTGTAGCA	101644	101770	101820	101768	-1	scaffold1335	S7711_04289	99431	102913	None	3494	506	20764	No_constitutive_exon_found_in_species
CCTGTTACATCGGGTTGACCTTGGATGCATTACTGACGGGGTGGAAACAGTG	151799	152032	151749	151801	1	scaffold1335	S7711_04306	150844	156090	None	3494	506	20764	No_constitutive_exon_found_in_species
TTGTCTAGAGAGGATTGACCAGTGGATGCGTAACTAATGTGGGGAAATAGTT	174422	176173	176223	176171	-1	scaffold1335	S7711_04316	174422	178366	None	3494	506	20764	No_constitutive_exon_found_in_species
GTATCCTCAAGGCAAGCATGCCCTCCCAAGCGTACTTTGACATGGGGAAGCC	209235	209333	209185	209237	1	scaffold1335	S7711_04321	208630	210246	None	3494	506	20764	No_constitutive_exon_found_in_species
CCCGTCCATTTGTCCACGAGAAGCTGAGAAAGCATTTGTGAGGGGCGCAGCG	712	894	944	892	-1	scaffold1086	S7711_04328	1	1350	None	3494	506	20764	No_constitutive_exon_found_in_species
ATCTATCATTCCGTCTTGTAACGTGATCGTATTGAAAATAATCGGGGCAGGC	114611	114942	114561	114613	1	scaffold642	S7711_10838	114107	114942	None	3494	506	20764	No_constitutive_exon_found_in_species
TGCCGAAGTGGTTCCATGTGCTGTGCGTGTGTGGGCTAACGATGGGGTAGTA	166293	166356	166243	166295	1	scaffold642	S7711_04432	165851	166356	None	3494	506	20764	No_constitutive_exon_found_in_species
TAGGGGGGGAGGGCAGTGCGTGAGGACGCCGGTGCTGATGAGGGATGCAGGT	171260	172683	171210	171262	1	scaffold642	S7711_10846	170828	172683	None	3494	506	20764	No_constitutive_exon_found_in_species
GGAGAGAGAGACTGGGGGCTCGGACGTGGCGATTGACGCGATGGGTGTAGAG	179771	179902	179952	179900	-1	scaffold642	S7711_04438	177283	180071	None	3494	506	20764	No_constitutive_exon_found_in_species
ATGAAGATGTACTAATTGTAGTGTTCTCGTACTAACGTGGGAAAACTTAGCT	31818	31952	31768	31820	1	scaffold200	S7711_04459	31323	34112	None	3494	506	20764	No_constitutive_exon_found_in_species
ACGAGCCACCATGATTCTCACATGTTTCTCGGCGACTAATTCAAGGGTAGTC	26853	27146	26803	26855	1	scaffold1254	S7711_04529	24972	27805	None	3494	506	20764	No_constitutive_exon_found_in_species
CCATTGGCCCGTCTCCCTGTATACCCGCCAGGTCGCTGATGGGACTGTAGTC	77017	77178	76967	77019	1	scaffold1254	S7711_04550	75558	77941	None	3494	506	20764	No_constitutive_exon_found_in_species
GCTCCGAAGCACCTGGGCCGAGGATGTCATCCCGTACTGATAGGGGCTAGAC	92091	92129	92041	92093	1	scaffold1254	S7711_04556	91039	93205	None	3494	506	20764	No_constitutive_exon_found_in_species
CAATCTAACTCAAGGATTCAACAGCAGCATTACTAATCTGGGACGTACAGCA	183988	184618	184668	184616	-1	scaffold1254	S7711_04586	182596	185769	None	3494	506	20764	No_constitutive_exon_found_in_species
GCCCCGGTTTCGCTTCTATGGGAAGTGCTTGGCTGCTAATGGGGGGACAGTT	44983	45983	46033	45981	-1	scaffold1185	S7711_04601	44983	46489	None	3494	506	20764	No_constitutive_exon_found_in_species
TGATTTAGGGGGGCAAGGGAGGGGGTTCTTTTTTGCTGATGGGAGTGCAGGG	99656	100516	99606	99658	1	scaffold1185	S7711_04615	99222	100516	None	3494	506	20764	No_constitutive_exon_found_in_species
TCGGCCCTGCCTACCGTCTTATATCCCAGGGTGCTGACGGGGCGACGTAGCT	108437	108487	108387	108439	1	scaffold1185	S7711_04619	108251	109351	None	3494	506	20764	No_constitutive_exon_found_in_species
ACTCTCGGATCCGGTTGCTGACCATGGGCTGTTTTCTTTTGGGGGTTTAGAA	162407	162614	162664	162612	-1	scaffold1185	S7711_04633	162071	162970	None	3494	506	20764	No_constitutive_exon_found_in_species
AAGTCGACAGGGGCAAAACCGTCTATATGTGCTGACGTGGGAATGTGTAGAG	201029	201111	200979	201031	1	scaffold1185	S7711_04642	199503	201184	None	3494	506	20764	No_constitutive_exon_found_in_species
GTCTTCCCTATGCCTGTTTCATTGGCTTGTGACTAACGGGTTGGAAATAGAT	20582	20758	20532	20584	1	scaffold574	S7711_04647	15989	20758	None	3494	506	20764	No_constitutive_exon_found_in_species
CAGCCCAGCGCAATTGGTTCGGAATGTGAAATCACGCATGGCCAGGGCAGTT	38191	38854	38141	38193	1	scaffold574	S7711_04650	36199	39827	None	3494	506	20764	No_constitutive_exon_found_in_species
AATAAGAAGCTGGTTGCCTGCCTCTTTGCTTCCGCTGCTGGCGGGGAGAGCT	127936	128099	128149	128097	-1	scaffold574	S7711_04672	126966	130254	None	3494	506	20764	No_constitutive_exon_found_in_species
CAGGTCCACCAACCTGCATCCGTGTTCTGTATGCTGAACAAGGGCCCAAGTC	157711	158469	158519	158467	-1	scaffold574	S7711_04679	156488	158581	None	3494	506	20764	No_constitutive_exon_found_in_species
CCAGACTCTCGAGGCTCTTATTGAAGACTACGAGATGAATGGGAAGGCAGGT	177261	177354	177211	177263	1	scaffold574	S7711_10879	176804	178245	None	3494	506	20764	No_constitutive_exon_found_in_species
TCCTGCATCTTTTCCATCTGATGCATGAAGTGTTATTGACAAGGGGACAGCT	45361	45526	45576	45524	-1	scaffold1265	S7711_04705	44112	46145	None	3494	506	20764	No_constitutive_exon_found_in_species
TTCCCCCCAATTGAACATGGCCCCCCAGCTCTGATTAACTGGGATACCAGGC	61299	62390	62440	62388	-1	scaffold1265	S7711_04712	60811	62542	None	3494	506	20764	No_constitutive_exon_found_in_species
AACACCAAACGGGGGGGGGGTTATTAGGGAGGCTGACATGGGCAAATCAGTG	66930	67013	66880	66932	1	scaffold1265	S7711_04714	66658	67470	None	3494	506	20764	No_constitutive_exon_found_in_species
TATCAAACCCTCTCTTTAGTTGAGCAGGTTCTCACAGCTGGGATGTGTAGAC	139753	140415	139703	139755	1	scaffold1265	S7711_04733	139486	140415	None	3494	506	20764	No_constitutive_exon_found_in_species
CTGCCGGGAATTATGGTTTCAGGAGAAACTAAACTAATGGGGGGAGGTAGGA	189755	189864	189914	189862	-1	scaffold1265	S7711_04741	189311	190358	None	3494	506	20764	No_constitutive_exon_found_in_species
CGGGGCCGGGGCTTGTTTCAACGTGTTTTGGCTAACGACTGGGTGCGCAGGG	1966	2188	1916	1968	1	scaffold1215	S7711_04742	226	2875	None	3494	506	20764	No_constitutive_exon_found_in_species
TGGCCAAGGGAGTGACGGGAGGGAAGCAAGGTGGTGGGTGACACGGACAGCC	2752	2875	2702	2754	1	scaffold1215	S7711_04742	226	2875	None	3494	506	20764	No_constitutive_exon_found_in_species
AACAGTCAACATCCATGCAATCAAAGCTCTGGGCTAATAAAAAGGGACAGTT	58099	58293	58049	58101	1	scaffold1215	S7711_04758	58009	59319	None	3494	506	20764	No_constitutive_exon_found_in_species
GTGCGCCTCTTCTCCACCATCATCGACTTTACGGCCGGCATCGGGTGAAGCT	55541	56093	56143	56091	-1	scaffold1287	S7711_04810	53156	56171	None	3494	506	20764	No_constitutive_exon_found_in_species
TTGGTGGTTCTGCTGGCAGTCGCTGGCATGCTTTAGCTTACCAGGGGTAGTC	92953	95740	92903	92955	1	scaffold1287	S7711_04821	92645	96010	None	3494	506	20764	No_constitutive_exon_found_in_species
ACGCAAAGGATAGAGACAGTGGCTGACAGTTGCGGGGGTGGGACGTAAAGGC	98870	99573	99623	99571	-1	scaffold1287	S7711_04823	98870	100154	None	3494	506	20764	No_constitutive_exon_found_in_species
TACAACCATGAAAACGCATCCAGGGCCACCCAACTAACAGGATGGGATAGGT	155516	155726	155466	155518	1	scaffold1287	S7711_04842	154073	155726	None	3494	506	20764	No_constitutive_exon_found_in_species
GGCTCTGCGCCTAGAGTTGTTGCGGAATCGTTGTGCTAACGGGGACACAGCC	27423	27633	27373	27425	1	scaffold543	S7711_04861	27146	28141	None	3494	506	20764	No_constitutive_exon_found_in_species
TATCGCTAAGCTCAGCCCCCCTTCTGGACCAGGAACTAAACGTGGGACAGTT	29326	30179	29276	29328	1	scaffold543	S7711_04862	28614	30179	None	3494	506	20764	No_constitutive_exon_found_in_species
GCAGCGTGGCGGCGACGGCGGCGGTCGTACCATTACTAACGCGGGTGCAGAG	184277	184361	184227	184279	1	scaffold543	S7711_04900	183953	184361	None	3494	506	20764	No_constitutive_exon_found_in_species
CACAGGCAAGCTGTTTGGGAAGCCAAAGACACCGGCTGACATGGGGACAGAT	14424	14513	14563	14511	-1	scaffold1230	S7711_04966	12505	15644	None	3494	506	20764	No_constitutive_exon_found_in_species
GGGGCCTGCGCCGCGAGGGCGACACGTGAGGCTCCGGGAACATGAGGCAGTC	58128	58453	58503	58451	-1	scaffold1230	S7711_10915	58128	58720	None	3494	506	20764	No_constitutive_exon_found_in_species
ATTCTACAGATTCGCCTTGCTTTGACAAGAAACTGACGTCGGGACCATAGCA	88135	89092	88085	88137	1	scaffold1230	S7711_04982	87674	89856	None	3494	506	20764	No_constitutive_exon_found_in_species
CAACGTACGTGTTAGCCCTCGGAATCCAAACAAACTAACGGGCGTGACAGGC	181781	182015	182065	182013	-1	scaffold1230	S7711_05010	181285	182852	None	3494	506	20764	No_constitutive_exon_found_in_species
ATGCTTGATAGGATTTGGGCGTGATGCGTGAGTGACTGACGGGGTGATAGGG	19620	20032	19570	19622	1	scaffold133	S7711_05016	16930	20032	None	3494	506	20764	No_constitutive_exon_found_in_species
TTGACGTGGAACAATGCCACCATGGTGCGCGAGGGCACGTTCGAGGGCAGGG	84510	84910	84960	84908	-1	scaffold133	S7711_05044	83350	85234	None	3494	506	20764	No_constitutive_exon_found_in_species
GTTACAAATATACCATGCTACTGGATATCTTTACGCTGATAATTGGGAAGGG	56576	56851	56901	56849	-1	scaffold1266	S7711_05090	55996	57216	None	3494	506	20764	No_constitutive_exon_found_in_species
CCGTAAATATGATGCTCCATCGGCCATGTCCGGCTAACGGGCGACGAAAGGC	69682	69801	69851	69799	-1	scaffold1266	S7711_05094	68296	69936	None	3494	506	20764	No_constitutive_exon_found_in_species
CTAGAAGCTAGTTCTGTATACCACATGAAACTAATTGGGAGAAGCTGTAGCT	93454	93918	93404	93456	1	scaffold1266	S7711_05101	89443	101890	None	3494	506	20764	No_constitutive_exon_found_in_species
GAACACAATACACACGACGGAGTAGACTGACACGCCTGGGGCAACAATAGGT	102831	102999	103049	102997	-1	scaffold1266	S7711_05102	102658	103899	None	3494	506	20764	No_constitutive_exon_found_in_species
GTGTACTGTGTGACTGGCTCTGATGCTAACTGCTGGCGTGTACGGGGTAGAT	112459	113314	113364	113312	-1	scaffold1266	S7711_05107	112459	115824	None	3494	506	20764	No_constitutive_exon_found_in_species
ATATCTTGCGTTGGCGGAGCCGTGCTTGAACAATGCTTATAAGGGTATAGGA	117637	118069	117587	117639	1	scaffold1266	S7711_05108	117249	118069	None	3494	506	20764	No_constitutive_exon_found_in_species
CTTTTCCCATGGTATGACGAGGAGAAGCTAACTGTGACGATGGGGGACAGAA	118433	119015	119065	119013	-1	scaffold1266	S7711_05109	118433	119958	None	3494	506	20764	No_constitutive_exon_found_in_species
AAGTCATGATTGCCGTCTACTTCTGCACAATTTGCTGACAGGGTACAAAGCT	163239	163722	163189	163241	1	scaffold717	S7711_05175	161752	163722	None	3494	506	20764	No_constitutive_exon_found_in_species
TCCGTCTCTTCGCCCTAGGACGGACGCGTGGGCTAACAATTGGGATGCAGCT	81133	81256	81083	81135	1	scaffold1271	S7711_05201	80880	81256	None	3494	506	20764	No_constitutive_exon_found_in_species
CCTTTTAATCCAATCCCAAGTGTTTTACCCATTCTAACCCCCAGGGGTAGGA	143018	143489	143539	143487	-1	scaffold1271	S7711_05225	142424	144073	None	3494	506	20764	No_constitutive_exon_found_in_species
CTTCATCGTCTACGACCCTCAAGGAATGCGAGATACTGACGGGTACGAAGCA	156533	157243	156483	156535	1	scaffold1368	S7711_05278	155806	157652	None	3494	506	20764	No_constitutive_exon_found_in_species
TCTTTTCAAAAGATTATCATCGTCTGTCCGTGCTGACACGGGACACGCAGCT	3206	3977	3156	3208	1	scaffold1299	S7711_05285	2779	4460	None	3494	506	20764	No_constitutive_exon_found_in_species
AGACAAGGAAAAGTTCACAACACTGCTCCAGCATCTCAAAGGTGGGACAGAC	47536	48761	47486	47538	1	scaffold1299	S7711_05297	46856	48761	None	3494	506	20764	No_constitutive_exon_found_in_species
TGTTTGTTCCTCTGGTCAAGCTTGTTCGTGACTTACACATTGATGGGCAGGT	160427	161730	160377	160429	1	scaffold1299	S7711_05328	158816	161730	None	3494	506	20764	No_constitutive_exon_found_in_species
CCCAAACTCTGCCCTGCCGCTTTCTGACGAGCACTGCTGATCGGGAATAGCT	82287	83350	82237	82289	1	scaffold285	S7711_05361	81343	83350	None	3494	506	20764	No_constitutive_exon_found_in_species
CCAGTAAACATTGCTTCGCCTTCGTCCCACGAGGCTAACCAGGGCTGTAGCT	154379	154996	154329	154381	1	scaffold285	S7711_05377	153773	157152	None	3494	506	20764	No_constitutive_exon_found_in_species
AATGGTAGCCGATGCAGGGGGCATTCATGCTGGACGCCGGAGGGAGACAGAT	47642	48010	48060	48008	-1	scaffold1358	S7711_05392	47642	51490	None	3494	506	20764	No_constitutive_exon_found_in_species
GCGCGTGGCGAAGAGACCCTTGAGACCCGGATCAACTGAGTGTAGGGTAGGT	83643	83842	83892	83840	-1	scaffold1358	S7711_10947	83643	84254	None	3494	506	20764	No_constitutive_exon_found_in_species
AAAGGGAAAGCGTTTGAGAGGGGTGAGGGGGTTAATGGCCGTGGGAGTAGTA	140151	140268	140101	140153	1	scaffold1358	S7711_05414	139816	140844	None	3494	506	20764	No_constitutive_exon_found_in_species
GTAAGTCGAATCCGTCTTCTCGTCATGAACCAAACGCTAATGGGCAATAGTC	150701	151085	150651	150703	1	scaffold1358	S7711_05417	149042	151308	None	3494	506	20764	No_constitutive_exon_found_in_species
TGCTGCCATCAGAGTAAGTTGAAATGCGAACGACTAACGACTGGGCAAAGGG	165057	165356	165406	165354	-1	scaffold1358	S7711_05423	165057	166752	None	3494	506	20764	No_constitutive_exon_found_in_species
CGAGACTGATACAAAGAATGGGTCAACGAGTGCTGATTGAAGGGATGCAGTC	61368	61500	61550	61498	-1	scaffold125	S7711_05451	60135	62782	None	3494	506	20764	No_constitutive_exon_found_in_species
GCACAAACATTTACTCTGCATGGTGGACTGGAATTAATTTGGGATGCTAGAC	126213	126392	126163	126215	1	scaffold125	S7711_10954	125156	126392	None	3494	506	20764	No_constitutive_exon_found_in_species
GAACGCGTAAGAAGAAGTGCTGACGGACTGACCGATGACGGGACGTGCAGAG	56232	57114	56182	56234	1	scaffold1221	S7711_10962	55892	58460	None	3494	506	20764	No_constitutive_exon_found_in_species
CCATGTCATCGTTTTCCACCTCATTTTGTCGCTAACTAGAACATGGGCAGAC	66508	67009	66458	66510	1	scaffold1221	S7711_05505	66098	67009	None	3494	506	20764	No_constitutive_exon_found_in_species
CACTCCGCTGCTGAACGTCCTTGCAAGACACCGTGCTGACTGGGGAGTAGGG	167574	167745	167795	167743	-1	scaffold1221	S7711_05541	166619	167925	None	3494	506	20764	No_constitutive_exon_found_in_species
GTACGAAAAGTTTCACATGGAATGGAACCAGCTTACTAACGGGGTGATAGCG	22762	22867	22712	22764	1	scaffold1318	S7711_05548	20969	23387	None	3494	506	20764	No_constitutive_exon_found_in_species
GCAGTTGAATGCTTTCACTCAAACCCGTACATACACTGTACAGGGGACAGAG	31921	32070	31871	31923	1	scaffold1318	S7711_05550	28483	36922	None	3494	506	20764	No_constitutive_exon_found_in_species
CCCACCCCCTTCCTTGACGCGCGGATGTGCTAACAATGTGGTTGGGATAGGG	38580	38637	38530	38582	1	scaffold1318	S7711_05551	37457	38637	None	3494	506	20764	No_constitutive_exon_found_in_species
GTAAGCACCTGCTTTCTGGAGAAATTGTGACCGTCGCTAATGTGGGACAGGT	42843	43993	42793	42845	1	scaffold700	S7711_05611	41808	44319	None	3494	506	20764	No_constitutive_exon_found_in_species
GCTTGCCTGTCTCTGCGCTTCGCCATGGGCTGACCGGGTCGGTGGAACAGCA	77258	77304	77354	77302	-1	scaffold700	S7711_05619	76650	77460	None	3494	506	20764	No_constitutive_exon_found_in_species
CCCCTCCCAAGGCAAGCAAGCAAAAGCCCGCCGGCTAACCGTCGGGGCAGGA	76897	77181	77231	77179	-1	scaffold700	S7711_05619	76650	77460	None	3494	506	20764	No_constitutive_exon_found_in_species
ACTGCCATGGAGCTCAAGTCTCTGGAGGCTGATTGTGGGAAACGAAGCAGAG	49626	50174	50224	50172	-1	scaffold1158	S7711_05716	49626	51039	None	3494	506	20764	No_constitutive_exon_found_in_species
AAGACATCAAGTAGCAAATGACCTGGCATGTGCTGATAGCGCGGGTGTAGTC	7074	7200	7024	7076	1	scaffold1199	S7711_05757	6328	7553	None	3494	506	20764	No_constitutive_exon_found_in_species
GGGAGGATTGCTCGTGGATTGGTGACTAACGCGGTTGCTGGGTGCGATAGGG	8688	8868	8638	8690	1	scaffold1199	S7711_05758	8283	9273	None	3494	506	20764	No_constitutive_exon_found_in_species
ATTAGGAAGCCCCTTTAATTAGTTCTCATGCTGATTTTCGGGTAATCAAGGA	77267	77352	77402	77350	-1	scaffold1199	S7711_05776	76387	78526	None	3494	506	20764	No_constitutive_exon_found_in_species
ACCCACTTAACCTCTTCATTGCTGGGCCGGGACGCTGAAATGGGAATTAGAT	109288	109328	109238	109290	1	scaffold1289	S7711_05832	105070	110003	None	3494	506	20764	No_constitutive_exon_found_in_species
CTCCTGGAAACGGGAATACTCTGGGCTGGGGTTTACTAACGGGTGCACAGTC	61793	62205	62255	62203	-1	scaffold1312	S7711_05856	61793	62507	None	3494	506	20764	No_constitutive_exon_found_in_species
CAACCATTCGCCTTGTCGAAATTGTTCAAAGGCTAACACATGGGATGTAGTA	62999	63067	62949	63001	1	scaffold1312	S7711_05857	62907	63586	None	3494	506	20764	No_constitutive_exon_found_in_species
CACCATGCCAAGGCCCCGTTGCGATAGCTGTGATGTTGACTAGGGAGCAGAG	141808	141944	141994	141942	-1	scaffold1312	S7711_10993	141808	142170	None	3494	506	20764	No_constitutive_exon_found_in_species
GTTTCTCCGGAACACTGATTGACGCGTATTACCATACTGACGGGCCAAAGTT	156769	156930	156980	156928	-1	scaffold1312	S7711_05883	155380	157198	None	3494	506	20764	No_constitutive_exon_found_in_species
CCGCACGACATTGGTGGACATGGCTAAATCATTCCATTACGGGCGCACAGTT	34770	35056	35106	35054	-1	scaffold1249	S7711_05941	33880	35601	None	3494	506	20764	No_constitutive_exon_found_in_species
CCTCGGTACACGGCTCCCGACGCTTGACACGAGTACTAACGCGGGTGCAGGT	58341	58809	58291	58343	1	scaffold1249	S7711_05948	57230	59124	None	3494	506	20764	No_constitutive_exon_found_in_species
CCCACGTACCATAGAGCCTGTCGAGCTTGCAGCAACTGACTAGGGCATAGCA	80215	80333	80383	80331	-1	scaffold775	S7711_06000	79709	80457	None	3494	506	20764	No_constitutive_exon_found_in_species
CGTGATGCATTTTGGTTACATCCAAGTGCCTTCGGCTAACAGCGGGCTAGTG	98617	99097	98567	98619	1	scaffold775	S7711_06008	98463	100132	None	3494	506	20764	No_constitutive_exon_found_in_species
CTTGACGCTCGCTATCAGTTACGAATGCGCCTGGTCTAATAAGGGTGCAGGA	116123	116404	116073	116125	1	scaffold775	S7711_06014	115570	117549	None	3494	506	20764	No_constitutive_exon_found_in_species
GACGACTCCCAAGACGGCGCAGTAGCAGCATGTTCTGACCTCGGGAGCAGAG	119875	120453	119825	119877	1	scaffold775	S7711_06016	119647	120453	None	3494	506	20764	No_constitutive_exon_found_in_species
GACCGAGGCCGATGCGAAAGATGGGAGCTAAGCTGGGGGAGAGGACAAAGGG	126402	126588	126638	126586	-1	scaffold775	S7711_06018	125211	126813	None	3494	506	20764	No_constitutive_exon_found_in_species
CCAGCTTCCCCCAAGTGCCACAGGCCCGCAGACTAACTTGTCGGGGACAGTC	7839	8680	7789	7841	1	scaffold340	S7711_06074	7545	9049	None	3494	506	20764	No_constitutive_exon_found_in_species
CCGTGTACTTCCAATACGAACTGATGAACTTGGCTTGCTGGGGCATGTAGTC	34154	34400	34104	34156	1	scaffold1288	S7711_11013	33958	34400	None	3494	506	20764	No_constitutive_exon_found_in_species
TCAGCCAGACCAAGGACCCCAGGCGGCTGACTTTTCACTCCGGGACATAGCG	81210	81349	81399	81347	-1	scaffold1288	S7711_06179	81210	81854	None	3494	506	20764	No_constitutive_exon_found_in_species
CCCCGTCCCCTTCGTTGTCATCGTTGGGCTGTATTGACGTGGGAGGACAGCC	133941	134009	133891	133943	1	scaffold1288	S7711_06195	133664	136288	None	3494	506	20764	No_constitutive_exon_found_in_species
ACAGCACAGGCACCGAAATAGGTGGCGACGAAGCTGACAATGGGTGGCAGCG	51065	51490	51540	51488	-1	scaffold1151	S7711_06212	50089	51718	None	3494	506	20764	No_constitutive_exon_found_in_species
TATGCACTTGACTTTGAACAGCCCCCGGTTCTGACGGAGCAGGGCTCAAGGC	76093	76929	76979	76927	-1	scaffold684	S7711_06261	75792	77617	None	3494	506	20764	No_constitutive_exon_found_in_species
TGCTTACGGGCAGTTCGGCCGTGCTCGCCGAGACTAACTCTGGGGTGTAGTC	107536	109186	107486	107538	1	scaffold398	S7711_06314	106945	109365	None	3494	506	20764	No_constitutive_exon_found_in_species
CCACAGCAATCCTCGTGGCTATGAGGACTTATTTTATTTGGGAAACATAGGC	70690	71023	70640	70692	1	scaffold1370	S7711_06396	70178	71023	None	3494	506	20764	No_constitutive_exon_found_in_species
AGCCTTGAAAGAGCATAATTGGGAACAAATTGGTGTTAACAGCCGGGTAGAC	122657	122795	122607	122659	1	scaffold1137	S7711_06452	121918	124148	None	3494	506	20764	No_constitutive_exon_found_in_species
TCCTCTCGCGCTGGTCCCTTCAAGTCCCGGCCGTGCTAACATGGGCATAGTC	109854	110270	109804	109856	1	scaffold1133	S7711_06482	109731	110270	None	3494	506	20764	No_constitutive_exon_found_in_species
CCCGCGGCCGTGACGGGGGAGATTTGGGTTGACTGACGGGGGACGTGTAGCC	135679	135821	135629	135681	1	scaffold1133	S7711_06488	135400	136977	None	3494	506	20764	No_constitutive_exon_found_in_species
TCTCCGTCCATGGCAGATGCAGTTGTGCTTATTTCGATGCTGGGATGAAGTT	73538	74159	74209	74157	-1	scaffold826	S7711_06540	66017	75409	None	3494	506	20764	No_constitutive_exon_found_in_species
CAGTACATCCCCTCCCTGGGCTCGTTGCTTTGGTTAATTTATGGGTCAAGAT	70811	71231	71281	71229	-1	scaffold826	S7711_06540	66017	75409	None	3494	506	20764	No_constitutive_exon_found_in_species
CCTTCTTGGCCGCAGAGAGCGTGCTGGCGGATTAAATTGCGGGCGTGCAGGA	66017	66191	66241	66189	-1	scaffold826	S7711_06540	66017	75409	None	3494	506	20764	No_constitutive_exon_found_in_species
TTACTTGATGTGTCCGTGCTGCTGACCGTTTGCGCTGGGGAAAACAAAAGAA	81696	82140	81646	81698	1	scaffold826	S7711_06544	81444	83103	None	3494	506	20764	No_constitutive_exon_found_in_species
TGTATGTTGCGCTGAGCATAAGTGCCTCGACGGCAAGCTGACTGGGACAGTG	130067	130491	130017	130069	1	scaffold826	S7711_06555	129804	130915	None	3494	506	20764	No_constitutive_exon_found_in_species
CGTTCTTTTCCTATCCCTGAAGCCCAGAATCCTGCTGACCGACGGGGAAGGC	25919	26842	26892	26840	-1	scaffold1073	S7711_06569	25919	29645	None	3494	506	20764	No_constitutive_exon_found_in_species
CGTTGACATAGTTAAGCAAAGAGTCGAATGCCTATTAACCATGGGTGCAGGA	40023	40161	40211	40159	-1	scaffold1073	S7711_06576	40023	40535	None	3494	506	20764	No_constitutive_exon_found_in_species
AGCAACAGCATGGTATCTTTCACTATATATATTAACAAAAGGGACTACAGGG	78108	78136	78186	78134	-1	scaffold1073	S7711_06590	78108	78679	None	3494	506	20764	No_constitutive_exon_found_in_species
GTTCGTCATTTTCAGCACCAGCCAACAAGCATCGGCTAACATGGGCACAGTA	76473	76556	76606	76554	-1	scaffold1307	S7711_06629	76473	77638	None	3494	506	20764	No_constitutive_exon_found_in_species
GTCGTGCAGGTGTGGAAGGTCACAACTGACATGCCCGCTTGCTGGGATAGAT	102452	103142	102402	102454	1	scaffold1307	S7711_06639	102224	103142	None	3494	506	20764	No_constitutive_exon_found_in_species
ACATGCTAATCCTTGCACTAACCAGGTTGCTGCAACGACTCGGGGCACAGGG	110219	110296	110169	110221	1	scaffold120	S7711_06679	109848	110296	None	3494	506	20764	No_constitutive_exon_found_in_species
CCAGATAGGCGACGGACTCTTCTTCGCGTAAAAGCTCAGGGCGAAAACAGGC	19275	19596	19646	19594	-1	scaffold1257	S7711_06693	19099	23126	None	3494	506	20764	No_constitutive_exon_found_in_species
CCCGTCGACCTCGGCCGACGACTTCTGCGCTGGACTAATACCGGGCGAAGTC	106396	106998	106346	106398	1	scaffold1257	S7711_06717	106147	108346	None	3494	506	20764	No_constitutive_exon_found_in_species
CGGGACTGGCCGGATCTGTCCGGGGCGTGGCGTCTAATCCGGGGGTGTAGAT	122001	122122	121951	122003	1	scaffold618	S7711_06755	121859	124646	None	3494	506	20764	No_constitutive_exon_found_in_species
ACTTATCCCATCACGCACAGAGCACATGAGTAACTTGAAGGGATATACAGAA	3383	3487	3537	3485	-1	scaffold1277	S7711_06758	3093	4128	None	3494	506	20764	No_constitutive_exon_found_in_species
GTGCTTGCCGCGTGAACATGAGAACATGATTGGACTAACTGGGGATACAGAG	33691	33729	33779	33727	-1	scaffold1277	S7711_06770	32521	33939	None	3494	506	20764	No_constitutive_exon_found_in_species
GTGGTGTTCATTGGCAAATGGTGGAAGAGACTGACAATCTACGTGGGAAGGC	31794	31892	31744	31796	1	scaffold1079	S7711_06804	31465	33059	None	3494	506	20764	No_constitutive_exon_found_in_species
GCTTCCGCTGACCCGTGCTTGCGCCGTCCTTGCTCACCGGGGGTGAATAGAT	42683	43006	43056	43004	-1	scaffold1079	S7711_11082	41957	43681	None	3494	506	20764	No_constitutive_exon_found_in_species
CATCAGGAGCGGGCCTGCTGATGTTGCTCACGATTAATGGGTGGGTCAAGTT	104841	104997	104791	104843	1	scaffold473	S7711_06859	104299	105179	None	3494	506	20764	No_constitutive_exon_found_in_species
TGCCTAAGCAAATAGAATGATTCAGCCAACGTCGTCTGACGGGGGAACAGGA	95608	95635	95685	95633	-1	scaffold1268	S7711_06892	95608	96021	None	3494	506	20764	No_constitutive_exon_found_in_species
CGTCTCTTTGATACTTGAGATTGTGCCAAATCACTAAGTGGGAGTACCAGTC	97943	98357	97893	97945	1	scaffold1268	S7711_06894	97592	99402	None	3494	506	20764	No_constitutive_exon_found_in_species
TGCAGCTGTCCACAAAAACAACACTGTCTCGGCTAACACATGATGGGAAGAT	28968	29240	29290	29238	-1	scaffold1306	S7711_06907	25940	29576	None	3494	506	20764	No_constitutive_exon_found_in_species
ATCAAAGGTACGTCCTCGGATTACTTCGCTACATTAGCTGACCGGGGTAGAC	32312	32527	32262	32314	1	scaffold1306	S7711_06908	31212	32527	None	3494	506	20764	No_constitutive_exon_found_in_species
CAGTCAGAGGGCAAGTAGATCATCTACGTCAAGGGCACCATCAAGGGCAGCG	84809	85046	84759	84811	1	scaffold1306	S7711_06929	83981	85536	None	3494	506	20764	No_constitutive_exon_found_in_species
TCACCGGCCTCGTAGCCAATCGCAAACAACTAATGGGGTTGACGAAACAGCC	53156	53299	53106	53158	1	scaffold1222	S7711_06958	52859	54119	None	3494	506	20764	No_constitutive_exon_found_in_species
CATGCCTCTTGTTGTCAGCGTGAGACTATGACACTAACCAGGGCAAACAGCC	89808	89990	90040	89988	-1	scaffold1085	S7711_07008	89808	90362	None	3494	506	20764	No_constitutive_exon_found_in_species
GCGTAATCTCCCCAACGCCACTGCTGCGTCGCTTACTAACGGGAACGCAGAG	115081	115129	115031	115083	1	scaffold1085	S7711_07015	114390	115129	None	3494	506	20764	No_constitutive_exon_found_in_species
AGTATCTTAAGGGCAATAATCTACTTTTTCATGAAGGATAAAGGGATTAGCC	83150	83393	83443	83391	-1	scaffold1214	S7711_07043	83150	84085	None	3494	506	20764	No_constitutive_exon_found_in_species
AATTTCTCTCATCCCTTACTTTCCAGGTTGTGACTTATCGTGGGGGATAGTG	51268	51410	51460	51408	-1	scaffold137	S7711_07161	51123	52313	None	3494	506	20764	No_constitutive_exon_found_in_species
AGATACCCTCAGCTTTGTCCCCTTCCTCCGTGCTAACGCGGGACCCGAAGAT	49923	51324	51374	51322	-1	scaffold1314	S7711_07196	49923	51678	None	3494	506	20764	No_constitutive_exon_found_in_species
TCCTCCTCTTCCTGCTTCACGCCTGAGATCTAACATTGGGGAGAGAATAGTG	62188	62309	62359	62307	-1	scaffold1314	S7711_07201	62188	62689	None	3494	506	20764	No_constitutive_exon_found_in_species
TCCCAGAGTCATTGCCCTGCTATTGTTTCCTACTGACATTGGGTCGGCAGCC	36042	36883	36933	36881	-1	scaffold1366	S7711_07225	36042	37521	None	3494	506	20764	No_constitutive_exon_found_in_species
GGCCCAATATGTGTCCTCAAACTATCAACGTACTGACGAAGGGGCTGTAGAC	51748	55045	51698	51750	1	scaffold1366	S7711_07232	51617	55045	None	3494	506	20764	No_constitutive_exon_found_in_species
TGGCGTCTTAATTAAAGATGCCGCTTGGCAAACTGTGATGGGATGGGCAGCG	103208	104071	104121	104069	-1	scaffold1366	S7711_07250	101734	104453	None	3494	506	20764	No_constitutive_exon_found_in_species
TTTCGGCTGAACTGCAGTGTCGTCGGATTGACAATTGACAATGGGCACAGCG	106656	107237	107287	107235	-1	scaffold1366	S7711_07252	105864	108340	None	3494	506	20764	No_constitutive_exon_found_in_species
TTCTCCTACGTAACCACAGAAGAGTGGAACTGATTGGCTCATGGGAACAGCT	20854	20987	20804	20856	1	scaffold234	S7711_07282	18802	26745	SAT8	3494	506	20764	No_constitutive_exon_found_in_species
CCCCCCGCAGAATCTACGTGCAGACGAGGACTGACGTTTGTGGGCGGCAGCT	9859	10041	10091	10039	-1	scaffold1056	S7711_07311	8758	14988	None	3494	506	20764	No_constitutive_exon_found_in_species
CAAGGCGGACACTTTTTGAGACAAAGGCATGGCTAACGCTGCGGGTACAGCA	8758	8846	8896	8844	-1	scaffold1056	S7711_07311	8758	14988	None	3494	506	20764	No_constitutive_exon_found_in_species
CCCCATCCCGCATGCAAAGCAACGACACTTCGTCTGACAAGAATGGGTAGCG	1108	1469	1058	1110	1	scaffold1384	S7711_07412	414	1548	None	3494	506	20764	No_constitutive_exon_found_in_species
TCAAGTGTCAGTCGATTCCCCGATGCCTCGGCGTAGCTAACGATGGGTAGAC	19837	20346	20396	20344	-1	scaffold1382	S7711_07452	19837	20739	None	3494	506	20764	No_constitutive_exon_found_in_species
GTTTGTTCCTCCGGCCAACACGCACGACTGCGGTGCTCACGATGGGACAGGT	21300	21413	21250	21302	1	scaffold1382	S7711_07453	21087	25791	None	3494	506	20764	No_constitutive_exon_found_in_species
AGTCACCCTAAAGGTCAAGTTGAGATTGACGATGCTGATTCCGGGGATAGAA	782	975	732	784	1	scaffold466	S7711_07480	128	3709	None	3494	506	20764	No_constitutive_exon_found_in_species
GTGAGTTTGATCCAGGATGAGAAGACGGCAAAGTATGCTCATGGGGACAGAA	8364	8791	8314	8366	1	scaffold466	S7711_07482	6598	9159	None	3494	506	20764	No_constitutive_exon_found_in_species
CCTTTCGTGAAGCGTCTTTGTTGTGTGCCTGCACTGACGAGAGGGATTAGAC	31374	32032	31324	31376	1	scaffold1319	S7711_07518	30772	35223	None	3494	506	20764	No_constitutive_exon_found_in_species
TTCTTTTCCTGCGTGTGTGTAGCGGGAGGTGCTGACGGTGCGGTGGGCAGTG	73538	73618	73488	73540	1	scaffold1319	S7711_07529	72826	73618	None	3494	506	20764	No_constitutive_exon_found_in_species
GTTCTTCTACGCCAGTCTTGTCTTCGCAAACGTTCACGGTACGCGGGAAGCT	95937	96145	96195	96143	-1	scaffold1276	S7711_07561	94267	96532	None	3494	506	20764	No_constitutive_exon_found_in_species
CTATTCAAGTAAATAATCGTGTCCCAATCGCTGATGGGTGAAGGAAATAGGT	86390	86825	86340	86392	1	scaffold1252	S7711_07594	86114	86825	None	3494	506	20764	No_constitutive_exon_found_in_species
CTTGTTCTGCATCGTGCTCTCTCGTGTGCAGAGGCTGACGCGGGGTGCAGCA	41059	41123	41009	41061	1	scaffold12	S7711_07607	40767	41237	None	3494	506	20764	No_constitutive_exon_found_in_species
TCTTTTCGGACGCTGTTGAGATAACACCAGGACGCTAACATACGGGATAGCT	46113	46188	46238	46186	-1	scaffold12	S7711_07610	45835	46362	None	3494	506	20764	No_constitutive_exon_found_in_species
TTCAGTCGGCTCTCAATATCGTGGTTTTTGCTAACCATGGGAAATTGCAGGA	18276	18940	18226	18278	1	scaffold1308	S7711_07736	17883	19055	None	3494	506	20764	No_constitutive_exon_found_in_species
GCCAGCCCCTGAAAGCCTTCTTCGAAATACTAACCGTGCGGCGGGTAAAGGC	42001	42098	42148	42096	-1	scaffold1308	S7711_07743	40120	42504	None	3494	506	20764	No_constitutive_exon_found_in_species
GAGTTGGGACTGATTCCGAGACCTTGGTGGGGGTGCTGACCGGGTTGAAGAG	31151	31442	31101	31153	1	scaffold330	S7711_07761	30596	32988	None	3494	506	20764	No_constitutive_exon_found_in_species
TGTGCTCTTGGGGGTTTGGGAGGTTGCGGGAATACTAACTGGGCTGGCAGAA	29352	29430	29302	29354	1	scaffold1213	S7711_07787	29001	29430	None	3494	506	20764	No_constitutive_exon_found_in_species
TCGACTCTATACATTCTGTTCTCACCCGCAATATCTCTGACGGGTGATAGCT	62450	62647	62697	62645	-1	scaffold1105	S7711_07862	61680	64058	None	3494	506	20764	No_constitutive_exon_found_in_species
GGTCCTCGCCGTTGATGAAAATCCGATGGCGTTAACAACTGGGGGAATAGTG	71921	72540	72590	72538	-1	scaffold1105	S7711_07865	71921	73055	None	3494	506	20764	No_constitutive_exon_found_in_species
CCGAAGAGCTTCATGCACCTGCCTCTATGGTAAACTAATAAATGGGGTAGCT	2867	3215	2817	2869	1	scaffold1322	S7711_07870	1925	5071	None	3494	506	20764	No_constitutive_exon_found_in_species
TGTGTGGGAGTTGGTGAGGATCCTGATCAATACGGCTATGAGTGGGGGAGGC	59551	59620	59501	59553	1	scaffold1322	S7711_11199	59418	60628	None	3494	506	20764	No_constitutive_exon_found_in_species
CTGGTGCCCGTCCAAGAGCGAGCCGGCTGTAACTGACGGAATGGGTGCAGAT	64220	65501	65551	65499	-1	scaffold1322	S7711_07890	64031	65713	None	3494	506	20764	No_constitutive_exon_found_in_species
CAAGTTTTTCACAGCAATGCCTTACAGTCATGGCTGACAGGGGACAATAGGT	7289	7580	7630	7578	-1	scaffold600	S7711_07900	6733	7953	None	3494	506	20764	No_constitutive_exon_found_in_species
ACCCCGTGCCACACTGTTATTTTTGATTGCTAATACTCGTCGGGGAAAAGCG	38575	39571	38525	38577	1	scaffold600	S7711_07913	38487	39571	None	3494	506	20764	No_constitutive_exon_found_in_species
CCCGCCCCATCCGCCCAACCCGTCGCTTCATCGCGCTCTGACCGGGATAGAC	52261	52358	52408	52356	-1	scaffold1201	S7711_08021	51033	52623	None	3494	506	20764	No_constitutive_exon_found_in_species
GGCGAGATGCTTCGTGTTGATGTGTAAACATGGCTAACACATGGGTGCAGCA	65726	65800	65676	65728	1	scaffold1285	S7711_08051	61153	66352	None	3494	506	20764	No_constitutive_exon_found_in_species
GGCTGTGTCGAATCTTCGTGGCTAACGGCAGGACGGGGCAAACCGAGCAGAA	67805	68010	67755	67807	1	scaffold1285	S7711_08052	67317	68010	None	3494	506	20764	No_constitutive_exon_found_in_species
CCACGGCGCACCGAATTCCTCGGGCAAACGACTGACTAGGAGGGAAACAGGA	53552	53986	54036	53984	-1	scaffold1357	S7711_08075	53419	54292	None	3494	506	20764	No_constitutive_exon_found_in_species
GAGGACAGGTCCACAAAAGCTTGACCCCTTCGACTAACATGTGGGACTAGAC	60204	60274	60324	60272	-1	scaffold882	S7711_08102	58693	61472	None	3494	506	20764	No_constitutive_exon_found_in_species
CTGTAAGTATTCCTTATCCTGCCTGGGTTGCACAACACTGATGTGGGCAGGT	2203	2979	3029	2977	-1	scaffold1344	S7711_08140	953	5089	None	3494	506	20764	No_constitutive_exon_found_in_species
TTTCCAACCTAGGGGAATGCGCTGACGACGTGTTTTGTCTCGGGAGATAGAT	30292	31269	31319	31267	-1	scaffold1344	S7711_08148	30292	31582	None	3494	506	20764	No_constitutive_exon_found_in_species
GTACTCGCACGTCCATCCCTGTAATCATGTAGACTGACTTGCGCGGGTAGAC	25847	25972	26022	25970	-1	scaffold1270	S7711_08175	25847	26225	None	3494	506	20764	No_constitutive_exon_found_in_species
AGTCCGTCGCGTCGGTGTGCTGTTTGAAAGAAGCTGATGTAGGGCTGCAGAT	12510	12610	12460	12512	1	scaffold1349	S7711_08195	12236	12749	None	3494	506	20764	No_constitutive_exon_found_in_species
GTCGTGTGAGAACAGCTCACTAAAGGCCTTGAGACTGACCAGGGGATAAGGG	59579	59614	59529	59581	1	scaffold1349	S7711_08213	57469	60308	None	3494	506	20764	No_constitutive_exon_found_in_species
GGGCAAGTCGCAGCTGCTTGCCACTAAGCCGACGAGTACCGAGGGTTAAGAC	1906	2193	2243	2191	-1	scaffold1327	S7711_08222	709	2454	None	3494	506	20764	No_constitutive_exon_found_in_species
GGTTGGTCATGAATCGATATTTGGTAAACTTGTTACTGACTGGGTAAAAGGA	48020	48142	48192	48140	-1	scaffold1327	S7711_08239	46947	50202	None	3494	506	20764	No_constitutive_exon_found_in_species
GGTGTACGTGGGGATCAAGCTGTCCAGATACTGATGATTTTGGGTGGTAGCT	66322	66416	66466	66414	-1	scaffold1327	S7711_08246	65370	66731	None	3494	506	20764	No_constitutive_exon_found_in_species
AACGCGGGGTGTTTCTGGCGGAGTGCGACGACTAACATGGAAGTGGGCAGCT	67919	68066	68116	68064	-1	scaffold1327	S7711_08247	67919	68661	None	3494	506	20764	No_constitutive_exon_found_in_species
GTCACCTACCCCTCGCAGCCTCAGCTACTACCCCTGCTAACACGGGATAGCA	80326	81517	80276	80328	1	scaffold1327	S7711_08250	79861	81517	None	3494	506	20764	No_constitutive_exon_found_in_species
CTCAGGTCTCTCCAGTCGATGCTCCCATACTGACGCTCATCGTGGGGCAGTG	27801	28229	28279	28227	-1	scaffold1342	S7711_08284	27340	28319	None	3494	506	20764	No_constitutive_exon_found_in_species
GTTCGCCTGCTGGTCTGCTGCAATTGGGCTAACAAGGGACAAAACAAAAGCT	27340	27732	27782	27730	-1	scaffold1342	S7711_08284	27340	28319	None	3494	506	20764	No_constitutive_exon_found_in_species
CCCAACCCACCAAGGAACCCCCGGAGCGCAAGAACACTTGGGCGCGATAGCT	72538	72778	72488	72540	1	scaffold1218	S7711_08346	72207	73199	None	3494	506	20764	No_constitutive_exon_found_in_species
TTTTTCGTACAACTCTCCTTCCGGATAGTATGCTGATCCGAGGGTAATAGGC	44848	44983	44798	44850	1	scaffold1204	S7711_08360	44591	46728	None	3494	506	20764	No_constitutive_exon_found_in_species
GCAGCTGGTGGTAGCACTGTTTACTTGTCCAGACGCTGACGGGCGTGCAGGA	54390	54432	54482	54430	-1	scaffold1204	S7711_08364	52876	54555	None	3494	506	20764	No_constitutive_exon_found_in_species
TGGCCCGGCACGGTTGCCATGAAATCTAGATTACTGACCTGGGAACGCAGTA	62942	63686	62892	62944	1	scaffold1223	S7711_08383	60680	63686	None	3494	506	20764	No_constitutive_exon_found_in_species
CGGGATGGCAGCGTGTGAGCTAGAAGAGGTCTGCTGACACGGGAGGGTAGTT	28856	29059	28806	28858	1	scaffold1163	S7711_08399	28518	29707	None	3494	506	20764	No_constitutive_exon_found_in_species
TCACCTTTGCCCCTCGAATGTGACATGTGCTGATATCGGACGGGACAAAGAC	29128	29707	29078	29130	1	scaffold1163	S7711_08399	28518	29707	None	3494	506	20764	No_constitutive_exon_found_in_species
CCACGGACAACCTGCAGTCCTGACCTTCACTGACTTGCCTGGGGGAACAGCA	42350	43345	42300	42352	1	scaffold1346	S7711_08445	42158	43345	None	3494	506	20764	No_constitutive_exon_found_in_species
GTCTTATTCGGCGTAGCAGGAACTTTGATCTGGGTTACGCATGGGGCTAGGG	47369	47604	47319	47371	1	scaffold7	S7711_08488	46840	48776	None	3494	506	20764	No_constitutive_exon_found_in_species
CTTTACGTTCCGCTTTTGAACAAAAAAGCCCCTAATCAATGGGATTATAGAC	64256	64272	64206	64258	1	scaffold7	S7711_08491	60834	64370	None	3494	506	20764	No_constitutive_exon_found_in_species
TAGGTTTGCTGGCCTTCTTTTGCTGTGTGAGACTTTCTAAAGGGCAGAAGCA	18737	18875	18925	18873	-1	scaffold142	S7711_08498	13964	19197	None	3494	506	20764	No_constitutive_exon_found_in_species
TGTGAGTTTCTTCTCTACGCCTACTGAGCGAGTTGCTGACGAGGGGGCAGTA	39469	40330	39419	39471	1	scaffold1035	S7711_08530	38256	40330	None	3494	506	20764	No_constitutive_exon_found_in_species
AGTTTTCCCTTGGTGCCGCAGACGAAGACGGGACTGACGTTGGGGAATAGAT	13874	13992	14042	13990	-1	scaffold1334	S7711_08574	13874	14938	None	3494	506	20764	No_constitutive_exon_found_in_species
TCGTGGTAGGTTGGTAGCGGGCATAGGGGGGCTGATACTCCGGGACAAAGGT	36302	36749	36799	36747	-1	scaffold1334	S7711_11282	36302	37223	None	3494	506	20764	No_constitutive_exon_found_in_species
TTCGTGGTGTATGTTGCTGTGCTGGACTTGAACTGACACTGTGGGAATAGGC	5858	5957	6007	5955	-1	scaffold1142	S7711_08594	5707	7534	None	3494	506	20764	No_constitutive_exon_found_in_species
CACCGGCCAGGGGAATACGAAGCATCGGCTAACATGGATGGGGTGACAAGGC	36445	37241	37291	37239	-1	scaffold1142	S7711_08605	36151	37402	None	3494	506	20764	No_constitutive_exon_found_in_species
CTCTGGTGCGCCAATACGGGCCAGCCCGTACAGATGCTCGAGGGCCATAGCA	3497	4113	3447	3499	1	scaffold9	S7711_08618	351	4542	None	3494	506	20764	No_constitutive_exon_found_in_species
AGGGGTGATGCAAGAGGCTGGTGCGGGAGGGCGTGCTGATGGGGGGATAGAC	27072	27181	27231	27179	-1	scaffold1095	S7711_08645	26590	27378	None	3494	506	20764	No_constitutive_exon_found_in_species
CATCGGTTTCTTTTTTTGTGACATCGACTCTTACTGATACGGGTTAACAGTG	36010	36019	36069	36017	-1	scaffold1095	S7711_08647	32824	36578	None	3494	506	20764	No_constitutive_exon_found_in_species
GATTTCAAGCGCTACGATATACCCGAACTCTGCTAACACAACGAGGGAAGGT	24032	24094	24144	24092	-1	scaffold1067	S7711_08666	23779	24254	None	3494	506	20764	No_constitutive_exon_found_in_species
ATCCCCATTTGCTGAGTTGCCAGAGAGGAATTTGCTAATGTAAGGGCTAGTC	20744	21422	21472	21420	-1	scaffold1317	S7711_08714	18300	24654	None	3494	506	20764	No_constitutive_exon_found_in_species
TGCTTTTCTTCCATAAATCTAGAGAGTCTTGGGCCTGAATGGGTAAACAGAG	67806	67982	67756	67808	1	scaffold1330	S7711_08763	67359	69324	None	3494	506	20764	No_constitutive_exon_found_in_species
GGACTTGACGCTTCGCCGTGGCTGTGTTGACAAGCTGACGCGGGGGCTAGGC	46432	46921	46382	46434	1	scaffold1337	S7711_08779	46191	51291	None	3494	506	20764	No_constitutive_exon_found_in_species
CGGTAGGTAGTTGGTTACCTTAGGTAAGATGAGCAAAAAAAGACGGGAAGGT	55604	55848	55554	55606	1	scaffold1337	S7711_11312	55395	55848	None	3494	506	20764	No_constitutive_exon_found_in_species
CCTGCCCCGTTATCAATGTCCCGCTGTTGATGTGTCTGGTGGGCTAATAGTG	57573	57659	57709	57657	-1	scaffold1324	S7711_08795	57490	58613	None	3494	506	20764	No_constitutive_exon_found_in_species
GCGCAGGGTGGTAGTTTGAAGATGAGAGTCGCTGACCTTGGGGTGTGTAGTT	60312	60599	60649	60597	-1	scaffold1324	S7711_08796	60312	61372	None	3494	506	20764	No_constitutive_exon_found_in_species
CACATGTCCTCGTATGGATTGATTAATCTGATGATGTATTGGGTGAGCAGGT	32092	32328	32042	32094	1	scaffold1353	S7711_08847	30915	32328	None	3494	506	20764	No_constitutive_exon_found_in_species
CCCATCCACTGGTCGAGCAAGCAGTCGTGACTAACTTGGGTGGGCAATAGCG	40920	42324	42374	42322	-1	scaffold1353	S7711_08851	40920	45736	None	3494	506	20764	No_constitutive_exon_found_in_species
AGGGCGACCAGTTCTGTCAACTCAAACCGAGTGCTAACGTAGGGGTTCAGGT	32382	32501	32551	32499	-1	scaffold966	S7711_08862	32382	34689	None	3494	506	20764	No_constitutive_exon_found_in_species
TGGGTGAGTAGCTCTCTATACGTACATGCCCAGGACTGACTAGTGGGAAGAT	25025	25279	25329	25277	-1	scaffold1250	S7711_08874	23744	25524	None	3494	506	20764	No_constitutive_exon_found_in_species
AGCTGTTTGCTCTGAGAGATGGTCCACTAATATAAAAAGCGGGCATATAGAC	21211	21956	21161	21213	1	scaffold1141	S7711_08983	21006	23351	None	3494	506	20764	No_constitutive_exon_found_in_species
ATCGCTTCACGAGGGTGAAGAGCCGTAAACTGACCACATCTGGGTAACAGGG	39251	39424	39474	39422	-1	scaffold1141	S7711_08992	39251	40769	None	3494	506	20764	No_constitutive_exon_found_in_species
TCCTTCCTGTTCCCACTGACATGTCAACCATTCTGTTCCCTGGGAGATAGTG	14420	15070	15120	15068	-1	scaffold1378	S7711_09034	13739	15650	None	3494	506	20764	No_constitutive_exon_found_in_species
TGTAAACGGAAAACACGCCGTTTTACTGACGCAAGAGGTGGGGTGCGTAGGA	17952	18058	18108	18056	-1	scaffold1104	S7711_09089	17693	18302	None	3494	506	20764	No_constitutive_exon_found_in_species
GTCAACATGGGGCTGACTGGGAATGCGTCTTCTTTTCCGGGCGGACACAGAG	17693	17831	17881	17829	-1	scaffold1104	S7711_09089	17693	18302	None	3494	506	20764	No_constitutive_exon_found_in_species
TTCAACACAAATCTGCGGGACAGCAGTAATTAACTTGAACCGGGTAACAGAA	33038	33106	33156	33104	-1	scaffold746	S7711_11359	31968	33765	None	3494	506	20764	No_constitutive_exon_found_in_species
GCTCCGTCCATAACAACTCGCGTTGGCCAAGCTTGCTGAAAGGGGCGTAGGA	38862	38999	39049	38997	-1	scaffold447	S7711_09136	37427	39306	None	3494	506	20764	No_constitutive_exon_found_in_species
ACGTGTGTTCATGCAATTGCTCATCGAATCGCTAACACCTATTGGGATAGGC	19280	19372	19230	19282	1	scaffold1355	S7711_09150	19099	20541	None	3494	506	20764	No_constitutive_exon_found_in_species
CAACCTTGACGGCCCTCACTTTTGTAACGGCGTACTGACTTGTGGGAAAGGG	10	204	254	202	-1	scaffold669	S7711_09157	10	1881	None	3494	506	20764	No_constitutive_exon_found_in_species
TAACACGGCTTGCTTTTCTTAGGTTCCACCCGGACACTGCTGGGTGGTAGGG	14908	15057	15107	15055	-1	scaffold1293	S7711_09175	14908	15523	None	3494	506	20764	No_constitutive_exon_found_in_species
CTCTTTCCGTTGCGCCGTCGTGTATAGTATTTTCTGACACCGGGAAATAGCA	35440	35757	35807	35755	-1	scaffold1293	S7711_09184	35440	37900	None	3494	506	20764	No_constitutive_exon_found_in_species
TGATGATCCAGGAGGGTGACTGGGGAGGCTAATCGAGGTGACGGGTACAGAC	38784	39407	39457	39405	-1	scaffold1293	S7711_09185	38784	39667	None	3494	506	20764	No_constitutive_exon_found_in_species
AAGGGGTGAATCAGTTTTGATCCATTCCGCTGCTGGTGCTACGGGGGCAGTT	42299	42764	42814	42762	-1	scaffold448	S7711_09200	42299	46453	None	3494	506	20764	No_constitutive_exon_found_in_species
AACCCATGTTTGATGCAAGTAGATTGAACTGACCGATGCCTGGGGTGCAGGA	26573	26739	26523	26575	1	scaffold1301	S7711_09212	26161	26957	None	3494	506	20764	No_constitutive_exon_found_in_species
GCTCTCTCGGCAAAAGGTTGCAGTTGGCTAACGCCGCCTCGGGGACGCAGCC	31818	31840	31890	31838	-1	scaffold1301	S7711_09215	30766	31928	None	3494	506	20764	No_constitutive_exon_found_in_species
TTCGGCCGGCCGAATGCCCAGCTTGACGACTATGGCTAACGTGGGAGCAGTT	45986	46115	45936	45988	1	scaffold1295	S7711_11378	44834	46711	None	3494	506	20764	No_constitutive_exon_found_in_species
CGCCGGGCTCGTCCGTCTTGTTTGTGCTTGCGCTAACCGGGATCAAAAAGCG	4985	6435	6485	6433	-1	scaffold1325	S7711_09239	4985	7743	None	3494	506	20764	No_constitutive_exon_found_in_species
GAAGATACCTGTGCAAAGCTGCCGTCGCAGTGTACAGTACGGGCTAACAGTG	41882	42185	41832	41884	1	scaffold1325	S7711_09251	41675	42650	None	3494	506	20764	No_constitutive_exon_found_in_species
CCCCTAAAAGAATGTGTACGCTGGGCGTGTGTGCTGACTGAGGGAACTAGGC	4804	5067	4754	4806	1	scaffold1331	S7711_09282	4429	5067	None	3494	506	20764	No_constitutive_exon_found_in_species
TTGTGACTGTTGTTGCGTAAGCGTGAACGCTGATGATTCGGGGGTCGCAGTA	24790	24938	24988	24936	-1	scaffold1331	S7711_09289	24790	25451	None	3494	506	20764	No_constitutive_exon_found_in_species
GAGCAGAAACGACCACTCATTCGCAGCCGTAGTACTGACGGGAAGATTAGCT	15370	15782	15832	15780	-1	scaffold1226	S7711_09319	14949	16803	None	3494	506	20764	No_constitutive_exon_found_in_species
CCTGGAGTACAGCAGCCAGGAAAGCGCAAAGTGCTGACGCGGGAATGCAGTG	36384	36494	36334	36386	1	scaffold1226	S7711_09327	35640	36796	None	3494	506	20764	No_constitutive_exon_found_in_species
ATGCGCCGCTCCATCAACCGAAGTGTTCAAGAGACTTACAAGGGGATCAGTT	30808	31369	31419	31367	-1	scaffold1339	S7711_09347	30808	31765	None	3494	506	20764	No_constitutive_exon_found_in_species
TGTGGCATTGCCGACAAGGGATCTGCGATCAAACTAACACGATGGGTTAGGA	32684	36813	32634	32686	1	scaffold1339	S7711_09348	32254	37773	None	3494	506	20764	No_constitutive_exon_found_in_species
AGGTGAATCAACCGGTTAGCTGTTTACAATCATATGGGACATAGACACAGGA	42293	42338	42243	42295	1	scaffold1339	S7711_09349	38534	42338	None	3494	506	20764	No_constitutive_exon_found_in_species
ACCGTTCGCGTAGTCTTCCTGGATGCTGCCTACTGACACCAGGGCTACAGCC	21025	21774	20975	21027	1	scaffold1178	S7711_09367	20515	21774	None	3494	506	20764	No_constitutive_exon_found_in_species
GTAAGTGCACCTACCCTTGCACACGGTGATATCTAACACCTTGGGAAAAGTG	21215	21510	21165	21217	1	scaffold1341	S7711_09381	20272	23513	None	3494	506	20764	No_constitutive_exon_found_in_species
CAAAGCAGCTTGGGTCTCGGGGGGGGGGTTGCTAACGTGCGGGCCAACAGGG	27019	27462	27512	27460	-1	scaffold1341	S7711_09384	26797	28085	None	3494	506	20764	No_constitutive_exon_found_in_species
CAGCCGCGACCATCTGATGAAGAATCTGGGTGGCTGATGGGAAATCACAGCG	11070	11817	11020	11072	1	scaffold1303	S7711_09419	10803	12501	None	3494	506	20764	No_constitutive_exon_found_in_species
GTGCGTGTGTGTGTGTGTGTGTGCTGACGCGCTGGTGGGGGGGTGAATAGAT	21697	23276	23326	23274	-1	scaffold703	S7711_09465	21697	23557	None	3494	506	20764	No_constitutive_exon_found_in_species
GTCGTTGGCGGCGGCAAGGGTCTGTTGACGTGGCTAATATGGGAAAACAGAT	27577	28161	28211	28159	-1	scaffold1253	S7711_09478	27577	31555	None	3494	506	20764	No_constitutive_exon_found_in_species
ACCATGCCATGCTTGCTATCTCTACTTCTCGTATACTAGCATCGGGACAGAC	35675	35787	35837	35785	-1	scaffold1253	S7711_11408	35490	36324	None	3494	506	20764	No_constitutive_exon_found_in_species
GATATCATTGAATGGTATACACTGGCTGTGACTGATGATTGGGACTATAGAC	4733	5620	5670	5618	-1	scaffold1383	S7711_09481	4733	6035	None	3494	506	20764	No_constitutive_exon_found_in_species
GTAGGCTCGCATCTGGCCCTCTGACCTGGGATTGTTGCTAACAGGGATAGGC	18747	22400	22450	22398	-1	scaffold1383	S7711_09485	18747	23462	None	3494	506	20764	No_constitutive_exon_found_in_species
CTAATATCTGCAGTTGCTCTGGTTTCTCTGTTGCATGAACAGGGTGTCAGGC	24131	26145	24081	24133	1	scaffold644	S7711_09508	22088	29220	None	3494	506	20764	No_constitutive_exon_found_in_species
ATGCCCTTCGCTCGCTGGCGGTTCCATACCAGCTAACTTGGGAAATCTAGAC	5585	6310	5535	5587	1	C51645	S7711_09512	4793	6310	None	3494	506	20764	No_constitutive_exon_found_in_species
CAGGGCCGGGATTTGTTTCAGCGTGTTTTGGCTAACAACCGGGTGCGTAGGA	25740	25978	25690	25742	1	scaffold93	S7711_09527	23887	26415	None	3494	506	20764	No_constitutive_exon_found_in_species
TGGCAGGAGCACAGAAGACCAGAACAATCTTCTAACAAGGGGCGGCACAGGA	26033	26415	25983	26035	1	scaffold93	S7711_09527	23887	26415	None	3494	506	20764	No_constitutive_exon_found_in_species
TGGGTACGTTATCACGTTGGCATACAAAGACTTGGTCTAATGGGCAGTAGGA	4808	4895	4945	4893	-1	scaffold1348	S7711_09545	3806	5463	None	3494	506	20764	No_constitutive_exon_found_in_species
AGGTAATGATTACTGTTTGAGGGGGAATTATACCGCTGACCTAGGGATAGAT	23683	23894	23944	23892	-1	scaffold404	S7711_09571	21668	26055	None	3494	506	20764	No_constitutive_exon_found_in_species
ATGAGTGCATAGGCTCGCAGCGTGGCTGACAGATGGTGTTGGGTGTGTAGAT	31585	31667	31717	31665	-1	scaffold1183	S7711_09583	27976	32558	None	3494	506	20764	No_constitutive_exon_found_in_species
GAGTTGGTCTTCTTTCCTAGCCCGATGGACTATTGCTGACGGGCCAATAGCG	25353	25993	26043	25991	-1	scaffold532	S7711_09597	25353	26328	None	3494	506	20764	No_constitutive_exon_found_in_species
TTAATGGTAATTATTCTTCATTGGTTGAGTCTTGTTCTAACGTGGGACAGGG	27816	28833	27766	27818	1	scaffold532	S7711_09598	27180	28833	None	3494	506	20764	No_constitutive_exon_found_in_species
TCTAACCCCTTTTATTTTCGGTTGACCATATGACTGACCCGGGAAAATAGAC	18446	18497	18396	18448	1	scaffold1362	S7711_11429	18325	19324	None	3494	506	20764	No_constitutive_exon_found_in_species
GGTATCTCATAATTTTCCATGTCATACACTACACATGCTAACGGGAATAGGT	22025	22064	21975	22027	1	scaffold1362	S7711_09612	21179	23002	None	3494	506	20764	No_constitutive_exon_found_in_species
CATCCCACGCCGCAGCCCCGGCGGCCAAACTACCTGCTCGGGGAATGAAGCC	6387	6810	6860	6808	-1	scaffold445	S7711_09659	5278	7947	None	3494	506	20764	No_constitutive_exon_found_in_species
AGCGATTTGCGATGGTGTAGGCAATTGTAGAGATTTGGGTTAAGGAATAGAA	23016	23160	22966	23018	1	scaffold62	S7711_09670	21639	23160	None	3494	506	20764	No_constitutive_exon_found_in_species
GTACGTTGAAGAGCATTCGCATAACCGGTAGAAGCTAACGGGTGACACAGGG	18494	18521	18444	18496	1	scaffold1290	S7711_09712	18383	18934	None	3494	506	20764	No_constitutive_exon_found_in_species
TCCTTCTACGACACGAGTCGGTGCAGATGAACATACTGAGGGAAATTCAGGC	8493	9372	8443	8495	1	scaffold1278	S7711_09722	7964	9372	None	3494	506	20764	No_constitutive_exon_found_in_species
AGTCGGCGTTTGCGTGTGAACGAGAGGGAGAGGGGCTAACGGGATGTTAGAT	21840	21908	21790	21842	1	C51173	S7711_09737	21519	21908	None	3494	506	20764	No_constitutive_exon_found_in_species
AAAGACGCCCCTGACGTCCTCTTCCGGTACTGGCGCACATTCAAGGGCAGCC	4055	4449	4005	4057	1	scaffold681	S7711_09760	3911	4449	None	3494	506	20764	No_constitutive_exon_found_in_species
GTGGTATTCTCAGCGGATGGTCAGCATCTGGCATCTAGCTCGGGTGACAGGA	11458	11975	12025	11973	-1	scaffold46	S7711_09767	11458	16514	None	3494	506	20764	No_constitutive_exon_found_in_species
AACCTTGTCTAGGTGAATGTGTTGAAAAGACTACTAACTGGGAAGCATAGTC	5470	5687	5737	5685	-1	scaffold748	S7711_09802	4505	7852	None	3494	506	20764	No_constitutive_exon_found_in_species
CGTTGCGATCCGCGTGGACCGAACCAAAGCTGACATGGGTTGGTGAACAGAC	7085	7158	7035	7087	1	C50733	S7711_09847	6733	7491	None	3494	506	20764	No_constitutive_exon_found_in_species
ATCCTCAGAGTACTATCTCTTAATTACCGAATACTGATATAACCGGGAAGAT	6143	6313	6363	6311	-1	scaffold1111	S7711_09871	5793	8361	None	3494	506	20764	No_constitutive_exon_found_in_species
TTTTCGCCGCGTCTTGACGGTCGTGGATTAGACAGAGCTGATGGGCATAGAT	13528	14096	14146	14094	-1	scaffold571	S7711_09892	13528	14259	None	3494	506	20764	No_constitutive_exon_found_in_species
CCCGGCATCCACATAATGATATGATATGTTGCTGATAGATGGGTTGACAGGG	9048	11798	8998	9050	1	scaffold1377	S7711_09920	8190	11798	None	3494	506	20764	No_constitutive_exon_found_in_species
GGGTATGTCTGTGCAGGTTTCTCTCTAGCTTCTGCTAACCAAGGGGGAAGCA	14328	14925	14278	14330	1	scaffold1187	S7711_11504	13773	14925	None	3494	506	20764	No_constitutive_exon_found_in_species
CCGGCAGGGACACCTTCACCGGCACAAGCCTTGGCCCTCAATGGGAGTAGAA	4847	5336	5386	5334	-1	scaffold40	S7711_09982	4847	6179	None	3494	506	20764	No_constitutive_exon_found_in_species
ATCTGGCAAGGATTCATTAGAAGAGGAAAGCAACCCAATGAGGGATATAGTT	98	758	808	756	-1	scaffold1248	S7711_10000	98	3078	None	3494	506	20764	No_constitutive_exon_found_in_species
CGAGCACCGACACGTCTGGGTGCAGTATATTGACTGGTGGGAAACGATAGAC	3371	3408	3321	3373	1	scaffold1243	S7711_10015	3033	4516	None	3494	506	20764	No_constitutive_exon_found_in_species
TTGTTTTTGTCTAAAGTCTACACGGACATGGCTGACACGAGTGGGAGTAGAT	3796	4641	4691	4639	-1	C49981	S7711_10044	3796	6133	None	3494	506	20764	No_constitutive_exon_found_in_species
GTGGGTCGCTCCCGCATAGCAAGTGCCTGAGTTGCTGATATGGGATGTAGGA	6671	6942	6992	6940	-1	scaffold1242	S7711_10097	5455	7313	None	3494	506	20764	No_constitutive_exon_found_in_species
ACTGGTAGCTTATTTTAGAATGATGCACATGGAATCTAACCGGGTAGTAGTG	2558	2644	2508	2560	1	scaffold1205	S7711_10119	2198	4404	None	3494	506	20764	No_constitutive_exon_found_in_species
CTATCAGACAACGAGCTTGCAAGTGAAGAGGAGGCTAATGGGCGATGCAGAA	5158	5325	5108	5160	1	scaffold451	S7711_10137	4780	5325	None	3494	506	20764	No_constitutive_exon_found_in_species
CGAGCTATTCCATGAATTTGTGCCTGTCTCCCTCATTGAAAAATGGGTAGAT	1084	1144	1194	1142	-1	scaffold1170	S7711_11571	884	1397	None	3494	506	20764	No_constitutive_exon_found_in_species
AATGGAGTTGAAAGTTGGGCAGCTGCTGTTCCCACTTTTTGGGGTGGAAGAG	4483	4647	4697	4645	-1	scaffold1170	S7711_11572	4483	4805	None	3494	506	20764	No_constitutive_exon_found_in_species
TGGAGTGGTGGTTTTGACTTGATTAACCTGGTTCTTGCCTATTGGGATAGAT	1160	2142	2192	2140	-1	scaffold1182	S7711_10243	492	2583	None	3494	506	20764	No_constitutive_exon_found_in_species
CATCGAGTTGAGTAAGTGGGCTAAGTCTCCAGCAAAGGGCAGGCTAACAGAA	1346	1656	1296	1348	1	scaffold944	S7711_10245	861	3992	None	3494	506	20764	No_constitutive_exon_found_in_species
TCATCTCCTTTGCGGGCGCTTTCGAGTTACTAAAGCACGGGGTGGACTAGCT	2127	2626	2676	2624	-1	C48319	S7711_10263	2127	3010	None	3494	506	20764	No_constitutive_exon_found_in_species
ATGTGTTGTATTCATATCTCTGGAAAAGGATCGCCAGTTGATGGGATTAGCG	1848	1866	1916	1864	-1	scaffold419	S7711_11615	1848	1924	None	3494	506	20764	No_constitutive_exon_found_in_species
GGATAGGTACGGCTGCCTTTCAGAACACCATATTACTAAGGGTTAGACAGGA	1100	1190	1050	1102	1	scaffold588	S7711_10311	930	1190	None	3494	506	20764	No_constitutive_exon_found_in_species
TTCCCCGAAGCTGTTACTGGGTTCAGTGCCTAGGCTAATCCGGGATACAGGA	360	791	841	789	-1	C47305	S7711_10313	46	1144	None	3494	506	20764	No_constitutive_exon_found_in_species
