# Supplementary material for: Widespread Separation of the Polypyrimidine Tract From 3′ AG by G Tracts in Association With Alternative Exons in Metazoa and Plants
Source: Front Genet. 2019 Jan 14;9:741. doi: 10.3389/fgene.2018.00741 (PMC6339879; doi:10.3389/fgene.2018.00741)
Supplement: DATA FILE S1 — Sequences of REPAG 3′ SS from each species of fungi. [file Data_Sheet_1.zip › Supplementary data 1/Fungi_Release38_beauveria_bassiana_arsef_2860.txt]

REPA_GGG_Sequence	Exon_Start	Exon_End	Pos_-50	Pos_+2	Strand	Chromosome	GeneID	Gene_Start	Gene_End	Gene_Name	Number_of_REPAs	Number_of_REPAs_has_GGG	Number_of_Intron(Intra_genic_Region)	Upstream_Constitutive_Exon
CAGGGCGGATCCATGCGCATGCTATAACGGGAACGCTGACGAGGGCAAAGGT	121820	122045	121770	121822	1	BBA_S00001	BBA_00040	121572	122736	None	3132	305	17893	No_constitutive_exon_found_in_species
CCTTTTTGTCTTGCTTCATTACCTCTCATATTAACTCACCGGGAAATCAGGG	187023	187198	187248	187196	-1	BBA_S00001	BBA_00065	186122	187605	None	3132	305	17893	No_constitutive_exon_found_in_species
CGGACGCGGCCAAGCAGGCCATTGTGGACTGCGACTTTGCGGGCACGCAGCG	190904	191201	191251	191199	-1	BBA_S00001	BBA_00067	190904	192006	None	3132	305	17893	No_constitutive_exon_found_in_species
TATTTGAGCATTTTGGGGGTCTGACTAGCAGTAGTGGGCTAACACAATAGGG	201991	202019	201941	201993	1	BBA_S00001	BBA_00070	201649	202113	None	3132	305	17893	No_constitutive_exon_found_in_species
AGATTGCCGAAATGTGAATGCGTCGTGCTGACAGTATCATGGGACGACAGCC	571920	572061	572111	572059	-1	BBA_S00001	BBA_00190	571920	572311	None	3132	305	17893	No_constitutive_exon_found_in_species
CGCACGCGCGTAATAAGTGCAATATATTCATGCTTGTTAAACGCGGGCAGGA	615869	616403	615819	615871	1	BBA_S00001	BBA_00205	615509	616403	None	3132	305	17893	No_constitutive_exon_found_in_species
GTACAGACAGCAATCTTGTCGAACATACAGACTGATACAGGGCGGGATAGTG	676406	676469	676519	676467	-1	BBA_S00001	BBA_00224	675400	676686	None	3132	305	17893	No_constitutive_exon_found_in_species
CTGCTGCTCCTCTGGCACTGAATTGCTCGTCAAAGCTAATGATGGGGTAGGT	700584	700779	700534	700586	1	BBA_S00001	BBA_00237	700152	702435	None	3132	305	17893	No_constitutive_exon_found_in_species
TATGAATCCGTGACATTGACGGCTAATATATAATGTTGGCGGGAGCGCAGCT	848346	848829	848879	848827	-1	BBA_S00001	BBA_00290	846973	849109	None	3132	305	17893	No_constitutive_exon_found_in_species
CGGAAGGAGAAGAGAGGGAGGACAAATCACTTGCTGACATGTGGGAATAGGT	941627	941839	941889	941837	-1	BBA_S00001	BBA_00312	941627	944535	None	3132	305	17893	No_constitutive_exon_found_in_species
GAAGTGCATTTCCGAATGCACCAAACGGCAGCTGATTGTACGGGGACCAGTC	966750	968543	966700	966752	1	BBA_S00001	BBA_00320	966652	969260	None	3132	305	17893	No_constitutive_exon_found_in_species
ACGAATCTACAGCCGCTAACAATGAATCTGTCAAATCAGCTGGGACCAAGGT	1176346	1176377	1176427	1176375	-1	BBA_S00001	BBA_00386	1175967	1176802	None	3132	305	17893	No_constitutive_exon_found_in_species
GTCAAGGTAAATCCTATTGAAGTTATTCGCCGTATACTCTGTGGGCGCAGTC	1175967	1176009	1176059	1176007	-1	BBA_S00001	BBA_00386	1175967	1176802	None	3132	305	17893	No_constitutive_exon_found_in_species
TAAGTTTCATACATATAGCACGTGAAAGCTTAGTCTAAATGAGGGCATAGGC	1314712	1315174	1315224	1315172	-1	BBA_S00001	BBA_00431	1314497	1315356	None	3132	305	17893	No_constitutive_exon_found_in_species
CGAGTATCTCAAAAAAAAAAAAAAATTGGCTGACAAAAAGGGTAAAACAGAA	1358138	1358439	1358088	1358140	1	BBA_S00001	BBA_00447	1357646	1358615	None	3132	305	17893	No_constitutive_exon_found_in_species
ATCATGGGTAGGCAAAGCTTGGTGGCTAACGCGATTGTGGGGATGGATAGGT	1487221	1487368	1487418	1487366	-1	BBA_S00001	BBA_00493	1486985	1487792	None	3132	305	17893	No_constitutive_exon_found_in_species
GCGCACATCGGATTACTCTAGGTACTAGTGGCTGACGATCGGGTTGACAGTG	1518482	1519187	1519237	1519185	-1	BBA_S00001	BBA_00501	1517329	1519324	None	3132	305	17893	No_constitutive_exon_found_in_species
CAATCAAAGCCTCAAATCTTTTCCCATGATGCCTCTAACCGGGTATATAGCA	1841190	1841412	1841140	1841192	1	BBA_S00001	BBA_00596	1840816	1841632	None	3132	305	17893	No_constitutive_exon_found_in_species
CTTAATACCCTGATATTTCGTAAGTCCCTTACCAGGCCTGAACGGGTTAGTC	1917602	1918310	1917552	1917604	1	BBA_S00001	BBA_00621	1917279	1920728	None	3132	305	17893	No_constitutive_exon_found_in_species
GTCTGCCCTACGTTTTATTGGACTTAACTAGACTGACGGTGGGAAATCAGGT	1939460	1939643	1939693	1939641	-1	BBA_S00001	BBA_00629	1939460	1940555	None	3132	305	17893	No_constitutive_exon_found_in_species
TACGTTGCATAGGTATATGCTCCTACGTTCGCATAACTAACGGGTAGCAGAC	1981019	1982590	1980969	1981021	1	BBA_S00001	BBA_00647	1980818	1982590	None	3132	305	17893	No_constitutive_exon_found_in_species
TGTGCAGCAAATGGGAGCCTGAAAAGCAAGCTAATCGAGAAATTGGGTAGGC	1984155	1984496	1984105	1984157	1	BBA_S00001	BBA_00648	1983412	1984496	None	3132	305	17893	No_constitutive_exon_found_in_species
GAGGGAACTTGCGTTTCAAAAATCTCATGTAAACTAATTCGGGGGGTCAGAA	2007637	2008113	2008163	2008111	-1	BBA_S00001	BBA_00656	2007637	2008229	None	3132	305	17893	No_constitutive_exon_found_in_species
AGGTACTTATACAGCGTACCCACCAACGATGCAACTAACGGTTGGGACAGAA	38140	39375	38090	38142	1	BBA_S00002	BBA_00693	35031	39590	None	3132	305	17893	No_constitutive_exon_found_in_species
TGTGTGTGTTGTGGGAACTGAGACGGAGATTAACGATGCTTGGGGCAAAGGT	350849	350973	351023	350971	-1	BBA_S00002	BBA_00788	349091	351642	None	3132	305	17893	No_constitutive_exon_found_in_species
CTACCATGTGCATGATGACACCCGAATTTAGTATCTAACACGAAGGGCAGAA	349091	350044	350094	350042	-1	BBA_S00002	BBA_00788	349091	351642	None	3132	305	17893	No_constitutive_exon_found_in_species
TTTCCTGTTTCCGACAGCTTTTACGATTGCGCAGAGTTGACGTAGGGTAGGC	508552	508639	508502	508554	1	BBA_S00002	BBA_00831	507551	508639	None	3132	305	17893	No_constitutive_exon_found_in_species
AACTCGAAATAAAATGAACCTCTGTTGGTGATGCTAACAAGGGAGCGCAGCC	589554	591795	591845	591793	-1	BBA_S00002	BBA_00852	589554	592166	None	3132	305	17893	No_constitutive_exon_found_in_species
CGTAAGTTCGCACTTTTACCTGCAAGCCTAACTTCATCTAACAGGGTCAGTC	664405	664883	664355	664407	1	BBA_S00002	BBA_00870	663185	665627	None	3132	305	17893	No_constitutive_exon_found_in_species
GTAAGTCCCCTCGGCCATCAAAGGGCTATGACACTGCTAACATGTGGGAGCG	665107	665396	665057	665109	1	BBA_S00002	BBA_00870	663185	665627	None	3132	305	17893	No_constitutive_exon_found_in_species
AGAAGGATTGCTTTTCACGAGATCAAGAGACGACACTAATACGGGCATAGGG	665966	666938	666988	666936	-1	BBA_S00002	BBA_00871	665966	667085	None	3132	305	17893	No_constitutive_exon_found_in_species
GTAAGATGAAGTCTCATTGGTATTTGCCTATGCACTAATCGTGGGCAAAGGT	680638	681510	681560	681508	-1	BBA_S00002	BBA_00875	678568	683192	None	3132	305	17893	No_constitutive_exon_found_in_species
AAATTTCTTCGAGAATTCCTCGTTTTGCTGACCACGCATTGTCGGGATAGCT	718457	719749	719799	719747	-1	BBA_S00002	BBA_00887	718457	720037	None	3132	305	17893	No_constitutive_exon_found_in_species
ATGTCTTTCTTCAACACCTGCAAGTTGTCATCAATGACATTGGGAAATAGTT	954210	954314	954160	954212	1	BBA_S00002	BBA_00941	952798	955048	None	3132	305	17893	No_constitutive_exon_found_in_species
ATTTATTGGGTGTTCGGGCAAGTGGAGCTAATAAATTCACTTGGGAGCAGGA	1228332	1228340	1228390	1228338	-1	BBA_S00002	BBA_01013	1226723	1228871	None	3132	305	17893	No_constitutive_exon_found_in_species
GAGGGCTACCTGGGATGCGTTTTTGCTCAGGCTAACGACCAGGGCTACAGGA	1583648	1583929	1583979	1583927	-1	BBA_S00002	BBA_01124	1582497	1584467	None	3132	305	17893	No_constitutive_exon_found_in_species
GAGATGGGAAGCGAAAAGGGTCAAATCGTATAACTGACTGGGTTGGGCAGAC	1583232	1583275	1583325	1583273	-1	BBA_S00002	BBA_01124	1582497	1584467	None	3132	305	17893	No_constitutive_exon_found_in_species
ATGCGCCGGAGCGTTGTTTTGCGCTGGCTCGTTGCTAATACACGGGACAGGT	1622918	1623681	1622868	1622920	1	BBA_S00002	BBA_01140	1622442	1624031	None	3132	305	17893	No_constitutive_exon_found_in_species
CTAGAAAAGAAACTTTATATGCTAACACGCGACTGGGGGGAATGGAATAGCT	1807541	1807689	1807739	1807687	-1	BBA_S00002	BBA_01198	1807227	1807914	None	3132	305	17893	No_constitutive_exon_found_in_species
ATAGAACCCCCCCCCCCCTCCCTTCCTTCTCCACTTGGTTCTGGGTAAAGGG	1891007	1891252	1890957	1891009	1	BBA_S00002	BBA_01217	1889245	1891252	None	3132	305	17893	No_constitutive_exon_found_in_species
AAACGAAGATTCCCTGCAAGTTGAGACAGAAACTGATGTTGCGGGCACAGGC	7444	7744	7394	7446	1	BBA_S00003	BBA_01242	6418	7744	None	3132	305	17893	No_constitutive_exon_found_in_species
TTATCATGCTAAGTTTATCATAGATGTGTTTACATACTTGGGAATATCAGGC	35828	35914	35778	35830	1	BBA_S00003	BBA_01250	34981	35914	None	3132	305	17893	No_constitutive_exon_found_in_species
CGAGGGTGAAGGGCGTTGGGAGCAAATACTTGGCTGCTAACGGGCAATAGTT	273184	273262	273312	273260	-1	BBA_S00003	BBA_01322	270645	273568	None	3132	305	17893	No_constitutive_exon_found_in_species
TTGGGAAAAAAGGCATGGGAATTTTGAGGCTGACACATTTTGGGCAACAGCG	523706	523833	523656	523708	1	BBA_S00003	BBA_01397	520719	526021	None	3132	305	17893	No_constitutive_exon_found_in_species
GCCGCCGTGCTACGCGATAGCCTCCTCGTACGATACTCGGTAGGGTGCAGCT	721012	721438	721488	721436	-1	BBA_S00003	BBA_01455	721012	722066	None	3132	305	17893	No_constitutive_exon_found_in_species
ACTTGAGCCGGTGTGTAAGTCGGTTGACTATGGGCTGACTATGGGCGTAGTG	1110084	1110178	1110228	1110176	-1	BBA_S00003	BBA_01568	1110084	1110882	None	3132	305	17893	No_constitutive_exon_found_in_species
GCAGATGAGATTCCGGTTCTACTGCCTACCTGCTCTACTGGGAACTGCAGCT	1182989	1184019	1184069	1184017	-1	BBA_S00003	BBA_01597	1182989	1184927	None	3132	305	17893	No_constitutive_exon_found_in_species
ACCAAACACGACTGTTGCCTAAAACGTGCTGACGCGACTGACATGGGCAGCT	1422177	1422898	1422948	1422896	-1	BBA_S00003	BBA_01675	1418523	1423343	None	3132	305	17893	No_constitutive_exon_found_in_species
GTTATGGAAAACAGCTAGGAATTCTTTTCTATGGCTGTACGGGATACCAGGC	1579462	1580066	1579412	1579464	1	BBA_S00003	BBA_01725	1578125	1586307	None	3132	305	17893	No_constitutive_exon_found_in_species
TTACATGTCGCACCCGACAATCAACTGACCTGCGGATGACGGGACGGTAGCG	1602646	1602822	1602872	1602820	-1	BBA_S00003	BBA_01729	1600813	1603027	None	3132	305	17893	No_constitutive_exon_found_in_species
ATGTCAGCGCTGCGTTTGCCGTATGACAAGAGGCGCTAACCGGGACATAGAT	29894	29985	30035	29983	-1	BBA_S00004	BBA_01788	29474	30092	None	3132	305	17893	No_constitutive_exon_found_in_species
CGGTCGGTAAAATTGTTGCATTGTGGGAAACTAATTAACACACGGGGCAGCA	92441	92512	92562	92510	-1	BBA_S00004	BBA_01813	91696	94172	None	3132	305	17893	No_constitutive_exon_found_in_species
GTGAGAAGCGTGGGCTTGGGCAAGGAACCGCAACTGACTTGGGGCTACAGAT	227828	227923	227778	227830	1	BBA_S00004	BBA_01860	220598	227923	None	3132	305	17893	No_constitutive_exon_found_in_species
AGATGTTCGTATTGCATATTCATTTTTCTCGTTCTTGGCTGACTGGGCAGGG	485149	485289	485099	485151	1	BBA_S00004	BBA_01943	484180	486871	None	3132	305	17893	No_constitutive_exon_found_in_species
CAAGTGGTTATTTCCAATGTGACATTGCTACTGACGTTGGGTAAATACAGGT	514880	514906	514956	514904	-1	BBA_S00004	BBA_01951	514236	515295	None	3132	305	17893	No_constitutive_exon_found_in_species
TAGCGAAATTCGCAATTGAAACTCGAACCAAAAGCGCTGACGGGTGATAGTA	793912	794295	793862	793914	1	BBA_S00004	BBA_02044	793534	794954	None	3132	305	17893	No_constitutive_exon_found_in_species
CGGCAAGGCCGCAGGCTGAGACACGGAGCTAATATAACGAATTGGGACAGTG	866483	866596	866646	866594	-1	BBA_S00004	BBA_02063	866483	866936	None	3132	305	17893	No_constitutive_exon_found_in_species
GTCAAAATTAACCCTTTTCTCGCTGCGACGGATGATGCTAATGTGGGCAGTT	963395	963453	963345	963397	1	BBA_S00004	BBA_02098	962175	963453	None	3132	305	17893	No_constitutive_exon_found_in_species
CACTTGATTCCTTTTCGAACGTGAAACCGCTTACCAAATGGCGGGCACAGAA	1052026	1052255	1052305	1052253	-1	BBA_S00004	BBA_02122	1051770	1052479	None	3132	305	17893	No_constitutive_exon_found_in_species
GTCTCTAGCTTTTTTTATGTTGGAACTGACCCCCCGGGATTAATAAACAGCC	1065371	1065553	1065603	1065551	-1	BBA_S00004	BBA_02124	1064005	1065689	None	3132	305	17893	No_constitutive_exon_found_in_species
TGATATATATATATATATATATATATCTCAGAAAAAACTGGGTATAAAAGAA	1064005	1064665	1064715	1064663	-1	BBA_S00004	BBA_02124	1064005	1065689	None	3132	305	17893	No_constitutive_exon_found_in_species
TACGTGGCTTGGTGTCTAATTCATCTCCAGCGCTAACGGGAAATATGTAGGC	1204655	1205204	1205254	1205202	-1	BBA_S00004	BBA_02167	1204655	1205450	None	3132	305	17893	No_constitutive_exon_found_in_species
CAGACTGCAATCACGATACGAGATGTCTGGTAGGGGGGAGAATAGGGTAGTT	1294443	1294849	1294393	1294445	1	BBA_S00004	BBA_02198	1294250	1294849	None	3132	305	17893	No_constitutive_exon_found_in_species
TAATATTTGATCTCGTCTCAGTTGCAATAATGTCTGACGAGGTCGGGTAGCC	1306575	1307477	1306525	1306577	1	BBA_S00004	BBA_02202	1305487	1308392	None	3132	305	17893	No_constitutive_exon_found_in_species
CCCACCCTTGCTTATTGACCGAAAGCCGTTGCATACTGACGGGAGCGCAGCT	1520088	1520128	1520178	1520126	-1	BBA_S00004	BBA_02262	1520088	1523359	None	3132	305	17893	No_constitutive_exon_found_in_species
GGCTGGCCTCGGGCGAGATTCAGATTTGTTAACTCGGGGGATACAAAAAGAC	1556348	1556651	1556298	1556350	1	BBA_S00004	BBA_02277	1554644	1556936	None	3132	305	17893	No_constitutive_exon_found_in_species
GACGTGAATGACAGATTTTGGCCGATCTTCTTTTCGCTAACTCGGGAAAGGA	1646338	1646917	1646967	1646915	-1	BBA_S00004	BBA_02305	1646338	1647494	None	3132	305	17893	No_constitutive_exon_found_in_species
AGTCAAACATTTGAAACAAACGAGACACGAAACACTAACAATGGGCACAGCT	127898	127986	128036	127984	-1	BBA_S00005	BBA_02344	126402	128060	None	3132	305	17893	No_constitutive_exon_found_in_species
AGGTTTATGATGGGAATTACTGATGACTGATAACGACGGGCGACCAAAAGGT	332051	332215	332265	332213	-1	BBA_S00005	BBA_02403	329767	332573	None	3132	305	17893	No_constitutive_exon_found_in_species
AGCGAGTCGGCGCAAAAAAACAAACAACTGAACTGACATGGGAGTCGTAGCT	331752	331975	332025	331973	-1	BBA_S00005	BBA_02403	329767	332573	None	3132	305	17893	No_constitutive_exon_found_in_species
TAGGTCACGTAATCAGCAAACTCAGAATTGACTCTGATAAGGGACACAAGAA	329767	331136	331186	331134	-1	BBA_S00005	BBA_02403	329767	332573	None	3132	305	17893	No_constitutive_exon_found_in_species
CAAGGCGTGCCTGTATATATACATGCATAATCTTGTAATCGTTGGGACAGAC	385007	385030	384957	385009	1	BBA_S00005	BBA_02417	383104	385030	None	3132	305	17893	No_constitutive_exon_found_in_species
TCGTGTGAAAAAGTCGAACTCTGCTAACCAGTTTGCCGTTGGGGTTGTAGGA	418999	419755	418949	419001	1	BBA_S00005	BBA_02425	418834	419755	None	3132	305	17893	No_constitutive_exon_found_in_species
ATGCTTGATGAAGACAATTGATTGATTGATGACGGGCTGACAGGGAGTAGGA	523858	523955	524005	523953	-1	BBA_S00005	BBA_02457	522449	524491	None	3132	305	17893	No_constitutive_exon_found_in_species
GTTACCTCGGGTCTACTGGGCCGATAGCCACTGACCGCCCGGGTATGTAGAG	530812	531129	530762	530814	1	BBA_S00005	BBA_02459	530468	531129	None	3132	305	17893	No_constitutive_exon_found_in_species
TAAGTCGGCCACATCTTCCAAAATATCATCAAACTAATGGGGAAATCTAGCT	756198	756313	756148	756200	1	BBA_S00005	BBA_02521	755271	756797	None	3132	305	17893	No_constitutive_exon_found_in_species
CAAATTTCGGCACCGCTTAAAACGTCGTGGGCTAAACTGTGACGGGGCAGGG	795389	795953	796003	795951	-1	BBA_S00005	BBA_02533	793908	796130	None	3132	305	17893	No_constitutive_exon_found_in_species
TTTTTCTTCTTTTTTTTCCCATTCTTGCTAATCAATCCCTGCTGGGACAGAC	1312273	1312432	1312223	1312275	1	BBA_S00005	BBA_02684	1309778	1312432	None	3132	305	17893	No_constitutive_exon_found_in_species
GCATCGGATGGATGCGGCTAACACGTCCGGCCGGGGGGCGGAGGGCGCAGGC	1333782	1334001	1334051	1333999	-1	BBA_S00005	BBA_02695	1333297	1334536	None	3132	305	17893	No_constitutive_exon_found_in_species
TCCTGCTGGATGAGGATGAGAGAAGCACAGAACTAACGAGGGAATTACAGTG	1333524	1333574	1333624	1333572	-1	BBA_S00005	BBA_02695	1333297	1334536	None	3132	305	17893	No_constitutive_exon_found_in_species
CAAAGATGCTTCAGAAGGATAGCAAAATGAAGATACTAACATGGGAGAAGAG	1348119	1348365	1348415	1348363	-1	BBA_S00005	BBA_02700	1347002	1349231	None	3132	305	17893	No_constitutive_exon_found_in_species
TTGTCAATCCCCCGAATGACTTTGACATGCCGCTTACTTCGAGGGCACAGGG	1450723	1451133	1450673	1450725	1	BBA_S00005	BBA_02739	1450267	1451271	None	3132	305	17893	No_constitutive_exon_found_in_species
GTCAACAAGTTTCTTTGATCCCGAACGTGAGTCGCTTACCTGGGAAACAGTG	48772	48865	48915	48863	-1	BBA_S00006	BBA_02762	48458	50370	None	3132	305	17893	No_constitutive_exon_found_in_species
GCCTTTAATAAATCATTATAGATTAGGAAACACACTATAACGTGGGACAGTT	70285	70306	70235	70287	1	BBA_S00006	BBA_02771	68485	70306	None	3132	305	17893	No_constitutive_exon_found_in_species
TCTCGAGATGAAAACTGCTGGTTACTGACTGACATGGGTGCGAATCAAAGGC	180083	181078	181128	181076	-1	BBA_S00006	BBA_02811	179523	181351	None	3132	305	17893	No_constitutive_exon_found_in_species
CCCCCCGAAAATGCCGGGCTCACACGCATTTTGATTTACATGGGATATAGGG	229027	229137	229187	229135	-1	BBA_S00006	BBA_02822	228147	229305	None	3132	305	17893	No_constitutive_exon_found_in_species
TCGCCCCTGCCACAAGGAATTAACCAGTAGCTAACGCCGGGCGCAAACAGGT	335022	335986	336036	335984	-1	BBA_S00006	BBA_02854	335022	336160	None	3132	305	17893	No_constitutive_exon_found_in_species
AGGACGCCCCTCTTCAATCAATAGAAACACCAGGCTAACTTCGGGAACAGCG	339121	339408	339458	339406	-1	BBA_S00006	BBA_02855	336745	339666	None	3132	305	17893	No_constitutive_exon_found_in_species
TCTCTTTGAGTCTTCTCGGTGGCTAATCTCTGAGATTCTGGGCAAATCAGAC	469812	469950	470000	469948	-1	BBA_S00006	BBA_02891	466997	470452	None	3132	305	17893	No_constitutive_exon_found_in_species
CTTTCACTCGGCCCCCCTTCCTGAAATGCTCTAACATGGGGAAATTCAAGGT	609679	609816	609629	609681	1	BBA_S00006	BBA_02942	608668	610327	None	3132	305	17893	No_constitutive_exon_found_in_species
CGCAAGAAGCGACTGCTAACGAGAGACCTATTCTTGTGGGGAGGAAACAGCC	710017	711021	709967	710019	1	BBA_S00006	BBA_02977	709454	711021	None	3132	305	17893	No_constitutive_exon_found_in_species
CCGCAAGTGGGCAGGTGTGAGGTGGCACAGCTAACTCTTGTGGGATGCAGAC	742303	743388	743438	743386	-1	BBA_S00006	BBA_02988	741465	743890	None	3132	305	17893	No_constitutive_exon_found_in_species
TTTTTCCCACGATACATTGGCGAACTTGCTAACATGTCCGGGGAACATAGCA	1071917	1072356	1071867	1071919	1	BBA_S00006	BBA_03098	1071556	1072721	None	3132	305	17893	No_constitutive_exon_found_in_species
AGTCGACAAACTTGCCGTAGATATCAATGTATGTATGATTACGGGATTAGAG	1224632	1224713	1224763	1224711	-1	BBA_S00006	BBA_03144	1224094	1225133	None	3132	305	17893	No_constitutive_exon_found_in_species
TACCATTACTACCGGTTCTCTGACAATACTTTATTCTAATCAATGGGCAGGG	1232408	1233021	1233071	1233019	-1	BBA_S00006	BBA_03147	1232408	1233620	None	3132	305	17893	No_constitutive_exon_found_in_species
ATCAGCCGTACTACTTGGCGATCTCTGTACTACGTACTGACCGGGAACAGGA	107901	107979	108029	107977	-1	BBA_S00007	BBA_03243	106422	108212	None	3132	305	17893	No_constitutive_exon_found_in_species
GTGAGTCTCCCGCCCGGGCAACCCTTCTGGCCAGTTACTAACACGGGCAGGT	106422	106906	106956	106904	-1	BBA_S00007	BBA_03243	106422	108212	None	3132	305	17893	No_constitutive_exon_found_in_species
AATATTCTTCAAGGACGTCATTCGCTAATATATGTTTGGCGGGGTCACAGTG	143345	143658	143295	143347	1	BBA_S00007	BBA_03259	143020	143658	None	3132	305	17893	No_constitutive_exon_found_in_species
TTCAAGACGAGCGGGAGCGGGAGCTGCGGCAGCTGAAGAGGGAGGATGAGCG	264841	264888	264791	264843	1	BBA_S00007	BBA_03301	263962	264888	None	3132	305	17893	No_constitutive_exon_found_in_species
GGATGCGGGGTGTGCAATGATTATGATGCAGAGAGACTGACAGGGGCTAGAT	289364	289679	289729	289677	-1	BBA_S00007	BBA_03311	289251	290555	None	3132	305	17893	No_constitutive_exon_found_in_species
GTACGCAACCGCACTTGCCGTTTGTTTTGGACTGTACTGACTGGGAGCAGAT	289251	289314	289364	289312	-1	BBA_S00007	BBA_03311	289251	290555	None	3132	305	17893	No_constitutive_exon_found_in_species
GAAAATGTGGCACACTGACGCAATTTCCCTCGCGGGGGGGGGGGGCGTAGAC	324185	324643	324693	324641	-1	BBA_S00007	BBA_03318	324185	325294	None	3132	305	17893	No_constitutive_exon_found_in_species
ATTGCGCCATTATAAAAAATGGCCTATACCTGAACTAACCGAGGGCGTAGCA	738687	739387	738637	738689	1	BBA_S00007	BBA_03449	737658	739387	None	3132	305	17893	No_constitutive_exon_found_in_species
GACAAGTTGGCCTCTTGGAGTACAATGGATGCACATTGACCGGGGACCAGAG	795848	796027	796077	796025	-1	BBA_S00007	BBA_03471	794798	796419	None	3132	305	17893	No_constitutive_exon_found_in_species
GTACGTCTTCGATCGTCTACTGCCTACAGCCCACGCTAACCTGGGAATAGTC	948259	948787	948837	948785	-1	BBA_S00007	BBA_03533	947282	949332	None	3132	305	17893	No_constitutive_exon_found_in_species
AGTGACGAACGATTGACTATTCTTCATGGCAAGCTAACGGGAAATTACAGGC	965330	965477	965527	965475	-1	BBA_S00007	BBA_03540	965087	969174	None	3132	305	17893	No_constitutive_exon_found_in_species
CCGTGTTCCCCCCTTTGCTAACACTCCGAATCTCTGTTTGGGCTGAATAGGT	973534	973605	973484	973536	1	BBA_S00007	BBA_03542	973289	975121	None	3132	305	17893	No_constitutive_exon_found_in_species
ACCGTAAGCACCTCCAGCTCAACGCGGGCGCATATACTGACGCGGGACAGAT	982484	983160	982434	982486	1	BBA_S00007	BBA_03546	981823	983160	None	3132	305	17893	No_constitutive_exon_found_in_species
GTCGCGCGCAGTTTGCCTCCAGAGCTGTTATTGACCCCCGGGATGTATAGCT	983783	983990	984040	983988	-1	BBA_S00007	BBA_03547	983490	984063	None	3132	305	17893	No_constitutive_exon_found_in_species
CGCGACTTTTCGAAACAGGATTGCTAATCACGAGAGGGGGGCCGGAATAGGT	1054208	1054598	1054158	1054210	1	BBA_S00007	BBA_03565	1053417	1055607	None	3132	305	17893	No_constitutive_exon_found_in_species
TGTGGACTTTGCAGATGTTGACGGATTGGCTAACATGGGAAACATGATAGGA	1065941	1066002	1065891	1065943	1	BBA_S00007	BBA_03569	1063943	1066002	None	3132	305	17893	No_constitutive_exon_found_in_species
TTTTTTACTAATAACAAGCTCTAGGCTGCTGGAAATGGATGGGTATACAGGT	1109371	1109395	1109321	1109373	1	BBA_S00007	BBA_03579	1107865	1109395	None	3132	305	17893	No_constitutive_exon_found_in_species
GTGAGTGTCTTTCAAGTGGCCTCTCGTTGCATCTACTAACAATGGGGAAGCG	159981	160746	159931	159983	1	BBA_S00008	BBA_03684	159801	161676	None	3132	305	17893	No_constitutive_exon_found_in_species
CCCGACAGAGGGTAGAGAAGAGGGGAGAAAGCTAACGGGGTGGGATATAGTA	177030	177082	177132	177080	-1	BBA_S00008	BBA_03690	177030	177791	None	3132	305	17893	No_constitutive_exon_found_in_species
AAGTGCCATAGCTCATCACATGCATGTACATATGCTAATTCACAGGGCAGGG	210283	210662	210712	210660	-1	BBA_S00008	BBA_03705	210283	211373	None	3132	305	17893	No_constitutive_exon_found_in_species
CAATGGCATGGCCCGCCAGGGTTTGTGTGGGTGGCGTATGGGGATTGAAGGC	446518	446662	446712	446660	-1	BBA_S00008	BBA_03775	446370	446804	None	3132	305	17893	No_constitutive_exon_found_in_species
GCAAGATGATAAGTCCTAGAAAAGAATGCAGGCAAGCTAACTGGGAACAGCC	543571	543658	543708	543656	-1	BBA_S00008	BBA_03806	541904	543986	None	3132	305	17893	No_constitutive_exon_found_in_species
TTTGATTTCCTTATTCCGCCTTTTCACGGTAATCACTAACGGGAGACAAGTA	615939	617240	617290	617238	-1	BBA_S00008	BBA_03827	615939	617369	None	3132	305	17893	No_constitutive_exon_found_in_species
AAAAAAAAAAAATAGCGTCAGAAAGAGCTTACATGACGGGGAAAACACAGCC	731591	732490	731541	731593	1	BBA_S00008	BBA_03867	731085	732490	None	3132	305	17893	No_constitutive_exon_found_in_species
CAGGGACCTCACTGGAAGGCTGCAAGTTGGAGAAGCTGGAGAGGGTTTAGTC	953640	953837	953887	953835	-1	BBA_S00008	BBA_03926	953202	954375	None	3132	305	17893	No_constitutive_exon_found_in_species
GCAACATTGCGACCAACTAGTATAGGTGCTGACCCGGGCCGGGATCGCAGAG	42064	42579	42014	42066	1	BBA_S00009	BBA_04007	40593	42579	None	3132	305	17893	No_constitutive_exon_found_in_species
ATGCTCTTCGTGTATATATGTGTGTGTGTGTGTGCTAATTCAGGGAACAGCT	95948	96365	96415	96363	-1	BBA_S00009	BBA_04027	95948	98050	None	3132	305	17893	No_constitutive_exon_found_in_species
AATATCTGCAAGGGGGGTCCTGAAATAGCTGACGCTGGGGAAACAAAAAGCA	387432	388132	387382	387434	1	BBA_S00009	BBA_04120	386755	388509	None	3132	305	17893	No_constitutive_exon_found_in_species
TGACCCTTCAACTTCAAAGTACCGATGCTGCTGCGACGTGCAGGGCGCAGAT	458542	458746	458796	458744	-1	BBA_S00009	BBA_04141	458542	460170	None	3132	305	17893	No_constitutive_exon_found_in_species
CGATCGGCCGTCGCACGAAACCTCCACGCAACGGCTATTGAGGGGCCTAGTA	709967	709976	710026	709974	-1	BBA_S00009	BBA_04221	709967	710754	None	3132	305	17893	No_constitutive_exon_found_in_species
GGACATTATACGGATACTGACTTTTTTCCCCCCTTGTTGGGATGGTGCAGAT	879256	880060	879206	879258	1	BBA_S00009	BBA_04276	878909	881131	None	3132	305	17893	No_constitutive_exon_found_in_species
TTCTCCTTCAACTTGACGCTGTTCTGCATTGCTAACACGGGTTATGAAAGGC	972212	972387	972162	972214	1	BBA_S00009	BBA_04304	971092	972387	None	3132	305	17893	No_constitutive_exon_found_in_species
GGTCATTTATCATTCAGTATCATTGACTCATTTTTGGGGAAAAAAAATAGAT	1055395	1056919	1056969	1056917	-1	BBA_S00009	BBA_04322	1054733	1057958	None	3132	305	17893	No_constitutive_exon_found_in_species
TAAGGTTACGGTGAGACCATTCGTCGTTGTATCGATGGGCAGGAATATAGCT	87517	87641	87467	87519	1	BBA_S00010	BBA_04376	87333	88972	None	3132	305	17893	No_constitutive_exon_found_in_species
TTGGCCGAAATCCTGTGAGCACACACAGGACTGACAATCCGAGGGCACAGCA	122640	123422	123472	123420	-1	BBA_S00010	BBA_04389	122640	123696	None	3132	305	17893	No_constitutive_exon_found_in_species
GAATGGCAATGGAAATCATGGCTAATGATGGGAAAATTACGGGGGAACAGGG	138890	139254	139304	139252	-1	BBA_S00010	BBA_04395	138890	139771	None	3132	305	17893	No_constitutive_exon_found_in_species
CAGATGCCGTTCGTTCTCAACGTGAAGTCTAATTAATGTGTGGGATACAGGA	142896	142987	143037	142985	-1	BBA_S00010	BBA_04396	140469	143700	None	3132	305	17893	No_constitutive_exon_found_in_species
TGATCTGATCGTTGCCAGACCTCATCAGTGAATACTAACAGGGACTGCAGAC	399854	399964	400014	399962	-1	BBA_S00010	BBA_04470	399854	401671	None	3132	305	17893	No_constitutive_exon_found_in_species
GAAGAACATTACCAAAACAGATTTATCCGTCAAATGCTGATGGGGAGCAGGT	439324	439500	439550	439498	-1	BBA_S00010	BBA_04480	437191	439950	None	3132	305	17893	No_constitutive_exon_found_in_species
CAACGCTTGCATCATGTGCTCACAAGAGCCCGCGCTGACGAGGGATCAAGGA	647175	648972	649022	648970	-1	BBA_S00010	BBA_04543	647175	649218	None	3132	305	17893	No_constitutive_exon_found_in_species
AGAGCATTGACTAACCACCCGCGGGGGGGGTTGCGCGGGCGGGCGTACAGAC	677086	677331	677036	677088	1	BBA_S00010	BBA_04554	676809	678295	None	3132	305	17893	No_constitutive_exon_found_in_species
AACAATTACACGCAAACGTTGCAAAGCGCACACATTAACAGCGTGGGCAGAC	741028	741831	740978	741030	1	BBA_S00010	BBA_04576	740117	742141	None	3132	305	17893	No_constitutive_exon_found_in_species
CTCTCCCTTTGTGTTGTAGGACTGAGAAAGCTTTCTGATGGGACGGGCAGTG	35917	35952	36002	35950	-1	BBA_S00011	BBA_04658	35917	37368	None	3132	305	17893	No_constitutive_exon_found_in_species
TGCGAGTGGCGTGGCGTAGAGATTGACTGAGTAGACGCAGGGATCAATAGGC	133159	133227	133109	133161	1	BBA_S00011	BBA_04689	132199	133417	None	3132	305	17893	No_constitutive_exon_found_in_species
TTTTCAGAACAACAATGTCCTTTTGCTAACCGTGCCCATGACGGGAACAGGG	228321	230081	228271	228323	1	BBA_S00011	BBA_04716	226100	230907	None	3132	305	17893	No_constitutive_exon_found_in_species
TTTTTTTTCTGCTTCTACTTGTAGTTTACGGTGGTTAACTGGGAATGTAGTG	230880	230907	230830	230882	1	BBA_S00011	BBA_04716	226100	230907	None	3132	305	17893	No_constitutive_exon_found_in_species
GAAGCAAGCCTGCTATTAATCAAGAGTGTTATACTGATGGGAGTGGCTAGGT	460120	460306	460356	460304	-1	BBA_S00011	BBA_04783	458939	463058	None	3132	305	17893	No_constitutive_exon_found_in_species
TGGGCCGATTATGACGCCAGAATCCAGACAGCTAACGGGGATTGCAAAAGGG	622307	623469	622257	622309	1	BBA_S00011	BBA_04830	622202	623469	None	3132	305	17893	No_constitutive_exon_found_in_species
CGTGTAAGTAATTCGTTCGTGCAAGTAATTTTCTAGACCGGGTGGGAAAGTG	624940	625214	625264	625212	-1	BBA_S00011	BBA_04831	624286	625909	None	3132	305	17893	No_constitutive_exon_found_in_species
TGGAAATATGCGGAGCTCTTGAACTAATTCTTCTTCTTGGGATGGGCCAGTT	628451	628645	628401	628453	1	BBA_S00011	BBA_04832	626827	628645	None	3132	305	17893	No_constitutive_exon_found_in_species
GTCTGCAGGCCCGTATTGTACATTGAGAACATGATGCTAATAGGGTACAGGC	681115	681166	681065	681117	1	BBA_S00011	BBA_04846	679859	681166	None	3132	305	17893	No_constitutive_exon_found_in_species
TATGTGCCTTTGACACCTCTAGAATCAATAGTGTATGTTAACGGGCGCAGCT	299116	299347	299397	299345	-1	BBA_S00012	BBA_04988	298992	300954	None	3132	305	17893	No_constitutive_exon_found_in_species
CCTCTTTGTTTCATGTTCATTGTCATCTAGACCTACTAACATTGGGACAGAG	659635	659873	659585	659637	1	BBA_S00012	BBA_05098	659157	660200	None	3132	305	17893	No_constitutive_exon_found_in_species
ACGCAAACCCCATTCGTGACCACCCTCATGTGCTGACTGGAAATGGGCAGGC	46488	46811	46861	46809	-1	BBA_S00013	BBA_05134	46112	47666	None	3132	305	17893	No_constitutive_exon_found_in_species
TTGGAGCTCCGTACTGGTGTAAACGTGATGCTGACGGTACGGGACGGCAGGT	123614	123839	123564	123616	1	BBA_S00013	BBA_05153	122820	123839	None	3132	305	17893	No_constitutive_exon_found_in_species
AAGCCAGCCAACAAGTGATGCGGATGTTGGTTGAAGACACACGGGTGCAGGG	170439	171153	170389	170441	1	BBA_S00013	BBA_05169	170020	171153	None	3132	305	17893	No_constitutive_exon_found_in_species
GTGACAGATGAAGTCCGGCTGGAAACTTGCTAATGAGGGTGTGCAAACAGCC	484971	485209	484921	484973	1	BBA_S00013	BBA_05266	484757	487253	None	3132	305	17893	No_constitutive_exon_found_in_species
GTTTTTTTGTTGGAAAAAAAAAAAAAAAAACTAACCAACTATGGGGCTAGGT	501597	501820	501547	501599	1	BBA_S00013	BBA_05272	500819	503056	None	3132	305	17893	No_constitutive_exon_found_in_species
ATCGCCGGGCAAGGACCACTCACTAACTGATTCGGCTCAGGGGCGTACAGAG	516802	517423	517473	517421	-1	BBA_S00013	BBA_05274	516802	518104	None	3132	305	17893	No_constitutive_exon_found_in_species
TTGACTTTTAGAGATGATGGGGCATTTACTGACGTGGGCCGCGACGAAAGGA	697835	698988	699038	698986	-1	BBA_S00013	BBA_05333	697835	699154	None	3132	305	17893	No_constitutive_exon_found_in_species
AAGTGAATCTCATTTTATGATTGTGGTGGCTAACATATCTGGGACGGCAGGC	303870	304202	304252	304200	-1	BBA_S00014	BBA_05444	303298	305402	None	3132	305	17893	No_constitutive_exon_found_in_species
TATGAATCCCGGATTACCCGAAGAAAACATCCCGCTGACGGGGAACTTAGCA	364664	365402	364614	364666	1	BBA_S00014	BBA_05462	364224	365402	None	3132	305	17893	No_constitutive_exon_found_in_species
GGTCTGGAATCGAGGAGTAGCTCTCGATTGGTTACTGACGGTGGGAATAGGA	378179	378321	378371	378319	-1	BBA_S00014	BBA_05467	376603	380602	None	3132	305	17893	No_constitutive_exon_found_in_species
CTGGGGGGCGGGAGGCGGCACGAAAGCTGGGCTGACATTACGGGGATCAGGT	615466	615890	615416	615468	1	BBA_S00014	BBA_05546	615161	616136	None	3132	305	17893	No_constitutive_exon_found_in_species
ACCATCACACTGCTAATTTCCCCAAGGCTGACTGACTTTTGGGGTTTGAGGA	67057	67420	67007	67059	1	BBA_S00015	BBA_05603	66063	68645	None	3132	305	17893	No_constitutive_exon_found_in_species
GGCCGTCTTCAGCGCTTCCGTCGCATACAGACTAACAAGTTGGGAATTAGGA	127218	127567	127168	127220	1	BBA_S00015	BBA_05619	126368	127567	None	3132	305	17893	No_constitutive_exon_found_in_species
GTACCACCCTCCAATGATACAGTACTAAACATCAGGGGAAAATTGAGTAGTT	240277	240485	240227	240279	1	BBA_S00015	BBA_05646	239524	241887	None	3132	305	17893	No_constitutive_exon_found_in_species
TCAACAAGAGTTGATGGTAAGCTCGTGTCGGCACTAGTAACATGGGACAGTA	293282	293302	293352	293300	-1	BBA_S00015	BBA_05670	293282	294600	None	3132	305	17893	No_constitutive_exon_found_in_species
GGGCCAGAAAAATGAACAGCATCAGCTTCATTGTTTACTTGGGATCGAAGTC	358121	358140	358190	358138	-1	BBA_S00015	BBA_05693	357897	359167	None	3132	305	17893	No_constitutive_exon_found_in_species
CCAAGTGTCTGTCTCTGGAAGGAGGGTAGCTGACCGGGGTGTATGATAAGAG	404633	404789	404839	404787	-1	BBA_S00015	BBA_05708	404503	405212	None	3132	305	17893	No_constitutive_exon_found_in_species
CATCTCGATCCACCATGTTGTGATTATGACAATCTGATGGGAATAAATAGAA	555913	556050	555863	555915	1	BBA_S00015	BBA_05765	554408	557240	None	3132	305	17893	No_constitutive_exon_found_in_species
TTGATGCTTTTGTTGTGTTGCAGTGAGGCGGATTGCTGACCGGGAAACAGAT	566215	566349	566399	566347	-1	BBA_S00015	BBA_05767	564397	566559	None	3132	305	17893	No_constitutive_exon_found_in_species
GTGCTTGCCAGAGGTTGAACATGTGATGAATCGCATACTGGGTGTATAAGAA	685956	686102	686152	686100	-1	BBA_S00015	BBA_05802	685494	690078	None	3132	305	17893	No_constitutive_exon_found_in_species
CCCTCGCCAAGACTCTTCATGTAAATTGAATTTGAAGAAAAAAGGGGCAGCA	48963	49019	48913	48965	1	BBA_S00016	BBA_05818	48502	51296	None	3132	305	17893	No_constitutive_exon_found_in_species
TTTGATCCTTGGCATGGATTCTAACCATCTTTCAAACCGGCGGCGGGCAGAC	71397	71637	71347	71399	1	BBA_S00016	BBA_05826	70639	71637	None	3132	305	17893	No_constitutive_exon_found_in_species
AGGAAGGGAGGGAGGTAGAAAAGAGGCATGAAGACTAATACGGGATGCAGGG	148364	148749	148314	148366	1	BBA_S00016	BBA_05850	148094	149160	None	3132	305	17893	No_constitutive_exon_found_in_species
GAGTCAATCAATACGGCACGCTCCTTCATATACTGATGGGCGATGTAAAGGA	165474	165643	165693	165641	-1	BBA_S00016	BBA_05857	164749	167027	None	3132	305	17893	No_constitutive_exon_found_in_species
AACTGCAAACGGCGCCAAAATAGAACATATTAACCCTGTTTGGGAAAAAGAC	375216	375331	375166	375218	1	BBA_S00016	BBA_05933	374936	375902	None	3132	305	17893	No_constitutive_exon_found_in_species
TATTTTTTTCAAGTGTCCGAATAGTCGCTCTCTGCTAACGTGAGGGCTAGGT	496814	496861	496911	496859	-1	BBA_S00016	BBA_05970	495601	497297	None	3132	305	17893	No_constitutive_exon_found_in_species
CAATGTATGCCGAGCAAGTGCACTAACATGGTGACGGGGGCAATGAATAGCT	6826	8213	8263	8211	-1	BBA_S00017	BBA_06022	6826	8817	None	3132	305	17893	No_constitutive_exon_found_in_species
TGTTTCGAAATGTGAGACAGGGTTTTGGCTAATGAGATCGGGACGCGCAGGC	72960	73143	73193	73141	-1	BBA_S00017	BBA_06045	72960	73587	None	3132	305	17893	No_constitutive_exon_found_in_species
GTCCATTGGACGCCGGGATACGATGGCCTGAGGCTAACAGACGGGACCAGGA	548489	548559	548439	548491	1	BBA_S00017	BBA_06176	548170	549199	None	3132	305	17893	No_constitutive_exon_found_in_species
GTACTTTGCGATGCTTGTTACATGCCGTCCGCTAATCTACCAACGGGTAGCC	616474	616746	616424	616476	1	BBA_S00017	BBA_06200	616187	618643	None	3132	305	17893	No_constitutive_exon_found_in_species
CGTGTCAAGCAGTTCTGTCCCACTGACAACCAACCTTCCTGGGACAAAAGGG	19132	19515	19565	19513	-1	BBA_S00018	BBA_06214	19132	20526	None	3132	305	17893	No_constitutive_exon_found_in_species
TGTTTACTTCAACTCAGATTCGCCCTTCTTCAAATTCTAATTGGGAACAGCA	69489	69711	69761	69709	-1	BBA_S00018	BBA_06230	68842	70677	None	3132	305	17893	No_constitutive_exon_found_in_species
AGACAACGCCGCTCGAAGTGTGGTGGAAGACGAGGCTAACAGGGAACAAGAC	303318	303815	303268	303320	1	BBA_S00018	BBA_06295	302672	303815	None	3132	305	17893	No_constitutive_exon_found_in_species
GAGACAACTCGGTCGTTCTAGGGATAAGCAGCAGGCTAACCCAGGGATAGTG	392369	392398	392319	392371	1	BBA_S00018	BBA_06325	392059	392963	None	3132	305	17893	No_constitutive_exon_found_in_species
CTCGTCGTTTCATTTACGGAAGGCACTATACGAGAAAACGGCACGGGCAGCC	397055	397064	397114	397062	-1	BBA_S00018	BBA_06327	397055	397755	None	3132	305	17893	No_constitutive_exon_found_in_species
AGAGCGGTAGGTCGATCGAGTGTAACCAAATGCACGGGCTAATAGCGCAGGC	491656	491773	491823	491771	-1	BBA_S00018	BBA_06367	490825	492019	None	3132	305	17893	No_constitutive_exon_found_in_species
CAAGTGATTTTTGACGTCGTGATCGAATGAACGTACTAATACGGGTATAGGT	552956	554149	554199	554147	-1	BBA_S00018	BBA_06385	552956	555107	None	3132	305	17893	No_constitutive_exon_found_in_species
CCCTATCGAGTATGGCTGCCATGCAGCATTGAACTAACACTATGGGACAGAA	33877	36852	33827	33879	1	BBA_S00019	BBA_06423	33432	36852	None	3132	305	17893	No_constitutive_exon_found_in_species
TGCAATGCCCGATTTTTCTCTCTCGATTTGAACTAACAGGGACAATGTAGTA	219848	219875	219925	219873	-1	BBA_S00019	BBA_06487	219848	221211	None	3132	305	17893	No_constitutive_exon_found_in_species
ACTGGCCTTTTATTTTCTTTCTTGTGGAAGTGCTGACTTGAGTTGGGTAGAC	274887	274961	275011	274959	-1	BBA_S00019	BBA_06508	274887	275304	None	3132	305	17893	No_constitutive_exon_found_in_species
AGTGCGACCCGACCACTTCAAGCAGCAGCTAACATGACGGTAACGGGAAGCC	400273	400341	400391	400339	-1	BBA_S00019	BBA_06550	399866	400415	None	3132	305	17893	No_constitutive_exon_found_in_species
ACGTCACGCGACAGCCGTCGAGCAGAGCAACCAGACTAATCGGGATACAGAA	522697	523361	522647	522699	1	BBA_S00019	BBA_06591	522378	523361	None	3132	305	17893	No_constitutive_exon_found_in_species
AACCCCCCCCAAGAGACGGTTGAAACTCACCCAACGCTGGGAAAAATCAGAC	7890	8186	7840	7892	1	BBA_S00020	BBA_06635	7188	8618	None	3132	305	17893	No_constitutive_exon_found_in_species
GAGTGAACAAGCATCTTGTATTCGATGATGCAGCAGCTAATCGGGGACAGAA	31014	31071	31121	31069	-1	BBA_S00020	BBA_06644	30627	31148	None	3132	305	17893	No_constitutive_exon_found_in_species
CTTCTTGCATTTGAGGGGGGTTTTTGCAAGACTGACAGTTGGGATATCAGCC	157844	158470	158520	158468	-1	BBA_S00020	BBA_06688	155501	158905	None	3132	305	17893	No_constitutive_exon_found_in_species
CCCCCAGGCAGCCCCTTTACAAGATGCTCTAACATTGGGTACCAGGACAGCC	211909	211990	211859	211911	1	BBA_S00020	BBA_06705	210742	212896	None	3132	305	17893	No_constitutive_exon_found_in_species
TGCGGAGTCGTTGTTAGATTCGGATGTGTAGGTCTGAACGGGCAATATAGCG	511409	511543	511359	511411	1	BBA_S00020	BBA_06795	511074	511660	None	3132	305	17893	No_constitutive_exon_found_in_species
GATCCGGGTATGAAACCCGATGTTTGCGGCCAGACTAACTCGTGGGATAGGT	63112	63351	63062	63114	1	BBA_S00021	BBA_06825	63040	63351	None	3132	305	17893	No_constitutive_exon_found_in_species
TCAGTGGAATCCTAGTTTGGTGCGGGTAACCATGCTAACGGGGAAAACAGGG	464608	465102	465152	465100	-1	BBA_S00021	BBA_06942	463233	465224	None	3132	305	17893	No_constitutive_exon_found_in_species
TATTGATACTAGCATTTGCGGCTCAGGTTGGAACTAACATGAATGGGCAGGA	149367	149730	149317	149369	1	BBA_S00022	BBA_06995	148283	149730	None	3132	305	17893	No_constitutive_exon_found_in_species
AAACACCAGAGGGCTCAGCCTGTGTGGACCTCTCGCTTACTGGGGCACAGAA	241420	241478	241370	241422	1	BBA_S00022	BBA_07023	241237	243197	None	3132	305	17893	No_constitutive_exon_found_in_species
TAAGCCAGCACTACGCCACTCACAGCCCACACTGACTCTTGGGCACACAGCG	242554	242795	242504	242556	1	BBA_S00022	BBA_07023	241237	243197	None	3132	305	17893	No_constitutive_exon_found_in_species
GTGATGTGTTACAACGCGGCGGTGGATGAGCTTCTACGGGAGCCGGACAGGC	386255	386309	386205	386257	1	BBA_S00022	BBA_07060	385857	386309	None	3132	305	17893	No_constitutive_exon_found_in_species
GCATTTGGGCTGATCCCGACCTTGCTCTTCGACTATCCCCTATGGGGTAGAC	489612	489769	489562	489614	1	BBA_S00022	BBA_07092	489335	492509	None	3132	305	17893	No_constitutive_exon_found_in_species
TTTGCGTTCCTTTTACCTTTGAAAAAAAAAAAAAAAAAACAAATGGGCAGCT	490523	490532	490473	490525	1	BBA_S00022	BBA_07092	489335	492509	None	3132	305	17893	No_constitutive_exon_found_in_species
TTTAGGCTCCGTTATCACTTCGTTTCCTCGCCCGCTAACATGGGAAGCAGGA	49698	50400	50450	50398	-1	BBA_S00023	BBA_07117	49698	50959	None	3132	305	17893	No_constitutive_exon_found_in_species
CATGTGATTCGTAATTTAATGGATCAAAGCTAACATGACCGGGGGTTTAGAC	165242	165253	165192	165244	1	BBA_S00023	BBA_07157	164305	165253	None	3132	305	17893	No_constitutive_exon_found_in_species
GTCAGCTATTGCTTCTGAACCACGTTGAATGACTGCTGATTGGGATACAGGT	496213	496582	496632	496580	-1	BBA_S00023	BBA_07269	496034	497734	None	3132	305	17893	No_constitutive_exon_found_in_species
CTCTTTTCCATTGTGCTCGGCTCGATTCCTAACTTTGGGCGAAAAAACAGGT	31556	32446	31506	31558	1	BBA_S00024	BBA_07286	30272	32446	None	3132	305	17893	No_constitutive_exon_found_in_species
CAATGCTTTTTCTCCGCGCAGCATGCACCGAGAGCTAAAACAAGGGCCAGCT	52442	52885	52392	52444	1	BBA_S00024	BBA_07294	52172	54388	None	3132	305	17893	No_constitutive_exon_found_in_species
TGAGTCTCTACTAGATGGTGACGGAGCTAACCAAGGCTGATGGGGATTAGAT	71724	72136	72186	72134	-1	BBA_S00024	BBA_07301	71562	73173	None	3132	305	17893	No_constitutive_exon_found_in_species
TGTCAACCCAGACCTTGGGCGACGATGCTAACCAACGACCGGGGGAGCAGTA	114204	115211	114154	114206	1	BBA_S00024	BBA_07316	113978	115211	None	3132	305	17893	No_constitutive_exon_found_in_species
ACCTTCACCCCAAAGCCGGGAAAGGAGAAAAGCGCTGACTGGGATAATAGAA	136654	136934	136984	136932	-1	BBA_S00024	BBA_07324	136654	138814	None	3132	305	17893	No_constitutive_exon_found_in_species
GAGTTGCACTTGAAGAATCAGATTGAACGCATGAGTTAACGTGGGTGTAGAT	255111	255301	255351	255299	-1	BBA_S00024	BBA_07366	255111	256927	None	3132	305	17893	No_constitutive_exon_found_in_species
GTCTTGGGGGAAATCCGGCAGCCCGTGCTAACAGATGGGGGGAAATGTAGTA	354938	354963	355013	354961	-1	BBA_S00024	BBA_07397	354938	355253	None	3132	305	17893	No_constitutive_exon_found_in_species
AGCGTGACGCTATGTATGATTAAGTTATGCCCGGGCTAACGGGCGCGCAGGC	84203	84764	84153	84205	1	BBA_S00025	BBA_07452	83636	84764	None	3132	305	17893	No_constitutive_exon_found_in_species
GGCACATTTCGGCATTGAGATGATAACTAATCGTACCTGTGGGTAATCAGGG	134980	135222	134930	134982	1	BBA_S00025	BBA_07469	132726	135222	None	3132	305	17893	No_constitutive_exon_found_in_species
AGAGAGAGAGATAGCGCTGACACAGAAATCTTGGGGTGGGGGGTGGTTAGAT	176841	177091	176791	176843	1	BBA_S00025	BBA_07482	175962	178339	None	3132	305	17893	No_constitutive_exon_found_in_species
GGTTTGGCGCAAACAAATGATGAAAAATTACTGACGGGGGAACGGGGCAGTC	225753	225976	226026	225974	-1	BBA_S00025	BBA_07497	225753	226253	None	3132	305	17893	No_constitutive_exon_found_in_species
TTCTAGACCCTCTCCAATGACACATCCAAATCACTGACATGAAGGGCCAGGA	274538	274863	274913	274861	-1	BBA_S00025	BBA_07519	274538	276146	None	3132	305	17893	No_constitutive_exon_found_in_species
TATCGGTCACGAACTGGGGCATCGCTGGCTGGATGCTAACGGGAGGATAGTA	82590	82625	82540	82592	1	BBA_S00026	BBA_07581	82438	83310	None	3132	305	17893	No_constitutive_exon_found_in_species
TTCGGCACCGTCTGCGATGAAAATGAATGCTGCTCTAGCGCAGGGTATAGTC	217706	217927	217656	217708	1	BBA_S00026	BBA_07620	217536	218654	None	3132	305	17893	No_constitutive_exon_found_in_species
ATCGACCGCGTGCTATGGGTGCCTCTGCGAAATCTGAAGCTACGGGAAAGGC	394741	395246	395296	395244	-1	BBA_S00026	BBA_07668	394741	397302	None	3132	305	17893	No_constitutive_exon_found_in_species
AAATCATCATTTTTTCTTTTTTTTACTGATATTATTCACTGGGAACTTAGGC	6152	6476	6526	6474	-1	BBA_S00027	BBA_07676	6152	6758	None	3132	305	17893	No_constitutive_exon_found_in_species
TGTAACTTCCCTTAAGTATCTCCTAGACAATAAGGACTAACGGGCAGCAGAT	29450	30179	29400	29452	1	BBA_S00027	BBA_07683	28821	30179	None	3132	305	17893	No_constitutive_exon_found_in_species
TACGGCGCAAGCGTGCGACTCTGCGATACGGTGCTAACGGGATGAAACAGGT	52421	52550	52371	52423	1	BBA_S00027	BBA_07692	52330	54168	None	3132	305	17893	No_constitutive_exon_found_in_species
GCAAAATCAGGCGAAAAACTGTGCTTCGAGCTGACAGCGGCGGGTGACAGTC	59632	59959	59582	59634	1	BBA_S00027	BBA_07696	59407	60299	None	3132	305	17893	No_constitutive_exon_found_in_species
AAGTGACTTAATCACTATGAGATATATCGAAGAAGAACCCACAGGGCTAGCC	69064	69290	69014	69066	1	BBA_S00027	BBA_07699	68582	69643	None	3132	305	17893	No_constitutive_exon_found_in_species
GAATCAGGGCTTGACTCGACGAATTGAGCTGGAAACTAACGGGTATACAGTA	190160	190491	190110	190162	1	BBA_S00027	BBA_07730	189765	190491	None	3132	305	17893	No_constitutive_exon_found_in_species
CTTCCTCCACAGAATCAAGATGTCACTAACATGCTTTGTGCGACGGGCAGAT	64218	64447	64497	64445	-1	BBA_S00028	BBA_07794	64218	67373	None	3132	305	17893	No_constitutive_exon_found_in_species
AGCGGAATGTCAGCGGCGAAAATAGGAAATCAAGCTAACGAGGGCTACAGAA	161978	162185	162235	162183	-1	BBA_S00028	BBA_07829	161978	165267	None	3132	305	17893	No_constitutive_exon_found_in_species
CAGGTTAGTTGGCAGTCGTGTCTTGTGTGTTGCTTGGCTAATGTGGGTAGAA	196621	196988	196571	196623	1	BBA_S00028	BBA_07834	194841	196988	None	3132	305	17893	No_constitutive_exon_found_in_species
TTCCGAGGGTAGCGTGGCAGTTCAAGTACTAACATTGGAGGGGGCAACAGTG	211270	211698	211220	211272	1	BBA_S00028	BBA_07840	210493	211698	None	3132	305	17893	No_constitutive_exon_found_in_species
TACTGACCATGCGTGCACTGGTCAGATATCTATAATAAGTAATCGGGCAGCC	276254	276333	276204	276256	1	BBA_S00028	BBA_07859	274516	277634	None	3132	305	17893	No_constitutive_exon_found_in_species
GATTTGGGAACCCCCATTTTTCTTATTAGCTAATGCTTGTTGGGGGCCAGAA	8824	8895	8945	8893	-1	BBA_S00029	BBA_07882	7242	10961	None	3132	305	17893	No_constitutive_exon_found_in_species
AGTACGTCCCGGCGATGCCCCGTCCAGATTACAGACTAACCCGGGAGCAGCT	210162	210461	210112	210164	1	BBA_S00029	BBA_07945	209430	211113	None	3132	305	17893	No_constitutive_exon_found_in_species
GCAGATCGACAACTGCGTCGCAGAGTAATTGGATGCTGACGGGCGGAAAGCT	85286	85387	85437	85385	-1	BBA_S00031	BBA_08108	81182	85725	None	3132	305	17893	No_constitutive_exon_found_in_species
GCCTTTTGTGTGTGTGTGTTTGTGTCTCTTGACTTACAGCTTGGGGACAGGT	280475	280887	280937	280885	-1	BBA_S00031	BBA_08168	279407	281304	None	3132	305	17893	No_constitutive_exon_found_in_species
TCTTTTCTGATTTCCCAACACCTTTCATCAACGACTAATCTCGAGGGCAGTG	291335	291647	291285	291337	1	BBA_S00031	BBA_08171	290190	291786	None	3132	305	17893	No_constitutive_exon_found_in_species
TCTGTTCTGTACTCGCCAGTTGCACTTTTGCTTATCGCGAGGCGGGATAGGT	140534	140595	140484	140536	1	BBA_S00032	BBA_08217	140201	141354	None	3132	305	17893	No_constitutive_exon_found_in_species
GAAAGAAAAAAAGATTATTGATTGCTAACATGCAATGAATGAATGGGTAGCG	266042	266688	266738	266686	-1	BBA_S00032	BBA_08257	265008	266939	None	3132	305	17893	No_constitutive_exon_found_in_species
GGCGGGAATTTATTTCAGGCATGGTTTGGTGCTAATACGGGGGGGTATAGGC	269747	269852	269902	269850	-1	BBA_S00032	BBA_08258	268650	270097	None	3132	305	17893	No_constitutive_exon_found_in_species
TATGGCGACAAGCTTGTCGGTGACGGAGGCCTTCCGACCAATCTGGGAAGAG	286548	286831	286881	286829	-1	BBA_S00032	BBA_08264	286106	287376	None	3132	305	17893	No_constitutive_exon_found_in_species
CACATGTTGGGGAAATGTTGATTGCTAATGCGAGAGGGGCGATGATACAGCT	84650	84911	84600	84652	1	BBA_S00033	BBA_08281	84152	84911	None	3132	305	17893	No_constitutive_exon_found_in_species
GAGGACAGAGTTCTGGACCTTGTTACAAGTACTAACAGAGGGTGTGATAGGC	176062	176089	176139	176087	-1	BBA_S00033	BBA_08305	176062	178800	None	3132	305	17893	No_constitutive_exon_found_in_species
GGATTGTACGTCGATGAGCTTCGGGCAGGGGTAACCGCTAATGGGAACAGAT	3215	4112	3165	3217	1	BBA_S00034	BBA_08333	3080	4112	None	3132	305	17893	No_constitutive_exon_found_in_species
TGGTTTGTGCAGTTTGCTAACAAACCCCCATGTGCCTGGGATGCGAAAAGCT	124479	124789	124839	124787	-1	BBA_S00034	BBA_08380	123192	125011	None	3132	305	17893	No_constitutive_exon_found_in_species
TGCTGCTGATGATGATGATTTACGATGGCTAACGAATTTGGGGAAAACAGTA	134724	134878	134674	134726	1	BBA_S00035	BBA_08492	134115	134878	None	3132	305	17893	No_constitutive_exon_found_in_species
GGGCTTTTTATGAAAAGTAAGAAAACTTTCTGACACGTGTGGGCGTCAAGTG	170276	170335	170226	170278	1	BBA_S00035	BBA_08504	169585	170335	None	3132	305	17893	No_constitutive_exon_found_in_species
GATGATAGAACTTGAGCTCTGCAGGGACGTGGCTTGACTAATAGGGACAGAT	194548	194678	194498	194550	1	BBA_S00035	BBA_08512	193819	195426	None	3132	305	17893	No_constitutive_exon_found_in_species
CCGACCTGACAAGACTCGAGGGAAACTCACTCACACACAAGGGGGTTTAGCC	23471	23533	23421	23473	1	BBA_S00036	BBA_08534	21726	23971	None	3132	305	17893	No_constitutive_exon_found_in_species
GTGCTAAAGATGGCAAAGTGTCTCGCAATATACTGACACCCGCGGGACAGGC	52088	53116	53166	53114	-1	BBA_S00036	BBA_08544	51915	53200	None	3132	305	17893	No_constitutive_exon_found_in_species
TACCTGTTCTGTTCCTACAACTCTTTTTGCGACTAACAACGGGACGCAAGTC	115335	115505	115555	115503	-1	BBA_S00037	BBA_08643	114248	116180	None	3132	305	17893	No_constitutive_exon_found_in_species
CCCTGGAATGCCATGGCAACTAACAAAAAGGGGGGTGATCTGGGGCGTAGAT	162973	163192	162923	162975	1	BBA_S00037	BBA_08651	162287	163436	None	3132	305	17893	No_constitutive_exon_found_in_species
TAGACTTTATATAAAGAGATACTCTAATCTATACTATAAAGGGAATATAGGT	57965	57976	57915	57967	1	BBA_S00038	BBA_08668	54806	58854	None	3132	305	17893	No_constitutive_exon_found_in_species
AGAAGGAAAATAAAATTTCTTGATATGCTAATGGCGGGAGAAATGGACAGCC	105992	106149	105942	105994	1	BBA_S00038	BBA_08678	105589	106683	None	3132	305	17893	No_constitutive_exon_found_in_species
AGGTTTTGTGAAACCCTTGACGAAAGACGAGCTACTATGTTTTGGGAAAGGA	154509	156868	156918	156866	-1	BBA_S00038	BBA_08699	154509	157122	None	3132	305	17893	No_constitutive_exon_found_in_species
CAAAAGATGTAGCAGGGAAATGTAGGCAGAGACTGACCTCCTGGGAACAGCG	52744	52823	52873	52821	-1	BBA_S00039	BBA_08729	51671	53501	None	3132	305	17893	No_constitutive_exon_found_in_species
GTTATTTTCAGTAGTAATGCCAGACTTTAATTTCTTTTGGGCAATGGCAGCC	182556	182564	182506	182558	1	BBA_S00039	BBA_08761	180862	182794	None	3132	305	17893	No_constitutive_exon_found_in_species
TCCCATTCTGCTTTGCGCAACCCCCACGCTAACTCGGAGAGGGACAAAAGTC	115245	116021	116071	116019	-1	BBA_S00042	BBA_08932	115245	117896	None	3132	305	17893	No_constitutive_exon_found_in_species
TCTGCCCCCCCTCTTACCTTCGAATGACGCAGCTCACAGGGAAAGTACAGCG	179333	179524	179574	179522	-1	BBA_S00042	BBA_08952	179333	180729	None	3132	305	17893	No_constitutive_exon_found_in_species
TCGGCCACGTCCTCAACCTGGTGGTCAAAGCTCTGTTGTTTGGGCACAAGAC	96531	96852	96481	96533	1	BBA_S00044	BBA_09052	95594	97572	None	3132	305	17893	No_constitutive_exon_found_in_species
AGGCTCACTCTTTCACCCTTCTTGCTCAGAATACTAACGGGGTAAAATAGCC	19248	19418	19198	19250	1	BBA_S00047	BBA_09180	18889	19418	None	3132	305	17893	No_constitutive_exon_found_in_species
GTATGCAGAATTTTATACAGCGACTGTCATGTGCTAACAGGGACGATAAGAG	16762	16865	16712	16764	1	BBA_S00048	BBA_09222	16118	17529	None	3132	305	17893	No_constitutive_exon_found_in_species
CCTGTTCGGAAAATTGTAAGCTGCATTTGCAAGTGCTCACTGGGTGATAGTC	25234	26166	26216	26164	-1	BBA_S00048	BBA_09226	25234	27179	None	3132	305	17893	No_constitutive_exon_found_in_species
CTCTCTGTATTTGTTGAGTGTACAAGTGTTTACTGACTTGGGGATACCAGCC	75302	75391	75441	75389	-1	BBA_S00048	BBA_09239	75302	76229	None	3132	305	17893	No_constitutive_exon_found_in_species
GTTACGATGTGATTGCTGTGCTTTTTTATGTGCTAATGGAGAGGGGATAGCA	90693	90931	90643	90695	1	BBA_S00048	BBA_09244	89770	91489	None	3132	305	17893	No_constitutive_exon_found_in_species
TCCTGTTAGCAATCTCATGGGTGCAAAGCTTGGGCTAACTGGGATTCAAGCG	39236	40213	39186	39238	1	BBA_S00049	BBA_09268	38892	40213	None	3132	305	17893	No_constitutive_exon_found_in_species
GTGCCCGTGTCCTGGACGCGCCACATGAGCTGACCGACTGACATGGGCAGGC	58289	58407	58457	58405	-1	BBA_S00049	BBA_09272	55926	58484	None	3132	305	17893	No_constitutive_exon_found_in_species
CGGAATATTTGGTTGCTGATTGAGCTACTGTGTGTGTTGCTGGGAAACAGCT	78974	79768	79818	79766	-1	BBA_S00049	BBA_09276	78550	80060	None	3132	305	17893	No_constitutive_exon_found_in_species
GCTAAAAGAAAAAAAATGGAAAAGAAAATTGTGCTAATCATGGGATATAGTC	78550	78771	78821	78769	-1	BBA_S00049	BBA_09276	78550	80060	None	3132	305	17893	No_constitutive_exon_found_in_species
TTCAGGTATATAATACCGGGGAATTTGTAGGACGTCGCTAATAGGGACAGTG	86256	86466	86516	86464	-1	BBA_S00049	BBA_09279	86015	87192	None	3132	305	17893	No_constitutive_exon_found_in_species
GAAAATGGGAAGAATGTATGAAAGGCGTCCGATATACTTGGAATGGGCAGAA	98775	99035	99085	99033	-1	BBA_S00049	BBA_09282	98775	99246	None	3132	305	17893	No_constitutive_exon_found_in_species
AGGGCTATCTCATGGCGAATTGCGTGCAGAGCTTACGCACTGGGGCATAGAC	7696	7965	8015	7963	-1	BBA_S00050	BBA_09289	2997	9033	None	3132	305	17893	No_constitutive_exon_found_in_species
TTGTATTCGAACTGGCACATAATTGATCTCTAGCTAATACGTTGGGAAAGTT	108980	111326	108930	108982	1	BBA_S00050	BBA_09324	107116	111326	None	3132	305	17893	No_constitutive_exon_found_in_species
CGTCAATTTGTCTTTTTCCGCTACCACATGATGTCTGACTGGGCGCACAGAT	35469	36212	35419	35471	1	BBA_S00051	BBA_09337	34541	36212	None	3132	305	17893	No_constitutive_exon_found_in_species
TTTATAGCTATTTGTCTGTCTTTTAGTTTTTACGTTACCTGGCAGGGTAGTT	114130	114256	114080	114132	1	BBA_S00051	BBA_09366	113896	115371	None	3132	305	17893	No_constitutive_exon_found_in_species
GACCGCGCCTGGTGGTTGGCCGTCTGAAAGCTCGCACTGCTGGGACGCAGCT	95372	95682	95322	95374	1	BBA_S00054	BBA_09463	95028	95783	None	3132	305	17893	No_constitutive_exon_found_in_species
GCGGTTCTACGTGCAGCATGGGTCGGCTTACACGCCGTGTGGGATATTAGCG	47028	47616	47666	47614	-1	BBA_S00056	BBA_09507	46416	48497	None	3132	305	17893	No_constitutive_exon_found_in_species
AGTACGTTACACGACTGACATGTCCAGGATTGCCTAGCTAACAGGGCCAGCT	38842	38880	38930	38878	-1	BBA_S00059	BBA_09589	37989	39878	None	3132	305	17893	No_constitutive_exon_found_in_species
ACAAAGTAAGTTCGGATCGCGCCTGCTTTTATAGCTGGGCTGACAGACAGGA	32467	34285	32417	32469	1	BBA_S00062	BBA_09674	31644	34285	None	3132	305	17893	No_constitutive_exon_found_in_species
TTCATTGCGATATATGTGTAACCCAGCTGGGCCGTGCTAATTGGGTAAAGTT	55611	56197	56247	56195	-1	BBA_S00062	BBA_09679	55611	58152	None	3132	305	17893	No_constitutive_exon_found_in_species
CTGACATGTAGCACATCCACGCGACTTGGTCCAAATGTGGATGGGTGTAGTG	82976	83634	83684	83632	-1	BBA_S00062	BBA_09686	82976	84699	None	3132	305	17893	No_constitutive_exon_found_in_species
ATGCTTATTGAAATGACAGAATGTGAAGTGAGAATGCTAATGGGATATAGAT	64552	64656	64502	64554	1	BBA_S00063	BBA_09703	59393	64656	None	3132	305	17893	No_constitutive_exon_found_in_species
TTGTGGTCGTAACCACCTTGTCTTTGTCTCGCCTACTAATGACTGGGTAGAC	21236	21805	21855	21803	-1	BBA_S00066	BBA_09760	20429	23115	None	3132	305	17893	No_constitutive_exon_found_in_species
ACACACGGTCCCCGGGATAGAAAGCAAACTAACAAAAAGGGCAAATGTAGAA	38290	38670	38240	38292	1	BBA_S00066	BBA_09763	37546	38670	None	3132	305	17893	No_constitutive_exon_found_in_species
GAAACGCCGCTGAGCGGCCGCTTGATAGTTGTGCTGGGGCTGCAAAGTAGTG	67614	67908	67958	67906	-1	BBA_S00066	BBA_09772	66959	68298	None	3132	305	17893	No_constitutive_exon_found_in_species
TTCGGCGGCAGGATGCTGACCACGAGTTGACGAGCGATTGGGAATTGTAGTA	4678	4893	4943	4891	-1	BBA_S00067	BBA_09777	4314	5042	None	3132	305	17893	No_constitutive_exon_found_in_species
AACTCGGCGTAGCTATCTAATAAAGGGGTAGTTAACTTTAGAGGGGATAGTA	56555	56559	56505	56557	1	BBA_S00067	BBA_09782	56298	68789	None	3132	305	17893	No_constitutive_exon_found_in_species
TCGAATTCTAGACCTGTAGCCTGTCTAGTGTATTCTGACGGGTCAAACAGGG	739	771	821	769	-1	BBA_S00070	BBA_09824	739	1098	None	3132	305	17893	No_constitutive_exon_found_in_species
CCGATGCGGCTACACTGGTCACGAAATAAGTTTGCTAAATATGGGGGTAGAT	36972	37091	36922	36974	1	BBA_S00072	BBA_09880	36486	37534	None	3132	305	17893	No_constitutive_exon_found_in_species
GCAACGTATCTGATCTTGCATCCTGATGGTACGACATACTGGGCGCACAGGA	40456	40495	40545	40493	-1	BBA_S00073	BBA_09903	40456	41502	None	3132	305	17893	No_constitutive_exon_found_in_species
AGTCTATGAATAAAACAAACGAACTCTCGGTTTCTCTACACGGGAAGCAGAC	749	1188	1238	1186	-1	BBA_S00075	BBA_09920	8	2386	None	3132	305	17893	No_constitutive_exon_found_in_species
GCGCATTGGTTGCCCGCTGTTGACATTCACAAACCACTTTGGGATTGCAGGC	26703	26740	26653	26705	1	BBA_S00077	BBA_09957	25808	27095	None	3132	305	17893	No_constitutive_exon_found_in_species
GTAAGTGACTTGCGTCTAATATATAATCAGCGCTAACGGGAAATAATTAGGC	40936	41422	41472	41420	-1	BBA_S00079	BBA_09997	40936	43065	None	3132	305	17893	No_constitutive_exon_found_in_species
TTTCCTGAATATGATGTATTGACATCTAACCACTTGGGAAATCAAAATAGTG	25398	25920	25348	25400	1	BBA_S00084	BBA_10059	24950	26146	None	3132	305	17893	No_constitutive_exon_found_in_species
AGGTCACCAAAGCAGTCTTCTAGCCAGAGCTATACGTAACGGGCTAACAGTG	3537	3642	3692	3640	-1	BBA_S00085	BBA_10069	2636	4716	None	3132	305	17893	No_constitutive_exon_found_in_species
CATCCCCTCTGCGGTTGGTTACCAACCAACCCTCGCTGTTGACATGGGAGGT	16348	16920	16298	16350	1	BBA_S00088	BBA_10103	15354	16920	None	3132	305	17893	No_constitutive_exon_found_in_species
ATGCCGCGTCTACTACCAATTGTCGTTGTTCTTGAGGCATGAGGGTATAGAA	6974	7238	7288	7236	-1	BBA_S00091	BBA_10126	5088	8644	None	3132	305	17893	No_constitutive_exon_found_in_species
TATACAAGAATGGCAAATTTAGCAGAGACAAAAAGCTAATGGGAAAGTAGCC	5263	5449	5213	5265	1	BBA_S00092	BBA_10136	5109	6138	None	3132	305	17893	No_constitutive_exon_found_in_species
CCTGGTTTCCCAAAAAGAAAATTCACTAATCAGTGGGGCAAAACGAACAGGT	7172	7254	7304	7252	-1	BBA_S00094	BBA_10156	5898	8789	None	3132	305	17893	No_constitutive_exon_found_in_species
CATTATACTCTGAATTTGGAAGTGAGCTGCTCAAGACTACTTGGGAATAGGC	13809	13936	13986	13934	-1	BBA_S00094	BBA_10159	13809	14700	None	3132	305	17893	No_constitutive_exon_found_in_species
TTGCAAAACTCTAAAAGCCATCACCGCAAAGCTGAAAATGGGGTGCAAAGCA	19008	19743	18958	19010	1	BBA_S00108	BBA_10251	18720	19743	None	3132	305	17893	No_constitutive_exon_found_in_species
CTCTCTCTAAACATCACCCACCAATCTGACTGGAGATGGGGGACAACTAGAT	16276	16614	16664	16612	-1	BBA_S00111	BBA_10268	15459	18287	None	3132	305	17893	No_constitutive_exon_found_in_species
TCCATCGTATCACTATTGTGACGTCCTATGGCTTACAAGAAACTGGGCAGTG	9492	9763	9813	9761	-1	BBA_S00121	BBA_10302	2396	10507	None	3132	305	17893	No_constitutive_exon_found_in_species
CTTTCTTCTGTTTCACCAAGAATGGTGCACAATACTAACTGGGAATATAGAC	3920	3965	3870	3922	1	BBA_S00134	BBA_10330	2610	3965	None	3132	305	17893	No_constitutive_exon_found_in_species
CCAGTCTGGAGGGGTTTCTTGACCGTCTGAAGTTGCTTCACAAGGGCCAGGC	19	87	137	85	-1	BBA_S00228	BBA_10366	19	1052	None	3132	305	17893	No_constitutive_exon_found_in_species
