# Supplementary material for: Widespread Separation of the Polypyrimidine Tract From 3′ AG by G Tracts in Association With Alternative Exons in Metazoa and Plants
Source: Front Genet. 2019 Jan 14;9:741. doi: 10.3389/fgene.2018.00741 (PMC6339879; doi:10.3389/fgene.2018.00741)
Supplement: DATA FILE S1 — Sequences of REPAG 3′ SS from each species of fungi. [file Data_Sheet_1.zip › Supplementary data 1/Fungi_Release38_cryptococcus_gattii_vgii_r265.txt]

REPA_GGG_Sequence	Exon_Start	Exon_End	Pos_-50	Pos_+2	Strand	Chromosome	GeneID	Gene_Start	Gene_End	Gene_Name	Number_of_REPAs	Number_of_REPAs_has_GGG	Number_of_Intron(Intra_genic_Region)	Upstream_Constitutive_Exon
ATATACCCTTCATGAGCAATCCCTTTAATGTGCACTAACTCAATGGGTAGCC	5257	5503	5553	5501	-1	supercont2.1	CNBG_0001	2143	5912	None	5883	733	31818	No_constitutive_exon_found_in_species
TTACATCGAAATTTCCTTCGATCAATCCCGTCGCTGATATCGGGGTATAGCA	22816	22981	22766	22818	1	supercont2.1	CNBG_9006	21127	22981	None	5883	733	31818	No_constitutive_exon_found_in_species
GTGTGTTTATCTAGATCAAGAATGCAAAAATACTGACAGAAGGGCAATAGTT	71397	71511	71347	71399	1	supercont2.1	CNBG_0022	70196	71511	None	5883	733	31818	No_constitutive_exon_found_in_species
TTTACACCATTTTACTCATTGTTGAGGTGCTAGGTACTGATATAGGGCAGCT	113391	113498	113548	113496	-1	supercont2.1	CNBG_0037	110575	113581	None	5883	733	31818	No_constitutive_exon_found_in_species
GTGAGTGACACAATACATGTGTGAACTGAATTATAACTGAAATGGGACAGGC	134454	134538	134404	134456	1	supercont2.1	CNBG_0047	133612	135733	None	5883	733	31818	No_constitutive_exon_found_in_species
TTCATCGTTCGTGTAGTCTTGGGTGGGACTGATTAATGGGATATGAAAAGTA	231519	231927	231469	231521	1	supercont2.1	CNBG_0083	228496	232296	None	5883	733	31818	No_constitutive_exon_found_in_species
TGAAGTTAAATTTGGGCAAATATGTTCTTGCTTAAATTATGACTGGGTAGCT	240327	240383	240433	240381	-1	supercont2.1	CNBG_0087	239095	241967	None	5883	733	31818	No_constitutive_exon_found_in_species
CAGTCGATGACGTTTTCGTGATTAACTGGATTTACTGATAGGGGAAATAGGG	254262	254366	254416	254364	-1	supercont2.1	CNBG_0092	252043	256070	None	5883	733	31818	No_constitutive_exon_found_in_species
TGGAAATGCACTTGAACCAAAAGAAATGGACTGATGATGGGAAGTTGTAGCT	293523	293534	293584	293532	-1	supercont2.1	CNBG_0108	293523	296201	None	5883	733	31818	No_constitutive_exon_found_in_species
CACCCCTACTGGTGAAATACAACCATTTTCAACAATTCATGGGCCAATAGCC	297681	297849	297631	297683	1	supercont2.1	CNBG_0109	296629	297849	None	5883	733	31818	No_constitutive_exon_found_in_species
GAGTATAGGCAGTATCCTTCGGTAACGCGGCTGATGTGAGGGGTACGTAGCC	316677	316781	316831	316779	-1	supercont2.1	CNBG_0115	314945	317630	None	5883	733	31818	No_constitutive_exon_found_in_species
CAAAAGTGAGTTCAGTTACACCAACCGATAGCCGCTAAAGGGGGATCTAGAG	318778	318888	318728	318780	1	supercont2.1	CNBG_0116	318097	319613	None	5883	733	31818	No_constitutive_exon_found_in_species
AAGAACCTAGGTCGTCTTAATGTAGCGTTGGCTGAATTTACGTGGGATAGTT	367551	367642	367501	367553	1	supercont2.1	CNBG_0136	364648	368945	None	5883	733	31818	No_constitutive_exon_found_in_species
AAATCGTTTACACAACGGGCGTTGTGGGGTTAATTGATACGGGGATACAGTA	370474	370638	370424	370476	1	supercont2.1	CNBG_0137	369670	372622	None	5883	733	31818	No_constitutive_exon_found_in_species
ACTCAGTGGAACGCAAGAACAAAGAGAACAAGCTGCTTTGGGTATTGGAGAG	405784	405899	405734	405786	1	supercont2.1	CNBG_0149	398232	406092	None	5883	733	31818	No_constitutive_exon_found_in_species
GTAAGTTCTGCTCCCACTAACAAAATCGAACGAAGTACTGATGAGGGCAGGA	417847	417923	417973	417921	-1	supercont2.1	CNBG_0154	417269	418440	None	5883	733	31818	No_constitutive_exon_found_in_species
TTAATCTGTTTCGTTTGAATGGGATTTGCTGACATTTGGGTGGTGATAAGGC	453842	453922	453792	453844	1	supercont2.1	CNBG_0163	453344	454398	None	5883	733	31818	No_constitutive_exon_found_in_species
AGTTTTGCTTCCCACCTTGTTAGCAAGGTGCAGTACTGAACGGGACATAGAG	457913	458058	457863	457915	1	supercont2.1	CNBG_0164	455295	458582	None	5883	733	31818	No_constitutive_exon_found_in_species
CTTCTAAACGTAATTTATGAATTGGAATGTCTAATGGCGGAGGGCTGCAGAT	472003	472109	471953	472005	1	supercont2.1	CNBG_0168	471356	473488	None	5883	733	31818	No_constitutive_exon_found_in_species
CGGACTTTTTTTGTTACTCTGCAAAAGCAGTCGCTTACGGGAAAATGCAGCC	473399	473488	473349	473401	1	supercont2.1	CNBG_0168	471356	473488	None	5883	733	31818	No_constitutive_exon_found_in_species
CATCGACATGTGACTTGTTTCAAAACAACCTGGCTAACTCCAAGGGGTAGCA	506528	508758	506478	506530	1	supercont2.1	CNBG_0180	506206	509185	None	5883	733	31818	No_constitutive_exon_found_in_species
GTTCATGGTGAGTACTCTGGGTTACGGAGCGTATCTCTCTGACCGGGCAGGA	527570	527659	527520	527572	1	supercont2.1	CNBG_0186	526990	528848	None	5883	733	31818	No_constitutive_exon_found_in_species
AGCTAGCACCCCAAATTCATTTGCGCGATGAAACTAAAGCGGGTGCATAGTG	528756	528848	528706	528758	1	supercont2.1	CNBG_0186	526990	528848	None	5883	733	31818	No_constitutive_exon_found_in_species
CTCCATTCTTTTATAGAAAGATCACTGATTTAACTGTTTTTGGGATATAGTG	592326	592433	592276	592328	1	supercont2.1	CNBG_0211	592099	593735	None	5883	733	31818	No_constitutive_exon_found_in_species
TTTTTGGCGAGTACCAACCCACACTGACAATAGGAACTTGGGATATGTAGGA	592706	593117	592656	592708	1	supercont2.1	CNBG_0211	592099	593735	None	5883	733	31818	No_constitutive_exon_found_in_species
GTGGTGGTGTTGGTGGTGGTGGTGGTGGTACGCTGACTCGGGTGCATAAGTA	648020	649173	647970	648022	1	supercont2.1	CNBG_0232	647733	650142	None	5883	733	31818	No_constitutive_exon_found_in_species
AAGTCAAAGCGTTTTTTGGCATGTGTATGACAACTGATTGGGCGATAAAGTG	672036	672146	671986	672038	1	supercont2.1	CNBG_0241	669232	672494	None	5883	733	31818	No_constitutive_exon_found_in_species
GGTTAGTGACCACATGAATAAAGCTGCTCAAAGCTAATACCATGGGAAAGTT	690018	691363	689968	690020	1	supercont2.1	CNBG_9025	688010	691949	None	5883	733	31818	No_constitutive_exon_found_in_species
CGTTGCATGCTCTATGTCTCGAACCCATTACTAATGGCTATCGGGAATAGGT	707362	707652	707312	707364	1	supercont2.1	CNBG_0255	706869	707652	None	5883	733	31818	No_constitutive_exon_found_in_species
GTGATCCCGCTTTCGCTCACCGTACGGCACTGACTGGGTCCGAAAACCAGGA	713051	713155	713001	713053	1	supercont2.1	CNBG_0258	711699	713155	None	5883	733	31818	No_constitutive_exon_found_in_species
AAAACCCAATTTGCTATCTCTGATTACATGGCAGTTGCGCCGATGGGCAGAT	754307	754381	754431	754379	-1	supercont2.1	CNBG_0273	754044	754645	None	5883	733	31818	No_constitutive_exon_found_in_species
GTCACAATTTCGTGCATGTTGCAGTCATTCGGAACTGATGTAAAGGGCAGGG	766249	766370	766420	766368	-1	supercont2.1	CNBG_0277	764773	766577	None	5883	733	31818	No_constitutive_exon_found_in_species
CGTACTGTTTACCCAGTCTCTGGAAAATCAGCTGATAATATGGGCAATAGTG	792700	792775	792650	792702	1	supercont2.1	CNBG_0288	791812	792895	None	5883	733	31818	No_constitutive_exon_found_in_species
CGAGCATCATAGGGCCTCACGAAGTACATGTACTAATGGGATGGGTACAGAA	815780	815830	815880	815828	-1	supercont2.1	CNBG_0300	815193	815996	None	5883	733	31818	No_constitutive_exon_found_in_species
CGTACTGTTTACCCAGTCTCTGGAAAATCAGCTGATAATATGGGCAATAGTG	828831	828906	828781	828833	1	supercont2.1	CNBG_0306	827963	828982	None	5883	733	31818	No_constitutive_exon_found_in_species
GGGGTTGTGGCTGCACCGCCATATTGAACTAATACAACTGTGGGATGTAGGC	867145	867239	867095	867147	1	supercont2.1	CNBG_0308	866762	868783	None	5883	733	31818	No_constitutive_exon_found_in_species
GACTAGCGTTATCCTGAAACAGGGCTAATACTTCTTTTATCAATGGGCAGCT	884201	885369	884151	884203	1	supercont2.1	CNBG_0314	883608	888216	None	5883	733	31818	No_constitutive_exon_found_in_species
AATTGTAACGTATTGTCATCGAAGGCTGACTGGTCAATGCATGGGGACAGGT	896807	896856	896906	896854	-1	supercont2.1	CNBG_0318	896215	897390	None	5883	733	31818	No_constitutive_exon_found_in_species
TGACTGCGGCAGTGCTGTGACAGTACCAATGCTCTGGGGTGGTGGTATAGCT	898621	898750	898800	898748	-1	supercont2.1	CNBG_0319	897943	899532	None	5883	733	31818	No_constitutive_exon_found_in_species
AATTGGATGACAATGGGGGGGCCGATGAAATGGACTCTATAGGGTGCAAGAC	914019	914154	914204	914152	-1	supercont2.1	CNBG_9031	912965	914702	None	5883	733	31818	No_constitutive_exon_found_in_species
GTGGGTTTATTTCCCCCGTTTTTCCAAGGCTATGCTTATCGGGTTGGCAGAT	960006	960119	959956	960008	1	supercont2.1	CNBG_0342	959418	960727	None	5883	733	31818	No_constitutive_exon_found_in_species
TTCCAATCCAACACCATTGTCTAGATCAACTTCATGGACGGGTTCAAAAGGT	1002744	1004220	1002694	1002746	1	supercont2.1	CNBG_0360	1002107	1005315	None	5883	733	31818	No_constitutive_exon_found_in_species
ATTCTTCGACCTTCGACAAGCGATGATGCAACTGCAACTTGGGTTGACAGGT	1004572	1004721	1004522	1004574	1	supercont2.1	CNBG_0360	1002107	1005315	None	5883	733	31818	No_constitutive_exon_found_in_species
GTTCAACCAAAAGATTGATCTATACTGATTGCAAACTTATATGGGAACAGGA	1099669	1099768	1099619	1099671	1	supercont2.1	CNBG_0392	1097685	1099768	None	5883	733	31818	No_constitutive_exon_found_in_species
AACACCACTTACGTGGCTAAGAGCATGAAATGCTGACAGCTGGGGTATAGAT	1111544	1111624	1111494	1111546	1	supercont2.1	CNBG_0396	1111219	1112645	None	5883	733	31818	No_constitutive_exon_found_in_species
CGTCGCCAAGGGTGAGCTGATTTTGTGACTCTCTCTCTTCGGGGTTGTAGGA	1133066	1133217	1133016	1133068	1	supercont2.1	CNBG_0406	1132197	1133790	None	5883	733	31818	No_constitutive_exon_found_in_species
TAATGGACTATCACATTTTTGACGAGATAGCTGACGGATAAGGGAACTAGTC	1187650	1187695	1187745	1187693	-1	supercont2.1	CNBG_0425	1187108	1187983	None	5883	733	31818	No_constitutive_exon_found_in_species
GTGGGGGGCTGTTGAAAGTAGGGCTGATGGCTGATGGGATGAATGCAAAGGG	1216934	1217031	1216884	1216936	1	supercont2.1	CNBG_0434	1216818	1218505	None	5883	733	31818	No_constitutive_exon_found_in_species
TCGTCCTCTGGTAGTGTACTGTCTTTACAGAGCTAAGTCGGGCAACGCAGGT	1222389	1222607	1222339	1222391	1	supercont2.1	CNBG_0438	1221890	1223885	None	5883	733	31818	No_constitutive_exon_found_in_species
CTTTCCAACAGGATCAATGGAGCGGAATGTAGGACTGACAAGGGCAACAGCA	1224934	1225006	1225056	1225004	-1	supercont2.1	CNBG_0439	1224650	1225735	None	5883	733	31818	No_constitutive_exon_found_in_species
CATTAATATATTAAACTGGGAGAATATCGATGAAACTGACGGGGAAATAGTG	1243730	1243846	1243680	1243732	1	supercont2.1	CNBG_0447	1242242	1246505	None	5883	733	31818	No_constitutive_exon_found_in_species
TTGAACATTTTGTGGAAAATGGAAAATAAATGATTGGGAAAAAACAACAGGC	1257411	1257596	1257646	1257594	-1	supercont2.1	CNBG_0450	1257030	1257989	None	5883	733	31818	No_constitutive_exon_found_in_species
AGAGTGTCGGTGAGGAATCGCGTTTGCTGATGATGCGGGCAACATGACAGAT	1259487	1259848	1259437	1259489	1	supercont2.1	CNBG_0451	1258240	1259848	None	5883	733	31818	No_constitutive_exon_found_in_species
GTAAGATGCGTCTGCATCCATTTATAACTGCAAGGCTGACCAGCGGGCAGAC	1263100	1263508	1263558	1263506	-1	supercont2.1	CNBG_0453	1261736	1263797	None	5883	733	31818	No_constitutive_exon_found_in_species
ATTTTGTCTGTTTGAAATGCATAATTGAGCGAATGCTGATCGAGGGTCAGTC	1272414	1272579	1272364	1272416	1	supercont2.1	CNBG_0457	1270843	1273304	None	5883	733	31818	No_constitutive_exon_found_in_species
TGTAAGTTCTTTTGCGTTCCCCACCCCACATAATCATTAACAGCGGGCAGGG	1287844	1288165	1288215	1288163	-1	supercont2.1	CNBG_0463	1287310	1289061	None	5883	733	31818	No_constitutive_exon_found_in_species
GAGTAGTCTGCGTTCAATCCCTGTGTGATTTATAACTGACGGGAATATAGTG	1310842	1311085	1310792	1310844	1	supercont2.1	CNBG_0473	1310593	1313930	None	5883	733	31818	No_constitutive_exon_found_in_species
TGTGTTGTTTAATTCTGCGATATATCAGTTGACTAACTGGGAGCCGGTAGAC	1339196	1339825	1339146	1339198	1	supercont2.1	CNBG_0481	1337245	1340153	None	5883	733	31818	No_constitutive_exon_found_in_species
TCTACCTTCACGAGATTCCGTTCGCTGAAACTATAGGGGCCAAAAAAAAGAT	1343815	1344005	1343765	1343817	1	supercont2.1	CNBG_0483	1342979	1344005	None	5883	733	31818	No_constitutive_exon_found_in_species
TTTGTAAAGAAAGAAACTACGCTGACGTTGCTACGTTTGGGGGAGTATAGAA	1366149	1366234	1366284	1366232	-1	supercont2.1	CNBG_0491	1366149	1367106	None	5883	733	31818	No_constitutive_exon_found_in_species
ACATGATGCTGCAAATGTATGGGAAGCTGATTCACGGGAAATAAAAATAGCT	1449982	1450157	1449932	1449984	1	supercont2.1	CNBG_0524	1449789	1451812	None	5883	733	31818	No_constitutive_exon_found_in_species
TAATTCAATTACAGATGCACATGTGGGTAGAACTGACATGGGAGTTTAAGGT	1456803	1457259	1456753	1456805	1	supercont2.1	CNBG_0526	1456333	1457920	None	5883	733	31818	No_constitutive_exon_found_in_species
ATAGACGTGGATCAACGACGTCCTTCATCGAGACTTGGGCCAACCAAGAGCC	42443	42448	42498	42446	-1	supercont2.2	CNBG_0561	42443	43327	None	5883	733	31818	No_constitutive_exon_found_in_species
GTGAGCACTTTGATTATCCTGTTTATCACTAGCTGACAGGGATTGCAAAGTG	50054	50252	50302	50250	-1	supercont2.2	CNBG_0564	49288	50535	None	5883	733	31818	No_constitutive_exon_found_in_species
GTTGTTCTCTTGATATATTTCCCTCAAGCAATTGCTGATGATGTGGGTAGAC	88894	89176	89226	89174	-1	supercont2.2	CNBG_0581	88533	90514	None	5883	733	31818	No_constitutive_exon_found_in_species
GTCATCACCACACTTCTTTAGAAAGAGCTGCTGATTAACATGGGTGATAGAT	105460	106012	105410	105462	1	supercont2.2	CNBG_0587	104312	106012	None	5883	733	31818	No_constitutive_exon_found_in_species
GTGCATTACTGAATAATCAGGTGACTGTAAACTTAATTATGGGGCAATAGTC	131724	131990	131674	131726	1	supercont2.2	CNBG_0597	126547	132650	None	5883	733	31818	No_constitutive_exon_found_in_species
AGTAGTTTGACCGGTATATCTCAAAGCCCAAACTTATATGCGGGATACAGGT	147541	147719	147491	147543	1	supercont2.2	CNBG_0605	146934	148361	None	5883	733	31818	No_constitutive_exon_found_in_species
TGGTAAGCTGACTACGTACTGCGTATGTGCTGTTGACTGATGGGACGCAGGC	182483	182554	182433	182485	1	supercont2.2	CNBG_0620	181928	182831	None	5883	733	31818	No_constitutive_exon_found_in_species
TTCGTCATGTTCATAACATGAGAAATAGACACTGCTGATGGGCAACGAAGAT	203141	203241	203091	203143	1	supercont2.2	CNBG_0628	200268	204821	None	5883	733	31818	No_constitutive_exon_found_in_species
AAGTCCTTTGACCAGTAACGTCTTCAGAGTAGAACTAACAGGGTAGCAAGCG	205651	205909	205601	205653	1	supercont2.2	CNBG_0629	205539	206916	None	5883	733	31818	No_constitutive_exon_found_in_species
AGGTCAGCAGATAGTGACAAAAAGGGGACCATCAACTGAACATGGGATAGTG	224663	224855	224905	224853	-1	supercont2.2	CNBG_0636	224387	226115	None	5883	733	31818	No_constitutive_exon_found_in_species
GTCCGGTTACAGCTTTCCATGAGAGGGCAAGCTGACACTGTAGGGCATAGGC	240906	241170	241220	241168	-1	supercont2.2	CNBG_0640	240906	242586	None	5883	733	31818	No_constitutive_exon_found_in_species
GTGGTGTAGAGTGTTGAGCTTATACCGCCCCATTCCCTGGGGGTTAATAGTG	327995	328257	328307	328255	-1	supercont2.2	CNBG_0676	327871	330934	None	5883	733	31818	No_constitutive_exon_found_in_species
GTGGGAGTTGTTCCAGGGATTGCAGATGACTGATAATTTTTGGGGTGCAGCC	327871	327922	327972	327920	-1	supercont2.2	CNBG_0676	327871	330934	None	5883	733	31818	No_constitutive_exon_found_in_species
GTTTCGTATCATGATTATTATCAAATGTCTTCTAATATGACGGGAAAAAGTT	333269	333484	333219	333271	1	supercont2.2	CNBG_0677	331146	334125	None	5883	733	31818	No_constitutive_exon_found_in_species
TCGTAAGTGGTTCTTGTGGTTAATTTTGAACTTGCTGACGGGTGACGCAGTT	368116	368576	368066	368118	1	supercont2.2	CNBG_0687	367029	369277	None	5883	733	31818	No_constitutive_exon_found_in_species
AAGGTAAGTCAGTAGAGTTGGTATTGTGCATAATTAACCTGGGAGAGCAGAA	386685	388511	386635	386687	1	supercont2.2	CNBG_0694	384636	391188	None	5883	733	31818	No_constitutive_exon_found_in_species
AGGTAAGATACTCACTTATGACTGCAAAGTTTTGGCTAAGGGTATAGTAGAA	530898	531051	530848	530900	1	supercont2.2	CNBG_0750	528833	531159	None	5883	733	31818	No_constitutive_exon_found_in_species
TAGTTGAAACGTTCAAAAAAACAGGTTACACTGATGAAAAAGATGGGAAGGA	549975	550056	549925	549977	1	supercont2.2	CNBG_0759	548937	550153	None	5883	733	31818	No_constitutive_exon_found_in_species
AGTGATGACTGGTCAAGAGTTATGGCTGACATCTATGGGGAAAAATTAAGTT	579723	580069	579673	579725	1	supercont2.2	CNBG_0769	577974	580069	None	5883	733	31818	No_constitutive_exon_found_in_species
TTCGCTATCTGTACTCTTCACAGATAGACAATAAACTGAAAATGGGGCAGAT	580705	580821	580871	580819	-1	supercont2.2	CNBG_0770	580158	581317	None	5883	733	31818	No_constitutive_exon_found_in_species
TTTGTATAATGGCAAAAAGCTGGACGACTGATGTGATGGTGTCGGGACAGTT	591810	591915	591760	591812	1	supercont2.2	CNBG_0776	589999	591915	None	5883	733	31818	No_constitutive_exon_found_in_species
GTCGTAGTGTACTGCTGCTCGTCGCAAAAAGGACTGACAGGGGGTCGTAGGA	597666	597842	597616	597668	1	supercont2.2	CNBG_0778	595244	602772	None	5883	733	31818	No_constitutive_exon_found_in_species
GTGAGTAAAATATCGCCACGGTGCAGCTCTGGACTTATGACGGGTGACAGGC	602010	602168	601960	602012	1	supercont2.2	CNBG_0778	595244	602772	None	5883	733	31818	No_constitutive_exon_found_in_species
ATTCGCATCCAAAGGCTGAAGGCAGATTAAGTTCCCTATGGGGAGGTGAGCA	602686	602772	602636	602688	1	supercont2.2	CNBG_0778	595244	602772	None	5883	733	31818	No_constitutive_exon_found_in_species
AGTAGACATATCTTCATGTCTCCATGCGCTCGTTAAATATTTGGGAATAGGC	617452	617656	617402	617454	1	supercont2.2	CNBG_0782	615874	619084	None	5883	733	31818	No_constitutive_exon_found_in_species
TTGACGGGCTCATTGAATTTCCGTGAACGATCACTAAAGAGCAGGGGTAGGG	635482	635547	635597	635545	-1	supercont2.2	CNBG_0792	635032	636261	None	5883	733	31818	No_constitutive_exon_found_in_species
ATCTGCTGTTTTTCCAGAGCTTGGCTGACTGCCCGGGGTTCACCAAAAAGGT	635240	635321	635371	635319	-1	supercont2.2	CNBG_0792	635032	636261	None	5883	733	31818	No_constitutive_exon_found_in_species
GCTTTCAACCCATTTGTCTAGTAAGGTACTCATGGGGGGGGATTAAAAAGAG	697706	697857	697907	697855	-1	supercont2.2	CNBG_0810	697379	699082	None	5883	733	31818	No_constitutive_exon_found_in_species
TCAATTTTTTGGGGCGCTGGAACTTGGAAACTGAGAGTGGGTGGATATAGAT	840427	840595	840377	840429	1	supercont2.2	CNBG_0858	840361	840595	None	5883	733	31818	No_constitutive_exon_found_in_species
CATATATGACGAAATTGGCTTAATTAACGTTGGGATTCGTCGCGGGACAGGT	846867	847026	846817	846869	1	supercont2.2	CNBG_9069	843347	847026	None	5883	733	31818	No_constitutive_exon_found_in_species
TGCGCTTCAGTAAAATATCGTCGTGAGCTGATTCAGTAGGGGAATAACAGGG	866385	866507	866335	866387	1	supercont2.2	CNBG_0866	863499	869247	None	5883	733	31818	No_constitutive_exon_found_in_species
CCGCATACGTTCTTTTGTTTCCTTTCATGGCTCTAAGAAAATGGGAACAGAA	867773	868272	867723	867775	1	supercont2.2	CNBG_0866	863499	869247	None	5883	733	31818	No_constitutive_exon_found_in_species
GATATCTGTACACACGTAAAAAGCGGTTCGTTGACTATTTGGGTCAAAAGTC	915855	916170	915805	915857	1	supercont2.2	CNBG_0887	915141	917034	None	5883	733	31818	No_constitutive_exon_found_in_species
AGTTTTTTCCCTATAAATTTCATAACGTCTCGGTCACTGATGTGGGATAGGA	917557	917845	917895	917843	-1	supercont2.2	CNBG_0888	917557	918722	None	5883	733	31818	No_constitutive_exon_found_in_species
TTTGCTTTCGATCGTTTTATGGAATAAGTGACTGATCGATGGGCGTGTAGAG	920676	920802	920852	920800	-1	supercont2.2	CNBG_0890	920113	922053	None	5883	733	31818	No_constitutive_exon_found_in_species
CGGGTTGACATTGGCTTGGAACTTGATGCGCCCGAGGCACGGTGGGTCAGTT	927647	927654	927704	927652	-1	supercont2.2	CNBG_0894	927572	929209	None	5883	733	31818	No_constitutive_exon_found_in_species
CATGATAGTTTTCATGCTTCGCTGACCAATCAATCAATGGGGGGTCAAAGAG	995955	996006	995905	995957	1	supercont2.2	CNBG_0919	995854	997218	None	5883	733	31818	No_constitutive_exon_found_in_species
GCCTTGCTTTTAAACACTATTTCAGCTCGTAGCTGACAGAAAGGGGCTAGTT	1010232	1010825	1010182	1010234	1	supercont2.2	CNBG_0925	1006891	1011137	None	5883	733	31818	No_constitutive_exon_found_in_species
ATTCGACTTCCATGACTCAATATTTTACTCAAAATAATGTTTGGGAACAGAT	1019694	1019906	1019644	1019696	1	supercont2.2	CNBG_0927	1017619	1020606	None	5883	733	31818	No_constitutive_exon_found_in_species
TGCGTCAAAATCATGGCCAAGATAAGCGCGCAAGGTCTGATAGGGTACAGGC	1043970	1044044	1044094	1044042	-1	supercont2.2	CNBG_0936	1042407	1044263	None	5883	733	31818	No_constitutive_exon_found_in_species
CATTGGTAAGCGAATCCTTCTGTAACTCAGGATCAAGCTCACATGGGCAGAT	1054149	1054246	1054296	1054244	-1	supercont2.2	CNBG_0939	1053529	1055684	None	5883	733	31818	No_constitutive_exon_found_in_species
ACAATCGCAAGAATAACGGATCTTTGCTGATATTAGATATATTGGGATAGCT	1057032	1057057	1057107	1057055	-1	supercont2.2	CNBG_0940	1056442	1057364	None	5883	733	31818	No_constitutive_exon_found_in_species
TCCCTATTCTTTAAGTTGATGATGGATGCTGACATTTGGCGGGTGATAAGCA	1063133	1063284	1063083	1063135	1	supercont2.2	CNBG_0942	1061983	1063470	None	5883	733	31818	No_constitutive_exon_found_in_species
CCCTACAAGATTGCTCGATCTTCTCGATCTTAGGATCGATGTGAGGGAAGGG	1067190	1067226	1067140	1067192	1	supercont2.2	CNBG_0944	1066666	1068830	None	5883	733	31818	No_constitutive_exon_found_in_species
GTGCCCAGGGACGTGACTGACTCGACCTCTGCTTGTGCACTGGGAAATAGAA	1164323	1164392	1164273	1164325	1	supercont2.2	CNBG_0975	1164197	1165064	None	5883	733	31818	No_constitutive_exon_found_in_species
TATTGTTCTTTTTATTGTTGTTGTAAAATCGCTGATGAAGGGTGGGAAAGAA	1191326	1191764	1191276	1191328	1	supercont2.2	CNBG_0986	1190817	1192127	None	5883	733	31818	No_constitutive_exon_found_in_species
TGAAAATCAAGATAACGGCAAACGAGATGTCTCGCTAACAATGGGCCAAGTG	1243877	1243973	1244023	1243971	-1	supercont2.2	CNBG_1006	1240776	1245784	None	5883	733	31818	No_constitutive_exon_found_in_species
CCTCTCTTACTGTCACCTATGTTTCACAAAGCTAACGATGAGAGGGATAGAT	1307831	1308241	1308291	1308239	-1	supercont2.2	CNBG_1026	1306232	1310357	None	5883	733	31818	No_constitutive_exon_found_in_species
TTCATCTTTTTTCCGACTGATTAGGAGTAATTTAATGGGAGAAAATACAGCA	1337044	1337458	1336994	1337046	1	supercont2.2	CNBG_9085	1336753	1339351	None	5883	733	31818	No_constitutive_exon_found_in_species
CACCTGCTGAAGTAGAGAGTGAAGGGCTGATGTAACTCATCGGGTGGTAGGA	1341598	1341651	1341548	1341600	1	supercont2.2	CNBG_1039	1340982	1342162	None	5883	733	31818	No_constitutive_exon_found_in_species
CCTCCTACTTTGGAACAACCATACAATGCATCAATGGGGGGGAAAAATAGAT	1347517	1347627	1347467	1347519	1	supercont2.2	CNBG_1041	1347228	1348528	None	5883	733	31818	No_constitutive_exon_found_in_species
TCCCATCTATCAGAGTATTAAATAAGGTACGATGTTGATGGGATGGGTAGAA	1352942	1353006	1353056	1353004	-1	supercont2.2	CNBG_1043	1351735	1353209	None	5883	733	31818	No_constitutive_exon_found_in_species
AAAAAAAAATGAAAGAAAAGGAATACTGACAGAAGCTTTTTGGGGAGTAGGA	1365463	1365547	1365413	1365465	1	supercont2.2	CNBG_1048	1365055	1368955	None	5883	733	31818	No_constitutive_exon_found_in_species
CCTTTATTAAGCTTCGAAAGATGAATGTATACTGACGCTCAAGGGTACAGAT	1368824	1368955	1368774	1368826	1	supercont2.2	CNBG_1048	1365055	1368955	None	5883	733	31818	No_constitutive_exon_found_in_species
TCATCATCGTCCTGTCTAAATGATTATGGACGCTGATGCCGGATGGGTAGCT	1379368	1379645	1379695	1379643	-1	supercont2.2	CNBG_1053	1378972	1381649	None	5883	733	31818	No_constitutive_exon_found_in_species
GGGCTTGGGCTTGGGCTTGAATGCTGATGGTAACATGTTTGGGAATGTAGAT	1423411	1423450	1423361	1423413	1	supercont2.2	CNBG_1068	1422847	1424296	None	5883	733	31818	No_constitutive_exon_found_in_species
ATATATATATGATACTGAGAGCAAGTCGACAAGCTAACCTGGGCCAATAGTT	6626	7034	7084	7032	-1	supercont2.3	CNBG_9094	5269	7373	None	5883	733	31818	No_constitutive_exon_found_in_species
ATGGCTCAGCCGATGTATAGGTCAACGGCAGGTATCCGGGCGAAAGTCAGCG	9051	9893	9001	9053	1	supercont2.3	CNBG_1084	8143	11087	None	5883	733	31818	No_constitutive_exon_found_in_species
TCTGGAAACATTGTAGTCGAGAGTTGTTGGCTGACGCCTATGACGGGAAGGG	12620	12847	12897	12845	-1	supercont2.3	CNBG_9095	11645	13618	None	5883	733	31818	No_constitutive_exon_found_in_species
ATATCGATCAGCCCTAGTCAACAGCACAGCTACTAATCAAGGGTATACAGTT	15213	15379	15429	15377	-1	supercont2.3	CNBG_1085	15213	16589	None	5883	733	31818	No_constitutive_exon_found_in_species
CGTTCTTGAGAAATAGAGCATGGAAAGCTGATGGAAAAGATGGGATATAGAG	26346	26602	26652	26600	-1	supercont2.3	CNBG_1088	25057	28429	None	5883	733	31818	No_constitutive_exon_found_in_species
GAGGAATTGGCGGATTAGGTGAGGGGCTCAAGAGGGGGGGAAACCGTAAGGG	44970	44975	44920	44972	1	supercont2.3	CNBG_1094	43637	44975	None	5883	733	31818	No_constitutive_exon_found_in_species
GAGCATCATCATTGCGAAAGCATAGAAGCGGAAAGCTGAATGCAGGGTAGCC	59711	59767	59817	59765	-1	supercont2.3	CNBG_1100	59429	60018	None	5883	733	31818	No_constitutive_exon_found_in_species
GATTTAACCAATAGATTTTTGAAAAGTACTGGGCTGATGGTGGGATACAGGT	73510	73890	73940	73888	-1	supercont2.3	CNBG_1107	73049	74319	None	5883	733	31818	No_constitutive_exon_found_in_species
CTCAATAAACTTCAATTGTGCGATGTAGCAAATCTGATCTGGGCCAATAGAA	103459	103803	103853	103801	-1	supercont2.3	CNBG_1118	103459	104567	None	5883	733	31818	No_constitutive_exon_found_in_species
CTAATCCTTTGACGCTGCGTTTTTGGGACGTTTTCTTTTGATGGGAGAAGAT	125201	125453	125151	125203	1	supercont2.3	CNBG_1126	124612	125780	None	5883	733	31818	No_constitutive_exon_found_in_species
AGCTACATGTTGTTGTTGAGAATTGGGAACAAAGAGCTGATGGGAATCAGTC	177203	177260	177153	177205	1	supercont2.3	CNBG_1142	173286	179991	None	5883	733	31818	No_constitutive_exon_found_in_species
TGTCGGGTAGAAGGGGACCCCCTGGAGGATTGACATTGAGTGGGATGAAGGG	246875	246925	246975	246923	-1	supercont2.3	CNBG_1162	245530	247743	None	5883	733	31818	No_constitutive_exon_found_in_species
GCACTTCGACGAAATGTACTGTTATCAGAGTGACTTAACTGTGGGTACAGAG	293085	293130	293180	293128	-1	supercont2.3	CNBG_1179	293085	294540	None	5883	733	31818	No_constitutive_exon_found_in_species
CGGTCGGTGATATGCCTCTGTATTGCACTAATATTCACATGGGTAACCAGGG	351808	351966	352016	351964	-1	supercont2.3	CNBG_9110	351808	353018	None	5883	733	31818	No_constitutive_exon_found_in_species
GTACTTTCTTGTACCGTTCGTAAGGCTCGAAACCTGAGTGCGCGGGATAGGT	373760	373990	373710	373762	1	supercont2.3	CNBG_1202	373579	373990	None	5883	733	31818	No_constitutive_exon_found_in_species
GGATCTGTCTTTGGAATTGGAAGAAATTCTCACTGACTTTGGGCCGGTAGGT	377105	377344	377055	377107	1	supercont2.3	CNBG_1203	376254	378569	None	5883	733	31818	No_constitutive_exon_found_in_species
TGACTACTAAAAAAAAAAAATGGAAATACTGATTGAAAGCGCGGGGGTAGGG	387702	387835	387885	387833	-1	supercont2.3	CNBG_1207	386960	388622	None	5883	733	31818	No_constitutive_exon_found_in_species
AAAATGCAATTTTTCCGTGTTGAGAGTTAATTGGCTGATATGGGATACAGGT	390649	390705	390755	390703	-1	supercont2.3	CNBG_1208	389800	391317	None	5883	733	31818	No_constitutive_exon_found_in_species
AGTGGGTCATTTGTCGTCCTGTGGACTTTTTGCACTAACTGGGCAAGTAGTT	390081	390167	390217	390165	-1	supercont2.3	CNBG_1208	389800	391317	None	5883	733	31818	No_constitutive_exon_found_in_species
CTCAGCTAGCAAATTGGTGGGGGACAGCATGGTAGCTAATGGGTATGTAGCG	430337	430440	430490	430438	-1	supercont2.3	CNBG_1226	428463	430626	None	5883	733	31818	No_constitutive_exon_found_in_species
TGTAAGTCAAATGATGCGAATGGTGTACAATGAAAGCTCATGTGGGGCAGAT	429934	429995	430045	429993	-1	supercont2.3	CNBG_1226	428463	430626	None	5883	733	31818	No_constitutive_exon_found_in_species
GGGCTATCCGCTTTTCTTCCACCCTCGAAAGCATGCTGACGAACGGGTAGTT	428989	429085	429135	429083	-1	supercont2.3	CNBG_1226	428463	430626	None	5883	733	31818	No_constitutive_exon_found_in_species
GTCGTCACCCAGATGATGTTGCCTCAATCTGTGCTAACTCGGGCAATAAGTC	452916	453019	453069	453017	-1	supercont2.3	CNBG_1233	451943	456717	None	5883	733	31818	No_constitutive_exon_found_in_species
CTCGCCTCTCTCACTCGTAAAGTTGAACTATCCTAATTGCTGGGCAATAGGG	494930	495127	495177	495125	-1	supercont2.3	CNBG_1247	491334	496526	None	5883	733	31818	No_constitutive_exon_found_in_species
TTTATTTTTGGCCATGGGGTTTATTCAAGGTTCGAACTAAAGGGTAGCAGTT	502814	502917	502967	502915	-1	supercont2.3	CNBG_1249	500682	504108	None	5883	733	31818	No_constitutive_exon_found_in_species
CAATATTTATCAGCATTATTCCGGTCTGTACTGATATGGGAGGTTTAAAGTT	518603	520287	518553	518605	1	supercont2.3	CNBG_1256	518455	520287	None	5883	733	31818	No_constitutive_exon_found_in_species
GGTCATATAGTGATGTATCACATACAAACATTGACGATAAGGGGTGATAGGT	600264	601856	601906	601854	-1	supercont2.3	CNBG_1286	595324	603880	None	5883	733	31818	No_constitutive_exon_found_in_species
GTTACATTCAACTCTATCCCAGATAAACGAATCTGAATCGGGGTATATAGAA	758815	759107	759157	759105	-1	supercont2.3	CNBG_1338	758432	759651	None	5883	733	31818	No_constitutive_exon_found_in_species
AAGTTACCTGATCATGTCAGAGAAGGTGGCTCACAAATCTGGTGGGATAGGA	763064	763128	763014	763066	1	supercont2.3	CNBG_1340	762856	764843	None	5883	733	31818	No_constitutive_exon_found_in_species
CCAGTATATCCTCTGTGTACGTACTTACCAGGCTTGCAATGGGTTGGCAGGC	770588	770907	770538	770590	1	supercont2.3	CNBG_1342	768720	772030	None	5883	733	31818	No_constitutive_exon_found_in_species
TTTCTACCACCCAACATAGGATGAGAAGATGAGTCTGACAAAGGGTGCAGCT	823380	823453	823503	823451	-1	supercont2.3	CNBG_1363	823184	824179	None	5883	733	31818	No_constitutive_exon_found_in_species
AGGTTTTTAACTAAGATTCTTTTCAGTTAGCATTGATTTACGGGTAACAGGG	849748	849784	849698	849750	1	supercont2.3	CNBG_1373	848633	852664	None	5883	733	31818	No_constitutive_exon_found_in_species
GTTAGTAGGCATCCATTTGTTGATGGTATGCTGTCTTAAGGGTGTTAAAGAA	905033	905260	905310	905258	-1	supercont2.3	CNBG_9125	905033	905446	None	5883	733	31818	No_constitutive_exon_found_in_species
GAGTTGTACTTATTTCAGATCCTACAGATGAGTGACTCAAGGGGATCCAGCA	911837	912225	911787	911839	1	supercont2.3	CNBG_1390	911736	912847	None	5883	733	31818	No_constitutive_exon_found_in_species
TCGACAACAAACATGTTGCTGACATTTTCTTTTTGTTTGGGGGGGGGTAGCG	922382	923309	923359	923307	-1	supercont2.3	CNBG_1394	920543	924413	None	5883	733	31818	No_constitutive_exon_found_in_species
ACGTTTTTTTTTTCCCCCTTTCTCTAGCTCACGACCACACCTGGGGACAGGG	920959	921494	921544	921492	-1	supercont2.3	CNBG_1394	920543	924413	None	5883	733	31818	No_constitutive_exon_found_in_species
ATCTTTACGTGATGTTGAGGCGAATTCCTTATGTAAGAGCGTCGGGATAGTC	948247	949534	949584	949532	-1	supercont2.3	CNBG_1404	947866	949653	None	5883	733	31818	No_constitutive_exon_found_in_species
TACGTTCTAGGTTTAGCTTCAACTTTTCCGTAGCTAACAGGGAAGAATAGGT	981926	982204	981876	981928	1	supercont2.3	CNBG_1419	980966	982708	None	5883	733	31818	No_constitutive_exon_found_in_species
ACGTGTCCGTGATAACGCTCAAAGATTATTGCTGATAGGGGTGTGGATAGTG	985968	986596	985918	985970	1	supercont2.3	CNBG_1420	984205	987836	None	5883	733	31818	No_constitutive_exon_found_in_species
AAGCGAGATAACTTCGTCATAATGTGCCAAAAATGACCGAAGGGACGTAGGA	1032495	1032669	1032445	1032497	1	supercont2.3	CNBG_1441	1032195	1032967	None	5883	733	31818	No_constitutive_exon_found_in_species
CCCATCGTATTACACTAGTGGTATTGATAGTAGCTAACGGGGGATTGAAGTG	1051827	1051994	1052044	1051992	-1	supercont2.3	CNBG_1449	1051450	1053708	None	5883	733	31818	No_constitutive_exon_found_in_species
AAGCGCACTCAATGGAAATGACTGTACTGCGCTGACGATTGGGATAAAAGGC	1099443	1099451	1099393	1099445	1	supercont2.3	CNBG_1466	1097559	1099451	None	5883	733	31818	No_constitutive_exon_found_in_species
GCAGCTAACTGTCTTGTCGTCCTCCTTGGTCAAGCTCACCCCGGGAATAGAC	1111800	1112181	1112231	1112179	-1	supercont2.3	CNBG_1471	1111800	1112898	None	5883	733	31818	No_constitutive_exon_found_in_species
TCCTTTTTTTCTTTTTTGAGACTTGGCTGCTGACTTCCTCTTGGGCAAAGTG	1131826	1131960	1132010	1131958	-1	supercont2.3	CNBG_1480	1131826	1133299	None	5883	733	31818	No_constitutive_exon_found_in_species
TTAGTTGTGGGGAAGCATTTGTGAACGCACGCTTATGATCGGGTGGCTAGTT	1138514	1138560	1138464	1138516	1	supercont2.3	CNBG_1482	1137852	1140300	None	5883	733	31818	No_constitutive_exon_found_in_species
TGATTTCCGAGTATATACTCTGTCGCAAGAAGCTAATGTAGGATGGGCAGCT	1148943	1149065	1148893	1148945	1	supercont2.3	CNBG_1486	1148518	1149416	None	5883	733	31818	No_constitutive_exon_found_in_species
GAATTTTTCTATTACTCAATCATCTTAACTGATCATGTATCGGGACACAGGG	1241280	1241571	1241621	1241569	-1	supercont2.3	CNBG_1522	1238862	1242935	None	5883	733	31818	No_constitutive_exon_found_in_species
GGAGGATCGCTTGCGCTCGTACGTTTATTGATCTCGTGATTTGGGAATAGCC	1263937	1264008	1264058	1264006	-1	supercont2.3	CNBG_1523	1262021	1264225	None	5883	733	31818	No_constitutive_exon_found_in_species
TCGCATGGATGTGAGTGCCAGTCATTTAAATCATTGCTTACAATGGGTAGAC	1269658	1270046	1270096	1270044	-1	supercont2.3	CNBG_1526	1269270	1271367	None	5883	733	31818	No_constitutive_exon_found_in_species
GTCCCATCAGATTATCTCACTCACCTTACTGGTTTGGGGGGAATGATAAGCT	1361143	1361189	1361093	1361145	1	supercont2.3	CNBG_9149	1359379	1362891	None	5883	733	31818	No_constitutive_exon_found_in_species
GTAAGTGTCCCTGGACTGAATTGATTGGCAGAAGCTTATGGGCATGTAAGAT	1385443	1385449	1385499	1385447	-1	supercont2.3	CNBG_1571	1385443	1386459	None	5883	733	31818	No_constitutive_exon_found_in_species
CTTTTTTAGGCGAGCAGGGTCCATGGCTTATATCTGAATTGGGAACGCAGTC	1396862	1397627	1397677	1397625	-1	supercont2.3	CNBG_1577	1396862	1399167	None	5883	733	31818	No_constitutive_exon_found_in_species
AGAGTGTTCGTTTCTCGCGACCACGGGCTGAAGCTGATGGGAGAGCGCAGGG	1750	1934	1984	1932	-1	supercont2.4	CNBG_1579	785	2943	None	5883	733	31818	No_constitutive_exon_found_in_species
TAATATCAGTTTTGTTGGGAAGAGTTTGTGGCTAATCAGAGATGGGATAGGT	24992	26090	26140	26088	-1	supercont2.4	CNBG_1587	22353	29693	None	5883	733	31818	No_constitutive_exon_found_in_species
GTCCTCTTGGGAATACGAACAAAAGACTGATGAGCGGGATAAAAATAAAGAT	45051	45419	45469	45417	-1	supercont2.4	CNBG_1592	43225	46342	None	5883	733	31818	No_constitutive_exon_found_in_species
AACTTCTTGTGATTTGGCGGGTAAAGACTGATGTGGGCGGATGGGAATAGCT	79102	79245	79052	79104	1	supercont2.4	CNBG_1602	76970	79572	None	5883	733	31818	No_constitutive_exon_found_in_species
TGAGTATATCTCTTTGCATTTCGAGAGCAAAGGCTGACATGCATGGGCAGCG	84145	84159	84095	84147	1	supercont2.4	CNBG_9158	83912	89296	None	5883	733	31818	No_constitutive_exon_found_in_species
GTGAGTAGATAACGCAAGCCAAAGTTTTCAAGCTAAAGGAGGGAACTTAGTC	127458	127533	127408	127460	1	supercont2.4	CNBG_1614	126213	131460	None	5883	733	31818	No_constitutive_exon_found_in_species
GAGTATTGCGTGCGAGTAGATCGTAGAGGGGGAGCTCATGGGTTAAATAGCA	153391	153462	153512	153460	-1	supercont2.4	CNBG_1624	152694	153876	None	5883	733	31818	No_constitutive_exon_found_in_species
GTCACGTTCAGTCTTAGGGCAGCATTGCAAAGGCTGATTTGGGATTACAGGG	185012	185499	184962	185014	1	supercont2.4	CNBG_1636	183433	185499	None	5883	733	31818	No_constitutive_exon_found_in_species
ATTTTTTTATACATCACTTTCACCATCTCACTCGGCTTTGGGTTGAACAGAA	187838	187988	187788	187840	1	supercont2.4	CNBG_1637	186241	189602	None	5883	733	31818	No_constitutive_exon_found_in_species
TCTTGGACAGGTGAGTTGCTTATACATTCGAACATTTGCTGATTGGGTAGCT	220663	220818	220613	220665	1	supercont2.4	CNBG_1651	219259	221743	None	5883	733	31818	No_constitutive_exon_found_in_species
ACCATTTGTTTTACTCCTTTACAGACAACTTATGGGCTATGGGATGCCAGGC	269859	269986	270036	269984	-1	supercont2.4	CNBG_1665	268023	270553	None	5883	733	31818	No_constitutive_exon_found_in_species
CAGAACAACAGAGCTTTCGGTCTTGCTAACTTGAGGGCGGGCAAATACAGGT	268851	269007	269057	269005	-1	supercont2.4	CNBG_1665	268023	270553	None	5883	733	31818	No_constitutive_exon_found_in_species
TGTTAATGCAACTACTATCAAGGACGTCAAGTTGATGTCAGGGGGGACAGAT	277733	277807	277683	277735	1	supercont2.4	CNBG_9165	277141	278501	None	5883	733	31818	No_constitutive_exon_found_in_species
CGCTTCGTACACTGTATAGGCTTGTTTTAACCGCTGACTGGGTGCGAAAGGG	352822	352898	352948	352896	-1	supercont2.4	CNBG_1699	352822	354959	None	5883	733	31818	No_constitutive_exon_found_in_species
CCTCGAATGTATGTGTGTGTGTGAGTAAAGCTGAAGCGAAAGGGTTGCAGCT	404558	404627	404677	404625	-1	supercont2.4	CNBG_1716	402251	406691	None	5883	733	31818	No_constitutive_exon_found_in_species
ATAGTAAGCAATCGCTCTAAGTTGGTTTAAAAACGTCCTAACGGGAACAGCA	414532	415422	414482	414534	1	supercont2.4	CNBG_1720	413743	416441	None	5883	733	31818	No_constitutive_exon_found_in_species
GTTTATAATTACATTGTGCATCAAGAGGCATGAGCTGAAATGTGGGATAGGC	416679	416963	417013	416961	-1	supercont2.4	CNBG_1721	416679	418205	None	5883	733	31818	No_constitutive_exon_found_in_species
TGAGTATTCCATCTTTCCTGTATAAAGAGCGCTACTGACAGGGTTGCAAGTT	433063	433156	433013	433065	1	supercont2.4	CNBG_1726	427587	434022	None	5883	733	31818	No_constitutive_exon_found_in_species
GGGTAGGCCTGCTTGATTTTGTCACCAGGATTGTGCTAATAATGGGCCAGGG	438917	438976	439026	438974	-1	supercont2.4	CNBG_1729	438443	442045	None	5883	733	31818	No_constitutive_exon_found_in_species
CTTTTGACATTTTGGTGGTTGGGATACTGACAGCCCGGGGGAATGAATAGAT	506108	506234	506284	506232	-1	supercont2.4	CNBG_1754	505457	507509	None	5883	733	31818	No_constitutive_exon_found_in_species
AAGGTAAGCCTTTCCCGTTACGTGATGAACCAGCAATTGACGAAGGGTAGCT	514553	514936	514503	514555	1	supercont2.4	CNBG_1757	511430	515010	None	5883	733	31818	No_constitutive_exon_found_in_species
CTGTGCTAACCGTGTGTCTACTCATGCTATTTGTACTGATTGGGTAACAGTG	574936	575043	575093	575041	-1	supercont2.4	CNBG_1778	572917	575297	None	5883	733	31818	No_constitutive_exon_found_in_species
CTCTGCGCAAGATGTTAAGACCAATGGACTGAGGCTAATGGGCGTGATAGGG	604147	604195	604245	604193	-1	supercont2.4	CNBG_1790	604035	607430	None	5883	733	31818	No_constitutive_exon_found_in_species
TGAGTAGTCCTTAGATGACATTCAAATGATGACCTGACGGAGCTGGGTAGGT	647295	647388	647245	647297	1	supercont2.4	CNBG_1806	645313	648174	None	5883	733	31818	No_constitutive_exon_found_in_species
GGTGCGTCATCTTTTTTGATCATAGATTTTTTTACTCACACGGGATGTAGGC	647741	648174	647691	647743	1	supercont2.4	CNBG_1806	645313	648174	None	5883	733	31818	No_constitutive_exon_found_in_species
CACCTCCTTCTAGAAACAACTCGACTTGATGTATTGACTGGGGGTGTTAGTT	658349	658449	658299	658351	1	supercont2.4	CNBG_1810	656376	658630	None	5883	733	31818	No_constitutive_exon_found_in_species
ACTGACGGAATTATTCTATATATTCATATATCTGATACTGGGTGAGACAGTG	660166	660606	660116	660168	1	supercont2.4	CNBG_1811	659932	662293	None	5883	733	31818	No_constitutive_exon_found_in_species
AAATAGAGCCAGTGTCATTATTACCCCACATCACTAACAAGGGACTATAGTC	712321	712859	712271	712323	1	supercont2.4	CNBG_1833	711308	712859	None	5883	733	31818	No_constitutive_exon_found_in_species
TAAGCTAGTCCTGGTGTGGCAATGTGGATGTACTGATGAAGGGTTGAAAGAC	740203	740275	740325	740273	-1	supercont2.4	CNBG_1844	739377	742487	None	5883	733	31818	No_constitutive_exon_found_in_species
CCAAGGTTACAGCAGAAAAACCTCGTTTACTGAATGAATGGGGTTGAAAGGT	744297	744492	744542	744490	-1	supercont2.4	CNBG_1845	743337	744832	None	5883	733	31818	No_constitutive_exon_found_in_species
AAGGCCCCTGTCACCAGATTCAAAGACGATACTAACGTACAAGGGGATAGTT	864993	865509	864943	864995	1	supercont2.4	CNBG_1883	863727	869351	None	5883	733	31818	No_constitutive_exon_found_in_species
GATGGATCTGGAATCTCTACATGTATAAACAATTGGGACTCGGGCACAAGTG	870231	870297	870347	870295	-1	supercont2.4	CNBG_1884	870231	870881	None	5883	733	31818	No_constitutive_exon_found_in_species
AATCGTGGGCTGCCATAACCATGCATTGCGATGTTTGCTGGGGTACACAGAT	931121	931532	931071	931123	1	supercont2.4	CNBG_1906	930578	932819	None	5883	733	31818	No_constitutive_exon_found_in_species
TTTTACCAATACGCGATGAGATATAACTGAATTGTTTGTATGGGGTACAGAG	949308	949578	949628	949576	-1	supercont2.4	CNBG_1914	948769	949981	None	5883	733	31818	No_constitutive_exon_found_in_species
TTCAACTTTTAGATTTATTGAGAACTGATGTCGGAGGTGTGGGAATCTAGAG	976410	976490	976360	976412	1	supercont2.4	CNBG_1924	976140	978059	None	5883	733	31818	No_constitutive_exon_found_in_species
TCCTTTTAATTGAACGACTTGAAGAGCAGCGGCTAATTGGAGGGCTATAGCG	1038717	1038860	1038910	1038858	-1	supercont2.4	CNBG_1945	1036522	1039221	None	5883	733	31818	No_constitutive_exon_found_in_species
GAGACAAGACGAACTTAAGATAATAAAATATTTCCTGACGGGATATATAGAT	1085123	1086071	1086121	1086069	-1	supercont2.4	CNBG_1961	1083545	1086892	None	5883	733	31818	No_constitutive_exon_found_in_species
TCCAATGCGTCCCACAAGGTCCTGTAAGGTGAGTTAATCGAAATGGGTAGGA	1138806	1139217	1139267	1139215	-1	supercont2.4	CNBG_1976	1138173	1141422	None	5883	733	31818	No_constitutive_exon_found_in_species
TCATACATCTCTTTTTTGTATAAATCTTTTCTTACAGGGCATGAAAACAGTG	1197330	1197736	1197280	1197332	1	supercont2.4	CNBG_1995	1196647	1197736	None	5883	733	31818	No_constitutive_exon_found_in_species
GGAAGCCATTTTTTGTGAAACATTCGGACTGGAACTGATGGGAAACGTAGTA	1214424	1214508	1214558	1214506	-1	supercont2.4	CNBG_2000	1214424	1216116	None	5883	733	31818	No_constitutive_exon_found_in_species
ATTTTCCTTTTGTCCCAAAAGAAGGATTGAAAGCTCATGTGCGGGGTCAGGA	1221577	1221681	1221527	1221579	1	supercont2.4	CNBG_2002	1219758	1222733	None	5883	733	31818	No_constitutive_exon_found_in_species
AGTGGTGAGTGAGAACAATTTTCTACCATAAATGCCTGACATGGGACAAGGC	1261757	1261831	1261707	1261759	1	supercont2.4	CNBG_2014	1260270	1261962	None	5883	733	31818	No_constitutive_exon_found_in_species
TCGTTTGTTCTATGAGTAGTGTCAAATGGCTCAATATGTCTGGGGCATAGGG	1282100	1282174	1282050	1282102	1	supercont2.4	CNBG_2021	1281675	1284175	None	5883	733	31818	No_constitutive_exon_found_in_species
AAACATGAATTACACGGTCTAAAAGATATGACCTGACGGGAACGATGCAGAA	24067	24180	24017	24069	1	supercont2.5	CNBG_2039	23647	25145	None	5883	733	31818	No_constitutive_exon_found_in_species
AAGAGTAAGCAGTTTTTGGACTCTCATTTTCAAACCTAACGGGTATGTAGCG	36276	36362	36226	36278	1	supercont2.5	CNBG_2042	33986	37509	None	5883	733	31818	No_constitutive_exon_found_in_species
CTCCTTCACGCGGGAATCATACAGAGCGGACGACTGACGGGCAGGTATAGTT	71550	71575	71625	71573	-1	supercont2.5	CNBG_9210	71550	72385	None	5883	733	31818	No_constitutive_exon_found_in_species
CTCCTTCACGCGGGAATCATACAGAGCGGACGACTGACGGGCAGGTATAGTT	72571	72596	72646	72594	-1	supercont2.5	CNBG_9211	72571	74701	None	5883	733	31818	No_constitutive_exon_found_in_species
ATACCCTTCCATGATGCTCAGAGCTGATGCATGATACTTGGGAAACGTAGCC	149588	150002	150052	150000	-1	supercont2.5	CNBG_2081	149588	150143	None	5883	733	31818	No_constitutive_exon_found_in_species
GTCCCTCTTCCATTAATGTCCCCCTATTCAAACTAACTTCTGAGGGACAGGC	155248	155399	155449	155397	-1	supercont2.5	CNBG_2083	154546	155581	None	5883	733	31818	No_constitutive_exon_found_in_species
CATTTTCCCAGTTGGCTTGCTATGGATTGCGAATACTAATGGGTGGCAAGGA	163299	163439	163489	163437	-1	supercont2.5	CNBG_2086	161570	165330	None	5883	733	31818	No_constitutive_exon_found_in_species
GCGTCCCGAGAATTTGCCAGAGGAAAAGAGAGTTACTGATGTATGGGCAGGA	172821	172852	172771	172823	1	supercont2.5	CNBG_2089	170418	173805	None	5883	733	31818	No_constitutive_exon_found_in_species
GTTTCACTTCGTCTTGGAAAATGGTTCATAACTGACGGGATGTTAAAAAGTT	211311	211500	211261	211313	1	supercont2.5	CNBG_2104	210915	211500	None	5883	733	31818	No_constitutive_exon_found_in_species
TCCCTTTTCTTCTCTTATTTTTCAGAGACCTTTCTGACACGGGATACTAGTG	277429	277587	277379	277431	1	supercont2.5	CNBG_2129	275786	278050	None	5883	733	31818	No_constitutive_exon_found_in_species
AATTCGGCGTGAATAATTCATAACCCGTTTGTGCTGACAGATGGGTGTAGGG	346426	346472	346522	346470	-1	supercont2.5	CNBG_2150	344564	346615	None	5883	733	31818	No_constitutive_exon_found_in_species
TCTCACTACTCTATTCTCTTTGTGTTACAGCTGACAGACGATGGGCGTAGTC	373732	373898	373948	373896	-1	supercont2.5	CNBG_9215	373732	374931	None	5883	733	31818	No_constitutive_exon_found_in_species
CATTGTCGCTACAACATGGGTAGAAATCTAACGAAAATTGGGATGAATAGGA	392011	392082	391961	392013	1	supercont2.5	CNBG_2169	391810	392658	None	5883	733	31818	No_constitutive_exon_found_in_species
TGATGTGTTTCTCATTGAATGGATAATACTGACATGGGAGTATGACAAAGTA	420547	421087	420497	420549	1	supercont2.5	CNBG_2182	419814	422990	None	5883	733	31818	No_constitutive_exon_found_in_species
CCGAGTGAGTGACTTACCTTTTTGTACACATACTGATCCTCGGGTAAAAGGT	422396	422544	422346	422398	1	supercont2.5	CNBG_2182	419814	422990	None	5883	733	31818	No_constitutive_exon_found_in_species
ACTCCACTTCACACTTCACTTGCGAATTTCTGATTAACGGGTAAAAACAGAA	440230	440338	440388	440336	-1	supercont2.5	CNBG_2189	440094	442536	None	5883	733	31818	No_constitutive_exon_found_in_species
TCGAGAGTGCTCGCTGACCATGTATGCATGGGCTTATATGGGATCAACAGAG	452466	452472	452416	452468	1	supercont2.5	CNBG_2193	452262	453123	None	5883	733	31818	No_constitutive_exon_found_in_species
CTCTTTTTGGGTTTTCATATATTCGTCTTGTGTCTGACCGAACGGGATAGGT	456117	456430	456480	456428	-1	supercont2.5	CNBG_2195	456117	457560	None	5883	733	31818	No_constitutive_exon_found_in_species
GTAAAACAGGCGTGGTGAAAAGCTCAAGGTGCTGACGTTTGAGGGTGTAGCT	475801	476074	476124	476072	-1	supercont2.5	CNBG_2204	475801	478600	None	5883	733	31818	No_constitutive_exon_found_in_species
CATGACAAAATCATCATCTAAACCCTCACTGACAGCTTGGGTAAATATAGGC	519969	520399	519919	519971	1	supercont2.5	CNBG_2219	519636	522282	None	5883	733	31818	No_constitutive_exon_found_in_species
GGGTGATTTTAGGAAAGCGCGTCCTCGGGGCTGATTGTTCGGGGGAACAGTA	560065	560114	560015	560067	1	supercont2.5	CNBG_2235	559780	560830	None	5883	733	31818	No_constitutive_exon_found_in_species
AATCGTGAAAGCCCTACTTCTCGCCTGTGTCACTGATTAGATGGGGCCAGAT	601827	602005	602055	602003	-1	supercont2.5	CNBG_9220	600279	602206	None	5883	733	31818	No_constitutive_exon_found_in_species
TTAAGTAAGACATACGCATATGGTTCGATGTCTTACACCTGGGGTATCAGGT	602824	602988	603038	602986	-1	supercont2.5	CNBG_9221	602411	608065	None	5883	733	31818	No_constitutive_exon_found_in_species
GTTCATCTTCTACGGCTGTCCGTCGAAATTTGGCTGATCTGGGGATGAAGCT	684257	684350	684400	684348	-1	supercont2.5	CNBG_2275	682040	684897	None	5883	733	31818	No_constitutive_exon_found_in_species
TGTAAAAGAGCGTCCCCTTGGGTTGCAGACACTAATGGACGGGAAAACAGCG	686299	686967	686249	686301	1	supercont2.5	CNBG_2276	685067	687252	None	5883	733	31818	No_constitutive_exon_found_in_species
GGTTGGAAACAGAAACATAACGTACGTACTGACGGGGAATGGGAGAAAAGCT	691567	691640	691517	691569	1	supercont2.5	CNBG_2279	690762	693517	None	5883	733	31818	No_constitutive_exon_found_in_species
CAACACACACACACAGAGAGTAACAAATAAACTGACATAAAAAGGGGCAGCG	693300	693517	693250	693302	1	supercont2.5	CNBG_2279	690762	693517	None	5883	733	31818	No_constitutive_exon_found_in_species
CGACGCGCGCGACTGACTGACTGACTGACTGACTGGCCGGGGGTCGACAGGG	694264	694393	694443	694391	-1	supercont2.5	CNBG_2280	693692	695045	None	5883	733	31818	No_constitutive_exon_found_in_species
TTTCCCCTTTTTGTTTCTATATTTTATTTCGTACTGATGGGGTGGTATAGCA	708224	708407	708174	708226	1	supercont2.5	CNBG_2286	705523	708407	None	5883	733	31818	No_constitutive_exon_found_in_species
ACCACTATGTAATCAGAAATGTTACCATGTTTATCTGACGAGGGTAATAGTT	725228	725438	725178	725230	1	supercont2.5	CNBG_2294	723950	726097	None	5883	733	31818	No_constitutive_exon_found_in_species
CGAGTGGGACCAACTGCGTCATTAGAGTATATACTGATAAGGGACATCAGCT	732593	732641	732543	732595	1	supercont2.5	CNBG_2298	732347	732922	None	5883	733	31818	No_constitutive_exon_found_in_species
CCGAATGTCGGGGGGGGGTCGATTGGTCGTACAAATTCATTCGGGGATAGCC	751866	751971	751816	751868	1	supercont2.5	CNBG_2307	750971	754578	None	5883	733	31818	No_constitutive_exon_found_in_species
AGAGAATCAGAATATGCTCAAGAGGGTGTGCTCATACGGGGGGTATGTAGAT	756265	756405	756215	756267	1	supercont2.5	CNBG_2308	755669	756739	None	5883	733	31818	No_constitutive_exon_found_in_species
GGTAAGCAATGAGCCCTGATCAATGTGAACATGTGTTAATGATAGGGCAGAG	785489	785603	785439	785491	1	supercont2.5	CNBG_2323	782756	788843	None	5883	733	31818	No_constitutive_exon_found_in_species
CCTCGACGTTGTCCGAGCTTCCCGATTCCTCGGTGAGCTCAAAGGGCAAGGA	893460	893659	893410	893462	1	supercont2.5	CNBG_9225	892545	894023	None	5883	733	31818	No_constitutive_exon_found_in_species
GGTGCGTCTTTTATTGACTTGATCGGTAATATGTTGACAGTGTGGGATAGAA	1023730	1023790	1023680	1023732	1	supercont2.5	CNBG_2408	1023253	1025353	None	5883	733	31818	No_constitutive_exon_found_in_species
ATCGTTTTACCGAGTATGAAGGGCATAAATAGCTGATAGAAAGGGAAAAGTA	1052944	1053077	1053127	1053075	-1	supercont2.5	CNBG_9239	1052944	1053965	None	5883	733	31818	No_constitutive_exon_found_in_species
TTTCTTTGGTGTAGTAAGCGAAGCAAAGCTGATAAAGGATGGGGTATTAGGG	1065291	1065403	1065453	1065401	-1	supercont2.5	CNBG_2424	1065005	1068005	None	5883	733	31818	No_constitutive_exon_found_in_species
GCACATGCAAAAGACTTATGCTGACCATGATTCTTGTTGTGGGTAAACAGTC	1082106	1082151	1082201	1082149	-1	supercont2.5	CNBG_2431	1081307	1083062	None	5883	733	31818	No_constitutive_exon_found_in_species
TTGAAGGGATTTGTTGAAAAGGGAAAGAGCTCAACCTTTTTGGGTAATAGCG	1081307	1081324	1081374	1081322	-1	supercont2.5	CNBG_2431	1081307	1083062	None	5883	733	31818	No_constitutive_exon_found_in_species
AGTGGTTCATTCCTCTATTCTATCAGCAACCTACTGACACCGATGGGCAGAC	1111959	1112120	1111909	1111961	1	supercont2.5	CNBG_2443	1109594	1112120	None	5883	733	31818	No_constitutive_exon_found_in_species
AGCAGCTCAAGCACGAGTAGTTATGGAAACTGATATCAATGGGGGTGCAGGC	1130888	1131064	1130838	1130890	1	supercont2.5	CNBG_2449	1129776	1132217	None	5883	733	31818	No_constitutive_exon_found_in_species
AGTGAGTGGTCGTTGTATTTCAAATTGCGATGGTTATTAAAGAAGGGCAGCC	1145246	1145459	1145509	1145457	-1	supercont2.5	CNBG_2454	1144542	1146966	None	5883	733	31818	No_constitutive_exon_found_in_species
AAGTTTGATTATGGATTGTATGAAGATTCATTACTGATGGGACAACAAAGGT	1144746	1144955	1145005	1144953	-1	supercont2.5	CNBG_2454	1144542	1146966	None	5883	733	31818	No_constitutive_exon_found_in_species
TCATTCTTTCATATTTCGGAACGAAGCTGACAAGATGTGGGGGATGATAGGA	1150450	1150669	1150719	1150667	-1	supercont2.5	CNBG_2457	1150450	1152566	None	5883	733	31818	No_constitutive_exon_found_in_species
GTTCTTTATCCTCCTCCCGAAGTGAATGTGAGTGCTGAATGGGGTTATAGGT	1199124	1199403	1199074	1199126	1	supercont2.5	CNBG_2470	1196381	1199403	None	5883	733	31818	No_constitutive_exon_found_in_species
TTTGCTTTGTCAGAATAAGGGGTAGCTGACTGAATGGTTCTATGGGATAGAT	1216735	1217156	1216685	1216737	1	supercont2.5	CNBG_2477	1216253	1217156	None	5883	733	31818	No_constitutive_exon_found_in_species
TATTTACTTTGAATGCTGGGGGAATTGGCTGATGATGGGCGAAATGGTAGAG	1217551	1217605	1217655	1217603	-1	supercont2.5	CNBG_2478	1217551	1220131	None	5883	733	31818	No_constitutive_exon_found_in_species
AAATTCGTGAGAAAAGCAGAAAAGCTGACATAAAGCGTTGGGACATATAGGA	53424	53516	53566	53514	-1	supercont2.6	CNBG_2501	51609	55561	None	5883	733	31818	No_constitutive_exon_found_in_species
AGCCTCATGAACAAGAGAAGAAGAGAAATAGCTGATTGGTGGGATAATAGGT	52719	52804	52854	52802	-1	supercont2.6	CNBG_2501	51609	55561	None	5883	733	31818	No_constitutive_exon_found_in_species
TAAGTGAGCACAAGATGTGAAGCAAGAGAATTTCTGTTGATGGGAATTAGCG	83824	83853	83774	83826	1	supercont2.6	CNBG_2514	82567	83853	None	5883	733	31818	No_constitutive_exon_found_in_species
AAGTCCTTTCTTGTTTCGATGTATTTCCACGCTAATTATGGGCGAAATAGGC	84069	84281	84331	84279	-1	supercont2.6	CNBG_2515	84069	85511	None	5883	733	31818	No_constitutive_exon_found_in_species
CTTAAAATACTCCATCATCCAGCCCTTTTGCCGAGACTGATGGGAAACAGTT	120487	120549	120437	120489	1	supercont2.6	CNBG_2525	118013	124626	None	5883	733	31818	No_constitutive_exon_found_in_species
ATCCACTTCTCGCACTTGCACGAAAACTGTATTGTGGTATGGGTCAACAGCG	133963	134026	133913	133965	1	supercont2.6	CNBG_2529	133744	135837	None	5883	733	31818	No_constitutive_exon_found_in_species
GTCTTAGGTTTGGTGTGGTCACTTGAATATATGCTGAGGGAGGCAAACAGAT	141917	142076	142126	142074	-1	supercont2.6	CNBG_2532	139834	142538	None	5883	733	31818	No_constitutive_exon_found_in_species
CGATCTCCATTGATTGTCTTGGAAGAAGGACTGACGAGCAGGGACGTTAGCA	151306	151465	151256	151308	1	supercont2.6	CNBG_2536	150306	153426	None	5883	733	31818	No_constitutive_exon_found_in_species
CGGTAAGGTGGTGGTGACGCAAGATGAAGCCAGACTGATAAAGCGGGTAGAC	188416	188514	188366	188418	1	supercont2.6	CNBG_2552	187697	189255	None	5883	733	31818	No_constitutive_exon_found_in_species
TATGTTCTGCACCTTATTAATATAATGACGATCGCTGAGTGATGGGATAGCC	209720	209738	209670	209722	1	supercont2.6	CNBG_2562	209504	209738	None	5883	733	31818	No_constitutive_exon_found_in_species
TTTCTTGTTTTTTTTTAGGGGTTGTTGGCTAAATAAAAGTGGGGAATTAGCA	235543	235660	235493	235545	1	supercont2.6	CNBG_2570	232511	236169	None	5883	733	31818	No_constitutive_exon_found_in_species
AGTAAGGGCGAGCCAGAGAAGCGGGCTGTTGTTGACGATAGGGTATATAGGC	255595	255704	255545	255597	1	supercont2.6	CNBG_2579	255283	256588	None	5883	733	31818	No_constitutive_exon_found_in_species
ACCCATGCTCATAATCTTATTATGTCGGTGCTTATCAGGTGGGACGTTAGCA	287169	287250	287119	287171	1	supercont2.6	CNBG_2591	284354	287250	None	5883	733	31818	No_constitutive_exon_found_in_species
TGTGAGATGATAGAATGCTACCGTTGGGAAGAGGGCTGATGGGTGATTAGGG	307572	307653	307703	307651	-1	supercont2.6	CNBG_2600	307133	307926	None	5883	733	31818	No_constitutive_exon_found_in_species
GATTGTCTGCGTCGTCCTTGCGTAAGATTCTGACGGTGGGTGAACGACAGAT	315937	316249	316299	316247	-1	supercont2.6	CNBG_2602	313027	316415	None	5883	733	31818	No_constitutive_exon_found_in_species
CTCTGGAGTACGGAATAAAATAGGAAGGCATAACCTGTCTGGGCGAATAGCT	328046	328324	327996	328048	1	supercont2.6	CNBG_2607	326960	330410	None	5883	733	31818	No_constitutive_exon_found_in_species
CTTTTACTAGCTGTTGCCAAATGGAGAGGGTGCTGATTGTTGGGGCGCAGAA	335390	335437	335340	335392	1	supercont2.6	CNBG_2611	335171	338155	None	5883	733	31818	No_constitutive_exon_found_in_species
TACTATTAGGGCAGAAGGGTGCGGCGAGGGCTGATTTTGGGTACAATAAGGT	336215	336579	336165	336217	1	supercont2.6	CNBG_2611	335171	338155	None	5883	733	31818	No_constitutive_exon_found_in_species
GTGTGGGATTCTTTGAGGTGATTTATTTCTGCTAACATGTGATGGGATAGCT	346054	346106	346004	346056	1	supercont2.6	CNBG_2613	345239	347248	None	5883	733	31818	No_constitutive_exon_found_in_species
CTTGTTTGTTTAATATAGAACGCATAAAACTAATTTTGAATATGGGAAAGCT	375486	376560	376610	376558	-1	supercont2.6	CNBG_2628	375486	378577	None	5883	733	31818	No_constitutive_exon_found_in_species
ATGCGTGTAAAATGAACACTTTGTGCTGACCGCAGACCACGGGATACCAGGC	434093	434159	434043	434095	1	supercont2.6	CNBG_2642	432311	434159	None	5883	733	31818	No_constitutive_exon_found_in_species
GGATTTGTGAAAATCCAGCAAAAACTGGCCAGCTAACCAGGGATATGCAGGC	447077	447136	447027	447079	1	supercont2.6	CNBG_2649	446887	448097	None	5883	733	31818	No_constitutive_exon_found_in_species
TTGCCTCCGGGGTATGGATATGGGTGGGATACTAATGTTGACGGGAATAGGG	456495	456578	456628	456576	-1	supercont2.6	CNBG_2654	456395	457009	None	5883	733	31818	No_constitutive_exon_found_in_species
TGCGCAACTGAGAAGAAGAAGAAGAGCTAATGTGGGGGAAATGACAACAGTG	505686	505828	505878	505826	-1	supercont2.6	CNBG_2671	505555	506144	None	5883	733	31818	No_constitutive_exon_found_in_species
TAAGCTGCATTGCAAGCGATAGAATAGCTGACGACGCGATTCGGGAACAGGC	505555	505615	505665	505613	-1	supercont2.6	CNBG_2671	505555	506144	None	5883	733	31818	No_constitutive_exon_found_in_species
CAGAAAATGGTAGTATCCATCGAATGTAAAAGGTCGCTGATAGGGAACAGGC	565901	566165	566215	566163	-1	supercont2.6	CNBG_2691	565240	567004	None	5883	733	31818	No_constitutive_exon_found_in_species
AGGTAAGCCATCTTGGCGGACTTCTTTAAGATCGTGCTAAAGGGTCGCAGAA	571142	571275	571325	571273	-1	supercont2.6	CNBG_2693	570744	574203	None	5883	733	31818	No_constitutive_exon_found_in_species
TAGAAAGACATTGTCTCACGGCTTCCTCGCCAGGATCTTTGGGACACTAGAT	578723	578770	578673	578725	1	supercont2.6	CNBG_2695	577038	579228	None	5883	733	31818	No_constitutive_exon_found_in_species
AGGTAAGTCATCCGTTCCATTCATGAATAACCAAGCTCATGGGACAACAGGT	586268	586358	586218	586270	1	supercont2.6	CNBG_2698	584849	586787	None	5883	733	31818	No_constitutive_exon_found_in_species
GATTCTAGACTTTTGACTTCTACTGTTTTCACTAACCCTTGTGGGTGTAGTA	688685	689205	689255	689203	-1	supercont2.6	CNBG_2736	688587	691728	None	5883	733	31818	No_constitutive_exon_found_in_species
AACAACTCGCGGGGTGGGGGCATTAGAGTTGGACTGACCTCGGGTAATAGAC	744114	744270	744320	744268	-1	supercont2.6	CNBG_2759	743739	745208	None	5883	733	31818	No_constitutive_exon_found_in_species
ATACTGCAATTATTACTGTGGTCCAGCGAACTGATACAATGGGAGGATAGTC	752206	752469	752156	752208	1	supercont2.6	CNBG_2764	752015	752744	None	5883	733	31818	No_constitutive_exon_found_in_species
TGTGCGTCTTTTGCTGGAGATTGAGAGATGGACTGACATGCAGGGTACAGCT	753328	753527	753577	753525	-1	supercont2.6	CNBG_2765	752903	753862	None	5883	733	31818	No_constitutive_exon_found_in_species
TGGGTGTTTTTGGTTCAGGTAATACACCGCTTAAACTGACGGGAGATTAGCT	752903	753277	753327	753275	-1	supercont2.6	CNBG_2765	752903	753862	None	5883	733	31818	No_constitutive_exon_found_in_species
GATGAAAGTGGTGCACGAGTGGGGGGAAATGGACGACCCAGGGAGGGAAGTA	764904	764913	764963	764911	-1	supercont2.6	CNBG_2769	764904	766097	None	5883	733	31818	No_constitutive_exon_found_in_species
TTGTGACATATTAGCTACACCGGTTATGTAATAACTGATTGTGGGGTTAGAA	772690	772792	772640	772692	1	supercont2.6	CNBG_2771	771526	774699	None	5883	733	31818	No_constitutive_exon_found_in_species
TATGTCCATAAGAGCATTCTTCGCCTCGGATACTGACTGTAATGGGGTAGGC	773606	773789	773556	773608	1	supercont2.6	CNBG_2771	771526	774699	None	5883	733	31818	No_constitutive_exon_found_in_species
GAGTATGATCACTCATTATGAGGTGAAAAAAGGACTAACAAAACGGGCAGAT	774531	774699	774481	774533	1	supercont2.6	CNBG_2771	771526	774699	None	5883	733	31818	No_constitutive_exon_found_in_species
AGTATGGGAATTCGGGAACGAAGGGTTAATTTTGCCAATACTATGGGGAGGT	813746	813751	813696	813748	1	supercont2.6	CNBG_2787	811428	813751	None	5883	733	31818	No_constitutive_exon_found_in_species
GCTCACCAAATTTGTCTTTTTTTGGGATGCTGACAAGTAACAATGGGTAGCC	825874	825911	825824	825876	1	supercont2.6	CNBG_2794	824866	826888	None	5883	733	31818	No_constitutive_exon_found_in_species
TAGGTCGACCGCGAATCTCCTCTTTAAATAGATAGGGGCTAATCAAATAGCG	834778	834911	834728	834780	1	supercont2.6	CNBG_2798	834492	835495	None	5883	733	31818	No_constitutive_exon_found_in_species
TTCATCAGAAGTCGTATGCCGCTTCAGTGTTTCTGAACGGGACATGGTAGAC	855523	855601	855651	855599	-1	supercont2.6	CNBG_9286	855135	855830	None	5883	733	31818	No_constitutive_exon_found_in_species
CCAATTCATAAGCCTTACTTAATACCTAAGCTAATGCCTGGGTGGGTCAGTC	893336	893514	893564	893512	-1	supercont2.6	CNBG_2817	893126	893760	None	5883	733	31818	No_constitutive_exon_found_in_species
AAGCAACTTGATGGCGAGAAAACTCATGATACAGCTAACTATATGGGCAGAT	902505	903221	902455	902507	1	supercont2.6	CNBG_2819	896496	903221	None	5883	733	31818	No_constitutive_exon_found_in_species
TTTCATTTCGGAGTACGTAGGTGGCTCATAATACCTGAAGGGAGAAACAGTC	907715	907918	907665	907717	1	supercont2.6	CNBG_2821	906399	908399	None	5883	733	31818	No_constitutive_exon_found_in_species
TTCGAGCATTGTGGTGGCCTTTGTTGATGCAAGCTAAGGGCGAAAATCAGCA	909572	909722	909772	909720	-1	supercont2.6	CNBG_2822	909155	911274	None	5883	733	31818	No_constitutive_exon_found_in_species
GTGATAGCTGAAAAAGTAAATGAAGCTGATGTGGAGGTCGCGGGAAGTAGAT	957695	957804	957645	957697	1	supercont2.6	CNBG_2840	957508	958009	None	5883	733	31818	No_constitutive_exon_found_in_species
GGTGATTAGCATTTGAGGATGATGGACGCCATTAATCAAGTCAGGGATAGTC	962376	962960	963010	962958	-1	supercont2.6	CNBG_2843	962376	964215	None	5883	733	31818	No_constitutive_exon_found_in_species
GTCTTCAGTTCAGTTAAGAAGACGAAGCGCTGATAAGAGGGAAATTGTAGAA	978469	978705	978755	978703	-1	supercont2.6	CNBG_9299	976887	980899	None	5883	733	31818	No_constitutive_exon_found_in_species
AATCGTTTTCCATGCCCCGTATTTCCAGCTGATCTTAAAGGGGCGGGCAGTT	1093424	1093530	1093580	1093528	-1	supercont2.6	CNBG_2891	1092588	1094308	None	5883	733	31818	No_constitutive_exon_found_in_species
TACTCATATAGCATCCGGAGACAATGGCTCACTGATGTTTGGGTGGACAGTC	1095134	1095477	1095084	1095136	1	supercont2.6	CNBG_2892	1094772	1099138	None	5883	733	31818	No_constitutive_exon_found_in_species
TTAGTGCGACTGTTGACGACGACACACGCGAGCGCTTATGGGAGCCGAAGAG	1099067	1099138	1099017	1099069	1	supercont2.6	CNBG_2892	1094772	1099138	None	5883	733	31818	No_constitutive_exon_found_in_species
TTTTTATTTAAATGAGGATTCTAATGATACTACGAAACTGGGATCGATAGGA	1157879	1157955	1157829	1157881	1	supercont2.6	CNBG_2910	1157614	1158551	None	5883	733	31818	No_constitutive_exon_found_in_species
TCCTTCAACTTCTAGTCCATATGTCATTCAGGGGGCTCATAGGGTGGTAGAA	1162995	1163551	1162945	1162997	1	supercont2.6	CNBG_2913	1162782	1163551	None	5883	733	31818	No_constitutive_exon_found_in_species
TCAATCTGTCGCTGTTTGGTCTTTGAAAGATGACTTTTTTTTGGGGATAGGT	1170961	1171536	1170911	1170963	1	supercont2.6	CNBG_2917	1169470	1173020	None	5883	733	31818	No_constitutive_exon_found_in_species
AGGTCCCCCCTTTTCCCTGTTGTAAGCGCTGTTTGCTGACGATTGGGAAGAC	1174898	1175326	1175376	1175324	-1	supercont2.6	CNBG_9304	1173890	1178937	None	5883	733	31818	No_constitutive_exon_found_in_species
GATCCATGCAATGAAACGCCAGGGTTACTGATATTGTTACATGGGGATAGTT	1202865	1203055	1203105	1203053	-1	supercont2.6	CNBG_2926	1202118	1203624	None	5883	733	31818	No_constitutive_exon_found_in_species
TCACCATGCTGAAACGCAGCTAATGGATGCTCTTTACGGGCAATAAATAGCC	20699	20835	20885	20833	-1	supercont2.7	CNBG_2941	19949	22813	None	5883	733	31818	No_constitutive_exon_found_in_species
TTCCGTCGCAGGAGGTTCACCGTTTCTCAGACGAAGGGCCTATTGAAGAGAA	31082	31103	31032	31084	1	supercont2.7	CNBG_2944	29069	31103	None	5883	733	31818	No_constitutive_exon_found_in_species
GCGCGATGAATGCAAAAAAGAATGATAGGCTGATGGGGATGACGATACAGCG	46325	46379	46275	46327	1	supercont2.7	CNBG_2951	45825	48002	None	5883	733	31818	No_constitutive_exon_found_in_species
GACACAACATTCTGTTTCCGGGTTAAAGACTGATGTGGGAAATGGATTAGAT	51239	51346	51189	51241	1	supercont2.7	CNBG_2953	50036	55208	None	5883	733	31818	No_constitutive_exon_found_in_species
CTGTATGTTACATATGTCCTCTACCATCACCAGTGCTGACTGGGGGCTAGGT	125765	126028	125715	125767	1	supercont2.7	CNBG_2977	124484	128000	None	5883	733	31818	No_constitutive_exon_found_in_species
AGTACGTATTATGTGGTATATTCTGACGGAGGCGCTTACTCGGGGTTAAGGC	126077	126144	126027	126079	1	supercont2.7	CNBG_2977	124484	128000	None	5883	733	31818	No_constitutive_exon_found_in_species
CAGTTCATATCTCTTATGGCTGGAAACATTCATCTGACAAGGGGAAACAGTA	166013	166127	165963	166015	1	supercont2.7	CNBG_2990	165206	166127	None	5883	733	31818	No_constitutive_exon_found_in_species
TGATATTCTATGCCGATCATATGTTCCTTTGCTAACATGGGGTGAATAAGGC	166901	167291	167341	167289	-1	supercont2.7	CNBG_2991	166390	167704	None	5883	733	31818	No_constitutive_exon_found_in_species
AGTACGTGATGTTGTATTCCCTGTGGCCCCAGGAGCTGACAATAGGGCAGGT	222544	222647	222494	222546	1	supercont2.7	CNBG_3009	221893	223898	None	5883	733	31818	No_constitutive_exon_found_in_species
TAAGCATACCATTTTCACATTCACGGCATTCACTAACATGAAGGGGATAGGT	271629	271851	271901	271849	-1	supercont2.7	CNBG_3027	269603	274030	None	5883	733	31818	No_constitutive_exon_found_in_species
TCAGGTATGTCCTCTTGTATTTGCATGAAATGATGCTGATGATGGGATAGCG	277521	277734	277471	277523	1	supercont2.7	CNBG_3029	276947	278092	None	5883	733	31818	No_constitutive_exon_found_in_species
GAGTAATGTTCTAGACAAGTCGTGCGCATTATGACTGACCTGGGTGGCAGAC	281811	281929	281761	281813	1	supercont2.7	CNBG_3031	280840	283877	None	5883	733	31818	No_constitutive_exon_found_in_species
GCGTGACATCTTCCTCTGAATCAGAGCACGAATTTGACAACAGGGCACAGGC	282993	283127	282943	282995	1	supercont2.7	CNBG_3031	280840	283877	None	5883	733	31818	No_constitutive_exon_found_in_species
GGGTGGCGGTGCAGTCATATATAGACTCAACTAACAATTGGGGCAAACAGAT	332386	332644	332336	332388	1	supercont2.7	CNBG_3047	331383	332896	None	5883	733	31818	No_constitutive_exon_found_in_species
ACGTTCATTGTATTCGATACTGATTCTTTCTATTAATTGGGGGATGTTAGGC	336384	336759	336334	336386	1	supercont2.7	CNBG_3049	335477	337023	None	5883	733	31818	No_constitutive_exon_found_in_species
TAAGTCGCATGTCTTTTCTCTAGCGTATTTGACTAAGCAAGAGGGCATAGGC	352989	353195	352939	352991	1	supercont2.7	CNBG_3057	352081	354694	None	5883	733	31818	No_constitutive_exon_found_in_species
AAGATTGTTGGCGCCCAGCTTTACGAGAGTCCGCTGATAAGAAGGGATAGAT	367590	367673	367540	367592	1	supercont2.7	CNBG_3063	366560	367953	None	5883	733	31818	No_constitutive_exon_found_in_species
TCTTCCGATATCAGTTTGCTTTACGATCTTATTGACTGATGGATGGGAAGAA	377513	378702	378752	378700	-1	supercont2.7	CNBG_3066	374910	379986	None	5883	733	31818	No_constitutive_exon_found_in_species
CCTGTAAGGTCGAAGTTTGTAGTTAACATTGAAATTAACTGGGATTACAGAC	387124	387139	387074	387126	1	supercont2.7	CNBG_3070	385976	387139	None	5883	733	31818	No_constitutive_exon_found_in_species
CTCGCGATAATCTTATCGTAAGTTGATCAATCCGTGAACGGTACGGGCAGGT	398295	398301	398351	398299	-1	supercont2.7	CNBG_3075	398295	400504	None	5883	733	31818	No_constitutive_exon_found_in_species
GTTATAATGCTTCTAATTGAGATTGATCTCTGTTAACCTGTATGGGATAGCC	465835	465972	466022	465970	-1	supercont2.7	CNBG_9329	464380	468694	None	5883	733	31818	No_constitutive_exon_found_in_species
GCTCCTTTCTGCTATGGCGCATGATTGAGACAGCTCAGCGGAATGGGTAGGA	469372	469481	469322	469374	1	supercont2.7	CNBG_3096	468952	471779	None	5883	733	31818	No_constitutive_exon_found_in_species
GCATCCAAAGTCATCATGTGCAAATAAGACTACTGATATTGGGGAGTCAGGC	474136	474259	474086	474138	1	supercont2.7	CNBG_3097	473054	474666	None	5883	733	31818	No_constitutive_exon_found_in_species
GTTCTTTTTCTTTTTCTCAAGGTAAAAGTACTAACGCGACAGATGGGTAGCT	587530	587826	587876	587824	-1	supercont2.7	CNBG_3135	587158	589348	None	5883	733	31818	No_constitutive_exon_found_in_species
AGTCTTATTTTCATTCCGTTAGAGAATGTGAGAGCTGAGGGGGGACAAAGGT	599943	600550	600600	600548	-1	supercont2.7	CNBG_3139	597468	602008	None	5883	733	31818	No_constitutive_exon_found_in_species
GTGATGTAAGCAACATCTATCAATTATGTGTGTTACTGATGATGGGATAGGT	638820	638977	638770	638822	1	supercont2.7	CNBG_3153	637946	640518	None	5883	733	31818	No_constitutive_exon_found_in_species
TCTGTCACCGATCGGCTCCTCCAAGATGATTCGGCTAACCAAATGGGCAGCA	663103	663158	663053	663105	1	supercont2.7	CNBG_3160	662905	664834	None	5883	733	31818	No_constitutive_exon_found_in_species
CAAGCTTTTGCCTGTTTTCCAAAGGGTGCATACTGATAGGGGACGTGCAGGA	670130	670262	670312	670260	-1	supercont2.7	CNBG_3163	669603	670714	None	5883	733	31818	No_constitutive_exon_found_in_species
TGAGTTCATCCTCGTCTGTTTGCGACCGAGTGCTGACCGATTGGGGACAGAG	671367	671454	671504	671452	-1	supercont2.7	CNBG_3164	671087	672332	None	5883	733	31818	No_constitutive_exon_found_in_species
GCACTGTTTACTTCTGAAAAACGCAAGGGTTGACCAGGATGGGATTACAGAG	675996	676187	675946	675998	1	supercont2.7	CNBG_3166	675042	677255	None	5883	733	31818	No_constitutive_exon_found_in_species
CTCTATTTCACTCATCCAAAAGAAATGCTGATGGAGTCTGTGGGAAATAGGT	682329	682508	682558	682506	-1	supercont2.7	CNBG_3168	682329	684419	None	5883	733	31818	No_constitutive_exon_found_in_species
CGGAGAGAGAAGGGACCTCGTTCTGACTTTTTTTGCATGGGGGATTTAAGCC	692540	692932	692490	692542	1	supercont2.7	CNBG_3172	691722	692932	None	5883	733	31818	No_constitutive_exon_found_in_species
CGAGAGGTGAGCTGCTTTTCGCATTTGATTTCCACTAACACGGGTGGCAGAG	761674	761907	761957	761905	-1	supercont2.7	CNBG_3198	761063	762363	None	5883	733	31818	No_constitutive_exon_found_in_species
GTGTGTCTCGTCGTTGACTCTCAAATTTGAGCTGACAAGGGAACCGGCAGAT	779100	779179	779050	779102	1	supercont2.7	CNBG_3203	778374	780665	None	5883	733	31818	No_constitutive_exon_found_in_species
GGTAGGTTTTTTGTGTTTGATACGAAAATTCCAATGCTCATAGGGAGTAGTC	834602	834880	834930	834878	-1	supercont2.7	CNBG_3222	833233	835225	None	5883	733	31818	No_constitutive_exon_found_in_species
AGTTTTCTTATTGGAAGTGTTTGTTGGATTCATATCTGATGAGGGTTTAGGG	838903	839056	839106	839054	-1	supercont2.7	CNBG_3224	837304	840500	None	5883	733	31818	No_constitutive_exon_found_in_species
TTTTTTTGGTAATTACTAATGAAAGAAGAAAATCTCACAGTGGGTGGTAGCA	843023	843057	843107	843055	-1	supercont2.7	CNBG_3226	842003	844930	None	5883	733	31818	No_constitutive_exon_found_in_species
GGCAAGTGTGATCATCTCTTGAGAAACGTTTTATAACCGTCGGGACATAGAT	842719	842890	842940	842888	-1	supercont2.7	CNBG_3226	842003	844930	None	5883	733	31818	No_constitutive_exon_found_in_species
GTAAGGTAGTTGAGGTTTTGAGGCTCCAAAGGCTGATTAGGATTGGGAAGGC	846822	847545	846772	846824	1	supercont2.7	CNBG_3227	846371	848334	None	5883	733	31818	No_constitutive_exon_found_in_species
ACGCAGCATGGGCACTGCTGATGGACTATTGACTTTGTCGGGAAATGCAGAT	864310	865192	864260	864312	1	supercont2.7	CNBG_3233	864124	867019	None	5883	733	31818	No_constitutive_exon_found_in_species
TCAGTGCAAGAATTTATCACCCCTGAGAGTCATCTGACCTATGGGAGTAGAT	871297	871366	871247	871299	1	supercont2.7	CNBG_3235	869134	871838	None	5883	733	31818	No_constitutive_exon_found_in_species
TTCTGCAGGATTCCCACCCCCGGATCCGACCGACTGATTGAGGGTTATAGAG	885927	886027	886077	886025	-1	supercont2.7	CNBG_3240	885161	886715	None	5883	733	31818	No_constitutive_exon_found_in_species
TGGTGAGCGCATCAAGTGGTACATTGGTTATGGAATCTAATGGGAAGTAGCG	944046	944153	944203	944151	-1	supercont2.7	CNBG_3258	943497	945036	None	5883	733	31818	No_constitutive_exon_found_in_species
TGTCGCATTCAGCATCGGAGGTTACGCACACTGACTCCCAAGGGTTAAAGGG	987224	989073	989123	989071	-1	supercont2.7	CNBG_3270	987035	989408	None	5883	733	31818	No_constitutive_exon_found_in_species
GCATTGATACCGATTAATGGCTGGTAGCAAAAAGCTGACAAGGGCTTAAGAC	1013656	1013726	1013776	1013724	-1	supercont2.7	CNBG_3279	1012319	1013869	None	5883	733	31818	No_constitutive_exon_found_in_species
TAAATAGACACAAGTCCTTTCAACCTTCCATCTCTAACAATGGGCAATAGCT	1013304	1013479	1013529	1013477	-1	supercont2.7	CNBG_3279	1012319	1013869	None	5883	733	31818	No_constitutive_exon_found_in_species
GAGCTTTTAGTAAGCAAAAGATTAGGTTAAGTTCATTAATGTCAGGGCAGTT	1028002	1028038	1027952	1028004	1	supercont2.7	CNBG_3284	1024528	1028210	None	5883	733	31818	No_constitutive_exon_found_in_species
GTTGCCTTCCGTCCGCATTCAGCTGCATATGTGAGCTGATATTGGGGCAGTT	1040304	1040569	1040619	1040567	-1	supercont2.7	CNBG_3289	1039697	1041145	None	5883	733	31818	No_constitutive_exon_found_in_species
TGAGTGACTTCTTTTCTGCATTACTCTTGAGACTGACGATGGGTGGACAGTG	1039697	1039753	1039803	1039751	-1	supercont2.7	CNBG_3289	1039697	1041145	None	5883	733	31818	No_constitutive_exon_found_in_species
TGAGTTACTGGGCTGCCGTCGAACGAAGAATTGTTTTAATACGGGATTAGTC	1044276	1044515	1044565	1044513	-1	supercont2.7	CNBG_3291	1043636	1045508	None	5883	733	31818	No_constitutive_exon_found_in_species
AGGTCTTTTTGATAAGGTTACCCCGTTTCTGGATCTGATTGTTTGGGAAGAT	1051645	1051895	1051945	1051893	-1	supercont2.7	CNBG_3294	1051645	1053586	None	5883	733	31818	No_constitutive_exon_found_in_species
GAAGTGGTCATTGATGGTGAAGGTTCTCCATCATCGGGCCGTCGAGACAGCT	1099862	1100884	1100934	1100882	-1	supercont2.7	CNBG_3309	1098028	1102181	None	5883	733	31818	No_constitutive_exon_found_in_species
TCAGTAATTTTCTATTTTTAGTACAGTTTGTATGACTAACGCTGGGGCAGCA	26317	26536	26267	26319	1	supercont2.8	CNBG_3324	25320	26648	None	5883	733	31818	No_constitutive_exon_found_in_species
AAAACTCCGATTCGTGCTGGTGCGGCTGGGCTCGATGCGGCCAAGGGGAGTC	32364	32516	32314	32366	1	supercont2.8	CNBG_3328	32294	32785	None	5883	733	31818	No_constitutive_exon_found_in_species
GTGCGTGACAGCGACGGTGTGCGGTGGTGAGCTGACGGGAAGCGCGGCAGGA	32685	32785	32635	32687	1	supercont2.8	CNBG_3328	32294	32785	None	5883	733	31818	No_constitutive_exon_found_in_species
GCCTTGGTAGTTGAGCTTGGGTCTAGTCATATGAGCGGCACAAAGGGTAGCA	41668	41736	41618	41670	1	supercont2.8	CNBG_3331	41551	43023	None	5883	733	31818	No_constitutive_exon_found_in_species
TTATTCTTCAGCCTTGGTTCACCAACTGATATATCTCGGGGGGGCTCAAGGG	48618	48768	48818	48766	-1	supercont2.8	CNBG_3333	48044	49485	None	5883	733	31818	No_constitutive_exon_found_in_species
TCCATTCTCTTTCTCCATTTACTGATTTATATATTACTTGGGGAAAATAGAA	51275	51738	51225	51277	1	supercont2.8	CNBG_3334	50557	51738	None	5883	733	31818	No_constitutive_exon_found_in_species
GTAACCTTCACGTTTTGTAACCTGCTAATGCTGACATTTCGGGCTGGCAGGT	85071	85219	85021	85073	1	supercont2.8	CNBG_9356	80495	86263	None	5883	733	31818	No_constitutive_exon_found_in_species
CTTTGATTGAGGCCGGCGCGAATGCAATATACCATGGGCCTCAAGATAAGAG	145033	146248	146298	146246	-1	supercont2.8	CNBG_3369	143742	148240	None	5883	733	31818	No_constitutive_exon_found_in_species
TAGTCAATACTCCATATTCAAGACTTAGAGCTGATGGTGAGGGTATGTAGGA	178968	179062	179112	179060	-1	supercont2.8	CNBG_3382	178591	180702	None	5883	733	31818	No_constitutive_exon_found_in_species
GAGCAAAATGTGTAGTCTACCAGCAGGCACTGCGCTGCCTGGGGGAGCAGTG	227376	227590	227640	227588	-1	supercont2.8	CNBG_3399	227376	227978	None	5883	733	31818	No_constitutive_exon_found_in_species
TTATAGCTCATAAACTATACCTGGACTAAATCACTGACATGCGGGAACAGTT	246413	246435	246485	246433	-1	supercont2.8	CNBG_3406	244484	247645	None	5883	733	31818	No_constitutive_exon_found_in_species
CGTAAATCACACGGTCATCCAGTTTGAATTAATCGTGCGATGGGATATAGGT	257384	257515	257565	257513	-1	supercont2.8	CNBG_3412	255962	258097	None	5883	733	31818	No_constitutive_exon_found_in_species
GGTATCTTTTTAGAGATCAAATTTCTGCGAAAGAGCTGAGGGCAGGAAAGCC	276489	276828	276878	276826	-1	supercont2.8	CNBG_3422	276368	277813	None	5883	733	31818	No_constitutive_exon_found_in_species
CCTGTTTGAAGGATTTATGTTGTTGGGAATGCTAATTTGACCGGGAACAGAT	410406	410792	410356	410408	1	supercont2.8	CNBG_3478	409008	410792	None	5883	733	31818	No_constitutive_exon_found_in_species
AATCATTTTTCCGCAACTTCTATTGAGCCGTAGACTGATTTTGTGGGAAGCT	419530	420023	420073	420021	-1	supercont2.8	CNBG_3482	418267	421118	None	5883	733	31818	No_constitutive_exon_found_in_species
TGAGGCATTTATTAAATCTAGTTGAGGTGGGATAGTTGATCAATGGGCAGCT	459751	459808	459858	459806	-1	supercont2.8	CNBG_3496	459588	460503	None	5883	733	31818	No_constitutive_exon_found_in_species
AGTGCAGAAGAACAAGTCTCGTGCTGACGAATAACTTTATCGGGTGGTAGAG	473296	473377	473246	473298	1	supercont2.8	CNBG_3501	472787	474462	None	5883	733	31818	No_constitutive_exon_found_in_species
AATGAAGCGGCATGCTTTCCCATTCAAAGTAGCTCACGATAGGAGGGCAGGA	489456	491641	491691	491639	-1	supercont2.8	CNBG_3508	489456	492146	None	5883	733	31818	No_constitutive_exon_found_in_species
TTTCTTACTTGATAATGAGGGAAGGGAGTAGCTAACGAAAGACGGGTTAGAC	631925	632088	631875	631927	1	supercont2.8	CNBG_3559	630010	632555	None	5883	733	31818	No_constitutive_exon_found_in_species
GTTGTAGAGAGAAGACTGTAAGGCAGAAAGCTGATGAAATTTGGGGGTAGTT	636534	636610	636484	636536	1	supercont2.8	CNBG_3561	635602	637076	None	5883	733	31818	No_constitutive_exon_found_in_species
GGGTTGATTCTTACATGGTTACCTTCAGAGTCGCGCTTATCAGAGGGTAGTG	645618	645997	646047	645995	-1	supercont2.8	CNBG_3566	643921	646449	None	5883	733	31818	No_constitutive_exon_found_in_species
GTGAGAGGGAGAGGAAGAGGAGTTGTCAGAAGAGCTGACGGGGTAGTTAGGC	654562	654592	654642	654590	-1	supercont2.8	CNBG_9376	654328	655200	None	5883	733	31818	No_constitutive_exon_found_in_species
TTAAAAAACCCAGTTTTCTCTTTTTGCTGATGGGTACTGGGGGGAAATAGCA	710136	710185	710086	710138	1	supercont2.8	CNBG_3587	708231	710185	None	5883	733	31818	No_constitutive_exon_found_in_species
TTTAAATTTGTTTGAGCATGGATGCTGATCCTTATGATGGGTAGAAACAGGT	714093	714099	714149	714097	-1	supercont2.8	CNBG_3589	714093	715824	None	5883	733	31818	No_constitutive_exon_found_in_species
GTGTGTGCGTGGTGCGATAGCTTGTTATATGCTGACTGAAAACTGGGCAGCC	726710	726825	726875	726823	-1	supercont2.8	CNBG_3593	725551	727444	None	5883	733	31818	No_constitutive_exon_found_in_species
CTGAAGCTGAAGCTGAAAACGCTGGGCGATCGGACGATTGGATGGGTTAGGA	794780	794816	794866	794814	-1	supercont2.8	CNBG_3620	794780	795918	None	5883	733	31818	No_constitutive_exon_found_in_species
AAAAAAGGGTCTGATAAAGGACAGTAAGAACTGATACAGGGGCAAAACAGTT	797048	797169	796998	797050	1	supercont2.8	CNBG_3621	796111	798222	None	5883	733	31818	No_constitutive_exon_found_in_species
ATGTATGTGCTATGCAATGCAAACCACTAACCGCAATGGAATTGGGATAGGA	799653	801081	801131	801079	-1	supercont2.8	CNBG_3622	798436	803129	None	5883	733	31818	No_constitutive_exon_found_in_species
TGCTTTTCTACATCACCGTGAGCGTTCCTCTGATTTGAAAATGGGTATAGAC	815161	815247	815111	815163	1	supercont2.8	CNBG_3627	814206	815247	None	5883	733	31818	No_constitutive_exon_found_in_species
TACAACTTCATGTCTTGGTAATGCATCCTCGAAGCTAACCAGGGCGCTAGGC	816372	816420	816470	816418	-1	supercont2.8	CNBG_3628	815750	816613	None	5883	733	31818	No_constitutive_exon_found_in_species
GTGAGTGATGTTCCATCTTTGTGGAAAGTAGCTGACGGGGAGTGCGACAGAC	825308	825365	825415	825363	-1	supercont2.8	CNBG_3632	824870	827964	None	5883	733	31818	No_constitutive_exon_found_in_species
GTGGGTTTATGCCTTTCTCATGGCCCTGTTAAAAGCTCACAAGGGATTAGAT	830716	831576	830666	830718	1	supercont2.8	CNBG_3634	830209	832877	None	5883	733	31818	No_constitutive_exon_found_in_species
TAGACGTGTCGTATTATGTCGGTACCGCTGATGCTGACTGAAATGGGTAGCC	834185	834298	834348	834296	-1	supercont2.8	CNBG_3635	833399	834667	None	5883	733	31818	No_constitutive_exon_found_in_species
TTTTGTTGTTAACTGGAATGGGAGGTCTGAGCAGAATGGGGTGAGTATAGGG	856349	856736	856299	856351	1	supercont2.8	CNBG_3645	855924	856736	None	5883	733	31818	No_constitutive_exon_found_in_species
TCCCATCACACGATGTACGAACTGAACAGAACTGATGCTTTTGGGAGCAGTG	864761	864880	864711	864763	1	supercont2.8	CNBG_3650	864305	864986	None	5883	733	31818	No_constitutive_exon_found_in_species
GTAAGCTATTTTGATATACTGCTGAGCCAGGTGCTTACTTTGGGGAATAGCT	892416	892653	892366	892418	1	supercont2.8	CNBG_9389	891980	893779	None	5883	733	31818	No_constitutive_exon_found_in_species
GGTTTAAGACACAGGAGTAGAGGAGCTAACGAGAGGGGGGAATGGAATAGTA	895906	896051	896101	896049	-1	supercont2.8	CNBG_3660	894434	897688	None	5883	733	31818	No_constitutive_exon_found_in_species
GTGTTTCTTAATTACAAACCCTTCAAGCTGTAGCTTATGGGAAGCATTAGCG	932311	932438	932488	932436	-1	supercont2.8	CNBG_3673	931510	933198	None	5883	733	31818	No_constitutive_exon_found_in_species
ATCCCTTTATGATGAGTATCCATAGGGAACTTTGGCTCAGAGGGCTGCAGGT	1011409	1011703	1011753	1011701	-1	supercont2.8	CNBG_3699	1011409	1012442	None	5883	733	31818	No_constitutive_exon_found_in_species
GATTTTGTTTTGCAAAGTGGATGGGGCAAAAAAGCTGAGAGAGGGAACAGGA	1015093	1015484	1015043	1015095	1	supercont2.8	CNBG_3701	1014662	1016182	None	5883	733	31818	No_constitutive_exon_found_in_species
GGTCTGACCAGTTGAGCGGAGTGACAAGAGCTAATGTGGTTGTGGGATAGGT	1017154	1017271	1017104	1017156	1	supercont2.8	CNBG_3702	1016416	1018302	None	5883	733	31818	No_constitutive_exon_found_in_species
CGTCTTCTCCCCTCTTCTATTCGAATCGTGTGCTAATTCACAAAGGGCAGCT	11043	11547	10993	11045	1	supercont2.10	CNBG_3724	10127	12824	None	5883	733	31818	No_constitutive_exon_found_in_species
AAATCAAACCAGGCTTTAGAAAGGTGCTGATGGAAAAGGGGCAAATACAGTC	28117	28210	28067	28119	1	supercont2.10	CNBG_3729	24668	28522	None	5883	733	31818	No_constitutive_exon_found_in_species
AAAATCAAATAAACAGAAATGCTAACACGTTGCATTCGTGGGATAAACAGGA	30598	31194	30548	30600	1	supercont2.10	CNBG_9421	29686	31194	None	5883	733	31818	No_constitutive_exon_found_in_species
TCACCTTTTGTCTTTGAAAAGGAGTGACAATGTCTAATTTGCGGGATTAGGT	36768	36861	36911	36859	-1	supercont2.10	CNBG_3732	35724	37605	None	5883	733	31818	No_constitutive_exon_found_in_species
AGCTGTTGCTCTACAGAAAAAGTCTGACAGGAATTGTTTTGGGTGGCTAGAA	53144	53491	53541	53489	-1	supercont2.10	CNBG_9422	53144	56799	None	5883	733	31818	No_constitutive_exon_found_in_species
GCATCTCGTTCGAGCTATACTTTGCACTGAATTGACTTTTTGGGAAATAGTT	62843	62982	62793	62845	1	supercont2.10	CNBG_3740	60961	64129	None	5883	733	31818	No_constitutive_exon_found_in_species
CCGTTCACATTTTCTGCTTCACTGACACTTCTCGTTGTGTGGGAAAATAGTC	79785	79964	79735	79787	1	supercont2.10	CNBG_3745	78591	79964	None	5883	733	31818	No_constitutive_exon_found_in_species
TTCATAACCGGCGACTGTTATCAGACGAATGTTTACTGATGTGGGTATAGAG	96266	96894	96944	96892	-1	supercont2.10	CNBG_3751	95672	101218	None	5883	733	31818	No_constitutive_exon_found_in_species
TTGAACGCTGACCCATTGGCTTGTCTCTTCACGAATGAATGGGCTGACAGGG	125866	125970	125816	125868	1	supercont2.10	CNBG_3758	125543	126247	None	5883	733	31818	No_constitutive_exon_found_in_species
ACGTCGTTTCAACCGCCTTCTTTAATGTATACTAATGAGACATGGGGCAGGG	155582	155647	155697	155645	-1	supercont2.10	CNBG_9427	154750	156037	None	5883	733	31818	No_constitutive_exon_found_in_species
CGTATGAGCATATTCAATATTGGCTATTGAACGAACTGATATGGGGATAGGG	175519	175629	175469	175521	1	supercont2.10	CNBG_3775	175173	177540	None	5883	733	31818	No_constitutive_exon_found_in_species
AGCGTGAGTATAATTCTCTCGCTTTAAAGAAAGCGCTAATGCAGGGGCAGGT	176132	176172	176082	176134	1	supercont2.10	CNBG_3775	175173	177540	None	5883	733	31818	No_constitutive_exon_found_in_species
TCCAACTTTTCACAAGTATAGTCGCAAGTTAGCTGATGGGGATGCAAAAGGG	177082	177320	177032	177084	1	supercont2.10	CNBG_3775	175173	177540	None	5883	733	31818	No_constitutive_exon_found_in_species
TCTTGACTTTTCACTTTTGCCATTTGTTCGTACTAACGGGGGAAAAAAAGGC	185617	186420	185567	185619	1	supercont2.10	CNBG_3781	185292	186420	None	5883	733	31818	No_constitutive_exon_found_in_species
TTTTCTTTTTTAAAATGGCGGTGTGTGTATGGATGCTCATGTGGGGGCAGGT	187072	187236	187286	187234	-1	supercont2.10	CNBG_3782	186698	188008	None	5883	733	31818	No_constitutive_exon_found_in_species
GGCGTTATTTTGTACTTGCAAAGTTTGGCATCTGACGTAGGGGTCGACAGCA	242308	242540	242258	242310	1	supercont2.10	CNBG_3801	238722	243772	None	5883	733	31818	No_constitutive_exon_found_in_species
TAAGTGTCTCCCGGTTTTGCAGTAAATCTCGATTGACGGGGCGGCGATAGGA	263429	263553	263603	263551	-1	supercont2.10	CNBG_3806	263370	265236	None	5883	733	31818	No_constitutive_exon_found_in_species
GCTGTCATATTCAAGATAACCATGGAATCAATGACTGATGAATCGGGAAGGA	321358	321447	321308	321360	1	supercont2.10	CNBG_9436	318503	325928	None	5883	733	31818	No_constitutive_exon_found_in_species
TTTTTTTTTCGGAATATAACAGAGAGAGCTGATATCGTGTTGGGGAACAGTT	359123	359309	359359	359307	-1	supercont2.10	CNBG_3842	359045	360368	None	5883	733	31818	No_constitutive_exon_found_in_species
AGTCAAAATCAGTCATAAAAGTAAGGACGATGCCAAATGTAGGGTCATAGGT	392691	392868	392918	392866	-1	supercont2.10	CNBG_3857	390116	394785	None	5883	733	31818	No_constitutive_exon_found_in_species
AAATCGAGAAAGGCGTAAATGACTCCGCAGCTGATATGTCGGGACAAAAGGT	420712	420767	420662	420714	1	supercont2.10	CNBG_3864	419060	422207	None	5883	733	31818	No_constitutive_exon_found_in_species
CCTTTATCTACTGTTCAAAGAAAAGGAAAATCTGACGTGGGATAATGCAGTT	449053	449210	449003	449055	1	supercont2.10	CNBG_3873	447369	450490	None	5883	733	31818	No_constitutive_exon_found_in_species
TAAAAAAAAACGAGCGGGGCGTTAATGTTTTTGTATTTGTTTGGGAATAGTG	450109	450197	450059	450111	1	supercont2.10	CNBG_3873	447369	450490	None	5883	733	31818	No_constitutive_exon_found_in_species
CAAAAAAAAAATCTTTGGCTGATGAGGCAATGATGAATTGGGAAATGTAGAT	481355	481528	481578	481526	-1	supercont2.10	CNBG_3886	481355	482587	None	5883	733	31818	No_constitutive_exon_found_in_species
TGAGCTAATGGCGTGGTACTGAGCATGGGTGGCAGCTGACGGGTACATAGCC	483444	484218	484268	484216	-1	supercont2.10	CNBG_3887	482976	484793	None	5883	733	31818	No_constitutive_exon_found_in_species
TCCACATGTTCACGTTAGAACAAGAAGAATACGCTCGAGAAGGGATCCAGTG	518581	520203	518531	518583	1	supercont2.10	CNBG_3900	516663	522411	None	5883	733	31818	No_constitutive_exon_found_in_species
CGCAAAGTCTCAACCGTCACCGAGTACTGCGAGCGCAACGGGGTCAGTAGGC	530055	530149	530199	530147	-1	supercont2.10	CNBG_9442	527272	530498	None	5883	733	31818	No_constitutive_exon_found_in_species
AGTAAGTTTTGAATGAAGATTGATCGAAGACGGACTAACGGTTGGGGTAGCG	532565	532624	532674	532622	-1	supercont2.10	CNBG_9443	531141	536085	None	5883	733	31818	No_constitutive_exon_found_in_species
TGAGGAGCACCATATAAGGGAGAGAGTAATTCTGATGACTGGGATGACAGAA	539526	539593	539476	539528	1	supercont2.10	CNBG_3905	536471	540724	None	5883	733	31818	No_constitutive_exon_found_in_species
CGCAGGAATGTTTATTGTGCGTAGGCATGCTGACACGCAAGGGGTGCCAGTT	560368	560800	560318	560370	1	supercont2.10	CNBG_3912	559319	560962	None	5883	733	31818	No_constitutive_exon_found_in_species
GTCAATTAACACACGAATCCTTCCCCTTCACATTGCAAACGGGCAAATAGAC	569784	569932	569982	569930	-1	supercont2.10	CNBG_3917	569578	571237	None	5883	733	31818	No_constitutive_exon_found_in_species
ATTAGGTGGATTGAAATAGCTAATTGTCAGAGTAATGCGATGGGATACAGGC	571832	572093	571782	571834	1	supercont2.10	CNBG_3918	571610	573481	None	5883	733	31818	No_constitutive_exon_found_in_species
TTTTATCAATTCAGTCAATAAGGAACACATCGGCTAATGTTGGGTGACAGGT	572833	572927	572783	572835	1	supercont2.10	CNBG_3918	571610	573481	None	5883	733	31818	No_constitutive_exon_found_in_species
AGTCAGGAGATACATTGTGATATAGTACTCACATGCCTTAAAATGGGTAGCT	660604	660842	660892	660840	-1	supercont2.10	CNBG_3950	659257	661413	None	5883	733	31818	No_constitutive_exon_found_in_species
TGAAAAAAAGAGAAAGAAGAGAAAATGCTGACATGGAGAGGGTAAATCAGCT	701675	701750	701625	701677	1	supercont2.10	CNBG_3962	699632	702266	None	5883	733	31818	No_constitutive_exon_found_in_species
AGTTGTCCCCGCTCCCAAAACGCCTTGCCAACTGACAAGGGGGGGGATAGAC	40475	40716	40766	40714	-1	supercont2.9	CNBG_3982	40402	41973	None	5883	733	31818	No_constitutive_exon_found_in_species
GTAGGCCTCGGCCCACGTCATGTTTTGCAGCAACTAATCCATTGGGACAGCT	44567	45309	44517	44569	1	supercont2.9	CNBG_3984	44213	45605	None	5883	733	31818	No_constitutive_exon_found_in_species
CTATTTATCGCTAATATTTCTCTAAAATCCAGGCTCTAACGGGATATCAGAA	86279	86388	86229	86281	1	supercont2.9	CNBG_4003	85503	87220	None	5883	733	31818	No_constitutive_exon_found_in_species
TTACAGTGATAGAACGAAGCTTTAAACTGACCGTAAACGGGAGGCAATAGTG	90105	90145	90195	90143	-1	supercont2.9	CNBG_4005	89332	90311	None	5883	733	31818	No_constitutive_exon_found_in_species
TTGGATCCTTAGTCCACATTGCAATGCGTTGTGATTGACGGGGTCGACAGTC	116750	116882	116932	116880	-1	supercont2.9	CNBG_4015	114422	119543	None	5883	733	31818	No_constitutive_exon_found_in_species
TATTTTTTTTTTATTTTTTTTGCTTTCATTTGCTCATATGACGGGGACAGTA	167501	167574	167624	167572	-1	supercont2.9	CNBG_4036	167027	167895	None	5883	733	31818	No_constitutive_exon_found_in_species
AAAACCGATGACTTAACGAGAAGTTCACTAATCATCATTTGGGGCTATAGGT	171152	171299	171102	171154	1	supercont2.9	CNBG_4037	168580	171299	None	5883	733	31818	No_constitutive_exon_found_in_species
CTATTCTGACCTGCATCGTTGTTAGTCCCTGATCTGGTAGCTATGGGAAGCT	176532	176812	176482	176534	1	supercont2.9	CNBG_4039	173989	176951	None	5883	733	31818	No_constitutive_exon_found_in_species
TAAGTGAGTCATCTTTTTGCAAATGCTCATGGCGTACAATGGGACGGTAGGC	189001	189040	189090	189038	-1	supercont2.9	CNBG_4045	189001	189457	None	5883	733	31818	No_constitutive_exon_found_in_species
CACTATGCGTACCATGACGAATTACATCATGCTAATACACAGGGCTACAGTG	199267	199281	199217	199269	1	supercont2.9	CNBG_4048	198433	200023	None	5883	733	31818	No_constitutive_exon_found_in_species
TGAGTGACGGCGGCGACGCAGGTAGGCCGATTATGGTTCAAGCCGGGAAGGA	252496	252540	252446	252498	1	supercont2.9	CNBG_4070	251214	252540	None	5883	733	31818	No_constitutive_exon_found_in_species
TGGGAAACTAGCAGAGAAAGAAATGGAAACTGACTTTTGTGGGATAACAGTA	252948	253023	253073	253021	-1	supercont2.9	CNBG_4071	252666	253333	None	5883	733	31818	No_constitutive_exon_found_in_species
GTGCTTTTATGTCGTTTTGAGACATTGGCTAACGAACGATGGGAACGAAGGG	262868	263231	262818	262870	1	supercont2.9	CNBG_4075	261285	263231	None	5883	733	31818	No_constitutive_exon_found_in_species
TAAGTGGATGTACGCTCTCTCAGGAACCATAGTCCTGATCAGTAGGGAAGCT	280256	280394	280206	280258	1	supercont2.9	CNBG_4082	277989	281476	None	5883	733	31818	No_constitutive_exon_found_in_species
GTTTCTTTTCGGTGGAACAAGTAGCTGAGAAGCTGATACGGGAATCGTAGAC	343906	344023	344073	344021	-1	supercont2.9	CNBG_4108	343224	344126	None	5883	733	31818	No_constitutive_exon_found_in_species
GAGTCTTTGTCGCTGTTGAGAGGTTGCGGCTAACTATAACTTGGGAACAGCT	355135	355256	355085	355137	1	supercont2.9	CNBG_9404	351844	356057	None	5883	733	31818	No_constitutive_exon_found_in_species
GGGTTCCTTCATCCTTACAATATATTTCATAATCTCATCTCTGGGGACAGAT	358840	359010	358790	358842	1	supercont2.9	CNBG_4114	358149	359611	None	5883	733	31818	No_constitutive_exon_found_in_species
ATGTACACTGCGCACGCTTTTATCGCGATCTAGCTGATGGGAATATGCAGAG	369806	369839	369889	369837	-1	supercont2.9	CNBG_4117	369806	370291	None	5883	733	31818	No_constitutive_exon_found_in_species
CATTGCATGCAACGAAACACAACTGTCACTAATTCATTGGGGCACGATAGGA	375012	375127	374962	375014	1	supercont2.9	CNBG_4119	373960	375695	None	5883	733	31818	No_constitutive_exon_found_in_species
TCCATTCTGTTGGTTAGCTCGTGCCTTGCCATGGCTGAAGGGAAGAGCAGTA	382764	384249	384299	384247	-1	supercont2.9	CNBG_4122	382465	385091	None	5883	733	31818	No_constitutive_exon_found_in_species
CCATTGATCTATGAACGCGATTTGTTAGTTTGCTGATGCGGGAACTGTAGAT	406754	406853	406903	406851	-1	supercont2.9	CNBG_4132	404851	410589	None	5883	733	31818	No_constitutive_exon_found_in_species
TAAGTTCGCTTGAAATTGCATATGATAAATTCCTGATGCGAGGGACTTAGGA	443273	443663	443713	443661	-1	supercont2.9	CNBG_4147	442080	444123	None	5883	733	31818	No_constitutive_exon_found_in_species
TCCATCTCCTGCATTGTGGGTTATAAAATCTGACGGGGTAAATGGGATAGTA	481566	481653	481516	481568	1	supercont2.9	CNBG_9411	477838	481653	None	5883	733	31818	No_constitutive_exon_found_in_species
TCGAGTTTTTCATGTATGTTGATTTATGCTGACAATCTTTGGGAATGTAGGA	549642	550174	549592	549644	1	supercont2.9	CNBG_4185	549289	550459	None	5883	733	31818	No_constitutive_exon_found_in_species
ATTTTCATTGTACCGTTTGCTTGGCTGATTGGGTAATATTCGATGGGCAGAT	562296	562316	562366	562314	-1	supercont2.9	CNBG_4189	561481	564662	None	5883	733	31818	No_constitutive_exon_found_in_species
GTAGAAGAATACACAGTAGCCAATAAAGCTAACGGCGGTGGGGTATACAGCG	599867	599951	600001	599949	-1	supercont2.9	CNBG_4204	599575	601633	None	5883	733	31818	No_constitutive_exon_found_in_species
CTGCAGGATAGACTGTGAGGAGATACTAATAACGTGGGCGGTGGAAATAGGT	603752	603957	603702	603754	1	supercont2.9	CNBG_4206	603476	604834	None	5883	733	31818	No_constitutive_exon_found_in_species
ATTGTATCAACAACTCCAGAGCTATCATGCAAGCCCTCATATCGGGGGAGAG	607350	607425	607475	607423	-1	supercont2.9	CNBG_4208	606569	608056	None	5883	733	31818	No_constitutive_exon_found_in_species
GTGGGTTTTGACTATGTCTAGATATAACCAAGACTGATGGGTACGGTAAGGA	615073	615093	615143	615091	-1	supercont2.9	CNBG_4210	613580	615576	None	5883	733	31818	No_constitutive_exon_found_in_species
GCAAAAGAGAAGCGCGAATGCTGATTGTACTCTCATTGCTGGGGAACTAGAT	638028	639093	639143	639091	-1	supercont2.9	CNBG_4219	637921	642422	None	5883	733	31818	No_constitutive_exon_found_in_species
CGCATGAGTGTGGAGTTCGAAATGAGAGCTGATTCAAACCTGGGGAATAGGT	645831	645966	645781	645833	1	supercont2.9	CNBG_4220	643841	647597	None	5883	733	31818	No_constitutive_exon_found_in_species
CTCTCAAAGAATCAAGCCTTTCCCCTGATGAGTGCTGATTTTGAGGGCAGAG	654925	654971	654875	654927	1	supercont2.9	CNBG_9415	653482	655929	None	5883	733	31818	No_constitutive_exon_found_in_species
GTTTTTTATGGTTAAGATTGCTAATCTAATTTGGATGGGGGCAAAAACAGAA	671505	671825	671455	671507	1	supercont2.9	CNBG_4229	670564	671825	None	5883	733	31818	No_constitutive_exon_found_in_species
TTTTCTCTCTTTATCAGAAACCTGTTCTAACCAAAAGGGAAACTAAATAGAT	674104	674527	674054	674106	1	supercont2.9	CNBG_4231	673119	674930	None	5883	733	31818	No_constitutive_exon_found_in_species
ATAACTGAGTTTATAATGCATGAGAGCTGATCAAAAGTTTTGGGTGATAGGA	686039	686061	686111	686059	-1	supercont2.9	CNBG_4236	686039	690446	None	5883	733	31818	No_constitutive_exon_found_in_species
CTGTACCTCTGTGTTTGCCATGAAAGCCCGCTCATTCTTACGGGAACTAGCA	706986	707175	707225	707173	-1	supercont2.9	CNBG_4241	705849	708175	None	5883	733	31818	No_constitutive_exon_found_in_species
GAGTTTGTTGAGATTTGCACTTGGAAAGATCATTTTCTAATTGGGAGCAGCA	14059	14133	14009	14061	1	supercont2.11	CNBG_9451	10726	14516	None	5883	733	31818	No_constitutive_exon_found_in_species
AAGTTCATTGTGATCTTGTCGCATGTATGTCAGGGCTGATGGGAATATAGAT	34537	34614	34664	34612	-1	supercont2.11	CNBG_4258	34423	35820	None	5883	733	31818	No_constitutive_exon_found_in_species
CGTGAAAATTCAGTATGTTCCAATGCAATACGCTAATACATAGGGCATAGAT	146954	147193	147243	147191	-1	supercont2.11	CNBG_4301	146954	155485	None	5883	733	31818	No_constitutive_exon_found_in_species
AATGCTATTTTCAAGAAATGACAAGAGTTACTGACTATCCGGGATAACAGCC	156590	156899	156949	156897	-1	supercont2.11	CNBG_4303	156590	157357	None	5883	733	31818	No_constitutive_exon_found_in_species
TCCTCGGATCTCATCAGCCTGTGATACATTTGGTTAATGGGAATGATTAGGA	192765	192860	192715	192767	1	supercont2.11	CNBG_4319	192332	193119	None	5883	733	31818	No_constitutive_exon_found_in_species
TCCAATTGTACATTTCCCCAGACTTTTGAAACTGATGGGAAGAGCGACAGTG	197812	197885	197762	197814	1	supercont2.11	CNBG_4321	194651	199361	None	5883	733	31818	No_constitutive_exon_found_in_species
GAGTTAGCATTCGTGTAGGAAAGGAAGTCGCATCACTAATAATGGGATAGTG	207993	208075	208125	208073	-1	supercont2.11	CNBG_4324	206089	209458	None	5883	733	31818	No_constitutive_exon_found_in_species
TGCAGGTGGGGGTGGTAGAGGAGGTATGGCGCATCGGGAAGGTAGAGGAGGG	206089	206190	206240	206188	-1	supercont2.11	CNBG_4324	206089	209458	None	5883	733	31818	No_constitutive_exon_found_in_species
GCAAGTATTTCGTCCATGAACGTCCTATATTTTATCTGACATGGGGATAGCG	270506	271465	270456	270508	1	supercont2.11	CNBG_4348	269038	272147	None	5883	733	31818	No_constitutive_exon_found_in_species
TTATTGCATTGTCTCCCAGCTCCAAGCTATGACTAAAATTCGGGGGCCAGGT	304927	305425	304877	304929	1	supercont2.11	CNBG_4359	303624	305637	None	5883	733	31818	No_constitutive_exon_found_in_species
AAACAAATTGCGATTGCGATGGCATGGCTAACGGGTCTGTGGGAATGCAGCG	310998	311101	311151	311099	-1	supercont2.11	CNBG_4362	310998	311946	None	5883	733	31818	No_constitutive_exon_found_in_species
CTCTCCTTAACCACACAAGAAGAAAAGTAGCTTATACCTCGTGGGAATAGAA	324249	324474	324199	324251	1	supercont2.11	CNBG_4369	323013	324815	None	5883	733	31818	No_constitutive_exon_found_in_species
ACTAAAGAAGTTTGATTTAACAGCTGACTGCTGAGCTGACGGGATGGCAGTA	361606	361624	361674	361622	-1	supercont2.11	CNBG_9460	361606	361793	None	5883	733	31818	No_constitutive_exon_found_in_species
ATGTCCGTATAAATGGTTTTTTGAAGTGCAACTGACAACGTTGGGAACAGGA	375548	375594	375498	375550	1	supercont2.11	CNBG_4385	373605	376008	None	5883	733	31818	No_constitutive_exon_found_in_species
TTTGGACGACCTAGAGCACTTGGAAGAACAACGCTGATGGGGTAATGCAGCG	408751	408871	408701	408753	1	supercont2.11	CNBG_4396	408274	409804	None	5883	733	31818	No_constitutive_exon_found_in_species
TACGTCATGGCTATCAATATCATTTTCTGCGAGCTAAACAATGGGGACAGTG	435194	435928	435978	435926	-1	supercont2.11	CNBG_4407	435046	437640	None	5883	733	31818	No_constitutive_exon_found_in_species
CAAAGCATTTTATACCGGGCCTGGTGCAAAGCGGACTGACAATGGGATAGGC	494689	494768	494818	494766	-1	supercont2.11	CNBG_4427	492771	495430	None	5883	733	31818	No_constitutive_exon_found_in_species
AAACGGGTCCACAGAGGGTATGATGGAAATGAGCTGACTTTCGGGACAAGGT	535350	535378	535300	535352	1	supercont2.11	CNBG_4440	534253	536629	None	5883	733	31818	No_constitutive_exon_found_in_species
GGAAAAGGAAAGAGTGGATAAGCGAATGAATGGCTGATAAAAGGGAATAGGA	544885	545006	544835	544887	1	supercont2.11	CNBG_4443	543795	545801	None	5883	733	31818	No_constitutive_exon_found_in_species
TCCCTCTGCTCCCTTTTCTTTTTTTCTATATATTGACCCAATGGGGATAGGT	545104	545225	545054	545106	1	supercont2.11	CNBG_4443	543795	545801	None	5883	733	31818	No_constitutive_exon_found_in_species
ACTATCATCTAGGAATGAGCGAAACATAAGAGCTGATTTCTATGGGGTAGTG	549524	549694	549474	549526	1	supercont2.11	CNBG_4445	549131	551544	None	5883	733	31818	No_constitutive_exon_found_in_species
TCATTGCTTAACGACTGCTCTCTGTTTTTGTGTATATTGATGGGGTGCAGGT	564012	564072	564122	564070	-1	supercont2.11	CNBG_4450	563840	565060	None	5883	733	31818	No_constitutive_exon_found_in_species
TGTCACCTGATTCTGTGCTTATCGCTGACCTTGACTGTCTTGGGAATTAGCT	565490	565666	565440	565492	1	supercont2.11	CNBG_4451	565286	567833	None	5883	733	31818	No_constitutive_exon_found_in_species
CCTCCTCCGCCTCAAATTAGTATTTCATCAACTAACGCTTCGGGGATTAGCC	566159	566560	566109	566161	1	supercont2.11	CNBG_4451	565286	567833	None	5883	733	31818	No_constitutive_exon_found_in_species
GATAATTACCCGATTAATTGATTGACTGACATGAACGGGGGAAAAAGCAGAG	578519	578622	578469	578521	1	supercont2.11	CNBG_4457	577573	579378	None	5883	733	31818	No_constitutive_exon_found_in_species
ATCTCGCTGGCCTTGCCGAGAAACACAACAGTTTTTAACGATGGGATTAGAT	579177	579234	579127	579179	1	supercont2.11	CNBG_4457	577573	579378	None	5883	733	31818	No_constitutive_exon_found_in_species
ACAGGGTGAGCTGAGGATATAAGCTGATCCTGTCTGATGGGCGGTGATAGAC	663795	663892	663942	663890	-1	supercont2.11	CNBG_9473	662712	666338	None	5883	733	31818	No_constitutive_exon_found_in_species
CATTATCCACAGTCAACTTTTGGGTGTAATACTTGCTAATGGTAGGGTAGTC	45561	45612	45511	45563	1	supercont2.12	CNBG_4509	44735	45803	None	5883	733	31818	No_constitutive_exon_found_in_species
TTCTTTCTTCGGTCTTGCTAAGTTCTAATTGTGGCTGATTTATGGGAAAGGA	126849	126953	127003	126951	-1	supercont2.12	CNBG_4535	125702	127919	None	5883	733	31818	No_constitutive_exon_found_in_species
TCCCTCTCCCTTATCTTTGTGCCACCCAATCTGCCGGGCAATGGAAACAGTA	140866	141000	141050	140998	-1	supercont2.12	CNBG_4540	140084	141498	None	5883	733	31818	No_constitutive_exon_found_in_species
CCCTCGCTGATGCTGATGCCACTGGTTTCTGTCTAATTATGGGTGACTAGGG	146301	146586	146636	146584	-1	supercont2.12	CNBG_4542	145745	148812	None	5883	733	31818	No_constitutive_exon_found_in_species
TCAGTTATCTCGCTTCTTGATAATGCTCACAGCTCATGGGAAAATTATAGCC	172182	172470	172520	172468	-1	supercont2.12	CNBG_9485	172182	174489	None	5883	733	31818	No_constitutive_exon_found_in_species
GGTAAGTCTTTCTTAGTGCGAAACATGGACGTAAATTTAGATGGGTATAGCT	200539	200818	200868	200816	-1	supercont2.12	CNBG_4558	199257	202793	None	5883	733	31818	No_constitutive_exon_found_in_species
TAGGATTTTTTAGGCGTTTATTGAGACCTAATCGCTAACACGGGGTACAGTC	233715	234045	233665	233717	1	supercont2.12	CNBG_4570	232576	234359	None	5883	733	31818	No_constitutive_exon_found_in_species
CATAGAGAGGCAGTTGAGTTGAAAGCGACGCTTACTCGGGGACTGATAAGGA	241270	241420	241470	241418	-1	supercont2.12	CNBG_4573	240610	242923	None	5883	733	31818	No_constitutive_exon_found_in_species
GCATCCATAGATAAAAAAAAATATGAGAGAGACTGACGGGAAAGGTCTAGAT	247500	247601	247450	247502	1	supercont2.12	CNBG_4575	247157	248991	None	5883	733	31818	No_constitutive_exon_found_in_species
TTTTTTTTTTTCGTTTCGAGAAATGTTCCGAGACTGAAAACAGTGGGCAGGC	303078	303778	303828	303776	-1	supercont2.12	CNBG_9491	302975	304889	None	5883	733	31818	No_constitutive_exon_found_in_species
ATTTTGCGGTTTCCATGTGGTCTCAGTATACTGACATGATGGGTTGGTAGTG	306121	306292	306342	306290	-1	supercont2.12	CNBG_4601	305915	306535	None	5883	733	31818	No_constitutive_exon_found_in_species
CATGTATGGGATGAAAGATCACAGGCTAAAAAAACCCTTTGGGATTGAAGAG	382458	382635	382685	382633	-1	supercont2.12	CNBG_4622	380732	383460	None	5883	733	31818	No_constitutive_exon_found_in_species
TCCTTTTTGGCACGTGCAAACTCTCAGCGCCAATGCTGACGGGTAATCAGGC	412012	412108	411962	412014	1	supercont2.12	CNBG_4635	410025	414123	None	5883	733	31818	No_constitutive_exon_found_in_species
GGGTTGTGTGGTAAGTTCAGATAAGCTGATTTCGGTTGGTGGGTAATTAGAC	412672	412793	412622	412674	1	supercont2.12	CNBG_4635	410025	414123	None	5883	733	31818	No_constitutive_exon_found_in_species
TCATTCATCTGTACGTATTAGACAGGTATCTGACCATTTGGGCGATACAGGT	414355	414481	414531	414479	-1	supercont2.12	CNBG_4636	414355	414942	None	5883	733	31818	No_constitutive_exon_found_in_species
CTAATACTTACACTACAACAAACTCTGAAACTAAATAATGGGATGGCAAGAC	424799	425265	424749	424801	1	supercont2.12	CNBG_4641	424248	426933	None	5883	733	31818	No_constitutive_exon_found_in_species
TTTTTTCTTGTCAGTAACACCATGAGCCGCCCTGCTGATAATATGGGAAGAT	436159	436269	436109	436161	1	supercont2.12	CNBG_4646	435087	436708	None	5883	733	31818	No_constitutive_exon_found_in_species
TGTCGTCTCTTAGGAACATGACGTCAATAGTTAGGCTGACGGGGTCGTAGGT	450268	450700	450218	450270	1	supercont2.12	CNBG_4651	449318	451242	None	5883	733	31818	No_constitutive_exon_found_in_species
ATTGCACATAAACTAACTCGCCAGATGTTGACAAATCCTGGGATACACAGAT	483131	483349	483399	483347	-1	supercont2.12	CNBG_4667	482166	484672	None	5883	733	31818	No_constitutive_exon_found_in_species
AGCGAGCAAGAATATCACTGATGATGATCACCTTTTTGGGGGAATATTAGGG	521757	521829	521879	521827	-1	supercont2.12	CNBG_4679	521757	522904	None	5883	733	31818	No_constitutive_exon_found_in_species
ATTCGGGCCGAGGTCATCGAGAAGCAAGCTAATAATGCGTAATGGGAAAGCA	527397	527497	527547	527495	-1	supercont2.12	CNBG_4681	526570	527755	None	5883	733	31818	No_constitutive_exon_found_in_species
CAACCACGATTACAGTATATCATTATCCGAGCTAACTAGCAGGGGCCAAGGT	563974	564076	564126	564074	-1	supercont2.12	CNBG_4694	563320	564308	None	5883	733	31818	No_constitutive_exon_found_in_species
TCCCATTTCGGTAATCATCACTGCAGTCGCCGATTAATGTGTGGGGATAGTC	566232	566344	566182	566234	1	supercont2.12	CNBG_4695	564822	566960	None	5883	733	31818	No_constitutive_exon_found_in_species
AGATATGATCTTCCTGCCACTGACATTAAATCTTACGGGGGAACATACAGAC	569516	569650	569700	569648	-1	supercont2.12	CNBG_4696	567363	569945	None	5883	733	31818	No_constitutive_exon_found_in_species
CCCTGGTATGTCTTGCCTTAGGTCGTTTGTTGTTGCTAATGGGGATACAGAG	589921	589962	590012	589960	-1	supercont2.12	CNBG_4703	585874	590110	None	5883	733	31818	No_constitutive_exon_found_in_species
TGTGTACCATATTCTGTGTGGATAAGAAAAAGCTAATTCTTGTGGGACAGCA	631565	631733	631515	631567	1	supercont2.12	CNBG_4716	631204	632424	None	5883	733	31818	No_constitutive_exon_found_in_species
TATGTCATCTCTTCCAATCCTTCCTTTACGTGCTGACATTAGGGATATAGGT	636254	636770	636820	636768	-1	supercont2.12	CNBG_4718	635855	639939	None	5883	733	31818	No_constitutive_exon_found_in_species
CTCCTCCAATGAAAAAGGGTTGTGACTGATATTTCTCTTCAATTGGGTAGGT	674661	674844	674894	674842	-1	supercont2.12	CNBG_4731	673227	677884	None	5883	733	31818	No_constitutive_exon_found_in_species
ATTTCTTTGACTTGTTTTGAGGGTAAGCACGGCGCTGATAGGGTTTAAAGCT	673318	673451	673501	673449	-1	supercont2.12	CNBG_4731	673227	677884	None	5883	733	31818	No_constitutive_exon_found_in_species
GACTATCCTTATCTTCAGAAAGTGAAATGGGTGCTGAGGGAGACGGGCAGCT	686572	686643	686522	686574	1	supercont2.12	CNBG_4735	685913	689029	None	5883	733	31818	No_constitutive_exon_found_in_species
TTTGAGCCATTGTTGCGCAAGTTTTGACTGACAGATAACCCGGGGTGTAGCT	4369	4405	4455	4403	-1	supercont2.13	CNBG_4738	2321	4536	None	5883	733	31818	No_constitutive_exon_found_in_species
TCTCCTCAAGATTCATTGCACCATACTAACAGCAATGATGACATGGGTAGAC	6770	6916	6720	6772	1	supercont2.13	CNBG_4740	6605	7874	None	5883	733	31818	No_constitutive_exon_found_in_species
ATCCCGTTTATCGATCGATCAAGCTGATGGCAATGGGGCGGGGGAAATAGCT	11565	11609	11515	11567	1	supercont2.13	CNBG_4742	10317	12054	None	5883	733	31818	No_constitutive_exon_found_in_species
TCTCCCTATCGCAACACACGCAGACGGCATCGATACGGTCAGCTGGGCAGTA	11755	12054	11705	11757	1	supercont2.13	CNBG_4742	10317	12054	None	5883	733	31818	No_constitutive_exon_found_in_species
CTCTATATCTTGTCTCCCTTTTTCGAGGATATCGTTGACGAGGGATGCAGTG	39636	39695	39745	39693	-1	supercont2.13	CNBG_4753	39238	40589	None	5883	733	31818	No_constitutive_exon_found_in_species
TATTTGTCTTCTTTACTATGGCCCAAGGCTAAATGAATGGGGGAATGCAGGT	60178	60341	60128	60180	1	supercont2.13	CNBG_4759	59948	61468	None	5883	733	31818	No_constitutive_exon_found_in_species
CCCATCCCTTTCCCACCGTTATAGAGCTGACTGTTGATTGGGGGGGATAGAT	61132	61468	61082	61134	1	supercont2.13	CNBG_4759	59948	61468	None	5883	733	31818	No_constitutive_exon_found_in_species
CGTTCTTAACTATAACTTATAATGGTCAAACTGATAAAATGGGGACATAGGA	62463	62549	62599	62547	-1	supercont2.13	CNBG_4760	61671	63085	None	5883	733	31818	No_constitutive_exon_found_in_species
GTCCATGGTCATTCAGAACGTGAGAGCTGATATGGGACGGTGGGATGTAGAT	65143	65197	65247	65195	-1	supercont2.13	CNBG_4762	64329	65637	None	5883	733	31818	No_constitutive_exon_found_in_species
TCTTTCCTTGAGAAAGATGAATCGGAAAAGACTAACAACAAGGGAAATAGAT	64329	64704	64754	64702	-1	supercont2.13	CNBG_4762	64329	65637	None	5883	733	31818	No_constitutive_exon_found_in_species
CGTCTTTCTCTCGGCTTGGCAACGCATCATCAATTCACCTTCGGGGGCAGAC	74616	74865	74566	74618	1	supercont2.13	CNBG_9517	74194	74865	None	5883	733	31818	No_constitutive_exon_found_in_species
TGGCGCAACAAGTAAGTCTGTCTGTGTCGGCGAATTGTTAATGGGAGTAGAA	106678	106737	106628	106680	1	supercont2.13	CNBG_4772	105720	106737	None	5883	733	31818	No_constitutive_exon_found_in_species
AGGTCTTTTTCCTTGTATTTATTTGCCTGTGCTTAATACCGGGGCACAAGAA	115903	116181	115853	115905	1	supercont2.13	CNBG_4775	115495	116577	None	5883	733	31818	No_constitutive_exon_found_in_species
TCAGTATCTTTTTACTTTTAAAATTCTCGAAAACTTACAAAAAGGGACAGGC	119988	120201	120251	120199	-1	supercont2.13	CNBG_9520	116778	120685	None	5883	733	31818	No_constitutive_exon_found_in_species
GCTTTGCTAATGTTTCCTATGTTACATTACTCAAGCTTGTTTGAGGGCAGGC	126884	127024	127074	127022	-1	supercont2.13	CNBG_4780	126342	127337	None	5883	733	31818	No_constitutive_exon_found_in_species
GGGGTGAGTACCAGCCGTTGTGGTCTTGTAATTTCTAACGGGAAGCCAAGGG	138609	138662	138559	138611	1	supercont2.13	CNBG_4784	137116	140021	None	5883	733	31818	No_constitutive_exon_found_in_species
GTAAGTAGCTAAGCAGATGTTCAGCCGGGTACAGAAACTGACGGGAACAGCT	169356	169418	169306	169358	1	supercont2.13	CNBG_4796	168762	171802	None	5883	733	31818	No_constitutive_exon_found_in_species
CTTTTGGTCCATCTATCTGACACTTACTCATCTCAAATATCGGGGAATAGCC	214799	215074	215124	215072	-1	supercont2.13	CNBG_4808	214600	215820	None	5883	733	31818	No_constitutive_exon_found_in_species
GTATTCCCTTTCATGCAAAAAAGGCTGAGCTGATGATACACAGGGGCGAGAA	255454	255970	255404	255456	1	supercont2.13	CNBG_4822	252287	256172	None	5883	733	31818	No_constitutive_exon_found_in_species
TTCTCGTCTTCTTGACCGAGTTTGATCTTTGGTCTGATATATGGGAACAGAG	261452	261497	261402	261454	1	supercont2.13	CNBG_9523	260890	262318	None	5883	733	31818	No_constitutive_exon_found_in_species
CAAATTTAACCCTTCTTTTTTTTTGGGACTAAAACGGGCATGCGGGGTAGTT	263453	263508	263403	263455	1	supercont2.13	CNBG_9524	263313	263832	None	5883	733	31818	No_constitutive_exon_found_in_species
CCAAGTAACGTACAGAAAAAGATTAGCTGACCGTGGAACGGGGAAACCAGAT	268854	269025	268804	268856	1	supercont2.13	CNBG_4827	266671	270514	None	5883	733	31818	No_constitutive_exon_found_in_species
GTAGGTCCTCGGTTACTTAAGATGATGAATTGATCTAATGAGGGATAAAGAG	295172	295269	295122	295174	1	supercont2.13	CNBG_4838	294948	296172	None	5883	733	31818	No_constitutive_exon_found_in_species
TACACCTCATTTCTATGAACCAAACTGATGATTCTGGGCTTTACAGAAAGTC	320190	320274	320324	320272	-1	supercont2.13	CNBG_4849	320190	322247	None	5883	733	31818	No_constitutive_exon_found_in_species
ACCACAAAACCGCATTTGCTGTCAAGTATCGAGCTGACTCTCAGGGATAGTA	341757	341764	341707	341759	1	supercont2.13	CNBG_4856	341332	343604	None	5883	733	31818	No_constitutive_exon_found_in_species
ATGGTGGGTGTATCTCTTGTCATTAGAGTGACAAAGCTGACTGGGAGCAGAG	351051	351157	351001	351053	1	supercont2.13	CNBG_4860	350279	352155	None	5883	733	31818	No_constitutive_exon_found_in_species
GGTACGTATAGACAGCTTATGTTTTAAATGGCTGCTGACAGTCAGGGTAGAA	374409	374486	374536	374484	-1	supercont2.13	CNBG_4867	373939	378483	None	5883	733	31818	No_constitutive_exon_found_in_species
CGTAAGGATACAACCGCCCTTGTTGGGATAGGAGCTGATTGGGATGGTAGAT	414031	414088	413981	414033	1	supercont2.13	CNBG_4876	413021	414088	None	5883	733	31818	No_constitutive_exon_found_in_species
ATTTGTTCTCGCTGCCGTCCCTTGCCATCACTAATAAAGGGCTATGAAAGAC	467946	468198	467896	467948	1	supercont2.13	CNBG_4893	466248	468198	None	5883	733	31818	No_constitutive_exon_found_in_species
ACTCTTTTCTGAACATTTTTGATGCACAAATGCTGACGGGTGGAAAATAGGG	530707	530892	530942	530890	-1	supercont2.13	CNBG_4909	530707	532282	None	5883	733	31818	No_constitutive_exon_found_in_species
TATTGCCTCACTCTATGTGAAAGATTCTGTACTGATTGAGTGGGATGCAGTT	582394	582464	582514	582462	-1	supercont2.13	CNBG_4927	582394	582907	None	5883	733	31818	No_constitutive_exon_found_in_species
CATCACTCATCCTCTAATGCGCGACGCTGACTTATCCAACGGGACAACAGGT	591066	591432	591016	591068	1	supercont2.13	CNBG_4930	590880	591807	None	5883	733	31818	No_constitutive_exon_found_in_species
AAGAGAGGTCCTGAGAAGCCGAGTTGACTACGCCACTAGGGGAAATTTAGAT	601029	601132	600979	601031	1	supercont2.13	CNBG_4934	600469	602276	None	5883	733	31818	No_constitutive_exon_found_in_species
ACTGATACTTTGTACAGCTTAGCAATAACTGGAAGACTCTGGGCAAACAGTC	611865	612631	611815	611867	1	supercont2.13	CNBG_4939	611242	612631	None	5883	733	31818	No_constitutive_exon_found_in_species
TATTATAACTATATCTATATTACATGACAAAGAAACTAACGGTGGGACAGTG	650961	651441	650911	650963	1	supercont2.13	CNBG_4950	650564	653014	None	5883	733	31818	No_constitutive_exon_found_in_species
TACTTCTTTTCACTACTTCATTGATAATCTAAGCTAATTTAGGGATATAGTG	11987	12024	11937	11989	1	supercont2.14	CNBG_4955	11623	12905	None	5883	733	31818	No_constitutive_exon_found_in_species
TTCCCTGGCCTCTACCCATAGTGCGGTGCTGACGATGGTGGGTAAAATAGGG	23940	24008	24058	24006	-1	supercont2.14	CNBG_4960	23712	25766	None	5883	733	31818	No_constitutive_exon_found_in_species
CCACATTCTTTTACTACCGAAGTGACTCTGGTGCTCACGGGCGATTGGAGTC	44431	44609	44659	44607	-1	supercont2.14	CNBG_4967	43882	45001	None	5883	733	31818	No_constitutive_exon_found_in_species
CTTTACGGTTAGTAGCTTCTGGTATTTCTTTCTTTAACTGATATGGGCAGGT	51893	52005	51843	51895	1	supercont2.14	CNBG_4970	50831	53585	None	5883	733	31818	No_constitutive_exon_found_in_species
TCCATATTCAAAAAGAGGCTCTTGAACTAACGCTGGGCTGGGAAATGTAGAC	54108	54993	55043	54991	-1	supercont2.14	CNBG_4971	54108	55602	None	5883	733	31818	No_constitutive_exon_found_in_species
TCCCTCTCTCTTCTTTCTTTCCCCGCCTGGCCGGGCTGACATCGGGATAGAG	56696	56881	56646	56698	1	supercont2.14	CNBG_4972	55923	57415	None	5883	733	31818	No_constitutive_exon_found_in_species
TCCTAAGGTCCTATAAAATTCTCTCATGCTCACACAGTCTCTGGGAATAGAC	93084	93139	93034	93086	1	supercont2.14	CNBG_4984	91785	93293	None	5883	733	31818	No_constitutive_exon_found_in_species
ATGTGTATTTGGTTCGCCTTATCTCATTCAACTAACAATGGGTTGGATAGAA	115955	116376	116426	116374	-1	supercont2.14	CNBG_4988	113612	116866	None	5883	733	31818	No_constitutive_exon_found_in_species
TAAGTCTGTTTTTCTTTTTTTCGATGCAGCTTGTGCTGATGGGTATGCAGTC	128208	128231	128158	128210	1	supercont2.14	CNBG_4992	127581	128231	None	5883	733	31818	No_constitutive_exon_found_in_species
ACAGGCACCTCTGTGACTTGTTCCTGCTGTTGCTTAAAAGGGCGGGACAGAG	161957	161984	162034	161982	-1	supercont2.14	CNBG_5003	159268	162414	None	5883	733	31818	No_constitutive_exon_found_in_species
CGAGACAGCAAGAATGATAAATAAGCTAATCGGATTGTGGGAAAATCCAGAG	167447	167585	167635	167583	-1	supercont2.14	CNBG_5005	166388	168685	None	5883	733	31818	No_constitutive_exon_found_in_species
GCCTGAAGGAGGGGGACCGGGACTAAGGGCTAACTGGGATGACTGTAAAGCA	181189	181268	181139	181191	1	supercont2.14	CNBG_5010	178758	181268	None	5883	733	31818	No_constitutive_exon_found_in_species
GTCAAGTCCTAGAGCAGTCCGTCAAGCTCACAAACTACTGCGGGTGGTAGGG	185528	185762	185478	185530	1	supercont2.14	CNBG_5012	184751	186964	None	5883	733	31818	No_constitutive_exon_found_in_species
TAGAGAGAGGTTACCTGCCCTGACACAGAGGCGGGGAATGGGGACAACAGAT	209577	209838	209527	209579	1	supercont2.14	CNBG_5021	204763	209838	None	5883	733	31818	No_constitutive_exon_found_in_species
AGTCTGACTTGATCGCTGGAATGATAGCTGCTGACTTGTTTATGGGACAGGC	264958	265101	265151	265099	-1	supercont2.14	CNBG_5042	264774	266053	None	5883	733	31818	No_constitutive_exon_found_in_species
TGTAGCATTCAGTTGTTTGAGAAGCATGATTCTCATGGGAAAGCATATAGGT	282779	282884	282729	282781	1	supercont2.14	CNBG_9555	282418	283272	None	5883	733	31818	No_constitutive_exon_found_in_species
ATACATGTTATTGTGCTTGGGTTTAGCGATGGTATCTAACCAAGGGACAGCA	323853	324114	324164	324112	-1	supercont2.14	CNBG_5064	323613	325447	None	5883	733	31818	No_constitutive_exon_found_in_species
ATAGGCTGACGAAAACTCTGATATAATATGGGGGGTTGGGAATCAAATAGAA	329240	329770	329820	329768	-1	supercont2.14	CNBG_5067	329240	330310	None	5883	733	31818	No_constitutive_exon_found_in_species
TTGTAGGTCGAGAGCGCATTGCATGGCAACTGACCCAGGGACGATGACAGAT	345452	345880	345930	345878	-1	supercont2.14	CNBG_5074	343865	348573	None	5883	733	31818	No_constitutive_exon_found_in_species
TTTTCTCATGTAGCCGGGATCTGACTCCAGCGGCTGACGGGAAATGGCAGTT	362977	363069	363119	363067	-1	supercont2.14	CNBG_5080	362977	363383	None	5883	733	31818	No_constitutive_exon_found_in_species
TTCATCAAAGCATATTGAACGATTAGCTGACCACGGACTGGGAAACCCAGAT	365685	365899	365949	365897	-1	supercont2.14	CNBG_5082	365685	369324	None	5883	733	31818	No_constitutive_exon_found_in_species
TATGTTATCGTATTGTTTGCATTAATGGATAGTGCTGACAGCTGGGACAGCT	442837	442844	442787	442839	1	supercont2.14	CNBG_5110	442642	444514	None	5883	733	31818	No_constitutive_exon_found_in_species
GAGTAACGATCTCTAAGCTCATGGAATGCATGTTGACGAGGGCAAAACAGAG	454216	454509	454166	454218	1	supercont2.14	CNBG_5116	452433	455150	None	5883	733	31818	No_constitutive_exon_found_in_species
GTGGATATTCCAGGATGCTGGGATGTTGACGTTTAGTGGTGGGATGATAGGG	483958	484023	484073	484021	-1	supercont2.14	CNBG_5123	482198	484262	None	5883	733	31818	No_constitutive_exon_found_in_species
GTTCGATAAGTTATAACGAATAGTGAAACTAATGTTTTGAGGGTAAAAAGGG	567547	567600	567497	567549	1	supercont2.14	CNBG_5151	566623	568681	None	5883	733	31818	No_constitutive_exon_found_in_species
TTACCTCCTCATGGATTGTCAAAGCTGACTTGACGACTTTGTGGGTGTAGAG	571733	571757	571683	571735	1	supercont2.14	CNBG_5153	570883	571757	None	5883	733	31818	No_constitutive_exon_found_in_species
GAGAAGGTATACCGATCGTTAATAGCGCGCCGAATGGAAATGGGGGAAAGGA	583410	583439	583360	583412	1	supercont2.14	CNBG_5157	580155	583439	None	5883	733	31818	No_constitutive_exon_found_in_species
GTCTACCGCCTTCGTTGGAACATGGCAAAGGATTGATCCAATGCGGGCAGAT	638846	639039	639089	639037	-1	supercont2.14	CNBG_9570	637757	640754	None	5883	733	31818	No_constitutive_exon_found_in_species
TTTTCCCGCTCATATTGATAACTGATAATGACTATCCGGGGTTGAAACAGTG	17344	17354	17294	17346	1	supercont2.15	CNBG_5177	15362	17354	None	5883	733	31818	No_constitutive_exon_found_in_species
CCCGCTTCATATCCATAGTTTTACGGAAATGAGTTGAGTGAATGGGGTAGCT	19764	19856	19906	19854	-1	supercont2.15	CNBG_5178	18704	20160	None	5883	733	31818	No_constitutive_exon_found_in_species
TTTCAACAAGAAGGGATGCTAACCATTCGACTTTTGATGGGGATGGCTAGAC	51909	51969	52019	51967	-1	supercont2.15	CNBG_5188	51909	53008	None	5883	733	31818	No_constitutive_exon_found_in_species
CAAACCAAATCTAGAAGATGGTTAGTAAAAGCGCTGATATGGGGGGTCAGAC	58287	58375	58237	58289	1	supercont2.15	CNBG_5191	57352	58860	None	5883	733	31818	No_constitutive_exon_found_in_species
TTGTCCGAAGTATGTCTTGAACAGGCTCTAATTAGTGTGATGGGATATAGTC	124895	124975	124845	124897	1	supercont2.15	CNBG_5215	124482	126038	None	5883	733	31818	No_constitutive_exon_found_in_species
ATCCCGTTATGGGTTGTAGCTTAAATTGACTAATGGGCTGGGACATGTAGGT	143649	143949	143599	143651	1	supercont2.15	CNBG_5222	141043	143949	None	5883	733	31818	No_constitutive_exon_found_in_species
TCCATCGTCCGTTGGTTTCGTCTCGATCACTAATCTTGACGGGGAAATAGAA	146730	146922	146680	146732	1	supercont2.15	CNBG_5224	146229	147406	None	5883	733	31818	No_constitutive_exon_found_in_species
ACAGAAGCTAAGTTAGTGGAAGATGACCAAGTAAGCTGATGGGACGGTAGGA	149421	149502	149552	149500	-1	supercont2.15	CNBG_5225	147509	149820	None	5883	733	31818	No_constitutive_exon_found_in_species
CACTTGTGTAATATATACATGCAAAACGCTAATCATCCATGTGGGATTAGTG	152315	152665	152265	152317	1	supercont2.15	CNBG_5227	151646	152795	None	5883	733	31818	No_constitutive_exon_found_in_species
AGAGATCGATGATGTCGCAGCGGAGACATAACTAACGACTAGGGCTGTAGTG	162233	162252	162302	162250	-1	supercont2.15	CNBG_5230	160189	162783	None	5883	733	31818	No_constitutive_exon_found_in_species
TAAGTTGCTCTACTGGTCTCCAAAGCACACGTTGTAAACCTGGGATGTAGCC	217483	217910	217960	217908	-1	supercont2.15	CNBG_5250	217483	219487	None	5883	733	31818	No_constitutive_exon_found_in_species
ACCATGTAGAATCTCATGAAGCGTATAGTTACCGAATAGGGTATATAAAGGC	235266	235385	235435	235383	-1	supercont2.15	CNBG_5257	234240	236642	None	5883	733	31818	No_constitutive_exon_found_in_species
CACATGATTTTTGATTGGGACATTGAACTGACCAGAGGGTGGGAAAATAGGT	236880	237112	237162	237110	-1	supercont2.15	CNBG_5258	236880	241378	None	5883	733	31818	No_constitutive_exon_found_in_species
TTCCATTGGCAATTTTAAGAAGTAAGCTGATAAAGGGGATTGGAAAATAGAA	244282	244815	244232	244284	1	supercont2.15	CNBG_9575	241639	244815	None	5883	733	31818	No_constitutive_exon_found_in_species
AATCATAAGCACCTCTGCCGTTGGCTAACGCTAGGTTTTTGCGGGCGTAGGT	248856	248967	249017	248965	-1	supercont2.15	CNBG_5262	248719	249553	None	5883	733	31818	No_constitutive_exon_found_in_species
TGAGTTCGACCACTATGTCCGTTTGGAGTAGTTACTGAACTGTGGGACAGTG	256570	256600	256520	256572	1	supercont2.15	CNBG_5265	255763	256705	None	5883	733	31818	No_constitutive_exon_found_in_species
GGGTCAGTTTGTCTCTGATGGATGGAATGAATAGCTGATTTGGTGGGCAGAT	297430	297598	297648	297596	-1	supercont2.15	CNBG_5284	296576	297907	None	5883	733	31818	No_constitutive_exon_found_in_species
TGCTCTCGTGAGGTGAAGGACTGTCACTGATGCGCCATGGGCAATGGCAGCG	297254	297367	297417	297365	-1	supercont2.15	CNBG_5284	296576	297907	None	5883	733	31818	No_constitutive_exon_found_in_species
TCTGTTAAATTGTCTTAAATAAAGCGCGATGCTGACTGGGTGGATGGCAGAG	309848	309944	309798	309850	1	supercont2.15	CNBG_5288	308949	311089	None	5883	733	31818	No_constitutive_exon_found_in_species
CCGGCTGACCATGTTTGTTCGTGGCCTTGTCCTGCGGTTTGGGTGAACAGGT	325761	325843	325711	325763	1	supercont2.15	CNBG_5296	325540	326248	None	5883	733	31818	No_constitutive_exon_found_in_species
CTTTCTTCCCACCACATGCAACAGAGCTATCTATCTGACGGGGCGCACAGGG	342747	342920	342970	342918	-1	supercont2.15	CNBG_5302	342747	344050	None	5883	733	31818	No_constitutive_exon_found_in_species
ATGTGTTTCATCCCCCCATCTCGCTAGTTATGCTTACTCGGGGTGTGCAGGG	400207	400519	400569	400517	-1	supercont2.15	CNBG_5318	399783	402163	None	5883	733	31818	No_constitutive_exon_found_in_species
TCAGTATAATGGTCGCAGTCCATGGAAGCAGCTTGACGCCGGGTGTGCAGAA	424361	424417	424467	424415	-1	supercont2.15	CNBG_5325	423151	424770	None	5883	733	31818	No_constitutive_exon_found_in_species
GTCATCTTCTCAGCTGGTACAAGACTCCTGGAAGCTGATGGGGTGAAAAGAT	440433	440472	440522	440470	-1	supercont2.15	CNBG_5331	440433	441305	None	5883	733	31818	No_constitutive_exon_found_in_species
TTGGTCGATTGGAGAGTTGGGTTGGGGGCTAATGACAAGGGTTAATAAAGAT	465117	465175	465225	465173	-1	supercont2.15	CNBG_9579	465117	466580	None	5883	733	31818	No_constitutive_exon_found_in_species
TAACGAGATGACAATATGCAAGCATACTGATGACCAGGGATAATGAGCAGAA	507985	508134	507935	507987	1	supercont2.15	CNBG_5357	506274	510411	None	5883	733	31818	No_constitutive_exon_found_in_species
ACGTCATGCCCTGTTTTCTTGTTTGCTTATAGTTAATGATATGGGTGAAGAT	537411	537452	537361	537413	1	supercont2.15	CNBG_5366	535379	537947	None	5883	733	31818	No_constitutive_exon_found_in_species
AGTGCAGGAGCTGATATAAGAATAATAACTTGTATATTTTGGGCATATAGAC	574023	574271	573973	574025	1	supercont2.15	CNBG_5381	571684	574785	None	5883	733	31818	No_constitutive_exon_found_in_species
AGTTCCATCAGAGTATTTTTTCCAGAGCTGATCAAGTAATGAACGGGTAGTG	31393	31543	31343	31395	1	supercont2.16	CNBG_5391	30414	32765	None	5883	733	31818	No_constitutive_exon_found_in_species
TTTTCTCGAAACTTGTGTAGTCTCATGGACTGATGTTGGGGACGGTATAGGG	42179	42256	42306	42254	-1	supercont2.16	CNBG_5396	41405	43280	None	5883	733	31818	No_constitutive_exon_found_in_species
TTTATGGGGGAAGTGTAAATGATGACTGATGTGGGGGGGGGGGGACACAGGG	41744	42077	42127	42075	-1	supercont2.16	CNBG_5396	41405	43280	None	5883	733	31818	No_constitutive_exon_found_in_species
GCATCCTTCAACGCAACGTTCCATGAACTAAAATATGATGGGTGATGTAGCC	48738	48945	48688	48740	1	supercont2.16	CNBG_5397	44630	48945	None	5883	733	31818	No_constitutive_exon_found_in_species
TTTGTTCTCTTCTTTTTCCGTTGGTTTCAAAAAGCTGAACATTAGGGAAGAT	68723	68941	68673	68725	1	supercont2.16	CNBG_5406	68094	71233	None	5883	733	31818	No_constitutive_exon_found_in_species
TCCTTCCTTATTTCATGCTGATGTGAGGAATTTGTGGGCGGGTATGGTAGAA	91326	91385	91435	91383	-1	supercont2.16	CNBG_5413	90825	92320	None	5883	733	31818	No_constitutive_exon_found_in_species
CACCATCAGCAAAATAGCCAACTCTGATGCAGGCCGGGAAAAAAGGCTAGCT	111597	111671	111721	111669	-1	supercont2.16	CNBG_5424	111090	112604	None	5883	733	31818	No_constitutive_exon_found_in_species
TTCTCTCTTCCGAATCAAACCATCGTGCTGATGTTGGGTATGAAAACTAGGC	115532	115661	115482	115534	1	supercont2.16	CNBG_5425	113407	116109	None	5883	733	31818	No_constitutive_exon_found_in_species
GTGAGTATCCGAACGCATGGCCCACTGTTCGAAATCTAACCATGGGGTAGGC	133799	133977	133749	133801	1	supercont2.16	CNBG_5433	133475	135029	None	5883	733	31818	No_constitutive_exon_found_in_species
TTCTTTCTTAAAACTAAGTATGGGTGCTAATTACGCTCCGGGAAAATTAGCA	143553	143712	143762	143710	-1	supercont2.16	CNBG_5437	142622	144920	None	5883	733	31818	No_constitutive_exon_found_in_species
ATGCTTTTCCTCCACGCCATCCTGAACGAAAGCTAATTGGGAAAAAAAAGAT	163203	163410	163460	163408	-1	supercont2.16	CNBG_5442	161591	164839	None	5883	733	31818	No_constitutive_exon_found_in_species
GTCTACATGCCCGTTTCTTGCTGTGCTTGACAACGCTGAAAGGGATACAGAT	180670	180841	180620	180672	1	supercont2.16	CNBG_5448	178396	181789	None	5883	733	31818	No_constitutive_exon_found_in_species
CCCGGTGGGCTTGGCTGTGCGTATGGGTCAAGAGCTAATTGGGGATACAGAC	182901	183047	183097	183045	-1	supercont2.16	CNBG_5449	181977	183343	None	5883	733	31818	No_constitutive_exon_found_in_species
GTCATTCTTAGACGTACGCCATATTTCATAAACTGATTGGGAAATTATAGGC	216191	216294	216141	216193	1	supercont2.16	CNBG_5462	214856	216390	None	5883	733	31818	No_constitutive_exon_found_in_species
AGTCTTCCCGTGCACCTATGCAAGTGATGAATGAAAAAAAGGGTGTAAAGTG	242536	242652	242486	242538	1	supercont2.16	CNBG_5471	241964	242652	None	5883	733	31818	No_constitutive_exon_found_in_species
CAGGAGAACTTGTCTATATGCCTGAGGATCTGACATGTTGGTGGGATTAGTA	249709	249869	249919	249867	-1	supercont2.16	CNBG_5475	249586	250374	None	5883	733	31818	No_constitutive_exon_found_in_species
TATTGTAGTGAATAAATGATGTTAGTCAATGCTAATTGTTGGGGGAATAGAC	277233	277340	277183	277235	1	supercont2.16	CNBG_5487	275976	277454	None	5883	733	31818	No_constitutive_exon_found_in_species
CCAGGAAATTATAGATTGTAGGGCAGGAGATGCTGACGGTCGGGAAATAGGT	301980	302087	301930	301982	1	supercont2.16	CNBG_5499	301581	302549	None	5883	733	31818	No_constitutive_exon_found_in_species
TTTTTGATTGAAACACTCCCAGTAATCAGTTTTTTTAACTCCGGGAATAGAT	327593	327899	327949	327897	-1	supercont2.16	CNBG_5512	327239	328788	None	5883	733	31818	No_constitutive_exon_found_in_species
AAGTGATTGCAACGCCAAGTATGACCTACGAGACGACTGATTGGGGATAGGG	355640	355712	355762	355710	-1	supercont2.16	CNBG_5525	354791	356861	None	5883	733	31818	No_constitutive_exon_found_in_species
AAGCCGGGTAGCTTACGCAAAAGTGAATTGACGCCAATGCGGGTGAATAGGC	395147	395275	395097	395149	1	supercont2.16	CNBG_5540	394858	395371	None	5883	733	31818	No_constitutive_exon_found_in_species
GTGCGTTTTGTTTTCATCTTTTTACGTAGCCTATTGACAGAGGGATACAGAG	396655	396781	396831	396779	-1	supercont2.16	CNBG_5541	395496	397204	None	5883	733	31818	No_constitutive_exon_found_in_species
TCTTATTTCCTTGGTGGTTGGGGGAAACTTGCTGATGTTTGGGACCATAGCT	429822	430183	430233	430181	-1	supercont2.16	CNBG_5555	429481	431327	None	5883	733	31818	No_constitutive_exon_found_in_species
AGTACATTCCAGTACATTCTTTCGGGGTCCAACTAATGGGAACGGGATAGAT	455576	455632	455526	455578	1	supercont2.16	CNBG_5563	452647	457323	None	5883	733	31818	No_constitutive_exon_found_in_species
TCATGTGAGATTGCTAAGAACCACTTTTCTAACGTGAACATGGGGGTCAGTC	472890	473608	473658	473606	-1	supercont2.16	CNBG_5570	472890	475213	None	5883	733	31818	No_constitutive_exon_found_in_species
AATATCAAGAACGGAGACATTTACTAGCAGCTGATCATGCAAGGGATTAGAT	526850	526912	526800	526852	1	supercont2.16	CNBG_5586	526731	528447	None	5883	733	31818	No_constitutive_exon_found_in_species
GAGAGACTCTGTCTGTTTCTCACCACTAATGATATTAACTGTGGGCGCAGTC	549570	550060	550110	550058	-1	supercont2.16	CNBG_5596	549058	550542	None	5883	733	31818	No_constitutive_exon_found_in_species
TGTTGGTCTTGACTTTCGTTTTGCTCTGTATACGACTAACTTGGGGATAGTC	551345	551609	551295	551347	1	supercont2.16	CNBG_5597	550802	552538	None	5883	733	31818	No_constitutive_exon_found_in_species
GTATATATATCACTCGTGTGGAACTTCGCTAACATTTCTGGGCCAAACAGCA	34093	34164	34043	34095	1	supercont2.17	CNBG_5614	32545	36372	None	5883	733	31818	No_constitutive_exon_found_in_species
AGTATCTTCTTATTGAACAAAATTGGCACAAAGCTGACGGAAGGGCACAGCT	71710	71837	71887	71835	-1	supercont2.17	CNBG_5626	71710	72728	None	5883	733	31818	No_constitutive_exon_found_in_species
TAAGTCGTGCTGTAATCAATTATCTGCAAAGCAAGAGCTCATGGGAGCAGCT	91698	91846	91648	91700	1	supercont2.17	CNBG_9607	91225	92396	None	5883	733	31818	No_constitutive_exon_found_in_species
CGTATTATCGAGCCCCTTAAATATTTACATAACCTAATGGGACAACGCAGAG	98704	98833	98654	98706	1	supercont2.17	CNBG_5636	97788	99924	None	5883	733	31818	No_constitutive_exon_found_in_species
TTACGCAGCATACTTTGGGTCGTTTACCCTGGCTGAAACGGGGCATGGAGTC	138493	138576	138626	138574	-1	supercont2.17	CNBG_5650	138344	139091	None	5883	733	31818	No_constitutive_exon_found_in_species
TGGGTAAGGCTGGCGGGGAGAGTATCGTGCAAGTGCTGACTGGGCGACAGGT	153742	153767	153817	153765	-1	supercont2.17	CNBG_9610	151451	154011	None	5883	733	31818	No_constitutive_exon_found_in_species
TTTTTTCTTTGTCGTCTCCAAGAGAATAGACGCTCATCTGGAGGGAAAAGGT	154213	154312	154362	154310	-1	supercont2.17	CNBG_5657	154213	155628	None	5883	733	31818	No_constitutive_exon_found_in_species
TTACGCTAGTCCATTCACGGATATTTGAGAGGAGCTAATGGGGAAAGCAGAA	185739	185952	185689	185741	1	supercont2.17	CNBG_5670	184736	185952	None	5883	733	31818	No_constitutive_exon_found_in_species
CTTTTCCTGTTGCTGCAGATGTGGTGGGAAAAGCTGATGGGTGGGAATAGAT	187717	187831	187667	187719	1	supercont2.17	CNBG_5671	187450	190143	None	5883	733	31818	No_constitutive_exon_found_in_species
TGGAGGAGTTCAAGAGGTTTAAAGGCGGATGCTGATGATATGGGGTATAGTA	192608	192702	192558	192610	1	supercont2.17	CNBG_5673	192466	193380	None	5883	733	31818	No_constitutive_exon_found_in_species
AACAATGCATGGATCGGACATCACGCTAAAGGTATTGTGGGCGTGAGTAGAA	282821	283000	283050	282998	-1	supercont2.17	CNBG_5698	280936	283243	None	5883	733	31818	No_constitutive_exon_found_in_species
CTAGATGTTATATGAAGTTTTCGAGGTTGACAGTTGATGTGGGTAACTAGGA	282529	282722	282772	282720	-1	supercont2.17	CNBG_5698	280936	283243	None	5883	733	31818	No_constitutive_exon_found_in_species
GACCATCTATTCTTTTATTTTGATTAGATGCTGACGTTTAGTGGGTGTAGAG	318310	318976	318260	318312	1	supercont2.17	CNBG_5709	317691	318976	None	5883	733	31818	No_constitutive_exon_found_in_species
ACGTATTTGGTATTTGTTTGGATGGCTGACCGAGGGTGGGATGAACGCAGTG	343372	344135	344185	344133	-1	supercont2.17	CNBG_5718	343372	344573	None	5883	733	31818	No_constitutive_exon_found_in_species
TTCATACTCAAAGGAATTAAGATTGGCAAGCTGACTAATGAGGGCGCCAGAC	358284	358298	358234	358286	1	supercont2.17	CNBG_5723	356077	358765	None	5883	733	31818	No_constitutive_exon_found_in_species
CTCTTTCATGACCATAATGCTGACTTATTTTGGGGGTGGGGAATTAACAGCG	359447	359553	359603	359551	-1	supercont2.17	CNBG_5724	359083	362262	None	5883	733	31818	No_constitutive_exon_found_in_species
TTTCTGTGTCGTTTTGGGGGTTTGACGGCTGATCCTGATGGGAATAATAGAG	379136	379304	379354	379302	-1	supercont2.17	CNBG_5730	379136	379453	None	5883	733	31818	No_constitutive_exon_found_in_species
GCCATAACAGTCTCCTCTGCTGCCCAGAACCTAACGCTGGGGAAATATAGGG	388487	388560	388437	388489	1	supercont2.17	CNBG_5733	387377	388707	None	5883	733	31818	No_constitutive_exon_found_in_species
TAATCAAGCAAACAATAGGAGCCACGAGATGCTAATGTACAGGGTTAAAGCT	6089	6207	6039	6091	1	supercont2.19	CNBG_5750	2302	7595	None	5883	733	31818	No_constitutive_exon_found_in_species
GTGCCCATGTCAAGTCCATAATTTACTCATACTTACTGTGGGGTATACAGGG	15091	15176	15226	15174	-1	supercont2.19	CNBG_5753	13942	15410	None	5883	733	31818	No_constitutive_exon_found_in_species
GTTAAATATCTCTGTGTCTTGAAGGTAAACATCAACTGATAGGGTTTAAGGC	17871	18146	17821	17873	1	supercont2.19	CNBG_5755	17619	18228	None	5883	733	31818	No_constitutive_exon_found_in_species
GTTTCTGATGGAGAGAATAAAGCTGTATTGATGGGTTTACAGGGAACAAGAG	31073	31155	31023	31075	1	supercont2.19	CNBG_5761	30005	33701	None	5883	733	31818	No_constitutive_exon_found_in_species
AGTAATCATGTCCACTGTATCGTCATGGAACCGAACTGATTGCGGGGTAGAT	54267	54619	54669	54617	-1	supercont2.19	CNBG_5771	54267	58389	None	5883	733	31818	No_constitutive_exon_found_in_species
GGGGATGAGAGGAAGTGGGTTAGTTTTGATACGGTGATCAGGGAATGTAGAG	61256	61434	61206	61258	1	supercont2.19	CNBG_5772	59344	61434	None	5883	733	31818	No_constitutive_exon_found_in_species
GTGAGTTTTAATCATTAATTTCTGAGAGTCGAGGCTGACTGGGAAAATAGAT	100989	101017	100939	100991	1	supercont2.19	CNBG_5789	100679	102114	None	5883	733	31818	No_constitutive_exon_found_in_species
AGAACGGTATGCTGTCGAGAGAGAATCATGGCATAAGGAGATGCGGGCAGTT	106928	107060	106878	106930	1	supercont2.19	CNBG_5791	106661	108807	None	5883	733	31818	No_constitutive_exon_found_in_species
ATCCTTGATTGACTCAGTGTTTACATATGGAGCTAACAGACAGGGATTAGAT	132039	132744	132794	132742	-1	supercont2.19	CNBG_5799	132039	134419	None	5883	733	31818	No_constitutive_exon_found_in_species
TGCCTCGATAAGCTTGGATATGATACCAGAATGTTGATGAGCGGGTCAAGTG	137373	137458	137323	137375	1	supercont2.19	CNBG_5801	136952	138486	None	5883	733	31818	No_constitutive_exon_found_in_species
CAAATCCTGCGTGAAGAGCAAAAAAGCATCGAGCTGACCAGATGGGATAGGG	200564	200655	200705	200653	-1	supercont2.19	CNBG_5824	199496	200819	None	5883	733	31818	No_constitutive_exon_found_in_species
AGTTTACCTAGCCGACCCAGTTTGGAAATGAGCTAAATCATAAGGGATAGTT	199496	200162	200212	200160	-1	supercont2.19	CNBG_5824	199496	200819	None	5883	733	31818	No_constitutive_exon_found_in_species
GTGCGTATTCTTATCAAAGTGAGGAATGCAAGCTAACCTTGGGTCAATAGTC	211004	211045	211095	211043	-1	supercont2.19	CNBG_9632	209705	215420	None	5883	733	31818	No_constitutive_exon_found_in_species
AGGCCTCGGTGAATGGGGGGCTTGCTTGGGAGCTGACTTGGATGGGACAGCC	15795	15851	15901	15849	-1	supercont2.18	CNBG_5855	15156	16851	None	5883	733	31818	No_constitutive_exon_found_in_species
ACGTAATAGCGCCGCCGTCAACTACTAATATGAAGTATAACGGGGGTTAGGC	31505	31588	31638	31586	-1	supercont2.18	CNBG_5860	31216	34508	None	5883	733	31818	No_constitutive_exon_found_in_species
TGAGTTATATACAGCGTCACTTATGGAACCCAGCTGACGGAATCGGGCAGAT	97731	97971	97681	97733	1	supercont2.18	CNBG_5874	96543	102117	None	5883	733	31818	No_constitutive_exon_found_in_species
GTTTCAAGTGATGAGCGTTTCAATTGAGCGCTCACCGGGAGGGTGTGTAGAT	114270	114434	114484	114432	-1	supercont2.18	CNBG_5877	111126	116532	None	5883	733	31818	No_constitutive_exon_found_in_species
CTTGCTGATTGCCATGGTGATTTTGTATGCTGAGGTGCAAAATGGGATAGGA	128131	128256	128081	128133	1	supercont2.18	CNBG_5883	127893	130062	None	5883	733	31818	No_constitutive_exon_found_in_species
AGTCACTTGATCGTTAATGACCACAAGGCAGAATTCTAATGGGTATACAGAA	188101	188249	188051	188103	1	supercont2.18	CNBG_5899	186010	189209	None	5883	733	31818	No_constitutive_exon_found_in_species
AGCCTCCCGTCCTCCTCACGAGAGCAACAGAAAGCTGACCGGGTAGAAAGCT	194380	194515	194330	194382	1	supercont2.18	CNBG_5901	194219	195981	None	5883	733	31818	No_constitutive_exon_found_in_species
ACTGTTTAATACAGTAAAATGCTAATAAGACCGACGAAACCGGGTAACAGAG	210370	210866	210916	210864	-1	supercont2.18	CNBG_9624	209926	213927	None	5883	733	31818	No_constitutive_exon_found_in_species
CTCCTACCCCGACCACAAAATGTGAGAAGAGCTGACGAAGGGGGACGTAGTT	218325	219192	219242	219190	-1	supercont2.18	CNBG_9626	215670	221261	None	5883	733	31818	No_constitutive_exon_found_in_species
CATCATTCTCCTTTTTCTCCTTTGTGGTGGTGGCTGACGATGGGAAATAGTC	231792	231867	231742	231794	1	supercont2.18	CNBG_5913	231108	233410	None	5883	733	31818	No_constitutive_exon_found_in_species
CGTTTCCTCATCCTCAACCAGTCATCGCTGACACAATGCTGGGATTACAGAA	249930	250000	250050	249998	-1	supercont2.18	CNBG_5919	249165	254297	None	5883	733	31818	No_constitutive_exon_found_in_species
AGGGGTCCGAGCGAAACTGCCAAGTTGTTATAGGGACTGATGGGCAATAGAG	269120	269146	269070	269122	1	supercont2.18	CNBG_5925	268330	269146	None	5883	733	31818	No_constitutive_exon_found_in_species
GGGTACGTTTACATTTTCATATGCTTGAGAGGTCATTGACAAGGGGATAGGG	39146	39390	39096	39148	1	supercont2.20	CNBG_5947	37900	40106	None	5883	733	31818	No_constitutive_exon_found_in_species
GCGGTGTAAGACTGCTGTCGACCATGGGCTGACGTACGGGTTGTGAAAAGCA	69567	69716	69517	69569	1	supercont2.20	CNBG_5958	67080	71038	None	5883	733	31818	No_constitutive_exon_found_in_species
GCTACTACATATCATCAAAGTGAAATATACTAAGCAAGATGGGGTTGTAGTG	120533	120619	120483	120535	1	supercont2.20	CNBG_5980	119577	121002	None	5883	733	31818	No_constitutive_exon_found_in_species
GGTGAGTGGTTCATCGTACGGAATGCCCAGCGTAAATGACTAGGGAACAGCG	153678	153811	153861	153809	-1	supercont2.20	CNBG_5991	152221	155276	None	5883	733	31818	No_constitutive_exon_found_in_species
TTCATATCTCCTCTCTACATTCTGCCAAGTCCTGACACTGGTGGGTACAGTC	152221	152412	152462	152410	-1	supercont2.20	CNBG_5991	152221	155276	None	5883	733	31818	No_constitutive_exon_found_in_species
CGCCACTAACGTCAAGACTGACAATAATACTCTCTGTTTGTGGGATGTAGGA	171109	171200	171059	171111	1	supercont2.20	CNBG_5998	170704	172077	None	5883	733	31818	No_constitutive_exon_found_in_species
TGAGAACTTGGTAGGTTTGAAACATCCGCTGGCGAAAACTAACGGGACAGGT	196319	196383	196433	196381	-1	supercont2.20	CNBG_6006	193189	196674	None	5883	733	31818	No_constitutive_exon_found_in_species
TGTCGTGAGTCTAATATAATTTGCAGATTCAAATACTGATTAGGGGCTAGGC	194370	194487	194537	194485	-1	supercont2.20	CNBG_6006	193189	196674	None	5883	733	31818	No_constitutive_exon_found_in_species
ATCGAGATGATCGCCGCTCAGGATCGTGTGCTGACCACATCTGGGAACAGGC	211903	211998	211853	211905	1	supercont2.20	CNBG_6013	211554	213362	None	5883	733	31818	No_constitutive_exon_found_in_species
GATGGTAAGCATGCATCCACTATCATTATTAGGCTAAGGTTGGGGCATAGGG	215992	216117	215942	215994	1	supercont2.20	CNBG_6015	215590	216812	None	5883	733	31818	No_constitutive_exon_found_in_species
GTAAGTCACCCATCTCGTAATTCTTAGATAGTTATTGATGATGGGGATAGAT	14476	14623	14426	14478	1	supercont2.21	CNBG_6025	11729	15254	None	5883	733	31818	No_constitutive_exon_found_in_species
AATCTGGGCGTGTAAAAGAAAAAGGGGACTGATCAGTTGGGGGGAATTAGGT	24225	24294	24344	24292	-1	supercont2.21	CNBG_6029	23930	25611	None	5883	733	31818	No_constitutive_exon_found_in_species
CATGTAAGTGCGCCACTTGGCTTTAGAACGTAGTCTCACGCGTGGGATAGAT	62744	62982	62694	62746	1	supercont2.21	CNBG_6046	62416	64742	None	5883	733	31818	No_constitutive_exon_found_in_species
CAACTCAACTCAATTTGTGATGTGAAATCAGGCTTAAATGAGGGATGTAGGA	87412	87451	87362	87414	1	supercont2.21	CNBG_6054	86901	88394	None	5883	733	31818	No_constitutive_exon_found_in_species
TGACTCCGAGACAGACATTTAAGAAAGATGGCTAAAACCAAGGGTGTTAGTA	113799	113870	113920	113868	-1	supercont2.21	CNBG_6063	113123	115433	None	5883	733	31818	No_constitutive_exon_found_in_species
TGCAGCGGGCGAGGGAGCTTTGGTGCTTGATCATGGGATGGGAGGGATAGAG	192773	193105	192723	192775	1	supercont2.21	CNBG_6087	190368	193105	None	5883	733	31818	No_constitutive_exon_found_in_species
TGCTCTTTAATCAAATGGGCTTCAGTCAACTATGCTGACGAGGGATCTAGTA	20720	20892	20942	20890	-1	supercont2.22	CNBG_6100	20109	21143	None	5883	733	31818	No_constitutive_exon_found_in_species
TGATGTAAGTTGATGTTTTGTTGTTGACAATGAGGCTGATGGGAAGCTAGCA	84650	84749	84600	84652	1	supercont2.22	CNBG_6121	83764	87295	None	5883	733	31818	No_constitutive_exon_found_in_species
TATTAACTTTTGCTACGCTTTGATTTTGCACATGCTGACTGGGATGATAGTA	98445	98589	98639	98587	-1	supercont2.22	CNBG_6127	98325	98908	None	5883	733	31818	No_constitutive_exon_found_in_species
GTAAGTTCTTCTTTCGTAAACATTTAAGGGAATCTGACGGGGGAGCATAGAC	38463	38535	38585	38533	-1	supercont2.23	CNBG_6151	37064	39118	None	5883	733	31818	No_constitutive_exon_found_in_species
TTATTTGTCACGGCTTTAGGAAGACGGGGATGAGTACTGATGGGACGTAGCA	37880	37994	38044	37992	-1	supercont2.23	CNBG_6151	37064	39118	None	5883	733	31818	No_constitutive_exon_found_in_species
CTTCTTCTTACCCGTATTATATCGATATGGGGAGCTTATTGGGACCATAGGA	61478	61592	61428	61480	1	supercont2.23	CNBG_6158	60198	61973	None	5883	733	31818	No_constitutive_exon_found_in_species
TGATAATGATCCAGAGAACGTTCTGGTCTATCTATGCTTGGGATAAGCAGTC	65840	65847	65790	65842	1	supercont2.23	CNBG_6160	63950	68097	None	5883	733	31818	No_constitutive_exon_found_in_species
TGAGCTTATGGAAATAGATAAAGACTAATTTATTGGGGGAAAAAATGTAGTT	81381	81460	81331	81383	1	supercont2.23	CNBG_6164	80648	81773	None	5883	733	31818	No_constitutive_exon_found_in_species
TTAATATGTGATGTCGCGTTCTGATTTCGGGCTGATGGATGGGTGATTAGAA	91920	92035	91870	91922	1	supercont2.23	CNBG_6170	91644	92702	None	5883	733	31818	No_constitutive_exon_found_in_species
GTCATCCTTTTGAGCTCAATGCAATCCTCGTTATTGATTCTGGGGAGTAGGT	96846	97312	96796	96848	1	supercont2.23	CNBG_6172	95719	97312	None	5883	733	31818	No_constitutive_exon_found_in_species
TGTCTGTAACGAACTTTTGCTGATGATGGATTTGTTGGTGGGGGGGTTAGAC	15707	15839	15657	15709	1	supercont2.24	CNBG_6179	15332	16916	None	5883	733	31818	No_constitutive_exon_found_in_species
TCGCGAACGAGAACGAGACTGGGGTAATCGCCGCGGTAATAAAAGGGCAGCG	16339	16916	16289	16341	1	supercont2.24	CNBG_6179	15332	16916	None	5883	733	31818	No_constitutive_exon_found_in_species
TCCCCTTTCAAACCCCACAGAGCTGACTTGACGCTTCATGGGGAAAATAGAG	24979	25043	24929	24981	1	supercont2.24	CNBG_6183	23991	25043	None	5883	733	31818	No_constitutive_exon_found_in_species
CTATTGAAGAGGAGCCAATGAAGTTTACTGATGAATAAGAAATTGGGTAGGA	60353	60375	60303	60355	1	supercont2.24	CNBG_6196	59665	60375	None	5883	733	31818	No_constitutive_exon_found_in_species
AGTGGGATCAACAAATTTTGTGTTTCACGCTGACGTTTTGACAGCGGGAGGT	90018	90549	89968	90020	1	supercont2.24	CNBG_6204	86283	90549	None	5883	733	31818	No_constitutive_exon_found_in_species
AATTCGGCGTGAATAATTCATAACCCGTTTGTGCTGACAGATGGGTGTAGGG	357	403	453	401	-1	supercont2.27	CNBG_9679	91	532	None	5883	733	31818	No_constitutive_exon_found_in_species
