# Supplementary material for: Widespread Separation of the Polypyrimidine Tract From 3′ AG by G Tracts in Association With Alternative Exons in Metazoa and Plants
Source: Front Genet. 2019 Jan 14;9:741. doi: 10.3389/fgene.2018.00741 (PMC6339879; doi:10.3389/fgene.2018.00741)
Supplement: DATA FILE S1 — Sequences of REPAG 3′ SS from each species of fungi. [file Data_Sheet_1.zip › Supplementary data 1/Fungi_Release38_gloeophyllum_trabeum_atcc_11539.txt]

REPA_GGG_Sequence	Exon_Start	Exon_End	Pos_-50	Pos_+2	Strand	Chromosome	GeneID	Gene_Start	Gene_End	Gene_Name	Number_of_REPAs	Number_of_REPAs_has_GGG	Number_of_Intron(Intra_genic_Region)	Upstream_Constitutive_Exon
TAAGTCTTCCACTGATTTCTGGATGGCCAATTGCTGATTCTGGGATGTAGCA	2031	2572	1981	2033	1	GLOTRscaffold_00001	GLOTRDRAFT_123694	184	2572	None	6944	1593	57601	No_constitutive_exon_found_in_species
CGTTCATCGTCGTGTGCGTGCGCGGGGTGCTGATGCGGGTTGGGCGGTAGCG	38724	38826	38876	38824	-1	GLOTRscaffold_00001	GLOTRDRAFT_89605	38724	39447	None	6944	1593	57601	No_constitutive_exon_found_in_species
GTGCGTGCGTGGCCTGTGGTGTGTGTGGGTGGCTGCTGACGGGGTTGTAGAC	41625	41735	41575	41627	1	GLOTRscaffold_00001	GLOTRDRAFT_67227	40607	42763	None	6944	1593	57601	No_constitutive_exon_found_in_species
GTCCAGCTCTGTCACCTCCATAATATCAACACCACTCACCAGGGGCTTAGTA	48570	48643	48520	48572	1	GLOTRscaffold_00001	GLOTRDRAFT_51755	47677	48888	None	6944	1593	57601	No_constitutive_exon_found_in_species
CAATACACATTCTCGCTCGTAAGGATTGACGGGCGCATGGTGATGGGCAGTG	67574	67637	67524	67576	1	GLOTRscaffold_00001	GLOTRDRAFT_123716	67329	68077	None	6944	1593	57601	No_constitutive_exon_found_in_species
GCTAACAGACTTGGATCTCGCGCGATGGAAGTGCTGACGGCGAGGGGAAGGC	151322	151341	151391	151339	-1	GLOTRscaffold_00001	GLOTRDRAFT_108750	148867	151664	None	6944	1593	57601	No_constitutive_exon_found_in_species
ATATATCTGTCGTTGACTCGTTGGGTTCCTTGGCTTACATTGGGGTGTAGTC	152979	153025	152929	152981	1	GLOTRscaffold_00001	GLOTRDRAFT_51785	151930	153677	None	6944	1593	57601	No_constitutive_exon_found_in_species
TACGTCCGCTATGTCCGCATTGAAAGATAACGCTGATTTCGTGTAGGGAGAC	157572	157686	157522	157574	1	GLOTRscaffold_00001	GLOTRDRAFT_29877	154340	158805	None	6944	1593	57601	No_constitutive_exon_found_in_species
CGTTGCTGCTTTTTGCTGGCCACGGCGCTTATTCATAAATGGGTGGACAGCA	165633	165693	165583	165635	1	GLOTRscaffold_00001	GLOTRDRAFT_118447	164099	166536	None	6944	1593	57601	No_constitutive_exon_found_in_species
TAAGTGATGTTGTAATTTCCCGGTGGACGTGTACGGACGGGTAAGAGTAGAT	169754	169867	169917	169865	-1	GLOTRscaffold_00001	GLOTRDRAFT_67272	166544	171119	None	6944	1593	57601	No_constitutive_exon_found_in_species
ATGTGCGTCATTAATTCTACGTAGCGTCTCCCTACTGAGCGTGGGTGCAGTG	166807	166900	166950	166898	-1	GLOTRscaffold_00001	GLOTRDRAFT_67272	166544	171119	None	6944	1593	57601	No_constitutive_exon_found_in_species
TACGTCTTATGATTGTCTGGCCGTTCTGTTGCTGATTATGGGCAATACAGAT	172027	172142	171977	172029	1	GLOTRscaffold_00001	GLOTRDRAFT_67274	171477	174266	None	6944	1593	57601	No_constitutive_exon_found_in_species
GTAATCATGATTGCTCCTATTATCCCGTGGTTATCCCCGCAAACTGGGAGAT	212955	213581	212905	212957	1	GLOTRscaffold_00001	GLOTRDRAFT_101899	209653	213581	None	6944	1593	57601	No_constitutive_exon_found_in_species
TTTCTCCGTTTTGTGGTGCGGGAAGGTGTTGATATGGGTTTGATACAAAGGG	237191	237339	237389	237337	-1	GLOTRscaffold_00001	GLOTRDRAFT_108760	235630	238422	None	6944	1593	57601	No_constitutive_exon_found_in_species
CGTTCTTCCCGGTATTTGTATCCCGCGTCAACTCACATAATTGGGGACAGTC	236753	236830	236880	236828	-1	GLOTRscaffold_00001	GLOTRDRAFT_108760	235630	238422	None	6944	1593	57601	No_constitutive_exon_found_in_species
CTTAGCATGGACCGTGACATGAGAGGAGTCGTTGACGATGGGGAGCACAGGT	236287	236695	236745	236693	-1	GLOTRscaffold_00001	GLOTRDRAFT_108760	235630	238422	None	6944	1593	57601	No_constitutive_exon_found_in_species
CACCTTTCCTTGCGTACTTTCCTGGTGCACTGACAGCTATGGGGACACAGAT	239832	239940	239782	239834	1	GLOTRscaffold_00001	GLOTRDRAFT_134779	238880	242521	None	6944	1593	57601	No_constitutive_exon_found_in_species
CTATTGTCTTTTCGTCGTCGTACTTTCTGCTTACTTGGGTGGTGATGTAGGA	240783	240859	240733	240785	1	GLOTRscaffold_00001	GLOTRDRAFT_134779	238880	242521	None	6944	1593	57601	No_constitutive_exon_found_in_species
GTACACAATTAACCATTACCTTAAGACAACTAAACCTAGTGCGGGGATAGTG	255917	256015	256065	256013	-1	GLOTRscaffold_00001	GLOTRDRAFT_112810	255447	256378	None	6944	1593	57601	No_constitutive_exon_found_in_species
TGCTTCATGCTTCCAGGGTCACCTCTGCGATGGTCTGACACTGGTGGGAGAT	257083	257167	257217	257165	-1	GLOTRscaffold_00001	GLOTRDRAFT_108764	256548	257648	None	6944	1593	57601	No_constitutive_exon_found_in_species
AAGCTTGGGATATTATACTTCCACGACGATAGCTAATGCCGGGATCGCAGAT	286329	286358	286408	286356	-1	GLOTRscaffold_00001	GLOTRDRAFT_32306	284883	287022	None	6944	1593	57601	No_constitutive_exon_found_in_species
CCGTTTTCTGTTGTCTGTGTAGGACTGATGGGTGTGTGGTGGGGGTGTAGAA	300387	300465	300337	300389	1	GLOTRscaffold_00001	GLOTRDRAFT_101913	299070	300465	None	6944	1593	57601	No_constitutive_exon_found_in_species
TGGGTGTGGTGTGGTGTGTGCACTGTGAGTGTTGACTTCGGGATGCACAGGT	301822	301947	301772	301824	1	GLOTRscaffold_00001	GLOTRDRAFT_51851	300732	301947	None	6944	1593	57601	No_constitutive_exon_found_in_species
TACAAAGCTTTGGACTTACCTCGGTCGTAACTCTGACGCGCAGGGAGAAGAT	323090	323234	323040	323092	1	GLOTRscaffold_00001	GLOTRDRAFT_31568	322054	323875	None	6944	1593	57601	No_constitutive_exon_found_in_species
GTCCTATCCATGATAGACGGTTCGACGGAAATCTCATACCGCAGGGATAGAT	325511	325655	325461	325513	1	GLOTRscaffold_00001	GLOTRDRAFT_123794	324539	326285	None	6944	1593	57601	No_constitutive_exon_found_in_species
TGCATGGAAATCAAGCGTTGCTAAGCAGCTTGAGGCTAATCGGGCGCAAGGG	341897	341944	341847	341899	1	GLOTRscaffold_00001	GLOTRDRAFT_134804	340809	344038	None	6944	1593	57601	No_constitutive_exon_found_in_species
GTGTGACTGATTCGTTCCCTTGTTATTATTCTCAACTGAGATATGGGCAGGA	385275	385325	385225	385277	1	GLOTRscaffold_00001	GLOTRDRAFT_134815	384637	386355	None	6944	1593	57601	No_constitutive_exon_found_in_species
CAGTCTGGCTTTCCTGTTGCACTGCTTGGGTGACACTTATCAATGGGTAGAT	395124	395408	395458	395406	-1	GLOTRscaffold_00001	GLOTRDRAFT_134817	391037	397033	None	6944	1593	57601	No_constitutive_exon_found_in_species
TTGATATTATATCTGACCTGCATATCCTTCTATACTGAATCGCGGGATAGGG	430236	430572	430186	430238	1	GLOTRscaffold_00001	GLOTRDRAFT_112842	428548	434620	None	6944	1593	57601	No_constitutive_exon_found_in_species
TGTTGGCGATGCAGGGTGCCACTGGAGCGCAGGGCTCATTGGCGGGTCAGGC	447443	447505	447555	447503	-1	GLOTRscaffold_00001	GLOTRDRAFT_123836	444809	448280	None	6944	1593	57601	No_constitutive_exon_found_in_species
CCTGTCCTCTCTCCTTTCCTTCCTTTCCCCCTAACCCCCCGGGCGTGTAGAT	446494	446504	446554	446502	-1	GLOTRscaffold_00001	GLOTRDRAFT_123836	444809	448280	None	6944	1593	57601	No_constitutive_exon_found_in_species
TGCACCGGGAATGATTGGAGGATATGAACTGACGTAATGGGGTGGGTCAGCG	445547	445753	445803	445751	-1	GLOTRscaffold_00001	GLOTRDRAFT_123836	444809	448280	None	6944	1593	57601	No_constitutive_exon_found_in_species
GTCTTGAGCTTGTGAGGGCGGGTGGGGGAATGCTGATACGGTTGGGGTAGAT	445353	445485	445535	445483	-1	GLOTRscaffold_00001	GLOTRDRAFT_123836	444809	448280	None	6944	1593	57601	No_constitutive_exon_found_in_species
GTTCGTCTTACCCTGATGGAGTCCACGTCGCCTCTGAGATGTTGGGATAGTC	513801	514002	513751	513803	1	GLOTRscaffold_00001	GLOTRDRAFT_51975	512940	514553	None	6944	1593	57601	No_constitutive_exon_found_in_species
TGAATTAAGTCTCGATGCCGTTGTCTGACTTACCGTTCTCGTGTAGGGAGCC	552213	552257	552163	552215	1	GLOTRscaffold_00001	GLOTRDRAFT_31405	551404	554180	None	6944	1593	57601	No_constitutive_exon_found_in_species
TCCGGAAGTTGAGTTGTCTTATATCGCTGAATGACGCCTGCGGGCAACAGCA	561390	561501	561340	561392	1	GLOTRscaffold_00001	GLOTRDRAFT_118519	560202	562311	None	6944	1593	57601	No_constitutive_exon_found_in_species
TAAGTAGTCTCTCGTATCTACGCTCGGCCCCCTCTCACCGATGGGATTAGAT	561763	562311	561713	561765	1	GLOTRscaffold_00001	GLOTRDRAFT_118519	560202	562311	None	6944	1593	57601	No_constitutive_exon_found_in_species
AGCAGGTCGTGACCTCGCTAGTAGCACTAATGAATAAACGGGCGAGGAAGGT	609222	609361	609172	609224	1	GLOTRscaffold_00001	GLOTRDRAFT_112869	608550	614916	None	6944	1593	57601	No_constitutive_exon_found_in_species
AGTGGTCCTAATTTGCTGGGGTTTATCTTACCTGACCCTGCAGTGGGTAGCT	609414	609624	609364	609416	1	GLOTRscaffold_00001	GLOTRDRAFT_112869	608550	614916	None	6944	1593	57601	No_constitutive_exon_found_in_species
TGAGTGAGCATCCCATGTATTTCATAAACAGTCCACTAAAGGGTGGGTAGGC	611861	612120	611811	611863	1	GLOTRscaffold_00001	GLOTRDRAFT_112869	608550	614916	None	6944	1593	57601	No_constitutive_exon_found_in_species
AGCGTGCTTTCCACGTCGTTTGTCGATAGGCGTTGCTCATGGGCGCACAGGG	693554	693627	693504	693556	1	GLOTRscaffold_00001	GLOTRDRAFT_134893	693252	699785	None	6944	1593	57601	No_constitutive_exon_found_in_species
TGAGTGTTGGTTTGGTTATGGGTGATAGGGTGTTGATGTGGGTGATGTAGGC	696004	696124	695954	696006	1	GLOTRscaffold_00001	GLOTRDRAFT_134893	693252	699785	None	6944	1593	57601	No_constitutive_exon_found_in_species
TCCCCCCTTATGTATGACTGTCGGGGACTCACTCGGATGGGGGCAGCTAGTT	745263	745341	745213	745265	1	GLOTRscaffold_00001	GLOTRDRAFT_112900	745084	747801	None	6944	1593	57601	No_constitutive_exon_found_in_species
CGTGCCGCGTCCTTGTCCTTTCTGCGTCTACTGACCTCGGGGGAGTATAGAG	746559	746568	746509	746561	1	GLOTRscaffold_00001	GLOTRDRAFT_112900	745084	747801	None	6944	1593	57601	No_constitutive_exon_found_in_species
TGAGGAATTCGCTGTCTTTCCGGCCCTCTCTCTTTTATATTGTGGGGCAGGC	839270	839430	839220	839272	1	GLOTRscaffold_00001	GLOTRDRAFT_102027	838030	839430	None	6944	1593	57601	No_constitutive_exon_found_in_species
GCGGCTCTACTGTCATACGTCCAGCAGATTGTCAGCTCATTGGGATGTAGAC	874210	874252	874160	874212	1	GLOTRscaffold_00001	GLOTRDRAFT_134936	872101	874902	None	6944	1593	57601	No_constitutive_exon_found_in_species
TGCGGTTAGGGTGGCATCGCTGATCAAGATGGCATGGGACTGGGACGCAGAT	885645	885816	885595	885647	1	GLOTRscaffold_00001	GLOTRDRAFT_134939	885468	886195	None	6944	1593	57601	No_constitutive_exon_found_in_species
CGTTTAATAACCCCCCTTCCTACGCTCCGCTATAATGAACATGGGTGCAGGA	896525	896572	896475	896527	1	GLOTRscaffold_00001	GLOTRDRAFT_108853	896003	898402	None	6944	1593	57601	No_constitutive_exon_found_in_species
TGCTGCTGCAGACTGTTGCGTGTGTAGGCTGCTAACTGCCGGGCATACAGAG	945052	945259	945002	945054	1	GLOTRscaffold_00001	GLOTRDRAFT_112937	942105	945727	None	6944	1593	57601	No_constitutive_exon_found_in_species
ACTGTAAGGCTTTATATCTCCGTATGACACGTTTTGCTGAGGGTATATAGCC	954999	955158	955208	955156	-1	GLOTRscaffold_00001	GLOTRDRAFT_112938	949858	955501	None	6944	1593	57601	No_constitutive_exon_found_in_species
GACTAGCCAAAGCCCTGAGGACGGAAATTCATTGGGATATGGGAGAATAGCT	975527	975662	975477	975529	1	GLOTRscaffold_00001	GLOTRDRAFT_67692	975274	977002	None	6944	1593	57601	No_constitutive_exon_found_in_species
TTTTCCCCGGTGGATACCCTGTGGAAGGACCTGAATTTTTGCATGGGTAGGA	997063	997453	997013	997065	1	GLOTRscaffold_00001	GLOTRDRAFT_134973	996355	998319	None	6944	1593	57601	No_constitutive_exon_found_in_species
GCCTTATTTGTTCTACGACGCTGTGATCTAACCGCTAACTCGGGGTACAGCT	1021180	1021691	1021130	1021182	1	GLOTRscaffold_00001	GLOTRDRAFT_52256	1020373	1021691	None	6944	1593	57601	No_constitutive_exon_found_in_species
TTTACTATGTGTGCCTTAGCGAACACTAAGCTCGGTGATGTGACGGGTAGCC	1058645	1058785	1058835	1058783	-1	GLOTRscaffold_00001	GLOTRDRAFT_67734	1054979	1059060	None	6944	1593	57601	No_constitutive_exon_found_in_species
TGTCTTGGCCCCGAGGGACCATCTCAGTGGCACTGACATGGCATGGGAAGCT	1072862	1073104	1073154	1073102	-1	GLOTRscaffold_00001	GLOTRDRAFT_67746	1072229	1073454	None	6944	1593	57601	No_constitutive_exon_found_in_species
CATTCTGAATCGACAATGTCACCCTCAATAGTCTTCTTGCTAATGGGTAGAT	1080322	1080498	1080272	1080324	1	GLOTRscaffold_00001	GLOTRDRAFT_112967	1080124	1082842	None	6944	1593	57601	No_constitutive_exon_found_in_species
TGCGTTCGACTGTGCACCCTTCCCCACTTCCCCCTGACTCGGGAATATAGGT	1082191	1082323	1082141	1082193	1	GLOTRscaffold_00001	GLOTRDRAFT_112967	1080124	1082842	None	6944	1593	57601	No_constitutive_exon_found_in_species
ATATTCGATTCTTCGGGTGTTGGGGGAAGTCGCTGACAGGGGGGTTGTAGGG	1095088	1095160	1095210	1095158	-1	GLOTRscaffold_00001	GLOTRDRAFT_124042	1094758	1095244	None	6944	1593	57601	No_constitutive_exon_found_in_species
AACTCTAATATTGTTCACTCCCTTGCATTCATGGACTTCATAGGGCATAGTC	1113956	1114189	1114239	1114187	-1	GLOTRscaffold_00001	GLOTRDRAFT_102099	1112561	1118010	None	6944	1593	57601	No_constitutive_exon_found_in_species
TATGCGCAGTGCTGTAATTATCGGGTCGAGCTAAAGGGTGCGACAGGTAGCC	1113101	1113154	1113204	1113152	-1	GLOTRscaffold_00001	GLOTRDRAFT_102099	1112561	1118010	None	6944	1593	57601	No_constitutive_exon_found_in_species
TTGTGAGTCTTTTCTTCGTCTTATAACGACCCATATTCACCAGGGATTAGGG	1118316	1118386	1118436	1118384	-1	GLOTRscaffold_00001	GLOTRDRAFT_102100	1118316	1121970	None	6944	1593	57601	No_constitutive_exon_found_in_species
TTCTTGATTCCTGAGAATGAAATAAGCAGGGTCTGAATGTGGGTATACAGGC	1166955	1166987	1167037	1166985	-1	GLOTRscaffold_00001	GLOTRDRAFT_102107	1165371	1167083	None	6944	1593	57601	No_constitutive_exon_found_in_species
TAGGTACCGACGACCTGCTAGAGGAGAATGTAGATTAATTCCAAGGGCAGTA	1184034	1184120	1183984	1184036	1	GLOTRscaffold_00001	GLOTRDRAFT_67794	1183467	1185221	None	6944	1593	57601	No_constitutive_exon_found_in_species
TCGGAGTTGGCATCGAGCATGGGGGGAGGTTATCTGATGTGAGCGGGTAGTA	1194655	1194768	1194605	1194657	1	GLOTRscaffold_00001	GLOTRDRAFT_135024	1193289	1196432	None	6944	1593	57601	No_constitutive_exon_found_in_species
TTGGCGTTTTGGGTGAAGTGAGAGGCTGATGCATATGGGTGGGTGGGTAGAG	1195983	1196094	1195933	1195985	1	GLOTRscaffold_00001	GLOTRDRAFT_135024	1193289	1196432	None	6944	1593	57601	No_constitutive_exon_found_in_species
CGCTCTTACCCTGACCTTGGCCGGAGCCTATCGCTGACCTGGGACTATAGGT	1229911	1231257	1231307	1231255	-1	GLOTRscaffold_00001	GLOTRDRAFT_52369	1228531	1231898	None	6944	1593	57601	No_constitutive_exon_found_in_species
CGTCTTACGTTAGGACCGTCGGTACTCTGATCACTGGACGCGGGGACTAGAT	1233964	1234954	1233914	1233966	1	GLOTRscaffold_00001	GLOTRDRAFT_52376	1233603	1235541	None	6944	1593	57601	No_constitutive_exon_found_in_species
AAGCTTGCTCTCTTTCACGAAGATAACGTCTCATGCGCTCCGGCGGGAAGGG	1244341	1244468	1244291	1244343	1	GLOTRscaffold_00001	GLOTRDRAFT_118639	1243102	1245476	None	6944	1593	57601	No_constitutive_exon_found_in_species
GCGTCCGTCCGTTTTGCTGCCCTACAAGAGTCTAACATCAAGGCGGGAAGTG	1312037	1312115	1312165	1312113	-1	GLOTRscaffold_00001	GLOTRDRAFT_5963	1311344	1312732	None	6944	1593	57601	No_constitutive_exon_found_in_species
TAGTAATGAAACTTTGGCATCGTCCTCTCGACTGACCAGGTCGAGGGTAGCA	1344001	1344186	1343951	1344003	1	GLOTRscaffold_00001	GLOTRDRAFT_135066	1343447	1344847	None	6944	1593	57601	No_constitutive_exon_found_in_species
AGGCTATCACCGATGTAAGACTCCTCGACGCTGACAGGGAGCTGAAACAGAA	1345605	1345825	1345555	1345607	1	GLOTRscaffold_00001	GLOTRDRAFT_135067	1345207	1346106	None	6944	1593	57601	No_constitutive_exon_found_in_species
ATCCCTACATGACATTTATCGGCCACCACTAAGTACTGAGGGCTAAACAGGT	1351133	1351284	1351334	1351282	-1	GLOTRscaffold_00001	GLOTRDRAFT_135070	1350675	1351762	None	6944	1593	57601	No_constitutive_exon_found_in_species
GGCGCCCCTATGAAATTCTGTGGTACTAAGCTCAAGACATGGGGAAGTAGAT	1356747	1356820	1356697	1356749	1	GLOTRscaffold_00001	GLOTRDRAFT_135072	1356210	1357653	None	6944	1593	57601	No_constitutive_exon_found_in_species
TCAGTGGTGTTACTTGCGCAAAGCTACTGTAATCTCACGCGGGGACCAAGTC	1359484	1359549	1359434	1359486	1	GLOTRscaffold_00001	GLOTRDRAFT_108921	1359327	1361677	None	6944	1593	57601	No_constitutive_exon_found_in_species
GTACGTGTCTTAGCACTAATCCCACTTTACCCCATCTCAATGGGATGCAGTC	1372305	1372389	1372255	1372307	1	GLOTRscaffold_00001	GLOTRDRAFT_135079	1370677	1372964	None	6944	1593	57601	No_constitutive_exon_found_in_species
TGACATTCTTCCTTGCCTGTGCACGCTGCTGATCAACTCTGTCGGGACAGCC	1416165	1416198	1416248	1416196	-1	GLOTRscaffold_00001	GLOTRDRAFT_135093	1415285	1418174	None	6944	1593	57601	No_constitutive_exon_found_in_species
ACCCCTCCTGCTTCGCCCCGCTCACCGCGCTCCGCACGCGCGTGTGGGAGAT	1532373	1532700	1532750	1532698	-1	GLOTRscaffold_00001	GLOTRDRAFT_124182	1532373	1534414	None	6944	1593	57601	No_constitutive_exon_found_in_species
GTTGACTATCGTCGCAGACGTGATCAGTGATAAACAGGATCGGTGGGAAGGC	1565857	1565908	1565958	1565906	-1	GLOTRscaffold_00001	GLOTRDRAFT_68046	1563939	1566358	None	6944	1593	57601	No_constitutive_exon_found_in_species
TATACATCACGCTGGTACACGTCTTCATTGGCTGAGCATTGGGCATCAAGGA	1580784	1580800	1580734	1580786	1	GLOTRscaffold_00001	GLOTRDRAFT_30042	1580361	1582364	None	6944	1593	57601	No_constitutive_exon_found_in_species
TTGTGATTCCCAGTCAACCTCTTCTGTAAGTCTATGGAAGATCGAGGGAGCA	1581913	1582163	1581863	1581915	1	GLOTRscaffold_00001	GLOTRDRAFT_30042	1580361	1582364	None	6944	1593	57601	No_constitutive_exon_found_in_species
TGCGTGGACCGCGGAATCGTGCCCGAGGCCTTTGACGAACCAGGGTATAGGA	1698122	1698506	1698072	1698124	1	GLOTRscaffold_00001	GLOTRDRAFT_68132	1697762	1699082	None	6944	1593	57601	No_constitutive_exon_found_in_species
GGTGAGTATGCAACTGTGTCGTTCATCATAAAGCCTCACAATCGGGTAAGTA	1713056	1713071	1713121	1713069	-1	GLOTRscaffold_00001	GLOTRDRAFT_108974	1711366	1714352	None	6944	1593	57601	No_constitutive_exon_found_in_species
TTCGTGAGGATATAGTCCTTAGCGTGATGAATCCTTCATAAAGGGACCAGGC	1792248	1792433	1792483	1792431	-1	GLOTRscaffold_00001	GLOTRDRAFT_135182	1791814	1793425	None	6944	1593	57601	No_constitutive_exon_found_in_species
GGCGATGTGTTTATATGCGGGGGTGTGCTGACGTGAGGGGATGGGGGTAGAT	1811123	1811132	1811182	1811130	-1	GLOTRscaffold_00001	GLOTRDRAFT_135189	1808234	1811762	None	6944	1593	57601	No_constitutive_exon_found_in_species
GCCCTCCTTGACCCGCGTATGACCGCTATTTATTCCACAGGGGCACAAAGAA	1834418	1834436	1834368	1834420	1	GLOTRscaffold_00001	GLOTRDRAFT_124283	1833098	1835693	None	6944	1593	57601	No_constitutive_exon_found_in_species
CGCGTCGGTGGCAAGCGCACGTGAATGTATGCTGAAGTGCGGGGTCGTAGGG	1861808	1861825	1861875	1861823	-1	GLOTRscaffold_00001	GLOTRDRAFT_108997	1860293	1862038	None	6944	1593	57601	No_constitutive_exon_found_in_species
CCCATTTTTTAAGCCTGACCCCGTACCATGCGTTCATGGGATATGGACAGGT	1917444	1917682	1917732	1917680	-1	GLOTRscaffold_00001	GLOTRDRAFT_113163	1915914	1918044	None	6944	1593	57601	No_constitutive_exon_found_in_species
GTAGGTGTCACTTCATGTGTATTTCCATTTCTCAATCGCATACGGGGTAGGC	1918358	1919454	1919504	1919452	-1	GLOTRscaffold_00001	GLOTRDRAFT_124315	1918358	1919893	None	6944	1593	57601	No_constitutive_exon_found_in_species
GTTCGTCATAACAATCCTATGATTCGCCTAGGTATTGACTAGGGAATCAGTT	1928604	1928999	1928554	1928606	1	GLOTRscaffold_00001	GLOTRDRAFT_124318	1928532	1929322	None	6944	1593	57601	No_constitutive_exon_found_in_species
CCTCGACGCATATATGCGTGTTGGTCGATATGCTGACATCAACGGGCTAGGT	1934889	1935019	1934839	1934891	1	GLOTRscaffold_00001	GLOTRDRAFT_30022	1934071	1935380	None	6944	1593	57601	No_constitutive_exon_found_in_species
CATAGTAGTTGTTGGTTTTCAGCTGGGCATTCCTCTGACCAGGGTTGTAGGT	1942244	1942481	1942531	1942479	-1	GLOTRscaffold_00001	GLOTRDRAFT_135233	1941200	1944124	None	6944	1593	57601	No_constitutive_exon_found_in_species
GTATGTCCATCCTCTCCTCCCGGCACATACATCTCACAACGGGCACGCAGGA	2078669	2078687	2078619	2078671	1	GLOTRscaffold_00001	GLOTRDRAFT_30246	2077038	2078971	None	6944	1593	57601	No_constitutive_exon_found_in_species
TGCTCCCTGGAGTTGCAATGATTTTTCTCGAACTGAACGTGCATGGGCAGAC	2094642	2094853	2094903	2094851	-1	GLOTRscaffold_00001	GLOTRDRAFT_68433	2094428	2096556	None	6944	1593	57601	No_constitutive_exon_found_in_species
AGGGAACCTTCTGCTTTCTGATGAGATCGAGCTTGCTAATTTATGGGAAGGC	2111896	2111997	2111846	2111898	1	GLOTRscaffold_00001	GLOTRDRAFT_135285	2111563	2112566	None	6944	1593	57601	No_constitutive_exon_found_in_species
ATGTGTATGGGATTGAAACTCTGATGCCACTGATTAACAGGGTCTGAAAGGC	2127706	2128020	2128070	2128018	-1	GLOTRscaffold_00001	GLOTRDRAFT_113217	2121324	2136452	None	6944	1593	57601	No_constitutive_exon_found_in_species
GTCGTTTACATACCTCCACGTTTGGGTTATGTCTCATAGTGGGATCACAGAA	2126495	2126631	2126681	2126629	-1	GLOTRscaffold_00001	GLOTRDRAFT_113217	2121324	2136452	None	6944	1593	57601	No_constitutive_exon_found_in_species
TAAGTGTGTACTGGGACTTATAAGTGAACGCGGCTCAGACTGGGACACAGTC	2156093	2156534	2156043	2156095	1	GLOTRscaffold_00001	GLOTRDRAFT_113226	2155273	2159372	None	6944	1593	57601	No_constitutive_exon_found_in_species
ACCTAGCCATTTCCATGTTGCGCTCGGAGGTTGATCAGCGTGGGACGTAGGC	2157897	2157965	2157847	2157899	1	GLOTRscaffold_00001	GLOTRDRAFT_113226	2155273	2159372	None	6944	1593	57601	No_constitutive_exon_found_in_species
GCTCTCCTCAGTCTGTAAGGCGATACTGGCTGACTTGAAGTGGGATGCAGCT	2172725	2173073	2173123	2173071	-1	GLOTRscaffold_00001	GLOTRDRAFT_31204	2172429	2175069	None	6944	1593	57601	No_constitutive_exon_found_in_species
TTTTCGCTGGGATGTGGAAGTCAGGAATGCTTATGCGTATGGGAACAAAGGT	2172577	2172667	2172717	2172665	-1	GLOTRscaffold_00001	GLOTRDRAFT_31204	2172429	2175069	None	6944	1593	57601	No_constitutive_exon_found_in_species
CCAAACATCAGGGTGGTGTGGATGGGCGTATTGAACGGATTGTGGGATAGGC	2192566	2192662	2192712	2192660	-1	GLOTRscaffold_00001	GLOTRDRAFT_53041	2191941	2192899	None	6944	1593	57601	No_constitutive_exon_found_in_species
CTCGTTAGTAGCGTTCGCTGTTCCGCTCTCATTGTCTAACACGGGTGTAGTC	2221623	2221891	2221941	2221889	-1	GLOTRscaffold_00001	GLOTRDRAFT_135318	2220539	2222106	None	6944	1593	57601	No_constitutive_exon_found_in_species
TGATTATCACTGAACTCAAGCTGATCATCCCTATTCCTCACGACGGGCAGAT	2220539	2220725	2220775	2220723	-1	GLOTRscaffold_00001	GLOTRDRAFT_135318	2220539	2222106	None	6944	1593	57601	No_constitutive_exon_found_in_species
AGCTCGAGTTCGTCACCTAATCTAGAACTGCATTCATATCGGGGCAATAGGA	2230870	2231207	2231257	2231205	-1	GLOTRscaffold_00001	GLOTRDRAFT_135322	2230475	2232039	None	6944	1593	57601	No_constitutive_exon_found_in_species
CAAGTAAGTGTTACTTTGCGCTATCCTGCAATGCTTGCTAACCAGGGTAGAG	2257770	2257943	2257993	2257941	-1	GLOTRscaffold_00001	GLOTRDRAFT_29736	2255355	2260944	None	6944	1593	57601	No_constitutive_exon_found_in_species
AGTCCGCTTCACTTTCACCCGTTGTTTCGCTACGTCTAACAGCTGGGAAGGC	2278073	2278149	2278199	2278147	-1	GLOTRscaffold_00001	GLOTRDRAFT_135337	2277748	2279382	None	6944	1593	57601	No_constitutive_exon_found_in_species
GCGTCTTCGTCCTCTGCCAGAACGTCGAGCGATAATCATGGGCATGGAAGCC	2284479	2284708	2284429	2284481	1	GLOTRscaffold_00001	GLOTRDRAFT_31887	2282500	2284708	None	6944	1593	57601	No_constitutive_exon_found_in_species
AGTTCCTTATTCGTTTGGTAATCCTCGCGGCGTTTGACATGGGACGCTAGGG	2290753	2290832	2290703	2290755	1	GLOTRscaffold_00001	GLOTRDRAFT_109100	2289900	2291663	None	6944	1593	57601	No_constitutive_exon_found_in_species
GGATCCTGGGTTTATCTGCAGCCTTACCTGGTATTGAAAGGGAAGTCTAGTT	2290885	2291231	2290835	2290887	1	GLOTRscaffold_00001	GLOTRDRAFT_109100	2289900	2291663	None	6944	1593	57601	No_constitutive_exon_found_in_species
CCGTCCAAGCGTGCTTCAGCATTTCGTTGATTGCTCTGGGAAACATGAAGAC	2364178	2364207	2364257	2364205	-1	GLOTRscaffold_00001	GLOTRDRAFT_68621	2361948	2364462	None	6944	1593	57601	No_constitutive_exon_found_in_species
CCGGTTCTGGGTCCTGGTCCCTATATTCCATTCTGACGCTCTGGGAACAGTA	2363582	2363614	2363664	2363612	-1	GLOTRscaffold_00001	GLOTRDRAFT_68621	2361948	2364462	None	6944	1593	57601	No_constitutive_exon_found_in_species
TTGACATCTCATGCAGAGCTCTCTGTCTAATTGCACGCGAACAGGGACAGGC	2378482	2378587	2378637	2378585	-1	GLOTRscaffold_00001	GLOTRDRAFT_31411	2377354	2380356	None	6944	1593	57601	No_constitutive_exon_found_in_species
AGGTACGGACAGCGTGCTCGAGCTTGCCTATGATACTAACGCCGGGACAGGA	2387391	2387646	2387341	2387393	1	GLOTRscaffold_00001	GLOTRDRAFT_68641	2386844	2388490	None	6944	1593	57601	No_constitutive_exon_found_in_species
TTTGCAATATTTATGTCCCATTGGCACTTCTACTAACATGGATGGGTCAGGT	2412365	2412409	2412315	2412367	1	GLOTRscaffold_00001	GLOTRDRAFT_102501	2411671	2412526	None	6944	1593	57601	No_constitutive_exon_found_in_species
TAGTCCGTCCTACCATTTCTCTGCATTACGAGCTGAGTATAAGGGACTAGCC	2443922	2443991	2444041	2443989	-1	GLOTRscaffold_00001	GLOTRDRAFT_124515	2443922	2444610	None	6944	1593	57601	No_constitutive_exon_found_in_species
GCGGCACTCTCGTGAATTTAACTGAATTGCTTCATTTTGGGATGCTAAAGGT	2447530	2447640	2447480	2447532	1	GLOTRscaffold_00001	GLOTRDRAFT_53242	2447224	2449003	None	6944	1593	57601	No_constitutive_exon_found_in_species
CGTATCTCCGCTACGTTATGCTCAGACAGCATGGTAACGGGTGGGCATAGTT	2448761	2449003	2448711	2448763	1	GLOTRscaffold_00001	GLOTRDRAFT_53242	2447224	2449003	None	6944	1593	57601	No_constitutive_exon_found_in_species
AAACCTGAGCCTACCGTGATATTGCTGCCGTTCACGTTCGGTTGGGACAGGA	2475747	2475816	2475866	2475814	-1	GLOTRscaffold_00001	GLOTRDRAFT_31673	2475341	2475958	None	6944	1593	57601	No_constitutive_exon_found_in_species
ATTCACGGGTCTGTGGAAGCATATATTTGCTCACACAGGCAGGGCCACAGGT	2492674	2492817	2492624	2492676	1	GLOTRscaffold_00001	GLOTRDRAFT_31579	2490894	2493008	None	6944	1593	57601	No_constitutive_exon_found_in_species
GCGTATTTTCGTGCTCCTCGGACGATCCTAAATTGACACCAGGGGCAAAGGC	2522253	2522321	2522203	2522255	1	GLOTRscaffold_00001	GLOTRDRAFT_68765	2520985	2524248	None	6944	1593	57601	No_constitutive_exon_found_in_species
GCCGGAATGCCCTTTCCTTATACTAACCGGTGGTACTCGTGGGGGGGCAGTG	2530173	2530365	2530123	2530175	1	GLOTRscaffold_00001	GLOTRDRAFT_68769	2527521	2533197	None	6944	1593	57601	No_constitutive_exon_found_in_species
GTGGTTGCGTTCGACCTCGAATGACGCACCACCGCTGATAATGTTGGGAGAA	2571424	2571528	2571374	2571426	1	GLOTRscaffold_00001	GLOTRDRAFT_102534	2571247	2574019	None	6944	1593	57601	No_constitutive_exon_found_in_species
TGATCCGTCTCTGCGAGCGACTAATTTGACGTTCCCTGGGAAATGCACAGGC	2595982	2596142	2595932	2595984	1	GLOTRscaffold_00001	GLOTRDRAFT_124578	2595513	2597063	None	6944	1593	57601	No_constitutive_exon_found_in_species
AGGCTGGGCGGGACATTAAGATCGGGGCTAATTTCTATTTGGGTTGGTAGAA	2613410	2613449	2613499	2613447	-1	GLOTRscaffold_00001	GLOTRDRAFT_135447	2612206	2613692	None	6944	1593	57601	No_constitutive_exon_found_in_species
CATAATTTCATTTATGACCCGCTAAAACCCGCTGATGCAAAATGGGGTAGTA	2620222	2620267	2620317	2620265	-1	GLOTRscaffold_00001	GLOTRDRAFT_135449	2618303	2622266	None	6944	1593	57601	No_constitutive_exon_found_in_species
ACATTCGCATGCACTGATAGCATGCTGTGCGATTGGATCTGGGTAGCAAGCT	2654567	2654731	2654781	2654729	-1	GLOTRscaffold_00001	GLOTRDRAFT_102557	2653581	2654857	None	6944	1593	57601	No_constitutive_exon_found_in_species
GTTCGTACGCCCGCTTCATGATTAAACAGTAAACTAACATCGCGGGGCAGCT	2656525	2656915	2656965	2656913	-1	GLOTRscaffold_00001	GLOTRDRAFT_113374	2656525	2659026	None	6944	1593	57601	No_constitutive_exon_found_in_species
TGTTTCCTAAGGTGCCAAAGGCTGAATGCATCGATGAATCTTTGGGAAAGAT	2801496	2801620	2801670	2801618	-1	GLOTRscaffold_00001	GLOTRDRAFT_68950	2800633	2801781	None	6944	1593	57601	No_constitutive_exon_found_in_species
GCCGCGCGGGGGTGTCTACTGAAGTGCGTGAGCTGATGAATAGGGTGCAGGG	2806375	2806492	2806542	2806490	-1	GLOTRscaffold_00001	GLOTRDRAFT_124651	2803239	2807343	None	6944	1593	57601	No_constitutive_exon_found_in_species
CGTATCCCCCAAGTCCTCAGACACGAGTATACCAATGCGGGCGCGAGCAGGA	2806085	2806190	2806240	2806188	-1	GLOTRscaffold_00001	GLOTRDRAFT_124651	2803239	2807343	None	6944	1593	57601	No_constitutive_exon_found_in_species
ATTTGAACTGCTCAACATTTACAATTAGCGGAATCTGAAGGGGGACGTAGTT	2863619	2863845	2863895	2863843	-1	GLOTRscaffold_00001	GLOTRDRAFT_32903	2862490	2864084	None	6944	1593	57601	No_constitutive_exon_found_in_species
AAGCCGTCATTCCCAACTCCGAGATCCTCGTCTAACTATGAATTGGGCAGGT	3002389	3002764	3002814	3002762	-1	GLOTRscaffold_00001	GLOTRDRAFT_53630	2998303	3006456	None	6944	1593	57601	No_constitutive_exon_found_in_species
AGTCTCTGTGACGCTTCGCCTGAACAAGGTCCATTGATGCGGGCACGTAGGT	3033866	3033938	3033816	3033868	1	GLOTRscaffold_00001	GLOTRDRAFT_113475	3033355	3034411	None	6944	1593	57601	No_constitutive_exon_found_in_species
GTACGTCCATTTACTTCTATTCTTCGTCCCTGAGCTGATGGGCTGTGGAGGC	3090682	3090708	3090758	3090706	-1	GLOTRscaffold_00001	GLOTRDRAFT_53684	3088485	3091419	None	6944	1593	57601	No_constitutive_exon_found_in_species
ACTGGGCTGTGGATATGGTCGCTCATTAATACTTCTCGCGGGGCGCGTAGGA	3091764	3092100	3091714	3091766	1	GLOTRscaffold_00001	GLOTRDRAFT_16260	3091529	3092451	None	6944	1593	57601	No_constitutive_exon_found_in_species
GGAGGTTAGCGCGCGTCGGGTGTTCTAACGGACGCTGGCGGGGTGATCAGAA	3119657	3119709	3119607	3119659	1	GLOTRscaffold_00001	GLOTRDRAFT_69162	3119383	3121753	None	6944	1593	57601	No_constitutive_exon_found_in_species
TGCGTGGGAGCTCGTGCCTGTGCGTGCGCGTGTGCTGAGAACGGGCGCAGTG	3145879	3145968	3146018	3145966	-1	GLOTRscaffold_00001	GLOTRDRAFT_69176	3145207	3147707	None	6944	1593	57601	No_constitutive_exon_found_in_species
TGCAAAGCATGGTGTGACGGGTGCTCTAACGTTGTCGGGTCGTGGAACAGAG	3163465	3163568	3163618	3163566	-1	GLOTRscaffold_00001	GLOTRDRAFT_31317	3163465	3163878	None	6944	1593	57601	No_constitutive_exon_found_in_species
GGTATATTCCTACGTTAGACTCTGATACGGACCTCATGGGACTGGGGAAGAC	3186750	3186859	3186909	3186857	-1	GLOTRscaffold_00001	GLOTRDRAFT_135608	3185133	3187457	None	6944	1593	57601	No_constitutive_exon_found_in_species
ATCGTAGCTTGTAGGACTGGAGCTCAGTGAAACATCTCTCGGGTTAATAGGT	3188453	3188669	3188719	3188667	-1	GLOTRscaffold_00001	GLOTRDRAFT_69203	3187892	3189457	None	6944	1593	57601	No_constitutive_exon_found_in_species
ATGTGTAGGATTGGCATTATTGTGCACCGTTAACTTCTCCGGGGCGCAAGAA	3217159	3217277	3217109	3217161	1	GLOTRscaffold_00001	GLOTRDRAFT_113522	3213121	3218875	None	6944	1593	57601	No_constitutive_exon_found_in_species
GTGCTGTAACCAAAAACTGGGATCCAACTGCTGACATACACATGGGACAGGA	3218294	3218406	3218244	3218296	1	GLOTRscaffold_00001	GLOTRDRAFT_113522	3213121	3218875	None	6944	1593	57601	No_constitutive_exon_found_in_species
AGTGCGTAGCAAGTAATAGTTCTACCGGACATTGAACTGAGGGACATCAGGC	3223758	3224169	3224219	3224167	-1	GLOTRscaffold_00001	GLOTRDRAFT_113524	3221084	3224515	None	6944	1593	57601	No_constitutive_exon_found_in_species
CGTTCATAACACTAGTTCCGAAGCTTGCTTTCTTGACCTTGAGGGTGTAGGA	3232140	3232385	3232435	3232383	-1	GLOTRscaffold_00001	GLOTRDRAFT_69230	3232140	3234085	None	6944	1593	57601	No_constitutive_exon_found_in_species
TGAGCCTGGCAGCGACTGGAAGCGGGGAGGATCCGACTGGAAGCGGGGAGGA	3243977	3244109	3244159	3244107	-1	GLOTRscaffold_00001	GLOTRDRAFT_109288	3243977	3244620	None	6944	1593	57601	No_constitutive_exon_found_in_species
CGGGGTGGGTCGCGGACGCTGACGGTGCGCGCGGGCGGGCGGGCGGGCAGAC	3270224	3270337	3270174	3270226	1	GLOTRscaffold_00001	GLOTRDRAFT_109294	3268924	3270693	None	6944	1593	57601	No_constitutive_exon_found_in_species
AGATCGCGTCTCCCGCGTGTCGCAGGTGGTCATGCGTGTCGTGGGTATAGGA	3273002	3273802	3273852	3273800	-1	GLOTRscaffold_00001	GLOTRDRAFT_135632	3273002	3274724	None	6944	1593	57601	No_constitutive_exon_found_in_species
CATTTCGTTCGTGGTGGATCACTGCCCTTGGGCTGAAGTGCTGGGAGTAGAT	3276427	3276477	3276527	3276475	-1	GLOTRscaffold_00001	GLOTRDRAFT_124807	3276003	3278396	None	6944	1593	57601	No_constitutive_exon_found_in_species
GTATTCATCAATCCGTATCAGCCGGCCCGGTAATGACGCTGGGATGACAGCA	3290229	3290308	3290179	3290231	1	GLOTRscaffold_00001	GLOTRDRAFT_69268	3287460	3290308	None	6944	1593	57601	No_constitutive_exon_found_in_species
TGGTGGGTACCTGCCGTATCGTTTGTGGTGTGAAGCTTATGGGAACGTAGTG	3305497	3305740	3305790	3305738	-1	GLOTRscaffold_00001	GLOTRDRAFT_53823	3302857	3307495	None	6944	1593	57601	No_constitutive_exon_found_in_species
TGGTACATCCTCCTTGTCCATACATCTCGTTCACTGACCACGGGGGACAGTT	3315145	3315291	3315095	3315147	1	GLOTRscaffold_00001	GLOTRDRAFT_113547	3314301	3318360	None	6944	1593	57601	No_constitutive_exon_found_in_species
GGTGGCACGGCACATGTATTCACAATTTCGAGATCCCTCGGTGGGTGCAGAA	3315470	3315592	3315420	3315472	1	GLOTRscaffold_00001	GLOTRDRAFT_113547	3314301	3318360	None	6944	1593	57601	No_constitutive_exon_found_in_species
GGGTGAGTAAAACACCATTGGAGCCCGTCACGACTATTGAGGGTGTATAGCA	3335791	3336142	3335741	3335793	1	GLOTRscaffold_00001	GLOTRDRAFT_53842	3335411	3336680	None	6944	1593	57601	No_constitutive_exon_found_in_species
TCGTCAATGTATCCATTTGCCTTCTGAGCTCAACTCTTTTCGGCGGGTAGTG	3355160	3355262	3355312	3355260	-1	GLOTRscaffold_00001	GLOTRDRAFT_90383	3354883	3355534	None	6944	1593	57601	No_constitutive_exon_found_in_species
TCGACAGTCACTCATGGGTAAGGGCTGTGGCTCACGGGTCGCGATGGTAGGG	3379451	3379554	3379401	3379453	1	GLOTRscaffold_00001	GLOTRDRAFT_29972	3379038	3381620	None	6944	1593	57601	No_constitutive_exon_found_in_species
TCTCCACGCATGATCTGCCATGGGCCAGACTGACTTGTGTTGGGTATAAGAC	3399010	3399559	3399609	3399557	-1	GLOTRscaffold_00001	GLOTRDRAFT_113569	3395968	3400227	None	6944	1593	57601	No_constitutive_exon_found_in_species
AAGTACATTCTTGAGGTCCGGGATCGGTGGAGTACTCAGAGTTGGGGTAGAT	3410809	3410932	3410982	3410930	-1	GLOTRscaffold_00001	GLOTRDRAFT_53895	3408833	3411701	None	6944	1593	57601	No_constitutive_exon_found_in_species
TAAATTAGTCTTGTTCGCTGATTATGCTGGGTTCTGATTACTGAGGGTAGCC	3432728	3432825	3432678	3432730	1	GLOTRscaffold_00001	GLOTRDRAFT_113578	3429062	3438219	None	6944	1593	57601	No_constitutive_exon_found_in_species
TAAGTCTATGCCAAATTGGCCTCTTCTTCGTTTACTGATCATTTGGGAAGGC	3439470	3439530	3439580	3439528	-1	GLOTRscaffold_00001	GLOTRDRAFT_53918	3438444	3442314	None	6944	1593	57601	No_constitutive_exon_found_in_species
GCGCCGCTGGCAACAACGGTGCCGCCGCTGCCGCTGCTCAGGGTGGTAAGGG	3452616	3452733	3452566	3452618	1	GLOTRscaffold_00001	GLOTRDRAFT_32908	3451592	3452733	None	6944	1593	57601	No_constitutive_exon_found_in_species
CAATGCAAGTCTCCGCACCGCAACTTCTGGGTTTCTGCCAATGTTGGGAGGT	3467598	3467882	3467932	3467880	-1	GLOTRscaffold_00001	GLOTRDRAFT_119091	3461437	3468875	None	6944	1593	57601	No_constitutive_exon_found_in_species
GGTATGTCATGGCATCTGTTGAGCCCGCTGGAGTTAACGCAATGGGCTAGGA	3491198	3491681	3491148	3491200	1	GLOTRscaffold_00001	GLOTRDRAFT_30254	3489105	3492207	None	6944	1593	57601	No_constitutive_exon_found_in_species
GGTACGTATGACCTCGGTTTGTGCCGCCCACGTAACTGACGGGCCGATAGCT	3497658	3498045	3498095	3498043	-1	GLOTRscaffold_00001	GLOTRDRAFT_30890	3497658	3502144	None	6944	1593	57601	No_constitutive_exon_found_in_species
TATCGTTCCATAGTGGTTCGTATCTCAACGAGGCCTACAGGGGGGACTAGCA	3503918	3503950	3503868	3503920	1	GLOTRscaffold_00001	GLOTRDRAFT_113591	3502112	3506177	None	6944	1593	57601	No_constitutive_exon_found_in_species
GCGTCCCTTCTACTGCATATTCTTCCGGGTCGTCTAAGGGATCGGAACAGGT	3521973	3522044	3522094	3522042	-1	GLOTRscaffold_00001	GLOTRDRAFT_30111	3516367	3522433	None	6944	1593	57601	No_constitutive_exon_found_in_species
AGTGTTTCTTTCGTACAAGGAAGGTTTCCACCAGTCATGGAAAGGGATAGGC	3526569	3526833	3526883	3526831	-1	GLOTRscaffold_00001	GLOTRDRAFT_135702	3525573	3527258	None	6944	1593	57601	No_constitutive_exon_found_in_species
CAATCGACACAATCAAGCTGAGTAGGGTATTGACTTGTTGGGTGATGTAGGA	3528185	3528368	3528418	3528366	-1	GLOTRscaffold_00001	GLOTRDRAFT_32105	3528185	3529281	None	6944	1593	57601	No_constitutive_exon_found_in_species
CCAGTACTCACTGTTGAGGGGGGGACAGTGCGTCATTAGAGGGGAGGCAGAG	3625842	3625977	3626027	3625975	-1	GLOTRscaffold_00001	GLOTRDRAFT_135720	3624623	3626193	None	6944	1593	57601	No_constitutive_exon_found_in_species
CTGACATTCGAACGCCATCTATACGCGTCTGCCGACTGTGGTGGGTGTAGAG	3625594	3625753	3625803	3625751	-1	GLOTRscaffold_00001	GLOTRDRAFT_135720	3624623	3626193	None	6944	1593	57601	No_constitutive_exon_found_in_species
TTGAGGCTTAAAGCCGCAAGGGCTCAGGCTGACGTCGATGGGTTGACAAGCT	3632195	3632270	3632320	3632268	-1	GLOTRscaffold_00001	GLOTRDRAFT_69476	3631448	3633696	None	6944	1593	57601	No_constitutive_exon_found_in_species
GGTGCTGGTTATGGACTGGGTTATGGAGAATATGCTAACGGGTTGAGCAGGG	3637430	3637586	3637380	3637432	1	GLOTRscaffold_00001	GLOTRDRAFT_69482	3636819	3640169	None	6944	1593	57601	No_constitutive_exon_found_in_species
TGTCTTGAGCATTGTACGCGATGTTATACGTCTGCTAATGGGCAATGCAGAC	3639237	3639612	3639187	3639239	1	GLOTRscaffold_00001	GLOTRDRAFT_69482	3636819	3640169	None	6944	1593	57601	No_constitutive_exon_found_in_species
AGGCATGTGCAGACGCTGTAAGTCAAGATGAATTAATATTGGGTGAGTAGAG	3641477	3641608	3641427	3641479	1	GLOTRscaffold_00001	GLOTRDRAFT_135726	3640346	3643128	None	6944	1593	57601	No_constitutive_exon_found_in_species
GTGTCTATCTCTACTACGACGTTGACCGGACAGGACATGGGGTGGTACAGAT	3642712	3642819	3642662	3642714	1	GLOTRscaffold_00001	GLOTRDRAFT_135726	3640346	3643128	None	6944	1593	57601	No_constitutive_exon_found_in_species
GCGCGCTCGTCTCAGATATATGGGCTGTATCGATTAACGTATGGGTATAGGG	3650230	3650339	3650389	3650337	-1	GLOTRscaffold_00001	GLOTRDRAFT_135727	3643113	3651472	None	6944	1593	57601	No_constitutive_exon_found_in_species
AGGTATGGCACGTGGTGCTGGCTCCGTGCTTCGACTGATGGGATATGCAGGA	3648236	3648302	3648352	3648300	-1	GLOTRscaffold_00001	GLOTRDRAFT_135727	3643113	3651472	None	6944	1593	57601	No_constitutive_exon_found_in_species
AGGGTAAGCGCTTGGATCTCCTCGCAGTACATCCTGACACGGGCTGGTAGTT	3654660	3654741	3654791	3654739	-1	GLOTRscaffold_00001	GLOTRDRAFT_124926	3653086	3655965	None	6944	1593	57601	No_constitutive_exon_found_in_species
TTGTGCAGTGAGACATGCGACCGTGTGCTCATGTCTTCTTTGATGGGCAGTG	3656564	3656668	3656718	3656666	-1	GLOTRscaffold_00001	GLOTRDRAFT_69490	3656122	3658052	None	6944	1593	57601	No_constitutive_exon_found_in_species
TTTGCATACACGGGGAACTTACGTCAGTGTGTGGTTCGTTGGGTAAATAGAT	3664030	3664138	3664188	3664136	-1	GLOTRscaffold_00001	GLOTRDRAFT_109352	3663383	3665194	None	6944	1593	57601	No_constitutive_exon_found_in_species
GTTGATCGAGTGTGTTGTCGCTCTGGCTAATGGCGGGGATGTGGGGTTAGCT	3706764	3706947	3706714	3706766	1	GLOTRscaffold_00001	GLOTRDRAFT_102844	3706328	3711786	None	6944	1593	57601	No_constitutive_exon_found_in_species
TTTGCTTGTGCGCGGGTTGGTGTGTGGAGGCTGATTGATTGGGGCGGTAGGG	3721358	3721474	3721524	3721472	-1	GLOTRscaffold_00001	GLOTRDRAFT_31519	3720436	3722452	None	6944	1593	57601	No_constitutive_exon_found_in_species
GCCTCGTACGTCTCTGTGCACACTGACGCGATCTCACTGGGACATGAAAGGG	3747677	3747708	3747627	3747679	1	GLOTRscaffold_00001	GLOTRDRAFT_113634	3747381	3748064	None	6944	1593	57601	No_constitutive_exon_found_in_species
GCGCGTTCCCTTTTTGTTCCCCGGGCATGCGCTGACCGACCGGGATGCAGCG	3759269	3759342	3759392	3759340	-1	GLOTRscaffold_00001	GLOTRDRAFT_69536	3758181	3760505	None	6944	1593	57601	No_constitutive_exon_found_in_species
GGCTTGCGGATTGAGAGGGGGGAGTGTTGATGGAGGGTGCGCGGGTGCAGGC	3758590	3758705	3758755	3758703	-1	GLOTRscaffold_00001	GLOTRDRAFT_69536	3758181	3760505	None	6944	1593	57601	No_constitutive_exon_found_in_species
TGAGTAGCCATGGGCACATGAAATATCCATGTAAACTCACGAGGGCATAGGG	3789164	3790473	3790523	3790471	-1	GLOTRscaffold_00001	GLOTRDRAFT_109367	3789164	3791327	None	6944	1593	57601	No_constitutive_exon_found_in_species
ATATATCTCCTTCCTGCGAATAGGAAATGTAGAAGACGCGTGCGGGATAGAC	3798561	3798634	3798511	3798563	1	GLOTRscaffold_00001	GLOTRDRAFT_109369	3798231	3800790	None	6944	1593	57601	No_constitutive_exon_found_in_species
AGGCTAGGTTTATGGGACACCAGGTACGTTTGTTTGGCTGACGAGGGCAGTC	3798778	3798826	3798728	3798780	1	GLOTRscaffold_00001	GLOTRDRAFT_109369	3798231	3800790	None	6944	1593	57601	No_constitutive_exon_found_in_species
GAAGGCTTTATGGAGCGGCCGGAGCCTGACTGACCAGCTGGGGATATTAGGG	3813496	3813558	3813446	3813498	1	GLOTRscaffold_00001	GLOTRDRAFT_54115	3813171	3814803	None	6944	1593	57601	No_constitutive_exon_found_in_species
GTAATCTCATCGCGTCGATCTCCCATTCCGCTGACGAGTGAAGGGTTAAGTG	3857316	3858057	3858107	3858055	-1	GLOTRscaffold_00001	GLOTRDRAFT_135768	3857316	3859575	None	6944	1593	57601	No_constitutive_exon_found_in_species
CATGCTAGTCATATTTTTTTATCTGCTAAATGTATGAACTGGGGCATCAGGC	3889269	3889309	3889359	3889307	-1	GLOTRscaffold_00001	GLOTRDRAFT_124981	3887833	3889389	None	6944	1593	57601	No_constitutive_exon_found_in_species
TGAGTAATGCGTTATTTGAAATGTACACCACGATTGAAGTCGGGGCATAGCA	3916609	3916631	3916559	3916611	1	GLOTRscaffold_00001	GLOTRDRAFT_54150	3913767	3918433	None	6944	1593	57601	No_constitutive_exon_found_in_species
TGGATGGATCCCTACATGGCTTAGACTGATCGGTAGTGTATTGCAGGGAGCG	3930520	3930624	3930674	3930622	-1	GLOTRscaffold_00001	GLOTRDRAFT_14668	3930169	3930874	None	6944	1593	57601	No_constitutive_exon_found_in_species
AAGCGCTGGCAATACCGCAATGAAATCAGCATCATTCAGAGGGTGGCTAGGC	3934974	3935073	3934924	3934976	1	GLOTRscaffold_00001	GLOTRDRAFT_28102	3934735	3935479	None	6944	1593	57601	No_constitutive_exon_found_in_species
GGGCAACACTAGTTAGCAAGCATCCCAAAAATCCAGTCAGGGCATCAGAGCA	4011210	4011358	4011160	4011212	1	GLOTRscaffold_00001	GLOTRDRAFT_113678	4009364	4011358	None	6944	1593	57601	No_constitutive_exon_found_in_species
GTGCTTGCTGTGTGGTGTGTGCAGTGCTGACTGACGGGCGGGCGGGGCAGTT	4061889	4062048	4061839	4061891	1	GLOTRscaffold_00001	GLOTRDRAFT_119176	4060943	4062378	None	6944	1593	57601	No_constitutive_exon_found_in_species
TTCTGCGGGCTGCGGCCTTCGATAGCGGCTTGACGACTCTGCGGGTACAGCT	4082634	4082850	4082584	4082636	1	GLOTRscaffold_00001	GLOTRDRAFT_125034	4081779	4083320	None	6944	1593	57601	No_constitutive_exon_found_in_species
GTCATTAGTGTTCAAATGAACTCCTTCGTTTGAAGGACCGGGTGTATAAGAT	4088434	4088472	4088522	4088470	-1	GLOTRscaffold_00001	GLOTRDRAFT_69683	4087398	4088714	None	6944	1593	57601	No_constitutive_exon_found_in_species
ACAAGGATGGGATAACAACCACCGTCCTCGAGCTGACATCGGGATCGCAGTG	4105271	4105436	4105221	4105273	1	GLOTRscaffold_00001	GLOTRDRAFT_4599	4103275	4105436	None	6944	1593	57601	No_constitutive_exon_found_in_species
GACGCCTTTACACACTGCGATGTGGGTCTCATCTCATCGGGGGGAGGTAGCC	4121612	4121765	4121562	4121614	1	GLOTRscaffold_00001	GLOTRDRAFT_135811	4121254	4124441	None	6944	1593	57601	No_constitutive_exon_found_in_species
ATTTTGTTCAGCTGTCTGGACTGGGAGATAACCCAACATTCTGGGAATAGTC	4232484	4232554	4232604	4232552	-1	GLOTRscaffold_00001	GLOTRDRAFT_125077	4230845	4233277	None	6944	1593	57601	No_constitutive_exon_found_in_species
TACTCTTCTTTGCCTACGATGCGCATGCTGCGGGCTCACGCGGGAGTTAGAC	4276844	4277501	4276794	4276846	1	GLOTRscaffold_00001	GLOTRDRAFT_69761	4275748	4278525	None	6944	1593	57601	No_constitutive_exon_found_in_species
CTTCTGCGGATATGGTGGGGGTGAGAGCACGGGCTGATGCGGGATAACAGGC	5377	5493	5327	5379	1	GLOTRscaffold_00002	GLOTRDRAFT_102957	4869	5868	None	6944	1593	57601	No_constitutive_exon_found_in_species
CAGTACGTATCTGTACTTTTGCTCTAGTAGCACGCTAAGTTCGGGGGCAGTA	180245	180264	180195	180247	1	GLOTRscaffold_00002	GLOTRDRAFT_125146	180101	181787	None	6944	1593	57601	No_constitutive_exon_found_in_species
TGAACCACACACATTATGGATATCCAATATACCCAGTAGGGCATGGACAGAT	205601	205907	205957	205905	-1	GLOTRscaffold_00002	GLOTRDRAFT_102967	204728	206002	None	6944	1593	57601	No_constitutive_exon_found_in_species
TGAGTCACCCATCACTACAGGTGTCTTTCTGAATCGATTATGGGACACAGGA	246383	246642	246333	246385	1	GLOTRscaffold_00002	GLOTRDRAFT_113732	245653	248290	None	6944	1593	57601	No_constitutive_exon_found_in_species
ACGTCGGGGCTAGCACCACCGCTCCTAAAATATATTCGAGCAATGGGCAGGG	260784	260864	260734	260786	1	GLOTRscaffold_00002	GLOTRDRAFT_109432	259637	261754	None	6944	1593	57601	No_constitutive_exon_found_in_species
TATTGCTATCCAAAGCTTTTCGCAGACCTCGGCTGACACTGGGACGGCAGGG	279694	279810	279860	279808	-1	GLOTRscaffold_00002	GLOTRDRAFT_135871	278091	280355	None	6944	1593	57601	No_constitutive_exon_found_in_species
TCTAATCTCCTTCCGCTCGCATTGTGTGATTTCTGACGGGAGAACAACAGTA	278343	278592	278642	278590	-1	GLOTRscaffold_00002	GLOTRDRAFT_135871	278091	280355	None	6944	1593	57601	No_constitutive_exon_found_in_species
TGAGTACCGCAATGATGTCCGTGTGGTCAATACGCTGAAAGGGACTGCAGCT	309036	309278	309328	309276	-1	GLOTRscaffold_00002	GLOTRDRAFT_69836	308486	309908	None	6944	1593	57601	No_constitutive_exon_found_in_species
TAGCATACCTCTCTCGCGACTGACTCCATGCATGCATGCGCGGGACGCAGCG	342388	342528	342578	342526	-1	GLOTRscaffold_00002	GLOTRDRAFT_125188	342388	343008	None	6944	1593	57601	No_constitutive_exon_found_in_species
GTCCTCGACGCGTGTCGTGCAGCCAAGCAAATACTGACGCGCGGGCACAGGT	343699	343906	343649	343701	1	GLOTRscaffold_00002	GLOTRDRAFT_125189	343504	345079	None	6944	1593	57601	No_constitutive_exon_found_in_species
TCAGGGGATCGCTCTTCCCGGGTACGAACCAACTAAGACGTACGGGATAGGC	363532	363719	363769	363717	-1	GLOTRscaffold_00002	GLOTRDRAFT_90647	361181	363791	None	6944	1593	57601	No_constitutive_exon_found_in_species
ATTCACCATCTATCCATCTAGAAGTCTCCGAGCTGACATCTGAGGGGCAGGA	404501	404588	404451	404503	1	GLOTRscaffold_00002	GLOTRDRAFT_69875	400068	404922	None	6944	1593	57601	No_constitutive_exon_found_in_species
AGCGCGTTTCGTCCACACATTCCTGGTTAGCTGCTGAGGAGGGAAGACAGGA	407368	407488	407538	407486	-1	GLOTRscaffold_00002	GLOTRDRAFT_69878	406578	407712	None	6944	1593	57601	No_constitutive_exon_found_in_species
CATTCCATTCCTACATGTACATTCCTACTTGTGGTATTTTGGGCGATAAGTT	420561	420658	420511	420563	1	GLOTRscaffold_00002	GLOTRDRAFT_33333	419826	420658	None	6944	1593	57601	No_constitutive_exon_found_in_species
TGTCTCAGGCATTGTGGGATGGAGCGTACCGTAATCTTCTCGCGGGGCAGAT	422418	422476	422526	422474	-1	GLOTRscaffold_00002	GLOTRDRAFT_54445	421826	422811	None	6944	1593	57601	No_constitutive_exon_found_in_species
CCCTGCTCTCCGGAATGCCTGGTCGGACTGGCTGACGTGGGGGCGCGCAGAT	430338	430467	430288	430340	1	GLOTRscaffold_00002	GLOTRDRAFT_135908	427479	430816	None	6944	1593	57601	No_constitutive_exon_found_in_species
GTTGGGGGGAGGGGTGGGATGGGATGACGCTGATGAAATTGGGCGGACAGAC	432411	432512	432562	432510	-1	GLOTRscaffold_00002	GLOTRDRAFT_135909	431143	433494	None	6944	1593	57601	No_constitutive_exon_found_in_species
TCGCGTGCTGCATGTGGATCGGTGTCGGTGGATGCGGGGTGGGGGTGTAGAG	450026	450387	450437	450385	-1	GLOTRscaffold_00002	GLOTRDRAFT_103017	448930	453328	None	6944	1593	57601	No_constitutive_exon_found_in_species
TGGTGCGTCGCGTCGCGCGGCGTGAATGGCTGCTGATGGGGGGTGGGTAGCG	449880	449978	450028	449976	-1	GLOTRscaffold_00002	GLOTRDRAFT_103017	448930	453328	None	6944	1593	57601	No_constitutive_exon_found_in_species
CGTCTGCGTTCACACTGGCGAGCGTGATGAGACGGTGTGATGATGGGTAGGC	449722	449827	449877	449825	-1	GLOTRscaffold_00002	GLOTRDRAFT_103017	448930	453328	None	6944	1593	57601	No_constitutive_exon_found_in_species
GGCCGTCGAACGCGATGCCCATGCCGCAGATGTTCACGCCGAACGGGCAGGC	455963	456280	456330	456278	-1	GLOTRscaffold_00002	GLOTRDRAFT_135911	453702	457440	None	6944	1593	57601	No_constitutive_exon_found_in_species
AAGTTGGCCCTGTGAACACCCACCGCCATTTCCTGACGTTGAACGGGCAGGC	465564	465952	465514	465566	1	GLOTRscaffold_00002	GLOTRDRAFT_125225	464763	467053	None	6944	1593	57601	No_constitutive_exon_found_in_species
ATCGAGACTTCTTCCCGCCTGATCAGGTACTAACCGGGTTCAATGGGTAGCG	476637	476760	476587	476639	1	GLOTRscaffold_00002	GLOTRDRAFT_69914	474891	477289	None	6944	1593	57601	No_constitutive_exon_found_in_species
ATTAGACGTGATCCGAACTCACTGGTATAGCATTCTGACCGGGTACGCAGAC	477742	477800	477850	477798	-1	GLOTRscaffold_00002	GLOTRDRAFT_34448	477389	477991	None	6944	1593	57601	No_constitutive_exon_found_in_species
GTGTCCTGGCACAGTGCGGAAGTGACGAAGATAGCTCACCGTGTGGGTAGAT	477389	477467	477517	477465	-1	GLOTRscaffold_00002	GLOTRDRAFT_34448	477389	477991	None	6944	1593	57601	No_constitutive_exon_found_in_species
CATCGATCCATTGCTGACACTTAGAGTGTATACACTGACCTATGGGGTAGAA	518145	518319	518095	518147	1	GLOTRscaffold_00002	GLOTRDRAFT_90677	516919	518875	None	6944	1593	57601	No_constitutive_exon_found_in_species
AATGAGAAGTCTATCGTAAGCAGCGAGTGCCCGTGGCTGAGAGCGGGTAGGG	522320	522506	522556	522504	-1	GLOTRscaffold_00002	GLOTRDRAFT_119272	519701	522680	None	6944	1593	57601	No_constitutive_exon_found_in_species
TATTCACAGTTTTTGGATCCGATTCTTTCTAAATTTTCATCGTGGGACAGCA	520053	520345	520395	520343	-1	GLOTRscaffold_00002	GLOTRDRAFT_119272	519701	522680	None	6944	1593	57601	No_constitutive_exon_found_in_species
TTCGTGTTCGCGAGAGAGTTCCTCTGACGCGTGGGTTTACGTCGGGACAGGT	523374	523394	523324	523376	1	GLOTRscaffold_00002	GLOTRDRAFT_135931	522960	524379	None	6944	1593	57601	No_constitutive_exon_found_in_species
AGTCTACAAATGCATAGTGAAAATCCATATTGATCAATTCGTGGGGATAGGT	551253	551324	551203	551255	1	GLOTRscaffold_00002	GLOTRDRAFT_135938	549631	554080	None	6944	1593	57601	No_constitutive_exon_found_in_species
AGCTCCAATCTTGTACCTGGTTTGCGGCATGGTATTCACCGGGAAAATAGGA	638345	638522	638295	638347	1	GLOTRscaffold_00002	GLOTRDRAFT_70022	637851	638990	None	6944	1593	57601	No_constitutive_exon_found_in_species
ATTTTGGTCTGGGAAGCTGCTCGGCAAGGATTAATGGGCGGGATGCACAGGT	672911	672994	673044	672992	-1	GLOTRscaffold_00002	GLOTRDRAFT_113818	670428	673690	None	6944	1593	57601	No_constitutive_exon_found_in_species
TGCGTGGCTGGACGGTGGGCCCAGTTACGATGCTGAATACTGGGTTAAAGGT	700882	700915	700965	700913	-1	GLOTRscaffold_00002	GLOTRDRAFT_135977	698437	701091	None	6944	1593	57601	No_constitutive_exon_found_in_species
CCACTATAGGTATCTAAGAATCTATAAATGCCGATTGGGTGATATGACAGTG	704206	704320	704156	704208	1	GLOTRscaffold_00002	GLOTRDRAFT_113823	703667	705403	None	6944	1593	57601	No_constitutive_exon_found_in_species
TGAGTTCTCTTGCGATAAAATGAGAGAGGGAAGGAGGCTCAATGGGATAGGG	716506	716579	716629	716577	-1	GLOTRscaffold_00002	GLOTRDRAFT_113826	715576	716873	None	6944	1593	57601	No_constitutive_exon_found_in_species
GAGTCTTAGTCTGTGTTTACGCGCTGCAGATTCTTACGAGGGAATGTCAGGC	761729	761844	761679	761731	1	GLOTRscaffold_00002	GLOTRDRAFT_35210	761308	763911	None	6944	1593	57601	No_constitutive_exon_found_in_species
AAGGTAGTGTCTTCCTTCATACATCGACGTTGCTTAGACATGGGATGCAGGA	770754	771360	770704	770756	1	GLOTRscaffold_00002	GLOTRDRAFT_109505	769569	771949	None	6944	1593	57601	No_constitutive_exon_found_in_species
AAGCTACTGCCTCAGATGCACCCGTCTAATATAGATCAGCTGGGAAATAGGC	774103	774247	774053	774105	1	GLOTRscaffold_00002	GLOTRDRAFT_34455	773234	777390	None	6944	1593	57601	No_constitutive_exon_found_in_species
CTTTGTTTATGGTTGCTAGCGCGCAGGAACTGAGCCGTGCATTGGGATAGGT	806022	806044	806094	806042	-1	GLOTRscaffold_00002	GLOTRDRAFT_136005	804446	808409	None	6944	1593	57601	No_constitutive_exon_found_in_species
GTCGCCCCCGCTTATCTTCTCTTCTGGCAGGCAGGCTGATGGTGGGATAGAC	813858	814358	814408	814356	-1	GLOTRscaffold_00002	GLOTRDRAFT_136008	813640	814618	None	6944	1593	57601	No_constitutive_exon_found_in_species
CTTTGCTTTGCGTGTGAGGGAGGGACGCTGATGATGTGTGTGGGTGGTAGGG	819431	819572	819622	819570	-1	GLOTRscaffold_00002	GLOTRDRAFT_109513	818265	819862	None	6944	1593	57601	No_constitutive_exon_found_in_species
CTTATAGTATGTCCGTGAAAGCCGGGATTGACCGGCAGCTTGGGACGCAGAG	859241	859316	859366	859314	-1	GLOTRscaffold_00002	GLOTRDRAFT_70151	858935	860451	None	6944	1593	57601	No_constitutive_exon_found_in_species
GGGTGGTGCATGCACGTCTGCGTGAGGTAGCTCACGGACGCGCGGGGTAGGT	892280	892477	892527	892475	-1	GLOTRscaffold_00002	GLOTRDRAFT_113867	891525	893977	None	6944	1593	57601	No_constitutive_exon_found_in_species
TTCTGTTCTGAACCGTGTTTTATTATTCTAATATATGCTGGGTGGTGCAGAT	891625	891835	891885	891833	-1	GLOTRscaffold_00002	GLOTRDRAFT_113867	891525	893977	None	6944	1593	57601	No_constitutive_exon_found_in_species
TCCTGGTCAGAGGATCGGGCGCGGTGGCGGGTGCCGCAGGGGAGTTGAAGGT	903458	903499	903549	903497	-1	GLOTRscaffold_00002	GLOTRDRAFT_70178	902341	906004	None	6944	1593	57601	No_constitutive_exon_found_in_species
GTCTTAGCTGGAGTTGTGGCAGTGTAATGGGCTATTCATGGGAAAACCAGTC	927977	928324	928374	928322	-1	GLOTRscaffold_00002	GLOTRDRAFT_125373	927977	930081	None	6944	1593	57601	No_constitutive_exon_found_in_species
GTTTCTTCCTGCAACGCTTGTGGCGAACATGGCTAATGGGGATATAATAGGA	939805	939816	939866	939814	-1	GLOTRscaffold_00002	GLOTRDRAFT_119349	938899	940242	None	6944	1593	57601	No_constitutive_exon_found_in_species
CGTCTCAAGGGTCGCATTGATGCAGTTGCAGGTTGTTGATCGGAGGGCAGAC	1006075	1006283	1006333	1006281	-1	GLOTRscaffold_00002	GLOTRDRAFT_136052	1002870	1008171	None	6944	1593	57601	No_constitutive_exon_found_in_species
GTGCGTGGTTCGTATACGTCGTACTTTGAGCTGGTATGGATGATGGGCAGGC	1011826	1011952	1011776	1011828	1	GLOTRscaffold_00002	GLOTRDRAFT_70232	1011351	1012775	None	6944	1593	57601	No_constitutive_exon_found_in_species
TGTGAGTGCTCGTGTATGAATGTGGGGATGAATGCTGATTGGGATTATAGGT	1024403	1024619	1024669	1024617	-1	GLOTRscaffold_00002	GLOTRDRAFT_113893	1024403	1026577	None	6944	1593	57601	No_constitutive_exon_found_in_species
GCGACGCATGCTGGTCCTGGTAGGTCAGTGGACTAACGGAGGGGATGTAGCC	1052694	1052772	1052822	1052770	-1	GLOTRscaffold_00002	GLOTRDRAFT_136066	1051546	1054925	None	6944	1593	57601	No_constitutive_exon_found_in_species
GGTGTGTCCATTTCTCACAAGCCCGGAATCGTCTAACTGAGGGGACAAAGGA	1062832	1062910	1062782	1062834	1	GLOTRscaffold_00002	GLOTRDRAFT_136071	1062473	1063756	None	6944	1593	57601	No_constitutive_exon_found_in_species
GGTGAGGGCATCGTGATGCAGAGGTCTTTGCAACTGACGAAGGGCACAAGCC	1097047	1097191	1097241	1097189	-1	GLOTRscaffold_00002	GLOTRDRAFT_136081	1096083	1097477	None	6944	1593	57601	No_constitutive_exon_found_in_species
AAGTGCCATCTCCTTGTCACGTCCTACATATGCTCATTAATAGGGATTAGAC	1122819	1123094	1123144	1123092	-1	GLOTRscaffold_00002	GLOTRDRAFT_98267	1121572	1125306	None	6944	1593	57601	No_constitutive_exon_found_in_species
AAGTTAGCTATGCTTCGGGTGCATGATCTTTATATATAAAGTGGGATAAGTT	1142469	1142688	1142419	1142471	1	GLOTRscaffold_00002	GLOTRDRAFT_103193	1141922	1145136	None	6944	1593	57601	No_constitutive_exon_found_in_species
TTCTCATGCGGTGACTGTCGCAGCTGCTGATACGAAAGCAATTGGGGCAGTT	1145963	1146233	1145913	1145965	1	GLOTRscaffold_00002	GLOTRDRAFT_125450	1145296	1147054	None	6944	1593	57601	No_constitutive_exon_found_in_species
TGTTGCATGATCGCGATTCGCTTGGGTGTGCGGTGATGACATGGGACTAGGA	1189372	1189447	1189322	1189374	1	GLOTRscaffold_00002	GLOTRDRAFT_35241	1189127	1189447	None	6944	1593	57601	No_constitutive_exon_found_in_species
GTAACATTTCGCCTACTTCATGACGGCCCGCGCTAATTTCGGCGGGCCAGTT	1197375	1197546	1197596	1197544	-1	GLOTRscaffold_00002	GLOTRDRAFT_119398	1194737	1198318	None	6944	1593	57601	No_constitutive_exon_found_in_species
TAAAAGACTCGCATAATCTGTCCCATGCATCCCTAATGCTCGGGTGACAGAA	1222169	1222608	1222658	1222606	-1	GLOTRscaffold_00002	GLOTRDRAFT_136108	1220032	1226342	None	6944	1593	57601	No_constitutive_exon_found_in_species
GGTAAGACTGACTGATTGAACGTGAGGCGATGTTTTGACTGGGTGATTAGAA	1220290	1220389	1220439	1220387	-1	GLOTRscaffold_00002	GLOTRDRAFT_136108	1220032	1226342	None	6944	1593	57601	No_constitutive_exon_found_in_species
TGCGGTTGCCCTGGCATTTGCATGCGGGAAGCTTGCTCATGGGGGTATAGGA	1241450	1241483	1241533	1241481	-1	GLOTRscaffold_00002	GLOTRDRAFT_125478	1241237	1241555	None	6944	1593	57601	No_constitutive_exon_found_in_species
CTCGCTGATATTGTCAAATAATCGTTAATGATCATTTTGATGATGGGTAGGC	1273870	1273999	1274049	1273997	-1	GLOTRscaffold_00002	GLOTRDRAFT_125493	1273870	1276338	None	6944	1593	57601	No_constitutive_exon_found_in_species
TGTTGTGCTCTAGTGGGAACTGGCCATGCTGACACTATTTGTGGGCATAGGA	1295327	1295531	1295277	1295329	1	GLOTRscaffold_00002	GLOTRDRAFT_109575	1294186	1295531	None	6944	1593	57601	No_constitutive_exon_found_in_species
CGGGAGTAGTAAGACTGCTGTTGGGGGTGTGGGCAGTGTGGGCGGGGGAGAT	1318547	1318618	1318668	1318616	-1	GLOTRscaffold_00002	GLOTRDRAFT_70420	1316921	1319081	None	6944	1593	57601	No_constitutive_exon_found_in_species
GGTCAAAGGATTCTTGTTCCGCGATTCGCTATACTCACGCACAAGGGCAGTG	1330658	1330841	1330891	1330839	-1	GLOTRscaffold_00002	GLOTRDRAFT_70429	1329678	1332022	None	6944	1593	57601	No_constitutive_exon_found_in_species
GTATGTATGGCGTGTATATTGACCGCCGCTGGATATCTTATATAGGGAAGAC	1347127	1347223	1347273	1347221	-1	GLOTRscaffold_00002	GLOTRDRAFT_35264	1347127	1348646	None	6944	1593	57601	No_constitutive_exon_found_in_species
TCGTTTTCGTTCATGCTTTAGCCGGCCTCTCACGAGGTGTGGGATATTAGAT	1353347	1353451	1353297	1353349	1	GLOTRscaffold_00002	GLOTRDRAFT_136140	1349431	1353451	None	6944	1593	57601	No_constitutive_exon_found_in_species
CACGTTTTAATAGATCATCCTACTGACCAGTAGTCTATGCGGGGATTCAGAT	1390932	1391138	1391188	1391136	-1	GLOTRscaffold_00002	GLOTRDRAFT_136149	1388026	1391859	None	6944	1593	57601	No_constitutive_exon_found_in_species
GCTATGGCCTGCGATACACTATACTGTGTCATTCATGATGGGCATGGCAGAG	1398982	1399328	1399378	1399326	-1	GLOTRscaffold_00002	GLOTRDRAFT_70469	1396897	1400189	None	6944	1593	57601	No_constitutive_exon_found_in_species
TGCGCGCTGTTGTATGTGTGAGAGGTTGATTGATTTATGGATGGGTATAGTA	1415249	1415282	1415199	1415251	1	GLOTRscaffold_00002	GLOTRDRAFT_70472	1410249	1416508	None	6944	1593	57601	No_constitutive_exon_found_in_species
GTGCTGCTGTTGTGGCCGAGATGTGTGCTGATCACTCACTGTCGGGACAGTG	1415812	1415899	1415762	1415814	1	GLOTRscaffold_00002	GLOTRDRAFT_70472	1410249	1416508	None	6944	1593	57601	No_constitutive_exon_found_in_species
TGGCATTCTCTCTCCATCGCCTCGACTATGATGCTGACCTCGGGATGCAGCA	1452784	1453621	1452734	1452786	1	GLOTRscaffold_00002	GLOTRDRAFT_55066	1450095	1453621	None	6944	1593	57601	No_constitutive_exon_found_in_species
GACCTCTTCGCAGCACCGAGCCAGAGGCGTCTACCAGCAGAACTCGGGAGCG	1456279	1456525	1456229	1456281	1	GLOTRscaffold_00002	GLOTRDRAFT_70507	1455238	1458084	None	6944	1593	57601	No_constitutive_exon_found_in_species
AGCTGATTGCCTATCATCGACCCTAGGATCTCCTCTGACGATGGGCGCAGCA	1469811	1469945	1469995	1469943	-1	GLOTRscaffold_00002	GLOTRDRAFT_98318	1468303	1471149	None	6944	1593	57601	No_constitutive_exon_found_in_species
CCGTGCTTTGCCGCCGGAATCACTGACGCGCTGACGGGATGCGGACATAGTA	1469332	1469395	1469445	1469393	-1	GLOTRscaffold_00002	GLOTRDRAFT_98318	1468303	1471149	None	6944	1593	57601	No_constitutive_exon_found_in_species
AAGCCCTCTATTTTAACTCGTCAGCATCGCAAGACCAAAGGGAGGTGCAGTT	1473945	1474217	1473895	1473947	1	GLOTRscaffold_00002	GLOTRDRAFT_113994	1472550	1476022	None	6944	1593	57601	No_constitutive_exon_found_in_species
TTGTTGCTTGGCACCGTTCGCGCCACGACATGAGACTGATGTCAGGGTAGGC	1502634	1502731	1502584	1502636	1	GLOTRscaffold_00002	GLOTRDRAFT_70534	1501103	1505833	None	6944	1593	57601	No_constitutive_exon_found_in_species
ACGGCGGTTGGGGGGTTGGACAATAGCTCATTACGGGCGGGGTGATGTAGGT	1529074	1529154	1529204	1529152	-1	GLOTRscaffold_00002	GLOTRDRAFT_55119	1528142	1529484	None	6944	1593	57601	No_constitutive_exon_found_in_species
GTGATTTGGTTTCCGCGACGAGCTACATTGCATTGACATCACGGGCAAAGAA	1541773	1542211	1542261	1542209	-1	GLOTRscaffold_00002	GLOTRDRAFT_136192	1538468	1543578	None	6944	1593	57601	No_constitutive_exon_found_in_species
CAGTACGGATTTAACTCTCAGATGTATCCACGTCTAATTCTTGGGAACAGCC	1544260	1544379	1544210	1544262	1	GLOTRscaffold_00002	GLOTRDRAFT_70569	1543761	1544553	None	6944	1593	57601	No_constitutive_exon_found_in_species
AGTACACTCGCCGGGTTTTTCGTCGAGGGTCACTTACGGGGATAAACAAGGG	1594153	1594430	1594103	1594155	1	GLOTRscaffold_00002	GLOTRDRAFT_136206	1593028	1595590	None	6944	1593	57601	No_constitutive_exon_found_in_species
TTGTTCTATGTGCCATCATCGTGATGAGAATGCATTTGTTGGGATCATAGCT	1615112	1615293	1615343	1615291	-1	GLOTRscaffold_00002	GLOTRDRAFT_114034	1613009	1616678	None	6944	1593	57601	No_constitutive_exon_found_in_species
ATCCCAGTAAGCAGCGCTACGGAGATAGCTGGGTCTGACCGGGCGTGTAGGT	1617299	1617504	1617249	1617301	1	GLOTRscaffold_00002	GLOTRDRAFT_103335	1616850	1618630	None	6944	1593	57601	No_constitutive_exon_found_in_species
ATCCATTTCTTGGACTGTTTGGACGCAGCTGACGGTGGGGTGAACAACAGAG	1639527	1639603	1639477	1639529	1	GLOTRscaffold_00002	GLOTRDRAFT_70620	1637524	1639971	None	6944	1593	57601	No_constitutive_exon_found_in_species
GTACTGTGTCCATATTTCTCCCTCATCTCTGCCTCCTGACGCGGGCGCAGTT	1663367	1663490	1663540	1663488	-1	GLOTRscaffold_00002	GLOTRDRAFT_125628	1663367	1665231	None	6944	1593	57601	No_constitutive_exon_found_in_species
GCGACCTTAAGCTTCTAATTCAATCTTGCTATTGACACACGCATGGGTAGAT	1696995	1697121	1697171	1697119	-1	GLOTRscaffold_00002	GLOTRDRAFT_55221	1694695	1697703	None	6944	1593	57601	No_constitutive_exon_found_in_species
ATGTGCTTTAGTCTAACCCACAGCTCTGAGCTTCGCTTCGGCAAGGGTAGAT	1699931	1700001	1700051	1699999	-1	GLOTRscaffold_00002	GLOTRDRAFT_33101	1699096	1700171	None	6944	1593	57601	No_constitutive_exon_found_in_species
GTGTATAGCATGCTGCGACATCGCAACAGACAACCTGAGGGTACGTGAAGCT	1722018	1722145	1721968	1722020	1	GLOTRscaffold_00002	GLOTRDRAFT_34831	1721463	1722850	None	6944	1593	57601	No_constitutive_exon_found_in_species
TGCGCTACAGCTCACCTCGAGCCTTGACAAGCCTGACTGGGGGTATGCAGTG	1770571	1770584	1770634	1770582	-1	GLOTRscaffold_00002	GLOTRDRAFT_136243	1769202	1771859	None	6944	1593	57601	No_constitutive_exon_found_in_species
TGAGAGAAACTGGTGTGGATGATGGGTTGACGGGATGCTTGGGACGACAGTT	1774715	1774905	1774665	1774717	1	GLOTRscaffold_00002	GLOTRDRAFT_33809	1773658	1775659	None	6944	1593	57601	No_constitutive_exon_found_in_species
TGGACGCTCTTTCCCTAACTCGTAGTTCGGATGCTGAGAAGACGGGACAGGA	1778632	1778721	1778771	1778719	-1	GLOTRscaffold_00002	GLOTRDRAFT_125665	1778632	1780376	None	6944	1593	57601	No_constitutive_exon_found_in_species
AGACACCCTCTCTGGTGTCTTCACCAGGAATGCTGACGGGATCTGGGGAGCT	1915127	1915313	1915363	1915311	-1	GLOTRscaffold_00002	GLOTRDRAFT_136286	1914145	1918452	None	6944	1593	57601	No_constitutive_exon_found_in_species
CGAAGTAAATGTGCTACAGCACTTCCGACTAATATGGGACACGAATGCAGGT	1993201	1994144	1993151	1993203	1	GLOTRscaffold_00002	GLOTRDRAFT_55421	1992473	1994144	None	6944	1593	57601	No_constitutive_exon_found_in_species
TTGTTTTACGCTCATGGCCTGGAGTGGGTATTGACATTTGACATGGGAAGGA	2010035	2010084	2009985	2010037	1	GLOTRscaffold_00002	GLOTRDRAFT_109689	2009828	2011437	None	6944	1593	57601	No_constitutive_exon_found_in_species
TGAGACTATTAATTTGATCCGTAAACACCTCGGATCTGACTTCGGGGAAGCA	2074173	2074305	2074355	2074303	-1	GLOTRscaffold_00002	GLOTRDRAFT_33496	2073084	2074392	None	6944	1593	57601	No_constitutive_exon_found_in_species
ATTCGGTGAGCAGACCGCGGCTGAGCCAGCCACGCGCTGACGGGCAGCAGCA	2120087	2120140	2120037	2120089	1	GLOTRscaffold_00002	GLOTRDRAFT_136338	2119986	2121816	None	6944	1593	57601	No_constitutive_exon_found_in_species
TGCGGACTCTGATAGACGGTCAAAACCACTCGCTCATTTACTGGGTGAAGTT	2138019	2138168	2137969	2138021	1	GLOTRscaffold_00002	GLOTRDRAFT_125792	2135523	2138168	None	6944	1593	57601	No_constitutive_exon_found_in_species
CCGTTCGCTTGCTGTTTTCTCAGAACTAATATCCATTATTTGATGGGTAGAT	2146680	2146703	2146630	2146682	1	GLOTRscaffold_00002	GLOTRDRAFT_70972	2146476	2147266	None	6944	1593	57601	No_constitutive_exon_found_in_species
GCTCTGTGATGTTACTCACGGACGCGTCTTTGTATCTGGGACGAGTGTAGGA	2157298	2157641	2157248	2157300	1	GLOTRscaffold_00002	GLOTRDRAFT_119578	2157055	2159092	None	6944	1593	57601	No_constitutive_exon_found_in_species
CTGACTTCGACACTCTGCATGCGTGCACGACTAACAGCCATGGGAAATAGCG	2208295	2208503	2208245	2208297	1	GLOTRscaffold_00002	GLOTRDRAFT_71004	2207354	2208503	None	6944	1593	57601	No_constitutive_exon_found_in_species
ATGTGTCCTACATCGTGTCTGGCAGGTCGTGCTCACCATTGTGGGAGTAGAC	2210726	2211657	2210676	2210728	1	GLOTRscaffold_00002	GLOTRDRAFT_114188	2210212	2211657	None	6944	1593	57601	No_constitutive_exon_found_in_species
ATGGATGTCCTCCTGCTTAGCTTGCACTTAACCGATTGTGGGTGAGGAAGTT	2243397	2243482	2243532	2243480	-1	GLOTRscaffold_00002	GLOTRDRAFT_114197	2240864	2244042	None	6944	1593	57601	No_constitutive_exon_found_in_species
GAGTACTGTATTTCGTTCAATTTCCGGAAGAAATCAAATGGGATCACAAGTT	2265293	2265502	2265243	2265295	1	GLOTRscaffold_00002	GLOTRDRAFT_103543	2264280	2265710	None	6944	1593	57601	No_constitutive_exon_found_in_species
CCGTGGTTACCTATTTTGGTCTCTGGTACTCATAATACCTTGGGATATAGAT	2329143	2329168	2329093	2329145	1	GLOTRscaffold_00002	GLOTRDRAFT_125857	2327931	2329823	None	6944	1593	57601	No_constitutive_exon_found_in_species
ATGTACTCACGTCATGATCGATTTATGGGTACTCATTGGGGATACCAAAGAC	2333319	2333382	2333269	2333321	1	GLOTRscaffold_00002	GLOTRDRAFT_55679	2332250	2334591	None	6944	1593	57601	No_constitutive_exon_found_in_species
TGCAAGTGGTAGACAGTGGCGGGAAACTGTGGCCACTATTAGGGTGACAGGG	2364449	2364552	2364602	2364550	-1	GLOTRscaffold_00002	GLOTRDRAFT_91125	2360933	2364724	None	6944	1593	57601	No_constitutive_exon_found_in_species
AGTACGTTGCGCTTTCATATGCTGAAACGCGTCATCTGACTCGAGGGCAGCG	2386810	2386839	2386889	2386837	-1	GLOTRscaffold_00002	GLOTRDRAFT_119626	2386104	2387189	None	6944	1593	57601	No_constitutive_exon_found_in_species
TAGAGACTTCTACTCTCGTTATGTTAGTTCCGGCTGACAAGGGGCCTGAGCA	2404820	2404965	2405015	2404963	-1	GLOTRscaffold_00002	GLOTRDRAFT_109769	2403987	2406015	None	6944	1593	57601	No_constitutive_exon_found_in_species
TTGTGATCCAAGCAATTTCTAAGTTCCGATGCTCGTACTTGGGCATGTAGAT	2409876	2410053	2410103	2410051	-1	GLOTRscaffold_00002	GLOTRDRAFT_71166	2408950	2410471	None	6944	1593	57601	No_constitutive_exon_found_in_species
GTAAGTCGGTTGTTCCCATGAAATATTAAATTCTCACATGAGGGTACCAGGA	2426235	2426410	2426460	2426408	-1	GLOTRscaffold_00002	GLOTRDRAFT_35218	2425669	2428250	None	6944	1593	57601	No_constitutive_exon_found_in_species
TACATAATGCATGCTCATCCTGGGTATCTTTCGCTCACGGAAGGGGTTAGGT	2448343	2448437	2448293	2448345	1	GLOTRscaffold_00002	GLOTRDRAFT_55755	2447839	2449539	None	6944	1593	57601	No_constitutive_exon_found_in_species
TTGCGCTGGCTAGATTAGTGTGGAGAAAGACCGGGGTCAGGAGAAGGGAGGT	2449461	2449539	2449411	2449463	1	GLOTRscaffold_00002	GLOTRDRAFT_55755	2447839	2449539	None	6944	1593	57601	No_constitutive_exon_found_in_species
TGTGAGTTGTAGTGTCCCCCTCTGTCACGTGCTTGCTCAATGGCGGGCAGAT	2462567	2463164	2462517	2462569	1	GLOTRscaffold_00002	GLOTRDRAFT_114258	2462001	2464909	None	6944	1593	57601	No_constitutive_exon_found_in_species
TCTGTCTGAAATCGAACATGTCTCAATACATAGCTGAAAAGGCGGGCCAGGC	2465736	2465796	2465846	2465794	-1	GLOTRscaffold_00002	GLOTRDRAFT_119646	2464647	2466063	None	6944	1593	57601	No_constitutive_exon_found_in_species
GCGTTCCATGCTACTCATCTACAAAGGGACTGATCGGAGTAAGGGAACAGAG	2518319	2518609	2518659	2518607	-1	GLOTRscaffold_00002	GLOTRDRAFT_109791	2517681	2519171	None	6944	1593	57601	No_constitutive_exon_found_in_species
GGGTGCTTTGTTTTTGGCGTCTTTGTTTTGGGTCGGTTGGGTATATGAAGCG	2530962	2531050	2530912	2530964	1	GLOTRscaffold_00002	GLOTRDRAFT_71257	2528532	2531532	None	6944	1593	57601	No_constitutive_exon_found_in_species
CTGTCAACGCTCAACAAGTTCAATGTGAAGGTCACGTCGACGCGGGAAAGTC	2559218	2559368	2559418	2559366	-1	GLOTRscaffold_00002	GLOTRDRAFT_103641	2559218	2562348	None	6944	1593	57601	No_constitutive_exon_found_in_species
GCGTACCATCTACTCCTGATCATTATGAAGGGTCTGACAGGGATGAATAGCC	2562946	2563132	2562896	2562948	1	GLOTRscaffold_00002	GLOTRDRAFT_109798	2562481	2563810	None	6944	1593	57601	No_constitutive_exon_found_in_species
CTTGAATAGTGGTGACACGGGGATGTTGATCCAGGAGCGTGCCGGGGTAGGC	2587281	2587409	2587459	2587407	-1	GLOTRscaffold_00002	GLOTRDRAFT_136479	2580499	2588019	None	6944	1593	57601	No_constitutive_exon_found_in_species
GGTAAGCCTCCGTGTCGACCAAAGATTTCACGTTTATCGGTACAGGGTAGGC	2599386	2599458	2599508	2599456	-1	GLOTRscaffold_00002	GLOTRDRAFT_35238	2599144	2600627	None	6944	1593	57601	No_constitutive_exon_found_in_species
TTCATACAATTGGCCCTCGTCACGCTAAGTTCTACCGGACCGGGATATAGGG	2616821	2616880	2616930	2616878	-1	GLOTRscaffold_00002	GLOTRDRAFT_91195	2615721	2618303	None	6944	1593	57601	No_constitutive_exon_found_in_species
TTAGTCCTTGTAGTGGCTGAGTTTTATCTGATACCAGCTTGGGGCGTTAGCA	2620863	2620884	2620813	2620865	1	GLOTRscaffold_00002	GLOTRDRAFT_136489	2620738	2623094	None	6944	1593	57601	No_constitutive_exon_found_in_species
GTCGTCTTCAGATCGACAACGAGTCTCATTGCTGATGGGAAAGCGGGTAGGG	2621463	2621569	2621413	2621465	1	GLOTRscaffold_00002	GLOTRDRAFT_136489	2620738	2623094	None	6944	1593	57601	No_constitutive_exon_found_in_species
ACGTATTCGCTACCCTCCCGAGTAACGAGGAAGTCTTATGCCCGGGAAAGTT	2635073	2635325	2635023	2635075	1	GLOTRscaffold_00002	GLOTRDRAFT_71322	2633973	2637421	None	6944	1593	57601	No_constitutive_exon_found_in_species
CCGTGCACATCGCAGGTGGACCGCGGAGCTGAATGGCAAACGAGGGTTAGTC	2641158	2641708	2641758	2641706	-1	GLOTRscaffold_00002	GLOTRDRAFT_109808	2641158	2642887	None	6944	1593	57601	No_constitutive_exon_found_in_species
TGGAAGTAGTGGGCTCGATCCCCTCGCATACCACCGACCACGGGCATGAGGC	2654440	2654615	2654665	2654613	-1	GLOTRscaffold_00002	GLOTRDRAFT_114304	2652591	2655389	None	6944	1593	57601	No_constitutive_exon_found_in_species
CGGCGTGTGCGGGGGATCGAAGAGTTGCTGATGTATTTGCGGGGAAATAGGC	2681125	2682337	2681075	2681127	1	GLOTRscaffold_00002	GLOTRDRAFT_114307	2680954	2682337	None	6944	1593	57601	No_constitutive_exon_found_in_species
AATCCCTCAATCATCTGCGTTTTATAGATGCTAAAATACGGGCGGTATAGCT	2683940	2683979	2684029	2683977	-1	GLOTRscaffold_00002	GLOTRDRAFT_55912	2682710	2684166	None	6944	1593	57601	No_constitutive_exon_found_in_species
GTCTATATGCCCTTTCATGATCCCTTGATATAACTTCTTCGTGCGGGTAGTC	2683824	2683876	2683926	2683874	-1	GLOTRscaffold_00002	GLOTRDRAFT_55912	2682710	2684166	None	6944	1593	57601	No_constitutive_exon_found_in_species
GGATGAGGATGCTAGTAAAGCAACAGAAGCTGAACCGCTGGGGACGAAAGGA	2726440	2726591	2726390	2726442	1	GLOTRscaffold_00002	GLOTRDRAFT_109823	2724341	2727594	None	6944	1593	57601	No_constitutive_exon_found_in_species
ATTGTAGCTTTCGAGCGAAAGTAGAGTACATACTGACTCCGGGAATTCAGGA	2734462	2734567	2734617	2734565	-1	GLOTRscaffold_00002	GLOTRDRAFT_114320	2732699	2735003	None	6944	1593	57601	No_constitutive_exon_found_in_species
GTGTGTACGGGGGTTGGTGGTGCGTGCCTGATGTATGGTTTGGGCGGTAGAT	2765840	2765877	2765927	2765875	-1	GLOTRscaffold_00002	GLOTRDRAFT_34532	2765363	2767759	None	6944	1593	57601	No_constitutive_exon_found_in_species
TGGTTGTCGGGTGGTTGCTTGATTGATTGTCGGAGCTGATGCGTGGGCAGGT	2765363	2765417	2765467	2765415	-1	GLOTRscaffold_00002	GLOTRDRAFT_34532	2765363	2767759	None	6944	1593	57601	No_constitutive_exon_found_in_species
TCGTGGCTTGACGAGAAGATCCAACAGCACGTATGTCATGGGTGGAATAGCT	2791395	2791434	2791484	2791432	-1	GLOTRscaffold_00002	GLOTRDRAFT_91235	2791395	2793027	None	6944	1593	57601	No_constitutive_exon_found_in_species
AGTCATCGCATCAGCGCCGCGTCTTCGGGCATTGACGCTGGGACGGACAGGC	2796876	2797086	2796826	2796878	1	GLOTRscaffold_00002	GLOTRDRAFT_71401	2793131	2797959	None	6944	1593	57601	No_constitutive_exon_found_in_species
AGATGCCTGATAGCGGGAAGGGAACGACGGAGCTCACGGGGAGATGGTAGTA	2797142	2797249	2797092	2797144	1	GLOTRscaffold_00002	GLOTRDRAFT_71401	2793131	2797959	None	6944	1593	57601	No_constitutive_exon_found_in_species
AGTTATTCTCAGATAAGGATAATACGGGATGCTGATGGGTACGTGAATAGAT	2837186	2837360	2837136	2837188	1	GLOTRscaffold_00002	GLOTRDRAFT_33056	2836235	2837360	None	6944	1593	57601	No_constitutive_exon_found_in_species
GAGTGATCCACCCACTGCCTTGCATCTGATTGATGCCTACACAGGGCTAGAA	2842427	2842466	2842377	2842429	1	GLOTRscaffold_00002	GLOTRDRAFT_126041	2841438	2842570	None	6944	1593	57601	No_constitutive_exon_found_in_species
TCTACTCGGAGACTACACCCACCATCGAAGACAAGAGGGAGCAGAGGAAGTG	2854452	2854761	2854402	2854454	1	GLOTRscaffold_00002	GLOTRDRAFT_14412	2853508	2854761	None	6944	1593	57601	No_constitutive_exon_found_in_species
TGCTAAATGGAGGAGGGTGGGAGGGACGTGCTGATGGCAGTGGTGGGTAGTG	2905590	2905732	2905540	2905592	1	GLOTRscaffold_00002	GLOTRDRAFT_33833	2905292	2906238	None	6944	1593	57601	No_constitutive_exon_found_in_species
GGGTGGTGTACTGGGGAGGGGGAGGCTGATGCGTTTTGGTGGGATGTCAGGT	2907109	2907208	2907059	2907111	1	GLOTRscaffold_00002	GLOTRDRAFT_34584	2906874	2907928	None	6944	1593	57601	No_constitutive_exon_found_in_species
CAGTCTGAACATTCCACTTTTTTTGCATGAGTGGTCTGATTAGGGGTCAGGC	2917603	2917980	2917553	2917605	1	GLOTRscaffold_00002	GLOTRDRAFT_136552	2916595	2918948	None	6944	1593	57601	No_constitutive_exon_found_in_species
AATAGAAAACTACCCCATCAAATAACGAATGTCCTATTGGGATATGAAAGCC	2943957	2943988	2943907	2943959	1	GLOTRscaffold_00002	GLOTRDRAFT_91265	2943412	2945979	None	6944	1593	57601	No_constitutive_exon_found_in_species
GTAGCAGCAGATATCGGACTACGGTGCATGAATGAACGGCGGGGTGGCAGCC	3004692	3004902	3004642	3004694	1	GLOTRscaffold_00002	GLOTRDRAFT_114363	3004439	3006214	None	6944	1593	57601	No_constitutive_exon_found_in_species
CCGCTTTTCACTTGATTTTGGAAATGAACGCTGATTAGAAAGGGGAATAGGC	3040623	3040956	3041006	3040954	-1	GLOTRscaffold_00002	GLOTRDRAFT_114367	3040374	3043228	None	6944	1593	57601	No_constitutive_exon_found_in_species
GGGTGAGTGCGCTCGTGATTTGTGCGTATCAGTCATTGAAATTGGGGTAGCG	3085744	3085810	3085860	3085808	-1	GLOTRscaffold_00002	GLOTRDRAFT_71486	3083970	3086373	None	6944	1593	57601	No_constitutive_exon_found_in_species
GTAAGTATTTGCGTAGGTATATTAGGGACCACGTCTTGACCTGGGAGCAGCC	3142477	3143255	3143305	3143253	-1	GLOTRscaffold_00002	GLOTRDRAFT_136583	3141525	3143803	None	6944	1593	57601	No_constitutive_exon_found_in_species
CCCACTTTTCATGATTCTTTTGTGTGGTACCGCTGACGAGGGGTGCGTAGGT	3158537	3158967	3159017	3158965	-1	GLOTRscaffold_00002	GLOTRDRAFT_136587	3158537	3161822	None	6944	1593	57601	No_constitutive_exon_found_in_species
TATTCCTGCGGGACCGGGACGCATGCTGACTTCGATTCGTGGGTATGCAGAG	3177454	3177507	3177557	3177505	-1	GLOTRscaffold_00002	GLOTRDRAFT_33719	3177454	3178205	None	6944	1593	57601	No_constitutive_exon_found_in_species
GGTGAGTGAGGATTGGGTGAGGGTGTGGTGGGGCGCTCATGGGGGCATAGGT	3180313	3180474	3180524	3180472	-1	GLOTRscaffold_00002	GLOTRDRAFT_114382	3179694	3182613	None	6944	1593	57601	No_constitutive_exon_found_in_species
CCCTCACCGTGGCCCCTCCGTGCACCTGGATATAATCTCGAGATGGGCAGAA	3185603	3185827	3185553	3185605	1	GLOTRscaffold_00002	GLOTRDRAFT_71534	3185322	3189092	None	6944	1593	57601	No_constitutive_exon_found_in_species
GGCGGCCGCGGTGCGCTGCAGTACTGATTCGCGTTGGGGTGGGTGTGCAGAC	3187650	3187740	3187600	3187652	1	GLOTRscaffold_00002	GLOTRDRAFT_71534	3185322	3189092	None	6944	1593	57601	No_constitutive_exon_found_in_species
CAAAGATCGTCAGACCTTCCGTAGGTATGCACGGAGAATCCGGGAGGTAGTT	3227195	3227525	3227145	3227197	1	GLOTRscaffold_00002	GLOTRDRAFT_91319	3219907	3228428	None	6944	1593	57601	No_constitutive_exon_found_in_species
TCGTATATCCCCTATCTGCAAATGTCCCTGTTACTCATAAACGGGTGCAGGA	3233684	3234043	3234093	3234041	-1	GLOTRscaffold_00002	GLOTRDRAFT_136598	3233350	3235617	None	6944	1593	57601	No_constitutive_exon_found_in_species
TGACGAGATCGTCGACGCGTGCTGCCGGCCTATGGTCGGTGAAGGGCAAGAT	3258028	3258248	3257978	3258030	1	GLOTRscaffold_00002	GLOTRDRAFT_5884	3257799	3259306	None	6944	1593	57601	No_constitutive_exon_found_in_species
TTACAGACGACGATGTGCTCGTGCAACCAATGTGGGACTGAGATGGGCAGCC	3339846	3339861	3339796	3339848	1	GLOTRscaffold_00002	GLOTRDRAFT_126172	3339267	3340918	None	6944	1593	57601	No_constitutive_exon_found_in_species
TCGAGATCAAGGTCTGCGAGGGTGAGCGCGAGCTCATCCGGGACAACAAGCT	3350776	3350981	3350726	3350778	1	GLOTRscaffold_00002	GLOTRDRAFT_126175	3350711	3351255	None	6944	1593	57601	No_constitutive_exon_found_in_species
CTTGTTCGTGTACACGGGAGGGTTGGAAATCGAGTTGAACGGGATGGTAGGG	3379224	3379303	3379174	3379226	1	GLOTRscaffold_00002	GLOTRDRAFT_136603	3377364	3380565	None	6944	1593	57601	No_constitutive_exon_found_in_species
GTCCACCATCTCCCAACTCCAGCGGTGGTGATATTGACGAACGGGGACAGCG	3386973	3387202	3387252	3387200	-1	GLOTRscaffold_00002	GLOTRDRAFT_126185	3386973	3389280	None	6944	1593	57601	No_constitutive_exon_found_in_species
AGACCTTCAATCCTTGTTAATTCTTCCCCAGGAGTGACGACAATGGGCAGGT	3391250	3391441	3391200	3391252	1	GLOTRscaffold_00002	GLOTRDRAFT_34996	3390144	3392360	None	6944	1593	57601	No_constitutive_exon_found_in_species
GGAACGCCGCCCACGCTGTCCTTGTGCTCCCGTGATCCAGATCCGGGAAGAG	74158	74293	74108	74160	1	GLOTRscaffold_00003	GLOTRDRAFT_126210	73304	74293	None	6944	1593	57601	No_constitutive_exon_found_in_species
ACGTCATACTCCTCTTTTCCCCGGTCCAGTTATCACTGATATGGGATCAGAT	121854	121973	122023	121971	-1	GLOTRscaffold_00003	GLOTRDRAFT_15937	121601	127718	None	6944	1593	57601	No_constitutive_exon_found_in_species
ACGAGGGCCCTGGCGGCGCCGGAATGACCGCGTCGTGCGTGGGAAGAGAGCG	121764	121835	121885	121833	-1	GLOTRscaffold_00003	GLOTRDRAFT_15937	121601	127718	None	6944	1593	57601	No_constitutive_exon_found_in_species
AGATTGCAGTAAGTACTTAGACCTTGGACGCTGCGCTGGGACAAATGAAGCA	214329	214506	214279	214331	1	GLOTRscaffold_00003	GLOTRDRAFT_36563	213057	215467	None	6944	1593	57601	No_constitutive_exon_found_in_species
GTCACCGGCTCTTGCGCGAACGCCTTCGTTGACGACTTACCCATGGGGAGGT	241279	241481	241531	241479	-1	GLOTRscaffold_00003	GLOTRDRAFT_136640	238004	241914	None	6944	1593	57601	No_constitutive_exon_found_in_species
CTGAGTGGTTGGATGTTGTGGATGCGAAGGGCGGCACCGGGAAGGAGAAGTG	242974	243094	242924	242976	1	GLOTRscaffold_00003	GLOTRDRAFT_71631	242578	244096	None	6944	1593	57601	No_constitutive_exon_found_in_species
CCCAATGGCTTGTGCCATACTGCGGGGGTGCTCATGTCTCTATTGGGAAGCA	250867	251051	251101	251049	-1	GLOTRscaffold_00003	GLOTRDRAFT_36658	250458	251916	None	6944	1593	57601	No_constitutive_exon_found_in_species
ACTGTAACTTAGTTCTACGTGGACGCCTGTCTCAAAGCGGGGGTGGCCAGGT	292390	295415	295465	295413	-1	GLOTRscaffold_00003	GLOTRDRAFT_114425	292390	295684	None	6944	1593	57601	No_constitutive_exon_found_in_species
GCTGGCAGGACTACACTTTTTTGAACACTGTCTGACGCTGACGGGCACAGAA	303529	303624	303674	303622	-1	GLOTRscaffold_00003	GLOTRDRAFT_114428	302069	303732	None	6944	1593	57601	No_constitutive_exon_found_in_species
GAGACCAAGCCAGTCTTCACAAGGATACTCATGTTACTGGGAGCATATAGGA	309435	309558	309385	309437	1	GLOTRscaffold_00003	GLOTRDRAFT_114433	308716	312789	None	6944	1593	57601	No_constitutive_exon_found_in_species
CTCCCACACGTCGCCCCTCAACCCACATCTGACATGATCGGGGGATGTAGGA	323733	324182	324232	324180	-1	GLOTRscaffold_00003	GLOTRDRAFT_114435	322506	325307	None	6944	1593	57601	No_constitutive_exon_found_in_species
CGTCTCATTGCTTTGGTCCGCATTATCCGCTGAGAGGGAATGGAACGCAGGA	330037	330099	330149	330097	-1	GLOTRscaffold_00003	GLOTRDRAFT_136667	329046	331312	None	6944	1593	57601	No_constitutive_exon_found_in_species
TTTCCGTTGCATTGCCTTACCGCGCGCAGGCAGCTCACCAGGGGTGTCAGGA	329046	329981	330031	329979	-1	GLOTRscaffold_00003	GLOTRDRAFT_136667	329046	331312	None	6944	1593	57601	No_constitutive_exon_found_in_species
GGCTATAGTGTCGTAGGTGGGATAGAGGAGCCTCATGATCGTATGGGCAGGG	333881	333986	333831	333883	1	GLOTRscaffold_00003	GLOTRDRAFT_37215	333726	334161	None	6944	1593	57601	No_constitutive_exon_found_in_species
AGCTCACATTGGCTTCATTGCTTCTGAGAGCATTTCTCCATGGGTAGCAGGT	335602	335671	335721	335669	-1	GLOTRscaffold_00003	GLOTRDRAFT_91416	334646	335905	None	6944	1593	57601	No_constitutive_exon_found_in_species
GTATGCCGTCTTTAGTCTCGTAACCCGCGCAATTGACATGGGGATGATAGGC	348560	348623	348673	348621	-1	GLOTRscaffold_00003	GLOTRDRAFT_36960	348131	350736	None	6944	1593	57601	No_constitutive_exon_found_in_species
CAGTGTTGATGTTTGGTACTGGTGGGCATTGAGAGGGGTTGTGGGTGCAGCA	372289	372356	372239	372291	1	GLOTRscaffold_00003	GLOTRDRAFT_136676	371675	375206	None	6944	1593	57601	No_constitutive_exon_found_in_species
CTATGCTGGTCCCCCCCACTCAGTGTTAAATGACGGGGTTTGAAATACAGGA	377273	377283	377223	377275	1	GLOTRscaffold_00003	GLOTRDRAFT_126309	376796	378959	None	6944	1593	57601	No_constitutive_exon_found_in_species
GTAGGTAAATGCGCAATCAGAGGCGCCTCTACTGACTACCGGGGGCGCAGTC	378445	378470	378395	378447	1	GLOTRscaffold_00003	GLOTRDRAFT_126309	376796	378959	None	6944	1593	57601	No_constitutive_exon_found_in_species
GTTTGTTTGGGGTGGTGGTTTGGCCGTGTCCTGATGTTCTGGGTGTGTAGCG	387270	387405	387455	387403	-1	GLOTRscaffold_00003	GLOTRDRAFT_36687	387006	387639	None	6944	1593	57601	No_constitutive_exon_found_in_species
CTGATATCTGTCGCGGACATGTGGATTCAACGCGAATGTTATGGGTGAAGCC	413633	413988	414038	413986	-1	GLOTRscaffold_00003	GLOTRDRAFT_37135	410286	414339	None	6944	1593	57601	No_constitutive_exon_found_in_species
GGTCGACGCAGCCTATGTGCACCAACTTGAGTGTGATCTGATGGGCACAGGC	412227	412389	412439	412387	-1	GLOTRscaffold_00003	GLOTRDRAFT_37135	410286	414339	None	6944	1593	57601	No_constitutive_exon_found_in_species
CAGAATGAACGTAGAATACGAATCTGATCGATGTCGCGTGATGTGGGTAGGC	442721	442883	442933	442881	-1	GLOTRscaffold_00003	GLOTRDRAFT_119834	440776	444857	None	6944	1593	57601	No_constitutive_exon_found_in_species
GGTTTGCGTTGAAGCGATTGCGCGGAAGCTGATACGACCTACATGGGCAGGT	442497	442659	442709	442657	-1	GLOTRscaffold_00003	GLOTRDRAFT_119834	440776	444857	None	6944	1593	57601	No_constitutive_exon_found_in_species
CAGAAAATTCGGGTGGTGTGGCTCGAGACGCTTACTAATACGGGGTATAGAT	448502	448562	448452	448504	1	GLOTRscaffold_00003	GLOTRDRAFT_136687	446898	449330	None	6944	1593	57601	No_constitutive_exon_found_in_species
GGTTACAGCCCTGCTGATCACTGGGCTCGCGATGCTTAATGGGCGTACAGTA	448699	448757	448649	448701	1	GLOTRscaffold_00003	GLOTRDRAFT_136687	446898	449330	None	6944	1593	57601	No_constitutive_exon_found_in_species
TATGCCGGAGTAACTTTTCTAATTTCGCATGACGTTCATTTGGGAGGTAGTG	526238	526408	526458	526406	-1	GLOTRscaffold_00003	GLOTRDRAFT_136697	524797	527580	None	6944	1593	57601	No_constitutive_exon_found_in_species
CCTGTTTGACGATATATCCTGCTGCTCTGGATATTGATGTATTATGGGAGGC	567661	567903	567953	567901	-1	GLOTRscaffold_00003	GLOTRDRAFT_119845	566052	573242	None	6944	1593	57601	No_constitutive_exon_found_in_species
CGTCTAAGATGTGTACACTGCTCAGTACTTTCTGAGGGTGCAATAAACAGGC	579436	579733	579783	579731	-1	GLOTRscaffold_00003	GLOTRDRAFT_103864	579436	580302	None	6944	1593	57601	No_constitutive_exon_found_in_species
GCTGTACTTGAGTTGGGGTATGTTATGTAGTTATTGACTGTATGGGACAGAG	588177	588545	588127	588179	1	GLOTRscaffold_00003	GLOTRDRAFT_56331	587249	590096	None	6944	1593	57601	No_constitutive_exon_found_in_species
CACCTTCACCTGGTTTGGGGATTCAATTCATCCGTGTTATTCGGGTGAAGGC	625713	625877	625663	625715	1	GLOTRscaffold_00003	GLOTRDRAFT_71786	624987	627643	None	6944	1593	57601	No_constitutive_exon_found_in_species
TACGCGCTTCCAGGCTTTGCAGAAGCGCCGCCGTCAATGGCCTGAGGGAGGC	626656	626991	627041	626989	-1	GLOTRscaffold_00003	GLOTRDRAFT_37100	626212	627654	None	6944	1593	57601	No_constitutive_exon_found_in_species
TGCGTGTTTATTATCATCCCACTGTATGATGATGTTCTAACGCAGGGTAGTG	643427	643674	643724	643672	-1	GLOTRscaffold_00003	GLOTRDRAFT_114478	642556	649998	None	6944	1593	57601	No_constitutive_exon_found_in_species
GGTATATTACCTTAGTCTCTCTCAACATCACTATCTCAGGGCAATGACAGGT	654256	654474	654206	654258	1	GLOTRscaffold_00003	GLOTRDRAFT_114479	650520	655434	None	6944	1593	57601	No_constitutive_exon_found_in_species
AAGAGGAGGCGAAGGAGAGCCCGCGCGTGCAGGCCGCGCGGGAGGTGAAGCG	660385	660785	660335	660387	1	GLOTRscaffold_00003	GLOTRDRAFT_36429	658972	662197	None	6944	1593	57601	No_constitutive_exon_found_in_species
TAAGTTCTGACATAGTAAGTCAAGGTGAAGCTGATTTATGGGACGTGCAGCT	666009	666180	666230	666178	-1	GLOTRscaffold_00003	GLOTRDRAFT_119862	661755	667237	None	6944	1593	57601	No_constitutive_exon_found_in_species
GATTAACCGCCACCTGACTCTACCTTGCTACAGCCGCTGCGGGCGAGAAGAA	706156	706201	706106	706158	1	GLOTRscaffold_00003	GLOTRDRAFT_36948	704897	707514	None	6944	1593	57601	No_constitutive_exon_found_in_species
AGTATGGTCTCCGTATTTTGGACGCTGCAACGCGCTGATGACAAGGGCAGAA	722714	722811	722861	722809	-1	GLOTRscaffold_00003	GLOTRDRAFT_126400	721942	723067	None	6944	1593	57601	No_constitutive_exon_found_in_species
TGTCCTCGCGCGTGTAAGCTGAATGTTATTGGCTCTGATCGGGAAAGCAGAC	724946	725032	724896	724948	1	GLOTRscaffold_00003	GLOTRDRAFT_126401	724784	726546	None	6944	1593	57601	No_constitutive_exon_found_in_species
CCCGTCGACGAAGGCAAGGGTACTGCGTGACCCCCGCGTGCGGGACGTAGAT	781719	782112	782162	782110	-1	GLOTRscaffold_00003	GLOTRDRAFT_91489	780760	782510	None	6944	1593	57601	No_constitutive_exon_found_in_species
AGCTCCAGAGGGCTTGTACGATGTGCTGAGTCCGCATTTTCGGGGGTCAGAC	794689	795435	794639	794691	1	GLOTRscaffold_00003	GLOTRDRAFT_37381	793347	795435	None	6944	1593	57601	No_constitutive_exon_found_in_species
CGTGACACTGCAATCTTGCTGTGGTTGCTCTCGTAAATGTAAGAGGGTAGGT	899097	900029	899047	899099	1	GLOTRscaffold_00003	GLOTRDRAFT_71903	898377	903380	None	6944	1593	57601	No_constitutive_exon_found_in_species
GGTACTGCGCTCTTTTTGATCTTTCAAAGTGCTGATACACTAACGGGCAGCG	933259	933381	933431	933379	-1	GLOTRscaffold_00003	GLOTRDRAFT_71921	932075	936173	None	6944	1593	57601	No_constitutive_exon_found_in_species
CGGATTTGCCCGACGAACGCCCTCAGTTAATCTAACTTCAATGGGTATAGGT	961595	961676	961726	961674	-1	GLOTRscaffold_00003	GLOTRDRAFT_114532	959937	962459	None	6944	1593	57601	No_constitutive_exon_found_in_species
CGCAATGCGTGCAGGAAACTTGGTTCAGAATTTCACCGAGGGCGATGTAGGA	960051	960241	960291	960239	-1	GLOTRscaffold_00003	GLOTRDRAFT_114532	959937	962459	None	6944	1593	57601	No_constitutive_exon_found_in_species
CCGAGTGTGTGGGTGCCGGTTGCGCTGGGGCTCGAGGGGAAGGGGGGAAGGG	973914	974076	973864	973916	1	GLOTRscaffold_00003	GLOTRDRAFT_103948	973573	974619	None	6944	1593	57601	No_constitutive_exon_found_in_species
TCCTCCCTTCGCATTCCATTCGTGATGCTGATGCGGACGGCGCGGGGCAGTC	976915	977036	976865	976917	1	GLOTRscaffold_00003	GLOTRDRAFT_36314	976730	977036	None	6944	1593	57601	No_constitutive_exon_found_in_species
CGTTCAACAGGCCCCGGGATTGGTGCGAACCTGACATTGAGGGGATCAAGGT	986414	986539	986364	986416	1	GLOTRscaffold_00003	GLOTRDRAFT_71958	985057	987488	None	6944	1593	57601	No_constitutive_exon_found_in_species
CGTATCGTTCAACATACTTGCCTGAACATATCCTGAAAACGTGGGCGCAGTC	1006474	1006653	1006424	1006476	1	GLOTRscaffold_00003	GLOTRDRAFT_126490	1005463	1006653	None	6944	1593	57601	No_constitutive_exon_found_in_species
TCACCGGGTCAAAATTTTCGTACCTGTCGATGGCTAACATGAGGGGGCAGAT	1027786	1027995	1028045	1027993	-1	GLOTRscaffold_00003	GLOTRDRAFT_136812	1024919	1028949	None	6944	1593	57601	No_constitutive_exon_found_in_species
TGTGAGTGCACACCGTTTATCGTCCTTCGAAGATGCTAACGCGTGGGTAGAC	1049719	1049863	1049913	1049861	-1	GLOTRscaffold_00003	GLOTRDRAFT_56560	1048835	1051444	None	6944	1593	57601	No_constitutive_exon_found_in_species
AGTGGGTACGATGCGTTGTGCGTTGGTCAGGAGGCTGAATGGGGAGGTAGAA	1053461	1053831	1053411	1053463	1	GLOTRscaffold_00003	GLOTRDRAFT_114563	1053067	1055630	None	6944	1593	57601	No_constitutive_exon_found_in_species
CTTTGCATTCCATGGACTCGGGAGGCTCATGGGCTAGTGGGAACGTCAAGTC	1068206	1068390	1068156	1068208	1	GLOTRscaffold_00003	GLOTRDRAFT_56582	1067862	1069452	None	6944	1593	57601	No_constitutive_exon_found_in_species
GCGCGTTGGCTGCTGTGTATGCATAGGTTGAGGGTTTTTTGGGTCTGAAGCA	1070154	1070231	1070104	1070156	1	GLOTRscaffold_00003	GLOTRDRAFT_114568	1069548	1072404	None	6944	1593	57601	No_constitutive_exon_found_in_species
GGGACAGTCGTTTCAAATCTGATCGTGACCTGATGCCGACATGGGTGCAGGT	1083388	1083463	1083513	1083461	-1	GLOTRscaffold_00003	GLOTRDRAFT_13884	1080247	1084061	None	6944	1593	57601	No_constitutive_exon_found_in_species
GAGTCCGTCGGTCTTACCTTGCGATGATTGACAGCTAACGGGACCGCAAGCT	1104279	1104440	1104229	1104281	1	GLOTRscaffold_00003	GLOTRDRAFT_136836	1103783	1105355	None	6944	1593	57601	No_constitutive_exon_found_in_species
ATGTGTGTCGTATGTTGTGAAGTTTGGCTGGGACTCAATGAATGGGGTAGGG	1126532	1126699	1126482	1126534	1	GLOTRscaffold_00003	GLOTRDRAFT_72065	1125968	1129789	None	6944	1593	57601	No_constitutive_exon_found_in_species
TACACATGTCTCCTGTCATCATGGTCGCTAACTCTGCGTGGCTTGGGAAGAT	1127457	1127478	1127407	1127459	1	GLOTRscaffold_00003	GLOTRDRAFT_72065	1125968	1129789	None	6944	1593	57601	No_constitutive_exon_found_in_species
TGCGTGCCCTCCCGTTCTCCCCTCGTTCCCTGCTAAGAATATGCGGGTAGCT	1168115	1168677	1168065	1168117	1	GLOTRscaffold_00003	GLOTRDRAFT_114589	1167603	1169228	None	6944	1593	57601	No_constitutive_exon_found_in_species
CGAGAAGGCTCGCTGGTACCGATCGCGGCGGCTGATGACGAGCGGGACAGCG	1172019	1172145	1171969	1172021	1	GLOTRscaffold_00003	GLOTRDRAFT_56655	1170113	1172792	None	6944	1593	57601	No_constitutive_exon_found_in_species
TATAATCTCGTTAGCGTCCTCCAACGGTGGACTGATATGCTATGGGACAGAT	1191803	1191893	1191753	1191805	1	GLOTRscaffold_00003	GLOTRDRAFT_56669	1191087	1192276	None	6944	1593	57601	No_constitutive_exon_found_in_species
CGACAGTGGCGCAGTCTGCCAAGTGTACATGCTAATACCCACGGGTGCAGAT	1289461	1290127	1290177	1290125	-1	GLOTRscaffold_00003	GLOTRDRAFT_56702	1288015	1291098	None	6944	1593	57601	No_constitutive_exon_found_in_species
TGATGCGCGTCTCAATGCGCATCTATGGGAGGCCGTCGCAGCCGGGACAGCG	1299161	1299269	1299111	1299163	1	GLOTRscaffold_00003	GLOTRDRAFT_72136	1294036	1300422	None	6944	1593	57601	No_constitutive_exon_found_in_species
TACGGATGCGTGTTCGTCATCTATGGATAGAACAACTGACAAGGGTTTAGGT	1350824	1350924	1350774	1350826	1	GLOTRscaffold_00003	GLOTRDRAFT_110033	1349958	1351611	None	6944	1593	57601	No_constitutive_exon_found_in_species
GCTTGCTGGTTTATCGACGGTTTAGGGAGCTGACGATACCGGGGTTGTAGGG	1392903	1392923	1392853	1392905	1	GLOTRscaffold_00003	GLOTRDRAFT_72206	1391524	1394425	None	6944	1593	57601	No_constitutive_exon_found_in_species
TGCCGCCGTGCGTGCGTTTCGGCTCGAGCGTTGACGGCGAGGCGGGGCAGGT	1393448	1393477	1393398	1393450	1	GLOTRscaffold_00003	GLOTRDRAFT_72206	1391524	1394425	None	6944	1593	57601	No_constitutive_exon_found_in_species
CGTGATTTGACTTGATTGTCTGGGGAGGGCGCGGCTGACGGGACGAGCAGTG	1393537	1393635	1393487	1393539	1	GLOTRscaffold_00003	GLOTRDRAFT_72206	1391524	1394425	None	6944	1593	57601	No_constitutive_exon_found_in_species
AAGCGTTACGTCCCTATATTCCTGCCGCACTCTAACATCCCGGGCGACAGGC	1452715	1454043	1452665	1452717	1	GLOTRscaffold_00003	GLOTRDRAFT_120002	1449337	1456986	None	6944	1593	57601	No_constitutive_exon_found_in_species
CAGTCGCTCTGCCGTAGTTTTTGTGTTGATATGAGCTACTGTAAGGGAAGAT	1501643	1501780	1501830	1501778	-1	GLOTRscaffold_00003	GLOTRDRAFT_114648	1500492	1502022	None	6944	1593	57601	No_constitutive_exon_found_in_species
TTCCCACCGTTCTTGTATGGGATTCCGACGCCTCCGACATCGGGGGGCAGAC	1500492	1500627	1500677	1500625	-1	GLOTRscaffold_00003	GLOTRDRAFT_114648	1500492	1502022	None	6944	1593	57601	No_constitutive_exon_found_in_species
CCAAGTTCCCCAAAAGTTGTACTGTCGTCCTCATAGGGCATAACACGAAGGA	1547353	1547381	1547303	1547355	1	GLOTRscaffold_00003	GLOTRDRAFT_126671	1547148	1548363	None	6944	1593	57601	No_constitutive_exon_found_in_species
AATTCCTCTCTTGATATGCCAAATCACTTATGAAAAGTTTGAGGGAATAGCT	1556517	1556686	1556736	1556684	-1	GLOTRscaffold_00003	GLOTRDRAFT_72318	1555725	1557136	None	6944	1593	57601	No_constitutive_exon_found_in_species
CTCCGGATTTATTTTGCGTCCGCTTACACTTCTCCATTTCTGGGGCGTAGGC	1606290	1606595	1606240	1606292	1	GLOTRscaffold_00003	GLOTRDRAFT_104124	1604898	1607040	None	6944	1593	57601	No_constitutive_exon_found_in_species
CACCTTGGTTAGGGTTTGCTGATGTGCGATTGGTTCGTTGGGATTGGTAGAA	1648606	1648643	1648693	1648641	-1	GLOTRscaffold_00003	GLOTRDRAFT_72380	1646864	1649063	None	6944	1593	57601	No_constitutive_exon_found_in_species
TTTGTCTGGATTCTCGAACGGTCTGATCTCTAAGTCGGGCGGACTATAAGTG	1704059	1704226	1704009	1704061	1	GLOTRscaffold_00003	GLOTRDRAFT_114706	1703941	1705802	None	6944	1593	57601	No_constitutive_exon_found_in_species
CAGCGATAAGCCTGAAGCCGATAAACAGAAAGACAGCAAGGATGGGTCAGCT	1710973	1711062	1710923	1710975	1	GLOTRscaffold_00003	GLOTRDRAFT_19752	1710399	1712564	None	6944	1593	57601	No_constitutive_exon_found_in_species
TATTTGTTGTAGCTGGTGCGATCTGACCTTTATACGATTGTAGGGATGAGCT	1713546	1713596	1713646	1713594	-1	GLOTRscaffold_00003	GLOTRDRAFT_36593	1713163	1714408	None	6944	1593	57601	No_constitutive_exon_found_in_species
GGAGCCATTGTACTCGGTTAAGGTGAAGGCTAATGTGGGGGAAATCGTAGGA	1731783	1732090	1731733	1731785	1	GLOTRscaffold_00003	GLOTRDRAFT_104166	1730780	1733486	None	6944	1593	57601	No_constitutive_exon_found_in_species
AGACTTTCGCTCGTATCTATGTGCCGGTATGGTGACGTTGGAGCGGGCAGCT	1739478	1739590	1739428	1739480	1	GLOTRscaffold_00003	GLOTRDRAFT_36462	1738336	1740504	None	6944	1593	57601	No_constitutive_exon_found_in_species
GAGGCTTGTTCTGTTGTACTAGTATGCGCGTCTTACATGCTGGGACGCAGCT	1745259	1745395	1745209	1745261	1	GLOTRscaffold_00003	GLOTRDRAFT_57038	1741726	1745956	None	6944	1593	57601	No_constitutive_exon_found_in_species
GAGTTCAGTTATCTCATTATTGCCGTCGTCAAGTTAACAGCCGGAGGGAGGT	1754912	1754928	1754862	1754914	1	GLOTRscaffold_00003	GLOTRDRAFT_104172	1752602	1755579	None	6944	1593	57601	No_constitutive_exon_found_in_species
TGATCCAGACGTCGCGTCTCGTACTACTCACGTTTATCCGGGAAACATAGGC	1770636	1770737	1770787	1770735	-1	GLOTRscaffold_00003	GLOTRDRAFT_36180	1770226	1771250	None	6944	1593	57601	No_constitutive_exon_found_in_species
TGCGTCGTGTGCTAGCGCGTAAGGAGCTGACCTCACGGGCAAGCCAACAGCA	1805267	1805408	1805217	1805269	1	GLOTRscaffold_00003	GLOTRDRAFT_72529	1804558	1805768	None	6944	1593	57601	No_constitutive_exon_found_in_species
TGAGCTCGTACACCCTGCGGCGTCTTATGTCTATTGACTGGGAATTACAGCG	1825553	1825656	1825706	1825654	-1	GLOTRscaffold_00003	GLOTRDRAFT_72546	1825158	1826261	None	6944	1593	57601	No_constitutive_exon_found_in_species
ACGCATGCCTCTAGACTGTCGCTGACGGCGCGTGCTCATCTTGGGAGCAGTC	1830302	1830364	1830414	1830362	-1	GLOTRscaffold_00003	GLOTRDRAFT_114745	1828434	1830798	None	6944	1593	57601	No_constitutive_exon_found_in_species
TCCTGTCTTTGATTCGACTCAACTGCGGCCGCTGACGTGGGGAGATACAGGT	1846927	1846950	1846877	1846929	1	GLOTRscaffold_00003	GLOTRDRAFT_110117	1845954	1847186	None	6944	1593	57601	No_constitutive_exon_found_in_species
AGTTCGACGCACGTATCGGATTGCCATGCGCTGATAGTAGGGACACACAGGG	1873734	1873851	1873901	1873849	-1	GLOTRscaffold_00003	GLOTRDRAFT_35380	1872629	1874324	None	6944	1593	57601	No_constitutive_exon_found_in_species
GAGTACAGACTCTTGGCGCGGCTGCTGTATCTAAATGTGCAGGGAACTAGGA	1950254	1950641	1950204	1950256	1	GLOTRscaffold_00003	GLOTRDRAFT_72632	1949189	1950641	None	6944	1593	57601	No_constitutive_exon_found_in_species
AGTGACCTTATGAGAGACCCGAATCTACACATGAGTTGAAACGAGGGCAGGT	1962121	1962162	1962212	1962160	-1	GLOTRscaffold_00003	GLOTRDRAFT_57208	1959614	1962641	None	6944	1593	57601	No_constitutive_exon_found_in_species
GAGTGAGTTTAAAGCAACCGATCTCCGACACCATGCTTATGTAGGGTCAGGG	2052337	2052500	2052287	2052339	1	GLOTRscaffold_00003	GLOTRDRAFT_27252	2049258	2053438	None	6944	1593	57601	No_constitutive_exon_found_in_species
CTCTGCGTGTGTGGTGCATTAGGGAGGGTGCTGATGCTCGGGGGGTGTAGAT	2079317	2079407	2079267	2079319	1	GLOTRscaffold_00003	GLOTRDRAFT_72721	2078949	2081229	None	6944	1593	57601	No_constitutive_exon_found_in_species
CGTCTCGTACCAGCAGCTACACGAAATGTGGTTAACTAACAGGGACCCAGGC	2079462	2079517	2079412	2079464	1	GLOTRscaffold_00003	GLOTRDRAFT_72721	2078949	2081229	None	6944	1593	57601	No_constitutive_exon_found_in_species
GCGTATCTGCGCCGCGTACTTTGCCTCTACTTCAACGACGGGTGTGACAGGC	2113102	2113194	2113052	2113104	1	GLOTRscaffold_00003	GLOTRDRAFT_137102	2112186	2114585	None	6944	1593	57601	No_constitutive_exon_found_in_species
TTCTGCTTTCTCTGCCCATCTCACACACGTATGTGTCTCTGGGACATTAGCA	2150660	2150689	2150739	2150687	-1	GLOTRscaffold_00003	GLOTRDRAFT_57320	2149216	2150958	None	6944	1593	57601	No_constitutive_exon_found_in_species
GGGTTTTTCTGGTTCACGATATATGAAGGGCTAATGGGCCTCGAAACAAGCC	2164756	2165153	2165203	2165151	-1	GLOTRscaffold_00003	GLOTRDRAFT_57330	2163353	2165719	None	6944	1593	57601	No_constitutive_exon_found_in_species
CGTACTGCATTCCGATTCTATCGAAGGATTATCGAATGGGTATGTAAAAGAC	2182300	2182490	2182250	2182302	1	GLOTRscaffold_00003	GLOTRDRAFT_114825	2181065	2183016	None	6944	1593	57601	No_constitutive_exon_found_in_species
CAATGTACTTGTATTTAGTCACGCAGGGCCCTCACCGCATGGGGTTGAAGCT	2187117	2187383	2187067	2187119	1	GLOTRscaffold_00003	GLOTRDRAFT_72769	2185366	2187383	None	6944	1593	57601	No_constitutive_exon_found_in_species
GATGGGCAGCTGTGCGCTGTGCGAGGAGACGCTCATCGGGGATATGACAGAA	2253209	2253276	2253159	2253211	1	GLOTRscaffold_00003	GLOTRDRAFT_57377	2252872	2254493	None	6944	1593	57601	No_constitutive_exon_found_in_species
ACCTTGATATAAGACTACATCTTTTGGATTTCTTACGATGGGAACGTCAGGT	2256015	2256226	2256276	2256224	-1	GLOTRscaffold_00003	GLOTRDRAFT_137137	2255584	2264990	None	6944	1593	57601	No_constitutive_exon_found_in_species
GAGCGAGACCAAGGACGAAGGTGCGTGCACTGTAATCGCATCCAAGGGAGTA	2300630	2301142	2300580	2300632	1	GLOTRscaffold_00003	GLOTRDRAFT_35646	2300440	2301142	None	6944	1593	57601	No_constitutive_exon_found_in_species
AAGTTGTGCCAACTGTGTCTGTCCAGCACAGATTCTGACTGGGATACCAGGT	2301728	2302866	2302916	2302864	-1	GLOTRscaffold_00003	GLOTRDRAFT_91843	2301728	2305902	None	6944	1593	57601	No_constitutive_exon_found_in_species
ATCCTGTCCCATCTGCAGCGGTACCTCATGCTAACAGCAAGGGCCAACAGGA	2359168	2359318	2359368	2359316	-1	GLOTRscaffold_00003	GLOTRDRAFT_72883	2358179	2359722	None	6944	1593	57601	No_constitutive_exon_found_in_species
GAGCGTGCTATCCTACCGTACCCGCTCGCAGTACTAAGCCCTATGGGAAGCT	2460219	2460316	2460169	2460221	1	GLOTRscaffold_00003	GLOTRDRAFT_120200	2459451	2460842	None	6944	1593	57601	No_constitutive_exon_found_in_species
GTTTGTCGATGTTATCACATTGTGGTGACGCTATCTGAGCACCGGGATAGCA	2477090	2477167	2477040	2477092	1	GLOTRscaffold_00003	GLOTRDRAFT_104392	2476132	2478448	None	6944	1593	57601	No_constitutive_exon_found_in_species
GTGCACCTATATGTTAGAGCATTACAGGATCCTAAGGATCGGGTGATTAGTA	2485987	2486025	2485937	2485989	1	GLOTRscaffold_00003	GLOTRDRAFT_126990	2485147	2487162	None	6944	1593	57601	No_constitutive_exon_found_in_species
GGCGTAAGTTGACCTTATATGTGCACAATGGGCCTTCCTAACGTTGGGAGGT	2506299	2506470	2506249	2506301	1	GLOTRscaffold_00003	GLOTRDRAFT_29013	2506126	2506470	None	6944	1593	57601	No_constitutive_exon_found_in_species
CTGATTTCTACTGGTACGAGTCTGCAGCCACTTTATTCTGGGCGGAATAGGG	2515889	2516002	2516052	2516000	-1	GLOTRscaffold_00003	GLOTRDRAFT_137202	2514739	2516186	None	6944	1593	57601	No_constitutive_exon_found_in_species
TTGAGTTCTTTGGGTGGTGGAGGGGAGGGGATGTGCTGATGGGGGGATAGGT	2517264	2517391	2517214	2517266	1	GLOTRscaffold_00003	GLOTRDRAFT_110233	2516318	2518025	None	6944	1593	57601	No_constitutive_exon_found_in_species
CGCTTATATTTCTGTTTCAATTTCTCCAGAGAAACGAGGCACAAGGGGAGGT	2545015	2545209	2544965	2545017	1	GLOTRscaffold_00003	GLOTRDRAFT_104408	2544386	2545209	None	6944	1593	57601	No_constitutive_exon_found_in_species
TCTGCTCAGGGTTGGACGTGAGCGTACTGATTCATCGGGATCGTGGAAAGCG	2609975	2610021	2610071	2610019	-1	GLOTRscaffold_00003	GLOTRDRAFT_57581	2608399	2610234	None	6944	1593	57601	No_constitutive_exon_found_in_species
TCCTCCATGATTTGGATGTTCCCCTGCTGAATGCTTACTGGGTATGCAAGAA	2661508	2661530	2661580	2661528	-1	GLOTRscaffold_00003	GLOTRDRAFT_114933	2660666	2662402	None	6944	1593	57601	No_constitutive_exon_found_in_species
GGTGAGTGCGTTAACTGTTGCTGGCGAGGGGGAGGCTGAGGAGAGGGTAGGG	2677783	2677903	2677953	2677901	-1	GLOTRscaffold_00003	GLOTRDRAFT_73054	2676462	2678563	None	6944	1593	57601	No_constitutive_exon_found_in_species
GTACGTCTGGCTGTGACTCTTGGTTTGCTGCGATACTCATGGGGAACTAGGC	2679784	2679865	2679915	2679863	-1	GLOTRscaffold_00003	GLOTRDRAFT_114937	2678648	2680259	None	6944	1593	57601	No_constitutive_exon_found_in_species
GCGAAGTGCTTGCGCGGTAATGTGGCTCTGGGCTGATTGGGGATTGGTAGGG	2682406	2682556	2682606	2682554	-1	GLOTRscaffold_00003	GLOTRDRAFT_35315	2681448	2684129	None	6944	1593	57601	No_constitutive_exon_found_in_species
CGCGCTCGTATATCACATCGTTGTATACGTCTTACGGAGGGGGGGTACAGGA	2714848	2714951	2714798	2714850	1	GLOTRscaffold_00003	GLOTRDRAFT_57636	2714550	2715758	None	6944	1593	57601	No_constitutive_exon_found_in_species
TTTTGCCATGATCCAATTACGGGTGGAATGCTGAACGCGCCTGGGAGCAGGG	2715152	2715177	2715102	2715154	1	GLOTRscaffold_00003	GLOTRDRAFT_57636	2714550	2715758	None	6944	1593	57601	No_constitutive_exon_found_in_species
ATCTTGGCCTCATCTGAATGCACGGTGCTGAGCACGGGGATATGGAGCAGGC	2715579	2715758	2715529	2715581	1	GLOTRscaffold_00003	GLOTRDRAFT_57636	2714550	2715758	None	6944	1593	57601	No_constitutive_exon_found_in_species
CCATATATGCAAATTTAATGCGTGTAGTCACTGACTGCGGGGCTGGGTAGGT	2718051	2718191	2718001	2718053	1	GLOTRscaffold_00003	GLOTRDRAFT_127064	2716675	2718191	None	6944	1593	57601	No_constitutive_exon_found_in_species
GTGCGCGGAACGTGAGTCCTGGGAGGTTAGGAGCGGCTGACGATGGGTAGGC	2725456	2725621	2725406	2725458	1	GLOTRscaffold_00003	GLOTRDRAFT_91941	2724620	2725621	None	6944	1593	57601	No_constitutive_exon_found_in_species
CTATTCCTCGCGCACACTGGCTCGCTGGTAGACTAACGGCGGGTGTGCAGAA	2729365	2729473	2729523	2729471	-1	GLOTRscaffold_00003	GLOTRDRAFT_127068	2728338	2730236	None	6944	1593	57601	No_constitutive_exon_found_in_species
GGTGTTAACGTTAGTGTGGCCACAACTCGTGAATCGCTTGGGGCACACAGCT	2747575	2747643	2747525	2747577	1	GLOTRscaffold_00003	GLOTRDRAFT_37555	2747351	2748448	None	6944	1593	57601	No_constitutive_exon_found_in_species
AGGTAGTCCTTCCTTACTTGTGTCATTTCGGTAGTTAACGGGAGGTGTAGCT	2764552	2764669	2764719	2764667	-1	GLOTRscaffold_00003	GLOTRDRAFT_127081	2762985	2765162	None	6944	1593	57601	No_constitutive_exon_found_in_species
CCTTATCTGGTAGTGAAGATTGATAAAAGTCACTAACTCGCGGGATGAAGCC	2795821	2795965	2795771	2795823	1	GLOTRscaffold_00003	GLOTRDRAFT_137262	2792551	2795965	None	6944	1593	57601	No_constitutive_exon_found_in_species
TATCTCTCATGTTGATGTCCTGGCTAAACAAGAAATGGTGTAATGGGCAGGA	2830230	2830323	2830373	2830321	-1	GLOTRscaffold_00003	GLOTRDRAFT_91955	2828628	2830587	None	6944	1593	57601	No_constitutive_exon_found_in_species
TTCCATCAAGTCAGCAAGGGTAAGCCCGTTGTCTGAATGAATGGGTGCAGGG	2828628	2828685	2828735	2828683	-1	GLOTRscaffold_00003	GLOTRDRAFT_91955	2828628	2830587	None	6944	1593	57601	No_constitutive_exon_found_in_species
TCCTCGAGCAACATAACTGCACATTGAATACGATTGTTATACGTGGGAAGGG	2868557	2868663	2868713	2868661	-1	GLOTRscaffold_00003	GLOTRDRAFT_104461	2868557	2869840	None	6944	1593	57601	No_constitutive_exon_found_in_species
AGCTCTCGAAAAGATCTACAAAAGGTGTTTTGTATATTAAGGGATTGTAGAT	2900230	2900256	2900306	2900254	-1	GLOTRscaffold_00003	GLOTRDRAFT_137270	2897520	2901678	None	6944	1593	57601	No_constitutive_exon_found_in_species
GGTAAGTCATGTTATCTTGATCGCTTCTACGTTCCGCTAAAGGAGGGCAGAC	2900089	2900181	2900231	2900179	-1	GLOTRscaffold_00003	GLOTRDRAFT_137270	2897520	2901678	None	6944	1593	57601	No_constitutive_exon_found_in_species
TGTTCTAGTACCGGCGTTCCCATGTATTTTGCATCTCATTGGGATTGAAGGA	2903474	2903539	2903589	2903537	-1	GLOTRscaffold_00003	GLOTRDRAFT_73131	2903081	2904686	None	6944	1593	57601	No_constitutive_exon_found_in_species
TGTTTTCTTCGTGGTGGGCATGGTGTGGTTTGACTGATTTGGGCTGGTAGGG	2907084	2907176	2907034	2907086	1	GLOTRscaffold_00003	GLOTRDRAFT_18493	2905031	2907176	None	6944	1593	57601	No_constitutive_exon_found_in_species
GATGTCCTCTGGCTGTGATGTGCTGAGGCTGACGTCGAGGGGAATCATAGGA	2914318	2914461	2914511	2914459	-1	GLOTRscaffold_00003	GLOTRDRAFT_36981	2912774	2916949	None	6944	1593	57601	No_constitutive_exon_found_in_species
GTATGTCATGCGGTCTTTGCGGGGACGTTGTGTATACTAAGGGGAAATAGCA	2924232	2924262	2924182	2924234	1	GLOTRscaffold_00003	GLOTRDRAFT_36438	2924077	2925093	None	6944	1593	57601	No_constitutive_exon_found_in_species
GTTTGCGGGACTACAGCGCATGTGCTGTTCTGAGTGTGGCATGGGCGCAGAC	2930576	2931330	2931380	2931328	-1	GLOTRscaffold_00003	GLOTRDRAFT_114971	2927377	2931460	None	6944	1593	57601	No_constitutive_exon_found_in_species
TGAAGGTCGCGAAATGGGTTCTGTGATGGGAGATTCACGGACGGGAACAGAA	2984041	2984090	2984140	2984088	-1	GLOTRscaffold_00003	GLOTRDRAFT_91991	2981244	2984864	None	6944	1593	57601	No_constitutive_exon_found_in_species
GTGCAATCGATCGAGTCAGGGTAGCTCGGTTGTTGAAGCAGGGAACGCAGTA	3010176	3010252	3010302	3010250	-1	GLOTRscaffold_00003	GLOTRDRAFT_137295	3006316	3010467	None	6944	1593	57601	No_constitutive_exon_found_in_species
TATGTCCTCTCTAAGACACCATGCCGATGACTATGTGCTCGGGAGTACAGGA	3027414	3027533	3027364	3027416	1	GLOTRscaffold_00003	GLOTRDRAFT_57763	3021679	3028006	None	6944	1593	57601	No_constitutive_exon_found_in_species
GTCTTCCGCGACCCAATGACGGGATGAAGGATTGATGTATGACGGGACAGTG	3040612	3040735	3040785	3040733	-1	GLOTRscaffold_00003	GLOTRDRAFT_120283	3039667	3041097	None	6944	1593	57601	No_constitutive_exon_found_in_species
TGTGTGCGTGAATGGGGGCTGATGATGTGGGTTGTGGGTTGTGGGATTAGCG	3040022	3040103	3040153	3040101	-1	GLOTRscaffold_00003	GLOTRDRAFT_120283	3039667	3041097	None	6944	1593	57601	No_constitutive_exon_found_in_species
GTGGGTTTTGTGCGTCTCACTGGAGGGAGGGGGGACTGACGGGCTAGCAGGA	3042079	3042247	3042029	3042081	1	GLOTRscaffold_00003	GLOTRDRAFT_137307	3041641	3042247	None	6944	1593	57601	No_constitutive_exon_found_in_species
ATCTGCTTGTGAATGAGCATGTTGGTAATTTCGGCTGATTGCGCGGGCAGTC	3046762	3047035	3047085	3047033	-1	GLOTRscaffold_00003	GLOTRDRAFT_73215	3045864	3047780	None	6944	1593	57601	No_constitutive_exon_found_in_species
GTAAGTGGTTGATCACTCTGCATACCACATCTGATTATCGAGCGGGGTAGAC	3046675	3046712	3046762	3046710	-1	GLOTRscaffold_00003	GLOTRDRAFT_73215	3045864	3047780	None	6944	1593	57601	No_constitutive_exon_found_in_species
TAACCTCAGACTCCGTGTGCGTCATCATGACGGCGCTTGCATGCGGGCAGGT	3073714	3073879	3073929	3073877	-1	GLOTRscaffold_00003	GLOTRDRAFT_137312	3071985	3074572	None	6944	1593	57601	No_constitutive_exon_found_in_species
CGTCGGTCTCCCTTTTGATAGTGAAAGGAGGAGAGAGAAGTGATGGGCAGGG	3073513	3073661	3073711	3073659	-1	GLOTRscaffold_00003	GLOTRDRAFT_137312	3071985	3074572	None	6944	1593	57601	No_constitutive_exon_found_in_species
GCCCCCCTCCCCCGCTGGCGCTAGGTTGAGTTCCGCACGCGGGCGCACAGCT	3072277	3072724	3072774	3072722	-1	GLOTRscaffold_00003	GLOTRDRAFT_137312	3071985	3074572	None	6944	1593	57601	No_constitutive_exon_found_in_species
GGGTTTGTTTGTGGGAGGGTGGGGGCGGGGGCTTATGATTGGGTGTGTAGGT	3074814	3075290	3075340	3075288	-1	GLOTRscaffold_00003	GLOTRDRAFT_73225	3074814	3075974	None	6944	1593	57601	No_constitutive_exon_found_in_species
GTGAGTCACTTCAACCCCTTCCCGTTGACTCTACATTAAGGGCATGGTAGGT	3088562	3088768	3088818	3088766	-1	GLOTRscaffold_00003	GLOTRDRAFT_115002	3088562	3090659	None	6944	1593	57601	No_constitutive_exon_found_in_species
ACTAAATAATACTGATCGTCTGAGATGGTGATATTTATCTTGGGAATCAGAT	3101775	3101795	3101725	3101777	1	GLOTRscaffold_00003	GLOTRDRAFT_57811	3100070	3103330	None	6944	1593	57601	No_constitutive_exon_found_in_species
CACAATTGCCAGTTTCCGGTCAGATGTCGCGATCTAATACAGGGGAGCAGGG	3165110	3166430	3166480	3166428	-1	GLOTRscaffold_00003	GLOTRDRAFT_127190	3165110	3167111	None	6944	1593	57601	No_constitutive_exon_found_in_species
CATCCAATATACAAACACGTTTTTACCGGAAATGTATGGGATGAGCACAGAT	3177926	3178189	3178239	3178187	-1	GLOTRscaffold_00003	GLOTRDRAFT_115016	3176825	3178455	None	6944	1593	57601	No_constitutive_exon_found_in_species
GTCTGACCTTTCGCTGAATAGCGAAACGGCTGATTAAATGAGGGCTGCAGTC	3192158	3192218	3192108	3192160	1	GLOTRscaffold_00003	GLOTRDRAFT_35605	3189337	3194132	None	6944	1593	57601	No_constitutive_exon_found_in_species
CCCTTTTAGCTCAGAACATCGCCTTACGGGTGCCCATTGCGCGGGCATAGAC	3200097	3200360	3200047	3200099	1	GLOTRscaffold_00003	GLOTRDRAFT_127200	3199896	3201429	None	6944	1593	57601	No_constitutive_exon_found_in_species
ATCTAAGTATACACCCCCATTCTCACCGGAACCCTGTGGAATGGGCACAGAT	3202431	3202694	3202381	3202433	1	GLOTRscaffold_00003	GLOTRDRAFT_127201	3202272	3203722	None	6944	1593	57601	No_constitutive_exon_found_in_species
TGCGTCCGAACGACAGAACGTGCGGTGCGCTGCTGACGTGGCGGGCGTAGCG	40049	40275	39999	40051	1	GLOTRscaffold_00004	GLOTRDRAFT_110317	38933	41065	None	6944	1593	57601	No_constitutive_exon_found_in_species
GCACGCTTCGTTTCCGTTTCTTGTGACTCGAGAAGCTGACGTGGGCGCAGTG	40325	40768	40275	40327	1	GLOTRscaffold_00004	GLOTRDRAFT_110317	38933	41065	None	6944	1593	57601	No_constitutive_exon_found_in_species
TGCTATTCTGCGACGTGGGTGCGGGCGGCTGATGGGGGGGGGGGTCGTAGGA	50063	50180	50013	50065	1	GLOTRscaffold_00004	GLOTRDRAFT_137345	48763	50588	None	6944	1593	57601	No_constitutive_exon_found_in_species
GTAAGGGATAGTGCTTTATATCTATTCATCCCACTCTTATCTGAGGGCAGGC	135649	136166	136216	136164	-1	GLOTRscaffold_00004	GLOTRDRAFT_39102	134968	136796	None	6944	1593	57601	No_constitutive_exon_found_in_species
TGCGCTATCCATCCTCGCGGCGTACAATTTTTATAACCTATCGGGGGCAGGG	141547	141580	141630	141578	-1	GLOTRscaffold_00004	GLOTRDRAFT_38440	140367	142472	None	6944	1593	57601	No_constitutive_exon_found_in_species
GTGTCACGCTTCTCATCCTCTATCCACCCAATTGATTGGCTAATCGGGAGGG	162844	163067	162794	162846	1	GLOTRscaffold_00004	GLOTRDRAFT_92062	162083	163172	None	6944	1593	57601	No_constitutive_exon_found_in_species
TGCGTATGCGTTGGTTGTATGCGGTTGGGAGAGGCTGATGCGGGGGACAGGA	199746	199917	199967	199915	-1	GLOTRscaffold_00004	GLOTRDRAFT_57876	196743	200737	None	6944	1593	57601	No_constitutive_exon_found_in_species
GGTTCTTCTTCCTCTTGTCCCTATGAGTCTCTAACGTGCGGGCGGAATAGTA	233286	233561	233611	233559	-1	GLOTRscaffold_00004	GLOTRDRAFT_137358	232313	236128	None	6944	1593	57601	No_constitutive_exon_found_in_species
CCCCCTGCTCTGCATACTTACTCCGAAGTAGAGTGTTCACGGGACTGCAGCA	238439	238523	238389	238441	1	GLOTRscaffold_00004	GLOTRDRAFT_137359	238209	239090	None	6944	1593	57601	No_constitutive_exon_found_in_species
CGAAACACGCGGTCGTAATATCCGAGCGACAATCCGCCTCGAATGGGTAGGT	267140	267256	267306	267254	-1	GLOTRscaffold_00004	GLOTRDRAFT_92084	265859	267991	None	6944	1593	57601	No_constitutive_exon_found_in_species
GTGGGTGTGAATATGAAGTTCATGGGAGTCCACTCATTTGGCGTGGGTAGGC	330467	330586	330417	330469	1	GLOTRscaffold_00004	GLOTRDRAFT_73357	329079	331397	None	6944	1593	57601	No_constitutive_exon_found_in_species
AGTGCGTGTCTTGTGCCTGTCCTTGAGAGCTTGGCTTACAGGGGTGCAAGGT	368426	368501	368376	368428	1	GLOTRscaffold_00004	GLOTRDRAFT_15192	368153	371122	None	6944	1593	57601	No_constitutive_exon_found_in_species
GTATCCCGACCTCCCGTTCCTATGAACGTGTGCTGATGAGGGACGAGTAGTA	438324	438481	438531	438479	-1	GLOTRscaffold_00004	GLOTRDRAFT_115066	437648	438774	None	6944	1593	57601	No_constitutive_exon_found_in_species
CCCGCTCCCTACACGTTCTGACGGATGCTGATGTGGTGTGGGGTGCGTAGCG	438074	438265	438315	438263	-1	GLOTRscaffold_00004	GLOTRDRAFT_115066	437648	438774	None	6944	1593	57601	No_constitutive_exon_found_in_species
CCATACACTTCCGCCTGGTATCGAGTGACTCACATGTGGGCGGCGAGCAGTA	439851	440046	440096	440044	-1	GLOTRscaffold_00004	GLOTRDRAFT_127305	439506	440137	None	6944	1593	57601	No_constitutive_exon_found_in_species
TTATTTCCCCTTTCCCGAGCCATTGCATTGACAAACCTCTTGTGGGATAGAT	459635	461068	461118	461066	-1	GLOTRscaffold_00004	GLOTRDRAFT_137401	459635	462855	None	6944	1593	57601	No_constitutive_exon_found_in_species
TGAATGTTAGAGCATTCTGGAGTTCGCTGAATCCGACCGGGAGACGGCAGAG	477178	477294	477344	477292	-1	GLOTRscaffold_00004	GLOTRDRAFT_127314	475501	477392	None	6944	1593	57601	No_constitutive_exon_found_in_species
GACAGTAGGCGCCCACAAAGAGATCAAGTTCTCTAATGAGGGACACGCAGTA	477073	477132	477182	477130	-1	GLOTRscaffold_00004	GLOTRDRAFT_127314	475501	477392	None	6944	1593	57601	No_constitutive_exon_found_in_species
CGCTGATGGCGTTTAGAACTGCGAAATCTAGGATTTTGGCTTACGGGAAGTC	503890	504272	503840	503892	1	GLOTRscaffold_00004	GLOTRDRAFT_37590	503042	504272	None	6944	1593	57601	No_constitutive_exon_found_in_species
GCATGCGGCTTGCTCCTCGTGTACGCGTTGATATCGAGGGCGGTGGGTAGAT	533685	533704	533635	533687	1	GLOTRscaffold_00004	GLOTRDRAFT_127326	533453	537112	None	6944	1593	57601	No_constitutive_exon_found_in_species
GGTGAGTGATGAACATAGGTGAGGAGGGTGTGGCTGATGTGGGTGGGCAGAA	535049	535123	534999	535051	1	GLOTRscaffold_00004	GLOTRDRAFT_127326	533453	537112	None	6944	1593	57601	No_constitutive_exon_found_in_species
GAGCCACTAGTCGATTATCACCCGCACTTTCTGAATCGTGGGCTGGGTAGCT	535175	535185	535125	535177	1	GLOTRscaffold_00004	GLOTRDRAFT_127326	533453	537112	None	6944	1593	57601	No_constitutive_exon_found_in_species
ACACTGGCTTTTGTTCCTGTCAAATAGCACTCATGCTACCCGGGGGCTAGCT	560259	560365	560209	560261	1	GLOTRscaffold_00004	GLOTRDRAFT_127335	559756	561482	None	6944	1593	57601	No_constitutive_exon_found_in_species
GCGGACGTGGTGGGTATCGTCGCCGCGGACACGGTGGGCCCGGACGAGAGCT	612964	613064	613114	613062	-1	GLOTRscaffold_00004	GLOTRDRAFT_73437	612507	614073	None	6944	1593	57601	No_constitutive_exon_found_in_species
CCGCAGCGGTCGTTCGACGTACGACCGTCGACGGCGGGGAGTGGCGGTAGGC	678605	679175	679225	679173	-1	GLOTRscaffold_00004	GLOTRDRAFT_73474	675980	681063	None	6944	1593	57601	No_constitutive_exon_found_in_species
AGTGCGTGCGATCAGATGTTCCGAGGCAAGTTTACTGACGGGAATCCAAGAT	676806	676905	676955	676903	-1	GLOTRscaffold_00004	GLOTRDRAFT_73474	675980	681063	None	6944	1593	57601	No_constitutive_exon_found_in_species
AGGCGAGATTAGGCTTGGACGGGGCGGGGGTTGACCAGTCTGGGAGTCAGTT	789760	789873	789923	789871	-1	GLOTRscaffold_00004	GLOTRDRAFT_104665	787573	790103	None	6944	1593	57601	No_constitutive_exon_found_in_species
TGCATTGCTTTTGCCACGAGAATTTGCTGAGCTAACATGAAAGGGGCTAGAA	813170	813286	813336	813284	-1	GLOTRscaffold_00004	GLOTRDRAFT_115124	812512	813751	None	6944	1593	57601	No_constitutive_exon_found_in_species
TGAGACGCCAGAGCATTAACCTTGAGGGCATGTCTGACATAGAAGGGTAGGG	849913	850017	850067	850015	-1	GLOTRscaffold_00004	GLOTRDRAFT_110405	848127	850480	None	6944	1593	57601	No_constitutive_exon_found_in_species
AGCCCGGTCCCCCGGCGAATTGTGTGTTTCTCAGTCGGGAGGATACGTAGGC	868695	868767	868645	868697	1	GLOTRscaffold_00004	GLOTRDRAFT_127428	867855	869102	None	6944	1593	57601	No_constitutive_exon_found_in_species
TGGGCGATTTTGGGTAGGCCCGGGGATGGTGGTTGACTGGGGTTGGGTAGTA	869087	869102	869037	869089	1	GLOTRscaffold_00004	GLOTRDRAFT_127428	867855	869102	None	6944	1593	57601	No_constitutive_exon_found_in_species
GTTGTGTACGGAACGGCGGGATAAAACTGACGTTTCATGTGTGTGGGTAGTT	870735	870751	870801	870749	-1	GLOTRscaffold_00004	GLOTRDRAFT_58153	869409	871546	None	6944	1593	57601	No_constitutive_exon_found_in_species
GGCCCCCTCGCACCCTTGTGTATACTGACCTGATCTGGGCGCGCGGACAGAG	870286	870403	870453	870401	-1	GLOTRscaffold_00004	GLOTRDRAFT_58153	869409	871546	None	6944	1593	57601	No_constitutive_exon_found_in_species
TGAGTGGTTCGGCTTGTGCGGTGTGGGAGGAGGGCTGATAGTGTGGGCAGTG	869712	869778	869828	869776	-1	GLOTRscaffold_00004	GLOTRDRAFT_58153	869409	871546	None	6944	1593	57601	No_constitutive_exon_found_in_species
TGCGCTTCCTACGATTGCGCTGGACAGGCTGTTGATGGGGCGGGTGGTAGTG	873607	873679	873729	873677	-1	GLOTRscaffold_00004	GLOTRDRAFT_137481	872414	874228	None	6944	1593	57601	No_constitutive_exon_found_in_species
GTTTCGCGCGCGATGGGTTGCTGGGATGGTGACGCGGGGCGAGGATTTAGTC	873481	873548	873598	873546	-1	GLOTRscaffold_00004	GLOTRDRAFT_137481	872414	874228	None	6944	1593	57601	No_constitutive_exon_found_in_species
AGCCCGTCCCCCCGGCGAAGTATACGTTGCTCAGTTGGGAGGATATGTAGGC	875711	875879	875929	875877	-1	GLOTRscaffold_00004	GLOTRDRAFT_58156	875227	877231	None	6944	1593	57601	No_constitutive_exon_found_in_species
TTGGTTTGGAGATTTTGGGTAGGTATAATTGGTTGACTGGAGTTGGGTAGTA	875227	875359	875409	875357	-1	GLOTRscaffold_00004	GLOTRDRAFT_58156	875227	877231	None	6944	1593	57601	No_constitutive_exon_found_in_species
CTCCCTCGTTCTGCGGGAGGGAGGGAAGGGGACTTATGGGGCGTGGGCAGTG	878780	878852	878902	878850	-1	GLOTRscaffold_00004	GLOTRDRAFT_127432	877716	879313	None	6944	1593	57601	No_constitutive_exon_found_in_species
CCTGTTCGTCGGATAGCGCTGCTAACGTTGATTGACGGTTGACCGGGAAGTG	878471	878590	878640	878588	-1	GLOTRscaffold_00004	GLOTRDRAFT_127432	877716	879313	None	6944	1593	57601	No_constitutive_exon_found_in_species
GTGTTTTAAGTGGAAGGGGACGATGCTGACATACGTCTGTGTGGGGGCAGAC	886237	886663	886713	886661	-1	GLOTRscaffold_00004	GLOTRDRAFT_73592	886237	889456	None	6944	1593	57601	No_constitutive_exon_found_in_species
TCACGGTATGTTGGGACACCACGTATGGAACTTCTGATGCTGGGACATAGCC	916629	916922	916972	916920	-1	GLOTRscaffold_00004	GLOTRDRAFT_115141	916629	917711	None	6944	1593	57601	No_constitutive_exon_found_in_species
GACGTGAGTGTGCTCTTTGATTTAACGTACGTCCCCTGACGTCAGGGCAGGA	946691	946820	946641	946693	1	GLOTRscaffold_00004	GLOTRDRAFT_104697	944942	947960	None	6944	1593	57601	No_constitutive_exon_found_in_species
AGGCTGCACGGTACGAAGCGTTGACAGCAAGCTAATGTAAGGGAAATAAGAC	993575	993804	993854	993802	-1	GLOTRscaffold_00004	GLOTRDRAFT_73625	993011	994371	None	6944	1593	57601	No_constitutive_exon_found_in_species
CTTATCTGCAGCTGCCGACTCAGATAGCTGAAGGTGCAATGCAGGGGAAGCG	995874	995991	996041	995989	-1	GLOTRscaffold_00004	GLOTRDRAFT_17842	995697	996943	None	6944	1593	57601	No_constitutive_exon_found_in_species
GGGTTTAAGTACCTTCACTGGGAAGTGGAGAGCTGATGGAGTGCGGGCAGTG	1011816	1011915	1011766	1011818	1	GLOTRscaffold_00004	GLOTRDRAFT_115156	1009842	1013195	None	6944	1593	57601	No_constitutive_exon_found_in_species
TGGGGAAGGGGAAGGCGAAAGCCTCTGCGTCGACGGGCAAGAGAGGGAAGGA	1021055	1021148	1021005	1021057	1	GLOTRscaffold_00004	GLOTRDRAFT_115159	1019552	1021148	None	6944	1593	57601	No_constitutive_exon_found_in_species
GCGTACAGGTCAAGTAACAACAGGGAGGTATTGACAATGGGTTGGGGTAGAG	1035052	1035198	1035248	1035196	-1	GLOTRscaffold_00004	GLOTRDRAFT_137518	1031209	1035411	None	6944	1593	57601	No_constitutive_exon_found_in_species
ATGCGGGAGGGTATATGCGCAGTGTTGATTGATATTGGGTACGTGGTAAGGG	1033990	1034111	1034161	1034109	-1	GLOTRscaffold_00004	GLOTRDRAFT_137518	1031209	1035411	None	6944	1593	57601	No_constitutive_exon_found_in_species
GTCTGCACCTGTAATTTCTAGAGCTGAAGTTTGTATGAATCGGGCAATAGAT	1051683	1051801	1051851	1051799	-1	GLOTRscaffold_00004	GLOTRDRAFT_92246	1050356	1052285	None	6944	1593	57601	No_constitutive_exon_found_in_species
ACTCTTCCCCGACCAGTCCACGCTGACTGACAGGACGGATGCGAGGGAAGTA	1083656	1083783	1083833	1083781	-1	GLOTRscaffold_00004	GLOTRDRAFT_127490	1083656	1084070	None	6944	1593	57601	No_constitutive_exon_found_in_species
AGAAGGCAGATGGTCTCACACCGGACAGCGGGAAGGGGAAGACGGTGGAGGT	1127205	1127316	1127155	1127207	1	GLOTRscaffold_00004	GLOTRDRAFT_73697	1126273	1129816	None	6944	1593	57601	No_constitutive_exon_found_in_species
GCGTACACGCCAGCTTTATCCGCGCTTTCGTTGTACTGACGTGGGCGCAGTT	1158019	1158082	1158132	1158080	-1	GLOTRscaffold_00004	GLOTRDRAFT_73719	1155177	1158843	None	6944	1593	57601	No_constitutive_exon_found_in_species
CGTCGGTTTTATTGTAAGCGGGGTTGAGGGGAAGTGACCGGGGGTGATAGAA	1160495	1160589	1160445	1160497	1	GLOTRscaffold_00004	GLOTRDRAFT_73723	1159229	1162128	None	6944	1593	57601	No_constitutive_exon_found_in_species
TACCTCTCAGAAGCTGCCAAATGGCCACGGACATCCGGGGACCAACGGAGAT	1162898	1163125	1163175	1163123	-1	GLOTRscaffold_00004	GLOTRDRAFT_73726	1161864	1164537	None	6944	1593	57601	No_constitutive_exon_found_in_species
CACTTGCCTACCCTTTTACGAACAATTTCTGCTAAAGAGTGTCGGGCAAGCT	1170840	1170872	1170922	1170870	-1	GLOTRscaffold_00004	GLOTRDRAFT_127516	1169073	1170978	None	6944	1593	57601	No_constitutive_exon_found_in_species
CGATCATCTTGATTCTTGGTAGTATCTCGCTGATATCAGGGCGCAAATAGTT	1194394	1194446	1194344	1194396	1	GLOTRscaffold_00004	GLOTRDRAFT_110448	1193262	1196103	None	6944	1593	57601	No_constitutive_exon_found_in_species
GGTACGTGGTTTTCTAGCATAGATTCGTCTCCCTGAAAATATCTGGGAAGCT	1210606	1210717	1210767	1210715	-1	GLOTRscaffold_00004	GLOTRDRAFT_10964	1209285	1211413	None	6944	1593	57601	No_constitutive_exon_found_in_species
AGCGTCTCTTACTGAATGTCAAATGCGTTTGTGACAGAGGGAGAAGCCAGGA	1292784	1292837	1292734	1292786	1	GLOTRscaffold_00004	GLOTRDRAFT_120493	1292659	1295544	None	6944	1593	57601	No_constitutive_exon_found_in_species
TAGAAGGTCGGTTTACATGCCTGGTCAATGATTCCCCGGGAAATGAATAGGG	1299367	1299461	1299511	1299459	-1	GLOTRscaffold_00004	GLOTRDRAFT_110464	1297518	1300744	None	6944	1593	57601	No_constitutive_exon_found_in_species
CGGTGTTTTTACGACCTATCGTGGAAGACTAACGAAATCGGGCAACATAGGG	1315734	1315848	1315898	1315846	-1	GLOTRscaffold_00004	GLOTRDRAFT_104787	1308067	1316608	None	6944	1593	57601	No_constitutive_exon_found_in_species
GCTCAAATCCACGATAGTGGTCCCGTGTAACAGGCGTCCTGGGTCGTAAGGG	1312244	1312386	1312436	1312384	-1	GLOTRscaffold_00004	GLOTRDRAFT_104787	1308067	1316608	None	6944	1593	57601	No_constitutive_exon_found_in_species
CTCCCGTTTACATGCATGTTTACCGCGGTTTTGCTGATGCGGTTGGGAAGCT	1317344	1317845	1317895	1317843	-1	GLOTRscaffold_00004	GLOTRDRAFT_137587	1316786	1319607	None	6944	1593	57601	No_constitutive_exon_found_in_species
GTACCTCACGGTGCAAACGATGTGCGTTTTGCTGACGCGTACACGGGTAGCC	1359020	1359073	1358970	1359022	1	GLOTRscaffold_00004	GLOTRDRAFT_137597	1358666	1360373	None	6944	1593	57601	No_constitutive_exon_found_in_species
GTTCGTAGCGGTCTTTGGAATTCCTAAGCGCTCAACTGGGTGAAACGTAGCT	1409988	1410059	1409938	1409990	1	GLOTRscaffold_00004	GLOTRDRAFT_58449	1408803	1411909	None	6944	1593	57601	No_constitutive_exon_found_in_species
TGACAATCAAGGAGATGAAGTTGCTCAATCTGGGTGGGGTGGGGCTGTAGAA	1417502	1417598	1417648	1417596	-1	GLOTRscaffold_00004	GLOTRDRAFT_115245	1417225	1419266	None	6944	1593	57601	No_constitutive_exon_found_in_species
CCGGCGGGGACCGCTGATGCAGAGCCAGCTGACTATGTGCCCATGGGAAGTG	1420291	1420519	1420241	1420293	1	GLOTRscaffold_00004	GLOTRDRAFT_110481	1419571	1420519	None	6944	1593	57601	No_constitutive_exon_found_in_species
CCACCTACATGACACCGAAGCGCGTCGACAGCCTAATGAGGGGGTTGCAGAT	1428932	1429183	1429233	1429181	-1	GLOTRscaffold_00004	GLOTRDRAFT_137615	1426315	1432397	None	6944	1593	57601	No_constitutive_exon_found_in_species
CGTGCAACAAGGGTATCTCCCCTAACCCAGTCTCACTCTTGGGGTTCAAGGT	1455808	1455973	1456023	1455971	-1	GLOTRscaffold_00004	GLOTRDRAFT_115254	1455001	1457563	None	6944	1593	57601	No_constitutive_exon_found_in_species
CGCGCCCTTGACCTGCTCTGTCTGATTCTCGCTGTGACCCCGGGGCGCAGGT	1480908	1481049	1480858	1480910	1	GLOTRscaffold_00004	GLOTRDRAFT_110493	1479712	1482178	None	6944	1593	57601	No_constitutive_exon_found_in_species
TCGTATGTGCGGCTTTCAACGTGTCGAATCTCGTCTGACGAGGGACATAGTC	1486092	1486274	1486042	1486094	1	GLOTRscaffold_00004	GLOTRDRAFT_99316	1485479	1486624	None	6944	1593	57601	No_constitutive_exon_found_in_species
GTATACATAGACAGGCACATTCTTCACATTCACCGGCGAAGAGGGCCAAGAA	1541461	1541751	1541411	1541463	1	GLOTRscaffold_00004	GLOTRDRAFT_73954	1537984	1543109	None	6944	1593	57601	No_constitutive_exon_found_in_species
TCTGCCTAAACATTTGGGAAACCGAGAATTGACCGCGGGCGTCCAAAAAGAA	1567076	1567418	1567026	1567078	1	GLOTRscaffold_00004	GLOTRDRAFT_110504	1565802	1567418	None	6944	1593	57601	No_constitutive_exon_found_in_species
TGTCTTCAGATTGCACCTGTCAATGGTCTGCGCTAAAATGAAGGGCACAGGA	1578500	1578616	1578666	1578614	-1	GLOTRscaffold_00004	GLOTRDRAFT_16305	1578167	1580872	None	6944	1593	57601	No_constitutive_exon_found_in_species
AACTTCACTCCACCGATGCTCGAGAAGGTTATTAATCAAGGGGGATGTAGGT	1578413	1578447	1578497	1578445	-1	GLOTRscaffold_00004	GLOTRDRAFT_16305	1578167	1580872	None	6944	1593	57601	No_constitutive_exon_found_in_species
TCATTCTATACCGGGACCGCTCCCTGACTATGATCTACTGGTGGGCGTAGTT	1592505	1592572	1592455	1592507	1	GLOTRscaffold_00004	GLOTRDRAFT_137657	1592036	1595721	None	6944	1593	57601	No_constitutive_exon_found_in_species
GATTTTTTTCGGAATTTATTCTATTTTCTGCGGTGGCTAAGGGAGATCAGAC	1604899	1605906	1604849	1604901	1	GLOTRscaffold_00004	GLOTRDRAFT_104867	1604763	1606632	None	6944	1593	57601	No_constitutive_exon_found_in_species
GGTACGTCAAGCTGAGCTATGCGCTTTGTCGTGATTTAATGGGAGGGTAGGG	1681675	1681726	1681625	1681677	1	GLOTRscaffold_00004	GLOTRDRAFT_120553	1680697	1682343	None	6944	1593	57601	No_constitutive_exon_found_in_species
TCTAACTGACATGGTTTCTGCGCGGCTAATCGTTCGTTTTCGCTAGGGAGGA	1684247	1684265	1684315	1684263	-1	GLOTRscaffold_00004	GLOTRDRAFT_38235	1684092	1684441	None	6944	1593	57601	No_constitutive_exon_found_in_species
GCTATAAAACTATTACGTTATGCTCAGTCCAAGCTGATACGGGAATATAGAG	1691930	1692840	1691880	1691932	1	GLOTRscaffold_00004	GLOTRDRAFT_137686	1691684	1693516	None	6944	1593	57601	No_constitutive_exon_found_in_species
TCCCGACTTCAACTTTGCTCAGAAGTCGTACTTACTGCATGGGCGTACAGTG	1714624	1714809	1714574	1714626	1	GLOTRscaffold_00004	GLOTRDRAFT_115318	1713454	1715306	None	6944	1593	57601	No_constitutive_exon_found_in_species
TGCACAGTGTCTATACCATCCTGAATATTGAATGTTAAAGGGTTAGGAAGAT	1720612	1720683	1720733	1720681	-1	GLOTRscaffold_00004	GLOTRDRAFT_137694	1719275	1721080	None	6944	1593	57601	No_constitutive_exon_found_in_species
TACGCCGATATTTCTTCGCATACTTCTCTATGACTAATTAGAGGGACCAGTC	1728829	1728857	1728907	1728855	-1	GLOTRscaffold_00004	GLOTRDRAFT_74086	1724572	1729363	None	6944	1593	57601	No_constitutive_exon_found_in_species
CTCGGGATGGATAGCGCGCGCGGGCTGGTCGCTGATTCCGCGGGATGCAGGG	1737859	1739355	1739405	1739353	-1	GLOTRscaffold_00004	GLOTRDRAFT_137698	1734943	1739636	None	6944	1593	57601	No_constitutive_exon_found_in_species
TGTTTTATTTTCTGAGCGGCTGGGGATGTAGGGTTGATGGGCGAGAGTAGGT	1735516	1735663	1735713	1735661	-1	GLOTRscaffold_00004	GLOTRDRAFT_137698	1734943	1739636	None	6944	1593	57601	No_constitutive_exon_found_in_species
GTAGCAGTATGGTAGTAGGAAACGAGGGAGGGTGCTGATGGGGCAAACAGTG	1760081	1760219	1760269	1760217	-1	GLOTRscaffold_00004	GLOTRDRAFT_137703	1759175	1760492	None	6944	1593	57601	No_constitutive_exon_found_in_species
TTTTCTTTGCCTTCCAATCCCTGATTCTATGCCGAGGGTTGAGTGAACAGGT	1764638	1764699	1764588	1764640	1	GLOTRscaffold_00004	GLOTRDRAFT_28537	1764483	1764861	None	6944	1593	57601	No_constitutive_exon_found_in_species
GGGTGGTCATCAGTCGCCACGCTGCCGATATAATTTAATTCGGGGGACAGAG	1806673	1806712	1806623	1806675	1	GLOTRscaffold_00004	GLOTRDRAFT_120580	1803035	1813192	None	6944	1593	57601	No_constitutive_exon_found_in_species
ATGTGGACACTCCGCAGGTACTCGCCTTCTTGACTGAAAGGGTACGACAGTC	1840844	1840987	1840794	1840846	1	GLOTRscaffold_00004	GLOTRDRAFT_127733	1840285	1841456	None	6944	1593	57601	No_constitutive_exon_found_in_species
GAAGGTATGCTGGACTTTTCGCTATATTCATGTCGCTGAGCGGGGATCAGAA	1863552	1863617	1863502	1863554	1	GLOTRscaffold_00004	GLOTRDRAFT_74145	1861330	1864226	None	6944	1593	57601	No_constitutive_exon_found_in_species
AGCCCCGGTGTGTTTGTGGCGGGGGTGGGATGGCTGATGGGGCTGGGTAGAT	1866753	1866805	1866855	1866803	-1	GLOTRscaffold_00004	GLOTRDRAFT_115345	1864255	1868114	None	6944	1593	57601	No_constitutive_exon_found_in_species
AGGTCATTCATGCATCTTGTTTACCACCTACTGACAATCGGGCCGGGTAGCT	1889484	1889927	1889977	1889925	-1	GLOTRscaffold_00004	GLOTRDRAFT_115351	1888189	1891381	None	6944	1593	57601	No_constitutive_exon_found_in_species
TGAGTGCTACCCTTGACTTACGATCAACAGCCATTTATATGTGGGATCAGGT	1889209	1889433	1889483	1889431	-1	GLOTRscaffold_00004	GLOTRDRAFT_115351	1888189	1891381	None	6944	1593	57601	No_constitutive_exon_found_in_species
AGATAACTCTCAATGTTAGCAAGTCTGTTTGCTCAGTCTTTGGGATACAGAT	1906439	1906615	1906389	1906441	1	GLOTRscaffold_00004	GLOTRDRAFT_120597	1905528	1910766	None	6944	1593	57601	No_constitutive_exon_found_in_species
CATTAACCCCTTCAGACCTTCTCGCAATATTGATGCTTATTTGGGAACAGCG	1907276	1907380	1907226	1907278	1	GLOTRscaffold_00004	GLOTRDRAFT_120597	1905528	1910766	None	6944	1593	57601	No_constitutive_exon_found_in_species
AGTGCGAGCGCTGGCTGCAAAGACTTGCATAAATAACTGGGGCGACACAGGA	2001644	2001815	2001865	2001813	-1	GLOTRscaffold_00004	GLOTRDRAFT_110564	2001644	2002326	None	6944	1593	57601	No_constitutive_exon_found_in_species
CTCCCCTTTATGGGCCATTTCAGTGCTAATGTGGCCGTATTGGGTAATAGAA	2026697	2026853	2026903	2026851	-1	GLOTRscaffold_00004	GLOTRDRAFT_115373	2025963	2028496	None	6944	1593	57601	No_constitutive_exon_found_in_species
CATCGGACCTTGCTCATTCCATTCCTCCGACGCTCGTTTGGGAACAATAGGA	2046523	2046610	2046473	2046525	1	GLOTRscaffold_00004	GLOTRDRAFT_104964	2045416	2048763	None	6944	1593	57601	No_constitutive_exon_found_in_species
TCTTTGTTCCTACGCTGGTATATGACTGACGAGGGATCTGGGCACGGCAGCG	2049864	2049934	2049984	2049932	-1	GLOTRscaffold_00004	GLOTRDRAFT_104965	2049356	2051399	None	6944	1593	57601	No_constitutive_exon_found_in_species
ATGGGTTCTCAGGGTTTCCTTGGAGAAGCTCATAATGTTTTGGGTGATAGGC	2057582	2058005	2058055	2058003	-1	GLOTRscaffold_00004	GLOTRDRAFT_58806	2054286	2058416	None	6944	1593	57601	No_constitutive_exon_found_in_species
TGCATCATGCGTAACCGTGAAGCTGGTGTCTAACGAGGATCCGGGTAAAGGT	2055865	2055935	2055985	2055933	-1	GLOTRscaffold_00004	GLOTRDRAFT_58806	2054286	2058416	None	6944	1593	57601	No_constitutive_exon_found_in_species
GCGTGCAGGGTTTCTTCCGGGGTGCGGGCTTTGAGCTGATGGGGGGATAGTG	2062017	2062159	2061967	2062019	1	GLOTRscaffold_00004	GLOTRDRAFT_120618	2059366	2062525	None	6944	1593	57601	No_constitutive_exon_found_in_species
AGGTCAGACCATCACACATAGACACCGCTTGTTCTGACGCGGGGCTGCAGTT	2067622	2068134	2068184	2068132	-1	GLOTRscaffold_00004	GLOTRDRAFT_38343	2067393	2069157	None	6944	1593	57601	No_constitutive_exon_found_in_species
CATCAGGTGCGTTCCTCATCAACGCCTAGGTTCCATGGGTGTAACACGAGTA	2101379	2101914	2101964	2101912	-1	GLOTRscaffold_00004	GLOTRDRAFT_38540	2100648	2102136	None	6944	1593	57601	No_constitutive_exon_found_in_species
GTGAGTCATATGCCCGCTCCAGGTCCGACCGTTCTCATACGGTTGGGCAGGC	2138986	2139043	2139093	2139041	-1	GLOTRscaffold_00004	GLOTRDRAFT_110588	2138365	2140674	None	6944	1593	57601	No_constitutive_exon_found_in_species
GATGTTCAGTACTGGAACTGATTACAGTGCTGAGAGAATGGCGCGGGTAGTC	2141835	2141983	2141785	2141837	1	GLOTRscaffold_00004	GLOTRDRAFT_137798	2141573	2142497	None	6944	1593	57601	No_constitutive_exon_found_in_species
CGGTGAGAGCGCGGGATGTTGGTTATTTACTTGACCTGATGGGAACTGAGTA	2210966	2211125	2210916	2210968	1	GLOTRscaffold_00004	GLOTRDRAFT_27903	2209620	2211309	None	6944	1593	57601	No_constitutive_exon_found_in_species
CAGGTACGCACTCCGCTGCCTCCACAAATTGTAATCTAAGTGGGAGATAGAA	2219576	2219671	2219526	2219578	1	GLOTRscaffold_00004	GLOTRDRAFT_137822	2219106	2221152	None	6944	1593	57601	No_constitutive_exon_found_in_species
TACGCTCAGTTTCGTTTCATGCTACTGTTGCTCCTATTGACTGGGTGAAGTT	2234340	2234428	2234478	2234426	-1	GLOTRscaffold_00004	GLOTRDRAFT_99434	2233053	2234902	None	6944	1593	57601	No_constitutive_exon_found_in_species
GAGAGGAGTTGTCTTCCTTGCCCGTGGCTAAGGTTGAGCTGGGTCCGAAGGC	2257222	2257259	2257172	2257224	1	GLOTRscaffold_00004	GLOTRDRAFT_92532	2254254	2259378	None	6944	1593	57601	No_constitutive_exon_found_in_species
GTATTATTGCAGCTAACTCCAAATGTTTTGATCTCTCACCAGGGCCATAGGT	2262543	2263029	2262493	2262545	1	GLOTRscaffold_00004	GLOTRDRAFT_137834	2260365	2272555	None	6944	1593	57601	No_constitutive_exon_found_in_species
CGAAGCGCATCGGCGGGCGCGAGGTGGGCGCGGGCGGGGGGGAGGAGAAGGC	2311104	2311196	2311054	2311106	1	GLOTRscaffold_00004	GLOTRDRAFT_38254	2309590	2311566	None	6944	1593	57601	No_constitutive_exon_found_in_species
GAGGCGTCCGCGGGCGGGCGGGGCGAGGCGATCCAGGCGCGCTGGGGGAGCA	2311313	2311449	2311263	2311315	1	GLOTRscaffold_00004	GLOTRDRAFT_38254	2309590	2311566	None	6944	1593	57601	No_constitutive_exon_found_in_species
GGGACTGGATGGACACGATGGACGGGGAGGCGGAGGGACGCCGGAGGGAGTA	2311503	2311566	2311453	2311505	1	GLOTRscaffold_00004	GLOTRDRAFT_38254	2309590	2311566	None	6944	1593	57601	No_constitutive_exon_found_in_species
CAGGTATGCTTTCCATCATCGTCTCTTGGCTGAGGTTAACTTTGGGAAAGAT	2344873	2344963	2345013	2344961	-1	GLOTRscaffold_00004	GLOTRDRAFT_115445	2344289	2348935	None	6944	1593	57601	No_constitutive_exon_found_in_species
TATACGGCATGACTTTTTTCGACGAGACCGCTGATTACTGGGGCGATAAGTC	2366618	2366666	2366716	2366664	-1	GLOTRscaffold_00004	GLOTRDRAFT_38159	2365382	2367411	None	6944	1593	57601	No_constitutive_exon_found_in_species
CATCTTTCTGGTCAGTGGAGGGTGAAGGCTGACGAGTGTGGGTGGTGTAGAC	2409254	2409348	2409398	2409346	-1	GLOTRscaffold_00004	GLOTRDRAFT_137863	2408760	2411292	None	6944	1593	57601	No_constitutive_exon_found_in_species
GGTACGCTCGGCTGTCGTAGACGCATGTGGTTGCTCGAATGCGGGTGTAGGG	2483895	2484001	2484051	2483999	-1	GLOTRscaffold_00004	GLOTRDRAFT_137874	2482587	2484163	None	6944	1593	57601	No_constitutive_exon_found_in_species
GGAGTGCGTAGTCCCGGTATCCAAAACCCCACTGATGACTTCGGGGAAAGGC	2513189	2513495	2513545	2513493	-1	GLOTRscaffold_00004	GLOTRDRAFT_127941	2512510	2513659	None	6944	1593	57601	No_constitutive_exon_found_in_species
GAAGTGAGTATTTCGCCCATTCGCGTCTACCCTTTTGACAAGGGATTCAGGT	2519109	2519224	2519274	2519222	-1	GLOTRscaffold_00004	GLOTRDRAFT_38883	2519109	2521290	None	6944	1593	57601	No_constitutive_exon_found_in_species
ATGTAAGTGTTGTGTTGTATGGTGTGGTGTGAGGGCTGATGGCGGGGCAGGC	2608921	2609000	2609050	2608998	-1	GLOTRscaffold_00004	GLOTRDRAFT_74524	2608161	2609368	None	6944	1593	57601	No_constitutive_exon_found_in_species
CGCTGGTCTTTCGTGTGAGGAGGGGGGAGGGGCTGATGCGGTGGGGACAGGG	2610574	2610659	2610709	2610657	-1	GLOTRscaffold_00004	GLOTRDRAFT_11437	2610348	2610849	None	6944	1593	57601	No_constitutive_exon_found_in_species
CTTTGCGGTTTGTTTGTACGAATGATGACAAGGGGCGTATTGGGATGTAGGG	2689773	2689883	2689933	2689881	-1	GLOTRscaffold_00004	GLOTRDRAFT_137909	2689029	2691917	None	6944	1593	57601	No_constitutive_exon_found_in_species
GATTGAAGGGATGCTGATTGGTTGATTGATTGATTGATGGGGTGCGGTAGTA	2694024	2694226	2693974	2694026	1	GLOTRscaffold_00004	GLOTRDRAFT_115483	2692706	2694226	None	6944	1593	57601	No_constitutive_exon_found_in_species
GCCTCCCTTGTCTCGTCATGGTGCATTTGTATAAATCCTCAAATGGGTAGGT	2746262	2747291	2746212	2746264	1	GLOTRscaffold_00004	GLOTRDRAFT_128016	2743535	2747291	None	6944	1593	57601	No_constitutive_exon_found_in_species
GATGAGTACTTTCGAGTGTGGGCATTGAGCTTATTATGTGGGGATGGAAGGG	2771349	2771486	2771299	2771351	1	GLOTRscaffold_00004	GLOTRDRAFT_99489	2770370	2771486	None	6944	1593	57601	No_constitutive_exon_found_in_species
GCCCTTCGTAACGTTGAGTGGTAGGTGGCATGATTCTGAGATGCGGGCAGTG	12691	12710	12760	12708	-1	GLOTRscaffold_00005	GLOTRDRAFT_92642	11751	14615	None	6944	1593	57601	No_constitutive_exon_found_in_species
TACGCTTGATATCTCGCCCCCCGGAGCGTGTAAGATATAACGATGGGTAGGT	28339	28429	28479	28427	-1	GLOTRscaffold_00005	GLOTRDRAFT_40080	27868	29563	None	6944	1593	57601	No_constitutive_exon_found_in_species
GTCGGGTGAACGAAGCGTTGCAGTGATGGCGTCGGCTGACGGGTAGACAGTA	121161	121210	121260	121208	-1	GLOTRscaffold_00005	GLOTRDRAFT_74605	119020	122633	None	6944	1593	57601	No_constitutive_exon_found_in_species
ATGAGAATCTGACCGTGGCTTACCTGATTTTTTTTTCTAAAATAGGGAAGCG	123701	123862	123651	123703	1	GLOTRscaffold_00005	GLOTRDRAFT_92658	123553	125462	None	6944	1593	57601	No_constitutive_exon_found_in_species
TGCAACATGGCTGTCATTCAATATTGTCTCTCTGACCTCTATGGGTATAGAC	132903	133233	133283	133231	-1	GLOTRscaffold_00005	GLOTRDRAFT_105123	128004	135685	None	6944	1593	57601	No_constitutive_exon_found_in_species
GAGTCGTCTTTGAATGCTGTCCCTTCCATCCATTGACAGCGGGCTGCAAGTC	150366	150398	150448	150396	-1	GLOTRscaffold_00005	GLOTRDRAFT_110666	146583	151122	None	6944	1593	57601	No_constitutive_exon_found_in_species
ATGGACACAGTTATTCCCTAGTCACCCTGACCCGTCGATAAGGGTGAAAGTC	238844	238901	238951	238899	-1	GLOTRscaffold_00005	GLOTRDRAFT_40372	238294	240273	None	6944	1593	57601	No_constitutive_exon_found_in_species
CTGCGTTTCGACTTTTAACGATTACTCTTGGTTACCTCCGTGGGATGTAGCT	312571	312985	313035	312983	-1	GLOTRscaffold_00005	GLOTRDRAFT_74671	312571	314085	None	6944	1593	57601	No_constitutive_exon_found_in_species
AGGCCGCCCAGTATGGGTGCTTGGTTTTCTTGATACTGACGCGGGACCAGTC	332615	332673	332565	332617	1	GLOTRscaffold_00005	GLOTRDRAFT_59260	331552	333877	None	6944	1593	57601	No_constitutive_exon_found_in_species
TGGGTAAGTCTCGTTCCCATGTCTAAGCGAAGGGTGCTGAGTAGGGATAGGT	333413	333503	333363	333415	1	GLOTRscaffold_00005	GLOTRDRAFT_59260	331552	333877	None	6944	1593	57601	No_constitutive_exon_found_in_species
CAACTTCTCTGATGACACCAACCGGATGCTGATCAGCTCCGGGAAGGCAGGT	344307	344472	344522	344470	-1	GLOTRscaffold_00005	GLOTRDRAFT_74684	342905	344885	None	6944	1593	57601	No_constitutive_exon_found_in_species
TCGCGGTTAAGTAGGTGGGGGAAGAGGGGGAGGAGGCTGATGGGTGGCAGGG	353229	353299	353179	353231	1	GLOTRscaffold_00005	GLOTRDRAFT_110685	352900	354183	None	6944	1593	57601	No_constitutive_exon_found_in_species
GCCTGTAATTCCACCAAGCGATGGATTGCTGAAAATATTTGGGAATATAGTT	371128	371184	371234	371182	-1	GLOTRscaffold_00005	GLOTRDRAFT_128124	370961	372944	None	6944	1593	57601	No_constitutive_exon_found_in_species
TGGCTGGGATTTCGCTATGGAGGAGAGGAGGTGGGCTGATTGGGGGCCAGTG	377019	377106	376969	377021	1	GLOTRscaffold_00005	GLOTRDRAFT_59284	376756	379401	None	6944	1593	57601	No_constitutive_exon_found_in_species
CGTGCTGCTTGATTTCTTGGTATGAAGGCAGGGTTGAACGGGAGGAGCAGCC	390680	390729	390630	390682	1	GLOTRscaffold_00005	GLOTRDRAFT_110690	390522	391869	None	6944	1593	57601	No_constitutive_exon_found_in_species
AAAAGTGAGTAATACGGTCCCGCGTGTTCAAGGCGGGTGCTGATGGGCAGGG	401402	401452	401502	401450	-1	GLOTRscaffold_00005	GLOTRDRAFT_92716	400942	401713	None	6944	1593	57601	No_constitutive_exon_found_in_species
GTTGCGCAGCCCAGCTGACAGGATGCTCAGCAACCAGCATGGGGACGCAGCC	446893	447042	446843	446895	1	GLOTRscaffold_00005	GLOTRDRAFT_39873	446450	449636	None	6944	1593	57601	No_constitutive_exon_found_in_species
CTGCTCTCACCCATTCCCCCGTTCTCACCGATCCTTGGGTGCACGAACAGAG	495363	495404	495313	495365	1	GLOTRscaffold_00005	GLOTRDRAFT_115562	494895	496199	None	6944	1593	57601	No_constitutive_exon_found_in_species
AGGTGCGTGTCCACGTCTGCGCAGGTGCAGGGGCTGATTTTGGGGAGCAGGC	497507	497745	497795	497743	-1	GLOTRscaffold_00005	GLOTRDRAFT_138012	496909	498063	None	6944	1593	57601	No_constitutive_exon_found_in_species
GCTGTCTACTTTGCAAGTGCAGCGTGGTATTAACAACAAGGGGGGTGAAGGA	498869	499061	499111	499059	-1	GLOTRscaffold_00005	GLOTRDRAFT_138013	498408	500613	None	6944	1593	57601	No_constitutive_exon_found_in_species
CATCACCCTCTTACTTGTTCAGGGCTCCATCTACTAACTGATAGGGGAAGGC	506510	506580	506460	506512	1	GLOTRscaffold_00005	GLOTRDRAFT_105192	505682	509187	None	6944	1593	57601	No_constitutive_exon_found_in_species
GTGAGTGGGATCAGCGCTCCACCTGCATCTATCTAACTGTCGGGACACAGGA	509153	509187	509103	509155	1	GLOTRscaffold_00005	GLOTRDRAFT_105192	505682	509187	None	6944	1593	57601	No_constitutive_exon_found_in_species
TATTCTGAGTTTCATAGGGAGTAAACTAAATGTATTTACGACGGGACCAGAC	509821	509912	509962	509910	-1	GLOTRscaffold_00005	GLOTRDRAFT_128167	509459	511142	None	6944	1593	57601	No_constitutive_exon_found_in_species
TCGATCATCACAATGATAGCGGTTCACATTTGCTTCCGTAGACTTGGGAGTG	518263	518372	518422	518370	-1	GLOTRscaffold_00005	GLOTRDRAFT_74781	516722	518603	None	6944	1593	57601	No_constitutive_exon_found_in_species
CCTCGCGTGTTGTAACGGGATCCATGGCGCGCTGACGTGCGGGATGACAGCA	525610	525649	525560	525612	1	GLOTRscaffold_00005	GLOTRDRAFT_115567	525353	526821	None	6944	1593	57601	No_constitutive_exon_found_in_species
AAGTGTTCACGATAAACTACGCCATGCGAGTGTATGGAACGGGGGTTTAGTA	565903	566026	565853	565905	1	GLOTRscaffold_00005	GLOTRDRAFT_128185	565770	567899	None	6944	1593	57601	No_constitutive_exon_found_in_species
AGTGTGCAAGGTATATGCGGCGGGGAGGCGTCCTAACGGATGATGGGAAGTA	601445	601489	601539	601487	-1	GLOTRscaffold_00005	GLOTRDRAFT_59392	600053	601811	None	6944	1593	57601	No_constitutive_exon_found_in_species
ATATTTTTCTCAGGCGAAAGTTCCCTTACGATGTTTGATGACGAGGGCAGAT	670213	670240	670290	670238	-1	GLOTRscaffold_00005	GLOTRDRAFT_128228	670213	671218	None	6944	1593	57601	No_constitutive_exon_found_in_species
ACCTTCTATTATTGACGCATTCACATAACTCAAGGTTTGTCGCCGGGAAGGT	687734	687861	687684	687736	1	GLOTRscaffold_00005	GLOTRDRAFT_74874	687316	688459	None	6944	1593	57601	No_constitutive_exon_found_in_species
GTGAGGAAATTTCTGGTTGTGCCCATTGCAATGCTCACATAGGGACATAGCA	689275	689676	689726	689674	-1	GLOTRscaffold_00005	GLOTRDRAFT_115600	688399	694358	None	6944	1593	57601	No_constitutive_exon_found_in_species
AAGTGTGTCCCATCCGTCTACTCTTCTGCAGTAGTCTAAGCGGGCAATAGCG	744344	744439	744294	744346	1	GLOTRscaffold_00005	GLOTRDRAFT_105243	743477	744897	None	6944	1593	57601	No_constitutive_exon_found_in_species
TGAGTGCCACACCGGGGTACTTGCTTCCAGGCCCGCTGACGGGACTGCAGGT	767673	767730	767780	767728	-1	GLOTRscaffold_00005	GLOTRDRAFT_128256	765885	768128	None	6944	1593	57601	No_constitutive_exon_found_in_species
GAGTAGAAGCAGTGCGTTACACCATGATAGCTAGCTAACGGGACGGGCAGGC	883563	884142	883513	883565	1	GLOTRscaffold_00005	GLOTRDRAFT_110753	883361	885264	None	6944	1593	57601	No_constitutive_exon_found_in_species
GTCCATGGGTCTTTCGTGTGCGGGGTGGAATGCTGACGCGGGTGGGGTAGTT	1034365	1034497	1034547	1034495	-1	GLOTRscaffold_00005	GLOTRDRAFT_75016	1032995	1034842	None	6944	1593	57601	No_constitutive_exon_found_in_species
TGTAAGTGGCTCTGAAGCAGGTTGCTGCGTTTCTCTGAATGTGGGCGCAGCG	1127174	1127430	1127480	1127428	-1	GLOTRscaffold_00005	GLOTRDRAFT_59626	1124266	1127806	None	6944	1593	57601	No_constitutive_exon_found_in_species
CTGGCAAGTGCGTTTTGCGCTGGTTGAGTGCGGGGAGCTGACGGGGATAGGG	1150802	1150881	1150931	1150879	-1	GLOTRscaffold_00005	GLOTRDRAFT_59643	1148854	1151000	None	6944	1593	57601	No_constitutive_exon_found_in_species
ATCCCTGCACCTCGTCTTCGCGGCGCAATGAAGTCTAATGGGAGAATTAGGC	1152334	1152403	1152453	1152401	-1	GLOTRscaffold_00005	GLOTRDRAFT_59645	1151385	1153157	None	6944	1593	57601	No_constitutive_exon_found_in_species
TGAAGCTCCGCCGTTTGGACTCTCTGTCCAAAGAACTCATGGGTGGGTAGGT	1189497	1189714	1189764	1189712	-1	GLOTRscaffold_00005	GLOTRDRAFT_59655	1188071	1190993	None	6944	1593	57601	No_constitutive_exon_found_in_species
TAAGTATCCACATCTATAGTCACTGGCTTTCGCTCAAATTTTCGGGGAAGCC	1192305	1193547	1192255	1192307	1	GLOTRscaffold_00005	GLOTRDRAFT_75074	1191559	1196398	None	6944	1593	57601	No_constitutive_exon_found_in_species
CAGTGGGATCATTTATACGACGACGCGTTGATTGAATGAGGGACAATCAGAA	1209324	1209548	1209598	1209546	-1	GLOTRscaffold_00005	GLOTRDRAFT_75085	1206986	1210360	None	6944	1593	57601	No_constitutive_exon_found_in_species
CCTCCCCTTTTCTGCCTCCGCGCCCTGCCTAGACTGACGGGCGTGCGGAGAT	1238757	1238948	1238707	1238759	1	GLOTRscaffold_00005	GLOTRDRAFT_115686	1237326	1243378	None	6944	1593	57601	No_constitutive_exon_found_in_species
TTGCGCTTTGCGCTTTGCAAGGGGAAGGGAGGGCTGATAAGGGCGAGTAGAG	1239755	1239850	1239705	1239757	1	GLOTRscaffold_00005	GLOTRDRAFT_115686	1237326	1243378	None	6944	1593	57601	No_constitutive_exon_found_in_species
TCCCGCATTATTGTGTTTGCTCGCGGCTGAATTGAGGACGGGCGTGACAGAT	1241214	1241328	1241164	1241216	1	GLOTRscaffold_00005	GLOTRDRAFT_115686	1237326	1243378	None	6944	1593	57601	No_constitutive_exon_found_in_species
CGGTGTGTATATGACCATGCTTGCAACCGACCGTACTGACAACGGGGTAGAT	1249396	1249548	1249346	1249398	1	GLOTRscaffold_00005	GLOTRDRAFT_120926	1246913	1251473	None	6944	1593	57601	No_constitutive_exon_found_in_species
GAGTAAGCGCATTCCTTGCATCCATGTTCTCCAATCTGACGGACGGGTAGGT	1250267	1250353	1250217	1250269	1	GLOTRscaffold_00005	GLOTRDRAFT_120926	1246913	1251473	None	6944	1593	57601	No_constitutive_exon_found_in_species
ATTGATCCTCGTCTGTTTCGTCAATGCTTACATTTCGTGCAATTGGGCAGTT	1336522	1336531	1336472	1336524	1	GLOTRscaffold_00005	GLOTRDRAFT_128409	1336210	1337092	None	6944	1593	57601	No_constitutive_exon_found_in_species
TCATGTGCCCAGGGCAGGATGGCTCAAGGAGATGGTGGTCGGGATGGTAGCT	1341667	1341755	1341805	1341753	-1	GLOTRscaffold_00005	GLOTRDRAFT_75157	1336232	1342252	None	6944	1593	57601	No_constitutive_exon_found_in_species
GCGCTGGCTGGTACTTATGTGGTGAATTGGAGTTGACGTGGGGACGATAGGG	1345843	1345976	1346026	1345974	-1	GLOTRscaffold_00005	GLOTRDRAFT_59745	1345007	1346799	None	6944	1593	57601	No_constitutive_exon_found_in_species
AGGAGCGCTCTGTATGGGTTAAGTGGGTTCAGACTGAGCGCAGGGGTTAGGG	1370549	1370588	1370638	1370586	-1	GLOTRscaffold_00005	GLOTRDRAFT_59757	1366574	1370884	None	6944	1593	57601	No_constitutive_exon_found_in_species
GTGGTGTCCTCCCTGTATGTTGCAGGACTTGACGTGATTGTGGTGGGAAGTG	1368178	1368748	1368798	1368746	-1	GLOTRscaffold_00005	GLOTRDRAFT_59757	1366574	1370884	None	6944	1593	57601	No_constitutive_exon_found_in_species
GCTTCTGTCATCGCGAGATTCGCGTCGGAACCGACACACCGGGATGGCAGAG	1375771	1375873	1375923	1375871	-1	GLOTRscaffold_00005	GLOTRDRAFT_59766	1375122	1376216	None	6944	1593	57601	No_constitutive_exon_found_in_species
CGGGAAACAAGCGTGTCTGCACTGCATTATAGACATACGACAATGGGTAGCT	1378963	1379077	1378913	1378965	1	GLOTRscaffold_00005	GLOTRDRAFT_115723	1378744	1381290	None	6944	1593	57601	No_constitutive_exon_found_in_species
CACATTAAATCTCTGTTGCCAAACTATTTCCCTCGACACTGGGGTATTAGAG	1388117	1388449	1388499	1388447	-1	GLOTRscaffold_00005	GLOTRDRAFT_120953	1387281	1389756	None	6944	1593	57601	No_constitutive_exon_found_in_species
GTATCCATGCCTTCCAGGCTATGGTCCAGGCTGATCCGCTCCGAGGGTAGAA	1403740	1403871	1403690	1403742	1	GLOTRscaffold_00005	GLOTRDRAFT_75200	1403177	1408288	None	6944	1593	57601	No_constitutive_exon_found_in_species
GTGCGTTCAATGATCTTGCATCTGCTCATTTACCTCACGGGAGCCGGCAGGA	1404625	1404711	1404575	1404627	1	GLOTRscaffold_00005	GLOTRDRAFT_75200	1403177	1408288	None	6944	1593	57601	No_constitutive_exon_found_in_species
GGCAAAGCTGTTTACTGCTCTTTCTTATGTATTAATGCGCTTGGGGTAAGGG	1413707	1414214	1413657	1413709	1	GLOTRscaffold_00005	GLOTRDRAFT_120958	1411097	1414525	None	6944	1593	57601	No_constitutive_exon_found_in_species
GTTCAGCTCTCCGTTCCAGGTGCAGCGAGCTAACCGATATCGGGACGTAGCT	1420129	1421410	1420079	1420131	1	GLOTRscaffold_00005	GLOTRDRAFT_138214	1418724	1421410	None	6944	1593	57601	No_constitutive_exon_found_in_species
GCATGCTCCCGCTTGGAACGATATCTCTGGCTAATCACTGCAATGGGCAGGG	1438975	1439032	1439082	1439030	-1	GLOTRscaffold_00005	GLOTRDRAFT_138220	1434690	1439322	None	6944	1593	57601	No_constitutive_exon_found_in_species
GAGTGTCTCTCCTATAAGCCTTTAAGATACATTACTGAACGTCGGGACAGGT	1435237	1435326	1435376	1435324	-1	GLOTRscaffold_00005	GLOTRDRAFT_138220	1434690	1439322	None	6944	1593	57601	No_constitutive_exon_found_in_species
GCTGGTATTTCTGAATGCACTTCATGTGGTGGTGCGGGTGGTGCGGGCAGTC	1442594	1442754	1442544	1442596	1	GLOTRscaffold_00005	GLOTRDRAFT_115739	1442202	1444052	None	6944	1593	57601	No_constitutive_exon_found_in_species
GTGGAACCCACTGTCGTATTTCGTTTGTTTGTGCTGATGGGCATGGGCAGCC	1448509	1448656	1448459	1448511	1	GLOTRscaffold_00005	GLOTRDRAFT_75230	1446815	1449350	None	6944	1593	57601	No_constitutive_exon_found_in_species
GGGTATCGTAACGCTGCTCGCGACGCAGAAGAGCGCGACGGGGTGACGAGGC	1482035	1482145	1481985	1482037	1	GLOTRscaffold_00005	GLOTRDRAFT_40690	1480239	1482964	None	6944	1593	57601	No_constitutive_exon_found_in_species
CTCGAGGTTCGTCAGTTTGTGCCGTGGTATTTGCTGATGGGAATTGAAAGGT	1482185	1482964	1482135	1482187	1	GLOTRscaffold_00005	GLOTRDRAFT_40690	1480239	1482964	None	6944	1593	57601	No_constitutive_exon_found_in_species
GATCATCTCTCTTATGGGTGTATGAGGGGAAAGAGCTGAGGGTTGAGCAGCT	1489833	1490210	1490260	1490208	-1	GLOTRscaffold_00005	GLOTRDRAFT_59830	1489833	1492279	None	6944	1593	57601	No_constitutive_exon_found_in_species
CCCTCTGCGTGATTGGGTTAGGAGCTGTGAGTGACCGAGTGCGGGTGTAGGC	1503728	1503940	1503678	1503730	1	GLOTRscaffold_00005	GLOTRDRAFT_105427	1503404	1505095	None	6944	1593	57601	No_constitutive_exon_found_in_species
GATATTTCGCTGCCAGACTTGGGTTTGCCGTGATGCTGAAGGGTATATAGGA	1588686	1588717	1588767	1588715	-1	GLOTRscaffold_00005	GLOTRDRAFT_138256	1585803	1590548	None	6944	1593	57601	No_constitutive_exon_found_in_species
GCCGCTGCGCGACTCGCTTACATAATCTGCGTCCTCAACTTTGTAGGGAGGA	1606762	1607268	1607318	1607266	-1	GLOTRscaffold_00005	GLOTRDRAFT_40296	1606762	1610201	None	6944	1593	57601	No_constitutive_exon_found_in_species
GGTCCTTGGTGATTGTTGTGTGTCAGTGCATATCACCGGCCGGGCCGGAGGA	1615911	1616154	1616204	1616152	-1	GLOTRscaffold_00005	GLOTRDRAFT_12382	1615911	1618127	None	6944	1593	57601	No_constitutive_exon_found_in_species
GTGCGTATCCCTCCCATTCTGGTGCAACGAGTATCTCATTGGGAGCGCAGGT	1664250	1664275	1664325	1664273	-1	GLOTRscaffold_00005	GLOTRDRAFT_40588	1662531	1664625	None	6944	1593	57601	No_constitutive_exon_found_in_species
ACTCCCCCTTTCCGCTAACTAACTATCAACCCGTCCTCACGCGGGTGTAGAC	1665473	1665557	1665423	1665475	1	GLOTRscaffold_00005	GLOTRDRAFT_75319	1664803	1667645	None	6944	1593	57601	No_constitutive_exon_found_in_species
GTCTCGGTGTGTCTTGAGTGGATGCTGACGAGCGGGTGCGGGTGTGCAAGTG	1666523	1666623	1666473	1666525	1	GLOTRscaffold_00005	GLOTRDRAFT_75319	1664803	1667645	None	6944	1593	57601	No_constitutive_exon_found_in_species
AGCCAGACCACCATGACATGCTAGCCGTGCCAGTGCTGACTGAAGGGTAGTT	1675196	1675280	1675146	1675198	1	GLOTRscaffold_00005	GLOTRDRAFT_115778	1673493	1676522	None	6944	1593	57601	No_constitutive_exon_found_in_species
GAGTAAAATTTCGCCGTCTTACGCGGACAAATAGCTAATGGGGGGATTAGGA	1696933	1697018	1696883	1696935	1	GLOTRscaffold_00005	GLOTRDRAFT_115782	1695833	1704627	None	6944	1593	57601	No_constitutive_exon_found_in_species
CGTGCATGATCATGTCTTGACCTGCTTACTTCCGTTTACAGGGAGTATAGAT	1749212	1749360	1749162	1749214	1	GLOTRscaffold_00005	GLOTRDRAFT_39791	1748752	1750236	None	6944	1593	57601	No_constitutive_exon_found_in_species
GCCTCATAACAGTGCGAAGGCCAGCAAACGTGGACCTGGGTGAAATATAGAT	1761138	1761204	1761088	1761140	1	GLOTRscaffold_00005	GLOTRDRAFT_93010	1760381	1761697	None	6944	1593	57601	No_constitutive_exon_found_in_species
AGCACTAGTTTCCGTGCGGCACGAGCCCGGGTCGTGACTTGGGTGCGTAGAA	1769168	1769209	1769259	1769207	-1	GLOTRscaffold_00005	GLOTRDRAFT_59954	1767765	1769643	None	6944	1593	57601	No_constitutive_exon_found_in_species
CATGTTCTATTTCCGTCTCTACTCCAAAGGTATTCATAACGGGACGGCAGGT	1770612	1770689	1770739	1770687	-1	GLOTRscaffold_00005	GLOTRDRAFT_138291	1769981	1771599	None	6944	1593	57601	No_constitutive_exon_found_in_species
TATGTTTGCCTGTACGTCGTCAGCTACGCGCTCAAACTATGGGATCACAGGA	1792362	1792463	1792312	1792364	1	GLOTRscaffold_00005	GLOTRDRAFT_128555	1791467	1795688	None	6944	1593	57601	No_constitutive_exon_found_in_species
TATGTAATCACTAGGGGGCCAACGTTTTGCGTCTGACGCGGGATATGTAGGG	1812529	1812984	1813034	1812982	-1	GLOTRscaffold_00005	GLOTRDRAFT_138300	1806869	1813174	None	6944	1593	57601	No_constitutive_exon_found_in_species
ATGTCAGCTGTATAGACAGTAATTTATATTAAAATGCCAATGGGGACAAGAC	1811032	1811098	1811148	1811096	-1	GLOTRscaffold_00005	GLOTRDRAFT_138300	1806869	1813174	None	6944	1593	57601	No_constitutive_exon_found_in_species
GTGGAACAGAGCCTCTGTTCGTGGTTCTGACATCTTCTTTGGATGGGTAGGT	1817826	1817915	1817965	1817913	-1	GLOTRscaffold_00005	GLOTRDRAFT_59985	1815358	1818813	None	6944	1593	57601	No_constitutive_exon_found_in_species
TTCCGCTTTCCTGAAGCAAAGTGGCACACCTCAAGTGCTTCAATGGGCAGTT	1816677	1816813	1816863	1816811	-1	GLOTRscaffold_00005	GLOTRDRAFT_59985	1815358	1818813	None	6944	1593	57601	No_constitutive_exon_found_in_species
TATGTTCGAGCTCGATATATCTCATACAATGCACTAAATAATGCGGGTAGGT	1842132	1842738	1842788	1842736	-1	GLOTRscaffold_00005	GLOTRDRAFT_138306	1842132	1845799	None	6944	1593	57601	No_constitutive_exon_found_in_species
AGGTCGAATTACTGGATGGTGACAGACTTTTGAACAGCTGCGGGAACCAGCA	1858431	1858730	1858780	1858728	-1	GLOTRscaffold_00005	GLOTRDRAFT_28946	1857676	1859112	None	6944	1593	57601	No_constitutive_exon_found_in_species
CGGGTGTGTATGCCCTTCATCATACCTTCGGTTTACTTATATCGGGGCAGTT	1861875	1861987	1862037	1861985	-1	GLOTRscaffold_00005	GLOTRDRAFT_75426	1859236	1862883	None	6944	1593	57601	No_constitutive_exon_found_in_species
CTCGCGTGCTAGTGCTCCCATACTGATGCTCATTATGCTGCGGCGGGCAGAA	1878088	1878258	1878038	1878090	1	GLOTRscaffold_00005	GLOTRDRAFT_75435	1877788	1880197	None	6944	1593	57601	No_constitutive_exon_found_in_species
CTAACGATCTGCCCATCGACCCACCAGATTTTTGAATGCGGGAAGGATAGCT	1903644	1903680	1903730	1903678	-1	GLOTRscaffold_00005	GLOTRDRAFT_138321	1902712	1904092	None	6944	1593	57601	No_constitutive_exon_found_in_species
AAGCGTGTTCGTTGTCGTGGCCAGGAGCCTGAGATAACCGGAGGGCTCAGAA	1902969	1903134	1903184	1903132	-1	GLOTRscaffold_00005	GLOTRDRAFT_138321	1902712	1904092	None	6944	1593	57601	No_constitutive_exon_found_in_species
AGGACTTGAAAACAATTTCATTCTCGCCAAGCACTGTGTTGGGCGTAGAGAC	1905559	1905607	1905657	1905605	-1	GLOTRscaffold_00005	GLOTRDRAFT_40318	1904533	1906444	None	6944	1593	57601	No_constitutive_exon_found_in_species
GCGTCGTGCAGGCTGTGACGAATCCAGCGTTTTGCTCACGAGGGAACTAGAT	1918294	1918423	1918473	1918421	-1	GLOTRscaffold_00005	GLOTRDRAFT_60052	1917587	1919977	None	6944	1593	57601	No_constitutive_exon_found_in_species
TCGTATTTGTGCTCCCTTTCTTTTGGTTGATGTGGTGCTTGGGAACGCAGGA	1939050	1939132	1939182	1939130	-1	GLOTRscaffold_00005	GLOTRDRAFT_138328	1938439	1940431	None	6944	1593	57601	No_constitutive_exon_found_in_species
ATGTACCCGCTGGTCGTCGCTACCCCCTGCTAACGTCGATGGGTTGGCAGTG	1982028	1982166	1982216	1982164	-1	GLOTRscaffold_00005	GLOTRDRAFT_115837	1982028	1983813	None	6944	1593	57601	No_constitutive_exon_found_in_species
TCGCTCTTTGGGCCTCGCTGTTTCTGAACCACTTGGGATGGGATGGTCAGTG	1995598	1995887	1995548	1995600	1	GLOTRscaffold_00005	GLOTRDRAFT_110887	1994892	1996418	None	6944	1593	57601	No_constitutive_exon_found_in_species
AATCCCCTCTTGGTTTCTGGGGCTGGAGAGTATCATTGACGGGGCCATAGTA	2013974	2014113	2013924	2013976	1	GLOTRscaffold_00005	GLOTRDRAFT_40492	2012255	2014517	None	6944	1593	57601	No_constitutive_exon_found_in_species
AGTATTGTGAGCTATATCGAACAAGTTTCCCTTAAGCTTGGGAAACTGAGAC	2037248	2037347	2037198	2037250	1	GLOTRscaffold_00005	GLOTRDRAFT_40434	2036470	2038579	None	6944	1593	57601	No_constitutive_exon_found_in_species
GAGGGCGCTTGGCGTGTTATCGCTTGCGGGGTCTTGATCGGGGACGGCAGGT	2073504	2073665	2073454	2073506	1	GLOTRscaffold_00005	GLOTRDRAFT_121068	2071358	2075469	None	6944	1593	57601	No_constitutive_exon_found_in_species
TGCGTTCCCCCACAATGATACCAATACTCACTCGTAACCTTGGGATGTAGTA	2076637	2076811	2076861	2076809	-1	GLOTRscaffold_00005	GLOTRDRAFT_110897	2075359	2077841	None	6944	1593	57601	No_constitutive_exon_found_in_species
GCTGTGCGTTTTGTCGATATGCTGGGCGCTGAGGCTGAGGGTGGTGGGAGAT	2147408	2147549	2147358	2147410	1	GLOTRscaffold_00005	GLOTRDRAFT_121076	2145258	2148277	None	6944	1593	57601	No_constitutive_exon_found_in_species
ACCGCAATTCCACTCTTTGCATGCACGCTGACGTCCGGTGGGGCGAGCAGGA	2147773	2147894	2147723	2147775	1	GLOTRscaffold_00005	GLOTRDRAFT_121076	2145258	2148277	None	6944	1593	57601	No_constitutive_exon_found_in_species
TCGCTTTGCTATGCGGCGGGGTTGGGTGCAAGACTGAATGCGGGGTATAGCT	2156926	2156991	2157041	2156989	-1	GLOTRscaffold_00005	GLOTRDRAFT_99759	2156616	2157443	None	6944	1593	57601	No_constitutive_exon_found_in_species
AATCTCGCCGATCCTGATCCCCGCGTTTGTATTGTCTCGGTGGGTGATAGGT	2169131	2169331	2169381	2169329	-1	GLOTRscaffold_00005	GLOTRDRAFT_75586	2167407	2170517	None	6944	1593	57601	No_constitutive_exon_found_in_species
CCGTTGTCAGGAATAATCAGGATCAGTGCATAACGAGGGTGAGAGTCAAGGT	2180568	2180704	2180518	2180570	1	GLOTRscaffold_00005	GLOTRDRAFT_115866	2180174	2181610	None	6944	1593	57601	No_constitutive_exon_found_in_species
GCTGCGCCCCGCGCACGTGGCTGACGTTGGTGGCGGGGTCGTGCAAGTAGAT	2193787	2194087	2193737	2193789	1	GLOTRscaffold_00005	GLOTRDRAFT_121088	2192133	2194087	None	6944	1593	57601	No_constitutive_exon_found_in_species
TTGGACTCGGATGTACGAAAACTGACTGGACTGCACCTCGGGACGCACAGAT	2194352	2194432	2194302	2194354	1	GLOTRscaffold_00005	GLOTRDRAFT_110912	2194212	2196219	None	6944	1593	57601	No_constitutive_exon_found_in_species
TGGGGGGGATAGGAACGGTTGACTGACGGATCGGCGCACTGGGAAGTTAGGT	2214884	2214963	2215013	2214961	-1	GLOTRscaffold_00005	GLOTRDRAFT_121095	2212630	2215270	None	6944	1593	57601	No_constitutive_exon_found_in_species
TTTTATTTTATTGGTGGAGTGATGGGGGGTGGCTGATGAAGGGAGTGCAGAC	2241963	2242516	2241913	2241965	1	GLOTRscaffold_00005	GLOTRDRAFT_60198	2240117	2244548	None	6944	1593	57601	No_constitutive_exon_found_in_species
GAGGCCGCGCCGTCGGTGTTCTCGCTCGCGACGTCGGAGCGGGGCCCGAGCG	2247425	2247717	2247375	2247427	1	GLOTRscaffold_00005	GLOTRDRAFT_25080	2244807	2247717	None	6944	1593	57601	No_constitutive_exon_found_in_species
TGCGTCAGCTGCCCCTGGTTTCTGTGGCCCCTGCTTACTTGGGACGCCAGCC	2258384	2258582	2258334	2258386	1	GLOTRscaffold_00005	GLOTRDRAFT_128704	2258267	2258582	None	6944	1593	57601	No_constitutive_exon_found_in_species
TTACGTGATTTCATAGAACTATTCTGATTCTCGCGGGTGTGGGACTGTAGGC	2260737	2261124	2261174	2261122	-1	GLOTRscaffold_00005	GLOTRDRAFT_115882	2260088	2261716	None	6944	1593	57601	No_constitutive_exon_found_in_species
TCCGAGCCCGACTTCGTTTAATCCGGTCGCACTGACGCGGGAGTATGTAGAG	2311035	2311255	2310985	2311037	1	GLOTRscaffold_00005	GLOTRDRAFT_75636	2310577	2311875	None	6944	1593	57601	No_constitutive_exon_found_in_species
AGTCCCCCATAGTTGAGCGACCGAACGTTGCTCCTGTGGGAATGTAATAGAA	39159	39251	39109	39161	1	GLOTRscaffold_00006	GLOTRDRAFT_128729	37821	39523	None	6944	1593	57601	No_constitutive_exon_found_in_species
AGTCCCCCATAGTTGAGCGACCGAACATCCCTCATGTGGGAGTGTAATAGAA	56252	56344	56202	56254	1	GLOTRscaffold_00006	GLOTRDRAFT_128733	54918	56619	None	6944	1593	57601	No_constitutive_exon_found_in_species
GTCGAGCGCGACGCTGCTCGCTGGGGAGTAGCTGATGGGTGTGGGAGAAGTA	82357	82380	82307	82359	1	GLOTRscaffold_00006	GLOTRDRAFT_128736	81844	83245	None	6944	1593	57601	No_constitutive_exon_found_in_species
CTTACCCTTGATCCCCCTGTCTGCCACCCTGCTCATGACGGGCGTGACAGAG	90265	90345	90215	90267	1	GLOTRscaffold_00006	GLOTRDRAFT_105573	89390	91063	None	6944	1593	57601	No_constitutive_exon_found_in_species
CACTGCTTGGTGCTTCCCGCACGCACAACTCTTACCGTACGAATGGGCAGGT	149895	150021	149845	149897	1	GLOTRscaffold_00006	GLOTRDRAFT_40998	149334	150548	None	6944	1593	57601	No_constitutive_exon_found_in_species
AGTCGTGGAAGCGCTTGGGAAGGCCGAGGCGACTGCTGATGGGCATGAAGGG	221620	221689	221570	221622	1	GLOTRscaffold_00006	GLOTRDRAFT_75705	221275	226281	None	6944	1593	57601	No_constitutive_exon_found_in_species
AGTACGTGCCGGCTTCGATCATAGTCGCGCGCTGTCTGACTGGGAAGCAGGG	230724	230780	230674	230726	1	GLOTRscaffold_00006	GLOTRDRAFT_110937	228959	231497	None	6944	1593	57601	No_constitutive_exon_found_in_species
ACATATCCCTCGCCTGTGATATCTGTTGACATGAGAATGTGTGGGGACAGGC	250351	250497	250547	250495	-1	GLOTRscaffold_00006	GLOTRDRAFT_138450	249866	256371	None	6944	1593	57601	No_constitutive_exon_found_in_species
TGTGTCTCTGTTGTCCGCACCCCACGCCTGACCTACTGAAATGGGTAAAGGT	280602	280695	280745	280693	-1	GLOTRscaffold_00006	GLOTRDRAFT_75720	277565	281708	None	6944	1593	57601	No_constitutive_exon_found_in_species
GTGAGTTGAAACTCGTCCTCTTAGAGCTTTGAGTTTATTGGGGCATGTAGGG	280512	280552	280602	280550	-1	GLOTRscaffold_00006	GLOTRDRAFT_75720	277565	281708	None	6944	1593	57601	No_constitutive_exon_found_in_species
TGGTGAGCTCCCTTGGAGCGAGTCCTGCTTTGACTCACCGTTGTGGGAAGGG	319550	319678	319728	319676	-1	GLOTRscaffold_00006	GLOTRDRAFT_128802	319244	321285	None	6944	1593	57601	No_constitutive_exon_found_in_species
CACCTAACATAAGCTGTTGTGGAGTGACAGCTAACTGCGGGGGACTGTAGAC	327299	327412	327249	327301	1	GLOTRscaffold_00006	GLOTRDRAFT_138462	326553	329630	None	6944	1593	57601	No_constitutive_exon_found_in_species
ATGGTGAGCATGTGTGTGACTTCGCTGATCTCGGGTTGCACGGGCAACAGTC	349964	350082	350132	350080	-1	GLOTRscaffold_00006	GLOTRDRAFT_110953	349665	350485	None	6944	1593	57601	No_constitutive_exon_found_in_species
ATGTGCCTTGTCTGCGCCCTGTATGTCTCCATTATAACATGAAAGGGCAGAT	363477	363510	363427	363479	1	GLOTRscaffold_00006	GLOTRDRAFT_128816	363233	365077	None	6944	1593	57601	No_constitutive_exon_found_in_species
GGATATTCGCACACCACCGCCGTGGGTCTCTTGCTAACCATGGGAACCAGTC	364369	364408	364319	364371	1	GLOTRscaffold_00006	GLOTRDRAFT_128816	363233	365077	None	6944	1593	57601	No_constitutive_exon_found_in_species
TTGCGTTTACTTTACATGCGACATTTGACTGACAAGGGCATGTGAAACAGTG	383524	383570	383474	383526	1	GLOTRscaffold_00006	GLOTRDRAFT_128824	383316	383570	None	6944	1593	57601	No_constitutive_exon_found_in_species
CCTTACATTCGATCTCCTGCCTGTGGGACTCATTCCAGTGAGGGGTTTAGCA	418440	418552	418602	418550	-1	GLOTRscaffold_00006	GLOTRDRAFT_60336	417824	418865	None	6944	1593	57601	No_constitutive_exon_found_in_species
TTCGTCTGCCTGGCCGCTGAATGCGAGATTGGGGCTGATTGGGCGTGTAGGA	418213	418375	418425	418373	-1	GLOTRscaffold_00006	GLOTRDRAFT_60336	417824	418865	None	6944	1593	57601	No_constitutive_exon_found_in_species
GGTACGCCACTTGTCATATTCCAAACCTCATCAATAATTGGGGTGAACAGGA	448369	449014	448319	448371	1	GLOTRscaffold_00006	GLOTRDRAFT_128840	448230	449014	None	6944	1593	57601	No_constitutive_exon_found_in_species
GCTGCGTGAACGTTGTTTGTGGCTGGGATTGACGGAATGGTGGGCGACAGGG	522382	522452	522502	522450	-1	GLOTRscaffold_00006	GLOTRDRAFT_41363	522173	524774	None	6944	1593	57601	No_constitutive_exon_found_in_species
CACATCTCGTTGAAGGCGTTGATTGTTCATTGGTGCGGGTGGCATGATAGGC	522173	522305	522355	522303	-1	GLOTRscaffold_00006	GLOTRDRAFT_41363	522173	524774	None	6944	1593	57601	No_constitutive_exon_found_in_species
CCTCGGTTCGCTCCCATGCAGGATTTTGCATTCGAATGGTCGGGAAGTAGAC	527212	527261	527311	527259	-1	GLOTRscaffold_00006	GLOTRDRAFT_75778	525263	527689	None	6944	1593	57601	No_constitutive_exon_found_in_species
TATAACTTGCGTGCCATGTGTGGTGCGGGTGTTATGGGCGGGTGGAGTAGAT	526125	526284	526334	526282	-1	GLOTRscaffold_00006	GLOTRDRAFT_75778	525263	527689	None	6944	1593	57601	No_constitutive_exon_found_in_species
GAGTCGTGAATTTCACCGCGATGCCCACTGACTACAGGGCTCCAAGAGAGAC	550912	550958	551008	550956	-1	GLOTRscaffold_00006	GLOTRDRAFT_41119	550022	551276	None	6944	1593	57601	No_constitutive_exon_found_in_species
GGGTGCCTCTCGTCGCACGAGTCCCGGAAGGGGATTTGGGCGGCGTGAAGGG	556054	556186	556236	556184	-1	GLOTRscaffold_00006	GLOTRDRAFT_115945	556054	558862	None	6944	1593	57601	No_constitutive_exon_found_in_species
CCGTCCATCCTTGATGTCTTGGCTTCTGCTAACCGCGTGTGTGAGGGTAGGC	560799	560913	560963	560911	-1	GLOTRscaffold_00006	GLOTRDRAFT_138497	558939	561685	None	6944	1593	57601	No_constitutive_exon_found_in_species
TCTTTCCGTTGCCAGCCGAAGGTGCATGCCAATGACGGCAGGGCATGTAGGC	569029	569160	569210	569158	-1	GLOTRscaffold_00006	GLOTRDRAFT_138501	568332	570109	None	6944	1593	57601	No_constitutive_exon_found_in_species
AGGCTGACGGACGGATGTGGGGCTGGGTCTATGTGGGTGGGTGGGTGTAGTA	597099	597249	597299	597247	-1	GLOTRscaffold_00006	GLOTRDRAFT_40890	596510	598741	None	6944	1593	57601	No_constitutive_exon_found_in_species
TATCCACACCTTCATTCTCATATCCTCTGTACCTGACTCCCAATGGGCAGAT	639461	639623	639673	639621	-1	GLOTRscaffold_00006	GLOTRDRAFT_41388	638760	640023	None	6944	1593	57601	No_constitutive_exon_found_in_species
ATTCCTCTATATCCTATGCAGCGCAGCATTGCTGAGTGCTGGGATGATAGTT	666172	666783	666833	666781	-1	GLOTRscaffold_00006	GLOTRDRAFT_75831	666172	667537	None	6944	1593	57601	No_constitutive_exon_found_in_species
ATCACCTGAATCTCTCCAGAACCTTCAATTTATTGCTTACGGGGGTGAAGGC	687962	688060	688110	688058	-1	GLOTRscaffold_00006	GLOTRDRAFT_75846	685935	688240	None	6944	1593	57601	No_constitutive_exon_found_in_species
ACGTCTTCCTGATGCTGGATCTGTGAACTGTACTCACGACCTGGGAGTAGCG	704861	704914	704811	704863	1	GLOTRscaffold_00006	GLOTRDRAFT_105675	701079	704914	None	6944	1593	57601	No_constitutive_exon_found_in_species
GAGTTGCGTTCAAGGACAGGTATTCTACAGCTGGTGACTGGGGGTTATAGAC	719314	719812	719862	719810	-1	GLOTRscaffold_00006	GLOTRDRAFT_75856	718494	720971	None	6944	1593	57601	No_constitutive_exon_found_in_species
CTCCCCCCTTCCCCTCCTTGTCGCCGGCCGCTGATTGAGAGGGTGGGCAGGA	816275	816503	816225	816277	1	GLOTRscaffold_00006	GLOTRDRAFT_75899	815236	818460	None	6944	1593	57601	No_constitutive_exon_found_in_species
TTTCCGTCCCCTGAGAGTCTGAGGAATGGGGTGACTGATGGGGATGGTAGAT	816936	818460	816886	816938	1	GLOTRscaffold_00006	GLOTRDRAFT_75899	815236	818460	None	6944	1593	57601	No_constitutive_exon_found_in_species
CGCTATCACGCCTTATACATATGTACGGGCCACTAACTCTACGGGCATAGCT	869250	869691	869741	869689	-1	GLOTRscaffold_00006	GLOTRDRAFT_138552	867495	871867	None	6944	1593	57601	No_constitutive_exon_found_in_species
GGTGAGTGTGCATCTTGAATCTGTATATATGGTTTACTGAGCCAGGGCAGGT	914654	915107	915157	915105	-1	GLOTRscaffold_00006	GLOTRDRAFT_115998	908331	915328	None	6944	1593	57601	No_constitutive_exon_found_in_species
GGGTGAGTTGTCCTTTGGAACATCGCTGACAGGACGACCCGGGATTGCAGTG	924254	924476	924204	924256	1	GLOTRscaffold_00006	GLOTRDRAFT_41400	923974	925382	None	6944	1593	57601	No_constitutive_exon_found_in_species
GATGCATGCTCGGTTCGTCTGCTGATCTGAGTGCTGACGTGGGCACGTAGGT	936091	936211	936041	936093	1	GLOTRscaffold_00006	GLOTRDRAFT_121229	934420	936211	None	6944	1593	57601	No_constitutive_exon_found_in_species
GAGTAAGCGTGGTGGGGGCTTGTTGGTTTGCTGGGCTGACTAGGGTGTAGTA	949174	949255	949305	949253	-1	GLOTRscaffold_00006	GLOTRDRAFT_75979	948605	950878	None	6944	1593	57601	No_constitutive_exon_found_in_species
TGAGTATTTCCGTAAGTGTATCTTTCATGCTCATACTGAGGGTAAACCAGAA	948994	949123	949173	949121	-1	GLOTRscaffold_00006	GLOTRDRAFT_75979	948605	950878	None	6944	1593	57601	No_constitutive_exon_found_in_species
GCACGATCCGTTAGTGATATATGCACCAGACGATCCTGATATTGGGTAAGGT	966131	966174	966081	966133	1	GLOTRscaffold_00006	GLOTRDRAFT_149064	965660	967705	None	6944	1593	57601	No_constitutive_exon_found_in_species
TGTACCGCAGGTCATTAGCAGTGCTGACTTCCAACATCTGGGGTTAATAGAG	1057123	1057243	1057073	1057125	1	GLOTRscaffold_00006	GLOTRDRAFT_93348	1056586	1059029	None	6944	1593	57601	No_constitutive_exon_found_in_species
TACGCTACACAGAAATCACTGTCGGCGGTATACTCATGTGAAGGGTACAGTG	1082993	1083032	1082943	1082995	1	GLOTRscaffold_00006	GLOTRDRAFT_111010	1082618	1083550	None	6944	1593	57601	No_constitutive_exon_found_in_species
GTACGTAACGCCCAGACCTTCACTGTGGCATTCGCTGACAGGGAGTGCAGCC	1085129	1085183	1085079	1085131	1	GLOTRscaffold_00006	GLOTRDRAFT_60587	1083705	1087024	None	6944	1593	57601	No_constitutive_exon_found_in_species
CCCTTCCTCTCGTCGTAAGAAACAGACATCAACCTGGGCTGAAAACGTAGCG	1128318	1128347	1128268	1128320	1	GLOTRscaffold_00006	GLOTRDRAFT_60607	1126648	1129923	None	6944	1593	57601	No_constitutive_exon_found_in_species
CTTTTCCTCCTCTCCTCCTTTCGCTGATGATGATGTGGGGAATGGGGCAGAC	1129209	1129390	1129159	1129211	1	GLOTRscaffold_00006	GLOTRDRAFT_60607	1126648	1129923	None	6944	1593	57601	No_constitutive_exon_found_in_species
ATCTTGTTTTGGGATCGCTCGTTGTCCATGCGAGACTCATCGCAGGGTAGAC	1152508	1152576	1152626	1152574	-1	GLOTRscaffold_00006	GLOTRDRAFT_60614	1151858	1154127	None	6944	1593	57601	No_constitutive_exon_found_in_species
GCGTGTGTTACGCTGTTTATGCGTACCGGGACCTGACCTCGGGTGGACAGCT	1152357	1152456	1152506	1152454	-1	GLOTRscaffold_00006	GLOTRDRAFT_60614	1151858	1154127	None	6944	1593	57601	No_constitutive_exon_found_in_species
GATTCTTGATTGATGGACCAAGTGCTGGCTGTTGAGTGGAGGGATACTAGGC	1252398	1252631	1252348	1252400	1	GLOTRscaffold_00006	GLOTRDRAFT_129071	1249953	1257786	None	6944	1593	57601	No_constitutive_exon_found_in_species
GGAGTTCGTGCTTCTTGGATGTTTCAGACGCTCATGTTGGGATGGCGTAGAT	1279833	1280070	1280120	1280068	-1	GLOTRscaffold_00006	GLOTRDRAFT_41048	1278586	1281573	None	6944	1593	57601	No_constitutive_exon_found_in_species
GGTTTCTTCATGGGTGGGTGGGAGCATGCGCTGATGGTGCGAGGGCGCAGGG	1323018	1323099	1322968	1323020	1	GLOTRscaffold_00006	GLOTRDRAFT_138631	1321492	1323323	None	6944	1593	57601	No_constitutive_exon_found_in_species
AGGGCACACTGTGCGTGCTGCTGCCTCCATAACTCTTCATCAATGGGGAGGA	1342272	1342330	1342222	1342274	1	GLOTRscaffold_00006	GLOTRDRAFT_26487	1340967	1342330	None	6944	1593	57601	No_constitutive_exon_found_in_species
GCGTCTGCCCTCTATTTGTTTTTCTGGGCCGCTGATGACGCGGGCGACAGAC	1344693	1344802	1344643	1344695	1	GLOTRscaffold_00006	GLOTRDRAFT_138633	1343961	1346030	None	6944	1593	57601	No_constitutive_exon_found_in_species
ATCGTGCGCATGAACGCCACATCGATCTGACCGTGCGTCGGGCGATGCAGCC	1347050	1347107	1347000	1347052	1	GLOTRscaffold_00006	GLOTRDRAFT_138635	1346824	1347942	None	6944	1593	57601	No_constitutive_exon_found_in_species
AGATGATGCATTCACCGCTCTCCATCTTATAACTCACACCTTGGGGATAGAA	1362478	1363049	1362428	1362480	1	GLOTRscaffold_00006	GLOTRDRAFT_40728	1360803	1363049	None	6944	1593	57601	No_constitutive_exon_found_in_species
GCGTGAAGTCATACTCACGACGTTATGCGTGTGGATAGCTGATAGGGAAGCA	1433017	1433217	1432967	1433019	1	GLOTRscaffold_00006	GLOTRDRAFT_41580	1432147	1433634	None	6944	1593	57601	No_constitutive_exon_found_in_species
CTATCCTCGTATTCATATCTGGACTGGGGTGTATTGACACACGGGTACAGAT	1433287	1433634	1433237	1433289	1	GLOTRscaffold_00006	GLOTRDRAFT_41580	1432147	1433634	None	6944	1593	57601	No_constitutive_exon_found_in_species
GAGAGAGCTTGAGTCCACTCATCGCTGATCTGACTCAGGGGAATGGATAGTA	1459693	1459882	1459932	1459880	-1	GLOTRscaffold_00006	GLOTRDRAFT_60735	1458521	1460845	None	6944	1593	57601	No_constitutive_exon_found_in_species
GGGCGTGTAAACTAAGTTCTGACTGCCTACGCTTGGGACGGGCTGAATAGAG	1525993	1526219	1526269	1526217	-1	GLOTRscaffold_00006	GLOTRDRAFT_93461	1524378	1527284	None	6944	1593	57601	No_constitutive_exon_found_in_species
GTGGATTCATTCCCTGCGTAGGGATCGCGGTGTTGACGGGATGGGCGGAGAC	1569946	1569979	1569896	1569948	1	GLOTRscaffold_00006	GLOTRDRAFT_76168	1568956	1570467	None	6944	1593	57601	No_constitutive_exon_found_in_species
TTACATCCCGCATCTGCCTAGGATCAACTGATGGATGGACCGGGATGTAGGT	1578324	1578475	1578274	1578326	1	GLOTRscaffold_00006	GLOTRDRAFT_129162	1576956	1578475	None	6944	1593	57601	No_constitutive_exon_found_in_species
GATACGCACCTGCGTGGAGTCGAGTCGACTGACTGATGAGAGGGATGTAGGT	1580395	1580857	1580345	1580397	1	GLOTRscaffold_00006	GLOTRDRAFT_60754	1578975	1580857	None	6944	1593	57601	No_constitutive_exon_found_in_species
TGAGGTGGATCGGTTAGCGCTGATCGCGATTGATCTTGCGGGATGTATAGCT	1599729	1599857	1599907	1599855	-1	GLOTRscaffold_00006	GLOTRDRAFT_76181	1598023	1633132	None	6944	1593	57601	No_constitutive_exon_found_in_species
GTGAGTGCGCTCGCGGTATCGCTCCGTGCGTAAACTGATGCGGGGGCCAGTC	1685360	1686960	1687010	1686958	-1	GLOTRscaffold_00006	GLOTRDRAFT_60771	1681981	1687724	None	6944	1593	57601	No_constitutive_exon_found_in_species
ACCTCATGCATGATGCTGGTACGCCGCGAGTCTGACTGTAGGGTACACAGGA	1702774	1702870	1702920	1702868	-1	GLOTRscaffold_00006	GLOTRDRAFT_40958	1701247	1703375	None	6944	1593	57601	No_constitutive_exon_found_in_species
GATGCCCGACTCACTGAAACTCTCAATGTCAATTGATCTCGGGCAATCAGAG	1742647	1742991	1743041	1742989	-1	GLOTRscaffold_00006	GLOTRDRAFT_105833	1742114	1743170	None	6944	1593	57601	No_constitutive_exon_found_in_species
ACGTTGCGAGTCCGCGTATGTGGATTCAGGTGGGCTGAGTTGGGATCAAGGT	1754194	1754312	1754362	1754310	-1	GLOTRscaffold_00006	GLOTRDRAFT_111068	1752253	1755594	None	6944	1593	57601	No_constitutive_exon_found_in_species
CCTTGGTTTGGGTGTGGCGACGGAGCCAACTGATGCCCTTGGGCGTACAGCA	1759423	1759514	1759564	1759512	-1	GLOTRscaffold_00006	GLOTRDRAFT_18412	1758428	1760980	None	6944	1593	57601	No_constitutive_exon_found_in_species
CGGTCTCTTTGAACACACGACTTGAGCGTTAACTAATTTGGGACGTGCAGTC	1772481	1772506	1772431	1772483	1	GLOTRscaffold_00006	GLOTRDRAFT_138688	1770804	1772917	None	6944	1593	57601	No_constitutive_exon_found_in_species
CACGTAAGTCAGCCGTCGACCGAGTTCATCTGCTCGGTACTGAGGGCAAGGT	1774683	1775061	1775111	1775059	-1	GLOTRscaffold_00006	GLOTRDRAFT_76220	1774182	1777114	None	6944	1593	57601	No_constitutive_exon_found_in_species
ATATCGTCTGTAGAATTGGGGGTAGACTGGGGAACTGACGGGTGATGCAGAG	1797131	1797253	1797303	1797251	-1	GLOTRscaffold_00006	GLOTRDRAFT_76230	1795953	1797535	None	6944	1593	57601	No_constitutive_exon_found_in_species
CTCTGTTTATGTTCCGAGCTGACAAATCCCATGAAGCCTGGGCGATACAGTT	1804916	1805140	1805190	1805138	-1	GLOTRscaffold_00006	GLOTRDRAFT_93502	1804727	1805686	None	6944	1593	57601	No_constitutive_exon_found_in_species
GATGCCCAACTCACTGAAACTCCCAATGTTAATTGACCCCGGGCAATTAGAG	1813339	1813683	1813289	1813341	1	GLOTRscaffold_00006	GLOTRDRAFT_93505	1813160	1814216	None	6944	1593	57601	No_constitutive_exon_found_in_species
TAAATGGATCGTATTTCTCGCTATCTCATATCTGACGTCATGCGGGGTAGAT	1892493	1892917	1892443	1892495	1	GLOTRscaffold_00006	GLOTRDRAFT_99959	1891964	1894965	None	6944	1593	57601	No_constitutive_exon_found_in_species
CCAGGGTAATAAGTGATGGGAGAGGGATGCTGACGAAAGGGAACTTAAAGGA	1943231	1943408	1943458	1943406	-1	GLOTRscaffold_00006	GLOTRDRAFT_41537	1942257	1944030	None	6944	1593	57601	No_constitutive_exon_found_in_species
ATGTAAAAGAATGTTGGGTATCTCTTCGCTCAGGACAGTGTGGGCAACAGCG	1951088	1951432	1951482	1951430	-1	GLOTRscaffold_00006	GLOTRDRAFT_26506	1944918	1951603	None	6944	1593	57601	No_constitutive_exon_found_in_species
CCTTTTGCGTCCGGACTTTGTCTTCCTTAGCGTATTGACAAGGGGGTCAGGA	1974827	1975077	1974777	1974829	1	GLOTRscaffold_00006	GLOTRDRAFT_129252	1974577	1976131	None	6944	1593	57601	No_constitutive_exon_found_in_species
TGCTTTCAATCTTTATGCAAACAAGCAGGTGACATATCTTTCGGGACAAGCT	1977438	1977577	1977627	1977575	-1	GLOTRscaffold_00006	GLOTRDRAFT_41432	1976541	1977917	None	6944	1593	57601	No_constitutive_exon_found_in_species
TGTTGTCATGTCGCCCCACCGCGTTAGACCCAGCCTCACCAGCGGGGTAGGG	1977195	1977383	1977433	1977381	-1	GLOTRscaffold_00006	GLOTRDRAFT_41432	1976541	1977917	None	6944	1593	57601	No_constitutive_exon_found_in_species
AGCCGTCCATTGCATCGTGAGCGGCGTCTGACCTCATCCGGGACGAACAGCA	1979723	1979930	1979673	1979725	1	GLOTRscaffold_00006	GLOTRDRAFT_116112	1978426	1980997	None	6944	1593	57601	No_constitutive_exon_found_in_species
AATACGCCAGCCTTCCTGCAATGTTGAGAGACGGATAACCGGGATGGCAGCA	1991632	1991692	1991742	1991690	-1	GLOTRscaffold_00006	GLOTRDRAFT_129258	1990948	1992957	None	6944	1593	57601	No_constitutive_exon_found_in_species
AACGTGAGTTCCCTACGTGCCTGCGTCATTGAACATCCCGAGGTGGGTAGGG	25704	25745	25654	25706	1	GLOTRscaffold_00007	GLOTRDRAFT_93555	24556	29804	None	6944	1593	57601	No_constitutive_exon_found_in_species
CGCTCCTCCCCCTAACCCTAAATGTGTCCACCGCCTGAGCAGCGGGGCAGGC	55650	55840	55890	55838	-1	GLOTRscaffold_00007	GLOTRDRAFT_42312	55532	56008	None	6944	1593	57601	No_constitutive_exon_found_in_species
CGCTCCTCCCCCTAACCCTAAATGTGTCCACCGCCTGAGCAGCGGGGCAGGC	56734	56924	56974	56922	-1	GLOTRscaffold_00007	GLOTRDRAFT_76263	56503	57248	None	6944	1593	57601	No_constitutive_exon_found_in_species
GTACGAGTCACCTTCCTCTCCTCACCGCCATCTCACCTCTGGGATTAAAGGA	62582	62595	62532	62584	1	GLOTRscaffold_00007	GLOTRDRAFT_22167	62481	63765	None	6944	1593	57601	No_constitutive_exon_found_in_species
TTGCGTCCTGCCCCATCTGTGCAATTTACAACGTCCGTGTGGGTGTGCAGCG	69131	69236	69286	69234	-1	GLOTRscaffold_00007	GLOTRDRAFT_76269	64798	69475	None	6944	1593	57601	No_constitutive_exon_found_in_species
CTATCTACCCTGCGTAGTCGGGTGTCGTTGACAGAGTGATGCATGGGCAGTG	120226	120344	120176	120228	1	GLOTRscaffold_00007	GLOTRDRAFT_76276	119008	123825	None	6944	1593	57601	No_constitutive_exon_found_in_species
GTGATCCCGTGGTTGCAGCAGGACCAGGCTGACCATTGCGCGACGGGCAGCT	129757	129794	129707	129759	1	GLOTRscaffold_00007	GLOTRDRAFT_116121	129432	131111	None	6944	1593	57601	No_constitutive_exon_found_in_species
TCCCCTCCCCCCCCCGCCCCCTGACTGGCCGAGCTGACGCGGGGTGACAGGG	213949	214100	213899	213951	1	GLOTRscaffold_00007	GLOTRDRAFT_60878	212627	214496	None	6944	1593	57601	No_constitutive_exon_found_in_species
CTCCTTTTTGCTTCTGCTGCCAAGGGGGAGATACTGATATGGGTACGTAGAA	222882	223016	223066	223014	-1	GLOTRscaffold_00007	GLOTRDRAFT_99968	222359	224535	None	6944	1593	57601	No_constitutive_exon_found_in_species
TCTCGTATCTTTCACGTTCTGACTATTGTGGTATGGGTATGCTGGGGCAGGC	230326	230611	230661	230609	-1	GLOTRscaffold_00007	GLOTRDRAFT_76304	229000	231037	None	6944	1593	57601	No_constitutive_exon_found_in_species
GTTACCCTCCACGCATGCTGAATGGGCGAGGTCGCTGAAGGGAACGATAGCT	253241	253320	253191	253243	1	GLOTRscaffold_00007	GLOTRDRAFT_129311	252781	254050	None	6944	1593	57601	No_constitutive_exon_found_in_species
TTTCGTCGAAAATCCAACGAGTTCCCATGATTAATGAGCCCGGGGTGCAGGG	270231	270557	270181	270233	1	GLOTRscaffold_00007	GLOTRDRAFT_93590	270034	270670	None	6944	1593	57601	No_constitutive_exon_found_in_species
CTCTGTCGTTATACTAGGTCATGCTTTCTGACGCGGCTCTGGGATTACAGTG	271426	271683	271733	271681	-1	GLOTRscaffold_00007	GLOTRDRAFT_60911	271426	273146	None	6944	1593	57601	No_constitutive_exon_found_in_species
AAGTTATGTCCATGATTGATCAGGCGTTGACTTGGAGATCGGGATTGCAGGG	319001	319126	318951	319003	1	GLOTRscaffold_00007	GLOTRDRAFT_129326	317949	319126	None	6944	1593	57601	No_constitutive_exon_found_in_species
TAAGTGCCTAGTGAGCCTTGAAGGTGTGCGTCGTCTGAATGGGAACACAGCG	335764	336179	335714	335766	1	GLOTRscaffold_00007	GLOTRDRAFT_129332	335044	336314	None	6944	1593	57601	No_constitutive_exon_found_in_species
TGAGTCGATATGCTCGGAGTCCGTGGCTGAGTCTTACTGGGTGTGAGTAGGT	336230	336314	336180	336232	1	GLOTRscaffold_00007	GLOTRDRAFT_129332	335044	336314	None	6944	1593	57601	No_constitutive_exon_found_in_species
GGTCAGGGCCCATCCTGTTCCCCTGCGGACACATCAAACATGGGACCGAGCC	400753	400888	400938	400886	-1	GLOTRscaffold_00007	GLOTRDRAFT_27349	400283	401578	None	6944	1593	57601	No_constitutive_exon_found_in_species
GCAACTGCTAACGCCCACGAAGCCTGGATCTTCGTGATCTTGGGTGATAGCT	460136	460226	460086	460138	1	GLOTRscaffold_00007	GLOTRDRAFT_105906	459109	461368	None	6944	1593	57601	No_constitutive_exon_found_in_species
ATAAACAATGCATTGTCATTCTTCATATGCTGACTCGATGGATGGGCTAGTC	462109	462297	462059	462111	1	GLOTRscaffold_00007	GLOTRDRAFT_99995	461615	462978	None	6944	1593	57601	No_constitutive_exon_found_in_species
GGGTACACATGGAACACTCACTGATGGCGATGAGACTGACGGGGTGACAGCG	492531	492818	492868	492816	-1	GLOTRscaffold_00007	GLOTRDRAFT_129373	492531	494726	None	6944	1593	57601	No_constitutive_exon_found_in_species
TGAGTCCTTTCCTAGGAGTTGGCGGAAGTTGAGTCTGATGGGGAGGCCAGGA	504687	504790	504840	504788	-1	GLOTRscaffold_00007	GLOTRDRAFT_138774	501598	507694	None	6944	1593	57601	No_constitutive_exon_found_in_species
ACGATTGCATAACGTGATTGTCAGAAATTGACCTGGGGATTGGTAAATAGAT	645111	645462	645061	645113	1	GLOTRscaffold_00007	GLOTRDRAFT_129411	644840	645462	None	6944	1593	57601	No_constitutive_exon_found_in_species
TCACTCCAGGTCTCTCTTCCTCCTAGTCCTAATTGCTTATGTGCGGGTAGGC	688236	689118	689168	689116	-1	GLOTRscaffold_00007	GLOTRDRAFT_138789	688236	689793	None	6944	1593	57601	No_constitutive_exon_found_in_species
TATCTGCCGTGAGAGCGAAGACGGGTTATGATCGAATGGGAATGCGGTAGGT	698443	698577	698627	698575	-1	GLOTRscaffold_00007	GLOTRDRAFT_100021	698027	699932	None	6944	1593	57601	No_constitutive_exon_found_in_species
GGTGACGAACACGTACGAAGGTGCGCTTGATCATATCTTTGGTTGGGTAGAT	698304	698306	698356	698304	-1	GLOTRscaffold_00007	GLOTRDRAFT_100021	698027	699932	None	6944	1593	57601	No_constitutive_exon_found_in_species
TCGACTGTGCCATTCATTCGATTCTACTTGTAATAATGGTGTATGGGCAGGC	755284	755345	755395	755343	-1	GLOTRscaffold_00007	GLOTRDRAFT_76437	753895	756192	None	6944	1593	57601	No_constitutive_exon_found_in_species
GGTGATTAGCTGGGAAGTTTGCAGGGTCTGATGCATAAAGGGATGGGCAGCT	775055	775123	775173	775121	-1	GLOTRscaffold_00007	GLOTRDRAFT_129448	774807	775743	None	6944	1593	57601	No_constitutive_exon_found_in_species
TGTTCAGTTCTAGCAGGGACTCGGAGGTGGAGGTTGATTGGGTTGAATAGGG	883926	883959	883876	883928	1	GLOTRscaffold_00007	GLOTRDRAFT_61065	883746	886353	None	6944	1593	57601	No_constitutive_exon_found_in_species
GTTTGCTCTGGATGGGATTTGGGAGTGTTGTTCTGATGCGGGGTGGATAGTT	885788	885868	885738	885790	1	GLOTRscaffold_00007	GLOTRDRAFT_61065	883746	886353	None	6944	1593	57601	No_constitutive_exon_found_in_species
AAGCACATCCTACCGGTTATGTCAAGAGACTTACAGTTCTGGGATAATAGGG	895856	895904	895954	895902	-1	GLOTRscaffold_00007	GLOTRDRAFT_129481	895033	897412	None	6944	1593	57601	No_constitutive_exon_found_in_species
TGCGATGCCAACTCCCCACTATGTCAGGACCTTCATGCCGGGAACGTAAGTA	972847	972903	972953	972901	-1	GLOTRscaffold_00007	GLOTRDRAFT_138835	970735	973751	None	6944	1593	57601	No_constitutive_exon_found_in_species
TGAGTTGGCATACGTTGCTATTTTTGGAGGAAAGCTGATTGGGCTGGTAGCG	971706	971798	971848	971796	-1	GLOTRscaffold_00007	GLOTRDRAFT_138835	970735	973751	None	6944	1593	57601	No_constitutive_exon_found_in_species
CCCTCCGCTGTCACTGGCTTGGGCGTCGCTGAATGTGGTTGGGGATGCAGGT	970735	970955	971005	970953	-1	GLOTRscaffold_00007	GLOTRDRAFT_138835	970735	973751	None	6944	1593	57601	No_constitutive_exon_found_in_species
GCGTGGGTGGGTGTGGTCAGACGTGTTTGGATGCTGATGGGTGTGTAAAGGG	977072	977273	977022	977074	1	GLOTRscaffold_00007	GLOTRDRAFT_76528	976554	978503	None	6944	1593	57601	No_constitutive_exon_found_in_species
AGTGGGACGCTGTACGAGGGGAGTGGGGTGTGCTGATGGGCGGGCGGTAGGT	982448	982561	982398	982450	1	GLOTRscaffold_00007	GLOTRDRAFT_93727	982107	983463	None	6944	1593	57601	No_constitutive_exon_found_in_species
CCTGAGCTATGGCCGGAGTCGTCTCCCTGACGAGTCTGATGCAAGGGAAGGA	1004869	1004994	1004819	1004871	1	GLOTRscaffold_00007	GLOTRDRAFT_42497	1004616	1005739	None	6944	1593	57601	No_constitutive_exon_found_in_species
CAATGCCACGACCGTTATTCACTCTGTTTCTCCCTTGTATGTAGAGGGAGAA	1005396	1005739	1005346	1005398	1	GLOTRscaffold_00007	GLOTRDRAFT_42497	1004616	1005739	None	6944	1593	57601	No_constitutive_exon_found_in_species
GCGCCATCCTTGGTCCTGCGGAGCGGTACTGACCCGACGTACTGGGGTAGGG	1012240	1012360	1012190	1012242	1	GLOTRscaffold_00007	GLOTRDRAFT_105972	1012035	1013792	None	6944	1593	57601	No_constitutive_exon_found_in_species
TTACGTCAGCCCAACTACATATCCTTTCTGAATGTACGCGTGGGGAATAGCA	1013016	1013046	1012966	1013018	1	GLOTRscaffold_00007	GLOTRDRAFT_105972	1012035	1013792	None	6944	1593	57601	No_constitutive_exon_found_in_species
ACGCAGGTCCAGTTCATACGTTGACGCGTGACTGGACACCGGGATGGCAGCT	1017909	1017959	1018009	1017957	-1	GLOTRscaffold_00007	GLOTRDRAFT_116208	1016823	1018219	None	6944	1593	57601	No_constitutive_exon_found_in_species
GGCGTGTCAGCAGGAAAGTCCGTCGTTGACTTCGGCAATTGTGGGCGCAGGT	1017143	1017162	1017212	1017160	-1	GLOTRscaffold_00007	GLOTRDRAFT_116208	1016823	1018219	None	6944	1593	57601	No_constitutive_exon_found_in_species
GTTGTCTCATATCACACGAAATAATGTCCTATATTCTGACTGGGCGGAAGGC	1045131	1045296	1045346	1045294	-1	GLOTRscaffold_00007	GLOTRDRAFT_111176	1043951	1045666	None	6944	1593	57601	No_constitutive_exon_found_in_species
CAATGCCACGACCGTTATTCACTCTGTTTCTCCCTTGTATGTAGAGGGAGAA	1047598	1047881	1047548	1047600	1	GLOTRscaffold_00007	GLOTRDRAFT_8414	1047379	1047881	None	6944	1593	57601	No_constitutive_exon_found_in_species
ATGAAGCTGTTTTTGGCACGGTCACTATGAGCCAGTCGCCGGGCGGAGAGAC	1061685	1063079	1063129	1063077	-1	GLOTRscaffold_00007	GLOTRDRAFT_61161	1057504	1063671	None	6944	1593	57601	No_constitutive_exon_found_in_species
TCTCGTGGGTAGACCGTGCGTACCTCATGAGAACCACTGTCGGGTGATAGAA	1067514	1067675	1067725	1067673	-1	GLOTRscaffold_00007	GLOTRDRAFT_61165	1066218	1069504	None	6944	1593	57601	No_constitutive_exon_found_in_species
AGAGGCGGTCTGTCTGTTGTATGACTAATGGGAATGTTTGGGGTCGGAAGGC	1117848	1117964	1118014	1117962	-1	GLOTRscaffold_00007	GLOTRDRAFT_138865	1116683	1119762	None	6944	1593	57601	No_constitutive_exon_found_in_species
CTCGTTCTTTGACCGTACATATGACTGACTGACCTACCCGGACGGGGTAGAT	1124249	1124562	1124199	1124251	1	GLOTRscaffold_00007	GLOTRDRAFT_61182	1123210	1124562	None	6944	1593	57601	No_constitutive_exon_found_in_species
TTAGCTGTAATTTACCTTCCCATCGATGACGGGTATTGACGTGTGGGCAGAC	1133075	1133134	1133025	1133077	1	GLOTRscaffold_00007	GLOTRDRAFT_76607	1131534	1133875	None	6944	1593	57601	No_constitutive_exon_found_in_species
GCGCTTGCGCTTGAATGTGTATGTGGGCGGCTGAATGGGATGGGCGGTAGGT	1169070	1169555	1169605	1169553	-1	GLOTRscaffold_00007	GLOTRDRAFT_76633	1169070	1170020	None	6944	1593	57601	No_constitutive_exon_found_in_species
AGCCCACTGTCACTGTCTTTCTGACCACGGTCTCAAACGGGAAATCATAGGA	1179381	1179452	1179502	1179450	-1	GLOTRscaffold_00007	GLOTRDRAFT_76646	1179181	1180426	None	6944	1593	57601	No_constitutive_exon_found_in_species
GGTCGTCGTCTCCCAAGCTGAACGTCAGTACATGCTTACCCATAGGGCAGGA	1199891	1200039	1200089	1200037	-1	GLOTRscaffold_00007	GLOTRDRAFT_116236	1199448	1200547	None	6944	1593	57601	No_constitutive_exon_found_in_species
ACTTGTGCTTCTGGTTTTGATGCGGGGACGGTGCTGACGGGCGGGTGTAGAC	1221753	1221944	1221703	1221755	1	GLOTRscaffold_00007	GLOTRDRAFT_138893	1221006	1221944	None	6944	1593	57601	No_constitutive_exon_found_in_species
CCCTTCTTTCTCTGGCTGTGCGTGTGCGTTTGGATTGATGTGGTGGGCAGAC	1225299	1225522	1225249	1225301	1	GLOTRscaffold_00007	GLOTRDRAFT_138894	1223953	1225522	None	6944	1593	57601	No_constitutive_exon_found_in_species
GCTTCCTTACTATGCTCATTGCTTTACTTCGCTCATGATGGGACACACAGAA	1243329	1243485	1243535	1243483	-1	GLOTRscaffold_00007	GLOTRDRAFT_61251	1242385	1245008	None	6944	1593	57601	No_constitutive_exon_found_in_species
AGAAGAGTGCTTAATGAAGTCCCAACATATGGTGCTTTGGGTGCGGGCAGGT	1247673	1247830	1247623	1247675	1	GLOTRscaffold_00007	GLOTRDRAFT_138902	1247398	1248631	None	6944	1593	57601	No_constitutive_exon_found_in_species
TCTCACTGAGAGAGCGAGGTGAGTTGATGCGTCCGCCATGCAATCGGGAGGC	1291281	1291493	1291231	1291283	1	GLOTRscaffold_00007	GLOTRDRAFT_93796	1290435	1291493	None	6944	1593	57601	No_constitutive_exon_found_in_species
TTGAATAGGCGAGGCTCCCTTGTCGAAGTATAACGTGGGGAAATACACAGAC	1313358	1313744	1313794	1313742	-1	GLOTRscaffold_00007	GLOTRDRAFT_76700	1313358	1315941	None	6944	1593	57601	No_constitutive_exon_found_in_species
CTTCTACTCGCTTCTCCTACGTGGGATGGTGTTCTGATGTGCGGGTGCAGTC	1371480	1371608	1371658	1371606	-1	GLOTRscaffold_00007	GLOTRDRAFT_42042	1370760	1374196	None	6944	1593	57601	No_constitutive_exon_found_in_species
TGAATGGTCTGCAGTGTAGCCTTGTAAGGAGTTCACGTTGGGTGATATAGGG	1407716	1407842	1407892	1407840	-1	GLOTRscaffold_00007	GLOTRDRAFT_42383	1407364	1409502	None	6944	1593	57601	No_constitutive_exon_found_in_species
GCGGCAGCTCGATGTGCTTTAATAGGTGCCAATGGTTATGTGCGGGATAGAT	1412324	1412373	1412423	1412371	-1	GLOTRscaffold_00007	GLOTRDRAFT_138925	1410061	1412682	None	6944	1593	57601	No_constitutive_exon_found_in_species
CATCCCATGGCTTTGACGATTATCTGAAGCTAACTCCCTTGGGAATGAAGAT	1460411	1460684	1460734	1460682	-1	GLOTRscaffold_00007	GLOTRDRAFT_61337	1460207	1461983	None	6944	1593	57601	No_constitutive_exon_found_in_species
AGTTCGAAGCGGCCGCGATGACCCGCGTCCAACTGTATTCCAGGGCAGAGTC	1479720	1479835	1479885	1479833	-1	GLOTRscaffold_00007	GLOTRDRAFT_41938	1479450	1482557	None	6944	1593	57601	No_constitutive_exon_found_in_species
GTAAATGCCAAGTTCTCCCAAGATACACCCGCGTAATTCTTAGAGGGTAGGT	1542075	1542146	1542196	1542144	-1	GLOTRscaffold_00007	GLOTRDRAFT_116290	1541218	1543524	None	6944	1593	57601	No_constitutive_exon_found_in_species
GAACATCCCGAGATGATGAGAGCTGGACCGACGACGATGGGGTATCAAAGGG	1541218	1541470	1541520	1541468	-1	GLOTRscaffold_00007	GLOTRDRAFT_116290	1541218	1543524	None	6944	1593	57601	No_constitutive_exon_found_in_species
CGAAGTCCATCGCGAAGCGGCGCTGACAGTCCGTTCTTCCGCAAGGGCAGAG	1566189	1566297	1566139	1566191	1	GLOTRscaffold_00007	GLOTRDRAFT_138953	1565956	1567434	None	6944	1593	57601	No_constitutive_exon_found_in_species
CATTCTATCCTCGGTTCGCTGCGAAATGCTCAGGCGCGGGATAAACACAGGT	1599049	1599249	1599299	1599247	-1	GLOTRscaffold_00007	GLOTRDRAFT_93856	1598592	1600038	None	6944	1593	57601	No_constitutive_exon_found_in_species
GTGCGTGTGTGTCCCATAATTCTGGCGTGTAGTGGCTGAGGGAGAGGCAGGA	1603606	1603739	1603556	1603608	1	GLOTRscaffold_00007	GLOTRDRAFT_116299	1603375	1604771	None	6944	1593	57601	No_constitutive_exon_found_in_species
CTGTCCTGCCCGTCATTAGCCGGAAACACACATCCTGAACAGGGACGTAGGG	1668372	1668491	1668322	1668374	1	GLOTRscaffold_00007	GLOTRDRAFT_76807	1666383	1668926	None	6944	1593	57601	No_constitutive_exon_found_in_species
GAATATACCGAGTGCTTGCTGACCTGGCGTGGTGACGGGCTGTTAGGAAGGT	1684622	1684785	1684835	1684783	-1	GLOTRscaffold_00007	GLOTRDRAFT_42395	1684136	1686522	None	6944	1593	57601	No_constitutive_exon_found_in_species
TTTCCCCATGTTATGTGGGTATCTGGGTGTGGTTTGAATGTGGGATGCAGGG	1728084	1728198	1728248	1728196	-1	GLOTRscaffold_00007	GLOTRDRAFT_129709	1727947	1729178	None	6944	1593	57601	No_constitutive_exon_found_in_species
TGAGTGGCGTGCGGTGTTGGATAACGCGGGGGCTGATGGGTGTGGGGCAGTC	1755489	1755650	1755700	1755648	-1	GLOTRscaffold_00007	GLOTRDRAFT_116312	1754233	1756007	None	6944	1593	57601	No_constitutive_exon_found_in_species
CGTGTCCTTGCCTTCCTTTCGACCTCATGCTGACGAGGAGAGGGGTTTAGAT	1761310	1761421	1761260	1761312	1	GLOTRscaffold_00007	GLOTRDRAFT_138981	1761053	1764545	None	6944	1593	57601	No_constitutive_exon_found_in_species
ACCCTCCTCAACATGTCTGTCTCTGGTCTCTGAGCATCATCGGGAAATAGCT	74514	74675	74725	74673	-1	GLOTRscaffold_00008	GLOTRDRAFT_139003	74053	75879	None	6944	1593	57601	No_constitutive_exon_found_in_species
GGTCACGGCGTCTTTGAATGAGTGGCGGAAGCTAATGTGCAGGGTGATAGCC	84776	85142	84726	84778	1	GLOTRscaffold_00008	GLOTRDRAFT_139007	83367	85142	None	6944	1593	57601	No_constitutive_exon_found_in_species
AGTTTCGCTTCCCGTCGTGTTTATTCAGGGAACTGACCGCGCGCGGGTAGTT	132006	132093	131956	132008	1	GLOTRscaffold_00008	GLOTRDRAFT_43402	130830	132093	None	6944	1593	57601	No_constitutive_exon_found_in_species
ATTCCGCACTTTTAGTTGTCTGGCTGCCGCTCATACGTACTCGGGGACAGCG	144620	144734	144570	144622	1	GLOTRscaffold_00008	GLOTRDRAFT_139025	143321	144734	None	6944	1593	57601	No_constitutive_exon_found_in_species
CTGCTATTGGCGTATACAGCGGACTATATCCTGAAAACCATCGGGGGCAGAC	148516	148688	148466	148518	1	GLOTRscaffold_00008	GLOTRDRAFT_76946	148201	149655	None	6944	1593	57601	No_constitutive_exon_found_in_species
ACCGCCTGGTGCTTATAATCCATTCCACTGCGACTAACTTAATGGGTCAGGA	157936	158029	158079	158027	-1	GLOTRscaffold_00008	GLOTRDRAFT_139030	155200	158788	None	6944	1593	57601	No_constitutive_exon_found_in_species
CTTGTTTGTTTCGTTGTTCTCTGTATCTGCTCAACTCTTGGATGGGTCAGGG	156690	157059	157109	157057	-1	GLOTRscaffold_00008	GLOTRDRAFT_139030	155200	158788	None	6944	1593	57601	No_constitutive_exon_found_in_species
CCCCGCATCTCACGTTGCTCATCGCGCGCTGATCTTGTGGGTGTGGACAGGT	238967	239459	239509	239457	-1	GLOTRscaffold_00008	GLOTRDRAFT_139055	238967	241032	None	6944	1593	57601	No_constitutive_exon_found_in_species
GTCTTGTCCCCTCCTCCTCCATCTGGTTAATCCTGGATGAATGTGGGTAGAC	241685	241855	241635	241687	1	GLOTRscaffold_00008	GLOTRDRAFT_139056	241113	242504	None	6944	1593	57601	No_constitutive_exon_found_in_species
CGAGTGAGTAATGCTGTCACAATGGGTCTCAGAACTGAGATAGGGGTTAGTG	249249	249284	249334	249282	-1	GLOTRscaffold_00008	GLOTRDRAFT_106172	247283	251688	None	6944	1593	57601	No_constitutive_exon_found_in_species
TCTCCAGCCACGCCCGTCGATCGTGCTGTCTAACATCCCGATCGGGACAGGA	320086	320179	320229	320177	-1	GLOTRscaffold_00008	GLOTRDRAFT_42575	318905	320335	None	6944	1593	57601	No_constitutive_exon_found_in_species
CCTGCAGCTCGCTGAACGATACCGAAAGATCTTTCTGCGGGGATTACGAGGG	339780	340144	340194	340142	-1	GLOTRscaffold_00008	GLOTRDRAFT_42674	339326	343275	None	6944	1593	57601	No_constitutive_exon_found_in_species
GAGCATGTCTTTGATAAGGCGTAATGCATTCACTTACAGGGTGAGGTCAGAT	368646	368805	368596	368648	1	GLOTRscaffold_00008	GLOTRDRAFT_43428	368180	369471	None	6944	1593	57601	No_constitutive_exon_found_in_species
CAGGTGTGTATGTCGCACTACCCCGCGTTCGTTAATTCACGCGGGAACAGGG	374788	374945	374738	374790	1	GLOTRscaffold_00008	GLOTRDRAFT_77085	374224	375745	None	6944	1593	57601	No_constitutive_exon_found_in_species
CTCGAGCACCATTGTTGTATGCCCGGGGAGCTTATGATTTTGGGGTGTAGGG	394980	395134	395184	395132	-1	GLOTRscaffold_00008	GLOTRDRAFT_129886	394980	395849	None	6944	1593	57601	No_constitutive_exon_found_in_species
ACGGGCCTACGTTCGCCTTGCCATGATACTCTCAACGGGTTAATGGGCAGAC	428151	428304	428354	428302	-1	GLOTRscaffold_00008	GLOTRDRAFT_94022	427850	428991	None	6944	1593	57601	No_constitutive_exon_found_in_species
CTCACTAAGGGTCGGTAAGCCGCACCTTCATCTGACTCTCCCCGGGAAAGGC	442921	442979	443029	442977	-1	GLOTRscaffold_00008	GLOTRDRAFT_139116	441776	444000	None	6944	1593	57601	No_constitutive_exon_found_in_species
GGGTTGGTACATTCCATCATTGCAAAGCGTCCGGAATTAACGGGGAGCAGAT	478027	478227	478277	478225	-1	GLOTRscaffold_00008	GLOTRDRAFT_77157	476880	478973	None	6944	1593	57601	No_constitutive_exon_found_in_species
CGATCACTGGTGCCATTTCAACTTCCGACTGACATAGGCGGAGGGAACAGAC	488680	488809	488630	488682	1	GLOTRscaffold_00008	GLOTRDRAFT_43196	486880	489422	None	6944	1593	57601	No_constitutive_exon_found_in_species
TCAGCATTCTCGCACCCCCCCCTTCTTGCACCATCTCACTGGGACTACAGAA	514218	514633	514683	514631	-1	GLOTRscaffold_00008	GLOTRDRAFT_61748	513876	515657	None	6944	1593	57601	No_constitutive_exon_found_in_species
CGGACGGCCATGCGTCGTTGACAAGCACGGGACATTGTCCGGGGACAAAGCT	577075	577334	577025	577077	1	GLOTRscaffold_00008	GLOTRDRAFT_121678	572490	579135	None	6944	1593	57601	No_constitutive_exon_found_in_species
TCTGATGCGCTGTTTGGATCAAGTGACGACGTGGTATGGATGCGGGGTAGAC	577398	577441	577348	577400	1	GLOTRscaffold_00008	GLOTRDRAFT_121678	572490	579135	None	6944	1593	57601	No_constitutive_exon_found_in_species
TGCGTTAGATAATGAACTCGTTTGGTAGGCGTGCTAAAGGGAGGATATAGGT	581480	581627	581430	581482	1	GLOTRscaffold_00008	GLOTRDRAFT_129944	580589	581924	None	6944	1593	57601	No_constitutive_exon_found_in_species
CTCCCTTGCGAGGATATAACACATACGAGGGTACTCAACTGTTGGGGTAGAC	582777	582809	582859	582807	-1	GLOTRscaffold_00008	GLOTRDRAFT_106260	582638	585317	None	6944	1593	57601	No_constitutive_exon_found_in_species
AGCAAAATCTTCATTCTTATGCACTCTTTATGTCCGCTGAATGGGTATAGGC	590125	590818	590868	590816	-1	GLOTRscaffold_00008	GLOTRDRAFT_139144	589788	591571	None	6944	1593	57601	No_constitutive_exon_found_in_species
ACGCGGCTTCGCTGTGACGTGTCCTCACTCACGTTACTGGGGTGGCACAGGA	607796	607843	607746	607798	1	GLOTRscaffold_00008	GLOTRDRAFT_129953	606909	609147	None	6944	1593	57601	No_constitutive_exon_found_in_species
GAGCTATGCACTATATCTAAGCGCGCTGTGCTGACTCTGGGGACGCGTAGCT	617056	617120	617006	617058	1	GLOTRscaffold_00008	GLOTRDRAFT_111338	616798	617990	None	6944	1593	57601	No_constitutive_exon_found_in_species
CGTGAGTTTTGGTTGTTGAGGACGTGCGCGTGAGACTGATGGCTGGGCAGAC	617587	617625	617537	617589	1	GLOTRscaffold_00008	GLOTRDRAFT_111338	616798	617990	None	6944	1593	57601	No_constitutive_exon_found_in_species
GCGATGCTCGTTGCGCGGGACGCTGACGTGCTCACGGGATGGGGCGGAAGAA	619466	619551	619416	619468	1	GLOTRscaffold_00008	GLOTRDRAFT_77221	618875	620884	None	6944	1593	57601	No_constitutive_exon_found_in_species
GGTGCGTCCGGCGTGGGCTTTGGTCGTGAGTGTGCTGATGGTGTGGGTAGGG	619600	619763	619550	619602	1	GLOTRscaffold_00008	GLOTRDRAFT_77221	618875	620884	None	6944	1593	57601	No_constitutive_exon_found_in_species
GTGTAGTTCACCACAACCATTGGAATTCCTTGTTAAGCATATGGGCGTAGAT	640886	641227	641277	641225	-1	GLOTRscaffold_00008	GLOTRDRAFT_77235	639452	641909	None	6944	1593	57601	No_constitutive_exon_found_in_species
TTCGTACCTCCTACTCGCAGGCGGCCCCCGTTCAACGGCCGGGTATGCAGGT	666643	666825	666593	666645	1	GLOTRscaffold_00008	GLOTRDRAFT_106285	665554	667820	None	6944	1593	57601	No_constitutive_exon_found_in_species
CTCAGCCACGGCGTTGCAGATGACAGTATTGAGATGGGCAAAAGGGGCAGAC	697930	698184	697880	697932	1	GLOTRscaffold_00008	GLOTRDRAFT_106294	697152	698309	None	6944	1593	57601	No_constitutive_exon_found_in_species
GCGCATGGATTTCATGGGAGAACGTGTGCTGACTGTCGGCTGGTGGGTAGAT	750313	750389	750263	750315	1	GLOTRscaffold_00008	GLOTRDRAFT_130004	748860	750389	None	6944	1593	57601	No_constitutive_exon_found_in_species
TGGCTCGTCAGAGCTTCTCGGGATTTCGTAAAATACTGACGGGCCAATAGTC	759405	759549	759355	759407	1	GLOTRscaffold_00008	GLOTRDRAFT_116489	758551	759826	None	6944	1593	57601	No_constitutive_exon_found_in_species
CACATGGATAGCCGGGGGTAGGTGTATTCTTACCAGAGGGCGGGGGGTAGCG	787497	787571	787447	787499	1	GLOTRscaffold_00008	GLOTRDRAFT_77312	786924	788821	None	6944	1593	57601	No_constitutive_exon_found_in_species
CTCTTTCGATACTCGTTTGTCATCAATACCAGTGCTGAACGTGCGGGCAGAA	861271	861514	861221	861273	1	GLOTRscaffold_00008	GLOTRDRAFT_106336	860410	861514	None	6944	1593	57601	No_constitutive_exon_found_in_species
CGTATGAAGACAAGAACTTAAGTCGTCATTGTAGATACTTCCTGAGGGAGAC	865697	865786	865836	865784	-1	GLOTRscaffold_00008	GLOTRDRAFT_42906	861864	868391	None	6944	1593	57601	No_constitutive_exon_found_in_species
ACTCTAGCATCATCTGATCAAGGTAATGTCGTCCTGTCTGGGACATTGAGCA	862180	862321	862371	862319	-1	GLOTRscaffold_00008	GLOTRDRAFT_42906	861864	868391	None	6944	1593	57601	No_constitutive_exon_found_in_species
GTGAGTGGTTCTTCGACCCGGATCGAGTAGGGTAATAAATGTCGGGATAGTC	877571	877666	877716	877664	-1	GLOTRscaffold_00008	GLOTRDRAFT_130039	875948	878052	None	6944	1593	57601	No_constitutive_exon_found_in_species
TTCATTATATCATGTCGCATATACACATATCAGCTCATAGGGAACGGCAGGG	889462	889620	889670	889618	-1	GLOTRscaffold_00008	GLOTRDRAFT_139217	888374	889994	None	6944	1593	57601	No_constitutive_exon_found_in_species
TAAGTCAAGGTCGGAACTCCTTGCGGCACTGTATCTTACTGAGGGTGAAGGG	891515	891673	891723	891671	-1	GLOTRscaffold_00008	GLOTRDRAFT_139218	890302	892034	None	6944	1593	57601	No_constitutive_exon_found_in_species
ATGCCGTTCTCAATCCCCGCCATCACGCGACTGACACCAAGGGCGGGTAGTT	890646	890815	890865	890813	-1	GLOTRscaffold_00008	GLOTRDRAFT_139218	890302	892034	None	6944	1593	57601	No_constitutive_exon_found_in_species
GGGATCCTCGTTTTAATTTAGCAGCGCTAACAGCGAGTGGGAAAATATAGAA	935225	935373	935175	935227	1	GLOTRscaffold_00008	GLOTRDRAFT_77402	934500	936724	None	6944	1593	57601	No_constitutive_exon_found_in_species
GTCTGCGTTTGTGTGCAGTCACATGTGGGATGCTGATGTGATGGGTGCAGGA	935963	936013	935913	935965	1	GLOTRscaffold_00008	GLOTRDRAFT_77402	934500	936724	None	6944	1593	57601	No_constitutive_exon_found_in_species
GCTTCACTGTAAGTACGTATGAGGATACGTGCTGATGCCCATTGGGAAAGCG	943696	943905	943955	943903	-1	GLOTRscaffold_00008	GLOTRDRAFT_130066	943696	943998	None	6944	1593	57601	No_constitutive_exon_found_in_species
TAAGTCCGCGAGATTTTTAATGGGGGAGACAATTACGACGTGTGGGGTAGAA	972789	972874	972739	972791	1	GLOTRscaffold_00008	GLOTRDRAFT_42893	971326	974456	None	6944	1593	57601	No_constitutive_exon_found_in_species
TACGTGATTGTTATAGCCGCTCGAAAGGGTATGTTGAAACGTAGGGACAGCA	972925	973037	972875	972927	1	GLOTRscaffold_00008	GLOTRDRAFT_42893	971326	974456	None	6944	1593	57601	No_constitutive_exon_found_in_species
CGTTCCTCTCCACTGGAATCCTATGCTGAACGTCCTTTGTGGGTATGCAGAT	1072695	1072803	1072645	1072697	1	GLOTRscaffold_00008	GLOTRDRAFT_42610	1072536	1073502	None	6944	1593	57601	No_constitutive_exon_found_in_species
TCTTTTTCCTTTTCCTTGCGTGAGGTTCTGATGTGTGTTTTGTGGGGTAGGA	1074282	1074422	1074472	1074420	-1	GLOTRscaffold_00008	GLOTRDRAFT_139252	1073951	1075614	None	6944	1593	57601	No_constitutive_exon_found_in_species
TTTTCTTCTCGCCAAATGTCCATGAACATGCTAATGATGGGTGAATACAGGC	1076734	1077280	1077330	1077278	-1	GLOTRscaffold_00008	GLOTRDRAFT_130096	1076734	1077495	None	6944	1593	57601	No_constitutive_exon_found_in_species
ACGAACATCATAGAGCGGGCATTGGTCGTCTGATGCGAGTCGACGGGCAGCG	1115923	1116040	1115873	1115925	1	GLOTRscaffold_00008	GLOTRDRAFT_77483	1115757	1117253	None	6944	1593	57601	No_constitutive_exon_found_in_species
TCCTCCTCTTTCGTCACCGAACACTAAATGCTGCATGGGTGCGATGATAGCC	1145766	1146229	1146279	1146227	-1	GLOTRscaffold_00008	GLOTRDRAFT_139266	1145766	1154214	None	6944	1593	57601	No_constitutive_exon_found_in_species
GTGTATCTGCGTCACTGCCCGCGTTTTCGATGCTAATAGGATCGGGGCAGGT	1167138	1167256	1167088	1167140	1	GLOTRscaffold_00008	GLOTRDRAFT_43472	1165872	1167990	None	6944	1593	57601	No_constitutive_exon_found_in_species
ACGCACGCATCAGATGCAGGACGAGCCGTTCTGACACCGCGGGGAATTAGTT	1195809	1195869	1195919	1195867	-1	GLOTRscaffold_00008	GLOTRDRAFT_130130	1195809	1196029	None	6944	1593	57601	No_constitutive_exon_found_in_species
CTGTTGGTCGTGTGTGGTGGGAAGAGGGGAGATTGATGAACGAGGGACAGGC	1221408	1221493	1221543	1221491	-1	GLOTRscaffold_00008	GLOTRDRAFT_77518	1220002	1221794	None	6944	1593	57601	No_constitutive_exon_found_in_species
TTGGTCTCTCTATGTGCACGGTGGATGGCTGATTGCGCGCGGGTGGGTAGTG	1226164	1226201	1226114	1226166	1	GLOTRscaffold_00008	GLOTRDRAFT_106402	1224535	1226201	None	6944	1593	57601	No_constitutive_exon_found_in_species
GTTGCAAGCAAGACGTCTATGCGGACATGAAAGCTCATGGGAGCATACAGTA	1244247	1244424	1244474	1244422	-1	GLOTRscaffold_00008	GLOTRDRAFT_139285	1242314	1244604	None	6944	1593	57601	No_constitutive_exon_found_in_species
TCAGGGGCGTTAGTTTTCCCCGAGATGCCTCAGCTGACGGGTCGTGGAAGGT	1260528	1260623	1260673	1260621	-1	GLOTRscaffold_00008	GLOTRDRAFT_11410	1259776	1260812	None	6944	1593	57601	No_constitutive_exon_found_in_species
GTGGCTTTGAATGTAGTAGGTTAATGGCCTTGCTGATCCAACGAGGGCAGAT	1299595	1299790	1299545	1299597	1	GLOTRscaffold_00008	GLOTRDRAFT_139298	1299328	1302032	None	6944	1593	57601	No_constitutive_exon_found_in_species
TTTTGCAAATGAGAGCACGGCACACTGATTCGCCACGATGGGCGGCGTAGGC	1330765	1330836	1330715	1330767	1	GLOTRscaffold_00008	GLOTRDRAFT_42683	1330629	1331364	None	6944	1593	57601	No_constitutive_exon_found_in_species
CCCCACAACTGCCCGTCCTATCCTTTAACTTCACTTCGGATGGGATATAGAC	1351299	1351709	1351759	1351707	-1	GLOTRscaffold_00008	GLOTRDRAFT_77591	1348958	1352156	None	6944	1593	57601	No_constitutive_exon_found_in_species
TGAGCTCCAACCCCCGGCAGTTCAAAGCTCGCGTTCTGACCAGGGATCAGGG	1367668	1367910	1367960	1367908	-1	GLOTRscaffold_00008	GLOTRDRAFT_130181	1367668	1368238	None	6944	1593	57601	No_constitutive_exon_found_in_species
GGAAACAGTTGCAGTGGAGGAATGGAGCTGATAGGATTCAGGGCGTGAAGCA	1384981	1385117	1385167	1385115	-1	GLOTRscaffold_00008	GLOTRDRAFT_43734	1383439	1385376	None	6944	1593	57601	No_constitutive_exon_found_in_species
TGTTAGGCAACGTACTCACGATGTTATGTGCTGACGAGGGATGGGTGTAGGT	1386307	1386598	1386648	1386596	-1	GLOTRscaffold_00008	GLOTRDRAFT_43185	1386307	1387589	None	6944	1593	57601	No_constitutive_exon_found_in_species
CGATACTGGGCGGAGTCATCGCAGCGTCGAACATCTACCTGGGACTGAAGAC	1427934	1428285	1427884	1427936	1	GLOTRscaffold_00008	GLOTRDRAFT_106454	1427574	1430415	None	6944	1593	57601	No_constitutive_exon_found_in_species
CAATTGTCTGGTCTGATGCCATACGGCGTTCATTGACTTTCGTCGGGAAGCG	1429728	1429868	1429678	1429730	1	GLOTRscaffold_00008	GLOTRDRAFT_106454	1427574	1430415	None	6944	1593	57601	No_constitutive_exon_found_in_species
CAGCGAAGTTTACTCGGTATGGCATAGCCTTAACTCACGGGAAATGTCAGAG	1444314	1444384	1444264	1444316	1	GLOTRscaffold_00008	GLOTRDRAFT_77637	1443308	1445733	None	6944	1593	57601	No_constitutive_exon_found_in_species
TGAGTAGGACATGTATTAGTCTACACATGCTAAGCGAGGGCAATGGGCAGGA	1452249	1452352	1452199	1452251	1	GLOTRscaffold_00008	GLOTRDRAFT_139330	1450995	1454238	None	6944	1593	57601	No_constitutive_exon_found_in_species
AGGCAGGTTGTGCCATTTATTGCATTTAGTAGAGCGTGACTGCGGGATAGAA	1452516	1452564	1452466	1452518	1	GLOTRscaffold_00008	GLOTRDRAFT_139330	1450995	1454238	None	6944	1593	57601	No_constitutive_exon_found_in_species
GGTGCCGCATTCCCTGAATATTCAATAGCTATTGCTAACTGGTGGGATAGAC	1456653	1456746	1456603	1456655	1	GLOTRscaffold_00008	GLOTRDRAFT_130213	1456520	1457796	None	6944	1593	57601	No_constitutive_exon_found_in_species
CTATTGGCACTTTAGCTTTCCGCGTTTAGAGGCTGACAAGGGCTCGAAAGCT	1484238	1484391	1484188	1484240	1	GLOTRscaffold_00008	GLOTRDRAFT_111444	1481513	1485776	None	6944	1593	57601	No_constitutive_exon_found_in_species
TTCCTCTCGCAAACGCCAAATCACTACACGGCCGTCCACAGGGATGGGAGGT	1514025	1514263	1514313	1514261	-1	GLOTRscaffold_00008	GLOTRDRAFT_77669	1514025	1520360	None	6944	1593	57601	No_constitutive_exon_found_in_species
CTTCGTCTTTGCTCTTGACCGCACGTTTGTCGGAAGGGTCGAGGGTCAAGCT	1531637	1531827	1531587	1531639	1	GLOTRscaffold_00008	GLOTRDRAFT_116620	1531162	1534266	None	6944	1593	57601	No_constitutive_exon_found_in_species
TCAAGCCTCCCCGCGGCATCCTCCTGCACGGCCCGCCGGGGACCGGCAAGAC	1532448	1532821	1532398	1532450	1	GLOTRscaffold_00008	GLOTRDRAFT_116620	1531162	1534266	None	6944	1593	57601	No_constitutive_exon_found_in_species
CGTCAGCTTTAGGATGTCCCCTGGTAACCGAAACTAAAGAGACGGGTCAGGC	1589708	1589918	1589968	1589916	-1	GLOTRscaffold_00008	GLOTRDRAFT_42946	1589195	1590421	None	6944	1593	57601	No_constitutive_exon_found_in_species
GGCCGGGCGGGAGGCGAGCGGGCTGCTGATGCCGGTGGGCGGGCGCGCAGCG	1609709	1609830	1609880	1609828	-1	GLOTRscaffold_00008	GLOTRDRAFT_77723	1608909	1610180	None	6944	1593	57601	No_constitutive_exon_found_in_species
CGTCTGCGTCCGCGTTCGTGTCGCGGCGCGGGACTGATGAGGGTGGGCAGGG	1625090	1625164	1625214	1625162	-1	GLOTRscaffold_00008	GLOTRDRAFT_139368	1622892	1626703	None	6944	1593	57601	No_constitutive_exon_found_in_species
CGTGCGCCGACTTGTCCGAGCGCACACCTCTGTTAAAGTGGTGCGGGCAGTT	1624512	1624527	1624577	1624525	-1	GLOTRscaffold_00008	GLOTRDRAFT_139368	1622892	1626703	None	6944	1593	57601	No_constitutive_exon_found_in_species
GCGTAGTCACGATTCATGCATTCTCTCTGTTTGTACTAACGGCTGGGAAGGG	1623826	1623843	1623893	1623841	-1	GLOTRscaffold_00008	GLOTRDRAFT_139368	1622892	1626703	None	6944	1593	57601	No_constitutive_exon_found_in_species
TCCGTTTGGTTGTGAAACATGGGTGTATGTTTATGCCTTTGATTGGGTAGGG	1633874	1634012	1633824	1633876	1	GLOTRscaffold_00008	GLOTRDRAFT_139369	1630202	1634012	None	6944	1593	57601	No_constitutive_exon_found_in_species
CGGTGAGTACTGTATTCGGTTGAATGATGGGGTGCTGACGAGGGTGGCAGCG	1650977	1651245	1651295	1651243	-1	GLOTRscaffold_00008	GLOTRDRAFT_77734	1650977	1653799	None	6944	1593	57601	No_constitutive_exon_found_in_species
TGCTTTCGGGTCGTGTTGTGTTGTGGCTGATGTTGATTTCGTGGGTGTAGTT	13780	14347	14397	14345	-1	GLOTRscaffold_00009	GLOTRDRAFT_121863	13501	16565	None	6944	1593	57601	No_constitutive_exon_found_in_species
TGTTATTTGCTAGCATTTGTGCAATATAAATGCTAAGGGTGGTGGAACAGGT	34304	34337	34387	34335	-1	GLOTRscaffold_00009	GLOTRDRAFT_44208	33770	35060	None	6944	1593	57601	No_constitutive_exon_found_in_species
CAAATCTTTGTACTTCGATCATCGGGCTAATATATTCCATGGGACTGCAGTA	165459	165549	165599	165547	-1	GLOTRscaffold_00009	GLOTRDRAFT_62344	164770	165931	None	6944	1593	57601	No_constitutive_exon_found_in_species
CGCCTCTGCGCTTCACCTGCAAGCGGTGACTTAACCAGTATGGGGAACAGCA	164770	164958	165008	164956	-1	GLOTRscaffold_00009	GLOTRDRAFT_62344	164770	165931	None	6944	1593	57601	No_constitutive_exon_found_in_species
ATAATTACCCCTCTATACCGGATAGTTTGCTGTAACTGGTACGCGGGTAGCA	173634	173654	173704	173652	-1	GLOTRscaffold_00009	GLOTRDRAFT_94337	172953	177075	None	6944	1593	57601	No_constitutive_exon_found_in_species
CTTTCCGTACGAGTAACACTGTACACGTTCGGGCTCCTAACGGGAATCAGGC	195051	195182	195001	195053	1	GLOTRscaffold_00009	GLOTRDRAFT_130320	194242	196456	None	6944	1593	57601	No_constitutive_exon_found_in_species
TCCCCCGTTTTCTTGTTAACCTTCGCTCACCCTGCTTGTCCGGGGTAAAGTA	195981	196209	195931	195983	1	GLOTRscaffold_00009	GLOTRDRAFT_130320	194242	196456	None	6944	1593	57601	No_constitutive_exon_found_in_species
TGTATTGAAATCCGTTCCTCAGGTCCTATAATACTTACGGAGGGACATAGCT	253643	254117	254167	254115	-1	GLOTRscaffold_00009	GLOTRDRAFT_62395	251695	255373	None	6944	1593	57601	No_constitutive_exon_found_in_species
TTGAATTGATTCCTAATCTCTGCTGCATCTGACATAACGATCGGGAACAGGT	251895	251936	251986	251934	-1	GLOTRscaffold_00009	GLOTRDRAFT_62395	251695	255373	None	6944	1593	57601	No_constitutive_exon_found_in_species
CCGGCGAGTTCGACCAGAGTGCCCATGCAAAGCTGACATAACGCAGGGAGTT	270497	270633	270447	270499	1	GLOTRscaffold_00009	GLOTRDRAFT_44016	269054	271165	None	6944	1593	57601	No_constitutive_exon_found_in_species
GAGTGCTGGCGTCCCGCACTGGTCAGCTTTCATCTGACGGGCGCGAGCAGGC	277068	277209	277259	277207	-1	GLOTRscaffold_00009	GLOTRDRAFT_139408	275169	277489	None	6944	1593	57601	No_constitutive_exon_found_in_species
CGAAGATTCGTCCCATCTTCTTTGACCGGGGACATGGGCGGAACGTGCAGGC	291453	292182	292232	292180	-1	GLOTRscaffold_00009	GLOTRDRAFT_94362	287384	292659	None	6944	1593	57601	No_constitutive_exon_found_in_species
GCATTGTTTGGAGTGCGGGGGTAAAGAGTTGACTTCTTTCGGGTTGGCAGAT	312167	312184	312117	312169	1	GLOTRscaffold_00009	GLOTRDRAFT_116675	310800	313607	None	6944	1593	57601	No_constitutive_exon_found_in_species
CGTTGCTTTGATTAGGGTTCCGCGGCGCGATATTGATGGGAGATGCGTAGGC	332150	332216	332266	332214	-1	GLOTRscaffold_00009	GLOTRDRAFT_100420	331686	334100	None	6944	1593	57601	No_constitutive_exon_found_in_species
TAATGCTGGGTACTCCCTGTTCAAAATACTTTAGCTAATTTGGGTGACAGGA	376527	376579	376477	376529	1	GLOTRscaffold_00009	GLOTRDRAFT_62449	375076	376971	None	6944	1593	57601	No_constitutive_exon_found_in_species
CTTCCGCTATTCAGAATTGTGAATTGTGGCTGATGCTGTATGATGGGAAGGC	421098	421231	421048	421100	1	GLOTRscaffold_00009	GLOTRDRAFT_121909	418565	421855	None	6944	1593	57601	No_constitutive_exon_found_in_species
GCCAGTGTACTCGTGGAGGATCGAGGAACCTTATGGGGTGGGTGGTCAAGGG	425637	425768	425818	425766	-1	GLOTRscaffold_00009	GLOTRDRAFT_116693	421919	426546	None	6944	1593	57601	No_constitutive_exon_found_in_species
ATCTTCTCCGAAACAACTCGGCTGTTGTATACTGAAAAATCGAGGGGTAGGT	533359	533377	533427	533375	-1	GLOTRscaffold_00009	GLOTRDRAFT_106582	531980	534398	None	6944	1593	57601	No_constitutive_exon_found_in_species
GTTTAAGCCGCGTTTATTTTTGGGGGAGACGTGTGCTGAAGAGGGTGCAGTT	539854	539897	539804	539856	1	GLOTRscaffold_00009	GLOTRDRAFT_130407	538473	540421	None	6944	1593	57601	No_constitutive_exon_found_in_species
ACGCTAGCTTTTGCTCTAGAACCCGCGTAACCTGACTCCTGGGACGTAAGAG	553720	553786	553836	553784	-1	GLOTRscaffold_00009	GLOTRDRAFT_44079	551716	554390	None	6944	1593	57601	No_constitutive_exon_found_in_species
TTTTTCTGCGGTCTGTTGGGGGATGTATGTCTCACAGTGAAGGCGGGTAGGT	552922	552940	552990	552938	-1	GLOTRscaffold_00009	GLOTRDRAFT_44079	551716	554390	None	6944	1593	57601	No_constitutive_exon_found_in_species
GACGACCATGTGTATAGCAGCCACCAAATGACGTGTCGTTGCGTGGGCAGCG	576532	576628	576678	576626	-1	GLOTRscaffold_00009	GLOTRDRAFT_44121	575752	579601	None	6944	1593	57601	No_constitutive_exon_found_in_species
GTTTCGTCTCGTGGTTGTGAGGGATTGGGGTGTTGATTGGACGTGGGTAGAT	626333	626595	626283	626335	1	GLOTRscaffold_00009	GLOTRDRAFT_62521	623883	626595	None	6944	1593	57601	No_constitutive_exon_found_in_species
TAAGTTCTAACGCCTTGCTCTAGTGGGAATGTAGTCATTGGGCACGGTAGGC	640642	640755	640592	640644	1	GLOTRscaffold_00009	GLOTRDRAFT_139460	640262	642265	None	6944	1593	57601	No_constitutive_exon_found_in_species
CGGCCGATAGTAATGGTGGTTTCGCAGAACCCTTACCGGGTATGGGGAAGAC	668198	668283	668333	668281	-1	GLOTRscaffold_00009	GLOTRDRAFT_77960	667115	669950	None	6944	1593	57601	No_constitutive_exon_found_in_species
GTACTTGACGCAACCATCTATTCTCTCTGTCTCTATTTAACGGGGTGTAGTT	690720	690896	690670	690722	1	GLOTRscaffold_00009	GLOTRDRAFT_116729	689532	691989	None	6944	1593	57601	No_constitutive_exon_found_in_species
ACGGAGCCCTCTTTTGCGTGGTTATACCCAGGCTGACCATTATGGGATAGCG	690948	691194	690898	690950	1	GLOTRscaffold_00009	GLOTRDRAFT_116729	689532	691989	None	6944	1593	57601	No_constitutive_exon_found_in_species
AGTCCTACTATGGCGAGTGAAATGTCAACCCTTGCTAAGTAAGGGAATAGGT	692580	692603	692530	692582	1	GLOTRscaffold_00009	GLOTRDRAFT_139471	692146	693482	None	6944	1593	57601	No_constitutive_exon_found_in_species
AGTGTACAGTTCCTAATCTCATTCGCGATTGTCTCAGCCAGGGGGGGCAGTT	706174	706259	706124	706176	1	GLOTRscaffold_00009	GLOTRDRAFT_77972	705130	708324	None	6944	1593	57601	No_constitutive_exon_found_in_species
CTGTGGCGCTGTCATTCGGCTGATGCTCAGAAGCTGATGGGAACTTGAAGCA	715560	715717	715510	715562	1	GLOTRscaffold_00009	GLOTRDRAFT_139474	713088	718018	None	6944	1593	57601	No_constitutive_exon_found_in_species
AGTGTGGCATCGTTTAATGCATACCCAGCAAGTTTGTGACGCGGGTACAGGG	768094	768378	768428	768376	-1	GLOTRscaffold_00009	GLOTRDRAFT_62579	767643	771918	None	6944	1593	57601	No_constitutive_exon_found_in_species
TACCGTTGGGTACGAGTCTACAGGACTGTTTTGTTCGTCCCATGGGATAGAC	772905	773197	772855	772907	1	GLOTRscaffold_00009	GLOTRDRAFT_94456	772730	774865	None	6944	1593	57601	No_constitutive_exon_found_in_species
GTGAGTCGCGTGGGCTTTTGGGCGCTGGGTGGGTGTTGATGCTTGGGAAGCA	797177	797231	797281	797229	-1	GLOTRscaffold_00009	GLOTRDRAFT_78009	796391	798356	None	6944	1593	57601	No_constitutive_exon_found_in_species
CCCGCATCGAGACCGCGGGACGGGCTGAATGTCGTGGTGGTGGCGGGTAGGT	796650	796714	796764	796712	-1	GLOTRscaffold_00009	GLOTRDRAFT_78009	796391	798356	None	6944	1593	57601	No_constitutive_exon_found_in_species
TGGGTGGTGTGTAATGCCGGCGGGGCTGGGCTGATTCTTACGGGTTAAAGAC	799653	799799	799603	799655	1	GLOTRscaffold_00009	GLOTRDRAFT_139489	798742	799799	None	6944	1593	57601	No_constitutive_exon_found_in_species
CCGCCAAATGCCTCTGCAAATTCACATAGTGACCGTGCTGAACCGGGTAGAT	800393	800487	800537	800485	-1	GLOTRscaffold_00009	GLOTRDRAFT_106629	800235	800722	None	6944	1593	57601	No_constitutive_exon_found_in_species
GCCCCTTTCAACCCTGGTTCGTGTCATTAGCGACTTGATTCGGGCGCAAGTA	898096	898510	898560	898508	-1	GLOTRscaffold_00009	GLOTRDRAFT_94485	897191	899902	None	6944	1593	57601	No_constitutive_exon_found_in_species
AAGGTGGCACGTACGCTGGGGCAGACGCATGCACTCACGGGATAATGCAGAA	936455	936769	936405	936457	1	GLOTRscaffold_00009	GLOTRDRAFT_139514	936298	937101	None	6944	1593	57601	No_constitutive_exon_found_in_species
ACGTCTGCTGTGGCTCTCTACAGCCTCTCTCTATCTACTGGTGTGGGAAGGC	975542	975798	975492	975544	1	GLOTRscaffold_00009	GLOTRDRAFT_130524	973919	976382	None	6944	1593	57601	No_constitutive_exon_found_in_species
CTCTAGCCATCTCACGTTCAGATAGATAAGCTGACTATAGGGAACGTTAGCT	996733	996950	996683	996735	1	GLOTRscaffold_00009	GLOTRDRAFT_100492	995140	997195	None	6944	1593	57601	No_constitutive_exon_found_in_species
GGTGAGTGCAATCACATGGTACAAATCCTGTAGACTGATCCAGGGACTAGGA	1048987	1049170	1048937	1048989	1	GLOTRscaffold_00009	GLOTRDRAFT_44279	1048589	1050859	None	6944	1593	57601	No_constitutive_exon_found_in_species
ATAATTGTGGCTCAGCCTCTTGCAGACCGAATGCCACCCTCATTGGGGAGTT	1063084	1063211	1063261	1063209	-1	GLOTRscaffold_00009	GLOTRDRAFT_21752	1062608	1063886	None	6944	1593	57601	No_constitutive_exon_found_in_species
GCTACCTGCTTGCCCAAGCAATATCCGCTTATACTCACTGCTGAGGGCAGCG	1080942	1080970	1080892	1080944	1	GLOTRscaffold_00009	GLOTRDRAFT_130556	1080254	1082553	None	6944	1593	57601	No_constitutive_exon_found_in_species
AGCAAGGTAGTGCAGAGAACATCCTGAGCAATGTTACGGGAGCAGTGCAGAC	1087685	1087853	1087635	1087687	1	GLOTRscaffold_00009	GLOTRDRAFT_94525	1086898	1088491	None	6944	1593	57601	No_constitutive_exon_found_in_species
ATGTCAGTCTTCCACGACCCATATCGTATAGCTCTTACCGTGGGTAATAGGT	1109923	1110099	1110149	1110097	-1	GLOTRscaffold_00009	GLOTRDRAFT_44561	1109416	1111637	None	6944	1593	57601	No_constitutive_exon_found_in_species
CGAGCCGCGTATTCGAGTAGGACTAACCAGTTCTCGGCGCCCGGGGACAGTT	1120170	1120322	1120372	1120320	-1	GLOTRscaffold_00009	GLOTRDRAFT_130568	1116846	1120687	None	6944	1593	57601	No_constitutive_exon_found_in_species
GCATAGCACTTTCATGGTACTTACACCGTTGGCTGAATAGGTGGGCGTAGGC	1154921	1155299	1154871	1154923	1	GLOTRscaffold_00009	GLOTRDRAFT_130582	1153799	1155402	None	6944	1593	57601	No_constitutive_exon_found_in_species
GCGTCACGCTGTAAAGATGACAGTCCAGGCCAAGGTAACCAGGGTGGCAGAT	1172816	1172905	1172955	1172903	-1	GLOTRscaffold_00009	GLOTRDRAFT_130589	1171058	1173848	None	6944	1593	57601	No_constitutive_exon_found_in_species
AAGCCAAGGCGCAGGAACTCTCTGCTGACCTCGGTTAATTGGGAGAGCAGTC	1208102	1208286	1208052	1208104	1	GLOTRscaffold_00009	GLOTRDRAFT_116807	1205889	1211828	None	6944	1593	57601	No_constitutive_exon_found_in_species
GTTTTCGATGCTCCGTGGTGCTATGTGATGAAATGAGCGCACGGGAGCAGAT	1223191	1223228	1223141	1223193	1	GLOTRscaffold_00009	GLOTRDRAFT_100519	1222935	1225488	None	6944	1593	57601	No_constitutive_exon_found_in_species
CTGGTACAGAAACCTTTGCCCTTTGTTTACTCTGCTGATGAAGCGGGTAGTT	1295902	1295962	1296012	1295960	-1	GLOTRscaffold_00009	GLOTRDRAFT_130625	1294489	1296225	None	6944	1593	57601	No_constitutive_exon_found_in_species
AGGAACTGCGGTATACTGGCACGCAACGGCTGACCCGAACGGTGGGGTAGCG	1315590	1315807	1315857	1315805	-1	GLOTRscaffold_00009	GLOTRDRAFT_94582	1315305	1316100	None	6944	1593	57601	No_constitutive_exon_found_in_species
GTTTCGCAATACACTTAGACCTCCGGGGACTTACTGGGTCTAATAGCAAGCA	1325608	1325612	1325558	1325610	1	GLOTRscaffold_00009	GLOTRDRAFT_106728	1325018	1326132	None	6944	1593	57601	No_constitutive_exon_found_in_species
TGCTTTATCCCTAAGCTGTGAAGCGCAACTGAAGCTGTTGGGGCGGACAGAT	1329943	1330123	1330173	1330121	-1	GLOTRscaffold_00009	GLOTRDRAFT_62784	1329943	1331041	None	6944	1593	57601	No_constitutive_exon_found_in_species
TGTGTTCGTACGCATCCTTACAAGCTGGGCTACGCTGATTAGGGGCCCAGCC	1343100	1343361	1343050	1343102	1	GLOTRscaffold_00009	GLOTRDRAFT_78214	1342938	1344626	None	6944	1593	57601	No_constitutive_exon_found_in_species
CTTGGATATCCGCTCTGGTCTCTCGTCGGAAAGCTAATGGAATTGGGCAGCT	1406122	1406279	1406072	1406124	1	GLOTRscaffold_00009	GLOTRDRAFT_116837	1404275	1406279	None	6944	1593	57601	No_constitutive_exon_found_in_species
TGTGCGCAGCTACGCTGGGATCCATACTGAACACTGGTCGGGGGACGTAGCT	1423670	1423791	1423620	1423672	1	GLOTRscaffold_00009	GLOTRDRAFT_106751	1423407	1423963	None	6944	1593	57601	No_constitutive_exon_found_in_species
CCCCCCCCCACCGCATCCACATTAGCATTGAGCACTGACTCGGGAAGTAGGT	1436523	1436697	1436747	1436695	-1	GLOTRscaffold_00009	GLOTRDRAFT_78263	1431817	1438389	None	6944	1593	57601	No_constitutive_exon_found_in_species
GCGTCTGCACCCTCAAGAGCATTGGTTTTGGTGTCGACTGGGCAAAATAGGT	1432665	1432745	1432795	1432743	-1	GLOTRscaffold_00009	GLOTRDRAFT_78263	1431817	1438389	None	6944	1593	57601	No_constitutive_exon_found_in_species
GCAGGGTTCAGTTGGTGTACTTACAGGTCTGGTGCTAAGGAATGGGGTAGGT	1439864	1439978	1440028	1439976	-1	GLOTRscaffold_00009	GLOTRDRAFT_62844	1439163	1442256	None	6944	1593	57601	No_constitutive_exon_found_in_species
ACCATGTAGCCGTGCTTTATTATGATCATATCTTGACGTCGGGCGACGAGAT	1449506	1449629	1449679	1449627	-1	GLOTRscaffold_00009	GLOTRDRAFT_94608	1448231	1449837	None	6944	1593	57601	No_constitutive_exon_found_in_species
CTGATAAGCCCTGATGAAGGTCTGTCAGTACCTGTCAGGGCAGAATGCAGTT	1462441	1462625	1462675	1462623	-1	GLOTRscaffold_00009	GLOTRDRAFT_44234	1461565	1463385	None	6944	1593	57601	No_constitutive_exon_found_in_species
CCTAAAGCGTGGAGGGAACTGGAGCTGACTATGGGATGGATGGGATGCAGTC	1476606	1476707	1476556	1476608	1	GLOTRscaffold_00009	GLOTRDRAFT_78281	1476313	1477155	None	6944	1593	57601	No_constitutive_exon_found_in_species
CCCATCTCGTCCCATCCTTGCGTGCGAGGGTGCTAACGAGGGGAATCTAGAG	1482070	1482128	1482178	1482126	-1	GLOTRscaffold_00009	GLOTRDRAFT_111629	1480025	1482552	None	6944	1593	57601	No_constitutive_exon_found_in_species
GTGCGTTCTTCCCACTGACGACTGGTCGTGTTACTTACTACGGGATGCAGTG	1567708	1567990	1567658	1567710	1	GLOTRscaffold_00009	GLOTRDRAFT_78324	1567335	1568947	None	6944	1593	57601	No_constitutive_exon_found_in_species
TGTTCGCAGACTTGGTCTTTATGTGGTAGTACTGACGTCTCCGAGGGCAGGC	1571771	1571799	1571849	1571797	-1	GLOTRscaffold_00009	GLOTRDRAFT_139640	1568841	1572180	None	6944	1593	57601	No_constitutive_exon_found_in_species
TGAGTCTTTAAGTGATTTGTGCGGACGCTGATACTCAAAAGGGAGGACAGGT	1596421	1596557	1596607	1596555	-1	GLOTRscaffold_00009	GLOTRDRAFT_111644	1595030	1596802	None	6944	1593	57601	No_constitutive_exon_found_in_species
AGTATGTGAGCCATCCCAAGGAAAGATGCAGTGTTGACGAAGTTGGGTAGTA	1599165	1599283	1599333	1599281	-1	GLOTRscaffold_00009	GLOTRDRAFT_78347	1598525	1601365	None	6944	1593	57601	No_constitutive_exon_found_in_species
ATGAGTGATTGTCTCAGCCTCGAGTTCCTCTCTGAGGGTTGGGGCTGCAGTG	1619389	1619462	1619339	1619391	1	GLOTRscaffold_00009	GLOTRDRAFT_139650	1616194	1620467	None	6944	1593	57601	No_constitutive_exon_found_in_species
ATTCTCACACGATACACCAGGGATGTATGAAACTCATTGTGGGCTGGCAGGT	1679640	1679979	1680029	1679977	-1	GLOTRscaffold_00009	GLOTRDRAFT_111658	1679640	1681448	None	6944	1593	57601	No_constitutive_exon_found_in_species
GGGCTTACCTGAGACGTTTGAAGTGGGTGTATAATAATGGGATTACGAAGGG	3084	3158	3034	3086	1	GLOTRscaffold_00010	GLOTRDRAFT_94666	1451	3505	None	6944	1593	57601	No_constitutive_exon_found_in_species
GGAGCCGATGAAGGTGAGTCCCTTGACAATGCTGGTGATTGGGTATGGAGTG	3195	3227	3145	3197	1	GLOTRscaffold_00010	GLOTRDRAFT_94666	1451	3505	None	6944	1593	57601	No_constitutive_exon_found_in_species
TATCTCCCTCTCCCTTCTCTTTCTCGTTCTGACATGACATTGGGAAATAGGT	77031	77186	76981	77033	1	GLOTRscaffold_00010	GLOTRDRAFT_139677	71820	77590	None	6944	1593	57601	No_constitutive_exon_found_in_species
CTTTGTAATTAGTGGGTTAGGAATCGGCCTGACGGAGGGGGCGATGCAAGGG	79870	80046	79820	79872	1	GLOTRscaffold_00010	GLOTRDRAFT_116914	79389	80829	None	6944	1593	57601	No_constitutive_exon_found_in_species
GAGTGTTCGTGACTCTCTTGTGTGCTTGTGCTGATATGGGTTGGGCAAAGTA	122376	122392	122326	122378	1	GLOTRscaffold_00010	GLOTRDRAFT_116915	121467	123083	None	6944	1593	57601	No_constitutive_exon_found_in_species
CGGTACGTACTCTGGTCGGTGCTCTCAGATCACGGCTCACTGGGATGTAGGA	127786	129788	127736	127788	1	GLOTRscaffold_00010	GLOTRDRAFT_122113	126468	130353	None	6944	1593	57601	No_constitutive_exon_found_in_species
ATGTGCTTCACTTTTACCTGCGCAGGTACAGCTTTGACGGGCGGGAACAGTG	163519	163581	163631	163579	-1	GLOTRscaffold_00010	GLOTRDRAFT_139690	160792	163942	None	6944	1593	57601	No_constitutive_exon_found_in_species
CTTGATTATATGCCGGATGAGACGCATATACTGATGCTTTGGGGATTTAGAC	184429	184556	184379	184431	1	GLOTRscaffold_00010	GLOTRDRAFT_45129	183300	185031	None	6944	1593	57601	No_constitutive_exon_found_in_species
ACCTCAGACTATGCTACTCTGGACCACCTTACACTGACGGGCATGACAAGAC	201241	201311	201191	201243	1	GLOTRscaffold_00010	GLOTRDRAFT_63039	200485	203809	None	6944	1593	57601	No_constitutive_exon_found_in_species
CGCGTTGCCCAGTCTATTCAATGCTAACCGGCACCGGCCCTCGGGGGTAGAC	230968	231122	231172	231120	-1	GLOTRscaffold_00010	GLOTRDRAFT_139707	230662	233512	None	6944	1593	57601	No_constitutive_exon_found_in_species
CAGCGAAGCCATGGGATGTACGACAGAGAAGGCTGATGTGGGAGGCGTAGCA	285545	285687	285495	285547	1	GLOTRscaffold_00010	GLOTRDRAFT_78506	283747	287239	None	6944	1593	57601	No_constitutive_exon_found_in_species
GAGTGTCTCTTTGCGATGATGCAGGGCCTGGTCATGATGGCGGAGGGCAGTA	413247	413377	413197	413249	1	GLOTRscaffold_00010	GLOTRDRAFT_139722	412742	415040	None	6944	1593	57601	No_constitutive_exon_found_in_species
CCCACAAGTTTCATCCTGATTCAGTCTATTCACCACTAACGGGTTGATAGGT	448441	448514	448564	448512	-1	GLOTRscaffold_00010	GLOTRDRAFT_106872	447468	449445	None	6944	1593	57601	No_constitutive_exon_found_in_species
ATGTGTTTCTTGTTGTGATGGGGAAAGGGAGCAGCGATTGACGCGGGTAGAC	470182	470288	470338	470286	-1	GLOTRscaffold_00010	GLOTRDRAFT_116948	469113	472332	None	6944	1593	57601	No_constitutive_exon_found_in_species
CCTCTAATAGCATGTGCGTATATCCGGATGTTGAGGGCGGGCATGGATAGAT	474198	474268	474148	474200	1	GLOTRscaffold_00010	GLOTRDRAFT_139732	472791	474543	None	6944	1593	57601	No_constitutive_exon_found_in_species
TAGGCATCCGTTGGTATATTCCCGCTGACCAGAGTGACTGGGCATGGAAGTG	512396	512611	512661	512609	-1	GLOTRscaffold_00010	GLOTRDRAFT_106885	512148	514488	None	6944	1593	57601	No_constitutive_exon_found_in_species
TTGAGGTGGTATGATGGATCATTGATCGTGGCATCGGGCGGGCTGGGAAGTG	527032	527055	526982	527034	1	GLOTRscaffold_00010	GLOTRDRAFT_111695	526608	527773	None	6944	1593	57601	No_constitutive_exon_found_in_species
CGTGTTGATCTGTGCCGGTCGTTCGAATGGGAGTGGACTCATGGGCACAGTT	556041	556084	556134	556082	-1	GLOTRscaffold_00010	GLOTRDRAFT_139744	555245	557235	None	6944	1593	57601	No_constitutive_exon_found_in_species
GGTGGGTGCCGCTATTTTCACCAGGTTCCGCTCCTCTAATGGGGTCGCAGTC	617228	617370	617420	617368	-1	GLOTRscaffold_00010	GLOTRDRAFT_116966	612214	618151	None	6944	1593	57601	No_constitutive_exon_found_in_species
GTAAGCGTGTGTCAAAATTCCTTTTATGATGAATGCTAACATTCGGGAAGAT	612214	614200	614250	614198	-1	GLOTRscaffold_00010	GLOTRDRAFT_116966	612214	618151	None	6944	1593	57601	No_constitutive_exon_found_in_species
TTACATCTATCGACCAGAGGGTCGATCACTGAGCTGTGGGAAACGCGTAGGC	682686	682753	682803	682751	-1	GLOTRscaffold_00010	GLOTRDRAFT_78597	681355	683046	None	6944	1593	57601	No_constitutive_exon_found_in_species
GTACCAGACCGTTGGCAGATCGCGTATACTAATCCTTGTTGGGTTGACAGGT	684364	684426	684476	684424	-1	GLOTRscaffold_00010	GLOTRDRAFT_106919	684039	686665	None	6944	1593	57601	No_constitutive_exon_found_in_species
GGGCCAGAGGCGAGGTGATAACGTCAGTCAGATTGATCCTGGGATGACAGGA	724502	724582	724452	724504	1	GLOTRscaffold_00010	GLOTRDRAFT_139777	719989	725196	None	6944	1593	57601	No_constitutive_exon_found_in_species
TGCGTGGTCCTAGCGGTGTAGAGTGGCCTTGGGTGCTGACGGGCGTGCAGGT	741989	742145	741939	741991	1	GLOTRscaffold_00010	GLOTRDRAFT_149070	740467	743346	Gtfet3	6944	1593	57601	No_constitutive_exon_found_in_species
GTACGGATTATAGTGCGGATGTGCACTGCTGACTGAGGCCCACGGGGTAGGC	769156	769249	769299	769247	-1	GLOTRscaffold_00010	GLOTRDRAFT_78633	768200	769741	None	6944	1593	57601	No_constitutive_exon_found_in_species
TGCTTGGAGGGGTGGAATGTTAATGCTGGACTGGGATGGGCGGGGTGTAGGA	768200	768453	768503	768451	-1	GLOTRscaffold_00010	GLOTRDRAFT_78633	768200	769741	None	6944	1593	57601	No_constitutive_exon_found_in_species
ATGGACATACCCGCTCAGAAACCATACTGAGGAGAATATAATGGGATCAGCA	790086	790146	790196	790144	-1	GLOTRscaffold_00010	GLOTRDRAFT_111720	790086	791072	None	6944	1593	57601	No_constitutive_exon_found_in_species
TCATTCGCCTCCACTCTTCTCTTCTCGCACCAGACCGACGGGAATGACAGCG	849616	849953	850003	849951	-1	GLOTRscaffold_00010	GLOTRDRAFT_63257	848725	850858	None	6944	1593	57601	No_constitutive_exon_found_in_species
TGCGTGGAATGTAATGTTAGTGCGAGCAAGTTTAATAGCGGGTAATGTAGAC	886534	886589	886639	886587	-1	GLOTRscaffold_00010	GLOTRDRAFT_63275	885484	886974	None	6944	1593	57601	No_constitutive_exon_found_in_species
AGCCCGTGAGGTACGTGTGGCTATATGCGCGAAGTAATGGAGGGACTTAGGG	890533	890645	890695	890643	-1	GLOTRscaffold_00010	GLOTRDRAFT_94835	889589	890717	None	6944	1593	57601	No_constitutive_exon_found_in_species
GAGTTTTCGCTGTCTGTTGTAAGTGTCCATGAGACTGATGGGCAATGCAGTC	914805	914875	914755	914807	1	GLOTRscaffold_00010	GLOTRDRAFT_117013	914281	915737	None	6944	1593	57601	No_constitutive_exon_found_in_species
GAGGAAGGGGAGCTTCTATGCGGTAGCCCTCGGCGTGGGTCGTGGAGTAGAG	920215	920454	920504	920452	-1	GLOTRscaffold_00010	GLOTRDRAFT_45291	920215	922685	None	6944	1593	57601	No_constitutive_exon_found_in_species
TGCTAGCAGGCGGTGGGTACGGATTTGGTTGCTGATGGGTGTACGAATAGAA	931885	932038	932088	932036	-1	GLOTRscaffold_00010	GLOTRDRAFT_130994	931885	934505	None	6944	1593	57601	No_constitutive_exon_found_in_species
CATAGGAACACGCATACATATGTTTTTGGCTTGTTGAACCTGGGAAATAGAT	951129	951190	951240	951188	-1	GLOTRscaffold_00010	GLOTRDRAFT_106970	950363	951715	None	6944	1593	57601	No_constitutive_exon_found_in_species
AGCTCAGGAGCATTTTGTGGTTTTGTTGAGTTGTTTCACCGGGTATATAGGT	964374	964721	964324	964376	1	GLOTRscaffold_00010	GLOTRDRAFT_78721	962119	965689	None	6944	1593	57601	No_constitutive_exon_found_in_species
CATCCGCCGCCGTTTCTCCCGAGCTTCGGGGCGCGGAGGTTGCTGGGGAGCG	986347	986593	986297	986349	1	GLOTRscaffold_00010	GLOTRDRAFT_78734	984647	988034	None	6944	1593	57601	No_constitutive_exon_found_in_species
GACATTGGCGGAGACGATAGGGGCCGGAGTCCTGAGCCGGGGGAGGCTAGCG	986650	986834	986600	986652	1	GLOTRscaffold_00010	GLOTRDRAFT_78734	984647	988034	None	6944	1593	57601	No_constitutive_exon_found_in_species
AAATCGGAAGTCTCTTCTTCCTGCTAAGGTCTCGTCGTAGCTTGGGGAAGGA	1011162	1011228	1011112	1011164	1	GLOTRscaffold_00010	GLOTRDRAFT_94863	1009334	1011228	None	6944	1593	57601	No_constitutive_exon_found_in_species
AGGCGCGTCGTAGCTGCCGCGCTTTCGCGGGGATGTTGACGGGCGTGCAGCT	1020788	1020833	1020883	1020831	-1	GLOTRscaffold_00010	GLOTRDRAFT_106988	1019728	1021273	None	6944	1593	57601	No_constitutive_exon_found_in_species
TGTATTGGCTGGATGGTGATACTGACTGAGCGGTGGGGGTGGGATGGCAGAG	1025307	1025701	1025257	1025309	1	GLOTRscaffold_00010	GLOTRDRAFT_117039	1022281	1028671	None	6944	1593	57601	No_constitutive_exon_found_in_species
TGATCACGCTAGGTCTAACTCTATCGTAAGTACCCCAATTCGGGAATCAGAT	1044419	1044423	1044369	1044421	1	GLOTRscaffold_00010	GLOTRDRAFT_44748	1043560	1045808	None	6944	1593	57601	No_constitutive_exon_found_in_species
GCAATACATGTTATTGTACCCGAAAGAATACACTAATGCCAGGGATACAGGC	1046818	1047006	1047056	1047004	-1	GLOTRscaffold_00010	GLOTRDRAFT_45092	1046475	1048311	None	6944	1593	57601	No_constitutive_exon_found_in_species
ATGCCGCGATGCAGAACGGCAGGCGGCCTTCGTACCCGGGGATGGAGGAGTC	1064062	1064178	1064012	1064064	1	GLOTRscaffold_00010	GLOTRDRAFT_45388	1062740	1065500	None	6944	1593	57601	No_constitutive_exon_found_in_species
ATATTGAAGATCACTTCTGTGAGGCACAAACGCTAACGTGGGAAAGGCAGAT	1070572	1070753	1070803	1070751	-1	GLOTRscaffold_00010	GLOTRDRAFT_117045	1070124	1072184	None	6944	1593	57601	No_constitutive_exon_found_in_species
TCTCATAGTACAGCCTTCCCTTGATAGTTAATGACTTTTATGCTGGGAAGGC	1117294	1117838	1117244	1117296	1	GLOTRscaffold_00010	GLOTRDRAFT_44808	1116207	1118970	None	6944	1593	57601	No_constitutive_exon_found_in_species
AATCCAGCACTCGGATCTAACCCAATGGCTCCGCTCATCAGGGCCGGCAGTC	1193329	1193371	1193279	1193331	1	GLOTRscaffold_00010	GLOTRDRAFT_131077	1192999	1193618	None	6944	1593	57601	No_constitutive_exon_found_in_species
GCGAATCTATGTGGGTGCTGAGAGTGCTGACATTCGTATCTGGGGACAAGGG	1213360	1213373	1213423	1213371	-1	GLOTRscaffold_00010	GLOTRDRAFT_63409	1212667	1214089	None	6944	1593	57601	No_constitutive_exon_found_in_species
TCTATCTGTGCTCAATACAGCCTACTCACCCATGAAGTACGGGCTGACAGGT	1214893	1214961	1214843	1214895	1	GLOTRscaffold_00010	GLOTRDRAFT_139869	1214270	1215727	None	6944	1593	57601	No_constitutive_exon_found_in_species
CTCGTACGTCGCCTGTCTGCGCGTGGGGGCCACAGCTGACTCGGGGACAGGG	1220316	1220428	1220478	1220426	-1	GLOTRscaffold_00010	GLOTRDRAFT_122261	1215766	1220899	None	6944	1593	57601	No_constitutive_exon_found_in_species
ACGCTCGTCTGCGCAAAATATGCATGTGCGGAGTTCACAAAGGGCTCAAGCT	1232128	1232285	1232078	1232130	1	GLOTRscaffold_00010	GLOTRDRAFT_78840	1231677	1232996	None	6944	1593	57601	No_constitutive_exon_found_in_species
TCTCAGAGGGACGACATAGATAAGTATCTGAAAATCGTGGTGAAGGGCAGTG	1272893	1272952	1272843	1272895	1	GLOTRscaffold_00010	GLOTRDRAFT_44705	1272347	1274264	None	6944	1593	57601	No_constitutive_exon_found_in_species
GGTGAGCGTGTTCCTTGGCTCCGTGCTAATGAAGTGTGACGGGGGTCTAGAT	1343337	1343425	1343287	1343339	1	GLOTRscaffold_00010	GLOTRDRAFT_139894	1342097	1344030	None	6944	1593	57601	No_constitutive_exon_found_in_species
GCGCGCGAGGTGATCCATAGGTGGGTGAGCAAAGCTGAACGGGTGGACAGTG	1356001	1356145	1356195	1356143	-1	GLOTRscaffold_00010	GLOTRDRAFT_131128	1355551	1357099	None	6944	1593	57601	No_constitutive_exon_found_in_species
CCTCCAGACCGGTCGGCTTCACATCCCCGAAGTTGATGGGAGAGCGTCAGCG	1370910	1371283	1370860	1370912	1	GLOTRscaffold_00010	GLOTRDRAFT_131133	1370740	1371283	None	6944	1593	57601	No_constitutive_exon_found_in_species
GCGCGCGAGGTGATCAAGAGGTGGGTGAGCAAAGCTGAACGGGTGGACAGTG	1372709	1372853	1372903	1372851	-1	GLOTRscaffold_00010	GLOTRDRAFT_139898	1372259	1373813	None	6944	1593	57601	No_constitutive_exon_found_in_species
TCGACGCGCCACGATTCGTTATTGATATCCGGATATCCGGTGGGATGCAGTT	1382651	1382881	1382931	1382879	-1	GLOTRscaffold_00010	GLOTRDRAFT_131138	1382224	1383907	None	6944	1593	57601	No_constitutive_exon_found_in_species
GTATGTCCTTCAATCCTCGCCGGATTCTATTGATCGACGGTGGGGAATAGGA	1390277	1390303	1390353	1390301	-1	GLOTRscaffold_00010	GLOTRDRAFT_117092	1388443	1390924	None	6944	1593	57601	No_constitutive_exon_found_in_species
GTAGGTCGTACACCACTAGACTACATCGGTATCTACTAACTATCGGGAAGGA	1451898	1453464	1453514	1453462	-1	GLOTRscaffold_00010	GLOTRDRAFT_131149	1451898	1454028	None	6944	1593	57601	No_constitutive_exon_found_in_species
ATTTGGTACGGGGAAGGAGGAGCTGAATGAGGGGATGTGTGGGGAAATAGAA	1490237	1490312	1490187	1490239	1	GLOTRscaffold_00010	GLOTRDRAFT_21565	1489966	1490312	None	6944	1593	57601	No_constitutive_exon_found_in_species
CTACGCGTTCCGTCGAAGGGAGGGAAATGTTGATGTGTTGGGGTAATTAGAA	1499747	1499828	1499697	1499749	1	GLOTRscaffold_00010	GLOTRDRAFT_22655	1499518	1499828	None	6944	1593	57601	No_constitutive_exon_found_in_species
CGTCGCGCGTCATGTTCGTTCGGGCTGGTGCTAATGGGCGGGGATAATAGGG	1550859	1550958	1551008	1550956	-1	GLOTRscaffold_00010	GLOTRDRAFT_139907	1550129	1551094	None	6944	1593	57601	No_constitutive_exon_found_in_species
TCTTTCAAGTTTGACGAAGGCCACTAACGTATCTTCACCGGGTATGGCAGGG	1578037	1578390	1577987	1578039	1	GLOTRscaffold_00010	GLOTRDRAFT_24981	1575741	1578390	None	6944	1593	57601	No_constitutive_exon_found_in_species
GCATATTTGAACGTCGTTTTATGTTGTTAACAGAACAAACGGGAAACTAGGG	1621025	1621117	1620975	1621027	1	GLOTRscaffold_00010	GLOTRDRAFT_14925	1620874	1621117	None	6944	1593	57601	No_constitutive_exon_found_in_species
GGTGAGCTCGTAGACTGCAAGCGTTTGAATTTAAACTGACGTCGGGGTAGAT	1624510	1624643	1624460	1624512	1	GLOTRscaffold_00010	GLOTRDRAFT_139912	1624100	1626357	None	6944	1593	57601	No_constitutive_exon_found_in_species
GTACGTAATACCAGCACACATGCCTTGCAGCTGGCTAACGGGCGCAACAGCC	1634930	1635085	1635135	1635083	-1	GLOTRscaffold_00010	GLOTRDRAFT_78912	1634195	1635990	None	6944	1593	57601	No_constitutive_exon_found_in_species
CGGTATGTTGTGACCCCTCTTGCGCGGGCATACTCTTAAAAAGGGTGTAGTT	12541	12571	12621	12569	-1	GLOTRscaffold_00011	GLOTRDRAFT_111793	11012	13590	None	6944	1593	57601	No_constitutive_exon_found_in_species
TCCGCCAGCACTCCCCACCCGACACGGCGGAGCGACGACGAGGGCATTAGGC	11012	11315	11365	11313	-1	GLOTRscaffold_00011	GLOTRDRAFT_111793	11012	13590	None	6944	1593	57601	No_constitutive_exon_found_in_species
GAGTCCACGGACGAGTCTCTGGGCGCAAGGTGACGCTGACGGCGGGTTAGGT	38295	38410	38245	38297	1	GLOTRscaffold_00011	GLOTRDRAFT_131205	37826	38629	None	6944	1593	57601	No_constitutive_exon_found_in_species
GCCGTGACCCTGCTACAAACGTGAATGTTAATACCAACAGGGAATGGCAGGA	75547	75823	75873	75821	-1	GLOTRscaffold_00011	GLOTRDRAFT_46299	72442	76054	None	6944	1593	57601	No_constitutive_exon_found_in_species
ACTCCCTCTTAACCTGAGCGAACACGGTACTTACGCTCAAGGGCGCACAGGC	95687	95828	95878	95826	-1	GLOTRscaffold_00011	GLOTRDRAFT_131220	95687	96029	None	6944	1593	57601	No_constitutive_exon_found_in_species
TGTGTAGCTCAATCATTTTGATCCTTCATTTCATCACGATGGGTGCGCAGAT	98776	98837	98726	98778	1	GLOTRscaffold_00011	GLOTRDRAFT_131221	98023	100441	None	6944	1593	57601	No_constitutive_exon_found_in_species
GAGTGCGCTCTGTACTGAAGCAGGAGGCAGCAGACTGACATGGTGGGGAGAT	99741	99778	99691	99743	1	GLOTRscaffold_00011	GLOTRDRAFT_131221	98023	100441	None	6944	1593	57601	No_constitutive_exon_found_in_species
CATTTGCTCTCCAGGAGGTGTGCAGAAAGCACTGACGCTCGGGTGCGCAGGC	202089	202168	202039	202091	1	GLOTRscaffold_00011	GLOTRDRAFT_63535	201871	203609	None	6944	1593	57601	No_constitutive_exon_found_in_species
CAAACTCCGTTTCTTTCGCAAAGTCAACTGTTTCCTGACATCAGGGAAAGGA	217387	217870	217920	217868	-1	GLOTRscaffold_00011	GLOTRDRAFT_9220	212890	218812	pks-nrps1	6944	1593	57601	No_constitutive_exon_found_in_species
GAATGTTTTTGCTAACGAAGAGATTCGATGACTTGGATCGTGGTGGGTAGTT	225999	226054	226104	226052	-1	GLOTRscaffold_00011	GLOTRDRAFT_45532	225338	227594	None	6944	1593	57601	No_constitutive_exon_found_in_species
TAGCTGTATTGTGTGGCAGCTCAGAGAATGCAGGACTGACGGTTGGGCAGGT	238872	238990	238822	238874	1	GLOTRscaffold_00011	GLOTRDRAFT_45763	237308	238990	None	6944	1593	57601	No_constitutive_exon_found_in_species
AGTACGTATCTCAGGGCACTTGAAGGAGCCTTCGCTAATGGGAGGGCTAGAG	290447	290550	290600	290548	-1	GLOTRscaffold_00011	GLOTRDRAFT_63564	289728	294236	None	6944	1593	57601	No_constitutive_exon_found_in_species
GTGAAAGTCTACGTGGCTGCGTGCTCCTCATTGACTGGGAGTGATAACAGGT	305956	305995	306045	305993	-1	GLOTRscaffold_00011	GLOTRDRAFT_63570	300515	306762	None	6944	1593	57601	No_constitutive_exon_found_in_species
GTGTTTTTGATTTGGTGCGAGGGAGGGTGTTGATGTACGTGGGTGGACAGTG	396673	396728	396778	396726	-1	GLOTRscaffold_00011	GLOTRDRAFT_45804	396161	398173	None	6944	1593	57601	No_constitutive_exon_found_in_species
GTGTTTTTTGTTTGGTGCGAGGGACGGTGTTGATGTACGTGGGTGGACAGTG	422797	422852	422902	422850	-1	GLOTRscaffold_00011	GLOTRDRAFT_46125	422301	424298	None	6944	1593	57601	No_constitutive_exon_found_in_species
ATGCATAGACATACGTCCCTGAATGCCGTATGTACTCCGTGTGGGCACAGGA	449601	450078	450128	450076	-1	GLOTRscaffold_00011	GLOTRDRAFT_111820	449601	450489	None	6944	1593	57601	No_constitutive_exon_found_in_species
CCTCCCCTTCCTTAGTGCAGTGGGCTGATTCTTGGTGGTTGGGGATTTAGCT	477948	478110	477898	477950	1	GLOTRscaffold_00011	GLOTRDRAFT_131312	477697	478110	None	6944	1593	57601	No_constitutive_exon_found_in_species
TCTTCCGTGCCAGTGCTTGTGGCTCGGTGTGGAGGCTAACGGGGGAGTAGGT	500294	500407	500457	500405	-1	GLOTRscaffold_00011	GLOTRDRAFT_63629	499827	500612	None	6944	1593	57601	No_constitutive_exon_found_in_species
AGTATCAATCTCCTTCTTGTATAGCCTGTCAGCTAAAAAGCGGGCCGAAGTT	510904	511110	510854	510906	1	GLOTRscaffold_00011	GLOTRDRAFT_45674	509351	511564	None	6944	1593	57601	No_constitutive_exon_found_in_species
CAAGTACGCATCTCAAGCTAGCTTGTGTGGTTGCTATGGGTCAATGAAAGTT	552072	552132	552182	552130	-1	GLOTRscaffold_00011	GLOTRDRAFT_122355	547179	553226	None	6944	1593	57601	No_constitutive_exon_found_in_species
TAACTCTGTTTTGTGTCTCCTCATCGCGGTAACAGAGGGCTGCGGTGAAGTC	570498	570565	570448	570500	1	GLOTRscaffold_00011	GLOTRDRAFT_122359	570180	572225	None	6944	1593	57601	No_constitutive_exon_found_in_species
GGCTGATGCTTCCCTCTCAGGACACGTCAACCCCCGGACCTGGGACGAAGTC	580025	580342	580392	580340	-1	GLOTRscaffold_00011	GLOTRDRAFT_45540	579589	583481	None	6944	1593	57601	No_constitutive_exon_found_in_species
GATTTGTTGCGGGATTCGCTGACCCGTGATCTATCTGTGTGGGGTCGTAGTC	632775	633011	632725	632777	1	GLOTRscaffold_00011	GLOTRDRAFT_111841	631370	633011	None	6944	1593	57601	No_constitutive_exon_found_in_species
TGCTTACCTGATGTGATCGATGGGGACGAAGGGCTGACTTGCGTGGGCAGCA	669166	669204	669254	669202	-1	GLOTRscaffold_00011	GLOTRDRAFT_140020	668912	670211	None	6944	1593	57601	No_constitutive_exon_found_in_species
CTGTGCCACGACAGGAACGGGAACTGCCACTGAACACCGGAGGGCTGTAGAT	671733	671987	672037	671985	-1	GLOTRscaffold_00011	GLOTRDRAFT_140021	670468	672746	None	6944	1593	57601	No_constitutive_exon_found_in_species
ATTCGTTTGTTGAAGGGCTGTATTTGATGCGAAGGGTGGCGGGCGTGCAGAT	675399	675458	675508	675456	-1	GLOTRscaffold_00011	GLOTRDRAFT_100819	674525	675652	None	6944	1593	57601	No_constitutive_exon_found_in_species
GTGAGTCCTGTCAGATCCTGTTCGTCAAGTGGGGACTGACGTAGGGGAAGTT	676978	677036	677086	677034	-1	GLOTRscaffold_00011	GLOTRDRAFT_140024	675740	677413	None	6944	1593	57601	No_constitutive_exon_found_in_species
CGTTCGTCCTTTTCTTCAGTTTAATGTTTTGTGTCCTGACCGGAGGGAAGAC	728348	728392	728298	728350	1	GLOTRscaffold_00011	GLOTRDRAFT_45946	727868	730234	None	6944	1593	57601	No_constitutive_exon_found_in_species
GTGAGTTGATTCTATGTATCTATAATTCCCGCTGCTCATGGGACGGACAGTG	744982	745069	745119	745067	-1	GLOTRscaffold_00011	GLOTRDRAFT_46105	743898	745226	None	6944	1593	57601	No_constitutive_exon_found_in_species
CGGTGCGTAGTTATATCGTGTTCGTTACTTACAGTACTCACGGGACGCAGTT	768102	768174	768224	768172	-1	GLOTRscaffold_00011	GLOTRDRAFT_140044	765694	768277	None	6944	1593	57601	No_constitutive_exon_found_in_species
TGAGTATGTTGCGCATGCCAGCGTGAAAATGCTTCTGACGATATGGGTAGTA	779317	779510	779560	779508	-1	GLOTRscaffold_00011	GLOTRDRAFT_140049	779032	781364	None	6944	1593	57601	No_constitutive_exon_found_in_species
ACAACTCATCTCCGGCATTATCAGAAGTCCTGACGAACGGGCCAACAAAGAA	788874	788939	788989	788937	-1	GLOTRscaffold_00011	GLOTRDRAFT_131409	788189	790599	None	6944	1593	57601	No_constitutive_exon_found_in_species
ACCAGTCACCTGCCGCGCACTGAACAGGCTAACCGAGGGAATGAGCATAGAC	792850	793480	793530	793478	-1	GLOTRscaffold_00011	GLOTRDRAFT_95150	792850	794090	None	6944	1593	57601	No_constitutive_exon_found_in_species
GAGTATACATCGTCTCTATCGCCTCGCATCTCATTGACGCCGGGCGGCAGGC	798852	800091	798802	798854	1	GLOTRscaffold_00011	GLOTRDRAFT_140052	798351	801267	None	6944	1593	57601	No_constitutive_exon_found_in_species
CATATCTCACCATCTCAACGCTGATTTGCTCATGAATCTAACGGGAGCAGCA	800707	801267	800657	800709	1	GLOTRscaffold_00011	GLOTRDRAFT_140052	798351	801267	None	6944	1593	57601	No_constitutive_exon_found_in_species
TTACATCGTATGCACGCTCTAGCGCCTTACTCAAAGGGCACGGACAATAGGA	803686	803861	803911	803859	-1	GLOTRscaffold_00011	GLOTRDRAFT_140053	801194	806347	None	6944	1593	57601	No_constitutive_exon_found_in_species
TGGTGTCAGGATGCGTGGGTGAGAGCGCTGACTCGTATGGGGTGATGTAGCC	809673	809812	809623	809675	1	GLOTRscaffold_00011	GLOTRDRAFT_79197	808691	809937	None	6944	1593	57601	No_constitutive_exon_found_in_species
TGAGTGACAGTGGATGGGGGCATCCGTGTTCGGCTCGCGCGCGAGGGCAGAC	810960	811022	810910	810962	1	GLOTRscaffold_00011	GLOTRDRAFT_131416	810505	811254	None	6944	1593	57601	No_constitutive_exon_found_in_species
GGGTGTCTGCGGTGGGGTTGAAGGGCTGACGCGGGGTGGGGCGCGGACAGGC	813507	813718	813768	813716	-1	GLOTRscaffold_00011	GLOTRDRAFT_63784	812587	814694	None	6944	1593	57601	No_constitutive_exon_found_in_species
AGCGCGGTTCTGCCGCGAGGTAGTTCGGTGAAGCTGATGGGGAGTGATAGAA	830201	830805	830151	830203	1	GLOTRscaffold_00011	GLOTRDRAFT_111867	829793	830805	None	6944	1593	57601	No_constitutive_exon_found_in_species
AGACAATCTCCTCCAGACCCGGAACATACCACTGATGCTCGGGGAATAAGTT	872703	872762	872653	872705	1	GLOTRscaffold_00011	GLOTRDRAFT_111878	872128	875220	None	6944	1593	57601	No_constitutive_exon_found_in_species
CGTCTTGTGTTGCTATGATGTCTGACGTCAGACTGACGGGAGAGGTTCAGGT	874700	874819	874650	874702	1	GLOTRscaffold_00011	GLOTRDRAFT_111878	872128	875220	None	6944	1593	57601	No_constitutive_exon_found_in_species
CGGTACTAAACCTTCTGCATACCTCGGTTCCAAGCTGACTGGGCGTGTAGAG	875398	875496	875348	875400	1	GLOTRscaffold_00011	GLOTRDRAFT_79240	875244	876670	None	6944	1593	57601	No_constitutive_exon_found_in_species
AATGGCATTACTCTCTTGCGGCAGCTCATCAAACTGGTATGCACGGGCAGTG	884867	884958	884817	884869	1	GLOTRscaffold_00011	GLOTRDRAFT_117232	881446	885685	None	6944	1593	57601	No_constitutive_exon_found_in_species
CGGGCTGAGAATCAGGGATGCGTGGCTAATGCGCGGTGCGGCGGGTGTAGAG	889713	889765	889815	889763	-1	GLOTRscaffold_00011	GLOTRDRAFT_79248	888177	889997	None	6944	1593	57601	No_constitutive_exon_found_in_species
CTCTATCCTGGGATCAGACGCACGCCAACAAACCGAAGCCGGTTTGGGAGAT	895899	896111	896161	896109	-1	GLOTRscaffold_00011	GLOTRDRAFT_45467	892890	897775	None	6944	1593	57601	No_constitutive_exon_found_in_species
AGTCTCTTTCACTTGCTCACGGAAGATGCTTCTGCCTCACAATGGGCTAGGA	893519	893701	893751	893699	-1	GLOTRscaffold_00011	GLOTRDRAFT_45467	892890	897775	None	6944	1593	57601	No_constitutive_exon_found_in_species
AGTCCCGCTATCATAGCTCCGTCTATATTCACATATTGTATGGGGAACAGCG	903710	903797	903660	903712	1	GLOTRscaffold_00011	GLOTRDRAFT_107246	901928	905579	None	6944	1593	57601	No_constitutive_exon_found_in_species
CTGTAGCGAAGTCCCAGCTGCTTTATGTTTGTTGATTCCATGGGGAGTAGCC	912970	913035	912920	912972	1	GLOTRscaffold_00011	GLOTRDRAFT_140076	912725	915330	None	6944	1593	57601	No_constitutive_exon_found_in_species
GCAAGGGGGACCGCAGCCCCTCCGTGATCATGGTTGTCGACGACGGGCAGCG	953780	954006	954056	954004	-1	GLOTRscaffold_00011	GLOTRDRAFT_95187	953471	954443	None	6944	1593	57601	No_constitutive_exon_found_in_species
AAGAAAACGCTGCGAGTTTGATCAGAAGTTGCACACTGTGGGGATGGTAGCA	960048	960140	959998	960050	1	GLOTRscaffold_00011	GLOTRDRAFT_122431	959579	961328	None	6944	1593	57601	No_constitutive_exon_found_in_species
GTGTATGTGCTACGTGTGTCCTTCCACCGATTGACCTTGCGGGGCTGTAGGT	997283	997300	997233	997285	1	GLOTRscaffold_00011	GLOTRDRAFT_95200	996474	997462	None	6944	1593	57601	No_constitutive_exon_found_in_species
AGTAGTTTCGGGTGAGAGAGGAGGGCAGTTGACGGGCTAATGGTGGGTAGGT	997353	997462	997303	997355	1	GLOTRscaffold_00011	GLOTRDRAFT_95200	996474	997462	None	6944	1593	57601	No_constitutive_exon_found_in_species
CTGCAATAGATAGCTGCAATTCACTCTTGCTAAACGACGTGGGTGGCCAGCT	997587	997864	997914	997862	-1	GLOTRscaffold_00011	GLOTRDRAFT_117244	997587	998293	None	6944	1593	57601	No_constitutive_exon_found_in_species
AGTTCATAAATTCTATCATCTTGCTTTAAGATTCAAATGGGACATGACAGGC	1098826	1098851	1098901	1098849	-1	GLOTRscaffold_00011	GLOTRDRAFT_95220	1097906	1099688	None	6944	1593	57601	No_constitutive_exon_found_in_species
ACCCATTGTTCTGGTTGGGCAAGGCAAGCTGAACTGAGATGGGGGGTCAGGG	1126674	1126742	1126624	1126676	1	GLOTRscaffold_00011	GLOTRDRAFT_140106	1125769	1127890	None	6944	1593	57601	No_constitutive_exon_found_in_species
GGTATGTGTTGCTTTGACTGGTGCGTGGCGGGTTGTGAAGGGATGGCTAGGG	1152145	1152188	1152238	1152186	-1	GLOTRscaffold_00011	GLOTRDRAFT_131517	1151692	1152916	None	6944	1593	57601	No_constitutive_exon_found_in_species
TAAGTCTTCCACCGATTTCTGGATGGCCAATTGCTGATTCTGGGATGTAGCA	1191956	1192488	1191906	1191958	1	GLOTRscaffold_00011	GLOTRDRAFT_131526	1189572	1192488	None	6944	1593	57601	No_constitutive_exon_found_in_species
CCCTAGGTCTTTCGAGTGATGGGCCGGTTGCTGATTGCAGCTGGGGATAGGT	1201383	1201465	1201515	1201463	-1	GLOTRscaffold_00011	GLOTRDRAFT_117274	1200853	1201858	None	6944	1593	57601	No_constitutive_exon_found_in_species
CTTTGCCTCTATAAGTCATGAATCGCAAGGCTGATTTTTGGGTTGGGCAGCG	1209207	1209398	1209157	1209209	1	GLOTRscaffold_00011	GLOTRDRAFT_140121	1208487	1209398	None	6944	1593	57601	No_constitutive_exon_found_in_species
TTCAGTGTTATTACCTGTCTGGTGATGAATCTCATATGGCAGGGTTACAGGT	1222844	1223136	1222794	1222846	1	GLOTRscaffold_00011	GLOTRDRAFT_63954	1221246	1223539	None	6944	1593	57601	No_constitutive_exon_found_in_species
CCAGCTCGAGTCACCCCGAATAGCTCTCTAATTGATATGTGCTGGGATAGTA	1231002	1231194	1230952	1231004	1	GLOTRscaffold_00011	GLOTRDRAFT_45965	1230202	1231807	None	6944	1593	57601	No_constitutive_exon_found_in_species
TTTTACGACCCCCCCTGACGACTAACCCTTAATACCAATATCGGGAGTAGAC	1261386	1261402	1261452	1261400	-1	GLOTRscaffold_00011	GLOTRDRAFT_46084	1259915	1261846	None	6944	1593	57601	No_constitutive_exon_found_in_species
GTTTTGCCTTGCCGCTCCGAATGACACGCTAACGAACTGTACGGGAACAGCC	1286184	1286217	1286267	1286215	-1	GLOTRscaffold_00011	GLOTRDRAFT_131558	1285353	1288135	None	6944	1593	57601	No_constitutive_exon_found_in_species
TTACGGGAAAATGGCGAGGGATGAGGTGAGGTGGGCTGATTGGGAAATAGGG	1285609	1285663	1285713	1285661	-1	GLOTRscaffold_00011	GLOTRDRAFT_131558	1285353	1288135	None	6944	1593	57601	No_constitutive_exon_found_in_species
AGTCTCATGCGTGTCGCTTTCCAAGGCTTGTGAAGCTGACAGGGTTACAGAA	1290670	1291138	1291188	1291136	-1	GLOTRscaffold_00011	GLOTRDRAFT_140141	1290443	1293309	None	6944	1593	57601	No_constitutive_exon_found_in_species
TGCCTTTCGTTCCTTGTGCATGTCTGCGTGCTGAACGCGAACGCGGGCAGAC	1296538	1296614	1296488	1296540	1	GLOTRscaffold_00011	GLOTRDRAFT_79414	1296212	1300225	None	6944	1593	57601	No_constitutive_exon_found_in_species
CCCTTGCGCTTGTGCGGTGCGGTGAGCCGGGAATGCTGATGGGAATGCAGGC	1298149	1298182	1298099	1298151	1	GLOTRscaffold_00011	GLOTRDRAFT_79414	1296212	1300225	None	6944	1593	57601	No_constitutive_exon_found_in_species
GGTACGTGTGCATGCGCTCGTTGGGGATGGATGGCTGACTGGGGTCGCAGGC	1325698	1325749	1325648	1325700	1	GLOTRscaffold_00011	GLOTRDRAFT_140147	1324855	1329893	None	6944	1593	57601	No_constitutive_exon_found_in_species
GTGAGTGTCCATTTACCTTGTTTACGTTGTTGTGCTGATCCGGGGTAAAGCG	1351565	1351914	1351964	1351912	-1	GLOTRscaffold_00011	GLOTRDRAFT_122486	1351201	1353571	None	6944	1593	57601	No_constitutive_exon_found_in_species
ACGACTGCAGCTTGAAACGGTGGAAGCAGTGGCTGAAAGGGAGCCGACAGGA	1401434	1402481	1401384	1401436	1	GLOTRscaffold_00011	GLOTRDRAFT_140157	1400643	1403769	None	6944	1593	57601	No_constitutive_exon_found_in_species
TTCTTCTCTGTTCTCCTGAACCATCGTAGCTTAGCTCTCGAGGGGTTTAGTC	1402536	1402800	1402486	1402538	1	GLOTRscaffold_00011	GLOTRDRAFT_140157	1400643	1403769	None	6944	1593	57601	No_constitutive_exon_found_in_species
TATATGTAGAAGAATTCTTGACATCCAGTTTGTTTGACGAGCGGGCGTAGTT	1407970	1408094	1408144	1408092	-1	GLOTRscaffold_00011	GLOTRDRAFT_46310	1407467	1409666	None	6944	1593	57601	No_constitutive_exon_found_in_species
AATCAATAGCTGACCCCTCGATGCCAAAGATAAGCTAAATGGGATGGTAGAC	1428696	1428741	1428791	1428739	-1	GLOTRscaffold_00011	GLOTRDRAFT_122499	1426632	1429592	None	6944	1593	57601	No_constitutive_exon_found_in_species
GATATCCTTTTGTTGTCCGTCTACCTGACGAAACTGATGGGGACGTACAGTG	1428185	1428301	1428351	1428299	-1	GLOTRscaffold_00011	GLOTRDRAFT_122499	1426632	1429592	None	6944	1593	57601	No_constitutive_exon_found_in_species
GCTGACGGGGCCGGCAAACACAGGGGCGTTAAGATATGCCGCGGGTGCAGCT	1445918	1446074	1445868	1445920	1	GLOTRscaffold_00011	GLOTRDRAFT_95308	1444138	1446433	None	6944	1593	57601	No_constitutive_exon_found_in_species
GGTGGTGATATCAACTGGGGCTGGTCAGTATTTGAACGCCTCTGGGAGAGCA	1545957	1545964	1545907	1545959	1	GLOTRscaffold_00011	GLOTRDRAFT_100927	1545309	1545964	None	6944	1593	57601	No_constitutive_exon_found_in_species
CCCATTATCTACACGCGTGATTGGACTGAGGCTTTTGTTCGGGCGGATAGAT	1551471	1551484	1551421	1551473	1	GLOTRscaffold_00011	GLOTRDRAFT_140176	1550973	1552795	None	6944	1593	57601	No_constitutive_exon_found_in_species
TCGCCGTTGACTGGTCCTGGACTGGGGCCATCTGTTCACTGGGAAACCAGCT	1551570	1551605	1551520	1551572	1	GLOTRscaffold_00011	GLOTRDRAFT_140176	1550973	1552795	None	6944	1593	57601	No_constitutive_exon_found_in_species
ACTAAGCATAGAAAGGAGTAGCGGGAAACCCACTGACGGCAACTGGGTAGCT	1580792	1581310	1581360	1581308	-1	GLOTRscaffold_00011	GLOTRDRAFT_131645	1580792	1582463	None	6944	1593	57601	No_constitutive_exon_found_in_species
CTGCCTCGTTCGTTACTGCGAGAACGCGGGGTACTTATGCGCGCGGGCAGAC	5165	5239	5115	5167	1	GLOTRscaffold_00012	GLOTRDRAFT_131655	3286	6888	None	6944	1593	57601	No_constitutive_exon_found_in_species
TGTGAACCAGTCGCTGTCGCAATGAAAGCTTTGTTCAAGTGTGAGGGCAGGA	145429	145528	145578	145526	-1	GLOTRscaffold_00012	GLOTRDRAFT_140195	143766	145690	None	6944	1593	57601	No_constitutive_exon_found_in_species
GATTTCACTCTCCCTTGTTCTGGCCAGTACAATAACTTGCGAGCGGGTAGGG	146831	146975	147025	146973	-1	GLOTRscaffold_00012	GLOTRDRAFT_64108	146527	148586	None	6944	1593	57601	No_constitutive_exon_found_in_species
AATCCATGCAATGGCTTTGGATGAGACATTGTAAAGCTGGGAGGCAACAGGA	206507	206610	206457	206509	1	GLOTRscaffold_00012	GLOTRDRAFT_131702	206189	207282	None	6944	1593	57601	No_constitutive_exon_found_in_species
GTCCCCTTCCGTCCCTCCGGGTCTGTAGGATGCTGACCTGGGTTGAATAGGA	243900	244185	244235	244183	-1	GLOTRscaffold_00012	GLOTRDRAFT_117339	243900	247609	None	6944	1593	57601	No_constitutive_exon_found_in_species
AGTCGCGTTCCACCCATCTCTACGCGTCCGATAACGAGGGAACGCGACAGTG	252201	252735	252151	252203	1	GLOTRscaffold_00012	GLOTRDRAFT_140210	251796	254139	None	6944	1593	57601	No_constitutive_exon_found_in_species
TGATTAATCTATTCTTCAATTGTTGTTCGAAGCTAACGTCGGGATTATAGAA	273880	275030	275080	275028	-1	GLOTRscaffold_00012	GLOTRDRAFT_64155	273880	276835	None	6944	1593	57601	No_constitutive_exon_found_in_species
ATGATCCCCCTTCCCCCGCCCCCCACCGCGGTCGGCTGACGGGTGGACAGGA	332286	332409	332236	332288	1	GLOTRscaffold_00012	GLOTRDRAFT_111976	330716	332919	None	6944	1593	57601	No_constitutive_exon_found_in_species
CCCTGCGAGTCTCAACTGTGATGGAACATGACGCGTGGTTGTGCGGGTAGCT	337354	337485	337304	337356	1	GLOTRscaffold_00012	GLOTRDRAFT_79597	334073	337916	None	6944	1593	57601	No_constitutive_exon_found_in_species
GTACGTCGAGGACGAGAGCGGCACTTGGTGTGACTGCGAGTGGTGGGAAGTC	344709	344780	344659	344711	1	GLOTRscaffold_00012	GLOTRDRAFT_131736	344010	345672	None	6944	1593	57601	No_constitutive_exon_found_in_species
TAGCAGAAGTATATGCCTGCAAGTATATTCTGAATGCATTTGATGGGCAGAG	529859	530002	529809	529861	1	GLOTRscaffold_00012	GLOTRDRAFT_140261	529610	531121	None	6944	1593	57601	No_constitutive_exon_found_in_species
TTCAAGAGCAGAAGTACAAAGTGTAAGGCACTGATAGCGGCGGGAGGGAGAA	591947	592058	591897	591949	1	GLOTRscaffold_00012	GLOTRDRAFT_47196	591513	593086	None	6944	1593	57601	No_constitutive_exon_found_in_species
CGTTCCTCCGCAGTCTTATTGCATCACTGTGTCAATATCCGGGTGCATAGTG	612136	612402	612452	612400	-1	GLOTRscaffold_00012	GLOTRDRAFT_131815	612136	614252	None	6944	1593	57601	No_constitutive_exon_found_in_species
TTTACCATTCCGAGGTCAAGACCAGTGATTCAACGCTGATCGGAGGGTAGGT	634107	634233	634057	634109	1	GLOTRscaffold_00012	GLOTRDRAFT_140284	632484	634645	None	6944	1593	57601	No_constitutive_exon_found_in_species
ATCTCATTAATCCTACTATTCGCGATGCGGAAGGCTGACGAGATGGGCAGCC	638224	638564	638614	638562	-1	GLOTRscaffold_00012	GLOTRDRAFT_112017	638224	638927	None	6944	1593	57601	No_constitutive_exon_found_in_species
GTAAGCACTTCGCCTACCTTTGCTGTCGGTTTGATTTACATGATGGGTAGGA	680683	680823	680873	680821	-1	GLOTRscaffold_00012	GLOTRDRAFT_79725	679819	682476	None	6944	1593	57601	No_constitutive_exon_found_in_species
GCATCTCAGTGTGCCTGGGCGAACTGGACAGAACGTGATGCGTAGGGCAGAT	714147	714259	714309	714257	-1	GLOTRscaffold_00012	GLOTRDRAFT_64309	713218	714891	None	6944	1593	57601	No_constitutive_exon_found_in_species
ACCTCTCTACGAGGCCGTCTGGCTAATGGTCTTGTGTTTTCGCGGGGCAGAT	747763	747900	747713	747765	1	GLOTRscaffold_00012	GLOTRDRAFT_131856	746856	748486	None	6944	1593	57601	No_constitutive_exon_found_in_species
GGTGAGTGCACTCGGGGTGAATGTGCTCGGTTTCATGGAGGGAGTCGCAGGC	792913	793019	793069	793017	-1	GLOTRscaffold_00012	GLOTRDRAFT_47083	792027	793581	None	6944	1593	57601	No_constitutive_exon_found_in_species
CCTATCCTATATGGCTGTTAGCATCCGGCAGCTAACTCTGGGAGTGGTAGAA	841964	842082	841914	841966	1	GLOTRscaffold_00012	GLOTRDRAFT_122631	840707	842615	None	6944	1593	57601	No_constitutive_exon_found_in_species
CACAGTATGAAAATGCCACAAAGGGGATTATTGATGTCATGGGCATATAGTC	858081	858435	858031	858083	1	GLOTRscaffold_00012	GLOTRDRAFT_140323	856492	858435	None	6944	1593	57601	No_constitutive_exon_found_in_species
TGTGGTAATTTGAAGGGGAGGTCGTGCTGATGTGGGCATGTGGGTGGTAGGC	905883	906107	906157	906105	-1	GLOTRscaffold_00012	GLOTRDRAFT_46380	905883	906593	None	6944	1593	57601	No_constitutive_exon_found_in_species
TGTCCGCTATCATAGCATGCGTACCTCATTAATCTCTTCTGGGAGCGCAGTA	936523	936641	936473	936525	1	GLOTRscaffold_00012	GLOTRDRAFT_79806	934803	937507	None	6944	1593	57601	No_constitutive_exon_found_in_species
ACGGTAAGCCCATGCAGCCTTTCTGGTTCGCTACCCCTGACAAGGGTTAGGA	947802	947902	947952	947900	-1	GLOTRscaffold_00012	GLOTRDRAFT_46965	947216	948171	None	6944	1593	57601	No_constitutive_exon_found_in_species
CTTCGCAACAGCGAGTGGTAGCATGACGACTCTGACCTTCACGGGAGCAGGC	1011001	1011047	1011097	1011045	-1	GLOTRscaffold_00012	GLOTRDRAFT_131933	1010119	1011128	None	6944	1593	57601	No_constitutive_exon_found_in_species
TTGGTCTACTGGTACCGCTTGAGATTGAACGATGCTTGGGGAGGATGAAGGA	1070976	1071078	1070926	1070978	1	GLOTRscaffold_00012	GLOTRDRAFT_79842	1070631	1074003	None	6944	1593	57601	No_constitutive_exon_found_in_species
AAGCTCGTGCTCGTGTGCGAGGGTTCCAGTGTTCATGACTTGGGGGATAGGT	1082312	1082386	1082262	1082314	1	GLOTRscaffold_00012	GLOTRDRAFT_64427	1081935	1084185	None	6944	1593	57601	No_constitutive_exon_found_in_species
CGTGGCGTGCATCTTGTGAGGAGGGACTGGAGGGACTGACGGGGATACAGAC	1082439	1082532	1082389	1082441	1	GLOTRscaffold_00012	GLOTRDRAFT_64427	1081935	1084185	None	6944	1593	57601	No_constitutive_exon_found_in_species
TGCGTAGCAGTGCACAGCTCAATATCTGTGATGCTCAGGAGGGAATATAGCA	1085766	1085894	1085944	1085892	-1	GLOTRscaffold_00012	GLOTRDRAFT_140362	1084610	1086306	None	6944	1593	57601	No_constitutive_exon_found_in_species
TCTTCTTTCTCCTCACCTCCTGCCAACCCGCCCTTCCTGCATGTAGGGAGTC	1108105	1108282	1108055	1108107	1	GLOTRscaffold_00012	GLOTRDRAFT_64447	1107263	1109593	None	6944	1593	57601	No_constitutive_exon_found_in_species
TGCCTTACCTTTCGTGTTTTATGGTGTTGACGGGCGTTGGTGGGATGTAGAG	1109153	1109233	1109103	1109155	1	GLOTRscaffold_00012	GLOTRDRAFT_64447	1107263	1109593	None	6944	1593	57601	No_constitutive_exon_found_in_species
TCCTGTCGTCTCCGAGGGACGTACTGACAAGCCCGGTCTGTGGGTAACAGCT	1114189	1114309	1114139	1114191	1	GLOTRscaffold_00012	GLOTRDRAFT_122675	1113731	1115809	None	6944	1593	57601	No_constitutive_exon_found_in_species
TATATATGCAATTATACAAATAGGGATTCTGATTTGTTTTGACTGGGCAGTT	1118485	1118605	1118655	1118603	-1	GLOTRscaffold_00012	GLOTRDRAFT_140374	1117380	1119085	None	6944	1593	57601	No_constitutive_exon_found_in_species
TCCAAGATGAAGGCTTCCGATCAGATGTTGGTACGTCGCGAGTGGGGCAGGA	1137934	1137938	1137884	1137936	1	GLOTRscaffold_00012	GLOTRDRAFT_117464	1136227	1144020	None	6944	1593	57601	No_constitutive_exon_found_in_species
TCATATTCCTGACTTCATGCAAGGTTACCCAACAACACGCTGGGACGTAGGA	1152206	1152221	1152271	1152219	-1	GLOTRscaffold_00012	GLOTRDRAFT_131986	1151904	1155880	None	6944	1593	57601	No_constitutive_exon_found_in_species
GGTCCGTGCGTCCTGAAGGAATCTAGATCAAATGTCTGACGGGAGCACAGCG	1208651	1208726	1208601	1208653	1	GLOTRscaffold_00012	GLOTRDRAFT_79936	1207039	1211379	None	6944	1593	57601	No_constitutive_exon_found_in_species
GAATGTGCACGTAGGAACCGAGAACCATGGGCTGATCAGGGCGGATGAAGTG	1241847	1242021	1241797	1241849	1	GLOTRscaffold_00012	GLOTRDRAFT_132015	1241670	1242391	None	6944	1593	57601	No_constitutive_exon_found_in_species
TCCAAATTTGCATGTCAGTGACTGCGACGGGCTCACTAGTCGGGGCATAGGT	1279213	1279315	1279163	1279215	1	GLOTRscaffold_00012	GLOTRDRAFT_46755	1278781	1280527	None	6944	1593	57601	No_constitutive_exon_found_in_species
TCCGCCTGGGTTACTTCCCGTATAGGAGGAGAGGCTGATTGCAGGGAAAGGG	1297304	1297325	1297254	1297306	1	GLOTRscaffold_00012	GLOTRDRAFT_79994	1295931	1298688	None	6944	1593	57601	No_constitutive_exon_found_in_species
CGCCCCATTGAATTCGAGAGTCCAACGGTGCTGACACATGGGACGAAAAGTG	1370275	1370383	1370225	1370277	1	GLOTRscaffold_00012	GLOTRDRAFT_46992	1369674	1370383	None	6944	1593	57601	No_constitutive_exon_found_in_species
AGGACAAGGAGGTTTTGGATGGAGAGATTAACTGGTTGATCTATGGGAAGGT	1384345	1385339	1385389	1385337	-1	GLOTRscaffold_00012	GLOTRDRAFT_140432	1384345	1386926	None	6944	1593	57601	No_constitutive_exon_found_in_species
CGTGATCCGTGATAGCTCTCTGCTCTTGACTTATTTGAGGGATGAACCAGTG	1409975	1410000	1409925	1409977	1	GLOTRscaffold_00012	GLOTRDRAFT_112100	1408911	1411219	None	6944	1593	57601	No_constitutive_exon_found_in_species
GAGTGCCTGCAATGACGCTGCCTAAAGGGTACCTTGCTGATAAGGGGTAGAT	1415006	1415087	1415137	1415085	-1	GLOTRscaffold_00012	GLOTRDRAFT_107595	1414565	1416412	None	6944	1593	57601	No_constitutive_exon_found_in_species
TGAGTGGAATGAGTTGGATTGTGAGAGCAAGAAGCTGAGGGTTGGGACAGGC	1419031	1419094	1419144	1419092	-1	GLOTRscaffold_00012	GLOTRDRAFT_80048	1417457	1419210	None	6944	1593	57601	No_constitutive_exon_found_in_species
AAGGTGATGACTTCAGTCTTCAATTGGATTCCTCTCCTGATGGGCTAGAGAA	1432325	1432576	1432275	1432327	1	GLOTRscaffold_00012	GLOTRDRAFT_46626	1432209	1435070	None	6944	1593	57601	No_constitutive_exon_found_in_species
CTGCGCTTCCTTTCGCTCACTGCGCGTGCATTACCTTATCCCCAGGGAAGGA	1434205	1434332	1434155	1434207	1	GLOTRscaffold_00012	GLOTRDRAFT_46626	1432209	1435070	None	6944	1593	57601	No_constitutive_exon_found_in_species
TCCTCGCTATTCATACCAGGGTGATTCAAGGTTTAATCCCGCCGGGATAGGC	1462872	1463041	1463091	1463039	-1	GLOTRscaffold_00012	GLOTRDRAFT_132083	1462872	1463220	None	6944	1593	57601	No_constitutive_exon_found_in_species
GATTCTTCTAACATTTCTGCCGTCGAGCCATTATTGACGGGTCTGAAAAGAA	1517146	1517215	1517265	1517213	-1	GLOTRscaffold_00012	GLOTRDRAFT_46908	1516578	1518431	None	6944	1593	57601	No_constitutive_exon_found_in_species
CACTCATAGCTCTTGTATTATGGCACGAGCATGATCTTTGGGCATGATAGAT	1533744	1533845	1533694	1533746	1	GLOTRscaffold_00012	GLOTRDRAFT_80100	1533379	1535465	None	6944	1593	57601	No_constitutive_exon_found_in_species
GACAACCTGCCACTACACTTGTTGCCCCTGATCGTCTTACTGGCGGGAAGGT	1534131	1534194	1534081	1534133	1	GLOTRscaffold_00012	GLOTRDRAFT_80100	1533379	1535465	None	6944	1593	57601	No_constitutive_exon_found_in_species
TAATTCCACCACATCGACGTGCCACGAGACTGATTCTGACGGGTATATAGCG	1534361	1534608	1534311	1534363	1	GLOTRscaffold_00012	GLOTRDRAFT_80100	1533379	1535465	None	6944	1593	57601	No_constitutive_exon_found_in_species
TTTGCGATGCCACCTAGAGATATCCACGGCATTCAAGGGCGATGTAACAGGA	1548616	1548731	1548781	1548729	-1	GLOTRscaffold_00012	GLOTRDRAFT_80115	1547068	1549033	None	6944	1593	57601	No_constitutive_exon_found_in_species
GGATCCCTCTCTCGTACGCTCTGCGAGACTCTGACTGGGGATGCCGAAAGCG	1556319	1556339	1556389	1556337	-1	GLOTRscaffold_00012	GLOTRDRAFT_140470	1555367	1556694	None	6944	1593	57601	No_constitutive_exon_found_in_species
GTCATTGAACATACCATTGACTCGGTTTGATACTCATGGGCGGGAGATAGTC	1556236	1556265	1556315	1556263	-1	GLOTRscaffold_00012	GLOTRDRAFT_140470	1555367	1556694	None	6944	1593	57601	No_constitutive_exon_found_in_species
GCGCTGAGGAGCAGTGACGGCGACGCTGACCACTCGGTGGGCGGATGCAGCG	111920	112047	111870	111922	1	GLOTRscaffold_00013	GLOTRDRAFT_140497	110860	112703	None	6944	1593	57601	No_constitutive_exon_found_in_species
TGTAGTTGTCATTAAAAGGAGAGAGTGGTATTGACGCGCACGGGAACCAGCC	113929	114009	114059	114007	-1	GLOTRscaffold_00013	GLOTRDRAFT_47755	113929	114296	None	6944	1593	57601	No_constitutive_exon_found_in_species
GTCTTGTCCATTTTTTCCTTGCGGGGTACGGTGCTGAACGCGCGGGGCAGGG	116044	116115	115994	116046	1	GLOTRscaffold_00013	GLOTRDRAFT_80175	114723	116563	None	6944	1593	57601	No_constitutive_exon_found_in_species
ACGCCGCCGCGCTCGCGCTTGGGGTCGGGGGGTGGCTCGAGGAGGGGGAGCG	132520	132938	132470	132522	1	GLOTRscaffold_00013	GLOTRDRAFT_80177	130974	133380	None	6944	1593	57601	No_constitutive_exon_found_in_species
GTTAGGTGAGGTGGGTGGGATGAATCGCTGATGCGGTTTGGTGTGGGTAGAT	132999	133137	132949	133001	1	GLOTRscaffold_00013	GLOTRDRAFT_80177	130974	133380	None	6944	1593	57601	No_constitutive_exon_found_in_species
CCCTTCCGTGTTTCCATTCCTCACACAGTAACTGATACCACGGCGGGCAGGT	147863	147979	148029	147977	-1	GLOTRscaffold_00013	GLOTRDRAFT_112137	145791	148361	None	6944	1593	57601	No_constitutive_exon_found_in_species
GGGCGGGAAAGGGAAGGGGAGTACTGATGATGTCTTGTGAATGGGAGCAGGG	146870	147018	147068	147016	-1	GLOTRscaffold_00013	GLOTRDRAFT_112137	145791	148361	None	6944	1593	57601	No_constitutive_exon_found_in_species
GTGGGCGACGTGGGTTCTGCGATGATGCTGACTTGGTGCGGCGGGTACAGGT	149688	149739	149789	149737	-1	GLOTRscaffold_00013	GLOTRDRAFT_64771	148590	150627	None	6944	1593	57601	No_constitutive_exon_found_in_species
ACCGGCCGGTTGTGCGCAAAGGGCTGAATGAACGGGGTGGGTGGCGGCAGGC	149057	149171	149221	149169	-1	GLOTRscaffold_00013	GLOTRDRAFT_64771	148590	150627	None	6944	1593	57601	No_constitutive_exon_found_in_species
GTACATCAGTGACATACTGGAGTTTCACTATACATACTCATTGGGAGTAGGT	160994	161074	161124	161072	-1	GLOTRscaffold_00013	GLOTRDRAFT_107650	160546	162014	None	6944	1593	57601	No_constitutive_exon_found_in_species
GTGCGTCTTTAGGCACGCAGGGACGTGTGAAGGCTGATGGGAATGTACAGGC	171680	171737	171630	171682	1	GLOTRscaffold_00013	GLOTRDRAFT_132167	170988	173222	None	6944	1593	57601	No_constitutive_exon_found_in_species
CCGGTGGACTTTCAAATACATTCATCTTAGCCGCTGACCAGGGAATGAAGGT	175191	175309	175141	175193	1	GLOTRscaffold_00013	GLOTRDRAFT_80206	174927	176542	None	6944	1593	57601	No_constitutive_exon_found_in_species
GTTGCGCGATATCTCCGCGGGCGCGAGCAGCTGAATGGGCGGAAGGTTAGGT	250910	251060	251110	251058	-1	GLOTRscaffold_00013	GLOTRDRAFT_117575	249108	252807	None	6944	1593	57601	No_constitutive_exon_found_in_species
CGGTGTGTTCTGTTTTTTGTAGACTGATGACATGCTTGTGGGATGGTAAGCG	250384	250503	250553	250501	-1	GLOTRscaffold_00013	GLOTRDRAFT_117575	249108	252807	None	6944	1593	57601	No_constitutive_exon_found_in_species
AAATGATCGTTCTGGGTCCGAGCAGCCACTGATTTCGTCTGAGGGTTCAGAG	261236	261339	261186	261238	1	GLOTRscaffold_00013	GLOTRDRAFT_80224	259881	266239	None	6944	1593	57601	No_constitutive_exon_found_in_species
GGTAAGTCCGCTCCTCTCCCAGAGGAACGTGTCCTGACGGTTTGGGAAAGAA	272954	272980	272904	272956	1	GLOTRscaffold_00013	GLOTRDRAFT_80226	268110	273759	None	6944	1593	57601	No_constitutive_exon_found_in_species
GCGTGCTTATACGTTTACTCATCGTCACAATGGCCTACGTGGGAATTCAGGC	286160	286694	286110	286162	1	GLOTRscaffold_00013	GLOTRDRAFT_117581	285553	286752	None	6944	1593	57601	No_constitutive_exon_found_in_species
GTATGTCTGGGTCGACCGATTATATTGCGTAAGCTGATAGGGGACGGCAGGG	296056	296215	296006	296058	1	GLOTRscaffold_00013	GLOTRDRAFT_21866	295738	296785	None	6944	1593	57601	No_constitutive_exon_found_in_species
ACGTGGCTTACGACCGGAGTCGCTGTTGTAGCTCATGATGGATGGGTTAGAT	348452	348558	348402	348454	1	GLOTRscaffold_00013	GLOTRDRAFT_122804	348365	351539	None	6944	1593	57601	No_constitutive_exon_found_in_species
ACGTTTTCTTGCTTGCGTGTGGAGGCCGGGGCTGATTGGTGGGTGAACAGTA	390288	390624	390674	390622	-1	GLOTRscaffold_00013	GLOTRDRAFT_80279	390288	392498	None	6944	1593	57601	No_constitutive_exon_found_in_species
TCTGTCCTATCTCCTGTGCTAATTGTCAAAGTCCCAACCTAGGGTACTAGAT	447905	448215	447855	447907	1	GLOTRscaffold_00013	GLOTRDRAFT_140562	446221	450427	None	6944	1593	57601	No_constitutive_exon_found_in_species
CGCAGGCGTGCGCGTTTCGACTAATGAGCCGGACATCCATCGAAAGGGAGTG	450250	450323	450373	450321	-1	GLOTRscaffold_00013	GLOTRDRAFT_80314	449964	451529	None	6944	1593	57601	No_constitutive_exon_found_in_species
TTGCCTATTTCCGCTGTGCTTCCAATCATGCACTGAATAAGGGTGCAAAGGA	527455	527577	527627	527575	-1	GLOTRscaffold_00013	GLOTRDRAFT_117624	525719	529045	None	6944	1593	57601	No_constitutive_exon_found_in_species
CACTAGCGCGGGTGTAAGCTGGGGCTGACGGATGGCCGCGCGCGGGGAAGGT	553787	553891	553737	553789	1	GLOTRscaffold_00013	GLOTRDRAFT_107720	551875	554375	None	6944	1593	57601	No_constitutive_exon_found_in_species
AAGCCCCCTCCCCTTCCCGTCCCTAGTCGTGCTGACGGTGCGATGGGCAGGC	558254	558378	558204	558256	1	GLOTRscaffold_00013	GLOTRDRAFT_140583	558154	558882	None	6944	1593	57601	No_constitutive_exon_found_in_species
GAGTGCCACCATTTTCGGACTGGGTGGTACGGTGCTGATGGGACGCGCAGGG	559263	559667	559213	559265	1	GLOTRscaffold_00013	GLOTRDRAFT_122840	558960	559667	None	6944	1593	57601	No_constitutive_exon_found_in_species
TGAGCGTTTCTGCCAGGGTCACCAACATCCCCATTAACGGGGCGGTACAGAT	570363	570376	570313	570365	1	GLOTRscaffold_00013	GLOTRDRAFT_64950	570107	571365	None	6944	1593	57601	No_constitutive_exon_found_in_species
GAGTACGTGCTATTCCACTTTAACGATTCAATTACTGATAAAAGGGCTAGTT	609052	609341	609002	609054	1	GLOTRscaffold_00013	GLOTRDRAFT_47645	608579	609738	None	6944	1593	57601	No_constitutive_exon_found_in_species
GTGTGCTTTATTGCATTTATCTGCTTTCTCTGTTCTCATGGGTGGCACAGTG	633704	633820	633870	633818	-1	GLOTRscaffold_00013	GLOTRDRAFT_112198	631502	634061	None	6944	1593	57601	No_constitutive_exon_found_in_species
CCGGATTGTAGGCAGGGCGTCTACGGGGCTACGCCTAATGGGCTGGTAAGGC	642860	643022	642810	642862	1	GLOTRscaffold_00013	GLOTRDRAFT_132314	642280	643149	None	6944	1593	57601	No_constitutive_exon_found_in_species
TGTGATGGTGCGGAAATGAGATGTGATTTAATGATTGCTTGGGTCGGTAGAC	686713	686779	686829	686777	-1	GLOTRscaffold_00013	GLOTRDRAFT_65011	686063	688165	None	6944	1593	57601	No_constitutive_exon_found_in_species
GTATCCCCACTCCCTGCACGTTTCTAAATACCCGCTCTATGTAAGGGCAGGG	694286	694528	694236	694288	1	GLOTRscaffold_00013	GLOTRDRAFT_80431	693798	695123	None	6944	1593	57601	No_constitutive_exon_found_in_species
ATCCATCTGCCATGCTTAAATGCAGGCAATAGCTGACGGGAGGATTTAAGGC	698113	698309	698063	698115	1	GLOTRscaffold_00013	GLOTRDRAFT_95854	697935	699028	None	6944	1593	57601	No_constitutive_exon_found_in_species
GTAAGGTGCTTTCGACTCATCTGACTTTCGACTCAACCCGGGGTATGCAGGG	740155	740258	740105	740157	1	GLOTRscaffold_00013	GLOTRDRAFT_140626	738797	741194	None	6944	1593	57601	No_constitutive_exon_found_in_species
CCGCGCTCTTTTTGGCACCTCTTGTTTGGCTTGCTCTTTAGATGGGCTAGGT	744463	744642	744692	744640	-1	GLOTRscaffold_00013	GLOTRDRAFT_95863	741651	745222	None	6944	1593	57601	No_constitutive_exon_found_in_species
GTCATGCTATCTCTTGGGCGTCTCCCTCATCCTGACTCGTGGGTGCGTAGCA	751392	751484	751342	751394	1	GLOTRscaffold_00013	GLOTRDRAFT_122871	748573	751990	None	6944	1593	57601	No_constitutive_exon_found_in_species
GGCTGGTTGTGGGACTGTCTGTCTGTCTGTTGGCTTACTGCGGGATGAAGGA	840115	840215	840065	840117	1	GLOTRscaffold_00013	GLOTRDRAFT_65084	839790	840489	None	6944	1593	57601	No_constitutive_exon_found_in_species
GTACGTCGACGGCGGAACCTGAATGGAATGAATCTGACGGGGAGCAACAGGC	889841	889938	889791	889843	1	GLOTRscaffold_00013	GLOTRDRAFT_112232	889621	890289	None	6944	1593	57601	No_constitutive_exon_found_in_species
TCCGGGTCCCCAACAGTACGCGGGCGAGTTATTGACACCCGGGCGCGCAGCC	917829	918057	917779	917831	1	GLOTRscaffold_00013	GLOTRDRAFT_132394	917423	918057	None	6944	1593	57601	No_constitutive_exon_found_in_species
CGGACTAGTTCTTCTCTCATTGCGCTGGTCAAAAGCTTATTGGGGGACAGTC	993737	993812	993862	993810	-1	GLOTRscaffold_00013	GLOTRDRAFT_65149	992497	995666	None	6944	1593	57601	No_constitutive_exon_found_in_species
CGACGGACGGGCTGGCTGACGCGCGATCGCGTTTGCGGTTGGGTGTATAGTC	1010116	1010398	1010448	1010396	-1	GLOTRscaffold_00013	GLOTRDRAFT_80573	1010116	1012586	None	6944	1593	57601	No_constitutive_exon_found_in_species
CTGCAGTCACATTCCTATTCATTCATTTCCCGACTCGGCTTGGGGTGCAGAT	1032107	1032129	1032179	1032127	-1	GLOTRscaffold_00013	GLOTRDRAFT_122906	1031372	1033059	None	6944	1593	57601	No_constitutive_exon_found_in_species
ATACGCGTTCGCCCTGCTGCATTTATTATGACTCACCGTTGGGTCGGCAGCT	1038791	1039145	1039195	1039143	-1	GLOTRscaffold_00013	GLOTRDRAFT_95926	1038791	1040224	None	6944	1593	57601	No_constitutive_exon_found_in_species
TCAGATCAGACAGTGCTGGCGAACTGACGAGTACTCGGGACACTGGGAAGGC	1086058	1086126	1086008	1086060	1	GLOTRscaffold_00013	GLOTRDRAFT_80583	1085827	1086947	None	6944	1593	57601	No_constitutive_exon_found_in_species
TGGGGGGGGATGGGATGGCTGAGCGGGTGGGATTGGGATTGGGGTTGAAGGA	1086202	1086242	1086152	1086204	1	GLOTRscaffold_00013	GLOTRDRAFT_80583	1085827	1086947	None	6944	1593	57601	No_constitutive_exon_found_in_species
GTCCTGTTTTGGACGCGAGGGAGGGAGGCTGATGTGGGGGATGATGGCAGGC	1086675	1086854	1086625	1086677	1	GLOTRscaffold_00013	GLOTRDRAFT_80583	1085827	1086947	None	6944	1593	57601	No_constitutive_exon_found_in_species
GTGTGGTGGGTGCTGAGGGGAGGCTGATTCAAGTTGATCCGCGTGGGTAGTA	1086917	1086947	1086867	1086919	1	GLOTRscaffold_00013	GLOTRDRAFT_80583	1085827	1086947	None	6944	1593	57601	No_constitutive_exon_found_in_species
TAGTGAGTCCCGTGTAGTTCCGCTCAGCAGTGCTGATCCTAGGGTGCCAGCA	1146232	1147042	1147092	1147040	-1	GLOTRscaffold_00013	GLOTRDRAFT_65198	1143038	1150824	None	6944	1593	57601	No_constitutive_exon_found_in_species
TACCGCTCCAGATTGTTTTCTGCTTTGACTTTGACTTGACTGGGGCGTAGGG	1198125	1198605	1198075	1198127	1	GLOTRscaffold_00013	GLOTRDRAFT_132471	1197914	1199171	None	6944	1593	57601	No_constitutive_exon_found_in_species
GTCACTAAATTCTAGTACCAGAGACAGAGCGCTCACCGCGGGCTTGAAAGCT	1209110	1209180	1209230	1209178	-1	GLOTRscaffold_00013	GLOTRDRAFT_112272	1208483	1209667	None	6944	1593	57601	No_constitutive_exon_found_in_species
TCTTACAACTGCTGATTGAGTGGTGGGGCTGAATGGTGAACGGGTGGTAGAG	1280778	1280853	1280903	1280851	-1	GLOTRscaffold_00013	GLOTRDRAFT_140721	1279722	1282558	None	6944	1593	57601	No_constitutive_exon_found_in_species
GGTGACAGGGAGGCAGGGTGCGGCTGAGGCTGACTTTGTGGGATGCGTAGGA	1280191	1280231	1280281	1280229	-1	GLOTRscaffold_00013	GLOTRDRAFT_140721	1279722	1282558	None	6944	1593	57601	No_constitutive_exon_found_in_species
TCGTGAAAGACGGTAACGGCGGCCTCTCGCATTTGCTGATGGGCGACGAGGG	75105	75262	75055	75107	1	GLOTRscaffold_00014	GLOTRDRAFT_95994	74785	76978	None	6944	1593	57601	No_constitutive_exon_found_in_species
GGTTTGTATAGTTTCTGATAGAGTTTCACTAGAGGCTGACGGGGACGTAGAC	84564	84771	84821	84769	-1	GLOTRscaffold_00014	GLOTRDRAFT_80700	84285	85554	None	6944	1593	57601	No_constitutive_exon_found_in_species
AAGCGTCAAATGCAACGTACACTCTGATGTGGATGGGGTGCAAATGGAAGGC	90487	90564	90437	90489	1	GLOTRscaffold_00014	GLOTRDRAFT_48184	90271	93098	None	6944	1593	57601	No_constitutive_exon_found_in_species
ACTTTCGGAAGTTATAGACTTCGTTAACTAACATTTGGGCTAACGGATAGGC	112190	112305	112355	112303	-1	GLOTRscaffold_00014	GLOTRDRAFT_65293	110032	112605	None	6944	1593	57601	No_constitutive_exon_found_in_species
TTGACTTTTGGCAGAGCGCGGGACATTCATAATTTCCGTTACTGGGATAGAC	115830	115867	115917	115865	-1	GLOTRscaffold_00014	GLOTRDRAFT_122955	113223	116328	None	6944	1593	57601	No_constitutive_exon_found_in_species
CTCCTTGCCCTGTCATTCTCTCTGGGGTAGTTGCTGACTAAGGGGCGTAGCT	114576	114596	114646	114594	-1	GLOTRscaffold_00014	GLOTRDRAFT_122955	113223	116328	None	6944	1593	57601	No_constitutive_exon_found_in_species
CTGCGATCTCAAACTACGATCACGAAGCTGATTGTATAACGGGAGTCTAGGT	170440	170541	170591	170539	-1	GLOTRscaffold_00014	GLOTRDRAFT_117760	169016	171545	None	6944	1593	57601	No_constitutive_exon_found_in_species
TACCCAGCTTCTTTCTTCTATAGCAATGGTCAGACTGACGAGGGTATCAGGG	169991	170161	170211	170159	-1	GLOTRscaffold_00014	GLOTRDRAFT_117760	169016	171545	None	6944	1593	57601	No_constitutive_exon_found_in_species
AGTCGCGAGCTTCATGCCGGAGGAGTGCGCTGAGCGTGATTGGTGGGCAGGC	268141	268340	268091	268143	1	GLOTRscaffold_00014	GLOTRDRAFT_80765	267766	270466	None	6944	1593	57601	No_constitutive_exon_found_in_species
TGCTTCCGAGTTGGGCGTATGACTGCGAGAGCTGATGCTGGGATTGACAGAT	273539	273671	273721	273669	-1	GLOTRscaffold_00014	GLOTRDRAFT_80766	272460	276190	None	6944	1593	57601	No_constitutive_exon_found_in_species
ATTCTCTGTCTACCCAGTGTGAAGTTTCTCATCCGACATAATATGGGCAGGA	306629	306671	306721	306669	-1	GLOTRscaffold_00014	GLOTRDRAFT_80778	305334	306833	None	6944	1593	57601	No_constitutive_exon_found_in_species
GGAGCGCAGGATCTGTCCATCATTAGCTCTACAATCTAATGCTAGGGCAGTC	322632	322803	322582	322634	1	GLOTRscaffold_00014	GLOTRDRAFT_132601	321818	323024	None	6944	1593	57601	No_constitutive_exon_found_in_species
AAACGTCCTACTGGCCGAGTTTTAGCGTCGGACTTGATGCGGGACGCCAGGA	355105	355213	355263	355211	-1	GLOTRscaffold_00014	GLOTRDRAFT_11930	355026	355374	None	6944	1593	57601	No_constitutive_exon_found_in_species
AGCGAAGGTCTGCCACTAGTAATGATATGTACTACATACCACGGGTGCAGCC	369592	369679	369542	369594	1	GLOTRscaffold_00014	GLOTRDRAFT_96064	366911	369816	None	6944	1593	57601	No_constitutive_exon_found_in_species
TGTAAGTCATCAGCTCCCCAAGTATGCCCCCGTCTAACAAGTGGGCATAGTA	386067	386183	386017	386069	1	GLOTRscaffold_00014	GLOTRDRAFT_65399	383981	387399	None	6944	1593	57601	No_constitutive_exon_found_in_species
GTTCAACTCCGTTGAAGTTGGTAGCTGTCTTCACACCGGAGGCGGGTCAGTG	396249	396326	396376	396324	-1	GLOTRscaffold_00014	GLOTRDRAFT_112316	395343	397075	None	6944	1593	57601	No_constitutive_exon_found_in_species
CAGCCCCCATCTGTCTCTTTCTTTCCTTGCCAACTCACGCGTCCAGGGAGCT	398054	398131	398004	398056	1	GLOTRscaffold_00014	GLOTRDRAFT_80817	397516	400138	None	6944	1593	57601	No_constitutive_exon_found_in_species
TTGCTTCTCGGCTGGGAGAATATGGGGTGTTGATTTCGTTCGGGATGTAGGA	406541	406628	406491	406543	1	GLOTRscaffold_00014	GLOTRDRAFT_123001	404262	407018	None	6944	1593	57601	No_constitutive_exon_found_in_species
CTTGAGTGGGAAGCGGGATGGCATGTTGATAAGGAAGGGGTGAATTGAAGGC	417480	417590	417430	417482	1	GLOTRscaffold_00014	GLOTRDRAFT_123003	417196	418905	None	6944	1593	57601	No_constitutive_exon_found_in_species
TAGCTCTTTCCCCTCTTCTTTTCGTTGCTGAAGCTCATGGCGTGGGGAAGGG	417641	417737	417591	417643	1	GLOTRscaffold_00014	GLOTRDRAFT_123003	417196	418905	None	6944	1593	57601	No_constitutive_exon_found_in_species
TCTCTCCGCTTATGAGAAAATGCGAAGTTGGTTGTGTATATAGGGTGTAGAC	428476	428591	428641	428589	-1	GLOTRscaffold_00014	GLOTRDRAFT_10508	428476	428906	None	6944	1593	57601	No_constitutive_exon_found_in_species
AAAGAGGCGGTCTCTCGTGGGCACAGAGGCGGTCTCTCGTGGGCACAGAGAA	433014	433187	433237	433185	-1	GLOTRscaffold_00014	GLOTRDRAFT_48290	432625	433761	None	6944	1593	57601	No_constitutive_exon_found_in_species
TCTCTCCGCTTATGAGAAAATGCGAAGTTGGTTGTGTATATAGGGTGTAGAC	438189	438292	438139	438191	1	GLOTRscaffold_00014	GLOTRDRAFT_48368	437871	438292	None	6944	1593	57601	No_constitutive_exon_found_in_species
TGACCCGTCCAAGATAAACGTCCCAACTCTGATTATCACGGGGTCCGAAGAT	513776	513922	513726	513778	1	GLOTRscaffold_00014	GLOTRDRAFT_107938	512030	513922	None	6944	1593	57601	No_constitutive_exon_found_in_species
CTATATAGTATCTTTGGAATTATTTCTGACCTCTCGGGCCGGGTACGTAGTA	516757	516871	516707	516759	1	GLOTRscaffold_00014	GLOTRDRAFT_132655	516656	517671	None	6944	1593	57601	No_constitutive_exon_found_in_species
TTTCTTGTGGGCGGTGGGGTCGCGTGCGCTGATGTGCATGGGGTATGTAGGA	548280	548397	548447	548395	-1	GLOTRscaffold_00014	GLOTRDRAFT_47986	548081	550269	None	6944	1593	57601	No_constitutive_exon_found_in_species
GCCTGTGCACGCATCTCGATGCGCACTCACGCTTATGCGGGGGATCAAAGCT	548081	548226	548276	548224	-1	GLOTRscaffold_00014	GLOTRDRAFT_47986	548081	550269	None	6944	1593	57601	No_constitutive_exon_found_in_species
TGAGTTGACGAAGAGAGTGAAGGGCTGATTGGTTTGTTTGGCGGGTGTAGCT	563672	563683	563622	563674	1	GLOTRscaffold_00014	GLOTRDRAFT_112327	563477	564353	None	6944	1593	57601	No_constitutive_exon_found_in_species
TCCCTCTCGCCCCGCCCACACCGGAAGTTAACTTGCTGCTGGGGCGACAGCG	563865	563979	563815	563867	1	GLOTRscaffold_00014	GLOTRDRAFT_112327	563477	564353	None	6944	1593	57601	No_constitutive_exon_found_in_species
GCACGCCACCAAGCTTTCCGAGAAATCTGATGCAAATGAAAGGGTCGCAGCC	615251	615317	615367	615315	-1	GLOTRscaffold_00014	GLOTRDRAFT_117817	612325	615577	None	6944	1593	57601	No_constitutive_exon_found_in_species
GGGTGTCTTTGGTAGACCGAAGGTAGGTTGCTGAACGCGTTGGGGGACAGCA	617258	617321	617371	617319	-1	GLOTRscaffold_00014	GLOTRDRAFT_117818	615813	618589	None	6944	1593	57601	No_constitutive_exon_found_in_species
CCATTTTGGTTATGCGTATCTTTCGTCCCAACAGAAACTATGGGATACAGTA	621550	621594	621500	621552	1	GLOTRscaffold_00014	GLOTRDRAFT_123024	620251	621594	None	6944	1593	57601	No_constitutive_exon_found_in_species
TTTCCTGCCGTCCGGAAAAAGGACACCTGCTTTGCCCGCCGTGTGGGAAGCT	624178	624205	624255	624203	-1	GLOTRscaffold_00014	GLOTRDRAFT_117819	624178	629087	None	6944	1593	57601	No_constitutive_exon_found_in_species
CCAGTCCTCCTCCTCCCGCAATTCTTGTGATGCTAACGCCATGGGGACAGGT	640034	640204	640254	640202	-1	GLOTRscaffold_00014	GLOTRDRAFT_107967	639521	641364	None	6944	1593	57601	No_constitutive_exon_found_in_species
CCTTCGCCCCTGTTTCAGGTTTGGGTGCCCCATGCTTATGGGATAGGCAGTG	654951	655022	655072	655020	-1	GLOTRscaffold_00014	GLOTRDRAFT_117822	653310	655277	None	6944	1593	57601	No_constitutive_exon_found_in_species
CTGGGGGTGCGCGCGCCGGAGTGGTGCGCGCGGGCGGGGTGGGCGTGCAGCA	658374	658654	658704	658652	-1	GLOTRscaffold_00014	GLOTRDRAFT_123030	656918	659698	None	6944	1593	57601	No_constitutive_exon_found_in_species
TTTGACGTTGCTTGTTATGGTTACTCCTGTGTTAAAGAAGGGGTATGTAGGT	678059	678113	678009	678061	1	GLOTRscaffold_00014	GLOTRDRAFT_140831	676113	678812	None	6944	1593	57601	No_constitutive_exon_found_in_species
CTCTCCAAATCCCGCGTTCTAGCTCCTGACACTTGATTCCCGGGGATTAGCC	698852	700004	698802	698854	1	GLOTRscaffold_00014	GLOTRDRAFT_96125	698236	700243	None	6944	1593	57601	No_constitutive_exon_found_in_species
GTCGCAGTTGGAAGTCGGGGTTGAGCGTGAGTCTGACGGGACGGCGGCAGTT	733079	733196	733029	733081	1	GLOTRscaffold_00014	GLOTRDRAFT_112342	732221	733571	None	6944	1593	57601	No_constitutive_exon_found_in_species
ATCATTAACGTCGTCCTCCACCTGTCCCTCTGATCCAATTTGGGAAGCAGAG	786125	786581	786631	786579	-1	GLOTRscaffold_00014	GLOTRDRAFT_140842	781838	787676	None	6944	1593	57601	No_constitutive_exon_found_in_species
TAGTAGCATGCCTTCCGAATCACATGTGACATCGCTGATTAAGGGTGCAGCT	784460	784630	784680	784628	-1	GLOTRscaffold_00014	GLOTRDRAFT_140842	781838	787676	None	6944	1593	57601	No_constitutive_exon_found_in_species
TGGACATACCTTCCCCAGTGACAATGCCCTCTAATCTGTCTGGGGTATAGAT	791789	792004	791739	791791	1	GLOTRscaffold_00014	GLOTRDRAFT_117836	789356	792385	None	6944	1593	57601	No_constitutive_exon_found_in_species
TGCTCCCGAACGAAGCGACGATGTCCCTGATCGTCCCCGCGGGGACGCAGTC	803886	804389	803836	803888	1	GLOTRscaffold_00014	GLOTRDRAFT_80917	803289	804389	None	6944	1593	57601	No_constitutive_exon_found_in_species
CGACAACGGGACAGAATATTAGGCACACTGACTGGTAAATGTCGGGGTAGAC	810561	810736	810511	810563	1	GLOTRscaffold_00014	GLOTRDRAFT_140848	809042	818920	pks5	6944	1593	57601	No_constitutive_exon_found_in_species
TATGCTCTGCCCTGAGCCTAAACCATCGACTCACGTTTCACGGGCAACAGAG	829690	829874	829640	829692	1	GLOTRscaffold_00014	GLOTRDRAFT_80936	828320	830400	None	6944	1593	57601	No_constitutive_exon_found_in_species
ATTCTTCCCTTTCCCATTGTAATATATAAGCTTATGCCACGGGTATACAGGG	830351	830852	830902	830850	-1	GLOTRscaffold_00014	GLOTRDRAFT_65526	830351	832735	None	6944	1593	57601	No_constitutive_exon_found_in_species
CGACTGCGAGATAGTCTGGATCTCACGCATACCCGCCCCTGGGAATACAGCT	849347	849807	849297	849349	1	GLOTRscaffold_00014	GLOTRDRAFT_80944	848674	850641	None	6944	1593	57601	No_constitutive_exon_found_in_species
CCGCTCTCCTCTCCTCCCCCCTTCACCGTCGCTGATCGACTGGGATGTAGGA	901846	902454	901796	901848	1	GLOTRscaffold_00014	GLOTRDRAFT_140866	901576	902454	None	6944	1593	57601	No_constitutive_exon_found_in_species
GGTACATCATTCATAGACGCTCTGGCCGGTCGAGGCTAACGGGTGTATAGGC	923203	923428	923478	923426	-1	GLOTRscaffold_00014	GLOTRDRAFT_48231	923077	924969	None	6944	1593	57601	No_constitutive_exon_found_in_species
TTCCACGCCACGAAGCTGTGGCTCATTCCGGCAACGCCGGGAAATTATAGCC	947308	947790	947840	947788	-1	GLOTRscaffold_00014	GLOTRDRAFT_132768	947140	948960	None	6944	1593	57601	No_constitutive_exon_found_in_species
TTTTATTGTGGTTCTGGGTTTCCGCCGAGCGTTGCTGATGGGAATGGTAGAC	999032	999122	998982	999034	1	GLOTRscaffold_00014	GLOTRDRAFT_132784	998075	1000259	None	6944	1593	57601	No_constitutive_exon_found_in_species
TTCGTGGCATTGTGATTCGTGCGTTTCCTGACTTCTCTCGGGGGTTATAGGT	1004521	1004630	1004680	1004628	-1	GLOTRscaffold_00014	GLOTRDRAFT_123072	1001450	1005268	None	6944	1593	57601	No_constitutive_exon_found_in_species
CCGTACGTACCATTGTTACCTCCTTTGCAGCACGGCTCAACGTAGGGCAGAC	1003260	1003407	1003457	1003405	-1	GLOTRscaffold_00014	GLOTRDRAFT_123072	1001450	1005268	None	6944	1593	57601	No_constitutive_exon_found_in_species
GCTCTCTGTTTGCTAGTACGCGTTTTGAAACCTGGATATGCGGGATGTAGTG	1014839	1015038	1014789	1014841	1	GLOTRscaffold_00014	GLOTRDRAFT_140882	1014555	1016290	None	6944	1593	57601	No_constitutive_exon_found_in_species
GGTGAGTGGGTTGACTGACAGGATGTGGGGCGGTCGCTCATGGGATGTAGGC	1015801	1015925	1015751	1015803	1	GLOTRscaffold_00014	GLOTRDRAFT_140882	1014555	1016290	None	6944	1593	57601	No_constitutive_exon_found_in_species
GTGCTATCGTCGGTGTCTGTCTGCGTGATGACTGACCAAGGGGTGCACAGTT	1016195	1016290	1016145	1016197	1	GLOTRscaffold_00014	GLOTRDRAFT_140882	1014555	1016290	None	6944	1593	57601	No_constitutive_exon_found_in_species
CTCTCTCTGGGGCACACGCTCTCACTTCCAGGTCTCTCACAAGGGATCAGCC	1016737	1016794	1016687	1016739	1	GLOTRscaffold_00014	GLOTRDRAFT_132790	1016585	1016794	None	6944	1593	57601	No_constitutive_exon_found_in_species
CGTGTTGTCCCTTGTCATCTCGGAAGCCCTCGCTCAGATTGGGTCGACAGAA	28657	28745	28607	28659	1	GLOTRscaffold_00015	GLOTRDRAFT_140883	26380	34345	None	6944	1593	57601	No_constitutive_exon_found_in_species
GCGTCTTCCCTGCTTATTGGGATTTCAACATGACTGACGGGGACATGAAGGG	33732	34070	33682	33734	1	GLOTRscaffold_00015	GLOTRDRAFT_140883	26380	34345	None	6944	1593	57601	No_constitutive_exon_found_in_species
GACCCGTGCTTCTTGCTCGCCAGTGGCACTGAGAGCGTGCGATGGGTCAGTG	54802	54826	54876	54824	-1	GLOTRscaffold_00015	GLOTRDRAFT_140889	53604	55294	None	6944	1593	57601	No_constitutive_exon_found_in_species
TGCAGTCGCTAGCGTCACGTCGAAGCGTCTAAGGCATGGGAGCGATGTAGAT	57399	57548	57349	57401	1	GLOTRscaffold_00015	GLOTRDRAFT_112371	57101	58567	None	6944	1593	57601	No_constitutive_exon_found_in_species
TGTCTGTGTTCGTGGTCTGTGTAATCAGTGTACCTTACCGGGTGAGACAGAC	134827	135219	135269	135217	-1	GLOTRscaffold_00015	GLOTRDRAFT_65625	132663	135976	None	6944	1593	57601	No_constitutive_exon_found_in_species
TAGTGAGTTCGGCTATTATCGCAAGCTAGTATGTACTGATGAGGGCGAAGAT	145570	145641	145520	145572	1	GLOTRscaffold_00015	GLOTRDRAFT_108039	144133	145641	None	6944	1593	57601	No_constitutive_exon_found_in_species
GCGCTCCGATATAAGGTACTAAGTGCTGAGGATCGCGAATACTTGGGAAGAC	145909	146039	146089	146037	-1	GLOTRscaffold_00015	GLOTRDRAFT_132826	145909	146596	None	6944	1593	57601	No_constitutive_exon_found_in_species
GGTCCCATCCACTTTCTCGAATGCGAGCTGTATTCATCCGGTATGGGTAGAA	152305	152515	152255	152307	1	GLOTRscaffold_00015	GLOTRDRAFT_48834	151962	152515	None	6944	1593	57601	No_constitutive_exon_found_in_species
ATACCCTTTAGGGGAGGTGGGGGAGCTGATGGGATGCGGGAAACACGCAGGA	210408	210533	210358	210410	1	GLOTRscaffold_00015	GLOTRDRAFT_81057	209304	212403	None	6944	1593	57601	No_constitutive_exon_found_in_species
GGTCTGTGCGTCCCGCACACGGACACGGATGGGCTGACGGGGGCGTGTAGGT	210906	211175	210856	210908	1	GLOTRscaffold_00015	GLOTRDRAFT_81057	209304	212403	None	6944	1593	57601	No_constitutive_exon_found_in_species
TTCTCCGGGTTTGCCTTGCTGTTGTCATGAGCACGGATATGTTGGGGTAGGT	234746	234811	234861	234809	-1	GLOTRscaffold_00015	GLOTRDRAFT_96241	233540	237714	None	6944	1593	57601	No_constitutive_exon_found_in_species
CGCGACTGTGAGATATTCGTAGTAGCCACCTATTAACTGTGGGCATTGAGGT	268964	269010	268914	268966	1	GLOTRscaffold_00015	GLOTRDRAFT_123110	266436	272652	None	6944	1593	57601	No_constitutive_exon_found_in_species
TCTCCCGCAACGTAATGCAAGGCCCGCACCGCAGCTACCAAGAAGGGGAGGC	293695	293785	293645	293697	1	GLOTRscaffold_00015	GLOTRDRAFT_117902	293319	294926	None	6944	1593	57601	No_constitutive_exon_found_in_species
GTGAGTTCCCTACATATACTCATATCCTCCTCAGCTGACTGGGCGTACAGAC	326383	327166	327216	327164	-1	GLOTRscaffold_00015	GLOTRDRAFT_117906	322663	327871	None	6944	1593	57601	No_constitutive_exon_found_in_species
TTTGTGTTTGGGCGGGGTGTGCTGATGGGTGTGGGGGGGTGGATGTATAGCG	345120	345402	345070	345122	1	GLOTRscaffold_00015	GLOTRDRAFT_132884	343175	345614	None	6944	1593	57601	No_constitutive_exon_found_in_species
CTTCGTCTTCCCTACTACTCACTTCACTGATACAATAATCGGGGACATAGTC	362029	362306	362356	362304	-1	GLOTRscaffold_00015	GLOTRDRAFT_117907	362029	363622	None	6944	1593	57601	No_constitutive_exon_found_in_species
GCTTCGCCCCTCGAGATTGATATCATAGCATTGATTTACTGTTGGGGTAGAT	377192	377282	377332	377280	-1	GLOTRscaffold_00015	GLOTRDRAFT_132891	376399	378112	None	6944	1593	57601	No_constitutive_exon_found_in_species
TCTTGTTGTTCTGTGGGGAAGACGTGTGTTAATGGTTTCGCGGGGTGCAGGT	426252	426385	426435	426383	-1	GLOTRscaffold_00015	GLOTRDRAFT_140950	426144	427252	None	6944	1593	57601	No_constitutive_exon_found_in_species
CTCATCGCTCGCGCCGTCTTTCGGAACAGAGCTGGATGTCGCGGGCGCAGGT	452325	452549	452275	452327	1	GLOTRscaffold_00015	GLOTRDRAFT_140956	452003	452968	None	6944	1593	57601	No_constitutive_exon_found_in_species
AAGGTGCGTCGATTGCTCGCTATGTCGGGTAATGCTAAAGAGGCGGGTAGGC	559505	559618	559455	559507	1	GLOTRscaffold_00015	GLOTRDRAFT_81154	559198	563262	None	6944	1593	57601	No_constitutive_exon_found_in_species
CGTGGTTTCCTCTATCTTGTTTTGAGAAGGTGGACTGATTGTATGGGCAGAC	636411	636634	636684	636632	-1	GLOTRscaffold_00015	GLOTRDRAFT_140976	635256	639120	None	6944	1593	57601	No_constitutive_exon_found_in_species
GTCTGAGTTTTATTGTGTTCGTGTGTGAGGGGGTATTGATGGGAGAACAGTG	642525	642556	642475	642527	1	GLOTRscaffold_00015	GLOTRDRAFT_48697	640834	642556	None	6944	1593	57601	No_constitutive_exon_found_in_species
CATACAGTAGATCATGGTGAAGCGTGGCTCTAATTCCTCCGGGGTTATAGAT	651099	651163	651049	651101	1	GLOTRscaffold_00015	GLOTRDRAFT_132957	650865	651918	None	6944	1593	57601	No_constitutive_exon_found_in_species
TGGGAGTACTAGTGGCGTCCTGTGTGGAGCGGCTGACGGGGGATGGATAGAT	659605	659686	659736	659684	-1	GLOTRscaffold_00015	GLOTRDRAFT_117939	657204	661565	None	6944	1593	57601	No_constitutive_exon_found_in_species
TCTACGATGTATTATCTCATTTGCATAGCGAGCACGATTGGTAGGGCGAGGG	708868	709429	708818	708870	1	GLOTRscaffold_00015	GLOTRDRAFT_48869	705375	710100	None	6944	1593	57601	No_constitutive_exon_found_in_species
GCGTGTGCTTGCGCCAGCCTGTGCGGTGGAGTTTTGACCTGAGGGGCTAGGT	720977	721015	720927	720979	1	GLOTRscaffold_00015	GLOTRDRAFT_112427	720652	721814	None	6944	1593	57601	No_constitutive_exon_found_in_species
CCCACTGAGATATGCATGGCATAGTATGTTGACGGACAAGCGGCGGGCAGCT	735205	735404	735155	735207	1	GLOTRscaffold_00015	GLOTRDRAFT_132987	735088	736033	None	6944	1593	57601	No_constitutive_exon_found_in_species
GTGGGTGCTCATTTCGGACGATGACGGTCTCATGGCTCATGGGCGCGCAGGA	802509	802543	802593	802541	-1	GLOTRscaffold_00015	GLOTRDRAFT_133004	800540	802957	None	6944	1593	57601	No_constitutive_exon_found_in_species
GGTCAGTGTCTTTATTTATTATCGCGTGCCTCGTCTAATGGGTCAAGTAGTG	840713	840861	840911	840859	-1	GLOTRscaffold_00015	GLOTRDRAFT_48672	840485	842912	None	6944	1593	57601	No_constitutive_exon_found_in_species
GCTGGTTAGTACAATATCTTGTATCTGACGCACTGTATATCGGGTGGTAGGT	863134	863342	863084	863136	1	GLOTRscaffold_00015	GLOTRDRAFT_96369	862829	863480	None	6944	1593	57601	No_constitutive_exon_found_in_species
TCTTATTGAGCACCCAGCTATATATAGTGTGGCTGACGACGGGCGAACAGCC	902108	902229	902058	902110	1	GLOTRscaffold_00015	GLOTRDRAFT_133038	901654	902817	None	6944	1593	57601	No_constitutive_exon_found_in_species
AAGCGCAGCTGCCGGTCACACATTCTAACCCTGAACTGACTTGCAGGGAGAC	925959	926031	925909	925961	1	GLOTRscaffold_00015	GLOTRDRAFT_48573	924545	926509	None	6944	1593	57601	No_constitutive_exon_found_in_species
GTGAGCGCTCTTGCTTTCTTTGATGTGTGGGAGTGCTAATTTGGGGGTAGCG	6198	6514	6564	6512	-1	GLOTRscaffold_00016	GLOTRDRAFT_65899	6198	10808	None	6944	1593	57601	No_constitutive_exon_found_in_species
TCAACTTTGACCCGACAGGGCGCCCCGTAGTGTACCTCGCCTCGGGGGAGGC	35660	35749	35610	35662	1	GLOTRscaffold_00016	GLOTRDRAFT_65914	34627	37145	None	6944	1593	57601	No_constitutive_exon_found_in_species
AAATAACGTATCAATGCGGATGGGCTCGCTCACTGAGCGCCGGCGGGCAGGC	36276	36406	36226	36278	1	GLOTRscaffold_00016	GLOTRDRAFT_65914	34627	37145	None	6944	1593	57601	No_constitutive_exon_found_in_species
CTCATCAATATGATTGTGACTTACAGTTGCTATAGTGGGCGAGGTCGAAGAG	120136	120228	120086	120138	1	GLOTRscaffold_00016	GLOTRDRAFT_49236	119826	123735	None	6944	1593	57601	No_constitutive_exon_found_in_species
CTTCCCGGACCGCTCACGCATTGAATAACCTTATACTGTCGGGATGCCAGGT	128052	128237	128002	128054	1	GLOTRscaffold_00016	GLOTRDRAFT_81352	127773	128909	None	6944	1593	57601	No_constitutive_exon_found_in_species
GAAGTTATGAGGTCCCACTAGTAGTGCGCGCTCTCCTTAAATTGGGGAAGAC	135253	137608	135203	135255	1	GLOTRscaffold_00016	GLOTRDRAFT_123217	130565	137845	None	6944	1593	57601	No_constitutive_exon_found_in_species
GTGGCTTTAACGCCTCCCCTTACCGTGCGATAAACTCATATGGGCGACAGCA	139646	139784	139596	139648	1	GLOTRscaffold_00016	GLOTRDRAFT_49138	139493	139889	None	6944	1593	57601	No_constitutive_exon_found_in_species
GGGATGCACGTACATACAGCTGTGGGCGACGCTGATTGGGGATGCAACAGGA	141320	141414	141464	141412	-1	GLOTRscaffold_00016	GLOTRDRAFT_81365	140930	141783	None	6944	1593	57601	No_constitutive_exon_found_in_species
TCTGTGTGTGTATGTGGAATGGGTTGATTGATGTGGGTGTGGGTGTGTAGTG	159628	159715	159765	159713	-1	GLOTRscaffold_00016	GLOTRDRAFT_123221	157624	160486	None	6944	1593	57601	No_constitutive_exon_found_in_species
GTTGGGCCAAACTCCATCGAAGATACTTGGCTGAGTTGACGGGGGAACAGCG	157624	158046	158096	158044	-1	GLOTRscaffold_00016	GLOTRDRAFT_123221	157624	160486	None	6944	1593	57601	No_constitutive_exon_found_in_species
AACATACCTACGGTGGAGGCAGCGCTCAATCAGAGATTTGGGGTTGGCAGGT	161231	161298	161181	161233	1	GLOTRscaffold_00016	GLOTRDRAFT_49038	160999	164396	None	6944	1593	57601	No_constitutive_exon_found_in_species
CGCTTTGGTTTTGAATGGGAAGGGTTCTGCTGACGGGTGGGGGGATGTAGTT	162325	162414	162275	162327	1	GLOTRscaffold_00016	GLOTRDRAFT_49038	160999	164396	None	6944	1593	57601	No_constitutive_exon_found_in_species
TATGTCTGAACCGCTTGTCTTTCTCGCTATTGGGGCTGATAAGGGGGCAGTC	176190	176211	176261	176209	-1	GLOTRscaffold_00016	GLOTRDRAFT_141063	173079	176498	None	6944	1593	57601	No_constitutive_exon_found_in_species
AGTCGAAGCTCTTTCCTACTGCAAAGGCCGTTTCTTATGGTAATGGGCAGAC	180619	181053	181103	181051	-1	GLOTRscaffold_00016	GLOTRDRAFT_123226	179483	181305	None	6944	1593	57601	No_constitutive_exon_found_in_species
TGAGTGACCTGATGTTCTGGGTGGATCCGGATGCTTATTAGGGATCGTAGAT	295133	295231	295083	295135	1	GLOTRscaffold_00016	GLOTRDRAFT_118026	293469	295231	None	6944	1593	57601	No_constitutive_exon_found_in_species
CAATATACTGCTTCTTTCCCAGCTTCCCTGGGATTATGTGATCGGGACAGGT	300052	300227	300277	300225	-1	GLOTRscaffold_00016	GLOTRDRAFT_96457	299331	300456	None	6944	1593	57601	No_constitutive_exon_found_in_species
GCCTTGTCAGAGGCAGGCAAGACTGAGCGCTGACCTGGTTGGGACTGCAGAT	332568	333019	333069	333017	-1	GLOTRscaffold_00016	GLOTRDRAFT_81429	332568	335151	None	6944	1593	57601	No_constitutive_exon_found_in_species
CGTCTCTTGTCTGTGCTGCCGTCTGACGAAGTCATTGTGGGGATCGGTAGAG	338256	338356	338406	338354	-1	GLOTRscaffold_00016	GLOTRDRAFT_141085	338122	338721	None	6944	1593	57601	No_constitutive_exon_found_in_species
CCTTCCTCCCACACAACTGAGCTTCGTTAATTTCGCGTTGGGACGTACAGGC	346958	347236	347286	347234	-1	GLOTRscaffold_00016	GLOTRDRAFT_66028	346539	348076	None	6944	1593	57601	No_constitutive_exon_found_in_species
AAAGTCAGTTTCATCCTGCCCTTGTACCTCCTTTCTTGACGGGACCCAAGAA	352216	352260	352166	352218	1	GLOTRscaffold_00016	GLOTRDRAFT_49047	351868	352664	None	6944	1593	57601	No_constitutive_exon_found_in_species
TCCACCTCGAGGACATGACAACAACCATCTATTCTGGACGGGATGTCAAGTC	438061	438411	438011	438063	1	GLOTRscaffold_00016	GLOTRDRAFT_96477	437179	440524	None	6944	1593	57601	No_constitutive_exon_found_in_species
CAGTAAGTTCAGTCTCCGATGTTGGACAGCAATTTTCATGGGAATATTAGGC	443821	443909	443959	443907	-1	GLOTRscaffold_00016	GLOTRDRAFT_133174	443821	444911	None	6944	1593	57601	No_constitutive_exon_found_in_species
TCAGTGTTATTCTTCTGTTCCAGTGCACGCTCGCTGAGTTGGGAACACAGGC	459131	459229	459279	459227	-1	GLOTRscaffold_00016	GLOTRDRAFT_49043	458110	459418	None	6944	1593	57601	No_constitutive_exon_found_in_species
AAAGTCAGTTTCATCCTGCCCTTGTACCTCCTTTCTTGACGGGACCCAAGAA	521338	521382	521288	521340	1	GLOTRscaffold_00016	GLOTRDRAFT_141088	520990	525928	None	6944	1593	57601	No_constitutive_exon_found_in_species
GCGCCGGGCAATGGGTGTTCTGCGGGAGTGGGTGGACCGGGAAGGTGAAGGA	543916	543964	544014	543962	-1	GLOTRscaffold_00016	GLOTRDRAFT_49105	543462	545794	None	6944	1593	57601	No_constitutive_exon_found_in_species
TTGACTACTTTGTGGAGGACAGAGCACTGACGGTATGATGGGGAGTGTAGAA	583384	583462	583334	583386	1	GLOTRscaffold_00016	GLOTRDRAFT_66050	583141	584212	None	6944	1593	57601	No_constitutive_exon_found_in_species
TAAGAGCGAATTAGCCTCTGAGAGCGAGTTAGCCTCTGGGAGCGAGTTAGCC	645730	646049	645680	645732	1	GLOTRscaffold_00016	GLOTRDRAFT_49218	645105	647133	None	6944	1593	57601	No_constitutive_exon_found_in_species
CTGAGTGGGCACCATCATTCTTCATTCGCCTCAGGGTCAAACATGGGGAGTG	646439	647133	646389	646441	1	GLOTRscaffold_00016	GLOTRDRAFT_49218	645105	647133	None	6944	1593	57601	No_constitutive_exon_found_in_species
CCACGAGTACAGACTGCTCGGTATGTGGTTTGCTCATTGGGAACTAATAGGT	652653	652681	652731	652679	-1	GLOTRscaffold_00016	GLOTRDRAFT_81473	652112	654213	None	6944	1593	57601	No_constitutive_exon_found_in_species
GTAAGTGTAAGCAGCCCTCGATCATTGCGAGTGCTAATAAATGGGCGTAGGT	704527	704581	704631	704579	-1	GLOTRscaffold_00016	GLOTRDRAFT_118043	702601	707374	None	6944	1593	57601	No_constitutive_exon_found_in_species
TTTGTCTTCCGTCACAGTTACACCACGTCAGGCTCTGACGGGGCACGTAGGC	704219	704273	704323	704271	-1	GLOTRscaffold_00016	GLOTRDRAFT_118043	702601	707374	None	6944	1593	57601	No_constitutive_exon_found_in_species
ATCCGTTTCACGACTCCCGTTTCGCGGGACTCAATTTGGGGGATTAACAGGC	723695	723777	723827	723775	-1	GLOTRscaffold_00016	GLOTRDRAFT_81480	722741	724098	None	6944	1593	57601	No_constitutive_exon_found_in_species
CACGCTCGAGACGATGGTGCTCGGCGTCTAGCGCTATCCGCGGTGGGAAGGG	730986	731180	730936	730988	1	GLOTRscaffold_00016	GLOTRDRAFT_96531	728764	731180	None	6944	1593	57601	No_constitutive_exon_found_in_species
CACCGTGCACAGCTTGGTACGCAGTGCTGGTGGCGTCGTTCGGGGCGCAGGT	735316	735476	735266	735318	1	GLOTRscaffold_00016	GLOTRDRAFT_133257	733903	735710	None	6944	1593	57601	No_constitutive_exon_found_in_species
TTTGATCTCGTGGCTGTCTCTCCTGACGAAGCTGCCGACTGGGCAACCAGAC	793906	793919	793856	793908	1	GLOTRscaffold_00016	GLOTRDRAFT_133269	793368	794558	None	6944	1593	57601	No_constitutive_exon_found_in_species
GTGCCGAACTTCTCTGCATATCTGTTCTTCCATGCTCAAAGGGGGCGTAGTG	28009	28181	27959	28011	1	GLOTRscaffold_00017	GLOTRDRAFT_133278	27520	29314	None	6944	1593	57601	No_constitutive_exon_found_in_species
GAGATTTGTGCGGCTTTAAAAGAGTAGACCGGAGCTTAGAGGGTGACCAGTC	51153	51256	51306	51254	-1	GLOTRscaffold_00017	GLOTRDRAFT_141125	49616	51577	None	6944	1593	57601	No_constitutive_exon_found_in_species
AAGTCTTTCCCCTGTTTGCGTCGGCTGCGCTGAAACATTCGGGAGCGCAGAT	57663	57805	57613	57665	1	GLOTRscaffold_00017	GLOTRDRAFT_81515	55686	58262	None	6944	1593	57601	No_constitutive_exon_found_in_species
GGCATTCTGACGGGATACGTGCTTCAACGGCCGGACAGTGACAGGGATAGAA	69818	69883	69768	69820	1	GLOTRscaffold_00017	GLOTRDRAFT_49703	66972	70125	None	6944	1593	57601	No_constitutive_exon_found_in_species
CAGTCTGTATCTGCGCACAGAGGACTCAGGGGTGAACGGGTGGGATGTAGGC	75336	75462	75512	75460	-1	GLOTRscaffold_00017	GLOTRDRAFT_133293	74355	75717	None	6944	1593	57601	No_constitutive_exon_found_in_species
CGTGGGTCTCGCGACGTCTTCGAGTGGTAAACCTAACATGCCAGGGATAGGA	77190	77316	77366	77314	-1	GLOTRscaffold_00017	GLOTRDRAFT_141132	76202	77551	None	6944	1593	57601	No_constitutive_exon_found_in_species
GCGAGACAGCGCGGCTGGGTTTGTCCTGCTGAAGCTTGGGTGAAAAAAAGGC	86481	86519	86431	86483	1	GLOTRscaffold_00017	GLOTRDRAFT_112506	86091	87423	None	6944	1593	57601	No_constitutive_exon_found_in_species
TCCCCTCCCTCCCATCCCCATGGAATAGTGTCTCTGACGTCAGGGATCAGAT	89093	89188	89043	89095	1	GLOTRscaffold_00017	GLOTRDRAFT_81538	88251	89858	None	6944	1593	57601	No_constitutive_exon_found_in_species
ACCCGCATTGCGGCGTGTTGGGGACTTGCACTGATGCGCTGGGTACGCAGGC	103674	103782	103832	103780	-1	GLOTRscaffold_00017	GLOTRDRAFT_118065	103291	104052	None	6944	1593	57601	No_constitutive_exon_found_in_species
AGAGGTGCACGGTTTCCTGGTGGTTAGGGTGACTTACGCCGGGCGTGCAGCG	105155	105328	105378	105326	-1	GLOTRscaffold_00017	GLOTRDRAFT_108278	104414	105886	None	6944	1593	57601	No_constitutive_exon_found_in_species
AGTACACGGGTGGGCTGTTCAATGAGTGGCTTGGTCTGGGGATGGCGCAGGT	110174	110812	110124	110176	1	GLOTRscaffold_00017	GLOTRDRAFT_123286	108767	111270	None	6944	1593	57601	No_constitutive_exon_found_in_species
ATCGAACTACGTCCGATGACTGTATACCCTCGAAGCTAACGCGGGTGCAGTA	115103	115231	115281	115229	-1	GLOTRscaffold_00017	GLOTRDRAFT_81557	114114	115663	None	6944	1593	57601	No_constitutive_exon_found_in_species
GCAGAATAACTCATCATTGATCCTCGTATTGTTCTGAGGCAGGGTGACAGGT	152259	152423	152209	152261	1	GLOTRscaffold_00017	GLOTRDRAFT_141152	152045	155131	None	6944	1593	57601	No_constitutive_exon_found_in_species
GAGTGCGATGGTATGCACAACTAAGCTGCAAGGTTTGACATGGGGCGTAGTT	168096	168152	168046	168098	1	GLOTRscaffold_00017	GLOTRDRAFT_112518	167129	169197	None	6944	1593	57601	No_constitutive_exon_found_in_species
TGACGCTATCGAATTTGATGATACGATACGCGGAAATAATCAAGGGCTAGGA	170570	170611	170520	170572	1	GLOTRscaffold_00017	GLOTRDRAFT_118074	170428	173717	None	6944	1593	57601	No_constitutive_exon_found_in_species
CCGCGTTCGTCTGTGCTTTTGACGGCCCTTAACGCGCCTGGGCAAACCAGTC	175504	175979	176029	175977	-1	GLOTRscaffold_00017	GLOTRDRAFT_81585	173772	176204	None	6944	1593	57601	No_constitutive_exon_found_in_species
ATGGATTCGTGCGGTTATCGTGTGCGCAGTGGCTGACCGCGGGTGTGCAGCG	179422	179502	179372	179424	1	GLOTRscaffold_00017	GLOTRDRAFT_112521	179053	181995	None	6944	1593	57601	No_constitutive_exon_found_in_species
GTGAAGAACATAGGCACTTGGAGGCGAAACTGACCATAGCGGGATTCAAGGT	189620	189809	189859	189807	-1	GLOTRscaffold_00017	GLOTRDRAFT_141164	188956	191160	None	6944	1593	57601	No_constitutive_exon_found_in_species
AGGCAAGTCACTCATCGACCTTTACGTTCCGAGGCTGACAGGGATGCTAGGG	207712	207950	207662	207714	1	GLOTRscaffold_00017	GLOTRDRAFT_112526	207086	208459	None	6944	1593	57601	No_constitutive_exon_found_in_species
ATGTCCGCCAGGCGTGTTCCCGGCGGCTTGAGTCTCAGTGGGTGCATAAGAC	213107	213148	213057	213109	1	GLOTRscaffold_00017	GLOTRDRAFT_112528	212920	214193	None	6944	1593	57601	No_constitutive_exon_found_in_species
CTCCTTTTCCTTTTGGAGCGGAGGGTTACTTAGAAGCTGAAAGGGCGTAGAT	213203	213226	213153	213205	1	GLOTRscaffold_00017	GLOTRDRAFT_112528	212920	214193	None	6944	1593	57601	No_constitutive_exon_found_in_species
CGGATTGTATGAGTCCAAGTGGTGAGATGTACTCACTTGGAATGGGCTAGGC	314406	314950	314356	314408	1	GLOTRscaffold_00017	GLOTRDRAFT_141185	312947	315080	None	6944	1593	57601	No_constitutive_exon_found_in_species
TACGTCTTGTCCCAGCTTGCCTAGGATGGCCGAGTTGACGTGGGGAGCAGGT	380661	381039	380611	380663	1	GLOTRscaffold_00017	GLOTRDRAFT_118109	378202	382602	None	6944	1593	57601	No_constitutive_exon_found_in_species
TCGTAGTCACGGGCGCAGTGCGAGAGATATTGAGTAGTGGGGGATATTAGGA	408919	409025	408869	408921	1	GLOTRscaffold_00017	GLOTRDRAFT_81680	408547	410886	None	6944	1593	57601	No_constitutive_exon_found_in_species
TTGCACTTGCACCTGCGCTTTGAGAGTCGGGAGCTGACTAGAGGGGGTAGGG	413030	413107	412980	413032	1	GLOTRscaffold_00017	GLOTRDRAFT_118115	411225	413656	None	6944	1593	57601	No_constitutive_exon_found_in_species
CCCCGGGGTTCCGCGACGGATGGACAGTATCGCTGACATCGGTGGGGCAGGA	413249	413309	413199	413251	1	GLOTRscaffold_00017	GLOTRDRAFT_118115	411225	413656	None	6944	1593	57601	No_constitutive_exon_found_in_species
GAGTCTAGGACCCTCCCTCCCTCTGGGGTGTGCTGATGGTGTGCGGGCAGGA	418578	418696	418528	418580	1	GLOTRscaffold_00017	GLOTRDRAFT_133393	418037	418696	None	6944	1593	57601	No_constitutive_exon_found_in_species
CCCGTGGATGGGTGGCTGATGGATGGGTGGCTGATGGATGGGTTAATAAGAT	419080	419185	419235	419183	-1	GLOTRscaffold_00017	GLOTRDRAFT_49477	418957	419558	None	6944	1593	57601	No_constitutive_exon_found_in_species
TGTGTACTTTCCTTGAATTTGGAGCATACATTGACCCATGTACTGGGAAGAC	428373	428515	428323	428375	1	GLOTRscaffold_00017	GLOTRDRAFT_108338	427669	429458	None	6944	1593	57601	No_constitutive_exon_found_in_species
TGTGGATTTGGCTTCTGGTGCTAAGGGGAGGGCTGAGGGGGGTGGTGTAGAT	459699	459749	459649	459701	1	GLOTRscaffold_00017	GLOTRDRAFT_49681	458696	460365	None	6944	1593	57601	No_constitutive_exon_found_in_species
TGAGTGTGCATATTCGTGGGCGGCGATGGAGGTGCTGATTGGGTGTGTAGAG	515256	515291	515206	515258	1	GLOTRscaffold_00017	GLOTRDRAFT_141232	513428	516888	None	6944	1593	57601	No_constitutive_exon_found_in_species
GGTTATCTGGTCTGTTGATCCCTCAGAGATTAATTGACGTGCGGGTGCAGGA	519632	519781	519582	519634	1	GLOTRscaffold_00017	GLOTRDRAFT_81739	517718	520482	None	6944	1593	57601	No_constitutive_exon_found_in_species
CGACGGTTTGTCGTCTCTGTGGTGCGATGCCGTTCCTGAGGGACATGAAGTG	573681	573782	573832	573780	-1	GLOTRscaffold_00017	GLOTRDRAFT_141238	569804	574101	None	6944	1593	57601	No_constitutive_exon_found_in_species
TCCCACCTCACTCGGCTCGACTGACTGATCGACTGACTGTCTGAGGGTAGGC	572930	572945	572995	572943	-1	GLOTRscaffold_00017	GLOTRDRAFT_141238	569804	574101	None	6944	1593	57601	No_constitutive_exon_found_in_species
CTTTCTTCCTATATTGTTAATATGCCTCAAGGCTCATATCGGGGTCGTAGGC	574541	574576	574626	574574	-1	GLOTRscaffold_00017	GLOTRDRAFT_66344	574160	575507	None	6944	1593	57601	No_constitutive_exon_found_in_species
TTCCCCCTTTCTCTAACCCTTGCACTACTTGCTGAGGGCTGCATGGGCAGCT	634985	635082	634935	634987	1	GLOTRscaffold_00017	GLOTRDRAFT_141248	634049	635556	None	6944	1593	57601	No_constitutive_exon_found_in_species
CCTGTTTCGTGGGGCGAGGTGAGGGATGCTGATTGGTGATTGGGTGACAGGG	665858	665998	665808	665860	1	GLOTRscaffold_00017	GLOTRDRAFT_118153	663330	667330	None	6944	1593	57601	No_constitutive_exon_found_in_species
CACCGGCACTGCTATCTTCAGTGTAGCTCACCTCTCGTTTGTTGGGGTAGGT	738393	738489	738343	738395	1	GLOTRscaffold_00017	GLOTRDRAFT_96694	738177	741824	None	6944	1593	57601	No_constitutive_exon_found_in_species
GGGAGTTCGTCGTCAGTCTTCCTGTTGCTGGGCTGACAGGACGGGTGTAGAT	759265	759388	759215	759267	1	GLOTRscaffold_00017	GLOTRDRAFT_118158	756173	760462	None	6944	1593	57601	No_constitutive_exon_found_in_species
ATTTCAATTCATATGAAAGAAAGAGCATGATACCAAGGACTGGGCGGCAGGA	14061	14177	14011	14063	1	GLOTRscaffold_00018	GLOTRDRAFT_49968	13824	14589	None	6944	1593	57601	No_constitutive_exon_found_in_species
TCAAGCGTTGGATGTTCCGCATAGTGACCCAGGTTTTATGGGTGGAGTAGTT	20078	20147	20197	20145	-1	GLOTRscaffold_00018	GLOTRDRAFT_81814	17593	21713	None	6944	1593	57601	No_constitutive_exon_found_in_species
CGGTTGTGGTTTGCGAGGGTGCGGCTGCGAGCGCCTGTGACGGAAGGGAGCG	37439	37553	37603	37551	-1	GLOTRscaffold_00018	GLOTRDRAFT_81824	37439	38363	None	6944	1593	57601	No_constitutive_exon_found_in_species
GTCGGGAGGAGCGGTGCTATGGAAGTGTGCTGACGGTTTGGGACGTATAGGG	83635	83712	83762	83710	-1	GLOTRscaffold_00018	GLOTRDRAFT_141283	83423	84270	None	6944	1593	57601	No_constitutive_exon_found_in_species
CTTCCTCCGCGCTCTCGCTGCTAACTCAAGATAACCCCTCGGGACGAAAGGA	97406	97711	97761	97709	-1	GLOTRscaffold_00018	GLOTRDRAFT_49818	97090	98261	None	6944	1593	57601	No_constitutive_exon_found_in_species
TACGTAATTAATACGCCTGAACGCCTCGCGGAGTTGATTCTGGGGCGCAGAA	106054	106341	106391	106339	-1	GLOTRscaffold_00018	GLOTRDRAFT_133529	106054	106576	None	6944	1593	57601	No_constitutive_exon_found_in_species
GATACCGGGGTACCATGCTGTCACCGCTACATGCTCACATAGGGCTGTAGCT	136605	137058	136555	136607	1	GLOTRscaffold_00018	GLOTRDRAFT_141300	136235	137758	None	6944	1593	57601	No_constitutive_exon_found_in_species
TGAGAGGCCACAACTATCTCACCCAGGCGGCTGTCTCATGGGTGAAATAGAT	149616	149726	149566	149618	1	GLOTRscaffold_00018	GLOTRDRAFT_50066	149279	150634	None	6944	1593	57601	No_constitutive_exon_found_in_species
GTGGGAAGGGCTGTACGGATGTGTGATGGATGCTGATCCCTCGGGGACAGCT	188433	188527	188577	188525	-1	GLOTRscaffold_00018	GLOTRDRAFT_112606	187623	190029	None	6944	1593	57601	No_constitutive_exon_found_in_species
ATCCCTTTTTACTTGGGCCGGTAAAGACTTGAATGGGGACGGATCAACAGGA	190609	190664	190559	190611	1	GLOTRscaffold_00018	GLOTRDRAFT_118199	190161	191751	None	6944	1593	57601	No_constitutive_exon_found_in_species
CGATCTGAGGAGTTTCCCTTAAGAGCATGAGCTGATGCTAGGGTATAAAGGG	193464	193595	193414	193466	1	GLOTRscaffold_00018	GLOTRDRAFT_49823	192699	194820	None	6944	1593	57601	No_constitutive_exon_found_in_species
CTCGCACGCTCGTCACGGTTGGGATTGATGATTAACGTTGGGTGGCGCAGGG	206468	206597	206418	206470	1	GLOTRscaffold_00018	GLOTRDRAFT_49759	205018	206755	None	6944	1593	57601	No_constitutive_exon_found_in_species
TTGTGACCAATTCTACTGCACCGGTGATCCGCTGATTAGGGGATTATAAGAC	251775	251876	251725	251777	1	GLOTRscaffold_00018	GLOTRDRAFT_49816	249418	252114	None	6944	1593	57601	No_constitutive_exon_found_in_species
GTGATCGGTGTCTACTACCTCTTTGTACGGAGAACTTACGGATGGGATAGTC	253378	253561	253328	253380	1	GLOTRscaffold_00018	GLOTRDRAFT_50045	252201	253963	None	6944	1593	57601	No_constitutive_exon_found_in_species
TAAGCGTTCAGGCATGCCAGAAGTTGCTGTGAGACTGAACGGGCGACCAGGT	255097	255221	255271	255219	-1	GLOTRscaffold_00018	GLOTRDRAFT_66537	254070	255618	None	6944	1593	57601	No_constitutive_exon_found_in_species
GTACGGCCCATCGCTTGCTTCTGCCCGCGGCGAACTAATGGCGGGTGTAGAT	256038	256393	256443	256391	-1	GLOTRscaffold_00018	GLOTRDRAFT_101671	256038	259092	None	6944	1593	57601	No_constitutive_exon_found_in_species
TCAGTGCCATCTATTGGAGAACCTAGGTGATGGACTGTGCGGGTATGCAGTG	266585	266780	266535	266587	1	GLOTRscaffold_00018	GLOTRDRAFT_141327	266263	267765	None	6944	1593	57601	No_constitutive_exon_found_in_species
CCCCCCCTCAGCTTCAACGGTGGTGGTTGACGCGAAGTGGGTGACAACAGCT	338378	338706	338328	338380	1	GLOTRscaffold_00018	GLOTRDRAFT_141337	337418	338706	HTP1	6944	1593	57601	No_constitutive_exon_found_in_species
TTTTGGGGGACGGGGGAAGGGAAGGGGAAAGGGTGCTGATGGGGATACAGAT	339892	339957	339842	339894	1	GLOTRscaffold_00018	GLOTRDRAFT_81982	339513	340876	None	6944	1593	57601	No_constitutive_exon_found_in_species
ACTTCTCCCCTGTTCCCATGCGTGCTCCGTGACACACCGAAGATGGGCAGAC	342215	342421	342471	342419	-1	GLOTRscaffold_00018	GLOTRDRAFT_13977	342215	342635	None	6944	1593	57601	No_constitutive_exon_found_in_species
ACATCTCTCGACGTGTGCTACTAGTGCGACCACGTCATGCGGGCTTGAAGGT	343306	343406	343456	343404	-1	GLOTRscaffold_00018	GLOTRDRAFT_96778	343080	345887	None	6944	1593	57601	No_constitutive_exon_found_in_species
GGCACCGAGTGAACGAACATGGGGAGATTGCTGACAGCGGGAATGGGCAGGC	358118	358165	358215	358163	-1	GLOTRscaffold_00018	GLOTRDRAFT_149060	357083	359216	None	6944	1593	57601	No_constitutive_exon_found_in_species
GCGACCCTTCACGAGATGAAGGGATGATCTTTTAATCCGGACGGGTGTAGGT	414176	414211	414126	414178	1	GLOTRscaffold_00018	GLOTRDRAFT_66594	413773	415113	None	6944	1593	57601	No_constitutive_exon_found_in_species
ACCTTCGAGTGACCCTTGTCTGTCGCACTGATGTGCGAATATGGGGGCAGCT	423511	423532	423461	423513	1	GLOTRscaffold_00018	GLOTRDRAFT_133623	421713	426590	None	6944	1593	57601	No_constitutive_exon_found_in_species
GTGAGATCTATCCCACATATCCGTTCGACTTTCTCTGACGGGTAATATAGTA	445071	445354	445021	445073	1	GLOTRscaffold_00018	GLOTRDRAFT_141356	442634	446621	None	6944	1593	57601	No_constitutive_exon_found_in_species
CTGCGTCTCGCGAGCTGTAATGGGCGAGGCCTGATGAACATGGGATGTAGAC	456477	456529	456427	456479	1	GLOTRscaffold_00018	GLOTRDRAFT_108486	456400	457213	None	6944	1593	57601	No_constitutive_exon_found_in_species
GGTGCGTTATGTGCTCTGATAGCCGGGAAATGGCTCAATGCGGGTAGTAGGA	566837	566880	566787	566839	1	GLOTRscaffold_00018	GLOTRDRAFT_82061	566509	567717	None	6944	1593	57601	No_constitutive_exon_found_in_species
AGGTAACTATCCAGGTCCAATACGCGATAGCTCACTGAACGGGATGTCAGAG	566928	567134	566878	566930	1	GLOTRscaffold_00018	GLOTRDRAFT_82061	566509	567717	None	6944	1593	57601	No_constitutive_exon_found_in_species
CTTCATTGATCGGTATGTGATGCTCGGACAGCTCACCTCGGGACGGCTAGTC	568124	568435	568485	568433	-1	GLOTRscaffold_00018	GLOTRDRAFT_141378	568124	569411	None	6944	1593	57601	No_constitutive_exon_found_in_species
CGTCCGAACGTAACGTCGCCGGGGATCAAGCAGGCAAGCGAGGGTAGGAGGA	581962	582146	582196	582144	-1	GLOTRscaffold_00018	GLOTRDRAFT_5637	581962	585976	None	6944	1593	57601	No_constitutive_exon_found_in_species
CCGAGAACTCTGCTCTGCTATAGCCGTGCGCCGTCGGGTCCCGAATAAAGAC	592604	592971	592554	592606	1	GLOTRscaffold_00018	GLOTRDRAFT_108506	592186	593150	None	6944	1593	57601	No_constitutive_exon_found_in_species
GCCGCCTTTCATTCCCGCTCCGACTATTTTGTCATCATGGGAATATGTAGAT	646280	646344	646230	646282	1	GLOTRscaffold_00018	GLOTRDRAFT_96838	645252	649277	None	6944	1593	57601	No_constitutive_exon_found_in_species
CTTGGCTTTGCAACTTCACTATCCAGACTCGCGGGCTTACGGGAGATTAGGT	21510	22066	21460	21512	1	GLOTRscaffold_00019	GLOTRDRAFT_118265	20397	22066	None	6944	1593	57601	No_constitutive_exon_found_in_species
TGTAGCTGCGAAAATTGCGAGGGTGCAGTGCTAATTCCGGGGCGTGATAGGT	31250	31414	31200	31252	1	GLOTRscaffold_00019	GLOTRDRAFT_66679	30570	31703	None	6944	1593	57601	No_constitutive_exon_found_in_species
TGTGAGTGACCTTCCCTCGTGCAAGCGAAACTGATCTGACTACGGGGCAGAC	38521	38920	38970	38918	-1	GLOTRscaffold_00019	GLOTRDRAFT_66683	37966	39753	None	6944	1593	57601	No_constitutive_exon_found_in_species
CCTTCCTTCCCGTTCTCGCGGGCAGTTGTGTGGATGCTGAACGGGGGCAGAC	41111	41510	41560	41508	-1	GLOTRscaffold_00019	GLOTRDRAFT_96854	40972	42029	None	6944	1593	57601	No_constitutive_exon_found_in_species
AGGCACTCAGTCTTCGTCTGCTTCGAACGACCACTAAACGGCGGGGACAGGG	132701	132715	132651	132703	1	GLOTRscaffold_00019	GLOTRDRAFT_50391	132602	133532	None	6944	1593	57601	No_constitutive_exon_found_in_species
GAGTTGATCTTCCGAGGCAAGTCTCTTGCATCTTAGACTAGGGCGCACAGCG	135749	135858	135908	135856	-1	GLOTRscaffold_00019	GLOTRDRAFT_133721	134875	136010	None	6944	1593	57601	No_constitutive_exon_found_in_species
CTGTATAAGTTGGCGTTGCCCTCTAATATCCGCTTGTCCCTGGGACTAAGCT	147146	148195	148245	148193	-1	GLOTRscaffold_00019	GLOTRDRAFT_118288	147146	148804	None	6944	1593	57601	No_constitutive_exon_found_in_species
TCCTCACTAGATCGTTGAAGCCGACTAAAATGTTCTTCTTGGGCATGAAGCT	155936	156038	155886	155938	1	GLOTRscaffold_00019	GLOTRDRAFT_141419	154872	156682	None	6944	1593	57601	No_constitutive_exon_found_in_species
ACCGCTGCCCTTCATGTCATTTCCGTGTCATGGACGATACATGGGAACAGCT	191196	191286	191336	191284	-1	GLOTRscaffold_00019	GLOTRDRAFT_141422	189608	191810	None	6944	1593	57601	No_constitutive_exon_found_in_species
GCTCCACTACTAGAAGGCGCCCTCAGCATTACAACTCTCGGGTGATGCAGAG	194188	194298	194348	194296	-1	GLOTRscaffold_00019	GLOTRDRAFT_133734	193500	195791	None	6944	1593	57601	No_constitutive_exon_found_in_species
CTTCCCGGGAACCATCGCGAGCAGCGGACGATGCTAATGTGGGACTGCAGTA	197387	197652	197337	197389	1	GLOTRscaffold_00019	GLOTRDRAFT_50303	196801	198046	None	6944	1593	57601	No_constitutive_exon_found_in_species
TTGTCATCTGCGTTCAGCCCTTATTTTGTAGTGATCACCTTTGGGGATAGTG	338725	338954	339004	338952	-1	GLOTRscaffold_00019	GLOTRDRAFT_133760	338725	340761	None	6944	1593	57601	No_constitutive_exon_found_in_species
TTGTGCAGGAGGGGATGGGAGAGTGCTGATAAGGGGACGGACGGGAGCAGTG	359007	359087	358957	359009	1	GLOTRscaffold_00019	GLOTRDRAFT_108557	357982	361096	None	6944	1593	57601	No_constitutive_exon_found_in_species
ACCACCGCCCGAAAACTACTGCCGACCGTCGTTCAATTCGTGGGTGTAAGAA	428892	428979	428842	428894	1	GLOTRscaffold_00019	GLOTRDRAFT_141449	428761	429468	None	6944	1593	57601	No_constitutive_exon_found_in_species
TGAGTACATGTGCTCAACTGGCTTCCGTACGTTTACTGACGAGGGTACAGGC	478997	479049	479099	479047	-1	GLOTRscaffold_00019	GLOTRDRAFT_82236	477115	479286	None	6944	1593	57601	No_constitutive_exon_found_in_species
CTTTCTCCGGCCCGCGCTCGTACGGTGGCAGTGACCGCGGCGGGGCGCAGAC	553267	554241	553217	553269	1	GLOTRscaffold_00019	GLOTRDRAFT_66842	552700	554241	None	6944	1593	57601	No_constitutive_exon_found_in_species
ACGTCCAACGGTTAAGTAGACAATAACGGTAGTCTCAAGTCAGGGCGTAGTT	572812	572912	572762	572814	1	GLOTRscaffold_00019	GLOTRDRAFT_133835	572420	573256	None	6944	1593	57601	No_constitutive_exon_found_in_species
CGGCGATAGCCAGCACCTCCAGCAGGTATGGCGAGTGCAAGGAGCGGGAGAG	2732	2899	2949	2897	-1	GLOTRscaffold_00020	GLOTRDRAFT_50424	1882	4441	None	6944	1593	57601	No_constitutive_exon_found_in_species
GGTTCGGTAGGACGGCGCTGACGACCGGTTCCATTTGGGCGCGGATGCAGGC	38262	38286	38336	38284	-1	GLOTRscaffold_00020	GLOTRDRAFT_16750	38155	39696	None	6944	1593	57601	No_constitutive_exon_found_in_species
CCTCTATACTTTCTTTTGGGGAGAGAGATCGCTGACTTTCGGGTATGTAGTC	80927	80945	80995	80943	-1	GLOTRscaffold_00020	GLOTRDRAFT_133853	79385	81959	None	6944	1593	57601	No_constitutive_exon_found_in_species
TGAGCGCGCCCCACAACTTATGAAATATGCATGTGCTGAATGGGGAAAAGTT	84514	84621	84464	84516	1	GLOTRscaffold_00020	GLOTRDRAFT_82265	83072	85775	None	6944	1593	57601	No_constitutive_exon_found_in_species
TCTTTGCCTGCTTACGCCGTAGCGCCGGTGTTAACGCTGGGACATGACAGGC	85247	85352	85197	85249	1	GLOTRscaffold_00020	GLOTRDRAFT_82265	83072	85775	None	6944	1593	57601	No_constitutive_exon_found_in_species
CCCCAGGTGCACTTGCATTGCAGGAAGAGATGTACTCAAGCGGGACATAGAA	120089	120166	120216	120164	-1	GLOTRscaffold_00020	GLOTRDRAFT_108590	119015	121768	None	6944	1593	57601	No_constitutive_exon_found_in_species
GACCGATCGTTTCCCGCCTGCCAAGACGTACGACGTAAATGGGACATTAGAC	125484	125610	125434	125486	1	GLOTRscaffold_00020	GLOTRDRAFT_96982	125157	126786	None	6944	1593	57601	No_constitutive_exon_found_in_species
TGAGTACCCTCGTTTCCTTGTCGTCCCTCCATGGCTTATGGGAGCGTCAGGT	136717	136887	136937	136885	-1	GLOTRscaffold_00020	GLOTRDRAFT_133868	135855	137449	None	6944	1593	57601	No_constitutive_exon_found_in_species
AAGTTATGCTATCTCCCAGCTGCGCTGCGTGGAGCTGACGATGTGGGTAGTT	255426	255512	255562	255510	-1	GLOTRscaffold_00020	GLOTRDRAFT_50528	255052	256023	None	6944	1593	57601	No_constitutive_exon_found_in_species
TAGTGCTGTATTGGGGACAGGAAGTGACGGGTGATGTGGATGTGGGGTAGAT	256757	256816	256866	256814	-1	GLOTRscaffold_00020	GLOTRDRAFT_66873	256130	257257	None	6944	1593	57601	No_constitutive_exon_found_in_species
AGTTTGGGGATGTCGTTCTGCGCGATTGGGATTCTGATGGGGATGATCAGTG	298861	298913	298811	298863	1	GLOTRscaffold_00020	GLOTRDRAFT_133896	298676	299830	None	6944	1593	57601	No_constitutive_exon_found_in_species
GCCTTCGGCCGTGTACTAAAAACCATCACTACCAATTTCACGGGCTGAAGCT	299619	299659	299569	299621	1	GLOTRscaffold_00020	GLOTRDRAFT_133896	298676	299830	None	6944	1593	57601	No_constitutive_exon_found_in_species
CGGACGGGGAGTTCCTGGTTAGCGAAGGCTTTTTAGACGGTGGGAGACAGTT	370312	370494	370262	370314	1	GLOTRscaffold_00020	GLOTRDRAFT_50525	369342	370933	None	6944	1593	57601	No_constitutive_exon_found_in_species
ATGGGGGCGGGGCATGGGGGCTGGGATGGGATGCTGATGGGCGTTGAAAGGG	405658	405721	405608	405660	1	GLOTRscaffold_00020	GLOTRDRAFT_123551	404612	406313	None	6944	1593	57601	No_constitutive_exon_found_in_species
CCGCTGGGCGTCGCCCTTATGCGTTGATCATAAGTGTGTGGGACGTGTAGAT	417786	417981	418031	417979	-1	GLOTRscaffold_00020	GLOTRDRAFT_118331	417161	419432	None	6944	1593	57601	No_constitutive_exon_found_in_species
GTAGTGTTGCCCTGCCGCAGTCAGAGTATGCTGATTTGTTCCGAGGGCAGGA	417666	417732	417782	417730	-1	GLOTRscaffold_00020	GLOTRDRAFT_118331	417161	419432	None	6944	1593	57601	No_constitutive_exon_found_in_species
TGAGGAGGCACGCCTTGAAACTCCACTTCTGACACAGATGGGTCGGACAGGC	436633	436713	436763	436711	-1	GLOTRscaffold_00020	GLOTRDRAFT_82303	435857	437427	None	6944	1593	57601	No_constitutive_exon_found_in_species
TTTCCAATTGGTTGTTATTATGCGCTGTATTGATCGCTGCGGGTGATCAGCA	443991	444034	444084	444032	-1	GLOTRscaffold_00020	GLOTRDRAFT_82308	442933	445342	None	6944	1593	57601	No_constitutive_exon_found_in_species
GTCTTGCTTGCTGGTGGGCAAGCACGGGATGGGCGCTGATGCCGGGGTAGAT	457426	457537	457587	457535	-1	GLOTRscaffold_00020	GLOTRDRAFT_108602	456155	459239	None	6944	1593	57601	No_constitutive_exon_found_in_species
CCGCCCCATCTATCGCTTCTTCACATACAGCGGCACTTGAACGGGATGAGAG	462787	462992	462737	462789	1	GLOTRscaffold_00020	GLOTRDRAFT_66910	461582	463974	None	6944	1593	57601	No_constitutive_exon_found_in_species
CGTGCAGGCTGCCGGACATTGCGGAGAAGGAGGTGGGCGATGACGGGGAGGA	464352	464566	464616	464564	-1	GLOTRscaffold_00020	GLOTRDRAFT_82316	463985	466166	None	6944	1593	57601	No_constitutive_exon_found_in_species
GCTCCCCAGTTTACGACGACTAGCACTGACCGCGCGCGGGCTGGGGACAGTC	40237	40647	40187	40239	1	GLOTRscaffold_00021	GLOTRDRAFT_141505	39253	40647	None	6944	1593	57601	No_constitutive_exon_found_in_species
ACCCGTACTTCCCTAAGTCAGTCGTCATAGATGGTACCTGGGGTATATAGGC	187855	187967	188017	187965	-1	GLOTRscaffold_00021	GLOTRDRAFT_97040	185701	188599	None	6944	1593	57601	No_constitutive_exon_found_in_species
CGTCCAGAATCCCCGCTCGAGCTGAAGTGATCGGACTTCACCAAGGGCAGTT	233970	234633	234683	234631	-1	GLOTRscaffold_00021	GLOTRDRAFT_133987	233026	234704	None	6944	1593	57601	No_constitutive_exon_found_in_species
GGGCTGTGGTCTGCGCCCCGGTTGGGTGAGGCGTGCTGAGAATTGGGTAGGC	233026	233145	233195	233143	-1	GLOTRscaffold_00021	GLOTRDRAFT_133987	233026	234704	None	6944	1593	57601	No_constitutive_exon_found_in_species
GTTCATGATTACCAGATGATACGGTGGTGAGTAAAACACCGGGCGTACAGAT	239134	239179	239229	239177	-1	GLOTRscaffold_00021	GLOTRDRAFT_97051	237350	240151	None	6944	1593	57601	No_constitutive_exon_found_in_species
AATGTGCGTGCCAGCATGCCCGCACCGCTCTGGGACTGAGGAGGGCCCAGAT	244475	244621	244425	244477	1	GLOTRscaffold_00021	GLOTRDRAFT_133990	243793	244621	None	6944	1593	57601	No_constitutive_exon_found_in_species
TACCTTGCATTCCCGTTGCTATACAGGCTGAATGAGCGGTGGGTGCGCAGGG	249576	249583	249633	249581	-1	GLOTRscaffold_00021	GLOTRDRAFT_133992	248568	249831	None	6944	1593	57601	No_constitutive_exon_found_in_species
CGGTACGTAGCCCCTTTCCCCGCCCGCACCAACCTGACGCGCGCGGGCAGTG	248813	248937	248987	248935	-1	GLOTRscaffold_00021	GLOTRDRAFT_133992	248568	249831	None	6944	1593	57601	No_constitutive_exon_found_in_species
GGTTTGATTTGTGCGTGGTGCGTGAAAGGGAGGCGCTCAGGGGCGGACAGGA	14801	14973	15023	14971	-1	GLOTRscaffold_00022	GLOTRDRAFT_82370	14412	15696	None	6944	1593	57601	No_constitutive_exon_found_in_species
GGTGAGTATCCCGCTCTGGCCCTGGACGATATTATTGACACGGGACGTAGAA	45785	45967	46017	45965	-1	GLOTRscaffold_00022	GLOTRDRAFT_66973	44925	46485	None	6944	1593	57601	No_constitutive_exon_found_in_species
CTGTGGTTGAGAGATGTAGAGCAAGGGAGGCTGATGCGGGGGTCGGGTAGTG	90409	90535	90585	90533	-1	GLOTRscaffold_00023	GLOTRDRAFT_141565	90035	92699	None	6944	1593	57601	No_constitutive_exon_found_in_species
TTTCCCGCCGTGTGGTGCAAAGGCGACATACACTGATGCGCGGGCGGCAGAG	95580	95884	95530	95582	1	GLOTRscaffold_00023	GLOTRDRAFT_118379	94147	96599	None	6944	1593	57601	No_constitutive_exon_found_in_species
AGTGTCCTTCGTTACAGCATGACACTCGCAGCCTCAGGTGTGGCTGGGAGCT	99099	99180	99230	99178	-1	GLOTRscaffold_00023	GLOTRDRAFT_50734	98881	99296	None	6944	1593	57601	No_constitutive_exon_found_in_species
TGTTTCGGCCGAGGAGGTCTGAAGGGAAAACCTGACATGGGATGGGGCAGAG	100557	100644	100694	100642	-1	GLOTRscaffold_00023	GLOTRDRAFT_97108	100159	102517	None	6944	1593	57601	No_constitutive_exon_found_in_species
CCGGTTTATCGCCCAGTAACATAGCGGATCAGCACTCATCGGTGGGATAGAC	49914	50023	50073	50021	-1	GLOTRscaffold_00024	GLOTRDRAFT_67059	47828	50286	None	6944	1593	57601	No_constitutive_exon_found_in_species
CTCTAGCTCCTTCCCATATGCCTCTCACGCCGACTGTCGGGACGGCGCAGCG	94037	94056	94106	94054	-1	GLOTRscaffold_00024	GLOTRDRAFT_123632	93013	94772	None	6944	1593	57601	No_constitutive_exon_found_in_species
TCTGCCCGTTCGGCTGGCTGGGCGTCCCGCGTCTGACCGGGTGCAAACAGCG	93882	93975	94025	93973	-1	GLOTRscaffold_00024	GLOTRDRAFT_123632	93013	94772	None	6944	1593	57601	No_constitutive_exon_found_in_species
TCTGGCCCCTCTACATTGATCCAGCTGGGTGCTGATATGTCGGGATGTAGGG	98375	98439	98325	98377	1	GLOTRscaffold_00024	GLOTRDRAFT_82498	97838	98854	None	6944	1593	57601	No_constitutive_exon_found_in_species
GTGGTTTCGTTCTGTCAATTTGGACGTGGTCTTAACCCTGTGGGATACAGCC	8702	8792	8842	8790	-1	GLOTRscaffold_00025	GLOTRDRAFT_97140	8702	11064	None	6944	1593	57601	No_constitutive_exon_found_in_species
TAAGTTGCAATGCTACAATATCTGACGTATGGCTGCTGAGGGACCCAAAGAA	22457	22687	22737	22685	-1	GLOTRscaffold_00025	GLOTRDRAFT_134116	22187	23122	None	6944	1593	57601	No_constitutive_exon_found_in_species
GGGGTAGGATGGCTAGATTGATGTATTTTTATCTGGATTTTGTGGGGTAGGA	48150	48275	48325	48273	-1	GLOTRscaffold_00025	GLOTRDRAFT_118402	48150	50230	None	6944	1593	57601	No_constitutive_exon_found_in_species
TGGGTCATATCTGCGGACCCACGAACTGGAATGCTGACGGGACGAAATAGTG	10109	10208	10258	10206	-1	GLOTRscaffold_00029	GLOTRDRAFT_97157	8780	11734	None	6944	1593	57601	No_constitutive_exon_found_in_species
TAGTTGCTCGCGCTCCCGACTAACGTCTTCTTGTCGTTACAGGGACTTAGTT	9418	9502	9368	9420	1	GLOTRscaffold_00030	GLOTRDRAFT_134148	4598	9805	None	6944	1593	57601	No_constitutive_exon_found_in_species
AGGTGGTTGGTTGGCGGGGTCATGGGAAGCTGACGAGGGCGGTGTGGTAGGT	2196	2269	2319	2267	-1	GLOTRscaffold_00033	GLOTRDRAFT_141604	38	2930	None	6944	1593	57601	No_constitutive_exon_found_in_species
GAGTTTTGTTTTGAGAGAGGTGGGGAAGAGCTGATGGTGTGTTGGGATAGCG	1134	1481	1531	1479	-1	GLOTRscaffold_00033	GLOTRDRAFT_141604	38	2930	None	6944	1593	57601	No_constitutive_exon_found_in_species
GGTTTTTGTGATGACGGTGTGGGCGTGCGCTGATGAGACGGTGTGGGCAGAC	969	1067	1117	1065	-1	GLOTRscaffold_00033	GLOTRDRAFT_141604	38	2930	None	6944	1593	57601	No_constitutive_exon_found_in_species
CCTCCCGCACGCTGTCCACACCGAGCAGGCGCTGACGGGAGAGCTGACAGTG	12505	12593	12455	12507	1	GLOTRscaffold_00033	GLOTRDRAFT_134168	12003	13280	None	6944	1593	57601	No_constitutive_exon_found_in_species
AGGTGGTTGGTTGGCGGGGTCATGGGAAGCTGACGAGGGCGGTGTGGTAGGT	12943	13016	12893	12945	1	GLOTRscaffold_00033	GLOTRDRAFT_134168	12003	13280	None	6944	1593	57601	No_constitutive_exon_found_in_species
AATCCATGCAATGGCTTTGGATGAGACATTGTAAAGCTGGGAGGCAACAGGA	1718	1821	1668	1720	1	GLOTRscaffold_00034	GLOTRDRAFT_50916	1399	2493	None	6944	1593	57601	No_constitutive_exon_found_in_species
CCTCCGTACGGTACCCGCTACATATGCTCGGAATATTAATGGGCACGTAGCT	3131	3159	3209	3157	-1	GLOTRscaffold_00043	GLOTRDRAFT_134197	2730	3225	None	6944	1593	57601	No_constitutive_exon_found_in_species
GAGTGATGGAGTTGAAGTGACTTGAACGCGATCTGAAGCGGAGGGAGCAGGG	6958	7165	7215	7163	-1	GLOTRscaffold_00046	GLOTRDRAFT_134208	6958	7411	None	6944	1593	57601	No_constitutive_exon_found_in_species
TGATTGAGCCGTTTGCTCTTGGGTGGGTGGCTGACGAATGTGGGTGGTAGGT	3118	3470	3520	3468	-1	GLOTRscaffold_00048	GLOTRDRAFT_82547	3118	4341	None	6944	1593	57601	No_constitutive_exon_found_in_species
CAGTGCGTCGCGACTTCCCTTCTCCCGCGCGTGTGTTGACGAAGGGGCAGGT	7578	7603	7528	7580	1	GLOTRscaffold_00048	GLOTRDRAFT_141615	6075	8553	None	6944	1593	57601	No_constitutive_exon_found_in_species
TGTGGGATGGGGGGGTGTGATAAGGGAGGAGCGTTGATGGGATGAAATAGAT	7666	7701	7616	7668	1	GLOTRscaffold_00048	GLOTRDRAFT_141615	6075	8553	None	6944	1593	57601	No_constitutive_exon_found_in_species
TCCATTGCCAGGCTCGTACTTGATTGCCGACATGTCTTTCGTGAGGGTAGGA	1122	1472	1522	1470	-1	GLOTRscaffold_00056	GLOTRDRAFT_51005	1122	3965	None	6944	1593	57601	No_constitutive_exon_found_in_species
ACATTGTCTCTGATCTTCGCATTCTCAATCGAAAAGCAATGTGTGGGCAGAT	4231	4483	4533	4481	-1	GLOTRscaffold_00073	GLOTRDRAFT_134273	4231	6567	None	6944	1593	57601	No_constitutive_exon_found_in_species
GTGTTTTTTATTTGGTGCGAGGGAGGGTGTTGATGTACGTGGGTGGACAGTG	1921	1976	1871	1923	1	GLOTRscaffold_00082	GLOTRDRAFT_51079	475	2994	None	6944	1593	57601	No_constitutive_exon_found_in_species
TCTCTCCGCTTATGAGAAAATGCGAAGTTGGTTGTGTATATAGGGTGTAGAC	1266	1384	1216	1268	1	GLOTRscaffold_00086	GLOTRDRAFT_51099	842	1384	None	6944	1593	57601	No_constitutive_exon_found_in_species
AGTCTAATGATCACTGTACATTGTCGATCTATTACGTCCTTATGGGGAAGTA	2401	2645	2695	2643	-1	GLOTRscaffold_00093	GLOTRDRAFT_97267	2401	5972	None	6944	1593	57601	No_constitutive_exon_found_in_species
CCCTGAAATCTTGCAGCTGGGAGCAGGGTACTCATGGGATCGAGGGTCAGGT	1851	2290	1801	1853	1	GLOTRscaffold_00147	GLOTRDRAFT_134400	1516	2981	None	6944	1593	57601	No_constitutive_exon_found_in_species
ATGCGGTGCGCGAGAAGGTCTTGGAAAGCCTCGAGAAGCGCTGGGCAAAGAC	1430	1682	1732	1680	-1	GLOTRscaffold_00159	GLOTRDRAFT_23281	1164	2752	None	6944	1593	57601	No_constitutive_exon_found_in_species
CACCTCGAACTCTTCGGCGTGGCATTCAGCCCTATGATGGGAGAACCTAGCC	2835	2865	2785	2837	1	GLOTRscaffold_00193	GLOTRDRAFT_134456	511	2865	None	6944	1593	57601	No_constitutive_exon_found_in_species
ACTGGTAAGTGCTTCTCCGCGTCTGTCGCTTACCGCCGCCAGGGTCATAGAT	1542	1666	1716	1664	-1	GLOTRscaffold_00221	GLOTRDRAFT_97327	131	1733	None	6944	1593	57601	No_constitutive_exon_found_in_species
CATCTTCCCCTTTACAGGACTCCACTGATGCGCCATCACAGTTAGGGCAGTG	1714	1724	1774	1722	-1	GLOTRscaffold_00245	GLOTRDRAFT_134514	1714	2014	None	6944	1593	57601	No_constitutive_exon_found_in_species
CTCCGCGTGCACGTCCAGGCAGGACTGACGCATGGCCCGGGGACCGGCAGCG	976	1071	926	978	1	GLOTRscaffold_00246	GLOTRDRAFT_141656	649	2249	None	6944	1593	57601	No_constitutive_exon_found_in_species
TGCTCTGCTTGTGGGCGGGGCATGGTGCTGATCTGCGTGTGGGTGGGTAGCA	1548	2241	1498	1550	1	GLOTRscaffold_00271	GLOTRDRAFT_141657	716	2241	None	6944	1593	57601	No_constitutive_exon_found_in_species
TGATCTATCAGATGAGGAGATATTATCATCGGGTCATGATGCATGGGCAGAT	2531	2544	2481	2533	1	GLOTRscaffold_00285	GLOTRDRAFT_134560	1949	2544	None	6944	1593	57601	No_constitutive_exon_found_in_species
ACCATGGGGCAAAGTCCAGCGCTGACAAGTCTCCGAGGGCATTGGAGTAGTC	1650	1760	1810	1758	-1	GLOTRscaffold_00298	GLOTRDRAFT_134575	1650	2354	None	6944	1593	57601	No_constitutive_exon_found_in_species
CCTTATCTGGTAGTGAAGATTGATAAAAGTCACTAACTCGCGGGATGAAGCC	1795	1939	1989	1937	-1	GLOTRscaffold_00315	GLOTRDRAFT_141659	1003	2364	None	6944	1593	57601	No_constitutive_exon_found_in_species
AGGATTCCGTAGGAAACAGATGGGGCATTAACGTGGGGTGGGCAAATAAGGT	9	27	77	25	-1	GLOTRscaffold_00323	GLOTRDRAFT_134601	9	333	None	6944	1593	57601	No_constitutive_exon_found_in_species
GGTGCATGTGAAGGAGGTTGAGGACGGATCCGTTGAAGATGTGGGAGAAGTT	8	502	552	500	-1	GLOTRscaffold_00387	GLOTRDRAFT_134671	8	797	None	6944	1593	57601	No_constitutive_exon_found_in_species
TCTCTCCGCTTATGAGAAAATGCGAAGTTGGTTGTGTATATAGGGTGTAGAC	1749	1867	1917	1865	-1	GLOTRscaffold_00393	GLOTRDRAFT_51668	1749	2167	None	6944	1593	57601	No_constitutive_exon_found_in_species
TAACCGCGACACGGAACAGGAACACGAGAGAGAAAACGAACACGGGGCAGAG	240	1229	190	242	1	GLOTRscaffold_00426	GLOTRDRAFT_134716	12	1281	None	6944	1593	57601	No_constitutive_exon_found_in_species
AAAACACGGTGCAGTTTCGCAGACGGACGGGGCTGACGGGCAGAGAGCAGCG	975	1073	1123	1071	-1	GLOTRscaffold_00428	GLOTRDRAFT_134718	479	1798	None	6944	1593	57601	No_constitutive_exon_found_in_species
