# Supplementary material for: Widespread Separation of the Polypyrimidine Tract From 3′ AG by G Tracts in Association With Alternative Exons in Metazoa and Plants
Source: Front Genet. 2019 Jan 14;9:741. doi: 10.3389/fgene.2018.00741 (PMC6339879; doi:10.3389/fgene.2018.00741)
Supplement: DATA FILE S1 — Sequences of REPAG 3′ SS from each species of fungi. [file Data_Sheet_1.zip › Supplementary data 1/Fungi_Release38_paraphaeosphaeria_sporulosa.txt]

REPA_GGG_Sequence	Exon_Start	Exon_End	Pos_-50	Pos_+2	Strand	Chromosome	GeneID	Gene_Start	Gene_End	Gene_Name	Number_of_REPAs	Number_of_REPAs_has_GGG	Number_of_Intron(Intra_genic_Region)	Upstream_Constitutive_Exon
CTTCCCCTTTGAGTAGGAATCGTGAAGCTAACATGCCTGCGTGGGCATAGAA	76534	77195	76484	76536	1	CC84scaffold_1	CC84DRAFT_1223879	76141	77195	None	4712	539	24007	No_constitutive_exon_found_in_species
CGTAATCGTGAGTGTGAGAGTGGCACAGAGAGGCTGACGTTGGGGAATAGGA	87876	88027	87826	87878	1	CC84scaffold_1	CC84DRAFT_1132697	87372	88252	None	4712	539	24007	No_constitutive_exon_found_in_species
CAAGACAGTAGCGCTTAGGCTGGTGTGTGCTGGCGCTAATGATGGGACAGGG	119175	119348	119125	119177	1	CC84scaffold_1	CC84DRAFT_1052512	118925	119348	None	4712	539	24007	No_constitutive_exon_found_in_species
GTACGTTCGTTGGTGCGCATGGTAGGCTGGGCCACGCTGACAGGGCACAGTT	145038	145051	145101	145049	-1	CC84scaffold_1	CC84DRAFT_1210851	144230	145185	None	4712	539	24007	No_constitutive_exon_found_in_species
TCTCATCTAGCAGTACATGTGTGGGTGTGTGCTTATTGATTTGGGAGCAGTA	145732	145849	145682	145734	1	CC84scaffold_1	CC84DRAFT_1158782	145359	146563	None	4712	539	24007	No_constitutive_exon_found_in_species
AAGTTTCGAAGCGATCGATGGCCATTTTACTGAAACGTGAGGTGGGTTAGTT	210389	210652	210339	210391	1	CC84scaffold_1	CC84DRAFT_855	209942	211557	None	4712	539	24007	No_constitutive_exon_found_in_species
ATCCGACTCTTTATCCGTCCTTTGGTTGATTTTGACTGACTGGGAAAAAGCA	217598	218016	218066	218014	-1	CC84scaffold_1	CC84DRAFT_1106497	217598	218631	None	4712	539	24007	No_constitutive_exon_found_in_species
ATCCGTCGCGAGAAGCGGCTTTTGGGATGCATGCTAACGAAGGGGTTTAGCC	329888	330039	329838	329890	1	CC84scaffold_1	CC84DRAFT_1191858	324690	330608	None	4712	539	24007	No_constitutive_exon_found_in_species
CAGTCTTAGCACCAGCGCCGGGGAACTCGGTGGCAGGGGCCGAAGGAGAGGG	344210	344216	344266	344214	-1	CC84scaffold_1	CC84DRAFT_2788	343618	344690	None	4712	539	24007	No_constitutive_exon_found_in_species
CAACAGGCGCGGGAGTGTACTCGCCAACAGGGGCGGACACGGGGTAGGAGAA	344063	344066	344116	344064	-1	CC84scaffold_1	CC84DRAFT_2788	343618	344690	None	4712	539	24007	No_constitutive_exon_found_in_species
AAGTACGATGGTAAACATCATCCTGCGCTGGCTGGGACTAAAGGGTATAGTC	354838	355139	355189	355137	-1	CC84scaffold_1	CC84DRAFT_1182274	354838	355712	None	4712	539	24007	No_constitutive_exon_found_in_species
GGTACGTCGTCAGCTTCGTGCGTGGGAAGGCGGGCACTGACGCGGGGCAGAT	475856	476424	475806	475858	1	CC84scaffold_1	CC84DRAFT_1106682	475348	477955	None	4712	539	24007	No_constitutive_exon_found_in_species
AAGTAGATTGGAGCGTCCTTGCTTCGGGTAGACTTGCTGACAGGGTGCAGGT	761570	761668	761520	761572	1	CC84scaffold_1	CC84DRAFT_34687	760451	761794	None	4712	539	24007	No_constitutive_exon_found_in_species
TCCCCCCTTCGCACATATCATTGAACATGTTAGCTAATGGGATGGAACAGTA	840327	840964	841014	840962	-1	CC84scaffold_1	CC84DRAFT_1079253	839604	841135	None	4712	539	24007	No_constitutive_exon_found_in_species
CTGCCTCGTGGAGATGCTTCATTAGACAGTCAATTAATGTGGAGGGATAGTG	850180	850485	850130	850182	1	CC84scaffold_1	CC84DRAFT_1158985	849308	850485	None	4712	539	24007	No_constitutive_exon_found_in_species
GAAGACAGGATGGATGATGAATTGAGAAGCTAATATGAAGGGGTGAACAGTC	1022096	1022816	1022046	1022098	1	CC84scaffold_1	CC84DRAFT_38275	1021241	1022816	None	4712	539	24007	No_constitutive_exon_found_in_species
TATGTGAGATATTGCCGAGCAGATGTGAGGGTGCATGCTAAGGGAGTAAGTG	1038107	1038685	1038735	1038683	-1	CC84scaffold_1	CC84DRAFT_1159036	1038107	1039538	None	4712	539	24007	No_constitutive_exon_found_in_species
AGTGGCCAATATCACATTTCATGTACGCAGATGCTTACAGGGACCAAAAGCC	1146776	1147209	1147259	1147207	-1	CC84scaffold_1	CC84DRAFT_1133413	1145738	1147896	None	4712	539	24007	No_constitutive_exon_found_in_species
GGGTCGAGCTGGAAGAAAGACCGAGGCTAATGGATGGTTGGGTGGCGTAGAA	1344188	1344283	1344138	1344190	1	CC84scaffold_1	CC84DRAFT_1159109	1343292	1344490	None	4712	539	24007	No_constitutive_exon_found_in_species
TTCTTCCCCTCCCCACCCACCATCTACATGCGCTAATTATTCGTGGGAAGAC	1390611	1390837	1390561	1390613	1	CC84scaffold_1	CC84DRAFT_1133590	1390057	1391201	None	4712	539	24007	No_constitutive_exon_found_in_species
GCGTAAGTTTGCTGGGGAATGCGGTGAGAAAGTGTGCTAATGCGGGGCAGCT	1390885	1391201	1390835	1390887	1	CC84scaffold_1	CC84DRAFT_1133590	1390057	1391201	None	4712	539	24007	No_constitutive_exon_found_in_species
GGCCTGAAATCGCCAACTTCACAACATGATTCACTGACTGCGGGTTGAAGCA	1400569	1402205	1400519	1400571	1	CC84scaffold_1	CC84DRAFT_1159122	1400284	1402205	None	4712	539	24007	No_constitutive_exon_found_in_species
TCTGTAAGTATGCCTAAAGGATTGCAGAGATGATGGGCTAATGGGGCCAGCG	1553358	1553688	1553308	1553360	1	CC84scaffold_1	CC84DRAFT_1159171	1552931	1553688	None	4712	539	24007	No_constitutive_exon_found_in_species
GTAGGTTTCCCGTCTATCGTGGTGTTGGATCAGCAATTGACGCAGGGCAGGT	1599141	1599179	1599229	1599177	-1	CC84scaffold_1	CC84DRAFT_1133717	1596454	1599441	None	4712	539	24007	No_constitutive_exon_found_in_species
TGTGAGCAATCCTCCAGCAACAATGCTTCTCATAGCTAACGCGGGCGCAGGT	1747173	1747247	1747123	1747175	1	CC84scaffold_1	CC84DRAFT_50088	1746351	1747810	None	4712	539	24007	No_constitutive_exon_found_in_species
GACGCTCTGGTCGTCGTGAGTTGAAGACTTACTATGCGGGGAACATACAGAA	1865031	1865071	1864981	1865033	1	CC84scaffold_1	CC84DRAFT_1225343	1864559	1865650	None	4712	539	24007	No_constitutive_exon_found_in_species
TATGTCCTTGATCAAATTACTTACATGAACGGACTGATGTTCAAGGGCAGGT	1967823	1969021	1967773	1967825	1	CC84scaffold_1	CC84DRAFT_1225487	1967598	1969021	None	4712	539	24007	No_constitutive_exon_found_in_species
GGAAAGAGCTTCATGATTCATGTCGGGGTTAACGATTGCAATGGGTGCAGTG	2172198	2172691	2172148	2172200	1	CC84scaffold_1	CC84DRAFT_1080688	2171986	2172691	None	4712	539	24007	No_constitutive_exon_found_in_species
CATTGGGGTATTCCATCACTGATCTTTTTAGGCTACTTAAGATGGGCCAGAT	2211205	2211573	2211623	2211571	-1	CC84scaffold_1	CC84DRAFT_1192300	2210057	2211779	None	4712	539	24007	No_constitutive_exon_found_in_species
CAAGTAAGCCATGCCTGCCGGTTGGTTGACGCGCATGCTGACAAGGGCAGAT	2454790	2455132	2455182	2455130	-1	CC84scaffold_1	CC84DRAFT_1159416	2453960	2455885	None	4712	539	24007	No_constitutive_exon_found_in_species
CTTTCATAGAGGCCAAACATGGAATGGGTCTGCACATATGGGAATTGCAGCC	2703608	2704059	2703558	2703610	1	CC84scaffold_1	CC84DRAFT_1080938	2703282	2704679	None	4712	539	24007	No_constitutive_exon_found_in_species
TGAGCTTTTGGATGCAAAGGTGAAAGTTGAAGTGAAGCTAATGCGGGCAGGC	2802904	2803506	2803556	2803504	-1	CC84scaffold_1	CC84DRAFT_1108244	2800769	2804378	None	4712	539	24007	No_constitutive_exon_found_in_species
TGATCTTGGGACGTGGCTGGGTAGTTGATCATGTCTGACAGGGCCGACAGGT	2905807	2907103	2905757	2905809	1	CC84scaffold_1	CC84DRAFT_1254511	2905261	2907103	None	4712	539	24007	No_constitutive_exon_found_in_species
GCATTAGAAACTACACGGGTTTCAACCTCGACGTTTGGGCAGAAGGCAAGGA	2988592	2989518	2989568	2989516	-1	CC84scaffold_1	CC84DRAFT_1079929	2985719	2995365	None	4712	539	24007	No_constitutive_exon_found_in_species
TTGTGCTCGACAGTTGAAAAGGACAAGAACGAAGGCTAACCATGGGACAGGT	3036240	3036744	3036190	3036242	1	CC84scaffold_1	CC84DRAFT_1134693	3032546	3036744	None	4712	539	24007	No_constitutive_exon_found_in_species
TATGTGTCTTGCACTATCGCGCAAAGCAGCCCCAATTAACAATAGGGAAGGC	3065809	3066345	3065759	3065811	1	CC84scaffold_1	CC84DRAFT_1211843	3065456	3066505	None	4712	539	24007	No_constitutive_exon_found_in_species
TCAGTAAGTCTGTGTTAATATTTTGATAGGACGCTTCTAACGATGGGCAGGT	3106558	3106828	3106878	3106826	-1	CC84scaffold_1	CC84DRAFT_1254571	3104297	3109990	None	4712	539	24007	No_constitutive_exon_found_in_species
TATGAGCATCACTGCTAAATGGTAGAAGAAAGGAGCTTACGATGGGATAGAT	3257189	3257221	3257139	3257191	1	CC84scaffold_1	CC84DRAFT_112061	3255912	3257624	None	4712	539	24007	No_constitutive_exon_found_in_species
CAACAGAGTGTCCATAAAGTAGGCTAATATCTCTCAGGGCACGGGAACAGCG	3300608	3300854	3300558	3300610	1	CC84scaffold_1	CC84DRAFT_1134879	3300168	3300854	None	4712	539	24007	No_constitutive_exon_found_in_species
AGGTGAGCTGCACCTGATCAGACAAGAGACCAACATGCTGATGGGTACAGTT	3325914	3326280	3325864	3325916	1	CC84scaffold_1	CC84DRAFT_1134910	3325275	3326280	None	4712	539	24007	No_constitutive_exon_found_in_species
CGTTGCTGCGACCTTACTTGTTATGAGATGGTTGTGCTGACGGGATGCAGTC	3357055	3357554	3357005	3357057	1	CC84scaffold_1	CC84DRAFT_1159687	3356036	3357554	None	4712	539	24007	No_constitutive_exon_found_in_species
TTGGGCAGTTCCTTGGGTCGGCAGTCGCACCTCGTCTAACAAGGGAATAGCA	3453876	3454708	3453826	3453878	1	CC84scaffold_1	CC84DRAFT_1108750	3452719	3456528	None	4712	539	24007	No_constitutive_exon_found_in_species
GGAACGGATGGATGAGAGTGAGCATGAGAATTGAGGCTGACAGGGCATAGAT	3524680	3524804	3524854	3524802	-1	CC84scaffold_1	CC84DRAFT_1159752	3524081	3525152	None	4712	539	24007	No_constitutive_exon_found_in_species
CTTCCCTCGTTATTTCCGAAACAAGTAGCTGATATAGACTGGGAAAACAGCC	3660786	3660969	3661019	3660967	-1	CC84scaffold_1	CC84DRAFT_1135195	3660454	3661210	None	4712	539	24007	No_constitutive_exon_found_in_species
AGTAAGACCACACGCATGCTCTGCGCGGAATACGGGTTAACAGGGCGCAGAC	3707122	3708739	3708789	3708737	-1	CC84scaffold_1	CC84DRAFT_124592	3707122	3709096	None	4712	539	24007	No_constitutive_exon_found_in_species
ATGTTGGTGTAGCAGAGGTGGGCGGGATGTCATGGACTGATGGGGGACAGCA	3745744	3745979	3746029	3745977	-1	CC84scaffold_1	CC84DRAFT_1108995	3745744	3746430	None	4712	539	24007	No_constitutive_exon_found_in_species
GTGTGTGAGGCTGCTGAAGTCGGCAAAGGAGGCTAATGGGAGGTATGTAGAT	3818073	3818271	3818321	3818269	-1	CC84scaffold_1	CC84DRAFT_1159839	3818073	3818620	None	4712	539	24007	No_constitutive_exon_found_in_species
CTCCGCGGTAAGGATCCATTCTGAGGCTGTTGGCGAGACTAACAGGGCAGTT	3945775	3946177	3945725	3945777	1	CC84scaffold_1	CC84DRAFT_129545	3945260	3946177	None	4712	539	24007	No_constitutive_exon_found_in_species
GGAATAGAAGTGTGTGTCTTGTGAGCCCGGGAAGCTCATGGATTGGGCAGAT	3946496	3947234	3947284	3947232	-1	CC84scaffold_1	CC84DRAFT_1159881	3945793	3948000	None	4712	539	24007	No_constitutive_exon_found_in_species
ACTCACTCCCCGCGGACTTATCGGCCATGACCAGCTAACGAGGGATGCAGAC	4044582	4044696	4044532	4044584	1	CC84scaffold_1	CC84DRAFT_1183237	4044462	4045253	None	4712	539	24007	No_constitutive_exon_found_in_species
CGGTATGTCACTCTACATCAACTCGGTTGGAAAGACACTAACGGGGTCAGAT	4095959	4096204	4095909	4095961	1	CC84scaffold_1	CC84DRAFT_1227233	4094556	4096204	None	4712	539	24007	No_constitutive_exon_found_in_species
AGGCCACGAGGCGATTGTGAAGCTGCTGCTTGACGAGGGCGCCGAGAAAGTA	4222914	4223470	4223520	4223468	-1	CC84scaffold_1	CC84DRAFT_1109376	4222914	4226747	None	4712	539	24007	No_constitutive_exon_found_in_species
TGGGGTAAAATGGAGACGAACCTGGTACACTAACGGCGGGTGAGCAGTAGCC	4325054	4325281	4325004	4325056	1	CC84scaffold_1	CC84DRAFT_158280	4324649	4325281	None	4712	539	24007	No_constitutive_exon_found_in_species
TGATCAGAACTTATTTCGACATATGCGTGAACTAATCGGGAAATACACAGGC	4347460	4347801	4347851	4347799	-1	CC84scaffold_1	CC84DRAFT_158508	4346538	4348350	None	4712	539	24007	No_constitutive_exon_found_in_species
CAACGGGATCTTTTCGTTTACCCCGGATGGCGGACCCATTATCGGGCGAGCG	4455355	4457029	4455305	4455357	1	CC84scaffold_1	CC84DRAFT_1160068	4454129	4457029	None	4712	539	24007	No_constitutive_exon_found_in_species
CAGGAAACTTGGAGGATATAGTGGAGCACTGCGTGTACGAGAAGGGCGAGGA	4476871	4476944	4476821	4476873	1	CC84scaffold_1	CC84DRAFT_1135837	4476709	4478624	None	4712	539	24007	No_constitutive_exon_found_in_species
GGCTGTAAGTGAAAAATTCTGGCCACAATGACGGTACTGAGATAGGGCAGGA	4600536	4600942	4600486	4600538	1	CC84scaffold_1	CC84DRAFT_1212360	4600185	4602065	None	4712	539	24007	No_constitutive_exon_found_in_species
ACGTAGCCACAGTATAATATGGACCAGATCCTTTCGTTGACGGGATACAGAG	4699128	4699807	4699857	4699805	-1	CC84scaffold_1	CC84DRAFT_1212393	4697740	4700004	None	4712	539	24007	No_constitutive_exon_found_in_species
CAAGTCTTATCGACATCATCCTGGTGTACGGAGGCTCACAGAGGGCGCAGAG	4702761	4705967	4702711	4702763	1	CC84scaffold_1	CC84DRAFT_1192939	4702211	4706488	None	4712	539	24007	No_constitutive_exon_found_in_species
TATGGTAGGTGTAACACCGAGGCACGCATGACATTCGCTAAGGAGGGTAGAT	4731700	4731808	4731650	4731702	1	CC84scaffold_1	CC84DRAFT_1160166	4731070	4732941	None	4712	539	24007	No_constitutive_exon_found_in_species
AGGTACTGGTAACGCGATGGTCCCGCACGCTAAGGCTGATGTGGGGCTAGGG	4761277	4761360	4761410	4761358	-1	CC84scaffold_1	CC84DRAFT_1227673	4760411	4761513	None	4712	539	24007	No_constitutive_exon_found_in_species
TTGTCGCAATGACATTGCGGATGGTGATGCTGATGCTAATTGGGATGCAGTG	4819485	4819542	4819435	4819487	1	CC84scaffold_1	CC84DRAFT_1160197	4818944	4821025	None	4712	539	24007	No_constitutive_exon_found_in_species
GATGGCCGTCTTCCGATCCGTCTGCAGCTCCTCTAACCTAGGGTGGATAGGA	4846743	4847099	4847149	4847097	-1	CC84scaffold_1	CC84DRAFT_1160211	4846743	4848113	None	4712	539	24007	No_constitutive_exon_found_in_species
GGAGGTATGTGGTTATTCATCAACATCAGGAAGCATTTAACGCGGGGTAGAT	4889661	4889733	4889611	4889663	1	CC84scaffold_1	CC84DRAFT_168220	4888888	4891016	None	4712	539	24007	No_constitutive_exon_found_in_species
TCTACAGCTGGTGATGGTGGTGAAGCTCCCCGCTGACGAGGGGTCAACAGGT	4964472	4964565	4964422	4964474	1	CC84scaffold_1	CC84DRAFT_1160267	4964094	4967797	None	4712	539	24007	No_constitutive_exon_found_in_species
GACGAGAAGGACACCGCACCACTCCACCAAGAGAAGAACTGGGCAAACAGCT	4995176	4995683	4995733	4995681	-1	CC84scaffold_1	CC84DRAFT_1193016	4995176	4996207	None	4712	539	24007	No_constitutive_exon_found_in_species
AGTCCCTTCGCCGCCTGAGTACAGGCGCGGCTGGTATTGACAATGGGCAGTG	5036701	5037191	5036651	5036703	1	CC84scaffold_1	CC84DRAFT_1227927	5036018	5038287	None	4712	539	24007	No_constitutive_exon_found_in_species
CACGAGGGCGGGTCATGTGATTTGAAGGACGGAGCTGATGGGCGTGACAGGG	5042720	5042798	5042848	5042796	-1	CC84scaffold_1	CC84DRAFT_178746	5042281	5043282	None	4712	539	24007	No_constitutive_exon_found_in_species
ATAACATTCGTCTAGTTCGAGCAAAAGTCCGAAGCTAACGGGACGCACAGTG	5130826	5131429	5131479	5131427	-1	CC84scaffold_1	CC84DRAFT_179760	5130826	5132446	None	4712	539	24007	No_constitutive_exon_found_in_species
GCATATGCTCACCGTGGGAGCGAGAGCCGCGCTGGCTGCGGGTATAATAGTC	5350529	5350787	5350837	5350785	-1	CC84scaffold_1	CC84DRAFT_1171767	5349408	5351680	None	4712	539	24007	No_constitutive_exon_found_in_species
GGGCCAGGAAGTCACATACGCCGAGCTGTTGGCAGGAACGGGCACGAAAGGA	5390968	5391034	5390918	5390970	1	CC84scaffold_1	CC84DRAFT_1183616	5390817	5393795	None	4712	539	24007	No_constitutive_exon_found_in_species
GAGAAACAAAACACTAAAAAGCCTATATAAACTTCCCAAAAGGGAAAGAGGA	5397953	5398107	5397903	5397955	1	CC84scaffold_1	CC84DRAFT_1077359	5396305	5398107	None	4712	539	24007	No_constitutive_exon_found_in_species
AGCTACCCCGCTCGGCTATCAGGAACGTCATGCTAACGCGCCAGGGATAGTA	40129	40155	40205	40153	-1	CC84scaffold_2	CC84DRAFT_1160402	39417	40857	None	4712	539	24007	No_constitutive_exon_found_in_species
GCCCCAGGACTCGAAAGCAGTATTGGCACGGTACCTGACCAACAGGGCAGGC	91604	93223	93273	93221	-1	CC84scaffold_2	CC84DRAFT_1160416	90912	93932	None	4712	539	24007	No_constitutive_exon_found_in_species
CGCCTCAGACCGAGACCTCGCAGCGGGAGACTTGACTGACGGGCGCATAGTT	111717	111844	111667	111719	1	CC84scaffold_2	CC84DRAFT_431767	111458	112776	None	4712	539	24007	No_constitutive_exon_found_in_species
TGCCCAGTCTGCACGAGAAGGGAAAACACGAAGAGACTGACGGGGCGCAGGT	121694	121775	121825	121773	-1	CC84scaffold_2	CC84DRAFT_1160424	121177	122062	None	4712	539	24007	No_constitutive_exon_found_in_species
GTAAGGAATTCAAGAGAGCCAACTTGCTTCGGCGAGACTGACTGGGGCAGAT	192053	192171	192003	192055	1	CC84scaffold_2	CC84DRAFT_1255342	191272	193998	None	4712	539	24007	No_constitutive_exon_found_in_species
AGTTTACAACGCCCAAGGAAGGATGAAGAAAGCATGCTAATGGGATACAGGC	209436	209522	209572	209520	-1	CC84scaffold_2	CC84DRAFT_1082188	209436	209930	None	4712	539	24007	No_constitutive_exon_found_in_species
GAAATGTGAGAGATTGGGCTAAAAAGTGGAGAGACGACTTGATTGGGTAGGC	281580	281835	281885	281833	-1	CC84scaffold_2	CC84DRAFT_1193175	281580	283174	None	4712	539	24007	No_constitutive_exon_found_in_species
AGTGAGACGTCCTTTTTCTCAGGCGGTACGCCCATTGCTAATAGGGACAGCC	360952	361335	360902	360954	1	CC84scaffold_2	CC84DRAFT_1193188	360406	362600	None	4712	539	24007	No_constitutive_exon_found_in_species
GGGAGCGAAAGGGGTTCGTTAGGGAGGTACTGTGCTAACTGGGACAACAGGT	364264	364482	364532	364480	-1	CC84scaffold_2	CC84DRAFT_1160483	364264	366206	None	4712	539	24007	No_constitutive_exon_found_in_species
CAGGGCCTCCGCCAGTGCTGTACGTCCGGGAGAGCTTCTACGGGCAACAGCC	422046	422200	421996	422048	1	CC84scaffold_2	CC84DRAFT_1171915	420748	423310	None	4712	539	24007	No_constitutive_exon_found_in_species
GAGTATGCCGTGGCCGTCCGCTTGCTGGCCCTGACTGATCGCGTGGGCAGGC	497381	499362	497331	497383	1	CC84scaffold_2	CC84DRAFT_1160512	496884	499362	None	4712	539	24007	No_constitutive_exon_found_in_species
ACATGCCCTTCCCAGTCTCCCTCTCAAATTGACGTTTAATGGGTGCGTAGAT	645371	645538	645588	645536	-1	CC84scaffold_2	CC84DRAFT_1160562	644758	646292	None	4712	539	24007	No_constitutive_exon_found_in_species
GTGGACTCGCCACGACGATGACGGCCAGTAACGCTAACATGGGAGGACAGAT	773304	773794	773254	773306	1	CC84scaffold_2	CC84DRAFT_1137130	772131	773794	None	4712	539	24007	No_constitutive_exon_found_in_species
AGCCTGTGAGTGTGCCCTGTCTGGGAGAGATGCGGTGCTGACGGGTGTAGAA	775124	775434	775074	775126	1	CC84scaffold_2	CC84DRAFT_1172026	774174	776312	None	4712	539	24007	No_constitutive_exon_found_in_species
GATCATAGGTAAATTCACTTGTTTGACGTTCCAGCTGCTGGGGTATACAGGG	775476	775622	775426	775478	1	CC84scaffold_2	CC84DRAFT_1172026	774174	776312	None	4712	539	24007	No_constitutive_exon_found_in_species
TGATGTTGGACTTGGTGGCCATCACGACCAAGACCCGGGTAATAACGAAGAG	822400	822744	822794	822742	-1	CC84scaffold_2	CC84DRAFT_1083508	822400	824842	None	4712	539	24007	No_constitutive_exon_found_in_species
ATGTTAGTCACAGTTTCCTCTTCCAGCCGATGTCGTGCATGTTGGGGTAGCT	835462	836131	836181	836129	-1	CC84scaffold_2	CC84DRAFT_1172051	834932	836308	None	4712	539	24007	No_constitutive_exon_found_in_species
GCGCGTAAGTAGCGAAGCCCTGTGGCCGAGCACAACTAAATCGAGGGCAGTT	902573	903830	903880	903828	-1	CC84scaffold_2	CC84DRAFT_439224	901515	904425	None	4712	539	24007	No_constitutive_exon_found_in_species
TGCTCAGATTCACCCGAGGGCTTTCACTTATAGCGATTGCGGGGTTCAAGAA	905222	905379	905172	905224	1	CC84scaffold_2	CC84DRAFT_439258	904609	905379	None	4712	539	24007	No_constitutive_exon_found_in_species
CGAGGATGGCGGGGTGCCTAGTTTTCCGTCTGTGGAGGCGAAGGGGCGAGAG	940101	940364	940051	940103	1	CC84scaffold_2	CC84DRAFT_1235083	939078	940364	None	4712	539	24007	No_constitutive_exon_found_in_species
CCCCACTCCACCCACAGTCAACACTATGCTGACGCATCCGGGCGTGCAAGAC	1036036	1036827	1035986	1036038	1	CC84scaffold_2	CC84DRAFT_1193327	1033777	1036827	None	4712	539	24007	No_constitutive_exon_found_in_species
CACTCGTGCTTCCAAAAGTGAGATTAGGCAAAGCTAACAAGGGATGACAGGC	1085129	1085849	1085079	1085131	1	CC84scaffold_2	CC84DRAFT_1255589	1084198	1085849	None	4712	539	24007	No_constitutive_exon_found_in_species
ATGCACTGAACACAGCAAGGCTTGGAAACGTGTGCTGACCAGATGGGCAGTA	1100556	1101338	1100506	1100558	1	CC84scaffold_2	CC84DRAFT_1255596	1099996	1101338	None	4712	539	24007	No_constitutive_exon_found_in_species
TGCTGCTTTGTTTCAACTGCATTCGTTGGAATGCGCCTGACGGGTAGCAGGT	1128796	1129107	1128746	1128798	1	CC84scaffold_2	CC84DRAFT_1172144	1128241	1129107	None	4712	539	24007	No_constitutive_exon_found_in_species
CCCTTGCTCTTCCCTTGCTTTTTTTGTGTTGGAAGGTTAACGGGAAAAAGAT	1138635	1138859	1138909	1138857	-1	CC84scaffold_2	CC84DRAFT_1160717	1138635	1139416	None	4712	539	24007	No_constitutive_exon_found_in_species
TCGCCCTTCCACAGCAGGCCACAAGAAATCTATCGCTAACAATAGGGCAGAA	1158932	1160216	1160266	1160214	-1	CC84scaffold_2	CC84DRAFT_1160723	1158722	1160777	None	4712	539	24007	No_constitutive_exon_found_in_species
GTTTGGCATTCTTTCGAGGCTTCCGGTAATGCGCTGATGAAAGGGAACAGGT	1262614	1262789	1262839	1262787	-1	CC84scaffold_2	CC84DRAFT_1202321	1262614	1263897	None	4712	539	24007	No_constitutive_exon_found_in_species
CTGTAAGTTCACAAAAAGAAAAATCCGAGTTTAGGCTTACGGGATCACAGTT	1275833	1276699	1275783	1275835	1	CC84scaffold_2	CC84DRAFT_1111222	1275378	1276699	None	4712	539	24007	No_constitutive_exon_found_in_species
AGTAAGTTGGATCGTGCGTTTCAGTAGGCGGTGAGGCTGATGGGGTGTAGCT	1399508	1399607	1399657	1399605	-1	CC84scaffold_2	CC84DRAFT_1183956	1398515	1400388	None	4712	539	24007	No_constitutive_exon_found_in_species
GTCATTCCTACCTGTCTGGTTGCCTCCGCAAGACTAACATGGGTACACAGCA	1487733	1488404	1487683	1487735	1	CC84scaffold_2	CC84DRAFT_1111344	1486237	1488404	None	4712	539	24007	No_constitutive_exon_found_in_species
TCCGAAATCTTATGGATGGATGAAAAGGACACTACTAATGCGGGAGATAGAT	1539444	1539652	1539702	1539650	-1	CC84scaffold_2	CC84DRAFT_1081456	1539159	1539901	None	4712	539	24007	No_constitutive_exon_found_in_species
TCCCGCACAATCCCAGTTCACTCCACGTCGTATTAACATTGGGATAAAAGAT	1630124	1631851	1630074	1630126	1	CC84scaffold_2	CC84DRAFT_1235649	1629868	1632379	None	4712	539	24007	No_constitutive_exon_found_in_species
CTTTTCGGGGGCGGAGTGGAGTGAGAAGGTACTGTGCTAACACGTGGGAGAA	1670455	1671002	1671052	1671000	-1	CC84scaffold_2	CC84DRAFT_1172305	1670455	1671702	None	4712	539	24007	No_constitutive_exon_found_in_species
CACGCCACTACCTACTCGTCAAGATCATGAGACCGCTATTAGCCGGGCAGCA	1684558	1684889	1684939	1684887	-1	CC84scaffold_2	CC84DRAFT_1172312	1684558	1685660	None	4712	539	24007	No_constitutive_exon_found_in_species
AAATGCTGCTACAGCTTGTGTTCGGTGGCATGCTAACGTGCGGGCAACAGCC	1711029	1711432	1710979	1711031	1	CC84scaffold_2	CC84DRAFT_1213203	1710546	1711558	None	4712	539	24007	No_constitutive_exon_found_in_species
GGTTCTGAGGCCCAGCGCTGGTTTGAGATCGTCGCGCTCACAAAGGGAAGGG	1809910	1809973	1809860	1809912	1	CC84scaffold_2	CC84DRAFT_1137844	1809253	1811304	None	4712	539	24007	No_constitutive_exon_found_in_species
ATTGCATGGTTGCTCAGTTTCAAGTCTTTGCACACTAACGGGAAGCCTAGAT	1958491	1958659	1958709	1958657	-1	CC84scaffold_2	CC84DRAFT_1137970	1957501	1958854	None	4712	539	24007	No_constitutive_exon_found_in_species
GTATGTCAACTCCCAAAGATTCTTGACCGGGTCTCTGATGAACAGGGTAGCT	2015212	2015436	2015162	2015214	1	CC84scaffold_2	CC84DRAFT_1172431	2014740	2015676	None	4712	539	24007	No_constitutive_exon_found_in_species
ATCGGGTAAGTTACTTTATTATGTTGGAGAAGGTTCTGATGATTGGGTAGAT	2021668	2021819	2021618	2021670	1	CC84scaffold_2	CC84DRAFT_1255871	2020485	2022755	None	4712	539	24007	No_constitutive_exon_found_in_species
AGGTATGTCTACTATGTACACTCTACTGATAACAAACTGACGCGGGGCAGAT	2201593	2201953	2201543	2201595	1	CC84scaffold_2	CC84DRAFT_1161026	2199986	2201953	None	4712	539	24007	No_constitutive_exon_found_in_species
TACACTCACTACGCCAACCAGGGTGCGGAGAAGACTGATGTGTGGGGTAGGC	2211407	2211629	2211357	2211409	1	CC84scaffold_2	CC84DRAFT_1236073	2210834	2211629	None	4712	539	24007	No_constitutive_exon_found_in_species
CTGGTACGTTTCGTCAGCCACGGGAATGGGACGGGTCTAACGGGTACAAGGG	2313827	2314139	2314189	2314137	-1	CC84scaffold_2	CC84DRAFT_1193635	2310902	2314537	None	4712	539	24007	No_constitutive_exon_found_in_species
GATCTGGTGAGTAGATGCCATGAATCCGAACGCGGCTGACAAGGGAATAGAG	2516045	2516082	2515995	2516047	1	CC84scaffold_2	CC84DRAFT_1213499	2514631	2518206	None	4712	539	24007	No_constitutive_exon_found_in_species
CAAAGCGATATCATTGACACCCTGCCTCTGATTTGCAAAGGGCATGACAGGA	2528883	2528994	2529044	2528992	-1	CC84scaffold_2	CC84DRAFT_1172607	2528883	2529539	None	4712	539	24007	No_constitutive_exon_found_in_species
GTGTGACTAAAACCTGTTGGAAATTGATGGGGATGCTAACAAGGGTACAGAT	2554303	2559450	2554253	2554305	1	CC84scaffold_2	CC84DRAFT_1184275	2552470	2561508	None	4712	539	24007	No_constitutive_exon_found_in_species
TGGGAAGGACAGCAGGGAGGGGGAACGAGGAGTGGCTAACGGGGAGACAGGC	2565307	2565947	2565997	2565945	-1	CC84scaffold_2	CC84DRAFT_1213514	2565181	2566380	None	4712	539	24007	No_constitutive_exon_found_in_species
GCAGCTTCCATCGACGTGGTGATGGGACCGTATGCTAACCAGGGCAACAGGC	2569695	2569796	2569645	2569697	1	CC84scaffold_2	CC84DRAFT_1184277	2569317	2569946	None	4712	539	24007	No_constitutive_exon_found_in_species
TATTCGAAATGTGAACATAGAGACTTGCTGAATACTAATTGAAAGGGCAGGT	2759724	2759943	2759674	2759726	1	CC84scaffold_2	CC84DRAFT_1083963	2759614	2760981	None	4712	539	24007	No_constitutive_exon_found_in_species
GTGGACATGTGGCACGCTCGGTGGAGACGCATGCTGATAATGGGTGATAGTG	3029421	3030887	3029371	3029423	1	CC84scaffold_2	CC84DRAFT_1138755	3026649	3030887	None	4712	539	24007	No_constitutive_exon_found_in_species
CATGACCCCACTTTTCCGCCCTTGCACTAACTTCGTGCCTGTGGGCGTAGGT	3186677	3186914	3186627	3186679	1	CC84scaffold_2	CC84DRAFT_1184431	3186521	3187767	None	4712	539	24007	No_constitutive_exon_found_in_species
TACACAACGTGTGAGATGGGCGGTGCAACGTGAGACTGACGGGTGACCAGGC	3406374	3406464	3406514	3406462	-1	CC84scaffold_2	CC84DRAFT_1081884	3406261	3407052	None	4712	539	24007	No_constitutive_exon_found_in_species
TTTCACCAATTATTCTTATTAGGGGTTGTGGCTGATAGAAATGGGCATAGGC	3407236	3408076	3408126	3408074	-1	CC84scaffold_2	CC84DRAFT_1139043	3407236	3408401	None	4712	539	24007	No_constitutive_exon_found_in_species
GGTATGGACGAGCAAAAGGCAAGGTCAAATGCTGAGCTAACAGTGGGCAGGT	3410674	3413070	3413120	3413068	-1	CC84scaffold_2	CC84DRAFT_1139048	3409577	3413550	None	4712	539	24007	No_constitutive_exon_found_in_species
ACGTATCCGCGAACCCCCCCGCTGTTCTCGACGGTCACTGATGGGCGAAGTT	3430342	3430650	3430700	3430648	-1	CC84scaffold_2	CC84DRAFT_1161412	3429663	3430994	None	4712	539	24007	No_constitutive_exon_found_in_species
ATACAGTATGTCAGTTACATGCTTGGGGTAGCTTTGGGTAACACAAGCAGGA	3577503	3578581	3577453	3577505	1	CC84scaffold_2	CC84DRAFT_1112923	3577048	3578837	None	4712	539	24007	No_constitutive_exon_found_in_species
GCTACTCGCCTTAGCATCCGACGACAGCACAGTGCGGTTGTGGGAGACAGCA	3622597	3623667	3623717	3623665	-1	CC84scaffold_2	CC84DRAFT_1139208	3622597	3627540	None	4712	539	24007	No_constitutive_exon_found_in_species
ACGTATGTTCACGGCGCACGAGCATGCGTAAGTCTCTCTGACATGGGCAGGT	3729461	3730026	3729411	3729463	1	CC84scaffold_2	CC84DRAFT_1184574	3728133	3730026	None	4712	539	24007	No_constitutive_exon_found_in_species
TAGGTATCGCAAAAGTGCTGACACGTCCAACAACTGACTCAAATGGGTAGAC	3758348	3759541	3758298	3758350	1	CC84scaffold_2	CC84DRAFT_1184580	3758228	3760071	None	4712	539	24007	No_constitutive_exon_found_in_species
CATATGTAGAAGTGAGAAGAGGAGAGAGGTTAGTACTAACAGGGGAATAGTT	3810325	3810672	3810275	3810327	1	CC84scaffold_2	CC84DRAFT_1161520	3809364	3810672	None	4712	539	24007	No_constitutive_exon_found_in_species
GAAGTACGTTGGACACACGATCGCGTGAAGCAGTATACTGACCGGGGCAGGA	3873296	3873363	3873246	3873298	1	CC84scaffold_2	CC84DRAFT_1203044	3872579	3873901	None	4712	539	24007	No_constitutive_exon_found_in_species
GTCCCGCCTCCCACACGCGAAAACATGCGAGAGACTAATACACGGGACAGTG	4030134	4030550	4030600	4030548	-1	CC84scaffold_2	CC84DRAFT_1237730	4030134	4031404	None	4712	539	24007	No_constitutive_exon_found_in_species
AGACTCAATGATGCGATTCTCTGGCCTACTTTGTATTACAGGGAATTCAGAT	4139707	4140114	4140164	4140112	-1	CC84scaffold_2	CC84DRAFT_1237796	4139707	4141693	None	4712	539	24007	No_constitutive_exon_found_in_species
CACATTGGGTATCTGGTCATGTGTTAGATCTTCATCTCCATGGGTGGCAGCG	4178815	4179182	4178765	4178817	1	CC84scaffold_2	CC84DRAFT_1184694	4177700	4179182	None	4712	539	24007	No_constitutive_exon_found_in_species
GCGACGTATGTATCTGCTATGGCGAACAGGCATGGCTAACCGGGAACCAGAG	4214759	4215326	4215376	4215324	-1	CC84scaffold_2	CC84DRAFT_1184707	4214759	4216086	None	4712	539	24007	No_constitutive_exon_found_in_species
TATGATCAGAATAGTGTGGGGCATTCCAGAGGGCTATAACGGATGGGTAGGG	4415082	4415357	4415032	4415084	1	CC84scaffold_2	CC84DRAFT_1173198	4414867	4415357	None	4712	539	24007	No_constitutive_exon_found_in_species
AGAAGCTTCGCTTATCGTGCCCAAAGCAGATTGACACTAACGAGGGGAAGCG	4473712	4473844	4473662	4473714	1	CC84scaffold_2	CC84DRAFT_1081241	4473592	4474434	None	4712	539	24007	No_constitutive_exon_found_in_species
TAAGGTTCCAAAGATCCCGACCGCGGGTAGCGTCATACTAACGTTGGGAGTT	4522305	4522342	4522392	4522340	-1	CC84scaffold_2	CC84DRAFT_1161732	4521642	4522741	None	4712	539	24007	No_constitutive_exon_found_in_species
AGGTTTGCATGGCCTCGTGCAACTTGAACTGCTGCTGATCAGGGGAACAGCT	4680805	4681181	4680755	4680807	1	CC84scaffold_2	CC84DRAFT_1256686	4680583	4683365	None	4712	539	24007	No_constitutive_exon_found_in_species
CTATTGTGACTACTTTGGAAAGAGCTCCGCTGATACGTTGGGTTGAACAGGT	4695608	4697508	4695558	4695610	1	CC84scaffold_2	CC84DRAFT_1161777	4694894	4697508	None	4712	539	24007	No_constitutive_exon_found_in_species
GTACTTGGGAAAGTTGGAAAGGGCCAGAGTGCTGATTTTGGGGTGTATAGGT	4814769	4816457	4814719	4814771	1	CC84scaffold_2	CC84DRAFT_1081305	4814380	4817728	None	4712	539	24007	No_constitutive_exon_found_in_species
CTATGTGTCGTCCATATCGCTCTAAACTTGATACTGATTTGGGCTGGCAGTG	4840434	4840864	4840914	4840862	-1	CC84scaffold_2	CC84DRAFT_516947	4840434	4841559	None	4712	539	24007	No_constitutive_exon_found_in_species
TTTCATCACTTATCCGCGGCTTAGGCGATCATTCTGACATTATGGGTAAGCG	5032501	5033211	5032451	5032503	1	CC84scaffold_2	CC84DRAFT_1256782	5031917	5033211	None	4712	539	24007	No_constitutive_exon_found_in_species
GTCCCTCGAAAGAAACGTATGTGCATAAATTGAACTGACGAAAGGGACAGAA	189298	189468	189518	189466	-1	CC84scaffold_3	CC84DRAFT_521817	186921	189773	None	4712	539	24007	No_constitutive_exon_found_in_species
CTTTGAAACATCCTCGTTGTAGGCCATGCTAAAAATTGGGAATGTGACAGGC	294740	295054	294690	294742	1	CC84scaffold_3	CC84DRAFT_1203419	294465	295223	None	4712	539	24007	No_constitutive_exon_found_in_species
GGAGCGGCGTCTCGAAAAATGACTGGCCGGACTATGATGTGAGTGGGCAGGT	495222	495330	495380	495328	-1	CC84scaffold_3	CC84DRAFT_1184999	495222	496869	None	4712	539	24007	No_constitutive_exon_found_in_species
CTGCTGGGGAGTTTATATGGAAGTCCGCAGTTCAATCGGAAGTATGGGAGGC	616002	616056	616106	616054	-1	CC84scaffold_3	CC84DRAFT_1114189	614189	616244	None	4712	539	24007	No_constitutive_exon_found_in_species
AAGCGCGAAAGGCGGACGTGGAACTCGTGCTGATGGGGATGAGGTGGTAGAT	615587	615860	615910	615858	-1	CC84scaffold_3	CC84DRAFT_1114189	614189	616244	None	4712	539	24007	No_constitutive_exon_found_in_species
TGTACGACATGTGGGAGAGCCTGACGACCACGAGAGCTGACATAGGGCAGTG	861851	864023	864073	864021	-1	CC84scaffold_3	CC84DRAFT_1162118	860655	864462	None	4712	539	24007	No_constitutive_exon_found_in_species
GTGCCGCTGTTCCAATCCTCTGGAATGTCACCGCTAACACCGCGGGGTAGGA	987356	987506	987556	987504	-1	CC84scaffold_3	CC84DRAFT_558077	985521	987723	None	4712	539	24007	No_constitutive_exon_found_in_species
TACGTGCTGCATGCAGGCCTCCAACGAGCATTACTAATTCTAGAGGGAAGAC	1074334	1074597	1074647	1074595	-1	CC84scaffold_3	CC84DRAFT_1214734	1074334	1074896	None	4712	539	24007	No_constitutive_exon_found_in_species
GACCCTCCTGCACCACAGGCGGCGTAGGCGCTGATTACAAATGGGAATAGGA	1143980	1144019	1144069	1144017	-1	CC84scaffold_3	CC84DRAFT_1114558	1143076	1144365	None	4712	539	24007	No_constitutive_exon_found_in_species
AGACGCTTTCCCAAGGTGTAATCGGGCTCTTGTACTAATACAAGGGCTAGAT	1143841	1143925	1143975	1143923	-1	CC84scaffold_3	CC84DRAFT_1114558	1143076	1144365	None	4712	539	24007	No_constitutive_exon_found_in_species
AGGTATGTCGAAACGTTGCGCCCAGGATGCGTCATTTTGACAGGGTATAGCC	1199458	1199546	1199408	1199460	1	CC84scaffold_3	CC84DRAFT_1086672	1199365	1200555	None	4712	539	24007	No_constitutive_exon_found_in_species
CTGTGACGCGCAGGTGCATCGCAATTGGGGAAGATGCTGACGGGGCGCAGAA	1241322	1241406	1241272	1241324	1	CC84scaffold_3	CC84DRAFT_1114639	1241145	1243117	None	4712	539	24007	No_constitutive_exon_found_in_species
CTGCGCTTTTTCTCTCAGTGTAATGATCATCAGAACTGTTGGGATAGCAGGC	1332910	1333028	1333078	1333026	-1	CC84scaffold_3	CC84DRAFT_1203722	1332910	1333726	None	4712	539	24007	No_constitutive_exon_found_in_species
TCTGGCAGTTCCTTGGGTCGGTAGTCGCACCTTGTCTAACGAGGGAACAGCA	1426832	1428664	1428714	1428662	-1	CC84scaffold_3	CC84DRAFT_1162319	1426832	1429898	None	4712	539	24007	No_constitutive_exon_found_in_species
AAGGAATGGTACCGATACCCATGCATCGACATATACTTCGGGTTTGAAAGCT	1447505	1448500	1448550	1448498	-1	CC84scaffold_3	CC84DRAFT_1194580	1447505	1449714	None	4712	539	24007	No_constitutive_exon_found_in_species
AAAATGCCTTGACGGCGCTTGAAATGTGATTAGGAACTGATGGGATCAAGAT	1523287	1523447	1523497	1523445	-1	CC84scaffold_3	CC84DRAFT_1114836	1521976	1524231	None	4712	539	24007	No_constitutive_exon_found_in_species
TCACAGTGAGCTACTCGCGCAAAATGAGATTTGGAACAGGGGTTAGAAAGGC	1541040	1541184	1541234	1541182	-1	CC84scaffold_3	CC84DRAFT_1194609	1540708	1542073	None	4712	539	24007	No_constitutive_exon_found_in_species
TTTACTTCTATAATTCCAGGGGTCACGCACGTTGATAGAAAGGGTCATAGGA	1552255	1552412	1552205	1552257	1	CC84scaffold_3	CC84DRAFT_1114858	1551462	1553280	None	4712	539	24007	No_constitutive_exon_found_in_species
CTGCGACTTATTGGAGTAATTGGACTACCTTTCTTACCCTTGGACGGGAGTA	1607334	1607559	1607609	1607557	-1	CC84scaffold_3	CC84DRAFT_1087410	1607334	1607781	None	4712	539	24007	No_constitutive_exon_found_in_species
AAAGCCTCAGTCGTTCCTCTGAGCATCGAATCTCATATTCATGGGAACAGTG	1655115	1655232	1655282	1655230	-1	CC84scaffold_3	CC84DRAFT_1141147	1654441	1655769	None	4712	539	24007	No_constitutive_exon_found_in_species
ACCTAGCATCGCTCGCCCTCTAGTGAAATCTGTACTGACTGGTCGGGCAGGT	1844780	1845054	1844730	1844782	1	CC84scaffold_3	CC84DRAFT_1115070	1844039	1845054	None	4712	539	24007	No_constitutive_exon_found_in_species
GTCTGTCGAACACTTCTGTAGTCAAAGACATTTACTGATGAGAGGGAAAGCC	1960786	1960884	1960736	1960788	1	CC84scaffold_3	CC84DRAFT_583324	1960264	1961237	None	4712	539	24007	No_constitutive_exon_found_in_species
CTTGTACTTGTCGGTTAAACTGAAAAGATCATACTAAAGGGTTAAAATAGGG	1988788	1990462	1988738	1988790	1	CC84scaffold_3	CC84DRAFT_1239825	1988680	1990462	None	4712	539	24007	No_constitutive_exon_found_in_species
TACGCGCCGTTGTGATGTGCGGGGACAGCGGTATTCAATGGGATGAGGAGGA	2059071	2059438	2059021	2059073	1	CC84scaffold_3	CC84DRAFT_1239886	2058417	2059690	None	4712	539	24007	No_constitutive_exon_found_in_species
GCTGACTTGTGGTAGCAGTGGGCGACGTCTCATTCGACACAGGGAAGTAGCT	2059498	2059690	2059448	2059500	1	CC84scaffold_3	CC84DRAFT_1239886	2058417	2059690	None	4712	539	24007	No_constitutive_exon_found_in_species
GTACAGTTTGCAGCCCCCGCGATTGCCCCGCGCCATGCTGACAGGGGCAGGA	2086870	2087518	2086820	2086872	1	CC84scaffold_3	CC84DRAFT_584086	2086004	2088182	None	4712	539	24007	No_constitutive_exon_found_in_species
TTTTTGTGGCTTACATCGTACAACGTCGTGCCCGAACTTTGGGCGAACAGAG	2094572	2094583	2094633	2094581	-1	CC84scaffold_3	CC84DRAFT_1174068	2094332	2095706	None	4712	539	24007	No_constitutive_exon_found_in_species
GTAGATTAGCAGATCCATTATTTTCAAGAACGAGTTATTGACGGGGCCAGGA	2108836	2108939	2108786	2108838	1	CC84scaffold_3	CC84DRAFT_1194756	2108336	2110327	None	4712	539	24007	No_constitutive_exon_found_in_species
TAAGACGGTTATCAACCACATTGCCAAGCTGATGATGACTGGGACGAAAGTG	2125266	2126588	2125216	2125268	1	CC84scaffold_3	CC84DRAFT_1203957	2125135	2126588	None	4712	539	24007	No_constitutive_exon_found_in_species
CGCCGCTTTGACAGTACGTGACGGCTGCTGTCGGATAACCGGGCACAAAGAG	2172381	2172617	2172331	2172383	1	CC84scaffold_3	CC84DRAFT_1203961	2170951	2172617	None	4712	539	24007	No_constitutive_exon_found_in_species
CCACATCTCGAAAAATTATCCTCACTGTTGAACCCCAGGGACAAGGGCAGCT	2223454	2225025	2225075	2225023	-1	CC84scaffold_3	CC84DRAFT_1240019	2223454	2225350	None	4712	539	24007	No_constitutive_exon_found_in_species
CGACATCCGAAAAATCACTCATATCGTATTCTCATCAAAGATTGTGGGAGGG	2286757	2286839	2286889	2286837	-1	CC84scaffold_3	CC84DRAFT_1141586	2285800	2287096	None	4712	539	24007	No_constitutive_exon_found_in_species
TGAGATTGTCACTCCATTCGTACTCTGGACATATCACTAACAGGGCGCAGGG	2286302	2286489	2286539	2286487	-1	CC84scaffold_3	CC84DRAFT_1141586	2285800	2287096	None	4712	539	24007	No_constitutive_exon_found_in_species
CACATCACACCAACCTCTGAAAACGCAGAGAGGATATTGACGGGACGCAGAT	2312101	2312152	2312051	2312103	1	CC84scaffold_3	CC84DRAFT_1162573	2311852	2313135	None	4712	539	24007	No_constitutive_exon_found_in_species
CCCTCCCACGTAAATGGTACGGGGAAGCTGATTTTGTGGGTGGGCGATAGCA	2312437	2313135	2312387	2312439	1	CC84scaffold_3	CC84DRAFT_1162573	2311852	2313135	None	4712	539	24007	No_constitutive_exon_found_in_species
GATTAGAGAGGGAGGATGGTGTAGGAAGGAGGGCGATGAGGGCGAGGGAGGC	2367910	2367973	2368023	2367971	-1	CC84scaffold_3	CC84DRAFT_1141638	2367910	2369247	None	4712	539	24007	No_constitutive_exon_found_in_species
TATCCAAGTCGAATGGAAAGGCTAAAGCTGACAGATGGGGGATGATACAGGA	2390330	2391836	2391886	2391834	-1	CC84scaffold_3	CC84DRAFT_1085253	2390330	2392010	None	4712	539	24007	No_constitutive_exon_found_in_species
CAGAGCATACCGACGCGCTCACTGTAGTTCGGGATGGCTATTTGGGGAAGGG	2419267	2419666	2419217	2419269	1	CC84scaffold_3	CC84DRAFT_1240196	2418029	2420278	None	4712	539	24007	No_constitutive_exon_found_in_species
GAGAAGTACGTTCTACAGCGCAAATGGCCGCCTAAGCTAACGGGCAGTAGAT	2432974	2434801	2432924	2432976	1	CC84scaffold_3	CC84DRAFT_1086152	2432243	2435139	None	4712	539	24007	No_constitutive_exon_found_in_species
TGGGTCAGTTGTACTGATGATGCCTTCTAGATGCAGCTAACGGGTAGCAGAA	2434848	2435139	2434798	2434850	1	CC84scaffold_3	CC84DRAFT_1086152	2432243	2435139	None	4712	539	24007	No_constitutive_exon_found_in_species
GGAGTATGGACAAGACCAAGATTGTTGGGGAGAATTGAATGCAAGGGCAGGA	2507617	2507638	2507688	2507636	-1	CC84scaffold_3	CC84DRAFT_1240265	2507617	2509715	None	4712	539	24007	No_constitutive_exon_found_in_species
TGCAGGCAAGGGAAGCATTACATGTGCGAGTATAGGGCTAATGGGTACAGGG	2520157	2520186	2520107	2520159	1	CC84scaffold_3	CC84DRAFT_1204042	2519933	2521601	None	4712	539	24007	No_constitutive_exon_found_in_species
CAGCTGGAGGAAGACCGGTAGCACCGTGGAGGCACAGCTGACGGGGACAGGT	2561906	2561986	2561856	2561908	1	CC84scaffold_3	CC84DRAFT_1141750	2561402	2562901	None	4712	539	24007	No_constitutive_exon_found_in_species
GCAAGCGCGCCGGGCGCAAGAAGGATGCCGCCGCCGGTGGTGGGGGGCAGAA	2619176	2619320	2619126	2619178	1	CC84scaffold_3	CC84DRAFT_1185555	2615709	2623047	None	4712	539	24007	No_constitutive_exon_found_in_species
GTACGTTTCGCCTGCAGTTGCTCGCGCGAGGGGTACTGACATTGGGACAGTG	2619509	2619565	2619459	2619511	1	CC84scaffold_3	CC84DRAFT_1185555	2615709	2623047	None	4712	539	24007	No_constitutive_exon_found_in_species
CATCGCATGGCTCCGACTCCGAATCAAGTAACTTAGCTAAGAGGGTCAAGGG	2652326	2652532	2652582	2652530	-1	CC84scaffold_3	CC84DRAFT_1162668	2652326	2654656	None	4712	539	24007	No_constitutive_exon_found_in_species
AGGTCAGATAGCATGGCACTGGGTGGCGGAACATATCTGACGGGATACAGTG	2702839	2703043	2702789	2702841	1	CC84scaffold_3	CC84DRAFT_592788	2701887	2704772	None	4712	539	24007	No_constitutive_exon_found_in_species
TTTTTGTCGGTCACTGCGCACGTAGATTTTCTCTCTGACTTGGGGTCAAGTA	2832417	2833079	2832367	2832419	1	CC84scaffold_3	CC84DRAFT_1086280	2831280	2833079	None	4712	539	24007	No_constitutive_exon_found_in_species
GAGTATGTTAGCATACCCGAGACAGTCTCTTCAGTATCTAACGGGAACAGTT	2863555	2863615	2863665	2863613	-1	CC84scaffold_3	CC84DRAFT_1240642	2862801	2864386	None	4712	539	24007	No_constitutive_exon_found_in_species
TGTTGTAGAGAGGGAATGGAGTTTTTTTATAGTGGCTGACTGGGGCAAAGGC	2908753	2908960	2908703	2908755	1	CC84scaffold_3	CC84DRAFT_1162753	2908205	2909675	None	4712	539	24007	No_constitutive_exon_found_in_species
AGCTTCTGTTTCTGACCTTCGTAGGCGAGCCGTGCTAACTCACGGGGTAGAC	3140451	3141590	3140401	3140453	1	CC84scaffold_3	CC84DRAFT_1115956	3140270	3141590	None	4712	539	24007	No_constitutive_exon_found_in_species
ATCTTGGCCTGCTGTTATGGGCACACCCAGAAAGCAGCTGACAGGGTTAGGA	3211005	3211205	3210955	3211007	1	CC84scaffold_3	CC84DRAFT_1142246	3210762	3212597	None	4712	539	24007	No_constitutive_exon_found_in_species
TAAGGTTCACGCTCTACTCATTTGCAGACTTAGTTGCTGATACGGGGTAGCT	3221841	3222391	3222441	3222389	-1	CC84scaffold_3	CC84DRAFT_1174433	3221841	3222591	None	4712	539	24007	No_constitutive_exon_found_in_species
GTAGGTGCATTCTTCTGGCAGGTGGAACTGATGGCTGACTGGATGGGTAGGA	3301204	3303285	3301154	3301206	1	CC84scaffold_3	CC84DRAFT_1195037	3300628	3303285	None	4712	539	24007	No_constitutive_exon_found_in_species
TAGGTACGACTGTGGCTAAACACGAAGTACCTACGACTAAGACTGGGCAGGG	3349031	3350224	3350274	3350222	-1	CC84scaffold_3	CC84DRAFT_1174477	3349031	3350449	None	4712	539	24007	No_constitutive_exon_found_in_species
TCGATTGAGGAACGTTGAAGGTCGCGTAGAGAGTCTAATGGGGCAAGCAGGT	3360054	3360084	3360134	3360082	-1	CC84scaffold_3	CC84DRAFT_1116150	3359733	3360915	None	4712	539	24007	No_constitutive_exon_found_in_species
AGGTATTCCTCGTCGACAATGCTTCTAGTATGGCACCATACTGGGATGAGGC	3488803	3489502	3488753	3488805	1	CC84scaffold_3	CC84DRAFT_1087168	3487165	3489502	None	4712	539	24007	No_constitutive_exon_found_in_species
ATAACATGCATTTCTATACGATTGATGAAGCGGCTAACTTTGCGGGAAAGTT	8904	9161	9211	9159	-1	CC84scaffold_4	CC84DRAFT_1142452	8411	10063	None	4712	539	24007	No_constitutive_exon_found_in_species
CCAGGACCTTAGAGTATTGCAACGTAACTGACAAATTTGGGCGATGATAGTA	17477	17991	17427	17479	1	CC84scaffold_4	CC84DRAFT_1142454	16544	18473	None	4712	539	24007	No_constitutive_exon_found_in_species
AAAGAGCAGGCTCTCACCGTATCGAGTGGTAGGACTAAGGGGGGAGGGAGGA	138779	139417	138729	138781	1	CC84scaffold_4	CC84DRAFT_1257895	138135	139417	None	4712	539	24007	No_constitutive_exon_found_in_species
ATGTATGCATTTCTCCTCGACATTAGTACTCGATTTACTGATGGGCGCAGGC	145522	146126	145472	145524	1	CC84scaffold_4	CC84DRAFT_1257898	144232	146126	None	4712	539	24007	No_constitutive_exon_found_in_species
TGTTTATACTGTATGTTCCGGAGATGATCCTCCAGCTTACGGGTCCAAAGGA	225637	225858	225587	225639	1	CC84scaffold_4	CC84DRAFT_1116341	224455	226945	None	4712	539	24007	No_constitutive_exon_found_in_species
CTCTGCTCTTCATTGTTAGTGCGGTACTAACTGCGGTCGGGGATGTGCAGTC	311227	311997	312047	311995	-1	CC84scaffold_4	CC84DRAFT_1215697	311227	312986	None	4712	539	24007	No_constitutive_exon_found_in_species
ACGTGGACGACAGAAAGACATGTTGCGGAAAAGAAACTGACGGGGCACAGGT	330550	330781	330831	330779	-1	CC84scaffold_4	CC84DRAFT_1142610	329294	331711	None	4712	539	24007	No_constitutive_exon_found_in_species
GAGCCCAAATCTGCTGGATTGGGTGAATGTGAGGCTAACATGGGATGTAGGG	378648	378732	378782	378730	-1	CC84scaffold_4	CC84DRAFT_1163012	377321	378913	None	4712	539	24007	No_constitutive_exon_found_in_species
TATAGTTTCTGTTCAGGTGTGAGGAGGTCGAGGGCTGATATGGGAGATAGAT	425395	425499	425549	425497	-1	CC84scaffold_4	CC84DRAFT_1195152	424191	426444	None	4712	539	24007	No_constitutive_exon_found_in_species
TGTACGTGGACGTCTGTCATGTGCTTGGAATGCGAACTGACAGGGAACAGGA	485970	486007	486057	486005	-1	CC84scaffold_4	CC84DRAFT_1116492	484070	486258	None	4712	539	24007	No_constitutive_exon_found_in_species
CCCCGCCCGCCGCCACGCGCGGTGCAGGGCTGGAGCTGACGGGCATACAGGA	592224	592297	592174	592226	1	CC84scaffold_4	CC84DRAFT_1185915	592152	593387	None	4712	539	24007	No_constitutive_exon_found_in_species
CTCTGTCGGACACCCATTGCCTTGGCGACATCGCTGACCTGTGGGAAAAGGT	626414	626565	626364	626416	1	CC84scaffold_4	CC84DRAFT_1195199	626100	628265	None	4712	539	24007	No_constitutive_exon_found_in_species
ATACCGATAGGCATAATTCTCAGTGGACTGGATCGAGGATAGCGGGGAAGCT	669586	669710	669760	669708	-1	CC84scaffold_4	CC84DRAFT_1195211	668807	670099	None	4712	539	24007	No_constitutive_exon_found_in_species
GAACCTGATCGGCTTCGACAACATGGACGTGGATATGAATGGGGTCGCAGCT	722562	722642	722692	722640	-1	CC84scaffold_4	CC84DRAFT_1185953	722562	724322	None	4712	539	24007	No_constitutive_exon_found_in_species
ATCCTCAACGCCAACAACGAAACCTTCGCTGTGAAAAGCGGAGGGCACAGCC	738569	738764	738519	738571	1	CC84scaffold_4	CC84DRAFT_1088054	738157	739871	None	4712	539	24007	No_constitutive_exon_found_in_species
TGGCCATTGCCGAAAGAGAAAGACGTGCACGAGGCTGACTGGGGTGATAGAT	1074492	1074552	1074442	1074494	1	CC84scaffold_4	CC84DRAFT_1163225	1073952	1075571	None	4712	539	24007	No_constitutive_exon_found_in_species
CGTATCTCGGTTGGTTGGAAGTTCTAAAACCATCTGCTAACTGGGGACAGCA	1116912	1117796	1117846	1117794	-1	CC84scaffold_4	CC84DRAFT_631563	1116912	1118644	None	4712	539	24007	No_constitutive_exon_found_in_species
TGAGTTGCACCTGGCTACCTTAGGTGCGAAATGCTCACAGGGAGGTCCAGAG	1236500	1236646	1236450	1236502	1	CC84scaffold_4	CC84DRAFT_1216020	1236157	1237433	None	4712	539	24007	No_constitutive_exon_found_in_species
AGGCTCTGAGCAGAGCGACATAATTCGTGTGGCGAGCTGACGGGCGAAAGTT	1337664	1337866	1337916	1337864	-1	CC84scaffold_4	CC84DRAFT_1216054	1337422	1338000	None	4712	539	24007	No_constitutive_exon_found_in_species
TGCGCAGGAGTGGGCAAGGTAGAGGGTGTACCGTGCTGACATGGGAGCAGTG	1406699	1406770	1406649	1406701	1	CC84scaffold_4	CC84DRAFT_1216077	1406222	1406874	None	4712	539	24007	No_constitutive_exon_found_in_species
TGCTGGTGAGTGAGATGTTCTCTGGTGGGTAGTTGAGCTGACGAGGGCAGGG	1406815	1406874	1406765	1406817	1	CC84scaffold_4	CC84DRAFT_1216077	1406222	1406874	None	4712	539	24007	No_constitutive_exon_found_in_species
AGGAAACCCTCATAGGGAAGCAAGGCTGGAATGTGTATTGACAGGGGCAGGA	1472000	1473995	1474045	1473993	-1	CC84scaffold_4	CC84DRAFT_634913	1472000	1474951	None	4712	539	24007	No_constitutive_exon_found_in_species
GTAAGAGAGACGCGCGCTTAACCATGCGAGGGCTGCGCTGATCAGGGTAGAG	1526606	1526620	1526670	1526618	-1	CC84scaffold_4	CC84DRAFT_635322	1525866	1527264	None	4712	539	24007	No_constitutive_exon_found_in_species
ATGATTAACATACCAAAGTTGCAATAGTTGATCCTGGGGCGATGACACAGGC	1572073	1572292	1572342	1572290	-1	CC84scaffold_4	CC84DRAFT_1163366	1571742	1573199	None	4712	539	24007	No_constitutive_exon_found_in_species
AGTGAGCGCCTACAAGCGAACCTTCCTGCTCTGCAAGCTAATAGGGGCAGCT	1646643	1647824	1646593	1646645	1	CC84scaffold_4	CC84DRAFT_1143525	1646175	1648320	None	4712	539	24007	No_constitutive_exon_found_in_species
CACAACACTTGCGACTCCCCTTAAGATGCGCTGCTAACTGTGGGGTATAGAT	1805909	1807185	1807235	1807183	-1	CC84scaffold_4	CC84DRAFT_1163442	1805008	1807686	None	4712	539	24007	No_constitutive_exon_found_in_species
GCGTCTTTGTCTTCTTGGTTCTTGCAAAGGGAGCTAACGCGCGGGTACAGGG	1836269	1836521	1836571	1836519	-1	CC84scaffold_4	CC84DRAFT_644934	1836269	1837660	None	4712	539	24007	No_constitutive_exon_found_in_species
GTAGTGGAAACGTCCAACGTAGTAGAAGGTCTGGCGGGTTGAGCGGCGAGAT	2196902	2197085	2197135	2197083	-1	CC84scaffold_4	CC84DRAFT_1053918	2196902	2198825	None	4712	539	24007	No_constitutive_exon_found_in_species
ACTGGCTCAACTCTGGCTCAACCGTGGGTTTGATGCCTGCGGGATGACAGAA	2230109	2230987	2231037	2230985	-1	CC84scaffold_4	CC84DRAFT_1090139	2230109	2231245	None	4712	539	24007	No_constitutive_exon_found_in_species
TCATGTCTGTCTCGTCATGGTTGGGGTGTGTGTTGACTGAAGGGTGCTAGCT	2373779	2373972	2373729	2373781	1	CC84scaffold_4	CC84DRAFT_657356	2373066	2374638	None	4712	539	24007	No_constitutive_exon_found_in_species
AAGCACGATTGGCATAAATCTGGAAGCACTTGATCGCTAACGGGATGCAGGT	2432146	2432529	2432579	2432527	-1	CC84scaffold_4	CC84DRAFT_1216436	2432146	2436396	None	4712	539	24007	No_constitutive_exon_found_in_species
CAAGCTCCAGGGCGTATATGACACGAGCATGACGGCTGACCCGAGGGCAGTG	2454288	2455210	2454238	2454290	1	CC84scaffold_4	CC84DRAFT_1163643	2453476	2455210	None	4712	539	24007	No_constitutive_exon_found_in_species
AGATTTTGCCAATTCCTATTAGTTTAGAGCTGCCGCATATTGGCTGGGAGGC	2477361	2477576	2477626	2477574	-1	CC84scaffold_4	CC84DRAFT_1186447	2477361	2478490	None	4712	539	24007	No_constitutive_exon_found_in_species
TACGTCTACTTCGACGAATCAAGATTAAAGCTTCTACTAACAGGGAACAGCA	2762265	2763439	2763489	2763437	-1	CC84scaffold_4	CC84DRAFT_703067	2762265	2765325	None	4712	539	24007	No_constitutive_exon_found_in_species
AGCTTGTGAGTGCACTTTCCTACTCCACCTTCAATCGCTAATCGGGACAGGA	2820250	2821378	2821428	2821376	-1	CC84scaffold_4	CC84DRAFT_1087782	2820250	2822080	None	4712	539	24007	No_constitutive_exon_found_in_species
CCTGAGCAAAACTGAGTGCACGGGCGTGGATGAGAGCTGACAGAGGGCAGAA	3016115	3016427	3016477	3016425	-1	CC84scaffold_4	CC84DRAFT_1144478	3015884	3016690	None	4712	539	24007	No_constitutive_exon_found_in_species
GGTAGGTCCTGCAGTGGAAATGGTTATCAAGGGCTGACTCGGGCGTACAGCG	3037662	3038162	3038212	3038160	-1	CC84scaffold_4	CC84DRAFT_1163843	3036749	3038772	None	4712	539	24007	No_constitutive_exon_found_in_species
CATCTGGCCCCACTGTTCAGCCTTCACTGACTCCGTGCTCGCGGGTATAGGT	3040541	3041170	3040491	3040543	1	CC84scaffold_4	CC84DRAFT_1163844	3039982	3041170	None	4712	539	24007	No_constitutive_exon_found_in_species
TGTACACCAGTCCGGCTGCCCTCCGACCATATACACTGACCCGAGGGCAGCG	3102689	3102757	3102807	3102755	-1	CC84scaffold_4	CC84DRAFT_1216666	3101273	3102950	None	4712	539	24007	No_constitutive_exon_found_in_species
TAATGTCCGGGTGGATCTCGCTCGAGTCGGTTCGCTAATCGTGGGTGCAGGC	3102435	3102634	3102684	3102632	-1	CC84scaffold_4	CC84DRAFT_1216666	3101273	3102950	None	4712	539	24007	No_constitutive_exon_found_in_species
CCCTCTTGCATTGAAGGGATTGAAATGCATCTGGATCTAATGGGCAATAGTG	3178206	3178404	3178454	3178402	-1	CC84scaffold_4	CC84DRAFT_1186629	3177024	3178687	None	4712	539	24007	No_constitutive_exon_found_in_species
GCTTACGCCGAGTCTCTTTCGACACAAGAAGACGAAACAATTGAGGGCAGGT	3215755	3215801	3215851	3215799	-1	CC84scaffold_4	CC84DRAFT_1186637	3215755	3217153	None	4712	539	24007	No_constitutive_exon_found_in_species
ACGCGCCGTCGCCGTTTGAAACGGATGAACATGTGCTAACGGGGACGCAGCT	234909	234950	235000	234948	-1	CC84scaffold_5	CC84DRAFT_1144790	233690	235513	None	4712	539	24007	No_constitutive_exon_found_in_species
TGAGTCTTTGGAAAAATCGTCTTGATGGATTGAGCTGACCAAAGGGGCAGAT	336935	337088	337138	337086	-1	CC84scaffold_5	CC84DRAFT_1205265	336935	337966	None	4712	539	24007	No_constitutive_exon_found_in_species
GTGAACTCATGCTGACATACCAAACTTCTGTTGACGTCGTGGGATGGTAGGC	502299	502565	502249	502301	1	CC84scaffold_5	CC84DRAFT_724620	501738	503780	None	4712	539	24007	No_constitutive_exon_found_in_species
GTTGCCACTGCAATGGCAGTTGGGTGCGCAGTTACCACAAAGGGGTCCAGTT	526309	526360	526259	526311	1	CC84scaffold_5	CC84DRAFT_1186763	525698	527183	None	4712	539	24007	No_constitutive_exon_found_in_species
TAAGTGAATGCACGCGGAAATGGCTCAGATTGGCACTAATGAAAGGGCAGAC	570800	570959	570750	570802	1	CC84scaffold_5	CC84DRAFT_1145034	570376	570959	None	4712	539	24007	No_constitutive_exon_found_in_species
ACGACGTAGGTTAGCCACCCGCGTTCTGCAACTCTTGCTAATTGGGACAGGT	586001	587085	587135	587083	-1	CC84scaffold_5	CC84DRAFT_1118850	584821	588053	None	4712	539	24007	No_constitutive_exon_found_in_species
CTTTCTTGACAGTGGGCATTTGGATGGACTTGCTGATACTGGGAAATTAGGC	684625	684786	684836	684784	-1	CC84scaffold_5	CC84DRAFT_1216929	684625	685174	None	4712	539	24007	No_constitutive_exon_found_in_species
GTGAGCTAGTAATGAACGTCCATTGCCTAATGATAGCTGACCGGGAGAAGTG	886180	886471	886521	886469	-1	CC84scaffold_5	CC84DRAFT_1259072	883352	890729	None	4712	539	24007	No_constitutive_exon_found_in_species
GGTATGATAGACCCCGGCTATGGTCAAATCGTCCTTACTAACAGGGACAGCG	904563	908350	908400	908348	-1	CC84scaffold_5	CC84DRAFT_1164150	903958	909879	None	4712	539	24007	No_constitutive_exon_found_in_species
GTGGCTGTCTCTTCCTGCAAAACCCGCGGCAGGTGCTAACGAGAGGGAAGGC	955686	955899	955949	955897	-1	CC84scaffold_5	CC84DRAFT_1164173	955686	957078	None	4712	539	24007	No_constitutive_exon_found_in_species
TGCAATTTCGTCTCTCGGCGCGTCTAGGTGGATGCTAACCGGGCGCGCAGCA	1050865	1052261	1052311	1052259	-1	CC84scaffold_5	CC84DRAFT_1145361	1048234	1052411	None	4712	539	24007	No_constitutive_exon_found_in_species
GTTTTCAGCTCCGATTCTCACATGACTTGTTCTTACTTGAGGGAGTGCAGCT	1078882	1078893	1078832	1078884	1	CC84scaffold_5	CC84DRAFT_1205474	1077717	1079706	None	4712	539	24007	No_constitutive_exon_found_in_species
GTTTTGACCAGTATCGATGTTATGGGAATCGTGGTGCTAATGGGATGCAGAC	1112989	1113118	1112939	1112991	1	CC84scaffold_5	CC84DRAFT_1164231	1111835	1113589	None	4712	539	24007	No_constitutive_exon_found_in_species
TATGGGGGACGGGAATCCTGCTGCCAGCGCTGTCACTGACGGGCGAGAAGGT	1121350	1122056	1122106	1122054	-1	CC84scaffold_5	CC84DRAFT_1244274	1120920	1122745	None	4712	539	24007	No_constitutive_exon_found_in_species
CTCAAGGCCCTATGGGATACATATATGTAGTTCTAATCTTGGGACGACAGGT	1239699	1239916	1239966	1239914	-1	CC84scaffold_5	CC84DRAFT_1119268	1239104	1240727	None	4712	539	24007	No_constitutive_exon_found_in_species
GACATCTTGAGCAGGCAATGAGCAGACTGGCCTGATAGCTGCGACGGGAGGC	1365086	1365772	1365822	1365770	-1	CC84scaffold_5	CC84DRAFT_1090895	1365086	1366386	None	4712	539	24007	No_constitutive_exon_found_in_species
ACGGTGATTGCTAAGACGGGTTCTAATGCCTCGAAGATACGGGACAGAAGCC	1383785	1384439	1383735	1383787	1	CC84scaffold_5	CC84DRAFT_1091056	1383475	1385883	None	4712	539	24007	No_constitutive_exon_found_in_species
TCGGGTAGTTCCTTGTGTCGGCAATCGCACCTCGTCTAACAAGGGAATAGTA	1584322	1584572	1584272	1584324	1	CC84scaffold_5	CC84DRAFT_1052555	1584139	1584572	None	4712	539	24007	No_constitutive_exon_found_in_species
CTCAGATTCTTGGTAAGATGAAGGAAAAAGAAGATCTAACGGGTGAACAGGA	1684936	1685106	1685156	1685104	-1	CC84scaffold_5	CC84DRAFT_1187053	1683466	1685685	None	4712	539	24007	No_constitutive_exon_found_in_species
TTCGCTGACACTCACTGCAGGTTCCACAATTACATGGCGGGGTCGGACAGCA	1689181	1690257	1690307	1690255	-1	CC84scaffold_5	CC84DRAFT_1091785	1689181	1691153	None	4712	539	24007	No_constitutive_exon_found_in_species
GAGGTGAGAGCTCGTTCGATGCCTAGACTTTATCCTGATCAAGTGGGCAGAA	1731922	1732044	1731872	1731924	1	CC84scaffold_5	CC84DRAFT_1090883	1730973	1732907	None	4712	539	24007	No_constitutive_exon_found_in_species
TGTGAATTGCCGCAGAGATGGGAGAGGGATGGGCTAACCGGTGGGCATAGGT	1870235	1870508	1870558	1870506	-1	CC84scaffold_5	CC84DRAFT_743941	1870235	1871020	None	4712	539	24007	No_constitutive_exon_found_in_species
ACTGGTAATCACTGCTTCTGCCGCCTATCTGGCGAGTCTAACGGGACCAGCT	2020997	2021707	2021757	2021705	-1	CC84scaffold_5	CC84DRAFT_1092253	2020314	2022108	None	4712	539	24007	No_constitutive_exon_found_in_species
TTACTAAGCTTTAAACAATTTAAACGAGTTAAATAGGGCTGATAAAATAGAT	2035199	2035956	2036006	2035954	-1	CC84scaffold_5	CC84DRAFT_749081	2035199	2037785	None	4712	539	24007	No_constitutive_exon_found_in_species
TTCTTGGGACGGGTGGTTGGGGTTACGAGCTGACTGGTGAACAGGGAGAGCG	2062776	2063025	2062726	2062778	1	CC84scaffold_5	CC84DRAFT_1187138	2062159	2063025	None	4712	539	24007	No_constitutive_exon_found_in_species
TACTACAGATGATGGGGAGGAAAGGTGGGAGTGGGCTAATGTGTGGGTAGGG	2361662	2361704	2361754	2361702	-1	CC84scaffold_5	CC84DRAFT_1092356	2361662	2362735	None	4712	539	24007	No_constitutive_exon_found_in_species
CCCACACGCGAAATCGCGCAAACCAAAGGCTGATTCAATTTGCGGGGCAGAT	2377352	2377373	2377302	2377354	1	CC84scaffold_5	CC84DRAFT_1120004	2377209	2379058	None	4712	539	24007	No_constitutive_exon_found_in_species
GTGTAAACACCCCGCTTCCGATGTTACGCGTGCAATACTGACCAGGGCAGGA	2479551	2479566	2479616	2479564	-1	CC84scaffold_5	CC84DRAFT_1196366	2478168	2479721	None	4712	539	24007	No_constitutive_exon_found_in_species
TACTAGGTCAATCATCTGTGGGAGTCGAAGCCCAAGTCATTGGGAAGCAGTG	2535491	2535630	2535680	2535628	-1	CC84scaffold_5	CC84DRAFT_1196381	2534818	2538004	None	4712	539	24007	No_constitutive_exon_found_in_species
TGAGTCTGCGTGCTGAGTTTAGGCTTGAGGTGTAAAACTGACGAGGGCAGTC	2723737	2724712	2723687	2723739	1	CC84scaffold_5	CC84DRAFT_1259583	2723132	2724712	None	4712	539	24007	No_constitutive_exon_found_in_species
GGTATGCTGGTCCCAATCTCGACGGAAAGAAAGATTCTTATGACGGGTAGAG	2812803	2812899	2812949	2812897	-1	CC84scaffold_5	CC84DRAFT_1146533	2812461	2813053	None	4712	539	24007	No_constitutive_exon_found_in_species
TCTACGGTGCTATTCCTGACGCGAAATTTGACGCAAGACAGCAGGGCTAGGT	2818834	2819107	2818784	2818836	1	CC84scaffold_5	CC84DRAFT_1187331	2817647	2819107	None	4712	539	24007	No_constitutive_exon_found_in_species
TGTCCTCACAACCGAGACCTACGCTAACCATCTACCTCCGGGTATGGCAGGA	2869497	2870717	2869447	2869499	1	CC84scaffold_5	CC84DRAFT_1092550	2869136	2871279	None	4712	539	24007	No_constitutive_exon_found_in_species
TCTTGGGAGTAATTGGAGACTCGAGTGTCAGTACTGAAGGGATTGAACAGGG	2903501	2903633	2903683	2903631	-1	CC84scaffold_5	CC84DRAFT_1217674	2903134	2904297	None	4712	539	24007	No_constitutive_exon_found_in_species
GGTATACTCTTACGCTACTGAACTATATATGTATGCTGACAGGGCGATAGGC	34427	35285	34377	34429	1	CC84scaffold_6	CC84DRAFT_1246206	33384	35285	None	4712	539	24007	No_constitutive_exon_found_in_species
GTTCGCCACCCCTAGATTGTTCGCGGGGGGTGGACTCTAACTAGGGACAGGT	126681	126779	126631	126683	1	CC84scaffold_6	CC84DRAFT_1164827	125988	128614	None	4712	539	24007	No_constitutive_exon_found_in_species
TATCAACAGCCTACTCAGCAGAGCTATCAAAACACCTTTAAATGGGCTAGGG	164904	165132	164854	164906	1	CC84scaffold_6	CC84DRAFT_1187448	164725	165762	None	4712	539	24007	No_constitutive_exon_found_in_species
TCTTTGCTCCTTGCACTGGTGTTGAGCGACGGGGCTAATGTGTGGGATAGGT	282806	282825	282756	282808	1	CC84scaffold_6	CC84DRAFT_1217841	280498	284889	None	4712	539	24007	No_constitutive_exon_found_in_species
TGTGTGGGAAGACTGAGAATAATGGGTAAGAGGAAGACTGACGGGTACAGGG	282900	283312	282850	282902	1	CC84scaffold_6	CC84DRAFT_1217841	280498	284889	None	4712	539	24007	No_constitutive_exon_found_in_species
CGCAAGGTCCGCCTCAGGGACAACGTTAATAGATGCTAATGGGGGTGCAGGA	429382	429752	429332	429384	1	CC84scaffold_6	CC84DRAFT_1164901	428663	429752	None	4712	539	24007	No_constitutive_exon_found_in_species
TTACGGACCACCGCGAAGAATGTGAGATCAAGCAGCTGACTAGGGTATAGGA	549494	549714	549444	549496	1	CC84scaffold_6	CC84DRAFT_1164936	548767	550274	None	4712	539	24007	No_constitutive_exon_found_in_species
GACTCGTACGAGAGCACGGCTTCTACCTCCGGTGATGAATGGGACGACAGAG	654105	654170	654055	654107	1	CC84scaffold_6	CC84DRAFT_1187566	652297	657823	None	4712	539	24007	No_constitutive_exon_found_in_species
GAGTTGCATGTCCATAATGAATGGTTGAGGTGATTGCTAATGGGAGACAGAT	668997	669306	669356	669304	-1	CC84scaffold_6	CC84DRAFT_1164973	668997	669791	None	4712	539	24007	No_constitutive_exon_found_in_species
CCCCTTGGTTTCATGCAGTCGTTGATTCATGTTAATTCGGGACGACGTAGTA	702939	703109	702889	702941	1	CC84scaffold_6	CC84DRAFT_1217982	702666	703459	None	4712	539	24007	No_constitutive_exon_found_in_species
AGTGGCAAAGGAAGATCCGACCTTGCACGCATGCTGACATAATGGGAAAGGT	735188	735999	735138	735190	1	CC84scaffold_6	CC84DRAFT_1206206	734335	735999	None	4712	539	24007	No_constitutive_exon_found_in_species
GTGTCATCTGCTTCAGGGATACCTTCGGTACATATGAACAGGGCGAACAGCT	858074	858522	858024	858076	1	CC84scaffold_6	CC84DRAFT_1246725	855558	858522	None	4712	539	24007	No_constitutive_exon_found_in_species
TAAGTTCCAATAGTGTCGGCTACCATGGCCCTGCTAATCGGGATGTACAGGT	945393	946559	945343	945395	1	CC84scaffold_6	CC84DRAFT_1165049	944500	948213	None	4712	539	24007	No_constitutive_exon_found_in_species
GGGTACGTGATATGGAGCCGCTTATGATTGTTGAATGCTAAAGCGGGCAGAG	982260	982468	982210	982262	1	CC84scaffold_6	CC84DRAFT_1176838	981917	982468	None	4712	539	24007	No_constitutive_exon_found_in_species
CCCCGGCGACATGTATATATCCAGGGCAGCGGTGCTAACTCGGGCGGCAGGT	990212	990284	990334	990282	-1	CC84scaffold_6	CC84DRAFT_800078	987797	990645	None	4712	539	24007	No_constitutive_exon_found_in_species
TTGCAGAAGATAACCTCTCGGAAACTACCGCGATAGTAATGCCAGGGCAGGT	1033065	1033453	1033503	1033451	-1	CC84scaffold_6	CC84DRAFT_1147433	1032492	1033763	None	4712	539	24007	No_constitutive_exon_found_in_species
GAGCTTTCCGAATTGCGCGTCGTGTTTTGGTGATGACTGACGGGCAGCAGGT	1064738	1066304	1066354	1066302	-1	CC84scaffold_6	CC84DRAFT_1187679	1064738	1066797	None	4712	539	24007	No_constitutive_exon_found_in_species
GCCTATACTCCGAGAAGCAGGCTCTTAAACAGTCTCAGGGTCCGGAAGAGCA	1298987	1300158	1298937	1298989	1	CC84scaffold_6	CC84DRAFT_1121456	1298045	1300158	None	4712	539	24007	No_constitutive_exon_found_in_species
GTGTGCCGTCCATGTAATGTGTTTGGGGTGAATTGGCTGACGCAGGGCAGTG	1434037	1434105	1433987	1434039	1	CC84scaffold_6	CC84DRAFT_1218257	1433151	1434480	None	4712	539	24007	No_constitutive_exon_found_in_species
GCGTGGAGGGGCTGCGCGATGGGCACTGGCTGACGACGGCGGGGGTGTAGAA	1435274	1435311	1435224	1435276	1	CC84scaffold_6	CC84DRAFT_1165218	1434918	1438103	None	4712	539	24007	No_constitutive_exon_found_in_species
GGTACGTTCCTATAGCTGGCTTCTTTCGATCGTCAATCTAACACGGGCAGTG	1564082	1565129	1564032	1564084	1	CC84scaffold_6	CC84DRAFT_1218294	1563862	1565129	None	4712	539	24007	No_constitutive_exon_found_in_species
GAGTGTGCCACACCATCATATGGTCTTATTGGAGCTAACGAGTCGGGTAGTG	1781394	1781470	1781520	1781468	-1	CC84scaffold_6	CC84DRAFT_1147995	1778702	1782178	None	4712	539	24007	No_constitutive_exon_found_in_species
GAGGGGATGGAATTAGAAGGATATGTCATGGATTGACAGTGGGTACACAGGA	1805855	1806706	1806756	1806704	-1	CC84scaffold_6	CC84DRAFT_1177095	1805855	1807431	None	4712	539	24007	No_constitutive_exon_found_in_species
TGCCCACCTGAGCGCGACGAGCCAGGCCGCAAGCTGACGCGATGGGCCAGAC	1857066	1857927	1857977	1857925	-1	CC84scaffold_6	CC84DRAFT_1187878	1857066	1858090	None	4712	539	24007	No_constitutive_exon_found_in_species
ACAGTATGTATATCCTTGCACAAATATAGGTAGTCACTAAGGGAGAGCAGGT	1888016	1889235	1887966	1888018	1	CC84scaffold_6	CC84DRAFT_817124	1886173	1889235	None	4712	539	24007	No_constitutive_exon_found_in_species
GGTAAGTAGACCCTTCACTAAAAAGAGTATACCTAAAAGAAATCAGGGAGGT	1893675	1893924	1893625	1893677	1	CC84scaffold_6	CC84DRAFT_1148087	1893076	1895006	None	4712	539	24007	No_constitutive_exon_found_in_species
GAGATATGCTGGCTGCCATGTTTGGTACGATGGCTGACTTGGGGCTATAGAG	1911097	1911327	1911377	1911325	-1	CC84scaffold_6	CC84DRAFT_1218407	1911097	1911678	None	4712	539	24007	No_constitutive_exon_found_in_species
GCATGCAGAACGTGCAGAGCCGTGCAGGCAGTGCACTGACACGGGCGCAGGC	2081297	2082252	2082302	2082250	-1	CC84scaffold_6	CC84DRAFT_826439	2080383	2082922	None	4712	539	24007	No_constitutive_exon_found_in_species
CCGGCAGAGCATTCTTCGTGGACTGATACCACTGGACGAGGGAGTTCAAGAA	2114735	2115023	2115073	2115021	-1	CC84scaffold_6	CC84DRAFT_1197022	2114580	2115913	None	4712	539	24007	No_constitutive_exon_found_in_species
GTGAGTTCCTATCATGTCGGTTCTGTTGGATGATAGCTGATTGGGACAAGGC	2164299	2164400	2164450	2164398	-1	CC84scaffold_6	CC84DRAFT_1092743	2164299	2164763	None	4712	539	24007	No_constitutive_exon_found_in_species
GCAAATTCTACAGCCGAAGCTCATACGAAACTTACTAAAAACGTGGGAAGTT	2201512	2201746	2201796	2201744	-1	CC84scaffold_6	CC84DRAFT_1247813	2198003	2202062	None	4712	539	24007	No_constitutive_exon_found_in_species
AGACTCGAAATACGATGCCGTAGGAATGTCGTAGATTTATGGGAATCTAGGC	2361362	2361460	2361510	2361458	-1	CC84scaffold_6	CC84DRAFT_1148422	2359336	2361762	None	4712	539	24007	No_constitutive_exon_found_in_species
GAAGGAGTTATTGCGCGTTAGACAACGCACGGCCGCTGACAGGGTCGCAGGC	2415577	2415669	2415527	2415579	1	CC84scaffold_6	CC84DRAFT_1165523	2415232	2417227	None	4712	539	24007	No_constitutive_exon_found_in_species
CTTCGATATCCAAAGATGGAGGAGTAGCTTATTGATTGCGTGGGATACAGCG	2570882	2571090	2571140	2571088	-1	CC84scaffold_6	CC84DRAFT_1188059	2569944	2571270	None	4712	539	24007	No_constitutive_exon_found_in_species
GCGCATCAGCTTGCATCATAGGCTTAGATACAGCTGCTGAGGGCGCATAGCC	2669638	2669903	2669588	2669640	1	CC84scaffold_6	CC84DRAFT_834674	2669375	2669903	None	4712	539	24007	No_constitutive_exon_found_in_species
CGTAGGTCTGCCCCTTTCACCATCTAGGGCCGAGCTGATCCCGGGAACAGCA	126357	128588	128638	128586	-1	CC84scaffold_7	CC84DRAFT_1095261	126063	128728	None	4712	539	24007	No_constitutive_exon_found_in_species
TGAGTGTTTTCCGCGGTACTATGGGTGCCTTTGCACTCACACAGGGACAGCT	184171	184521	184121	184173	1	CC84scaffold_7	CC84DRAFT_840693	183892	184521	None	4712	539	24007	No_constitutive_exon_found_in_species
AGGCCGAATATGCCGGTGTCGGCTGAGAGTGTACTAACGGGGATTGACAGGA	312443	312550	312600	312548	-1	CC84scaffold_7	CC84DRAFT_1165737	312039	314762	None	4712	539	24007	No_constitutive_exon_found_in_species
TTGTATGCAAAGCAGAGGGTCAGGAGATGCAGCGCGTGCTCGGGGGAAAGGT	348144	348399	348094	348146	1	CC84scaffold_7	CC84DRAFT_855725	347335	349115	None	4712	539	24007	No_constitutive_exon_found_in_species
CGCCCGCCGCAGCTTGCGCTTGCACCAGACTTACCAGCCGGGAATCACAGGA	469659	469753	469803	469751	-1	CC84scaffold_7	CC84DRAFT_1149078	467868	470197	None	4712	539	24007	No_constitutive_exon_found_in_species
TTCGTTCCCCGGCTTGCTTTTCTGGGGCTGATGTGGTGATGGGGAAACAGGC	498997	499269	499319	499267	-1	CC84scaffold_7	CC84DRAFT_1197296	498997	503065	None	4712	539	24007	No_constitutive_exon_found_in_species
CAGCGCGAGACTGCCCGGGCGGCGTTGCAGAGTGAGGCTGACGGGAACAGGC	706623	708301	708351	708299	-1	CC84scaffold_7	CC84DRAFT_1165851	706623	708873	None	4712	539	24007	No_constitutive_exon_found_in_species
CAGGAGAGTTGAGGAGTTGTGCGATGGATTGCTGACTTGTGGTTGGGTAGGA	717218	717335	717168	717220	1	CC84scaffold_7	CC84DRAFT_1188283	717139	718107	None	4712	539	24007	No_constitutive_exon_found_in_species
GCAGAGCTTCCAGCATCTTCCGGGGACCGCGCACTGACGGGGGACAACAGGG	935615	935664	935565	935617	1	CC84scaffold_7	CC84DRAFT_1123185	935320	935898	None	4712	539	24007	No_constitutive_exon_found_in_species
CCCTTGATTGAACAGTGATTTGGGTAGGATGTAGTACTGACAGGGAACAGGC	960090	960525	960040	960092	1	CC84scaffold_7	CC84DRAFT_1165926	958514	960525	None	4712	539	24007	No_constitutive_exon_found_in_species
AGCTGCGCATCAATATATTTGTGAAATCAAGCATACTTACAGTGGGTTAGGT	966549	967017	966499	966551	1	CC84scaffold_7	CC84DRAFT_1188345	966136	969142	None	4712	539	24007	No_constitutive_exon_found_in_species
AAAGTAAGATTCATGGCGCGTCTGGTCATATCATTACTAACGGGGAGCAGAC	1051514	1051636	1051464	1051516	1	CC84scaffold_7	CC84DRAFT_1165953	1050440	1052472	None	4712	539	24007	No_constitutive_exon_found_in_species
TGCGTGGCATCCCTTGACGACATGTGTTTGGCATTGCTGACGCAGGGTAGCT	1202682	1202780	1202632	1202684	1	CC84scaffold_7	CC84DRAFT_1165993	1202131	1205734	None	4712	539	24007	No_constitutive_exon_found_in_species
GTCGGCCGTCGTGGCAGTTTAACAGAAGGATGTCCACTGAACGGGAACAGAC	1214939	1215070	1214889	1214941	1	CC84scaffold_7	CC84DRAFT_1165996	1210077	1215635	None	4712	539	24007	No_constitutive_exon_found_in_species
GTTGTAAGTCAACTCCTCAAGTATATATCACCGCTGCTGATGAAGGGCAGTA	1226887	1227347	1227397	1227345	-1	CC84scaffold_7	CC84DRAFT_1059881	1226634	1227686	None	4712	539	24007	No_constitutive_exon_found_in_species
CGTGAGATCACACCGGGGCGAGCTGACGCCAAGTTGCTGAGCCGGGACAGAT	1299411	1299701	1299361	1299413	1	CC84scaffold_7	CC84DRAFT_1096483	1299223	1299701	None	4712	539	24007	No_constitutive_exon_found_in_species
ACTCCCACCCGGCACACGTCCTTCGAACGTCCCCTTCTGACACGGGGGAGAG	1315686	1315769	1315636	1315688	1	CC84scaffold_7	CC84DRAFT_1166026	1315342	1317028	None	4712	539	24007	No_constitutive_exon_found_in_species
GGTGTGGTGAGTATTCTCATCCATCATGCAGACCTGGCTAACTGGGGCAGGG	1316390	1316468	1316340	1316392	1	CC84scaffold_7	CC84DRAFT_1166026	1315342	1317028	None	4712	539	24007	No_constitutive_exon_found_in_species
GGCCTTCTTGTTCAACCATAACCATGCCTTGGACTAATCCGGGATGTCAGTC	1345688	1346229	1346279	1346227	-1	CC84scaffold_7	CC84DRAFT_1197469	1345688	1347733	None	4712	539	24007	No_constitutive_exon_found_in_species
CTGATCAATAACTGTACAAGTGAGATGTCGAAGCTAAGCGAAAGGGATAGCT	1363974	1364062	1363924	1363976	1	CC84scaffold_7	CC84DRAFT_872183	1363416	1365167	None	4712	539	24007	No_constitutive_exon_found_in_species
TGGCCCGGGTACACAAGAAATATGCTGACTTTGTACCTCCGGGTTGACAGTA	1405058	1405199	1405008	1405060	1	CC84scaffold_7	CC84DRAFT_872504	1404164	1405749	None	4712	539	24007	No_constitutive_exon_found_in_species
GCGTAAGCGTTTCTTTCCAGCAGGATCGCCATAAACTAACATGGGGATAGAT	1405893	1406948	1406998	1406946	-1	CC84scaffold_7	CC84DRAFT_1149647	1405893	1408097	None	4712	539	24007	No_constitutive_exon_found_in_species
CCACCCGTCCATCCAGCCTTTTTCCTTTGCCTTATCTTCACGGGTGATAGCT	1465453	1465769	1465403	1465455	1	CC84scaffold_7	CC84DRAFT_1207166	1465089	1465769	None	4712	539	24007	No_constitutive_exon_found_in_species
CCTCCCTCTCCACCCACACGTGCACAGGACCACAGCTCAATGGGATGCAGGG	1467135	1467415	1467465	1467413	-1	CC84scaffold_7	CC84DRAFT_1123513	1466552	1467702	None	4712	539	24007	No_constitutive_exon_found_in_species
ACCACGCCCCTCCAGCTCCGCCTCCAGCTAACAGAGGGCCAAATACGCAGAC	1488219	1489946	1489996	1489944	-1	CC84scaffold_7	CC84DRAFT_1166086	1488219	1490338	None	4712	539	24007	No_constitutive_exon_found_in_species
TGCGTACAGGAGCTAGGACTCGACCTTCAAACTAAAGCTAATACGGGTAGGA	1540110	1540204	1540060	1540112	1	CC84scaffold_7	CC84DRAFT_1095526	1539517	1541666	None	4712	539	24007	No_constitutive_exon_found_in_species
TCGCAAAGTTGTTAATAATAATATGGGTATTAAGACTAAGGGCATGGTAGTC	1678399	1679343	1678349	1678401	1	CC84scaffold_7	CC84DRAFT_879101	1675969	1679343	None	4712	539	24007	No_constitutive_exon_found_in_species
GGTACGTGATTTATGCGGAGCTGCTTGCTCATGGAACTGACTGGGGGTAGGT	1781902	1782394	1781852	1781904	1	CC84scaffold_7	CC84DRAFT_1166181	1781165	1782394	None	4712	539	24007	No_constitutive_exon_found_in_species
TCCGTCCGAACATCACGCTTTTATTTTAGCAATGCTGATGGGAAGGACAGGC	1849887	1850218	1849837	1849889	1	CC84scaffold_7	CC84DRAFT_1149964	1848840	1851343	None	4712	539	24007	No_constitutive_exon_found_in_species
CGCGTCTGTACTATGCAGAATATGTACCCAATCACTAACCGGGACCGCAGGC	1861842	1862295	1862345	1862293	-1	CC84scaffold_7	CC84DRAFT_1096177	1861468	1863274	None	4712	539	24007	No_constitutive_exon_found_in_species
ACGAGGTATGTCGGCCCTGCAGATATGTGATAGAATCTGACGGGGCACAGTT	1914658	1914787	1914608	1914660	1	CC84scaffold_7	CC84DRAFT_1219328	1914562	1914787	None	4712	539	24007	No_constitutive_exon_found_in_species
ATAAGGAGCGAATGAGAACTGGATTTTCCGATTAACGCTGTTAGGGTGAGGT	1916582	1916855	1916905	1916853	-1	CC84scaffold_7	CC84DRAFT_888378	1916582	1917727	None	4712	539	24007	No_constitutive_exon_found_in_species
GTGAGTCCTCCTTGCAAAGTGGATCAGAGTGGTTGACTAACGAGGGCTAGGC	1968292	1968458	1968508	1968456	-1	CC84scaffold_7	CC84DRAFT_1166240	1968292	1969307	None	4712	539	24007	No_constitutive_exon_found_in_species
GGACCTGAGCTGCAGAAAGCTGTTGAAGCGTCGCTAATGCGTGAGGGCAGCC	1969955	1970252	1969905	1969957	1	CC84scaffold_7	CC84DRAFT_1096050	1969631	1970252	None	4712	539	24007	No_constitutive_exon_found_in_species
AGGTATGGAACTTCTAAGAAGCTTCTCTGATGTCATTAACATGCGGGCAGGA	2002785	2002929	2002735	2002787	1	CC84scaffold_7	CC84DRAFT_1261139	2002089	2004110	None	4712	539	24007	No_constitutive_exon_found_in_species
ACGTGTTCTGCTTCGCTTGAGATACAAGATAAAGCTGAATGTTGGGGAAGCC	2011952	2012160	2011902	2011954	1	CC84scaffold_7	CC84DRAFT_1166257	2011430	2012160	None	4712	539	24007	No_constitutive_exon_found_in_species
GTATGGAACACAGTCTGCCTGTGAATGGCGTCACAGCTGACGGGCGACAGGG	2023103	2023218	2023053	2023105	1	CC84scaffold_7	CC84DRAFT_1197640	2022807	2024201	None	4712	539	24007	No_constitutive_exon_found_in_species
CTTGTAAACATATTTCATACTCGCTAGCGAAGATGCTAACCGTGGGGCAGCG	2023544	2024201	2023494	2023546	1	CC84scaffold_7	CC84DRAFT_1197640	2022807	2024201	None	4712	539	24007	No_constitutive_exon_found_in_species
CTGATGCTGAGAAATCGATCGTGCGGTGGATGCTGATGATGAGGGAACAGCG	2026838	2027917	2027967	2027915	-1	CC84scaffold_7	CC84DRAFT_1123953	2024664	2028389	None	4712	539	24007	No_constitutive_exon_found_in_species
TTCAGGCGGGCAGAAGGCGTTTGTATGGTTGCACATACTAATGGGGACAGGT	2125128	2125526	2125078	2125130	1	CC84scaffold_7	CC84DRAFT_1166300	2123897	2125526	None	4712	539	24007	No_constitutive_exon_found_in_species
AGGTAAGCTTTGGATCTATCCGCAACATCTCACGTTACTGACAGGGATAGGC	2127991	2129195	2127941	2127993	1	CC84scaffold_7	CC84DRAFT_1124037	2125556	2129195	None	4712	539	24007	No_constitutive_exon_found_in_species
GTGTATCTCAAATTTTGCCACAAATTAAAGAAACTGAACGAGGGATACAGAT	2131988	2132201	2132251	2132199	-1	CC84scaffold_7	CC84DRAFT_1124045	2131580	2132767	None	4712	539	24007	No_constitutive_exon_found_in_species
TGAGTATCTTCTTTGCATTGTCCAGGTGGAGACTCGCTGACGGGGTGAAGCA	2149015	2149140	2148965	2149017	1	CC84scaffold_7	CC84DRAFT_1261193	2148047	2149309	None	4712	539	24007	No_constitutive_exon_found_in_species
TACGTGTGGACGTACAGCGAGACGTGGGAACGTGGCTAACCAACGGGCAGCT	2216866	2217015	2217065	2217013	-1	CC84scaffold_7	CC84DRAFT_1150289	2215937	2217537	None	4712	539	24007	No_constitutive_exon_found_in_species
GCCTAGGCCAACAAGACGCTGGGCTGCGAACGCTTTCTGACCAGGGACAGAG	60684	60724	60774	60722	-1	CC84scaffold_8	CC84DRAFT_1188709	59337	61106	None	4712	539	24007	No_constitutive_exon_found_in_species
TGGTATGGCCGAATGCACTACACGGCTAGTTCAGCACTGATAGAGGGCAGAA	60456	60516	60566	60514	-1	CC84scaffold_8	CC84DRAFT_1188709	59337	61106	None	4712	539	24007	No_constitutive_exon_found_in_species
TACGACTAGCCCGTGACAGCTGCATGGCAAGAGGTGCTAACCGGGGACAGCT	70651	71121	71171	71119	-1	CC84scaffold_8	CC84DRAFT_1124229	69437	71781	None	4712	539	24007	No_constitutive_exon_found_in_species
GAGAGAAAAATCCAGACCCAAAGTTTGTTGCAGTGCTCAATGGGGTCAAGCT	111070	111532	111582	111530	-1	CC84scaffold_8	CC84DRAFT_1250213	108526	112303	None	4712	539	24007	No_constitutive_exon_found_in_species
CGAAATATTATGTGTAGTTGACAGATGTGTCTATCCTGGGGTGGGGCCAGGC	113702	113751	113652	113704	1	CC84scaffold_8	CC84DRAFT_1188723	113151	114226	None	4712	539	24007	No_constitutive_exon_found_in_species
CCAAGCTCTGGTACAGCGGCGGCAGGACGAGCAAATACTGACGGGTGCAGGT	166306	166482	166256	166308	1	CC84scaffold_8	CC84DRAFT_1166390	165459	169599	None	4712	539	24007	No_constitutive_exon_found_in_species
CCTCGCCCGCACTGAGCTCGCAAAATCCGTAGCTGACAGCATGGGCGCAGGA	197224	197384	197434	197382	-1	CC84scaffold_8	CC84DRAFT_1261296	195708	198031	None	4712	539	24007	No_constitutive_exon_found_in_species
CACGTTCTTTGTGGGTGGGGTCGATTGAAGACGGTGCTAATAGGGTACAGTG	267493	267757	267443	267495	1	CC84scaffold_8	CC84DRAFT_899563	266354	267757	None	4712	539	24007	No_constitutive_exon_found_in_species
CCGTACATTTGGAGCACGAAAACCGGCACACAGAAAGCTGACACGGGCAGCT	325818	326548	326598	326546	-1	CC84scaffold_8	CC84DRAFT_1166452	324484	328237	None	4712	539	24007	No_constitutive_exon_found_in_species
CTCCCGGTCCCCCTACCACAGGACCTAAATGCTAATACGGGAATGGCCAGGC	353423	353620	353670	353618	-1	CC84scaffold_8	CC84DRAFT_1261350	352596	354170	None	4712	539	24007	No_constitutive_exon_found_in_species
TCTCTCCCTTTATAACATCTGGAAGAATTGTGCGCTAACTTGCGGGACAGAC	398819	398888	398769	398821	1	CC84scaffold_8	CC84DRAFT_1219612	398618	398888	None	4712	539	24007	No_constitutive_exon_found_in_species
ACGCCATTTCTCCACTGACCCAAGGCCATCGCTGACATACGAGGGAACAGTC	613014	613566	612964	613016	1	CC84scaffold_8	CC84DRAFT_1188856	611971	613566	None	4712	539	24007	No_constitutive_exon_found_in_species
TGAGGTGAGTGGTTCGTTTCGTGGTTGAGACGCAGTGCTAATCAGGGCAGAC	673460	673694	673410	673462	1	CC84scaffold_8	CC84DRAFT_1178353	672376	675357	None	4712	539	24007	No_constitutive_exon_found_in_species
GAGGCATCCGGGTATATATTCTCGACGTAATGGATGGCTTATATGGGCAGTG	722713	722733	722783	722731	-1	CC84scaffold_8	CC84DRAFT_919493	721984	723104	None	4712	539	24007	No_constitutive_exon_found_in_species
CGCGTCCTCAGCATCGTGAAAGGTGAACAACTGCTGACTTTACGGGATAGAC	897053	898268	897003	897055	1	CC84scaffold_8	CC84DRAFT_1097495	896773	898268	None	4712	539	24007	No_constitutive_exon_found_in_species
TCAGGGGCATCTAAGCCTCGATTTTTACTGGTTGCTGATGATGGGAACAGTC	960924	961229	960874	960926	1	CC84scaffold_8	CC84DRAFT_1207688	960582	961229	None	4712	539	24007	No_constitutive_exon_found_in_species
CCGGGGCCCGCCGGTTGTCCGTTGCTGACTCTGTGACGGGAACGCGCAAGGC	1062744	1063271	1062694	1062746	1	CC84scaffold_8	CC84DRAFT_1178480	1062414	1063271	None	4712	539	24007	No_constitutive_exon_found_in_species
GCCTACCTTCCTCGTCACCGGACGACACTTGGCTACACGGGAAGCCACAGCT	1066780	1067194	1066730	1066782	1	CC84scaffold_8	CC84DRAFT_1178482	1066532	1067194	None	4712	539	24007	No_constitutive_exon_found_in_species
AACACACTCGCGGTAACCCTGTAGGTGTAGATGAAATTTCTGGGATACAGTT	1158383	1158531	1158333	1158385	1	CC84scaffold_8	CC84DRAFT_1207747	1157592	1159177	None	4712	539	24007	No_constitutive_exon_found_in_species
GTGAGTCGGATGGCTATGGTGATCTTCGACGTATGGCTTACGGGGATCAGGT	1203664	1203754	1203614	1203666	1	CC84scaffold_8	CC84DRAFT_938878	1202876	1205020	None	4712	539	24007	No_constitutive_exon_found_in_species
TTCAACGTAGGAGAATACCTTCACTAACAGCTGTGGTTGGGGATGCGTAGGT	1352333	1352545	1352595	1352543	-1	CC84scaffold_8	CC84DRAFT_1166803	1351933	1353283	None	4712	539	24007	No_constitutive_exon_found_in_species
CGCGCTTTGGTTCCCGCGCAGTCTGGCGAGCGTTGCTGACGGGTGCGCAGTC	1405843	1405906	1405956	1405904	-1	CC84scaffold_8	CC84DRAFT_1151352	1405107	1406183	None	4712	539	24007	No_constitutive_exon_found_in_species
AGTTAGCGATCCGTCGAAAAGATATTCCATTGCATTCTGATGAGGGTCAGAT	1431552	1432884	1431502	1431554	1	CC84scaffold_8	CC84DRAFT_1151374	1431304	1432884	None	4712	539	24007	No_constitutive_exon_found_in_species
GCAAATCCATCAATGCACCTGTAGAGAGTCGCTAACAGTAGATGGGATAGCG	1531436	1532000	1531386	1531438	1	CC84scaffold_8	CC84DRAFT_1063811	1530700	1532000	None	4712	539	24007	No_constitutive_exon_found_in_species
CGGTGAGTGTGCTGGAACTAGGGGCAGTGGGAGAGGCTGACGGGCGACAGGC	1628203	1628299	1628153	1628205	1	CC84scaffold_8	CC84DRAFT_1125374	1627472	1629910	None	4712	539	24007	No_constitutive_exon_found_in_species
AGTAAGTATTTATTTCGAACACCTAGGGAATATTGAGTTGACATGGGTAGGT	1786637	1786900	1786587	1786639	1	CC84scaffold_8	CC84DRAFT_1125487	1786257	1788337	None	4712	539	24007	No_constitutive_exon_found_in_species
GACCCGCCTCGTTGCCTCAAGAGCACGCCAGGACTAACATGGGTATGCAGGC	1827775	1828281	1828331	1828279	-1	CC84scaffold_8	CC84DRAFT_1097901	1827775	1828940	None	4712	539	24007	No_constitutive_exon_found_in_species
TGGTTTTTCCTTTTTGGAGGGTTTGGTGTGACGTGCTAACAGGGTGCCAGAC	1858453	1858583	1858633	1858581	-1	CC84scaffold_8	CC84DRAFT_1251412	1858453	1859833	None	4712	539	24007	No_constitutive_exon_found_in_species
TGTCAGCCAAATCCAACGACGTGATGCGTGACACAGGGCTAATGTGACAGCA	1918026	1918359	1918409	1918357	-1	CC84scaffold_8	CC84DRAFT_1251452	1917208	1918649	None	4712	539	24007	No_constitutive_exon_found_in_species
TGAATAGTACCGAGGTGGAAGAGGTAAGGCTCATGCTGATGGGCGAGTAGTT	1945954	1946058	1946108	1946056	-1	CC84scaffold_8	CC84DRAFT_1178758	1945363	1946518	None	4712	539	24007	No_constitutive_exon_found_in_species
CGCCTCCTTTTGGTGAAGACTGGCTTACTGACGTCCCCGGGGGAGTGCAGAC	2075181	2075735	2075131	2075183	1	CC84scaffold_8	CC84DRAFT_1097575	2074890	2075735	None	4712	539	24007	No_constitutive_exon_found_in_species
TTGGGACACAGACAGGGGTACGCTGGCTCGATCCTCGCTGACGTGGGCAGGC	2126301	2126530	2126251	2126303	1	CC84scaffold_8	CC84DRAFT_1261916	2124576	2127077	None	4712	539	24007	No_constitutive_exon_found_in_species
AAGCCGAGCCCCCTTCCACTCCCATTACCCTACTGACTGGATGGGAACAGGT	2159436	2159968	2159386	2159438	1	CC84scaffold_8	CC84DRAFT_1075677	2158551	2159968	None	4712	539	24007	No_constitutive_exon_found_in_species
GTAAGTTTCTGGAACCAGCTCTTGACGGGTGTTGCTAACGGGAAGATAAGGA	2168805	2168856	2168755	2168807	1	CC84scaffold_8	CC84DRAFT_1125747	2167026	2169380	None	4712	539	24007	No_constitutive_exon_found_in_species
TACCTACACCAACTTGCGTGAATCAGCTGACGATTTGCACGGGAGTATAGCC	191844	192114	191794	191846	1	CC84scaffold_9	CC84DRAFT_1152030	191049	193086	None	4712	539	24007	No_constitutive_exon_found_in_species
CGAGCTTTTCTATTAGTTCCACCTGGCAATCAGCTGATCACGTGGGATAGGA	664513	664685	664735	664683	-1	CC84scaffold_9	CC84DRAFT_1152314	663344	664936	None	4712	539	24007	No_constitutive_exon_found_in_species
CTAGGCGGCGTGGATATGGGCGGGCGAGATGTCGGTGTTGGGCGGAGAAGCC	673391	673779	673341	673393	1	CC84scaffold_9	CC84DRAFT_1044597	673083	673779	None	4712	539	24007	No_constitutive_exon_found_in_species
CCGTATGGCATAGAAACCAGTGAATCCGCGCTGACAGTGGGACGCGACAGAC	698345	698710	698295	698347	1	CC84scaffold_9	CC84DRAFT_1189440	698045	698710	None	4712	539	24007	No_constitutive_exon_found_in_species
TGTATATGATCTTCGAAGTATGGCGAGAGAGGGAGCTGACTAGGGAGTAGGA	799211	799322	799372	799320	-1	CC84scaffold_9	CC84DRAFT_1252559	799211	800421	None	4712	539	24007	No_constitutive_exon_found_in_species
AGTACAACAACTTGAGCTGTGTCGAAGACACCGCATGCTGAACAGGGTAGCC	805963	806896	805913	805965	1	CC84scaffold_9	CC84DRAFT_1262160	803550	807515	None	4712	539	24007	No_constitutive_exon_found_in_species
AAGTAAGTCACCCACGTGCCGACGTCATGCGTATATTAACGGGCGTGCAGCA	918886	918894	918836	918888	1	CC84scaffold_9	CC84DRAFT_1152501	918271	920752	None	4712	539	24007	No_constitutive_exon_found_in_species
AAATTCCCACATCCGTGTTCGAAGACAACCTTGATTAATGTGGGCGATAGAC	970343	970373	970423	970371	-1	CC84scaffold_9	CC84DRAFT_1252834	970343	972229	None	4712	539	24007	No_constitutive_exon_found_in_species
AACATACCCCATGCGCAAAAGCTCGCAAAACAAGTCTTACAGGGTTGTAGAA	994953	995277	995327	995275	-1	CC84scaffold_9	CC84DRAFT_1198450	994409	997665	None	4712	539	24007	No_constitutive_exon_found_in_species
GTACCGAGTTTCGTGGACTTAAAAAACAAATTGGCTAAAGGGAGGTGCAGCA	1194216	1194905	1194955	1194903	-1	CC84scaffold_9	CC84DRAFT_1198486	1193135	1196378	None	4712	539	24007	No_constitutive_exon_found_in_species
GAGTCGTGCGCCCACAATGTCGGCGGTGCTAACCTAAAGGGGATACACAGAT	1252098	1252338	1252048	1252100	1	CC84scaffold_9	CC84DRAFT_1220668	1251443	1252338	None	4712	539	24007	No_constitutive_exon_found_in_species
TCAACGCGAAAGTGAAGGAGGCAGCTTTGGGAGATTCGGGGCTGGGACAGGG	1400695	1401186	1401236	1401184	-1	CC84scaffold_9	CC84DRAFT_1152795	1400097	1401573	None	4712	539	24007	No_constitutive_exon_found_in_species
GTGAGTAGCTCACTTTCACGTGCCAAGTTCGAGTTCCTGACAGGGCACAGCA	1414208	1414299	1414158	1414210	1	CC84scaffold_9	CC84DRAFT_1099045	1413867	1415010	None	4712	539	24007	No_constitutive_exon_found_in_species
CTGACGGAAGAGTGTGCAAGGTGCCGTACTGATTTGGTATGGGACGGCAGAA	1441475	1441963	1441425	1441477	1	CC84scaffold_9	CC84DRAFT_1020436	1440642	1441963	None	4712	539	24007	No_constitutive_exon_found_in_species
CAAATTTAGATAGCTGGCTCTCGAGGGTTACATAACTGATGTGGGAACAGCA	1452838	1452966	1452788	1452840	1	CC84scaffold_9	CC84DRAFT_1220740	1452551	1453403	None	4712	539	24007	No_constitutive_exon_found_in_species
TCATAGGCAAATTGAGCGAATTAGAGGCTAATCTATATGGGCAACGACAGCA	1480363	1480472	1480313	1480365	1	CC84scaffold_9	CC84DRAFT_1262353	1480036	1481540	None	4712	539	24007	No_constitutive_exon_found_in_species
GAGTGAATCGAAACACCTTTGAGGCACGTCAGGCTGACCCACTGGGGCAGGC	1578419	1578851	1578369	1578421	1	CC84scaffold_9	CC84DRAFT_1022782	1578100	1579703	None	4712	539	24007	No_constitutive_exon_found_in_species
GGGACGGCGTAGTAGCAGCAAAGAGAGGTGCTAATGCACACGGGAAACAGGC	6936	7894	7944	7892	-1	CC84scaffold_10	CC84DRAFT_1167534	6936	8445	None	4712	539	24007	No_constitutive_exon_found_in_species
TGCCCGTATCTCGCATAATATTCTATCCACTCACTGACGGGTACACGAAGAC	45398	45589	45639	45587	-1	CC84scaffold_10	CC84DRAFT_1198592	44281	45933	None	4712	539	24007	No_constitutive_exon_found_in_species
GTGAGTATGTCGGAGCGGTCTGCTGTTCGAGCGCTGACGAGAGGGGATAGAG	77318	77453	77268	77320	1	CC84scaffold_10	CC84DRAFT_1228289	75834	77538	None	4712	539	24007	No_constitutive_exon_found_in_species
TAACCCTTCCTTCCTCATCACGACACATGCTAATGCTGGCCGGGGTGAAGAA	221487	221826	221437	221489	1	CC84scaffold_10	CC84DRAFT_1126986	221103	221826	None	4712	539	24007	No_constitutive_exon_found_in_species
GTCAACAGTCATGGAGATGAGGGGTGAATGCTGAGCTGACCCGGGGATAGTG	225175	225476	225125	225177	1	CC84scaffold_10	CC84DRAFT_1153115	223627	225476	None	4712	539	24007	No_constitutive_exon_found_in_species
ATTCCGCACTCATCGAAACCGAACACTATCTAATGCGTTTGGGTGCACAGTC	260533	260957	261007	260955	-1	CC84scaffold_10	CC84DRAFT_1167607	260533	261833	None	4712	539	24007	No_constitutive_exon_found_in_species
GCGGTGAAAAGACCGACGAACAAGCAAGAAGCGAGCTAACGGGAGCACAGTG	382300	382491	382541	382489	-1	CC84scaffold_10	CC84DRAFT_1167645	381733	384019	None	4712	539	24007	No_constitutive_exon_found_in_species
AGCACTTCACTTATCTGTACAGTCCTGCTAGGGACAGGGTGCTGACGAAGAG	402962	403223	402912	402964	1	CC84scaffold_10	CC84DRAFT_1198677	402444	403547	None	4712	539	24007	No_constitutive_exon_found_in_species
AGGTAAGCATCTCCATAACATCTTAGAAATCTCATACTGATGCTGGGAAGTC	431885	432121	432171	432119	-1	CC84scaffold_10	CC84DRAFT_1100148	431222	432274	None	4712	539	24007	No_constitutive_exon_found_in_species
CGCGGCTTGCAAACGCGGGCGGAGAATCACTATTGATGCAAAAAGGGCAGGT	467615	467713	467763	467711	-1	CC84scaffold_10	CC84DRAFT_1167685	465888	467839	None	4712	539	24007	No_constitutive_exon_found_in_species
CCCCACAGTCTTGGACACCTCCTGCTCAACACACATGCTGACGGGCACAGGC	472835	473647	473697	473645	-1	CC84scaffold_10	CC84DRAFT_1167689	470928	474361	None	4712	539	24007	No_constitutive_exon_found_in_species
ACGTCCTCTCCCCTCCATGTTCGAGCAATCATACTAATGAATCGGGACAGGA	563000	563440	563490	563438	-1	CC84scaffold_10	CC84DRAFT_1153384	562309	563956	None	4712	539	24007	No_constitutive_exon_found_in_species
TGAGTTATATGTTGGTGGAGTTGGAGGAGTGCGAGCTAATGGGACTATAGGA	588684	588794	588634	588686	1	CC84scaffold_10	CC84DRAFT_1099960	587839	588794	None	4712	539	24007	No_constitutive_exon_found_in_species
GAGTCGAGTAGAGATCTGGTGATTCCGAGTGTAATGGCTGACGGGCATAGGT	593425	593673	593375	593427	1	CC84scaffold_10	CC84DRAFT_1228657	592160	593673	None	4712	539	24007	No_constitutive_exon_found_in_species
GGGGAGTAAGACGGTGACGAAGGAAGGGGTGGTGGTCATGGAGGGTGAAGGG	632708	632878	632658	632710	1	CC84scaffold_10	CC84DRAFT_1100231	632347	632878	None	4712	539	24007	No_constitutive_exon_found_in_species
TGGTGCCGGTCGGTATATAAGGCATGGGTGCTGAGGCTGACGCGGGACAGAG	659112	659228	659278	659226	-1	CC84scaffold_10	CC84DRAFT_1167758	658714	659526	None	4712	539	24007	No_constitutive_exon_found_in_species
TATGGGCTGGTCCAGCAATCACCATCTCCCAAGTCTGACCATGGGTGCAGAT	840697	841164	841214	841162	-1	CC84scaffold_10	CC84DRAFT_1153595	838922	841684	None	4712	539	24007	No_constitutive_exon_found_in_species
ACGCCGACTCCCGAGTGTCGCTTTACATTCCAATCTGACCACGTGGGCAGGC	859049	859367	859417	859365	-1	CC84scaffold_10	CC84DRAFT_1189908	858489	860637	None	4712	539	24007	No_constitutive_exon_found_in_species
TACGTGCTTGCCGCGCGTACAAAACTTCCAAAGCGACTCAACTGGGATAGGG	878751	879364	879414	879362	-1	CC84scaffold_10	CC84DRAFT_1100047	877716	879734	None	4712	539	24007	No_constitutive_exon_found_in_species
ATACGGGCAATGAAGCGGCGGACCGTCTGGCAAATCAAGGGGCGGAGGAGAA	946381	946647	946331	946383	1	CC84scaffold_10	CC84DRAFT_210998	944767	946647	None	4712	539	24007	No_constitutive_exon_found_in_species
GAGAAATACCATGTCCCTCAACCTTAGACTACTCTAATGCGGGTATGTAGGC	980120	980225	980070	980122	1	CC84scaffold_10	CC84DRAFT_1167860	979443	981167	None	4712	539	24007	No_constitutive_exon_found_in_species
GTTCCTCGTTTTCATGACCAAGTGCGTACTGAGATATCGAGGGGTTGGAGCC	1005192	1005239	1005142	1005194	1	CC84scaffold_10	CC84DRAFT_1167867	1002512	1005239	None	4712	539	24007	No_constitutive_exon_found_in_species
ACACGACGACACGCCAGCGATGGAGCTGCATGCTAATTCTGGGTGTGCAGGC	1114711	1115702	1115752	1115700	-1	CC84scaffold_10	CC84DRAFT_1167902	1114711	1116075	None	4712	539	24007	No_constitutive_exon_found_in_species
GTGTCCGGTTTCCGAATCAAACTAACGTGACACAGATGAATCTGGGGGAGAT	1120448	1120477	1120398	1120450	1	CC84scaffold_10	CC84DRAFT_1062262	1119981	1121465	None	4712	539	24007	No_constitutive_exon_found_in_species
AACGGAAACATCGGATATGCTTGCTGGAGTCGTGAGCTGACCGGGAGCAGAT	1175891	1176168	1176218	1176166	-1	CC84scaffold_10	CC84DRAFT_1221246	1175891	1177516	None	4712	539	24007	No_constitutive_exon_found_in_species
CACCCTTTCTCCCTCAAATACGTGCATATGCTGATGTGTGTGGGACATAGTT	1252740	1253201	1253251	1253199	-1	CC84scaffold_10	CC84DRAFT_1127786	1252740	1255669	None	4712	539	24007	No_constitutive_exon_found_in_species
TGGTGAGTTATACTTTGATATCTGAGCTTCTCGCGCTCACGATGGGATAGGT	1403025	1404520	1402975	1403027	1	CC84scaffold_10	CC84DRAFT_1221317	1402603	1404520	None	4712	539	24007	No_constitutive_exon_found_in_species
AGATGGCCAGATGAAGCGGCGAGATGGCAGGAACTGATGTCCGGGGACAGGG	142691	142769	142819	142767	-1	CC84scaffold_11	CC84DRAFT_1154092	141452	143219	None	4712	539	24007	No_constitutive_exon_found_in_species
ACCCCTCCACCTGACTATCCACTTCCCAAGCTTTGCTAATGGGATGCCAGAC	466037	466536	465987	466039	1	CC84scaffold_11	CC84DRAFT_1154297	465084	466536	None	4712	539	24007	No_constitutive_exon_found_in_species
TTGGGTCGGCAGTCGCACCTTGTCTAACAAGGTGTCTAACAAGGGAATAGCA	666734	668861	666684	666736	1	CC84scaffold_11	CC84DRAFT_1209083	665245	669013	None	4712	539	24007	No_constitutive_exon_found_in_species
CATCCTCTCACTCATGTGTATTGTCTTGGGATTGCGCTGACGGGAAACAGAT	762238	762397	762447	762395	-1	CC84scaffold_11	CC84DRAFT_1221570	762238	765535	None	4712	539	24007	No_constitutive_exon_found_in_species
CGAGGACAAAAAGTGCACTCACAAAACGTGAATTCGCTAATGGGAATTAGTG	796264	796500	796214	796266	1	CC84scaffold_11	CC84DRAFT_275933	795789	798052	None	4712	539	24007	No_constitutive_exon_found_in_species
TTCAGCTTGAAGGAACGAGGTGGCGAGATAATGGAGCTGACAAGGGACAGTC	831506	831976	831456	831508	1	CC84scaffold_11	CC84DRAFT_1168237	830681	831976	None	4712	539	24007	No_constitutive_exon_found_in_species
TCTCGGCGGACTCGGCGGCGGTGCGGGCGGCGCTGGCGGCGCTGGGGGAGCC	867209	867364	867159	867211	1	CC84scaffold_11	CC84DRAFT_1154531	866439	867812	None	4712	539	24007	No_constitutive_exon_found_in_species
ACGTGCCACCCGGTGAGTTGCCGGACTGCCCTAGACATGTAGGGCCCGAGCA	906441	906619	906669	906617	-1	CC84scaffold_11	CC84DRAFT_1229758	904590	906832	None	4712	539	24007	No_constitutive_exon_found_in_species
ACATTGCGCGACGTGATCTCACAGCACGAACTTTGCAGCTAAGAGGGAAGGT	912141	912182	912232	912180	-1	CC84scaffold_11	CC84DRAFT_1263123	911555	912583	None	4712	539	24007	No_constitutive_exon_found_in_species
AGTCGTTGCTGTGCTGCTGGTTCGAGTCGAACGCTAATGCAAGGGAACAGTA	1095154	1095389	1095439	1095387	-1	CC84scaffold_11	CC84DRAFT_1100976	1094569	1095930	None	4712	539	24007	No_constitutive_exon_found_in_species
CAGCTCCTCTCAATGTCCGCAGTCACGTCCTCAGACCTGAATGCGGGTAGGT	1132182	1133291	1132132	1132184	1	CC84scaffold_11	CC84DRAFT_1209204	1129056	1133291	None	4712	539	24007	No_constitutive_exon_found_in_species
GTGCTAGAGCATCTGTACTTGATTGAGAGCGTCCAACTAAACAGGGAAAGAC	1160949	1161102	1161152	1161100	-1	CC84scaffold_11	CC84DRAFT_1168317	1159649	1161634	None	4712	539	24007	No_constitutive_exon_found_in_species
TTCCTTCTGTCGAAAACGCATATATCAGGCCACTGACCGCGGGCACATAGTC	1160303	1160757	1160807	1160755	-1	CC84scaffold_11	CC84DRAFT_1168317	1159649	1161634	None	4712	539	24007	No_constitutive_exon_found_in_species
AGACGGAACATTTATAGAGCGAGCGGGGGATATAGACTGACTGGGAATAGAT	1175448	1177879	1175398	1175450	1	CC84scaffold_11	CC84DRAFT_1209219	1174654	1177879	None	4712	539	24007	No_constitutive_exon_found_in_species
TCCGGTACAAGTGCGAAGACATTGATTATTCCTCTAAAGATTGGGAAAAGGC	1284955	1285335	1284905	1284957	1	CC84scaffold_11	CC84DRAFT_1180277	1284786	1285793	None	4712	539	24007	No_constitutive_exon_found_in_species
AGTACGTATCGCAGTGCGTCGATGGTCATGTTAGGCTAACATGGGTGTAGTT	136340	136693	136743	136691	-1	CC84scaffold_12	CC84DRAFT_294794	136340	138038	None	4712	539	24007	No_constitutive_exon_found_in_species
CGAATCCCGATATCTCGACCTTGTTATATACTTTCACTCTGGGATTGCAGAC	139835	140558	139785	139837	1	CC84scaffold_12	CC84DRAFT_1102414	139342	141690	None	4712	539	24007	No_constitutive_exon_found_in_species
CGTTGTTTGGCTATATATTTATACACCATGTAAACTGACCCGAGGGACAGCT	140617	140712	140567	140619	1	CC84scaffold_12	CC84DRAFT_1102414	139342	141690	None	4712	539	24007	No_constitutive_exon_found_in_species
CGATACTTCCTACGTCCGCAAGCGAGCCGATGCTGACTGAATGGGTGTAGAG	212533	212904	212954	212902	-1	CC84scaffold_12	CC84DRAFT_1053361	212424	213069	None	4712	539	24007	No_constitutive_exon_found_in_species
TGCGTATACTGAAAAACTTGGAAACCTACAATCGCTGACCTGCTGGGAAGCA	280461	281876	280411	280463	1	CC84scaffold_12	CC84DRAFT_301069	279798	281876	None	4712	539	24007	No_constitutive_exon_found_in_species
TGAAGTTTGTGAGAAAGAGTTGTGGATGTGGTGCTGACTAAGGGGCGCAGAC	348048	348095	348145	348093	-1	CC84scaffold_12	CC84DRAFT_1168513	347723	348850	None	4712	539	24007	No_constitutive_exon_found_in_species
CTTGCTCCCATAGTTAGACTTGGAGGTGGCGGGACTGACGGGGAGTCCAGTG	452446	452696	452746	452694	-1	CC84scaffold_12	CC84DRAFT_1168549	451865	453083	None	4712	539	24007	No_constitutive_exon_found_in_species
AGCTTGTGGAACCGTGGTTTATACCACAGCCATATGTTTAGATCGGGCAGCT	492376	492723	492773	492721	-1	CC84scaffold_12	CC84DRAFT_1209423	492061	492988	None	4712	539	24007	No_constitutive_exon_found_in_species
AGCTTGTGAGCTTCGCGGAAAGCTGGAGCTTGTATTTAACTGGGGATTAGGA	626851	627017	627067	627015	-1	CC84scaffold_12	CC84DRAFT_1155401	626151	627220	None	4712	539	24007	No_constitutive_exon_found_in_species
CAGCAGCTCCCAGCTGGCCGCAAACACACAACGACTAACGGGCAACGCAGCG	629976	630065	630115	630063	-1	CC84scaffold_12	CC84DRAFT_1222020	627769	630146	None	4712	539	24007	No_constitutive_exon_found_in_species
GTCGTGTAGGATCGTCTAACAAAGCTTCCAGAACGCAACTAATGGGAAAGAG	670948	671512	671562	671510	-1	CC84scaffold_12	CC84DRAFT_308055	670948	671852	None	4712	539	24007	No_constitutive_exon_found_in_species
TAAGTGGAAGCACTTCTGGAAGTAGATTCTGCTTGCTGACGTGGGAGTAGTG	712769	713311	713361	713309	-1	CC84scaffold_12	CC84DRAFT_1263501	712769	713900	None	4712	539	24007	No_constitutive_exon_found_in_species
CCCTCACCCTTACCTCCCACCCTGGACGAAGCAGCTGATGATGGGGGCAGGA	749091	750405	749041	749093	1	CC84scaffold_12	CC84DRAFT_313844	747802	750405	None	4712	539	24007	No_constitutive_exon_found_in_species
CCTGTAAGTGCGCATGCCATTCGGCTATGGAGTGCTTGCTAACCGGGTAGTC	878666	878959	879009	878957	-1	CC84scaffold_12	CC84DRAFT_1129416	878666	879529	None	4712	539	24007	No_constitutive_exon_found_in_species
TTTGGCGTGCTGCGACAAGCTTGTAGAAAACGACTGACTCGGGGGCGCAGAT	967195	968558	967145	967197	1	CC84scaffold_12	CC84DRAFT_1168709	966805	970426	None	4712	539	24007	No_constitutive_exon_found_in_species
AAGCTACAACTTCGACCTCTACAATTCGATCTTCTCAATGGGTCGCGAAGCT	990068	990910	990018	990070	1	CC84scaffold_12	CC84DRAFT_1199472	988987	992420	None	4712	539	24007	No_constitutive_exon_found_in_species
AAGCCCCGTGACCAGTAAGAGTCGTTTCGTCCGATCATCGGGGGACCTAGTC	994858	995071	994808	994860	1	CC84scaffold_12	CC84DRAFT_1199475	993643	996194	None	4712	539	24007	No_constitutive_exon_found_in_species
AAAAGCCCAGCGTGACGAGAGGTAAGAAGTGCTGACCGACCCGGGGGCAGTG	1011955	1012546	1011905	1011957	1	CC84scaffold_12	CC84DRAFT_1155598	1011353	1013027	None	4712	539	24007	No_constitutive_exon_found_in_species
ATGCCATGAGGGCATATTTTGACCGTGTCGCTTGAAAACTGTTGGGATAGGA	1089961	1090355	1090405	1090353	-1	CC84scaffold_12	CC84DRAFT_1180663	1089961	1090925	None	4712	539	24007	No_constitutive_exon_found_in_species
GCATGACACACAGAATGATGTATTGAGTGAGGCTATTGTTTAATGGGTAGGT	1169828	1170004	1169778	1169830	1	CC84scaffold_12	CC84DRAFT_1199509	1167993	1170004	None	4712	539	24007	No_constitutive_exon_found_in_species
GGGAGTATCCCGACGAGCCCGACATCCCTGGAATCCCTGCGGGGGCCTAGGA	1249064	1249211	1249014	1249066	1	CC84scaffold_12	CC84DRAFT_1199519	1247003	1251301	None	4712	539	24007	No_constitutive_exon_found_in_species
GTCTTGTTGTTGATTATATTGTGTATATGACGTACGATTTGCATGGGCAGTG	1249241	1249437	1249191	1249243	1	CC84scaffold_12	CC84DRAFT_1199519	1247003	1251301	None	4712	539	24007	No_constitutive_exon_found_in_species
CGTCGTCACTGAGTGCGTCTTGATCGGCATTTCACTGACGTGGGTGATAGAT	3058	3088	3138	3086	-1	CC84scaffold_13	CC84DRAFT_1190705	3058	5279	None	4712	539	24007	No_constitutive_exon_found_in_species
AGTTGAAACCAGGCAGCTACGATGAAAAGGCGGTCACTGATGGGGGAAAGAT	7020	7078	7128	7076	-1	CC84scaffold_13	CC84DRAFT_1168780	6782	10056	None	4712	539	24007	No_constitutive_exon_found_in_species
TACGTACCAAGCTTGCATTTTGACATGAATCAGCGTTAACCCGGGAACAGGC	122748	122851	122698	122750	1	CC84scaffold_13	CC84DRAFT_1190736	122139	124619	None	4712	539	24007	No_constitutive_exon_found_in_species
GGGAGGAGGGAATGGAAGGGGGGGAGGAGAAGAAGACGAGGGAGGGCAAGTC	217333	217865	217283	217335	1	CC84scaffold_13	CC84DRAFT_1231272	216650	218751	None	4712	539	24007	No_constitutive_exon_found_in_species
AAGTTCTACAACATTGCCGGCTCTTCGAGCGTTAGCTAACAGGGCTGCAGTT	440814	441017	441067	441015	-1	CC84scaffold_13	CC84DRAFT_1180856	440814	441944	None	4712	539	24007	No_constitutive_exon_found_in_species
GCTGTATGCTACCGGCTCGTGGACCTTGACCATTCTAACCTGGGGACTAGTA	467972	468952	467922	467974	1	CC84scaffold_13	CC84DRAFT_1103282	467830	469050	None	4712	539	24007	No_constitutive_exon_found_in_species
TGACCACAGCAACGGCACGTATTCGCTATATGCTATACGAAAGGGAGAAGAC	538488	539873	538438	538490	1	CC84scaffold_13	CC84DRAFT_1231486	538437	539873	None	4712	539	24007	No_constitutive_exon_found_in_species
CCTCCCCCTTTGCAGGGATTTGAGCTCGAATTCCTGATCAACGGGAACAGGT	632560	633036	632510	632562	1	CC84scaffold_13	CC84DRAFT_1263824	631449	633036	None	4712	539	24007	No_constitutive_exon_found_in_species
GCTTTGCTCGTCGATATGACAGAAGATTGTGCTAATCGATATGGGGATAGCT	647956	648085	647906	647958	1	CC84scaffold_13	CC84DRAFT_1199662	647742	650275	None	4712	539	24007	No_constitutive_exon_found_in_species
TGAGTGTCCTGGTATTCGAAACAGGGTCGTTCAACTAATGATTGGGGTAGCC	737266	737458	737508	737456	-1	CC84scaffold_13	CC84DRAFT_1199685	737266	739549	None	4712	539	24007	No_constitutive_exon_found_in_species
TGCCATACAGTTTATCACAAAACAAACCATGGTACTGATCGGGTGACTAGTA	847178	847400	847128	847180	1	CC84scaffold_13	CC84DRAFT_1190913	845337	848347	None	4712	539	24007	No_constitutive_exon_found_in_species
TCATACCGATATTCTCGGTGTGGAACCAAGACAACATAAAATGGGGCAAGAC	928395	928410	928345	928397	1	CC84scaffold_13	CC84DRAFT_1231766	926435	928410	None	4712	539	24007	No_constitutive_exon_found_in_species
ATTGACCAGACCTTATGTCCCATGTTATACCGCGAGGGGACAAAGAGAAGGG	974870	974957	974820	974872	1	CC84scaffold_13	CC84DRAFT_1190948	973965	975852	None	4712	539	24007	No_constitutive_exon_found_in_species
TCGGCGCAATAGTGTGCTGCAGTGGCTAATGCGCTTCGGGGGGTGCACAGGA	6082	6091	6141	6089	-1	CC84scaffold_14	CC84DRAFT_1169071	5281	6555	None	4712	539	24007	No_constitutive_exon_found_in_species
TCCCACCTTCTCGCTCCTCAGCCTCAGGCTCGGGAGAGGGTGAGGGAAAGGG	45992	47276	45942	45994	1	CC84scaffold_14	CC84DRAFT_1103478	45611	47276	None	4712	539	24007	No_constitutive_exon_found_in_species
CCTTCTATAATGGTTTCTGATGTTCTGGATAATATGCTGATTATGGGAAGAG	194087	195230	195280	195228	-1	CC84scaffold_14	CC84DRAFT_366564	194087	196135	None	4712	539	24007	No_constitutive_exon_found_in_species
GCGTGTAAGTGTTGCTGAAATCGGGAGTGTTTCAGTAGCTGACGGGATAGTA	285374	285899	285324	285376	1	CC84scaffold_14	CC84DRAFT_1156593	284227	285899	None	4712	539	24007	No_constitutive_exon_found_in_species
AACTCGAGGATCACGGACGCGCAATTTTGAGCTTCTTGATGGGATGATAGAG	310667	311006	311056	311004	-1	CC84scaffold_14	CC84DRAFT_1209964	309886	311315	None	4712	539	24007	No_constitutive_exon_found_in_species
CGTAGGTAGCGCAAGTGATGCGATTGCGGGCCATACTAATTGGGTAACAGAA	336204	336477	336527	336475	-1	CC84scaffold_14	CC84DRAFT_1169180	334757	337334	None	4712	539	24007	No_constitutive_exon_found_in_species
ATACTATGTTTATCACTCATCTTGAAGCACGGCTGACGGTGGGTGCGTAGAT	418485	418586	418636	418584	-1	CC84scaffold_14	CC84DRAFT_1169208	418268	418947	None	4712	539	24007	No_constitutive_exon_found_in_species
TGAGGAACGCACTGTGGAGGCTGGGGAAGGAAGTACTGACGACTGGGCAGAG	496972	497099	497149	497097	-1	CC84scaffold_14	CC84DRAFT_1103566	496972	497383	None	4712	539	24007	No_constitutive_exon_found_in_species
TACTGGTTCCATTACGCTAACGCAAGCCTGCTGCCGGCGATGGTGGGCAGCA	644571	645220	644521	644573	1	CC84scaffold_14	CC84DRAFT_383164	644011	645220	None	4712	539	24007	No_constitutive_exon_found_in_species
GACCGTAAGTATTCCGACTCCCGTCCACCACTGGTGCTAATGGCGGGTAGCT	691314	691337	691387	691335	-1	CC84scaffold_14	CC84DRAFT_1222817	691314	691840	None	4712	539	24007	No_constitutive_exon_found_in_species
TATATACTTTTCCGATGTATACATCCCTGTTGGCTAACGAATGAGGGCAGGT	728018	728167	727968	728020	1	CC84scaffold_14	CC84DRAFT_1181272	725961	730227	None	4712	539	24007	No_constitutive_exon_found_in_species
AGCCATACCTGGTTGTAAATTCGCCGTAAGGGGTGCGGGGTAAGGGAAAGCC	110537	110793	110843	110791	-1	CC84scaffold_15	CC84DRAFT_1232545	109417	111220	None	4712	539	24007	No_constitutive_exon_found_in_species
CGTGAGTTGGCCTGACGACATGCTGAGGGATCCTGCTAATGGGGATCTAGCA	125829	125856	125906	125854	-1	CC84scaffold_15	CC84DRAFT_1222907	123337	126083	None	4712	539	24007	No_constitutive_exon_found_in_species
CTTTCCAAGCACAGATGTAGTCTGCGTGGAGAATGCTAATGAGGGGATAGGT	153588	153993	154043	153991	-1	CC84scaffold_15	CC84DRAFT_1264229	153588	154934	None	4712	539	24007	No_constitutive_exon_found_in_species
ATTCGATTGAGCGATTTGTTGTCGTATGGATGCTAATGGGGTGGTGGTAGGC	156293	156496	156243	156295	1	CC84scaffold_15	CC84DRAFT_1104459	155710	156496	None	4712	539	24007	No_constitutive_exon_found_in_species
TACCACTATTTTGCCAGTCAGGGTCGGCCTTTCCACTGATGGGCAATGAGTT	223814	223960	224010	223958	-1	CC84scaffold_15	CC84DRAFT_1222942	223814	224481	None	4712	539	24007	No_constitutive_exon_found_in_species
TGCAGGAGTTTGTGATTGCGTATTTGGTACAATAATGCTAACGAGGGTAGGA	267411	267780	267361	267413	1	CC84scaffold_15	CC84DRAFT_389180	266370	268321	None	4712	539	24007	No_constitutive_exon_found_in_species
GAATCTGGGCAACAATAGTAGAAGGATGGTGGTTAACTAGGGTAATGCAGAT	355942	356640	356690	356638	-1	CC84scaffold_15	CC84DRAFT_1222990	354275	357429	None	4712	539	24007	No_constitutive_exon_found_in_species
GCAAGTTAAGAGACATCTTTGCGACTATGAGGAATGCTGACAGGGAGCAGCG	377125	377239	377289	377237	-1	CC84scaffold_15	CC84DRAFT_393003	375868	377352	None	4712	539	24007	No_constitutive_exon_found_in_species
ACTGTGAGTACATGTTTGCTATCAGCGGATGGCTGTGCTAATCAGGGCAGAT	420649	420770	420820	420768	-1	CC84scaffold_15	CC84DRAFT_1223009	420649	421175	None	4712	539	24007	No_constitutive_exon_found_in_species
TACATCATCTTGCGACGTCTGATGAGCTGTTGCTGATTTTTGTGGGGTAGGA	434087	434621	434671	434619	-1	CC84scaffold_15	CC84DRAFT_1169464	434087	436086	None	4712	539	24007	No_constitutive_exon_found_in_species
AGTGCTGGCAGCTGTATGCACCGTGAGGAGGTGACTGACCGAGGGCGCAGAG	462337	463991	462287	462339	1	CC84scaffold_15	CC84DRAFT_1104396	461890	465263	None	4712	539	24007	No_constitutive_exon_found_in_species
GGTATGCGCCTAAGTCACATTTCGGATGCCGTGAGCCTAACAACGGGCAGAT	562100	563535	562050	562102	1	CC84scaffold_15	CC84DRAFT_394076	561381	563825	None	4712	539	24007	No_constitutive_exon_found_in_species
CTCATGTAGTGGTAGAGGCCAAGTCCGGTATGAGGGCTAACGGGAACTAGTT	570823	571168	571218	571166	-1	CC84scaffold_15	CC84DRAFT_1157359	570823	572326	None	4712	539	24007	No_constitutive_exon_found_in_species
GTATGTAAAGAAGATACTATTCGCAAGTCATGTACTAACGAGGGGCACAGCA	583210	583439	583489	583437	-1	CC84scaffold_15	CC84DRAFT_1232841	581868	583553	None	4712	539	24007	No_constitutive_exon_found_in_species
CGGGCCTGAGGCTGGCGAAGAGGTAAAGGGGAGTGCGCTAATGTGGGTAGGT	612897	612917	612967	612915	-1	CC84scaffold_15	CC84DRAFT_1223076	612897	613331	None	4712	539	24007	No_constitutive_exon_found_in_species
AGCATATCTTCTGTAGCTACCTTAATGAGACGACTAAGTTTGGGCAACAGGT	650473	650863	650913	650861	-1	CC84scaffold_15	CC84DRAFT_1131304	649152	651496	None	4712	539	24007	No_constitutive_exon_found_in_species
TGAGTGGATTTAGGACGCTGCGTGGGAAACAGACTGACTTGGGCGGCCAGGG	681722	681839	681672	681724	1	CC84scaffold_15	CC84DRAFT_1169537	681065	682266	None	4712	539	24007	No_constitutive_exon_found_in_species
CGATCACCCTTCTTGCCGCGTAAACGCGGAACATCAAGTAACATGGGCAGCG	852250	852920	852970	852918	-1	CC84scaffold_15	CC84DRAFT_1104086	852014	853631	None	4712	539	24007	No_constitutive_exon_found_in_species
AACACATTGTTACGTGCGCAGACGATCCGTAGCTAACGGGCGAGCAACAGCA	895071	895680	895021	895073	1	CC84scaffold_15	CC84DRAFT_408427	894301	896970	None	4712	539	24007	No_constitutive_exon_found_in_species
GGGAATGCTGGGATATTGAGGAGACGAGAGCAATACTGACTGGGGTAAAGTG	143897	143937	143987	143935	-1	CC84scaffold_16	CC84DRAFT_1131614	140537	144178	None	4712	539	24007	No_constitutive_exon_found_in_species
TTGCGATCGCACGTGTATGTTCAGGGTCCAAAAGCTAATGCAGGGTGCAGAA	235051	236435	235001	235053	1	CC84scaffold_16	CC84DRAFT_1191456	234796	236435	None	4712	539	24007	No_constitutive_exon_found_in_species
GCTTTGCGTGGGGCATGGTGCTGGCGACTGGTAGCTAAGATGGGCAACAGGT	267762	267908	267958	267906	-1	CC84scaffold_16	CC84DRAFT_1169703	266996	268301	None	4712	539	24007	No_constitutive_exon_found_in_species
CTATAGGCGAGTAAGTGTTTGAAGACGAAGATGACTGACGCAAAGGGTAGGG	399628	399692	399578	399630	1	CC84scaffold_16	CC84DRAFT_1233400	399149	401413	None	4712	539	24007	No_constitutive_exon_found_in_species
GTGAGTGAAGACGGGCGGCGACCAGGAAGACGCGACTGACGGGTGTGCAGGA	414388	414478	414528	414476	-1	CC84scaffold_16	CC84DRAFT_1264588	411328	414806	None	4712	539	24007	No_constitutive_exon_found_in_species
GCGAGTGGGTTGTTGTGGCCGTTGAAGACGTTTATGGATGAGGGGTTTAGGG	445483	445603	445653	445601	-1	CC84scaffold_16	CC84DRAFT_1223337	445483	446169	None	4712	539	24007	No_constitutive_exon_found_in_species
CTGAAGTACGCTCAAGCCTCGTACATGCGGTGCGCAACTGACTGGGACAGGC	463801	463991	464041	463989	-1	CC84scaffold_16	CC84DRAFT_415475	463801	464289	None	4712	539	24007	No_constitutive_exon_found_in_species
AGAGTAAGTGAGATTGGGCGTGGGTGAGATGTGTTGCTAATGTGGGATAGAC	495914	496219	496269	496217	-1	CC84scaffold_16	CC84DRAFT_1169768	495914	496926	None	4712	539	24007	No_constitutive_exon_found_in_species
AGCATGTTTCTCCCTAATCTGTGCGCCACTAGCTGACATCCGTGGGACAGCA	502060	502671	502010	502062	1	CC84scaffold_16	CC84DRAFT_1048496	501779	502671	None	4712	539	24007	No_constitutive_exon_found_in_species
TTACGCTGTATGCCCTCGTGGACTGTATGCTGACCCAATTGGGCGTGTAGCT	650145	650384	650434	650382	-1	CC84scaffold_16	CC84DRAFT_1105370	649835	650626	None	4712	539	24007	No_constitutive_exon_found_in_species
TCAATATCGCACATTTGACGCATTTGCAGAGTACTAACGCCAGGGGACAGGC	100495	100681	100445	100497	1	CC84scaffold_17	CC84DRAFT_1223465	99113	100681	None	4712	539	24007	No_constitutive_exon_found_in_species
GTCCCCAACACAATTCTCACCTGGCTTACTCGAACTGACGAGGGATATAGGC	104580	105537	104530	104582	1	CC84scaffold_17	CC84DRAFT_421577	102207	107237	None	4712	539	24007	No_constitutive_exon_found_in_species
ATGCGCAGATGCATCGGATGGCCGCACTGGCGCTGACCATATGGGCACAGCA	119730	120159	120209	120157	-1	CC84scaffold_17	CC84DRAFT_1105666	119376	120358	None	4712	539	24007	No_constitutive_exon_found_in_species
TGCGTCTGCGAGCCACCGACACGCTACAGGCTGAGTTAACGTGGGGTTAGAT	135550	137099	135500	135552	1	CC84scaffold_17	CC84DRAFT_1169890	135207	137776	None	4712	539	24007	No_constitutive_exon_found_in_species
CATGTGGGTTACTACCTTGATCCCTCAAAACGGCACTAATCGGGGTGTAGGT	150897	151244	151294	151242	-1	CC84scaffold_17	CC84DRAFT_422478	150897	155281	None	4712	539	24007	No_constitutive_exon_found_in_species
ATTGTCCATGGTCACGGGCGCTCATAACATGTTCTTAGACGGGAGGTAAGGG	244996	245747	245797	245745	-1	CC84scaffold_17	CC84DRAFT_1158367	244319	246003	None	4712	539	24007	No_constitutive_exon_found_in_species
CATGATATACCGGATACCAGTGATGTTATCATTGATTAACGAGGGAGTAGCT	248782	249506	248732	248784	1	CC84scaffold_17	CC84DRAFT_1210636	247546	249506	None	4712	539	24007	No_constitutive_exon_found_in_species
TACCTGCGCCATCCTTGCGCACCATGCAAAGTTGGCTAACGCGAGGGCAGCC	289293	289669	289719	289667	-1	CC84scaffold_17	CC84DRAFT_1223532	288682	290257	None	4712	539	24007	No_constitutive_exon_found_in_species
TCGAACAGAATGCTGGGGATGCTGAAGGACATGGGCTAATTGGGACATAGCG	392744	392991	393041	392989	-1	CC84scaffold_17	CC84DRAFT_1158443	392248	393255	None	4712	539	24007	No_constitutive_exon_found_in_species
CACAATAGCCCCAAAACTATTGAACGTGCTGACAATGTCACAGGGAAGAGCG	407405	408936	408986	408934	-1	CC84scaffold_17	CC84DRAFT_1105737	407405	409798	None	4712	539	24007	No_constitutive_exon_found_in_species
GTGAGTCGTATGCACGCAATACCTGAGGGTCGCTGATGGGTAGTGTGAAGAA	458566	459181	459231	459179	-1	CC84scaffold_17	CC84DRAFT_1191698	458566	459294	None	4712	539	24007	No_constitutive_exon_found_in_species
GGGTAAGTGCAGTGAGCTGAGCATTGAGCGTAGCACTGACACAAGGGCAGGA	464646	465862	464596	464648	1	CC84scaffold_17	CC84DRAFT_1200430	462346	465862	None	4712	539	24007	No_constitutive_exon_found_in_species
TTGCATGGCTCCCTTCATGGTAAGAGCGTGGCTGACGGCGGGGCAAACAGGC	101651	102475	102525	102473	-1	CC84scaffold_18	CC84DRAFT_428685	101651	103611	None	4712	539	24007	No_constitutive_exon_found_in_species
ATGCTGACTCTCATGCAGCCCTGGACGCGTCGACGCTCCACGGGACAAAGCG	41192	41659	41709	41657	-1	CC84scaffold_21	CC84DRAFT_1238526	40726	42612	None	4712	539	24007	No_constitutive_exon_found_in_species
CGACTCCATGGATGACTACGGTCGTACACCGTTGTCTAGAGCTGCGGGAGGT	4715	5484	4665	4717	1	CC84scaffold_25	CC84DRAFT_1158708	4462	6880	None	4712	539	24007	No_constitutive_exon_found_in_species
