# Supplementary material for: Widespread Separation of the Polypyrimidine Tract From 3′ AG by G Tracts in Association With Alternative Exons in Metazoa and Plants
Source: Front Genet. 2019 Jan 14;9:741. doi: 10.3389/fgene.2018.00741 (PMC6339879; doi:10.3389/fgene.2018.00741)
Supplement: DATA FILE S1 — Sequences of REPAG 3′ SS from each species of fungi. [file Data_Sheet_1.zip › Supplementary data 1/Fungi_Release38_rhizoctonia_solani_ag_1_ia.txt]

REPA_GGG_Sequence	Exon_Start	Exon_End	Pos_-50	Pos_+2	Strand	Chromosome	GeneID	Gene_Start	Gene_End	Gene_Name	Number_of_REPAs	Number_of_REPAs_has_GGG	Number_of_Intron(Intra_genic_Region)	Upstream_Constitutive_Exon
TCGCTTACATGCATAGCATTCCTAACAATTGGTTCACATAATAGGGCAAGCA	32677	32775	32627	32679	1	scaffold1	AG1IA_00009	29974	34221	None	10155	1688	50007	No_constitutive_exon_found_in_species
AACCATCTCATTGATTATGCCTGATCTTAGTTCCTTTGGGACCGACAAAGTG	42862	43100	42812	42864	1	scaffold1	AG1IA_00013	42483	44941	None	10155	1688	50007	No_constitutive_exon_found_in_species
CAGTACTGCATATAAAGTGCTTCTCGCTAACTTCCTATGGGTTGAGATAGGT	43837	43917	43787	43839	1	scaffold1	AG1IA_00013	42483	44941	None	10155	1688	50007	No_constitutive_exon_found_in_species
GAGGGGCAGACGTACTGTAATTTATATCGGGAGCTGACCAATGGGGGCAGGC	44357	44423	44307	44359	1	scaffold1	AG1IA_00013	42483	44941	None	10155	1688	50007	No_constitutive_exon_found_in_species
ACCTTCAATCCTAATCCTAGCCGCTGCACTGGACAGGGCGAACTTGAGAGCT	99969	100167	99919	99971	1	scaffold1	AG1IA_00034	97791	102951	None	10155	1688	50007	No_constitutive_exon_found_in_species
TGCCAACTCCTATCCCGTATGTTCTTTGCTATATATAAATAGGGCCCAAGTT	120292	120489	120539	120487	-1	scaffold1	AG1IA_00038	114113	120737	None	10155	1688	50007	No_constitutive_exon_found_in_species
CATTCTAATTCGGTTCACTTGGGTGATTATTATCGCTGTACAAAGGGTAGCA	123760	123812	123862	123810	-1	scaffold1	AG1IA_00039	123760	126137	None	10155	1688	50007	No_constitutive_exon_found_in_species
TCAATCGAGAGCGCCCTCGTTGATGACTTGACATAGATTGGGCAACGCAGCA	161531	161642	161481	161533	1	scaffold1	AG1IA_00048	160671	164365	None	10155	1688	50007	No_constitutive_exon_found_in_species
TGGTAAGAATGCGTCCGGCGTTTGGTTGTTCTGAATTGGCTGATGGGTAGAG	169130	169251	169301	169249	-1	scaffold1	AG1IA_00050	167064	169575	None	10155	1688	50007	No_constitutive_exon_found_in_species
CTTTGGGGTGATTCAGTACGCCATGACCTGCTTTATTCCGCGGGGTGCAGGA	243752	243851	243901	243849	-1	scaffold1	AG1IA_00071	242201	244214	None	10155	1688	50007	No_constitutive_exon_found_in_species
GGCTGCCAAGCGTCGGAGTTCATTCGTATTAATTAACACGTAGGGGCCAGAC	252249	252430	252480	252428	-1	scaffold1	AG1IA_00076	252249	253607	None	10155	1688	50007	No_constitutive_exon_found_in_species
GTTGAGAACACTTGACCTATACCTGATAATCGTATCCCAGGGGCTTGAAGCT	258232	258640	258182	258234	1	scaffold1	AG1IA_00079	258003	265295	None	10155	1688	50007	No_constitutive_exon_found_in_species
TTAATCTGCCACGTTTTAGTTCTACTGTGAGGAGCACCGGGAGATTGGAGAG	272734	272826	272684	272736	1	scaffold1	AG1IA_00084	271000	272826	None	10155	1688	50007	No_constitutive_exon_found_in_species
TACCACTATGACTTCCCAAAATAACTCGCCAAATCCTGCCGGGAAGAAAGAC	313424	313879	313929	313877	-1	scaffold1	AG1IA_00095	312293	314022	None	10155	1688	50007	No_constitutive_exon_found_in_species
CCCTTACCTTACTGTATGTTATCTAGGTCTTTTCTTATCTGTGGGAAGAGGG	320181	320244	320294	320242	-1	scaffold1	AG1IA_00097	318569	321248	None	10155	1688	50007	No_constitutive_exon_found_in_species
CTGGATCACAAAGACAAAAGCAGCGCGCTGGATTATGTAACAGGGACCAGCG	330381	330495	330331	330383	1	scaffold1	AG1IA_00102	329877	333530	None	10155	1688	50007	No_constitutive_exon_found_in_species
TTATATATGCGCCCAAGAAACTTTCTCGTAACGAAAAGAACTGGGTAAAGAT	383356	383413	383306	383358	1	scaffold1	AG1IA_00124	383227	383862	None	10155	1688	50007	No_constitutive_exon_found_in_species
TGCTCAGCACCTTGAAATCACAACCTACACATGGCTAACGGGTAACGTAGGT	418853	418964	419014	418962	-1	scaffold1	AG1IA_00140	414779	421162	None	10155	1688	50007	No_constitutive_exon_found_in_species
TGATGTCAATGTGATAATGTCAAAATGTGTGCGCGGGCCGGGGACGTGAGAT	434149	434241	434099	434151	1	scaffold1	AG1IA_00143	428460	434241	None	10155	1688	50007	No_constitutive_exon_found_in_species
GAATGGCGCGGGCGTAACTCACATCTGTAATCAGTCCTCCATATGGGAAGAA	454127	454404	454077	454129	1	scaffold1	AG1IA_00150	453188	454404	None	10155	1688	50007	No_constitutive_exon_found_in_species
TGTTGGTGTTTGATGTTCTCACACACATTTATTGGACAATGGGCGACCAGGG	464050	464152	464202	464150	-1	scaffold1	AG1IA_00156	464050	464647	None	10155	1688	50007	No_constitutive_exon_found_in_species
TGGTTGTTTTACTGATAAACGCATGCAGGTATTTTGGGCGTGCAAAGGAGCT	471662	471881	471931	471879	-1	scaffold1	AG1IA_00160	470948	472360	None	10155	1688	50007	No_constitutive_exon_found_in_species
ACTTGTGAACCACGGGTTCCGTGACTGATCACTTTCTGATAGGGTCAAAGCC	548000	548406	548456	548404	-1	scaffold1	AG1IA_00182	547315	549559	None	10155	1688	50007	No_constitutive_exon_found_in_species
ATTTATCTATTGGCGCTATGGTTGAAGTACAAGTCGGGACGTCGGGATAGAA	551570	551918	551520	551572	1	scaffold1	AG1IA_00183	551289	552752	None	10155	1688	50007	No_constitutive_exon_found_in_species
GAGATCAGAGATATCTCAGTTATCACTAGATTGCTGAAAAAGATAGGGAGGG	551975	552111	551925	551977	1	scaffold1	AG1IA_00183	551289	552752	None	10155	1688	50007	No_constitutive_exon_found_in_species
GCTATCCATATAACAGTGTATTATAATTTTACGTATCTTATTTGGGGGAGTA	596576	596689	596526	596578	1	scaffold1	AG1IA_00199	594459	596689	None	10155	1688	50007	No_constitutive_exon_found_in_species
TACAGACGGCGCAAGTAGCTTCTCAGCAGGGTAAATATCTGGGTAGAAAGTT	614450	614573	614400	614452	1	scaffold1	AG1IA_00203	612042	615253	None	10155	1688	50007	No_constitutive_exon_found_in_species
TTTGGCAGTTTTGAAACTGGGCTGTACCTGCCTCTGGGGTGAGTGTGAAGCG	627836	628046	627786	627838	1	scaffold1	AG1IA_00209	627340	629447	None	10155	1688	50007	No_constitutive_exon_found_in_species
CACCTGACGCTATTACACACTCTCGTACTCTAACTAACATATGGGCATAGAA	671294	671506	671244	671296	1	scaffold1	AG1IA_00224	667184	673514	None	10155	1688	50007	No_constitutive_exon_found_in_species
CAAATGTGAGCCCGATTAGGCTGGCAACAGACTAACAAGGGGCACTGAAGCC	701383	701548	701598	701546	-1	scaffold1	AG1IA_00234	700586	701780	None	10155	1688	50007	No_constitutive_exon_found_in_species
CTTGGGATGCTTATGCCCAGGCAAGTAATCCACCTCACTCGGGTAAATAGGG	710970	711262	710920	710972	1	scaffold1	AG1IA_00239	709027	711579	None	10155	1688	50007	No_constitutive_exon_found_in_species
TAAGCACCTCCATCCCCTTGGGCAAGTGTCCGCTGATCAGGGGTGTACAGCG	717139	717247	717089	717141	1	scaffold1	AG1IA_00241	713529	718580	None	10155	1688	50007	No_constitutive_exon_found_in_species
GATTTGGTATTATTGATGGTATATATGCTGATGTATGAGCAGCGGGACAGAC	724195	724253	724303	724251	-1	scaffold1	AG1IA_00244	724195	724542	None	10155	1688	50007	No_constitutive_exon_found_in_species
CTAAACTGAATTACTGGGTTCTGTATGTTGGAACTCAAATGAGGGCGTAGCA	729046	729142	729192	729140	-1	scaffold1	AG1IA_00245	727252	731139	None	10155	1688	50007	No_constitutive_exon_found_in_species
CCATGGCTACCCCAGCATTTCTACCAATCTTGGACTCTGGGAGCGAAGAGCT	746322	748263	748313	748261	-1	scaffold1	AG1IA_00251	745604	749799	None	10155	1688	50007	No_constitutive_exon_found_in_species
GTAGCATCTTTACATAATAAATGGGCTCGAACGCTCAAAGGGGCTATGAGTC	756533	756959	756483	756535	1	scaffold1	AG1IA_00255	754542	760602	None	10155	1688	50007	No_constitutive_exon_found_in_species
TCGGATGAAGTGTCCTTGAGTGCCTTGAACACTTTTCTCACGGGTAAAAGCG	772977	773389	773439	773387	-1	scaffold1	AG1IA_00258	772919	773573	None	10155	1688	50007	No_constitutive_exon_found_in_species
ATGCATTGTGCGTATATGTCATGGATGATTCCTTTTTGGTGGGCTAATAGCT	774413	774453	774363	774415	1	scaffold1	AG1IA_00260	774242	774550	None	10155	1688	50007	No_constitutive_exon_found_in_species
AGGTACCACGCCCCCTCTGATTGGCCCGTGGACATTGTGGTGGGCAGCAGTC	779189	779986	779139	779191	1	scaffold1	AG1IA_00262	778502	779986	None	10155	1688	50007	No_constitutive_exon_found_in_species
TTTTGGTTTTGTGGGTGTTGATGTTGGTTTTGCTTTGGTGGGGGAAATAGGT	781612	781802	781562	781614	1	scaffold1	AG1IA_00263	780740	784824	None	10155	1688	50007	No_constitutive_exon_found_in_species
GCGTCATTTGTAATTACGACTATACACCCATTTTACCTCAAGTTGGGTAGCC	789449	790025	790075	790023	-1	scaffold1	AG1IA_00265	789015	790258	None	10155	1688	50007	No_constitutive_exon_found_in_species
TCTTGTGATACCATCATGGTCCATGCAATTAATATAAGCATGGGGGATAGGA	801664	801753	801803	801751	-1	scaffold1	AG1IA_00267	799924	803922	None	10155	1688	50007	No_constitutive_exon_found_in_species
AAGGTATGCGAGTCGATTTAAGGTCTAAATATCTACTCATGGATGGGCAGCG	810625	811589	810575	810627	1	scaffold1	AG1IA_00269	807158	812656	None	10155	1688	50007	No_constitutive_exon_found_in_species
CGCCGGTACGGATGCGACGTGGGTCTCCCCTGTCATTACTGGGGGGTCAGCC	820898	821197	820848	820900	1	scaffold1	AG1IA_00271	818458	824063	None	10155	1688	50007	No_constitutive_exon_found_in_species
CGTTTTCCGATCCGGTGTGCATCCCGATTAAAGTAGTAACCGGGAATAAGCG	835277	835374	835424	835372	-1	scaffold1	AG1IA_00275	831013	835817	None	10155	1688	50007	No_constitutive_exon_found_in_species
TGCCAAGAGGTTCTGATAGCGTTATCTCTCGTGCATGTGGGGAACGCTAGAT	843120	843226	843070	843122	1	scaffold1	AG1IA_00276	836514	843757	None	10155	1688	50007	No_constitutive_exon_found_in_species
TTTTTAGTGCGCATACACGGGCTAATCGAGGCGGGGGGTGGGGTGGATAGGA	843487	843757	843437	843489	1	scaffold1	AG1IA_00276	836514	843757	None	10155	1688	50007	No_constitutive_exon_found_in_species
TTGTGCTAAAAGTGTCAATCTTTTATACTGCTCTTGAATTGGCGTGGGAGGA	844439	844995	845045	844993	-1	scaffold1	AG1IA_00277	844439	845237	None	10155	1688	50007	No_constitutive_exon_found_in_species
TGCATATAACCTGCGACACGAGGATGACATGTGGATGGGTGGGTGAATAGAA	851106	851189	851239	851187	-1	scaffold1	AG1IA_00279	849217	852210	None	10155	1688	50007	No_constitutive_exon_found_in_species
GAGTCTCGTAGATCAAATTTGCATGCAATTTAATAATGGGGTCGAATAAGGC	850762	851054	851104	851052	-1	scaffold1	AG1IA_00279	849217	852210	None	10155	1688	50007	No_constitutive_exon_found_in_species
GTATGAACGGCGCTGATTGTTCGTACTAGTGCTATAGTATGGGGGTCCAGTG	862333	862461	862511	862459	-1	scaffold1	AG1IA_00283	858776	864189	None	10155	1688	50007	No_constitutive_exon_found_in_species
TTGAACACGATAGATCTTGTAACAAACATTAAGTCTGGGGAAATGTATAGTC	868479	868688	868738	868686	-1	scaffold1	AG1IA_00285	868479	871630	None	10155	1688	50007	No_constitutive_exon_found_in_species
AAAATCTATGCCTTTGAATCTCATGATCCGACTCGGATGCATGGGGTTAGGA	881147	881220	881097	881149	1	scaffold1	AG1IA_00290	880111	883379	None	10155	1688	50007	No_constitutive_exon_found_in_species
CAGGACAAATGGATGACCAATCAAACTTCACTCCCCCATTGGGTACAAAGGC	926205	926363	926413	926361	-1	scaffold1	AG1IA_00304	924871	927717	None	10155	1688	50007	No_constitutive_exon_found_in_species
GCTGTGGTAGCGAGCCCAGGTAATGTTTTCATCGCTTGGGGTGTAGCGAGTC	925760	925855	925905	925853	-1	scaffold1	AG1IA_00304	924871	927717	None	10155	1688	50007	No_constitutive_exon_found_in_species
GTAGATTGCCTTTGTCATTGATATCGGGTCTCACAATATGGGAACGCCAGTT	971423	971510	971373	971425	1	scaffold1	AG1IA_00324	970422	971852	None	10155	1688	50007	No_constitutive_exon_found_in_species
GGTAGAATGGGGACTCACTAGCTAGCCGCAAATATACTGGGATTCAGAAGCG	996978	997166	997216	997164	-1	scaffold1	AG1IA_00337	995889	997912	None	10155	1688	50007	No_constitutive_exon_found_in_species
CTACGGATTAACTTCCCCTTAAATTCAACCAAAGGATTGGATGGGGCTAGAA	1016803	1017730	1017780	1017728	-1	scaffold1	AG1IA_00345	1016803	1018250	None	10155	1688	50007	No_constitutive_exon_found_in_species
GGGATAATGTGGACCTGATGTAGTATTTTCTCTGACTGAGTGGGACGTAGGT	1059951	1060063	1060113	1060061	-1	scaffold1	AG1IA_00364	1058647	1060893	None	10155	1688	50007	No_constitutive_exon_found_in_species
TGAGTGTACGTTTAGCGTTATATACGTATATTAATTTAATTCGGGTGAAGGT	1094899	1095036	1094849	1094901	1	scaffold1	AG1IA_00374	1093090	1098628	None	10155	1688	50007	No_constitutive_exon_found_in_species
CAGTTCAAATCATTACCATTATTTTGTGTTTGATACCCCACAATGGGAAGAG	1127303	1127458	1127253	1127305	1	scaffold1	AG1IA_00382	1124716	1127458	None	10155	1688	50007	No_constitutive_exon_found_in_species
TTGGGACATTCAATGCCAACGACGACATCTGATTACTTCTGATGGGTCAGAA	1128722	1128753	1128672	1128724	1	scaffold1	AG1IA_00383	1127662	1130216	None	10155	1688	50007	No_constitutive_exon_found_in_species
GTGAGCAAGGTTCTCTGTTGGAGTAAAGTCTTGACCTTGAATTGGGATAGCA	1130058	1130216	1130008	1130060	1	scaffold1	AG1IA_00383	1127662	1130216	None	10155	1688	50007	No_constitutive_exon_found_in_species
GACTATTATTAATCGGCGCGTGACCAGGGCTCGAATCAGTGCGACGGGAGCG	1168581	1168818	1168531	1168583	1	scaffold1	AG1IA_00399	1165432	1168818	None	10155	1688	50007	No_constitutive_exon_found_in_species
CAATCCGACAAAGTCCACGTGAATGCCCCGACTGTTCACCCAGGGTGAAGGG	1173857	1173943	1173993	1173941	-1	scaffold1	AG1IA_00401	1173596	1175106	None	10155	1688	50007	No_constitutive_exon_found_in_species
AGTTTTCGGCTGTTCATTCTAGGCGTAGTCAATACTGGGGCACGAATAAGAA	1177858	1177940	1177808	1177860	1	scaffold1	AG1IA_00403	1177473	1178194	None	10155	1688	50007	No_constitutive_exon_found_in_species
AAGATCGCAGCGGTATCTTTATAGTAACTAATGTTATCTGCAGGGTCAAGCA	1186932	1186986	1186882	1186934	1	scaffold1	AG1IA_00405	1185078	1187366	None	10155	1688	50007	No_constitutive_exon_found_in_species
AGGCTTGTAACTGCCCAGCCTAACACACTTGTTTCGGCATAGTCTGGGAGAC	1187051	1187366	1187001	1187053	1	scaffold1	AG1IA_00405	1185078	1187366	None	10155	1688	50007	No_constitutive_exon_found_in_species
AATTCGACCCATCTTAAACGTTGCCTGCACATGTAAAAACGGGCGGTAAGTA	1227630	1227901	1227580	1227632	1	scaffold1	AG1IA_00417	1227350	1228496	None	10155	1688	50007	No_constitutive_exon_found_in_species
AAACCTGTAAAATCACTGATGGTCATCGCTCAAATATTAGAAAAGGGCAGCG	1285708	1285843	1285658	1285710	1	scaffold1	AG1IA_00439	1284853	1286879	None	10155	1688	50007	No_constitutive_exon_found_in_species
TTTTTCTCTCTCTTTGTTTTCCTTCCTTCTAAATCTGTTGTGGGCGATAGGA	1349548	1349803	1349853	1349801	-1	scaffold1	AG1IA_00463	1347284	1350194	None	10155	1688	50007	No_constitutive_exon_found_in_species
CATATACGCTTATTGAATTCATTGAATATTGATCAGGCGGGATCACAAAGGC	1348293	1348398	1348448	1348396	-1	scaffold1	AG1IA_00463	1347284	1350194	None	10155	1688	50007	No_constitutive_exon_found_in_species
CGAGTAAGTACGCGTGGTATTGATATAAACCAAAGGCTGATCATAGGGAGGG	1375038	1375475	1375525	1375473	-1	scaffold1	AG1IA_00473	1371602	1375617	None	10155	1688	50007	No_constitutive_exon_found_in_species
CTCCCATTAAAACGTGACGCTTTCCGCTTTTGTCTGTAGCCGGGTGGTAGAC	1399916	1399954	1399866	1399918	1	scaffold1	AG1IA_00483	1398405	1401505	None	10155	1688	50007	No_constitutive_exon_found_in_species
AAAGATGAGTGCATATAATGACTCCACCGATAGCGAACTTGGGATATTAGGC	1412869	1412968	1413018	1412966	-1	scaffold1	AG1IA_00487	1407021	1413264	None	10155	1688	50007	No_constitutive_exon_found_in_species
TTGAGTCGTTAATTGAACAACGATATCTTTCCGATGCTGGGGCAGACAAGCG	1411655	1411813	1411863	1411811	-1	scaffold1	AG1IA_00487	1407021	1413264	None	10155	1688	50007	No_constitutive_exon_found_in_species
ATTGTTCCCTGACGTTGTTGTACACCAATAACTTTGGGGGAAAATTGTAGTC	1411439	1411569	1411619	1411567	-1	scaffold1	AG1IA_00487	1407021	1413264	None	10155	1688	50007	No_constitutive_exon_found_in_species
ACCTAAAACGAACGCTGATATTCAATTGCTCCGGTGGTCGAACGGGTCAGTT	1430307	1430693	1430257	1430309	1	scaffold1	AG1IA_00494	1428691	1433455	None	10155	1688	50007	No_constitutive_exon_found_in_species
TTGACGTGATGCTATGCAGCCAGTATTTTGTGCTCACTGGGTATACGAAGGG	1471805	1471912	1471755	1471807	1	scaffold1	AG1IA_00506	1460090	1474322	None	10155	1688	50007	No_constitutive_exon_found_in_species
GAGCATTTTCAGTTGAAATGAAAGAGGATATGAAGCCTCTGTGGGTATAGAT	1510565	1510794	1510844	1510792	-1	scaffold1	AG1IA_00517	1509175	1511252	None	10155	1688	50007	No_constitutive_exon_found_in_species
GTCTTGGCCACTAAAGCTGTGAGCTCGTTGTTAAGTACCGAATGGGCGAGCG	1512576	1512746	1512526	1512578	1	scaffold1	AG1IA_00518	1511366	1513320	None	10155	1688	50007	No_constitutive_exon_found_in_species
GCAGGGCCAGCACGGCGTGTGAGCAGTGTGGATTGGTTGGGGTGGGCAAGTA	1551436	1552454	1551386	1551438	1	scaffold1	AG1IA_00537	1551306	1552937	None	10155	1688	50007	No_constitutive_exon_found_in_species
GCGCCTCCTCGTGTTTACGCAACACGTCAAATGAATTTCTCGCGGGCAAGAC	1573980	1574063	1574113	1574061	-1	scaffold1	AG1IA_00543	1573101	1575966	None	10155	1688	50007	No_constitutive_exon_found_in_species
TCAACTAAGGATATGTTTATTTATCCCACAGATTAATGGTCGACGGGTAGGA	1609507	1609806	1609457	1609509	1	scaffold1	AG1IA_00551	1609359	1611305	None	10155	1688	50007	No_constitutive_exon_found_in_species
CATTGAACAATTGTTTTACAGGCTATGGGGACGATCTCCGGGGTGTTGAGCG	1640078	1640577	1640627	1640575	-1	scaffold1	AG1IA_00562	1639448	1641195	None	10155	1688	50007	No_constitutive_exon_found_in_species
CTACATCACCGATAGAGATTTCCTGCTTGATTGGCTCATGTGGGACACAGTG	1649520	1649560	1649470	1649522	1	scaffold1	AG1IA_00568	1648634	1650285	None	10155	1688	50007	No_constitutive_exon_found_in_species
TGCATTGGTTTGAAATCATGAATATAGGACTGATTTGATTTGGGGTGTAGAT	1658181	1658444	1658131	1658183	1	scaffold1	AG1IA_00571	1656028	1663023	None	10155	1688	50007	No_constitutive_exon_found_in_species
AAAATAGTTATTTTCTTGTACTGATTAGTTGAAGGCTCATTGGGCGGTAGCA	1692737	1692877	1692687	1692739	1	scaffold1	AG1IA_00585	1691995	1693292	None	10155	1688	50007	No_constitutive_exon_found_in_species
AGTTCATTCGTGGCTTGGTGACGAACAAACGAACAATATTCGGGAAATAGGT	1693338	1693422	1693472	1693420	-1	scaffold1	AG1IA_00586	1693338	1693792	None	10155	1688	50007	No_constitutive_exon_found_in_species
CTAGTTTTGATTAACATCCTTGGCAGCGTTACGATTTTGGGAACACCGAGGT	1725005	1725112	1724955	1725007	1	scaffold1	AG1IA_00599	1722675	1725627	None	10155	1688	50007	No_constitutive_exon_found_in_species
CCTATCGAAATAGTCAAGCTCACATACTGATGGGTAATGGGGGAAGTTAGAA	1742152	1742283	1742102	1742154	1	scaffold1	AG1IA_00608	1741245	1742836	None	10155	1688	50007	No_constitutive_exon_found_in_species
TTGCCTGTCACTTGTCAGGGTTTTTTTATATTCCTGCATTCAGGGTAGAGAG	1779001	1779052	1779102	1779050	-1	scaffold1	AG1IA_00620	1777500	1779401	None	10155	1688	50007	No_constitutive_exon_found_in_species
CTTGCGATGGACTTATCTGACATTAGCTAACACGTCCGATTGATGGGCAGTA	1789934	1790219	1790269	1790217	-1	scaffold1	AG1IA_00621	1788881	1790362	None	10155	1688	50007	No_constitutive_exon_found_in_species
TGGTAGAGCAAGTGCTTAGTTGATAACATTGCGTGTTTTTGGGTGGGTAGGC	1842818	1842947	1842768	1842820	1	scaffold1	AG1IA_00634	1842067	1843729	None	10155	1688	50007	No_constitutive_exon_found_in_species
GGGGGTGATGATAGTCGATGCGGAGGAGCTGATGGAGGGGAGTTGAACAGTT	1854479	1854643	1854429	1854481	1	scaffold1	AG1IA_00638	1852180	1858629	None	10155	1688	50007	No_constitutive_exon_found_in_species
AAATAGGTTAGATTACCGACAATACTTTGGGATAGTATACTGACTGGGAGTA	1966881	1967030	1967080	1967028	-1	scaffold1	AG1IA_00673	1961788	1967590	None	10155	1688	50007	No_constitutive_exon_found_in_species
ATAGCTAAATATGAATGGAGCAACGAGTACCAAAACTATTATTGGGTAAGAT	1964386	1964652	1964702	1964650	-1	scaffold1	AG1IA_00673	1961788	1967590	None	10155	1688	50007	No_constitutive_exon_found_in_species
AAGTACTCGATCTCTCAGTTCTACTTACAGTCCACTAATTATATGGGAAGTA	1972930	1973062	1972880	1972932	1	scaffold1	AG1IA_00675	1970203	1973062	None	10155	1688	50007	No_constitutive_exon_found_in_species
TGACCTTGCAATTGCTTCCTATTACCACTTCTTAAATATTACTTGGGGAGCG	1999595	2000118	2000168	2000116	-1	scaffold1	AG1IA_00688	1999595	2002050	None	10155	1688	50007	No_constitutive_exon_found_in_species
GAAAAGTGGCGAAGATGGTTTTGATTTTGGATACAATTTAAGGGACAGAGAT	2005504	2005548	2005598	2005546	-1	scaffold1	AG1IA_00690	2005239	2007774	None	10155	1688	50007	No_constitutive_exon_found_in_species
ACGATACATCTCGCCTTGCACCACGCGTTCGATTTGAAATGTGGGACGAGAT	2010551	2010867	2010501	2010553	1	scaffold1	AG1IA_00692	2010167	2015174	None	10155	1688	50007	No_constitutive_exon_found_in_species
CGCTTTCCTCCCAATTATTGCTTTTCATAGTAATAGGTGGGCTAGGAAAGCG	2014592	2014697	2014542	2014594	1	scaffold1	AG1IA_00692	2010167	2015174	None	10155	1688	50007	No_constitutive_exon_found_in_species
TTGCCTAACCTCTCCTATAACGGTAACTGTGGCATGGGGTGAACATACAGGT	2014803	2014880	2014753	2014805	1	scaffold1	AG1IA_00692	2010167	2015174	None	10155	1688	50007	No_constitutive_exon_found_in_species
GGGTCATCAATAAGTGTTGGGTCATCAATTTGGGATCCTAAAAGGGATAGAG	2137911	2137945	2137861	2137913	1	scaffold1	AG1IA_00723	2136319	2139421	None	10155	1688	50007	No_constitutive_exon_found_in_species
TCGCGGAGAAGGGGTTGGCTGGTTTGATGTTACAATAATGGGCATATGAGAT	2168205	2168373	2168423	2168371	-1	scaffold1	AG1IA_00729	2167022	2169104	None	10155	1688	50007	No_constitutive_exon_found_in_species
TATTTGAATGGATTCACTCGAAATATTCTAATCTCTTTTGGGACAACCAGCG	2202252	2202556	2202606	2202554	-1	scaffold1	AG1IA_00737	2201803	2203936	None	10155	1688	50007	No_constitutive_exon_found_in_species
GAAAAATGACTCCAAATTGAACAACCGTGTATTAAAACATGACCGGGTAGGG	2202018	2202112	2202162	2202110	-1	scaffold1	AG1IA_00737	2201803	2203936	None	10155	1688	50007	No_constitutive_exon_found_in_species
ATACTCTACATCTGAGAGCTGCCTACTCATTACAATTGGGCGCACGAAAGCT	2219411	2219595	2219361	2219413	1	scaffold1	AG1IA_00745	2218473	2219595	None	10155	1688	50007	No_constitutive_exon_found_in_species
AGGGTCAGTGACTGATTGCGATGGCTCGGTTGGGGTGGGCAGTGATGAAGAG	2220055	2220104	2220005	2220057	1	scaffold1	AG1IA_00746	2219809	2220104	None	10155	1688	50007	No_constitutive_exon_found_in_species
CGTAAGGTCTGATGTCGGTTCATAACCACACTACGTATGGGGTATCGAAGGT	2226025	2226072	2226122	2226070	-1	scaffold1	AG1IA_00749	2223019	2227725	None	10155	1688	50007	No_constitutive_exon_found_in_species
TGGTGAGCCCCTTTCTCTCCGATCGGGGACCAGGAGATCCAGGGTAACAGAT	2235843	2236272	2236322	2236270	-1	scaffold1	AG1IA_00755	2234254	2236563	None	10155	1688	50007	No_constitutive_exon_found_in_species
GTGCGTGGGAAATCGTTTTATTACCCTGCTTCCCTAATTCCGGGATACAGGC	2241085	2241240	2241290	2241238	-1	scaffold1	AG1IA_00756	2240830	2241680	None	10155	1688	50007	No_constitutive_exon_found_in_species
TGTAGGTTCGCTTTATATTACATCGCAGGGCTACTTGAATGTAGGGAAAGTT	2241731	2241826	2241876	2241824	-1	scaffold1	AG1IA_00757	2241731	2245209	None	10155	1688	50007	No_constitutive_exon_found_in_species
TCTCATCTTATCTTTCGTCGCTTATTGTTCTTGTGTATGGGATGAAACAGAC	2250099	2250127	2250049	2250101	1	scaffold1	AG1IA_00760	2249251	2250127	None	10155	1688	50007	No_constitutive_exon_found_in_species
TAAGTGCCGGCTGACCCAGATTTTCCAAGGCCTTAGAAAACGGAGGGAAGTA	2279754	2279789	2279704	2279756	1	scaffold1	AG1IA_00766	2277564	2281411	None	10155	1688	50007	No_constitutive_exon_found_in_species
AGCGCTCTAAGAAACGGCCGGGTGGCGTTAGTGATGGGTTCAAAAGTAAGAG	2315307	2315448	2315498	2315446	-1	scaffold1	AG1IA_00775	2312822	2315874	None	10155	1688	50007	No_constitutive_exon_found_in_species
GTAACAGAAACGGGTTGTGTGTTCATTGGGTAACACGGTGACAAGGGAAGAA	2321437	2321514	2321564	2321512	-1	scaffold1	AG1IA_00777	2320214	2321629	None	10155	1688	50007	No_constitutive_exon_found_in_species
TTCTCTATATGCGTGCTGATGGGTCACGGTTCTGAACCTAAAACGGGAAGAA	2321274	2321397	2321447	2321395	-1	scaffold1	AG1IA_00777	2320214	2321629	None	10155	1688	50007	No_constitutive_exon_found_in_species
CGATTGTAAAATCATGAATATCGCATAATCTATTGAGATCGGGGCCCGAGTT	2323186	2323375	2323136	2323188	1	scaffold1	AG1IA_00778	2321743	2324101	None	10155	1688	50007	No_constitutive_exon_found_in_species
ACCCGAGACGTGAGTACAGTTTCTCTAACATCAGGTGGATGAATAGGGAGAG	2346425	2346600	2346375	2346427	1	scaffold1	AG1IA_00783	2345357	2347152	None	10155	1688	50007	No_constitutive_exon_found_in_species
TGAGTGCAAGTATTAGTTGCTTTACATTGGTTATCTTACTTGGGATGTAGAT	2357357	2357384	2357307	2357359	1	scaffold1	AG1IA_00787	2356154	2357591	None	10155	1688	50007	No_constitutive_exon_found_in_species
AGCCAAAGGTAAGCGGATGCACAGTGTTGAATGTTACATCGGGTGACCAGAT	2366583	2366670	2366533	2366585	1	scaffold1	AG1IA_00790	2366245	2367595	None	10155	1688	50007	No_constitutive_exon_found_in_species
TGGGGTAGATTTGGACCATGCATATTGCTAACATTATGGGGCATGAATAGAT	2377201	2377370	2377420	2377368	-1	scaffold1	AG1IA_00796	2376800	2379952	None	10155	1688	50007	No_constitutive_exon_found_in_species
TCATGGTGAGTTGCTAACAGCTCAGTCGAATGTAACTCACAGGGTTACAGGG	2382194	2383796	2383846	2383794	-1	scaffold1	AG1IA_00798	2382194	2384169	None	10155	1688	50007	No_constitutive_exon_found_in_species
AACTATACAGAATATAAAGCCGATTTTTTCCCCAAGGGATCGAAACCAAGGA	2416695	2416885	2416645	2416697	1	scaffold1	AG1IA_00809	2416322	2417966	None	10155	1688	50007	No_constitutive_exon_found_in_species
CGTGTTATTATAGGAGGTGGACAAGGGCTAGAAATAATGTGTGGGCATAGTT	2427008	2427284	2426958	2427010	1	scaffold1	AG1IA_00813	2426467	2429366	None	10155	1688	50007	No_constitutive_exon_found_in_species
CATTTCCTGCCCCTTTCTTTAGGGGGAATTGGAGACTCATCGGAGGGTAGCC	2531111	2531243	2531061	2531113	1	scaffold1	AG1IA_00835	2530876	2531243	None	10155	1688	50007	No_constitutive_exon_found_in_species
CCTTATAGTCGGTGATGTGTTTACTTATTCGCTCATATAGTGGGTATGAGAC	2535577	2535720	2535527	2535579	1	scaffold1	AG1IA_00838	2535217	2537277	None	10155	1688	50007	No_constitutive_exon_found_in_species
AAGAATACTACACGAATCTAGTAAGGACACATAGTGGCCGCGGGATCAAGTA	2536824	2537277	2536774	2536826	1	scaffold1	AG1IA_00838	2535217	2537277	None	10155	1688	50007	No_constitutive_exon_found_in_species
TGAAGGTGCTCAATCAACTTGGTACGGAGTTCAGTGGGATATGTGAGAAGCA	2539076	2539320	2539026	2539078	1	scaffold1	AG1IA_00840	2538651	2539320	None	10155	1688	50007	No_constitutive_exon_found_in_species
AGAATAACCGGAGGCTCAAATTATCACCAATTTGACTAGGGGAGACGTAGTA	2580510	2580639	2580689	2580637	-1	scaffold1	AG1IA_00854	2578899	2581094	None	10155	1688	50007	No_constitutive_exon_found_in_species
GTGACACAAGCCCATATCTGCGGCTTTGTACGTTCTATTTGCCAGGGTAGTC	2616607	2616813	2616557	2616609	1	scaffold1	AG1IA_00864	2615557	2617268	None	10155	1688	50007	No_constitutive_exon_found_in_species
AGTGCTTGATGATGGTAGTATTTCAACGAAAGATAATTTATATGGGTAAGCG	2626453	2626815	2626403	2626455	1	scaffold1	AG1IA_00865	2626237	2627538	None	10155	1688	50007	No_constitutive_exon_found_in_species
TCCGCACTCCCTCGCTATGTCTGGACCGTTATTCATCTGGGATCGAACAGCA	2637675	2637817	2637625	2637677	1	scaffold1	AG1IA_00869	2637545	2638978	None	10155	1688	50007	No_constitutive_exon_found_in_species
TTGTTAGCACCGGACAAATAAGCCCCATCTGATTCTCGTCAGGGGCGCAGCT	2652293	2652399	2652449	2652397	-1	scaffold1	AG1IA_00876	2652293	2654094	None	10155	1688	50007	No_constitutive_exon_found_in_species
GGATGAACTACCGTTTCTACTCATACGGGTATGTATTGGGTGATAGATAGTC	2662270	2662422	2662472	2662420	-1	scaffold1	AG1IA_00879	2662270	2663558	None	10155	1688	50007	No_constitutive_exon_found_in_species
CTTCAGAGAAGCCTCAACAGTGTAATTGATAACTGATTGGGGTAAATCAGGT	2686247	2686356	2686197	2686249	1	scaffold1	AG1IA_00889	2685649	2687500	None	10155	1688	50007	No_constitutive_exon_found_in_species
TACGTACAGTCAATCCCAATGGCTCGATTCCAAGCGCTGTGGTGGGCAAGAT	2693564	2693891	2693514	2693566	1	scaffold1	AG1IA_00892	2692259	2693891	None	10155	1688	50007	No_constitutive_exon_found_in_species
GTTCGTTCAATTGCATTTCATTCGTTCGCATGCTGATTCGGGCGAAATAGCT	2711941	2712436	2712486	2712434	-1	scaffold1	AG1IA_00896	2711497	2713417	None	10155	1688	50007	No_constitutive_exon_found_in_species
TGAGTACTCATATATATACGCTTATTACAGTTACCCAACCCGGGAATCAGAT	2764867	2765011	2765061	2765009	-1	scaffold1	AG1IA_00906	2764737	2766653	None	10155	1688	50007	No_constitutive_exon_found_in_species
CAAGTGTCCTGGGACTTTATTTTAATGTGGGAATCGGCCGGGGAATACAGGA	2764737	2764800	2764850	2764798	-1	scaffold1	AG1IA_00906	2764737	2766653	None	10155	1688	50007	No_constitutive_exon_found_in_species
ACAGCATACAACAGATATAGGAAAACGCAAATGCACCTCTGGGCATGGAGGA	2771787	2772355	2772405	2772353	-1	scaffold1	AG1IA_00907	2767566	2773580	None	10155	1688	50007	No_constitutive_exon_found_in_species
TGATATACAGAAAAAATCAAGGATTTTCTTTCCAAGTACGAGGGGACTAGCG	2776110	2776330	2776380	2776328	-1	scaffold1	AG1IA_00908	2773746	2777295	None	10155	1688	50007	No_constitutive_exon_found_in_species
GCTTTTTTCAAACGAATTAGCCAAGCGTTATGAGGAACAGGGAATTGTAGCA	2779566	2779584	2779516	2779568	1	scaffold1	AG1IA_00909	2778225	2780009	None	10155	1688	50007	No_constitutive_exon_found_in_species
GAAACGGGTAGCGGAAGACACGAGTTGGAAGACAGAGGGGGGAACTAAAGGT	2807082	2807176	2807226	2807174	-1	scaffold1	AG1IA_00917	2806767	2807382	None	10155	1688	50007	No_constitutive_exon_found_in_species
TGTAACATTTTATGATCTGACACTTGGATAAGGATTGAGGGGCGGCATAGGC	2812458	2812802	2812852	2812800	-1	scaffold1	AG1IA_00919	2811826	2813589	None	10155	1688	50007	No_constitutive_exon_found_in_species
AGTATAGCGTTTTGTTCCTTGGTATTAAATTGAGACTGAATGGGATGTAGCG	2829531	2830527	2830577	2830525	-1	scaffold1	AG1IA_00923	2828576	2832840	None	10155	1688	50007	No_constitutive_exon_found_in_species
GCAAATCATTTCTCATATGGCAGTCGTATAGTATCGTTAAGGGTATGAAGTT	2853711	2853981	2853661	2853713	1	scaffold1	AG1IA_00935	2853503	2857272	None	10155	1688	50007	No_constitutive_exon_found_in_species
TAGATCTCTATACCTACCCTGCCGACATTTAATTAATTTGGGGGAATCAGGC	2856044	2856194	2855994	2856046	1	scaffold1	AG1IA_00935	2853503	2857272	None	10155	1688	50007	No_constitutive_exon_found_in_species
CGTCTGTGCGGAAGACACCATATGGCACATGTATGTCCAGGGAATATTAGTT	2858185	2858390	2858135	2858187	1	scaffold1	AG1IA_00936	2857545	2859025	None	10155	1688	50007	No_constitutive_exon_found_in_species
CCCCTTTTTCATTTCATTCCGCACGTTTAATTCTGGACCTGTGGGATCAGCT	2865826	2865909	2865776	2865828	1	scaffold1	AG1IA_00938	2863370	2867730	None	10155	1688	50007	No_constitutive_exon_found_in_species
GAAATTAATATTCCAGCGAGATTTCAACCACAACTGAACTAGGGATCTAGTG	2933203	2933228	2933278	2933226	-1	scaffold1	AG1IA_00955	2932335	2933406	None	10155	1688	50007	No_constitutive_exon_found_in_species
TGAAACTAGTCGGAGTATAGTTCTATGAGGAAAAAACTCTGGGCGACCAGCT	2964402	2964422	2964472	2964420	-1	scaffold1	AG1IA_00967	2963642	2965489	None	10155	1688	50007	No_constitutive_exon_found_in_species
TTACGAACTTCCAGTCGCGGGAAAAAAAGTAATTGAGTATGGGTTAAAAGAG	2972722	2972914	2972672	2972724	1	scaffold1	AG1IA_00969	2972464	2972914	None	10155	1688	50007	No_constitutive_exon_found_in_species
CTATAGTATGGTTGATTGTATGCGATAGGTATCGACTTGATATAGGGAAGTT	3000301	3000458	3000251	3000303	1	scaffold1	AG1IA_00977	2999679	3000458	None	10155	1688	50007	No_constitutive_exon_found_in_species
TCTTGGCGGTTGAGTAAAGGTGGCTGTGTGACTGATCCACGGGCTATAAGTT	3008485	3008699	3008435	3008487	1	scaffold1	AG1IA_00981	3008255	3008874	None	10155	1688	50007	No_constitutive_exon_found_in_species
GAGGTTCGTTAAATCATTTTACCGCTATTATCGATCTCATAGGGCTGCAGCG	3021188	3021767	3021138	3021190	1	scaffold1	AG1IA_00987	3020502	3021767	None	10155	1688	50007	No_constitutive_exon_found_in_species
GTGAAATTTAACTATCATTTAGTATATTACTACTGCTGTAAGGGCAGTAGTC	3037120	3037216	3037266	3037214	-1	scaffold1	AG1IA_00997	3037120	3038374	None	10155	1688	50007	No_constitutive_exon_found_in_species
GAGGAGGGGGACAAAAAGTGATCAAAGTGAACGGGGGGGAGGGGTTAGAGGG	3041559	3041573	3041623	3041571	-1	scaffold1	AG1IA_00999	3039900	3044155	None	10155	1688	50007	No_constitutive_exon_found_in_species
GCTCATGGACTGATTTGGAAATTAGCATCATGCGTGGGCGAGGCGCAAAGAC	3050380	3050489	3050539	3050487	-1	scaffold1	AG1IA_01001	3050194	3053660	None	10155	1688	50007	No_constitutive_exon_found_in_species
CAAAAGTAATGCTGGTAAATTTTTATGTCCTTCTGGGTTTACGGGCCAAGGG	3068562	3068588	3068638	3068586	-1	scaffold1	AG1IA_01014	3068562	3072888	None	10155	1688	50007	No_constitutive_exon_found_in_species
GCCTTCTTTTTGTTTGTTTAGGACTTTCATCTATGGTTTCGGGGGGTTAGAC	3078328	3078543	3078278	3078330	1	scaffold1	AG1IA_01018	3078064	3078543	None	10155	1688	50007	No_constitutive_exon_found_in_species
TGACAAATGAGACTTGCATTGTTTACACATGCTCGACTTTGGGAAATGAGGC	3109915	3110137	3109865	3109917	1	scaffold1	AG1IA_01026	3105929	3110288	None	10155	1688	50007	No_constitutive_exon_found_in_species
GGACACTCTAGCGACTTGGTTTCTTGCGAAGGCGTGCTGGGCACATAGAGCG	3144410	3144452	3144360	3144412	1	scaffold1	AG1IA_01037	3144173	3145846	None	10155	1688	50007	No_constitutive_exon_found_in_species
GCGGGTAAGTTTTGAAGTGATATAATGAACGGATAAACGGGAACGCGGAGCC	3208867	3209048	3208817	3208869	1	scaffold1	AG1IA_01052	3208413	3209264	None	10155	1688	50007	No_constitutive_exon_found_in_species
ACGTGAGTTGGTTTCTTTCCACGATTTGGCGATGAGGTCAAATGAGGGAGGC	3216937	3217441	3216887	3216939	1	scaffold1	AG1IA_01054	3213490	3217691	None	10155	1688	50007	No_constitutive_exon_found_in_species
GCTGAGGGATCTCATCGCTGTGTAAGGCAACGAACGCGCGGGCGCAGAAGTA	3230783	3230876	3230733	3230785	1	scaffold1	AG1IA_01062	3230630	3230947	None	10155	1688	50007	No_constitutive_exon_found_in_species
TTATGTGTGTTGAAAAGGGTTATCAGTGCGAAGTGAGTTATGGTGGGAAGCT	3237952	3238158	3237902	3237954	1	scaffold1	AG1IA_01065	3237135	3239802	None	10155	1688	50007	No_constitutive_exon_found_in_species
GCATACAATTTACCTGATGCACGGTTCAATCGATCACCTTGAGGGTTTAGTC	3240690	3240734	3240784	3240732	-1	scaffold1	AG1IA_01066	3240441	3241847	None	10155	1688	50007	No_constitutive_exon_found_in_species
TACTGCTCGTATCTGTTGTTCGATTAGACTGTCATTGACTGGGGATCTAGGC	3300042	3300309	3299992	3300044	1	scaffold1	AG1IA_01084	3299817	3301853	None	10155	1688	50007	No_constitutive_exon_found_in_species
TGGCACTATGCCAAGAATAGCTGACCATTCTGGGTAGGTAAAGGGTGAAGAA	3307111	3307182	3307232	3307180	-1	scaffold1	AG1IA_01085	3305915	3308809	None	10155	1688	50007	No_constitutive_exon_found_in_species
TTGAACCTTGCAAGGTTACACTATTGTGTAGGGGAGTTGTTGGGCGGTAGGA	3345404	3345526	3345576	3345524	-1	scaffold1	AG1IA_01099	3343868	3346711	None	10155	1688	50007	No_constitutive_exon_found_in_species
TTTGGCTGTGGTTTGGTTGCCGGATCGTGGGGACTAAGTGGGTGACACAGGG	3358690	3358829	3358640	3358692	1	scaffold1	AG1IA_01102	3357360	3358829	None	10155	1688	50007	No_constitutive_exon_found_in_species
TGTTTTGTTTACTCGCGAGCTTGTTCTGAGCTGAGAGGGAGATAACAGAGAT	3373842	3374367	3373792	3373844	1	scaffold1	AG1IA_01106	3372602	3375235	None	10155	1688	50007	No_constitutive_exon_found_in_species
TTTGTCTCTTGTCTTGCGATATCGTTTTTCTTACTGACTGGGGATGGCAGTG	3374429	3374830	3374379	3374431	1	scaffold1	AG1IA_01106	3372602	3375235	None	10155	1688	50007	No_constitutive_exon_found_in_species
TATGCACTATTAACCAATGAAAGCCTTTCCTGGGCGAGTGAGGGTTGAAGAA	3395999	3396012	3396062	3396010	-1	scaffold1	AG1IA_01113	3395648	3397122	None	10155	1688	50007	No_constitutive_exon_found_in_species
GAAACCATGAGCTTCTGGCTGAAATATTTGCTGTTAATGCCGCGGGTGAGAT	3398214	3398363	3398164	3398216	1	scaffold1	AG1IA_01114	3397217	3398363	None	10155	1688	50007	No_constitutive_exon_found_in_species
GCTCGTGAACCTCTACAGGCCAACACATTATGTCAGGTTGGCGGGAAAAGGG	3425886	3425991	3425836	3425888	1	scaffold1	AG1IA_01122	3424743	3425991	None	10155	1688	50007	No_constitutive_exon_found_in_species
GTCTACACAACCATTCATAAAACGCAGATGAACCTGCTGGGAAACAAGAGTT	3481702	3481736	3481652	3481704	1	scaffold1	AG1IA_01141	3476411	3481736	None	10155	1688	50007	No_constitutive_exon_found_in_species
TCGTGTTAGACTTTTTCTTATTGTAATCTGTCACTAACTTCGGGGTACAGGC	3493612	3493803	3493562	3493614	1	scaffold1	AG1IA_01146	3491895	3496882	None	10155	1688	50007	No_constitutive_exon_found_in_species
CACCCGAACGGGTTCATCCCCGGACTGCCACACGTCGTGTAGGGCTATAGAG	3495268	3495317	3495218	3495270	1	scaffold1	AG1IA_01146	3491895	3496882	None	10155	1688	50007	No_constitutive_exon_found_in_species
CGTTTAGGTTTGTTCTCAAGCCGGTACGTGCTTTGTAAATTGTGGGATAGTT	3523322	3523477	3523527	3523475	-1	scaffold1	AG1IA_01159	3523148	3526207	None	10155	1688	50007	No_constitutive_exon_found_in_species
TCGGTCAGCGCTCCTGTCCCATTCAACGAACGTCTCTCTCCGGGAAACAGAA	3562524	3562852	3562474	3562526	1	scaffold1	AG1IA_01171	3562427	3564347	None	10155	1688	50007	No_constitutive_exon_found_in_species
TCTGGTACCATTCGTCATGTGCTTCCTGACACACCGGCATCGGGAACTAGAC	3583635	3583820	3583870	3583818	-1	scaffold1	AG1IA_01180	3582980	3584666	None	10155	1688	50007	No_constitutive_exon_found_in_species
GGTAATACTATATTATGGCTCATATAGTCTGCGCTTACTGGGAAAATCAGGC	3680024	3680259	3680309	3680257	-1	scaffold1	AG1IA_01218	3679571	3682526	None	10155	1688	50007	No_constitutive_exon_found_in_species
CACCTTTTCAGAGAGCCTCCCAAAATTCTTTCTGAAGTAGGGATGTGTAGTC	3712965	3713407	3712915	3712967	1	scaffold1	AG1IA_01231	3712839	3720814	None	10155	1688	50007	No_constitutive_exon_found_in_species
CAGTTCATGTTTAATATTCACCCGAGTTTTGTACTAATACGGGAACATAGGA	3718642	3718706	3718592	3718644	1	scaffold1	AG1IA_01231	3712839	3720814	None	10155	1688	50007	No_constitutive_exon_found_in_species
CTGGGGAATATGAGACTGATGCCCTCTTAGCTCTCGCGCAAGGGATCGAGTG	3735824	3736965	3737015	3736963	-1	scaffold1	AG1IA_01237	3734424	3737069	None	10155	1688	50007	No_constitutive_exon_found_in_species
TATTTGGTTTTGTTACCCGGCCGAGTCTGACGCTTTCTTTGGGGGATAAGAG	3807858	3808093	3808143	3808091	-1	scaffold1	AG1IA_01266	3807610	3809770	None	10155	1688	50007	No_constitutive_exon_found_in_species
TATTGCTCGAAGCCCATAGCTCTTGAGCTTAAATTGATTGTGGGGTGTAGCT	3815871	3816179	3815821	3815873	1	scaffold1	AG1IA_01267	3815709	3818877	None	10155	1688	50007	No_constitutive_exon_found_in_species
TTGCAACTTGGCTTTGTGGGATGTGAATGTTCCTGAAACGGGGCGCGTAGCG	3832532	3832805	3832482	3832534	1	scaffold1	AG1IA_01272	3830784	3832805	None	10155	1688	50007	No_constitutive_exon_found_in_species
AGTATGTAATTTTTATCTTATTGAGCCTATATCTAACATTGGGATTGCAGTT	3835081	3835644	3835031	3835083	1	scaffold1	AG1IA_01273	3833765	3836296	None	10155	1688	50007	No_constitutive_exon_found_in_species
TGCGTGCATGTGTGTGTGAAATGAGAATTGATTTGGTTGGGTGGGTACAGTG	3843231	3843472	3843181	3843233	1	scaffold1	AG1IA_01276	3842917	3844672	None	10155	1688	50007	No_constitutive_exon_found_in_species
GGGCGAAGCGCGCCGGAAGTGTCAGTCATGTGTTGGCCCGTGGGGACGAGAC	3847093	3847127	3847043	3847095	1	scaffold1	AG1IA_01278	3845622	3847127	None	10155	1688	50007	No_constitutive_exon_found_in_species
ATTCGGATAGTTGTGGCAGTTTGTGTGTGTTTGTGCGGGGAAGCAGAGAGGC	3865283	3865382	3865432	3865380	-1	scaffold1	AG1IA_01286	3865283	3866648	None	10155	1688	50007	No_constitutive_exon_found_in_species
TCAATTTTCAAAAGTCTAAAATCTTTGGCAGATGCGCTGCATTGGGGCAGAG	3874688	3874834	3874884	3874832	-1	scaffold1	AG1IA_01289	3872988	3875539	None	10155	1688	50007	No_constitutive_exon_found_in_species
TGCGCGCGTATTGGCTGCGTTGGGCGGTGGTGCTCCTCCAGGGCGGAAAGGA	3890931	3890947	3890881	3890933	1	scaffold1	AG1IA_01295	3889161	3890947	None	10155	1688	50007	No_constitutive_exon_found_in_species
AAAGGGTTTGTTGTGTGGATATTGAAGGCACTATAGGGTTGGGATAAAAGCT	3912286	3912426	3912236	3912288	1	scaffold1	AG1IA_01303	3909630	3912696	None	10155	1688	50007	No_constitutive_exon_found_in_species
TCGATTGGGTTGAGGTCGATGACTTATGAATATTATGGGCTAGGATATAGGT	3934884	3935131	3934834	3934886	1	scaffold1	AG1IA_01312	3934683	3935738	None	10155	1688	50007	No_constitutive_exon_found_in_species
CAAGTTTGTAAAGTCTTTTGGACTTCCGCTTCTTCTGCTTGGGGGTGGAGGA	3977448	3977532	3977582	3977530	-1	scaffold1	AG1IA_01330	3975981	3981909	None	10155	1688	50007	No_constitutive_exon_found_in_species
TGTGTACAGCACGAAAAAGATCCGTATCACAGGTAATAGGGGGTGTAGAGAA	4005928	4006105	4005878	4005930	1	scaffold1	AG1IA_01341	4005798	4008639	None	10155	1688	50007	No_constitutive_exon_found_in_species
TGTTCAACCCAAATGTGATCAATGCTCATATTCTTTTAGGGTAATATAAGCG	4010053	4010230	4010280	4010228	-1	scaffold1	AG1IA_01342	4008851	4010916	None	10155	1688	50007	No_constitutive_exon_found_in_species
ATGCACTTTAGATGCCTGCCATTATATGTGTGGCACTTATCCGAGGGCAGGG	4009381	4009419	4009469	4009417	-1	scaffold1	AG1IA_01342	4008851	4010916	None	10155	1688	50007	No_constitutive_exon_found_in_species
GCCTCGCCCGCTCTCCATGATTTTAATCGAAATGTGAGTTCGGGTCGGAGCC	4045599	4045727	4045549	4045601	1	scaffold1	AG1IA_01356	4045509	4045727	None	10155	1688	50007	No_constitutive_exon_found_in_species
ACGCGTTATCGTCGTTATCGGCCCGGTATTTACAAGCGGGAGTTGGACAGTT	4085538	4085628	4085488	4085540	1	scaffold1	AG1IA_01372	4085267	4087265	None	10155	1688	50007	No_constitutive_exon_found_in_species
TCTCATACTACAAATACACATCGTACTTAGCCCGGATGCCAACGGGACAGAT	4112768	4113079	4113129	4113077	-1	scaffold1	AG1IA_01384	4108794	4113983	None	10155	1688	50007	No_constitutive_exon_found_in_species
TTACAAGTGTGCTCGATGACAACAAACTCCTTACTTTGCCCAACGGGGAGCG	4127190	4129038	4129088	4129036	-1	scaffold1	AG1IA_01388	4121769	4134277	None	10155	1688	50007	No_constitutive_exon_found_in_species
AATGGCCGGACTTACATCTGATTGTCACATTTGTCCTTCTCGGGTGAAAGAC	4153095	4153159	4153209	4153157	-1	scaffold1	AG1IA_01395	4153095	4156035	None	10155	1688	50007	No_constitutive_exon_found_in_species
TTTGATTGGCCATGTTATGCCTGAAATTTTCGTCATGTGGGAGACTGAAGAC	4160475	4160482	4160425	4160477	1	scaffold1	AG1IA_01397	4157589	4161955	None	10155	1688	50007	No_constitutive_exon_found_in_species
GTAAACCACCCTCATTAACGACAGCTTAATGCACACATTAATGGGGAAAGTA	4164606	4164825	4164556	4164608	1	scaffold1	AG1IA_01398	4164505	4165626	None	10155	1688	50007	No_constitutive_exon_found_in_species
TAAACCGGGTGGGGATGATGGGTAGATTCGTTTTTGGTGTGGGGTGTCAGGT	4173778	4173900	4173728	4173780	1	scaffold1	AG1IA_01400	4171116	4174755	None	10155	1688	50007	No_constitutive_exon_found_in_species
CCTCGATCTATATTAAAGCAGGCAAACTTAACGGAACTGGTGCGGGGTAGAC	4191723	4191916	4191966	4191914	-1	scaffold1	AG1IA_01406	4190505	4195997	None	10155	1688	50007	No_constitutive_exon_found_in_species
CAAAATAGGTACTAATTTGAGAGAAATTAGTCTCATGGTTTATGGGTAAGCA	4227067	4227156	4227017	4227069	1	scaffold1	AG1IA_01419	4225264	4227156	None	10155	1688	50007	No_constitutive_exon_found_in_species
TTGCCCGGGTATTGTACCAGATATCAATCACGATTAGGGCCGAGTGAAAGTG	4231945	4232025	4231895	4231947	1	scaffold1	AG1IA_01422	4231752	4232366	None	10155	1688	50007	No_constitutive_exon_found_in_species
GCTCTTTTAATCCGCGTTGCTTAAGAAGACTCACTAGATGGGATGTGCAGAG	4283059	4283160	4283009	4283061	1	scaffold1	AG1IA_01442	4278415	4285998	None	10155	1688	50007	No_constitutive_exon_found_in_species
GTTCGCTCTATTGGTCCTTTTCCAGGTTTTTCGGAGGGTATTTGGGAAAGGG	4316712	4317457	4316662	4316714	1	scaffold1	AG1IA_01450	4312131	4317599	None	10155	1688	50007	No_constitutive_exon_found_in_species
GGATGTAATTTACTTTTCGGGGATAAATGTGAATATATGGGGAAATAGAGAG	4317529	4317599	4317479	4317531	1	scaffold1	AG1IA_01450	4312131	4317599	None	10155	1688	50007	No_constitutive_exon_found_in_species
TACTCTTTTGGAAGAGAGTAAATAAACACTTGACATTTGGGACATCAAAGCT	4329891	4330010	4329841	4329893	1	scaffold1	AG1IA_01453	4328180	4332818	None	10155	1688	50007	No_constitutive_exon_found_in_species
TAGAGTTATCTCGCGCATTTGGTCTCATTTTAGTTCGGGTAAACGGTTAGTC	4356361	4356616	4356666	4356614	-1	scaffold1	AG1IA_01464	4356361	4356905	None	10155	1688	50007	No_constitutive_exon_found_in_species
CATACTAATGGTGTCAAGCTCCGACAGCTGAATTAATCCCGGGGTGATAGAT	4366598	4367103	4366548	4366600	1	scaffold1	AG1IA_01468	4364348	4367737	None	10155	1688	50007	No_constitutive_exon_found_in_species
TTGCAAGGGTTAGCATCCATATATCGTTGGCTGGGCACCGGGTTATAAAGTT	4375339	4375405	4375289	4375341	1	scaffold1	AG1IA_01471	4371722	4381936	None	10155	1688	50007	No_constitutive_exon_found_in_species
TCACCTTGTCAATTGAGATTGGATTTTTTAAGTGAAATGTGACGAGGGAGAC	4385239	4385427	4385189	4385241	1	scaffold1	AG1IA_01473	4385111	4385580	None	10155	1688	50007	No_constitutive_exon_found_in_species
AGTAAGGTGTTTAAGTTATATCGTAGAGTTGTTGATACGAATTGGGACAGGG	4419546	4419583	4419633	4419581	-1	scaffold1	AG1IA_01483	4418302	4420327	None	10155	1688	50007	No_constitutive_exon_found_in_species
TTCGCCCAACTTTGCGTCGCTTCGGCGGGGTCCCGATGGGGAAACGCAAGCT	4430034	4430038	4429984	4430036	1	scaffold1	AG1IA_01487	4429740	4430038	None	10155	1688	50007	No_constitutive_exon_found_in_species
ACGATTGACCAACGGGGGCGAATTGGGACGCTGTGGGTTAGATAGGGAAGGA	4430965	4431212	4430915	4430967	1	scaffold1	AG1IA_01488	4430366	4431212	None	10155	1688	50007	No_constitutive_exon_found_in_species
ATGTCGGTTGTTGCTGTGAGAGCCATTCGGTGATCCGAGTAGGGTGAAAGCT	4444297	4444511	4444247	4444299	1	scaffold1	AG1IA_01493	4443200	4445768	None	10155	1688	50007	No_constitutive_exon_found_in_species
GTTGATTTAAATAGATCCAAAATGCTATGGCTAAGCCATGGGATATAAAGGT	4456970	4457096	4457146	4457094	-1	scaffold1	AG1IA_01496	4455190	4462667	None	10155	1688	50007	No_constitutive_exon_found_in_species
ATCGGTACTGGCTCGTTTTTCTCAGTCTTTCGACGTATAGGGAGGAAAAGTT	4468138	4468196	4468088	4468140	1	scaffold1	AG1IA_01499	4467476	4468681	None	10155	1688	50007	No_constitutive_exon_found_in_species
GTGAGCATAGTTTGCATTGCTTCTTTATTTTGTTTCTTACGGGCACGAAGCA	4622569	4622842	4622519	4622571	1	scaffold1	AG1IA_01549	4620960	4622842	None	10155	1688	50007	No_constitutive_exon_found_in_species
ACTCATGAAACTGTTAGACCTTTCCGAACAAGACGATGTAATCGGGCGAGCG	4626107	4626227	4626057	4626109	1	scaffold1	AG1IA_01550	4623856	4626227	None	10155	1688	50007	No_constitutive_exon_found_in_species
AGTTGATTCTCGGCCTCTATGTCCACGTATTACTCTTGTGGGGGAACCAGTC	4672099	4672187	4672049	4672101	1	scaffold1	AG1IA_01556	4666601	4674016	None	10155	1688	50007	No_constitutive_exon_found_in_species
CCCTCAAATCGATTATTCTAGGTATATCGGGCTGATTCCAGGGATCATAGGA	4709865	4710000	4710050	4709998	-1	scaffold1	AG1IA_01566	4709865	4713117	None	10155	1688	50007	No_constitutive_exon_found_in_species
CACGAGCACTTGTACCCTACTTTGAAATTCAACTCAACAGGGGTGTGTAGGT	27578	27687	27737	27685	-1	scaffold2	AG1IA_01582	27578	27819	None	10155	1688	50007	No_constitutive_exon_found_in_species
TGAGATCTAATTCATTCGTGTTGTTTATCTCATTGAACACGCACGGGTAGTT	28563	28749	28513	28565	1	scaffold2	AG1IA_01583	28047	29275	None	10155	1688	50007	No_constitutive_exon_found_in_species
CAGCCCGGCATGACGCTCTTTTCAGGACAATGTTAACCAATCTAAGGGAGAT	71396	71545	71346	71398	1	scaffold2	AG1IA_01596	69740	71657	None	10155	1688	50007	No_constitutive_exon_found_in_species
ATTACGAGTTTATTCTAACGTTTTGCTAATGTGTATTCTGGGTGATGTAGTG	96432	96439	96489	96437	-1	scaffold2	AG1IA_01602	91953	96857	None	10155	1688	50007	No_constitutive_exon_found_in_species
GATGCTGTTTCTGACTTGAAAAAACGCACGATCTAATTTTGGTGGGTTAGGT	112699	112960	112649	112701	1	scaffold2	AG1IA_01607	112146	112960	None	10155	1688	50007	No_constitutive_exon_found_in_species
TAATGCTTGGAGACATTTTATAGGAAGATATGATTATTGATGGGTGTGAGTA	117551	117659	117709	117657	-1	scaffold2	AG1IA_01609	115369	117914	None	10155	1688	50007	No_constitutive_exon_found_in_species
ACTATCCACCACCATCATTATCGTGGATGTGCGTCTCGGATATGGGACAGCT	158242	158814	158192	158244	1	scaffold2	AG1IA_01624	158054	158814	None	10155	1688	50007	No_constitutive_exon_found_in_species
TCTATCTTGGCAGTGTCCAGCATACATTTCAACTGACAGGGATCATAAAGCC	201747	201981	201697	201749	1	scaffold2	AG1IA_01633	201574	202926	None	10155	1688	50007	No_constitutive_exon_found_in_species
CTCGTTTGTCCTACTCTTTGCTTGTAGTGCCAATGCTCACGGGCCAATAGGC	208374	208847	208897	208845	-1	scaffold2	AG1IA_01635	203493	210560	None	10155	1688	50007	No_constitutive_exon_found_in_species
GAAGAGTCTTATCTCTTGCAAATTCAGTTCTCTTCGCTGACGCGGGGTAGTC	219122	219191	219072	219124	1	scaffold2	AG1IA_01639	218952	220728	None	10155	1688	50007	No_constitutive_exon_found_in_species
CCCCCCCCTAATTTGTGATTCGGAGGACTGATGATTAAACGGGAATTCAGCT	227443	227645	227393	227445	1	scaffold2	AG1IA_01643	226668	228156	None	10155	1688	50007	No_constitutive_exon_found_in_species
TGTTTGGAACCTCGAATCCGGCCTGGCGCACCTTGGGCTGGGATATATAGAA	263125	263359	263409	263357	-1	scaffold2	AG1IA_01653	262427	263905	None	10155	1688	50007	No_constitutive_exon_found_in_species
ACACACTCTTGGTCGAGCTCAACTGTGTTCAGATGACTGCGGGGTAAGAGGG	267165	267217	267267	267215	-1	scaffold2	AG1IA_01655	266921	267612	None	10155	1688	50007	No_constitutive_exon_found_in_species
TGTAAATAGCTCTGTTTGAAGGCGCTGTTGGCTCGTCGGGGAATGGTGAGTC	369860	370596	370646	370594	-1	scaffold2	AG1IA_01685	369047	373534	None	10155	1688	50007	No_constitutive_exon_found_in_species
TTGTATGTATTTTGATACGTTTTACTTATGGGGCTGACATGGGCGGGTAGTG	442256	442336	442206	442258	1	scaffold2	AG1IA_01705	441918	442739	None	10155	1688	50007	No_constitutive_exon_found_in_species
TATGCGCGCACGCTCAAGGGCAAGGAATGCCTGATGGGGCACAAGGTGAGAA	448182	448352	448132	448184	1	scaffold2	AG1IA_01707	445938	451369	None	10155	1688	50007	No_constitutive_exon_found_in_species
TAAACTCATCTGTGGCCGTAAAATTGTGCAGATGACCGATCGGGCACAAGAC	465128	465526	465078	465130	1	scaffold2	AG1IA_01711	464571	465526	None	10155	1688	50007	No_constitutive_exon_found_in_species
CTCACAGGCTTCGCCAGGTCTCCCACATGCAACGTTGCTGGGAGTTATAGCA	504248	504585	504198	504250	1	scaffold2	AG1IA_01721	503004	505125	None	10155	1688	50007	No_constitutive_exon_found_in_species
TCATTAGTATTTTCTTCTGCATGTAAGTGCGGCCCGCTACTAGATGGGAGCA	543716	543996	544046	543994	-1	scaffold2	AG1IA_01737	541366	545702	None	10155	1688	50007	No_constitutive_exon_found_in_species
TTGCTATATACGGACATAGGCACATTTGAGGTAAGGGAGTAGTAAGGGAGAG	624184	624301	624134	624186	1	scaffold2	AG1IA_01766	623843	625507	None	10155	1688	50007	No_constitutive_exon_found_in_species
TTTTTCTGGCGGGATCTAATGCGGGGCTATAGTCTATAATGATCAGGGAGAA	624864	624890	624814	624866	1	scaffold2	AG1IA_01766	623843	625507	None	10155	1688	50007	No_constitutive_exon_found_in_species
GGTCCATTGTTCATATGATTGACCGACTGGCAGCACCCCGGGAAGCCCAGAA	632367	632439	632489	632437	-1	scaffold2	AG1IA_01768	631871	632527	None	10155	1688	50007	No_constitutive_exon_found_in_species
TGGTCAAGCGGGTTGACGTCGGCCGGCTGCGTTAAGCGCTAGGGAGAGAGGG	661764	662256	661714	661766	1	scaffold2	AG1IA_01778	659531	664197	None	10155	1688	50007	No_constitutive_exon_found_in_species
GGGGTAGGTGCATCAATCTCTTTAGTACTGGCATAGGGTTGATGGTCAAGGG	702834	702908	702784	702836	1	scaffold2	AG1IA_01786	702476	707125	None	10155	1688	50007	No_constitutive_exon_found_in_species
TTGCACCTATAGGTAACACTAAATAAGAAGTGCTTTGGGTGGCGAACTAGCT	756436	756631	756386	756438	1	scaffold2	AG1IA_01799	756189	759863	None	10155	1688	50007	No_constitutive_exon_found_in_species
TGCTGGTACATCTAGTTGTCGGTCTTACTGGTGGAATTGCTTCGGGAAAGTC	770788	771124	770738	770790	1	scaffold2	AG1IA_01801	768533	771777	None	10155	1688	50007	No_constitutive_exon_found_in_species
ATGGTGTTGTGAATGTGATTAGTTCATCATATAATTTTATGAGGGGGTAGAT	773738	773764	773814	773762	-1	scaffold2	AG1IA_01802	773150	774353	None	10155	1688	50007	No_constitutive_exon_found_in_species
GTAAGTCTCACTAACTATATGCGCGGATCATCTTGCTCACGGGGCTATAGGA	785641	785896	785591	785643	1	scaffold2	AG1IA_01805	783229	788848	None	10155	1688	50007	No_constitutive_exon_found_in_species
TTTCTTTTTCTTTTTTTCTTTCAATGGTTGTGTGGCGCCTGGGTGGCGAGCG	843221	843329	843379	843327	-1	scaffold2	AG1IA_01816	842871	846466	None	10155	1688	50007	No_constitutive_exon_found_in_species
GCATCACATGGCCTTAAGCTTCTCACTCCACTTTAATCCTAGGGCCCGAGGT	867595	867844	867545	867597	1	scaffold2	AG1IA_01825	866402	867844	None	10155	1688	50007	No_constitutive_exon_found_in_species
CTGTTAAACACTTTACTATTACAGGTACACGGAGATCTCAAAGGGGTAAGAA	870644	870817	870867	870815	-1	scaffold2	AG1IA_01826	868112	871595	None	10155	1688	50007	No_constitutive_exon_found_in_species
AATCGACCTAGGGAATAAAAGAACTACTAATATCTGGGTCTAGGTTGAAGGA	924170	924262	924120	924172	1	scaffold2	AG1IA_01835	924031	925795	None	10155	1688	50007	No_constitutive_exon_found_in_species
GTACCCGCAATGCCAAACTGAGTATCGGGTGATTGTCAAAGTGATGGGAGGA	933725	933860	933675	933727	1	scaffold2	AG1IA_01838	931469	933860	None	10155	1688	50007	No_constitutive_exon_found_in_species
TACGTTTGACGTGTCGAAGGTCTTCAGCGCTTGGGCCTTGGGGGAACAAGGA	937479	937596	937429	937481	1	scaffold2	AG1IA_01840	935469	937596	None	10155	1688	50007	No_constitutive_exon_found_in_species
TTTATTATCTTCACCTTGGTTATTGGAAGACTGAATTTTGGGGGTCGTAGCA	974692	974817	974867	974815	-1	scaffold2	AG1IA_01851	973100	977073	None	10155	1688	50007	No_constitutive_exon_found_in_species
AGGTAAGTGTACCTGTTTTTGAGATGCGATGGTGCTCACGGGGTGTATAGTT	973606	973668	973718	973666	-1	scaffold2	AG1IA_01851	973100	977073	None	10155	1688	50007	No_constitutive_exon_found_in_species
TTTATATCTTATCCCAGCTTGGATCGCGTATTAAATGCTTGACGGGCCAGCC	978473	978852	978423	978475	1	scaffold2	AG1IA_01852	977325	979611	None	10155	1688	50007	No_constitutive_exon_found_in_species
AATGTATTCACCACCTTTACACTAATTTATATATCCCATGGGATAACCAGGT	993013	993270	993320	993268	-1	scaffold2	AG1IA_01857	991265	993603	None	10155	1688	50007	No_constitutive_exon_found_in_species
GAATGGGATGGGGTGCAGATTCGAGCGGCGAGTTTGAGTGGGGATTGTAGGT	992677	992914	992964	992912	-1	scaffold2	AG1IA_01857	991265	993603	None	10155	1688	50007	No_constitutive_exon_found_in_species
GCTGAGTAAAGGGGACTTGGTCGCTATTGTTGGCCGTACCGAGGGTGGAGAT	991265	991275	991325	991273	-1	scaffold2	AG1IA_01857	991265	993603	None	10155	1688	50007	No_constitutive_exon_found_in_species
AACCTCTTTAAATTTCCTGACCACGAACACCGAAAGCTATATATTGGGAGGG	995126	995234	995076	995128	1	scaffold2	AG1IA_01858	994635	996136	None	10155	1688	50007	No_constitutive_exon_found_in_species
TCTCCTCGGTACAATACATCCAGCTACTTGCTATTTTTAGGGCTAATGAGAG	1021253	1021311	1021361	1021309	-1	scaffold2	AG1IA_01864	1019703	1021495	None	10155	1688	50007	No_constitutive_exon_found_in_species
TTCACTCTCACGTACAATGGTTTCTTGAAGATATATATAATCGGGAACAGTC	1041547	1042534	1041497	1041549	1	scaffold2	AG1IA_01866	1040764	1045094	None	10155	1688	50007	No_constitutive_exon_found_in_species
ATGTGAGCCGAGCTTTCGCTTTTCTTGGATATTAATTATAACCGGGAGAGCG	1042578	1043148	1042528	1042580	1	scaffold2	AG1IA_01866	1040764	1045094	None	10155	1688	50007	No_constitutive_exon_found_in_species
TTACTCTTTGATTTTCCCTCTTGATCTGGAAAGTTAAATGGGTGGGATAGAT	1049526	1049820	1049476	1049528	1	scaffold2	AG1IA_01869	1049017	1051854	None	10155	1688	50007	No_constitutive_exon_found_in_species
GTAGGTGATTTAAACTCTTTGAGCTCTAAGGCAATCTGACATTGGGATAGTC	1094535	1094857	1094485	1094537	1	scaffold2	AG1IA_01875	1093051	1095367	None	10155	1688	50007	No_constitutive_exon_found_in_species
CTAGACATTTATTGGTTATTTTTCTCATTAATGTATGTGTGGGAACGCAGGT	27307	27660	27257	27309	1	scaffold3	AG1IA_01899	25796	31455	None	10155	1688	50007	No_constitutive_exon_found_in_species
TTTCTTCACTTGCGTTTGTCGGATGTGGTTTATTGATTTTGGGATGGTAGCC	27997	28048	27947	27999	1	scaffold3	AG1IA_01899	25796	31455	None	10155	1688	50007	No_constitutive_exon_found_in_species
TCATTTAATATGGACTTATTATGGTTGAAGGGACAATGTGTTGGGTAAAGCC	28321	28409	28271	28323	1	scaffold3	AG1IA_01899	25796	31455	None	10155	1688	50007	No_constitutive_exon_found_in_species
CGTCTTGCCTCGGATTCCTTGGATAACGCCATTCAAGTGCGGGATGTAAGCT	28690	28817	28640	28692	1	scaffold3	AG1IA_01899	25796	31455	None	10155	1688	50007	No_constitutive_exon_found_in_species
AAGACCTATCTCGTCTTCACTGACTCTTTCCCCCTTGTCAGAAATGGGAGAC	35391	35398	35448	35396	-1	scaffold3	AG1IA_01900	32275	38613	None	10155	1688	50007	No_constitutive_exon_found_in_species
AAGCTTTATTTATTTTTTTGGGATTTGGGAGAGACTGATGGAATGGGTAGGT	87464	88178	88228	88176	-1	scaffold3	AG1IA_01912	86479	89337	None	10155	1688	50007	No_constitutive_exon_found_in_species
CTCGGGCCCCTGTCTCGTAACCTCGATCGTACTCATATGGTTGGGAACAGTA	101059	102180	102230	102178	-1	scaffold3	AG1IA_01915	100963	102480	None	10155	1688	50007	No_constitutive_exon_found_in_species
CGCTTAGTAGGATATCGTCCAATGAAAGGCCGCTGAACGTGGGATACAAGTC	199545	199728	199778	199726	-1	scaffold3	AG1IA_01938	199545	199880	None	10155	1688	50007	No_constitutive_exon_found_in_species
AGATGCCAGAGTTGGCTAGTCTGGGTTGACTGACTGTCATGGGCGAATAGGA	260340	260473	260523	260471	-1	scaffold3	AG1IA_01952	256848	260939	None	10155	1688	50007	No_constitutive_exon_found_in_species
ATATGTATGGATCTACCGTGTTCTTCCGCCCTCACGTGGGATAGACACAGGG	279841	279957	280007	279955	-1	scaffold3	AG1IA_01959	278515	280224	None	10155	1688	50007	No_constitutive_exon_found_in_species
TTGATACGTAATCAATAGTGCTGGTTGTCCAGTAGCTCACACGGGTACAGCA	295541	295593	295643	295591	-1	scaffold3	AG1IA_01964	292347	296562	None	10155	1688	50007	No_constitutive_exon_found_in_species
CTACTCAATTTGGCACGACGCTCTAAACACATGCGCTTTCGGGTACACAGTC	293636	293937	293987	293935	-1	scaffold3	AG1IA_01964	292347	296562	None	10155	1688	50007	No_constitutive_exon_found_in_species
CCGCTGACTACTTTTCTTTTACCTAACTAGTGCTCACCTGATGGGCGAAGAC	301989	302221	301939	301991	1	scaffold3	AG1IA_01968	301272	303586	None	10155	1688	50007	No_constitutive_exon_found_in_species
ATGTCATTCGGAGATTGATTATTGTACATGGAAGCAATAGGGCAGGTAAGAT	303031	303052	302981	303033	1	scaffold3	AG1IA_01968	301272	303586	None	10155	1688	50007	No_constitutive_exon_found_in_species
TAAAAGGATAATAATATACGTAGGCTTGGCGTCCGATCGGGGGCGCACAGTT	323951	324127	324177	324125	-1	scaffold3	AG1IA_01975	322796	324583	None	10155	1688	50007	No_constitutive_exon_found_in_species
GCCAGAAGGAGCGAGCAGACGGGGGTTGACTGAAATAGCAAGAGGGTGAGTA	369629	369734	369784	369732	-1	scaffold3	AG1IA_01993	369580	369882	None	10155	1688	50007	No_constitutive_exon_found_in_species
TGCCTGTTTTTAGCTTGAAAATTCCGGATTATTAAGTTACGGTGGGAGAGTT	417658	417803	417853	417801	-1	scaffold3	AG1IA_02009	414461	418882	None	10155	1688	50007	No_constitutive_exon_found_in_species
TTATGTCACCCATCAGCCGTCGATCATATGTTTGCTGACAGGGGTATTAGAC	429836	429968	430018	429966	-1	scaffold3	AG1IA_02014	428782	431495	None	10155	1688	50007	No_constitutive_exon_found_in_species
GTAGTGGCAGTCCTTGATACAATTGCTGCTAATACATCCACTGGGAATAGTT	446603	446765	446815	446763	-1	scaffold3	AG1IA_02020	444828	447685	None	10155	1688	50007	No_constitutive_exon_found_in_species
TAGGTTCGATCCTAAGAAAATTGTGTCTTTTGATCCATGGGGACATGTAGTT	467681	467756	467806	467754	-1	scaffold3	AG1IA_02023	463299	468680	None	10155	1688	50007	No_constitutive_exon_found_in_species
CTTTACTATGCACGATCTGGATACCGACCGGATTTTTGAGGGGTGCATAGAC	473157	473381	473107	473159	1	scaffold3	AG1IA_02025	472481	473381	None	10155	1688	50007	No_constitutive_exon_found_in_species
AAATTTATTAAGATTGTTTGACATCAGTTGTGTTAGTGTAATGGGCTGAGGC	477652	477713	477763	477711	-1	scaffold3	AG1IA_02026	474211	478048	None	10155	1688	50007	No_constitutive_exon_found_in_species
CTCAAGAGAATAATATCTTATTTTCAGTACTAAATCTTGTCGGGAAACAGGC	503346	503490	503540	503488	-1	scaffold3	AG1IA_02035	498172	505125	None	10155	1688	50007	No_constitutive_exon_found_in_species
GAGATATTAGCTGCTCCCTGCATAGCACACACTAATCCGTGCATGGGCAGCA	506957	507065	506907	506959	1	scaffold3	AG1IA_02036	505267	507968	None	10155	1688	50007	No_constitutive_exon_found_in_species
CTATGGAGGAACAAAAGATGGTGAGGTCTTGACTACGTTATTGAGGGTAGAA	507594	507621	507544	507596	1	scaffold3	AG1IA_02036	505267	507968	None	10155	1688	50007	No_constitutive_exon_found_in_species
GTCATTAGCTATACTTATTGTCTTTGTACATTCATTCGTAGCATGGGCAGCT	567426	567558	567608	567556	-1	scaffold3	AG1IA_02054	566580	567830	None	10155	1688	50007	No_constitutive_exon_found_in_species
TTTTTCTACATATCATGCGTGATTTAAGTTTATCGAGGGCTCGAATGAAGAC	567072	567373	567423	567371	-1	scaffold3	AG1IA_02054	566580	567830	None	10155	1688	50007	No_constitutive_exon_found_in_species
TGTAGTCTTTTGTTGAGAGATGGAACTGACTTGGACGGGGGGGAATAAAGAG	608501	608609	608659	608607	-1	scaffold3	AG1IA_02071	608501	609247	None	10155	1688	50007	No_constitutive_exon_found_in_species
CATACGCTTTCCCTTTTCCTCGAGTTTACTGAATCGGGTTGGGGCTGCAGAC	615173	615439	615489	615437	-1	scaffold3	AG1IA_02075	613704	616246	None	10155	1688	50007	No_constitutive_exon_found_in_species
TATTACTTAACACCCTCAAGCTACAACCTTCTAACCACATATGGGACCAGAC	634149	634537	634587	634535	-1	scaffold3	AG1IA_02087	633709	635333	None	10155	1688	50007	No_constitutive_exon_found_in_species
CCTATTGACGGAAGTAATTTGTCCGGGGGTACAGCGTGTTATTGGGTAAGTT	640814	640996	640764	640816	1	scaffold3	AG1IA_02092	639771	640996	None	10155	1688	50007	No_constitutive_exon_found_in_species
CTAGACTGGACGAGAGAGAAGGCGGGGCAGGGGGAGAGAGAGGGAAGAAGAA	644952	645094	644902	644954	1	scaffold3	AG1IA_02094	643612	646526	None	10155	1688	50007	No_constitutive_exon_found_in_species
TAACTATTTTGTGTTTTATCCTTTTATTATTCTGAAATTTAGGGATTTAGCT	645263	645315	645213	645265	1	scaffold3	AG1IA_02094	643612	646526	None	10155	1688	50007	No_constitutive_exon_found_in_species
GGTATGGCTCTTGATTTTATATCCGTTTCTGGTGTTAATAATGGGCATAGCG	690011	690148	690198	690146	-1	scaffold3	AG1IA_02109	688537	693929	None	10155	1688	50007	No_constitutive_exon_found_in_species
CAGACTGGATCTTACGATTAAATACGGACAAACGCTGGGTGCAAACAGAGCC	704536	704714	704486	704538	1	scaffold3	AG1IA_02112	704231	705176	None	10155	1688	50007	No_constitutive_exon_found_in_species
GGTTCAGCACTCAATCCGACTAAACTTCACAATGTATGAAGGGGAGCAAGGG	718913	719075	719125	719073	-1	scaffold3	AG1IA_02119	718913	719589	None	10155	1688	50007	No_constitutive_exon_found_in_species
CAAAGTACTTACTTTATGGTCATGTTTTAATGTTCGATGGGAGACTGTAGTG	741145	741249	741095	741147	1	scaffold3	AG1IA_02129	740935	741892	None	10155	1688	50007	No_constitutive_exon_found_in_species
CCCCGATGTCCCCCGCCGGTACACCCTCTTCAGGAAATGGGAATGGTAAGAA	782537	782897	782947	782895	-1	scaffold3	AG1IA_02147	782537	784615	None	10155	1688	50007	No_constitutive_exon_found_in_species
GCGTATCTTCGGAGGTGCAAGTCCCTTATTCTGGATGACGGGTGAGTAAGAC	785100	785267	785050	785102	1	scaffold3	AG1IA_02148	784813	785267	None	10155	1688	50007	No_constitutive_exon_found_in_species
GTGAGTTGATGGCCCTAAATATGTTTTAACTTATCTAAGGGGGTGGCTAGGA	847662	847840	847890	847838	-1	scaffold3	AG1IA_02168	847210	849981	None	10155	1688	50007	No_constitutive_exon_found_in_species
CCATATCTGTCTTCGGTATATATTAAGAAAAATTATTGTGGGTAAATTAGGT	850372	850561	850322	850374	1	scaffold3	AG1IA_02169	850139	851144	None	10155	1688	50007	No_constitutive_exon_found_in_species
ATTGGAGTTGGCGTAACTATCCTCGGTGGGTGACTCGAGTAGGGATGGAGGG	851507	851628	851457	851509	1	scaffold3	AG1IA_02170	851240	851938	None	10155	1688	50007	No_constitutive_exon_found_in_species
GTAAGTCTCTCCGCTTTTAAACCCCCTATGATGGCTAATGGGTATGGCAGCC	855829	855966	855779	855831	1	scaffold3	AG1IA_02172	853890	856213	None	10155	1688	50007	No_constitutive_exon_found_in_species
ACTTTTTAACGATTATAATAATTGGAATACGTGCAATTTGGGAAGACCAGTT	859411	859604	859361	859413	1	scaffold3	AG1IA_02173	856605	859604	None	10155	1688	50007	No_constitutive_exon_found_in_species
AGGAGGCCGCGGGTGCAGTCCCAGGCCTGAGTCCAAATGGGAGGCCAAAGGA	868399	868613	868349	868401	1	scaffold3	AG1IA_02178	867947	868613	None	10155	1688	50007	No_constitutive_exon_found_in_species
CTGACACAATCCTTTCAACTATTACAGGTTTTTAATACATGGGGTGGTAGGC	874817	874943	874767	874819	1	scaffold3	AG1IA_02181	873133	877452	None	10155	1688	50007	No_constitutive_exon_found_in_species
ACAAAGGCGCTCAATTAGGTACCATATTGAATCTTTTCATTTGGGGAAAGGT	886036	886234	885986	886038	1	scaffold3	AG1IA_02183	884518	887998	None	10155	1688	50007	No_constitutive_exon_found_in_species
GATTCACCGATGGTTCTCCGTATGATTTCTAAACTACAATGGGATGATAGCT	886392	886519	886342	886394	1	scaffold3	AG1IA_02183	884518	887998	None	10155	1688	50007	No_constitutive_exon_found_in_species
TTGCTAAACGACTCGCCCTCGATCATTGCGTTAGGGTTATCAGGGAATAGCC	904100	904183	904233	904181	-1	scaffold3	AG1IA_02188	904100	904713	None	10155	1688	50007	No_constitutive_exon_found_in_species
TAGTTTTGTAATTACAAGAAGGTATGATATACATACACACGGGACTTGAGTC	907587	907616	907666	907614	-1	scaffold3	AG1IA_02190	907587	909205	None	10155	1688	50007	No_constitutive_exon_found_in_species
GTTCTGATGTCACAACACGGATTTCATCATTGATGGGTGGGAATTGGTAGGG	913124	913183	913233	913181	-1	scaffold3	AG1IA_02193	912288	914605	None	10155	1688	50007	No_constitutive_exon_found_in_species
CCTGAACCGTTTCTTCTGACTATAATTATCGAGTTTAATTACTTGGGAAGAA	925809	926046	925759	925811	1	scaffold3	AG1IA_02195	923363	926046	None	10155	1688	50007	No_constitutive_exon_found_in_species
AAACAGGAGCGTTACTCACATGGTGCCTTAGACTAGTGCAGGGCTGAAAGCG	942601	942642	942692	942640	-1	scaffold3	AG1IA_02200	940895	946510	None	10155	1688	50007	No_constitutive_exon_found_in_species
TGCATCAGAGCAACCAGATCACATGACATCACTAACTGGGTGTACAGGAGGT	957031	957232	957282	957230	-1	scaffold3	AG1IA_02204	956832	959915	None	10155	1688	50007	No_constitutive_exon_found_in_species
AGGGCCACATGTTTGGCTCATTTGTTTACATGACTACATGGGTCAACAAGAC	956832	956898	956948	956896	-1	scaffold3	AG1IA_02204	956832	959915	None	10155	1688	50007	No_constitutive_exon_found_in_species
AGTCGCATTCTAACCACGTTGATGATGATATTCTCATTGGGGGGACATAGGG	969541	969722	969772	969720	-1	scaffold3	AG1IA_02210	969541	970970	None	10155	1688	50007	No_constitutive_exon_found_in_species
TGGTTGGGGAACTCCATTGGGTCCGTATAGGTCGGTCGACGACTTGGGAGTT	983138	983161	983088	983140	1	scaffold3	AG1IA_02216	982052	984364	None	10155	1688	50007	No_constitutive_exon_found_in_species
TGATTGAGTATATTCACTCGTTAGTCACACTTTATTTTTGGGCGGTGTAGCA	991057	991265	991007	991059	1	scaffold3	AG1IA_02219	990533	991457	None	10155	1688	50007	No_constitutive_exon_found_in_species
AAAGGGGTAAGGTTGGTGCTATCTACATCTGACCCGGACGGGCTGACGAGCG	997975	998110	997925	997977	1	scaffold3	AG1IA_02222	997252	998589	None	10155	1688	50007	No_constitutive_exon_found_in_species
TTCCAAAAAGCATGTGGGTGTTACTTTCGAGAACTTGAGAGTAACGGGAGTT	1002189	1002568	1002139	1002191	1	scaffold3	AG1IA_02224	1001828	1004759	None	10155	1688	50007	No_constitutive_exon_found_in_species
CATATTTTGTTAATCTGTTTTCAAACGATTTGGCTAATTTGGGTATATAGCG	14814	15498	15548	15496	-1	scaffold4	AG1IA_02246	14814	16849	None	10155	1688	50007	No_constitutive_exon_found_in_species
CTAAGTTTGAGGGATCCAAAACCAATGAACGAATTGGGTTCACAGGGCAGTT	20514	20794	20464	20516	1	scaffold4	AG1IA_02247	17228	20938	None	10155	1688	50007	No_constitutive_exon_found_in_species
GTTGCTCACCATTCACTTTTAACTCTCAAGTAGGAACCTGGGACAACCAGCA	77611	78114	78164	78112	-1	scaffold4	AG1IA_02256	76511	78469	None	10155	1688	50007	No_constitutive_exon_found_in_species
TAAGTCCGTTCTATGCGTTTCGGGTGTTCTCACTCAATGCTATAGGGTAGTC	84180	84343	84130	84182	1	scaffold4	AG1IA_02258	82619	85305	None	10155	1688	50007	No_constitutive_exon_found_in_species
TATTCTTATTGCGATCTGTAAATCGAGAGTCGGGCCGTGTTAGAGGGAAGCC	85877	86017	85827	85879	1	scaffold4	AG1IA_02259	85713	86017	None	10155	1688	50007	No_constitutive_exon_found_in_species
TGTGCACTCTTTGTATATTTGTCGATAATAACACACGTGTTATGGGATAGGA	99380	99600	99650	99598	-1	scaffold4	AG1IA_02261	98142	101959	None	10155	1688	50007	No_constitutive_exon_found_in_species
TTTGCTCCGATATCCACAAGCGACGCGTCTGATCCAGGTCGGGCTGTGAGTC	104497	104561	104611	104559	-1	scaffold4	AG1IA_02263	104007	105531	None	10155	1688	50007	No_constitutive_exon_found_in_species
GGCTACGACAGTGTAACAAACGACCGTGAGTGGATATACGTACCAGGGAGTG	107823	107956	108006	107954	-1	scaffold4	AG1IA_02265	107656	109540	None	10155	1688	50007	No_constitutive_exon_found_in_species
TGACGTAGGCCCATTGGGTACAAAGAAATTGGTTATCCAAGAGGGTGTAGGA	122942	123026	122892	122944	1	scaffold4	AG1IA_02270	121202	123208	None	10155	1688	50007	No_constitutive_exon_found_in_species
CGAGGTAAGATATACATCAATATTATTAATTTAATTTAGCGGGGGAAGAGGG	138198	138322	138372	138320	-1	scaffold4	AG1IA_02275	135044	138968	None	10155	1688	50007	No_constitutive_exon_found_in_species
ATTTTTTTATCTCAATGGGTATAGATGGGTTGTGCATGTACATGGGGTAGTA	139071	139236	139286	139234	-1	scaffold4	AG1IA_02276	139071	141036	None	10155	1688	50007	No_constitutive_exon_found_in_species
CTATCAGTTGCCTAGCTTCCCTGATATGAGCAACTTCCTGGGTTAATAAGAC	190292	190384	190242	190294	1	scaffold4	AG1IA_02290	190202	190384	None	10155	1688	50007	No_constitutive_exon_found_in_species
GCTAGCTTGCCCAAAGGTGGAGGGGAATACTCACGCATCGGGTAACACAGGG	209102	209294	209052	209104	1	scaffold4	AG1IA_02295	205400	211832	None	10155	1688	50007	No_constitutive_exon_found_in_species
CATTCTTGTGTCAAGTTAGTCTTCTAAGATTTGTCCAAACGGGCATGGAGCT	226870	227110	226820	226872	1	scaffold4	AG1IA_02300	222131	227243	None	10155	1688	50007	No_constitutive_exon_found_in_species
TCGCCACCTCCTATCCATCGCCCCTTTTGATCTTCTAATCCCTGGGAAAGTC	232078	232192	232028	232080	1	scaffold4	AG1IA_02302	231963	233615	None	10155	1688	50007	No_constitutive_exon_found_in_species
CACTTCGCTTTTGACGTCTTTACCCTGAGAACCTAATGTTGGGCTATAAGAC	251716	251893	251943	251891	-1	scaffold4	AG1IA_02307	250873	253004	None	10155	1688	50007	No_constitutive_exon_found_in_species
TGTGGACCGCCTTATATATATAGAATAGTTATTCTGATACATAGGGCTAGGT	265156	265366	265106	265158	1	scaffold4	AG1IA_02312	263772	265656	None	10155	1688	50007	No_constitutive_exon_found_in_species
CCCTGATGTACAATGTATTGAATTCAAGTATCGATGCGTGGCGGGGTAAGCA	286863	286924	286974	286922	-1	scaffold4	AG1IA_02323	286120	287572	None	10155	1688	50007	No_constitutive_exon_found_in_species
GAATATATGCTTAGACCTGCATTAGACTTTCTTCTCCTCGCGGGCAACAGCT	298619	298791	298569	298621	1	scaffold4	AG1IA_02327	295047	299593	None	10155	1688	50007	No_constitutive_exon_found_in_species
TTGTCATATTTGTATATTTCATATATTCAACGTCTAATGGGATATGATAGAC	312242	312268	312192	312244	1	scaffold4	AG1IA_02332	307813	312410	None	10155	1688	50007	No_constitutive_exon_found_in_species
CTTTGAAGCTCCACGAGGCTTTAGGTTCAAGGTCAAGCCGGGAGAAAAAGTC	321084	321349	321034	321086	1	scaffold4	AG1IA_02335	319067	321349	None	10155	1688	50007	No_constitutive_exon_found_in_species
TTAGGCCATGAGTGGTCAATGTCATTTGATTTCAGGGGGAGTTGAAATAGGG	356754	357018	357068	357016	-1	scaffold4	AG1IA_02348	356082	359031	None	10155	1688	50007	No_constitutive_exon_found_in_species
AGACTGTACGTGGGCGATTATCTCATATTTATTTAATTGGGATCTGGAAGCT	382214	382428	382164	382216	1	scaffold4	AG1IA_02354	381769	382428	None	10155	1688	50007	No_constitutive_exon_found_in_species
TTTCGTGTGTGACTAAGCCCATCCACATCTTAAGAAATGGGGACACGTAGAC	400809	400960	401010	400958	-1	scaffold4	AG1IA_02360	400809	404609	None	10155	1688	50007	No_constitutive_exon_found_in_species
CTTGGGCGATCTCGCTGTGAACGGCAGTTCGATCAAGGGCCAAATGGTAGGG	416228	416639	416178	416230	1	scaffold4	AG1IA_02362	414386	418851	None	10155	1688	50007	No_constitutive_exon_found_in_species
TCCGTTTGGTTGGGGATCTGTCTGATACCATGTGATTCCTGTGGGTACAGTA	424977	426012	424927	424979	1	scaffold4	AG1IA_02364	421246	426012	None	10155	1688	50007	No_constitutive_exon_found_in_species
GGTCGGGTTTCAACTTTTAGGCGTGCGAACCATAGTAACGGGCACGGCAGCA	464052	464336	464002	464054	1	scaffold4	AG1IA_02379	463040	465012	None	10155	1688	50007	No_constitutive_exon_found_in_species
TCTATATTTACGGTTATTCAACTGGGCTTACATATCTGATCGGGGGTCAGAT	473377	473792	473327	473379	1	scaffold4	AG1IA_02384	472041	474265	None	10155	1688	50007	No_constitutive_exon_found_in_species
AGTGTCATGCATGGATTTATGTCGTACTGACTTACCGTTACGATGGGTAGAC	517959	518125	517909	517961	1	scaffold4	AG1IA_02403	517570	524125	None	10155	1688	50007	No_constitutive_exon_found_in_species
GTTTCCGGATCTCTCTAGGTATGCACCCTTAAAGTAAACTTATATGGGAGTC	529048	529107	529157	529105	-1	scaffold4	AG1IA_02405	526559	529612	None	10155	1688	50007	No_constitutive_exon_found_in_species
AATTAACTCGCGATGGTTTTCATAGGATATGCTTTGGAGGTGGGACCAAGTT	528712	528794	528844	528792	-1	scaffold4	AG1IA_02405	526559	529612	None	10155	1688	50007	No_constitutive_exon_found_in_species
AATAATGGGCCTGCAGATGTGTACGAATCGCTGATTAGCAGGGATAATAGTT	527403	527465	527515	527463	-1	scaffold4	AG1IA_02405	526559	529612	None	10155	1688	50007	No_constitutive_exon_found_in_species
TATCCTTTTGTTTATAGATCATCCTGAGTTAAGATGGGATGTCAAGTAAGTC	556837	557185	556787	556839	1	scaffold4	AG1IA_02416	556385	558475	None	10155	1688	50007	No_constitutive_exon_found_in_species
ATAGTGGCTATCAATTTTTATTCCGTGTTGCATGTATAAGAGGGTGAGAGTA	587972	588097	588147	588095	-1	scaffold4	AG1IA_02431	587972	589722	None	10155	1688	50007	No_constitutive_exon_found_in_species
TAACATTTATATAGGGTTAACTTATTACTAACATATGGGGGGTTGGAAAGCC	594857	594975	595025	594973	-1	scaffold4	AG1IA_02433	592682	595586	None	10155	1688	50007	No_constitutive_exon_found_in_species
AGCATACAGTCATAATTATGCCCTGTAAATTTTATCGAATGAGAGGGTAGAC	596484	596564	596434	596486	1	scaffold4	AG1IA_02434	596379	598301	None	10155	1688	50007	No_constitutive_exon_found_in_species
CAATGTTTCGATCAGATAGTTTGTTGAATTCCTTTTATTGGGGGGTATAGAT	620590	620663	620540	620592	1	scaffold4	AG1IA_02441	617258	624018	None	10155	1688	50007	No_constitutive_exon_found_in_species
TTCTTCATGCCACATGCAATGAGATTCTAACCCCTATGGTATACGGGTAGAA	632310	632566	632616	632564	-1	scaffold4	AG1IA_02446	631079	634857	None	10155	1688	50007	No_constitutive_exon_found_in_species
AGTCAGAGGAATATTATAAAATGATATATACATTGATTTACGGGAATTAGTT	640377	640518	640568	640516	-1	scaffold4	AG1IA_02451	639701	640633	None	10155	1688	50007	No_constitutive_exon_found_in_species
GTATGTTTATTGCCTGAAATACATAAGGGATATGCTAATGCGGGCGACAGAA	679317	679450	679267	679319	1	scaffold4	AG1IA_02463	675594	679862	None	10155	1688	50007	No_constitutive_exon_found_in_species
CGCGAGGAGCTGAGTAGCGACTAACAAAACATTCAGGGCGTGGGCGCAAGTG	709332	709513	709282	709334	1	scaffold4	AG1IA_02474	708275	712121	None	10155	1688	50007	No_constitutive_exon_found_in_species
TCACTTGCCATATACCAGACCTACCCATCTAATTTTCTCTGGGTATGTAGAC	729876	729976	730026	729974	-1	scaffold4	AG1IA_02480	729876	733336	None	10155	1688	50007	No_constitutive_exon_found_in_species
CGTGAGTTTAACAAATAATTATTCTTTTGCATACAAAATTTGGAGGGGAGCG	747550	747593	747643	747591	-1	scaffold4	AG1IA_02486	747550	749483	None	10155	1688	50007	No_constitutive_exon_found_in_species
GTGTGCACGTTTCTGTTTGTTACGGGTTGTACTGATATTCGGGGTTGTAGCT	753581	753700	753750	753698	-1	scaffold4	AG1IA_02488	753363	755250	None	10155	1688	50007	No_constitutive_exon_found_in_species
AAGGGTGAGCAACTTTAGCTAGACCAATTGCCATTTGGGCCAACAGATAGCA	828360	828404	828454	828402	-1	scaffold4	AG1IA_02510	828030	829030	None	10155	1688	50007	No_constitutive_exon_found_in_species
CTTTCGGCACGACAAGATCTAAAAGTTTTATCCTATATAAACTGGGGCAGGG	847577	848233	847527	847579	1	scaffold4	AG1IA_02516	846324	848233	None	10155	1688	50007	No_constitutive_exon_found_in_species
CGAAGAGCGGGATGCGTGGGTGGAAGTGTTGGTTCGCTATGTCGTGGGAGAG	856902	856909	856852	856904	1	scaffold4	AG1IA_02519	854047	856909	None	10155	1688	50007	No_constitutive_exon_found_in_species
GGTTAGTTTCAATCCGGTGGTAGTAATTGCACTATTGATCAGATGGGTAGGG	860722	860822	860672	860724	1	scaffold4	AG1IA_02522	860227	861247	None	10155	1688	50007	No_constitutive_exon_found_in_species
TCCATGAGCCATTTGGATAGATTTGCAATTATTGATTAGCTGAGGGTTAGTT	874376	874466	874326	874378	1	scaffold4	AG1IA_02528	873300	878183	None	10155	1688	50007	No_constitutive_exon_found_in_species
GAGTAATATATGTCATTGGTGACATCAAGGAGACTAAACTGGGAACGTAGGC	883111	883166	883061	883113	1	scaffold4	AG1IA_02530	881990	883166	None	10155	1688	50007	No_constitutive_exon_found_in_species
ACCGAGGCCCGTGCCTAGCCCGGAGTTATCTGGGCTGGGTGCGGACCAAGAT	895262	895508	895212	895264	1	scaffold4	AG1IA_02536	895199	899614	None	10155	1688	50007	No_constitutive_exon_found_in_species
GGTTGAGGCGCTCGGTGAGTCTAATGAAAATCACGTTATTCTGGGGATAGCC	896018	896322	895968	896020	1	scaffold4	AG1IA_02536	895199	899614	None	10155	1688	50007	No_constitutive_exon_found_in_species
GTTAACATGTAAGTTTGTTCCGTCTAGTGTGGGGCTCAGCTAACTGGGAGGT	898211	898465	898161	898213	1	scaffold4	AG1IA_02536	895199	899614	None	10155	1688	50007	No_constitutive_exon_found_in_species
GATCATCGTCCTTTTTTTTTTTGGCTTCTTGTTCTTTTCTCGGGTCGGAGTG	905466	905528	905578	905526	-1	scaffold4	AG1IA_02539	905466	905694	None	10155	1688	50007	No_constitutive_exon_found_in_species
ACACGACGCCCAAGAATTTTTGCTTTTCCTATTGGACGGGATACACGAAGAC	912155	912349	912399	912347	-1	scaffold4	AG1IA_02543	911366	912435	None	10155	1688	50007	No_constitutive_exon_found_in_species
GAGTGTACAGTGTGATTTTGTTAAGCTTGTCTTATGCGCGGTTGGGACAGGG	927503	927613	927453	927505	1	scaffold4	AG1IA_02550	927364	928437	None	10155	1688	50007	No_constitutive_exon_found_in_species
TCGACACTGAGCTCAGAAAGGCATACGAGAAAATTGTTGGGTGAGTTAAGGC	934681	934894	934631	934683	1	scaffold4	AG1IA_02552	932758	936571	None	10155	1688	50007	No_constitutive_exon_found_in_species
TTTCAATTGTTTTTGCGCACGAAGAAGCCACTGACGCGAGGGGACCGTAGAA	949014	949093	948964	949016	1	scaffold4	AG1IA_02556	947588	951671	None	10155	1688	50007	No_constitutive_exon_found_in_species
CACCAGGTTACGTTATCTTTCTGTGAATCTGATAGTGCATGCTGGGAGAGCT	959081	959198	959031	959083	1	scaffold4	AG1IA_02562	958940	962296	None	10155	1688	50007	No_constitutive_exon_found_in_species
TTAAAAACGTAGCTCAGTTGCTGTGTCCCTGGATGTATGCGGGTATGAAGAA	962073	962296	962023	962075	1	scaffold4	AG1IA_02562	958940	962296	None	10155	1688	50007	No_constitutive_exon_found_in_species
TATTTATAAAAGAGGGGTACTTGCCATTTCGATATATTCCTGGGCGGAAGGG	984852	984979	984802	984854	1	scaffold4	AG1IA_02572	980853	984979	None	10155	1688	50007	No_constitutive_exon_found_in_species
AATCAAGCGTGACGGTCGGGAGAAAGGTAAAGGTAGCTTTTGGGGGTAAGTA	987343	988068	987293	987345	1	scaffold4	AG1IA_02574	985945	988818	None	10155	1688	50007	No_constitutive_exon_found_in_species
CCTCAAGCATCTATTTCAGTCCTCTTATCCTTATTTTGGGAAATGCGTAGGG	993487	993749	993799	993747	-1	scaffold4	AG1IA_02576	992767	996790	None	10155	1688	50007	No_constitutive_exon_found_in_species
GAATAAGCTTGTTTCTGTCAAACCCGTGAAGTCAAGGTATGTATCGGGAGAG	999286	999395	999445	999393	-1	scaffold4	AG1IA_02578	998509	999788	None	10155	1688	50007	No_constitutive_exon_found_in_species
CAGTTCGACCACTAGCTCTAATGTTCGATACCTCAGGTCTATGGGGCGAGTC	1001937	1002756	1001887	1001939	1	scaffold4	AG1IA_02579	999903	1002756	None	10155	1688	50007	No_constitutive_exon_found_in_species
GAGCCGCCCCCGCTACACAGTGAGTAACGCCAACAATCGCGTGGGTCAAGGA	1005072	1005245	1005295	1005243	-1	scaffold4	AG1IA_02581	1003399	1006295	None	10155	1688	50007	No_constitutive_exon_found_in_species
CTCACTTGTTCCTTCTTCATTTAGGGATAACATATCTGTCGGGGGATTAGCA	1012029	1012129	1012179	1012127	-1	scaffold4	AG1IA_02585	1010658	1012936	None	10155	1688	50007	No_constitutive_exon_found_in_species
GAGTAGCTACAGCATGTCTCGAAGAGCTTGATTCTTACCGGGGCTGATAGGC	3548	3669	3498	3550	1	scaffold5	AG1IA_02592	1329	5534	None	10155	1688	50007	No_constitutive_exon_found_in_species
CACCCTATTTTCTCGAGAAGACGATTCTGAATCAAATATGGGTAATGCAGCA	29900	30217	29850	29902	1	scaffold5	AG1IA_02595	28048	31483	None	10155	1688	50007	No_constitutive_exon_found_in_species
TAGTTTATGATCCACCTTCTTTCGTTGGGTGCGATAGAGTAGTTGGGCAGGG	78470	78537	78420	78472	1	scaffold5	AG1IA_02609	78070	81397	None	10155	1688	50007	No_constitutive_exon_found_in_species
TGTAAGTCACTTCAAGCTCAAAGAACGCGCAACATTGACATTGGGTAAAGTT	80716	80856	80666	80718	1	scaffold5	AG1IA_02609	78070	81397	None	10155	1688	50007	No_constitutive_exon_found_in_species
GGAGCTTTGCTACTTGTTTGGGGGAAATGGGGCCTTGATTAATGGGTAAGAC	81115	81143	81065	81117	1	scaffold5	AG1IA_02609	78070	81397	None	10155	1688	50007	No_constitutive_exon_found_in_species
AAGTCATACTCGCCACTTGCCACTCGTAAATGGCTGATTCAGGGAATCAGGA	92971	93252	93302	93250	-1	scaffold5	AG1IA_02616	92740	95064	None	10155	1688	50007	No_constitutive_exon_found_in_species
TTCTGAAGCGGATGGTCTTGACTTCGTATGGTTACTGAGTCGGGGTATAGCG	113952	114119	114169	114117	-1	scaffold5	AG1IA_02623	112092	115701	None	10155	1688	50007	No_constitutive_exon_found_in_species
AACAATGCATACTGCTTTCGTCGTTTACAGCCACTTCGGGACGATGTGAGCC	112574	112660	112710	112658	-1	scaffold5	AG1IA_02623	112092	115701	None	10155	1688	50007	No_constitutive_exon_found_in_species
TGGATATCTACTACTCTACTTGTATTCTTGTTCGTTCCTGGGGTCGCAAGGC	116563	116581	116631	116579	-1	scaffold5	AG1IA_02624	116158	118801	None	10155	1688	50007	No_constitutive_exon_found_in_species
GCAGGCTGTGGCTTCAAATTCAAATGCCTGACGTTTTTATTCGGGGATAGGC	120345	120421	120471	120419	-1	scaffold5	AG1IA_02625	120239	121204	None	10155	1688	50007	No_constitutive_exon_found_in_species
GTCCTTCAATTAGTTGTGCCCCTGACATATGCTTTGCGGGGGATGCATAGCA	122045	122103	121995	122047	1	scaffold5	AG1IA_02627	121730	124003	None	10155	1688	50007	No_constitutive_exon_found_in_species
TGGACATAGAGCATCCTGCAGATTCTCCGCGTAGCCATACTGGGCCAAAGAA	127728	127854	127678	127730	1	scaffold5	AG1IA_02628	126454	131363	None	10155	1688	50007	No_constitutive_exon_found_in_species
TCATTTATTAAATTTCTCGCTGATTTTCCTAGTATCACGTGACTCGGGAGAC	147274	147623	147224	147276	1	scaffold5	AG1IA_02634	144871	150932	None	10155	1688	50007	No_constitutive_exon_found_in_species
TCACCAACATCTAATGCGCGCAAATACTCATGGACGGTGGGAGGGATTAGAC	150817	150932	150767	150819	1	scaffold5	AG1IA_02634	144871	150932	None	10155	1688	50007	No_constitutive_exon_found_in_species
ACCGCCAGACTCACATCATTAAGATGTTGATGGGCAATACGATGGGTGAGAC	152988	153199	153249	153197	-1	scaffold5	AG1IA_02635	152492	154109	None	10155	1688	50007	No_constitutive_exon_found_in_species
CCCTGCCTGCTTTCTGATAAGGAGCTCTGGGTTGATTGATGAGGGTATAGGT	171958	172059	172109	172057	-1	scaffold5	AG1IA_02644	171381	173679	None	10155	1688	50007	No_constitutive_exon_found_in_species
AGTACCCTGAACACACATTGAAGTTAGTGGCTGTCTGCTGTGGGAGCAAGCC	245972	246092	246142	246090	-1	scaffold5	AG1IA_02668	244335	254826	None	10155	1688	50007	No_constitutive_exon_found_in_species
TTGACCACGGCCGCTGGCTCGTTCGCTGACATGGGATGTGGGCACGACAGAT	244335	244581	244631	244579	-1	scaffold5	AG1IA_02668	244335	254826	None	10155	1688	50007	No_constitutive_exon_found_in_species
GTATGTCTGTTCTTTTCATGTGTGTACCGCCAAGCTTATCGGGAATCCAGTA	285929	286113	286163	286111	-1	scaffold5	AG1IA_02681	285254	287931	None	10155	1688	50007	No_constitutive_exon_found_in_species
ATCATTGTTCAGATTAAAGCTTGGAGTTATTCCTGAACTATATGGGATAGAT	292267	292316	292217	292269	1	scaffold5	AG1IA_02682	289216	293538	None	10155	1688	50007	No_constitutive_exon_found_in_species
TCAGCGTTCTCTCTTTCAACACTATACTCATTTTACGGGAAAAATAACAGTC	295131	295189	295239	295187	-1	scaffold5	AG1IA_02683	293648	295511	None	10155	1688	50007	No_constitutive_exon_found_in_species
ACCAGAGCTTCAATCCCATGGCAGGAAAGAGGTATGGGGCGAATGGTTAGAT	299164	299241	299291	299239	-1	scaffold5	AG1IA_02684	298749	299298	None	10155	1688	50007	No_constitutive_exon_found_in_species
CCATGTCATGCATTCAAAAGGCAGACGTGTGAGTATATGAGGGGATGTAGCT	313699	314446	314496	314444	-1	scaffold5	AG1IA_02691	313348	315269	None	10155	1688	50007	No_constitutive_exon_found_in_species
ACCATATAATCATTACTTTTCCCCGGTGTTTTTCTTGGGATGATGAACAGGT	322058	322536	322586	322534	-1	scaffold5	AG1IA_02696	322058	322833	None	10155	1688	50007	No_constitutive_exon_found_in_species
GCCCGAATTATTTTCAAATAGTTCCTGGGTCTTGACTCGGGATGTGCAAGGA	339341	339480	339530	339478	-1	scaffold5	AG1IA_02701	339341	341726	None	10155	1688	50007	No_constitutive_exon_found_in_species
GGTGTCGTTGGTGAAAACAACAAATAAGGGTATTTTGGGAAGCGAGTTAGGG	363823	364398	363773	363825	1	scaffold5	AG1IA_02713	363345	365914	None	10155	1688	50007	No_constitutive_exon_found_in_species
CTGGAAATACCACAACGTCCCTCGGAAAAAACCGTGACTATTGGAGGGAGGA	377315	377485	377535	377483	-1	scaffold5	AG1IA_02716	377315	378242	None	10155	1688	50007	No_constitutive_exon_found_in_species
GAAGGGTGAGTTAAATCTTAAGCATGCTATTTTCGATCGGGTTGAGTAAGTT	402544	402616	402494	402546	1	scaffold5	AG1IA_02724	397852	403683	None	10155	1688	50007	No_constitutive_exon_found_in_species
AATCGAATTTTTTTCAACATTTGTGGTCGACAACTGACCTGGGAATACAGGC	402832	402947	402782	402834	1	scaffold5	AG1IA_02724	397852	403683	None	10155	1688	50007	No_constitutive_exon_found_in_species
GAGATACCAATCCATTACGCTTCGGTGTCGTGTGTTAGACTCATAGGGAGAC	403857	404108	404158	404106	-1	scaffold5	AG1IA_02725	403857	405223	None	10155	1688	50007	No_constitutive_exon_found_in_species
CGCCCGTTATGCACCTCGCCTCCCGCAATAGAAGCCTGATATAAGGGCAGGC	423816	423989	423766	423818	1	scaffold5	AG1IA_02732	422543	426054	None	10155	1688	50007	No_constitutive_exon_found_in_species
ATATATGCAGTTGAAACTCAAATATTCAAATTTGATCGTACGAGGGTAAGCG	473962	474017	474067	474015	-1	scaffold5	AG1IA_02749	473962	477347	None	10155	1688	50007	No_constitutive_exon_found_in_species
TTTTACACAGCCAAGTTTGTTGTTTGGCGTCGGACCGCGGGTGGAGGCAGAG	483779	483918	483968	483916	-1	scaffold5	AG1IA_02751	480598	484000	None	10155	1688	50007	No_constitutive_exon_found_in_species
AGAGACTTACCCTGGCAACGTTGGCATGGTTTGAGTGAGGGTTGAAACAGGC	530789	530941	530739	530791	1	scaffold5	AG1IA_02769	528642	533668	None	10155	1688	50007	No_constitutive_exon_found_in_species
CATATATATTTATTTAATGCCTGAACTTGCTGACTTGTTGGGATACGCAGAT	548576	549051	548526	548578	1	scaffold5	AG1IA_02776	548398	549384	None	10155	1688	50007	No_constitutive_exon_found_in_species
AATGGTTGTAGGGCGCAGGCGTCATCCCTAACGCATAACGGGTGCTAAAGTT	557245	557401	557195	557247	1	scaffold5	AG1IA_02780	556631	560862	None	10155	1688	50007	No_constitutive_exon_found_in_species
ATCTGTGCATATACTGCAACTAATCTCTATAAGCGACTAGGGTGTCAAAGCA	559716	559812	559666	559718	1	scaffold5	AG1IA_02780	556631	560862	None	10155	1688	50007	No_constitutive_exon_found_in_species
GTTTGGTTAACCGTAATATATTATAGAAATGACATGCGCTGGGGGACAAGTC	606035	606352	606402	606350	-1	scaffold5	AG1IA_02796	600117	609371	None	10155	1688	50007	No_constitutive_exon_found_in_species
AGAATCAAGGCGGATGGCAATACGGACACTGACATCGAATATGGGTACAGCT	623383	623758	623333	623385	1	scaffold5	AG1IA_02804	622887	623758	None	10155	1688	50007	No_constitutive_exon_found_in_species
GACCTAGGTCTTTGCTACGGGCGGACTTGGCGGTGTTCATCGGGGTGGAGAG	670314	670389	670439	670387	-1	scaffold5	AG1IA_02823	662423	671167	None	10155	1688	50007	No_constitutive_exon_found_in_species
CACCCACAAAGTGAGCACCAATTCAACTAACCTATGCTTTATACAGGGAGCG	667159	667192	667242	667190	-1	scaffold5	AG1IA_02823	662423	671167	None	10155	1688	50007	No_constitutive_exon_found_in_species
AAGCATGTGTGGGTATCGGGGTAGACTGAATGAGACGGTGGGGATCATAGGA	697375	697651	697325	697377	1	scaffold5	AG1IA_02833	696903	697651	None	10155	1688	50007	No_constitutive_exon_found_in_species
CACCATGTCGGCACGTTGTGTGATATCTGAGGGTTTGGGCTGTAGTAAAGTG	712459	712565	712615	712563	-1	scaffold5	AG1IA_02838	711383	713077	None	10155	1688	50007	No_constitutive_exon_found_in_species
ACTCTCCTAAAGCTTGTCCATCATCTTATCATGAATTTGTTGGGCCGGAGCC	724424	724554	724604	724552	-1	scaffold5	AG1IA_02842	723870	724944	None	10155	1688	50007	No_constitutive_exon_found_in_species
TGTATCCGCATCCAGGCTTAAGCATATGTTGACATGAGTTTCAGGGAAAGCC	737482	737668	737718	737666	-1	scaffold5	AG1IA_02849	736054	737940	None	10155	1688	50007	No_constitutive_exon_found_in_species
GAGTATATGCGGTGGGTATATGCATGGTTGATGATTTGGGGAGTAAACAGGC	759478	759729	759779	759727	-1	scaffold5	AG1IA_02855	754933	759859	None	10155	1688	50007	No_constitutive_exon_found_in_species
GAGTTTACTGTGTCTGGATGTTTCTCGTTGCTGTAGGGTAAAACATTAAGGG	761802	761888	761752	761804	1	scaffold5	AG1IA_02857	761420	761888	None	10155	1688	50007	No_constitutive_exon_found_in_species
AGACTTAGCACGTTTACGGTGATTGACTGTTCGGTCTTAGGGCGAGGCAGGG	768109	768219	768269	768217	-1	scaffold5	AG1IA_02860	767677	769670	None	10155	1688	50007	No_constitutive_exon_found_in_species
TCAATTCTGTGCTAATCTGTCGCTTCCTGCCAGTGAGACTGGGGAGCCAGTC	784883	784935	784985	784933	-1	scaffold5	AG1IA_02867	784016	785090	None	10155	1688	50007	No_constitutive_exon_found_in_species
GAAAGCGGTGAGCTTTTTATCCCATTGCCATGTTAATTCGGGGCGGCTAGAG	785500	785578	785628	785576	-1	scaffold5	AG1IA_02868	785316	786044	None	10155	1688	50007	No_constitutive_exon_found_in_species
ACTCATTATTCACCGATGGAATGTTTTATCTGTTCAGAGACAGGGATAAGAC	802189	802249	802299	802247	-1	scaffold5	AG1IA_02874	802189	802587	None	10155	1688	50007	No_constitutive_exon_found_in_species
CAAACGTGTGTACCCCTACTCTTCTCTTGCCTTGCCACTCTGGGCGTGAGAA	809895	810003	809845	809897	1	scaffold5	AG1IA_02881	808856	810993	None	10155	1688	50007	No_constitutive_exon_found_in_species
TGTCGATATCCATGGCCCGTATGAAAATTTTGGATTAACATGAACGGGAGGG	823124	823432	823482	823430	-1	scaffold5	AG1IA_02884	823124	824944	None	10155	1688	50007	No_constitutive_exon_found_in_species
AGTTAGTCCTACACCGCTTTTATGAATCTGACACCATCCTGTGGGCATAGAG	861128	861314	861078	861130	1	scaffold5	AG1IA_02897	859175	861706	None	10155	1688	50007	No_constitutive_exon_found_in_species
CCAGGAACAGGCTCTAGAGTTAAGGATATCAAGCCGAGGGAACCAGAGAGAG	874797	874924	874974	874922	-1	scaffold5	AG1IA_02904	874797	875014	None	10155	1688	50007	No_constitutive_exon_found_in_species
TTTATAGGTAAACAAAAACGACATCCACATTTTAGGAAAGGATAGGGTAGCT	946907	947140	946857	946909	1	scaffold5	AG1IA_02922	946057	947580	None	10155	1688	50007	No_constitutive_exon_found_in_species
GTTCTGCGTCACGGTTAGAAGCAGGGTGGCATATAGGGGGGGAATGAAAGGC	961028	961135	960978	961030	1	scaffold5	AG1IA_02925	960888	961390	None	10155	1688	50007	No_constitutive_exon_found_in_species
GGGTGGTACGCATACTTAGCACTGGTATATCCCAGAAATAACGAGGGTAGGT	976045	976078	975995	976047	1	scaffold5	AG1IA_02929	975138	976078	None	10155	1688	50007	No_constitutive_exon_found_in_species
GTCGTCATCCAATGCAATCATAACTCATAAACTATCAGTTGGGATCTGAGGC	12585	12678	12728	12676	-1	scaffold6	AG1IA_02938	12346	13487	None	10155	1688	50007	No_constitutive_exon_found_in_species
CGTACTAGCATGCCAAACATGCCACTGCCTTTTTCATCATGGGACTCAAGCA	214653	215233	214603	214655	1	scaffold6	AG1IA_02974	213969	215307	None	10155	1688	50007	No_constitutive_exon_found_in_species
TTGATAACGTGCGTTTTCCATTTCACTTTTGACCTGGTGCTAATTGGGAGCT	215303	215307	215253	215305	1	scaffold6	AG1IA_02974	213969	215307	None	10155	1688	50007	No_constitutive_exon_found_in_species
CCCTACTGTAGTGGCGCGGAAATAACTTTGGTTGGGGGCGAATAAGTGAGGA	235728	235866	235916	235864	-1	scaffold6	AG1IA_02980	234479	236493	None	10155	1688	50007	No_constitutive_exon_found_in_species
TCTTTCAGTAAGTTTCTCGCAGCATCCTATTCACTTTTGATGGGACTAAGCG	252065	252201	252251	252199	-1	scaffold6	AG1IA_02983	249801	253303	None	10155	1688	50007	No_constitutive_exon_found_in_species
CTATATTTTAAGTTTTCTATATGGATAAATTGAAGCGGACTGGGATAAAGTG	264614	264726	264776	264724	-1	scaffold6	AG1IA_02986	264483	265080	None	10155	1688	50007	No_constitutive_exon_found_in_species
ACTCACTCTTATATCCTATTATAGAACCTACAAACTTCTTGGACCGGGAGGC	274004	274011	274061	274009	-1	scaffold6	AG1IA_02990	273477	276260	None	10155	1688	50007	No_constitutive_exon_found_in_species
ATTATTTCCCATAATGAGGAATTCGTGGGCGCGCTGTGTGGGTGGAATAGCT	273477	273855	273905	273853	-1	scaffold6	AG1IA_02990	273477	276260	None	10155	1688	50007	No_constitutive_exon_found_in_species
ATTCCATTTTGCTTTTGAAACTAACTTGTATCCCGAAATGGGAATAACAGCT	288653	288849	288899	288847	-1	scaffold6	AG1IA_02997	287832	289399	None	10155	1688	50007	No_constitutive_exon_found_in_species
AGAGAGAGAGAAGAGAAGAATAGGGATTAGCCGTAGGGCAGAGGGATAAGGA	291437	291589	291639	291587	-1	scaffold6	AG1IA_02998	291437	291677	None	10155	1688	50007	No_constitutive_exon_found_in_species
TACGCCTTGTTATTTTATTCCATTTCGCCCCTGACCCCGGGCATGAATAGTG	297866	297921	297816	297868	1	scaffold6	AG1IA_03000	297271	297921	None	10155	1688	50007	No_constitutive_exon_found_in_species
TATGATTCATTCACATATGTAGTATAGCTATCTGTGCTAATTAATGGGAGGA	307832	307844	307782	307834	1	scaffold6	AG1IA_03001	305484	307844	None	10155	1688	50007	No_constitutive_exon_found_in_species
AACTATTAATGATTCTCGGATAGACTATTATCAGAATATGGGGTAGCTAGGG	335738	335821	335688	335740	1	scaffold6	AG1IA_03010	335587	336192	None	10155	1688	50007	No_constitutive_exon_found_in_species
TAGGTTGGGTATATACGACTAGGAAATTAAATTGAGAATGGGGGACCCAGAT	343208	343283	343333	343281	-1	scaffold6	AG1IA_03014	341377	345848	None	10155	1688	50007	No_constitutive_exon_found_in_species
TAATATGCTACCCTTTCTTTTTTTGTTTTGATGGGATTGGGATGGACAAGAG	406428	406442	406378	406430	1	scaffold6	AG1IA_03033	402103	407546	None	10155	1688	50007	No_constitutive_exon_found_in_species
TTTCAAATCCATTCTTTGGTTTACATAGAGGCTAATGGGGATGGGCAAAGTG	425440	425714	425764	425712	-1	scaffold6	AG1IA_03035	424648	427079	None	10155	1688	50007	No_constitutive_exon_found_in_species
GCATCCACGTGACTATGATATCATAACTGACTCCCGATTTGGGGATTTAGCT	455286	455669	455719	455667	-1	scaffold6	AG1IA_03045	454905	456926	None	10155	1688	50007	No_constitutive_exon_found_in_species
GTGTAAAACAAAAGTACAACAATAATTTGACACCATTTATGGGATGATAGAC	457230	457307	457357	457305	-1	scaffold6	AG1IA_03046	457230	459088	None	10155	1688	50007	No_constitutive_exon_found_in_species
GATTGCATTGGCTCAATTCACGCATCTTATTGATTTATTGGGTGATATAGCG	489027	489064	488977	489029	1	scaffold6	AG1IA_03054	487787	491839	None	10155	1688	50007	No_constitutive_exon_found_in_species
ATTGGGATGGCGAGAAGTTGGGTGGATGAGACGGGAGATATGAGGGGTAGGT	514573	514892	514942	514890	-1	scaffold6	AG1IA_03065	513056	515105	None	10155	1688	50007	No_constitutive_exon_found_in_species
TCTGGTGGGGTTAGTCCTACAAAGACACGTTGATTGCCAATTGGGTAAAGTA	516587	516738	516537	516589	1	scaffold6	AG1IA_03067	516357	516738	None	10155	1688	50007	No_constitutive_exon_found_in_species
TTTATTAACTTTCCACAGCGAAAATTCGCTAGATTGATGGGCTTAAAAAGCA	533462	533509	533559	533507	-1	scaffold6	AG1IA_03073	530552	534386	None	10155	1688	50007	No_constitutive_exon_found_in_species
ACTGGGGGTGCGAGCTGTGAGTATCGCTTCTTCACAAGCTCAAATGGGAGTC	540783	540909	540959	540907	-1	scaffold6	AG1IA_03077	540402	540991	None	10155	1688	50007	No_constitutive_exon_found_in_species
CTCCCCAAGTCGGCATTCACCTTGTCGTCGCGTTGACCAAGGGATAACAGTA	571504	571624	571454	571506	1	scaffold6	AG1IA_03084	571004	572183	None	10155	1688	50007	No_constitutive_exon_found_in_species
TTGACTCGCAAGAAGTGCGGAACGAGAGGAACTGACCGGGATGTAAACAGTG	585406	585524	585356	585408	1	scaffold6	AG1IA_03090	585176	587861	None	10155	1688	50007	No_constitutive_exon_found_in_species
AATATGCCACACCAAGGTCCCTTGAAGCTAATCGCAGATCGGGTATAAAGTT	632291	632535	632585	632533	-1	scaffold6	AG1IA_03106	631327	632731	None	10155	1688	50007	No_constitutive_exon_found_in_species
GATGCTGTCCTAACAATGGCTAGCTTGAGTTACTCACTCTATTGGGACAGAC	635365	636183	635315	635367	1	scaffold6	AG1IA_03107	633566	636615	None	10155	1688	50007	No_constitutive_exon_found_in_species
TTCCACTGAACTACCGAATACATCCTAGTTTAATCAATGGGGATCGACAGAA	645668	645794	645844	645792	-1	scaffold6	AG1IA_03109	643372	645882	None	10155	1688	50007	No_constitutive_exon_found_in_species
GAAGTGGCAAGGTAATTTAAAATAATATCACTTGAGGATAAGGGGTCCAGGA	649867	649977	649817	649869	1	scaffold6	AG1IA_03110	649736	653630	None	10155	1688	50007	No_constitutive_exon_found_in_species
GTTACAATGTTGTAAGTCTAGAAAATATTTTATTGGTGTATTAAGGGTAGTA	656416	656729	656779	656727	-1	scaffold6	AG1IA_03111	655040	657810	None	10155	1688	50007	No_constitutive_exon_found_in_species
ATTTCCTGCCAAGCTCTTATCTACATAACGTAACTGATTGGGCAATATAGAT	716367	716505	716317	716369	1	scaffold6	AG1IA_03127	714839	718165	None	10155	1688	50007	No_constitutive_exon_found_in_species
ACGCCTCTTTCATCACGGTCTATGATTGAGTGCTAATGTGGGGTCAACAGGT	724335	724441	724491	724439	-1	scaffold6	AG1IA_03128	723284	726981	None	10155	1688	50007	No_constitutive_exon_found_in_species
CGTTTCCTCAGCGAAGAATGGAATGGTCTTAACGTCCTTCAGCGGGTGAGCT	723765	724094	724144	724092	-1	scaffold6	AG1IA_03128	723284	726981	None	10155	1688	50007	No_constitutive_exon_found_in_species
GCGGTGTTCGAACCCCGAAAACTGATACTTGACGCGTGGCGGGACGACAGGT	732496	732524	732574	732522	-1	scaffold6	AG1IA_03129	731150	732743	None	10155	1688	50007	No_constitutive_exon_found_in_species
CTTATTAGGAGCCTAGCAAAATGTTTGGAAGTAGACAGGGAGATGTGGAGGG	790974	791105	790924	790976	1	scaffold6	AG1IA_03142	789858	791105	None	10155	1688	50007	No_constitutive_exon_found_in_species
ACATAATGGTAGTCGCCAGACTTCCCACAGTGGCCTTAGACGGGAAATAGCG	862309	862410	862460	862408	-1	scaffold6	AG1IA_03165	858881	863574	None	10155	1688	50007	No_constitutive_exon_found_in_species
CGGGCCCAACGAACCGGCCCGGCTCTAACGGGCACTTAGGGAGAACACAGGG	861594	861687	861737	861685	-1	scaffold6	AG1IA_03165	858881	863574	None	10155	1688	50007	No_constitutive_exon_found_in_species
ATAGAAGATCGATAGCATTTATACATGATGGTAGCTTCAGTAATGGGTAGAT	893400	893502	893552	893500	-1	scaffold6	AG1IA_03172	890158	894258	None	10155	1688	50007	No_constitutive_exon_found_in_species
ACTCTTGGCCGAACTTGGCGATCAAATTTTGCGAATATGCGGGTATAAAGCA	932371	932549	932599	932547	-1	scaffold6	AG1IA_03184	930627	932768	None	10155	1688	50007	No_constitutive_exon_found_in_species
CTCGTCCCTGAACTCTTCCATGAAGACCTATGCACTAAAAAATTGGGAAGAA	939870	939928	939978	939926	-1	scaffold6	AG1IA_03187	936971	940105	None	10155	1688	50007	No_constitutive_exon_found_in_species
GGTTAAAGTTGTGATTGCGTTGTGTACGATCTATGCGGTTGGGTCAGAAGTT	964258	964386	964436	964384	-1	scaffold6	AG1IA_03196	964078	967142	None	10155	1688	50007	No_constitutive_exon_found_in_species
GCCGCGCAAGAGAAATAAGCTTCAGTGGAAAGATTAGTTGTTGTGGGGAGAG	14501	14745	14451	14503	1	scaffold7	AG1IA_03203	14158	14993	None	10155	1688	50007	No_constitutive_exon_found_in_species
TTCTTTTTCTTTTCACACGGCTGATGTTGAGCTGTGCAGGAACTCGGGAGAG	14813	14993	14763	14815	1	scaffold7	AG1IA_03203	14158	14993	None	10155	1688	50007	No_constitutive_exon_found_in_species
TTTGGGCGCAACTGGATCTAGATGTGAATAGATTTGGGTGTGGGTTGGAGCA	15833	15914	15964	15912	-1	scaffold7	AG1IA_03204	15638	16115	None	10155	1688	50007	No_constitutive_exon_found_in_species
GTTTGGTGCGCGCAGAAGTCGGCTGCGGTTGAGACCTGGGACAAGATGAGCA	15638	15792	15842	15790	-1	scaffold7	AG1IA_03204	15638	16115	None	10155	1688	50007	No_constitutive_exon_found_in_species
TTATTTTAATTTATTTTATCGCCCGAGGCAAATTGTTATTTGGGGATTAGAT	28859	29091	29141	29089	-1	scaffold7	AG1IA_03208	26665	33578	None	10155	1688	50007	No_constitutive_exon_found_in_species
TGGTATGCATCATATTTTAATTTCAATTTTTTGTGACTGAGTTGGGGTAGTT	38091	38352	38402	38350	-1	scaffold7	AG1IA_03209	36240	40269	None	10155	1688	50007	No_constitutive_exon_found_in_species
GCTGGGACGAAAAAGTATGTTCATTTTCCTATTTTTATTTGGGAAATTAGCC	76079	76206	76029	76081	1	scaffold7	AG1IA_03215	75155	77598	None	10155	1688	50007	No_constitutive_exon_found_in_species
TTTGCGTGACTAATAATCACAACTCGAGTAATGTCTAGTCGGGAATCTAGAG	105984	106052	106102	106050	-1	scaffold7	AG1IA_03223	104152	107681	None	10155	1688	50007	No_constitutive_exon_found_in_species
CCGCGGAGGTGGGTTAGTATTGGTGTGCAATGTGATTGGCCAGATGGGAGAG	123132	123559	123609	123557	-1	scaffold7	AG1IA_03229	121800	123887	None	10155	1688	50007	No_constitutive_exon_found_in_species
CCGACCTTGCCTTCGAACGACTGTATGCTAACGTGGACCGGGATGTATAGGA	122461	122560	122610	122558	-1	scaffold7	AG1IA_03229	121800	123887	None	10155	1688	50007	No_constitutive_exon_found_in_species
TGCGACTGTCTTATCTTTGTCAAATATAATTCACATACAGGGATAGAAAGTA	189687	189775	189825	189773	-1	scaffold7	AG1IA_03252	189687	190132	None	10155	1688	50007	No_constitutive_exon_found_in_species
GGCAGAGCGAGGCGGAGCGGTTCCCTGGTCTTACTCCCGTTGGGGTCGAGGT	197874	198107	197824	197876	1	scaffold7	AG1IA_03257	197742	199256	None	10155	1688	50007	No_constitutive_exon_found_in_species
ATATGTGTTTTTACTTTTTTTTTATACATTTCTGTGGGAGTTGAAAATAGAT	198290	198454	198240	198292	1	scaffold7	AG1IA_03257	197742	199256	None	10155	1688	50007	No_constitutive_exon_found_in_species
TTTGTCAAACCTAAAGTAGACTTATCTGAGCCAATCATGTTTATAGGGAGCC	243739	243875	243925	243873	-1	scaffold7	AG1IA_03273	243739	245524	None	10155	1688	50007	No_constitutive_exon_found_in_species
TCTATACCGGTATCGGCAATGGTGTTCCGTCGCCAAGAAATAGGGTAAAGCC	245736	245867	245917	245865	-1	scaffold7	AG1IA_03274	245736	248350	None	10155	1688	50007	No_constitutive_exon_found_in_species
TTATGTTATGTTTAGGTAGGTGAAATTTTGTCGACACTATGGGGTTATAGCC	261926	262400	261876	261928	1	scaffold7	AG1IA_03279	261439	262855	None	10155	1688	50007	No_constitutive_exon_found_in_species
TGTATCTGAATAACCAATGCGCATATATGGAGATGCTGATGGGTTCAAAGCT	286187	286704	286754	286702	-1	scaffold7	AG1IA_03289	286187	286812	None	10155	1688	50007	No_constitutive_exon_found_in_species
GTAACACTATCTTTACTGATGTTGTTTATTTTCTGAACACTGAAGGGCAGGT	301619	301895	301569	301621	1	scaffold7	AG1IA_03295	300903	306756	None	10155	1688	50007	No_constitutive_exon_found_in_species
CAGCTTCGCGAATATAGATGTACTCATTCCAATGATCCGGGATTATGAAGGA	306588	306756	306538	306590	1	scaffold7	AG1IA_03295	300903	306756	None	10155	1688	50007	No_constitutive_exon_found_in_species
TCTTTTAAAACTCAATTTTAATTCACTACTTACAATGGGCAACCTGGAAGAA	309875	310013	309825	309877	1	scaffold7	AG1IA_03297	309505	310354	None	10155	1688	50007	No_constitutive_exon_found_in_species
CGCTAGTATATCCGCGTATACCGATCACGCCGCTGTACGGGCTGAACAAGCC	339974	340155	339924	339976	1	scaffold7	AG1IA_03308	338784	340349	None	10155	1688	50007	No_constitutive_exon_found_in_species
AACCTCAATCCTTCGGGAGGTGATGCAGCTCTAAAAACAGACGGGACTAGGT	344437	344557	344387	344439	1	scaffold7	AG1IA_03310	344027	345318	None	10155	1688	50007	No_constitutive_exon_found_in_species
TCTATTTCCAGTTGTCCGCGCGAATTCTGCTTGCGCAATCGGGGATCCAGCC	353173	353375	353425	353373	-1	scaffold7	AG1IA_03314	350491	353681	None	10155	1688	50007	No_constitutive_exon_found_in_species
TAAAATTTAGCAGCCATTATAATACCTGTCTATTTTGCTTCGCGGGTGAGTT	365136	365240	365290	365238	-1	scaffold7	AG1IA_03316	359560	367197	None	10155	1688	50007	No_constitutive_exon_found_in_species
ATGTGTCGTTGAAACCGGTCACGTGTGGTTACAAATCACCGGGCGATGAGGG	399167	399305	399117	399169	1	scaffold7	AG1IA_03326	399084	401412	None	10155	1688	50007	No_constitutive_exon_found_in_species
CGCAACTGGCGTCAACTTGATTCGGGTACGATAGAATTAGGGCAGTGTAGTT	401964	402135	402185	402133	-1	scaffold7	AG1IA_03327	401964	407523	None	10155	1688	50007	No_constitutive_exon_found_in_species
GGATTGCATCATTCCCCATCTAAGCGTTTGATATCGTAGGCGGGAGTGAGTA	420237	420262	420187	420239	1	scaffold7	AG1IA_03331	418881	420998	None	10155	1688	50007	No_constitutive_exon_found_in_species
CGTGTATGGCGTTCTAAATCGAGTCGGTATTAACTTGATTGGGTAGTGAGGT	422252	422509	422202	422254	1	scaffold7	AG1IA_03332	421186	423342	None	10155	1688	50007	No_constitutive_exon_found_in_species
ATTTGCTCACGAGCGTCATATATCATACGTTCTACGATGGGGTCAAAAAGTG	448125	448233	448283	448231	-1	scaffold7	AG1IA_03344	446800	448772	None	10155	1688	50007	No_constitutive_exon_found_in_species
CATCCACGGATTAACTACACCATCTTTGGTTTGGAAATATATAACGGGAGAC	461449	461622	461672	461620	-1	scaffold7	AG1IA_03349	460563	464537	None	10155	1688	50007	No_constitutive_exon_found_in_species
ATGAGCCAATGCTGATACCAATACAGTCTGCATTTGGAGGGTTGAAAAAGCG	467250	467321	467200	467252	1	scaffold7	AG1IA_03350	464877	468043	None	10155	1688	50007	No_constitutive_exon_found_in_species
TAGATGAACCATCGTAAGACCAGCTTATACACGATGAAGGTATGCGGGAGGG	481220	481431	481481	481429	-1	scaffold7	AG1IA_03354	480300	481701	None	10155	1688	50007	No_constitutive_exon_found_in_species
GCATTACGAGGCCGAGGGACAACCTATATACCAGCAGATCGAATGGGAAGAT	512392	512461	512342	512394	1	scaffold7	AG1IA_03362	511340	512461	None	10155	1688	50007	No_constitutive_exon_found_in_species
AGCCAGACCTGCTTCTATGATTTTTGTCCTCCTAACATCCAGGGATCTAGGT	572042	572071	572121	572069	-1	scaffold7	AG1IA_03387	571516	573510	None	10155	1688	50007	No_constitutive_exon_found_in_species
TGACGTGGTTACTGTTGTATTGCTCGTATTGACCTGTCCTTGGGACCAAGCC	607959	608363	607909	607961	1	scaffold7	AG1IA_03400	605163	609770	None	10155	1688	50007	No_constitutive_exon_found_in_species
TATAAGTGTATTTAGTAACTTGCGCCAATCGCTGCGCCCGATGTGGGGAGCA	625973	626115	626165	626113	-1	scaffold7	AG1IA_03404	625973	629364	None	10155	1688	50007	No_constitutive_exon_found_in_species
AGCAATCGATCCACTGCTGCAGGACATGCGCCACGTCTGGGACGAATGAGTT	680367	680811	680317	680369	1	scaffold7	AG1IA_03418	679974	681151	None	10155	1688	50007	No_constitutive_exon_found_in_species
CGTTTTAGTCATCGAAGCCTACCTCAACGGGTATATGCAGGGTCGCGAAGAA	728260	728339	728389	728337	-1	scaffold7	AG1IA_03436	727517	728724	None	10155	1688	50007	No_constitutive_exon_found_in_species
AACCACCTAATTTGGGCAGTCTCTTCGTTCGACGCGGGATGAGTATTAAGTA	727744	727898	727948	727896	-1	scaffold7	AG1IA_03436	727517	728724	None	10155	1688	50007	No_constitutive_exon_found_in_species
ACTTGTGCTCACCTTTTTCTTCTTTGGCGCTGGGGTCTCCTGGGCGGGAGAG	762272	762334	762384	762332	-1	scaffold7	AG1IA_03444	758992	762760	None	10155	1688	50007	No_constitutive_exon_found_in_species
TGTAACGCAGATCCGAGTATGGACTGATCCATGGGGTATTGAGCGGGTAGTG	760731	760874	760924	760872	-1	scaffold7	AG1IA_03444	758992	762760	None	10155	1688	50007	No_constitutive_exon_found_in_species
TAGACGCACGAGAGAAACCTCAAGCAGATGACGCACGGGTAAGTAATTAGGG	767562	767602	767512	767564	1	scaffold7	AG1IA_03446	766618	770033	None	10155	1688	50007	No_constitutive_exon_found_in_species
GCCCAAGTTTCGAATCACTTTGCTAAATTTGAGTAGATGGGGGTGTAAAGCG	768515	769298	768465	768517	1	scaffold7	AG1IA_03446	766618	770033	None	10155	1688	50007	No_constitutive_exon_found_in_species
TGAGTAAACGCCCAGCGTTTGATCTAGTGGCTGTGAAATGATGGGGTAAGCG	769790	770033	769740	769792	1	scaffold7	AG1IA_03446	766618	770033	None	10155	1688	50007	No_constitutive_exon_found_in_species
GCCCCTGCAGCCTACCCAGTACTATGGCCCACCTTCGGCTGGATCGGGAGGC	780126	780153	780076	780128	1	scaffold7	AG1IA_03450	779609	780153	None	10155	1688	50007	No_constitutive_exon_found_in_species
GAATGGCACGTTGGTAACGACCTGGAATTAGGAACGTTAACGGGACGTAGAC	787897	788008	788058	788006	-1	scaffold7	AG1IA_03456	785332	788239	None	10155	1688	50007	No_constitutive_exon_found_in_species
GAAGATGCTGTCTTGAACTAAGACATAACACAAACATTCAGGGAACCGAGAC	786500	786575	786625	786573	-1	scaffold7	AG1IA_03456	785332	788239	None	10155	1688	50007	No_constitutive_exon_found_in_species
GTGGGACACCCGAGTGGGAGGGTTGACATGAATTAACTTGGGAAATACAGTG	805215	805350	805400	805348	-1	scaffold7	AG1IA_03463	803075	810852	None	10155	1688	50007	No_constitutive_exon_found_in_species
TGTGCCTTGCTGAAAATGATTTTCTGTGCGTCAGGTATTCAAATGGGCAGAC	804996	805173	805223	805171	-1	scaffold7	AG1IA_03463	803075	810852	None	10155	1688	50007	No_constitutive_exon_found_in_species
GATTATTGGTACTCTCAGAGCACCTAACTAACTGATTCTTGGGGCGGAAGTG	819872	819951	819822	819874	1	scaffold7	AG1IA_03466	819643	821956	None	10155	1688	50007	No_constitutive_exon_found_in_species
GGGCACCTTGGTAAAGGAATGGTTGGGTCGGCGATGGGGGAAATCGTGAGTA	844840	845865	844790	844842	1	scaffold7	AG1IA_03479	843985	845865	None	10155	1688	50007	No_constitutive_exon_found_in_species
GCTTGCGTTCAAAACATATGTAAATGCGCGCGCGAAAGAGGGCGTGCAAGCG	884397	884804	884854	884802	-1	scaffold7	AG1IA_03494	884397	885134	None	10155	1688	50007	No_constitutive_exon_found_in_species
ATTGAGGAGTATTTTCACTTCGAGTTTGACGAGATCTTGAAGGGGAAAAGCA	895381	895495	895331	895383	1	scaffold7	AG1IA_03498	893248	896630	None	10155	1688	50007	No_constitutive_exon_found_in_species
ACCAACTTGAAAGATCGAAACGCCAAGTGTAACGCGGTCATCGGGTAAAGTA	914741	914967	915017	914965	-1	scaffold7	AG1IA_03504	914110	915273	None	10155	1688	50007	No_constitutive_exon_found_in_species
CATTCGACACGCGGTCGATTGGTTGCGTGTGTGTACATGTGCGGGGGGAGAG	914110	914372	914422	914370	-1	scaffold7	AG1IA_03504	914110	915273	None	10155	1688	50007	No_constitutive_exon_found_in_species
GGTATGAAAGTGTTTGCTCTCTCATTCCCAAGCTAAACAGATGGGATCAGGT	928918	929048	928868	928920	1	scaffold7	AG1IA_03513	925718	929959	None	10155	1688	50007	No_constitutive_exon_found_in_species
ATGCAAAAGTGCCCGTGAATAACATCAGTTCTCGACGGGGTACGAGTGAGGG	9900	9929	9979	9927	-1	scaffold8	AG1IA_03522	9900	10175	None	10155	1688	50007	No_constitutive_exon_found_in_species
AGGCACGCTTACAGCTTCCCGGGTGAATCAATAATTTGCTGGGAGGCCAGTT	20133	20510	20083	20135	1	scaffold8	AG1IA_03527	19616	22801	None	10155	1688	50007	No_constitutive_exon_found_in_species
GAAAACAATCTGAACGAAGATTAATATGGGAGGACTTGCGGGTGATGTAGAT	20608	20799	20558	20610	1	scaffold8	AG1IA_03527	19616	22801	None	10155	1688	50007	No_constitutive_exon_found_in_species
GAATAGTCGCAATCAATAATGTTTGCAGTTGGAGCCGGGGGTTTAGAGAGAT	21141	21299	21091	21143	1	scaffold8	AG1IA_03527	19616	22801	None	10155	1688	50007	No_constitutive_exon_found_in_species
TACTCACCCCCCAATGCTAAAAAACTCCCTGTTCTTGTTTGGGTATGTAGCA	24736	24797	24847	24795	-1	scaffold8	AG1IA_03528	23021	25208	None	10155	1688	50007	No_constitutive_exon_found_in_species
CGATGTAACTATTTGGGGACAGAGTGTATGCGCTAATAAGGGAGTCTGAGCT	24064	24237	24287	24235	-1	scaffold8	AG1IA_03528	23021	25208	None	10155	1688	50007	No_constitutive_exon_found_in_species
ATCTGTGAAGACCCCCAAAACCCCCGATAGTTTCTGATGGGGTCGGGCAGGC	125047	125186	124997	125049	1	scaffold8	AG1IA_03541	124463	127183	None	10155	1688	50007	No_constitutive_exon_found_in_species
AAGGGGCTTAAAAATGATGTGTGTATTTGTCTTTTTTATTACTCGGGGAGGA	192098	192159	192048	192100	1	scaffold8	AG1IA_03558	188928	195157	None	10155	1688	50007	No_constitutive_exon_found_in_species
CAATGCCAATATTTGTTCATTCGCTTGAATTATGACGTGGGTGTGAATAGTT	240572	241082	240522	240574	1	scaffold8	AG1IA_03568	239206	241527	None	10155	1688	50007	No_constitutive_exon_found_in_species
AAGAAAGTGTCAGGTCGAATAAAAAGCTTGTCGAAACAATAGTAGGGTAGTA	317783	318081	317733	317785	1	scaffold8	AG1IA_03589	317639	318310	None	10155	1688	50007	No_constitutive_exon_found_in_species
CGCATTAGTTCTTTAATTACGATCGAAATGACAGAATAAAAGTGGGGTAGTC	326178	326348	326128	326180	1	scaffold8	AG1IA_03591	325206	326348	None	10155	1688	50007	No_constitutive_exon_found_in_species
AGACCAAGAAGAAGTAAACTTTTGGGCTGGGTGTAGATGATGGGTTGAAGTT	363191	363256	363306	363254	-1	scaffold8	AG1IA_03601	362913	364000	None	10155	1688	50007	No_constitutive_exon_found_in_species
TTCTGGTGGTTTTCAAGTGAGACATGTGTTAATTTAGGGTGGTTGCGGAGGA	373255	373351	373205	373257	1	scaffold8	AG1IA_03602	365807	373351	None	10155	1688	50007	No_constitutive_exon_found_in_species
GAGACAATAAAAGTCACAGATGTTCCTGAAGTAATTGGCAATTGGGGCAGGC	394989	395368	395418	395366	-1	scaffold8	AG1IA_03606	394192	396070	None	10155	1688	50007	No_constitutive_exon_found_in_species
TACTCACTTGGCTGTCAGGTCCAACTTTTAAAAACCAAGATGGGACATAGCT	400818	401296	401346	401294	-1	scaffold8	AG1IA_03608	400368	402422	None	10155	1688	50007	No_constitutive_exon_found_in_species
AAGGGGGGGGACAAGGTTGTCCATTGAGGGGACGTCATGGGGTTTGAAAGGT	430313	430588	430263	430315	1	scaffold8	AG1IA_03615	429678	433356	None	10155	1688	50007	No_constitutive_exon_found_in_species
ACACTATTCTTCTTGGCATTTATCTCTCTCATTCATGGGCGGAGTATTAGAT	446082	446108	446158	446106	-1	scaffold8	AG1IA_03620	444996	446846	None	10155	1688	50007	No_constitutive_exon_found_in_species
GCTCGAGGCGAGACGTTTTAGACGCCCTTTATGCATCTGGGTGAATAAAGAA	461684	461942	461634	461686	1	scaffold8	AG1IA_03626	461519	462210	None	10155	1688	50007	No_constitutive_exon_found_in_species
GCAAGTGATAATGAATCATCAGTACTATTTACACTAGGATGAAGGGATAGGA	468265	468370	468420	468368	-1	scaffold8	AG1IA_03628	468265	468701	None	10155	1688	50007	No_constitutive_exon_found_in_species
CGTCTAGCCTTGGCTGCGTTAGTCAGATACTGATGTATGGGGTATGGCAGCT	472255	472349	472399	472347	-1	scaffold8	AG1IA_03629	471100	473267	None	10155	1688	50007	No_constitutive_exon_found_in_species
GTCTCATGAATAGCTATTTTTGTTACTTTTTAATGACTGTGGGTTGACAGGA	484048	484258	483998	484050	1	scaffold8	AG1IA_03633	482997	487149	None	10155	1688	50007	No_constitutive_exon_found_in_species
CGTCTAGCCTTGGCTGCGTTAGTCAGATACTGATGTATGGGGTATGGCAGCT	489651	489745	489601	489653	1	scaffold8	AG1IA_03634	488727	490879	None	10155	1688	50007	No_constitutive_exon_found_in_species
GTATGAAACCTTTTTTTATGAACTGTTACGAGACCTTATTGGGGAGTCAGGT	514593	514663	514713	514661	-1	scaffold8	AG1IA_03642	513103	514763	None	10155	1688	50007	No_constitutive_exon_found_in_species
ACGGGTGAATCAATTTTGTATTTACAATATCGGTTAACGGGGATTTAGAGCC	550216	550283	550166	550218	1	scaffold8	AG1IA_03652	548786	553371	None	10155	1688	50007	No_constitutive_exon_found_in_species
TTTTTGGAGTGGGTTGAAAACGTATGTCTATCCGAGACTTGCTATGGGAGCG	559203	559275	559153	559205	1	scaffold8	AG1IA_03653	553495	561781	None	10155	1688	50007	No_constitutive_exon_found_in_species
GTCATCGGTGAGTACTCTCACCATGTATTTTCCCCAATTTGAGGGTAAAGTG	567935	568135	568185	568133	-1	scaffold8	AG1IA_03655	567785	568992	None	10155	1688	50007	No_constitutive_exon_found_in_species
TAGTGCAGCAGTTGCGAGTCTTCTCGCATGGCGCTGGGCTCGAGAATTAGCA	588708	588735	588658	588710	1	scaffold8	AG1IA_03663	586124	590624	None	10155	1688	50007	No_constitutive_exon_found_in_species
GTGATTTCTCGATGATTTTGAATTGCTTGTTGACACTATCTGGGAAATAGCT	650223	650389	650173	650225	1	scaffold8	AG1IA_03680	647537	650587	None	10155	1688	50007	No_constitutive_exon_found_in_species
TTTACGTCTGCCACTACGGATTGTCCGATCAGTACGCAAGGCATAGGGAGAC	652822	653028	652772	652824	1	scaffold8	AG1IA_03682	651671	653383	None	10155	1688	50007	No_constitutive_exon_found_in_species
ATGTATATAGTTGCTGATTGTCAATGGTGTTATTAAGGGCGTAACAATAGGA	656603	656838	656888	656836	-1	scaffold8	AG1IA_03683	654092	657960	None	10155	1688	50007	No_constitutive_exon_found_in_species
TGAGTTAGCATCTAGACTTGCCACGCCTTGATACTAATTGCGGGGTGTAGCT	679914	680099	680149	680097	-1	scaffold8	AG1IA_03695	679694	680881	None	10155	1688	50007	No_constitutive_exon_found_in_species
TTCATTTCGTTCCTGGATACTGTACCTACCGTTACACACCTAGGGATGAGCG	727801	727875	727751	727803	1	scaffold8	AG1IA_03708	727473	730323	None	10155	1688	50007	No_constitutive_exon_found_in_species
GATCTGTAAGTATTTGCTTGGAATTGCTTGAGATGAATGGGAGGGCTGAGGG	742182	742494	742544	742492	-1	scaffold8	AG1IA_03713	742016	743435	None	10155	1688	50007	No_constitutive_exon_found_in_species
TAAAGCGCTTTGTTCTTTCGCTAGTGTTTTGGAAAGGGCTAACAAAATAGTG	742016	742131	742181	742129	-1	scaffold8	AG1IA_03713	742016	743435	None	10155	1688	50007	No_constitutive_exon_found_in_species
TCCAGAACTTTTGTTTTATTTCAGCTACTGTCTTAAATATGGGGTCCAAGGT	847533	847639	847689	847637	-1	scaffold8	AG1IA_03732	847385	849761	None	10155	1688	50007	No_constitutive_exon_found_in_species
TGACTCCCAAATGACGGCACTCTTCCTGATTGGTATTGGTCGGGACGGAGGC	865703	865842	865892	865840	-1	scaffold8	AG1IA_03737	863247	868027	None	10155	1688	50007	No_constitutive_exon_found_in_species
GAGTTCATTGAACCCAGTTATATGCGGCACAAGTTGACCCAGGGTGCTAGTG	889365	889526	889315	889367	1	scaffold8	AG1IA_03746	888561	893146	None	10155	1688	50007	No_constitutive_exon_found_in_species
ACTTTACATTATATACAGCTCTGTATTTCGTTGGTTACGTTATATGGGAGGT	891092	891136	891042	891094	1	scaffold8	AG1IA_03746	888561	893146	None	10155	1688	50007	No_constitutive_exon_found_in_species
TTAATTGCAACTCATTCACCAATGATGTTATTGGGTTTTTGACGGGGCAGCA	896459	896481	896409	896461	1	scaffold8	AG1IA_03748	895897	902304	None	10155	1688	50007	No_constitutive_exon_found_in_species
TTAGCTTCAAGAAATTGAGAATTAACTCACGGTGTCAATCTGGGATCGAGTA	20513	20544	20594	20542	-1	scaffold9	AG1IA_03751	17947	23246	None	10155	1688	50007	No_constitutive_exon_found_in_species
TATTATACCTTGATTGTAATCGGATATTAATGTCTGGCGGGAATGCACAGGC	19597	19705	19755	19703	-1	scaffold9	AG1IA_03751	17947	23246	None	10155	1688	50007	No_constitutive_exon_found_in_species
AGTTTTGGTGGTTTTTGGAACGAGTATAGGAATACTCATCGTGGGAATAGTA	27064	27116	27014	27066	1	scaffold9	AG1IA_03753	26571	27116	None	10155	1688	50007	No_constitutive_exon_found_in_species
TGTGTTCAGATGATACCAATATGGGGTTGGCGTCTTCTGTATGGGGCAAGGA	47937	47983	47887	47939	1	scaffold9	AG1IA_03761	45622	48243	None	10155	1688	50007	No_constitutive_exon_found_in_species
ATATGTTATTTTTCGTATACTATATATTTATTCACCTTGGGTATGGTGAGTG	62767	62840	62890	62838	-1	scaffold9	AG1IA_03763	62767	63740	None	10155	1688	50007	No_constitutive_exon_found_in_species
CGGGCTCGAGCTCTGCATGGGAAAAATATCATTGACCGGGAGGTGGATAGCG	64451	64731	64401	64453	1	scaffold9	AG1IA_03764	64026	65501	None	10155	1688	50007	No_constitutive_exon_found_in_species
CTTGTCTATAGTCGGTAAGCACTCTGAACAGCCAAAGCGCGAGGGCATAGCA	69757	69825	69875	69823	-1	scaffold9	AG1IA_03766	67600	70280	None	10155	1688	50007	No_constitutive_exon_found_in_species
GAGTACTAATTTATATTACAATGTCGTTCGCCAAGTTTGCTAACTGGGAGCC	71920	71960	71870	71922	1	scaffold9	AG1IA_03767	70661	81600	None	10155	1688	50007	No_constitutive_exon_found_in_species
TCAAGCCCCCATTTAAATATCACAGAGTGAGTTCCAAACTTCGGGGGAAGCA	81524	81600	81474	81526	1	scaffold9	AG1IA_03767	70661	81600	None	10155	1688	50007	No_constitutive_exon_found_in_species
GTAAGTTTTGGTCCGCCTGATCGAAGAGGAACTAGTTGAACTGGGAATAGGT	106291	106390	106241	106293	1	scaffold9	AG1IA_03773	104973	107582	None	10155	1688	50007	No_constitutive_exon_found_in_species
TCATAATCGCCACATTTTGTCTGGCCATAAACTGACCTGGGGGAATAAAGCT	106447	106553	106397	106449	1	scaffold9	AG1IA_03773	104973	107582	None	10155	1688	50007	No_constitutive_exon_found_in_species
TGAGCGAAACTAATGCAGAATTATAGTGATGTTGCTCCTGGGATACATAGTC	106628	106869	106578	106630	1	scaffold9	AG1IA_03773	104973	107582	None	10155	1688	50007	No_constitutive_exon_found_in_species
ATCATTCGACAACAAATACATTCTTCCTTTTCTCGGGATGGGCGTTGAAGTC	164796	164839	164889	164837	-1	scaffold9	AG1IA_03788	163828	166288	None	10155	1688	50007	No_constitutive_exon_found_in_species
GTCGTGAATGTTACAACCCTGGATAGCTCATCTGGCCGGATAGGGGATAGGG	230186	230302	230136	230188	1	scaffold9	AG1IA_03805	230018	232428	None	10155	1688	50007	No_constitutive_exon_found_in_species
GTTATAGCTTGACTCGCTGGCTTGTTAGAGTGACTAATGTGGGATAATAGAC	246019	246211	246261	246209	-1	scaffold9	AG1IA_03811	243835	247075	None	10155	1688	50007	No_constitutive_exon_found_in_species
ACATTAAAGTCTTCAAGTGTGTGAGTGACATGTGTTTCTCGGGTCGGAAGGA	289281	289393	289443	289391	-1	scaffold9	AG1IA_03822	288318	289940	None	10155	1688	50007	No_constitutive_exon_found_in_species
CAAATCAGCGCGTAAAAAGGTCCGAGTAAGTGGCGAGAAAGTTAGGGTAGGT	299117	299255	299305	299253	-1	scaffold9	AG1IA_03823	295870	301347	None	10155	1688	50007	No_constitutive_exon_found_in_species
ACGTGGCGTGATAGAGGGCGAGTGAGTGAGTGAGTGTTGGGTGAGTAAAGCC	358534	358611	358484	358536	1	scaffold9	AG1IA_03841	355080	358611	None	10155	1688	50007	No_constitutive_exon_found_in_species
CATTAGCAGGATATGAAGTAGACGTAATAGCAAGTGTAATGATATGGGAGGC	382060	382131	382010	382062	1	scaffold9	AG1IA_03848	379295	382453	None	10155	1688	50007	No_constitutive_exon_found_in_species
GTGGCTGGCTGCGTGGGATTGGGTTGGACATGCGTCGGACCTCAGGGAAGAC	411991	412236	411941	411993	1	scaffold9	AG1IA_03858	411256	412236	None	10155	1688	50007	No_constitutive_exon_found_in_species
GGCCTACTCATATGGAGATATATAGTTTATGTAATGATCCGGGGAGGAAGCA	427455	427517	427567	427515	-1	scaffold9	AG1IA_03862	424883	430399	None	10155	1688	50007	No_constitutive_exon_found_in_species
CTCATATTTACCCAAGAAATGCTCTTTTTTTCTGAACTGGGCAAACGTAGCA	425887	426443	426493	426441	-1	scaffold9	AG1IA_03862	424883	430399	None	10155	1688	50007	No_constitutive_exon_found_in_species
CGGGCGGAATCAAATTCGACCTGGAGAAATTGAGAATTCGAAGAAGGGAGCT	458562	458826	458512	458564	1	scaffold9	AG1IA_03871	458366	459359	None	10155	1688	50007	No_constitutive_exon_found_in_species
CGAATTCGTTGCTTATAATCATTTACTCTGACCCTAAGGGAGTTGTGGAGGG	476587	476675	476537	476589	1	scaffold9	AG1IA_03876	474112	479412	None	10155	1688	50007	No_constitutive_exon_found_in_species
TGCATGATCGGGCGTGGCTACCCTGATTCTAATTCTTCATGGGGTTATAGAA	486977	487089	486927	486979	1	scaffold9	AG1IA_03879	486561	487843	None	10155	1688	50007	No_constitutive_exon_found_in_species
GACGCGCCGGCGCTAAACTCTAATTTATAAACGCCCCAACGGGGGCCAAGTG	497685	497839	497889	497837	-1	scaffold9	AG1IA_03882	497685	498445	None	10155	1688	50007	No_constitutive_exon_found_in_species
GCCCACATACATCACGGGCATGAACAGTACAATCGGCTTGGGAGGACTAGGA	515325	515357	515407	515355	-1	scaffold9	AG1IA_03887	514923	519440	None	10155	1688	50007	No_constitutive_exon_found_in_species
CCATGGGAGATCGGAGGCCTCGTGATTGTTCCTTATTTGGGTGTAGTGAGGT	520724	520976	520674	520726	1	scaffold9	AG1IA_03889	520454	523232	None	10155	1688	50007	No_constitutive_exon_found_in_species
GGGAATCTTGTTATGTGTGGTGTGGATAAATATTGAGGTAGAATGGGTAGAC	534122	534224	534072	534124	1	scaffold9	AG1IA_03895	533078	534541	None	10155	1688	50007	No_constitutive_exon_found_in_species
GGCAAGTCAAACAGTTCATAGGTCAATAAAGTAGGATGCTAATGGGTGAGGG	555625	556111	556161	556109	-1	scaffold9	AG1IA_03902	550695	556257	None	10155	1688	50007	No_constitutive_exon_found_in_species
ACGTGATTTGCACCGTGCATGCTATCAGTGTATTGGGGTCGGACAAATAGCT	569754	569860	569910	569858	-1	scaffold9	AG1IA_03907	569186	571008	None	10155	1688	50007	No_constitutive_exon_found_in_species
CACAATCGGCAAGTTTTTGTGGAAGCATGCGAGGCCTTGTAAGCGGGTAGCT	572859	572994	572809	572861	1	scaffold9	AG1IA_03908	572508	572994	None	10155	1688	50007	No_constitutive_exon_found_in_species
CTTCCCACTGGAATCGCATTTTCTTTGCTTACTGGGACATGGGTTGAAAGAC	577661	577809	577859	577807	-1	scaffold9	AG1IA_03910	575628	580401	None	10155	1688	50007	No_constitutive_exon_found_in_species
CCCGTTTTTTATTCACTGTTATTCTACACAACGCTTATACGTCGGGATAGGC	612760	613012	613062	613010	-1	scaffold9	AG1IA_03919	609266	613879	None	10155	1688	50007	No_constitutive_exon_found_in_species
AAGGACGAGCAGGAGTCGAAGTAAATCCCCTCAAAGGGACCGGGAGTCAGAC	612328	612640	612690	612638	-1	scaffold9	AG1IA_03919	609266	613879	None	10155	1688	50007	No_constitutive_exon_found_in_species
TCTTAGTATGCTCTTGATTGCGATACTAAAGATGACATAGGGGCTCAAAGCT	610378	610396	610446	610394	-1	scaffold9	AG1IA_03919	609266	613879	None	10155	1688	50007	No_constitutive_exon_found_in_species
TTTACTTCTCGCTCGGAACGGATTGACTGATTGGGTGGGTGGTTGGGTAGTG	626826	627289	626776	626828	1	scaffold9	AG1IA_03923	626070	631654	None	10155	1688	50007	No_constitutive_exon_found_in_species
TGATGCTCTGGGTTGAGTAGGAGTCTTGGGAGCACAGAATGGGGAGTAAGTC	663328	663423	663473	663421	-1	scaffold9	AG1IA_03931	658466	663583	None	10155	1688	50007	No_constitutive_exon_found_in_species
GGCGTTGGGGATGCGCGCGTGTGGAAGATCGCTTGCGATCGGGAGAAAAGCG	661787	661871	661921	661869	-1	scaffold9	AG1IA_03931	658466	663583	None	10155	1688	50007	No_constitutive_exon_found_in_species
CTGATATCGTGTTAATAGGCAAAGCATTACTTACTCTCGGCACTGGGGAGAC	713190	713254	713140	713192	1	scaffold9	AG1IA_03949	712913	718891	None	10155	1688	50007	No_constitutive_exon_found_in_species
CTGGAACGAGTGTTATAACATCGGTCAGCGGATCATCAAAGGGACCATAGGC	744931	745300	744881	744933	1	scaffold9	AG1IA_03955	744602	745300	None	10155	1688	50007	No_constitutive_exon_found_in_species
AACCCAAAGCATATACTTATATGGGTCCCATTCCTAGAAGGGTGCGCAAGCA	760674	760858	760624	760676	1	scaffold9	AG1IA_03960	757845	761692	None	10155	1688	50007	No_constitutive_exon_found_in_species
GACGAGGATGCTGAGGGAGACGAGTAGGGCGGACATATGAGTTGGGCGAGCG	761191	761334	761141	761193	1	scaffold9	AG1IA_03960	757845	761692	None	10155	1688	50007	No_constitutive_exon_found_in_species
GAGGCAGAGTGCGGATGATATATGCGGATGGGGGAGAGGATACGGGGGAGCA	803661	803738	803788	803736	-1	scaffold9	AG1IA_03969	803661	804049	None	10155	1688	50007	No_constitutive_exon_found_in_species
AGCTCGCATGCGTTAGCCGACGGGATTCCGTCTCTCCCTCTTACGGGAAGTA	805778	806183	805728	805780	1	scaffold9	AG1IA_03971	805369	806183	None	10155	1688	50007	No_constitutive_exon_found_in_species
CTCGTCGGCTAAACAAAGCAATTAGCGCGCGCGCCAATAGATAGGGAAAGGA	897712	897850	897662	897714	1	scaffold9	AG1IA_04004	897622	898234	None	10155	1688	50007	No_constitutive_exon_found_in_species
GCGATTGGACTAAATTGACGAGGAGGGGGCTGGCGGGGTGTGGCAGTAAGTT	7998	8476	7948	8000	1	scaffold10	AG1IA_04012	7330	8746	None	10155	1688	50007	No_constitutive_exon_found_in_species
TTTCCCTTGAGCGGTTAATATTAATAATCTGATTGTTTTGGGGGGCAAAGGA	13416	13721	13771	13719	-1	scaffold10	AG1IA_04014	12579	13899	None	10155	1688	50007	No_constitutive_exon_found_in_species
CTGCCGATCCTTATTTTTCTTTCACCATGGCGGGGGACATGAGGGTCCAGCT	101621	101867	101917	101865	-1	scaffold10	AG1IA_04047	96451	102613	None	10155	1688	50007	No_constitutive_exon_found_in_species
TCCTTCGTCTCGAATCCGAGCTGGAAGTATACGCCGGGATATAGAGTCAGTC	106199	106353	106149	106201	1	scaffold10	AG1IA_04049	103743	106353	None	10155	1688	50007	No_constitutive_exon_found_in_species
GTGGCCATCCAGCATGTTCTCAGCTTTGCCTCGGTCTGGCAGGTTGGGAGCA	112775	113028	112725	112777	1	scaffold10	AG1IA_04056	112723	113750	None	10155	1688	50007	No_constitutive_exon_found_in_species
CCACTAGGTGTTAGTCATTAAGTGTTGAGCTAATTGGGTCTAGTTGGAAGAG	120530	120621	120671	120619	-1	scaffold10	AG1IA_04057	117010	122778	None	10155	1688	50007	No_constitutive_exon_found_in_species
CCATTAACATGTCGACACATAGCCTGGAACGATTGTCGTTAACGTGGGAGAC	140289	140330	140380	140328	-1	scaffold10	AG1IA_04062	140046	141637	None	10155	1688	50007	No_constitutive_exon_found_in_species
GGGCTAAAGTTGTAGTTATGGACACAGGTGAATCATATGCATAGGGTTAGGT	159984	160138	159934	159986	1	scaffold10	AG1IA_04067	159478	163416	None	10155	1688	50007	No_constitutive_exon_found_in_species
GACGGCAAATTCGACTCGGATGATTAATTACACGGTTTTATGGCAGGGAGCA	160428	160571	160378	160430	1	scaffold10	AG1IA_04067	159478	163416	None	10155	1688	50007	No_constitutive_exon_found_in_species
GTCAAGGTAAATATAATATCAGGACGTGGCTTTACAATACTGAGTGGGAGCC	168357	168842	168892	168840	-1	scaffold10	AG1IA_04072	167132	170146	None	10155	1688	50007	No_constitutive_exon_found_in_species
TATCAAGTGGCTTATCTTGTTGCATTCATTTTACATCTATGGGACTGCAGCA	187092	187121	187042	187094	1	scaffold10	AG1IA_04079	183941	187608	None	10155	1688	50007	No_constitutive_exon_found_in_species
CTGGCTTATGTGTTGTTACATGTTGGGATTTATGTTGTAATACACGGGAGGT	223050	223355	223405	223353	-1	scaffold10	AG1IA_04093	222418	226082	None	10155	1688	50007	No_constitutive_exon_found_in_species
TGTTTCTGAGGATCTAATTCCGAACTCTAGAAAATTCTAGGGTTGATAAGCT	226669	226767	226817	226765	-1	scaffold10	AG1IA_04094	226226	226871	None	10155	1688	50007	No_constitutive_exon_found_in_species
TGCTTGTGAGCGACCCGGGTAAGTAGGGATAGAATGATATTAACGGGAAGTT	226460	226628	226678	226626	-1	scaffold10	AG1IA_04094	226226	226871	None	10155	1688	50007	No_constitutive_exon_found_in_species
AATGTCCAGGCCTCGACGTTGATGCGATGTGATGTGCGTGGGGGGTGGAGTG	246035	246211	245985	246037	1	scaffold10	AG1IA_04100	245947	246389	None	10155	1688	50007	No_constitutive_exon_found_in_species
TCAAGATATGCTAATTGTCTTATATTTAAATGTACGATCTAGGGCTCAAGCG	250301	250344	250251	250303	1	scaffold10	AG1IA_04102	249598	253505	None	10155	1688	50007	No_constitutive_exon_found_in_species
TATTACGGGAGCGCAGTAAGCTCCCATTCCCACCACAGTAGCCACGGGAGCC	253041	253505	252991	253043	1	scaffold10	AG1IA_04102	249598	253505	None	10155	1688	50007	No_constitutive_exon_found_in_species
TCTCACGCCTATCGTTCGATATATGGTTTATTAATCTGAGTGGGACGTAGGT	309546	309610	309496	309548	1	scaffold10	AG1IA_04119	309449	311285	None	10155	1688	50007	No_constitutive_exon_found_in_species
CGAGTGTGCGCGCTGTCGCATGTCTGGTTCGTGGTCGTGGTCGGGCAAAGGT	329851	329975	330025	329973	-1	scaffold10	AG1IA_04125	329851	330030	None	10155	1688	50007	No_constitutive_exon_found_in_species
CATTGTAAGTTTGTATATCTCGGAAATTGATTAGACTGATATGGGTACAGGA	358383	358513	358563	358511	-1	scaffold10	AG1IA_04139	356822	360268	None	10155	1688	50007	No_constitutive_exon_found_in_species
TAATGTATTCAATGCGCAGAGCTCAGATTTAACCGCATCCTTGGGTGAAGGT	367066	367292	367016	367068	1	scaffold10	AG1IA_04143	364672	368194	None	10155	1688	50007	No_constitutive_exon_found_in_species
CTGAGAACGTCTTGTGTCTCACTTGCGTGCGAGTGACCAATAGGAGGGAGTA	374440	374875	374390	374442	1	scaffold10	AG1IA_04146	371656	377087	None	10155	1688	50007	No_constitutive_exon_found_in_species
GCTTACCATTAACTTCCGCTCGGGTGCGATTCTTCCCTGTGGGTGAATAGTT	388224	388726	388174	388226	1	scaffold10	AG1IA_04150	387389	398097	None	10155	1688	50007	No_constitutive_exon_found_in_species
CCAAGCTGGAGGACAATAATTTAATTTATCCTTGACACAAATCGGGACAGAC	417507	417607	417657	417605	-1	scaffold10	AG1IA_04162	417149	417739	None	10155	1688	50007	No_constitutive_exon_found_in_species
CTTGTACATCTCTCAAAATAACCACGGTACTCACACTGTACGGGGGGTAGCG	429954	429967	430017	429965	-1	scaffold10	AG1IA_04171	429712	432868	None	10155	1688	50007	No_constitutive_exon_found_in_species
TTAAATCACGAAAACTAGCCGTAGTGCACGCTGCATGGGAAAATGACTAGCC	436444	436513	436394	436446	1	scaffold10	AG1IA_04172	433014	436513	None	10155	1688	50007	No_constitutive_exon_found_in_species
ACACACTGCGGGTTGGTTTTGTCCTGACCGTATCGCCCAGTTGGGAGTAGTT	437565	437627	437515	437567	1	scaffold10	AG1IA_04173	437307	439902	None	10155	1688	50007	No_constitutive_exon_found_in_species
TGGGGCCACGTGAACCCGACGACTAACAAATAGGGGAATGGGGAGATCAGAC	445031	445205	444981	445033	1	scaffold10	AG1IA_04175	442550	445931	None	10155	1688	50007	No_constitutive_exon_found_in_species
TTTTTCGGCCAAATTATCCTACTAAAACACCCCCAGACCAAACCAGGGAGAC	463967	464134	464184	464132	-1	scaffold10	AG1IA_04180	461209	464921	None	10155	1688	50007	No_constitutive_exon_found_in_species
GAGTTATTTAAAAGGCGGATACAAACAGAGTGGTATCGGTAGGGAATTAGGC	477118	477198	477248	477196	-1	scaffold10	AG1IA_04185	477118	479547	None	10155	1688	50007	No_constitutive_exon_found_in_species
TTCTAGGATCTAATCGATTTAAATTCTACAGATTCAGGAGGGATAACGAGGA	502016	502274	502324	502272	-1	scaffold10	AG1IA_04196	499419	503019	None	10155	1688	50007	No_constitutive_exon_found_in_species
CATACGGATTAACACGACAAAACAGCGTGTTACTTGTATTGGACGGGCAGTC	515296	515340	515390	515338	-1	scaffold10	AG1IA_04203	513556	516555	None	10155	1688	50007	No_constitutive_exon_found_in_species
GATATGTTTCAGACCATGTTGGACGCAAACCAGTAGTGTTATTGGGTGAGCG	524730	524889	524680	524732	1	scaffold10	AG1IA_04206	524123	526132	None	10155	1688	50007	No_constitutive_exon_found_in_species
AGCACTTGCGACTTTCAAGTTTATTTATTAACTCTTTATTCATGGGGTAGAT	539500	539579	539450	539502	1	scaffold10	AG1IA_04211	539100	540264	None	10155	1688	50007	No_constitutive_exon_found_in_species
CTGTTCGATCATTATTCGCACAGAGTCTGACTTACATCGCGGGTCAATAGTT	548134	548288	548338	548286	-1	scaffold10	AG1IA_04214	543103	548774	None	10155	1688	50007	No_constitutive_exon_found_in_species
ATCGCTACCAGAAATGGTATCCAAACTACAGCCACTAATGGGTATACAAGTG	552094	552132	552182	552130	-1	scaffold10	AG1IA_04215	549344	552683	None	10155	1688	50007	No_constitutive_exon_found_in_species
GAGCTCAAGGTTTGAAAGTGTCCTTTAGAGACATATAGTGGGCAGGTAAGTA	559166	559169	559219	559167	-1	scaffold10	AG1IA_04219	559166	559798	None	10155	1688	50007	No_constitutive_exon_found_in_species
AGCCGACCCTGTGGTCGCTCACAATCGTTTCAGACTATTGGGAACAAAAGGC	567700	568357	567650	567702	1	scaffold10	AG1IA_04222	564551	568357	None	10155	1688	50007	No_constitutive_exon_found_in_species
AAGTAAGTTATCCCCCAATTGGAAATGTCTTACTAAACGTATGGGTAAAGAG	573330	573452	573502	573450	-1	scaffold10	AG1IA_04224	571709	574811	None	10155	1688	50007	No_constitutive_exon_found_in_species
AAGCATCCGTAATCAGAATTTTGAGTCCATCTTGTAACTAGGGTTCAAAGCT	590241	590641	590691	590639	-1	scaffold10	AG1IA_04231	588280	591854	None	10155	1688	50007	No_constitutive_exon_found_in_species
CTGTTGTTCCTTTTGTTTCTTCTTCGATTGGGTTTTATTCGTGGGGATAGGA	596174	596360	596410	596358	-1	scaffold10	AG1IA_04234	594868	609089	None	10155	1688	50007	No_constitutive_exon_found_in_species
TCAGCAACCCCAGGAGAGTACTCATAGGTCACATTAGCTGCGGGTAACAGTA	623504	623564	623614	623562	-1	scaffold10	AG1IA_04241	622279	624088	None	10155	1688	50007	No_constitutive_exon_found_in_species
GGTAGGTGTATCCAATATCGCAAGTTGCCTGAACTGAGTTGGGAGTCAAGTG	660685	661078	661128	661076	-1	scaffold10	AG1IA_04256	658787	661369	None	10155	1688	50007	No_constitutive_exon_found_in_species
GGCCGCACCTACTTGCGTCTTGCGCGGTGCGGCATCTCGTGTGTGGGTAGAT	679041	679159	679209	679157	-1	scaffold10	AG1IA_04263	678526	681351	None	10155	1688	50007	No_constitutive_exon_found_in_species
GTGTGAACCCAATGGGCTTGGTCTTATTCGGGTGTGGCCAAGGGAACGAGGG	687551	687703	687501	687553	1	scaffold10	AG1IA_04265	686632	688323	None	10155	1688	50007	No_constitutive_exon_found_in_species
GTAAATAGTAAAATGCACTTGACCTGAATCCCGTACGGGTACAACAGGAGTG	790242	790329	790379	790327	-1	scaffold10	AG1IA_04301	788778	791383	None	10155	1688	50007	No_constitutive_exon_found_in_species
AGTACGCATGCATAGTGTTGATTTGACGTAATTTCATTTGGATGGGTTAGTT	801196	801365	801415	801363	-1	scaffold10	AG1IA_04303	798459	803359	None	10155	1688	50007	No_constitutive_exon_found_in_species
AATTACTAAAGCATCTTCGCTTCGAGTGTGAGAGAGTATCGGGCATTGAGCA	800478	800594	800644	800592	-1	scaffold10	AG1IA_04303	798459	803359	None	10155	1688	50007	No_constitutive_exon_found_in_species
ACTTGACGGTGCAGTAGACCGACGACGAAGACGGAGCACGAGGGGTGTAGCC	810135	810430	810085	810137	1	scaffold10	AG1IA_04308	810044	810923	None	10155	1688	50007	No_constitutive_exon_found_in_species
GATGAAATTGGCGGACCAGAATGCACTTAACTGGAAGGGTGTGGGTATAGTT	815025	815146	815196	815144	-1	scaffold10	AG1IA_04309	811319	815782	None	10155	1688	50007	No_constitutive_exon_found_in_species
GTTCTAATATTTGTGTTGGAGTTGTCATCCGTATCTGACGCGGGTACAAGGC	825607	825637	825687	825635	-1	scaffold10	AG1IA_04314	825607	826282	None	10155	1688	50007	No_constitutive_exon_found_in_species
GGCATGCGTAGAAAGCCACGATGCGGCCTTTGCGTGGGGATAAATACGAGGC	855424	855764	855814	855762	-1	scaffold10	AG1IA_04330	853969	856107	None	10155	1688	50007	No_constitutive_exon_found_in_species
TTGACCTGATAGTGATATCGGGAACTGATGTGGCCCAAGTCGGGGACAAGAC	10309	12969	13019	12967	-1	scaffold11	AG1IA_04334	9263	15539	None	10155	1688	50007	No_constitutive_exon_found_in_species
TTGGGACTCATGTGCCATCAACTGACGCAATAGATTAATTAACTTGGGAGTG	90335	90489	90285	90337	1	scaffold11	AG1IA_04348	89236	90489	None	10155	1688	50007	No_constitutive_exon_found_in_species
TCTGCCCAAAAAATTAATACAGACTCAAGCTCCTGGAAGTCTGTGGGAAGCA	107208	107240	107158	107210	1	scaffold11	AG1IA_04352	105135	107649	None	10155	1688	50007	No_constitutive_exon_found_in_species
TAATTCTGAATTGAGAAATACTGGTATTTAACCCATTATCTAGTCGGGAGAT	124372	124502	124552	124500	-1	scaffold11	AG1IA_04357	123321	126378	None	10155	1688	50007	No_constitutive_exon_found_in_species
TCCTACCACACTGAATTGTGAGTCTAGTTTGACATGGGTCAGGCATGTAGGG	132395	132618	132345	132397	1	scaffold11	AG1IA_04358	131368	133457	None	10155	1688	50007	No_constitutive_exon_found_in_species
GTTTGTCGTATTGCATACTGCGAGTGTGTACTAAACTCGAGAGGGCGTAGTG	147900	147997	148047	147995	-1	scaffold11	AG1IA_04366	145708	152483	None	10155	1688	50007	No_constitutive_exon_found_in_species
GGTGAGTGTTTACTATATTGTTGGGAAAGTCTGACTGACTGGGTGTGTAGTA	147781	147851	147901	147849	-1	scaffold11	AG1IA_04366	145708	152483	None	10155	1688	50007	No_constitutive_exon_found_in_species
TGAGGGAAGAAGAAGGGCGGAATGATGACGTTGAATTGGTGGGGGTGTAGGA	156841	157033	157083	157031	-1	scaffold11	AG1IA_04369	155920	157415	None	10155	1688	50007	No_constitutive_exon_found_in_species
ACATTCCTATCAGAAAGCAATCTATTGACTGAATGTATGCGGGGTTAAAGTA	156145	156294	156344	156292	-1	scaffold11	AG1IA_04369	155920	157415	None	10155	1688	50007	No_constitutive_exon_found_in_species
ATAAACCTTTACTTACATTGTTATAGCTATTACCACTGTGGGTTATGGAGAC	198805	198942	198755	198807	1	scaffold11	AG1IA_04381	197366	199303	None	10155	1688	50007	No_constitutive_exon_found_in_species
GGTACTACTTGACATATACCTTGGAACGTGCTAAGCGGGTGCTTAGGAAGAG	234963	235309	234913	234965	1	scaffold11	AG1IA_04394	234796	241513	None	10155	1688	50007	No_constitutive_exon_found_in_species
TAGGGTCTCCTGAAATTCGGCCTACTGATTATGCTTACCAGGGGTTAGAGGG	238562	238687	238512	238564	1	scaffold11	AG1IA_04394	234796	241513	None	10155	1688	50007	No_constitutive_exon_found_in_species
CGGTAAATAATAATGAGATCTGTGCATGTGCATTCTGACCTGTGGGATAGGG	240285	240402	240235	240287	1	scaffold11	AG1IA_04394	234796	241513	None	10155	1688	50007	No_constitutive_exon_found_in_species
AATGATCAGACTTATTTCTCAATGGAGTACTTATTGAACTGGGGGTGTAGAA	240458	240556	240408	240460	1	scaffold11	AG1IA_04394	234796	241513	None	10155	1688	50007	No_constitutive_exon_found_in_species
GTAAGTTTTCAGGTATCGGCGTGCTGAAATGAACCTGATTGTGGGTGTAGGG	247699	247736	247786	247734	-1	scaffold11	AG1IA_04400	247058	247857	None	10155	1688	50007	No_constitutive_exon_found_in_species
GGGTTTGGATATGACAAGCGGTGAGCCTGGATTTATCTGGGTTGGGGTAGGG	247374	247572	247622	247570	-1	scaffold11	AG1IA_04400	247058	247857	None	10155	1688	50007	No_constitutive_exon_found_in_species
GCAATCCCTATACTTTACTTACCCTAACCAACTATACTTGACAGGGCTAGTA	286477	286576	286427	286479	1	scaffold11	AG1IA_04409	280538	286908	None	10155	1688	50007	No_constitutive_exon_found_in_species
GTCGGTGATGAAAGGCCAATTTGCGAGAGCTTTAACGACGGGAAGTGTAGGA	314915	315045	314865	314917	1	scaffold11	AG1IA_04425	314611	317881	None	10155	1688	50007	No_constitutive_exon_found_in_species
TGAACTTAAAATTCGTTGATTATATATGATACTTGATTTGGGAGGTTCAGTC	372587	372645	372537	372589	1	scaffold11	AG1IA_04444	372173	373803	None	10155	1688	50007	No_constitutive_exon_found_in_species
TGCACCGACCGAGTTATGGATATTTTCTCAATGACGCCTCGGGTATGAAGAT	401120	401441	401491	401439	-1	scaffold11	AG1IA_04456	399012	403223	None	10155	1688	50007	No_constitutive_exon_found_in_species
GTTGCGTCGTGCCTGTCCCTGTGTTTTCCCGGGTTTGCGCCGGGTCGAAGCG	427344	427350	427294	427346	1	scaffold11	AG1IA_04470	425277	428834	None	10155	1688	50007	No_constitutive_exon_found_in_species
AATAGCTTGAATATTTTATCGTGTCCATGTATATCTTTTCGGGAAGGAAGTC	432065	432078	432128	432076	-1	scaffold11	AG1IA_04471	429248	433968	None	10155	1688	50007	No_constitutive_exon_found_in_species
TAGCGCTTGAGATAGAGCCAAGGTGTGGGTTAACGAGGGAGGGGGGGTAGGT	431545	431640	431690	431638	-1	scaffold11	AG1IA_04471	429248	433968	None	10155	1688	50007	No_constitutive_exon_found_in_species
AGTTTGGCAATTTTGACTTGGTTCGGTTGATTGTGCTGGATGGGCGGAAGTG	430924	431008	431058	431006	-1	scaffold11	AG1IA_04471	429248	433968	None	10155	1688	50007	No_constitutive_exon_found_in_species
AGTGGATTGCAATCATGGCGTGCTGCTCGTGTTTGTTTATGGTGGGTGAGCC	436294	436404	436454	436402	-1	scaffold11	AG1IA_04473	434672	437098	None	10155	1688	50007	No_constitutive_exon_found_in_species
GGACCTCAACTCTCATGTCGCCCAACATTCTCATGAGCTGGGTGAAAAAGGT	435579	435723	435773	435721	-1	scaffold11	AG1IA_04473	434672	437098	None	10155	1688	50007	No_constitutive_exon_found_in_species
CCCAGCCTTGCCCGCGTGACCCTGCGTATTTCTCGCTTTACAGGGTGGAGGT	447270	447565	447220	447272	1	scaffold11	AG1IA_04476	447152	447565	None	10155	1688	50007	No_constitutive_exon_found_in_species
CATGTGATGTCAATCTTAGCATGCATTGACGGGAAGAGGGGTGAGGGAAGGT	448058	448204	448254	448202	-1	scaffold11	AG1IA_04477	447788	448481	None	10155	1688	50007	No_constitutive_exon_found_in_species
GGGGCCCGAATCTACCATAAAGTGTATATGTCTTGATCGGGGGATATAAGTT	487125	487198	487248	487196	-1	scaffold11	AG1IA_04487	486526	487654	None	10155	1688	50007	No_constitutive_exon_found_in_species
ACAATTAAAGTCATGTACTTAGAAAATATATGCATTGTTCTAGGGTAAAGAT	486808	487053	487103	487051	-1	scaffold11	AG1IA_04487	486526	487654	None	10155	1688	50007	No_constitutive_exon_found_in_species
GTCAGTATCCATATGAACGGCTCTTTGCCTCTGACTAACTATCGGGGTAGAT	512191	512723	512773	512721	-1	scaffold11	AG1IA_04495	508409	515114	None	10155	1688	50007	No_constitutive_exon_found_in_species
TTCCTTCGTGTGAAGCATCACAAGGCACGCATTCTTTCGGGAATAACTAGCG	515892	516298	516348	516296	-1	scaffold11	AG1IA_04496	515321	516432	None	10155	1688	50007	No_constitutive_exon_found_in_species
TTGAATATTAAAACACGTCCAGGTCTTTCCTCTCTATTTCGGGCAGATAGAA	557391	557422	557341	557393	1	scaffold11	AG1IA_04515	556442	560150	None	10155	1688	50007	No_constitutive_exon_found_in_species
ATAGTAAATCACACTTGAAGTTAGAACGCAATACTAACCCTGGGGATTAGTA	564735	564777	564827	564775	-1	scaffold11	AG1IA_04516	563361	565258	None	10155	1688	50007	No_constitutive_exon_found_in_species
CAGGTTATCCTGTGCCGAAGGTAGAGCAGCGTTGGAAGCGAGGGTAACAGGC	575748	576147	576197	576145	-1	scaffold11	AG1IA_04520	575748	576478	None	10155	1688	50007	No_constitutive_exon_found_in_species
GCTATTCTGCTAGGTAATAAATATAATGACGGGTCGCGATTGGGGATTAGTT	584606	584688	584556	584608	1	scaffold11	AG1IA_04524	584260	589767	None	10155	1688	50007	No_constitutive_exon_found_in_species
TAGCCCACCTCCGTTCACCGTCCCCAACGAGGCCACGGGTCATGGCAGAGTC	617516	617601	617466	617518	1	scaffold11	AG1IA_04533	616942	618358	None	10155	1688	50007	No_constitutive_exon_found_in_species
CGCCTACCCGTGAGTACTATTGTTCTCGGGCTCTTATGTGGTGGGCATAGGG	649045	649323	649373	649321	-1	scaffold11	AG1IA_04544	647808	649788	None	10155	1688	50007	No_constitutive_exon_found_in_species
TCGGGTGGCTACAGGGCCACATGGTAAAGAGTACTAGATGGGGCTGATAGGA	650973	651114	650923	650975	1	scaffold11	AG1IA_04546	650873	651114	None	10155	1688	50007	No_constitutive_exon_found_in_species
GATGAATCCTCAACATCCATGTGAGAATTTTTTTTCTGGGACTGGGGGAGCA	690727	690822	690677	690729	1	scaffold11	AG1IA_04561	690274	690822	None	10155	1688	50007	No_constitutive_exon_found_in_species
TTTCAAAAAAAGATAGCATCAACTTACGTGTAATTGGCTGTGGGGGACAGAG	697149	697266	697099	697151	1	scaffold11	AG1IA_04565	696897	700593	None	10155	1688	50007	No_constitutive_exon_found_in_species
TCTCATTTGGGGAGGGCGGGTTGTTGTTACTGCTGCTGGGGGTTGAACAGAT	697679	697764	697629	697681	1	scaffold11	AG1IA_04565	696897	700593	None	10155	1688	50007	No_constitutive_exon_found_in_species
TGATTGAGTGCTTTGCTTCTGATATGTGAGAAACTAATTTATACGGGCAGGT	712282	713117	712232	712284	1	scaffold11	AG1IA_04570	710242	713379	None	10155	1688	50007	No_constitutive_exon_found_in_species
AAGTGGTGGCTACGTATGAATCAAGACAAATCATTTATGGGAAAGGGTAGAC	739046	740112	738996	739048	1	scaffold11	AG1IA_04579	738475	743457	None	10155	1688	50007	No_constitutive_exon_found_in_species
AACAGCCGATATCGAAATTAGAATTCACTGTCTTTAGGGCTCGACAAAAGTG	753132	753770	753820	753768	-1	scaffold11	AG1IA_04581	746603	753897	None	10155	1688	50007	No_constitutive_exon_found_in_species
GCAAAATGATTGAAATATTGTACATTTCTCATCAATTTCGTGGGAGTGAGCA	750588	750693	750743	750691	-1	scaffold11	AG1IA_04581	746603	753897	None	10155	1688	50007	No_constitutive_exon_found_in_species
CCAGTCTTTTGACGTTGTTTGGTTCGTACAAAGCATATTGGGCACATAAGTG	764856	765068	764806	764858	1	scaffold11	AG1IA_04588	764594	766009	None	10155	1688	50007	No_constitutive_exon_found_in_species
ACACATGCTTTTCTCCTACTCTGTGGAAATTCAGCATATGGTGTTGGGAGGT	768130	768415	768080	768132	1	scaffold11	AG1IA_04589	766734	768415	None	10155	1688	50007	No_constitutive_exon_found_in_species
GCCAAGCAATTATTTTGCTGGGTGTAAGCTATCTCACAAGCAGGGGGCAGTA	769093	769127	769043	769095	1	scaffold11	AG1IA_04590	768900	770298	None	10155	1688	50007	No_constitutive_exon_found_in_species
AAGCTCGAGTTGTTTGGTCAATCGAGGTTAATTAATTGGTAATGGGTTAGAC	1177	1245	1295	1243	-1	scaffold12	AG1IA_04597	63	3024	None	10155	1688	50007	No_constitutive_exon_found_in_species
ACCCTAGGCTGAGCAAAATGTTATATAAATACTCCGGGGGGAGCGTATAGAT	63	106	156	104	-1	scaffold12	AG1IA_04597	63	3024	None	10155	1688	50007	No_constitutive_exon_found_in_species
CTTGGCGGCAACCCTGCTGACCTCATGGGATGGCTGAGGGGGTTTAAGAGAC	23588	23972	24022	23970	-1	scaffold12	AG1IA_04602	22392	24610	None	10155	1688	50007	No_constitutive_exon_found_in_species
GGACTCACACATGTACAGCGTTTACAATTGGTTTTTTCGCAACGGGCAAGTC	61686	61766	61636	61688	1	scaffold12	AG1IA_04614	61208	62451	None	10155	1688	50007	No_constitutive_exon_found_in_species
CCCCACCCTTCCATCTCCCTGATTTCGGCTCTTTCGGGGTGATGAGGGAGAC	74799	74856	74749	74801	1	scaffold12	AG1IA_04619	73471	76137	None	10155	1688	50007	No_constitutive_exon_found_in_species
CGCGCAAAAAGGCCAATTATAACGGTTCCTTTAGAAATACAAATTGGGAGAT	87697	87891	87647	87699	1	scaffold12	AG1IA_04625	87611	90553	None	10155	1688	50007	No_constitutive_exon_found_in_species
GTGACTTGTGACCTCGTCAGTTAGACCCAGTTTCAACGTTTTGGGGTGAGAT	112957	113020	113070	113018	-1	scaffold12	AG1IA_04633	109720	114887	None	10155	1688	50007	No_constitutive_exon_found_in_species
TGAAAGAGCCTTAGTTTCGGGGTTTGAAAAAAAAAAGGGGGGGGGGACAGGG	122268	122322	122218	122270	1	scaffold12	AG1IA_04637	121733	122322	None	10155	1688	50007	No_constitutive_exon_found_in_species
AGTTTTAATAGTTGCCTGATTAGGAACATTATATTTTACTGGGGATTCAGCG	129463	129662	129712	129660	-1	scaffold12	AG1IA_04638	128407	132288	None	10155	1688	50007	No_constitutive_exon_found_in_species
GAATTTTCATGGTGTGTTCTTCGTTAGAGTTTTGGCCACTAGGGACTAAGAC	128914	129050	129100	129048	-1	scaffold12	AG1IA_04638	128407	132288	None	10155	1688	50007	No_constitutive_exon_found_in_species
TGATTAAAAGCGAAGCCTCGTACGCACCACCTGACAGTGTCACAGGGAAGAT	152298	152525	152575	152523	-1	scaffold12	AG1IA_04646	151277	152917	None	10155	1688	50007	No_constitutive_exon_found_in_species
TCCACTATAATGCTGTCTTTAATTTTTGAGGACGTGTCATCCGGTGGGAGAG	159083	159187	159033	159085	1	scaffold12	AG1IA_04650	158991	159187	None	10155	1688	50007	No_constitutive_exon_found_in_species
TCAGTTCCTATATTACATTATTTATAATATATCTCACCTGACGTGGGTAGAT	174557	175803	174507	174559	1	scaffold12	AG1IA_04660	174312	176241	None	10155	1688	50007	No_constitutive_exon_found_in_species
ATCGTAAGTCGTGTCTATTTTGAGTAGGTCATTTACTAAATAGGGTATAGTG	191154	191411	191104	191156	1	scaffold12	AG1IA_04665	186697	192208	None	10155	1688	50007	No_constitutive_exon_found_in_species
TTGCCTTGGGGTTACGCCTCATTACACTACCTATATGACCACCTGGGAAGTA	192205	192208	192155	192207	1	scaffold12	AG1IA_04665	186697	192208	None	10155	1688	50007	No_constitutive_exon_found_in_species
GTCTTTATATTTTCGAGGTTTTATTATATTTTTCTTATGGTACGGGGTAGGT	199691	199787	199641	199693	1	scaffold12	AG1IA_04670	199384	201520	None	10155	1688	50007	No_constitutive_exon_found_in_species
TGCACCTTGTTTCATTTCTACTACGCAATTAATTCATGGCGGGGGTGTAGAA	201998	202057	201948	202000	1	scaffold12	AG1IA_04671	201627	203301	None	10155	1688	50007	No_constitutive_exon_found_in_species
GTACCAGCCTCCACGTCTTCTCATTTGATTTGAACCAACCGAATGGGTAGAC	202123	202257	202073	202125	1	scaffold12	AG1IA_04671	201627	203301	None	10155	1688	50007	No_constitutive_exon_found_in_species
AGTCTATCGCTTTTCTTTATTGACAAAATATTTGTCTAAACGGGAGTAAGAT	227959	228135	227909	227961	1	scaffold12	AG1IA_04679	224657	228135	None	10155	1688	50007	No_constitutive_exon_found_in_species
TTTAAAAAAAAATTATAGACGGAGTCAACACTAAAATTGTGCGGGAATAGGA	264820	265283	265333	265281	-1	scaffold12	AG1IA_04690	264539	270002	None	10155	1688	50007	No_constitutive_exon_found_in_species
GCTTGCCACATACATTTATATATCAATAAAACTAACTTGTAGATAGGGAGCA	277463	278288	278338	278286	-1	scaffold12	AG1IA_04691	274545	278659	None	10155	1688	50007	No_constitutive_exon_found_in_species
GTGGTAGACGATTTGGGGGTCGAGATCGGATGGTGAAAAGGGGTGCGTAGGC	276693	276728	276778	276726	-1	scaffold12	AG1IA_04691	274545	278659	None	10155	1688	50007	No_constitutive_exon_found_in_species
CAAGTGGGGTGATTTTTTACACGGGTTCTGAATCTGTGTGGCTGGGACAGCC	318055	318149	318199	318147	-1	scaffold12	AG1IA_04699	317808	318262	None	10155	1688	50007	No_constitutive_exon_found_in_species
GGCCAATACATCAACAACATCATCTGACTTGGGACCGGTGGGGAATACAGAA	350649	350764	350599	350651	1	scaffold12	AG1IA_04706	348459	351224	None	10155	1688	50007	No_constitutive_exon_found_in_species
CTTGAAGGTTGTCTATTCGCGAATCAATGCGCGCCGATCAACGGGTAAAGAA	351114	351224	351064	351116	1	scaffold12	AG1IA_04706	348459	351224	None	10155	1688	50007	No_constitutive_exon_found_in_species
ATGGGTCGTCTCTAGTTGGAGTGAGGCGAGGGATGTGGTTGGGTGGATAGGT	354355	354985	355035	354983	-1	scaffold12	AG1IA_04709	354355	355256	None	10155	1688	50007	No_constitutive_exon_found_in_species
GATAGTATGAATGAAACACGGACTTGATTCGGAAAACGGTCCAACGGGAGGA	373000	373341	373391	373339	-1	scaffold12	AG1IA_04715	368079	377475	None	10155	1688	50007	No_constitutive_exon_found_in_species
CTGGGCTTGTCATCTAGCGGCAATATTTGGATATAAAACGGCGGGGAGAGAC	372166	372313	372363	372311	-1	scaffold12	AG1IA_04715	368079	377475	None	10155	1688	50007	No_constitutive_exon_found_in_species
GTACGTGTTGCTCTATGGATATTATAACGCCAGCTCACATATGGGTGTAGAA	409574	409788	409838	409786	-1	scaffold12	AG1IA_04724	408539	410003	None	10155	1688	50007	No_constitutive_exon_found_in_species
ACCTAAGGCCTGCACAGAATTTCACCCCCGACCCTCTTGTGGGTGGGCAGAC	411550	411687	411737	411685	-1	scaffold12	AG1IA_04725	411333	413673	None	10155	1688	50007	No_constitutive_exon_found_in_species
TAGTCTTCCGACCGTACCAATCAACTGAAGCAAACAGTGGGGGATTATAGCA	425784	425843	425734	425786	1	scaffold12	AG1IA_04727	423588	427277	None	10155	1688	50007	No_constitutive_exon_found_in_species
GGGCCTTGTTAACCCAGCACCGGGAGAGCTCGACTTTGAGGGGTTCAGAGCA	441844	442163	441794	441846	1	scaffold12	AG1IA_04730	441301	446024	None	10155	1688	50007	No_constitutive_exon_found_in_species
CTTCTTGGATAAGCATCCTAACCGACACTCATGATATTCTGTGGGTGTAGAC	465411	465481	465361	465413	1	scaffold12	AG1IA_04733	462792	467510	None	10155	1688	50007	No_constitutive_exon_found_in_species
CCCGCCGCGCCGGCTTTGGTGACAAGCGCGTCCGCATGTCCCAGGGTGAGCT	484505	484774	484824	484772	-1	scaffold12	AG1IA_04742	484505	487804	None	10155	1688	50007	No_constitutive_exon_found_in_species
ATGGATAACAAGAAGGCCGCCGTAGTGATTTCTACCTACGGGCAAACCAGCA	518007	518241	517957	518009	1	scaffold12	AG1IA_04749	515209	519038	None	10155	1688	50007	No_constitutive_exon_found_in_species
CGTGTTTTTTACTTGTTTTAAATGGACTTTGTTGTTTATCGGGAACTTAGAT	527662	527843	527612	527664	1	scaffold12	AG1IA_04751	522025	527843	None	10155	1688	50007	No_constitutive_exon_found_in_species
GTCCGAATTCGGGTGCTTGCATCCAAAGTGTGTGTGTACATGGGTGCGAGGG	593290	593407	593240	593292	1	scaffold12	AG1IA_04775	591351	594179	None	10155	1688	50007	No_constitutive_exon_found_in_species
GCTTGTCGAATTCCAACCGCCCTGCAGAAGCTCTGGATGCATATCGGGAGGC	8272	8327	8222	8274	1	scaffold13	AG1IA_04780	6128	8668	None	10155	1688	50007	No_constitutive_exon_found_in_species
ATAAGCTATTGCCTTTTCTGATTCAATAATTCAGGGCACAATGGGTAAAGAA	65014	65105	64964	65016	1	scaffold13	AG1IA_04801	64272	67083	None	10155	1688	50007	No_constitutive_exon_found_in_species
AATTAAAGAGTAGTGATGGGGTGGGTATATACAATTGGGTGTGCGAATAGGT	75640	75826	75876	75824	-1	scaffold13	AG1IA_04804	72585	76403	None	10155	1688	50007	No_constitutive_exon_found_in_species
TTCGTGGCCTTTTCTCCAACTGATCTACCATGTGGGTGGGGCGCGAGTAGCA	93812	93833	93883	93831	-1	scaffold13	AG1IA_04809	90956	94495	None	10155	1688	50007	No_constitutive_exon_found_in_species
AGACCCTTTAGAAATTTTGGATCGTGTATATAAAGCTTCATGAATGGGAGGC	104495	104562	104612	104560	-1	scaffold13	AG1IA_04814	104078	104898	None	10155	1688	50007	No_constitutive_exon_found_in_species
CACTTTAGGAAAGTCTAGAATACCCAAATATCTTGGGGGGGTATACAAAGGT	124637	124711	124761	124709	-1	scaffold13	AG1IA_04821	123391	128173	None	10155	1688	50007	No_constitutive_exon_found_in_species
TTGGGTATACAGACAGCCCAGTTGGTCTATTGGCATGGGTTGGCGAAAAGCT	123923	123982	124032	123980	-1	scaffold13	AG1IA_04821	123391	128173	None	10155	1688	50007	No_constitutive_exon_found_in_species
CAATGCCTAGTCCTGTCTACATGAAGTCCCAACCCGACTTAACATGGGAGAT	142946	143429	142896	142948	1	scaffold13	AG1IA_04828	141455	148021	None	10155	1688	50007	No_constitutive_exon_found_in_species
GGCAAGAGAGGCGAGACAGAATACAGCATACAATGGAAAGGGGTCAAGAGAA	147390	147462	147340	147392	1	scaffold13	AG1IA_04828	141455	148021	None	10155	1688	50007	No_constitutive_exon_found_in_species
CGTAAGCAATCCCCTAACTTATTTCGCAATTATTCTGACAGGGGGAATAGAA	151203	151377	151153	151205	1	scaffold13	AG1IA_04829	148800	152174	None	10155	1688	50007	No_constitutive_exon_found_in_species
GGAAGCGGAGCAGATGATCTTGAGCCCAGGATTGGGAGTGTCAAGGGGAGTG	166674	166951	167001	166949	-1	scaffold13	AG1IA_04832	165639	168048	None	10155	1688	50007	No_constitutive_exon_found_in_species
ATGAAACCTGAAAGTTGTGATATGTTGTAGATTTGTGGGAGGTGTGATAGTT	216627	216727	216777	216725	-1	scaffold13	AG1IA_04841	215619	217339	None	10155	1688	50007	No_constitutive_exon_found_in_species
ATTACTTGGTAGCTATTCAGATTAATTATAAATATCTCGGGACTAAATAGAT	225644	225734	225594	225646	1	scaffold13	AG1IA_04845	225014	229498	None	10155	1688	50007	No_constitutive_exon_found_in_species
CATCTCCTACAGGCCATTATATCCTATAAGTATGAATGTCCTGGGGACAGTT	227019	227106	226969	227021	1	scaffold13	AG1IA_04845	225014	229498	None	10155	1688	50007	No_constitutive_exon_found_in_species
TCTCACTGAACACAACTTTATCGTTTGGGGTGGCGATATCCGGGACCAAGAA	239143	240008	240058	240006	-1	scaffold13	AG1IA_04849	239143	241001	None	10155	1688	50007	No_constitutive_exon_found_in_species
CCTACCATTGCATTCTACACTTGGGCTGACTATCGATTTGTAGGGTCAAGAT	261392	261411	261461	261409	-1	scaffold13	AG1IA_04857	259551	262013	None	10155	1688	50007	No_constitutive_exon_found_in_species
TGTCATTCCTAATTATTTATCCCACCCGAGTTGACCTAACTATGGGGTAGAC	279569	279625	279675	279623	-1	scaffold13	AG1IA_04859	277921	281672	None	10155	1688	50007	No_constitutive_exon_found_in_species
TTCGTACCTGAGGCACATCGTTTCACCCTCGTGTGCCTTGGGGAATAGAGAC	278808	279012	279062	279010	-1	scaffold13	AG1IA_04859	277921	281672	None	10155	1688	50007	No_constitutive_exon_found_in_species
TACGCAGAAATTCCGAATAGTATAAATAATTGACTGCTAGTGGGGTAAAGTT	292728	292964	292678	292730	1	scaffold13	AG1IA_04863	292455	293785	None	10155	1688	50007	No_constitutive_exon_found_in_species
GCAAACTTGGCCCTTGAGTACCTCTGCCAAAACTGACTTTGCGGGGATAGAT	293005	293129	292955	293007	1	scaffold13	AG1IA_04863	292455	293785	None	10155	1688	50007	No_constitutive_exon_found_in_species
GCCAAGGGGCTTGGGGGGCCGGATGATAACTGTATGAGTGGTGACGGGAGTC	305093	305325	305375	305323	-1	scaffold13	AG1IA_04865	303368	305448	None	10155	1688	50007	No_constitutive_exon_found_in_species
ATCGGCTAGGTATATAATCATTTGACACTGCGGAGAAGGTGGGCGAGTAGAG	451898	452197	451848	451900	1	scaffold13	AG1IA_04898	451715	453637	None	10155	1688	50007	No_constitutive_exon_found_in_species
AAGTATAACTCCGTCTGAAATGGGATATTGAATAGTGGGTAAATCGGTAGGC	475943	476026	475893	475945	1	scaffold13	AG1IA_04902	475692	476839	None	10155	1688	50007	No_constitutive_exon_found_in_species
CGGTTTCTCCCGACCCTCGTACGGTTAATTAATTAGGTCCACGTGGGTAGGA	488443	488542	488393	488445	1	scaffold13	AG1IA_04903	487815	488771	None	10155	1688	50007	No_constitutive_exon_found_in_species
CGATCAGTGGCTCTTGTGGAAATCTGACCGTCAGCCTTCGGTGAGGGGAGCG	499188	499282	499332	499280	-1	scaffold13	AG1IA_04906	495819	499399	None	10155	1688	50007	No_constitutive_exon_found_in_species
TCCATTCAAACATTGAGTACTGGGCTGATGGGGCTGGGTAGAGAGTGAAGCC	559281	559478	559528	559476	-1	scaffold13	AG1IA_04913	558027	559834	None	10155	1688	50007	No_constitutive_exon_found_in_species
CGATGTGGCTAAACCCCGTGGGAATAGGGCACGCTGATATTTAGGGGAAGAC	61318	61435	61268	61320	1	scaffold14	AG1IA_04934	61248	62460	None	10155	1688	50007	No_constitutive_exon_found_in_species
GTTCGTATATTCATTTCTGTTGTTGACTTATGCTAATTATGGGATTACAGGA	66297	66324	66247	66299	1	scaffold14	AG1IA_04936	64940	66324	None	10155	1688	50007	No_constitutive_exon_found_in_species
AAATCGAAGCTTCTATACGTGTGTGACCAATGAATTCCGTGGGTGATCAGCG	77714	77822	77872	77820	-1	scaffold14	AG1IA_04940	76677	79240	None	10155	1688	50007	No_constitutive_exon_found_in_species
CAACCCTTGTGCTTACCAAATTCAAGTGGCCCCAACTGGGTAGCAGTAAGCC	94914	95112	94864	94916	1	scaffold14	AG1IA_04948	94199	96132	None	10155	1688	50007	No_constitutive_exon_found_in_species
ACCTCCCCTGGTGATTTAGAGAACCCCTGTTGAGTGGGCTGAACGGTGAGCT	98628	98640	98578	98630	1	scaffold14	AG1IA_04950	98184	100519	None	10155	1688	50007	No_constitutive_exon_found_in_species
AAATTTAAAATAAATAAAAATGATTGACAGAGCACAATTGCAGGGGTTAGGG	147116	148112	147066	147118	1	scaffold14	AG1IA_04964	145097	148112	None	10155	1688	50007	No_constitutive_exon_found_in_species
GGTATGTGTTTTTTGCCCGTGTCCAATAACGATAAACATATGGGAGATAGCT	155136	155334	155086	155138	1	scaffold14	AG1IA_04967	154551	155334	None	10155	1688	50007	No_constitutive_exon_found_in_species
GTCATCCAAGGGATTAAACTAACCCGATTTTTATCTTTCGATTGGGTAAGAG	157707	158008	157657	157709	1	scaffold14	AG1IA_04970	157234	159085	None	10155	1688	50007	No_constitutive_exon_found_in_species
GATGGATGGCCTACAATTTCGTGAAGCGGTAGCAACGGGAGAAGTGTGAGTG	158310	158344	158260	158312	1	scaffold14	AG1IA_04970	157234	159085	None	10155	1688	50007	No_constitutive_exon_found_in_species
ATCACATGACTTGACAAGTGGCTCGTGCTACTCTCTCAGGGCTGCGGAAGAC	160019	160122	160172	160120	-1	scaffold14	AG1IA_04971	159283	160399	None	10155	1688	50007	No_constitutive_exon_found_in_species
AAGATGGCGTGTAAGTTCTAGCAACGATTAGTCGTCTAGGGGACCATGAGTT	169567	169641	169517	169569	1	scaffold14	AG1IA_04975	168911	170752	None	10155	1688	50007	No_constitutive_exon_found_in_species
GCCCTATCGGAACAATAAAATTTTCACATTGTAGGCGGTATGGTTGGGAGGA	176106	176185	176235	176183	-1	scaffold14	AG1IA_04978	173057	176688	None	10155	1688	50007	No_constitutive_exon_found_in_species
GTTAGTTCGGGTGGCGGATCGTATTACGGAAACTGGAGTGACCGGGTGAGTG	350915	351084	351134	351082	-1	scaffold14	AG1IA_05015	349041	351500	None	10155	1688	50007	No_constitutive_exon_found_in_species
TAAGCCTCCAGCATTTGGTATTAGGTTCGTAATTAACGGTGGGGGAACAGAC	385514	385644	385464	385516	1	scaffold14	AG1IA_05021	381991	385644	None	10155	1688	50007	No_constitutive_exon_found_in_species
GACCAGTCGAGATCAGTCATGGCGATACCGGGCCTGGGGGATAACGTAAGGG	411350	411400	411450	411398	-1	scaffold14	AG1IA_05030	410952	411656	None	10155	1688	50007	No_constitutive_exon_found_in_species
AGCGTTTCTTTTTCTTGTCCTGGATGATCCTCGACTAAATTGAGGGATAGGA	442922	443021	442872	442924	1	scaffold14	AG1IA_05040	442510	443484	None	10155	1688	50007	No_constitutive_exon_found_in_species
AATATCTTTGTTTTATTATCTTTTGACTCGGATCTGAATCGTTGGGATAGAA	458920	458972	459022	458970	-1	scaffold14	AG1IA_05042	457854	459654	None	10155	1688	50007	No_constitutive_exon_found_in_species
ACGTCCATTTCCTCTTTTTTTTCTTTCTTTTTGACTCATGGGATCGATAGAC	493885	494081	493835	493887	1	scaffold14	AG1IA_05051	491943	495536	None	10155	1688	50007	No_constitutive_exon_found_in_species
AACCTGACTCAAAACAACGCAGACAGCGACGAGACAAGAGAGGGGACAAGGG	513253	513575	513203	513255	1	scaffold14	AG1IA_05058	512934	514341	None	10155	1688	50007	No_constitutive_exon_found_in_species
GCGTATCGCTCTAACCTATTTTGATTGTGACAGAATGCGGGGAGATGTAGTA	544231	544542	544592	544540	-1	scaffold14	AG1IA_05068	540224	545549	None	10155	1688	50007	No_constitutive_exon_found_in_species
TTTCTATATCTGAATATGAGGCTAACGCACGAAATGAACGGGGTGGATAGTC	121781	121949	121999	121947	-1	scaffold15	AG1IA_05089	120708	122876	None	10155	1688	50007	No_constitutive_exon_found_in_species
GGGGACGCATATATACCTTTCAATTGGCTCGGCTAATCGGGACAAGTAAGTC	137195	137327	137377	137325	-1	scaffold15	AG1IA_05092	136769	138716	None	10155	1688	50007	No_constitutive_exon_found_in_species
TTGGCTTAAACACTTGGACTGGATGCGCATACGCAAATGCCAAGGGCTAGCG	145950	146163	146213	146161	-1	scaffold15	AG1IA_05093	145950	146384	None	10155	1688	50007	No_constitutive_exon_found_in_species
AAAGGTTATCTCGCACTATGAACGGCCCAGAAACGTGAGTTTGGGATAAGAA	150492	150595	150442	150494	1	scaffold15	AG1IA_05096	150356	154133	None	10155	1688	50007	No_constitutive_exon_found_in_species
TTCTCCTTTTCTGAGTACAGAGAATAGGAATTTATATACGGGTTGAATAGGG	154706	154765	154656	154708	1	scaffold15	AG1IA_05097	154387	155107	None	10155	1688	50007	No_constitutive_exon_found_in_species
TGTACGCTGATCTAGATCCAGGTATGCATCTGGCCGAACGACGGGAATAGTA	194430	194524	194574	194522	-1	scaffold15	AG1IA_05110	193646	195217	None	10155	1688	50007	No_constitutive_exon_found_in_species
ATTCGTCCTCAAATCCCCGACGATGTTTCTATGTTCCGGGGAAATGACAGTG	208496	208553	208446	208498	1	scaffold15	AG1IA_05116	205776	208553	None	10155	1688	50007	No_constitutive_exon_found_in_species
TGGCGTTTGATCAAGAACCTGTTATGATTAGACTTATTTGGCCCAGGGAGCT	241905	242117	241855	241907	1	scaffold15	AG1IA_05121	241596	242117	None	10155	1688	50007	No_constitutive_exon_found_in_species
TTCCTGTCCGCTAATTGACAATTAACGAAATTTACAGGGAAATGCAGGAGTA	259189	259429	259139	259191	1	scaffold15	AG1IA_05125	258575	260564	None	10155	1688	50007	No_constitutive_exon_found_in_species
ACACTGTGACTGCAGCAGACTACAAGTTTGTTGTGCAAGGGACTGACAAGAT	281637	281861	281587	281639	1	scaffold15	AG1IA_05129	278920	284073	None	10155	1688	50007	No_constitutive_exon_found_in_species
CTTATTAGGTAAAGGGGCTTGGATAATCGGAGTAACCGTGAGGGTACAAGTA	288581	288662	288531	288583	1	scaffold15	AG1IA_05131	288402	288926	None	10155	1688	50007	No_constitutive_exon_found_in_species
TTGACCGATTATTATCTTGAGTTTGATAGGTTGACATGGGTGAACGAAAGGT	296725	296991	297041	296989	-1	scaffold15	AG1IA_05134	296256	298844	None	10155	1688	50007	No_constitutive_exon_found_in_species
GCAGGACACCTCCAGACATATTCCTGAATACCAACAAGATATGGGTATAGTT	301665	301706	301756	301704	-1	scaffold15	AG1IA_05135	299953	303702	None	10155	1688	50007	No_constitutive_exon_found_in_species
CAGGAAGAACAATCGGGTAATTAGAGTATGCCCGCAAAGGGATAGAATAGCA	398243	398436	398193	398245	1	scaffold15	AG1IA_05152	397928	398436	None	10155	1688	50007	No_constitutive_exon_found_in_species
GAACGGTTGCCTAATTGATCATTTGTAGGAGAAAGGCTGGGAACCCGAAGCA	472346	472453	472296	472348	1	scaffold15	AG1IA_05175	472228	473304	None	10155	1688	50007	No_constitutive_exon_found_in_species
GTAGCTAATTTGATTCGCATATACCCAAGGTCTGATTTTGGGTTGGGCAGGC	488464	488627	488414	488466	1	scaffold15	AG1IA_05178	487785	493220	None	10155	1688	50007	No_constitutive_exon_found_in_species
TGAGTATCCATCCCCTAATCTCCCTCAAATTTTATTGATGGGAAATAAAGTG	490697	490792	490647	490699	1	scaffold15	AG1IA_05178	487785	493220	None	10155	1688	50007	No_constitutive_exon_found_in_species
AGTTTTAAATTGGGCTTCAAATAAACGTACGCTTATAGCGGGAGGATTAGAC	26844	27017	26794	26846	1	scaffold16	AG1IA_05190	26407	27641	None	10155	1688	50007	No_constitutive_exon_found_in_species
TTTTCTCGTCGAACCCATTCCCACACACCTTGACACTTTTGGGACCCAAGGC	46866	47114	47164	47112	-1	scaffold16	AG1IA_05198	45806	49436	None	10155	1688	50007	No_constitutive_exon_found_in_species
TGATTTTCCCTTACAGAGTGTTGGTCGAGGGCTGACTCGAGGGTTGACAGCT	45806	46344	46394	46342	-1	scaffold16	AG1IA_05198	45806	49436	None	10155	1688	50007	No_constitutive_exon_found_in_species
AGTCCGTATGCCACGTTATACTACGATCGAGGGCTGATAGGGTATGATAGGC	66953	67072	66903	66955	1	scaffold16	AG1IA_05203	66660	72547	None	10155	1688	50007	No_constitutive_exon_found_in_species
GGTGTGTTCCACATCAAGTGTGCTTCACTATCTGATTTACTGGGGTATAGCA	67993	68137	67943	67995	1	scaffold16	AG1IA_05203	66660	72547	None	10155	1688	50007	No_constitutive_exon_found_in_species
AAGCTTGTCATTGTTCAGATAGAACCCCGATAACTGACGTGAGGGCTAAGGC	97024	97171	96974	97026	1	scaffold16	AG1IA_05209	95914	97171	None	10155	1688	50007	No_constitutive_exon_found_in_species
TAAGCACTCTTGTTTCAGTGTTATGATGGTAACGTGAATGGGGCGAAAAGAA	148527	148721	148477	148529	1	scaffold16	AG1IA_05230	147911	150304	None	10155	1688	50007	No_constitutive_exon_found_in_species
GAGTTAGAAGAATTCTGGGTGCGTATCACGAATCAAGGGCCAAAGCGTAGTA	149184	149391	149134	149186	1	scaffold16	AG1IA_05230	147911	150304	None	10155	1688	50007	No_constitutive_exon_found_in_species
TGAGTTTGAACTTGCTTCCCAGGTGGAATTGAGACTGAAATAGGGTACAGTT	154322	154447	154272	154324	1	scaffold16	AG1IA_05231	152603	154447	None	10155	1688	50007	No_constitutive_exon_found_in_species
TAAGTAAATATTATTATTATTTGAGCGCCGGTTGAAACTGGGACTGCAAGCC	156933	157635	157685	157633	-1	scaffold16	AG1IA_05232	154855	158757	None	10155	1688	50007	No_constitutive_exon_found_in_species
GGTGCGTGAAATCTATCTTTACATCGACACTTCCTATCCTAATCAGGGAGTA	217117	217253	217067	217119	1	scaffold16	AG1IA_05250	215245	222623	None	10155	1688	50007	No_constitutive_exon_found_in_species
GTACATTGACCGGACCTGTTATGTCTATAATTAACTGAACGGGGCCATAGGT	237806	237974	238024	237972	-1	scaffold16	AG1IA_05253	236721	238155	None	10155	1688	50007	No_constitutive_exon_found_in_species
CCATTCACTTTGCCCTAAACAGGTACGGATCTCCCGGAACGAGGGCCTAGAG	264438	264443	264493	264441	-1	scaffold16	AG1IA_05263	264227	264749	None	10155	1688	50007	No_constitutive_exon_found_in_species
CAAAACCATCTCAACTAATATGCGTATGAATCTGACTATGGGATGTGAAGTT	279587	279697	279747	279695	-1	scaffold16	AG1IA_05268	277151	280160	None	10155	1688	50007	No_constitutive_exon_found_in_species
CCATATGTGAATTCTGTACCTGTGCGATTCGTGCCTTTAAAGGGACCTAGGA	282164	282709	282759	282707	-1	scaffold16	AG1IA_05271	281765	282819	None	10155	1688	50007	No_constitutive_exon_found_in_species
CTGTGAGCATAGTCATTAGACATATAAGCTTATCATCGTGCAGGGTTGAGGA	291805	292072	291755	291807	1	scaffold16	AG1IA_05274	289399	292072	None	10155	1688	50007	No_constitutive_exon_found_in_species
GAAAACAGTGGTGTGATGCTAGTGCCGGATCTTACTCGAGAACAGGGCAGCA	342319	342386	342269	342321	1	scaffold16	AG1IA_05297	342034	343180	None	10155	1688	50007	No_constitutive_exon_found_in_species
TAAGCATAACATGTAGTAGTAGAAATATCCTAATAACATATGGGCGATAGAC	347237	347622	347672	347620	-1	scaffold16	AG1IA_05299	346130	347886	None	10155	1688	50007	No_constitutive_exon_found_in_species
ACCTTTTCGTATTTAGAAACTTGAAAACCGCTCAGGCATTGGGGATGAAGAC	363898	364018	364068	364016	-1	scaffold16	AG1IA_05307	363379	365043	None	10155	1688	50007	No_constitutive_exon_found_in_species
AATCGTTTTGGTGGTGGGCCAGCTCAGTTTTGTTCTTTTGGGAGGATTAGGT	372530	372697	372480	372532	1	scaffold16	AG1IA_05310	369976	372877	None	10155	1688	50007	No_constitutive_exon_found_in_species
AGTCTCTTTTGATCGCTCCAGGTGGCGTTGATTGACTATGGGGGGGTTAGGA	380226	380310	380176	380228	1	scaffold16	AG1IA_05312	380026	381573	None	10155	1688	50007	No_constitutive_exon_found_in_species
TTTTATATGGTCTGGGCGATGGGCTTAATTTGGGCGTGCTGGGTGGTTAGGT	386448	386504	386398	386450	1	scaffold16	AG1IA_05314	384703	392922	None	10155	1688	50007	No_constitutive_exon_found_in_species
TGCTTGTATGCTAACTCGATATGTACCTTTTCAGCGACTACTCAGGGAAGCG	389003	389140	388953	389005	1	scaffold16	AG1IA_05314	384703	392922	None	10155	1688	50007	No_constitutive_exon_found_in_species
CCCTGAAATCAGCATGATACCTAGTTTAACCTTGCATTCTAGTTGGGTAGAG	401152	401486	401102	401154	1	scaffold16	AG1IA_05317	400258	401486	None	10155	1688	50007	No_constitutive_exon_found_in_species
GGTAAGTGGGTTGAAGAATGTTGTGGCAGCGAGTGCTTACGAAAGGGTAGGT	422959	423016	422909	422961	1	scaffold16	AG1IA_05325	422521	423494	None	10155	1688	50007	No_constitutive_exon_found_in_species
ATCGTCCAAGTGGCAATGCCTGTTAGATTAACGACAGCTGGGAGGTATAGGT	481120	481160	481210	481158	-1	scaffold16	AG1IA_05347	478063	481502	None	10155	1688	50007	No_constitutive_exon_found_in_species
TGCTCCGGCTATGTATACAATATGTTTATTTCTGACCAACGGGTTAACAGGA	505431	505490	505381	505433	1	scaffold16	AG1IA_05357	503933	508532	None	10155	1688	50007	No_constitutive_exon_found_in_species
ACATTAGCCGCGATCGTAACCGTTGATTAATGCGGGGGGGAGGGGGTTAGCA	508297	508393	508247	508299	1	scaffold16	AG1IA_05357	503933	508532	None	10155	1688	50007	No_constitutive_exon_found_in_species
TGCGTTAATCTATGATGTGAAACAATCTAGAATCCTATCTTGGGGCATAGTC	528378	528489	528328	528380	1	scaffold16	AG1IA_05363	527126	528489	None	10155	1688	50007	No_constitutive_exon_found_in_species
GTCGGACTGTATAACTAGAATGAAAAGGTTAGCACCAAGGGTCAGATGAGAT	119	301	351	299	-1	scaffold17	AG1IA_05366	119	1148	None	10155	1688	50007	No_constitutive_exon_found_in_species
GGTTCTGAAATGTTGGCCGCGTGTAGCTTTTTGAAGGCACTATTAGGGAGAA	12501	12681	12451	12503	1	scaffold17	AG1IA_05372	9747	13241	None	10155	1688	50007	No_constitutive_exon_found_in_species
GGTATGCCATTCCCACTTAAGATGTTGCACAGCACTGACCTTGGGGATAGTC	13101	13241	13051	13103	1	scaffold17	AG1IA_05372	9747	13241	None	10155	1688	50007	No_constitutive_exon_found_in_species
GAGCTCGTTTGATCTATGATCAGTCGATGGGATTGGTTTAGATGGGATAGGA	55854	56029	55804	55856	1	scaffold17	AG1IA_05379	54355	56149	None	10155	1688	50007	No_constitutive_exon_found_in_species
ACATTCACATATGCGTGGACTCAGGGATGGTGGGCGGGACTTGAAAAGAGAA	62809	62966	62759	62811	1	scaffold17	AG1IA_05382	60492	63324	None	10155	1688	50007	No_constitutive_exon_found_in_species
ACGCTCTGATTTTGACTTTCGCTGACTTTCGCTGACTTTCGGGGATTTAGGT	76255	76351	76401	76349	-1	scaffold17	AG1IA_05384	74353	77178	None	10155	1688	50007	No_constitutive_exon_found_in_species
GTCATTTCCGCAGCACTCGCGTAACGACCAATCCCGGGGTAGGTTACGAGCA	97037	97196	96987	97039	1	scaffold17	AG1IA_05390	96872	98165	None	10155	1688	50007	No_constitutive_exon_found_in_species
TAAATGCGACTATTAGCTTGTTTGTGTGAATAATAGGAGTGTTGTGGGAGTC	128924	129073	128874	128926	1	scaffold17	AG1IA_05398	128605	129073	None	10155	1688	50007	No_constitutive_exon_found_in_species
TCTCTGGTGTCATATCATATGATTGCTCGTTTTGGGGTTATAATGGGTAGAA	265197	265346	265396	265344	-1	scaffold17	AG1IA_05425	265197	265902	None	10155	1688	50007	No_constitutive_exon_found_in_species
TAATTGACTATCCGGTGAGGAATGGTGCTCACGGATTTTAGGTGTGGGAGTC	285598	285631	285681	285629	-1	scaffold17	AG1IA_05433	285598	287534	None	10155	1688	50007	No_constitutive_exon_found_in_species
TATACATGAAAGATGAATGTTAATTATTTATTGATGAATATGGGAACGAGTT	346072	346193	346022	346074	1	scaffold17	AG1IA_05446	344188	346193	None	10155	1688	50007	No_constitutive_exon_found_in_species
TTTAGCCTGTGCCCAGGTATAATTTATTCGTCGTTTCAGGGAGAGGTTAGAT	356928	357002	356878	356930	1	scaffold17	AG1IA_05448	355727	357696	None	10155	1688	50007	No_constitutive_exon_found_in_species
AACCAAACACACTAGACTATGGTACATGAGTGAGTGGGTAATGATATGAGAG	369132	369186	369082	369134	1	scaffold17	AG1IA_05451	365692	369942	None	10155	1688	50007	No_constitutive_exon_found_in_species
GATTAGTGATCAGAGCTCGGCGAAAACGATTTTTGCTGGGGAGGGCTCAGGA	402735	402852	402902	402850	-1	scaffold17	AG1IA_05460	402735	404241	None	10155	1688	50007	No_constitutive_exon_found_in_species
ACAACAAATTGGGGAGGATATTGATTGGCATGTCGCGCACGTTGGGCGAGGT	407180	407288	407130	407182	1	scaffold17	AG1IA_05463	405381	408230	None	10155	1688	50007	No_constitutive_exon_found_in_species
ATTTTACCCGTTGCTTATTTGAACTTTGCAATTACAGTGAAGTGGGACAGAT	438950	439087	439137	439085	-1	scaffold17	AG1IA_05475	438950	440439	None	10155	1688	50007	No_constitutive_exon_found_in_species
GCTCTTATTGTTCGGTAAGAAGGGATCGTTGATCTGACCGGGTTGAACAGGC	584	629	679	627	-1	scaffold18	AG1IA_05483	584	3163	None	10155	1688	50007	No_constitutive_exon_found_in_species
ACGAATTGCTGTCGAAAACCATTCCTTACTTACCGCTTTTGGGAGCCTAGTG	16321	16442	16271	16323	1	scaffold18	AG1IA_05487	11681	16442	None	10155	1688	50007	No_constitutive_exon_found_in_species
CTCTAGTCGACTGAAATGCCGGCTCTGGCTCAGCTGGAGGGGTGGGCAAGTC	63625	63701	63751	63699	-1	scaffold18	AG1IA_05507	61280	63902	None	10155	1688	50007	No_constitutive_exon_found_in_species
TTCAAATGAGCAGATAGTGCGGTGACCGGGGGCCCTGATGGACGGGGAAGAA	62388	62460	62510	62458	-1	scaffold18	AG1IA_05507	61280	63902	None	10155	1688	50007	No_constitutive_exon_found_in_species
TCCATCTTGGGCCGGTATTGCGCGGGCTGGGTGTCTGGTTCGGGCAACAGAG	61553	61800	61850	61798	-1	scaffold18	AG1IA_05507	61280	63902	None	10155	1688	50007	No_constitutive_exon_found_in_species
AAGGAAGTTAGCGTTGTTGTGAACATATCTGATATCCATGTAGTTGGGAGCG	84378	84529	84328	84380	1	scaffold18	AG1IA_05516	80754	85584	None	10155	1688	50007	No_constitutive_exon_found_in_species
TTAAGCAGTGTCACATTGCTGGTTTGTGGCGCCGTTGTTTACAGGGGTAGAG	84894	85131	84844	84896	1	scaffold18	AG1IA_05516	80754	85584	None	10155	1688	50007	No_constitutive_exon_found_in_species
CTCCTATATTGAACATGTGGATTGGTCGCAATTCTGGGCGGACAATCAAGAC	179840	179908	179958	179906	-1	scaffold18	AG1IA_05548	174656	180122	None	10155	1688	50007	No_constitutive_exon_found_in_species
ACGTAAGCCATCTCCCAACTGTGGACTTAATTTTTGTTTGGGCAATACAGGT	183207	183431	183157	183209	1	scaffold18	AG1IA_05551	182794	183660	None	10155	1688	50007	No_constitutive_exon_found_in_species
TCGGTTTGTTCTACTGAACTGACTCGGTCATTAACTACTACGGGATACAGCC	194871	194973	195023	194971	-1	scaffold18	AG1IA_05556	193814	195636	None	10155	1688	50007	No_constitutive_exon_found_in_species
GCAAATATATGACAACAGTGGGCGCTTATACTGACTTGTTGGGTTGATAGCA	272186	272259	272309	272257	-1	scaffold18	AG1IA_05581	272186	273063	None	10155	1688	50007	No_constitutive_exon_found_in_species
CAGAAGCAAGGTCTGTAGTGTATATCTATGAACGTGGGTCGCAGCTAAAGTA	277807	278727	277757	277809	1	scaffold18	AG1IA_05584	277672	281062	None	10155	1688	50007	No_constitutive_exon_found_in_species
GTAAGCTGCTCTCTTTTCTTTTGGGCTCGACCATAGGGAAAGGGGGGAAGGG	310551	310678	310728	310676	-1	scaffold18	AG1IA_05599	309032	311513	None	10155	1688	50007	No_constitutive_exon_found_in_species
GGTGTCCCTAATTAATTGCCATGATAATACTAACTCGACCGGCGGGCTAGTG	356314	356354	356404	356352	-1	scaffold18	AG1IA_05614	355932	359820	None	10155	1688	50007	No_constitutive_exon_found_in_species
AATAACCTACGCCAAAACAATCCACTTAATGGGGCTGGCGGGGATGTGAGAG	398794	399060	398744	398796	1	scaffold18	AG1IA_05628	397600	399060	None	10155	1688	50007	No_constitutive_exon_found_in_species
GCGCCGAGCCGGCTAACGCTTACGTGATGCGGAGCAAAGGGGGTGATTAGTT	469534	469714	469484	469536	1	scaffold18	AG1IA_05636	469147	470340	None	10155	1688	50007	No_constitutive_exon_found_in_species
GGCCCAGCTGAATCGCATGCAGGCTTATCTGAGAGAACGGGATATAAAAGGA	21447	21535	21397	21449	1	scaffold19	AG1IA_05638	18159	23095	None	10155	1688	50007	No_constitutive_exon_found_in_species
GTACATCCAGCAGCGACACCACTTCAAGCAGCACATCATGGGACAACAAGAG	23349	23563	23613	23561	-1	scaffold19	AG1IA_05639	23349	24113	None	10155	1688	50007	No_constitutive_exon_found_in_species
TCTGAAATAGAGCCAGAATCCGAGTGGTTTGATTCATAGTATGAGGGGAGAG	42345	42358	42408	42356	-1	scaffold19	AG1IA_05647	39935	44263	None	10155	1688	50007	No_constitutive_exon_found_in_species
AGTACGTAAATACTGATTTCAGAAGTGCGTGCTGATAATCTGGGATGTAGCT	48020	48329	47970	48022	1	scaffold19	AG1IA_05649	46924	49561	None	10155	1688	50007	No_constitutive_exon_found_in_species
TTCTGTTTGACCCGGCGGGTATAGTATGGCATGGCATGGGTTGGACGGAGAC	56422	56496	56546	56494	-1	scaffold19	AG1IA_05652	54239	59000	None	10155	1688	50007	No_constitutive_exon_found_in_species
ACTTGGCTATGTCTTCTCAGATGTCTTCTTCTCAAGAATACGGGCAATAGTC	59505	59599	59455	59507	1	scaffold19	AG1IA_05653	59053	60654	None	10155	1688	50007	No_constitutive_exon_found_in_species
TCGCAAGTGTCCAGTTGTGCTTACATGTAGTTTCTTGATGAAGGGGGTAGAT	61445	61777	61395	61447	1	scaffold19	AG1IA_05654	61129	62668	None	10155	1688	50007	No_constitutive_exon_found_in_species
GAGATGGGCACTTACTCGTGCATTTACATACTCATTGAATCTACAGGGAGAA	65944	65996	66046	65994	-1	scaffold19	AG1IA_05655	63046	68418	None	10155	1688	50007	No_constitutive_exon_found_in_species
GATTCTCCAAGGCTGCCGATCTACTAGCAAAATCCCATCCTATGGGTAAGTG	65310	65474	65524	65472	-1	scaffold19	AG1IA_05655	63046	68418	None	10155	1688	50007	No_constitutive_exon_found_in_species
AGTCAATTAATGGTATCCTAGGTTCTTTTGATCCTCACGCAACTGGGTAGGC	64306	64392	64442	64390	-1	scaffold19	AG1IA_05655	63046	68418	None	10155	1688	50007	No_constitutive_exon_found_in_species
ATAGTCTGCTAGTCTTGCTCTAGCTTAACTAATTCGCACGGGCTGAACAGAA	69139	69182	69089	69141	1	scaffold19	AG1IA_05656	68806	69803	None	10155	1688	50007	No_constitutive_exon_found_in_species
GCCGTTATGCATGCGCTACAAACGCCCATTTTATATGGGTAAGTAACAAGGC	86313	86409	86459	86407	-1	scaffold19	AG1IA_05660	86313	88559	None	10155	1688	50007	No_constitutive_exon_found_in_species
TGGTCAATGTATTGTACTTTTTGTTCTTCTTGTCGTGATGGGATGCTGAGCG	134456	134565	134615	134563	-1	scaffold19	AG1IA_05674	133654	135145	None	10155	1688	50007	No_constitutive_exon_found_in_species
TTTCGGCGCAAAACAACCCCACAGTCCTTCACTTATTTGGAAACGGGTAGAT	159846	159989	160039	159987	-1	scaffold19	AG1IA_05684	158871	161244	None	10155	1688	50007	No_constitutive_exon_found_in_species
CGCACGTTTGTACAACCTTGACTTTTAATTTGTTGCAATTGGGTGGTAAGCG	162810	162972	163022	162970	-1	scaffold19	AG1IA_05685	162102	163474	None	10155	1688	50007	No_constitutive_exon_found_in_species
CTAGGGTTCTGATTTATGGTGGTCGTGTGGCTCATGATTGGGTGGTGTAGAT	169720	169802	169670	169722	1	scaffold19	AG1IA_05688	169412	170465	None	10155	1688	50007	No_constitutive_exon_found_in_species
CGGCTTCTAGTCCGGAACAATGCCCATCAGTACTCATACCGTCGGGATAGGT	218271	218501	218221	218273	1	scaffold19	AG1IA_05700	218011	219978	None	10155	1688	50007	No_constitutive_exon_found_in_species
TGTCCATGTCGCTGAATGGGCGCGGTGGCGATGTGGCGGACACGGGTGAGCT	250991	251061	251111	251059	-1	scaffold19	AG1IA_05710	250991	251823	None	10155	1688	50007	No_constitutive_exon_found_in_species
AGGTGAACTTGAATACACCTGTTAGACATTTAATAATGTCAAGGGTGTAGAG	289926	290140	289876	289928	1	scaffold19	AG1IA_05720	289632	290990	None	10155	1688	50007	No_constitutive_exon_found_in_species
AGGCGTGAAACGAGAATGGTATGTGGGACTTATGAGCCGTATTAGGGTAGGA	301580	301668	301530	301582	1	scaffold19	AG1IA_05723	301460	305779	None	10155	1688	50007	No_constitutive_exon_found_in_species
AACAATATCTTTACCTTAAGCTGAGAATGACCGAAATTGGGATATCGAAGAG	305754	305779	305704	305756	1	scaffold19	AG1IA_05723	301460	305779	None	10155	1688	50007	No_constitutive_exon_found_in_species
GATCGGACGTTGACTGGTTCAGAATCTTTGAATTCAGATGGGGACTGGAGTT	307927	307952	308002	307950	-1	scaffold19	AG1IA_05724	305969	308449	None	10155	1688	50007	No_constitutive_exon_found_in_species
GGTAGTTACCGCATATTGAAGCTATGTCAGATCATTTGCAATACGGGTAGAC	320568	320821	320518	320570	1	scaffold19	AG1IA_05728	320414	324039	None	10155	1688	50007	No_constitutive_exon_found_in_species
CCTTATGTCCCCCCCCCTCATTTTCTCCTTCCCAACACAGGGCCTAAAAGCG	336138	336221	336088	336140	1	scaffold19	AG1IA_05734	334719	336953	None	10155	1688	50007	No_constitutive_exon_found_in_species
TACAACGGTTTATTGGGTCTCGGTTTGGGCTAAGGAGTAGGGAAGTATAGAT	336800	336953	336750	336802	1	scaffold19	AG1IA_05734	334719	336953	None	10155	1688	50007	No_constitutive_exon_found_in_species
TTTAATCCCAACGGTTTGACTGATCAATTGATCAAATCTCCAGGGCAAAGAA	344495	344604	344654	344602	-1	scaffold19	AG1IA_05737	344263	345133	None	10155	1688	50007	No_constitutive_exon_found_in_species
ATACAACTGGCGATAACTGGAAGAGTTTTTTAAAACTTTAATAAGGGGAGAA	382527	382735	382785	382733	-1	scaffold19	AG1IA_05748	382527	382873	None	10155	1688	50007	No_constitutive_exon_found_in_species
ACTCAAAGCCCCCGAATGTATGATGGATGCGAAATTAACGGGGGATATAGCC	389079	389117	389167	389115	-1	scaffold19	AG1IA_05751	388772	389834	None	10155	1688	50007	No_constitutive_exon_found_in_species
CTTTTCTACCGCCCGTTTTGCTGACGCGTCGTTAGCCCATGCCAGGGCAGCT	431920	432126	431870	431922	1	scaffold19	AG1IA_05761	427313	432126	None	10155	1688	50007	No_constitutive_exon_found_in_species
TGATACTGGAAGAGAGTGATCGATTGAAGATGGTCAGGGATGAATAACAGAT	445257	445457	445507	445455	-1	scaffold19	AG1IA_05766	445257	447152	None	10155	1688	50007	No_constitutive_exon_found_in_species
TGTGTCTGACCGCTGAATTGGTGCTCGATGCTCATACGTAAGGGGTATAGTT	455735	456067	455685	455737	1	scaffold19	AG1IA_05768	454955	459054	None	10155	1688	50007	No_constitutive_exon_found_in_species
AGTCTAGCCCTGTATATATTGTTATCCCATTTGACAATGGGGCAGTCAAGAA	50385	50449	50499	50447	-1	scaffold20	AG1IA_05779	48218	50794	None	10155	1688	50007	No_constitutive_exon_found_in_species
GCGGATTGAATGAACACGTCAATCCCATGGACAATTCGCTGGGTACGTAGCA	67061	67408	67011	67063	1	scaffold20	AG1IA_05785	66592	67945	None	10155	1688	50007	No_constitutive_exon_found_in_species
CCACTGCAGGTAAGCACGATACTTATATTATGCTGGAAAGATAGGGTTAGAA	97510	97726	97460	97512	1	scaffold20	AG1IA_05802	97079	99201	None	10155	1688	50007	No_constitutive_exon_found_in_species
TGTTGAAACTTGGGGCCCACATTATTGACGTCGGTTTTGCACGGGCGAAGCG	104331	104375	104281	104333	1	scaffold20	AG1IA_05805	104227	104719	None	10155	1688	50007	No_constitutive_exon_found_in_species
GATATTTGAATCAGCGCACTATCGAATGTGCGTGTGGTTTAGGGTACTAGTT	131998	132144	131948	132000	1	scaffold20	AG1IA_05815	130076	134156	None	10155	1688	50007	No_constitutive_exon_found_in_species
ATTGGCACAAACCCACTGGGAGGCTGGGTTAATTTAGAAGACGGGTCAAGAA	172901	173013	173063	173011	-1	scaffold20	AG1IA_05828	172590	173339	None	10155	1688	50007	No_constitutive_exon_found_in_species
AACAGTTTCTCTGGTCTGTTGTTTACGCTCTGGACACTATCGCGCGGGAGTG	189299	189342	189392	189340	-1	scaffold20	AG1IA_05835	187601	191241	None	10155	1688	50007	No_constitutive_exon_found_in_species
TTGGATTGTACATTGCCGTAGGCTCTCAATGCTTGTACATGGGAATTAAGTT	209232	209324	209182	209234	1	scaffold20	AG1IA_05844	208511	209780	None	10155	1688	50007	No_constitutive_exon_found_in_species
GAGTTTCCTGTAGTCACATCCATCAAGTATGCTTATCCTCAGGGATTTAGAG	267633	267812	267583	267635	1	scaffold20	AG1IA_05865	266859	275111	None	10155	1688	50007	No_constitutive_exon_found_in_species
TTTACCGCTTCTGAAGGTATCGGGGGGTATATATGGATTCGGGTTTAAAGGG	271452	271479	271402	271454	1	scaffold20	AG1IA_05865	266859	275111	None	10155	1688	50007	No_constitutive_exon_found_in_species
GTGGAGTGCAAATACCCGCATGGGTCGCTCTGGATCCTTAATCGGGTGAGAC	307467	307617	307667	307615	-1	scaffold20	AG1IA_05877	305857	308945	None	10155	1688	50007	No_constitutive_exon_found_in_species
TACCCTTCACCTGAATGAGGAGTGGCCAAACCCTAAAGTGGTGGGTTAAGAT	316572	316696	316746	316694	-1	scaffold20	AG1IA_05882	315736	320273	None	10155	1688	50007	No_constitutive_exon_found_in_species
CTATACTGCATATTTTGACCTCGGTGCTGATCAAGTATGGGTGGAAATAGCG	348275	348361	348225	348277	1	scaffold20	AG1IA_05891	346901	351257	None	10155	1688	50007	No_constitutive_exon_found_in_species
GCTCGCTGTTTGTGCAGCAGTGAGCGCACTGGTTGTGGGCGCAAACAAAGAG	362040	362159	362209	362157	-1	scaffold20	AG1IA_05894	361487	363655	None	10155	1688	50007	No_constitutive_exon_found_in_species
CGACCTCGACATATCTGTTCTTATTTCTTGGAATTGATGCCCGGTGGGAGAT	413024	413155	412974	413026	1	scaffold20	AG1IA_05911	412715	419063	None	10155	1688	50007	No_constitutive_exon_found_in_species
TAATCCGCACTTGTTAGCTCATTGCCTAACATATTTATCACATGGGATAGAT	440891	440930	440841	440893	1	scaffold20	AG1IA_05918	440090	441780	None	10155	1688	50007	No_constitutive_exon_found_in_species
CTCCCACTCCACAAGAGACCTGAACCCCCCGCTCCTCTTGCGGGGGAGAGGG	442968	443261	442918	442970	1	scaffold20	AG1IA_05919	442167	443662	None	10155	1688	50007	No_constitutive_exon_found_in_species
CCTCAAAGAGGAATCGGGGTGTGAGTGGCATTATAAACACTGAAGGGGAGCG	443346	443662	443296	443348	1	scaffold20	AG1IA_05919	442167	443662	None	10155	1688	50007	No_constitutive_exon_found_in_species
GTTATCCAACTAAAACTAATGGAGTAATACACATATAACTACGGGTCAAGCA	451174	451289	451339	451287	-1	scaffold20	AG1IA_05923	447285	451471	None	10155	1688	50007	No_constitutive_exon_found_in_species
GCAAGGCGTAGTGTGTTTGCGGGAACAAAGAAGCTAATTGGCGGGGTTAGAC	13554	13712	13762	13710	-1	scaffold21	AG1IA_05927	11319	16026	None	10155	1688	50007	No_constitutive_exon_found_in_species
CATACTCCCTCTTCAGCCATTCTTGGCTAATGATTACCGCTAGGGCGGAGAC	92997	93081	92947	92999	1	scaffold21	AG1IA_05953	91168	93081	None	10155	1688	50007	No_constitutive_exon_found_in_species
GGGCGCGAGCGCTATTTGCCTTGGTTGTGCGGGGATGGTAGGGATGGAAGAA	98883	98931	98833	98885	1	scaffold21	AG1IA_05957	97487	98931	None	10155	1688	50007	No_constitutive_exon_found_in_species
ATCACGCCAGTAGTTTTATGTGATATGTACTAACCCTGATGGATGGGTAGGA	119231	119708	119181	119233	1	scaffold21	AG1IA_05963	118189	121345	None	10155	1688	50007	No_constitutive_exon_found_in_species
TCGTTCGTTATTTGCCTACTTTTGAGTTGTATTCGTGGGATACAGATGAGAT	120575	120652	120525	120577	1	scaffold21	AG1IA_05963	118189	121345	None	10155	1688	50007	No_constitutive_exon_found_in_species
ATCATGCCCACTGAGGCCGCATTTATTGTTGTCACTTACTTGGGGCATAGGT	123593	123983	124033	123981	-1	scaffold21	AG1IA_05965	123397	124456	None	10155	1688	50007	No_constitutive_exon_found_in_species
AGATAAAATCCGTTACTAATGAGGGGTTAAGACCTTATACACAGGGTAAGAC	132802	132901	132752	132804	1	scaffold21	AG1IA_05966	130230	133715	None	10155	1688	50007	No_constitutive_exon_found_in_species
CTTGTCGTTGGAAGCTCATTGAACTGACCGTCTCGCTTTTACTCAGGGAGGA	176702	177002	177052	177000	-1	scaffold21	AG1IA_05977	176153	179211	None	10155	1688	50007	No_constitutive_exon_found_in_species
CCCCCCTTGCGACTTTGTTAGTTTGGTTCGATTGAGTTTTGGGGGGTTAGAC	283654	283758	283808	283756	-1	scaffold21	AG1IA_06002	282971	284588	None	10155	1688	50007	No_constitutive_exon_found_in_species
GTCCTGCAGTTTCAATGTACTCATTGGTGGCGCTAACGAGAGGGGAACAGAG	283497	283600	283650	283598	-1	scaffold21	AG1IA_06002	282971	284588	None	10155	1688	50007	No_constitutive_exon_found_in_species
GCATATACATTCATTATCATCATAGCCGCCTGCTGATACTCGGGAGAAAGGT	289186	289502	289136	289188	1	scaffold21	AG1IA_06004	288773	297852	None	10155	1688	50007	No_constitutive_exon_found_in_species
ACCAGCCTCGGACCGTCTCTTTCTGGCGGTAGTCGCGTTGGGCGAGACAGCT	315811	315996	315761	315813	1	scaffold21	AG1IA_06007	315503	315996	None	10155	1688	50007	No_constitutive_exon_found_in_species
GTAATTGACTGCAAGACGGCACGTCATCACCATACTGGTGGGTGGAGTAGGG	320504	320914	320964	320912	-1	scaffold21	AG1IA_06009	320102	321495	None	10155	1688	50007	No_constitutive_exon_found_in_species
CCAAGACGCTGAGGATCGTGTATATGCGGTGACAATGTAGGGATGCTAAGCG	350925	351067	351117	351065	-1	scaffold21	AG1IA_06015	350925	352946	None	10155	1688	50007	No_constitutive_exon_found_in_species
ATGAACAGCTATAGTCCTTTCAGAGAACAGAATACTCACGGAAGGGTAAGAC	422736	422813	422863	422811	-1	scaffold21	AG1IA_06023	421958	426337	None	10155	1688	50007	No_constitutive_exon_found_in_species
TATGCATCCGTCAATTGAATCTGGAAAAAATTTATAGGGAAGTATAAAAGGG	436199	436383	436433	436381	-1	scaffold21	AG1IA_06025	431585	437369	None	10155	1688	50007	No_constitutive_exon_found_in_species
TTTTGGCGTGGATCGCATTTACATTCATGACTAAAAGCTGGGCATGTAAGTT	446794	446967	446744	446796	1	scaffold21	AG1IA_06026	445576	446967	None	10155	1688	50007	No_constitutive_exon_found_in_species
CTGATTCCGGTGTGTCTTTCTATTTATATATTCTGGAATAGGGCTGAAAGAT	447259	447468	447518	447466	-1	scaffold21	AG1IA_06027	447041	448415	None	10155	1688	50007	No_constitutive_exon_found_in_species
GGAAAATGAACATGTTATAGCGATATTGGACGTGATAAATTGGGTAAAAGTG	2568	2683	2518	2570	1	scaffold22	AG1IA_06028	2131	4775	None	10155	1688	50007	No_constitutive_exon_found_in_species
TTCTTCCGCTCTATCACTCTTGACCCTGGGACATGTGCCCGACCTGGGAGCG	11544	11599	11494	11546	1	scaffold22	AG1IA_06029	10938	11599	None	10155	1688	50007	No_constitutive_exon_found_in_species
AGTTCGCGAGGACCAGAGCCCTTGATACTTAATACTAATCGGGGCTGTAGTT	41918	42126	41868	41920	1	scaffold22	AG1IA_06039	38275	42223	None	10155	1688	50007	No_constitutive_exon_found_in_species
AACGACTCGAGCGCGAGCGGCTGATGGAAGAGGAAATGCGTAGACGGGAGCC	54740	54756	54806	54754	-1	scaffold22	AG1IA_06043	54740	56798	None	10155	1688	50007	No_constitutive_exon_found_in_species
GGAGGCGCGGTGGTGTTGGGGAGGAGAGAGTCTGGGTATGGTGCTGGGAGAG	57129	57162	57212	57160	-1	scaffold22	AG1IA_06044	57129	59055	None	10155	1688	50007	No_constitutive_exon_found_in_species
CAAGAGAAAAAAACAAACTGGGTTTATTACTCGGGCTCGGGGACCAAGAGTC	61155	61290	61340	61288	-1	scaffold22	AG1IA_06045	59705	62673	None	10155	1688	50007	No_constitutive_exon_found_in_species
ACCGTGCGTAAACGTTAACTTGGCCGGGACCGGGAAACGGGTACGGCAAGCC	60554	60848	60898	60846	-1	scaffold22	AG1IA_06045	59705	62673	None	10155	1688	50007	No_constitutive_exon_found_in_species
GCTGGTTCTTTTTCACTCCGAGTTGTTTGTTGCCGTCTGGGATAGGCAAGGG	59938	59991	60041	59989	-1	scaffold22	AG1IA_06045	59705	62673	None	10155	1688	50007	No_constitutive_exon_found_in_species
TGCAAGAATGAGATACGTTCAATGAGCGATCAGACGGAGCGAGTGGGGAGGG	105577	105773	105527	105579	1	scaffold22	AG1IA_06060	104857	105773	None	10155	1688	50007	No_constitutive_exon_found_in_species
CCTTAAGAGATCCCAGTCTCATCACAGACCGCAGTTGCTCGGGGTCAGAGAC	121765	121839	121715	121767	1	scaffold22	AG1IA_06066	121550	123880	None	10155	1688	50007	No_constitutive_exon_found_in_species
GGTAGCTTCTCGTGGATTTGAGTGCAACCTACTGAAACCCAGGGTACCAGGC	127164	127306	127356	127304	-1	scaffold22	AG1IA_06067	125483	128247	None	10155	1688	50007	No_constitutive_exon_found_in_species
GGGGCCGACCGCCGGTTCGCACGGAGGGATCGACAGATACAACTCGGGAGTG	134002	134061	133952	134004	1	scaffold22	AG1IA_06069	133901	134416	None	10155	1688	50007	No_constitutive_exon_found_in_species
TCTTTCTCTCTTTCTTTCTTTTACTTTGTTCGAGGAACAGACGGGACTAGAC	136579	136699	136749	136697	-1	scaffold22	AG1IA_06072	136579	137340	None	10155	1688	50007	No_constitutive_exon_found_in_species
TTGTTGTTGCTGTGTAGATCCTGGGGCTGATTTAACGCGGGGTGGGGTAGTT	143276	143915	143226	143278	1	scaffold22	AG1IA_06075	140820	144928	None	10155	1688	50007	No_constitutive_exon_found_in_species
GTGTTGATTGATTAAATGATATGAATTTTGACGCTTGGCGTGGGTAGGAGCG	144384	144557	144334	144386	1	scaffold22	AG1IA_06075	140820	144928	None	10155	1688	50007	No_constitutive_exon_found_in_species
CACAGTGGAGGGGAGCGACGTCCGAGTCGTAAAAGAAGGGGATAGGTGAGTA	147312	147409	147262	147314	1	scaffold22	AG1IA_06076	145142	148534	None	10155	1688	50007	No_constitutive_exon_found_in_species
TATATCTCATGTTATCCGGTGATACCATAACTGAGACACTTGGGGGATAGGA	170233	170345	170395	170343	-1	scaffold22	AG1IA_06081	166908	170807	None	10155	1688	50007	No_constitutive_exon_found_in_species
AGCACAATTTGTGAATATTTCCAACTCTCAACTGACTCGGGATTATAGAGGT	167840	167868	167918	167866	-1	scaffold22	AG1IA_06081	166908	170807	None	10155	1688	50007	No_constitutive_exon_found_in_species
TCGGAGCAGCACTGGTGGTAGATGAAGTACTAGTCGTGGTGGGTGTTGAGCT	188926	188955	189005	188953	-1	scaffold22	AG1IA_06086	188926	189409	None	10155	1688	50007	No_constitutive_exon_found_in_species
ATTTTTCACAATTTCAGGACCACATTGCTCATTGTTAATGGGAAATACAGGA	200297	200414	200247	200299	1	scaffold22	AG1IA_06089	198165	204982	None	10155	1688	50007	No_constitutive_exon_found_in_species
GTAAGCTCATCCACTGCGAAATTTATGTGACTGGCTTATGCGGGACGCAGAT	207819	207964	208014	207962	-1	scaffold22	AG1IA_06091	207581	209280	None	10155	1688	50007	No_constitutive_exon_found_in_species
TAAGGTTTTTTCCCTTTTTTTGCTTGGATGAACGCTAACATCGGGGATAGGT	207581	207768	207818	207766	-1	scaffold22	AG1IA_06091	207581	209280	None	10155	1688	50007	No_constitutive_exon_found_in_species
GTATGTTTCATGTTTCCTCTCAAGATCGGCTTGCTAAAGCATAAGGGTAGGG	251394	251496	251546	251494	-1	scaffold22	AG1IA_06106	248923	252056	None	10155	1688	50007	No_constitutive_exon_found_in_species
TAACTGTATTGAATGCCTATTCCGGATTTGCACTCGTTGCAGAGGGTGAGTC	291040	291152	291202	291150	-1	scaffold22	AG1IA_06120	288413	294296	None	10155	1688	50007	No_constitutive_exon_found_in_species
ACAATTGTATAGGGAGGTCAACCCAGGAATGTTGAAGCGCCGGGAGAGAGGG	365102	365126	365176	365124	-1	scaffold22	AG1IA_06150	365102	366912	None	10155	1688	50007	No_constitutive_exon_found_in_species
AGCAAGCCACGTTTCTTGGAGCATCTGCTGAGTAGGTAGTATTACGGGAGTG	388158	388235	388108	388160	1	scaffold22	AG1IA_06155	382335	388926	None	10155	1688	50007	No_constitutive_exon_found_in_species
TAGATACCCATGTGGGATGGGTAACTTAACGGATCGTGGGGATCGAATAGGT	404530	404726	404480	404532	1	scaffold22	AG1IA_06162	402672	404726	None	10155	1688	50007	No_constitutive_exon_found_in_species
GTAAGCACACGTGCGTTTACGGCTGTTCTATTATTAAGTCCGTTGGGAAGGT	9036	9193	9243	9191	-1	scaffold23	AG1IA_06172	6295	9826	None	10155	1688	50007	No_constitutive_exon_found_in_species
TGAGTATGCAAAACGGTTGTAGGGCTGCGGCTTGTGCTCAAATGGGGTAGAA	6659	6757	6807	6755	-1	scaffold23	AG1IA_06172	6295	9826	None	10155	1688	50007	No_constitutive_exon_found_in_species
AGGTGAGATCAAGGATAATGTATTCGATATGTTGACTGATAGTCGGGTAGAT	31575	31672	31722	31670	-1	scaffold23	AG1IA_06178	29048	33641	None	10155	1688	50007	No_constitutive_exon_found_in_species
TTTTGAATTCTAGTTGTACATTTGTGAAATATTAAATCGTCGGGAGCGAGCA	48915	49118	48865	48917	1	scaffold23	AG1IA_06183	48362	49118	None	10155	1688	50007	No_constitutive_exon_found_in_species
CATTCCCGTTTTACTTCCATAATGTTCGCTCAGCTAAAACGAGGGGAAAGAC	84648	84919	84969	84917	-1	scaffold23	AG1IA_06194	83763	85798	None	10155	1688	50007	No_constitutive_exon_found_in_species
GGATGGTAGATAAACTTGGTCGAATCTGTTTGGACATTCTCAAGGGTTAGTG	108041	108162	108212	108160	-1	scaffold23	AG1IA_06203	108041	108885	None	10155	1688	50007	No_constitutive_exon_found_in_species
GTCTTCTTCATTAAAACATTCTTACCAAAATGTAATACAGTGGGAGCAAGCT	160271	160745	160221	160273	1	scaffold23	AG1IA_06221	159065	160745	None	10155	1688	50007	No_constitutive_exon_found_in_species
AAGTGGATTGTTATCATTTCGCCCCGCACGCTTCCATCACTGTGGGGGAGCT	161774	162014	161724	161776	1	scaffold23	AG1IA_06222	160996	162589	None	10155	1688	50007	No_constitutive_exon_found_in_species
GCCAATAGCGCTCTGGCATCCAACTCACACCATTCGGGATGAATCAATAGGC	163373	163534	163584	163532	-1	scaffold23	AG1IA_06223	163373	163893	None	10155	1688	50007	No_constitutive_exon_found_in_species
TGACCCATATAAGCATGGCCTCTTGTTAATATGTTATACCATGGGTGTAGAC	169757	170090	169707	169759	1	scaffold23	AG1IA_06226	165278	170463	None	10155	1688	50007	No_constitutive_exon_found_in_species
ATGATTCCACTTCCTCTGAAAAATAATAATTCAACCCAGGGGGGGGGGAGGT	224803	224973	225023	224971	-1	scaffold23	AG1IA_06237	224803	225256	None	10155	1688	50007	No_constitutive_exon_found_in_species
GGAGCGTGTGCTGGGCGTTACATATTTTAAACCTCATGGGAAACAATTAGGA	238768	238973	239023	238971	-1	scaffold23	AG1IA_06240	237730	239737	None	10155	1688	50007	No_constitutive_exon_found_in_species
GCACATTTGATGTGAATGACCTAAGTATTAGACCTTCGGGGCCCAAGAAGCC	260501	260539	260589	260537	-1	scaffold23	AG1IA_06251	260275	262767	None	10155	1688	50007	No_constitutive_exon_found_in_species
TGAGTTTGTATCCCTAGTACTTTCAGGTGCATGAACTTAGTGGGCGATAGGC	281720	281852	281670	281722	1	scaffold23	AG1IA_06255	276473	282582	None	10155	1688	50007	No_constitutive_exon_found_in_species
GTCTGTGCGTTATTGGTGATGGTGGAGTACTGATGATGCATGGGGTGTAGTT	315399	315516	315566	315514	-1	scaffold23	AG1IA_06262	314967	316179	None	10155	1688	50007	No_constitutive_exon_found_in_species
TGAGTCTACTGCTAGTGATGTACGAGGATATACTGATATTCGGGTGGTAGAA	359587	359713	359763	359711	-1	scaffold23	AG1IA_06270	357741	360518	None	10155	1688	50007	No_constitutive_exon_found_in_species
AGGGGTAACAAAACCACTTTCTAATTCTCTTGATTAGGGGTTGTAAAAAGGA	365363	365395	365313	365365	1	scaffold23	AG1IA_06273	364125	366780	None	10155	1688	50007	No_constitutive_exon_found_in_species
ATAAAGCAACTAGAGTCAGAAGAAGCAACTCTCAATGTTGCATGGGCAAGTC	414624	414780	414830	414778	-1	scaffold23	AG1IA_06287	412422	415286	None	10155	1688	50007	No_constitutive_exon_found_in_species
ACACTTTGCCAAACAGGCTGACGCCCAGCTGCTAATTCGGGCTCAAAAAGAA	12622	13149	13199	13147	-1	scaffold24	AG1IA_06294	11854	13695	None	10155	1688	50007	No_constitutive_exon_found_in_species
GTTTTGTCTTTTATATGTTGGAGCGGAAAATACTATGGGAGGTGAGGAAGCC	15840	15996	15790	15842	1	scaffold24	AG1IA_06296	14392	16925	None	10155	1688	50007	No_constitutive_exon_found_in_species
CAAAATGGTGCGATCTAGTATGAATTAATTCGCATAATCTAGTGGGAGAGAG	26761	26815	26865	26813	-1	scaffold24	AG1IA_06299	26305	28452	None	10155	1688	50007	No_constitutive_exon_found_in_species
AGTATGCAAGATTTAGCTCGATTCAAACTCACAGCTGGGAGACCAGTGAGGG	36946	37115	37165	37113	-1	scaffold24	AG1IA_06302	33813	37982	None	10155	1688	50007	No_constitutive_exon_found_in_species
AAGCCCACAGTGGCAAGTTTGTCACGACACGAAACCCCCCGCTGGGTGAGTA	39229	39234	39284	39232	-1	scaffold24	AG1IA_06303	39229	40761	None	10155	1688	50007	No_constitutive_exon_found_in_species
GTCATGACATGTTCTTTCTATTATTATTATTGTTATTATGTTGGGAGTAGAA	69091	69464	69514	69462	-1	scaffold24	AG1IA_06309	67645	69733	None	10155	1688	50007	No_constitutive_exon_found_in_species
GCGTGGTCTAAATTACACTTGGTTGGACTTGTGTGTGTGTGGGGCCATAGTT	68815	68999	69049	68997	-1	scaffold24	AG1IA_06309	67645	69733	None	10155	1688	50007	No_constitutive_exon_found_in_species
TGTTCAACTCTCTCAAGTCCTGGACCCAATATTTGTTTTTTTGGAGGGAGGG	77962	78110	78160	78108	-1	scaffold24	AG1IA_06312	77962	79206	None	10155	1688	50007	No_constitutive_exon_found_in_species
ATCGACTTGTTTTAACAAAATCAATGGTACTCATGTCTACTGGGCATAAGTA	81850	81951	82001	81949	-1	scaffold24	AG1IA_06314	81850	82310	None	10155	1688	50007	No_constitutive_exon_found_in_species
CTAGTACTCGAGATGACCCCCGCGCCCGTCCTGGCCGCAATGGGAATCAGAG	100495	100872	100922	100870	-1	scaffold24	AG1IA_06318	100287	100967	None	10155	1688	50007	No_constitutive_exon_found_in_species
ATGAGATGCTCTATGATATACATTTGCCATGTGGCTGTTTGGGGCATGAGCT	116218	116333	116383	116331	-1	scaffold24	AG1IA_06323	116218	116618	None	10155	1688	50007	No_constitutive_exon_found_in_species
AGATACGAGATCCGCTTAAGCATTGGTGCATGGGAGGATAAATGGGTAAGAA	121867	122291	122341	122289	-1	scaffold24	AG1IA_06326	119844	123142	None	10155	1688	50007	No_constitutive_exon_found_in_species
TAAGATAAGCACCCATTTCTGCTTTGCATAGCACTCACAATGGGGTCAAGTG	120814	121021	121071	121019	-1	scaffold24	AG1IA_06326	119844	123142	None	10155	1688	50007	No_constitutive_exon_found_in_species
TGGTTCCCTGCTTTCTTTGGTGATAATGGTTGGGTGGCGCTTGGGGGTAGGT	120534	120662	120712	120660	-1	scaffold24	AG1IA_06326	119844	123142	None	10155	1688	50007	No_constitutive_exon_found_in_species
TAATATTTTCTTAAAATGGATTGGCGTTCATCACGTGTGGGTGGCAACAGAG	127673	127893	127943	127891	-1	scaffold24	AG1IA_06330	127673	131209	None	10155	1688	50007	No_constitutive_exon_found_in_species
CGTATGCTTTAAATAGATTACCATGCTTACTGATTAGCTCCCGGGAATAGGT	176882	176916	176832	176884	1	scaffold24	AG1IA_06348	176417	176916	None	10155	1688	50007	No_constitutive_exon_found_in_species
GCTACACGCTACAGCGTATCTGCGATCAGAGTAATAGGTGGGGCCGATAGAC	197963	198226	197913	197965	1	scaffold24	AG1IA_06354	197339	198226	None	10155	1688	50007	No_constitutive_exon_found_in_species
TTAAGATCCATCCATACTCCAATATACTCGCTAACCGGGTGAATAATCAGCG	215432	215695	215382	215434	1	scaffold24	AG1IA_06357	215081	216156	None	10155	1688	50007	No_constitutive_exon_found_in_species
TCAAATCGTGGAAAAGACCTTTCCTCTCCTTGTCTCTCTTGGGTCCAAAGCA	223276	223305	223355	223303	-1	scaffold24	AG1IA_06358	219753	224027	None	10155	1688	50007	No_constitutive_exon_found_in_species
AAAGGCACAGAGGATTGATGTAGGGTCCCTGAATTAACCGCTGGCGGGAGAA	239340	239555	239605	239553	-1	scaffold24	AG1IA_06362	236726	239772	None	10155	1688	50007	No_constitutive_exon_found_in_species
CTTGTCAATGAAGGTCATGCCGGGTAATGCTTATGAAACTTCGGGTGGAGGA	326747	326851	326697	326749	1	scaffold24	AG1IA_06377	325919	328145	None	10155	1688	50007	No_constitutive_exon_found_in_species
AGTGGGCCGAGGAAACCGGTTTGGGAATTAAGGGGGGGCTGAGAGATAAGGC	360978	361475	360928	360980	1	scaffold24	AG1IA_06384	360427	361475	None	10155	1688	50007	No_constitutive_exon_found_in_species
GGGGGTCTACTCCCGCGGCTATCAAGAACTGCTTGGATGTGGGTGATAAGTA	24442	24454	24504	24452	-1	scaffold25	AG1IA_06388	23117	26508	None	10155	1688	50007	No_constitutive_exon_found_in_species
GAAACTGGTAGGTTGTTCATAGAAGACCTCTGGTCCACAGGGAAACTTAGTT	57203	57435	57485	57433	-1	scaffold25	AG1IA_06396	56643	59670	None	10155	1688	50007	No_constitutive_exon_found_in_species
CTCCTAAATGTGATACCAACTGATTCTGGTCCTGCGGGTGATGTGAAAAGCA	63688	63905	63955	63903	-1	scaffold25	AG1IA_06398	61979	64508	None	10155	1688	50007	No_constitutive_exon_found_in_species
GTCCGTGACTGAATGGTATAACCCATGTTTTCTTCGGGACACATGGGGAGTG	66977	67252	67302	67250	-1	scaffold25	AG1IA_06399	64740	67500	None	10155	1688	50007	No_constitutive_exon_found_in_species
TTTTCATGTCCCCACATCTATGTGTTGGTCTGATAAATCAAGCCGGGCAGAT	66143	66313	66363	66311	-1	scaffold25	AG1IA_06399	64740	67500	None	10155	1688	50007	No_constitutive_exon_found_in_species
TTTAGTTTTGAATCTTGAATGAATGTCCACCGCATGAATTGAACAGGGAGGA	79179	79289	79339	79287	-1	scaffold25	AG1IA_06400	76846	80674	None	10155	1688	50007	No_constitutive_exon_found_in_species
TCAGAGCCGACTGTATGTCCTTGGGTTTAGTACGCGAAAAAAGGGTCCAGAA	76846	77022	77072	77020	-1	scaffold25	AG1IA_06400	76846	80674	None	10155	1688	50007	No_constitutive_exon_found_in_species
CGATACTACGATCCGTCCAACGGTCAACTTCTTCTTACAGGGCACGATAGCC	85637	86066	86116	86064	-1	scaffold25	AG1IA_06402	82737	88182	None	10155	1688	50007	No_constitutive_exon_found_in_species
GTTCATTCTATTAGTATGGTTCAAAGTATTAAGGGACTGAATATGGGCAGAC	137586	137724	137774	137722	-1	scaffold25	AG1IA_06416	137109	138443	None	10155	1688	50007	No_constitutive_exon_found_in_species
TGCGTTCTCATGTGTGGCGCGATGAGTGAGGAGAGCTTGACGCGGGTGAGAG	155112	155204	155062	155114	1	scaffold25	AG1IA_06420	153484	155443	None	10155	1688	50007	No_constitutive_exon_found_in_species
ATTCCGAAATCCAACTGGAGGACACAGTAGAATATTAATTATGGGAATAGAG	178681	178768	178631	178683	1	scaffold25	AG1IA_06427	177075	181655	None	10155	1688	50007	No_constitutive_exon_found_in_species
ACATAACGTCAATCCAATTGTGTATCGTGTGGGCTAGTCTGAGGGAGTAGAA	179252	179576	179202	179254	1	scaffold25	AG1IA_06427	177075	181655	None	10155	1688	50007	No_constitutive_exon_found_in_species
CGACAATTCATTGGGACATCTACCTGGCTTAGGCAACTTTCGGGTGGAAGTA	181433	181655	181383	181435	1	scaffold25	AG1IA_06427	177075	181655	None	10155	1688	50007	No_constitutive_exon_found_in_species
CAGGACTGGAGTCCGTAGTTGAATTCATCACCAAATCAGGGATCGGAAAGCT	248080	248273	248030	248082	1	scaffold25	AG1IA_06439	247780	250852	None	10155	1688	50007	No_constitutive_exon_found_in_species
ATCTGTGGTTGCACTTATGTTACCTTAACGTAATCCGATGGGGGCGACAGAG	278442	278491	278392	278444	1	scaffold25	AG1IA_06443	277280	279641	None	10155	1688	50007	No_constitutive_exon_found_in_species
AATTGTGCAGTTCTTGAGCGAAGTGAATTGTTTGAGCGATGGGTCGTAAGCA	307947	308194	308244	308192	-1	scaffold25	AG1IA_06450	298558	311122	None	10155	1688	50007	No_constitutive_exon_found_in_species
CGCGAATTGATGCACTTAGATGGGGGTCGCAACGCAGTGTCTAAAGGGAGAC	356257	356306	356207	356259	1	scaffold25	AG1IA_06467	355414	357964	None	10155	1688	50007	No_constitutive_exon_found_in_species
AAGTTGATCATTTCAAGAGCTATAGTCTGTTGTGTTAATTTGGATGGGAGAC	370196	370304	370146	370198	1	scaffold25	AG1IA_06471	369342	372216	None	10155	1688	50007	No_constitutive_exon_found_in_species
TTGCATCCTATTCAATTTGAAACCGACTGTTGATCACTGGGTTGAAATAGGC	377796	378350	377746	377798	1	scaffold25	AG1IA_06474	377112	378518	None	10155	1688	50007	No_constitutive_exon_found_in_species
CCATACTGATTGGGTTCGGTCGGTTGGGTACTCACCGGATGGGACGCGAGTC	13370	14215	13320	13372	1	scaffold26	AG1IA_06486	13259	14215	None	10155	1688	50007	No_constitutive_exon_found_in_species
GAGGGTGAGTGGGGATGTGATGGGTGTGGGTGGCGCGTTGGGGTTTGGAGAG	45259	45385	45209	45261	1	scaffold26	AG1IA_06497	45020	45662	None	10155	1688	50007	No_constitutive_exon_found_in_species
TTAACCAACTGTGTTCAATATTAGCTTTTTTTTTGGGGGGGGGGGTATAGCC	63022	63210	62972	63024	1	scaffold26	AG1IA_06501	61299	63614	None	10155	1688	50007	No_constitutive_exon_found_in_species
TCCGCACCTAAAATAGCAGGATCCGCACCTCAACGACACACACGGGTGAGTT	81915	82028	81865	81917	1	scaffold26	AG1IA_06505	79612	82028	None	10155	1688	50007	No_constitutive_exon_found_in_species
TGTGATCCTGCGTTCAATTTTAACGATACTAATATTCAAATAAGGGCGAGTA	83226	83438	83488	83436	-1	scaffold26	AG1IA_06506	82472	83974	None	10155	1688	50007	No_constitutive_exon_found_in_species
ATAAATTGGCCTTTGTTGCTTAACGTGGTAATTACTTGACTGCGGGATAGAT	111727	111898	111677	111729	1	scaffold26	AG1IA_06513	111558	113713	None	10155	1688	50007	No_constitutive_exon_found_in_species
CGCATTAAATGAGAGGTATCATGAGACGTGCTGCAGTCCGTGATGGGGAGCC	112077	112326	112027	112079	1	scaffold26	AG1IA_06513	111558	113713	None	10155	1688	50007	No_constitutive_exon_found_in_species
TGTGAGATAATCGGAATTATGACCTCTGCTTGGCTATCTACTATGGGAAGTG	132639	132743	132589	132641	1	scaffold26	AG1IA_06519	132457	134396	None	10155	1688	50007	No_constitutive_exon_found_in_species
GTATGGTTTCCCTGTATATGCGATATTTAATTTAACGAATGGGGGAACAGGG	137644	137837	137887	137835	-1	scaffold26	AG1IA_06520	135732	138169	None	10155	1688	50007	No_constitutive_exon_found_in_species
ACGATTTGACGGTGAGTCCCCCATGAATATCTCTACCACCGCGGGACTAGAC	137436	137582	137632	137580	-1	scaffold26	AG1IA_06520	135732	138169	None	10155	1688	50007	No_constitutive_exon_found_in_species
TCCTTCCCCCTCTTCTTCTCATTGGAATGCAAGACTGATTGGGAGACAAGGC	135889	136021	136071	136019	-1	scaffold26	AG1IA_06520	135732	138169	None	10155	1688	50007	No_constitutive_exon_found_in_species
TTGTCCCCCAAGGAACAAGACTTTGTAAATCACGTGAAATAGGGAGCGAGAT	144719	144896	144669	144721	1	scaffold26	AG1IA_06522	144451	145899	None	10155	1688	50007	No_constitutive_exon_found_in_species
ATTTCGACTTATCCATGGTGAGTTACGTACGGTGAAGTTGGGAATGGTAGAC	162224	162379	162429	162377	-1	scaffold26	AG1IA_06524	151794	163436	None	10155	1688	50007	No_constitutive_exon_found_in_species
ATCAATGTATTGGTACATCCGTGCGTTGATTGTAAATTGGGGTGTGATAGCG	170564	170607	170657	170605	-1	scaffold26	AG1IA_06527	170140	171045	None	10155	1688	50007	No_constitutive_exon_found_in_species
GAATGTCACAAACCTGGTACGTATGCAATATGTGTATTTGGGGAACCTAGCT	187511	187570	187461	187513	1	scaffold26	AG1IA_06531	186730	189861	None	10155	1688	50007	No_constitutive_exon_found_in_species
AAGCTATCATTTTTATTTGCATACATGGAAATACCAAATACAATGGGCAGAT	320528	321448	320478	320530	1	scaffold26	AG1IA_06563	318903	321448	None	10155	1688	50007	No_constitutive_exon_found_in_species
GGAGGCCAGGTTGAATATCGGAGCTGATGGTTTTATGGGATGGCGGATAGAT	322663	322814	322864	322812	-1	scaffold26	AG1IA_06564	321598	323011	None	10155	1688	50007	No_constitutive_exon_found_in_species
TCGCTCCTCGATTGAGGGTCGAGGTGAGACTTCTTCTGGGGAGACGGCAGCA	325781	326088	326138	326086	-1	scaffold26	AG1IA_06566	325781	326346	None	10155	1688	50007	No_constitutive_exon_found_in_species
ACTGACGATTGAATGAACACCTCAAAAATTCTGATTGCGAGGGAATATAGCG	350029	350057	349979	350031	1	scaffold26	AG1IA_06577	349795	351433	None	10155	1688	50007	No_constitutive_exon_found_in_species
CAGTGCGTATCATATGAAACCCCGCTTTGCCTGGGCTGACTGGGCTAGAGCG	352414	353236	352364	352416	1	scaffold26	AG1IA_06578	352019	353236	None	10155	1688	50007	No_constitutive_exon_found_in_species
GTGAGTGCTACGTCAATGGGAGATCCAGTCACAGCGGGTTGAAACATGAGGT	360749	360819	360869	360817	-1	scaffold26	AG1IA_06580	358837	361056	None	10155	1688	50007	No_constitutive_exon_found_in_species
CTGCCACAAGTTACTGATGGGTTGGTTGAGTCAGATTCTTCCAATGGGAGGA	360531	360660	360710	360658	-1	scaffold26	AG1IA_06580	358837	361056	None	10155	1688	50007	No_constitutive_exon_found_in_species
GTATTCTTCCTTTGGCTACATATACATCCATTAACCTCTCGGGGGGTTAGAT	5027	5466	4977	5029	1	scaffold27	AG1IA_06593	3297	6977	None	10155	1688	50007	No_constitutive_exon_found_in_species
TGTCAGGACACAAGTAGTATGACTGACTTGACTTCGGCTTGGACTGGGAGAC	46337	46375	46287	46339	1	scaffold27	AG1IA_06603	46038	47280	None	10155	1688	50007	No_constitutive_exon_found_in_species
AGTAAGCCATGGTTACCTATAACCAAGGACAATGCTAAACTAGGGCGCAGCT	56941	57023	57073	57021	-1	scaffold27	AG1IA_06604	56135	58620	None	10155	1688	50007	No_constitutive_exon_found_in_species
TGAGTTCCACGCATGGCATGGTTAGAACAAGTGAGGGGGTGAGAGGCTAGCT	182000	182154	182204	182152	-1	scaffold27	AG1IA_06631	181079	183040	None	10155	1688	50007	No_constitutive_exon_found_in_species
CGTGTTGTTGGCGTGGGTGTTGTCAAACGTGAGTGTCTGGGGAAATTGAGAG	252063	252190	252013	252065	1	scaffold27	AG1IA_06651	248064	253706	None	10155	1688	50007	No_constitutive_exon_found_in_species
TCCCCTCCCACCGACCCTGATGGAGGTTACTCCCATTGGGGGGTGATCAGAT	253510	253706	253460	253512	1	scaffold27	AG1IA_06651	248064	253706	None	10155	1688	50007	No_constitutive_exon_found_in_species
TTGGCTCTCGCATATTCATTTAATTCAACTAATGTGCGCTGGGGTGATAGTG	262023	262111	261973	262025	1	scaffold27	AG1IA_06654	261516	262111	None	10155	1688	50007	No_constitutive_exon_found_in_species
TCTGAATGTGTGTTGATTAGGATGCCTTTTGGGATCTGAACTGACGGGAGTT	310799	310913	310963	310911	-1	scaffold27	AG1IA_06669	309498	311767	None	10155	1688	50007	No_constitutive_exon_found_in_species
TTGACAAAGTTATAGATTTGTTGCCAGAATATTGGGTACCGTGGGTGGAGGT	316411	316441	316491	316439	-1	scaffold27	AG1IA_06671	314951	317110	None	10155	1688	50007	No_constitutive_exon_found_in_species
GCTTTTATTTTATACAAGCGTATGCTAACTTAAGACCTTGAGTTAGGGAGAA	330437	330490	330387	330439	1	scaffold27	AG1IA_06676	329661	330720	None	10155	1688	50007	No_constitutive_exon_found_in_species
TCTCAGGCTGGTCGCTAGATTGTTTTGTCTAACTCGAGGGAAATATATAGCT	340634	340925	340975	340923	-1	scaffold27	AG1IA_06680	340634	341936	None	10155	1688	50007	No_constitutive_exon_found_in_species
GTCCCAATTAATTGAATTAATTTATATTAATAATTGAATGGGATGTATAGGA	354439	354636	354389	354441	1	scaffold27	AG1IA_06685	353250	354853	None	10155	1688	50007	No_constitutive_exon_found_in_species
AAGAGTGTTTATATACAAGTGTGTTTATTCTCTAATAAATGGGCATTAAGAG	367581	367616	367531	367583	1	scaffold27	AG1IA_06689	366737	372067	None	10155	1688	50007	No_constitutive_exon_found_in_species
CAAGTTTTATGCCTTTCTTCCCTTGTAGAAACTAAGCTATTAGGGACTAGAC	370805	371009	370755	370807	1	scaffold27	AG1IA_06689	366737	372067	None	10155	1688	50007	No_constitutive_exon_found_in_species
TTCTAGACAAGGAGGTTTGAGGCTGGATTTTGATGGGGCTATAAATGGAGAA	13036	13234	12986	13038	1	scaffold28	AG1IA_06695	10815	13234	None	10155	1688	50007	No_constitutive_exon_found_in_species
CTAGTGGCATTCGGCGATACCAGCTCTACCCTGCATCTATGGGACGTGAGCA	18642	18714	18592	18644	1	scaffold28	AG1IA_06696	17473	18714	None	10155	1688	50007	No_constitutive_exon_found_in_species
TATAGATTGCTTTCTTACGAACACTAGTAACTGATTCAGAGCGGGATTAGAA	46258	46418	46208	46260	1	scaffold28	AG1IA_06701	46074	48191	None	10155	1688	50007	No_constitutive_exon_found_in_species
TTGGTGCGGGGCTTGTGATCGGCGACCACCCACAACAAACGGGCAACTAGTA	46941	47114	46891	46943	1	scaffold28	AG1IA_06701	46074	48191	None	10155	1688	50007	No_constitutive_exon_found_in_species
TCCGAAACCCGAGGACTTGTCATTGAATTCAACCAATTTGGGAATTGAAGAG	48082	48191	48032	48084	1	scaffold28	AG1IA_06701	46074	48191	None	10155	1688	50007	No_constitutive_exon_found_in_species
CGTGGCTGTTTTATAAAGTGTGGAGGATAGGGGGTTTGATGATGGGCTAGAT	49084	49188	49034	49086	1	scaffold28	AG1IA_06702	48416	52370	None	10155	1688	50007	No_constitutive_exon_found_in_species
CCTTTTGTGGAAAATGTGACGTTGGGTTGCCAAAAATCCTAGGGATCGAGCG	50500	50700	50450	50502	1	scaffold28	AG1IA_06702	48416	52370	None	10155	1688	50007	No_constitutive_exon_found_in_species
GCTCTAATTACAGTATCCACGAATAAAAAGGCTGATTGAATTGGGGAAAGAG	50757	50886	50707	50759	1	scaffold28	AG1IA_06702	48416	52370	None	10155	1688	50007	No_constitutive_exon_found_in_species
TGTGTATCATTTGTTACTTGGTTGTATTTCTTAATTAGGGAAGTACATAGGT	57388	57640	57690	57638	-1	scaffold28	AG1IA_06703	57388	59028	None	10155	1688	50007	No_constitutive_exon_found_in_species
GTGAGATACCATGCCCTCGTTAATGTTTCGCCTCAGACCTGGCGTGGGAGAA	87763	87897	87713	87765	1	scaffold28	AG1IA_06709	87035	89895	None	10155	1688	50007	No_constitutive_exon_found_in_species
CGTTCGTCGTGTGATACATTTATGCATCATTATTCAATTGAAAGGGGCAGGT	187843	188082	188132	188080	-1	scaffold28	AG1IA_06720	185424	190817	None	10155	1688	50007	No_constitutive_exon_found_in_species
TGAGTCTCAGATATTCTTGGTTCTGCTAAGCTGACGTCCGGGATATGCAGTA	201342	201459	201509	201457	-1	scaffold28	AG1IA_06726	201342	202034	None	10155	1688	50007	No_constitutive_exon_found_in_species
AACCCAAATCAATCAACTGTGGATGGGACTGCTTTCGTGCAAGAGGGAAGTC	205605	205678	205555	205607	1	scaffold28	AG1IA_06727	205225	205882	None	10155	1688	50007	No_constitutive_exon_found_in_species
CACAAAAGTCTAATTTCAATCTCTAGACCTAGTTGACGGCCGCGGGTAAGCA	215527	215675	215725	215673	-1	scaffold28	AG1IA_06730	215254	216024	None	10155	1688	50007	No_constitutive_exon_found_in_species
GCCATCATCCGCACCTGCGATCAAGGCGCTCCAGAAGATGGGAATCAAAGTA	253453	253465	253515	253463	-1	scaffold28	AG1IA_06738	253453	255763	None	10155	1688	50007	No_constitutive_exon_found_in_species
CGCTCGGCCAGTCAACGTCTATCTGTGCTGACTCATAATTAGGGTCGAAGTT	270979	271131	271181	271129	-1	scaffold28	AG1IA_06744	270979	275033	None	10155	1688	50007	No_constitutive_exon_found_in_species
CGCCGTAGTATGACATAAGATATTAAATTTTATCCAAAACTGGGTGGTAGAT	275430	276639	276689	276637	-1	scaffold28	AG1IA_06745	275430	278188	None	10155	1688	50007	No_constitutive_exon_found_in_species
ATTTACCTCGCAATTTGGTGATTGTTTGATTCTAATTTTTGGGTATGAAGAC	15893	15966	15843	15895	1	scaffold29	AG1IA_06767	6991	16263	None	10155	1688	50007	No_constitutive_exon_found_in_species
GCCCTGAATCGCGGGGATTGAGGCCTTGTGCTATATCTAGGGGCTGGGAGAC	24725	24780	24830	24778	-1	scaffold29	AG1IA_06772	24512	26189	None	10155	1688	50007	No_constitutive_exon_found_in_species
CGAAAATGGCCTTGATGCATCCAAGAGAAACATGAGGTGGTGGGACATAGCC	31939	32149	32199	32147	-1	scaffold29	AG1IA_06773	31939	32637	None	10155	1688	50007	No_constitutive_exon_found_in_species
GGGTAAGCACCATTCTCAAATACATGGAGCTGACTTGACCGTGGGACCAGTT	43082	43243	43293	43241	-1	scaffold29	AG1IA_06778	42316	43721	None	10155	1688	50007	No_constitutive_exon_found_in_species
AAGAGCGCCAGTCATTCAGGTCTTAATATGGAGGGTGGGGGAGGATAAAGAA	77830	78066	78116	78064	-1	scaffold29	AG1IA_06792	77830	78140	None	10155	1688	50007	No_constitutive_exon_found_in_species
GTATTTAACTATAGCATGCCCAAAATCTGACACGGGCATAGGGCCTAGAGTC	83352	83536	83302	83354	1	scaffold29	AG1IA_06795	82597	86203	None	10155	1688	50007	No_constitutive_exon_found_in_species
GTTGCGTTTATTACCCAAATGACCTATACCACAGCTTAAAATGGGTCGAGGC	84178	84307	84128	84180	1	scaffold29	AG1IA_06795	82597	86203	None	10155	1688	50007	No_constitutive_exon_found_in_species
GAAGAACTTGCTGCCCACACGGCTCAATGCGCCAAGCCACAGGGAACCAGTC	92226	92319	92176	92228	1	scaffold29	AG1IA_06797	90297	92319	None	10155	1688	50007	No_constitutive_exon_found_in_species
CCAGGAATCGGCGCTTGATACAAGGGTTAATTTAACTGGGTGGAATATAGGG	99156	99295	99106	99158	1	scaffold29	AG1IA_06801	99073	99433	None	10155	1688	50007	No_constitutive_exon_found_in_species
AGTTACGAATCTATGACACAATCCACGCGTTGATGTATGCGGGGAACAAGCC	152789	152850	152900	152848	-1	scaffold29	AG1IA_06820	149918	153148	None	10155	1688	50007	No_constitutive_exon_found_in_species
TGGGAGACGTGAAACTTGCTTGTGTCGCTAACGCAAATCCGGGGCGATAGGT	161793	161936	161986	161934	-1	scaffold29	AG1IA_06826	161172	167329	None	10155	1688	50007	No_constitutive_exon_found_in_species
TCTGATGCAACTTCAACATTCAAATGTATGCTCCCTATGGGGATACGAAGAA	174507	174578	174628	174576	-1	scaffold29	AG1IA_06828	173705	177802	None	10155	1688	50007	No_constitutive_exon_found_in_species
CTTTTTTTTCATTTTGGGTTAGTATATGGGTATCTAACGGGGAAGGATAGAT	190117	192149	190067	190119	1	scaffold29	AG1IA_06832	187810	192149	None	10155	1688	50007	No_constitutive_exon_found_in_species
GCGTGATGGTTATGCGCATCGCAGGAGCACATGTCGATAACTATGGGAAGGA	243426	243470	243376	243428	1	scaffold29	AG1IA_06849	242461	245385	None	10155	1688	50007	No_constitutive_exon_found_in_species
TAGCCACTCAGGCGTCCATATGTACACTCGTGATCTGGGCATATTAAGAGAA	267633	267933	267583	267635	1	scaffold29	AG1IA_06856	267078	272965	None	10155	1688	50007	No_constitutive_exon_found_in_species
CTGGTCGATACAGGTCCGAGGCGTACGGGGCGTAGACGCCCAGTGGGTAGCC	283267	283405	283455	283403	-1	scaffold29	AG1IA_06859	283267	283983	None	10155	1688	50007	No_constitutive_exon_found_in_species
ATTGCGTTAGTCTACGAGTCAAGGACGGGTTTGTATGGAGTTTGGGGGAGAA	285470	285496	285546	285494	-1	scaffold29	AG1IA_06860	285470	285680	None	10155	1688	50007	No_constitutive_exon_found_in_species
GGGTATGTTTACCTACGTTTCGGGCTGCCTTTTCACTTAGGGATGTGTAGGG	12656	12900	12950	12898	-1	scaffold30	AG1IA_06872	8806	13322	None	10155	1688	50007	No_constitutive_exon_found_in_species
CACTGGATGAAGTCGCTCATTAAATATCGTCTGACGAGCTGGGATGATAGGT	37721	37795	37845	37793	-1	scaffold30	AG1IA_06878	37507	38745	None	10155	1688	50007	No_constitutive_exon_found_in_species
ATTTGTACATATTGCACTCCCAATCAAAATAGAACGGGTAAGTGGGATAGGC	52547	52613	52663	52611	-1	scaffold30	AG1IA_06884	51326	54092	None	10155	1688	50007	No_constitutive_exon_found_in_species
TTCCGCTCACCACCTAAAATTAATTTGAAATTAAATTTATGGGAATATAGGA	90841	91808	91858	91806	-1	scaffold30	AG1IA_06895	90654	92688	None	10155	1688	50007	No_constitutive_exon_found_in_species
TTTCATATTGGCAATGACATTGTATCCTGAGGTTCAGCAAAAGGGCCAAGAA	126083	126203	126253	126201	-1	scaffold30	AG1IA_06901	125400	128383	None	10155	1688	50007	No_constitutive_exon_found_in_species
ATTTGCATGGATTAGGCCTAAGTTGTATTATTATAGGGCTATTACAAGAGAT	125732	125826	125876	125824	-1	scaffold30	AG1IA_06901	125400	128383	None	10155	1688	50007	No_constitutive_exon_found_in_species
GTACGTTTGATTATTGTACATTTGGTTATTTTCCTTACGCTGGGCGATAGTT	189257	189301	189351	189299	-1	scaffold30	AG1IA_06917	188831	190125	None	10155	1688	50007	No_constitutive_exon_found_in_species
ACGGGTCGAAGAGCTTCCAGTGCCTGTGACCGATTGGGAGACGGAACCAGTC	6149	6647	6697	6645	-1	scaffold31	AG1IA_06937	5599	6725	None	10155	1688	50007	No_constitutive_exon_found_in_species
TAGGCCCTCTCGTTTGATGTACGCAAAGGTGCCCACTCAGTGGGGTCAAGTG	91912	92090	91862	91914	1	scaffold31	AG1IA_06965	90051	94422	None	10155	1688	50007	No_constitutive_exon_found_in_species
ATGTTTATAACCAAGGTCGAATGTGTCCTTGTCAACTAACTGGGCAAAAGTA	93282	93649	93232	93284	1	scaffold31	AG1IA_06965	90051	94422	None	10155	1688	50007	No_constitutive_exon_found_in_species
TTGACTGCAGGCTAAGTATATGCGGCTATTAGTATGGGCTTGAGACTGAGGT	115058	115176	115008	115060	1	scaffold31	AG1IA_06972	110437	115993	None	10155	1688	50007	No_constitutive_exon_found_in_species
ATTTATGCGTATTGAATTACTGACAGTGATTAACCCCAAGGGTACACGAGCT	136864	137397	137447	137395	-1	scaffold31	AG1IA_06977	133785	137732	None	10155	1688	50007	No_constitutive_exon_found_in_species
CTCTCCATCGGCTTCAACGAGACGGCGGACAGCGCGGGTAGGGGGAAAAGGC	151167	151215	151117	151169	1	scaffold31	AG1IA_06985	149712	151215	None	10155	1688	50007	No_constitutive_exon_found_in_species
GCGTTTGGGGTTTCCATGTTTGACGTGGAGAACTATACTAGTGGGGTAAGCT	160917	161065	160867	160919	1	scaffold31	AG1IA_06988	160497	162171	None	10155	1688	50007	No_constitutive_exon_found_in_species
TGATTGCAAGTGTGATAGGGAATCGTGGTCCACCCCGGGTGAACAACAAGAT	169823	170194	170244	170192	-1	scaffold31	AG1IA_06990	168486	170321	None	10155	1688	50007	No_constitutive_exon_found_in_species
CGCGCATAAAACATTTTGTCCCTTGTTTGTTTTCTGATAGGGGTGGATAGTA	173879	174245	174295	174243	-1	scaffold31	AG1IA_06992	173273	174936	None	10155	1688	50007	No_constitutive_exon_found_in_species
TTTGGTCTTGGATTGAATCGAACAATTTAATTAATTACGGGCACGGATAGGG	189655	189723	189605	189657	1	scaffold31	AG1IA_06997	189391	192124	None	10155	1688	50007	No_constitutive_exon_found_in_species
CTGCGTGCTCCACTTGATTTTCTCCCGTTTGTATTAATTGGGTGTGGTAGGA	191474	192002	191424	191476	1	scaffold31	AG1IA_06997	189391	192124	None	10155	1688	50007	No_constitutive_exon_found_in_species
CCCCATTCCAACTCTTGTCTTTATAATTGCTTACGATAACTACCAGGGAGTA	193581	193757	193531	193583	1	scaffold31	AG1IA_06998	192706	194483	None	10155	1688	50007	No_constitutive_exon_found_in_species
ACATTGAATACTTTCCCTAGTGTTTCAGATTCCCATTGAGGGAAATTTAGTG	207840	207958	207790	207842	1	scaffold31	AG1IA_07005	207764	207958	None	10155	1688	50007	No_constitutive_exon_found_in_species
GAGCACAGTGACTCAATTGTCTGCGCCCGCAGCTGGGGTTAAGCTATGAGAA	215794	215897	215744	215796	1	scaffold31	AG1IA_07007	214848	216629	None	10155	1688	50007	No_constitutive_exon_found_in_species
TGCTGAACAAAGTTTCTGGTTGCGGGGCTATGAGGCCCAGAAAGGGCTAGAT	236880	237026	236830	236882	1	scaffold31	AG1IA_07018	236510	237171	None	10155	1688	50007	No_constitutive_exon_found_in_species
GTTTCCTCTTTTGTCGTCCGTTCATCTGATTGATTGTTGGGCGTAAACAGGG	243516	243769	243466	243518	1	scaffold31	AG1IA_07021	241647	244206	None	10155	1688	50007	No_constitutive_exon_found_in_species
TCCTTCCTGATCATCCGTATTTGTATTGATCGACGATGGGGGAGGAATAGAT	243832	243954	243782	243834	1	scaffold31	AG1IA_07021	241647	244206	None	10155	1688	50007	No_constitutive_exon_found_in_species
GTCACACTGGTTTGTATAGGATCACGTCAGACATTGACCTGTGGGCACAGGT	250550	250813	250500	250552	1	scaffold31	AG1IA_07023	249547	250813	None	10155	1688	50007	No_constitutive_exon_found_in_species
TCAATGTCTGATACTAAACTAGCTAGGCCGCTCACAGAAAGGGATCACAGGG	257639	257935	257589	257641	1	scaffold31	AG1IA_07026	256574	258338	None	10155	1688	50007	No_constitutive_exon_found_in_species
ATCCCACTGCTCCTGTCAGTTTATCACGCGCGACGATATAACATGGGTAGAT	267699	268712	267649	267701	1	scaffold31	AG1IA_07029	266244	270444	None	10155	1688	50007	No_constitutive_exon_found_in_species
GCCTCATACGTACTGGCTAAGATACCAAACATCACGTAGTGGGTAGTCAGCA	305248	305451	305198	305250	1	scaffold31	AG1IA_07036	304676	306673	None	10155	1688	50007	No_constitutive_exon_found_in_species
ACGGTGCATTGTCAAATGTTCCGACCGGATTTACTAAGGGATAATGATAGTC	13116	13370	13066	13118	1	scaffold32	AG1IA_07041	11391	18707	None	10155	1688	50007	No_constitutive_exon_found_in_species
ATATAGGGATATATTGACCTTATTGCCTGATCTCATCTCGGGTAATATAGTG	48951	49010	49060	49008	-1	scaffold32	AG1IA_07049	45524	49699	None	10155	1688	50007	No_constitutive_exon_found_in_species
GATGCGCATGTATATAGTCGCTCTTTATTGATCTAATTCCTATTGGGAAGTT	52285	52431	52235	52287	1	scaffold32	AG1IA_07051	50768	52431	None	10155	1688	50007	No_constitutive_exon_found_in_species
GTGGCGCGCGCTGGGATGGATGTCGACATCCTGTGGGGTCTCGAAGATAGCA	102309	102438	102259	102311	1	scaffold32	AG1IA_07069	100798	102438	None	10155	1688	50007	No_constitutive_exon_found_in_species
CAGATCTTGCCCCCCGCAATAATGCTGTGCTCTACTCGAGTAGGGACGAGGT	115282	115692	115232	115284	1	scaffold32	AG1IA_07072	114343	116866	None	10155	1688	50007	No_constitutive_exon_found_in_species
ATAAATTTGGAAGTCTACATAATGCAATGCTGACTTTTAGACTGGGATAGAG	132539	132666	132716	132664	-1	scaffold32	AG1IA_07076	132279	133182	None	10155	1688	50007	No_constitutive_exon_found_in_species
TAATTGCTGGGGGTTTGAGGACTCTACCGGGGGCCCCAAAAACCCGGGAGCC	154874	155105	155155	155103	-1	scaffold32	AG1IA_07082	154691	155612	None	10155	1688	50007	No_constitutive_exon_found_in_species
TACGGTCTACAGCATTTTGCTAAATCAAGTTAACTGATCAGGGATGATAGGT	163385	163494	163544	163492	-1	scaffold32	AG1IA_07084	159505	164278	None	10155	1688	50007	No_constitutive_exon_found_in_species
TAGATCGCCGTAAAGCTTCAAGGCTGTCCTATAATATGTGTATATGGGAGCG	167178	167256	167306	167254	-1	scaffold32	AG1IA_07085	166042	168690	None	10155	1688	50007	No_constitutive_exon_found_in_species
ATCAATGTGATGTACCTTTAGGAAGAGTGGGATTTGAGGAGGGTGATAAGGA	166042	166386	166436	166384	-1	scaffold32	AG1IA_07085	166042	168690	None	10155	1688	50007	No_constitutive_exon_found_in_species
CGCCTTTTTTCCGAGACTGACTAACGCGACATTGAAGACTGGGCGGGCAGGA	191185	191285	191135	191187	1	scaffold32	AG1IA_07094	191095	191660	None	10155	1688	50007	No_constitutive_exon_found_in_species
GCCCTTTTTTGATCTTGCAATGGACTCATTGTTATTATTATTGGGGGCAGTA	210257	210794	210207	210259	1	scaffold32	AG1IA_07100	209891	210794	None	10155	1688	50007	No_constitutive_exon_found_in_species
GGTGAGCTCTGCAGTATGTGGATTATGTATACCAAGTCTAGGGGGCCCAGGC	241800	241961	241750	241802	1	scaffold32	AG1IA_07105	238637	242218	None	10155	1688	50007	No_constitutive_exon_found_in_species
AAACAGTGCTGGATATTCGCGCTTGCTCGGTTCTCAGTTGGGGACGTAAGCG	259338	259430	259480	259428	-1	scaffold32	AG1IA_07111	258094	259621	None	10155	1688	50007	No_constitutive_exon_found_in_species
TTAAAGGTATAGTCTGATCACTTCTTGCTCTCCTAGATTTTGGGGTACAGAA	260147	260470	260520	260468	-1	scaffold32	AG1IA_07112	259666	262849	None	10155	1688	50007	No_constitutive_exon_found_in_species
CATATGGCCATTCACAGATGGGGTATATATAATCAATGACCGAAGGGGAGCC	54365	54563	54613	54561	-1	scaffold33	AG1IA_07139	53766	58884	None	10155	1688	50007	No_constitutive_exon_found_in_species
TTACGCTATACAGTAATTTATTCGTCGTGATGACAATCAACGTGGGCGAGGT	53766	54142	54192	54140	-1	scaffold33	AG1IA_07139	53766	58884	None	10155	1688	50007	No_constitutive_exon_found_in_species
GAGGTAAGTCAGAATAGCTTTCCAAGGCTTTTATACTCATACTGGGATAGGA	59875	59984	60034	59982	-1	scaffold33	AG1IA_07140	59195	62244	None	10155	1688	50007	No_constitutive_exon_found_in_species
TTGTCCATAATTTTTCTTCTGCATAGAGGCCAATAATTTATTGGGAACAGGA	63966	64027	64077	64025	-1	scaffold33	AG1IA_07141	63966	66823	None	10155	1688	50007	No_constitutive_exon_found_in_species
GGGAAGGCGGGCGCGTCAAGAGGCGTCGAAAGACGTGGAGGGAGCGCGAGGG	69698	69886	69648	69700	1	scaffold33	AG1IA_07143	69630	70768	None	10155	1688	50007	No_constitutive_exon_found_in_species
TATATTATCGTATCATAAGCCAATTCGACTAATATATGGGGATACATAAGTA	155588	155736	155786	155734	-1	scaffold33	AG1IA_07176	154479	156703	None	10155	1688	50007	No_constitutive_exon_found_in_species
CGTTCGTGAGTTCATATCGGAGTCGTTGAAGGGGACATAACGGAGGGCAGTG	178077	178132	178027	178079	1	scaffold33	AG1IA_07186	177961	178570	None	10155	1688	50007	No_constitutive_exon_found_in_species
ATAGAAATAACTAAAAGTTTGCTTTTGCTTACTTTGGGCTTGTGGTAAAGTA	185994	186016	185944	185996	1	scaffold33	AG1IA_07191	185885	186519	None	10155	1688	50007	No_constitutive_exon_found_in_species
CCCAGTTTTTTGTGTTCATTCCACCTGTGTCTGATGTGTTTCGGGAACAGAT	191248	191524	191198	191250	1	scaffold33	AG1IA_07194	190766	191991	None	10155	1688	50007	No_constitutive_exon_found_in_species
CTTGAGGCAACGACACGTAGCTAAACGGTAGTGTTGGACTAGGGCTAGAGAG	203216	203236	203286	203234	-1	scaffold33	AG1IA_07197	199065	203613	None	10155	1688	50007	No_constitutive_exon_found_in_species
ATCAACTTGAGCCGAGCGCTGGGTGTAGTCTCACCGGGTCGATTGGGTAGCA	212097	212255	212305	212253	-1	scaffold33	AG1IA_07199	206793	212974	None	10155	1688	50007	No_constitutive_exon_found_in_species
TCCCCAGACTGTTTCTCACCAAACTTATAGTAAGTAAGCGGGTCGGGCAGTG	231725	231922	231675	231727	1	scaffold33	AG1IA_07203	223591	232870	None	10155	1688	50007	No_constitutive_exon_found_in_species
TCTGGAGGGTTATGGGAAAACTCTGACCTGTTGCCAGGTTGGTGTGGGAGGG	251185	251242	251135	251187	1	scaffold33	AG1IA_07211	250971	252018	None	10155	1688	50007	No_constitutive_exon_found_in_species
CCATTGGTCGTAATAATTGGCACGAATTAAACTCTAATTTAATCGGGTAGAC	10743	10877	10927	10875	-1	scaffold34	AG1IA_07224	10743	15682	None	10155	1688	50007	No_constitutive_exon_found_in_species
CATGCACACGCCTTAACGTCATTCTAACCCTTAGATTAATCAGTGGGGAGCT	28251	28677	28201	28253	1	scaffold34	AG1IA_07226	27231	28677	None	10155	1688	50007	No_constitutive_exon_found_in_species
CTGCATTTATCAATGTATTGGGGGCCAGCCTTAATACATTGGGGGTACAGCA	47403	48030	48080	48028	-1	scaffold34	AG1IA_07232	45425	48119	None	10155	1688	50007	No_constitutive_exon_found_in_species
TGCGTGTACGTATATGTGTGCGTCATCGTCGGGCGGTGGCAAGGGTCGAGCA	89426	89497	89376	89428	1	scaffold34	AG1IA_07242	86530	89695	None	10155	1688	50007	No_constitutive_exon_found_in_species
TCTCTCCTAAACCTTTTTCTTCTTTTACCCAGGCGAACGAGAAGGGCAAGGT	107097	107163	107047	107099	1	scaffold34	AG1IA_07249	106937	108737	None	10155	1688	50007	No_constitutive_exon_found_in_species
TTTTAGGCTGGCAAAGGGGGCCGTGTGATTGGCGGGTCTCACGGGGTGAGAG	117237	117448	117187	117239	1	scaffold34	AG1IA_07250	115794	119138	None	10155	1688	50007	No_constitutive_exon_found_in_species
TTCACTCTGACCTAGCTGGTAAGGTTAACGTAAATGTACTGGGCGCGAAGCT	131719	131926	131669	131721	1	scaffold34	AG1IA_07258	131417	132816	None	10155	1688	50007	No_constitutive_exon_found_in_species
TGGTGTGGCACTAACAAATAGACGTGGCGCTAATTGGAGGGATGTACGAGGA	142342	142642	142692	142640	-1	scaffold34	AG1IA_07260	139005	143134	None	10155	1688	50007	No_constitutive_exon_found_in_species
CGTCCACCCACACAAATCCTCGACAGCTGAAATCTAACACTGGGTAATAGAA	143908	144198	143858	143910	1	scaffold34	AG1IA_07261	143500	144675	None	10155	1688	50007	No_constitutive_exon_found_in_species
AGTAAGTTCAAAAGGCATCTCTCCAGCCTATATACTCATGGGGGTGACAGGT	207231	207442	207181	207233	1	scaffold34	AG1IA_07273	206194	207442	None	10155	1688	50007	No_constitutive_exon_found_in_species
TGACTTTATACTGGCTAAATGATTTCATAGGATATCCAAGGGGACTGGAGAA	217749	217932	217982	217930	-1	scaffold34	AG1IA_07278	215564	218708	None	10155	1688	50007	No_constitutive_exon_found_in_species
GTTTCTCAAGGTTCCATATCAGTTTAAGCGTGATTTTTCAGATATGGGAGTA	272084	272256	272306	272254	-1	scaffold34	AG1IA_07291	272084	273352	None	10155	1688	50007	No_constitutive_exon_found_in_species
TCAATCCTTCGTTCAATAGTATATATTAACTCAAAATCATTGCGGGGCAGCC	24005	24222	23955	24007	1	scaffold35	AG1IA_07301	22013	25290	None	10155	1688	50007	No_constitutive_exon_found_in_species
TTCAAGGTCTCCCCGAAGATGTTCTTGGGGGCGATCCGACGGGGGCCAAGTT	37396	37534	37584	37532	-1	scaffold35	AG1IA_07304	33266	37841	None	10155	1688	50007	No_constitutive_exon_found_in_species
GGATTAGCTATCACTTGGTGTGAGTAACACCTAATTCATCTAGGCGGGAGTA	36027	36118	36168	36116	-1	scaffold35	AG1IA_07304	33266	37841	None	10155	1688	50007	No_constitutive_exon_found_in_species
TGACCGCCACTTGGGGTATGCCTGTGCTCTAGTAATTGATCGATCGGGAGAG	39317	39397	39447	39395	-1	scaffold35	AG1IA_07305	38278	40592	None	10155	1688	50007	No_constitutive_exon_found_in_species
TGTTGGGATTTATTCATAATTCATTCATAATCATGAATCTGGGAACTCAGGT	45771	46191	46241	46189	-1	scaffold35	AG1IA_07309	45771	46550	None	10155	1688	50007	No_constitutive_exon_found_in_species
TCGGACCGAATGCGGACTCGACAATGACACCAAACTATTGGGATTGATAGAT	81453	81582	81632	81580	-1	scaffold35	AG1IA_07320	79656	82124	None	10155	1688	50007	No_constitutive_exon_found_in_species
AGCCGTCGTATTATGGGGCATCACTCTAGGTAATTTGAGCTGGGTGACAGGC	81182	81336	81386	81334	-1	scaffold35	AG1IA_07320	79656	82124	None	10155	1688	50007	No_constitutive_exon_found_in_species
GTTCAACTCCAAACTTTGGGAGAAGTCTGGACACTGGGAAAATTACAAAGAT	114270	114382	114432	114380	-1	scaffold35	AG1IA_07333	113071	116073	None	10155	1688	50007	No_constitutive_exon_found_in_species
GATATCTACGCGACGTGTAATCTGTACGTTTCATTCTGAGGGTGGGGGAGGA	119242	119493	119192	119244	1	scaffold35	AG1IA_07335	117898	120071	None	10155	1688	50007	No_constitutive_exon_found_in_species
GTCTAATAACCGCTAAGGACTTCTGAACGAGGCTGATGTGGGATGCGAAGGT	172446	172650	172396	172448	1	scaffold35	AG1IA_07348	168941	172650	None	10155	1688	50007	No_constitutive_exon_found_in_species
CTACTACTTTATCCTTGCATTTTGACTTTGAGACTGATTTATATGGGTAGCT	175329	176407	175279	175331	1	scaffold35	AG1IA_07349	173247	176407	None	10155	1688	50007	No_constitutive_exon_found_in_species
GAGCTCATGGGCGGAATGCTTTACGATACATATGGCAGCTGGGACTGTAGGC	210692	210860	210642	210694	1	scaffold35	AG1IA_07365	209275	210860	None	10155	1688	50007	No_constitutive_exon_found_in_species
TACTTTCTTTGTAAATTGCCCCCGGCTAGCTGATAGACGCATTGGGATAGGT	226441	226553	226391	226443	1	scaffold35	AG1IA_07371	225884	227252	None	10155	1688	50007	No_constitutive_exon_found_in_species
TAAGACTGATTACTGGTGATAGGATTCGCTCTGACACTTGTGTGGGTGAGCA	262983	263042	262933	262985	1	scaffold35	AG1IA_07380	259188	264893	None	10155	1688	50007	No_constitutive_exon_found_in_species
TTCTTCTCGGGACTCATGATCAACTCGCTCGTGGGTGGGTGGGGAAATAGTA	25419	25579	25629	25577	-1	scaffold36	AG1IA_07390	24979	25714	None	10155	1688	50007	No_constitutive_exon_found_in_species
ATGAGTCTAAAACATATTTGCTTAGTTTGCGGATCTCCTGGGTTATAAAGGC	38464	38707	38757	38705	-1	scaffold36	AG1IA_07394	37092	39627	None	10155	1688	50007	No_constitutive_exon_found_in_species
CCTCATGGATATATGCACCACTTGATTCACCAGAAACTATAGGGTACCAGGC	46377	46686	46327	46379	1	scaffold36	AG1IA_07397	44373	46686	None	10155	1688	50007	No_constitutive_exon_found_in_species
ACAAGGTAACCGACTAGGTTCTTGCAAAGTTTTTGCCTAAGGGTAACCAGGG	56792	56896	56946	56894	-1	scaffold36	AG1IA_07401	54803	57184	None	10155	1688	50007	No_constitutive_exon_found_in_species
GTGAACTAAAATGTTACTCAAGTCTCTCGTAACATTCACCCAGTTGGGAGGT	96934	96953	97003	96951	-1	scaffold36	AG1IA_07415	96613	98302	None	10155	1688	50007	No_constitutive_exon_found_in_species
AATTATAGGATTTTTTTATACTTAATCTGAATCTCGTAATGGGAATACAGGA	102318	102452	102502	102450	-1	scaffold36	AG1IA_07418	101571	104332	None	10155	1688	50007	No_constitutive_exon_found_in_species
CCGGCCATTCATCATGCGATCATATATACATCTTATGCCATGGGGAACAGGG	124426	124604	124654	124602	-1	scaffold36	AG1IA_07424	123512	125053	None	10155	1688	50007	No_constitutive_exon_found_in_species
TTCTCCCAACGAAGGATCACACTAATCGACCCATGTTCCATTTAGGGGAGAC	137130	137192	137242	137190	-1	scaffold36	AG1IA_07431	136765	139997	None	10155	1688	50007	No_constitutive_exon_found_in_species
GTTGACTTTGCGTTCTCAAAGGATGAATCATTAGGCTCCGGGCAATGGAGAA	162522	162917	162472	162524	1	scaffold36	AG1IA_07439	161364	163908	None	10155	1688	50007	No_constitutive_exon_found_in_species
TGGAAGGTACGCTCTTTCTACATGGTGCTGCCTTCTGGGTTAACCAAAAGAT	190590	190871	190540	190592	1	scaffold36	AG1IA_07449	188581	193212	None	10155	1688	50007	No_constitutive_exon_found_in_species
TAGTCATTTGATTCATTTGCATAATAACCTGACTCTTACCAGGGCTTAAGTC	198547	198808	198858	198806	-1	scaffold36	AG1IA_07450	197961	199352	None	10155	1688	50007	No_constitutive_exon_found_in_species
TGTATGTTTATTTACACCCATCGTGTTCATGAAGTTTACTCGGGCGACAGTG	203161	203382	203111	203163	1	scaffold36	AG1IA_07451	202661	206609	None	10155	1688	50007	No_constitutive_exon_found_in_species
AGGTAAGTGATCATCTAACCTCGCATCTCAGCGCAAGGGTGACTGAAAAGCA	224174	224293	224124	224176	1	scaffold36	AG1IA_07456	224071	225222	None	10155	1688	50007	No_constitutive_exon_found_in_species
TCAGCATGGCGCACCCCGAGCAAGATTCCAGCCTCTCGCTCTGGAGGGAGGT	231166	231283	231116	231168	1	scaffold36	AG1IA_07461	231121	232867	None	10155	1688	50007	No_constitutive_exon_found_in_species
GTTTGTTATGTTACCAACGTAGACAATTCGTCGCTAACAAGACGGGTTAGAT	36799	37036	36749	36801	1	scaffold37	AG1IA_07475	36683	37036	None	10155	1688	50007	No_constitutive_exon_found_in_species
AGGTGTATATTCGATGTTTGACGGTTGGTGTTAATTTCTATAGGGGCGAGAC	39077	40458	39027	39079	1	scaffold37	AG1IA_07476	37319	40696	None	10155	1688	50007	No_constitutive_exon_found_in_species
GGATCGGATCGGAACCGGCGCTGGGTATCTCACTCGAATCGGGAAACTAGGA	45509	45647	45459	45511	1	scaffold37	AG1IA_07478	42927	46647	None	10155	1688	50007	No_constitutive_exon_found_in_species
AAGACAATTTTGCATACGGTCGCACATTTGGAGTAACGAGGGAATAATAGCG	79816	80127	79766	79818	1	scaffold37	AG1IA_07489	79303	81439	None	10155	1688	50007	No_constitutive_exon_found_in_species
CTATGCCACACTCACGTGCACACGGGCGCTAATGCTTTCTGGGAAATTAGCC	83073	83313	83363	83311	-1	scaffold37	AG1IA_07490	82585	83376	None	10155	1688	50007	No_constitutive_exon_found_in_species
ACACATCCTATGACGACATTCATTGATTGATCAGCTCTGGGATGTGGCAGAC	106179	106334	106129	106181	1	scaffold37	AG1IA_07496	104654	106334	None	10155	1688	50007	No_constitutive_exon_found_in_species
GAACTAGCTACAACATGAGCATTTGGCATGTCGGCCTGTCTGGGATTAAGGA	111688	111730	111638	111690	1	scaffold37	AG1IA_07499	109814	113909	None	10155	1688	50007	No_constitutive_exon_found_in_species
CCGACTATTGTTTTATCATTTAATTCGTGGATTGACCCATGGTTGGGTAGAT	133556	133800	133506	133558	1	scaffold37	AG1IA_07505	133448	134762	None	10155	1688	50007	No_constitutive_exon_found_in_species
CCATCCAGTCTCTTTGGGGGTTTGGCTTATTTGGAGCTGGTGGGGTCAAGGT	137735	137841	137685	137737	1	scaffold37	AG1IA_07507	137228	139042	None	10155	1688	50007	No_constitutive_exon_found_in_species
TTCACTTACCACCACCTTTAGATTTCGTTGGGCTGACTAATGTGGGGTAGTA	138477	138699	138427	138479	1	scaffold37	AG1IA_07507	137228	139042	None	10155	1688	50007	No_constitutive_exon_found_in_species
GATTCGAAGGAGCTTAGAAGTTACGTATTTTGAGTGGGGTACGGGTGGAGCA	157947	157999	157897	157949	1	scaffold37	AG1IA_07511	157529	164238	None	10155	1688	50007	No_constitutive_exon_found_in_species
TACGTTCTTCTCCCCGTTTCTGTTATCTATTGTTGACGCCCTGGGAATAGGC	169303	169412	169253	169305	1	scaffold37	AG1IA_07513	168719	170178	None	10155	1688	50007	No_constitutive_exon_found_in_species
TTGGTCTTTTGAGTTACTTGCCCAAAAACAGTAAACTGACAAGGGAGTAGAC	169605	169719	169555	169607	1	scaffold37	AG1IA_07513	168719	170178	None	10155	1688	50007	No_constitutive_exon_found_in_species
GTTGATGTCTCCTGCCCATATTTAATCCATAGCTGATACTGGGAGGCCAGTT	173859	174187	173809	173861	1	scaffold37	AG1IA_07514	173115	174538	None	10155	1688	50007	No_constitutive_exon_found_in_species
GGTATCGGGATGAGGGTTCCGGTCGAGCGTACGGCGCAGGGATTTAAGAGCT	189143	189317	189367	189315	-1	scaffold37	AG1IA_07520	188576	190601	None	10155	1688	50007	No_constitutive_exon_found_in_species
CCTGTATCGTTTCTTATCCCTGCCCGCGAACCATACCGGGGACCTGAAAGAC	195094	195291	195341	195289	-1	scaffold37	AG1IA_07522	195094	195741	None	10155	1688	50007	No_constitutive_exon_found_in_species
TTTATTAACTCTAATTCAATCAGCTTTGGAGGGTCATGTTTCTAAGGGAGTT	206004	206095	205954	206006	1	scaffold37	AG1IA_07528	205705	208019	None	10155	1688	50007	No_constitutive_exon_found_in_species
GGCTGAGCAAGCTACATCGAGTTGGTTCCAAATAAGATTAACGGGGGTAGCC	266566	266693	266743	266691	-1	scaffold37	AG1IA_07546	264473	266850	None	10155	1688	50007	No_constitutive_exon_found_in_species
GTCATTTTGATTGTTTTTCGTTCAAGCAAGGGCTTGATTTGGGTATATAGGG	276924	277766	277816	277764	-1	scaffold37	AG1IA_07551	276722	278746	None	10155	1688	50007	No_constitutive_exon_found_in_species
AACAACCCTGGAAAGCCAAGTGTTGATGGGATATGGATGTATGGGATCAGAG	276722	276839	276889	276837	-1	scaffold37	AG1IA_07551	276722	278746	None	10155	1688	50007	No_constitutive_exon_found_in_species
TGGTTTCTAGTACATACAAAGCTGTTTGATGTTGTAAAAAAGGTTGGGAGAA	896	981	846	898	1	scaffold38	AG1IA_07554	549	2752	None	10155	1688	50007	No_constitutive_exon_found_in_species
ATTTTCATTATGCAATTTAATAGTGAGATTGGGTTCAACGAAGGGCACAGAT	18676	18949	18626	18678	1	scaffold38	AG1IA_07558	18120	18949	None	10155	1688	50007	No_constitutive_exon_found_in_species
TGGCAAACCTGTGGCTTACTTCCATTCAACTGACATGTTCGGGGGCGTAGGA	112697	112741	112647	112699	1	scaffold38	AG1IA_07582	110378	112741	None	10155	1688	50007	No_constitutive_exon_found_in_species
ATCTACAAATGGAGCAATACTAATCCAAATGGCAGAGTGGGCAGGGGTAGAG	138989	139308	138939	138991	1	scaffold38	AG1IA_07591	137689	141699	None	10155	1688	50007	No_constitutive_exon_found_in_species
GTGAGTTGGTCAAACCGACTTTGAACAAGGTGCTGAAATTATGGGAATAGAT	162277	162617	162667	162615	-1	scaffold38	AG1IA_07598	159982	162748	None	10155	1688	50007	No_constitutive_exon_found_in_species
GTTGGGGGATGCATGAGCAACCTGCGGGGATGCATGCGTCTGATGGGAAGAC	201022	201125	201175	201123	-1	scaffold38	AG1IA_07611	200523	201737	None	10155	1688	50007	No_constitutive_exon_found_in_species
GTGCACCCACTTAATCTTTACAAGGGCTAACCTGTCGATGGGACCACAAGAT	221935	222412	221885	221937	1	scaffold38	AG1IA_07617	219137	223544	None	10155	1688	50007	No_constitutive_exon_found_in_species
TTGGCAAGTTAGTACAGTTTAGCTACTGGGTTGGATGGGTGTGCTAAGAGAC	231337	231449	231499	231447	-1	scaffold38	AG1IA_07620	225003	233735	None	10155	1688	50007	No_constitutive_exon_found_in_species
AGTCTCATCTCTTCCTTTCTCTGTTCTCGACTGACTGTTTTTGCAGGGAGCC	238560	238581	238510	238562	1	scaffold38	AG1IA_07623	237402	238581	None	10155	1688	50007	No_constitutive_exon_found_in_species
GATCGAACTCGCTACTATGTGCCTTCCTCTGAACATTACTTGGTGGGAAGAA	245554	245631	245504	245556	1	scaffold38	AG1IA_07624	244503	247340	None	10155	1688	50007	No_constitutive_exon_found_in_species
CGATACTGCAAGAGAACGTGTTCGTTGGGTAGGAGCAATTTGGTGGGTAGAA	24886	29869	29919	29867	-1	scaffold39	AG1IA_07629	20196	35004	None	10155	1688	50007	No_constitutive_exon_found_in_species
AATATCAAGAATCAATCATAATTCCCCGTCTTTGAGGATGATGGGATAAGTC	42782	42806	42732	42784	1	scaffold39	AG1IA_07630	40143	43215	None	10155	1688	50007	No_constitutive_exon_found_in_species
CCCTCCGAAACATGTTCACAATAGGTGCATCACTTGGGGCAAATCCAAAGCT	54712	55046	55096	55044	-1	scaffold39	AG1IA_07632	50147	55136	None	10155	1688	50007	No_constitutive_exon_found_in_species
CGAAATGAAGGGGGGAGCCGAATTGAAATGAGGGGATCGGCAGGGGTAAGCG	92366	92595	92645	92593	-1	scaffold39	AG1IA_07644	88441	95252	None	10155	1688	50007	No_constitutive_exon_found_in_species
TACCTACTTAACTGTGTGGTTGATACTGAGGTTTATTTGCTCGGGAATAGGT	90488	90584	90634	90582	-1	scaffold39	AG1IA_07644	88441	95252	None	10155	1688	50007	No_constitutive_exon_found_in_species
TGTTTGACTTATTATCTGGGAGTGAAGGGGTCTTTTACAGGGATAGCAAGCT	98497	98565	98615	98563	-1	scaffold39	AG1IA_07645	96123	98768	None	10155	1688	50007	No_constitutive_exon_found_in_species
CATGAGCCTTTCACCCTCCTTATCCTGCTATCACTATGGGTGAAAAAAAGTT	111370	111451	111320	111372	1	scaffold39	AG1IA_07648	110148	112730	None	10155	1688	50007	No_constitutive_exon_found_in_species
GGTATGGCCTCCTCCACCTGGGAGTGTGCATTCACTGGGCGAGGCGTAAGTT	128124	128304	128354	128302	-1	scaffold39	AG1IA_07652	126313	129550	None	10155	1688	50007	No_constitutive_exon_found_in_species
AAGTTCTCCTGTACATACATCTGTCCTTTCAATGCAATTTGGGATGGTAGTG	192997	193103	193153	193101	-1	scaffold39	AG1IA_07670	190568	193839	None	10155	1688	50007	No_constitutive_exon_found_in_species
CGAAGCCTACGCGAGAAATGGAGGGTATCTGAAGGCGGGGGCTGGGACAGGG	204999	205005	204949	205001	1	scaffold39	AG1IA_07675	204256	205005	None	10155	1688	50007	No_constitutive_exon_found_in_species
CTAAGGGTACTGAGAACCCATCCAGGGTGGATTGTGGGTCAAGATGAAAGAA	206046	206101	206151	206099	-1	scaffold39	AG1IA_07676	205660	208447	None	10155	1688	50007	No_constitutive_exon_found_in_species
TATTTCCTTTCAGGGTATTTTGGTTGTGGGTTTGTTAATTGGGGTGTTAGGT	216328	216433	216483	216431	-1	scaffold39	AG1IA_07679	216328	217573	None	10155	1688	50007	No_constitutive_exon_found_in_species
TCTTTTTTTGGTTGTATTTAATGTGTGGGACTGATGGTGGGGGTGTATAGCA	217850	218001	218051	217999	-1	scaffold39	AG1IA_07680	217716	219986	None	10155	1688	50007	No_constitutive_exon_found_in_species
GATTGCCCATTGCCCAAATAGTGGGTGGAGCGTAAGGTGGGGCGCGGGAGAT	35866	36204	36254	36202	-1	scaffold40	AG1IA_07694	35721	37319	None	10155	1688	50007	No_constitutive_exon_found_in_species
ACTGGCTTAATTTAGGTATATCTTGATGGCGCGGGGGAAGAGAAGGGGAGGG	40029	40108	39979	40031	1	scaffold40	AG1IA_07696	39775	41730	None	10155	1688	50007	No_constitutive_exon_found_in_species
TATGGATCCACTATATTTCATTTATCGTCTGTTTTCCCTCAGGGAGATAGTC	41136	41196	41086	41138	1	scaffold40	AG1IA_07696	39775	41730	None	10155	1688	50007	No_constitutive_exon_found_in_species
CTGAACTGCTTCAGCCAACTATATTTTCTATCTATGCTCACTCAAGGGAGAC	64394	64758	64808	64756	-1	scaffold40	AG1IA_07706	64394	65101	None	10155	1688	50007	No_constitutive_exon_found_in_species
TGCTATCAATATTTTACTTTATTATTATTATGGACTATTTACGGGAAGAGGC	77429	77481	77379	77431	1	scaffold40	AG1IA_07714	77101	81087	None	10155	1688	50007	No_constitutive_exon_found_in_species
GAAGTTGCCTACTAGTATGTAGCATTGAGTTCACCGCGGGAAGGAACTAGGT	156165	156439	156489	156437	-1	scaffold40	AG1IA_07739	152399	159077	None	10155	1688	50007	No_constitutive_exon_found_in_species
TGTTCGCAAGGTAAGTTCGTCGACTTGATTATTGCAGGGGAGGTGCCAAGCA	153870	154016	154066	154014	-1	scaffold40	AG1IA_07739	152399	159077	None	10155	1688	50007	No_constitutive_exon_found_in_species
CACCTGGGCCCAGGTACCAGTATTAACGTCACTTGGAATTGGGATTGCAGCA	171432	171562	171382	171434	1	scaffold40	AG1IA_07746	170855	172283	None	10155	1688	50007	No_constitutive_exon_found_in_species
AGAATCAGAGCGCTCCTCTACGTCGTCTTCTGCTCTAGAATATAGGGCAGAC	210180	210344	210394	210342	-1	scaffold40	AG1IA_07757	210180	212284	None	10155	1688	50007	No_constitutive_exon_found_in_species
ACATTCATTATTTAGAGAATCAAATCGGATCTAATACCTGGGGTTTGAAGCT	214968	215072	214918	214970	1	scaffold40	AG1IA_07758	214711	216209	None	10155	1688	50007	No_constitutive_exon_found_in_species
ATATATTAGGCTACGTCAACGAGGTTAAGCGTCTCTACTCAGGTGGGTAGGC	28522	28726	28776	28724	-1	scaffold41	AG1IA_07770	28320	29887	None	10155	1688	50007	No_constitutive_exon_found_in_species
TGTATTTATCTACTCGACCAACGTAATAGTATTAATGGGGATGGTAATAGTT	43048	43209	43259	43207	-1	scaffold41	AG1IA_07772	40800	43424	None	10155	1688	50007	No_constitutive_exon_found_in_species
AATCCACTTAGTGGCGTAGTAGGGTAAGTATTCGCTAGGGAAACTGAAAGGC	74062	74172	74222	74170	-1	scaffold41	AG1IA_07778	73785	74625	None	10155	1688	50007	No_constitutive_exon_found_in_species
CATTGATGACTAACTATGTATGCTTAGCAACTGAGTCTGTGGGCACTGAGAC	97082	97139	97032	97084	1	scaffold41	AG1IA_07781	96882	99125	None	10155	1688	50007	No_constitutive_exon_found_in_species
GTTTATTTCACTTGATTTATTCGAGTCAATCTTACATTGTGTTGGGATAGAT	155648	155753	155803	155751	-1	scaffold41	AG1IA_07805	153777	157071	None	10155	1688	50007	No_constitutive_exon_found_in_species
CTTCGAACTCCGCACGATGAGTTGTGGTGTAACTTTCGGGGATGCTAGAGAC	168104	168158	168054	168106	1	scaffold41	AG1IA_07811	167666	170120	None	10155	1688	50007	No_constitutive_exon_found_in_species
ACACAGAATTATACCTAGTCGTGGCTTAAACTGATGGATTTGGGTTGAAGCT	175541	175600	175491	175543	1	scaffold41	AG1IA_07812	175451	177195	None	10155	1688	50007	No_constitutive_exon_found_in_species
ATCCTCACGCGGAACGATTATTAATGGCCTCCCTTCTTTTGGGGGACTAGGC	181464	181687	181737	181685	-1	scaffold41	AG1IA_07815	181464	182168	None	10155	1688	50007	No_constitutive_exon_found_in_species
GTCTATTACAATTTGTGTGTACAAAACCCACATTCAAACTTGGGCTGAAGTA	198042	198291	197992	198044	1	scaffold41	AG1IA_07821	192269	200016	None	10155	1688	50007	No_constitutive_exon_found_in_species
GTTTCTTTATAACATATGCAGAATTCGAACTCACGTCGAGCTGTAGGGAGGG	206609	206971	206559	206611	1	scaffold41	AG1IA_07825	205295	207059	None	10155	1688	50007	No_constitutive_exon_found_in_species
GTGGAATATAGACTTACCTTTCGATCTCGTTTGTTTCGATGGGTATATAGGT	213241	213254	213304	213252	-1	scaffold41	AG1IA_07829	212599	213467	None	10155	1688	50007	No_constitutive_exon_found_in_species
GTTTGCTTGTTGAGGGGCGGCTTGACACACGGACCACCTTGTGGTGGGAGAC	220150	220507	220557	220505	-1	scaffold41	AG1IA_07831	218529	220661	None	10155	1688	50007	No_constitutive_exon_found_in_species
GGACTAACCTGCAGGTAGCATGTGGCCTTTGCTGAAACGTGACGGGCAAGGA	222336	222395	222445	222393	-1	scaffold41	AG1IA_07832	221883	225050	None	10155	1688	50007	No_constitutive_exon_found_in_species
GAACCTTGGATGTTTCCTAATGAATGGGTAAATAAAATGGGCGGCGATAGCT	5899	6046	5849	5901	1	scaffold42	AG1IA_07847	5780	6261	None	10155	1688	50007	No_constitutive_exon_found_in_species
CCATCGCATTTAGACCGACAAAAACTACGAACGGGCATTGACGTGGGCAGCT	16631	16749	16581	16633	1	scaffold42	AG1IA_07850	12572	18048	None	10155	1688	50007	No_constitutive_exon_found_in_species
TTTTTTCTCTCTCCTGTAACCGATTGATGTTTAGTGACACCGGGTTAAAGGT	20004	20132	19954	20006	1	scaffold42	AG1IA_07852	19681	20326	None	10155	1688	50007	No_constitutive_exon_found_in_species
AAGTTTGTCATAATTTCAGAAAATGGCCGTTTCTAACTTGGGATTTAAAGGG	30324	30564	30274	30326	1	scaffold42	AG1IA_07854	24901	30965	None	10155	1688	50007	No_constitutive_exon_found_in_species
TCATTGGACGTACCTTTGTGCCTTTGTTCTTCCCCTTCGCCGACTGGGAGAT	53780	53811	53730	53782	1	scaffold42	AG1IA_07860	53494	53811	None	10155	1688	50007	No_constitutive_exon_found_in_species
GGACGATGATCGAGTTTATGACCACCAAAGCCTCGATGATGTGGGTGGAGTG	63211	63356	63161	63213	1	scaffold42	AG1IA_07863	61450	63356	None	10155	1688	50007	No_constitutive_exon_found_in_species
AGTTTCTTCTCAAGTACCAGTACGATACTTAATATACACTAACTGGGTAGTA	83535	83708	83758	83706	-1	scaffold42	AG1IA_07870	83535	85522	None	10155	1688	50007	No_constitutive_exon_found_in_species
CGTTTTTATTAGCCTGCTAATTAAAAATTAACATAACACGGGGTAAACAGGC	112180	112439	112489	112437	-1	scaffold42	AG1IA_07877	110881	113920	None	10155	1688	50007	No_constitutive_exon_found_in_species
TCGGTTGTAAGTGCCCCTTTTTGGCCACAAGTATCCTTGGGTATAACAAGGC	116606	116798	116556	116608	1	scaffold42	AG1IA_07878	114015	118247	None	10155	1688	50007	No_constitutive_exon_found_in_species
GAAAGAGAAATTGGACTTGTCGTCTAATGGTTGCTTTTGTTGGGATGCAGTT	150830	150882	150932	150880	-1	scaffold42	AG1IA_07883	149373	152324	None	10155	1688	50007	No_constitutive_exon_found_in_species
TTGATAACGAAACGAAGGTCGGATTACTCCCGAAACATAATATGGGTAAGCG	194399	194702	194349	194401	1	scaffold42	AG1IA_07887	193087	196746	None	10155	1688	50007	No_constitutive_exon_found_in_species
ACCTAGGCTGCAGCCGGCTTTTGGTTTGTGCGTCTTTGTGCAAGGGTAAGCC	196674	196746	196624	196676	1	scaffold42	AG1IA_07887	193087	196746	None	10155	1688	50007	No_constitutive_exon_found_in_species
AGAGCTATTGTCGAGAGAGCAGTACAAAGAGGATGACTATGACGGGTAAGCT	207282	207373	207423	207371	-1	scaffold42	AG1IA_07889	205557	210315	None	10155	1688	50007	No_constitutive_exon_found_in_species
TGGAATCGTCCGTTATATCCGTGGCGCTTATTGATTTTTCGTGGGGATAGAT	216782	216923	216732	216784	1	scaffold42	AG1IA_07891	216031	217542	None	10155	1688	50007	No_constitutive_exon_found_in_species
CGTGCCATTTTTTACGTTTGCATGTTTACCCGAGTTTAACAGGGTATCAGGA	16909	17125	17175	17123	-1	scaffold43	AG1IA_07901	16025	21926	None	10155	1688	50007	No_constitutive_exon_found_in_species
GTGTAGATTTGTTGCCTCATACATTCAGTTTTAACGGCCCCGGGTAATAGCC	29496	29563	29446	29498	1	scaffold43	AG1IA_07905	29282	33262	None	10155	1688	50007	No_constitutive_exon_found_in_species
TGTGGCTTAAAAACAAAACTACAGACCTTCGGACATACCGGGATGAATAGAT	31295	31385	31245	31297	1	scaffold43	AG1IA_07905	29282	33262	None	10155	1688	50007	No_constitutive_exon_found_in_species
TTGGTGTGTAGAATGGGTCAATAGACTAGTATTCGTGTTTACTGGGACAGGG	35285	35492	35235	35287	1	scaffold43	AG1IA_07906	34228	38714	None	10155	1688	50007	No_constitutive_exon_found_in_species
GGATTGTTGGGATTTCTTCGGTGATGTTCTTTTGGTGTGGGGGATGAGAGGA	88972	88993	88922	88974	1	scaffold43	AG1IA_07922	87295	88993	None	10155	1688	50007	No_constitutive_exon_found_in_species
TGCCCCCGACCGCGTCTTGGCCTGTATGAGGCACGATTCGGGAAATGAAGTA	91512	91565	91462	91514	1	scaffold43	AG1IA_07924	91209	91876	None	10155	1688	50007	No_constitutive_exon_found_in_species
TCCTTAGTTTACGATACTCTGTGGAGCTCATGCGGATTGGGGGGAGATAGGA	125018	125152	124968	125020	1	scaffold43	AG1IA_07934	124766	125434	None	10155	1688	50007	No_constitutive_exon_found_in_species
AGTACAGTTACTCGTCACGGTGCGCACCAATGTTGACATCACGGGATTAGCG	130146	130173	130223	130171	-1	scaffold43	AG1IA_07936	129182	130987	None	10155	1688	50007	No_constitutive_exon_found_in_species
CTAATGTGCTCAAACTACTTTATTATGTCCCATTTATCATGGTCGGGTAGGC	53263	53280	53330	53278	-1	scaffold44	AG1IA_07974	51115	53546	None	10155	1688	50007	No_constitutive_exon_found_in_species
ACGCGTCACCCCTATAAGTGACTCGACTGGTTTGTTTGCGGGCATATAAGGG	90159	90210	90260	90208	-1	scaffold44	AG1IA_07983	89867	90424	None	10155	1688	50007	No_constitutive_exon_found_in_species
ACGTGATCTAGTTTTTATTGATACACCTCCATATATAAACAATACGGGAGCT	90785	90892	90735	90787	1	scaffold44	AG1IA_07984	90487	91456	None	10155	1688	50007	No_constitutive_exon_found_in_species
CGTATGACTGAGTATAATGTTCAGTTCAACGCAAAGGGCTATTGATGGAGCA	146794	146913	146744	146796	1	scaffold44	AG1IA_07996	146616	146913	None	10155	1688	50007	No_constitutive_exon_found_in_species
AGTTCTTTACAGGCAAAAGCTAACTCAATGCTAATACTAAAATTGGGAAGCT	155551	155567	155501	155553	1	scaffold44	AG1IA_08000	155350	157860	None	10155	1688	50007	No_constitutive_exon_found_in_species
GAATGGATTGCTTCCACCAAATCATTGGCTTGTGAGAGATAAGGGGTTAGTC	193332	193351	193282	193334	1	scaffold44	AG1IA_08009	190592	195021	None	10155	1688	50007	No_constitutive_exon_found_in_species
CAGTTTCGAGCTTATATACTGAATAACAATGATGCTGATTGTTAGGGTAGAT	214757	214973	214707	214759	1	scaffold44	AG1IA_08014	212457	214973	None	10155	1688	50007	No_constitutive_exon_found_in_species
TGCTCTTTTTTAATTCGCTTTTTGGGGTGTTTATTGAGTTGGGGGTGTAGAC	7693	7726	7643	7695	1	scaffold45	AG1IA_08015	4336	8543	None	10155	1688	50007	No_constitutive_exon_found_in_species
ACCGAAGAGGTGGGTGATGCCTGTATAAATGCGGCATAGGGCGTTAAAAGTA	13428	13587	13378	13430	1	scaffold45	AG1IA_08016	9856	14809	None	10155	1688	50007	No_constitutive_exon_found_in_species
CCGGGTGGATAAGAGTGGGTCCAGGCAATGAATGATTGAGGAGGGAATAGAC	46916	47262	46866	46918	1	scaffold46	AG1IA_08043	37250	47262	None	10155	1688	50007	No_constitutive_exon_found_in_species
TTTTGTGCTTATCGATTTTGTGGGTGCTGATGCCACATCGGGGCGCGCAGCG	55871	56536	55821	55873	1	scaffold46	AG1IA_08046	53583	56588	None	10155	1688	50007	No_constitutive_exon_found_in_species
GAGTGGTTCGTGGTTTATGAGCAATGGCCTATAATAAATTGATTGGGTAGGG	94562	94642	94512	94564	1	scaffold46	AG1IA_08058	93502	94642	None	10155	1688	50007	No_constitutive_exon_found_in_species
TCCTTGACATTATTGTGAAACAAATTAACTTGTCTCTGGGATGGGTGTAGCC	103062	103205	103012	103064	1	scaffold46	AG1IA_08063	102359	104666	None	10155	1688	50007	No_constitutive_exon_found_in_species
CGATATTGGATTGATTATCACACGCGTACTCCACTTCCTTGCTATGGGAGCA	104605	104666	104555	104607	1	scaffold46	AG1IA_08063	102359	104666	None	10155	1688	50007	No_constitutive_exon_found_in_species
TCAGATTCTATAGGTATCTGCATCAGGAACACCTCTCATTGTGTAGGGAGAT	115982	116209	115932	115984	1	scaffold46	AG1IA_08066	115687	116738	None	10155	1688	50007	No_constitutive_exon_found_in_species
GCACGAGCCCAGACTTAGGCGCAGGTAGCTGGTCACGTGCACGGGCATAGGT	166851	167004	166801	166853	1	scaffold46	AG1IA_08086	166709	167452	None	10155	1688	50007	No_constitutive_exon_found_in_species
GAAGACTCGAGCTAGTCCAGCTGATGTTGTTGCTTGGGCTGCATGCAAAGAT	194618	194625	194675	194623	-1	scaffold46	AG1IA_08095	194618	195170	None	10155	1688	50007	No_constitutive_exon_found_in_species
CATGTACAGGCAAAATTCTGTTTGATTTCAGTGTTTGATATGGGTGGTAGCT	202629	202775	202579	202631	1	scaffold46	AG1IA_08099	202550	203097	None	10155	1688	50007	No_constitutive_exon_found_in_species
TTCTTTTTGGTTTGTACCTCTGAATATATGCCTCCTCGTTGGGGGTATAGCG	42009	42077	41959	42011	1	scaffold47	AG1IA_08110	41923	43046	None	10155	1688	50007	No_constitutive_exon_found_in_species
AGCCCAATACTCTTACTACCCCTTTATCAAAGCAATATAGGGATTAATAGTT	50630	50725	50580	50632	1	scaffold47	AG1IA_08113	50517	50725	None	10155	1688	50007	No_constitutive_exon_found_in_species
TGAATAACTTATTATTATTATTATTTATTGATTTCTGAACTGGGGTACAGGG	22495	22650	22700	22648	-1	scaffold48	AG1IA_08135	21830	23079	None	10155	1688	50007	No_constitutive_exon_found_in_species
CTCGTGCGGTTTGATGATCATATATTGGCTGATCCGGAATCGGGCAAAAGGC	27213	27312	27362	27310	-1	scaffold48	AG1IA_08138	27213	27980	None	10155	1688	50007	No_constitutive_exon_found_in_species
ACCCCATTCGTTTTCTTACCCTATTCCTTGGCGGCCTGGGCTGGGATGAGCA	34610	35083	35133	35081	-1	scaffold48	AG1IA_08141	33089	35749	None	10155	1688	50007	No_constitutive_exon_found_in_species
GCGGGTATGTATTGGCCTATTTCTCCCCTTGAACGCGTCTGAATCGGGAGAC	33934	34038	34088	34036	-1	scaffold48	AG1IA_08141	33089	35749	None	10155	1688	50007	No_constitutive_exon_found_in_species
TTTACCAAATGTTCCTCATGATACTAGTTCAACCATATGGGGGAATACAGAC	44169	44510	44560	44508	-1	scaffold48	AG1IA_08142	35974	44915	None	10155	1688	50007	No_constitutive_exon_found_in_species
GGGTATGTTTAACGTTGTCCGCGATATTCGGAGACTGAGGGAGTACGTAGTA	43244	43438	43488	43436	-1	scaffold48	AG1IA_08142	35974	44915	None	10155	1688	50007	No_constitutive_exon_found_in_species
GCATGTAGTGACCATCAGTCCACTTAGGCGGGTGATGACCTTGGGACGAGTG	50689	50749	50799	50747	-1	scaffold48	AG1IA_08143	49081	55338	None	10155	1688	50007	No_constitutive_exon_found_in_species
ATGTATATTTTAGGTTTGCGCTATTTAACTGAGTGAGGATGGGATGGTAGAA	72317	72397	72447	72395	-1	scaffold48	AG1IA_08154	72241	72524	None	10155	1688	50007	No_constitutive_exon_found_in_species
TATTCTCTCTTTTTCATCGTCTTGTAAACTCACGCGGGGGGTGGATCAAGGG	72241	72250	72300	72248	-1	scaffold48	AG1IA_08154	72241	72524	None	10155	1688	50007	No_constitutive_exon_found_in_species
TGTTTCAGGGTCGAGTTTGTTGCCGGATATAAATTATCTAGATCGGGTAGGG	93014	93687	92964	93016	1	scaffold48	AG1IA_08159	89400	95065	None	10155	1688	50007	No_constitutive_exon_found_in_species
TATGGAAGAACGGTACCAAGATGGACCCACTAAATTGGGAGGATTGTAAGTG	112331	112724	112774	112722	-1	scaffold48	AG1IA_08165	111478	113256	None	10155	1688	50007	No_constitutive_exon_found_in_species
TACATAAATGCACATTTATTCAGGGCTTGAGTTATTGACCCAATGGGCAGGA	115315	115482	115265	115317	1	scaffold48	AG1IA_08166	113499	116805	None	10155	1688	50007	No_constitutive_exon_found_in_species
CGATGCGTCATGCTCATAGTTTGAATAGGTCAGCGGAATTAAGGGTCAAGGC	126795	127104	127154	127102	-1	scaffold48	AG1IA_08169	126390	136335	None	10155	1688	50007	No_constitutive_exon_found_in_species
TTCCCCGAATATGTGTTTCGCATACTGAATTCTTCCTGAGAAGGGATAAGGC	150802	150999	150752	150804	1	scaffold48	AG1IA_08172	147846	161456	None	10155	1688	50007	No_constitutive_exon_found_in_species
CTTTCTATCACAACGGATGAGTGAGTGTCCAGCCCGTTTCCGGGCAGTAGGG	155487	158546	155437	155489	1	scaffold48	AG1IA_08172	147846	161456	None	10155	1688	50007	No_constitutive_exon_found_in_species
GAGTCTAATAATTAACCTGTGTTAACTGTTGCTAATTTGAACGGGAATAGGG	15676	16286	15626	15678	1	scaffold49	AG1IA_08184	15369	16865	None	10155	1688	50007	No_constitutive_exon_found_in_species
AAGATTCAGGTGGTGCGTTCTGAACATGACACATTGATGGGTCGATGGAGAC	19563	19986	19513	19565	1	scaffold49	AG1IA_08185	17501	19986	None	10155	1688	50007	No_constitutive_exon_found_in_species
TTCATATCCGGAGGAATCGGTGGGATTACCAGTCAGTTGGGTGAGTGGAGAT	21095	21276	21326	21274	-1	scaffold49	AG1IA_08186	20458	22927	None	10155	1688	50007	No_constitutive_exon_found_in_species
ATGCGAGAGAATAGCACGCACAAAGGGTACTAAAAATCCTGGGGCTGGAGGA	23755	23836	23705	23757	1	scaffold49	AG1IA_08187	22992	24154	None	10155	1688	50007	No_constitutive_exon_found_in_species
TTCGAACTATTTAGTAGTCTCACCATAGTTGAGACAAGAATAGGGGCTAGGG	98351	99374	98301	98353	1	scaffold49	AG1IA_08215	98213	101172	None	10155	1688	50007	No_constitutive_exon_found_in_species
ATGCACATCGACTTTCCGGATTTTCTCGTGCAATGATGGGACGTGGACAGGT	116374	116637	116324	116376	1	scaffold49	AG1IA_08222	113834	116637	None	10155	1688	50007	No_constitutive_exon_found_in_species
GTACATGCAAAAACTCACGTTATTAACGCGTCATGCAGTTGGGATGAGAGTC	119072	119096	119022	119074	1	scaffold49	AG1IA_08223	118241	119096	None	10155	1688	50007	No_constitutive_exon_found_in_species
TTTCAGTGCCTGCTTACTTTACTTGATTCTCCCTTGAACAAGGCGGGGAGGC	133393	133491	133343	133395	1	scaffold49	AG1IA_08230	132425	137030	None	10155	1688	50007	No_constitutive_exon_found_in_species
AGGCTCTGACCTGAATTCACTTGTTATTAAAAGGGAGGGCTAACGGCGAGGC	135873	136030	135823	135875	1	scaffold49	AG1IA_08230	132425	137030	None	10155	1688	50007	No_constitutive_exon_found_in_species
GTACTCCAAGCGTGCCTTTGTTCACTGGTACGTCGGTGAGGGTATGGAAGAA	159026	159033	159083	159031	-1	scaffold49	AG1IA_08237	159026	160541	None	10155	1688	50007	No_constitutive_exon_found_in_species
GTTTTATTTCTGTTTCTCATTGTTATTTTGCTGATAGGTCCGGGGAACAGTA	169464	169661	169711	169659	-1	scaffold49	AG1IA_08241	168529	170296	None	10155	1688	50007	No_constitutive_exon_found_in_species
ATTATCAATCTCCATAATGAAGACCGGCAAGGCTTCTGGGTAGAGATTAGTT	190389	190536	190339	190391	1	scaffold49	AG1IA_08244	189199	190858	None	10155	1688	50007	No_constitutive_exon_found_in_species
GAGCTAATCACAGGAGCAAGACTGAAGGACTACCAACTGGAGGGAGTGAGGT	192908	192916	192966	192914	-1	scaffold49	AG1IA_08246	192908	193082	None	10155	1688	50007	No_constitutive_exon_found_in_species
GTCAAAAGCGTGATCGGTCATGTCGGATTAGGGGAGTGGGTGCGAGGCAGGA	3151	3223	3101	3153	1	scaffold50	AG1IA_08247	1886	3223	None	10155	1688	50007	No_constitutive_exon_found_in_species
GGTACGCATAGTTGTACCAAGCTACAACTCAAATATCTTAGGGGATGTAGAT	25930	26200	26250	26198	-1	scaffold50	AG1IA_08251	23254	26643	None	10155	1688	50007	No_constitutive_exon_found_in_species
GTCTCTTTTTTTTTCTACGCGCATATATGGAGCGTTGATGGCGGGAATAGAA	30479	31068	31118	31066	-1	scaffold50	AG1IA_08253	27614	31619	None	10155	1688	50007	No_constitutive_exon_found_in_species
ACTTCCACGCTTGTGAATTTCCGTTTTGGTATCTGGGGATACGATAACAGGA	40751	41053	40701	40753	1	scaffold50	AG1IA_08256	37450	41053	None	10155	1688	50007	No_constitutive_exon_found_in_species
ATTTGACTTGATTGGGTCGATTGGAAAGTGTTTGTGGGTGGCGTGAGGAGCA	47096	47344	47046	47098	1	scaffold50	AG1IA_08258	46319	47344	None	10155	1688	50007	No_constitutive_exon_found_in_species
CCATTCTACAGCCTCCGACGAGACTCGGGGTGAATGGGTGCCGGAAGAAGTA	52406	52538	52588	52536	-1	scaffold50	AG1IA_08259	52006	54517	None	10155	1688	50007	No_constitutive_exon_found_in_species
TACACCACGTGTATGTCTATTGCGGTTGCTGACCATTTGGGGTGTATAAGCG	59013	59239	58963	59015	1	scaffold50	AG1IA_08261	57014	60466	None	10155	1688	50007	No_constitutive_exon_found_in_species
GTTTGGCCGCAGCTGGTCTGTGTTAGAGTAATGATGGGTAAAGCAGTCAGAG	88868	89546	89596	89544	-1	scaffold50	AG1IA_08269	88229	90590	None	10155	1688	50007	No_constitutive_exon_found_in_species
CAGGTAAGTGGTTAACCTTCATCAGAGAGCTAAACCAACCCAAATGGGAGTT	93849	93919	93799	93851	1	scaffold50	AG1IA_08270	93401	95044	None	10155	1688	50007	No_constitutive_exon_found_in_species
GAGTTTAGATAATTGATTAATTGGAGTTGTTTTATTTATTGGGTTTGAAGCA	164042	164094	164144	164092	-1	scaffold50	AG1IA_08296	162959	164611	None	10155	1688	50007	No_constitutive_exon_found_in_species
GTCCCGCGGTCTTCTTCCCTGGGTCTCGGATACGGGGGCGACGCAAGTAGAT	162959	162965	163015	162963	-1	scaffold50	AG1IA_08296	162959	164611	None	10155	1688	50007	No_constitutive_exon_found_in_species
GATGCCTTTGGCTGGGCGATCGCATGATACGCCAATTCATAGTGGGGTAGCA	6050	6111	6000	6052	1	scaffold51	AG1IA_08304	930	8224	None	10155	1688	50007	No_constitutive_exon_found_in_species
TTTACCGTGAGTGCCTCCTTTATAATTGACCGTTATGGAAGTTGGGCGAGCG	6845	6948	6795	6847	1	scaffold51	AG1IA_08304	930	8224	None	10155	1688	50007	No_constitutive_exon_found_in_species
TACCAATCGTAAAATTTTGTGCAAACGTCTCGCAATGGACGGGCATGAAGTT	14589	14671	14539	14591	1	scaffold51	AG1IA_08307	13151	15449	None	10155	1688	50007	No_constitutive_exon_found_in_species
AAGTGCTGCGTCAAGTCATCGTTCGCCGACCGATAGGGCTGTGAATGTAGGA	39590	39627	39540	39592	1	scaffold51	AG1IA_08317	39380	41973	None	10155	1688	50007	No_constitutive_exon_found_in_species
TAGAAGGGGCTGATGATTGTGCAGGGAGGACAACCAAACATGGGTTGAAGAG	50036	50131	49986	50038	1	scaffold51	AG1IA_08320	49033	50415	None	10155	1688	50007	No_constitutive_exon_found_in_species
CGATGTCGGGCTGGCGGTGAGCTTCATAGTATGATTCCAAGGGAGCCCAGTC	76952	77032	77082	77030	-1	scaffold51	AG1IA_08324	76952	77146	None	10155	1688	50007	No_constitutive_exon_found_in_species
TAATGAAACTTTATAGACACAAACTTGAAACCGAATCTTGGGGGCTGTAGGC	89682	89704	89754	89702	-1	scaffold51	AG1IA_08326	89061	89863	None	10155	1688	50007	No_constitutive_exon_found_in_species
CTCGCTTTGAATAATGAATGCACAGAAATCGTTAATTCGGGATGAACTAGGT	92724	92829	92674	92726	1	scaffold51	AG1IA_08328	92286	93739	None	10155	1688	50007	No_constitutive_exon_found_in_species
CGCCCCAAATAGGGACTAATTGGAATGAGAGTAGGACACGGCTGGGCAAGAA	149311	149368	149418	149366	-1	scaffold51	AG1IA_08340	148654	149655	None	10155	1688	50007	No_constitutive_exon_found_in_species
ATACAACGCTCACAGTTGGAGGCGGGGATGTGCAGCAGTGCAAGGGATAGTT	2804	3019	2754	2806	1	scaffold52	AG1IA_08349	2471	3806	None	10155	1688	50007	No_constitutive_exon_found_in_species
AGCACCCCCGCTCAGCCTGGGCGAACGACTTGGATTGTTGGGCGAACGAGCC	27925	27970	27875	27927	1	scaffold52	AG1IA_08353	27235	27970	None	10155	1688	50007	No_constitutive_exon_found_in_species
GTAAGATGCTGTTGCCTGGCTATTGTTGTACTTGCTGACCAGTGGGGTAGAA	47974	48161	48211	48159	-1	scaffold52	AG1IA_08356	47974	48645	None	10155	1688	50007	No_constitutive_exon_found_in_species
TTCCACTTTCCTACTTTTTTGAACACTGACTTATCTGGTTGGGAGCAGAGAA	57070	57200	57250	57198	-1	scaffold52	AG1IA_08358	56862	57345	None	10155	1688	50007	No_constitutive_exon_found_in_species
AGCCACTCGCGGTAGGTCAAACTGATAAAAGTATTGGGATAGACTAATAGCC	78171	78341	78391	78339	-1	scaffold52	AG1IA_08363	75384	79708	None	10155	1688	50007	No_constitutive_exon_found_in_species
TTCGTGAAAGGCAAACTAAACAACGCGGATGTAGGGCATAAATGGGATAGCT	103632	103792	103582	103634	1	scaffold52	AG1IA_08371	101862	105159	None	10155	1688	50007	No_constitutive_exon_found_in_species
TCAATATAGGCCCAAAGATAATTTAATAGACTTCTTTGGGGACGATGAAGCG	106688	106770	106820	106768	-1	scaffold52	AG1IA_08373	106688	106970	None	10155	1688	50007	No_constitutive_exon_found_in_species
ATCCCGATATTTTATGTAAAACCGCTCACTCTAATCTTGTGGGTATAAAGCA	107040	107130	107180	107128	-1	scaffold52	AG1IA_08374	107040	108569	None	10155	1688	50007	No_constitutive_exon_found_in_species
CCAAACGGTATTTATAAATACTTCTATAAGTACTAAGCAAGCTGGGACAGGC	110344	110538	110588	110536	-1	scaffold52	AG1IA_08376	110344	110612	None	10155	1688	50007	No_constitutive_exon_found_in_species
GCGCGCAATCTCGCTCTGAGTCATAATTAATACTAACGGGTGAACGATAGGC	112271	112292	112342	112290	-1	scaffold52	AG1IA_08377	111365	114927	None	10155	1688	50007	No_constitutive_exon_found_in_species
GTAGGTAAATGGCTACATTGCGGTCTTCCCTTCATTATTCAAAAAGGGAGAC	118703	118869	118653	118705	1	scaffold52	AG1IA_08378	117933	122039	None	10155	1688	50007	No_constitutive_exon_found_in_species
TCGCTGTATTGAAAATTTGGTCGGATATTGTTTTGCTCATGGGAAGACAGAC	160003	160084	159953	160005	1	scaffold52	AG1IA_08384	159261	161124	None	10155	1688	50007	No_constitutive_exon_found_in_species
AGAAATAGGACACGAATAGCCTCTTCCTAATGAGCTGGGACCAGGGTGAGCT	10621	10922	10571	10623	1	scaffold53	AG1IA_08390	10188	13701	None	10155	1688	50007	No_constitutive_exon_found_in_species
ACTCTGGAAGCTGTCGTAGTGAACTGAGCTGATGCGATATTGGGAAATAGAC	35439	35598	35389	35441	1	scaffold53	AG1IA_08392	34315	37564	None	10155	1688	50007	No_constitutive_exon_found_in_species
CGCCTCTGAAATGGCAAACCCGGGTAGTATCATGTTTCCCCACCGGGAAGGG	39895	39936	39986	39934	-1	scaffold53	AG1IA_08395	39818	40827	None	10155	1688	50007	No_constitutive_exon_found_in_species
TATTATACAAGTTCCTGATCTTGATTGAGGCTAATTAGGAGCTGGGATAGGT	110961	111052	111102	111050	-1	scaffold53	AG1IA_08413	110090	112345	None	10155	1688	50007	No_constitutive_exon_found_in_species
AAATAAACCACACATTGTTGCGATTGCCTTTTTTGCTGACTTGGGAGCAGTG	110090	110109	110159	110107	-1	scaffold53	AG1IA_08413	110090	112345	None	10155	1688	50007	No_constitutive_exon_found_in_species
GATTTCATGTGCAAAAATGTTGTCCAATTGGAAGCTGAAATTGGGCGGAGAA	117095	117137	117187	117135	-1	scaffold53	AG1IA_08416	116979	120204	None	10155	1688	50007	No_constitutive_exon_found_in_species
CATCGAAAGGTTAGCACCCTCCTGGATTTACTGGGACTTTTGGGTAACAGTA	123677	123743	123793	123741	-1	scaffold53	AG1IA_08418	122235	124223	None	10155	1688	50007	No_constitutive_exon_found_in_species
AATACCCGCGAGATTGCTCAAGGTGAGCAGAACCACATGGGGCTGAAAAGAA	152684	153008	152634	152686	1	scaffold53	AG1IA_08426	150310	154914	None	10155	1688	50007	No_constitutive_exon_found_in_species
TTCCTGTGTTGTCTCACATTCCCGACTGGTTCCCCGGGACAGGCTGGAAGCT	3121	3389	3071	3123	1	scaffold54	AG1IA_08432	2180	3685	None	10155	1688	50007	No_constitutive_exon_found_in_species
AATATTTTTGAAATGATAGAGCTGTCGTTTTGGACTGGGTACCAGGGTAGCG	15897	15995	15847	15899	1	scaffold54	AG1IA_08437	11467	15995	None	10155	1688	50007	No_constitutive_exon_found_in_species
ACTCTACCTCTAGATTTTGCTTATTTATGGGATGCTGTTCGTGGGAAAAGTC	22749	22861	22699	22751	1	scaffold54	AG1IA_08438	19859	22861	None	10155	1688	50007	No_constitutive_exon_found_in_species
CTCCTAGGCGCTGTTGCCAGTGCTTGGGATGGAGTTTTGCGGGAAGCCAGGC	44284	44319	44369	44317	-1	scaffold54	AG1IA_08449	44284	49954	None	10155	1688	50007	No_constitutive_exon_found_in_species
TAATCGTGTCCATGTGGGGATTTGATTGATTGACGAACGTGGGGATAAAGCC	51398	51500	51348	51400	1	scaffold54	AG1IA_08450	50022	51581	None	10155	1688	50007	No_constitutive_exon_found_in_species
GCGTGTGAGTCTTCGCATTAAACTGTATAATCTTATCTCTGGGAGAACAGCT	61941	62020	61891	61943	1	scaffold54	AG1IA_08455	60684	63836	None	10155	1688	50007	No_constitutive_exon_found_in_species
TGGACCCAATAGCTTACTAACGTCGTGTGCCCCCGATTACATCTAGGGAGAG	82970	83112	82920	82972	1	scaffold54	AG1IA_08463	80036	83287	None	10155	1688	50007	No_constitutive_exon_found_in_species
CGATGACACGAATTTCGTTCGCACGGATATTCTAATACAGGGGTTAACAGAG	87484	87622	87672	87620	-1	scaffold54	AG1IA_08465	85093	88054	None	10155	1688	50007	No_constitutive_exon_found_in_species
TGACAGACACGTATGGTGGAGTAAGTTCTATGTATAGACCGGGATGACAGGA	86906	87008	87058	87006	-1	scaffold54	AG1IA_08465	85093	88054	None	10155	1688	50007	No_constitutive_exon_found_in_species
TGTGATTCCCGTAGGCGAGGCGATTGGATGAGAAATAGAGTATGGGATAGAC	86558	86658	86708	86656	-1	scaffold54	AG1IA_08465	85093	88054	None	10155	1688	50007	No_constitutive_exon_found_in_species
CCAGCGCCCTAATCTGAGATGCGCAGATGTCGTGGAAGTGGGAACAACAGAC	110316	110433	110266	110318	1	scaffold54	AG1IA_08475	110197	110433	None	10155	1688	50007	No_constitutive_exon_found_in_species
TGATTGTCAGGCTAATGATAGAAGTCAAGAGGAGCTGAAATGAAGGGAAGAA	42963	43012	42913	42965	1	scaffold55	AG1IA_08494	42857	43764	None	10155	1688	50007	No_constitutive_exon_found_in_species
TGCATGTATGCTTGAAAAAAGTATTCTATGTGTCAATAGTACTGGGAAAGTC	47195	47273	47145	47197	1	scaffold55	AG1IA_08496	44699	48889	None	10155	1688	50007	No_constitutive_exon_found_in_species
AGCGTGAATAATTTGGATAGGGGATTAAATAGTCTTTTGGGGTAGAACAGCG	48220	48290	48170	48222	1	scaffold55	AG1IA_08496	44699	48889	None	10155	1688	50007	No_constitutive_exon_found_in_species
TTCTAATCTAACCATGGTCCACAGTAATACTTATAAATTGTATTGGGAAGGA	61944	61993	62043	61991	-1	scaffold55	AG1IA_08503	60578	65555	None	10155	1688	50007	No_constitutive_exon_found_in_species
TATGGACTTGGACTTTTCCTTAGAATTCGTATGTGTAATCTCAAGGGAAGAC	61473	61595	61645	61593	-1	scaffold55	AG1IA_08503	60578	65555	None	10155	1688	50007	No_constitutive_exon_found_in_species
AGATCCGTTGGGTAATCGATCTCAAATTGGTTGCTTGTAGTGGGTGATAGAA	74862	74929	74812	74864	1	scaffold55	AG1IA_08507	73782	78278	None	10155	1688	50007	No_constitutive_exon_found_in_species
TTTTATCTGTTTTCATTGCGGTTGAATCGTTTGAGGTTAGACGGGCAAAGAC	90524	90612	90474	90526	1	scaffold55	AG1IA_08510	90384	95522	None	10155	1688	50007	No_constitutive_exon_found_in_species
GGTGAGTATCGGATCCTTTCCAGAAGGTTCTGTAACTAACTGGGAATTAGGT	93284	93492	93234	93286	1	scaffold55	AG1IA_08510	90384	95522	None	10155	1688	50007	No_constitutive_exon_found_in_species
AATATACTCGGGAATCTTATTAGTTTATGGGAAATTATGTGGGATCGCAGCA	122139	122249	122089	122141	1	scaffold55	AG1IA_08515	121861	122742	None	10155	1688	50007	No_constitutive_exon_found_in_species
GTAGATGGTAAGCATCTCCCGTAAGTTCGAAGAAGATGTCCCGAGGGAAGGT	122666	122742	122616	122668	1	scaffold55	AG1IA_08515	121861	122742	None	10155	1688	50007	No_constitutive_exon_found_in_species
TGATATTTTCTATGTAATTATTTGTATCTGTTTACTACCTAGGGATATAGGT	127644	127725	127775	127723	-1	scaffold55	AG1IA_08517	126632	127879	None	10155	1688	50007	No_constitutive_exon_found_in_species
GTACGTTTTGTCTATTAACCAAATCTAATGCTAACAATTGAGGGTCAAAGAA	127344	127449	127499	127447	-1	scaffold55	AG1IA_08517	126632	127879	None	10155	1688	50007	No_constitutive_exon_found_in_species
CTCCTGGAGCGTATCAGTTATGAGGGTTAGCGAGGGAAAACAGAGGGAAGAC	149716	149786	149666	149718	1	scaffold55	AG1IA_08522	149479	150189	None	10155	1688	50007	No_constitutive_exon_found_in_species
TCTAGCCTCATATTCACGAGGGGTTTGATCGTATTGTTAAAAATGGGCAGGG	5986	6005	6055	6003	-1	scaffold56	AG1IA_08529	4372	6220	None	10155	1688	50007	No_constitutive_exon_found_in_species
CCTGTTTCTCCTTTGTGAATGATATCAGTCTGACCTGTCGGGTATGATAGCC	10612	10711	10761	10709	-1	scaffold56	AG1IA_08531	9743	11237	None	10155	1688	50007	No_constitutive_exon_found_in_species
CAAGCATTTAAAGATAATTTTGTGAATAATTTTATTTTGCGGGATGATAGGA	24709	24883	24933	24881	-1	scaffold56	AG1IA_08539	23893	25844	None	10155	1688	50007	No_constitutive_exon_found_in_species
CGAAGCCTCGACTTCGATTTGTTGATAGAAGACATTCTTATTGGGAATAGAG	31042	31126	31176	31124	-1	scaffold56	AG1IA_08542	28647	34480	None	10155	1688	50007	No_constitutive_exon_found_in_species
TCTGACAGTATTACTTGTTTATAAAAATTATGGCTAACATGGGAATATAGAC	50223	50237	50173	50225	1	scaffold56	AG1IA_08547	48181	51496	None	10155	1688	50007	No_constitutive_exon_found_in_species
GTGAGATTTTTATATCTGGTAAATGCGCATATAACTGATATAGGGGCTAGGC	54872	55043	55093	55041	-1	scaffold56	AG1IA_08548	51645	58111	None	10155	1688	50007	No_constitutive_exon_found_in_species
ATATCTATTTTTGCTCGATCGAGCTGTAATACTAATATGTGGGAATACAGAC	65165	65245	65115	65167	1	scaffold56	AG1IA_08553	65067	65535	None	10155	1688	50007	No_constitutive_exon_found_in_species
CTCTTCGGGTCGTCGTCGTCTTCCCCATGCATTCGCAGTGAGGGGGGGAGGT	70016	70137	70187	70135	-1	scaffold56	AG1IA_08558	69519	72819	None	10155	1688	50007	No_constitutive_exon_found_in_species
ATGCCTTTTTCCCCTATTTTTTAAAGTCGCTGGATTAACTTGGGAGGTAGCA	101823	101975	102025	101973	-1	scaffold56	AG1IA_08570	100693	103338	None	10155	1688	50007	No_constitutive_exon_found_in_species
ACGCCATCCCGGGTAAGTGATATGCTCCAGTGATCGAACCTGGGACTGAGAT	13962	14000	13912	13964	1	scaffold57	AG1IA_08578	12163	15180	None	10155	1688	50007	No_constitutive_exon_found_in_species
ATCTTCGTGGATCGTATGATCGGCCTCGCTCGCGAGGGTACGAGGATGAGCG	33616	33633	33683	33631	-1	scaffold57	AG1IA_08586	33616	36284	None	10155	1688	50007	No_constitutive_exon_found_in_species
CACTTGGCCTGATCAACCAACCTATCCCTGCAGGCTCGGGAGACTGGGAGCG	46032	48876	45982	46034	1	scaffold57	AG1IA_08587	41564	48876	None	10155	1688	50007	No_constitutive_exon_found_in_species
GGTTGGGCTTGAGGTGGGCGTACCAGGGGGCAGCGCCTGCCGGGGCGGAGCC	52508	52779	52458	52510	1	scaffold57	AG1IA_08590	52299	52828	None	10155	1688	50007	No_constitutive_exon_found_in_species
GGGCGCCTTCCTATCTTGCACTCGAAGATAAATCATTAAATGGGAAACAGCG	82524	82684	82734	82682	-1	scaffold57	AG1IA_08599	81980	83824	None	10155	1688	50007	No_constitutive_exon_found_in_species
TTGAGATGGCAGAGAACTATGAGTAGTGACTTGTGTCGCATCAGGGATAGCT	107991	108057	108107	108055	-1	scaffold57	AG1IA_08608	107991	108252	None	10155	1688	50007	No_constitutive_exon_found_in_species
GGCCTTGGGCCGGTACAGCAAAAGGGGGGAACATTAGTACAACGGGTAAGAG	139217	139510	139560	139508	-1	scaffold57	AG1IA_08622	139217	141758	None	10155	1688	50007	No_constitutive_exon_found_in_species
TCCTACTCTAGCTTTTTTTGCTAATTGAGGCGAATCCGTCTGGGATGTAGAG	8125	8614	8075	8127	1	scaffold58	AG1IA_08629	7505	8916	None	10155	1688	50007	No_constitutive_exon_found_in_species
CCATCATCGTCTGCTTTTCGCTTGGATGTTGTCGATGATGTGCGGGAAAGGT	10846	11281	11331	11279	-1	scaffold58	AG1IA_08630	9149	11773	None	10155	1688	50007	No_constitutive_exon_found_in_species
CTGTTTCTAGACTAAAATCGATCACGACTATTGACTGCGGGATGAAATAGGC	9416	9559	9609	9557	-1	scaffold58	AG1IA_08630	9149	11773	None	10155	1688	50007	No_constitutive_exon_found_in_species
GATGGAAGCCGCCACGTGACATGAGGACCAATCCGGGCGGGAGCAAAGAGGC	34852	35147	34802	34854	1	scaffold58	AG1IA_08637	33730	36831	None	10155	1688	50007	No_constitutive_exon_found_in_species
GTCCAACTAATGAAATTTGGCCACTTAAAATAACGGCTGGGAATACGTAGTT	44873	45013	45063	45011	-1	scaffold58	AG1IA_08641	44039	46079	None	10155	1688	50007	No_constitutive_exon_found_in_species
AGTTTCAGTCACGTGCAGTGAATGTCAAATAACCAAAACGGGATGTAAAGGT	55898	55977	55848	55900	1	scaffold58	AG1IA_08642	54000	56743	None	10155	1688	50007	No_constitutive_exon_found_in_species
TTATATGATTGTTCATCTGGTCATGAGCACCGTATCAATACGGGGTGCAGGG	140285	140508	140235	140287	1	scaffold58	AG1IA_08664	139852	140508	None	10155	1688	50007	No_constitutive_exon_found_in_species
CTTCGAATGGGCCCATATTATGCATCTAGAAATTTGAAAGGGATGGAAAGCC	9498	9824	9448	9500	1	scaffold59	AG1IA_08668	8241	12254	None	10155	1688	50007	No_constitutive_exon_found_in_species
TTCAGTCATAACCTCTGACCAGATGCCAAAGGTTGTCCGGGGTGACGGAGTG	14351	14426	14301	14353	1	scaffold59	AG1IA_08669	13357	17404	None	10155	1688	50007	No_constitutive_exon_found_in_species
TCTTATTTCGTCATAACGATCATTACCCGAGCTCATCCATCGGGAAATAGGA	22136	22184	22234	22182	-1	scaffold59	AG1IA_08670	22136	23649	None	10155	1688	50007	No_constitutive_exon_found_in_species
GTCCACCTATCTCTAATCCTCTTGCTTGTTAGCTAACAGCAACGGGATAGGC	63994	64202	64252	64200	-1	scaffold59	AG1IA_08674	60695	65496	None	10155	1688	50007	No_constitutive_exon_found_in_species
GTTCTTTTTCTATACAACAATACTACTGGGTATTGATATCTCGGGAATAGCC	33055	33178	33005	33057	1	scaffold60	AG1IA_08698	32457	35653	None	10155	1688	50007	No_constitutive_exon_found_in_species
ATATTCACCTATGAACAAACAACCAATCGAACATAGTTCTGCATGGGTAGCA	34300	34461	34250	34302	1	scaffold60	AG1IA_08698	32457	35653	None	10155	1688	50007	No_constitutive_exon_found_in_species
CTTCGGGCAGCCCAGGTTCGCAACTATTAATCTATGTTGAAAGGGATCAGCT	37638	37741	37588	37640	1	scaffold60	AG1IA_08699	37023	40237	None	10155	1688	50007	No_constitutive_exon_found_in_species
TGATCAAATGTTACTGATATTTTATATGTTCAACAAAACTAGTTGGGCAGCA	46216	46487	46537	46485	-1	scaffold60	AG1IA_08701	46216	49566	None	10155	1688	50007	No_constitutive_exon_found_in_species
GAATTTTGCTGAGATACTCGTAGATGGCTTGGGACTCTACTGGGCAAGAGGG	108788	108802	108738	108790	1	scaffold60	AG1IA_08714	103669	110146	None	10155	1688	50007	No_constitutive_exon_found_in_species
TCTGGTCTTGCTGCTCTAACACATTTGCGCTGAACCCAAAGGGAAAAAAGTC	17541	18250	17491	17543	1	scaffold61	AG1IA_08720	16855	19773	None	10155	1688	50007	No_constitutive_exon_found_in_species
TCCTGGTGAGTATCAGTATTTGAGTTGATGTGTACCCCGTGGGGGGGAAGGG	18786	19013	18736	18788	1	scaffold61	AG1IA_08720	16855	19773	None	10155	1688	50007	No_constitutive_exon_found_in_species
CTCCTGAAATCAATCAAATCAATACAACATGAAAGACTTCCGGGGACTAGAT	23388	23505	23555	23503	-1	scaffold61	AG1IA_08723	23388	28239	None	10155	1688	50007	No_constitutive_exon_found_in_species
TTCATTTTCTACAGGCTCGAGTTGGGTTTGACAACCCAAGCCGGGAATAGAC	59834	60043	59784	59836	1	scaffold61	AG1IA_08733	58079	60043	None	10155	1688	50007	No_constitutive_exon_found_in_species
GTGCTTGTCTGTTGGCTGCGGTTGATCGTTCCTGACATAACGGGCAATAGCC	47902	48037	48087	48035	-1	scaffold62	AG1IA_08758	47354	48844	None	10155	1688	50007	No_constitutive_exon_found_in_species
TACTTAAGCTCCAAGTACACTGACTTCGCCACTCAGTATATGGGGTGCAGTA	109888	109962	110012	109960	-1	scaffold62	AG1IA_08776	107757	111050	None	10155	1688	50007	No_constitutive_exon_found_in_species
TATAAGCGAGAACGGTTGGTATCATGGGACTGACTGACTGATGGGCGCAGCC	111632	111713	111582	111634	1	scaffold62	AG1IA_08777	111365	112287	None	10155	1688	50007	No_constitutive_exon_found_in_species
TTTGGTTTTTCTTTCCTGCGTCCTTACTTATCACTCACACGGGACACCAGGA	41767	41980	41717	41769	1	scaffold63	AG1IA_08784	40460	42348	None	10155	1688	50007	No_constitutive_exon_found_in_species
TCTCCCCACCATCACCCGACACCCCACGGCTCATACACAGAGGGGTACAGCG	71041	71274	70991	71043	1	scaffold63	AG1IA_08787	69196	71578	None	10155	1688	50007	No_constitutive_exon_found_in_species
TCATCCCACTCCTGGTATATAACAAGTCTTGTTTTTGGGAATTGAGAAAGCA	30216	30415	30465	30413	-1	scaffold64	AG1IA_08800	29221	30738	None	10155	1688	50007	No_constitutive_exon_found_in_species
GACTCGGCCGGCTGCTTGCCTTTATCTTTTTCGGATGGGATGCCGGGGAGAG	43033	43191	43241	43189	-1	scaffold64	AG1IA_08806	43033	43980	None	10155	1688	50007	No_constitutive_exon_found_in_species
GTTAGCAACTGATATGCCATAAGAGATACTCAATCAGGGGTAATAGGTAGGA	10590	10637	10540	10592	1	scaffold65	AG1IA_08824	9809	13630	None	10155	1688	50007	No_constitutive_exon_found_in_species
GTAGCAAACCACCAAGATTATGCGCTCCTTGGTGCGATGGGATGTTAGAGTG	16344	16483	16533	16481	-1	scaffold65	AG1IA_08826	15248	16969	None	10155	1688	50007	No_constitutive_exon_found_in_species
TGTTTGTCATCTCCCTTCTGATCAACTGATTGTATGAACTATGCGGGTAGGA	26952	27143	27193	27141	-1	scaffold65	AG1IA_08833	24534	29365	None	10155	1688	50007	No_constitutive_exon_found_in_species
ATGTGATACGTTATCTTTATGACCCACATTGTTAATGTAATGGTGGGTAGCT	54620	54710	54570	54622	1	scaffold65	AG1IA_08838	48964	54934	None	10155	1688	50007	No_constitutive_exon_found_in_species
AGGTGAAGGAGTACGACCGACTGATCTTTGACCTGCATCGGGTGCTGAAGCC	58145	58372	58095	58147	1	scaffold65	AG1IA_08840	57339	59148	None	10155	1688	50007	No_constitutive_exon_found_in_species
TATTCCTATTCTGTAACAGTTTCCTATTTAATTCAAAGGGAAATACGTAGGT	18476	18692	18742	18690	-1	scaffold66	AG1IA_08859	17072	23249	None	10155	1688	50007	No_constitutive_exon_found_in_species
GGGCGCGCGCTCGGATGGTTGAGCCTCGTGTGAGAGGGGAAGGTCGTGAGAT	37206	37709	37759	37707	-1	scaffold66	AG1IA_08866	37206	37836	None	10155	1688	50007	No_constitutive_exon_found_in_species
TGAAGCTCTCTCTGTTACTGTGCTGAATATCCTATATAGTGAGGGCGAAGCA	46325	46391	46441	46389	-1	scaffold66	AG1IA_08868	45989	48357	None	10155	1688	50007	No_constitutive_exon_found_in_species
CCAGCAATTCTATTATGTGACATCAAATCTTAACATTTGGGGAACTACAGGG	55873	55921	55823	55875	1	scaffold66	AG1IA_08872	53890	57602	None	10155	1688	50007	No_constitutive_exon_found_in_species
TACAGTATTCTATCAATCACTTATAATTTACACTTTACCTTTGGCGGGAGCG	90964	90992	91042	90990	-1	scaffold66	AG1IA_08882	90392	91448	None	10155	1688	50007	No_constitutive_exon_found_in_species
GCACGCTGATCTAGGAGTGTCATACACCTATCGATATCGACGCATGGGAGAG	97751	97758	97701	97753	1	scaffold66	AG1IA_08884	96087	97758	None	10155	1688	50007	No_constitutive_exon_found_in_species
TTTAGGACTCATTGTGGCACTCATTCTGAGTAATAAGGGCAAAGTGAGAGAC	99819	99885	99935	99883	-1	scaffold66	AG1IA_08885	99819	100735	None	10155	1688	50007	No_constitutive_exon_found_in_species
CTGATCGACTCGAACCAATGCTTGAAGATCGCGGATTTTGGGTTGAGTAGAA	33454	33717	33767	33715	-1	scaffold67	AG1IA_08890	30737	35001	None	10155	1688	50007	No_constitutive_exon_found_in_species
CATGTATGATTATTTTATTACAATTTATCGTTAATTTACAAGGGGGTTAGAT	32391	32571	32621	32569	-1	scaffold67	AG1IA_08890	30737	35001	None	10155	1688	50007	No_constitutive_exon_found_in_species
CAAAAATTAAATAAATAAAAGATGTGGACGCTGATCATTTGGGACAACAGGC	30737	30830	30880	30828	-1	scaffold67	AG1IA_08890	30737	35001	None	10155	1688	50007	No_constitutive_exon_found_in_species
GTCTATTGATATGGTGGTCGGACCTGCGATTGAACAAGTGAGGGGGTTAGGC	39067	39213	39017	39069	1	scaffold68	AG1IA_08921	37341	40067	None	10155	1688	50007	No_constitutive_exon_found_in_species
TCCTCGAATTTTGGATCTCCTCTGTTCTTGTTGACCAATCGAGGGAACAGGG	39702	39836	39652	39704	1	scaffold68	AG1IA_08921	37341	40067	None	10155	1688	50007	No_constitutive_exon_found_in_species
TTTTTAGATTGTTGGGCGGACTTGATTTGGAGCTCGGGGTGGAGTGAGAGGG	43838	43875	43788	43840	1	scaffold68	AG1IA_08924	43712	45598	None	10155	1688	50007	No_constitutive_exon_found_in_species
TTGTGTGCTTATATTAACACAAGTACTAATGCTAAAGGTTATTGGGACAGTG	66608	66749	66558	66610	1	scaffold68	AG1IA_08927	66493	66955	None	10155	1688	50007	No_constitutive_exon_found_in_species
GCTAGTATACTGCTTCACCGCACATAATAATACTAAAGGGGGGGTATAAGTG	85211	85366	85416	85364	-1	scaffold68	AG1IA_08933	85023	85738	None	10155	1688	50007	No_constitutive_exon_found_in_species
TATATATATTATTACTTCTATTCCGATACCTTCTTGATGGGTACACGAAGCC	86727	86890	86940	86888	-1	scaffold68	AG1IA_08935	86727	88147	None	10155	1688	50007	No_constitutive_exon_found_in_species
TTGACGGAATATTGGGAATTTTTTGATTTTGTAAGTTTGGGGGATTGAAGGG	18706	18866	18656	18708	1	scaffold69	AG1IA_08942	18551	19109	None	10155	1688	50007	No_constitutive_exon_found_in_species
AAGATGGTGTATGTCCTAACGAGCTCAAAAAGAAAAGGGTGTAAGTGAAGAT	29710	29850	29900	29848	-1	scaffold69	AG1IA_08948	29061	30491	None	10155	1688	50007	No_constitutive_exon_found_in_species
ACGCATCCGCATTTTATTCTTACATACACAGTGACTAACCGGGGAAACAGAG	70845	71379	71429	71377	-1	scaffold69	AG1IA_08959	68790	73143	None	10155	1688	50007	No_constitutive_exon_found_in_species
TCTATGTGATGTCTCGGGTTGCCTACATGGATTTATGTGATATAGGGTAGCC	73495	73587	73637	73585	-1	scaffold69	AG1IA_08960	73214	74840	None	10155	1688	50007	No_constitutive_exon_found_in_species
TGTAGTTTGCGGCACCAATGTCTGGATGCCAATATTGATTTGGGGATTAGAA	87591	87648	87541	87593	1	scaffold69	AG1IA_08964	83963	89134	None	10155	1688	50007	No_constitutive_exon_found_in_species
CGGGTGAGTCAAACATAACTATAAAAGAATGTTAACTTGACGGGAACCAGAG	88142	88235	88092	88144	1	scaffold69	AG1IA_08964	83963	89134	None	10155	1688	50007	No_constitutive_exon_found_in_species
GCGGCATGCTATGATGATGATGCAGAAACTGATGGGTACGGGTGGTGCAGTC	93434	93566	93616	93564	-1	scaffold69	AG1IA_08966	92002	94249	None	10155	1688	50007	No_constitutive_exon_found_in_species
AGGTTACAAAGCTTTATATCAATAAAATCTCGGCTGGGGCAAAATATGAGCA	92602	92636	92686	92634	-1	scaffold69	AG1IA_08966	92002	94249	None	10155	1688	50007	No_constitutive_exon_found_in_species
GATATGTCGGAGGCTTAGTACTGAGGTGTGGATGTGTGTCGGGTGTGCAGCG	96769	96898	96948	96896	-1	scaffold69	AG1IA_08967	96769	97449	None	10155	1688	50007	No_constitutive_exon_found_in_species
GGTGAGATTACAAGCAGAAGTTACGAGTTCATTTATTAAGGGATTCAAAGAT	6111	6428	6061	6113	1	scaffold70	AG1IA_08969	3092	6964	None	10155	1688	50007	No_constitutive_exon_found_in_species
TATTGAACTATTATTCAGCACATACTTCTTGTTGGAGGATTTGGGGATAGTC	9818	9893	9768	9820	1	scaffold70	AG1IA_08970	7152	10872	None	10155	1688	50007	No_constitutive_exon_found_in_species
TATTAGGAGCAGTATTTGCATATGTCAATTCTTATGATGCACTGGGTGAGAT	10775	10872	10725	10777	1	scaffold70	AG1IA_08970	7152	10872	None	10155	1688	50007	No_constitutive_exon_found_in_species
CGCTGTGGCCCAGGACCCACAACGTGGATTTATTCATTGGGGAAGCCGAGCT	37284	37436	37234	37286	1	scaffold70	AG1IA_08981	37011	41613	None	10155	1688	50007	No_constitutive_exon_found_in_species
ATGTCGATTTGGTGAGTCTATTTCGCATATAGAGCAGGGCTAGAAGATAGGC	65213	66415	65163	65215	1	scaffold70	AG1IA_08988	64312	68299	None	10155	1688	50007	No_constitutive_exon_found_in_species
GTTTTGAGCACTGATTTTAATAATTTTGAGAAAGGTGGGGAGACCGATAGAG	8492	8595	8645	8593	-1	scaffold71	AG1IA_09001	6474	9211	None	10155	1688	50007	No_constitutive_exon_found_in_species
GTTACTTGCGTAATTTCTGGGAGCTGACTTGTAATTTGTCTAAAGGGAAGTT	6294	6901	6244	6296	1	scaffold72	AG1IA_09022	5484	9403	None	10155	1688	50007	No_constitutive_exon_found_in_species
AAATTTCGTATTACCATCCCTCATTCTTCCAAAGCAACCGGGAAACAAAGAA	13132	13198	13248	13196	-1	scaffold72	AG1IA_09025	12001	14641	None	10155	1688	50007	No_constitutive_exon_found_in_species
GGAGTGTGGCGCCAAAGATTGTACTGAGGACAAAGAGATGGGTGATTGAGTA	43119	43387	43437	43385	-1	scaffold72	AG1IA_09032	43119	43673	None	10155	1688	50007	No_constitutive_exon_found_in_species
GCAGTATACTCGCAGTTGTCAACATTTTGGCATTTACCTTCATGGGGCAGTA	62864	62905	62814	62866	1	scaffold72	AG1IA_09038	58970	63384	None	10155	1688	50007	No_constitutive_exon_found_in_species
TTCAGGCAAATGTTCTAACCAAAACTCTTAAATTCAATGGGAGCTCGAAGAG	69876	69895	69945	69893	-1	scaffold72	AG1IA_09040	69432	74037	None	10155	1688	50007	No_constitutive_exon_found_in_species
GTAAGTATAGTTGCTCGCAAAGATTGGCTATTTATGAAGTGGGGAGATAGTG	74646	74795	74845	74793	-1	scaffold73	AG1IA_09062	73727	75287	None	10155	1688	50007	No_constitutive_exon_found_in_species
TGCATGGTGCTCGACTGGTTTCGGGGAATTCGAACTGATGGGGAGTGTAGCT	30100	30224	30274	30222	-1	scaffold74	AG1IA_09070	29029	32935	None	10155	1688	50007	No_constitutive_exon_found_in_species
GATCGCATTGTCTTACATACAGAAAACGTATCCGCGGGCCAGGTTGACAGGG	6994	7168	6944	6996	1	scaffold75	AG1IA_09073	6872	7874	None	10155	1688	50007	No_constitutive_exon_found_in_species
GGTCAAAATAATATGTTATCCCGTATTACTCGCTGACGCATTTGGGGAAGGT	21962	22023	21912	21964	1	scaffold75	AG1IA_09076	20736	22677	None	10155	1688	50007	No_constitutive_exon_found_in_species
TTTAACTCTCAAAGCGATAGCCAACTCATGATAATATTAGGGGTATCGAGTC	22180	22567	22130	22182	1	scaffold75	AG1IA_09076	20736	22677	None	10155	1688	50007	No_constitutive_exon_found_in_species
GTACGATGACCAGGAGGAGAGATGAGGAAGAATTAATGGGAATAAACCAGGG	9414	9484	9534	9482	-1	scaffold76	AG1IA_09089	7540	9565	None	10155	1688	50007	No_constitutive_exon_found_in_species
AAGTGTACGAATGCGCGAGTCATATGGTGATGCTGAACTGGGACTGGTAGTT	8975	9111	9161	9109	-1	scaffold76	AG1IA_09089	7540	9565	None	10155	1688	50007	No_constitutive_exon_found_in_species
TAACGACCTCGAAAAAATTTCTGATGAGTGGTAGTGGTGGCGGGGTTAAGCC	22346	22436	22486	22434	-1	scaffold76	AG1IA_09095	21909	22830	None	10155	1688	50007	No_constitutive_exon_found_in_species
AAAACGTCCTTGTTCTCTTTTCTATGTATATTCTTGGGCGGAAGTTGGAGGA	67398	67426	67348	67400	1	scaffold76	AG1IA_09101	65669	67426	None	10155	1688	50007	No_constitutive_exon_found_in_species
CGCGCTCGGGTATGCGGTGAGGAGGGGGGTGCTGTATGTGGCGAGGGAAGCC	21877	22018	22068	22016	-1	scaffold77	AG1IA_09110	21714	25026	None	10155	1688	50007	No_constitutive_exon_found_in_species
CATATGTGGCCTCGATTTTCAATTATCTGATGTGATCAAGAGGGATAAAGAA	32860	32997	33047	32995	-1	scaffold77	AG1IA_09113	32663	33693	None	10155	1688	50007	No_constitutive_exon_found_in_species
GACGTAATCATGATGTTTATCAGTATATGTATATTTTCTGGGCAAAACAGGA	76260	77127	77177	77125	-1	scaffold77	AG1IA_09124	76260	78516	None	10155	1688	50007	No_constitutive_exon_found_in_species
TTGCGATTGTGACTTTTTACTGATAAGGAGTGCGTCGATAGGTATGGGAGCT	80044	80201	79994	80046	1	scaffold77	AG1IA_09125	78891	80429	None	10155	1688	50007	No_constitutive_exon_found_in_species
CGTCAACAGGCTCCTGAGATACTACTCGAAGTATCCAGTAGGGGACTAAGCT	18415	18446	18496	18444	-1	scaffold78	AG1IA_09129	14923	21699	None	10155	1688	50007	No_constitutive_exon_found_in_species
GGCAGATGGCCGAGGGGAAGGCCGCACATGTAGGTTGATGCGGTGGGTAGAA	39257	39392	39207	39259	1	scaffold78	AG1IA_09135	39179	39392	None	10155	1688	50007	No_constitutive_exon_found_in_species
ATCCATGTATTAAGGCAATAGAAATACGTACCGGAGGGTTGACGAACCAGGC	70936	71129	70886	70938	1	scaffold78	AG1IA_09153	70819	71129	None	10155	1688	50007	No_constitutive_exon_found_in_species
GTAAGCACCATTCCTTTATCTCGCCGGCCAACCCGACTGGGTGGCTAAAGTC	75564	75641	75691	75639	-1	scaffold78	AG1IA_09156	74459	78338	None	10155	1688	50007	No_constitutive_exon_found_in_species
TTATACAAAGCCAAAGAAAATAAGCACGTCGGGCATGCTGGGTAAGCAAGGT	25347	25386	25436	25384	-1	scaffold79	AG1IA_09164	25221	27425	None	10155	1688	50007	No_constitutive_exon_found_in_species
CTCTGACATCCTGGGAAGATGTAGGGTGGGAATATGGGACTGGGTGATAGTG	40187	40385	40137	40189	1	scaffold79	AG1IA_09168	38744	40385	None	10155	1688	50007	No_constitutive_exon_found_in_species
CCTGAGAACCTGAGGGTCTGGGCTTCCTTGATGTGGCTGTGGTGGGTCAGCA	50302	50457	50507	50455	-1	scaffold79	AG1IA_09171	49267	52893	None	10155	1688	50007	No_constitutive_exon_found_in_species
CATACAAAACAAAAAAATTCCCAAAAAGTGAATGCATAGGGGTAAACGAGAG	79451	79555	79401	79453	1	scaffold79	AG1IA_09178	79382	79555	None	10155	1688	50007	No_constitutive_exon_found_in_species
TACTGATTTTAAGTATCAATTCTTCCATAGTCTGATTCATGCTGAGGGAGGC	77381	77394	77444	77392	-1	scaffold80	AG1IA_09192	77139	77675	None	10155	1688	50007	No_constitutive_exon_found_in_species
CTGACCAGGGAATTAGATTCGGGGATGATCCAGTTGGGGGATTTAAAAAGAA	8676	8858	8908	8856	-1	scaffold82	AG1IA_09217	8394	9003	None	10155	1688	50007	No_constitutive_exon_found_in_species
GGCGTGGAACGGGTGCGTGTTTCTGCGCTGCCAGGATCCGATCGGGATAGAC	23329	23436	23486	23434	-1	scaffold82	AG1IA_09221	23054	24469	None	10155	1688	50007	No_constitutive_exon_found_in_species
TGCGAGGATTTGGTAGCTTATATATGATGTTGAAGTGACTGGGATATCAGAG	23166	23280	23330	23278	-1	scaffold82	AG1IA_09221	23054	24469	None	10155	1688	50007	No_constitutive_exon_found_in_species
TCTGCTCGAGTGATTGAACTTTAGAATACATGATTTACGGGCGGATGCAGGA	33745	33883	33933	33881	-1	scaffold82	AG1IA_09222	31451	35426	None	10155	1688	50007	No_constitutive_exon_found_in_species
GGCCTGCGGCCGTGGTGGCTAGTAGTGGTCCTGGTGGGGCTGCGGATGAGGA	50374	50405	50455	50403	-1	scaffold82	AG1IA_09225	48194	51134	None	10155	1688	50007	No_constitutive_exon_found_in_species
AGTGTTTAATTAGGTGACGTCAGCTTATCTAATCGCGGAATGGGACAGAGGT	49585	49855	49905	49853	-1	scaffold82	AG1IA_09225	48194	51134	None	10155	1688	50007	No_constitutive_exon_found_in_species
GTTAGAGTTCTCCACGGGGCATACGAGAACCGGGCGGTGGCTGAGGGGAGTT	48576	48720	48770	48718	-1	scaffold82	AG1IA_09225	48194	51134	None	10155	1688	50007	No_constitutive_exon_found_in_species
GGCTCAATATCGTTTGGAAACGTTTGGCGCCCTCGGACTTTGGGAAAAAGCC	68978	69399	68928	68980	1	scaffold82	AG1IA_09228	65986	69399	None	10155	1688	50007	No_constitutive_exon_found_in_species
TTTATCTCGGGGTGCTGTGGTTATGCGCTTCTTGACATCACGCGGGAAAGGT	1840	1988	1790	1842	1	scaffold83	AG1IA_09232	1636	2235	None	10155	1688	50007	No_constitutive_exon_found_in_species
CGTGGCTATTTTGATCTCAACCGGAGCTGAGCTTTAGACGGGTAAAAAAGGG	56649	56662	56712	56660	-1	scaffold83	AG1IA_09245	56021	59090	None	10155	1688	50007	No_constitutive_exon_found_in_species
TCCATAGCAGTCAGCCAATAGGAAACTCCACGTGGGGGGCGGAGGTCTAGAG	21012	21067	21117	21065	-1	scaffold84	AG1IA_09254	18876	21276	None	10155	1688	50007	No_constitutive_exon_found_in_species
GGAAAATGAACATGTTATAGCGATATTGGACGTGATAAATTGGGTAAAAGTG	46655	46770	46820	46768	-1	scaffold84	AG1IA_09257	44648	47207	None	10155	1688	50007	No_constitutive_exon_found_in_species
TGATATGGGCTATTGACGTACGAGTCACTGATTTTTTTTTTGCGGGGTAGAC	57276	57382	57432	57380	-1	scaffold84	AG1IA_09260	56041	59010	None	10155	1688	50007	No_constitutive_exon_found_in_species
GCGATCACCGGCTGCTCACTGCACCGGTGTCTTTGACTGGGTTAGAACAGCA	21199	21370	21149	21201	1	scaffold85	AG1IA_09263	21095	21620	None	10155	1688	50007	No_constitutive_exon_found_in_species
ACCCTTGGATGTTTGTTTTATCATTTGGCAACTAACCCGCGGGTCCAAAGAG	7269	7659	7709	7657	-1	scaffold86	AG1IA_09272	6254	11930	None	10155	1688	50007	No_constitutive_exon_found_in_species
CTCTTCGGTTGCGCCCAGTAAGATAGCCACCTTTAACTGTTGGGGCTGAGGC	45073	45277	45023	45075	1	scaffold86	AG1IA_09283	44794	48414	None	10155	1688	50007	No_constitutive_exon_found_in_species
TCAGGCACATAAAAAGGGGACGTTGCTGATTCATATCTAGATCTGGGAAGTA	53565	53630	53515	53567	1	scaffold86	AG1IA_09284	50483	56108	None	10155	1688	50007	No_constitutive_exon_found_in_species
AACGATTATCCAAAAGGGACCGACTGACTTGATAGTGTCGGGTGACCAAGTA	36363	36563	36313	36365	1	scaffold87	AG1IA_09293	35424	36887	None	10155	1688	50007	No_constitutive_exon_found_in_species
GCTTGGTCGATGATCCATAGTGTGAGTATGTTTTCTGTGGGTAGGATTAGCC	15520	15606	15470	15522	1	scaffold90	AG1IA_09322	13002	16251	None	10155	1688	50007	No_constitutive_exon_found_in_species
GCCTTGTGTGGATCCAACGCTCATGATCCTCGGGTGGTACGGGCTCAAAGGG	17824	17897	17774	17826	1	scaffold90	AG1IA_09323	16652	18174	None	10155	1688	50007	No_constitutive_exon_found_in_species
GAGACCGGCCGTATGGGCCGACCTTAGGGCTGCATGTTTGAGGGTTGTAGGG	34680	34780	34630	34682	1	scaffold90	AG1IA_09327	30309	37443	None	10155	1688	50007	No_constitutive_exon_found_in_species
AACTTTATCGCTTATCCGTGACCATTGAAGCTAATGGGATGACTGAGCAGGA	55120	55728	55070	55122	1	scaffold90	AG1IA_09332	54679	57276	None	10155	1688	50007	No_constitutive_exon_found_in_species
ATGAATAAAACTAGCTCATCTCGGTTTTCCCGGCTTATCTTAAGGGTTAGAC	11397	11459	11509	11457	-1	scaffold93	AG1IA_09344	10395	12927	None	10155	1688	50007	No_constitutive_exon_found_in_species
CCTCATGTCCGTCGTCATATTCGGCTATTTTTCGCACAATGGGATTTAAGGG	26104	26175	26225	26173	-1	scaffold93	AG1IA_09349	25056	26882	None	10155	1688	50007	No_constitutive_exon_found_in_species
TTGTTGTATTGATTGGCGGATGTTTTTTGGGGGGTGGGGTGGGTTGACAGGG	44783	44871	44921	44869	-1	scaffold93	AG1IA_09360	44395	45718	None	10155	1688	50007	No_constitutive_exon_found_in_species
TCCCTTTCCTATTCTATGTTTTTTTTTTTTCATTGACATGGGATCGGTAGAT	12280	12434	12484	12432	-1	scaffold94	AG1IA_09363	12137	15192	None	10155	1688	50007	No_constitutive_exon_found_in_species
TATGGCTCCTTACTGAAAGAGTTTCCTGTCGTATAACGGGGGAGAAATAGTG	25322	25719	25769	25717	-1	scaffold94	AG1IA_09364	25322	26767	None	10155	1688	50007	No_constitutive_exon_found_in_species
TCCCGGGCGAGAGGTGGCTAATGGTAGTTTGCCTTTTTTGCAGGGCAAAGAT	41994	42106	42156	42104	-1	scaffold94	AG1IA_09368	39866	45287	None	10155	1688	50007	No_constitutive_exon_found_in_species
AGTACGAGTCTGGCTATAGTTATGAAACCGGAGCTGATGGGAAGTAATAGGG	39979	40422	40472	40420	-1	scaffold94	AG1IA_09368	39866	45287	None	10155	1688	50007	No_constitutive_exon_found_in_species
AATAACGGTGAATGTCATTCGATCTGCATGAGTAGAATCGGGGGGTTAAGGG	24091	24152	24202	24150	-1	scaffold95	AG1IA_09372	21931	24246	None	10155	1688	50007	No_constitutive_exon_found_in_species
TTGCTTGCAGGCCAAGGGTCAAAATCCTTCTGACGACCAAAGCGGGAGAGCT	37416	37496	37366	37418	1	scaffold95	AG1IA_09374	36373	38327	None	10155	1688	50007	No_constitutive_exon_found_in_species
GACTGTTCTGAACTGGATTTTTTCGTCTGCCTGGACTGGCAGCTGGGTAGGG	28560	28718	28510	28562	1	scaffold96	AG1IA_09385	28034	29029	None	10155	1688	50007	No_constitutive_exon_found_in_species
TCATCGTGTTAATCGATAAAATTCTTAGCAACAGCGACCCAATGGGTCAGCA	46795	48638	48688	48636	-1	scaffold96	AG1IA_09386	46175	50071	None	10155	1688	50007	No_constitutive_exon_found_in_species
ACACAAAAATAGAATCATGCGTTTCTCCTCTGCAAAGCCTGGGGTGTAAGTC	46726	46830	46880	46828	-1	scaffold97	AG1IA_09395	46726	48183	None	10155	1688	50007	No_constitutive_exon_found_in_species
TCAGAGGACTTACTTTGTCATTCACAGGACATAACGGGTATGAAACAAAGTA	23114	23128	23178	23126	-1	scaffold98	AG1IA_09401	22464	23262	None	10155	1688	50007	No_constitutive_exon_found_in_species
GTATACCACGCTAAACTATGGCCTTGGTTCTGAATATTGATGGGACACAGAC	25252	25291	25202	25254	1	scaffold98	AG1IA_09403	25154	27637	None	10155	1688	50007	No_constitutive_exon_found_in_species
AATCGGGTGACCACGAGACTCCCATCGTGATTATATAGGGGTGGGGCTAGGA	31847	31982	32032	31980	-1	scaffold98	AG1IA_09406	29115	33714	None	10155	1688	50007	No_constitutive_exon_found_in_species
GGCCGTACATCTTCGATGCAGTGCATCACCTCATACTTTCCTGGGTAAAGTA	31660	31798	31848	31796	-1	scaffold98	AG1IA_09406	29115	33714	None	10155	1688	50007	No_constitutive_exon_found_in_species
CGTTTACAACTATCCAGTATTATAGTATTAAATAGGCCTGACCGGGGTAGAC	28484	28530	28580	28528	-1	scaffold99	AG1IA_09415	26529	28923	None	10155	1688	50007	No_constitutive_exon_found_in_species
TCTTGAATGCGCATATACACTGGCTCATGCTGACCTATCTGGGAGTGTAGGT	30161	30256	30111	30163	1	scaffold99	AG1IA_09417	29671	33347	None	10155	1688	50007	No_constitutive_exon_found_in_species
TCGCCAACCTAAGCATTCATGGCGCTTTAATTTTGCAAAAACGGGCTAAGTT	13497	13589	13447	13499	1	scaffold101	AG1IA_09436	12886	14190	None	10155	1688	50007	No_constitutive_exon_found_in_species
GTTGCTCATGGTATACTATTCCATATTACATTAGTGGGTGATAACGAGAGAC	28629	28721	28579	28631	1	scaffold101	AG1IA_09442	26978	28831	None	10155	1688	50007	No_constitutive_exon_found_in_species
CTTGAACAGGACGCATGCAAGGAAGACAAGGAATATAAAGAATCGGGTAGCA	33254	33344	33394	33342	-1	scaffold101	AG1IA_09443	28979	34076	None	10155	1688	50007	No_constitutive_exon_found_in_species
GAGTGCTTGCTATCCTCCTACACTTGAGTCCACTCATAATTGGGCAATAGGC	22908	23259	22858	22910	1	scaffold102	AG1IA_09455	22025	26169	None	10155	1688	50007	No_constitutive_exon_found_in_species
GGGATGTGGGCACTGTAAGGCAAGACACGCTATTCAATGGGAATTGTGAGTT	8562	9126	8512	8564	1	scaffold103	AG1IA_09465	7306	9449	None	10155	1688	50007	No_constitutive_exon_found_in_species
AAAGATTTGTCCCTATTATTGGACATATTTCGTTAGGGAAGGATATGAAGGA	28362	28412	28462	28410	-1	scaffold103	AG1IA_09471	27179	29221	None	10155	1688	50007	No_constitutive_exon_found_in_species
CGTGTTTAGCGAAACGTTCGTCTATCAGTTTTCTATAACGGGATAATAAGTT	27687	27726	27776	27724	-1	scaffold103	AG1IA_09471	27179	29221	None	10155	1688	50007	No_constitutive_exon_found_in_species
TTATGAATAGGCCGAGAGGGTGTTTAGTGACTCCTATGCATAATGGGTAGGT	29855	29989	29805	29857	1	scaffold103	AG1IA_09472	29736	30375	None	10155	1688	50007	No_constitutive_exon_found_in_species
GAGCCGACTGTCCAAGAGTGGTGGGTAAGGACCGAGGGTCAGAATGACAGCA	30037	30187	29987	30039	1	scaffold103	AG1IA_09472	29736	30375	None	10155	1688	50007	No_constitutive_exon_found_in_species
AGTCGTTCAGCATTGGAAATAAACCTGGATTTTGGTCTGGGGCGCGTGAGAT	13989	14056	13939	13991	1	scaffold105	AG1IA_09488	13456	16265	None	10155	1688	50007	No_constitutive_exon_found_in_species
ATTATCGTCTAATCACTCCCAGGTATTGTAATTGGAGGGGCGGCGGAAAGTT	24275	24326	24376	24324	-1	scaffold108	AG1IA_09499	23420	28389	None	10155	1688	50007	No_constitutive_exon_found_in_species
CATAGGTGAATCCGAGTGGAACGGGACCGATAGTTAGGCCGGGGATATAGAA	15301	15357	15251	15303	1	scaffold112	AG1IA_09514	15139	15920	None	10155	1688	50007	No_constitutive_exon_found_in_species
ATTCAGTTCTCAAATACGCATCCTTGATTGCTTACTGACCGGGGATCTAGGC	15815	15920	15765	15817	1	scaffold112	AG1IA_09514	15139	15920	None	10155	1688	50007	No_constitutive_exon_found_in_species
ATTTTTTATATCTTTTTTTTTTATGTGGGGAGGACTAATGGGAGGAACAGAC	17447	17587	17637	17585	-1	scaffold115	AG1IA_09533	17447	18775	None	10155	1688	50007	No_constitutive_exon_found_in_species
TTCTTAAATCTTGGAGCTTATTTCAATTTGATGCTAATTGAAGGGTAAAGGG	24261	24342	24392	24340	-1	scaffold115	AG1IA_09536	23894	25437	None	10155	1688	50007	No_constitutive_exon_found_in_species
AGTACGTTTACGCGCTTTTTTGTTCTTTAAGCTCAAAATGGGATGCGAAGAT	2627	2729	2779	2727	-1	scaffold119	AG1IA_09543	2627	3486	None	10155	1688	50007	No_constitutive_exon_found_in_species
GGATACTCAAAGTCGTGCTAACACTAAAATTTGACAGATTGGGGCGAAAGCT	28054	28164	28214	28162	-1	scaffold119	AG1IA_09549	27400	28315	None	10155	1688	50007	No_constitutive_exon_found_in_species
TGCGTTGACGGCAAGCCTCAAGTCGAGCGAGCTGATCACACAGGGATGAGGG	24784	25117	25167	25115	-1	scaffold123	AG1IA_09562	23224	25417	None	10155	1688	50007	No_constitutive_exon_found_in_species
GAGAGACCGCAGTTACAAGGGAAATGTATGAGATGTAGTTATGGGCAAAGAT	3416	3521	3571	3519	-1	scaffold124	AG1IA_09565	3169	3821	None	10155	1688	50007	No_constitutive_exon_found_in_species
CGGTTCACTCTGCTAGGATTGTTTACCACGTATTGATGGGCGGAAATCAGAA	19429	19591	19379	19431	1	scaffold124	AG1IA_09568	18521	19591	None	10155	1688	50007	No_constitutive_exon_found_in_species
GGGTTTAACTAATACAGACGCACTGTTGTTTTGTTCTTTCAGCGGGTGAGTG	13107	13172	13057	13109	1	scaffold125	AG1IA_09574	11002	13407	None	10155	1688	50007	No_constitutive_exon_found_in_species
TCTCCGTTTTAGTGCCATTGACGTCTTTGTTACTTACGATGGGAAGAAAGCG	5378	5431	5328	5380	1	scaffold129	AG1IA_09579	685	7626	None	10155	1688	50007	No_constitutive_exon_found_in_species
ACAAGTCATGGCAATCTTTTCAGACAGTAAGTCGAAACTTGGGCAGTTAGTA	7688	7755	7805	7753	-1	scaffold130	AG1IA_09584	7472	10060	None	10155	1688	50007	No_constitutive_exon_found_in_species
CTGCATTGGCGAGCCGGGTGTTTTGTGTCTACATACTGCAAGGGCTTAAGCT	12814	12891	12941	12889	-1	scaffold130	AG1IA_09585	10396	13418	None	10155	1688	50007	No_constitutive_exon_found_in_species
GAGTGGTCAGCGGAGAGGGGCACGTAGATGAAAGCTCGATCACGGGCGAGAG	10396	10527	10577	10525	-1	scaffold130	AG1IA_09585	10396	13418	None	10155	1688	50007	No_constitutive_exon_found_in_species
AGCCCGGCGTGGCTCGCGGGTCGTGCCCCACGAGCTCCGGGGACCCGAAGGA	11762	11796	11712	11764	1	scaffold132	AG1IA_09593	11591	11796	None	10155	1688	50007	No_constitutive_exon_found_in_species
CTAGACCGTTTGGACGCTCTCCGCCTTCCCCTTCGTGAGTGGGAATTAAGTT	13497	13605	13447	13499	1	scaffold132	AG1IA_09594	11992	16419	None	10155	1688	50007	No_constitutive_exon_found_in_species
TGCTAGCTCAGAATAAAAGCAGCTTAGACAAACTTATATCGTGTGGGTAGTG	22227	22318	22177	22229	1	scaffold132	AG1IA_09597	20951	22714	None	10155	1688	50007	No_constitutive_exon_found_in_species
GCCTTGAAGGAGAGGATTCAGCTCGATTAAAGGATGTGCTAGAATGGGAGGG	43	87	137	85	-1	scaffold136	AG1IA_09603	43	921	None	10155	1688	50007	No_constitutive_exon_found_in_species
CAATCGGTCTGTCTTAGAGACGCTGAGGCAATGATACACTGACATGGGAGTA	4350	4482	4532	4480	-1	scaffold137	AG1IA_09607	4350	4830	None	10155	1688	50007	No_constitutive_exon_found_in_species
CGCTGATCTTGGGGTATCATACACTGATCGGTACCAACGTCTGGGAGAAGTC	1667	1692	1617	1669	1	scaffold139	AG1IA_09609	23	1692	None	10155	1688	50007	No_constitutive_exon_found_in_species
GAATACCGAGAAGCTGACCCGTGTTGGAAATAGATACCGCGGGGACGCAGCC	2861	2912	2811	2863	1	scaffold145	AG1IA_09625	2006	6074	None	10155	1688	50007	No_constitutive_exon_found_in_species
TTAATTCCAGTCTTTGAAGGATTATATATTGATGAGTGCTTGGGAGATAGAG	7364	7505	7555	7503	-1	scaffold150	AG1IA_09633	5437	8662	None	10155	1688	50007	No_constitutive_exon_found_in_species
GTGTTTCCCTGCATGCGCTTTGTAACAACTGTAACGAGAAAGTGGGTTAGCA	1775	1875	1725	1777	1	scaffold151	AG1IA_09634	1259	2638	None	10155	1688	50007	No_constitutive_exon_found_in_species
TCCCCACTATTCCTTACCTAAACTAACACACACGCGGGTCATGTAAACAGGT	381	587	637	585	-1	scaffold155	AG1IA_09644	225	1330	None	10155	1688	50007	No_constitutive_exon_found_in_species
CATTGTCCGCTGGTACCGGTCTCTGATTCACCGGTGGCTCGGGGATGTAGAT	8966	9117	9167	9115	-1	scaffold158	AG1IA_09654	8182	10071	None	10155	1688	50007	No_constitutive_exon_found_in_species
ATGGCGCGATACAACTGGTGGACCGACATGGCGACAGGGCACTGGACAAGAC	176	894	126	178	1	scaffold160	AG1IA_09657	126	995	None	10155	1688	50007	No_constitutive_exon_found_in_species
TCTATATCCAAGAACACATTCCTTTCGCTTATCAAGTATACGCAGGGAAGAT	4307	4425	4475	4423	-1	scaffold168	AG1IA_09672	2875	5633	None	10155	1688	50007	No_constitutive_exon_found_in_species
TAATAGGGACACAGTAGGAAGTGTTGGTATGTGATTCTTAAACTGGGTAGAC	10241	11030	11080	11028	-1	scaffold168	AG1IA_09673	10241	11191	None	10155	1688	50007	No_constitutive_exon_found_in_species
ATATGACTGCACGGACAGACATGCGCATTTCTCTCTGGGCGACTACGAAGCT	10851	10870	10801	10853	1	scaffold170	AG1IA_09676	10111	10870	None	10155	1688	50007	No_constitutive_exon_found_in_species
ATATGACCTACCTTTTTGTGGCTATCAGTTATTGAATTGGGGGATTATAGAT	7289	7370	7420	7368	-1	scaffold174	AG1IA_09681	7289	10264	None	10155	1688	50007	No_constitutive_exon_found_in_species
GTACTTATGCGTTCGTACGTAATAATTTACTCTATTTGTTAGGGTGAAAGAC	2154	2519	2104	2156	1	scaffold177	AG1IA_09682	113	2669	None	10155	1688	50007	No_constitutive_exon_found_in_species
AGCCGCTGTTGCTTGGTGAAGAGTGGCATTGATGCTATGTGGGCTGAGAGCA	5465	5667	5415	5467	1	scaffold181	AG1IA_09691	2050	5667	None	10155	1688	50007	No_constitutive_exon_found_in_species
AAGTGTTAGCCCCACAATTATCTTGTTCACTAATTAATCTCGGGAAACAGCG	3345	3963	4013	3961	-1	scaffold189	AG1IA_09699	2869	5645	None	10155	1688	50007	No_constitutive_exon_found_in_species
TAAGCCTTAGTTCCACAATTATCTTGTATACTATTAATCTCGGGAGACAGCG	6301	6925	6975	6923	-1	scaffold189	AG1IA_09700	5885	7766	None	10155	1688	50007	No_constitutive_exon_found_in_species
ATACAGCGGCATCCCACATCGTCAATCATCTGGTCAGGGCGAAACATAAGGA	1451	1884	1934	1882	-1	scaffold198	AG1IA_09707	209	1957	None	10155	1688	50007	No_constitutive_exon_found_in_species
TACTCGAATTGCATTCCCTTCTGCAAACCCACACTAGCTAATTGGGATAGAA	4631	4841	4581	4633	1	scaffold198	AG1IA_09709	2885	4841	None	10155	1688	50007	No_constitutive_exon_found_in_species
TTTCGTCTCGAAAGTGGTAGAACTTTTGCTAATGAAACGCGGGAACAGAGTC	1700	1832	1650	1702	1	scaffold206	AG1IA_09716	1573	2062	None	10155	1688	50007	No_constitutive_exon_found_in_species
AAGGGAGATTCGTACTCATGGCTCAATTGCGTTCGGGACGAATCGGGTAGTC	3934	4121	3884	3936	1	scaffold223	AG1IA_09738	3791	4375	None	10155	1688	50007	No_constitutive_exon_found_in_species
CTGTAGAACAAAGGATGATAGCGAACAGTGTTTTTGGGGCGTTGAATGAGGC	3789	3813	3739	3791	1	scaffold226	AG1IA_09742	870	3813	None	10155	1688	50007	No_constitutive_exon_found_in_species
ACTCAACTATGCCCCTTTCATGCATTTAATATTAATGAAAAGGGAAATAGTG	461	615	665	613	-1	scaffold234	AG1IA_09749	461	3642	None	10155	1688	50007	No_constitutive_exon_found_in_species
CAACAAGAGGCCGCACGGCGTTCAAGAAGGAATGAGAGGGAAATGCGTAGGG	2694	2787	2644	2696	1	scaffold260	AG1IA_09760	637	2787	None	10155	1688	50007	No_constitutive_exon_found_in_species
CCCAGGATGATACAAATGCTTGTCGTTGCTCATGATGCACTCAAGGGGAGAA	229	325	179	231	1	scaffold274	AG1IA_09768	20	504	None	10155	1688	50007	No_constitutive_exon_found_in_species
CACTTTAGGAAAGTCTAGAATACCCAAATATCTTGGGGGGGTATACAAAGGT	502	576	452	504	1	scaffold308	AG1IA_09780	76	1971	None	10155	1688	50007	No_constitutive_exon_found_in_species
TTCGTAACTCTTTCGAGCATGATTTGGTATAATATACATTGGGTATACAGAC	1193	1230	1143	1195	1	scaffold308	AG1IA_09780	76	1971	None	10155	1688	50007	No_constitutive_exon_found_in_species
TGAGTGGGTGGGGCCCAGTGAGTAAAGGGCATGTAGGCCGAGGGGGATAGCT	1164	1270	1114	1166	1	scaffold328	AG1IA_09792	569	1570	None	10155	1688	50007	No_constitutive_exon_found_in_species
GGCCGGAGATGCGGATTATATTTGCAATTACATGGGGGTTGAAGCCACAGTG	1685	1740	1635	1687	1	scaffold336	AG1IA_09797	187	1740	None	10155	1688	50007	No_constitutive_exon_found_in_species
TCCATCCCCCAGCTCATCCGCCAAGCCTGCGACAAAGAGCTATGGGTGAGGC	699	1381	1431	1379	-1	scaffold350	AG1IA_09801	393	1670	None	10155	1688	50007	No_constitutive_exon_found_in_species
AAAACTATGGGTGTACCTCTTTGGCTTTACTTATGTGGGTATGCGAGAAGAT	208	332	382	330	-1	scaffold355	AG1IA_09803	55	675	None	10155	1688	50007	No_constitutive_exon_found_in_species
TTTTAGGCTGGCAAAGGGGGCCGTGTGATTGGCGGGTCTCACGGGGTGAGAG	1004	1215	954	1006	1	scaffold357	AG1IA_09805	198	1710	None	10155	1688	50007	No_constitutive_exon_found_in_species
CGCTCATCATGCGACCGACGCACATTTGTATCGGCTAAATATTGGGCGAGAC	1356	1410	1306	1358	1	scaffold405	AG1IA_09824	28	1410	None	10155	1688	50007	No_constitutive_exon_found_in_species
AACAGTTAGTCGGATTAATTTCTTTTTTTCTCGGCGCTGATGGGAAATAGAA	312	1047	262	314	1	scaffold415	AG1IA_09828	70	1120	None	10155	1688	50007	No_constitutive_exon_found_in_species
TATACATTCGTCATATCAAACGGTTATTGGACACTTCGGTCGCGGGCGAGCT	1103	1120	1053	1105	1	scaffold415	AG1IA_09828	70	1120	None	10155	1688	50007	No_constitutive_exon_found_in_species
TGCTCGGCTCTCTTTGATCTCGAAGCAGCTCGATCAAGCCAACTCGGGAGCT	1138	1205	1088	1140	1	scaffold518	AG1IA_09865	21	1205	None	10155	1688	50007	No_constitutive_exon_found_in_species
AGTGGGGCGGACCCCACCTGATAAGCCCTCTTATTTTCGGTGGGGGAAAGGG	40	105	155	103	-1	scaffold560	AG1IA_09875	40	327	None	10155	1688	50007	No_constitutive_exon_found_in_species
TCCTCTGGGACTGGCATATCTTCTGGTGGCTGTATACTTGGGGATGGAAGGG	171	938	121	173	1	scaffold625	AG1IA_09900	109	1093	None	10155	1688	50007	No_constitutive_exon_found_in_species
GGGGACGCATATATACCTTTCAATTAGCTCGGCTAATCGGGACAAGTAAGTC	598	730	548	600	1	scaffold679	AG1IA_09922	47	803	None	10155	1688	50007	No_constitutive_exon_found_in_species
GTACAATGCTTAGCTAACCCCATTCATACTTACCTTTTTGGGGACGAGAGGA	431	547	597	545	-1	scaffold692	AG1IA_09929	226	773	None	10155	1688	50007	No_constitutive_exon_found_in_species
GTAAGATGCTGTTGCCTGGCTATTGTTGTACTTGCTGACCAGTGGGGTAGAA	82	269	319	267	-1	scaffold693	AG1IA_09930	82	753	None	10155	1688	50007	No_constitutive_exon_found_in_species
CTATGTTTGATTGAATCGACACAGGGCTTACGGGTGCTGTACATGGGCAGTC	396	595	645	593	-1	scaffold759	AG1IA_09952	396	910	None	10155	1688	50007	No_constitutive_exon_found_in_species
GGGAAACGGGGAGGTTACCTTGTTGGGGGATATTAATGACAGCGGGATAGGT	581	703	531	583	1	scaffold852	AG1IA_09982	152	945	None	10155	1688	50007	No_constitutive_exon_found_in_species
TTCCGCTCACCACCTAAAATTAATTTGAAATTAAATTTATGGGAATATAGGA	123	659	709	657	-1	scaffold914	AG1IA_09997	29	955	None	10155	1688	50007	No_constitutive_exon_found_in_species
GCCAAGGGGCTTGGGGGGCCGGATGATAACTGTATGAGTGGTGACGGGAGTC	382	614	332	384	1	scaffold929	AG1IA_10003	259	955	None	10155	1688	50007	No_constitutive_exon_found_in_species
TATGTAGTCATATTTACTTGTGAGTGAGAATAGATGCCGAAGGGCCATAGTG	696	852	902	850	-1	scaffold928	AG1IA_10002	146	948	None	10155	1688	50007	No_constitutive_exon_found_in_species
CGAAACGATTGTCTATTAAGCCACCTTTCGCTAACCGCCGAGTGGGGCAGTG	652	727	777	725	-1	scaffold986	AG1IA_10020	182	896	None	10155	1688	50007	No_constitutive_exon_found_in_species
TGTTGACCGGCCAGCTGTGAGCCTTGTATGGTAACTGACAGGGTGCACAGTA	546	720	770	718	-1	scaffold1014	AG1IA_10031	41	911	None	10155	1688	50007	No_constitutive_exon_found_in_species
AAATCTGGTAACGGATGATGCATTCGTAAACAAGCGGCGGTGGGCAAAAGCT	670	768	818	766	-1	scaffold1067	AG1IA_10052	131	852	None	10155	1688	50007	No_constitutive_exon_found_in_species
TCGAAACCAACCTCGTGAGCGTCCAACAAGGCGTGAATAATATCAGGGAGGA	170	726	776	724	-1	scaffold1139	AG1IA_10075	107	803	None	10155	1688	50007	No_constitutive_exon_found_in_species
GGCGAGTAAGCCTTGGACAAGCGTAAGCGCTAGTGGGGTCAGAATTACAGCG	184	444	134	186	1	scaffold1183	AG1IA_10085	52	580	None	10155	1688	50007	No_constitutive_exon_found_in_species
TAGCGAATCGTGCGTAATTTGGTCCGGCTAACGGTGTTTTGGGGATTTAGCT	273	379	429	377	-1	scaffold1230	AG1IA_10097	49	817	None	10155	1688	50007	No_constitutive_exon_found_in_species
CGCGGGAGCCGGTCGATATCGATACACTGGCAGCCCTGTCAGGGATCAAGGC	742	755	692	744	1	scaffold1347	AG1IA_10136	154	755	None	10155	1688	50007	No_constitutive_exon_found_in_species
CAATGGACACTACCGACACCCCTTCGTTCCAAATATTGATGGGTTCGGAGAA	696	754	646	698	1	scaffold1350	AG1IA_10138	92	754	None	10155	1688	50007	No_constitutive_exon_found_in_species
AGCAGCAACAGATGCGACTGATACTCTGGACCGCAGTTTGTACGCGGGAGCC	700	731	650	702	1	scaffold1420	AG1IA_10156	154	731	None	10155	1688	50007	No_constitutive_exon_found_in_species
GGTATACAAGCAGTACTGGGGTTGTACTCAAGGGCTTCTGGGCCTGGAAGGC	215	673	165	217	1	scaffold1461	AG1IA_10167	62	723	None	10155	1688	50007	No_constitutive_exon_found_in_species
TGAAGCCTTAAATATTTCATATCATCCGAGCCTAGCATACACTGGGAAAGAC	82	146	196	144	-1	scaffold1477	AG1IA_10172	82	552	None	10155	1688	50007	No_constitutive_exon_found_in_species
CTCGGCAGGAGCAGGAGGGCAGGAAGAAGCTGAAGGGGTCTCGACGGGAGCA	269	374	424	372	-1	scaffold1483	AG1IA_10175	63	700	None	10155	1688	50007	No_constitutive_exon_found_in_species
ATGCAGGCGAGGGAGCGGAAGGAGTACGAGGCGCGGAGGGATTATGAGAGGA	659	713	609	661	1	scaffold1530	AG1IA_10186	213	713	None	10155	1688	50007	No_constitutive_exon_found_in_species
ACTAGTTCGATTAGTTGGGTGCTTGGGCGGCAGTCGAGGTGGGAGCTGAGCC	130	270	320	268	-1	scaffold1569	AG1IA_10201	130	533	None	10155	1688	50007	No_constitutive_exon_found_in_species
CATTGATAGAATAACCCCCGCTTACTTGTGCCATGGTTGGCCGGGAGTAGGG	486	645	436	488	1	scaffold1645	AG1IA_10221	408	645	None	10155	1688	50007	No_constitutive_exon_found_in_species
CGTCTAGCCTTGGCTGCGTTAGTCAGATACTGATGCATGGGGTACGGCAGCT	357	451	501	449	-1	scaffold1664	AG1IA_10228	62	621	None	10155	1688	50007	No_constitutive_exon_found_in_species
TGACAAGTATATATGGCATGTGCTGAGTGTGATGGGGACGGGATGCGCAGCG	169	233	283	231	-1	scaffold1674	AG1IA_10230	60	442	None	10155	1688	50007	No_constitutive_exon_found_in_species
TTGGGGTGATGATGTAGGAGGTTGTGAGTCGGGTGCGGTGGGTGATGAAGCA	365	481	531	479	-1	scaffold1691	AG1IA_10237	79	628	None	10155	1688	50007	No_constitutive_exon_found_in_species
AGTGTAGGATAAGCACAATGCCCGTGAACCAAGACTAATGGGCGACCAAGTG	354	480	530	478	-1	scaffold1701	AG1IA_10239	354	652	None	10155	1688	50007	No_constitutive_exon_found_in_species
CTTTATGTGTATATGGGACGGGGGGGAGGAATGACGCTGGGGAAAGACAGGG	256	471	521	469	-1	scaffold1722	AG1IA_10247	159	544	None	10155	1688	50007	No_constitutive_exon_found_in_species
AGCTGTGCCTGGGACTCCTCACTTTGTTCGATATTGGGCTGAAACCTGAGAC	387	517	337	389	1	scaffold1836	AG1IA_10276	203	517	None	10155	1688	50007	No_constitutive_exon_found_in_species
GGGTGGAATATTCAAGTGTTGTGGACTAACTCGTCATTCAGAGGGCGAAGCA	375	485	325	377	1	scaffold1922	AG1IA_10299	36	597	None	10155	1688	50007	No_constitutive_exon_found_in_species
TTTGTAAGGTGCGAGAGGGATGGTAGAGCTGAGGTTATTGGCGAGGGTAGGA	239	337	387	335	-1	scaffold1926	AG1IA_10300	23	490	None	10155	1688	50007	No_constitutive_exon_found_in_species
TCTAGGAGTAGCATACACCTATCGATATCGACGCATGGGAGAGCCAGCAGAC	80	170	220	168	-1	scaffold1944	AG1IA_10303	80	591	None	10155	1688	50007	No_constitutive_exon_found_in_species
GCTAATCAATAGCGCCTAGGACAAAGAGCCTTAGCTGAAGTTGGGAGTAGGT	269	457	219	271	1	scaffold1963	AG1IA_10308	101	600	None	10155	1688	50007	No_constitutive_exon_found_in_species
AGGATAAGCTTACCCGGTTCAGGGAGGAGAAGCGTAGTTGGGCGGCCGAGGC	547	560	497	549	1	scaffold2095	AG1IA_10338	107	560	None	10155	1688	50007	No_constitutive_exon_found_in_species
GGCGCAGTCAATAATGACTGGGGTACCCCTGCTGAGGGGGGCGCAGAGAGCA	164	313	114	166	1	scaffold2125	AG1IA_10349	82	527	None	10155	1688	50007	No_constitutive_exon_found_in_species
ATGGAAACCTCTGGAAAGACGCAACTCAATTTCAACGTGACGAGGGTGAGGA	369	390	319	371	1	scaffold2125	AG1IA_10349	82	527	None	10155	1688	50007	No_constitutive_exon_found_in_species
CGCATGTGTTATCCTTGCAGTGAGTTGACTTGGAGTGTGCGTGGGGGTAGGC	85	209	259	207	-1	scaffold2134	AG1IA_10352	85	439	None	10155	1688	50007	No_constitutive_exon_found_in_species
CCTGCATTGTTTCTTATCCCTGCCCGCGAACCATGCCGGGGACCTGAAAGAC	331	528	281	333	1	scaffold2189	AG1IA_10366	67	528	None	10155	1688	50007	No_constitutive_exon_found_in_species
CGACGGTGGGAGTGGAGGACAGCAGAGCAGTGAGAGTGGGAGTATATGAGGA	355	498	305	357	1	scaffold2183	AG1IA_10363	51	498	None	10155	1688	50007	No_constitutive_exon_found_in_species
TATTTACATTTTTATTTGTACATCATACGCTGATAGCAAATATGGGATAGAA	356	420	306	358	1	scaffold2208	AG1IA_10370	103	516	None	10155	1688	50007	No_constitutive_exon_found_in_species
CCACTCGACATTTCCTGAATTTAATCCTTATTTATGCGGGGAATTAAAAGCC	347	493	297	349	1	scaffold2253	AG1IA_10389	58	545	None	10155	1688	50007	No_constitutive_exon_found_in_species
GCCTGGCAAGCGCATGGTAGTGCTGGGTGTTGGGAAGCGCCAGGGAATAGCC	396	502	346	398	1	scaffold2282	AG1IA_10399	140	502	None	10155	1688	50007	No_constitutive_exon_found_in_species
CTGGTGCGATACTTGGACGCTGGTACGCTCTAAAGCGTGGGGGCTCGGAGGT	235	334	185	237	1	scaffold2369	AG1IA_10424	20	434	None	10155	1688	50007	No_constitutive_exon_found_in_species
AGGTCGGTGGTTGATTCTTCAGGATAAGGCTGATAGTGATGGGTGGACAGGG	453	481	403	455	1	scaffold2424	AG1IA_10433	91	481	None	10155	1688	50007	No_constitutive_exon_found_in_species
GATTGATGAGCGCCCGTGGAAGGTGGTACAAAATTGGGCAGGGGAAGAAGAG	227	390	440	388	-1	scaffold2459	AG1IA_10439	227	472	None	10155	1688	50007	No_constitutive_exon_found_in_species
CCCAGCGCAGCAAGTCTGAAGGTACGGTCCCGCAACGCCAGGGATCCGAGGA	108	374	58	110	1	scaffold2485	AG1IA_10446	47	452	None	10155	1688	50007	No_constitutive_exon_found_in_species
CGGCCATAGCCATGCCTCGCCTCATCAGTACGGGTATCCTAATGCGGGAGTC	436	452	386	438	1	scaffold2485	AG1IA_10446	47	452	None	10155	1688	50007	No_constitutive_exon_found_in_species
CACCATCGAGCGAACCAGCGCTTACTGCAGCTGAATGGTTCACGGGTAAGAC	404	448	354	406	1	scaffold2574	AG1IA_10469	36	448	None	10155	1688	50007	No_constitutive_exon_found_in_species
AAGATGGAAGCGTCACTTCGGAACAAGAACCTTCGCGAGCGTGGGGTCAGAC	404	455	354	406	1	scaffold2642	AG1IA_10487	189	455	None	10155	1688	50007	No_constitutive_exon_found_in_species
