# Supplementary material for: Widespread Separation of the Polypyrimidine Tract From 3′ AG by G Tracts in Association With Alternative Exons in Metazoa and Plants
Source: Front Genet. 2019 Jan 14;9:741. doi: 10.3389/fgene.2018.00741 (PMC6339879; doi:10.3389/fgene.2018.00741)
Supplement: DATA FILE S1 — Sequences of REPAG 3′ SS from each species of fungi. [file Data_Sheet_1.zip › Supplementary data 1/Fungi_Release38_saccharomycetaceae_sp_ashbya_aceri_.txt]

REPA_GGG_Sequence	Exon_Start	Exon_End	Pos_-50	Pos_+2	Strand	Chromosome	GeneID	Gene_Start	Gene_End	Gene_Name	Number_of_REPAs	Number_of_REPAs_has_GGG	Number_of_Intron(Intra_genic_Region)	Upstream_Constitutive_Exon
GTAGCGCAGTATATGACCGGCCGACATGAATACTAATTATTGGGTTAAAGCA	163344	164635	164685	164633	-1	I	AACERI_AaceriAAL108C	163344	164712	None	16	4	41	No_constitutive_exon_found_in_species
GTGCGGGACACGCAGCCCTCTGGCGTGTGCAGCTACTAACGGGATGCAAGTA	644269	645969	644219	644271	1	I	AACERI_AaceriAAR158W	644172	645969	None	16	4	41	No_constitutive_exon_found_in_species
TACTTCTCGCATATCCAGCACACAGACCACCTACTAACGGGAAATTACAGCT	758047	758489	757997	758049	1	I	AACERI_AaceriAEL317C	757945	758489	None	16	4	41	No_constitutive_exon_found_in_species
GTGGCTGGGCGCGCATAGGCCGAGCGGTATACTAACGGAAGCACGGGCAGCA	213836	214880	213786	213838	1	II	AACERI_AaceriABL103W	213753	214880	None	16	4	41	No_constitutive_exon_found_in_species
