# Supplementary material for: Widespread Separation of the Polypyrimidine Tract From 3′ AG by G Tracts in Association With Alternative Exons in Metazoa and Plants
Source: Front Genet. 2019 Jan 14;9:741. doi: 10.3389/fgene.2018.00741 (PMC6339879; doi:10.3389/fgene.2018.00741)
Supplement: DATA FILE S1 — Sequences of REPAG 3′ SS from each species of fungi. [file Data_Sheet_1.zip › Supplementary data 1/Fungi_Release38_aspergillus_niger.txt]

REPA_GGG_Sequence	Exon_Start	Exon_End	Pos_-50	Pos_+2	Strand	Chromosome	GeneID	Gene_Start	Gene_End	Gene_Name	Number_of_REPAs	Number_of_REPAs_has_GGG	Number_of_Intron(Intra_genic_Region)	Upstream_Constitutive_Exon
CCATCCCACCTTCACTAATGGCTCGTCGACCTGCGCTGACAGTAGGGCAGAT	1605	2378	2428	2376	-1	AM270981	An02g00030	1605	2977	None	7981	1412	36156	No_constitutive_exon_found_in_species
AGGCTACACCAGACAATTGCCGGGATTTAGTAGGGGCATGGGGCTGAAAGGG	26460	26535	26410	26462	1	AM270981	An02g00130	25595	27867	None	7981	1412	36156	No_constitutive_exon_found_in_species
GAAAAGCACCTCTTAAGTGTCTACGGTTCTGGTGGGAAGGAAGGGTGCAGAA	26875	27184	26825	26877	1	AM270981	An02g00130	25595	27867	None	7981	1412	36156	No_constitutive_exon_found_in_species
TGGGCTTGAATACACTCTTCGCCAACCAATAAGTGACGTTGACCGGGCAGCG	83500	83811	83450	83502	1	AM270981	An02g00380	83247	83811	None	7981	1412	36156	No_constitutive_exon_found_in_species
CCAAACCGGAAAACGGTAACACCACTAGATCTGGGACAACAAGGGGGCAGGG	91506	91629	91679	91627	-1	AM270981	An02g00430	91506	91913	None	7981	1412	36156	No_constitutive_exon_found_in_species
AACGCCTTTCTGAAAACCTCAATGCGGCTGGACTGACATAAAGGGATAAGCT	114894	114948	114844	114896	1	AM270981	An02g00510	114195	115431	None	7981	1412	36156	No_constitutive_exon_found_in_species
TAGTTCCTCCCCCATAACCAAACTGACATGAAATAACTGGGTTGTAAAAGGC	118135	118263	118085	118137	1	AM270981	An02g00520	117962	118263	None	7981	1412	36156	No_constitutive_exon_found_in_species
AGACTCGGTCCATCGTTTGCAGGTAACTTCTGGGGTCCCCGCTGGGAAAGAC	132199	132552	132602	132550	-1	AM270981	An02g00600	131929	133850	None	7981	1412	36156	No_constitutive_exon_found_in_species
CCAAATCAACCTGAAGGACATGAGCAGAGTTTACTTTCGCAGTGGGGAAGAC	138957	139061	139111	139059	-1	AM270981	An02g00640	138710	139407	None	7981	1412	36156	No_constitutive_exon_found_in_species
GTGACCTCGTCGACTTCCGTCCATGAGCCATCCCTTGGGCGATGACACAGCA	141336	141448	141286	141338	1	AM270981	An02g00650	139409	141448	None	7981	1412	36156	No_constitutive_exon_found_in_species
TGTTTACCCGCCAGTGTCTGGCGCAAAATACTGTCAGGGTTAGAGTGCAGCG	157082	157120	157170	157118	-1	AM270981	An02g00720	156947	157744	None	7981	1412	36156	No_constitutive_exon_found_in_species
AGGAACAGCAGGGAGTGACAATCAATCCATGTGCGCCCTGAGGGATTCAGGG	164509	164665	164715	164663	-1	AM270981	An02g00760	163984	166890	None	7981	1412	36156	No_constitutive_exon_found_in_species
ACGAGTCAGCATTCTGTACGTTTTCTGACCGCCTTGGGGCAGTGTGGCAGAA	173520	173549	173470	173522	1	AM270981	An02g00800	172599	173790	None	7981	1412	36156	No_constitutive_exon_found_in_species
TATTGAAAGCCATTGCCACAGATAGATTAGACGTCCCGTAATGGGAGGAGGT	176362	176496	176546	176494	-1	AM270981	An02g00820	176362	177424	None	7981	1412	36156	No_constitutive_exon_found_in_species
CGACCCAAACTAACGAATTCAATTTCAAGCCATCTCGGGTGGCGGTGCAGAG	178640	178688	178590	178642	1	AM270981	An02g00830	178030	179804	None	7981	1412	36156	No_constitutive_exon_found_in_species
AGAACGGCACAAACTTGGAAATAAAGTCGTCGTCGCCAGGGGGGGCTCAGCC	187121	187445	187495	187443	-1	AM270981	An02g00860	186447	188030	None	7981	1412	36156	No_constitutive_exon_found_in_species
TTGTTGCCTCTGATGGGTTGGGAATGTGACGGTTGCCGGGATAGTGGCAGGG	186794	186873	186923	186871	-1	AM270981	An02g00860	186447	188030	None	7981	1412	36156	No_constitutive_exon_found_in_species
AAACTTTGTCCACAAGGTGTTCAATTGACTAACACCTTTCGGGGTTATAGAA	206134	206296	206346	206294	-1	AM270981	An02g00970	205898	206497	None	7981	1412	36156	No_constitutive_exon_found_in_species
ATCAACGAGGCCTGCTATGAATCCCGCGCGTGTACTGACGTGAGGGCTAGGG	212806	213189	212756	212808	1	AM270981	An02g01000	211804	213798	None	7981	1412	36156	No_constitutive_exon_found_in_species
TCTGCTCTCCATCGGATAGACATTCGGCTCGTCTTTCTGACGGGTCAAAGCG	220486	220638	220688	220636	-1	AM270981	An02g01050	219256	220896	None	7981	1412	36156	No_constitutive_exon_found_in_species
GGTTTCAGGAGTCGAAGCTAGAGGCTTTGATTAATGTGAATGTGGGATAGAC	243867	243970	244020	243968	-1	AM270981	An02g01190	243241	244769	None	7981	1412	36156	No_constitutive_exon_found_in_species
TGTTTTCGTTGATTTGGGAGAGGCGGTTGGTGCTAATATGGGTGTGGCAGTG	305054	305083	305004	305056	1	AM270981	An02g01400	303640	305252	None	7981	1412	36156	No_constitutive_exon_found_in_species
CTAAGCCACGATCGGTGTGACGACACTATCGGTGCTAAGGGAGGCGTGAGAT	417360	417504	417554	417502	-1	AM270981	An02g01780	414132	417597	None	7981	1412	36156	No_constitutive_exon_found_in_species
AGTAGTAGGGGAAAAAAAGGTTGATTTTGGGAACGGATGCGGGGCAACAGCA	414792	414834	414884	414832	-1	AM270981	An02g01780	414132	417597	None	7981	1412	36156	No_constitutive_exon_found_in_species
ATCGGAGGCCGCCTTGGACAGAGAGGGGAGGGGGGTTTTGGTGGTGGGAGGG	445565	445705	445755	445703	-1	AM270981	An02g01940	444520	446073	None	7981	1412	36156	No_constitutive_exon_found_in_species
TTCTCCATTCGAGGTTGGGGGGAAACGACCAAGGGGGAGGGGGGGGAGAGGG	445218	445261	445311	445259	-1	AM270981	An02g01940	444520	446073	None	7981	1412	36156	No_constitutive_exon_found_in_species
TTGCGTGGTGGAGTTGAACTGACAACTCATCCTCAACGGGGGACATGCAGGT	468863	469296	469346	469294	-1	AM270981	An02g02040	464625	469524	None	7981	1412	36156	No_constitutive_exon_found_in_species
TGCTCGATCAAGGATGCCTTCATTATTAACATTGAGGGTGATCAAAGCAGAA	471125	471311	471075	471127	1	AM270981	An02g02050	469559	471501	None	7981	1412	36156	No_constitutive_exon_found_in_species
CTTATAGACCATCTATACAATTCCCACGAGACTACTGGGTATATACGGAGAA	477127	477193	477077	477129	1	AM270981	An02g02090	476097	477447	None	7981	1412	36156	No_constitutive_exon_found_in_species
CGGAAGTCTACTGAGGATAGACGCCAAGCCGTGGGCGGGGAAAGTAGAAGGG	483549	483675	483499	483551	1	AM270981	An02g02130	483404	485156	None	7981	1412	36156	No_constitutive_exon_found_in_species
CGGATGGTCCGCAACCGGTGAATAATCCTCTGCGGACTCTGGGCGAGTAGGT	495311	495425	495475	495423	-1	AM270981	An02g02180	494661	496129	None	7981	1412	36156	No_constitutive_exon_found_in_species
CACAGGGGCGGCCACAGTAAATACTAGGCTGGTGGGAAAGGGGCATGCAGGG	508847	508969	508797	508849	1	AM270981	An02g02240	508626	511667	None	7981	1412	36156	No_constitutive_exon_found_in_species
TCTTTTACTCCTGGAGTATAATCTCTGACGTCCCTTGGGCCGGACAAAAGCA	509386	509441	509336	509388	1	AM270981	An02g02240	508626	511667	None	7981	1412	36156	No_constitutive_exon_found_in_species
ACGAGCGTTGCTTCTTCTAATCTTTCTACCAACAACTGACAGGGTGACAGGC	587886	587969	587836	587888	1	AM270981	An02g02520	587341	589570	None	7981	1412	36156	No_constitutive_exon_found_in_species
ACTATCTTACTGTAAGATATCGCGTAATATTCACGCTCGGGAGGGTGGAGTG	596650	596749	596600	596652	1	AM270981	An02g02550	596132	597401	None	7981	1412	36156	No_constitutive_exon_found_in_species
CGGTCGCGGAGGGTCCTAGACGAGCAGATTGTACTGACCAGTGGGGATAGTG	615255	615291	615205	615257	1	AM270981	An02g02650	615126	616935	None	7981	1412	36156	No_constitutive_exon_found_in_species
GGCAAGAAGAAATCATGCTGACGTAATTCTGGGATGGGTGGGTGAAATAGAA	627953	628196	628246	628194	-1	AM270981	An02g02700	627953	628722	None	7981	1412	36156	No_constitutive_exon_found_in_species
TAAGTTGAGACCTGGTGGTATCCAGAACTTAATCTAAATAATATGGGCAGTG	650407	650477	650357	650409	1	AM270981	An02g02800	649974	651333	None	7981	1412	36156	No_constitutive_exon_found_in_species
GCCTCGCTAGCATTTGTCCATACCTGACCAGTTATGCGTGTAGTGGGCAGTG	671363	671412	671462	671410	-1	AM270981	An02g02870	670209	671713	None	7981	1412	36156	No_constitutive_exon_found_in_species
TTTGAAGGAATGAGTGGTTGACTGACTAAATTGATCGTCGACGTGGGTAGCT	712797	712898	712747	712799	1	AM270981	An02g03100	712311	713438	None	7981	1412	36156	No_constitutive_exon_found_in_species
TGCTCAGGCGCAGGCGTCGGCGAATATTGCTTCGGGGGCTGCTGGTGGAGTT	743814	743975	744025	743973	-1	AM270981	An02g03180	743015	744504	None	7981	1412	36156	No_constitutive_exon_found_in_species
GCCTTGAATATACGCTCCATGTGCTGCATTGCTAACGCAACGGGTGATAGTC	790089	791166	791216	791164	-1	AM270981	An02g03290	790089	791503	None	7981	1412	36156	No_constitutive_exon_found_in_species
GCCTTCCATTGTGATCTTAGAAGCACGGCAGGCATGCTCGGGAGCAACAGGG	834183	834552	834602	834550	-1	AM270981	An02g03490	833224	834793	None	7981	1412	36156	No_constitutive_exon_found_in_species
GCCAACGCTAAATAGAAGATCCACTGGCCCGGTGAGCTTCAAACGGGAAGGG	845718	845926	845976	845924	-1	AM270981	An02g03560	845718	848431	None	7981	1412	36156	No_constitutive_exon_found_in_species
CATGATTGCCTGGAACAGTAACCGGTTTAATGTGACCCTTAAGGGAGGAGGG	902186	902367	902136	902188	1	AM270981	An02g03800	901076	903158	None	7981	1412	36156	No_constitutive_exon_found_in_species
CAGCCCGTGGCTCCGGCCCATCTGGAGAGAGCGAGGAGGGGGCAAGTTAGGT	902715	902764	902665	902717	1	AM270981	An02g03800	901076	903158	None	7981	1412	36156	No_constitutive_exon_found_in_species
CTGCGTGGATAGTACCGGAGGTGGTGACTATCTGTCTGGGGAGGAAATAGTA	911038	911205	910988	911040	1	AM270981	An02g03820	908828	912551	None	7981	1412	36156	No_constitutive_exon_found_in_species
GCGCGCACGGCGCTTACTTTACGAAGCAACTTCCAGCCGGGGGTGGAGAGGG	934505	934604	934654	934602	-1	AM270981	An02g03920	934256	935659	None	7981	1412	36156	No_constitutive_exon_found_in_species
ATTGGATGTTGTCTACTGGGACAGAAAGCTAATGTGGAATGGGATAACAGCT	945492	945752	945442	945494	1	AM270981	An02g03960	945163	945752	None	7981	1412	36156	No_constitutive_exon_found_in_species
GAGAAGATACTGTGTGCTACAACAGTGAATGGTCATTAACCCGGGAGCAGTT	951591	951708	951541	951593	1	AM270981	An02g03980	950665	952914	None	7981	1412	36156	No_constitutive_exon_found_in_species
TTCTTGTCTTTTCATCTACCTTCCTGTGGTATATATATTTCGGGTTGAAGGT	997908	998373	997858	997910	1	AM270981	An02g04170	997466	998373	None	7981	1412	36156	No_constitutive_exon_found_in_species
ACTTTTCGAGATTCCAGTTGCTGACGGTTGTTGCTTTGCGGGAAATGTAGGA	1054751	1054807	1054701	1054753	1	AM270981	An02g04355	1054139	1054807	None	7981	1412	36156	No_constitutive_exon_found_in_species
TCTTTCGGGTTTTCGTATCGTGGGGCTTTATACTGATTGTTGGGAAACAGGA	1088164	1088254	1088114	1088166	1	AM270981	An02g04520	1087391	1088424	None	7981	1412	36156	No_constitutive_exon_found_in_species
TCAAGATTGTGCTTGAGGCGAGCATGGAAATGGTGGGGTAGTGAAGCAAGGC	1096430	1096540	1096590	1096538	-1	AM270981	An02g04550	1095686	1097236	None	7981	1412	36156	No_constitutive_exon_found_in_species
TGCACGATCGGCGGGGATGACGATGGCAAGCGCTGGGGGGGGGATCGAAGTG	1098500	1098629	1098450	1098502	1	AM270981	An02g04560	1098259	1099024	None	7981	1412	36156	No_constitutive_exon_found_in_species
TCATCCATGGGTGGTTCGGGTGCTCCATGATTGCCTTGGAGGGTAAATAGTG	1098718	1099024	1098668	1098720	1	AM270981	An02g04560	1098259	1099024	None	7981	1412	36156	No_constitutive_exon_found_in_species
ACCTCTATTCTATTTCTGGCAAGAAGAACCAAGCTGAGAGGGAAGGATAGGG	1099312	1099372	1099422	1099370	-1	AM270981	An02g04570	1099080	1100499	None	7981	1412	36156	No_constitutive_exon_found_in_species
ACTTACTTGCTTTGATTAATGATTTGTGATGAGGTTTGTGGTTGGGGTAGGG	1170151	1170176	1170101	1170153	1	AM270981	An02g04910	1167438	1170953	None	7981	1412	36156	No_constitutive_exon_found_in_species
CTGAAGCAGACCCCAGCATGTGTGACGTATGTAAGGTTCGTGGGTGGTAGGA	1174188	1174275	1174325	1174273	-1	AM270981	An02g04930	1173957	1174738	None	7981	1412	36156	No_constitutive_exon_found_in_species
GACGGGAAGATTGAGGGATATACCGAGGTGATCGTGGGCTGAGTCGACAGTG	1176687	1176777	1176827	1176775	-1	AM270981	An02g04950	1175977	1177459	None	7981	1412	36156	No_constitutive_exon_found_in_species
TAACAAGCCGGAGCAGAGAACTGCGATGCAATTTGTTTGCTAGCGGGCAGTG	1175977	1176116	1176166	1176114	-1	AM270981	An02g04950	1175977	1177459	None	7981	1412	36156	No_constitutive_exon_found_in_species
GTGCGGGATATATGAAAATGCCTCGATGGAATGACATGAGGGAATTAGAGGG	1212389	1212681	1212339	1212391	1	AM270981	An02g05110	1211756	1212681	None	7981	1412	36156	No_constitutive_exon_found_in_species
AACAAGTCTCTTTTAGTAGTGGTCTGTGATACTAATAGTCGGGAATCTAGCA	1277976	1278095	1277926	1277978	1	AM270981	An02g05420	1276870	1278095	None	7981	1412	36156	No_constitutive_exon_found_in_species
TAGCTTACCTGCTGCACGGAGAAGGATTTCGTACTTCTAGGGCAACGTAGAT	1279117	1279197	1279247	1279195	-1	AM270981	An02g05430	1279117	1280098	None	7981	1412	36156	No_constitutive_exon_found_in_species
GTGGGCGGACCGGTTCCGCCGGTAATGCATCATTGGGTCGATGGGGACAGGA	1304928	1305105	1304878	1304930	1	AM270981	An02g05550	1304817	1305423	None	7981	1412	36156	No_constitutive_exon_found_in_species
GCAACTTCACGAAGTTTTGGATGAGGATGGCAAACGAAAAGAGGGAAAAGGC	1323742	1324048	1324098	1324046	-1	AM270981	An02g05640	1323491	1324478	None	7981	1412	36156	No_constitutive_exon_found_in_species
CAAGCGATATAACCTACCATTATATGTAATCATATATATTTGATAGGGAGAC	1333632	1334349	1333582	1333634	1	AM270981	An02g05680	1333495	1334349	None	7981	1412	36156	No_constitutive_exon_found_in_species
GATCCGTTGTACCAGAGAGTCTTTCCCGCCATCGTGAGTGGGTAATTAAGGT	1342401	1342497	1342351	1342403	1	AM270981	An02g05710	1341960	1343039	None	7981	1412	36156	No_constitutive_exon_found_in_species
GAGCAGAAAGCTACTGATTTACAAATGACTATTGGAGCTGGGAAAAATAGCT	1343649	1343919	1343969	1343917	-1	AM270981	An02g05720	1343649	1344252	None	7981	1412	36156	No_constitutive_exon_found_in_species
GTGGCCGTGTCTGATTGGGATAGAAGCCAAAAGTAAGGGGAGGCGTGCAGGC	1366518	1366636	1366468	1366520	1	AM270981	An02g05810	1366348	1366636	None	7981	1412	36156	No_constitutive_exon_found_in_species
GGGGTATATAAAGTATAATGAGGGAATTGAGGGAAATGAGGGAGAATGAGGC	1366667	1366784	1366834	1366782	-1	AM270981	An02g05820	1366667	1366933	None	7981	1412	36156	No_constitutive_exon_found_in_species
GGATTTCTTGGTCAGGCTTCCTCTGTGTCACAGATTGGTTTGGAGGGGAGAC	1398069	1398526	1398576	1398524	-1	AM270981	An02g05980	1397309	1399460	None	7981	1412	36156	No_constitutive_exon_found_in_species
ACAGCAGCAGCATAGCAAATCAGTTCTTCTGGTGATGAGGGGGTAGGAAGAC	1397897	1398002	1398052	1398000	-1	AM270981	An02g05980	1397309	1399460	None	7981	1412	36156	No_constitutive_exon_found_in_species
GAGAAGGGGGGGCAAAAAACGAGCGAAAGGAACTTCTGTCGGGAATCCAGCA	1426635	1426754	1426585	1426637	1	AM270981	An02g06100	1425895	1427293	None	7981	1412	36156	No_constitutive_exon_found_in_species
CGCATAGGCTATGGCGCAGGATACAGTTGGCTAACTGATTGGGATAACAGTG	1432760	1432921	1432710	1432762	1	AM270981	An02g06130	1432385	1433133	None	7981	1412	36156	No_constitutive_exon_found_in_species
TCGTTGCTAGTAGTGTGTTGGTAAGATCTGTCGATTGGAAGGGGATGCAGGG	1455576	1455625	1455526	1455578	1	AM270981	An02g06250	1454929	1455625	None	7981	1412	36156	No_constitutive_exon_found_in_species
ATCCTTATGTTTTCCTTCGTTTCTTTATTCGTTTCTGAAATGGGATATAGCT	1462883	1462903	1462833	1462885	1	AM270981	An02g06290	1462750	1463268	None	7981	1412	36156	No_constitutive_exon_found_in_species
CGTTACATACAGTGACTGTCATTCTGTTTGCTAACTATGTGGGTAATCAGGG	1476499	1476990	1476449	1476501	1	AM270981	An02g06340	1475803	1478319	None	7981	1412	36156	No_constitutive_exon_found_in_species
GCGCCAATATCCCCGTTCCTGACCCGGCGAAGAAACGGAGGTCCAGGGAGTC	1486661	1486915	1486611	1486663	1	AM270981	An02g06380	1486571	1489167	None	7981	1412	36156	No_constitutive_exon_found_in_species
CCCGTGAGATCCAGAAATCTGGCCAAGCATAATATTACGTCGAGGGGCAGCT	1565724	1566152	1566202	1566150	-1	AM270981	An02g06630	1564421	1567071	None	7981	1412	36156	No_constitutive_exon_found_in_species
TTGAAGTACTCAAAGAATTGGTTCAACTTCGAAGCTAGAGTGAGGGGCAGGT	1567576	1567785	1567835	1567783	-1	AM270981	An02g06640	1567103	1568087	None	7981	1412	36156	No_constitutive_exon_found_in_species
GAACGGAGTCACCGGCCCAATTGCCGCCCTGACGTCCATTAAGCGGGCAGCT	1569390	1569514	1569340	1569392	1	AM270981	An02g06650	1568308	1570057	None	7981	1412	36156	No_constitutive_exon_found_in_species
AACACGAATTGGAGATTGGAATCGTGGGAGGGCCACGGGCAGATGGCCAGGA	1682213	1682294	1682344	1682292	-1	AM270981	An02g07040	1682213	1683293	None	7981	1412	36156	No_constitutive_exon_found_in_species
TGGGGTGGGTGGATTGATGATTTCTTAAAAAGGAAAATTGTAAGGGACAGGC	1709452	1709517	1709402	1709454	1	AM270981	An02g07150	1709054	1710866	None	7981	1412	36156	No_constitutive_exon_found_in_species
ATGAAGAAGAGATGGAGGATAGCAAGGGAAAAGAGGAGGTCTGGGGGTAGGG	1717176	1717305	1717355	1717303	-1	AM270981	An02g07200	1716971	1717424	None	7981	1412	36156	No_constitutive_exon_found_in_species
GACAATAAGGCGGGCGCGGGTTTGCGCTGTGGAGATGTGTTGGGTTAGAGGT	1719332	1719416	1719466	1719414	-1	AM270981	An02g07220	1718929	1719510	None	7981	1412	36156	No_constitutive_exon_found_in_species
ATAATACTACGTTGACTGTTAGTGAACAAGAAGCTACGCGGGTTGAAGAGGA	1720381	1722413	1720331	1720383	1	AM270981	An02g07230	1719820	1722413	None	7981	1412	36156	No_constitutive_exon_found_in_species
GAGAAGGGTAGGGCCTCAGAGACGGCGCGAATCTCGGACGAGGGTTCAAGAA	1729047	1729196	1729246	1729194	-1	AM270981	An02g07280	1728866	1729320	None	7981	1412	36156	No_constitutive_exon_found_in_species
AACGGTAAGAGAGACGACAATTCCACGGACTACCATTACTAATTGGGCAGCT	1772610	1772798	1772560	1772612	1	AM270981	An02g07410	1770911	1772896	None	7981	1412	36156	No_constitutive_exon_found_in_species
TCTGCTGCCTTCCATGCGGTGATATCCACTAACTTTCTGTAATGGGATAGCT	1826436	1826498	1826386	1826438	1	AM270981	An02g07630	1825399	1828458	None	7981	1412	36156	No_constitutive_exon_found_in_species
TAAGTGTGGTAAAATAAACAGTAAAGCTGATCATTGGTCTGGGGTGGTAGAT	1869669	1869738	1869619	1869671	1	AM270981	An02g07790	1869304	1869738	None	7981	1412	36156	No_constitutive_exon_found_in_species
CTGGACTTCTCTGGTGTTAGCTTGAGGATCGAAACTAACAGGGATTATAGCT	1906777	1907247	1907297	1907245	-1	AM270981	An02g07910	1906777	1908260	None	7981	1412	36156	No_constitutive_exon_found_in_species
AATGACGAGAGCATAGTGTCGTGGGTATGCTAACGCCGTTGGGACCATAGGG	1948537	1948672	1948487	1948539	1	AM270981	An02g08030	1948352	1949007	None	7981	1412	36156	No_constitutive_exon_found_in_species
CTACGCACTTGGGACGTATATATCATATTTTATATACTAGATCGGGATAGGA	2132685	2132820	2132635	2132687	1	AM270981	An02g08650	2132088	2133005	None	7981	1412	36156	No_constitutive_exon_found_in_species
CTTGGGCTTGATGAAACTAGAAGTATGAAGCTAATGCTTTGGGTATATAGGC	2165380	2165513	2165330	2165382	1	AM270981	An02g08760	2165158	2167398	None	7981	1412	36156	No_constitutive_exon_found_in_species
AAATGGGGAGAAACAATGACTAACTTAATTGTTTTGGGATTGGAATACAGAC	2180170	2180295	2180345	2180293	-1	AM270981	An02g08820	2178185	2180638	None	7981	1412	36156	No_constitutive_exon_found_in_species
GGCATATGCTTTTTGATCCCTAGGAGGAGGATGTAAGCTGATGCGGGTAGAT	2194845	2194964	2194795	2194847	1	AM270981	An02g08860	2194153	2195968	None	7981	1412	36156	No_constitutive_exon_found_in_species
ATTGTCCTATACCAGAAAAGGAGGACCATGCTGATGAGGGATAACGATAGCA	2203158	2204060	2204110	2204058	-1	AM270981	An02g08880	2203158	2204455	None	7981	1412	36156	No_constitutive_exon_found_in_species
ATAGTCTCCTTCAGTGAGTGTGGAATACCCAAGGTGTACCTGGGATGTAGCT	2227292	2228440	2227242	2227294	1	AM270981	An02g08980	2227011	2228440	None	7981	1412	36156	No_constitutive_exon_found_in_species
TACGGACGAGGCTAATGCTTCGGTCGACGATGGCTGGGACGACATCAAAGAT	2300293	2300635	2300243	2300295	1	AM270981	An02g09220	2299569	2301396	None	7981	1412	36156	No_constitutive_exon_found_in_species
AAGCCTGTAACCAACCTGCGAATGACCAGTTGTTGACATTTAGGGTGCAGGT	2343397	2343521	2343347	2343399	1	AM270981	An02g09430	2342235	2350059	None	7981	1412	36156	No_constitutive_exon_found_in_species
CTATTATCATTATGGCTGGCTGGCTGGCTAGGATCGGAGGTTGAAGGGAGGG	2353488	2353587	2353438	2353490	1	AM270981	An02g09450	2353321	2354033	None	7981	1412	36156	No_constitutive_exon_found_in_species
CTGACAGTCAGCCACTCTTACCAGAATCCGTATCGCTAATGGGAGCAAAGAC	2361938	2362324	2362374	2362322	-1	AM270981	An02g09500	2361938	2363254	None	7981	1412	36156	No_constitutive_exon_found_in_species
ATACGACGCTCTTGCTCATGGTGGGTATTCTTGGTGGCTGTATGGGGTAGGA	2380663	2380844	2380613	2380665	1	AM270981	An02g09570	2380462	2381260	None	7981	1412	36156	No_constitutive_exon_found_in_species
GATCCCTTGGGGTCAAACCTCGGGGTATCCGGCTCTACAGTGGGATACAGTG	2383850	2384003	2384053	2384001	-1	AM270981	An02g09600	2383659	2384504	None	7981	1412	36156	No_constitutive_exon_found_in_species
CCGACCCGGTTAAATAGTAAGTAGTCCAATTGTGTCGGGATAAGTTAGAGTC	2426503	2426617	2426453	2426505	1	AM270981	An02g09800	2425668	2426934	None	7981	1412	36156	No_constitutive_exon_found_in_species
ATAATAGTACGTAGGAGCTCCGAAGTGATGGACATGGCTAACGGGTATAGGT	2430829	2431002	2430779	2430831	1	AM270981	An02g09810	2427272	2431431	None	7981	1412	36156	No_constitutive_exon_found_in_species
AATAACACGAAGGATCTATCTAATGGTTAGAGAGGACAGGGGCAATACAGGA	2437144	2437271	2437321	2437269	-1	AM270981	An02g09840	2436501	2438152	None	7981	1412	36156	No_constitutive_exon_found_in_species
ATAATCTAAGCTCTAAATCAGACCCGGGAGTGGCTCCAATGGGCTGAAAGCT	2444729	2444930	2444980	2444928	-1	AM270981	An02g09900	2444512	2445640	None	7981	1412	36156	No_constitutive_exon_found_in_species
ACCAGATAACAGCTCAGCGACGTATTTATATGCCTGGGAGGAAAGCTAAGGA	2464802	2464881	2464752	2464804	1	AM270981	An02g09980	2464150	2465446	None	7981	1412	36156	No_constitutive_exon_found_in_species
TTGCAGCGATCTTGTTTTTGGGGCGTCACAATCGATCGACGGGATCTGAGAT	2613108	2613186	2613236	2613184	-1	AM270981	An02g10520	2612894	2614405	None	7981	1412	36156	No_constitutive_exon_found_in_species
GGGAAGGGGTGTATGCTGATGTTGGGTGATGATGGTGGTGGTGGGAGTAGGT	2643490	2643882	2643440	2643492	1	AM270981	An02g10680	2642904	2643882	None	7981	1412	36156	No_constitutive_exon_found_in_species
CTTGTTCAAGCACATCCGTGAATCTCGATCGACTAAGGGGGCGAGCACAGGC	2687352	2687547	2687597	2687545	-1	AM270981	An02g10870	2687038	2688960	None	7981	1412	36156	No_constitutive_exon_found_in_species
ACATCAAGTTCCGCCTCCCGCTTCCGTGAAGGTAAGGATTAACCGGGCAGGG	2699131	2699280	2699330	2699278	-1	AM270981	An02g10910	2698917	2699414	None	7981	1412	36156	No_constitutive_exon_found_in_species
TTCCCCCCTTTCCTGCAATGACGACGTGCTAATATCAATGGGGGATGTAGTT	2740714	2741125	2740664	2740716	1	AM270981	An02g11150	2739380	2741125	aglB	7981	1412	36156	No_constitutive_exon_found_in_species
TAAAGCTGGGGAGGATATGATTCGCTAATATAAGATATCTGTGGGTGTAGAT	2757225	2757416	2757466	2757414	-1	AM270981	An02g11260	2755796	2757857	None	7981	1412	36156	No_constitutive_exon_found_in_species
GGTGTCGGAACTGTATCGAGAAGAATCTGGTTTGTCGCTATGGGGTACAGGT	2762699	2762830	2762880	2762828	-1	AM270981	An02g11280	2760995	2763136	None	7981	1412	36156	No_constitutive_exon_found_in_species
CCCGTAAGTAAGTATCTACCTACCGAATACGAATGAAGGATGGGATGTAGGG	2775781	2775857	2775907	2775855	-1	AM270981	An02g11340	2775781	2776682	None	7981	1412	36156	No_constitutive_exon_found_in_species
CTACCACTTTTACACTATTCCTATCTGGCCGGTCTTGGGTATAGACTAAGTG	2779372	2779538	2779322	2779374	1	AM270981	An02g11350	2778270	2779804	None	7981	1412	36156	No_constitutive_exon_found_in_species
CCTTCGATTTAGCAATGCTAGTGTATGGACCATGAGCTGACAGGGGCTAGAT	2812898	2813000	2812848	2812900	1	AM270981	An02g11460	2812540	2814141	None	7981	1412	36156	No_constitutive_exon_found_in_species
AGTATTATTTTGTCAAGCAACGGACGCTGTAAGCAGGGGGAGGAGCCTAGGC	2843575	2843653	2843703	2843651	-1	AM270981	An02g11610	2843146	2843968	None	7981	1412	36156	No_constitutive_exon_found_in_species
CAACATCATTATCATCAACATCATCGTCGGGTCACCCGTGGGGTGGTCAGCG	2843146	2843336	2843386	2843334	-1	AM270981	An02g11610	2843146	2843968	None	7981	1412	36156	No_constitutive_exon_found_in_species
AGACATGTTGACTTCGATGTTTGCCTGGGGCTACTGCTGCACGTGGGCAGGT	2879445	2879598	2879648	2879596	-1	AM270981	An02g11780	2879289	2880147	None	7981	1412	36156	No_constitutive_exon_found_in_species
AAGTTTCATTATTATGATGCCATTCTGAATAACCATTGACTTGAGGGTAGTC	2885360	2886099	2886149	2886097	-1	AM270981	An02g11810	2885360	2887068	None	7981	1412	36156	No_constitutive_exon_found_in_species
TTATCAAGCATCTGATTATGCAGCCCCGTGAAGCGAGGGCATACTAAAAGTA	2892677	2892752	2892802	2892750	-1	AM270981	An02g11840	2892180	2893338	None	7981	1412	36156	No_constitutive_exon_found_in_species
AGTGCCCAGATATTGGTCATCATGTTGGACAGAAGTGCTAATGGGACTAGGG	2912456	2913221	2913271	2913219	-1	AM270981	An02g11920	2912456	2914482	None	7981	1412	36156	No_constitutive_exon_found_in_species
TGAGTGAATGGTCAATTTCACAAAAAGGACCTGTCTGCTTGTGATGGGAGGG	2915152	2915290	2915340	2915288	-1	AM270981	An02g11930	2915152	2915514	None	7981	1412	36156	No_constitutive_exon_found_in_species
CCCATTCACTCCCACAAATATCCAAATACTAATACACATGGGGTATGAAGAT	2942380	2942450	2942330	2942382	1	AM270981	An02g12080	2942156	2942885	None	7981	1412	36156	No_constitutive_exon_found_in_species
AGCCTCAAGCTAGAGATGCCAAGACAGTAGGTTAGTAGGGAAGAATGTAGGT	2945651	2945766	2945601	2945653	1	AM270981	An02g12100	2945345	2945766	None	7981	1412	36156	No_constitutive_exon_found_in_species
ATCCAATGAGATCAGTAGATTAATGCGAGCGCGAGACTTTGGGTGGGAAGGG	2963882	2964015	2963832	2963884	1	AM270981	An02g12180	2963782	2964452	None	7981	1412	36156	No_constitutive_exon_found_in_species
GAAGACAAAGCGTGACCGAAACAAAGATTTGCAGGAGGGGGGGAATAAAGGA	2964352	2964452	2964302	2964354	1	AM270981	An02g12180	2963782	2964452	None	7981	1412	36156	No_constitutive_exon_found_in_species
AAGGTGATGGAACTGCCGGGACAATCAATCTATTAATAGGGAGGCGGTAGTC	2965840	2965939	2965790	2965842	1	AM270981	An02g12190	2965298	2965939	None	7981	1412	36156	No_constitutive_exon_found_in_species
TGATCCGAACGGCAGGAAGAAACGACAAAGGGGGTGGGCGGTAGAGAGAGAG	2966091	2966157	2966207	2966155	-1	AM270981	An02g12200	2966091	2966580	None	7981	1412	36156	No_constitutive_exon_found_in_species
GGCTGCTAGTCGTTAACGAACAGATTGTTTTTGCGGTCTTGGGAGCGGAGCC	2974591	2974780	2974541	2974593	1	AM270981	An02g12240	2974481	2974961	None	7981	1412	36156	No_constitutive_exon_found_in_species
TGGGATGGTTTCTGCGTGTCTTTGCGGCGTGTTTGCTAATATTAGGGCAGTG	2975059	2975183	2975233	2975181	-1	AM270981	An02g12250	2975059	2976130	None	7981	1412	36156	No_constitutive_exon_found_in_species
CTTGTGTTTTGTTATGCATTTGGGGCTAGATGCTAACTGGGTGATGACAGAC	3003677	3003794	3003844	3003792	-1	AM270981	An02g12410	3003261	3004519	None	7981	1412	36156	No_constitutive_exon_found_in_species
GATCTGGAGTCTTTGTCTCTCTGGTAGGACCGCATTCGTGATGGGATTAGTT	3013727	3013872	3013922	3013870	-1	AM270981	An02g12440	3013228	3015847	None	7981	1412	36156	No_constitutive_exon_found_in_species
GCGATGCGTCGGGTTAAGCAGAAAAATGTGTGTGCGTGGGAGGCAAAAAGCG	3038094	3038174	3038224	3038172	-1	AM270981	An02g12520	3038094	3039528	None	7981	1412	36156	No_constitutive_exon_found_in_species
AGTAGATATTCTTAGTAGGTTCGGCTTTCCGCTACGTGGGCGGTTAAGAGTG	3041938	3042023	3041888	3041940	1	AM270981	An02g12540	3040812	3042023	None	7981	1412	36156	No_constitutive_exon_found_in_species
ATACCAAACTACAGGATCCCTATCTACTACTACTATTTCTGGGGTTCAAGGG	3043830	3043906	3043780	3043832	1	AM270981	An02g12560	3043314	3046166	None	7981	1412	36156	No_constitutive_exon_found_in_species
CGATTCTTCTTTTTTGATTTTTGCCGCTCCGAATTTTTTGGGGGAGGGAGGG	3045704	3045820	3045654	3045706	1	AM270981	An02g12560	3043314	3046166	None	7981	1412	36156	No_constitutive_exon_found_in_species
GACTTTGTACTCAGTAGTTCCAAACCCTGCGGTTCCTGGGATATATGAAGGC	3101750	3101915	3101965	3101913	-1	AM270981	An02g12860	3101750	3102208	None	7981	1412	36156	No_constitutive_exon_found_in_species
TTCGGGTTTATTTTGCTGCGTCTTATCGCCTCTAATGCGGGGATATGTAGGG	3120043	3121010	3121060	3121008	-1	AM270981	An02g12970	3120043	3124428	None	7981	1412	36156	No_constitutive_exon_found_in_species
GTTATGGGAGCAGAGGCATCCTAAATTGGAGTAATTGGGAACGGACCAAGGA	3128140	3128203	3128090	3128142	1	AM270981	An02g12990	3127259	3128203	None	7981	1412	36156	No_constitutive_exon_found_in_species
TTTTGTTTTGTTCATTGTATGAGGACGGTGTGCTGACATGCGGGATATAGCT	3152154	3152199	3152249	3152197	-1	AM270981	An02g13130	3151870	3152872	None	7981	1412	36156	No_constitutive_exon_found_in_species
GATGCAGGTATGTTGCTGACCATTATGTGTGGTATGCCGTTGTGGGGCAGAT	3189404	3189467	3189517	3189465	-1	AM270981	An02g13260	3189404	3190584	None	7981	1412	36156	No_constitutive_exon_found_in_species
CTCCTATCCAGAAGAAGCTACCATGCATCACTGATGACTGATGGGCGTAGGA	3206889	3207185	3207235	3207183	-1	AM270981	An02g13330	3205000	3207475	None	7981	1412	36156	No_constitutive_exon_found_in_species
ATCCTCATATTATCTCCAATCATACGCATCTAACAACAACGGGGAATCAGGT	3278624	3278917	3278574	3278626	1	AM270981	An02g13580	3278509	3279836	None	7981	1412	36156	No_constitutive_exon_found_in_species
TCGCTTTGCTTGTGGAGTATGATCTTGCTAACATTGACATGGGAATTTAGGG	3287003	3288045	3288095	3288043	-1	AM270981	An02g13600	3286186	3288309	None	7981	1412	36156	No_constitutive_exon_found_in_species
AAGATTATGTATTACTAAAACAACATATGATAACACTTGGGAATGCATAGCA	3334971	3335326	3335376	3335324	-1	AM270981	An02g13800	3334971	3336260	None	7981	1412	36156	No_constitutive_exon_found_in_species
CCGATCTCTTTTTTTCCTTAACCGACCGAACCACGCTTATCGGGGTGAAGGA	3381278	3381368	3381418	3381366	-1	AM270981	An02g14000	3380694	3382473	None	7981	1412	36156	No_constitutive_exon_found_in_species
CGAGTAATTAAACAAAAGTCACACTCGAACCAAGGGAACTGTTGTGGGAGAA	3398656	3398758	3398808	3398756	-1	AM270981	An02g14090	3397585	3399493	None	7981	1412	36156	No_constitutive_exon_found_in_species
CCGTAAATGATTGATCAATCAACGACTGTGCCAGGAGTTGGGGCTAGCAGGA	3397931	3398027	3398077	3398025	-1	AM270981	An02g14090	3397585	3399493	None	7981	1412	36156	No_constitutive_exon_found_in_species
TGGTAAGAGAAGTTCCTTACTACTGCTTTTCCTCGGGGCTAATGGTATAGGG	3446283	3446550	3446233	3446285	1	AM270981	An02g14220	3445394	3447182	None	7981	1412	36156	No_constitutive_exon_found_in_species
ACAGGCGGGTGGTGGATGTGGATGGTGTAGTTGGTGTGGGTGGCGGCGAGAA	3490264	3490405	3490214	3490266	1	AM270981	An02g14420	3490175	3492418	None	7981	1412	36156	No_constitutive_exon_found_in_species
ACACATCCATGTCGACCACGTGCCCTCACAGACCCTTGGGGGAACCACAGCA	3494067	3494345	3494017	3494069	1	AM270981	An02g14430	3492911	3494904	None	7981	1412	36156	No_constitutive_exon_found_in_species
TATTATCACACAATCAACACAAGTTGGGTTGGGTGTCATGGGTAGGGGAGGA	3506271	3506377	3506427	3506375	-1	AM270981	An02g14480	3505739	3508271	None	7981	1412	36156	No_constitutive_exon_found_in_species
AGTAATACCAGCGTTCCCGTGCTGTGATGATGATGCTAATGAGGGTATAGTT	3511127	3511145	3511077	3511129	1	AM270981	An02g14490	3508882	3511145	None	7981	1412	36156	No_constitutive_exon_found_in_species
GCATAGTAGTAGTGGGAGTTCTTCATCCCCTATATATACCCGGGGTGCAGGG	3518273	3518342	3518223	3518275	1	AM270981	An02g14540	3517116	3518785	None	7981	1412	36156	No_constitutive_exon_found_in_species
GCGTTGCTACGGGCCAGGGCAATGACGAAAGCTCGAAGCTTATCGGGGAGAG	3527325	3527474	3527524	3527472	-1	AM270981	An02g14580	3525652	3527647	None	7981	1412	36156	No_constitutive_exon_found_in_species
GGTCAAGGGCTAAAATTGGAAAAATTGCCTCAAATGCTTTGGAACGGGAGCT	3526308	3526358	3526408	3526356	-1	AM270981	An02g14580	3525652	3527647	None	7981	1412	36156	No_constitutive_exon_found_in_species
CGCTAACCCTCCCCTGAAAGGCGGGTGAATTCGCCGTTTTGGAAGGGAAGAT	3552293	3552380	3552430	3552378	-1	AM270981	An02g14670	3550416	3552748	None	7981	1412	36156	No_constitutive_exon_found_in_species
TTTAGGAAGGGATCTTGAAAGTTCTCAAAGATGAGGTGAGGGTAAAATAGAC	3577292	3577334	3577384	3577332	-1	AM270981	An02g14780	3577127	3577452	None	7981	1412	36156	No_constitutive_exon_found_in_species
TCCTCTTCCCCTGCATTAACCTTATCATAATGCTCACAATTGGAGGGCAGAG	3623567	3625248	3623517	3623569	1	AM270981	An02g14990	3622804	3625439	None	7981	1412	36156	No_constitutive_exon_found_in_species
GAACGAATACTCTGCAATCATCCCGCGGCTCGATCCCGCCGCCCGGGAAGAA	19124	19374	19424	19372	-1	AM270980	An01g00070	18721	20794	None	7981	1412	36156	No_constitutive_exon_found_in_species
AGTAAGTGCAATATATACATTATTCTTAAGTACCTCTTCCGATGGGCTAGCT	226146	226229	226096	226148	1	AM270980	An01g00950	225109	227545	None	7981	1412	36156	No_constitutive_exon_found_in_species
GCTAACGGCTTTCCGTGTTAGTCAAAGACATGCGTGACGAATTGGGACAGAT	342128	342172	342078	342130	1	AM270980	An01g01440	341068	342172	None	7981	1412	36156	No_constitutive_exon_found_in_species
GGCCCACGGCTGTTGAAGCTTTCCCACATTATACTGACCTTGGGTATAAGAT	377487	377570	377620	377568	-1	AM270980	An01g01590	374517	377942	None	7981	1412	36156	No_constitutive_exon_found_in_species
ATAAAAGACATGATCATCAATCAGACTGACAGTCAGGTCAGGGGAGGGAGGG	452847	453300	452797	452849	1	AM270980	An01g01890	452000	453300	None	7981	1412	36156	No_constitutive_exon_found_in_species
CCTTCCTCCTATATATCACATTGGAATCCCGAAACTAATGAGGGAAATAGCT	456564	456789	456514	456566	1	AM270980	An01g01900	454926	456789	None	7981	1412	36156	No_constitutive_exon_found_in_species
TTGGGGAGTAAGGGTGGATTTTGCTAATCATATCTTATCTGGGAGTGTAGTG	493435	493540	493385	493437	1	AM270980	An01g02060	492020	493748	None	7981	1412	36156	No_constitutive_exon_found_in_species
TTCACATCGGATATCTCAGAACAATGGGTCGTTGACAACAGGGTTGGCAGAT	553981	554112	554162	554110	-1	AM270980	An01g02300	553718	554437	None	7981	1412	36156	No_constitutive_exon_found_in_species
ATATGATGAGGGGTGTTGAAAGAGTAGAAGATGATGAAAGGGGGATGAAGGG	579236	579394	579186	579238	1	AM270980	An01g02380	579028	580034	None	7981	1412	36156	No_constitutive_exon_found_in_species
GGCAAATTAAAATCCGCGCTGATGAGGGGGTGTGGGTGGGAGAGAGAAAGGG	581172	581259	581309	581257	-1	AM270980	An01g02390	580094	581585	None	7981	1412	36156	No_constitutive_exon_found_in_species
CCATCTCACATCATATCATATCATATCATGTTGTGGCCGGTTTGGGGGAGAG	581064	581080	581130	581078	-1	AM270980	An01g02390	580094	581585	None	7981	1412	36156	No_constitutive_exon_found_in_species
AACACACAACGGCCCCATCTTGATAATCAATCGACCTGGATAGGGTGAAGGA	582282	582409	582232	582284	1	AM270980	An01g02400	581951	582882	None	7981	1412	36156	No_constitutive_exon_found_in_species
AAAGACTAATGTAAGAGGTTCTCCCTTCACAGTGTGGGAAAGGCCGGAAGTG	587024	587110	587160	587108	-1	AM270980	An01g02430	586097	587441	None	7981	1412	36156	No_constitutive_exon_found_in_species
CCATGACTGATGGTACACTCTGAATCGAGATTTTCGACGGGATGGAAAAGGG	596046	596166	595996	596048	1	AM270980	An01g02470	595076	596442	None	7981	1412	36156	No_constitutive_exon_found_in_species
AATAGTTGACATGCTATGTTCCGTAATATTATTTGCGTTGGGAACGAAAGCT	613666	613743	613616	613668	1	AM270980	An01g02570	612990	613891	None	7981	1412	36156	No_constitutive_exon_found_in_species
TCTGTTTTCGGAAAGGTGCAGACACTGAACGGCGGGTGAGGGGAGATGAGGG	619533	619757	619807	619755	-1	AM270980	An01g02610	618863	620246	None	7981	1412	36156	No_constitutive_exon_found_in_species
GGTTCAAGATCAAAGAATTTTCCAAACTTCGATTCTGGCGATTGTGGGAGCT	629096	629149	629199	629147	-1	AM270980	An01g02650	628415	630232	None	7981	1412	36156	No_constitutive_exon_found_in_species
AGACATTCTTCATATATATTGGAAAGAGAATGGTTCTTGGGCTTAAAGAGAT	665744	665779	665694	665746	1	AM270980	An01g02820	665172	665901	None	7981	1412	36156	No_constitutive_exon_found_in_species
AGCCCCCTTTGGGAAACCACTAACGAAGCGGCTGACTGATGCGGGCATAGCC	682952	683197	683247	683195	-1	AM270980	An01g02890	681264	683416	None	7981	1412	36156	No_constitutive_exon_found_in_species
CCACCAACGCGTATAATGTATAGATGCTGAGTAGATAATAGGGTGTGCAGAG	714200	714281	714331	714279	-1	AM270980	An01g03020	712978	714344	None	7981	1412	36156	No_constitutive_exon_found_in_species
GCCCATCGCGATGTTGACGATCCCGAGGTACTCTTGGCGGGATCAAAAAGGA	755347	756155	755297	755349	1	AM270980	An01g03150	755201	756155	None	7981	1412	36156	No_constitutive_exon_found_in_species
ACCTTCCGACCGACCGACCGTCAGGACGCATGCTGACTTTTTGGGAATAGAT	802843	803246	803296	803244	-1	AM270980	An01g03340	802843	803635	None	7981	1412	36156	No_constitutive_exon_found_in_species
TTCCCCTAGGTATGCAGTGGTGCGTTTGTGCTAACGGGTTAAATGTATAGAT	838830	839143	838780	838832	1	AM270980	An01g03480	838061	839393	None	7981	1412	36156	No_constitutive_exon_found_in_species
GTCTTGCGTTTCAGACGGGCGAGGCGCTGCAGCTTATTACGAAGGGGCAGTT	880370	880395	880320	880372	1	AM270980	An01g03660	879330	880395	None	7981	1412	36156	No_constitutive_exon_found_in_species
CGGAGGTTCAGTCTCCATTCGCAGCAGGTTCGGGCCTGATTTGACGGGAGAT	889419	889632	889682	889630	-1	AM270980	An01g03690	889030	891291	None	7981	1412	36156	No_constitutive_exon_found_in_species
GATTCTTAGGTGTGATATGCGTTGGCTGACTGACCGGGGTGATGATATAGAA	895737	896140	895687	895739	1	AM270980	An01g03720	894762	896220	None	7981	1412	36156	No_constitutive_exon_found_in_species
AGGATTGTTAAGCCGTGGTGCGAATTGTCGTGTTACCTTTGGGCGGGGAGGC	917377	917464	917514	917462	-1	AM270980	An01g03860	916897	917715	None	7981	1412	36156	No_constitutive_exon_found_in_species
TGCAATAGAGGTGAAAGGGGAAAATGAAAACGAGTGTCGGGAGGAAGGAGGA	917117	917245	917295	917243	-1	AM270980	An01g03860	916897	917715	None	7981	1412	36156	No_constitutive_exon_found_in_species
TTGGAGAGAAGGAGGAGAAGGAGGAGGGGGCTGCTTTTCGGTCGGGGGAGGC	916897	917019	917069	917017	-1	AM270980	An01g03860	916897	917715	None	7981	1412	36156	No_constitutive_exon_found_in_species
GGATTCGATCATGACGCTCTCGAGTCTCGGAGAGTTTGATGGGGTTACAGCG	946433	946496	946546	946494	-1	AM270980	An01g04020	944541	949268	None	7981	1412	36156	No_constitutive_exon_found_in_species
TAGAAGGGGGAAGAGAAAAGATGGAAGAGAGGGAAGAGGGAGGGAGGGAGGG	971181	971228	971131	971183	1	AM270980	An01g04130	970824	971443	None	7981	1412	36156	No_constitutive_exon_found_in_species
GACCAGGCCCCTCTTGGCTCCCATGGCATTGCCTACGGTGCGGAGGGCAGCA	1012142	1012437	1012092	1012144	1	AM270980	An01g04320	1010989	1012437	None	7981	1412	36156	No_constitutive_exon_found_in_species
CGAATGGAGGTGCCACATAAAACACCCTCGTAGTAATTGGGTATAGGAAGTC	1018055	1018172	1018005	1018057	1	AM270980	An01g04340	1017659	1018172	None	7981	1412	36156	No_constitutive_exon_found_in_species
CAGGCTTCCGGAAAGTGATAAGAACAACACCAACCCGAATGGGGCGGAAGGA	1059979	1060123	1059929	1059981	1	AM270980	An01g04480	1059467	1061434	None	7981	1412	36156	No_constitutive_exon_found_in_species
CCCAGCGATTAGTTGCGTTTTTGCTTGCCGATCACGGGCGGACCGGCAAGGC	1146990	1147190	1146940	1146992	1	AM270980	An01g04820	1146083	1147322	None	7981	1412	36156	No_constitutive_exon_found_in_species
GAAGGATTAGTAGAGAGGAGAAATAAAGACGGAGTGGGATTAATGGATAGGT	1147271	1147322	1147221	1147273	1	AM270980	An01g04820	1146083	1147322	None	7981	1412	36156	No_constitutive_exon_found_in_species
TTTGCCTACAATGGCCCTTTTTGCCTATCAACTTGCCTGGGGAGAAGAAGGA	1157036	1157262	1157312	1157260	-1	AM270980	An01g04840	1157036	1158131	None	7981	1412	36156	No_constitutive_exon_found_in_species
GCTATTGAACTTCTACGTAAGTAGACTCCGATAAATAAACAGGGGGAAAGAG	1160780	1160809	1160730	1160782	1	AM270980	An01g04860	1159800	1161467	None	7981	1412	36156	No_constitutive_exon_found_in_species
GGCTCCAAGGCCATGGAAACGGACCAAGATTCAATCCTTCTTGGGAGGAGGG	1164699	1164789	1164839	1164787	-1	AM270980	An01g04870	1162941	1166243	None	7981	1412	36156	No_constitutive_exon_found_in_species
GCTGAAGTAAGGTAACACAACCCCCGGTGGGGATCCTGGTCAGCCGGGAGGA	1162941	1163235	1163285	1163233	-1	AM270980	An01g04870	1162941	1166243	None	7981	1412	36156	No_constitutive_exon_found_in_species
TCTCCCCAACCACCATTGGCGTATCCCATGCATTGCTGACAAGGGTCTAGGT	1202159	1202170	1202220	1202168	-1	AM270980	An01g05050	1200882	1202281	None	7981	1412	36156	No_constitutive_exon_found_in_species
TCGCACGTGGTACATCTCATACACGCGGCCTTGTCTAACCATGGGTGCAGAT	1213832	1213989	1214039	1213987	-1	AM270980	An01g05100	1212689	1214127	None	7981	1412	36156	No_constitutive_exon_found_in_species
AGTGCAGCAATGAGAGACCGAATGAGAGAGGGGAGAGAGGGGGGTTAGAGGT	1216158	1216209	1216259	1216207	-1	AM270980	An01g05120	1215605	1216844	None	7981	1412	36156	No_constitutive_exon_found_in_species
TAATAATAAGAATGAGGCTAGCAATTAATACCGATTGAGGGATAAGGCAGCC	1222133	1222258	1222083	1222135	1	AM270980	An01g05140	1220340	1223270	None	7981	1412	36156	No_constitutive_exon_found_in_species
CTGGAGGGCGTCCGAAAGAAGAGACCAGGTTTTACCAGACACGGGTCGAGGT	1245707	1245720	1245657	1245709	1	AM270980	An01g05210	1243041	1245720	None	7981	1412	36156	No_constitutive_exon_found_in_species
TCGACACACTTAAGTAGTTGGCCCCAGGTACTCTTAGTAGGATGTGGGAGGC	1252157	1252267	1252317	1252265	-1	AM270980	An01g05250	1251770	1252385	None	7981	1412	36156	No_constitutive_exon_found_in_species
CCCCTATCTATTTCCGGTCTCCGACTTACATGACAAACGTGGGAAAACAGAG	1282015	1282431	1282481	1282429	-1	AM270980	An01g05370	1281471	1282683	None	7981	1412	36156	No_constitutive_exon_found_in_species
GGAGGGGGCGCACGAGAAGGAAGAGGAGAAGGAGGAGCAGGAGGGCGCAGGA	1283736	1283769	1283686	1283738	1	AM270980	An01g05380	1283503	1284465	None	7981	1412	36156	No_constitutive_exon_found_in_species
CCGGTAGAGAAGGGACCCAGGCTAACGGCTCTTGATGATATAGGGTGCAGCA	1369035	1369831	1368985	1369037	1	AM270980	An01g05740	1368897	1372702	None	7981	1412	36156	No_constitutive_exon_found_in_species
TAGCAAACAAACTAGCTGCATGATGCTGTGCTTGACAATGGGGAGACAAGAA	1409644	1409715	1409594	1409646	1	AM270980	An01g05940	1409199	1410182	None	7981	1412	36156	No_constitutive_exon_found_in_species
TAATTATTCGCAAACGGAAGCATCACTCTTTGGCAGATTTTGGTGGGCAGCC	1452478	1452652	1452428	1452480	1	AM270980	An01g06140	1451642	1452816	None	7981	1412	36156	No_constitutive_exon_found_in_species
AAGCCCTAGAGTTTATACTTGTCACCGAATGTAGCGGCGGGAATCTGGAGTC	1465302	1465602	1465652	1465600	-1	AM270980	An01g06190	1464135	1465786	None	7981	1412	36156	No_constitutive_exon_found_in_species
GCTGGAAGGCGTGGGAGGCGTGGGCGTGGGTGTGGGTGTGTGTGGGAGAGGC	1497560	1497677	1497510	1497562	1	AM270980	An01g06320	1496712	1499437	None	7981	1412	36156	No_constitutive_exon_found_in_species
GGCGATTTCCTATATTTAGTGAGCGTTAAATGTTGTGGGGGGACAGACAGTG	1535307	1535355	1535257	1535309	1	AM270980	An01g06490	1535131	1536097	None	7981	1412	36156	No_constitutive_exon_found_in_species
TATGAGAGTTGGTTTCATTGGTCATTAGTACTTATGTATGAGGGGATTAGGT	1552571	1552619	1552521	1552573	1	AM270980	An01g06580	1552252	1552950	None	7981	1412	36156	No_constitutive_exon_found_in_species
ATAATTAATGTTACATTCACCCCAGCAGCTTCTGATATATAATGGGGCAGTG	1552871	1552950	1552821	1552873	1	AM270980	An01g06580	1552252	1552950	None	7981	1412	36156	No_constitutive_exon_found_in_species
CTGGCGAGAAACATAGCAAAATGACACACACTTCACTAAGGGCAAACAAGTC	1723628	1723655	1723578	1723630	1	AM270980	An01g07290	1720284	1723964	None	7981	1412	36156	No_constitutive_exon_found_in_species
AATCGAATAGAGCCAATGAGATTCAAATGGGTGGCTGGGCAGTGGGCCAGGT	1775655	1775739	1775789	1775737	-1	AM270980	An01g07540	1774407	1775892	None	7981	1412	36156	No_constitutive_exon_found_in_species
AAAGAAATTGTGGTATCAATCAAAACGACAAGTGGATCGAGGGAAGGAAGGA	1907121	1907185	1907235	1907183	-1	AM270980	An01g08070	1905621	1907550	None	7981	1412	36156	No_constitutive_exon_found_in_species
AAAAAGAGATTTCGTCGAGATACACGGCATAGGGTGGTTTAGGGGGGGAGGG	1906748	1906948	1906998	1906946	-1	AM270980	An01g08070	1905621	1907550	None	7981	1412	36156	No_constitutive_exon_found_in_species
CACTCGCTGCTACGGTATGAGTGCGGTGCCTGGTGCTATATTGGGGACAGGT	1905870	1905987	1906037	1905985	-1	AM270980	An01g08070	1905621	1907550	None	7981	1412	36156	No_constitutive_exon_found_in_species
GGAGTATGATGGTACTATGGAAGTCGTCGGGCTAATGGAGTTGGGGGCAGAC	1934489	1934573	1934623	1934571	-1	AM270980	An01g08180	1930640	1934736	None	7981	1412	36156	No_constitutive_exon_found_in_species
TGCTCTGGACATACTTCCTATGCATTCGAAACATAGCAAGGGGTGAGTAGGT	1948805	1948868	1948918	1948866	-1	AM270980	An01g08260	1947255	1949602	None	7981	1412	36156	No_constitutive_exon_found_in_species
TGACCCCCGCGGATCGCCTAGTCCCCTCAATAATTGGGAATATGGGGCAGTG	1947607	1947679	1947729	1947677	-1	AM270980	An01g08260	1947255	1949602	None	7981	1412	36156	No_constitutive_exon_found_in_species
AAGTTTAGTTGTCTGATATCCAAGTGCCTGTCTGGTGTGGGGTGATATAGAA	2002239	2002374	2002189	2002241	1	AM270980	An01g08510	2001883	2002374	None	7981	1412	36156	No_constitutive_exon_found_in_species
ACCTTGTGCTTCTGGGGAAAGTACAACAAGTAGCTGACCAGTATGGGCAGTT	2011616	2011864	2011914	2011862	-1	AM270980	An01g08550	2011264	2013001	None	7981	1412	36156	No_constitutive_exon_found_in_species
TATATGGCAAGCAGAGGAGCATGAAGGAAGAATCTAACCGGGATACATAGTC	2021917	2022817	2021867	2021919	1	AM270980	An01g08570	2021815	2023058	None	7981	1412	36156	No_constitutive_exon_found_in_species
TTTTCACACTTCATAATGTATCTGTCATCAAATACTAAAGGGAGTTACAGCA	2052511	2052800	2052461	2052513	1	AM270980	An01g08690	2051466	2053208	None	7981	1412	36156	No_constitutive_exon_found_in_species
AGACTGGCTCACAATGCTTACTGATTGTCTGTGTTTAGTCTGGGATGGAGGA	2206476	2206606	2206656	2206604	-1	AM270980	An01g09230	2206147	2207582	None	7981	1412	36156	No_constitutive_exon_found_in_species
ATTTTGGTTGGGGTTTGAGACAAGGCTAACGGCGACCGTTATGGGGTCAGTG	2212508	2213308	2213358	2213306	-1	AM270980	An01g09260	2212081	2213863	None	7981	1412	36156	No_constitutive_exon_found_in_species
AAAATATCCGAATTATCTTGAGATCGTGGGCTGACCCGCGGGGTATACAGAT	2220798	2220920	2220970	2220918	-1	AM270980	An01g09290	2218795	2221262	None	7981	1412	36156	No_constitutive_exon_found_in_species
TGCCTATCATTACGGTATTGGTGGCAAAAGTAACTCATATACTGGGACAGAT	2224958	2225079	2225129	2225077	-1	AM270980	An01g09300	2222433	2225172	None	7981	1412	36156	No_constitutive_exon_found_in_species
AGATGACAGGGGGGGGGGAAGGGAAAGCTGATCGAGAGGGGGCGATGAAGAT	2235273	2235509	2235559	2235507	-1	AM270980	An01g09360	2233584	2236404	None	7981	1412	36156	No_constitutive_exon_found_in_species
AGAAGAAACCTGCCCTCTGCTTAGATGTAATGCTAACTTCGCGGGAAAAGGA	2244177	2244196	2244246	2244194	-1	AM270980	An01g09390	2242429	2244420	None	7981	1412	36156	No_constitutive_exon_found_in_species
GTGGAGTCCGCTTACCAATGAGAGGCCACCCCATTTTGATTTGATGGGAGAT	2312396	2312531	2312581	2312529	-1	AM270980	An01g09670	2311615	2314702	None	7981	1412	36156	No_constitutive_exon_found_in_species
GCCCTGTGCATGCCGCGGGGATGAATGAATCATCGATGGGCGGTATGGAGGG	2311903	2311989	2312039	2311987	-1	AM270980	An01g09670	2311615	2314702	None	7981	1412	36156	No_constitutive_exon_found_in_species
GGATTGGTTTAGCGATCGCGGAATTGGTTTTGGTTTCTGCAGCTAGGGAGGT	2319686	2319780	2319830	2319778	-1	AM270980	An01g09700	2318130	2319935	None	7981	1412	36156	No_constitutive_exon_found_in_species
TGCTTGGCAGTGAGAGTGGCTGGCTAACATTTTACCGGTAGGGTGTTGAGTG	2320654	2320755	2320604	2320656	1	AM270980	An01g09710	2320228	2321033	None	7981	1412	36156	No_constitutive_exon_found_in_species
TACGTCAACTACATGGATTATACTGAAAGCATACTAACTTTAAGGGCTAGCA	2354406	2355049	2355099	2355047	-1	AM270980	An01g09910	2354082	2355661	None	7981	1412	36156	No_constitutive_exon_found_in_species
ACATTAGCCCCGAGGAATTCTACGGCTACTACCCCGGACAGGGATGGGAGGC	2354082	2354334	2354384	2354332	-1	AM270980	An01g09910	2354082	2355661	None	7981	1412	36156	No_constitutive_exon_found_in_species
TTTGGTTCCCATCCGGTGCGTCATGAAGGCTGCCCCTTCGCAGCGGGAAGGC	2425543	2425640	2425690	2425638	-1	AM270980	An01g10210	2425347	2426194	None	7981	1412	36156	No_constitutive_exon_found_in_species
TAGATGAATACTAGAATCCTATAATACTATAATAATGGCGGGGGATTTAGAT	2425347	2425439	2425489	2425437	-1	AM270980	An01g10210	2425347	2426194	None	7981	1412	36156	No_constitutive_exon_found_in_species
AAGGAGATTCACCGCGACCCGCCCGGTGGTTCATTGGGCCACGAAAAGAGGG	2427383	2427507	2427333	2427385	1	AM270980	An01g10220	2426310	2427507	None	7981	1412	36156	No_constitutive_exon_found_in_species
GGGAGACCCCGGGGGATGATGTGAGATCGTCACATACTCCGGGTGACCAGCC	2444026	2444084	2444134	2444082	-1	AM270980	An01g10310	2442463	2444188	None	7981	1412	36156	No_constitutive_exon_found_in_species
TGGCAGCAGCAGTCGGGACCAGGGGGGCTTTTTGTTGTGTCAGGGAGCAGAG	2457251	2457623	2457201	2457253	1	AM270980	An01g10370	2457010	2459340	None	7981	1412	36156	No_constitutive_exon_found_in_species
TTCTGAATCAAGCAGAAGACGGGCCGCTCAGGGGGGGGAGGAGGAGGGAGGG	2463351	2463450	2463301	2463353	1	AM270980	An01g10390	2463031	2463616	None	7981	1412	36156	No_constitutive_exon_found_in_species
AGAGGGAATAGAATAGGGAGGAGGAGAGATAATGGGGGAGGGAGAGAGAGGA	2463526	2463616	2463476	2463528	1	AM270980	An01g10390	2463031	2463616	None	7981	1412	36156	No_constitutive_exon_found_in_species
TCCCCCACAAAGAACATCTCCTATCAAACAAGGGAGGATGGGCCGATGAGGC	2464617	2464715	2464765	2464713	-1	AM270980	An01g10400	2464371	2465727	None	7981	1412	36156	No_constitutive_exon_found_in_species
TCGTAATGAAGCGTTGCAGAGCACTATCGCGGGTTAGGCTGGGGATGCAGAA	2484773	2484808	2484723	2484775	1	AM270980	An01g10510	2483476	2488952	None	7981	1412	36156	No_constitutive_exon_found_in_species
ACTTTCACGCATGGGTGTACCTCTCATACACGGTGTTGTGGGCTGAGTAGTT	2488368	2488410	2488318	2488370	1	AM270980	An01g10510	2483476	2488952	None	7981	1412	36156	No_constitutive_exon_found_in_species
GGTAAGTGCGTCTATTCTCAGTTTCCGACTCTAGGCTAAACGGGTAGCAGAA	2562701	2563594	2563644	2563592	-1	AM270980	An01g10850	2562701	2565131	None	7981	1412	36156	No_constitutive_exon_found_in_species
CCTCTGGCCCAATTTTTCTTTTGATGACCCTGTCGTTGCTGGGGAGGAAGAT	2572695	2572754	2572645	2572697	1	AM270980	An01g10890	2572541	2573268	None	7981	1412	36156	No_constitutive_exon_found_in_species
AAAATGCCGTACTGCAGAGCCTTAACCTTACGTGGTTTGAGCCGGGGCAGAC	2576638	2576729	2576588	2576640	1	AM270980	An01g10910	2576116	2577144	None	7981	1412	36156	No_constitutive_exon_found_in_species
GTGTTGTTATACACGAGAGATCGCATTCTAACTGGTGGGCGGGGCTGCAGGT	2590596	2590950	2590546	2590598	1	AM270980	An01g10970	2590433	2592213	None	7981	1412	36156	No_constitutive_exon_found_in_species
TTTCGAGTGAGTGAGAATTGTCGGCCTGGATGGGGCGTTGGGATGCCGAGGT	2604693	2604785	2604835	2604783	-1	AM270980	An01g11030	2604693	2605123	None	7981	1412	36156	No_constitutive_exon_found_in_species
ATTAAAGTATTGCGTTGACATTGACTTTGTGCCTGAGGTGGTGGGCGCAGGC	2614795	2614834	2614884	2614832	-1	AM270980	An01g11090	2614795	2616044	None	7981	1412	36156	No_constitutive_exon_found_in_species
GTACGTTCCTTTGTTCTCCAAAGTTGTTGCATTGACTAACTTGGGACAAGCT	2640611	2640852	2640561	2640613	1	AM270980	An01g11200	2639544	2641098	None	7981	1412	36156	No_constitutive_exon_found_in_species
GAAGCATCCAGTCCGAAACACATGCTGACCGCGATATGCTTGGGGGATAGCG	2674687	2675365	2675415	2675363	-1	AM270980	An01g11380	2674687	2675704	None	7981	1412	36156	No_constitutive_exon_found_in_species
TGACTGCTTGCGTTTTACACCGCTGTAGAAGATGCTGACGGGGATACCAGGC	2686317	2686510	2686267	2686319	1	AM270980	An01g11420	2685688	2686510	None	7981	1412	36156	No_constitutive_exon_found_in_species
GTTAATGCGATCCTTGCTTTACTTGGAAGTATGCTCACTACGGGTGATAGTG	2692159	2692253	2692109	2692161	1	AM270980	An01g11450	2691544	2693942	None	7981	1412	36156	No_constitutive_exon_found_in_species
CTCATTTCAGTCTTCGATACATACTAGAATCGTTGCTAACGGGTACATAGTA	2697785	2697984	2697735	2697787	1	AM270980	An01g11480	2697124	2699277	None	7981	1412	36156	No_constitutive_exon_found_in_species
AGTTATTGCTCTTTCCATACTTGAGTGTACCAGCTACTGACAGCGGGCAGAA	2717237	2717381	2717431	2717379	-1	AM270980	An01g11550	2717237	2718941	None	7981	1412	36156	No_constitutive_exon_found_in_species
GATCCTGCATCCTGCAATCGGAATCAGGGCCGTATTCCGTCGGGCTAAAGGC	2751322	2751672	2751722	2751670	-1	AM270980	An01g11700	2751322	2752031	None	7981	1412	36156	No_constitutive_exon_found_in_species
CGGGCGCGCCGGTGCCCGGCTGGACGGTCGATAAGGAGACGGGAGCGAAGCA	2850051	2850225	2850001	2850053	1	AM270980	An01g12090	2849028	2850225	None	7981	1412	36156	No_constitutive_exon_found_in_species
CCTCCGACCATGTTGGCGCAGCCAATGCCATTGCCAAGGGAATGATCGAGGG	2853514	2854260	2854310	2854258	-1	AM270980	An01g12110	2853324	2854619	None	7981	1412	36156	No_constitutive_exon_found_in_species
CCTTGCTTTATCCTCCCCTACCTGGTAGGCTAACCTTGTCCGGGACACAGAG	2950973	2951421	2951471	2951419	-1	AM270980	An01g12460	2950973	2952471	None	7981	1412	36156	No_constitutive_exon_found_in_species
ATTGTGATAATTTCTGTTTGGATGCTGTGCTAACCAGTGGATGGGTGCAGGG	2967493	2967657	2967707	2967655	-1	AM270980	An01g12500	2967493	2969389	None	7981	1412	36156	No_constitutive_exon_found_in_species
TAGGTTTGAATCGGAAAAGCCCAAAGGTGATCGTTTGAATTAAGGGTCAGTA	2981635	2981729	2981585	2981637	1	AM270980	An01g12560	2981463	2982334	None	7981	1412	36156	No_constitutive_exon_found_in_species
AATATTTCATGTCCACTAGCAGTATGAACTTACTTGCCTTGGGGATGCAGCA	2997690	2997866	2997640	2997692	1	AM270980	An01g12630	2997099	2998464	None	7981	1412	36156	No_constitutive_exon_found_in_species
ACTAAGCCAGCTAGTATAGTACGTGCCCCGTGATGATTCCCCAAGGGAAGGA	3001904	3002051	3001854	3001906	1	AM270980	An01g12660	3001241	3002464	None	7981	1412	36156	No_constitutive_exon_found_in_species
AAGAACTGAGAACCAGTCGTCAGTGCGTGTGATTGATGGGGGAAAAAGAGGG	3002326	3002464	3002276	3002328	1	AM270980	An01g12660	3001241	3002464	None	7981	1412	36156	No_constitutive_exon_found_in_species
CTTGAAGCCTGGTGGAGTTGTCGTCCGTCTCTGGATCGGGGAGCGGACAGGG	3068725	3068830	3068675	3068727	1	AM270980	An01g12920	3067915	3070350	None	7981	1412	36156	No_constitutive_exon_found_in_species
CAAAAAAAAGAGAAGAGGAAGGGGAAGAAGATGGAGATGGAGGGAAAGAGAT	3068934	3069000	3068884	3068936	1	AM270980	An01g12920	3067915	3070350	None	7981	1412	36156	No_constitutive_exon_found_in_species
TCACAGAGGAACAGCTGCATTTAGGCCTCGGAAATATTGGGGGGAGCGAGGG	3069721	3069856	3069671	3069723	1	AM270980	An01g12920	3067915	3070350	None	7981	1412	36156	No_constitutive_exon_found_in_species
TGAATAGTCTGACAATTCAGCATCTGCGCGATGCTCTTCGGGGCCGAGAGGG	3112547	3112678	3112728	3112676	-1	AM270980	An01g13090	3110765	3113001	None	7981	1412	36156	No_constitutive_exon_found_in_species
CCGCCAATGTGTCTCACGATACGTACTACTAGTCCTGCGCCGGGTTGAAGGG	3122000	3122210	3122260	3122208	-1	AM270980	An01g13110	3121476	3122363	None	7981	1412	36156	No_constitutive_exon_found_in_species
GGCCGTCAGCCAGAAAAAAATTGATTGCGTATCCGATCGCGGGGCGGCAGAG	3121911	3121954	3122004	3121952	-1	AM270980	An01g13110	3121476	3122363	None	7981	1412	36156	No_constitutive_exon_found_in_species
ACTTCAAAACATCCCCTCTCCAATGGATGATGAAGCTTTTGGGAAATCAGAG	3121476	3121837	3121887	3121835	-1	AM270980	An01g13110	3121476	3122363	None	7981	1412	36156	No_constitutive_exon_found_in_species
AAGTCGCATACCAAACCATCAGATGATAGCGATGAAAAGGGACCCGGAAGCT	3153431	3153620	3153670	3153618	-1	AM270980	An01g13230	3153112	3154892	None	7981	1412	36156	No_constitutive_exon_found_in_species
CATTCCTACTCTCCCCGAGATAAAGCAGAGCAATGTTTGGTAAGGGCCAGGT	3179026	3179176	3178976	3179028	1	AM270980	An01g13310	3176803	3179547	None	7981	1412	36156	No_constitutive_exon_found_in_species
AATCTAAGATCATTCCCTAAAGTGGTTGCTGCTGGGTGGGGGATGGGGAGGG	3182315	3182356	3182406	3182354	-1	AM270980	An01g13330	3181508	3184160	None	7981	1412	36156	No_constitutive_exon_found_in_species
CGAGACGCTCTTTGGTGATTGTTGGTAAATATTTTGGTTGGGTGACTGAGGA	3182144	3182220	3182270	3182218	-1	AM270980	An01g13330	3181508	3184160	None	7981	1412	36156	No_constitutive_exon_found_in_species
TTACGGTACTCGCAAGTAAACCCCGAAGTGGCCTGTCACGGGACGATCAGGT	3181508	3181619	3181669	3181617	-1	AM270980	An01g13330	3181508	3184160	None	7981	1412	36156	No_constitutive_exon_found_in_species
AAAGAAAAAGGAAAAGGAAAGAGGCCCCCAAGCGATGGATGATAGGGAAGGG	3203581	3203679	3203729	3203677	-1	AM270980	An01g13420	3203328	3205492	None	7981	1412	36156	No_constitutive_exon_found_in_species
GTGTGTCGAATGCGTTGGAGTACGGAGGCTCGGCTGGCTGGGGTGGAGAGAG	3232405	3233405	3232355	3232407	1	AM270980	An01g13540	3231168	3233805	None	7981	1412	36156	No_constitutive_exon_found_in_species
AACTACATAAGTATAGGCAAAAGCTGACCAGATCTTCTATATGGGTGTAGAA	3268131	3268232	3268081	3268133	1	AM270980	An01g13680	3267933	3268832	None	7981	1412	36156	No_constitutive_exon_found_in_species
GCGATGTCGATGTGATGCGGGCTGGGCCGGGACCGAATATGGGGGTTGAGTT	3269058	3269193	3269243	3269191	-1	AM270980	An01g13690	3269058	3270185	None	7981	1412	36156	No_constitutive_exon_found_in_species
CCCAGCGACACTATTGCAGTCTGACAACGCCTAACTTTGGACGGGACTAGGA	3387280	3387657	3387707	3387655	-1	AM270980	An01g14140	3386909	3387880	None	7981	1412	36156	No_constitutive_exon_found_in_species
GGGTGAGACTCCCCATCACGGGCCGAAGTTACTATACAATGGGCTAACAGGC	3413098	3413266	3413048	3413100	1	AM270980	An01g14290	3411743	3414153	None	7981	1412	36156	No_constitutive_exon_found_in_species
GGTAACGTATCCATCACATTCCTAGATTTTCCGCTGCTGAGGGATGCCAGAT	3463569	3463646	3463696	3463644	-1	AM270980	An01g14480	3462049	3463953	None	7981	1412	36156	No_constitutive_exon_found_in_species
TCGTCTCGTGGCAGTCATGTTAAGTCGGCCTTGATTGGGGTGGAATGTAGGA	3488963	3489063	3488913	3488965	1	AM270980	An01g14590	3488598	3489843	None	7981	1412	36156	No_constitutive_exon_found_in_species
CGGTCTCCCGGGATAGAGGATGATGATGGCTGACAAGACGGGAATGATAGGT	3493374	3493762	3493324	3493376	1	AM270980	An01g14620	3493210	3494920	None	7981	1412	36156	No_constitutive_exon_found_in_species
GTGAGTATACCGTCCTTTAAGGTACGGATGTGGACACTGATGGGAACCAGAA	3507241	3507371	3507421	3507369	-1	AM270980	An01g14670	3506859	3508155	pgaE	7981	1412	36156	No_constitutive_exon_found_in_species
ATGAGCAGCTCGAGGCTGCCGGGCACTTTGGAGTCATCATGGGTGAGAAGAA	3511900	3511994	3512044	3511992	-1	AM270980	An01g14690	3510779	3513000	None	7981	1412	36156	No_constitutive_exon_found_in_species
TGATCGGGCCTGGCCGTGGGAATTTGTAATATACTAACAGGAGCGGGTAGAC	3611785	3612429	3612479	3612427	-1	AM270980	An01g15150	3611184	3613516	None	7981	1412	36156	No_constitutive_exon_found_in_species
GGTAAGAGGCTTCCTTGGAGGGGTTCGTCGGAGGTAGGGTGAGCTTGGAGCA	8135	8178	8228	8176	-1	AM270987	An08g00060	7531	8268	None	7981	1412	36156	No_constitutive_exon_found_in_species
CAGTCAGGCATGAAAGGTAGTGGGAGACGGGGTAAGCAATGATGGGCAAGGG	23149	23383	23099	23151	1	AM270987	An08g00170	22605	23383	None	7981	1412	36156	No_constitutive_exon_found_in_species
TGGGTTCTTTCATGATTTCCCTCCATACGGTATGCTAACCAAGGGCTTAGGT	63301	63914	63251	63303	1	AM270987	An08g00400	61582	63914	None	7981	1412	36156	No_constitutive_exon_found_in_species
GTTTGGAAGAGGCGCTGTTGGCGCAGTGGAAGGAGAATGTGAAGAGGGAGTT	69426	69690	69376	69428	1	AM270987	An08g00420	68553	70025	None	7981	1412	36156	No_constitutive_exon_found_in_species
GAAGCAGCTTCAAACCTGGCTAGCAATTGGGAGGTAGCTGACGGGAGCAGGA	141836	143756	143806	143754	-1	AM270987	An08g00730	141836	144203	None	7981	1412	36156	No_constitutive_exon_found_in_species
GATCCCACGGCCTCCAATTCCAATCCCTACTGACTGAACGGGGGGTGCAGCT	162680	163054	162630	162682	1	AM270987	An08g00830	160949	163054	None	7981	1412	36156	No_constitutive_exon_found_in_species
CAAGCAGGCCAGGCAGAGAGAAAGTCGTGGGACTTTGACCCGGGGCACAGGG	205578	205727	205777	205725	-1	AM270987	An08g01050	205220	206014	None	7981	1412	36156	No_constitutive_exon_found_in_species
TCTTTGTATTTATTGTACTTTATGGGATATGATGTACTGATTGGGAATAGGA	214474	215171	215221	215169	-1	AM270987	An08g01080	214474	215603	None	7981	1412	36156	No_constitutive_exon_found_in_species
CAGTACATACCCTGACTTGCAGTGGTGCGCATATGCCTCTGGGCGGGTAGAT	404612	404839	404562	404614	1	AM270987	An08g01830	403906	404839	None	7981	1412	36156	No_constitutive_exon_found_in_species
GGACGAATTACAACGCTCATTCATTGGTCTTGATGCGATGGAGGGGTAAGCT	479713	479753	479803	479751	-1	AM270987	An08g02160	478095	480359	None	7981	1412	36156	No_constitutive_exon_found_in_species
GCCGTCTACAATGTGAATGACGCTGACAATAAATTTTTTGGGACTCAAAGTT	506989	507007	506939	506991	1	AM270987	An08g02280	506830	509287	None	7981	1412	36156	No_constitutive_exon_found_in_species
CCGGGGTCAGTGCTAAGGGCGCTATGCTGACTGACGGGTTGGGCAACCAGCT	507097	507174	507047	507099	1	AM270987	An08g02280	506830	509287	None	7981	1412	36156	No_constitutive_exon_found_in_species
CATGCCCCACTGATGGCGTGGTCCCCGACCGCCGTGATCGGGGAGTCAAGGT	601580	601667	601530	601582	1	AM270987	An08g02570	600296	602391	None	7981	1412	36156	No_constitutive_exon_found_in_species
TGCCGTTTAAGCCATTGCCGGGGTTCAGGTCTGGTTTGTGTGGGAAATAGCA	602077	602246	602027	602079	1	AM270987	An08g02570	600296	602391	None	7981	1412	36156	No_constitutive_exon_found_in_species
GATGATGATGAAAGGAAAAGTGAAAGAAGGATTTAGTTCGAGAAGGGGAGGG	613645	613990	613595	613647	1	AM270987	An08g02620	613602	614803	None	7981	1412	36156	No_constitutive_exon_found_in_species
TATACCTACTTGGGGTTGGTACCTTCTAGGCTTTCTGGATGAGGGATGAGGA	615918	616013	615868	615920	1	AM270987	An08g02630	615309	617147	None	7981	1412	36156	No_constitutive_exon_found_in_species
CCGGTCTGCAATTGCTGTTATATTTAGGCTTTGTGCAACCGGGGCGAAAGCT	616631	616801	616581	616633	1	AM270987	An08g02630	615309	617147	None	7981	1412	36156	No_constitutive_exon_found_in_species
TCGGAACTGCAACGGACATCCTCCAGCTCTTCTCCATCTGGGGTAGATAGCT	621800	622004	622054	622002	-1	AM270987	An08g02650	620556	622391	None	7981	1412	36156	No_constitutive_exon_found_in_species
GCGCCGTTGTTTTATAAGATTGGCAGAGCGGTGCTAATGGCTGGGGACAGAC	626512	628552	628602	628550	-1	AM270987	An08g02680	626512	629618	None	7981	1412	36156	No_constitutive_exon_found_in_species
AGTATAGACAAGCCCAACGGGAAATTGTCTATTGGTCAGGGTGTATGGAGCA	630045	630132	629995	630047	1	AM270987	An08g02690	629744	630132	None	7981	1412	36156	No_constitutive_exon_found_in_species
TGAATATGATATAGTATTGGGGTTGAGAGGGGAAGTCATTGGGGATATAGAT	634637	634665	634715	634663	-1	AM270987	An08g02720	634637	635372	None	7981	1412	36156	No_constitutive_exon_found_in_species
TCTATCTAGGTTTTTGTTTATGGGGGAGAACGAGGCTAATGGGTTGGTAGAC	660098	660216	660266	660214	-1	AM270987	An08g02830	659954	660709	None	7981	1412	36156	No_constitutive_exon_found_in_species
TCATCGACTATTTTGTATAGGGGTGGTGGGTATGCTGACGGGTGGAACAGGA	694157	694249	694299	694247	-1	AM270987	An08g03000	693362	694764	None	7981	1412	36156	No_constitutive_exon_found_in_species
CGTTTAACTCATTGGAGTGAAGAAAGACTGGCTAACGAGGGAAATTGTAGAG	697251	697525	697575	697523	-1	AM270987	An08g03030	696777	697804	None	7981	1412	36156	No_constitutive_exon_found_in_species
TTTCAGTCTGTATCTACGCAGCAATAAAGTTCGATTGGGTAGGTGGCTAGGT	716748	716798	716698	716750	1	AM270987	An08g03110	716105	717026	None	7981	1412	36156	No_constitutive_exon_found_in_species
ATTTTGATTTTTTTTTTTTTTTTTTTTTTTTTTTTTTTTTTGGGTTAGAGTC	719591	719648	719541	719593	1	AM270987	An08g03130	719125	720160	None	7981	1412	36156	No_constitutive_exon_found_in_species
TCTGTGTAACATATCTTCTGTGAATCGATTACTGACGATGGTGGGAACAGTG	821099	824074	824124	824072	-1	AM270987	An08g03530	819921	824243	None	7981	1412	36156	No_constitutive_exon_found_in_species
CAATAGGGTACTTGTATAAAGCATAATACTAAGCCGTAAAAATGGGATAGAG	887741	888270	888320	888268	-1	AM270987	An08g03740	887741	888927	None	7981	1412	36156	No_constitutive_exon_found_in_species
TGAAACTGGTGTGGACGGAGGGTGACTGGGGGGTGATGACGGGAAATTAGAC	891485	891521	891571	891519	-1	AM270987	An08g03760	891393	891998	None	7981	1412	36156	No_constitutive_exon_found_in_species
CACATTTCCCAGTATACACCCTCAATGCTAACAAGGCAGAGGGAATCCAGAC	895278	895778	895828	895776	-1	AM270987	An08g03780	894925	896945	None	7981	1412	36156	No_constitutive_exon_found_in_species
TGTAAATTATACAGCATACACTTATACTTATACACAAGGGAATAAAACAGTG	988119	988567	988617	988565	-1	AM270987	An08g04120	988119	989007	None	7981	1412	36156	No_constitutive_exon_found_in_species
AGAAAGATGATCTTGAATAAATTCTAACGAGAATCAATGGGATCGGATAGTC	996916	997550	997600	997548	-1	AM270987	An08g04150	996916	997967	None	7981	1412	36156	No_constitutive_exon_found_in_species
GTATGTCTCTTTAGTAAAATGGCCATGGATAGAGAGCTGACACAGGGTAGTC	998828	999985	1000035	999983	-1	AM270987	An08g04160	998828	1000848	None	7981	1412	36156	No_constitutive_exon_found_in_species
CCAACGAGGAAATCGCCGATAAATGAATTGGGGTTCCAAGGGAATATCAGCC	1001131	1001260	1001081	1001133	1	AM270987	An08g04170	1000865	1001260	None	7981	1412	36156	No_constitutive_exon_found_in_species
AAAAATTAGGAAAAGGAAAAAGGTAAAGATATCTTACACCAAGGGAGAAGGG	1002679	1002766	1002629	1002681	1	AM270987	An08g04180	1001659	1003505	None	7981	1412	36156	No_constitutive_exon_found_in_species
CTCTCACCTCGCCCGTGTCAAGTATGGAACGGGTCCGAATAGATTGGGAGGT	1003428	1003505	1003378	1003430	1	AM270987	An08g04180	1001659	1003505	None	7981	1412	36156	No_constitutive_exon_found_in_species
AGCCCGTTGCCTGCCAAGAAGGTATCGTCCTGCACCTACTGGGGGGACAGAT	1052493	1052536	1052586	1052534	-1	AM270987	An08g04340	1052071	1052615	None	7981	1412	36156	No_constitutive_exon_found_in_species
AGCCAACCGAGCGATTCGAATCCATAGCACCACCCTACCCACCGGGCAAGGA	1063639	1063722	1063772	1063720	-1	AM270987	An08g04370	1062596	1063866	None	7981	1412	36156	No_constitutive_exon_found_in_species
CAACGGGTAAGTTTGGGCCATACACTAACAAGACAATGGGGGAAATATAGAA	1073125	1073347	1073397	1073345	-1	AM270987	An08g04430	1072749	1073939	None	7981	1412	36156	No_constitutive_exon_found_in_species
GTCATCGCAGTTGAGACTTTCACTGACAGAGCCGATGGGCGGGGTGACAGAT	1137775	1137924	1137725	1137777	1	AM270987	An08g04700	1137251	1139672	None	7981	1412	36156	No_constitutive_exon_found_in_species
CCCCAATATCTCTTCAACAAATAAATGTGTAAGGTAGGGAGAGGGTCCAGGC	1193109	1193308	1193059	1193111	1	AM270987	An08g04950	1192348	1193308	None	7981	1412	36156	No_constitutive_exon_found_in_species
GGATTATTAAGGCTGGCGAAACGAAACTGGGTATTATTGGGGGGTACAAGAT	1198619	1198752	1198569	1198621	1	AM270987	An08g04980	1198314	1199152	None	7981	1412	36156	No_constitutive_exon_found_in_species
AATGGAAGCAAGTGGATGAGAAAAAGTTGGGTCTGTCGTGGGCGGATAAGCG	1228111	1228336	1228061	1228113	1	AM270987	An08g05110	1227931	1231217	None	7981	1412	36156	No_constitutive_exon_found_in_species
CCCAGCTTAGGCCGGCAGGCTAAACTAGACTCTAGGGGGTTGTGCGGAAGGA	1229776	1229800	1229726	1229778	1	AM270987	An08g05110	1227931	1231217	None	7981	1412	36156	No_constitutive_exon_found_in_species
TGAACCTTCGTGGTTGCTAGGATAGATGCATAATAACTCGAGGGGTGAAGGA	1236516	1236704	1236466	1236518	1	AM270987	An08g05140	1233093	1237941	None	7981	1412	36156	No_constitutive_exon_found_in_species
GGTAAGGGGGAACACCCAAGAACCAAACAAACGCGAATTGATTGGGGAAGAC	1243299	1243393	1243249	1243301	1	AM270987	An08g05170	1243130	1243875	None	7981	1412	36156	No_constitutive_exon_found_in_species
CGGGAGACGGCGTCCGACCGGCAAGTGAGTCCTGGAGACGGGAGAGAGAGGC	1256430	1256571	1256380	1256432	1	AM270987	An08g05210	1256016	1258225	None	7981	1412	36156	No_constitutive_exon_found_in_species
CGGGGCCCATCCGACAATTAGATTGAGACCACCGATTTAATTGCAGGGAGGG	1259422	1259579	1259629	1259577	-1	AM270987	An08g05220	1258909	1260532	None	7981	1412	36156	No_constitutive_exon_found_in_species
GAAGAAACAGGAGGTATTCCACCTGGTTTGAGATCTATTTTGGGGGGGAGGG	1346487	1346553	1346437	1346489	1	AM270987	An08g05620	1346261	1346553	None	7981	1412	36156	No_constitutive_exon_found_in_species
TTCCATCGAAGTATATATATAGTCTGGTTTAACCTGGCTGACAGGGACAGAA	1358735	1358796	1358846	1358794	-1	AM270987	An08g05690	1358227	1359678	None	7981	1412	36156	No_constitutive_exon_found_in_species
TATCATTCTTCAAATTTGCGTATGTTTCTAATGAACCTATGGGACACCAGTA	1360769	1360938	1360988	1360936	-1	AM270987	An08g05700	1359873	1361245	None	7981	1412	36156	No_constitutive_exon_found_in_species
GGGTTGCGGGCAAAGCAGACCAGTGAACTGAAGGCGATCGGGATGAGGAGGG	1366360	1366504	1366554	1366502	-1	AM270987	An08g05750	1365713	1366961	None	7981	1412	36156	No_constitutive_exon_found_in_species
CTTGGTTCCTTTAGTTAGTTCATGGAGCCAATCAAGGGGACATTGGAGAGGG	1378601	1378687	1378737	1378685	-1	AM270987	An08g05810	1378601	1378855	None	7981	1412	36156	No_constitutive_exon_found_in_species
CAATGGGGATCAGTCGTCGGTCGGGTCGATCAATCAGGCGGGTAGTTAAGGG	1381917	1382009	1381867	1381919	1	AM270987	An08g05830	1381409	1384648	None	7981	1412	36156	No_constitutive_exon_found_in_species
TAGAGTACTAGGTAGTGACGCGCCTTAGGGGGGGGAGAGAGAGGGAAGAGGG	1396150	1396280	1396100	1396152	1	AM270987	An08g05880	1395800	1396418	None	7981	1412	36156	No_constitutive_exon_found_in_species
ATGAAATGTCGATAGATGAAATGTGACTGACTGGAATGGCACTGGGGCAGCT	1467362	1467758	1467808	1467756	-1	AM270987	An08g06200	1467362	1469265	None	7981	1412	36156	No_constitutive_exon_found_in_species
TGAGGCTGAGGCAAGAGTGGCAGTGAAACCAGTCGGGGCGGTGCGGAAAGGG	1498700	1498814	1498864	1498812	-1	AM270987	An08g06310	1497778	1500132	None	7981	1412	36156	No_constitutive_exon_found_in_species
AAGAGATGGAGGTAGATCGACGCTTCGTACTTGATATACCTGGGAAGTAGAA	1514709	1514775	1514659	1514711	1	AM270987	An08g06360	1512891	1514775	None	7981	1412	36156	No_constitutive_exon_found_in_species
TCTTCTACCCCTCATACGAGACGCCGCTGATCGAAATGAGGGGCATGTAGCC	1575682	1575740	1575790	1575738	-1	AM270987	An08g06610	1573973	1575835	None	7981	1412	36156	No_constitutive_exon_found_in_species
CACCTCTCGACCTCATACCAGAATGTCATGCTGATTGAAGGGAATCATAGGA	1591904	1592060	1591854	1591906	1	AM270987	An08g06680	1591010	1592436	None	7981	1412	36156	No_constitutive_exon_found_in_species
GAGGAATGCAAGCTACACAGGGAGCGCATGCTGATGGATTTATGGGGTAGTG	1611243	1611765	1611815	1611763	-1	AM270987	An08g06750	1607858	1612196	None	7981	1412	36156	No_constitutive_exon_found_in_species
GTCTGAGGGACGGGTATCTGGAAAGCCCCTCTCCCCCGGCCGGGGCAAAGGG	1638438	1638607	1638657	1638605	-1	AM270987	An08g06840	1638040	1638925	None	7981	1412	36156	No_constitutive_exon_found_in_species
CAGCATGTTACGCTATCCAGAGATGAGACTGTGTCAGGTGGTAGGGACAGGT	1646767	1646917	1646967	1646915	-1	AM270987	An08g06870	1646767	1647484	None	7981	1412	36156	No_constitutive_exon_found_in_species
GTATGGTGGGGATGTCTATGTGATGATGGCTAATACGAAGGGAGATTTAGGT	1668498	1668913	1668448	1668500	1	AM270987	An08g06990	1667907	1668913	None	7981	1412	36156	No_constitutive_exon_found_in_species
TCGGTGAGTGCGGTGGATATATGTTATCAAGTTGTATGCTGACAGGGCAGAT	1691820	1692194	1691770	1691822	1	AM270987	An08g07070	1687873	1693115	None	7981	1412	36156	No_constitutive_exon_found_in_species
CGGTAATTCTTTCCCTGCGTATGGACGGTGTAACGGGGATGAGACGGCAGGC	1714262	1714266	1714212	1714264	1	AM270987	An08g07190	1714043	1714627	None	7981	1412	36156	No_constitutive_exon_found_in_species
TGGTAGGCTGGATGCGATGATAACCATAACGGTGCAGGGTAACGGTGCAGTC	1714456	1714627	1714406	1714458	1	AM270987	An08g07190	1714043	1714627	None	7981	1412	36156	No_constitutive_exon_found_in_species
TTCCTTTGGGAGTTGGGTTGGTAGTAGTTCCTGACTGATTGGGTTAATAGGG	1721155	1721178	1721228	1721176	-1	AM270987	An08g07240	1721155	1721958	None	7981	1412	36156	No_constitutive_exon_found_in_species
TGCGTGGAGACTCTCCCATCGTAATTTCGTATGGGTGGGTGAGGTGAAAGCT	1839805	1839871	1839755	1839807	1	AM270987	An08g07670	1839097	1839871	None	7981	1412	36156	No_constitutive_exon_found_in_species
AGTAATAGTAGTACTACCAGGTAAATAATCTGTTCCACGGGAACGGGAAGGT	1847991	1848094	1847941	1847993	1	AM270987	An08g07730	1847289	1848638	None	7981	1412	36156	No_constitutive_exon_found_in_species
GCCAGCCTGCCAGGCTACTGAGTCCATACGCACGGGGGCGGATTGAGCAGAT	1875259	1875311	1875361	1875309	-1	AM270987	An08g07860	1874735	1875708	None	7981	1412	36156	No_constitutive_exon_found_in_species
CTGCGTAAAGTCGAAGAAGTGTCGAAAATCGCGCTTCCGCCGGGCAAAAGGA	1878917	1880229	1878867	1878919	1	AM270987	An08g07870	1876524	1884775	None	7981	1412	36156	No_constitutive_exon_found_in_species
GGAGTGGGGAGAAGTTAATGGCGCCTACGATGGTGGTTTGTGGGAGGCAGGA	1887930	1888047	1887880	1887932	1	AM270987	An08g07900	1887249	1888521	None	7981	1412	36156	No_constitutive_exon_found_in_species
TCACTGATTTTGATACGCTTGATGCGAGTTGTGTTTCTCCGCTGAGGGAGAG	1888340	1888521	1888290	1888342	1	AM270987	An08g07900	1887249	1888521	None	7981	1412	36156	No_constitutive_exon_found_in_species
CATGAAGCCCAACCATCGTTGAGGCTAATTGAATGTTCCGAAGAGGGGAGGG	1893146	1893259	1893309	1893257	-1	AM270987	An08g07930	1893146	1896654	None	7981	1412	36156	No_constitutive_exon_found_in_species
GTTGAAGCTGCGGCTCGGAAACATCCAAATGGACTGGCAGGGCACGGCAGCG	1914748	1914982	1914698	1914750	1	AM270987	An08g08050	1913530	1914982	None	7981	1412	36156	No_constitutive_exon_found_in_species
TTCTTTCTCATTAGGTATTGCCCTTAAGACAGACTGACTCTGGGTGACAGGG	1969041	1969109	1969159	1969107	-1	AM270987	An08g08260	1968683	1969509	None	7981	1412	36156	No_constitutive_exon_found_in_species
CTTCTGATTGTTGCTTGAGATGTGGAATACTGACAAGGATGGGTGTGTAGAC	1985260	1985271	1985321	1985269	-1	AM270987	An08g08330	1983330	1985355	None	7981	1412	36156	No_constitutive_exon_found_in_species
GCTTCGATAAGAAAATAGTTCGAATATTCCTCGGTTTTCTGGTGGGTTAGCT	2014641	2014695	2014745	2014693	-1	AM270987	An08g08460	2014349	2015803	None	7981	1412	36156	No_constitutive_exon_found_in_species
ACTTGTTTGCGACCGTATCGACACCGTCCTTGCTAACACAAGGGATATAGGC	2026730	2027254	2027304	2027252	-1	AM270987	An08g08510	2025677	2027350	None	7981	1412	36156	No_constitutive_exon_found_in_species
CTGATGGTTTTCGGAGAATGAGCTCAATGGCTGATTTTGTGGGAAAATAGGC	2047655	2047777	2047605	2047657	1	AM270987	An08g08580	2047273	2049733	None	7981	1412	36156	No_constitutive_exon_found_in_species
TTGCAAGATGATGGTTTGTCTTGTGGTAATTTTGTGGCTGACGGGCTGAGGA	2048648	2048746	2048598	2048650	1	AM270987	An08g08580	2047273	2049733	None	7981	1412	36156	No_constitutive_exon_found_in_species
ACCACCTTTGCCTTTTCGGCCTCTCCATAATTAGAAACTGGGAGGAACAGGG	2049482	2049547	2049432	2049484	1	AM270987	An08g08580	2047273	2049733	None	7981	1412	36156	No_constitutive_exon_found_in_species
CGAATATGTTGTGTTAGGACAATGATAGTCGCCGCTATGGGTCAAAGCAGCC	2063502	2063781	2063831	2063779	-1	AM270987	An08g08640	2063502	2064701	None	7981	1412	36156	No_constitutive_exon_found_in_species
ACACAAGTTCGTTAACTAAAGCAAGGCCCCCTATTGTTCGGGGAGAAGAGGG	2065880	2065982	2065830	2065882	1	AM270987	An08g08650	2065347	2066071	None	7981	1412	36156	No_constitutive_exon_found_in_species
TCCTGGAAATATCTAGGTAGAATGTATGGGCTAACAGGGTATGTGGGTAGAG	2077526	2077701	2077751	2077699	-1	AM270987	An08g08690	2076662	2078070	None	7981	1412	36156	No_constitutive_exon_found_in_species
AACGAAGCATTCACGAGGGGACAAATGGTGGGTGATGCCGGGGGTCGCAGGG	2101504	2101572	2101622	2101570	-1	AM270987	An08g08790	2100183	2102345	None	7981	1412	36156	No_constitutive_exon_found_in_species
TTCTGTCTTTTGCTAACGATGAGATCAGCGGTGATTAATCGGGTTCGGAGAA	2157360	2157445	2157310	2157362	1	AM270987	An08g09080	2156705	2157873	None	7981	1412	36156	No_constitutive_exon_found_in_species
TGGATATCCTGCGTCGAGAGGCCGATGTGACAGCTGAAGGGCAGGATTAGCT	2202225	2202279	2202175	2202227	1	AM270987	An08g09270	2201465	2203073	None	7981	1412	36156	No_constitutive_exon_found_in_species
TAGCGATTGGTAGTGGGCATGTGATAACTTCTTTGGATTGATATGGGTAGCT	2202775	2202820	2202725	2202777	1	AM270987	An08g09270	2201465	2203073	None	7981	1412	36156	No_constitutive_exon_found_in_species
GTACATACTCGAAAAATTCGATGCGAGCAAGTGCCCACACGGGCGACCAGAT	2234379	2234512	2234329	2234381	1	AM270987	An08g09410	2231568	2235192	None	7981	1412	36156	No_constitutive_exon_found_in_species
CCTGAGGAGCACATCCCGCCTGAGTGGGGCGAGATTCTGGGGACCATGAGGC	2234608	2234740	2234558	2234610	1	AM270987	An08g09410	2231568	2235192	None	7981	1412	36156	No_constitutive_exon_found_in_species
ATCCGGTCCACGACAAGTGCATGTACAATCACGGAGGGAAAATGGATAAGAT	2250973	2251545	2251595	2251543	-1	AM270987	An08g09490	2250257	2252721	None	7981	1412	36156	No_constitutive_exon_found_in_species
CTACTGAGAAACAAGAAATGGTGTTAAAGGCTTAATCTCCGCGTGGGCAGAA	2266163	2266546	2266113	2266165	1	AM270987	An08g09540	2265944	2267942	None	7981	1412	36156	No_constitutive_exon_found_in_species
AATGATATTTGGGGATTGAGGATAGTAAGTGTAAACTATTTGTGGGATAGAA	2299240	2299647	2299697	2299645	-1	AM270987	An08g09690	2299240	2300630	None	7981	1412	36156	No_constitutive_exon_found_in_species
TCGTTGTGAGACGTCGGAATTCCTGCTGCCAAGGGTGCTAACTAGGGCAGGT	2305889	2306056	2305839	2305891	1	AM270987	An08g09720	2305512	2307323	None	7981	1412	36156	No_constitutive_exon_found_in_species
TCGGTAAGGAGGGATGGACGGGGGGTTATATAGGTAGCTTGGTGGGTAAGCA	2333140	2333220	2333270	2333218	-1	AM270987	An08g09840	2332868	2333782	None	7981	1412	36156	No_constitutive_exon_found_in_species
CCCAGCAGTGCTAGTATATCGGTAATATGTGTTTCTTGGAGTTGGGACAGAT	2379162	2379285	2379112	2379164	1	AM270987	An08g10010	2378500	2379285	None	7981	1412	36156	No_constitutive_exon_found_in_species
ATTCTCCATAAGCTCTACCAATTTGTCAACTACTAACTTGACATGGGTAGTC	2383856	2384057	2384107	2384055	-1	AM270987	An08g10040	2382273	2385038	None	7981	1412	36156	No_constitutive_exon_found_in_species
CACAAATTCTCTGTTTTCGATGACTTTTCTTTTTTTGTTGGGTTGGGTAGGT	2434930	2434946	2434880	2434932	1	AM270987	An08g10260	2433726	2435059	None	7981	1412	36156	No_constitutive_exon_found_in_species
CTGTTTTTGAATGAGGATTGTGGTTTGAGATGATGGGGATGAAGAGCTAGAC	2509081	2509137	2509187	2509135	-1	AM270987	An08g10500	2508833	2509883	None	7981	1412	36156	No_constitutive_exon_found_in_species
TCGAATAATGAGCCCAGAGAGTTTCTGGGAGTGTATATGCGGGATTCGAGGA	2532448	2532541	2532398	2532450	1	AM270987	An08g10590	2532358	2534171	None	7981	1412	36156	No_constitutive_exon_found_in_species
AACTCGGTAGACTAGTCCGTCGTTTAGATTGCGTGTGGGATGATTGGGAGGG	2534072	2534171	2534022	2534074	1	AM270987	An08g10590	2532358	2534171	None	7981	1412	36156	No_constitutive_exon_found_in_species
TATTCTTTCAGGATGGCAGGCGGCTAAGTGTACTAATTCTGAACGGGTAGAC	2534354	2534729	2534779	2534727	-1	AM270987	An08g10600	2534354	2536876	None	7981	1412	36156	No_constitutive_exon_found_in_species
AGCCATGGTATTAGACATGCCGTGGCGCTGAGCCTGTGAGGGAATGAAAGAA	2540823	2541274	2541324	2541272	-1	AM270987	An08g10630	2540823	2541594	None	7981	1412	36156	No_constitutive_exon_found_in_species
ACACACACAGAGAGAGAGTTGGTTGGAGCTGCTGGTGGGGGGGAACTGAGCG	2550089	2550129	2550039	2550091	1	AM270987	An08g10660	2549808	2551560	None	7981	1412	36156	No_constitutive_exon_found_in_species
ATGGAGTAAAGTGACTGGTAGGTGTGTGTCTCGTCTGGGCGGAGAAAAAGGC	2550212	2550246	2550162	2550214	1	AM270987	An08g10660	2549808	2551560	None	7981	1412	36156	No_constitutive_exon_found_in_species
CTTGGAAGAGTAAGTAGTAGTGGTTAGTATGGGGTTAGTTTGGGTAGAAGGA	2550473	2550506	2550423	2550475	1	AM270987	An08g10660	2549808	2551560	None	7981	1412	36156	No_constitutive_exon_found_in_species
CATTTGGCCCTTTGTCGCACCGGGGAAGACCATCTCATATCGGGATGTAGTG	2573379	2573467	2573329	2573381	1	AM270987	An08g10780	2572708	2574613	None	7981	1412	36156	No_constitutive_exon_found_in_species
AACGTAGTAACACGACACGTAACTCTTCCAGAGCTTGAGGGATGTAGCAGGT	2602229	2602341	2602391	2602339	-1	AM270987	An08g10890	2601885	2602499	None	7981	1412	36156	No_constitutive_exon_found_in_species
AGGTTGAAAACACACGGACGCACCTTCCTGCCAGTGGGTCGAGGCTATAGCA	2601885	2602002	2602052	2602000	-1	AM270987	An08g10890	2601885	2602499	None	7981	1412	36156	No_constitutive_exon_found_in_species
CTGCTGCATAGGATTGATCATGGCGAAGAGTAACTGATAACGGGGCGCAGCG	2606312	2606510	2606560	2606508	-1	AM270987	An08g10920	2604981	2606843	None	7981	1412	36156	No_constitutive_exon_found_in_species
CCGTGAAGTAGTGGTTTCAGACATCAGACCCGCTAACGCATTGGGAATAGGG	2605356	2605439	2605489	2605437	-1	AM270987	An08g10920	2604981	2606843	None	7981	1412	36156	No_constitutive_exon_found_in_species
CATCTGATGAGACCGCAGACGGCAGGCTGGAGCCAAGCTAACGGGTACAGAG	2622113	2622765	2622815	2622763	-1	AM270987	An08g10980	2620334	2622987	None	7981	1412	36156	No_constitutive_exon_found_in_species
TAGTTAAGTGCCCTTCCAATGAACCCTGAGGATCAAGGGTAGGGGGCCAGGG	2644995	2645135	2645185	2645133	-1	AM270987	An08g11140	2644995	2646203	None	7981	1412	36156	No_constitutive_exon_found_in_species
CATATTTCTTCTGTCGTTCACGAGATGTTGTTTCTCTTGCATTCGGGAAGAT	2683744	2683780	2683694	2683746	1	AM270987	An08g11310	2681005	2683780	None	7981	1412	36156	No_constitutive_exon_found_in_species
CCTCGGTCATGTGTGAATCGGTCTCCTGGCGTCATTAATTAGGGAAGCAGAT	2716375	2716436	2716486	2716434	-1	AM270987	An08g11490	2715553	2716618	None	7981	1412	36156	No_constitutive_exon_found_in_species
CAGTAAGTTCACGCGGCTACTCGTCCACTGTATGCTCATGGGAACGGTAGGA	2790188	2791106	2791156	2791104	-1	AM270987	An08g11750	2790188	2791202	None	7981	1412	36156	No_constitutive_exon_found_in_species
TCTCCTCGCTCCCTGCCGGGTATTATGTATTTGTGTTGAGATCGGGACAGAA	2796730	2798044	2798094	2798042	-1	AM270987	An08g11770	2795760	2798535	None	7981	1412	36156	No_constitutive_exon_found_in_species
AGTGGGGACACGACGGCACCTGCCTGGGAAGCATATCTACCGGGGTAAAGAT	2809719	2809776	2809826	2809774	-1	AM270987	An08g11810	2809553	2811190	None	7981	1412	36156	No_constitutive_exon_found_in_species
GTAACGCTCTCGCCAAGGTTCGGAACTGCTATTAGCTGACACGGGTGCAGGC	2814086	2815124	2815174	2815122	-1	AM270987	An08g11830	2814086	2815285	None	7981	1412	36156	No_constitutive_exon_found_in_species
CCATCGCAATCCCATCAAGGCGCGTATTGACAGACTGGGCGGCGGCGTAGTT	2819057	2819402	2819007	2819059	1	AM270987	An08g11860	2818770	2820490	None	7981	1412	36156	No_constitutive_exon_found_in_species
CCTAAAATTACTGAACATATGGAAGCTAAAAGAGGATTTGGGAGTCACAGGC	2844159	2844336	2844109	2844161	1	AM270987	An08g11980	2843700	2844511	None	7981	1412	36156	No_constitutive_exon_found_in_species
GTTGTAAGGAATAGTGATTTCATTTGTGTCATTTACTGATGGGGCTATAGCA	2851853	2851949	2851803	2851855	1	AM270987	An08g12040	2851667	2851949	None	7981	1412	36156	No_constitutive_exon_found_in_species
TAAGCAGCCCGATTGACTTCGTTCACAGCAAGACTAACAAGGGAGGTCAGTC	2864447	2864554	2864604	2864552	-1	AM270987	An08g12090	2864447	2865231	None	7981	1412	36156	No_constitutive_exon_found_in_species
ATTAGACTAGGTTGTGGCAGCCGACTGACTAACACTAATGGGAAATCCAGGA	2900930	2901691	2900880	2900932	1	AM270987	An08g12200	2898208	2902147	None	7981	1412	36156	No_constitutive_exon_found_in_species
GCTTAAGTGCGACATATTAAGCGAGTTGGAGTGCTGACGGGACGGTATAGGC	12245	19982	20032	19980	-1	AM270990	An11g00050	8622	20484	None	7981	1412	36156	No_constitutive_exon_found_in_species
TTCAATTTAGCCATGATGCGCGAACGATACTGAATGGATGGGTGGACCAGGG	50764	51139	51189	51137	-1	AM270990	An11g00150	50764	51614	None	7981	1412	36156	No_constitutive_exon_found_in_species
GCTCTCACACTCGAACGTTTCTTCGCAGATACCACTGACATGGGTGACAGAC	57915	58082	57865	57917	1	AM270990	An11g00190	57055	58082	None	7981	1412	36156	No_constitutive_exon_found_in_species
TGTGAGTTCACATCATGCATATTCCGATGTCAGCTACTAATGATGGGCAGCT	86805	87276	87326	87274	-1	AM270990	An11g00260	86302	87887	None	7981	1412	36156	No_constitutive_exon_found_in_species
GTCCGCCCGGCGATGTGTTGCAGCTCTCGAAATTCTCTACGAAAGGGTAGTG	110652	110834	110602	110654	1	AM270990	An11g00370	108107	110834	None	7981	1412	36156	No_constitutive_exon_found_in_species
TCTTTTCTCTATATAGATAGTGAGTTGATGCTGACTATAACATGGGGTAGAA	130365	130425	130475	130423	-1	AM270990	An11g00450	129060	130848	None	7981	1412	36156	No_constitutive_exon_found_in_species
CCAGTTACATTTTCCAATTTCAGTGTTCTTGTTGCCTGGAAATGGGGTAGCT	164341	164422	164291	164343	1	AM270990	An11g00630	164040	167732	None	7981	1412	36156	No_constitutive_exon_found_in_species
GTAAGTCGATGCTTTTCGAAGTTACTTATTGACATGCTAACGGGATATAGCT	171020	171122	170970	171022	1	AM270990	An11g00650	170184	171122	None	7981	1412	36156	No_constitutive_exon_found_in_species
TAGTGGGCGTTCAGTTAGTGATAAACCATGATGCTAATGGGGTAATGAAGCA	187027	187254	186977	187029	1	AM270990	An11g00700	186423	187254	None	7981	1412	36156	No_constitutive_exon_found_in_species
TGAAGTTTTCTTTCCTGTTGGGTCTTGAGCGTGGAGTAAAGGGAGTTAAGGA	200323	200688	200738	200686	-1	AM270990	An11g00746	200323	202036	None	7981	1412	36156	No_constitutive_exon_found_in_species
TGAGGATGTGGTGAGGATGAGTTACTGATGCTTTTTTGATTTGGGAATAGAT	208143	208263	208093	208145	1	AM270990	An11g00760	207096	208410	None	7981	1412	36156	No_constitutive_exon_found_in_species
GCAAAGAGGAATGTGGCGGGATAGATCCTCATATCTTCTGGGGCAGGCAGAT	264385	264511	264335	264387	1	AM270990	An11g00980	264290	265387	None	7981	1412	36156	No_constitutive_exon_found_in_species
CATTGTGAATGGTTCGTTCCTTATAAAAAAGTAGAGAGATTCGGGTGGAGAC	282810	282909	282760	282812	1	AM270990	An11g01070	281327	282909	None	7981	1412	36156	No_constitutive_exon_found_in_species
AGACTAGTATTGATCGGCTCATAATTTCAAGTTACTGAGGGGTGGAATAGAG	296540	296612	296662	296610	-1	AM270990	An11g01140	296540	298711	None	7981	1412	36156	No_constitutive_exon_found_in_species
GATGGCACTAAGGATGGATCCGTCACTAGCGGTTCTTGGGCCGGGGACAGGC	303446	303603	303396	303448	1	AM270990	An11g01170	303013	303821	None	7981	1412	36156	No_constitutive_exon_found_in_species
CCCAATTCCTTTTCTTCGTGGGGAGGATATTCATTTAACGGTTGGGACAGGA	305309	306132	306182	306130	-1	AM270990	An11g01190	305309	306753	None	7981	1412	36156	No_constitutive_exon_found_in_species
CAATGGCCACCGGTATGAATAAGGTGCTAATCAACATTGGGATCAAATAGGT	322638	322823	322873	322821	-1	AM270990	An11g01260	321359	323229	None	7981	1412	36156	No_constitutive_exon_found_in_species
CTTAAGTATGTAAAAATTCCGAAACTTTGACAATATGCTGACGGGTGTAGAC	324838	324866	324788	324840	1	AM270990	An11g01270	324758	327020	None	7981	1412	36156	No_constitutive_exon_found_in_species
ATAGCTTTCGATTCGGCACAAAGCACCATTTGCAGCTAATAGGGAAATAGGT	325205	325492	325155	325207	1	AM270990	An11g01270	324758	327020	None	7981	1412	36156	No_constitutive_exon_found_in_species
AGGCGCGTGCCGGTGGGGGTTATTTGGGGGGTGAGGGATTGGGATAGCAGGT	345324	345382	345432	345380	-1	AM270990	An11g01370	345032	345486	None	7981	1412	36156	No_constitutive_exon_found_in_species
TGGAGTTTAGGTGGTGATTAAGTTGGTGTGGTGGTGACGGTCGGCGGGAGGA	374940	375100	374890	374942	1	AM270990	An11g01530	374124	378528	None	7981	1412	36156	No_constitutive_exon_found_in_species
TAGTGAACAGGATTTTGCTCTACGTGAGCTGCTTCCCGTGGGGTGTGGAGCG	377649	377704	377599	377651	1	AM270990	An11g01530	374124	378528	None	7981	1412	36156	No_constitutive_exon_found_in_species
ATTGGCGATAAAACTAATCTCTCATTCTTTTTAGACCGACGGGACCGAAGGC	384230	385265	384180	384232	1	AM270990	An11g01570	383725	385265	None	7981	1412	36156	No_constitutive_exon_found_in_species
GATGGATTGGAAGGCTGACATGAGTATAGATCGGGTTCGGGAAAAATGAGTC	386908	387676	386858	386910	1	AM270990	An11g01580	385734	387676	None	7981	1412	36156	No_constitutive_exon_found_in_species
TGAAATCTTCAGGATTGGTGCTCGATAGTGCCTAACTTATGGGCTTAAAGCG	408505	408569	408619	408567	-1	AM270990	An11g01680	408110	409293	None	7981	1412	36156	No_constitutive_exon_found_in_species
CGGTGGGAGGAGAATCGCAAAGTTTCAGTAAACCCTTCAGGGCGAGGAAGGG	436745	436842	436892	436840	-1	AM270990	An11g01800	436016	436951	None	7981	1412	36156	No_constitutive_exon_found_in_species
TTCGTGGAAGGTGGTGAGGATTGTAGGTAATAAGGATGGGAAGAAAGGAGGG	477077	477334	477384	477332	-1	AM270990	An11g01960	477077	478112	None	7981	1412	36156	No_constitutive_exon_found_in_species
TATAGGTCCAGAAAATATTCGCGATCAATTTGCCTAGCAGGGTTGACAAGCG	519205	519304	519155	519207	1	AM270990	An11g02090	518938	520253	None	7981	1412	36156	No_constitutive_exon_found_in_species
TCGACCTTCTCACCTGACCATGTATATGGATTCTGGGTGCATGGGAATAGCG	557334	557358	557408	557356	-1	AM270990	An11g02250	556500	557918	None	7981	1412	36156	No_constitutive_exon_found_in_species
TGACAAAAAACCACTCGCGCGGCGTCCACCCCGACTTTCTGCAGGGGCAGTA	560504	560650	560454	560506	1	AM270990	An11g02260	559754	561317	None	7981	1412	36156	No_constitutive_exon_found_in_species
GGAGGTCGGAAATGGTCGTGGGGGTGAGGATTGAGGGTGATGGGCGAGAGGA	566121	566196	566071	566123	1	AM270990	An11g02280	565870	566861	None	7981	1412	36156	No_constitutive_exon_found_in_species
GGCAAGATAGTTAACGGACGGGTCGGTGGAGAATTGGGGGGAAGAGGGAGGG	566273	566297	566223	566275	1	AM270990	An11g02280	565870	566861	None	7981	1412	36156	No_constitutive_exon_found_in_species
GTAGAAAGTGAGAGTTCGAGCCGACACGCTTGAGCCTAAAAGGGGATCAGGG	567687	567746	567796	567744	-1	AM270990	An11g02290	567421	568289	None	7981	1412	36156	No_constitutive_exon_found_in_species
AGCAGCATTATCTCCTAGGCACCATAGCTCTGTTGGCAGGTGGGAATCAGGG	569473	569548	569423	569475	1	AM270990	An11g02300	568972	570120	None	7981	1412	36156	No_constitutive_exon_found_in_species
GGTACGTACCACGTCGGTTCCCCATCGTGTGGCATTCGACGGGAAGGCAGGA	571413	571584	571634	571582	-1	AM270990	An11g02310	570296	572204	None	7981	1412	36156	No_constitutive_exon_found_in_species
ATCCTGAATCCAGGCCGGCCATCAAGCGAATACTTGCCGGGGCAAAACAGCG	601678	602604	601628	601680	1	AM270990	An11g02390	601172	603712	None	7981	1412	36156	No_constitutive_exon_found_in_species
TTAGTCCACCGGCACTGGCTGGTGCAACTCCATCTTACTGGGAGTCGTAGAA	758240	758268	758318	758266	-1	AM270990	An11g03000	757935	761880	None	7981	1412	36156	No_constitutive_exon_found_in_species
AAGGTGTGACCACAGATTGCGACAGCCGGACTAGATACATAACGTGGGAGGT	762689	762889	762639	762691	1	AM270990	An11g03010	762076	762889	None	7981	1412	36156	No_constitutive_exon_found_in_species
CTTGGGAGGTGCCTTGGGTGTACCTGACGAAGGATGCAGGGAGACGGCAGCA	763416	763546	763596	763544	-1	AM270990	An11g03020	763201	763718	None	7981	1412	36156	No_constitutive_exon_found_in_species
ACTGGATTGCCTAATTGGGGAAGTCCCCGATTGTTGGGTGGAGGGAAGAGGG	763201	763315	763365	763313	-1	AM270990	An11g03020	763201	763718	None	7981	1412	36156	No_constitutive_exon_found_in_species
AACGAACTCATAAATACTTTCTGACAGGACTATTTTTGGGTAGGGAGAAGGG	774307	774569	774619	774567	-1	AM270990	An11g03080	773875	774710	None	7981	1412	36156	No_constitutive_exon_found_in_species
GCGCTGTGGCTCTGATTATAGGAAAATGTGGCATTGTTTGGCGGGATAAGCG	773875	773914	773964	773912	-1	AM270990	An11g03080	773875	774710	None	7981	1412	36156	No_constitutive_exon_found_in_species
AAACAGGCACGGTTCTCGTGGAGATGCTAACACAGCTTGTGTGGGAACAGAT	781174	781475	781124	781176	1	AM270990	An11g03120	780432	781475	None	7981	1412	36156	No_constitutive_exon_found_in_species
AACAATAGTATGATTGGTGGGTCGGTGACTATAAACTTTGGGCGGAACAGTC	785818	785931	785768	785820	1	AM270990	An11g03140	784829	786424	None	7981	1412	36156	No_constitutive_exon_found_in_species
GCCATATTTCCTTTTTTCCCGTTGTTGGAGGAGCTGTTATGGGATAGTAGCT	812155	812181	812231	812179	-1	AM270990	An11g03240	812155	813247	None	7981	1412	36156	No_constitutive_exon_found_in_species
TCAAAACAAGGTTATAAGCTTCAATGAGATTCAATGAGAGAAGGGACAAGTC	837645	837746	837595	837647	1	AM270990	An11g03360	837386	837746	None	7981	1412	36156	No_constitutive_exon_found_in_species
TCAACTCCGTACGCAAGAACCATTTCTGAGATCCATCTGATAAGGGACAGAG	838850	838987	839037	838985	-1	AM270990	An11g03370	838272	839265	None	7981	1412	36156	No_constitutive_exon_found_in_species
TGGGAGATCTGCCGGCGGCGATGACATCACGAGTCTCCACTTGGGATAAGAT	908889	909013	909063	909011	-1	AM270990	An11g03660	907479	909516	None	7981	1412	36156	No_constitutive_exon_found_in_species
TATGGTTATGTGTGTTGAATATACTAACATAACCTTGCTGGGTGTAAAAGAC	912753	913183	913233	913181	-1	AM270990	An11g03680	912243	913559	None	7981	1412	36156	No_constitutive_exon_found_in_species
CACACTAACCTGCCACATGTAGATCCTACCCATCCATTATGGGGAGGGAGTC	920087	920200	920250	920198	-1	AM270990	An11g03720	920087	920599	None	7981	1412	36156	No_constitutive_exon_found_in_species
GTATGCAATTGTGTAGGATTGTGTGACTTACCTGCGTGTATGGGGTGTAGGT	932068	932189	932018	932070	1	AM270990	An11g03770	931207	932189	None	7981	1412	36156	No_constitutive_exon_found_in_species
TCCCACCCTGTCATTTGATTCCACAACCACTGACAAGAAATAATGGGCAGGC	935229	935595	935645	935593	-1	AM270990	An11g03790	934970	936387	None	7981	1412	36156	No_constitutive_exon_found_in_species
GTACGAAACCTCCATGGGCATGTAGCAAACACATACTGACGGGCCTGAAGAG	956960	957114	956910	956962	1	AM270990	An11g03900	956450	958274	None	7981	1412	36156	No_constitutive_exon_found_in_species
TCGCCAAACGATTCACTTGGCTGTCTCACTGCATTAGAGTGGGGACTGAGGA	968775	968836	968886	968834	-1	AM270990	An11g03930	968392	969695	None	7981	1412	36156	No_constitutive_exon_found_in_species
TTCCAAGTCATTGTAATGGAGAATCGATGAGCGAGGATACCGGGGGACAGAA	982920	983073	982870	982922	1	AM270990	An11g03990	982579	983427	None	7981	1412	36156	No_constitutive_exon_found_in_species
AATGTTTTAGTTGTGTGTGGGGAGATTTTATCTGCTGACTGGGTCAATAGGG	1008992	1009061	1008942	1008994	1	AM270990	An11g04120	1008262	1009061	None	7981	1412	36156	No_constitutive_exon_found_in_species
TGGGAAGGAAAGGGAAGAAAGAGCGAAGGGGGGGAGGAGGGAAGGGGGAGGG	1020497	1020625	1020447	1020499	1	AM270990	An11g04190	1020270	1021315	None	7981	1412	36156	No_constitutive_exon_found_in_species
AGATAAGTAGATAGATAGATAAATAGACTAGCTCCGGGAAGAGAAAGCAGGA	1067600	1067744	1067794	1067742	-1	AM270990	An11g04330	1066967	1068506	None	7981	1412	36156	No_constitutive_exon_found_in_species
AAGGCGGAGAAGGAGGATGGAAAAGGATGAGCGGAGGGGGGGAGAGAGAGAA	1074219	1074680	1074730	1074678	-1	AM270990	An11g04350	1072587	1074895	None	7981	1412	36156	No_constitutive_exon_found_in_species
GATTCCCCAATGGGCATGGCTCGCCGGAGGTGATTGGTGTGCTGGGATAGTG	1073858	1074107	1074157	1074105	-1	AM270990	An11g04350	1072587	1074895	None	7981	1412	36156	No_constitutive_exon_found_in_species
GGGTGAAACGAGGATCTGGTGGGAACGGGGGAGTATAATTGGGTATGCAGGA	1132877	1132973	1132827	1132879	1	AM270990	An11g04570	1132053	1132973	None	7981	1412	36156	No_constitutive_exon_found_in_species
TGGCCGTCCAAAAAAGATACCCTTGAGATTTTTGTCTAGCGGGGTGGGAGGG	1134153	1134231	1134281	1134229	-1	AM270990	An11g04580	1132984	1134700	None	7981	1412	36156	No_constitutive_exon_found_in_species
TTGGTTTGTTGATGTGTGTGTATGTGGGTTATGCTAATGGGGGGCTGTAGGA	1196622	1196732	1196782	1196730	-1	AM270990	An11g04840	1196392	1197177	None	7981	1412	36156	No_constitutive_exon_found_in_species
TTTGGCGTTGTCTTCTTGGGGATGGTGGAGGATGCTAACTGGGATATTAGGG	1196392	1196560	1196610	1196558	-1	AM270990	An11g04840	1196392	1197177	None	7981	1412	36156	No_constitutive_exon_found_in_species
GAGACAAGGCTGGCTGAGATAAGGCGCACGATTTGGTGGTGGCGGGTCAGGA	1215051	1215159	1215209	1215157	-1	AM270990	An11g04920	1214087	1216141	None	7981	1412	36156	No_constitutive_exon_found_in_species
ATGCCCCCTCAGAAGTATATCCCGGCAAGCAACTAACACCTCGGGGATAGTT	1286022	1286368	1285972	1286024	1	AM270990	An11g05280	1284885	1286803	None	7981	1412	36156	No_constitutive_exon_found_in_species
AGGTAGGTGGACATAAGGCATTGAGAGGACAAGGGGTTGACTGGGAATAGGA	1329986	1330056	1329936	1329988	1	AM270990	An11g05460	1329448	1331695	None	7981	1412	36156	No_constitutive_exon_found_in_species
GTATACCTCCCACATTGTATTCTCGACGAGGAATTACTAATATGGGAAAGGA	1330286	1330628	1330236	1330288	1	AM270990	An11g05460	1329448	1331695	None	7981	1412	36156	No_constitutive_exon_found_in_species
GAACAAGGAAAGAAAGGTACGCTCAGGCAACATCATACTGGGCGAAATAGCT	1334188	1334498	1334548	1334496	-1	AM270990	An11g05480	1333862	1335102	None	7981	1412	36156	No_constitutive_exon_found_in_species
ATTTGTAGGGGCGGTAGTCTGTTTCTTTGTTAGCATTGGTGGGGACGTAGGA	1355580	1355721	1355530	1355582	1	AM270990	An11g05540	1355310	1356657	None	7981	1412	36156	No_constitutive_exon_found_in_species
GCGAGACCCTTTCTGTCAAGTGGGGGACGGTTCGGGGGGGGAATACGCAGCC	1355822	1355951	1355772	1355824	1	AM270990	An11g05540	1355310	1356657	None	7981	1412	36156	No_constitutive_exon_found_in_species
CGGAGATGGCCAGGGGGCAGGGGCGGAGTGACCAGTGAGGGAGGAGGCAGCG	1356411	1356657	1356361	1356413	1	AM270990	An11g05540	1355310	1356657	None	7981	1412	36156	No_constitutive_exon_found_in_species
CGTACACTGTCAGAGCGAAGGCCCGACTCACAGAATGGGCCTAGATAGAGGA	1376412	1376580	1376362	1376414	1	AM270990	An11g05610	1375923	1376580	None	7981	1412	36156	No_constitutive_exon_found_in_species
GTGCACAGAAGCAAACACTGATTTGTATGTAGCACATTACTGGGTTGGAGGG	1379923	1380097	1380147	1380095	-1	AM270990	An11g05620	1376910	1380367	None	7981	1412	36156	No_constitutive_exon_found_in_species
GAGACGAGTAAGAGGAGGATGGTGAGGGTAGAAGTAATTGTAATTGGGAGGT	1393973	1394045	1394095	1394043	-1	AM270990	An11g05690	1393590	1394374	None	7981	1412	36156	No_constitutive_exon_found_in_species
AACGGGCATTGTTTATCCTACGGACGGTTTAGGGGGGGGGGCGGGGGCAGGG	1406187	1406323	1406373	1406321	-1	AM270990	An11g05740	1406187	1409241	None	7981	1412	36156	No_constitutive_exon_found_in_species
CGGCTACGTGATATTGGGTATATATGTTTACAAGATTCATAGGGCTGAAGGG	1416726	1416836	1416886	1416834	-1	AM270990	An11g05780	1416726	1417729	None	7981	1412	36156	No_constitutive_exon_found_in_species
ACAAAGGTAAAGTGAGAGAGCTTGTCGGAGTCGTTTTTCTGGGTTCGGAGTA	1424646	1425045	1425095	1425043	-1	AM270990	An11g05820	1422840	1425269	None	7981	1412	36156	No_constitutive_exon_found_in_species
ACAAAAGGGGTTTTAAGATCCAGTTCGCTCTGACTCCTGAGGGTGACCAGGG	1422840	1422947	1422997	1422945	-1	AM270990	An11g05820	1422840	1425269	None	7981	1412	36156	No_constitutive_exon_found_in_species
GATCAAACCAAGGTAACGACCTTGTCTGGTGTTGTGGATCTACAGGGCAGGT	1428462	1428681	1428412	1428464	1	AM270990	An11g05850	1427394	1429108	None	7981	1412	36156	No_constitutive_exon_found_in_species
GACCAGCAATAGCGACATTCTTGTTTTTATGATAACGATGAGTGGGTCAGCT	1429553	1430490	1430540	1430488	-1	AM270990	An11g05860	1429553	1431565	None	7981	1412	36156	No_constitutive_exon_found_in_species
CTGATGATTCTCCATCTTGTACTACAACATGGATGGAACAAGAAGGGTAGTG	1481523	1481833	1481883	1481831	-1	AM270990	An11g06030	1481523	1482351	None	7981	1412	36156	No_constitutive_exon_found_in_species
TCATAAAATGGTGCTGCGAGCTGTGGACTGATAATATGTGATGGGGTTAGGA	1517331	1517603	1517281	1517333	1	AM270990	An11g06180	1516932	1519726	None	7981	1412	36156	No_constitutive_exon_found_in_species
TGACAGCGGGGAATAAGATCATGACAGTCTGCAGGACAGGGGTAATGAAGGT	1535133	1535289	1535339	1535287	-1	AM270990	An11g06250	1534760	1536372	None	7981	1412	36156	No_constitutive_exon_found_in_species
CGTGGGTCTCGATCAACTCTGGGAGCCAGGAACCTGTGGGGAGTGCGAAGGA	1560316	1560397	1560447	1560395	-1	AM270990	An11g06350	1560132	1561840	None	7981	1412	36156	No_constitutive_exon_found_in_species
AAACTGGCCCCTCACTTTCCTAGTAACGTCATGTGGCTTATCGGGACAAGCC	1686906	1687140	1686856	1686908	1	AM270990	An11g06920	1686495	1687253	None	7981	1412	36156	No_constitutive_exon_found_in_species
TATGTATTGATGACCTTCTGTGATGTCGACCATGCTAACAATCGGGGCAGTG	1693843	1693970	1694020	1693968	-1	AM270990	An11g06960	1693714	1695813	None	7981	1412	36156	No_constitutive_exon_found_in_species
AGTGACGATGATGGGCCTGAGTCTCCTTCTCGCAAGCCAACGGGCATAAGTC	1702315	1702694	1702265	1702317	1	AM270990	An11g06990	1699685	1703282	None	7981	1412	36156	No_constitutive_exon_found_in_species
ATTGACCCGATGACCCATTCATATCTGGTGTTGACGAAATGGGATTATAGAA	1708656	1709004	1709054	1709002	-1	AM270990	An11g07020	1708656	1709514	None	7981	1412	36156	No_constitutive_exon_found_in_species
CTGCACTTACTTCTCGGCGCGGTCAATATGTGTACTGACATTGGGAACAGTG	1712281	1712288	1712338	1712286	-1	AM270990	An11g07040	1712281	1712645	None	7981	1412	36156	No_constitutive_exon_found_in_species
CTTCCGTGGGAGAGTGCGTGTATGCTGATTGTCATGGGAATGAATAATAGGG	1742023	1742370	1742420	1742368	-1	AM270990	An11g07190	1742023	1743288	None	7981	1412	36156	No_constitutive_exon_found_in_species
GGCTATGTTTCAACTGCGCGTTTTTGGTGTAATCTGGGGTAATAGTATAGGA	1759843	1759989	1759793	1759845	1	AM270990	An11g07280	1758869	1760139	None	7981	1412	36156	No_constitutive_exon_found_in_species
CTCGGTTGGAATGTAGGGGCCATTCAGACTGGATGGGGGTGATGCACGAGGC	1784550	1784786	1784500	1784552	1	AM270990	An11g07420	1783573	1784786	None	7981	1412	36156	No_constitutive_exon_found_in_species
GGGGGGTGATGAGTAGGGGATGGGGGCGAATTAATTGAGGGAGGTCGTAGAA	1786528	1786600	1786650	1786598	-1	AM270990	An11g07440	1785711	1786715	None	7981	1412	36156	No_constitutive_exon_found_in_species
AGAGAGAGAGAGAGCGCGAGAGCGTGAGAGGGAGAAGGGGGGCGGAAAAGAG	1786103	1786225	1786275	1786223	-1	AM270990	An11g07440	1785711	1786715	None	7981	1412	36156	No_constitutive_exon_found_in_species
CTTCGCAACGCTCAGGCCTCCTGGTATTCCAGATGGGTAGAATTGGGCAGAA	1806962	1807128	1807178	1807126	-1	AM270990	An11g07560	1806390	1807515	None	7981	1412	36156	No_constitutive_exon_found_in_species
TTGAATAAGGTACTGATCTCAAATCAATAGAGATATTCTGGGGAAATTAGAT	1843121	1843272	1843322	1843270	-1	AM270990	An11g07710	1843121	1844406	None	7981	1412	36156	No_constitutive_exon_found_in_species
CAATCCCCTCTTCTCCCACCAGACCAGTGATTGCTGACTCATTGGGACAGAT	1848984	1849594	1849644	1849592	-1	AM270990	An11g07730	1847719	1850566	None	7981	1412	36156	No_constitutive_exon_found_in_species
TGGTCCCTCCTGTCAGACTAGCCAGTCCCTGTGACTCCATTCGGGGAGAGGA	1883171	1883287	1883337	1883285	-1	AM270990	An11g07870	1882253	1883715	None	7981	1412	36156	No_constitutive_exon_found_in_species
CGAAGCTATCTCATACGAAGCCATAGCACGGCCCGGGGTTGGGCTAGCAGCT	1886491	1886525	1886441	1886493	1	AM270990	An11g07880	1884777	1887204	None	7981	1412	36156	No_constitutive_exon_found_in_species
ACAACAACATAGCCTATCGTGTTTCAGAAGCTAACCAGTTCGTGGGAAAGGC	1901442	1903175	1901392	1901444	1	AM270990	An11g07960	1900945	1903175	None	7981	1412	36156	No_constitutive_exon_found_in_species
GGTGTTGGGGAGACGGGGCGTTGCGGGAAGAAGTGAGATTCGGGAGACAGGT	1910403	1910475	1910353	1910405	1	AM270990	An11g07990	1910132	1910877	None	7981	1412	36156	No_constitutive_exon_found_in_species
AAGAGTAGTAGGATGATGCAAGATGGGCGAGAGGTAGGGGGATGCAGTAGGG	1910642	1910705	1910592	1910644	1	AM270990	An11g07990	1910132	1910877	None	7981	1412	36156	No_constitutive_exon_found_in_species
TTCCACCCACCTAAGTATGCTGAAGCTTGAAGAAGCTGACCCGAGGGTAGGA	1961994	1962679	1962729	1962677	-1	AM270990	An11g08250	1961994	1965429	None	7981	1412	36156	No_constitutive_exon_found_in_species
AGATTATTAACTATCTTAACTGTCCTTAGTGCTAAGATTTATCTGGGAAGGA	2000325	2000569	2000619	2000567	-1	AM270990	An11g08420	2000139	2000700	None	7981	1412	36156	No_constitutive_exon_found_in_species
TGCAGTGACAACACCGACTAGATACCGAGGATGGTGTCGGGAGGAGGCAGAC	2021416	2021544	2021594	2021542	-1	AM270990	An11g08540	2020779	2021825	None	7981	1412	36156	No_constitutive_exon_found_in_species
TTATTCAACCCACGATGTCACCAATAATGTGCGACGTGGGTAACGGGCAGAA	2021114	2021277	2021327	2021275	-1	AM270990	An11g08540	2020779	2021825	None	7981	1412	36156	No_constitutive_exon_found_in_species
AGGCTTTGACTAAAACTCCCCTTGAACGGAATACGCGGAGTGTGGGGGAGGC	2020960	2021005	2021055	2021003	-1	AM270990	An11g08540	2020779	2021825	None	7981	1412	36156	No_constitutive_exon_found_in_species
CAACGTGAGTTTGGGGGAGAAAATCAGCCCAAAGATGTCGGGTGGATTAGGG	2020779	2020914	2020964	2020912	-1	AM270990	An11g08540	2020779	2021825	None	7981	1412	36156	No_constitutive_exon_found_in_species
ATGTATTTAGCCATAACGGATACTGCCTATCGGCTGACATGGGTACCAAGGT	2164527	2164722	2164477	2164529	1	AM270990	An11g09150	2163596	2165752	None	7981	1412	36156	No_constitutive_exon_found_in_species
CCTGACATGCCGTGTGTGCCGCGTGGTTGCCTGGTTTTAACGGGAAGCAGAT	2212788	2212865	2212738	2212790	1	AM270990	An11g09330	2212712	2213985	None	7981	1412	36156	No_constitutive_exon_found_in_species
TCAAGTGCGTGGTGAACTACATGATGAAGCACCTGGTTCTGGGCAAGCAGCA	2387293	2387345	2387395	2387343	-1	AM270990	An11g09950	2387293	2388524	None	7981	1412	36156	No_constitutive_exon_found_in_species
GGTAAGTTGGGTGTCTCTGATACTGGAGATTGGAGTACTGACGGGAATAGAT	2397152	2397333	2397102	2397154	1	AM270990	An11g10000	2396715	2397819	None	7981	1412	36156	No_constitutive_exon_found_in_species
ATCACCCTACTTATTACTTTCATATTGAGCCCTAGCTAATGAGTGGGCAGAT	2414320	2414464	2414270	2414322	1	AM270990	An11g10060	2411583	2414906	None	7981	1412	36156	No_constitutive_exon_found_in_species
TAGTAGCTCGAACACGATTTTCCAATCTAACATGTCATGGACGGGTGGAGAC	2500061	2500187	2500237	2500185	-1	AM270990	An11g10420	2499422	2501277	None	7981	1412	36156	No_constitutive_exon_found_in_species
CTTGGAGCTTGCTGATACACGGGGAATATTAAATATAAAAAGGGGAATAGTT	2527689	2527758	2527639	2527691	1	AM270990	An11g10560	2527509	2529439	None	7981	1412	36156	No_constitutive_exon_found_in_species
AGCGAAACAGAATAAAAAAGTCGTCGAGTGTCCGACCGTTGGGCCAGCAGCG	2563856	2563921	2563806	2563858	1	AM270990	An11g10700	2563771	2564126	None	7981	1412	36156	No_constitutive_exon_found_in_species
GGGAGGGGGGGGGGGGTGTGAAAGGGAAATTTCGTAGTGTAAGGGGGCAGTC	2621568	2621620	2621518	2621570	1	AM270990	An11g10940	2621248	2623086	None	7981	1412	36156	No_constitutive_exon_found_in_species
ATGTGAGTGGGAATCAACAAGAGGATTTCGCTGATCGAACGGGGCCGTAGGA	2630516	2632761	2632811	2632759	-1	AM270990	An11g10990	2630274	2632959	None	7981	1412	36156	No_constitutive_exon_found_in_species
CTAAGCAAGCCACAAGCTGCATATGGAACTCCGTGTCTACCGGTGGGGAGGG	20383	20436	20333	20385	1	AM270991	An12g00090	20243	21008	None	7981	1412	36156	No_constitutive_exon_found_in_species
TGGGAGGCAGCGAGTGCAGGTAGTGGGCTTAAATGAGACGGGGTTGGGAGAT	20948	21008	20898	20950	1	AM270991	An12g00090	20243	21008	None	7981	1412	36156	No_constitutive_exon_found_in_species
ATGTGACCAGTCGCTTGCTGTAATTAATTAAGGACGGATTGTAGCGGGAGGG	51570	51650	51700	51648	-1	AM270991	An12g00190	47479	52370	None	7981	1412	36156	No_constitutive_exon_found_in_species
CAAGAAAGACGGCCACAATCTATCGAGGGGAGGGGCCTCGGGAAGATCAGTG	51166	51273	51323	51271	-1	AM270991	An12g00190	47479	52370	None	7981	1412	36156	No_constitutive_exon_found_in_species
CTATCTGAACCTTCTAAGATGGGGAAGTATCCAAAGGTCTGGGGGTATAGAC	54733	54846	54683	54735	1	AM270991	An12g00200	52372	55708	None	7981	1412	36156	No_constitutive_exon_found_in_species
CCTGGCCAAAACCCATGTGGCAGGTCAGAGAGAGAGGGGGGGAAAAGCAGGG	55464	55708	55414	55466	1	AM270991	An12g00200	52372	55708	None	7981	1412	36156	No_constitutive_exon_found_in_species
ATGAATGCCACTGCATCTCATGCAATGGCATAAGGTTGGGGGGGGAGGAGGA	69043	69115	68993	69045	1	AM270991	An12g00250	68906	69265	None	7981	1412	36156	No_constitutive_exon_found_in_species
GTTACACTGTACGGCGATGGATCCGATGGCCCCGCGGGCCAGGGTCAGAGGG	82110	82172	82222	82170	-1	AM270991	An12g00340	79219	82635	None	7981	1412	36156	No_constitutive_exon_found_in_species
CTATACATTCATAATGAAGATCGAGCCTGGGGTGTAGGAGGGGGGCCCAGGG	84898	84979	84848	84900	1	AM270991	An12g00360	84560	84979	None	7981	1412	36156	No_constitutive_exon_found_in_species
TTCTCTGCTAGCCACTTCCATGCATGTATTTGTGCTAATTCTGGGAACAGGT	89209	89329	89159	89211	1	AM270991	An12g00380	88423	89329	None	7981	1412	36156	No_constitutive_exon_found_in_species
GGAAGGAAACGCCTTGGCCCATCCTGGAATTTACTAACGGGCTGAGGTAGAG	115968	116004	116054	116002	-1	AM270991	An12g00470	115057	116125	None	7981	1412	36156	No_constitutive_exon_found_in_species
CCGCTTTCATAACCCGTATGGTTCATCAGAATGCTGACTGGGAGGTATAGAA	137861	138088	138138	138086	-1	AM270991	An12g00550	135615	139061	None	7981	1412	36156	No_constitutive_exon_found_in_species
AAGGCGCTGTAGGTAGTAGTACATACAACGGCAGGCAGTGTAGGGAATAGCG	136040	136359	136409	136357	-1	AM270991	An12g00550	135615	139061	None	7981	1412	36156	No_constitutive_exon_found_in_species
AGACCCTCCTCGATGTAGGTCGCATTTGGATTGAACTGGGTGGGGTATAGTT	160575	160631	160681	160629	-1	AM270991	An12g00640	160086	160765	None	7981	1412	36156	No_constitutive_exon_found_in_species
CATTTCGTTAACAGTGTCGGGGACGTGTATGGGGTAGATTGGGCGCGTAGTC	338563	338702	338752	338700	-1	AM270991	An12g01200	337419	339124	None	7981	1412	36156	No_constitutive_exon_found_in_species
CTCCTGAAGGAGCGGGGGAGAAGTGGGTGAGGAGGGAATTGGAGGGGCAGGA	350962	351119	350912	350964	1	AM270991	An12g01260	350650	351857	None	7981	1412	36156	No_constitutive_exon_found_in_species
TTAAGGGTGCGTATTTCCTCAACTAGTAAGAGGCTTTTGCTACAGGGCAGTG	358354	358923	358304	358356	1	AM270991	An12g01300	357649	360341	None	7981	1412	36156	No_constitutive_exon_found_in_species
TGTCCATGACTGTTGTATGATTGGGAACAACTCAGCTAATACTGGGATAGTA	365172	365959	365122	365174	1	AM270991	An12g01320	363699	368164	None	7981	1412	36156	No_constitutive_exon_found_in_species
TGGATCCAGGAAAATACCATATCGAAGCAAATTAGTGGGTCATACGGAAGGG	395265	395436	395215	395267	1	AM270991	An12g01440	393953	395436	None	7981	1412	36156	No_constitutive_exon_found_in_species
AAAGGTCAGGCTTGTTGTCGGAGTCGACTGGCTACATTGATGGGCGACAGGT	416578	416691	416528	416580	1	AM270991	An12g01530	414767	416691	None	7981	1412	36156	No_constitutive_exon_found_in_species
CCCCTTGCCCATAAGCTATTTGGAATGGGATGGGCTGATAGGGATGGTAGTA	490285	490393	490235	490287	1	AM270991	An12g01880	489221	490921	None	7981	1412	36156	No_constitutive_exon_found_in_species
CACGATTAAAAAAAATGGAGCCACCGACATCATGATATCGGTGGGAACAGAC	534357	534658	534708	534656	-1	AM270991	An12g02030	533768	535217	None	7981	1412	36156	No_constitutive_exon_found_in_species
GTAGGTCCCCTATTTTTAATTCTCACTAAAGCCTCCTACTTACGGGATAGGC	554687	554897	554637	554689	1	AM270991	An12g02090	553227	555870	None	7981	1412	36156	No_constitutive_exon_found_in_species
GTTTCCTCGTGAAATATGGCGCTTGATTTGCTTTGCACTAACGGGACTAGGT	571136	571188	571086	571138	1	AM270991	An12g02190	569948	571188	None	7981	1412	36156	No_constitutive_exon_found_in_species
ATATAGTGTGTTCTGTGCCTAGTAGATGACTGAACTGAAAAAGGGTATAGGG	590758	591203	590708	590760	1	AM270991	An12g02310	590459	591292	None	7981	1412	36156	No_constitutive_exon_found_in_species
CCTGTGATCAAGCTTAAGGAAGGTCTCATTTGAGGGGGCCATGAGTCGAGGA	686812	686923	686973	686921	-1	AM270991	An12g02710	686812	689510	None	7981	1412	36156	No_constitutive_exon_found_in_species
TATGCCCTTGATACAATCAAACGTATACTGAATAACGCTGGGTGCAACAGCG	724646	724667	724596	724648	1	AM270991	An12g02830	724424	725433	None	7981	1412	36156	No_constitutive_exon_found_in_species
CCAATAATTATTGGCCTTCATAGAGAAACTAACTGTACTGGGTAATGTAGAT	763202	763941	763152	763204	1	AM270991	An12g02930	762814	763941	None	7981	1412	36156	No_constitutive_exon_found_in_species
CCGAAGATTGTAAGGGTCTTGTTTGAATTGGAAAACACTGAGGGGTTCAGTC	785689	785763	785813	785761	-1	AM270991	An12g03040	784554	786415	None	7981	1412	36156	No_constitutive_exon_found_in_species
TCACGTGAGTATATCCGCCAACATTTGGTCCCTATGCTAATCGGGGAAAGCG	807439	808034	808084	808032	-1	AM270991	An12g03150	804918	809309	None	7981	1412	36156	No_constitutive_exon_found_in_species
CAGACCCACAATAGTCGGTCAATAGATTTACAGTTTGACACAAGGGACAGCG	816548	816694	816744	816692	-1	AM270991	An12g03180	815343	816948	None	7981	1412	36156	No_constitutive_exon_found_in_species
CTCATGAGTCAAGAAATGCTGATGCTGAAACTCTCGTTTCTGGTGGGTAGAA	823608	823708	823558	823610	1	AM270991	An12g03210	822907	823964	None	7981	1412	36156	No_constitutive_exon_found_in_species
GGCATAAGCAACTCTAAAGCAAGAAGCCTGCCAGATTATAGGGAGAGCAGGG	848385	848436	848335	848387	1	AM270991	An12g03310	845930	850387	None	7981	1412	36156	No_constitutive_exon_found_in_species
GAAGGGCTTATATATATATATGTCCACCTATAAGCCGGGCAGCATTAAAGCT	850301	850387	850251	850303	1	AM270991	An12g03310	845930	850387	None	7981	1412	36156	No_constitutive_exon_found_in_species
TCTCCCCAAGTCGCATCTACTATCATATTGTTCCAGTTGTGACTGGGTAGGC	868276	868492	868226	868278	1	AM270991	An12g03370	868133	870455	None	7981	1412	36156	No_constitutive_exon_found_in_species
GAGGAGAGAGAGGGGCGGTGCGATGTATCAGATTGCGGCGGGGTTGATAGGA	874544	874606	874656	874604	-1	AM270991	An12g03390	873534	876281	None	7981	1412	36156	No_constitutive_exon_found_in_species
TCTATACAGGTTTCACTGCTCCAACAAACCAAGCCTTGGTTGGGTGGTAGGG	893591	893761	893541	893593	1	AM270991	An12g03490	891798	895141	None	7981	1412	36156	No_constitutive_exon_found_in_species
CTCCGCCTTCATATGATTTTGCAACAAACCAAGCCTTGGATGGGTGGTAGGG	894126	894165	894076	894128	1	AM270991	An12g03490	891798	895141	None	7981	1412	36156	No_constitutive_exon_found_in_species
TCTTGTACAGGGTTCACTGCAGTGGTGAACCAGGCCCTGGTGGGTGGCAGGG	894260	894425	894210	894262	1	AM270991	An12g03490	891798	895141	None	7981	1412	36156	No_constitutive_exon_found_in_species
CATCTACAGAGCTCACCACCGCAGTGAACTAGGCCCTGGTTGGGTGGCAGGG	895098	895141	895048	895100	1	AM270991	An12g03490	891798	895141	None	7981	1412	36156	No_constitutive_exon_found_in_species
ATGGCTTTTGGATGTACTAGTTAGTAATGATGATGAGGGGAAGCAGAGAGGC	906437	906495	906387	906439	1	AM270991	An12g03560	906318	906720	None	7981	1412	36156	No_constitutive_exon_found_in_species
TATGCATGCAATATTCAGTGAGGTAACTGTTCGTTCAATATAGAGGGCAGAC	941723	942001	942051	941999	-1	AM270991	An12g03760	940963	942796	None	7981	1412	36156	No_constitutive_exon_found_in_species
GACGCCATCTCAACTACTGGAGAGGGGGTATAGCACTAAGGGACGACTAGGA	945755	946074	945705	945757	1	AM270991	An12g03780	945518	947862	None	7981	1412	36156	No_constitutive_exon_found_in_species
GGCGGTTCACATCTCGCCACACAAAGGAACTTCGACTTTCTAGGGTAAAGTT	949729	949932	949982	949930	-1	AM270991	An12g03800	949086	950672	None	7981	1412	36156	No_constitutive_exon_found_in_species
ATTCACTATTCAAAGGAATAACACTGATGTTGGGGTTCCGGGATGAACAGGT	965993	966218	965943	965995	1	AM270991	An12g03890	965746	966358	None	7981	1412	36156	No_constitutive_exon_found_in_species
TCGCCATGACCCATTGCGTTGCTGCAGCTCATGGCCCGATGGGAAATTAGCC	1025401	1025444	1025494	1025442	-1	AM270991	An12g04080	1025401	1025641	None	7981	1412	36156	No_constitutive_exon_found_in_species
CTTCACTTGAGCGACTTGATATGTCTGAGTCTGTACTGACATTGGGGCAGTT	1057482	1057619	1057432	1057484	1	AM270991	An12g04220	1056582	1057738	None	7981	1412	36156	No_constitutive_exon_found_in_species
GTAAGTTGTACGTAGCAGCTGCGTTTCTACTTTGCTGACGGTCAGGGTAGCC	1159383	1159614	1159333	1159385	1	AM270991	An12g04690	1157350	1160210	None	7981	1412	36156	No_constitutive_exon_found_in_species
CAAAATCCTGGCTGCAACCGCAGCGCGCGTTATACCGCTCAGGGGATTAGGA	1242867	1243080	1243130	1243078	-1	AM270991	An12g04975	1242179	1243489	None	7981	1412	36156	No_constitutive_exon_found_in_species
CCCTCTATACGCATCAACATAGTAGCGCAGTGCATACTGACTGGGAAAAGAA	1252972	1253425	1252922	1252974	1	AM270991	An12g05010	1252362	1253425	aceA	7981	1412	36156	No_constitutive_exon_found_in_species
ACCTGAGCGCTAACCCTCAACCTGGAGGCTCATAGGTCATGGGGTGAAAGGA	1324117	1324285	1324335	1324283	-1	AM270991	An12g05350	1323969	1327197	None	7981	1412	36156	No_constitutive_exon_found_in_species
GGTTAGTAACTCCTTACCGCAAGCCTAACCTTTGTTCATGATTGGGATAGTT	1393114	1393934	1393064	1393116	1	AM270991	An12g05650	1392047	1398081	None	7981	1412	36156	No_constitutive_exon_found_in_species
TACGATTGTATTTAACCCGTCCTCAGGTACGGGAGCTAATTAATGGGTAGGC	1398462	1398879	1398929	1398877	-1	AM270991	An12g05660	1398462	1399074	None	7981	1412	36156	No_constitutive_exon_found_in_species
GTTGATTAGCCGCGCGAGCATGCTGTCCCTTCAGTTATGGGATTAAGCAGGG	1408204	1408250	1408154	1408206	1	AM270991	An12g05690	1406932	1408250	None	7981	1412	36156	No_constitutive_exon_found_in_species
ATAGCTGGAGACGTGTTTTGGGATGAATGCATGACTGACAATGGGAATAGAT	1418091	1418185	1418041	1418093	1	AM270991	An12g05730	1417582	1418503	None	7981	1412	36156	No_constitutive_exon_found_in_species
TTGAGACTGGGTGTGCATTAATTATGGTCGATTAGCTGTGAGGGGATCAGTC	1502852	1503000	1502802	1502854	1	AM270991	An12g06150	1502228	1503631	None	7981	1412	36156	No_constitutive_exon_found_in_species
GGACATGAAACACCCAGACCCGGCAAAATGCCATCGTGGTTGGGGTGCAGTG	1540664	1540682	1540614	1540666	1	AM270991	An12g06370	1540502	1541181	None	7981	1412	36156	No_constitutive_exon_found_in_species
AATGGGTGGGAGTACAAGGCAAGCTATACGTCCCTGCAATGGGGTGCGAGTA	1568949	1569126	1568899	1568951	1	AM270991	An12g06510	1568614	1569839	None	7981	1412	36156	No_constitutive_exon_found_in_species
TACAGAAAAGCCAGATTACTCCCCCCGATTGAGATTCCTGGCGTTGGGAGCT	1608134	1609002	1609052	1609000	-1	AM270991	An12g06690	1608134	1611246	None	7981	1412	36156	No_constitutive_exon_found_in_species
GTGAAAATGATCTGACTGGACCGTGGCACAATCCGGGGAAGGGCTAGCAGAG	1623291	1623306	1623356	1623304	-1	AM270991	An12g06760	1622696	1623896	None	7981	1412	36156	No_constitutive_exon_found_in_species
AGGCATATTGTGAATTCTCGTCCCATGGGTCGATCGTCCTGGGTTGATAGGC	1622841	1623215	1623265	1623213	-1	AM270991	An12g06760	1622696	1623896	None	7981	1412	36156	No_constitutive_exon_found_in_species
ACACAATAACCATATCCGGATTAGCGCAGCATGTGATTAGGGTTTGAAAGAG	1622696	1622756	1622806	1622754	-1	AM270991	An12g06760	1622696	1623896	None	7981	1412	36156	No_constitutive_exon_found_in_species
TAGAAGCACCTCGGGCTCTCGTCTCCGAGGCTAACATACCATGGGATCAGGT	1629253	1629526	1629576	1629524	-1	AM270991	An12g06790	1629023	1630610	None	7981	1412	36156	No_constitutive_exon_found_in_species
GAGATAGTATATTTGCAACAACGACCGTTTGATTGACTAGGGATGTATAGTA	1658786	1658874	1658736	1658788	1	AM270991	An12g06910	1658449	1658874	None	7981	1412	36156	No_constitutive_exon_found_in_species
ATCGGATGATACCCTGGGACACAGCAGCTGATAAATCTTTGGGAGTATAGGT	1779959	1780124	1780174	1780122	-1	AM270991	An12g07380	1778625	1780693	None	7981	1412	36156	No_constitutive_exon_found_in_species
ACGGGGAACAGCAAAACCCTCAAAAGCCGACAGTAGCTGACATGGGGCAGAT	1785065	1785466	1785015	1785067	1	AM270991	An12g07390	1783293	1785466	None	7981	1412	36156	No_constitutive_exon_found_in_species
TTGTGTAATCTTACTACACATCTATGTGGCTATGAGATGGGTAATCAGAGAT	1838230	1838266	1838316	1838264	-1	AM270991	An12g07640	1837997	1839659	None	7981	1412	36156	No_constitutive_exon_found_in_species
GGGCGACAGCAGTTGGGTGTAGCTGGCTAGTTGGTGGGTGGTGGAGGGAGGT	1846957	1847072	1847122	1847070	-1	AM270991	An12g07680	1845853	1847684	None	7981	1412	36156	No_constitutive_exon_found_in_species
GGTGAGGGGATAATGGATCCTACTCCGCACGCTATTTTGGATGGGCGCAGCG	1845976	1846057	1846107	1846055	-1	AM270991	An12g07680	1845853	1847684	None	7981	1412	36156	No_constitutive_exon_found_in_species
TAGTATGAGTGAGTTGTTATTGTTAATCTGTAACACTAAGCATGGGATAGTG	1852468	1852700	1852418	1852470	1	AM270991	An12g07700	1852279	1852801	None	7981	1412	36156	No_constitutive_exon_found_in_species
ACCGTCACTTACGGAGATCTGGGAGATTGGGACTAACTTGACGGGTATAGAA	1866874	1866928	1866824	1866876	1	AM270991	An12g07760	1866483	1867532	None	7981	1412	36156	No_constitutive_exon_found_in_species
TGTGGCTACCATAGTGACAGCTGATCCAGAGCATAAAAAGAGGGACTAAGCA	1880300	1880524	1880250	1880302	1	AM270991	An12g07820	1879668	1881280	None	7981	1412	36156	No_constitutive_exon_found_in_species
GGTTGCTTAATAATTAGTCCTCCTTGGTGGTTGATTTGGTTGGGGCGTAGTC	1920561	1920620	1920670	1920618	-1	AM270991	An12g08010	1920086	1921055	None	7981	1412	36156	No_constitutive_exon_found_in_species
TTTGTCGAATAATGAGGAGGCCTAGTCGGCCTGAAGTATGGGGTGTGTAGAT	1929283	1929346	1929396	1929344	-1	AM270991	An12g08080	1928999	1929655	None	7981	1412	36156	No_constitutive_exon_found_in_species
CGAGCCAATCTCCTCGACGATTCATATTATGTCCTGGGGCTGAGGGGCAGGG	1940148	1940271	1940321	1940269	-1	AM270991	An12g08150	1939959	1941009	None	7981	1412	36156	No_constitutive_exon_found_in_species
GGTTCTTTCGATTGTCCATTTGGTTGTTATGCTGGGGGTGGGTGGTATAGCT	1943383	1943443	1943493	1943441	-1	AM270991	An12g08170	1943200	1943879	None	7981	1412	36156	No_constitutive_exon_found_in_species
TCAATCAAGTCGTAGGACTCCGTAGGAGTGGTAGTACGGCGGGGCGCCAGGG	1946934	1947175	1946884	1946936	1	AM270991	An12g08180	1944854	1948150	None	7981	1412	36156	No_constitutive_exon_found_in_species
AAGAACGGAGATGGAAACTGAGACCAACCAGGGTTGGGATCTGGGAATAGAT	1953468	1953949	1953418	1953470	1	AM270991	An12g08220	1953340	1953949	None	7981	1412	36156	No_constitutive_exon_found_in_species
TGTCGAAGGCACTCAAAGAGTTTAAGAATATGATGGTCCGGGAAGGCCAGGT	1975896	1975952	1976002	1975950	-1	AM270991	An12g08310	1975635	1976745	None	7981	1412	36156	No_constitutive_exon_found_in_species
TGTAATGATTGATACGGCAACTAAAATCCAATAGACGCAGGCGCGGGCAGGC	1998860	1999013	1999063	1999011	-1	AM270991	An12g08420	1997915	2001371	None	7981	1412	36156	No_constitutive_exon_found_in_species
GACTAGAGGAATGAATCTAGTGATCCACCGACGGTCTTGGGCGGACACAGCC	1998494	1998565	1998615	1998563	-1	AM270991	An12g08420	1997915	2001371	None	7981	1412	36156	No_constitutive_exon_found_in_species
CGTCAAATGCATCCCCATTCTGGCGTGTTCCCCTTTTTATGGGATCGGAGGC	1998221	1998352	1998402	1998350	-1	AM270991	An12g08420	1997915	2001371	None	7981	1412	36156	No_constitutive_exon_found_in_species
TCATTAACTGATTATCTCTTGCGTAGGAGATCGGGGATTGGGTGCATGAGTC	2005000	2005045	2005095	2005043	-1	AM270991	An12g08450	2004275	2005419	None	7981	1412	36156	No_constitutive_exon_found_in_species
GACAAACGACGGCCTGACGAGGATGCAGCCAAGCTGTGAAGTAAGGGTAGTT	2009287	2009363	2009237	2009289	1	AM270991	An12g08490	2009059	2010961	None	7981	1412	36156	No_constitutive_exon_found_in_species
TACCAGACCAAAAGCACAAAGACCCGGCACAAATGCTGTAACTGGGATAGTT	2010922	2010961	2010872	2010924	1	AM270991	An12g08490	2009059	2010961	None	7981	1412	36156	No_constitutive_exon_found_in_species
TATGGTTGAACTCGTAGAGCGCCATGGAGAGTGGCGTGAACGGGAAACAGAG	2026380	2027193	2026330	2026382	1	AM270991	An12g08560	2025449	2027728	None	7981	1412	36156	No_constitutive_exon_found_in_species
ACGCTGAAGAGGAAAAGAATATTGAAGAGAGTGCTCGGAGGGGAATTCAGCG	2054114	2054336	2054064	2054116	1	AM270991	An12g08670	2053124	2054336	None	7981	1412	36156	No_constitutive_exon_found_in_species
CCCAGTCTAAGCGACCCCATAGCCCCTGCTGACTCGTGTGGGTGAGCTAGAC	2056770	2057784	2056720	2056772	1	AM270991	An12g08690	2056463	2058307	None	7981	1412	36156	No_constitutive_exon_found_in_species
AAAATTTCCACTCAAACGTGGGTGGTTGGACCAGCTGACGGGCAGAACAGAA	2063782	2063926	2063732	2063784	1	AM270991	An12g08710	2063044	2065941	None	7981	1412	36156	No_constitutive_exon_found_in_species
GTCCGGGCTTGTTTTCAATACCATATTTGCTACTTTGATCCTGGGTGAAGCT	2075452	2076924	2076974	2076922	-1	AM270991	An12g08750	2075452	2077123	None	7981	1412	36156	No_constitutive_exon_found_in_species
CCGTTACAAGTAAGGGATATATGATGGGGATTAGTGGAGGGGGTGAAGAGGA	2100751	2100947	2100997	2100945	-1	AM270991	An12g08810	2100751	2101573	None	7981	1412	36156	No_constitutive_exon_found_in_species
CGGTTTCATCGCATCGTCTATTGGATTATGCTTATTCTGGGATGATACAGAC	2120474	2120566	2120616	2120564	-1	AM270991	An12g08915	2120352	2120928	None	7981	1412	36156	No_constitutive_exon_found_in_species
ATGTGAGATTCCTCCATAATACTAATGGTTGGGAGTTGGTTGGGAAGCAGTC	2147295	2147358	2147245	2147297	1	AM270991	An12g09040	2146727	2148604	None	7981	1412	36156	No_constitutive_exon_found_in_species
CCATTACTTTTGCCTCTTAGATAGGTGTCGGTCGGTCGGTGCGGGCAAAGGA	2147881	2147980	2147831	2147883	1	AM270991	An12g09040	2146727	2148604	None	7981	1412	36156	No_constitutive_exon_found_in_species
CTTTTATCACTGTCCAAGTGATTTGATACGAACTCCTGACCCTGGGAAAGGG	2165519	2165794	2165844	2165792	-1	AM270991	An12g09130	2164591	2165970	None	7981	1412	36156	No_constitutive_exon_found_in_species
ATGTTGTCAGCTATATCTGTGGGTTTGCAGTGGATATGGTGGGTAAGTAGGA	2173157	2173238	2173107	2173159	1	AM270991	An12g09160	2172250	2173238	None	7981	1412	36156	No_constitutive_exon_found_in_species
GAAAAACGAAGTCGTGAAAAGACAACGAAGGGAGGGGGGGGAAAGTTCAGGG	2178232	2178298	2178182	2178234	1	AM270991	An12g09200	2178136	2178475	None	7981	1412	36156	No_constitutive_exon_found_in_species
CTCATTGTCTTGAAGTGGGCATGAATGCTAATGTATAATGGGAATGGTAGAG	2187308	2187531	2187581	2187529	-1	AM270991	An12g09270	2186494	2188470	None	7981	1412	36156	No_constitutive_exon_found_in_species
AGTTCTCCTTATATATTTGTGTGTGTTTGTGGGTCGCTAACATGGGATAGTT	2186494	2186740	2186790	2186738	-1	AM270991	An12g09270	2186494	2188470	None	7981	1412	36156	No_constitutive_exon_found_in_species
TGATGGAAGCCTTCACTTTCTTTCCAGAAATCTATTAAGACCGGGTGAAGCC	2191317	2191391	2191267	2191319	1	AM270991	An12g09290	2190944	2191662	None	7981	1412	36156	No_constitutive_exon_found_in_species
ACAGGGTAAGAGTATTTTTCCCACGCACTGAACATTAACTCACGGGGTAGGT	2193750	2195341	2193700	2193752	1	AM270991	An12g09310	2193177	2195341	None	7981	1412	36156	No_constitutive_exon_found_in_species
CTGTGTCGGTGGGTACCTCTGACTGATATGTTGCTTGCTGGGAAGTGCAGAG	2207093	2207196	2207246	2207194	-1	AM270991	An12g09380	2206080	2208154	None	7981	1412	36156	No_constitutive_exon_found_in_species
CCAGTTATAACAATTAACTTGGAATTATTTCCAGGATGTAAGCCGGGCAGCA	2216014	2216091	2215964	2216016	1	AM270991	An12g09430	2215501	2216603	None	7981	1412	36156	No_constitutive_exon_found_in_species
ACTCTTCATGCTATTAATTTGATACGATTGTCACTAATATAGGAGGGCAGAT	2217452	2217758	2217808	2217756	-1	AM270991	An12g09440	2217232	2219707	None	7981	1412	36156	No_constitutive_exon_found_in_species
CTACTAGTCTATCTGATGAGGATGATTGATATTATACAAGGGTGGTGCAGCG	2256922	2257047	2257097	2257045	-1	AM270991	An12g09610	2256463	2258840	None	7981	1412	36156	No_constitutive_exon_found_in_species
CATGGACAGCGTGGTTGTCAGCGGCAACACTAACACTGCCGGGAGCATAGGT	2300348	2300455	2300298	2300350	1	AM270991	An12g09830	2299923	2301793	None	7981	1412	36156	No_constitutive_exon_found_in_species
TGTATCTGAAAGCCATTCCAGCTCCAAGGAAGCAAATGCCGGGGGTAAAGCC	2314276	2314623	2314673	2314621	-1	AM270991	An12g09920	2314276	2315124	None	7981	1412	36156	No_constitutive_exon_found_in_species
CTGTTGGGCAGAGAACTCAGAGGGGATTCCACGCTGGTAGCAGGGTATAGGG	2318844	2319116	2319166	2319114	-1	AM270991	An12g09930	2317211	2319376	None	7981	1412	36156	No_constitutive_exon_found_in_species
ATAAGGTGAGTTTCCGATAGAGGCAGGTGGCCATAGCTGACTGGGGACAGAT	2384563	2384604	2384654	2384602	-1	AM270991	An12g10250	2383638	2385760	None	7981	1412	36156	No_constitutive_exon_found_in_species
ATTTTTATCGCCGTGAGGAATGCGCTGATTATTGGCTTTTGCGGTGGGAGTT	2434847	2435752	2434797	2434849	1	AM270991	An12g10440	2434535	2443432	None	7981	1412	36156	No_constitutive_exon_found_in_species
TCACTTTTTGTTTTTCCTAATTACTTGATGCCAAGGCTAATGGGGAACAGGT	2458050	2458334	2458000	2458052	1	AM270991	An12g10490	2457261	2458510	None	7981	1412	36156	No_constitutive_exon_found_in_species
GGCCGTGCTTCAGGCAACGACCCTCTTCTTAACTTGTTTGCGTGGGGCAGAT	2487571	2487681	2487521	2487573	1	AM270991	An12g10620	2486626	2488556	None	7981	1412	36156	No_constitutive_exon_found_in_species
TTGCTTACTTTCTGCTTTGTTTATTGTCTCACTAATTGATGGGATTACAGAA	2519934	2520275	2519884	2519936	1	AM270991	An12g10760	2519329	2521245	None	7981	1412	36156	No_constitutive_exon_found_in_species
TCATAATCTACGCCTTGTGTAGACTGTTCTGGGAAGGGCTATGAGAGCAGCA	2520608	2520686	2520558	2520610	1	AM270991	An12g10760	2519329	2521245	None	7981	1412	36156	No_constitutive_exon_found_in_species
TAGGGGCCCGAGTATCCATCTAAAAGTGGTACTACCTGATGGGTTGTAAGAC	2520913	2521083	2520863	2520915	1	AM270991	An12g10760	2519329	2521245	None	7981	1412	36156	No_constitutive_exon_found_in_species
GGGGTGGAGGGGGTTGTTAGGCTGAGTTGAATGGGTGGCTGGGTATGTAGGG	2549117	2549214	2549264	2549212	-1	AM270991	An12g10870	2549117	2549792	None	7981	1412	36156	No_constitutive_exon_found_in_species
CGAGAATATGTCTGACAGTGAAGAGGAGGGACCAACATTTGGGGATGCAGGC	12468	13676	12418	12470	1	AM270983	An04g00070	11558	13676	None	7981	1412	36156	No_constitutive_exon_found_in_species
TCCTTTGCAGTTCCCTTTCCAAGACACGATGGGCTGATGACGCGGGGCAGTT	39302	39443	39493	39441	-1	AM270983	An04g00230	36224	39921	None	7981	1412	36156	No_constitutive_exon_found_in_species
AGAGGGAGAAAAGAGGGAAAATGAAGTGAGCCGGCAGGGCGAAAGCCCAGAG	49402	49563	49352	49404	1	AM270983	An04g00280	49154	50353	None	7981	1412	36156	No_constitutive_exon_found_in_species
ATGGTCCCAGGCGATTTGCCCATGACTATTGCTAACGTCCAGGGAACTAGGC	67660	67702	67752	67700	-1	AM270983	An04g00360	66479	67776	None	7981	1412	36156	No_constitutive_exon_found_in_species
GTCGAGTTACGTCAACTCCTTCGGACATCAGTTGTGTAGTGGTGGGCCAGGT	87650	87826	87876	87824	-1	AM270983	An04g00440	87650	88533	None	7981	1412	36156	No_constitutive_exon_found_in_species
GAGTTTACTAACTCCATAATTACTTAGTTGGTGATTGATTTACGGGGCAGCC	96526	96567	96476	96528	1	AM270983	An04g00470	95834	98527	None	7981	1412	36156	No_constitutive_exon_found_in_species
TACTTAACATTGCGCTTACATGATTGGGCGTGCTGACCGTGGGGATGTAGTA	125937	126225	126275	126223	-1	AM270983	An04g00600	125290	126851	None	7981	1412	36156	No_constitutive_exon_found_in_species
GTAAGTTTTGCAGATTCTACCAGGAAGTTCTTGGCTAAGGGAACAACCAGTA	137834	140022	137784	137836	1	AM270983	An04g00640	135729	140022	None	7981	1412	36156	No_constitutive_exon_found_in_species
TGGCTTGGTACTATGCTGGATACTACACTGGTCTATATGAGGGCCAACAGCG	147593	147681	147543	147595	1	AM270983	An04g00690	147213	148029	None	7981	1412	36156	No_constitutive_exon_found_in_species
GGGTAAGCTACACGACTGATGCTAGAGTTCGGGTTAACTAACTGGGATAGGG	170170	170462	170120	170172	1	AM270983	An04g00760	167714	170462	None	7981	1412	36156	No_constitutive_exon_found_in_species
TTGAGAAATTGACTTTCTGCTCCAAATCTGGTTTCTGTGGGCTGTGGGAGGG	253868	253946	253818	253870	1	AM270983	An04g01020	253416	255114	None	7981	1412	36156	No_constitutive_exon_found_in_species
TGGTGATTTTTGATGAAACCTATATTTTGAGAAACCCGACATCGGGGTAGTC	261455	261719	261405	261457	1	AM270983	An04g01060	260817	261719	None	7981	1412	36156	No_constitutive_exon_found_in_species
GGTGAGTGCCTAGCATCTCCTGTAATCAGTTATCTTTCTGACAGGGATAGCT	280172	280315	280365	280313	-1	AM270983	An04g01140	279759	281133	None	7981	1412	36156	No_constitutive_exon_found_in_species
TGGGGTTGACCGGGTCTAATAATGTTGCACTGTAAGTGCGTTGGGGGAAGCC	308824	308954	308774	308826	1	AM270983	An04g01240	307376	309636	None	7981	1412	36156	No_constitutive_exon_found_in_species
TCTTTTTTTTCCCCGTATTCATTGTGACCTTTGGGAGGCTTGAGGGGGAGGG	309191	309249	309141	309193	1	AM270983	An04g01240	307376	309636	None	7981	1412	36156	No_constitutive_exon_found_in_species
AAGTCTCTCCACCATACATGTTTGACCGAACGTATTCTAACGGGCGGAAGAA	394974	395736	395786	395734	-1	AM270983	An04g01550	392618	397069	None	7981	1412	36156	No_constitutive_exon_found_in_species
GACTACGGGCCGAACAACCCCACTGAAAAGTCGGTGTCGTTGGGAGAAAGGA	430637	430799	430587	430639	1	AM270983	An04g01665	430326	430799	None	7981	1412	36156	No_constitutive_exon_found_in_species
CCCCCAATTTATTTACCACTTAATTCTAATACGATGTGGGAATAATAAAGGT	462470	462859	462420	462472	1	AM270983	An04g01780	462239	463079	None	7981	1412	36156	No_constitutive_exon_found_in_species
CTATGCCGATTTCGTCTAGCGATAACAGCCAGCTTATGATTGCGGGACAGTT	530734	530898	530684	530736	1	AM270983	An04g02020	529938	531185	None	7981	1412	36156	No_constitutive_exon_found_in_species
GTAGCATCAAGGTAGCAATAAGTGGATACTCCATGCTTTGGGCTAGATAGCT	581590	581738	581540	581592	1	AM270983	An04g02180	580216	582058	None	7981	1412	36156	No_constitutive_exon_found_in_species
GTAGTACTCATCATATCTAGATGGTCCGGATGACGCATCCCGGTGGGCAGGT	628059	628084	628134	628082	-1	AM270983	An04g02430	626971	628256	None	7981	1412	36156	No_constitutive_exon_found_in_species
CCCATTTGGATTTCAGTGATCAAATTGCACATAGGTTGACCAGGGTGCAGTC	680698	680871	680648	680700	1	AM270983	An04g02680	679851	680871	None	7981	1412	36156	No_constitutive_exon_found_in_species
GCCCGTGTGGCATTATCATTGGAGTGGAGCTTCGTGAGAAGGGCATGCAGAT	740205	740261	740311	740259	-1	AM270983	An04g02940	740205	741201	None	7981	1412	36156	No_constitutive_exon_found_in_species
TTTAAGTTTTACTGATCTGCAGATTTTAGCATGCAAAGGGAATGCAGCAGAC	812798	812902	812952	812900	-1	AM270983	An04g03240	812701	813950	None	7981	1412	36156	No_constitutive_exon_found_in_species
GTTCCCCAGGCATTTGCTCACCCAGAGTGTCATCTTACCGGGATATACAGCG	820565	821092	820515	820567	1	AM270983	An04g03270	820087	823821	None	7981	1412	36156	No_constitutive_exon_found_in_species
TTCCCCCTGGTCATCTTCGCAGCTTCATATTGTGCTAATCTGGGGAATAGAT	836738	837339	837389	837337	-1	AM270983	An04g03320	836118	837855	None	7981	1412	36156	No_constitutive_exon_found_in_species
CAAAAGTCCGAACAAGCAAAAAGAGAAATCGTCAGTACTGTGGGTGGTAGCG	843448	843482	843398	843450	1	AM270983	An04g03340	841703	843617	None	7981	1412	36156	No_constitutive_exon_found_in_species
ATTCCACGAGCAGGGATTCATCACTGTAGAATTATTAACACAGGGGAAAGGA	843571	843582	843521	843573	1	AM270983	An04g03340	841703	843617	None	7981	1412	36156	No_constitutive_exon_found_in_species
ATAACTTAGCTTACTGCACTATCAAAAATTTGGGGGGTGCTATAGGGAAGGG	869661	869723	869773	869721	-1	AM270983	An04g03430	867106	869889	None	7981	1412	36156	No_constitutive_exon_found_in_species
CCTACGAGCGCCCTCGGGATTGAGCTATTAGTTTTCTGGGCAGTGGATAGGG	869518	869563	869613	869561	-1	AM270983	An04g03430	867106	869889	None	7981	1412	36156	No_constitutive_exon_found_in_species
AGTAACTGCTGGTCAGTGCGCGATGCGACCCTGGCGGGCTAGGTGTCGAGGC	891603	891737	891553	891605	1	AM270983	An04g03560	891214	892131	None	7981	1412	36156	No_constitutive_exon_found_in_species
AGTAAGTTTTTCACCATCTACGATAAATGCACGGTACTAACAGTGGGCAGCT	904218	904771	904168	904220	1	AM270983	An04g03600	899421	904771	None	7981	1412	36156	No_constitutive_exon_found_in_species
GAGCGGGGGGACTGATGCTTATGTTGTTTGCTGTCAGTTGATGTGGGCAGGC	919719	919780	919830	919778	-1	AM270983	An04g03670	918012	919871	None	7981	1412	36156	No_constitutive_exon_found_in_species
CGTATAAAGCCGCTGGAAGATTAGGAAAGATGAATATCTGGGCTTGAGAGAG	918930	919044	919094	919042	-1	AM270983	An04g03670	918012	919871	None	7981	1412	36156	No_constitutive_exon_found_in_species
AAGATGTCACTATGTGGGATGAAGAGAGGGAATGAGAGTGGTGGGGATAGGA	936817	936895	936767	936819	1	AM270983	An04g03740	936125	936895	None	7981	1412	36156	No_constitutive_exon_found_in_species
TATGCCCTTGGCGTTGTTATATTGTGGATGATACTAACAAGTGGGATTAGGT	983828	983982	983778	983830	1	AM270983	An04g03920	981395	983982	None	7981	1412	36156	No_constitutive_exon_found_in_species
AGCTGGTTACCCCGCCATCTGGAGCAGTAGCTAACTCTCCGGGAATATAGTC	984532	986903	986953	986901	-1	AM270983	An04g03930	984333	987142	apsA	7981	1412	36156	No_constitutive_exon_found_in_species
CTGACTGGCCCGATTTGCGCTCACTCGTCCATGTCTGTGGGACAGACAAGCC	1009017	1009093	1009143	1009091	-1	AM270983	An04g04000	1007733	1009337	None	7981	1412	36156	No_constitutive_exon_found_in_species
CCTAAACTACTCGGCCGTTACGAAGAGATTTTCTGGGGGGAAAAATAGAGGG	1008454	1008521	1008571	1008519	-1	AM270983	An04g04000	1007733	1009337	None	7981	1412	36156	No_constitutive_exon_found_in_species
CCCAATTCTGGTCTCCTCACCACCAACTGCCAGTTGCCCGCGGGCTAAAGAG	1025225	1025343	1025393	1025341	-1	AM270983	An04g04070	1025225	1028135	None	7981	1412	36156	No_constitutive_exon_found_in_species
AAAACCCAAGACAAGGAGAGGGGGAGAAGTCGTGAGATGTAGGGGGCGAGTT	1031741	1031982	1032032	1031980	-1	AM270983	An04g04090	1030982	1032079	None	7981	1412	36156	No_constitutive_exon_found_in_species
GAAGCACAGAGAAGGGGGGGAAAGACACGGTATAAGAAGGGTTGAGGCAGGG	1038453	1038559	1038609	1038557	-1	AM270983	An04g04120	1038453	1038734	None	7981	1412	36156	No_constitutive_exon_found_in_species
TTCTCATATAATATACACCCCCATCAATGCTCGTTGATTAACAGGGATAGGT	1079231	1080987	1079181	1079233	1	AM270983	An04g04320	1078658	1083081	None	7981	1412	36156	No_constitutive_exon_found_in_species
ATTACGTCCCAAGTCCGATACTTAAAAGACGGACGAGAGGGGAATAGTAGGT	1204591	1204646	1204541	1204593	1	AM270983	An04g04900	1204398	1205921	None	7981	1412	36156	No_constitutive_exon_found_in_species
AAAAGAAAAAAGGAAAAAAAGGGAAAAAGGAAGGACTGGGAAAACCGCAGCC	1205600	1205754	1205550	1205602	1	AM270983	An04g04900	1204398	1205921	None	7981	1412	36156	No_constitutive_exon_found_in_species
ACTGAGCCTATCGTTTAATATTCTCCAGGGAGGGATAGGGAAGTCTGAAGCG	1207791	1207831	1207881	1207829	-1	AM270983	An04g04920	1207223	1208115	None	7981	1412	36156	No_constitutive_exon_found_in_species
TTGGTTTACGTGCGTGCTCCCGTGCTTGAGAATCGGGGTGAACTGTGAAGGG	1207223	1207344	1207394	1207342	-1	AM270983	An04g04920	1207223	1208115	None	7981	1412	36156	No_constitutive_exon_found_in_species
CGACCGGAACGGGGAGGTACCGCGTTGAAACCTGTTTCGGTGGGGGAAAGGA	1208578	1208653	1208703	1208651	-1	AM270983	An04g04930	1208404	1209448	None	7981	1412	36156	No_constitutive_exon_found_in_species
AATTGAACCCTTGTCCCCCGGTCGCGATTGACGTAATGTCCGTGGGAAAGAC	1238179	1238244	1238294	1238242	-1	AM270983	An04g05010	1236856	1239082	None	7981	1412	36156	No_constitutive_exon_found_in_species
GTCATGGGGCTGAAGTCTATCTCTTCTCGCCTTCTAGGTCGGGGCAGTAGGT	1246020	1246251	1245970	1246022	1	AM270983	An04g05070	1245793	1246251	None	7981	1412	36156	No_constitutive_exon_found_in_species
CCCCATCGGAGCCCTGGGCACGGCGCCGTCATTGGTCGGGGAAGTGACAGAA	1266922	1267015	1266872	1266924	1	AM270983	An04g05170	1266700	1267569	None	7981	1412	36156	No_constitutive_exon_found_in_species
CACCCCTTCTTGCCCCGGTTGATCGTTATCGCTTTGTAGGACGGGGTGAGCT	1267395	1267569	1267345	1267397	1	AM270983	An04g05170	1266700	1267569	None	7981	1412	36156	No_constitutive_exon_found_in_species
GCTGCCAGTGGGAAAGCCCCAGCAACGGAGCCCGCCGTCGGGAAAGAGAGTC	1283573	1283904	1283523	1283575	1	AM270983	An04g05250	1282628	1283904	None	7981	1412	36156	No_constitutive_exon_found_in_species
ACTACATTCGACTGAGGCTCGAGCTAGCTCAGAGAAATAGAGGGGAGCAGGA	1313140	1313236	1313286	1313234	-1	AM270983	An04g05340	1313140	1314183	None	7981	1412	36156	No_constitutive_exon_found_in_species
TATCTCGGTTGAACGAGTTATCGAATCTCTTGTCGCTACTGGGATGACAGGT	1358441	1358556	1358606	1358554	-1	AM270983	An04g05540	1356267	1358756	None	7981	1412	36156	No_constitutive_exon_found_in_species
ATAATACTTATAATAAATGAACAGGGTGGGAGGAGGGAGGGGGGGGGAAGGA	1373864	1373975	1374025	1373973	-1	AM270983	An04g05610	1372084	1374729	None	7981	1412	36156	No_constitutive_exon_found_in_species
AATGATCAGCTGGGCTGGGACGAAACACTTTCCTCGACACGCGGGTCGAGGG	1372084	1372193	1372243	1372191	-1	AM270983	An04g05610	1372084	1374729	None	7981	1412	36156	No_constitutive_exon_found_in_species
AACACACTGTGAACGATGGGGGCAAGGTTAGAAGTGTAGAAAGGGGCAAGCT	1393672	1394590	1394640	1394588	-1	AM270983	An04g05660	1391735	1395780	None	7981	1412	36156	No_constitutive_exon_found_in_species
AAATAGAAAGGGTACAAGGGGAAAAATAAATGAAAGGTCGGGGGAAAAAGGG	1423261	1423406	1423211	1423263	1	AM270983	An04g05780	1422106	1424459	None	7981	1412	36156	No_constitutive_exon_found_in_species
AACTCTCTTCCTCCATACCTCCTCTCTCCAACATCTTTGGGGATCAATAGAC	1424311	1424380	1424261	1424313	1	AM270983	An04g05780	1422106	1424459	None	7981	1412	36156	No_constitutive_exon_found_in_species
GGCGGGCAATGAATAATGAAAGTCTGCGAGATGGTGGGTGAGAAATCGAGGT	1441128	1441205	1441078	1441130	1	AM270983	An04g05830	1441020	1442093	None	7981	1412	36156	No_constitutive_exon_found_in_species
TACATCACGGTTCCTTCCAGCGTGTGGTGTGGTGTTGTACTGGGGCGGAGGA	1441857	1441977	1441807	1441859	1	AM270983	An04g05830	1441020	1442093	None	7981	1412	36156	No_constitutive_exon_found_in_species
GGCGAGAAGCGCGCCCCGCGTCAATTTTCCACTAACAGGCGGGAATACAGCT	1487830	1488237	1487780	1487832	1	AM270983	An04g05980	1487583	1488408	None	7981	1412	36156	No_constitutive_exon_found_in_species
CGCCACCGGCGCTTCTCCCCAGGCGACAACCTTTGCCCTGGGCCCGGAAGGC	1525111	1525971	1525061	1525113	1	AM270983	An04g06140	1523738	1526362	None	7981	1412	36156	No_constitutive_exon_found_in_species
TGTCCTCAATACTCCGTCGATGGTGTAGCAGAGCTATTGAATCGGGATAGGC	1580383	1580420	1580333	1580385	1	AM270983	An04g06370	1578042	1580420	None	7981	1412	36156	No_constitutive_exon_found_in_species
GAGTATCTGCTATACACACGCCTGCGCGCGCGCGCTGGGCAACCGGGCAGCC	1586063	1586171	1586221	1586169	-1	AM270983	An04g06390	1585640	1587034	None	7981	1412	36156	No_constitutive_exon_found_in_species
ACGGCGGCCGACCATCATATGCGGGACATACGATTGGACCGACGGGCTAGGC	1605607	1605883	1605557	1605609	1	AM270983	An04g06470	1605139	1606167	None	7981	1412	36156	No_constitutive_exon_found_in_species
TGACCAACAAGGTAGCCAAGATGATAAATATTGGGGGGCTGTAGCAACAGAG	1614605	1614759	1614555	1614607	1	AM270983	An04g06520	1613434	1614759	None	7981	1412	36156	No_constitutive_exon_found_in_species
GTCCGAGGGGGAGGATGAGCAGCCGAGCACTTATTATGATGGGCTGGGAGGC	1623222	1623310	1623360	1623308	-1	AM270983	An04g06560	1623016	1623927	None	7981	1412	36156	No_constitutive_exon_found_in_species
GAAGCTACAGTAGCTAGCTAACTAGCTTTCTAGCTTATGGCTCGGGAAAGGC	1625897	1625965	1625847	1625899	1	AM270983	An04g06580	1625101	1627698	None	7981	1412	36156	No_constitutive_exon_found_in_species
AGGACTCACGTACAATACAGTTTATGTCCTTTGATTCGGTGGTACGGGAGGC	1637709	1637932	1637659	1637711	1	AM270983	An04g06630	1635997	1638466	None	7981	1412	36156	No_constitutive_exon_found_in_species
AAGAATGGAAGGGGAGAAAAACACAAAAAAGAGTGAATGGGAAAGGAAAGAA	1650909	1651059	1650859	1650911	1	AM270983	An04g06700	1650419	1651059	None	7981	1412	36156	No_constitutive_exon_found_in_species
GCAGCGCCAACGATCAGTGAGTGATTTGCGCTCGACAGAAATATGGGTAGAA	1652600	1652758	1652808	1652756	-1	AM270983	An04g06710	1651910	1652837	None	7981	1412	36156	No_constitutive_exon_found_in_species
TTAGGAACAAGACTGTATAAGCGTGGAGAGGGAGACGGGGGGGTAAAGAGGG	1676354	1676478	1676304	1676356	1	AM270983	An04g06850	1675916	1676902	None	7981	1412	36156	No_constitutive_exon_found_in_species
AGAAGGGTAAGCTTCTTTTGGAACCGGACTAACTCCAAGTGGGAGGAGAGGA	1676775	1676902	1676725	1676777	1	AM270983	An04g06850	1675916	1676902	None	7981	1412	36156	No_constitutive_exon_found_in_species
CGCTAGGGTACCCTTCTGACTCGGGCTGGGCCATGTTGACGGGAATCTAGAT	1741487	1742225	1742275	1742223	-1	AM270983	An04g06990	1741052	1743022	None	7981	1412	36156	No_constitutive_exon_found_in_species
CCGAAGCGAAGTCTGGGTGAGCGCTTAAACGCAAGGCGTCGGGCACACAGAC	1775104	1775229	1775054	1775106	1	AM270983	An04g07140	1774224	1776457	None	7981	1412	36156	No_constitutive_exon_found_in_species
GTTACTCATTCCATTCCTGGTAAGAAATGTACTGATAACCTGGGCAACAGGG	1866962	1867077	1867127	1867075	-1	AM270983	An04g07550	1866541	1867586	None	7981	1412	36156	No_constitutive_exon_found_in_species
TCGTTGACCAGAGGATCTCACTTACTAATGTTTCTGGGCCGTAAGGTAAGGA	1922540	1922693	1922490	1922542	1	AM270983	An04g07790	1922384	1922965	None	7981	1412	36156	No_constitutive_exon_found_in_species
GATGCACCTCATAGTTCTGATGCCGGGCATCAGATTGGAAGGGCTAATAGGA	1929544	1929671	1929721	1929669	-1	AM270983	An04g07840	1927984	1931322	None	7981	1412	36156	No_constitutive_exon_found_in_species
TGATGATAATTATTATTGTGATCCGAGAGCATACCACTAAGTAGGGCTAGGC	1928582	1928798	1928848	1928796	-1	AM270983	An04g07840	1927984	1931322	None	7981	1412	36156	No_constitutive_exon_found_in_species
CCGCTTGGTTTAAGGTGAGAGTCCATTGGCATGGGCTGATGGGTTGGTAGAT	1981792	1982536	1981742	1981794	1	AM270983	An04g08040	1981361	1984181	None	7981	1412	36156	No_constitutive_exon_found_in_species
GTGTGTATGTGCGGTGGAATGCCCACTGCTTTCCCGGGGGAAGGAAAAAGGA	2007300	2007361	2007250	2007302	1	AM270983	An04g08180	2005853	2007361	None	7981	1412	36156	No_constitutive_exon_found_in_species
GGCGATAGATGTCATCTTTCTTCCCTAGCACGCGAACCTTGGGAATGCAGAG	2021351	2021582	2021632	2021580	-1	AM270983	An04g08260	2019677	2022245	None	7981	1412	36156	No_constitutive_exon_found_in_species
GCAATGCCTAAGTATAAGTATTAGACTAATTTATTGCAAATCATGGGGAGAT	2060884	2061328	2061378	2061326	-1	AM270983	An04g08470	2060884	2061419	None	7981	1412	36156	No_constitutive_exon_found_in_species
AGGTCTGGAATCCGCTGATATATATACCGCCGTTGTATGGACGGGGAGAGGC	2080800	2080853	2080750	2080802	1	AM270983	An04g08570	2080692	2081268	None	7981	1412	36156	No_constitutive_exon_found_in_species
CAGTGAGTCTTTCTTTGCTTTTTATGCTTGGCTGGTTGCTGGGAGAGCAGAC	2080923	2081006	2080873	2080925	1	AM270983	An04g08570	2080692	2081268	None	7981	1412	36156	No_constitutive_exon_found_in_species
AGTTACTCAAGCCAAAGTCTATGTCATGACTTATGACTAACCAGGGGTAGGG	2103734	2103825	2103684	2103736	1	AM270983	An04g08640	2102745	2104554	None	7981	1412	36156	No_constitutive_exon_found_in_species
ATTGCCGCAGCAAATCGTAACAGAGAACCGCCGCGAAATGCAGGGGACAGAT	2146299	2146571	2146621	2146569	-1	AM270983	An04g08820	2144560	2146750	None	7981	1412	36156	No_constitutive_exon_found_in_species
CGGAGAAATCATTGTCAGATCAGCGAGTTAACGTGATGCGCCGGGGAAAGGT	2155976	2156789	2156839	2156787	-1	AM270983	An04g08860	2155719	2157440	None	7981	1412	36156	No_constitutive_exon_found_in_species
TTGGACCCGTATACTTGTTGAGACAGCAAAACTTACATGAATGGGTATAGGT	2193343	2193875	2193293	2193345	1	AM270983	An04g09050	2192527	2193940	None	7981	1412	36156	No_constitutive_exon_found_in_species
ATGGAGACATTTTTTTTTTAGGTTGTCTACTAGCTGCAGGGGAACCACAGAA	2253289	2253492	2253239	2253291	1	AM270983	An04g09240	2252780	2255143	None	7981	1412	36156	No_constitutive_exon_found_in_species
AGTAATAGGTGCTCTGCACACTAACCAGATTACTTAACTATGGGTAGTAGAT	2254388	2254459	2254338	2254390	1	AM270983	An04g09240	2252780	2255143	None	7981	1412	36156	No_constitutive_exon_found_in_species
GTTGACTGTTGACTCTATTGTGGGCGGTGACTGACTGACAAGGGATGTAGAT	2296042	2296236	2295992	2296044	1	AM270983	An04g09410	2295234	2296236	None	7981	1412	36156	No_constitutive_exon_found_in_species
TGGGAAATTCACTCGGAGTTTCTCATGGCAAATCCGGGATACTAAGCAAGGA	2386091	2386148	2386198	2386146	-1	AM270983	An04g09800	2385728	2386324	None	7981	1412	36156	No_constitutive_exon_found_in_species
TTGATTTGACGAGCTGGGATTGAAGTGTGGGTTGCTCACTGCTAGGGTAGAT	2390629	2390862	2390912	2390860	-1	AM270983	An04g09830	2390629	2391305	None	7981	1412	36156	No_constitutive_exon_found_in_species
CTGTTCGGAAAGATCATCTCTTCGCTCGGCGTTGTGTTGTCGGGGAAAAGGG	2421561	2421676	2421511	2421563	1	AM270983	An04g09950	2421207	2422308	None	7981	1412	36156	No_constitutive_exon_found_in_species
AAGACGCCTTGCTCCGACCTCGTCGATGATACCGCCTTCGGGGATTACAGAA	2421757	2421902	2421707	2421759	1	AM270983	An04g09950	2421207	2422308	None	7981	1412	36156	No_constitutive_exon_found_in_species
CCCCCCTAGATGTCTATGCCTCAGCAGAGCCTATAGACAGGGGTTAACAGTT	2434346	2434970	2434296	2434348	1	AM270983	An04g10030	2433906	2442399	None	7981	1412	36156	No_constitutive_exon_found_in_species
GCAGTGCAACCGAAATAGAATAACTAGTACTGTAGACTATGGGCAACCAGCC	2487965	2487995	2487915	2487967	1	AM270983	An04g10230	2486959	2491860	None	7981	1412	36156	No_constitutive_exon_found_in_species
ATGCATCCTAGAAACCTTTCTCTCTCCCGCACTATGTCCACCATAGGGAGGC	2504492	2504724	2504774	2504722	-1	AM270983	An04g10290	2503777	2504804	None	7981	1412	36156	No_constitutive_exon_found_in_species
GTTAGCCAAGGACCAATAACGATAAAGTGGCTGACAACGGGAAAAGCTAGCA	2506492	2506629	2506442	2506494	1	AM270983	An04g10300	2505572	2507698	None	7981	1412	36156	No_constitutive_exon_found_in_species
TACGTATCAGATAAACTTTGTTATATGGCCAAGCTAATCGAGGGAAACAGGT	62887	63045	63095	63043	-1	AM270986	An07g00330	62887	63587	None	7981	1412	36156	No_constitutive_exon_found_in_species
GCGGCCACTATACAGTAGAGACACCAAGAAGGATAACTATGGGCTGACAGGA	65207	65293	65157	65209	1	AM270986	An07g00340	64616	65293	None	7981	1412	36156	No_constitutive_exon_found_in_species
CGAAGCTGCTGCAGGAACTAGTCGAGTCAAGCTAGCGAGGGAGGCATGAGGG	80903	80972	81022	80970	-1	AM270986	An07g00430	80385	81174	None	7981	1412	36156	No_constitutive_exon_found_in_species
CATCGACACCTGCGATGCAATAAACAGATGTAATATATGCATGGGTTGAGTT	80385	80498	80548	80496	-1	AM270986	An07g00430	80385	81174	None	7981	1412	36156	No_constitutive_exon_found_in_species
CTTTCCCTAAAAAAAGCTACACAATCTCCGTACCGAAACTAATGGGATAGGC	94115	94454	94504	94452	-1	AM270986	An07g00520	94115	94882	None	7981	1412	36156	No_constitutive_exon_found_in_species
TGGCCGGGATAGATAGGAACCTTGGATGACTGGGGTAATGGGAGAGTCAGGG	100786	100948	100736	100788	1	AM270986	An07g00560	100695	101780	None	7981	1412	36156	No_constitutive_exon_found_in_species
AGTCGGATTAGAATTTAACCCTAGACGGCGTTCCTTCGGGAAGGCCGCAGAT	126203	126342	126153	126205	1	AM270986	An07g00720	125925	128855	None	7981	1412	36156	No_constitutive_exon_found_in_species
GGGCTAGTATTCCCATCCAGCAGATGGATAATGGCTGTTCCATCGGGGAGGA	136408	136468	136358	136410	1	AM270986	An07g00770	135740	137289	None	7981	1412	36156	No_constitutive_exon_found_in_species
CAATGTCCACAGCATATGTATTTTCTTTTATTGAAGATTGAACGGGTCAGAT	137115	137289	137065	137117	1	AM270986	An07g00770	135740	137289	None	7981	1412	36156	No_constitutive_exon_found_in_species
TTTTACCCTGCGGCAAGGACAACTTCAGTTGATATGACCGGGAATGACAGAT	141729	142082	141679	141731	1	AM270986	An07g00800	141475	143644	None	7981	1412	36156	No_constitutive_exon_found_in_species
GATTCCCCGAAGCGACCGGTAGGGTCAAAAAGGGGAATGTGTGGGACAAGGC	210968	211023	210918	210970	1	AM270986	An07g01170	210764	213109	None	7981	1412	36156	No_constitutive_exon_found_in_species
AACGGTTCAGAGGCGTATAGAGTATTTAGGTGAAGAATAGAGGGGTTCAGGG	217982	218060	217932	217984	1	AM270986	An07g01210	216723	218060	None	7981	1412	36156	No_constitutive_exon_found_in_species
GACCCAATCCAGGGTACGCATGGTTATCATTTTCCTGTGGTTGGGAACAGGA	226065	226167	226015	226067	1	AM270986	An07g01240	223300	226167	None	7981	1412	36156	No_constitutive_exon_found_in_species
CATTCAGGTTAGGGATAGTACTTAAGTTATTGATTTGGGGATGATGGGAGGT	262757	262799	262849	262797	-1	AM270986	An07g01420	262757	263085	None	7981	1412	36156	No_constitutive_exon_found_in_species
AGGTATGCCAAATGACTCCAGTGGTTTTAGTCGACGCTGACACAGGGTAGGT	264490	264745	264795	264743	-1	AM270986	An07g01430	263688	265588	None	7981	1412	36156	No_constitutive_exon_found_in_species
AAGGTCCCGAGAGCACAACAACGGCACCGAAGCTGCCTCTACTGGGTAAGGC	290111	290296	290061	290113	1	AM270986	An07g01550	289448	290296	None	7981	1412	36156	No_constitutive_exon_found_in_species
CGATGACTGGTGATGGGGGGGATGGAAACGGTGGAGGAAGAGGGGAAAAGGG	299001	299232	299282	299230	-1	AM270986	An07g01610	297420	299280	None	7981	1412	36156	No_constitutive_exon_found_in_species
TCTGCATTCTGAAATCTTTCATTCTGTTCCCTTTCCTCTGGGAAACATAGGA	329103	329230	329280	329228	-1	AM270986	An07g01770	327633	329499	None	7981	1412	36156	No_constitutive_exon_found_in_species
ATATTCCCCAGCCCTTAATCCCTCATATACACTATACTGATCAAGGGCAGTC	444639	445211	445261	445209	-1	AM270986	An07g02240	443476	447454	None	7981	1412	36156	No_constitutive_exon_found_in_species
CCGAGCTTTTTCAAAGGCCCCATCTGTGCTATGGCGTGGGATGAATGCAGCC	494862	494950	495000	494948	-1	AM270986	An07g02470	494862	495573	None	7981	1412	36156	No_constitutive_exon_found_in_species
CGTTTTTCGCAATCTTTACCACTAATGGTAGATGTTCTTTGGGAGAACAGGT	496635	496780	496585	496637	1	AM270986	An07g02480	496518	497117	None	7981	1412	36156	No_constitutive_exon_found_in_species
AAAAGTACTGAGAGAGCTAAAGATAAATCCTAGACCATGAGGGGATTCAGGA	522609	522716	522766	522714	-1	AM270986	An07g02590	521051	523142	None	7981	1412	36156	No_constitutive_exon_found_in_species
TCTGCGAAGCCTCCTGGGGCCTTGCTCGCCGCAAACAAGGGGGCGTCAAGAG	538476	538761	538426	538478	1	AM270986	An07g02680	535924	539947	None	7981	1412	36156	No_constitutive_exon_found_in_species
GCTTGGGGGGTGGAAGCTGCACCGGCGGGTGAGATGAAGCCCGAGGGGAGGG	596196	596318	596368	596316	-1	AM270986	An07g02890	595720	597058	None	7981	1412	36156	No_constitutive_exon_found_in_species
GCCCAAGGCACACTTCCTATAGTACCACGCATAACTGACTAGGTGGGCAGAT	636475	637177	636425	636477	1	AM270986	An07g03050	636068	637177	None	7981	1412	36156	No_constitutive_exon_found_in_species
GTAGTAAATCTAATAATGGATATGCTAATAACGGATGGGGGAAAATATAGGC	651334	651555	651284	651336	1	AM270986	An07g03100	650951	652133	None	7981	1412	36156	No_constitutive_exon_found_in_species
AACATCCCGCATTTAAATACTAGCCCCAGAGCCCAGCTCTGGGTCCGAAGGA	672687	672771	672637	672689	1	AM270986	An07g03180	672555	673942	None	7981	1412	36156	No_constitutive_exon_found_in_species
CAAGTATCTTGAGGGATCACGGATGATTGTTTGATATTGCAACCGGGAAGAT	673281	673407	673231	673283	1	AM270986	An07g03180	672555	673942	None	7981	1412	36156	No_constitutive_exon_found_in_species
CCGGCGGTTTCGGAGGTAGCATGGGTGGAACTGGGCAGGGCAAGGCAAAGCG	678996	679080	678946	678998	1	AM270986	An07g03200	677442	679285	None	7981	1412	36156	No_constitutive_exon_found_in_species
GAGCATACACCCAGTACCCAGTGAACTAGTCGAGCCCTCGGAGTCGGGAGGT	684803	684875	684753	684805	1	AM270986	An07g03230	684342	688271	None	7981	1412	36156	No_constitutive_exon_found_in_species
CCGCACGGTACCAGACCGGTACCTGGTCCCGGTGATGGTGGGGGAGGGAGCC	685475	685536	685425	685477	1	AM270986	An07g03230	684342	688271	None	7981	1412	36156	No_constitutive_exon_found_in_species
ATCCCCACCCCCCAGAGCAATGGAATAGCACTAAAACATTGGGATAACAGGC	740219	740458	740508	740456	-1	AM270986	An07g03470	740088	742292	None	7981	1412	36156	No_constitutive_exon_found_in_species
TGGTTTACCCAGCTGGTCACTGCACAAAGTAGTATCTTTTGGGGAGGAAGAG	750644	750997	751047	750995	-1	AM270986	An07g03540	750644	751126	None	7981	1412	36156	No_constitutive_exon_found_in_species
CATGTAACTTGTGAGTGTAACGAAGATTGAACAGTGTCGTGGGTAGTAAGGA	767423	767462	767373	767425	1	AM270986	An07g03640	766960	767642	None	7981	1412	36156	No_constitutive_exon_found_in_species
CCAGGGGGTCAGGCATAGTAGTAAAAGGAATTTGGGGGTTGTCGAAATAGAC	797495	797591	797641	797589	-1	AM270986	An07g03780	796677	798632	None	7981	1412	36156	No_constitutive_exon_found_in_species
GTTTTCCTCCCACTAATGATCATCCTTGTTGTGACTGATGGGTATGGTAGTT	858324	858660	858274	858326	1	AM270986	An07g04020	857200	858660	None	7981	1412	36156	No_constitutive_exon_found_in_species
GGCGGAATATGCCTTCTGGCTGAATCAGTAACTGACTAGATGGGAAACAGGG	882957	883002	882907	882959	1	AM270986	An07g04160	882694	883745	None	7981	1412	36156	No_constitutive_exon_found_in_species
TGGGTGGGGTCCTTGCTGGCGGGGGCTGACGTGGCGACGGGGTTGAAAAGAT	919745	919880	919930	919878	-1	AM270986	An07g04340	918301	920028	None	7981	1412	36156	No_constitutive_exon_found_in_species
TGTATTCGCCCAACGATAATACCCACCACTAACAAAGACGGGTGAGGCAGAT	925342	925435	925485	925433	-1	AM270986	An07g04370	925279	926074	None	7981	1412	36156	No_constitutive_exon_found_in_species
CATCATAGATTGTACATCCCGCAGGAGGCTGGAAGGGGGGGGGTGGGCAGGA	972609	972668	972718	972666	-1	AM270986	An07g04580	972376	973379	None	7981	1412	36156	No_constitutive_exon_found_in_species
GGAGCGCGCGAAGGATTGCAAGAAGCAGATTGGCTGGGTGGAGAGACCAGGG	982147	982343	982097	982149	1	AM270986	An07g04630	981914	983000	None	7981	1412	36156	No_constitutive_exon_found_in_species
GGCCAATTCTCATAATCGCCAGAGTGGAGTTGACGCTTTTAGGGAAACAGAT	986002	987566	987616	987564	-1	AM270986	An07g04650	985807	987912	None	7981	1412	36156	No_constitutive_exon_found_in_species
CCAGCTGAGACATGCCGCGAAGGATGAGTGCAGAAGTGGGGGAGAAAGAGGC	1020694	1020791	1020841	1020789	-1	AM270986	An07g04760	1020416	1021627	None	7981	1412	36156	No_constitutive_exon_found_in_species
TCCTTCGACCTTACAATGATCCAGCACTGTTCCGCTAACTAGGGATGAAGTG	1041965	1044612	1044662	1044610	-1	AM270986	An07g04820	1041965	1044738	None	7981	1412	36156	No_constitutive_exon_found_in_species
GGCATGTGATAGATGATTCTCCAATGAATGAGCTGAATAGGGAATAATAGGG	1066306	1066398	1066256	1066308	1	AM270986	An07g04920	1065617	1068623	None	7981	1412	36156	No_constitutive_exon_found_in_species
GGTTTGTGGAGAATACTGGGGGGAGGTTTCCGAAGGGGTTGGAGGTGCAGGA	1164481	1164718	1164431	1164483	1	AM270986	An07g05370	1163779	1164718	None	7981	1412	36156	No_constitutive_exon_found_in_species
GGTAAGTTTTCCAGACTCTGAAGATGTGAATCTCGCTAACGAGGGTTTAGTT	1193981	1193996	1194046	1193994	-1	AM270986	An07g05570	1193981	1197203	None	7981	1412	36156	No_constitutive_exon_found_in_species
GGGTACCCGGGCAGCGACTGCGGCATCCCTTGCCGCGAGCGGGGAAGCAGGC	1199580	1199786	1199530	1199582	1	AM270986	An07g05600	1199092	1199786	None	7981	1412	36156	No_constitutive_exon_found_in_species
TCACGAGAACCTTGTGAATGAAGAACTTGGGGCTCTGGGGGAGAAGAAAGGC	1265683	1266163	1266213	1266161	-1	AM270986	An07g05950	1265683	1266832	None	7981	1412	36156	No_constitutive_exon_found_in_species
TTCTGAGACTTGGTTTTGTTGTGTTTCGAGGGCTGATTTTTGGGAATTAGAA	1271765	1271873	1271715	1271767	1	AM270986	An07g05970	1268708	1277650	None	7981	1412	36156	No_constitutive_exon_found_in_species
AGTTGAACGACGATATCCCAAGCTTTCATGATTGAACTGACAGGGAGAAGCT	1272372	1272397	1272322	1272374	1	AM270986	An07g05970	1268708	1277650	None	7981	1412	36156	No_constitutive_exon_found_in_species
TCGTTAGTGACTACCTGACCACCGTCGTCATCATCCTGGAAGGGGATCAGGT	1298741	1298960	1298691	1298743	1	AM270986	An07g06060	1297782	1299404	None	7981	1412	36156	No_constitutive_exon_found_in_species
GGGGTCCTACAAGGCAAGGATAAAGCCAGTCATTTCGGGAAGAATTGCAGAT	1299949	1300024	1300074	1300022	-1	AM270986	An07g06070	1299949	1300989	None	7981	1412	36156	No_constitutive_exon_found_in_species
AATGGCGTTGCCTATGAATTGTAACCCTGGCAGAGCTGATAAGGGTCTAGGT	1322713	1323472	1322663	1322715	1	AM270986	An07g06150	1321926	1324527	None	7981	1412	36156	No_constitutive_exon_found_in_species
GTGCTTAACTATAAGGAGCAAGCAGCCATTGACCGAGGGATCTAAAAGAGGC	1344718	1344961	1345011	1344959	-1	AM270986	An07g06270	1344718	1345896	None	7981	1412	36156	No_constitutive_exon_found_in_species
AGTAATTCATTAATCGATCAATCAACCATCTGACTCGAATTACGAGGGAGGC	1376744	1377056	1376694	1376746	1	AM270986	An07g06410	1374963	1377527	None	7981	1412	36156	No_constitutive_exon_found_in_species
AAAGCAATTCGAAGAGGCAAACAGGGCTAGGCTGATTTACTGGGAATCAGAC	1388288	1388376	1388426	1388374	-1	AM270986	An07g06460	1387676	1388838	None	7981	1412	36156	No_constitutive_exon_found_in_species
TGAGGTGCTGGTCGAAACTCTTTGACATAGCAGCCTCTAGGGCGAGTCAGGG	1462867	1462968	1463018	1462966	-1	AM270986	An07g06790	1462867	1463529	None	7981	1412	36156	No_constitutive_exon_found_in_species
GCAGTTATCTGGCGCAGCGTGATCACAGTCAGTTGTGGGTAGACTAGCAGGG	1466736	1466828	1466686	1466738	1	AM270986	An07g06810	1466391	1467293	None	7981	1412	36156	No_constitutive_exon_found_in_species
GTCACTAAAGCTGGAGCGGGTGGTACAGAGTAGTTGGGATAGCGGATTAGGC	1473681	1473765	1473815	1473763	-1	AM270986	An07g06870	1473681	1474215	None	7981	1412	36156	No_constitutive_exon_found_in_species
GCAACTCTACGAAGTTCTGGTATGAAACAAGAGCTAATGCCCGGGGGCAGGA	1491749	1491928	1491978	1491926	-1	AM270986	An07g06980	1490133	1492354	None	7981	1412	36156	No_constitutive_exon_found_in_species
CGGAAGGAATTGGACGGGAAAAACTGGGAAGTGATGGTCGAGTGGGTAAGGT	1518924	1518980	1518874	1518926	1	AM270986	An07g07120	1517308	1520186	None	7981	1412	36156	No_constitutive_exon_found_in_species
AGCAACCTTCTGCACACACACACAACAATAATAATACCGTATTGGGGGAGGG	1519883	1519925	1519833	1519885	1	AM270986	An07g07120	1517308	1520186	None	7981	1412	36156	No_constitutive_exon_found_in_species
CCTTTAGATACATACTAGCACTGTACGGAAATACTTAGTGTGGGGTGGAGAA	1548735	1548999	1548685	1548737	1	AM270986	An07g07230	1548343	1550236	None	7981	1412	36156	No_constitutive_exon_found_in_species
TGGTGGGTTTAAAGTGGGTTTGGGGTTTTGTTTTTGGTGGGAGTGGAGAGGG	1549047	1549083	1548997	1549049	1	AM270986	An07g07230	1548343	1550236	None	7981	1412	36156	No_constitutive_exon_found_in_species
CCCCTCTTAATCTACAACCCAACTAACAAAAGCCAATTGGGGAACGATAGAT	1564572	1564757	1564807	1564755	-1	AM270986	An07g07300	1563818	1565104	None	7981	1412	36156	No_constitutive_exon_found_in_species
TCTCTACGAACCTACGGTTTAGATACTAACAGTAATGGGGGGAAATGTAGCA	1564132	1564502	1564552	1564500	-1	AM270986	An07g07300	1563818	1565104	None	7981	1412	36156	No_constitutive_exon_found_in_species
CCGGTGTTGGGGTTAGTGGTTTGTATGCTGACAGGTCTTCGTGGGAAAAGGG	1566623	1567277	1566573	1566625	1	AM270986	An07g07310	1565919	1567277	None	7981	1412	36156	No_constitutive_exon_found_in_species
GAAAGGAAAGGTGAGTTACGCGCCAGACGAGATGAGGATGGATGGGGTAGTC	1571340	1571588	1571290	1571342	1	AM270986	An07g07330	1571152	1572080	None	7981	1412	36156	No_constitutive_exon_found_in_species
AAGGTAAAGTAGACAGCAGCAAAGACCGATCAGGTTAATTGGGAGAACAGGG	1621169	1621412	1621462	1621410	-1	AM270986	An07g07490	1621169	1622028	None	7981	1412	36156	No_constitutive_exon_found_in_species
TAGGGGTAGGTAGTTTGATACCTAACTAGGTAGGATGGGATGTAGGATAGTT	1630858	1630969	1631019	1630967	-1	AM270986	An07g07525	1630858	1631104	None	7981	1412	36156	No_constitutive_exon_found_in_species
TGAGAGACATGCTGATAAGGATACTTACTGATGATGGGGGGAATGCACAGAC	1640730	1641049	1641099	1641047	-1	AM270986	An07g07560	1640636	1641339	None	7981	1412	36156	No_constitutive_exon_found_in_species
CTTTCTTTGACCTTTTCAGGGTGGGTGGGGTTTGCTAATGGGGCGGTTAGCT	1640636	1640670	1640720	1640668	-1	AM270986	An07g07560	1640636	1641339	None	7981	1412	36156	No_constitutive_exon_found_in_species
TGCACTGATGGCTGCGTTGACTATTGATTGGGTTGGGTAGGATGGGGGAGGG	1679370	1679485	1679320	1679372	1	AM270986	An07g07710	1678957	1680314	None	7981	1412	36156	No_constitutive_exon_found_in_species
GACAAATAGATAGACAGGTAGGGTAGATAGATGATAGTAGCGGGTAGTAGGC	1680119	1680314	1680069	1680121	1	AM270986	An07g07710	1678957	1680314	None	7981	1412	36156	No_constitutive_exon_found_in_species
CTATAGTCTGACAAGGTAAAAAAGAGAGAGAGGTTAGAAGGGAATTGAAGGA	1691847	1691899	1691797	1691849	1	AM270986	An07g07770	1691260	1692358	None	7981	1412	36156	No_constitutive_exon_found_in_species
GGGGAAGAGAGAAAGAGAAGGAGGAGAAGGAAGAGAAGGGGAGGGAGGAGGG	1692261	1692358	1692211	1692263	1	AM270986	An07g07770	1691260	1692358	None	7981	1412	36156	No_constitutive_exon_found_in_species
CGACAAGGCTGCAGCAGAGGCCCTCCGGGCAACCAAGGGAGCTGGTGAAGGA	1709772	1709867	1709722	1709774	1	AM270986	An07g07820	1707082	1710028	None	7981	1412	36156	No_constitutive_exon_found_in_species
CATAGGGGGCGAAATAAAGGCAGCGGAAGGAAGCACGCTGGTGGGCAAAGCG	1723597	1723737	1723787	1723735	-1	AM270986	An07g07900	1723449	1723843	None	7981	1412	36156	No_constitutive_exon_found_in_species
GTGCTAGGGACAGGCTGAACAGGAACCAATACTCGGGGACCGTTAAGAAGGC	1746687	1746798	1746637	1746689	1	AM270986	An07g07990	1746427	1747220	None	7981	1412	36156	No_constitutive_exon_found_in_species
AGAACTGCAGCTCAGTCGACCTATAGATGACAGGGAGGGAGAATGAAGAGGT	1746919	1747103	1746869	1746921	1	AM270986	An07g07990	1746427	1747220	None	7981	1412	36156	No_constitutive_exon_found_in_species
AGGGGGTGGGTAGTATATGAGATGGTAGAGATGAGGGAGGGTAAGCACAGGA	1747144	1747220	1747094	1747146	1	AM270986	An07g07990	1746427	1747220	None	7981	1412	36156	No_constitutive_exon_found_in_species
TGGAGGCGAGGGAGTCACTCATGACTTCGGACTTAAACGAGACAGGGCAGGT	1756403	1756413	1756463	1756411	-1	AM270986	An07g08050	1756196	1756645	None	7981	1412	36156	No_constitutive_exon_found_in_species
ATCGGATTTAGGAAGCGCGTAGGATCAGGGACATAAGATGGAGATGGGAGGG	1765469	1765589	1765419	1765471	1	AM270986	An07g08110	1765328	1766934	None	7981	1412	36156	No_constitutive_exon_found_in_species
AGAAAAAGAGAGAGAGAGGCTCGGGAAGAGTCGAACGCTGAGGGGGCGAGGG	1765879	1766039	1765829	1765881	1	AM270986	An07g08110	1765328	1766934	None	7981	1412	36156	No_constitutive_exon_found_in_species
GGGGGGGGGGGGGGGGGGGAAGTAGTTGTGGTTGTTGGTGGTCGGGAAAGGC	1766233	1766333	1766183	1766235	1	AM270986	An07g08110	1765328	1766934	None	7981	1412	36156	No_constitutive_exon_found_in_species
TAAAATAATAATAAAAATAATAATAATAATGGGTGTTAAGGATAAGGGAGGA	1766778	1766934	1766728	1766780	1	AM270986	An07g08110	1765328	1766934	None	7981	1412	36156	No_constitutive_exon_found_in_species
GACGTGGCGGAATAGACGGCACCGAGGGACGGTTTCGGAGGGGAACCCAGGC	1767700	1767766	1767816	1767764	-1	AM270986	An07g08120	1767519	1770018	None	7981	1412	36156	No_constitutive_exon_found_in_species
CTATATTGAACCCCTTACTCCTACAACTTGTGTCGCGTTGGGATCAGTAGAG	1773268	1774242	1774292	1774240	-1	AM270986	An07g08160	1773268	1774457	None	7981	1412	36156	No_constitutive_exon_found_in_species
TTGTGGTTCTATAGGAGATATCTAATTTACTTATTGCTTTTGGGGAATAGAC	1791005	1791073	1791123	1791071	-1	AM270986	An07g08230	1790717	1792247	None	7981	1412	36156	No_constitutive_exon_found_in_species
TGGCTGGTGGTGGTGGTGGTGGTGGTGGTGGTGGTGATGAGACTAGGGAGTA	1790717	1790951	1791001	1790949	-1	AM270986	An07g08230	1790717	1792247	None	7981	1412	36156	No_constitutive_exon_found_in_species
ACTGGGTACCGGGACAGCCGCGCGTCGAGCACGTCTCGAAGGGCGATAAGGG	1828250	1828616	1828200	1828252	1	AM270986	An07g08370	1827815	1828616	None	7981	1412	36156	No_constitutive_exon_found_in_species
CTATATGCCAGTCCAACCCTGCATATACCTGATATATAGGAGGGTAGAAGCG	1852312	1852353	1852262	1852314	1	AM270986	An07g08480	1852107	1852498	None	7981	1412	36156	No_constitutive_exon_found_in_species
CGAGCCCAATTGCGGGCAGTTTCATATATTAGGCTTCTGGGATTAGACAGGG	1875157	1875241	1875291	1875239	-1	AM270986	An07g08570	1874746	1875448	None	7981	1412	36156	No_constitutive_exon_found_in_species
TGAGGTTCGTACTCTAGAACACTCATGCCAGAGGTTAGCTAACGGGTCAGAT	1943494	1943610	1943660	1943608	-1	AM270986	An07g08820	1942691	1944965	None	7981	1412	36156	No_constitutive_exon_found_in_species
GCAAGGGCTTATTCTACTCCTGGAGACTCAAGAAATAAGGGACTTGGGAGTC	1955070	1955766	1955020	1955072	1	AM270986	An07g08840	1953801	1955766	None	7981	1412	36156	No_constitutive_exon_found_in_species
CCTCGGAAAGGTAACCGAAAGGGCCATGAACCACATGAAACGGGAGGCAGAG	1981276	1982163	1982213	1982161	-1	AM270986	An07g08910	1981276	1984204	None	7981	1412	36156	No_constitutive_exon_found_in_species
GTGTTAGTAGGTGTATATGCTAATGGGATGTGTGTTCTGGGGGAATATAGTA	1993969	1994225	1993919	1993971	1	AM270986	An07g08940	1993285	1994528	None	7981	1412	36156	No_constitutive_exon_found_in_species
GTGTTTATGTGGGTGGGCTTGAGGGCAAGCTAATCGATGAATTGGGACAGGT	1994324	1994528	1994274	1994326	1	AM270986	An07g08940	1993285	1994528	None	7981	1412	36156	No_constitutive_exon_found_in_species
CACAGACGCCAAAGCAGATCGGATCCAATTTTAGAAATGTGGGTGCACAGTA	2118797	2118880	2118930	2118878	-1	AM270986	An07g09440	2118316	2119772	None	7981	1412	36156	No_constitutive_exon_found_in_species
TTGCTTAGTTTCTTAGAAGACATTGAAGCTATATAGTATGGGGAAATCAGGA	2132006	2132151	2132201	2132149	-1	AM270986	An07g09490	2128720	2132597	None	7981	1412	36156	No_constitutive_exon_found_in_species
TGTCATTCGGCCCACCTGACCATAAGGGGAAGGGGAAGGGGGCTTGGAAGGC	2131417	2131534	2131584	2131532	-1	AM270986	An07g09490	2128720	2132597	None	7981	1412	36156	No_constitutive_exon_found_in_species
CTCTAGTCCCAATCCAGCTCCCCTGCTAGGGCTTAGGTCCTAGGGCACAGGG	2163813	2163928	2163763	2163815	1	AM270986	An07g09640	2163321	2163928	None	7981	1412	36156	No_constitutive_exon_found_in_species
AGTCTAGAAGACTGTGTGAAAGGATGAACGATCGATCGGGATGAGATGAGAA	2166365	2166557	2166315	2166367	1	AM270986	An07g09660	2165789	2166557	None	7981	1412	36156	No_constitutive_exon_found_in_species
GTAGCGAGTTCTCTACCATGATTCATGACTTGACTAGGATGCGGGTTGAGGG	2167014	2167117	2167167	2167115	-1	AM270986	An07g09670	2166569	2167228	None	7981	1412	36156	No_constitutive_exon_found_in_species
AAGATGCTGAAGGAGGGGCCTGCGCATACAAGATAATCTGGGGGTTGTAGCA	2173427	2174343	2173377	2173429	1	AM270986	An07g09700	2172912	2175443	None	7981	1412	36156	No_constitutive_exon_found_in_species
TGGACTCTTGAAAATTTATAGGCCTTGCTAACAATCCATGTTGGGAATAGAT	2225777	2227529	2227579	2227527	-1	AM270986	An07g09890	2225165	2227778	None	7981	1412	36156	No_constitutive_exon_found_in_species
GTCTAAAGCCAGGCAGGTGTAAGCAGTCAGACGGTGGTTGACGGGCGCAGGG	2238342	2238414	2238292	2238344	1	AM270986	An07g09930	2238168	2239445	None	7981	1412	36156	No_constitutive_exon_found_in_species
TCAAGTCTGCCGCACAACTCTTAATTACAAATTGACCCATCGGGTGAGAGAA	2239312	2239445	2239262	2239314	1	AM270986	An07g09930	2238168	2239445	None	7981	1412	36156	No_constitutive_exon_found_in_species
AAACAGGGTAAGAATTGAGGACAGTGAGAGTAAGCTATGTTAGGGTACAGCA	2249284	2249400	2249234	2249286	1	AM270986	An07g09980	2248316	2249400	None	7981	1412	36156	No_constitutive_exon_found_in_species
ACAGAATGACCAGGAAATAGCAAAGCAGCCCAGAGTCGGCCGGGATGAAGCG	2263977	2264043	2264093	2264041	-1	AM270986	An07g10070	2263829	2264231	None	7981	1412	36156	No_constitutive_exon_found_in_species
TATATTACCGGGAATTCCGTGGGCAAGCATGCTGCCGGGAGAGGAAACAGAA	2280693	2280866	2280916	2280864	-1	AM270986	An07g10150	2280693	2281448	None	7981	1412	36156	No_constitutive_exon_found_in_species
AAAATGCTTGGTCTAGCAGGCAGTACTCCAGCTTTTTCTGGGGGCTGGAGAG	2322148	2322185	2322098	2322150	1	AM270986	An07g10360	2321964	2322575	None	7981	1412	36156	No_constitutive_exon_found_in_species
TCCACAACTTGAGCGTCCTTGGGTGGAACTGACTGTCCTGGGATAATAAGAA	2330830	2330983	2330780	2330832	1	AM270986	An07g10400	2330257	2333650	None	7981	1412	36156	No_constitutive_exon_found_in_species
AATTCAACGACTGCAATGCTTTGTTTGGCGTTTATTCCGCATGTGGGGAGGT	59652	59685	59602	59654	1	AM270995	An16g00270	59451	60315	None	7981	1412	36156	No_constitutive_exon_found_in_species
TATATTTGCCAGCGAGCATTAAAACTTGTTGATCGCCGACTTGGGGACAGGG	67640	67772	67822	67770	-1	AM270995	An16g00330	67361	67859	None	7981	1412	36156	No_constitutive_exon_found_in_species
GTCCAGTGCATGAATACGTCATTCCTTCATAGCAAAATTCGAGGGTGTAGTC	72197	72317	72367	72315	-1	AM270995	An16g00360	71117	72790	None	7981	1412	36156	No_constitutive_exon_found_in_species
ACTGTCAAAACGAATATAGTCACCGATGGAAAGGTGGGTCCACGGACAAGAT	71927	72106	72156	72104	-1	AM270995	An16g00360	71117	72790	None	7981	1412	36156	No_constitutive_exon_found_in_species
TCGGCAGGCGCCATGCCTCAGAACCCAGAACCTTAACCTGATTGGGCAAGGC	71656	71764	71814	71762	-1	AM270995	An16g00360	71117	72790	None	7981	1412	36156	No_constitutive_exon_found_in_species
CCGGATTGCAAAGGAAAAGAGGGGACGCAAGTTGCATTTCCGGGGCTGAGCT	71501	71576	71626	71574	-1	AM270995	An16g00360	71117	72790	None	7981	1412	36156	No_constitutive_exon_found_in_species
GGGATGCGGCGCAGCTGCTTTTTAGGGGATGGGGTCCGTCGTAGTGGGAGGA	111254	111402	111204	111256	1	AM270995	An16g00560	111001	111402	None	7981	1412	36156	No_constitutive_exon_found_in_species
TTTGTGAGAAAATCCAACTCTTCTGATGGGATACCTGCTAATGGGCATAGCC	137881	137933	137983	137931	-1	AM270995	An16g00730	136891	139023	None	7981	1412	36156	No_constitutive_exon_found_in_species
ACCACGGTCGCAAAACATCCTTACGCGAATGACTGACCAGCCAAGGGCAGGG	143880	144675	144725	144673	-1	AM270995	An16g00760	143880	144995	None	7981	1412	36156	No_constitutive_exon_found_in_species
TGAATAGCTCCAGGACTGATCAAACACTGAACTCGTTTGGGTAAATGTAGAT	148704	149056	148654	148706	1	AM270995	An16g00770	147762	149740	None	7981	1412	36156	No_constitutive_exon_found_in_species
GATGATTGTGAGAAAAGAGTGTGTTGTTTTACTCGGTCTGCAGGGTGCAGTG	153860	154177	154227	154175	-1	AM270995	An16g00800	152324	154419	None	7981	1412	36156	No_constitutive_exon_found_in_species
GTGTAAGGCTTCGATACCGAATGCTTCCAGGGGCTCGCTGACATGGGTAGAT	156804	156980	157030	156978	-1	AM270995	An16g00810	155239	158200	None	7981	1412	36156	No_constitutive_exon_found_in_species
AACTTCTGACTATGTGGTGACGGATGTGGGGGTGCTAACAATGGGAACAGTT	186655	187087	187137	187085	-1	AM270995	An16g01000	186655	188327	None	7981	1412	36156	No_constitutive_exon_found_in_species
TTGACTGTCTGGCTGGAGAAACCTGTCTCCGTCGGCGGATGGGGATTTAGTC	243468	243998	244048	243996	-1	AM270995	An16g01260	242447	245325	None	7981	1412	36156	No_constitutive_exon_found_in_species
ATATGGAGTCTAGTGGATTTAGATAGAGAACTAGAGTTTGGGAAGGATAGAA	242447	242581	242631	242579	-1	AM270995	An16g01260	242447	245325	None	7981	1412	36156	No_constitutive_exon_found_in_species
GTGGAGTGGAGGGGAAATCTCCGGCGATCATGCTTACGCAGGGACTACAGAA	261162	261315	261365	261313	-1	AM270995	An16g01350	261162	261658	None	7981	1412	36156	No_constitutive_exon_found_in_species
ATGTCTTGAGATTAAACCCGGGCAGAAACTCGTAGTCATGGGTCGGACAGGA	282232	282916	282182	282234	1	AM270995	An16g01420	278128	282916	None	7981	1412	36156	No_constitutive_exon_found_in_species
GGTAACTGGGGATGGGATGGTCGAGAAGGATGAAGAGACTGGGTTAAGAGCT	288242	288532	288192	288244	1	AM270995	An16g01450	286543	288532	None	7981	1412	36156	No_constitutive_exon_found_in_species
AGTTATTGAGATTCATGTATTGAAGCGTACAGTGCTTTAATGGTGGGCAGGT	312998	313006	312948	313000	1	AM270995	An16g01510	312190	313431	None	7981	1412	36156	No_constitutive_exon_found_in_species
TTCTTTCTTTCTACCCTGCAATTACAGATGGGAGGCTAATTAGGGTGTAGTG	333297	333345	333395	333343	-1	AM270995	An16g01570	333297	334285	None	7981	1412	36156	No_constitutive_exon_found_in_species
CGAATAAGGGGTTGGCCTTGGCGGATATTCTTGCTGCGCTTGGGGATCAGTT	335741	335806	335691	335743	1	AM270995	An16g01580	334587	335806	None	7981	1412	36156	No_constitutive_exon_found_in_species
TCTTCCCGCATTACTGCTTTCAGTTGGTAGAGACTAACTCGGGTGTACAGGT	393775	393789	393725	393777	1	AM270995	An16g01830	393593	395029	gpdA	7981	1412	36156	No_constitutive_exon_found_in_species
GTAAGTCATACGTTCTCCCTGGTTTGCCCTCGATATTAAGGTTGGGGCAGTA	417511	417625	417675	417623	-1	AM270995	An16g01920	416042	417848	None	7981	1412	36156	No_constitutive_exon_found_in_species
TCTCATTCCTTATCCTTCAGTAAAACCGAGTTATCACTAAATGGGTGCAGAG	459037	462971	463021	462969	-1	AM270995	An16g02090	459037	463404	None	7981	1412	36156	No_constitutive_exon_found_in_species
CACGATGGAACGAATTCTTCTGGTAACGCTAATAAAGCATGGGAGTCTAGAA	519367	519448	519317	519369	1	AM270995	An16g02380	519034	521024	None	7981	1412	36156	No_constitutive_exon_found_in_species
GACCGTTCCTCAATATTGAGAGGGGGCTCGAATACTAATGGGGGGAATAGAT	553442	553736	553392	553444	1	AM270995	An16g02510	552521	553736	None	7981	1412	36156	No_constitutive_exon_found_in_species
TTGGTTGATGGATTTTTTGACACCTGGCAAAAGAAATTGTAGGGTAGAAGAA	594447	594538	594397	594449	1	AM270995	An16g02710	594039	594736	None	7981	1412	36156	No_constitutive_exon_found_in_species
GACATCGACACCGACACTACCATCGGCGATCTCTCCAAGGGAGACATCAGCT	643646	643887	643596	643648	1	AM270995	An16g02960	642170	643887	None	7981	1412	36156	No_constitutive_exon_found_in_species
GCAGCAATGCTGGTCATGGGACTGCCGGCGCAACCAAGCCATGGGAGCAGGT	663263	663386	663213	663265	1	AM270995	An16g03040	661723	663386	None	7981	1412	36156	No_constitutive_exon_found_in_species
AGCCGACCATCGTCATACGAAGGTCAGCTGCAGTGTAACGGGAAGGGAAGGC	683067	683084	683134	683082	-1	AM270995	An16g03110	681224	683356	None	7981	1412	36156	No_constitutive_exon_found_in_species
CCGTTGCCTAGTGCTCCGTACCCAGGGATCAGGAACATAAGGGAACTGAGGA	693205	693295	693155	693207	1	AM270995	An16g03150	692434	694023	None	7981	1412	36156	No_constitutive_exon_found_in_species
TGCCATTTACCCAGGAACAAATGGAAGCATATGACGCATATTGGGATAAGAA	707638	707755	707588	707640	1	AM270995	An16g03210	707274	708059	None	7981	1412	36156	No_constitutive_exon_found_in_species
CATAATACTCCCACCCACAGTAAGTAGTAAGTAGTAGAAGTGGGTCAAAGAG	712396	712491	712346	712398	1	AM270995	An16g03240	711962	712491	None	7981	1412	36156	No_constitutive_exon_found_in_species
AGTGGTGCCAAACGCCAAGCGCTTGGAGATGCGCAGAAACGGGATGTCAGCA	738458	739410	739460	739408	-1	AM270995	An16g03340	738458	741572	None	7981	1412	36156	No_constitutive_exon_found_in_species
GGACTTGGGTTGAAGTGCTAGTTTTATTTCATCGTGCTGGGAATTTGAAGGG	765798	765809	765748	765800	1	AM270995	An16g03470	765147	766649	None	7981	1412	36156	No_constitutive_exon_found_in_species
TGTACCTGATACCGCGATATCGCGAGATTGGAGGTATCCCAGGGAGACAGAA	767765	767944	767994	767942	-1	AM270995	An16g03480	767247	769998	None	7981	1412	36156	No_constitutive_exon_found_in_species
TGATCGATGAAGAGTGTGAAAGAGAGAGACTGGAGGGGGGAGGGAGGCAGGC	795347	795448	795498	795446	-1	AM270995	An16g03570	794437	796024	None	7981	1412	36156	No_constitutive_exon_found_in_species
GTTGGAACCTGTTTTGACTTGGACACGCTTGCTGACATTGTGTGGGACAGCT	796421	796555	796371	796423	1	AM270995	An16g03580	796149	798664	None	7981	1412	36156	No_constitutive_exon_found_in_species
GCGATTTCTTTGGTCGGATGCTGCTGACTGTGAGACCGTTGTGGGTTAAGCG	816209	816309	816359	816307	-1	AM270995	An16g03670	816209	816976	None	7981	1412	36156	No_constitutive_exon_found_in_species
AGGTGCAACTTCCAGTTGAGGCTGTTTTGCGATTCCTTCTGGGCTGAGAGAC	842075	842246	842296	842244	-1	AM270995	An16g03770	842075	844172	None	7981	1412	36156	No_constitutive_exon_found_in_species
GAAGAAGAAAGTGAGAGCTGACTTGGATTTGCTTTGACAAACGGGAAAAGAA	869684	869784	869634	869686	1	AM270995	An16g03870	869309	869784	None	7981	1412	36156	No_constitutive_exon_found_in_species
ACATACTGTTGGAAGGGATGTTACGATGGATGGAATTGACATGGGTACAGGA	911222	911506	911172	911224	1	AM270995	An16g04030	910731	913199	None	7981	1412	36156	No_constitutive_exon_found_in_species
ACCATACTCTGTGTTTCTGCTGTTGAGATAAGGTGTAGACGGGGGATAAGTG	989883	989916	989966	989914	-1	AM270995	An16g04290	989357	990280	None	7981	1412	36156	No_constitutive_exon_found_in_species
ATCACCTATGGAAATTGGTAAGGTCCGTAGATGTGATACTTGGGAATTAGCG	1002112	1002343	1002393	1002341	-1	AM270995	An16g04360	1001856	1003172	None	7981	1412	36156	No_constitutive_exon_found_in_species
AAAGAGATAGTCATGCTAAACTATATATGATATACTATGGGAATAAACAGAA	1034793	1034990	1035040	1034988	-1	AM270995	An16g04520	1034008	1035252	None	7981	1412	36156	No_constitutive_exon_found_in_species
ATCTATTACTCCCGCTACAGGCAATCTAGTTTACTAATGGGGGTAACTAGAG	1034109	1034464	1034514	1034462	-1	AM270995	An16g04520	1034008	1035252	None	7981	1412	36156	No_constitutive_exon_found_in_species
CCAGACCATGTACTCCGTAGTAAAGGTAAATGGCACTGGGGATATGAAAGGA	1096444	1096518	1096568	1096516	-1	AM270995	An16g04810	1095652	1096958	None	7981	1412	36156	No_constitutive_exon_found_in_species
TCTTTCCCCTCTTCATTATGGACCTCGGAAATTGAATTAATTAAGGGAAGGT	1096051	1096130	1096180	1096128	-1	AM270995	An16g04810	1095652	1096958	None	7981	1412	36156	No_constitutive_exon_found_in_species
CGCAGCAGTGATTGAAGGGAACACAAGGCGCTGACGTATCCGGGAAACAGAG	1122079	1122137	1122029	1122081	1	AM270995	An16g04940	1121688	1122788	None	7981	1412	36156	No_constitutive_exon_found_in_species
TGAGGATCTTCCTTACCGTCTAAAGAGAAGAATGTAAGGCGGGCTGGAAGCG	1149851	1150277	1150327	1150275	-1	AM270995	An16g05080	1149851	1151606	None	7981	1412	36156	No_constitutive_exon_found_in_species
CACGGGCGGCAGATGAAAAGGGACCCGGATGAGATGGGGTAAAAAGGGAGGA	1164278	1164473	1164523	1164471	-1	AM270995	An16g05140	1163146	1164708	None	7981	1412	36156	No_constitutive_exon_found_in_species
CGTTCTTTGATTTCTAATTTCTGCTGGGTCTGGCGGCGTATGTGGGATAGGA	1171354	1171424	1171304	1171356	1	AM270995	An16g05170	1170530	1171814	None	7981	1412	36156	No_constitutive_exon_found_in_species
CAACACATAATAAAATCATCTTGATAATAATTAAGGGTAGGGGGTGGTAGGA	1175917	1175927	1175867	1175919	1	AM270995	An16g05200	1175765	1176472	None	7981	1412	36156	No_constitutive_exon_found_in_species
CAGGGTATCATCTTATGGAGACACAAGTTACCGTGACTCGTGGGAAGCAGGC	1181145	1181185	1181095	1181147	1	AM270995	An16g05230	1180865	1182069	None	7981	1412	36156	No_constitutive_exon_found_in_species
CAGTGTGTAGGTGGTTCGGGGGTCAACAGCTAGCTGTCTAGGGACGTCAGGG	1183481	1183516	1183566	1183514	-1	AM270995	An16g05250	1183287	1183823	None	7981	1412	36156	No_constitutive_exon_found_in_species
GCCTCATCGCAAACATTTTATTACTCCGTTGTGTAGTCATGGGGCCACAGGC	1193469	1193510	1193419	1193471	1	AM270995	An16g05300	1192635	1194104	None	7981	1412	36156	No_constitutive_exon_found_in_species
TATGCAGCCCAGATAAGGGCCTTCTCGTCCATATCTCTGGGATGCAATAGTT	1193909	1194104	1193859	1193911	1	AM270995	An16g05300	1192635	1194104	None	7981	1412	36156	No_constitutive_exon_found_in_species
GCCATTGTCTACTGGTGTGAGGGAACGGGGTGATGCTGACTGGGATATAGGA	1211270	1211325	1211220	1211272	1	AM270995	An16g05380	1210644	1211787	None	7981	1412	36156	No_constitutive_exon_found_in_species
GTGTGTGCACCCTGAGATAATAGAAATCCAGCGGGACGGGAAAGAAAGAGGT	1237262	1237372	1237422	1237370	-1	AM270995	An16g05540	1236774	1237844	None	7981	1412	36156	No_constitutive_exon_found_in_species
GGTGACCGTCATGCCGGTCAAGATGGAGAGGACCGGGGAGGGGTGAACAGCA	1237040	1237146	1237196	1237144	-1	AM270995	An16g05540	1236774	1237844	None	7981	1412	36156	No_constitutive_exon_found_in_species
CTTCTACACATACCAATACCACCATACATTGAGAAAGAAAAAAGGGAAAGGA	1280184	1280560	1280610	1280558	-1	AM270995	An16g05740	1279568	1281055	None	7981	1412	36156	No_constitutive_exon_found_in_species
TCTACCACATGAAGACCGCAATTACCATCACTGACAATTTTGGGACATAGGC	1284235	1286066	1286116	1286064	-1	AM270995	An16g05760	1284235	1286727	None	7981	1412	36156	No_constitutive_exon_found_in_species
CAGGAGAACTTGCTGGTATACATAGAGCTTGTCAAGTTATGGGCGGTTAGCT	1328158	1328258	1328108	1328160	1	AM270995	An16g05960	1327155	1328427	None	7981	1412	36156	No_constitutive_exon_found_in_species
ATAACCATGTTAGATCCGGTTCCTTTCTGTTGGAGGGGCTAACGGTATAGAT	1333952	1334162	1333902	1333954	1	AM270995	An16g06010	1333405	1334491	None	7981	1412	36156	No_constitutive_exon_found_in_species
GCAATTTCAGACTGAAATCTTTCCTACTTGACTGACATACAAATGGGCAGAT	1345655	1346208	1345605	1345657	1	AM270995	An16g06090	1344529	1346522	None	7981	1412	36156	No_constitutive_exon_found_in_species
AAACAGAGGTAATGACTAGGCACTCCGATATGCTCTGTGAATGGGAGCAGAC	1375530	1376174	1376224	1376172	-1	AM270995	An16g06260	1375530	1377244	None	7981	1412	36156	No_constitutive_exon_found_in_species
GCACATGTTCAGTAACTTGGAAAGGTAGCTCAAACTAACTTGTGGGGCAGAT	1390997	1392429	1392479	1392427	-1	AM270995	An16g06350	1390997	1392671	None	7981	1412	36156	No_constitutive_exon_found_in_species
AGTAAGTGGACCTGTCCGATGACAGAAGCGAAACACAACTGACGGGTCAGAA	1410036	1410308	1409986	1410038	1	AM270995	An16g06410	1408558	1410870	None	7981	1412	36156	No_constitutive_exon_found_in_species
CTGCTGCAACCTGTGTTTCCATGACGGATGATGGACCCGTTGGGTAATAGAG	1415676	1415765	1415626	1415678	1	AM270995	An16g06440	1415438	1418069	None	7981	1412	36156	No_constitutive_exon_found_in_species
ATGCATTATCTGACGGGGACTGTTTCTTGACTCAACGCGGGACAAACAAGGC	1423743	1423861	1423693	1423745	1	AM270995	An16g06470	1422833	1424067	None	7981	1412	36156	No_constitutive_exon_found_in_species
GCTCCCATGCCATCCTACCATGTCGTCTGGATAATTGACTCGTAGGGTAGCC	1429648	1429975	1429598	1429650	1	AM270995	An16g06500	1428621	1429975	None	7981	1412	36156	No_constitutive_exon_found_in_species
AGGGGAGAAGAAAATGGCTTGTTGCTAGATACGTGCTGATTGGGGCGCAGGT	1522922	1523029	1522872	1522924	1	AM270995	An16g06770	1522568	1524150	None	7981	1412	36156	No_constitutive_exon_found_in_species
GAGTGGCCCGACTATGCTCTGAAAATGATAAGCATGCTAACGGGTGATAGTC	1523720	1524150	1523670	1523722	1	AM270995	An16g06770	1522568	1524150	None	7981	1412	36156	No_constitutive_exon_found_in_species
TTAACCTTACTATATTTTTACCTTTTTTTTTTCGCACCGGGGTTTAGAAGGG	1551697	1551806	1551647	1551699	1	AM270995	An16g06900	1551171	1552343	None	7981	1412	36156	No_constitutive_exon_found_in_species
CATTCCTTTTGTGGCAGGGCAGTATAGGGCTAATCACTGTGCGGGTATAGAT	1688227	1688663	1688177	1688229	1	AM270995	An16g07470	1686989	1688663	None	7981	1412	36156	No_constitutive_exon_found_in_species
CCCCAATGATATTAATAATATCAGGGCCTGTGAGGGAATGGGCGAGCGAGGG	1716328	1716524	1716574	1716522	-1	AM270995	An16g07590	1715423	1716714	None	7981	1412	36156	No_constitutive_exon_found_in_species
GGCGAGTGTCCTTGCGCTCAAATTTGAGCCAGTTCTGGTGCTGGGCGGAGTC	1749069	1749197	1749019	1749071	1	AM270995	An16g07750	1748616	1750540	None	7981	1412	36156	No_constitutive_exon_found_in_species
GGTTCGTCGACACCGATCGACACAAGTTTGCTAGGATGAGAAGGGGTCAGTG	1749802	1750018	1749752	1749804	1	AM270995	An16g07750	1748616	1750540	None	7981	1412	36156	No_constitutive_exon_found_in_species
GGATGAAAATGATATTGACGAGATGGAATTGGATGTGCCTGGGTGGGAAGAA	1800948	1802444	1800898	1800950	1	AM270995	An16g07970	1800014	1802444	None	7981	1412	36156	No_constitutive_exon_found_in_species
TAGGTTTCCCATGGAGTCTGGGAGATAATCAAAAATTAATGGGAGTCTAGAT	1820272	1820496	1820222	1820274	1	AM270995	An16g08040	1819567	1820623	None	7981	1412	36156	No_constitutive_exon_found_in_species
GTGTGACGGCAAGGCTGTTAGCTACTAACTGAACAATAAACCAGGGATAGTT	1867089	1867138	1867039	1867091	1	AM270995	An16g08230	1866269	1867865	None	7981	1412	36156	No_constitutive_exon_found_in_species
TTGAAGTCAACTTAATGCGTGGTGACATTTGAATCGCCAGAAGGGATCAGAC	1875159	1875258	1875308	1875256	-1	AM270995	An16g08270	1874728	1875514	None	7981	1412	36156	No_constitutive_exon_found_in_species
GGGGACAGACAGACAATTGGGAAGGAGAGGAAATGAAGTTTGTGGGAGAGTG	1885708	1885853	1885658	1885710	1	AM270995	An16g08350	1885345	1885853	None	7981	1412	36156	No_constitutive_exon_found_in_species
CATCTGGACTTCTCCTACCTTGGAAATGATCCCGTGGTTGGGACGGGAAGGG	1904384	1904682	1904732	1904680	-1	AM270995	An16g08430	1903771	1904835	None	7981	1412	36156	No_constitutive_exon_found_in_species
TTACTAGCTTGCGAGCAATGATGTAGGCAGTTAATTACCGAAATGGGAAGTG	1903771	1903932	1903982	1903930	-1	AM270995	An16g08430	1903771	1904835	None	7981	1412	36156	No_constitutive_exon_found_in_species
CTTGTGATTATTGTGAGCAGCTACTAAACGTGTGACAGTCTGGGGCCAAGGC	1921051	1921494	1921544	1921492	-1	AM270995	An16g08490	1921051	1923499	None	7981	1412	36156	No_constitutive_exon_found_in_species
AGTCAGAGTGAGAGAGAGAGAGAAAGAGAGAAAATGAGGGAAGCGCAAAGGC	1983734	1983810	1983860	1983808	-1	AM270995	An16g08770	1983549	1983933	None	7981	1412	36156	No_constitutive_exon_found_in_species
AATAAAAAGATATATTGCGAGTCTGTGCTTTGCTAATACCCAGGGCACAGCA	2016028	2016376	2016426	2016374	-1	AM270995	An16g08870	2014932	2016671	None	7981	1412	36156	No_constitutive_exon_found_in_species
TACCGCTGGTGGCTTGCAGCAGACATGAAAGAACGTGGGGGGGCGTGCAGGC	2037431	2037608	2037381	2037433	1	AM270995	An16g08960	2035854	2039606	None	7981	1412	36156	No_constitutive_exon_found_in_species
TTTGGAGAAATTGTCAAGACCAGTAGGAGGTGATAGGGAAAGGGGAAGAGGG	2071531	2071672	2071481	2071533	1	AM270995	An16g09100	2071044	2072379	None	7981	1412	36156	No_constitutive_exon_found_in_species
TCGCAATCACATGATAGTTCGTTTTTAGCATATACTAACCTAATGGGCAGAG	2081863	2082062	2082112	2082060	-1	AM270995	An16g09140	2080475	2085151	None	7981	1412	36156	No_constitutive_exon_found_in_species
GGATGTCTCATCGCAATCAAGACTACTTAATTATATGCTGGGGGGTCCAGTG	2116926	2116996	2117046	2116994	-1	AM270995	An16g09290	2116018	2118398	None	7981	1412	36156	No_constitutive_exon_found_in_species
GTTTTGGTATTTAGAAATTTGGGTAGTAGAAATACTCTGGCAGGGTGCAGAA	2126610	2126699	2126560	2126612	1	AM270995	An16g09330	2125958	2127211	None	7981	1412	36156	No_constitutive_exon_found_in_species
GACAGTTCACATCTAATAATTCATGAAGTTCGCGAACAAACTAGGGACAGCG	13937	14232	13887	13939	1	AM270994	An15g00050	13267	15279	None	7981	1412	36156	No_constitutive_exon_found_in_species
ATTGGAGCCATGTGTCGTCGTCGGACGCGGCCCGGTCGGGGATACGGGAGCT	26181	26472	26131	26183	1	AM270994	An15g00110	25260	26472	None	7981	1412	36156	No_constitutive_exon_found_in_species
CTGATTGACCACCTTGCTTGGACGACCTCGCTTGCTAACGGGACATATAGCA	62307	62477	62257	62309	1	AM270994	An15g00200	61613	63937	None	7981	1412	36156	No_constitutive_exon_found_in_species
CAAGATGGTGGTGGTTGATGCTGATGGTGGGGCCTTGGGTGATGATGTAGGA	65085	67377	65035	65087	1	AM270994	An15g00210	64871	67377	None	7981	1412	36156	No_constitutive_exon_found_in_species
GCTGATAGAGGGTCGAGATTCTAAATCTATAACTTAGTGGGCTGAAACAGAC	80349	80531	80581	80529	-1	AM270994	An15g00290	79399	81279	None	7981	1412	36156	No_constitutive_exon_found_in_species
TTCCGTGGCATCTGAAATCATAGCGGCGTTTACTAAAGTGGGATACATAGGA	137718	142737	137668	137720	1	AM270994	An15g00480	137530	142892	None	7981	1412	36156	No_constitutive_exon_found_in_species
AAAAATAGAAGCATCCTCGTCGTCTCGCTATATATACTTCCCGGGAATAGCA	190288	191300	191350	191298	-1	AM270994	An15g00660	188234	193052	None	7981	1412	36156	No_constitutive_exon_found_in_species
GGGACATGATTCACTTCCGGGCGTATGCTAATACCTGCTGGATGGGATAGTT	198870	198962	199012	198960	-1	AM270994	An15g00700	198501	199195	None	7981	1412	36156	No_constitutive_exon_found_in_species
TACCCGGTTGGGCCAGCTAGACTCGCATAGTGCTAATGTGAGATGGGCAGCA	257673	258747	258797	258745	-1	AM270994	An15g00950	257428	259981	None	7981	1412	36156	No_constitutive_exon_found_in_species
CAAAGGTCCGCTTCTGTGTTGTGCAAATCGACCGCTTAAAAGGGAGCTAGAT	274695	274772	274822	274770	-1	AM270994	An15g01030	272474	275170	None	7981	1412	36156	No_constitutive_exon_found_in_species
AGTTGCATAGTTTTGAGGGAGTGGAAAAAGGCGGGATGAAGGGGGCAAAGGC	281019	281066	280969	281021	1	AM270994	An15g01060	280720	281420	None	7981	1412	36156	No_constitutive_exon_found_in_species
TATGTATGGGTCCTCTCTCGGTAACCATTTGAGTTTCTGGGTATAGTAAGGG	287042	287172	286992	287044	1	AM270994	An15g01090	286924	289367	None	7981	1412	36156	No_constitutive_exon_found_in_species
ACCTGCTGTTGACCAAGATGAGCTGCAAAACCATGCTAGTAGGGGGAAAGAA	287697	287859	287647	287699	1	AM270994	An15g01090	286924	289367	None	7981	1412	36156	No_constitutive_exon_found_in_species
GCCGGTACGCGCATGTGACATCGGAAGTGACCAACGTACGAAATGGGCAGCG	298920	298996	299046	298994	-1	AM270994	An15g01120	298611	300328	None	7981	1412	36156	No_constitutive_exon_found_in_species
TATTGTCGTGAGTTTGGATTTGGTTACAACCAACAGCTGATGGGGATTAGAT	360553	362616	360503	360555	1	AM270994	An15g01300	360385	362616	None	7981	1412	36156	No_constitutive_exon_found_in_species
TTCCAATTTCTTTCTCTAGGATTTTAGGGCTAATGATGGCTTGGGGATAGCG	423797	423874	423924	423872	-1	AM270994	An15g01530	423535	425099	None	7981	1412	36156	No_constitutive_exon_found_in_species
ATCACGGACGGGTGTCCGTCCCTTGCTCCCTTTGGAGAGGGGAAGTCCAGGC	426022	426094	425972	426024	1	AM270994	An15g01540	425859	427700	None	7981	1412	36156	No_constitutive_exon_found_in_species
CACTTCAACGGCTGCAAGACACAAGTGGGTGTGTTTGGGTACGTGGGTAGGC	426378	426424	426328	426380	1	AM270994	An15g01540	425859	427700	None	7981	1412	36156	No_constitutive_exon_found_in_species
TGACATCAACTCGTATATGCCCAGGTTACTCTAAGCTAATTAGAGGGCAGAT	438358	438486	438308	438360	1	AM270994	An15g01580	437597	438486	None	7981	1412	36156	No_constitutive_exon_found_in_species
CCAATTATTGGAAACGTCCCTGACGCGGCTGTGATGTATCAACTCGGGAGGA	449580	449704	449530	449582	1	AM270994	An15g01630	448911	449980	None	7981	1412	36156	No_constitutive_exon_found_in_species
TGTGAGTCCGTCGGTGAGTCCGTCGGTGAGTCCGTCGGCCACGCCGGGAGCT	505635	505772	505822	505770	-1	AM270994	An15g01880	505635	506494	None	7981	1412	36156	No_constitutive_exon_found_in_species
GTTGGCCACCTATCGTTAACCCTAATACTACCTTATGTGGTTGGGGAGAGCT	545161	545281	545331	545279	-1	AM270994	An15g02030	543947	545408	None	7981	1412	36156	No_constitutive_exon_found_in_species
GATAGTAGTATATCGAAAAGGGAAGTGATATTCTCCACGGGGCAGAGTAGGA	580979	581414	581464	581412	-1	AM270994	An15g02170	580979	581876	None	7981	1412	36156	No_constitutive_exon_found_in_species
AGTGCTAACTCGTTCTCGCAATAATTAATTTTCGTCATGGGCAAAGCAAGGC	595500	595602	595450	595502	1	AM270994	An15g02240	595311	595988	None	7981	1412	36156	No_constitutive_exon_found_in_species
GGAAAACTGCATCGTAGTACACACACTCGTTTCCCCTGAACAGTGGGTAGGA	631032	631141	630982	631034	1	AM270994	An15g02410	629595	631288	None	7981	1412	36156	No_constitutive_exon_found_in_species
AATGCCCCGCGGAACTTATAAGTGGGTACTGGGGTGAGGTGGGCTGGCAGCA	650701	650867	650651	650703	1	AM270994	An15g02530	650328	651190	None	7981	1412	36156	No_constitutive_exon_found_in_species
GAAGGGGGATTGAAGTGGTGGAAGGGGAGAGGGGGAAGGGGAAAAATGAGGG	688794	688927	688977	688925	-1	AM270994	An15g02730	687702	689636	None	7981	1412	36156	No_constitutive_exon_found_in_species
TTTCCTCAAGGCTAACGGCAAATAATTCCCAGAATTATTGTGGGCAGCAGAG	688111	688365	688415	688363	-1	AM270994	An15g02730	687702	689636	None	7981	1412	36156	No_constitutive_exon_found_in_species
GCGTCCCTTGCCTACTGGATTAATCTGGATGGGTAGGTGGGTTGGATAAGGG	704479	704594	704644	704592	-1	AM270994	An15g02780	704479	705600	None	7981	1412	36156	No_constitutive_exon_found_in_species
ATGAAATGAAATGATGGATCGATGGAGGGATATTCCCGGTTGGGGAAGAGGG	744072	744228	744022	744074	1	AM270994	An15g02940	743904	744623	None	7981	1412	36156	No_constitutive_exon_found_in_species
TCGAAAGATTCAATGTTATCATTGTTGCCGTCCATTAGCGGGGGTTGTAGGG	744515	744623	744465	744517	1	AM270994	An15g02940	743904	744623	None	7981	1412	36156	No_constitutive_exon_found_in_species
TGCCTATCATTGAGGCTGAACTGCCTTCTCTGGGTGTGTTGGGCAAAGAGAC	745807	746181	745757	745809	1	AM270994	An15g02950	745132	746181	None	7981	1412	36156	No_constitutive_exon_found_in_species
TACCTGAGGTGCTGGCAGAAACAGACCCTGTAATTTCCAGGGATGTGGAGAC	764238	764285	764188	764240	1	AM270994	An15g03050	763531	764285	None	7981	1412	36156	No_constitutive_exon_found_in_species
AATTAGTAGAGGGCTCAACTAGAACGTTTCTATGCTGTGTCATGGGACAGAT	768720	768859	768670	768722	1	AM270994	An15g03080	767017	768859	None	7981	1412	36156	No_constitutive_exon_found_in_species
TTGGGGACTTCTCTGATCCTATTAAGCACCAACCGCTAGATGGGGCACAGTA	773527	773957	773477	773529	1	AM270994	An15g03100	771909	774057	None	7981	1412	36156	No_constitutive_exon_found_in_species
TCTAGCGTCCCTGTCCCGGATCGAATGATGTATCTCATGGGGGGGCGAAGGG	777150	777255	777100	777152	1	AM270994	An15g03120	776185	777949	None	7981	1412	36156	No_constitutive_exon_found_in_species
GGGCGAAAAATAGATGGGAAAAGGCACAGAGTGAGTGAGTGGGAAGACAGCA	778682	778865	778915	778863	-1	AM270994	An15g03130	778045	779429	None	7981	1412	36156	No_constitutive_exon_found_in_species
GAACTGTGATTTGAACTTCTCAAAGAAGGTTAGTTGGCGCCAGGGTGAAGAA	839181	839315	839131	839183	1	AM270994	An15g03450	838578	842240	None	7981	1412	36156	No_constitutive_exon_found_in_species
GAGAACACGTTGTTGAACGCCTGTCCCAGGCAATCCGCGGGGGGGGGAAGGG	843151	843281	843331	843279	-1	AM270994	An15g03460	842298	843586	None	7981	1412	36156	No_constitutive_exon_found_in_species
GCGAACTGCCGTAAGCGGCGTAAGCGTACCGTATTGGGCCTCGAGTGAAGGC	842424	842586	842636	842584	-1	AM270994	An15g03460	842298	843586	None	7981	1412	36156	No_constitutive_exon_found_in_species
ATTGCACTTCCTAAATGCGTTCGACGATACTATTCTCTTCGCAGGGCTAGAG	856861	857019	857069	857017	-1	AM270994	An15g03510	856667	857188	None	7981	1412	36156	No_constitutive_exon_found_in_species
TCCCTTCATGCAAGTGCCGCAAGGCTGCCTCTGGATTTATGGGCCAATAGAT	864750	864837	864700	864752	1	AM270994	An15g03560	864441	866640	None	7981	1412	36156	No_constitutive_exon_found_in_species
TGCCCTTTGTTGGCTGTCCGCCAAGTCTGGGTAGGTTTCTTAGCCGGGAGGC	865720	865917	865670	865722	1	AM270994	An15g03560	864441	866640	None	7981	1412	36156	No_constitutive_exon_found_in_species
TCGGTGAACAGTGAACGGTCGGCATTCAACTGATTGGTCCAAGGGTTGAGCC	866114	866186	866064	866116	1	AM270994	An15g03560	864441	866640	None	7981	1412	36156	No_constitutive_exon_found_in_species
GGCAGGAGGGGGGAAAACATCGTGGCGGTTTAGTCTTTTCAGGGCTGAAGGA	883383	883467	883517	883465	-1	AM270994	An15g03640	882528	884247	None	7981	1412	36156	No_constitutive_exon_found_in_species
CAGCCATAACTTTTGGGGGGGGAGAAGGGAGGAGGGAGGGTGGGCAGTAGGG	882856	882962	883012	882960	-1	AM270994	An15g03640	882528	884247	None	7981	1412	36156	No_constitutive_exon_found_in_species
CACCGGGCAAGGCGGATGATATATAAACGGATGTGTTGTGGGGGGGAGAGGG	887292	887507	887557	887505	-1	AM270994	An15g03660	886088	888304	None	7981	1412	36156	No_constitutive_exon_found_in_species
ATAGCGCTATTCTGGACCAGGCGACTAGTCCGAGGCTTCTGTGTGGGCAGTG	894657	894738	894607	894659	1	AM270994	An15g03690	893809	895223	None	7981	1412	36156	No_constitutive_exon_found_in_species
GCTGGAGACTAGTAATTGAGGGGTTCTATTCTTGTTCTTGAGGGTTGGAGTT	914372	914417	914467	914415	-1	AM270994	An15g03810	914372	914983	None	7981	1412	36156	No_constitutive_exon_found_in_species
CTCTGGTAAGTACAGCCCTCGATACACAGACAAAACCGAGGGAGTTACAGAT	918157	918922	918972	918920	-1	AM270994	An15g03830	918157	919545	None	7981	1412	36156	No_constitutive_exon_found_in_species
TCGACAAGAGGTCCCCATTTCACCTAAGACACGTGCTAACTGGGACACAGTC	936925	937387	936875	936927	1	AM270994	An15g03940	936380	938135	None	7981	1412	36156	No_constitutive_exon_found_in_species
TAAGTCGTTTTTGAGTCACAAACCGTCTTATTTTGCTAACCGCTGGGAAGGC	960497	961160	960447	960499	1	AM270994	An15g04050	959869	962271	None	7981	1412	36156	No_constitutive_exon_found_in_species
TGTTCACCTGCGCATTTATATATGACTCTAGAGTTGACCCTGTGGGATAGTC	1021227	1021694	1021177	1021229	1	AM270994	An15g04310	1020532	1021694	None	7981	1412	36156	No_constitutive_exon_found_in_species
CACCACGAAATAACACCACCAATAGTGACGACTACTTCTTGGGGGTGCAGGG	1048995	1049190	1049240	1049188	-1	AM270994	An15g04460	1048809	1049283	None	7981	1412	36156	No_constitutive_exon_found_in_species
GGGGGTGTTGGGGTAGGGTAAAGGGTGTGGGCTAACTGGTGGTTGGGTAGTC	1053182	1053317	1053132	1053184	1	AM270994	An15g04480	1052651	1053317	None	7981	1412	36156	No_constitutive_exon_found_in_species
AGGATTGTGTGCAGTACTAAAAGGAAGGCATATCAGGCTGGGGATGTTAGGT	1058658	1058858	1058908	1058856	-1	AM270994	An15g04500	1058658	1059684	None	7981	1412	36156	No_constitutive_exon_found_in_species
TGAAAGGCCGAGGTTTCAGTCATTCAAATAGTTTTCGGGCAACAAAAAAGAC	1220476	1220882	1220932	1220880	-1	AM270994	An15g05160	1219446	1221212	None	7981	1412	36156	No_constitutive_exon_found_in_species
TGGCCATGCCTATGACAGGTGAGAAGGGGGAGAAGGGGCCACAGGTGAAGAC	1283401	1284120	1284170	1284118	-1	AM270994	An15g05500	1283401	1286061	None	7981	1412	36156	No_constitutive_exon_found_in_species
TTTCTATGTTTGTTGTTGGTGTGTGTGTGGTGCTAATGATATGGGTATAGGG	1291762	1291876	1291926	1291874	-1	AM270994	An15g05530	1291403	1293345	None	7981	1412	36156	No_constitutive_exon_found_in_species
TTGGAGTTCGGGGGAAAAAGGGCTAATGTGTGTGATGTTGGTGGGAACAGAT	1348908	1349180	1348858	1348910	1	AM270994	An15g05780	1348364	1349477	None	7981	1412	36156	No_constitutive_exon_found_in_species
GCAGCAACTAACCAGTTGGGGGGAAGTGGCTTTTTAGTGTCGGAGGGCAGGT	1355363	1355492	1355542	1355490	-1	AM270994	An15g05800	1355056	1355904	None	7981	1412	36156	No_constitutive_exon_found_in_species
ATGTGGGGAGGAGGAAGAGAGGGAGGAGTGGAGAGGAGGAGGATGGGGAGGT	1360388	1360514	1360338	1360390	1	AM270994	An15g05820	1359341	1360514	None	7981	1412	36156	No_constitutive_exon_found_in_species
TGCAGGAAGATAAGAGTACAGTACTTTTTAGTGAGATCCGGGAGTTGAAGGG	1399025	1399218	1398975	1399027	1	AM270994	An15g06000	1398120	1399218	None	7981	1412	36156	No_constitutive_exon_found_in_species
TGATCCCGTGCAGCTCGGTGCAGATGACCTGACGGCTTGGGATGCAACAGCG	1411599	1411680	1411730	1411678	-1	AM270994	An15g06040	1409674	1411879	None	7981	1412	36156	No_constitutive_exon_found_in_species
TGATACGGCGTTTCAACCCCTGGGTTTAGCGTGTGCAGTGGAGGGTCCAGGC	1416168	1416294	1416118	1416170	1	AM270994	An15g06060	1414456	1416402	None	7981	1412	36156	No_constitutive_exon_found_in_species
ACACTGCTGTACTATTCTTGTGAACCTTTACTGCATGGAGGGAGGTGCAGGG	1416336	1416402	1416286	1416338	1	AM270994	An15g06060	1414456	1416402	None	7981	1412	36156	No_constitutive_exon_found_in_species
GAGATCCCAACTAGCGTGGAACCAGAGTGAGGGGATTGGGAAGCCTGGAGGG	1434417	1434480	1434530	1434478	-1	AM270994	An15g06170	1434163	1434879	None	7981	1412	36156	No_constitutive_exon_found_in_species
GGTCCCCTCTGTCCCAAAGTACCCCACTAACAAAAGCCGAATGGGGGTAGAC	1456988	1457390	1457440	1457388	-1	AM270994	An15g06240	1456988	1458095	None	7981	1412	36156	No_constitutive_exon_found_in_species
GATGTTGAATGGATGAGGAGAAAGTAGTTTGTGAGTTGCGGGAGAGAGAGTC	1549638	1550111	1549588	1549640	1	AM270994	An15g06610	1549448	1550111	None	7981	1412	36156	No_constitutive_exon_found_in_species
TATATCGAACACAGTATTGAAGTACAGTCTAATACTTTTTGGGTCCAAAGGC	1576651	1577096	1576601	1576653	1	AM270994	An15g06690	1576330	1578355	None	7981	1412	36156	No_constitutive_exon_found_in_species
CCAGTTGTCTACTCGTTGTATCCGGGAGGAGGAGTGGCGCAAGGGCTCAGAC	1725199	1727199	1725149	1725201	1	AM270994	An15g07300	1722396	1727884	None	7981	1412	36156	No_constitutive_exon_found_in_species
TATACCAAGTATCATACGACTCACAACACTAACTTCAACGGGAGAAAAAGGG	1729659	1729811	1729609	1729661	1	AM270994	An15g07310	1728203	1730594	None	7981	1412	36156	No_constitutive_exon_found_in_species
TGCGTCGCGCATCATAGTCGACCCTTAGCCGTGCTCCGCGGGGGAGCCAGGG	1785424	1785483	1785374	1785426	1	AM270994	An15g07540	1785267	1787515	None	7981	1412	36156	No_constitutive_exon_found_in_species
AAGCGAAGTACTTACCTTACTAGGCTGTTTGTGCTGTTTGTCGCGGGAAGGT	1787409	1787515	1787359	1787411	1	AM270994	An15g07540	1785267	1787515	None	7981	1412	36156	No_constitutive_exon_found_in_species
AATCGGTCAAGCGAGGATTTGCGGAATACGGCTGGGATGTGGGATAGCAGCT	29576	29744	29526	29578	1	AM270993	An14g00110	29187	29744	None	7981	1412	36156	No_constitutive_exon_found_in_species
GGGATTCATATGTTTGGTGGATTGGCATCTTGTTGCTAACTGGGTGGCAGGG	106348	106411	106298	106350	1	AM270993	An14g00410	105011	106628	None	7981	1412	36156	No_constitutive_exon_found_in_species
GTGATGCTATATGCTACAGTCCATTGCGATGATTGTCTAACAGGGAGCAGTA	111472	113600	111422	111474	1	AM270993	An14g00440	111029	114703	None	7981	1412	36156	No_constitutive_exon_found_in_species
CTTGTAATACTGGCGTGAGTGAATTTCTACCGGTACCTGTGGGGATATAGGA	175421	175479	175529	175477	-1	AM270993	An14g00610	172372	176986	None	7981	1412	36156	No_constitutive_exon_found_in_species
ATCTTATTAGAATTGTGAAATGAAGCGTGTGGTTCTAATGAGGGTGACAGTC	235071	235214	235264	235212	-1	AM270993	An14g00860	235071	237341	None	7981	1412	36156	No_constitutive_exon_found_in_species
TCGCAGCCAGCAATGTCAAAGGCAAGAATGCGCGCAAAGGGTTGGGGGAGAT	281107	281292	281057	281109	1	AM270993	An14g01020	280816	281740	None	7981	1412	36156	No_constitutive_exon_found_in_species
TCTGCAATGCAGCCGTCACATTTCATGAATTATAGTACTCACTGGGATAGGA	365938	366224	365888	365940	1	AM270993	An14g01350	364568	366224	None	7981	1412	36156	No_constitutive_exon_found_in_species
AAAGAAAACCCTTACTCAGGTTTGCTTGTACACGTGCTAACCAGGGGCAGGT	371635	372625	372675	372623	-1	AM270993	An14g01380	371635	373189	None	7981	1412	36156	No_constitutive_exon_found_in_species
CCATGGATTAGAAATGGGCGTTGGTTATATACTAACATGATGGGTGGTAGCA	382779	383217	382729	382781	1	AM270993	An14g01430	382472	383985	None	7981	1412	36156	No_constitutive_exon_found_in_species
GAAATTGTTGCTTACTAGCGCGGAGACCTTATGTAGCAGTGCGGGTTGAGGT	425783	425891	425941	425889	-1	AM270993	An14g01650	425545	426070	None	7981	1412	36156	No_constitutive_exon_found_in_species
GGCAATTTCGATATGTACGTTGGTGGGACCTATATCTGTTGGGACTATAGTT	439524	439598	439648	439596	-1	AM270993	An14g01710	439524	441406	None	7981	1412	36156	No_constitutive_exon_found_in_species
CGAGTTGACGGCGCATTTGTTCAAATTGTTCACGGAACGGGAGGGAACAGAT	451825	452571	451775	451827	1	AM270993	An14g01760	451714	452571	None	7981	1412	36156	No_constitutive_exon_found_in_species
AATGCTAGAGGCAAAGGAATATCATGCTAATGTAGATGTTGGGGAAACAGTC	550397	550773	550823	550771	-1	AM270993	An14g02170	550397	551386	None	7981	1412	36156	No_constitutive_exon_found_in_species
TAAATCAAAAATATACAGTCTTGTTTATCGGCTAAAACGGGGGTATATAGTA	567783	567803	567733	567785	1	AM270993	An14g02240	566361	567803	None	7981	1412	36156	No_constitutive_exon_found_in_species
AGTAGTTGTGGATGAAACTGCCACTGGACGTGTTTGGAATATATGGGGAGGA	587903	588068	588118	588066	-1	AM270993	An14g02330	587903	588895	None	7981	1412	36156	No_constitutive_exon_found_in_species
CCTTCATGTTTTGGGGATGAGATGGGGATGGTTGCTAATGGGGATTGTAGGA	590714	590959	591009	590957	-1	AM270993	An14g02350	590714	591557	None	7981	1412	36156	No_constitutive_exon_found_in_species
CCTTCTTATTTTCGATTCTCCATCTATTTTGGTTGTTTCGGGGGCATCAGCG	620243	620337	620387	620335	-1	AM270993	An14g02480	619137	622012	None	7981	1412	36156	No_constitutive_exon_found_in_species
GGTCAGGTGGGAGAAATCAGCCTTATTGAAGAACCACTGGGGAGTTAAAGTA	647130	647308	647358	647306	-1	AM270993	An14g02600	647130	648313	None	7981	1412	36156	No_constitutive_exon_found_in_species
AAGTTTGGTGGCAGTAACATGAGTTCATCCACTAATTCCAGGGTTTGAAGCT	686688	687490	686638	686690	1	AM270993	An14g02780	686469	688371	None	7981	1412	36156	No_constitutive_exon_found_in_species
TGGAGAGGGAGAGAGATGCTAATTACTCATATTTGGGAGGGGGGATATAGTT	702728	702973	702678	702730	1	AM270993	An14g02860	702260	703833	None	7981	1412	36156	No_constitutive_exon_found_in_species
TACATCTAATAGCTCTATAGAGGAGTATCATGGTTTCTCGGGGACTATAGCA	737336	737663	737713	737661	-1	AM270993	An14g02980	735919	738561	None	7981	1412	36156	No_constitutive_exon_found_in_species
TCCAGTTTGCGACGGCAATGTCTGGCTTTATGATTAACTGGGCGATGCAGGG	854747	855269	855319	855267	-1	AM270993	An14g03420	854747	855946	None	7981	1412	36156	No_constitutive_exon_found_in_species
TGACACTACGCGATTTTTGCGGCTTATGCGCAATTGCTGACGGGTAGAAGAT	857832	859137	857782	857834	1	AM270993	An14g03430	857123	859137	None	7981	1412	36156	No_constitutive_exon_found_in_species
TCTGGCCCCTGATATGGAGGCCCGTTGTCGAGCTGGGGCTTGAAGGTCAGTC	867731	867837	867887	867835	-1	AM270993	An14g03480	867731	868492	None	7981	1412	36156	No_constitutive_exon_found_in_species
AGTAACGCTGTGTGCCATGTCTGCAATGGATAGCTTATGGGGAGGCACAGGT	874034	874194	873984	874036	1	AM270993	An14g03510	873592	874979	None	7981	1412	36156	No_constitutive_exon_found_in_species
GCATTGCCGTCGCGGATGTCATTGCTCTGCGAGTGTATATGGCGTGGGAGAA	884768	884912	884962	884910	-1	AM270993	An14g03550	884768	886510	None	7981	1412	36156	No_constitutive_exon_found_in_species
ACGGTGCCGATTATATCGCTCTGGACGATGGACAACAGCAGGGCGAGGAGGG	903458	905396	903408	903460	1	AM270993	An14g03620	903263	905396	None	7981	1412	36156	No_constitutive_exon_found_in_species
AGTTAAAAGGGGAGCTCATCCGGGCTTTGGTCAAGTCTGGTGGGATGGAGAG	916423	916718	916373	916425	1	AM270993	An14g03670	915852	916718	None	7981	1412	36156	No_constitutive_exon_found_in_species
TGTATCTGATTCATTTATGTGTGTGTATTTGGTGCATGACAAAGGGCTAGTT	935005	935157	935207	935155	-1	AM270993	An14g03730	932886	937878	None	7981	1412	36156	No_constitutive_exon_found_in_species
GAAGGTGAGCTAGGATACCTGTGCAGATTGAGCTGGTATTGACGGGACAGAT	952864	953331	952814	952866	1	AM270993	An14g03790	952046	954493	None	7981	1412	36156	No_constitutive_exon_found_in_species
CAGACGTGATTCGCTTGCACTATGACTACCCTGCACAATTGTGAAGGGAGGC	966319	966385	966435	966383	-1	AM270993	An14g03880	966059	966972	None	7981	1412	36156	No_constitutive_exon_found_in_species
GTAGAGGAGGGGGGAAATTATCGTGCTTTTGCTAACGGGTGGGAATTTAGGT	975044	975112	974994	975046	1	AM270993	An14g03930	974427	975112	None	7981	1412	36156	No_constitutive_exon_found_in_species
GGTGAGGGTAAAGGGGGGTGGAGGCGAATCAGGCTGGGGGTTGAAGACAGGA	977251	977312	977201	977253	1	AM270993	An14g03960	977144	978077	None	7981	1412	36156	No_constitutive_exon_found_in_species
CAAGGGTGGCCCGAACAAGAGACTAGAACCTTGATCGGGGATGGGTGAAGGG	977393	977441	977343	977395	1	AM270993	An14g03960	977144	978077	None	7981	1412	36156	No_constitutive_exon_found_in_species
TAACTTAATCATTAGAACTATTGTTTCTAACCTTTGACATGGGTGAATAGAG	1007738	1008655	1008705	1008653	-1	AM270993	An14g04090	1007738	1009309	None	7981	1412	36156	No_constitutive_exon_found_in_species
AGACTCCCATTCAGTTTTCAGCGATTATCTCCGACATCAGGGATGTAAAGAA	1011715	1011801	1011851	1011799	-1	AM270993	An14g04110	1011492	1011987	None	7981	1412	36156	No_constitutive_exon_found_in_species
ACTGCAGTGGAAGTATTTTAAATACTGGCAATTGCATCTTGGGGATGCAGCT	1030431	1030491	1030381	1030433	1	AM270993	An14g04230	1029927	1031375	None	7981	1412	36156	No_constitutive_exon_found_in_species
AATGTTGCCCTGTTTTTGATTGAAATAGGTATTGACTGTGGGAGAACCAGAC	1044689	1045676	1044639	1044691	1	AM270993	An14g04290	1043954	1045676	None	7981	1412	36156	No_constitutive_exon_found_in_species
AGTTTGGTCATTTGTGGAAAGGAGATCCACGCGATTGGCAGGGGATGAAGTG	1069145	1069232	1069282	1069230	-1	AM270993	An14g04450	1067893	1069923	None	7981	1412	36156	No_constitutive_exon_found_in_species
TGACTGATCCGACCGGTGATGCTGTGAAACGAGAGTATGGGAGGAAGCAGGA	1071846	1071984	1071796	1071848	1	AM270993	An14g04480	1071593	1072313	None	7981	1412	36156	No_constitutive_exon_found_in_species
CACTAAAAACTGACTGAATTCTGCAGCCATGACATGCTGAGGGCTAATAGGC	1083460	1083517	1083410	1083462	1	AM270993	An14g04550	1083265	1083808	None	7981	1412	36156	No_constitutive_exon_found_in_species
TTTAAGGCACTGGAGGATCTGGCCGTTTGGGCGCCTTATCAATGGGGCAGGG	1093999	1094041	1094091	1094039	-1	AM270993	An14g04610	1093999	1094252	None	7981	1412	36156	No_constitutive_exon_found_in_species
CTAATATGTCGAGCTTGGTTTGATATCAAGTGACTGTTGGTGTGTGGGAGCT	1130170	1130254	1130304	1130252	-1	AM270993	An14g04750	1130170	1131397	None	7981	1412	36156	No_constitutive_exon_found_in_species
TCTCACCTTCCGAGCCAACCCCACTGCGCGCCGGAGGGACAGGGTTACAGAG	1137627	1137701	1137577	1137629	1	AM270993	An14g04780	1137521	1138096	None	7981	1412	36156	No_constitutive_exon_found_in_species
AAGGAAGGGGAGGGATGCGCAACAGTCGGATGTTGCGATGATGGGGGGAGGG	1137789	1137834	1137739	1137791	1	AM270993	An14g04780	1137521	1138096	None	7981	1412	36156	No_constitutive_exon_found_in_species
ACTCTTATATTCAAAGTATGGTGGTTGGTATGCTAATGATGCGGGAACAGAT	1164895	1164956	1164845	1164897	1	AM270993	An14g04880	1164493	1165478	None	7981	1412	36156	No_constitutive_exon_found_in_species
CTTAGCTGGGAGAAACACCCACCGATATACAAAAGACAGCCGTGGGCGAGAC	1165382	1165478	1165332	1165384	1	AM270993	An14g04880	1164493	1165478	None	7981	1412	36156	No_constitutive_exon_found_in_species
GCCGCGAGGGGGGGAAATGCGGATGTACTTTGGGTTGGCGGGGAGCTCAGAA	1228413	1228558	1228608	1228556	-1	AM270993	An14g05220	1227557	1229544	None	7981	1412	36156	No_constitutive_exon_found_in_species
CGTGGTAGCCACCTGGTGGACCCAAATATGTACTGCCTACGGGTGAACAGGG	1259274	1259610	1259224	1259276	1	AM270993	An14g05360	1258729	1260052	None	7981	1412	36156	No_constitutive_exon_found_in_species
AGCCGCCGGCATGTATAGCAGGTGAAGAGGGTAGGTAGAGGGCATAGTAGGA	1298786	1298948	1298998	1298946	-1	AM270993	An14g05540	1298786	1300065	None	7981	1412	36156	No_constitutive_exon_found_in_species
TCCTATACACAGTAAATCGAGTCAGACACATACGGTGGGAGCAACTGAAGCC	1311710	1311848	1311898	1311846	-1	AM270993	An14g05610	1310563	1312677	None	7981	1412	36156	No_constitutive_exon_found_in_species
CTTGGTCATGTCGAGTTCCCCTGTGAACTGTGTTCAGCTGATTGGGGGAGTA	1313515	1313779	1313465	1313517	1	AM270993	An14g05620	1312701	1313779	None	7981	1412	36156	No_constitutive_exon_found_in_species
TCGTGGCCAATCGTTTGTATGCAGGAGATGCAGTAGTGTCGACGGGCTAGGA	1326336	1326384	1326286	1326338	1	AM270993	An14g05680	1325866	1326444	None	7981	1412	36156	No_constitutive_exon_found_in_species
TACTGGTCAATACAATCTATCTGCCACTCACAGGGCGGGAAACAAACAAGGC	1329549	1329775	1329499	1329551	1	AM270993	An14g05690	1328982	1330128	None	7981	1412	36156	No_constitutive_exon_found_in_species
TGGTAAGACAAACTGATAATCTGCATTGGTATAGTACACTAAAGGGACAGGA	1345922	1346346	1346396	1346344	-1	AM270993	An14g05790	1345922	1348227	None	7981	1412	36156	No_constitutive_exon_found_in_species
TCCTAATCCCATCAATGAATAAGCTTCTAAGTTAGTTATTTCGGGAACAGAA	1361751	1361864	1361914	1361862	-1	AM270993	An14g05840	1360818	1362298	None	7981	1412	36156	No_constitutive_exon_found_in_species
AGTATACCAATCTCCCGCAGTGAGGTCCAAGTTCTAATCGAACGGGGTAGCT	1367915	1368295	1367865	1367917	1	AM270993	An14g05870	1367550	1368718	None	7981	1412	36156	No_constitutive_exon_found_in_species
ATGCCTGCTTGTGTGCCCTTTTTGAAGGTGTTTGGTGGGAAGAAGAACAGCA	1376958	1377383	1377433	1377381	-1	AM270993	An14g05910	1376260	1377772	None	7981	1412	36156	No_constitutive_exon_found_in_species
GAAGTAGGAGTGGTGTTGGTTCACTGGGATTTGTACGTCATTGGGAGTAGGA	1387575	1387635	1387685	1387633	-1	AM270993	An14g05940	1387199	1388767	None	7981	1412	36156	No_constitutive_exon_found_in_species
CTGACCATCCTTTCTGGAGGCCTTCCAGATTCGGCGGTGCGGGCGATGAGGT	1422065	1422159	1422015	1422067	1	AM270993	An14g06080	1421437	1422723	None	7981	1412	36156	No_constitutive_exon_found_in_species
GCTCTACCCCTTTACCGATCATCTTTTTTGTCATAGCTGACAGGGTGAAGCT	1430638	1431115	1430588	1430640	1	AM270993	An14g06110	1428850	1431115	None	7981	1412	36156	No_constitutive_exon_found_in_species
TACTACCATCTGGTACGCTTGCTGTTTTTTTTCCTTGATTGGGAGTGCAGAT	1449498	1449839	1449448	1449500	1	AM270993	An14g06170	1447722	1449839	None	7981	1412	36156	No_constitutive_exon_found_in_species
AAGAGTATACGAAAGCGAAGCTGACAGTCATCCCATTCTTGGGAGCATAGAA	1451182	1452870	1451132	1451184	1	AM270993	An14g06180	1450823	1452870	None	7981	1412	36156	No_constitutive_exon_found_in_species
TGAGTACGAATATGTAGGTTTTTAGTTACGGTAGTTAGATAATGGGTTAGCA	1455393	1455729	1455343	1455395	1	AM270993	An14g06190	1453398	1455729	None	7981	1412	36156	No_constitutive_exon_found_in_species
AAACGAGAGGAGAAAAAGGAAAAAGAGAGAAAAGAGTTGGGGAGGGTGAGGA	1467703	1467788	1467838	1467786	-1	AM270993	An14g06240	1466919	1468629	None	7981	1412	36156	No_constitutive_exon_found_in_species
ATGAAGCTTCAACTCCCCGAATAAGAATATTTTCGTGATGATTGGGGCAGTT	1467159	1467498	1467548	1467496	-1	AM270993	An14g06240	1466919	1468629	None	7981	1412	36156	No_constitutive_exon_found_in_species
TAACCTTCCTTTTTATTGCTTTCGATTTGAGGGTTGGGGTTGGGGTTAAGCT	1482411	1482614	1482664	1482612	-1	AM270993	An14g06320	1482411	1483030	None	7981	1412	36156	No_constitutive_exon_found_in_species
CGACGCCTTGACTTTCGGACTTGTCCACCTCCTAGTATACAAGGGTGCAGGG	1495034	1495079	1494984	1495036	1	AM270993	An14g06400	1494202	1495403	None	7981	1412	36156	No_constitutive_exon_found_in_species
GTGAAGTTCCTCCCATGCCATCGATACAATAACAGTTCTGACGGGAATAGAT	1524852	1525038	1525088	1525036	-1	AM270993	An14g06530	1524087	1529911	None	7981	1412	36156	No_constitutive_exon_found_in_species
AGGATCGTATTCCCCACCGCTGCACCGCCCGATTGGGGGGGTGGATTGAGGC	1575261	1575329	1575211	1575263	1	AM270993	An14g06690	1574933	1576759	None	7981	1412	36156	No_constitutive_exon_found_in_species
CGGGAGGGAGATGCACGATCGAGAGGCTCGATGACAGGGGGGGGGGGCAGCA	1576114	1576213	1576064	1576116	1	AM270993	An14g06690	1574933	1576759	None	7981	1412	36156	No_constitutive_exon_found_in_species
AAACTGACTATAGGCGGTGCAATGCGTAGCATCACTAATGCGGGCGACAGAA	1618674	1620347	1620397	1620345	-1	AM270993	An14g06880	1617593	1621923	None	7981	1412	36156	No_constitutive_exon_found_in_species
GGAAATCCACTGGATCATTGCTAACCGACTGTAAGCTTCATGGGTGGCAGTA	1632813	1633187	1632763	1632815	1	AM270993	An14g06940	1632028	1635073	None	7981	1412	36156	No_constitutive_exon_found_in_species
ACTTCTTCATCTGACTTGGTGAAAATGTTGATTGTATCTGGGCCGGGCAGCC	1658308	1658850	1658900	1658848	-1	AM270993	An14g07070	1656958	1659003	None	7981	1412	36156	No_constitutive_exon_found_in_species
AATTGCACCCAAGATCGAGTGACCGAAGACGACTTTGTTTGATTGGGGAGTT	1716110	1716212	1716262	1716210	-1	AM270993	An14g07340	1715819	1717694	None	7981	1412	36156	No_constitutive_exon_found_in_species
CTTCGTCCGTCCACACTCGAGAAAACATCAGTCACTGATCAAGGGTACAGTG	87466	87534	87584	87532	-1	AM270982	An03g00420	87032	88405	None	7981	1412	36156	No_constitutive_exon_found_in_species
TTCCTAAGGCAGTGACATTCCCGTAGACAAGCATGTGATGGGGTAGACAGCT	162429	162603	162379	162431	1	AM270982	An03g00820	162276	163659	None	7981	1412	36156	No_constitutive_exon_found_in_species
CGCAGTGGCCAATCATAGACCGAATGTTTATTTATGTAAGCGGGATGAAGGA	213359	213564	213614	213562	-1	AM270982	An03g01100	212839	214791	None	7981	1412	36156	No_constitutive_exon_found_in_species
TCTCCTTTATACATTCTAGATTTTATTATATATGTTGGGGAAGGTCTAAGGT	225016	225289	224966	225018	1	AM270982	An03g01170	224708	225289	None	7981	1412	36156	No_constitutive_exon_found_in_species
TTCCTTTTTCCCCTGTGCGAATGGAGGGGGGTATGCTGATGGGGTCATAGGG	294682	295216	294632	294684	1	AM270982	An03g01530	290798	295216	None	7981	1412	36156	No_constitutive_exon_found_in_species
TGAGTACTGCATTAGAGCTGTGTGATTTGCTCTGGCTGAAGGGTTGGCAGCT	295557	295564	295614	295562	-1	AM270982	An03g01540	295557	297235	None	7981	1412	36156	No_constitutive_exon_found_in_species
ACTGTGAAATTATGGGTTTTCATCGATGTTGAAGCTGGGATAGGGTGCAGAT	305470	305576	305626	305574	-1	AM270982	An03g01580	304391	305785	None	7981	1412	36156	No_constitutive_exon_found_in_species
AATAGCATCGGGGCAATATAGAACGAAAACAAGCTAACTGAGGGATTAAGCT	309526	309597	309647	309595	-1	AM270982	An03g01600	309247	309959	None	7981	1412	36156	No_constitutive_exon_found_in_species
CAAGAGTATAACTTCTCCGCAGGAGCCGTCACTACTAGCGATGTAGGGAGTG	332908	333002	333052	333000	-1	AM270982	An03g01710	332500	333571	None	7981	1412	36156	No_constitutive_exon_found_in_species
CGGTTGTTTGACTTGGGTCATTGAAGCATGGTGCCGTTGTGGGTATGTAGGG	392553	392681	392731	392679	-1	AM270982	An03g02010	391763	392899	None	7981	1412	36156	No_constitutive_exon_found_in_species
CGACGGTGATGTGTTGGTGTTGGTTGCTGACAAGGGGGTGGTGAATGTAGGC	408810	409030	409080	409028	-1	AM270982	An03g02110	408413	409598	None	7981	1412	36156	No_constitutive_exon_found_in_species
GGTGCTCTTTGTACATTTTCGGTAAGATAGCTAATGGACCATACGGGTAGTC	475562	475674	475724	475672	-1	AM270982	An03g02500	474868	476475	None	7981	1412	36156	No_constitutive_exon_found_in_species
AGTAAGAGCCCCAGTTTCTACTAAAACCTTGTTCGTGTGGGGGTAGACAGGA	534800	535054	534750	534802	1	AM270982	An03g02740	534508	535895	None	7981	1412	36156	No_constitutive_exon_found_in_species
ACGGAGGCAGATGTTAGATAAGGATTTCCAGATGTAGATTCGATCGGGAGGT	535092	535159	535042	535094	1	AM270982	An03g02740	534508	535895	None	7981	1412	36156	No_constitutive_exon_found_in_species
AGTAGCCGTTTGGCTGACGGCCGTCACACGCTAGGCGTGTGATGGGGAAGGC	542580	542820	542870	542818	-1	AM270982	An03g02790	542580	543136	None	7981	1412	36156	No_constitutive_exon_found_in_species
CGTGCAAGTCAACAACACGGAGGCCCTGAAGTGGCTGGTTGAGCAGGGAGGC	608981	609667	608931	608983	1	AM270982	An03g03050	607003	609667	None	7981	1412	36156	No_constitutive_exon_found_in_species
AGACATTGGACAGACCATCTAATTACCTGATCGAATGGGTAAACAAACAGGA	753004	753399	753449	753397	-1	AM270982	An03g03570	753004	754784	None	7981	1412	36156	No_constitutive_exon_found_in_species
CCATGTGCCTTGCTTGCGTAAAGAGTTGCTGACAATGTTTTGGGATACAGAT	815454	815673	815723	815671	-1	AM270982	An03g03780	812972	816395	None	7981	1412	36156	No_constitutive_exon_found_in_species
AAAGCAAGTTTGGATAGATAGCAGCTCATAGGCTGGTGATTTTGGGAAAGCC	850906	851006	851056	851004	-1	AM270982	An03g03910	850906	851219	None	7981	1412	36156	No_constitutive_exon_found_in_species
TAGCGATGGAGGGTAGTAATGTGACGACAACAGTGGGGTGGGGGGGGGAGGG	870911	871165	870861	870913	1	AM270982	An03g04010	870765	872786	None	7981	1412	36156	No_constitutive_exon_found_in_species
ATGTCGTTGGAAGAGAAGTGTGGCATGTCGCTGAGCCTTGGGCGAGTAAGGT	879176	879329	879379	879327	-1	AM270982	An03g04050	878552	879849	None	7981	1412	36156	No_constitutive_exon_found_in_species
GAATGGGGATACTCAAAATACGTCGCCTTCAAGTATAGTATTTGGGGGAGGT	893449	893623	893399	893451	1	AM270982	An03g04090	891631	893623	None	7981	1412	36156	No_constitutive_exon_found_in_species
GCTCCTGCACTCCTTGTCTCACTCCACCCTCCGGAGGGGCATTGATGGAGGG	896505	896589	896455	896507	1	AM270982	An03g04110	896266	898359	None	7981	1412	36156	No_constitutive_exon_found_in_species
ATTTTTTTGTTTTTTATTATTTTTATTAGTTTTAACTTTGGGAAATCGAGGT	905091	905171	905221	905169	-1	AM270982	An03g04130	901971	905889	None	7981	1412	36156	No_constitutive_exon_found_in_species
ATACATTCCCCTCTCCATTTCTCATAGTGCACCCACTAACGGGGACTTAGTG	911259	911612	911209	911261	1	AM270982	An03g04180	910669	911612	None	7981	1412	36156	No_constitutive_exon_found_in_species
CAGGGCAGTCTTGGATGAGTTTACTACCAGGAGGCGTTGTGAAGAGGGAGGG	930980	931044	931094	931042	-1	AM270982	An03g04270	930307	931415	None	7981	1412	36156	No_constitutive_exon_found_in_species
GTGAGTGAGGACTACGCAGCATGCAAGACAATTCTATCATGCGGGCGCAGCT	946635	946723	946585	946637	1	AM270982	An03g04360	946101	946723	None	7981	1412	36156	No_constitutive_exon_found_in_species
GGGTGACAGATAGGTTTGCCACGACCCTCGTGGGTGTTTAGGGGACACAGGG	963250	963412	963462	963410	-1	AM270982	An03g04440	962268	963979	None	7981	1412	36156	No_constitutive_exon_found_in_species
TGTGGTTTACAAGAATAGCAAGCAAGCCATTGGATACGTTGGAGGGAAAGGG	966400	966559	966609	966557	-1	AM270982	An03g04460	966277	966694	None	7981	1412	36156	No_constitutive_exon_found_in_species
TCAGACGTCTCAGGGGCCGACGCCCGCGGGGGCCGATCCCTGGGGTCAAGAG	994421	995365	994371	994423	1	AM270982	An03g04600	992824	995365	None	7981	1412	36156	No_constitutive_exon_found_in_species
TGAGCGTCGATAGGTACCATTATGTACCTCAGTAGGGATGAGTGGGAGAGGC	999091	999217	999267	999215	-1	AM270982	An03g04630	997961	999637	None	7981	1412	36156	No_constitutive_exon_found_in_species
ACTGATCCTCATTGCGCGGGCAATGATTGGGATTTGGGACAATGAGAGAGGG	998851	999000	999050	998998	-1	AM270982	An03g04630	997961	999637	None	7981	1412	36156	No_constitutive_exon_found_in_species
GATGTAAATGGTACAGAGGAAGTTGGGGAGGTAGAAGTAGAATAGGGGAGGA	1001950	1002269	1002319	1002267	-1	AM270982	An03g04640	1001527	1002648	None	7981	1412	36156	No_constitutive_exon_found_in_species
CAGTATCAAGTGGGTTTCTTAATAATATGTTGATTCTCTTGGTTGGGTAGAG	1035998	1036063	1035948	1036000	1	AM270982	An03g04750	1034126	1036063	None	7981	1412	36156	No_constitutive_exon_found_in_species
GAAAGGGCTCTATCGGGGACTTCAAGACTAATGGTCTACTGGGTATGTAGAA	1088811	1090116	1088761	1088813	1	AM270982	An03g04930	1087683	1090116	None	7981	1412	36156	No_constitutive_exon_found_in_species
CCGATGATCCGCCGTTGCGATAAGATTGAAGGGGACTTGCGGGCTGACAGCT	1102479	1102600	1102429	1102481	1	AM270982	An03g04970	1100183	1107177	None	7981	1412	36156	No_constitutive_exon_found_in_species
TAAGCCGAGGCCGTCCCTGCGTGAGAGTTGTTACACTGACGCATGGGTAGGC	1103037	1103548	1102987	1103039	1	AM270982	An03g04970	1100183	1107177	None	7981	1412	36156	No_constitutive_exon_found_in_species
AAGTTCCCAGCCTAGTTGCTGCTCTCCGCAGTTCGAAGGGGGATGGCCAGGG	1119569	1119630	1119680	1119628	-1	AM270982	An03g05040	1118984	1122125	None	7981	1412	36156	No_constitutive_exon_found_in_species
AGCTGGATGACAAGAGGGATGATGTAGCAGAGGGGTCCGAGGGATAGTAGGT	1160051	1160288	1160001	1160053	1	AM270982	An03g05180	1159475	1161223	None	7981	1412	36156	No_constitutive_exon_found_in_species
CGCAGATAGCGCACGAGTAACGCGGCTGATTAATTGCGATGGAGGGGGAGGG	1203878	1204104	1203828	1203880	1	AM270982	An03g05400	1202819	1204545	None	7981	1412	36156	No_constitutive_exon_found_in_species
ATTCACTACCAATATCGGTGTACTGATTATGGTATAATATGGGTGGTTAGAC	1219552	1219802	1219852	1219800	-1	AM270982	An03g05450	1218124	1220966	None	7981	1412	36156	No_constitutive_exon_found_in_species
GGGCGGAGCTTCGGGGAGGGGTGGAATGCCGTATGCTAATGTGGGAATAGCC	1260977	1261062	1261112	1261060	-1	AM270982	An03g05660	1260363	1262331	None	7981	1412	36156	No_constitutive_exon_found_in_species
ACTCCCGTTTCAACTTTGTTCCGTGTTTGCTAATGACGTGATGGGCAAAGGG	1279954	1280084	1279904	1279956	1	AM270982	An03g05720	1278054	1280343	None	7981	1412	36156	No_constitutive_exon_found_in_species
GCCTGATAGAGGATCACTACTGGCTGCTGAAAACTAATCAACGAGGGCAGTC	1303571	1303805	1303855	1303803	-1	AM270982	An03g05850	1303417	1304347	None	7981	1412	36156	No_constitutive_exon_found_in_species
AGCGGCATAATTTCGAAGAATGGCCTGGTAGCATACGTCGTGATAGGGAGTT	1354124	1354372	1354074	1354126	1	AM270982	An03g06040	1353285	1354372	None	7981	1412	36156	No_constitutive_exon_found_in_species
GGTCTCCGCGGTGCTAATCTCGATCTGATCGTGCGGTGGGAATAGAATAGTC	1374864	1374909	1374959	1374907	-1	AM270982	An03g06140	1373232	1375600	None	7981	1412	36156	No_constitutive_exon_found_in_species
GAGATGTGATCCCTCCGATCATGAATAACAACGCTAATGCGGGCTGGCAGCG	1373760	1373786	1373836	1373784	-1	AM270982	An03g06140	1373232	1375600	None	7981	1412	36156	No_constitutive_exon_found_in_species
TACGCATAAGCCTGTGTTGATTTGCATTTACTAATGTTAAGCTCGGGAAGGT	1432709	1432833	1432659	1432711	1	AM270982	An03g06380	1431196	1439591	None	7981	1412	36156	No_constitutive_exon_found_in_species
GCGCTCTGGTAGTGGGGCAGCTGGCCCAGTTCTATGCTTGTGCGGGCGAGGG	1469235	1469821	1469871	1469819	-1	AM270982	An03g06520	1469235	1469958	None	7981	1412	36156	No_constitutive_exon_found_in_species
TGTATGTGATTGCTTTTATCATTTTTAGCTGCTTGTAGTGGGAAGATTAGCA	1502723	1502826	1502673	1502725	1	AM270982	An03g06650	1500748	1502826	None	7981	1412	36156	No_constitutive_exon_found_in_species
GATGGGTTGGTGTTTGAGGGGGGGAAGAAGCTCTTGTAATATTGGGGTAGTG	1520061	1520080	1520130	1520078	-1	AM270982	An03g06700	1520061	1521549	None	7981	1412	36156	No_constitutive_exon_found_in_species
GGAATATCGATGAGTATGTCAGCTGTTATCAGTATAAGAAGGGTATGTAGAC	1541158	1541243	1541108	1541160	1	AM270982	An03g06780	1540632	1541300	None	7981	1412	36156	No_constitutive_exon_found_in_species
CAGAGCACGTCCCAATACTTGAAGTTAAGAATTGTTCTGCCGGCGGGCAGAT	20782	20849	20732	20784	1	AM270988	An09g00110	20633	21675	None	7981	1412	36156	No_constitutive_exon_found_in_species
CCCCAAAAATAGACCGTCAAATGAAACCTCGTCTTGGTGGATATGGGAAGGT	25154	25223	25104	25156	1	AM270988	An09g00140	24579	25223	None	7981	1412	36156	No_constitutive_exon_found_in_species
CTAGGCAGAAGAGTATTATCGCGACCCCGCATTCCACATCCGGGCGACAGTA	38046	38110	37996	38048	1	AM270988	An09g00210	37121	38743	None	7981	1412	36156	No_constitutive_exon_found_in_species
AGTCAGCATAGCATAAAACCGACATGGTGACCTTACTGACGGGAGAGTAGAT	46050	47136	46000	46052	1	AM270988	An09g00260	45216	47136	aglC	7981	1412	36156	No_constitutive_exon_found_in_species
CAGGAATTGTTGAGCGTGGCTTTCCTGCAAGGGGGCCAACTGATGGGTAGGA	79403	79493	79543	79491	-1	AM270988	An09g00440	77415	79776	None	7981	1412	36156	No_constitutive_exon_found_in_species
ACTAGAGGATCGAAGTGAGTGGCGGAAGAGGGAGGAGAGGGTTGAGAGAGGA	85249	85349	85199	85251	1	AM270988	An09g00460	84472	85349	None	7981	1412	36156	No_constitutive_exon_found_in_species
ATGATGAAAGGTGAAGAAGAGCATGACGATGCGATCTCACGGGGAACCAGTT	90510	90597	90647	90595	-1	AM270988	An09g00490	90317	91061	None	7981	1412	36156	No_constitutive_exon_found_in_species
GTTTGTGAAACCCTCATGCTTATCTCTTCTGCAGTGGCTGACTGGGATAGTC	103757	103882	103932	103880	-1	AM270988	An09g00540	103347	104131	None	7981	1412	36156	No_constitutive_exon_found_in_species
CCTTCACAGAATTTTTCAACTACTAGAGGATATATGGGATCAAGGTATAGAA	148863	148996	149046	148994	-1	AM270988	An09g00700	147999	149978	None	7981	1412	36156	No_constitutive_exon_found_in_species
CCTCAGGCTTCCCATATCTTGAAGCGGTAATGACTCCTACCTGAGGGTAGAC	170781	171619	170731	170783	1	AM270988	An09g00830	170669	172150	None	7981	1412	36156	No_constitutive_exon_found_in_species
GGTTGAAGACGAGGAGTCGGGGGGCGTTTTTTGTGGTGTTGGGGTTGCAGGG	230367	230492	230317	230369	1	AM270988	An09g01110	229344	230877	None	7981	1412	36156	No_constitutive_exon_found_in_species
CTCCTGCTGACTGGGGGTGGGTGGGATGGGTGTGCTAACTGGGGTTATAGGT	230573	230670	230523	230575	1	AM270988	An09g01110	229344	230877	None	7981	1412	36156	No_constitutive_exon_found_in_species
GTTCCCCACACAATATCCCTCGAAGCTGTCAAAACTGACATGGGCGGCAGCT	238226	238601	238651	238599	-1	AM270988	An09g01150	237383	239015	None	7981	1412	36156	No_constitutive_exon_found_in_species
TTTTGTTTGGTCGCGTCATGCATGCAGCACGCGGGTGCTTACGGGTGCAGGT	253618	253729	253568	253620	1	AM270988	An09g01210	253119	254148	None	7981	1412	36156	No_constitutive_exon_found_in_species
AGGAGGGGGCATTGTTTGCGATGATGAGGCTAATGTGCTTGGGCGTACAGAA	257158	257189	257239	257187	-1	AM270988	An09g01230	257158	257581	None	7981	1412	36156	No_constitutive_exon_found_in_species
TCCTCGTGTCTATCATATATACTACACAGTGCTATAGAGAGGTGGGTTAGCC	262245	262331	262381	262329	-1	AM270988	An09g01250	260984	262562	None	7981	1412	36156	No_constitutive_exon_found_in_species
CTAGCATCACCGCAAAGTGACTTTCCATGATAATGCTGACCAGGGCACAGTA	269874	270388	269824	269876	1	AM270988	An09g01290	269285	277611	None	7981	1412	36156	No_constitutive_exon_found_in_species
CAGTGGCAATTGGCCATAACAACATCTGCGAACATGTGACGCTGGGATAGGT	291248	291434	291198	291250	1	AM270988	An09g01350	290871	291434	None	7981	1412	36156	No_constitutive_exon_found_in_species
TTAAGCCAGCGGAGGAGGAAGGCCATAAAAATGATCGGGTGTATCGGGAGGC	299462	299698	299412	299464	1	AM270988	An09g01400	298865	299698	None	7981	1412	36156	No_constitutive_exon_found_in_species
TTTCATGTTGTTTCCGAAACGTTGGATGTTTAGCTAACCGAAGGGAATAGCT	345362	345443	345493	345441	-1	AM270988	An09g01640	345200	345604	None	7981	1412	36156	No_constitutive_exon_found_in_species
TTTGGCTTCTGCTGTCACGAGGTATGTTTTCAAGAACGGGAGAATATCAGTG	377904	378067	378117	378065	-1	AM270988	An09g01760	377904	378778	None	7981	1412	36156	No_constitutive_exon_found_in_species
TGTTACCAGATACCCGCAGCTGATGAACTAATGTTTGTTGGGTAATGTAGGC	383817	383869	383767	383819	1	AM270988	An09g01810	383718	384975	None	7981	1412	36156	No_constitutive_exon_found_in_species
TTTCCTTCCTGAGGATTGAGCTTGTTGCTGATTATGTCTCCTGGGAACAGCC	403175	403332	403382	403330	-1	AM270988	An09g01870	401931	403624	None	7981	1412	36156	No_constitutive_exon_found_in_species
CACCCCGCCGACAATATAATAACTTCTGGCTAATCAGATAGACGGGATAGCC	406866	407433	407483	407431	-1	AM270988	An09g01900	406866	407551	None	7981	1412	36156	No_constitutive_exon_found_in_species
ACGTAGCCTCACTTTCATGACTTTCAAGACTAACCCACACGGGGTGACAGAT	411126	411506	411556	411504	-1	AM270988	An09g01920	410816	412540	None	7981	1412	36156	No_constitutive_exon_found_in_species
GTTCTGTGGGTGTATTGGTCCAAGTAGATGAAAACTTGGTGACAGGGAAGAC	425735	425849	425685	425737	1	AM270988	An09g01960	425554	426191	None	7981	1412	36156	No_constitutive_exon_found_in_species
TCTTTGGTAAGTCTGGTTGACATGGAGATAGATTAGAACTAAGGGCAAAGCT	448245	448739	448195	448247	1	AM270988	An09g02060	446942	450985	None	7981	1412	36156	No_constitutive_exon_found_in_species
ACGATGTCGACGCCAACGATTCCACCCAGCTTCCCCTCTCCAGGGCAAAGCA	492926	493274	492876	492928	1	AM270988	An09g02250	489635	493274	None	7981	1412	36156	No_constitutive_exon_found_in_species
TGTCTGTTATGTTTCTTGCCACTGACTCGATAATTGACTAACGGGCATAGAT	517498	518309	517448	517500	1	AM270988	An09g02370	516684	518598	None	7981	1412	36156	No_constitutive_exon_found_in_species
TGCTACATCCCAAGTCTGCGGTCATGAGTTCAAGCTAACGGGTAGATCAGGA	720621	721480	720571	720623	1	AM270988	An09g03160	716965	721480	None	7981	1412	36156	No_constitutive_exon_found_in_species
ACTCATGCTGGTGTTCGAAAAGCGAATGAAATGAGAGGGGAATAATTAAGTG	733772	733856	733906	733854	-1	AM270988	An09g03220	733555	734642	None	7981	1412	36156	No_constitutive_exon_found_in_species
AAAGAAAAAAAAAAGAAAATAATTATTATTGTTGTAATTTTTGGGGAAAGAG	779406	779507	779356	779408	1	AM270988	An09g03390	779312	779507	None	7981	1412	36156	No_constitutive_exon_found_in_species
GCTAGACGTTCTGTGATCGTCCAATTTCCCTGAAGGGGGTGGGATGATAGGC	783847	783973	783797	783849	1	AM270988	An09g03420	783654	783973	None	7981	1412	36156	No_constitutive_exon_found_in_species
GAACGGGCAAAAGGCGGAGTTTCGCGATGATTGTTATGGGATGATGACAGGG	785932	786018	786068	786016	-1	AM270988	An09g03430	784536	786770	None	7981	1412	36156	No_constitutive_exon_found_in_species
GGTGACCGGTAGCGCTTGCTCTACTAATAAACCGCTGGAAAGAGGGGAAGGG	791620	791939	791989	791937	-1	AM270988	An09g03460	791620	792014	None	7981	1412	36156	No_constitutive_exon_found_in_species
GCTGAGTGTGTGCTCTTTTGCTGATATTTGTTGGTTGTGGCGGGGCGCAGAA	824296	824447	824497	824445	-1	AM270988	An09g03640	823644	825415	None	7981	1412	36156	No_constitutive_exon_found_in_species
AGCCTAATCCGCTACCCCGAGGATGGTTCAGCTTGATGGGTGGGGTAGAGCT	862232	862509	862559	862507	-1	AM270988	An09g03800	862044	863428	None	7981	1412	36156	No_constitutive_exon_found_in_species
TAATAATAGGAACTTCGAACAAACCGAAAGGGAACGAGGGAAGTAAGCAGAG	915601	915657	915707	915655	-1	AM270988	An09g04040	915219	916366	None	7981	1412	36156	No_constitutive_exon_found_in_species
GTTCTACACCAATCCCTCCCATTAATCGTCATATCTCATCAAGGGATCAGGT	920999	921181	920949	921001	1	AM270988	An09g04070	920695	921805	None	7981	1412	36156	No_constitutive_exon_found_in_species
TGCTGGGTCTGGTTCTGGTGTGGGGGCGAAGAGGCAGGTTGATGGGGAAGTC	923201	923623	923673	923621	-1	AM270988	An09g04090	923201	924110	None	7981	1412	36156	No_constitutive_exon_found_in_species
CTGACTCTCAGTAGCATATTCCGATTAATTTCGCTGCTGGGTACGGACAGTC	938255	938395	938445	938393	-1	AM270988	An09g04150	937022	939107	None	7981	1412	36156	No_constitutive_exon_found_in_species
GTGGAATGGGGATTGGGGATGATAGTTGCGGGTAATACTTACTGGGATAGTG	948403	948409	948459	948407	-1	AM270988	An09g04200	948403	949080	None	7981	1412	36156	No_constitutive_exon_found_in_species
GTTGCTTCGGAGTATATACTATGTGAGAATACAATGCTAATGAGGGCCAGTT	969431	969482	969381	969433	1	AM270988	An09g04335	969013	969482	None	7981	1412	36156	No_constitutive_exon_found_in_species
GTTGCTTCGGAGTATATACTATGTGAGAATACAATGCTAATGAGGGCCAGTT	972339	972390	972289	972341	1	AM270988	An09g04360	971921	972390	None	7981	1412	36156	No_constitutive_exon_found_in_species
ATCCCAGAGCATAGGTGTTATATATGTAGCCGGTTTCTTCTTGGGAGCAGGC	980751	980837	980887	980835	-1	AM270988	An09g04410	978767	981540	None	7981	1412	36156	No_constitutive_exon_found_in_species
GAGTACTAAGAATAATCGACGATGGAGACCGGGACTGGGTCTGAGAAAAGGA	1045772	1045887	1045937	1045885	-1	AM270988	An09g04700	1043374	1046374	None	7981	1412	36156	No_constitutive_exon_found_in_species
AGAATTCCTCTGTCGGATAGGAGGGAAGAGGAGCGGGGAGGGACACGGAGGG	1060010	1060176	1060226	1060174	-1	AM270988	An09g04770	1058469	1060375	None	7981	1412	36156	No_constitutive_exon_found_in_species
ATTCGGGTTTAAAAGATCGGGGCGTCTGTGCCTGACATCGGGGGTGGCAGGG	1059636	1059824	1059874	1059822	-1	AM270988	An09g04770	1058469	1060375	None	7981	1412	36156	No_constitutive_exon_found_in_species
ACACATGGCTTTCAACCCAAGCTGCTTCATGAGCACGACCAGGAGGGCAGGA	1059409	1059464	1059514	1059462	-1	AM270988	An09g04770	1058469	1060375	None	7981	1412	36156	No_constitutive_exon_found_in_species
ACTTGGCCTAAGGGGGAAGTCACCTTGACCTAGACGGGGGCCGGATAAAGGG	1059105	1059249	1059299	1059247	-1	AM270988	An09g04770	1058469	1060375	None	7981	1412	36156	No_constitutive_exon_found_in_species
CGACGCACTTTCATTGGTAGGCCGACCAAAGCTCCTCATCATGAGGGAAGAA	1079273	1080229	1079223	1079275	1	AM270988	An09g04840	1077874	1080229	None	7981	1412	36156	No_constitutive_exon_found_in_species
GGATTGAGATTGTTATGGTTTGTTTGTGTCTAAACTAAAGGGTATAATAGTG	1091234	1092077	1092127	1092075	-1	AM270988	An09g04900	1091074	1092331	None	7981	1412	36156	No_constitutive_exon_found_in_species
CGTTTGAGTCGCGAGGAGGGTAGGTCAACTTGTCGCAGGAGGGCTGAGAGGC	1117650	1117868	1117600	1117652	1	AM270988	An09g05020	1117523	1118272	None	7981	1412	36156	No_constitutive_exon_found_in_species
GATTAAATTCCTACTCTCGTGGTGAACTACAGCTGACCTGGGCCAAATAGCT	1212078	1212556	1212028	1212080	1	AM270988	An09g05340	1205377	1213500	None	7981	1412	36156	No_constitutive_exon_found_in_species
TTGATCCAATTTGCCTGGCTTCAATACTAATCGGTTGCAGATGGGTTGAGCG	1239240	1239350	1239400	1239348	-1	AM270988	An09g05460	1238049	1239539	None	7981	1412	36156	No_constitutive_exon_found_in_species
AGTTGTGTTTGTGGGGGTGGATTGGCTAATGATGATGGTAATGGGTACAGGT	1252275	1252349	1252225	1252277	1	AM270988	An09g05530	1251835	1252640	None	7981	1412	36156	No_constitutive_exon_found_in_species
ATCTTTCCTCCCTAGGCATGAGACACAAAATTCCACGGGCCAGGCCGAAGGA	1310775	1310871	1310725	1310777	1	AM270988	An09g05740	1310151	1311732	None	7981	1412	36156	No_constitutive_exon_found_in_species
AAATAGAAGAAGAAGGTAGGGCCGAAGGATGGGGGGGGGGGGGAGAGGAGGG	1328296	1328404	1328246	1328298	1	AM270988	An09g05810	1328078	1328774	None	7981	1412	36156	No_constitutive_exon_found_in_species
CTCACCCCAAGTAAAAGAAGAGAAAGCCGGTCAGCAGAGAGTGGGAGGAGGG	1328503	1328584	1328453	1328505	1	AM270988	An09g05810	1328078	1328774	None	7981	1412	36156	No_constitutive_exon_found_in_species
AACACAGATGCATGGACTTAGCAGGCCAACGAGCTGGCATGATAGGGGAGGC	1364174	1364414	1364464	1364412	-1	AM270988	An09g05990	1363139	1364733	None	7981	1412	36156	No_constitutive_exon_found_in_species
GCTTTCTTTCATTTTTCTTAGTTTGAGTGTTTGTTGCTGGGCATGGACAGAA	1382351	1382408	1382458	1382406	-1	AM270988	An09g06070	1382351	1384023	None	7981	1412	36156	No_constitutive_exon_found_in_species
GTAGAGCTGTCTGTCTCCAACCTGACGAATCTTGACGGGCTGGATGACAGTC	1407890	1408064	1408114	1408062	-1	AM270988	An09g06190	1405715	1408522	None	7981	1412	36156	No_constitutive_exon_found_in_species
AAACGCTGTGATGTAGAATTATGGCTGACTGATACTGATTGGATGGGTAGAT	1451289	1451356	1451406	1451354	-1	AM270988	An09g06380	1451289	1451858	None	7981	1412	36156	No_constitutive_exon_found_in_species
AGGTCCAGGCGCAGAGGTCTGAGATTGAAAGTTTGTTGTCGGGGTTGGAGGC	1497398	1497518	1497348	1497400	1	AM270988	An09g06540	1496745	1497518	None	7981	1412	36156	No_constitutive_exon_found_in_species
CAAGTATTTCTGCTGTGTACTTAAGTACACTACTTTGCTTGGATGGGCAGGC	1542160	1542274	1542110	1542162	1	AM270988	An09g06720	1541965	1543324	None	7981	1412	36156	No_constitutive_exon_found_in_species
ATCTGAAAGGTGTAAATGGCATGACTACTGACGAAATGAGGGGAATGCAGGT	15059	15232	15282	15230	-1	AM270997	An18g00080	14763	15747	None	7981	1412	36156	No_constitutive_exon_found_in_species
GACGAGGTGGGGCGGCGGCTGCTCAAACAATCAGTTTCGTGGGGAGGCAGTG	33512	33551	33462	33514	1	AM270997	An18g00180	33372	34304	None	7981	1412	36156	No_constitutive_exon_found_in_species
CAATTCGTCTGTTTGAACCGAGGCTAAGTCGCGGGGATGCCGGGATATAGAC	79702	79811	79652	79704	1	AM270997	An18g00420	79524	81182	None	7981	1412	36156	No_constitutive_exon_found_in_species
CAAGCATTAGAATATTATAAACCTAGAAAGAGTGGATAGATGGGGCGAAGCA	86152	86168	86218	86166	-1	AM270997	An18g00450	86152	88828	None	7981	1412	36156	No_constitutive_exon_found_in_species
CCATGCGCTACCCCCCGACGAGGAGTGCAAGGAAGTTGATGGGATTCAAGGG	93116	93790	93066	93118	1	AM270997	An18g00480	92869	94704	None	7981	1412	36156	No_constitutive_exon_found_in_species
GTCTTTCCCAGTGTGTTTGAAAGCGACCAGCGACTGACGAGGGTATGTAGGT	125595	125909	125959	125907	-1	AM270997	An18g00550	125595	127058	None	7981	1412	36156	No_constitutive_exon_found_in_species
GCGAGTAGGTCATTGTGACATGCATTGTGGGAGGCTATCTGGGGTTGCAGCT	134508	134627	134677	134625	-1	AM270997	An18g00620	134508	135226	None	7981	1412	36156	No_constitutive_exon_found_in_species
CCATGAGGTCAAGAAAAAGTCCAGCTCATTCCGTCTAACGGGTAATACAGGA	150017	150198	149967	150019	1	AM270997	An18g00700	149299	151250	None	7981	1412	36156	No_constitutive_exon_found_in_species
GGCACATCGTCTTGCATCTTGATATCAATCTGGGACTAAGAGCTGGGCAGGT	150556	150700	150506	150558	1	AM270997	An18g00700	149299	151250	None	7981	1412	36156	No_constitutive_exon_found_in_species
TCTCCCATAATTCTCAAGGTCAAGGCTTCTGACTGTTGCGCCCGGGAAAGTC	195841	197108	195791	195843	1	AM270997	An18g01010	195623	197108	None	7981	1412	36156	No_constitutive_exon_found_in_species
CACTTGGTTCGATCCGAAGCGCCCTCAGCACTCTAAACTCAATTGGGTAGAC	200446	200586	200396	200448	1	AM270997	An18g01030	199257	201036	None	7981	1412	36156	No_constitutive_exon_found_in_species
TCGCAAGCCTCCTGCCAACACACCCCTCATTGACGCAAGGGGGGACATAGTA	239035	239144	239194	239142	-1	AM270997	An18g01220	237748	239406	None	7981	1412	36156	No_constitutive_exon_found_in_species
TCGTTGAGACGATCAGTCTCGCCGTCACTGTTGTCTTGGCCAGGGCTGAGGC	273800	273918	273968	273916	-1	AM270997	An18g01380	268739	274507	None	7981	1412	36156	No_constitutive_exon_found_in_species
TTTATGGGCTCAATATTCGTATATCAGCGTCTAGTCCAAGGGCTTAGGAGGT	290290	290447	290240	290292	1	AM270997	An18g01450	289874	290447	None	7981	1412	36156	No_constitutive_exon_found_in_species
GTAGAACCTCGCTAGTGGAACATGTGCTAGCCTTACTATGTAGGGTATAGAT	292663	292667	292613	292665	1	AM270997	An18g01470	292469	294853	None	7981	1412	36156	No_constitutive_exon_found_in_species
TCCTATCGTATTCTCGGAAATCTGAGAAAGGTTTCTGATGGGGCAACTAGAT	319583	319763	319813	319761	-1	AM270997	An18g01600	319583	320810	None	7981	1412	36156	No_constitutive_exon_found_in_species
CTGGTAGCAATGGTGGGCAATTGCGCTAATTGATTTGTTGCGGGGTGAAGGC	322981	323367	323417	323365	-1	AM270997	An18g01610	321663	323705	None	7981	1412	36156	No_constitutive_exon_found_in_species
ACAGTGATCCGCAGTCAGTGATGCCCAACCACAGAAAGCCGGATGGGCAGGT	528336	528603	528653	528601	-1	AM270997	An18g02500	526577	528933	None	7981	1412	36156	No_constitutive_exon_found_in_species
CAATCAATCAATGGATCGATCGGATCGTAAGACGCGTTTCTGAGGGGAAGGG	528136	528238	528288	528236	-1	AM270997	An18g02500	526577	528933	None	7981	1412	36156	No_constitutive_exon_found_in_species
CTGGCCGCCGGAGACGGGTTGGGCCTAAACCCCATTGGGCAGGTATGGAGAA	526577	526735	526785	526733	-1	AM270997	An18g02500	526577	528933	None	7981	1412	36156	No_constitutive_exon_found_in_species
GGATAAGGCTTTGTGAGGGAGATTGATTCTGACGAGAGAATGGGATGTAGGT	557155	557263	557313	557261	-1	AM270997	An18g02610	552549	558330	None	7981	1412	36156	No_constitutive_exon_found_in_species
ATAAACCTACCCGTCCCCGATTAAGGCCAATGATGGAGTGGTCGGGAAAGGG	564087	564184	564234	564182	-1	AM270997	An18g02640	563936	565480	None	7981	1412	36156	No_constitutive_exon_found_in_species
ACCCCCAACGCGATGTTCCATTATGTTGCGGATGGCAGTTGGGTTTGGAGTG	608350	608439	608489	608437	-1	AM270997	An18g02810	607112	609282	None	7981	1412	36156	No_constitutive_exon_found_in_species
GCGACCAGCCCATCCATGTCTGTGGGCTGTGCGGATCGGGGAATCTGGAGGG	622864	622957	623007	622955	-1	AM270997	An18g02880	622864	624250	None	7981	1412	36156	No_constitutive_exon_found_in_species
TCAGGGCTGTAATCAGTGAGATTTGCCTGAGCGGGGGGGTGGTTGAGCAGGA	675353	675498	675548	675496	-1	AM270997	An18g03050	675117	676064	None	7981	1412	36156	No_constitutive_exon_found_in_species
GGGGTGTTAGAGGGTGGTATGGGGGTGAAGGAGTTGGTGGATGGGTTGAGGG	687420	687817	687370	687422	1	AM270997	An18g03090	686503	687817	None	7981	1412	36156	No_constitutive_exon_found_in_species
TGTCTCGCCTTGCTCGTCAGGAGTTTCTTGGAGAGCCGCTCACAGGGCAGCC	696050	696135	696000	696052	1	AM270997	An18g03130	695344	698090	None	7981	1412	36156	No_constitutive_exon_found_in_species
GGTAAAAAAGTCAACTGAGGGAGTTGATGGATGGATTGGATGGGATGCAGGA	768368	768393	768443	768391	-1	AM270997	An18g03420	766695	768669	None	7981	1412	36156	No_constitutive_exon_found_in_species
AGCCGAACGCTGGTATGTGGACCACGATGAACGGCATGGGAGAAGCGCAGCT	769976	770377	769926	769978	1	AM270997	An18g03430	769148	770377	None	7981	1412	36156	No_constitutive_exon_found_in_species
TGTTGGTGTAGATGTATCTGAGGCAAACGGGGAGGAAGAGTATGAGGGAGGA	775033	775067	774983	775035	1	AM270997	An18g03470	774736	776418	None	7981	1412	36156	No_constitutive_exon_found_in_species
TCCGAAGCGCAGCATCTAGTAGATTTAGTCCTACAGTAGAGGGGATTGAGCA	790322	790354	790272	790324	1	AM270997	An18g03560	790194	792690	None	7981	1412	36156	No_constitutive_exon_found_in_species
ATGTCAGGCGGAAAGATGCCGTTGCTTGTTACTTTTGGGTGTGAGACCAGGA	791253	791511	791203	791255	1	AM270997	An18g03560	790194	792690	None	7981	1412	36156	No_constitutive_exon_found_in_species
GGGAAGGCGGGGAAGAAGGGTGCTGCGGCTGGTGCTGGGGAGGAGGGGAGTG	892666	892684	892734	892682	-1	AM270997	An18g03920	892531	893166	None	7981	1412	36156	No_constitutive_exon_found_in_species
AAATGTACGCCCCACCCTTCCATCTACTTGATATGGCTCTATACGGGTAGGC	912943	913004	912893	912945	1	AM270997	An18g03970	911689	913004	None	7981	1412	36156	No_constitutive_exon_found_in_species
TGTGATTGTGCGGGGGCTCTCAAGCTAATGACATATGATGTGGGACACAGCG	1043302	1043772	1043822	1043770	-1	AM270997	An18g04430	1042439	1044021	None	7981	1412	36156	No_constitutive_exon_found_in_species
CCTCATCCGACGGGGATTCACAACCGTCCAATGCTCCCTTGCAGGGCCAGTT	1054353	1055553	1054303	1054355	1	AM270997	An18g04470	1053036	1055553	None	7981	1412	36156	No_constitutive_exon_found_in_species
GAAGATAAATGGATAGGAGAGAGGATGATGAGTTTCGATGAGGGGTAGAGAA	1116350	1116514	1116564	1116512	-1	AM270997	An18g04770	1116350	1116630	None	7981	1412	36156	No_constitutive_exon_found_in_species
GAGGTGGGGAGATTTGATAAAGTGGAAGCTTGGTTTGGGAGGAAGCCTAGAG	1146738	1146852	1146688	1146740	1	AM270997	An18g04950	1146310	1146852	None	7981	1412	36156	No_constitutive_exon_found_in_species
CCTCATCTCGCCTCTGCTGATTGACGTCTGTTTGATGGGTAGAAGCTAAGGC	1147103	1147342	1147392	1147340	-1	AM270997	An18g04960	1147103	1148517	None	7981	1412	36156	No_constitutive_exon_found_in_species
TGGGGATGTTGAAGATAATAAAGGAAAGGGAGGGGTGATGGGGGGGAAAGGG	1152047	1152112	1151997	1152049	1	AM270997	An18g05010	1151945	1154843	None	7981	1412	36156	No_constitutive_exon_found_in_species
GTTTTGATTAATTAGAAAATAACAAATTATTCTTCTTGGGTAAGAGGGAGAG	1152333	1152414	1152283	1152335	1	AM270997	An18g05010	1151945	1154843	None	7981	1412	36156	No_constitutive_exon_found_in_species
CGAGGACTCCTCTCGGCTCTGCTGCATGACCCTGGTAATGAAGGGACGAGGG	1163941	1163998	1163891	1163943	1	AM270997	An18g05040	1156972	1163998	None	7981	1412	36156	No_constitutive_exon_found_in_species
TATGGGTATATTGATGATGGCTAACTATTCATTGATTGATTGCGGGATAGTT	1172109	1172754	1172804	1172752	-1	AM270997	An18g05090	1172109	1173375	None	7981	1412	36156	No_constitutive_exon_found_in_species
GCAGAGGAACGCTCTGGAGAAGAAGCTGACACGGCTCGTAGATCTGGGAGGG	1201090	1201189	1201040	1201092	1	AM270997	An18g05240	1197723	1201189	None	7981	1412	36156	No_constitutive_exon_found_in_species
TTCCCCCCTAAACGGCAGCGACTGTTGCTGCTATCTTACAATGTGGGCAGGC	1201780	1202289	1202339	1202287	-1	AM270997	An18g05250	1201780	1202647	None	7981	1412	36156	No_constitutive_exon_found_in_species
ATCCTTACCAGATTAAGTTCAGATGGACACAGCTAGCCTGGATGGGGCAGGG	1203698	1203864	1203648	1203700	1	AM270997	An18g05260	1203112	1204143	None	7981	1412	36156	No_constitutive_exon_found_in_species
GCTAGACTCTACAAGGATTAGCCTTCATGCCTCGTTCCGCGGGTGTCGAGGC	1216514	1216685	1216735	1216683	-1	AM270997	An18g05360	1216514	1217250	None	7981	1412	36156	No_constitutive_exon_found_in_species
CCCCAATAGTCATAGACATAAGCTGCCGCTGAAGCCGCTGAACGGGTCAGGG	1224314	1224343	1224264	1224316	1	AM270997	An18g05400	1223562	1225105	None	7981	1412	36156	No_constitutive_exon_found_in_species
TTGGAGGCAAATGCCACCCATTGGGAAGGGAACGAATCAAAGGGCGGCAGGA	1224878	1224976	1224828	1224880	1	AM270997	An18g05400	1223562	1225105	None	7981	1412	36156	No_constitutive_exon_found_in_species
GTAAAAACAGCCGGCCGTAGTAGACCGGAAAATGGGGATGGGAGGAGGAGGG	1227061	1227132	1227011	1227063	1	AM270997	An18g05410	1225315	1227845	None	7981	1412	36156	No_constitutive_exon_found_in_species
GGTTTGTGGTATTGGTGCATGGATGGATGCTAATATGTATGGGTGTGTAGAC	1241907	1242039	1242089	1242037	-1	AM270997	An18g05480	1241907	1244551	None	7981	1412	36156	No_constitutive_exon_found_in_species
TTATGATAAGATTATTAGATGGGGTGATAGATGATAGATGATGGGGCTAGAT	1284796	1284824	1284874	1284822	-1	AM270997	An18g05660	1284796	1285380	None	7981	1412	36156	No_constitutive_exon_found_in_species
GGTTCGTTCAATTTCAATCATACCATACATACATACATACATACGGGCAGTT	1367597	1367601	1367651	1367599	-1	AM270997	An18g05970	1367300	1368533	None	7981	1412	36156	No_constitutive_exon_found_in_species
CGATGGCATGAACTACAACTGCTACGACCTGCCAATGGGGGAGGGAGGAGGG	1380641	1380738	1380788	1380736	-1	AM270997	An18g06040	1379866	1381438	None	7981	1412	36156	No_constitutive_exon_found_in_species
TGGAGAGAGAGCGCGCGAGAGAGAGAGAGAAAGAAAGAGAGGGGGGCCAGAA	1393105	1393222	1393272	1393220	-1	AM270997	An18g06100	1391863	1394029	None	7981	1412	36156	No_constitutive_exon_found_in_species
AGGCGGTTCAAAGAAGCGAGAAAGAGAGAGAGTGGATGGGGAAAAAAAAGAA	1408320	1408402	1408270	1408322	1	AM270997	An18g06200	1408083	1410941	None	7981	1412	36156	No_constitutive_exon_found_in_species
AACTTATAAATAAATGTCCCATTCCATACAAGGACCGAATGATGGGCCAGGG	1426959	1427154	1427204	1427152	-1	AM270997	An18g06280	1425413	1427510	None	7981	1412	36156	No_constitutive_exon_found_in_species
GAGATACGGAGCATAGCTCAGGGTACCACAGCCCGTTGAGGGTGGAGAAGCG	1425766	1425915	1425965	1425913	-1	AM270997	An18g06280	1425413	1427510	None	7981	1412	36156	No_constitutive_exon_found_in_species
ACCTTCAGTACATTTCTGGTATCTTTATTTTTATGGGGTTGGATGTATAGGT	1455743	1455797	1455693	1455745	1	AM270997	An18g06400	1454318	1455797	None	7981	1412	36156	No_constitutive_exon_found_in_species
GCCAGCCCTGTCCACAGTGGCGGTTCCGACGGGATGAGATAGGGTGGAAGGC	1480947	1481008	1481058	1481006	-1	AM270997	An18g06530	1480528	1481469	None	7981	1412	36156	No_constitutive_exon_found_in_species
GTAAAAAGGAAGAAGATTTGAAATAAAGTCCTCCGGGGCCGAGAGAAGAGGG	1480528	1480675	1480725	1480673	-1	AM270997	An18g06530	1480528	1481469	None	7981	1412	36156	No_constitutive_exon_found_in_species
AGGGAAAGGGGAAAGGGAAGAGAGAGGGAAATGCGGGGGGGGGGGAGGAGGG	1485081	1485189	1485239	1485187	-1	AM270997	An18g06550	1484667	1485328	None	7981	1412	36156	No_constitutive_exon_found_in_species
CCCCTCTCCCTTGTCCTGCAATAGTTCCGTCTAAGTGACCACGGGAACAGAC	1492451	1493038	1493088	1493036	-1	AM270997	An18g06590	1492041	1493321	None	7981	1412	36156	No_constitutive_exon_found_in_species
TTTGCATAGTGCAGTGCGGTTGTTCCTCGCTCATTGACTCGGGAATATAGAA	1494099	1494399	1494049	1494101	1	AM270997	An18g06600	1493808	1494399	None	7981	1412	36156	No_constitutive_exon_found_in_species
CAAGGCGGGTTCTGGTGGTAAGGTCGAAGGCGCTAAGACTGGGGGCCCAGGT	1529306	1529341	1529256	1529308	1	AM270997	An18g06800	1528585	1529734	None	7981	1412	36156	No_constitutive_exon_found_in_species
CCCAGAGGCCTGTTGGTCACAGTCGTGCAAAAATTGACCTGAAAGGGAAGTC	6694	6899	6949	6897	-1	AM270992	An13g00020	3663	7288	None	7981	1412	36156	No_constitutive_exon_found_in_species
ACGCGATAAACGCTAATTAGGTGGATTTATTCGGTACTATGGATGGGTAGGC	28054	28286	28004	28056	1	AM270992	An13g00110	27752	34512	None	7981	1412	36156	No_constitutive_exon_found_in_species
GGTCATATCTCAACTGGTGGGCGTTCAAGGTGCTAATATGGGATAACCAGCT	31471	31832	31421	31473	1	AM270992	An13g00110	27752	34512	None	7981	1412	36156	No_constitutive_exon_found_in_species
ATATCGTCTGCTAGCACATACTGAATCAATGCTTATTCAGGGGTACACAGCT	31890	32262	31840	31892	1	AM270992	An13g00110	27752	34512	None	7981	1412	36156	No_constitutive_exon_found_in_species
GTATGTCAATCGTCGTTTATATATTCTAGATTTTGGACTGATGAGGGTAGTT	32902	33190	32852	32904	1	AM270992	An13g00110	27752	34512	None	7981	1412	36156	No_constitutive_exon_found_in_species
TAGAGACTTCTTCAGATTTGTTGTTCTGCTGTGTTTGGGGGCCGTGGAAGGA	45813	45865	45763	45815	1	AM270992	An13g00160	44689	46007	None	7981	1412	36156	No_constitutive_exon_found_in_species
CCTTTCTCTAGCAGACTGATCAAATACCAAAAATGGGGAGAGGGCATTAGGA	48910	49010	49060	49008	-1	AM270992	An13g00180	48541	49131	None	7981	1412	36156	No_constitutive_exon_found_in_species
AGAATTCCCAATTTACAGATTCGAGTGCGCAGTTTTCTCTCATGGGTAAGGG	50718	50961	50668	50720	1	AM270992	An13g00200	50471	51095	None	7981	1412	36156	No_constitutive_exon_found_in_species
CATTGGCTCTTTCTTGTGTTCTGCTTGGAGGTTAACAAATGGGATTATAGGC	90119	90136	90186	90134	-1	AM270992	An13g00330	90119	90530	None	7981	1412	36156	No_constitutive_exon_found_in_species
GGAATGGATCAGTTGATTGGGGGGTGTGCTTCGGAAAAAGATGGGGACAGGA	91117	91151	91067	91119	1	AM270992	An13g00340	90550	91151	None	7981	1412	36156	No_constitutive_exon_found_in_species
CATACAAACAGAGAGTAAGAGAGACAGAGAGGGAGAGAGGGAGAGAGAAGGA	94808	95040	95090	95038	-1	AM270992	An13g00360	94808	96195	None	7981	1412	36156	No_constitutive_exon_found_in_species
TATCTACCGGTCGATGCAATATGTACATAGACTATATACACGGGTAATAGAA	107816	107831	107766	107818	1	AM270992	An13g00410	106516	107831	None	7981	1412	36156	No_constitutive_exon_found_in_species
TAGGTATACTGTGACCCCTCACAGACAAACGGGATGAGCGGGATGTGCAGGG	123033	123133	123183	123131	-1	AM270992	An13g00500	123033	125553	None	7981	1412	36156	No_constitutive_exon_found_in_species
ATTTTCTGACAAATGTCCAGGTGCCAGGGTTGCTAACAGCATGGGAACAGTG	159182	159812	159132	159184	1	AM270992	An13g00680	157775	159812	None	7981	1412	36156	No_constitutive_exon_found_in_species
GCAGAACTGGACAACTTATATGTAAACAATCATGCTAACATGGGTGATAGAC	164333	165242	164283	164335	1	AM270992	An13g00710	163301	165562	None	7981	1412	36156	No_constitutive_exon_found_in_species
ACAGTAAAAGTAGATGCATATCGTCATAGTTTGGCTCGGTTGGCGGGCAGCC	261529	261625	261479	261531	1	AM270992	An13g01100	260589	261625	None	7981	1412	36156	No_constitutive_exon_found_in_species
ATTTATTGTCGACAACAGAGGTATACGTGTTCGTCTGGGGAGAAGGGGAGGG	266513	266685	266735	266683	-1	AM270992	An13g01140	266335	267761	None	7981	1412	36156	No_constitutive_exon_found_in_species
GTCTGTTTCGGGGGAAACAGACCATCCAGGTTTTGCTGATCGGGTAGCAGAT	293908	293962	293858	293910	1	AM270992	An13g01200	292728	294523	None	7981	1412	36156	No_constitutive_exon_found_in_species
TTGGCCTGTGATAACTGGAGAAGTGCTTGGACCTGATGATAGCCGGGAAGGC	325906	326066	325856	325908	1	AM270992	An13g01300	325531	327613	None	7981	1412	36156	No_constitutive_exon_found_in_species
CTGCATAGTGTGATAATCGGATACGTGACACATTACATTAGGGAGCACAGGT	361233	361378	361183	361235	1	AM270992	An13g01410	359745	362913	None	7981	1412	36156	No_constitutive_exon_found_in_species
CCTGCCTTCGTTGTCGACAACGCAAAATAAAATGTGATTTGTGGGTACAGCT	405211	405732	405161	405213	1	AM270992	An13g01610	405127	407411	None	7981	1412	36156	No_constitutive_exon_found_in_species
GAGTGACCTAGCCCACTACTCCACAGCGAGGCTAATATCTCCCAAGGGAGCC	436028	436183	436233	436181	-1	AM270992	An13g01760	434162	437265	None	7981	1412	36156	No_constitutive_exon_found_in_species
CTTCATGGTGGGGTTATGCAATTTGCCTATAGATCGACGAGCGGGCAAAGGG	449424	449691	449741	449689	-1	AM270992	An13g01830	448115	451560	None	7981	1412	36156	No_constitutive_exon_found_in_species
ATTTCGCTTCGTGCCGATGTCGCGTATGACGTGTTTTGGGGGGAGGACAGCC	449221	449336	449386	449334	-1	AM270992	An13g01830	448115	451560	None	7981	1412	36156	No_constitutive_exon_found_in_species
GTGCCCCTCTGTCGATCCGACACGTGTTGACAGTAGGGCCTCACGAGAAGTC	453928	453981	454031	453979	-1	AM270992	An13g01850	453780	454800	None	7981	1412	36156	No_constitutive_exon_found_in_species
CTGACGCCCCATATCCCCCCATCCATTCAAATCTAACAACCGGGAAATAGGT	506030	506324	506374	506322	-1	AM270992	An13g02070	505912	506639	None	7981	1412	36156	No_constitutive_exon_found_in_species
CAAGGTATGTCTCATCTGTTGTATATTACATTCATTGTCTAACGGGACAGCC	593600	593862	593550	593602	1	AM270992	An13g02460	593272	596570	None	7981	1412	36156	No_constitutive_exon_found_in_species
ACGCGTCAGCTTGTGTTCCCAGTTGAATGTAAGGCGGGAGAAAAGGGCAGCA	610124	610286	610336	610284	-1	AM270992	An13g02560	609820	610445	None	7981	1412	36156	No_constitutive_exon_found_in_species
TCCATCTTGCCAAGCTTGCCAAGCTCTTGTATAGGGCTGTAGGGCTGTAGGG	612882	612974	613024	612972	-1	AM270992	An13g02580	612072	613614	None	7981	1412	36156	No_constitutive_exon_found_in_species
TTGACTTCGCCGCCCACAGACAATAAGCACGGTGCAATGCGGGAAGCCAGAC	628111	628153	628203	628151	-1	AM270992	An13g02650	627442	628422	None	7981	1412	36156	No_constitutive_exon_found_in_species
CATTTTGAGGTATTGGACTCACAACACAACATGGTAGGGGAAAAGCAAAGTG	627442	627566	627616	627564	-1	AM270992	An13g02650	627442	628422	None	7981	1412	36156	No_constitutive_exon_found_in_species
TTTTGAGGCTTTCCCAGTGAGTCCACTGAGTTTGGGTGGACGATGGGTAGAG	630965	631086	630915	630967	1	AM270992	An13g02660	629060	631580	None	7981	1412	36156	No_constitutive_exon_found_in_species
GCGTTCAGCAATGACATCCGATCCCCAGACTCTGGTGAAGAAAGAGGGAGGG	671550	671859	671909	671857	-1	AM270992	An13g02910	671550	672732	None	7981	1412	36156	No_constitutive_exon_found_in_species
GTCACTACAATGTAAATGCATATACTAGCTAAATGCTATGGCTGGGGCAGGA	673813	673912	673763	673815	1	AM270992	An13g02920	672770	673912	None	7981	1412	36156	No_constitutive_exon_found_in_species
ATAATCCATAAATACCACTGCATACCCATTAGACCCCGTTAGGGTAGCAGTG	690317	690406	690267	690319	1	AM270992	An13g03010	689919	690764	None	7981	1412	36156	No_constitutive_exon_found_in_species
GTCAGGTGGGGTTTCATACGGTGGTTTATTTTGTGGGGAGAATTGGGAAGGG	714125	714617	714667	714615	-1	AM270992	An13g03100	714125	715881	None	7981	1412	36156	No_constitutive_exon_found_in_species
CTCCTTTGGGCGGGGTTTGAGGAGGGGATTACCGTGGATGATGGGGGCAGGT	793555	793645	793505	793557	1	AM270992	An13g03500	792689	793749	None	7981	1412	36156	No_constitutive_exon_found_in_species
GACATGACAGCTATTGTTAGTTCGGCGCCGAAATTAGTGGGGAATCGGAGGG	810626	810836	810576	810628	1	AM270992	An13g03580	810207	811312	None	7981	1412	36156	No_constitutive_exon_found_in_species
CCTCGTGAACAAAGTCGGGCAAATGTACTGATTCCATGTTGGGGATTCAGAA	879490	880358	879440	879492	1	AM270992	An13g03950	878971	880358	None	7981	1412	36156	No_constitutive_exon_found_in_species
CTCTTCGGATTGAATGATCGCTTGGGATAAATATATGCTAACGGGAGTAGTG	883183	883234	883284	883232	-1	AM270992	An13g03980	883183	884371	None	7981	1412	36156	No_constitutive_exon_found_in_species
CTTCCGCCTATCAAGGCGAGGTCCATAAGCATCTGAAACTAACTGGGGAGTA	886967	887829	887879	887827	-1	AM270992	An13g04000	886967	888216	None	7981	1412	36156	No_constitutive_exon_found_in_species
CCTGATTGAGTATGTAGCGATAATGGATGGTGGCAGGGTATATAGTGAAGTG	908464	908626	908414	908466	1	AM270992	An13g04080	906527	908626	None	7981	1412	36156	No_constitutive_exon_found_in_species
ATTACCAAATTGAATTTATGTTAACTCATGCCATATGCTACTGGGACAAGTG	87426	87463	87376	87428	1	AM270985	An06g00370	86449	87704	None	7981	1412	36156	No_constitutive_exon_found_in_species
GTGAGTTCCCCTCCACGCGATAACTTCAACCGCTAATGCAGGGCATATAGAT	150872	151008	150822	150874	1	AM270985	An06g00640	149685	152206	None	7981	1412	36156	No_constitutive_exon_found_in_species
GTGAGTACACAATTTTGAGCTACAAGGTATGAAGGCTGACACTGGGGTAGTT	187280	187352	187402	187350	-1	AM270985	An06g00770	186037	188023	None	7981	1412	36156	No_constitutive_exon_found_in_species
CCATTTTATGGTATGTCCTTTGTTATTTTATAAGGAACCTGGGCTGACAGCG	196012	198997	195962	196014	1	AM270985	An06g00810	195937	198997	None	7981	1412	36156	No_constitutive_exon_found_in_species
TGGTCACTCAGGGCGCTTTGGGGGGTAATTCCGATGGCCCGGGTGGGGAGCA	200213	201323	200163	200215	1	AM270985	An06g00820	199266	201323	None	7981	1412	36156	No_constitutive_exon_found_in_species
TAAGCTACTCGCATCCCACTAGGATGAATGCCAGCTGACGGGAAACTCAGGC	215702	215853	215903	215851	-1	AM270985	An06g00900	215122	216187	None	7981	1412	36156	No_constitutive_exon_found_in_species
TTTCCTTCCCTCGTTGTGAAAGCAGCCGCTGACGAATCGCTGCGGGGCAGGA	281427	281723	281773	281721	-1	AM270985	An06g01190	281173	282198	None	7981	1412	36156	No_constitutive_exon_found_in_species
TGAGATCTCCTTACGACGAGCGTTTGAAGTCCGCAGCTAACAGGGTAAAGGA	336290	336379	336429	336377	-1	AM270985	An06g01380	333683	338106	None	7981	1412	36156	No_constitutive_exon_found_in_species
GTCCCTGCTGGAGTGGGAACCCGTGTGTGATGATGATGGTGAGGGGGGAGGG	359007	359082	358957	359009	1	AM270985	An06g01450	357375	359741	None	7981	1412	36156	No_constitutive_exon_found_in_species
TGTGTAGGTGTGGAATGGGGGGGAAGCTGACTAGTTGGGTGTATGGGCAGAT	383628	383747	383578	383630	1	AM270985	An06g01520	383414	385876	None	7981	1412	36156	No_constitutive_exon_found_in_species
GCTATATTGGTCCAGTGGTCTGGTTTGTTTTGTTGACTGAAGGGTGGCAGTT	384115	384216	384065	384117	1	AM270985	An06g01520	383414	385876	None	7981	1412	36156	No_constitutive_exon_found_in_species
AACCATTCTCTGTCGTTACGTGGAAGGTCAATTTGCTGTGGGTCAAATAGTT	425618	425664	425568	425620	1	AM270985	An06g01700	425359	426520	None	7981	1412	36156	No_constitutive_exon_found_in_species
GTGAGTATACTGCCCCATGGTAAGGGCGTTATCCACTGACAGGGAAATAGTG	474507	474549	474599	474547	-1	AM270985	An06g01900	473815	475394	None	7981	1412	36156	No_constitutive_exon_found_in_species
CCGGACCGATCTATAGTTCTCCGGGCACATCCTGTAAAGTTGGGAGGCAGGT	573704	573846	573654	573706	1	AM270985	An06g02280	572341	574158	None	7981	1412	36156	No_constitutive_exon_found_in_species
TCCAGTTCATAGATATATCGAAAAACTCCAAAATAACTAAGGGCGAGCAGAT	630720	631047	631097	631045	-1	AM270985	An06g02490	630063	631572	None	7981	1412	36156	No_constitutive_exon_found_in_species
TGTAGTCTGACAGCAAGGAATCGCTACATATCTATCATAACGGGCTGGAGTA	665587	665718	665537	665589	1	AM270985	An06g02630	665126	666129	None	7981	1412	36156	No_constitutive_exon_found_in_species
TTATTTATTTACTATTTTTCTCCCTCGTGATATACGCGTGGGGGGAGAAGGG	48663	48740	48613	48665	1	AM270984	An05g00210	48154	50002	None	7981	1412	36156	No_constitutive_exon_found_in_species
CCCTCACCTCCAAGTCCCTAGGGCCTTGGTATTGTGGGAACGAAGGAGAGGG	49547	49646	49497	49549	1	AM270984	An05g00210	48154	50002	None	7981	1412	36156	No_constitutive_exon_found_in_species
AGGAAAGTAAACAAGTGAACCGTGGTTCTTTTTTTCTCGGGAAGTCGGAGGG	175529	175710	175760	175708	-1	AM270984	An05g00620	175116	175931	None	7981	1412	36156	No_constitutive_exon_found_in_species
TGTGGGGTATGTTTTGCGATCGATCAGATGCGGGCGGGTGGTGATGGCAGCA	175116	175278	175328	175276	-1	AM270984	An05g00620	175116	175931	None	7981	1412	36156	No_constitutive_exon_found_in_species
AGCCATCAAGAACCCAGCAAGAGAATAGTGTGTAGTGGGTGTAGTGGTAGTG	200067	200167	200217	200165	-1	AM270984	An05g00650	199802	200376	None	7981	1412	36156	No_constitutive_exon_found_in_species
GTCTGTCGGTTTGGATTGGCTCATGTATCGTTCGGCTGTTGGGGCTGCAGAT	206239	206323	206189	206241	1	AM270984	An05g00680	205771	206323	None	7981	1412	36156	No_constitutive_exon_found_in_species
TACCTTGAGTCCCAGTTAGAATCGAAACCCATGAGTAGCCGGGCCAGCAGCC	237106	237731	237056	237108	1	AM270984	An05g00870	236875	239477	None	7981	1412	36156	No_constitutive_exon_found_in_species
TAAGATTAGCTCCTTTGATTGCAGGCTCGGCTTTCTAATTGAGGGGTCAGTG	267259	267397	267209	267261	1	AM270984	An05g01040	266582	268206	None	7981	1412	36156	No_constitutive_exon_found_in_species
GATCGAACTACGCTCAGATACGTTTCTACATTTTCTGGGGAAAACTGCAGAT	331766	332157	331716	331768	1	AM270984	An05g01300	330812	332157	None	7981	1412	36156	No_constitutive_exon_found_in_species
GCTTACTCAACCTTATCATCAGCATGCATATTCGTTGGGGCTGGTGGAAGGA	367432	367497	367382	367434	1	AM270984	An05g01530	367220	367497	None	7981	1412	36156	No_constitutive_exon_found_in_species
CCAGGTTTCTTTCCAACGCATGAATGTGATTCAACTGATGGGAGATATAGGA	445008	445141	445191	445139	-1	AM270984	An05g01890	443883	445405	None	7981	1412	36156	No_constitutive_exon_found_in_species
CTTCCTGCTCTCCGAAGATGAACATGCTCCTAAGCTGACGAGGGATAAAGAT	466873	467531	466823	466875	1	AM270984	An05g02020	465852	467818	None	7981	1412	36156	No_constitutive_exon_found_in_species
TCTTGTTTCATCCTATAGTGTTGTCGGGGTGTCTGCTAATTAGGGTGTAGCT	468368	468675	468725	468673	-1	AM270984	An05g02030	468368	469428	None	7981	1412	36156	No_constitutive_exon_found_in_species
AGGTAAGTTCATCTCTGCTGTCATAATATGCCGACTAATGCGCGGGGTAGAA	509197	509320	509370	509318	-1	AM270984	An05g02260	508120	509374	None	7981	1412	36156	No_constitutive_exon_found_in_species
GGGGGAAAGCTGAAGCCTTGTCTATGGTGCAAGCAGCTCTGATTGGGCAGAT	585379	585400	585450	585398	-1	AM270984	An05g02560	584122	586686	None	7981	1412	36156	No_constitutive_exon_found_in_species
ATACAAGCATCAGGTTAGCCCAATGAAAATATACACCTGTGTTGGGGTAGGC	21297	21305	21247	21299	1	AM270996	An17g00130	21181	23043	None	7981	1412	36156	No_constitutive_exon_found_in_species
CCTCGTAAGTCCACAAAGATCCCTGGCCCTCCATGCTCAGTGATGGGAAGGA	27101	27260	27051	27103	1	AM270996	An17g00150	26929	27822	None	7981	1412	36156	No_constitutive_exon_found_in_species
GATCATATGCAGGACTCCATGATATCCGACCGGACCGCGCGGTCGGGGAGTG	53513	53941	53463	53515	1	AM270996	An17g00290	52926	55513	None	7981	1412	36156	No_constitutive_exon_found_in_species
CGCTCGATTCCAATCGCATTCATTGCAGAGGCTTATGCTGGGTGGTATAGGA	56754	56847	56704	56756	1	AM270996	An17g00300	56470	59438	None	7981	1412	36156	No_constitutive_exon_found_in_species
ATAGACCGCATTACGGTCAAGGCCAGTCGATCACTCAGCGGGGCATTGAGGG	99703	99802	99653	99705	1	AM270996	An17g00460	99483	100058	None	7981	1412	36156	No_constitutive_exon_found_in_species
TGGTTGAACAGAGCGAAAAAGCAGCCACCTCCAAAGGGAAGCAAAAAAAGAA	129166	130675	129116	129168	1	AM270996	An17g00570	127921	130675	None	7981	1412	36156	No_constitutive_exon_found_in_species
CCAGTGTGAGACCAGTGTGAACTGAATCTGACGGTAATGGGTGATGGCAGGT	153321	153954	153271	153323	1	AM270996	An17g00650	153115	155273	None	7981	1412	36156	No_constitutive_exon_found_in_species
GCATTCTGGCTTGCTGTTACTTCTTCTTCTACAATAAGAGAAAGGGACAGGT	168213	168487	168163	168215	1	AM270996	An17g00710	167929	168954	None	7981	1412	36156	No_constitutive_exon_found_in_species
TCATACAAGGATTAAATGGGAAGAAGAAACTAATTGACTGGGTTGGGCAGGT	169941	170040	169891	169943	1	AM270996	An17g00720	169436	171615	None	7981	1412	36156	No_constitutive_exon_found_in_species
GAAAAGGAAACCTGAAAATATATCCGAGAGAAGGTGAAAAAAGGGACCAGAT	176917	176966	177016	176964	-1	AM270996	An17g00740	176332	177458	None	7981	1412	36156	No_constitutive_exon_found_in_species
GGAGTTGAGTATGTTTTCCCTTTCCTCTATTTGTTTGGCTGAGGGGATAGTG	185840	186647	185790	185842	1	AM270996	An17g00780	184889	186647	None	7981	1412	36156	No_constitutive_exon_found_in_species
GTGAGTATTTCAAGCGTTGTTGACTTTAGGTATCGGGCTAATGGGTGTAGGA	199140	199286	199336	199284	-1	AM270996	An17g00840	198540	200191	None	7981	1412	36156	No_constitutive_exon_found_in_species
TGTAAGTGCAACCCACTCAAGCAAGCGAGAGAAGGTCTAACGGGACATAGAT	202836	204270	204320	204268	-1	AM270996	An17g00860	201983	207027	None	7981	1412	36156	No_constitutive_exon_found_in_species
AGGATGTGCAAAACTTAGGTTGTGACTTCAGCGAGGAGAGATGAGGGTAGTT	225456	225810	225406	225458	1	AM270996	An17g00950	225019	226202	None	7981	1412	36156	No_constitutive_exon_found_in_species
TCTGGTCATGGATTGGGAGGGACCGTTTGGACTAACGGGATGATGAATAGCA	235161	235309	235111	235163	1	AM270996	An17g01000	234896	236644	None	7981	1412	36156	No_constitutive_exon_found_in_species
AGAGGAAGATGATGGGGTGGCGATAGTTGATGATTGGGTTGGGTTGGCAGGC	282004	282136	281954	282006	1	AM270996	An17g01190	281272	282136	None	7981	1412	36156	No_constitutive_exon_found_in_species
ATGGATGGATTTAGGATCGATCTGATCTGGTCTGGTTGGGGAGGGAAGAGGG	283966	284029	284079	284027	-1	AM270996	An17g01210	283047	284183	None	7981	1412	36156	No_constitutive_exon_found_in_species
GGCTTTATCCATGTCCGATGACAAAGTCGCAAAATACTGAGGGTTACAAGAT	300936	301010	301060	301008	-1	AM270996	An17g01280	298368	301251	None	7981	1412	36156	No_constitutive_exon_found_in_species
AGGTTCGGATGAGCTAATTAGAGTTTGAGTGGCCTAGACACGGGATACAGGA	302675	302718	302768	302716	-1	AM270996	An17g01290	302425	303534	None	7981	1412	36156	No_constitutive_exon_found_in_species
TGATCTTTCATGTTAGCTTGTGAAGTGTATGGTTCTAACGATGGGTATAGTA	308521	308611	308661	308609	-1	AM270996	An17g01310	308138	309023	None	7981	1412	36156	No_constitutive_exon_found_in_species
TGCCGCATCTTTTCCTTCGGAGGTACGAATGTGTTTGGTGGGGTTGGAAGGC	346944	347151	346894	346946	1	AM270996	An17g01460	346686	347151	None	7981	1412	36156	No_constitutive_exon_found_in_species
AGTGGTTGAGTATCCCGATCCATGGCTGTCGGGATGGCGGGACATGGCAGAC	362667	362900	362950	362898	-1	AM270996	An17g01520	361693	363384	None	7981	1412	36156	No_constitutive_exon_found_in_species
CTTCTTCATCTATTCTTACCAAGCCGCAACGGTGGTGATCGGGATCGTAGGG	371679	371754	371804	371752	-1	AM270996	An17g01560	371287	373408	None	7981	1412	36156	No_constitutive_exon_found_in_species
CGATGGTAAGAAAGAGAGGTGCCAGCCTCTTGTATGGGAAGAGTAGCTAGTA	377834	377889	377784	377836	1	AM270996	An17g01590	377561	378319	None	7981	1412	36156	No_constitutive_exon_found_in_species
CTGAAGTCAACAAGCGACTATTGTGTGTGTGCGCGAAATATTGGGTGGAGGA	383551	383749	383799	383747	-1	AM270996	An17g01620	382908	385623	None	7981	1412	36156	No_constitutive_exon_found_in_species
CCTTCTCAATGACGATAGAACAACCCAGCATGTGCTAACAACCGGGATAGTA	393208	393234	393158	393210	1	AM270996	An17g01670	392539	393971	None	7981	1412	36156	No_constitutive_exon_found_in_species
CTTGCTTGTGCTAGGTGGAATTCACTGACGCACTGGCTTGGGTTGAACAGGA	466119	466165	466069	466121	1	AM270996	An17g01945	465834	467058	None	7981	1412	36156	No_constitutive_exon_found_in_species
TCTTTCTTCGTGACATGTAACATGTCTAATGAGTGGATGGGCATAAACAGGA	557032	557237	556982	557034	1	AM270996	An17g02285	556250	557338	None	7981	1412	36156	No_constitutive_exon_found_in_species
TTGCATCTGGTGATCTAATGTATTGAGCGTGGCAACTGGGCTGGCGGGAGGT	5162	5237	5287	5235	-1	AM270989	An10g00030	4170	5348	None	7981	1412	36156	No_constitutive_exon_found_in_species
GTACGTATCCATTCCGAGAAAAAGCAAAAGCAGTATCTAACGGGAAATAGAT	21222	22669	22719	22667	-1	AM270989	An10g00110	21222	22981	None	7981	1412	36156	No_constitutive_exon_found_in_species
CGGCAGTGCTCAGCTGTCCACATCTATCATAGTCTACAGGAGGGAAGGAGGG	57239	57362	57189	57241	1	AM270989	An10g00270	56269	57362	None	7981	1412	36156	No_constitutive_exon_found_in_species
CTCATACTACTATCACGCGGTGCCGAGGTACTAATGGGATTGATGGATAGTG	75605	75796	75555	75607	1	AM270989	An10g00340	74528	75975	None	7981	1412	36156	No_constitutive_exon_found_in_species
GGTTTGTTCACGTCCTCTACAACATTGCAATGTCTCTAACGGGGGATTAGAC	79018	79219	79269	79217	-1	AM270989	An10g00360	78684	80466	None	7981	1412	36156	No_constitutive_exon_found_in_species
GGGCTTCTGATGGGCATTGTTTTGATATGTATACTTGCATCGGTGGGCAGTC	10448	10471	10398	10450	1	AM270998	An19g00040	10119	11129	None	7981	1412	36156	No_constitutive_exon_found_in_species
GAGACCTAAGTAAAACTGTAAAAGGCAATATATACGTCTGGGGAATGTAGAT	11025	11057	10975	11027	1	AM270998	An19g00040	10119	11129	None	7981	1412	36156	No_constitutive_exon_found_in_species
TTGTGCTCTTGCTATTACTGGAAGGCGATACTGATCTTGAATATGGGCAGGT	23174	23350	23400	23348	-1	AM270998	An19g00090	19591	23977	None	7981	1412	36156	No_constitutive_exon_found_in_species
AAGTAAGTAAGTACGTACTCACCTGGGACGGTTGACATGGGGGGACTCAGGC	58882	59027	58832	58884	1	AM270998	An19g00250	58270	61619	None	7981	1412	36156	No_constitutive_exon_found_in_species
ACTGTTCAACCAACGATGAGCTCTTCAGGTCTGGCTTTCCGGGGAACCAGAC	59786	59881	59736	59788	1	AM270998	An19g00250	58270	61619	None	7981	1412	36156	No_constitutive_exon_found_in_species
CAGGCCCACCTGTAGCATATCCGCCAATTAGACTATAGCACGGGCAACAGGT	84449	84746	84796	84744	-1	AM270998	An19g00360	82721	86209	None	7981	1412	36156	No_constitutive_exon_found_in_species
