# Supplementary material for: Widespread Separation of the Polypyrimidine Tract From 3′ AG by G Tracts in Association With Alternative Exons in Metazoa and Plants
Source: Front Genet. 2019 Jan 14;9:741. doi: 10.3389/fgene.2018.00741 (PMC6339879; doi:10.3389/fgene.2018.00741)
Supplement: DATA FILE S1 — Sequences of REPAG 3′ SS from each species of fungi. [file Data_Sheet_1.zip › Supplementary data 1/Fungi_Release38_lipomyces_starkeyi_nrrl_y_11557.txt]

REPA_GGG_Sequence	Exon_Start	Exon_End	Pos_-50	Pos_+2	Strand	Chromosome	GeneID	Gene_Start	Gene_End	Gene_Name	Number_of_REPAs	Number_of_REPAs_has_GGG	Number_of_Intron(Intra_genic_Region)	Upstream_Constitutive_Exon
AAGGTATTCGACTTGGATTCGTTATTATTTGAAATTGGGCTAATAAATAGTG	60381	61957	60331	60383	1	LIPSTscaffold_1	LIPSTDRAFT_121483	60077	62191	None	3081	310	14411	No_or_no_constitutive_exon
GGGGATGCGGACGGGGGAATTATTGAGGGTGAGGGGGTTACGGGGCGGAGGA	161543	161602	161493	161545	1	LIPSTscaffold_1	LIPSTDRAFT_122186	161078	162406	None	3081	310	14411	No_or_no_constitutive_exon
GTTTATACTGTTATTTTACGCGTAAGGAGCAAGAGCTGACGGGCAAGTAGCG	171613	171736	171786	171734	-1	LIPSTscaffold_1	LIPSTDRAFT_66950	170482	173496	None	3081	310	14411	No_or_no_constitutive_exon
CGCTGCAGGATCTCAAGCCGCTTCGGTTCAATCACGCCGAGAGGGCTGAGTA	184892	185021	185071	185019	-1	LIPSTscaffold_1	LIPSTDRAFT_41460	184892	185423	None	3081	310	14411	No_or_no_constitutive_exon
GGATGGACGGGACTTTTCTTGAGGAGAGCTAAGCTAACTTGAAGGGGTAGGA	249081	249141	249191	249139	-1	LIPSTscaffold_1	LIPSTDRAFT_79	249081	249384	None	3081	310	14411	No_or_no_constitutive_exon
TCTTCACTCTTCTTTTGCTGGTGGCCAGGAGTTATTGACTGTGGGAGTAGAT	334962	335045	334912	334964	1	LIPSTscaffold_1	LIPSTDRAFT_89301	334450	335379	None	3081	310	14411	No_or_no_constitutive_exon
ATTTTTTGCATAAACGCAAAATAAATTGCATTTCGCTAATGGGTATACAGGA	355667	357104	357154	357102	-1	LIPSTscaffold_1	LIPSTDRAFT_122	355667	357997	None	3081	310	14411	No_or_no_constitutive_exon
TGGTAAATTGCTGGCTTATTGGATGTTTTAAGAGTTAACTGGGCGTGTAGCT	371518	371692	371742	371690	-1	LIPSTscaffold_1	LIPSTDRAFT_67043	370524	372174	None	3081	310	14411	No_or_no_constitutive_exon
AAGTATTCCAATATTTCGCACAGGAGATTTTTAAGTTAATGGGGCTGCAGCG	464113	464546	464596	464544	-1	LIPSTscaffold_1	LIPSTDRAFT_67086	463565	466400	None	3081	310	14411	No_or_no_constitutive_exon
ATTGTGCAATTACGATTATATCGTTAGTCGTTGCTAACAAAGGGAATCAGGT	473033	473132	473182	473130	-1	LIPSTscaffold_1	LIPSTDRAFT_165	470750	473224	None	3081	310	14411	No_or_no_constitutive_exon
GAGTGCATAGTTATTAGTGGTGCAAGTTGAAGTTTGCTAATGGGATATAGTC	474040	474277	473990	474042	1	LIPSTscaffold_1	LIPSTDRAFT_67089	473478	474911	None	3081	310	14411	No_or_no_constitutive_exon
GGTCCGTATTTGAGACGTTCGTTTTGAGAGAGGACCTAACGTGGGTACAGAC	516320	517051	516270	516322	1	LIPSTscaffold_1	LIPSTDRAFT_127177	515786	519198	None	3081	310	14411	No_or_no_constitutive_exon
GAAACTACAAGATCATTTATTAATCTAGCACAATATTAACCGGGGTAGAGGG	525734	526001	525684	525736	1	LIPSTscaffold_1	LIPSTDRAFT_67107	525463	526001	None	3081	310	14411	No_or_no_constitutive_exon
GCAAGTGGCATTTGGCAATTATCATTTGAAGTAGCTAACATAATGGGTAGGA	527673	528462	527623	527675	1	LIPSTscaffold_1	LIPSTDRAFT_60405	526158	528462	None	3081	310	14411	No_or_no_constitutive_exon
ATGATTTCGAGGCATAATTACCAGGAGTTTGTCTAATGCAATGGGATTAGCC	682762	682879	682929	682877	-1	LIPSTscaffold_1	LIPSTDRAFT_60467	682443	683466	None	3081	310	14411	No_or_no_constitutive_exon
CCGTGGTGCGGCAGGCATCGAGTGACACTGCAGTAGGCCCTGGGACTAAGAA	713259	713568	713618	713566	-1	LIPSTscaffold_1	LIPSTDRAFT_47752	713259	714012	None	3081	310	14411	No_or_no_constitutive_exon
TCCGCTACCTTTTGATGATTTGCTCTTAACGTTGCTAACAAGGGATCCAGAA	932324	932618	932668	932616	-1	LIPSTscaffold_1	LIPSTDRAFT_350	932324	933327	None	3081	310	14411	No_or_no_constitutive_exon
TATGATATTTATATGTTGGTCATGCTGATCAGACGCTGACAAGGGATTAGAT	979368	979758	979808	979756	-1	LIPSTscaffold_1	LIPSTDRAFT_67332	978559	980444	None	3081	310	14411	No_or_no_constitutive_exon
TCGGTATCGTGCTAGCAGCCACCCCACCGGCCGACACGGGATCAGACGAGCA	1008432	1009281	1009331	1009279	-1	LIPSTscaffold_1	LIPSTDRAFT_44431	1008432	1010577	None	3081	310	14411	No_or_no_constitutive_exon
GAGCGCGTTGGATTTTAGTGTGGAATAGCTAGCTGACGCAGTGGGGATAGGG	1126853	1127746	1127796	1127744	-1	LIPSTscaffold_1	LIPSTDRAFT_135144	1126853	1128953	None	3081	310	14411	No_or_no_constitutive_exon
GATTCTAAAATAGATCTTACAACAATATGATTGCTGACGTGGGATATTAGTG	1199583	1199641	1199691	1199639	-1	LIPSTscaffold_1	LIPSTDRAFT_448	1198163	1200588	None	3081	310	14411	No_or_no_constitutive_exon
TGAGATGGTTTACAATCTGGTTGCTTGTTGACAACATCTGACGGGTATAGGC	1251272	1251304	1251354	1251302	-1	LIPSTscaffold_1	LIPSTDRAFT_466	1251272	1253003	None	3081	310	14411	No_or_no_constitutive_exon
ACTTATATCGAAATATGACTGACCCGAGAAGCTGACGAGCCTGGGAATAGAT	1262031	1262100	1261981	1262033	1	LIPSTscaffold_1	LIPSTDRAFT_470	1261956	1263931	None	3081	310	14411	No_or_no_constitutive_exon
GTTGGCATAGAGTTATTATTACTGACCATGTAGTACTAATAACGGGTCAGTG	1283317	1283370	1283267	1283319	1	LIPSTscaffold_1	LIPSTDRAFT_481	1282632	1284894	None	3081	310	14411	No_or_no_constitutive_exon
GTTGGCTGTTTGGTGGAAGTGACAGTGTGGTAGTGCTAATGCTGGGTAAGAT	1301762	1301792	1301712	1301764	1	LIPSTscaffold_1	LIPSTDRAFT_138073	1301205	1302264	None	3081	310	14411	No_or_no_constitutive_exon
TGAGTGGTGTAGTACGGGGGTTCGTTATGAAGTTGGATATTGACGGGCAGGT	1362678	1362745	1362628	1362680	1	LIPSTscaffold_1	LIPSTDRAFT_101858	1362491	1363432	None	3081	310	14411	No_or_no_constitutive_exon
GTATTTATCACTAGCTCGTTGTTTGAAATTAAAATAACAATACGGGACAGGG	1551029	1551095	1550979	1551031	1	LIPSTscaffold_1	LIPSTDRAFT_574	1550859	1554249	None	3081	310	14411	No_or_no_constitutive_exon
TCCATGAGATCATGGAAAATATGGAACTCAAAACTAACATTTGGGTGGAGGT	1623726	1623804	1623854	1623802	-1	LIPSTscaffold_1	LIPSTDRAFT_67668	1623726	1624864	None	3081	310	14411	No_or_no_constitutive_exon
TCGTGATATGTTTGAGTAGTATTGTTGACGAATTGTTCTTGTGGGTATAGGC	1656935	1657031	1657081	1657029	-1	LIPSTscaffold_1	LIPSTDRAFT_67684	1656668	1657325	None	3081	310	14411	No_or_no_constitutive_exon
GACGTTTTCCTCGCGATTGACGTGATGAATGCTGACGAATGGGGTAATAGGT	1706846	1707001	1707051	1706999	-1	LIPSTscaffold_1	LIPSTDRAFT_40163	1706709	1707128	None	3081	310	14411	No_or_no_constitutive_exon
GTTTGCTTGTGGCACTGGCAAAGCAAAGTGTGCTAATTGTGTGGGTATAGGT	1721087	1721279	1721037	1721089	1	LIPSTscaffold_1	LIPSTDRAFT_67714	1720439	1721583	None	3081	310	14411	No_or_no_constitutive_exon
TATACTGACTGTTTCTGTGAAATGCTTGTGCGCTAATATTAGAGGGTTAGGG	1862547	1862610	1862660	1862608	-1	LIPSTscaffold_1	LIPSTDRAFT_143457	1861910	1863124	None	3081	310	14411	No_or_no_constitutive_exon
TATTGGCCATTGGGGGTGGGCATCCGAGCATTGGTGGGAAGATGATCAAGTG	2040372	2040485	2040322	2040374	1	LIPSTscaffold_1	LIPSTDRAFT_115184	2039534	2040485	None	3081	310	14411	No_or_no_constitutive_exon
GATACCGGGGCCGTGAGTCTGCTGGAGGACGGCAACGGGGACGGCGACAGCG	2047319	2047486	2047536	2047484	-1	LIPSTscaffold_1	LIPSTDRAFT_67851	2047319	2047839	None	3081	310	14411	No_or_no_constitutive_exon
GCCTACTGACCATCCGGTCGTTATTTATAACCGCCTCTTACGAAGGGCAGCC	70578	70669	70719	70667	-1	LIPSTscaffold_2	LIPSTDRAFT_115210	68846	72487	None	3081	310	14411	No_or_no_constitutive_exon
CAAGCAGGCATTGGTCTCCAGCCGGAGGGATCTTACGGCCCCCGGGGGAGCC	69942	70197	70247	70195	-1	LIPSTscaffold_2	LIPSTDRAFT_115210	68846	72487	None	3081	310	14411	No_or_no_constitutive_exon
TAATTACGTTTGCATTTGTCTCTTAAGGACCGAGTTAACGGGTACGATAGGG	127578	127683	127528	127580	1	LIPSTscaffold_2	LIPSTDRAFT_801	126818	128307	None	3081	310	14411	No_or_no_constitutive_exon
ACGGTATGTTTTTTAAGCAAGGCAAAACTAACAGAGACTGTGGGATGTAGCA	247539	249080	247489	247541	1	LIPSTscaffold_2	LIPSTDRAFT_841	245988	249080	None	3081	310	14411	No_or_no_constitutive_exon
TATGTGTGTGTGTTGGCGAAGGAGACAGAGCTGACGCGGGGGTGGGCCAGGG	252711	253094	253144	253092	-1	LIPSTscaffold_2	LIPSTDRAFT_843	252711	253335	None	3081	310	14411	No_or_no_constitutive_exon
ACGTATTTGTGGATCAGGTACTGAAAGTCAATGCTATGGGAATTAGACAGCT	275819	276149	276199	276147	-1	LIPSTscaffold_2	LIPSTDRAFT_37388	275819	277169	None	3081	310	14411	No_or_no_constitutive_exon
GCTGTACGTACATTTAATTTTTGTGTCTTTAATATGGCTGACGGGAATAGGT	365306	365737	365787	365735	-1	LIPSTscaffold_2	LIPSTDRAFT_102210	364464	366657	None	3081	310	14411	No_or_no_constitutive_exon
TTATCGTTGGTGTGTCAGGTGTCATGGGACTGACAAAAGTGGGGCTGCAGGC	402211	402291	402161	402213	1	LIPSTscaffold_2	LIPSTDRAFT_68061	401710	403226	None	3081	310	14411	No_or_no_constitutive_exon
TGCATGTCATTCGGATGTAAGCACATTCTGATATAAACCGCTGGGATGAGGT	412684	412791	412841	412789	-1	LIPSTscaffold_2	LIPSTDRAFT_61079	411767	412966	None	3081	310	14411	No_or_no_constitutive_exon
CGTATGTATCCAATTGATTTGAATATCTGAATTCATACTGAGGGATTTAGTA	513891	515125	513841	513893	1	LIPSTscaffold_2	LIPSTDRAFT_102269	513222	515125	None	3081	310	14411	No_or_no_constitutive_exon
TTATCCATACAGTGATCTGCGGAAATATCGCTAATATCGGGGACATATAGGT	523594	523743	523793	523741	-1	LIPSTscaffold_2	LIPSTDRAFT_947	522904	523867	None	3081	310	14411	No_or_no_constitutive_exon
TCGCGTCGTGTTTAGAGTGTGTTTGGGGTGCTAAATGGTTCGGGATGTAGCT	624710	625607	624660	624712	1	LIPSTscaffold_2	LIPSTDRAFT_990	624414	626079	None	3081	310	14411	No_or_no_constitutive_exon
GTAAGTGTTGTACAATATTGTGCTGAACGGAGTAACCTAAGACTGGGCAGCG	674408	674714	674764	674712	-1	LIPSTscaffold_2	LIPSTDRAFT_61181	673713	675121	None	3081	310	14411	No_or_no_constitutive_exon
AATCTGCGGTTGGATGCTTTCGCATACGGAGAGCTGACAATATCGGGAAGTT	821462	821519	821569	821517	-1	LIPSTscaffold_2	LIPSTDRAFT_68251	818050	821734	None	3081	310	14411	No_or_no_constitutive_exon
AAGCGTTCACTATCTTCTTCATCTGGGACACTCTACGCTGCGGGCCAAAGGA	897200	897389	897150	897202	1	LIPSTscaffold_2	LIPSTDRAFT_68278	896664	898039	None	3081	310	14411	No_or_no_constitutive_exon
TGTGAATTACGGGTACTCGATGATGAGTTGCTGTCCTAACTGGGGTATAGGA	1074282	1074315	1074365	1074313	-1	LIPSTscaffold_2	LIPSTDRAFT_68357	1072412	1075070	None	3081	310	14411	No_or_no_constitutive_exon
TGTAAGAGTCTTACTTTCTGATAGCTTTTCATAAATGCTAAACGGGATAGGG	1105088	1105450	1105038	1105090	1	LIPSTscaffold_2	LIPSTDRAFT_335350	1103952	1106274	None	3081	310	14411	No_or_no_constitutive_exon
GTTGATCCGCATTGTATCCTGCACAATGATCTCTAATCTAGGGCGGTTAGAC	1127199	1127379	1127149	1127201	1	LIPSTscaffold_2	LIPSTDRAFT_68388	1126717	1128027	None	3081	310	14411	No_or_no_constitutive_exon
CAGATCCTACTGTGCTATAATTTTGGAGATTAGAGGCTAACGGGACACAGTT	1250638	1250799	1250588	1250640	1	LIPSTscaffold_2	LIPSTDRAFT_68444	1249905	1252227	None	3081	310	14411	No_or_no_constitutive_exon
TGTTTGATCTGTTCTATATTAACTGTCAGATTCTGATATCGGGATGTTAGTT	1279435	1279628	1279678	1279626	-1	LIPSTscaffold_2	LIPSTDRAFT_1231	1278488	1280009	None	3081	310	14411	No_or_no_constitutive_exon
AATTGTATAAGAATTTCCATAATCAGAGTGTTAATTTTTATGGGTGATAGAT	1280934	1281789	1280884	1280936	1	LIPSTscaffold_2	LIPSTDRAFT_48538	1280706	1281789	None	3081	310	14411	No_or_no_constitutive_exon
ACGTATTCCTTCATGGAACTCAATCGCGGAAATGATGCTGACGGGATTAGAT	1300266	1300366	1300216	1300268	1	LIPSTscaffold_2	LIPSTDRAFT_68466	1299684	1301273	None	3081	310	14411	No_or_no_constitutive_exon
TGTATCGGCATATCGAGAAATTGCTAGAGTCTGAATTAATGGGTGCGCAGTC	1430310	1431122	1430260	1430312	1	LIPSTscaffold_2	LIPSTDRAFT_220874	1429092	1431122	None	3081	310	14411	No_or_no_constitutive_exon
GAATATCCTCTCAATGCATATTTTTAGGATAATGTTCTAACTAGGGGTAGTG	1486522	1487262	1487312	1487260	-1	LIPSTscaffold_2	LIPSTDRAFT_102638	1486240	1488987	None	3081	310	14411	No_or_no_constitutive_exon
TTTGACAGTAAGTTTTCTTAAGATCTGTGATTCAGAGCTGAGTGGGGTAGAC	1612179	1613179	1612129	1612181	1	LIPSTscaffold_2	LIPSTDRAFT_1347	1611940	1614576	None	3081	310	14411	No_or_no_constitutive_exon
TCACTCCACTTCTCGGCCGCAGAAACGAAAACTAACGGGATGAAATATAGGT	1614639	1615134	1615184	1615132	-1	LIPSTscaffold_2	LIPSTDRAFT_1348	1614639	1615312	None	3081	310	14411	No_or_no_constitutive_exon
GGAGATGATATCGAAGGACAACCGCCTATGATTCTGCACGAAGGGTACAGAT	1784810	1784833	1784883	1784831	-1	LIPSTscaffold_2	LIPSTDRAFT_61567	1784634	1785785	None	3081	310	14411	No_or_no_constitutive_exon
CCCCCGTCGACCTCGAATTGGGATGGTATTCACGGGTCCTGGGAGCCCAGTG	22964	23088	23138	23086	-1	LIPSTscaffold_3	LIPSTDRAFT_61583	18554	25026	None	3081	310	14411	No_or_no_constitutive_exon
ATTCTGACTAATTTTTCTCACACAATTCTCATGCTAATTTTGGGAATTAGGG	251973	252120	251923	251975	1	LIPSTscaffold_3	LIPSTDRAFT_50110	250414	252120	None	3081	310	14411	No_or_no_constitutive_exon
TAAGCTATTTGTGAATTTGGTATATAGTTATTGGTGTTAAAATGGGCTAGTT	398920	399079	399129	399077	-1	LIPSTscaffold_3	LIPSTDRAFT_102875	398920	401632	None	3081	310	14411	No_or_no_constitutive_exon
TATTGTTGGTGGTTCGAGAGACCTGGGATGAATGCTAACGGGCAGGTTAGAA	491107	491289	491057	491109	1	LIPSTscaffold_3	LIPSTDRAFT_231542	489100	491289	None	3081	310	14411	No_or_no_constitutive_exon
CTATGCCAGTTTCGATCACTCACAAGAATGGCATGTGCTAATGGGAATAGGC	515415	516222	516272	516220	-1	LIPSTscaffold_3	LIPSTDRAFT_1616	515415	516858	None	3081	310	14411	No_or_no_constitutive_exon
ATGGTATGTACTCTGTTTTAGAGTTTTTGAAGAATGCTAACACGGGGGAGGC	605254	606069	606119	606067	-1	LIPSTscaffold_3	LIPSTDRAFT_69022	605254	606933	None	3081	310	14411	No_or_no_constitutive_exon
TTACTGGATGATCATCTGGATGCGAGTGCGGACTTCTAATGACGGGCTAGAT	611736	611814	611864	611812	-1	LIPSTscaffold_3	LIPSTDRAFT_49578	609392	612352	None	3081	310	14411	No_or_no_constitutive_exon
AAGTGTGTAGGCTTTGTCAGGTTGATAAGCTGTGGCTGATGGGGAAGCAGTC	664718	664822	664872	664820	-1	LIPSTscaffold_3	LIPSTDRAFT_1663	663466	665345	None	3081	310	14411	No_or_no_constitutive_exon
TGTAGCGAGTAGCACCCCAAGTCGCTGTCAGAGGCTGACCAACTGGGCAGAT	788060	788171	788010	788062	1	LIPSTscaffold_3	LIPSTDRAFT_69108	787598	788410	None	3081	310	14411	No_or_no_constitutive_exon
AAGTTATCGTGATCCTTGTTCCGTTGGGATTATGCTAACAAGTCGGGCAGCT	939603	939783	939553	939605	1	LIPSTscaffold_3	LIPSTDRAFT_49562	938405	939783	None	3081	310	14411	No_or_no_constitutive_exon
GAGGATTTGAAACTTGTTTTGGAGTATAGCGGCTGACTGTTCGGGAGCAGCT	1010993	1011749	1011799	1011747	-1	LIPSTscaffold_3	LIPSTDRAFT_237022	1010307	1012152	None	3081	310	14411	No_or_no_constitutive_exon
CAAATTTATTTTTTTTGGGCCATGAGTGCAGAAACTAATGGGTCGAGCAGGA	1018456	1018812	1018862	1018810	-1	LIPSTscaffold_3	LIPSTDRAFT_69232	1017822	1020630	None	3081	310	14411	No_or_no_constitutive_exon
TTTATTTAGCTATATATACTACTGATAGTTGGTGGCTCATTGGGATGTAGGG	1033105	1033158	1033208	1033156	-1	LIPSTscaffold_3	LIPSTDRAFT_237409	1032363	1033989	None	3081	310	14411	No_or_no_constitutive_exon
GAACGCCCCGTAGCCCACTGTATACTAGGCACAGCATTTCGGGGTGATAGCA	1099526	1099624	1099476	1099528	1	LIPSTscaffold_3	LIPSTDRAFT_109920	1099268	1100677	None	3081	310	14411	No_or_no_constitutive_exon
TTGGGAGTTCTGTGCTGCAATATCTTGCGATGTAAGTTTTAGGGTCACAGCG	1099773	1099931	1099723	1099775	1	LIPSTscaffold_3	LIPSTDRAFT_109920	1099268	1100677	None	3081	310	14411	No_or_no_constitutive_exon
GTGGATCTTGGGACGCAAAAGTTATAGCGCAATTTTAATATGTGGGATAGAC	1100335	1100677	1100285	1100337	1	LIPSTscaffold_3	LIPSTDRAFT_109920	1099268	1100677	None	3081	310	14411	No_or_no_constitutive_exon
CTGTAAGAAGCCATAATTTCTCCGAAGTTCGCACACTAATGGGCAAGCAGGG	1165701	1166001	1166051	1165999	-1	LIPSTscaffold_3	LIPSTDRAFT_1840	1164302	1166123	None	3081	310	14411	No_or_no_constitutive_exon
TTGTAAGTAATTACTGTACGGTGCTCAAGAGAAGTTCTAATAGGGGCTAGAC	1201409	1202006	1201359	1201411	1	LIPSTscaffold_3	LIPSTDRAFT_239030	1199950	1202006	None	3081	310	14411	No_or_no_constitutive_exon
GGTATTCCGAATTTGGTATTGGTATGATGAGTTGGGCTGACGGGTGATAGAT	1216251	1216627	1216201	1216253	1	LIPSTscaffold_3	LIPSTDRAFT_69319	1214604	1216627	None	3081	310	14411	No_or_no_constitutive_exon
TATGTAGGTATATGCCATATGTTGATATGTAGAAGTACTAATAGGGCCAGGA	1324417	1324561	1324367	1324419	1	LIPSTscaffold_3	LIPSTDRAFT_240041	1324138	1327391	None	3081	310	14411	No_or_no_constitutive_exon
GTAAGTTTGGCAGTCATGCCTAACTTCGAATTAAATTAATGTTGGGATAGCC	1476586	1477341	1477391	1477339	-1	LIPSTscaffold_3	LIPSTDRAFT_69427	1476586	1478108	None	3081	310	14411	No_or_no_constitutive_exon
GCCGCCTTCGCGTGGCAAGAAAGTTGCACTGAATCTAACGGGGGATGCAGCT	103142	103399	103092	103144	1	LIPSTscaffold_4	LIPSTDRAFT_2064	102575	103609	None	3081	310	14411	No_or_no_constitutive_exon
TCCCACTGTGGAAGCTGGCGTTATGAAATACCTATTAACAAGGGGAACAGGC	103468	103609	103418	103470	1	LIPSTscaffold_4	LIPSTDRAFT_2064	102575	103609	None	3081	310	14411	No_or_no_constitutive_exon
ATCTATAGAGTATATGGAGCCCTTATATTTGTTAACCTGGGATAATGCAGAC	150475	151213	150425	150477	1	LIPSTscaffold_4	LIPSTDRAFT_69620	150108	151213	None	3081	310	14411	No_or_no_constitutive_exon
TTGGTACACAATTTTTTTTTCTGTATGAGAATGTTGCTAACTAAGGGCAGAG	171547	172446	172496	172444	-1	LIPSTscaffold_4	LIPSTDRAFT_2089	171547	173424	None	3081	310	14411	No_or_no_constitutive_exon
ATGTCTACAGTGCAGAGAATTAACGATTTACAGTGCTAACAAGGGTCCAGAT	255692	256126	255642	255694	1	LIPSTscaffold_4	LIPSTDRAFT_50559	254795	256126	None	3081	310	14411	No_or_no_constitutive_exon
ATGTCCATTTCACAAAATTATTGGCGCGTAATCGGGCTAATAGGGAATAGTA	274856	276801	276851	276799	-1	LIPSTscaffold_4	LIPSTDRAFT_2125	274856	277263	None	3081	310	14411	No_or_no_constitutive_exon
GCACTTTGCCTTTGACAATGTTTAGCGAGTCAGGGTTAACGGGGCTATAGTT	309596	309837	309887	309835	-1	LIPSTscaffold_4	LIPSTDRAFT_40213	308901	310086	None	3081	310	14411	No_or_no_constitutive_exon
TATGCCTCATTCCTGCGTGATATACGCAATTGAGACTAATAGGGAGATAGAT	341242	341614	341192	341244	1	LIPSTscaffold_4	LIPSTDRAFT_69705	339772	341614	None	3081	310	14411	No_or_no_constitutive_exon
TGCGAAAAGTGACGCCAGAAATCGCTCCATGAAGCTTTGGGAACATCGAGTT	347355	348036	347305	347357	1	LIPSTscaffold_4	LIPSTDRAFT_62193	346341	348036	None	3081	310	14411	No_or_no_constitutive_exon
AGCACATATACGAAGTATTGGAATTGACTATATTAACGTGGGATACACAGAT	361672	362183	361622	361674	1	LIPSTscaffold_4	LIPSTDRAFT_51306	361488	362868	None	3081	310	14411	No_or_no_constitutive_exon
TGAGTCTTCTTCCTAAGTTCTTGTCAATCAAACTGACTGGGATCGGACAGTG	375761	376020	376070	376018	-1	LIPSTscaffold_4	LIPSTDRAFT_2159	374635	376721	None	3081	310	14411	No_or_no_constitutive_exon
GTGGGTATAGTATTTGTAACTATGTATCTACAGTCATCTAACGAGGGTAGAA	406672	408356	408406	408354	-1	LIPSTscaffold_4	LIPSTDRAFT_69736	406672	409707	None	3081	310	14411	No_or_no_constitutive_exon
CTCCCTGTAAGTCATTCTTGGAGATATGATAAAAAGGCTAATGGGTGCAGGT	467601	470676	470726	470674	-1	LIPSTscaffold_4	LIPSTDRAFT_2195	467601	471439	None	3081	310	14411	No_or_no_constitutive_exon
GTATGCATGGTCTCAATTAATCATAACTCTATGAGCTAACCAGTGGGCAGAG	479728	480874	479678	479730	1	LIPSTscaffold_4	LIPSTDRAFT_69772	478329	480874	None	3081	310	14411	No_or_no_constitutive_exon
GTGAGTTAGTTGATCTCATTTATGGCGCAAGGTACTGACTGAGTGGGCAGGT	501488	501566	501438	501490	1	LIPSTscaffold_4	LIPSTDRAFT_69781	500741	502699	None	3081	310	14411	No_or_no_constitutive_exon
TGTATTTTCACTGTTTTGAATGTCGAAATATGCGCTAATTGTGGGAGTAGTT	566784	566810	566734	566786	1	LIPSTscaffold_4	LIPSTDRAFT_69802	566472	568489	None	3081	310	14411	No_or_no_constitutive_exon
TGCACGTCATTGGCGTTTTGGTAGCCTTTGCCCTAACGTTTGGTGGGCAGAT	575356	577091	575306	575358	1	LIPSTscaffold_4	LIPSTDRAFT_69807	574899	580841	None	3081	310	14411	No_or_no_constitutive_exon
ATCCACTCCCGTCTCACTCGTATGTAGATTAGCTGACAGGGAATATACAGGA	680997	683243	683293	683241	-1	LIPSTscaffold_4	LIPSTDRAFT_69853	680510	683795	None	3081	310	14411	No_or_no_constitutive_exon
ACGTATAACAATGTGCTAATGATCGACATTTGCCAATCTGGGATGTATAGGT	759581	759813	759863	759811	-1	LIPSTscaffold_4	LIPSTDRAFT_2300	758848	762607	None	3081	310	14411	No_or_no_constitutive_exon
GCGGCCATAATATCCTTGTGACTTGGACTGGTGCTGACACTTGGGGACAGCC	788798	788843	788748	788800	1	LIPSTscaffold_4	LIPSTDRAFT_69917	788394	790867	None	3081	310	14411	No_or_no_constitutive_exon
ATTGTGCGTACTTCCATTTCATGGGTCACATATACTAACAGAGGGAGCAGAA	866130	866304	866354	866302	-1	LIPSTscaffold_4	LIPSTDRAFT_103645	865624	868220	None	3081	310	14411	No_or_no_constitutive_exon
CTGGTACGGGTCTGTAATATGTATGACTAGCGCAGCTAACGGGAAACTAGAG	873108	873339	873058	873110	1	LIPSTscaffold_4	LIPSTDRAFT_336683	871934	874087	None	3081	310	14411	No_or_no_constitutive_exon
GAAAGCGCGGCGTCGTCGGGTGCATCGACGCCTTCGGACAGTGGGGAGAGCA	1148146	1148208	1148096	1148148	1	LIPSTscaffold_4	LIPSTDRAFT_50667	1147836	1148545	None	3081	310	14411	No_or_no_constitutive_exon
CAGCATGAGCGTGTCATAAAATAAAAGATGGGATGTTAATAGGGAAATAGTA	1183446	1183852	1183902	1183850	-1	LIPSTscaffold_4	LIPSTDRAFT_2464	1183446	1184125	None	3081	310	14411	No_or_no_constitutive_exon
CTTTAGATAAGTGCTGCGTTATGCAAGGATGGAGTTAACCGAGGGACTAGAT	1291196	1291272	1291322	1291270	-1	LIPSTscaffold_4	LIPSTDRAFT_116813	1290679	1291504	None	3081	310	14411	No_or_no_constitutive_exon
CTGTAAGAATTTCGTAACTATCGCACGTTGAAACGTATTGATGGGATTAGGA	1293699	1293828	1293878	1293826	-1	LIPSTscaffold_4	LIPSTDRAFT_31858	1292463	1294812	None	3081	310	14411	No_or_no_constitutive_exon
TCATAGGATATCGTGTCGGCCGTTAGAAGATGGACTTGGTGGGATAACAGGA	1332267	1332273	1332323	1332271	-1	LIPSTscaffold_4	LIPSTDRAFT_62549	1332267	1334038	None	3081	310	14411	No_or_no_constitutive_exon
GTATGAATTTTCTCAGTTGAAGTGGCACATATCTAATGGATTGGGAACAGCT	1360917	1361777	1361827	1361775	-1	LIPSTscaffold_4	LIPSTDRAFT_257252	1359423	1362568	None	3081	310	14411	No_or_no_constitutive_exon
GCGTGAGTAATTACTCCAGATAACCCGTACGTTGGTACTGACTGGGTAAGTC	1384543	1384697	1384747	1384695	-1	LIPSTscaffold_4	LIPSTDRAFT_103848	1384383	1385771	None	3081	310	14411	No_or_no_constitutive_exon
TCTCGTCCTGAAAAATAGAGAGTACATGAAGATATTGCTAACGGGTGTAGGA	1400246	1400289	1400339	1400287	-1	LIPSTscaffold_4	LIPSTDRAFT_2540	1400246	1400710	None	3081	310	14411	No_or_no_constitutive_exon
GCGGACAATTGATAAGAGAAGACTTGACTCTGTTTACTCACGCGGGATAGGT	1415480	1415522	1415430	1415482	1	LIPSTscaffold_4	LIPSTDRAFT_81155	1414973	1417022	None	3081	310	14411	No_or_no_constitutive_exon
GGTGAGTTAGACATATAAAAGAAGAAGTCCGGTGTACTGACGTAGGGAAGGG	1428998	1430795	1430845	1430793	-1	LIPSTscaffold_4	LIPSTDRAFT_257948	1428998	1431257	None	3081	310	14411	No_or_no_constitutive_exon
GTAGTTGCTATCGTAAATTGCGCATATTTTATTAACAAGTAAGGGAGCAGGC	1450053	1450599	1450003	1450055	1	LIPSTscaffold_4	LIPSTDRAFT_62592	1449901	1450908	None	3081	310	14411	No_or_no_constitutive_exon
AGATCTTACTGAAGGATGACGTTTGTGTCTAACTACATGGGGGAATTTAGAG	1456040	1456213	1456263	1456211	-1	LIPSTscaffold_4	LIPSTDRAFT_70251	1453892	1456652	None	3081	310	14411	No_or_no_constitutive_exon
CGATATTCAATTTGCTGTTGGATGTATGCAGTTTCTGATGGGGTATGCAGGT	1455702	1455837	1455887	1455835	-1	LIPSTscaffold_4	LIPSTDRAFT_70251	1453892	1456652	None	3081	310	14411	No_or_no_constitutive_exon
ACGTACTTCCACCAACTTTATGAGAAATTAAGAAGCTAACGGGTCGAAAGAT	1455099	1455393	1455443	1455391	-1	LIPSTscaffold_4	LIPSTDRAFT_70251	1453892	1456652	None	3081	310	14411	No_or_no_constitutive_exon
ATGCACGTATGGCAGTATACTGGTAGTCATGCATCTGATTAGGGATATAGTT	1575781	1575965	1576015	1575963	-1	LIPSTscaffold_4	LIPSTDRAFT_70311	1573713	1577611	None	3081	310	14411	No_or_no_constitutive_exon
GGCCAAACTTGAGATAGTCCTGAGATGCTGGTGGCTAACGAATAGGGCAGCT	1598549	1598769	1598819	1598767	-1	LIPSTscaffold_4	LIPSTDRAFT_70325	1597460	1599345	None	3081	310	14411	No_or_no_constitutive_exon
TTAACGAAATAGCAGGTGCAATGTTCCAGACTGACGATTACCGGGAATAGTT	1598270	1598484	1598534	1598482	-1	LIPSTscaffold_4	LIPSTDRAFT_70325	1597460	1599345	None	3081	310	14411	No_or_no_constitutive_exon
AGGTTTGTATATATTTGCATTCTATTGACCTGAACTAACGGGTGAACAAGCA	1603390	1603648	1603340	1603392	1	LIPSTscaffold_4	LIPSTDRAFT_259634	1603154	1604912	None	3081	310	14411	No_or_no_constitutive_exon
AGAGGTGCGTTTTATATGTGCAAAAGTTGACTGGATGCTAACTGGGAAAGAC	1637258	1637371	1637208	1637260	1	LIPSTscaffold_4	LIPSTDRAFT_44585	1636835	1637526	None	3081	310	14411	No_or_no_constitutive_exon
TTATAGACGTGAGGAGGAAACGTGTGAGCGGGTGATAGCTAATTGGGTAGAT	200655	201534	201584	201532	-1	LIPSTscaffold_5	LIPSTDRAFT_70473	199027	201861	None	3081	310	14411	No_or_no_constitutive_exon
CGCCGGTACGTATTCTTTTCTTAATAGTGAAGTTAAATAACAAGGGTTAGAT	207563	208741	208791	208739	-1	LIPSTscaffold_5	LIPSTDRAFT_261849	207563	209663	None	3081	310	14411	No_or_no_constitutive_exon
ATGTTTGCACATTGAAGTGGATTTGTTAGGAAATGGGGCTGACGAAGTAGGC	358575	359922	359972	359920	-1	LIPSTscaffold_5	LIPSTDRAFT_2767	358575	360264	None	3081	310	14411	No_or_no_constitutive_exon
CATAAGAGCAGACTGGTGGCGATTAATGGTAATGTATTAACTGGGAGTAGAT	440938	441009	441059	441007	-1	LIPSTscaffold_5	LIPSTDRAFT_70583	440364	441193	None	3081	310	14411	No_or_no_constitutive_exon
GGTATGTTTTGATTGACCACCTAAACGAAGGTATGCTAATACGGGTGCAGAC	571729	572065	572115	572063	-1	LIPSTscaffold_5	LIPSTDRAFT_43739	571729	572396	None	3081	310	14411	No_or_no_constitutive_exon
AAGTGTGTTCTTCGTTCGGTTATTGCGGACGGAGATGCTAACAGGGATAGAT	613949	614251	613899	613951	1	LIPSTscaffold_5	LIPSTDRAFT_52332	613466	614822	None	3081	310	14411	No_or_no_constitutive_exon
GGCTAGGTTTCATATTATATGAAAAATACATGCTTACACAAAGGGTATAGGT	689818	689948	689768	689820	1	LIPSTscaffold_5	LIPSTDRAFT_2890	689709	690282	None	3081	310	14411	No_or_no_constitutive_exon
ACTTATATAGATTATTCTGAACGCGCTCGATTTACTAATGGGTAATATAGCC	738803	739802	738753	738805	1	LIPSTscaffold_5	LIPSTDRAFT_2905	738670	739802	None	3081	310	14411	No_or_no_constitutive_exon
CGTAAGTATATTTGATTGGCTGCGGATGATCCTGGTTAACAGATGGGTAGAA	754959	756924	756974	756922	-1	LIPSTscaffold_5	LIPSTDRAFT_2913	754201	759957	None	3081	310	14411	No_or_no_constitutive_exon
CTCTTTTGGTTTACGAAAGGTTTAATTTTGTTCGTTGACTAATGGGGTAGAA	813985	814395	814445	814393	-1	LIPSTscaffold_5	LIPSTDRAFT_104241	813985	815206	None	3081	310	14411	No_or_no_constitutive_exon
TTACCCTTATCACAGAATGTCAAACTACTCGCTAATTATTCGCGGGAAAGCT	829709	830306	830356	830304	-1	LIPSTscaffold_5	LIPSTDRAFT_2945	829709	830755	None	3081	310	14411	No_or_no_constitutive_exon
CTACATGATATTACGTACTATTTATTTACATGGTCTGACGGTTGGGCAAGCC	890560	891295	891345	891293	-1	LIPSTscaffold_5	LIPSTDRAFT_2970	890560	892193	None	3081	310	14411	No_or_no_constitutive_exon
TGTTGTTTCGAATCTGTTGGCGTTTAGCAAGCGAAGGCTGACAGGGGCAGAC	894454	894556	894606	894554	-1	LIPSTscaffold_5	LIPSTDRAFT_110915	892347	895225	None	3081	310	14411	No_or_no_constitutive_exon
TTGTCATGGTATGTCAGTACCTGTTTTTGTAATCTACACTAACTGGGTAGGT	928657	928750	928800	928748	-1	LIPSTscaffold_5	LIPSTDRAFT_336984	926945	929290	None	3081	310	14411	No_or_no_constitutive_exon
CAAGTAAGCTGATCCTATACGACCGGATCAAAGTTGCTAACGGGATTAAGCG	950716	951196	950666	950718	1	LIPSTscaffold_5	LIPSTDRAFT_70811	949792	951646	None	3081	310	14411	No_or_no_constitutive_exon
TTTCTTTCGCGGTTTTCAATGTTCGACTAGCAATGGCTAATGGGGAGTAGGT	972256	972800	972206	972258	1	LIPSTscaffold_5	LIPSTDRAFT_27241	971454	973461	None	3081	310	14411	No_or_no_constitutive_exon
AACAGCATCATTTTGACAGTCTATTAACGGCATTGCTAACGGGGATGTAGTA	1006846	1006954	1006796	1006848	1	LIPSTscaffold_5	LIPSTDRAFT_3016	1006648	1007901	None	3081	310	14411	No_or_no_constitutive_exon
TAGTGACATTTCATGTCCAGTGCCGGACTAGCGGCTGATAATGTGGGTAGGA	1023508	1023636	1023686	1023634	-1	LIPSTscaffold_5	LIPSTDRAFT_3024	1021280	1024307	None	3081	310	14411	No_or_no_constitutive_exon
TATGTATGTCCTATTGTATTCGTTATAGGTGATGCGTCTAACGGGAATAGAT	1124816	1124839	1124889	1124837	-1	LIPSTscaffold_5	LIPSTDRAFT_272826	1123308	1125369	None	3081	310	14411	No_or_no_constitutive_exon
AATGCGTTACCAATTAATCTTTGTTGTCGAAATACTGACAGGGATTATAGCT	1265113	1265554	1265604	1265552	-1	LIPSTscaffold_5	LIPSTDRAFT_275034	1264014	1266132	None	3081	310	14411	No_or_no_constitutive_exon
GTGTGATTACTTAGTGCTTTCTGCCGGAATTCTTGCTGACAGGGCTGCAGGG	1327257	1327583	1327207	1327259	1	LIPSTscaffold_5	LIPSTDRAFT_3143	1326433	1327983	None	3081	310	14411	No_or_no_constitutive_exon
CGAGTGGAAATTAATTTTAAGGATAATGCTCTCCAAATATATGGGCCAAGAT	42163	42657	42113	42165	1	LIPSTscaffold_6	LIPSTDRAFT_104496	41839	42657	None	3081	310	14411	No_or_no_constitutive_exon
GTATCTCAGATCGATCATGAGCCTTTTCGAATATTAATGTAGGGCTGCAGCT	348329	348401	348279	348331	1	LIPSTscaffold_6	LIPSTDRAFT_3320	348088	349744	None	3081	310	14411	No_or_no_constitutive_exon
GTATTTTGATTTGTATAGCCAATAGGACGCTGAGTGCTAAGTTGGGATAGAA	417466	418393	418443	418391	-1	LIPSTscaffold_6	LIPSTDRAFT_281435	414616	418626	None	3081	310	14411	No_or_no_constitutive_exon
ATGTTTAATTTCAGTGGGATTGTATTGTGTGATGCTCATTGGAGGGGTAGGA	537968	538168	538218	538166	-1	LIPSTscaffold_6	LIPSTDRAFT_282770	535413	538368	None	3081	310	14411	No_or_no_constitutive_exon
ATTATATTTACATATCGTTTCTGGAGTCGGACGATAACCTGGGATATTAGCT	638018	638862	637968	638020	1	LIPSTscaffold_6	LIPSTDRAFT_71408	636850	639187	None	3081	310	14411	No_or_no_constitutive_exon
GTGTTTTGTGATTAGACTTGGCTGAAGTGTAATTGGCTAATAAGGGTCAGTT	692737	692776	692826	692774	-1	LIPSTscaffold_6	LIPSTDRAFT_94879	691168	693204	None	3081	310	14411	No_or_no_constitutive_exon
TAAATATGTTGAATTATACTTGAATAGGTCAACTGACGTTGGGATTATAGAC	707756	707772	707822	707770	-1	LIPSTscaffold_6	LIPSTDRAFT_111304	706943	708242	None	3081	310	14411	No_or_no_constitutive_exon
TGGGCCAATTGGTCGTGAAATTGTCATAAGGAGAGCTAAACACAGGGCAGTG	707519	707583	707633	707581	-1	LIPSTscaffold_6	LIPSTDRAFT_111304	706943	708242	None	3081	310	14411	No_or_no_constitutive_exon
GTGGATCTTTGGACAGAGAAGTTAGAGCACAATTTTAATATGTGGGATAGAC	753542	754031	753492	753544	1	LIPSTscaffold_6	LIPSTDRAFT_71465	751843	754031	None	3081	310	14411	No_or_no_constitutive_exon
TGTTCAATTTCTGATGATATATGCTCTAGACGGAACTATGGGCGACCGAGAC	790044	790129	790179	790127	-1	LIPSTscaffold_6	LIPSTDRAFT_52818	789592	790530	None	3081	310	14411	No_or_no_constitutive_exon
GTATTCTTTGACTTTTAACAAAGTTGCATGTGCTAATTACGGGGTTACAGGA	816107	816228	816057	816109	1	LIPSTscaffold_6	LIPSTDRAFT_3486	815898	816228	None	3081	310	14411	No_or_no_constitutive_exon
AGATAATGCCGCTCTCCTGGACAAACAGCTAATTTGAATTGCGGGGATAGAA	817020	817185	817235	817183	-1	LIPSTscaffold_6	LIPSTDRAFT_3487	816835	817571	None	3081	310	14411	No_or_no_constitutive_exon
GCCGTATCGCCATCACCGCCATTGAGTGAAATGACACTGATGATGGGAAGGA	825300	826370	825250	825302	1	LIPSTscaffold_6	LIPSTDRAFT_3490	825098	826609	None	3081	310	14411	No_or_no_constitutive_exon
GTTGCGTTCTGAAATATTGTCGTGGAATATGCAATACTAACGGGATGTAGAC	847875	847961	848011	847959	-1	LIPSTscaffold_6	LIPSTDRAFT_3499	847744	848537	None	3081	310	14411	No_or_no_constitutive_exon
AACTTTTTTATCAGTCGTGCATGTATCTGGCTACTGACATTGGGGTATAGGT	1010883	1010996	1011046	1010994	-1	LIPSTscaffold_6	LIPSTDRAFT_288387	1009999	1014280	None	3081	310	14411	No_or_no_constitutive_exon
AAGGTATGTGGCATCAATGTCATTTGTGGCGCCAGCTAAGGGGAATTCAGAC	1052488	1052615	1052438	1052490	1	LIPSTscaffold_6	LIPSTDRAFT_3572	1052205	1052615	None	3081	310	14411	No_or_no_constitutive_exon
TAAGTTTCTCCTTGGTGTTTATTATCTACGAATTCTCTAATGAGGGGCAGAG	1073641	1074298	1073591	1073643	1	LIPSTscaffold_6	LIPSTDRAFT_3582	1072336	1074298	None	3081	310	14411	No_or_no_constitutive_exon
TAGGTCCGAAGTTGTAGCGCTTCTGTGCGATTGTCTGCTAACAGGGACAGGG	1158108	1158469	1158519	1158467	-1	LIPSTscaffold_6	LIPSTDRAFT_3614	1157138	1159299	None	3081	310	14411	No_or_no_constitutive_exon
GACCAGTGAGTCTTAGAATGATACGATAGATCATAGCCTAACAGGGATAGCA	1227293	1227427	1227243	1227295	1	LIPSTscaffold_6	LIPSTDRAFT_71695	1226643	1228683	None	3081	310	14411	No_or_no_constitutive_exon
AAAGGGTGGCCTGATCGAGCATGGTCTTGGTGACTGGGGCCGAGACATAGCA	1343309	1344181	1344231	1344179	-1	LIPSTscaffold_6	LIPSTDRAFT_52964	1343309	1346627	None	3081	310	14411	No_or_no_constitutive_exon
ATCTGCGTTGGAGTTGATACATGCCGAGGTGATGAAGAAAACACGGGCAGGA	1423531	1423754	1423804	1423752	-1	LIPSTscaffold_6	LIPSTDRAFT_71788	1423164	1424001	None	3081	310	14411	No_or_no_constitutive_exon
ATTCAAATAGATTGGCATAATCAGGGTTCAGGGTGTCAGGGTAAAAATAGGC	17802	17917	17752	17804	1	LIPSTscaffold_7	LIPSTDRAFT_104973	17565	18939	None	3081	310	14411	No_or_no_constitutive_exon
TTAATGTATTCTACCTTTTCTGCAGAGTCACCTCGTTATTTGGGAGTAAGTG	18804	18939	18754	18806	1	LIPSTscaffold_7	LIPSTDRAFT_104973	17565	18939	None	3081	310	14411	No_or_no_constitutive_exon
GATACCGGGGCCGTGAGTCTGCTGGAGGACGGCAACGGGGACGGCGACAGCG	53770	53936	53720	53772	1	LIPSTscaffold_7	LIPSTDRAFT_71832	53417	53936	None	3081	310	14411	No_or_no_constitutive_exon
ATAAATATGCGAGTTGCATCGGATAATATATACTGATATTAACGGGCCAGGA	228998	229156	229206	229154	-1	LIPSTscaffold_7	LIPSTDRAFT_294824	228010	229500	None	3081	310	14411	No_or_no_constitutive_exon
GTGCTGTTTTAGATTCTCAGTCTATGGGAGATGCTGATATGGGGTTGCAGGC	232235	232341	232391	232339	-1	LIPSTscaffold_7	LIPSTDRAFT_3797	231508	232544	None	3081	310	14411	No_or_no_constitutive_exon
TACTTGGCTTATCTGTACTGGTTTGGAATCTATGCTGACGGGCCGGGTAGAG	255473	255525	255575	255523	-1	LIPSTscaffold_7	LIPSTDRAFT_71950	255473	256012	None	3081	310	14411	No_or_no_constitutive_exon
GTCTTTGCCATTTTGCACTTGCGGTGCACTAACGGAACTGGGTAATGAAGAC	320749	321677	321727	321675	-1	LIPSTscaffold_7	LIPSTDRAFT_105066	319307	321880	None	3081	310	14411	No_or_no_constitutive_exon
ATATATGCGGAAAAAGTGTGAATAGGATTACTAATTTGATTGGGAGATAGTC	372784	372850	372900	372848	-1	LIPSTscaffold_7	LIPSTDRAFT_72013	372487	373517	None	3081	310	14411	No_or_no_constitutive_exon
TAGGCTCTGGGGTGTTAACGTCTGTGGACCTTGGAACTGATGACGGGTAGGC	454040	454172	453990	454042	1	LIPSTscaffold_7	LIPSTDRAFT_3879	453665	456257	None	3081	310	14411	No_or_no_constitutive_exon
GCATGAATAGTGGAATCGGACTCACATGGGGTTCAGGGCTGACGACGTAGGA	494283	494316	494366	494314	-1	LIPSTscaffold_7	LIPSTDRAFT_3892	494062	494536	None	3081	310	14411	No_or_no_constitutive_exon
GTTCTGTTGCAGTATTCGCAATGGTTTGTATATGCTGACGAAGTGGGTAGAT	494062	494108	494158	494106	-1	LIPSTscaffold_7	LIPSTDRAFT_3892	494062	494536	None	3081	310	14411	No_or_no_constitutive_exon
TGTAAGATATTGTTAGCTGGATGCTGTATCTATGAGTCTAACTAGGGTAGAT	654286	654487	654236	654288	1	LIPSTscaffold_7	LIPSTDRAFT_3946	653432	655450	None	3081	310	14411	No_or_no_constitutive_exon
AAATTTGACCCGCTAGTGTCCTTGTTTAGAGATGATTTAACGTGGGGCAGAT	660375	660412	660462	660410	-1	LIPSTscaffold_7	LIPSTDRAFT_95693	659929	661083	None	3081	310	14411	No_or_no_constitutive_exon
TTAAGTCTAACAAATATGAGGAATTGATCTCACCCATGTACAGGGCCAAGAA	697719	698498	698548	698496	-1	LIPSTscaffold_7	LIPSTDRAFT_95717	697719	701073	None	3081	310	14411	No_or_no_constitutive_exon
TTGTGCGTGCTGTGACAACCAATACGAGCATAATGCTAACCGGGCAATAGAT	713651	713785	713835	713783	-1	LIPSTscaffold_7	LIPSTDRAFT_72175	712657	714001	None	3081	310	14411	No_or_no_constitutive_exon
GAGCTAAATTGCAGTCTACATGTAGTAGATATCATATTAATTGAGGGCAGGT	718181	718429	718479	718427	-1	LIPSTscaffold_7	LIPSTDRAFT_72178	717702	718887	None	3081	310	14411	No_or_no_constitutive_exon
GCAATTATTTTTCATTCGGAGATCACGGAACTGCTAATCTGTGGGATCAGGC	742909	743016	743066	743014	-1	LIPSTscaffold_7	LIPSTDRAFT_72189	742599	743446	None	3081	310	14411	No_or_no_constitutive_exon
GAGACGAGGATGCTACAGCTTCACGGGATGCTCCGCGGGAAACGGCAGAGCG	817153	817276	817103	817155	1	LIPSTscaffold_7	LIPSTDRAFT_105254	817039	817777	None	3081	310	14411	No_or_no_constitutive_exon
TATGTCGACATGTGAGCTGTCGCTGGATGTGTTGCTAATTGGTTGGGCAGTT	863564	863609	863659	863607	-1	LIPSTscaffold_7	LIPSTDRAFT_33088	863564	863927	None	3081	310	14411	No_or_no_constitutive_exon
TGAGGTGAGTGCAATGGGTTGTTGGCTCAACTTTTACCTAATGGGTACAGAA	883639	883996	884046	883994	-1	LIPSTscaffold_7	LIPSTDRAFT_72253	882728	885124	None	3081	310	14411	No_or_no_constitutive_exon
GTAACAGTGTTCCAGTTGGTCTGGCGGTTATAAAATTAATGGGTAAACAGGC	1024943	1025037	1024893	1024945	1	LIPSTscaffold_7	LIPSTDRAFT_305714	1024521	1026894	None	3081	310	14411	No_or_no_constitutive_exon
TTGTTAATCCCGCATCCGAATAGGAGTGATTCTAATTGCGGGGTATATAGCC	1040577	1040847	1040897	1040845	-1	LIPSTscaffold_7	LIPSTDRAFT_53705	1040577	1043310	None	3081	310	14411	No_or_no_constitutive_exon
TGGAATTGAGTAGTGCGTTGTAATTAATATTGTTGTAAATTGGGTAATAGTA	1160883	1160909	1160833	1160885	1	LIPSTscaffold_7	LIPSTDRAFT_64008	1160712	1161743	None	3081	310	14411	No_or_no_constitutive_exon
CGCATAGTTGTCTTAGATACATTCGACGGATATCTGCTGATGGGATATAGGA	1177801	1178635	1178685	1178633	-1	LIPSTscaffold_7	LIPSTDRAFT_4137	1177589	1179109	None	3081	310	14411	No_or_no_constitutive_exon
CGGTATGTTAATGAATTATAGCGAATATGTATGGGGCCTAATCGGGGTAGTT	1241327	1243720	1243770	1243718	-1	LIPSTscaffold_7	LIPSTDRAFT_308679	1241327	1244326	None	3081	310	14411	No_or_no_constitutive_exon
TGGACGTAGTCAATTACTATTCGCAATTAAGCAGTCTAATGTTGGGGTAGGA	1260289	1262264	1262314	1262262	-1	LIPSTscaffold_7	LIPSTDRAFT_308829	1259723	1263009	None	3081	310	14411	No_or_no_constitutive_exon
TGGTTTAATCTGCTGCGTTGTGATATTGTGGAGCGCTAACGGGACAAAAGGT	1274841	1275023	1275073	1275021	-1	LIPSTscaffold_7	LIPSTDRAFT_4182	1272557	1275233	None	3081	310	14411	No_or_no_constitutive_exon
GAGAAGGGCGGAGAGTGAGAATATAACTGGAGCTAACAGGATACGGGCAGAG	1278206	1278272	1278156	1278208	1	LIPSTscaffold_7	LIPSTDRAFT_72456	1277930	1278850	None	3081	310	14411	No_or_no_constitutive_exon
TCTCCTTCTCTTTCGTAGTTTTGTTGGGAGGATCAGGGCTGATGAGACAGGC	1280276	1281626	1281676	1281624	-1	LIPSTscaffold_7	LIPSTDRAFT_309041	1278852	1282406	None	3081	310	14411	No_or_no_constitutive_exon
TTGAGTTGTTTTAATGAGCTGTGAAATGATGTGCTAACAGAAGGGCGCAGAA	1297499	1297726	1297776	1297724	-1	LIPSTscaffold_7	LIPSTDRAFT_4190	1295613	1298260	None	3081	310	14411	No_or_no_constitutive_exon
GTAAGAACCCTGACTTGCCGATTTGTGTGGCTTCGTGCTAACGGGATTAGAC	1295613	1296576	1296626	1296574	-1	LIPSTscaffold_7	LIPSTDRAFT_4190	1295613	1298260	None	3081	310	14411	No_or_no_constitutive_exon
AAAAGTGAGTCAAGCCTGAGTCGAACGAACTTGTGAACTGACGAGGGTAGAT	175425	175961	176011	175959	-1	LIPSTscaffold_8	LIPSTDRAFT_64106	174267	176248	None	3081	310	14411	No_or_no_constitutive_exon
CTACTCTGCAGAATATCTCACTTGGGCAGCAGCACGCTAACGGGTAACAGCG	330498	330693	330448	330500	1	LIPSTscaffold_8	LIPSTDRAFT_72614	328514	331294	None	3081	310	14411	No_or_no_constitutive_exon
GTATGTTTGTCATTTTCGGTCGTGACTGAGAATGATACTAATGGGGCTAGAT	391294	391701	391244	391296	1	LIPSTscaffold_8	LIPSTDRAFT_105569	390650	391701	None	3081	310	14411	No_or_no_constitutive_exon
TACTACTTACGCTGCTATATTTGATATATCGTAACTAACAAGGGATACAGCC	413391	413911	413341	413393	1	LIPSTscaffold_8	LIPSTDRAFT_72651	411778	414374	None	3081	310	14411	No_or_no_constitutive_exon
TATTTCACGATCGATGAGAAGTATATTCTAACTGCTTTTGTGATAGGGAGAC	602097	602124	602047	602099	1	LIPSTscaffold_8	LIPSTDRAFT_55014	601942	603320	None	3081	310	14411	No_or_no_constitutive_exon
AAGCGGTTGTACTGCCACTGTTATTATATGAGTTCTAACTGGGAGTGTAGAT	602668	602729	602618	602670	1	LIPSTscaffold_8	LIPSTDRAFT_55014	601942	603320	None	3081	310	14411	No_or_no_constitutive_exon
TATATAGCTTATTTTGGTATATTATTGTTACACGACTGACGAACGGGTAGAG	607303	607612	607253	607305	1	LIPSTscaffold_8	LIPSTDRAFT_64259	606857	607612	None	3081	310	14411	No_or_no_constitutive_exon
AGTAGTATTTTATTGCTTGCGTTAGGACAAGGGATACTGATGTGGGATAGTG	698667	699489	699539	699487	-1	LIPSTscaffold_8	LIPSTDRAFT_4443	698667	701589	None	3081	310	14411	No_or_no_constitutive_exon
ATGGCAATTCACTGGAGAGATCTTTTAGAAGGATTATTGACATGGGGTAGGC	765755	765822	765872	765820	-1	LIPSTscaffold_8	LIPSTDRAFT_4471	763721	766014	None	3081	310	14411	No_or_no_constitutive_exon
TCCATTATGTGTCGAATTGGAAAGATAGGAAGGTCTAACCGAGGGCATAGGT	845964	847109	847159	847107	-1	LIPSTscaffold_8	LIPSTDRAFT_4502	845964	847950	None	3081	310	14411	No_or_no_constitutive_exon
CCAATTTGGCGGACGGCGGCCGGGGGCTGACGTGACATCTAATCGGGCAGAC	885686	885774	885636	885688	1	LIPSTscaffold_8	LIPSTDRAFT_72876	885498	887279	None	3081	310	14411	No_or_no_constitutive_exon
GCGAAAGTTTGACGTTAATATTTGGATCGTGCAAGCTAACGATTGGGTAGCG	955799	956635	956685	956633	-1	LIPSTscaffold_8	LIPSTDRAFT_84536	955799	956902	None	3081	310	14411	No_or_no_constitutive_exon
AATCATCAATGACGGTTGAGACGTGGGCTGACGACTAGGGGTGGACATAGAT	998742	998968	999018	998966	-1	LIPSTscaffold_8	LIPSTDRAFT_4562	997783	999344	None	3081	310	14411	No_or_no_constitutive_exon
ATTCAAATCTATTGCATCCGAATGCTAACGTGATGATTAATGGGGTATAGTG	1043186	1043250	1043300	1043248	-1	LIPSTscaffold_8	LIPSTDRAFT_4582	1040137	1043464	None	3081	310	14411	No_or_no_constitutive_exon
CTTGTCCAATTTCAGATGAGGATTAGTTCTATAAATCTAACGGGATATAGCG	1042806	1042955	1043005	1042953	-1	LIPSTscaffold_8	LIPSTDRAFT_4582	1040137	1043464	None	3081	310	14411	No_or_no_constitutive_exon
TGTGCGTATTTTGGAAGTCATTGGTTTCCCATGGTCTAACTTGGGTAAAGCG	1073480	1075592	1073430	1073482	1	LIPSTscaffold_8	LIPSTDRAFT_4594	1072633	1076741	None	3081	310	14411	No_or_no_constitutive_exon
CCGCCTTCGCGTGGCAAGAAAATTTGCACTGAATCTAACGGGGGATGCAGCT	1184706	1184963	1185013	1184961	-1	LIPSTscaffold_8	LIPSTDRAFT_4629	1183694	1185531	None	3081	310	14411	No_or_no_constitutive_exon
TGCCACTGTGGAAGCTGGCGTTATGAAATACGTATTAACAAAGGGAACAGGC	1184501	1184638	1184688	1184636	-1	LIPSTscaffold_8	LIPSTDRAFT_4629	1183694	1185531	None	3081	310	14411	No_or_no_constitutive_exon
AAGTCTCATGGTATCGACACTTCCCAGGAGTATATTGACGAATGGGCCAGAA	19517	19681	19731	19679	-1	LIPSTscaffold_9	LIPSTDRAFT_4655	19517	20963	None	3081	310	14411	No_or_no_constitutive_exon
AGGTAATGTGGGACTGTATCTGCAGTTGTGCGATTCTGACGAGGGAATAGCG	33697	34279	33647	33699	1	LIPSTscaffold_9	LIPSTDRAFT_322749	32405	34915	None	3081	310	14411	No_or_no_constitutive_exon
GGAAACTACAAGATCATTTATTAGTTCTAGCACAATATTAACCGGGGTAGAG	143682	143786	143836	143784	-1	LIPSTscaffold_9	LIPSTDRAFT_4695	143682	144856	None	3081	310	14411	No_or_no_constitutive_exon
AGGTATATAAATGTTTTGTATCTCTAGAATGACTGGGGCTAACAAATTAGTG	279049	279466	278999	279051	1	LIPSTscaffold_9	LIPSTDRAFT_323906	278078	279466	None	3081	310	14411	No_or_no_constitutive_exon
ATCACACGTCCACATAGGGTTCTTAACTACTCCAGCTAACTGGGATATAGAG	343958	344428	344478	344426	-1	LIPSTscaffold_9	LIPSTDRAFT_39815	343958	344823	None	3081	310	14411	No_or_no_constitutive_exon
TGCTGGTAGGTCTTGTGTCTGGAATAGTCGCGTGTGGATGGGGCTAACAGGA	383842	383940	383792	383844	1	LIPSTscaffold_9	LIPSTDRAFT_105970	378032	383940	None	3081	310	14411	No_or_no_constitutive_exon
CAACATACTCGAACTGGAATTGGAACTGTACTAATGAAAAGGGTGAATAGGT	517724	517911	517961	517909	-1	LIPSTscaffold_9	LIPSTDRAFT_73286	516566	518246	None	3081	310	14411	No_or_no_constitutive_exon
TCGTGCCATGTTGATTAATTAATTGAAATTGGGATGCTAATCGGGAGTAGGG	571980	573057	573107	573055	-1	LIPSTscaffold_9	LIPSTDRAFT_55786	571980	573570	None	3081	310	14411	No_or_no_constitutive_exon
ATATAGCTGCGTTTCATAGCTTAAATTCGATACTGATGTCGGGATCATAGGG	658066	658166	658016	658068	1	LIPSTscaffold_9	LIPSTDRAFT_73347	657730	659161	None	3081	310	14411	No_or_no_constitutive_exon
GGGGTGGAGTTGGAGTTGGAGATATTGGAGTTGATACTAATAGGGTGTAGAT	842940	843391	843441	843389	-1	LIPSTscaffold_9	LIPSTDRAFT_73437	842940	843784	None	3081	310	14411	No_or_no_constitutive_exon
AGTTCTGTCTTTGGAAGTGTTCTTTAACTCTGTATGGCTAATGCGGGTAGAA	934587	935747	935797	935745	-1	LIPSTscaffold_9	LIPSTDRAFT_4962	934587	936311	None	3081	310	14411	No_or_no_constitutive_exon
CAGAGTGGTGGTGTCGCCTTTTTCGTCTGCATCGAATACAAGGGGTCCAGGT	52527	52784	52834	52782	-1	LIPSTscaffold_10	LIPSTDRAFT_73602	52159	53225	None	3081	310	14411	No_or_no_constitutive_exon
TCTCCATCTACCTTGTCTTCTTTTGCATACTAATTTATATGGGAATTTAGGC	85491	85831	85881	85829	-1	LIPSTscaffold_10	LIPSTDRAFT_32396	85491	86635	None	3081	310	14411	No_or_no_constitutive_exon
TGGAAATTGTAGCTCTCCTCCTGCAGTAGATCCGACTGTTGGGGGTGGAGCG	162347	164137	162297	162349	1	LIPSTscaffold_10	LIPSTDRAFT_332839	161720	164137	None	3081	310	14411	No_or_no_constitutive_exon
GTAACAATGTCATAATATTGTGATTGCGCATGTTAACGTGTGGGTGGTAGTG	220186	220781	220831	220779	-1	LIPSTscaffold_10	LIPSTDRAFT_146577	220186	221240	None	3081	310	14411	No_or_no_constitutive_exon
TAAGTGTTCGCGATGTCCGTTAAATACAGAAATTGTTAACAAACGGGCAGGT	304507	305002	305052	305000	-1	LIPSTscaffold_10	LIPSTDRAFT_5143	304507	305611	None	3081	310	14411	No_or_no_constitutive_exon
TAAGTTATCAATTTGATGGCATTTGCTCTCGAAATATCTAACGGGACAAGAT	340180	340317	340130	340182	1	LIPSTscaffold_10	LIPSTDRAFT_73749	338882	340932	None	3081	310	14411	No_or_no_constitutive_exon
GAAGGAATATAGAGCTTTTCAGAAGAATGGAATGCTAATCGTGGGTGTAGGT	394569	394644	394694	394642	-1	LIPSTscaffold_10	LIPSTDRAFT_5175	394292	394796	None	3081	310	14411	No_or_no_constitutive_exon
ATTCTGAGCAAGCTCGAATATATGGTATTAGCTAATTTGCATGGGTATAGCA	565226	565323	565373	565321	-1	LIPSTscaffold_10	LIPSTDRAFT_5237	562319	565697	None	3081	310	14411	No_or_no_constitutive_exon
GTATGTTTATAAACGAATGCTCACGAGGCGTATCTCTAATATACGGGCAGGC	573503	573685	573453	573505	1	LIPSTscaffold_10	LIPSTDRAFT_5241	572683	575307	None	3081	310	14411	No_or_no_constitutive_exon
GTGTGAGTAGTCCATGTCTGCGGGGAATAAGAGCTAATGTAGGGCCGTAGAT	606520	606652	606702	606650	-1	LIPSTscaffold_10	LIPSTDRAFT_5257	605228	607015	None	3081	310	14411	No_or_no_constitutive_exon
CAAAATTCTGTCGATTGTACAAAAGATAGTTAACTAGATGGGTAATATAGGA	666685	666793	666635	666687	1	LIPSTscaffold_10	LIPSTDRAFT_73900	666317	668979	None	3081	310	14411	No_or_no_constitutive_exon
CGTCGTTGGTATCATATTATATGTTACAAAGCTGATGCGGAAGTGGGTAGAT	781810	781942	781992	781940	-1	LIPSTscaffold_10	LIPSTDRAFT_5324	780718	782229	None	3081	310	14411	No_or_no_constitutive_exon
GTATGTGTTCCGGTAGTCACCATGTTTTATTGATACTGACGGGTAATAAGCG	831296	832646	832696	832644	-1	LIPSTscaffold_10	LIPSTDRAFT_73982	831296	833372	None	3081	310	14411	No_or_no_constitutive_exon
AGCCATGATTTCGAATTTAGTCAGTCCCGACGGCCGCCGTATAGGGCCAGCT	194349	194485	194299	194351	1	LIPSTscaffold_11	LIPSTDRAFT_32099	193060	194485	None	3081	310	14411	No_or_no_constitutive_exon
AAGTCTGCGTTGGAGGCCCGGAGTGGTACTATTGGAATAGCAGACGGGAGTG	202074	202405	202455	202403	-1	LIPSTscaffold_11	LIPSTDRAFT_44513	202074	202986	None	3081	310	14411	No_or_no_constitutive_exon
TGGCTAAAAAATGGGGTATTTCCAAATTCGGATACTGAATGGGTTAATAGGT	284937	286155	284887	284939	1	LIPSTscaffold_11	LIPSTDRAFT_156720	282996	286155	None	3081	310	14411	No_or_no_constitutive_exon
GGTGAGTACTGTTTCCGAAAGATTCTATGGATACATTGCTAACGGGATAGAA	332821	332876	332771	332823	1	LIPSTscaffold_11	LIPSTDRAFT_5509	332480	334543	None	3081	310	14411	No_or_no_constitutive_exon
TTTAGCGGGGGTTCTCTTGGGGTATTAATATATGTGCTAATGGGATACAGAG	413054	413296	413346	413294	-1	LIPSTscaffold_11	LIPSTDRAFT_74264	413054	413812	None	3081	310	14411	No_or_no_constitutive_exon
AATGGCCTTGCAGATTGCATCTGATTCGCAAATGCTAACGAAGGGGACAGTT	524318	525152	525202	525150	-1	LIPSTscaffold_11	LIPSTDRAFT_159448	523701	526159	None	3081	310	14411	No_or_no_constitutive_exon
TGTACCTATTATGAACGGGAAGTGTGTGAGCGTTACTAATGGCTGGGCAGAC	713936	714089	714139	714087	-1	LIPSTscaffold_11	LIPSTDRAFT_57001	713585	714400	None	3081	310	14411	No_or_no_constitutive_exon
AAGGTATGAGTTTTTGGTATGGGATTTCAAAGCGTTGCTAATGGGAATAGGA	750775	750974	751024	750972	-1	LIPSTscaffold_11	LIPSTDRAFT_113109	749691	753382	None	3081	310	14411	No_or_no_constitutive_exon
GTGATTGTGGGCTTTTTGCCGAAGAAGAACTCATAGGCTAACGGGGCTAGAA	772342	772429	772292	772344	1	LIPSTscaffold_11	LIPSTDRAFT_56753	771423	772429	None	3081	310	14411	No_or_no_constitutive_exon
GGGCGTCGCCATCGTAGCTCCACCAACTCCACTCCATTCGGGAATGGCAGGC	831287	831587	831237	831289	1	LIPSTscaffold_11	LIPSTDRAFT_163329	830317	831587	None	3081	310	14411	No_or_no_constitutive_exon
GTGAGTTACTCTCAAGGTTTTCGGATGAGACGCTAACTTCTGGGTGATAGGC	2486	2618	2668	2616	-1	LIPSTscaffold_12	LIPSTDRAFT_5746	2255	3487	None	3081	310	14411	No_or_no_constitutive_exon
GATGCACCTCTACTTATCCCCACTCTATTGCTAACTATTGAGGGACTTAGAC	168221	168510	168560	168508	-1	LIPSTscaffold_12	LIPSTDRAFT_65434	167057	169009	None	3081	310	14411	No_or_no_constitutive_exon
TACGCCCACTGCATGTGTATATGCTGGCCGACGCTGACTCACGGGTGCAGAA	229802	229914	229752	229804	1	LIPSTscaffold_12	LIPSTDRAFT_74630	229083	230379	None	3081	310	14411	No_or_no_constitutive_exon
GAGTGAGTGTGCCAATTTACTCTTTCCGGACTGTTTCTGATGGGATATAGCG	255225	255695	255745	255693	-1	LIPSTscaffold_12	LIPSTDRAFT_74653	254909	256658	None	3081	310	14411	No_or_no_constitutive_exon
TGACAGAATTTGAAATGTACTGTGCAAGTTGCTAATAATGGGGCCAATAGCT	263891	264167	263841	263893	1	LIPSTscaffold_12	LIPSTDRAFT_5839	263402	264401	None	3081	310	14411	No_or_no_constitutive_exon
CCTTTAAAATGAGCTTGTTATTTGGCGTAGATGTTAACATCGGGTAATAGCT	347893	348623	348673	348621	-1	LIPSTscaffold_12	LIPSTDRAFT_74692	347893	348841	None	3081	310	14411	No_or_no_constitutive_exon
TTGTGGGTTGTGACGGGATCTGCGAGATTGGATTGCTGATGGGCATGTAGGT	364673	364829	364623	364675	1	LIPSTscaffold_12	LIPSTDRAFT_5875	363699	364829	None	3081	310	14411	No_or_no_constitutive_exon
CATTCCCACATGCTCTTTTAAAGTGATATATGCTAACTAAGGGTATGTAGAC	445185	446139	445135	445187	1	LIPSTscaffold_12	LIPSTDRAFT_74741	444926	446922	None	3081	310	14411	No_or_no_constitutive_exon
ACGTATCACTCGGACCTCTTGTTACAGCTTTATCAACTAATAGTGGGTAGGG	667322	667339	667389	667337	-1	LIPSTscaffold_12	LIPSTDRAFT_99091	666800	668045	None	3081	310	14411	No_or_no_constitutive_exon
TCACGTGAGTAATCCATTGGATATTTAATTATGAATGCTAATGGGAGTAGCG	716159	716337	716109	716161	1	LIPSTscaffold_12	LIPSTDRAFT_170420	715851	717474	None	3081	310	14411	No_or_no_constitutive_exon
GTGAGCAGACAGTATATGAAGCACAATATCAAGCTAACAGTGGGTGACAGAG	760607	761238	760557	760609	1	LIPSTscaffold_12	LIPSTDRAFT_170643	760278	761238	None	3081	310	14411	No_or_no_constitutive_exon
TTCTCTATATTTCCAACGAAGTGTGAGGACGATAGCTAACGGGATGATAGTA	787079	787344	787029	787081	1	LIPSTscaffold_12	LIPSTDRAFT_29951	786134	787344	None	3081	310	14411	No_or_no_constitutive_exon
AACTTTGGGATTAAATGATTTTTTCTAAGCAATGACTAAATTGGGAATAGAC	841823	841916	841966	841914	-1	LIPSTscaffold_12	LIPSTDRAFT_74929	839054	842440	None	3081	310	14411	No_or_no_constitutive_exon
GGAGTGAGAAAGACGACCGTGGAAGTGGGGTGTTAACGGGCGCGGAATAGAA	858252	859259	859309	859257	-1	LIPSTscaffold_12	LIPSTDRAFT_6067	858252	859562	None	3081	310	14411	No_or_no_constitutive_exon
TCAACGTATTGTTGCTATTTAATTATAATTCATACTGATCCACCGGGAAGGA	11936	12258	12308	12256	-1	LIPSTscaffold_13	LIPSTDRAFT_6087	11936	13409	None	3081	310	14411	No_or_no_constitutive_exon
GTGAATGGCATGACAGCGGACCCAGCAACAATGCAACCTGGGCGGACCAGAC	28104	29171	28054	28106	1	LIPSTscaffold_13	LIPSTDRAFT_65722	27140	29171	None	3081	310	14411	No_or_no_constitutive_exon
TGCCACTTGTATACGGAAACAAAAGTTGTATCTAACATGCAGGGAGATAGTG	187358	187420	187470	187418	-1	LIPSTscaffold_13	LIPSTDRAFT_57844	185720	187577	None	3081	310	14411	No_or_no_constitutive_exon
AGTCTCGTCTACCTTACGGTGACATGGAGTCGCTAATGATATGAGGGTAGCC	346296	346822	346246	346298	1	LIPSTscaffold_13	LIPSTDRAFT_6201	346076	347463	None	3081	310	14411	No_or_no_constitutive_exon
GGTTAGTCTATTCTTGTTATAGACGATGTAGCAGACTTACATGGGAGTAGAT	493940	495422	495472	495420	-1	LIPSTscaffold_13	LIPSTDRAFT_6247	493940	496041	None	3081	310	14411	No_or_no_constitutive_exon
CTGGGTGAGTATGCTTTTACATTGCGCGCTTGAAGTATGCTGATGGGTAGTT	560361	560407	560457	560405	-1	LIPSTscaffold_13	LIPSTDRAFT_6272	559230	560714	None	3081	310	14411	No_or_no_constitutive_exon
AGTAAGTGCCGCATTGATAGTTTCTTTGCGATATTTGCTGATGGGACTAGAA	609260	609447	609210	609262	1	LIPSTscaffold_13	LIPSTDRAFT_75215	608359	610317	None	3081	310	14411	No_or_no_constitutive_exon
CGGATGTCACCAAAGAATCGACGTCGATCCAATATTGACAAGGGCTATAGGG	722822	722973	722772	722824	1	LIPSTscaffold_13	LIPSTDRAFT_75273	722434	725427	None	3081	310	14411	No_or_no_constitutive_exon
GTGGCGGGAGAGGATCCGAATGATGGGGCCACATTGCTCATAAAGGGAAGGT	772788	772856	772906	772854	-1	LIPSTscaffold_13	LIPSTDRAFT_99658	771477	774570	None	3081	310	14411	No_or_no_constitutive_exon
CCATTGATCCTCTTCAAGGGTTTAAACATACACCAACGCAAACTGGGTAGTG	12661	13260	12611	12663	1	LIPSTscaffold_14	LIPSTDRAFT_6356	12347	13260	None	3081	310	14411	No_or_no_constitutive_exon
GTAGCCATAATTATACCAGTCGAAATAGGCGAGCTAATTCAGGGTTACAGGT	50823	51075	51125	51073	-1	LIPSTscaffold_14	LIPSTDRAFT_6369	50712	51261	None	3081	310	14411	No_or_no_constitutive_exon
GTGTGGTGATAAGTAGGTTAGAATAGTATGCTGATTGTTTCGGGATATAGAG	65362	65605	65312	65364	1	LIPSTscaffold_14	LIPSTDRAFT_107434	65158	67335	None	3081	310	14411	No_or_no_constitutive_exon
TCATCTTCGTAGAGTAGGAGATATCGAAGTAGTGGCGCTGACGGGGATAGGT	65663	65721	65613	65665	1	LIPSTscaffold_14	LIPSTDRAFT_107434	65158	67335	None	3081	310	14411	No_or_no_constitutive_exon
ACAACTCCCTTCAGAATATTTTGTATCAGGCCTGACTAACGCCGGGATAGGT	65925	66026	65875	65927	1	LIPSTscaffold_14	LIPSTDRAFT_107434	65158	67335	None	3081	310	14411	No_or_no_constitutive_exon
GAGAGTTTGAGAGTTAATTGACAAGGTAGCTGACCACGGGGATTGGGCAGGA	88971	89071	88921	88973	1	LIPSTscaffold_14	LIPSTDRAFT_6386	84706	89654	None	3081	310	14411	No_or_no_constitutive_exon
ACTATCTTATGATGCTGGCCTTCATTATGTTTACTGATTTGAGGGCCCAGCG	156914	157042	157092	157040	-1	LIPSTscaffold_14	LIPSTDRAFT_34856	156647	157191	None	3081	310	14411	No_or_no_constitutive_exon
TACCTTACGCCGCACCCTGCCATTGTTTGCAGCGCTAATAAAGGGCACAGGC	221636	221881	221931	221879	-1	LIPSTscaffold_14	LIPSTDRAFT_6435	221636	222697	None	3081	310	14411	No_or_no_constitutive_exon
TGCGGTTTATTGTAGGAGTATAGAATATACTGACATGTTTGGGTACGTAGGT	287630	287646	287580	287632	1	LIPSTscaffold_14	LIPSTDRAFT_6465	287436	288315	None	3081	310	14411	No_or_no_constitutive_exon
GGTTGTTGATTATTCTGTATCTGGTATCATACAACTGACAACAAGGGCAGGT	482242	482988	483038	482986	-1	LIPSTscaffold_14	LIPSTDRAFT_66141	481492	483318	None	3081	310	14411	No_or_no_constitutive_exon
GTTCAATTTAATCAGGCTGTGAAGACAAGGCTAACTAGTAACTGGGGCAGGG	573587	573669	573537	573589	1	LIPSTscaffold_14	LIPSTDRAFT_75575	573310	575103	None	3081	310	14411	No_or_no_constitutive_exon
TTATGAAATTTGTGTTCAGGTGTGAAGAATTAGTAACGCGGGATGAATAGGT	599116	599232	599282	599230	-1	LIPSTscaffold_14	LIPSTDRAFT_107648	598054	601520	None	3081	310	14411	No_or_no_constitutive_exon
CGTATGTAATTTTGAGGTCTTCGCTCATGCTGTACTGATCTGGGACGCAGGT	646234	646524	646574	646522	-1	LIPSTscaffold_14	LIPSTDRAFT_30456	645423	646797	None	3081	310	14411	No_or_no_constitutive_exon
ACCTTTCCATTGATCTAATGGGTCGGATCGGGGAGCTTAATGGGACATAGGG	672029	672380	672430	672378	-1	LIPSTscaffold_14	LIPSTDRAFT_6623	671739	673426	None	3081	310	14411	No_or_no_constitutive_exon
GCTGAGGAGGAATTTAAAGAGAATAAGTAGCTGTAACTATAGGGTTATAGCT	11015	11031	11081	11029	-1	LIPSTscaffold_15	LIPSTDRAFT_107678	11015	12606	None	3081	310	14411	No_or_no_constitutive_exon
CAAACGGACTCCCTATTTGACTCTAAACTGACTTCGCTGGGGGTAACCAGGC	47172	47339	47389	47337	-1	LIPSTscaffold_15	LIPSTDRAFT_187212	46303	47645	None	3081	310	14411	No_or_no_constitutive_exon
GTTTGTTCTACGGACAGAATTGCGGCTGTGGCAATGCTGATGGGGGGTAGTG	225173	225254	225123	225175	1	LIPSTscaffold_15	LIPSTDRAFT_188758	224381	225533	None	3081	310	14411	No_or_no_constitutive_exon
GGGGAAAAAGTATCAAGGGAAGAATCAGCGGGGCTAACGAAATTGGGTAGAT	376978	377033	376928	376980	1	LIPSTscaffold_15	LIPSTDRAFT_75804	376417	378745	None	3081	310	14411	No_or_no_constitutive_exon
GTAGGCAATGTTTATTATCACATAAGATTGAGGTATTCTAAGTCGGGTAGGG	468629	469120	468579	468631	1	LIPSTscaffold_15	LIPSTDRAFT_75858	468235	470327	None	3081	310	14411	No_or_no_constitutive_exon
TGTGTACGACTCTTTCATATCCAGTTACATGCATGCTAATTACGGGGAAGAA	513925	513990	513875	513927	1	LIPSTscaffold_15	LIPSTDRAFT_6807	513483	515095	None	3081	310	14411	No_or_no_constitutive_exon
GTTAAGTTGTTGAAATATAGTGTAGCAATCGGCCTGACGATATGGGGTAGGT	514785	515095	514735	514787	1	LIPSTscaffold_15	LIPSTDRAFT_6807	513483	515095	None	3081	310	14411	No_or_no_constitutive_exon
GTATGCGTTTTGGTTTGCATTCATTTTATCTTAGCACTGAGCGGGCGTAGTC	544755	545717	544705	544757	1	LIPSTscaffold_15	LIPSTDRAFT_6820	543787	545717	None	3081	310	14411	No_or_no_constitutive_exon
ACGTAACAGTTATGTATTGCACCAACGAATCCCAGCTAACAGGGATTTAGAA	22463	23804	22413	22465	1	LIPSTscaffold_16	LIPSTDRAFT_6870	21424	23804	None	3081	310	14411	No_or_no_constitutive_exon
AAATGCTGTTTCATTCCGTTCCAAGTATATATGTTAATGTATGAGGGTAGTC	297171	297239	297289	297237	-1	LIPSTscaffold_16	LIPSTDRAFT_107978	294730	297616	None	3081	310	14411	No_or_no_constitutive_exon
AGGTATATTTATCCTACTATATAAATAGCCTCTTGGCTAATCGGGAGCAGAT	298660	298900	298950	298898	-1	LIPSTscaffold_16	LIPSTDRAFT_120743	297670	299376	None	3081	310	14411	No_or_no_constitutive_exon
AAGTATGCACCCGTTTAGTATGTGAATTGAGAGTTAGGCTAATAGGGTAGGC	311519	311752	311469	311521	1	LIPSTscaffold_16	LIPSTDRAFT_6972	310465	311752	None	3081	310	14411	No_or_no_constitutive_exon
TAGCTTGCAATATTATGCAGACAAGAGCTAATTGTCGTTTTGGGAACTAGTG	360241	362527	360191	360243	1	LIPSTscaffold_16	LIPSTDRAFT_6987	360128	362527	None	3081	310	14411	No_or_no_constitutive_exon
AGTCTTAATTTCAACTATCGCCGCCTGTCAACTGTGCTAAGTAGGGCAAGAT	397915	398432	397865	397917	1	LIPSTscaffold_16	LIPSTDRAFT_30795	397470	399744	None	3081	310	14411	No_or_no_constitutive_exon
ACGTATGCGCTATCTCTCTTGTGTGTAGGAGTAAATGCTAATGGGTGTAGAT	411062	412266	411012	411064	1	LIPSTscaffold_16	LIPSTDRAFT_7004	410761	412266	None	3081	310	14411	No_or_no_constitutive_exon
GGTATGTGCTGTACATTTTCATCTGGGCATTGCGCTGGGTCTGACAGAAGAG	477540	477564	477614	477562	-1	LIPSTscaffold_16	LIPSTDRAFT_7027	477540	479125	None	3081	310	14411	No_or_no_constitutive_exon
ACGGGCACAGATAGTGTTGAGCGATGATAGCTGGGATGCGGGACAGATAGGT	503241	503717	503767	503715	-1	LIPSTscaffold_16	LIPSTDRAFT_7035	503241	504019	None	3081	310	14411	No_or_no_constitutive_exon
TAATTTGTGGTCATTGTATTATTGGCAGTTCTGACGAGTCGGGTGTGCAGGT	124501	124945	124995	124943	-1	LIPSTscaffold_17	LIPSTDRAFT_76325	124501	126938	None	3081	310	14411	No_or_no_constitutive_exon
CCAACAACTCCGGTCCGCCGATATATACGAAAGTTGACAGCGGGGCTGAGCA	359385	359560	359335	359387	1	LIPSTscaffold_17	LIPSTDRAFT_76430	358345	359770	None	3081	310	14411	No_or_no_constitutive_exon
GCTTCCAGGAAAGCTATGGTGGCCGAAGAGGGGCAAAGGGCCGATAGAAGCT	174315	174538	174588	174536	-1	LIPSTscaffold_18	LIPSTDRAFT_76528	173950	174964	None	3081	310	14411	No_or_no_constitutive_exon
GAATGAGTACTAGTCAACTGGTTGCCGAAGGTGACTAACTATGGGCACAGAC	12925	13095	12875	12927	1	LIPSTscaffold_19	LIPSTDRAFT_76544	12509	14458	None	3081	310	14411	No_or_no_constitutive_exon
ATGACACTTATCTTGAAGGTTAAAGGTTTTTTCGAATTCCTCGAGGGCAGTC	88675	88903	88625	88677	1	LIPSTscaffold_20	LIPSTDRAFT_7360	88556	88903	None	3081	310	14411	No_or_no_constitutive_exon
AAGAATATGAAAATTCGTGTCTGCACCGTCATTGACCTAGCATGGGATAGGT	15935	16562	15885	15937	1	LIPSTscaffold_21	LIPSTDRAFT_31097	14767	16562	None	3081	310	14411	No_or_no_constitutive_exon
TTGCACGTGGGAATGCAGTCAGCATAGACTGAGCTAATAGTATGGGATAGAC	9331	9468	9518	9466	-1	LIPSTscaffold_22	LIPSTDRAFT_121069	7406	10591	None	3081	310	14411	No_or_no_constitutive_exon
AGAGCTTGGTGCTGCGGAGGGTACTGCCGAAGAAGAACTGGGAGCGGCAGAA	0	123	173	121	-1	LIPSTscaffold_95	LIPSTDRAFT_338895	0	804	None	3081	310	14411	No_or_no_constitutive_exon
