# Supplementary material for: Widespread Separation of the Polypyrimidine Tract From 3′ AG by G Tracts in Association With Alternative Exons in Metazoa and Plants
Source: Front Genet. 2019 Jan 14;9:741. doi: 10.3389/fgene.2018.00741 (PMC6339879; doi:10.3389/fgene.2018.00741)
Supplement: DATA FILE S1 — Sequences of REPAG 3′ SS from each species of fungi. [file Data_Sheet_1.zip › Supplementary data 1/Fungi_Release38_fusarium_oxysporum_f_sp_conglutinans_race_2_54008.txt]

REPA_GGG_Sequence	Exon_Start	Exon_End	Pos_-50	Pos_+2	Strand	Chromosome	GeneID	Gene_Start	Gene_End	Gene_Name	Number_of_REPAs	Number_of_REPAs_has_GGG	Number_of_Intron(Intra_genic_Region)	Upstream_Constitutive_Exon
TCGCACTTGAGATCTTGCAGAAAACATTATGTGACTAACTGGGCTGATAGAT	346916	349569	349619	349567	-1	supercont1.1	FOPG_00115	346916	351492	None	5357	397	30722	No_or_no_constitutive_exon
ATCATGTTCTGACCCCGCCTCACCTAGAGCAACCGCTGACCGGGGTATAGCT	389163	390094	390144	390092	-1	supercont1.1	FOPG_00125	389163	390351	None	5357	397	30722	No_or_no_constitutive_exon
TTTCTTGTATATGCCCTCATGCATCTCTTGCGCCGACTAACAGGGAACAGGT	410243	417151	417201	417149	-1	supercont1.1	FOPG_00135	409733	417792	None	5357	397	30722	No_or_no_constitutive_exon
GAGCTTGACGGAGGCAGACTCCAGCGTGGGAAAGGAGGCTAAGGGATCAGAT	481501	481533	481583	481531	-1	supercont1.1	FOPG_00155	480392	482495	None	5357	397	30722	No_or_no_constitutive_exon
CACGAGTGAGTTGAATGCCTGATATGTGATGCCCAGCTAATAAAGGGAAGAC	553171	553917	553967	553915	-1	supercont1.1	FOPG_00181	553171	554887	None	5357	397	30722	No_or_no_constitutive_exon
CTCAAAGGGTTGTCCTCTTCCACCACATACTGACATGGCTTGAGGGATAGGT	561821	562595	562645	562593	-1	supercont1.1	FOPG_00184	559993	563907	None	5357	397	30722	No_or_no_constitutive_exon
CCGCAAGCATAAGTCAACCTCGGCAGCGACAACGCTGAGGGGGAGGACAGGT	635167	636547	635117	635169	1	supercont1.1	FOPG_00209	633442	636572	None	5357	397	30722	No_or_no_constitutive_exon
ATACACCGCTATCAATGTAACAGAATTTCTGTGGGCTGGTATATGGGCAGGC	914486	914531	914436	914488	1	supercont1.1	FOPG_00319	913742	916077	None	5357	397	30722	Yes
CCTGCACAGTTTTGTTAATGAGGGGCGAGGGGTAGCTAACGAGGGGACAGAT	59654	59672	59722	59670	-1	supercont1.2	FOPG_00344	57744	59894	None	5357	397	30722	No_or_no_constitutive_exon
GTTCCATTGATGCTTTTCTTGGGTTGCTTATACTGACTATGAGGGTGTAGCT	277282	277566	277232	277284	1	supercont1.2	FOPG_00421	274978	277830	None	5357	397	30722	No_or_no_constitutive_exon
CGTAAGTCTTGGGAGAATATGGGTTGGACAACGCTAACGTGGGATTATAGAA	85501	85653	85451	85503	1	supercont1.3	FOPG_00663	84042	85653	None	5357	397	30722	No_or_no_constitutive_exon
GTCTCATTGTGGATCGAGTATAATATGATGCAAGCTTACAATCGGGGCAGGA	159924	160386	159874	159926	1	supercont1.3	FOPG_00697	158612	160386	None	5357	397	30722	No_or_no_constitutive_exon
AGTCAAGCCAAAAGAATAAGCTCGATGGAACAGTTCTAACATGGGAATAGAA	223663	223884	223613	223665	1	supercont1.3	FOPG_00724	222855	223884	None	5357	397	30722	No_or_no_constitutive_exon
GAGACCATGTCTCGCGTACTTTTACAACACCACTAACATGGGATCGGTAGGC	232814	232851	232901	232849	-1	supercont1.3	FOPG_00728	231525	233184	None	5357	397	30722	No_or_no_constitutive_exon
GGTAAGTCTCTTGCACCTCATCGCCCCTCCACCGCTGACCAAAGGGATAGTG	289595	290978	291028	290976	-1	supercont1.3	FOPG_00753	289595	294086	None	5357	397	30722	No_or_no_constitutive_exon
AAGCATTCCTGTCCATGTCCCAGGTGCTCCCCGAGCTGACACGGGGCCAGAT	325730	329359	325680	325732	1	supercont1.3	FOPG_00761	324420	330775	None	5357	397	30722	No_or_no_constitutive_exon
CACCCCTTTATCATTCGAGAATCGAGAATACGTGTTAACGGGACGCGCAGTT	363199	363740	363149	363201	1	supercont1.3	FOPG_00773	362591	363740	None	5357	397	30722	Yes
TGGGTAGGTTTGCAGCCTGTTTGCACACTCAGTCGCTAATATTGGGGTAGTT	733108	734204	734254	734202	-1	supercont1.3	FOPG_00910	731397	735561	None	5357	397	30722	No_or_no_constitutive_exon
TAAGATTTCCAAGGTTTTATTTTCAAGCCAGTTCGCTCAGAGGGATACAGTT	164035	164478	164528	164476	-1	supercont1.4	FOPG_01004	163313	165613	None	5357	397	30722	No_or_no_constitutive_exon
GAGTAGAGACAAGGAACGTTATTGCAGCATTGGCTAACCCAGTCGGGCAGGA	352006	353106	353156	353104	-1	supercont1.4	FOPG_01061	350588	354143	None	5357	397	30722	No_or_no_constitutive_exon
CGTTTTTTTTAATAATGATTTTGCTTCTGTAGTGCTAACAAGAGGGACAGGG	550128	551725	550078	550130	1	supercont1.4	FOPG_01122	548970	551725	None	5357	397	30722	No_or_no_constitutive_exon
TAGGTTTGCGCGGGGTGCTACACAAAGCCTTGTTCTAACATGCGGGACAGTC	591475	593030	591425	591477	1	supercont1.4	FOPG_01137	590870	595230	None	5357	397	30722	No_or_no_constitutive_exon
AAGTTGTGAGTAATTGATCCATAGGAAATGGGTTAAACTAACGGGCACAGGC	707311	707390	707261	707313	1	supercont1.4	FOPG_01177	706634	708181	None	5357	397	30722	No_or_no_constitutive_exon
TCAGTACATGGTCGCCTCAGTAAATTGAAGAGACATTGACAACTGGGCAGTT	726861	727049	727099	727047	-1	supercont1.4	FOPG_01185	725825	727961	None	5357	397	30722	No_or_no_constitutive_exon
TAGCCCATTCGGTCCGCATTAAACATAAGCGCAACTAACGGGAACAATAGGG	730076	730409	730026	730078	1	supercont1.4	FOPG_01186	728369	730409	None	5357	397	30722	No_or_no_constitutive_exon
AACAAAGAAGGCTATATATGGGAAGGCTCTATGGCTAACTAGGGATCTAGAC	121988	122123	121938	121990	1	supercont1.5	FOPG_01242	121541	124984	None	5357	397	30722	Yes
CTCCTTTCCAAGGGTTGTTGCTAGTGGAGGAGCTGACAGTTGGGTGATAGAT	196897	197104	197154	197102	-1	supercont1.5	FOPG_01262	196897	197570	None	5357	397	30722	No_or_no_constitutive_exon
GTAGGTGGCGCGACTTGAGAGATACCACAGCGCTTACATGGGTGGGATAGGC	276993	277543	276943	276995	1	supercont1.5	FOPG_01290	276070	279835	None	5357	397	30722	No_or_no_constitutive_exon
CTCGAGAACCGGAGCTTGAAATATCTGGATTAAATGCTAATGGGTAAAAGCT	382513	382588	382638	382586	-1	supercont1.5	FOPG_01336	381151	383274	None	5357	397	30722	Yes
CAATAATCCAATGAAGGAAAACAATGGGCCAGGCTAACTGGGATAATCAGAT	452890	453067	453117	453065	-1	supercont1.5	FOPG_01363	450232	453826	None	5357	397	30722	Yes
CCCAAGTCCACCGTGCCACTAACGAGGCCCTGGCCTCTCCAGGGCCCGAGGC	545816	546180	546230	546178	-1	supercont1.5	FOPG_01399	543774	546652	None	5357	397	30722	No_or_no_constitutive_exon
GAACAGCGAATGAATGAGGCAGATCTTACTGACTCGCAGTATCGGGACAGAA	593941	594468	593891	593943	1	supercont1.5	FOPG_01413	591795	597109	None	5357	397	30722	No_or_no_constitutive_exon
GGTATAACACTCCAAGTATTTCTCAAACATAGTCGCTAACGGGATCATAGTT	94797	95145	94747	94799	1	supercont1.6	FOPG_01480	91758	97281	None	5357	397	30722	Yes
GGTGAGTTGGCTGTTGCCCCGTATAGCCATAGAGCTGACTTGTGGGATAGGC	141097	141150	141047	141099	1	supercont1.6	FOPG_01494	140115	142219	None	5357	397	30722	No_or_no_constitutive_exon
TTTGTATGTCATTTCCCGAGCGCCGCTTACTATCTGCTGACCGGGAACAGTT	345596	345816	345546	345598	1	supercont1.6	FOPG_01570	344397	346591	None	5357	397	30722	Yes
AGTTCAGAGTCCAAGCCCAGGGTCATGGTATCTAATGTGCAGGGCGGTAGGA	348285	349212	349262	349210	-1	supercont1.6	FOPG_01571	348285	349503	None	5357	397	30722	Yes
GTATGAGGCCCTGCCGTTTGCATGAAATGATGTACTGACTAGGGACCCAGCT	374078	374152	374202	374150	-1	supercont1.6	FOPG_01578	367461	374528	None	5357	397	30722	Yes
CCTTAGGTCCCGCGTGCCAATGTCGTCAAAATCTGACTTTGGGAGCACAGAT	139919	140039	140089	140037	-1	supercont1.7	FOPG_01741	137340	140421	None	5357	397	30722	No_or_no_constitutive_exon
TCTTTGAACAAGATCTGTGCACGGTTGACGGTACGCGGGAAGAGCCATAGCC	498469	498488	498419	498471	1	supercont1.7	FOPG_01875	498256	498488	None	5357	397	30722	No_or_no_constitutive_exon
GGAAACCAGAACACCTGGCATTGAAGTGGCCTAACCTAACAAGGGACCAGAT	140566	141554	140516	140568	1	supercont1.8	FOPG_01990	136642	141554	None	5357	397	30722	No_or_no_constitutive_exon
CTCCAACACAATCATAACAGACTTGAGGTGACGGCTGACGTTGGGCAAAGAC	285760	286439	286489	286437	-1	supercont1.8	FOPG_02039	285760	295088	None	5357	397	30722	No_or_no_constitutive_exon
GTAAGTTATATATCCAAGTTTCCGGGCCATTGACTGACTTGATGGGCCAGCT	579675	581478	581528	581476	-1	supercont1.8	FOPG_02140	579675	582536	None	5357	397	30722	No_or_no_constitutive_exon
AAGTCTCACCACACCATACTTCATTATTCCATGTCCTAACGTAGGGCTAGGT	321410	322470	321360	321412	1	supercont1.9	FOPG_02271	318876	324243	None	5357	397	30722	No_or_no_constitutive_exon
CATCGAACTACATGGCGCTCTGTTGAGGATGAGGCTAACAGGGTGCATAGGG	368517	369007	369057	369005	-1	supercont1.9	FOPG_02285	368517	370032	None	5357	397	30722	No_or_no_constitutive_exon
GGTATGTCTCAATTCAACTATATGCGCATACAGACCACTAACAAGGGCAGAT	534896	537535	537585	537533	-1	supercont1.9	FOPG_02339	533104	538806	None	5357	397	30722	No_or_no_constitutive_exon
GTGAGTACTCGGTAGTGGAGTTGGGGATCGAGCTAATATTGGTGGGATAGAT	57028	57118	57168	57116	-1	supercont1.10	FOPG_02390	55093	57334	None	5357	397	30722	No_or_no_constitutive_exon
TTCTTATCTGGGTCGTTGAAAGCCGATAGCTGATTGCCATGGTTGGGTAGGT	100143	100266	100316	100264	-1	supercont1.10	FOPG_02409	97854	100699	None	5357	397	30722	No_or_no_constitutive_exon
GTAAGTCTCGTCGCTTTCCCTTATGTCGCTGTGACTAACTGTTGGGACAGCT	99941	100093	100143	100091	-1	supercont1.10	FOPG_02409	97854	100699	None	5357	397	30722	No_or_no_constitutive_exon
ACGAGCCCGGGACCCAGGCTACGAACATATACTAATTCATGGGTTGGCAGAT	241446	243587	243637	243585	-1	supercont1.10	FOPG_02470	239597	244026	None	5357	397	30722	No_or_no_constitutive_exon
TGGACACACGCGCCTTTGATTAAAGTGACAAGTACTGACGGGGCAAACAGAT	433906	434491	433856	433908	1	supercont1.10	FOPG_02538	431531	434491	None	5357	397	30722	No_or_no_constitutive_exon
TATCTTTACTCGACAAGATTCAAGAAGACTGAAATGCGAGAGGGATATAGGA	575903	576094	576144	576092	-1	supercont1.10	FOPG_02601	575889	576879	None	5357	397	30722	No_or_no_constitutive_exon
AGTTTCACACAAGCGTTCACCAATTGAAATACTGACAGAGGGGTGCATAGTG	180361	180601	180311	180363	1	supercont1.11	FOPG_02678	180094	180769	None	5357	397	30722	No_or_no_constitutive_exon
AGTTTACAGCTTCTTGGACAAATTTTGACCCGAGATTAACATTATGGGAGGT	180654	180769	180604	180656	1	supercont1.11	FOPG_02678	180094	180769	None	5357	397	30722	No_or_no_constitutive_exon
ATCGTCTCGCATAGTTTAGTCATTTTCATGCTGGTGCTAACGGGATACAGAT	185394	185721	185344	185396	1	supercont1.11	FOPG_02681	183390	185721	None	5357	397	30722	No_or_no_constitutive_exon
TGTATCATTACTTTCGATCTGACAGAAACACCTAATTAAGAGTGGGATAGCG	289907	289961	290011	289959	-1	supercont1.11	FOPG_02718	286211	290508	None	5357	397	30722	Yes
TCAAAGATATCCGAATATGGATTCTGTGTATATACTGACGGGAACTGTAGGA	568021	568049	568099	568047	-1	supercont1.11	FOPG_02810	568021	568258	None	5357	397	30722	No_or_no_constitutive_exon
CACCGGTTTGGGCTTGAATAGGTAAAGAGCGGTGCTGAAATGGGATGCAGAA	198218	203694	198168	198220	1	supercont1.12	FOPG_02904	197562	203694	None	5357	397	30722	No_or_no_constitutive_exon
CAAAGTTTTGTTCGTTTGTGGGTGAGAGCTTGTGCTGATGGGTTGTAAAGGA	291496	291661	291446	291498	1	supercont1.12	FOPG_02941	291115	295176	None	5357	397	30722	No_or_no_constitutive_exon
ATGTAAGTGAACCTTGGCGTAAATAGGGATATCTACTGACTTGGGAAAAGAT	576355	576916	576305	576357	1	supercont1.12	FOPG_03049	576068	576916	None	5357	397	30722	No_or_no_constitutive_exon
TATATTTTCAATTTGATGCCCTAATGATGCACATGCTAACCAGAGGGCAGGG	36014	36094	35964	36016	1	supercont1.13	FOPG_03061	34514	36718	None	5357	397	30722	No_or_no_constitutive_exon
ATGTTGAACTAAAACTGCTTTCTTGGATTGATACTGAACTGGGGCCACAGAA	212449	213438	212399	212451	1	supercont1.13	FOPG_03121	210918	213438	None	5357	397	30722	Yes
GGTCCAAAATGAGTAAACGACTAACGAGGTGCGTCATCGGGACGGTATAGAG	223689	224574	224624	224572	-1	supercont1.13	FOPG_03124	223689	227273	None	5357	397	30722	No_or_no_constitutive_exon
GTTTGTGATCTTCCGCAAAGCTAAGAGGTGTTTCTAACAATGGGATACAGAC	513367	513472	513317	513369	1	supercont1.13	FOPG_03238	511909	516399	None	5357	397	30722	No_or_no_constitutive_exon
CTTGGATTCATTCTCCTTGAGTCTGCAACAATAGCTAACAGGGAGTCTAGCT	103380	103697	103330	103382	1	supercont1.14	FOPG_03287	100085	106019	None	5357	397	30722	No_or_no_constitutive_exon
GCATTGCGATTGCTGCTCCCTCGATTAAACATGTCACTCACGGGAAATAGAC	203693	203762	203643	203695	1	supercont1.14	FOPG_03323	202870	206581	None	5357	397	30722	No_or_no_constitutive_exon
TAATATTCCAAGACGATTAGAGGACGGTCAGTACTAACCATTGGGTAAAGAG	315662	315875	315925	315873	-1	supercont1.14	FOPG_03360	314534	316909	None	5357	397	30722	No_or_no_constitutive_exon
GGCTTTCCAGCGATTATGAAAGACATGACTGACACTGGGGACGAAACTAGCC	197503	197835	197885	197833	-1	supercont1.15	FOPG_03531	195211	198602	None	5357	397	30722	No_or_no_constitutive_exon
AGAAAACGAACTTCGGAGGATTCGGCTCAGACACTTACTTGGGCAAACAGGA	156992	157348	157398	157346	-1	supercont1.16	FOPG_03716	156401	157795	None	5357	397	30722	No_or_no_constitutive_exon
ACGTAGCCCTATTTGCTGCGCGGCACGACTGCGCTTACGAGGGGATAAAGCA	319972	320062	320112	320060	-1	supercont1.16	FOPG_03778	319972	320138	None	5357	397	30722	No_or_no_constitutive_exon
GTAAATGCTCCAGACACGCCAAGACTTGCAACACTAACAGGAGCGGGCAGTA	410854	412753	412803	412751	-1	supercont1.16	FOPG_03807	409650	413614	None	5357	397	30722	No_or_no_constitutive_exon
ACACCTTGGTACGTTCCCTGTTCCCGTACTAATAGTCAGGGCCCAAAAAGAG	174164	174229	174279	174227	-1	supercont1.17	FOPG_03912	174164	174509	None	5357	397	30722	No_or_no_constitutive_exon
GGGTTTCAGACGATATACATTTGCAATTGAGTTTACTGACGAGGGAACAGGT	13878	14111	14161	14109	-1	supercont1.18	FOPG_04036	13878	15023	None	5357	397	30722	No_or_no_constitutive_exon
TAAGTGCTATAACCGTATGCGAGGGGGAGGATTACTGACGGGCTATGAAGCT	340802	340889	340939	340887	-1	supercont1.18	FOPG_04162	340393	342745	None	5357	397	30722	No_or_no_constitutive_exon
AAACTGCATCATCAGATTAATTCAATGAACGCAAAGCTAACAAAGGGCAGGA	356158	358006	358056	358004	-1	supercont1.18	FOPG_04169	356158	359131	None	5357	397	30722	No_or_no_constitutive_exon
CGGTGAGTCGCATGATGTATTTACAAGGGTATCTTCTAATCCGGGAACAGAC	412701	412827	412651	412703	1	supercont1.18	FOPG_04192	412603	415612	None	5357	397	30722	No_or_no_constitutive_exon
ACGGACCGCTAGATGAACAAGTGCAATTTTTGCTGACGGGGGCCAAAAAGTC	434962	435651	435701	435649	-1	supercont1.18	FOPG_04202	434962	436673	None	5357	397	30722	No_or_no_constitutive_exon
TCCGTGGTTATCGTTTCAATAATGGTGTTGTATTCTGACTTGGGGTATAGGA	96762	97900	96712	96764	1	supercont1.19	FOPG_04254	96453	97900	None	5357	397	30722	No_or_no_constitutive_exon
TGCGGTTCAGGCTGTGAGAATCGTTCAATCTAACGATGATGGCTGGGCAGAG	168278	168368	168228	168280	1	supercont1.20	FOPG_04464	167887	169225	None	5357	397	30722	No_or_no_constitutive_exon
AGTCGTATTAGCTTATCAATATGCTGTCGCTGAGACTAACGCGGGGACAGCA	392196	392685	392146	392198	1	supercont1.20	FOPG_04566	390511	392685	None	5357	397	30722	No_or_no_constitutive_exon
ACATATGGTTTTTGATGAGAGTGAAGGAGTGTTGACTTGGATTGGGGTAGTG	397216	397345	397166	397218	1	supercont1.20	FOPG_04570	397008	399478	None	5357	397	30722	No_or_no_constitutive_exon
AATCTTGCATCATTTCCTGTCTTGTAGTGCCACTGACAATGGGGAAACAGTT	194684	195065	194634	194686	1	supercont1.21	FOPG_04657	193518	195738	None	5357	397	30722	No_or_no_constitutive_exon
TTGTCTTGATGAGATATCGCGAACGAGCATACTGACATTATTGGGGAAAGTT	129235	130715	129185	129237	1	supercont1.22	FOPG_04795	128540	130715	None	5357	397	30722	No_or_no_constitutive_exon
CTCTCCATAAAATACTCCGACACGAAGTCTCAACTGCTAACCGGGAATAGCT	227174	229331	227124	227176	1	supercont1.22	FOPG_04828	226284	229331	None	5357	397	30722	No_or_no_constitutive_exon
CTCCTCTTTTTCCACATCGGAAAATCGCCCCACTAAAGCGACGGGTGTAGAC	153189	154221	153139	153191	1	supercont1.23	FOPG_04947	149662	154221	None	5357	397	30722	No_or_no_constitutive_exon
GCCTCCATCACAAGCCAACATTCAGAGAGCTAATATGGAGGGTGCAATAGAC	68971	69083	68921	68973	1	supercont1.24	FOPG_05054	68660	70742	None	5357	397	30722	No_or_no_constitutive_exon
TCTTTTTGGTCAGAAGCCACAAATCTCAGGAGCTCACTGGGGAAATTTAGGA	158250	158437	158487	158435	-1	supercont1.24	FOPG_05080	156509	159137	None	5357	397	30722	No_or_no_constitutive_exon
GCCCTATCCAAGCAACTTCGGCGACACCAATTCTGAAGGTTCGAGGGCAGAT	237545	237731	237781	237729	-1	supercont1.24	FOPG_05116	234714	239512	None	5357	397	30722	No_or_no_constitutive_exon
TATCCACCCTTGTCTTTTCCATGAAATTGATGTGTATGGTGGGCTAATAGTG	337865	337951	338001	337949	-1	supercont1.24	FOPG_05147	337776	339656	None	5357	397	30722	No_or_no_constitutive_exon
AGCCGGATGGGAATTGGATACGAAAGTTTGCGATGTTGACACTTGGGGAGAA	20806	20889	20939	20887	-1	supercont1.25	FOPG_05176	20806	23268	None	5357	397	30722	No_or_no_constitutive_exon
TAGACATCTCTATTAGTCCCTTAAAACCAGCTCACAAATCTGGGGAACAGGA	31945	32661	31895	31947	1	supercont1.25	FOPG_05180	31846	33322	None	5357	397	30722	No_or_no_constitutive_exon
AGTTAGCAGTGTAATCTAGTGGTGAGCGAGTGTGTGCTAATGAGGGATAGCA	92485	92644	92694	92642	-1	supercont1.25	FOPG_05206	91370	93712	None	5357	397	30722	Yes
GCAGGGTAAGTTCCTTCTTTGCTTATGTCGGATAAAAGCTAACGGGATAGGG	221191	221506	221556	221504	-1	supercont1.25	FOPG_05264	221191	221946	None	5357	397	30722	No_or_no_constitutive_exon
ATTCTGTTCCTGGAAACTAAATCTAAGAACAAATGGATAACATGGGACAGAG	264294	264717	264767	264715	-1	supercont1.25	FOPG_05280	260419	265438	None	5357	397	30722	No_or_no_constitutive_exon
CCGAAGAATGCGTAGGGGACAGGCAATGCTGATGTTTTTTTGGGGTGCAGGT	235029	235176	235226	235174	-1	supercont1.26	FOPG_05409	233999	236192	None	5357	397	30722	Yes
AGGTTAGTACCTCTCATCGCCATAGCAACAGTTGTCTAATACAGGGACAGCC	11667	12300	11617	11669	1	supercont1.27	FOPG_05455	11071	12300	None	5357	397	30722	No_or_no_constitutive_exon
TGTAAGTTTTGTTGGCCCAGGATGAGAATTTGGTGCTAATGGTGGGCTAGAT	215944	216133	215894	215946	1	supercont1.27	FOPG_05552	214867	217092	None	5357	397	30722	No_or_no_constitutive_exon
AATAAGGTGAGGACTCCCATTCTGATTGACAAATACAGCTAACAGGGCAGAT	338963	339915	339965	339913	-1	supercont1.27	FOPG_05601	338963	341483	None	5357	397	30722	No_or_no_constitutive_exon
AGTTTCTCTCAATTTTCAACTCCTCCGAACCCGGCTAACAGTGCGGGCAGCA	22910	23516	22860	22912	1	supercont1.28	FOPG_05610	21399	23516	None	5357	397	30722	No_or_no_constitutive_exon
GCGCAAGTGCATTTATTGTGTGAGACGTATACTGATTGCTTTGGGAATAGGA	71527	73690	73740	73688	-1	supercont1.30	FOPG_05882	71527	76109	None	5357	397	30722	No_or_no_constitutive_exon
GAGGCAGTAGCCTCATGGCACGAGAAACTGGTAGTAATTCGGGACAACAGCG	322001	322059	321951	322003	1	supercont1.30	FOPG_05970	320015	325797	None	5357	397	30722	No_or_no_constitutive_exon
TAAGGTGCTAATTCTCAATTACTTGGGAGCTGGCTGACAATGGGAACTAGGG	5920	5973	5870	5922	1	supercont1.29	FOPG_05735	4917	8164	None	5357	397	30722	Yes
ACCGCGCCCCGGTTCCCATCCCCCGGGCTATGCTCATAACGAGGGCCTAGGG	244257	245687	244207	244259	1	supercont1.29	FOPG_05821	242754	246981	None	5357	397	30722	No_or_no_constitutive_exon
TATCTTTCCGAATGCGAATACACAACGTCTAGCTTACACCGGGATGCCAGCC	315552	315798	315848	315796	-1	supercont1.29	FOPG_05849	315235	316144	None	5357	397	30722	No_or_no_constitutive_exon
AAGAGCAGCTCGGGCTGCATTTGATTGGTGAATACTGACACCAGGGGTAGTT	77795	78046	77745	77797	1	supercont1.31	FOPG_06001	76592	78550	None	5357	397	30722	No_or_no_constitutive_exon
TAACATAAAACAGAGGTGCAGCTCCCACAACTTCAGTTGGGACAGGTAAGAT	138721	138934	138984	138932	-1	supercont1.31	FOPG_06024	137907	139772	None	5357	397	30722	No_or_no_constitutive_exon
AGCATATGCAGAGAGGTATGCTGCTGACAGCGAGCAGGGCAAGGGGACAGCA	172174	172187	172124	172176	1	supercont1.31	FOPG_06039	171609	172187	None	5357	397	30722	No_or_no_constitutive_exon
GGGAGGTAAGCTTGTGCGAGCAGTGTTATGTCAGAGACTGATGGGTACAGGT	262120	262190	262070	262122	1	supercont1.31	FOPG_06081	261157	262693	None	5357	397	30722	No_or_no_constitutive_exon
GGTCCGTTGTCGCATAAATTTAGTGGTGGATAAACTGACATGGGGATCAGCA	298593	298783	298543	298595	1	supercont1.31	FOPG_06097	297785	299260	None	5357	397	30722	No_or_no_constitutive_exon
ACCCCGTTTCTGCCTGTTGTATCAAATACTCTGCTGACGGATGGGTGTAGTC	317113	317428	317063	317115	1	supercont1.31	FOPG_06103	316089	318544	None	5357	397	30722	No_or_no_constitutive_exon
ACTCATGGATAGCGGCCGTTACAATTGTAGTGACCTAACAAGGGGGATAGAG	194203	194259	194309	194257	-1	supercont1.33	FOPG_06286	193739	194609	None	5357	397	30722	No_or_no_constitutive_exon
TGAGGCTGTCGACAATGGATTCTCAGAAAAGCCTCTAAACCAGGGAACAGGT	228792	228823	228873	228821	-1	supercont1.32	FOPG_06196	224530	229862	None	5357	397	30722	No_or_no_constitutive_exon
TAAGTGAAGCTGCGCTTATGAGATTGAGGTCGCTGACATTTGGGGTGAAGTC	236874	236892	236824	236876	1	supercont1.32	FOPG_06199	236498	238454	None	5357	397	30722	No_or_no_constitutive_exon
AATATATTGTACCTTGAACAGGCTTATATGCGGGCTGACAGTTGGGACAGCG	249447	249506	249397	249449	1	supercont1.32	FOPG_06204	248692	250461	None	5357	397	30722	No_or_no_constitutive_exon
GAGTCACACGGTCTCCTGAACGTAAGGCTAACTAGTACGTGGGGTTATAGGC	20321	21792	20271	20323	1	supercont1.34	FOPG_06325	18210	21792	None	5357	397	30722	No_or_no_constitutive_exon
TCAGTATTCCCTTAATCATATTTGCAGGATTTTATACTAACGGGTAACAGGC	94382	94951	94332	94384	1	supercont1.34	FOPG_06350	90862	95946	None	5357	397	30722	No_or_no_constitutive_exon
GCCTTGCAACTTCTATTCTTGGGTTCTAACCTTCCAACGAAGGGAAAGAGGG	278213	281759	278163	278215	1	supercont1.34	FOPG_06429	278133	281759	None	5357	397	30722	No_or_no_constitutive_exon
AGGTTACCAAGCTGCCATTCGCGTCTTTTCAGCTAACAAATCAGGGACAGCA	230899	231565	230849	230901	1	supercont1.36	FOPG_06606	228863	233904	None	5357	397	30722	No_or_no_constitutive_exon
GGGGGATTTTTTTTTTCTTGGCCTTTACAGAGTGCTAACACCAGGGGTAGAT	195133	197088	197138	197086	-1	supercont1.37	FOPG_06692	195133	197714	None	5357	397	30722	No_or_no_constitutive_exon
TCGCCTCCATCTTGCGACCCAAATTCTGAACTGACATTTCGGGTATACAGTG	210158	213424	213474	213422	-1	supercont1.37	FOPG_06700	210158	214109	None	5357	397	30722	No_or_no_constitutive_exon
TCTTTGTGCAGGTAAAGCCAAGGCGTTAAGCTGACAGTACGGGAAGTCAGGC	19785	19814	19735	19787	1	supercont1.38	FOPG_06730	19640	19814	None	5357	397	30722	No_or_no_constitutive_exon
ATGTAAGTCATGTGTGGAGTTAATTGTAACCTGCGGACTAACGGGAGTAGGA	56456	56620	56670	56618	-1	supercont1.38	FOPG_06745	54560	59390	None	5357	397	30722	No_or_no_constitutive_exon
AGTTTTTGATGTGATTTGAGAGATGAGGAGTAGATGCTAATGGGGTACAGAA	91907	92684	92734	92682	-1	supercont1.38	FOPG_06760	91907	93447	None	5357	397	30722	No_or_no_constitutive_exon
AATGGTAAGTCCCTCGACCATCGTCTACGAGTGATTGTTAACGGGAATAGGC	150203	150952	151002	150950	-1	supercont1.38	FOPG_06782	150203	152329	None	5357	397	30722	No_or_no_constitutive_exon
AACCTGGGATGGTGATATGGTGTTGGTACGTGGTGCTGATGAAGGGGTAGGC	191247	192704	191197	191249	1	supercont1.38	FOPG_06800	190920	192704	None	5357	397	30722	No_or_no_constitutive_exon
TCGTAAGTCTATGCTATTGGTAAAGCGTATGAGCTTACTAACGGGAATAGAC	211239	212013	211189	211241	1	supercont1.39	FOPG_06904	210102	212013	None	5357	397	30722	No_or_no_constitutive_exon
CAGACTGGAGGGTGCAACATTCAGGCCATGTCATAACCCAAGGGTTACAGAT	43548	44028	43498	43550	1	supercont1.40	FOPG_06944	41269	44028	None	5357	397	30722	No_or_no_constitutive_exon
GGTATTTTCTTCCGAGCGAAGCCCAGAATGCTAAGCTAACAGGGCCACAGCT	66618	66743	66793	66741	-1	supercont1.41	FOPG_07063	65944	67389	None	5357	397	30722	No_or_no_constitutive_exon
ACACCTCTATACCACGAGAGAACTGATTGGCTGACTCAAGGGACGCGCAGAA	6859	7914	6809	6861	1	supercont1.42	FOPG_07136	6551	7914	None	5357	397	30722	No_or_no_constitutive_exon
GAGGTTTGCAGCAACGTCTTGATATTTTACTGTCAGACTAACATGGGTAGAT	62023	62667	61973	62025	1	supercont1.42	FOPG_07159	61547	62667	None	5357	397	30722	No_or_no_constitutive_exon
ATTGGTAAGTTTACATATTCCAGTGATTCAACTTGTGCTAATGGGAATAGGC	122641	123417	122591	122643	1	supercont1.42	FOPG_07186	120452	123417	None	5357	397	30722	No_or_no_constitutive_exon
GTTCATTCACGTGTCCATTGAGCACAGTTATTGACTTTGGGCTGCGAAAGGA	175214	175363	175164	175216	1	supercont1.42	FOPG_07211	174121	177651	None	5357	397	30722	Yes
TGAGTGTCATACAAATTACTATATATACAGTATCTAATGTTGGGCTGAAGAT	53075	54514	54564	54512	-1	supercont1.43	FOPG_07255	51967	55021	None	5357	397	30722	No_or_no_constitutive_exon
CCGACCCGAAATACGCCGGTCCCCGTGTTGACAGGTCCGGGGTGTGACAGTT	20295	20354	20404	20352	-1	supercont1.44	FOPG_07333	20295	20510	None	5357	397	30722	No_or_no_constitutive_exon
GTAATTCTTGCAAGAAACGAAACCAAAGAAATACTAAATCAGAGGGACAGGT	40806	42016	42066	42014	-1	supercont1.44	FOPG_07341	40806	42579	None	5357	397	30722	No_or_no_constitutive_exon
AGTTCCTGGCACCATATCTCGTTGAGAAGCTTATCTGACTGGGCTGCAAGGC	58991	59277	59327	59275	-1	supercont1.44	FOPG_07346	56659	61235	None	5357	397	30722	Yes
CCATTCTGGGAATTTTGCATCGCGAATTAGACTAACAATCGGGTCACAAGAG	153777	154071	154121	154069	-1	supercont1.44	FOPG_07380	152679	154581	None	5357	397	30722	Yes
TCTATCTTTCTCCTTTGATTTGCTGCCTCGGGTACTGACGTGGGATATAGGT	166453	168447	168497	168445	-1	supercont1.44	FOPG_07385	166453	169094	None	5357	397	30722	No_or_no_constitutive_exon
GTGAGAATTTGTTACTGATGTCGAGGATTTCTACTAATGTGGGAAAATAGTC	171688	171717	171638	171690	1	supercont1.44	FOPG_07386	169517	172079	None	5357	397	30722	No_or_no_constitutive_exon
CACGATAGTTTTCGACCGCTCCGGAGACTAATGAGAATCTTGGGTAACAGGA	22995	23027	23077	23025	-1	supercont1.45	FOPG_07427	21396	23334	None	5357	397	30722	No_or_no_constitutive_exon
AGTGTGACCATTCTCAAAATTCTTAAATATCATTCTCACAAGGGATTTAGGG	72959	73354	73404	73352	-1	supercont1.45	FOPG_07449	72357	74358	None	5357	397	30722	No_or_no_constitutive_exon
AGTTTGACATGGAGACGACTATTTGTCATAGTCATTAACGTGGTGGGCAGTG	140644	141559	141609	141557	-1	supercont1.45	FOPG_07485	140644	142030	None	5357	397	30722	No_or_no_constitutive_exon
GGATCTCTCCCAGCAGAGGAAGACATTGGCTAATGCATTGGGACAAATAGCT	106662	106819	106869	106817	-1	supercont1.46	FOPG_07580	105163	107352	None	5357	397	30722	No_or_no_constitutive_exon
TCTTCAGCTTGCGATATAGGCATTGGCGCTGACTCTGGATGGTGGGGTAGGA	133333	133445	133283	133335	1	supercont1.46	FOPG_07588	132925	134166	None	5357	397	30722	No_or_no_constitutive_exon
GTAAGAACTTCTATCAACATTAATCATTTCCGTTACTAATGCATGGGTAGTC	177609	178470	178520	178468	-1	supercont1.46	FOPG_07605	177609	179626	None	5357	397	30722	No_or_no_constitutive_exon
ACTTACCTCAGTTCTACCCAGTAAAGGAAACTGACGAGAGGGCCATGAAGGA	3350	4287	4337	4285	-1	supercont1.47	FOPG_07632	3350	6486	None	5357	397	30722	No_or_no_constitutive_exon
TTCCCTCATCAAGAGGTAGCGTTGATGGGGAATACGCTAACACGGGGCAGAT	33760	34959	33710	33762	1	supercont1.47	FOPG_07642	32925	34959	None	5357	397	30722	Yes
ATACACAACTTTGATATTGAGGGAGGGGAATTGGACTGACGAGGGATTAGTT	77903	77931	77981	77929	-1	supercont1.47	FOPG_07661	77363	78239	None	5357	397	30722	No_or_no_constitutive_exon
TATGATGGGAGGAATGGGAGGTGGACGACGCATGGGTGGAGGTATGGGAGGC	166982	167229	166932	166984	1	supercont1.47	FOPG_07709	166795	167229	None	5357	397	30722	No_or_no_constitutive_exon
TAGGTTTGCGTTCCCTGGTGCGAACAAGTTCACTTTTAACATGGGATTAGTC	225615	225731	225781	225729	-1	supercont1.47	FOPG_07737	222308	227311	None	5357	397	30722	No_or_no_constitutive_exon
GCTTCCTCTGTCGACCCGTAAATACTATCTCGGATGCTGACAACGGGCAGCT	53970	55080	53920	53972	1	supercont1.48	FOPG_07761	53353	55080	None	5357	397	30722	No_or_no_constitutive_exon
TTCTCCCAATGAAGGGGTTCTTGGAGTACCATTATTAACAGCGGGGATAGAT	224011	224127	223961	224013	1	supercont1.48	FOPG_07836	223015	224127	None	5357	397	30722	No_or_no_constitutive_exon
TAGTGATAGTGTGCTCTAGGTTGATTGACATTTCTAACGTGGGTGTATAGGT	232672	232744	232622	232674	1	supercont1.48	FOPG_07842	232133	232841	None	5357	397	30722	No_or_no_constitutive_exon
GTCATGCCCAGGGCTTGATATTTAGAACCCAGAAACTGACTGGGACACAGAG	50867	50982	51032	50980	-1	supercont1.50	FOPG_07952	50416	51726	None	5357	397	30722	No_or_no_constitutive_exon
TTCGTGAGTGATAAAAACAATAATCGATGAGACTCACTAAGGGAATTTAGGT	202206	202437	202156	202208	1	supercont1.50	FOPG_08002	201921	203887	None	5357	397	30722	No_or_no_constitutive_exon
ACATGGTGAGCATTACGTTCCTCACGAGTGACGCGCGCTGACTGGGGTAGAA	211717	212032	212082	212030	-1	supercont1.50	FOPG_08008	210528	212708	None	5357	397	30722	Yes
GTAAGTATCCTCGACCGGACAGATCTATCCCTTACTGACGCTAGGGGCAGTA	46270	46713	46763	46711	-1	supercont1.49	FOPG_07862	45307	48710	None	5357	397	30722	No_or_no_constitutive_exon
CACCCCGGTCCATCCTGCACGGAAGCGCTTGCTGACTGGGGATTGAACAGGC	25373	25529	25323	25375	1	supercont1.53	FOPG_08225	21464	26744	None	5357	397	30722	No_or_no_constitutive_exon
CAACGGTATGAAGTTCTTTTTAGTGAGACGAAGTTGCTAACAGGGTTAAGGC	98255	99273	99323	99271	-1	supercont1.53	FOPG_08252	98255	100264	None	5357	397	30722	No_or_no_constitutive_exon
TTGTTCTCTCCTGTTATCAGTCGAGTAAAGAGGCTAATCATTGGGGAAAGCA	6538	6851	6901	6849	-1	supercont1.52	FOPG_08104	4533	7017	None	5357	397	30722	No_or_no_constitutive_exon
TAAGCAGACTTTAAGGTTACAAACGTGGCTAAACTAACGGGATAAATCAGGC	137001	137786	136951	137003	1	supercont1.54	FOPG_08358	135891	137786	None	5357	397	30722	Yes
GATGTAAGTCTGATCACTTTGATACGAGAACGCAAACTTACATGGGGCAGCG	67833	68692	68742	68690	-1	supercont1.57	FOPG_08593	67833	69627	None	5357	397	30722	No_or_no_constitutive_exon
CTCGTAAATCTCCTCTAACCATATTGCAAACTTGACTAACATGGGCACAGAT	102170	103671	103721	103669	-1	supercont1.57	FOPG_08607	102170	104008	None	5357	397	30722	No_or_no_constitutive_exon
TGGTTAGTTGACTACCTACTCTTGTGATGTAATATGCTGATGGGTGATAGGC	140335	140850	140285	140337	1	supercont1.57	FOPG_08626	139912	142709	None	5357	397	30722	No_or_no_constitutive_exon
TAAGCAGGCCAGATCTCCAAATGTGAATGGCACTAACAGCCTGGGGGCAGGT	18349	18452	18299	18351	1	supercont1.58	FOPG_08665	18070	19902	None	5357	397	30722	No_or_no_constitutive_exon
TAAGTCGCTTGTTACCATTTCTTGGATGTAACGGCTAATCGGGATTGCAGTA	68814	69098	68764	68816	1	supercont1.58	FOPG_08687	68382	70065	None	5357	397	30722	Yes
TGAGTGACCATGGACAACGAGATGTGCTGGAGGATACTAACGGGGTGCAGTT	84981	85099	85149	85097	-1	supercont1.58	FOPG_08696	84164	86885	None	5357	397	30722	No_or_no_constitutive_exon
GCTCGATGCCTTAGATTTCGCTCAATTGGAAACTAACACTGGGCCAACAGGT	5833	6357	5783	5835	1	supercont1.61	FOPG_08902	5258	6357	None	5357	397	30722	No_or_no_constitutive_exon
GTAAGTTGCATGTTAATGAGATATCATGACAAGTATACTAATATGGGCAGTT	10961	12596	10911	10963	1	supercont1.62	FOPG_08978	9610	13096	None	5357	397	30722	Yes
CCTTTCTCTCCAGTAACGCTCCGGTCCGTGTATTGACAAGAGGGTTGCAGCT	32537	34183	34233	34181	-1	supercont1.62	FOPG_08986	32537	34770	None	5357	397	30722	No_or_no_constitutive_exon
AACAGAACGCTCTTAAACCTTTGGAGGGGCTAAGAAGTTTGGTGGGGGAGCT	154680	156533	156583	156531	-1	supercont1.62	FOPG_09023	154680	156844	None	5357	397	30722	No_or_no_constitutive_exon
GGTATGTTGCACCCCATCCTCTCAACATGAGTGATACTGATGATGGGCAGTC	103822	103940	103772	103824	1	supercont1.63	FOPG_09077	103478	104221	None	5357	397	30722	No_or_no_constitutive_exon
TTGGTGAGTGTTCCACGAGAGGACAATGAGCTGGTTGCTAACTTGGGAAGAA	2321	2389	2271	2323	1	supercont1.66	FOPG_09255	2000	3993	None	5357	397	30722	No_or_no_constitutive_exon
GAGGTGTTGGTTGAGGTTAGACTGACGATGATTTTGCTGGGGATTGACAGCT	127001	127031	127081	127029	-1	supercont1.66	FOPG_09309	126113	128067	None	5357	397	30722	Yes
GCAACCAGACACTCCATACCCTTGCAGCAGGATCTAATGAGCCGGGATAGGG	151591	151699	151541	151593	1	supercont1.66	FOPG_09318	150667	152506	None	5357	397	30722	No_or_no_constitutive_exon
GGTAGATGCGAGTGGTCCGCTCTGGTGATTGCCTAACTAACTGGGAGTAGTT	90725	90859	90909	90857	-1	supercont1.67	FOPG_09369	90725	91838	None	5357	397	30722	No_or_no_constitutive_exon
TGGGGTAAGAGGCTAAATTGAGAAGACGGAGATAATGCTGACGGGTATAGTT	151159	151240	151290	151238	-1	supercont1.67	FOPG_09397	147779	152102	None	5357	397	30722	No_or_no_constitutive_exon
CAATTACTTTCTCAATTTGTGTAATGACCTGTGTGCTAATTGGGGTGTAGTT	120450	120728	120400	120452	1	supercont1.70	FOPG_09624	119965	121885	None	5357	397	30722	No_or_no_constitutive_exon
GAGGCATAGTGTGAGCTGGAAGCCTGGGGAATGTGTGCTGATTGGGATAGTT	139169	140222	140272	140220	-1	supercont1.70	FOPG_09636	139169	140607	None	5357	397	30722	No_or_no_constitutive_exon
CGGTATGTTTGTCGTCCGAGTCTTTAATTGTGTGCTAATTGGGATTGTAGTT	159793	159838	159888	159836	-1	supercont1.68	FOPG_09491	159482	160319	None	5357	397	30722	No_or_no_constitutive_exon
GGTAAGACTATGCTCCTCTTTGAGTACTCAACCAATTGCTGACGGGTCAGAT	57085	57142	57035	57087	1	supercont1.71	FOPG_09671	56879	58733	None	5357	397	30722	No_or_no_constitutive_exon
GGCCTCTTGACCGTGCGAACTTTGCGAACTCTCTACCTCGGGTCAAATAGTA	88351	88643	88693	88641	-1	supercont1.71	FOPG_09686	87970	88727	None	5357	397	30722	No_or_no_constitutive_exon
GTAAGTTGACAATCAATGTCACTATGGCATATCGAACTGACACGGGAAAGGA	135175	135233	135283	135231	-1	supercont1.71	FOPG_09705	133912	135363	None	5357	397	30722	No_or_no_constitutive_exon
TTTGTACGTTCTACCAACATGACGAATCGATTCAGTCTAACCAAGGGTAGTG	155593	156036	155543	155595	1	supercont1.73	FOPG_09860	155413	156613	None	5357	397	30722	No_or_no_constitutive_exon
TTCTTGTAAGTGAATCATGCCCTCCACTGATTGCCATCTAACATGGGCAGAA	104688	105342	104638	104690	1	supercont1.72	FOPG_09765	101883	107030	None	5357	397	30722	No_or_no_constitutive_exon
AAGTTCGAGTAAGTTGCCTGGCATTTGCTTGAGTCATACTGACTGGGTAGTG	44250	44362	44200	44252	1	supercont1.76	FOPG_10013	43491	45626	None	5357	397	30722	Yes
GAAGCTTTAGAGATGACGGTAGAGTCGCTCATTTGCCCTTTGGGGGACAGGT	154384	155267	154334	154386	1	supercont1.76	FOPG_10075	153284	157610	None	5357	397	30722	No_or_no_constitutive_exon
GTAAGAATCAAATGCAGTGTCATATCAGAACGCTAATTAACGGGCGATAGGG	12435	13864	13914	13862	-1	supercont1.77	FOPG_10088	12435	14639	None	5357	397	30722	No_or_no_constitutive_exon
TGTGAGTTGATGGTGATGCTGTGGGGTGATAATGAAGCTAATGAGGGTAGTG	32569	32667	32519	32571	1	supercont1.77	FOPG_10095	32265	34003	None	5357	397	30722	No_or_no_constitutive_exon
TACGTCTAGTGACTACGTCTTTCATATGATGAAGCTGACTGGGTAACTAGGT	38542	38734	38492	38544	1	supercont1.77	FOPG_10099	38023	38871	None	5357	397	30722	No_or_no_constitutive_exon
AGTAGCAGTTCTCTGTCCGACTGAGTTATATCCTACTAATAAATGGGTAGTT	63469	63914	63419	63471	1	supercont1.77	FOPG_10113	61780	63914	None	5357	397	30722	No_or_no_constitutive_exon
TATCTAACCCCTCTCACGTTCAACAACAATTCTAAAACATGGGATTATAGAA	83790	84677	83740	83792	1	supercont1.77	FOPG_10123	82777	85541	None	5357	397	30722	No_or_no_constitutive_exon
TCTTCAACCATCCCCTTCGAGCTTATGCTGATACAAGAACGGGAATACAGAA	99620	99799	99849	99797	-1	supercont1.77	FOPG_10129	98135	100245	None	5357	397	30722	No_or_no_constitutive_exon
GGTAAGTCATCTTCTGCTCAACATGGGGCCAATACTAATGGGGTGTCAAGGG	24798	25952	24748	24800	1	supercont1.78	FOPG_10175	24469	25952	None	5357	397	30722	No_or_no_constitutive_exon
ATCCCCAATTGGGTCTCAGAGCTGCAGGCTAATGCGGGCGAAACTACAAGAG	60541	60816	60866	60814	-1	supercont1.78	FOPG_10196	59939	62416	None	5357	397	30722	No_or_no_constitutive_exon
TCGCCATATTCCCCCAACATAATGTCAACTGCTGAGACTCGGGCCGACAGCT	91068	91520	91570	91518	-1	supercont1.78	FOPG_10210	89158	91717	None	5357	397	30722	No_or_no_constitutive_exon
GTGTCTTCAACCCAGAAAAGTCAAACACTTTTGAGTGGGGTGAAGAGCAGGT	117942	119030	117892	117944	1	supercont1.78	FOPG_10225	117572	119030	None	5357	397	30722	No_or_no_constitutive_exon
AGTCACTTATACACAAGAAGCTTATACAGAGATGATGCTAAAGGGGGTAGAT	40080	40679	40729	40677	-1	supercont1.79	FOPG_10264	36545	41361	None	5357	397	30722	No_or_no_constitutive_exon
GTTGATGTTGCGCTCGGTGAGGGTGATGGGTTGGTGCTAATTGGGAACAGTA	122054	122484	122534	122482	-1	supercont1.79	FOPG_10290	122054	123660	None	5357	397	30722	No_or_no_constitutive_exon
GCGATTTCAAACACATGTCGTGGAATTCTCAAATTTGCTAACGGGAATAGAT	150189	150478	150139	150191	1	supercont1.80	FOPG_10357	148650	152433	None	5357	397	30722	No_or_no_constitutive_exon
TAGGTGAGTGAGCTTATACGGGTGTTATGAACATGGACTAATTGAGGGAGAT	20329	20481	20531	20479	-1	supercont1.81	FOPG_10368	19361	20727	None	5357	397	30722	No_or_no_constitutive_exon
GTTAGTTTCGCCAACTTCCCCAAGAAAACTATCTAACTTGGGGCATATAGCT	53380	53623	53330	53382	1	supercont1.81	FOPG_10380	52939	54102	None	5357	397	30722	No_or_no_constitutive_exon
AGTTAGTGCGATATTGAGGTTGGAGAATTTTTGAGTTAATGAGGGGATAGTG	55848	56382	55798	55850	1	supercont1.81	FOPG_10382	55456	57624	None	5357	397	30722	No_or_no_constitutive_exon
TCAGGTGCGTACCCCTTGTGAAAGATCTAGGCTTACTAACCAATGGGTAGAT	107209	107616	107666	107614	-1	supercont1.82	FOPG_10471	107209	108617	None	5357	397	30722	No_or_no_constitutive_exon
TAAGTACTGTTATGCACAAGTATGAGTTACTGCTGATAGGGAATTTAAAGGC	143561	144406	143511	143563	1	supercont1.83	FOPG_10536	141429	145822	None	5357	397	30722	Yes
GACACAGCGAAAGTTCGTACGTATCTTCCAGAAGCAGGGCAAGGACTAAGTT	137048	137851	136998	137050	1	supercont1.84	FOPG_10596	136994	137851	None	5357	397	30722	No_or_no_constitutive_exon
GGTAAGACTCACCAAACACACTAGCAATAGCTCACACTGAAGGGTTACAGTT	145164	145751	145114	145166	1	supercont1.86	FOPG_10725	143927	145751	None	5357	397	30722	No_or_no_constitutive_exon
TACTCAACCACTCCAACACCAAAAGAGCAAGGGGCTAACAAAGGGTGCAGGA	49916	50261	50311	50259	-1	supercont1.88	FOPG_10809	49283	54826	None	5357	397	30722	No_or_no_constitutive_exon
TGTACGTTCCATCTACCACTTTTCTCTAGACATTGCTAACGGGGTGATAGAC	76563	76592	76513	76565	1	supercont1.88	FOPG_10818	75579	77486	None	5357	397	30722	No_or_no_constitutive_exon
AGTCGTCCTATCCTTAGAGATCTTAGCGTGTTAACAGATTTGGGGCTAAGTG	56976	57534	56926	56978	1	supercont1.87	FOPG_10753	56811	58764	None	5357	397	30722	No_or_no_constitutive_exon
GACGTGAGTATACCAGATAATTTAGAGGTAATGAATACTGACGGGGAAAGGA	19101	19219	19269	19217	-1	supercont1.89	FOPG_10855	18312	19526	None	5357	397	30722	No_or_no_constitutive_exon
ACGTTTCTCTTCTGAAGAAGGCCTTAACGACGTAATGCTGATGGGATTAGTC	133599	133784	133834	133782	-1	supercont1.90	FOPG_10958	132528	134059	None	5357	397	30722	No_or_no_constitutive_exon
GCACATCTGACTCTCCCCTGCTCCAGACACCAAGTCTAACAGATGGGCAGAC	108502	108618	108452	108504	1	supercont1.95	FOPG_11214	108375	108618	None	5357	397	30722	No_or_no_constitutive_exon
TGTAAGTGTCCTGACATGATGCTCATAGACATGGACACTAACGAGGGCAGTT	69367	69464	69514	69462	-1	supercont1.93	FOPG_11102	65545	70867	None	5357	397	30722	Yes
CCTCCTCTTCGCTTCAACCACTTTGACTGACGCGATAATGGGACATACAGGC	3485	3597	3647	3595	-1	supercont1.96	FOPG_11226	2300	4461	None	5357	397	30722	No_or_no_constitutive_exon
GCGGTATGTTTGTGTACATTTGGAGGGGGAATTATGCTGATTGGGAGTAGAA	16364	16435	16485	16433	-1	supercont1.101	FOPG_11505	14645	16693	None	5357	397	30722	No_or_no_constitutive_exon
CAGGTAAGTGATGTTTTGAGATACAGTGAGCATGGTCTAATGAGGGTCAGGA	16192	16317	16367	16315	-1	supercont1.101	FOPG_11505	14645	16693	None	5357	397	30722	No_or_no_constitutive_exon
CCTGTATGTTTTAATTGTGCGGGCTTGGTGACACGTGCTAACTTGGGGAGTT	23749	24347	24397	24345	-1	supercont1.101	FOPG_11509	22512	25144	None	5357	397	30722	No_or_no_constitutive_exon
CATCTATTACCCAAGGTATATTTGGAGAGAGTGGGGGGCTGATTGAGTAGAG	44420	44497	44547	44495	-1	supercont1.101	FOPG_11514	37937	44915	None	5357	397	30722	No_or_no_constitutive_exon
TAGGTGACTCAACATCTTATGTATGAACTACAAACTGATGAGGGATTTAGAT	52481	52608	52431	52483	1	supercont1.101	FOPG_11520	50258	52608	None	5357	397	30722	No_or_no_constitutive_exon
GGTGGGTAACCAGTACCCATGGACCAGAAACATAGCTGACGAGGGTTCAGGA	70217	70248	70167	70219	1	supercont1.101	FOPG_11528	68185	70751	None	5357	397	30722	No_or_no_constitutive_exon
TGAGGTATGACACCATATCATGCATGAAGGGTTTTGCTGACAGGGACAAGAT	103576	104126	104176	104124	-1	supercont1.101	FOPG_11546	102960	105383	None	5357	397	30722	No_or_no_constitutive_exon
TCATTTAATTTCTCATCTTATTTCATCGCTAACGTCGGCGGGACATATAGAC	21518	22138	21468	21520	1	supercont1.102	FOPG_11556	21021	22138	None	5357	397	30722	No_or_no_constitutive_exon
ATGTATTCCTGTCATCACCACATAACTTCGGTTTCTGATCCAAGGGGTAGCC	118650	119177	119227	119175	-1	supercont1.102	FOPG_11596	117442	119493	None	5357	397	30722	No_or_no_constitutive_exon
GTCATTGTGCAACTCTTGAAGTTGACAAGGCACTGATTTACATGGGATAGTG	24290	24367	24240	24292	1	supercont1.103	FOPG_11609	23729	24892	None	5357	397	30722	No_or_no_constitutive_exon
TGACGAGTTTGACGCATACTGTTGATTCTCTGCTAATGACGGGATAATAGAA	44959	45561	45611	45559	-1	supercont1.103	FOPG_11618	44959	46110	None	5357	397	30722	No_or_no_constitutive_exon
GGGATAAAGTTGTTCTGATAATGCGGCTGCTAATTGAGTTTCGGGAGCAGCT	104584	104715	104765	104713	-1	supercont1.104	FOPG_11698	103909	105243	None	5357	397	30722	No_or_no_constitutive_exon
CGTTTCCGATCATATTCTAGACCAAAACATTGAATACTGATGGGACATAGTC	81353	81532	81582	81530	-1	supercont1.107	FOPG_11836	79756	82944	None	5357	397	30722	No_or_no_constitutive_exon
TCGTTCGTTTCGTTTCGTGCGGTCGCTAACAGAACAGCCCAGGGTTAAAGGA	47639	47736	47589	47641	1	supercont1.109	FOPG_11910	47304	47736	None	5357	397	30722	No_or_no_constitutive_exon
GGTATGTGGATACATCGTGGCATAACCCAGTTCTCTCTAACATGGGACAGCT	77540	78179	77490	77542	1	supercont1.109	FOPG_11922	75643	78179	None	5357	397	30722	No_or_no_constitutive_exon
TAAAGTAAGTTTGGACCTTTATAGTGGTTCGGATATGGCTAATGGGTTAGAT	95721	96273	96323	96271	-1	supercont1.111	FOPG_12011	95229	97453	None	5357	397	30722	No_or_no_constitutive_exon
TACGTTCGTGAGATCAAGGGGCCTTGAAGGATGCTAACCTAGAGGGATAGCA	29315	31325	29265	29317	1	supercont1.113	FOPG_12075	28572	31325	None	5357	397	30722	No_or_no_constitutive_exon
ATTCGAGATGGAAAACTTGAGAGGTTCGCGACGCTGATATTGGGGACTAGGA	58406	58837	58887	58835	-1	supercont1.113	FOPG_12089	58406	60300	None	5357	397	30722	No_or_no_constitutive_exon
GTGAGATTACCCATCTCCCTGGTTTTGTCATGAGCTCACATGGGACCAAGTG	43882	45410	45460	45408	-1	supercont1.116	FOPG_12209	43882	45740	None	5357	397	30722	No_or_no_constitutive_exon
AGAGGAATGCCAATGACCTTTGCAGACACGCAATCTAACAGGGATTGAAGCT	17980	18173	17930	17982	1	supercont1.118	FOPG_12304	17479	18799	None	5357	397	30722	No_or_no_constitutive_exon
TGTTTTCTTTTTGCTCTCATGAACCATCGCTAATCTGAAACGTGGGGTAGCT	93837	94219	93787	93839	1	supercont1.118	FOPG_12338	93530	95945	None	5357	397	30722	No_or_no_constitutive_exon
ACATTCCCAAATTGGCATCTGTAAGCCATATACTAACTGTCGGGATATAGCT	17684	17840	17634	17686	1	supercont1.120	FOPG_12399	17092	19122	None	5357	397	30722	No_or_no_constitutive_exon
GTCAGTCTCCCTTCTCGGCCTAGCTTCACAGTTTGACTGACAGGGAGCAGGC	30465	31537	31587	31535	-1	supercont1.120	FOPG_12404	30465	33080	None	5357	397	30722	No_or_no_constitutive_exon
CGTAGGCAACTTACCATGACCCTTGTGTTTCCTAGCTAATGATTGGGCAGGG	93850	94665	94715	94663	-1	supercont1.119	FOPG_12388	93850	94931	None	5357	397	30722	No_or_no_constitutive_exon
AACGTAAGTCAAGCACTGGCTCAGACAACCGCAAGCTAACAAAGGGACAGCG	33023	33564	32973	33025	1	supercont1.121	FOPG_12449	31849	34036	None	5357	397	30722	No_or_no_constitutive_exon
CACGTAAGTCAATTTCCGGAAGGCGGATGAGCGCGACTGATAGGGAATAGTT	34735	37013	34685	34737	1	supercont1.121	FOPG_12450	34430	37013	None	5357	397	30722	No_or_no_constitutive_exon
TTGACAAGTTTCCCCGATGGATCACAGTATTGATTTTTGAAATCGGGCAGTT	62353	62928	62303	62355	1	supercont1.121	FOPG_12461	61759	65337	None	5357	397	30722	No_or_no_constitutive_exon
GAGTCCAATACGAGGTTCGTGAGAAGAGTGCAGTACTAATGGGAGGTTAGGT	79079	80036	79029	79081	1	supercont1.121	FOPG_12466	78761	80036	None	5357	397	30722	No_or_no_constitutive_exon
CTGGGTTGCATCGAAGACGGCCTTAGGCTAATACCGGGGGACAAATATAGGG	3115	3257	3307	3255	-1	supercont1.124	FOPG_12543	1318	4078	None	5357	397	30722	No_or_no_constitutive_exon
AGACACTCTCTTACGATGCTGCTATCATAATGAGGTTACAAGGTGGGGAGGG	43440	43591	43641	43589	-1	supercont1.124	FOPG_12557	42737	45379	None	5357	397	30722	No_or_no_constitutive_exon
CGAACGAGATTGCCATACTGGCCAAGGCGCACGCTGATTCACGGGAATAGTC	48411	49408	49458	49406	-1	supercont1.124	FOPG_12559	48411	49954	None	5357	397	30722	No_or_no_constitutive_exon
GGTTTGTACTACTCACTCCTGCTGTTGGAATTGTATGTTGACAGGGATAGGT	41919	42020	41869	41921	1	supercont1.125	FOPG_12585	41525	44569	None	5357	397	30722	No_or_no_constitutive_exon
CGTCGGCATTAACAGCTCATCGAAATGGATTGAAGACTAACCGGGGGCAGAT	71911	72235	72285	72233	-1	supercont1.125	FOPG_12599	70401	72936	None	5357	397	30722	No_or_no_constitutive_exon
GGGGATGGGATATAGTTGAGGGTTGTAACAGTACTGACGTGGGGTTATAGCC	59586	59867	59536	59588	1	supercont1.126	FOPG_12631	59016	61828	None	5357	397	30722	No_or_no_constitutive_exon
GTAGATCCCCCCTATCTCTTGGCTCTTGAATACTAACCTTGGGATCACAGGT	11461	11658	11708	11656	-1	supercont1.127	FOPG_12650	11461	13245	None	5357	397	30722	No_or_no_constitutive_exon
TAAGACGCGTGATGCTTTGCTGGAGATACGGAACTAACATTGGGGCAAAGGT	76134	77868	77918	77866	-1	supercont1.127	FOPG_12684	75779	78020	None	5357	397	30722	No_or_no_constitutive_exon
AGAGCCAGTGTTAGAAATTGAATTGAGTAGGAGACTGATTGGGTTGGCAGTT	6209	9320	9370	9318	-1	supercont1.128	FOPG_12695	6209	11320	None	5357	397	30722	No_or_no_constitutive_exon
TCATCAATGTCCATTGCAAATCGAGTTCGCTAACTTTCATGGGCAATCAGGT	16271	17421	17471	17419	-1	supercont1.129	FOPG_12732	16271	17718	None	5357	397	30722	No_or_no_constitutive_exon
AGGTTATTCGTGCTTGAGTTTGCTGCAGTGTGCTGACGGCGAGGGAATAGGT	52443	52619	52393	52445	1	supercont1.129	FOPG_12748	50279	53371	None	5357	397	30722	No_or_no_constitutive_exon
CAGGTAAGTCACCTTCGACAATCTCAGTCATGCCACTAATAATGGGCTAGGA	26053	26233	26283	26231	-1	supercont1.136	FOPG_13014	25833	27012	None	5357	397	30722	No_or_no_constitutive_exon
GTTCTTATTCACCTTACTTGCCCTAGTTGCATCACTAATCAAGGGCCCAGGC	37654	37690	37604	37656	1	supercont1.134	FOPG_12943	36424	37690	None	5357	397	30722	No_or_no_constitutive_exon
TTTGTAAGTTGCCAGGCTGCCCTGTCGCTGATAAAAGCTAACGGGAGTAGTG	2020	2088	2138	2086	-1	supercont1.135	FOPG_12962	1655	3267	None	5357	397	30722	No_or_no_constitutive_exon
TTGGGCGGAGCTAGAAGCTTTAATCTGAGAAATACTGGGAAAAGTTACAGAT	69115	69849	69065	69117	1	supercont1.135	FOPG_12993	69039	69849	None	5357	397	30722	No_or_no_constitutive_exon
AAGTAGGTTGTTGCAAAGAATCCGTTGATAACTGGCTCTAACCGGGATAGAT	74855	75162	75212	75160	-1	supercont1.135	FOPG_12996	74855	75755	None	5357	397	30722	No_or_no_constitutive_exon
GGTATGTACCATGCCCACTTCAACAACAGGCAGTATTAACTCAGGGACAGAA	11260	11664	11714	11662	-1	supercont1.137	FOPG_13052	9465	18307	None	5357	397	30722	No_or_no_constitutive_exon
ACACTTGTTTCCCTTCTAATTTTACGAGGACCTTACTAACAGGGGATTAGGC	22	309	359	307	-1	supercont1.140	FOPG_13150	22	578	None	5357	397	30722	No_or_no_constitutive_exon
CAGTGGCCAGTCATCCACAGAGCCCATTTGATTGCTCTACGGGCTAGCAGTT	65110	65447	65060	65112	1	supercont1.140	FOPG_13180	64660	65447	None	5357	397	30722	No_or_no_constitutive_exon
TGGTAAGGATTGCATTCGACCAATGAACATTTCACTAACCAGGGTACCAGCT	2750	2830	2880	2828	-1	supercont1.144	FOPG_13279	1455	3066	None	5357	397	30722	No_or_no_constitutive_exon
CAGCAAAACAACGCGTATCATATTTTCACTGCTAATTCTTTGGGGAACAGGC	2549	2698	2748	2696	-1	supercont1.144	FOPG_13279	1455	3066	None	5357	397	30722	No_or_no_constitutive_exon
TGTAAGTCAATCCCTTATTGGATCGAGTTCCATATGCTAACTGGGAACAGGA	31319	31340	31390	31338	-1	supercont1.146	FOPG_13345	31127	32651	None	5357	397	30722	No_or_no_constitutive_exon
GGTATGTATTCTCATCCTAGTCGTGGTGAAATGGATACTAACAAGGGTAGCT	24917	25244	25294	25242	-1	supercont1.142	FOPG_13228	22568	25871	None	5357	397	30722	No_or_no_constitutive_exon
ATGGTAAGCAAAAGGCTTTTGCTAGAGACTTTCTAAGCTAATTGGGGTAGAT	849	951	799	851	1	supercont1.148	FOPG_13398	94	1454	None	5357	397	30722	No_or_no_constitutive_exon
AAAGAGGAAGAAAGACAGTGCAGTGTTCAAGCTGACAGGTGGGGTGATAGAG	44330	44462	44512	44460	-1	supercont1.145	FOPG_13320	43978	46975	None	5357	397	30722	No_or_no_constitutive_exon
AAGCTTTCTTGGACTGTCGAGGGTGACATGATACTAACTCGAGGGCATAGAT	66272	66341	66222	66274	1	supercont1.147	FOPG_13393	64536	66341	None	5357	397	30722	No_or_no_constitutive_exon
ATGAGTATGTTTGCCTGTCGAGTTGTGTTGGAGTGTTGCTAACGGGTTAGGT	18753	18805	18703	18755	1	supercont1.150	FOPG_13467	17541	20225	None	5357	397	30722	No_or_no_constitutive_exon
CCTGGTCAGTATCATTATAACAGTCTCGTCCGTCAGCTAACAGGGTACAGAT	7610	7856	7906	7854	-1	supercont1.153	FOPG_13546	6525	7937	None	5357	397	30722	No_or_no_constitutive_exon
GTTCTCGTTACAGAGGCTTCTAGCGTGAAAAAGAGTGCTGACAGCGGGAGAA	16083	16152	16033	16085	1	supercont1.153	FOPG_13549	14208	16712	None	5357	397	30722	No_or_no_constitutive_exon
GAAGAGCACAAAAGACAGGAATGAATAATATAGCTGACAGCCGGGAATAGTG	35468	35640	35418	35470	1	supercont1.153	FOPG_13559	35038	36777	None	5357	397	30722	No_or_no_constitutive_exon
TAAGTGCCTCAACTGTTGTCGAGTGAACAATACCCACTAACAACTGGGAGCC	38910	38951	38860	38912	1	supercont1.153	FOPG_13560	38304	40204	None	5357	397	30722	No_or_no_constitutive_exon
GATGTGGTTCAGCTTACCATTTGCTGACTACCCGCTAACCTGGGATGTAGGT	44784	44905	44734	44786	1	supercont1.153	FOPG_13562	43864	46897	None	5357	397	30722	No_or_no_constitutive_exon
CGATTGGGTAAGTCAATAGCGAAGTTGTTGATGTTTGCTAAGACGGGTAGTT	30695	30831	30645	30697	1	supercont1.155	FOPG_13622	30441	32478	None	5357	397	30722	No_or_no_constitutive_exon
GAGTTTTTTTCATGACTTTCACATGTGAGTTGTGACTGACGGGGACCTAGGC	62851	62987	63037	62985	-1	supercont1.155	FOPG_13633	61565	63461	None	5357	397	30722	No_or_no_constitutive_exon
ATTCTCATTAGCTTCATGCGAGTTGATTGCTGACGATTAGGGGTTGGCAGGC	66377	66474	66524	66472	-1	supercont1.154	FOPG_13608	65647	68003	None	5357	397	30722	No_or_no_constitutive_exon
TATCGGCATGTGGCCTATGTCTTTGTGAGTACTGGTGCTGACGGGTGTAGGA	24210	25733	24160	24212	1	supercont1.159	FOPG_13742	23916	25733	None	5357	397	30722	No_or_no_constitutive_exon
ATCCACTGCCTCCCATCAATCGTGGTCTGCAACTCACTAACAGGGGACAGTG	49490	50068	50118	50066	-1	supercont1.164	FOPG_13899	49490	51522	None	5357	397	30722	No_or_no_constitutive_exon
GTAAGATGATGCCTAACTTTCTGGCAAATTCGGCCTCTAACGGGGAGCAGTT	21869	22485	21819	21871	1	supercont1.169	FOPG_14014	20742	22485	None	5357	397	30722	No_or_no_constitutive_exon
GTAAGTTTCTTGTCTCTCTCTCGTTTGAAATGCGCTAATGGGACGGCCAGCT	40054	40947	40004	40056	1	supercont1.170	FOPG_14056	39680	40947	None	5357	397	30722	No_or_no_constitutive_exon
TGAGATGCCATGTATGCCAACGTATCCCGATACAACTAACATTGGGGTAGTC	44982	45935	44932	44984	1	supercont1.173	FOPG_14131	44011	45935	None	5357	397	30722	No_or_no_constitutive_exon
AATGCCCCCGTCCTTCAGAAAGGGACAATTTGATTAACGCGAGGGTATAGCT	22423	22492	22542	22490	-1	supercont1.178	FOPG_14252	19231	23366	None	5357	397	30722	Yes
TAATGTCTTCAGTCCCTCGTATCCAGATATGCCTACTAACGGGGTTACAGAT	40095	40591	40641	40589	-1	supercont1.184	FOPG_14403	40095	45908	None	5357	397	30722	No_or_no_constitutive_exon
ACGTGAGTTCCTTGTTCCTACCGCCTTAGATAACTGACCAAGGGGAGTAGCC	50802	51334	50752	50804	1	supercont1.189	FOPG_14511	49851	51334	None	5357	397	30722	No_or_no_constitutive_exon
AGACAATTTAATCTTGTTGAACGTAACATTACTGACATTTCGGGATATAGTA	24857	24860	24910	24858	-1	supercont1.188	FOPG_14477	24857	27100	None	5357	397	30722	No_or_no_constitutive_exon
GACGATTGTACGTGAAGTCATTCTGGGGGCGAGTTGGGCTAATTGAGTAGTA	6536	6610	6486	6538	1	supercont1.190	FOPG_14515	6170	8215	None	5357	397	30722	No_or_no_constitutive_exon
GTTTGGTGCATTGTCTGACGTAACTTTCACTGACATTTACAGGGCCATAGGC	48446	48669	48396	48448	1	supercont1.190	FOPG_14535	48093	48669	None	5357	397	30722	No_or_no_constitutive_exon
GTGAGTGATCGATCTCTGGTGGTGAAGCTCTGCTGACTTTGAGGGCTTAGGT	5498	5522	5572	5520	-1	supercont1.191	FOPG_14540	4714	9703	None	5357	397	30722	No_or_no_constitutive_exon
TCGGTAGGTTATCAGTCGCGATAAAGACGATATACTGACGATGGGGATAGTG	28584	28710	28534	28586	1	supercont1.191	FOPG_14551	28381	30767	None	5357	397	30722	No_or_no_constitutive_exon
GAGGAATGAGCATCATTTTTGAAGATGTGCTAATCAATGGGTGTGAAAAGGA	5514	7226	5464	5516	1	supercont1.197	FOPG_14659	4399	7226	None	5357	397	30722	No_or_no_constitutive_exon
CTTCCCTATTTCCAAAAGACCCTTGCTGTTGGCTAACGAACGGGACGCAGCG	17437	18096	17387	17439	1	supercont1.202	FOPG_14774	17046	19430	None	5357	397	30722	No_or_no_constitutive_exon
GAACCCCTCCTATCTCAGAACAATATGTTAACCACCTATCGGGCATACAGTA	28532	28640	28690	28638	-1	supercont1.200	FOPG_14745	28532	29242	None	5357	397	30722	No_or_no_constitutive_exon
GTAAGTCGCTCTTTGACGTGAATCTCTGTTTATTGTGCTGATGGGAGTAGAT	8714	10237	8664	8716	1	supercont1.214	FOPG_15001	8001	12094	None	5357	397	30722	No_or_no_constitutive_exon
TACAATGTATAAAAAAAAAGCTTATCGTTGATTAGCTAACAGGGGTATAGTC	14816	15196	14766	14818	1	supercont1.214	FOPG_15003	14356	15196	None	5357	397	30722	No_or_no_constitutive_exon
GGTAAGTCATTCATCTGTTGCGCTTTGAGGCCAATACTGAAGGGATGCAGTT	36769	36887	36937	36885	-1	supercont1.214	FOPG_15013	34579	37312	None	5357	397	30722	No_or_no_constitutive_exon
TCCTTTTCTTGACTCCATGAACTGACCAGGATCTCTTTCGGGTGAAGAAGTC	25052	25703	25002	25054	1	supercont1.207	FOPG_14879	24721	26859	None	5357	397	30722	No_or_no_constitutive_exon
TACGTCCTCGCAGCCATGTCAAAAAGCGTCAAAATCTGATTCGGGGATAGAT	1002	1148	952	1004	1	supercont1.208	FOPG_14885	275	1753	None	5357	397	30722	No_or_no_constitutive_exon
AAGGGCACTGGGTTGACCCGCGGGTGCCGAGTTGATCCGCGGGTGCCGAGTT	18956	19231	19281	19229	-1	supercont1.211	FOPG_14942	18956	19954	None	5357	397	30722	No_or_no_constitutive_exon
ACAGTAAGTTATACGCACACATATTTCTGACGCAGGCTAACCTGGGAAAGCT	26982	27419	26932	26984	1	supercont1.209	FOPG_14909	26206	28750	None	5357	397	30722	Yes
TAACTTCATCTCCGCCATGTGGCGCTCTTCAGTGACTGACGGGAAGACAGCT	27474	27734	27424	27476	1	supercont1.209	FOPG_14909	26206	28750	None	5357	397	30722	Yes
ACGTAAGTGCATAACTAATCTACCTGGATAGAACTAATTTGGGGGCATAGTA	16875	19137	16825	16877	1	supercont1.218	FOPG_15064	15860	19137	None	5357	397	30722	No_or_no_constitutive_exon
GCAGTGAGTTCCTAATGTGAGCATGCTGAGGATATAACTAACGCGGGCAGTT	757	875	925	873	-1	supercont1.216	FOPG_15028	186	1497	None	5357	397	30722	No_or_no_constitutive_exon
TCTTGTGAGTGGCATCAAAAGCAGAAAGACCAATTCTAACTGGGACATAGTC	29414	29725	29364	29416	1	supercont1.225	FOPG_15184	28637	29725	None	5357	397	30722	No_or_no_constitutive_exon
CGTAAGTTTTAATCATTCTCTTTAGATAAAGCGACACTAAATGAGGGTAGAA	8092	8228	8278	8226	-1	supercont1.227	FOPG_15209	8092	8808	None	5357	397	30722	No_or_no_constitutive_exon
AAGCATACCTAAATAACTGACCTTTGACTACTGGCTTATATGGGAACTAGGA	13124	13226	13276	13224	-1	supercont1.227	FOPG_15211	11971	14439	None	5357	397	30722	No_or_no_constitutive_exon
CATCTTATTTCTGCCGGAAGCAATTGGCTAACGAGTTTGGGCAATGACAGGC	24585	24807	24535	24587	1	supercont1.228	FOPG_15243	23890	26316	None	5357	397	30722	No_or_no_constitutive_exon
CGTACAAGAAGAGTGCTAGTTTCACGGTACGCACGTTTTGGGGATTATAGGT	33167	33362	33412	33360	-1	supercont1.229	FOPG_15262	31603	36160	None	5357	397	30722	No_or_no_constitutive_exon
GTACGTCTACTCACACGAACTTACTCGTGAACGCCGCTGACGGGAGTTAGTC	16648	17160	17210	17158	-1	supercont1.234	FOPG_15346	15750	17555	None	5357	397	30722	No_or_no_constitutive_exon
AAGGATTCCTAGATAACCCACCGACGATTATAGTTAACCAAGATGGGTAGAT	16914	16933	16983	16931	-1	supercont1.237	FOPG_15391	16210	17051	None	5357	397	30722	No_or_no_constitutive_exon
CAAGGTAAGTACTATCGTTGTTGTTGAGATGTTGGCTAATGGGTAAAAAGGT	20093	20327	20043	20095	1	supercont1.244	FOPG_15492	18950	20327	None	5357	397	30722	No_or_no_constitutive_exon
TTCGTATGTTTTCCCCACGGCACGTCCATGAATGATGCTAACGGGAATAGTT	24104	25338	24054	24106	1	supercont1.244	FOPG_15494	23753	25338	None	5357	397	30722	No_or_no_constitutive_exon
ACAGATCAATATGAATGGACAAAGGCTGACTTCTTAATATTGGGCGGTAGTG	6366	6626	6676	6624	-1	supercont1.252	FOPG_15593	5430	7168	None	5357	397	30722	No_or_no_constitutive_exon
CTAACACAAACAACCGTAGAGTACTGCAGGCTCACACGAACCTAAGGGAGTT	32010	32096	32146	32094	-1	supercont1.251	FOPG_15589	31323	32820	None	5357	397	30722	No_or_no_constitutive_exon
GGTCAGTACAACCTCATTTTTGCTTGGCACGGGTTTTGACGTGGGAATAGGT	23793	23968	23743	23795	1	supercont1.259	FOPG_15704	23529	26210	None	5357	397	30722	No_or_no_constitutive_exon
TCAATGTAAGATATCCGGTCTGCTAAAATGGATTTGACTAACAGGGATAGGT	10283	10785	10835	10783	-1	supercont1.272	FOPG_15868	10283	11305	None	5357	397	30722	No_or_no_constitutive_exon
ACGAGGACGGTGAGACGCCGCTATTTAAGGCCGTCCAGACCGGGGTCAAGGT	20619	20717	20569	20621	1	supercont1.284	FOPG_16003	16961	20717	None	5357	397	30722	No_or_no_constitutive_exon
GTTGAGATATGTCTGACAGGTACCAGTAAAACTACTGACGGGCGGTGCAGAC	13982	14326	14376	14324	-1	supercont1.280	FOPG_15955	12947	15097	None	5357	397	30722	Yes
TAAGTGCCCCGCTGTGACTAACACAAGACACGGCTGACAATGGGAAACAGCC	15205	15371	15421	15369	-1	supercont1.296	FOPG_16141	15205	17050	None	5357	397	30722	No_or_no_constitutive_exon
ATGTAAGCCTCGCCCAGAACAAAGCATCTTCCCATTTACTAACGGGCTAGGT	2861	3007	3057	3005	-1	supercont1.305	FOPG_16223	1559	3320	None	5357	397	30722	No_or_no_constitutive_exon
AACTTTGACATGTTGATCTCGGAGCCTCGCTTTACTAACTCTGGGACAAGGG	1978	2250	1928	1980	1	supercont1.302	FOPG_16199	1618	4164	None	5357	397	30722	No_or_no_constitutive_exon
TTATTTCAAAAATGGATCAAACAGTCTTGACGTGGCTGACGGGGATACAGGG	17011	17851	16961	17013	1	supercont1.303	FOPG_16211	16721	19036	None	5357	397	30722	No_or_no_constitutive_exon
GTCGCTACAGAATATTTTCGTCCGGTCGCTAACTCGGGCGAAATGGCCAGAT	4150	5222	4100	4152	1	supercont1.337	FOPG_16490	3730	5222	None	5357	397	30722	No_or_no_constitutive_exon
AGTTATTCAGGAACAACTGTGCTGACACTATGTAGGATGGGGATAAAAAGGA	20569	21105	20519	20571	1	supercont1.325	FOPG_16381	20372	21105	None	5357	397	30722	No_or_no_constitutive_exon
AAGTACGTGTCACCTGTTGACCAACATCCTTGCATTCTAACTAGGGACAGAT	3728	4382	3678	3730	1	supercont1.333	FOPG_16448	407	4382	None	5357	397	30722	No_or_no_constitutive_exon
AATTGATCGCCAGCCTGGCCACGCCTGGTCATCCCGCTGACGGGTAACAGGC	1218	1243	1293	1241	-1	supercont1.358	FOPG_16633	1218	1408	None	5357	397	30722	No_or_no_constitutive_exon
GATAAACTGGCCAAAGCAGCATCATCAGCCCCGAGCCTGAGGGGGCTCAGCC	4181	4934	4984	4932	-1	supercont1.358	FOPG_16634	4181	5491	None	5357	397	30722	No_or_no_constitutive_exon
CGTGGGCTCCTTTGTGACATTCCACTCCACCAAAGCTAACATGGGAGTAGTT	16357	16544	16594	16542	-1	supercont1.339	FOPG_16514	15887	17012	None	5357	397	30722	No_or_no_constitutive_exon
TTCAGTTTCTTTATATTACAAGCCACGCAACAGCTCTGATGGGAGTCCAGGT	13597	13770	13547	13599	1	supercont1.345	FOPG_16558	13108	15046	None	5357	397	30722	No_or_no_constitutive_exon
AGATATCAGTCCCATTATTGGTTCAGTGTAGCTTACATGCTGGGGCATAGAT	4130	4202	4080	4132	1	supercont1.341	FOPG_16519	3803	6273	None	5357	397	30722	No_or_no_constitutive_exon
TCTGTTAGTGATATCTGTTTCAGCTCTTGAGAAACTAACTTGGAGGGTAGTC	18495	18756	18806	18754	-1	supercont1.382	FOPG_16803	17633	18891	None	5357	397	30722	No_or_no_constitutive_exon
TTAGAAGGACAGATTCTTGGATTTTTGGTGCTAACGTGGCTGGGAAAAAGCC	602	643	552	604	1	supercont1.364	FOPG_16665	356	643	None	5357	397	30722	No_or_no_constitutive_exon
CAGCGGTACCGCCATGATGAAAGTGATATACAGCTGACACGGGACTACAGAT	15913	16087	16137	16085	-1	supercont1.371	FOPG_16728	15913	17011	None	5357	397	30722	No_or_no_constitutive_exon
AGTCCTTCAGGCCGATGCCTCGAGGTTGGTTATGCTAATCGTGGGCATAGTT	307	372	422	370	-1	supercont1.376	FOPG_16758	201	607	None	5357	397	30722	No_or_no_constitutive_exon
GCAGTAAGTATGCAGGTTTGTTTACTCCATTGTGAGACTGACGGGTGCAGAT	8108	8244	8294	8242	-1	supercont1.378	FOPG_16770	6644	8375	None	5357	397	30722	No_or_no_constitutive_exon
GTAAATTCAGAACTTCAAGAACTCTCTTCTAAGGCATGGAAAATAGGGAGAA	11362	11451	11501	11449	-1	supercont1.390	FOPG_16840	10212	12147	None	5357	397	30722	No_or_no_constitutive_exon
GTCGCTACAGAATATTTTCGTCCGGCCGCTAACTCGGGCGAAATGGCCAGAT	13599	14665	14715	14663	-1	supercont1.402	FOPG_16907	13599	15085	None	5357	397	30722	No_or_no_constitutive_exon
ATTGGTTGAATTTTGGAAGCTGAGTACCTGCTTATACTTTGGGATTGCAGAA	13315	14100	13265	13317	1	supercont1.409	FOPG_16942	13016	14100	None	5357	397	30722	No_or_no_constitutive_exon
TGTGAGTTCTTCCTGACCAAGCTTTCAACCGCCGCCACTAACGGGATTAGTA	14336	15098	14286	14338	1	supercont1.436	FOPG_17098	13575	15098	None	5357	397	30722	No_or_no_constitutive_exon
CGGTATTCTCGCTCATCCTCCAAACTGACAATTTGCGTGTTGATGGGCAGCT	1229	1837	1179	1231	1	supercont1.456	FOPG_17181	680	2370	None	5357	397	30722	No_or_no_constitutive_exon
CAAGGTTTGACATGAGCCCTTCGTCATGTCAACAATGCTAACAGGGATAGAT	3594	3699	3749	3697	-1	supercont1.451	FOPG_17162	2053	4573	None	5357	397	30722	No_or_no_constitutive_exon
GGTTTGGAGACTCTAAAGCTCGTTTGATTCTTGAGTTAATAAGTGGGAAGGT	9126	9139	9076	9128	1	supercont1.510	FOPG_17429	8604	9139	None	5357	397	30722	No_or_no_constitutive_exon
CAATAGAAAAAGTACCTTCTCTGCAGATGACTGATCCCGAGGGAGTGTAGCC	12702	12980	12652	12704	1	supercont1.458	FOPG_17201	11707	13722	None	5357	397	30722	No_or_no_constitutive_exon
CTTTTTCTTTCTTATGGATAAGCCGAGCTAACAACGAGGGAAAACAATAGTT	8788	9206	9256	9204	-1	supercont1.468	FOPG_17255	8410	10441	None	5357	397	30722	No_or_no_constitutive_exon
TTACTAGGGACAAATTCTCCAAGATAGAGAAAGAGCTTACAGGGGATAAGGG	9408	9454	9504	9452	-1	supercont1.453	FOPG_17172	9408	10150	None	5357	397	30722	No_or_no_constitutive_exon
AGTGGACCTGACAGATCTGGTGATCCCGAAACCGATTGACAGGGCCGTAGAT	6294	6506	6244	6296	1	supercont1.548	FOPG_17595	6009	6506	None	5357	397	30722	No_or_no_constitutive_exon
TGTCGTTTCACTCCAGCCGACTCGTTGTGTTAACTCGGGCGACCAAATAGAA	4589	4639	4689	4637	-1	supercont1.469	FOPG_17259	3088	4942	None	5357	397	30722	No_or_no_constitutive_exon
GTTCTTTCTTATAGGATATCCGACTTTCTTTCTAATTGGGAAACTGACAGGA	6407	7571	7621	7569	-1	supercont1.472	FOPG_17273	6407	7648	None	5357	397	30722	No_or_no_constitutive_exon
TAAGAAGACTTGACCCACTGTGCTGATAAAGCTAATGCAAGAGGGTACAGAA	7361	7986	8036	7984	-1	supercont1.505	FOPG_17397	7361	8226	None	5357	397	30722	No_or_no_constitutive_exon
GCCGTAACTAAGCCCACTAGCAACAAGAGAAAGATGCTAAGGGAAGCTAGGA	1065	1802	1852	1800	-1	supercont1.506	FOPG_17401	288	2945	None	5357	397	30722	No_or_no_constitutive_exon
TAAGTTATCTTGCTGTCCGAGGAGCTTTGTTGCTGGACTAACAGGGTTAGCG	2168	2262	2118	2170	1	supercont1.517	FOPG_17462	1867	3103	None	5357	397	30722	No_or_no_constitutive_exon
TCAGAGATTCACCTTGAAGCTTGTATAAAGCAATACTGACACGGGGTTAGCT	5233	5728	5183	5235	1	supercont1.523	FOPG_17487	4803	5728	None	5357	397	30722	No_or_no_constitutive_exon
GTCTTCTATCTGATTAACTAGGGTCTAGCTAACCATATGTAATCGGGTAGCC	7670	7804	7620	7672	1	supercont1.525	FOPG_17499	6618	9275	None	5357	397	30722	No_or_no_constitutive_exon
TTAGCACTGATGCATCTGGAAAGGTTTAGCCTCACACTCACGGGAACTAGAT	1375	1475	1525	1473	-1	supercont1.541	FOPG_17562	1023	1737	None	5357	397	30722	No_or_no_constitutive_exon
TTCCCTCCTGCATCATAGTCCAGACAGCTGACATGAGGCGTCGGGAGTAGAT	526	694	744	692	-1	supercont1.546	FOPG_17582	526	1559	None	5357	397	30722	No_or_no_constitutive_exon
CTTGACAGCACAACATTGACACCCTTACTGACGACGTCCTGGGTGACCAGAT	8932	8963	8882	8934	1	supercont1.545	FOPG_17581	7741	9343	None	5357	397	30722	No_or_no_constitutive_exon
TTATATGAAGTCTCACATCCTGAACTATTGATATACTGACAGTGAGGGAGGC	1792	2025	1742	1794	1	supercont1.577	FOPG_17699	1043	2025	None	5357	397	30722	No_or_no_constitutive_exon
TATATTCTTTGTATAGTCCACATGCTGAAAGTGCTCCTATACGTGGGTAGGC	6907	7286	6857	6909	1	supercont1.577	FOPG_17702	6328	7699	None	5357	397	30722	No_or_no_constitutive_exon
ATAAGGACAGCCAGACGCCGCTATTAACGGCTGCCTTAAAAGGGCATAAGGC	4138	5095	4088	4140	1	supercont1.656	FOPG_17959	1651	5095	None	5357	397	30722	No_or_no_constitutive_exon
CAAAGCCATCTCTTCAATTCCGTGATTTTTGGCTAATAACCAGGGCGTAGAT	792	1255	742	794	1	supercont1.725	FOPG_18144	476	2146	None	5357	397	30722	No_or_no_constitutive_exon
AAGTTATCTGCATAAGTTTGCGCACGGCGCAAGTCACCGTAATGGGTTAGGA	5534	5652	5484	5536	1	supercont1.732	FOPG_18166	5011	5866	None	5357	397	30722	No_or_no_constitutive_exon
AGTAAGTTACTTTGCACACTCGATGAGGTTTGCTCTGACATCATGGGAAGGG	929	1684	1734	1682	-1	supercont1.772	FOPG_18253	929	2160	None	5357	397	30722	No_or_no_constitutive_exon
AAACCTTCCCTATTCCCTCGAAACCCATGACTAACAGGGCATAAATGCAGCT	2920	2960	2870	2922	1	supercont1.768	FOPG_18244	2668	4164	None	5357	397	30722	No_or_no_constitutive_exon
CCTGTCTGTCGTTGAGATTATGGAGACCACTTTCTAATTGGGACTGATAGCA	4300	4414	4464	4412	-1	supercont1.804	FOPG_18334	4300	5637	None	5357	397	30722	No_or_no_constitutive_exon
GGTTGTTTCCACTTCAACTACTAAAGACCAGTGTGCTGAGAGGGCGATAGGA	2940	3047	2890	2942	1	supercont1.867	FOPG_18469	2701	4306	None	5357	397	30722	No_or_no_constitutive_exon
GGTACGTCATATCGCATCAGCTCGCCCATGACATTATTAATGAGGGATAGAA	2017	2229	1967	2019	1	supercont1.873	FOPG_18483	1727	2229	None	5357	397	30722	No_or_no_constitutive_exon
ACTTCACTTTTTTCCCTAGCCTTAGCCAGCTGTGCTAAATAAAGGGCTAGAT	750	864	700	752	1	supercont1.880	FOPG_18501	590	1568	None	5357	397	30722	No_or_no_constitutive_exon
CAAGATTGTATGCTGCTTTTCTACCCTTGGTTGACGCTGACTAGGGACAGCC	154	197	104	156	1	supercont1.912	FOPG_18558	43	197	None	5357	397	30722	No_or_no_constitutive_exon
ACGTCGTTGCAACCCTCGGAAAGTATTCGGCCTAACGGGACAGGAAGCAGGT	6007	6028	5957	6009	1	supercont1.912	FOPG_18559	5880	6028	None	5357	397	30722	No_or_no_constitutive_exon
CACTCTCTCCCCTACTACACAGACCCCAACCACCTCTAACACGCGGGCAGAT	3067	3571	3621	3569	-1	supercont1.918	FOPG_18571	2551	4481	None	5357	397	30722	No_or_no_constitutive_exon
TTTTCCTTCTGCGCATCGTCGCCTCGAAGTCTACTAAACTTGGGTAATAGGA	4302	4619	4252	4304	1	supercont1.949	FOPG_18631	3394	4619	None	5357	397	30722	No_or_no_constitutive_exon
AGACGCCAGGCTAGCTCGAGAAGAGCGCGAAGCTAACACGGATGGGACAGGG	1943	2022	1893	1945	1	supercont1.993	FOPG_18704	1827	2022	None	5357	397	30722	No_or_no_constitutive_exon
GCTCCCTGTCGTCTAGTGACATTTGTTTTCCAAAACTAACAAGGGATGAGGG	1090	3980	4030	3978	-1	supercont1.980	FOPG_18679	1090	4447	None	5357	397	30722	No_or_no_constitutive_exon
ACCATGCTTGTATCGCAGTAATGCACGTGCTCATAGGTAGGGTGTAATAGGC	1513	2156	2206	2154	-1	supercont1.1074	FOPG_18846	263	2716	None	5357	397	30722	No_or_no_constitutive_exon
AGTAATCCTTTTTCTTCTGTAAAATGTATGCTGATTAGGGCAAAAAAAAGGA	408	1576	1626	1574	-1	supercont1.1402	FOPG_19296	408	2924	None	5357	397	30722	No_or_no_constitutive_exon
TGGACATGTTTGCCAAAAAGCTGATTGCCGTCATCGGGTTGGTGGGAAAGGT	3327	3408	3277	3329	1	supercont1.1013	FOPG_18749	1925	3408	None	5357	397	30722	No_or_no_constitutive_exon
AGTTATGATGGCGTTGACGTGTTGGAAGAGTGGGTGGGTGACGACAAAAGAC	3762	3771	3821	3769	-1	supercont1.1043	FOPG_18794	3762	4430	None	5357	397	30722	No_or_no_constitutive_exon
CATCTACTTCCTGAATCATCGATCATTAACCATTAGAAACGGGATTTAAGCA	3535	3573	3485	3537	1	supercont1.1055	FOPG_18817	3413	4050	None	5357	397	30722	No_or_no_constitutive_exon
CGGGAAATAACTGAGGTAGATTGGCTAACTCAAGGATGGACAGGGAATAGGC	1732	1743	1793	1741	-1	supercont1.1067	FOPG_18833	1732	1914	None	5357	397	30722	No_or_no_constitutive_exon
GGAGAGTCGCAAGTGCGTCTCGGGCCACGGTCGCCTAATAGCGAGGGCAGAT	1493	1582	1632	1580	-1	supercont1.1141	FOPG_18955	1493	1868	None	5357	397	30722	No_or_no_constitutive_exon
AGATAATGCTCACCGGTGTAGACAAAACTCCCAAACTAACATTGGGGCAGGC	3379	4024	3329	3381	1	supercont1.1112	FOPG_18914	2529	4024	None	5357	397	30722	No_or_no_constitutive_exon
GTAAGTCGCTGTTGCAGTAATCGACAAAATACTGACTTTTGGGTGACCAGGT	1186	2295	2345	2293	-1	supercont1.1150	FOPG_18966	1186	3130	None	5357	397	30722	No_or_no_constitutive_exon
AGGACTAGCCATGCTCGTCTGTCTTATCTGCATTACTGCCGGGATCGCAGTT	141	203	253	201	-1	supercont1.1200	FOPG_19040	141	621	None	5357	397	30722	No_or_no_constitutive_exon
TGTGGATAAAAAAAGTTGGACTGAGCTAATACAGGCGTTGAACGGGATAGAT	713	1527	1577	1525	-1	supercont1.1212	FOPG_19061	713	2732	None	5357	397	30722	No_or_no_constitutive_exon
GTTATTGATCATTTTGAAGCGCGGTGCTTCATCTATGCGATTAGGGATAGCG	1579	1599	1529	1581	1	supercont1.1226	FOPG_19079	1361	1599	None	5357	397	30722	No_or_no_constitutive_exon
CCACAAATTCATTAGCTTCCGGGGAAGAGACTGAAAGATGGTGGGTGCAGTT	2517	2632	2467	2519	1	supercont1.1289	FOPG_19157	2391	2632	None	5357	397	30722	No_or_no_constitutive_exon
CAGGCTCTTTGCGCTATGGCGATTTACTCGCTCACGGCCGAGGGGTTTAGGT	1451	1608	1401	1453	1	supercont1.1316	FOPG_19190	1133	2672	None	5357	397	30722	No_or_no_constitutive_exon
ATCTTGATTCGAGATCTTTTAGTAAGACGCAGACTGACGAAAAGGGGTAGTT	1378	1900	1950	1898	-1	supercont1.1303	FOPG_19174	1378	3253	None	5357	397	30722	No_or_no_constitutive_exon
CTTGGCCACCATCAAGCCTTACCTAGAACATATTGCTGACCTGGGAGTAGTA	1810	3702	1760	1812	1	supercont1.1344	FOPG_19225	225	3702	None	5357	397	30722	Yes
CACAAATTCATTAGCTTCCGGGGAAGAGACTGAAAGATGGGTGGGTGCAGTT	1162	1277	1112	1164	1	supercont1.1455	FOPG_19364	1035	1277	None	5357	397	30722	No_or_no_constitutive_exon
GCTGCGTACGTCGTTGCAACCCTCGGAAAGTATTCGGCCTAACGGGACAGGA	2845	2904	2795	2847	1	supercont1.1565	FOPG_19497	2535	2904	None	5357	397	30722	No_or_no_constitutive_exon
CATTCGGCTTTATTTCCGAAGCCACCAGCACTGACATGTCGGGTCAAAAGTT	1249	1602	1199	1251	1	supercont1.1728	FOPG_19664	900	2533	None	5357	397	30722	No_or_no_constitutive_exon
TCTGGGGACTACTCCTTCAAATTGAAAAGAGGCTCACGACAAATGGGCAGGA	1327	1385	1277	1329	1	supercont1.1958	FOPG_19852	817	1385	None	5357	397	30722	No_or_no_constitutive_exon
CGTGTAAGTGCAGAAGGCCACTGCCATGGCAACAACCTTGAATGGGCTAGGG	1560	1584	1510	1562	1	supercont1.2018	FOPG_19899	1246	1584	None	5357	397	30722	No_or_no_constitutive_exon
CCACAGCCCCGGGAGCATATCCTATCGAGGACGCAACTCGGGCGCAACAGCA	643	1327	593	645	1	supercont1.2147	FOPG_19988	488	1327	None	5357	397	30722	No_or_no_constitutive_exon
CTCTTTGTCTATTCCTAATCAGTCTTAGCAGCCTAACAAGAAGGGCTTAGAT	445	577	395	447	1	supercont1.2190	FOPG_20013	299	577	None	5357	397	30722	No_or_no_constitutive_exon
ATTCTCAAGTTCCTGGCCTACTTTGAACGCGTGCTATAGGGCAGGGCCAGCG	403	653	703	651	-1	supercont1.2484	FOPG_20198	403	1006	None	5357	397	30722	No_or_no_constitutive_exon
