# Supplementary material for: Widespread Separation of the Polypyrimidine Tract From 3′ AG by G Tracts in Association With Alternative Exons in Metazoa and Plants
Source: Front Genet. 2019 Jan 14;9:741. doi: 10.3389/fgene.2018.00741 (PMC6339879; doi:10.3389/fgene.2018.00741)
Supplement: DATA FILE S1 — Sequences of REPAG 3′ SS from each species of fungi. [file Data_Sheet_1.zip › Supplementary data 1/Fungi_Release38_candida_arabinofermentans_nrrl_yb_2248.txt]

REPA_GGG_Sequence	Exon_Start	Exon_End	Pos_-50	Pos_+2	Strand	Chromosome	GeneID	Gene_Start	Gene_End	Gene_Name	Number_of_REPAs	Number_of_REPAs_has_GGG	Number_of_Intron(Intra_genic_Region)	Upstream_Constitutive_Exon
CATACTATGTAAGATATTATGATGATATCAAGCAATCTTTTGGGAAGAAGGA	189615	189984	190034	189982	-1	CANARscaffold_1	CANARDRAFT_193965	189615	190770	None	621	30	1829	No_constitutive_exon_found_in_species
ATACAAAAACAGCTTCTGTAAGTGTTACCTCTACTGTTTGGGAAGATTAGAA	1168148	1168301	1168098	1168150	1	CANARscaffold_1	CANARDRAFT_20869	1167701	1168301	None	621	30	1829	No_constitutive_exon_found_in_species
AATAAAGATTATAGAGTTTTGTGTTTATTTTATTATGATTATGGGTTGAGGT	1405248	1405279	1405198	1405250	1	CANARscaffold_1	CANARDRAFT_193659	1403946	1406680	None	621	30	1829	No_constitutive_exon_found_in_species
TTGTAAGAAAGCTTTCAAATCTGCATTCCCTTCTCTGACGGGGTCAACAGAT	616360	616560	616610	616558	-1	CANARscaffold_2	CANARDRAFT_21279	616360	617012	None	621	30	1829	No_constitutive_exon_found_in_species
TTCAAGTATATCTGATGGTGATGAAAAAAGTGGTGGTGGGACAGGGACAGGG	159478	159753	159428	159480	1	CANARscaffold_3	CANARDRAFT_174709	154163	159778	None	621	30	1829	No_constitutive_exon_found_in_species
CCACATGACACACCAAATGCTATCACTAATAATGTTGGCGAGGGAACTAGCA	427854	427905	427804	427856	1	CANARscaffold_3	CANARDRAFT_115041	426630	429973	None	621	30	1829	No_constitutive_exon_found_in_species
CTGAATTGTTAAAAGAAGAAGCCGTTGAAACCAAAGATGGGTCCGAAGAGGA	440314	440758	440264	440316	1	CANARscaffold_3	CANARDRAFT_195347	437461	440758	None	621	30	1829	No_constitutive_exon_found_in_species
GAACTTCAGTAATGGAACGAGCTCAGCTTATGGCGAAGAGGGAAATACAGAT	823461	824036	823411	823463	1	CANARscaffold_3	CANARDRAFT_195421	821132	824036	None	621	30	1829	No_constitutive_exon_found_in_species
ACCATATTCATCAACATCAACATATGGTATGAGTAGTATGGGTGGATTAGGA	1001697	1002719	1002769	1002717	-1	CANARscaffold_3	CANARDRAFT_185428	1001697	1003047	None	621	30	1829	No_constitutive_exon_found_in_species
TGATTCAACAACCGAACCTCCACCACCAAGGAAAAGGGGTAGAAAACCAGCA	1005776	1007773	1005726	1005778	1	CANARscaffold_3	CANARDRAFT_180421	1005520	1007773	None	621	30	1829	No_constitutive_exon_found_in_species
AAGTGTTAAATTGAGTGGGAATGGGAATGGGAATGGGAACGGGAATGGAGGT	170380	170625	170330	170382	1	CANARscaffold_4	CANARDRAFT_196907	169296	170625	None	621	30	1829	No_constitutive_exon_found_in_species
CTAGTGGCTCGCCCACTTCCTCTGCAGTCCTAAATGAGGGAGAAGGTAAGGG	576559	576772	576822	576770	-1	CANARscaffold_4	CANARDRAFT_184188	576559	577717	None	621	30	1829	No_constitutive_exon_found_in_species
GGAAGAGGAAGTGGAGGAAGAAGAAGAAGAGGGAGGAGAGGGAGAGGGAGAG	828889	828928	828978	828926	-1	CANARscaffold_5	CANARDRAFT_233225	828362	832022	None	621	30	1829	No_constitutive_exon_found_in_species
ATTTTCACGTTTTTTTTGTTGATTTACTAACACGTTATATGGGGCGTTAGCT	182192	182501	182551	182499	-1	CANARscaffold_6	CANARDRAFT_7547	182192	182591	None	621	30	1829	No_constitutive_exon_found_in_species
GCAACTTCGAATGGAAAATCTAATTTGAAAGTCACTGACAAAAAAGGGAGAT	215167	215336	215386	215334	-1	CANARscaffold_6	CANARDRAFT_198460	211816	218898	None	621	30	1829	No_constitutive_exon_found_in_species
TGATGAGAAGCTGGATGCTGTTCAAGAAGTGAGATCGAGTGATAGGGAAGAT	39891	40389	39841	39893	1	CANARscaffold_7	CANARDRAFT_185586	37934	42953	None	621	30	1829	No_constitutive_exon_found_in_species
AATCGATATTAAAAGGCTCTCCAAGAATCAACTCAAAACAATGGGGAGAGAT	182160	182787	182110	182162	1	CANARscaffold_7	CANARDRAFT_176152	181959	184985	None	621	30	1829	No_constitutive_exon_found_in_species
CTAACAATTTGAACGTTGCCAAAAACAACGGTTACACTACAGTTCGGGAGCA	272333	272632	272682	272630	-1	CANARscaffold_7	CANARDRAFT_199315	272333	272846	None	621	30	1829	No_constitutive_exon_found_in_species
TTGATTCAACTGGAACTATAGTTAATGAATTTGCTGATGGGAGTAGCAAGAA	422401	422431	422351	422403	1	CANARscaffold_9	CANARDRAFT_208151	421645	422431	None	621	30	1829	No_constitutive_exon_found_in_species
GACGGTTCGAACAGCTCATTACCCATTATTGATGAAGGGAAACAACTAAGTA	212718	216313	212668	212720	1	CANARscaffold_10	CANARDRAFT_176776	212338	216937	None	621	30	1829	No_constitutive_exon_found_in_species
AACTATAATACTAGTATCATGTATATTAAAGGTACTATAAAGGGTTGTAGTA	275247	276089	276139	276087	-1	CANARscaffold_10	CANARDRAFT_208289	274829	277156	None	621	30	1829	No_constitutive_exon_found_in_species
TGGGATCGTGGTTCACTAACTTTTGGGCTGATACCTGGGCAGTGACGAAGAA	136430	137758	136380	136432	1	CANARscaffold_11	CANARDRAFT_201015	135284	137957	None	621	30	1829	No_constitutive_exon_found_in_species
AATTGGTGGCAATAGTGTTAACAATGCAAACGTTCAATTGATCAGGGTAGAT	261317	261415	261465	261413	-1	CANARscaffold_11	CANARDRAFT_181829	261317	262193	None	621	30	1829	No_constitutive_exon_found_in_species
TAAAGGAAGTTTTTTTTTTTTTGATATCATAATACTAACAGGGGTACTAGTT	12346	12978	13028	12976	-1	CANARscaffold_12	CANARDRAFT_29290	12346	13087	None	621	30	1829	No_constitutive_exon_found_in_species
TTCAAGTATTTCTAGACCATATTCAACTTATTCGGTTGCTAGTGTGGGAGTT	317984	319183	317934	317986	1	CANARscaffold_12	CANARDRAFT_201408	316975	319183	None	621	30	1829	No_constitutive_exon_found_in_species
ACAACCACAAATGATGACACCTGCTGCAAACGGATCTCCATTGGGACAAGTC	353887	354124	354174	354122	-1	CANARscaffold_12	CANARDRAFT_179611	349895	354778	None	621	30	1829	No_constitutive_exon_found_in_species
TGATTCAGAGGATGATGGTTCATATATTTTGCCTCAAAGGGAAGAGAAAGCT	236215	236550	236600	236548	-1	CANARscaffold_13	CANARDRAFT_179164	234201	237670	None	621	30	1829	No_constitutive_exon_found_in_species
CCATCGGGAATGCAAAAACTCCAAGTTCTGCAAACTCTCGGGGTGGTCAGTT	316280	316367	316230	316282	1	CANARscaffold_13	CANARDRAFT_177263	315140	316367	None	621	30	1829	No_constitutive_exon_found_in_species
GCTAAGTATCAACAAGAACTAGACGAACAACAACAACAACAACGGGAAAGAG	86520	87436	87486	87434	-1	CANARscaffold_14	CANARDRAFT_184679	85338	87891	None	621	30	1829	No_constitutive_exon_found_in_species
AAGTAATGGTTCTACACCTACCTCTTCAATTCCTCAATCTAATATGGGAGGT	49607	50120	50170	50118	-1	CANARscaffold_31	CANARDRAFT_204750	48681	50673	None	621	30	1829	No_constitutive_exon_found_in_species
