# Supplementary material for: Widespread Separation of the Polypyrimidine Tract From 3′ AG by G Tracts in Association With Alternative Exons in Metazoa and Plants
Source: Front Genet. 2019 Jan 14;9:741. doi: 10.3389/fgene.2018.00741 (PMC6339879; doi:10.3389/fgene.2018.00741)
Supplement: DATA FILE S1 — Sequences of REPAG 3′ SS from each species of fungi. [file Data_Sheet_1.zip › Supplementary data 1/Fungi_Release38_microdochium_bolleyi.txt]

REPA_GGG_Sequence	Exon_Start	Exon_End	Pos_-50	Pos_+2	Strand	Chromosome	GeneID	Gene_Start	Gene_End	Gene_Name	Number_of_REPAs	Number_of_REPAs_has_GGG	Number_of_Intron(Intra_genic_Region)	Upstream_Constitutive_Exon
TGTCCGTGATCGTCACATTACAACATCTGACTGGTGAGTGGGGAGGATAGAT	34339	34827	34289	34341	1	Micbo1qcscaffold_1	Micbo1qcDRAFT_199122	34036	35221	None	3558	507	21524	No_constitutive_exon_found_in_species
CTTGCGCCAACACGAGCATTTGAGAACAGCTACTGACATTGCGGGCGCAGGA	79578	79829	79879	79827	-1	Micbo1qcscaffold_1	Micbo1qcDRAFT_142184	79578	81695	None	3558	507	21524	No_constitutive_exon_found_in_species
CTGAGGTTCGTAAGGGCCTCGGACTTCTGACTACGTGTCTTGGGTGGTAGCC	157555	157617	157505	157557	1	Micbo1qcscaffold_1	Micbo1qcDRAFT_96295	156920	158610	None	3558	507	21524	No_constitutive_exon_found_in_species
AAATCAATACCCTCGTCGCCGACACTGACTTGTCATGTGGGAACAAACAGCC	425153	425492	425542	425490	-1	Micbo1qcscaffold_1	Micbo1qcDRAFT_229343	425153	426628	None	3558	507	21524	No_constitutive_exon_found_in_species
TTTTGCCCTTCCTGGATGTATCCACGGCTGACGGTGCTTCCGGGGCACAGAT	579616	579664	579714	579662	-1	Micbo1qcscaffold_1	Micbo1qcDRAFT_155046	579252	580044	None	3558	507	21524	No_constitutive_exon_found_in_species
TTGTCCAGGTCGGTGTGGATGTCGCTGCTGCTGCTGATTCTGGGGTCAAGTC	624294	625252	625302	625250	-1	Micbo1qcscaffold_1	Micbo1qcDRAFT_210771	624294	625540	None	3558	507	21524	No_constitutive_exon_found_in_species
CCAACACTGTCCAATCAATACATTCGTCGGCTGATGGCTTGGGCGAACAGGC	688769	691047	688719	688771	1	Micbo1qcscaffold_1	Micbo1qcDRAFT_170341	688591	691466	None	3558	507	21524	No_constitutive_exon_found_in_species
GACATCAGTTGTGGTGGGATATTTGAGCTAATTCGGTACATCGGGGACAGAA	739251	739426	739476	739424	-1	Micbo1qcscaffold_1	Micbo1qcDRAFT_1361	738093	739857	None	3558	507	21524	No_constitutive_exon_found_in_species
TCAACCGGCCCATCATGCGCCGCCATCAATCTGACTTTGGGAGACAACAGCG	844032	845643	845693	845641	-1	Micbo1qcscaffold_1	Micbo1qcDRAFT_142354	844032	845897	None	3558	507	21524	No_constitutive_exon_found_in_species
ATCAGCGAATCCATCGTCAGCGCCCCAGACTAACGACCACGGGAAAGCAGGG	912415	913681	912365	912417	1	Micbo1qcscaffold_1	Micbo1qcDRAFT_1790	911423	914390	None	3558	507	21524	No_constitutive_exon_found_in_species
AGCCTGTTGCTCGCCCCGAGGATGATAAGGAGGCCGGCGTGCGGGAGAAGAA	1069576	1069707	1069757	1069705	-1	Micbo1qcscaffold_1	Micbo1qcDRAFT_187024	1067786	1070509	None	3558	507	21524	No_constitutive_exon_found_in_species
CCTCTCCTCAAATGGCAATGTCGCCGCCGCCGCCGCTGCCCGGGCCGAAGAT	1378788	1379314	1379364	1379312	-1	Micbo1qcscaffold_1	Micbo1qcDRAFT_181646	1376376	1379669	None	3558	507	21524	No_constitutive_exon_found_in_species
TCTTCGGGCACAGTTCCCACTCTAGGGCTCGGCGCTGATAAGGGAAGCAGAG	1805389	1806176	1805339	1805391	1	Micbo1qcscaffold_1	Micbo1qcDRAFT_191510	1804838	1806176	None	3558	507	21524	No_constitutive_exon_found_in_species
AAGCGACATGCAGAATGCTAACCACTACCACGTGTCATTTCGGGACGCAGAA	1960786	1960871	1960921	1960869	-1	Micbo1qcscaffold_1	Micbo1qcDRAFT_155638	1960328	1961586	None	3558	507	21524	No_constitutive_exon_found_in_species
TCTTTGAGCTCAGACACTCTGGATGCTGATTCTCAATCTTCGAGGGCCAGGC	2029537	2029694	2029744	2029692	-1	Micbo1qcscaffold_1	Micbo1qcDRAFT_4317	2028488	2029990	None	3558	507	21524	No_constitutive_exon_found_in_species
CCAGCACCGCGAGCACGGTCGCCGCGCGCGCAATCGAGGGGCTGAGCGAGTC	2086361	2086574	2086624	2086572	-1	Micbo1qcscaffold_1	Micbo1qcDRAFT_211230	2086361	2088340	None	3558	507	21524	No_constitutive_exon_found_in_species
GAAAGAGTTCGAGACTGGACTAAGATGTGACAGCCTCCAGGGTGACATAGGT	2146509	2146634	2146459	2146511	1	Micbo1qcscaffold_1	Micbo1qcDRAFT_170730	2145836	2146871	None	3558	507	21524	No_constitutive_exon_found_in_species
CTCCAGCCGGAAAAAAAGAGCTGACATTGCTTCTTAACCCCTGGGAACAGAT	2193206	2193850	2193900	2193848	-1	Micbo1qcscaffold_1	Micbo1qcDRAFT_155738	2193206	2195018	None	3558	507	21524	No_constitutive_exon_found_in_species
ATGTCGTCGATAGATGGGACTAACTGAACCTCTGTATGGGGCGTGGGCAGGT	2377228	2377487	2377537	2377485	-1	Micbo1qcscaffold_1	Micbo1qcDRAFT_229812	2377228	2378390	None	3558	507	21524	No_constitutive_exon_found_in_species
AATCCACGAGCGACAACCACAACTTCGCACAGCGCTGACATGCGGGGTAGGA	2659819	2661597	2659769	2659821	1	Micbo1qcscaffold_1	Micbo1qcDRAFT_5825	2658877	2662183	None	3558	507	21524	No_constitutive_exon_found_in_species
AAGATGGCTTCCACGATCCATGCCGCTAACACTCTGCGGGTGGCAAACAGCA	2690710	2690965	2690660	2690712	1	Micbo1qcscaffold_1	Micbo1qcDRAFT_155968	2690228	2691656	None	3558	507	21524	No_constitutive_exon_found_in_species
ATGGTTACTCCATTTGACAGCCAATGCTTCTTACTTACACGCGGGTACAGGA	2701225	2703152	2701175	2701227	1	Micbo1qcscaffold_1	Micbo1qcDRAFT_229900	2700865	2704176	None	3558	507	21524	No_constitutive_exon_found_in_species
CTTGGTAGGCAGCCTGAGCCAGACATCGAGAAACTCTGGTGGGAGACCAGGC	2717449	2717873	2717399	2717451	1	Micbo1qcscaffold_1	Micbo1qcDRAFT_199898	2715523	2718268	None	3558	507	21524	No_constitutive_exon_found_in_species
TTGGCATCACCTTATCACGAAATCCGAGCTGACCCCACAACGGGATACAGGT	2766448	2766560	2766610	2766558	-1	Micbo1qcscaffold_1	Micbo1qcDRAFT_113862	2763922	2766998	None	3558	507	21524	No_constitutive_exon_found_in_species
TCTGTGGCTTTTTTGCATCAAAGCAATCCATAACGCTGATCAAAGGGCAGCT	2864992	2865058	2865108	2865056	-1	Micbo1qcscaffold_1	Micbo1qcDRAFT_156048	2864111	2865327	None	3558	507	21524	No_constitutive_exon_found_in_species
GGGACCGCTCAGTGGAGAGTGCAAGAGTGTGCTGACATGAGGGGATTCAGGC	2915541	2915661	2915711	2915659	-1	Micbo1qcscaffold_1	Micbo1qcDRAFT_113837	2915541	2917607	None	3558	507	21524	No_constitutive_exon_found_in_species
TCGCTAACCATGGAAATAGACATTGACGTCTCCGTTTTGGGTAAGCATAGCA	2952108	2952298	2952058	2952110	1	Micbo1qcscaffold_1	Micbo1qcDRAFT_187215	2950952	2953869	None	3558	507	21524	No_constitutive_exon_found_in_species
CCTCCCTCTGCCGGACTTGCAACGTATGCTGACACGCAAGCGGGATGCAGCA	2952736	2952821	2952686	2952738	1	Micbo1qcscaffold_1	Micbo1qcDRAFT_187215	2950952	2953869	None	3558	507	21524	No_constitutive_exon_found_in_species
CCTTGGTGAGATATACTTATACCTAACCGCTGCTTGCCTAGGGATAACAGCT	3119648	3121085	3119598	3119650	1	Micbo1qcscaffold_1	Micbo1qcDRAFT_230011	3118901	3121085	None	3558	507	21524	No_constitutive_exon_found_in_species
AAACTCTCCATAGCAGCTTCATGAGATTATGCTAACACTGGAGGGGACAGTG	3140316	3140379	3140266	3140318	1	Micbo1qcscaffold_1	Micbo1qcDRAFT_230014	3139521	3142421	None	3558	507	21524	No_constitutive_exon_found_in_species
AAGCTCTCCCGAAATAAATAGAAGAAGTCAACATTACTAACGGGGCACAGTG	3169511	3169815	3169865	3169813	-1	Micbo1qcscaffold_1	Micbo1qcDRAFT_191844	3168945	3171087	None	3558	507	21524	No_constitutive_exon_found_in_species
TGACATAGCCGCGATTCCTGCAAACGGGGCTGACTGAGATTGTGGGACAGGA	3175108	3175290	3175058	3175110	1	Micbo1qcscaffold_1	Micbo1qcDRAFT_187235	3174869	3176601	None	3558	507	21524	No_constitutive_exon_found_in_species
CTCGTCGACATGAAGAAGCGACATACTAATCAGAGAATGCTACGGGACAGGT	3313334	3314427	3313284	3313336	1	Micbo1qcscaffold_1	Micbo1qcDRAFT_230062	3313053	3315629	None	3558	507	21524	No_constitutive_exon_found_in_species
ACGCAACACCTGTCACTTTGAATCTCTGCTAATGCGAATCGGGACCGTAGGT	3382996	3383363	3382946	3382998	1	Micbo1qcscaffold_1	Micbo1qcDRAFT_200116	3382899	3385842	None	3558	507	21524	No_constitutive_exon_found_in_species
ACCAGGGATCCTGTATGATCAGGACGCTGACCTCTTTGGGGAATGACTAGTT	3652687	3653076	3652637	3652689	1	Micbo1qcscaffold_1	Micbo1qcDRAFT_187281	3649094	3653076	None	3558	507	21524	No_constitutive_exon_found_in_species
TGGTCGGGGAGAATTAGCAGTCACCACTTGGGGCCTTGGGTGCAACGGAGTA	3708479	3709595	3708429	3708481	1	Micbo1qcscaffold_1	Micbo1qcDRAFT_171190	3705943	3709595	None	3558	507	21524	No_constitutive_exon_found_in_species
TCTGGAGGCAGCCAGCTTACAGTGCCGTGGTCTGTGTCGTCGGTGGGCAGGA	4204068	4204084	4204018	4204070	1	Micbo1qcscaffold_1	Micbo1qcDRAFT_9482	4203723	4205865	None	3558	507	21524	No_constitutive_exon_found_in_species
GGAGAGAGATTTAGCCAAGCTGAGCTGGACCTCGGGGATTTGGGGGAGAGTA	4297079	4297222	4297029	4297081	1	Micbo1qcscaffold_1	Micbo1qcDRAFT_113491	4293489	4299586	None	3558	507	21524	No_constitutive_exon_found_in_species
ATGGCACAATCTGTATGATTTGTGGTCCCGGCTAACAAGGGCGACGGCAGAC	34074	34419	34024	34076	1	Micbo1qcscaffold_2	Micbo1qcDRAFT_200402	32423	34419	None	3558	507	21524	No_constitutive_exon_found_in_species
CTTCCCGGAGACCGCTGACATGTGCTGTGATTCCGTGCCGGGGGTAACAGAG	53495	53710	53760	53708	-1	Micbo1qcscaffold_2	Micbo1qcDRAFT_156735	52030	54212	None	3558	507	21524	No_constitutive_exon_found_in_species
TAGCAACCGAGGAGATACTGGGCACTGACTGCCGACTCACCTGGGGATAGAT	52030	53384	53434	53382	-1	Micbo1qcscaffold_2	Micbo1qcDRAFT_156735	52030	54212	None	3558	507	21524	No_constitutive_exon_found_in_species
TCTTCATCTGCCTCTCGTCCATCACGTCCATCGCCGGCAACGTGGGGCAGTC	231624	232624	231574	231626	1	Micbo1qcscaffold_2	Micbo1qcDRAFT_143263	224026	232624	None	3558	507	21524	No_constitutive_exon_found_in_species
ATTGGTAGCAACAAGACTCCCATGAGAGGAAAACTGATTTGGGACTATAGGC	271810	271973	272023	271971	-1	Micbo1qcscaffold_2	Micbo1qcDRAFT_143278	269092	274762	None	3558	507	21524	No_constitutive_exon_found_in_species
TCAAACCGTGAGATGGCGCTGACATGATGGATGCTTGGACTGGGAGCAAGAC	457570	457710	457760	457708	-1	Micbo1qcscaffold_2	Micbo1qcDRAFT_171502	457570	458535	None	3558	507	21524	No_constitutive_exon_found_in_species
CTTGAGTTCGGTCCGTCGGCACCTGGGTTGTACTAACCATCGCGGGATAGGC	479489	479632	479682	479630	-1	Micbo1qcscaffold_2	Micbo1qcDRAFT_130599	478445	480612	None	3558	507	21524	No_constitutive_exon_found_in_species
GTGTACCGAGCCGCCGGTGGACGATGGCTGACATTTTCCGGGGCGGGCAGCA	680091	680128	680178	680126	-1	Micbo1qcscaffold_2	Micbo1qcDRAFT_200585	678789	681164	None	3558	507	21524	No_constitutive_exon_found_in_species
GATTGTCTCTCCCAAGACACTTCCGGGAGCTAACATGGGTCGCGGCGGAGGG	732140	732521	732090	732142	1	Micbo1qcscaffold_2	Micbo1qcDRAFT_171578	731398	732573	None	3558	507	21524	No_constitutive_exon_found_in_species
CGACAAACCCAGTGCCAGATCTCATCAGCTAATACGTGGTGGGCAAACAGTG	811019	811093	810969	811021	1	Micbo1qcscaffold_2	Micbo1qcDRAFT_216888	810820	813161	None	3558	507	21524	No_constitutive_exon_found_in_species
CCGTCCTGTTATGGTTCCCACGAACTGTGCTAACGATGCTCGGGATACAGTA	838372	838382	838322	838374	1	Micbo1qcscaffold_2	Micbo1qcDRAFT_192283	837345	838919	None	3558	507	21524	No_constitutive_exon_found_in_species
TACAATAAGGGAGCACAAGAGCACTAACTGAGGCGTGGGCAAATGGACAGAC	904529	904659	904479	904531	1	Micbo1qcscaffold_2	Micbo1qcDRAFT_143462	903627	905331	None	3558	507	21524	No_constitutive_exon_found_in_species
CCTGGATTTCGGAGTTTGCATTCAGTGCTCCCAACTGACCTGGGTGGTAGTT	922715	922743	922793	922741	-1	Micbo1qcscaffold_2	Micbo1qcDRAFT_143473	921686	923845	None	3558	507	21524	No_constitutive_exon_found_in_species
ATGTGTACGCAAGCGTCTCGTTGACCGCTTACTGATATGACTGGGAATAGAT	944613	945318	945368	945316	-1	Micbo1qcscaffold_2	Micbo1qcDRAFT_157095	944613	946951	None	3558	507	21524	No_constitutive_exon_found_in_species
GCCGTACCAGAGTGAAATCATTCCTGACCTTGTGTTCCTATGGGAAACAGCC	1025142	1025306	1025356	1025304	-1	Micbo1qcscaffold_2	Micbo1qcDRAFT_192335	1023746	1027384	None	3558	507	21524	No_constitutive_exon_found_in_species
CCTCTCTCTCCATGAACAGCAGACTAATCACAGTCTATTTCTGGGGATAGAC	1335877	1337049	1335827	1335879	1	Micbo1qcscaffold_2	Micbo1qcDRAFT_157271	1335020	1337049	None	3558	507	21524	No_constitutive_exon_found_in_species
GCTACCCCAGCTACAAGCAAGAACATTCCTAGATACTGACGGGAGACCAGGT	1778547	1779068	1778497	1778549	1	Micbo1qcscaffold_2	Micbo1qcDRAFT_143787	1776248	1779068	None	3558	507	21524	No_constitutive_exon_found_in_species
CCTATCACTGCGATGTACACTTTCAGACACCATGCTTACACGGGCCAAAGAC	2184617	2184940	2184990	2184938	-1	Micbo1qcscaffold_2	Micbo1qcDRAFT_230846	2184489	2185252	None	3558	507	21524	No_constitutive_exon_found_in_species
AACGCCGGGGCTCCAAGGGGGATTTGTTGCTAACTGTGAGGGCGTGATAGTA	2258053	2258367	2258417	2258365	-1	Micbo1qcscaffold_2	Micbo1qcDRAFT_187563	2258053	2259451	None	3558	507	21524	No_constitutive_exon_found_in_species
ACTTCGCGCTCGTTACATTCAGGCACTGCAAGCTAACACAACTGGGACAGCT	2491957	2492357	2492407	2492355	-1	Micbo1qcscaffold_2	Micbo1qcDRAFT_28496	2491957	2494744	None	3558	507	21524	No_constitutive_exon_found_in_species
AGCGAAAGGGAGCCAGTGCTAACAAACCTGCTCGTCTTCGGGATACACAGGG	2597249	2597689	2597199	2597251	1	Micbo1qcscaffold_2	Micbo1qcDRAFT_192705	2596555	2598468	None	3558	507	21524	No_constitutive_exon_found_in_species
CCCGAGTTTGTCTGTGTGCAGGGCCTAATTCGTGTTGTGTCAGGGTGAAGCC	2648128	2648424	2648474	2648422	-1	Micbo1qcscaffold_2	Micbo1qcDRAFT_131358	2646952	2649783	None	3558	507	21524	No_constitutive_exon_found_in_species
CAGGGTCCTTTTGCTGCAAACTACGGACGAGAGATGATTGATGGGTGCAGGT	2831749	2831868	2831699	2831751	1	Micbo1qcscaffold_2	Micbo1qcDRAFT_217591	2831285	2832156	None	3558	507	21524	No_constitutive_exon_found_in_species
TTGTGTGTGCATGTGATTCATGTTGCAGGCAAGAAGCTGAACCAGGGTAGGC	2909315	2909377	2909265	2909317	1	Micbo1qcscaffold_2	Micbo1qcDRAFT_187643	2908398	2912996	None	3558	507	21524	No_constitutive_exon_found_in_species
CAATCTTCGGAACACTGCCACTGACATCTCTCCCTCCGCGGGCACAACAGCA	2994660	2995411	2994610	2994662	1	Micbo1qcscaffold_2	Micbo1qcDRAFT_217675	2993874	2995411	None	3558	507	21524	No_constitutive_exon_found_in_species
CATGATCCGTAACCGTTCCTTGTACAAGTGCTGATCCGCATCAGGGGCAGTG	3035952	3038585	3035902	3035954	1	Micbo1qcscaffold_2	Micbo1qcDRAFT_29959	3035353	3038585	None	3558	507	21524	No_constitutive_exon_found_in_species
CACGAAAGCAGGTGTGTTCTTCAACGCATTTTAACGACTCGGGGCGGCAGGT	3106322	3106725	3106775	3106723	-1	Micbo1qcscaffold_2	Micbo1qcDRAFT_192830	3105736	3107899	None	3558	507	21524	No_constitutive_exon_found_in_species
CAATGCATCTTATAGGGAAACCAGTTCCAAGCTGACAGGGGACAACACAGGA	3296552	3296679	3296729	3296677	-1	Micbo1qcscaffold_2	Micbo1qcDRAFT_217775	3296552	3298810	None	3558	507	21524	No_constitutive_exon_found_in_species
TTTCCAAGGGAAGTCGGACGCTGACCACTGGAATTTATCGGGGACAACAGCA	3310619	3311048	3311098	3311046	-1	Micbo1qcscaffold_2	Micbo1qcDRAFT_192890	3310619	3311517	None	3558	507	21524	No_constitutive_exon_found_in_species
CTGCTGCCTAGTATGATGTTCAAAAAGCTGACTTCCGTTGGGGAAAACAGTC	3323334	3323992	3324042	3323990	-1	Micbo1qcscaffold_2	Micbo1qcDRAFT_158205	3323334	3324688	None	3558	507	21524	No_constitutive_exon_found_in_species
CATGAGCACACCCTATTGAAGCCCGTCGCCACACCCACACCATGCGGGAGGA	3355562	3355691	3355512	3355564	1	Micbo1qcscaffold_2	Micbo1qcDRAFT_187701	3355110	3358347	None	3558	507	21524	No_constitutive_exon_found_in_species
CACAACCAGTCCAGACAGAGGTTACTAACCACGGGTGCGGGAACCAATAGAT	3412303	3412515	3412565	3412513	-1	Micbo1qcscaffold_2	Micbo1qcDRAFT_217851	3411735	3413878	None	3558	507	21524	No_constitutive_exon_found_in_species
GGTCCCAGAACGGGGTGGCTAATGCTGTGCCGGTGCTGCTGGGGGAACAGTA	3440930	3440989	3440880	3440932	1	Micbo1qcscaffold_2	Micbo1qcDRAFT_192919	3440415	3442007	None	3558	507	21524	No_constitutive_exon_found_in_species
AGCGGTGTGCTGAGGACCACGTCGATGTCGGTCAGTGCGGGTAGCGGAAGCG	3712124	3712483	3712074	3712126	1	Micbo1qcscaffold_2	Micbo1qcDRAFT_144525	3707682	3712483	None	3558	507	21524	No_constitutive_exon_found_in_species
TTATTTGGAAACGTGTCGGTGAGCACAAAGGACTGACTGGGGATCAACAGGT	3740286	3740423	3740236	3740288	1	Micbo1qcscaffold_2	Micbo1qcDRAFT_201480	3739820	3740644	None	3558	507	21524	No_constitutive_exon_found_in_species
CAGCCACGGTAGGAAAGTCCACAGCACTGACACACCCACACGGGCAACAGGG	3754382	3756559	3756609	3756557	-1	Micbo1qcscaffold_2	Micbo1qcDRAFT_218043	3753629	3756773	None	3558	507	21524	No_constitutive_exon_found_in_species
CAGGGCTGAAATCTGCGAAAGACCTTATGGCACGCCTGGCTGGGAGCCAGAT	3757624	3757764	3757574	3757626	1	Micbo1qcscaffold_2	Micbo1qcDRAFT_172438	3757061	3757764	None	3558	507	21524	No_constitutive_exon_found_in_species
GAAACGACTCGGAATTTGCCATGCGCCAGACCACTAACATGATCGGGCAGCC	3873811	3874803	3874853	3874801	-1	Micbo1qcscaffold_2	Micbo1qcDRAFT_158429	3873811	3876164	None	3558	507	21524	No_constitutive_exon_found_in_species
AGCCTACCTCTTGCCATACGAATATTGCAGGACACTGATTAGTGGGACAGCA	3878123	3878373	3878423	3878371	-1	Micbo1qcscaffold_2	Micbo1qcDRAFT_193015	3877195	3879692	None	3558	507	21524	No_constitutive_exon_found_in_species
GGTGCCCTGGTGCCGAGCAAAAGCGATCACCCACTAATTCGATTGGGCAGGG	3881063	3881234	3881013	3881065	1	Micbo1qcscaffold_2	Micbo1qcDRAFT_231297	3880065	3882060	None	3558	507	21524	No_constitutive_exon_found_in_species
AGGGTCCTGGCGGTGTACCGGCTCCCGCGCCCAAGGACATTGAGGGCTAGGG	3884648	3884832	3884882	3884830	-1	Micbo1qcscaffold_2	Micbo1qcDRAFT_218104	3883458	3886181	None	3558	507	21524	No_constitutive_exon_found_in_species
CAGAGCATGAAGCTGACATCGCCATGCCTGATCTTGCGCCGTGGGAACAGAA	3947755	3948160	3947705	3947757	1	Micbo1qcscaffold_2	Micbo1qcDRAFT_201555	3947461	3948160	None	3558	507	21524	No_constitutive_exon_found_in_species
CGTCCGCTTGGCCATACCAGATATGCCCAGTTGTGCTCATCAGGGTACAGAA	86384	87604	87654	87602	-1	Micbo1qcscaffold_3	Micbo1qcDRAFT_172560	84693	87897	None	3558	507	21524	No_constitutive_exon_found_in_species
CCTACACACGATACCGGAACGGAGGAGTCTTGCTAACGATGGGCGTGTAGTC	266902	266929	266852	266904	1	Micbo1qcscaffold_3	Micbo1qcDRAFT_158571	266679	267796	None	3558	507	21524	No_constitutive_exon_found_in_species
TGGTCAGTCATCCATTTGGATCATGTCACTACGTGCCTCGGGTGTACAAGCC	347065	347114	347164	347112	-1	Micbo1qcscaffold_3	Micbo1qcDRAFT_172649	344312	349469	None	3558	507	21524	No_constitutive_exon_found_in_species
CAAGTGCAACTGTGCATGAGCTTCAGATGCTTACTTGCAAAGGGTCATAGGG	357785	357853	357735	357787	1	Micbo1qcscaffold_3	Micbo1qcDRAFT_193121	357148	357853	None	3558	507	21524	No_constitutive_exon_found_in_species
GCTTACCGGGAAGAAAGTAACTTGTCGAACGATAGGAACGCAAAGGGCAGCT	541161	541244	541111	541163	1	Micbo1qcscaffold_3	Micbo1qcDRAFT_172710	540542	541244	None	3558	507	21524	No_constitutive_exon_found_in_species
AGCATACAGTCTGTGAAGCGGCCAGAGAGCTGACCACGTGAGGGGGCCAGTG	702938	703014	703064	703012	-1	Micbo1qcscaffold_3	Micbo1qcDRAFT_231490	702082	704046	None	3558	507	21524	No_constitutive_exon_found_in_species
CGAGACGGGGTCGCAATATCACGAGCCAATGCTGACCAGCAGGGTACCAGCC	714907	715781	715831	715779	-1	Micbo1qcscaffold_3	Micbo1qcDRAFT_231493	714203	716206	None	3558	507	21524	No_constitutive_exon_found_in_species
AACCCTCTTTCTTTTGACCTCCACACTTGCTGACGGTAACGGGAACACAGCT	928941	929865	928891	928943	1	Micbo1qcscaffold_3	Micbo1qcDRAFT_116022	928258	929865	None	3558	507	21524	No_constitutive_exon_found_in_species
GCGCGAAAGGGGAGGACGGGGTCGGGAAGATGCGCGAGACGGGGAGACAGTT	966345	966426	966295	966347	1	Micbo1qcscaffold_3	Micbo1qcDRAFT_187853	965624	966426	None	3558	507	21524	No_constitutive_exon_found_in_species
CCATGGATTGTCCTGAATCGTATAGCTAACATGGTTCTTGGGAGTTACAGGG	1000344	1001145	1000294	1000346	1	Micbo1qcscaffold_3	Micbo1qcDRAFT_193264	997945	1001613	None	3558	507	21524	No_constitutive_exon_found_in_species
GACGTAAGGATTTCATCATAGCTGACTTGCTCCTGTGGGACGGACAACAGAT	1179798	1179852	1179902	1179850	-1	Micbo1qcscaffold_3	Micbo1qcDRAFT_220617	1179327	1180285	None	3558	507	21524	No_constitutive_exon_found_in_species
CATTTATGAGTCTCCATCGACGGCCTCGACTAACATTAGGGACCGGACAGGA	1253663	1254264	1253613	1253665	1	Micbo1qcscaffold_3	Micbo1qcDRAFT_40767	1252802	1257846	None	3558	507	21524	No_constitutive_exon_found_in_species
GAGATGCACGTGTCGAGAACACCTGGCTGACGAAGCGTGGGATAATGTAGAC	1292068	1292948	1292998	1292946	-1	Micbo1qcscaffold_3	Micbo1qcDRAFT_132130	1292068	1295082	None	3558	507	21524	No_constitutive_exon_found_in_species
AGGAGCACGCCCCAAAGATAACCGCGATCATATTGACTCAACGGGCATAGGA	1312160	1312387	1312437	1312385	-1	Micbo1qcscaffold_3	Micbo1qcDRAFT_220653	1310958	1312851	None	3558	507	21524	No_constitutive_exon_found_in_species
CATTTTCCTTCTGAAGGAATTCAGCATTGACCAACTTTTGGGACATATAGGT	1330348	1331090	1331140	1331088	-1	Micbo1qcscaffold_3	Micbo1qcDRAFT_159026	1330348	1331674	None	3558	507	21524	No_constitutive_exon_found_in_species
CGACGTTGCGAACGGCAATAATTGAGCCAGACTAACATGGGCGTGAACAGTC	1490934	1492000	1492050	1491998	-1	Micbo1qcscaffold_3	Micbo1qcDRAFT_159097	1490934	1492348	None	3558	507	21524	No_constitutive_exon_found_in_species
GTCATTGCATCTAACGAATACGAACCGCATGCTGATGATCTGGGATGCAGAA	1547946	1548037	1547896	1547948	1	Micbo1qcscaffold_3	Micbo1qcDRAFT_220718	1546936	1549462	None	3558	507	21524	No_constitutive_exon_found_in_species
AAATTCTGCAGCACATGCAAGCACGAACAGATGCTGATACTGGGATATAGTA	1582786	1583074	1582736	1582788	1	Micbo1qcscaffold_3	Micbo1qcDRAFT_231697	1581631	1583975	None	3558	507	21524	No_constitutive_exon_found_in_species
TCCGAAGGCCAAGCAAAACTGCACTAAGCAGCATATCTACAAAGGGCAAGCT	1723219	1723402	1723169	1723221	1	Micbo1qcscaffold_3	Micbo1qcDRAFT_173030	1720346	1723402	None	3558	507	21524	No_constitutive_exon_found_in_species
CTTGTCTCGAGTGACCCACAGTCATAGAGACGATACTGATCGGGAACCAGGT	1811976	1812055	1812105	1812053	-1	Micbo1qcscaffold_3	Micbo1qcDRAFT_159275	1809669	1812532	None	3558	507	21524	No_constitutive_exon_found_in_species
CTTCTGAGAACACCAAGCGTGCTGACCACCACCGCAAACGGGGTTTGAAGGC	1811273	1811664	1811714	1811662	-1	Micbo1qcscaffold_3	Micbo1qcDRAFT_159275	1809669	1812532	None	3558	507	21524	No_constitutive_exon_found_in_species
CACTTCTTAAAACATGCCTGTTGTGTGCAGCTGACGGCTGACATGGGCAGAC	1916707	1916747	1916797	1916745	-1	Micbo1qcscaffold_3	Micbo1qcDRAFT_220843	1907543	1917244	None	3558	507	21524	No_constitutive_exon_found_in_species
AGGATCTGCGAAGCCAGTCTATTGGAACAAAACTGCTAACACGGGAACAGGT	2030274	2031425	2031475	2031423	-1	Micbo1qcscaffold_3	Micbo1qcDRAFT_43036	2028791	2031946	None	3558	507	21524	No_constitutive_exon_found_in_species
AAAGCATCGTTGGTAGAGACTGGTCATACTGACTCGCTTGGGATATATAGAA	2204915	2204955	2204865	2204917	1	Micbo1qcscaffold_3	Micbo1qcDRAFT_159464	2204384	2205786	None	3558	507	21524	No_constitutive_exon_found_in_species
GAGACAAAACACCGGGCTGACCACGTGGACGACTCCCTTCGGGACCAAAGTG	2315696	2316002	2315646	2315698	1	Micbo1qcscaffold_3	Micbo1qcDRAFT_220949	2315410	2316916	None	3558	507	21524	No_constitutive_exon_found_in_species
GCCCGTGTGTCTCGTGAGCACCGTCTAACCGCACTGATTGGGACAAACAGAG	2391861	2392013	2391811	2391863	1	Micbo1qcscaffold_3	Micbo1qcDRAFT_145167	2391216	2394089	None	3558	507	21524	No_constitutive_exon_found_in_species
ATCAACCATCCGTTCTGGGGAGCAATGGAAATACTGACCTCGAGGGGCAGAA	2482485	2483401	2482435	2482487	1	Micbo1qcscaffold_3	Micbo1qcDRAFT_159606	2481986	2483401	None	3558	507	21524	No_constitutive_exon_found_in_species
AGGCGAGCAGTCCCGACGGGCGGACCTCGGCTAATACAGCGGGAGCATAGCT	2508781	2508929	2508731	2508783	1	Micbo1qcscaffold_3	Micbo1qcDRAFT_202309	2508424	2508929	None	3558	507	21524	No_constitutive_exon_found_in_species
GCAGGGGAAACATCAAAACTAACGAGAGCGCCTTGCCCCCACGGGTACAGGT	2538698	2538804	2538854	2538802	-1	Micbo1qcscaffold_3	Micbo1qcDRAFT_159626	2538125	2539312	None	3558	507	21524	No_constitutive_exon_found_in_species
GATAAAATCGTGCTGGAGCTTGAGCTAAGCAGAAGCAGGGGAATATACAGTA	2619881	2619913	2619831	2619883	1	Micbo1qcscaffold_3	Micbo1qcDRAFT_221025	2617475	2620802	None	3558	507	21524	No_constitutive_exon_found_in_species
ATCCTTTGACTGAAATGGCACCATTCTAACTTCCTGAGGGGGAAAAACAGAC	2766912	2767058	2766862	2766914	1	Micbo1qcscaffold_3	Micbo1qcDRAFT_44632	2766470	2767556	None	3558	507	21524	No_constitutive_exon_found_in_species
CGGCACATTTGACTGACCGTGACGACCTACGTGGCGGGGCAAAAAATCAGAT	2767232	2767556	2767182	2767234	1	Micbo1qcscaffold_3	Micbo1qcDRAFT_44632	2766470	2767556	None	3558	507	21524	No_constitutive_exon_found_in_species
GGCATGTCCTTGTGGGAGCTGGGGGATCGGAGAGCTGCCAAGGGTCACAGGC	2774485	2774765	2774815	2774763	-1	Micbo1qcscaffold_3	Micbo1qcDRAFT_173336	2774485	2776040	None	3558	507	21524	No_constitutive_exon_found_in_species
AACATCTCGCCAGGTACACACGCTGACTGTCGCTTCATTCGGGCCTGAAGAC	2833776	2835233	2835283	2835231	-1	Micbo1qcscaffold_3	Micbo1qcDRAFT_182758	2833776	2835337	None	3558	507	21524	No_constitutive_exon_found_in_species
GCGTGCGCTCTAATTCACCCGCTAACGAGAGGTTGGGTCTGGGACAACAGCA	2868768	2869790	2868718	2868770	1	Micbo1qcscaffold_3	Micbo1qcDRAFT_44886	2868267	2870450	None	3558	507	21524	No_constitutive_exon_found_in_species
TGTCCTCTCCGGAGGATGGCAGCTTCGCTGCAGATCTCGCACGGGCACAGGA	2942950	2943035	2942900	2942952	1	Micbo1qcscaffold_3	Micbo1qcDRAFT_173387	2941788	2943906	None	3558	507	21524	No_constitutive_exon_found_in_species
TGGGCATGGCTGCTGTCGTTGCTACTACTGCTAGTGGGGGTGGGGTTGAGGG	3010584	3010752	3010534	3010586	1	Micbo1qcscaffold_3	Micbo1qcDRAFT_188029	3008970	3010977	None	3558	507	21524	No_constitutive_exon_found_in_species
GCCGGGTCTGTCAGGTGGAGAAGGAGCCGGCATCGGGGCCGAGCACGCAGCT	3010797	3010977	3010747	3010799	1	Micbo1qcscaffold_3	Micbo1qcDRAFT_188029	3008970	3010977	None	3558	507	21524	No_constitutive_exon_found_in_species
TTGGCGACAATGGCTATCTTCCTGTGCTTATAGACCCAGCCGGGGAGTAGTA	3225942	3226044	3225892	3225944	1	Micbo1qcscaffold_3	Micbo1qcDRAFT_173466	3225115	3226044	None	3558	507	21524	No_constitutive_exon_found_in_species
TGGTATCTAAGTCGTACTCGTGAGCATATTGACTAAATCTATGGGAACAGGC	3307283	3308415	3307233	3307285	1	Micbo1qcscaffold_3	Micbo1qcDRAFT_145459	3306893	3310187	None	3558	507	21524	No_constitutive_exon_found_in_species
CGCTTCTATCTCGAGATATCGTTCCATCTCACAAGCTTGAGGGAAACAAGAC	3345255	3345785	3345835	3345783	-1	Micbo1qcscaffold_3	Micbo1qcDRAFT_45951	3345255	3346005	None	3558	507	21524	No_constitutive_exon_found_in_species
GTCTCAAGACAGGCATATTCTCTACGATGCGGAAACTGACGGGGCTGCAGAC	3350100	3351258	3350050	3350102	1	Micbo1qcscaffold_3	Micbo1qcDRAFT_159986	3348845	3351645	None	3558	507	21524	No_constitutive_exon_found_in_species
TGGATATTTCCCTATAATATACTGACACTGCTCCCGTGGGGAGCGAAAAGGC	3504926	3505709	3504876	3504928	1	Micbo1qcscaffold_3	Micbo1qcDRAFT_46404	3504195	3505709	None	3558	507	21524	No_constitutive_exon_found_in_species
TAGTTGTAGAGACTCTGTCCGGGGTATTGAGCCTCTACCCCGGGGGGCAGGT	3772284	3772389	3772234	3772286	1	Micbo1qcscaffold_3	Micbo1qcDRAFT_193918	3771993	3774246	None	3558	507	21524	No_constitutive_exon_found_in_species
TTATCATCTGGCCCGCTTTCACAAGACATGGGCTAACGCAAGGGCAAAAGTT	3809871	3810573	3810623	3810571	-1	Micbo1qcscaffold_3	Micbo1qcDRAFT_221365	3809871	3812325	None	3558	507	21524	No_constitutive_exon_found_in_species
ATGCTGCACATCGGAAATTACGATAGGACGCTTGAGTCAGGCTCGGGAAGAC	109144	109183	109233	109181	-1	Micbo1qcscaffold_4	Micbo1qcDRAFT_182901	107497	109557	None	3558	507	21524	No_constitutive_exon_found_in_species
GAGGAGCTCCACATACTTGAGTGGAAGCCGGAAAGCTTTGCTGGGGGTAGTC	173686	173742	173636	173688	1	Micbo1qcscaffold_4	Micbo1qcDRAFT_202774	172913	173742	None	3558	507	21524	No_constitutive_exon_found_in_species
CCGACCATTTCTGTTTTGGTTCCAGGACAAACATACTGACAATGGGCTAGCA	214471	215378	215428	215376	-1	Micbo1qcscaffold_4	Micbo1qcDRAFT_188135	213736	217344	None	3558	507	21524	No_constitutive_exon_found_in_species
GATCGGCGATGTCTACTAGTAGGCGTGACGTCCTTGCAACATGGGGATAGAT	444257	444437	444487	444435	-1	Micbo1qcscaffold_4	Micbo1qcDRAFT_173814	443174	445022	None	3558	507	21524	No_constitutive_exon_found_in_species
GCCCCCATCCACGCGGCGATCTTGATAGACTAATCACTGTGGGACTATAGCC	564218	564333	564383	564331	-1	Micbo1qcscaffold_4	Micbo1qcDRAFT_232397	563328	567430	None	3558	507	21524	No_constitutive_exon_found_in_species
CTGCCCGTCGGCAACCCAAGCTCTATACTAACCGTGGCTGGGAATAACAGGC	786501	787099	786451	786503	1	Micbo1qcscaffold_4	Micbo1qcDRAFT_133101	785390	787662	None	3558	507	21524	No_constitutive_exon_found_in_species
GTTATTGGCGTCCGGGGGAGCTAGAGCTGATTACCGCCATGGGGCAACAGGC	1106364	1106371	1106314	1106366	1	Micbo1qcscaffold_4	Micbo1qcDRAFT_173990	1105917	1106452	None	3558	507	21524	No_constitutive_exon_found_in_species
AGGAACGGGACGCTGTACCAACGAGAGAAGCTCACAAGTGACGGGAGCAGAG	1232085	1232125	1232175	1232123	-1	Micbo1qcscaffold_4	Micbo1qcDRAFT_145953	1230871	1232447	None	3558	507	21524	No_constitutive_exon_found_in_species
TCGAGTTGCCGGTATCACCACTACGTCAGAACTGACACTCGTGTGGGCAGGA	1271283	1271540	1271233	1271285	1	Micbo1qcscaffold_4	Micbo1qcDRAFT_203069	1270742	1272419	None	3558	507	21524	No_constitutive_exon_found_in_species
ATGCTACTGTCATGACACGTTCGAGCGTAAGAGCTAACCAGGGCATACAGGC	1335145	1335295	1335345	1335293	-1	Micbo1qcscaffold_4	Micbo1qcDRAFT_194255	1334123	1336133	None	3558	507	21524	No_constitutive_exon_found_in_species
CTTGCTCAATTAGTAACAAGACAGTAGTCTGACGATCATACAGGGAAAAGCT	1420948	1423214	1420898	1420950	1	Micbo1qcscaffold_4	Micbo1qcDRAFT_52232	1420574	1423214	None	3558	507	21524	No_constitutive_exon_found_in_species
CAAAGAAAAGGGTCTGAAACTAGACGCTGACTTGGCGCTACCACGGGGAGCG	1447603	1448185	1448235	1448183	-1	Micbo1qcscaffold_4	Micbo1qcDRAFT_222676	1447603	1449492	None	3558	507	21524	No_constitutive_exon_found_in_species
GTGACCAACGCGGGGTCGTAGCTGACGTGTTATTTGTTGTGGGCATGTAGCA	1542378	1543569	1542328	1542380	1	Micbo1qcscaffold_4	Micbo1qcDRAFT_52607	1541852	1544577	None	3558	507	21524	No_constitutive_exon_found_in_species
ACATCACCGCTACTCCTAGTCTAGGAGTACATCGCTAACGGGATGCACAGAA	1640132	1641005	1641055	1641003	-1	Micbo1qcscaffold_4	Micbo1qcDRAFT_133363	1640132	1641928	None	3558	507	21524	No_constitutive_exon_found_in_species
GGAGCTTATCATCCCGTGCGTGCTCGTATTCGACCTGGCTTTGGGGGCAGGT	1660047	1660282	1660332	1660280	-1	Micbo1qcscaffold_4	Micbo1qcDRAFT_174151	1659407	1660781	None	3558	507	21524	No_constitutive_exon_found_in_species
GGCGTGTACTCTGGTCTTGCGCATGCTAAAGGACCTACCGAATATGGGAGCC	1820527	1820606	1820477	1820529	1	Micbo1qcscaffold_4	Micbo1qcDRAFT_188297	1818729	1822234	None	3558	507	21524	No_constitutive_exon_found_in_species
GCTGATTATCCTGCAGCAAAAGAGGATCAACCGCTGACAGACTGGGACAGAT	1870038	1870136	1869988	1870040	1	Micbo1qcscaffold_4	Micbo1qcDRAFT_161033	1868234	1871143	None	3558	507	21524	No_constitutive_exon_found_in_species
AATAACTGTCACCTCTTTCCTTTCCGGCTGTTCGCTAAAGTAAAGGGCAGGA	1892588	1892759	1892809	1892757	-1	Micbo1qcscaffold_4	Micbo1qcDRAFT_53278	1891740	1894027	None	3558	507	21524	No_constitutive_exon_found_in_species
ATCTGTGGTCTCGGTGACAGCCACTGACGTTTGTTACAAATGGGAAACAGGG	1912867	1912939	1912989	1912937	-1	Micbo1qcscaffold_4	Micbo1qcDRAFT_53412	1911480	1913355	None	3558	507	21524	No_constitutive_exon_found_in_species
CTTAGATGAGTCCACTAACAGCATGTTGTTTTGCTTTTGGGGGGCAACAGGA	1911480	1911737	1911787	1911735	-1	Micbo1qcscaffold_4	Micbo1qcDRAFT_53412	1911480	1913355	None	3558	507	21524	No_constitutive_exon_found_in_species
GCATGCCACGCCGTAATAGCTCCCACCCACCCGCCGAGAGTGGGTGACAGCG	1927186	1927297	1927347	1927295	-1	Micbo1qcscaffold_4	Micbo1qcDRAFT_174226	1927186	1928280	None	3558	507	21524	No_constitutive_exon_found_in_species
CAAGGCTGACTCTGAGGGGCCAAGACTGGCACATGATTATTTGGGGGAAGCT	1937486	1937754	1937804	1937752	-1	Micbo1qcscaffold_4	Micbo1qcDRAFT_222822	1937486	1938691	None	3558	507	21524	No_constitutive_exon_found_in_species
GTCTTCCCTAGTGCCACTATTCAGCTTGCTCATCGCCCGAGGGAAAACAGAT	1980454	1980530	1980404	1980456	1	Micbo1qcscaffold_4	Micbo1qcDRAFT_232755	1980162	1981524	None	3558	507	21524	No_constitutive_exon_found_in_species
GTTCACAGCCCTTTCGCTCGATTCTTGGGGCCAGCACTAACGGTGGGTAGGT	2069296	2069502	2069552	2069500	-1	Micbo1qcscaffold_4	Micbo1qcDRAFT_194438	2068323	2070643	None	3558	507	21524	No_constitutive_exon_found_in_species
CATCGGTGCTGCACACATGCATCAGTTGCTAACATGCCCTGGGATTGTAGGC	2149737	2149961	2150011	2149959	-1	Micbo1qcscaffold_4	Micbo1qcDRAFT_203325	2149737	2150171	None	3558	507	21524	No_constitutive_exon_found_in_species
GCATACAGAGCCCCGAAAGTAGCGTACTCTACCACTTGGGAAGCTGGCAGGA	2218810	2218890	2218940	2218888	-1	Micbo1qcscaffold_4	Micbo1qcDRAFT_174322	2218810	2220547	None	3558	507	21524	No_constitutive_exon_found_in_species
GTAAGCTCGGGCTCTGTGCCTTTTGAATTTTGTGTTTAATTTGGGAGTAGCA	2229125	2229216	2229075	2229127	1	Micbo1qcscaffold_4	Micbo1qcDRAFT_222903	2227967	2229280	None	3558	507	21524	No_constitutive_exon_found_in_species
AACGATTTCCTCGAACCTTTTACTAAAACAATACAATGAAATGGGAACAGAT	2315208	2315785	2315158	2315210	1	Micbo1qcscaffold_4	Micbo1qcDRAFT_222919	2312739	2315785	None	3558	507	21524	No_constitutive_exon_found_in_species
GGAACGTGTCGAATGCTGGTGCACCCCCAGGCCCCTGCCATGGCGGGCAGGA	2418604	2418657	2418554	2418606	1	Micbo1qcscaffold_4	Micbo1qcDRAFT_174379	2417705	2419221	None	3558	507	21524	No_constitutive_exon_found_in_species
GATCAGACACTAGCCGAGAGTCGCGGTGTGGGTGATCAAATGAGGGAAAGAA	2444649	2445228	2444599	2444651	1	Micbo1qcscaffold_4	Micbo1qcDRAFT_188360	2443909	2445556	None	3558	507	21524	No_constitutive_exon_found_in_species
TGAGTGTTCCGTTGCACAATGGGCATTCCTGCTCACAAAAACGGGACCAGCC	2506536	2506684	2506734	2506682	-1	Micbo1qcscaffold_4	Micbo1qcDRAFT_117626	2505747	2507029	None	3558	507	21524	No_constitutive_exon_found_in_species
AAGCAAGGTACGTTGTATTTGCGTCACAGGAAGCTGACCCGTGAGGGCAGGG	2576680	2577008	2576630	2576682	1	Micbo1qcscaffold_4	Micbo1qcDRAFT_133674	2576315	2577483	None	3558	507	21524	No_constitutive_exon_found_in_species
GCTTCAGCGGACTTGGCTAACACGCGTCATTGGCAACGATGGGAGAACAGCA	2784849	2784962	2785012	2784960	-1	Micbo1qcscaffold_4	Micbo1qcDRAFT_174504	2783639	2785177	None	3558	507	21524	No_constitutive_exon_found_in_species
AGTTTTCGAACACTTCATTGAGGAAGATATTTCTGATGTCTGGGGTGTAGCA	3097424	3097551	3097374	3097426	1	Micbo1qcscaffold_4	Micbo1qcDRAFT_183230	3096682	3099429	None	3558	507	21524	No_constitutive_exon_found_in_species
TGTCTTGCAATATCGTGCGACCCCTACTAACTGATGAATGCACGGGACAGTT	3213701	3213798	3213651	3213703	1	Micbo1qcscaffold_4	Micbo1qcDRAFT_223225	3213169	3215641	None	3558	507	21524	No_constitutive_exon_found_in_species
GCTCAACACCTACTCCAGTGCCGCAGAGATCATTTAGCTGATGGGAGCAGGT	3226130	3232886	3232936	3232884	-1	Micbo1qcscaffold_4	Micbo1qcDRAFT_203667	3226130	3233892	None	3558	507	21524	No_constitutive_exon_found_in_species
CGACCAGATTCCGTCCTGCTCGGTCTTGCTGACTCGTGCCGATGGGGTAGAG	9836	9920	9970	9918	-1	Micbo1qcscaffold_5	Micbo1qcDRAFT_233063	8162	10866	None	3558	507	21524	No_constitutive_exon_found_in_species
TCTACCTGATCTCTATGGATACCATGTCTGACTGATATGCACATTGGGAGGT	9643	9740	9790	9738	-1	Micbo1qcscaffold_5	Micbo1qcDRAFT_233063	8162	10866	None	3558	507	21524	No_constitutive_exon_found_in_species
AGGCGTTTTTCGCAAAATACCCCGAGTACGCGCACTGTCGGATGGGTCAGCC	34218	34271	34168	34220	1	Micbo1qcscaffold_5	Micbo1qcDRAFT_203690	32664	34271	None	3558	507	21524	No_constitutive_exon_found_in_species
CTATCGTCAACGCCAACAAGAATGAAACCCCAGACTGATTCGGGGCGCAGGA	52025	52071	51975	52027	1	Micbo1qcscaffold_5	Micbo1qcDRAFT_223755	50896	53348	None	3558	507	21524	No_constitutive_exon_found_in_species
TGGCTCCGATCTTAAACCGAGGCATCTGCTAATGACAGAGGGCCAAACAGTC	61593	68079	68129	68077	-1	Micbo1qcscaffold_5	Micbo1qcDRAFT_233068	61593	69120	None	3558	507	21524	No_constitutive_exon_found_in_species
GCCACGAGCTGGGTCTAGTATGCTGGCTAACATTATGGTCATCGGGACAGAT	115401	115563	115351	115403	1	Micbo1qcscaffold_5	Micbo1qcDRAFT_57029	114684	115758	None	3558	507	21524	No_constitutive_exon_found_in_species
CCTGCTTCACACTTCTCTAATGGCAATAGACATGCTGATACCGGGGATAGCC	278199	278231	278281	278229	-1	Micbo1qcscaffold_5	Micbo1qcDRAFT_133872	276836	278426	None	3558	507	21524	No_constitutive_exon_found_in_species
GCACGAGCCTCGCACGCATCCGTTTCGTGTTGGCCGTGTTCAAGGGCAAGGT	428351	428406	428456	428404	-1	Micbo1qcscaffold_5	Micbo1qcDRAFT_174786	427576	429773	None	3558	507	21524	No_constitutive_exon_found_in_species
TGATCAAACTGTTGAACCTGTACTTATCAGCACCAATCCGTGGGAAACAGGT	430707	430785	430657	430709	1	Micbo1qcscaffold_5	Micbo1qcDRAFT_183300	430331	431721	None	3558	507	21524	No_constitutive_exon_found_in_species
TCTCTCCGGCCTTTGTAAATTTAGAGCCCTGTATTGTTTCGGGGATCAAGCT	456417	456442	456367	456419	1	Micbo1qcscaffold_5	Micbo1qcDRAFT_194807	455420	456442	None	3558	507	21524	No_constitutive_exon_found_in_species
TTGGCAGGTTATATCAAGACTCTTTGGAAAAGCACTGGCCAGGGTGGCAGAC	630872	631031	630822	630874	1	Micbo1qcscaffold_5	Micbo1qcDRAFT_223926	629634	631031	None	3558	507	21524	No_constitutive_exon_found_in_species
TGCATTGAGCACTGACCAAGTGAGCTGACCAAAACATGCAACGGGACTAGGG	737550	737605	737500	737552	1	Micbo1qcscaffold_5	Micbo1qcDRAFT_203912	736168	737605	None	3558	507	21524	No_constitutive_exon_found_in_species
CCGAGTCCTAGGATGACTTTCACTCCGATCTTACTGAAAGGGAAGGTCAGGA	741922	742572	742622	742570	-1	Micbo1qcscaffold_5	Micbo1qcDRAFT_194872	741922	746376	None	3558	507	21524	No_constitutive_exon_found_in_species
TAATGGCAATCCCATATGTGACAGCACGCTGACACCATGGGCGATGGTAGTG	854499	854884	854934	854882	-1	Micbo1qcscaffold_5	Micbo1qcDRAFT_58313	854499	855887	None	3558	507	21524	No_constitutive_exon_found_in_species
TCCGGCGAAAACATGAACTAACACAATAAGGTGATGAAGCTGAGGGGCAGGC	897464	897556	897414	897466	1	Micbo1qcscaffold_5	Micbo1qcDRAFT_174932	897109	897981	None	3558	507	21524	No_constitutive_exon_found_in_species
TCCTTCACCTTTGCGAGACGTATAAGTCACTGACAAAGAAACGGGAGTAGCA	1031119	1031193	1031069	1031121	1	Micbo1qcscaffold_5	Micbo1qcDRAFT_162007	1030552	1032560	None	3558	507	21524	No_constitutive_exon_found_in_species
CTCCGCTCGGCACCGTGATTACGTTCACTAACTTTCTGCACTGGGAAAAGGC	1056288	1056515	1056565	1056513	-1	Micbo1qcscaffold_5	Micbo1qcDRAFT_233306	1056288	1058071	None	3558	507	21524	No_constitutive_exon_found_in_species
GAGGAGGAGGCAGAAGCCGTTACTGACACGCCGACGATTGCTGGGAACAGGT	1149002	1149055	1148952	1149004	1	Micbo1qcscaffold_5	Micbo1qcDRAFT_58857	1148162	1151095	None	3558	507	21524	No_constitutive_exon_found_in_species
CCCCCCTCGGGGGTCGAATGGCGAACAACAGCTGACTTCGGGAGTCAAAGAT	1274462	1274588	1274638	1274586	-1	Micbo1qcscaffold_5	Micbo1qcDRAFT_204064	1274462	1274891	None	3558	507	21524	No_constitutive_exon_found_in_species
ACTCCACTCAGGTCCTTCTCACGGGTCTCCTTCTAATCAGGTGGGAACAGAG	1298303	1298421	1298253	1298305	1	Micbo1qcscaffold_5	Micbo1qcDRAFT_195001	1297750	1298723	None	3558	507	21524	No_constitutive_exon_found_in_species
ACCAGTTGTGAAGAAAACTGACCACGGAATCCGTCCCCCCCCGGGAACAGTT	1320257	1320451	1320207	1320259	1	Micbo1qcscaffold_5	Micbo1qcDRAFT_162147	1319520	1320770	None	3558	507	21524	No_constitutive_exon_found_in_species
AGACAGGACCAGAGCGTCCGTGGCTAATCCATACTCATCGGCGGGCGCAGCT	1450030	1450153	1450203	1450151	-1	Micbo1qcscaffold_5	Micbo1qcDRAFT_233418	1449556	1450533	None	3558	507	21524	No_constitutive_exon_found_in_species
CCCAGAAAGAGTGCACCCGGCGAACCATCGATTGCTGACGCGGGCGACAGTG	1789949	1791364	1789899	1789951	1	Micbo1qcscaffold_5	Micbo1qcDRAFT_233507	1789448	1791364	None	3558	507	21524	No_constitutive_exon_found_in_species
ATTCCATTATCTGGAAATGTCCCGTCGATTTTTCACTAACAGGGCCACAGAC	1812784	1813621	1812734	1812786	1	Micbo1qcscaffold_5	Micbo1qcDRAFT_60352	1811618	1813621	None	3558	507	21524	No_constitutive_exon_found_in_species
CGACAAGACCTCTGGTGGCAAGCAGGACCTCAAGTCCGCAGGGCCCGAAGTG	1821178	1821411	1821461	1821409	-1	Micbo1qcscaffold_5	Micbo1qcDRAFT_224372	1821178	1829684	None	3558	507	21524	No_constitutive_exon_found_in_species
AAAATTCCATGGAAACGGCTCTATCTGTGGCTTTCTAACCACGGGAATAGGG	1973800	1974369	1974419	1974367	-1	Micbo1qcscaffold_5	Micbo1qcDRAFT_188607	1972279	1975288	None	3558	507	21524	No_constitutive_exon_found_in_species
GAGTTCGAAATTTTCCGAGTGCACAATTTACTAATGCCAGGGTCAAACAGCC	2003994	2004008	2004058	2004006	-1	Micbo1qcscaffold_5	Micbo1qcDRAFT_162475	2003654	2005932	None	3558	507	21524	No_constitutive_exon_found_in_species
ATCCCGAGCGAAGATAGCGGAAACTGACCATCGGTTTTGCGGGCATGCAGGA	2449938	2450163	2450213	2450161	-1	Micbo1qcscaffold_5	Micbo1qcDRAFT_118346	2449744	2450416	None	3558	507	21524	No_constitutive_exon_found_in_species
CTTTGATTGTTTTCATCTCATGACGTGAAACTTTTCTGACACGGGAACAGGT	85623	85862	85573	85625	1	Micbo1qcscaffold_6	Micbo1qcDRAFT_63617	83181	87892	None	3558	507	21524	No_constitutive_exon_found_in_species
TCTCTTCCCTTTGCACGCCATGATGCCTGTGCTAATCTACGGGGGAATAGGA	113700	114342	114392	114340	-1	Micbo1qcscaffold_6	Micbo1qcDRAFT_195380	113700	114627	None	3558	507	21524	No_constitutive_exon_found_in_species
TTAGGCACCCTTCCGCCGTTCCTGAACATGACACTACCCACGAGGGTCAGTC	148541	148618	148668	148616	-1	Micbo1qcscaffold_6	Micbo1qcDRAFT_175474	147071	148754	None	3558	507	21524	No_constitutive_exon_found_in_species
TCAACGACGCGCAGCTGCTCGGATGCTAACAAAGTGATTGTGATGGGCAGAT	382218	382278	382168	382220	1	Micbo1qcscaffold_6	Micbo1qcDRAFT_134684	381459	382974	None	3558	507	21524	No_constitutive_exon_found_in_species
TCCCGATCCTGTGTTTTGAATGGGGAGAGTGCTGACAGCGTGGGACGCAGAG	492473	492501	492551	492499	-1	Micbo1qcscaffold_6	Micbo1qcDRAFT_163040	492032	493182	None	3558	507	21524	No_constitutive_exon_found_in_species
CCAGGCCGTCATCAACACCGACGCACATAAGCGGTGATGATGATGGGAAGAA	577354	577468	577518	577466	-1	Micbo1qcscaffold_6	Micbo1qcDRAFT_147472	576934	579034	None	3558	507	21524	No_constitutive_exon_found_in_species
GAATCTGAGTACAAAAAAAAAAAAAGCTGACATTCTTCCCGGGAAAACAGTT	631143	631278	631328	631276	-1	Micbo1qcscaffold_6	Micbo1qcDRAFT_204639	628833	632457	None	3558	507	21524	No_constitutive_exon_found_in_species
GTCTGTGTGCCTGGCTGATAGACTGACCAACGTGTTATGTGGGAAACCAGGG	667568	667747	667518	667570	1	Micbo1qcscaffold_6	Micbo1qcDRAFT_233909	666505	668277	None	3558	507	21524	No_constitutive_exon_found_in_species
AACTTTTTCTTACTTTGGCTGATTTTGGCTGACCGCGCAACGGGAGATAGTT	678368	679581	678318	678370	1	Micbo1qcscaffold_6	Micbo1qcDRAFT_233913	677813	679581	None	3558	507	21524	No_constitutive_exon_found_in_species
GATCTGGAGCACGCCATGTGTAAGCCAGGACTGAGTTGTCAAGGGCTCAGCC	699954	700221	700271	700219	-1	Micbo1qcscaffold_6	Micbo1qcDRAFT_225276	699954	701916	None	3558	507	21524	No_constitutive_exon_found_in_species
CTTCTTTCTTGCAGCAAGTCCGCAAACGGTTCGACTAACCACGGGCACAGAA	955198	957760	955148	955200	1	Micbo1qcscaffold_6	Micbo1qcDRAFT_147622	953152	958835	None	3558	507	21524	No_constitutive_exon_found_in_species
CACCTTTAAGACCTTGGTAGCGGCTGCCCTGGCTAACATGCGAAGGGTAGGT	1037356	1037896	1037306	1037358	1	Micbo1qcscaffold_6	Micbo1qcDRAFT_66040	1037074	1037896	None	3558	507	21524	No_constitutive_exon_found_in_species
TCCCCTTCACTCTGTCCACCTACCCAACTAACCGGCCCGGAGGGAAACAGGG	1312641	1313341	1313391	1313339	-1	Micbo1qcscaffold_6	Micbo1qcDRAFT_234075	1312641	1314755	None	3558	507	21524	No_constitutive_exon_found_in_species
CGACCAACAGCAACACGAACAGCACCGCCGGGCGTCAATGGGCAACACAGAC	116602	117762	117812	117760	-1	Micbo1qcscaffold_7	Micbo1qcDRAFT_225677	116602	119541	None	3558	507	21524	No_constitutive_exon_found_in_species
ATCCCACTTGCAGCTAACAACTCTCTCTCTTATTCCGCGGTGGGAAACAGAC	174772	175758	175808	175756	-1	Micbo1qcscaffold_7	Micbo1qcDRAFT_234119	174772	176172	None	3558	507	21524	No_constitutive_exon_found_in_species
TCGTAGCGCTACACTGTCACTTGTGCGCATTACTCACCAAGCACGGGCAGCT	234882	235093	235143	235091	-1	Micbo1qcscaffold_7	Micbo1qcDRAFT_234134	233723	235612	None	3558	507	21524	No_constitutive_exon_found_in_species
TCTGGACCTCTGCACATTTTCGCTAACTCTATGGATGCGGGAAACCACAGAC	400126	400246	400296	400244	-1	Micbo1qcscaffold_7	Micbo1qcDRAFT_204952	400126	402342	None	3558	507	21524	No_constitutive_exon_found_in_species
GGAGGAAGGAGACCATTTGAGCTGACTTCGGGCACCTCCGGGACGTGTAGGT	458768	458873	458923	458871	-1	Micbo1qcscaffold_7	Micbo1qcDRAFT_175931	457709	458979	None	3558	507	21524	No_constitutive_exon_found_in_species
ACGCTGGCATGGACATGGTCATGCCCAGCAGTCCGCTATGGGGAACTGAGCT	471643	471700	471593	471645	1	Micbo1qcscaffold_7	Micbo1qcDRAFT_188908	470292	473095	None	3558	507	21524	No_constitutive_exon_found_in_species
GTCTGGTGGACTCATCTCAGCTAATCCGGGGCGGGGCGGGGGGATGACAGGC	533610	534130	533560	533612	1	Micbo1qcscaffold_7	Micbo1qcDRAFT_147994	532417	534130	None	3558	507	21524	No_constitutive_exon_found_in_species
GCGCGTGGTCTAGCACTTTGCAGAACGACTGACATCGGTCGGGCAAACAGGT	787276	787384	787434	787382	-1	Micbo1qcscaffold_7	Micbo1qcDRAFT_205055	786797	788505	None	3558	507	21524	No_constitutive_exon_found_in_species
GTCTCGTCCCCTACAGCAAGCGGAAGTGAATGGCTGATGTGGGCACGTAGAG	794169	794904	794119	794171	1	Micbo1qcscaffold_7	Micbo1qcDRAFT_68861	792981	795913	None	3558	507	21524	No_constitutive_exon_found_in_species
TGGCAATGGAGATGGCTAAGAGCGAGCTTGCCGGTGGAAAGGGCCGAGAGAA	797077	797595	797027	797079	1	Micbo1qcscaffold_7	Micbo1qcDRAFT_148094	796087	797595	None	3558	507	21524	No_constitutive_exon_found_in_species
CATTCTCCGTGCCAACGAGTAGGTCCGCATTGTCATTGTGCACCGGGAAGGC	1025091	1025168	1025041	1025093	1	Micbo1qcscaffold_7	Micbo1qcDRAFT_176084	1024779	1026336	None	3558	507	21524	No_constitutive_exon_found_in_species
CACCACTGCTTTTCCTAATGAACTGAATGCCATGCTAACAACCAGGGCAGTT	1065907	1065976	1066026	1065974	-1	Micbo1qcscaffold_7	Micbo1qcDRAFT_148227	1065348	1067525	None	3558	507	21524	No_constitutive_exon_found_in_species
GGGCTATCTTTCCTTTTTGTTCACACGCTGACCTGTCGGGGAACATCAAGCG	1079893	1080024	1079843	1079895	1	Micbo1qcscaffold_7	Micbo1qcDRAFT_205139	1079414	1080024	None	3558	507	21524	No_constitutive_exon_found_in_species
GTGCACCACCCCTCTGATTCACGTGAGACAATGACTAACAGGGACTACAGAG	1129924	1130377	1129874	1129926	1	Micbo1qcscaffold_7	Micbo1qcDRAFT_69685	1125457	1130377	None	3558	507	21524	No_constitutive_exon_found_in_species
CACCCTACAAAAGAAATGGTTGATGCTGACAAGACTATTGCACGGGGCAGGT	57399	57715	57349	57401	1	Micbo1qcscaffold_8	Micbo1qcDRAFT_226266	55343	57836	None	3558	507	21524	No_constitutive_exon_found_in_species
ATTCTTGCGACTCTTTCGGAGTGCTTCGCTGACAGAGTCTTTGGGAACAGAC	127569	127676	127726	127674	-1	Micbo1qcscaffold_8	Micbo1qcDRAFT_226317	126035	128168	None	3558	507	21524	No_constitutive_exon_found_in_species
AACCATGGTGGGCGGCCGCTGACAAGAGAGTTCCCGGGGTTTGAAAATAGAA	309774	309952	310002	309950	-1	Micbo1qcscaffold_8	Micbo1qcDRAFT_205297	309774	310623	None	3558	507	21524	No_constitutive_exon_found_in_species
AACGGGGCTGGTGGGATCAGACAGGTTCACTCGTGACGTGGGTGGTATAGTG	441974	442023	441924	441976	1	Micbo1qcscaffold_8	Micbo1qcDRAFT_205329	440213	442023	None	3558	507	21524	No_constitutive_exon_found_in_species
GTCATTCCCATACCCCGAATACTCTCAACCATCTGTTGATCGGGCAACAGGG	461340	461544	461594	461542	-1	Micbo1qcscaffold_8	Micbo1qcDRAFT_226459	460548	462444	None	3558	507	21524	No_constitutive_exon_found_in_species
ATGCAGAAACACCTCGATGCTGTGAAGAAACACTGCTGACAAGGGCCAAGAA	501942	502971	501892	501944	1	Micbo1qcscaffold_8	Micbo1qcDRAFT_176307	501276	503054	None	3558	507	21524	No_constitutive_exon_found_in_species
GATGGCACGCCCCTGGATGGCAGCTTCGTCCGCCACAGCTAGGGCTGTAGCT	556083	556197	556247	556195	-1	Micbo1qcscaffold_8	Micbo1qcDRAFT_226542	555418	557596	None	3558	507	21524	No_constitutive_exon_found_in_species
TCTGTGCTAGCAAGATCTAGCACAAGACGCGGGATAGTACGGGCGCGTAGTT	558500	558566	558450	558502	1	Micbo1qcscaffold_8	Micbo1qcDRAFT_176325	557958	558779	None	3558	507	21524	No_constitutive_exon_found_in_species
CCTCACCGCAATCTGCCTGTGATTGGAAATAGAAACCACCGTGCGGGCAGTC	635244	635353	635194	635246	1	Micbo1qcscaffold_8	Micbo1qcDRAFT_176348	633930	635430	None	3558	507	21524	No_constitutive_exon_found_in_species
TCACGCACATTTAGAAATCAACAAGTGCCGGTAGCTGACGTGGGACACAGAC	646943	647656	646893	646945	1	Micbo1qcscaffold_8	Micbo1qcDRAFT_71220	646645	647656	None	3558	507	21524	No_constitutive_exon_found_in_species
GGCAGGCTTGCAGCTCCCGCCTACCTAATACTTGGATGAGCTGGGGGCAGGC	809742	809967	809692	809744	1	Micbo1qcscaffold_8	Micbo1qcDRAFT_226619	809277	810323	None	3558	507	21524	No_constitutive_exon_found_in_species
TAATAGTCATTGGATACTCTGGCTAACACCAGGGTCTCAACGGGGTGCAGCA	896669	897223	896619	896671	1	Micbo1qcscaffold_8	Micbo1qcDRAFT_184043	896115	897223	None	3558	507	21524	No_constitutive_exon_found_in_species
AAATGGAAGGTTGAAGATGACCAAGACGCTGATCACTCCAGGGGAGACAGGG	1002188	1002341	1002391	1002339	-1	Micbo1qcscaffold_8	Micbo1qcDRAFT_72236	1001067	1002698	None	3558	507	21524	No_constitutive_exon_found_in_species
CAGCATGCATAACAAAAACTACAAACTGACGAGGCAATCGACATGGGCAGTC	1055173	1055336	1055123	1055175	1	Micbo1qcscaffold_8	Micbo1qcDRAFT_164347	1053437	1057437	None	3558	507	21524	No_constitutive_exon_found_in_species
CGTGGAAGAAGCAGTCCTACAAGCAATAATAAGTAGGGTCCAAGAAGCAGGT	1065556	1065985	1065506	1065558	1	Micbo1qcscaffold_8	Micbo1qcDRAFT_226694	1064775	1068327	None	3558	507	21524	No_constitutive_exon_found_in_species
GCAAGGTGGTCCGGAAGAGCAGCAGGACCAGGGTGGTAGCGGAGAGGGAGAC	1216910	1217068	1217118	1217066	-1	Micbo1qcscaffold_8	Micbo1qcDRAFT_226787	1216910	1220473	None	3558	507	21524	No_constitutive_exon_found_in_species
CACGGTTCGGCGTGTTGTTGCCGGGGCATTTGCTGACAGGGAATGCACAGGG	80403	80840	80890	80838	-1	Micbo1qcscaffold_9	Micbo1qcDRAFT_164461	80403	81335	None	3558	507	21524	No_constitutive_exon_found_in_species
TGGCCGTCACACGACGGGTTCCCGCTCTACCGCTAGATGCTGGGCAAGAGCT	244064	245019	245069	245017	-1	Micbo1qcscaffold_9	Micbo1qcDRAFT_176608	243952	246680	None	3558	507	21524	No_constitutive_exon_found_in_species
CCGAGAGCAGTGGCAGGAGGGGATACTGGACGCTTAAGAGGCTTGGGAAGAG	396278	396399	396449	396397	-1	Micbo1qcscaffold_9	Micbo1qcDRAFT_120694	395629	397043	None	3558	507	21524	No_constitutive_exon_found_in_species
CTTGTAGTGACTTTGTTCATTTTAATTACTGACAATATCCTTGGGAACAGCG	542176	542527	542126	542178	1	Micbo1qcscaffold_9	Micbo1qcDRAFT_136291	539762	542527	None	3558	507	21524	No_constitutive_exon_found_in_species
GAAGTGATGACCGAAAGATACTGACTGCTCATTACCTTCGGGAAATATAGAC	552515	552579	552629	552577	-1	Micbo1qcscaffold_9	Micbo1qcDRAFT_149001	551948	553065	None	3558	507	21524	No_constitutive_exon_found_in_species
CTCTTGCACGCACGGCATACAAGACGAAGGGCTGACACTGAATCGGGTAGTT	574055	574083	574005	574057	1	Micbo1qcscaffold_9	Micbo1qcDRAFT_184225	573025	574791	None	3558	507	21524	No_constitutive_exon_found_in_species
CCATGGTCGCTCTACTTGGTGCCTCAAGTTTGCTAACAGAGATGGGGCAGGC	624454	625328	625378	625326	-1	Micbo1qcscaffold_9	Micbo1qcDRAFT_149042	621225	625728	None	3558	507	21524	No_constitutive_exon_found_in_species
CTCGCCTGGTCGCAGATTGTTTTTGCAATCTCTCAGGGAACAAAATGCAGCT	765469	766919	765419	765471	1	Micbo1qcscaffold_9	Micbo1qcDRAFT_227358	765389	766919	None	3558	507	21524	No_constitutive_exon_found_in_species
CTCTCGGTGTCTCCGGACATTTCAAGTTCTGGACTAACACGAACGGGCAGGG	792197	793285	793335	793283	-1	Micbo1qcscaffold_9	Micbo1qcDRAFT_74386	792197	794195	None	3558	507	21524	No_constitutive_exon_found_in_species
GGCTTCACCATTTGTACTATACCGGTGCTAACTTGGCGGTAACGGGGTAGTA	899914	900396	900446	900394	-1	Micbo1qcscaffold_9	Micbo1qcDRAFT_164808	899458	900810	None	3558	507	21524	No_constitutive_exon_found_in_species
AGCGTGAAACTAAGCCCGGGTGAGCAGACGGCTGACTTGAGAGGGAGCAGAA	1004609	1004754	1004559	1004611	1	Micbo1qcscaffold_9	Micbo1qcDRAFT_120523	1003088	1005108	None	3558	507	21524	No_constitutive_exon_found_in_species
ACGGCAGGCGCTCCGCAAGAACAAGTCGCAGACTGAGACTGTCTGGGAAGAG	43247	43490	43197	43249	1	Micbo1qcscaffold_10	Micbo1qcDRAFT_196455	43003	45338	None	3558	507	21524	No_constitutive_exon_found_in_species
GTGCACGATGTTTATAGATCCTATGTGACTAACTTCGTGATTGGGAACAGCG	90815	91293	90765	90817	1	Micbo1qcscaffold_10	Micbo1qcDRAFT_136610	89036	91293	None	3558	507	21524	No_constitutive_exon_found_in_species
GGCTGGCTATCCAACACAAGATTTGGCCCGTTGCTGACTAGAGGGGGTAGAT	160065	160687	160737	160685	-1	Micbo1qcscaffold_10	Micbo1qcDRAFT_164982	160065	161239	None	3558	507	21524	No_constitutive_exon_found_in_species
TAAGGATTCTCCTGATCATGGTGGAAACAAACCACCACGACCAAAGGGAGTT	222238	222290	222188	222240	1	Micbo1qcscaffold_10	Micbo1qcDRAFT_176912	221392	222722	None	3558	507	21524	No_constitutive_exon_found_in_species
AGTCAGGCCACTACAATAGCGCTAAACTATACAGGGACGGGGCCAGGTAGGC	254797	254819	254869	254817	-1	Micbo1qcscaffold_10	Micbo1qcDRAFT_176918	254148	255219	None	3558	507	21524	No_constitutive_exon_found_in_species
TCGTGCGTCCAAGCGACAACGGCAGCAGCAGGCCGGTGGAGGCGGGCAAGTC	307115	307204	307065	307117	1	Micbo1qcscaffold_10	Micbo1qcDRAFT_136749	306653	307650	None	3558	507	21524	No_constitutive_exon_found_in_species
TCGAGCACGATGACCAGACCAAGCCGACTGACTTTTGCTGCACGGGACAGAG	337975	338040	338090	338038	-1	Micbo1qcscaffold_10	Micbo1qcDRAFT_165069	337322	338487	None	3558	507	21524	No_constitutive_exon_found_in_species
ACCATTTTTCGAGAATGTTGTGAACACCTCATGCTGACAGGGACGGGTAGGC	374463	374709	374759	374707	-1	Micbo1qcscaffold_10	Micbo1qcDRAFT_212199	373511	376507	None	3558	507	21524	No_constitutive_exon_found_in_species
CGATCTTAGCTAGTATGGTCGACATCGGCGACGAGATGGGGACTGGGGAGCA	446347	447127	447177	447125	-1	Micbo1qcscaffold_10	Micbo1qcDRAFT_149531	446347	448027	None	3558	507	21524	No_constitutive_exon_found_in_species
TCGAGAAAGGGCTTTGGGTCAAGGATAGGGAAGGCGCGGGGGAGGAGGAGGA	463072	463159	463209	463157	-1	Micbo1qcscaffold_10	Micbo1qcDRAFT_149540	463072	465159	None	3558	507	21524	No_constitutive_exon_found_in_species
CTCCATCACATCAAGCACCACGAAAAGAACGTCCACGGCGGGGACCATAGCT	508777	509188	509238	509186	-1	Micbo1qcscaffold_10	Micbo1qcDRAFT_149573	508777	510920	None	3558	507	21524	No_constitutive_exon_found_in_species
GTTCTCCTCCACGGAAAATACTGACAAAGGAATCTTGGCGGGAATGCAAGGC	717280	717630	717680	717628	-1	Micbo1qcscaffold_10	Micbo1qcDRAFT_149670	717280	718870	None	3558	507	21524	No_constitutive_exon_found_in_species
TCGCGACGTCGCTCCAGGCTAGAAAGATGGCAGCTAACACAAGGGCGCAGAA	868556	869795	869845	869793	-1	Micbo1qcscaffold_10	Micbo1qcDRAFT_121333	868556	870136	None	3558	507	21524	No_constitutive_exon_found_in_species
TCTACGTTTTACTCGGCTCTTCTTGCTGACAAGCTGCGGATGGGCGACAGAC	910224	910452	910502	910450	-1	Micbo1qcscaffold_10	Micbo1qcDRAFT_212475	907249	911397	None	3558	507	21524	No_constitutive_exon_found_in_species
AATGGCAGCACACCAGAGACCGCGGGTAAGGGGACGGGAGGGGGGCGAAGAC	924238	924653	924188	924240	1	Micbo1qcscaffold_10	Micbo1qcDRAFT_121097	923660	924653	None	3558	507	21524	No_constitutive_exon_found_in_species
CTTCATTCGATATGACGTCCCTGTAGGTGGCTAACGCTACGCGTGGGTAGGA	950218	950474	950168	950220	1	Micbo1qcscaffold_10	Micbo1qcDRAFT_121256	949866	951338	None	3558	507	21524	No_constitutive_exon_found_in_species
CAGCGATGACTCGGAGCAGAGCATACACGTCAGTGAGCGCAGCAGGGCAGCC	959179	959886	959129	959181	1	Micbo1qcscaffold_10	Micbo1qcDRAFT_149787	957363	959886	None	3558	507	21524	No_constitutive_exon_found_in_species
GCTCTTCCGGTGCTCACGGTAATATTGCTGACATGAGTGTGACGGGACAGAG	992893	993453	992843	992895	1	Micbo1qcscaffold_10	Micbo1qcDRAFT_177122	992080	993453	None	3558	507	21524	No_constitutive_exon_found_in_species
TTATCGTCAAAGTGCTGACAAGTAAGCCTCTACCAGGGCGAAGACGACAGGG	96146	96492	96096	96148	1	Micbo1qcscaffold_11	Micbo1qcDRAFT_177162	95751	96492	None	3558	507	21524	No_constitutive_exon_found_in_species
CGCGCCCTACTCCCCGCCGCCCTGCTCCTGTCCCTACTCCTACGGGATAGGC	157497	157688	157447	157499	1	Micbo1qcscaffold_11	Micbo1qcDRAFT_206271	156722	157812	None	3558	507	21524	No_constitutive_exon_found_in_species
TCGTTGGGGAGGCGAGGCTGGTTCACTTTTTGCTGACCTGGGCGAGATAGGT	158462	158493	158543	158491	-1	Micbo1qcscaffold_11	Micbo1qcDRAFT_11860	158188	159220	None	3558	507	21524	No_constitutive_exon_found_in_species
CGAAGCTACTGAGAAACCACCCAAGGTAGCAGGACTTCTGCGGGTCAAAGAC	310961	312066	310911	310963	1	Micbo1qcscaffold_11	Micbo1qcDRAFT_196717	310063	312066	None	3558	507	21524	No_constitutive_exon_found_in_species
GAGGCCAAGGACGAAAGGGTGGAGCAGCAGCAGGAGAAGCTACGGGGCAGCC	381740	382281	382331	382279	-1	Micbo1qcscaffold_11	Micbo1qcDRAFT_122073	381365	383078	None	3558	507	21524	No_constitutive_exon_found_in_species
ACTCTGTCACTCTGTCATTCTGTCGTATATACTAATCCATTGCGGGACAGTT	419879	419995	419829	419881	1	Micbo1qcscaffold_11	Micbo1qcDRAFT_212813	418811	421948	None	3558	507	21524	No_constitutive_exon_found_in_species
CCGCCCCACGGCGACCGACAAGATACTGACCTGAATCTACGGGTGCACAGAT	472754	473750	472704	472756	1	Micbo1qcscaffold_11	Micbo1qcDRAFT_177283	472597	473750	None	3558	507	21524	No_constitutive_exon_found_in_species
TAATGCTAGCATCCCCTGTTCTGTCGACAATGTCTTGCATATGGGGATAGGG	689933	690176	690226	690174	-1	Micbo1qcscaffold_11	Micbo1qcDRAFT_177349	689933	690953	None	3558	507	21524	No_constitutive_exon_found_in_species
GGTCAAATCGGACGCGAGAACATCGAGACGCTGCACTTAGCATGGGAAAGCA	757132	757278	757082	757134	1	Micbo1qcscaffold_11	Micbo1qcDRAFT_196823	756210	757494	None	3558	507	21524	No_constitutive_exon_found_in_species
AGATGCGTGCAGTGAACAGGTCGGGGATGCAGTGCTAACAGTATGGGAAGTG	838407	838442	838357	838409	1	Micbo1qcscaffold_11	Micbo1qcDRAFT_150108	836771	839085	None	3558	507	21524	No_constitutive_exon_found_in_species
ACCATCTTCTCACCATTGACTACCGGGGCTTTGGCAAGTCCAGCGGGAAGCC	870930	871532	871582	871530	-1	Micbo1qcscaffold_11	Micbo1qcDRAFT_122108	868691	872297	None	3558	507	21524	No_constitutive_exon_found_in_species
CATCTCTCGGTGCCCCGCGCCGTGTGATGCAGCAGCTCTGGAGGGGACAGCG	869732	870488	870538	870486	-1	Micbo1qcscaffold_11	Micbo1qcDRAFT_122108	868691	872297	None	3558	507	21524	No_constitutive_exon_found_in_species
CGGCGTCAGCCGCCGCCACTGTCAGCCACATTACTTTTGACTGGGAAAAGCG	4292	4470	4242	4294	1	Micbo1qcscaffold_12	Micbo1qcDRAFT_206543	4021	4617	None	3558	507	21524	No_constitutive_exon_found_in_species
CTACGTTCCGGGCGAGCCTCAGCTGATGTGCCTGTGTGGCGCCGGGCAAGGC	36693	36766	36816	36764	-1	Micbo1qcscaffold_12	Micbo1qcDRAFT_137489	34977	36913	None	3558	507	21524	No_constitutive_exon_found_in_species
ACAGTGGAAGGTCGAAACAGCGACCACGACGAGGACGGCAAAGCAGGGAGTT	117594	117700	117544	117596	1	Micbo1qcscaffold_12	Micbo1qcDRAFT_213263	115963	118351	None	3558	507	21524	No_constitutive_exon_found_in_species
ATTGTTTCGTACTGGCGGGGATCAAGGGGAGGCTGTGGGAGGGCGCGCAGGG	128954	129001	129051	128999	-1	Micbo1qcscaffold_12	Micbo1qcDRAFT_184716	125853	129144	None	3558	507	21524	No_constitutive_exon_found_in_species
CTCTGGTCGGTTGGTAACATGAACCCCTGACACTTGTGATTGGGGCACAGGT	151160	151227	151277	151225	-1	Micbo1qcscaffold_12	Micbo1qcDRAFT_150230	150142	151657	None	3558	507	21524	No_constitutive_exon_found_in_species
ATTGACGCGGAGGAGGCAGGCGCAGGAAACGGAAGGCTCAGAAGGGTTAGGG	160287	160399	160237	160289	1	Micbo1qcscaffold_12	Micbo1qcDRAFT_213289	159466	161024	None	3558	507	21524	No_constitutive_exon_found_in_species
CACTGCTGCCTCTTCCGCATTGATGTGCTTCTGACACTGTCCGGGAACAGTT	188901	190109	188851	188903	1	Micbo1qcscaffold_12	Micbo1qcDRAFT_206609	188039	190109	None	3558	507	21524	No_constitutive_exon_found_in_species
GTTGCTGGTACATGTGGTGACTGACGCCCTGTGCTTGCTGGGACGGCTAGGT	191517	191616	191467	191519	1	Micbo1qcscaffold_12	Micbo1qcDRAFT_150242	191368	194444	None	3558	507	21524	No_constitutive_exon_found_in_species
ACCATCATCTCCTCTGGCGTCTCGGATACTGATACAATATACGGGGACAGAC	236269	237431	237481	237429	-1	Micbo1qcscaffold_12	Micbo1qcDRAFT_213333	236077	237704	None	3558	507	21524	No_constitutive_exon_found_in_species
ACCGCCACGCCTACTCCCACTCCCACTCCCACCACATCCCCGGGGACGAGCG	258483	258805	258855	258803	-1	Micbo1qcscaffold_12	Micbo1qcDRAFT_213344	258091	259721	None	3558	507	21524	No_constitutive_exon_found_in_species
GTTGTGCGTGATGTTTAACCAGGAACGCGTGACTAACTCGCGGGAACCAGCT	376512	376603	376653	376601	-1	Micbo1qcscaffold_12	Micbo1qcDRAFT_122574	375762	378116	None	3558	507	21524	No_constitutive_exon_found_in_species
CGCAAGGAACTCTGGCTCGCTGACACACTGCTTGGGGGACTTGAAAACAGCA	375762	375880	375930	375878	-1	Micbo1qcscaffold_12	Micbo1qcDRAFT_122574	375762	378116	None	3558	507	21524	No_constitutive_exon_found_in_species
TGCTGGTCGTGGGGACGGTGTTGGTGCAAGTGGGAAGGAAGGGCCCGGAGGC	404878	405093	404828	404880	1	Micbo1qcscaffold_12	Micbo1qcDRAFT_213440	399429	405093	None	3558	507	21524	No_constitutive_exon_found_in_species
AAGGTGTTGCGTTTACACTTTGAAAAACCCGCTGCTAACATGGGAGATAGGG	512266	512405	512216	512268	1	Micbo1qcscaffold_12	Micbo1qcDRAFT_235467	510721	514096	None	3558	507	21524	No_constitutive_exon_found_in_species
CCTAGGCTGATATGCACAAGCTGACCAGACGTCTTGCGCATGGGCAGGAGTG	680965	681781	680915	680967	1	Micbo1qcscaffold_12	Micbo1qcDRAFT_137774	680508	682160	None	3558	507	21524	No_constitutive_exon_found_in_species
CACGAAAAAAACCATACATTCCTTGCTAAAGACGTTCGCGGGGGAACAAGAC	798651	799714	798601	798653	1	Micbo1qcscaffold_12	Micbo1qcDRAFT_137846	797293	800155	None	3558	507	21524	No_constitutive_exon_found_in_species
TAGTGCCAGTCGTGCACTAGTAACAAGTGTAAGGACTTACCACGAGGGAGCG	11087	11150	11200	11148	-1	Micbo1qcscaffold_13	Micbo1qcDRAFT_177708	10623	12372	None	3558	507	21524	No_constitutive_exon_found_in_species
TTGACGGCTACCACTGACACATTTATTGATCATACCGTTCTCGGGAACAGCC	176964	178041	178091	178039	-1	Micbo1qcscaffold_13	Micbo1qcDRAFT_213807	176475	178431	None	3558	507	21524	No_constitutive_exon_found_in_species
GCGCATCTTTGCAAGGGGGTTTGCCAATGCTGATTGACCTTGGGAAAAAGAC	199727	199915	199965	199913	-1	Micbo1qcscaffold_13	Micbo1qcDRAFT_197104	198925	200631	None	3558	507	21524	No_constitutive_exon_found_in_species
GTAAGTTACCTTGCCAGCTCAACACATCCTCTCTGACACACAGCGGGTAGTA	275550	275784	275834	275782	-1	Micbo1qcscaffold_13	Micbo1qcDRAFT_15887	275550	278424	None	3558	507	21524	No_constitutive_exon_found_in_species
CGTATCAGGTATGCATCGACAGATCTGAGTGCTCGTCAACGACTGGGTAGGA	300408	303262	303312	303260	-1	Micbo1qcscaffold_13	Micbo1qcDRAFT_197117	298916	303801	None	3558	507	21524	No_constitutive_exon_found_in_species
CCCGGAGTACGCGATTCATCCCGATGGTAGCTAACGTCTTTGACGGGCAGAT	383427	383908	383958	383906	-1	Micbo1qcscaffold_13	Micbo1qcDRAFT_166226	383427	384282	None	3558	507	21524	No_constitutive_exon_found_in_species
GGGGCCCGATACTTGTTGCTGGACCGATGGGCTAACTTTTCGGGCGGCAGGT	442491	442982	443032	442980	-1	Micbo1qcscaffold_13	Micbo1qcDRAFT_235653	442491	443604	None	3558	507	21524	No_constitutive_exon_found_in_species
CATCGACCCTCTGGAGAGCAACTCGAAAGTTGACGCGTCGAAGGGCGAAGTG	445048	445225	444998	445050	1	Micbo1qcscaffold_13	Micbo1qcDRAFT_184933	444918	446603	None	3558	507	21524	No_constitutive_exon_found_in_species
TCCATCTTCCCCCTCTGATGGTCATCCTTCTCGGAGCGGTACGGGACGAGAA	461796	461972	462022	461970	-1	Micbo1qcscaffold_13	Micbo1qcDRAFT_189829	460742	462958	None	3558	507	21524	No_constitutive_exon_found_in_species
TGGATTGAGGTTTTAAGAATGAGTACTGACTAACTGTTCTGGGTGTGCAGTT	669559	669653	669509	669561	1	Micbo1qcscaffold_13	Micbo1qcDRAFT_214051	668038	669653	None	3558	507	21524	No_constitutive_exon_found_in_species
GCAGGGTTCGGCAAAAGGTCCAAGCTAATTTGGTCCTGGGATGGACAAAGCC	683299	684189	683249	683301	1	Micbo1qcscaffold_13	Micbo1qcDRAFT_214061	682785	684189	None	3558	507	21524	No_constitutive_exon_found_in_species
TGTTGCTTCAGGGAGTAGAAGAGGCGTGTAGCTGATCACGGGAGTAACAGTG	755969	756232	756282	756230	-1	Micbo1qcscaffold_13	Micbo1qcDRAFT_197199	754519	756887	None	3558	507	21524	No_constitutive_exon_found_in_species
CGAGGATAGGATCGTTCGATGGGCAGGGAAGCTAACTTTGGGGGTGGTAGGC	813505	813565	813615	813563	-1	Micbo1qcscaffold_13	Micbo1qcDRAFT_166379	812572	813806	None	3558	507	21524	No_constitutive_exon_found_in_species
ACTCGGCTGGCTCTGTACGTCGCGGCAAGCCTACTTAGAGGGAATTCAAGTG	2119	2757	2069	2121	1	Micbo1qcscaffold_14	Micbo1qcDRAFT_177982	1539	2757	None	3558	507	21524	No_constitutive_exon_found_in_species
GGCCGAAGGCACCGAACGACTGTAAAGACACACATGCTAATGGGGAGCAGCG	32910	33093	33143	33091	-1	Micbo1qcscaffold_14	Micbo1qcDRAFT_235742	32910	34094	None	3558	507	21524	No_constitutive_exon_found_in_species
CACCCCTCAGAGACAAGTCCAGATACCCAGCGCTGACGAAGGGACACCAGAT	147422	148806	148856	148804	-1	Micbo1qcscaffold_14	Micbo1qcDRAFT_189886	147157	149079	None	3558	507	21524	No_constitutive_exon_found_in_species
AAGGACTACGGAGCTCCCGCCCTGCGATTTCGGCTCCGCGGTGCGGGCAGAC	193315	193422	193265	193317	1	Micbo1qcscaffold_14	Micbo1qcDRAFT_214313	192381	193994	None	3558	507	21524	No_constitutive_exon_found_in_species
TCCCGGACTCCATCACGGTTCGTGACAGGGAGGACCGCTCACAAGGGTAGAG	193901	193994	193851	193903	1	Micbo1qcscaffold_14	Micbo1qcDRAFT_214313	192381	193994	None	3558	507	21524	No_constitutive_exon_found_in_species
TATGTCGATGCCGGCAAGGGCTGCTTCACCTGGCGTGGCACGACGGGCAGCG	232098	232276	232326	232274	-1	Micbo1qcscaffold_14	Micbo1qcDRAFT_214323	232098	233171	None	3558	507	21524	No_constitutive_exon_found_in_species
ACGTAGGCGCTCGAATTGTTCTTGCTGACCGCGGCGGCGTGATGGGACAGAA	684496	684693	684446	684498	1	Micbo1qcscaffold_14	Micbo1qcDRAFT_166648	684133	684693	None	3558	507	21524	No_constitutive_exon_found_in_species
AAGGAGCGATTCTTAAAACGACCATGGTGATTAATTCATGAGGGGATCAGAC	700361	700574	700311	700363	1	Micbo1qcscaffold_14	Micbo1qcDRAFT_197352	699902	701860	None	3558	507	21524	No_constitutive_exon_found_in_species
TACACATCCGGCCAGGCCATGTAGCCGCTACTTTTGAACACCATGGGAAGAT	707318	707370	707268	707320	1	Micbo1qcscaffold_14	Micbo1qcDRAFT_197355	707065	708155	None	3558	507	21524	No_constitutive_exon_found_in_species
GTCAACGGCTCAGAAAAGCACATGCCAGATATCTGTTCACGGGAATTGAGGT	721041	721238	721288	721236	-1	Micbo1qcscaffold_14	Micbo1qcDRAFT_197357	720623	722168	None	3558	507	21524	No_constitutive_exon_found_in_species
CAAGGCCTGTTTTAGATATCACAAACAAAGTGCTTGGGTGGGGGCCGGAGGA	734823	734972	734773	734825	1	Micbo1qcscaffold_14	Micbo1qcDRAFT_197362	732961	736645	None	3558	507	21524	No_constitutive_exon_found_in_species
TCACGGTGTAGTGTATGGTTGCGTTTGTGCTGACCGGACATGTAGGGCAGCT	787144	788367	787094	787146	1	Micbo1qcscaffold_14	Micbo1qcDRAFT_151082	786955	790246	None	3558	507	21524	No_constitutive_exon_found_in_species
AGGTGTGGTTTTAGAGAAGGCTCCTAGAGTGGCTCCATTTGGAGGGCCAGAT	53769	53992	54042	53990	-1	Micbo1qcscaffold_15	Micbo1qcDRAFT_178250	53769	54162	None	3558	507	21524	No_constitutive_exon_found_in_species
CCACCACAGGCTGCCGATGGCTTGAATGCTGACTCCCTGCGTGGGTGAAGTG	89568	89830	89518	89570	1	Micbo1qcscaffold_15	Micbo1qcDRAFT_197397	89411	91652	None	3558	507	21524	No_constitutive_exon_found_in_species
TGTGTGTCAGAGTCAGTTCAAGAGGATGTGCTAATATGAATGCGGGACAGCG	143594	144912	144962	144910	-1	Micbo1qcscaffold_15	Micbo1qcDRAFT_189984	143550	149199	None	3558	507	21524	No_constitutive_exon_found_in_species
ACCCGCTATATAGACACTAAGGGATCTTTAAGACGACTAAGAGGGTCTAGAA	215367	216354	216404	216352	-1	Micbo1qcscaffold_15	Micbo1qcDRAFT_214751	215367	218094	None	3558	507	21524	No_constitutive_exon_found_in_species
CAGCTGACGAGGCTGGTCGCGGTCAGTGTGACTTGTGCCGGGCCAGAAAGGT	295042	295161	295211	295159	-1	Micbo1qcscaffold_15	Micbo1qcDRAFT_235958	292604	295370	None	3558	507	21524	No_constitutive_exon_found_in_species
CCATGCTTTGGCGTCTGCTGAACATGTGCTTATTCATACACGGGGCACAGCG	294537	294975	295025	294973	-1	Micbo1qcscaffold_15	Micbo1qcDRAFT_235958	292604	295370	None	3558	507	21524	No_constitutive_exon_found_in_species
ACCAGAGCCAGTCATGCCCGAGCCGATCTCAGATCTGAGCGATTGGGAAGAT	300684	301705	300634	300686	1	Micbo1qcscaffold_15	Micbo1qcDRAFT_151209	299153	301705	None	3558	507	21524	No_constitutive_exon_found_in_species
ACATGCCATGAATTCAATTCACAAATAGACACTGGAATTGACGGGAACAGGA	379499	379622	379449	379501	1	Micbo1qcscaffold_15	Micbo1qcDRAFT_207459	379097	380049	None	3558	507	21524	No_constitutive_exon_found_in_species
AAGATGCCACAAAGGAAACATAGAAGAGGGGGCTGACACAGCTGGGACAGAT	389866	390205	389816	389868	1	Micbo1qcscaffold_15	Micbo1qcDRAFT_190014	388549	391065	None	3558	507	21524	No_constitutive_exon_found_in_species
ACGACAGTCGTGCCTTCCACCAAGGGAGTTGAGCTAACCCCAGGGATTAGCT	409988	410098	410148	410096	-1	Micbo1qcscaffold_15	Micbo1qcDRAFT_197454	407827	410679	None	3558	507	21524	No_constitutive_exon_found_in_species
GGCGTATGCACACGTGCGTTCGCCAGAAGCTAACAGTTGCGGGACAACAGCG	423059	423127	423009	423061	1	Micbo1qcscaffold_15	Micbo1qcDRAFT_19083	422399	423804	None	3558	507	21524	No_constitutive_exon_found_in_species
CAAGCTCCCACCCTCGAGACCGCATCTTGCTAACTACGCTGGGCCATAAGAA	501608	501704	501558	501610	1	Micbo1qcscaffold_15	Micbo1qcDRAFT_123577	501241	505266	None	3558	507	21524	No_constitutive_exon_found_in_species
CAGTGCCGTCATCACAGGGCCTCTCCGCACCACCAGCGGGCGGGGGCCAGCA	523141	523501	523551	523499	-1	Micbo1qcscaffold_15	Micbo1qcDRAFT_123478	523141	523753	None	3558	507	21524	No_constitutive_exon_found_in_species
AGGACGGCATTATGCCAGTTGCGGTGCTAAATGCCCAGGGCGTAGAACAGGC	677933	678638	677883	677935	1	Micbo1qcscaffold_15	Micbo1qcDRAFT_214969	677213	678638	None	3558	507	21524	No_constitutive_exon_found_in_species
GCTCCTCTCGACAATGACCTGGAATGCGCCTCTCTAACATGGGATTGCAGAT	732448	732988	732398	732450	1	Micbo1qcscaffold_15	Micbo1qcDRAFT_123508	731123	732988	None	3558	507	21524	No_constitutive_exon_found_in_species
AAGCTTTCTGCTACTCGCATTCAACAATGGAAAGGACTGACGGGAATCAGGG	8923	8981	8873	8925	1	Micbo1qcscaffold_16	Micbo1qcDRAFT_207595	8425	10045	None	3558	507	21524	No_constitutive_exon_found_in_species
GCCTAGATGCTAGCGGTAGGTTCTAAAAGTCTACTGCCATAGGGCTGAAGAG	13184	13259	13134	13186	1	Micbo1qcscaffold_16	Micbo1qcDRAFT_178481	13140	14603	None	3558	507	21524	No_constitutive_exon_found_in_species
TACCCGCCCAATGAGGTCTCTTGGCAGGTTCATTCTAAGTCATGGGATAGTT	19889	20184	19839	19891	1	Micbo1qcscaffold_16	Micbo1qcDRAFT_167009	19332	21040	None	3558	507	21524	No_constitutive_exon_found_in_species
TCACTCATGTCAAGCATAGCCACCATACTCACGATTACGGAAAGGGACAGGT	59105	61359	61409	61357	-1	Micbo1qcscaffold_16	Micbo1qcDRAFT_98608	58438	62333	None	3558	507	21524	No_constitutive_exon_found_in_species
TGGTATGCGCCGTAGAAGAACCAGCCCCTGCCCGTGACGTCTGACGGGAGGG	76597	76666	76547	76599	1	Micbo1qcscaffold_16	Micbo1qcDRAFT_178506	76418	77015	None	3558	507	21524	No_constitutive_exon_found_in_species
CTCATCTTCGAGGCATCCTTGCTGACTTTGGCTTCTTGACGAGGGAAAAGGG	82011	82261	82311	82259	-1	Micbo1qcscaffold_16	Micbo1qcDRAFT_123792	81048	82632	None	3558	507	21524	No_constitutive_exon_found_in_species
ACCACCGTCGAGAGGAGGAAGAGGCAAATACACGCGACGGGGAGGAAAAGGA	95772	96111	96161	96109	-1	Micbo1qcscaffold_16	Micbo1qcDRAFT_124009	95772	99201	None	3558	507	21524	No_constitutive_exon_found_in_species
AAAGACTTCCAATGATAGTGGTTGCTATGATACTGATGCAAGAGGGGCAGAA	110761	110828	110711	110763	1	Micbo1qcscaffold_16	Micbo1qcDRAFT_178517	109805	110828	None	3558	507	21524	No_constitutive_exon_found_in_species
GGTCCCGCATCAACGACAACGGACCTGACGACGAGAAACACGAGGGCAAGTG	197081	197608	197031	197083	1	Micbo1qcscaffold_16	Micbo1qcDRAFT_124055	196280	197889	None	3558	507	21524	No_constitutive_exon_found_in_species
ACCCCAGAAGCTCTTTCACACCTGACGGCAGTGATCACGTGGGCTAATAGTG	202072	202086	202136	202084	-1	Micbo1qcscaffold_16	Micbo1qcDRAFT_178546	201866	202626	None	3558	507	21524	No_constitutive_exon_found_in_species
CGTCCAGGCATCATACCTACCGGGGCTCCGGGCACCAGAACTACGGGGAGCA	242037	242735	242785	242733	-1	Micbo1qcscaffold_16	Micbo1qcDRAFT_151471	241596	245226	None	3558	507	21524	No_constitutive_exon_found_in_species
CCCTGTTTTATTTGGAGACCAGAAGACTGACAGTTTGAGTGGGATCAAAGGC	317902	318322	317852	317904	1	Micbo1qcscaffold_16	Micbo1qcDRAFT_102422	315687	318322	None	3558	507	21524	No_constitutive_exon_found_in_species
CACTGCATGACAAAGTCAGAAGGCCGAACAAATTTTAACAATGGGACTAGGT	322545	322782	322495	322547	1	Micbo1qcscaffold_16	Micbo1qcDRAFT_124056	321647	322782	None	3558	507	21524	No_constitutive_exon_found_in_species
ATGAGTCTATCTTACTGTAGGGGCAAAGAATTCAGCTAACGCGGGAACAGCA	324542	324635	324685	324633	-1	Micbo1qcscaffold_16	Micbo1qcDRAFT_215254	323317	324987	None	3558	507	21524	No_constitutive_exon_found_in_species
CCGCGGAAGGGGACGGCACGTGCTCGTCTGCCCATGCCGAGGGTGGCAAGAG	362425	363349	362375	362427	1	Micbo1qcscaffold_16	Micbo1qcDRAFT_215281	361416	363349	None	3558	507	21524	No_constitutive_exon_found_in_species
CTGCACGCACAGAGATGCGGGGAGAGTGCTGACAGATGGGAACTGGGCAGTC	383301	383370	383251	383303	1	Micbo1qcscaffold_16	Micbo1qcDRAFT_215292	382559	383715	None	3558	507	21524	No_constitutive_exon_found_in_species
ACTGCGCATATGCAGAGAACGAGTCAACTAACGAGCCCGGGGGTCAACAGCA	452854	453270	452804	452856	1	Micbo1qcscaffold_16	Micbo1qcDRAFT_190113	451519	453270	None	3558	507	21524	No_constitutive_exon_found_in_species
TTAACTATTTGGCACTGATTACAGCAATGTACTGATTATCTGGGGTGTAGGA	487470	487778	487420	487472	1	Micbo1qcscaffold_16	Micbo1qcDRAFT_197603	486118	487778	None	3558	507	21524	No_constitutive_exon_found_in_species
AGGCGATCACGACCGTAGCTGGCCCCTTTGTGACTAACCTGGGAAACCAGAG	587732	587846	587896	587844	-1	Micbo1qcscaffold_16	Micbo1qcDRAFT_167132	587732	588462	None	3558	507	21524	No_constitutive_exon_found_in_species
CGACCTCATATGCAGCATATCCTTTCCTGACTGACAGGCGGGGACAACAGCG	610671	610847	610897	610845	-1	Micbo1qcscaffold_16	Micbo1qcDRAFT_207792	609640	611255	None	3558	507	21524	No_constitutive_exon_found_in_species
GGGGAGGCATCAAGCCAGCTGAAGATGCCCATGACGATTTCCGGCGGGAGGA	404869	405412	404819	404871	1	Micbo1qcscaffold_17	Micbo1qcDRAFT_167316	404438	405412	None	3558	507	21524	No_constitutive_exon_found_in_species
CTCACACGTATCTCACCTCTTGAGAATGGATCATCTGACACCGGGAGCAGGA	430728	431448	431498	431446	-1	Micbo1qcscaffold_17	Micbo1qcDRAFT_167324	430728	432108	None	3558	507	21524	No_constitutive_exon_found_in_species
TATTGGCCCTTGGTAGCTGACAAAACTCTCGCATCCGCAGGGGTCTGGAGAA	561812	562016	562066	562014	-1	Micbo1qcscaffold_17	Micbo1qcDRAFT_215679	559500	562519	None	3558	507	21524	No_constitutive_exon_found_in_species
GAACTTCTCTCTGTCGTGTGCCCCGGTTACTAACATGTGTTGCGGGACAGGG	612843	614057	612793	612845	1	Micbo1qcscaffold_17	Micbo1qcDRAFT_185484	612506	614363	None	3558	507	21524	No_constitutive_exon_found_in_species
AATTCTGGATTTGTGCATCACTGACACAAGAGTCCCACGGGCGACAACAGCC	152694	152763	152813	152761	-1	Micbo1qcscaffold_18	Micbo1qcDRAFT_178939	152694	153535	None	3558	507	21524	No_constitutive_exon_found_in_species
GAGGGAGAACAATTACTGACTCGAGGTCTCACGCCTTCGCGGGAATGCAGGA	210891	210928	210841	210893	1	Micbo1qcscaffold_18	Micbo1qcDRAFT_215832	209891	213003	None	3558	507	21524	No_constitutive_exon_found_in_species
GCAGCAGCACTGTCGGTTGTAGCTGCAGGTCATCGACTCACGGGAGCCAGCA	264461	265313	265363	265311	-1	Micbo1qcscaffold_18	Micbo1qcDRAFT_215854	263846	265682	None	3558	507	21524	No_constitutive_exon_found_in_species
ATGGCATCGCGCGCGCTAACTTCAAATCTGTTTTTGGTCGGGAACGACAGGC	297936	298552	298602	298550	-1	Micbo1qcscaffold_18	Micbo1qcDRAFT_22230	297936	300708	None	3558	507	21524	No_constitutive_exon_found_in_species
GGCAACGCCCTCTGCGGGAAAAACCATGCGCCAGAGGCCAGCCCGGGAAGAC	332956	333204	333254	333202	-1	Micbo1qcscaffold_18	Micbo1qcDRAFT_215920	332956	334510	None	3558	507	21524	No_constitutive_exon_found_in_species
CCTAGAGTACATCCCGCTAATGACCGCGATAATTTCTGGGACATGAACAGGC	363084	363268	363034	363086	1	Micbo1qcscaffold_18	Micbo1qcDRAFT_139221	362259	363572	None	3558	507	21524	No_constitutive_exon_found_in_species
TGTATACGAGGAGCACTGCCCTGCTGTCGCTAGACAACTGGGATATGCAGCA	383168	383641	383118	383170	1	Micbo1qcscaffold_18	Micbo1qcDRAFT_215952	383012	383641	None	3558	507	21524	No_constitutive_exon_found_in_species
CTTGGCGCTTTTTCGAGTGGGAAATGCTGACGACGCATGATGGGAAATAGCT	464884	464942	464992	464940	-1	Micbo1qcscaffold_18	Micbo1qcDRAFT_216007	463478	465735	None	3558	507	21524	No_constitutive_exon_found_in_species
ATGTCGATTTCCCCCCTAGAAAGCTAATTCGGGACTTGAACAGGGTCGAGCT	5336	5649	5699	5647	-1	Micbo1qcscaffold_19	Micbo1qcDRAFT_179080	5336	6780	None	3558	507	21524	No_constitutive_exon_found_in_species
GCCCGTGAATTGTTCGTTAGCTTCCGGTACTGACAAGAAGGGTCGAGTAGGG	15972	16306	16356	16304	-1	Micbo1qcscaffold_19	Micbo1qcDRAFT_216143	15356	18330	None	3558	507	21524	No_constitutive_exon_found_in_species
GGATATCGATAACAACGAAGTCATCGACTTTGCGATCTCGATGGGAACAGTG	23707	23748	23657	23709	1	Micbo1qcscaffold_19	Micbo1qcDRAFT_185585	23448	25053	None	3558	507	21524	No_constitutive_exon_found_in_species
AACCCTCCCGACCGCGCTCTCTTCTCAGTTCTAACCATGTTGGGCAACAGCG	51176	52982	53032	52980	-1	Micbo1qcscaffold_19	Micbo1qcDRAFT_236424	51176	53221	None	3558	507	21524	No_constitutive_exon_found_in_species
AGTCACCTCTGGCTGCATTCCGGAGGCGATTCCACTAACACAGGGATCAGCT	58414	58563	58364	58416	1	Micbo1qcscaffold_19	Micbo1qcDRAFT_179096	57906	58563	None	3558	507	21524	No_constitutive_exon_found_in_species
CATTTCAATCAGGTTGTGAGAATGATTGCATTGTACCTTATGGGACAAAGCT	93708	93769	93658	93710	1	Micbo1qcscaffold_19	Micbo1qcDRAFT_185604	91846	93769	None	3558	507	21524	No_constitutive_exon_found_in_species
AAGCGCATTACCTACCGCCAGTATCATTTCCAGACTGACATTGGGAACAGGA	233636	233966	234016	233964	-1	Micbo1qcscaffold_19	Micbo1qcDRAFT_236454	233636	235827	None	3558	507	21524	No_constitutive_exon_found_in_species
CTGCTCACCCTTAGTGTCAGGAAACCAACGTTTACTAACCAGGGCTATAGTG	258010	258507	257960	258012	1	Micbo1qcscaffold_19	Micbo1qcDRAFT_167636	257062	258507	None	3558	507	21524	No_constitutive_exon_found_in_species
GTCACGTATCTCTTCCAAGCTAACGCTCCGTGCAATAACAGGGAATCAAGCT	315360	315773	315310	315362	1	Micbo1qcscaffold_19	Micbo1qcDRAFT_216327	313622	315773	None	3558	507	21524	No_constitutive_exon_found_in_species
CGCACGATGCGGCGGCGACGTCTTATGCCGCCGATGCCGACGCGGGGCAGTC	332514	332711	332761	332709	-1	Micbo1qcscaffold_19	Micbo1qcDRAFT_216346	330046	333341	None	3558	507	21524	No_constitutive_exon_found_in_species
CAACGCCGCCGGTGCCGCCAATGCCGCTGGAGCCAACCGTGCCGGGACAGGT	341015	341968	340965	341017	1	Micbo1qcscaffold_19	Micbo1qcDRAFT_152069	339529	341968	None	3558	507	21524	No_constitutive_exon_found_in_species
TGACGCGGTTTACTGACATATCCGCATGGTTGGAACCAATAAAGGGGCAGAT	379329	379457	379507	379455	-1	Micbo1qcscaffold_19	Micbo1qcDRAFT_179190	379120	379925	None	3558	507	21524	No_constitutive_exon_found_in_species
CTCGCAACAATATCGGATCATGGATGCTGACCAGGCCGGGAAACACACAGTC	432295	432583	432245	432297	1	Micbo1qcscaffold_19	Micbo1qcDRAFT_139416	430888	432583	None	3558	507	21524	No_constitutive_exon_found_in_species
CTTTTGAATTTGATCAACTGCGAAACAGGACGTGCTGACCGACCGGGCAGCT	518963	519104	518913	518965	1	Micbo1qcscaffold_19	Micbo1qcDRAFT_216469	518163	522331	None	3558	507	21524	No_constitutive_exon_found_in_species
TGATGATAAGCTAAATGCTAACATTACGTGCGTGTCTTGGGATCACAAAGGC	519504	519580	519454	519506	1	Micbo1qcscaffold_19	Micbo1qcDRAFT_216469	518163	522331	None	3558	507	21524	No_constitutive_exon_found_in_species
AGGTCGCAGGACCGGAGAGGGAAAGGATGAGAGAGTAGGAGCGGGGTCAGGG	521726	522331	521676	521728	1	Micbo1qcscaffold_19	Micbo1qcDRAFT_216469	518163	522331	None	3558	507	21524	No_constitutive_exon_found_in_species
TACATGTGGCTCGGGTCGCTGGCCACGAACGGCGCGGCGGGCGGGGAGAGCA	563938	564182	563888	563940	1	Micbo1qcscaffold_19	Micbo1qcDRAFT_216511	561161	564182	None	3558	507	21524	No_constitutive_exon_found_in_species
TCCGGCAGCGCCGCCGCCTCCGCCACCACCACAGAATCCGGGAGCGGCAGCT	574405	574613	574663	574611	-1	Micbo1qcscaffold_19	Micbo1qcDRAFT_179248	574405	575535	None	3558	507	21524	No_constitutive_exon_found_in_species
CGCGCCAGTCACTATCTATCTCGACTGACAAAAACCTATCGATGGGTTAGTA	69319	70088	70138	70086	-1	Micbo1qcscaffold_20	Micbo1qcDRAFT_125156	68674	70411	None	3558	507	21524	No_constitutive_exon_found_in_species
ACATGACGAGGATGTGGACTGGGGTTTACCAAGTTCTAGGGACAATATAGTA	253854	253930	253804	253856	1	Micbo1qcscaffold_20	Micbo1qcDRAFT_179322	253313	254643	None	3558	507	21524	No_constitutive_exon_found_in_species
CCAATCAACCGAGAACATCATGATCATCATTTAATTTACGGGACGAGCAGCA	255813	256358	255763	255815	1	Micbo1qcscaffold_20	Micbo1qcDRAFT_197967	255487	256556	None	3558	507	21524	No_constitutive_exon_found_in_species
CGTATCTGCCCAAGTCCCGGCCATTGCCTTACTGATGGGAGACAAAACAGCA	288565	288897	288515	288567	1	Micbo1qcscaffold_20	Micbo1qcDRAFT_218324	288323	289832	None	3558	507	21524	No_constitutive_exon_found_in_species
GGGACATTCATAAGGTTACAGATCAACTGCTGACACGGGCGACACAACAGCG	297447	297930	297397	297449	1	Micbo1qcscaffold_20	Micbo1qcDRAFT_152210	292583	298926	None	3558	507	21524	No_constitutive_exon_found_in_species
TAGCCACGACGGGCAAGACACTGGCGATCAGCAAGCCGACACGGGTGGAGAG	355235	355987	356037	355985	-1	Micbo1qcscaffold_20	Micbo1qcDRAFT_218388	355235	357431	None	3558	507	21524	No_constitutive_exon_found_in_species
ACAAAGACACGCAACAATTCGTGAGCTGCCTGTGTACCTTCAGGGTGCAGGA	363840	363890	363940	363888	-1	Micbo1qcscaffold_20	Micbo1qcDRAFT_218391	363219	364397	None	3558	507	21524	No_constitutive_exon_found_in_species
CACATGACCGGGTTCTGACAGTTTCTCCCTTGTTCCCTCCGGGAATATAGAA	452232	452289	452182	452234	1	Micbo1qcscaffold_20	Micbo1qcDRAFT_208533	451635	452289	None	3558	507	21524	No_constitutive_exon_found_in_species
CCACCGTCTGCAGCAGCGAGGATCCAAGGTTAACATGTCTGTGGGTGTAGCC	501934	503036	501884	501936	1	Micbo1qcscaffold_20	Micbo1qcDRAFT_190356	501790	503036	None	3558	507	21524	No_constitutive_exon_found_in_species
CGCCGACGGGGGTGCACCAGCCGCAGAGGGAGCACCGGAGACCGTGGGAGGC	545901	546985	545851	545903	1	Micbo1qcscaffold_20	Micbo1qcDRAFT_185776	545324	547185	None	3558	507	21524	No_constitutive_exon_found_in_species
GGTGTGAGTCGTACAGTTTTCTCATCCGACACGGTGACCCGGGCTCAAAGTA	547742	548215	548265	548213	-1	Micbo1qcscaffold_20	Micbo1qcDRAFT_208568	547241	548416	None	3558	507	21524	No_constitutive_exon_found_in_species
AGGGCCGGTACCGGTACTGGTGGCGACTCGAGCCTGGGCCACGAGCACAGGC	553145	553403	553453	553401	-1	Micbo1qcscaffold_20	Micbo1qcDRAFT_190359	551412	555737	None	3558	507	21524	No_constitutive_exon_found_in_species
AGACTGTGGAAGACCGAGTGGCAGGACGGATGGTGCTGACTGGGATACAGCG	47891	47995	48045	47993	-1	Micbo1qcscaffold_21	Micbo1qcDRAFT_218528	46802	48775	None	3558	507	21524	No_constitutive_exon_found_in_species
GGTCGATAGAGATTGAGCGCTAATGGTCCGACCTTTTTGGGCCGGAACAGGA	50392	50497	50342	50394	1	Micbo1qcscaffold_21	Micbo1qcDRAFT_125371	50098	52195	None	3558	507	21524	No_constitutive_exon_found_in_species
TCCATCTCCACGATGACGAATATCTACTGATTGGCCCTCGGGAAACACAGTC	222402	222446	222496	222444	-1	Micbo1qcscaffold_21	Micbo1qcDRAFT_208643	221044	222649	None	3558	507	21524	No_constitutive_exon_found_in_species
GGTGAGAGTCGCACGAACCCCAGGGAGCCCGGCTTGCTATGGGCGCACAGGT	228602	228669	228719	228667	-1	Micbo1qcscaffold_21	Micbo1qcDRAFT_179496	228602	230004	None	3558	507	21524	No_constitutive_exon_found_in_species
CTGAATATACTGTGAGGCTGGCCTGCTGATAAGACCTGGGCAAAACACAGAT	250182	250281	250132	250184	1	Micbo1qcscaffold_21	Micbo1qcDRAFT_208654	249309	250281	None	3558	507	21524	No_constitutive_exon_found_in_species
TTGCCAGTCCAGTCTCACGGGCTGCTAATCATCCAAACTCACCGGGACAGGC	316804	317278	317328	317276	-1	Micbo1qcscaffold_21	Micbo1qcDRAFT_152430	314514	317941	None	3558	507	21524	No_constitutive_exon_found_in_species
TCCAACGTCTTCCTTTCACGACCTTCTCAACTTCAGATGGGAAAAAGCAGCT	320645	320746	320796	320744	-1	Micbo1qcscaffold_21	Micbo1qcDRAFT_190407	318879	321510	None	3558	507	21524	No_constitutive_exon_found_in_species
CCCGACCACCCACGCGCAGCAGCCGTGCTAACATGCTGGGGACACAAAAGCC	341393	341962	342012	341960	-1	Micbo1qcscaffold_21	Micbo1qcDRAFT_236661	340071	342186	None	3558	507	21524	No_constitutive_exon_found_in_species
CCAACAGTCCAAATTCGAACGTCCGTGAGCTGATGTGAATCGCGGGACAGAA	382842	382993	383043	382991	-1	Micbo1qcscaffold_21	Micbo1qcDRAFT_190416	380677	385089	None	3558	507	21524	No_constitutive_exon_found_in_species
ACGCCGAATAGTGCGCGGCTTTGGAACTGACGGTATCGTTGTGGGATCAGGT	531997	532214	532264	532212	-1	Micbo1qcscaffold_21	Micbo1qcDRAFT_218755	530783	533181	None	3558	507	21524	No_constitutive_exon_found_in_species
CTCTTCCGTTCCTTACCATCAGCTAACTGATTCTGGGGCGGTGTGGACAGCA	531487	531939	531989	531937	-1	Micbo1qcscaffold_21	Micbo1qcDRAFT_218755	530783	533181	None	3558	507	21524	No_constitutive_exon_found_in_species
CAATTTTGAAGCTAAAGGAAGAGCGGACCGGCTGATCAACGTATGGGTAGTG	555764	555864	555714	555766	1	Micbo1qcscaffold_21	Micbo1qcDRAFT_152560	555226	558503	None	3558	507	21524	No_constitutive_exon_found_in_species
CTCTCTCGGGACAATTTCGTTCCGTGGCATGATCTAATGGGCAAGACTAGGA	558385	558503	558335	558387	1	Micbo1qcscaffold_21	Micbo1qcDRAFT_152560	555226	558503	None	3558	507	21524	No_constitutive_exon_found_in_species
ACAACATCCCAAACCGCCGCTTTTGCGCATCACTAATTCCATGGGTATAGCA	187458	187759	187809	187757	-1	Micbo1qcscaffold_22	Micbo1qcDRAFT_139981	187458	189416	None	3558	507	21524	No_constitutive_exon_found_in_species
AATCAAACGAGACTTTTGGATCTGAAGCTGACATGGGATTTGACGGGCAGTG	194275	194683	194225	194277	1	Micbo1qcscaffold_22	Micbo1qcDRAFT_33927	193890	194683	None	3558	507	21524	No_constitutive_exon_found_in_species
CTACTTCTCCTGATCTAGACACCGAGCTAACATCTGTGAAAACGGGATAGCT	459988	460369	460419	460367	-1	Micbo1qcscaffold_22	Micbo1qcDRAFT_168261	459988	461147	None	3558	507	21524	No_constitutive_exon_found_in_species
GCAATATCCATGGTTATGGCTGCTAACAAGAGCCGAGGGGCAAAACACAGAG	501700	501837	501650	501702	1	Micbo1qcscaffold_22	Micbo1qcDRAFT_218976	501086	502221	None	3558	507	21524	No_constitutive_exon_found_in_species
AGAACAGGAATATGATCATTATGCCACAACAGCTATACCAGGGCCGATAGGG	59956	60073	60123	60071	-1	Micbo1qcscaffold_23	Micbo1qcDRAFT_198240	59591	61227	None	3558	507	21524	No_constitutive_exon_found_in_species
GCTGGATCGAGGACCTCCGGGAGAGGATGGCGACACGGGACGAGGACCAGGT	95159	95887	95109	95161	1	Micbo1qcscaffold_23	Micbo1qcDRAFT_179778	95012	95887	None	3558	507	21524	No_constitutive_exon_found_in_species
ACATTACGGACACCAACGCTGACATATACCACCACCCTGGGCATGAACAGAT	129098	129375	129048	129100	1	Micbo1qcscaffold_23	Micbo1qcDRAFT_140161	128096	130385	None	3558	507	21524	No_constitutive_exon_found_in_species
ATTGCACATATTTGGAGAAGTGACACAGCGAACCGTTGGCATGGGACCAGAC	166977	167215	166927	166979	1	Micbo1qcscaffold_23	Micbo1qcDRAFT_179801	166700	170830	None	3558	507	21524	No_constitutive_exon_found_in_species
TTCTTTTTTCTTTTTCCTTCTTTTTTCTTGTACTTACCCGGGGACAACAGAA	185557	186012	186062	186010	-1	Micbo1qcscaffold_23	Micbo1qcDRAFT_236867	185557	186773	None	3558	507	21524	No_constitutive_exon_found_in_species
AGTTTTCCAACGACGAGCAAGTTCGTGCTGATCTTGTTTTTGGGAGGAAGCT	327139	327185	327089	327141	1	Micbo1qcscaffold_23	Micbo1qcDRAFT_168384	326801	327185	None	3558	507	21524	No_constitutive_exon_found_in_species
CCTAGTACTATATCTTACTATAAGAGCTTTGTGCAAGTATTACGGGGCAGTT	420770	420806	420720	420772	1	Micbo1qcscaffold_23	Micbo1qcDRAFT_179875	419728	420882	None	3558	507	21524	No_constitutive_exon_found_in_species
CCAATTGCCTCTGGACTTGTTGCCTTATGTCTTGCTGACTGGGGGGATAGTT	7452	7613	7402	7454	1	Micbo1qcscaffold_24	Micbo1qcDRAFT_152921	6577	9381	None	3558	507	21524	No_constitutive_exon_found_in_species
TTGTGCTTTAAGATGTTCTTCGCCAGCAAGATACTAACACTCCAGGGAAGAC	87361	87856	87906	87854	-1	Micbo1qcscaffold_24	Micbo1qcDRAFT_152957	87361	88773	None	3558	507	21524	No_constitutive_exon_found_in_species
ACTACCTGTGGTCACGGGTCCATCTACTGACACTGATACCGGGCACACAGAC	90070	90144	90020	90072	1	Micbo1qcscaffold_24	Micbo1qcDRAFT_190580	89032	90669	None	3558	507	21524	No_constitutive_exon_found_in_species
GAGAATTTCAAGAGCTTTTGTCGACTATGCCTCCCTCAGAAACCTGGGAGGA	160384	160681	160731	160679	-1	Micbo1qcscaffold_24	Micbo1qcDRAFT_126350	160384	161173	None	3558	507	21524	No_constitutive_exon_found_in_species
CCATGAGCTTTTCGCAATTCACGCCTCTCATTGCTAACATGAGGGCCAAGCG	209676	209729	209779	209727	-1	Micbo1qcscaffold_24	Micbo1qcDRAFT_209104	209364	210107	None	3558	507	21524	No_constitutive_exon_found_in_species
ACCTGCCCGTCGTGCACGAGGCGCTGCGGACGGCGCTGGGCGCCGAGGAGGT	310776	310885	310935	310883	-1	Micbo1qcscaffold_24	Micbo1qcDRAFT_219473	310618	311504	None	3558	507	21524	No_constitutive_exon_found_in_species
AGCGTACAGTATGCCCGAGCAACGGTGCTGACTAAAACTTCGCGGGATAGCC	312835	312843	312785	312837	1	Micbo1qcscaffold_24	Micbo1qcDRAFT_198338	312298	312843	None	3558	507	21524	No_constitutive_exon_found_in_species
ACTTGAAGGTTCATTATGAAGTAATGCCTGCTGACATGTCGGGCAAACAGCT	262762	262876	262926	262874	-1	Micbo1qcscaffold_25	Micbo1qcDRAFT_168642	262098	263791	None	3558	507	21524	No_constitutive_exon_found_in_species
GCAGTGCTTTTGGTAGCTTGACACCGCCATTAACCAACGCGAACGGGTAGAT	264252	264774	264824	264772	-1	Micbo1qcscaffold_25	Micbo1qcDRAFT_198417	264252	265721	None	3558	507	21524	No_constitutive_exon_found_in_species
GGTAAGAAGATCGAAACAAACATACAAAACAAGACTGGGCAGCATATAAGCT	270690	270730	270640	270692	1	Micbo1qcscaffold_25	Micbo1qcDRAFT_153209	269509	278152	None	3558	507	21524	No_constitutive_exon_found_in_species
TTGGGCAATGGTCCTGCGGATGAGAAGGGTGCACGAAACCAGGGGCACAGCA	95017	95053	95103	95051	-1	Micbo1qcscaffold_26	Micbo1qcDRAFT_198464	95017	98156	None	3558	507	21524	No_constitutive_exon_found_in_species
GAACCAGAAGAAGAAGAAGGCTGACATCGGGGTCCAACATTGGGTGGCAGAC	241670	241804	241854	241802	-1	Micbo1qcscaffold_26	Micbo1qcDRAFT_168796	241115	242365	None	3558	507	21524	No_constitutive_exon_found_in_species
GCCTCGTGGTGGATGACGGGGGCAATGGACATTGGACATGTGACGGGCAGGG	272712	272843	272893	272841	-1	Micbo1qcscaffold_26	Micbo1qcDRAFT_180186	272433	273627	None	3558	507	21524	No_constitutive_exon_found_in_species
GCATAGCGTTTCCCCAAATACTCGACTAACGCAGCCATCCTGGGAAACAGTC	89334	90201	89284	89336	1	Micbo1qcscaffold_27	Micbo1qcDRAFT_168852	88679	90201	None	3558	507	21524	No_constitutive_exon_found_in_species
AGACGACCTCGCAGGCGCTGAAGCGGACGTTTGACGACTTGCGGGACCAGGC	166010	166613	165960	166012	1	Micbo1qcscaffold_27	Micbo1qcDRAFT_219902	165645	168105	None	3558	507	21524	No_constitutive_exon_found_in_species
GCTCCTCGCTGTTCCGACCCGGTTGGTTAACATGCGGGTGATGGAAACAGAG	241248	241810	241860	241808	-1	Micbo1qcscaffold_27	Micbo1qcDRAFT_126833	240359	242634	None	3558	507	21524	No_constitutive_exon_found_in_species
TAATCACAATGTGTGCACGGGACGACGTACTGTGGTCTGGGTACGGCAAGAT	49904	49918	49854	49906	1	Micbo1qcscaffold_28	Micbo1qcDRAFT_198578	48741	49918	None	3558	507	21524	No_constitutive_exon_found_in_species
GAAGGAAAACGACCACACAAGCTGACTCACTCGCTCCCACGGGGAACCAGAA	187446	188007	187396	187448	1	Micbo1qcscaffold_28	Micbo1qcDRAFT_186351	186691	188007	None	3558	507	21524	No_constitutive_exon_found_in_species
GCAAGCCGGCTGCGGAATGCCGGCAACCGCTGCTGTTGTCGTGGGGCCAGGC	221811	221960	222010	221958	-1	Micbo1qcscaffold_28	Micbo1qcDRAFT_198608	220832	222754	None	3558	507	21524	No_constitutive_exon_found_in_species
GCCGCACAACGATGGGAATGGGTGAGATGGGCTGCTGCGTGCTGGGGTAGGC	256496	256536	256586	256534	-1	Micbo1qcscaffold_28	Micbo1qcDRAFT_180387	255787	257079	None	3558	507	21524	No_constitutive_exon_found_in_species
GCCTCGCGTGGATAGATAACGTATCGGTCTATCAGCCTTGAGGGTTGCAGAG	55334	55354	55404	55352	-1	Micbo1qcscaffold_29	Micbo1qcDRAFT_180409	54490	58137	None	3558	507	21524	No_constitutive_exon_found_in_species
ACATGGCTGATGATGAACAGGCGTTCCAAAACTACCGATACCAAGGGCAGTG	66439	66623	66389	66441	1	Micbo1qcscaffold_29	Micbo1qcDRAFT_186376	65957	67113	None	3558	507	21524	No_constitutive_exon_found_in_species
CCCTCGTGCCTCTTGCGAAGGACATCCGGTCCGCCGATAACGCGGGCAAGCA	70975	71182	70925	70977	1	Micbo1qcscaffold_29	Micbo1qcDRAFT_127272	69313	71182	None	3558	507	21524	No_constitutive_exon_found_in_species
CAATAGCATCACACTGACACCATTCTATAAGTAGTCTCGCAGCTGGGCAGCT	89858	90747	90797	90745	-1	Micbo1qcscaffold_29	Micbo1qcDRAFT_220184	89858	90944	None	3558	507	21524	No_constitutive_exon_found_in_species
GCCAAGGAGAACAGCACCGGCGGGGACGACGGGGACGACGGGGACAAGAGCA	165949	166171	165899	165951	1	Micbo1qcscaffold_29	Micbo1qcDRAFT_127222	165255	166851	None	3558	507	21524	No_constitutive_exon_found_in_species
ATGTCGCGAAGTCTAGCAAAGCTGTTTGCCACACTATCCCATCAGGGTAGAA	41526	41918	41968	41916	-1	Micbo1qcscaffold_30	Micbo1qcDRAFT_221437	38798	42821	None	3558	507	21524	No_constitutive_exon_found_in_species
GCCCACTTCTTGATGGTAGTTCCCAACCAAGCTGGATTATGGGAGTCAAGAC	45255	46141	46191	46139	-1	Micbo1qcscaffold_30	Micbo1qcDRAFT_153740	43779	47686	None	3558	507	21524	No_constitutive_exon_found_in_species
AGCTCTTCAGTCCCCTCAATGCACCAGTTGCTCCCGGCGAGGAGGGCTAGTA	65724	67653	65674	65726	1	Micbo1qcscaffold_30	Micbo1qcDRAFT_180472	64356	67653	None	3558	507	21524	No_constitutive_exon_found_in_species
TCAATACTCGACAATCTGAGATTCAAGATGTTGCTAACACGCGGGAACAGGT	149090	149367	149417	149365	-1	Micbo1qcscaffold_30	Micbo1qcDRAFT_47538	149090	152950	None	3558	507	21524	No_constitutive_exon_found_in_species
ACTACTCAAACTCGGTGATCCCCGGCGATCGAGACTGCGGGAACGACAAGGT	47322	47478	47528	47476	-1	Micbo1qcscaffold_31	Micbo1qcDRAFT_153852	46738	47940	None	3558	507	21524	No_constitutive_exon_found_in_species
CTTTGGTCATGCGAGACTTCTAGACTCGCAAGACCCCTTGGGTGGTATAGAG	168942	169084	168892	168944	1	Micbo1qcscaffold_31	Micbo1qcDRAFT_198705	166380	169632	None	3558	507	21524	No_constitutive_exon_found_in_species
TGCTGCTGCTGCTGCTGCTGCTGCTGCTGCTGCTGGGGGAGCGGAGGCAGGG	9157	9816	9107	9159	1	Micbo1qcscaffold_32	Micbo1qcDRAFT_190866	6874	11052	None	3558	507	21524	No_constitutive_exon_found_in_species
CCTACCGGCCACATCAGTCTCCATTCCTGACTAACAGGCGAGGGAAACAGTC	99066	99424	99474	99422	-1	Micbo1qcscaffold_32	Micbo1qcDRAFT_153938	99066	100405	None	3558	507	21524	No_constitutive_exon_found_in_species
GGCCACCAGGGATTCCTCTCGTCGCTAATTGTCCACTTTTCGGGAGCTAGGC	121023	122296	120973	121025	1	Micbo1qcscaffold_32	Micbo1qcDRAFT_237367	120338	122691	None	3558	507	21524	No_constitutive_exon_found_in_species
CCGTCACAACCCACAACCCAGAAGCTGACGGTCGTTTTCTCGGGATACAGCA	139644	139698	139748	139696	-1	Micbo1qcscaffold_32	Micbo1qcDRAFT_237371	137764	140337	None	3558	507	21524	No_constitutive_exon_found_in_species
TTCCGGGGCGACGGAGCCGAGAACTGATGTGGTGCTGGGTCGGTGAATAGAG	138460	138614	138664	138612	-1	Micbo1qcscaffold_32	Micbo1qcDRAFT_237371	137764	140337	None	3558	507	21524	No_constitutive_exon_found_in_species
CTCTATCTCGGCTTTGCGATGGTGCTAATGAGTGCGACGTGGGCGTGTAGAA	56094	56414	56464	56412	-1	Micbo1qcscaffold_33	Micbo1qcDRAFT_141326	56094	58449	None	3558	507	21524	No_constitutive_exon_found_in_species
TTACGCACACCTAGAAATCAACAAGTGCCGATAGCTGACGTGGGACGCAGAT	6124	6357	6074	6126	1	Micbo1qcscaffold_34	Micbo1qcDRAFT_186539	5360	6734	None	3558	507	21524	No_constitutive_exon_found_in_species
CTCCATAGTTAAAAACGTGCCGAGTTTGGACTAATTACGAAGGGGACTAGAA	53891	55357	55407	55355	-1	Micbo1qcscaffold_34	Micbo1qcDRAFT_141367	53891	55936	None	3558	507	21524	No_constitutive_exon_found_in_species
ACTGCCCTTCTCCCAATATCATTTCATCATACTGACAGTGGCCAAGGGAGCT	95351	95461	95301	95353	1	Micbo1qcscaffold_34	Micbo1qcDRAFT_221916	94646	96779	None	3558	507	21524	No_constitutive_exon_found_in_species
TCTAAAGGCTGTTGAGATATCTGACATGTGCTCCTCCACGGGACAAACAGGG	92022	92105	91972	92024	1	Micbo1qcscaffold_36	Micbo1qcDRAFT_154178	91537	93046	None	3558	507	21524	No_constitutive_exon_found_in_species
TGCAACACAAACGCGGGGGCGTCGTGTTGTTTCTGACACCTGGGAAACAGGA	39710	40731	39660	39712	1	Micbo1qcscaffold_37	Micbo1qcDRAFT_154215	39359	40731	None	3558	507	21524	No_constitutive_exon_found_in_species
TCCTTTAAGGGAGTCATCCACGAAATGGAGACTGACAGCATACGGGATAGTC	59442	60605	60655	60603	-1	Micbo1qcscaffold_37	Micbo1qcDRAFT_154218	59442	61419	None	3558	507	21524	No_constitutive_exon_found_in_species
ACTCAAGCCCAAGAGAAAAAAGAGGACTAACACTCCCGGGCAAACAACAGTC	81833	82196	82246	82194	-1	Micbo1qcscaffold_37	Micbo1qcDRAFT_222133	80816	82648	None	3558	507	21524	No_constitutive_exon_found_in_species
GCGCGGATCCCGGTGTCGGCATCGGTGGCCGGGGAGGCGGGGTGGTCAAGAT	84363	84702	84752	84700	-1	Micbo1qcscaffold_37	Micbo1qcDRAFT_127994	84363	86344	None	3558	507	21524	No_constitutive_exon_found_in_species
TGGGGTTGGATCTTTTGTTGCTTGAAAGTCTAACCTTTGTGGGAATGCAGTG	15079	15241	15291	15239	-1	Micbo1qcscaffold_38	Micbo1qcDRAFT_198842	14460	16416	None	3558	507	21524	No_constitutive_exon_found_in_species
TCTCTACGGCCCAGGACCACAAGTAACCTGGCCGCTGACGGGTGCAAAAGTC	25786	26059	26109	26057	-1	Micbo1qcscaffold_38	Micbo1qcDRAFT_180803	24728	26699	None	3558	507	21524	No_constitutive_exon_found_in_species
TAGGCATCGCCGTGCCTTATGCAATTCGACTGACTGTTGGGCGTTGAAAGCT	24814	25099	24764	24816	1	Micbo1qcscaffold_40	Micbo1qcDRAFT_223282	22974	25595	None	3558	507	21524	No_constitutive_exon_found_in_species
AGAAACATTTCGCAAATGGTTCATGATTTGGGTGCCACTCGGGGTCGCAGTT	8820	9643	8770	8822	1	Micbo1qcscaffold_41	Micbo1qcDRAFT_223349	8127	9643	None	3558	507	21524	No_constitutive_exon_found_in_species
CGACTTATCTCCCCGACTAATCCCTCTGCCTCGGTAGCCATGGGCAGCAGTG	11417	11570	11367	11419	1	Micbo1qcscaffold_41	Micbo1qcDRAFT_198879	10287	12899	None	3558	507	21524	No_constitutive_exon_found_in_species
AGACCCATGCTCTCCACGTGTACCAAAGAGGTTCAGGGTGTACGCGAGAGCT	42551	42810	42860	42808	-1	Micbo1qcscaffold_42	Micbo1qcDRAFT_109082	42551	43511	None	3558	507	21524	No_constitutive_exon_found_in_species
TTCCTGAGCAGTTTGTGCGCAAAAGACACCCTGCTAGATTCGCTAGGGAGAC	61602	62107	61552	61604	1	Micbo1qcscaffold_42	Micbo1qcDRAFT_186702	61416	62216	None	3558	507	21524	No_constitutive_exon_found_in_species
GACTGGCTGCTGGTGTTTGACAATGTCGACCTGGACCACGATTGGGACAGCG	75284	75463	75513	75461	-1	Micbo1qcscaffold_42	Micbo1qcDRAFT_154347	72513	77049	None	3558	507	21524	No_constitutive_exon_found_in_species
AGTCGCCCATTGGCAGTGACGCCGACCTCGGCGCCATGATGGGCCGGTAGTC	37627	37670	37720	37668	-1	Micbo1qcscaffold_43	Micbo1qcDRAFT_210108	37302	38005	None	3558	507	21524	No_constitutive_exon_found_in_species
CAACCGCAAGCAACACAAAGCCCTGAATCAATTGCTACTAGTGGGAACAGAC	39894	39928	39978	39926	-1	Micbo1qcscaffold_43	Micbo1qcDRAFT_180952	39894	41007	None	3558	507	21524	No_constitutive_exon_found_in_species
TGTCATATTTCGAGACAACCGTGCTGACATGTCATTTTAACACGGGATAGCC	737	2588	2638	2586	-1	Micbo1qcscaffold_44	Micbo1qcDRAFT_237542	737	11068	None	3558	507	21524	No_constitutive_exon_found_in_species
TTTTCCTGTGCAAAGTGCTTACAATAACGGCCAACCGTTGGGAACGGCAGCA	39617	41291	41341	41289	-1	Micbo1qcscaffold_44	Micbo1qcDRAFT_56386	39617	41763	None	3558	507	21524	No_constitutive_exon_found_in_species
GGAGTCGGAAGCAGAGGAAGACTATCTAGGCCTGACGGCGGGAAGGAGAGGT	68024	68248	67974	68026	1	Micbo1qcscaffold_44	Micbo1qcDRAFT_186716	63337	68248	None	3558	507	21524	No_constitutive_exon_found_in_species
AGGAGGAGGAGGCGCTGTCCGTGGATATTAAGGAGAATCAGGGCAGGAAGAA	45284	45479	45234	45286	1	Micbo1qcscaffold_45	Micbo1qcDRAFT_223626	44108	46124	None	3558	507	21524	No_constitutive_exon_found_in_species
TTGCTTGATGTGTGCCAAGTGTTTCCGCTGACGATGTTGTGGGATGGCAGAC	45999	46124	45949	46001	1	Micbo1qcscaffold_45	Micbo1qcDRAFT_223626	44108	46124	None	3558	507	21524	No_constitutive_exon_found_in_species
CGTCACAGGTTTCTTATGTAATCACGGACAAGGATCACGATAAGGGTAAGGA	46996	47125	47175	47123	-1	Micbo1qcscaffold_46	Micbo1qcDRAFT_181011	46726	47451	None	3558	507	21524	No_constitutive_exon_found_in_species
GGCAGCTGGTAGAGACAGTATCGCATGTCTTTCCGAAGACCGACGGGGAGAT	4961	5693	5743	5691	-1	Micbo1qcscaffold_47	Micbo1qcDRAFT_223684	4961	6203	None	3558	507	21524	No_constitutive_exon_found_in_species
AAGGCGTTGTAATGAAAGTAGAAGTTGACTCGTCACCAATGGGCGGACAGGG	18644	19061	18594	18646	1	Micbo1qcscaffold_48	Micbo1qcDRAFT_154398	17958	19369	None	3558	507	21524	No_constitutive_exon_found_in_species
GTGGTAGGGTGTGTGGCGCTGCGGATGGTGGTGCTGGGCGGAGGTTGTAGAG	29751	29890	29940	29888	-1	Micbo1qcscaffold_48	Micbo1qcDRAFT_198924	28687	32204	None	3558	507	21524	No_constitutive_exon_found_in_species
AGCCTCGGAGGATAGGACACCGACAGCGTCCCATATGCCGCGGGCAGTAGGT	29042	29216	29266	29214	-1	Micbo1qcscaffold_48	Micbo1qcDRAFT_198924	28687	32204	None	3558	507	21524	No_constitutive_exon_found_in_species
CCATGGCCTGAGCCCGCCTCACGCACGAATCATCGACTGTCGAGGGGTAGCC	28687	28834	28884	28832	-1	Micbo1qcscaffold_48	Micbo1qcDRAFT_198924	28687	32204	None	3558	507	21524	No_constitutive_exon_found_in_species
TCCTGCCACTGCTTCAGAGCCCACTCCCACTGGCGGTGGGACGGGGGCAGAC	40510	40662	40712	40660	-1	Micbo1qcscaffold_48	Micbo1qcDRAFT_97537	40510	42106	None	3558	507	21524	No_constitutive_exon_found_in_species
AGACACTGGCATCACATTCTAACACCCAACCCCCGCTCGGGAGCAAACAGGA	37668	37901	37618	37670	1	Micbo1qcscaffold_50	Micbo1qcDRAFT_181072	36095	38048	None	3558	507	21524	No_constitutive_exon_found_in_species
GCATGCGACGCTCGAAAGCATGGTGGACAGGAAAGGGGTCACGGTCAGAGAG	46074	46390	46440	46388	-1	Micbo1qcscaffold_50	Micbo1qcDRAFT_186751	46074	48086	None	3558	507	21524	No_constitutive_exon_found_in_species
GGGGCTGAGCGATGCCATCTCCAGGCGCCGCAGGCTCTGTGGGCGGGCAGGT	16455	16723	16405	16457	1	Micbo1qcscaffold_52	Micbo1qcDRAFT_224796	15621	17575	None	3558	507	21524	No_constitutive_exon_found_in_species
TTGCCAGTACTTCCAGCAGTGAAGCACCTGTCCCCGGGAGCAGGGAGCAGAT	21191	21275	21325	21273	-1	Micbo1qcscaffold_52	Micbo1qcDRAFT_224804	21191	22042	None	3558	507	21524	No_constitutive_exon_found_in_species
ACCCGAAACAAACCGCTCGCTCAGCTGAACTGACCATCGCTGGGACGAAGAT	15530	15900	15480	15532	1	Micbo1qcscaffold_55	Micbo1qcDRAFT_169697	15259	15900	None	3558	507	21524	No_constitutive_exon_found_in_species
GGTAAGTGTCAAAAGATATCATCGAGCGCTGGTGCTAACGGGAGATGTAGAG	17961	18200	17911	17963	1	Micbo1qcscaffold_59	Micbo1qcDRAFT_106868	17698	18200	None	3558	507	21524	No_constitutive_exon_found_in_species
CTGCCTTCAGCCTGTCTTAAGACCGCTTGTTCCTGTTGAAAGGGTCGCAGGT	27768	27939	27718	27770	1	Micbo1qcscaffold_61	Micbo1qcDRAFT_181204	27475	30953	None	3558	507	21524	No_constitutive_exon_found_in_species
CTCCCGTGTTTGGCACGCGTTCGTTAAACCATACTGACGGATTGGGGAAGAT	11251	11502	11201	11253	1	Micbo1qcscaffold_67	Micbo1qcDRAFT_237638	7316	12522	None	3558	507	21524	No_constitutive_exon_found_in_species
CACCGCTGACCCTTGGAATCAAGCCATCAGGCATTCTAACGGGATCGTAGGC	505	578	628	576	-1	Micbo1qcscaffold_68	Micbo1qcDRAFT_225592	0	1291	None	3558	507	21524	No_constitutive_exon_found_in_species
TTGAGCTTGTTTTTGCTTGACTGGCTTACACCAATAATCTCGGGATACAGGC	15636	15815	15586	15638	1	Micbo1qcscaffold_71	Micbo1qcDRAFT_154601	14751	20388	None	3558	507	21524	No_constitutive_exon_found_in_species
GCTCCCCTTCGAGCAACAGCACCGATGGCGGTGGCCTCCGCGGGCCGGAGTC	16770	17965	16720	16772	1	Micbo1qcscaffold_71	Micbo1qcDRAFT_154601	14751	20388	None	3558	507	21524	No_constitutive_exon_found_in_species
GTGCGTCCCTCTCTGATGCTTCGTGAGCGCTGCTGATTATAAAGGGGAAGGC	23167	24882	24932	24880	-1	Micbo1qcscaffold_71	Micbo1qcDRAFT_112530	23167	25454	None	3558	507	21524	No_constitutive_exon_found_in_species
AGTGGCAAGAAACGGAGGTAGAGGAAGAGAATAGGAGGGGAGAAGACGAGAG	12219	12305	12169	12221	1	Micbo1qcscaffold_75	Micbo1qcDRAFT_169899	12102	12404	None	3558	507	21524	No_constitutive_exon_found_in_species
GGGAGGAACGGTAAGAAGGCAGCAGAGAAGGGAGTGGATGAGGGAGCGAGTG	12345	12404	12295	12347	1	Micbo1qcscaffold_75	Micbo1qcDRAFT_169899	12102	12404	None	3558	507	21524	No_constitutive_exon_found_in_species
GTGTAAGTACCACCACACACACACATCTCAGAAACTGACTAGGGCACCAGCA	15743	16204	15693	15745	1	Micbo1qcscaffold_77	Micbo1qcDRAFT_237662	14444	16204	None	3558	507	21524	No_constitutive_exon_found_in_species
ACCTAAGGAAGTCACGCTTAGTCACCAAAAGCGGGGACAAGGGTCCAAAGCC	7261	7438	7211	7263	1	Micbo1qcscaffold_86	Micbo1qcDRAFT_169954	6967	7438	None	3558	507	21524	No_constitutive_exon_found_in_species
GAACATCGCCGACCCTTCCGTCCAAGAGAGAGCGAGCGCGGGTGAACCAGAC	4273	4727	4223	4275	1	Micbo1qcscaffold_90	Micbo1qcDRAFT_154692	3879	4727	None	3558	507	21524	No_constitutive_exon_found_in_species
GGCCATTAGTATTATCATGGTATGAAACGACTTGGCGGCGAGGGTGGCAGCA	3815	3986	3765	3817	1	Micbo1qcscaffold_94	Micbo1qcDRAFT_181384	3077	4715	None	3558	507	21524	No_constitutive_exon_found_in_species
CAGATACATGTCCGAGACTGTGGGCAACGCGTCTAACCGTGGGAACACAGAA	1472	1615	1665	1613	-1	Micbo1qcscaffold_95	Micbo1qcDRAFT_129188	623	2243	None	3558	507	21524	No_constitutive_exon_found_in_species
CCGACTCGATCGAGCCAGATCAGGACATCCCAGAACTAAACGGGAGTTAGAC	9978	10149	10199	10147	-1	Micbo1qcscaffold_95	Micbo1qcDRAFT_227655	9012	11667	None	3558	507	21524	No_constitutive_exon_found_in_species
GCAGAAGAGACGGTAGCCACAGGGCGCTACCTCTAGGCACCGGGTGACAGTA	6215	6525	6575	6523	-1	Micbo1qcscaffold_102	Micbo1qcDRAFT_210480	5705	8480	None	3558	507	21524	No_constitutive_exon_found_in_species
CTTGTGATCCCGTTAGCACAAGATCTCGGTTTGGCTGACCGCCGGGACAGCC	6900	7028	7078	7026	-1	Micbo1qcscaffold_104	Micbo1qcDRAFT_170013	6900	7308	None	3558	507	21524	No_constitutive_exon_found_in_species
GCATAATCTTGCCCCGAAGACTCGGCTGACGCAGTCATTCTGGGAAACAGTC	6032	6729	6779	6727	-1	Micbo1qcscaffold_118	Micbo1qcDRAFT_213142	4713	7290	None	3558	507	21524	No_constitutive_exon_found_in_species
GTCCTTCCCGATCCCAACTTCGAGTCAAGCGACCTAACGCGACTGGGTAGCT	777	909	959	907	-1	Micbo1qcscaffold_127	Micbo1qcDRAFT_237714	777	1317	None	3558	507	21524	No_constitutive_exon_found_in_species
AAGGAGATTATGCTCGCCATGCAAGAGTAGAACTAATGTGCCGGGAGTAGGA	845	989	795	847	1	Micbo1qcscaffold_172	Micbo1qcDRAFT_181510	396	989	None	3558	507	21524	No_constitutive_exon_found_in_species
